# Supplementary material for: Roles of host and environment in shift of primary anthrax host species in Kruger National Park
Source: PLoS One. 2024 Dec 6;19(12):e0314103. doi: 10.1371/journal.pone.0314103 (PMC11623471; doi:10.1371/journal.pone.0314103)
Supplement: S1 Data — (ZIP) [file pone.0314103.s001.zip]

Archive with 83 entries (80 files):
- Ochai Supplementary Data/CHIRPS 1990-1991.xlsx
- Ochai Supplementary Data/CHIRPS 2009-2017.xlsx
- Ochai Supplementary Data/NDVI KNP data/
- Ochai Supplementary Data/NDVI KNP data/KNP_NDVI_2001_2018_MEAN
- Ochai Supplementary Data/NDVI KNP data/KNP_NDVI_2001_2018_MEAN.HDR
- Ochai Supplementary Data/NDVI KNP data/KNP_NDVI_2001_2018_SD
- Ochai Supplementary Data/NDVI KNP data/KNP_NDVI_2001_2018_SD.HDR
- Ochai Supplementary Data/NDVI KNP data/KNP_TC_tau_2001_2018
- Ochai Supplementary Data/NDVI KNP data/KNP_TC_tau_2001_2018.hdr
- Ochai Supplementary Data/Soil Moisture KNP/
- Ochai Supplementary Data/Soil Moisture KNP/TerraClimate_Soil Moisture_1988.xlsx
- Ochai Supplementary Data/Soil Moisture KNP/TerraClimate_Soil Moisture_1989.xlsx
- Ochai Supplementary Data/Soil Moisture KNP/TerraClimate_Soil Moisture_1990.xlsx
- Ochai Supplementary Data/Soil Moisture KNP/TerraClimate_Soil Moisture_1991.xlsx
- Ochai Supplementary Data/Soil Moisture KNP/TerraClimate_Soil Moisture_1992.xlsx
- Ochai Supplementary Data/Soil Moisture KNP/TerraClimate_Soil Moisture_1993.xlsx
- Ochai Supplementary Data/Soil Moisture KNP/TerraClimate_Soil Moisture_1994.xlsx
- Ochai Supplementary Data/Soil Moisture KNP/TerraClimate_Soil Moisture_1995.xlsx
- Ochai Supplementary Data/Soil Moisture KNP/TerraClimate_Soil Moisture_1996.xlsx
- Ochai Supplementary Data/Soil Moisture KNP/TerraClimate_Soil Moisture_1997.xlsx
- Ochai Supplementary Data/Soil Moisture KNP/TerraClimate_Soil Moisture_1998.xlsx
- Ochai Supplementary Data/Soil Moisture KNP/TerraClimate_Soil Moisture_1999.xlsx
- Ochai Supplementary Data/Soil Moisture KNP/TerraClimate_Soil Moisture_2000.xlsx
- Ochai Supplementary Data/Soil Moisture KNP/TerraClimate_Soil Moisture_2001.xlsx
- Ochai Supplementary Data/Soil Moisture KNP/TerraClimate_Soil Moisture_2002.xlsx
- Ochai Supplementary Data/Soil Moisture KNP/TerraClimate_Soil Moisture_2003.xlsx
- Ochai Supplementary Data/Soil Moisture KNP/TerraClimate_Soil Moisture_2004.xlsx
- Ochai Supplementary Data/Soil Moisture KNP/TerraClimate_Soil Moisture_2005.xlsx
- Ochai Supplementary Data/Soil Moisture KNP/TerraClimate_Soil Moisture_2006.xlsx
- Ochai Supplementary Data/Soil Moisture KNP/TerraClimate_Soil Moisture_2007.xlsx
- Ochai Supplementary Data/Soil Moisture KNP/TerraClimate_Soil Moisture_2008.xlsx
- Ochai Supplementary Data/Soil Moisture KNP/TerraClimate_Soil Moisture_2009.xlsx
- Ochai Supplementary Data/Soil Moisture KNP/TerraClimate_Soil Moisture_2010.xlsx
- Ochai Supplementary Data/Soil Moisture KNP/TerraClimate_Soil Moisture_2011.xlsx
- Ochai Supplementary Data/Soil Moisture KNP/TerraClimate_Soil Moisture_2012.xlsx
- Ochai Supplementary Data/Soil Moisture KNP/TerraClimate_Soil Moisture_2013.xlsx
- Ochai Supplementary Data/Soil Moisture KNP/TerraClimate_Soil Moisture_2014.xlsx
- Ochai Supplementary Data/Soil Moisture KNP/TerraClimate_Soil Moisture_2015.xlsx
- Ochai Supplementary Data/Soil Moisture KNP/TerraClimate_Soil Moisture_2016.xlsx
- Ochai Supplementary Data/Soil Moisture KNP/TerraClimate_Soil Moisture_2017.xlsx
- Ochai Supplementary Data/Soil Moisture KNP/TerraClimate_Soil Moisture_2018.xlsx
- Ochai Supplementary Data/Soil Moisture KNP/TerraClimate_Soil Moisture_2019.xlsx
- Ochai Supplementary Data/Soil Moisture KNP/TerraClimate_Soil Moisture_2020.xlsx
- Ochai Supplementary Data/Soil Moisture KNP/TerraClimate_Soil Moisture_2021.xlsx
- Ochai Supplementary Data/Soil Moisture KNP/TerraCLimate_Soil_moisture_combined years.xlsx
- Ochai Supplementary Data/Temperature_1977_2018.csv
- Ochai Supplementary Data/TerraClimate_Tmax combined KNP.xlsx
- Ochai Supplementary Data/Tmin excel/
- Ochai Supplementary Data/Tmin excel/1988.xlsx
- Ochai Supplementary Data/Tmin excel/1989.xlsx
- Ochai Supplementary Data/Tmin excel/1990.xlsx
- Ochai Supplementary Data/Tmin excel/1991.xlsx
- Ochai Supplementary Data/Tmin excel/1992.xlsx
- Ochai Supplementary Data/Tmin excel/1993.xlsx
- Ochai Supplementary Data/Tmin excel/1994.xlsx
- Ochai Supplementary Data/Tmin excel/1995.xlsx
- Ochai Supplementary Data/Tmin excel/1996.xlsx
- Ochai Supplementary Data/Tmin excel/1997.xlsx
- Ochai Supplementary Data/Tmin excel/1998.xlsx
- Ochai Supplementary Data/Tmin excel/1999.xlsx
- Ochai Supplementary Data/Tmin excel/2000.xlsx
- Ochai Supplementary Data/Tmin excel/2001.xlsx
- Ochai Supplementary Data/Tmin excel/2002.xlsx
- Ochai Supplementary Data/Tmin excel/2003.xlsx
- Ochai Supplementary Data/Tmin excel/2004.xlsx
- Ochai Supplementary Data/Tmin excel/2005.xlsx
- Ochai Supplementary Data/Tmin excel/2006.xlsx
- Ochai Supplementary Data/Tmin excel/2007.xlsx
- Ochai Supplementary Data/Tmin excel/2008.xlsx
- Ochai Supplementary Data/Tmin excel/2009.xlsx
- Ochai Supplementary Data/Tmin excel/2010.xlsx
- Ochai Supplementary Data/Tmin excel/2011.xlsx
- Ochai Supplementary Data/Tmin excel/2012.xlsx
- Ochai Supplementary Data/Tmin excel/2013.xlsx
- Ochai Supplementary Data/Tmin excel/2014.xlsx
- Ochai Supplementary Data/Tmin excel/2015.xlsx
- Ochai Supplementary Data/Tmin excel/2016.xlsx
- Ochai Supplementary Data/Tmin excel/2017.xlsx
- Ochai Supplementary Data/Tmin excel/2018.xlsx
- Ochai Supplementary Data/Tmin excel/2019.xlsx
- Ochai Supplementary Data/Tmin excel/2020.xlsx
- Ochai Supplementary Data/Tmin excel/2021.xlsx
- Ochai Supplementary Data/Tmin excel/TerraClimate_Tmin_combined excel.xlsx
