# Supplementary material for: Roles of host and environment in shift of primary anthrax host species in Kruger National Park
Source: PLoS One. 2024 Dec 6;19(12):e0314103. doi: 10.1371/journal.pone.0314103 (PMC11623471; doi:10.1371/journal.pone.0314103)
Supplement: S1 Data — (ZIP) [file pone.0314103.s001.zip › Ochai Supplementary Data/CHIRPS 1990-1991.xlsx]

## Sheet: Sheet1
Query2
UPID	199001	199002	199003	199004	199005	199006	199007	199008	199009	199010	199011	199012	199101	199102	199103	199104	199105	199106	199107	199108	199109	199110	199111	199112	199201	199202	199203	199204	199205	199206	199207	199208	199209	199210	199211	199212	199301	199302	199303	199304	199305	199306	199307	199308	199309	199310	199311	199312	199401
1	164.34	86.9661	97.9966	25.8285	4.85355	8.18744	8.34054	13.246	9.07035	49.0495	30.5566	127.308	82.0271	43.5166	84.3662	10.0152	7.02123	26.5523	7.60155	9.52274	18.4736	15.2702	68.1757	72.9053	66.082	36.245	46.7669	22.5886	2.91734	13.0277	7.62981	7.8196	10.7376	18.2329	91.7428	168.606	58.4968	113.214	86.1887	39.7851	7.39092	12.9299	15.2527	21.5958	12.5771	15.9647	43.476	93.9851	85.0864
2	62.6615	54.7045	65.4098	22.3609	5.61887	0	5.70564	4.59562	4.08044	57.5841	42.7371	152.368	71.0074	87.2402	82.0284	9.29973	7.41625	10.5049	0.457744	0.212981	6.95242	13.0279	56.5765	41.7699	33.2947	28.4006	41.178	19.088	0	5.49451	0.447306	5.70792	7.06271	20.9861	48.3225	176.796	41.0909	112.607	37.6624	20.6412	7.5574	6.77933	1.62789	4.79537	6.84793	23.9422	73.2382	132.639	52.5895
3	77.9454	64.2585	64.0637	24.6326	6.34974	0.200487	6.93007	4.28446	6.82281	56.2361	49.4093	173.348	89.7007	94.5379	67.567	10.0946	7.16774	11.0916	1.72572	0.660368	9.5515	13.8781	50.7731	44.9142	39.7189	26.5371	45.945	20.0901	0.833457	6.07729	1.72221	5.31674	8.72773	19.9131	56.9594	192.443	38.2385	129.82	42.5325	24.9331	7.96696	7.51661	2.93731	5.056	9.54721	20.2	71.3737	135.134	70.6659
4	91.9417	82.3365	82.2828	33.3211	7.84159	0.613227	11.2408	8.82887	7.2166	66.2357	46.5796	168.937	107.086	64.5929	113.947	8.10192	14.6113	16.5692	3.77857	3.67501	13.4662	22.1467	67.6738	71.6417	55.8337	43.7374	42.5691	30.281	2.11654	5.80894	3.8859	7.50792	10.0041	27.367	86.3936	184.287	82.0996	78.632	87.1242	23.3021	7.28538	9.23869	5.52879	10.714	10.7595	31.0518	67.0977	123.13	73.6302
5	173.1	40.3744	50.4302	20.7466	9.57943	2.30017	1.53877	2.87023	5.78133	17.5769	57.438	99.7069	146.85	56.7122	96.4037	11.0662	16.1484	7.58863	0.753066	0.789908	11.0469	11.9666	46.8266	57.9494	18.4782	17.2065	38.9714	11.2297	3.20781	16.7226	1.05204	1.15002	3.4393	13.9592	84.3942	216.906	95.6277	157.141	49.9083	19.9374	3.13568	8.7528	4.37334	2.37895	4.63086	13.0758	141.237	91.3366	92.9606
6	96.1701	145.736	128.475	44.8586	11.9927	5.3942	18.7461	13.6144	11.0307	79.0013	79.5018	207.792	183.319	78.0674	161.628	9.556	19.3586	20.8882	7.63292	8.41413	27.9817	40.4532	103.265	112.785	110.352	82.5553	81.074	38.7253	5.46268	6.9506	7.38395	13.817	17.1908	57.5816	115.768	209.411	117.051	76.506	135.111	25.8149	10.4311	9.11005	8.65399	17.9637	16.9053	54.2902	92.4133	140.134	84.4702
7	91.7366	57.7288	54.7577	22.3531	4.28462	4.05557	1.615	0.922765	4.17276	54.3127	42.4249	194.312	68.0116	84.1754	53.8031	9.03778	4.99317	13.0927	0	0	10.5846	12.3948	53.2029	39.4159	40.7137	23.4608	45.7854	17.2396	0	7.03839	0	1.18439	8.18078	19.6851	70.6133	209.102	34.9672	107.103	42.9589	30.9894	5.47074	9.38836	0.63946	1.5294	8.39327	18.121	61.1124	148.629	53.2494
8	82.1216	75.859	72.9846	28.7921	6.87141	0	6.99989	5.93749	6.7088	58.1343	42.3846	167.628	97.4217	90.5498	91.5531	9.46714	10.3074	12.1893	0.844422	0	9.98122	16.794	53.6129	41.3165	43.9455	34.6842	40.3484	31.7696	0.419473	6.32421	1.04476	6.00537	9.17813	22.1973	62.9715	179.374	57.7676	146.274	43.7149	24.4113	8.35638	7.95954	1.54258	8.64067	8.81635	21.3234	62.9438	135.255	62.0503
9	156.162	33.2987	36.9698	16.7635	5.85176	0.212706	0.218504	1.13868	6.65026	16.8119	47.3195	92.7945	137.103	47.2517	107.566	7.61842	12.9467	4.50089	0	0	14.6479	8.12541	40.0352	35.3781	20.9989	10.4954	48.6251	7.77122	0.652698	10.6914	0.201427	0	3.16135	12.2929	68.5992	188.509	85.5559	120.648	38.3773	11.9124	0.425442	4.75714	4.50243	0.467599	1.67736	10.0727	123.541	81.5122	76.216
10	168.601	199.239	170.603	60.2731	10.0051	10.3993	13.8516	14.4237	13.0165	98.0713	114.764	190.261	241.622	79.6389	219.085	13.4305	29.5575	43.4827	20.6228	10.8992	35.6642	31.4955	139.059	171.116	147.232	110.275	97.5675	45.6115	7.70853	11.6687	10.2679	21.3295	24.1292	71.8017	107.87	226.144	175.2	101.415	171.187	32.3693	24.6413	13.6023	17.3435	32.595	26.4796	58.4232	65.0667	179.634	100.747
11	123.756	66.0618	66.3998	23.67	6.22373	6.97242	5.68569	5.6804	5.78006	52.1658	38.6154	193.947	97.0017	95.4513	65.4236	9.92532	6.96768	16.7489	3.9959	3.01583	11.9716	10.6404	57.7653	33.5087	47.2882	28.8129	43.317	19.4236	4.56462	9.26824	4.06242	4.86667	9.30994	18.6497	72.9983	210.138	39.607	115.827	83.0026	30.1779	8.44892	11.6616	5.20542	6.09539	10.0283	16.1272	60.6802	145.403	74.9553
12	90.9723	98.4455	67.0169	33.2401	6.49077	1.90083	5.19202	5.60402	8.71642	49.2949	42.7842	179.938	96.9259	70.1762	66.7608	8.36516	9.81596	14.4397	0.201041	2.35646	16.4245	11.0982	62.0107	30.5544	54.5086	28.6726	40.2479	23.745	0.849739	7.09382	0.625315	5.36079	9.95691	18.0826	76.1123	178.484	56.9298	157.435	62.0187	29.4505	6.96854	9.54921	2.21294	9.89872	10.0695	16.3275	59.4048	124.671	60.5213
13	113.414	81.8726	51.1197	27.1946	5.13202	5.44684	6.63356	4.19442	6.02491	47.2768	40.9418	180.322	70.8556	80.5057	63.6738	7.51882	5.80783	16.3994	2.93716	1.51202	12.8264	9.84955	56.8058	34.0215	54.8231	18.8893	37.3404	20.4918	2.26013	8.02823	3.38754	2.33252	9.09104	15.1578	83.4623	196.618	43.0535	131.613	75.7123	29.5301	5.93166	10.1954	5.52149	8.30325	10.0659	14.1349	51.979	116.36	66.6631
14	107.981	47.3833	114.751	18.4926	1.12878	2.94663	7.41385	3.7464	4.40332	35.4397	65.4375	134.311	110.686	68.5667	75.736	9.11328	7.19338	9.48428	2.56645	0.206451	8.03159	7.10608	52.2555	27.328	45.9135	13.0524	73.1685	9.17062	0.202109	7.58889	2.36312	4.46957	4.78597	17.2876	49.8472	204.419	34.9068	108.713	31.0591	17.0023	2.90293	5.5774	6.79024	2.01048	8.18264	17.5056	115.13	118.236	46.3537
15	115.803	52.58	112.647	17.5062	1.49214	4.43531	6.29274	1.81814	5.02979	37.3804	69.4528	154.698	115.616	69.0962	61.4169	9.61263	7.56826	10.2388	1.49133	0	8.78231	7.73102	51.0762	31.5803	55.4373	12.8379	64.6976	9.54822	0.834166	8.13961	1.49388	3.19502	5.65453	17.1608	55.8174	255.112	38.8259	98.4832	47.5876	17.4113	4.49076	6.9425	5.83182	2.81288	7.91189	15.9275	112.781	119.07	48.4791
16	131.886	28.4879	96.8327	13.9331	0	0	4.98447	0	0	27.8007	55.5811	98.5442	124.287	56.2101	81.2635	8.26141	7.00858	5.15354	0	0	0.202211	9.29501	36.0356	25.7175	37.0551	22.5311	62.4669	5.86316	0	5.50761	0	0	2.14715	18.4887	53.6818	192.611	31.3336	93.869	32.2724	12.038	2.92608	0	6.59793	1.56581	6.52409	11.7576	137.472	92.2167	44.3772
17	70.0412	33.3072	106.087	17.9418	0	1.50383	4.39954	0	0.2055	43.2839	51.8072	117.289	88.5601	53.7484	68.1066	8.2293	5.8177	10.1852	0	0	5.42866	6.21158	43.971	31.0716	37.5636	14.6657	75.414	7.319	0	8.05812	0	0	4.52743	20.5866	46.0959	213.197	27.0948	87.7377	22.2982	16.503	0.211432	5.12736	3.69183	1.06222	6.81034	16.6875	113.642	105.31	44.2852
18	176.13	28.1021	101.395	17.2701	4.09983	0	8.8178	6.72581	7.73762	29.2381	69.1125	100.23	162.155	57.4132	98.1877	10.524	12.3095	3.95334	5.83311	3.49187	9.65844	7.49442	44.8327	27.4768	36.0584	5.80628	61.9572	7.3464	3.07867	3.30532	5.69037	5.93948	5.67826	15.1769	56.3379	229.342	51.3127	76.6699	40.3118	15.9127	4.25756	0	10.7785	6.177	8.46542	10.9662	109.506	127.211	58.59
19	154.334	42.0111	73.3677	14.6932	0.215726	1.0929	2.48485	3.69005	4.5686	23.5669	52.1833	93.6288	136.981	63.57	94.5817	7.97526	5.10877	7.17486	0	0	7.3973	12.3116	48.0531	33.6224	34.1228	33.3334	33.6531	6.31869	0	12.8143	0.404135	0.666421	1.67745	15.0606	65.03	161.414	60.0492	156.613	46.7993	13.1545	2.08364	6.75501	7.23606	4.85898	6.82749	12.6196	122.476	74.2749	80.1201
20	77.656	90.1087	74.4712	29.8544	7.04861	0.404071	9.54899	8.55452	8.97622	60.23	43.5533	167.606	94.1255	65.8563	82.0437	7.52361	10.8061	15.7613	5.7024	4.45817	13.6252	15.1252	64.631	38.4459	50.0383	33.4532	40.3861	26.9607	1.72632	6.16464	5.704	7.15576	11.9439	19.1472	91.7282	181.837	77.4823	117.809	79.9548	32.6321	7.12964	9.0871	6.95831	13.4903	9.72979	20.6948	56.128	105.625	72.5482
21	200.163	29.5771	77.4921	13.5289	0.616499	0	6.34379	4.43804	5.09532	23.6891	53.0013	96.3055	166.565	55.1032	82.6639	8.2963	8.43633	4.73938	0.202496	0.625993	5.36237	13.1256	43.7041	23.0799	35.4229	19.6586	49.9062	6.21802	0	7.40662	1.42694	1.4123	2.82596	13.121	65.0434	190.566	50.8457	121.886	49.8933	12.4243	2.22665	0	8.61785	5.3619	7.62018	11.2452	142.922	99.4963	73.4441
22	98.2574	84.324	66.4085	27.718	6.38091	4.56581	7.45936	7.12306	7.32741	58.7536	37.8952	154.976	98.2823	63.181	65.5046	7.66346	7.29437	18.4647	4.04431	4.60132	11.7811	13.4969	67.9274	36.5672	60.8554	30.7396	37.9939	22.9784	4.08793	7.60286	4.08162	3.88081	11.5584	18.8317	84.0701	228.78	54.2691	141.691	80.6825	36.6898	7.42031	9.9878	7.89789	12.8702	9.47211	15.2858	39.7371	98.9307	62.9542
23	139.059	21.6177	79.0088	11.3989	0	1.23631	5.05411	0.411085	2.17741	24.464	60.1026	88.5028	136.771	41.1283	82.7228	7.25143	5.96982	6.35772	0.613319	0	3.61073	9.98521	39.717	23.6195	27.3029	3.41982	52.0041	2.81765	0	6.34138	0.209711	0	2.33052	12.8193	57.9499	219.673	42.9093	74.4707	29.802	10.4365	0.275393	1.03993	7.46347	3.30119	6.30752	9.53728	128.075	120.094	53.7553
24	75.1178	76.3151	72.337	31.9504	7.55029	0	3.74979	7.85651	7.65699	59.5289	47.4739	157.595	102.837	64.9163	121.255	7.94522	16.4745	13.9692	0	2.6058	13.4876	19.9256	65.2452	55.6409	50.9824	34.0816	44.274	31.0948	1.07301	4.28553	0	7.22565	10.2512	23.0457	89.2312	203.946	71.6212	94.0529	51.5906	26.6366	7.48811	8.15074	0.200403	10.7539	8.9906	24.5924	64.9135	128.962	77.9663
25	101.801	91.1301	94.7359	28.3494	7.30589	3.11957	11.6481	9.17612	8.37809	63.4129	48.4598	154.596	114.898	41.0308	86.2047	7.54312	9.01059	17.8558	4.4503	4.65197	16.5528	23.2253	74.9726	81.9062	82.2776	53.9362	46.6371	23.9154	0.827194	5.36788	5.34244	8.83521	11.9239	34.1133	86.1217	167.454	79.104	51.3766	87.7771	22.8249	7.11214	8.4536	6.4738	12.3065	13.1146	32.8027	62.8854	102.021	59.7935
26	99.0253	70.4259	82.0012	26.907	4.70132	2.74983	8.27816	9.62398	5.8305	53.2607	35.616	144.691	87.1207	44.4475	63.6894	7.60153	6.52357	18.1329	4.86586	5.76428	12.9564	15.3291	69.5883	69.85	72.4271	41.274	33.5894	18.294	0	5.64425	6.07792	7.54886	9.77412	26.9437	63.7885	154.802	78.8888	53.6034	89.2602	24.2651	7.06681	8.27787	7.48611	16.5921	10.851	19.0341	43.1231	87.3697	60.3537
27	127.005	42.6948	36.9334	22.624	8.72934	0.879854	2.2577	3.45036	7.7844	13.0542	51.8556	101.19	132.243	52.3087	114.893	7.82181	17.0643	3.63768	0.629385	0	11.6723	7.84643	43.1131	38.2308	26.4039	21.3391	29.458	4.57645	5.21469	8.47507	1.0614	0.610197	5.30606	14.2911	76.1984	192.601	90.5247	106.188	32.4174	11.8425	4.08892	3.60985	7.57542	1.84754	7.33217	8.39544	109.267	78.2626	78.509
28	116.225	67.0911	74.2968	30.8018	4.54471	6.63855	5.17107	7.36005	7.45664	48.0133	39.1599	122.371	55.9628	44.0716	72.356	8.53113	6.51335	23.0083	3.63787	3.02943	13.5512	12.9307	74.2557	78.0218	66.2267	32.2659	30.9307	19.1819	0.835004	8.58483	7.31988	4.71969	11.1532	27.8096	74.1034	174.168	73.4011	62.0448	82.9406	27.7821	7.55866	10.347	8.43215	15.2518	12.0254	14.8592	42.6934	87.6824	56.8319
29	122.542	46.3837	37.7201	23.2022	7.52422	0	2.16329	3.34652	8.33862	16.8041	49.2074	91.9049	133.093	44.2956	111.939	7.31598	14.8766	2.09876	1.06675	0	14.2307	8.10329	40.784	37.0029	31.9178	10.2186	30.6523	3.70014	3.23436	4.40284	1.3687	0	5.55683	12.4833	83.514	179.488	83.2025	107.066	26.5249	12.2478	2.44622	0.207994	7.05738	0.882854	5.34513	11.9721	94.6714	67.4802	92.0446
30	186.472	90.2914	91.7313	33.8814	4.86894	9.73483	8.57292	10.992	8.98158	46.0782	38.2442	119.634	71.8508	60.6103	98.2017	11.1825	7.02206	32.4035	8.07257	5.83422	16.0711	13.8923	72.0441	77.5441	74.8942	45.2105	36.8404	20.9865	2.59968	14.5939	8.44014	7.52176	8.9372	25.9342	80.4418	183.591	70.2128	107.461	103.507	39.257	7.96552	15.4399	16.6558	21.3349	13.3385	17.4759	47.0187	101.489	85.7067
31	146.339	23.5094	110.83	15.0753	0	4.29857	6.06417	1.11416	2.93359	30.7289	68.6523	107.092	134.026	48.7951	83.3569	8.15918	6.65889	7.88116	1.09564	0	2.73899	6.82345	43.9557	27.6956	31.4027	14.6259	64.5612	5.07067	0	7.24476	0.660877	1.35997	2.70227	16.4739	53.4272	215.175	34.5244	76.5666	34.3868	11.586	2.55652	4.29885	7.41545	2.68589	6.64779	10.9057	128.135	111.051	50.2824
32	132.545	45.7487	35.7556	17.3958	6.16979	0	0.415349	2.03961	5.31063	10.8555	44.9686	87.2275	136.07	53.4894	108.157	8.2219	15.2414	3.54305	0	0	9.94111	6.02897	44.2521	43.0627	24.7024	26.1608	20.6018	7.08609	2.26316	9.79733	0	0	3.59774	15.4753	72.0473	167.574	87.6865	98.9382	33.2218	11.657	1.94574	4.53753	4.58898	0.668217	6.70345	9.03529	123.251	81.0197	64.8302
33	174.869	37.6876	122.703	18.5456	4.11082	7.53847	7.10904	3.27412	6.40022	32.7264	71.4304	130.39	165.164	59.0753	91.1171	10.7578	13.3482	9.59137	3.41677	0.845367	8.6057	7.14631	47.9854	31.684	38.6204	12.0721	76.9981	7.5827	2.9222	8.88755	2.93653	3.40927	4.48623	18.3947	50.8423	268.299	37.6036	82.869	50.6937	17.1885	6.51019	7.52763	8.3921	3.42004	7.44277	11.9909	121.257	151.905	54.6842
34	149.264	81.6099	79.6572	28.4357	3.64612	8.9086	7.44518	9.94405	7.3134	44.565	35.7826	118.822	70.3712	64.444	85.6412	10.5704	12.6746	31.5131	9.20635	5.09317	23.462	10.857	73.5927	83.9606	71.0531	37.2903	39.1084	19.7516	0.405121	12.6158	6.8991	8.47302	11.2199	27.5712	65.5548	181.002	70.9029	86.6848	80.5679	35.0711	10.513	13.8188	14.9284	21.3362	12.8846	25.7422	52.6819	88.3066	54.4095
35	89.4148	52.7274	82.9575	19.2279	2.59379	0.818196	7.12194	1.94724	4.57002	42.8098	59.0768	164.953	84.0092	83.5557	82.1877	8.55206	6.34178	9.70468	2.60798	0	7.53252	10.1627	52.1492	40.1623	45.6448	12.7787	59.4553	13.0978	0	6.88711	2.62875	3.00041	6.96655	17.7278	50.9029	207.384	33.3013	106.497	42.3106	20.2259	4.19923	6.49674	3.95425	2.56291	7.89062	20.8613	78.3645	128.296	60.2787
36	95.6951	47.092	80.7098	19.3813	3.39794	4.16059	9.12374	2.73314	6.63836	45.3969	57.6582	182.571	95.5191	80.4203	65.7328	9.02375	7.59244	12.2201	5.33314	0.668434	10.3746	9.68142	46.0664	41.8307	52.9318	15.521	58.4434	13.2718	1.56435	8.1608	5.43869	3.36904	8.80235	15.4933	64.0327	227.675	37.1851	104.354	47.4169	22.7229	6.01866	8.71268	7.82274	2.97398	8.97762	19.6886	82.4477	149.47	58.8821
37	157.388	76.085	97.7851	27.2063	9.01186	9.75541	10.8052	12.4285	9.62601	49.8434	46.5588	173.621	145.343	95.6098	90.2493	13.0233	12.641	19.0576	8.36109	7.64751	16.3166	12.1312	50.8561	32.085	65.0773	16.5901	63.5392	18.2729	8.03184	12.7538	8.47337	12.0164	11.4866	17.4478	77.3933	231.167	45.9295	143.556	72.5112	34.3387	12.0961	13.8422	10.5346	11.7637	11.3266	21.967	74.6109	131.477	76.4178
38	122.321	116.324	95.5705	35.4784	7.61072	5.94022	12.6007	10.4093	9.51647	69.216	65.6587	163.834	148.147	62.2915	100.647	9.04546	17.069	26.2275	10.3955	6.99957	22.2215	25.4925	102.506	112.605	93.0342	55.89	64.5557	27.7128	4.29961	7.15958	6.72768	12.6538	15.4513	57.6291	90.2117	163.482	98.9096	40.8483	101.771	23.6407	12.0281	9.17121	11.4565	19.0064	16.5118	40.1731	61.0924	111.146	63.5152
39	123.95	77.7342	79.2803	30.7117	5.27895	4.89218	8.67465	9.68819	8.19955	48.5859	44.4347	124.857	115.012	46.2942	96.4535	9.50096	12.3971	21.0438	8.89044	5.7774	18.2522	15.6321	84.492	101.928	86.0671	48.1112	48.3615	22.8023	1.43101	6.20571	6.67775	9.74945	10.7042	32.888	68.6767	146.373	102.01	49.1364	92.4622	27.7356	11.0626	8.1526	10.807	18.5104	14.593	30.4475	44.6504	96.4816	49.5633
40	117.642	66.8377	66.6176	35.1708	3.67199	5.71938	6.28928	8.3945	7.21626	47.5468	37.5777	114.633	87.3353	52.8547	90.0663	10.3998	10.4696	22.7194	8.02691	3.19662	18.8608	14.8363	76.1075	85.4628	77.4146	39.6342	43.4603	22.3805	1.68326	7.66389	5.58811	7.09005	11.611	25.3188	62.9559	143.299	84.7611	62.7776	75.0213	35.6413	10.5018	9.09007	10.4452	18.069	13.26	21.5391	49.6829	91.5982	47.4861
41	56.0517	50.6979	87.1345	20.4311	0	0.216126	5.07614	0.657709	0.847681	52.8077	50.022	138.244	62.9793	65.8551	65.9609	8.36608	2.94841	10.6004	0	0	5.61649	9.02743	53.358	41.2532	28.4409	15.4039	60.0586	10.8874	0	6.97777	0.4064	0.717725	6.73667	24.501	46.7	186.228	22.0438	93.334	28.0289	17.5437	1.34028	6.49333	1.11773	3.11844	6.79807	19.349	80.3374	112.514	64.8256
42	220.6	36.693	59.951	14.9457	2.16145	0.784835	1.07592	4.36241	4.81314	22.3049	53.0637	90.8762	148.421	57.4736	86.1614	8.63077	9.34919	6.67349	0.710383	0.798237	8.57562	12.9415	49.0808	49.1604	29.8895	21.9116	29.1459	6.99715	0.509889	14.942	0.806215	1.3859	2.91076	15.286	73.0867	198.322	78.3225	155.203	42.4058	13.906	0.887511	7.76874	6.76863	6.3447	6.52819	14.0907	122.699	77.5674	93.368
43	179.146	32.1801	58.7089	13.4234	3.95938	0.207623	3.82532	5.29172	5.82695	17.1711	51.34	84.8842	165.1	49.7381	77.4049	8.04389	9.19033	3.32557	0.834813	0	8.10898	12.3511	40.5209	31.9986	28.9256	7.1013	34.2448	5.68907	0	9.86887	2.36419	0	1.26829	13.6491	69.4477	183.772	80.4786	109.014	36.0933	12.7918	0	4.54455	8.61785	5.83839	6.40837	11.4791	130.044	90.579	89.3038
44	160.569	25.7764	48.2736	11.2435	1.95517	1.75574	3.25573	3.81885	4.11161	18.9103	52.6135	78.9246	170.052	45.8021	91.7179	6.27882	5.87587	6.38085	1.99601	1.30851	7.00278	10.839	33.5477	30.5844	28.4134	2.71876	52.1749	3.29921	0.642079	7.94987	2.08465	1.98107	2.97666	14.5422	66.8706	185.935	65.418	98.278	30.2966	10.8553	0.41539	4.39638	7.84396	3.17247	6.4854	11.5525	136.986	103.039	77.5034
45	86.2431	82.956	90.8154	29.3631	5.58255	2.89718	7.87429	9.73545	6.27104	67.1267	40.4387	148.327	111.555	59.5486	91.1414	7.2965	9.36321	17.4846	2.94047	6.00513	10.9663	16.4618	56.2205	53.8713	56.5125	31.6127	36.327	30.4228	0	6.32781	2.81474	7.45193	7.35633	25.3783	77.5938	162.398	97.6696	79.5032	100.742	25.8022	6.75233	9.2068	6.48015	16.1648	9.52969	19.5607	46.6383	102.429	70.6647
46	113.442	77.4629	85.3077	26.9581	3.45815	5.94531	2.16645	8.65501	7.48706	56.2048	34.8708	126.383	70.0738	45.8298	71.2616	7.44969	6.10785	21.4592	0	3.78252	13.4489	14.4086	69.2357	60.6755	53.5177	24.5633	36.5959	24.6015	0.424625	8.42759	0.69671	4.95381	8.52878	20.0737	89.0315	180.558	76.475	100.711	71.7278	27.8625	6.89172	10.4569	6.28665	15.643	11.5068	17.0678	41.4737	84.8002	65.5164
47	205.039	48.0574	49.096	24.6839	9.48356	0.422645	7.18631	8.94342	10.9941	19.4676	52.3431	86.1596	171.301	67.2053	137.315	9.39429	16.6419	2.64543	4.06524	2.95661	18.4568	8.96284	40.4154	34.2772	38.3467	10.194	71.2943	9.22779	4.27376	6.60493	6.2988	4.14431	7.5879	14.8994	73.5661	180.376	82.4805	127.117	39.0263	14.4055	3.49097	1.6165	11.3298	7.13659	7.08528	10.9511	133.885	75.9841	96.497
Sum rainfall	5922.94	3007.89	3731.88	1151.77	229.395	149.252	303.448	277.091	303.096	2042.02	2410.09	6348.53	5501.45	2956.25	4249.14	418.603	481.028	648.739	161.608	121.407	582.457	624.06	2752.33	2426.28	2408.16	1309.98	2312.69	782.499	83.1571	386.953	154.197	227.335	370.595	1040.96	3357.55	9098.83	3077.37	4823.36	2868.86	1055.29	278.871	350.576	339.877	420.93	446.227	900.815	4024.24	5149.22	3187.95
Sum Anthrax	0	0	0	0	0	0	1	83	418	267	15	0	0	0	0	0	49	90	260	460	165	140	9	1	0	3	2	0	1	0	1	1	1	2	2	3	2	5	4	5	4	1	3	5	18	26	11	22	17
[truncated: 73 more columns]
