# Supplementary material for: Roles of host and environment in shift of primary anthrax host species in Kruger National Park
Source: PLoS One. 2024 Dec 6;19(12):e0314103. doi: 10.1371/journal.pone.0314103 (PMC11623471; doi:10.1371/journal.pone.0314103)
Supplement: S1 Data — (ZIP) [file pone.0314103.s001.zip › Ochai Supplementary Data/CHIRPS 2009-2017.xlsx]

## Sheet: Sheet1
UPID	UPID_NEW	2009_1	2009_2	2009_3	2009_4	2009_5	2009_6	2009_7	2009_8	2009_9	2009_10	2009_11	2009_12	2010_1	2010_2	2010_3	2010_4	2010_5	2010_6	2010_7	2010_8	2010_9	2010_10	2010_11	2010_12	2011_1	2011_2	2011_3	2011_4	2011_5	2011_6	2011_7	2011_8	2011_9	2011_10	2011_11	2011_12	2012_1	2012_2	2012_3	2012_4	2012_5	2012_6	2012_7	2012_8	2012_9	2012_10	2012_11	2012_12
1	37	125.619	109.763	72.1195	15.5658	19.4446	14.2989	7.10683	8.95742	16.3972	18.3859	118.673	66.8316	116.545	35.4794	36.6672	73.0338	6.97544	11.1837	9.591	4.88582	11.0186	37.7909	94.6827	163.167	142.616	41.5864	57.7749	39.3752	15.2527	9.5799	9.24276	10.483	21.4609	61.1226	45.2078	67.5242	94.6384	60.5837	77.1322	14.8133	4.18039	8.65157	5.6561	7.17795	58.0385	85.9416	75.0646	125.957
2	24	69.4854	114.659	30.1193	13.9146	9.48409	9.4428	3.61778	1.50435	7.61154	19.6433	143.151	73.687	82.087	31.7145	20.7275	73.3137	5.13945	5.80945	4.47182	0	1.32627	30.1143	90.9961	154.272	157.001	27.2796	34.6731	55.875	7.88181	4.10517	0.40845	1.63148	0.865225	70.5948	50.7679	69.4499	60.1278	53.6384	49.8685	13.9567	0	0.840411	0	0	21.2737	79.2211	55.9446	118.303
3	25	81.2983	93.051	36.4826	15.1726	9.09256	8.4378	3.92807	2.28473	9.04869	16.2704	137.234	76.0443	79.5215	28.2463	24.4694	81.1546	4.00963	6.27494	5.80502	0	6.03206	26.374	102.466	145.383	200.037	32.3168	37.0954	53.6209	8.26603	5.64865	1.76095	3.17307	6.54012	65.5964	55.8661	65.2718	68.412	58.1119	56.3516	14.5334	0	1.26538	0.205426	0	22.7149	71.9437	62.9284	133.59
4	34	107.53	107.599	46.8557	16.3658	17.6804	8.44838	5.37264	5.1296	12.3841	23.573	116.397	74.9116	115.592	40.78	45.2156	72.6925	7.05401	7.69431	9.28975	2.51215	10.0923	49.8437	108.961	129.523	155.941	28.0589	70.1918	51.6548	10.6112	5.63184	8.31618	8.62741	19.8792	65.5995	48.7444	96.1414	110.506	55.9315	72.7128	16.8827	0	1.84926	3.56117	5.6338	44.1096	80.815	80.049	138.038
5	4	163.201	36.3749	49.8553	10.3094	15.2028	8.65384	1.01851	0.735779	9.04984	12.3779	120.974	55.8703	77.4118	37.278	24.4084	87.2507	12.7984	8.32812	1.7963	0.724146	1.60964	13.7829	77.5246	244.514	290.027	20.318	25.799	44.4188	12.9304	3.52213	3.06511	1.1216	1.15341	36.2596	78.7643	105.318	51.9203	38.8757	15.7578	9.36411	8.59371	3.58732	0.656319	0.870457	12.4888	53.5091	48.9133	48.5529
6	38	157.624	160.747	85.3708	20.5129	25.1595	12.8374	7.76565	10.4563	17.4443	45.3617	174.525	105.927	160.388	58.5287	85.7048	96.6373	12.8767	9.56701	13.4633	9.02222	12.7747	71.7429	153.658	146.588	194.607	35.6416	89.7615	80.2493	12.0009	6.9007	12.0899	16.4836	36.7156	86.3026	58.0726	132.086	161.294	78.2995	103.992	22.6144	6.53949	5.63826	6.58288	12.2036	82.3184	116.592	100.271	182.248
7	26	73.1449	53.2722	37.4077	13.5245	8.47103	8.25555	2.5132	0.443624	7.51612	14.4496	113.982	68.8211	71.1027	31.0247	26.4228	73.5256	4.67731	7.35633	3.83303	0	3.34844	25.0526	107.369	143.594	158.413	28.5863	31.5553	43.8063	7.05212	6.9298	2.09044	0.512323	5.20685	61.4044	54.7976	54.5009	55.4299	50.2485	55.5059	12.9243	0	5.50287	0.610388	0.205832	20.9353	66.196	64.4564	130.393
8	28	93.7878	122.085	29.4272	15.8837	14.3566	7.99943	6.14235	4.31931	12.0101	19.4471	129.795	69.1606	104.953	29.8927	20.7787	80.8264	6.08542	6.41323	7.43669	0	9.98875	37.8629	113.895	127.806	194.093	36.4624	49.0493	52.5526	9.86988	5.15451	6.5776	6.06481	13.6526	68.4672	53.5719	67.443	85.2025	63.0351	71.5811	15.5266	0	0	1.08364	2.23855	30.5141	78.0919	73.7284	138.907
9	5	150.978	9.48286	35.2	6.71823	9.98953	0.212535	0	0	8.40454	8.5652	98.7506	42.4311	64.3648	33.1352	19.9651	63.718	9.64753	0.64394	0.219859	0	0.410334	10.7203	67.7859	209.397	265.637	19.766	18.6016	28.987	9.30285	0	1.82219	0.618424	0	28.436	70.502	86.2307	45.3764	29.2081	12.6871	5.8113	5.33437	0	0	0	8.94787	43.5163	42.3146	44.7487
10	47	209.345	161.761	171.524	22.8083	32.9038	21.8649	9.06837	15.4805	18.595	101.758	309.74	174.041	187.669	72.9325	88.6545	111.62	13.5059	15.8278	12.3014	10.9321	13.9074	93.7534	166.147	264.756	238.223	40.6191	127.094	80.4144	10.7196	12.0476	11.8467	29.657	48.0575	90.7214	56.911	166.13	232.648	131.749	106.921	30.8146	5.68392	10.1678	7.59728	11.0695	103.525	181.286	134.917	258.25
11	27	84.1748	49.0304	46.5979	14.4629	14.3409	10.1017	5.36427	4.4901	9.96192	15.3182	99.2495	57.7825	79.4865	40.6817	36.0382	79.4362	7.9929	9.249	6.75356	2.92366	4.94764	30.0779	110.278	144.639	145.773	26.7405	34.406	43.1005	10.5869	9.05037	5.60412	5.09655	7.08253	62.8185	53.4763	45.6023	62.3988	49.0947	72.646	13.9243	2.56363	7.57382	3.83027	3.82933	27.9988	64.9679	68.5778	121.279
12	29	95.6877	88.9777	29.7495	14.3758	11.2176	8.33863	6.48688	5.5435	12.1911	15.9292	108.961	61.7782	110.3	36.6901	23.2887	77.3294	6.67826	7.40683	7.85869	1.47326	7.69613	29.1531	115.082	126.802	194.069	40.2234	45.4585	46.808	9.65644	6.38303	6.79956	6.59233	11.0317	62.0207	54.0078	57.8982	86.9994	54.115	71.4561	14.3422	0	4.86669	3.49375	4.61077	33.724	66.2906	80.5411	117.621
13	30	87.5672	56.5597	32.2423	12.8796	12.8632	9.12094	5.6262	3.46167	11.9075	13.8632	91.3375	59.7311	95.9935	41.3577	28.6429	72.4821	8.1155	8.2037	7.80609	0.289071	9.65109	25.6798	109.234	131.536	148.271	33.3369	36.2342	38.5294	11.7553	7.42591	6.77583	4.85937	14.3045	59.4033	53.3541	53.462	68.2925	48.2613	68.4921	12.7317	3.3135	6.43826	3.72782	2.41345	31.1733	63.898	78.262	105.607
14	18	104.485	38.9523	36.5189	9.67421	5.50209	7.221	3.97536	1.07799	8.33825	10.9019	132.907	64.5275	74.8944	31.6581	26.7303	69.5249	3.19852	5.43284	2.77091	0	2.77277	15.7141	80.5347	186.198	218.258	16.7361	28.2356	38.002	5.65256	6.53458	0.410693	1.27833	2.95679	53.5207	54.5043	60.0577	55.0488	34.3885	37.8075	11.4425	0	3.2017	0.206751	0	17.3383	66.1875	50.1204	62.3933
15	19	108.803	26.8633	48.7822	9.82337	5.2664	7.36912	3.98074	0	8.16168	9.84355	131.4	66.2583	77.7059	34.0632	33.2666	69.6191	5.57933	6.21596	3.66379	0	3.65095	16.9234	80.6982	188.239	234.164	17.2235	24.6514	39.903	6.14521	7.37278	0	0	3.18452	50.4472	57.7712	64.8762	60.5654	33.8101	48.609	11.216	0	4.28549	0	0	16.4624	63.4973	54.4523	64.0562
16	14	108.407	34.4009	43.6651	8.38618	3.52397	2.40592	0.20195	0	7.78457	11.1052	113.999	54.6017	64.789	31.1266	18.3582	71.5801	1.64625	0	0.415332	0	0	11.3581	63.7058	175.915	219.012	13.1631	25.1835	38.7762	4.92117	0	2.59508	0	0	45.227	45.8353	73.501	41.6262	30.062	19.5024	8.08537	0	0	0	0	14.9681	61.2742	50.6233	47.6995
17	17	90.9931	49.7311	30.4819	9.37985	0.214231	8.86073	0.209201	0	6.80816	12.2898	124.181	63.3197	64.0837	25.4303	18.8106	66.6517	0.903602	6.03507	0	0	0	14.9238	78.5139	172.368	181.969	13.2527	29.1442	35.9254	4.18009	6.31182	0	0	0	55.1742	44.5979	67.879	43.5646	31.7863	27.2178	10.9137	0	4.35429	0	0	17.0103	63.9695	48.6081	60.055
18	13	130.046	19.582	41.4535	9.71826	7.30558	1.5437	5.60994	3.4882	10.6537	7.88471	101.745	49.3042	70.9614	35.3254	29.3397	71.3782	6.99097	0	5.99909	1.91842	4.78112	11.3154	65.6228	187.002	318.174	13.1915	29.0014	42.2571	7.52979	0.423083	7.89709	5.01033	4.39644	38.2789	57.6787	61.8366	55.5368	28.3518	20.1748	9.62185	0.208142	0	2.4209	2.47965	17.1098	59.158	54.1391	49.9972
19	10	127.592	45.7464	46.075	8.77762	5.15348	8.6306	1.08294	0	11.8669	12.9955	102.992	58.1644	69.7996	37.124	21.1711	69.3531	1.38967	7.07779	2.67181	0	0	14.9836	66.5686	198.839	228.546	16.75	28.2281	40.5817	4.65678	2.467	6.03972	0.431915	0.413057	41.9946	53.8068	88.722	47.6807	37.5545	15.301	7.63464	0	1.60271	0	0	20.5126	60.7102	50.9673	45.0038
20	32	106.953	107.386	43.5491	14.9303	14.4292	7.55399	7.37641	7.93938	12.0916	19.0299	108.451	61.8789	124.239	45.9157	28.0422	75.28	6.85972	7.19847	9.60068	3.8362	8.08369	41.9882	112.209	123.568	187.397	35.8801	55.0977	44.5246	12.0242	5.76061	8.5662	9.71016	12.9815	72.0592	50.7283	68.0507	94.7493	50.67	73.4724	14.3943	0	2.70238	5.76966	6.94941	36.6534	75.0621	82.0489	123.907
21	11	115.596	29.3227	40.6358	8.64866	4.60068	5.63741	2.06249	0	11.2189	12.4038	102.273	59.639	63.4538	34.13	20.7121	71.5342	2.66677	4.5119	4.63927	0	1.26226	13.5301	67.1294	178.805	270.367	18.9119	24.8289	43.2959	5.23401	0.827139	6.84561	1.16909	1.01961	41.9328	52.646	76.239	47.726	29.848	15.6003	7.53096	0	0	0	0	16.2763	64.1487	52.0927	38.171
22	33	115.813	85.6422	50.9997	15.0518	15.3669	9.43009	6.46147	7.20054	13.827	17.3858	104.606	63.1369	121.672	44.4583	30.9431	76.4143	9.58325	8.32638	8.7514	3.20963	11.5671	37.743	109.894	141.229	163.438	36.4639	51.5227	41.6854	15.0127	6.95004	7.82632	7.5947	18.3847	74.9969	53.5231	63.1161	87.846	45.0826	76.8009	13.9452	5.40698	5.79591	4.3807	4.79802	36.4741	75.451	83.8407	123.26
23	12	102.214	12.0003	37.2999	7.18056	2.22462	0	0.622219	0	8.30225	8.97097	97.7512	56.2523	51.7405	32.552	19.5507	58.8799	0.78338	0	1.71869	0	0.201664	10.8745	61.5157	178.705	238.596	13.7678	25.5693	35.7884	3.5312	0	4.86628	0	0	36.4221	49.8143	69.4952	45.8893	24.5996	12.7107	6.41226	0	0	0	0	12.0624	58.6684	52.0759	40.8236
24	31	96.8768	130.319	45.4726	15.9125	17.6478	7.95111	3.67989	5.12846	13.5667	21.0786	114.396	68.2908	119.085	37.8006	31.3046	74.5473	5.01027	6.49889	6.5348	1.75212	11.1928	44.8423	113.026	126.229	186.217	33.4776	62.4366	49.1327	11.0041	2.59235	5.19004	8.42373	17.981	67.1636	54.6966	76.8619	98.1672	58.1695	72.6846	15.7277	0	0.404389	0.653903	4.55944	39.2096	76.485	80.8652	135.941
25	39	129.507	104.279	57.3599	14.6682	17.0643	9.18889	3.87391	7.82845	13.5013	28.7873	141.161	83.621	121.225	45.1998	53.7946	64.2182	7.63633	7.91121	9.26336	6.78354	10.5434	57.7204	114.36	128.017	152.462	23.7969	62.2154	49.7979	6.93718	5.71837	8.09047	11.6151	27.5824	64.8618	44.1196	110.332	119.619	64.4421	66.1623	16.278	0	3.13164	1.5255	8.94405	65.9489	87.7327	82.7816	151.846
26	40	114.401	92.5591	47.7872	13.6967	18.9004	9.09751	3.79786	5.94831	11.6063	25.0565	121.604	80.3449	106.428	34.0586	38.6504	59.3	6.81797	7.45257	7.78046	2.75128	8.48588	48.6116	101.219	131.911	165.128	13.5925	52.4467	42.2964	7.70793	5.4881	7.07231	9.15579	22.8901	55.4492	34.556	100.85	104.947	54.2643	59.7831	15.5926	0	2.72302	2.38498	6.48671	48.3494	83.5232	72.6413	136.889
27	2	147.841	8.66288	29.1694	6.89173	13.8017	0.619334	0	0	7.64681	8.32287	105.155	37.7983	67.3475	33.4934	18.5933	59.25	13.4375	0.621066	0.830562	0	0.204205	11.0134	70.4169	206.101	260.681	19.12	17.5725	26.6639	12.7009	0	5.21695	0.200085	0	26.9184	76.9278	80.2192	52.2936	28.1816	14.9577	6.41927	7.91247	0	0	0	7.34073	40.9837	38.5526	32.6218
28	41	115.325	99.3832	47.7536	14.4675	19.2349	11.8577	5.97518	2.54641	14.3709	23.3174	129.624	75.6843	106.702	32.1055	29.9695	64.5603	5.28037	9.17529	9.00578	0	9.10946	42.7229	99.0977	151.606	169.401	23.0573	52.1684	39.6448	9.72826	7.51146	8.84168	7.02256	25.3825	50.2385	33.9711	91.5215	92.8554	55.2118	59.4782	16.3844	0	6.55814	4.27385	3.81409	54.2012	94.3251	75.8388	132.255
29	3	133.174	8.76746	24.1558	5.98569	12.306	0.900325	0	0	7.05318	7.96013	92.9023	36.9562	68.2636	43.8829	16.3257	56.4829	11.929	0	1.07421	0	1.3864	11.1973	67.1411	201.945	255.11	18.7737	16.3076	26.0845	11.297	0	3.15097	0	0.941373	21.9001	75.7059	75.3027	55.0794	28.1803	14.257	6.42798	6.11034	0	0	0	6.79014	33.6078	38.5472	27.2825
30	42	139.696	115.255	55.5273	17.2279	19.0675	16.8759	9.94935	7.36088	16.5974	22.2425	126.2	67.265	124.382	35.0766	34.2164	73.088	7.85133	13.0273	13.5085	2.59796	9.18789	39.4451	92.5568	173.225	174.53	37.4251	62.024	36.4634	15.0484	10.924	13.9506	10.5647	25.1499	48.6851	35.135	86.9704	97.082	68.6811	70.7086	18.2069	4.97884	9.62933	8.50189	7.42665	67.0198	107.271	76.7637	136.534
31	15	113.165	16.8373	36.7662	7.41414	1.98121	0	1.55321	0	7.43957	9.37159	118.051	52.8866	62.7099	30.1123	24.936	67.7576	1.32547	0	1.30405	0	0.812261	11.6924	67.2623	179.229	203.919	12.7724	28.2283	37.5828	4.56601	0	2.16974	0.206108	0	45.1414	46.4613	63.6928	43.8399	25.067	25.3886	7.83286	0	0	0	0	13.6003	63.2136	52.3113	46.5837
32	1	142.272	17.6122	30.007	7.50368	11.4525	5.28694	0	0	7.65994	9.09538	116.417	41.9685	64.2538	27.3658	19.537	57.8898	9.89844	4.876	0	0	0	9.48728	70.7256	193.679	245.361	17.752	18.7926	28.9454	10.124	0	2.94813	0	0	27.3915	71.1018	87.3993	52.87	30.9856	15.7456	6.6769	5.29772	0	0	0	6.6235	38.6714	41.6995	30.3705
33	16	127.902	15.3382	43.8938	9.40794	8.99138	2.28823	4.79735	1.05659	8.43599	9.48691	123.937	53.5487	77.8188	32.9677	38.9412	79.7358	7.81703	1.51582	4.2888	0	3.69421	12.4329	73.3849	210.444	251.982	15.751	34.7796	45.355	9.1246	3.24244	5.26633	1.67646	2.75719	45.9287	49.5833	60.936	54.7833	31.3568	39.704	10.3543	0.624793	0.627319	0.619752	0	15.9614	65.1342	55.4764	60.1203
34	46	121.722	104.962	68.4965	15.4904	19.34	16.7818	8.49191	6.97133	14.3089	32.7791	125.716	66.5757	124.1	31.6815	30.7608	68.3715	7.23612	13.1552	11.7708	0	7.26686	39.9365	95.8528	149.205	148.263	24.1324	58.9446	34.2137	9.34155	10.8243	12.7904	11.9482	23.2244	41.7268	32.6149	95.0047	88.4134	57.6572	62.3966	18.0914	5.42985	9.3629	7.37083	5.69805	59.6731	106.409	74.3217	137.479
35	21	76.4364	63.8826	41.1036	11.6235	4.80489	7.29589	4.46293	1.04928	8.32506	12.683	138.954	74.8203	64.0953	28.9124	20.727	69.9746	2.27192	4.67774	3.72885	0	3.65426	21.1379	84.1131	167.193	180.795	21.5694	24.5157	41.3088	5.05107	5.89023	1.3122	0.427292	3.46327	59.9269	54.5093	66.7152	57.3261	40.3709	43.0929	12.8819	0	1.28169	0.848284	0	20.2373	66.9995	51.3677	92.8623
36	22	81.0262	46.1861	61.3048	12.2731	8.55378	8.14985	8.2027	1.81797	9.88968	12.6411	129.086	76.6026	71.6678	34.8615	28.0142	71.0868	4.01115	6.77786	8.68095	0.221658	6.27633	21.5592	93.1345	172.266	205.376	17.4107	26.2411	40.1944	7.12005	7.47516	5.96837	1.7639	7.40249	57.288	55.6642	64.1899	58.7714	38.4919	55.9157	12.3048	0	4.39721	4.57583	0.456915	23.0526	65.7243	58.4555	104.897
37	23	107.298	44.0082	80.2022	17.5983	18.1584	13.1104	9.13689	9.5541	13.027	15.6203	119.544	65.5893	100.668	55.0922	41.9592	88.3521	11.8581	11.5446	10.6426	6.27974	8.7169	29.1331	106.197	172.318	240.496	16.7687	37.2245	50.3371	14.2064	12.1707	8.28119	9.70347	9.90955	63.0825	57.8895	61.1711	80.2815	51.5776	75.0306	16.5863	4.58779	9.83261	7.12228	7.11277	28.746	69.9106	68.1358	104.307
38	43	132.832	111.229	91.2471	17.1498	21.7045	12.6406	6.4427	8.93046	14.7826	52.7645	196.148	109.344	118.97	51.7772	66.4844	73.439	9.7102	9.88988	10.0025	7.58011	10.9421	80.5946	134.299	162.321	159.17	20.674	73.6976	53.212	6.30907	7.64029	8.95468	14.6094	36.0271	76.6392	51.2626	134.499	137.223	81.3963	75.5434	20.5531	0.202064	6.15551	5.1465	8.87064	71.8724	122.348	100.567	193.668
39	44	116.877	121.584	74.7607	15.9177	19.3415	10.2268	5.1604	5.44621	14.2724	42.016	162.484	83.1222	119.36	38.2675	42.7344	68.6514	7.77386	8.02089	8.31149	1.48493	9.01759	59.539	108.461	141.332	145.421	14.6034	66.4382	46.364	5.89851	6.53409	7.86133	11.4823	29.4797	54.4198	33.6444	107.439	112.723	70.4234	64.4501	20.2961	0	4.8061	2.14604	2.70699	63.4578	102.964	83.6661	164.124
40	45	117.916	116.18	68.2764	15.6891	21.7494	11.6688	6.7873	4.71886	13.4578	36.4139	137.82	75.8398	120.256	26.9872	29.8738	75.0591	8.15705	9.23927	10.2731	0.213585	7.46266	43.9386	98.6027	140.165	159.42	13.829	58.9743	42.6544	9.43765	7.55353	10.7066	10.9296	24.6525	40.3304	27.8254	97.4042	95.6208	59.233	61.2532	20.4749	6.0274	6.47024	5.67997	4.04157	58.8076	98.9622	78.8352	141.321
41	20	70.9333	81.2483	25.7099	11.0867	2.80579	9.5528	0.479294	0	6.38938	15.2859	146.265	75.7107	62.037	28.4846	16.213	67.651	1.44375	5.34328	0.210705	0	0	20.8407	81.9986	170.932	154.271	19.1255	25.7303	44.382	4.52981	6.07567	0	0	0	67.9038	51.7498	70.4598	48.1256	38.0696	35.5698	13.144	0	3.39789	0	0	17.5272	70.7062	50.4765	81.6327
42	7	149.562	38.9725	50.3291	8.40612	7.47289	7.90145	1.06926	0.726564	10.1255	12.3533	96.5561	57.4281	75.1707	33.5573	20.7051	72.1273	5.66682	7.35847	1.65572	0.506151	0.686347	13.5061	73.7354	224.636	258.349	19.9673	25.4057	40.671	6.52257	1.31885	5.01024	1.31861	0.46081	37.0086	60.7063	90.5383	50.4224	36.4263	13.6272	7.44408	1.51713	1.33066	0.48079	0.849958	14.7887	54.116	47.2614	46.0541
43	8	132.249	17.6528	41.7344	7.54422	7.42628	5.59948	1.69196	0	10.4504	8.88198	91.2422	50.3486	61.6065	31.5867	19.443	69.9526	6.87351	5.3262	3.63804	0	0	10.4121	66.4404	186.378	279.88	19.226	21.6463	38.0356	7.21802	0.457358	6.37702	0.565346	0	33.7433	60.0175	79.1938	42.6012	30.1768	11.73	6.73958	2.18276	0.244548	0	0	11.3735	53.1209	45.5028	41.8839
44	9	124.805	9.58405	38.6724	5.88116	4.58457	2.18888	1.96594	1.22586	8.98297	8.75796	88.8058	49.053	59.2008	33.2433	18.9579	57.0292	4.5767	1.50273	2.84037	0.961398	1.50641	10.877	64.4848	182.507	281.979	16.2201	22.6391	29.8112	4.8813	0.632297	3.99348	2.87472	1.451	33.6125	64.1937	76.3756	48.6902	27.2115	11.6072	4.84872	1.81103	0.613186	0.902029	1.19865	9.43818	49.4314	48.6046	43.2162
45	35	114.578	97.9295	51.0915	14.4746	18.179	8.33658	3.74952	6.96278	12.4318	20.5207	111.561	70.808	113.399	41.627	39.4406	69.0233	5.78259	7.62915	7.35699	4.76812	10.1061	46.2005	99.3618	141.289	193.824	27.0273	63.0378	44.5997	10.2682	5.78603	6.62473	10.1618	18.3388	69.68	43.2288	86.7916	106.685	50.4792	73.8246	14.4366	0	3.78585	1.51132	7.1201	41.835	81.4375	78.2567	127.646
46	36	115.185	97.3277	58.0995	14.8731	17.9547	10.4559	3.85471	6.17517	14.4638	20.1597	125.063	75.2642	106.407	43.047	34.5534	69.1896	8.11492	8.97683	7.18754	1.5209	11.1445	44.3829	108.015	157.226	159.384	32.8617	58.8744	42.6642	13.1599	7.25078	6.56252	9.56525	19.9871	71.1218	47.0375	74.8354	94.441	49.1324	74.8344	13.9497	2.95795	6.52868	2.37853	5.92051	47.0706	82.9209	82.5226	133.11
47	6	159.439	11.1704	38.3676	8.5405	13.6817	1.19884	3.71301	2.33234	12.1413	8.86253	99.0978	40.5151	77.3732	44.0699	23.3509	73.845	12.9724	0.212929	6.63534	2.29237	6.2613	11.5589	68.9742	194.297	312.245	20.7872	23.943	34.8556	13.2077	0	8.49127	4.0869	5.84192	29.6066	72.1044	78.9408	62.8195	31.8349	16.6034	8.17078	8.20507	0	2.50299	2.32315	12.0506	43.507	42.8484	35.117
		2009_1	2009_2	2009_3	2009_4	2009_5	2009_6	2009_7	2009_8	2009_9	2009_10	2009_11	2009_12	2010_1	2010_2	2010_3	2010_4	2010_5	2010_6	2010_7	2010_8	2010_9	2010_10	2010_11	2010_12	2011_1	2011_2	2011_3	2011_4	2011_5	2011_6	2011_7	2011_8	2011_9	2011_10	2011_11	2011_12	2012_1	2012_2	2012_3	2012_4	2012_5	2012_6	2012_7	2012_8	2012_9	2012_10	2012_11	2012_12
		5491.36	3183.92	2329.7	583.789	589.999	375.839	194.429	168.293	522.502	912.213	5840.87	3153.49	4321.28	1744.78	1467.39	3393.82	318.611	299.49	277.383	81.4406	262.781	1414.09	4357.33	7927.29	9688.3	1106	1973.44	2025.4	420.164	234.113	276.278	258.417	532.21	2518.57	2489.66	3778.48	3619.16	2224.33	2296.65	609.259	99.6693	159.605	108.408	142.011	1507.61	3459.9	3071.24	4656.62
2009_1		5491.36
2009_2		3183.92
2009_3		2329.7
2009_4		583.789
2009_5		589.999
2009_6		375.839
2009_7		194.429
2009_8		168.293
2009_9		522.502
2009_10		912.213
2009_11		5840.87
2009_12		3153.49
2010_1		4321.28
2010_2		1744.78
2010_3		1467.39
2010_4		3393.82
2010_5		318.611
2010_6		299.49
2010_7		277.383
2010_8		81.4406
2010_9		262.781
2010_10		1414.09
2010_11		4357.33
2010_12		7927.29
2011_1		9688.3
2011_2		1106
2011_3		1973.44
2011_4		2025.4
2011_5		420.164
2011_6		234.113
2011_7		276.278
2011_8		258.417
2011_9		532.21
2011_10		2518.57
2011_11		2489.66
2011_12		3778.48
2012_1		3619.16
2012_2		2224.33
2012_3		2296.65
2012_4		609.259
2012_5		99.6693
2012_6		159.605
2012_7		108.408
2012_8		142.011
2012_9		1507.61
2012_10		3459.9
2012_11		3071.24
2012_12		4656.62
2013_1		9771.67
2013_2		2132.15
2013_3		2624.58
2013_4		1830.04
2013_5		247.814
2013_6		212.691
2013_7		292.922
2013_8		265.073
2013_9		630.612
2013_10		2146.1
2013_11		4071.21
2013_12		6170.01
2014_1		4341.32
2014_2		2297.31
2014_3		7971.83
2014_4		1129.02
2014_5		159.009
2014_6		234.053
2014_7		161.897
2014_8		158.558
2014_9		378.625
2014_10		1336.91
2014_11		2315.09
2014_12		6872.3
2015_1		1895.01
2015_2		3173.63
2015_3		2653.16
2015_4		1180.06
2015_5		218.416
2015_6		210.309
2015_7		214.92
2015_8		109.92
2015_9		1469.95
2015_10		768.453
2015_11		2751.24
2015_12		2579.03
2016_1		2334.49
2016_2		2618.15
2016_3		4718.02
2016_4		431.223
2016_5		813.146
2016_6		311.883
2016_7		513.994
2016_8		107.669
2016_9		569.111
2016_10		1104.89
2016_11		4728.39
2016_12		9897.74
2017_1		8957.32
2017_2		6245.61
2017_3		2043.41
2017_4		1973.07
2017_5		429.772
2017_6		269.614
2017_7		205.701
2017_8		259.168
2017_9		756.88
2017_10		2242.96
2017_11		2525.29
2017_12		3408.24
[truncated: 60 more columns]
