# Supplementary material for: Roles of host and environment in shift of primary anthrax host species in Kruger National Park
Source: PLoS One. 2024 Dec 6;19(12):e0314103. doi: 10.1371/journal.pone.0314103 (PMC11623471; doi:10.1371/journal.pone.0314103)
Supplement: S1 Data — (ZIP) [file pone.0314103.s001.zip › Ochai Supplementary Data/Soil Moisture KNP/TerraClimate_Soil Moisture_1988.xlsx]

## Sheet: TerraClimate_Soil Moisture_1988
UPID	1988_1	1988_2	1988_3	1988_4	1988_5	1988_6	1988_7	1988_8	1988_9	1988_10	1988_11	1988_12
1	26	19.4	15.6	13.1	11.3	10	8.9	8.1	7.4	6.8	6.3	5.8
2	23.6	18	14.7	12.4	10.8	9.5	8.6	7.8	7.1	6.5	6.1	5.7
3	22.6	17.4	14.2	12.1	10.5	9.3	8.4	7.6	7	6.4	6	5.6
4	23.2	17.7	14.4	12.2	10.5	9.3	8.4	7.6	6.9	6.4	5.9	5.5
5	26.1	19.2	15.3	12.8	11	9.6	8.6	7.8	7.1	6.5	6	5.6
6	25.6	18.8	15	12.5	10.8	9.5	8.5	7.6	7	6.4	5.9	5.5
7	22.4	17.2	14	11.8	10.3	9.1	8.1	7.4	6.8	6.2	5.8	5.4
8	22.1	17	14	11.8	10.3	9.1	8.2	7.5	6.8	6.3	5.9	5.5
9	23.8	18.1	14.7	12.4	10.7	9.5	8.5	7.7	7.1	6.5	6	5.6
10	27.5	20.2	16	13.4	11.5	10.1	9	8.1	7.4	6.8	6.3	5.9
11	27.1	20	16	13.4	11.6	10.2	9.1	8.2	7.5	6.9	6.4	5.9
12	27	20.1	16.1	13.5	11.7	10.3	9.2	8.3	7.6	7	6.5	6
13	29.2	21.3	17	14.2	12.2	10.7	9.5	8.6	7.8	7.2	6.7	6.2
14	30.2	22	17.4	14.5	12.4	10.9	9.7	8.8	8	7.4	6.8	6.3
15	29.6	21.8	17.4	14.5	12.5	11	9.8	8.8	8.1	7.4	6.9	6.4
16	26.1	20	16.3	13.8	12	10.6	9.5	8.6	7.9	7.3	6.8	6.3
17	25.4	19.7	16.2	13.7	12	10.6	9.5	8.7	8	7.3	6.8	6.4
18	26.9	20.6	16.8	14.2	12.4	10.9	9.8	8.9	8.2	7.5	7	6.5
19	25.3	18.8	15.2	12.7	11	9.7	8.6	7.8	7.1	6.6	6.1	5.7
20	26	19.1	15.3	12.8	11	9.7	8.6	7.8	7.1	6.5	6	5.6
21	25	18.6	14.9	12.4	10.7	9.4	8.4	7.6	7	6.4	5.9	5.5
22	24.5	18.2	14.6	12.2	10.5	9.3	8.3	7.5	6.8	6.3	5.8	5.4
23	25	18.3	14.6	12.2	10.5	9.2	8.2	7.4	6.8	6.2	5.8	5.4
24	25.4	18.5	14.7	12.2	10.5	9.2	8.2	7.4	6.7	6.2	5.7	5.3
25	22.8	17.1	13.8	11.6	10	8.8	7.9	7.2	6.6	6	5.6	5.2
26	20	15.6	12.9	11	9.6	8.5	7.7	7	6.4	5.9	5.5	5.1
27	19.8	15.6	12.9	11	9.7	8.6	7.7	7	6.5	6	5.6	5.2
28	20.1	15.8	13.1	11.2	9.8	8.7	7.9	7.2	6.6	6.1	5.7	5.3
29	24.1	18.2	14.7	12.4	10.7	9.4	8.5	7.7	7	6.4	6	5.6
30	26.2	19.4	15.5	13	11.2	9.8	8.8	7.9	7.2	6.7	6.2	5.7
31	27	19.9	15.9	13.3	11.4	10	9	8.1	7.4	6.8	6.3	5.9
32	29	21	16.6	13.8	11.8	10.4	9.2	8.3	7.6	7	6.5	6
33	30.2	21.7	17.1	14.2	12.1	10.6	9.5	8.5	7.8	7.1	6.6	6.1
34	28	20.7	16.5	13.8	11.9	10.5	9.4	8.5	7.7	7.1	6.6	6.1
35	18	14.9	12.7	11.1	9.9	8.9	8.1	7.4	6.8	6.4	6	5.6
36	21.8	17.4	14.5	12.4	10.9	9.7	8.8	8	7.4	6.8	6.4	5.9
37	26.1	19.1	15.2	12.7	10.9	9.6	8.5	7.7	7	6.5	6	5.6
38	25.7	18.8	14.9	12.5	10.7	9.4	8.4	7.6	6.9	6.3	5.9	5.5
39	25.1	18.4	14.6	12.2	10.5	9.2	8.2	7.4	6.8	6.2	5.8	5.4
40	24.2	17.8	14.2	11.9	10.2	9	8	7.2	6.6	6.1	5.6	5.2
41	22.2	16.6	13.4	11.3	9.8	8.6	7.7	7	6.4	5.9	5.4	5.1
42	21.1	16	13	10.9	9.5	8.4	7.5	6.8	6.2	5.7	5.3	4.9
43	22.4	16.7	13.4	11.2	9.7	8.5	7.6	6.9	6.3	5.8	5.4	5
44	21.5	16.3	13.2	11.1	9.6	8.5	7.6	6.9	6.3	5.8	5.4	5
45	22.1	16.7	13.5	11.3	9.8	8.7	7.8	7	6.4	5.9	5.5	5.1
46	23.7	17.6	14.1	11.8	10.2	9	8	7.2	6.6	6.1	5.6	5.3
47	21.1	16.2	13.3	11.3	9.8	8.7	7.8	7.1	6.5	6	5.6	5.2
48	21.3	16.4	13.4	11.4	9.9	8.8	7.9	7.2	6.6	6.1	5.6	5.3
49	23.2	17.6	14.2	12	10.4	9.2	8.2	7.4	6.8	6.3	5.8	5.4
50	26.3	19.3	15.4	12.8	11	9.7	8.6	7.8	7.1	6.5	6	5.6
51	27.4	19.9	15.8	13.2	11.3	9.9	8.8	8	7.3	6.7	6.2	5.7
52	26.9	19.8	15.8	13.2	11.3	9.9	8.9	8	7.3	6.7	6.2	5.8
53	19.5	15.7	13.1	11.3	10	8.9	8.1	7.4	6.8	6.3	5.8	5.5
54	19.2	15.5	13	11.3	10	8.9	8.1	7.4	6.8	6.3	5.9	5.5
55	24.7	18.2	14.6	12.2	10.5	9.2	8.2	7.4	6.8	6.2	5.8	5.4
56	24.6	18	14.4	12	10.3	9.1	8.1	7.3	6.7	6.1	5.7	5.3
57	24.2	17.7	14.1	11.8	10.1	8.9	7.9	7.1	6.5	6	5.5	5.2
58	24.8	17.9	14.1	11.7	10	8.8	7.8	7.1	6.4	5.9	5.5	5.1
59	24.2	17.4	13.8	11.4	9.8	8.6	7.6	6.9	6.3	5.8	5.3	5
60	21.4	15.9	12.8	10.7	9.2	8.1	7.3	6.6	6	5.5	5.1	4.8
61	19.1	14.6	11.9	10.1	8.8	7.8	7	6.3	5.8	5.4	5	4.6
62	19.4	14.9	12.1	10.3	8.9	7.9	7.1	6.4	5.9	5.4	5	4.7
63	23.7	17.2	13.7	11.4	9.7	8.5	7.6	6.9	6.3	5.8	5.3	5
64	22.2	16.5	13.3	11.1	9.6	8.4	7.5	6.8	6.2	5.7	5.3	5
65	21	16	12.9	10.9	9.5	8.4	7.5	6.8	6.2	5.7	5.3	5
66	22.1	16.6	13.4	11.3	9.7	8.6	7.7	7	6.4	5.9	5.4	5.1
67	19.5	15.2	12.5	10.7	9.3	8.3	7.5	6.8	6.2	5.7	5.3	5
68	21	16.1	13.2	11.2	9.7	8.6	7.7	7	6.4	5.9	5.5	5.1
69	18.8	14.9	12.4	10.6	9.3	8.3	7.5	6.8	6.3	5.8	5.4	5.1
70	19.9	15.6	12.9	11	9.6	8.6	7.7	7	6.4	6	5.5	5.2
71	20.5	16	13.2	11.3	9.8	8.7	7.9	7.2	6.6	6.1	5.6	5.3
72	13.7	11.6	10.1	9	8.1	7.3	6.7	6.2	5.8	5.4	5	4.8
73	26.7	19	14.9	12.3	10.5	9.2	8.2	7.4	6.7	6.2	5.7	5.3
74	25.5	18.3	14.4	11.9	10.2	8.9	7.9	7.2	6.5	6	5.5	5.2
75	24.1	17.5	13.8	11.5	9.8	8.6	7.7	6.9	6.3	5.8	5.4	5
76	22.7	16.6	13.2	11	9.5	8.3	7.4	6.7	6.1	5.6	5.2	4.8
77	22.2	16.2	12.9	10.7	9.2	8.1	7.2	6.5	5.9	5.5	5.1	4.7
78	19.3	14.6	11.8	9.9	8.6	7.6	6.8	6.1	5.6	5.2	4.8	4.5
79	18.1	13.9	11.3	9.6	8.3	7.4	6.6	6	5.5	5.1	4.7	4.4
80	17.5	13.6	11.1	9.5	8.3	7.3	6.6	6	5.5	5.1	4.7	4.4
81	19.6	14.8	12	10.1	8.7	7.7	6.9	6.3	5.7	5.3	4.9	4.6
82	23.9	17.1	13.4	11.1	9.5	8.3	7.4	6.7	6.1	5.6	5.1	4.8
83	23.1	16.7	13.3	11	9.5	8.3	7.4	6.7	6.1	5.6	5.2	4.8
84	20.2	15.3	12.4	10.4	9.1	8	7.2	6.5	5.9	5.5	5.1	4.7
85	18.6	14.4	11.9	10.1	8.8	7.8	7	6.4	5.9	5.4	5	4.7
86	16.4	13.2	11.1	9.5	8.4	7.5	6.8	6.2	5.7	5.3	4.9	4.6
87	17.4	13.8	11.5	9.9	8.7	7.7	7	6.4	5.9	5.4	5	4.7
88	15.6	12.7	10.8	9.4	8.3	7.4	6.7	6.2	5.7	5.3	4.9	4.6
89	13.8	11.6	10	8.8	7.8	7.1	6.5	5.9	5.5	5.1	4.8	4.5
90	13.1	11.1	9.6	8.5	7.6	6.9	6.3	5.8	5.4	5.1	4.7	4.5
91	24.4	17.7	14	11.6	10	8.8	7.8	7	6.4	5.9	5.5	5.1
92	21.8	16.2	13	10.9	9.4	8.3	7.4	6.7	6.1	5.6	5.2	4.9
93	20.6	15.5	12.5	10.5	9	8	7.1	6.4	5.9	5.4	5	4.7
94	21.9	16	12.7	10.6	9.1	8	7.1	6.4	5.8	5.4	5	4.6
95	21	15.4	12.2	10.2	8.8	7.7	6.9	6.2	5.6	5.2	4.8	4.5
96	18.3	13.8	11.2	9.4	8.1	7.2	6.4	5.8	5.3	4.9	4.5	4.2
97	18.6	13.9	11.2	9.4	8.1	7.2	6.4	5.8	5.3	4.9	4.5	4.2
98	20.8	15.1	12	10	8.5	7.5	6.7	6	5.5	5	4.7	4.3
99	21.2	15.4	12.2	10.1	8.7	7.6	6.8	6.1	5.6	5.1	4.7	4.4
100	20.1	14.8	11.9	9.9	8.6	7.5	6.7	6.1	5.5	5.1	4.7	4.4
101	22.9	16.3	12.8	10.6	9	7.9	7	6.3	5.8	5.3	4.9	4.5
102	20.8	15.3	12.2	10.2	8.8	7.7	6.9	6.2	5.7	5.2	4.8	4.5
103	19.9	14.9	12	10.1	8.7	7.7	6.9	6.2	5.7	5.2	4.8	4.5
104	20.1	15	12.1	10.2	8.8	7.7	6.9	6.3	5.7	5.3	4.9	4.6
105	21.1	15.6	12.5	10.5	9	7.9	7.1	6.4	5.8	5.4	5	4.6
106	18	14	11.5	9.8	8.5	7.5	6.8	6.2	5.7	5.2	4.9	4.5
107	12.6	10.5	9.1	8	7.2	6.5	5.9	5.5	5.1	4.7	4.4	4.2
108	14.2	11.7	10	8.7	7.7	6.9	6.3	5.8	5.3	5	4.6	4.3
109	25.1	18.1	14.3	11.8	10.1	8.9	7.9	7.1	6.5	6	5.5	5.1
110	23	16.9	13.5	11.2	9.7	8.5	7.6	6.8	6.2	5.7	5.3	4.9
111	24.7	17.6	13.8	11.4	9.7	8.5	7.5	6.8	6.2	5.7	5.2	4.9
112	23.8	17	13.3	11	9.4	8.2	7.3	6.6	6	5.5	5.1	4.7
113	23.2	16.5	12.9	10.7	9.1	8	7.1	6.4	5.8	5.3	4.9	4.6
114	21.9	15.7	12.4	10.2	8.8	7.7	6.8	6.1	5.6	5.1	4.8	4.4
115	22	15.6	12.3	10.2	8.7	7.6	6.8	6.1	5.5	5.1	4.7	4.4
116	21.4	15.4	12.2	10.1	8.6	7.6	6.7	6.1	5.5	5.1	4.7	4.4
117	22.5	16	12.5	10.3	8.8	7.7	6.9	6.2	5.6	5.2	4.8	4.4
118	22	15.8	12.4	10.3	8.8	7.7	6.9	6.2	5.6	5.2	4.8	4.5
119	23.2	16.4	12.8	10.6	9	7.9	7	6.3	5.7	5.3	4.9	4.5
120	23.8	16.7	13	10.7	9.1	8	7.1	6.4	5.8	5.3	4.9	4.6
121	22.9	16.3	12.8	10.6	9.1	7.9	7	6.3	5.8	5.3	4.9	4.6
122	23	16.4	12.9	10.7	9.1	8	7.1	6.4	5.8	5.3	4.9	4.6
123	23.7	16.8	13.1	10.8	9.2	8.1	7.2	6.5	5.9	5.4	5	4.6
124	19.9	14.9	12	10.1	8.7	7.7	6.9	6.2	5.7	5.2	4.8	4.5
125	20.4	15.2	12.2	10.2	8.8	7.8	6.9	6.3	5.7	5.3	4.9	4.6
126	15.9	12.6	10.5	9.1	8	7.1	6.4	5.9	5.4	5	4.6	4.3
127	28.6	20	15.6	12.8	10.9	9.5	8.5	7.6	6.9	6.3	5.9	5.4
128	25.8	18.5	14.6	12.1	10.4	9.1	8.1	7.3	6.6	6.1	5.6	5.3
129	28	19.7	15.2	12.5	10.6	9.2	8.2	7.3	6.7	6.1	5.6	5.2
130	26.6	18.6	14.5	11.9	10.2	8.9	7.9	7.1	6.4	5.9	5.5	5.1
131	23.7	17.1	13.5	11.2	9.6	8.4	7.5	6.8	6.2	5.7	5.2	4.9
132	25.5	17.8	13.9	11.4	9.7	8.5	7.5	6.8	6.1	5.6	5.2	4.8
133	25.8	17.8	13.8	11.3	9.6	8.4	7.5	6.7	6.1	5.6	5.2	4.8
134	25.5	17.7	13.8	11.3	9.6	8.4	7.4	6.7	6.1	5.6	5.1	4.8
135	24	17	13.3	11	9.4	8.2	7.3	6.6	6	5.5	5.1	4.7
136	24.5	17.3	13.5	11.1	9.5	8.3	7.4	6.6	6	5.5	5.1	4.7
137	24.3	17.2	13.4	11.1	9.5	8.3	7.3	6.6	6	5.5	5.1	4.7
138	25.1	17.5	13.6	11.2	9.6	8.3	7.4	6.7	6.1	5.6	5.1	4.8
139	24.6	17.3	13.5	11.1	9.5	8.3	7.4	6.6	6	5.5	5.1	4.7
140	23.9	17	13.3	11	9.4	8.2	7.3	6.6	6	5.5	5.1	4.7
141	22.2	16.1	12.8	10.7	9.2	8	7.2	6.5	5.9	5.4	5	4.7
142	23.8	16.9	13.3	11	9.4	8.2	7.3	6.6	6	5.5	5.1	4.7
143	22	16.1	12.8	10.6	9.1	8	7.1	6.4	5.9	5.4	5	4.7
144	14.5	11.8	9.9	8.6	7.6	6.8	6.2	5.7	5.2	4.9	4.5	4.2
145	44.8	41.6	28.1	20.1	15.8	13.1	11.2	9.8	8.7	7.8	7.1	6.6
146	35.9	29.6	20.6	16.1	13.2	11.2	9.8	8.7	7.8	7.1	6.5	6
147	39.8	33.7	22.2	16.9	13.7	11.5	10	8.8	7.9	7.2	6.6	6.1
148	28.4	19.9	15.5	12.7	10.8	9.4	8.4	7.5	6.9	6.3	5.8	5.4
149	28	19.5	15.2	12.5	10.6	9.3	8.2	7.4	6.7	6.2	5.7	5.3
150	26.5	18.7	14.6	12.1	10.3	9	8	7.2	6.6	6	5.6	5.2
151	27.2	18.9	14.7	12.1	10.3	9	8	7.2	6.5	6	5.5	5.1
152	26.7	18.7	14.5	12	10.2	8.9	7.9	7.1	6.5	5.9	5.5	5.1
153	25.6	18.1	14.2	11.7	10	8.7	7.8	7	6.4	5.8	5.4	5
154	23.7	17.2	13.6	11.3	9.7	8.5	7.6	6.8	6.2	5.7	5.3	4.9
155	25.7	18.1	14.1	11.7	9.9	8.7	7.7	6.9	6.3	5.8	5.4	5
156	25.8	18.1	14.1	11.6	9.9	8.6	7.7	6.9	6.3	5.8	5.3	4.9
157	25.3	17.8	13.9	11.5	9.8	8.6	7.6	6.8	6.2	5.7	5.3	4.9
158	25.5	17.9	13.9	11.5	9.8	8.5	7.6	6.8	6.2	5.7	5.3	4.9
159	25	17.6	13.8	11.3	9.7	8.4	7.5	6.8	6.1	5.6	5.2	4.8
160	25.1	17.6	13.7	11.3	9.6	8.4	7.5	6.7	6.1	5.6	5.2	4.8
161	20.3	15.2	12.2	10.3	8.9	7.8	7	6.3	5.8	5.3	4.9	4.6
162	15.2	12.3	10.3	8.9	7.8	7	6.3	5.8	5.3	4.9	4.6	4.3
163	50.6	47.5	34.3	23.2	17.8	14.5	12.3	10.7	9.4	8.5	7.7	7
164	51.4	50.2	39.1	24.8	18.6	15	12.6	10.9	9.6	8.6	7.8	7.1
165	46.1	42.1	29.2	20.7	16.2	13.4	11.4	10	8.9	8	7.3	6.7
166	43.7	38.8	26.2	19.2	15.2	12.7	10.9	9.6	8.5	7.7	7	6.5
167	27.6	19.7	15.5	12.9	11	9.6	8.6	7.7	7	6.5	6	5.6
168	27.7	19.7	15.5	12.8	10.9	9.6	8.5	7.7	7	6.4	5.9	5.5
169	28.4	19.9	15.6	12.8	10.9	9.5	8.5	7.6	6.9	6.4	5.9	5.5
170	27.2	19.3	15.2	12.5	10.7	9.3	8.3	7.5	6.8	6.3	5.8	5.4
171	26.4	18.9	14.8	12.3	10.5	9.2	8.2	7.4	6.7	6.2	5.7	5.3
172	25.1	18.2	14.4	11.9	10.2	9	8	7.2	6.6	6	5.6	5.2
173	26.4	18.7	14.6	12.1	10.3	9	8	7.2	6.6	6	5.6	5.2
174	26.1	18.5	14.5	11.9	10.2	8.9	7.9	7.1	6.5	6	5.5	5.1
175	25.3	18	14.2	11.7	10	8.8	7.8	7	6.4	5.9	5.4	5
176	25.8	18.2	14.2	11.7	10	8.7	7.7	7	6.3	5.8	5.4	5
177	26.5	18.4	14.3	11.7	10	8.7	7.7	6.9	6.3	5.8	5.3	5
178	26.3	18.2	14.1	11.6	9.9	8.6	7.6	6.9	6.2	5.7	5.3	4.9
179	25.2	17.7	13.8	11.3	9.7	8.4	7.5	6.7	6.1	5.6	5.2	4.8
180	23	16.6	13.1	10.8	9.3	8.1	7.2	6.5	5.9	5.5	5	4.7
181	69.4	84.1	81	57.3	30.5	21.8	17.1	14.2	12.1	23	17.9	14.7
182	63.9	70	63	40.3	25.8	19.3	15.6	13.1	11.3	11.3	10	8.9
183	64.3	71.2	64.3	41.9	26.2	19.5	15.7	13.2	11.3	11.3	9.9	8.9
184	39.7	34.4	23.3	17.9	14.6	12.4	10.8	9.5	8.6	7.8	7.1	6.6
185	31.7	25.2	18.9	15.2	12.8	11.1	9.8	8.7	7.9	7.2	6.6	6.2
186	33.4	26.6	19.6	15.6	13.1	11.2	9.9	8.8	8	7.3	6.7	6.2
187	29.2	21.1	16.5	13.6	11.6	10.1	9	8.1	7.4	6.8	6.2	5.8
188	28.7	20.4	16	13.2	11.3	9.9	8.8	7.9	7.2	6.6	6.1	5.7
189	26.6	19.3	15.3	12.7	10.9	9.6	8.5	7.7	7	6.4	6	5.5
190	25.2	18.5	14.7	12.3	10.6	9.3	8.3	7.5	6.8	6.3	5.8	5.4
191	25.9	18.7	14.8	12.3	10.6	9.2	8.2	7.4	6.8	6.2	5.8	5.4
192	25.7	18.5	14.6	12.1	10.4	9.1	8.1	7.3	6.7	6.1	5.7	5.3
193	24.8	18	14.2	11.8	10.1	8.9	7.9	7.1	6.5	6	5.5	5.2
194	24.9	17.9	14.1	11.7	10	8.8	7.8	7.1	6.4	5.9	5.5	5.1
195	26.1	18.4	14.3	11.8	10.1	8.8	7.8	7	6.4	5.9	5.4	5
196	26.3	18.3	14.2	11.7	10	8.7	7.7	6.9	6.3	5.8	5.3	5
197	25.9	18	14	11.5	9.8	8.5	7.6	6.8	6.2	5.7	5.2	4.9
198	24.8	17.4	13.6	11.2	9.5	8.3	7.4	6.6	6	5.5	5.1	4.7
199	86.1	94.4	94.4	74.5	33.8	26.6	20.1	16.2	13.7	47.5	28.7	21.2
200	76.3	90.7	89.6	66.2	32.7	23.1	18.1	14.9	12.7	28.1	20.8	16.7
201	46.4	42	31.2	22.4	17.6	14.6	12.5	10.9	9.7	9	8.2	7.5
202	30.6	24.3	18.7	15.3	13	11.3	10	9	8.1	7.5	6.9	6.4
203	31.9	25.7	19.5	15.8	13.3	11.5	10.2	9.1	8.3	7.5	7	6.5
204	35.6	28.9	21.1	16.8	14	12	10.5	9.4	8.5	7.7	7.1	6.6
205	29.7	22	17.3	14.3	12.2	10.7	9.5	8.5	7.8	7.1	6.6	6.1
206	25.8	19.3	15.5	13	11.3	9.9	8.9	8	7.3	6.8	6.3	5.8
207	24.8	18.7	15.1	12.7	11	9.7	8.6	7.8	7.2	6.6	6.1	5.7
208	25.7	19	15.2	12.7	10.9	9.6	8.6	7.8	7.1	6.5	6	5.6
209	24.3	18.1	14.6	12.2	10.6	9.3	8.3	7.5	6.9	6.3	5.9	5.5
210	24	17.9	14.3	12	10.4	9.1	8.2	7.4	6.7	6.2	5.7	5.4
211	22.9	17.2	13.8	11.6	10	8.8	7.9	7.2	6.5	6	5.6	5.2
212	24.5	17.8	14.2	11.8	10.1	8.9	7.9	7.2	6.5	6	5.5	5.2
213	25.9	18.4	14.4	11.9	10.2	8.9	7.9	7.1	6.5	5.9	5.5	5.1
214	26	18.2	14.2	11.7	10	8.7	7.8	7	6.4	5.8	5.4	5
215	25.6	17.9	14	11.5	9.8	8.5	7.6	6.8	6.2	5.7	5.3	4.9
216	23.9	17	13.3	11	9.4	8.2	7.3	6.6	6	5.5	5.1	4.7
217	85.3	98	98	78.7	38.3	27.4	20.7	16.8	14.1	45.8	28.7	21.4
218	56.7	54.7	46	29.2	21.7	17.4	14.5	12.5	11	16.5	14	12.1
219	30.1	23.8	18.7	15.4	13.2	11.5	10.2	9.2	8.4	7.7	7.1	6.6
220	27.1	20.6	16.6	14	12.2	10.7	9.6	8.7	8	7.3	6.8	6.4
221	28.9	21.6	17.3	14.5	12.5	11	9.8	8.9	8.1	7.4	6.9	6.4
222	29.2	21.6	17.3	14.5	12.5	11	9.8	8.9	8.1	7.4	6.9	6.4
223	26.5	20.1	16.3	13.8	11.9	10.5	9.4	8.6	7.8	7.2	6.7	6.2
224	24.6	18.9	15.5	13.1	11.4	10.1	9.1	8.2	7.5	7	6.5	6
225	23.1	17.9	14.7	12.5	10.9	9.7	8.7	7.9	7.3	6.7	6.2	5.8
226	25.1	18.9	15.3	12.9	11.1	9.8	8.8	8	7.3	6.7	6.2	5.8
227	22.1	17.1	14	11.9	10.4	9.2	8.3	7.5	6.9	6.4	5.9	5.5
228	22.6	17.3	14.1	11.9	10.3	9.1	8.2	7.4	6.8	6.3	5.8	5.4
229	22.2	16.9	13.8	11.6	10.1	8.9	8	7.3	6.6	6.1	5.7	5.3
230	23.6	17.5	14	11.8	10.1	8.9	8	7.2	6.6	6.1	5.6	5.2
231	25.4	18.3	14.4	12	10.2	9	8	7.2	6.5	6	5.6	5.2
232	24.2	17.5	13.8	11.5	9.8	8.6	7.7	6.9	6.3	5.8	5.4	5
233	23.1	16.8	13.3	11.1	9.5	8.3	7.4	6.7	6.1	5.6	5.2	4.8
234	23.3	16.7	13.1	10.9	9.3	8.2	7.3	6.5	6	5.5	5.1	4.7
235	30.9	26.5	20.4	16.7	14.2	12.3	10.9	9.8	8.9	8.5	7.8	7.2
236	31.1	26.6	20.5	16.7	14.2	12.3	10.9	9.8	8.9	8.4	7.7	7.1
237	27.6	21.4	17.4	14.6	12.7	11.2	10	9.1	8.3	7.7	7.1	6.6
238	25.6	19.9	16.4	14	12.2	10.8	9.7	8.8	8.1	7.5	7	6.5
239	27	20.7	16.9	14.3	12.5	11	9.9	9	8.2	7.6	7.1	6.6
240	27.6	21.1	17.2	14.5	12.6	11.2	10	9.1	8.3	7.7	7.1	6.6
241	26.5	20.4	16.7	14.1	12.3	10.9	9.8	8.9	8.1	7.5	7	6.5
242	23.4	18.5	15.3	13.1	11.5	10.2	9.2	8.4	7.7	7.1	6.6	6.2
243	19.5	15.9	13.5	11.7	10.3	9.3	8.4	7.7	7.1	6.6	6.2	5.8
244	22.7	17.8	14.7	12.5	10.9	9.7	8.8	8	7.3	6.8	6.3	5.9
245	20.4	16.3	13.6	11.7	10.2	9.1	8.3	7.5	6.9	6.4	6	5.6
246	20.9	16.4	13.6	11.6	10.2	9	8.2	7.4	6.8	6.3	5.9	5.5
247	20.8	16.2	13.4	11.4	10	8.8	8	7.2	6.6	6.1	5.7	5.3
248	21.9	16.7	13.6	11.5	10	8.8	7.9	7.2	6.6	6.1	5.6	5.3
249	22.2	16.7	13.5	11.4	9.8	8.7	7.8	7	6.4	5.9	5.5	5.1
250	21.9	16.4	13.2	11.1	9.6	8.4	7.5	6.8	6.2	5.7	5.3	5
251	22.7	16.6	13.2	11	9.5	8.3	7.4	6.7	6.1	5.6	5.2	4.8
252	23.9	17	13.3	11	9.4	8.2	7.3	6.6	6	5.5	5.1	4.7
253	31	27.2	21	17.2	14.6	12.7	11.3	10.1	9.2	9	8.3	7.6
254	27.6	22.8	18.4	15.4	13.3	11.8	10.5	9.5	8.7	8.2	7.6	7
255	22.9	18.5	15.5	13.4	11.8	10.6	9.6	8.8	8.1	7.5	7	6.5
256	20.7	17.1	14.5	12.7	11.3	10.1	9.2	8.5	7.8	7.3	6.8	6.4
257	21.4	17.5	14.9	13	11.5	10.3	9.4	8.6	7.9	7.4	6.9	6.4
258	20.4	16.9	14.4	12.6	11.2	10.1	9.2	8.5	7.8	7.3	6.8	6.4
259	19.8	16.5	14.1	12.4	11	9.9	9	8.3	7.7	7.1	6.7	6.3
260	18.8	15.7	13.5	11.8	10.5	9.5	8.7	8	7.4	6.9	6.4	6
261	16.4	13.9	12.1	10.7	9.6	8.7	8	7.4	6.9	6.4	6	5.7
262	17.1	14.3	12.3	10.9	9.7	8.8	8	7.4	6.8	6.4	6	5.6
263	17.5	14.5	12.4	10.9	9.7	8.7	7.9	7.3	6.7	6.3	5.9	5.5
264	14.7	12.5	10.9	9.6	8.6	7.9	7.2	6.6	6.2	5.8	5.4	5.1
265	20.3	16.1	13.3	11.4	10	8.9	8	7.3	6.7	6.2	5.8	5.4
266	21.7	16.7	13.7	11.6	10.1	8.9	8	7.3	6.7	6.2	5.7	5.3
267	20	15.6	12.8	10.9	9.5	8.4	7.6	6.9	6.3	5.9	5.4	5.1
268	18.2	14.4	11.9	10.2	8.9	7.9	7.2	6.5	6	5.5	5.1	4.8
269	20.1	15.3	12.4	10.5	9.1	8	7.2	6.5	6	5.5	5.1	4.7
270	21.7	15.9	12.7	10.6	9.1	8	7.1	6.4	5.9	5.4	5	4.6
271	26.8	22.9	18.6	15.7	13.6	12	10.7	9.7	8.9	8.7	8	7.5
272	23.4	18.9	15.9	13.8	12.1	10.9	9.8	9	8.3	7.8	7.2	6.8
273	23.3	18.9	15.9	13.8	12.2	10.9	9.9	9	8.3	7.7	7.2	6.7
274	22.6	18.5	15.6	13.6	12	10.8	9.8	9	8.3	7.7	7.2	6.7
275	19.1	16.1	14	12.3	11	10	9.2	8.4	7.8	7.3	6.8	6.4
276	17.8	15.2	13.3	11.8	10.6	9.7	8.9	8.2	7.6	7.1	6.7	6.3
277	17.7	15.1	13.2	11.7	10.6	9.6	8.8	8.1	7.6	7.1	6.6	6.3
278	16.2	13.9	12.2	10.9	9.9	9	8.3	7.7	7.1	6.7	6.3	5.9
279	14.2	12.4	11	9.9	9	8.2	7.6	7.1	6.6	6.2	5.8	5.5
280	11.9	10.6	9.5	8.7	7.9	7.3	6.8	6.4	6	5.6	5.3	5
281	11.6	10.3	9.3	8.4	7.7	7.1	6.6	6.2	5.8	5.5	5.2	4.9
282	11.7	10.3	9.2	8.3	7.6	7	6.5	6.1	5.7	5.3	5	4.8
283	16.8	13.9	11.9	10.4	9.2	8.3	7.6	7	6.4	6	5.6	5.3
284	17.4	14.2	12	10.4	9.2	8.3	7.5	6.9	6.3	5.9	5.5	5.1
285	16.7	13.6	11.5	10	8.8	7.9	7.2	6.6	6.1	5.6	5.2	4.9
286	15.2	12.5	10.6	9.3	8.2	7.4	6.7	6.2	5.7	5.3	4.9	4.6
287	17.3	13.7	11.3	9.7	8.5	7.6	6.8	6.2	5.7	5.3	4.9	4.6
288	19.3	14.7	11.9	10	8.7	7.7	6.9	6.2	5.7	5.2	4.9	4.5
289	24.6	21.4	17.7	15.1	13.2	11.8	10.6	9.6	8.8	8.7	8.1	7.5
290	23.3	19.5	16.4	14.2	12.5	11.2	10.2	9.3	8.6	8.1	7.6	7.1
291	20.1	16.9	14.6	12.8	11.5	10.4	9.5	8.7	8.1	7.5	7.1	6.6
292	18.8	16	13.9	12.4	11.1	10.1	9.3	8.5	7.9	7.4	7	6.6
293	18.8	16	14	12.4	11.2	10.1	9.3	8.6	8	7.5	7	6.6
294	17.4	15	13.2	11.8	10.7	9.8	9	8.3	7.8	7.3	6.8	6.5
295	17.8	15.3	13.4	12	10.8	9.8	9	8.4	7.8	7.3	6.9	6.5
296	16	13.9	12.3	11	10	9.1	8.4	7.8	7.3	6.8	6.4	6.1
297	13.7	12.1	10.8	9.8	8.9	8.2	7.6	7.1	6.6	6.3	5.9	5.6
298	12.6	11.1	10	9.1	8.3	7.7	7.1	6.7	6.3	5.9	5.6	5.3
299	11.7	10.4	9.4	8.5	7.8	7.2	6.7	6.3	5.9	5.6	5.3	5
300	9	8.2	7.5	6.9	6.4	6	5.7	5.3	5	4.8	4.5	4.3
301	12.3	10.8	9.6	8.6	7.8	7.2	6.6	6.2	5.8	5.4	5.1	4.8
302	14	11.9	10.4	9.2	8.3	7.5	6.9	6.4	5.9	5.5	5.2	4.9
303	13.8	11.7	10.1	9	8	7.3	6.7	6.2	5.7	5.3	5	4.7
304	11	9.6	8.5	7.6	6.9	6.3	5.8	5.4	5.1	4.7	4.5	4.2
305	14.3	11.8	10.1	8.8	7.8	7	6.4	5.9	5.4	5	4.7	4.4
306	14.9	12.1	10.1	8.8	7.7	6.9	6.3	5.7	5.3	4.9	4.6	4.3
307	22.5	20	16.8	14.5	12.8	11.5	10.4	9.5	8.8	8.7	8.1	7.5
308	18.8	16	14	12.4	11.2	10.2	9.3	8.6	8	7.7	7.2	6.8
309	14.4	12.8	11.5	10.4	9.5	8.8	8.2	7.6	7.2	6.7	6.4	6
310	12.9	11.6	10.5	9.6	8.9	8.3	7.7	7.2	6.8	6.4	6.1	5.8
311	13.2	11.8	10.7	9.8	9.1	8.4	7.9	7.4	6.9	6.6	6.2	5.9
312	11.7	10.6	9.8	9	8.4	7.8	7.4	6.9	6.6	6.2	5.9	5.6
313	11.8	10.7	9.8	9.1	8.4	7.9	7.4	6.9	6.6	6.2	5.9	5.6
314	12.9	11.6	10.5	9.6	8.8	8.2	7.6	7.2	6.7	6.4	6	5.7
315	12.6	11.2	10.2	9.3	8.6	7.9	7.4	6.9	6.5	6.1	5.8	5.5
316	14.8	12.9	11.4	10.3	9.4	8.6	7.9	7.4	6.9	6.4	6.1	5.7
317	13.1	11.6	10.3	9.3	8.5	7.9	7.3	6.8	6.4	6	5.6	5.3
318	10.1	9.1	8.3	7.6	7.1	6.6	6.1	5.8	5.4	5.2	4.9	4.7
319	7.6	7	6.5	6.1	5.7	5.4	5.1	4.8	4.6	4.3	4.1	4
320	8.6	7.8	7.1	6.6	6.1	5.7	5.3	5	4.8	4.5	4.3	4.1
321	10.3	9.1	8.2	7.4	6.8	6.3	5.8	5.4	5.1	4.8	4.5	4.3
322	9.3	8.2	7.4	6.8	6.2	5.7	5.3	5	4.7	4.4	4.2	4
323	9.3	8.2	7.3	6.7	6.1	5.6	5.2	4.9	4.5	4.3	4	3.8
324	10.5	9	7.9	7.1	6.4	5.8	5.4	5	4.6	4.3	4.1	3.8
325	18.7	16.2	14.1	12.5	11.2	10.2	9.3	8.6	8	7.9	7.4	7
326	12.6	11.3	10.3	9.4	8.7	8.1	7.5	7.1	6.7	6.3	6	5.7
327	11.2	10.2	9.3	8.6	8	7.5	7.1	6.6	6.3	6	5.7	5.4
328	11.1	10.1	9.3	8.6	8	7.5	7.1	6.7	6.3	6	5.7	5.4
329	10.1	9.3	8.6	8	7.5	7.1	6.7	6.3	6	5.7	5.5	5.2
330	9.9	9.2	8.5	7.9	7.5	7	6.6	6.3	6	5.7	5.4	5.2
331	8	7.5	7	6.6	6.3	6	5.7	5.4	5.2	5	4.8	4.6
332	5.9	5.6	5.4	5.1	4.9	4.7	4.5	4.4	4.2	4.1	3.9	3.8
333	5.4	5.1	4.9	4.7	4.5	4.3	4.2	4	3.9	3.7	3.6	3.5
334	7.4	6.9	6.5	6.1	5.8	5.5	5.2	5	4.7	4.5	4.4	4.2
335	9.2	8.4	7.8	7.2	6.7	6.3	5.9	5.6	5.3	5.1	4.8	4.6
336	9.4	8.5	7.8	7.3	6.8	6.3	5.9	5.6	5.3	5	4.8	4.5
337	7.6	7	6.5	6.1	5.7	5.4	5.1	4.8	4.6	4.4	4.2	4
338	5.6	5.3	5	4.7	4.5	4.3	4.1	3.9	3.7	3.6	3.4	3.3
339	5	4.7	4.4	4.2	4	3.8	3.7	3.5	3.4	3.2	3.1	3
340	8.3	7.5	6.8	6.3	5.8	5.4	5.1	4.8	4.5	4.3	4	3.9
341	8.5	7.6	6.9	6.3	5.8	5.4	5	4.7	4.4	4.2	4	3.8
342	9.1	8	7.2	6.5	5.9	5.5	5.1	4.7	4.4	4.2	3.9	3.7
343	5.9	5.5	5.1	4.7	4.4	4.2	4	3.8	3.6	3.4	3.3	3.1
344	6.7	6.2	5.8	5.4	5	4.7	4.5	4.2	4	3.8	3.7	3.5
345	7.9	7.2	6.7	6.2	5.8	5.4	5.1	4.8	4.6	4.4	4.2	4
346	12.9	11.4	10.1	9.1	8.3	7.7	7.1	6.6	6.2	5.8	5.5	5.2
347	14.9	13	11.5	10.3	9.4	8.6	7.9	7.4	6.9	6.5	6.1	5.7
348	9.9	9.1	8.4	7.8	7.3	6.9	6.5	6.1	5.8	5.5	5.3	5
349	14.2	12.5	11.2	10.1	9.3	8.5	7.9	7.4	6.9	10.3	9.4	8.7
350	12.2	11	10	9.1	8.4	7.8	7.3	6.9	6.5	6.2	5.9	5.6
351	10.3	9.4	8.7	8.1	7.5	7.1	6.6	6.3	5.9	5.7	5.4	5.2
352	11.3	10.3	9.4	8.7	8.1	7.5	7.1	6.6	6.3	6	5.7	5.4
353	10.7	9.8	9	8.3	7.8	7.3	6.9	6.5	6.1	5.8	5.5	5.3
354	9.7	8.9	8.3	7.8	7.3	6.8	6.5	6.1	5.8	5.6	5.3	5.1
355	8.3	7.7	7.2	6.8	6.4	6.1	5.8	5.5	5.3	5.1	4.8	4.7
356	7.2	6.8	6.4	6	5.7	5.5	5.2	5	4.8	4.6	4.4	4.2
357	6.9	6.5	6.1	5.8	5.5	5.2	5	4.8	4.6	4.4	4.2	4.1
358	6.7	6.3	6	5.6	5.4	5.1	4.9	4.7	4.5	4.3	4.1	4
359	6.4	6	5.7	5.4	5.1	4.9	4.6	4.4	4.3	4.1	3.9	3.8
360	8.8	8.1	7.5	7	6.5	6.1	5.7	5.4	5.1	4.9	4.7	4.4
361	6.9	6.4	6	5.7	5.3	5.1	4.8	4.6	4.4	4.2	4	3.8
362	5.7	5.3	5	4.8	4.5	4.3	4.1	4	3.8	3.6	3.5	3.4
363	3.4	3.3	3.2	3.1	3	2.9	2.8	2.7	2.6	2.5	2.5	2.4
364	3	2.9	2.8	2.7	2.6	2.6	2.5	2.4	2.4	2.3	2.2	2.2
365	5.6	5.2	4.9	4.6	4.4	4.1	3.9	3.8	3.6	3.4	3.3	3.2
366	5	4.7	4.4	4.2	4	3.8	3.6	3.5	3.3	3.2	3	2.9
367	4.9	4.6	4.4	4.1	3.9	3.7	3.6	3.4	3.3	3.2	3	2.9
368	7.7	7.1	6.5	6.1	5.7	5.3	5	4.7	4.5	4.3	4.1	3.9
369	5.2	4.9	4.7	4.5	4.3	4.1	3.9	3.8	3.6	3.5	3.4	3.2
370	4.2	4.1	3.9	3.8	3.6	3.5	3.4	3.3	3.2	3.1	3	2.9
371	8.8	8.1	7.6	7.1	6.6	6.2	5.9	5.6	5.3	5.1	4.8	4.6
372	11.8	10.7	9.8	9	8.3	7.8	7.3	6.8	6.5	6.1	5.8	5.5
373	5.7	5.4	5.2	4.9	4.7	4.5	4.3	4.2	4	4.5	4.3	4.1
374	4.7	4.5	4.3	4.2	4	3.9	3.8	3.6	3.5	3.4	3.3	3.2
375	7.1	6.7	6.3	6	5.7	5.4	5.1	4.9	4.7	4.9	4.7	4.5
376	8.9	8.2	7.6	7.1	6.7	6.3	6	5.7	5.4	5.3	5	4.8
377	6.7	6.3	6	5.7	5.4	5.1	4.9	4.7	4.5	4.4	4.2	4
378	6.3	6	5.7	5.4	5.2	4.9	4.7	4.6	4.4	4.2	4.1	3.9
379	6.3	6	5.7	5.4	5.2	4.9	4.7	4.5	4.4	4.2	4.1	3.9
380	5.6	5.3	5.1	4.9	4.6	4.5	4.3	4.1	4	3.8	3.7	3.6
381	5.2	4.9	4.7	4.5	4.3	4.2	4	3.9	3.8	3.6	3.5	3.4
382	4.8	4.6	4.4	4.2	4	3.9	3.8	3.6	3.5	3.4	3.3	3.2
383	4.1	4	3.8	3.7	3.6	3.5	3.3	3.2	3.1	3.1	3	2.9
384	5	4.7	4.5	4.3	4.2	4	3.8	3.7	3.6	3.4	3.3	3.2
385	6.9	6.4	6	5.7	5.4	5.1	4.8	4.6	4.4	4.2	4	3.9
386	4.2	4	3.9	3.7	3.6	3.4	3.3	3.2	3.1	3	2.9	2.8
387	3.6	3.5	3.4	3.2	3.1	3	2.9	2.8	2.8	2.7	2.6	2.5
388	3.4	3.2	3.1	3	2.9	2.8	2.7	2.7	2.6	2.5	2.4	2.4
389	3	2.9	2.8	2.7	2.6	2.6	2.5	2.4	2.3	2.3	2.2	2.2
390	2.8	2.7	2.6	2.6	2.5	2.4	2.3	2.3	2.2	2.2	2.1	2.1
391	3.1	3	2.9	2.8	2.7	2.6	2.6	2.5	2.4	2.4	2.3	2.2
392	3.4	3.3	3.2	3.1	3	2.9	2.8	2.7	2.6	2.6	2.5	2.4
393	3.8	3.7	3.6	3.4	3.3	3.2	3.1	3	2.9	2.8	2.8	2.7
394	4.3	4.2	4	3.8	3.7	3.6	3.5	3.4	3.3	3.2	3.1	3
395	4.6	4.4	4.2	4.1	3.9	3.8	3.7	3.6	3.5	3.3	3.3	3.2
396	5.3	5.1	4.9	4.7	4.5	4.3	4.2	4.1	3.9	3.8	3.7	3.6
397	4.4	4.2	4	3.9	3.7	3.6	3.5	3.4	3.3	3.7	3.6	3.5
398	4.3	4.2	4	3.9	3.7	3.6	3.5	3.4	3.3	3.2	3.1	3
399	4.4	4.2	4.1	3.9	3.8	3.7	3.5	3.4	3.3	3.2	3.1	3
400	4.5	4.3	4.1	4	3.8	3.7	3.6	3.5	3.4	3.3	3.2	3.1
401	4.5	4.4	4.2	4	3.9	3.8	3.6	3.5	3.4	3.3	3.2	3.1
402	4.6	4.5	4.3	4.1	4	3.8	3.7	3.6	3.5	3.4	3.3	3.2
403	4.5	4.3	4.2	4	3.9	3.7	3.6	3.5	3.4	3.3	3.2	3.1
404	4.5	4.3	4.2	4	3.9	3.8	3.6	3.5	3.4	3.3	3.2	3.1
405	5.3	5.1	4.8	4.6	4.4	4.3	4.1	3.9	3.8	3.7	3.6	3.4
406	5.1	4.9	4.7	4.5	4.3	4.1	4	3.8	3.7	3.6	3.4	3.3
407	7.1	6.7	6.3	5.9	5.6	5.3	5	4.8	4.6	4.4	4.2	4
408	7.4	6.9	6.4	6.1	5.7	5.4	5.1	4.9	4.7	4.5	4.3	4.1
409	6.7	6.2	5.9	5.5	5.3	5	4.7	4.5	4.3	4.2	4	3.8
410	6.4	6	5.7	5.4	5.1	4.8	4.6	4.4	4.2	4	3.9	3.7
411	3.6	3.5	3.3	3.2	3.1	3	2.9	2.9	2.8	2.7	2.6	2.6
412	3.5	3.3	3.2	3.1	3	2.9	2.8	2.8	2.7	2.6	2.5	2.5
413	3.3	3.2	3.1	3	2.9	2.8	2.7	2.7	2.6	2.5	2.5	2.4
414	3	2.9	2.8	2.7	2.6	2.6	2.5	2.4	2.4	2.3	2.2	2.2
415	2.9	2.8	2.7	2.7	2.6	2.5	2.4	2.4	2.3	2.3	2.2	2.2
416	3.5	3.3	3.2	3.1	3	2.9	2.9	2.8	2.7	2.6	2.6	2.5
417	3.9	3.8	3.6	3.5	3.4	3.3	3.2	3.1	3	2.9	2.8	2.8
418	4.3	4.1	4	3.8	3.7	3.6	3.5	3.4	3.3	3.2	3.1	3
419	4.5	4.3	4.2	4	3.9	3.8	3.7	3.5	3.4	3.3	3.2	3.2
420	4.6	4.4	4.3	4.1	4	3.9	3.8	3.7	3.5	3.4	3.4	3.3
421	4.1	4	3.8	3.7	3.6	3.4	3.3	3.2	3.1	3	2.9	2.9
422	4.2	4	3.9	3.7	3.6	3.5	3.4	3.3	3.2	3.1	3	2.9
423	4.2	4.1	3.9	3.8	3.6	3.5	3.4	3.3	3.2	3.1	3	2.9
424	4.3	4.1	4	3.8	3.7	3.6	3.4	3.3	3.2	3.1	3	3
425	4.3	4.1	4	3.8	3.7	3.6	3.4	3.3	3.2	3.1	3.1	3
426	4.3	4.2	4	3.9	3.7	3.6	3.5	3.4	3.3	3.2	3.1	3
427	4.3	4.2	4	3.9	3.7	3.6	3.5	3.4	3.3	3.2	3.1	3
428	4.2	4	3.9	3.8	3.6	3.5	3.4	3.3	3.2	3.1	3	2.9
429	4.3	4.2	4	3.9	3.7	3.6	3.5	3.4	3.3	3.2	3.1	3
430	5.1	4.8	4.6	4.4	4.2	4.1	3.9	3.8	3.7	3.5	3.4	3.3
431	4.1	3.9	3.8	3.6	3.5	3.4	3.3	3.2	3.1	3	2.9	2.9
432	7.6	7.1	6.6	6.2	5.9	5.5	5.3	5	4.8	4.6	4.4	4.2
433	6.1	5.8	5.4	5.2	4.9	4.7	4.5	4.3	4.1	4	3.8	3.7
434	6.9	6.4	6	5.7	5.4	5.1	4.9	4.6	4.4	4.2	4.1	3.9
435	5.5	5.2	4.9	4.7	4.5	4.3	4.1	3.9	3.8	3.7	3.5	3.4
436	3.8	3.7	3.6	3.4	3.3	3.2	3.1	3	2.9	2.8	2.8	2.7
437	3.7	3.6	3.5	3.3	3.2	3.1	3	2.9	2.9	2.8	2.7	2.6
438	3.6	3.5	3.4	3.3	3.2	3.1	3	2.9	2.8	2.7	2.6	2.6
439	3	2.9	2.8	2.7	2.7	2.6	2.5	2.5	2.4	2.3	2.3	2.2
440	3	2.9	2.8	2.8	2.7	2.6	2.6	2.5	2.4	2.4	2.3	2.3
441	3.7	3.6	3.5	3.4	3.3	3.2	3.1	3	2.9	2.9	2.8	2.7
442	3.9	3.8	3.7	3.6	3.5	3.4	3.3	3.2	3.1	3	2.9	2.9
443	4.1	4	3.9	3.7	3.6	3.5	3.4	3.3	3.2	3.1	3.1	3
444	4.7	4.5	4.4	4.2	4.1	3.9	3.8	3.7	3.6	3.5	3.4	3.3
445	3.9	3.7	3.6	3.5	3.3	3.2	3.1	3	2.9	2.9	2.8	2.7
446	4	3.8	3.7	3.6	3.4	3.3	3.2	3.1	3	2.9	2.9	2.8
447	4	3.9	3.7	3.6	3.5	3.4	3.3	3.2	3.1	3	2.9	2.8
448	4.1	4	3.8	3.7	3.6	3.4	3.3	3.2	3.1	3	2.9	2.9
449	4.1	4	3.8	3.7	3.6	3.4	3.3	3.2	3.1	3	2.9	2.9
450	4.2	4	3.9	3.7	3.6	3.5	3.4	3.3	3.2	3.1	3	2.9
451	4.3	4.1	3.9	3.8	3.7	3.5	3.4	3.3	3.2	3.1	3	2.9
452	4.1	3.9	3.8	3.7	3.5	3.4	3.3	3.2	3.1	3	2.9	2.9
453	4	3.9	3.7	3.6	3.5	3.4	3.3	3.2	3.1	3	2.9	2.8
454	4.5	4.3	4.2	4	3.9	3.7	3.6	3.5	3.4	3.3	3.2	3.1
455	5.3	5	4.8	4.6	4.4	4.2	4	3.9	3.7	3.6	3.5	3.4
456	4.1	4	3.8	3.7	3.6	3.5	3.3	3.2	3.1	3.1	3	2.9
457	4.1	4	3.8	3.7	3.6	3.4	3.3	3.2	3.1	3	2.9	2.9
458	4.1	3.9	3.8	3.6	3.5	3.4	3.3	3.2	3.1	3	2.9	2.8
459	4.6	4.4	4.2	4	3.9	3.7	3.6	3.5	3.4	3.3	3.2	3.1
460	3.8	3.7	3.5	3.4	3.3	3.2	3.1	3	2.9	2.9	2.8	2.7
461	3.6	3.5	3.4	3.2	3.2	3.1	3	2.9	2.8	2.7	2.7	2.6
462	3.8	3.6	3.5	3.4	3.3	3.2	3.1	3	2.9	2.8	2.8	2.7
463	3.5	3.4	3.3	3.2	3.1	3	2.9	2.8	2.8	2.7	2.6	2.6
464	2.8	2.7	2.6	2.6	2.5	2.5	2.4	2.4	2.3	2.3	2.2	2.2
465	1.8	1.8	1.8	1.7	1.7	1.7	1.7	1.6	1.6	1.6	1.6	1.5
466	3.9	3.8	3.7	3.6	3.5	3.4	3.3	3.2	3.1	3	3	2.9
467	4.4	4.3	4.1	4	3.9	3.8	3.7	3.5	3.5	3.4	3.3	3.2
468	4.7	4.5	4.4	4.2	4.1	4	3.9	3.7	3.6	3.5	3.4	3.4
469	4.1	3.9	3.8	3.6	3.5	3.4	3.3	3.2	3.1	3	2.9	2.8
470	4.2	4	3.9	3.7	3.6	3.5	3.4	3.3	3.2	3.1	3	2.9
471	4.1	4	3.8	3.7	3.6	3.4	3.3	3.2	3.1	3.1	3	2.9
472	6.6	6.2	5.9	5.6	5.3	5	4.8	4.6	4.4	6.8	6.4	6
473	4.3	4.1	3.9	3.8	3.7	3.5	3.4	3.3	3.2	3.1	3	2.9
474	4.1	4	3.8	3.7	3.6	3.4	3.3	3.2	3.1	3.1	3	2.9
475	5.1	4.9	4.7	4.5	4.3	4.1	4	3.8	3.7	3.6	3.4	3.3
476	4.2	4.1	3.9	3.8	3.6	3.5	3.4	3.3	3.2	3.1	3	2.9
477	4.2	4	3.9	3.8	3.6	3.5	3.4	3.3	3.2	3.1	3	2.9
478	4	3.9	3.7	3.6	3.5	3.4	3.3	3.2	3.1	3	2.9	2.9
479	3.7	3.6	3.5	3.4	3.3	3.2	3.1	3	2.9	2.8	2.8	2.7
480	3.6	3.4	3.3	3.2	3.1	3.1	3	2.9	2.8	2.7	2.7	2.6
481	3.1	3	3	2.9	2.8	2.7	2.7	2.6	2.6	2.5	2.4	2.4
482	2.6	2.6	2.5	2.5	2.4	2.4	2.3	2.3	2.2	2.2	2.2	2.1
483	1.1	1.1	1.1	1.1	1.1	1.1	1.1	1.1	1.1	1	1	1
484	3.8	3.7	3.6	3.5	3.4	3.3	3.2	3.1	3	3	2.9	2.8
485	4.4	4.3	4.1	4	3.9	3.8	3.7	3.6	3.5	3.4	3.3	3.2
486	4.6	4.4	4.3	4.2	4	3.9	3.8	3.7	3.6	3.5	3.4	3.3
487	3.9	3.8	3.6	3.5	3.4	3.3	3.2	3.1	3	2.9	2.8	2.7
488	3.9	3.7	3.6	3.5	3.4	3.2	3.1	3.1	3	2.9	2.8	2.7
489	4	3.8	3.7	3.6	3.5	3.3	3.2	3.1	3	3	2.9	2.8
490	4.1	3.9	3.8	3.6	3.5	3.4	3.3	3.2	3.1	3	2.9	2.8
491	4.1	3.9	3.8	3.7	3.5	3.4	3.3	3.2	3.1	3	2.9	2.9
492	4.2	4	3.9	3.7	3.6	3.5	3.4	3.3	3.2	3.1	3	2.9
493	4.8	4.6	4.4	4.2	4.1	3.9	3.8	3.7	3.5	3.4	3.3	3.2
494	5.2	5	4.8	4.6	4.4	4.2	4.1	3.9	3.8	3.7	3.5	3.4
495	4.4	4.3	4.1	3.9	3.8	3.7	3.6	3.5	3.4	3.3	3.2	3.1
496	4.1	3.9	3.8	3.7	3.6	3.4	3.3	3.2	3.2	3.1	3	2.9
497	4.1	3.9	3.8	3.7	3.6	3.4	3.3	3.3	3.2	3.1	3	2.9
498	3.7	3.6	3.4	3.3	3.3	3.2	3.1	3	2.9	2.9	2.8	2.7
499	3.6	3.5	3.4	3.3	3.2	3.1	3	3	2.9	2.8	2.8	2.7
500	2.5	2.5	2.4	2.4	2.3	2.3	2.3	2.2	2.2	2.1	2.1	2.1
501	1.9	1.9	1.8	1.8	1.8	1.8	1.7	1.7	1.7	1.7	1.6	1.6
502	3.7	3.6	3.5	3.4	3.3	3.2	3.2	3.1	3	3	2.9	2.8
503	3.8	3.7	3.6	3.5	3.4	3.3	3.3	3.2	3.1	3	3	2.9
504	4.4	4.3	4.2	4	3.9	3.8	3.7	3.6	3.5	3.4	3.3	3.3
505	3.7	3.6	3.4	3.3	3.2	3.1	3	2.9	2.8	2.7	2.7	2.6
506	3.4	3.3	3.2	3.1	3	2.9	2.8	2.7	2.7	2.6	2.5	2.5
507	3.6	3.5	3.4	3.3	3.2	3.1	3	2.9	2.8	2.8	2.7	2.6
508	3.9	3.8	3.6	3.5	3.4	3.3	3.2	3.1	3	2.9	2.8	2.8
509	4.1	3.9	3.8	3.7	3.5	3.4	3.3	3.2	3.1	3	2.9	2.9
510	4.1	3.9	3.8	3.7	3.5	3.4	3.3	3.2	3.1	3	3	2.9
511	4.1	4	3.8	3.7	3.6	3.5	3.4	3.3	3.2	3.1	3	2.9
512	4	3.9	3.8	3.6	3.5	3.4	3.3	3.2	3.1	3.1	3	2.9
513	4.5	4.4	4.2	4.1	3.9	3.8	3.7	3.6	3.4	3.3	3.3	3.2
514	4.4	4.2	4.1	3.9	3.8	3.7	3.6	3.5	3.4	3.3	3.2	3.1
515	4.1	4	3.9	3.7	3.6	3.5	3.4	3.3	3.2	3.2	3.1	3
516	3.7	3.6	3.5	3.4	3.3	3.2	3.1	3.1	3	2.9	2.9	2.8
517	3.5	3.4	3.3	3.2	3.1	3	3	2.9	2.8	2.8	2.7	2.7
518	4	3.9	3.8	3.7	3.6	3.5	3.4	3.3	3.2	3.1	3.1	3
519	3	2.9	2.9	2.8	2.7	2.7	2.6	2.6	2.5	2.5	2.4	2.4
520	1.8	1.8	1.7	1.7	1.7	1.7	1.7	1.6	1.6	1.6	1.6	1.6
521	2.7	2.6	2.6	2.5	2.5	2.4	2.4	2.3	2.3	2.3	2.2	2.2
522	2.1	2	2	2	1.9	1.9	1.9	1.9	1.8	1.8	1.8	1.8
523	3.1	3	2.9	2.9	2.8	2.7	2.6	2.5	2.5	2.4	2.4	2.3
524	3.6	3.5	3.4	3.3	3.2	3.1	3	2.9	2.8	2.7	2.6	2.6
525	3.6	3.4	3.3	3.2	3.1	3	2.9	2.8	2.8	2.7	2.6	2.6
526	3.6	3.5	3.4	3.3	3.2	3.1	3	2.9	2.8	2.8	2.7	2.6
527	3.9	3.8	3.6	3.5	3.4	3.3	3.2	3.1	3	2.9	2.9	2.8
528	3.8	3.7	3.5	3.4	3.3	3.2	3.1	3.1	3	2.9	2.8	2.7
529	3.9	3.8	3.6	3.5	3.4	3.3	3.2	3.1	3	3	2.9	2.8
530	4	3.8	3.7	3.6	3.5	3.4	3.3	3.2	3.1	3	3	2.9
531	4.3	4.1	4	3.9	3.7	3.6	3.5	3.4	3.3	3.2	3.1	3.1
532	4.6	4.4	4.2	4.1	4	3.8	3.7	3.6	3.5	3.4	3.3	3.2
533	4.5	4.3	4.2	4	3.9	3.8	3.7	3.6	3.5	3.4	3.3	3.2
534	4.5	4.4	4.2	4.1	4	3.8	3.7	3.6	3.5	3.4	3.3	3.3
535	4.1	4	3.9	3.7	3.6	3.5	3.4	3.4	3.3	3.2	3.1	3
536	4.5	4.4	4.2	4.1	4	3.9	3.7	3.6	3.5	3.5	3.4	3.3
537	4.5	4.4	4.3	4.1	4	3.9	3.8	3.7	3.6	3.5	3.4	3.3
538	2.2	2.1	2.1	2.1	2	2	2	1.9	1.9	1.9	1.9	1.8
539	2.6	2.5	2.5	2.4	2.4	2.3	2.3	2.3	2.2	2.2	2.2	2.1
540	2.4	2.3	2.3	2.3	2.2	2.2	2.2	2.1	2.1	2.1	2	2
541	2.9	2.8	2.8	2.7	2.6	2.5	2.5	2.4	2.3	2.3	2.2	2.2
542	3.3	3.2	3.1	3	2.9	2.8	2.8	2.7	2.6	2.5	2.5	2.4
543	3.5	3.3	3.2	3.1	3	2.9	2.8	2.8	2.7	2.6	2.6	2.5
544	3.6	3.4	3.3	3.2	3.1	3	2.9	2.9	2.8	2.7	2.6	2.6
545	3.6	3.5	3.4	3.3	3.2	3.1	3	2.9	2.8	2.8	2.7	2.6
546	4	3.8	3.7	3.6	3.5	3.4	3.3	3.2	3.1	3	2.9	2.8
547	4.1	4	3.8	3.7	3.6	3.5	3.4	3.3	3.2	3.1	3	2.9
548	3.9	3.8	3.7	3.6	3.5	3.4	3.3	3.2	3.1	3	2.9	2.9
549	4	3.9	3.8	3.6	3.5	3.4	3.3	3.3	3.2	3.1	3	2.9
550	4.4	4.3	4.1	4	3.9	3.8	3.7	3.6	3.5	3.4	3.3	3.2
551	4.2	4.1	4	3.8	3.7	3.6	3.5	3.4	3.3	3.3	3.2	3.1
552	4.2	4.1	4	3.9	3.8	3.7	3.6	3.5	3.4	3.3	3.2	3.1
553	4.5	4.4	4.3	4.1	4	3.9	3.8	3.7	3.6	3.5	3.4	3.3
554	4.8	4.6	4.5	4.3	4.2	4.1	3.9	3.8	3.7	3.6	3.5	3.5
555	4.8	4.6	4.5	4.3	4.2	4.1	4	3.8	3.7	3.6	3.6	3.5
556	3.4	3.3	3.2	3.2	3.1	3	3	2.9	2.8	2.8	2.7	2.7
557	2.5	2.5	2.4	2.4	2.4	2.3	2.3	2.2	2.2	2.2	2.1	2.1
558	2.7	2.7	2.6	2.6	2.5	2.5	2.4	2.4	2.4	2.3	2.3	2.3
559	2.8	2.7	2.6	2.5	2.4	2.4	2.3	2.3	2.2	2.1	2.1	2
560	2.9	2.8	2.7	2.6	2.5	2.5	2.4	2.3	2.3	2.2	2.2	2.1
561	3.3	3.2	3.1	3	2.9	2.8	2.7	2.7	2.6	2.5	2.5	2.4
562	3.4	3.3	3.2	3.1	3	2.9	2.8	2.8	2.7	2.6	2.6	2.5
563	3.5	3.4	3.3	3.2	3.1	3	2.9	2.9	2.8	2.7	2.6	2.6
564	4.1	4	3.8	3.7	3.6	3.5	3.4	3.3	3.2	3.1	3	2.9
565	4.1	4	3.8	3.7	3.6	3.5	3.4	3.3	3.2	3.1	3	3
566	3.9	3.7	3.6	3.5	3.4	3.3	3.2	3.2	3.1	3	2.9	2.9
567	3.4	3.3	3.2	3.2	3.1	3	2.9	2.9	2.8	2.7	2.7	2.6
568	4.1	4	3.9	3.7	3.6	3.5	3.4	3.4	3.3	3.2	3.1	3
569	4.5	4.4	4.3	4.1	4	3.9	3.8	3.7	3.6	3.5	3.4	3.3
570	4.9	4.8	4.6	4.5	4.3	4.2	4.1	4	3.8	3.7	3.6	3.6
571	4.5	4.4	4.2	4.1	4	3.9	3.8	3.7	3.6	3.5	3.4	3.3
572	4.8	4.6	4.5	4.4	4.2	4.1	4	3.9	3.8	3.7	3.6	3.5
573	5	4.9	4.7	4.6	4.4	4.3	4.2	4.1	3.9	3.8	3.7	3.6
574	4.3	4.2	4.1	4	3.9	3.8	3.7	3.6	3.5	3.4	3.3	3.3
575	3.4	3.3	3.2	3.1	3.1	3	2.9	2.9	2.8	2.8	2.7	2.7
576	3.3	3.2	3.1	3.1	3	3	2.9	2.8	2.8	2.7	2.7	2.6
577	2.5	2.4	2.4	2.3	2.2	2.2	2.1	2.1	2	2	1.9	1.9
578	2.7	2.6	2.5	2.5	2.4	2.3	2.3	2.2	2.2	2.1	2.1	2
579	2.7	2.7	2.6	2.5	2.5	2.4	2.3	2.3	2.2	2.2	2.1	2.1
580	3.3	3.2	3.1	3	2.9	2.8	2.7	2.7	2.6	2.5	2.5	2.4
581	3.4	3.3	3.2	3.1	3	2.9	2.8	2.8	2.7	2.6	2.6	2.5
582	4.1	3.9	3.8	3.7	3.5	3.4	3.3	3.2	3.1	3.1	3	2.9
583	4	3.9	3.7	3.6	3.5	3.4	3.3	3.2	3.1	3.1	3	2.9
584	3.7	3.6	3.5	3.4	3.3	3.2	3.2	3.1	3	2.9	2.9	2.8
585	3.8	3.7	3.6	3.5	3.4	3.3	3.3	3.2	3.1	3	3	2.9
586	3.9	3.8	3.7	3.6	3.5	3.4	3.3	3.2	3.1	3.1	3	2.9
587	4.5	4.3	4.2	4.1	3.9	3.8	3.7	3.6	3.5	3.5	3.4	3.3
588	4.5	4.4	4.2	4.1	4	3.9	3.8	3.7	3.6	3.5	3.4	3.3
589	4.3	4.2	4	3.9	3.8	3.7	3.6	3.6	3.5	3.4	3.3	3.2
590	4.2	4.1	4	3.9	3.8	3.7	3.6	3.5	3.4	3.3	3.3	3.2
591	5	4.9	4.7	4.6	4.4	4.3	4.2	4	3.9	3.8	3.7	3.6
592	4.9	4.8	4.6	4.5	4.3	4.2	4.1	4	3.9	3.8	3.7	3.6
593	3.9	3.8	3.7	3.6	3.5	3.4	3.4	3.3	3.2	3.2	3.1	3
594	3.3	3.2	3.2	3.1	3	3	2.9	2.9	2.8	2.8	2.7	2.7
595	2.6	2.5	2.5	2.4	2.3	2.3	2.2	2.2	2.1	2	2	2
596	2.3	2.3	2.2	2.2	2.1	2.1	2	2	1.9	1.9	1.8	1.8
597	2.4	2.4	2.3	2.3	2.2	2.2	2.1	2.1	2	2	1.9	1.9
598	2.6	2.5	2.4	2.4	2.3	2.3	2.2	2.2	2.1	2.1	2	2
599	3	2.9	2.8	2.8	2.7	2.6	2.6	2.5	2.5	2.4	2.3	2.3
600	3.2	3.1	3	3	2.9	2.8	2.7	2.7	2.6	2.5	2.5	2.4
601	3.4	3.3	3.2	3.1	3	3	2.9	2.8	2.7	2.7	2.6	2.6
602	4	3.8	3.7	3.6	3.5	3.4	3.3	3.2	3.1	3.1	3	2.9
603	4.1	3.9	3.8	3.7	3.6	3.5	3.4	3.3	3.2	3.2	3.1	3
604	3.7	3.6	3.5	3.4	3.3	3.2	3.1	3.1	3	2.9	2.9	2.8
605	3.5	3.5	3.4	3.3	3.2	3.1	3.1	3	2.9	2.9	2.8	2.8
606	3.5	3.4	3.3	3.3	3.2	3.1	3.1	3	2.9	2.9	2.8	2.8
607	3.6	3.5	3.4	3.3	3.3	3.2	3.1	3.1	3	2.9	2.9	2.8
608	3.6	3.5	3.4	3.3	3.3	3.2	3.1	3.1	3	2.9	2.9	2.8
609	4.5	4.3	4.2	4.1	4	3.9	3.8	3.7	3.6	3.5	3.4	3.3
610	4.7	4.6	4.4	4.3	4.2	4.1	4	3.9	3.8	3.7	3.6	3.5
611	4.1	3.9	3.8	3.7	3.7	3.6	3.5	3.4	3.3	3.3	3.2	3.1
612	3.5	3.4	3.3	3.2	3.2	3.1	3	3	2.9	2.9	2.8	2.8
613	2.5	2.4	2.3	2.3	2.2	2.2	2.1	2.1	2	2	1.9	1.9
614	2.3	2.2	2.2	2.1	2.1	2	2	1.9	1.9	1.9	1.8	1.8
615	2.4	2.3	2.3	2.2	2.2	2.1	2.1	2	2	2	1.9	1.9
616	2.5	2.5	2.4	2.3	2.3	2.2	2.2	2.1	2.1	2.1	2	2
617	2.8	2.8	2.7	2.6	2.6	2.5	2.4	2.4	2.3	2.3	2.2	2.2
618	2.9	2.8	2.7	2.7	2.6	2.6	2.5	2.4	2.4	2.3	2.3	2.2
619	3	2.9	2.9	2.8	2.7	2.7	2.6	2.5	2.5	2.4	2.4	2.3
620	3.2	3.1	3	3	2.9	2.8	2.8	2.7	2.6	2.6	2.5	2.5
621	3.9	3.8	3.6	3.5	3.4	3.4	3.3	3.2	3.1	3	3	2.9
622	3.9	3.8	3.7	3.6	3.5	3.4	3.3	3.3	3.2	3.1	3	3
623	3.3	3.2	3.2	3.1	3	3	2.9	2.8	2.8	2.7	2.7	2.6
624	3.4	3.3	3.2	3.2	3.1	3	3	2.9	2.8	2.8	2.7	2.7
625	3.6	3.5	3.4	3.3	3.2	3.2	3.1	3	3	2.9	2.9	2.8
626	3.6	3.5	3.4	3.3	3.2	3.2	3.1	3	3	2.9	2.9	2.8
627	3.6	3.6	3.5	3.4	3.3	3.2	3.2	3.1	3	3	2.9	2.9
628	3.9	3.8	3.7	3.6	3.5	3.4	3.3	3.3	3.2	3.1	3.1	3
629	3.7	3.6	3.6	3.5	3.4	3.3	3.2	3.2	3.1	3	3	2.9
630	3.6	3.5	3.5	3.4	3.3	3.2	3.2	3.1	3	3	2.9	2.9
631	2.5	2.4	2.4	2.3	2.2	2.2	2.1	2.1	2	2	1.9	1.9
632	2.2	2.2	2.1	2.1	2	2	1.9	1.9	1.9	1.8	1.8	1.8
633	2.7	2.6	2.5	2.5	2.4	2.4	2.3	2.2	2.2	2.1	2.1	2
634	2.4	2.4	2.3	2.3	2.2	2.2	2.1	2.1	2	2	2	1.9
635	2.7	2.6	2.5	2.5	2.4	2.4	2.3	2.3	2.2	2.2	2.1	2.1
636	2.8	2.7	2.7	2.6	2.5	2.5	2.4	2.4	2.3	2.3	2.2	2.2
637	2.9	2.8	2.7	2.7	2.6	2.6	2.5	2.5	2.4	2.4	2.3	2.3
638	3	2.9	2.9	2.8	2.7	2.7	2.6	2.6	2.5	2.5	2.4	2.4
639	3.2	3.1	3	3	2.9	2.8	2.8	2.7	2.7	2.6	2.5	2.5
640	3.6	3.5	3.4	3.3	3.3	3.2	3.1	3	3	2.9	2.8	2.8
641	3.3	3.2	3.2	3.1	3	3	2.9	2.8	2.8	2.7	2.7	2.6
642	3.4	3.3	3.2	3.1	3.1	3	2.9	2.9	2.8	2.8	2.7	2.7
643	3.5	3.4	3.3	3.3	3.2	3.1	3.1	3	2.9	2.9	2.8	2.8
644	3.6	3.5	3.4	3.3	3.2	3.2	3.1	3	3	2.9	2.9	2.8
645	3.5	3.4	3.4	3.3	3.2	3.1	3.1	3	3	2.9	2.8	2.8
646	3.6	3.5	3.4	3.4	3.3	3.2	3.1	3.1	3	2.9	2.9	2.8
647	3.8	3.7	3.6	3.5	3.4	3.3	3.3	3.2	3.1	3	3	2.9
648	3.7	3.6	3.5	3.4	3.3	3.3	3.2	3.1	3.1	3	2.9	2.9
649	2.1	2	2	1.9	1.9	1.8	1.8	1.8	1.7	1.7	1.7	1.6
650	2.9	2.8	2.7	2.7	2.6	2.5	2.4	2.4	2.3	2.3	2.2	2.1
651	3	2.9	2.8	2.7	2.7	2.6	2.5	2.5	2.4	2.3	2.3	2.2
652	2.4	2.4	2.3	2.3	2.2	2.2	2.1	2.1	2	2	1.9	1.9
653	2.5	2.5	2.4	2.3	2.3	2.2	2.2	2.1	2.1	2.1	2	2
654	2.7	2.6	2.6	2.5	2.4	2.4	2.3	2.3	2.2	2.2	2.2	2.1
655	2.9	2.8	2.7	2.7	2.6	2.6	2.5	2.5	2.4	2.4	2.3	2.3
656	3	2.9	2.9	2.8	2.7	2.7	2.6	2.6	2.5	2.5	2.4	2.4
657	3.1	3	2.9	2.9	2.8	2.7	2.7	2.6	2.6	2.5	2.5	2.4
658	3.3	3.2	3.1	3	3	2.9	2.8	2.8	2.7	2.7	2.6	2.6
659	3.4	3.3	3.2	3.1	3.1	3	2.9	2.9	2.8	2.7	2.7	2.6
660	3.4	3.3	3.2	3.1	3.1	3	2.9	2.9	2.8	2.8	2.7	2.7
661	3.5	3.4	3.3	3.2	3.2	3.1	3	3	2.9	2.8	2.8	2.7
662	3.5	3.4	3.3	3.3	3.2	3.1	3.1	3	2.9	2.9	2.8	2.8
663	3.5	3.4	3.3	3.3	3.2	3.1	3.1	3	2.9	2.9	2.8	2.8
664	3.6	3.5	3.4	3.3	3.3	3.2	3.1	3.1	3	2.9	2.9	2.8
665	3.7	3.6	3.5	3.4	3.4	3.3	3.2	3.1	3.1	3	3	2.9
666	3.7	3.6	3.5	3.4	3.4	3.3	3.2	3.1	3.1	3	3	2.9
667	2.6	2.5	2.5	2.4	2.3	2.3	2.2	2.1	2.1	2	2	1.9
668	2.8	2.7	2.6	2.5	2.5	2.4	2.3	2.3	2.2	2.2	2.1	2.1
669	2.8	2.7	2.7	2.6	2.5	2.5	2.4	2.3	2.3	2.2	2.2	2.1
670	2.5	2.4	2.3	2.3	2.2	2.2	2.1	2.1	2	2	2	1.9
671	2.5	2.5	2.4	2.4	2.3	2.3	2.2	2.2	2.1	2.1	2	2
672	2.6	2.6	2.5	2.5	2.4	2.4	2.3	2.3	2.2	2.2	2.1	2.1
673	2.8	2.7	2.6	2.6	2.5	2.5	2.4	2.4	2.3	2.3	2.2	2.2
674	2.9	2.8	2.8	2.7	2.6	2.6	2.5	2.5	2.4	2.4	2.3	2.3
675	3	2.9	2.9	2.8	2.8	2.7	2.6	2.6	2.5	2.5	2.4	2.4
676	3.2	3.1	3	3	2.9	2.8	2.8	2.7	2.7	2.6	2.5	2.5
677	3.3	3.2	3.1	3.1	3	2.9	2.9	2.8	2.7	2.7	2.6	2.6
678	3.3	3.3	3.2	3.1	3	3	2.9	2.9	2.8	2.7	2.7	2.6
679	3.4	3.3	3.2	3.2	3.1	3	3	2.9	2.8	2.8	2.7	2.7
680	3.5	3.4	3.3	3.2	3.2	3.1	3	3	2.9	2.9	2.8	2.7
681	3.5	3.4	3.4	3.3	3.2	3.1	3.1	3	2.9	2.9	2.8	2.8
682	3.6	3.5	3.4	3.3	3.3	3.2	3.1	3	3	2.9	2.9	2.8
683	3.7	3.6	3.5	3.4	3.4	3.3	3.2	3.1	3.1	3	3	2.9
684	3.7	3.6	3.5	3.4	3.3	3.3	3.2	3.1	3.1	3	2.9	2.9
685	2.5	2.4	2.3	2.3	2.2	2.2	2.1	2	2	1.9	1.9	1.9
686	3	2.9	2.8	2.7	2.6	2.5	2.5	2.4	2.3	2.3	2.2	2.1
687	2.4	2.3	2.3	2.2	2.2	2.1	2.1	2	2	1.9	1.9	1.9
688	2.5	2.4	2.4	2.3	2.3	2.2	2.2	2.1	2.1	2	2	1.9
689	2.6	2.5	2.5	2.4	2.3	2.3	2.2	2.2	2.1	2.1	2.1	2
690	2.7	2.6	2.6	2.5	2.5	2.4	2.3	2.3	2.2	2.2	2.2	2.1
691	2.9	2.8	2.7	2.6	2.6	2.5	2.5	2.4	2.4	2.3	2.3	2.2
692	2.9	2.9	2.8	2.7	2.7	2.6	2.6	2.5	2.4	2.4	2.4	2.3
693	3	3	2.9	2.8	2.8	2.7	2.6	2.6	2.5	2.5	2.4	2.4
694	3.1	3.1	3	2.9	2.8	2.8	2.7	2.7	2.6	2.6	2.5	2.5
695	3.3	3.2	3.1	3	3	2.9	2.8	2.8	2.7	2.7	2.6	2.6
696	3.3	3.3	3.2	3.1	3	3	2.9	2.8	2.8	2.7	2.7	2.6
697	3.3	3.3	3.2	3.1	3.1	3	2.9	2.9	2.8	2.8	2.7	2.6
698	3.4	3.3	3.3	3.2	3.1	3	3	2.9	2.9	2.8	2.7	2.7
699	3.5	3.4	3.3	3.2	3.2	3.1	3	3	2.9	2.8	2.8	2.7
700	3.6	3.5	3.4	3.3	3.3	3.2	3.1	3	3	2.9	2.9	2.8
701	3.7	3.6	3.5	3.5	3.4	3.3	3.2	3.1	3.1	3	3	2.9
702	3.7	3.6	3.5	3.4	3.3	3.3	3.2	3.1	3.1	3	2.9	2.9
703	3.7	3.6	3.5	3.4	3.3	3.3	3.2	3.1	3.1	3	2.9	2.9
704	3.8	3.7	3.6	3.5	3.4	3.3	3.3	3.2	3.1	3	3	2.9
705	3.7	3.6	3.5	3.5	3.4	3.3	3.2	3.2	3.1	3	3	2.9
706	3.7	3.6	3.5	3.4	3.4	3.3	3.2	3.1	3.1	3	2.9	2.9
707	3.6	3.5	3.4	3.3	3.3	3.2	3.1	3	3	2.9	2.9	2.8
708	3.5	3.4	3.3	3.3	3.2	3.1	3.1	3	2.9	2.9	2.8	2.8
709	2.9	2.8	2.7	2.7	2.6	2.5	2.4	2.4	2.3	2.2	2.2	2.1
710	2.8	2.8	2.7	2.6	2.5	2.4	2.4	2.3	2.3	2.2	2.1	2.1
711	2.5	2.4	2.3	2.3	2.2	2.2	2.1	2.1	2	2	1.9	1.9
712	2.5	2.5	2.4	2.3	2.3	2.2	2.2	2.1	2.1	2	2	2
713	2.6	2.5	2.5	2.4	2.4	2.3	2.3	2.2	2.2	2.1	2.1	2
714	2.7	2.7	2.6	2.5	2.5	2.4	2.4	2.3	2.3	2.2	2.2	2.1
715	2.8	2.8	2.7	2.6	2.6	2.5	2.5	2.4	2.4	2.3	2.3	2.2
716	2.9	2.9	2.8	2.7	2.7	2.6	2.5	2.5	2.4	2.4	2.3	2.3
717	3.1	3	2.9	2.8	2.8	2.7	2.7	2.6	2.5	2.5	2.4	2.4
718	3.2	3.1	3	3	2.9	2.8	2.8	2.7	2.7	2.6	2.5	2.5
719	3.3	3.2	3.1	3.1	3	2.9	2.9	2.8	2.7	2.7	2.6	2.6
720	3.4	3.3	3.2	3.2	3.1	3	3	2.9	2.8	2.8	2.7	2.7
721	3.4	3.3	3.3	3.2	3.1	3	3	2.9	2.9	2.8	2.7	2.7
722	3.4	3.3	3.2	3.1	3.1	3	2.9	2.9	2.8	2.8	2.7	2.7
723	3.4	3.3	3.2	3.2	3.1	3	3	2.9	2.8	2.8	2.7	2.7
724	3.6	3.5	3.4	3.3	3.2	3.2	3.1	3	3	2.9	2.8	2.8
725	3.7	3.7	3.6	3.5	3.4	3.3	3.2	3.2	3.1	3	3	2.9
726	3.8	3.7	3.6	3.5	3.4	3.3	3.3	3.2	3.1	3.1	3	2.9
727	3.7	3.6	3.5	3.4	3.4	3.3	3.2	3.1	3.1	3	2.9	2.9
728	3.7	3.6	3.5	3.5	3.4	3.3	3.2	3.2	3.1	3	3	2.9
729	3.8	3.7	3.6	3.5	3.4	3.3	3.3	3.2	3.1	3.1	3	2.9
730	3.7	3.6	3.5	3.5	3.4	3.3	3.2	3.2	3.1	3	3	2.9
731	3.6	3.5	3.5	3.4	3.3	3.2	3.2	3.1	3	3	2.9	2.9
732	3.6	3.5	3.4	3.3	3.3	3.2	3.1	3.1	3	2.9	2.9	2.8
733	2.8	2.7	2.6	2.5	2.5	2.4	2.3	2.3	2.2	2.1	2.1	2
734	2.3	2.2	2.2	2.1	2.1	2	2	1.9	1.9	1.8	1.8	1.8
735	2.4	2.4	2.3	2.2	2.2	2.1	2.1	2	2	1.9	1.9	1.9
736	2.5	2.5	2.4	2.3	2.3	2.2	2.2	2.1	2.1	2	2	2
737	2.6	2.5	2.5	2.4	2.4	2.3	2.2	2.2	2.2	2.1	2.1	2
738	2.7	2.7	2.6	2.5	2.5	2.4	2.4	2.3	2.3	2.2	2.2	2.1
739	2.8	2.8	2.7	2.6	2.6	2.5	2.5	2.4	2.4	2.3	2.3	2.2
740	3	2.9	2.8	2.7	2.7	2.6	2.6	2.5	2.5	2.4	2.4	2.3
741	3.1	3	2.9	2.9	2.8	2.7	2.7	2.6	2.6	2.5	2.5	2.4
742	3.2	3.1	3	3	2.9	2.8	2.8	2.7	2.6	2.6	2.5	2.5
743	3.3	3.2	3.2	3.1	3	2.9	2.9	2.8	2.8	2.7	2.6	2.6
744	3.4	3.3	3.3	3.2	3.1	3	3	2.9	2.8	2.8	2.7	2.7
745	3.4	3.3	3.3	3.2	3.1	3.1	3	2.9	2.9	2.8	2.7	2.7
746	3.4	3.3	3.2	3.2	3.1	3	3	2.9	2.8	2.8	2.7	2.7
747	3.4	3.3	3.2	3.1	3.1	3	2.9	2.9	2.8	2.8	2.7	2.7
748	3.5	3.4	3.3	3.2	3.1	3.1	3	2.9	2.9	2.8	2.8	2.7
749	3.7	3.6	3.5	3.4	3.3	3.2	3.2	3.1	3	3	2.9	2.8
750	3.7	3.7	3.6	3.5	3.4	3.3	3.2	3.2	3.1	3	3	2.9
751	3.7	3.6	3.5	3.5	3.4	3.3	3.2	3.2	3.1	3	3	2.9
752	3.7	3.6	3.5	3.5	3.4	3.3	3.2	3.1	3.1	3	3	2.9
753	3.7	3.6	3.5	3.5	3.4	3.3	3.2	3.2	3.1	3	3	2.9
754	3.7	3.6	3.5	3.4	3.4	3.3	3.2	3.1	3.1	3	3	2.9
755	3.6	3.5	3.4	3.3	3.3	3.2	3.1	3.1	3	2.9	2.9	2.8
756	3.4	3.3	3.3	3.2	3.1	3.1	3	2.9	2.9	2.8	2.8	2.7
757	2.2	2.1	2.1	2	2	1.9	1.9	1.8	1.8	1.7	1.7	1.7
758	2.2	2.2	2.1	2.1	2	2	1.9	1.9	1.8	1.8	1.8	1.7
759	2.4	2.3	2.2	2.2	2.1	2.1	2	2	1.9	1.9	1.9	1.8
760	2.5	2.5	2.4	2.4	2.3	2.2	2.2	2.1	2.1	2	2	2
761	2.6	2.5	2.5	2.4	2.4	2.3	2.3	2.2	2.2	2.1	2.1	2
762	2.7	2.6	2.6	2.5	2.5	2.4	2.4	2.3	2.3	2.2	2.2	2.1
763	2.8	2.8	2.7	2.6	2.6	2.5	2.5	2.4	2.4	2.3	2.3	2.2
764	3	2.9	2.8	2.8	2.7	2.6	2.6	2.5	2.5	2.4	2.4	2.3
765	3.1	3	3	2.9	2.8	2.7	2.7	2.6	2.6	2.5	2.5	2.4
766	3.2	3.1	3	3	2.9	2.8	2.8	2.7	2.7	2.6	2.5	2.5
767	3.3	3.3	3.2	3.1	3	3	2.9	2.8	2.8	2.7	2.6	2.6
768	3.4	3.4	3.3	3.2	3.1	3	3	2.9	2.8	2.8	2.7	2.7
769	3.5	3.4	3.3	3.2	3.1	3.1	3	2.9	2.9	2.8	2.8	2.7
770	3.5	3.4	3.3	3.2	3.1	3.1	3	2.9	2.9	2.8	2.8	2.7
771	3.5	3.4	3.3	3.2	3.2	3.1	3	3	2.9	2.8	2.8	2.7
772	3.5	3.4	3.4	3.3	3.2	3.1	3.1	3	2.9	2.9	2.8	2.8
773	3.6	3.5	3.4	3.3	3.3	3.2	3.1	3	3	2.9	2.9	2.8
774	3.7	3.6	3.5	3.4	3.3	3.3	3.2	3.1	3	3	2.9	2.9
775	3.7	3.6	3.5	3.4	3.4	3.3	3.2	3.1	3.1	3	2.9	2.9
776	3.7	3.6	3.6	3.5	3.4	3.3	3.2	3.2	3.1	3	3	2.9
777	3.7	3.6	3.5	3.4	3.3	3.3	3.2	3.1	3.1	3	2.9	2.9
778	3.7	3.6	3.5	3.4	3.3	3.2	3.2	3.1	3	3	2.9	2.9
779	3.5	3.4	3.3	3.2	3.2	3.1	3	3	2.9	2.9	2.8	2.7
780	3.4	3.3	3.2	3.2	3.1	3	3	2.9	2.9	2.8	2.7	2.7
781	2.1	2.1	2	2	1.9	1.9	1.8	1.8	1.8	1.7	1.7	1.6
782	2.2	2.2	2.1	2.1	2	2	1.9	1.9	1.8	1.8	1.8	1.7
783	2.3	2.3	2.2	2.2	2.1	2.1	2	2	1.9	1.9	1.9	1.8
784	2.5	2.4	2.3	2.3	2.2	2.2	2.1	2.1	2	2	2	1.9
785	2.6	2.5	2.5	2.4	2.3	2.3	2.2	2.2	2.1	2.1	2.1	2
786	2.7	2.6	2.6	2.5	2.4	2.4	2.3	2.3	2.2	2.2	2.1	2.1
787	2.8	2.8	2.7	2.6	2.6	2.5	2.4	2.4	2.3	2.3	2.2	2.2
788	3	2.9	2.8	2.8	2.7	2.6	2.6	2.5	2.5	2.4	2.4	2.3
789	3.1	3	2.9	2.9	2.8	2.7	2.7	2.6	2.6	2.5	2.5	2.4
790	3.2	3.1	3	3	2.9	2.8	2.8	2.7	2.7	2.6	2.5	2.5
791	3.3	3.2	3.2	3.1	3	2.9	2.9	2.8	2.7	2.7	2.6	2.6
792	3.4	3.3	3.2	3.2	3.1	3	3	2.9	2.8	2.8	2.7	2.7
793	3.5	3.4	3.3	3.2	3.2	3.1	3	2.9	2.9	2.8	2.8	2.7
794	3.5	3.4	3.3	3.2	3.2	3.1	3	3	2.9	2.8	2.8	2.7
795	3.5	3.4	3.3	3.3	3.2	3.1	3	3	2.9	2.8	2.8	2.7
796	3.5	3.4	3.3	3.3	3.2	3.1	3	3	2.9	2.9	2.8	2.7
797	3.6	3.5	3.4	3.3	3.2	3.2	3.1	3	3	2.9	2.8	2.8
798	3.6	3.5	3.4	3.3	3.2	3.2	3.1	3	3	2.9	2.9	2.8
799	3.6	3.5	3.4	3.3	3.3	3.2	3.1	3.1	3	2.9	2.9	2.8
800	3.7	3.6	3.5	3.4	3.3	3.3	3.2	3.1	3	3	2.9	2.9
801	3.7	3.6	3.5	3.4	3.4	3.3	3.2	3.1	3.1	3	2.9	2.9
802	3.7	3.6	3.5	3.4	3.3	3.3	3.2	3.1	3.1	3	2.9	2.9
803	3.6	3.5	3.4	3.3	3.3	3.2	3.1	3.1	3	2.9	2.9	2.8
804	3.5	3.4	3.3	3.3	3.2	3.1	3.1	3	2.9	2.9	2.8	2.8
805	2.1	2.1	2	2	1.9	1.9	1.8	1.8	1.8	1.7	1.7	1.7
806	2.2	2.1	2.1	2	2	1.9	1.9	1.9	1.8	1.8	1.7	1.7
807	2.3	2.3	2.2	2.2	2.1	2.1	2	2	1.9	1.9	1.8	1.8
808	2.4	2.4	2.3	2.3	2.2	2.2	2.1	2.1	2	2	1.9	1.9
809	2.6	2.5	2.4	2.4	2.3	2.3	2.2	2.2	2.1	2.1	2	2
810	2.7	2.6	2.6	2.5	2.4	2.4	2.3	2.3	2.2	2.2	2.1	2.1
811	2.8	2.7	2.7	2.6	2.5	2.5	2.4	2.4	2.3	2.3	2.2	2.2
812	3	2.9	2.8	2.8	2.7	2.6	2.6	2.5	2.5	2.4	2.4	2.3
813	3.1	3	2.9	2.8	2.8	2.7	2.6	2.6	2.5	2.5	2.4	2.4
814	3.2	3.1	3	3	2.9	2.8	2.8	2.7	2.7	2.6	2.5	2.5
815	3.3	3.2	3.1	3	3	2.9	2.8	2.8	2.7	2.7	2.6	2.6
816	3.4	3.3	3.2	3.2	3.1	3	2.9	2.9	2.8	2.8	2.7	2.6
817	3.5	3.4	3.3	3.2	3.1	3.1	3	2.9	2.9	2.8	2.8	2.7
818	3.5	3.4	3.3	3.2	3.2	3.1	3	2.9	2.9	2.8	2.8	2.7
819	3.5	3.4	3.3	3.2	3.2	3.1	3	2.9	2.9	2.8	2.8	2.7
820	3.5	3.4	3.3	3.3	3.2	3.1	3	3	2.9	2.8	2.8	2.7
821	3.6	3.5	3.4	3.3	3.2	3.2	3.1	3	3	2.9	2.8	2.8
822	3.6	3.5	3.4	3.3	3.3	3.2	3.1	3.1	3	2.9	2.9	2.8
823	3.6	3.5	3.4	3.3	3.3	3.2	3.1	3.1	3	2.9	2.9	2.8
824	3.6	3.5	3.4	3.4	3.3	3.2	3.1	3.1	3	2.9	2.9	2.8
825	3.6	3.5	3.4	3.4	3.3	3.2	3.1	3.1	3	2.9	2.9	2.8
826	3.7	3.6	3.5	3.4	3.3	3.3	3.2	3.1	3.1	3	2.9	2.9
827	3.7	3.6	3.5	3.4	3.4	3.3	3.2	3.1	3.1	3	3	2.9
828	3.6	3.5	3.5	3.4	3.3	3.2	3.2	3.1	3	3	2.9	2.9
829	2.2	2.1	2	2	1.9	1.9	1.9	1.8	1.8	1.7	1.7	1.7
830	2.2	2.2	2.1	2.1	2	2	1.9	1.9	1.8	1.8	1.8	1.7
831	2.3	2.3	2.2	2.2	2.1	2.1	2	2	1.9	1.9	1.9	1.8
832	2.4	2.4	2.3	2.3	2.2	2.2	2.1	2.1	2	2	1.9	1.9
833	2.6	2.5	2.4	2.4	2.3	2.3	2.2	2.2	2.1	2.1	2	2
834	2.7	2.6	2.5	2.5	2.4	2.4	2.3	2.3	2.2	2.2	2.1	2.1
835	2.8	2.7	2.7	2.6	2.5	2.5	2.4	2.4	2.3	2.3	2.2	2.2
836	2.9	2.8	2.8	2.7	2.6	2.6	2.5	2.5	2.4	2.4	2.3	2.3
837	3	2.9	2.9	2.8	2.7	2.7	2.6	2.6	2.5	2.4	2.4	2.3
838	3.2	3.1	3	3	2.9	2.8	2.8	2.7	2.6	2.6	2.5	2.5
839	3.2	3.1	3.1	3	2.9	2.9	2.8	2.7	2.7	2.6	2.6	2.5
840	3.3	3.2	3.2	3.1	3	2.9	2.9	2.8	2.8	2.7	2.6	2.6
841	3.4	3.3	3.2	3.2	3.1	3	2.9	2.9	2.8	2.8	2.7	2.7
842	3.4	3.3	3.3	3.2	3.1	3	3	2.9	2.8	2.8	2.7	2.7
843	3.4	3.3	3.3	3.2	3.1	3	3	2.9	2.8	2.8	2.7	2.7
844	3.4	3.4	3.3	3.2	3.1	3.1	3	2.9	2.9	2.8	2.8	2.7
845	3.5	3.4	3.3	3.3	3.2	3.1	3	3	2.9	2.9	2.8	2.7
846	3.6	3.5	3.4	3.3	3.2	3.2	3.1	3	3	2.9	2.8	2.8
847	3.6	3.5	3.4	3.4	3.3	3.2	3.1	3.1	3	2.9	2.9	2.8
848	3.6	3.5	3.4	3.4	3.3	3.2	3.1	3.1	3	2.9	2.9	2.8
849	3.6	3.5	3.4	3.4	3.3	3.2	3.1	3.1	3	2.9	2.9	2.8
850	3.7	3.6	3.5	3.4	3.3	3.3	3.2	3.1	3.1	3	2.9	2.9
851	3.7	3.7	3.6	3.5	3.4	3.3	3.2	3.2	3.1	3	3	2.9
852	3.7	3.6	3.5	3.4	3.3	3.3	3.2	3.1	3.1	3	2.9	2.9
853	2.6	2.5	2.5	2.4	2.3	2.2	2.2	2.1	2.1	2	2	1.9
854	2.3	2.2	2.2	2.1	2.1	2	2	1.9	1.9	1.8	1.8	1.8
855	2.4	2.3	2.3	2.2	2.1	2.1	2	2	2	1.9	1.9	1.8
856	2.5	2.4	2.4	2.3	2.2	2.2	2.1	2.1	2	2	2	1.9
857	2.6	2.5	2.5	2.4	2.3	2.3	2.2	2.2	2.1	2.1	2.1	2
858	2.7	2.6	2.5	2.5	2.4	2.4	2.3	2.3	2.2	2.2	2.1	2.1
859	2.8	2.7	2.7	2.6	2.5	2.5	2.4	2.4	2.3	2.3	2.2	2.2
860	2.9	2.8	2.8	2.7	2.6	2.6	2.5	2.5	2.4	2.3	2.3	2.3
861	3	2.9	2.8	2.8	2.7	2.7	2.6	2.5	2.5	2.4	2.4	2.3
862	3.1	3	2.9	2.9	2.8	2.7	2.7	2.6	2.6	2.5	2.4	2.4
863	3.2	3.1	3	3	2.9	2.8	2.8	2.7	2.6	2.6	2.5	2.5
864	3.3	3.2	3.1	3.1	3	2.9	2.8	2.8	2.7	2.7	2.6	2.6
865	3.3	3.3	3.2	3.1	3	3	2.9	2.8	2.8	2.7	2.7	2.6
866	3.4	3.3	3.2	3.1	3.1	3	2.9	2.9	2.8	2.7	2.7	2.6
867	3.4	3.3	3.2	3.2	3.1	3	2.9	2.9	2.8	2.8	2.7	2.6
868	3.4	3.4	3.3	3.2	3.1	3	3	2.9	2.9	2.8	2.7	2.7
869	3.5	3.4	3.3	3.3	3.2	3.1	3	3	2.9	2.8	2.8	2.7
870	3.5	3.5	3.4	3.3	3.2	3.1	3.1	3	2.9	2.9	2.8	2.8
871	3.6	3.5	3.4	3.3	3.3	3.2	3.1	3	3	2.9	2.9	2.8
872	3.6	3.5	3.4	3.4	3.3	3.2	3.1	3.1	3	2.9	2.9	2.8
873	3.6	3.5	3.4	3.4	3.3	3.2	3.1	3.1	3	2.9	2.9	2.8
874	3.7	3.6	3.5	3.4	3.3	3.3	3.2	3.1	3	3	2.9	2.9
875	3.7	3.6	3.5	3.4	3.4	3.3	3.2	3.1	3.1	3	2.9	2.9
876	3.7	3.6	3.5	3.4	3.4	3.3	3.2	3.1	3.1	3	2.9	2.9
877	2.4	2.3	2.2	2.2	2.1	2.1	2	2	1.9	1.9	1.8	1.8
878	2.4	2.4	2.3	2.2	2.2	2.1	2.1	2	2	1.9	1.9	1.9
879	2.4	2.4	2.3	2.3	2.2	2.2	2.1	2.1	2	2	1.9	1.9
880	2.5	2.5	2.4	2.3	2.3	2.2	2.2	2.1	2.1	2	2	2
881	2.6	2.6	2.5	2.4	2.4	2.3	2.3	2.2	2.2	2.1	2.1	2
882	2.7	2.7	2.6	2.5	2.5	2.4	2.3	2.3	2.2	2.2	2.2	2.1
883	2.8	2.7	2.7	2.6	2.5	2.5	2.4	2.4	2.3	2.3	2.2	2.2
884	3	2.9	2.8	2.7	2.7	2.6	2.5	2.5	2.4	2.4	2.3	2.3
885	3	2.9	2.9	2.8	2.7	2.7	2.6	2.5	2.5	2.4	2.4	2.3
886	3.1	3	2.9	2.9	2.8	2.7	2.7	2.6	2.6	2.5	2.4	2.4
887	3.2	3.1	3	2.9	2.9	2.8	2.7	2.7	2.6	2.6	2.5	2.5
888	3.3	3.2	3.1	3	2.9	2.9	2.8	2.8	2.7	2.6	2.6	2.5
889	3.3	3.2	3.2	3.1	3	2.9	2.9	2.8	2.7	2.7	2.6	2.6
890	3.4	3.3	3.2	3.1	3	3	2.9	2.8	2.8	2.7	2.7	2.6
891	3.4	3.3	3.2	3.1	3	3	2.9	2.8	2.8	2.7	2.7	2.6
892	3.4	3.3	3.2	3.1	3.1	3	2.9	2.9	2.8	2.8	2.7	2.6
893	3.5	3.4	3.3	3.2	3.2	3.1	3	3	2.9	2.8	2.8	2.7
894	3.5	3.4	3.4	3.3	3.2	3.1	3	3	2.9	2.9	2.8	2.7
895	3.6	3.5	3.4	3.3	3.2	3.1	3.1	3	2.9	2.9	2.8	2.8
896	3.5	3.5	3.4	3.3	3.2	3.1	3.1	3	2.9	2.9	2.8	2.8
897	3.6	3.5	3.4	3.3	3.2	3.2	3.1	3	3	2.9	2.8	2.8
898	3.7	3.6	3.5	3.4	3.3	3.3	3.2	3.1	3	3	2.9	2.9
899	3.7	3.6	3.5	3.4	3.4	3.3	3.2	3.1	3.1	3	2.9	2.9
900	3.7	3.6	3.5	3.5	3.4	3.3	3.2	3.1	3.1	3	2.9	2.9
901	2.6	2.5	2.4	2.4	2.3	2.2	2.2	2.1	2.1	2	2	1.9
902	2.6	2.6	2.5	2.4	2.4	2.3	2.2	2.2	2.1	2.1	2	2
903	3.1	3	2.9	2.8	2.7	2.7	2.6	2.5	2.4	2.4	2.3	2.3
904	2.7	2.6	2.6	2.5	2.4	2.4	2.3	2.3	2.2	2.2	2.1	2.1
905	2.8	2.7	2.7	2.6	2.5	2.5	2.4	2.4	2.3	2.2	2.2	2.1
906	2.8	2.7	2.6	2.6	2.5	2.5	2.4	2.3	2.3	2.2	2.2	2.1
907	3.3	3.2	3.1	3	2.9	2.8	2.8	2.7	2.6	2.6	2.5	2.4
908	3.4	3.3	3.2	3.1	3	2.9	2.9	2.8	2.7	2.7	2.6	2.5
909	3.5	3.4	3.3	3.2	3.1	3	2.9	2.9	2.8	2.7	2.7	2.6
910	3.1	3	3	2.9	2.8	2.7	2.7	2.6	2.6	2.5	2.5	2.4
911	3.2	3.1	3.1	3	2.9	2.8	2.8	2.7	2.7	2.6	2.5	2.5
912	3.3	3.2	3.1	3.1	3	2.9	2.8	2.8	2.7	2.7	2.6	2.5
913	3.4	3.3	3.2	3.1	3	3	2.9	2.8	2.8	2.7	2.7	2.6
914	3.4	3.3	3.2	3.1	3	3	2.9	2.8	2.8	2.7	2.7	2.6
915	3.3	3.2	3.2	3.1	3	2.9	2.9	2.8	2.8	2.7	2.6	2.6
916	3.4	3.3	3.2	3.1	3	3	2.9	2.8	2.8	2.7	2.7	2.6
917	3.4	3.3	3.2	3.2	3.1	3	2.9	2.9	2.8	2.8	2.7	2.6
918	3.4	3.4	3.3	3.2	3.1	3	3	2.9	2.8	2.8	2.7	2.7
919	3.5	3.4	3.3	3.2	3.1	3.1	3	2.9	2.9	2.8	2.8	2.7
920	3.5	3.4	3.3	3.2	3.2	3.1	3	3	2.9	2.8	2.8	2.7
921	3.5	3.5	3.4	3.3	3.2	3.1	3.1	3	2.9	2.9	2.8	2.8
922	3.6	3.5	3.5	3.4	3.3	3.2	3.1	3.1	3	2.9	2.9	2.8
923	3.7	3.6	3.5	3.4	3.3	3.3	3.2	3.1	3	3	2.9	2.9
924	3.7	3.6	3.5	3.5	3.4	3.3	3.2	3.1	3.1	3	2.9	2.9
925	4.8	4.5	4.3	4.1	3.9	3.7	3.6	3.4	3.3	3.2	3.1	3
926	6.7	6.2	5.8	5.4	5.1	4.8	4.6	4.4	4.2	4	3.8	3.7
927	7.3	6.8	6.3	5.9	5.6	5.2	5	4.7	4.5	4.3	4.1	3.9
928	3.3	3.2	3.1	3	2.9	2.8	2.7	2.7	2.6	2.5	2.4	2.4
929	3.3	3.2	3.1	3	2.9	2.8	2.8	2.7	2.6	2.5	2.5	2.4
930	3.2	3.1	3	2.9	2.9	2.8	2.7	2.6	2.6	2.5	2.4	2.4
931	2.9	2.8	2.8	2.7	2.6	2.6	2.5	2.4	2.4	2.3	2.3	2.2
932	3.1	3	2.9	2.9	2.8	2.7	2.6	2.6	2.5	2.5	2.4	2.4
933	3.6	3.5	3.3	3.2	3.2	3.1	3	2.9	2.8	2.8	2.7	2.6
934	3.6	3.5	3.4	3.3	3.2	3.1	3	3	2.9	2.8	2.7	2.7
935	3.2	3.2	3.1	3	2.9	2.8	2.8	2.7	2.7	2.6	2.5	2.5
936	3.7	3.5	3.4	3.3	3.3	3.2	3.1	3	2.9	2.9	2.8	2.7
937	3.4	3.3	3.2	3.1	3	2.9	2.9	2.8	2.7	2.7	2.6	2.6
938	3.3	3.2	3.1	3.1	3	2.9	2.8	2.8	2.7	2.7	2.6	2.6
939	3.3	3.2	3.1	3.1	3	2.9	2.8	2.8	2.7	2.7	2.6	2.6
940	3.3	3.2	3.2	3.1	3	2.9	2.9	2.8	2.7	2.7	2.6	2.6
941	3.4	3.3	3.2	3.1	3.1	3	2.9	2.9	2.8	2.7	2.7	2.6
942	3.4	3.3	3.3	3.2	3.1	3	3	2.9	2.8	2.8	2.7	2.7
943	3.5	3.4	3.3	3.2	3.1	3.1	3	2.9	2.9	2.8	2.7	2.7
944	3.5	3.4	3.3	3.3	3.2	3.1	3	3	2.9	2.8	2.8	2.7
945	3.5	3.5	3.4	3.3	3.2	3.1	3.1	3	2.9	2.9	2.8	2.7
946	3.7	3.6	3.5	3.4	3.3	3.2	3.2	3.1	3	2.9	2.9	2.8
947	3.7	3.6	3.5	3.4	3.4	3.3	3.2	3.1	3.1	3	2.9	2.9
948	3.8	3.7	3.6	3.5	3.4	3.3	3.2	3.2	3.1	3	3	2.9
949	8.8	8	7.3	6.7	6.2	5.8	5.5	5.1	4.9	4.6	4.4	4.2
950	11.4	10.1	9	8.2	7.5	6.9	6.4	6	5.6	5.3	5	4.7
951	8.8	8	7.3	6.8	6.3	5.9	5.6	5.3	5	4.7	4.5	4.3
952	3.3	3.2	3.1	3	2.9	2.8	2.7	2.7	2.6	2.5	2.5	2.4
953	3.8	3.6	3.5	3.4	3.3	3.2	3.1	3	2.9	2.8	2.7	2.7
954	3.6	3.4	3.3	3.2	3.1	3	2.9	2.9	2.8	2.7	2.6	2.6
955	3.7	3.5	3.4	3.3	3.2	3.1	3	2.9	2.9	2.8	2.7	2.6
956	3.5	3.3	3.2	3.1	3.1	3	2.9	2.8	2.7	2.7	2.6	2.5
957	3.6	3.5	3.4	3.3	3.2	3.1	3	2.9	2.8	2.8	2.7	2.6
958	3.7	3.6	3.5	3.4	3.3	3.2	3.1	3	2.9	2.8	2.8	2.7
959	3.7	3.6	3.5	3.4	3.3	3.2	3.1	3	3	2.9	2.8	2.8
960	3.8	3.7	3.6	3.5	3.4	3.3	3.2	3.1	3	2.9	2.9	2.8
961	3.5	3.4	3.3	3.2	3.2	3.1	3	2.9	2.9	2.8	2.7	2.7
962	3.3	3.2	3.1	3	3	2.9	2.8	2.8	2.7	2.6	2.6	2.5
963	3.3	3.2	3.1	3	3	2.9	2.8	2.8	2.7	2.6	2.6	2.5
964	3.3	3.2	3.1	3	3	2.9	2.8	2.8	2.7	2.7	2.6	2.5
965	3.4	3.3	3.2	3.1	3	3	2.9	2.8	2.8	2.7	2.6	2.6
966	3.4	3.3	3.2	3.1	3.1	3	2.9	2.9	2.8	2.7	2.7	2.6
967	3.4	3.3	3.3	3.2	3.1	3	3	2.9	2.8	2.8	2.7	2.7
968	3.5	3.4	3.3	3.2	3.1	3.1	3	2.9	2.9	2.8	2.7	2.7
969	3.5	3.4	3.3	3.2	3.2	3.1	3	2.9	2.9	2.8	2.8	2.7
970	3.5	3.5	3.4	3.3	3.2	3.1	3.1	3	2.9	2.9	2.8	2.7
971	3.7	3.6	3.5	3.4	3.3	3.2	3.2	3.1	3	3	2.9	2.8
972	3.7	3.6	3.5	3.4	3.3	3.3	3.2	3.1	3	3	2.9	2.9
973	3.6	3.5	3.4	3.3	3.2	3.1	3	2.9	2.8	2.7	2.7	2.6
974	3.3	3.2	3.1	3	2.9	2.8	2.8	2.7	2.6	2.6	2.5	2.4
975	3.7	3.6	3.5	3.4	3.3	3.2	3.1	3	2.9	2.8	2.8	2.7
976	4	3.8	3.7	3.6	3.5	3.4	3.3	3.2	3.1	3	2.9	2.8
977	4	3.9	3.8	3.6	3.5	3.4	3.3	3.2	3.1	3.1	3	2.9
978	3.9	3.8	3.7	3.6	3.4	3.3	3.3	3.2	3.1	3	2.9	2.8
979	3.7	3.6	3.5	3.4	3.3	3.2	3.1	3	3	2.9	2.8	2.7
980	3.2	3.2	3.1	3	2.9	2.9	2.8	2.7	2.7	2.6	2.5	2.5
981	3.2	3.1	3.1	3	2.9	2.8	2.8	2.7	2.7	2.6	2.5	2.5
982	3.3	3.2	3.1	3	2.9	2.9	2.8	2.7	2.7	2.6	2.6	2.5
983	3.3	3.2	3.1	3.1	3	2.9	2.9	2.8	2.7	2.7	2.6	2.6
984	3.3	3.3	3.2	3.1	3	3	2.9	2.8	2.8	2.7	2.6	2.6
985	3.4	3.3	3.2	3.1	3.1	3	2.9	2.9	2.8	2.7	2.7	2.6
986	3.4	3.3	3.2	3.2	3.1	3	2.9	2.9	2.8	2.8	2.7	2.6
987	3.4	3.4	3.3	3.2	3.1	3	3	2.9	2.8	2.8	2.7	2.7
988	3.5	3.4	3.3	3.2	3.2	3.1	3	2.9	2.9	2.8	2.8	2.7
989	3.5	3.5	3.4	3.3	3.2	3.1	3.1	3	2.9	2.9	2.8	2.7
990	3.7	3.6	3.5	3.4	3.3	3.2	3.2	3.1	3	2.9	2.9	2.8
991	4.1	3.9	3.8	3.7	3.5	3.4	3.3	3.2	3.1	3	2.9	2.9
992	3.8	3.6	3.5	3.4	3.3	3.2	3.1	3	2.9	2.8	2.8	2.7
993	4	3.9	3.7	3.6	3.5	3.4	3.3	3.2	3.1	3	2.9	2.8
994	4.1	4	3.8	3.7	3.6	3.5	3.4	3.3	3.2	3.1	3	2.9
995	4.2	4	3.9	3.7	3.6	3.5	3.4	3.3	3.2	3.1	3	2.9
996	3.8	3.6	3.5	3.4	3.3	3.2	3.1	3	3	2.9	2.8	2.7
997	3.6	3.5	3.4	3.3	3.2	3.1	3	2.9	2.9	2.8	2.7	2.7
998	3.3	3.2	3.1	3	3	2.9	2.8	2.7	2.7	2.6	2.6	2.5
999	3.2	3.2	3.1	3	2.9	2.8	2.8	2.7	2.7	2.6	2.5	2.5
1000	3.3	3.2	3.1	3	2.9	2.9	2.8	2.7	2.7	2.6	2.6	2.5
1001	3.3	3.2	3.1	3	2.9	2.9	2.8	2.7	2.7	2.6	2.6	2.5
1002	3.3	3.2	3.1	3.1	3	2.9	2.8	2.8	2.7	2.7	2.6	2.5
1003	3.3	3.3	3.2	3.1	3	2.9	2.9	2.8	2.7	2.7	2.6	2.6
1004	3.4	3.3	3.2	3.1	3	3	2.9	2.8	2.8	2.7	2.7	2.6
1005	3.4	3.3	3.2	3.1	3.1	3	2.9	2.9	2.8	2.7	2.7	2.6
1006	3.4	3.3	3.3	3.2	3.1	3	3	2.9	2.8	2.8	2.7	2.7
1007	3.5	3.4	3.3	3.2	3.2	3.1	3	2.9	2.9	2.8	2.8	2.7
1008	3.6	3.5	3.4	3.3	3.2	3.2	3.1	3	2.9	2.9	2.8	2.8
1009	7.2	6.8	6.3	6	5.6	5.3	5.1	4.8	4.6	4.4	4.2	4.1
1010	5.5	5.2	5	4.7	4.5	4.3	4.2	4	3.9	3.7	3.6	3.5
1011	5.2	5	4.8	4.6	4.4	4.2	4	3.9	3.7	3.6	3.5	3.4
1012	7.8	7.3	6.8	6.4	6	5.7	5.4	5.1	4.9	4.7	4.5	4.3
1013	6.4	6	5.7	5.4	5.1	4.9	4.7	4.5	4.3	4.1	4	3.8
1014	4.1	4	3.8	3.7	3.6	3.5	3.4	3.3	3.2	3.1	3	2.9
1015	4.1	4	3.8	3.7	3.6	3.5	3.4	3.3	3.2	3.1	3	2.9
1016	3.9	3.7	3.6	3.5	3.4	3.3	3.2	3.1	3	2.9	2.9	2.8
1017	3.7	3.6	3.5	3.4	3.3	3.2	3.1	3	2.9	2.9	2.8	2.7
1018	3.3	3.2	3.2	3.1	3	2.9	2.8	2.8	2.7	2.7	2.6	2.5
1019	3.2	3.2	3.1	3	2.9	2.9	2.8	2.7	2.7	2.6	2.5	2.5
1020	3.3	3.2	3.1	3	2.9	2.9	2.8	2.7	2.7	2.6	2.6	2.5
1021	3.3	3.2	3.1	3	3	2.9	2.8	2.8	2.7	2.7	2.6	2.5
1022	3.3	3.2	3.2	3.1	3	2.9	2.9	2.8	2.7	2.7	2.6	2.6
1023	3.4	3.3	3.2	3.1	3	3	2.9	2.8	2.8	2.7	2.7	2.6
1024	3.4	3.3	3.2	3.1	3.1	3	2.9	2.9	2.8	2.7	2.7	2.6
1025	3.4	3.3	3.3	3.2	3.1	3	3	2.9	2.8	2.8	2.7	2.7
1026	3.5	3.4	3.3	3.3	3.2	3.1	3	3	2.9	2.8	2.8	2.7
1027	12.5	11.4	10.2	9.3	8.5	7.8	7.2	6.8	6.3	6	5.6	5.3
1028	10.9	9.8	8.9	8.2	7.6	7	6.6	6.2	5.8	5.5	5.2	5
1029	11.1	10	9.1	8.3	7.7	7.2	6.7	6.3	5.9	5.6	5.3	5
1030	11.4	10.3	9.3	8.6	7.9	7.3	6.8	6.4	6	5.7	5.4	5.1
1031	7.3	6.8	6.4	6	5.7	5.4	5.1	4.9	4.7	4.5	4.3	4.1
1032	6	5.6	5.4	5.1	4.9	4.7	4.5	4.3	4.1	4	3.8	3.7
1033	4.1	3.9	3.8	3.7	3.6	3.4	3.3	3.2	3.1	3.1	3	2.9
1034	4	3.8	3.7	3.6	3.5	3.4	3.3	3.2	3.1	3	2.9	2.8
1035	4	3.9	3.7	3.6	3.5	3.4	3.3	3.2	3.1	3	3	2.9
1036	3.7	3.5	3.4	3.3	3.2	3.2	3.1	3	2.9	2.8	2.8	2.7
1037	3.2	3.1	3	2.9	2.9	2.8	2.7	2.7	2.6	2.6	2.5	2.4
1038	3.2	3.1	3.1	3	2.9	2.8	2.8	2.7	2.7	2.6	2.5	2.5
1039	3.2	3.2	3.1	3	2.9	2.9	2.8	2.7	2.7	2.6	2.6	2.5
1040	3.3	3.2	3.1	3	3	2.9	2.8	2.8	2.7	2.6	2.6	2.5
1041	3.3	3.2	3.1	3.1	3	2.9	2.9	2.8	2.7	2.7	2.6	2.6
1042	3.4	3.3	3.2	3.1	3	3	2.9	2.8	2.8	2.7	2.6	2.6
1043	3.4	3.3	3.2	3.1	3.1	3	2.9	2.9	2.8	2.7	2.7	2.6
1044	3.5	3.4	3.3	3.2	3.1	3.1	3	2.9	2.8	2.8	2.7	2.7
1045	16.4	16	13.7	12	10.7	9.6	8.8	8.1	7.5	6.9	6.5	6.1
1046	14.5	13.4	11.8	10.5	9.5	8.7	8	7.4	6.9	6.5	6.1	5.7
1047	11.9	10.6	9.6	8.8	8.1	7.5	6.9	6.5	6.1	5.8	5.5	5.2
1048	8.7	8	7.4	6.9	6.5	6.1	5.7	5.4	5.2	4.9	4.7	4.5
1049	5.9	5.6	5.3	5	4.8	4.6	4.4	4.2	4	3.9	3.8	3.6
1050	4.5	4.3	4.1	4	3.8	3.7	3.6	3.4	3.3	3.2	3.1	3
1051	3.9	3.7	3.6	3.5	3.4	3.3	3.2	3.1	3	2.9	2.8	2.8
1052	3.9	3.8	3.6	3.5	3.4	3.3	3.2	3.1	3	2.9	2.9	2.8
1053	3.9	3.8	3.7	3.6	3.4	3.3	3.2	3.1	3.1	3	2.9	2.8
1054	3.6	3.5	3.4	3.3	3.2	3.1	3	2.9	2.9	2.8	2.7	2.7
1055	3.2	3.1	3	2.9	2.8	2.8	2.7	2.6	2.6	2.5	2.5	2.4
1056	3.2	3.1	3	2.9	2.9	2.8	2.7	2.7	2.6	2.6	2.5	2.4
1057	3.2	3.1	3.1	3	2.9	2.8	2.8	2.7	2.6	2.6	2.5	2.5
1058	3.3	3.2	3.1	3	2.9	2.9	2.8	2.7	2.7	2.6	2.6	2.5
1059	3.3	3.2	3.1	3	3	2.9	2.8	2.8	2.7	2.6	2.6	2.5
1060	3.3	3.2	3.2	3.1	3	2.9	2.9	2.8	2.7	2.7	2.6	2.6
1061	3.4	3.3	3.2	3.1	3	3	2.9	2.8	2.8	2.7	2.7	2.6
1062	3.4	3.3	3.3	3.2	3.1	3	3	2.9	2.8	2.8	2.7	2.6
1063	16.5	16.4	14	12.2	10.9	9.8	8.9	8.2	7.5	7	6.5	6.1
1064	14.4	13.4	11.8	10.5	9.5	8.7	8	7.4	6.9	6.4	6	5.7
1065	12.1	10.8	9.7	8.9	8.1	7.5	7	6.5	6.1	5.8	5.5	5.2
1066	10.1	9.1	8.4	7.7	7.2	6.7	6.3	5.9	5.6	5.3	5	4.8
1067	8.6	7.9	7.3	6.8	6.4	6	5.7	5.4	5.1	4.9	4.6	4.4
1068	8.5	7.8	7.3	6.8	6.3	6	5.6	5.3	5.1	4.8	4.6	4.4
1069	8	7.4	6.9	6.5	6.1	5.7	5.4	5.2	4.9	4.7	4.5	4.3
1070	6.2	5.8	5.5	5.2	5	4.8	4.6	4.4	4.2	4	3.9	3.7
1071	4	3.8	3.7	3.6	3.4	3.3	3.2	3.1	3.1	3	2.9	2.8
1072	3.8	3.6	3.5	3.4	3.3	3.2	3.1	3	3	2.9	2.8	2.7
1073	3.3	3.2	3.1	3	2.9	2.8	2.8	2.7	2.6	2.6	2.5	2.5
1074	3.4	3.3	3.2	3.1	3	2.9	2.9	2.8	2.7	2.7	2.6	2.5
1075	3.2	3.1	3	3	2.9	2.8	2.7	2.7	2.6	2.6	2.5	2.5
1076	3.2	3.1	3	3	2.9	2.8	2.8	2.7	2.6	2.6	2.5	2.5
1077	3.2	3.2	3.1	3	2.9	2.9	2.8	2.7	2.7	2.6	2.6	2.5
1078	3.3	3.2	3.1	3	3	2.9	2.8	2.8	2.7	2.6	2.6	2.5
1079	3.3	3.2	3.2	3.1	3	2.9	2.9	2.8	2.7	2.7	2.6	2.6
1080	3.4	3.3	3.2	3.1	3.1	3	2.9	2.9	2.8	2.7	2.7	2.6
1081	17	17.5	14.8	12.9	11.4	10.2	9.2	8.5	7.8	7.2	6.8	6.3
1082	15.5	14.9	12.9	11.4	10.2	9.3	8.5	7.8	7.3	6.8	6.3	6
1083	14.1	13.3	11.7	10.5	9.5	8.6	8	7.4	6.9	6.4	6	5.7
1084	11.9	10.9	9.8	8.9	8.2	7.6	7	6.6	6.2	5.8	5.5	5.2
1085	11.1	10	9.1	8.3	7.7	7.1	6.6	6.2	5.9	5.5	5.3	5
1086	9.7	8.8	8.1	7.5	7	6.5	6.1	5.8	5.4	5.2	4.9	4.7
1087	6.6	6.2	5.8	5.5	5.2	5	4.7	4.5	4.3	4.2	4	3.9
1088	4.7	4.5	4.3	4.1	4	3.8	3.7	3.5	3.4	3.3	3.2	3.1
1089	4	3.8	3.7	3.6	3.5	3.3	3.2	3.2	3.1	3	2.9	2.8
1090	3.8	3.7	3.5	3.4	3.3	3.2	3.1	3	3	2.9	2.8	2.7
1091	3.6	3.5	3.4	3.3	3.2	3.1	3	2.9	2.9	2.8	2.7	2.6
1092	3.7	3.6	3.5	3.3	3.3	3.2	3.1	3	2.9	2.8	2.8	2.7
1093	3.3	3.3	3.2	3.1	3	2.9	2.9	2.8	2.7	2.7	2.6	2.5
1094	3.3	3.2	3.1	3	2.9	2.9	2.8	2.7	2.7	2.6	2.6	2.5
1095	3.3	3.2	3.1	3	2.9	2.9	2.8	2.7	2.7	2.6	2.6	2.5
1096	3.3	3.2	3.1	3	2.9	2.9	2.8	2.7	2.7	2.6	2.6	2.5
1097	3.3	3.2	3.1	3.1	3	2.9	2.9	2.8	2.7	2.7	2.6	2.6
1098	3.4	3.3	3.2	3.1	3.1	3	2.9	2.9	2.8	2.7	2.7	2.6
1099	20.8	27.9	24.1	19.3	16.1	13.9	12.2	10.9	9.9	9	8.3	7.7
1100	17.4	18	15.2	13.2	11.7	10.5	9.5	8.7	8	7.4	6.9	6.5
1101	15.6	15.1	13.1	11.6	10.4	9.4	8.6	8	7.4	6.9	6.5	6.1
1102	13.2	12.1	10.8	9.7	8.9	8.2	7.6	7	6.6	6.2	5.8	5.5
1103	10.7	9.7	8.8	8.1	7.5	7	6.5	6.2	5.8	5.5	5.2	5
1104	8.9	8.2	7.6	7	6.6	6.2	5.8	5.5	5.2	5	4.7	4.5
1105	5.3	5.1	4.8	4.6	4.4	4.2	4.1	3.9	3.8	3.7	3.5	3.4
1106	4	3.9	3.7	3.6	3.5	3.4	3.3	3.2	3.1	3	2.9	2.8
1107	4	3.8	3.7	3.6	3.5	3.4	3.3	3.2	3.1	3	2.9	2.8
1108	3.6	3.5	3.4	3.3	3.2	3.1	3	2.9	2.9	2.8	2.7	2.7
1109	4	3.9	3.8	3.6	3.5	3.4	3.3	3.2	3.1	3	3	2.9
1110	4	3.8	3.7	3.6	3.5	3.4	3.3	3.2	3.1	3	2.9	2.9
1111	4	3.8	3.7	3.6	3.5	3.4	3.3	3.2	3.1	3	3	2.9
1112	3.7	3.6	3.4	3.4	3.3	3.2	3.1	3	2.9	2.9	2.8	2.7
1113	3.3	3.2	3.1	3.1	3	2.9	2.8	2.8	2.7	2.7	2.6	2.5
1114	3.3	3.2	3.2	3.1	3	2.9	2.9	2.8	2.7	2.7	2.6	2.6
1115	3.4	3.3	3.2	3.1	3	3	2.9	2.8	2.8	2.7	2.7	2.6
1116	3.5	3.4	3.3	3.2	3.1	3	3	2.9	2.8	2.8	2.7	2.7
1117	22.1	31.7	27.9	21.7	17.8	15.2	13.3	11.8	10.6	9.6	8.8	8.2
1118	18.2	19	16	13.8	12.2	10.9	9.9	9.1	8.3	7.7	7.2	6.8
1119	16.1	15.7	13.6	12	10.8	9.8	8.9	8.2	7.6	7.1	6.7	6.3
1120	13	12.1	10.8	9.8	8.9	8.2	7.6	7.1	6.7	6.3	5.9	5.6
1121	9.1	8.4	7.7	7.2	6.7	6.3	6	5.6	5.4	5.1	4.9	4.6
1122	8.8	8.1	7.5	7	6.6	6.2	5.8	5.5	5.2	5	4.8	4.5
1123	6.8	6.4	6	5.7	5.4	5.1	4.9	4.7	4.5	4.3	4.1	4
1124	4.1	4	3.8	3.7	3.6	3.5	3.3	3.2	3.2	3.1	3	2.9
1125	4	3.9	3.7	3.6	3.5	3.4	3.3	3.2	3.1	3	2.9	2.9
1126	3.9	3.7	3.6	3.5	3.4	3.3	3.2	3.1	3	2.9	2.9	2.8
1127	3.9	3.8	3.7	3.5	3.4	3.3	3.2	3.1	3.1	3	2.9	2.8
1128	4	3.8	3.7	3.6	3.5	3.4	3.3	3.2	3.1	3	2.9	2.9
1129	3.4	3.3	3.2	3.2	3.1	3	2.9	2.8	2.8	2.7	2.7	2.6
1130	3.4	3.3	3.2	3.1	3.1	3	2.9	2.8	2.8	2.7	2.7	2.6
1131	3.6	3.5	3.4	3.3	3.2	3.1	3.1	3	2.9	2.8	2.8	2.7
1132	3.6	3.5	3.4	3.3	3.2	3.1	3	2.9	2.9	2.8	2.7	2.7
1133	3.4	3.3	3.3	3.2	3.1	3	2.9	2.9	2.8	2.7	2.7	2.6
1134	3.5	3.4	3.3	3.2	3.1	3	3	2.9	2.8	2.8	2.7	2.7
1135	20.2	28	23.5	19.2	16.2	14.1	12.5	11.2	10.1	9.3	8.6	7.9
1136	15.3	15.2	13.3	11.8	10.6	9.7	8.9	8.2	7.6	7.1	6.7	6.3
1137	16.6	16.4	14.1	12.5	11.2	10.1	9.2	8.5	7.9	7.3	6.9	6.5
1138	10.5	9.7	8.9	8.2	7.7	7.1	6.7	6.3	6	5.6	5.4	5.1
1139	8.4	7.8	7.3	6.8	6.4	6	5.7	5.4	5.2	4.9	4.7	4.5
1140	8.8	8.1	7.5	7	6.6	6.2	5.9	5.5	5.3	5	4.8	4.6
1141	7.8	7.2	6.8	6.4	6	5.7	5.4	5.1	4.9	4.7	4.5	4.3
1142	6.3	5.9	5.6	5.4	5.1	4.9	4.7	4.5	4.3	4.1	4	3.8
1143	4.1	4	3.8	3.7	3.6	3.5	3.4	3.3	3.2	3.1	3	2.9
1144	4.1	4	3.9	3.7	3.6	3.5	3.4	3.3	3.2	3.1	3	2.9
1145	4.2	4	3.9	3.8	3.6	3.5	3.4	3.3	3.2	3.1	3.1	3
1146	4	3.9	3.7	3.6	3.5	3.4	3.3	3.2	3.1	3.1	3	2.9
1147	3.8	3.7	3.6	3.4	3.3	3.3	3.2	3.1	3	2.9	2.9	2.8
1148	3.7	3.6	3.5	3.4	3.3	3.2	3.1	3.1	3	2.9	2.8	2.8
1149	3.9	3.8	3.7	3.6	3.5	3.4	3.3	3.2	3.1	3	3	2.9
1150	3.9	3.7	3.6	3.5	3.4	3.3	3.2	3.2	3.1	3	2.9	2.9
1151	3.8	3.7	3.6	3.5	3.4	3.3	3.2	3.1	3.1	3	2.9	2.8
1152	4	3.8	3.7	3.6	3.5	3.4	3.3	3.2	3.2	3.1	3	2.9
1153	19	25.4	21	17.5	15.1	13.3	11.9	10.7	9.8	9	8.4	7.8
1154	16.4	16.8	14.6	12.9	11.5	10.4	9.5	8.8	8.1	7.6	7.1	6.7
1155	14.5	13.9	12.3	11.1	10.1	9.2	8.5	7.9	7.4	6.9	6.5	6.2
1156	11.4	10.6	9.7	8.9	8.2	7.6	7.1	6.7	6.3	6	5.7	5.4
1157	7.4	6.9	6.5	6.1	5.8	5.5	5.2	5	4.8	4.6	4.4	4.2
1158	7.3	6.8	6.4	6.1	5.7	5.5	5.2	5	4.7	4.5	4.4	4.2
1159	8.1	7.5	7	6.6	6.2	5.9	5.6	5.3	5	4.8	4.6	4.4
1160	6.6	6.2	5.9	5.6	5.3	5.1	4.8	4.6	4.4	4.3	4.1	4
1161	6.7	6.3	6	5.7	5.4	5.2	4.9	4.7	4.5	4.3	4.2	4
1162	5.1	4.9	4.7	4.5	4.3	4.2	4	3.9	3.7	3.6	3.5	3.4
1163	4.1	4	3.9	3.7	3.6	3.5	3.4	3.3	3.2	3.1	3	3
1164	4.1	3.9	3.8	3.7	3.6	3.5	3.4	3.3	3.2	3.1	3	2.9
1165	3.6	3.5	3.4	3.3	3.2	3.1	3.1	3	2.9	2.8	2.8	2.7
1166	3.3	3.2	3.1	3.1	3	2.9	2.8	2.8	2.7	2.6	2.6	2.5
1167	3.7	3.6	3.5	3.4	3.3	3.2	3.2	3.1	3	2.9	2.9	2.8
1168	4.1	4	3.8	3.7	3.6	3.5	3.4	3.3	3.2	3.2	3.1	3
1169	4.1	4	3.8	3.7	3.6	3.5	3.4	3.3	3.2	3.2	3.1	3
1170	4.2	4.1	4	3.8	3.7	3.6	3.5	3.4	3.3	3.2	3.2	3.1
1171	15	17.1	14.8	13.1	11.8	10.7	9.8	9	8.4	7.8	7.3	6.9
1172	15.3	15.2	13.4	12	10.9	9.9	9.1	8.5	7.9	7.4	6.9	6.5
1173	12.5	12	10.8	9.9	9.1	8.4	7.8	7.3	6.9	6.5	6.1	5.8
1174	13.4	12.7	11.4	10.3	9.4	8.7	8.1	7.5	7.1	6.6	6.3	5.9
1175	9.5	8.7	8.1	7.5	7.1	6.6	6.3	5.9	5.6	5.3	5.1	4.9
1176	6.5	6.1	5.8	5.5	5.3	5	4.8	4.6	4.4	4.2	4.1	3.9
1177	7.6	7.1	6.6	6.3	5.9	5.6	5.3	5.1	4.9	4.7	4.5	4.3
1178	8.3	7.7	7.2	6.8	6.4	6	5.7	5.4	5.2	5	4.7	4.5
1179	7.9	7.3	6.9	6.5	6.1	5.8	5.5	5.3	5	4.8	4.6	4.4
1180	5.2	5	4.8	4.6	4.4	4.2	4.1	3.9	3.8	3.7	3.6	3.5
1181	5.1	4.9	4.7	4.5	4.4	4.2	4.1	3.9	3.8	3.7	3.6	3.5
1182	3.9	3.8	3.7	3.6	3.5	3.4	3.3	3.2	3.1	3	2.9	2.9
1183	3.9	3.8	3.7	3.6	3.5	3.4	3.3	3.2	3.1	3	3	2.9
1184	3.6	3.5	3.4	3.3	3.2	3.1	3.1	3	2.9	2.8	2.8	2.7
1185	3.8	3.7	3.6	3.5	3.4	3.3	3.2	3.1	3	2.9	2.9	2.8
1186	4.2	4	3.9	3.8	3.7	3.6	3.5	3.4	3.3	3.2	3.1	3
1187	4.1	4	3.8	3.7	3.6	3.5	3.4	3.3	3.2	3.2	3.1	3
1188	4.2	4.1	4	3.9	3.7	3.6	3.5	3.4	3.3	3.3	3.2	3.1
1189	17.3	20.7	17.5	15.2	13.5	12.1	11	10.1	9.3	8.6	8	7.5
1190	13.1	13	11.7	10.6	9.7	9	8.4	7.8	7.3	6.9	6.5	6.2
1191	13.8	13.5	12	10.9	10	9.2	8.5	7.9	7.4	7	6.6	6.2
1192	11.7	11	10	9.2	8.5	7.9	7.4	6.9	6.5	6.2	5.9	5.6
1193	10.3	9.4	8.7	8.1	7.5	7.1	6.6	6.3	5.9	5.6	5.4	5.1
1194	6.7	6.3	5.9	5.6	5.4	5.1	4.9	4.7	4.5	4.3	4.2	4
1195	4.3	4.1	4	3.9	3.7	3.6	3.5	3.4	3.3	3.2	3.1	3
1196	5.4	5.2	5	4.7	4.6	4.4	4.2	4.1	3.9	3.8	3.7	3.5
1197	7	6.6	6.2	5.9	5.6	5.4	5.1	4.9	4.7	4.5	4.3	4.2
1198	4.4	4.3	4.1	4	3.8	3.7	3.6	3.5	3.4	3.3	3.2	3.1
1199	4.4	4.2	4.1	3.9	3.8	3.7	3.6	3.4	3.3	3.3	3.2	3.1
1200	4	3.9	3.8	3.7	3.6	3.5	3.4	3.3	3.2	3.1	3	2.9
1201	4	3.8	3.7	3.6	3.5	3.4	3.3	3.2	3.1	3.1	3	2.9
1202	3.6	3.5	3.4	3.3	3.2	3.1	3.1	3	2.9	2.8	2.8	2.7
1203	3.5	3.4	3.3	3.2	3.1	3.1	3	2.9	2.8	2.8	2.7	2.7
1204	3.8	3.6	3.5	3.4	3.3	3.3	3.2	3.1	3	2.9	2.9	2.8
1205	3.6	3.5	3.4	3.3	3.2	3.2	3.1	3	2.9	2.9	2.8	2.7
1206	4.1	3.9	3.8	3.7	3.6	3.5	3.4	3.3	3.2	3.1	3.1	3
1207	4.4	4.3	4.1	4	3.9	3.8	3.7	3.6	3.5	3.4	3.3	3.2
1208	4.2	4.1	4	3.8	3.7	3.6	3.5	3.4	3.3	3.2	3.1	3.1
1209	4	3.9	3.8	3.7	3.5	3.4	3.4	3.3	3.2	3.1	3	2.9
1210	4	3.9	3.8	3.6	3.5	3.4	3.3	3.2	3.2	3.1	3	2.9
1211	3.8	3.7	3.6	3.5	3.4	3.3	3.2	3.1	3	2.9	2.9	2.8
1212	3.8	3.7	3.5	3.4	3.3	3.2	3.2	3.1	3	2.9	2.8	2.8
1213	18.1	23.8	19.9	17	14.9	13.3	12	10.9	10	9.3	8.6	8.1
1214	14.8	16.5	14.5	12.9	11.6	10.6	9.7	9	8.4	7.8	7.4	7
1215	13.4	13.1	11.8	10.7	9.8	9.1	8.4	7.9	7.4	7	6.6	6.2
1216	12.3	11.6	10.6	9.7	8.9	8.3	7.7	7.3	6.8	6.5	6.1	5.8
1217	9	8.3	7.8	7.3	6.8	6.4	6.1	5.8	5.5	5.3	5	4.8
1218	4.6	4.5	4.3	4.1	4	3.9	3.7	3.6	3.5	3.4	3.3	3.2
1219	4.3	4.2	4	3.9	3.8	3.6	3.5	3.4	3.3	3.2	3.1	3
1220	4.1	3.9	3.8	3.7	3.6	3.5	3.4	3.3	3.2	3.1	3	2.9
1221	6.2	5.9	5.6	5.3	5.1	4.9	4.7	4.5	4.3	4.2	4	3.9
1222	4.4	4.3	4.1	4	3.9	3.7	3.6	3.5	3.4	3.3	3.2	3.1
1223	4.5	4.3	4.2	4	3.9	3.8	3.6	3.5	3.4	3.3	3.2	3.2
1224	4.2	4.1	4	3.8	3.7	3.6	3.5	3.4	3.3	3.2	3.1	3
1225	4.1	4	3.8	3.7	3.6	3.5	3.4	3.3	3.2	3.1	3	3
1226	3.6	3.5	3.4	3.3	3.3	3.2	3.1	3	2.9	2.9	2.8	2.7
1227	3.5	3.4	3.3	3.2	3.1	3.1	3	2.9	2.9	2.8	2.7	2.7
1228	3.4	3.3	3.2	3.2	3.1	3	2.9	2.9	2.8	2.7	2.7	2.6
1229	3.6	3.5	3.4	3.3	3.2	3.2	3.1	3	2.9	2.9	2.8	2.7
1230	3.8	3.7	3.6	3.5	3.4	3.3	3.2	3.1	3.1	3	2.9	2.9
1231	4.4	4.3	4.1	4	3.9	3.8	3.7	3.6	3.5	3.4	3.3	3.2
1232	4.3	4.1	4	3.9	3.7	3.6	3.5	3.4	3.3	3.2	3.2	3.1
1233	4.1	3.9	3.8	3.7	3.6	3.5	3.4	3.3	3.2	3.1	3	3
1234	4.2	4.1	3.9	3.8	3.7	3.6	3.5	3.4	3.3	3.2	3.1	3
1235	3.9	3.8	3.7	3.6	3.5	3.4	3.3	3.2	3.1	3	2.9	2.9
1236	3.8	3.7	3.5	3.4	3.3	3.2	3.2	3.1	3	2.9	2.8	2.8
1237	15	18.5	16.1	14.2	12.8	11.6	10.6	9.8	9.1	8.5	7.9	7.5
1238	11.6	11.3	10.3	9.5	8.8	8.3	7.7	7.3	6.9	6.5	6.2	5.9
1239	12.7	12.4	11.2	10.3	9.5	8.8	8.2	7.7	7.2	6.8	6.5	6.1
1240	12.6	12.1	10.9	10	9.2	8.6	8	7.5	7	6.6	6.3	6
1241	9.6	9	8.3	7.8	7.3	6.8	6.5	6.1	5.8	5.5	5.3	5.1
1242	6.8	6.4	6.1	5.8	5.5	5.2	5	4.8	4.6	4.4	4.3	4.1
1243	4.3	4.2	4	3.9	3.8	3.6	3.5	3.4	3.3	3.2	3.1	3.1
1244	4.1	3.9	3.8	3.7	3.6	3.5	3.4	3.3	3.2	3.1	3	2.9
1245	4.5	4.3	4.2	4	3.9	3.8	3.7	3.5	3.4	3.3	3.2	3.2
1246	4.3	4.1	4	3.8	3.7	3.6	3.5	3.4	3.3	3.2	3.1	3
1247	4.3	4.1	4	3.9	3.7	3.6	3.5	3.4	3.3	3.2	3.1	3.1
1248	4	3.9	3.8	3.7	3.6	3.5	3.4	3.3	3.2	3.1	3	2.9
1249	3.9	3.8	3.6	3.5	3.4	3.3	3.2	3.2	3.1	3	2.9	2.9
1250	3.6	3.5	3.4	3.3	3.2	3.1	3.1	3	2.9	2.9	2.8	2.7
1251	3.5	3.4	3.3	3.2	3.1	3.1	3	2.9	2.8	2.8	2.7	2.7
1252	3.7	3.6	3.5	3.4	3.3	3.2	3.2	3.1	3	2.9	2.9	2.8
1253	3.6	3.5	3.4	3.3	3.2	3.1	3.1	3	2.9	2.8	2.8	2.7
1254	4.3	4.1	4	3.9	3.8	3.6	3.5	3.4	3.4	3.3	3.2	3.1
1255	4.3	4.1	4	3.9	3.8	3.7	3.6	3.5	3.4	3.3	3.2	3.1
1256	4.2	4.1	4	3.8	3.7	3.6	3.5	3.4	3.3	3.2	3.2	3.1
1257	4.3	4.2	4	3.9	3.8	3.7	3.6	3.5	3.4	3.3	3.2	3.1
1258	4.2	4	3.9	3.8	3.6	3.5	3.4	3.3	3.2	3.2	3.1	3
1259	3.8	3.7	3.6	3.5	3.4	3.3	3.2	3.1	3	2.9	2.9	2.8
1260	3.8	3.7	3.5	3.4	3.3	3.2	3.2	3.1	3	2.9	2.8	2.8
1261	11.8	11.6	10.6	9.8	9.1	8.5	8	7.6	7.1	6.8	6.4	6.1
1262	8.7	8.2	7.7	7.3	6.9	6.6	6.2	5.9	5.7	5.4	5.2	5
1263	8.9	8.4	7.9	7.4	7	6.6	6.3	6	5.7	5.5	5.2	5
1264	10.3	9.7	9	8.4	7.8	7.4	6.9	6.6	6.2	5.9	5.6	5.4
1265	8.6	8	7.5	7.1	6.7	6.3	6	5.7	5.4	5.2	5	4.8
1266	5.7	5.4	5.2	4.9	4.7	4.5	4.4	4.2	4.1	3.9	3.8	3.7
1267	4.4	4.2	4.1	3.9	3.8	3.7	3.6	3.5	3.4	3.3	3.2	3.1
1268	3.9	3.8	3.6	3.5	3.4	3.3	3.2	3.2	3.1	3	2.9	2.8
1269	3.4	3.3	3.2	3.1	3	2.9	2.9	2.8	2.7	2.7	2.6	2.6
1270	4.5	4.3	4.1	4	3.9	3.7	3.6	3.5	3.4	3.3	3.2	3.1
1271	4.3	4.1	4	3.9	3.7	3.6	3.5	3.4	3.3	3.2	3.1	3.1
1272	3.8	3.7	3.6	3.5	3.4	3.3	3.2	3.1	3.1	3	2.9	2.8
1273	4.1	4	3.8	3.7	3.6	3.5	3.4	3.3	3.2	3.1	3.1	3
1274	4.1	4	3.9	3.8	3.6	3.5	3.4	3.3	3.3	3.2	3.1	3
1275	3.8	3.7	3.5	3.4	3.4	3.3	3.2	3.1	3	2.9	2.9	2.8
1276	4	3.8	3.7	3.6	3.5	3.4	3.3	3.2	3.2	3.1	3	2.9
1277	4.1	4	3.9	3.8	3.7	3.5	3.4	3.4	3.3	3.2	3.1	3
1278	4.4	4.3	4.1	4	3.9	3.7	3.6	3.5	3.4	3.3	3.3	3.2
1279	4.5	4.4	4.2	4.1	3.9	3.8	3.7	3.6	3.5	3.4	3.3	3.2
1280	4.5	4.3	4.2	4	3.9	3.8	3.7	3.6	3.5	3.4	3.3	3.2
1281	4.3	4.2	4	3.9	3.8	3.6	3.5	3.4	3.3	3.3	3.2	3.1
1282	4.2	4	3.9	3.8	3.6	3.5	3.4	3.3	3.2	3.2	3.1	3
1283	3.8	3.7	3.6	3.5	3.4	3.3	3.2	3.1	3	3	2.9	2.8
1284	3.8	3.7	3.5	3.4	3.3	3.2	3.2	3.1	3	2.9	2.8	2.8
1285	11.5	11.2	10.4	9.6	9	8.4	7.9	7.5	7.1	6.7	6.4	6.1
1286	6.9	6.5	6.2	5.9	5.7	5.5	5.2	5	4.9	4.7	4.5	4.4
1287	5.3	5.1	4.9	4.7	4.6	4.4	4.3	4.1	4	3.9	3.8	3.7
1288	7.1	6.7	6.4	6.1	5.8	5.5	5.3	5.1	4.9	4.7	4.5	4.4
1289	7.1	6.7	6.4	6.1	5.8	5.5	5.3	5.1	4.9	4.7	4.5	4.3
1290	4.9	4.7	4.5	4.3	4.2	4	3.9	3.8	3.7	3.6	3.4	3.4
1291	4.3	4.1	4	3.9	3.7	3.6	3.5	3.4	3.3	3.2	3.1	3.1
1292	3.9	3.8	3.7	3.6	3.5	3.4	3.3	3.2	3.1	3	2.9	2.9
1293	3.7	3.6	3.5	3.4	3.3	3.2	3.1	3	3	2.9	2.8	2.8
1294	3.8	3.7	3.5	3.4	3.3	3.3	3.2	3.1	3	2.9	2.9	2.8
1295	3.8	3.7	3.6	3.5	3.4	3.3	3.2	3.1	3.1	3	2.9	2.8
1296	3.5	3.4	3.3	3.3	3.2	3.1	3	2.9	2.9	2.8	2.7	2.7
1297	3.5	3.4	3.3	3.2	3.1	3.1	3	2.9	2.8	2.8	2.7	2.7
1298	3.7	3.6	3.5	3.4	3.3	3.2	3.1	3.1	3	2.9	2.8	2.8
1299	3.8	3.6	3.5	3.4	3.3	3.3	3.2	3.1	3	2.9	2.9	2.8
1300	3.9	3.8	3.7	3.6	3.5	3.4	3.3	3.2	3.1	3.1	3	2.9
1301	4.1	4	3.9	3.8	3.6	3.5	3.4	3.4	3.3	3.2	3.1	3
1302	4.4	4.2	4.1	4	3.8	3.7	3.6	3.5	3.4	3.3	3.2	3.2
1303	4.6	4.5	4.3	4.2	4	3.9	3.8	3.7	3.6	3.5	3.4	3.3
1304	4.5	4.3	4.2	4	3.9	3.8	3.7	3.6	3.5	3.4	3.3	3.2
1305	4.3	4.1	4	3.9	3.8	3.6	3.5	3.4	3.3	3.2	3.2	3.1
1306	4.3	4.1	4	3.9	3.7	3.6	3.5	3.4	3.3	3.2	3.1	3.1
1307	4	3.9	3.8	3.7	3.6	3.5	3.4	3.3	3.2	3.1	3	2.9
1308	4.1	4	3.9	3.7	3.6	3.5	3.4	3.3	3.2	3.1	3.1	3
1309	6.9	6.6	6.3	6	5.8	5.5	5.3	5.1	4.9	4.8	4.6	4.5
1310	5.8	5.5	5.3	5.1	4.9	4.8	4.6	4.4	4.3	4.2	4	3.9
1311	5.3	5.1	4.9	4.8	4.6	4.4	4.3	4.2	4	3.9	3.8	3.7
1312	5	4.9	4.7	4.5	4.4	4.2	4.1	4	3.8	3.7	3.6	3.5
1313	4.8	4.6	4.5	4.3	4.2	4	3.9	3.8	3.7	3.6	3.5	3.4
1314	4.6	4.4	4.3	4.1	4	3.8	3.7	3.6	3.5	3.4	3.3	3.2
1315	4.3	4.1	4	3.9	3.7	3.6	3.5	3.4	3.3	3.2	3.2	3.1
1316	4	3.9	3.7	3.6	3.5	3.4	3.3	3.2	3.1	3.1	3	2.9
1317	3.4	3.3	3.2	3.1	3.1	3	2.9	2.8	2.8	2.7	2.7	2.6
1318	3.4	3.3	3.2	3.1	3.1	3	2.9	2.8	2.8	2.7	2.7	2.6
1319	3.6	3.5	3.4	3.3	3.2	3.1	3	3	2.9	2.8	2.8	2.7
1320	3.9	3.8	3.7	3.6	3.5	3.4	3.3	3.2	3.1	3	3	2.9
1321	3.4	3.3	3.2	3.2	3.1	3	2.9	2.9	2.8	2.7	2.7	2.6
1322	3.7	3.6	3.5	3.4	3.3	3.2	3.2	3.1	3	2.9	2.9	2.8
1323	3.8	3.6	3.5	3.4	3.3	3.3	3.2	3.1	3	2.9	2.9	2.8
1324	3.9	3.8	3.7	3.6	3.5	3.4	3.3	3.2	3.1	3	3	2.9
1325	4.3	4.2	4	3.9	3.8	3.7	3.6	3.5	3.4	3.3	3.2	3.1
1326	4.5	4.4	4.2	4.1	4	3.8	3.7	3.6	3.5	3.4	3.3	3.2
1327	4.4	4.3	4.1	4	3.9	3.7	3.6	3.5	3.4	3.3	3.2	3.2
1328	4.5	4.3	4.2	4	3.9	3.8	3.7	3.5	3.4	3.4	3.3	3.2
1329	4.4	4.3	4.1	4	3.9	3.7	3.6	3.5	3.4	3.3	3.2	3.1
1330	4.3	4.1	4	3.9	3.7	3.6	3.5	3.4	3.3	3.2	3.2	3.1
1331	4.2	4	3.9	3.8	3.7	3.5	3.4	3.3	3.2	3.2	3.1	3
1332	4.3	4.1	4	3.8	3.7	3.6	3.5	3.4	3.3	3.2	3.1	3
1333	29.4	53.5	52.6	38.3	30.4	25.3	21.7	19	17	15.3	14	12.8
1334	28.6	51.5	50.3	36.9	29.4	24.5	21.1	18.5	16.5	14.9	13.6	12.5
1335	17.2	24.4	21.8	19	16.8	15.1	13.7	12.6	11.6	10.8	10.1	9.5
1336	13.6	17.9	15.9	14.4	13.1	12	11.1	10.3	9.7	9.1	8.6	8.1
1337	9.9	9.8	9.2	8.6	8.2	7.7	7.3	7	6.7	6.4	6.1	5.9
1338	6.6	6.3	6.1	5.8	5.6	5.4	5.2	5	4.8	4.7	4.5	4.4
1339	8	7.6	7.2	6.9	6.5	6.2	6	5.7	5.5	5.3	5.1	4.9
1340	6.9	6.5	6.2	6	5.7	5.5	5.3	5.1	4.9	4.7	4.6	4.4
1341	5.5	5.3	5.1	4.9	4.7	4.5	4.4	4.3	4.1	4	3.9	3.8
1342	5.4	5.2	5	4.8	4.6	4.5	4.3	4.2	4.1	3.9	3.8	3.7
1343	4.9	4.7	4.6	4.4	4.3	4.1	4	3.9	3.8	3.6	3.5	3.4
1344	4.7	4.6	4.4	4.2	4.1	4	3.8	3.7	3.6	3.5	3.4	3.3
1345	4.5	4.4	4.2	4.1	3.9	3.8	3.7	3.6	3.5	3.4	3.3	3.2
1346	4.2	4.1	3.9	3.8	3.7	3.6	3.5	3.4	3.3	3.2	3.1	3
1347	4.1	4	3.8	3.7	3.6	3.5	3.4	3.3	3.2	3.1	3.1	3
1348	4.9	4.7	4.5	4.4	4.2	4.1	3.9	3.8	3.7	3.6	3.5	3.4
1349	5.7	5.4	5.2	5	4.8	4.6	4.4	4.3	4.1	4	3.9	3.7
1350	5.5	5.3	5	4.8	4.7	4.5	4.3	4.2	4	3.9	3.8	3.7
1351	3.9	3.8	3.7	3.6	3.5	3.4	3.3	3.2	3.1	3	3	2.9
1352	3.5	3.4	3.3	3.2	3.1	3	3	2.9	2.8	2.8	2.7	2.6
1353	3.4	3.3	3.3	3.2	3.1	3	2.9	2.9	2.8	2.8	2.7	2.6
1354	3.9	3.8	3.7	3.6	3.5	3.4	3.3	3.2	3.1	3.1	3	2.9
1355	4.3	4.2	4	3.9	3.8	3.7	3.6	3.5	3.4	3.3	3.2	3.1
1356	4.2	4.1	4	3.9	3.7	3.6	3.5	3.4	3.3	3.3	3.2	3.1
1357	4.5	4.3	4.2	4.1	3.9	3.8	3.7	3.6	3.5	3.4	3.3	3.2
1358	4.5	4.3	4.2	4	3.9	3.8	3.7	3.6	3.5	3.4	3.3	3.2
1359	4.3	4.2	4	3.9	3.8	3.7	3.6	3.5	3.4	3.3	3.2	3.1
1360	4.4	4.3	4.1	4	3.9	3.7	3.6	3.5	3.4	3.3	3.2	3.1
1361	4.4	4.2	4.1	4	3.8	3.7	3.6	3.5	3.4	3.3	3.2	3.1
1362	4.3	4.1	4	3.8	3.7	3.6	3.5	3.4	3.3	3.2	3.1	3
1363	32.3	61	63.8	46.1	34.7	28	23.5	20.3	17.9	16.1	14.5	13.4
1364	31.9	59.8	62.7	45.2	34	27.4	23	19.9	17.6	15.7	14.2	13.1
1365	23.1	37.1	34.7	27.8	23.2	20	17.6	15.7	14.2	12.9	11.9	11
1366	11.2	12.2	11.3	10.5	9.8	9.2	8.6	8.1	7.7	7.3	7	6.7
1367	9.8	9.8	9.2	8.6	8.1	7.7	7.3	7	6.6	6.4	6.1	5.8
1368	6.7	6.5	6.2	5.9	5.7	5.5	5.3	5.1	4.9	4.7	4.6	4.4
1369	7.9	7.6	7.2	6.9	6.6	6.3	6	5.7	5.5	5.3	5.1	4.9
1370	6.8	6.5	6.2	5.9	5.7	5.5	5.2	5	4.9	4.7	4.5	4.4
1371	5.6	5.4	5.2	5	4.8	4.6	4.5	4.3	4.2	4.1	3.9	3.8
1372	5.3	5.1	4.9	4.7	4.5	4.4	4.2	4.1	4	3.9	3.7	3.6
1373	5	4.8	4.6	4.5	4.3	4.2	4	3.9	3.8	3.7	3.6	3.5
1374	4.9	4.7	4.5	4.4	4.2	4.1	3.9	3.8	3.7	3.6	3.5	3.4
1375	4.7	4.5	4.3	4.2	4	3.9	3.8	3.7	3.6	3.5	3.4	3.3
1376	4.4	4.3	4.1	4	3.9	3.7	3.6	3.5	3.4	3.3	3.2	3.2
1377	4.8	4.7	4.5	4.3	4.2	4	3.9	3.8	3.7	3.6	3.5	3.4
1378	5.2	5	4.8	4.6	4.5	4.3	4.2	4	3.9	3.8	3.7	3.6
1379	5.1	4.9	4.7	4.5	4.4	4.2	4.1	3.9	3.8	3.7	3.6	3.5
1380	5.1	4.9	4.7	4.5	4.4	4.2	4.1	4	3.8	3.7	3.6	3.5
1381	5.2	5	4.8	4.6	4.4	4.3	4.1	4	3.9	3.8	3.7	3.5
1382	3.5	3.4	3.3	3.2	3.1	3	3	2.9	2.8	2.8	2.7	2.7
1383	3.5	3.4	3.3	3.2	3.1	3	3	2.9	2.8	2.8	2.7	2.7
1384	3.7	3.6	3.5	3.4	3.3	3.2	3.2	3.1	3	2.9	2.9	2.8
1385	4.2	4.1	3.9	3.8	3.7	3.6	3.5	3.4	3.3	3.2	3.1	3.1
1386	4.1	4	3.9	3.7	3.6	3.5	3.4	3.3	3.3	3.2	3.1	3
1387	4.7	4.5	4.3	4.2	4.1	3.9	3.8	3.7	3.6	3.5	3.4	3.3
1388	4.6	4.4	4.2	4.1	4	3.8	3.7	3.6	3.5	3.4	3.3	3.2
1389	4.3	4.2	4	3.9	3.8	3.7	3.6	3.5	3.4	3.3	3.2	3.1
1390	4.4	4.3	4.1	4	3.9	3.8	3.6	3.5	3.4	3.3	3.3	3.2
1391	4.5	4.3	4.2	4	3.9	3.8	3.7	3.6	3.5	3.4	3.3	3.2
1392	4.2	4.1	3.9	3.8	3.7	3.6	3.5	3.4	3.3	3.2	3.1	3
1393	43.7	89.9	106.8	82.5	52.1	40.7	31.4	25.8	21.9	21.4	18.7	21.3
1394	36.5	73.3	83	61.8	41.5	32.7	26.4	22.3	19.3	17.8	15.9	15.2
1395	20.6	34.6	32.2	26	21.9	19	16.7	15	13.6	12.4	11.4	10.6
1396	19.1	28.8	26	21.9	18.9	16.6	14.9	13.4	12.3	11.3	10.5	9.8
1397	14.3	20	17.4	15.5	13.9	12.6	11.6	10.7	9.9	9.3	8.7	8.2
1398	7.6	7.5	7.1	6.8	6.5	6.2	5.9	5.7	5.5	5.3	5.1	4.9
1399	7.5	7.3	6.9	6.6	6.3	6	5.8	5.5	5.3	5.1	4.9	4.8
1400	6.9	6.6	6.3	6	5.7	5.5	5.3	5.1	4.9	4.7	4.6	4.4
1401	6	5.8	5.5	5.3	5.1	4.9	4.7	4.6	4.4	4.3	4.1	4
1402	5.4	5.2	5	4.8	4.6	4.4	4.3	4.2	4	3.9	3.8	3.7
1403	5.1	4.9	4.7	4.6	4.4	4.3	4.1	4	3.9	3.7	3.6	3.5
1404	5.2	4.9	4.8	4.6	4.4	4.3	4.1	4	3.9	3.7	3.6	3.5
1405	5.3	5	4.8	4.7	4.5	4.3	4.2	4	3.9	3.8	3.7	3.6
1406	5.1	4.9	4.7	4.6	4.4	4.2	4.1	4	3.8	3.7	3.6	3.5
1407	5.2	5	4.8	4.6	4.5	4.3	4.2	4	3.9	3.8	3.7	3.6
1408	5.6	5.4	5.2	5	4.8	4.6	4.4	4.3	4.1	4	3.9	3.7
1409	5.3	5.1	4.9	4.7	4.5	4.4	4.2	4.1	3.9	3.8	3.7	3.6
1410	5	4.8	4.6	4.5	4.3	4.2	4	3.9	3.8	3.7	3.6	3.5
1411	4.9	4.7	4.5	4.4	4.2	4.1	3.9	3.8	3.7	3.6	3.5	3.4
1412	4	3.9	3.8	3.7	3.6	3.5	3.4	3.3	3.2	3.1	3	3
1413	3.9	3.7	3.6	3.5	3.4	3.3	3.3	3.2	3.1	3	3	2.9
1414	3.5	3.4	3.3	3.2	3.2	3.1	3	2.9	2.9	2.8	2.7	2.7
1415	3.6	3.5	3.4	3.3	3.3	3.2	3.1	3	2.9	2.9	2.8	2.8
1416	4.4	4.2	4.1	4	3.9	3.7	3.6	3.5	3.4	3.3	3.3	3.2
1417	4.8	4.6	4.5	4.3	4.2	4	3.9	3.8	3.7	3.6	3.5	3.4
1418	4.7	4.6	4.4	4.3	4.1	4	3.9	3.7	3.6	3.5	3.4	3.3
1419	4.1	4	3.8	3.7	3.6	3.5	3.4	3.3	3.2	3.2	3.1	3
1420	4.3	4.1	4	3.9	3.7	3.6	3.5	3.4	3.3	3.3	3.2	3.1
1421	4.5	4.3	4.2	4.1	3.9	3.8	3.7	3.6	3.5	3.4	3.3	3.2
1422	4.3	4.1	4	3.9	3.8	3.6	3.5	3.4	3.3	3.2	3.2	3.1
1423	43.7	89.5	109.3	85.2	53.9	42	32	26	21.9	21.9	19	23.7
1424	32	60.4	63	45.5	33.7	27	22.6	19.4	17.1	15.6	14.1	13.2
1425	22.3	36.4	34.2	27.2	22.6	19.4	17.1	15.2	13.7	12.5	11.5	10.6
1426	24.1	38.3	35.8	28	23.1	19.7	17.2	15.3	13.8	12.5	11.5	10.6
1427	14.3	17.3	15.3	13.8	12.5	11.5	10.6	9.8	9.2	8.6	8.1	7.7
1428	13.3	14.9	13.4	12.2	11.2	10.3	9.6	9	8.4	7.9	7.5	7.1
1429	9.4	9.3	8.7	8.2	7.7	7.3	6.9	6.6	6.3	6	5.7	5.5
1430	7.5	7.3	6.9	6.6	6.3	6	5.7	5.5	5.3	5.1	4.9	4.7
1431	5.8	5.5	5.3	5.1	4.9	4.7	4.6	4.4	4.3	4.1	4	3.9
1432	5.4	5.2	5	4.8	4.6	4.5	4.3	4.2	4	3.9	3.8	3.7
1433	5.1	4.9	4.7	4.6	4.4	4.3	4.1	4	3.9	3.8	3.6	3.5
1434	4.9	4.7	4.5	4.4	4.2	4.1	4	3.8	3.7	3.6	3.5	3.4
1435	4.8	4.6	4.5	4.3	4.2	4	3.9	3.8	3.7	3.6	3.5	3.4
1436	4.8	4.7	4.5	4.3	4.2	4	3.9	3.8	3.7	3.6	3.5	3.4
1437	5.6	5.3	5.1	4.9	4.7	4.5	4.4	4.2	4.1	4	3.8	3.7
1438	4.8	4.7	4.5	4.3	4.2	4	3.9	3.8	3.7	3.6	3.5	3.4
1439	5.6	5.4	5.2	5	4.8	4.6	4.4	4.3	4.1	4	3.9	3.8
1440	6	5.7	5.4	5.2	5	4.8	4.6	4.5	4.3	4.2	4	3.9
1441	5.8	5.6	5.3	5.1	4.9	4.7	4.6	4.4	4.3	4.1	4	3.9
1442	4.4	4.3	4.1	4	3.9	3.7	3.6	3.5	3.4	3.3	3.3	3.2
1443	3.9	3.8	3.6	3.5	3.4	3.4	3.3	3.2	3.1	3	3	2.9
1444	3.7	3.6	3.5	3.4	3.3	3.2	3.1	3.1	3	2.9	2.9	2.8
1445	3.5	3.4	3.3	3.2	3.2	3.1	3	2.9	2.9	2.8	2.8	2.7
1446	3.9	3.8	3.7	3.6	3.5	3.4	3.3	3.2	3.1	3.1	3	2.9
1447	5	4.8	4.6	4.5	4.3	4.2	4	3.9	3.8	3.7	3.6	3.5
1448	4.5	4.3	4.2	4	3.9	3.8	3.7	3.6	3.5	3.4	3.3	3.2
1449	3.5	3.4	3.3	3.2	3.1	3.1	3	2.9	2.9	2.8	2.7	2.7
1450	4.1	3.9	3.8	3.7	3.6	3.5	3.4	3.3	3.2	3.2	3.1	3
1451	4.5	4.3	4.2	4	3.9	3.8	3.7	3.6	3.5	3.4	3.3	3.2
1452	4.5	4.3	4.2	4	3.9	3.8	3.7	3.6	3.5	3.4	3.3	3.2
1453	49.9	100.4	122.3	96.6	62.1	49.7	35.7	28.1	23.3	28.6	23.6	34.1
1454	32.1	60.6	64.7	46.7	34.1	27	22.5	19.3	17	15.6	14.1	13.3
1455	24.7	40.1	38.2	29.4	24	20.3	17.7	15.7	14.1	12.8	11.7	10.8
1456	19.4	26.7	23.8	20.1	17.5	15.5	13.9	12.6	11.5	10.7	9.9	9.2
1457	11	11	10.2	9.5	8.8	8.3	7.8	7.4	7	6.7	6.4	6.1
1458	7.2	7	6.7	6.3	6.1	5.8	5.6	5.3	5.1	5	4.8	4.6
1459	7.5	7.3	6.9	6.6	6.3	6	5.7	5.5	5.3	5.1	4.9	4.7
1460	7.2	6.8	6.5	6.2	5.9	5.7	5.4	5.2	5	4.8	4.7	4.5
1461	5.6	5.3	5.1	4.9	4.8	4.6	4.4	4.3	4.1	4	3.9	3.8
1462	5.4	5.2	5	4.8	4.6	4.5	4.3	4.2	4	3.9	3.8	3.7
1463	5.2	5	4.8	4.6	4.5	4.3	4.2	4	3.9	3.8	3.7	3.6
1464	5	4.8	4.6	4.4	4.3	4.1	4	3.9	3.8	3.7	3.6	3.5
1465	4.7	4.5	4.4	4.2	4.1	3.9	3.8	3.7	3.6	3.5	3.4	3.3
1466	4.4	4.2	4.1	4	3.8	3.7	3.6	3.5	3.4	3.3	3.2	3.2
1467	4.9	4.7	4.5	4.4	4.2	4.1	4	3.8	3.7	3.6	3.5	3.4
1468	6.2	5.9	5.6	5.4	5.2	5	4.8	4.6	4.4	4.3	4.1	4
1469	6.3	6	5.7	5.5	5.3	5	4.9	4.7	4.5	4.3	4.2	4.1
1470	6.6	6.3	6	5.7	5.5	5.2	5	4.8	4.7	4.5	4.3	4.2
1471	6.9	6.5	6.2	5.9	5.7	5.4	5.2	5	4.8	4.6	4.5	4.3
1472	5.5	5.3	5.1	4.9	4.7	4.5	4.4	4.2	4.1	4	3.8	3.7
1473	3.8	3.7	3.6	3.5	3.4	3.3	3.3	3.2	3.1	3	3	2.9
1474	3.6	3.5	3.4	3.3	3.2	3.2	3.1	3	2.9	2.9	2.8	2.8
1475	3.7	3.6	3.5	3.4	3.3	3.2	3.1	3.1	3	2.9	2.9	2.8
1476	3.7	3.6	3.5	3.4	3.3	3.2	3.2	3.1	3	2.9	2.9	2.8
1477	4.8	4.6	4.5	4.3	4.2	4	3.9	3.8	3.7	3.6	3.5	3.4
1478	4.1	4	3.9	3.8	3.6	3.5	3.5	3.4	3.3	3.2	3.1	3
1479	3.5	3.5	3.4	3.3	3.2	3.1	3	3	2.9	2.8	2.8	2.7
1480	4.2	4.1	3.9	3.8	3.7	3.6	3.5	3.4	3.3	3.2	3.2	3.1
1481	4.5	4.4	4.2	4.1	4	3.8	3.7	3.6	3.5	3.4	3.3	3.3
1482	4.5	4.4	4.2	4.1	4	3.9	3.7	3.6	3.5	3.4	3.3	3.3
1483	41.4	84	101.9	78	48.1	37.4	29	23.7	20.2	20.9	18.1	20.9
1484	36.9	71	81.9	60.7	39.8	30.2	24.5	20.7	17.9	17.3	15.3	15.1
1485	29.1	51	50.4	35.3	27.6	22.7	19.4	16.9	15	13.6	12.3	11.3
1486	22.7	36.5	34.1	26.8	22.1	18.9	16.5	14.7	13.2	12	11.1	10.2
1487	12	11.7	10.7	9.9	9.2	8.6	8.1	7.7	7.3	6.9	6.5	6.2
1488	7.7	7.4	7	6.6	6.3	6	5.8	5.5	5.3	5.1	4.9	4.8
1489	6.2	5.9	5.6	5.4	5.2	5	4.8	4.7	4.5	4.3	4.2	4.1
1490	7.5	7.3	6.9	6.5	6.2	5.9	5.7	5.4	5.2	5	4.8	4.7
1491	7	6.8	6.5	6.2	5.9	5.6	5.4	5.2	5	4.8	4.6	4.5
1492	6	5.7	5.5	5.3	5	4.9	4.7	4.5	4.4	4.2	4.1	4
1493	5.4	5.2	5	4.8	4.6	4.4	4.3	4.2	4	3.9	3.8	3.7
1494	5	4.8	4.7	4.5	4.3	4.2	4	3.9	3.8	3.7	3.6	3.5
1495	5.1	4.9	4.8	4.6	4.4	4.3	4.1	4	3.9	3.7	3.6	3.5
1496	4.6	4.4	4.3	4.1	4	3.9	3.8	3.7	3.6	3.5	3.4	3.3
1497	5.3	5.1	4.9	4.7	4.5	4.4	4.2	4.1	4	3.8	3.7	3.6
1498	5.5	5.3	5.1	4.9	4.7	4.5	4.4	4.2	4.1	4	3.8	3.7
1499	5.7	5.4	5.2	5	4.8	4.6	4.5	4.3	4.2	4	3.9	3.8
1500	5.9	5.6	5.4	5.2	4.9	4.8	4.6	4.4	4.3	4.1	4	3.9
1501	6.3	6	5.7	5.5	5.2	5	4.8	4.7	4.5	4.3	4.2	4.1
1502	6	5.7	5.5	5.3	5.1	4.9	4.7	4.5	4.4	4.2	4.1	4
1503	4.5	4.3	4.2	4	3.9	3.8	3.7	3.6	3.5	3.4	3.3	3.2
1504	4	3.9	3.8	3.7	3.6	3.5	3.4	3.3	3.2	3.2	3.1	3
1505	4.1	4	3.9	3.8	3.7	3.6	3.5	3.4	3.3	3.2	3.1	3.1
1506	5.7	5.4	5.2	5	4.8	4.7	4.5	4.3	4.2	4.1	3.9	3.8
1507	6.7	6.4	6.1	5.8	5.6	5.4	5.1	4.9	4.8	4.6	4.4	4.3
1508	5	4.9	4.7	4.5	4.4	4.2	4.1	4	3.9	3.7	3.6	3.5
1509	4	3.9	3.8	3.7	3.6	3.5	3.4	3.3	3.2	3.1	3.1	3
1510	4.3	4.2	4.1	4	3.8	3.7	3.6	3.5	3.4	3.3	3.3	3.2
1511	4.5	4.3	4.2	4.1	3.9	3.8	3.7	3.6	3.5	3.4	3.3	3.3
1512	4.4	4.3	4.1	4	3.9	3.8	3.7	3.6	3.5	3.4	3.3	3.2
1513	5.7	5.4	5.2	5	4.8	4.7	4.5	4.4	4.2	4.1	4	3.8
1514	7.6	7.4	7	6.6	6.3	6	5.7	5.5	5.3	5.1	4.9	4.7
1515	10.9	13.4	12.1	11.1	10.2	9.4	8.8	8.2	7.7	7.3	6.9	6.5
1516	7.2	7	6.6	6.3	6	5.7	5.5	5.2	5	4.8	4.7	4.5
1517	5.9	5.6	5.4	5.2	5	4.8	4.6	4.4	4.3	4.1	4	3.9
1518	5.1	4.9	4.7	4.5	4.4	4.2	4.1	4	3.8	3.7	3.6	3.5
1519	5.2	5	4.8	4.6	4.5	4.3	4.2	4	3.9	3.8	3.7	3.6
1520	5.8	5.5	5.3	5.1	4.9	4.7	4.5	4.4	4.2	4.1	3.9	3.8
1521	4.6	4.5	4.3	4.2	4	3.9	3.8	3.7	3.6	3.5	3.4	3.3
1522	5.6	5.4	5.2	5	4.8	4.6	4.4	4.3	4.1	4	3.9	3.8
1523	5.6	5.3	5.1	4.9	4.7	4.6	4.4	4.3	4.1	4	3.9	3.8
1524	5.7	5.5	5.2	5	4.8	4.7	4.5	4.3	4.2	4.1	3.9	3.8
1525	5.2	5	4.8	4.6	4.5	4.3	4.2	4.1	3.9	3.8	3.7	3.6
1526	6.1	5.8	5.6	5.3	5.1	4.9	4.7	4.6	4.4	4.3	4.1	4
1527	4.2	4	3.9	3.8	3.7	3.6	3.5	3.4	3.3	3.2	3.2	3.1
1528	4.6	4.5	4.3	4.2	4	3.9	3.8	3.7	3.6	3.5	3.4	3.3
1529	5.2	5	4.8	4.7	4.5	4.4	4.2	4.1	4	3.8	3.7	3.6
1530	6.1	5.8	5.6	5.4	5.2	5	4.8	4.6	4.5	4.3	4.2	4.1
1531	7.2	6.8	6.5	6.2	5.9	5.7	5.4	5.2	5	4.8	4.7	4.5
1532	5.3	5.1	4.9	4.7	4.5	4.4	4.2	4.1	4	3.9	3.8	3.7
1533	4.9	4.7	4.6	4.4	4.3	4.1	4	3.9	3.8	3.7	3.6	3.5
1534	4.8	4.6	4.5	4.3	4.2	4	3.9	3.8	3.7	3.6	3.5	3.4
1535	4.7	4.5	4.4	4.2	4.1	4	3.8	3.7	3.6	3.5	3.4	3.4
1536	4	3.9	3.8	3.7	3.6	3.5	3.4	3.3	3.2	3.1	3.1	3
1537	5.4	5.2	5	4.8	4.6	4.5	4.3	4.2	4.1	3.9	3.8	3.7
1538	6.3	6	5.8	5.5	5.3	5.1	4.9	4.7	4.5	4.4	4.2	4.1
1539	9.6	9.5	8.8	8.3	7.7	7.3	6.9	6.5	6.2	5.9	5.7	5.4
1540	6.7	6.4	6.1	5.8	5.5	5.3	5.1	4.9	4.7	4.5	4.4	4.2
1541	5.1	4.9	4.7	4.6	4.4	4.3	4.1	4	3.9	3.8	3.7	3.5
1542	5.6	5.3	5.1	4.9	4.7	4.6	4.4	4.2	4.1	4	3.9	3.7
1543	5.4	5.2	5	4.8	4.6	4.4	4.3	4.1	4	3.9	3.8	3.7
1544	5.3	5	4.9	4.7	4.5	4.3	4.2	4.1	3.9	3.8	3.7	3.6
1545	5.1	4.9	4.7	4.5	4.4	4.2	4.1	4	3.8	3.7	3.6	3.5
1546	5.3	5.1	4.9	4.7	4.5	4.4	4.2	4.1	4	3.9	3.7	3.6
1547	5.3	5.1	4.9	4.7	4.6	4.4	4.3	4.1	4	3.9	3.8	3.7
1548	5.9	5.6	5.4	5.2	5	4.8	4.6	4.5	4.3	4.2	4	3.9
1549	5.4	5.2	5	4.8	4.6	4.5	4.3	4.2	4.1	3.9	3.8	3.7
1550	4.9	4.8	4.6	4.4	4.3	4.2	4	3.9	3.8	3.7	3.6	3.5
1551	4.4	4.3	4.2	4	3.9	3.8	3.7	3.6	3.5	3.4	3.3	3.2
1552	4.9	4.7	4.6	4.4	4.3	4.1	4	3.9	3.8	3.7	3.6	3.5
1553	4.6	4.4	4.3	4.2	4	3.9	3.8	3.7	3.6	3.5	3.4	3.3
1554	6.2	5.9	5.7	5.5	5.2	5	4.9	4.7	4.5	4.4	4.2	4.1
1555	7.2	6.9	6.5	6.2	5.9	5.7	5.5	5.2	5	4.9	4.7	4.5
1556	5.3	5.1	4.9	4.7	4.6	4.4	4.3	4.2	4	3.9	3.8	3.7
1557	4.9	4.7	4.5	4.4	4.3	4.1	4	3.9	3.8	3.7	3.6	3.5
1558	4.6	4.4	4.3	4.2	4	3.9	3.8	3.7	3.6	3.5	3.4	3.3
1559	4.6	4.4	4.3	4.1	4	3.9	3.8	3.7	3.6	3.5	3.4	3.3
1560	4	3.9	3.8	3.7	3.6	3.5	3.4	3.3	3.3	3.2	3.1	3
1561	5.2	5	4.9	4.7	4.5	4.4	4.2	4.1	4	3.8	3.7	3.6
1562	5.3	5.1	4.9	4.7	4.6	4.4	4.2	4.1	4	3.9	3.8	3.6
1563	6.8	6.7	6.4	6	5.8	5.5	5.3	5.1	4.9	4.7	4.5	4.4
1564	5.8	5.5	5.3	5.1	4.9	4.7	4.5	4.4	4.2	4.1	4	3.8
1565	5.5	5.3	5.1	4.9	4.7	4.5	4.4	4.2	4.1	4	3.8	3.7
1566	5.2	5	4.8	4.7	4.5	4.3	4.2	4.1	3.9	3.8	3.7	3.6
1567	4.9	4.7	4.6	4.4	4.2	4.1	4	3.9	3.7	3.6	3.5	3.4
1568	4.8	4.6	4.4	4.3	4.1	4	3.9	3.8	3.7	3.6	3.5	3.4
1569	5.5	5.3	5.1	4.9	4.7	4.6	4.4	4.2	4.1	4	3.9	3.8
1570	6.2	5.9	5.6	5.4	5.2	5	4.8	4.6	4.5	4.3	4.2	4
1571	6.4	6.1	5.8	5.5	5.3	5.1	4.9	4.7	4.6	4.4	4.3	4.1
1572	7	6.6	6.3	6	5.7	5.5	5.3	5.1	4.9	4.7	4.5	4.4
1573	6.5	6.2	5.9	5.7	5.4	5.2	5	4.8	4.7	4.5	4.4	4.2
1574	4.8	4.6	4.5	4.3	4.2	4	3.9	3.8	3.7	3.6	3.5	3.4
1575	4	3.9	3.8	3.7	3.6	3.5	3.4	3.3	3.2	3.2	3.1	3
1576	5.4	5.2	5	4.8	4.6	4.5	4.3	4.2	4.1	4	3.8	3.7
1577	4.2	4.1	3.9	3.8	3.7	3.6	3.5	3.4	3.4	3.3	3.2	3.1
1578	4.2	4.1	4	3.8	3.7	3.6	3.5	3.4	3.4	3.3	3.2	3.1
1579	6.9	6.6	6.3	6	5.7	5.5	5.3	5.1	4.9	4.7	4.6	4.4
1580	5.1	4.9	4.7	4.6	4.4	4.3	4.2	4	3.9	3.8	3.7	3.6
1581	4.8	4.7	4.5	4.4	4.2	4.1	4	3.9	3.8	3.7	3.6	3.5
1582	4.7	4.5	4.4	4.2	4.1	4	3.9	3.8	3.7	3.6	3.5	3.4
1583	4.6	4.5	4.3	4.2	4.1	3.9	3.8	3.7	3.6	3.5	3.4	3.4
1584	3.8	3.7	3.6	3.5	3.4	3.4	3.3	3.2	3.1	3.1	3	2.9
1585	5.9	5.7	5.4	5.2	5	4.8	4.6	4.5	4.3	4.2	4.1	3.9
1586	5.2	5	4.8	4.6	4.4	4.3	4.2	4	3.9	3.8	3.7	3.6
1587	6.1	5.9	5.6	5.4	5.2	5	4.8	4.6	4.4	4.3	4.1	4
1588	6.8	6.7	6.4	6.1	5.8	5.6	5.3	5.1	4.9	4.7	4.6	4.4
1589	5.3	5.1	4.9	4.7	4.6	4.4	4.2	4.1	4	3.9	3.7	3.6
1590	6.7	6.5	6.2	5.9	5.6	5.4	5.2	5	4.8	4.6	4.5	4.3
1591	5.2	5	4.8	4.7	4.5	4.3	4.2	4.1	3.9	3.8	3.7	3.6
1592	5.1	4.9	4.7	4.5	4.4	4.2	4.1	4	3.8	3.7	3.6	3.5
1593	5.5	5.3	5.1	4.9	4.7	4.5	4.4	4.2	4.1	4	3.9	3.8
1594	6.4	6.1	5.8	5.5	5.3	5.1	4.9	4.7	4.6	4.4	4.3	4.1
1595	6.6	6.3	6	5.7	5.5	5.3	5.1	4.9	4.7	4.5	4.4	4.2
1596	7	6.7	6.4	6.1	5.8	5.6	5.4	5.1	5	4.8	4.6	4.4
1597	6.4	6.1	5.8	5.6	5.3	5.1	4.9	4.8	4.6	4.4	4.3	4.2
1598	4.1	4	3.9	3.8	3.7	3.6	3.5	3.4	3.3	3.2	3.2	3.1
1599	3.7	3.6	3.5	3.4	3.4	3.3	3.2	3.1	3.1	3	2.9	2.9
1600	3.8	3.7	3.6	3.5	3.4	3.3	3.2	3.2	3.1	3	2.9	2.9
1601	4.1	4	3.9	3.7	3.6	3.6	3.5	3.4	3.3	3.2	3.1	3.1
1602	4.3	4.2	4	3.9	3.8	3.7	3.6	3.5	3.4	3.3	3.3	3.2
1603	10.3	9.6	8.9	8.4	7.9	7.5	7.1	6.7	6.4	6.2	5.9	5.6
1604	5.1	4.9	4.7	4.6	4.4	4.3	4.2	4	3.9	3.8	3.7	3.6
1605	4.8	4.7	4.5	4.4	4.2	4.1	4	3.9	3.8	3.7	3.6	3.5
1606	4.2	4.1	3.9	3.8	3.7	3.6	3.5	3.5	3.4	3.3	3.2	3.1
1607	3.9	3.8	3.7	3.6	3.5	3.4	3.4	3.3	3.2	3.1	3.1	3
1608	3.9	3.8	3.7	3.6	3.5	3.4	3.3	3.2	3.2	3.1	3	3
1609	8.2	13.6	12.2	11.1	10.2	9.4	8.7	8.2	7.6	7.2	6.8	6.5
1610	5.7	5.4	5.2	5	4.8	4.6	4.5	4.3	4.2	4	3.9	3.8
1611	7.2	7.2	6.8	6.5	6.1	5.9	5.6	5.4	5.1	4.9	4.8	4.6
1612	8.7	14.5	12.9	11.7	10.7	9.8	9.1	8.5	8	7.5	7.1	6.7
1613	5.5	5.3	5.1	4.9	4.7	4.6	4.4	4.3	4.1	4	3.9	3.8
1614	5	4.8	4.6	4.4	4.3	4.1	4	3.9	3.8	3.7	3.6	3.5
1615	5.1	4.9	4.7	4.5	4.4	4.2	4.1	4	3.8	3.7	3.6	3.5
1616	6.4	6.1	5.8	5.6	5.3	5.1	4.9	4.8	4.6	4.4	4.3	4.1
1617	6.1	5.9	5.6	5.4	5.2	5	4.8	4.6	4.5	4.3	4.2	4
1618	5.1	4.9	4.7	4.5	4.4	4.2	4.1	4	3.9	3.8	3.7	3.6
1619	8	7.6	7.2	6.8	6.5	6.2	5.9	5.6	5.4	5.2	5	4.8
1620	9	8.6	8.1	7.6	7.2	6.8	6.5	6.2	5.9	5.6	5.4	5.2
1621	8.4	8	7.6	7.2	6.8	6.5	6.2	5.9	5.6	5.4	5.2	5
1622	4.6	4.4	4.3	4.1	4	3.9	3.8	3.7	3.6	3.5	3.4	3.3
1623	3.7	3.6	3.5	3.4	3.4	3.3	3.2	3.1	3.1	3	2.9	2.9
1624	3.7	3.6	3.5	3.4	3.4	3.3	3.2	3.1	3.1	3	2.9	2.9
1625	3.8	3.7	3.6	3.5	3.4	3.3	3.2	3.1	3.1	3	2.9	2.9
1626	4.8	4.6	4.5	4.3	4.2	4.1	3.9	3.8	3.7	3.6	3.5	3.5
1627	6.1	5.8	5.6	5.4	5.2	5	4.8	4.7	4.5	4.4	4.2	4.1
1628	5.3	5.1	4.9	4.7	4.6	4.4	4.3	4.1	4	3.9	3.8	3.7
1629	4.7	4.5	4.4	4.2	4.1	4	3.9	3.8	3.7	3.6	3.5	3.4
1630	4.2	4	3.9	3.8	3.7	3.6	3.5	3.4	3.4	3.3	3.2	3.1
1631	4	3.9	3.8	3.7	3.6	3.5	3.4	3.3	3.2	3.2	3.1	3
1632	3.9	3.8	3.7	3.6	3.5	3.4	3.4	3.3	3.2	3.1	3.1	3
1633	19.3	45.9	45.3	31.7	24.6	20.3	17.3	15.1	13.4	12.8	11.6	10.9
1634	6.9	8.9	8.3	7.8	7.3	6.9	6.5	6.2	5.9	5.7	5.4	5.2
1635	5.4	5.2	5	4.8	4.6	4.5	4.3	4.2	4	3.9	3.8	3.7
1636	7.5	10.9	10	9.3	8.6	8.1	7.6	7.1	6.8	6.4	6.1	5.8
1637	7.4	11.8	10.8	9.9	9.2	8.6	8	7.5	7.1	6.7	6.4	6.1
1638	5	4.8	4.6	4.4	4.3	4.2	4	3.9	3.8	3.7	3.6	3.5
1639	5	4.8	4.6	4.5	4.3	4.2	4.1	3.9	3.8	3.7	3.6	3.5
1640	6.1	5.9	5.7	5.4	5.2	5	4.8	4.6	4.5	4.3	4.2	4.1
1641	10.2	11.6	10.7	9.8	9.1	8.5	8	7.5	7.1	6.7	6.4	6.1
1642	5.8	5.5	5.3	5.1	4.9	4.7	4.6	4.4	4.3	4.1	4	3.9
1643	7.4	7.1	6.7	6.4	6.1	5.8	5.6	5.3	5.1	4.9	4.8	4.6
1644	7.7	7.4	7	6.7	6.3	6.1	5.8	5.5	5.3	5.1	4.9	4.8
1645	7.3	7	6.6	6.3	6	5.8	5.5	5.3	5.1	4.9	4.7	4.6
1646	4.6	4.5	4.3	4.2	4.1	3.9	3.8	3.7	3.6	3.5	3.4	3.4
1647	3.7	3.6	3.5	3.4	3.3	3.3	3.2	3.1	3	3	2.9	2.9
1648	3.7	3.6	3.6	3.5	3.4	3.3	3.2	3.1	3.1	3	2.9	2.9
1649	3.8	3.7	3.6	3.5	3.4	3.3	3.2	3.2	3.1	3	3	2.9
1650	5	4.8	4.7	4.5	4.4	4.2	4.1	4	3.9	3.8	3.7	3.6
1651	6.5	6.2	5.9	5.7	5.5	5.3	5.1	4.9	4.7	4.6	4.4	4.3
1652	5	4.8	4.6	4.5	4.4	4.2	4.1	4	3.9	3.8	3.7	3.6
1653	4.6	4.4	4.3	4.1	4	3.9	3.8	3.7	3.6	3.5	3.4	3.4
1654	4.3	4.1	4	3.9	3.8	3.7	3.6	3.5	3.4	3.4	3.3	3.2
1655	4	3.9	3.8	3.7	3.6	3.5	3.4	3.4	3.3	3.2	3.1	3.1
1656	3.9	3.8	3.7	3.6	3.5	3.5	3.4	3.3	3.2	3.2	3.1	3
1657	8.1	18	15.6	13.8	12.4	11.2	10.3	9.4	8.8	8.2	7.7	7.2
1658	5.1	5.1	4.9	4.7	4.5	4.4	4.2	4.1	3.9	3.8	3.7	3.6
1659	4.6	4.5	4.3	4.2	4	3.9	3.8	3.7	3.6	3.5	3.4	3.3
1660	4.5	4.3	4.2	4.1	3.9	3.8	3.7	3.6	3.5	3.4	3.3	3.2
1661	4.7	4.5	4.3	4.2	4.1	3.9	3.8	3.7	3.6	3.5	3.4	3.3
1662	4.8	4.7	4.5	4.4	4.2	4.1	3.9	3.8	3.7	3.6	3.5	3.4
1663	13.3	37.9	35.9	27	21.8	18.4	15.9	14	12.5	12.5	11.3	10.4
1664	4.7	4.6	4.4	4.3	4.1	4	3.9	3.8	3.7	3.6	3.5	3.4
1665	6.1	10	9.3	8.6	8.1	7.6	7.1	6.7	6.4	6.1	5.8	5.5
1666	6.2	9.9	9.2	8.6	8	7.5	7.1	6.7	6.4	6.1	5.8	5.5
1667	5.1	5.1	4.9	4.7	4.5	4.4	4.2	4.1	3.9	3.8	3.7	3.6
1668	10.8	18.6	16.1	14.2	12.7	11.6	10.6	9.7	9	8.4	7.9	7.4
1669	7.8	18.2	15.8	13.9	12.5	11.3	10.3	9.5	8.8	8.3	7.8	7.3
1670	4.7	4.7	4.5	4.4	4.2	4.1	3.9	3.8	3.7	3.6	3.5	3.4
1671	11.2	23	19.2	16.5	14.5	13	11.7	10.7	9.8	9.1	8.5	7.9
1672	19.1	47.1	43.6	31	24.3	20.1	17.2	15	13.4	13.3	12	11.4
1673	20	51.2	47.6	32.8	25.4	20.8	17.7	15.4	13.7	17.3	15.1	14.4
1674	14.8	29.7	24.5	20.3	17.3	15.1	13.5	12.1	11	10.7	9.8	9.1
1675	8.8	20.7	17.6	15.3	13.6	12.2	11.1	10.2	9.4	8.9	8.3	7.7
1676	7.6	18.3	15.8	14	12.5	11.4	10.4	9.6	8.9	8.3	7.8	7.3
1677	18.3	49.5	46.2	32.2	25	20.6	17.5	15.3	13.5	14.7	13.1	12.4
1678	26	69.9	69.7	51.9	34.6	26.7	21.6	18.3	15.8	26.5	21.6	25.7
1679	18.1	43.3	38.9	28.7	22.9	19.2	16.5	14.5	12.9	13.2	11.9	10.9
1680	13.4	23.8	19.7	16.9	14.8	13.2	11.9	10.8	10	9.4	8.8	8.2
1681	11.8	33	29.2	23.2	19.4	16.6	14.6	13	11.8	11.6	10.6	9.7
1682	17.1	50.3	47.5	32.7	25.3	20.8	17.7	15.4	13.6	17.7	15.4	14.7
1683	30.9	87.6	98.2	77.1	44.5	34.6	26.4	21.4	18.1	36	27.1	37.8
1684	28.7	80.1	85	65.9	39.3	30.9	24.3	20.1	17.1	35	26.6	33.9
1685	22.8	63.5	61.4	45.2	31.7	24.7	20.4	17.3	15.1	25.8	21.1	20.7
1686	11.1	18.5	16	14.1	12.6	11.4	10.5	9.6	8.9	8.3	7.8	7.3
1687	22.4	70.9	75	54.8	35.7	27.1	21.9	18.5	16	27.2	22	25.9
1688	45	122.3	128	107.1	67.2	54.9	35.7	27	21.9	55.6	36	62
1689	50.7	127.6	127.6	109.5	69.3	58.4	37.9	28.1	22.6	61.8	38.1	65.1
1690	26.4	77.7	80.8	62.4	38.2	30.1	23.7	19.7	16.9	36.9	27.6	32.8
1691	15.5	36.6	30.8	24.1	19.9	17	14.9	13.2	11.9	11.7	10.7	9.8
1692	10.3	11.7	10.7	9.8	9.1	8.5	7.9	7.4	7	6.6	6.3	6
