# Supplementary material for: Roles of host and environment in shift of primary anthrax host species in Kruger National Park
Source: PLoS One. 2024 Dec 6;19(12):e0314103. doi: 10.1371/journal.pone.0314103 (PMC11623471; doi:10.1371/journal.pone.0314103)
Supplement: S1 Data — (ZIP) [file pone.0314103.s001.zip › Ochai Supplementary Data/Soil Moisture KNP/TerraClimate_Soil Moisture_1989.xlsx]

## Sheet: TerraClimate_Soil Moisture_1989
UPID	1989_1	1989_2	1989_3	1989_4	1989_5	1989_6	1989_7	1989_8	1989_9	1989_10	1989_11	1989_12
1	5.5	5.1	4.9	4.6	4.4	4.2	4	3.8	3.6	3.5	3.4	3.2
2	5.3	5	4.7	4.5	4.3	4.1	3.9	3.7	3.6	3.4	3.3	3.2
3	5.2	4.9	4.6	4.4	4.2	4	3.8	3.6	3.5	3.4	3.2	3.1
4	5.2	4.9	4.6	4.4	4.2	4	3.8	3.6	3.5	3.3	3.2	3.1
5	5.3	4.9	4.7	4.4	4.2	4	3.8	3.6	3.5	3.3	3.2	3.1
6	5.2	4.9	4.6	4.3	4.1	3.9	3.7	3.6	3.4	3.3	3.2	3
7	5.1	4.8	4.5	4.3	4.1	3.9	3.7	3.5	3.4	3.2	3.1	3
8	5.1	4.8	4.6	4.3	4.1	3.9	3.7	3.6	3.4	3.3	3.2	3.1
9	5.3	5	4.7	4.4	4.2	4	3.8	3.7	3.5	3.4	3.3	3.1
10	5.5	5.2	4.9	4.6	4.4	4.2	4	3.8	3.6	3.5	3.4	3.2
11	5.6	5.2	4.9	4.7	4.4	4.2	4	3.9	3.7	3.5	3.4	3.3
12	5.6	5.3	5	4.7	4.5	4.3	4.1	3.9	3.7	3.6	3.5	3.3
13	5.8	5.5	5.1	4.9	4.6	4.4	4.2	4	3.8	3.7	3.5	3.4
14	5.9	5.6	5.2	5	4.7	4.5	4.3	4.1	3.9	3.8	3.6	3.5
15	6	5.6	5.3	5	4.8	4.5	4.3	4.1	4	3.8	3.7	3.5
16	5.9	5.6	5.3	5	4.7	4.5	4.3	4.1	4	3.8	3.7	3.5
17	6	5.6	5.3	5	4.8	4.6	4.4	4.2	4	3.8	3.7	3.6
18	6.1	5.8	5.4	5.2	4.9	4.7	4.5	4.3	4.1	3.9	3.8	3.6
19	5.3	5	4.7	4.5	4.2	4	3.9	3.7	3.5	3.4	3.3	3.1
20	5.3	5	4.7	4.4	4.2	4	3.8	3.6	3.5	3.4	3.2	3.1
21	5.2	4.9	4.6	4.3	4.1	3.9	3.7	3.6	3.4	3.3	3.2	3
22	5.1	4.8	4.5	4.3	4.1	3.9	3.7	3.5	3.4	3.2	3.1	3
23	5	4.7	4.5	4.2	4	3.8	3.6	3.5	3.3	3.2	3.1	3
24	5	4.7	4.4	4.2	4	3.8	3.6	3.4	3.3	3.2	3	2.9
25	4.9	4.6	4.3	4.1	3.9	3.7	3.5	3.4	3.2	3.1	3	2.9
26	4.8	4.6	4.3	4.1	3.9	3.7	3.5	3.4	3.2	3.1	3	2.9
27	4.9	4.6	4.4	4.1	3.9	3.7	3.6	3.4	3.3	3.2	3	2.9
28	5	4.7	4.4	4.2	4	3.8	3.6	3.5	3.3	3.2	3.1	3
29	5.2	4.9	4.6	4.4	4.2	4	3.8	3.6	3.5	3.3	3.2	3.1
30	5.4	5.1	4.8	4.5	4.3	4.1	3.9	3.7	3.6	3.4	3.3	3.2
31	5.5	5.1	4.9	4.6	4.4	4.2	4	3.8	3.6	3.5	3.3	3.2
32	5.6	5.3	5	4.7	4.5	4.3	4.1	3.9	3.7	3.6	3.4	3.3
33	5.7	5.4	5.1	4.8	4.6	4.3	4.1	3.9	3.8	3.6	3.5	3.4
34	5.7	5.4	5.1	4.8	4.6	4.4	4.2	4	3.8	3.7	3.5	3.4
35	5.3	5	4.7	4.5	4.3	4.1	3.9	3.8	3.6	3.5	3.3	3.2
36	5.6	5.3	5	4.7	4.5	4.3	4.1	3.9	3.8	3.6	3.5	3.4
37	5.2	4.9	4.6	4.4	4.1	3.9	3.8	3.6	3.4	3.3	3.2	3.1
38	5.1	4.8	4.5	4.3	4.1	3.9	3.7	3.5	3.4	3.2	3.1	3
39	5	4.7	4.4	4.2	4	3.8	3.6	3.5	3.3	3.2	3.1	2.9
40	4.9	4.6	4.4	4.1	3.9	3.7	3.5	3.4	3.3	3.1	3	2.9
41	4.8	4.5	4.2	4	3.8	3.6	3.4	3.3	3.2	3	2.9	2.8
42	4.6	4.4	4.1	3.9	3.7	3.5	3.4	3.2	3.1	3	2.9	2.7
43	4.7	4.4	4.1	3.9	3.7	3.5	3.4	3.2	3.1	3	2.9	2.8
44	4.7	4.4	4.2	4	3.8	3.6	3.4	3.3	3.1	3	2.9	2.8
45	4.8	4.5	4.3	4	3.8	3.6	3.5	3.3	3.2	3.1	2.9	2.8
46	4.9	4.6	4.4	4.1	3.9	3.7	3.6	3.4	3.3	3.1	3	2.9
47	4.9	4.6	4.3	4.1	3.9	3.7	3.6	3.4	3.3	3.1	3	2.9
48	4.9	4.7	4.4	4.2	4	3.8	3.6	3.5	3.3	3.2	3.1	2.9
49	5.1	4.8	4.5	4.3	4.1	3.9	3.7	3.5	3.4	3.3	3.1	3
50	5.3	5	4.7	4.4	4.2	4	3.8	3.6	3.5	3.3	3.2	3.1
51	5.4	5	4.8	4.5	4.3	4.1	3.9	3.7	3.6	3.4	3.3	3.2
52	5.4	5.1	4.8	4.5	4.3	4.1	3.9	3.7	3.6	3.4	3.3	3.2
53	5.1	4.8	4.6	4.4	4.1	4	3.8	3.6	3.5	3.3	3.2	3.1
54	5.2	4.9	4.6	4.4	4.2	4	3.8	3.7	3.5	3.4	3.3	3.1
55	5	4.7	4.5	4.2	4	3.8	3.6	3.5	3.3	3.2	3.1	3
56	4.9	4.6	4.4	4.1	3.9	3.7	3.6	3.4	3.3	3.1	3	2.9
57	4.8	4.5	4.3	4.1	3.8	3.7	3.5	3.3	3.2	3.1	2.9	2.8
58	4.8	4.5	4.2	4	3.8	3.6	3.4	3.3	3.1	3	2.9	2.8
59	4.6	4.4	4.1	3.9	3.7	3.5	3.3	3.2	3.1	2.9	2.8	2.7
60	4.5	4.2	4	3.7	3.6	3.4	3.2	3.1	3	2.8	2.7	2.6
61	4.3	4.1	3.9	3.7	3.5	3.3	3.2	3	2.9	2.8	2.7	2.6
62	4.4	4.2	3.9	3.7	3.5	3.4	3.2	3.1	3	2.8	2.7	2.6
63	4.6	4.4	4.1	3.9	3.7	3.5	3.3	3.2	3.1	2.9	2.8	2.7
64	4.6	4.4	4.1	3.9	3.7	3.5	3.4	3.2	3.1	3	2.8	2.7
65	4.6	4.4	4.1	3.9	3.7	3.5	3.4	3.2	3.1	3	2.9	2.8
66	4.7	4.5	4.2	4	3.8	3.6	3.4	3.3	3.2	3	2.9	2.8
67	4.7	4.4	4.2	4	3.8	3.6	3.4	3.3	3.1	3	2.9	2.8
68	4.8	4.5	4.3	4.1	3.9	3.7	3.5	3.4	3.2	3.1	3	2.9
69	4.7	4.5	4.2	4	3.8	3.6	3.5	3.3	3.2	3.1	3	2.9
70	4.9	4.6	4.3	4.1	3.9	3.7	3.6	3.4	3.3	3.1	3	2.9
71	4.9	4.7	4.4	4.2	4	3.8	3.6	3.5	3.3	3.2	3.1	3
72	4.5	4.3	4	3.9	3.7	3.5	3.4	3.2	3.1	3	2.9	2.8
73	5	4.7	4.4	4.1	3.9	3.7	3.6	3.4	3.3	3.1	3	2.9
74	4.8	4.5	4.3	4	3.8	3.6	3.5	3.3	3.2	3	2.9	2.8
75	4.7	4.4	4.1	3.9	3.7	3.5	3.4	3.2	3.1	3	2.8	2.7
76	4.5	4.2	4	3.8	3.6	3.4	3.3	3.1	3	2.9	2.8	2.7
77	4.4	4.1	3.9	3.7	3.5	3.3	3.2	3	2.9	2.8	2.7	2.6
78	4.2	3.9	3.7	3.5	3.3	3.2	3	2.9	2.8	2.7	2.6	2.5
79	4.1	3.9	3.7	3.5	3.3	3.1	3	2.9	2.7	2.6	2.5	2.4
80	4.1	3.9	3.7	3.5	3.3	3.2	3	2.9	2.8	2.7	2.6	2.5
81	4.3	4	3.8	3.6	3.4	3.3	3.1	3	2.8	2.7	2.6	2.5
82	4.5	4.2	4	3.7	3.5	3.4	3.2	3.1	2.9	2.8	2.7	2.6
83	4.5	4.2	4	3.8	3.6	3.4	3.2	3.1	3	2.8	2.7	2.6
84	4.4	4.2	3.9	3.7	3.5	3.4	3.2	3.1	3	2.8	2.7	2.6
85	4.4	4.2	3.9	3.7	3.5	3.4	3.2	3.1	3	2.8	2.7	2.6
86	4.3	4.1	3.9	3.7	3.5	3.3	3.2	3.1	2.9	2.8	2.7	2.6
87	4.4	4.2	4	3.8	3.6	3.4	3.3	3.1	3	2.9	2.8	2.7
88	4.4	4.1	3.9	3.7	3.5	3.4	3.2	3.1	3	2.9	2.8	2.7
89	4.3	4	3.8	3.6	3.5	3.3	3.2	3.1	2.9	2.8	2.7	2.6
90	4.2	4	3.8	3.6	3.5	3.3	3.2	3	2.9	2.8	2.7	2.6
91	4.7	4.5	4.2	4	3.8	3.6	3.4	3.3	3.1	3	2.9	2.8
92	4.5	4.3	4	3.8	3.6	3.5	3.3	3.2	3	2.9	2.8	2.7
93	4.4	4.1	3.9	3.7	3.5	3.3	3.2	3	2.9	2.8	2.7	2.6
94	4.3	4.1	3.8	3.6	3.4	3.3	3.1	3	2.9	2.7	2.6	2.5
95	4.2	3.9	3.7	3.5	3.3	3.2	3	2.9	2.8	2.7	2.6	2.5
96	4	3.7	3.5	3.3	3.2	3	2.9	2.8	2.6	2.5	2.4	2.3
97	3.9	3.7	3.5	3.3	3.1	3	2.9	2.7	2.6	2.5	2.4	2.3
98	4.1	3.8	3.6	3.4	3.2	3.1	2.9	2.8	2.7	2.6	2.5	2.4
99	4.1	3.9	3.6	3.4	3.3	3.1	3	2.8	2.7	2.6	2.5	2.4
100	4.1	3.9	3.6	3.5	3.3	3.1	3	2.8	2.7	2.6	2.5	2.4
101	4.2	4	3.8	3.6	3.4	3.2	3.1	2.9	2.8	2.7	2.6	2.5
102	4.2	4	3.7	3.5	3.4	3.2	3.1	2.9	2.8	2.7	2.6	2.5
103	4.2	4	3.8	3.6	3.4	3.2	3.1	2.9	2.8	2.7	2.6	2.5
104	4.3	4	3.8	3.6	3.4	3.2	3.1	3	2.8	2.7	2.6	2.5
105	4.3	4.1	3.9	3.7	3.5	3.3	3.1	3	2.9	2.8	2.7	2.6
106	4.3	4	3.8	3.6	3.4	3.3	3.1	3	2.9	2.7	2.6	2.5
107	3.9	3.7	3.5	3.4	3.2	3.1	2.9	2.8	2.7	2.6	2.5	2.4
108	4.1	3.9	3.7	3.5	3.3	3.2	3	2.9	2.8	2.7	2.6	2.5
109	4.8	4.5	4.2	4	3.8	3.6	3.5	3.3	3.2	3	2.9	2.8
110	4.6	4.3	4.1	3.9	3.7	3.5	3.3	3.2	3.1	2.9	2.8	2.7
111	4.6	4.3	4	3.8	3.6	3.4	3.3	3.1	3	2.9	2.8	2.7
112	4.4	4.1	3.9	3.7	3.5	3.3	3.2	3	2.9	2.8	2.7	2.6
113	4.3	4	3.8	3.6	3.4	3.2	3.1	2.9	2.8	2.7	2.6	2.5
114	4.1	3.9	3.7	3.5	3.3	3.1	3	2.8	2.7	2.6	2.5	2.4
115	4.1	3.8	3.6	3.4	3.2	3.1	2.9	2.8	2.7	2.6	2.5	2.4
116	4.1	3.8	3.6	3.4	3.3	3.1	3	2.8	2.7	2.6	2.5	2.4
117	4.2	3.9	3.7	3.5	3.3	3.1	3	2.9	2.7	2.6	2.5	2.4
118	4.2	3.9	3.7	3.5	3.3	3.1	3	2.9	2.7	2.6	2.5	2.4
119	4.2	4	3.7	3.5	3.3	3.2	3	2.9	2.8	2.7	2.6	2.5
120	4.3	4	3.8	3.6	3.4	3.2	3.1	2.9	2.8	2.7	2.6	2.5
121	4.3	4	3.8	3.6	3.4	3.2	3.1	2.9	2.8	2.7	2.6	2.5
122	4.3	4	3.8	3.6	3.4	3.2	3.1	2.9	2.8	2.7	2.6	2.5
123	4.3	4.1	3.8	3.6	3.4	3.3	3.1	3	2.9	2.7	2.6	2.5
124	4.2	4	3.8	3.6	3.4	3.2	3.1	2.9	2.8	2.7	2.6	2.5
125	4.3	4	3.8	3.6	3.4	3.2	3.1	3	2.8	2.7	2.6	2.5
126	4.1	3.8	3.6	3.5	3.3	3.1	3	2.9	2.8	2.7	2.6	2.5
127	5.1	4.8	4.5	4.3	4	3.8	3.7	3.5	3.3	3.2	3.1	3
128	4.9	4.6	4.3	4.1	3.9	3.7	3.5	3.4	3.2	3.1	3	2.9
129	4.9	4.6	4.3	4.1	3.9	3.7	3.5	3.4	3.2	3.1	3	2.8
130	4.7	4.4	4.2	4	3.8	3.6	3.4	3.3	3.1	3	2.9	2.8
131	4.6	4.3	4	3.8	3.6	3.4	3.3	3.1	3	2.9	2.8	2.7
132	4.5	4.2	4	3.8	3.6	3.4	3.2	3.1	3	2.8	2.7	2.6
133	4.5	4.2	4	3.7	3.5	3.4	3.2	3.1	2.9	2.8	2.7	2.6
134	4.5	4.2	3.9	3.7	3.5	3.4	3.2	3.1	2.9	2.8	2.7	2.6
135	4.4	4.2	3.9	3.7	3.5	3.3	3.2	3	2.9	2.8	2.7	2.6
136	4.4	4.2	3.9	3.7	3.5	3.3	3.2	3	2.9	2.8	2.7	2.6
137	4.4	4.2	3.9	3.7	3.5	3.3	3.2	3	2.9	2.8	2.7	2.6
138	4.5	4.2	3.9	3.7	3.5	3.4	3.2	3.1	2.9	2.8	2.7	2.6
139	4.4	4.2	3.9	3.7	3.5	3.3	3.2	3	2.9	2.8	2.7	2.6
140	4.4	4.1	3.9	3.7	3.5	3.3	3.2	3	2.9	2.8	2.7	2.6
141	4.4	4.1	3.9	3.7	3.5	3.3	3.1	3	2.9	2.8	2.7	2.6
142	4.4	4.1	3.9	3.7	3.5	3.3	3.2	3	2.9	2.8	2.7	2.6
143	4.4	4.1	3.9	3.7	3.5	3.3	3.1	3	2.9	2.8	2.7	2.6
144	4	3.8	3.6	3.4	3.2	3.1	3	2.8	2.7	2.6	2.5	2.4
145	6.1	12	10.4	9.2	8.2	7.4	6.8	6.3	5.8	5.4	5.1	4.8
146	5.6	5.2	4.9	4.6	4.4	4.1	3.9	3.8	3.6	3.4	3.3	3.2
147	5.6	5.4	5.1	4.8	4.5	4.3	4	3.8	3.7	3.5	3.3	3.2
148	5	4.7	4.5	4.2	4	3.8	3.6	3.5	3.3	3.2	3	2.9
149	4.9	4.6	4.4	4.1	3.9	3.7	3.6	3.4	3.2	3.1	3	2.9
150	4.8	4.5	4.3	4	3.8	3.6	3.5	3.3	3.2	3	2.9	2.8
151	4.8	4.5	4.2	4	3.8	3.6	3.4	3.3	3.1	3	2.9	2.8
152	4.8	4.5	4.2	4	3.8	3.6	3.4	3.3	3.1	3	2.9	2.8
153	4.7	4.4	4.2	3.9	3.7	3.5	3.4	3.2	3.1	3	2.8	2.7
154	4.6	4.3	4.1	3.9	3.7	3.5	3.3	3.2	3	2.9	2.8	2.7
155	4.6	4.4	4.1	3.9	3.7	3.5	3.3	3.2	3.1	2.9	2.8	2.7
156	4.6	4.3	4.1	3.9	3.7	3.5	3.3	3.2	3	2.9	2.8	2.7
157	4.6	4.3	4.1	3.8	3.6	3.5	3.3	3.1	3	2.9	2.8	2.7
158	4.6	4.3	4	3.8	3.6	3.4	3.3	3.1	3	2.9	2.8	2.7
159	4.5	4.2	4	3.8	3.6	3.4	3.3	3.1	3	2.9	2.7	2.6
160	4.5	4.2	4	3.8	3.6	3.4	3.2	3.1	3	2.8	2.7	2.6
161	4.3	4.1	3.8	3.6	3.4	3.3	3.1	3	2.9	2.8	2.6	2.6
162	4	3.8	3.6	3.4	3.3	3.1	3	2.9	2.7	2.6	2.5	2.4
163	6.5	15.8	13.2	11.4	10	8.9	8	7.3	6.7	6.2	5.8	5.4
164	6.5	21.5	16.7	13.8	11.7	10.2	9.1	8.2	7.4	6.8	6.3	5.9
165	6.2	13.5	11.5	10.1	8.9	8	7.3	6.7	6.2	5.8	5.4	5.1
166	6	10.9	9.6	8.6	7.7	7	6.5	6	5.6	5.2	4.9	4.6
167	5.2	4.9	4.6	4.4	4.1	3.9	3.7	3.6	3.4	3.3	3.2	3
168	5.1	4.8	4.6	4.3	4.1	3.9	3.7	3.5	3.4	3.2	3.1	3
169	5.1	4.8	4.5	4.3	4	3.8	3.7	3.5	3.4	3.2	3.1	3
170	5	4.7	4.4	4.2	4	3.8	3.6	3.5	3.3	3.2	3	2.9
171	4.9	4.6	4.4	4.1	3.9	3.7	3.6	3.4	3.3	3.1	3	2.9
172	4.9	4.6	4.3	4.1	3.9	3.7	3.5	3.3	3.2	3.1	3	2.8
173	4.8	4.5	4.3	4.1	3.8	3.7	3.5	3.3	3.2	3.1	2.9	2.8
174	4.8	4.5	4.2	4	3.8	3.6	3.4	3.3	3.1	3	2.9	2.8
175	4.7	4.4	4.2	3.9	3.7	3.6	3.4	3.2	3.1	3	2.9	2.8
176	4.7	4.4	4.1	3.9	3.7	3.5	3.4	3.2	3.1	2.9	2.8	2.7
177	4.6	4.4	4.1	3.9	3.7	3.5	3.3	3.2	3	2.9	2.8	2.7
178	4.6	4.3	4	3.8	3.6	3.4	3.3	3.1	3	2.9	2.8	2.7
179	4.5	4.2	4	3.8	3.6	3.4	3.2	3.1	3	2.8	2.7	2.6
180	4.4	4.1	3.9	3.7	3.5	3.3	3.2	3	2.9	2.8	2.7	2.6
181	12.5	50	28.8	21	16.7	13.9	11.9	10.4	9.3	8.4	7.7	8.1
182	8.1	36	24.1	18.5	15	12.7	11	9.8	8.8	8	7.3	6.7
183	8.1	37.5	24.6	18.7	15.2	12.8	11.1	9.8	8.8	7.9	7.3	6.7
184	6.1	10.2	9.1	8.2	7.5	6.9	6.4	5.9	5.5	5.2	4.9	4.6
185	5.7	5.5	5.2	4.9	4.6	4.4	4.2	4	3.8	3.6	3.5	3.4
186	5.8	5.6	5.2	4.9	4.6	4.4	4.2	4	3.8	3.6	3.5	3.4
187	5.4	5.1	4.8	4.5	4.3	4.1	3.9	3.7	3.6	3.4	3.3	3.2
188	5.3	5	4.7	4.4	4.2	4	3.8	3.7	3.5	3.4	3.2	3.1
189	5.2	4.9	4.6	4.3	4.1	3.9	3.7	3.6	3.4	3.3	3.2	3
190	5.1	4.8	4.5	4.2	4	3.8	3.7	3.5	3.3	3.2	3.1	3
191	5	4.7	4.4	4.2	4	3.8	3.6	3.5	3.3	3.2	3	2.9
192	4.9	4.6	4.4	4.1	3.9	3.7	3.5	3.4	3.2	3.1	3	2.9
193	4.8	4.5	4.3	4	3.8	3.6	3.5	3.3	3.2	3.1	2.9	2.8
194	4.7	4.5	4.2	4	3.8	3.6	3.4	3.3	3.1	3	2.9	2.8
195	4.7	4.4	4.2	3.9	3.7	3.5	3.4	3.2	3.1	3	2.8	2.7
196	4.6	4.3	4.1	3.9	3.7	3.5	3.3	3.2	3	2.9	2.8	2.7
197	4.5	4.3	4	3.8	3.6	3.4	3.3	3.1	3	2.9	2.7	2.6
198	4.4	4.2	3.9	3.7	3.5	3.3	3.2	3	2.9	2.8	2.7	2.6
199	16.9	75.6	33.9	23.7	18.4	15.3	13	11.3	10.1	9	11.1	36.7
200	14	54.5	30.5	22	17.4	14.5	12.4	10.9	9.7	8.7	8	11.1
201	6.9	17	14.2	12.2	10.7	9.5	8.6	7.9	7.2	6.7	6.2	5.8
202	6	5.8	5.4	5.1	4.8	4.6	4.4	4.2	4	3.8	3.7	3.5
203	6	5.9	5.6	5.2	4.9	4.7	4.5	4.2	4.1	3.9	3.7	3.6
204	6.1	6.1	5.7	5.4	5.1	4.8	4.6	4.3	4.1	4	3.8	3.6
205	5.7	5.4	5.1	4.8	4.6	4.3	4.1	3.9	3.8	3.6	3.5	3.3
206	5.5	5.1	4.9	4.6	4.4	4.2	4	3.8	3.6	3.5	3.4	3.2
207	5.3	5	4.7	4.5	4.3	4.1	3.9	3.7	3.5	3.4	3.3	3.2
208	5.3	5	4.7	4.4	4.2	4	3.8	3.6	3.5	3.4	3.2	3.1
209	5.1	4.8	4.5	4.3	4.1	3.9	3.7	3.5	3.4	3.3	3.1	3
210	5	4.7	4.4	4.2	4	3.8	3.6	3.5	3.3	3.2	3.1	3
211	4.9	4.6	4.3	4.1	3.9	3.7	3.5	3.4	3.2	3.1	3	2.9
212	4.8	4.5	4.3	4.1	3.8	3.7	3.5	3.3	3.2	3.1	2.9	2.8
213	4.8	4.5	4.2	4	3.8	3.6	3.4	3.3	3.1	3	2.9	2.8
214	4.7	4.4	4.1	3.9	3.7	3.5	3.4	3.2	3.1	2.9	2.8	2.7
215	4.6	4.3	4	3.8	3.6	3.4	3.3	3.1	3	2.9	2.8	2.7
216	4.4	4.1	3.9	3.7	3.5	3.3	3.2	3	2.9	2.8	2.7	2.6
217	17.2	67.6	33.9	24	18.8	15.5	13.2	11.6	10.3	9.3	8.9	21.3
218	10.7	30.2	22.2	17.7	14.8	12.7	11.2	10	9	8.2	7.5	7
219	6.2	6	5.6	5.3	5	4.8	4.5	4.3	4.1	4	3.8	3.7
220	6	5.6	5.3	5	4.8	4.5	4.3	4.1	4	3.8	3.7	3.5
221	6	5.7	5.3	5.1	4.8	4.6	4.4	4.2	4	3.8	3.7	3.5
222	6	5.7	5.3	5.1	4.8	4.6	4.4	4.2	4	3.8	3.7	3.5
223	5.8	5.5	5.2	4.9	4.7	4.5	4.3	4.1	3.9	3.7	3.6	3.5
224	5.6	5.3	5	4.8	4.5	4.3	4.1	3.9	3.8	3.6	3.5	3.4
225	5.5	5.1	4.9	4.6	4.4	4.2	4	3.8	3.7	3.5	3.4	3.3
226	5.4	5.1	4.8	4.6	4.3	4.1	3.9	3.8	3.6	3.5	3.3	3.2
227	5.2	4.9	4.6	4.4	4.2	4	3.8	3.6	3.5	3.3	3.2	3.1
228	5.1	4.8	4.5	4.3	4.1	3.9	3.7	3.6	3.4	3.3	3.1	3
229	5	4.7	4.4	4.2	4	3.8	3.6	3.5	3.3	3.2	3.1	2.9
230	4.9	4.6	4.3	4.1	3.9	3.7	3.5	3.4	3.3	3.1	3	2.9
231	4.8	4.5	4.3	4	3.8	3.7	3.5	3.3	3.2	3.1	2.9	2.8
232	4.7	4.4	4.1	3.9	3.7	3.5	3.4	3.2	3.1	3	2.8	2.7
233	4.5	4.2	4	3.8	3.6	3.4	3.3	3.1	3	2.9	2.8	2.6
234	4.4	4.1	3.9	3.7	3.5	3.3	3.2	3	2.9	2.8	2.7	2.6
235	6.7	11.7	10.4	9.4	8.6	7.9	7.3	6.8	6.4	6	5.6	5.3
236	6.7	11	9.9	9	8.2	7.6	7	6.6	6.2	5.8	5.5	5.2
237	6.2	5.9	5.5	5.3	5	4.7	4.5	4.3	4.2	4	3.8	3.7
238	6.1	5.7	5.4	5.2	4.9	4.7	4.5	4.3	4.1	3.9	3.8	3.6
239	6.2	5.8	5.5	5.2	4.9	4.7	4.5	4.3	4.1	4	3.8	3.7
240	6.2	5.9	5.5	5.2	5	4.7	4.5	4.3	4.2	4	3.8	3.7
241	6.1	5.7	5.4	5.1	4.9	4.7	4.4	4.3	4.1	3.9	3.8	3.6
242	5.8	5.5	5.2	4.9	4.7	4.5	4.3	4.1	3.9	3.8	3.6	3.5
243	5.4	5.1	4.9	4.6	4.4	4.2	4	3.9	3.7	3.6	3.4	3.3
244	5.5	5.2	4.9	4.7	4.4	4.2	4	3.9	3.7	3.6	3.4	3.3
245	5.2	5	4.7	4.4	4.2	4	3.9	3.7	3.5	3.4	3.3	3.2
246	5.1	4.8	4.6	4.3	4.1	3.9	3.8	3.6	3.5	3.3	3.2	3.1
247	5	4.7	4.5	4.2	4	3.8	3.7	3.5	3.4	3.2	3.1	3
248	4.9	4.6	4.4	4.1	3.9	3.8	3.6	3.4	3.3	3.2	3	2.9
249	4.8	4.5	4.3	4	3.8	3.6	3.5	3.3	3.2	3.1	2.9	2.8
250	4.6	4.4	4.1	3.9	3.7	3.5	3.4	3.2	3.1	3	2.8	2.7
251	4.5	4.3	4	3.8	3.6	3.4	3.3	3.1	3	2.9	2.8	2.7
252	4.4	4.1	3.9	3.7	3.5	3.3	3.2	3	2.9	2.8	2.7	2.6
253	7.1	15	13	11.5	10.3	9.3	8.5	7.9	7.3	6.8	6.4	6
254	6.6	7.9	7.3	6.8	6.4	6	5.7	5.4	5.1	4.9	4.7	4.5
255	6.1	5.8	5.5	5.2	5	4.7	4.5	4.3	4.2	4	3.9	3.7
256	6	5.7	5.4	5.1	4.9	4.7	4.5	4.3	4.1	4	3.8	3.7
257	6.1	5.7	5.4	5.2	4.9	4.7	4.5	4.3	4.1	4	3.8	3.7
258	6	5.7	5.4	5.1	4.9	4.7	4.5	4.3	4.1	4	3.8	3.7
259	5.9	5.6	5.3	5.1	4.8	4.6	4.4	4.2	4.1	3.9	3.8	3.6
260	5.7	5.4	5.1	4.9	4.6	4.4	4.3	4.1	3.9	3.8	3.6	3.5
261	5.3	5.1	4.8	4.6	4.4	4.2	4	3.9	3.7	3.6	3.5	3.3
262	5.3	5	4.7	4.5	4.3	4.1	4	3.8	3.6	3.5	3.4	3.3
263	5.2	4.9	4.7	4.4	4.2	4	3.9	3.7	3.6	3.4	3.3	3.2
264	4.8	4.6	4.3	4.1	3.9	3.8	3.6	3.5	3.3	3.2	3.1	3
265	5.1	4.8	4.5	4.3	4.1	3.9	3.7	3.6	3.4	3.3	3.2	3.1
266	5	4.7	4.5	4.2	4	3.8	3.7	3.5	3.4	3.2	3.1	3
267	4.8	4.5	4.2	4	3.8	3.6	3.5	3.3	3.2	3.1	3	2.8
268	4.5	4.3	4	3.8	3.6	3.5	3.3	3.2	3	2.9	2.8	2.7
269	4.4	4.2	4	3.7	3.6	3.4	3.2	3.1	3	2.8	2.7	2.6
270	4.3	4.1	3.8	3.6	3.5	3.3	3.1	3	2.9	2.8	2.7	2.6
271	7	12.2	10.9	9.9	9	8.3	7.7	7.2	6.7	6.3	5.9	5.6
272	6.4	6.3	6	5.6	5.4	5.1	4.9	4.7	4.5	4.3	4.1	4
273	6.3	6	5.7	5.4	5.1	4.9	4.7	4.5	4.3	4.2	4	3.9
274	6.3	6	5.7	5.4	5.1	4.9	4.7	4.5	4.3	4.2	4	3.9
275	6.1	5.8	5.5	5.2	5	4.8	4.6	4.4	4.2	4.1	3.9	3.8
276	6	5.7	5.4	5.1	4.9	4.7	4.5	4.3	4.2	4	3.9	3.7
277	5.9	5.6	5.3	5.1	4.9	4.7	4.5	4.3	4.1	4	3.8	3.7
278	5.6	5.3	5.1	4.8	4.6	4.4	4.3	4.1	3.9	3.8	3.7	3.5
279	5.2	5	4.8	4.5	4.3	4.2	4	3.9	3.7	3.6	3.5	3.3
280	4.8	4.6	4.4	4.2	4	3.9	3.7	3.6	3.5	3.3	3.2	3.1
281	4.6	4.4	4.2	4	3.9	3.7	3.6	3.5	3.3	3.2	3.1	3
282	4.5	4.3	4.1	3.9	3.8	3.6	3.5	3.4	3.2	3.1	3	2.9
283	5	4.7	4.4	4.2	4	3.9	3.7	3.5	3.4	3.3	3.2	3
284	4.8	4.6	4.3	4.1	3.9	3.7	3.6	3.4	3.3	3.2	3.1	3
285	4.6	4.4	4.1	3.9	3.8	3.6	3.4	3.3	3.2	3	2.9	2.8
286	4.4	4.1	3.9	3.7	3.5	3.4	3.2	3.1	3	2.9	2.8	2.7
287	4.3	4.1	3.9	3.7	3.5	3.3	3.2	3	2.9	2.8	2.7	2.6
288	4.3	4	3.8	3.6	3.4	3.2	3.1	3	2.8	2.7	2.6	2.5
289	7	15.1	13.2	11.8	10.6	9.6	8.8	8.2	7.6	7.1	6.7	6.3
290	6.7	10.6	9.7	8.9	8.2	7.6	7.1	6.7	6.3	6	5.7	5.4
291	6.3	6	5.7	5.4	5.2	4.9	4.7	4.5	4.4	4.2	4.1	3.9
292	6.2	5.9	5.6	5.3	5.1	4.9	4.7	4.5	4.3	4.2	4	3.9
293	6.2	6	5.7	5.4	5.2	4.9	4.7	4.6	4.4	4.2	4.1	3.9
294	6.1	5.8	5.5	5.3	5.1	4.8	4.6	4.5	4.3	4.1	4	3.9
295	6.1	5.8	5.5	5.3	5	4.8	4.6	4.4	4.3	4.1	4	3.8
296	5.8	5.5	5.2	5	4.8	4.6	4.4	4.2	4.1	3.9	3.8	3.7
297	5.3	5.1	4.8	4.6	4.4	4.2	4.1	3.9	3.8	3.7	3.5	3.4
298	5	4.8	4.6	4.4	4.2	4	3.9	3.7	3.6	3.5	3.4	3.3
299	4.7	4.5	4.3	4.1	4	3.8	3.7	3.5	3.4	3.3	3.2	3.1
300	4.1	4	3.8	3.7	3.5	3.4	3.3	3.2	3.1	3	2.9	2.8
301	4.6	4.4	4.2	4	3.8	3.6	3.5	3.4	3.2	3.1	3	2.9
302	4.6	4.4	4.2	4	3.8	3.6	3.5	3.3	3.2	3.1	3	2.9
303	4.4	4.2	4	3.8	3.6	3.5	3.3	3.2	3.1	3	2.9	2.8
304	4	3.8	3.6	3.5	3.3	3.2	3	2.9	2.8	2.7	2.6	2.5
305	4.2	3.9	3.7	3.5	3.4	3.2	3.1	3	2.8	2.7	2.6	2.5
306	4	3.8	3.6	3.4	3.3	3.1	3	2.8	2.7	2.6	2.5	2.4
307	7.1	18.4	15.7	13.7	12.2	11	10	9.2	8.5	7.9	7.4	6.9
308	6.4	10.2	9.3	8.6	8	7.5	7	6.6	6.2	5.9	5.6	5.4
309	5.7	5.7	5.4	5.2	4.9	4.7	4.6	4.4	4.2	4.1	3.9	3.8
310	5.5	5.3	5.1	4.8	4.7	4.5	4.3	4.2	4	3.9	3.8	3.7
311	5.6	5.4	5.1	4.9	4.7	4.6	4.4	4.2	4.1	4	3.8	3.7
312	5.4	5.2	4.9	4.7	4.6	4.4	4.3	4.1	4	3.8	3.7	3.6
313	5.4	5.1	4.9	4.7	4.6	4.4	4.2	4.1	4	3.8	3.7	3.6
314	5.5	5.2	5	4.8	4.6	4.4	4.2	4.1	4	3.8	3.7	3.6
315	5.3	5	4.8	4.6	4.4	4.2	4.1	3.9	3.8	3.7	3.6	3.5
316	5.4	5.2	4.9	4.7	4.5	4.3	4.2	4	3.9	3.7	3.6	3.5
317	5.1	4.8	4.6	4.4	4.2	4	3.9	3.7	3.6	3.5	3.4	3.3
318	4.4	4.2	4.1	3.9	3.7	3.6	3.5	3.4	3.2	3.1	3	2.9
319	3.8	3.6	3.5	3.4	3.3	3.1	3	2.9	2.9	2.8	2.7	2.6
320	3.9	3.7	3.6	3.4	3.3	3.2	3.1	3	2.9	2.8	2.7	2.6
321	4.1	3.9	3.7	3.5	3.4	3.3	3.1	3	2.9	2.8	2.7	2.6
322	3.8	3.6	3.4	3.3	3.2	3	2.9	2.8	2.7	2.6	2.5	2.5
323	3.6	3.5	3.3	3.2	3	2.9	2.8	2.7	2.6	2.5	2.4	2.3
324	3.6	3.5	3.3	3.1	3	2.9	2.8	2.6	2.5	2.5	2.4	2.3
325	6.6	16.1	14	12.4	11.2	10.2	9.3	8.6	8	7.4	7	6.6
326	5.4	7.9	7.4	7	6.6	6.2	5.9	5.6	5.3	5.1	4.9	4.7
327	5.2	5.1	4.9	4.7	4.5	4.4	4.2	4.1	3.9	3.8	3.7	3.6
328	5.2	5.1	4.9	4.7	4.5	4.3	4.2	4	3.9	3.8	3.7	3.6
329	5	4.9	4.7	4.5	4.4	4.2	4.1	3.9	3.8	3.7	3.6	3.5
330	5	4.8	4.6	4.5	4.3	4.2	4	3.9	3.8	3.7	3.5	3.4
331	4.4	4.3	4.1	4	3.9	3.7	3.6	3.5	3.4	3.3	3.2	3.2
332	3.7	3.6	3.5	3.4	3.3	3.2	3.1	3	2.9	2.9	2.8	2.7
333	3.4	3.3	3.2	3.1	3	3	2.9	2.8	2.7	2.7	2.6	2.6
334	4	3.9	3.7	3.6	3.5	3.4	3.3	3.2	3.1	3	2.9	2.9
335	4.4	4.2	4.1	3.9	3.8	3.6	3.5	3.4	3.3	3.2	3.1	3
336	4.3	4.2	4	3.8	3.7	3.6	3.4	3.3	3.2	3.1	3	2.9
337	3.8	3.7	3.6	3.4	3.3	3.2	3.1	3	2.9	2.8	2.7	2.7
338	3.2	3.1	3	2.9	2.8	2.7	2.6	2.6	2.5	2.4	2.4	2.3
339	2.9	2.8	2.7	2.6	2.6	2.5	2.4	2.4	2.3	2.2	2.2	2.1
340	3.7	3.5	3.4	3.2	3.1	3	2.9	2.8	2.7	2.6	2.5	2.4
341	3.6	3.4	3.3	3.1	3	2.9	2.8	2.7	2.6	2.5	2.4	2.4
342	3.6	3.4	3.2	3.1	3	2.8	2.7	2.6	2.5	2.5	2.4	2.3
343	3	2.9	2.8	2.7	2.6	2.5	2.4	2.3	2.3	2.2	2.1	2.1
344	3.4	3.2	3.1	3	2.9	2.8	2.7	2.6	2.5	2.5	2.4	2.3
345	3.8	3.7	3.5	3.4	3.3	3.1	3	2.9	2.8	2.8	2.7	2.6
346	4.9	4.7	4.5	4.3	4.1	3.9	3.8	3.6	3.5	3.4	3.3	3.2
347	5.4	5.2	4.9	4.7	4.5	4.3	4.2	4	3.8	3.7	3.6	3.5
348	4.8	4.6	4.4	4.3	4.1	4	3.8	3.7	3.6	3.5	3.4	3.3
349	8	20.9	17.3	14.9	13	11.6	10.5	9.6	8.8	8.1	7.6	7.1
350	5.3	12.7	11.4	10.3	9.4	8.7	8	7.5	7	6.6	6.2	5.9
351	5	9.1	8.4	7.8	7.3	6.8	6.5	6.1	5.8	5.5	5.3	5
352	5.2	8.6	8	7.5	7	6.6	6.3	5.9	5.6	5.4	5.1	4.9
353	5.1	7.6	7.1	6.7	6.3	6	5.7	5.4	5.2	5	4.8	4.6
354	4.9	4.8	4.6	4.5	4.3	4.1	4	3.9	3.8	3.6	3.5	3.4
355	4.5	4.3	4.2	4	3.9	3.8	3.6	3.5	3.4	3.3	3.2	3.2
356	4.1	3.9	3.8	3.7	3.6	3.5	3.4	3.3	3.2	3.1	3	2.9
357	3.9	3.8	3.7	3.5	3.4	3.3	3.2	3.1	3.1	3	2.9	2.8
358	3.8	3.7	3.6	3.5	3.3	3.2	3.1	3.1	3	2.9	2.8	2.7
359	3.7	3.5	3.4	3.3	3.2	3.1	3	2.9	2.9	2.8	2.7	2.6
360	4.3	4.1	3.9	3.8	3.6	3.5	3.4	3.3	3.2	3.1	3	2.9
361	3.7	3.6	3.4	3.3	3.2	3.1	3	2.9	2.8	2.7	2.7	2.6
362	3.3	3.1	3	2.9	2.9	2.8	2.7	2.6	2.5	2.5	2.4	2.3
363	2.3	2.3	2.2	2.2	2.1	2.1	2	2	1.9	1.9	1.9	1.8
364	2.1	2.1	2	2	1.9	1.9	1.8	1.8	1.8	1.7	1.7	1.7
365	3.1	2.9	2.8	2.7	2.7	2.6	2.5	2.4	2.3	2.3	2.2	2.2
366	2.8	2.7	2.6	2.5	2.5	2.4	2.3	2.3	2.2	2.1	2.1	2
367	2.8	2.7	2.6	2.5	2.5	2.4	2.3	2.3	2.2	2.1	2.1	2
368	3.7	3.6	3.4	3.3	3.2	3.1	3	2.9	2.8	2.7	2.6	2.5
369	3.1	3	2.9	2.8	2.8	2.7	2.6	2.5	2.5	2.4	2.4	2.3
370	2.8	2.7	2.7	2.6	2.5	2.5	2.4	2.4	2.3	2.3	2.2	2.2
371	4.5	4.3	4.1	4	3.8	3.7	3.6	3.5	3.4	3.3	3.2	3.1
372	5.3	5.1	4.8	4.6	4.5	4.3	4.1	4	3.9	3.7	3.6	3.5
373	4	17.2	14.7	12.9	11.5	10.3	9.4	8.6	8	7.4	6.9	6.5
374	3.1	11.2	10.1	9.2	8.5	7.9	7.3	6.9	6.5	6.1	5.8	5.5
375	4.3	12.6	11.3	10.2	9.3	8.6	7.9	7.4	6.9	6.5	6.2	5.8
376	4.6	11.6	10.5	9.5	8.8	8.1	7.6	7.1	6.7	6.3	5.9	5.6
377	3.9	8	7.4	7	6.6	6.2	5.9	5.6	5.3	5.1	4.9	4.7
378	3.8	4.3	4.2	4	3.9	3.8	3.6	3.5	3.4	3.3	3.2	3.1
379	3.8	3.7	3.6	3.5	3.4	3.3	3.2	3.1	3	2.9	2.9	2.8
380	3.5	3.4	3.3	3.2	3.1	3	2.9	2.9	2.8	2.7	2.7	2.6
381	3.3	3.2	3.1	3	2.9	2.9	2.8	2.7	2.7	2.6	2.5	2.5
382	3.1	3	2.9	2.9	2.8	2.7	2.6	2.6	2.5	2.5	2.4	2.4
383	2.8	2.7	2.7	2.6	2.5	2.5	2.4	2.4	2.3	2.3	2.2	2.2
384	3.1	3	2.9	2.9	2.8	2.7	2.6	2.6	2.5	2.4	2.4	2.3
385	3.7	3.6	3.5	3.3	3.2	3.1	3	2.9	2.9	2.8	2.7	2.6
386	2.7	2.7	2.6	2.5	2.5	2.4	2.3	2.3	2.2	2.2	2.1	2.1
387	2.5	2.4	2.3	2.3	2.2	2.2	2.1	2.1	2	2	1.9	1.9
388	2.3	2.3	2.2	2.2	2.1	2.1	2	2	1.9	1.9	1.8	1.8
389	2.1	2.1	2	2	1.9	1.9	1.9	1.8	1.8	1.7	1.7	1.7
390	2	2	1.9	1.9	1.8	1.8	1.8	1.7	1.7	1.7	1.6	1.6
391	2.2	2.1	2.1	2	2	1.9	1.9	1.9	1.8	1.8	1.7	1.7
392	2.4	2.3	2.3	2.2	2.2	2.1	2.1	2	2	1.9	1.9	1.9
393	2.6	2.6	2.5	2.4	2.4	2.3	2.3	2.2	2.2	2.1	2.1	2
394	2.9	2.8	2.8	2.7	2.6	2.6	2.5	2.4	2.4	2.3	2.3	2.2
395	3.1	3	2.9	2.8	2.8	2.7	2.6	2.6	2.5	2.5	2.4	2.4
396	3.5	3.4	3.3	3.2	3.1	3	3	2.9	2.8	2.8	2.7	2.6
397	3.4	15	13.1	11.5	10.4	9.4	8.6	7.9	7.4	6.9	6.4	6.1
398	2.9	12.7	11.3	10.2	9.3	8.5	7.9	7.3	6.8	6.4	6	5.7
399	3	8.8	8.2	7.6	7.1	6.6	6.2	5.9	5.6	5.3	5.1	4.8
400	3	7.6	7.1	6.7	6.3	5.9	5.6	5.3	5.1	4.9	4.7	4.5
401	3	5.8	5.5	5.2	5	4.8	4.6	4.4	4.2	4.1	3.9	3.8
402	3.1	4.8	4.6	4.5	4.3	4.1	4	3.8	3.7	3.6	3.5	3.4
403	3	3	2.9	2.8	2.8	2.7	2.6	2.6	2.5	2.5	2.4	2.3
404	3	2.9	2.9	2.8	2.7	2.7	2.6	2.5	2.5	2.4	2.4	2.3
405	3.3	3.2	3.1	3.1	3	2.9	2.8	2.7	2.7	2.6	2.5	2.5
406	3.2	3.1	3.1	3	2.9	2.8	2.7	2.7	2.6	2.5	2.5	2.4
407	3.9	3.8	3.6	3.5	3.4	3.3	3.2	3.1	3	2.9	2.8	2.8
408	3.9	3.8	3.7	3.5	3.4	3.3	3.2	3.1	3	2.9	2.8	2.8
409	3.7	3.6	3.4	3.3	3.2	3.1	3	2.9	2.9	2.8	2.7	2.6
410	3.6	3.5	3.3	3.2	3.1	3	2.9	2.9	2.8	2.7	2.6	2.6
411	2.5	2.4	2.4	2.3	2.3	2.2	2.2	2.1	2.1	2	2	1.9
412	2.4	2.3	2.3	2.2	2.2	2.1	2.1	2	2	2	1.9	1.9
413	2.3	2.3	2.2	2.2	2.1	2.1	2	2	1.9	1.9	1.9	1.8
414	2.1	2.1	2	2	2	1.9	1.9	1.8	1.8	1.8	1.7	1.7
415	2.1	2.1	2	2	1.9	1.9	1.9	1.8	1.8	1.8	1.7	1.7
416	2.4	2.4	2.3	2.3	2.2	2.2	2.1	2.1	2	2	2	1.9
417	2.7	2.6	2.6	2.5	2.5	2.4	2.3	2.3	2.2	2.2	2.2	2.1
418	2.9	2.8	2.8	2.7	2.6	2.6	2.5	2.5	2.4	2.4	2.3	2.3
419	3.1	3	2.9	2.9	2.8	2.7	2.7	2.6	2.5	2.5	2.4	2.4
420	3.2	3.1	3	3	2.9	2.8	2.8	2.7	2.6	2.6	2.5	2.5
421	2.8	9.7	8.8	8.1	7.5	7	6.5	6.1	5.8	5.4	5.2	4.9
422	2.8	14.4	12.5	11.1	10	9.1	8.3	7.7	7.1	6.7	6.3	5.9
423	2.8	10.7	9.7	8.8	8.1	7.5	7	6.6	6.2	5.8	5.5	5.2
424	2.9	8.7	8	7.5	7	6.5	6.1	5.8	5.5	5.2	5	4.7
425	2.9	3.6	3.5	3.4	3.3	3.2	3.1	3	2.9	2.8	2.8	2.7
426	2.9	2.9	2.8	2.7	2.6	2.6	2.5	2.5	2.4	2.4	2.3	2.3
427	2.9	2.9	2.8	2.7	2.6	2.6	2.5	2.5	2.4	2.4	2.3	2.3
428	2.9	2.8	2.7	2.6	2.6	2.5	2.5	2.4	2.4	2.3	2.3	2.2
429	2.9	2.8	2.8	2.7	2.6	2.6	2.5	2.5	2.4	2.3	2.3	2.2
430	3.2	3.1	3	2.9	2.9	2.8	2.7	2.6	2.6	2.5	2.5	2.4
431	2.8	2.7	2.6	2.6	2.5	2.5	2.4	2.3	2.3	2.2	2.2	2.1
432	4	3.9	3.7	3.6	3.5	3.4	3.3	3.2	3.1	3	2.9	2.8
433	3.5	3.4	3.3	3.2	3.1	3	2.9	2.9	2.8	2.7	2.6	2.6
434	3.8	3.6	3.5	3.4	3.3	3.2	3.1	3	2.9	2.8	2.7	2.7
435	3.3	3.2	3.1	3	2.9	2.8	2.7	2.7	2.6	2.5	2.5	2.4
436	2.6	2.6	2.5	2.4	2.4	2.3	2.3	2.2	2.2	2.1	2.1	2
437	2.6	2.5	2.4	2.4	2.3	2.3	2.2	2.2	2.1	2.1	2	2
438	2.5	2.4	2.4	2.3	2.3	2.2	2.2	2.1	2.1	2	2	2
439	2.2	2.1	2.1	2.1	2	2	1.9	1.9	1.9	1.8	1.8	1.8
440	2.2	2.2	2.1	2.1	2.1	2	2	1.9	1.9	1.9	1.8	1.8
441	2.6	2.6	2.5	2.5	2.4	2.4	2.3	2.3	2.2	2.2	2.1	2.1
442	2.8	2.7	2.7	2.6	2.5	2.5	2.4	2.4	2.3	2.3	2.2	2.2
443	2.9	2.9	2.8	2.7	2.7	2.6	2.5	2.5	2.4	2.4	2.4	2.3
444	3.2	3.2	3.1	3	2.9	2.9	2.8	2.7	2.7	2.6	2.6	2.5
445	2.6	7.3	6.8	6.3	5.9	5.6	5.3	5	4.8	4.6	4.4	4.2
446	2.7	10	9.1	8.3	7.6	7.1	6.6	6.2	5.8	5.5	5.2	4.9
447	2.7	7.1	6.6	6.2	5.8	5.5	5.2	5	4.7	4.5	4.3	4.1
448	2.8	10.3	9.3	8.5	7.8	7.3	6.8	6.4	6	5.6	5.3	5.1
449	2.8	5	4.8	4.5	4.4	4.2	4	3.9	3.7	3.6	3.5	3.4
450	2.8	3.8	3.7	3.6	3.5	3.3	3.2	3.1	3.1	3	2.9	2.8
451	2.9	2.9	2.8	2.7	2.6	2.6	2.5	2.5	2.4	2.4	2.3	2.3
452	2.8	2.7	2.7	2.6	2.5	2.5	2.4	2.4	2.3	2.3	2.2	2.2
453	2.8	2.7	2.6	2.6	2.5	2.4	2.4	2.3	2.3	2.2	2.2	2.1
454	3	2.9	2.8	2.7	2.7	2.6	2.5	2.5	2.4	2.4	2.3	2.3
455	3.3	3.2	3.1	3	2.9	2.8	2.8	2.7	2.6	2.6	2.5	2.4
456	2.8	2.7	2.7	2.6	2.5	2.5	2.4	2.4	2.3	2.3	2.2	2.2
457	2.8	2.7	2.7	2.6	2.5	2.5	2.4	2.4	2.3	2.3	2.2	2.2
458	2.8	2.7	2.6	2.6	2.5	2.4	2.4	2.3	2.3	2.2	2.2	2.1
459	3	2.9	2.8	2.7	2.7	2.6	2.5	2.5	2.4	2.4	2.3	2.3
460	2.6	2.6	2.5	2.4	2.4	2.3	2.3	2.2	2.2	2.1	2.1	2.1
461	2.5	2.5	2.4	2.4	2.3	2.3	2.2	2.2	2.1	2.1	2	2
462	2.6	2.6	2.5	2.4	2.4	2.3	2.3	2.2	2.2	2.1	2.1	2
463	2.5	2.4	2.4	2.3	2.3	2.2	2.2	2.1	2.1	2.1	2	2
464	2.1	2.1	2	2	2	1.9	1.9	1.9	1.8	1.8	1.8	1.8
465	1.5	1.5	1.5	1.5	1.4	1.4	1.4	1.4	1.4	1.4	1.3	1.3
466	2.8	2.7	2.7	2.6	2.6	2.5	2.5	2.4	2.4	2.3	2.3	2.2
467	3.1	3	3	2.9	2.8	2.8	2.7	2.6	2.6	2.5	2.5	2.4
468	3.3	3.2	3.1	3	3	2.9	2.8	2.8	2.7	2.7	2.6	2.6
469	2.8	4.6	4.4	4.2	4.1	3.9	3.8	3.6	3.5	3.4	3.3	3.2
470	2.8	5	4.8	4.6	4.4	4.2	4	3.9	3.7	3.6	3.5	3.4
471	2.8	3.5	3.4	3.2	3.1	3.1	3	2.9	2.8	2.7	2.7	2.6
472	5.7	5.7	5.4	5.1	4.9	4.6	4.4	4.3	4.1	3.9	3.8	3.7
473	2.9	2.8	2.7	2.6	2.6	2.5	2.5	2.4	2.4	2.3	2.3	2.2
474	2.8	2.7	2.7	2.6	2.5	2.5	2.4	2.4	2.3	2.3	2.2	2.2
475	3.2	3.1	3.1	3	2.9	2.8	2.7	2.7	2.6	2.5	2.5	2.4
476	2.9	2.8	2.7	2.7	2.6	2.5	2.5	2.4	2.4	2.3	2.3	2.2
477	2.9	2.8	2.7	2.6	2.6	2.5	2.5	2.4	2.4	2.3	2.3	2.2
478	2.8	2.7	2.6	2.6	2.5	2.5	2.4	2.4	2.3	2.3	2.2	2.2
479	2.6	2.6	2.5	2.5	2.4	2.3	2.3	2.3	2.2	2.2	2.1	2.1
480	2.6	2.5	2.4	2.4	2.3	2.3	2.2	2.2	2.2	2.1	2.1	2
481	2.3	2.3	2.2	2.2	2.2	2.1	2.1	2	2	2	1.9	1.9
482	2.1	2	2	2	1.9	1.9	1.9	1.8	1.8	1.8	1.8	1.7
483	1	1	1	1	1	1	1	1	1	0.9	0.9	0.9
484	2.8	2.7	2.7	2.6	2.5	2.5	2.4	2.4	2.4	2.3	2.3	2.2
485	3.1	3	3	2.9	2.8	2.8	2.7	2.7	2.6	2.6	2.5	2.5
486	3.2	3.2	3.1	3	3	2.9	2.8	2.8	2.7	2.7	2.6	2.6
487	2.7	4.5	4.3	4.1	4	3.8	3.7	3.5	3.4	3.3	3.2	3.1
488	2.7	5.2	4.9	4.7	4.5	4.3	4.1	3.9	3.8	3.7	3.5	3.4
489	2.7	5.9	5.5	5.3	5	4.8	4.5	4.4	4.2	4	3.9	3.7
490	2.8	4.6	4.4	4.2	4.1	3.9	3.8	3.7	3.5	3.4	3.3	3.2
491	2.8	2.7	2.7	2.6	2.5	2.5	2.4	2.4	2.3	2.3	2.2	2.2
492	2.8	2.8	2.7	2.6	2.6	2.5	2.5	2.4	2.4	2.3	2.3	2.2
493	3.1	3	3	2.9	2.8	2.7	2.7	2.6	2.5	2.5	2.4	2.4
494	3.3	3.2	3.1	3	3	2.9	2.8	2.7	2.7	2.6	2.6	2.5
495	3	2.9	2.8	2.8	2.7	2.6	2.6	2.5	2.5	2.4	2.4	2.3
496	2.8	2.8	2.7	2.6	2.6	2.5	2.5	2.4	2.4	2.3	2.3	2.2
497	2.8	2.8	2.7	2.6	2.6	2.5	2.5	2.4	2.4	2.3	2.3	2.2
498	2.7	2.6	2.5	2.5	2.4	2.4	2.3	2.3	2.2	2.2	2.2	2.1
499	2.6	2.6	2.5	2.5	2.4	2.4	2.3	2.3	2.2	2.2	2.2	2.1
500	2	2	2	1.9	1.9	1.9	1.8	1.8	1.8	1.8	1.7	1.7
501	1.6	1.6	1.6	1.5	1.5	1.5	1.5	1.5	1.5	1.4	1.4	1.4
502	2.8	2.7	2.6	2.6	2.5	2.5	2.4	2.4	2.4	2.3	2.3	2.2
503	2.8	2.8	2.7	2.7	2.6	2.6	2.5	2.5	2.4	2.4	2.3	2.3
504	3.2	3.1	3	3	2.9	2.8	2.8	2.7	2.7	2.6	2.6	2.5
505	2.5	4.7	4.5	4.3	4.1	3.9	3.8	3.6	3.5	3.4	3.3	3.2
506	2.4	2.3	2.3	2.2	2.2	2.1	2.1	2.1	2	2	1.9	1.9
507	2.5	2.5	2.4	2.4	2.3	2.3	2.2	2.2	2.1	2.1	2	2
508	2.7	2.6	2.6	2.5	2.4	2.4	2.3	2.3	2.2	2.2	2.1	2.1
509	2.8	2.8	2.7	2.6	2.6	2.5	2.5	2.4	2.3	2.3	2.2	2.2
510	2.8	2.8	2.7	2.7	2.6	2.5	2.5	2.4	2.4	2.3	2.3	2.2
511	2.8	2.8	2.7	2.6	2.6	2.5	2.5	2.4	2.4	2.3	2.3	2.2
512	2.8	2.8	2.7	2.6	2.6	2.5	2.5	2.4	2.4	2.3	2.3	2.2
513	3.1	3	2.9	2.9	2.8	2.7	2.7	2.6	2.5	2.5	2.4	2.4
514	3	2.9	2.9	2.8	2.7	2.7	2.6	2.6	2.5	2.4	2.4	2.4
515	2.9	2.9	2.8	2.7	2.7	2.6	2.6	2.5	2.4	2.4	2.4	2.3
516	2.7	2.7	2.6	2.6	2.5	2.5	2.4	2.4	2.3	2.3	2.2	2.2
517	2.6	2.5	2.5	2.4	2.4	2.4	2.3	2.3	2.2	2.2	2.1	2.1
518	2.9	2.9	2.8	2.7	2.7	2.6	2.6	2.5	2.5	2.4	2.4	2.3
519	2.4	2.3	2.3	2.2	2.2	2.2	2.1	2.1	2.1	2	2	2
520	1.5	1.5	1.5	1.5	1.5	1.5	1.4	1.4	1.4	1.4	1.4	1.4
521	2.2	2.1	2.1	2.1	2	2	2	1.9	1.9	1.9	1.9	1.8
522	1.7	1.7	1.7	1.7	1.7	1.6	1.6	1.6	1.6	1.6	1.5	1.5
523	2.2	2.2	2.1	2.1	2	2	2	1.9	1.9	1.8	1.8	1.8
524	2.5	2.4	2.4	2.3	2.3	2.2	2.2	2.1	2.1	2	2	1.9
525	2.5	2.4	2.4	2.3	2.3	2.2	2.2	2.1	2.1	2	2	2
526	2.6	2.5	2.4	2.4	2.3	2.3	2.2	2.2	2.1	2.1	2	2
527	2.7	2.7	2.6	2.5	2.5	2.4	2.4	2.3	2.3	2.2	2.2	2.1
528	2.7	2.7	2.7	2.6	2.5	2.5	2.4	2.4	2.3	2.3	2.2	2.2
529	2.7	2.7	2.6	2.6	2.5	2.5	2.4	2.3	2.3	2.3	2.2	2.2
530	2.8	2.7	2.7	2.6	2.6	2.5	2.5	2.4	2.4	2.3	2.3	2.2
531	3	2.9	2.8	2.8	2.7	2.7	2.6	2.5	2.5	2.4	2.4	2.3
532	3.1	3.1	3	2.9	2.8	2.8	2.7	2.7	2.6	2.6	2.5	2.5
533	3.1	3.1	3	2.9	2.8	2.8	2.7	2.7	2.6	2.6	2.5	2.5
534	3.2	3.1	3	3	2.9	2.8	2.8	2.7	2.7	2.6	2.5	2.5
535	3	2.9	2.8	2.8	2.7	2.7	2.6	2.6	2.5	2.5	2.4	2.4
536	3.2	3.1	3.1	3	2.9	2.9	2.8	2.7	2.7	2.6	2.6	2.5
537	3.2	3.2	3.1	3	3	2.9	2.8	2.8	2.7	2.7	2.6	2.6
538	1.8	1.8	1.8	1.7	1.7	1.7	1.7	1.7	1.6	1.6	1.6	1.6
539	2.1	2.1	2	2	2	2	1.9	1.9	1.9	1.8	1.8	1.8
540	2	1.9	1.9	1.9	1.9	1.8	1.8	1.8	1.8	1.8	1.7	1.7
541	2.1	2.1	2	2	1.9	1.9	1.9	1.8	1.8	1.7	1.7	1.7
542	2.3	2.3	2.2	2.2	2.1	2.1	2	2	2	1.9	1.9	1.8
543	2.4	2.4	2.3	2.3	2.2	2.2	2.1	2.1	2	2	1.9	1.9
544	2.5	2.4	2.4	2.3	2.3	2.2	2.2	2.1	2.1	2.1	2	2
545	2.6	2.5	2.5	2.4	2.3	2.3	2.2	2.2	2.2	2.1	2.1	2
546	2.8	2.8	2.7	2.6	2.6	2.5	2.4	2.4	2.3	2.3	2.3	2.2
547	2.9	2.8	2.7	2.7	2.6	2.5	2.5	2.4	2.4	2.3	2.3	2.2
548	2.8	2.7	2.7	2.6	2.6	2.5	2.5	2.4	2.4	2.3	2.3	2.2
549	2.9	2.8	2.7	2.7	2.6	2.6	2.5	2.5	2.4	2.4	2.3	2.3
550	3.1	3	3	2.9	2.8	2.8	2.7	2.7	2.6	2.6	2.5	2.5
551	3	3	2.9	2.8	2.8	2.7	2.7	2.6	2.6	2.5	2.5	2.4
552	3.1	3	2.9	2.9	2.8	2.8	2.7	2.6	2.6	2.5	2.5	2.5
553	3.3	3.2	3.1	3	3	2.9	2.8	2.8	2.7	2.7	2.6	2.6
554	3.4	3.3	3.2	3.1	3.1	3	2.9	2.9	2.8	2.8	2.7	2.7
555	3.4	3.3	3.2	3.2	3.1	3	3	2.9	2.8	2.8	2.7	2.7
556	2.6	2.6	2.5	2.5	2.4	2.4	2.4	2.3	2.3	2.3	2.2	2.2
557	2.1	2.1	2	2	2	1.9	1.9	1.9	1.9	1.8	1.8	1.8
558	2.2	2.2	2.2	2.1	2.1	2.1	2	2	2	2	1.9	1.9
559	2	2	1.9	1.9	1.8	1.8	1.8	1.7	1.7	1.7	1.6	1.6
560	2.1	2	2	2	1.9	1.9	1.8	1.8	1.8	1.7	1.7	1.7
561	2.3	2.3	2.2	2.2	2.1	2.1	2	2	2	1.9	1.9	1.9
562	2.4	2.4	2.3	2.3	2.2	2.2	2.1	2.1	2	2	2	1.9
563	2.5	2.5	2.4	2.4	2.3	2.3	2.2	2.2	2.1	2.1	2	2
564	2.9	2.8	2.7	2.7	2.6	2.6	2.5	2.4	2.4	2.3	2.3	2.3
565	2.9	2.8	2.7	2.7	2.6	2.6	2.5	2.5	2.4	2.4	2.3	2.3
566	2.8	2.7	2.7	2.6	2.6	2.5	2.5	2.4	2.4	2.3	2.3	2.2
567	2.6	2.5	2.5	2.4	2.4	2.3	2.3	2.3	2.2	2.2	2.1	2.1
568	3	2.9	2.9	2.8	2.7	2.7	2.6	2.6	2.5	2.5	2.4	2.4
569	3.2	3.2	3.1	3	3	2.9	2.8	2.8	2.7	2.7	2.6	2.6
570	3.5	3.4	3.3	3.2	3.2	3.1	3	3	2.9	2.8	2.8	2.7
571	3.3	3.2	3.1	3.1	3	2.9	2.9	2.8	2.8	2.7	2.7	2.6
572	3.4	3.3	3.3	3.2	3.1	3.1	3	2.9	2.9	2.8	2.8	2.7
573	3.6	3.5	3.5	3.4	3.3	3.2	3.2	3.1	3	3	2.9	2.8
574	3.2	3.1	3.1	3	2.9	2.9	2.8	2.8	2.7	2.7	2.6	2.6
575	2.6	2.6	2.5	2.5	2.5	2.4	2.4	2.3	2.3	2.3	2.2	2.2
576	2.6	2.6	2.5	2.5	2.4	2.4	2.3	2.3	2.3	2.2	2.2	2.2
577	1.8	1.8	1.8	1.7	1.7	1.7	1.6	1.6	1.6	1.5	1.5	1.5
578	2	1.9	1.9	1.9	1.8	1.8	1.7	1.7	1.7	1.7	1.6	1.6
579	2	2	2	1.9	1.9	1.8	1.8	1.8	1.7	1.7	1.7	1.7
580	2.4	2.3	2.3	2.2	2.2	2.1	2.1	2	2	1.9	1.9	1.9
581	2.4	2.4	2.3	2.3	2.2	2.2	2.1	2.1	2.1	2	2	1.9
582	2.8	2.8	2.7	2.6	2.6	2.5	2.5	2.4	2.4	2.3	2.3	2.2
583	2.8	2.8	2.7	2.7	2.6	2.5	2.5	2.4	2.4	2.3	2.3	2.3
584	2.7	2.7	2.6	2.6	2.5	2.5	2.4	2.4	2.3	2.3	2.2	2.2
585	2.8	2.8	2.7	2.7	2.6	2.5	2.5	2.4	2.4	2.4	2.3	2.3
586	2.9	2.8	2.8	2.7	2.6	2.6	2.5	2.5	2.4	2.4	2.4	2.3
587	3.2	3.1	3.1	3	2.9	2.9	2.8	2.8	2.7	2.7	2.6	2.6
588	3.3	3.2	3.1	3.1	3	2.9	2.9	2.8	2.8	2.7	2.7	2.6
589	3.2	3.1	3	3	2.9	2.9	2.8	2.8	2.7	2.7	2.6	2.6
590	3.1	3.1	3	2.9	2.9	2.8	2.8	2.7	2.7	2.6	2.6	2.5
591	3.6	5.2	5	4.8	4.7	4.5	4.4	4.3	4.1	4	3.9	3.8
592	3.5	3.5	3.4	3.3	3.2	3.2	3.1	3	3	2.9	2.9	2.8
593	3	2.9	2.9	2.8	2.7	2.7	2.6	2.6	2.6	2.5	2.5	2.4
594	2.6	2.6	2.5	2.5	2.4	2.4	2.4	2.3	2.3	2.3	2.2	2.2
595	1.9	1.9	1.8	1.8	1.8	1.7	1.7	1.7	1.6	1.6	1.6	1.5
596	1.8	1.7	1.7	1.7	1.6	1.6	1.6	1.6	1.5	1.5	1.5	1.5
597	1.9	1.8	1.8	1.8	1.7	1.7	1.7	1.6	1.6	1.6	1.6	1.5
598	2	1.9	1.9	1.9	1.8	1.8	1.8	1.7	1.7	1.7	1.6	1.6
599	2.2	2.2	2.2	2.1	2.1	2	2	2	1.9	1.9	1.9	1.8
600	2.4	2.3	2.3	2.2	2.2	2.2	2.1	2.1	2	2	2	1.9
601	2.5	2.5	2.4	2.4	2.3	2.3	2.2	2.2	2.1	2.1	2.1	2
602	2.8	2.8	2.7	2.7	2.6	2.5	2.5	2.4	2.4	2.3	2.3	2.3
603	2.9	2.9	2.8	2.7	2.7	2.6	2.6	2.5	2.5	2.4	2.4	2.3
604	2.7	2.7	2.6	2.6	2.5	2.5	2.4	2.4	2.4	2.3	2.3	2.2
605	2.7	2.7	2.6	2.6	2.5	2.5	2.4	2.4	2.3	2.3	2.3	2.2
606	2.7	2.7	2.6	2.6	2.5	2.5	2.4	2.4	2.3	2.3	2.3	2.2
607	2.8	2.7	2.7	2.6	2.6	2.5	2.5	2.4	2.4	2.4	2.3	2.3
608	2.8	2.7	2.7	2.6	2.6	2.5	2.5	2.4	2.4	2.4	2.3	2.3
609	3.3	3.2	3.2	3.1	3	3	2.9	2.9	2.8	2.8	2.7	2.7
610	3.4	3.4	3.3	3.2	3.1	3.1	3	3	2.9	2.8	2.8	2.7
611	3	3	2.9	2.9	2.8	2.8	2.7	2.7	2.6	2.6	2.5	2.5
612	2.7	2.7	2.6	2.6	2.5	2.5	2.4	2.4	2.4	2.3	2.3	2.3
613	1.8	1.8	1.8	1.7	1.7	1.7	1.6	1.6	1.6	1.5	1.5	1.5
614	1.7	1.7	1.7	1.6	1.6	1.6	1.6	1.5	1.5	1.5	1.5	1.4
615	1.8	1.8	1.8	1.7	1.7	1.7	1.7	1.6	1.6	1.6	1.5	1.5
616	1.9	1.9	1.9	1.8	1.8	1.8	1.7	1.7	1.7	1.7	1.6	1.6
617	2.1	2.1	2.1	2	2	1.9	1.9	1.9	1.8	1.8	1.8	1.8
618	2.2	2.2	2.1	2.1	2	2	2	1.9	1.9	1.9	1.8	1.8
619	2.3	2.2	2.2	2.2	2.1	2.1	2	2	2	1.9	1.9	1.9
620	2.4	2.4	2.3	2.3	2.3	2.2	2.2	2.1	2.1	2.1	2	2
621	2.8	2.8	2.7	2.6	2.6	2.5	2.5	2.4	2.4	2.4	2.3	2.3
622	2.9	2.8	2.8	2.7	2.7	2.6	2.6	2.5	2.5	2.4	2.4	2.3
623	2.6	2.5	2.5	2.4	2.4	2.3	2.3	2.3	2.2	2.2	2.2	2.1
624	2.6	2.6	2.5	2.5	2.5	2.4	2.4	2.3	2.3	2.3	2.2	2.2
625	2.8	2.7	2.7	2.6	2.6	2.5	2.5	2.4	2.4	2.3	2.3	2.3
626	2.7	2.7	2.6	2.6	2.6	2.5	2.5	2.4	2.4	2.3	2.3	2.3
627	2.8	2.8	2.7	2.7	2.6	2.6	2.5	2.5	2.4	2.4	2.4	2.3
628	2.9	2.9	2.8	2.8	2.7	2.7	2.6	2.6	2.6	2.5	2.5	2.4
629	2.9	2.8	2.8	2.7	2.7	2.6	2.6	2.5	2.5	2.4	2.4	2.4
630	2.8	2.7	2.7	2.7	2.6	2.6	2.5	2.5	2.4	2.4	2.4	2.3
631	1.8	1.8	1.8	1.7	1.7	1.7	1.6	1.6	1.6	1.5	1.5	1.5
632	1.7	1.7	1.7	1.6	1.6	1.6	1.5	1.5	1.5	1.5	1.4	1.4
633	2	2	1.9	1.9	1.8	1.8	1.8	1.7	1.7	1.7	1.7	1.6
634	1.9	1.9	1.8	1.8	1.8	1.7	1.7	1.7	1.6	1.6	1.6	1.6
635	2	2	2	1.9	1.9	1.9	1.8	1.8	1.8	1.7	1.7	1.7
636	2.1	2.1	2.1	2	2	2	1.9	1.9	1.9	1.8	1.8	1.8
637	2.2	2.2	2.1	2.1	2.1	2	2	2	1.9	1.9	1.9	1.8
638	2.3	2.3	2.2	2.2	2.1	2.1	2.1	2	2	2	1.9	1.9
639	2.4	2.4	2.4	2.3	2.3	2.2	2.2	2.2	2.1	2.1	2	2
640	2.7	2.7	2.6	2.6	2.5	2.5	2.4	2.4	2.3	2.3	2.2	2.2
641	2.6	2.5	2.5	2.4	2.4	2.3	2.3	2.3	2.2	2.2	2.2	2.1
642	2.6	2.6	2.5	2.5	2.4	2.4	2.4	2.3	2.3	2.2	2.2	2.2
643	2.7	2.7	2.6	2.6	2.5	2.5	2.4	2.4	2.4	2.3	2.3	2.2
644	2.7	2.7	2.6	2.6	2.5	2.5	2.5	2.4	2.4	2.3	2.3	2.3
645	2.7	2.7	2.6	2.6	2.5	2.5	2.5	2.4	2.4	2.3	2.3	2.3
646	2.8	2.7	2.7	2.6	2.6	2.5	2.5	2.5	2.4	2.4	2.3	2.3
647	2.9	6.5	6.2	6	5.7	5.5	5.3	5.1	4.9	4.8	4.6	4.5
648	2.8	2.8	2.7	2.7	2.6	2.6	2.5	2.5	2.4	2.4	2.4	2.3
649	1.6	1.6	1.5	1.5	1.5	1.5	1.4	1.4	1.4	1.4	1.3	1.3
650	2.1	2	2	2	1.9	1.9	1.8	1.8	1.8	1.7	1.7	1.7
651	2.2	2.1	2.1	2	2	1.9	1.9	1.9	1.8	1.8	1.8	1.7
652	1.9	1.8	1.8	1.8	1.7	1.7	1.7	1.7	1.6	1.6	1.6	1.5
653	1.9	1.9	1.9	1.8	1.8	1.8	1.7	1.7	1.7	1.7	1.6	1.6
654	2.1	2	2	2	1.9	1.9	1.9	1.8	1.8	1.8	1.7	1.7
655	2.2	2.2	2.1	2.1	2.1	2	2	1.9	1.9	1.9	1.9	1.8
656	2.3	2.3	2.2	2.2	2.1	2.1	2.1	2	2	2	1.9	1.9
657	2.4	2.3	2.3	2.2	2.2	2.2	2.1	2.1	2.1	2	2	2
658	2.5	2.5	2.4	2.4	2.3	2.3	2.2	2.2	2.2	2.1	2.1	2.1
659	2.6	2.5	2.5	2.4	2.4	2.4	2.3	2.3	2.2	2.2	2.2	2.1
660	2.6	2.6	2.5	2.5	2.4	2.4	2.3	2.3	2.3	2.2	2.2	2.2
661	2.7	2.6	2.6	2.5	2.5	2.4	2.4	2.4	2.3	2.3	2.3	2.2
662	2.7	2.7	2.6	2.6	2.5	2.5	2.4	2.4	2.4	2.3	2.3	2.2
663	2.7	2.7	2.6	2.6	2.5	2.5	2.4	2.4	2.4	2.3	2.3	2.2
664	2.8	2.7	2.7	2.6	2.6	2.5	2.5	2.4	2.4	2.4	2.3	2.3
665	2.8	10.6	9.8	9.2	8.6	8.1	7.7	7.3	7	6.6	6.3	6.1
666	2.8	7.4	7.1	6.7	6.4	6.2	5.9	5.7	5.5	5.3	5.1	4.9
667	1.9	1.8	1.8	1.8	1.7	1.7	1.7	1.6	1.6	1.6	1.5	1.5
668	2	2	1.9	1.9	1.8	1.8	1.8	1.7	1.7	1.7	1.6	1.6
669	2.1	2	2	1.9	1.9	1.9	1.8	1.8	1.8	1.7	1.7	1.7
670	1.9	1.9	1.8	1.8	1.8	1.7	1.7	1.7	1.6	1.6	1.6	1.6
671	2	1.9	1.9	1.9	1.8	1.8	1.8	1.7	1.7	1.7	1.6	1.6
672	2	2	2	1.9	1.9	1.9	1.8	1.8	1.8	1.7	1.7	1.7
673	2.1	2.1	2.1	2	2	2	1.9	1.9	1.9	1.8	1.8	1.8
674	2.2	2.2	2.2	2.1	2.1	2	2	2	1.9	1.9	1.9	1.9
675	2.3	2.3	2.2	2.2	2.2	2.1	2.1	2.1	2	2	2	1.9
676	2.4	2.4	2.4	2.3	2.3	2.2	2.2	2.2	2.1	2.1	2.1	2
677	2.5	2.5	2.4	2.4	2.4	2.3	2.3	2.2	2.2	2.2	2.1	2.1
678	2.6	2.5	2.5	2.4	2.4	2.4	2.3	2.3	2.2	2.2	2.2	2.1
679	2.6	2.6	2.5	2.5	2.5	2.4	2.4	2.3	2.3	2.3	2.2	2.2
680	2.7	2.6	2.6	2.5	2.5	2.5	2.4	2.4	2.3	2.3	2.3	2.2
681	2.7	2.7	2.6	2.6	2.5	2.5	2.4	2.4	2.4	2.3	2.3	2.2
682	2.8	2.7	2.7	2.6	2.6	2.5	2.5	2.4	2.4	2.3	2.3	2.3
683	2.8	14.8	13.4	12.2	11.2	10.4	9.7	9.1	8.5	8	7.6	7.2
684	2.8	6.6	6.3	6.1	5.8	5.6	5.4	5.2	5	4.8	4.7	4.5
685	1.8	1.8	1.7	1.7	1.7	1.6	1.6	1.6	1.5	1.5	1.5	1.5
686	2.1	2	2	2	1.9	1.9	1.8	1.8	1.8	1.7	1.7	1.7
687	1.8	1.8	1.8	1.7	1.7	1.7	1.6	1.6	1.6	1.5	1.5	1.5
688	1.9	1.9	1.8	1.8	1.8	1.7	1.7	1.7	1.6	1.6	1.6	1.6
689	2	1.9	1.9	1.9	1.8	1.8	1.8	1.7	1.7	1.7	1.7	1.6
690	2.1	2	2	2	1.9	1.9	1.9	1.8	1.8	1.8	1.7	1.7
691	2.2	2.1	2.1	2.1	2	2	2	1.9	1.9	1.9	1.8	1.8
692	2.3	2.2	2.2	2.1	2.1	2.1	2	2	2	1.9	1.9	1.9
693	2.3	2.3	2.3	2.2	2.2	2.1	2.1	2.1	2	2	2	1.9
694	2.4	2.4	2.3	2.3	2.2	2.2	2.2	2.1	2.1	2.1	2	2
695	2.5	2.5	2.4	2.4	2.3	2.3	2.3	2.2	2.2	2.1	2.1	2.1
696	2.6	2.5	2.5	2.4	2.4	2.4	2.3	2.3	2.2	2.2	2.2	2.1
697	2.6	2.6	2.5	2.5	2.4	2.4	2.3	2.3	2.3	2.2	2.2	2.2
698	2.6	2.6	2.5	2.5	2.5	2.4	2.4	2.3	2.3	2.3	2.2	2.2
699	2.7	2.6	2.6	2.5	2.5	2.4	2.4	2.4	2.3	2.3	2.3	2.2
700	2.8	2.7	2.7	2.6	2.6	2.5	2.5	2.4	2.4	2.4	2.3	2.3
701	2.8	19.5	17	15.1	13.6	12.4	11.4	10.5	9.8	9.1	8.6	8.1
702	2.8	10.6	9.9	9.2	8.7	8.2	7.7	7.3	7	6.6	6.3	6.1
703	2.8	8.2	7.8	7.4	7	6.7	6.4	6.1	5.9	5.6	5.4	5.2
704	2.9	13.3	12.1	11.2	10.3	9.6	9	8.5	8	7.6	7.2	6.9
705	2.9	8.5	8.1	7.6	7.2	6.9	6.6	6.3	6	5.8	5.6	5.4
706	2.8	2.8	2.8	2.7	2.7	2.6	2.6	2.5	2.5	2.4	2.4	2.4
707	2.8	2.7	2.7	2.6	2.6	2.5	2.5	2.4	2.4	2.4	2.3	2.3
708	2.7	2.7	2.6	2.6	2.5	2.5	2.5	2.4	2.4	2.3	2.3	2.3
709	2.1	8	7.2	6.6	6.1	5.7	5.3	5	4.7	4.4	4.2	4
710	2	5.1	4.8	4.5	4.3	4.1	3.9	3.7	3.6	3.4	3.3	3.2
711	1.9	1.9	1.8	1.8	1.7	1.7	1.7	1.7	1.6	1.6	1.6	1.5
712	1.9	1.9	1.9	1.8	1.8	1.8	1.7	1.7	1.7	1.6	1.6	1.6
713	2	2	1.9	1.9	1.8	1.8	1.8	1.8	1.7	1.7	1.7	1.6
714	2.1	2	2	2	1.9	1.9	1.9	1.8	1.8	1.8	1.7	1.7
715	2.2	2.1	2.1	2.1	2	2	1.9	1.9	1.9	1.9	1.8	1.8
716	2.3	2.2	2.2	2.1	2.1	2.1	2	2	1.9	1.9	1.9	1.9
717	2.3	2.3	2.3	2.2	2.2	2.1	2.1	2.1	2	2	2	1.9
718	2.5	2.4	2.4	2.3	2.3	2.2	2.2	2.2	2.1	2.1	2.1	2
719	2.5	2.5	2.4	2.4	2.3	2.3	2.3	2.2	2.2	2.2	2.1	2.1
720	2.6	2.6	2.5	2.5	2.4	2.4	2.3	2.3	2.3	2.2	2.2	2.2
721	2.6	2.6	2.5	2.5	2.5	2.4	2.4	2.3	2.3	2.3	2.2	2.2
722	2.6	2.6	2.5	2.5	2.4	2.4	2.3	2.3	2.3	2.2	2.2	2.2
723	2.6	2.6	2.5	2.5	2.4	2.4	2.4	2.3	2.3	2.2	2.2	2.2
724	2.7	2.7	2.6	2.6	2.5	2.5	2.5	2.4	2.4	2.3	2.3	2.3
725	2.8	25.1	21.1	18.2	16	14.3	13	11.8	10.9	10.1	9.4	8.8
726	2.9	22.5	19.2	16.8	15	13.5	12.3	11.3	10.4	9.7	9.1	8.5
727	2.8	13.3	12.1	11.2	10.3	9.6	9	8.5	8	7.6	7.2	6.8
728	2.8	13	11.9	10.9	10.1	9.5	8.9	8.3	7.9	7.5	7.1	6.8
729	2.9	9.7	9.1	8.6	8.1	7.7	7.3	6.9	6.6	6.3	6	5.8
730	2.8	6.5	6.2	6	5.7	5.5	5.3	5.1	4.9	4.8	4.6	4.5
731	2.8	2.8	2.7	2.7	2.6	2.6	2.5	2.5	2.4	2.4	2.4	2.3
732	2.8	2.7	2.7	2.6	2.6	2.5	2.5	2.5	2.4	2.4	2.3	2.3
733	2	8.9	8	7.3	6.6	6.1	5.7	5.3	5	4.7	4.4	4.2
734	1.7	5.4	5.1	4.8	4.5	4.3	4.1	3.9	3.7	3.6	3.4	3.3
735	1.8	5	4.8	4.5	4.3	4.1	3.9	3.8	3.6	3.5	3.3	3.2
736	1.9	2.6	2.5	2.4	2.4	2.3	2.3	2.2	2.2	2.1	2.1	2
737	2	1.9	1.9	1.9	1.8	1.8	1.8	1.7	1.7	1.7	1.7	1.6
738	2.1	2	2	2	1.9	1.9	1.9	1.8	1.8	1.8	1.7	1.7
739	2.2	2.1	2.1	2.1	2	2	2	1.9	1.9	1.9	1.8	1.8
740	2.3	2.2	2.2	2.1	2.1	2.1	2	2	2	1.9	1.9	1.9
741	2.4	2.4	2.3	2.3	2.2	2.2	2.1	2.1	2.1	2	2	2
742	2.4	2.4	2.4	2.3	2.3	2.2	2.2	2.2	2.1	2.1	2.1	2
743	2.5	3	2.9	2.9	2.8	2.7	2.7	2.6	2.6	2.5	2.5	2.4
744	2.6	2.7	2.6	2.6	2.5	2.5	2.5	2.4	2.4	2.3	2.3	2.2
745	2.6	2.6	2.5	2.5	2.5	2.4	2.4	2.3	2.3	2.3	2.2	2.2
746	2.6	2.6	2.5	2.5	2.4	2.4	2.4	2.3	2.3	2.2	2.2	2.2
747	2.6	2.6	2.5	2.5	2.4	2.4	2.4	2.3	2.3	2.2	2.2	2.2
748	2.7	2.6	2.6	2.5	2.5	2.4	2.4	2.4	2.3	2.3	2.2	2.2
749	2.8	17.3	15.3	13.8	12.5	11.5	10.6	9.8	9.2	8.6	8.1	7.6
750	2.8	21	18.1	16	14.3	12.9	11.8	10.9	10.1	9.4	8.8	8.3
751	2.8	17.4	15.4	13.8	12.6	11.5	10.6	9.9	9.2	8.7	8.2	7.7
752	2.8	14.6	13.2	12	11.1	10.3	9.6	9	8.4	7.9	7.5	7.1
753	2.8	9.4	8.8	8.3	7.8	7.4	7.1	6.7	6.4	6.1	5.9	5.7
754	2.8	7.5	7.2	6.8	6.5	6.2	6	5.7	5.5	5.3	5.1	4.9
755	2.8	2.7	2.7	2.6	2.6	2.5	2.5	2.4	2.4	2.4	2.3	2.3
756	2.7	2.6	2.6	2.5	2.5	2.4	2.4	2.4	2.3	2.3	2.3	2.2
757	1.6	5.5	5.1	4.8	4.5	4.3	4.1	3.9	3.7	3.5	3.4	3.2
758	1.7	1.7	1.7	1.6	1.6	1.6	1.5	1.5	1.5	1.5	1.4	1.4
759	1.8	3.7	3.6	3.4	3.3	3.2	3.1	3	2.9	2.8	2.7	2.6
760	1.9	8.1	7.4	6.9	6.4	6	5.6	5.3	5	4.8	4.5	4.3
761	2	3.6	3.5	3.4	3.3	3.2	3.1	3	2.9	2.8	2.7	2.7
762	2.1	4.1	3.9	3.8	3.6	3.5	3.4	3.3	3.2	3.1	3	2.9
763	2.2	6.1	5.7	5.4	5.2	4.9	4.7	4.5	4.4	4.2	4	3.9
764	2.3	8.1	7.6	7.1	6.7	6.3	6	5.7	5.4	5.2	4.9	4.7
765	2.4	8.1	7.5	7.1	6.7	6.3	6	5.7	5.4	5.2	5	4.8
766	2.4	6.5	6.1	5.9	5.6	5.3	5.1	4.9	4.7	4.6	4.4	4.2
767	2.5	11.6	10.6	9.8	9.1	8.5	7.9	7.5	7	6.7	6.3	6
768	2.6	8.4	7.9	7.4	7	6.7	6.3	6.1	5.8	5.5	5.3	5.1
769	2.7	2.6	2.6	2.5	2.5	2.4	2.4	2.4	2.3	2.3	2.2	2.2
770	2.7	2.6	2.6	2.5	2.5	2.4	2.4	2.3	2.3	2.3	2.2	2.2
771	2.7	2.6	2.6	2.5	2.5	2.4	2.4	2.4	2.3	2.3	2.2	2.2
772	2.7	2.7	2.6	2.6	2.5	2.5	2.4	2.4	2.3	2.3	2.3	2.2
773	2.7	7.1	6.7	6.4	6.1	5.9	5.6	5.4	5.2	5	4.8	4.7
774	2.8	16.3	14.6	13.1	12	11	10.2	9.5	8.9	8.4	7.9	7.5
775	2.8	20.2	17.6	15.6	14	12.7	11.6	10.7	9.9	9.3	8.7	8.2
776	2.8	19.8	17.3	15.3	13.8	12.5	11.5	10.6	9.9	9.2	8.7	8.2
777	2.8	8.7	8.2	7.8	7.4	7	6.7	6.4	6.1	5.8	5.6	5.4
778	2.8	3.6	3.5	3.4	3.3	3.2	3.2	3.1	3	3	2.9	2.9
779	2.7	2.6	2.6	2.6	2.5	2.5	2.4	2.4	2.4	2.3	2.3	2.2
780	2.6	2.6	2.6	2.5	2.5	2.4	2.4	2.4	2.3	2.3	2.2	2.2
781	1.6	7.2	6.6	6.1	5.7	5.3	4.9	4.7	4.4	4.2	4	3.8
782	1.7	1.7	1.6	1.6	1.6	1.5	1.5	1.5	1.5	1.4	1.4	1.4
783	1.8	2.5	2.4	2.4	2.3	2.3	2.2	2.1	2.1	2	2	2
784	1.9	7.3	6.8	6.3	5.9	5.5	5.2	4.9	4.7	4.5	4.3	4.1
785	2	7	6.6	6.1	5.8	5.5	5.2	4.9	4.7	4.5	4.3	4.1
786	2.1	4.7	4.5	4.3	4.1	4	3.8	3.7	3.5	3.4	3.3	3.2
787	2.2	8.4	7.8	7.2	6.8	6.4	6	5.7	5.4	5.1	4.9	4.7
788	2.3	11	10	9.1	8.4	7.8	7.3	6.9	6.5	6.1	5.8	5.5
789	2.4	12.1	11	10	9.2	8.5	7.9	7.4	7	6.6	6.2	5.9
790	2.4	12.6	11.4	10.4	9.6	8.9	8.2	7.7	7.3	6.8	6.5	6.1
791	2.5	13.1	11.8	10.8	9.9	9.2	8.6	8	7.5	7.1	6.7	6.4
792	2.6	10.1	9.4	8.8	8.2	7.7	7.3	6.9	6.6	6.2	6	5.7
793	2.7	8.7	8.2	7.7	7.3	6.9	6.6	6.3	6	5.7	5.5	5.3
794	2.7	7.1	6.8	6.4	6.1	5.9	5.6	5.4	5.2	5	4.8	4.7
795	2.7	3.7	3.6	3.5	3.4	3.3	3.2	3.2	3.1	3	3	2.9
796	2.7	2.7	2.6	2.6	2.5	2.5	2.4	2.4	2.4	2.3	2.3	2.3
797	2.7	6.5	6.2	5.9	5.7	5.4	5.2	5	4.9	4.7	4.5	4.4
798	2.7	4.9	4.7	4.6	4.4	4.3	4.1	4	3.9	3.8	3.7	3.6
799	2.8	4.8	4.7	4.5	4.4	4.3	4.1	4	3.9	3.8	3.7	3.6
800	2.8	12	11	10.2	9.5	8.9	8.4	7.9	7.5	7.1	6.8	6.5
801	2.8	12.3	11.3	10.5	9.7	9.1	8.5	8.1	7.6	7.2	6.9	6.6
802	2.8	6.1	5.8	5.6	5.4	5.2	5	4.8	4.7	4.5	4.4	4.3
803	2.8	2.7	2.7	2.6	2.6	2.5	2.5	2.4	2.4	2.4	2.3	2.3
804	2.7	2.7	2.6	2.6	2.5	2.5	2.4	2.4	2.4	2.3	2.3	2.3
805	1.6	7.2	6.6	6.1	5.6	5.3	4.9	4.6	4.4	4.1	3.9	3.7
806	1.7	1.7	1.6	1.6	1.6	1.5	1.5	1.5	1.5	1.4	1.4	1.4
807	1.8	1.8	1.7	1.7	1.7	1.6	1.6	1.6	1.5	1.5	1.5	1.5
808	1.9	1.8	1.8	1.8	1.7	1.7	1.7	1.6	1.6	1.6	1.6	1.5
809	2	6	5.6	5.3	5.1	4.8	4.6	4.4	4.2	4	3.9	3.7
810	2	5.9	5.6	5.3	5.1	4.8	4.6	4.4	4.2	4	3.9	3.8
811	2.1	10.8	9.8	8.9	8.2	7.6	7.1	6.7	6.3	5.9	5.6	5.3
812	2.3	11.8	10.6	9.7	8.9	8.2	7.6	7.1	6.7	6.3	6	5.7
813	2.3	11	10	9.2	8.5	7.9	7.4	7	6.6	6.2	5.9	5.6
814	2.4	13.2	11.8	10.7	9.8	9.1	8.4	7.9	7.4	7	6.6	6.2
815	2.5	11.5	10.5	9.6	8.9	8.3	7.8	7.4	6.9	6.6	6.2	5.9
816	2.6	11.7	10.7	9.9	9.2	8.6	8	7.6	7.1	6.8	6.4	6.1
817	2.7	13.8	12.5	11.4	10.5	9.7	9	8.5	7.9	7.5	7.1	6.7
818	2.7	8.6	8.1	7.6	7.2	6.8	6.5	6.2	5.9	5.7	5.5	5.2
819	2.7	3	2.9	2.9	2.8	2.7	2.7	2.6	2.6	2.5	2.5	2.4
820	2.7	3.9	3.8	3.7	3.6	3.5	3.4	3.4	3.3	3.2	3.1	3.1
821	2.7	10.6	9.8	9.2	8.6	8.1	7.6	7.2	6.9	6.5	6.2	6
822	2.8	12.5	11.4	10.5	9.8	9.1	8.5	8	7.6	7.2	6.8	6.5
823	2.8	5.7	5.5	5.3	5.1	4.9	4.7	4.6	4.4	4.3	4.2	4
824	2.8	3.9	3.8	3.7	3.6	3.5	3.4	3.4	3.3	3.2	3.1	3.1
825	2.8	2.8	2.7	2.7	2.6	2.6	2.5	2.5	2.4	2.4	2.4	2.3
826	2.8	7.8	7.4	7	6.7	6.4	6.1	5.9	5.6	5.4	5.2	5
827	2.8	8.1	7.7	7.3	7	6.6	6.3	6.1	5.8	5.6	5.4	5.2
828	2.8	2.7	2.7	2.6	2.6	2.6	2.5	2.5	2.4	2.4	2.4	2.3
829	1.6	11.4	9.9	8.8	7.9	7.2	6.6	6	5.6	5.2	4.9	4.6
830	1.7	7.8	7.1	6.6	6.1	5.7	5.3	5	4.7	4.4	4.2	4
831	1.8	11.6	10.2	9.1	8.2	7.5	6.9	6.4	6	5.6	5.2	4.9
832	1.9	4.7	4.5	4.3	4.1	3.9	3.7	3.6	3.5	3.3	3.2	3.1
833	1.9	4.4	4.2	4	3.8	3.7	3.6	3.4	3.3	3.2	3.1	3
834	2	6.2	5.8	5.5	5.2	5	4.7	4.5	4.3	4.2	4	3.8
835	2.1	11.2	10.1	9.2	8.4	7.8	7.3	6.8	6.4	6	5.7	5.4
836	2.2	11.9	10.7	9.7	8.9	8.2	7.7	7.2	6.7	6.3	6	5.7
837	2.3	10.5	9.6	8.8	8.2	7.6	7.2	6.7	6.4	6	5.7	5.4
838	2.4	12.3	11.1	10.1	9.3	8.6	8	7.5	7.1	6.7	6.3	6
839	2.5	5.1	4.9	4.7	4.5	4.4	4.2	4.1	3.9	3.8	3.7	3.6
840	2.5	6.8	6.5	6.1	5.9	5.6	5.4	5.2	5	4.8	4.6	4.4
841	2.6	8.4	7.9	7.5	7	6.7	6.4	6.1	5.8	5.6	5.3	5.1
842	2.6	5.6	5.4	5.2	5	4.8	4.6	4.5	4.3	4.2	4.1	3.9
843	2.6	2.6	2.5	2.5	2.4	2.4	2.4	2.3	2.3	2.2	2.2	2.2
844	2.6	2.6	2.6	2.5	2.5	2.4	2.4	2.4	2.3	2.3	2.2	2.2
845	2.7	7.6	7.2	6.8	6.5	6.2	5.9	5.7	5.4	5.2	5	4.9
846	2.7	9.3	8.7	8.2	7.7	7.3	6.9	6.6	6.3	6	5.8	5.5
847	2.8	13.3	12.1	11.1	10.2	9.5	8.9	8.4	7.9	7.4	7.1	6.7
848	2.8	8.4	7.9	7.5	7.1	6.7	6.4	6.1	5.9	5.6	5.4	5.2
849	2.8	6.3	6	5.8	5.5	5.3	5.1	4.9	4.8	4.6	4.5	4.3
850	2.8	11.4	10.5	9.8	9.2	8.6	8.1	7.7	7.3	6.9	6.6	6.3
851	2.9	16	14.3	13	11.9	10.9	10.2	9.5	8.9	8.4	7.9	7.5
852	2.8	5.9	5.7	5.5	5.3	5.1	4.9	4.7	4.6	4.5	4.3	4.2
853	1.9	11.9	10.3	9.1	8.2	7.4	6.8	6.2	5.8	5.4	5.1	4.8
854	1.7	10.6	9.4	8.4	7.7	7	6.5	6	5.6	5.3	5	4.7
855	1.8	9.1	8.3	7.5	6.9	6.4	6	5.6	5.3	5	4.7	4.5
856	1.9	8.3	7.6	7	6.5	6.1	5.7	5.4	5.1	4.8	4.6	4.4
857	2	9.8	8.9	8.1	7.5	6.9	6.5	6.1	5.7	5.4	5.1	4.9
858	2	7.7	7.1	6.7	6.2	5.9	5.6	5.3	5	4.8	4.6	4.4
859	2.1	12.3	11	9.9	9	8.3	7.7	7.2	6.7	6.3	5.9	5.6
860	2.2	13	11.5	10.4	9.5	8.7	8.1	7.5	7	6.6	6.2	5.9
861	2.3	10	9.1	8.4	7.9	7.3	6.9	6.5	6.1	5.8	5.5	5.3
862	2.4	9.5	8.8	8.2	7.6	7.2	6.8	6.4	6.1	5.8	5.5	5.2
863	2.4	10.7	9.9	9.1	8.5	7.9	7.4	7	6.6	6.3	6	5.7
864	2.5	11.3	10.4	9.6	8.9	8.3	7.8	7.3	6.9	6.5	6.2	5.9
865	2.6	9.3	8.7	8.1	7.6	7.2	6.8	6.5	6.2	5.9	5.6	5.4
866	2.6	7.9	7.4	7	6.6	6.3	6	5.8	5.5	5.3	5.1	4.9
867	2.6	6.6	6.3	6	5.7	5.5	5.2	5	4.9	4.7	4.5	4.4
868	2.6	8.4	7.9	7.4	7	6.7	6.3	6.1	5.8	5.5	5.3	5.1
869	2.7	13.3	12	11	10.2	9.4	8.8	8.2	7.8	7.3	6.9	6.6
870	2.7	14.2	12.8	11.7	10.7	9.9	9.2	8.6	8.1	7.6	7.2	6.9
871	2.7	17.9	15.7	14	12.7	11.6	10.6	9.9	9.2	8.6	8.1	7.6
872	2.8	14.6	13.1	12	11	10.1	9.4	8.8	8.3	7.8	7.4	7
873	2.8	10.4	9.7	9	8.5	8	7.5	7.2	6.8	6.5	6.2	5.9
874	2.8	17.1	15.1	13.6	12.4	11.3	10.5	9.7	9.1	8.5	8	7.6
875	2.8	17.5	15.5	13.9	12.6	11.6	10.7	9.9	9.3	8.7	8.2	7.7
876	2.8	12.5	11.5	10.6	9.9	9.2	8.6	8.1	7.7	7.3	6.9	6.6
877	1.8	11.5	10	8.9	8	7.3	6.7	6.2	5.8	5.4	5.1	4.8
878	1.8	11.6	10.2	9.1	8.2	7.5	6.9	6.4	5.9	5.5	5.2	4.9
879	1.8	16.4	13.7	11.8	10.4	9.3	8.4	7.7	7.1	6.5	6.1	5.7
880	1.9	18.1	15	12.8	11.2	10	9	8.2	7.5	7	6.5	6.1
881	2	14.7	12.7	11.2	10	9	8.3	7.6	7	6.6	6.1	5.8
882	2.1	14.6	12.7	11.2	10	9.1	8.4	7.7	7.2	6.7	6.3	5.9
883	2.1	15	13.1	11.6	10.4	9.4	8.6	8	7.4	6.9	6.5	6.1
884	2.2	17.7	15.1	13.1	11.7	10.5	9.6	8.8	8.1	7.5	7	6.6
885	2.3	16.5	14.3	12.6	11.3	10.3	9.4	8.6	8	7.5	7	6.6
886	2.3	16.3	14.2	12.6	11.3	10.3	9.4	8.7	8.1	7.6	7.1	6.7
887	2.4	15.6	13.7	12.2	11.1	10.1	9.3	8.6	8	7.5	7.1	6.7
888	2.5	15.7	13.9	12.4	11.2	10.3	9.5	8.8	8.2	7.7	7.2	6.8
889	2.5	18.4	16	14.1	12.6	11.4	10.5	9.6	9	8.3	7.8	7.4
890	2.6	19	16.4	14.5	13	11.7	10.7	9.9	9.1	8.5	8	7.5
891	2.6	11.6	10.6	9.8	9.1	8.5	7.9	7.5	7.1	6.7	6.4	6.1
892	2.6	9	8.4	7.9	7.4	7	6.7	6.3	6	5.8	5.5	5.3
893	2.7	20.2	17.4	15.3	13.6	12.3	11.2	10.3	9.6	8.9	8.3	7.8
894	2.7	19.8	17.1	15.1	13.5	12.2	11.2	10.3	9.5	8.9	8.3	7.8
895	2.7	16.9	14.9	13.4	12.1	11.1	10.2	9.5	8.9	8.3	7.8	7.4
896	2.7	11.9	10.9	10.1	9.4	8.8	8.2	7.7	7.3	6.9	6.6	6.3
897	2.7	12.1	11.1	10.2	9.5	8.9	8.3	7.8	7.4	7	6.7	6.4
898	2.8	23.7	20	17.3	15.3	13.8	12.5	11.4	10.5	9.8	9.1	8.5
899	2.8	24.4	20.6	17.8	15.7	14.1	12.7	11.6	10.7	9.9	9.3	8.7
900	2.8	19.1	16.7	14.9	13.4	12.2	11.2	10.4	9.7	9	8.5	8
901	1.9	17.1	14	12	10.4	9.2	8.3	7.5	6.9	6.4	5.9	5.5
902	2	23	17.8	14.6	12.4	10.8	9.6	8.6	7.8	7.2	6.6	6.2
903	2.2	26.9	20.2	16.3	13.7	11.8	10.4	9.3	8.4	7.7	7.1	6.6
904	2	22.7	18	14.9	12.8	11.2	10	9	8.2	7.5	7	6.5
905	2.1	20.9	16.9	14.3	12.4	11	9.8	8.9	8.1	7.5	7	6.5
906	2.1	24.4	19.3	16	13.7	12	10.7	9.6	8.8	8.1	7.5	6.9
907	2.4	25.9	20.3	16.8	14.3	12.5	11.2	10	9.1	8.4	7.8	7.2
908	2.5	25.9	20.5	17	14.6	12.8	11.4	10.3	9.3	8.6	7.9	7.4
909	2.5	22.8	18.6	15.8	13.8	12.2	10.9	9.9	9.1	8.4	7.8	7.3
910	2.4	21.1	17.6	15.1	13.3	11.9	10.7	9.8	9	8.3	7.8	7.3
911	2.4	26.3	21.1	17.7	15.3	13.5	12	10.9	9.9	9.2	8.5	7.9
912	2.5	26.9	21.6	18.2	15.7	13.8	12.3	11.2	10.2	9.4	8.7	8.1
913	2.5	28	22.4	18.8	16.2	14.2	12.7	11.5	10.5	9.6	8.9	8.3
914	2.5	23.3	19.4	16.6	14.6	13	11.8	10.7	9.9	9.1	8.5	7.9
915	2.5	15.9	14.1	12.6	11.4	10.5	9.7	9	8.4	7.8	7.4	7
916	2.6	12.3	11.2	10.3	9.5	8.8	8.2	7.7	7.3	6.9	6.5	6.2
917	2.6	15.9	14.1	12.7	11.5	10.5	9.7	9	8.4	7.9	7.5	7
918	2.6	16.2	14.3	12.9	11.7	10.7	9.9	9.2	8.6	8	7.6	7.1
919	2.6	15.6	13.9	12.6	11.4	10.5	9.7	9	8.5	7.9	7.5	7.1
920	2.7	14.5	13.1	11.9	10.9	10	9.3	8.7	8.2	7.7	7.3	6.9
921	2.7	15.9	14.2	12.8	11.7	10.7	9.9	9.2	8.6	8.1	7.6	7.2
922	2.8	25	20.9	18	15.8	14.1	12.7	11.6	10.7	9.9	9.2	8.6
923	2.8	29	23.6	19.9	17.3	15.3	13.7	12.4	11.4	10.5	9.7	9.1
924	2.8	27.9	22.9	19.5	17	15.1	13.6	12.3	11.3	10.4	9.7	9.1
925	2.9	29.9	21.3	16.8	13.9	11.9	10.4	9.2	8.3	7.6	7	6.4
926	3.5	35	23.9	18.4	15.1	12.8	11.1	9.8	8.8	8	7.4	6.8
927	3.7	38.7	25.7	19.6	15.9	13.5	11.7	10.3	9.3	8.4	7.7	7.1
928	2.3	33	23.5	18.5	15.3	13.1	11.4	10.2	9.2	8.3	7.7	7.1
929	2.4	32.9	23.7	18.7	15.5	13.3	11.7	10.4	9.4	8.5	7.8	7.2
930	2.3	34.4	24.7	19.4	16.1	13.8	12.1	10.7	9.7	8.8	8.1	7.5
931	2.2	33.9	24.7	19.6	16.3	14	12.2	10.9	9.9	9	8.3	7.6
932	2.3	33.3	24.5	19.6	16.4	14.1	12.4	11.1	10	9.1	8.4	7.8
933	2.6	29.5	22.7	18.5	15.7	13.7	12.1	10.9	9.9	9	8.3	7.7
934	2.6	30	23.1	18.9	16	14	12.4	11.1	10.1	9.2	8.5	7.9
935	2.4	34.3	25.7	20.6	17.3	15	13.2	11.8	10.7	9.7	9	8.3
936	2.7	38.9	28.2	22.3	18.6	15.9	14	12.4	11.2	10.2	9.4	8.7
937	2.5	33.7	25.7	20.8	17.6	15.3	13.5	12.1	11	10	9.2	8.6
938	2.5	27.7	22.2	18.6	16	14.1	12.6	11.4	10.4	9.5	8.8	8.2
939	2.5	20.6	17.5	15.2	13.5	12.1	11	10.1	9.3	8.7	8.1	7.6
940	2.5	17.6	15.3	13.6	12.2	11.1	10.2	9.4	8.7	8.2	7.7	7.2
941	2.6	21.5	18.2	15.8	14	12.6	11.4	10.4	9.6	8.9	8.3	7.8
942	2.6	22.6	19	16.4	14.5	13	11.7	10.7	9.9	9.2	8.6	8
943	2.6	25.4	21	17.9	15.6	13.9	12.5	11.4	10.4	9.7	9	8.4
944	2.7	25.1	20.8	17.8	15.6	13.9	12.5	11.4	10.5	9.7	9	8.4
945	2.7	24.1	20.1	17.4	15.3	13.6	12.3	11.3	10.4	9.6	8.9	8.4
946	2.8	31.9	25.3	21	18	15.8	14.1	12.7	11.6	10.6	9.8	9.2
947	2.8	36.2	27.9	22.8	19.3	16.8	14.9	13.4	12.1	11.1	10.3	10
948	2.8	33.3	26.3	21.8	18.6	16.3	14.5	13.1	11.9	10.9	10.1	9.8
949	4	41	26.1	19.6	15.8	13.3	11.4	10.1	9	8.2	7.5	6.9
950	4.5	47.6	28.6	21	16.8	14	12.1	10.6	9.5	8.5	7.8	7.2
951	4.1	45	28.1	21	16.8	14.1	12.2	10.7	9.6	8.7	7.9	7.3
952	2.3	36.7	25.3	19.5	16	13.6	11.9	10.5	9.4	8.6	7.9	7.3
953	2.6	40.5	27.1	20.7	16.9	14.3	12.4	11	9.8	8.9	8.2	7.5
954	2.5	41.1	27.6	21.2	17.2	14.6	12.7	11.2	10.1	9.1	8.4	7.7
955	2.6	42.5	28.4	21.7	17.7	15	13	11.5	10.3	9.4	8.6	7.9
956	2.5	39.5	27.4	21.3	17.5	14.9	13	11.5	10.4	9.4	8.6	8
957	2.6	36.6	26.3	20.8	17.2	14.7	12.9	11.5	10.4	9.4	8.7	8
958	2.6	39	27.6	21.7	17.9	15.3	13.4	11.9	10.7	9.7	8.9	8.3
959	2.7	45.2	30.6	23.5	19.2	16.3	14.1	12.5	11.2	10.2	9.3	8.6
960	2.7	42.5	29.7	23.1	19	16.2	14.1	12.5	11.3	10.3	9.4	8.7
961	2.6	38.9	28.2	22.3	18.5	15.9	13.9	12.4	11.2	10.2	9.4	8.7
962	2.5	31.6	24.4	20	17	14.8	13.1	11.8	10.7	9.8	9	8.4
963	2.5	28.4	22.6	18.8	16.2	14.2	12.6	11.4	10.4	9.6	8.9	8.3
964	2.5	22.6	18.9	16.2	14.3	12.7	11.5	10.5	9.7	8.9	8.3	7.8
965	2.5	27.5	22.2	18.6	16.1	14.2	12.7	11.5	10.5	9.6	8.9	8.3
966	2.6	29	23.1	19.3	16.6	14.6	13	11.8	10.8	9.9	9.2	8.5
967	2.6	28.1	22.7	19	16.5	14.5	13	11.7	10.7	9.9	9.2	8.5
968	2.6	24.8	20.6	17.6	15.4	13.7	12.3	11.2	10.3	9.5	8.9	8.3
969	2.7	23.1	19.5	16.8	14.8	13.3	12	11	10.1	9.4	8.7	8.2
970	2.7	25.9	21.4	18.3	15.9	14.2	12.8	11.6	10.7	9.8	9.2	8.6
971	2.8	34.4	26.8	22	18.7	16.3	14.5	13	11.9	10.9	10	9.7
972	2.8	31.2	24.9	20.8	17.9	15.7	14	12.7	11.6	10.6	9.9	9.7
973	2.5	48.8	30.7	23	18.5	15.5	13.4	11.8	10.5	9.5	8.7	8
974	2.4	42.5	28.6	21.9	17.9	15.1	13.2	11.6	10.4	9.5	8.7	8
975	2.6	44.9	29.8	22.7	18.5	15.6	13.5	12	10.7	9.7	8.9	8.2
976	2.8	47.5	31.1	23.5	19.1	16.1	13.9	12.3	11	10	9.1	8.4
977	2.8	50.3	32.3	24.4	19.7	16.6	14.3	12.6	11.3	10.2	9.4	8.6
978	2.8	45.3	30.7	23.6	19.2	16.3	14.2	12.5	11.3	10.2	9.4	8.6
979	2.7	40.7	28.8	22.6	18.6	15.9	13.9	12.4	11.1	10.1	9.3	8.6
980	2.4	38.5	27.9	22.1	18.4	15.8	13.8	12.3	11.1	10.1	9.3	8.6
981	2.4	34.6	26	21	17.7	15.3	13.5	12.1	10.9	10	9.2	8.5
982	2.5	29.8	23.4	19.3	16.5	14.5	12.9	11.6	10.5	9.7	8.9	8.3
983	2.5	34.5	26.2	21.2	17.9	15.5	13.7	12.3	11.1	10.2	9.4	8.7
984	2.5	31.3	24.4	20.1	17.2	15	13.3	12	10.9	10	9.2	8.6
985	2.6	28.5	22.8	19.1	16.5	14.5	12.9	11.7	10.7	9.8	9.1	8.5
986	2.6	24.4	20.2	17.3	15.2	13.5	12.2	11.1	10.2	9.4	8.7	8.2
987	2.6	22.6	19.1	16.5	14.5	13	11.8	10.8	9.9	9.2	8.6	8
988	2.6	24.2	20.1	17.3	15.2	13.6	12.3	11.2	10.3	9.5	8.9	8.3
989	2.7	27	22.1	18.8	16.3	14.5	13	11.8	10.8	10	9.3	8.7
990	2.8	31.4	24.9	20.8	17.8	15.7	14	12.6	11.5	10.6	9.8	9.5
991	2.8	55	32.6	23.9	19	15.9	13.6	12	10.7	9.7	8.8	8.1
992	2.6	50.8	31.5	23.5	18.8	15.8	13.6	12	10.7	9.7	8.8	8.1
993	2.8	53.3	32.6	24.1	19.3	16.2	13.9	12.2	10.9	9.9	9	8.3
994	2.8	55.6	33.6	24.7	19.8	16.5	14.2	12.5	11.2	10.1	9.2	8.5
995	2.9	56.2	34	25.1	20.1	16.8	14.4	12.7	11.3	10.2	9.3	8.7
996	2.7	49.6	32.1	24.2	19.5	16.5	14.2	12.6	11.2	10.2	9.3	8.6
997	2.6	46.8	31.2	23.8	19.4	16.4	14.2	12.6	11.3	10.2	9.4	8.6
998	2.5	42.1	29.4	22.9	18.8	16	14	12.4	11.2	10.1	9.3	8.6
999	2.4	42.3	29.6	23.1	19	16.2	14.1	12.6	11.3	10.3	9.4	8.8
1000	2.5	42.4	29.8	23.3	19.2	16.4	14.3	12.7	11.4	10.4	9.5	9
1001	2.5	41.4	29.5	23.2	19.2	16.4	14.4	12.8	11.5	10.5	9.6	9.1
1002	2.5	35.4	26.6	21.5	18.1	15.6	13.8	12.3	11.2	10.2	9.4	8.8
1003	2.5	31	24.2	20	17.1	14.9	13.2	11.9	10.8	9.9	9.2	8.5
1004	2.5	25	20.5	17.5	15.2	13.5	12.2	11.1	10.2	9.4	8.7	8.1
1005	2.6	22.9	19.2	16.6	14.6	13	11.8	10.8	9.9	9.2	8.5	8
1006	2.6	22	18.6	16.1	14.3	12.8	11.6	10.6	9.8	9.1	8.5	8
1007	2.6	23.3	19.6	16.9	14.9	13.3	12	11	10.1	9.4	8.7	8.2
1008	2.7	29.3	23.6	19.8	17.1	15.1	13.5	12.2	11.1	10.3	9.5	8.9
1009	3.9	64.3	34.7	24.9	19.6	16.3	13.9	12.2	10.8	9.8	8.9	8.2
1010	3.4	61.6	34.4	24.9	19.7	16.3	14	12.3	10.9	9.8	9	8.2
1011	3.3	64.2	35.3	25.4	20	16.6	14.2	12.5	11.1	10	9.1	8.4
1012	4.1	67.1	36.1	25.9	20.4	16.9	14.5	12.7	11.3	10.2	9.2	8.7
1013	3.7	64.6	35.9	25.9	20.4	17	14.5	12.7	11.3	10.2	9.3	8.9
1014	2.8	59.2	34.8	25.4	20.2	16.9	14.5	12.7	11.3	10.2	9.3	8.9
1015	2.8	54.9	33.8	25	20	16.8	14.5	12.7	11.4	10.3	9.4	8.9
1016	2.7	50.1	32.4	24.4	19.7	16.6	14.4	12.7	11.4	10.3	9.4	8.7
1017	2.7	48.7	32	24.3	19.8	16.7	14.4	12.8	11.4	10.4	9.5	8.9
1018	2.5	48.9	32.4	24.6	20	16.9	14.6	12.9	11.6	10.5	9.6	9.2
1019	2.4	44.1	30.6	23.7	19.5	16.5	14.4	12.8	11.5	10.5	9.6	9.1
1020	2.5	40.7	29.2	23	19	16.3	14.3	12.7	11.4	10.4	9.6	9.1
1021	2.5	35.2	26.5	21.4	18	15.6	13.7	12.3	11.1	10.2	9.4	8.8
1022	2.5	29.7	23.5	19.5	16.7	14.6	13	11.7	10.7	9.8	9.1	8.4
1023	2.5	25.5	20.9	17.7	15.4	13.7	12.3	11.2	10.2	9.4	8.8	8.2
1024	2.6	23.2	19.4	16.7	14.7	13.1	11.8	10.8	9.9	9.2	8.6	8
1025	2.6	21.5	18.2	15.9	14.1	12.6	11.5	10.5	9.7	9	8.4	7.9
1026	2.7	26.4	21.7	18.4	16	14.2	12.8	11.6	10.6	9.8	9.1	8.5
1027	5.1	77.7	36.8	25.8	20.2	16.6	14.2	12.4	11	9.9	9.3	8.5
1028	4.8	75	36.7	25.9	20.2	16.7	14.2	12.4	11	9.9	9.2	8.4
1029	4.8	74.1	36.8	26	20.3	16.8	14.3	12.5	11.1	10	9.1	8.6
1030	4.9	75.2	37.2	26.3	20.5	16.9	14.5	12.6	11.2	10.1	9.2	9
1031	4	67.2	36	25.8	20.3	16.8	14.4	12.6	11.2	10.1	9.2	8.8
1032	3.6	63.9	35.5	25.6	20.2	16.8	14.4	12.6	11.2	10.1	9.2	9
1033	2.8	57	34	25	19.9	16.6	14.3	12.5	11.2	10.1	9.2	9
1034	2.8	54.3	33.5	24.8	19.9	16.7	14.4	12.6	11.3	10.2	9.3	9
1035	2.8	55	34	25.2	20.2	16.9	14.6	12.8	11.5	10.4	9.5	9.1
1036	2.6	51.4	33	24.8	20	16.9	14.6	12.9	11.5	10.4	9.5	9.3
1037	2.4	44.5	30.5	23.6	19.3	16.4	14.3	12.6	11.4	10.3	9.4	9.1
1038	2.4	43.3	30.2	23.4	19.3	16.4	14.3	12.7	11.4	10.4	9.5	9.2
1039	2.5	37.1	27.4	21.9	18.3	15.7	13.8	12.3	11.2	10.2	9.4	8.8
1040	2.5	33.4	25.5	20.7	17.5	15.2	13.5	12.1	11	10	9.2	8.6
1041	2.5	28.3	22.6	18.9	16.2	14.3	12.7	11.5	10.5	9.7	8.9	8.3
1042	2.5	25.5	20.9	17.7	15.4	13.7	12.3	11.2	10.2	9.4	8.8	8.2
1043	2.6	23.2	19.4	16.7	14.7	13.1	11.8	10.8	9.9	9.2	8.6	8
1044	2.6	26.4	21.6	18.3	16	14.1	12.7	11.5	10.6	9.7	9	8.4
1045	5.8	89.5	37.7	26.2	20.3	16.7	14.2	12.4	11	9.9	9.8	9.4
1046	5.4	82.8	37.4	26.1	20.3	16.7	14.2	12.4	11	9.9	9.4	9
1047	4.9	77.7	37	26	20.3	16.7	14.2	12.4	11	9.9	9	8.6
1048	4.3	72.1	36.3	25.7	20.1	16.6	14.2	12.4	11	9.9	9	8.6
1049	3.5	66.2	35.4	25.3	19.9	16.5	14.1	12.4	11	9.9	9	8.5
1050	3	60.8	34.3	24.8	19.7	16.3	14	12.3	10.9	9.9	9	8.6
1051	2.7	61.2	34.6	25.1	19.9	16.5	14.2	12.4	11.1	10	9.1	8.9
1052	2.7	60.4	34.8	25.3	20.1	16.7	14.4	12.6	11.2	10.1	9.2	9.2
1053	2.8	61	35.3	25.7	20.4	17	14.6	12.8	11.4	10.3	9.4	10.2
1054	2.6	53.7	33.5	24.9	20	16.8	14.5	12.7	11.4	10.3	9.4	10.1
1055	2.4	47.1	31.4	23.9	19.4	16.4	14.3	12.6	11.3	10.3	9.4	9.2
1056	2.4	41.9	29.4	22.9	18.8	16.1	14	12.4	11.2	10.2	9.3	9.1
1057	2.4	39.4	28.4	22.4	18.6	15.9	13.9	12.4	11.2	10.2	9.3	8.9
1058	2.5	37.8	27.7	22.1	18.4	15.8	13.9	12.4	11.2	10.2	9.4	8.9
1059	2.5	35.5	26.6	21.5	18.1	15.6	13.8	12.3	11.1	10.2	9.4	8.7
1060	2.5	30.9	24.2	19.9	17	14.9	13.2	11.9	10.8	9.9	9.2	8.5
1061	2.6	28.2	22.6	18.9	16.3	14.4	12.8	11.6	10.6	9.8	9	8.4
1062	2.6	29.2	23.3	19.5	16.8	14.7	13.2	11.9	10.8	10	9.2	8.6
1063	5.8	92.5	38.6	26.6	20.5	17.2	14.6	12.6	11.2	10	9.9	9.4
1064	5.4	83.5	37.2	25.9	20.2	16.6	14.1	12.3	10.9	9.8	9.2	8.8
1065	4.9	76.8	36.5	25.7	20	16.5	14.1	12.3	10.9	9.8	8.9	8.5
1066	4.6	77.2	36.6	25.7	20.1	16.5	14.1	12.3	10.9	9.8	8.9	8.6
1067	4.2	71.9	35.9	25.4	19.9	16.4	14	12.2	10.9	9.8	8.9	8.7
1068	4.2	70.3	35.7	25.3	19.8	16.4	14	12.2	10.9	9.8	8.9	9.3
1069	4.1	70.4	36	25.5	20	16.5	14.1	12.4	11	9.9	9	11.9
1070	3.6	66.9	35.8	25.6	20.2	16.7	14.3	12.5	11.1	10	9.1	13.1
1071	2.7	63.1	35.4	25.6	20.2	16.8	14.4	12.6	11.3	10.2	9.2	12.4
1072	2.7	56.3	34	25	20	16.7	14.4	12.6	11.3	10.2	9.3	10.1
1073	2.4	50.6	32.4	24.3	19.6	16.5	14.3	12.6	11.3	10.2	9.3	9.2
1074	2.5	43.7	29.9	23.1	18.9	16.1	14	12.4	11.1	10.1	9.3	9
1075	2.4	41.4	29.1	22.7	18.7	16	13.9	12.4	11.1	10.1	9.3	9
1076	2.4	38.1	27.7	22	18.3	15.7	13.8	12.3	11.1	10.1	9.3	8.9
1077	2.4	34.9	26.2	21.1	17.8	15.4	13.5	12.1	11	10	9.2	8.7
1078	2.5	32.4	25	20.4	17.3	15	13.3	12	10.9	10	9.2	8.5
1079	2.5	28.9	22.9	19.1	16.4	14.4	12.9	11.6	10.6	9.7	9	8.4
1080	2.6	30	23.7	19.7	16.9	14.8	13.2	11.9	10.8	10	9.2	8.6
1081	6	93.6	40.9	27.7	21.2	18.3	15.4	13.3	11.7	10.4	10.3	9.8
1082	5.6	87.5	37.8	26.3	20.4	17.4	14.7	12.8	11.3	10.1	9.6	9.3
1083	5.4	86.1	37.7	26.2	20.4	17	14.4	12.6	11.1	10	9.4	9.2
1084	5	82.6	37.3	26	20.3	16.7	14.2	12.4	11	9.9	9.1	9
1085	4.8	77	36.6	25.7	20.1	16.5	14.1	12.3	10.9	9.8	8.9	9.1
1086	4.5	73.4	36.1	25.5	19.9	16.4	14	12.2	10.9	9.8	8.9	10.6
1087	3.7	69.4	35.7	25.4	19.9	16.4	14	12.3	10.9	9.8	8.9	10.1
1088	3	65.3	35.4	25.4	20	16.6	14.2	12.4	11	10	9.1	11.1
1089	2.7	61.7	35	25.3	20.1	16.7	14.3	12.5	11.2	10.1	9.2	12.8
1090	2.7	60	34.9	25.4	20.2	16.8	14.5	12.7	11.3	10.2	9.3	13.6
1091	2.6	52.8	33.1	24.6	19.8	16.6	14.3	12.6	11.3	10.2	9.3	10.8
1092	2.6	48.7	31.9	24.1	19.6	16.5	14.3	12.6	11.3	10.2	9.4	9.5
1093	2.5	46.9	31.4	24	19.5	16.5	14.4	12.7	11.4	10.3	9.5	10.5
1094	2.4	44.1	30.4	23.6	19.3	16.4	14.3	12.7	11.4	10.4	9.5	9.4
1095	2.5	39	28.2	22.4	18.6	15.9	14	12.4	11.2	10.2	9.4	9.2
1096	2.5	34.9	26.3	21.2	17.9	15.4	13.6	12.2	11	10.1	9.3	8.8
1097	2.5	31.1	24.3	20	17	14.9	13.2	11.9	10.8	9.9	9.2	8.5
1098	2.6	37.8	28.1	22.5	18.9	16.3	14.3	12.8	11.6	10.6	9.7	9.1
1099	7.1	104.4	51.7	32	23.8	21.6	17.7	15	13.1	11.6	13.3	13.2
1100	6.1	95	43.7	29.1	22.2	18.6	15.6	13.5	11.9	10.7	10.6	10.4
1101	5.7	88.5	39.3	27.2	21.1	17.6	14.9	13	11.5	10.3	9.9	9.8
1102	5.3	81.2	37.8	26.5	20.6	17.1	14.5	12.7	11.2	10.1	9.2	9.2
1103	4.7	74.6	36.8	26	20.3	16.8	14.3	12.5	11.1	10	9.1	9
1104	4.3	72.9	36.4	25.8	20.2	16.6	14.2	12.4	11	9.9	9	9.3
1105	3.3	68.3	35.8	25.5	20.1	16.6	14.2	12.4	11	9.9	9.1	9
1106	2.8	62.3	34.9	25.3	20	16.6	14.2	12.5	11.1	10	9.1	9
1107	2.8	60.8	34.9	25.4	20.2	16.8	14.4	12.6	11.3	10.2	9.3	11
1108	2.6	59.1	34.8	25.5	20.3	16.9	14.5	12.8	11.4	10.3	9.4	13.4
1109	2.8	58.6	35	25.7	20.5	17.1	14.7	12.9	11.5	10.4	9.5	14.1
1110	2.8	54.7	34.1	25.4	20.4	17.1	14.7	13	11.6	10.5	9.6	14.6
1111	2.8	52.4	33.5	25.2	20.3	17.1	14.8	13	11.7	10.6	9.7	13.9
1112	2.7	50.2	33	25	20.3	17.1	14.8	13.1	11.7	10.6	9.7	12.5
1113	2.5	45.2	31.1	24.1	19.8	16.8	14.6	13	11.6	10.6	9.7	10.7
1114	2.5	41.3	29.5	23.2	19.2	16.5	14.4	12.8	11.6	10.5	9.7	9.4
1115	2.5	38.8	28.5	22.7	18.9	16.3	14.3	12.7	11.5	10.5	9.7	9.2
1116	2.6	42.4	30.4	23.9	19.8	17	14.8	13.2	11.9	10.8	10	9.7
1117	7.6	107.8	55.9	33.8	25	22.6	18.4	15.6	13.6	12	16.8	16.8
1118	6.4	95	45	29.9	22.8	19.3	16.2	14	12.3	11	10.7	10.6
1119	5.9	90.6	43.2	29.1	22.3	18.7	15.8	13.7	12.1	10.8	10.4	10.3
1120	5.3	83.4	38.7	27.1	21.1	17.4	14.8	12.9	11.5	10.3	9.5	9.4
1121	4.5	76.3	37.6	26.5	20.7	17.1	14.6	12.7	11.3	10.2	9.3	9
1122	4.4	71.6	36.6	26	20.4	16.8	14.4	12.6	11.2	10.1	9.2	9.2
1123	3.8	69.4	36.4	25.9	20.4	16.8	14.4	12.6	11.2	10.1	9.2	9.8
1124	2.8	64.9	35.8	25.8	20.4	16.9	14.5	12.7	11.3	10.2	9.3	9.5
1125	2.8	62	35.5	25.8	20.4	17	14.6	12.8	11.4	10.3	9.4	10.8
1126	2.7	58.1	34.7	25.5	20.3	17	14.6	12.8	11.4	10.3	9.4	11.7
1127	2.8	55.9	34.3	25.4	20.4	17	14.7	12.9	11.5	10.4	9.5	12.6
1128	2.8	53.3	33.7	25.2	20.3	17.1	14.7	13	11.6	10.5	9.6	13.2
1129	2.5	51.9	33.4	25.2	20.4	17.1	14.8	13.1	11.7	10.6	9.7	12.1
1130	2.5	52.2	33.8	25.5	20.6	17.3	15	13.2	11.9	10.7	9.8	13.8
1131	2.7	49.4	32.9	25.1	20.4	17.3	15	13.2	11.9	10.8	9.9	11
1132	2.6	44	30.8	24	19.8	16.8	14.7	13	11.7	10.7	9.8	9.7
1133	2.6	45.9	31.8	24.7	20.3	17.2	15	13.3	12	10.9	10	9.9
1134	2.6	47.1	32.5	25.2	20.6	17.6	15.3	13.6	12.2	11.1	10.1	10
1135	7.4	103.8	53.3	33.5	25	22.8	18.7	15.9	13.8	12.2	14	13.7
1136	6	90.2	42.8	29.3	22.7	19.4	16.4	14.2	12.5	11.2	10.8	10.3
1137	6.1	91.4	45.1	30.2	23.1	19.6	16.4	14.2	12.5	11.2	10.8	10.7
1138	4.9	81.4	39.1	27.5	21.5	18	15.3	13.3	11.8	10.6	9.8	9.4
1139	4.3	76.1	38.1	26.9	21.1	17.4	14.8	13	11.5	10.4	9.4	9.1
1140	4.4	73	37.3	26.4	20.7	17.1	14.6	12.8	11.4	10.2	9.3	9.3
1141	4.1	74.4	37.5	26.6	20.8	17.2	14.7	12.8	11.4	10.3	9.3	10.9
1142	3.7	68.9	36.9	26.4	20.8	17.2	14.7	12.9	11.5	10.3	9.4	12.3
1143	2.9	62.7	35.8	26	20.6	17.2	14.7	12.9	11.5	10.4	9.5	12.6
1144	2.9	62.9	36.2	26.3	20.9	17.4	14.9	13.1	11.7	10.5	9.6	13.6
1145	2.9	60.7	35.9	26.3	20.9	17.5	15	13.2	11.8	10.6	9.7	16.1
1146	2.8	57.4	35.2	26	20.8	17.4	15	13.2	11.8	10.7	9.7	16.2
1147	2.7	52.3	33.7	25.3	20.5	17.2	14.9	13.1	11.8	10.7	9.7	15.5
1148	2.7	52.2	33.8	25.5	20.7	17.4	15.1	13.3	11.9	10.8	9.9	13.9
1149	2.8	53.4	34.4	26	21	17.7	15.3	13.5	12.1	10.9	10	14.5
1150	2.8	50.1	33.4	25.5	20.7	17.5	15.2	13.5	12.1	10.9	10	12.8
1151	2.8	50.4	33.7	25.8	21	17.7	15.4	13.6	12.2	11.1	10.1	12.2
1152	2.9	54.1	35.3	26.7	21.7	18.6	16.1	14.2	12.7	11.5	10.5	13.8
1153	7.3	100.8	52.4	33.6	25.3	22.9	18.9	16.1	14	12.5	13.5	13
1154	6.3	92.5	46.4	31.1	23.8	20.5	17.2	14.9	13.1	11.7	11.3	10.9
1155	5.8	86.2	41.6	29	22.5	19.2	16.3	14.1	12.5	11.2	10.5	10.2
1156	5.1	82	39.8	28	21.9	18.5	15.7	13.7	12.1	10.9	10	9.7
1157	4.1	73.2	38.1	27.1	21.3	17.8	15.2	13.3	11.8	10.6	9.7	9.2
1158	4	70.6	37.2	26.6	20.9	17.3	14.8	12.9	11.5	10.4	9.4	9.2
1159	4.2	73.9	37.8	26.8	21	17.4	14.9	13	11.5	10.4	9.5	11
1160	3.8	69.8	37.4	26.8	21.1	17.4	14.9	13.1	11.6	10.5	9.5	12.4
1161	3.9	68.2	37.4	26.9	21.2	17.6	15.1	13.2	11.7	10.6	9.6	15.8
1162	3.3	65.9	37.1	26.9	21.3	17.7	15.1	13.3	11.8	10.7	9.7	16.7
1163	2.9	63.2	36.7	26.8	21.3	17.7	15.2	13.3	11.9	10.7	9.8	17.9
1164	2.9	60.2	36.1	26.6	21.2	17.7	15.2	13.4	12	10.8	9.9	18
1165	2.6	54.7	34.6	25.9	20.8	17.5	15.1	13.3	11.9	10.8	9.8	15.8
1166	2.5	52.8	34.1	25.7	20.8	17.5	15.1	13.4	12	10.8	9.9	14.5
1167	2.7	54	34.7	26.1	21.1	17.8	15.4	13.5	12.1	11	10	14.9
1168	2.9	54	34.9	26.3	21.3	18.3	15.8	13.9	12.4	11.2	10.3	14.9
1169	2.9	52.9	34.7	26.3	21.3	18.1	15.6	13.8	12.4	11.2	10.2	13.3
1170	3	58.7	36.9	27.6	22.2	19.2	16.5	14.5	12.9	11.7	10.7	17.8
1171	6.5	92.4	46.9	31.9	24.5	22.6	18.7	16.1	14.1	12.5	12.3	11.4
1172	6.2	90.1	45.8	31.2	24	21.8	18.2	15.6	13.7	12.2	11.8	11.2
1173	5.5	83.6	41.1	29	22.7	19.5	16.5	14.3	12.7	11.4	10.7	10.1
1174	5.6	83.6	40.7	28.6	22.4	19.2	16.3	14.1	12.5	11.2	10.6	10.4
1175	4.7	78.3	39.4	27.9	21.8	18.7	15.9	13.8	12.2	11	10	9.7
1176	3.8	70	37.5	26.8	21.1	17.9	15.3	13.3	11.8	10.6	9.7	9.4
1177	4.1	71.7	37.8	26.9	21.2	17.6	15	13.1	11.7	10.5	9.6	10.2
1178	4.4	71.4	38	27.1	21.4	17.7	15.1	13.2	11.8	10.6	9.7	14.1
1179	4.3	70.8	38.1	27.3	21.5	17.8	15.3	13.4	11.9	10.7	9.8	16.6
1180	3.4	66.4	37.4	27.1	21.4	17.8	15.3	13.4	11.9	10.8	9.8	16.5
1181	3.4	64.5	37.2	27.1	21.5	17.9	15.4	13.5	12	10.8	9.9	19.4
1182	2.8	59.3	35.9	26.5	21.2	17.7	15.3	13.4	12	10.8	9.9	16.5
1183	2.8	57.6	35.6	26.5	21.2	17.8	15.3	13.5	12.1	10.9	10	17.5
1184	2.6	54.8	34.9	26.2	21.1	17.8	15.4	13.6	12.1	11	10	16.6
1185	2.7	54.2	34.8	26.2	21.2	17.8	15.4	13.6	12.2	11	10.1	15.2
1186	3	55	35.3	26.6	21.4	18.5	15.9	14	12.5	11.3	10.3	13.7
1187	2.9	53.8	35	26.5	21.4	18.3	15.8	13.9	12.5	11.3	10.3	12.1
1188	3	57.9	36.6	27.4	22.1	19.3	16.5	14.5	12.9	11.7	10.7	14
1189	7.1	94.4	50.1	33.5	25.6	23.4	19.4	16.6	14.5	12.9	12.9	12.1
1190	5.9	88	45	31.2	24.2	21.1	17.7	15.3	13.5	12.1	11.7	10.8
1191	5.9	86.3	43.6	30.3	23.6	20.5	17.3	15	13.2	11.9	11.4	10.9
1192	5.3	81	40.8	28.9	22.6	19.7	16.7	14.5	12.8	11.5	10.7	10.4
1193	4.9	78.3	39.9	28.3	22.1	19.3	16.3	14.2	12.6	11.3	10.4	10.1
1194	3.9	71.7	38.2	27.3	21.5	18.6	15.8	13.7	12.2	10.9	9.9	9.6
1195	2.9	66.8	37	26.7	21.1	17.5	15	13.1	11.7	10.6	9.6	9.2
1196	3.4	68.2	37.6	27.1	21.4	17.7	15.2	13.3	11.8	10.7	9.7	10.3
1197	4	69.9	38.2	27.5	21.7	18	15.4	13.5	12	10.8	9.8	15
1198	3	64.7	37.2	27.1	21.5	17.9	15.3	13.4	12	10.8	9.9	14.8
1199	3	63.1	37	27	21.5	17.9	15.4	13.5	12.1	10.9	9.9	15.3
1200	2.9	62.4	37	27.1	21.6	18	15.5	13.6	12.1	11	10	18.3
1201	2.8	62.6	37.3	27.3	21.8	18.5	15.9	13.9	12.4	11.2	10.2	18.4
1202	2.7	55.7	35.3	26.4	21.2	17.8	15.4	13.6	12.1	11	10	13.3
1203	2.6	55.1	35.2	26.4	21.3	18	15.6	13.7	12.3	11.1	10.1	13.3
1204	2.7	56.9	36	26.9	21.7	18.2	15.7	13.9	12.4	11.2	10.2	12.9
1205	2.7	55.3	35.6	26.8	21.6	18.2	15.7	13.9	12.4	11.3	10.3	11.3
1206	2.9	55.5	35.8	27	21.8	18.4	15.9	14	12.5	11.4	10.4	11.9
1207	3.1	60.1	37.3	27.8	22.3	19.3	16.6	14.5	13	11.7	10.7	18.2
1208	3	50.4	33.6	25.6	20.9	17.9	15.5	13.7	12.2	11.1	10.2	10
1209	2.9	49.8	33.2	25.3	20.6	17.4	15.1	13.3	12	10.9	9.9	9.7
1210	2.9	49.7	32.9	25.1	20.4	17.4	15.1	13.3	11.9	10.8	9.9	9.7
1211	2.7	49.4	32.6	24.8	20.1	17.5	15.1	13.3	11.9	10.7	9.8	9.7
1212	2.7	52.3	33.4	25.1	20.2	17.3	14.9	13.1	11.7	10.6	9.7	12.8
1213	7.6	98.5	54.6	35.7	27	24.8	20.4	17.4	15.2	13.5	15.6	14.7
1214	6.6	92.7	50	33.6	25.7	23.5	19.5	16.7	14.6	13	13	12.2
1215	5.9	87.4	45.3	31.4	24.3	22.1	18.5	15.9	14	12.5	12	11.4
1216	5.5	82.9	42.1	29.7	23.2	20.1	17	14.8	13.1	11.7	11.1	10.7
1217	4.6	76.9	40.1	28.5	22.4	19.5	16.5	14.4	12.7	11.4	10.6	10.1
1218	3.1	70.3	38.2	27.5	21.6	18.8	16	13.9	12.3	11.1	10.1	9.4
1219	3	65.8	37.1	26.8	21.2	17.7	15.1	13.3	11.8	10.7	9.7	9.1
1220	2.9	63.3	36.6	26.7	21.2	17.7	15.2	13.3	11.9	10.7	9.8	9.4
1221	3.8	67.4	37.8	27.4	21.7	18	15.4	13.5	12	10.9	9.9	13.1
1222	3	64.4	37.3	27.2	21.6	18	15.5	13.6	12.1	10.9	9.9	12.4
1223	3.1	66.2	38	27.6	21.9	18.2	15.6	13.7	12.2	11	10	15.2
1224	3	62.2	37.1	27.2	21.7	18.1	15.6	13.7	12.2	11	10.1	15
1225	2.9	64.5	37.9	27.7	22	18.4	15.8	13.9	12.4	11.2	10.2	17.9
1226	2.7	58.9	36.4	27	21.7	18.1	15.6	13.8	12.3	11.1	10.1	12.9
1227	2.6	56.6	35.7	26.7	21.5	18.1	15.6	13.8	12.3	11.1	10.2	13.4
1228	2.6	57.8	36.3	27.1	21.8	18.3	15.8	13.9	12.4	11.3	10.3	13
1229	2.7	56.7	36.1	27.1	21.8	18.3	15.8	14	12.5	11.3	10.3	13.2
1230	2.8	60.5	37.5	27.9	22.4	18.7	16.2	14.2	12.7	11.5	10.5	15.9
1231	3.1	58.7	36.8	27.5	22.1	18.6	16	14.1	12.6	11.4	10.4	14.1
1232	3	52.7	34.5	26.1	21.2	18.3	15.8	13.9	12.5	11.3	10.3	10.2
1233	2.9	52	34	25.8	20.9	17.8	15.4	13.6	12.1	11	10	9.9
1234	2.9	51.8	33.7	25.5	20.6	17.9	15.4	13.6	12.1	11	10	9.9
1235	2.8	52.4	33.7	25.4	20.5	17.5	15.1	13.3	11.9	10.8	9.8	10.5
1236	2.7	55.3	34.5	25.7	20.6	17.8	15.3	13.4	12	10.8	9.8	11.1
1237	7.1	94.3	52.2	35.1	26.9	25	20.7	17.7	15.4	13.7	14.1	12.9
1238	5.6	83.9	44.4	31.4	24.6	22.6	19	16.4	14.4	12.9	12.7	11.6
1239	5.8	86.3	45.8	31.8	24.7	22.5	18.8	16.2	14.2	12.7	12.5	11.7
1240	5.7	83.9	43.3	30.5	23.8	21.5	18	15.6	13.7	12.3	11.8	11.4
1241	4.9	79.2	40.9	29.1	22.8	19.7	16.7	14.6	12.9	11.6	10.8	10.4
1242	4	74.1	39.4	28.1	22.1	19.2	16.3	14.2	12.6	11.3	10.3	9.8
1243	3	65.3	37.2	27	21.4	17.9	15.3	13.4	12	10.8	9.8	9.1
1244	2.9	63.6	37	27	21.4	17.8	15.3	13.4	12	10.8	9.9	9.4
1245	3.1	67.6	38.1	27.6	21.8	18.2	15.6	13.6	12.2	11	10	10
1246	3	62.2	36.9	27	21.5	18	15.5	13.6	12.1	10.9	10	10.5
1247	3	63.8	37.5	27.4	21.8	18.3	15.7	13.8	12.3	11.1	10.1	13.1
1248	2.9	60.1	36.5	27	21.6	18.1	15.6	13.7	12.2	11	10.1	10.3
1249	2.8	62.7	37.5	27.5	22	18.3	15.8	13.9	12.4	11.2	10.2	14
1250	2.7	64.1	38	27.9	22.2	18.5	15.9	14	12.5	11.3	10.3	13.4
1251	2.6	62.7	37.7	27.8	22.2	18.6	16	14	12.5	11.3	10.3	14.8
1252	2.7	66	38.9	28.4	22.6	18.9	16.2	14.2	12.7	11.5	10.5	17.9
1253	2.7	66.5	39.1	28.6	22.8	19	16.3	14.3	12.8	11.6	10.5	18.3
1254	3	67	39.4	28.9	23	19.1	16.5	14.4	12.9	11.6	10.6	20.8
1255	3	65.2	38.8	28.5	22.7	19	16.3	14.3	12.8	11.6	10.5	18.2
1256	3	57.4	36.2	27	21.7	18.2	15.8	13.9	12.4	11.2	10.3	12.8
1257	3	55.7	35.4	26.5	21.3	17.9	15.5	13.6	12.2	11	10.1	15.1
1258	2.9	55.8	35.1	26.3	21.1	17.9	15.4	13.6	12.1	11	10	16.1
1259	2.7	55.7	34.8	26	20.9	17.5	15.1	13.3	11.9	10.8	9.8	16.2
1260	2.7	56.2	34.8	25.8	20.7	17.5	15.1	13.2	11.8	10.7	9.8	14.3
1261	5.9	84.1	45.4	32.4	25.5	24.9	20.7	17.8	15.6	13.9	13.6	12.3
1262	4.8	75.9	42.7	30.9	24.4	22.9	19.2	16.6	14.6	13.1	12.6	11.5
1263	4.8	79	42.7	30.6	24.1	22.2	18.7	16.1	14.2	12.7	12.3	11.2
1264	5.2	79.9	42.2	30.1	23.7	21.7	18.2	15.8	13.9	12.4	11.9	11.2
1265	4.6	74.4	40.5	29	22.9	19.9	16.9	14.7	13.1	11.7	10.9	10.3
1266	3.6	66.6	38	27.6	21.9	19.2	16.3	14.2	12.6	11.4	10.3	9.8
1267	3	64.4	37.3	27.1	21.6	18.2	15.6	13.6	12.2	11	10	9.2
1268	2.8	62.5	36.9	27	21.5	18.1	15.5	13.6	12.2	11	10	9.2
1269	2.5	61.8	36.8	27	21.5	18	15.5	13.6	12.1	11	10	9.5
1270	3.1	62.4	37.1	27.2	21.7	18.1	15.6	13.7	12.2	11	10.1	9.9
1271	3	60.8	36.7	27.1	21.7	18.1	15.6	13.7	12.2	11.1	10.1	10.1
1272	2.8	60.6	36.8	27.2	21.7	18.2	15.7	13.8	12.3	11.1	10.1	10.1
1273	2.9	61.6	37.2	27.5	21.9	18.3	15.8	13.9	12.4	11.2	10.2	11.8
1274	2.9	63	37.8	27.8	22.2	18.5	15.9	14	12.5	11.3	10.3	12.9
1275	2.8	62.6	37.8	27.9	22.2	18.6	16	14.1	12.6	11.3	10.4	14.6
1276	2.9	67.9	39.4	28.7	22.8	19	16.3	14.3	12.8	11.5	10.5	17
1277	3	69.4	39.9	29	23	19.2	16.5	14.4	12.9	11.6	10.6	20.3
1278	3.1	70.7	40.4	29.3	23.2	19.3	16.6	14.5	13	11.7	10.7	23.2
1279	3.1	70.3	40.2	29.2	23.2	19.8	16.9	14.8	13.1	11.8	10.8	22.9
1280	3.1	61.3	37.4	27.7	22.1	18.7	16.1	14.1	12.6	11.4	10.4	16.9
1281	3	60	36.8	27.2	21.8	18.2	15.7	13.8	12.3	11.2	10.2	19.1
1282	2.9	60.8	36.7	27.1	21.6	18.1	15.6	13.7	12.2	11	10.1	20.9
1283	2.8	61.2	36.6	26.9	21.5	17.9	15.4	13.5	12.1	10.9	10	21.4
1284	2.7	59.5	35.8	26.4	21.1	17.6	15.1	13.3	11.9	10.7	9.8	19.8
1285	5.9	82.7	45.6	32.8	25.9	25	20.9	18	15.8	14.1	14	12.7
1286	4.2	72.9	42.5	31	24.6	23	19.4	16.8	14.8	13.3	12.9	11.7
1287	3.6	69.9	41	30	23.9	22.2	18.7	16.2	14.3	12.9	12.2	11.1
1288	4.2	72.1	41	29.7	23.6	20.8	17.7	15.4	13.6	12.3	11.5	10.6
1289	4.2	70.7	40	29	22.9	20.2	17.1	14.9	13.2	11.9	10.9	10.2
1290	3.3	65.2	38	27.7	22	19.6	16.7	14.5	12.9	11.6	10.5	9.8
1291	3	61.2	36.6	26.9	21.5	18.4	15.8	13.8	12.3	11.1	10.1	9.3
1292	2.8	59.6	36.3	26.8	21.4	17.9	15.4	13.6	12.1	10.9	10	9.3
1293	2.7	58	35.8	26.6	21.3	17.9	15.4	13.6	12.1	11	10	9.3
1294	2.7	60	36.5	27	21.6	18.1	15.6	13.7	12.2	11.1	10.1	9.6
1295	2.8	58.2	36.1	26.8	21.5	18	15.5	13.7	12.2	11.1	10.1	9.7
1296	2.6	57.8	36	26.8	21.6	18.1	15.6	13.7	12.3	11.1	10.1	9.7
1297	2.6	58.9	36.5	27.1	21.7	18.2	15.7	13.8	12.4	11.2	10.2	10
1298	2.7	62.5	37.7	27.8	22.2	18.5	16	14	12.5	11.3	10.3	13.4
1299	2.7	61.8	37.6	27.8	22.2	18.6	16	14.1	12.6	11.4	10.4	14
1300	2.8	64.8	38.6	28.3	22.6	18.8	16.2	14.2	12.7	11.5	10.5	16.5
1301	3	68.7	39.7	29	23	19.1	16.4	14.4	12.9	11.6	10.6	21.5
1302	3.1	69.3	40	29.1	23.1	19.3	16.5	14.5	12.9	11.7	10.6	25.8
1303	3.2	73.8	41	29.6	23.4	20.2	17.2	15	13.3	12	10.9	32.2
1304	3.1	61.5	37.5	27.7	22.1	18.5	16	14	12.5	11.3	10.3	19.5
1305	3	60.8	37	27.3	21.9	18.4	15.9	13.9	12.4	11.2	10.2	17.6
1306	3	63	37.4	27.4	21.8	18.2	15.7	13.8	12.3	11.1	10.1	22.1
1307	2.9	66.2	38	27.6	21.9	18.6	15.9	13.9	12.4	11.1	10.1	25.1
1308	2.9	68.7	38.3	27.6	21.8	18.1	15.5	13.6	12.1	10.9	10	25.9
1309	4.3	74.4	44	32.3	25.7	23.9	20.2	17.5	15.5	13.9	13.5	12.3
1310	3.8	70.4	42.2	31.1	24.8	23.3	19.7	17	15.1	13.5	13	11.8
1311	3.6	65.4	40.1	29.7	23.8	22.4	18.9	16.4	14.5	13	12.2	11.1
1312	3.4	63	38.8	28.8	23.1	20.8	17.8	15.5	13.7	12.4	11.2	10.3
1313	3.3	62.5	38.1	28.2	22.5	20.3	17.3	15.1	13.4	12	10.9	10
1314	3.1	60.6	36.9	27.3	21.8	18.7	16	14.1	12.5	11.3	10.3	9.5
1315	3	58.5	36	26.7	21.4	17.9	15.5	13.6	12.1	11	10	9.2
1316	2.8	56.6	35.5	26.5	21.3	17.8	15.4	13.6	12.1	11	10	9.2
1317	2.5	59.6	36.5	27	21.7	18.1	15.6	13.7	12.3	11.1	10.1	9.5
1318	2.5	60.7	36.9	27.3	21.8	18.3	15.7	13.8	12.3	11.2	10.2	9.8
1319	2.6	59.8	36.7	27.2	21.8	18.2	15.7	13.8	12.4	11.2	10.2	9.8
1320	2.8	59.3	36.6	27.2	21.8	18.3	15.7	13.9	12.4	11.2	10.2	9.8
1321	2.6	59.5	36.8	27.3	21.9	18.3	15.8	13.9	12.4	11.2	10.3	9.9
1322	2.7	63.2	38	28	22.3	18.6	16	14.1	12.6	11.4	10.4	12.3
1323	2.7	62	37.7	27.9	22.3	18.6	16	14.1	12.6	11.4	10.4	12.3
1324	2.8	64.8	38.6	28.4	22.6	18.9	16.2	14.2	12.7	11.5	10.5	15
1325	3	69.9	40.1	29.1	23.1	19.2	16.5	14.5	12.9	11.6	10.6	20.9
1326	3.2	69.9	40.1	29.2	23.2	19.3	16.5	14.5	12.9	11.7	10.6	25.8
1327	3.1	69.1	39.9	29	23	19.2	16.4	14.4	12.9	11.6	10.6	26.8
1328	3.1	64.8	38.4	28.2	22.4	18.7	16.1	14.1	12.6	11.4	10.4	22.1
1329	3.1	62.9	37.6	27.7	22.1	18.4	15.8	13.9	12.4	11.2	10.2	18.2
1330	3	67.1	38.5	28	22.2	18.5	15.9	13.9	12.4	11.2	10.2	24.7
1331	2.9	71.9	39.3	28.3	22.3	18.5	15.8	13.9	12.3	11.1	10.1	28.8
1332	3	71.7	38.9	28	22	18.3	15.6	13.7	12.2	11	10	24.4
1333	11.9	125.8	88	59.5	43.7	47.5	35.7	28.8	24.2	20.9	42.9	43.8
1334	11.6	124.7	86.1	57	41.3	50.9	37.2	29.5	24.6	21.1	41.7	42
1335	8.9	99.7	62.2	42	32.2	36.7	29.1	24.2	20.8	18.2	29.4	27.3
1336	7.7	94.3	56.8	39.3	30.5	34.4	27.5	23	19.8	17.4	26.1	23.6
1337	5.6	83.1	47.8	34.8	27.6	29.6	24.3	20.7	18	16	20.4	18.1
1338	4.3	75.4	45.1	33.1	26.4	24.7	20.8	18.1	16	14.3	14.3	13
1339	4.8	74.9	44.3	32.5	25.9	25.3	21.2	18.3	16.1	14.3	14.3	12.9
1340	4.3	72.6	43	31.6	25.1	23.7	20	17.3	15.3	13.7	13.4	12.2
1341	3.7	68.5	41.2	30.4	24.3	22.8	19.3	16.7	14.8	13.2	12.7	11.6
1342	3.6	69.3	40.8	29.9	23.8	22.3	18.8	16.3	14.4	12.9	12.2	11.1
1343	3.4	66.3	39.4	28.9	23	20.6	17.5	15.3	13.5	12.2	11.3	10.4
1344	3.2	64.9	38.4	28.1	22.4	19	16.3	14.3	12.7	11.5	10.5	9.6
1345	3.1	62	37.3	27.4	21.9	18.7	16.1	14.1	12.5	11.3	10.3	9.5
1346	3	59.2	36.5	27.1	21.7	18.2	15.7	13.8	12.3	11.1	10.2	9.3
1347	2.9	59.6	36.7	27.2	21.8	18.2	15.7	13.8	12.4	11.2	10.2	9.4
1348	3.3	62.9	37.7	27.8	22.2	18.5	15.9	14	12.5	11.3	10.3	9.6
1349	3.6	63.3	37.9	27.9	22.3	18.6	16	14.1	12.5	11.3	10.3	9.8
1350	3.6	64.6	38.4	28.2	22.4	18.7	16.1	14.1	12.6	11.4	10.4	9.7
1351	2.8	61.5	37.5	27.7	22.2	18.6	16	14.1	12.6	11.4	10.4	9.8
1352	2.6	62.1	37.8	27.9	22.3	18.7	16.1	14.1	12.6	11.4	10.4	10.2
1353	2.6	62.2	37.9	28	22.4	18.7	16.1	14.2	12.7	11.4	10.4	11.9
1354	2.9	65	38.8	28.5	22.7	19	16.3	14.3	12.8	11.5	10.5	14.3
1355	3	68.8	39.9	29.1	23.1	19.2	16.5	14.5	12.9	11.7	10.6	18.8
1356	3	69.1	40	29.2	23.2	19.3	16.6	14.5	13	11.7	10.7	20.7
1357	3.1	73.8	41.1	29.7	23.5	19.5	16.7	14.6	13	11.7	10.7	29.7
1358	3.1	66.8	39.1	28.6	22.7	18.9	16.3	14.3	12.7	11.5	10.5	24
1359	3	66.8	38.9	28.3	22.5	18.8	16.1	14.1	12.6	11.4	10.4	22.5
1360	3.1	68.7	39.1	28.3	22.5	18.7	16	14	12.5	11.3	10.3	23.9
1361	3	69	38.9	28.1	22.3	18.5	15.9	13.9	12.4	11.2	10.2	24.3
1362	3	68.6	38.5	27.8	22	18.3	15.7	13.7	12.2	11	10.1	25.7
1363	12.4	133	94.7	64.7	47.6	50.7	37	29.5	24.6	21.1	48.8	54.1
1364	12.1	132.5	93.8	63.6	46.5	55.9	39.3	30.6	25.2	21.5	48.8	54.1
1365	10.3	110.7	72	45.6	34	44.2	33.2	26.8	22.5	19.5	37.4	36.2
1366	6.4	87.9	51.1	36.4	28.6	32.3	26.1	22	19	16.8	25.3	22.6
1367	5.6	85.8	48.4	34.9	27.6	30.5	24.8	21	18.2	16.1	23.9	21.3
1368	4.3	75.9	44.9	32.9	26.2	25.7	21.5	18.5	16.3	14.6	16.7	14.9
1369	4.8	77.4	44.7	32.6	25.9	25.5	21.3	18.3	16.1	14.3	17.5	15.5
1370	4.3	75	43.5	31.7	25.2	24.8	20.7	17.8	15.7	14	15.5	13.8
1371	3.7	72.6	42.3	30.9	24.5	24.1	20.1	17.3	15.2	13.6	13.6	12.3
1372	3.5	69.8	41	30	23.8	22.2	18.7	16.2	14.3	12.8	12.5	11.4
1373	3.4	67.2	39.7	29.1	23.1	20.4	17.4	15.2	13.5	12.1	11.5	10.5
1374	3.3	65.6	38.7	28.3	22.5	20	17	14.8	13.2	11.8	11.1	10.2
1375	3.2	62.8	37.6	27.7	22.1	18.7	16.1	14.1	12.6	11.3	10.4	9.6
1376	3.1	61.6	37.3	27.6	22	18.8	16.2	14.2	12.6	11.4	10.4	9.6
1377	3.3	63.3	37.9	27.9	22.3	19	16.3	14.3	12.7	11.5	10.5	9.6
1378	3.5	64.5	38.3	28.2	22.4	18.9	16.2	14.2	12.7	11.4	10.4	9.7
1379	3.4	65.3	38.7	28.3	22.6	18.8	16.2	14.2	12.7	11.5	10.4	9.8
1380	3.4	64.2	38.4	28.3	22.5	18.8	16.2	14.2	12.7	11.5	10.5	9.6
1381	3.4	65.3	38.8	28.5	22.7	18.9	16.3	14.3	12.8	11.5	10.5	9.8
1382	2.6	61.4	37.7	28	22.4	18.8	16.2	14.2	12.7	11.5	10.5	10
1383	2.6	60.2	37.4	27.8	22.3	18.7	16.1	14.2	12.7	11.5	10.5	10.1
1384	2.7	64.1	38.7	28.5	22.8	19	16.4	14.4	12.9	11.6	10.6	13
1385	3	69.6	40.3	29.4	23.3	19.4	16.7	14.6	13	11.8	10.7	18.2
1386	3	69.5	40.4	29.4	23.4	19.5	16.7	14.7	13.1	11.8	10.8	19.6
1387	3.2	74.5	41.5	30	23.7	19.7	16.9	14.8	13.2	11.9	10.8	29.1
1388	3.2	68.2	39.7	29	23.1	19.2	16.5	14.5	12.9	11.7	10.6	24.9
1389	3	68.3	39.5	28.8	22.9	19.1	16.4	14.4	12.8	11.6	10.5	23.4
1390	3.1	72.7	40.4	29.1	23	19.1	16.4	14.3	12.8	11.5	10.5	28.7
1391	3.1	74.7	40.6	29.1	23	19	16.3	14.3	12.7	11.4	10.4	29.2
1392	3	72	39.7	28.6	22.6	18.8	16.1	14.1	12.5	11.3	10.3	30.5
1393	18.6	157.7	120.1	86.2	64.7	73.9	46.3	34.5	27.7	23.3	61.9	84.2
1394	13.8	146.7	107.4	74.6	54.9	70.8	44.8	33.5	27	22.7	56.7	68.9
1395	9.9	110.3	70.8	44.9	33.4	43.4	32.6	26.3	22.1	19.1	38.1	36.2
1396	9.1	103.4	64.2	41.7	31.5	39.8	30.4	24.8	21	18.2	36.3	34.2
1397	7.8	96.3	57.6	38.8	29.7	38.1	29.3	24	20.3	17.7	33.7	30.9
1398	4.7	81.5	46.1	33.3	26.4	30	24.3	20.5	17.8	15.7	24.3	21.4
1399	4.6	78.4	44.7	32.5	25.7	29.8	24.1	20.3	17.5	15.5	22.1	19.3
1400	4.3	75.7	43.5	31.7	25.1	35.6	27.5	22.5	19.1	16.6	20.6	18.1
1401	3.9	73.5	42.4	30.9	24.5	28.6	23.1	19.4	16.8	14.8	17.2	15.1
1402	3.6	71.7	41.4	30.2	24	23.5	19.7	16.9	14.9	13.3	13.9	12.5
1403	3.4	69.3	40.3	29.4	23.3	21.9	18.5	16	14.1	12.6	12.2	11.1
1404	3.4	67.5	39.3	28.7	22.8	20.4	17.3	15.1	13.4	12	11.6	10.6
1405	3.5	65.2	38.4	28.2	22.4	19	16.3	14.3	12.7	11.5	10.9	9.9
1406	3.4	64.5	38.4	28.1	22.4	19	16.3	14.3	12.8	11.5	10.7	9.8
1407	3.5	64.8	38.5	28.3	22.5	19.1	16.4	14.4	12.8	11.5	10.6	9.8
1408	3.6	63.7	38.3	28.2	22.5	19.1	16.4	14.4	12.8	11.6	10.6	9.8
1409	3.5	62.9	38.1	28.1	22.5	18.8	16.2	14.2	12.7	11.5	10.5	9.6
1410	3.4	65.9	39.1	28.7	22.8	19.1	16.4	14.4	12.8	11.6	10.6	9.7
1411	3.3	66.3	39.3	28.8	22.9	19.1	16.5	14.4	12.9	11.6	10.6	9.9
1412	2.9	64.5	38.8	28.6	22.8	19.1	16.4	14.4	12.9	11.6	10.6	10.2
1413	2.8	61.7	38	28.2	22.6	19	16.3	14.4	12.8	11.6	10.6	10.2
1414	2.6	63.8	38.8	28.7	22.9	19.2	16.5	14.5	13	11.7	10.7	10.6
1415	2.7	67	39.8	29.2	23.3	19.4	16.7	14.7	13.1	11.8	10.8	17.5
1416	3.1	69.3	40.5	29.6	23.6	19.6	16.9	14.8	13.2	11.9	10.9	21.2
1417	3.3	77	42.4	30.5	24.1	20.1	17.2	15	13.4	12.1	11	29.4
1418	3.3	71.2	40.8	29.7	23.5	19.6	16.8	14.7	13.1	11.8	10.8	25.1
1419	2.9	65.5	39.1	28.7	22.9	19.1	16.4	14.4	12.9	11.6	10.6	18
1420	3	69.3	39.9	29.1	23.1	19.2	16.5	14.5	12.9	11.6	10.6	25.2
1421	3.1	77.3	41.6	29.8	23.5	19.4	16.6	14.6	12.9	11.7	10.6	35.1
1422	3	72.6	40.3	29.1	23	19.1	16.4	14.3	12.8	11.5	10.5	31.9
1423	20.3	153.7	117.8	84.9	63.6	73.4	45.5	33.9	27.2	22.8	64.7	88.6
1424	12.1	131.8	92.4	62.5	45.1	54.4	38	29.5	24.3	20.7	50.6	57.9
1425	9.9	110.3	70.7	43.9	32.7	42.5	31.9	25.8	21.7	18.7	38.9	37.5
1426	9.9	111	70.6	43.5	32.3	46.7	33.9	26.9	22.4	19.2	41.6	40.9
1427	7.3	91.9	53.7	36.9	28.5	43.9	32.3	25.8	21.6	18.5	33.9	31.1
1428	6.8	89.5	51.6	35.7	27.7	43.7	32	25.5	21.3	18.3	35	32
1429	5.3	83.7	46.9	33.4	26.2	42.4	31.2	24.9	20.8	17.9	30.1	26.9
1430	4.5	79	44.1	31.9	25.2	36	27.6	22.5	19.1	16.6	25	22.1
1431	3.8	72.1	41.9	30.6	24.3	29.3	23.5	19.7	17	15	18.6	16.4
1432	3.6	68	40.4	29.6	23.6	22.5	18.9	16.4	14.4	12.9	12.8	11.6
1433	3.4	67.8	39.9	29.2	23.2	22.1	18.6	16.1	14.2	12.7	12.3	11.2
1434	3.3	64.5	38.5	28.3	22.6	20.6	17.5	15.2	13.5	12.1	11.5	10.5
1435	3.3	64.1	38.3	28.1	22.4	20.5	17.4	15.1	13.4	12	11.3	10.3
1436	3.3	63.4	38.2	28.1	22.4	19.5	16.6	14.6	13	11.7	11	10
1437	3.6	66.1	39	28.6	22.8	19.5	16.7	14.6	13	11.7	11.1	10.1
1438	3.3	63.2	38.3	28.2	22.6	18.9	16.2	14.3	12.7	11.5	10.6	9.8
1439	3.7	65.7	39.1	28.7	22.9	19.1	16.4	14.4	12.9	11.6	10.6	9.8
1440	3.8	68.5	40	29.2	23.2	19.3	16.6	14.6	13	11.7	10.9	10
1441	3.7	70.4	40.6	29.5	23.4	19.5	16.7	14.7	13.1	11.8	10.8	10
1442	3.1	68.8	40.2	29.4	23.4	19.5	16.7	14.7	13.1	11.8	10.8	10.4
1443	2.8	66	39.5	29.1	23.2	19.4	16.7	14.7	13.1	11.8	10.8	10.5
1444	2.7	66	39.6	29.2	23.3	19.4	16.7	14.7	13.1	11.9	10.8	10.7
1445	2.6	64.8	39.3	29.1	23.2	19.4	16.7	14.7	13.1	11.9	10.8	15.4
1446	2.9	67.4	40.2	29.6	23.6	19.7	16.9	14.9	13.3	12	10.9	19.6
1447	3.4	78.4	43	30.9	24.4	20.2	17.3	15.2	13.5	12.2	11.1	30.6
1448	3.1	70.8	41	29.9	23.7	19.7	17	14.9	13.3	12	10.9	20.8
1449	2.6	59.5	37.5	28	22.5	18.9	16.3	14.4	12.9	11.6	10.6	10.8
1450	2.9	67.4	39.8	29.1	23.2	19.3	16.6	14.6	13	11.8	10.7	23.1
1451	3.1	77.2	42	30.2	23.8	19.7	16.9	14.8	13.2	11.9	10.8	35.5
1452	3.1	74	41.1	29.7	23.5	19.5	16.7	14.6	13	11.7	10.7	31.8
1453	27.2	149.8	114.8	82.6	61.7	78.6	48.3	35	27.7	23	69.9	99.5
1454	12.1	131.8	92.3	62.1	44.1	54.1	37.5	29.1	23.9	20.3	52.4	60.5
1455	10	112.2	72.1	44.2	32.6	42.2	31.6	25.4	21.3	18.4	41.6	40.9
1456	8.7	99.3	59.7	39.3	29.9	39	29.7	24.1	20.4	17.7	36.9	35.1
1457	5.8	84.9	47.5	33.9	26.7	36.2	28	23	19.5	17	31.6	28.4
1458	4.5	77.5	44.4	32.2	25.6	41.7	30.9	24.7	20.7	17.8	30.4	26.7
1459	4.6	79.1	44.3	32.1	25.4	41.8	30.8	24.6	20.5	17.7	28.1	24.5
1460	4.4	75.3	43	31.3	24.8	36.2	27.6	22.5	19	16.5	23.5	20.4
1461	3.7	70.2	41.3	30.2	24.1	29.7	23.7	19.8	17.1	15	18.7	16.3
1462	3.6	66.8	40	29.4	23.5	22.3	18.8	16.2	14.3	12.8	12.8	11.6
1463	3.5	66.4	39.5	29	23.1	20.8	17.7	15.4	13.7	12.3	12.1	11
1464	3.4	67.4	39.5	28.8	22.9	20.8	17.6	15.3	13.6	12.2	11.9	10.8
1465	3.2	63.5	38.2	28.2	22.5	20.7	17.6	15.3	13.5	12.1	11.5	10.5
1466	3.1	60.8	37.5	27.8	22.3	19.7	16.9	14.7	13.1	11.8	11	10.1
1467	3.3	61.1	37.7	28	22.4	19.5	16.7	14.6	13	11.8	11.1	10.1
1468	3.9	68.1	39.8	29.1	23.1	19.9	17	14.9	13.2	11.9	11.3	10.3
1469	3.9	68	39.9	29.2	23.2	20	17.1	15	13.3	12	11.4	10.4
1470	4.1	70.8	40.8	29.7	23.5	19.6	16.8	14.7	13.1	11.9	11.4	10.4
1471	4.2	72.1	41.2	29.9	23.7	20.4	17.4	15.2	13.5	12.2	11.5	10.6
1472	3.6	69	40.5	29.6	23.5	19.6	16.9	14.8	13.2	11.9	10.9	10.4
1473	2.8	66.2	39.8	29.3	23.4	19.5	16.8	14.8	13.2	11.9	10.9	10.4
1474	2.7	65.3	39.6	29.2	23.4	19.5	16.8	14.8	13.2	11.9	10.9	10.7
1475	2.7	70	41	30	23.9	19.9	17.1	15	13.4	12.1	11	17.9
1476	2.8	69	40.9	30	23.9	19.9	17.1	15	13.4	12.1	11.1	22.7
1477	3.3	75.6	42.6	30.8	24.4	20.3	17.4	15.2	13.6	12.2	11.2	30.8
1478	3	70.4	41.2	30.1	23.9	19.9	17.1	15	13.4	12.1	11	23.9
1479	2.7	64.8	39.4	29.1	23.3	19.5	16.8	14.8	13.2	11.9	10.9	13.5
1480	3	74.2	41.9	30.3	24	20	17.1	15	13.4	12.1	11	28.2
1481	3.2	77.3	42.5	30.6	24.1	20	17.1	15	13.4	12	11	33
1482	3.2	74.8	41.8	30.2	23.9	19.8	17	14.9	13.2	11.9	10.9	32.5
1483	18.1	145.8	109.1	76.7	56.4	68.3	42.8	31.9	25.6	21.5	64.2	84.3
1484	13.6	140.5	101.9	69.9	50	59.9	39.5	30	24.4	20.6	58.1	72.6
1485	10.5	121.5	80.9	51.4	35.8	46.2	33.4	26.4	21.9	18.8	48.9	53.3
1486	9.5	109.5	68.8	42.2	31.2	40.4	30.3	24.4	20.5	17.7	40.5	39.4
1487	6	81	45.2	32.6	25.8	35.4	27.4	22.5	19.1	16.7	31.2	28.3
1488	4.6	75.4	43.5	31.7	25.1	35.6	27.5	22.5	19.1	16.6	29.7	26.4
1489	4	71.7	42.2	30.9	24.6	29.2	23.5	19.8	17.1	15.1	22.7	19.6
1490	4.5	79	43.7	31.5	24.9	36.6	27.8	22.6	19.1	16.5	28.2	25
1491	4.3	77.4	43	31	24.5	30.2	24	20	17.2	15.1	25	22.1
1492	3.8	72.9	41.6	30.2	24	23.6	19.7	16.9	14.9	13.3	17.5	15.4
1493	3.6	70.2	40.6	29.6	23.5	22.2	18.7	16.1	14.2	12.7	14.5	13
1494	3.4	65.8	39.1	28.7	22.9	20.8	17.6	15.3	13.6	12.2	11.9	10.8
1495	3.4	64.1	38.5	28.4	22.7	19.7	16.9	14.7	13.1	11.8	11.4	10.4
1496	3.2	62.7	38.2	28.3	22.6	19.9	17	14.8	13.2	11.9	11.4	10.4
1497	3.5	63.2	38.5	28.4	22.7	19	16.4	14.4	12.9	11.6	11.1	10.1
1498	3.6	66.6	39.6	29	23.1	20.3	17.3	15.1	13.4	12.1	11.4	10.4
1499	3.7	66.7	39.7	29.1	23.2	20.4	17.4	15.2	13.5	12.1	11.4	10.4
1500	3.8	67.4	40	29.3	23.4	19.5	16.8	14.7	13.1	11.9	11.1	10.2
1501	3.9	69.3	40.6	29.7	23.6	19.7	16.9	14.9	13.3	12	11.3	10.3
1502	3.8	66.5	39.9	29.4	23.5	19.6	16.9	14.8	13.2	12	10.9	10
1503	3.2	67	40.2	29.6	23.6	19.7	17	14.9	13.3	12	11	10.2
1504	2.9	66.7	40.2	29.6	23.7	19.8	17	15	13.4	12.1	11	10.8
1505	3	71.1	41.6	30.4	24.1	20.1	17.3	15.2	13.5	12.2	11.1	19.6
1506	3.7	74.9	42.7	31	24.5	20.4	17.5	15.3	13.7	12.3	11.3	27.7
1507	4.2	82.9	46.9	33	25.7	21.2	18.1	15.8	14	12.6	11.8	36
1508	3.4	76.7	43	31.1	24.6	20.4	17.5	15.4	13.7	12.3	11.2	30.3
1509	2.9	69.8	41.2	30.2	24	20	17.2	15.1	13.5	12.2	11.1	23.7
1510	3.1	75.4	42.5	30.8	24.4	20.3	17.4	15.2	13.6	12.2	11.2	32.9
1511	3.2	75.8	42.6	30.8	24.3	20.2	17.3	15.2	13.5	12.2	11.1	38.2
1512	3.1	76.6	42.6	30.8	24.3	20.2	17.3	15.2	13.5	12.2	11.1	37.9
1513	3.7	68.1	40.9	30.2	24.1	24	20	17.3	15.2	13.5	21.9	18.9
1514	4.5	77.5	43.2	31.2	24.6	30.7	24.3	20.2	17.4	15.2	29.6	26.5
1515	6.2	87.5	48.1	33.3	25.8	38.1	28.5	22.9	19.2	16.6	33.8	31.1
1516	4.4	76.4	42.4	30.6	24.2	29.3	23.4	19.5	16.8	14.8	25.7	23.2
1517	3.8	69.2	40.4	29.5	23.4	22.3	18.7	16.2	14.3	12.8	16.4	14.4
1518	3.4	68.1	39.9	29.1	23.2	21	17.8	15.5	13.7	12.3	12.8	11.6
1519	3.5	65.1	39	28.7	22.9	20.8	17.7	15.4	13.6	12.2	12	10.9
1520	3.7	62.7	38.3	28.4	22.7	19.8	17	14.8	13.2	11.9	11.5	10.5
1521	3.2	61.2	38	28.2	22.7	19	16.4	14.4	12.9	11.6	11.1	10.2
1522	3.7	63.6	38.8	28.7	23	19.4	16.7	14.6	13.1	11.8	11.1	10.2
1523	3.6	62.7	38.6	28.7	23	19.5	16.8	14.8	13.2	11.9	11.1	10.2
1524	3.7	64.7	39.4	29.1	23.3	19.7	16.9	14.9	13.3	12	11.3	10.4
1525	3.5	62.4	38.7	28.8	23.1	19.4	16.7	14.7	13.1	11.9	11.1	10.2
1526	3.9	63.5	39.2	29.1	23.3	19.5	16.8	14.8	13.2	12	11.1	10.2
1527	3	63.1	39.2	29.1	23.4	19.6	16.9	14.9	13.3	12	11	10.1
1528	3.2	67.3	40.6	29.9	23.9	20	17.2	15.1	13.5	12.2	11.1	11.1
1529	3.5	71.6	41.9	30.6	24.4	20.3	17.4	15.3	13.6	12.3	11.4	20.5
1530	3.9	79.3	43.9	31.7	25	20.8	17.8	15.6	13.9	12.5	11.9	31
1531	4.4	84.7	47.9	33.6	26.2	21.5	18.4	16	14.2	12.8	12.1	39.2
1532	3.6	78.4	43.7	31.6	25	20.7	17.8	15.6	13.9	12.5	11.4	32.9
1533	3.4	74.7	42.8	31.1	24.7	20.5	17.6	15.4	13.8	12.4	11.3	32.9
1534	3.3	75.5	42.9	31.2	24.7	20.5	17.6	15.4	13.8	12.4	11.3	33.9
1535	3.3	76.8	43.2	31.3	24.7	20.5	17.6	15.4	13.8	12.4	11.3	38.7
1536	2.9	76	43	31.1	24.6	20.5	17.6	15.4	13.7	12.4	11.3	37
1537	3.6	63.7	39.3	29.2	23.4	22.5	19	16.4	14.5	13	19.3	16.7
1538	4	70.2	41.1	30.1	23.9	24.3	20.2	17.3	15.2	13.5	24.4	21.6
1539	5.2	77.6	42.8	30.8	24.3	32	25	20.7	17.6	15.4	31.7	29.1
1540	4.1	69.5	40.6	29.7	23.6	24.6	20.3	17.4	15.2	13.5	21.2	18.6
1541	3.5	62.7	38.5	28.5	22.9	21	17.8	15.5	13.8	12.4	12.6	11.4
1542	3.6	65.5	39.2	28.9	23	21	17.8	15.5	13.7	12.3	13	11.8
1543	3.6	64.4	38.9	28.7	22.9	19.8	17	14.9	13.2	11.9	11.9	10.8
1544	3.5	64	38.9	28.7	23	20	17.1	15	13.3	12	11.9	10.9
1545	3.4	64.2	39.1	28.9	23.1	19.3	16.6	14.6	13	11.8	11.7	10.7
1546	3.5	65.2	39.4	29.1	23.3	19.4	16.7	14.7	13.1	11.9	11.6	10.6
1547	3.6	62.4	38.7	28.8	23.1	19.5	16.8	14.8	13.2	11.9	11.5	10.5
1548	3.8	62.9	39	29	23.2	19.6	16.9	14.8	13.2	12	11.8	10.8
1549	3.6	60.6	38.3	28.6	23.1	19.4	16.7	14.7	13.2	11.9	11.5	10.6
1550	3.4	61.8	38.8	29	23.3	19.5	16.9	14.9	13.3	12	11.1	10.2
1551	3.2	61.4	38.8	29	23.3	19.6	16.9	14.9	13.3	12.1	11	10.2
1552	3.4	64	39.7	29.5	23.7	19.9	17.1	15.1	13.5	12.2	11.6	13.3
1553	3.2	66.5	40.6	30.1	24.1	20.1	17.3	15.2	13.6	12.3	11.7	18.3
1554	4	73.9	42.9	31.3	24.8	20.7	17.7	15.6	13.9	12.5	12	30.2
1555	4.4	82	45.7	32.6	25.7	21.3	18.2	15.9	14.1	12.8	12.5	40.2
1556	3.6	73.7	42.9	31.3	24.8	20.7	17.8	15.6	13.9	12.5	11.6	33.8
1557	3.4	72.4	42.5	31.1	24.7	20.6	17.7	15.5	13.9	12.5	11.4	34.3
1558	3.2	71.8	42.3	31	24.7	20.6	17.7	15.5	13.8	12.5	11.4	36.3
1559	3.2	76.3	43.5	31.6	25	20.8	17.8	15.6	13.9	12.6	11.5	38.6
1560	3	75.3	43.2	31.4	24.9	20.7	17.8	15.6	13.9	12.6	11.4	37.5
1561	3.5	59.3	37.7	28.3	22.8	21.9	18.5	16.1	14.2	12.8	19.9	17.1
1562	3.5	63.2	38.9	28.9	23.1	22.3	18.8	16.3	14.4	12.9	21.4	18.3
1563	4.2	70	40.8	29.8	23.7	23	19.3	16.6	14.6	13.1	27	23.9
1564	3.7	62.9	38.7	28.7	23	22.1	18.7	16.1	14.3	12.8	17.5	15.3
1565	3.6	64	38.9	28.8	23	21	17.9	15.6	13.8	12.4	14.1	12.6
1566	3.5	59.8	37.5	28	22.5	20.6	17.6	15.3	13.6	12.2	12.2	11.1
1567	3.3	60.1	37.6	28.1	22.6	19.8	17	14.9	13.3	12	11.8	10.8
1568	3.3	59.2	37.4	28	22.6	19.9	17.1	15	13.3	12	11.9	10.8
1569	3.6	60.9	38.1	28.4	22.8	19.2	16.5	14.6	13	11.8	11.8	10.7
1570	3.9	64.4	39.4	29.1	23.3	19.5	16.8	14.8	13.2	11.9	11.9	10.9
1571	4	61.4	38.5	28.7	23.1	19.4	16.7	14.7	13.2	11.9	11.8	10.8
1572	4.2	62.8	39.1	29.1	23.3	19.6	16.9	14.9	13.3	12	15.1	13.5
1573	4.1	62.2	39	29.1	23.4	19.6	16.9	14.9	13.3	12.1	12	11
1574	3.3	55.8	36.8	27.9	22.7	19.1	16.6	14.7	13.1	11.9	11.2	10.3
1575	2.9	57.7	37.6	28.4	23	19.4	16.8	14.8	13.3	12	11.2	10.3
1576	3.6	63.4	39.7	29.6	23.8	20	17.2	15.2	13.6	12.3	12	16.1
1577	3.1	57.8	37.8	28.6	23.2	19.6	17	15	13.4	12.2	11.3	15.1
1578	3.1	60.6	38.9	29.3	23.7	19.9	17.2	15.2	13.6	12.3	11.3	19.1
1579	4.3	77.6	44.1	32	25.3	22.1	18.8	16.4	14.6	13.1	12.9	39
1580	3.5	69.4	41.9	30.9	24.7	20.6	17.8	15.6	13.9	12.6	11.9	34.7
1581	3.4	64.3	40.3	30.1	24.2	20.3	17.5	15.4	13.8	12.5	11.4	31.8
1582	3.3	65.5	40.7	30.3	24.3	20.4	17.6	15.5	13.8	12.5	11.4	33.2
1583	3.3	70.4	42.3	31.1	24.8	20.7	17.8	15.7	14	12.6	11.5	36.3
1584	2.9	70.3	42.2	31.1	24.8	20.7	17.8	15.7	14	12.6	11.5	37.8
1585	3.8	60.9	38	28.3	22.8	20.7	17.6	15.4	13.7	12.3	21.9	18.5
1586	3.5	55.1	36	27.2	22.1	20.3	17.4	15.2	13.5	12.2	14.8	13.2
1587	3.9	62.9	38.7	28.7	23	22.2	18.7	16.2	14.3	12.8	22	18.5
1588	4.3	68	40.2	29.4	23.4	22.5	18.9	16.3	14.4	12.9	26.3	23.3
1589	3.5	60.8	38	28.3	22.7	20.6	17.6	15.3	13.6	12.2	16.8	14.7
1590	4.2	65.8	39.5	29.1	23.2	21.3	18	15.7	13.9	12.5	19	16.4
1591	3.5	59.4	37.5	28.1	22.6	19.9	17.1	15	13.3	12	13.3	12
1592	3.4	58.4	37.3	28	22.6	20.2	17.3	15.1	13.5	12.1	13.2	11.9
1593	3.6	59.7	37.8	28.3	22.8	19.2	16.6	14.6	13.1	11.8	15.1	13.5
1594	4	62.3	38.8	28.9	23.2	19.5	16.8	14.8	13.2	12	14.9	13.3
1595	4.1	62.6	39	29.1	23.3	19.7	16.9	14.9	13.3	12.1	15	13.4
1596	4.3	65.4	40.1	29.7	23.7	19.9	17.1	15.1	13.5	12.2	15.6	13.9
1597	4	62.3	39.2	29.2	23.5	19.7	17	15	13.4	12.1	13.9	12.5
1598	3	55.2	36.7	28	22.7	19.2	16.7	14.7	13.2	12	11.6	10.7
1599	2.8	53.6	36.1	27.7	22.6	19.1	16.6	14.7	13.2	12	11.2	10.3
1600	2.8	52.6	35.8	27.5	22.5	19.1	16.6	14.7	13.2	12	11	10.2
1601	3	50.4	34.9	27.1	22.2	19.3	16.8	14.9	13.3	12.1	11.1	10.6
1602	3.1	55.6	37.2	28.4	23.1	19.6	17	15	13.5	12.2	11.4	18.4
1603	5.4	77.8	44.4	32.3	25.6	22.5	19.1	16.7	14.8	13.3	18	49.5
1604	3.5	66.6	41.3	30.7	24.6	20.6	17.8	15.6	14	12.6	12.2	35.4
1605	3.4	61.6	39.6	29.8	24.1	20.3	17.5	15.4	13.8	12.5	11.5	31
1606	3.1	61.9	39.8	29.9	24.2	20.3	17.6	15.5	13.9	12.6	11.5	34.4
1607	2.9	65.8	41.1	30.7	24.6	20.7	17.8	15.7	14	12.7	11.6	37.4
1608	2.9	69.6	42.4	31.3	25.1	21	18.1	15.9	14.2	12.8	11.7	42.2
1609	6.1	73.7	41.4	30	23.7	22.5	18.9	16.3	14.3	12.8	26.2	22.6
1610	3.7	58.8	37.2	27.8	22.4	20.5	17.5	15.2	13.5	12.2	18.3	15.8
1611	4.4	65.7	39.4	29	23.2	22.3	18.8	16.2	14.3	12.8	26.7	22.7
1612	6.3	76.6	42.3	30.5	24	23	19.3	16.6	14.6	13	33.3	30.2
1613	3.7	60.7	37.9	28.3	22.7	20.8	17.7	15.4	13.7	12.3	19.5	16.7
1614	3.4	55.5	36.2	27.4	22.2	19.4	16.7	14.7	13.1	11.9	13.3	12
1615	3.4	57.7	37.1	27.9	22.5	19.9	17.1	15	13.3	12	15.6	13.8
1616	4	60	38	28.4	22.9	20.4	17.5	15.3	13.6	12.3	19.6	17.1
1617	3.9	62.1	38.8	28.9	23.2	19.5	16.8	14.8	13.2	12	19.7	17.2
1618	3.5	59.4	38	28.5	23	19.3	16.7	14.7	13.2	11.9	15.8	14
1619	4.6	61	38.6	28.9	23.3	19.6	16.9	14.9	13.3	12.1	16.3	14.5
1620	5	63.6	39.6	29.5	23.7	19.9	17.1	15.1	13.5	12.2	16.4	14.5
1621	4.8	64.1	39.9	29.7	23.9	20	17.2	15.2	13.6	12.3	17.1	15
1622	3.2	54.9	36.7	28	22.8	19.3	16.7	14.8	13.3	12	11.8	10.9
1623	2.8	51.1	35.2	27.2	22.3	19	16.5	14.6	13.1	11.9	11.7	10.7
1624	2.8	47.7	33.7	26.4	21.8	18.6	16.3	14.5	13	11.8	11.1	10.3
1625	2.8	45.9	33	26	21.6	18.5	16.2	14.4	13	11.8	10.9	10.5
1626	3.4	57.4	38	29	23.5	19.9	17.2	15.2	13.7	12.4	11.8	20
1627	4	68.4	42	31.1	24.9	20.9	18	15.8	14.1	12.8	13.3	36.1
1628	3.6	65.4	41.1	30.7	24.7	20.7	17.9	15.8	14.1	12.7	12.6	37.4
1629	3.3	61.7	39.9	30.1	24.3	20.5	17.7	15.6	14	12.7	12.1	35.9
1630	3.1	62.4	40.2	30.3	24.4	20.6	17.8	15.7	14.1	12.7	11.8	37.8
1631	3	67.2	41.9	31.2	25.1	21	18.1	16	14.3	12.9	11.8	39.7
1632	2.9	65.9	41.5	31.1	25	21	18.1	16	14.3	12.9	11.8	42.4
1633	10	100.7	60.2	37.4	27.8	29.8	23.5	19.5	16.7	14.7	46.9	46.2
1634	5	65	39	28.7	22.9	21.1	17.9	15.6	13.8	12.4	22.8	19.1
1635	3.6	56.1	36.2	27.3	22	19.3	16.6	14.6	13	11.8	18.9	16.3
1636	5.6	69	40.4	29.5	23.5	21.6	18.3	15.9	14	12.6	31.6	28
1637	5.8	71.1	41	29.9	23.7	21.9	18.5	16	14.2	12.7	29.3	25.5
1638	3.4	56.4	36.6	27.6	22.3	19.9	17.1	15	13.3	12	17.7	15.4
1639	3.4	55.2	36.2	27.5	22.3	18.9	16.4	14.5	12.9	11.7	17	14.9
1640	3.9	60.7	38.3	28.6	23.1	20.5	17.5	15.3	13.7	12.3	22.7	19.5
1641	5.8	70.2	41.4	30.3	24.1	21.3	18.2	15.8	14.1	12.6	28.4	25.7
1642	3.8	59	38	28.6	23.1	19.4	16.8	14.8	13.3	12	19.9	17.1
1643	4.4	61.1	38.8	29.1	23.4	19.8	17.1	15	13.4	12.2	17.1	15
1644	4.6	62.6	39.4	29.5	23.7	19.9	17.2	15.1	13.5	12.2	17.1	15.1
1645	4.4	58.8	38.2	28.9	23.4	19.7	17	15	13.5	12.2	15.4	13.7
1646	3.3	52.4	35.8	27.6	22.5	19.1	16.6	14.7	13.2	12	12.9	11.7
1647	2.8	49.5	34.6	26.9	22.2	18.9	16.5	14.6	13.1	12	11.9	11
1648	2.8	48.5	34.2	26.8	22.1	18.8	16.4	14.6	13.2	12	11.7	11.1
1649	2.8	47.3	33.7	26.5	21.9	18.7	16.4	14.6	13.1	12	11.6	11.1
1650	3.5	61.3	39.7	29.9	24.2	20.4	17.6	15.6	13.9	12.6	12.5	24.2
1651	4.2	70.4	42.8	31.6	25.3	21.2	18.2	16	14.3	12.9	16.4	40.1
1652	3.5	63.9	40.8	30.6	24.7	20.8	17.9	15.8	14.2	12.8	12.7	33.6
1653	3.3	59.7	39.3	29.9	24.2	20.5	17.7	15.7	14	12.7	12.6	39
1654	3.1	61.8	40.2	30.4	24.6	20.7	18	15.8	14.2	12.9	12.1	39
1655	3	67.3	42.2	31.5	25.4	21.3	18.4	16.2	14.5	13.1	12.2	42.8
1656	3	61.7	40.3	30.6	24.8	20.9	18.1	16	14.3	13	11.9	40.2
1657	6.8	71.5	40.5	29.4	23.3	21.6	18.2	15.7	13.9	12.4	29.3	25.2
1658	3.5	55	35.6	26.9	21.8	19.4	16.6	14.6	13	11.7	15.9	14
1659	3.2	50.4	33.9	26	21.2	18.9	16.3	14.3	12.8	11.6	12.8	11.6
1660	3.2	48.1	33.1	25.6	21	18.7	16.2	14.3	12.8	11.6	15.7	13.9
1661	3.2	48.9	33.5	25.8	21.2	18	15.6	13.9	12.5	11.3	14.7	13.1
1662	3.3	54.2	35.7	27.2	22	19.7	16.9	14.9	13.3	12	20	17.1
1663	9.6	88.2	48.6	33.1	25.5	24.9	20.4	17.4	15.1	13.4	44	41.2
1664	3.3	50.1	33.8	25.9	21.1	18.9	16.3	14.3	12.8	11.6	15.4	13.7
1665	5.3	60.8	37.7	28.1	22.5	20.1	17.2	15	13.4	12	21.8	18.4
1666	5.3	61.6	38.1	28.3	22.7	20.4	17.4	15.2	13.5	12.1	24.4	20.6
1667	3.5	55.3	36	27.2	22	19.8	17	14.9	13.3	12	23	19.2
1668	7	70.9	41	29.9	23.7	22.3	18.8	16.3	14.3	12.8	34.5	30.3
1669	6.9	63.9	38.6	28.5	22.8	21.3	18	15.6	13.8	12.4	30.4	25.2
1670	3.3	48.3	33.1	25.5	20.9	18.8	16.2	14.3	12.8	11.5	20.5	17.4
1671	7.4	68.9	40.2	29.3	23.3	21.9	18.5	16	14.1	12.6	31.7	27.1
1672	10.4	93.2	52.8	34.9	26.6	26.2	21.4	18.1	15.7	13.9	50.3	48.7
1673	12.9	101.2	59.6	37.5	28	33.7	25.9	21.2	17.9	15.6	53.9	52.8
1674	8.5	77.9	42.5	30.5	24.1	23	19.2	16.5	14.5	13	39.4	35.4
1675	7.3	61.8	38	28.2	22.6	20.2	17.2	15	13.4	12	27.2	22
1676	6.9	61.4	37.9	28.2	22.6	20.3	17.3	15.1	13.4	12.1	27	21.9
1677	11.3	91.9	51.1	34.2	26.2	26	21.2	18	15.6	13.8	49	46.1
1678	21	118.7	75.1	46.4	32.3	39.4	28.9	23.1	19.3	16.6	64.2	68.9
1679	10	86.9	48.1	33	25.5	26.4	21.5	18.2	15.8	13.9	45.7	42.6
1680	7.7	68.1	40	29.2	23.3	22.2	18.6	16.1	14.2	12.7	35.2	29.5
1681	9	69.9	40.5	29.5	23.4	20.9	17.7	15.4	13.7	12.3	33.7	28.3
1682	13.1	89.7	49.4	33.5	25.8	24.4	20.1	17.2	15	13.4	46.4	42.9
1683	28.1	127.6	85.4	55.6	37.5	43.9	31.1	24.4	20.1	17.2	71.8	79.4
1684	26	127.4	84.4	54.6	36.6	45	31.6	24.7	20.3	17.3	70.7	76.4
1685	17.6	109.1	66.3	39.8	29.1	36.6	27.5	22.1	18.6	16.1	61.5	60.2
1686	6.9	60.5	37.6	28	22.5	20.4	17.4	15.2	13.5	12.1	27.5	22.1
1687	21.1	107.9	65	39.2	28.9	27.2	22	18.5	16	14.2	53.9	52
1688	39.4	128	89.9	61.1	43	55.5	36	27.1	22	18.5	85.5	104.5
1689	41.5	127.6	91.8	64.2	45.5	65.4	39.2	28.8	23	19.2	91	113
1690	25.3	122.6	78.3	49.4	33.5	42	30.2	23.8	19.7	16.9	66.7	67.6
1691	9.1	73.5	41.2	29.8	23.5	22.6	18.9	16.3	14.3	12.8	37.1	30.9
1692	5.7	49.4	33.4	25.7	20.9	18	15.6	13.8	12.4	11.2	19.6	16.8
