# Supplementary material for: Roles of host and environment in shift of primary anthrax host species in Kruger National Park
Source: PLoS One. 2024 Dec 6;19(12):e0314103. doi: 10.1371/journal.pone.0314103 (PMC11623471; doi:10.1371/journal.pone.0314103)
Supplement: S1 Data — (ZIP) [file pone.0314103.s001.zip › Ochai Supplementary Data/Soil Moisture KNP/TerraClimate_Soil Moisture_1990.xlsx]

## Sheet: TerraClimate_Soil Moisture_1990
UPID	1990_1	1990_2	1990_3	1990_4	1990_5	1990_6	1990_7	1990_8	1990_9	1990_10	1990_11	1990_12
1	3.1	3	2.9	2.8	2.7	2.6	2.6	2.5	2.4	2.4	2.3	2.2
2	3	2.9	2.8	2.8	2.7	2.6	2.5	2.4	2.4	2.3	2.3	2.2
3	3	2.9	2.8	2.7	2.6	2.6	2.5	2.4	2.3	2.3	2.2	2.2
4	3	2.9	2.8	2.7	2.6	2.5	2.5	2.4	2.3	2.3	2.2	2.1
5	3	2.9	2.8	2.7	2.6	2.5	2.4	2.4	2.3	2.3	2.2	2.1
6	2.9	2.8	2.7	2.6	2.6	2.5	2.4	2.3	2.3	2.2	2.2	2.1
7	2.9	2.8	2.7	2.6	2.5	2.5	2.4	2.3	2.3	2.2	2.1	2.1
8	2.9	2.8	2.8	2.7	2.6	2.5	2.4	2.4	2.3	2.2	2.2	2.1
9	3	2.9	2.8	2.7	2.6	2.6	2.5	2.4	2.4	2.3	2.2	2.2
10	3.1	3	2.9	2.8	2.7	2.6	2.6	2.5	2.4	2.4	2.3	2.2
11	3.2	3.1	3	2.9	2.8	2.7	2.6	2.5	2.5	2.4	2.3	2.3
12	3.2	3.1	3	2.9	2.8	2.7	2.6	2.6	2.5	2.4	2.4	2.3
13	3.3	3.2	3.1	3	2.9	2.8	2.7	2.6	2.6	2.5	2.4	2.4
14	3.4	3.2	3.1	3	2.9	2.8	2.8	2.7	2.6	2.5	2.5	2.4
15	3.4	3.3	3.2	3.1	3	2.9	2.8	2.7	2.6	2.6	2.5	2.4
16	3.4	3.3	3.2	3.1	3	2.9	2.8	2.7	2.7	2.6	2.5	2.5
17	3.4	3.3	3.2	3.1	3	2.9	2.8	2.8	2.7	2.6	2.5	2.5
18	3.5	3.4	3.3	3.2	3.1	3	2.9	2.8	2.7	2.7	2.6	2.5
19	3	2.9	2.8	2.7	2.6	2.6	2.5	2.4	2.4	2.3	2.2	2.2
20	3	2.9	2.8	2.7	2.6	2.5	2.5	2.4	2.3	2.3	2.2	2.1
21	2.9	2.8	2.7	2.7	2.6	2.5	2.4	2.4	2.3	2.2	2.2	2.1
22	2.9	2.8	2.7	2.6	2.5	2.5	2.4	2.3	2.2	2.2	2.1	2.1
23	2.9	2.8	2.7	2.6	2.5	2.4	2.3	2.3	2.2	2.2	2.1	2
24	2.8	2.7	2.6	2.5	2.5	2.4	2.3	2.2	2.2	2.1	2.1	2
25	2.8	2.7	2.6	2.5	2.4	2.4	2.3	2.2	2.2	2.1	2.1	2
26	2.8	2.7	2.6	2.5	2.4	2.4	2.3	2.2	2.2	2.1	2.1	2
27	2.8	2.7	2.6	2.6	2.5	2.4	2.3	2.3	2.2	2.2	2.1	2
28	2.9	2.8	2.7	2.6	2.5	2.5	2.4	2.3	2.3	2.2	2.1	2.1
29	3	2.9	2.8	2.7	2.6	2.5	2.5	2.4	2.3	2.3	2.2	2.1
30	3.1	2.9	2.9	2.8	2.7	2.6	2.5	2.4	2.4	2.3	2.3	2.2
31	3.1	3	2.9	2.8	2.7	2.6	2.6	2.5	2.4	2.4	2.3	2.2
32	3.2	3.1	3	2.9	2.8	2.7	2.6	2.5	2.5	2.4	2.3	2.3
33	3.2	3.1	3	2.9	2.8	2.7	2.7	2.6	2.5	2.4	2.4	2.3
34	3.3	3.1	3	2.9	2.8	2.8	2.7	2.6	2.5	2.5	2.4	2.3
35	3.1	3	2.9	2.8	2.8	2.7	2.6	2.5	2.5	2.4	2.3	2.3
36	3.3	3.1	3	2.9	2.9	2.8	2.7	2.6	2.5	2.5	2.4	2.4
37	3	2.9	2.8	2.7	2.6	2.5	2.4	2.4	2.3	2.2	2.2	2.1
38	2.9	2.8	2.7	2.6	2.5	2.5	2.4	2.3	2.3	2.2	2.1	2.1
39	2.8	2.7	2.7	2.6	2.5	2.4	2.3	2.3	2.2	2.1	2.1	2
40	2.8	2.7	2.6	2.5	2.4	2.4	2.3	2.2	2.2	2.1	2.1	2
41	2.7	2.6	2.5	2.4	2.4	2.3	2.2	2.2	2.1	2.1	2	1.9
42	2.6	2.6	2.5	2.4	2.3	2.2	2.2	2.1	2.1	2	2	1.9
43	2.7	2.6	2.5	2.4	2.3	2.3	2.2	2.1	2.1	2	2	1.9
44	2.7	2.6	2.5	2.4	2.4	2.3	2.2	2.2	2.1	2	2	1.9
45	2.7	2.6	2.6	2.5	2.4	2.3	2.3	2.2	2.1	2.1	2	2
46	2.8	2.7	2.6	2.5	2.4	2.4	2.3	2.2	2.2	2.1	2.1	2
47	2.8	2.7	2.6	2.5	2.5	2.4	2.3	2.2	2.2	2.1	2.1	2
48	2.8	2.7	2.7	2.6	2.5	2.4	2.3	2.3	2.2	2.2	2.1	2.1
49	2.9	2.8	2.7	2.6	2.5	2.5	2.4	2.3	2.3	2.2	2.1	2.1
50	3	2.9	2.8	2.7	2.6	2.5	2.5	2.4	2.3	2.3	2.2	2.1
51	3	2.9	2.8	2.7	2.7	2.6	2.5	2.4	2.4	2.3	2.2	2.2
52	3.1	3	2.9	2.8	2.7	2.6	2.5	2.5	2.4	2.3	2.3	2.2
53	3	2.9	2.8	2.7	2.6	2.6	2.5	2.4	2.4	2.3	2.2	2.2
54	3	2.9	2.8	2.7	2.7	2.6	2.5	2.4	2.4	2.3	2.3	2.2
55	2.9	2.8	2.7	2.6	2.5	2.4	2.4	2.3	2.2	2.2	2.1	2
56	2.8	2.7	2.6	2.5	2.4	2.4	2.3	2.2	2.2	2.1	2.1	2
57	2.7	2.6	2.6	2.5	2.4	2.3	2.3	2.2	2.1	2.1	2	2
58	2.7	2.6	2.5	2.4	2.3	2.3	2.2	2.1	2.1	2	2	1.9
59	2.6	2.5	2.4	2.4	2.3	2.2	2.2	2.1	2	2	1.9	1.9
60	2.5	2.4	2.4	2.3	2.2	2.2	2.1	2	2	1.9	1.9	1.8
61	2.5	2.4	2.3	2.3	2.2	2.1	2.1	2	1.9	1.9	1.8	1.8
62	2.5	2.4	2.4	2.3	2.2	2.2	2.1	2	2	1.9	1.9	1.8
63	2.6	2.5	2.4	2.4	2.3	2.2	2.2	2.1	2	2	1.9	1.9
64	2.6	2.5	2.5	2.4	2.3	2.2	2.2	2.1	2.1	2	1.9	1.9
65	2.7	2.6	2.5	2.4	2.3	2.3	2.2	2.1	2.1	2	2	1.9
66	2.7	2.6	2.5	2.4	2.4	2.3	2.2	2.2	2.1	2.1	2	1.9
67	2.7	2.6	2.5	2.4	2.4	2.3	2.2	2.2	2.1	2.1	2	2
68	2.8	2.7	2.6	2.5	2.4	2.3	2.3	2.2	2.2	2.1	2	2
69	2.8	2.7	2.6	2.5	2.4	2.3	2.3	2.2	2.2	2.1	2	2
70	2.8	2.7	2.6	2.5	2.5	2.4	2.3	2.3	2.2	2.1	2.1	2
71	2.9	2.8	2.7	2.6	2.5	2.4	2.4	2.3	2.2	2.2	2.1	2.1
72	2.7	2.6	2.5	2.5	2.4	2.3	2.3	2.2	2.2	2.1	2	2
73	2.8	2.7	2.6	2.5	2.4	2.4	2.3	2.2	2.2	2.1	2.1	2
74	2.7	2.6	2.5	2.5	2.4	2.3	2.2	2.2	2.1	2.1	2	1.9
75	2.6	2.5	2.5	2.4	2.3	2.2	2.2	2.1	2	2	1.9	1.9
76	2.6	2.5	2.4	2.3	2.2	2.2	2.1	2	2	1.9	1.9	1.8
77	2.5	2.4	2.3	2.2	2.2	2.1	2	2	1.9	1.9	1.8	1.8
78	2.4	2.3	2.2	2.2	2.1	2	2	1.9	1.9	1.8	1.8	1.7
79	2.4	2.3	2.2	2.1	2.1	2	1.9	1.9	1.8	1.8	1.7	1.7
80	2.4	2.3	2.2	2.2	2.1	2	2	1.9	1.9	1.8	1.8	1.7
81	2.4	2.4	2.3	2.2	2.1	2.1	2	2	1.9	1.8	1.8	1.8
82	2.5	2.4	2.3	2.3	2.2	2.1	2.1	2	2	1.9	1.8	1.8
83	2.5	2.5	2.4	2.3	2.2	2.2	2.1	2	2	1.9	1.9	1.8
84	2.5	2.4	2.4	2.3	2.2	2.2	2.1	2	2	1.9	1.9	1.8
85	2.5	2.5	2.4	2.3	2.2	2.2	2.1	2	2	1.9	1.9	1.8
86	2.5	2.4	2.4	2.3	2.2	2.2	2.1	2	2	1.9	1.9	1.8
87	2.6	2.5	2.4	2.3	2.3	2.2	2.1	2.1	2	2	1.9	1.9
88	2.6	2.5	2.4	2.3	2.3	2.2	2.1	2.1	2	2	1.9	1.9
89	2.5	2.5	2.4	2.3	2.2	2.2	2.1	2.1	2	2	1.9	1.9
90	2.5	2.5	2.4	2.3	2.2	2.2	2.1	2.1	2	2	1.9	1.9
91	2.7	2.6	2.5	2.4	2.3	2.3	2.2	2.1	2.1	2	2	1.9
92	2.6	2.5	2.4	2.3	2.3	2.2	2.1	2.1	2	2	1.9	1.9
93	2.5	2.4	2.3	2.3	2.2	2.1	2.1	2	1.9	1.9	1.8	1.8
94	2.4	2.4	2.3	2.2	2.1	2.1	2	2	1.9	1.9	1.8	1.8
95	2.4	2.3	2.2	2.1	2.1	2	1.9	1.9	1.8	1.8	1.7	1.7
96	2.3	2.2	2.1	2	2	1.9	1.9	1.8	1.8	1.7	1.7	1.6
97	2.2	2.2	2.1	2	2	1.9	1.9	1.8	1.7	1.7	1.7	1.6
98	2.3	2.2	2.1	2.1	2	1.9	1.9	1.8	1.8	1.7	1.7	1.6
99	2.3	2.2	2.2	2.1	2	2	1.9	1.9	1.8	1.8	1.7	1.7
100	2.3	2.3	2.2	2.1	2	2	1.9	1.9	1.8	1.8	1.7	1.7
101	2.4	2.3	2.2	2.2	2.1	2	2	1.9	1.9	1.8	1.8	1.7
102	2.4	2.3	2.2	2.2	2.1	2	2	1.9	1.9	1.8	1.8	1.7
103	2.4	2.3	2.2	2.2	2.1	2	2	1.9	1.9	1.8	1.8	1.7
104	2.4	2.4	2.3	2.2	2.1	2.1	2	1.9	1.9	1.8	1.8	1.8
105	2.5	2.4	2.3	2.2	2.2	2.1	2	2	1.9	1.9	1.8	1.8
106	2.5	2.4	2.3	2.2	2.2	2.1	2	2	1.9	1.9	1.8	1.8
107	2.4	2.3	2.2	2.1	2.1	2	2	1.9	1.9	1.8	1.8	1.7
108	2.4	2.3	2.3	2.2	2.1	2.1	2	2	1.9	1.9	1.8	1.8
109	2.7	2.6	2.5	2.4	2.4	2.3	2.2	2.2	2.1	2	2	1.9
110	2.6	2.5	2.4	2.4	2.3	2.2	2.2	2.1	2	2	1.9	1.9
111	2.6	2.5	2.4	2.3	2.2	2.2	2.1	2	2	1.9	1.9	1.8
112	2.5	2.4	2.3	2.2	2.2	2.1	2	2	1.9	1.9	1.8	1.8
113	2.4	2.3	2.2	2.2	2.1	2	2	1.9	1.9	1.8	1.8	1.7
114	2.3	2.2	2.2	2.1	2	2	1.9	1.9	1.8	1.8	1.7	1.7
115	2.3	2.2	2.1	2.1	2	2	1.9	1.8	1.8	1.7	1.7	1.6
116	2.3	2.2	2.2	2.1	2	2	1.9	1.8	1.8	1.7	1.7	1.7
117	2.3	2.3	2.2	2.1	2	2	1.9	1.9	1.8	1.8	1.7	1.7
118	2.3	2.3	2.2	2.1	2.1	2	1.9	1.9	1.8	1.8	1.7	1.7
119	2.4	2.3	2.2	2.1	2.1	2	1.9	1.9	1.8	1.8	1.7	1.7
120	2.4	2.3	2.2	2.2	2.1	2	2	1.9	1.9	1.8	1.8	1.7
121	2.4	2.3	2.2	2.2	2.1	2	2	1.9	1.9	1.8	1.8	1.7
122	2.4	2.3	2.3	2.2	2.1	2	2	1.9	1.9	1.8	1.8	1.7
123	2.4	2.4	2.3	2.2	2.1	2.1	2	1.9	1.9	1.8	1.8	1.7
124	2.4	2.3	2.3	2.2	2.1	2	2	1.9	1.9	1.8	1.8	1.7
125	2.4	2.3	2.3	2.2	2.1	2.1	2	1.9	1.9	1.8	1.8	1.7
126	2.4	2.3	2.2	2.2	2.1	2	2	1.9	1.9	1.8	1.8	1.7
127	2.9	2.8	2.7	2.6	2.5	2.4	2.3	2.3	2.2	2.2	2.1	2
128	2.8	2.7	2.6	2.5	2.4	2.3	2.3	2.2	2.2	2.1	2	2
129	2.7	2.6	2.6	2.5	2.4	2.3	2.2	2.2	2.1	2.1	2	2
130	2.7	2.6	2.5	2.4	2.3	2.3	2.2	2.1	2.1	2	2	1.9
131	2.6	2.5	2.4	2.3	2.3	2.2	2.1	2.1	2	1.9	1.9	1.8
132	2.5	2.4	2.4	2.3	2.2	2.1	2.1	2	2	1.9	1.9	1.8
133	2.5	2.4	2.3	2.3	2.2	2.1	2.1	2	1.9	1.9	1.8	1.8
134	2.5	2.4	2.3	2.3	2.2	2.1	2.1	2	1.9	1.9	1.8	1.8
135	2.5	2.4	2.3	2.2	2.2	2.1	2	2	1.9	1.9	1.8	1.8
136	2.5	2.4	2.3	2.2	2.2	2.1	2	2	1.9	1.9	1.8	1.8
137	2.5	2.4	2.3	2.2	2.2	2.1	2	2	1.9	1.9	1.8	1.8
138	2.5	2.4	2.3	2.3	2.2	2.1	2	2	1.9	1.9	1.8	1.8
139	2.5	2.4	2.3	2.2	2.2	2.1	2	2	1.9	1.9	1.8	1.8
140	2.5	2.4	2.3	2.2	2.2	2.1	2	2	1.9	1.9	1.8	1.8
141	2.5	2.4	2.3	2.2	2.2	2.1	2	2	1.9	1.9	1.8	1.8
142	2.5	2.4	2.3	2.2	2.2	2.1	2	2	1.9	1.9	1.8	1.8
143	2.5	2.4	2.3	2.2	2.2	2.1	2	2	1.9	1.9	1.8	1.8
144	2.3	2.3	2.2	2.1	2.1	2	1.9	1.9	1.8	1.8	1.7	1.7
145	4.5	4.3	4.1	3.9	3.7	3.5	3.4	3.3	3.1	3	2.9	2.8
146	3	2.9	2.8	2.7	2.6	2.6	2.5	2.4	2.3	2.3	2.2	2.2
147	3.1	3	2.9	2.8	2.7	2.6	2.5	2.4	2.4	2.3	2.2	2.2
148	2.8	2.7	2.6	2.5	2.5	2.4	2.3	2.3	2.2	2.1	2.1	2
149	2.8	2.7	2.6	2.5	2.4	2.3	2.3	2.2	2.2	2.1	2	2
150	2.7	2.6	2.5	2.4	2.4	2.3	2.2	2.2	2.1	2	2	1.9
151	2.7	2.6	2.5	2.4	2.3	2.3	2.2	2.1	2.1	2	2	1.9
152	2.7	2.6	2.5	2.4	2.3	2.3	2.2	2.1	2.1	2	2	1.9
153	2.6	2.5	2.5	2.4	2.3	2.2	2.2	2.1	2	2	1.9	1.9
154	2.6	2.5	2.4	2.4	2.3	2.2	2.1	2.1	2	2	1.9	1.9
155	2.6	2.5	2.4	2.4	2.3	2.2	2.1	2.1	2	2	1.9	1.9
156	2.6	2.5	2.4	2.3	2.3	2.2	2.1	2.1	2	2	1.9	1.9
157	2.6	2.5	2.4	2.3	2.2	2.2	2.1	2.1	2	1.9	1.9	1.8
158	2.6	2.5	2.4	2.3	2.2	2.2	2.1	2	2	1.9	1.9	1.8
159	2.5	2.5	2.4	2.3	2.2	2.2	2.1	2	2	1.9	1.9	1.8
160	2.5	2.4	2.4	2.3	2.2	2.1	2.1	2	2	1.9	1.9	1.8
161	2.5	2.4	2.3	2.2	2.2	2.1	2	2	1.9	1.9	1.8	1.8
162	2.4	2.3	2.2	2.1	2.1	2	2	1.9	1.9	1.8	1.8	1.7
163	5.1	4.8	4.6	4.3	4.1	3.9	3.8	3.6	3.4	3.3	3.2	3.1
164	5.5	5.1	4.8	4.6	4.3	4.1	3.9	3.8	3.6	3.4	3.3	3.2
165	4.8	4.5	4.3	4.1	3.9	3.7	3.5	3.4	3.3	3.1	3	2.9
166	4.4	4.2	4	3.8	3.6	3.5	3.3	3.2	3.1	3	2.9	2.8
167	2.9	2.8	2.7	2.6	2.6	2.5	2.4	2.3	2.3	2.2	2.2	2.1
168	2.9	2.8	2.7	2.6	2.5	2.5	2.4	2.3	2.2	2.2	2.1	2.1
169	2.9	2.8	2.7	2.6	2.5	2.4	2.4	2.3	2.2	2.2	2.1	2.1
170	2.8	2.7	2.6	2.5	2.5	2.4	2.3	2.3	2.2	2.1	2.1	2
171	2.8	2.7	2.6	2.5	2.4	2.4	2.3	2.2	2.2	2.1	2	2
172	2.7	2.6	2.6	2.5	2.4	2.3	2.3	2.2	2.1	2.1	2	2
173	2.7	2.6	2.5	2.5	2.4	2.3	2.2	2.2	2.1	2.1	2	1.9
174	2.7	2.6	2.5	2.4	2.4	2.3	2.2	2.1	2.1	2	2	1.9
175	2.7	2.6	2.5	2.4	2.3	2.2	2.2	2.1	2.1	2	1.9	1.9
176	2.6	2.5	2.4	2.4	2.3	2.2	2.2	2.1	2	2	1.9	1.9
177	2.6	2.5	2.4	2.3	2.3	2.2	2.1	2.1	2	2	1.9	1.9
178	2.6	2.5	2.4	2.3	2.2	2.2	2.1	2	2	1.9	1.9	1.8
179	2.5	2.4	2.4	2.3	2.2	2.1	2.1	2	2	1.9	1.9	1.8
180	2.5	2.4	2.3	2.2	2.2	2.1	2	2	1.9	1.9	1.8	1.8
181	8.1	7.4	6.8	6.3	5.9	5.5	5.2	4.9	4.6	4.4	4.2	4
182	6.2	5.8	5.4	5.1	4.8	4.6	4.4	4.2	4	3.8	3.6	3.5
183	6.2	5.8	5.4	5.1	4.8	4.6	4.3	4.1	4	3.8	3.6	3.5
184	4.4	4.2	4	3.8	3.7	3.5	3.4	3.2	3.1	3	2.9	2.8
185	3.2	3.1	3	2.9	2.8	2.7	2.6	2.6	2.5	2.4	2.3	2.3
186	3.2	3.1	3	2.9	2.8	2.7	2.6	2.6	2.5	2.4	2.3	2.3
187	3	2.9	2.8	2.8	2.7	2.6	2.5	2.4	2.4	2.3	2.2	2.2
188	3	2.9	2.8	2.7	2.6	2.5	2.5	2.4	2.3	2.3	2.2	2.1
189	2.9	2.8	2.7	2.6	2.6	2.5	2.4	2.3	2.3	2.2	2.2	2.1
190	2.9	2.8	2.7	2.6	2.5	2.4	2.4	2.3	2.2	2.2	2.1	2.1
191	2.8	2.7	2.6	2.6	2.5	2.4	2.3	2.3	2.2	2.1	2.1	2
192	2.8	2.7	2.6	2.5	2.4	2.4	2.3	2.2	2.2	2.1	2	2
193	2.7	2.6	2.5	2.5	2.4	2.3	2.2	2.2	2.1	2.1	2	2
194	2.7	2.6	2.5	2.4	2.3	2.3	2.2	2.1	2.1	2	2	1.9
195	2.6	2.5	2.5	2.4	2.3	2.2	2.2	2.1	2	2	1.9	1.9
196	2.6	2.5	2.4	2.3	2.3	2.2	2.1	2.1	2	2	1.9	1.9
197	2.5	2.5	2.4	2.3	2.2	2.2	2.1	2	2	1.9	1.9	1.8
198	2.5	2.4	2.3	2.2	2.2	2.1	2	2	1.9	1.9	1.8	1.8
199	54.8	45.7	32.1	22.8	17.9	14.8	12.7	11.1	9.9	8.9	8.1	7.4
200	13.6	11.8	10.4	9.3	8.4	7.7	7.1	6.6	6.1	5.7	5.4	5.1
201	5.5	5.2	4.9	4.6	4.4	4.2	4	3.9	3.7	3.6	3.4	3.3
202	3.4	3.3	3.2	3	3	2.9	2.8	2.7	2.6	2.5	2.5	2.4
203	3.4	3.3	3.2	3.1	3	2.9	2.8	2.7	2.6	2.6	2.5	2.4
204	3.5	3.4	3.2	3.1	3	2.9	2.8	2.8	2.7	2.6	2.5	2.5
205	3.2	3.1	3	2.9	2.8	2.7	2.7	2.6	2.5	2.4	2.4	2.3
206	3.1	3	2.9	2.8	2.7	2.6	2.6	2.5	2.4	2.4	2.3	2.2
207	3	2.9	2.8	2.7	2.7	2.6	2.5	2.4	2.4	2.3	2.2	2.2
208	3	2.9	2.8	2.7	2.6	2.5	2.5	2.4	2.3	2.3	2.2	2.1
209	2.9	2.8	2.7	2.6	2.6	2.5	2.4	2.3	2.3	2.2	2.1	2.1
210	2.9	2.8	2.7	2.6	2.5	2.4	2.3	2.3	2.2	2.2	2.1	2
211	2.8	2.7	2.6	2.5	2.4	2.4	2.3	2.2	2.2	2.1	2	2
212	2.7	2.6	2.6	2.5	2.4	2.3	2.3	2.2	2.1	2.1	2	2
213	2.7	2.6	2.5	2.4	2.3	2.3	2.2	2.1	2.1	2	2	1.9
214	2.6	2.5	2.4	2.4	2.3	2.2	2.2	2.1	2	2	1.9	1.9
215	2.6	2.5	2.4	2.3	2.2	2.2	2.1	2	2	1.9	1.9	1.8
216	2.5	2.4	2.3	2.2	2.2	2.1	2	2	1.9	1.9	1.8	1.8
217	30	23	18.2	15.1	13	11.4	10.1	9.1	8.3	7.6	7.1	6.6
218	6.5	6.1	5.7	5.4	5.1	4.8	4.6	4.4	4.2	4	3.9	3.7
219	3.5	3.4	3.3	3.2	3.1	3	2.9	2.8	2.7	2.7	2.6	2.5
220	3.4	3.3	3.2	3.1	3	2.9	2.8	2.7	2.7	2.6	2.5	2.4
221	3.4	3.3	3.2	3.1	3	2.9	2.8	2.7	2.7	2.6	2.5	2.5
222	3.4	3.3	3.2	3.1	3	2.9	2.8	2.7	2.7	2.6	2.5	2.5
223	3.3	3.2	3.1	3	2.9	2.8	2.8	2.7	2.6	2.5	2.5	2.4
224	3.2	3.1	3	2.9	2.8	2.8	2.7	2.6	2.5	2.5	2.4	2.3
225	3.1	3	2.9	2.8	2.8	2.7	2.6	2.5	2.5	2.4	2.3	2.3
226	3.1	3	2.9	2.8	2.7	2.6	2.6	2.5	2.4	2.4	2.3	2.2
227	3	2.9	2.8	2.7	2.6	2.5	2.5	2.4	2.3	2.3	2.2	2.2
228	2.9	2.8	2.7	2.6	2.6	2.5	2.4	2.3	2.3	2.2	2.2	2.1
229	2.8	2.7	2.7	2.6	2.5	2.4	2.3	2.3	2.2	2.2	2.1	2
230	2.8	2.7	2.6	2.5	2.4	2.4	2.3	2.2	2.2	2.1	2.1	2
231	2.7	2.6	2.5	2.5	2.4	2.3	2.2	2.2	2.1	2.1	2	2
232	2.6	2.5	2.5	2.4	2.3	2.2	2.2	2.1	2	2	1.9	1.9
233	2.6	2.5	2.4	2.3	2.2	2.2	2.1	2	2	1.9	1.9	1.8
234	2.5	2.4	2.3	2.2	2.2	2.1	2	2	1.9	1.9	1.8	1.8
235	5.1	4.8	4.6	4.4	4.2	4	3.9	3.7	3.6	3.5	3.4	3.2
236	4.9	4.7	4.5	4.3	4.1	3.9	3.8	3.7	3.5	3.4	3.3	3.2
237	3.6	3.4	3.3	3.2	3.1	3	2.9	2.9	2.8	2.7	2.6	2.6
238	3.5	3.4	3.3	3.2	3.1	3	2.9	2.8	2.8	2.7	2.6	2.5
239	3.5	3.4	3.3	3.2	3.1	3	2.9	2.8	2.8	2.7	2.6	2.6
240	3.6	3.4	3.3	3.2	3.1	3	2.9	2.9	2.8	2.7	2.6	2.6
241	3.5	3.4	3.3	3.2	3.1	3	2.9	2.8	2.7	2.7	2.6	2.5
242	3.4	3.3	3.1	3	3	2.9	2.8	2.7	2.6	2.6	2.5	2.4
243	3.2	3.1	3	2.9	2.8	2.7	2.7	2.6	2.5	2.5	2.4	2.3
244	3.2	3.1	3	2.9	2.8	2.7	2.6	2.6	2.5	2.4	2.4	2.3
245	3.1	3	2.9	2.8	2.7	2.6	2.5	2.5	2.4	2.3	2.3	2.2
246	3	2.9	2.8	2.7	2.6	2.5	2.5	2.4	2.3	2.3	2.2	2.2
247	2.9	2.8	2.7	2.6	2.5	2.5	2.4	2.3	2.3	2.2	2.1	2.1
248	2.8	2.7	2.6	2.6	2.5	2.4	2.3	2.3	2.2	2.1	2.1	2
249	2.7	2.6	2.6	2.5	2.4	2.3	2.3	2.2	2.1	2.1	2	2
250	2.6	2.6	2.5	2.4	2.3	2.2	2.2	2.1	2.1	2	2	1.9
251	2.6	2.5	2.4	2.3	2.2	2.2	2.1	2	2	1.9	1.9	1.8
252	2.5	2.4	2.3	2.2	2.2	2.1	2	2	1.9	1.9	1.8	1.8
253	5.7	5.4	5.1	4.9	4.6	4.4	4.3	4.1	3.9	3.8	3.7	3.5
254	4.3	4.1	3.9	3.8	3.7	3.5	3.4	3.3	3.2	3.1	3	2.9
255	3.6	3.5	3.4	3.3	3.2	3.1	3	2.9	2.8	2.7	2.7	2.6
256	3.6	3.4	3.3	3.2	3.1	3	3	2.9	2.8	2.7	2.7	2.6
257	3.6	3.5	3.4	3.3	3.2	3.1	3	2.9	2.8	2.7	2.7	2.6
258	3.6	3.5	3.3	3.2	3.1	3.1	3	2.9	2.8	2.7	2.7	2.6
259	3.5	3.4	3.3	3.2	3.1	3	2.9	2.8	2.8	2.7	2.6	2.6
260	3.4	3.3	3.2	3.1	3	2.9	2.8	2.8	2.7	2.6	2.5	2.5
261	3.2	3.1	3	2.9	2.9	2.8	2.7	2.6	2.6	2.5	2.4	2.4
262	3.2	3.1	3	2.9	2.8	2.7	2.6	2.6	2.5	2.4	2.4	2.3
263	3.1	3	2.9	2.8	2.7	2.6	2.6	2.5	2.4	2.4	2.3	2.3
264	2.9	2.8	2.7	2.6	2.6	2.5	2.4	2.4	2.3	2.2	2.2	2.1
265	3	2.9	2.8	2.7	2.6	2.5	2.4	2.4	2.3	2.3	2.2	2.1
266	2.9	2.8	2.7	2.6	2.5	2.4	2.4	2.3	2.2	2.2	2.1	2.1
267	2.7	2.7	2.6	2.5	2.4	2.3	2.3	2.2	2.1	2.1	2	2
268	2.6	2.5	2.4	2.4	2.3	2.2	2.2	2.1	2	2	1.9	1.9
269	2.5	2.5	2.4	2.3	2.2	2.2	2.1	2	2	1.9	1.9	1.8
270	2.5	2.4	2.3	2.2	2.2	2.1	2	2	1.9	1.9	1.8	1.8
271	5.3	5.1	4.9	4.6	4.5	4.3	4.1	4	3.8	3.7	3.6	3.4
272	3.8	3.7	3.6	3.5	3.4	3.3	3.2	3.1	3	2.9	2.8	2.8
273	3.7	3.6	3.5	3.4	3.3	3.2	3.1	3	2.9	2.8	2.8	2.7
274	3.7	3.6	3.5	3.4	3.3	3.2	3.1	3	2.9	2.9	2.8	2.7
275	3.7	3.5	3.4	3.3	3.2	3.1	3	3	2.9	2.8	2.7	2.7
276	3.6	3.5	3.4	3.3	3.2	3.1	3	3	2.9	2.8	2.7	2.7
277	3.6	3.5	3.4	3.3	3.2	3.1	3	2.9	2.8	2.8	2.7	2.6
278	3.4	3.3	3.2	3.1	3	3	2.9	2.8	2.7	2.7	2.6	2.5
279	3.2	3.1	3	3	2.9	2.8	2.7	2.7	2.6	2.5	2.5	2.4
280	3	2.9	2.9	2.8	2.7	2.6	2.6	2.5	2.4	2.4	2.3	2.3
281	2.9	2.8	2.8	2.7	2.6	2.5	2.5	2.4	2.3	2.3	2.2	2.2
282	2.8	2.8	2.7	2.6	2.5	2.5	2.4	2.3	2.3	2.2	2.2	2.1
283	2.9	2.8	2.8	2.7	2.6	2.5	2.4	2.4	2.3	2.3	2.2	2.1
284	2.9	2.8	2.7	2.6	2.5	2.4	2.4	2.3	2.2	2.2	2.1	2.1
285	2.7	2.6	2.6	2.5	2.4	2.3	2.3	2.2	2.1	2.1	2	2
286	2.6	2.5	2.4	2.3	2.3	2.2	2.1	2.1	2	2	1.9	1.9
287	2.5	2.4	2.4	2.3	2.2	2.1	2.1	2	2	1.9	1.9	1.8
288	2.4	2.3	2.3	2.2	2.1	2.1	2	1.9	1.9	1.8	1.8	1.8
289	5.9	5.6	5.4	5.1	4.9	4.7	4.5	4.3	4.1	4	3.9	3.7
290	5.1	4.9	4.7	4.5	4.3	4.2	4	3.9	3.8	3.6	3.5	3.4
291	3.8	3.7	3.5	3.4	3.3	3.2	3.2	3.1	3	2.9	2.8	2.8
292	3.7	3.6	3.5	3.4	3.3	3.2	3.1	3	3	2.9	2.8	2.8
293	3.8	3.7	3.6	3.5	3.4	3.3	3.2	3.1	3	2.9	2.9	2.8
294	3.7	3.6	3.5	3.4	3.3	3.2	3.1	3.1	3	2.9	2.8	2.8
295	3.7	3.6	3.5	3.4	3.3	3.2	3.1	3	3	2.9	2.8	2.7
296	3.5	3.4	3.3	3.2	3.1	3.1	3	2.9	2.8	2.8	2.7	2.6
297	3.3	3.2	3.1	3	3	2.9	2.8	2.7	2.7	2.6	2.5	2.5
298	3.2	3.1	3	2.9	2.8	2.7	2.7	2.6	2.5	2.5	2.4	2.4
299	3	2.9	2.8	2.7	2.7	2.6	2.5	2.5	2.4	2.4	2.3	2.2
300	2.7	2.6	2.6	2.5	2.4	2.4	2.3	2.3	2.2	2.2	2.1	2.1
301	2.8	2.7	2.7	2.6	2.5	2.4	2.4	2.3	2.3	2.2	2.2	2.1
302	2.8	2.7	2.6	2.5	2.5	2.4	2.3	2.3	2.2	2.2	2.1	2.1
303	2.7	2.6	2.5	2.4	2.4	2.3	2.2	2.2	2.1	2.1	2	2
304	2.5	2.4	2.3	2.2	2.2	2.1	2.1	2	2	1.9	1.9	1.8
305	2.5	2.4	2.3	2.2	2.2	2.1	2	2	1.9	1.9	1.8	1.8
306	2.4	2.3	2.2	2.1	2.1	2	2	1.9	1.8	1.8	1.8	1.7
307	6.5	6.1	5.8	5.5	5.3	5	4.8	4.6	4.5	4.3	4.1	4
308	5.1	4.9	4.7	4.5	4.4	4.2	4	3.9	3.8	3.7	3.6	3.4
309	3.7	3.6	3.5	3.4	3.3	3.2	3.1	3	3	2.9	2.8	2.7
310	3.5	3.4	3.3	3.3	3.2	3.1	3	2.9	2.9	2.8	2.7	2.7
311	3.6	3.5	3.4	3.3	3.2	3.1	3.1	3	2.9	2.8	2.8	2.7
312	3.5	3.4	3.3	3.2	3.2	3.1	3	2.9	2.9	2.8	2.7	2.7
313	3.5	3.4	3.3	3.2	3.1	3	3	2.9	2.8	2.8	2.7	2.6
314	3.5	3.4	3.3	3.2	3.1	3	2.9	2.9	2.8	2.7	2.7	2.6
315	3.3	3.2	3.2	3.1	3	2.9	2.8	2.8	2.7	2.6	2.6	2.5
316	3.4	3.3	3.2	3.1	3	2.9	2.8	2.8	2.7	2.6	2.6	2.5
317	3.2	3.1	3	2.9	2.8	2.7	2.7	2.6	2.5	2.5	2.4	2.4
318	2.9	2.8	2.7	2.6	2.6	2.5	2.4	2.4	2.3	2.3	2.2	2.2
319	2.5	2.5	2.4	2.3	2.3	2.2	2.2	2.1	2.1	2	2	1.9
320	2.5	2.5	2.4	2.3	2.3	2.2	2.2	2.1	2.1	2	2	1.9
321	2.6	2.5	2.4	2.3	2.3	2.2	2.2	2.1	2	2	2	1.9
322	2.4	2.3	2.2	2.2	2.1	2.1	2	2	1.9	1.9	1.8	1.8
323	2.3	2.2	2.1	2.1	2	2	1.9	1.9	1.8	1.8	1.7	1.7
324	2.2	2.2	2.1	2	2	1.9	1.9	1.8	1.8	1.7	1.7	1.6
325	6.2	5.9	5.6	5.3	5.1	4.9	4.7	4.5	4.3	4.2	4	3.9
326	4.5	4.3	4.2	4	3.9	3.8	3.7	3.5	3.4	3.3	3.2	3.2
327	3.5	3.4	3.3	3.2	3.1	3	2.9	2.9	2.8	2.7	2.7	2.6
328	3.5	3.4	3.3	3.2	3.1	3	2.9	2.9	2.8	2.7	2.7	2.6
329	3.4	3.3	3.2	3.1	3	3	2.9	2.8	2.8	2.7	2.6	2.6
330	3.4	3.3	3.2	3.1	3	3	2.9	2.8	2.8	2.7	2.6	2.6
331	3.1	3	2.9	2.9	2.8	2.7	2.7	2.6	2.6	2.5	2.5	2.4
332	2.7	2.6	2.6	2.5	2.4	2.4	2.3	2.3	2.3	2.2	2.2	2.1
333	2.5	2.4	2.4	2.3	2.3	2.2	2.2	2.2	2.1	2.1	2	2
334	2.8	2.7	2.6	2.6	2.5	2.5	2.4	2.4	2.3	2.3	2.2	2.2
335	2.9	2.8	2.8	2.7	2.6	2.6	2.5	2.4	2.4	2.3	2.3	2.2
336	2.8	2.8	2.7	2.6	2.5	2.5	2.4	2.4	2.3	2.3	2.2	2.2
337	2.6	2.5	2.4	2.4	2.3	2.3	2.2	2.2	2.1	2.1	2	2
338	2.2	2.2	2.1	2.1	2	2	1.9	1.9	1.9	1.8	1.8	1.8
339	2.1	2	2	1.9	1.9	1.8	1.8	1.8	1.7	1.7	1.7	1.6
340	2.4	2.3	2.2	2.2	2.1	2.1	2	2	1.9	1.9	1.8	1.8
341	2.3	2.2	2.2	2.1	2	2	1.9	1.9	1.8	1.8	1.8	1.7
342	2.2	2.2	2.1	2	2	1.9	1.9	1.8	1.8	1.7	1.7	1.7
343	2	2	1.9	1.9	1.8	1.8	1.7	1.7	1.7	1.6	1.6	1.5
344	2.2	2.2	2.1	2.1	2	2	1.9	1.9	1.8	1.8	1.8	1.7
345	2.5	2.5	2.4	2.3	2.3	2.2	2.2	2.1	2.1	2	2	1.9
346	3.1	3	2.9	2.8	2.7	2.6	2.6	2.5	2.4	2.4	2.3	2.3
347	3.4	3.3	3.2	3.1	3	2.9	2.8	2.7	2.7	2.6	2.6	2.5
348	3.2	3.1	3	2.9	2.9	2.8	2.7	2.7	2.6	2.5	2.5	2.4
349	6.6	6.3	5.9	5.6	5.3	5.1	4.9	4.7	4.5	4.3	4.1	4
350	5.6	5.3	5.1	4.9	4.7	4.5	4.3	4.1	4	3.9	3.7	3.6
351	4.8	4.6	4.4	4.3	4.1	4	3.8	3.7	3.6	3.5	3.4	3.3
352	4.7	4.5	4.4	4.2	4.1	3.9	3.8	3.7	3.6	3.5	3.4	3.3
353	4.4	4.3	4.1	4	3.8	3.7	3.6	3.5	3.4	3.3	3.2	3.1
354	3.3	3.2	3.2	3.1	3	2.9	2.9	2.8	2.7	2.7	2.6	2.6
355	3.1	3	2.9	2.9	2.8	2.7	2.7	2.6	2.5	2.5	2.4	2.4
356	2.9	2.8	2.7	2.7	2.6	2.5	2.5	2.4	2.4	2.3	2.3	2.2
357	2.8	2.7	2.6	2.6	2.5	2.5	2.4	2.3	2.3	2.3	2.2	2.2
358	2.7	2.6	2.5	2.5	2.4	2.4	2.3	2.3	2.2	2.2	2.1	2.1
359	2.6	2.5	2.4	2.4	2.3	2.3	2.2	2.2	2.1	2.1	2.1	2
360	2.8	2.7	2.7	2.6	2.5	2.5	2.4	2.4	2.3	2.2	2.2	2.2
361	2.5	2.5	2.4	2.3	2.3	2.2	2.2	2.1	2.1	2	2	2
362	2.3	2.2	2.2	2.1	2.1	2	2	2	1.9	1.9	1.8	1.8
363	1.8	1.7	1.7	1.7	1.6	1.6	1.6	1.6	1.5	1.5	1.5	1.5
364	1.6	1.6	1.6	1.5	1.5	1.5	1.5	1.4	1.4	1.4	1.4	1.4
365	2.1	2.1	2	2	1.9	1.9	1.8	1.8	1.7	1.7	1.7	1.6
366	2	1.9	1.9	1.8	1.8	1.8	1.7	1.7	1.6	1.6	1.6	1.5
367	2	1.9	1.9	1.8	1.8	1.8	1.7	1.7	1.7	1.6	1.6	1.6
368	2.5	2.4	2.3	2.3	2.2	2.2	2.1	2.1	2	2	1.9	1.9
369	2.2	2.2	2.1	2.1	2	2	2	1.9	1.9	1.9	1.8	1.8
370	2.1	2.1	2	2	2	1.9	1.9	1.9	1.8	1.8	1.8	1.7
371	3	2.9	2.8	2.8	2.7	2.6	2.6	2.5	2.5	2.4	2.4	2.3
372	3.4	3.3	3.2	3.1	3.1	3	2.9	2.8	2.8	2.7	2.6	2.6
373	6.1	5.8	5.5	5.2	5	4.8	4.6	4.4	4.2	4	3.9	3.8
374	5.2	5	4.8	4.6	4.4	4.2	4.1	3.9	3.8	3.6	3.5	3.4
375	5.5	5.3	5	4.8	4.6	4.4	4.3	4.1	4	3.8	3.7	3.6
376	5.4	5.1	4.9	4.7	4.5	4.3	4.2	4	3.9	3.8	3.6	3.5
377	4.5	4.3	4.2	4	3.9	3.7	3.6	3.5	3.4	3.3	3.2	3.1
378	3.1	3	2.9	2.8	2.8	2.7	2.6	2.6	2.5	2.5	2.4	2.4
379	2.7	2.7	2.6	2.5	2.5	2.4	2.4	2.3	2.3	2.2	2.2	2.2
380	2.5	2.5	2.4	2.4	2.3	2.3	2.2	2.2	2.2	2.1	2.1	2
381	2.4	2.4	2.3	2.3	2.2	2.2	2.1	2.1	2.1	2	2	2
382	2.3	2.3	2.2	2.2	2.1	2.1	2	2	2	1.9	1.9	1.9
383	2.1	2.1	2	2	2	1.9	1.9	1.9	1.8	1.8	1.8	1.7
384	2.3	2.2	2.2	2.1	2.1	2.1	2	2	1.9	1.9	1.9	1.8
385	2.6	2.5	2.4	2.4	2.3	2.3	2.2	2.2	2.1	2.1	2	2
386	2	2	2	1.9	1.9	1.8	1.8	1.8	1.7	1.7	1.7	1.7
387	1.9	1.8	1.8	1.8	1.7	1.7	1.7	1.6	1.6	1.6	1.6	1.5
388	1.8	1.7	1.7	1.7	1.6	1.6	1.6	1.6	1.5	1.5	1.5	1.5
389	1.6	1.6	1.6	1.6	1.5	1.5	1.5	1.5	1.4	1.4	1.4	1.4
390	1.6	1.5	1.5	1.5	1.5	1.4	1.4	1.4	1.4	1.3	1.3	1.3
391	1.7	1.6	1.6	1.6	1.6	1.5	1.5	1.5	1.5	1.4	1.4	1.4
392	1.8	1.8	1.7	1.7	1.7	1.7	1.6	1.6	1.6	1.5	1.5	1.5
393	2	2	1.9	1.9	1.8	1.8	1.8	1.8	1.7	1.7	1.7	1.6
394	2.2	2.1	2.1	2.1	2	2	2	1.9	1.9	1.8	1.8	1.8
395	2.3	2.3	2.2	2.2	2.1	2.1	2.1	2	2	2	1.9	1.9
396	2.6	2.5	2.5	2.4	2.4	2.3	2.3	2.2	2.2	2.2	2.1	2.1
397	5.7	5.4	5.2	4.9	4.7	4.5	4.3	4.1	4	3.8	3.7	3.6
398	5.4	5.2	4.9	4.7	4.5	4.3	4.1	4	3.8	3.7	3.6	3.5
399	4.6	4.4	4.3	4.1	3.9	3.8	3.7	3.5	3.4	3.3	3.2	3.1
400	4.3	4.1	4	3.8	3.7	3.6	3.5	3.4	3.3	3.2	3.1	3
401	3.7	3.5	3.4	3.3	3.2	3.1	3	3	2.9	2.8	2.7	2.7
402	3.3	3.2	3.1	3	2.9	2.9	2.8	2.7	2.7	2.6	2.5	2.5
403	2.3	2.3	2.2	2.2	2.1	2.1	2	2	2	1.9	1.9	1.9
404	2.3	2.2	2.2	2.1	2.1	2.1	2	2	2	1.9	1.9	1.9
405	2.4	2.4	2.3	2.3	2.2	2.2	2.1	2.1	2.1	2	2	2
406	2.4	2.3	2.3	2.2	2.2	2.1	2.1	2.1	2	2	1.9	1.9
407	2.7	2.6	2.6	2.5	2.4	2.4	2.3	2.3	2.2	2.2	2.1	2.1
408	2.7	2.6	2.6	2.5	2.4	2.4	2.3	2.3	2.2	2.2	2.1	2.1
409	2.6	2.5	2.4	2.4	2.3	2.3	2.2	2.2	2.1	2.1	2	2
410	2.5	2.4	2.4	2.3	2.3	2.2	2.2	2.1	2.1	2	2	2
411	1.9	1.9	1.8	1.8	1.8	1.7	1.7	1.7	1.6	1.6	1.6	1.6
412	1.8	1.8	1.8	1.7	1.7	1.7	1.7	1.6	1.6	1.6	1.5	1.5
413	1.8	1.8	1.7	1.7	1.7	1.6	1.6	1.6	1.6	1.5	1.5	1.5
414	1.7	1.6	1.6	1.6	1.6	1.5	1.5	1.5	1.5	1.4	1.4	1.4
415	1.7	1.6	1.6	1.6	1.5	1.5	1.5	1.5	1.5	1.4	1.4	1.4
416	1.9	1.8	1.8	1.8	1.7	1.7	1.7	1.7	1.6	1.6	1.6	1.6
417	2.1	2	2	2	1.9	1.9	1.8	1.8	1.8	1.8	1.7	1.7
418	2.2	2.2	2.1	2.1	2.1	2	2	1.9	1.9	1.9	1.9	1.8
419	2.3	2.3	2.2	2.2	2.2	2.1	2.1	2.1	2	2	2	1.9
420	2.4	2.4	2.3	2.3	2.3	2.2	2.2	2.1	2.1	2.1	2	2
421	4.7	4.5	4.3	4.1	3.9	3.8	3.7	3.5	3.4	3.3	3.2	3.1
422	5.6	5.3	5	4.8	4.6	4.4	4.2	4	3.9	3.7	3.6	3.5
423	5	4.8	4.5	4.4	4.2	4	3.9	3.7	3.6	3.5	3.4	3.3
424	4.5	4.4	4.2	4	3.9	3.7	3.6	3.5	3.4	3.3	3.2	3.1
425	2.6	2.6	2.5	2.4	2.4	2.3	2.3	2.2	2.2	2.2	2.1	2.1
426	2.2	2.2	2.1	2.1	2.1	2	2	1.9	1.9	1.9	1.8	1.8
427	2.2	2.2	2.1	2.1	2	2	2	1.9	1.9	1.9	1.8	1.8
428	2.2	2.1	2.1	2	2	2	1.9	1.9	1.9	1.8	1.8	1.8
429	2.2	2.2	2.1	2.1	2	2	2	1.9	1.9	1.9	1.8	1.8
430	2.4	2.3	2.3	2.2	2.2	2.1	2.1	2	2	2	1.9	1.9
431	2.1	2.1	2	2	2	1.9	1.9	1.8	1.8	1.8	1.8	1.7
432	2.7	2.7	2.6	2.5	2.5	2.4	2.4	2.3	2.3	2.2	2.2	2.1
433	2.5	2.4	2.4	2.3	2.3	2.2	2.2	2.1	2.1	2.1	2	2
434	2.6	2.5	2.5	2.4	2.4	2.3	2.3	2.2	2.2	2.1	2.1	2
435	2.4	2.3	2.3	2.2	2.2	2.1	2.1	2	2	1.9	1.9	1.9
436	2	2	1.9	1.9	1.8	1.8	1.8	1.7	1.7	1.7	1.7	1.6
437	1.9	1.9	1.9	1.8	1.8	1.8	1.7	1.7	1.7	1.7	1.6	1.6
438	1.9	1.9	1.8	1.8	1.8	1.7	1.7	1.7	1.7	1.6	1.6	1.6
439	1.7	1.7	1.7	1.6	1.6	1.6	1.6	1.5	1.5	1.5	1.5	1.5
440	1.8	1.7	1.7	1.7	1.7	1.6	1.6	1.6	1.6	1.5	1.5	1.5
441	2.1	2	2	1.9	1.9	1.9	1.9	1.8	1.8	1.8	1.7	1.7
442	2.2	2.1	2.1	2	2	2	1.9	1.9	1.9	1.9	1.8	1.8
443	2.3	2.2	2.2	2.1	2.1	2.1	2	2	2	1.9	1.9	1.9
444	2.5	2.4	2.4	2.3	2.3	2.3	2.2	2.2	2.1	2.1	2.1	2
445	4	3.8	3.7	3.6	3.4	3.3	3.2	3.1	3	2.9	2.8	2.8
446	4.7	4.5	4.3	4.1	4	3.8	3.7	3.5	3.4	3.3	3.2	3.1
447	4	3.8	3.7	3.6	3.4	3.3	3.2	3.1	3	2.9	2.9	2.8
448	4.8	4.6	4.4	4.2	4.1	3.9	3.8	3.6	3.5	3.4	3.3	3.2
449	3.3	3.2	3.1	3	2.9	2.8	2.7	2.7	2.6	2.5	2.5	2.4
450	2.7	2.7	2.6	2.5	2.5	2.4	2.4	2.3	2.3	2.2	2.2	2.1
451	2.2	2.2	2.1	2.1	2	2	2	1.9	1.9	1.9	1.8	1.8
452	2.1	2.1	2	2	2	1.9	1.9	1.9	1.8	1.8	1.8	1.7
453	2.1	2.1	2	2	1.9	1.9	1.9	1.8	1.8	1.8	1.8	1.7
454	2.2	2.2	2.1	2.1	2.1	2	2	1.9	1.9	1.9	1.8	1.8
455	2.4	2.3	2.3	2.2	2.2	2.1	2.1	2.1	2	2	1.9	1.9
456	2.1	2.1	2	2	2	1.9	1.9	1.9	1.8	1.8	1.8	1.7
457	2.1	2.1	2	2	2	1.9	1.9	1.9	1.8	1.8	1.8	1.7
458	2.1	2.1	2	2	1.9	1.9	1.9	1.8	1.8	1.8	1.8	1.7
459	2.2	2.2	2.1	2.1	2	2	2	1.9	1.9	1.9	1.8	1.8
460	2	2	1.9	1.9	1.9	1.8	1.8	1.8	1.7	1.7	1.7	1.7
461	2	1.9	1.9	1.9	1.8	1.8	1.8	1.7	1.7	1.7	1.6	1.6
462	2	2	1.9	1.9	1.9	1.8	1.8	1.8	1.7	1.7	1.7	1.7
463	1.9	1.9	1.9	1.8	1.8	1.8	1.8	1.7	1.7	1.7	1.6	1.6
464	1.7	1.7	1.7	1.7	1.6	1.6	1.6	1.6	1.5	1.5	1.5	1.5
465	1.3	1.3	1.3	1.3	1.3	1.2	1.2	1.2	1.2	1.2	1.2	1.2
466	2.2	2.2	2.1	2.1	2	2	2	1.9	1.9	1.9	1.9	1.8
467	2.4	2.3	2.3	2.3	2.2	2.2	2.1	2.1	2.1	2	2	2
468	2.5	2.5	2.4	2.4	2.3	2.3	2.2	2.2	2.2	2.1	2.1	2.1
469	3.1	3	2.9	2.8	2.8	2.7	2.6	2.6	2.5	2.4	2.4	2.3
470	3.3	3.2	3.1	3	2.9	2.8	2.7	2.7	2.6	2.5	2.5	2.4
471	2.5	2.5	2.4	2.4	2.3	2.3	2.2	2.2	2.1	2.1	2	2
472	3.5	3.4	3.3	3.2	3.1	3	2.9	2.9	2.8	2.7	2.6	2.6
473	2.2	2.1	2.1	2	2	2	1.9	1.9	1.9	1.8	1.8	1.8
474	2.1	2.1	2	2	2	1.9	1.9	1.9	1.8	1.8	1.8	1.7
475	2.4	2.3	2.3	2.2	2.2	2.1	2.1	2.1	2	2	1.9	1.9
476	2.2	2.1	2.1	2	2	2	1.9	1.9	1.9	1.8	1.8	1.8
477	2.2	2.1	2.1	2	2	2	1.9	1.9	1.9	1.8	1.8	1.8
478	2.1	2.1	2	2	2	1.9	1.9	1.9	1.8	1.8	1.8	1.8
479	2	2	2	1.9	1.9	1.9	1.8	1.8	1.8	1.7	1.7	1.7
480	2	2	1.9	1.9	1.9	1.8	1.8	1.8	1.7	1.7	1.7	1.7
481	1.9	1.8	1.8	1.8	1.8	1.7	1.7	1.7	1.7	1.6	1.6	1.6
482	1.7	1.7	1.7	1.6	1.6	1.6	1.6	1.6	1.5	1.5	1.5	1.5
483	0.9	0.9	0.9	0.9	0.9	0.9	0.9	0.9	0.9	0.9	0.9	0.9
484	2.2	2.2	2.1	2.1	2	2	2	1.9	1.9	1.9	1.9	1.8
485	2.4	2.4	2.3	2.3	2.2	2.2	2.2	2.1	2.1	2.1	2	2
486	2.5	2.5	2.4	2.4	2.3	2.3	2.3	2.2	2.2	2.1	2.1	2.1
487	3	2.9	2.8	2.8	2.7	2.6	2.5	2.5	2.4	2.4	2.3	2.3
488	3.3	3.2	3.1	3	2.9	2.8	2.8	2.7	2.6	2.5	2.5	2.4
489	3.6	3.5	3.4	3.2	3.1	3.1	3	2.9	2.8	2.7	2.7	2.6
490	3.1	3	2.9	2.8	2.8	2.7	2.6	2.6	2.5	2.4	2.4	2.3
491	2.1	2.1	2	2	2	1.9	1.9	1.9	1.8	1.8	1.8	1.7
492	2.2	2.1	2.1	2	2	2	1.9	1.9	1.9	1.8	1.8	1.8
493	2.3	2.3	2.2	2.2	2.1	2.1	2.1	2	2	2	1.9	1.9
494	2.4	2.4	2.3	2.3	2.2	2.2	2.2	2.1	2.1	2	2	2
495	2.3	2.2	2.2	2.1	2.1	2.1	2	2	1.9	1.9	1.9	1.9
496	2.2	2.1	2.1	2.1	2	2	2	1.9	1.9	1.9	1.8	1.8
497	2.2	2.2	2.1	2.1	2	2	2	1.9	1.9	1.9	1.8	1.8
498	2.1	2	2	2	1.9	1.9	1.9	1.9	1.8	1.8	1.8	1.7
499	2.1	2	2	2	1.9	1.9	1.9	1.9	1.8	1.8	1.8	1.7
500	1.7	1.7	1.7	1.6	1.6	1.6	1.6	1.5	1.5	1.5	1.5	1.5
501	1.4	1.4	1.4	1.3	1.3	1.3	1.3	1.3	1.3	1.3	1.2	1.2
502	2.2	2.2	2.1	2.1	2.1	2	2	2	1.9	1.9	1.9	1.9
503	2.3	2.2	2.2	2.1	2.1	2.1	2	2	2	2	1.9	1.9
504	2.5	2.4	2.4	2.4	2.3	2.3	2.2	2.2	2.2	2.1	2.1	2.1
505	3.1	3	2.9	2.8	2.7	2.6	2.6	2.5	2.4	2.4	2.3	2.3
506	1.9	1.8	1.8	1.8	1.7	1.7	1.7	1.6	1.6	1.6	1.6	1.5
507	2	1.9	1.9	1.8	1.8	1.8	1.8	1.7	1.7	1.7	1.6	1.6
508	2	2	2	1.9	1.9	1.9	1.8	1.8	1.8	1.7	1.7	1.7
509	2.2	2.1	2.1	2	2	2	1.9	1.9	1.9	1.8	1.8	1.8
510	2.2	2.1	2.1	2.1	2	2	1.9	1.9	1.9	1.8	1.8	1.8
511	2.2	2.1	2.1	2.1	2	2	1.9	1.9	1.9	1.9	1.8	1.8
512	2.2	2.1	2.1	2.1	2	2	1.9	1.9	1.9	1.9	1.8	1.8
513	2.3	2.3	2.2	2.2	2.2	2.1	2.1	2	2	2	1.9	1.9
514	2.3	2.3	2.2	2.2	2.1	2.1	2.1	2	2	2	1.9	1.9
515	2.3	2.2	2.2	2.1	2.1	2.1	2	2	2	1.9	1.9	1.9
516	2.2	2.1	2.1	2	2	2	1.9	1.9	1.9	1.9	1.8	1.8
517	2.1	2	2	2	1.9	1.9	1.9	1.9	1.8	1.8	1.8	1.8
518	2.3	2.3	2.2	2.2	2.1	2.1	2.1	2	2	2	1.9	1.9
519	1.9	1.9	1.9	1.9	1.8	1.8	1.8	1.8	1.7	1.7	1.7	1.7
520	1.4	1.3	1.3	1.3	1.3	1.3	1.3	1.3	1.3	1.2	1.2	1.2
521	1.8	1.8	1.8	1.7	1.7	1.7	1.7	1.7	1.6	1.6	1.6	1.6
522	1.5	1.5	1.5	1.5	1.5	1.4	1.4	1.4	1.4	1.4	1.4	1.4
523	1.7	1.7	1.7	1.7	1.6	1.6	1.6	1.5	1.5	1.5	1.5	1.4
524	1.9	1.9	1.8	1.8	1.8	1.7	1.7	1.7	1.7	1.6	1.6	1.6
525	1.9	1.9	1.8	1.8	1.8	1.8	1.7	1.7	1.7	1.6	1.6	1.6
526	2	1.9	1.9	1.9	1.8	1.8	1.8	1.7	1.7	1.7	1.7	1.6
527	2.1	2	2	2	1.9	1.9	1.9	1.8	1.8	1.8	1.7	1.7
528	2.1	2.1	2.1	2	2	2	1.9	1.9	1.9	1.8	1.8	1.8
529	2.1	2.1	2.1	2	2	1.9	1.9	1.9	1.8	1.8	1.8	1.8
530	2.2	2.1	2.1	2.1	2	2	2	1.9	1.9	1.9	1.8	1.8
531	2.3	2.3	2.2	2.2	2.1	2.1	2.1	2	2	2	1.9	1.9
532	2.4	2.4	2.3	2.3	2.2	2.2	2.1	2.1	2.1	2	2	2
533	2.4	2.4	2.3	2.3	2.2	2.2	2.2	2.1	2.1	2.1	2	2
534	2.5	2.4	2.4	2.3	2.3	2.2	2.2	2.2	2.1	2.1	2.1	2
535	2.3	2.3	2.3	2.2	2.2	2.2	2.1	2.1	2	2	2	2
536	2.5	2.4	2.4	2.4	2.3	2.3	2.2	2.2	2.2	2.1	2.1	2.1
537	2.5	2.5	2.4	2.4	2.3	2.3	2.3	2.2	2.2	2.2	2.1	2.1
538	1.6	1.6	1.5	1.5	1.5	1.5	1.5	1.5	1.4	1.4	1.4	1.4
539	1.8	1.8	1.7	1.7	1.7	1.7	1.7	1.6	1.6	1.6	1.6	1.6
540	1.7	1.7	1.7	1.6	1.6	1.6	1.6	1.6	1.5	1.5	1.5	1.5
541	1.6	1.6	1.6	1.6	1.5	1.5	1.5	1.5	1.4	1.4	1.4	1.4
542	1.8	1.8	1.7	1.7	1.7	1.6	1.6	1.6	1.6	1.5	1.5	1.5
543	1.9	1.8	1.8	1.8	1.7	1.7	1.7	1.7	1.6	1.6	1.6	1.6
544	1.9	1.9	1.9	1.8	1.8	1.8	1.7	1.7	1.7	1.7	1.6	1.6
545	2	2	1.9	1.9	1.9	1.8	1.8	1.8	1.7	1.7	1.7	1.7
546	2.2	2.1	2.1	2	2	2	1.9	1.9	1.9	1.8	1.8	1.8
547	2.2	2.2	2.1	2.1	2	2	2	1.9	1.9	1.9	1.9	1.8
548	2.2	2.1	2.1	2.1	2	2	2	1.9	1.9	1.9	1.8	1.8
549	2.2	2.2	2.2	2.1	2.1	2.1	2	2	2	1.9	1.9	1.9
550	2.4	2.4	2.3	2.3	2.2	2.2	2.2	2.1	2.1	2.1	2	2
551	2.4	2.3	2.3	2.3	2.2	2.2	2.1	2.1	2.1	2	2	2
552	2.4	2.4	2.3	2.3	2.3	2.2	2.2	2.1	2.1	2.1	2	2
553	2.5	2.5	2.4	2.4	2.4	2.3	2.3	2.2	2.2	2.2	2.1	2.1
554	2.6	2.6	2.5	2.5	2.4	2.4	2.3	2.3	2.3	2.2	2.2	2.2
555	2.6	2.6	2.5	2.5	2.4	2.4	2.4	2.3	2.3	2.2	2.2	2.2
556	2.2	2.1	2.1	2.1	2	2	2	1.9	1.9	1.9	1.9	1.8
557	1.8	1.8	1.7	1.7	1.7	1.7	1.7	1.6	1.6	1.6	1.6	1.6
558	1.9	1.9	1.8	1.8	1.8	1.8	1.7	1.7	1.7	1.7	1.7	1.6
559	1.6	1.5	1.5	1.5	1.5	1.4	1.4	1.4	1.4	1.4	1.3	1.3
560	1.6	1.6	1.6	1.6	1.5	1.5	1.5	1.5	1.4	1.4	1.4	1.4
561	1.8	1.8	1.8	1.7	1.7	1.7	1.6	1.6	1.6	1.6	1.5	1.5
562	1.9	1.9	1.8	1.8	1.8	1.7	1.7	1.7	1.6	1.6	1.6	1.6
563	2	1.9	1.9	1.9	1.8	1.8	1.8	1.7	1.7	1.7	1.7	1.6
564	2.2	2.2	2.1	2.1	2	2	2	1.9	1.9	1.9	1.8	1.8
565	2.2	2.2	2.1	2.1	2.1	2	2	2	1.9	1.9	1.9	1.8
566	2.2	2.2	2.1	2.1	2	2	2	1.9	1.9	1.9	1.9	1.8
567	2.1	2	2	2	1.9	1.9	1.9	1.9	1.8	1.8	1.8	1.8
568	2.3	2.3	2.3	2.2	2.2	2.2	2.1	2.1	2.1	2	2	2
569	2.5	2.5	2.4	2.4	2.4	2.3	2.3	2.2	2.2	2.2	2.1	2.1
570	2.7	2.6	2.6	2.5	2.5	2.4	2.4	2.4	2.3	2.3	2.3	2.2
571	2.6	2.5	2.5	2.4	2.4	2.4	2.3	2.3	2.2	2.2	2.2	2.1
572	2.7	2.6	2.6	2.5	2.5	2.4	2.4	2.4	2.3	2.3	2.3	2.2
573	2.8	2.7	2.7	2.6	2.6	2.5	2.5	2.5	2.4	2.4	2.3	2.3
574	2.5	2.5	2.4	2.4	2.4	2.3	2.3	2.3	2.2	2.2	2.2	2.1
575	2.2	2.1	2.1	2.1	2	2	2	2	1.9	1.9	1.9	1.9
576	2.1	2.1	2.1	2.1	2	2	2	1.9	1.9	1.9	1.9	1.8
577	1.5	1.4	1.4	1.4	1.4	1.4	1.3	1.3	1.3	1.3	1.3	1.2
578	1.6	1.5	1.5	1.5	1.5	1.4	1.4	1.4	1.4	1.4	1.3	1.3
579	1.6	1.6	1.6	1.5	1.5	1.5	1.5	1.5	1.4	1.4	1.4	1.4
580	1.8	1.8	1.8	1.7	1.7	1.7	1.7	1.6	1.6	1.6	1.6	1.5
581	1.9	1.9	1.8	1.8	1.8	1.8	1.7	1.7	1.7	1.6	1.6	1.6
582	2.2	2.1	2.1	2.1	2	2	1.9	1.9	1.9	1.9	1.8	1.8
583	2.2	2.2	2.1	2.1	2.1	2	2	2	1.9	1.9	1.9	1.8
584	2.2	2.1	2.1	2.1	2	2	2	1.9	1.9	1.9	1.8	1.8
585	2.2	2.2	2.2	2.1	2.1	2.1	2	2	2	1.9	1.9	1.9
586	2.3	2.2	2.2	2.2	2.1	2.1	2.1	2	2	2	1.9	1.9
587	2.5	2.5	2.4	2.4	2.3	2.3	2.3	2.2	2.2	2.2	2.1	2.1
588	2.6	2.5	2.5	2.4	2.4	2.4	2.3	2.3	2.2	2.2	2.2	2.1
589	2.5	2.5	2.4	2.4	2.4	2.3	2.3	2.2	2.2	2.2	2.1	2.1
590	2.5	2.5	2.4	2.4	2.3	2.3	2.3	2.2	2.2	2.2	2.1	2.1
591	3.7	3.6	3.5	3.5	3.4	3.3	3.2	3.2	3.1	3	3	2.9
592	2.7	2.7	2.7	2.6	2.6	2.5	2.5	2.4	2.4	2.4	2.3	2.3
593	2.4	2.4	2.3	2.3	2.2	2.2	2.2	2.1	2.1	2.1	2.1	2
594	2.2	2.1	2.1	2.1	2	2	2	2	1.9	1.9	1.9	1.9
595	1.5	1.5	1.5	1.4	1.4	1.4	1.4	1.3	1.3	1.3	1.3	1.3
596	1.4	1.4	1.4	1.4	1.4	1.3	1.3	1.3	1.3	1.3	1.2	1.2
597	1.5	1.5	1.5	1.4	1.4	1.4	1.4	1.4	1.3	1.3	1.3	1.3
598	1.6	1.6	1.5	1.5	1.5	1.5	1.5	1.4	1.4	1.4	1.4	1.4
599	1.8	1.8	1.7	1.7	1.7	1.7	1.6	1.6	1.6	1.6	1.5	1.5
600	1.9	1.9	1.8	1.8	1.8	1.7	1.7	1.7	1.7	1.6	1.6	1.6
601	2	2	1.9	1.9	1.9	1.8	1.8	1.8	1.8	1.7	1.7	1.7
602	2.2	2.2	2.1	2.1	2.1	2	2	2	1.9	1.9	1.9	1.9
603	2.3	2.3	2.2	2.2	2.1	2.1	2.1	2	2	2	1.9	1.9
604	2.2	2.2	2.1	2.1	2.1	2	2	2	1.9	1.9	1.9	1.9
605	2.2	2.2	2.1	2.1	2.1	2	2	2	1.9	1.9	1.9	1.9
606	2.2	2.2	2.1	2.1	2.1	2	2	2	2	1.9	1.9	1.9
607	2.3	2.2	2.2	2.2	2.1	2.1	2.1	2	2	2	2	1.9
608	2.3	2.2	2.2	2.2	2.1	2.1	2.1	2	2	2	2	1.9
609	2.6	2.6	2.5	2.5	2.4	2.4	2.4	2.3	2.3	2.3	2.2	2.2
610	2.7	2.6	2.6	2.5	2.5	2.5	2.4	2.4	2.3	2.3	2.3	2.2
611	2.4	2.4	2.4	2.3	2.3	2.3	2.2	2.2	2.2	2.1	2.1	2.1
612	2.2	2.2	2.2	2.1	2.1	2.1	2	2	2	2	1.9	1.9
613	1.5	1.4	1.4	1.4	1.4	1.3	1.3	1.3	1.3	1.3	1.2	1.2
614	1.4	1.4	1.4	1.4	1.3	1.3	1.3	1.3	1.3	1.2	1.2	1.2
615	1.5	1.5	1.5	1.4	1.4	1.4	1.4	1.3	1.3	1.3	1.3	1.3
616	1.6	1.6	1.5	1.5	1.5	1.5	1.4	1.4	1.4	1.4	1.4	1.3
617	1.7	1.7	1.7	1.6	1.6	1.6	1.6	1.5	1.5	1.5	1.5	1.5
618	1.8	1.7	1.7	1.7	1.7	1.6	1.6	1.6	1.6	1.6	1.5	1.5
619	1.9	1.8	1.8	1.8	1.7	1.7	1.7	1.7	1.6	1.6	1.6	1.6
620	2	1.9	1.9	1.9	1.8	1.8	1.8	1.8	1.7	1.7	1.7	1.7
621	2.2	2.2	2.2	2.1	2.1	2	2	2	2	1.9	1.9	1.9
622	2.3	2.3	2.2	2.2	2.1	2.1	2.1	2	2	2	2	1.9
623	2.1	2.1	2	2	2	1.9	1.9	1.9	1.9	1.8	1.8	1.8
624	2.2	2.1	2.1	2.1	2	2	2	1.9	1.9	1.9	1.9	1.8
625	2.2	2.2	2.2	2.1	2.1	2.1	2.1	2	2	2	1.9	1.9
626	2.2	2.2	2.2	2.1	2.1	2.1	2.1	2	2	2	1.9	1.9
627	2.3	2.2	2.2	2.2	2.1	2.1	2.1	2.1	2	2	2	1.9
628	2.4	2.3	2.3	2.3	2.2	2.2	2.2	2.1	2.1	2.1	2.1	2
629	2.3	2.3	2.2	2.2	2.2	2.1	2.1	2.1	2.1	2	2	2
630	2.3	2.2	2.2	2.2	2.1	2.1	2.1	2.1	2	2	2	1.9
631	1.5	1.4	1.4	1.4	1.4	1.3	1.3	1.3	1.3	1.3	1.2	1.2
632	1.4	1.4	1.4	1.3	1.3	1.3	1.3	1.3	1.2	1.2	1.2	1.2
633	1.6	1.6	1.5	1.5	1.5	1.5	1.4	1.4	1.4	1.4	1.4	1.3
634	1.5	1.5	1.5	1.5	1.4	1.4	1.4	1.4	1.4	1.3	1.3	1.3
635	1.7	1.6	1.6	1.6	1.6	1.5	1.5	1.5	1.5	1.4	1.4	1.4
636	1.7	1.7	1.7	1.7	1.6	1.6	1.6	1.6	1.5	1.5	1.5	1.5
637	1.8	1.8	1.7	1.7	1.7	1.7	1.6	1.6	1.6	1.6	1.6	1.5
638	1.9	1.8	1.8	1.8	1.8	1.7	1.7	1.7	1.7	1.6	1.6	1.6
639	2	2	1.9	1.9	1.9	1.8	1.8	1.8	1.8	1.7	1.7	1.7
640	2.2	2.1	2.1	2.1	2	2	2	1.9	1.9	1.9	1.9	1.8
641	2.1	2.1	2	2	2	1.9	1.9	1.9	1.9	1.8	1.8	1.8
642	2.1	2.1	2.1	2	2	2	2	1.9	1.9	1.9	1.9	1.8
643	2.2	2.2	2.1	2.1	2.1	2.1	2	2	2	1.9	1.9	1.9
644	2.2	2.2	2.2	2.1	2.1	2.1	2	2	2	2	1.9	1.9
645	2.2	2.2	2.2	2.1	2.1	2.1	2	2	2	2	1.9	1.9
646	2.3	2.2	2.2	2.2	2.1	2.1	2.1	2	2	2	2	1.9
647	4.4	4.2	4.1	4	3.9	3.8	3.7	3.6	3.5	3.4	3.3	3.3
648	2.3	2.3	2.2	2.2	2.2	2.1	2.1	2.1	2	2	2	2
649	1.3	1.3	1.3	1.2	1.2	1.2	1.2	1.2	1.2	1.1	1.1	1.1
650	1.6	1.6	1.6	1.5	1.5	1.5	1.5	1.4	1.4	1.4	1.4	1.4
651	1.7	1.7	1.6	1.6	1.6	1.6	1.5	1.5	1.5	1.5	1.4	1.4
652	1.5	1.5	1.5	1.5	1.4	1.4	1.4	1.4	1.4	1.3	1.3	1.3
653	1.6	1.6	1.5	1.5	1.5	1.5	1.5	1.4	1.4	1.4	1.4	1.4
654	1.7	1.7	1.6	1.6	1.6	1.6	1.5	1.5	1.5	1.5	1.5	1.4
655	1.8	1.8	1.7	1.7	1.7	1.7	1.6	1.6	1.6	1.6	1.6	1.5
656	1.9	1.8	1.8	1.8	1.8	1.7	1.7	1.7	1.7	1.6	1.6	1.6
657	1.9	1.9	1.9	1.8	1.8	1.8	1.8	1.7	1.7	1.7	1.7	1.6
658	2	2	2	1.9	1.9	1.9	1.9	1.8	1.8	1.8	1.8	1.7
659	2.1	2.1	2	2	2	1.9	1.9	1.9	1.9	1.8	1.8	1.8
660	2.1	2.1	2.1	2	2	2	2	1.9	1.9	1.9	1.8	1.8
661	2.2	2.2	2.1	2.1	2.1	2	2	2	1.9	1.9	1.9	1.9
662	2.2	2.2	2.1	2.1	2.1	2	2	2	2	1.9	1.9	1.9
663	2.2	2.2	2.1	2.1	2.1	2.1	2	2	2	1.9	1.9	1.9
664	2.2	2.2	2.2	2.1	2.1	2.1	2.1	2	2	2	1.9	1.9
665	5.8	5.6	5.4	5.2	5	4.8	4.7	4.5	4.4	4.3	4.1	4
666	4.7	4.6	4.5	4.3	4.2	4.1	4	3.9	3.8	3.7	3.6	3.5
667	1.5	1.5	1.4	1.4	1.4	1.4	1.3	1.3	1.3	1.3	1.3	1.2
668	1.6	1.5	1.5	1.5	1.5	1.4	1.4	1.4	1.4	1.4	1.3	1.3
669	1.6	1.6	1.6	1.6	1.5	1.5	1.5	1.5	1.4	1.4	1.4	1.4
670	1.5	1.5	1.5	1.5	1.4	1.4	1.4	1.4	1.4	1.3	1.3	1.3
671	1.6	1.6	1.5	1.5	1.5	1.5	1.5	1.4	1.4	1.4	1.4	1.4
672	1.7	1.6	1.6	1.6	1.6	1.5	1.5	1.5	1.5	1.5	1.4	1.4
673	1.7	1.7	1.7	1.7	1.6	1.6	1.6	1.6	1.6	1.5	1.5	1.5
674	1.8	1.8	1.8	1.7	1.7	1.7	1.7	1.6	1.6	1.6	1.6	1.6
675	1.9	1.9	1.8	1.8	1.8	1.8	1.7	1.7	1.7	1.7	1.6	1.6
676	2	2	1.9	1.9	1.9	1.8	1.8	1.8	1.8	1.7	1.7	1.7
677	2.1	2	2	2	1.9	1.9	1.9	1.9	1.8	1.8	1.8	1.8
678	2.1	2.1	2	2	2	2	1.9	1.9	1.9	1.9	1.8	1.8
679	2.2	2.1	2.1	2.1	2	2	2	1.9	1.9	1.9	1.9	1.8
680	2.2	2.2	2.1	2.1	2.1	2	2	2	2	1.9	1.9	1.9
681	2.2	2.2	2.1	2.1	2.1	2.1	2	2	2	1.9	1.9	1.9
682	2.2	2.2	2.2	2.1	2.1	2.1	2	2	2	2	1.9	1.9
683	6.9	6.5	6.3	6	5.7	5.5	5.3	5.1	5	4.8	4.6	4.5
684	4.4	4.3	4.1	4	3.9	3.8	3.7	3.6	3.5	3.5	3.4	3.3
685	1.4	1.4	1.4	1.4	1.3	1.3	1.3	1.3	1.3	1.2	1.2	1.2
686	1.6	1.6	1.6	1.5	1.5	1.5	1.5	1.4	1.4	1.4	1.4	1.4
687	1.5	1.5	1.4	1.4	1.4	1.4	1.3	1.3	1.3	1.3	1.3	1.3
688	1.5	1.5	1.5	1.5	1.4	1.4	1.4	1.4	1.4	1.3	1.3	1.3
689	1.6	1.6	1.6	1.5	1.5	1.5	1.5	1.4	1.4	1.4	1.4	1.4
690	1.7	1.7	1.6	1.6	1.6	1.6	1.5	1.5	1.5	1.5	1.5	1.4
691	1.8	1.7	1.7	1.7	1.7	1.6	1.6	1.6	1.6	1.6	1.5	1.5
692	1.8	1.8	1.8	1.8	1.7	1.7	1.7	1.7	1.6	1.6	1.6	1.6
693	1.9	1.9	1.8	1.8	1.8	1.8	1.7	1.7	1.7	1.7	1.6	1.6
694	2	1.9	1.9	1.9	1.9	1.8	1.8	1.8	1.8	1.7	1.7	1.7
695	2	2	2	2	1.9	1.9	1.9	1.8	1.8	1.8	1.8	1.7
696	2.1	2.1	2	2	2	2	1.9	1.9	1.9	1.8	1.8	1.8
697	2.1	2.1	2.1	2	2	2	1.9	1.9	1.9	1.9	1.8	1.8
698	2.2	2.1	2.1	2.1	2	2	2	1.9	1.9	1.9	1.9	1.8
699	2.2	2.1	2.1	2.1	2.1	2	2	2	1.9	1.9	1.9	1.9
700	2.2	2.2	2.2	2.1	2.1	2.1	2	2	2	2	1.9	1.9
701	7.6	7.3	6.9	6.6	6.3	6	5.8	5.5	5.3	5.1	5	4.8
702	5.8	5.6	5.4	5.2	5	4.8	4.7	4.5	4.4	4.3	4.1	4
703	5	4.9	4.7	4.6	4.4	4.3	4.2	4	3.9	3.8	3.7	3.6
704	6.5	6.3	6	5.8	5.5	5.3	5.1	5	4.8	4.6	4.5	4.4
705	5.2	5	4.8	4.7	4.5	4.4	4.3	4.1	4	3.9	3.8	3.7
706	2.3	2.3	2.3	2.2	2.2	2.2	2.1	2.1	2.1	2	2	2
707	2.3	2.2	2.2	2.2	2.1	2.1	2.1	2	2	2	2	1.9
708	2.2	2.2	2.2	2.1	2.1	2.1	2	2	2	2	1.9	1.9
709	3.8	3.6	3.5	3.3	3.2	3.1	3	2.9	2.8	2.7	2.6	2.5
710	3.1	3	2.9	2.8	2.7	2.6	2.5	2.5	2.4	2.3	2.3	2.2
711	1.5	1.5	1.5	1.4	1.4	1.4	1.4	1.4	1.3	1.3	1.3	1.3
712	1.6	1.5	1.5	1.5	1.5	1.4	1.4	1.4	1.4	1.4	1.3	1.3
713	1.6	1.6	1.6	1.5	1.5	1.5	1.5	1.5	1.4	1.4	1.4	1.4
714	1.7	1.7	1.6	1.6	1.6	1.6	1.5	1.5	1.5	1.5	1.5	1.4
715	1.8	1.7	1.7	1.7	1.7	1.6	1.6	1.6	1.6	1.5	1.5	1.5
716	1.8	1.8	1.8	1.7	1.7	1.7	1.7	1.6	1.6	1.6	1.6	1.6
717	1.9	1.9	1.8	1.8	1.8	1.8	1.7	1.7	1.7	1.7	1.6	1.6
718	2	2	1.9	1.9	1.9	1.8	1.8	1.8	1.8	1.7	1.7	1.7
719	2.1	2	2	2	1.9	1.9	1.9	1.9	1.8	1.8	1.8	1.8
720	2.1	2.1	2.1	2	2	2	1.9	1.9	1.9	1.9	1.8	1.8
721	2.1	2.1	2.1	2.1	2	2	2	1.9	1.9	1.9	1.9	1.8
722	2.1	2.1	2.1	2	2	2	2	1.9	1.9	1.9	1.8	1.8
723	2.1	2.1	2.1	2.1	2	2	2	1.9	1.9	1.9	1.9	1.8
724	2.2	2.2	2.2	2.1	2.1	2.1	2	2	2	1.9	1.9	1.9
725	8.3	7.8	7.4	7	6.7	6.4	6.1	5.9	5.6	5.4	5.2	5
726	8	7.6	7.2	6.9	6.5	6.3	6	5.7	5.5	5.3	5.1	4.9
727	6.5	6.2	6	5.7	5.5	5.3	5.1	4.9	4.8	4.6	4.5	4.3
728	6.5	6.2	5.9	5.7	5.5	5.3	5.1	4.9	4.7	4.6	4.5	4.3
729	5.6	5.4	5.2	5	4.8	4.7	4.5	4.4	4.3	4.1	4	3.9
730	4.4	4.2	4.1	4	3.9	3.8	3.7	3.6	3.5	3.4	3.4	3.3
731	2.3	2.2	2.2	2.2	2.2	2.1	2.1	2.1	2	2	2	2
732	2.3	2.2	2.2	2.2	2.1	2.1	2.1	2.1	2	2	2	1.9
733	4	3.8	3.6	3.5	3.3	3.2	3.1	3	2.9	2.8	2.7	2.6
734	3.2	3.1	3	2.9	2.8	2.7	2.6	2.5	2.5	2.4	2.3	2.3
735	3.1	3	2.9	2.8	2.7	2.7	2.6	2.5	2.4	2.4	2.3	2.3
736	2	1.9	1.9	1.9	1.8	1.8	1.8	1.7	1.7	1.7	1.6	1.6
737	1.6	1.6	1.6	1.5	1.5	1.5	1.5	1.4	1.4	1.4	1.4	1.4
738	1.7	1.7	1.6	1.6	1.6	1.6	1.5	1.5	1.5	1.5	1.5	1.4
739	1.8	1.7	1.7	1.7	1.7	1.6	1.6	1.6	1.6	1.5	1.5	1.5
740	1.8	1.8	1.8	1.8	1.7	1.7	1.7	1.7	1.6	1.6	1.6	1.6
741	1.9	1.9	1.9	1.8	1.8	1.8	1.8	1.7	1.7	1.7	1.7	1.6
742	2	2	1.9	1.9	1.9	1.8	1.8	1.8	1.8	1.7	1.7	1.7
743	2.4	2.3	2.3	2.3	2.2	2.2	2.2	2.1	2.1	2	2	2
744	2.2	2.2	2.1	2.1	2.1	2	2	2	2	1.9	1.9	1.9
745	2.1	2.1	2.1	2.1	2	2	2	1.9	1.9	1.9	1.9	1.8
746	2.1	2.1	2.1	2	2	2	2	1.9	1.9	1.9	1.9	1.8
747	2.1	2.1	2.1	2	2	2	2	1.9	1.9	1.9	1.9	1.8
748	2.2	2.1	2.1	2.1	2	2	2	2	1.9	1.9	1.9	1.9
749	7.2	6.9	6.6	6.3	6	5.8	5.5	5.3	5.1	4.9	4.8	4.6
750	7.8	7.4	7	6.7	6.4	6.1	5.9	5.6	5.4	5.2	5	4.9
751	7.3	7	6.6	6.3	6.1	5.8	5.6	5.4	5.2	5	4.8	4.7
752	6.8	6.5	6.2	5.9	5.7	5.5	5.3	5.1	4.9	4.8	4.6	4.5
753	5.4	5.2	5.1	4.9	4.7	4.6	4.4	4.3	4.2	4.1	4	3.8
754	4.8	4.6	4.5	4.4	4.2	4.1	4	3.9	3.8	3.7	3.6	3.5
755	2.3	2.2	2.2	2.2	2.1	2.1	2.1	2	2	2	2	1.9
756	2.2	2.2	2.1	2.1	2.1	2	2	2	2	1.9	1.9	1.9
757	3.1	3	2.9	2.8	2.7	2.6	2.5	2.4	2.4	2.3	2.2	2.2
758	1.4	1.4	1.3	1.3	1.3	1.3	1.3	1.2	1.2	1.2	1.2	1.2
759	2.5	2.5	2.4	2.3	2.3	2.2	2.2	2.1	2.1	2	2	1.9
760	4.1	4	3.8	3.7	3.5	3.4	3.3	3.2	3.1	3	2.9	2.8
761	2.6	2.5	2.5	2.4	2.4	2.3	2.2	2.2	2.2	2.1	2.1	2
762	2.8	2.8	2.7	2.6	2.6	2.5	2.4	2.4	2.3	2.3	2.2	2.2
763	3.8	3.6	3.5	3.4	3.3	3.2	3.1	3	2.9	2.9	2.8	2.7
764	4.5	4.4	4.2	4	3.9	3.8	3.7	3.5	3.4	3.3	3.2	3.2
765	4.6	4.4	4.3	4.1	4	3.8	3.7	3.6	3.5	3.4	3.3	3.2
766	4.1	4	3.8	3.7	3.6	3.5	3.4	3.3	3.2	3.2	3.1	3
767	5.8	5.5	5.3	5.1	4.9	4.7	4.5	4.4	4.2	4.1	4	3.9
768	4.9	4.7	4.6	4.4	4.3	4.2	4	3.9	3.8	3.7	3.6	3.5
769	2.2	2.1	2.1	2.1	2	2	2	2	1.9	1.9	1.9	1.9
770	2.2	2.1	2.1	2.1	2	2	2	1.9	1.9	1.9	1.9	1.8
771	2.2	2.1	2.1	2.1	2	2	2	2	1.9	1.9	1.9	1.9
772	2.2	2.2	2.1	2.1	2.1	2	2	2	2	1.9	1.9	1.9
773	4.5	4.4	4.3	4.1	4	3.9	3.8	3.7	3.6	3.5	3.4	3.3
774	7.1	6.7	6.4	6.1	5.9	5.6	5.4	5.2	5	4.9	4.7	4.5
775	7.7	7.3	7	6.6	6.3	6.1	5.8	5.6	5.4	5.2	5	4.8
776	7.7	7.3	6.9	6.6	6.3	6.1	5.8	5.6	5.4	5.2	5	4.8
777	5.2	5	4.9	4.7	4.5	4.4	4.3	4.2	4	3.9	3.8	3.7
778	2.8	2.8	2.7	2.7	2.6	2.6	2.5	2.5	2.4	2.4	2.4	2.3
779	2.2	2.2	2.1	2.1	2.1	2.1	2	2	2	1.9	1.9	1.9
780	2.2	2.1	2.1	2.1	2.1	2	2	2	1.9	1.9	1.9	1.9
781	3.6	3.4	3.3	3.2	3	2.9	2.8	2.7	2.6	2.6	2.5	2.4
782	1.4	1.3	1.3	1.3	1.3	1.3	1.2	1.2	1.2	1.2	1.2	1.2
783	1.9	1.9	1.8	1.8	1.8	1.7	1.7	1.7	1.6	1.6	1.6	1.6
784	3.9	3.8	3.6	3.5	3.4	3.2	3.1	3	2.9	2.8	2.8	2.7
785	3.9	3.8	3.6	3.5	3.4	3.3	3.2	3.1	3	2.9	2.8	2.7
786	3.1	3	2.9	2.9	2.8	2.7	2.6	2.6	2.5	2.5	2.4	2.3
787	4.5	4.3	4.1	4	3.9	3.7	3.6	3.5	3.4	3.3	3.2	3.1
788	5.2	5	4.8	4.6	4.4	4.3	4.1	4	3.8	3.7	3.6	3.5
789	5.6	5.4	5.1	4.9	4.7	4.5	4.4	4.2	4.1	3.9	3.8	3.7
790	5.8	5.6	5.3	5.1	4.9	4.7	4.5	4.4	4.2	4.1	4	3.8
791	6.1	5.8	5.5	5.3	5.1	4.9	4.7	4.5	4.4	4.2	4.1	4
792	5.5	5.2	5	4.9	4.7	4.5	4.4	4.2	4.1	4	3.9	3.7
793	5.1	4.9	4.7	4.6	4.4	4.3	4.1	4	3.9	3.8	3.7	3.6
794	4.5	4.4	4.2	4.1	4	3.9	3.8	3.7	3.6	3.5	3.4	3.3
795	2.8	2.8	2.7	2.7	2.6	2.6	2.5	2.5	2.4	2.4	2.4	2.3
796	2.2	2.2	2.1	2.1	2.1	2.1	2	2	2	1.9	1.9	1.9
797	4.3	4.1	4	3.9	3.8	3.7	3.6	3.5	3.4	3.3	3.3	3.2
798	3.5	3.4	3.4	3.3	3.2	3.1	3.1	3	2.9	2.9	2.8	2.8
799	3.5	3.4	3.4	3.3	3.2	3.1	3.1	3	2.9	2.9	2.8	2.8
800	6.2	5.9	5.7	5.5	5.3	5.1	4.9	4.7	4.6	4.4	4.3	4.2
801	6.3	6	5.8	5.5	5.3	5.1	5	4.8	4.6	4.5	4.4	4.2
802	4.2	4	3.9	3.8	3.7	3.6	3.5	3.5	3.4	3.3	3.2	3.2
803	2.3	2.2	2.2	2.2	2.1	2.1	2.1	2	2	2	2	1.9
804	2.2	2.2	2.2	2.1	2.1	2.1	2	2	2	2	1.9	1.9
805	3.6	3.4	3.3	3.1	3	2.9	2.8	2.7	2.6	2.5	2.5	2.4
806	1.4	1.3	1.3	1.3	1.3	1.3	1.2	1.2	1.2	1.2	1.2	1.2
807	1.4	1.4	1.4	1.4	1.4	1.3	1.3	1.3	1.3	1.3	1.2	1.2
808	1.5	1.5	1.5	1.4	1.4	1.4	1.4	1.4	1.3	1.3	1.3	1.3
809	3.6	3.4	3.3	3.2	3.1	3	2.9	2.8	2.8	2.7	2.6	2.5
810	3.6	3.5	3.4	3.3	3.2	3.1	3	2.9	2.8	2.7	2.7	2.6
811	5.1	4.8	4.6	4.4	4.3	4.1	3.9	3.8	3.7	3.6	3.4	3.3
812	5.4	5.1	4.9	4.7	4.5	4.3	4.2	4	3.9	3.8	3.6	3.5
813	5.3	5.1	4.9	4.7	4.5	4.3	4.2	4	3.9	3.8	3.7	3.5
814	5.9	5.7	5.4	5.2	5	4.8	4.6	4.4	4.3	4.1	4	3.8
815	5.7	5.4	5.2	5	4.8	4.6	4.5	4.3	4.2	4	3.9	3.8
816	5.8	5.6	5.4	5.1	5	4.8	4.6	4.4	4.3	4.2	4	3.9
817	6.4	6.1	5.8	5.6	5.4	5.2	5	4.8	4.6	4.5	4.3	4.2
818	5	4.9	4.7	4.5	4.4	4.2	4.1	4	3.9	3.8	3.7	3.6
819	2.4	2.4	2.3	2.3	2.2	2.2	2.2	2.1	2.1	2.1	2	2
820	3	2.9	2.9	2.8	2.8	2.7	2.6	2.6	2.6	2.5	2.5	2.4
821	5.7	5.5	5.3	5.1	4.9	4.7	4.6	4.4	4.3	4.2	4	3.9
822	6.2	6	5.7	5.5	5.3	5.1	4.9	4.7	4.6	4.4	4.3	4.2
823	3.9	3.8	3.7	3.6	3.5	3.4	3.4	3.3	3.2	3.1	3.1	3
824	3	2.9	2.9	2.8	2.8	2.7	2.7	2.6	2.6	2.5	2.5	2.4
825	2.3	2.2	2.2	2.2	2.1	2.1	2.1	2.1	2	2	2	1.9
826	4.9	4.7	4.6	4.4	4.3	4.2	4	3.9	3.8	3.7	3.6	3.5
827	5	4.8	4.7	4.5	4.4	4.3	4.1	4	3.9	3.8	3.7	3.6
828	2.3	2.2	2.2	2.2	2.1	2.1	2.1	2.1	2	2	2	1.9
829	4.4	4.1	3.9	3.7	3.6	3.4	3.3	3.1	3	2.9	2.8	2.7
830	3.8	3.7	3.5	3.4	3.2	3.1	3	2.9	2.8	2.7	2.6	2.6
831	4.7	4.4	4.2	4	3.9	3.7	3.6	3.4	3.3	3.2	3.1	3
832	3	2.9	2.8	2.7	2.7	2.6	2.5	2.5	2.4	2.3	2.3	2.2
833	2.9	2.8	2.8	2.7	2.6	2.5	2.5	2.4	2.4	2.3	2.2	2.2
834	3.7	3.6	3.5	3.3	3.2	3.1	3	3	2.9	2.8	2.7	2.7
835	5.1	4.9	4.7	4.5	4.3	4.1	4	3.8	3.7	3.6	3.5	3.4
836	5.4	5.1	4.9	4.7	4.5	4.3	4.2	4	3.9	3.7	3.6	3.5
837	5.2	5	4.8	4.6	4.4	4.2	4.1	3.9	3.8	3.7	3.6	3.5
838	5.7	5.4	5.2	5	4.8	4.6	4.4	4.3	4.1	4	3.9	3.7
839	3.5	3.4	3.3	3.2	3.1	3.1	3	2.9	2.9	2.8	2.7	2.7
840	4.3	4.2	4	3.9	3.8	3.7	3.6	3.5	3.4	3.3	3.2	3.1
841	4.9	4.7	4.6	4.4	4.3	4.1	4	3.9	3.8	3.7	3.6	3.5
842	3.8	3.7	3.6	3.5	3.4	3.3	3.3	3.2	3.1	3	3	2.9
843	2.1	2.1	2.1	2	2	2	1.9	1.9	1.9	1.9	1.8	1.8
844	2.2	2.1	2.1	2.1	2	2	2	1.9	1.9	1.9	1.9	1.8
845	4.7	4.5	4.4	4.3	4.1	4	3.9	3.8	3.7	3.6	3.5	3.4
846	5.3	5.1	4.9	4.8	4.6	4.5	4.3	4.2	4.1	3.9	3.8	3.7
847	6.4	6.1	5.9	5.6	5.4	5.2	5	4.8	4.7	4.5	4.4	4.2
848	5	4.9	4.7	4.5	4.4	4.3	4.1	4	3.9	3.8	3.7	3.6
849	4.2	4.1	4	3.9	3.8	3.7	3.6	3.5	3.4	3.3	3.2	3.2
850	6	5.8	5.6	5.3	5.1	5	4.8	4.6	4.5	4.4	4.2	4.1
851	7.1	6.8	6.5	6.2	5.9	5.7	5.5	5.3	5.1	4.9	4.7	4.6
852	4.1	4	3.9	3.8	3.7	3.6	3.5	3.4	3.3	3.3	3.2	3.1
853	4.5	4.3	4	3.8	3.7	3.5	3.4	3.2	3.1	3	2.9	2.8
854	4.4	4.2	4	3.8	3.7	3.5	3.4	3.3	3.1	3	2.9	2.8
855	4.3	4.1	3.9	3.7	3.6	3.4	3.3	3.2	3.1	3	2.9	2.8
856	4.2	4	3.8	3.7	3.5	3.4	3.3	3.2	3.1	3	2.9	2.8
857	4.6	4.4	4.2	4	3.9	3.7	3.6	3.5	3.4	3.2	3.1	3
858	4.2	4	3.9	3.7	3.6	3.5	3.4	3.2	3.1	3.1	3	2.9
859	5.3	5.1	4.8	4.6	4.4	4.3	4.1	3.9	3.8	3.7	3.5	3.4
860	5.6	5.3	5.1	4.8	4.6	4.4	4.3	4.1	4	3.8	3.7	3.6
861	5	4.8	4.6	4.5	4.3	4.1	4	3.9	3.7	3.6	3.5	3.4
862	5	4.8	4.6	4.4	4.3	4.1	4	3.9	3.7	3.6	3.5	3.4
863	5.4	5.2	5	4.8	4.6	4.4	4.3	4.1	4	3.9	3.8	3.6
864	5.7	5.4	5.2	5	4.8	4.6	4.5	4.3	4.2	4	3.9	3.8
865	5.2	5	4.8	4.6	4.5	4.3	4.2	4	3.9	3.8	3.7	3.6
866	4.7	4.5	4.4	4.2	4.1	4	3.9	3.8	3.7	3.6	3.5	3.4
867	4.2	4.1	4	3.9	3.7	3.6	3.5	3.5	3.4	3.3	3.2	3.1
868	4.9	4.7	4.6	4.4	4.3	4.2	4	3.9	3.8	3.7	3.6	3.5
869	6.3	6	5.7	5.5	5.3	5.1	4.9	4.7	4.6	4.4	4.3	4.1
870	6.5	6.2	5.9	5.7	5.5	5.2	5.1	4.9	4.7	4.5	4.4	4.3
871	7.2	6.8	6.5	6.2	5.9	5.7	5.5	5.3	5.1	4.9	4.7	4.6
872	6.7	6.4	6.1	5.8	5.6	5.4	5.2	5	4.8	4.6	4.5	4.3
873	5.7	5.5	5.2	5.1	4.9	4.7	4.6	4.4	4.3	4.2	4	3.9
874	7.2	6.8	6.5	6.2	6	5.7	5.5	5.3	5.1	4.9	4.8	4.6
875	7.3	7	6.6	6.3	6.1	5.8	5.6	5.4	5.2	5	4.8	4.7
876	6.3	6.1	5.8	5.6	5.4	5.2	5	4.8	4.7	4.5	4.4	4.2
877	4.5	4.3	4.1	3.9	3.7	3.5	3.4	3.3	3.1	3	2.9	2.8
878	4.6	4.4	4.2	4	3.8	3.7	3.5	3.4	3.3	3.1	3	2.9
879	5.4	5.1	4.8	4.5	4.3	4.1	4	3.8	3.6	3.5	3.4	3.2
880	5.7	5.4	5.1	4.8	4.6	4.4	4.2	4	3.8	3.7	3.5	3.4
881	5.5	5.2	4.9	4.7	4.5	4.3	4.1	3.9	3.8	3.6	3.5	3.4
882	5.6	5.3	5	4.8	4.6	4.4	4.2	4	3.9	3.7	3.6	3.5
883	5.8	5.5	5.2	4.9	4.7	4.5	4.3	4.2	4	3.9	3.7	3.6
884	6.2	5.9	5.6	5.3	5.1	4.8	4.6	4.4	4.3	4.1	4	3.8
885	6.2	5.9	5.6	5.3	5.1	4.9	4.7	4.5	4.3	4.2	4	3.9
886	6.3	6	5.7	5.4	5.2	5	4.8	4.6	4.4	4.2	4.1	3.9
887	6.3	6	5.7	5.5	5.2	5	4.8	4.6	4.4	4.3	4.1	4
888	6.5	6.1	5.8	5.6	5.3	5.1	4.9	4.7	4.6	4.4	4.2	4.1
889	7	6.6	6.3	6	5.7	5.4	5.2	5	4.8	4.6	4.5	4.3
890	7.1	6.7	6.4	6.1	5.8	5.5	5.3	5.1	4.9	4.7	4.5	4.4
891	5.8	5.5	5.3	5.1	4.9	4.7	4.6	4.4	4.3	4.1	4	3.9
892	5.1	4.9	4.7	4.6	4.4	4.3	4.1	4	3.9	3.8	3.7	3.6
893	7.4	7	6.6	6.3	6	5.8	5.5	5.3	5.1	4.9	4.7	4.6
894	7.4	7	6.6	6.3	6	5.8	5.5	5.3	5.1	4.9	4.7	4.6
895	7	6.6	6.3	6	5.8	5.5	5.3	5.1	4.9	4.8	4.6	4.4
896	6	5.8	5.5	5.3	5.1	4.9	4.7	4.6	4.4	4.3	4.2	4
897	6.1	5.8	5.6	5.4	5.2	5	4.8	4.6	4.5	4.3	4.2	4.1
898	8	7.6	7.2	6.8	6.5	6.2	5.9	5.7	5.5	5.3	5.1	4.9
899	8.2	7.7	7.3	6.9	6.6	6.3	6	5.8	5.6	5.3	5.1	5
900	7.6	7.2	6.8	6.5	6.2	6	5.7	5.5	5.3	5.1	4.9	4.7
901	5.2	4.9	4.6	4.4	4.2	4	3.8	3.6	3.5	3.4	3.2	3.1
902	5.8	5.4	5.1	4.8	4.6	4.3	4.1	3.9	3.8	3.6	3.5	3.3
903	6.1	5.7	5.4	5.1	4.8	4.6	4.4	4.2	4	3.8	3.7	3.5
904	6.1	5.7	5.4	5.1	4.8	4.6	4.4	4.2	4	3.8	3.7	3.6
905	6.1	5.7	5.4	5.1	4.9	4.6	4.4	4.2	4.1	3.9	3.8	3.6
906	6.5	6.1	5.8	5.4	5.2	4.9	4.7	4.5	4.3	4.1	4	3.8
907	6.7	6.3	6	5.6	5.4	5.1	4.9	4.6	4.4	4.3	4.1	3.9
908	6.9	6.5	6.1	5.8	5.5	5.2	5	4.8	4.6	4.4	4.2	4
909	6.8	6.4	6.1	5.8	5.5	5.2	5	4.8	4.6	4.4	4.2	4.1
910	6.8	6.4	6.1	5.8	5.5	5.2	5	4.8	4.6	4.4	4.3	4.1
911	7.4	7	6.6	6.2	5.9	5.6	5.4	5.1	4.9	4.7	4.5	4.4
912	7.6	7.1	6.7	6.4	6.1	5.8	5.5	5.3	5	4.8	4.7	4.5
913	7.8	7.3	6.9	6.5	6.2	5.9	5.6	5.4	5.2	5	4.8	4.6
914	7.5	7	6.7	6.3	6	5.7	5.5	5.3	5	4.8	4.7	4.5
915	6.6	6.3	6	5.7	5.4	5.2	5	4.8	4.6	4.5	4.3	4.2
916	5.9	5.7	5.4	5.2	5	4.8	4.6	4.5	4.3	4.2	4.1	3.9
917	6.7	6.3	6	5.8	5.5	5.3	5.1	4.9	4.7	4.6	4.4	4.3
918	6.8	6.4	6.1	5.9	5.6	5.4	5.2	5	4.8	4.6	4.5	4.3
919	6.7	6.4	6.1	5.8	5.6	5.3	5.1	4.9	4.8	4.6	4.4	4.3
920	6.6	6.2	6	5.7	5.5	5.3	5.1	4.9	4.7	4.5	4.4	4.3
921	6.8	6.5	6.2	5.9	5.7	5.5	5.2	5	4.9	4.7	4.5	4.4
922	8.1	7.6	7.2	6.9	6.5	6.2	6	5.7	5.5	5.3	5.1	4.9
923	8.5	8	7.6	7.2	6.8	6.5	6.2	5.9	5.7	5.5	5.2	5.1
924	8.6	8.1	7.6	7.2	6.9	6.5	6.2	6	5.7	5.5	5.3	5.1
925	6	5.6	5.3	5	4.7	4.4	4.2	4	3.9	3.7	3.5	3.4
926	6.3	5.9	5.5	5.2	4.9	4.7	4.4	4.2	4	3.9	3.7	3.5
927	6.6	6.1	5.7	5.4	5.1	4.8	4.6	4.4	4.2	4	3.8	3.7
928	6.6	6.2	5.8	5.4	5.2	4.9	4.6	4.4	4.2	4.1	3.9	3.7
929	6.7	6.3	5.9	5.6	5.3	5	4.8	4.5	4.3	4.2	4	3.8
930	7	6.5	6.1	5.8	5.4	5.2	4.9	4.7	4.5	4.3	4.1	4
931	7.1	6.6	6.2	5.9	5.6	5.3	5	4.8	4.6	4.4	4.2	4.1
932	7.2	6.8	6.4	6	5.7	5.4	5.1	4.9	4.7	4.5	4.3	4.1
933	7.2	6.8	6.4	6	5.7	5.4	5.2	4.9	4.7	4.5	4.3	4.2
934	7.4	6.9	6.5	6.2	5.8	5.6	5.3	5.1	4.8	4.6	4.5	4.3
935	7.8	7.3	6.8	6.4	6.1	5.8	5.5	5.3	5	4.8	4.6	4.5
936	8.1	7.6	7.1	6.7	6.3	6	5.7	5.5	5.2	5	4.8	4.6
937	8	7.5	7.1	6.7	6.3	6	5.7	5.5	5.2	5	4.8	4.6
938	7.7	7.3	6.8	6.5	6.1	5.9	5.6	5.3	5.1	4.9	4.7	4.5
939	7.1	6.8	6.4	6.1	5.8	5.5	5.3	5.1	4.9	4.7	4.5	4.4
940	6.8	6.5	6.1	5.9	5.6	5.4	5.1	4.9	4.7	4.6	4.4	4.3
941	7.4	7	6.6	6.3	6	5.7	5.5	5.2	5	4.8	4.7	4.5
942	7.5	7.1	6.7	6.4	6.1	5.8	5.6	5.3	5.1	4.9	4.7	4.6
943	7.9	7.4	7	6.7	6.3	6	5.8	5.5	5.3	5.1	4.9	4.7
944	7.9	7.5	7.1	6.7	6.4	6.1	5.8	5.6	5.3	5.1	4.9	4.8
945	7.9	7.4	7	6.7	6.4	6.1	5.8	5.6	5.3	5.1	4.9	4.8
946	8.6	8.1	7.6	7.2	6.8	6.5	6.2	5.9	5.7	5.4	5.2	5
947	9.3	8.7	8.2	7.7	7.3	6.9	6.6	6.3	6	5.8	5.5	5.3
948	9.2	8.6	8.1	7.6	7.2	6.9	6.5	6.2	6	5.7	5.5	5.3
949	6.4	5.9	5.6	5.2	4.9	4.7	4.4	4.2	4	3.9	3.7	3.6
950	6.7	6.2	5.8	5.5	5.2	4.9	4.6	4.4	4.2	4	3.8	3.7
951	6.8	6.3	5.9	5.5	5.2	5	4.7	4.5	4.3	4.1	3.9	3.8
952	6.7	6.3	5.9	5.6	5.3	5	4.7	4.5	4.3	4.1	4	3.8
953	7	6.5	6.1	5.7	5.4	5.1	4.9	4.7	4.4	4.3	4.1	3.9
954	7.2	6.7	6.3	5.9	5.6	5.3	5	4.8	4.6	4.4	4.2	4
955	7.3	6.8	6.4	6	5.7	5.4	5.1	4.9	4.7	4.5	4.3	4.1
956	7.4	6.9	6.5	6.1	5.8	5.5	5.2	5	4.7	4.5	4.4	4.2
957	7.5	7	6.5	6.2	5.8	5.5	5.3	5	4.8	4.6	4.4	4.2
958	7.7	7.2	6.7	6.3	6	5.7	5.4	5.2	4.9	4.7	4.5	4.4
959	8	7.5	7	6.6	6.2	5.9	5.6	5.3	5.1	4.9	4.7	4.5
960	8.1	7.5	7.1	6.7	6.3	6	5.7	5.4	5.2	5	4.8	4.6
961	8.1	7.6	7.1	6.7	6.3	6	5.7	5.4	5.2	5	4.8	4.6
962	7.8	7.3	6.9	6.5	6.2	5.9	5.6	5.4	5.1	4.9	4.7	4.5
963	7.7	7.3	6.8	6.5	6.1	5.8	5.6	5.3	5.1	4.9	4.7	4.5
964	7.3	6.9	6.5	6.2	5.9	5.6	5.4	5.2	5	4.8	4.6	4.4
965	7.8	7.3	6.9	6.6	6.2	5.9	5.7	5.4	5.2	5	4.8	4.6
966	8	7.5	7.1	6.7	6.4	6.1	5.8	5.5	5.3	5.1	4.9	4.7
967	8	7.5	7.1	6.7	6.4	6.1	5.8	5.5	5.3	5.1	4.9	4.7
968	7.8	7.3	7	6.6	6.3	6	5.7	5.5	5.3	5	4.9	4.7
969	7.7	7.3	6.9	6.5	6.2	5.9	5.7	5.4	5.2	5	4.8	4.7
970	8	7.6	7.2	6.8	6.5	6.2	5.9	5.6	5.4	5.2	5	4.8
971	9.1	8.5	8	7.5	7.1	6.8	6.4	6.1	5.9	5.6	5.4	5.2
972	9	8.4	7.9	7.5	7.1	6.7	6.4	6.1	5.9	5.6	5.4	5.2
973	7.4	6.9	6.5	6.1	5.8	5.4	5.2	4.9	4.7	4.5	4.3	4.1
974	7.4	6.9	6.5	6.1	5.8	5.5	5.2	5	4.7	4.5	4.3	4.2
975	7.6	7.1	6.7	6.3	5.9	5.6	5.3	5.1	4.8	4.6	4.4	4.3
976	7.8	7.3	6.8	6.4	6.1	5.7	5.5	5.2	5	4.7	4.5	4.4
977	8	7.4	7	6.6	6.2	5.9	5.6	5.3	5.1	4.8	4.6	4.5
978	8	7.5	7	6.6	6.2	5.9	5.6	5.4	5.1	4.9	4.7	4.5
979	8	7.5	7	6.6	6.2	5.9	5.6	5.4	5.1	4.9	4.7	4.5
980	8	7.5	7	6.6	6.3	6	5.7	5.4	5.2	4.9	4.7	4.6
981	7.9	7.4	7	6.6	6.3	5.9	5.7	5.4	5.2	5	4.8	4.6
982	7.8	7.3	6.9	6.5	6.2	5.9	5.6	5.3	5.1	4.9	4.7	4.5
983	8.1	7.6	7.2	6.8	6.4	6.1	5.8	5.5	5.3	5.1	4.9	4.7
984	8	7.5	7.1	6.7	6.4	6.1	5.8	5.5	5.3	5.1	4.9	4.7
985	7.9	7.5	7	6.7	6.3	6	5.7	5.5	5.3	5	4.9	4.7
986	7.7	7.2	6.8	6.5	6.2	5.9	5.6	5.4	5.2	5	4.8	4.6
987	7.6	7.1	6.8	6.4	6.1	5.8	5.6	5.4	5.1	4.9	4.8	4.6
988	7.8	7.3	7	6.6	6.3	6	5.7	5.5	5.3	5.1	4.9	4.7
989	8.1	7.6	7.2	6.8	6.5	6.2	5.9	5.7	5.4	5.2	5	4.8
990	8.8	8.3	7.8	7.4	7	6.6	6.3	6	5.8	5.5	5.3	5.1
991	7.5	7	6.5	6.1	5.8	5.5	5.2	4.9	4.7	4.5	4.3	4.1
992	7.5	7	6.6	6.2	5.8	5.5	5.2	5	4.8	4.6	4.4	4.2
993	7.7	7.2	6.7	6.3	5.9	5.6	5.3	5.1	4.9	4.6	4.4	4.3
994	7.8	7.3	6.8	6.4	6.1	5.7	5.4	5.2	4.9	4.7	4.5	4.3
995	8	7.5	7	6.6	6.2	5.9	5.6	5.3	5	4.8	4.6	4.4
996	8	7.4	6.9	6.5	6.2	5.8	5.6	5.3	5	4.8	4.6	4.4
997	8	7.5	7	6.6	6.2	5.9	5.6	5.3	5.1	4.9	4.7	4.5
998	8	7.5	7	6.6	6.2	5.9	5.6	5.4	5.1	4.9	4.7	4.5
999	8.1	7.6	7.1	6.7	6.3	6	5.7	5.4	5.2	5	4.8	4.6
1000	8.4	7.8	7.3	6.9	6.5	6.2	5.9	5.6	5.3	5.1	4.9	4.7
1001	8.5	7.9	7.4	7	6.6	6.3	5.9	5.7	5.4	5.2	5	4.8
1002	8.2	7.6	7.2	6.8	6.4	6.1	5.8	5.5	5.3	5.1	4.9	4.7
1003	8	7.5	7.1	6.7	6.3	6	5.7	5.5	5.3	5	4.8	4.7
1004	7.6	7.2	6.8	6.4	6.1	5.8	5.6	5.3	5.1	4.9	4.7	4.6
1005	7.5	7.1	6.7	6.4	6.1	5.8	5.5	5.3	5.1	4.9	4.7	4.5
1006	7.5	7.1	6.7	6.4	6.1	5.8	5.5	5.3	5.1	4.9	4.7	4.6
1007	7.7	7.3	6.9	6.5	6.2	5.9	5.7	5.4	5.2	5	4.8	4.7
1008	8.3	7.8	7.4	7	6.6	6.3	6	5.8	5.5	5.3	5.1	4.9
1009	7.6	7	6.6	6.2	5.8	5.5	5.2	5	4.7	4.5	4.3	4.2
1010	7.6	7.1	6.6	6.2	5.9	5.6	5.3	5	4.8	4.6	4.4	4.2
1011	7.7	7.2	6.7	6.3	6	5.6	5.3	5.1	4.9	4.6	4.4	4.3
1012	8	7.4	7	6.5	6.1	5.8	5.5	5.2	5	4.8	4.6	4.4
1013	8.2	7.6	7.1	6.7	6.3	5.9	5.6	5.3	5.1	4.8	4.6	4.4
1014	8.2	7.6	7.1	6.7	6.3	5.9	5.6	5.4	5.1	4.9	4.7	4.5
1015	8.2	7.7	7.1	6.7	6.3	6	5.7	5.4	5.1	4.9	4.7	4.5
1016	8	7.5	7	6.6	6.2	5.9	5.6	5.3	5.1	4.9	4.7	4.5
1017	8.2	7.7	7.2	6.8	6.4	6	5.7	5.5	5.2	5	4.8	4.6
1018	8.5	7.9	7.4	6.9	6.5	6.2	5.9	5.6	5.3	5.1	4.9	4.7
1019	8.5	7.9	7.4	6.9	6.5	6.2	5.9	5.6	5.4	5.1	4.9	4.7
1020	8.4	7.9	7.4	6.9	6.6	6.2	5.9	5.6	5.4	5.1	4.9	4.7
1021	8.2	7.7	7.2	6.8	6.4	6.1	5.8	5.6	5.3	5.1	4.9	4.7
1022	7.9	7.4	7	6.6	6.3	6	5.7	5.4	5.2	5	4.8	4.6
1023	7.7	7.2	6.8	6.5	6.2	5.9	5.6	5.4	5.1	4.9	4.7	4.6
1024	7.5	7.1	6.7	6.4	6.1	5.8	5.6	5.3	5.1	4.9	4.7	4.6
1025	7.4	7	6.7	6.3	6	5.8	5.5	5.3	5.1	4.9	4.7	4.5
1026	8	7.5	7.1	6.7	6.4	6.1	5.8	5.6	5.4	5.1	5	4.8
1027	7.8	7.3	6.8	6.4	6	5.6	5.3	5.1	4.8	4.6	4.4	4.2
1028	7.8	7.2	6.7	6.3	5.9	5.6	5.3	5.1	4.8	4.6	4.4	4.2
1029	7.9	7.4	6.9	6.4	6.1	5.7	5.4	5.1	4.9	4.7	4.5	4.3
1030	8.3	7.7	7.1	6.7	6.3	5.9	5.6	5.3	5	4.8	4.6	4.4
1031	8.1	7.5	7	6.6	6.2	5.9	5.5	5.3	5	4.8	4.6	4.4
1032	8.3	7.7	7.2	6.7	6.3	6	5.6	5.3	5.1	4.9	4.6	4.5
1033	8.3	7.7	7.2	6.7	6.3	6	5.6	5.4	5.1	4.9	4.7	4.5
1034	8.3	7.7	7.2	6.7	6.3	6	5.7	5.4	5.1	4.9	4.7	4.5
1035	8.4	7.8	7.3	6.8	6.4	6.1	5.8	5.5	5.2	5	4.8	4.6
1036	8.6	8	7.4	7	6.6	6.2	5.9	5.6	5.3	5.1	4.9	4.7
1037	8.5	7.9	7.4	6.9	6.5	6.2	5.9	5.6	5.3	5.1	4.9	4.7
1038	8.5	8	7.4	7	6.6	6.2	5.9	5.6	5.4	5.1	4.9	4.7
1039	8.1	7.6	7.2	6.7	6.4	6.1	5.8	5.5	5.3	5	4.8	4.6
1040	8	7.5	7.1	6.7	6.3	6	5.7	5.5	5.2	5	4.8	4.6
1041	7.8	7.3	6.9	6.5	6.2	5.9	5.6	5.4	5.2	5	4.8	4.6
1042	7.7	7.2	6.8	6.5	6.2	5.9	5.6	5.4	5.1	4.9	4.7	4.6
1043	7.5	7.1	6.7	6.4	6.1	5.8	5.6	5.3	5.1	4.9	4.7	4.6
1044	7.9	7.5	7	6.7	6.3	6	5.8	5.5	5.3	5.1	4.9	4.7
1045	8.5	7.9	7.3	6.8	6.4	6	5.6	5.3	5.1	4.8	4.6	4.4
1046	8.2	7.6	7.1	6.6	6.2	5.8	5.5	5.2	5	4.7	4.5	4.3
1047	7.9	7.4	6.9	6.4	6	5.7	5.4	5.1	4.9	4.7	4.5	4.3
1048	7.9	7.3	6.8	6.4	6	5.7	5.4	5.1	4.9	4.7	4.5	4.3
1049	7.9	7.3	6.8	6.4	6	5.7	5.4	5.1	4.9	4.7	4.5	4.3
1050	8	7.4	6.9	6.5	6.1	5.7	5.4	5.2	4.9	4.7	4.5	4.3
1051	8.2	7.6	7.1	6.6	6.2	5.9	5.6	5.3	5	4.8	4.6	4.4
1052	8.4	7.8	7.3	6.8	6.4	6	5.7	5.4	5.2	4.9	4.7	4.5
1053	9.3	8.6	7.9	7.4	6.9	6.5	6.1	5.8	5.5	5.2	5	4.8
1054	9.2	8.5	7.9	7.4	6.9	6.5	6.1	5.8	5.5	5.3	5	4.8
1055	8.5	7.9	7.4	6.9	6.5	6.2	5.9	5.6	5.3	5.1	4.8	4.6
1056	8.4	7.8	7.3	6.9	6.5	6.1	5.8	5.5	5.3	5.1	4.8	4.6
1057	8.2	7.7	7.2	6.8	6.4	6.1	5.8	5.5	5.3	5	4.8	4.6
1058	8.3	7.7	7.3	6.8	6.5	6.1	5.8	5.6	5.3	5.1	4.9	4.7
1059	8.1	7.6	7.1	6.7	6.4	6.1	5.8	5.5	5.3	5.1	4.9	4.7
1060	8	7.5	7	6.7	6.3	6	5.7	5.5	5.2	5	4.8	4.6
1061	7.9	7.4	7	6.6	6.3	6	5.7	5.5	5.2	5	4.8	4.7
1062	8.1	7.6	7.1	6.8	6.4	6.1	5.8	5.6	5.3	5.1	4.9	4.7
1063	8.6	7.9	7.3	6.8	6.4	6	5.6	5.3	5.1	4.8	4.6	4.4
1064	8.1	7.4	6.9	6.5	6.1	5.7	5.4	5.1	4.9	4.7	4.5	4.3
1065	7.8	7.3	6.8	6.3	6	5.6	5.3	5.1	4.8	4.6	4.4	4.2
1066	7.9	7.3	6.8	6.4	6	5.7	5.4	5.1	4.8	4.6	4.4	4.2
1067	8	7.4	6.9	6.4	6.1	5.7	5.4	5.1	4.9	4.7	4.5	4.3
1068	8.5	7.8	7.3	6.8	6.3	6	5.6	5.3	5.1	4.8	4.6	4.4
1069	10.6	9.6	8.7	8	7.5	6.9	6.5	6.1	5.8	5.5	5.2	4.9
1070	11.6	10.4	9.5	8.7	8	7.4	6.9	6.5	6.1	5.8	5.5	5.2
1071	11.1	10	9.2	8.4	7.8	7.3	6.8	6.4	6	5.7	5.4	5.1
1072	9.2	8.5	7.9	7.3	6.9	6.5	6.1	5.8	5.5	5.2	5	4.8
1073	8.5	7.8	7.3	6.9	6.5	6.1	5.8	5.5	5.2	5	4.8	4.6
1074	8.3	7.7	7.2	6.8	6.4	6.1	5.8	5.5	5.2	5	4.8	4.6
1075	8.3	7.7	7.2	6.8	6.4	6.1	5.8	5.5	5.3	5	4.8	4.6
1076	8.3	7.7	7.3	6.8	6.4	6.1	5.8	5.5	5.3	5.1	4.8	4.7
1077	8.1	7.6	7.1	6.7	6.4	6	5.7	5.5	5.2	5	4.8	4.6
1078	8	7.5	7	6.7	6.3	6	5.7	5.5	5.2	5	4.8	4.6
1079	7.9	7.4	7	6.6	6.2	5.9	5.7	5.4	5.2	5	4.8	4.6
1080	8	7.5	7.1	6.7	6.4	6.1	5.8	5.5	5.3	5.1	4.9	4.7
1081	8.9	8.2	7.6	7.1	6.6	6.2	5.8	5.5	5.2	5	4.7	4.5
1082	8.5	7.8	7.3	6.8	6.3	6	5.6	5.3	5.1	4.8	4.6	4.4
1083	8.4	7.7	7.2	6.7	6.3	5.9	5.6	5.3	5	4.8	4.6	4.4
1084	8.2	7.6	7.1	6.6	6.2	5.8	5.5	5.2	5	4.7	4.5	4.3
1085	8.4	7.7	7.2	6.7	6.3	5.9	5.6	5.3	5	4.8	4.6	4.4
1086	9.6	8.7	8	7.4	6.9	6.5	6.1	5.7	5.4	5.1	4.9	4.7
1087	9.2	8.4	7.7	7.2	6.7	6.3	5.9	5.6	5.3	5	4.8	4.6
1088	10	9.1	8.4	7.7	7.2	6.7	6.3	5.9	5.6	5.3	5.1	4.8
1089	11.4	10.2	9.3	8.6	7.9	7.3	6.9	6.4	6.1	5.7	5.4	5.2
1090	12	10.8	9.8	8.9	8.2	7.7	7.1	6.7	6.3	6	5.6	5.4
1091	9.8	9	8.3	7.7	7.2	6.8	6.4	6	5.7	5.4	5.2	4.9
1092	8.8	8.1	7.6	7.1	6.7	6.3	6	5.7	5.4	5.1	4.9	4.7
1093	9.6	8.9	8.2	7.7	7.2	6.7	6.4	6	5.7	5.4	5.2	5
1094	8.7	8.1	7.5	7.1	6.7	6.3	6	5.7	5.4	5.2	5	4.8
1095	8.5	7.9	7.4	7	6.6	6.2	5.9	5.6	5.4	5.1	4.9	4.7
1096	8.2	7.7	7.2	6.8	6.4	6.1	5.8	5.5	5.3	5.1	4.9	4.7
1097	8	7.5	7	6.6	6.3	6	5.7	5.5	5.2	5	4.8	4.6
1098	8.5	7.9	7.4	7	6.6	6.3	6	5.7	5.5	5.2	5	4.8
1099	11.7	10.5	9.5	8.7	8	7.5	7	6.5	6.1	5.8	5.5	5.2
1100	9.5	8.7	8	7.4	6.9	6.5	6.1	5.8	5.5	5.2	5	4.7
1101	9	8.2	7.6	7.1	6.6	6.2	5.9	5.6	5.3	5	4.8	4.6
1102	8.4	7.8	7.2	6.7	6.3	6	5.6	5.3	5.1	4.8	4.6	4.4
1103	8.3	7.7	7.1	6.7	6.3	5.9	5.6	5.3	5	4.8	4.6	4.4
1104	8.5	7.9	7.3	6.8	6.4	6	5.7	5.4	5.1	4.9	4.6	4.4
1105	8.3	7.6	7.1	6.6	6.2	5.9	5.6	5.3	5	4.8	4.6	4.4
1106	8.3	7.7	7.2	6.7	6.3	5.9	5.6	5.3	5.1	4.8	4.6	4.4
1107	10	9.1	8.4	7.8	7.2	6.8	6.4	6	5.7	5.4	5.1	4.9
1108	11.9	10.7	9.7	8.9	8.2	7.7	7.1	6.7	6.3	6	5.7	5.4
1109	12.4	11.1	10.1	9.2	8.5	7.9	7.4	6.9	6.5	6.1	5.8	5.5
1110	12.9	11.5	10.4	9.5	8.8	8.1	7.6	7.1	6.7	6.3	6	5.7
1111	12.3	11.1	10.1	9.3	8.6	8	7.4	7	6.6	6.2	5.9	5.6
1112	11.3	10.3	9.4	8.7	8.1	7.6	7.1	6.7	6.3	6	5.7	5.4
1113	9.8	9	8.4	7.8	7.3	6.9	6.5	6.2	5.9	5.6	5.3	5.1
1114	8.7	8.2	7.6	7.2	6.8	6.4	6.1	5.8	5.5	5.3	5.1	4.9
1115	8.6	8	7.5	7.1	6.7	6.3	6	5.7	5.5	5.3	5	4.8
1116	9	8.4	7.8	7.4	6.9	6.6	6.2	5.9	5.7	5.4	5.2	5
1117	14.5	12.7	11.4	10.3	9.4	8.6	8	7.4	6.9	6.5	6.1	5.8
1118	9.6	8.8	8.1	7.6	7.1	6.6	6.2	5.9	5.6	5.3	5.1	4.8
1119	9.4	8.6	7.9	7.4	6.9	6.5	6.1	5.8	5.5	5.2	5	4.8
1120	8.6	8	7.4	6.9	6.5	6.1	5.8	5.5	5.2	5	4.7	4.5
1121	8.3	7.7	7.2	6.7	6.3	5.9	5.6	5.3	5.1	4.8	4.6	4.4
1122	8.4	7.8	7.2	6.8	6.3	6	5.6	5.4	5.1	4.9	4.6	4.4
1123	9	8.2	7.6	7.1	6.7	6.3	5.9	5.6	5.3	5	4.8	4.6
1124	8.7	8	7.5	7	6.5	6.2	5.8	5.5	5.2	5	4.8	4.6
1125	9.8	9	8.3	7.7	7.2	6.7	6.3	6	5.7	5.4	5.1	4.9
1126	10.6	9.6	8.8	8.2	7.6	7.1	6.7	6.3	5.9	5.6	5.4	5.1
1127	11.3	10.2	9.4	8.6	8	7.5	7	6.6	6.2	5.9	5.6	5.3
1128	11.8	10.7	9.7	8.9	8.3	7.7	7.2	6.8	6.4	6.1	5.8	5.5
1129	11	10	9.2	8.5	7.9	7.4	6.9	6.5	6.2	5.9	5.6	5.3
1130	12.3	11.1	10.1	9.3	8.6	8	7.5	7	6.6	6.3	6	5.7
1131	10.1	9.3	8.6	8	7.5	7	6.6	6.3	6	5.7	5.4	5.2
1132	9	8.4	7.8	7.3	6.9	6.5	6.2	5.9	5.6	5.4	5.1	4.9
1133	9.1	8.5	7.9	7.4	7	6.6	6.3	6	5.7	5.4	5.2	5
1134	9.2	8.6	8	7.5	7.1	6.7	6.4	6.1	5.8	5.5	5.3	5.1
1135	12.1	10.9	9.9	9.1	8.4	7.8	7.3	6.8	6.4	6.1	5.8	5.5
1136	9.4	8.7	8	7.5	7	6.6	6.2	5.9	5.6	5.3	5.1	4.9
1137	9.8	8.9	8.3	7.7	7.2	6.7	6.3	6	5.7	5.4	5.1	4.9
1138	8.7	8	7.5	7	6.5	6.2	5.8	5.5	5.3	5	4.8	4.6
1139	8.4	7.8	7.2	6.8	6.4	6	5.7	5.4	5.1	4.9	4.7	4.5
1140	8.5	7.9	7.3	6.8	6.4	6.1	5.7	5.4	5.2	4.9	4.7	4.5
1141	9.9	9	8.3	7.7	7.2	6.7	6.3	6	5.6	5.4	5.1	4.9
1142	11	10	9.1	8.4	7.8	7.3	6.8	6.4	6	5.7	5.4	5.2
1143	11.3	10.2	9.3	8.6	7.9	7.4	6.9	6.5	6.1	5.8	5.5	5.3
1144	12.1	10.9	9.9	9.1	8.4	7.8	7.3	6.8	6.4	6.1	5.7	5.5
1145	14	12.4	11.1	10.1	9.3	8.6	7.9	7.4	7	6.5	6.2	5.9
1146	14.1	12.5	11.2	10.2	9.3	8.6	8	7.5	7	6.6	6.2	5.9
1147	13.6	12.2	11	10	9.2	8.5	7.9	7.4	7	6.6	6.2	5.9
1148	12.4	11.2	10.2	9.4	8.7	8.1	7.5	7.1	6.7	6.3	6	5.7
1149	12.9	11.6	10.5	9.7	8.9	8.3	7.8	7.3	6.9	6.5	6.1	5.8
1150	11.5	10.5	9.7	8.9	8.3	7.8	7.3	6.9	6.5	6.2	5.9	5.6
1151	11.1	10.2	9.4	8.7	8.1	7.6	7.2	6.8	6.4	6.1	5.8	5.5
1152	12.4	11.2	10.3	9.5	8.8	8.2	7.7	7.2	6.8	6.5	6.2	5.9
1153	11.6	10.5	9.6	8.9	8.2	7.7	7.2	6.8	6.4	6.1	5.8	5.5
1154	9.9	9.1	8.4	7.8	7.3	6.9	6.5	6.1	5.8	5.5	5.3	5
1155	9.3	8.6	8	7.5	7	6.6	6.2	5.9	5.6	5.3	5.1	4.9
1156	8.9	8.2	7.6	7.1	6.7	6.3	6	5.7	5.4	5.1	4.9	4.7
1157	8.5	7.9	7.3	6.9	6.5	6.1	5.8	5.5	5.2	5	4.8	4.6
1158	8.5	7.9	7.3	6.9	6.4	6.1	5.7	5.5	5.2	5	4.7	4.5
1159	10	9.1	8.4	7.8	7.2	6.8	6.4	6	5.7	5.4	5.2	4.9
1160	11.1	10	9.2	8.4	7.8	7.3	6.8	6.4	6.1	5.8	5.5	5.2
1161	13.7	12.1	10.9	9.9	9.1	8.4	7.8	7.3	6.8	6.4	6.1	5.7
1162	14.5	12.8	11.4	10.3	9.4	8.7	8.1	7.5	7	6.6	6.2	5.9
1163	15.3	13.4	12	10.8	9.8	9	8.4	7.8	7.3	6.8	6.4	6.1
1164	15.5	13.6	12.1	10.9	10	9.1	8.5	7.9	7.4	6.9	6.5	6.2
1165	13.8	12.3	11.1	10.1	9.3	8.6	8	7.5	7	6.6	6.3	5.9
1166	12.9	11.6	10.5	9.6	8.9	8.3	7.7	7.2	6.8	6.4	6.1	5.8
1167	13.2	11.8	10.8	9.8	9.1	8.4	7.9	7.4	6.9	6.6	6.2	5.9
1168	13.2	11.9	10.8	9.9	9.1	8.5	7.9	7.4	7	6.6	6.3	6
1169	12	10.9	10	9.2	8.6	8	7.5	7.1	6.7	6.3	6	5.7
1170	15.5	13.7	12.3	11.2	10.2	9.4	8.8	8.2	7.7	7.2	6.8	6.5
1171	10.4	9.5	8.8	8.2	7.7	7.2	6.8	6.4	6.1	5.8	5.5	5.3
1172	10.2	9.4	8.7	8.1	7.5	7.1	6.7	6.3	6	5.7	5.4	5.2
1173	9.3	8.6	8	7.5	7	6.6	6.2	5.9	5.6	5.4	5.1	4.9
1174	9.5	8.7	8.1	7.6	7.1	6.7	6.3	6	5.7	5.4	5.1	4.9
1175	8.9	8.2	7.7	7.2	6.7	6.3	6	5.7	5.4	5.2	4.9	4.7
1176	8.6	8	7.4	7	6.5	6.2	5.8	5.5	5.3	5	4.8	4.6
1177	9.3	8.6	7.9	7.4	6.9	6.5	6.1	5.8	5.5	5.3	5	4.8
1178	12.5	11.2	10.1	9.3	8.5	7.9	7.4	6.9	6.5	6.1	5.8	5.5
1179	14.4	12.7	11.4	10.3	9.4	8.7	8	7.5	7	6.6	6.2	5.9
1180	14.3	12.7	11.4	10.3	9.4	8.7	8.1	7.5	7	6.6	6.3	5.9
1181	16.4	14.3	12.6	11.3	10.3	9.4	8.7	8.1	7.5	7.1	6.7	6.3
1182	14.3	12.7	11.4	10.4	9.5	8.8	8.1	7.6	7.1	6.7	6.3	6
1183	15.1	13.3	11.9	10.8	9.9	9.1	8.4	7.9	7.4	6.9	6.5	6.2
1184	14.4	12.8	11.5	10.5	9.6	8.9	8.3	7.7	7.2	6.8	6.4	6.1
1185	13.4	12	10.9	10	9.2	8.5	8	7.5	7	6.6	6.3	6
1186	12.3	11.1	10.2	9.4	8.7	8.1	7.6	7.1	6.7	6.4	6.1	5.8
1187	11	10.1	9.3	8.6	8	7.5	7.1	6.7	6.4	6	5.8	5.5
1188	12.6	11.4	10.4	9.6	8.9	8.3	7.8	7.3	6.9	6.5	6.2	5.9
1189	11	10.1	9.3	8.6	8	7.5	7.1	6.7	6.4	6	5.8	5.5
1190	9.9	9.1	8.5	7.9	7.4	7	6.6	6.3	5.9	5.7	5.4	5.2
1191	10	9.2	8.5	7.9	7.4	7	6.6	6.2	5.9	5.6	5.4	5.1
1192	9.5	8.8	8.1	7.6	7.1	6.7	6.3	6	5.7	5.4	5.2	5
1193	9.3	8.6	8	7.4	7	6.6	6.2	5.9	5.6	5.3	5.1	4.9
1194	8.8	8.2	7.6	7.1	6.7	6.3	6	5.7	5.4	5.1	4.9	4.7
1195	8.5	7.9	7.3	6.9	6.5	6.1	5.8	5.5	5.2	5	4.8	4.6
1196	9.4	8.7	8	7.5	7	6.6	6.2	5.9	5.6	5.3	5.1	4.9
1197	13.2	11.7	10.6	9.7	8.9	8.2	7.7	7.2	6.8	6.4	6	5.7
1198	13.1	11.7	10.6	9.7	8.9	8.2	7.7	7.2	6.8	6.4	6	5.7
1199	13.4	12	10.8	9.9	9.1	8.4	7.8	7.3	6.9	6.5	6.2	5.8
1200	15.7	13.8	12.3	11.1	10.1	9.3	8.6	8	7.5	7	6.6	6.3
1201	15.8	13.8	12.3	11.1	10.2	9.3	8.6	8	7.5	7.1	6.7	6.3
1202	11.9	10.8	9.9	9.1	8.5	7.9	7.4	7	6.6	6.2	5.9	5.6
1203	11.9	10.8	9.9	9.1	8.5	7.9	7.4	7	6.6	6.3	5.9	5.7
1204	11.6	10.6	9.7	9	8.4	7.8	7.3	6.9	6.5	6.2	5.9	5.6
1205	10.3	9.5	8.8	8.2	7.7	7.2	6.8	6.5	6.1	5.8	5.6	5.3
1206	10.9	10	9.2	8.6	8	7.5	7.1	6.7	6.4	6	5.8	5.5
1207	16	14.1	12.6	11.4	10.4	9.6	8.9	8.3	7.8	7.3	6.9	6.5
1208	9.3	8.6	8	7.5	7.1	6.7	6.3	6	5.7	5.5	5.2	5
1209	9	8.4	7.8	7.3	6.9	6.5	6.2	5.9	5.6	5.4	5.1	4.9
1210	9	8.3	7.8	7.3	6.9	6.5	6.1	5.8	5.6	5.3	5.1	4.9
1211	8.9	8.3	7.7	7.3	6.8	6.4	6.1	5.8	5.5	5.3	5	4.8
1212	11.6	10.5	9.6	8.9	8.2	7.7	7.2	6.7	6.4	6	5.7	5.5
1213	13.1	11.9	10.8	9.9	9.2	8.6	8	7.5	7.1	6.7	6.4	6.1
1214	11.1	10.1	9.3	8.7	8.1	7.6	7.1	6.7	6.4	6.1	5.8	5.5
1215	10.4	9.5	8.8	8.2	7.7	7.2	6.8	6.4	6.1	5.8	5.5	5.3
1216	9.8	9	8.4	7.8	7.3	6.9	6.5	6.2	5.9	5.6	5.3	5.1
1217	9.3	8.6	8	7.5	7	6.6	6.2	5.9	5.6	5.4	5.1	4.9
1218	8.7	8.1	7.5	7	6.6	6.3	5.9	5.6	5.4	5.1	4.9	4.7
1219	8.4	7.8	7.3	6.9	6.5	6.1	5.8	5.5	5.3	5	4.8	4.6
1220	8.7	8.1	7.5	7	6.6	6.3	5.9	5.6	5.4	5.1	4.9	4.7
1221	11.7	10.6	9.7	8.9	8.3	7.7	7.2	6.8	6.4	6.1	5.8	5.5
1222	11.2	10.2	9.3	8.6	8	7.5	7	6.6	6.3	5.9	5.6	5.4
1223	13.4	11.9	10.8	9.9	9.1	8.4	7.8	7.3	6.9	6.5	6.2	5.9
1224	13.3	11.9	10.8	9.8	9.1	8.4	7.8	7.3	6.9	6.5	6.2	5.9
1225	15.4	13.6	12.1	11	10	9.2	8.6	8	7.5	7	6.6	6.3
1226	11.6	10.5	9.7	8.9	8.3	7.8	7.3	6.9	6.5	6.1	5.8	5.6
1227	12	10.9	10	9.2	8.5	8	7.5	7	6.6	6.3	6	5.7
1228	11.7	10.7	9.8	9	8.4	7.9	7.4	7	6.6	6.2	5.9	5.7
1229	11.9	10.8	9.9	9.2	8.5	8	7.5	7	6.6	6.3	6	5.7
1230	14	12.6	11.4	10.4	9.6	8.9	8.3	7.8	7.3	6.9	6.5	6.2
1231	12.6	11.4	10.4	9.6	8.9	8.3	7.7	7.3	6.9	6.5	6.2	5.9
1232	9.4	8.7	8.1	7.6	7.2	6.8	6.4	6.1	5.8	5.5	5.3	5.1
1233	9.1	8.5	7.9	7.4	7	6.6	6.2	5.9	5.7	5.4	5.2	5
1234	9.1	8.4	7.9	7.4	6.9	6.5	6.2	5.9	5.6	5.3	5.1	4.9
1235	9.6	8.9	8.2	7.7	7.2	6.8	6.4	6.1	5.8	5.5	5.2	5
1236	10.2	9.3	8.6	8	7.5	7	6.6	6.2	5.9	5.6	5.4	5.1
1237	11.7	10.7	9.9	9.2	8.6	8	7.5	7.1	6.7	6.4	6.1	5.8
1238	10.6	9.8	9.1	8.4	7.9	7.4	7	6.6	6.3	6	5.7	5.5
1239	10.7	9.8	9.1	8.4	7.9	7.4	7	6.6	6.3	6	5.7	5.4
1240	10.4	9.5	8.8	8.2	7.7	7.2	6.8	6.4	6.1	5.8	5.5	5.3
1241	9.5	8.8	8.2	7.6	7.2	6.7	6.4	6	5.8	5.5	5.2	5
1242	9	8.3	7.8	7.3	6.8	6.4	6.1	5.8	5.5	5.3	5	4.8
1243	8.4	7.8	7.3	6.9	6.5	6.1	5.8	5.5	5.3	5	4.8	4.6
1244	8.7	8.1	7.5	7.1	6.6	6.3	6	5.7	5.4	5.1	4.9	4.7
1245	9.2	8.5	7.9	7.4	6.9	6.5	6.2	5.9	5.6	5.3	5.1	4.9
1246	9.6	8.8	8.2	7.7	7.2	6.8	6.4	6.1	5.8	5.5	5.2	5
1247	11.7	10.6	9.7	9	8.3	7.8	7.3	6.9	6.5	6.1	5.8	5.6
1248	9.4	8.7	8.1	7.6	7.1	6.7	6.3	6	5.7	5.5	5.2	5
1249	12.5	11.3	10.3	9.4	8.7	8.1	7.6	7.1	6.7	6.4	6.1	5.8
1250	12	10.9	10	9.2	8.5	8	7.5	7	6.6	6.3	6	5.7
1251	13.1	11.8	10.7	9.8	9.1	8.4	7.9	7.4	7	6.6	6.2	5.9
1252	15.5	13.7	12.3	11.1	10.2	9.4	8.7	8.1	7.6	7.2	6.8	6.4
1253	15.8	14	12.5	11.3	10.3	9.5	8.8	8.2	7.7	7.2	6.8	6.5
1254	18.4	15.9	14	12.5	11.4	10.4	9.6	8.9	8.3	7.7	7.3	7
1255	16.2	14.2	12.7	11.5	10.5	9.6	8.9	8.3	7.8	7.3	6.9	6.5
1256	11.5	10.5	9.7	8.9	8.3	7.8	7.3	6.9	6.5	6.2	5.9	5.6
1257	13.3	11.9	10.8	9.9	9.1	8.5	7.9	7.4	7	6.6	6.3	5.9
1258	14.7	13	11.7	10.6	9.7	9	8.3	7.8	7.3	6.9	6.5	6.1
1259	15.1	13.3	11.9	10.7	9.8	9	8.4	7.8	7.3	6.9	6.5	6.1
1260	13.4	11.9	10.8	9.8	9	8.4	7.8	7.3	6.9	6.5	6.1	5.8
1261	11.2	10.3	9.6	8.9	8.4	7.8	7.4	7	6.7	6.3	6	5.8
1262	10.5	9.7	9	8.4	7.9	7.4	7	6.7	6.3	6	5.8	5.5
1263	10.3	9.5	8.8	8.2	7.7	7.3	6.9	6.5	6.2	5.9	5.6	5.4
1264	10.3	9.5	8.8	8.2	7.7	7.2	6.8	6.4	6.1	5.8	5.6	5.3
1265	9.5	8.8	8.2	7.6	7.2	6.8	6.4	6.1	5.8	5.5	5.3	5
1266	9	8.3	7.8	7.3	6.8	6.5	6.1	5.8	5.5	5.3	5.1	4.8
1267	8.5	7.9	7.4	7	6.6	6.2	5.9	5.6	5.3	5.1	4.9	4.7
1268	8.6	8	7.4	7	6.6	6.2	5.9	5.6	5.4	5.1	4.9	4.7
1269	8.8	8.2	7.6	7.2	6.7	6.4	6	5.7	5.5	5.2	5	4.8
1270	9.1	8.4	7.9	7.4	6.9	6.5	6.2	5.9	5.6	5.3	5.1	4.9
1271	9.3	8.6	8	7.5	7	6.6	6.3	6	5.7	5.4	5.2	5
1272	9.3	8.6	8	7.5	7	6.6	6.3	6	5.7	5.4	5.2	5
1273	10.7	9.8	9	8.4	7.8	7.4	6.9	6.5	6.2	5.9	5.6	5.4
1274	11.7	10.6	9.7	9	8.4	7.8	7.3	6.9	6.5	6.2	5.9	5.6
1275	13	11.7	10.6	9.8	9	8.4	7.8	7.4	6.9	6.6	6.2	5.9
1276	14.9	13.2	11.9	10.8	9.9	9.1	8.5	7.9	7.4	7	6.6	6.3
1277	17.6	15.3	13.5	12.1	11	10.1	9.3	8.6	8.1	7.6	7.1	6.8
1278	20.8	17.6	15.3	13.6	12.2	11.1	10.1	9.4	8.7	8.1	7.6	7.4
1279	21	17.8	15.4	13.6	12.2	11.1	10.2	9.4	8.7	8.1	7.6	7.4
1280	14.8	13.2	11.8	10.8	9.9	9.1	8.5	7.9	7.4	7	6.6	6.3
1281	17.6	15.2	13.4	12	10.9	10	9.2	8.5	8	7.5	7	6.6
1282	19.8	16.8	14.6	12.9	11.6	10.6	9.7	8.9	8.3	7.7	7.3	6.9
1283	20.7	17.4	15	13.2	11.8	10.7	9.8	9	8.4	7.8	7.3	7
1284	19.2	16.3	14.2	12.6	11.3	10.3	9.4	8.7	8.1	7.5	7.1	6.7
1285	11.6	10.6	9.9	9.2	8.6	8.1	7.6	7.2	6.8	6.5	6.2	5.9
1286	10.8	9.9	9.2	8.6	8.1	7.6	7.2	6.8	6.5	6.2	5.9	5.6
1287	10.2	9.4	8.8	8.2	7.7	7.3	6.9	6.5	6.2	5.9	5.7	5.4
1288	9.7	9	8.4	7.9	7.4	7	6.6	6.3	6	5.7	5.5	5.2
1289	9.4	8.7	8.1	7.6	7.2	6.8	6.4	6.1	5.8	5.5	5.3	5.1
1290	9	8.4	7.8	7.3	6.9	6.5	6.2	5.9	5.6	5.3	5.1	4.9
1291	8.6	8	7.5	7	6.6	6.3	6	5.7	5.4	5.2	4.9	4.7
1292	8.6	8	7.5	7.1	6.7	6.3	6	5.7	5.4	5.2	5	4.8
1293	8.6	8	7.5	7.1	6.7	6.3	6	5.7	5.4	5.2	5	4.8
1294	8.9	8.3	7.7	7.2	6.8	6.4	6.1	5.8	5.5	5.3	5.1	4.9
1295	8.9	8.3	7.8	7.3	6.9	6.5	6.1	5.8	5.6	5.3	5.1	4.9
1296	9	8.3	7.8	7.3	6.9	6.5	6.2	5.9	5.6	5.3	5.1	4.9
1297	9.2	8.5	8	7.5	7	6.6	6.3	6	5.7	5.4	5.2	5
1298	12	10.9	10	9.2	8.5	8	7.5	7	6.6	6.3	6	5.7
1299	12.5	11.3	10.3	9.5	8.8	8.2	7.7	7.2	6.8	6.4	6.1	5.8
1300	14.5	12.9	11.6	10.6	9.7	9	8.4	7.8	7.4	6.9	6.6	6.2
1301	18.7	16.1	14.2	12.6	11.4	10.4	9.6	8.9	8.3	7.8	7.3	7
1302	23.3	19.4	16.6	14.6	13	11.7	10.7	9.8	9.1	8.4	7.9	7.8
1303	31.3	24.4	20.1	17.1	15	13.3	11.9	10.9	10	9.2	8.6	12.6
1304	17.5	15.2	13.5	12.1	11	10	9.3	8.6	8	7.5	7.1	6.7
1305	15.9	13.9	12.4	11.2	10.3	9.4	8.7	8.1	7.6	7.1	6.7	6.4
1306	20.6	17.4	15	13.3	11.9	10.8	9.9	9.1	8.4	7.9	7.4	7.1
1307	25.1	20.3	17.1	14.8	13.1	11.7	10.6	9.7	9	8.3	7.8	7.6
1308	28.3	22.3	18.4	15.7	13.8	12.2	11	10	9.2	8.5	7.9	7.8
1309	11.3	10.4	9.7	9	8.5	8	7.5	7.2	6.8	6.5	6.2	5.9
1310	10.8	10	9.3	8.7	8.2	7.7	7.3	6.9	6.6	6.3	6	5.7
1311	10.2	9.5	8.8	8.3	7.8	7.3	6.9	6.6	6.3	6	5.7	5.5
1312	9.5	8.9	8.3	7.8	7.3	6.9	6.6	6.2	5.9	5.7	5.4	5.2
1313	9.3	8.6	8	7.5	7.1	6.7	6.4	6.1	5.8	5.5	5.3	5.1
1314	8.8	8.2	7.6	7.2	6.8	6.4	6.1	5.8	5.5	5.3	5.1	4.8
1315	8.5	8	7.5	7	6.6	6.3	5.9	5.7	5.4	5.2	4.9	4.7
1316	8.5	8	7.5	7	6.6	6.3	6	5.7	5.4	5.2	5	4.8
1317	8.8	8.2	7.7	7.2	6.8	6.4	6.1	5.8	5.5	5.3	5	4.8
1318	9	8.4	7.8	7.3	6.9	6.5	6.2	5.9	5.6	5.4	5.1	4.9
1319	9.1	8.4	7.9	7.4	6.9	6.6	6.2	5.9	5.6	5.4	5.1	4.9
1320	9.1	8.4	7.9	7.4	7	6.6	6.2	5.9	5.6	5.4	5.2	4.9
1321	9.1	8.5	7.9	7.4	7	6.6	6.3	6	5.7	5.4	5.2	5
1322	11.1	10.2	9.4	8.7	8.1	7.6	7.1	6.7	6.4	6.1	5.8	5.5
1323	11.1	10.2	9.4	8.7	8.1	7.6	7.1	6.7	6.4	6.1	5.8	5.5
1324	13.3	12	10.9	10	9.2	8.6	8	7.5	7.1	6.7	6.3	6
1325	18.2	15.8	13.9	12.5	11.3	10.3	9.5	8.8	8.2	7.7	7.2	6.9
1326	23.2	19.3	16.5	14.5	12.9	11.7	10.6	9.8	9	8.4	7.9	7.8
1327	25	20.5	17.4	15.1	13.4	12.1	11	10	9.3	8.6	8	8
1328	20.6	17.5	15.2	13.4	12	10.9	10	9.2	8.6	8	7.5	7.2
1329	16.6	14.5	12.9	11.6	10.5	9.7	8.9	8.3	7.8	7.3	6.9	6.5
1330	23.9	19.6	16.7	14.5	12.9	11.6	10.5	9.6	8.9	8.3	7.7	7.5
1331	31.7	24.3	19.8	16.8	14.6	12.9	11.6	10.5	9.6	8.9	8.2	8.3
1332	25.5	20.5	17.2	14.9	13.1	11.7	10.6	9.7	8.9	8.3	7.7	7.5
1333	40	39.3	33.5	31.4	26	22.2	19.4	17.3	15.6	14.2	13	12.6
1334	38.6	37.6	31.8	29.6	24.7	21.2	18.6	16.6	15	13.6	12.5	12
1335	23.2	20.8	18.2	16.4	14.8	13.5	12.4	11.4	10.6	9.9	9.3	8.8
1336	20.3	17.8	15.8	14.3	13	12	11.1	10.3	9.6	9.1	8.5	8.1
1337	16.1	14.5	13.1	12	11.1	10.3	9.6	9	8.5	8	7.6	7.2
1338	11.9	10.9	10.2	9.5	8.9	8.4	7.9	7.5	7.1	6.8	6.5	6.2
1339	11.8	10.9	10.1	9.4	8.8	8.3	7.8	7.4	7	6.7	6.4	6.1
1340	11.1	10.3	9.5	8.9	8.4	7.9	7.4	7	6.7	6.4	6.1	5.8
1341	10.6	9.8	9.1	8.5	8	7.6	7.1	6.8	6.4	6.1	5.9	5.6
1342	10.2	9.4	8.8	8.2	7.7	7.3	6.9	6.5	6.2	5.9	5.7	5.4
1343	9.6	8.9	8.3	7.8	7.3	6.9	6.5	6.2	5.9	5.6	5.4	5.2
1344	8.9	8.3	7.7	7.3	6.9	6.5	6.2	5.9	5.6	5.3	5.1	4.9
1345	8.8	8.2	7.6	7.2	6.8	6.4	6.1	5.8	5.5	5.3	5	4.8
1346	8.7	8.1	7.6	7.1	6.7	6.3	6	5.7	5.5	5.2	5	4.8
1347	8.7	8.1	7.6	7.1	6.7	6.4	6	5.8	5.5	5.2	5	4.8
1348	8.9	8.2	7.7	7.2	6.8	6.5	6.1	5.8	5.6	5.3	5.1	4.9
1349	9.1	8.4	7.9	7.4	7	6.6	6.2	5.9	5.7	5.4	5.2	5
1350	9	8.4	7.8	7.4	6.9	6.6	6.2	5.9	5.6	5.4	5.2	4.9
1351	9.1	8.4	7.9	7.4	7	6.6	6.3	5.9	5.7	5.4	5.2	5
1352	9.4	8.7	8.1	7.6	7.2	6.8	6.4	6.1	5.8	5.5	5.3	5.1
1353	10.8	9.9	9.2	8.5	8	7.5	7	6.7	6.3	6	5.7	5.5
1354	12.8	11.5	10.5	9.7	9	8.4	7.8	7.3	6.9	6.6	6.2	5.9
1355	16.6	14.5	13	11.7	10.7	9.8	9.1	8.4	7.9	7.4	7	6.6
1356	18.5	16	14.1	12.6	11.4	10.4	9.6	8.9	8.3	7.8	7.3	7
1357	28.1	22.5	18.8	16.2	14.3	12.7	11.5	10.5	9.7	9	8.3	10
1358	22.3	18.7	16.1	14.1	12.6	11.4	10.4	9.6	8.9	8.3	7.7	7.5
1359	20.7	17.5	15.2	13.4	12	10.9	10	9.2	8.6	8	7.5	7.2
1360	22.8	18.9	16.2	14.2	12.6	11.4	10.4	9.5	8.8	8.2	7.7	7.4
1361	24.2	19.8	16.8	14.6	12.9	11.6	10.5	9.7	8.9	8.3	7.7	7.5
1362	26.8	21.4	17.9	15.4	13.5	12.1	10.9	9.9	9.1	8.5	7.9	7.7
1363	50.9	51.8	45.6	43.7	33.4	27.1	23	19.9	17.6	15.8	14.3	14.2
1364	51.2	51.1	44.8	43.6	33.1	26.8	22.7	19.6	17.3	15.5	14.1	14
1365	32.1	29.8	24.6	22.8	19.7	17.4	15.5	14	12.8	11.8	10.9	10.2
1366	19.5	17.1	15.3	13.8	12.6	11.6	10.8	10	9.4	8.8	8.3	7.9
1367	18.4	16.3	14.6	13.2	12.1	11.1	10.3	9.6	9	8.5	8	7.6
1368	13.5	12.3	11.3	10.4	9.7	9.1	8.5	8	7.6	7.2	6.9	6.5
1369	13.9	12.6	11.5	10.6	9.8	9.2	8.6	8.1	7.6	7.2	6.9	6.5
1370	12.5	11.4	10.5	9.7	9.1	8.5	8	7.5	7.1	6.8	6.5	6.2
1371	11.2	10.3	9.5	8.9	8.3	7.8	7.4	7	6.6	6.3	6	5.8
1372	10.4	9.6	8.9	8.3	7.8	7.4	7	6.6	6.3	6	5.7	5.5
1373	9.6	8.9	8.3	7.8	7.3	6.9	6.6	6.2	5.9	5.7	5.4	5.2
1374	9.4	8.7	8.1	7.6	7.1	6.7	6.4	6.1	5.8	5.5	5.3	5.1
1375	8.8	8.2	7.7	7.2	6.8	6.4	6.1	5.8	5.5	5.3	5.1	4.9
1376	8.8	8.2	7.7	7.2	6.8	6.5	6.1	5.8	5.6	5.3	5.1	4.9
1377	8.9	8.3	7.7	7.3	6.9	6.5	6.2	5.9	5.6	5.3	5.1	4.9
1378	9	8.4	7.8	7.4	6.9	6.6	6.2	5.9	5.6	5.4	5.2	4.9
1379	9.1	8.4	7.9	7.4	7	6.6	6.2	5.9	5.7	5.4	5.2	5
1380	8.9	8.3	7.8	7.3	6.9	6.5	6.2	5.9	5.6	5.4	5.1	4.9
1381	9.1	8.5	7.9	7.4	7	6.6	6.3	6	5.7	5.4	5.2	5
1382	9.2	8.6	8	7.5	7.1	6.7	6.3	6	5.8	5.5	5.3	5
1383	9.3	8.7	8.1	7.6	7.2	6.8	6.4	6.1	5.8	5.5	5.3	5.1
1384	11.8	10.7	9.8	9.1	8.5	7.9	7.5	7	6.7	6.3	6	5.7
1385	16.1	14.2	12.7	11.5	10.5	9.7	9	8.4	7.8	7.4	7	6.6
1386	17.7	15.4	13.7	12.3	11.1	10.2	9.4	8.8	8.2	7.7	7.2	6.9
1387	27.5	22.2	18.6	16.1	14.2	12.7	11.5	10.5	9.7	9	8.4	9.5
1388	23.2	19.3	16.5	14.5	12.9	11.7	10.6	9.8	9.1	8.4	7.9	7.7
1389	21.8	18.3	15.8	13.9	12.5	11.3	10.3	9.5	8.8	8.2	7.7	7.4
1390	28.1	22.4	18.7	16.1	14.1	12.6	11.4	10.4	9.5	8.8	8.2	8.2
1391	31.2	24.2	19.8	16.9	14.7	13	11.7	10.6	9.8	9	8.4	8.3
1392	34.3	25.8	20.9	17.6	15.2	13.4	12	10.9	9.9	9.2	8.5	8.5
1393	87.7	102.7	97.3	97.6	64.3	42.8	32.6	26.5	22.4	19.4	17.2	33.2
1394	68	74.8	68.2	67.8	43.7	33	26.6	22.4	19.4	17.1	15.3	21.1
1395	31.7	29.4	24.3	23	19.8	17.3	15.5	14	12.7	11.7	10.8	10.1
1396	29.3	26.5	22.2	20.1	17.6	15.6	14	12.8	11.7	10.8	10.1	9.4
1397	25.9	22.7	19.4	17.4	15.4	13.9	12.6	11.6	10.7	9.9	9.3	8.7
1398	18.4	16.2	14.4	13.1	11.9	11	10.1	9.5	8.8	8.3	7.8	7.4
1399	16.8	14.9	13.4	12.2	11.1	10.3	9.6	8.9	8.4	7.9	7.5	7.1
1400	15.8	14.1	12.7	11.6	10.6	9.8	9.2	8.6	8	7.6	7.2	6.8
1401	13.5	12.2	11.2	10.3	9.5	8.9	8.3	7.8	7.3	7	6.6	6.3
1402	11.4	10.4	9.6	8.9	8.3	7.8	7.4	7	6.6	6.3	6	5.7
1403	10.2	9.4	8.7	8.2	7.6	7.2	6.8	6.5	6.1	5.8	5.6	5.3
1404	9.7	9	8.3	7.8	7.3	6.9	6.5	6.2	5.9	5.6	5.4	5.2
1405	9.2	8.5	8	7.5	7	6.6	6.3	6	5.7	5.4	5.2	5
1406	9	8.4	7.9	7.4	6.9	6.6	6.2	5.9	5.6	5.4	5.2	5
1407	9	8.4	7.8	7.4	6.9	6.6	6.2	5.9	5.6	5.4	5.2	5
1408	9	8.4	7.8	7.4	6.9	6.6	6.2	5.9	5.7	5.4	5.2	5
1409	8.9	8.3	7.8	7.3	6.9	6.5	6.2	5.9	5.6	5.4	5.2	4.9
1410	9	8.4	7.8	7.4	7	6.6	6.2	5.9	5.7	5.4	5.2	5
1411	9.1	8.5	7.9	7.5	7	6.6	6.3	6	5.7	5.5	5.2	5
1412	9.4	8.7	8.2	7.7	7.2	6.8	6.5	6.1	5.8	5.6	5.3	5.1
1413	9.4	8.8	8.2	7.7	7.2	6.8	6.5	6.1	5.9	5.6	5.4	5.1
1414	9.8	9.1	8.4	7.9	7.4	7	6.6	6.3	6	5.7	5.5	5.2
1415	15.3	13.6	12.2	11.1	10.2	9.4	8.7	8.2	7.7	7.2	6.8	6.5
1416	19.2	16.6	14.6	13	11.8	10.7	9.9	9.2	8.5	8	7.5	7.2
1417	28	22.5	18.9	16.3	14.4	12.9	11.7	10.6	9.8	9.1	8.5	9.8
1418	23.6	19.6	16.8	14.7	13.1	11.9	10.8	9.9	9.2	8.6	8	7.8
1419	16.3	14.4	12.8	11.6	10.6	9.7	9	8.4	7.9	7.4	7	6.6
1420	24.4	20.1	17.1	14.9	13.3	11.9	10.9	10	9.2	8.6	8	7.7
1421	40.3	29.2	23.1	19.2	16.4	14.4	12.8	11.6	10.6	9.7	9	12.9
1422	35.3	26.6	21.4	18	15.6	13.7	12.3	11.1	10.2	9.4	8.7	8.7
1423	95.2	110.5	106.1	107.2	71.6	44.9	33.6	27	22.6	19.5	17.2	35.7
1424	55.6	56.3	49.3	48.5	35.2	27.9	23.2	19.9	17.4	15.5	14	16
1425	32.7	30.4	24.8	23	19.7	17.3	15.4	13.9	12.6	11.6	10.7	10
1426	36.4	33.8	26.8	24.5	20.7	18	15.9	14.3	12.9	11.8	10.9	10.3
1427	25.8	22.3	19.1	17.3	15.3	13.8	12.5	11.5	10.6	9.8	9.2	8.6
1428	26.5	22.6	19.3	17.2	15.2	13.7	12.4	11.4	10.5	9.7	9.1	8.5
1429	22.1	18.9	16.5	14.7	13.2	12	11	10.2	9.4	8.8	8.3	7.8
1430	18.8	16.3	14.5	13	11.8	10.8	10	9.3	8.7	8.1	7.7	7.2
1431	14.5	13	11.8	10.8	10	9.2	8.6	8.1	7.6	7.2	6.8	6.5
1432	10.6	9.8	9.1	8.5	7.9	7.5	7.1	6.7	6.4	6.1	5.8	5.5
1433	10.2	9.5	8.8	8.2	7.7	7.2	6.8	6.5	6.2	5.9	5.6	5.4
1434	9.7	9	8.3	7.8	7.3	6.9	6.5	6.2	5.9	5.6	5.4	5.2
1435	9.5	8.8	8.2	7.7	7.2	6.8	6.4	6.1	5.8	5.6	5.3	5.1
1436	9.3	8.6	8	7.5	7.1	6.7	6.3	6	5.7	5.5	5.3	5
1437	9.4	8.7	8.1	7.6	7.1	6.8	6.4	6.1	5.8	5.5	5.3	5.1
1438	9	8.4	7.9	7.4	7	6.6	6.3	6	5.7	5.4	5.2	5
1439	9	8.4	7.9	7.4	7	6.6	6.3	6	5.7	5.4	5.2	5
1440	9.2	8.6	8	7.5	7.1	6.7	6.4	6.1	5.8	5.5	5.3	5.1
1441	9.3	8.6	8.1	7.6	7.1	6.7	6.4	6.1	5.8	5.5	5.3	5.1
1442	9.5	8.9	8.3	7.8	7.3	6.9	6.5	6.2	5.9	5.7	5.4	5.2
1443	9.7	9	8.4	7.8	7.4	7	6.6	6.3	6	5.7	5.5	5.2
1444	9.9	9.2	8.5	8	7.5	7.1	6.7	6.4	6.1	5.8	5.5	5.3
1445	13.7	12.3	11.2	10.3	9.5	8.8	8.2	7.7	7.3	6.9	6.5	6.2
1446	17.3	15.1	13.5	12.2	11.1	10.2	9.4	8.8	8.2	7.7	7.2	6.9
1447	29.6	23.6	19.7	16.9	14.9	13.3	12	10.9	10	9.3	8.7	10.7
1448	19.1	16.5	14.5	13	11.8	10.7	9.9	9.2	8.5	8	7.5	7.1
1449	9.9	9.2	8.6	8	7.5	7.1	6.7	6.4	6.1	5.8	5.5	5.3
1450	22.4	18.8	16.2	14.3	12.8	11.6	10.6	9.7	9	8.4	7.9	7.4
1451	42.4	30.4	23.9	19.8	16.9	14.8	13.2	11.9	10.8	9.9	9.2	12.9
1452	38.1	28.2	22.5	18.8	16.2	14.3	12.7	11.5	10.5	9.7	9	8.9
1453	112.1	131.4	127.4	130.1	89.5	57.4	39.1	30.1	24.6	20.9	18.2	43.1
1454	58.5	59.8	52.7	52.1	36.6	28.6	23.5	20.1	17.5	15.6	14	17.4
1455	36.5	34.3	27.7	25.5	21.4	18.5	16.3	14.5	13.2	12	11.1	10.5
1456	29.9	26.8	22.2	19.7	17.2	15.2	13.7	12.5	11.4	10.5	9.8	9.1
1457	23.2	19.7	17.1	15.2	13.6	12.4	11.3	10.5	9.7	9.1	8.5	8
1458	22	18.8	16.4	14.6	13.1	12	11	10.1	9.4	8.8	8.3	7.8
1459	20.5	17.6	15.5	13.8	12.5	11.4	10.5	9.7	9.1	8.5	8	7.5
1460	17.5	15.4	13.7	12.4	11.3	10.4	9.6	9	8.4	7.9	7.4	7
1461	14.4	12.9	11.7	10.7	9.9	9.2	8.6	8	7.5	7.1	6.8	6.4
1462	10.6	9.8	9.1	8.5	7.9	7.5	7	6.7	6.3	6	5.8	5.5
1463	10.1	9.3	8.7	8.1	7.6	7.2	6.8	6.4	6.1	5.8	5.6	5.3
1464	9.9	9.2	8.5	8	7.5	7	6.7	6.3	6	5.7	5.5	5.2
1465	9.6	8.9	8.3	7.8	7.3	6.9	6.5	6.2	5.9	5.6	5.4	5.2
1466	9.3	8.6	8.1	7.6	7.1	6.7	6.4	6.1	5.8	5.5	5.3	5.1
1467	9.4	8.7	8.1	7.6	7.2	6.8	6.4	6.1	5.8	5.5	5.3	5.1
1468	9.5	8.8	8.2	7.7	7.3	6.9	6.5	6.2	5.9	5.6	5.4	5.2
1469	9.6	8.9	8.3	7.8	7.3	6.9	6.5	6.2	5.9	5.6	5.4	5.2
1470	9.6	8.9	8.3	7.8	7.3	6.9	6.6	6.2	5.9	5.7	5.4	5.2
1471	9.8	9.1	8.4	7.9	7.4	7	6.6	6.3	6	5.7	5.5	5.3
1472	9.6	8.9	8.3	7.8	7.3	6.9	6.6	6.2	6	5.7	5.4	5.2
1473	9.6	8.9	8.4	7.8	7.4	7	6.6	6.3	6	5.7	5.5	5.2
1474	9.8	9.1	8.5	8	7.5	7.1	6.7	6.4	6.1	5.8	5.5	5.3
1475	15.9	14.1	12.7	11.5	10.5	9.7	9	8.4	7.9	7.4	7	6.7
1476	20.6	17.6	15.4	13.7	12.4	11.3	10.3	9.6	8.9	8.3	7.8	7.6
1477	30	23.9	19.9	17.1	15	13.4	12.1	11.1	10.2	9.4	8.8	11
1478	22.6	19	16.5	14.5	13	11.8	10.8	9.9	9.2	8.6	8	7.7
1479	12.2	11.1	10.2	9.4	8.8	8.2	7.7	7.3	6.9	6.5	6.2	5.9
1480	31.3	24.6	20.3	17.4	15.2	13.5	12.2	11.1	10.2	9.4	8.8	8.6
1481	40.2	29.4	23.4	19.5	16.8	14.7	13.2	11.9	10.8	10	9.2	9.9
1482	38.3	28.4	22.8	19.1	16.4	14.5	12.9	11.7	10.7	9.8	9.1	9
1483	91.4	105	99.9	99.8	65.3	41.7	31.3	25.3	21.3	18.4	16.2	32.5
1484	72.4	78.5	72	71.7	43.6	32.2	25.8	21.5	18.5	16.3	14.6	24.8
1485	49.8	48.5	40.8	39.1	29.7	24.1	20.4	17.6	15.6	14	12.7	12.6
1486	34.7	32.1	25.6	23	19.5	17	15.1	13.5	12.3	11.3	10.4	9.7
1487	23.1	19.5	17	15	13.5	12.2	11.2	10.3	9.6	8.9	8.4	7.9
1488	21.8	18.6	16.2	14.4	13	11.8	10.8	10	9.3	8.7	8.2	7.7
1489	17	15	13.4	12.1	11.1	10.2	9.5	8.8	8.3	7.8	7.3	7
1490	20.7	17.7	15.5	13.8	12.5	11.4	10.4	9.6	9	8.4	7.9	7.4
1491	18.7	16.2	14.4	12.9	11.7	10.7	9.9	9.1	8.5	8	7.5	7.1
1492	13.6	12.3	11.2	10.3	9.5	8.8	8.2	7.7	7.3	6.9	6.5	6.2
1493	11.8	10.7	9.9	9.1	8.5	8	7.5	7.1	6.7	6.3	6	5.8
1494	10	9.2	8.6	8	7.5	7.1	6.7	6.3	6	5.8	5.5	5.3
1495	9.6	8.9	8.3	7.8	7.3	6.9	6.5	6.2	5.9	5.6	5.4	5.2
1496	9.6	8.9	8.3	7.8	7.3	6.9	6.5	6.2	5.9	5.6	5.4	5.2
1497	9.4	8.7	8.1	7.6	7.2	6.8	6.4	6.1	5.8	5.6	5.3	5.1
1498	9.6	8.9	8.3	7.8	7.3	6.9	6.6	6.2	5.9	5.7	5.4	5.2
1499	9.6	8.9	8.3	7.8	7.3	6.9	6.6	6.2	5.9	5.7	5.4	5.2
1500	9.4	8.8	8.2	7.7	7.2	6.8	6.5	6.2	5.9	5.6	5.4	5.2
1501	9.5	8.9	8.3	7.8	7.3	6.9	6.6	6.2	5.9	5.7	5.4	5.2
1502	9.3	8.7	8.1	7.6	7.2	6.8	6.5	6.1	5.9	5.6	5.4	5.1
1503	9.4	8.8	8.2	7.7	7.3	6.9	6.5	6.2	5.9	5.7	5.4	5.2
1504	9.9	9.2	8.6	8	7.6	7.1	6.8	6.4	6.1	5.8	5.6	5.4
1505	17.7	15.5	13.8	12.4	11.3	10.4	9.6	8.9	8.3	7.8	7.4	7
1506	25.8	21.2	18.1	15.8	14	12.6	11.5	10.5	9.7	9	8.5	8.6
1507	36	27.5	22.4	18.9	16.4	14.5	13	11.8	10.8	10	9.2	15.3
1508	29.6	23.7	19.8	17	15	13.4	12.1	11.1	10.2	9.4	8.8	9.3
1509	22.4	18.9	16.4	14.5	13	11.8	10.8	9.9	9.2	8.6	8.1	7.7
1510	38.2	28.6	23	19.3	16.7	14.7	13.1	11.9	10.9	10	9.3	10.4
1511	47.6	33.1	25.9	21.2	18.1	15.7	14	12.6	11.4	10.5	9.7	14.7
1512	48.5	33.5	25.9	21.3	18.1	15.7	14	12.5	11.4	10.4	9.6	12.7
1513	16.4	14.5	13	11.8	10.8	10	9.3	8.6	8.1	7.6	7.2	6.8
1514	21.7	18.4	16	14.2	12.7	11.6	10.6	9.8	9.1	8.5	8	7.5
1515	25.1	20.7	17.7	15.5	13.7	12.4	11.3	10.3	9.6	8.9	8.3	7.8
1516	19.4	16.7	14.7	13.1	11.8	10.8	9.9	9.2	8.6	8	7.6	7.1
1517	12.9	11.7	10.7	9.8	9.1	8.5	7.9	7.5	7	6.7	6.3	6
1518	10.6	9.7	9	8.4	7.8	7.4	7	6.6	6.3	6	5.7	5.4
1519	10	9.3	8.6	8	7.5	7.1	6.7	6.4	6.1	5.8	5.5	5.3
1520	9.7	9	8.4	7.8	7.4	7	6.6	6.3	6	5.7	5.4	5.2
1521	9.4	8.8	8.2	7.7	7.2	6.8	6.5	6.2	5.9	5.6	5.4	5.1
1522	9.4	8.8	8.2	7.7	7.2	6.8	6.5	6.2	5.9	5.6	5.4	5.2
1523	9.4	8.8	8.2	7.7	7.2	6.8	6.5	6.2	5.9	5.6	5.4	5.2
1524	9.6	8.9	8.3	7.8	7.3	6.9	6.6	6.3	6	5.7	5.4	5.2
1525	9.5	8.8	8.2	7.7	7.3	6.9	6.5	6.2	5.9	5.7	5.4	5.2
1526	9.5	8.8	8.2	7.7	7.3	6.9	6.5	6.2	5.9	5.7	5.4	5.2
1527	9.4	8.7	8.2	7.7	7.2	6.9	6.5	6.2	5.9	5.7	5.4	5.2
1528	10.2	9.4	8.8	8.2	7.7	7.3	6.9	6.6	6.2	6	5.7	5.5
1529	18.9	16.4	14.5	13	11.8	10.8	10	9.3	8.6	8.1	7.6	7.3
1530	29.7	23.8	20	17.2	15.1	13.5	12.2	11.2	10.3	9.5	8.9	11
1531	41	30.2	24.1	20.2	17.4	15.3	13.6	12.3	11.2	10.3	9.6	17.8
1532	32.9	25.8	21.3	18.1	15.9	14.1	12.7	11.5	10.6	9.8	9.1	11.6
1533	32.6	25.6	21.1	18.1	15.8	14	12.6	11.5	10.6	9.8	9.1	10.5
1534	36.1	27.6	22.4	19	16.5	14.6	13.1	11.8	10.8	10	9.3	10.7
1535	48.3	33.6	26.5	21.8	18.5	16.1	14.3	12.8	11.6	10.7	9.9	14.5
1536	46.4	32.8	25.6	21.1	18	15.8	14	12.6	11.5	10.5	9.7	11
1537	14.7	13.2	11.9	10.9	10	9.3	8.7	8.1	7.6	7.2	6.8	6.5
1538	18.3	15.9	14.1	12.7	11.5	10.5	9.7	9	8.4	7.9	7.5	7
1539	23.3	19.5	16.8	14.8	13.2	11.9	10.9	10	9.3	8.6	8.1	7.6
1540	16.1	14.3	12.8	11.6	10.6	9.8	9	8.4	7.9	7.4	7	6.7
1541	10.4	9.6	8.9	8.3	7.8	7.3	6.9	6.6	6.2	5.9	5.7	5.4
1542	10.7	9.9	9.1	8.5	8	7.5	7.1	6.7	6.3	6	5.8	5.5
1543	10	9.2	8.6	8	7.5	7.1	6.7	6.4	6.1	5.8	5.5	5.3
1544	10	9.2	8.6	8	7.5	7.1	6.7	6.4	6.1	5.8	5.5	5.3
1545	9.8	9.1	8.5	7.9	7.5	7	6.7	6.3	6	5.8	5.5	5.3
1546	9.8	9	8.4	7.9	7.4	7	6.7	6.3	6	5.7	5.5	5.3
1547	9.7	9	8.4	7.9	7.4	7	6.7	6.3	6	5.8	5.5	5.3
1548	9.9	9.2	8.6	8	7.5	7.1	6.8	6.4	6.1	5.8	5.6	5.3
1549	9.8	9.1	8.5	7.9	7.5	7.1	6.7	6.4	6.1	5.8	5.5	5.3
1550	9.5	8.8	8.3	7.8	7.3	6.9	6.6	6.3	6	5.7	5.5	5.2
1551	9.5	8.8	8.2	7.8	7.3	6.9	6.6	6.3	6	5.7	5.5	5.3
1552	12.1	11	10.1	9.4	8.8	8.2	7.7	7.3	6.9	6.6	6.3	6
1553	16.3	14.5	13	11.8	10.8	10	9.3	8.7	8.1	7.6	7.2	6.8
1554	29.1	23.5	19.8	17.1	15.1	13.5	12.2	11.2	10.3	9.5	8.9	9.7
1555	44	31.8	25.2	20.9	17.9	15.7	14	12.6	11.5	10.6	9.8	17.8
1556	34.2	26.6	21.9	18.6	16.2	14.4	13	11.8	10.8	10	9.3	11.6
1557	35.3	27.2	22.3	18.9	16.4	14.6	13.1	11.9	10.9	10.1	9.3	11.2
1558	40.9	30.3	24.2	20.3	17.5	15.3	13.7	12.4	11.3	10.4	9.6	12.1
1559	49.1	34.2	26.9	22	18.7	16.3	14.5	13	11.8	10.8	10	13.2
1560	48.1	33.7	27	22.1	18.8	16.4	14.5	13	11.8	10.8	10	10.8
1561	15	13.4	12.1	11	10.1	9.4	8.7	8.2	7.7	7.2	6.8	6.5
1562	15.9	14.1	12.7	11.5	10.5	9.7	9	8.4	7.9	7.4	7	6.6
1563	19.9	17	14.9	13.3	12	11	10.1	9.3	8.7	8.1	7.6	7.2
1564	13.6	12.2	11.1	10.2	9.4	8.8	8.2	7.7	7.3	6.9	6.5	6.2
1565	11.4	10.5	9.7	9	8.4	7.8	7.4	7	6.6	6.3	6	5.7
1566	10.1	9.4	8.7	8.1	7.6	7.2	6.8	6.5	6.1	5.9	5.6	5.4
1567	9.9	9.2	8.5	8	7.5	7.1	6.7	6.4	6.1	5.8	5.5	5.3
1568	10	9.2	8.6	8	7.6	7.1	6.7	6.4	6.1	5.8	5.6	5.3
1569	9.9	9.2	8.5	8	7.5	7.1	6.7	6.4	6.1	5.8	5.5	5.3
1570	10	9.3	8.6	8.1	7.6	7.2	6.8	6.4	6.1	5.9	5.6	5.4
1571	9.9	9.2	8.6	8	7.6	7.1	6.8	6.4	6.1	5.8	5.6	5.4
1572	12.2	11.1	10.2	9.4	8.8	8.2	7.7	7.3	6.9	6.6	6.2	5.9
1573	10.1	9.4	8.7	8.2	7.7	7.3	6.9	6.5	6.2	5.9	5.7	5.4
1574	9.5	8.9	8.3	7.8	7.4	7	6.6	6.3	6	5.7	5.5	5.3
1575	9.5	8.9	8.3	7.8	7.4	7	6.6	6.3	6	5.8	5.5	5.3
1576	14.5	13	11.8	10.8	10	9.3	8.7	8.1	7.7	7.2	6.9	6.5
1577	13.6	12.3	11.2	10.4	9.6	8.9	8.4	7.9	7.4	7	6.7	6.4
1578	17.7	15.5	13.9	12.5	11.4	10.5	9.7	9.1	8.5	8	7.5	7.1
1579	42.7	31.3	24.9	20.8	17.9	15.7	14	12.6	11.5	10.6	9.8	15.2
1580	35.2	27.2	22.3	19	16.5	14.7	13.2	12	11	10.1	9.4	11.6
1581	31.6	25.1	20.9	18	15.8	14.1	12.7	11.6	10.6	9.9	9.2	9.1
1582	36.9	28.2	23	19.5	16.9	14.9	13.4	12.2	11.1	10.3	9.5	9.4
1583	45.1	32.5	25.7	21.3	18.3	16	14.3	12.9	11.7	10.8	9.9	9.9
1584	50.1	34.9	27.5	22.5	19.1	16.6	14.8	13.3	12	11	10.2	10.2
1585	16	14.1	12.7	11.5	10.5	9.7	9	8.4	7.9	7.4	7	6.6
1586	11.9	10.9	10	9.3	8.6	8.1	7.6	7.1	6.8	6.4	6.1	5.8
1587	16.1	14.2	12.7	11.5	10.5	9.7	9	8.4	7.9	7.4	7	6.6
1588	19.5	16.7	14.7	13.1	11.8	10.8	9.9	9.2	8.6	8	7.5	7.1
1589	13.1	11.9	10.8	9.9	9.2	8.6	8	7.5	7.1	6.7	6.4	6.1
1590	14.4	12.9	11.7	10.7	9.8	9.1	8.5	7.9	7.5	7	6.7	6.3
1591	10.9	10	9.3	8.6	8.1	7.6	7.2	6.8	6.4	6.1	5.8	5.6
1592	10.9	10	9.3	8.6	8.1	7.6	7.2	6.8	6.4	6.1	5.8	5.6
1593	12.2	11.1	10.2	9.4	8.8	8.2	7.7	7.3	6.9	6.5	6.2	5.9
1594	12	11	10.1	9.4	8.7	8.2	7.7	7.2	6.8	6.5	6.2	5.9
1595	12.1	11.1	10.2	9.4	8.8	8.2	7.7	7.3	6.9	6.6	6.2	5.9
1596	12.5	11.4	10.5	9.7	9	8.4	7.9	7.4	7	6.7	6.3	6.1
1597	11.4	10.5	9.7	9	8.4	7.9	7.5	7.1	6.7	6.4	6.1	5.8
1598	9.9	9.2	8.6	8	7.6	7.2	6.8	6.5	6.2	5.9	5.6	5.4
1599	9.5	8.9	8.3	7.8	7.4	7	6.7	6.3	6	5.8	5.5	5.3
1600	9.4	8.8	8.2	7.8	7.3	7	6.6	6.3	6	5.8	5.5	5.3
1601	9.8	9.1	8.5	8	7.6	7.2	6.8	6.5	6.2	5.9	5.7	5.4
1602	16.4	14.6	13.1	11.9	10.9	10.1	9.4	8.8	8.2	7.8	7.3	7
1603	53.1	37.9	28.9	23.5	19.8	17.2	15.2	13.6	12.3	11.3	10.4	19.5
1604	37.5	28.6	23.3	19.7	17.1	15.1	13.6	12.3	11.3	10.4	9.6	11.4
1605	30.8	24.7	20.7	17.8	15.7	14	12.7	11.6	10.7	9.9	9.2	9
1606	37.3	28.6	23.3	19.7	17.1	15.1	13.6	12.3	11.3	10.4	9.7	9.5
1607	45.9	33.1	26.1	21.7	18.6	16.3	14.5	13.1	11.9	10.9	10.1	10.1
1608	56.7	39.8	31.8	25.3	21.2	18.2	16	14.3	12.9	11.8	10.8	12.9
1609	18.9	16.3	14.4	12.9	11.6	10.6	9.8	9.1	8.4	7.9	7.4	7
1610	14	12.5	11.4	10.4	9.6	8.9	8.3	7.8	7.3	6.9	6.6	6.2
1611	19	16.4	14.4	12.9	11.7	10.7	9.8	9.1	8.5	7.9	7.5	7
1612	24.1	20	17.1	15	13.3	12	11	10.1	9.3	8.7	8.1	7.6
1613	14.7	13.1	11.9	10.8	9.9	9.2	8.6	8	7.5	7.1	6.7	6.4
1614	11	10.1	9.3	8.7	8.1	7.6	7.2	6.8	6.4	6.1	5.8	5.6
1615	12.4	11.3	10.4	9.6	8.9	8.3	7.8	7.3	6.9	6.6	6.2	6
1616	15	13.4	12.1	11	10.1	9.4	8.7	8.2	7.7	7.2	6.8	6.5
1617	15.1	13.5	12.2	11.1	10.2	9.4	8.8	8.2	7.7	7.3	6.9	6.5
1618	12.6	11.5	10.5	9.7	9	8.4	7.9	7.5	7.1	6.7	6.4	6.1
1619	13	11.8	10.8	9.9	9.2	8.6	8.1	7.6	7.2	6.8	6.5	6.2
1620	13	11.8	10.8	10	9.3	8.7	8.1	7.6	7.2	6.8	6.5	6.2
1621	13.5	12.2	11.1	10.3	9.5	8.9	8.3	7.8	7.4	7	6.6	6.3
1622	10	9.3	8.7	8.2	7.7	7.3	6.9	6.5	6.2	6	5.7	5.5
1623	9.9	9.2	8.6	8.1	7.6	7.2	6.8	6.5	6.2	5.9	5.7	5.5
1624	9.5	8.9	8.3	7.8	7.4	7	6.7	6.4	6.1	5.8	5.6	5.3
1625	9.7	9.1	8.5	8	7.5	7.1	6.8	6.5	6.2	5.9	5.6	5.4
1626	18.6	16.3	14.5	13.1	11.9	10.9	10.1	9.4	8.8	8.3	7.8	7.4
1627	36.1	27.9	22.9	19.4	16.9	15	13.5	12.2	11.2	10.3	9.6	11.8
1628	40.9	30.6	24.6	20.7	17.8	15.7	14.1	12.7	11.6	10.7	9.9	12.5
1629	37.9	29	23.6	20	17.3	15.3	13.8	12.5	11.4	10.5	9.8	9.8
1630	43.3	31.9	25.5	21.3	18.3	16.1	14.4	13	11.9	10.9	10.1	10.1
1631	50.5	35.6	27.9	22.9	19.5	17	15.1	13.6	12.3	11.3	10.5	10.5
1632	56.2	39.5	31.6	25.3	21.2	18.3	16.1	14.4	13	11.9	10.9	11.8
1633	43.2	41.2	32.9	30.3	23.9	19.8	16.9	14.8	13.2	11.9	10.8	10.7
1634	16.4	14.4	12.9	11.6	10.6	9.8	9	8.4	7.9	7.4	7	6.6
1635	14.4	12.8	11.6	10.6	9.8	9	8.4	7.9	7.4	7	6.6	6.3
1636	22.5	18.9	16.3	14.4	12.9	11.6	10.6	9.8	9.1	8.5	7.9	7.4
1637	21	17.8	15.5	13.8	12.4	11.3	10.3	9.5	8.9	8.3	7.8	7.3
1638	13.7	12.3	11.2	10.3	9.5	8.8	8.3	7.8	7.3	6.9	6.6	6.2
1639	13.3	12	11	10.1	9.4	8.7	8.1	7.7	7.2	6.8	6.5	6.2
1640	16.9	14.8	13.3	12	10.9	10.1	9.3	8.7	8.1	7.7	7.2	6.8
1641	21.2	18.1	15.8	14	12.6	11.5	10.5	9.7	9	8.4	7.9	7.5
1642	15.1	13.5	12.2	11.1	10.2	9.5	8.8	8.3	7.8	7.3	6.9	6.6
1643	13.5	12.2	11.1	10.2	9.5	8.8	8.3	7.8	7.3	7	6.6	6.3
1644	13.5	12.2	11.1	10.3	9.5	8.9	8.3	7.8	7.4	7	6.6	6.3
1645	12.4	11.3	10.4	9.7	9	8.4	7.9	7.5	7.1	6.7	6.4	6.1
1646	10.8	9.9	9.3	8.6	8.1	7.7	7.2	6.9	6.5	6.2	6	5.7
1647	10.1	9.4	8.8	8.2	7.8	7.3	7	6.6	6.3	6	5.8	5.5
1648	10.2	9.5	8.9	8.3	7.8	7.4	7	6.7	6.4	6.1	5.8	5.6
1649	10.3	9.5	8.9	8.4	7.9	7.4	7.1	6.7	6.4	6.1	5.8	5.6
1650	22.7	19.3	16.8	14.9	13.4	12.2	11.2	10.3	9.6	9	8.4	7.9
1651	42.3	31.4	25.1	21	18.1	16	14.3	12.9	11.8	10.8	10	12.5
1652	35.3	27.5	22.7	19.3	16.9	15	13.5	12.3	11.3	10.4	9.7	9.6
1653	42.7	31.7	25.4	21.3	18.3	16.1	14.4	13	11.9	10.9	10.1	11.3
1654	45.6	33.2	26.4	21.9	18.8	16.5	14.7	13.3	12.1	11.1	10.3	10.3
1655	54.3	39.2	31	25	21.1	18.2	16	14.4	13	11.9	10.9	12.4
1656	52.6	36.7	29.1	23.8	20.2	17.6	15.6	14	12.7	11.6	10.7	10.6
1657	20.6	17.7	15.4	13.6	12.2	11.1	10.2	9.4	8.7	8.1	7.6	7.2
1658	12.5	11.3	10.4	9.6	8.9	8.3	7.7	7.3	6.9	6.5	6.2	5.9
1659	10.6	9.7	9	8.4	7.9	7.4	7	6.6	6.3	6	5.7	5.4
1660	12.5	11.3	10.3	9.5	8.9	8.3	7.8	7.3	6.9	6.5	6.2	5.9
1661	11.9	10.8	10	9.2	8.6	8	7.5	7.1	6.7	6.4	6.1	5.8
1662	15	13.4	12.1	11	10.1	9.4	8.7	8.1	7.7	7.2	6.8	6.5
1663	37	34.8	26.4	22.7	19	16.3	14.4	12.8	11.6	10.6	9.7	9.3
1664	12.3	11.1	10.2	9.4	8.7	8.2	7.7	7.2	6.8	6.5	6.1	5.8
1665	15.9	14	12.6	11.4	10.4	9.6	8.9	8.3	7.8	7.3	6.9	6.6
1666	17.5	15.3	13.6	12.2	11.1	10.2	9.4	8.7	8.2	7.7	7.2	6.8
1667	16.6	14.6	13	11.8	10.7	9.9	9.1	8.5	8	7.5	7.1	6.7
1668	23.9	19.9	17.1	15	13.3	12	11	10.1	9.3	8.7	8.1	7.6
1669	20.6	17.7	15.4	13.6	12.2	11.1	10.2	9.4	8.7	8.1	7.6	7.2
1670	15.2	13.5	12.1	11	10.1	9.3	8.7	8.1	7.6	7.2	6.8	6.4
1671	21.9	18.5	16	14.1	12.6	11.4	10.5	9.6	8.9	8.3	7.8	7.3
1672	44	40.5	29.8	25.7	21	17.8	15.5	13.7	12.3	11.2	10.3	10
1673	47.7	44.1	32.7	28.4	22.8	19.1	16.4	14.5	12.9	11.7	10.7	10.4
1674	28.5	23.6	19.7	16.9	14.8	13.2	11.9	10.9	10	9.2	8.6	8
1675	18.5	16	14.1	12.6	11.4	10.4	9.6	8.9	8.3	7.8	7.3	6.9
1676	18.4	16	14.1	12.6	11.4	10.4	9.6	8.9	8.3	7.8	7.3	6.9
1677	41.7	39.4	29.1	24.7	20.4	17.4	15.2	13.5	12.1	11	10.1	9.7
1678	67.6	67.3	54.5	50.9	34.2	26.1	21.3	18	15.7	13.9	12.4	19.3
1679	36.5	32.6	25.3	21.5	18.2	15.8	13.9	12.5	11.3	10.4	9.6	8.9
1680	23.4	19.5	16.7	14.7	13.1	11.8	10.8	9.9	9.2	8.5	8	7.5
1681	23.2	21.1	17.9	15.5	13.8	12.4	11.2	10.3	9.5	8.8	8.2	7.7
1682	38.5	37.1	27.8	23.7	19.7	16.9	14.8	13.2	11.9	10.8	10	9.5
1683	84.3	94.6	82.8	79.2	47.6	32.8	25.3	20.8	17.7	15.4	13.6	26
1684	76.4	81.1	68.5	64.8	39	28.7	22.9	19.1	16.5	14.5	12.9	21.8
1685	56.4	54.5	42.2	38.4	28.4	22.7	19	16.4	14.4	12.9	11.6	11.5
1686	18.6	16.1	14.2	12.7	11.5	10.5	9.6	8.9	8.3	7.8	7.3	6.9
1687	50.9	58.2	47.9	43.8	31.1	24.4	20.2	17.3	15.1	13.4	12.1	16.2
1688	125.3	128	121.9	124.1	82.5	49.9	33.8	25.9	21.2	17.9	15.6	42.4
1689	127.6	127.6	123	127.6	85.5	52.5	34.8	26.5	21.5	18.2	15.8	43.6
1690	65.5	69.3	57	53.8	35.2	26.7	21.7	18.3	15.8	14	12.5	17.8
1691	24.2	20.9	17.7	15.4	13.6	12.3	11.1	10.2	9.4	8.7	8.2	7.6
1692	14.7	13.1	11.8	10.8	9.9	9.1	8.5	7.9	7.5	7	6.7	6.3
