# Supplementary material for: Roles of host and environment in shift of primary anthrax host species in Kruger National Park
Source: PLoS One. 2024 Dec 6;19(12):e0314103. doi: 10.1371/journal.pone.0314103 (PMC11623471; doi:10.1371/journal.pone.0314103)
Supplement: S1 Data — (ZIP) [file pone.0314103.s001.zip › Ochai Supplementary Data/Soil Moisture KNP/TerraClimate_Soil Moisture_1991.xlsx]

## Sheet: TerraClimate_Soil Moisture_1991
UPID	1991_1	1991_2	1991_3	1991_4	1991_5	1991_6	1991_7	1991_8	1991_9	1991_10	1991_11	1991_12
1	2.2	2.1	2.1	2	2	1.9	1.9	1.9	1.8	1.8	1.7	1.7
2	2.1	2.1	2	2	2	1.9	1.9	1.8	1.8	1.8	1.7	1.7
3	2.1	2.1	2	2	1.9	1.9	1.8	1.8	1.8	1.7	1.7	1.7
4	2.1	2	2	1.9	1.9	1.9	1.8	1.8	1.7	1.7	1.7	1.6
5	2.1	2	2	1.9	1.9	1.9	1.8	1.8	1.7	1.7	1.7	1.6
6	2.1	2	2	1.9	1.9	1.8	1.8	1.7	1.7	1.7	1.6	1.6
7	2	2	1.9	1.9	1.9	1.8	1.8	1.7	1.7	1.7	1.6	1.6
8	2.1	2	2	1.9	1.9	1.8	1.8	1.8	1.7	1.7	1.7	1.6
9	2.1	2.1	2	2	1.9	1.9	1.8	1.8	1.8	1.7	1.7	1.7
10	2.2	2.1	2.1	2	2	1.9	1.9	1.9	1.8	1.8	1.7	1.7
11	2.2	2.2	2.1	2.1	2	2	1.9	1.9	1.8	1.8	1.8	1.7
12	2.3	2.2	2.1	2.1	2	2	2	1.9	1.9	1.8	1.8	1.8
13	2.3	2.2	2.2	2.1	2.1	2	2	2	1.9	1.9	1.8	1.8
14	2.3	2.3	2.2	2.2	2.1	2.1	2	2	2	1.9	1.9	1.8
15	2.4	2.3	2.3	2.2	2.2	2.1	2.1	2	2	1.9	1.9	1.9
16	2.4	2.3	2.3	2.2	2.2	2.1	2.1	2	2	2	1.9	1.9
17	2.4	2.4	2.3	2.3	2.2	2.2	2.1	2.1	2	2	1.9	1.9
18	2.5	2.4	2.4	2.3	2.2	2.2	2.2	2.1	2.1	2	2	1.9
19	2.1	2.1	2	2	1.9	1.9	1.8	1.8	1.8	1.7	1.7	1.7
20	2.1	2	2	1.9	1.9	1.9	1.8	1.8	1.7	1.7	1.7	1.6
21	2.1	2	2	1.9	1.9	1.8	1.8	1.8	1.7	1.7	1.6	1.6
22	2	2	1.9	1.9	1.8	1.8	1.8	1.7	1.7	1.7	1.6	1.6
23	2	1.9	1.9	1.9	1.8	1.8	1.7	1.7	1.7	1.6	1.6	1.6
24	2	1.9	1.9	1.8	1.8	1.7	1.7	1.7	1.6	1.6	1.6	1.5
25	2	1.9	1.9	1.8	1.8	1.7	1.7	1.7	1.6	1.6	1.6	1.5
26	2	1.9	1.9	1.8	1.8	1.8	1.7	1.7	1.6	1.6	1.6	1.5
27	2	1.9	1.9	1.9	1.8	1.8	1.7	1.7	1.7	1.6	1.6	1.6
28	2	2	1.9	1.9	1.8	1.8	1.8	1.7	1.7	1.7	1.6	1.6
29	2.1	2	2	1.9	1.9	1.9	1.8	1.8	1.7	1.7	1.7	1.6
30	2.1	2.1	2	2	1.9	1.9	1.9	1.8	1.8	1.7	1.7	1.7
31	2.2	2.1	2.1	2	2	1.9	1.9	1.9	1.8	1.8	1.7	1.7
32	2.2	2.2	2.1	2.1	2	2	1.9	1.9	1.8	1.8	1.8	1.7
33	2.3	2.2	2.2	2.1	2.1	2	2	1.9	1.9	1.8	1.8	1.8
34	2.3	2.2	2.2	2.1	2.1	2	2	1.9	1.9	1.9	1.8	1.8
35	2.2	2.2	2.1	2.1	2	2	1.9	1.9	1.9	1.8	1.8	1.8
36	2.3	2.2	2.2	2.1	2.1	2	2	2	1.9	1.9	1.8	1.8
37	2.1	2	2	1.9	1.9	1.8	1.8	1.8	1.7	1.7	1.7	1.6
38	2	2	1.9	1.9	1.8	1.8	1.8	1.7	1.7	1.7	1.6	1.6
39	2	1.9	1.9	1.8	1.8	1.8	1.7	1.7	1.7	1.6	1.6	1.6
40	1.9	1.9	1.9	1.8	1.8	1.7	1.7	1.7	1.6	1.6	1.6	1.5
41	1.9	1.9	1.8	1.8	1.7	1.7	1.7	1.6	1.6	1.6	1.5	1.5
42	1.9	1.8	1.8	1.7	1.7	1.7	1.6	1.6	1.6	1.5	1.5	1.5
43	1.9	1.8	1.8	1.7	1.7	1.7	1.6	1.6	1.6	1.5	1.5	1.5
44	1.9	1.8	1.8	1.8	1.7	1.7	1.6	1.6	1.6	1.5	1.5	1.5
45	1.9	1.9	1.8	1.8	1.7	1.7	1.7	1.6	1.6	1.6	1.5	1.5
46	2	1.9	1.9	1.8	1.8	1.7	1.7	1.7	1.6	1.6	1.6	1.5
47	2	1.9	1.9	1.8	1.8	1.8	1.7	1.7	1.6	1.6	1.6	1.5
48	2	2	1.9	1.9	1.8	1.8	1.7	1.7	1.7	1.6	1.6	1.6
49	2	2	1.9	1.9	1.9	1.8	1.8	1.7	1.7	1.7	1.6	1.6
50	2.1	2	2	1.9	1.9	1.9	1.8	1.8	1.7	1.7	1.7	1.6
51	2.1	2.1	2	2	1.9	1.9	1.8	1.8	1.8	1.7	1.7	1.7
52	2.2	2.1	2	2	2	1.9	1.9	1.8	1.8	1.8	1.7	1.7
53	2.1	2.1	2	2	1.9	1.9	1.9	1.8	1.8	1.7	1.7	1.7
54	2.1	2.1	2	2	2	1.9	1.9	1.8	1.8	1.8	1.7	1.7
55	2	1.9	1.9	1.9	1.8	1.8	1.7	1.7	1.7	1.6	1.6	1.6
56	2	1.9	1.9	1.8	1.8	1.7	1.7	1.7	1.6	1.6	1.6	1.5
57	1.9	1.9	1.8	1.8	1.7	1.7	1.7	1.6	1.6	1.6	1.5	1.5
58	1.9	1.8	1.8	1.7	1.7	1.7	1.6	1.6	1.6	1.5	1.5	1.5
59	1.8	1.8	1.7	1.7	1.7	1.6	1.6	1.6	1.5	1.5	1.5	1.4
60	1.8	1.7	1.7	1.7	1.6	1.6	1.5	1.5	1.5	1.5	1.4	1.4
61	1.8	1.7	1.7	1.6	1.6	1.6	1.5	1.5	1.5	1.4	1.4	1.4
62	1.8	1.7	1.7	1.7	1.6	1.6	1.6	1.5	1.5	1.5	1.4	1.4
63	1.8	1.8	1.7	1.7	1.7	1.6	1.6	1.6	1.5	1.5	1.5	1.4
64	1.8	1.8	1.8	1.7	1.7	1.6	1.6	1.6	1.5	1.5	1.5	1.5
65	1.9	1.8	1.8	1.7	1.7	1.7	1.6	1.6	1.6	1.5	1.5	1.5
66	1.9	1.9	1.8	1.8	1.7	1.7	1.7	1.6	1.6	1.6	1.5	1.5
67	1.9	1.9	1.8	1.8	1.7	1.7	1.7	1.6	1.6	1.6	1.5	1.5
68	1.9	1.9	1.9	1.8	1.8	1.7	1.7	1.7	1.6	1.6	1.6	1.5
69	1.9	1.9	1.9	1.8	1.8	1.7	1.7	1.7	1.6	1.6	1.6	1.5
70	2	1.9	1.9	1.8	1.8	1.8	1.7	1.7	1.7	1.6	1.6	1.6
71	2	2	1.9	1.9	1.8	1.8	1.8	1.7	1.7	1.6	1.6	1.6
72	1.9	1.9	1.9	1.8	1.8	1.7	1.7	1.7	1.6	1.6	1.6	1.5
73	1.9	1.9	1.9	1.8	1.8	1.7	1.7	1.7	1.6	1.6	1.6	1.5
74	1.9	1.8	1.8	1.8	1.7	1.7	1.6	1.6	1.6	1.5	1.5	1.5
75	1.8	1.8	1.8	1.7	1.7	1.6	1.6	1.6	1.5	1.5	1.5	1.4
76	1.8	1.7	1.7	1.7	1.6	1.6	1.6	1.5	1.5	1.5	1.4	1.4
77	1.7	1.7	1.7	1.6	1.6	1.5	1.5	1.5	1.5	1.4	1.4	1.4
78	1.7	1.6	1.6	1.6	1.5	1.5	1.5	1.4	1.4	1.4	1.3	1.3
79	1.7	1.6	1.6	1.5	1.5	1.5	1.4	1.4	1.4	1.4	1.3	1.3
80	1.7	1.6	1.6	1.6	1.5	1.5	1.5	1.4	1.4	1.4	1.3	1.3
81	1.7	1.7	1.6	1.6	1.6	1.5	1.5	1.5	1.4	1.4	1.4	1.3
82	1.8	1.7	1.7	1.6	1.6	1.6	1.5	1.5	1.5	1.4	1.4	1.4
83	1.8	1.7	1.7	1.7	1.6	1.6	1.5	1.5	1.5	1.4	1.4	1.4
84	1.8	1.7	1.7	1.7	1.6	1.6	1.5	1.5	1.5	1.5	1.4	1.4
85	1.8	1.7	1.7	1.7	1.6	1.6	1.6	1.5	1.5	1.5	1.4	1.4
86	1.8	1.7	1.7	1.7	1.6	1.6	1.6	1.5	1.5	1.5	1.4	1.4
87	1.8	1.8	1.7	1.7	1.7	1.6	1.6	1.6	1.5	1.5	1.5	1.4
88	1.8	1.8	1.7	1.7	1.7	1.6	1.6	1.6	1.5	1.5	1.5	1.4
89	1.8	1.8	1.7	1.7	1.7	1.6	1.6	1.6	1.5	1.5	1.5	1.4
90	1.8	1.8	1.7	1.7	1.7	1.6	1.6	1.6	1.5	1.5	1.5	1.4
91	1.9	1.8	1.8	1.7	1.7	1.7	1.6	1.6	1.6	1.5	1.5	1.5
92	1.8	1.8	1.7	1.7	1.6	1.6	1.6	1.5	1.5	1.5	1.5	1.4
93	1.8	1.7	1.7	1.6	1.6	1.6	1.5	1.5	1.5	1.4	1.4	1.4
94	1.7	1.7	1.6	1.6	1.6	1.5	1.5	1.5	1.4	1.4	1.4	1.3
95	1.7	1.6	1.6	1.5	1.5	1.5	1.4	1.4	1.4	1.4	1.3	1.3
96	1.6	1.6	1.5	1.5	1.4	1.4	1.4	1.4	1.3	1.3	1.3	1.2
97	1.6	1.5	1.5	1.5	1.4	1.4	1.4	1.3	1.3	1.3	1.3	1.2
98	1.6	1.6	1.5	1.5	1.5	1.4	1.4	1.4	1.3	1.3	1.3	1.3
99	1.6	1.6	1.5	1.5	1.5	1.4	1.4	1.4	1.4	1.3	1.3	1.3
100	1.6	1.6	1.6	1.5	1.5	1.5	1.4	1.4	1.4	1.3	1.3	1.3
101	1.7	1.6	1.6	1.6	1.5	1.5	1.4	1.4	1.4	1.4	1.3	1.3
102	1.7	1.6	1.6	1.6	1.5	1.5	1.5	1.4	1.4	1.4	1.3	1.3
103	1.7	1.6	1.6	1.6	1.5	1.5	1.5	1.4	1.4	1.4	1.4	1.3
104	1.7	1.7	1.6	1.6	1.6	1.5	1.5	1.5	1.4	1.4	1.4	1.3
105	1.7	1.7	1.6	1.6	1.6	1.5	1.5	1.5	1.4	1.4	1.4	1.4
106	1.7	1.7	1.6	1.6	1.6	1.5	1.5	1.5	1.4	1.4	1.4	1.4
107	1.7	1.6	1.6	1.6	1.5	1.5	1.5	1.4	1.4	1.4	1.4	1.3
108	1.7	1.7	1.6	1.6	1.6	1.5	1.5	1.5	1.4	1.4	1.4	1.4
109	1.9	1.8	1.8	1.8	1.7	1.7	1.6	1.6	1.6	1.5	1.5	1.5
110	1.8	1.8	1.7	1.7	1.7	1.6	1.6	1.6	1.5	1.5	1.5	1.4
111	1.8	1.7	1.7	1.7	1.6	1.6	1.6	1.5	1.5	1.5	1.4	1.4
112	1.7	1.7	1.7	1.6	1.6	1.5	1.5	1.5	1.4	1.4	1.4	1.4
113	1.7	1.6	1.6	1.6	1.5	1.5	1.5	1.4	1.4	1.4	1.3	1.3
114	1.6	1.6	1.5	1.5	1.5	1.4	1.4	1.4	1.4	1.3	1.3	1.3
115	1.6	1.6	1.5	1.5	1.5	1.4	1.4	1.4	1.3	1.3	1.3	1.3
116	1.6	1.6	1.5	1.5	1.5	1.4	1.4	1.4	1.3	1.3	1.3	1.3
117	1.6	1.6	1.6	1.5	1.5	1.4	1.4	1.4	1.4	1.3	1.3	1.3
118	1.6	1.6	1.6	1.5	1.5	1.5	1.4	1.4	1.4	1.3	1.3	1.3
119	1.7	1.6	1.6	1.5	1.5	1.5	1.4	1.4	1.4	1.3	1.3	1.3
120	1.7	1.6	1.6	1.6	1.5	1.5	1.4	1.4	1.4	1.4	1.3	1.3
121	1.7	1.6	1.6	1.6	1.5	1.5	1.5	1.4	1.4	1.4	1.3	1.3
122	1.7	1.6	1.6	1.6	1.5	1.5	1.5	1.4	1.4	1.4	1.3	1.3
123	1.7	1.7	1.6	1.6	1.5	1.5	1.5	1.4	1.4	1.4	1.4	1.3
124	1.7	1.6	1.6	1.6	1.5	1.5	1.5	1.4	1.4	1.4	1.4	1.3
125	1.7	1.7	1.6	1.6	1.5	1.5	1.5	1.5	1.4	1.4	1.4	1.3
126	1.7	1.6	1.6	1.6	1.5	1.5	1.5	1.4	1.4	1.4	1.4	1.3
127	15.1	12.5	10.7	9.4	8.3	7.5	6.8	6.3	5.8	5.4	5	4.7
128	1.9	1.9	1.8	1.8	1.8	1.7	1.7	1.6	1.6	1.6	1.5	1.5
129	18.1	14.3	11.8	10.1	8.9	7.9	7.1	6.5	6	5.5	5.1	4.8
130	6.8	6.2	5.7	5.3	5	4.6	4.4	4.1	3.9	3.7	3.5	3.4
131	1.8	1.8	1.7	1.7	1.6	1.6	1.6	1.5	1.5	1.5	1.4	1.4
132	6.1	5.6	5.2	4.8	4.5	4.2	4	3.8	3.6	3.4	3.2	3.1
133	19.4	14.7	11.9	10.1	8.7	7.7	6.9	6.2	5.7	5.3	4.9	4.6
134	6.8	6.2	5.7	5.2	4.8	4.5	4.2	4	3.8	3.6	3.4	3.2
135	1.7	1.7	1.7	1.6	1.6	1.5	1.5	1.5	1.4	1.4	1.4	1.4
136	1.7	1.7	1.7	1.6	1.6	1.5	1.5	1.5	1.4	1.4	1.4	1.4
137	1.7	1.7	1.7	1.6	1.6	1.5	1.5	1.5	1.4	1.4	1.4	1.4
138	1.7	1.7	1.7	1.6	1.6	1.5	1.5	1.5	1.4	1.4	1.4	1.4
139	1.7	1.7	1.7	1.6	1.6	1.5	1.5	1.5	1.4	1.4	1.4	1.4
140	1.7	1.7	1.7	1.6	1.6	1.5	1.5	1.5	1.4	1.4	1.4	1.4
141	1.7	1.7	1.6	1.6	1.6	1.5	1.5	1.5	1.4	1.4	1.4	1.4
142	1.7	1.7	1.6	1.6	1.6	1.5	1.5	1.5	1.4	1.4	1.4	1.4
143	1.7	1.7	1.6	1.6	1.6	1.5	1.5	1.5	1.4	1.4	1.4	1.4
144	1.7	1.6	1.6	1.6	1.5	1.5	1.5	1.4	1.4	1.4	1.3	1.3
145	51.4	27.8	24	18	14.5	12.2	10.5	9.3	8.3	7.5	6.9	6.3
146	35.7	23.1	17.4	14.1	11.9	10.3	9.1	8.1	7.4	6.7	6.2	5.7
147	42.7	25.2	19.1	15.1	12.5	10.7	9.4	8.3	7.5	6.9	6.3	5.8
148	18.6	14.7	12.2	10.5	9.2	8.2	7.4	6.7	6.2	5.7	5.3	5
149	20	15.5	12.7	10.8	9.4	8.3	7.5	6.8	6.2	5.7	5.3	5
150	5.6	5.2	4.9	4.6	4.3	4.1	3.8	3.7	3.5	3.3	3.2	3.1
151	10.6	9.2	8.2	7.3	6.6	6.1	5.6	5.2	4.9	4.6	4.3	4.1
152	6.4	5.8	5.4	5	4.7	4.4	4.2	3.9	3.7	3.5	3.4	3.2
153	1.8	1.8	1.8	1.7	1.7	1.6	1.6	1.6	1.5	1.5	1.5	1.4
154	1.8	1.8	1.7	1.7	1.7	1.6	1.6	1.6	1.5	1.5	1.5	1.4
155	1.8	1.8	1.7	1.7	1.7	1.6	1.6	1.5	1.5	1.5	1.5	1.4
156	1.8	1.8	1.7	1.7	1.6	1.6	1.6	1.5	1.5	1.5	1.4	1.4
157	1.8	1.8	1.7	1.7	1.6	1.6	1.6	1.5	1.5	1.5	1.4	1.4
158	1.8	1.7	1.7	1.7	1.6	1.6	1.6	1.5	1.5	1.5	1.4	1.4
159	1.8	1.7	1.7	1.6	1.6	1.6	1.5	1.5	1.5	1.4	1.4	1.4
160	1.8	1.7	1.7	1.6	1.6	1.6	1.5	1.5	1.5	1.4	1.4	1.4
161	1.7	1.7	1.6	1.6	1.6	1.5	1.5	1.5	1.4	1.4	1.4	1.4
162	1.7	1.6	1.6	1.6	1.5	1.5	1.5	1.4	1.4	1.4	1.3	1.3
163	54.9	29.2	26.8	19.7	15.7	13.1	11.3	9.9	8.9	8	7.3	6.7
164	60	31.7	31	21.6	16.8	13.8	11.8	10.3	9.1	8.2	7.5	6.8
165	51.1	28	24.2	18.2	14.7	12.4	10.7	9.4	8.4	7.6	7	6.4
166	46.3	26.6	22.3	17.1	13.9	11.8	10.2	9.1	8.1	7.4	6.8	6.2
167	13.4	11.4	9.9	8.8	7.9	7.2	6.6	6.1	5.6	5.3	4.9	4.7
168	12.3	10.6	9.3	8.3	7.5	6.8	6.3	5.8	5.4	5.1	4.8	4.5
169	12.8	10.9	9.5	8.4	7.6	6.9	6.3	5.9	5.5	5.1	4.8	4.5
170	7.1	6.5	6	5.6	5.2	4.9	4.6	4.3	4.1	3.9	3.7	3.5
171	1.9	1.9	1.9	1.8	1.8	1.7	1.7	1.7	1.6	1.6	1.6	1.5
172	1.9	1.9	1.8	1.8	1.7	1.7	1.7	1.6	1.6	1.6	1.5	1.5
173	1.9	1.9	1.8	1.8	1.7	1.7	1.7	1.6	1.6	1.5	1.5	1.5
174	1.9	1.8	1.8	1.7	1.7	1.7	1.6	1.6	1.6	1.5	1.5	1.5
175	1.9	1.8	1.8	1.7	1.7	1.6	1.6	1.6	1.5	1.5	1.5	1.5
176	1.8	1.8	1.7	1.7	1.7	1.6	1.6	1.6	1.5	1.5	1.5	1.4
177	1.8	1.8	1.7	1.7	1.6	1.6	1.6	1.5	1.5	1.5	1.4	1.4
178	3.8	3.6	3.4	3.3	3.1	3	2.9	2.8	2.7	2.6	2.5	2.4
179	1.8	1.7	1.7	1.6	1.6	1.6	1.5	1.5	1.5	1.4	1.4	1.4
180	1.7	1.7	1.6	1.6	1.6	1.5	1.5	1.5	1.4	1.4	1.4	1.4
181	90.8	64.5	89.7	35.3	23.9	18.4	15	12.7	11.1	9.8	8.8	8
182	81.2	52.5	66.2	31.7	22.3	17.4	14.3	12.2	10.7	9.5	8.5	7.8
183	82.8	53.5	66.5	31.5	22.1	17.3	14.2	12.1	10.6	9.4	8.5	7.7
184	46.4	27.4	23	17.7	14.5	12.3	10.7	9.5	8.5	7.7	7.1	6.5
185	34.3	23.2	17.8	14.5	12.3	10.7	9.5	8.5	7.7	7.1	6.5	6
186	35.4	23.5	17.9	14.6	12.3	10.7	9.5	8.5	7.7	7	6.5	6
187	22.1	17.1	14	11.9	10.3	9.2	8.2	7.5	6.9	6.3	5.9	5.5
188	17	13.9	11.8	10.2	9.1	8.1	7.4	6.8	6.2	5.8	5.4	5.1
189	2.7	2.6	2.5	2.4	2.4	2.3	2.2	2.2	2.1	2.1	2	2
190	2	2	1.9	1.9	1.8	1.8	1.7	1.7	1.7	1.6	1.6	1.6
191	2	1.9	1.9	1.8	1.8	1.8	1.7	1.7	1.6	1.6	1.6	1.5
192	1.9	1.9	1.8	1.8	1.8	1.7	1.7	1.7	1.6	1.6	1.6	1.5
193	1.9	1.9	1.8	1.8	1.7	1.7	1.7	1.6	1.6	1.6	1.5	1.5
194	1.9	1.8	1.8	1.7	1.7	1.7	1.6	1.6	1.6	1.5	1.5	1.5
195	1.8	1.8	1.8	1.7	1.7	1.6	1.6	1.6	1.5	1.5	1.5	1.4
196	5	4.7	4.4	4.1	3.9	3.7	3.5	3.4	3.2	3.1	2.9	2.8
197	2.5	2.4	2.3	2.3	2.2	2.1	2.1	2	1.9	1.9	1.8	1.8
198	1.7	1.7	1.7	1.6	1.6	1.5	1.5	1.5	1.4	1.4	1.4	1.4
199	94.4	76.3	94.4	42.4	27.1	20.3	16.4	13.8	11.9	10.5	9.4	8.5
200	93.9	68.4	93.9	40.9	26.4	20	16.1	13.6	11.8	10.4	9.3	8.4
201	58.3	31.2	28.9	21.2	16.9	14.1	12.1	10.7	9.5	8.6	7.8	7.2
202	35.6	24.3	18.7	15.3	13	11.3	10	9	8.1	7.5	6.9	6.4
203	37.2	24.9	19	15.5	13.1	11.4	10.1	9	8.2	7.5	6.9	6.4
204	39.4	25.7	19.8	16	13.4	11.6	10.2	9.1	8.3	7.6	7	6.5
205	23.7	18.3	14.9	12.7	11	9.8	8.8	8	7.3	6.7	6.2	5.8
206	7	6.5	6	5.6	5.3	5	4.7	4.5	4.2	4	3.9	3.7
207	2.1	2.1	2	2	1.9	1.9	1.9	1.8	1.8	1.7	1.7	1.7
208	2.1	2	2	1.9	1.9	1.9	1.8	1.8	1.7	1.7	1.7	1.6
209	2	2	1.9	1.9	1.9	1.8	1.8	1.7	1.7	1.7	1.6	1.6
210	2	1.9	1.9	1.9	1.8	1.8	1.7	1.7	1.7	1.6	1.6	1.6
211	1.9	1.9	1.9	1.8	1.8	1.7	1.7	1.7	1.6	1.6	1.6	1.5
212	1.9	1.9	1.8	1.8	1.7	1.7	1.7	1.6	1.6	1.6	1.5	1.5
213	1.9	1.8	1.8	1.7	1.7	1.7	1.6	1.6	1.6	1.5	1.5	1.5
214	1.8	1.8	1.7	1.7	1.7	1.6	1.6	1.6	1.5	1.5	1.5	1.4
215	1.8	1.7	1.7	1.7	1.6	1.6	1.5	1.5	1.5	1.5	1.4	1.4
216	1.7	1.7	1.6	1.6	1.6	1.5	1.5	1.5	1.4	1.4	1.4	1.4
217	98	77.2	98	46.6	30.4	22.3	17.8	14.8	12.7	11.2	10	9
218	71.3	44	49.1	29.7	21.9	17.5	14.7	12.6	11.1	9.9	8.9	8.2
219	33.8	23.9	19	15.7	13.3	11.6	10.3	9.3	8.4	7.7	7.2	6.7
220	21.7	17.4	14.5	12.5	11	9.8	8.9	8.1	7.5	6.9	6.4	6
221	22.7	18	15	12.8	11.2	10	9	8.2	7.6	7	6.5	6.1
222	22.9	18.1	15	12.9	11.3	10	9.1	8.3	7.6	7	6.5	6.1
223	12.7	11.1	9.9	8.9	8.1	7.5	6.9	6.4	6	5.7	5.3	5
224	5.7	5.3	5	4.8	4.5	4.3	4.1	4	3.8	3.6	3.5	3.4
225	2.2	2.2	2.1	2.1	2	2	1.9	1.9	1.9	1.8	1.8	1.7
226	2.2	2.1	2.1	2	2	1.9	1.9	1.9	1.8	1.8	1.7	1.7
227	2.1	2.1	2	2	1.9	1.9	1.8	1.8	1.8	1.7	1.7	1.7
228	2.1	2	2	1.9	1.9	1.8	1.8	1.8	1.7	1.7	1.6	1.6
229	2	1.9	1.9	1.9	1.8	1.8	1.7	1.7	1.7	1.6	1.6	1.6
230	2	1.9	1.9	1.8	1.8	1.7	1.7	1.7	1.6	1.6	1.6	1.5
231	1.9	1.9	1.8	1.8	1.7	1.7	1.7	1.6	1.6	1.6	1.5	1.5
232	1.8	1.8	1.8	1.7	1.7	1.6	1.6	1.6	1.5	1.5	1.5	1.4
233	1.8	1.7	1.7	1.7	1.6	1.6	1.6	1.5	1.5	1.5	1.4	1.4
234	1.7	1.7	1.6	1.6	1.6	1.5	1.5	1.5	1.4	1.4	1.4	1.4
235	44.7	28.8	25.8	20	16.4	14	12.2	10.8	9.7	8.8	8.1	7.5
236	43.4	28.3	24.4	19.2	15.9	13.6	11.9	10.6	9.5	8.7	8	7.4
237	26.6	20.5	16.7	14.2	12.4	10.9	9.8	8.9	8.2	7.6	7	6.5
238	19.2	15.9	13.6	11.9	10.6	9.6	8.7	8	7.4	6.9	6.4	6
239	18.5	15.4	13.3	11.7	10.4	9.4	8.6	7.9	7.3	6.8	6.4	6
240	17.2	14.5	12.6	11.1	10	9.1	8.3	7.7	7.1	6.6	6.2	5.8
241	12.2	10.8	9.7	8.8	8.1	7.5	6.9	6.5	6.1	5.7	5.4	5.1
242	2.4	2.3	2.3	2.2	2.2	2.1	2.1	2	2	2	1.9	1.9
243	2.3	2.2	2.2	2.1	2.1	2	2	1.9	1.9	1.9	1.8	1.8
244	2.2	2.2	2.1	2.1	2	2	2	1.9	1.9	1.8	1.8	1.8
245	2.2	2.1	2.1	2	2	1.9	1.9	1.8	1.8	1.8	1.7	1.7
246	2.1	2.1	2	2	1.9	1.9	1.8	1.8	1.8	1.7	1.7	1.7
247	2	2	1.9	1.9	1.9	1.8	1.8	1.7	1.7	1.7	1.6	1.6
248	2	1.9	1.9	1.8	1.8	1.8	1.7	1.7	1.7	1.6	1.6	1.6
249	1.9	1.9	1.8	1.8	1.7	1.7	1.7	1.6	1.6	1.6	1.5	1.5
250	1.9	1.8	1.8	1.7	1.7	1.6	1.6	1.6	1.5	1.5	1.5	1.5
251	1.8	1.7	1.7	1.7	1.6	1.6	1.6	1.5	1.5	1.5	1.4	1.4
252	1.7	1.7	1.6	1.6	1.6	1.5	1.5	1.5	1.4	1.4	1.4	1.4
253	48.2	30.5	28.1	21.5	17.5	14.8	12.9	11.4	10.2	9.3	8.5	7.8
254	36.8	26	21.9	17.8	15	13	11.5	10.3	9.4	8.6	7.9	7.3
255	19.1	15.9	13.7	12.1	10.8	9.7	8.9	8.2	7.6	7	6.6	6.2
256	11.3	10.2	9.2	8.5	7.8	7.3	6.8	6.4	6	5.7	5.4	5.1
257	8.5	7.8	7.3	6.8	6.4	6	5.7	5.4	5.1	4.9	4.7	4.5
258	5.1	4.8	4.6	4.4	4.2	4.1	3.9	3.8	3.7	3.5	3.4	3.3
259	2.5	2.5	2.4	2.4	2.3	2.3	2.2	2.2	2.1	2.1	2	2
260	2.4	2.4	2.3	2.3	2.2	2.2	2.1	2.1	2	2	2	1.9
261	2.3	2.3	2.2	2.2	2.1	2.1	2	2	1.9	1.9	1.9	1.8
262	2.3	2.2	2.2	2.1	2.1	2	2	1.9	1.9	1.9	1.8	1.8
263	2.2	2.1	2.1	2	2	2	1.9	1.9	1.8	1.8	1.8	1.7
264	2.1	2	2	1.9	1.9	1.9	1.8	1.8	1.8	1.7	1.7	1.7
265	2.1	2	2	1.9	1.9	1.9	1.8	1.8	1.7	1.7	1.7	1.6
266	2	2	1.9	1.9	1.8	1.8	1.8	1.7	1.7	1.7	1.6	1.6
267	1.9	1.9	1.8	1.8	1.8	1.7	1.7	1.7	1.6	1.6	1.6	1.5
268	1.8	1.8	1.8	1.7	1.7	1.6	1.6	1.6	1.5	1.5	1.5	1.5
269	1.8	1.7	1.7	1.7	1.6	1.6	1.6	1.5	1.5	1.5	1.4	1.4
270	1.7	1.7	1.6	1.6	1.6	1.5	1.5	1.5	1.4	1.4	1.4	1.4
271	41.6	28.4	25.6	20.2	16.8	14.4	12.6	11.2	10.1	9.2	8.5	7.8
272	32	23.9	20.6	17.1	14.6	12.8	11.4	10.3	9.3	8.6	7.9	7.4
273	24.3	19.5	16.3	14.1	12.4	11.1	10	9.2	8.4	7.8	7.3	6.8
274	16.9	14.5	12.7	11.4	10.3	9.3	8.6	8	7.4	6.9	6.5	6.1
275	11.4	10.3	9.4	8.6	8	7.4	7	6.5	6.2	5.8	5.5	5.3
276	7.7	7.2	6.8	6.4	6	5.7	5.4	5.2	4.9	4.7	4.5	4.4
277	2.6	2.5	2.5	2.4	2.4	2.3	2.3	2.2	2.2	2.1	2.1	2.1
278	2.5	2.4	2.4	2.3	2.3	2.2	2.2	2.1	2.1	2	2	2
279	2.4	2.3	2.2	2.2	2.2	2.1	2.1	2	2	2	1.9	1.9
280	2.2	2.2	2.1	2.1	2	2	2	1.9	1.9	1.8	1.8	1.8
281	2.1	2.1	2	2	2	1.9	1.9	1.8	1.8	1.8	1.7	1.7
282	2.1	2	2	1.9	1.9	1.9	1.8	1.8	1.8	1.7	1.7	1.7
283	2.1	2	2	2	1.9	1.9	1.8	1.8	1.8	1.7	1.7	1.7
284	2	2	1.9	1.9	1.8	1.8	1.8	1.7	1.7	1.7	1.6	1.6
285	1.9	1.9	1.8	1.8	1.8	1.7	1.7	1.7	1.6	1.6	1.6	1.5
286	1.8	1.8	1.8	1.7	1.7	1.6	1.6	1.6	1.5	1.5	1.5	1.5
287	1.8	1.7	1.7	1.7	1.6	1.6	1.5	1.5	1.5	1.5	1.4	1.4
288	1.7	1.7	1.6	1.6	1.6	1.5	1.5	1.5	1.4	1.4	1.4	1.3
289	42.7	29.2	27.7	21.6	17.8	15.2	13.3	11.8	10.6	9.7	8.9	8.2
290	34.3	25.4	22.5	18.4	15.7	13.7	12.1	10.9	9.9	9.1	8.4	7.8
291	23.5	19.2	16.2	14.1	12.5	11.2	10.1	9.3	8.6	7.9	7.4	6.9
292	17.8	15.3	13.4	11.9	10.8	9.8	9	8.3	7.8	7.3	6.8	6.4
293	17.1	14.8	13	11.6	10.5	9.6	8.9	8.2	7.7	7.2	6.8	6.4
294	12.8	11.5	10.4	9.6	8.8	8.2	7.6	7.2	6.7	6.4	6	5.7
295	3.3	3.2	3.1	3	3	2.9	2.8	2.7	2.7	2.6	2.6	2.5
296	2.6	2.5	2.4	2.4	2.3	2.3	2.2	2.2	2.2	2.1	2.1	2
297	2.4	2.4	2.3	2.3	2.2	2.2	2.1	2.1	2	2	2	1.9
298	2.3	2.3	2.2	2.2	2.1	2.1	2	2	2	1.9	1.9	1.8
299	2.2	2.1	2.1	2.1	2	2	1.9	1.9	1.9	1.8	1.8	1.8
300	2	2	1.9	1.9	1.9	1.8	1.8	1.8	1.7	1.7	1.7	1.6
301	2.1	2	2	1.9	1.9	1.8	1.8	1.8	1.7	1.7	1.7	1.6
302	2	2	1.9	1.9	1.8	1.8	1.8	1.7	1.7	1.7	1.6	1.6
303	1.9	1.9	1.8	1.8	1.8	1.7	1.7	1.6	1.6	1.6	1.6	1.5
304	1.8	1.7	1.7	1.7	1.6	1.6	1.6	1.5	1.5	1.5	1.4	1.4
305	1.8	1.7	1.7	1.6	1.6	1.6	1.5	1.5	1.5	1.4	1.4	1.4
306	1.7	1.6	1.6	1.6	1.5	1.5	1.5	1.4	1.4	1.4	1.3	1.3
307	47.5	31.5	30.5	23.5	19.2	16.2	14.1	12.5	11.2	10.2	9.3	8.6
308	34.1	25.5	22.7	18.7	16	13.9	12.4	11.1	10.1	9.3	8.6	8
309	24.8	20.1	17	14.7	13	11.7	10.6	9.7	8.9	8.3	7.7	7.2
310	18	15.5	13.6	12.2	11	10.1	9.2	8.6	8	7.5	7	6.6
311	14.2	12.6	11.4	10.4	9.5	8.8	8.2	7.7	7.2	6.8	6.4	6.1
312	5.9	5.6	5.3	5.1	4.9	4.7	4.5	4.4	4.2	4.1	4	3.8
313	2.6	2.5	2.5	2.4	2.4	2.3	2.3	2.3	2.2	2.2	2.1	2.1
314	2.6	2.5	2.4	2.4	2.3	2.3	2.3	2.2	2.2	2.1	2.1	2.1
315	2.5	2.4	2.4	2.3	2.3	2.2	2.2	2.1	2.1	2.1	2	2
316	2.4	2.4	2.3	2.3	2.2	2.2	2.1	2.1	2.1	2	2	1.9
317	2.3	2.3	2.2	2.2	2.1	2.1	2	2	2	1.9	1.9	1.8
318	2.1	2.1	2	2	1.9	1.9	1.9	1.8	1.8	1.8	1.7	1.7
319	1.9	1.9	1.8	1.8	1.8	1.7	1.7	1.7	1.6	1.6	1.6	1.6
320	1.9	1.8	1.8	1.8	1.7	1.7	1.7	1.6	1.6	1.6	1.6	1.5
321	1.9	1.8	1.8	1.7	1.7	1.7	1.6	1.6	1.6	1.6	1.5	1.5
322	1.7	1.7	1.7	1.6	1.6	1.6	1.5	1.5	1.5	1.5	1.4	1.4
323	1.7	1.6	1.6	1.6	1.5	1.5	1.5	1.4	1.4	1.4	1.4	1.3
324	1.6	1.6	1.5	1.5	1.5	1.4	1.4	1.4	1.4	1.3	1.3	1.3
325	45.9	30.9	29.7	23	18.9	16	14	12.4	11.1	10.1	9.3	8.6
326	31.2	24	21.3	17.8	15.3	13.4	12	10.8	9.9	9.1	8.4	7.8
327	24.3	19.8	16.8	14.6	12.9	11.6	10.5	9.6	8.9	8.2	7.7	7.2
328	20.1	17	14.8	13.1	11.8	10.7	9.8	9	8.4	7.8	7.3	6.9
329	14.5	12.9	11.6	10.6	9.7	9	8.3	7.8	7.3	6.9	6.5	6.2
330	7.4	6.9	6.6	6.2	5.9	5.6	5.4	5.2	5	4.8	4.6	4.4
331	2.4	2.3	2.3	2.2	2.2	2.2	2.1	2.1	2	2	2	1.9
332	2.1	2.1	2	2	2	1.9	1.9	1.9	1.8	1.8	1.8	1.8
333	2	1.9	1.9	1.9	1.8	1.8	1.8	1.8	1.7	1.7	1.7	1.7
334	2.1	2.1	2	2	2	1.9	1.9	1.9	1.8	1.8	1.8	1.7
335	2.2	2.1	2.1	2	2	2	1.9	1.9	1.9	1.8	1.8	1.8
336	2.1	2.1	2	2	1.9	1.9	1.9	1.8	1.8	1.8	1.7	1.7
337	1.9	1.9	1.9	1.8	1.8	1.8	1.7	1.7	1.7	1.6	1.6	1.6
338	1.7	1.7	1.7	1.6	1.6	1.6	1.5	1.5	1.5	1.5	1.4	1.4
339	1.6	1.6	1.5	1.5	1.5	1.5	1.4	1.4	1.4	1.4	1.4	1.3
340	1.8	1.7	1.7	1.7	1.6	1.6	1.6	1.5	1.5	1.5	1.4	1.4
341	1.7	1.7	1.6	1.6	1.6	1.5	1.5	1.5	1.4	1.4	1.4	1.4
342	1.6	1.6	1.6	1.5	1.5	1.5	1.4	1.4	1.4	1.4	1.3	1.3
343	1.5	1.5	1.5	1.4	1.4	1.4	1.3	1.3	1.3	1.3	1.3	1.2
344	1.7	1.7	1.6	1.6	1.6	1.5	1.5	1.5	1.5	1.4	1.4	1.4
345	1.9	1.8	1.8	1.8	1.7	1.7	1.7	1.6	1.6	1.6	1.6	1.5
346	2.2	2.2	2.1	2.1	2	2	2	1.9	1.9	1.8	1.8	1.8
347	2.4	2.4	2.3	2.3	2.2	2.2	2.1	2.1	2.1	2	2	1.9
348	2.4	2.3	2.3	2.2	2.2	2.2	2.1	2.1	2	2	2	1.9
349	48.3	31.5	30.8	23.5	19.1	16.1	14	12.3	11.1	10	9.2	8.5
350	39	27.7	25.4	20.4	17	14.7	12.9	11.5	10.4	9.5	8.8	8.1
351	34.7	25.8	22.7	18.7	15.9	13.9	12.3	11.1	10.1	9.2	8.5	7.9
352	31.1	23.9	20.7	17.4	15	13.2	11.8	10.7	9.7	9	8.3	7.7
353	23.3	19.2	16.3	14.2	12.6	11.4	10.3	9.5	8.8	8.1	7.6	7.1
354	15.9	13.9	12.4	11.2	10.2	9.4	8.7	8.1	7.6	7.1	6.7	6.3
355	3.4	3.3	3.2	3.1	3	3	2.9	2.8	2.8	2.7	2.6	2.6
356	2.2	2.2	2.1	2.1	2	2	2	1.9	1.9	1.9	1.9	1.8
357	2.1	2.1	2	2	2	1.9	1.9	1.9	1.8	1.8	1.8	1.8
358	2.1	2	2	1.9	1.9	1.9	1.8	1.8	1.8	1.8	1.7	1.7
359	2	1.9	1.9	1.9	1.8	1.8	1.8	1.7	1.7	1.7	1.7	1.6
360	2.1	2.1	2	2	1.9	1.9	1.9	1.8	1.8	1.8	1.7	1.7
361	1.9	1.9	1.8	1.8	1.8	1.7	1.7	1.7	1.7	1.6	1.6	1.6
362	1.8	1.7	1.7	1.7	1.6	1.6	1.6	1.6	1.5	1.5	1.5	1.5
363	1.4	1.4	1.4	1.4	1.4	1.3	1.3	1.3	1.3	1.3	1.2	1.2
364	1.3	1.3	1.3	1.3	1.3	1.2	1.2	1.2	1.2	1.2	1.2	1.1
365	1.6	1.6	1.6	1.5	1.5	1.5	1.4	1.4	1.4	1.4	1.3	1.3
366	1.5	1.5	1.5	1.4	1.4	1.4	1.4	1.3	1.3	1.3	1.3	1.2
367	1.5	1.5	1.5	1.4	1.4	1.4	1.4	1.3	1.3	1.3	1.3	1.3
368	1.8	1.8	1.8	1.7	1.7	1.7	1.6	1.6	1.6	1.5	1.5	1.5
369	1.7	1.7	1.7	1.7	1.6	1.6	1.6	1.5	1.5	1.5	1.5	1.5
370	1.7	1.7	1.6	1.6	1.6	1.6	1.5	1.5	1.5	1.5	1.5	1.4
371	2.3	2.2	2.2	2.1	2.1	2	2	2	1.9	1.9	1.9	1.8
372	2.5	2.5	2.4	2.4	2.3	2.3	2.2	2.2	2.2	2.1	2.1	2
373	46.9	30.6	29.8	22.7	18.5	15.6	13.5	12	10.7	9.7	8.9	8.2
374	40.8	28.3	26.2	20.7	17.2	14.7	12.9	11.5	10.4	9.4	8.7	8
375	41.4	28.7	25.6	20.4	17	14.6	12.8	11.5	10.4	9.4	8.7	8
376	35.8	26.2	23.6	19.2	16.2	14.1	12.5	11.2	10.1	9.3	8.6	7.9
377	24.3	19.7	16.9	14.6	12.9	11.5	10.4	9.5	8.8	8.1	7.6	7.1
378	15.3	13.4	12	10.8	9.9	9.1	8.4	7.8	7.3	6.9	6.5	6.1
379	3	2.9	2.8	2.8	2.7	2.6	2.6	2.5	2.5	2.4	2.4	2.3
380	2	2	1.9	1.9	1.9	1.8	1.8	1.8	1.8	1.7	1.7	1.7
381	1.9	1.9	1.9	1.8	1.8	1.8	1.7	1.7	1.7	1.7	1.6	1.6
382	1.8	1.8	1.8	1.7	1.7	1.7	1.7	1.6	1.6	1.6	1.6	1.5
383	1.7	1.7	1.7	1.6	1.6	1.6	1.6	1.5	1.5	1.5	1.5	1.4
384	1.8	1.8	1.7	1.7	1.7	1.7	1.6	1.6	1.6	1.6	1.5	1.5
385	2	1.9	1.9	1.8	1.8	1.8	1.7	1.7	1.7	1.7	1.6	1.6
386	1.6	1.6	1.6	1.5	1.5	1.5	1.5	1.5	1.4	1.4	1.4	1.4
387	1.5	1.5	1.5	1.4	1.4	1.4	1.4	1.4	1.3	1.3	1.3	1.3
388	1.4	1.4	1.4	1.4	1.4	1.3	1.3	1.3	1.3	1.3	1.2	1.2
389	1.3	1.3	1.3	1.3	1.3	1.2	1.2	1.2	1.2	1.2	1.2	1.1
390	1.3	1.3	1.2	1.2	1.2	1.2	1.2	1.2	1.1	1.1	1.1	1.1
391	1.4	1.3	1.3	1.3	1.3	1.3	1.2	1.2	1.2	1.2	1.2	1.2
392	1.5	1.5	1.4	1.4	1.4	1.4	1.3	1.3	1.3	1.3	1.3	1.3
393	1.6	1.6	1.6	1.5	1.5	1.5	1.5	1.4	1.4	1.4	1.4	1.4
394	1.8	1.7	1.7	1.7	1.6	1.6	1.6	1.6	1.6	1.5	1.5	1.5
395	1.9	1.8	1.8	1.8	1.8	1.7	1.7	1.7	1.6	1.6	1.6	1.6
396	2.1	2	2	2	1.9	1.9	1.9	1.8	1.8	1.8	1.8	1.7
397	49.5	31.7	31.2	23.3	18.7	15.7	13.5	11.9	10.7	9.6	8.8	8.1
398	41.4	28.2	26.3	20.6	17	14.5	12.7	11.3	10.2	9.3	8.5	7.9
399	31.9	23.8	21.3	17.5	14.9	13	11.6	10.4	9.5	8.7	8	7.4
400	27.9	21.7	19	16	13.9	12.2	11	9.9	9.1	8.4	7.8	7.2
401	18.6	15.8	13.7	12.1	10.9	9.9	9.1	8.4	7.8	7.2	6.8	6.4
402	13	11.6	10.4	9.5	8.8	8.1	7.6	7.1	6.6	6.3	5.9	5.6
403	5.1	4.9	4.7	4.5	4.3	4.2	4	3.9	3.7	3.6	3.5	3.4
404	1.8	1.8	1.8	1.7	1.7	1.7	1.7	1.6	1.6	1.6	1.6	1.5
405	1.9	1.9	1.9	1.8	1.8	1.8	1.7	1.7	1.7	1.7	1.6	1.6
406	1.9	1.8	1.8	1.8	1.7	1.7	1.7	1.7	1.6	1.6	1.6	1.6
407	2.1	2	2	1.9	1.9	1.9	1.8	1.8	1.8	1.7	1.7	1.7
408	2	2	2	1.9	1.9	1.9	1.8	1.8	1.8	1.7	1.7	1.7
409	2	1.9	1.9	1.9	1.8	1.8	1.8	1.7	1.7	1.7	1.6	1.6
410	1.9	1.9	1.8	1.8	1.8	1.7	1.7	1.7	1.7	1.6	1.6	1.6
411	1.5	1.5	1.5	1.5	1.4	1.4	1.4	1.4	1.4	1.3	1.3	1.3
412	1.5	1.5	1.5	1.4	1.4	1.4	1.4	1.3	1.3	1.3	1.3	1.3
413	1.5	1.4	1.4	1.4	1.4	1.4	1.3	1.3	1.3	1.3	1.3	1.2
414	1.4	1.3	1.3	1.3	1.3	1.3	1.3	1.2	1.2	1.2	1.2	1.2
415	1.4	1.3	1.3	1.3	1.3	1.3	1.3	1.2	1.2	1.2	1.2	1.2
416	1.5	1.5	1.5	1.5	1.4	1.4	1.4	1.4	1.4	1.3	1.3	1.3
417	1.7	1.6	1.6	1.6	1.6	1.5	1.5	1.5	1.5	1.5	1.4	1.4
418	1.8	1.8	1.7	1.7	1.7	1.7	1.6	1.6	1.6	1.6	1.5	1.5
419	1.9	1.9	1.8	1.8	1.8	1.7	1.7	1.7	1.7	1.6	1.6	1.6
420	2	1.9	1.9	1.9	1.8	1.8	1.8	1.8	1.7	1.7	1.7	1.7
421	39.2	26.8	24.9	19.6	16.2	13.8	12.1	10.8	9.7	8.8	8.1	7.5
422	40.9	27.7	26.4	20.5	16.8	14.3	12.5	11.1	10	9.1	8.3	7.7
423	34.5	24.9	22.5	18.2	15.3	13.3	11.7	10.5	9.5	8.7	8	7.4
424	26.9	20.9	18	15.2	13.2	11.7	10.5	9.5	8.7	8	7.5	7
425	14.6	12.7	11.3	10.2	9.3	8.5	7.9	7.3	6.9	6.4	6.1	5.7
426	6.9	6.5	6.1	5.8	5.5	5.2	5	4.8	4.6	4.4	4.2	4
427	1.8	1.8	1.7	1.7	1.7	1.6	1.6	1.6	1.6	1.6	1.5	1.5
428	1.8	1.7	1.7	1.7	1.6	1.6	1.6	1.6	1.6	1.5	1.5	1.5
429	1.8	1.7	1.7	1.7	1.7	1.6	1.6	1.6	1.6	1.5	1.5	1.5
430	1.9	1.8	1.8	1.8	1.7	1.7	1.7	1.7	1.6	1.6	1.6	1.6
431	1.7	1.7	1.6	1.6	1.6	1.6	1.5	1.5	1.5	1.5	1.5	1.4
432	2.1	2	2	2	1.9	1.9	1.9	1.8	1.8	1.8	1.7	1.7
433	1.9	1.9	1.9	1.8	1.8	1.8	1.7	1.7	1.7	1.7	1.6	1.6
434	2	2	1.9	1.9	1.8	1.8	1.8	1.8	1.7	1.7	1.7	1.6
435	1.8	1.8	1.8	1.7	1.7	1.7	1.7	1.6	1.6	1.6	1.6	1.5
436	1.6	1.6	1.6	1.5	1.5	1.5	1.5	1.4	1.4	1.4	1.4	1.4
437	1.6	1.6	1.5	1.5	1.5	1.5	1.4	1.4	1.4	1.4	1.4	1.3
438	1.5	1.5	1.5	1.5	1.5	1.4	1.4	1.4	1.4	1.4	1.3	1.3
439	1.4	1.4	1.4	1.4	1.4	1.3	1.3	1.3	1.3	1.3	1.3	1.2
440	1.5	1.5	1.4	1.4	1.4	1.4	1.4	1.3	1.3	1.3	1.3	1.3
441	1.7	1.7	1.6	1.6	1.6	1.6	1.5	1.5	1.5	1.5	1.5	1.4
442	1.8	1.7	1.7	1.7	1.7	1.6	1.6	1.6	1.6	1.6	1.5	1.5
443	1.8	1.8	1.8	1.8	1.7	1.7	1.7	1.7	1.6	1.6	1.6	1.6
444	2	2	1.9	1.9	1.9	1.9	1.8	1.8	1.8	1.8	1.7	1.7
445	31.3	22.9	20.4	16.6	14.1	12.2	10.8	9.7	8.8	8.1	7.4	6.9
446	31.4	23.1	21	17.1	14.4	12.5	11.1	9.9	9	8.2	7.6	7
447	22.7	18.2	15.7	13.5	11.8	10.5	9.5	8.7	8	7.4	6.9	6.4
448	25.5	19.9	17.4	14.7	12.8	11.3	10.1	9.2	8.4	7.8	7.2	6.7
449	14.2	12.4	11	9.9	9	8.3	7.7	7.1	6.7	6.3	5.9	5.6
450	9.2	8.4	7.8	7.2	6.8	6.4	6	5.7	5.4	5.1	4.9	4.7
451	4.8	4.6	4.4	4.2	4.1	3.9	3.8	3.6	3.5	3.4	3.3	3.2
452	1.7	1.7	1.7	1.6	1.6	1.6	1.6	1.5	1.5	1.5	1.5	1.5
453	1.7	1.7	1.6	1.6	1.6	1.6	1.5	1.5	1.5	1.5	1.5	1.4
454	1.8	1.7	1.7	1.7	1.7	1.6	1.6	1.6	1.6	1.5	1.5	1.5
455	1.9	1.8	1.8	1.8	1.8	1.7	1.7	1.7	1.6	1.6	1.6	1.6
456	1.7	1.7	1.7	1.6	1.6	1.6	1.6	1.5	1.5	1.5	1.5	1.5
457	1.7	1.7	1.7	1.6	1.6	1.6	1.6	1.5	1.5	1.5	1.5	1.4
458	1.7	1.7	1.6	1.6	1.6	1.6	1.5	1.5	1.5	1.5	1.5	1.4
459	1.8	1.7	1.7	1.7	1.7	1.6	1.6	1.6	1.6	1.5	1.5	1.5
460	1.6	1.6	1.6	1.6	1.5	1.5	1.5	1.5	1.5	1.4	1.4	1.4
461	1.6	1.6	1.6	1.5	1.5	1.5	1.5	1.4	1.4	1.4	1.4	1.4
462	1.6	1.6	1.6	1.6	1.5	1.5	1.5	1.5	1.4	1.4	1.4	1.4
463	1.6	1.6	1.6	1.5	1.5	1.5	1.5	1.4	1.4	1.4	1.4	1.4
464	1.5	1.4	1.4	1.4	1.4	1.4	1.4	1.3	1.3	1.3	1.3	1.3
465	1.2	1.1	1.1	1.1	1.1	1.1	1.1	1.1	1.1	1.1	1.1	1
466	1.8	1.8	1.7	1.7	1.7	1.7	1.7	1.6	1.6	1.6	1.6	1.5
467	1.9	1.9	1.9	1.9	1.8	1.8	1.8	1.8	1.7	1.7	1.7	1.7
468	2	2	2	1.9	1.9	1.9	1.9	1.8	1.8	1.8	1.8	1.7
469	8.1	7.5	7	6.5	6.1	5.8	5.5	5.2	4.9	4.7	4.5	4.3
470	7.2	6.7	6.3	5.9	5.6	5.3	5	4.8	4.6	4.4	4.2	4.1
471	2	2	1.9	1.9	1.9	1.8	1.8	1.8	1.7	1.7	1.7	1.7
472	2.5	2.5	2.4	2.3	2.3	2.2	2.2	2.2	2.1	2.1	2	2
473	1.7	1.7	1.7	1.7	1.6	1.6	1.6	1.6	1.5	1.5	1.5	1.5
474	1.7	1.7	1.7	1.6	1.6	1.6	1.6	1.5	1.5	1.5	1.5	1.5
475	1.9	1.8	1.8	1.8	1.8	1.7	1.7	1.7	1.6	1.6	1.6	1.6
476	1.7	1.7	1.7	1.7	1.6	1.6	1.6	1.6	1.5	1.5	1.5	1.5
477	1.7	1.7	1.7	1.7	1.6	1.6	1.6	1.6	1.5	1.5	1.5	1.5
478	1.7	1.7	1.7	1.6	1.6	1.6	1.6	1.6	1.5	1.5	1.5	1.5
479	1.7	1.6	1.6	1.6	1.6	1.6	1.5	1.5	1.5	1.5	1.4	1.4
480	1.6	1.6	1.6	1.6	1.5	1.5	1.5	1.5	1.5	1.4	1.4	1.4
481	1.6	1.5	1.5	1.5	1.5	1.5	1.4	1.4	1.4	1.4	1.4	1.4
482	1.5	1.4	1.4	1.4	1.4	1.4	1.4	1.3	1.3	1.3	1.3	1.3
483	0.8	0.8	0.8	0.8	0.8	0.8	0.8	0.8	0.8	0.8	0.8	0.8
484	1.8	1.8	1.8	1.7	1.7	1.7	1.7	1.6	1.6	1.6	1.6	1.6
485	2	1.9	1.9	1.9	1.9	1.8	1.8	1.8	1.8	1.7	1.7	1.7
486	2	2	2	2	1.9	1.9	1.9	1.8	1.8	1.8	1.8	1.7
487	5.9	5.6	5.3	5	4.8	4.5	4.3	4.2	4	3.8	3.7	3.6
488	3.9	3.8	3.6	3.5	3.4	3.3	3.2	3.1	3	2.9	2.8	2.7
489	2.6	2.5	2.4	2.4	2.3	2.3	2.2	2.2	2.1	2.1	2.1	2
490	2.3	2.2	2.2	2.1	2.1	2.1	2	2	1.9	1.9	1.9	1.8
491	1.7	1.7	1.7	1.6	1.6	1.6	1.6	1.5	1.5	1.5	1.5	1.5
492	1.7	1.7	1.7	1.7	1.6	1.6	1.6	1.6	1.5	1.5	1.5	1.5
493	1.9	1.8	1.8	1.8	1.7	1.7	1.7	1.7	1.6	1.6	1.6	1.6
494	1.9	1.9	1.9	1.8	1.8	1.8	1.7	1.7	1.7	1.7	1.6	1.6
495	1.8	1.8	1.8	1.7	1.7	1.7	1.7	1.6	1.6	1.6	1.6	1.5
496	1.8	1.7	1.7	1.7	1.7	1.6	1.6	1.6	1.6	1.6	1.5	1.5
497	1.8	1.8	1.7	1.7	1.7	1.7	1.6	1.6	1.6	1.6	1.5	1.5
498	1.7	1.7	1.7	1.6	1.6	1.6	1.6	1.6	1.5	1.5	1.5	1.5
499	1.7	1.7	1.7	1.6	1.6	1.6	1.6	1.6	1.5	1.5	1.5	1.5
500	1.5	1.4	1.4	1.4	1.4	1.4	1.4	1.3	1.3	1.3	1.3	1.3
501	1.2	1.2	1.2	1.2	1.2	1.2	1.2	1.1	1.1	1.1	1.1	1.1
502	1.8	1.8	1.8	1.8	1.7	1.7	1.7	1.7	1.6	1.6	1.6	1.6
503	1.9	1.8	1.8	1.8	1.8	1.8	1.7	1.7	1.7	1.7	1.6	1.6
504	2	2	2	1.9	1.9	1.9	1.9	1.8	1.8	1.8	1.8	1.7
505	2.7	2.6	2.6	2.5	2.4	2.4	2.3	2.3	2.2	2.2	2.1	2.1
506	1.5	1.5	1.5	1.5	1.4	1.4	1.4	1.4	1.4	1.3	1.3	1.3
507	1.6	1.6	1.5	1.5	1.5	1.5	1.5	1.4	1.4	1.4	1.4	1.4
508	1.7	1.6	1.6	1.6	1.6	1.5	1.5	1.5	1.5	1.5	1.4	1.4
509	1.7	1.7	1.7	1.7	1.6	1.6	1.6	1.6	1.5	1.5	1.5	1.5
510	1.8	1.7	1.7	1.7	1.7	1.6	1.6	1.6	1.6	1.5	1.5	1.5
511	1.8	1.7	1.7	1.7	1.7	1.6	1.6	1.6	1.6	1.5	1.5	1.5
512	1.8	1.7	1.7	1.7	1.7	1.6	1.6	1.6	1.6	1.5	1.5	1.5
513	1.9	1.8	1.8	1.8	1.8	1.7	1.7	1.7	1.7	1.6	1.6	1.6
514	1.9	1.8	1.8	1.8	1.8	1.7	1.7	1.7	1.7	1.6	1.6	1.6
515	1.8	1.8	1.8	1.8	1.7	1.7	1.7	1.7	1.6	1.6	1.6	1.6
516	1.8	1.8	1.7	1.7	1.7	1.7	1.6	1.6	1.6	1.6	1.6	1.5
517	1.7	1.7	1.7	1.7	1.6	1.6	1.6	1.6	1.6	1.5	1.5	1.5
518	1.9	1.9	1.8	1.8	1.8	1.8	1.7	1.7	1.7	1.7	1.6	1.6
519	1.6	1.6	1.6	1.6	1.6	1.5	1.5	1.5	1.5	1.5	1.5	1.4
520	1.2	1.2	1.2	1.2	1.2	1.2	1.1	1.1	1.1	1.1	1.1	1.1
521	1.6	1.5	1.5	1.5	1.5	1.5	1.5	1.4	1.4	1.4	1.4	1.4
522	1.3	1.3	1.3	1.3	1.3	1.3	1.3	1.3	1.2	1.2	1.2	1.2
523	1.4	1.4	1.4	1.4	1.3	1.3	1.3	1.3	1.3	1.3	1.2	1.2
524	1.5	1.5	1.5	1.5	1.5	1.4	1.4	1.4	1.4	1.4	1.3	1.3
525	1.6	1.5	1.5	1.5	1.5	1.4	1.4	1.4	1.4	1.4	1.4	1.3
526	1.6	1.6	1.6	1.5	1.5	1.5	1.5	1.4	1.4	1.4	1.4	1.4
527	1.7	1.7	1.6	1.6	1.6	1.6	1.5	1.5	1.5	1.5	1.5	1.4
528	1.7	1.7	1.7	1.7	1.6	1.6	1.6	1.6	1.5	1.5	1.5	1.5
529	1.7	1.7	1.7	1.7	1.6	1.6	1.6	1.6	1.5	1.5	1.5	1.5
530	1.8	1.8	1.7	1.7	1.7	1.7	1.6	1.6	1.6	1.6	1.5	1.5
531	1.9	1.8	1.8	1.8	1.8	1.7	1.7	1.7	1.7	1.6	1.6	1.6
532	1.9	1.9	1.9	1.9	1.8	1.8	1.8	1.8	1.7	1.7	1.7	1.7
533	2	1.9	1.9	1.9	1.8	1.8	1.8	1.8	1.7	1.7	1.7	1.7
534	2	2	1.9	1.9	1.9	1.9	1.8	1.8	1.8	1.8	1.7	1.7
535	1.9	1.9	1.9	1.8	1.8	1.8	1.8	1.8	1.7	1.7	1.7	1.7
536	2	2	2	1.9	1.9	1.9	1.9	1.8	1.8	1.8	1.8	1.7
537	2.1	2	2	2	1.9	1.9	1.9	1.9	1.8	1.8	1.8	1.8
538	1.4	1.4	1.4	1.3	1.3	1.3	1.3	1.3	1.3	1.3	1.3	1.2
539	1.5	1.5	1.5	1.5	1.5	1.5	1.4	1.4	1.4	1.4	1.4	1.4
540	1.5	1.5	1.5	1.4	1.4	1.4	1.4	1.4	1.4	1.4	1.3	1.3
541	1.4	1.3	1.3	1.3	1.3	1.3	1.2	1.2	1.2	1.2	1.2	1.2
542	1.5	1.4	1.4	1.4	1.4	1.4	1.3	1.3	1.3	1.3	1.3	1.3
543	1.5	1.5	1.5	1.5	1.4	1.4	1.4	1.4	1.4	1.3	1.3	1.3
544	1.6	1.6	1.5	1.5	1.5	1.5	1.4	1.4	1.4	1.4	1.4	1.4
545	1.6	1.6	1.6	1.6	1.5	1.5	1.5	1.5	1.5	1.4	1.4	1.4
546	1.8	1.7	1.7	1.7	1.6	1.6	1.6	1.6	1.6	1.5	1.5	1.5
547	1.8	1.8	1.7	1.7	1.7	1.7	1.6	1.6	1.6	1.6	1.6	1.5
548	1.8	1.8	1.7	1.7	1.7	1.7	1.6	1.6	1.6	1.6	1.6	1.5
549	1.8	1.8	1.8	1.8	1.7	1.7	1.7	1.7	1.6	1.6	1.6	1.6
550	2	1.9	1.9	1.9	1.8	1.8	1.8	1.8	1.7	1.7	1.7	1.7
551	2	1.9	1.9	1.9	1.8	1.8	1.8	1.8	1.7	1.7	1.7	1.7
552	2	2	1.9	1.9	1.9	1.9	1.8	1.8	1.8	1.8	1.7	1.7
553	2.1	2	2	2	2	1.9	1.9	1.9	1.9	1.8	1.8	1.8
554	2.1	2.1	2.1	2	2	2	2	1.9	1.9	1.9	1.9	1.8
555	2.1	2.1	2.1	2	2	2	2	1.9	1.9	1.9	1.9	1.8
556	1.8	1.8	1.8	1.8	1.7	1.7	1.7	1.7	1.7	1.6	1.6	1.6
557	1.5	1.5	1.5	1.5	1.5	1.5	1.5	1.4	1.4	1.4	1.4	1.4
558	1.6	1.6	1.6	1.6	1.6	1.5	1.5	1.5	1.5	1.5	1.5	1.4
559	1.3	1.3	1.3	1.2	1.2	1.2	1.2	1.2	1.2	1.1	1.1	1.1
560	1.4	1.3	1.3	1.3	1.3	1.3	1.2	1.2	1.2	1.2	1.2	1.2
561	1.5	1.5	1.4	1.4	1.4	1.4	1.4	1.3	1.3	1.3	1.3	1.3
562	1.6	1.5	1.5	1.5	1.5	1.4	1.4	1.4	1.4	1.4	1.3	1.3
563	1.6	1.6	1.6	1.5	1.5	1.5	1.5	1.5	1.4	1.4	1.4	1.4
564	1.8	1.8	1.7	1.7	1.7	1.7	1.6	1.6	1.6	1.6	1.5	1.5
565	1.8	1.8	1.8	1.7	1.7	1.7	1.7	1.6	1.6	1.6	1.6	1.5
566	1.8	1.8	1.8	1.7	1.7	1.7	1.7	1.6	1.6	1.6	1.6	1.6
567	1.7	1.7	1.7	1.7	1.6	1.6	1.6	1.6	1.6	1.5	1.5	1.5
568	1.9	1.9	1.9	1.9	1.8	1.8	1.8	1.8	1.7	1.7	1.7	1.7
569	2.1	2	2	2	2	1.9	1.9	1.9	1.8	1.8	1.8	1.8
570	2.2	2.2	2.1	2.1	2.1	2	2	2	1.9	1.9	1.9	1.9
571	2.1	2.1	2.1	2	2	2	1.9	1.9	1.9	1.9	1.8	1.8
572	2.2	2.2	2.1	2.1	2.1	2	2	2	2	1.9	1.9	1.9
573	2.3	2.2	2.2	2.2	2.1	2.1	2.1	2	2	2	2	1.9
574	2.1	2.1	2	2	2	2	1.9	1.9	1.9	1.9	1.8	1.8
575	1.8	1.8	1.8	1.8	1.8	1.7	1.7	1.7	1.7	1.7	1.6	1.6
576	1.8	1.8	1.8	1.8	1.7	1.7	1.7	1.7	1.7	1.6	1.6	1.6
577	1.2	1.2	1.2	1.2	1.2	1.1	1.1	1.1	1.1	1.1	1.1	1.1
578	1.3	1.3	1.3	1.2	1.2	1.2	1.2	1.2	1.2	1.2	1.1	1.1
579	1.4	1.3	1.3	1.3	1.3	1.3	1.2	1.2	1.2	1.2	1.2	1.2
580	1.5	1.5	1.5	1.5	1.4	1.4	1.4	1.4	1.4	1.3	1.3	1.3
581	1.6	1.6	1.5	1.5	1.5	1.5	1.4	1.4	1.4	1.4	1.4	1.4
582	1.8	1.7	1.7	1.7	1.7	1.6	1.6	1.6	1.6	1.5	1.5	1.5
583	1.8	1.8	1.8	1.7	1.7	1.7	1.7	1.6	1.6	1.6	1.6	1.5
584	1.8	1.8	1.7	1.7	1.7	1.7	1.6	1.6	1.6	1.6	1.6	1.5
585	1.8	1.8	1.8	1.8	1.7	1.7	1.7	1.7	1.7	1.6	1.6	1.6
586	1.9	1.9	1.8	1.8	1.8	1.8	1.7	1.7	1.7	1.7	1.7	1.6
587	2.1	2	2	2	1.9	1.9	1.9	1.9	1.8	1.8	1.8	1.8
588	2.1	2.1	2.1	2	2	2	1.9	1.9	1.9	1.9	1.8	1.8
589	2.1	2.1	2	2	2	1.9	1.9	1.9	1.9	1.9	1.8	1.8
590	2.1	2	2	2	2	1.9	1.9	1.9	1.9	1.8	1.8	1.8
591	2.9	2.8	2.8	2.7	2.7	2.6	2.6	2.5	2.5	2.4	2.4	2.4
592	2.2	2.2	2.2	2.2	2.1	2.1	2.1	2	2	2	2	1.9
593	2	2	2	1.9	1.9	1.9	1.9	1.8	1.8	1.8	1.8	1.7
594	1.8	1.8	1.8	1.8	1.8	1.7	1.7	1.7	1.7	1.7	1.6	1.6
595	1.2	1.2	1.2	1.2	1.2	1.2	1.1	1.1	1.1	1.1	1.1	1.1
596	1.2	1.2	1.2	1.2	1.1	1.1	1.1	1.1	1.1	1.1	1.1	1.1
597	1.3	1.3	1.2	1.2	1.2	1.2	1.2	1.2	1.2	1.1	1.1	1.1
598	1.3	1.3	1.3	1.3	1.3	1.3	1.2	1.2	1.2	1.2	1.2	1.2
599	1.5	1.5	1.4	1.4	1.4	1.4	1.4	1.4	1.3	1.3	1.3	1.3
600	1.6	1.6	1.5	1.5	1.5	1.5	1.5	1.4	1.4	1.4	1.4	1.4
601	1.7	1.6	1.6	1.6	1.6	1.5	1.5	1.5	1.5	1.5	1.5	1.4
602	1.8	1.8	1.8	1.7	1.7	1.7	1.7	1.7	1.6	1.6	1.6	1.6
603	1.9	1.9	1.8	1.8	1.8	1.8	1.7	1.7	1.7	1.7	1.6	1.6
604	1.8	1.8	1.8	1.8	1.7	1.7	1.7	1.7	1.7	1.6	1.6	1.6
605	1.8	1.8	1.8	1.8	1.7	1.7	1.7	1.7	1.7	1.6	1.6	1.6
606	1.9	1.8	1.8	1.8	1.8	1.7	1.7	1.7	1.7	1.7	1.6	1.6
607	1.9	1.9	1.9	1.8	1.8	1.8	1.8	1.7	1.7	1.7	1.7	1.7
608	1.9	1.9	1.9	1.8	1.8	1.8	1.8	1.7	1.7	1.7	1.7	1.7
609	2.2	2.1	2.1	2.1	2	2	2	2	1.9	1.9	1.9	1.9
610	2.2	2.2	2.1	2.1	2.1	2	2	2	2	1.9	1.9	1.9
611	2	2	2	2	1.9	1.9	1.9	1.9	1.8	1.8	1.8	1.8
612	1.9	1.9	1.8	1.8	1.8	1.8	1.7	1.7	1.7	1.7	1.7	1.7
613	1.2	1.2	1.2	1.2	1.1	1.1	1.1	1.1	1.1	1.1	1.1	1
614	1.2	1.2	1.2	1.1	1.1	1.1	1.1	1.1	1.1	1.1	1.1	1
615	1.3	1.2	1.2	1.2	1.2	1.2	1.2	1.2	1.1	1.1	1.1	1.1
616	1.3	1.3	1.3	1.3	1.3	1.2	1.2	1.2	1.2	1.2	1.2	1.2
617	1.4	1.4	1.4	1.4	1.4	1.4	1.3	1.3	1.3	1.3	1.3	1.3
618	1.5	1.5	1.5	1.4	1.4	1.4	1.4	1.4	1.3	1.3	1.3	1.3
619	1.6	1.5	1.5	1.5	1.5	1.5	1.4	1.4	1.4	1.4	1.4	1.4
620	1.6	1.6	1.6	1.6	1.6	1.5	1.5	1.5	1.5	1.5	1.4	1.4
621	1.8	1.8	1.8	1.8	1.7	1.7	1.7	1.7	1.6	1.6	1.6	1.6
622	1.9	1.9	1.8	1.8	1.8	1.8	1.7	1.7	1.7	1.7	1.7	1.6
623	1.8	1.7	1.7	1.7	1.7	1.7	1.6	1.6	1.6	1.6	1.6	1.5
624	1.8	1.8	1.8	1.8	1.7	1.7	1.7	1.7	1.7	1.6	1.6	1.6
625	1.9	1.9	1.8	1.8	1.8	1.8	1.8	1.7	1.7	1.7	1.7	1.7
626	1.9	1.9	1.8	1.8	1.8	1.8	1.8	1.7	1.7	1.7	1.7	1.7
627	1.9	1.9	1.9	1.8	1.8	1.8	1.8	1.8	1.7	1.7	1.7	1.7
628	2	2	1.9	1.9	1.9	1.9	1.8	1.8	1.8	1.8	1.8	1.7
629	1.9	1.9	1.9	1.9	1.9	1.8	1.8	1.8	1.8	1.7	1.7	1.7
630	1.9	1.9	1.9	1.9	1.8	1.8	1.8	1.8	1.7	1.7	1.7	1.7
631	1.2	1.2	1.2	1.2	1.1	1.1	1.1	1.1	1.1	1.1	1.1	1
632	1.2	1.2	1.1	1.1	1.1	1.1	1.1	1.1	1.1	1.1	1	1
633	1.3	1.3	1.3	1.3	1.3	1.2	1.2	1.2	1.2	1.2	1.2	1.2
634	1.3	1.3	1.3	1.2	1.2	1.2	1.2	1.2	1.2	1.2	1.1	1.1
635	1.4	1.4	1.4	1.3	1.3	1.3	1.3	1.3	1.3	1.2	1.2	1.2
636	1.5	1.4	1.4	1.4	1.4	1.4	1.4	1.3	1.3	1.3	1.3	1.3
637	1.5	1.5	1.5	1.5	1.4	1.4	1.4	1.4	1.4	1.4	1.3	1.3
638	1.6	1.6	1.5	1.5	1.5	1.5	1.5	1.4	1.4	1.4	1.4	1.4
639	1.7	1.6	1.6	1.6	1.6	1.6	1.5	1.5	1.5	1.5	1.5	1.5
640	1.8	1.8	1.8	1.7	1.7	1.7	1.7	1.7	1.6	1.6	1.6	1.6
641	1.8	1.7	1.7	1.7	1.7	1.7	1.6	1.6	1.6	1.6	1.6	1.5
642	1.8	1.8	1.8	1.7	1.7	1.7	1.7	1.7	1.6	1.6	1.6	1.6
643	1.9	1.8	1.8	1.8	1.8	1.8	1.7	1.7	1.7	1.7	1.7	1.6
644	1.9	1.9	1.8	1.8	1.8	1.8	1.7	1.7	1.7	1.7	1.7	1.6
645	1.9	1.9	1.8	1.8	1.8	1.8	1.7	1.7	1.7	1.7	1.7	1.6
646	1.9	1.9	1.9	1.8	1.8	1.8	1.8	1.7	1.7	1.7	1.7	1.7
647	3.2	3.1	3.1	3	2.9	2.9	2.8	2.8	2.7	2.7	2.6	2.6
648	1.9	1.9	1.9	1.9	1.8	1.8	1.8	1.8	1.7	1.7	1.7	1.7
649	1.1	1.1	1.1	1.1	1	1	1	1	1	1	1	1
650	1.3	1.3	1.3	1.3	1.3	1.2	1.2	1.2	1.2	1.2	1.2	1.1
651	1.4	1.4	1.4	1.3	1.3	1.3	1.3	1.3	1.2	1.2	1.2	1.2
652	1.3	1.3	1.3	1.2	1.2	1.2	1.2	1.2	1.2	1.2	1.1	1.1
653	1.3	1.3	1.3	1.3	1.3	1.3	1.2	1.2	1.2	1.2	1.2	1.2
654	1.4	1.4	1.4	1.4	1.4	1.3	1.3	1.3	1.3	1.3	1.3	1.2
655	1.5	1.5	1.5	1.5	1.4	1.4	1.4	1.4	1.4	1.4	1.3	1.3
656	1.6	1.6	1.5	1.5	1.5	1.5	1.5	1.4	1.4	1.4	1.4	1.4
657	1.6	1.6	1.6	1.6	1.5	1.5	1.5	1.5	1.5	1.5	1.4	1.4
658	1.7	1.7	1.7	1.6	1.6	1.6	1.6	1.6	1.5	1.5	1.5	1.5
659	1.8	1.7	1.7	1.7	1.7	1.7	1.6	1.6	1.6	1.6	1.6	1.5
660	1.8	1.8	1.8	1.7	1.7	1.7	1.7	1.7	1.6	1.6	1.6	1.6
661	1.8	1.8	1.8	1.8	1.8	1.7	1.7	1.7	1.7	1.7	1.6	1.6
662	1.9	1.8	1.8	1.8	1.8	1.7	1.7	1.7	1.7	1.7	1.6	1.6
663	1.9	1.8	1.8	1.8	1.8	1.8	1.7	1.7	1.7	1.7	1.7	1.6
664	1.9	1.9	1.8	1.8	1.8	1.8	1.8	1.7	1.7	1.7	1.7	1.7
665	3.9	3.8	3.7	3.6	3.5	3.5	3.4	3.3	3.2	3.2	3.1	3
666	3.4	3.3	3.3	3.2	3.1	3	3	2.9	2.9	2.8	2.8	2.7
667	1.2	1.2	1.2	1.2	1.2	1.1	1.1	1.1	1.1	1.1	1.1	1.1
668	1.3	1.3	1.3	1.2	1.2	1.2	1.2	1.2	1.2	1.1	1.1	1.1
669	1.3	1.3	1.3	1.3	1.3	1.3	1.2	1.2	1.2	1.2	1.2	1.2
670	1.3	1.3	1.3	1.2	1.2	1.2	1.2	1.2	1.2	1.2	1.1	1.1
671	1.3	1.3	1.3	1.3	1.3	1.3	1.2	1.2	1.2	1.2	1.2	1.2
672	1.4	1.4	1.4	1.4	1.3	1.3	1.3	1.3	1.3	1.3	1.2	1.2
673	1.5	1.5	1.4	1.4	1.4	1.4	1.4	1.4	1.3	1.3	1.3	1.3
674	1.5	1.5	1.5	1.5	1.5	1.4	1.4	1.4	1.4	1.4	1.4	1.3
675	1.6	1.6	1.6	1.5	1.5	1.5	1.5	1.5	1.5	1.4	1.4	1.4
676	1.7	1.7	1.6	1.6	1.6	1.6	1.6	1.5	1.5	1.5	1.5	1.5
677	1.7	1.7	1.7	1.7	1.7	1.6	1.6	1.6	1.6	1.6	1.5	1.5
678	1.8	1.8	1.7	1.7	1.7	1.7	1.7	1.6	1.6	1.6	1.6	1.6
679	1.8	1.8	1.8	1.8	1.7	1.7	1.7	1.7	1.7	1.6	1.6	1.6
680	1.9	1.8	1.8	1.8	1.8	1.7	1.7	1.7	1.7	1.7	1.6	1.6
681	1.9	1.8	1.8	1.8	1.8	1.7	1.7	1.7	1.7	1.7	1.6	1.6
682	1.9	1.9	1.8	1.8	1.8	1.8	1.7	1.7	1.7	1.7	1.7	1.6
683	4.3	4.2	4.1	4	3.9	3.8	3.7	3.6	3.5	3.4	3.3	3.3
684	3.2	3.2	3.1	3	3	2.9	2.8	2.8	2.7	2.7	2.6	2.6
685	1.2	1.2	1.2	1.1	1.1	1.1	1.1	1.1	1.1	1.1	1	1
686	1.3	1.3	1.3	1.3	1.3	1.2	1.2	1.2	1.2	1.2	1.2	1.1
687	1.2	1.2	1.2	1.2	1.2	1.2	1.1	1.1	1.1	1.1	1.1	1.1
688	1.3	1.3	1.3	1.2	1.2	1.2	1.2	1.2	1.2	1.2	1.1	1.1
689	1.4	1.3	1.3	1.3	1.3	1.3	1.3	1.2	1.2	1.2	1.2	1.2
690	1.4	1.4	1.4	1.4	1.3	1.3	1.3	1.3	1.3	1.3	1.3	1.2
691	1.5	1.5	1.5	1.4	1.4	1.4	1.4	1.4	1.3	1.3	1.3	1.3
692	1.5	1.5	1.5	1.5	1.5	1.5	1.4	1.4	1.4	1.4	1.4	1.4
693	1.6	1.6	1.6	1.5	1.5	1.5	1.5	1.5	1.5	1.4	1.4	1.4
694	1.7	1.6	1.6	1.6	1.6	1.6	1.5	1.5	1.5	1.5	1.5	1.5
695	1.7	1.7	1.7	1.7	1.6	1.6	1.6	1.6	1.6	1.5	1.5	1.5
696	1.8	1.8	1.7	1.7	1.7	1.7	1.7	1.6	1.6	1.6	1.6	1.6
697	1.8	1.8	1.8	1.7	1.7	1.7	1.7	1.7	1.6	1.6	1.6	1.6
698	1.8	1.8	1.8	1.8	1.7	1.7	1.7	1.7	1.7	1.6	1.6	1.6
699	1.8	1.8	1.8	1.8	1.8	1.7	1.7	1.7	1.7	1.6	1.6	1.6
700	1.9	1.9	1.8	1.8	1.8	1.8	1.7	1.7	1.7	1.7	1.7	1.6
701	4.6	4.5	4.4	4.2	4.1	4	3.9	3.8	3.7	3.6	3.5	3.4
702	3.9	3.8	3.7	3.6	3.5	3.4	3.4	3.3	3.2	3.1	3.1	3
703	3.5	3.5	3.4	3.3	3.2	3.2	3.1	3	3	2.9	2.8	2.8
704	4.2	4.1	4	3.9	3.8	3.7	3.6	3.5	3.4	3.4	3.3	3.2
705	3.6	3.5	3.5	3.4	3.3	3.2	3.2	3.1	3	3	2.9	2.8
706	2	1.9	1.9	1.9	1.9	1.8	1.8	1.8	1.8	1.7	1.7	1.7
707	1.9	1.9	1.9	1.8	1.8	1.8	1.8	1.8	1.7	1.7	1.7	1.7
708	1.9	1.9	1.8	1.8	1.8	1.8	1.8	1.7	1.7	1.7	1.7	1.7
709	2.4	2.4	2.3	2.2	2.2	2.1	2.1	2	2	1.9	1.9	1.8
710	2.2	2.1	2.1	2	2	1.9	1.9	1.8	1.8	1.8	1.7	1.7
711	1.3	1.2	1.2	1.2	1.2	1.2	1.2	1.2	1.1	1.1	1.1	1.1
712	1.3	1.3	1.3	1.3	1.2	1.2	1.2	1.2	1.2	1.2	1.1	1.1
713	1.4	1.3	1.3	1.3	1.3	1.3	1.3	1.2	1.2	1.2	1.2	1.2
714	1.4	1.4	1.4	1.4	1.3	1.3	1.3	1.3	1.3	1.3	1.3	1.2
715	1.5	1.5	1.4	1.4	1.4	1.4	1.4	1.4	1.3	1.3	1.3	1.3
716	1.5	1.5	1.5	1.5	1.5	1.4	1.4	1.4	1.4	1.4	1.4	1.3
717	1.6	1.6	1.6	1.5	1.5	1.5	1.5	1.5	1.5	1.4	1.4	1.4
718	1.7	1.7	1.6	1.6	1.6	1.6	1.5	1.5	1.5	1.5	1.5	1.5
719	1.7	1.7	1.7	1.7	1.6	1.6	1.6	1.6	1.6	1.5	1.5	1.5
720	1.8	1.8	1.7	1.7	1.7	1.7	1.7	1.6	1.6	1.6	1.6	1.6
721	1.8	1.8	1.8	1.7	1.7	1.7	1.7	1.7	1.6	1.6	1.6	1.6
722	1.8	1.8	1.8	1.7	1.7	1.7	1.7	1.7	1.6	1.6	1.6	1.6
723	1.8	1.8	1.8	1.7	1.7	1.7	1.7	1.7	1.6	1.6	1.6	1.6
724	1.9	1.8	1.8	1.8	1.8	1.8	1.7	1.7	1.7	1.7	1.7	1.6
725	4.9	4.7	4.5	4.4	4.3	4.1	4	3.9	3.8	3.7	3.6	3.5
726	4.8	4.6	4.5	4.3	4.2	4.1	4	3.9	3.8	3.7	3.6	3.5
727	4.2	4.1	4	3.9	3.8	3.7	3.6	3.5	3.4	3.3	3.3	3.2
728	4.2	4.1	4	3.9	3.8	3.7	3.6	3.5	3.4	3.3	3.2	3.2
729	3.8	3.7	3.6	3.5	3.5	3.4	3.3	3.2	3.2	3.1	3	3
730	3.2	3.1	3.1	3	2.9	2.9	2.8	2.8	2.7	2.7	2.6	2.6
731	1.9	1.9	1.9	1.9	1.8	1.8	1.8	1.8	1.7	1.7	1.7	1.7
732	1.9	1.9	1.9	1.8	1.8	1.8	1.8	1.8	1.7	1.7	1.7	1.7
733	2.5	2.4	2.4	2.3	2.2	2.2	2.1	2.1	2	2	1.9	1.9
734	2.2	2.1	2.1	2	2	2	1.9	1.9	1.8	1.8	1.8	1.7
735	2.2	2.2	2.1	2.1	2	2	1.9	1.9	1.8	1.8	1.8	1.7
736	1.6	1.6	1.5	1.5	1.5	1.5	1.4	1.4	1.4	1.4	1.4	1.3
737	1.3	1.3	1.3	1.3	1.3	1.3	1.2	1.2	1.2	1.2	1.2	1.2
738	1.4	1.4	1.4	1.4	1.3	1.3	1.3	1.3	1.3	1.3	1.2	1.2
739	1.5	1.5	1.4	1.4	1.4	1.4	1.4	1.4	1.3	1.3	1.3	1.3
740	1.5	1.5	1.5	1.5	1.5	1.4	1.4	1.4	1.4	1.4	1.4	1.3
741	1.6	1.6	1.6	1.6	1.5	1.5	1.5	1.5	1.5	1.4	1.4	1.4
742	1.7	1.6	1.6	1.6	1.6	1.6	1.5	1.5	1.5	1.5	1.5	1.5
743	2	1.9	1.9	1.9	1.8	1.8	1.8	1.8	1.7	1.7	1.7	1.7
744	1.8	1.8	1.8	1.8	1.8	1.7	1.7	1.7	1.7	1.6	1.6	1.6
745	1.8	1.8	1.8	1.7	1.7	1.7	1.7	1.7	1.6	1.6	1.6	1.6
746	1.8	1.8	1.8	1.7	1.7	1.7	1.7	1.7	1.6	1.6	1.6	1.6
747	1.8	1.8	1.8	1.7	1.7	1.7	1.7	1.7	1.6	1.6	1.6	1.6
748	1.8	1.8	1.8	1.8	1.7	1.7	1.7	1.7	1.7	1.6	1.6	1.6
749	4.5	4.3	4.2	4.1	4	3.9	3.8	3.7	3.6	3.5	3.4	3.3
750	4.7	4.5	4.4	4.3	4.1	4	3.9	3.8	3.7	3.6	3.5	3.4
751	4.5	4.4	4.2	4.1	4	3.9	3.8	3.7	3.6	3.5	3.4	3.3
752	4.3	4.2	4.1	4	3.9	3.8	3.7	3.6	3.5	3.4	3.3	3.3
753	3.7	3.7	3.6	3.5	3.4	3.3	3.2	3.2	3.1	3	3	2.9
754	3.4	3.4	3.3	3.2	3.1	3.1	3	2.9	2.9	2.8	2.8	2.7
755	1.9	1.9	1.9	1.8	1.8	1.8	1.8	1.7	1.7	1.7	1.7	1.7
756	1.9	1.8	1.8	1.8	1.8	1.8	1.7	1.7	1.7	1.7	1.7	1.6
757	2.1	2.1	2	2	1.9	1.9	1.8	1.8	1.8	1.7	1.7	1.6
758	1.2	1.1	1.1	1.1	1.1	1.1	1.1	1.1	1	1	1	1
759	1.9	1.9	1.8	1.8	1.8	1.7	1.7	1.7	1.6	1.6	1.6	1.5
760	2.7	2.6	2.6	2.5	2.4	2.4	2.3	2.3	2.2	2.2	2.1	2.1
761	2	1.9	1.9	1.9	1.8	1.8	1.8	1.7	1.7	1.7	1.7	1.6
762	2.1	2.1	2.1	2	2	1.9	1.9	1.9	1.8	1.8	1.8	1.8
763	2.7	2.6	2.5	2.5	2.4	2.4	2.3	2.3	2.2	2.2	2.1	2.1
764	3.1	3	2.9	2.8	2.8	2.7	2.6	2.6	2.5	2.5	2.4	2.4
765	3.1	3.1	3	2.9	2.8	2.8	2.7	2.6	2.6	2.5	2.5	2.4
766	2.9	2.9	2.8	2.7	2.7	2.6	2.6	2.5	2.5	2.4	2.4	2.3
767	3.7	3.6	3.5	3.4	3.3	3.3	3.2	3.1	3	3	2.9	2.8
768	3.4	3.3	3.2	3.2	3.1	3	3	2.9	2.8	2.8	2.7	2.7
769	1.8	1.8	1.8	1.8	1.7	1.7	1.7	1.7	1.7	1.6	1.6	1.6
770	1.8	1.8	1.8	1.7	1.7	1.7	1.7	1.7	1.6	1.6	1.6	1.6
771	1.8	1.8	1.8	1.8	1.7	1.7	1.7	1.7	1.7	1.6	1.6	1.6
772	1.9	1.8	1.8	1.8	1.8	1.7	1.7	1.7	1.7	1.7	1.6	1.6
773	3.3	3.2	3.1	3.1	3	2.9	2.9	2.8	2.8	2.7	2.6	2.6
774	4.4	4.3	4.1	4	3.9	3.8	3.7	3.6	3.5	3.4	3.4	3.3
775	4.7	4.5	4.4	4.2	4.1	4	3.9	3.8	3.7	3.6	3.5	3.4
776	4.7	4.5	4.4	4.2	4.1	4	3.9	3.8	3.7	3.6	3.5	3.4
777	3.6	3.5	3.5	3.4	3.3	3.2	3.2	3.1	3	3	2.9	2.8
778	2.3	2.2	2.2	2.2	2.1	2.1	2.1	2.1	2	2	2	1.9
779	1.9	1.8	1.8	1.8	1.8	1.8	1.7	1.7	1.7	1.7	1.7	1.6
780	1.9	1.8	1.8	1.8	1.8	1.7	1.7	1.7	1.7	1.7	1.6	1.6
781	2.4	2.3	2.2	2.2	2.1	2.1	2	2	1.9	1.9	1.8	1.8
782	1.1	1.1	1.1	1.1	1.1	1.1	1.1	1	1	1	1	1
783	1.5	1.5	1.5	1.5	1.4	1.4	1.4	1.4	1.3	1.3	1.3	1.3
784	2.6	2.5	2.5	2.4	2.4	2.3	2.2	2.2	2.1	2.1	2.1	2
785	2.7	2.6	2.5	2.5	2.4	2.3	2.3	2.2	2.2	2.1	2.1	2.1
786	2.3	2.2	2.2	2.1	2.1	2.1	2	2	1.9	1.9	1.9	1.8
787	3	2.9	2.8	2.8	2.7	2.6	2.6	2.5	2.5	2.4	2.3	2.3
788	3.4	3.3	3.2	3.1	3	2.9	2.9	2.8	2.7	2.7	2.6	2.5
789	3.6	3.5	3.4	3.3	3.2	3.1	3	2.9	2.9	2.8	2.7	2.7
790	3.7	3.6	3.5	3.4	3.3	3.2	3.1	3.1	3	2.9	2.8	2.8
791	3.9	3.7	3.6	3.5	3.4	3.3	3.3	3.2	3.1	3	3	2.9
792	3.6	3.5	3.5	3.4	3.3	3.2	3.1	3.1	3	2.9	2.9	2.8
793	3.5	3.4	3.3	3.2	3.2	3.1	3	3	2.9	2.8	2.8	2.7
794	3.2	3.1	3.1	3	2.9	2.9	2.8	2.8	2.7	2.7	2.6	2.6
795	2.3	2.2	2.2	2.2	2.1	2.1	2.1	2	2	2	2	1.9
796	1.9	1.8	1.8	1.8	1.8	1.7	1.7	1.7	1.7	1.7	1.6	1.6
797	3.1	3	3	2.9	2.9	2.8	2.7	2.7	2.6	2.6	2.5	2.5
798	2.7	2.7	2.6	2.6	2.5	2.5	2.4	2.4	2.3	2.3	2.3	2.2
799	2.7	2.7	2.6	2.6	2.5	2.5	2.4	2.4	2.3	2.3	2.3	2.2
800	4.1	3.9	3.8	3.7	3.6	3.5	3.5	3.4	3.3	3.2	3.2	3.1
801	4.1	4	3.9	3.8	3.7	3.6	3.5	3.4	3.3	3.3	3.2	3.1
802	3.1	3	3	2.9	2.8	2.8	2.7	2.7	2.6	2.6	2.5	2.5
803	1.9	1.9	1.9	1.8	1.8	1.8	1.8	1.7	1.7	1.7	1.7	1.7
804	1.9	1.9	1.8	1.8	1.8	1.8	1.7	1.7	1.7	1.7	1.7	1.7
805	2.3	2.3	2.2	2.1	2.1	2	2	1.9	1.9	1.8	1.8	1.8
806	1.1	1.1	1.1	1.1	1.1	1.1	1.1	1	1	1	1	1
807	1.2	1.2	1.2	1.2	1.1	1.1	1.1	1.1	1.1	1.1	1.1	1.1
808	1.3	1.2	1.2	1.2	1.2	1.2	1.2	1.2	1.1	1.1	1.1	1.1
809	2.5	2.4	2.4	2.3	2.3	2.2	2.2	2.1	2.1	2	2	1.9
810	2.5	2.5	2.4	2.4	2.3	2.3	2.2	2.2	2.1	2.1	2	2
811	3.2	3.1	3	3	2.9	2.8	2.7	2.7	2.6	2.5	2.5	2.4
812	3.4	3.3	3.2	3.1	3	3	2.9	2.8	2.7	2.7	2.6	2.6
813	3.4	3.3	3.3	3.2	3.1	3	2.9	2.9	2.8	2.7	2.7	2.6
814	3.7	3.6	3.5	3.4	3.3	3.2	3.2	3.1	3	2.9	2.9	2.8
815	3.7	3.6	3.5	3.4	3.3	3.2	3.1	3.1	3	2.9	2.9	2.8
816	3.8	3.7	3.6	3.5	3.4	3.3	3.2	3.2	3.1	3	2.9	2.9
817	4.1	3.9	3.8	3.7	3.6	3.5	3.4	3.3	3.3	3.2	3.1	3
818	3.5	3.4	3.3	3.2	3.2	3.1	3	2.9	2.9	2.8	2.8	2.7
819	2	2	1.9	1.9	1.9	1.9	1.8	1.8	1.8	1.8	1.7	1.7
820	2.4	2.3	2.3	2.3	2.2	2.2	2.2	2.1	2.1	2.1	2	2
821	3.8	3.7	3.6	3.5	3.4	3.4	3.3	3.2	3.1	3.1	3	2.9
822	4	3.9	3.8	3.7	3.6	3.5	3.4	3.4	3.3	3.2	3.1	3.1
823	2.9	2.9	2.8	2.8	2.7	2.7	2.6	2.6	2.5	2.5	2.4	2.4
824	2.4	2.4	2.3	2.3	2.2	2.2	2.2	2.1	2.1	2.1	2.1	2
825	1.9	1.9	1.9	1.8	1.8	1.8	1.8	1.8	1.7	1.7	1.7	1.7
826	3.5	3.4	3.3	3.2	3.2	3.1	3	3	2.9	2.8	2.8	2.7
827	3.5	3.5	3.4	3.3	3.2	3.2	3.1	3	3	2.9	2.8	2.8
828	1.9	1.9	1.9	1.8	1.8	1.8	1.8	1.8	1.7	1.7	1.7	1.7
829	2.6	2.5	2.5	2.4	2.3	2.3	2.2	2.1	2.1	2	2	1.9
830	2.5	2.4	2.3	2.3	2.2	2.2	2.1	2.1	2	2	1.9	1.9
831	2.9	2.8	2.7	2.6	2.5	2.5	2.4	2.3	2.3	2.2	2.2	2.1
832	2.2	2.1	2.1	2	2	1.9	1.9	1.9	1.8	1.8	1.8	1.7
833	2.2	2.1	2.1	2	2	1.9	1.9	1.9	1.8	1.8	1.8	1.7
834	2.6	2.5	2.5	2.4	2.3	2.3	2.2	2.2	2.1	2.1	2.1	2
835	3.2	3.2	3.1	3	2.9	2.8	2.7	2.7	2.6	2.6	2.5	2.4
836	3.4	3.3	3.2	3.1	3	3	2.9	2.8	2.7	2.7	2.6	2.5
837	3.4	3.3	3.2	3.1	3	2.9	2.9	2.8	2.7	2.7	2.6	2.6
838	3.6	3.5	3.4	3.3	3.2	3.2	3.1	3	2.9	2.9	2.8	2.7
839	2.6	2.6	2.5	2.5	2.4	2.4	2.3	2.3	2.2	2.2	2.2	2.1
840	3.1	3	2.9	2.9	2.8	2.7	2.7	2.6	2.6	2.5	2.5	2.4
841	3.4	3.3	3.2	3.2	3.1	3	2.9	2.9	2.8	2.8	2.7	2.6
842	2.8	2.8	2.7	2.7	2.6	2.6	2.5	2.5	2.4	2.4	2.3	2.3
843	1.8	1.8	1.7	1.7	1.7	1.7	1.7	1.6	1.6	1.6	1.6	1.6
844	1.8	1.8	1.8	1.7	1.7	1.7	1.7	1.7	1.6	1.6	1.6	1.6
845	3.3	3.2	3.2	3.1	3	3	2.9	2.8	2.8	2.7	2.7	2.6
846	3.6	3.5	3.4	3.4	3.3	3.2	3.1	3.1	3	2.9	2.9	2.8
847	4.1	4	3.9	3.8	3.7	3.6	3.5	3.4	3.3	3.3	3.2	3.1
848	3.5	3.4	3.3	3.3	3.2	3.1	3.1	3	2.9	2.9	2.8	2.8
849	3.1	3	3	2.9	2.9	2.8	2.7	2.7	2.6	2.6	2.5	2.5
850	4	3.9	3.8	3.7	3.6	3.5	3.4	3.3	3.3	3.2	3.1	3.1
851	4.4	4.3	4.2	4.1	4	3.8	3.7	3.7	3.6	3.5	3.4	3.3
852	3.1	3	2.9	2.9	2.8	2.8	2.7	2.7	2.6	2.6	2.5	2.5
853	2.7	2.6	2.5	2.5	2.4	2.3	2.3	2.2	2.1	2.1	2	2
854	2.7	2.6	2.6	2.5	2.4	2.4	2.3	2.2	2.2	2.1	2.1	2
855	2.7	2.6	2.6	2.5	2.4	2.4	2.3	2.2	2.2	2.1	2.1	2
856	2.7	2.6	2.6	2.5	2.4	2.4	2.3	2.3	2.2	2.2	2.1	2.1
857	2.9	2.9	2.8	2.7	2.6	2.6	2.5	2.4	2.4	2.3	2.3	2.2
858	2.8	2.7	2.7	2.6	2.5	2.5	2.4	2.4	2.3	2.2	2.2	2.2
859	3.3	3.2	3.1	3	3	2.9	2.8	2.7	2.7	2.6	2.5	2.5
860	3.5	3.4	3.3	3.2	3.1	3	2.9	2.8	2.8	2.7	2.6	2.6
861	3.3	3.2	3.1	3	3	2.9	2.8	2.7	2.7	2.6	2.6	2.5
862	3.3	3.2	3.1	3.1	3	2.9	2.8	2.8	2.7	2.7	2.6	2.5
863	3.5	3.4	3.3	3.3	3.2	3.1	3	2.9	2.9	2.8	2.7	2.7
864	3.7	3.6	3.5	3.4	3.3	3.2	3.1	3.1	3	2.9	2.9	2.8
865	3.5	3.4	3.3	3.2	3.1	3.1	3	2.9	2.9	2.8	2.7	2.7
866	3.3	3.2	3.1	3.1	3	2.9	2.9	2.8	2.7	2.7	2.6	2.6
867	3.1	3	2.9	2.9	2.8	2.7	2.7	2.6	2.6	2.5	2.5	2.4
868	3.4	3.3	3.2	3.2	3.1	3	3	2.9	2.8	2.8	2.7	2.7
869	4	3.9	3.8	3.7	3.6	3.5	3.4	3.3	3.2	3.2	3.1	3
870	4.1	4	3.9	3.8	3.7	3.6	3.5	3.4	3.3	3.2	3.2	3.1
871	4.4	4.3	4.1	4	3.9	3.8	3.7	3.6	3.5	3.4	3.3	3.3
872	4.2	4.1	4	3.9	3.8	3.7	3.6	3.5	3.4	3.3	3.2	3.2
873	3.8	3.7	3.6	3.5	3.4	3.4	3.3	3.2	3.1	3.1	3	2.9
874	4.4	4.3	4.2	4.1	3.9	3.8	3.7	3.6	3.6	3.5	3.4	3.3
875	4.5	4.4	4.2	4.1	4	3.9	3.8	3.7	3.6	3.5	3.4	3.3
876	4.1	4	3.9	3.8	3.7	3.6	3.5	3.4	3.4	3.3	3.2	3.1
877	2.7	2.6	2.6	2.5	2.4	2.3	2.3	2.2	2.2	2.1	2.1	2
878	2.8	2.7	2.7	2.6	2.5	2.4	2.4	2.3	2.2	2.2	2.1	2.1
879	3.1	3	2.9	2.8	2.8	2.7	2.6	2.5	2.5	2.4	2.3	2.3
880	3.3	3.2	3.1	3	2.9	2.8	2.7	2.6	2.6	2.5	2.4	2.4
881	3.3	3.2	3.1	3	2.9	2.8	2.7	2.7	2.6	2.5	2.5	2.4
882	3.4	3.2	3.1	3.1	3	2.9	2.8	2.7	2.7	2.6	2.5	2.5
883	3.5	3.4	3.3	3.2	3.1	3	2.9	2.8	2.8	2.7	2.6	2.6
884	3.7	3.6	3.5	3.3	3.3	3.2	3.1	3	2.9	2.8	2.8	2.7
885	3.7	3.6	3.5	3.4	3.3	3.2	3.1	3	3	2.9	2.8	2.7
886	3.8	3.7	3.6	3.5	3.4	3.3	3.2	3.1	3	3	2.9	2.8
887	3.9	3.7	3.6	3.5	3.4	3.3	3.2	3.2	3.1	3	2.9	2.9
888	4	3.8	3.7	3.6	3.5	3.4	3.3	3.2	3.2	3.1	3	2.9
889	4.2	4	3.9	3.8	3.7	3.6	3.5	3.4	3.3	3.2	3.1	3.1
890	4.2	4.1	4	3.9	3.7	3.6	3.5	3.4	3.4	3.3	3.2	3.1
891	3.8	3.7	3.6	3.5	3.4	3.3	3.2	3.1	3.1	3	2.9	2.8
892	3.5	3.4	3.3	3.2	3.1	3.1	3	2.9	2.9	2.8	2.7	2.7
893	4.4	4.3	4.1	4	3.9	3.8	3.7	3.6	3.5	3.4	3.3	3.2
894	4.4	4.3	4.1	4	3.9	3.8	3.7	3.6	3.5	3.4	3.3	3.2
895	4.3	4.2	4	3.9	3.8	3.7	3.6	3.5	3.4	3.3	3.3	3.2
896	3.9	3.8	3.7	3.6	3.5	3.4	3.3	3.3	3.2	3.1	3	3
897	4	3.9	3.8	3.7	3.6	3.5	3.4	3.3	3.2	3.2	3.1	3
898	4.7	4.6	4.4	4.3	4.2	4	3.9	3.8	3.7	3.6	3.5	3.4
899	4.8	4.6	4.5	4.3	4.2	4.1	4	3.9	3.8	3.7	3.6	3.5
900	4.6	4.4	4.3	4.2	4.1	4	3.8	3.7	3.6	3.6	3.5	3.4
901	3	2.9	2.8	2.7	2.6	2.6	2.5	2.4	2.3	2.3	2.2	2.2
902	3.2	3.1	3	2.9	2.8	2.7	2.6	2.6	2.5	2.4	2.4	2.3
903	3.4	3.3	3.2	3.1	3	2.9	2.8	2.7	2.6	2.6	2.5	2.4
904	3.4	3.3	3.2	3.1	3	2.9	2.8	2.7	2.7	2.6	2.5	2.5
905	3.5	3.4	3.3	3.2	3.1	3	2.9	2.8	2.7	2.6	2.6	2.5
906	3.7	3.5	3.4	3.3	3.2	3.1	3	2.9	2.8	2.8	2.7	2.6
907	3.8	3.7	3.5	3.4	3.3	3.2	3.1	3	2.9	2.9	2.8	2.7
908	3.9	3.8	3.6	3.5	3.4	3.3	3.2	3.1	3	2.9	2.9	2.8
909	3.9	3.8	3.7	3.6	3.4	3.3	3.2	3.2	3.1	3	2.9	2.8
910	4	3.8	3.7	3.6	3.5	3.4	3.3	3.2	3.1	3	3	2.9
911	4.2	4.1	3.9	3.8	3.7	3.6	3.5	3.4	3.3	3.2	3.1	3
912	4.3	4.2	4	3.9	3.8	3.7	3.6	3.5	3.4	3.3	3.2	3.1
913	4.4	4.3	4.1	4	3.9	3.8	3.6	3.5	3.4	3.3	3.3	3.2
914	4.3	4.2	4.1	3.9	3.8	3.7	3.6	3.5	3.4	3.3	3.2	3.1
915	4.1	3.9	3.8	3.7	3.6	3.5	3.4	3.3	3.2	3.1	3.1	3
916	3.8	3.7	3.6	3.5	3.4	3.3	3.2	3.2	3.1	3	2.9	2.9
917	4.1	4	3.9	3.8	3.7	3.6	3.5	3.4	3.3	3.2	3.1	3.1
918	4.2	4	3.9	3.8	3.7	3.6	3.5	3.4	3.3	3.2	3.2	3.1
919	4.2	4	3.9	3.8	3.7	3.6	3.5	3.4	3.3	3.2	3.2	3.1
920	4.1	4	3.9	3.8	3.7	3.6	3.5	3.4	3.3	3.2	3.2	3.1
921	4.3	4.1	4	3.9	3.8	3.7	3.6	3.5	3.4	3.3	3.2	3.2
922	4.7	4.6	4.4	4.3	4.1	4	3.9	3.8	3.7	3.6	3.5	3.4
923	4.9	4.7	4.6	4.4	4.3	4.1	4	3.9	3.8	3.7	3.6	3.5
924	4.9	4.7	4.6	4.4	4.3	4.2	4.1	3.9	3.8	3.7	3.6	3.5
925	3.3	3.2	3	2.9	2.8	2.8	2.7	2.6	2.5	2.4	2.4	2.3
926	4.8	4.6	4.4	4.2	4	3.8	3.7	3.5	3.4	3.3	3.1	3
927	12	10.5	9.4	8.5	7.8	7.2	6.7	6.2	5.8	5.5	5.2	4.9
928	10	9.1	8.3	7.6	7	6.5	6.1	5.7	5.4	5.1	4.9	4.6
929	3.8	3.7	3.6	3.4	3.3	3.2	3.1	3	2.9	2.8	2.8	2.7
930	4	3.9	3.7	3.6	3.5	3.3	3.2	3.1	3	3	2.9	2.8
931	3.9	3.8	3.6	3.5	3.4	3.3	3.2	3.1	3	2.9	2.8	2.8
932	4.1	3.9	3.8	3.7	3.6	3.4	3.3	3.2	3.1	3	3	2.9
933	4	3.9	3.8	3.6	3.5	3.4	3.3	3.2	3.1	3	3	2.9
934	4.1	4	3.8	3.7	3.6	3.5	3.4	3.3	3.2	3.1	3	2.9
935	4.3	4.1	4	3.9	3.7	3.6	3.5	3.4	3.3	3.2	3.1	3.1
936	4.4	4.3	4.1	4	3.9	3.7	3.6	3.5	3.4	3.3	3.2	3.1
937	4.4	4.3	4.1	4	3.9	3.8	3.6	3.5	3.4	3.3	3.3	3.2
938	4.4	4.2	4.1	4	3.8	3.7	3.6	3.5	3.4	3.3	3.2	3.1
939	4.2	4.1	3.9	3.8	3.7	3.6	3.5	3.4	3.3	3.2	3.2	3.1
940	4.1	4	3.9	3.8	3.6	3.5	3.4	3.4	3.3	3.2	3.1	3
941	4.3	4.2	4.1	3.9	3.8	3.7	3.6	3.5	3.4	3.3	3.2	3.2
942	4.4	4.3	4.1	4	3.9	3.8	3.7	3.6	3.5	3.4	3.3	3.2
943	4.5	4.4	4.3	4.1	4	3.9	3.8	3.7	3.6	3.5	3.4	3.3
944	4.6	4.4	4.3	4.2	4	3.9	3.8	3.7	3.6	3.5	3.4	3.3
945	4.6	4.4	4.3	4.2	4	3.9	3.8	3.7	3.6	3.5	3.4	3.3
946	4.8	4.7	4.5	4.4	4.2	4.1	4	3.9	3.8	3.7	3.6	3.5
947	5.1	4.9	4.7	4.6	4.4	4.3	4.2	4	3.9	3.8	3.7	3.6
948	5.1	4.9	4.7	4.6	4.4	4.3	4.2	4	3.9	3.8	3.7	3.6
949	10	8.9	8.1	7.4	6.8	6.3	5.9	5.5	5.2	4.9	4.7	4.4
950	15.4	13.1	11.4	10.1	9	8.2	7.5	6.9	6.4	6	5.6	5.3
951	15.8	13.4	11.6	10.3	9.3	8.4	7.7	7.1	6.6	6.2	5.8	5.4
952	6.8	6.3	5.9	5.6	5.3	5	4.8	4.5	4.3	4.1	4	3.8
953	6.8	6.3	5.9	5.6	5.3	5	4.8	4.6	4.4	4.2	4	3.8
954	5.6	5.3	5.1	4.8	4.6	4.4	4.2	4.1	3.9	3.8	3.6	3.5
955	4.1	3.9	3.8	3.7	3.5	3.4	3.3	3.2	3.1	3	2.9	2.9
956	4	3.9	3.7	3.6	3.5	3.4	3.3	3.2	3.1	3	2.9	2.8
957	4.1	3.9	3.8	3.7	3.5	3.4	3.3	3.2	3.1	3.1	3	2.9
958	4.2	4	3.9	3.8	3.6	3.5	3.4	3.3	3.2	3.1	3	3
959	4.3	4.2	4	3.9	3.8	3.6	3.5	3.4	3.3	3.2	3.1	3.1
960	4.4	4.2	4.1	3.9	3.8	3.7	3.6	3.5	3.4	3.3	3.2	3.1
961	4.4	4.3	4.1	4	3.9	3.7	3.6	3.5	3.4	3.3	3.2	3.1
962	4.4	4.2	4.1	3.9	3.8	3.7	3.6	3.5	3.4	3.3	3.2	3.1
963	4.4	4.2	4.1	3.9	3.8	3.7	3.6	3.5	3.4	3.3	3.2	3.1
964	4.3	4.1	4	3.9	3.7	3.6	3.5	3.4	3.3	3.3	3.2	3.1
965	4.4	4.3	4.2	4	3.9	3.8	3.7	3.6	3.5	3.4	3.3	3.2
966	4.5	4.4	4.2	4.1	4	3.8	3.7	3.6	3.5	3.4	3.3	3.3
967	4.6	4.4	4.3	4.1	4	3.9	3.8	3.7	3.5	3.5	3.4	3.3
968	4.5	4.4	4.2	4.1	4	3.8	3.7	3.6	3.5	3.4	3.4	3.3
969	4.5	4.4	4.2	4.1	4	3.8	3.7	3.6	3.5	3.4	3.4	3.3
970	4.6	4.5	4.3	4.2	4.1	4	3.8	3.7	3.6	3.5	3.4	3.4
971	5	4.8	4.6	4.5	4.3	4.2	4.1	4	3.8	3.7	3.6	3.5
972	5	4.8	4.7	4.5	4.4	4.2	4.1	4	3.9	3.8	3.7	3.6
973	7.9	7.3	6.8	6.4	6	5.7	5.4	5.1	4.9	4.7	4.5	4.3
974	4	3.9	3.7	3.6	3.5	3.4	3.3	3.2	3.1	3	2.9	2.8
975	4.1	4	3.8	3.7	3.6	3.4	3.3	3.2	3.1	3.1	3	2.9
976	4.2	4	3.9	3.8	3.6	3.5	3.4	3.3	3.2	3.1	3	3
977	4.3	4.1	4	3.8	3.7	3.6	3.5	3.4	3.3	3.2	3.1	3
978	4.3	4.2	4	3.9	3.8	3.6	3.5	3.4	3.3	3.2	3.1	3.1
979	4.4	4.2	4.1	3.9	3.8	3.7	3.6	3.5	3.4	3.3	3.2	3.1
980	4.4	4.2	4.1	4	3.8	3.7	3.6	3.5	3.4	3.3	3.2	3.1
981	4.4	4.2	4.1	4	3.8	3.7	3.6	3.5	3.4	3.3	3.2	3.1
982	4.4	4.2	4.1	3.9	3.8	3.7	3.6	3.5	3.4	3.3	3.2	3.1
983	4.5	4.3	4.2	4.1	3.9	3.8	3.7	3.6	3.5	3.4	3.3	3.2
984	4.5	4.4	4.2	4.1	3.9	3.8	3.7	3.6	3.5	3.4	3.3	3.2
985	4.5	4.3	4.2	4.1	3.9	3.8	3.7	3.6	3.5	3.4	3.3	3.2
986	4.4	4.3	4.2	4	3.9	3.8	3.7	3.6	3.5	3.4	3.3	3.2
987	4.4	4.3	4.2	4	3.9	3.8	3.7	3.6	3.5	3.4	3.3	3.2
988	4.5	4.4	4.2	4.1	4	3.9	3.8	3.7	3.6	3.5	3.4	3.3
989	4.7	4.5	4.4	4.2	4.1	4	3.9	3.7	3.6	3.5	3.5	3.4
990	4.9	4.7	4.6	4.4	4.3	4.2	4	3.9	3.8	3.7	3.6	3.5
991	10.6	9.6	8.7	8	7.4	6.9	6.5	6.1	5.8	5.5	5.2	4.9
992	4.1	4	3.8	3.7	3.5	3.4	3.3	3.2	3.1	3	3	2.9
993	4.1	4	3.8	3.7	3.6	3.4	3.3	3.2	3.1	3	3	2.9
994	4.2	4	3.9	3.7	3.6	3.5	3.4	3.3	3.2	3.1	3	2.9
995	4.3	4.1	4	3.8	3.7	3.6	3.5	3.4	3.3	3.2	3.1	3
996	4.3	4.1	4	3.8	3.7	3.6	3.5	3.4	3.3	3.2	3.1	3
997	4.3	4.2	4	3.9	3.7	3.6	3.5	3.4	3.3	3.2	3.1	3
998	4.3	4.2	4	3.9	3.8	3.7	3.5	3.4	3.3	3.2	3.2	3.1
999	4.4	4.3	4.1	4	3.8	3.7	3.6	3.5	3.4	3.3	3.2	3.1
1000	4.5	4.4	4.2	4.1	3.9	3.8	3.7	3.6	3.5	3.4	3.3	3.2
1001	4.6	4.4	4.3	4.1	4	3.8	3.7	3.6	3.5	3.4	3.3	3.2
1002	4.5	4.4	4.2	4.1	3.9	3.8	3.7	3.6	3.5	3.4	3.3	3.2
1003	4.5	4.3	4.2	4	3.9	3.8	3.7	3.6	3.5	3.4	3.3	3.2
1004	4.4	4.3	4.1	4	3.9	3.7	3.6	3.5	3.4	3.4	3.3	3.2
1005	4.4	4.2	4.1	4	3.9	3.7	3.6	3.5	3.4	3.4	3.3	3.2
1006	4.4	4.3	4.1	4	3.9	3.8	3.7	3.6	3.5	3.4	3.3	3.2
1007	4.5	4.4	4.2	4.1	4	3.8	3.7	3.6	3.5	3.4	3.4	3.3
1008	4.7	4.6	4.4	4.3	4.1	4	3.9	3.8	3.7	3.6	3.5	3.4
1009	12.4	11	9.9	9	8.3	7.6	7.1	6.6	6.2	5.9	5.5	5.3
1010	7.5	7	6.5	6.1	5.8	5.5	5.2	5	4.7	4.5	4.3	4.2
1011	4.2	4	3.9	3.8	3.6	3.5	3.4	3.3	3.2	3.1	3	2.9
1012	4.2	4.1	3.9	3.8	3.7	3.5	3.4	3.3	3.2	3.1	3	2.9
1013	4.3	4.1	4	3.8	3.7	3.6	3.5	3.3	3.2	3.1	3.1	3
1014	4.3	4.1	4	3.8	3.7	3.6	3.5	3.4	3.3	3.2	3.1	3
1015	4.3	4.2	4	3.9	3.7	3.6	3.5	3.4	3.3	3.2	3.1	3
1016	4.3	4.2	4	3.9	3.7	3.6	3.5	3.4	3.3	3.2	3.1	3
1017	4.4	4.2	4.1	3.9	3.8	3.7	3.6	3.5	3.4	3.3	3.2	3.1
1018	4.5	4.3	4.2	4	3.9	3.8	3.7	3.5	3.4	3.3	3.2	3.2
1019	4.5	4.4	4.2	4.1	3.9	3.8	3.7	3.6	3.5	3.4	3.3	3.2
1020	4.6	4.4	4.2	4.1	4	3.8	3.7	3.6	3.5	3.4	3.3	3.2
1021	4.5	4.4	4.2	4.1	3.9	3.8	3.7	3.6	3.5	3.4	3.3	3.2
1022	4.5	4.3	4.2	4	3.9	3.8	3.7	3.6	3.5	3.4	3.3	3.2
1023	4.4	4.3	4.1	4	3.9	3.8	3.6	3.5	3.4	3.4	3.3	3.2
1024	4.4	4.3	4.1	4	3.9	3.8	3.6	3.5	3.4	3.4	3.3	3.2
1025	4.4	4.2	4.1	4	3.9	3.8	3.6	3.5	3.5	3.4	3.3	3.2
1026	4.6	4.4	4.3	4.2	4	3.9	3.8	3.7	3.6	3.5	3.4	3.3
1027	18	15.1	13.1	11.5	10.3	9.3	8.5	7.9	7.3	6.8	6.4	6
1028	10.8	9.7	8.9	8.1	7.5	7	6.6	6.2	5.8	5.5	5.2	5
1029	8.2	7.6	7.1	6.6	6.2	5.9	5.6	5.3	5	4.8	4.6	4.4
1030	4.7	4.5	4.3	4.2	4	3.9	3.7	3.6	3.5	3.4	3.3	3.2
1031	4.2	4.1	3.9	3.8	3.6	3.5	3.4	3.3	3.2	3.1	3	2.9
1032	4.3	4.1	4	3.8	3.7	3.6	3.4	3.3	3.2	3.1	3.1	3
1033	4.3	4.1	4	3.8	3.7	3.6	3.5	3.4	3.3	3.2	3.1	3
1034	4.3	4.2	4	3.9	3.7	3.6	3.5	3.4	3.3	3.2	3.1	3
1035	4.4	4.2	4.1	3.9	3.8	3.7	3.6	3.5	3.3	3.3	3.2	3.1
1036	4.5	4.3	4.2	4	3.9	3.7	3.6	3.5	3.4	3.3	3.2	3.1
1037	4.5	4.3	4.2	4	3.9	3.8	3.6	3.5	3.4	3.3	3.2	3.1
1038	4.6	4.4	4.2	4.1	3.9	3.8	3.7	3.6	3.5	3.4	3.3	3.2
1039	4.5	4.3	4.2	4	3.9	3.8	3.7	3.5	3.4	3.3	3.3	3.2
1040	4.5	4.3	4.2	4	3.9	3.8	3.7	3.5	3.4	3.4	3.3	3.2
1041	4.4	4.3	4.1	4	3.9	3.8	3.6	3.5	3.4	3.3	3.3	3.2
1042	4.4	4.3	4.1	4	3.9	3.8	3.6	3.5	3.4	3.4	3.3	3.2
1043	4.4	4.3	4.1	4	3.9	3.8	3.6	3.5	3.4	3.4	3.3	3.2
1044	4.6	4.4	4.3	4.1	4	3.9	3.8	3.7	3.6	3.5	3.4	3.3
1045	26.2	20.3	16.7	14.2	12.4	11	9.9	9	8.2	7.6	7.1	6.6
1046	16	13.7	12	10.7	9.7	8.8	8.1	7.5	7	6.5	6.1	5.8
1047	7.5	7	6.5	6.1	5.8	5.5	5.2	4.9	4.7	4.5	4.3	4.1
1048	4.1	4	3.8	3.7	3.6	3.4	3.3	3.2	3.1	3	2.9	2.9
1049	4.1	3.9	3.8	3.7	3.5	3.4	3.3	3.2	3.1	3	2.9	2.9
1050	4.1	4	3.8	3.7	3.6	3.5	3.3	3.2	3.1	3.1	3	2.9
1051	4.2	4.1	3.9	3.8	3.6	3.5	3.4	3.3	3.2	3.1	3	2.9
1052	4.3	4.2	4	3.9	3.7	3.6	3.5	3.4	3.3	3.2	3.1	3
1053	4.6	4.4	4.2	4.1	3.9	3.8	3.7	3.5	3.4	3.3	3.2	3.1
1054	4.6	4.4	4.3	4.1	4	3.8	3.7	3.6	3.5	3.4	3.3	3.2
1055	4.5	4.3	4.1	4	3.9	3.7	3.6	3.5	3.4	3.3	3.2	3.1
1056	4.5	4.3	4.1	4	3.9	3.7	3.6	3.5	3.4	3.3	3.2	3.1
1057	4.5	4.3	4.1	4	3.9	3.8	3.6	3.5	3.4	3.3	3.2	3.1
1058	4.5	4.3	4.2	4	3.9	3.8	3.7	3.6	3.5	3.4	3.3	3.2
1059	4.5	4.3	4.2	4	3.9	3.8	3.7	3.6	3.5	3.4	3.3	3.2
1060	4.5	4.3	4.2	4	3.9	3.8	3.7	3.6	3.5	3.4	3.3	3.2
1061	4.5	4.3	4.2	4.1	3.9	3.8	3.7	3.6	3.5	3.4	3.3	3.2
1062	4.6	4.4	4.3	4.1	4	3.9	3.8	3.7	3.6	3.5	3.4	3.3
1063	22.8	18.3	15.3	13.2	11.6	10.4	9.4	8.6	7.9	7.3	6.8	6.4
1064	12.3	10.9	9.8	8.9	8.2	7.6	7	6.6	6.2	5.8	5.5	5.2
1065	4.4	4.2	4	3.9	3.7	3.6	3.5	3.3	3.2	3.1	3	3
1066	4.1	3.9	3.8	3.6	3.5	3.4	3.3	3.2	3.1	3	2.9	2.8
1067	4.1	3.9	3.8	3.7	3.5	3.4	3.3	3.2	3.1	3	2.9	2.8
1068	4.2	4.1	3.9	3.8	3.6	3.5	3.4	3.3	3.2	3.1	3	2.9
1069	4.7	4.5	4.3	4.1	4	3.8	3.7	3.6	3.4	3.3	3.2	3.1
1070	4.9	4.7	4.5	4.3	4.2	4	3.9	3.7	3.6	3.5	3.4	3.3
1071	4.9	4.7	4.5	4.3	4.1	4	3.8	3.7	3.6	3.5	3.4	3.3
1072	4.6	4.4	4.2	4.1	3.9	3.8	3.6	3.5	3.4	3.3	3.2	3.1
1073	4.4	4.2	4.1	3.9	3.8	3.7	3.6	3.4	3.3	3.2	3.2	3.1
1074	4.4	4.2	4.1	3.9	3.8	3.7	3.6	3.5	3.4	3.3	3.2	3.1
1075	4.4	4.3	4.1	4	3.8	3.7	3.6	3.5	3.4	3.3	3.2	3.1
1076	4.5	4.3	4.2	4	3.9	3.8	3.6	3.5	3.4	3.3	3.2	3.2
1077	4.5	4.3	4.1	4	3.9	3.8	3.6	3.5	3.4	3.3	3.2	3.2
1078	4.5	4.3	4.1	4	3.9	3.8	3.7	3.5	3.4	3.4	3.3	3.2
1079	4.4	4.3	4.1	4	3.9	3.8	3.7	3.6	3.5	3.4	3.3	3.2
1080	4.5	4.4	4.2	4.1	4	3.8	3.7	3.6	3.5	3.4	3.3	3.2
1081	19.2	16	13.7	12	10.7	9.7	8.8	8.1	7.5	7	6.5	6.1
1082	9.1	8.3	7.7	7.1	6.7	6.3	5.9	5.6	5.3	5	4.8	4.6
1083	7.2	6.7	6.3	5.9	5.6	5.3	5	4.8	4.6	4.4	4.2	4
1084	4.2	4	3.9	3.7	3.6	3.5	3.4	3.3	3.2	3.1	3	2.9
1085	4.2	4	3.9	3.7	3.6	3.5	3.4	3.3	3.2	3.1	3	2.9
1086	4.5	4.3	4.1	3.9	3.8	3.7	3.5	3.4	3.3	3.2	3.1	3
1087	4.4	4.2	4	3.9	3.7	3.6	3.5	3.4	3.3	3.2	3.1	3
1088	4.6	4.4	4.2	4.1	3.9	3.8	3.7	3.5	3.4	3.3	3.2	3.1
1089	4.9	4.7	4.5	4.3	4.2	4	3.9	3.7	3.6	3.5	3.4	3.3
1090	5.1	4.9	4.7	4.5	4.3	4.1	4	3.8	3.7	3.6	3.5	3.4
1091	4.7	4.5	4.4	4.2	4	3.9	3.8	3.6	3.5	3.4	3.3	3.2
1092	4.5	4.3	4.2	4	3.9	3.8	3.6	3.5	3.4	3.3	3.2	3.1
1093	4.8	4.6	4.4	4.2	4.1	3.9	3.8	3.7	3.6	3.5	3.4	3.3
1094	4.6	4.4	4.2	4.1	4	3.8	3.7	3.6	3.5	3.4	3.3	3.2
1095	4.6	4.4	4.2	4.1	3.9	3.8	3.7	3.6	3.5	3.4	3.3	3.2
1096	4.5	4.3	4.2	4	3.9	3.8	3.7	3.6	3.5	3.4	3.3	3.2
1097	4.5	4.3	4.2	4	3.9	3.8	3.7	3.6	3.5	3.4	3.3	3.2
1098	4.7	4.5	4.3	4.2	4	3.9	3.8	3.7	3.6	3.5	3.4	3.3
1099	25.9	20.4	16.9	14.4	12.6	11.2	10.1	9.2	8.5	7.8	7.3	6.8
1100	15.6	13.5	11.9	10.6	9.6	8.8	8.1	7.5	7	6.6	6.2	5.8
1101	6.8	6.4	6	5.7	5.4	5.1	4.9	4.7	4.5	4.3	4.1	4
1102	4.3	4.1	3.9	3.8	3.7	3.5	3.4	3.3	3.2	3.1	3	2.9
1103	4.2	4	3.9	3.8	3.6	3.5	3.4	3.3	3.2	3.1	3	2.9
1104	4.3	4.1	3.9	3.8	3.7	3.5	3.4	3.3	3.2	3.1	3	2.9
1105	4.2	4	3.9	3.8	3.6	3.5	3.4	3.3	3.2	3.1	3	2.9
1106	4.3	4.1	3.9	3.8	3.7	3.5	3.4	3.3	3.2	3.1	3	3
1107	4.7	4.5	4.3	4.1	4	3.9	3.7	3.6	3.5	3.4	3.3	3.2
1108	5.1	4.9	4.7	4.5	4.3	4.1	4	3.9	3.7	3.6	3.5	3.4
1109	5.3	5	4.8	4.6	4.4	4.3	4.1	4	3.8	3.7	3.6	3.5
1110	5.4	5.1	4.9	4.7	4.5	4.4	4.2	4	3.9	3.8	3.7	3.5
1111	5.4	5.1	4.9	4.7	4.5	4.3	4.2	4	3.9	3.8	3.7	3.5
1112	5.2	5	4.8	4.6	4.4	4.3	4.1	4	3.8	3.7	3.6	3.5
1113	4.9	4.7	4.5	4.4	4.2	4.1	3.9	3.8	3.7	3.6	3.5	3.4
1114	4.7	4.5	4.3	4.2	4	3.9	3.8	3.7	3.6	3.5	3.4	3.3
1115	4.7	4.5	4.3	4.2	4	3.9	3.8	3.7	3.6	3.5	3.4	3.3
1116	4.8	4.6	4.5	4.3	4.2	4	3.9	3.8	3.7	3.6	3.5	3.4
1117	24.9	19.9	16.6	14.3	12.6	11.2	10.2	9.3	8.5	7.9	7.4	6.9
1118	11.7	10.5	9.5	8.7	8.1	7.5	7	6.6	6.2	5.9	5.6	5.3
1119	4.7	4.5	4.3	4.2	4	3.9	3.7	3.6	3.5	3.4	3.3	3.2
1120	4.4	4.2	4	3.9	3.7	3.6	3.5	3.4	3.3	3.2	3.1	3
1121	4.3	4.1	3.9	3.8	3.7	3.5	3.4	3.3	3.2	3.1	3	3
1122	4.3	4.1	3.9	3.8	3.7	3.5	3.4	3.3	3.2	3.1	3	2.9
1123	4.4	4.2	4.1	3.9	3.8	3.6	3.5	3.4	3.3	3.2	3.1	3
1124	4.4	4.2	4	3.9	3.8	3.6	3.5	3.4	3.3	3.2	3.1	3
1125	4.7	4.5	4.3	4.2	4	3.9	3.7	3.6	3.5	3.4	3.3	3.2
1126	4.9	4.7	4.5	4.3	4.2	4	3.9	3.7	3.6	3.5	3.4	3.3
1127	5.1	4.9	4.7	4.5	4.3	4.1	4	3.9	3.7	3.6	3.5	3.4
1128	5.2	5	4.8	4.6	4.4	4.2	4.1	4	3.8	3.7	3.6	3.5
1129	5.1	4.9	4.7	4.5	4.3	4.2	4	3.9	3.8	3.7	3.5	3.4
1130	5.4	5.2	4.9	4.7	4.6	4.4	4.2	4.1	4	3.8	3.7	3.6
1131	5	4.8	4.6	4.4	4.3	4.1	4	3.9	3.7	3.6	3.5	3.4
1132	4.7	4.6	4.4	4.2	4.1	4	3.8	3.7	3.6	3.5	3.4	3.3
1133	4.8	4.6	4.5	4.3	4.2	4	3.9	3.8	3.7	3.6	3.5	3.4
1134	4.9	4.7	4.5	4.4	4.2	4.1	3.9	3.8	3.7	3.6	3.5	3.4
1135	15.8	13.8	12.2	11	10	9.1	8.4	7.8	7.3	6.9	6.5	6.1
1136	5.3	5.1	4.9	4.7	4.5	4.3	4.1	4	3.9	3.7	3.6	3.5
1137	4.8	4.6	4.4	4.2	4.1	3.9	3.8	3.7	3.6	3.5	3.3	3.2
1138	4.4	4.2	4.1	3.9	3.8	3.7	3.6	3.4	3.3	3.2	3.1	3.1
1139	4.3	4.2	4	3.9	3.7	3.6	3.5	3.4	3.3	3.2	3.1	3
1140	4.3	4.2	4	3.9	3.7	3.6	3.5	3.4	3.3	3.2	3.1	3
1141	4.6	4.5	4.3	4.1	4	3.8	3.7	3.6	3.4	3.3	3.2	3.1
1142	4.9	4.7	4.5	4.3	4.2	4	3.9	3.7	3.6	3.5	3.4	3.3
1143	5	4.8	4.6	4.4	4.2	4.1	3.9	3.8	3.7	3.6	3.4	3.3
1144	5.2	5	4.8	4.6	4.4	4.2	4.1	3.9	3.8	3.7	3.5	3.4
1145	5.6	5.3	5.1	4.9	4.7	4.5	4.3	4.1	4	3.9	3.7	3.6
1146	5.6	5.4	5.1	4.9	4.7	4.5	4.3	4.2	4	3.9	3.8	3.7
1147	5.6	5.3	5.1	4.9	4.7	4.5	4.3	4.2	4	3.9	3.8	3.7
1148	5.4	5.2	5	4.8	4.6	4.4	4.3	4.1	4	3.8	3.7	3.6
1149	5.6	5.3	5.1	4.9	4.7	4.5	4.4	4.2	4.1	3.9	3.8	3.7
1150	5.3	5.1	4.9	4.7	4.5	4.4	4.2	4.1	4	3.8	3.7	3.6
1151	5.3	5.1	4.9	4.7	4.5	4.4	4.2	4.1	3.9	3.8	3.7	3.6
1152	5.6	5.4	5.1	4.9	4.7	4.6	4.4	4.3	4.1	4	3.9	3.7
1153	9.2	8.5	7.9	7.4	7	6.6	6.2	5.9	5.6	5.3	5.1	4.9
1154	5	4.7	4.6	4.4	4.2	4.1	3.9	3.8	3.7	3.6	3.5	3.4
1155	4.7	4.5	4.3	4.1	4	3.9	3.7	3.6	3.5	3.4	3.3	3.2
1156	4.5	4.3	4.2	4	3.9	3.8	3.6	3.5	3.4	3.3	3.2	3.1
1157	4.4	4.2	4.1	3.9	3.8	3.7	3.5	3.4	3.3	3.2	3.1	3
1158	4.4	4.2	4	3.9	3.8	3.6	3.5	3.4	3.3	3.2	3.1	3
1159	4.7	4.5	4.3	4.2	4	3.9	3.7	3.6	3.5	3.4	3.3	3.2
1160	5	4.8	4.6	4.4	4.2	4	3.9	3.8	3.6	3.5	3.4	3.3
1161	5.5	5.2	5	4.8	4.6	4.4	4.2	4.1	3.9	3.8	3.7	3.5
1162	5.6	5.4	5.1	4.9	4.7	4.5	4.3	4.2	4	3.9	3.7	3.6
1163	5.8	5.5	5.3	5	4.8	4.6	4.4	4.3	4.1	4	3.8	3.7
1164	5.9	5.6	5.3	5.1	4.9	4.7	4.5	4.3	4.2	4	3.9	3.8
1165	5.7	5.4	5.2	4.9	4.7	4.6	4.4	4.2	4.1	3.9	3.8	3.7
1166	5.5	5.3	5.1	4.9	4.7	4.5	4.3	4.2	4	3.9	3.8	3.7
1167	5.6	5.4	5.1	4.9	4.7	4.6	4.4	4.2	4.1	4	3.8	3.7
1168	5.7	5.4	5.2	5	4.8	4.6	4.4	4.3	4.1	4	3.9	3.7
1169	5.5	5.2	5	4.8	4.6	4.5	4.3	4.2	4	3.9	3.8	3.7
1170	6.1	5.8	5.6	5.3	5.1	4.9	4.7	4.6	4.4	4.2	4.1	4
1171	5.1	4.9	4.7	4.5	4.3	4.2	4	3.9	3.8	3.7	3.6	3.5
1172	5	4.8	4.6	4.4	4.2	4.1	4	3.8	3.7	3.6	3.5	3.4
1173	4.7	4.5	4.3	4.2	4	3.9	3.8	3.7	3.5	3.4	3.3	3.2
1174	4.7	4.5	4.4	4.2	4	3.9	3.8	3.7	3.5	3.4	3.3	3.2
1175	4.5	4.4	4.2	4	3.9	3.8	3.6	3.5	3.4	3.3	3.2	3.1
1176	4.4	4.3	4.1	3.9	3.8	3.7	3.6	3.5	3.3	3.2	3.2	3.1
1177	4.6	4.4	4.2	4.1	3.9	3.8	3.7	3.5	3.4	3.3	3.2	3.1
1178	5.3	5	4.8	4.6	4.4	4.2	4.1	3.9	3.8	3.7	3.6	3.5
1179	5.6	5.3	5.1	4.9	4.7	4.5	4.3	4.1	4	3.9	3.7	3.6
1180	5.6	5.4	5.1	4.9	4.7	4.5	4.3	4.2	4	3.9	3.8	3.6
1181	6	5.7	5.4	5.2	5	4.8	4.6	4.4	4.2	4.1	3.9	3.8
1182	5.7	5.4	5.2	5	4.8	4.6	4.4	4.3	4.1	4	3.8	3.7
1183	5.9	5.6	5.3	5.1	4.9	4.7	4.5	4.4	4.2	4.1	3.9	3.8
1184	5.8	5.5	5.3	5.1	4.9	4.7	4.5	4.3	4.2	4	3.9	3.8
1185	5.7	5.4	5.2	5	4.8	4.6	4.4	4.3	4.1	4	3.9	3.7
1186	5.5	5.3	5.1	4.8	4.7	4.5	4.3	4.2	4	3.9	3.8	3.7
1187	5.3	5	4.8	4.7	4.5	4.3	4.2	4.1	3.9	3.8	3.7	3.6
1188	5.6	5.4	5.2	5	4.8	4.6	4.4	4.3	4.1	4	3.9	3.8
1189	5.3	5	4.8	4.7	4.5	4.3	4.2	4	3.9	3.8	3.7	3.6
1190	5	4.8	4.6	4.4	4.3	4.1	4	3.8	3.7	3.6	3.5	3.4
1191	4.9	4.7	4.5	4.4	4.2	4.1	3.9	3.8	3.7	3.6	3.5	3.4
1192	4.8	4.6	4.4	4.2	4.1	4	3.8	3.7	3.6	3.5	3.4	3.3
1193	4.7	4.5	4.3	4.2	4	3.9	3.7	3.6	3.5	3.4	3.3	3.2
1194	4.5	4.3	4.2	4	3.9	3.8	3.6	3.5	3.4	3.3	3.2	3.1
1195	4.4	4.2	4.1	3.9	3.8	3.7	3.6	3.4	3.3	3.2	3.2	3.1
1196	4.7	4.5	4.3	4.2	4	3.9	3.7	3.6	3.5	3.4	3.3	3.2
1197	5.4	5.2	5	4.8	4.6	4.4	4.2	4.1	3.9	3.8	3.7	3.6
1198	5.5	5.2	5	4.8	4.6	4.4	4.2	4.1	4	3.8	3.7	3.6
1199	5.6	5.3	5.1	4.9	4.7	4.5	4.3	4.2	4	3.9	3.8	3.6
1200	5.9	5.7	5.4	5.2	4.9	4.7	4.5	4.4	4.2	4.1	3.9	3.8
1201	6	5.7	5.4	5.2	5	4.8	4.6	4.4	4.3	4.1	4	3.8
1202	5.4	5.2	4.9	4.7	4.6	4.4	4.2	4.1	4	3.8	3.7	3.6
1203	5.4	5.2	5	4.8	4.6	4.4	4.3	4.1	4	3.9	3.7	3.6
1204	5.4	5.2	4.9	4.8	4.6	4.4	4.3	4.1	4	3.9	3.7	3.6
1205	5.1	4.9	4.7	4.5	4.4	4.2	4.1	4	3.8	3.7	3.6	3.5
1206	5.3	5.1	4.9	4.7	4.5	4.3	4.2	4.1	3.9	3.8	3.7	3.6
1207	6.2	5.9	5.6	5.4	5.2	5	4.8	4.6	4.4	4.3	4.1	4
1208	4.8	4.6	4.5	4.3	4.2	4	3.9	3.8	3.7	3.6	3.5	3.4
1209	4.7	4.5	4.4	4.2	4.1	3.9	3.8	3.7	3.6	3.5	3.4	3.3
1210	4.7	4.5	4.3	4.2	4	3.9	3.8	3.7	3.6	3.5	3.4	3.3
1211	4.6	4.5	4.3	4.1	4	3.9	3.7	3.6	3.5	3.4	3.3	3.2
1212	5.2	5	4.8	4.6	4.4	4.2	4.1	3.9	3.8	3.7	3.6	3.5
1213	5.9	5.7	5.4	5.2	5	4.8	4.6	4.5	4.3	4.2	4	3.9
1214	5.3	5.1	4.9	4.7	4.5	4.4	4.2	4.1	3.9	3.8	3.7	3.6
1215	5.1	4.9	4.7	4.5	4.3	4.2	4.1	3.9	3.8	3.7	3.6	3.5
1216	4.9	4.7	4.5	4.3	4.2	4	3.9	3.8	3.7	3.6	3.5	3.4
1217	4.7	4.5	4.4	4.2	4.1	3.9	3.8	3.7	3.6	3.4	3.3	3.3
1218	4.5	4.3	4.2	4	3.9	3.8	3.6	3.5	3.4	3.3	3.2	3.1
1219	4.4	4.3	4.1	4	3.8	3.7	3.6	3.5	3.4	3.3	3.2	3.1
1220	4.5	4.3	4.2	4	3.9	3.8	3.6	3.5	3.4	3.3	3.2	3.1
1221	5.2	5	4.8	4.6	4.4	4.3	4.1	4	3.8	3.7	3.6	3.5
1222	5.1	4.9	4.7	4.5	4.4	4.2	4.1	3.9	3.8	3.7	3.6	3.5
1223	5.6	5.3	5.1	4.9	4.7	4.5	4.3	4.2	4	3.9	3.8	3.7
1224	5.6	5.3	5.1	4.9	4.7	4.5	4.3	4.2	4	3.9	3.8	3.7
1225	6	5.7	5.4	5.2	5	4.8	4.6	4.4	4.2	4.1	4	3.8
1226	5.3	5.1	4.9	4.7	4.5	4.4	4.2	4.1	3.9	3.8	3.7	3.6
1227	5.4	5.2	5	4.8	4.6	4.4	4.3	4.1	4	3.9	3.8	3.6
1228	5.4	5.2	5	4.8	4.6	4.4	4.3	4.1	4	3.9	3.7	3.6
1229	5.5	5.2	5	4.8	4.6	4.5	4.3	4.2	4	3.9	3.8	3.7
1230	5.9	5.6	5.4	5.2	5	4.8	4.6	4.4	4.3	4.1	4	3.9
1231	5.6	5.4	5.2	4.9	4.8	4.6	4.4	4.3	4.1	4	3.9	3.7
1232	4.9	4.7	4.5	4.3	4.2	4.1	3.9	3.8	3.7	3.6	3.5	3.4
1233	4.8	4.6	4.4	4.3	4.1	4	3.8	3.7	3.6	3.5	3.4	3.3
1234	4.7	4.5	4.4	4.2	4.1	3.9	3.8	3.7	3.6	3.5	3.4	3.3
1235	4.8	4.6	4.4	4.3	4.1	4	3.9	3.7	3.6	3.5	3.4	3.3
1236	4.9	4.7	4.5	4.3	4.2	4	3.9	3.8	3.7	3.5	3.4	3.3
1237	5.6	5.3	5.1	4.9	4.8	4.6	4.4	4.3	4.1	4	3.9	3.8
1238	5.3	5	4.8	4.7	4.5	4.3	4.2	4.1	3.9	3.8	3.7	3.6
1239	5.2	5	4.8	4.6	4.5	4.3	4.2	4	3.9	3.8	3.7	3.6
1240	5.1	4.9	4.7	4.5	4.3	4.2	4.1	3.9	3.8	3.7	3.6	3.5
1241	4.8	4.6	4.4	4.3	4.1	4	3.9	3.7	3.6	3.5	3.4	3.3
1242	4.6	4.4	4.3	4.1	4	3.8	3.7	3.6	3.5	3.4	3.3	3.2
1243	4.5	4.3	4.1	4	3.8	3.7	3.6	3.5	3.4	3.3	3.2	3.1
1244	4.5	4.4	4.2	4.1	3.9	3.8	3.7	3.6	3.4	3.3	3.3	3.2
1245	4.7	4.5	4.3	4.2	4	3.9	3.8	3.6	3.5	3.4	3.3	3.2
1246	4.8	4.6	4.4	4.3	4.1	4	3.9	3.7	3.6	3.5	3.4	3.3
1247	5.3	5.1	4.9	4.7	4.5	4.3	4.2	4	3.9	3.8	3.7	3.5
1248	4.8	4.6	4.4	4.3	4.1	4	3.9	3.7	3.6	3.5	3.4	3.3
1249	5.5	5.2	5	4.8	4.6	4.5	4.3	4.2	4	3.9	3.8	3.6
1250	5.4	5.2	5	4.8	4.6	4.4	4.3	4.1	4	3.9	3.7	3.6
1251	5.7	5.4	5.2	5	4.8	4.6	4.4	4.3	4.1	4	3.9	3.7
1252	6.1	5.8	5.5	5.3	5.1	4.9	4.7	4.5	4.3	4.2	4.1	3.9
1253	6.1	5.9	5.6	5.3	5.1	4.9	4.7	4.6	4.4	4.2	4.1	4
1254	6.6	6.3	6	5.7	5.4	5.2	5	4.8	4.6	4.5	4.3	4.2
1255	6.2	5.9	5.6	5.4	5.2	5	4.8	4.6	4.4	4.3	4.1	4
1256	5.4	5.1	4.9	4.7	4.6	4.4	4.2	4.1	4	3.8	3.7	3.6
1257	5.7	5.4	5.2	5	4.8	4.6	4.4	4.3	4.1	4	3.8	3.7
1258	5.8	5.6	5.3	5.1	4.9	4.7	4.5	4.3	4.2	4	3.9	3.8
1259	5.8	5.6	5.3	5.1	4.9	4.7	4.5	4.3	4.2	4	3.9	3.8
1260	5.5	5.3	5	4.8	4.6	4.5	4.3	4.1	4	3.9	3.7	3.6
1261	5.5	5.3	5.1	4.9	4.7	4.6	4.4	4.3	4.1	4	3.9	3.8
1262	5.3	5.1	4.9	4.7	4.5	4.4	4.3	4.1	4	3.9	3.8	3.7
1263	5.2	5	4.8	4.6	4.4	4.3	4.2	4	3.9	3.8	3.7	3.6
1264	5.1	4.9	4.7	4.5	4.4	4.2	4.1	4	3.8	3.7	3.6	3.5
1265	4.8	4.7	4.5	4.3	4.2	4	3.9	3.8	3.7	3.6	3.4	3.4
1266	4.7	4.5	4.3	4.2	4	3.9	3.8	3.6	3.5	3.4	3.3	3.2
1267	4.5	4.3	4.2	4	3.9	3.8	3.7	3.5	3.4	3.3	3.2	3.2
1268	4.5	4.4	4.2	4.1	3.9	3.8	3.7	3.6	3.5	3.4	3.3	3.2
1269	4.6	4.4	4.3	4.1	4	3.9	3.7	3.6	3.5	3.4	3.3	3.2
1270	4.7	4.5	4.4	4.2	4.1	3.9	3.8	3.7	3.6	3.5	3.4	3.3
1271	4.8	4.6	4.4	4.2	4.1	4	3.8	3.7	3.6	3.5	3.4	3.3
1272	4.8	4.6	4.4	4.3	4.1	4	3.9	3.7	3.6	3.5	3.4	3.3
1273	5.1	4.9	4.7	4.6	4.4	4.2	4.1	4	3.8	3.7	3.6	3.5
1274	5.4	5.1	4.9	4.7	4.6	4.4	4.2	4.1	4	3.8	3.7	3.6
1275	5.6	5.4	5.2	4.9	4.8	4.6	4.4	4.3	4.1	4	3.9	3.7
1276	6	5.7	5.4	5.2	5	4.8	4.6	4.5	4.3	4.2	4	3.9
1277	6.4	6.1	5.8	5.6	5.3	5.1	4.9	4.7	4.5	4.4	4.2	4.1
1278	7	6.6	6.3	6	5.7	5.4	5.2	5	4.8	4.6	4.5	4.3
1279	6.9	6.6	6.2	5.9	5.7	5.4	5.2	5	4.8	4.6	4.4	4.3
1280	6	5.7	5.4	5.2	5	4.8	4.6	4.4	4.3	4.1	4	3.9
1281	6.3	6	5.7	5.4	5.2	5	4.8	4.6	4.4	4.3	4.1	4
1282	6.6	6.2	5.9	5.6	5.4	5.1	4.9	4.7	4.5	4.4	4.2	4.1
1283	6.6	6.2	5.9	5.6	5.4	5.1	4.9	4.7	4.5	4.4	4.2	4.1
1284	6.3	6	5.7	5.4	5.2	4.9	4.7	4.5	4.4	4.2	4.1	3.9
1285	5.7	5.5	5.2	5.1	4.9	4.7	4.5	4.4	4.3	4.1	4	3.9
1286	5.4	5.2	5	4.8	4.7	4.5	4.3	4.2	4.1	4	3.8	3.7
1287	5.2	5	4.8	4.6	4.5	4.3	4.2	4.1	3.9	3.8	3.7	3.6
1288	5	4.8	4.6	4.5	4.3	4.2	4	3.9	3.8	3.7	3.6	3.5
1289	4.9	4.7	4.5	4.3	4.2	4.1	3.9	3.8	3.7	3.6	3.5	3.4
1290	4.7	4.5	4.4	4.2	4.1	3.9	3.8	3.7	3.6	3.5	3.4	3.3
1291	4.6	4.4	4.2	4.1	3.9	3.8	3.7	3.6	3.5	3.4	3.3	3.2
1292	4.6	4.4	4.2	4.1	4	3.8	3.7	3.6	3.5	3.4	3.3	3.2
1293	4.6	4.4	4.3	4.1	4	3.8	3.7	3.6	3.5	3.4	3.3	3.2
1294	4.7	4.5	4.3	4.2	4	3.9	3.8	3.7	3.6	3.4	3.4	3.3
1295	4.7	4.5	4.4	4.2	4.1	3.9	3.8	3.7	3.6	3.5	3.4	3.3
1296	4.7	4.5	4.4	4.2	4.1	3.9	3.8	3.7	3.6	3.5	3.4	3.3
1297	4.8	4.6	4.4	4.3	4.1	4	3.9	3.7	3.6	3.5	3.4	3.3
1298	5.4	5.2	5	4.8	4.6	4.4	4.3	4.1	4	3.9	3.8	3.6
1299	5.6	5.3	5.1	4.9	4.7	4.5	4.4	4.2	4.1	3.9	3.8	3.7
1300	5.9	5.6	5.4	5.2	5	4.8	4.6	4.4	4.3	4.1	4	3.9
1301	6.6	6.3	6	5.7	5.5	5.2	5	4.8	4.6	4.5	4.3	4.2
1302	7.4	6.9	6.6	6.2	5.9	5.7	5.4	5.2	5	4.8	4.6	4.4
1303	11.4	10.4	9.6	8.9	8.3	7.7	7.3	6.9	6.5	6.2	5.9	5.6
1304	6.3	6	5.7	5.5	5.2	5	4.8	4.6	4.5	4.3	4.2	4
1305	6.1	5.8	5.5	5.3	5	4.8	4.6	4.5	4.3	4.2	4	3.9
1306	6.7	6.3	6	5.7	5.4	5.2	5	4.8	4.6	4.4	4.3	4.1
1307	7.1	6.7	6.3	6	5.7	5.4	5.2	5	4.8	4.6	4.4	4.3
1308	7.3	6.8	6.5	6.1	5.8	5.5	5.3	5	4.8	4.6	4.4	4.3
1309	5.7	5.5	5.3	5.1	4.9	4.7	4.6	4.4	4.3	4.2	4	3.9
1310	5.5	5.3	5.1	4.9	4.7	4.6	4.4	4.3	4.1	4	3.9	3.8
1311	5.3	5.1	4.9	4.7	4.5	4.4	4.2	4.1	4	3.9	3.8	3.7
1312	5	4.8	4.6	4.5	4.3	4.2	4.1	3.9	3.8	3.7	3.6	3.5
1313	4.9	4.7	4.5	4.4	4.2	4.1	3.9	3.8	3.7	3.6	3.5	3.4
1314	4.7	4.5	4.3	4.2	4	3.9	3.8	3.7	3.6	3.5	3.4	3.3
1315	4.6	4.4	4.2	4.1	4	3.8	3.7	3.6	3.5	3.4	3.3	3.2
1316	4.6	4.4	4.2	4.1	4	3.8	3.7	3.6	3.5	3.4	3.3	3.2
1317	4.7	4.5	4.3	4.2	4	3.9	3.8	3.7	3.5	3.4	3.3	3.3
1318	4.7	4.5	4.4	4.2	4.1	3.9	3.8	3.7	3.6	3.5	3.4	3.3
1319	4.7	4.6	4.4	4.2	4.1	4	3.8	3.7	3.6	3.5	3.4	3.3
1320	4.8	4.6	4.4	4.3	4.1	4	3.8	3.7	3.6	3.5	3.4	3.3
1321	4.8	4.6	4.4	4.3	4.1	4	3.9	3.7	3.6	3.5	3.4	3.3
1322	5.3	5	4.8	4.7	4.5	4.3	4.2	4	3.9	3.8	3.7	3.6
1323	5.3	5.1	4.9	4.7	4.5	4.3	4.2	4.1	3.9	3.8	3.7	3.6
1324	5.7	5.5	5.2	5	4.8	4.6	4.5	4.3	4.2	4	3.9	3.8
1325	6.6	6.2	5.9	5.7	5.4	5.2	5	4.8	4.6	4.4	4.3	4.1
1326	7.3	6.9	6.6	6.2	5.9	5.7	5.4	5.2	5	4.8	4.6	4.4
1327	7.5	7.1	6.7	6.3	6	5.7	5.5	5.3	5	4.8	4.7	4.5
1328	6.8	6.4	6.1	5.8	5.6	5.3	5.1	4.9	4.7	4.5	4.4	4.2
1329	6.1	5.8	5.6	5.3	5.1	4.9	4.7	4.5	4.4	4.2	4.1	3.9
1330	7.1	6.7	6.3	6	5.7	5.4	5.2	5	4.8	4.6	4.4	4.3
1331	7.8	7.3	6.8	6.5	6.1	5.8	5.5	5.3	5.1	4.8	4.7	4.5
1332	7	6.6	6.2	5.9	5.6	5.4	5.1	4.9	4.7	4.5	4.3	4.2
1333	32.9	27	25.5	21.9	19.2	18.5	16.6	15	13.7	12.6	11.7	10.9
1334	33.2	27	25.3	21.7	18.9	18.8	16.8	15.1	13.8	12.6	11.7	10.9
1335	15.7	14.2	13	11.9	11.1	10.7	10	9.4	8.9	8.4	8	7.6
1336	9.3	8.7	8.3	7.8	7.4	7.2	6.9	6.6	6.3	6	5.8	5.6
1337	7	6.7	6.4	6.1	5.9	5.6	5.4	5.2	5.1	4.9	4.7	4.6
1338	5.9	5.7	5.5	5.3	5.1	4.9	4.8	4.6	4.5	4.3	4.2	4.1
1339	5.8	5.6	5.4	5.2	5	4.8	4.7	4.5	4.4	4.2	4.1	4
1340	5.6	5.4	5.2	5	4.8	4.6	4.5	4.3	4.2	4.1	4	3.9
1341	5.4	5.2	5	4.8	4.6	4.5	4.3	4.2	4.1	3.9	3.8	3.7
1342	5.2	5	4.8	4.6	4.5	4.3	4.2	4.1	3.9	3.8	3.7	3.6
1343	5	4.8	4.6	4.4	4.3	4.1	4	3.9	3.8	3.7	3.6	3.5
1344	4.7	4.5	4.4	4.2	4.1	3.9	3.8	3.7	3.6	3.5	3.4	3.3
1345	4.6	4.5	4.3	4.2	4	3.9	3.8	3.7	3.5	3.4	3.3	3.3
1346	4.6	4.5	4.3	4.1	4	3.9	3.8	3.6	3.5	3.4	3.3	3.2
1347	4.6	4.5	4.3	4.2	4	3.9	3.8	3.7	3.5	3.4	3.4	3.3
1348	4.7	4.5	4.4	4.2	4.1	3.9	3.8	3.7	3.6	3.5	3.4	3.3
1349	4.8	4.6	4.4	4.3	4.1	4	3.9	3.7	3.6	3.5	3.4	3.3
1350	4.8	4.6	4.4	4.3	4.1	4	3.9	3.7	3.6	3.5	3.4	3.3
1351	4.8	4.6	4.4	4.3	4.1	4	3.9	3.8	3.6	3.5	3.4	3.3
1352	4.9	4.7	4.5	4.4	4.2	4.1	3.9	3.8	3.7	3.6	3.5	3.4
1353	5.2	5	4.8	4.6	4.5	4.3	4.2	4	3.9	3.8	3.7	3.6
1354	5.6	5.4	5.2	5	4.8	4.6	4.4	4.3	4.1	4	3.9	3.8
1355	6.3	6	5.7	5.4	5.2	5	4.8	4.6	4.5	4.3	4.2	4
1356	6.6	6.3	6	5.7	5.4	5.2	5	4.8	4.6	4.5	4.3	4.2
1357	9.2	8.6	8	7.5	7.1	6.7	6.3	6	5.8	5.5	5.3	5
1358	7.1	6.7	6.3	6	5.7	5.5	5.2	5	4.8	4.6	4.5	4.3
1359	6.8	6.4	6.1	5.8	5.5	5.3	5.1	4.9	4.7	4.5	4.3	4.2
1360	6.9	6.6	6.2	5.9	5.6	5.4	5.1	4.9	4.7	4.6	4.4	4.2
1361	7	6.6	6.3	5.9	5.7	5.4	5.2	4.9	4.7	4.6	4.4	4.2
1362	7.2	6.8	6.4	6.1	5.8	5.5	5.2	5	4.8	4.6	4.4	4.3
1363	41	31.8	31.3	25.8	22	21.1	18.5	16.5	14.9	13.6	12.5	11.6
1364	41.6	32	31.3	25.7	21.8	21.6	18.9	16.8	15.1	13.7	12.6	11.6
1365	24.6	21	18.7	16.6	14.9	14.9	13.5	12.4	11.4	10.6	9.9	9.3
1366	8.1	7.7	7.3	6.9	6.6	6.4	6.1	5.9	5.7	5.4	5.3	5.1
1367	7.4	7.1	6.7	6.4	6.2	5.9	5.7	5.5	5.3	5.1	4.9	4.8
1368	6.2	6	5.7	5.5	5.3	5.1	4.9	4.8	4.6	4.5	4.3	4.2
1369	6.3	6	5.7	5.5	5.3	5.1	4.9	4.8	4.6	4.4	4.3	4.2
1370	5.9	5.6	5.4	5.2	5	4.8	4.7	4.5	4.4	4.2	4.1	4
1371	5.5	5.3	5.1	4.9	4.7	4.6	4.4	4.3	4.1	4	3.9	3.8
1372	5.3	5	4.9	4.7	4.5	4.4	4.2	4.1	4	3.8	3.7	3.6
1373	5	4.8	4.6	4.5	4.3	4.2	4	3.9	3.8	3.7	3.6	3.5
1374	4.9	4.7	4.5	4.3	4.2	4	3.9	3.8	3.7	3.6	3.5	3.4
1375	4.7	4.5	4.3	4.2	4.1	3.9	3.8	3.7	3.6	3.5	3.4	3.3
1376	4.7	4.5	4.4	4.2	4.1	3.9	3.8	3.7	3.6	3.5	3.4	3.3
1377	4.7	4.5	4.4	4.2	4.1	3.9	3.8	3.7	3.6	3.5	3.4	3.3
1378	4.8	4.6	4.4	4.3	4.1	4	3.9	3.7	3.6	3.5	3.4	3.3
1379	4.8	4.6	4.4	4.3	4.1	4	3.9	3.8	3.6	3.5	3.4	3.3
1380	4.7	4.6	4.4	4.3	4.1	4	3.9	3.7	3.6	3.5	3.4	3.3
1381	4.8	4.6	4.5	4.3	4.2	4	3.9	3.8	3.7	3.6	3.5	3.4
1382	4.8	4.7	4.5	4.3	4.2	4.1	3.9	3.8	3.7	3.6	3.5	3.4
1383	4.9	4.7	4.5	4.4	4.2	4.1	4	3.8	3.7	3.6	3.5	3.4
1384	5.5	5.2	5	4.8	4.7	4.5	4.3	4.2	4.1	3.9	3.8	3.7
1385	6.3	6	5.7	5.4	5.2	5	4.8	4.6	4.5	4.3	4.2	4
1386	6.5	6.2	5.9	5.6	5.4	5.2	5	4.8	4.6	4.4	4.3	4.1
1387	8.8	8.2	7.7	7.3	6.8	6.5	6.2	5.9	5.6	5.4	5.1	4.9
1388	7.3	6.9	6.5	6.2	5.9	5.6	5.4	5.1	4.9	4.7	4.6	4.4
1389	7	6.6	6.3	5.9	5.7	5.4	5.2	5	4.8	4.6	4.4	4.3
1390	7.7	7.2	6.8	6.4	6.1	5.8	5.5	5.3	5.1	4.9	4.7	4.5
1391	7.8	7.3	6.9	6.5	6.2	5.9	5.6	5.3	5.1	4.9	4.7	4.5
1392	7.9	7.4	7	6.6	6.2	5.9	5.6	5.4	5.1	4.9	4.7	4.6
1393	78.3	64.6	76	46.9	34.9	34.4	27.7	23.2	20	17.6	15.8	14.3
1394	57.9	44.8	48.1	35.2	28.1	31.9	26	22	19	16.8	15.1	13.7
1395	23.2	19.9	17.7	15.7	14.2	14.1	12.9	11.8	10.9	10.2	9.5	8.9
1396	17.9	15.8	14.2	12.9	11.9	11.7	10.8	10	9.4	8.8	8.3	7.9
1397	13.1	11.9	11	10.2	9.5	9.4	8.8	8.3	7.8	7.4	7.1	6.7
1398	7.2	6.9	6.5	6.3	6	5.8	5.5	5.3	5.1	4.9	4.8	4.6
1399	6.7	6.4	6.1	5.9	5.6	5.4	5.2	5	4.8	4.7	4.5	4.4
1400	6.5	6.2	5.9	5.7	5.4	6.3	6.1	5.8	5.6	5.3	5.1	4.9
1401	6	5.7	5.5	5.3	5.1	4.9	4.7	4.6	4.4	4.3	4.1	4
1402	5.5	5.2	5	4.9	4.7	4.5	4.4	4.2	4.1	4	3.8	3.7
1403	5.1	4.9	4.7	4.6	4.4	4.3	4.1	4	3.9	3.7	3.6	3.5
1404	4.9	4.8	4.6	4.4	4.3	4.1	4	3.9	3.7	3.6	3.5	3.4
1405	4.8	4.6	4.4	4.3	4.1	4	3.9	3.8	3.6	3.5	3.4	3.3
1406	4.8	4.6	4.4	4.3	4.1	4	3.9	3.7	3.6	3.5	3.4	3.3
1407	4.8	4.6	4.4	4.3	4.1	4	3.9	3.7	3.6	3.5	3.4	3.3
1408	4.8	4.6	4.4	4.3	4.1	4	3.9	3.8	3.6	3.5	3.4	3.3
1409	4.8	4.6	4.4	4.3	4.1	4	3.9	3.7	3.6	3.5	3.4	3.3
1410	4.8	4.6	4.4	4.3	4.1	4	3.9	3.8	3.7	3.6	3.5	3.4
1411	4.8	4.6	4.5	4.3	4.2	4	3.9	3.8	3.7	3.6	3.5	3.4
1412	4.9	4.7	4.6	4.4	4.2	4.1	4	3.9	3.7	3.6	3.5	3.4
1413	4.9	4.7	4.6	4.4	4.3	4.1	4	3.9	3.8	3.6	3.5	3.4
1414	5	4.8	4.7	4.5	4.3	4.2	4.1	3.9	3.8	3.7	3.6	3.5
1415	6.2	5.9	5.6	5.4	5.2	4.9	4.8	4.6	4.4	4.3	4.1	4
1416	6.8	6.5	6.2	5.9	5.6	5.4	5.1	4.9	4.8	4.6	4.4	4.3
1417	9	8.4	7.9	7.4	7	6.6	6.3	6	5.7	5.5	5.3	5
1418	7.3	6.9	6.6	6.2	5.9	5.7	5.4	5.2	5	4.8	4.6	4.5
1419	6.3	6	5.7	5.4	5.2	5	4.8	4.6	4.5	4.3	4.2	4
1420	7.3	6.8	6.5	6.2	5.9	5.6	5.4	5.1	4.9	4.7	4.6	4.4
1421	11.7	10.6	9.8	9	8.4	7.8	7.4	6.9	6.6	6.2	5.9	5.7
1422	8.1	7.6	7.1	6.7	6.4	6.1	5.8	5.5	5.3	5	4.8	4.7
1423	84.8	70.2	85.1	48.9	35.6	35.2	28	23.3	20.1	17.6	15.7	14.2
1424	47.3	34.7	34.1	27.2	22.7	22.5	19.4	17	15.2	13.8	12.6	11.6
1425	22.9	19.6	17.6	15.6	14.1	14	12.7	11.7	10.8	10	9.4	8.8
1426	25.8	21.6	19.2	16.8	15	17.8	15.8	14.1	12.8	11.8	10.8	10.1
1427	12	11	10.2	9.5	8.9	12.9	11.8	10.9	10.1	9.4	8.8	8.3
1428	10.5	9.8	9.1	8.6	8.1	12.8	11.7	10.8	10	9.3	8.7	8.2
1429	7.5	7.1	6.8	6.4	6.2	11.2	10.3	9.6	9	8.4	7.9	7.5
1430	6.9	6.5	6.2	5.9	5.7	6.6	6.3	6	5.7	5.5	5.3	5.1
1431	6.2	5.9	5.6	5.4	5.2	5	4.8	4.7	4.5	4.4	4.2	4.1
1432	5.3	5.1	4.9	4.7	4.5	4.4	4.2	4.1	4	3.9	3.7	3.6
1433	5.1	4.9	4.8	4.6	4.4	4.3	4.1	4	3.9	3.8	3.7	3.6
1434	5	4.8	4.6	4.4	4.3	4.1	4	3.9	3.7	3.6	3.5	3.4
1435	4.9	4.7	4.5	4.4	4.2	4.1	3.9	3.8	3.7	3.6	3.5	3.4
1436	4.8	4.7	4.5	4.3	4.2	4	3.9	3.8	3.7	3.6	3.5	3.4
1437	4.9	4.7	4.5	4.4	4.2	4.1	3.9	3.8	3.7	3.6	3.5	3.4
1438	4.8	4.6	4.4	4.3	4.2	4	3.9	3.8	3.7	3.6	3.5	3.4
1439	4.8	4.6	4.5	4.3	4.2	4	3.9	3.8	3.7	3.6	3.5	3.4
1440	4.9	4.7	4.5	4.4	4.2	4.1	3.9	3.8	3.7	3.6	3.5	3.4
1441	4.9	4.7	4.5	4.4	4.2	4.1	4	3.8	3.7	3.6	3.5	3.4
1442	5	4.8	4.6	4.5	4.3	4.2	4	3.9	3.8	3.7	3.6	3.5
1443	5	4.8	4.6	4.5	4.3	4.2	4.1	3.9	3.8	3.7	3.6	3.5
1444	5.1	4.9	4.7	4.5	4.4	4.2	4.1	4	3.9	3.7	3.6	3.5
1445	5.9	5.7	5.4	5.2	5	4.8	4.6	4.5	4.3	4.2	4	3.9
1446	6.5	6.2	5.9	5.7	5.4	5.2	5	4.8	4.6	4.5	4.3	4.2
1447	9.9	9.1	8.5	8	7.5	7.1	6.7	6.4	6.1	5.8	5.5	5.3
1448	6.7	6.4	6.1	5.8	5.5	5.3	5.1	4.9	4.7	4.5	4.4	4.2
1449	5.1	4.9	4.7	4.5	4.4	4.2	4.1	4	3.8	3.7	3.6	3.5
1450	7	6.6	6.3	6	5.7	5.5	5.2	5	4.8	4.7	4.5	4.3
1451	11.7	10.6	9.8	9.1	8.4	7.9	7.4	7	6.6	6.3	6	5.7
1452	8.3	7.8	7.3	6.9	6.5	6.2	5.9	5.6	5.4	5.2	4.9	4.8
1453	100	84.6	102.2	54.8	38	42.1	31.8	25.7	21.6	18.7	16.5	14.8
1454	50.8	37.1	36.8	28.7	23.6	23.4	20	17.5	15.5	14	12.7	11.7
1455	28.4	23.4	21.3	18.4	16.2	16.1	14.4	13	11.9	11	10.2	9.5
1456	18.5	16.2	14.5	13.1	12	11.8	10.9	10.1	9.4	8.8	8.3	7.8
1457	8	7.6	7.2	6.8	6.5	6.4	6.2	5.9	5.7	5.4	5.2	5
1458	7.6	7.2	6.8	6.5	6.2	11.1	10.3	9.5	8.9	8.3	7.9	7.4
1459	7.1	6.8	6.4	6.1	5.9	11.2	10.3	9.5	8.9	8.3	7.8	7.4
1460	6.7	6.3	6.1	5.8	5.5	6.6	6.3	6	5.8	5.5	5.3	5.1
1461	6.1	5.8	5.6	5.4	5.1	5	4.8	4.7	4.5	4.3	4.2	4.1
1462	5.3	5.1	4.9	4.7	4.5	4.4	4.2	4.1	4	3.9	3.7	3.6
1463	5.1	4.9	4.7	4.6	4.4	4.3	4.1	4	3.9	3.7	3.6	3.5
1464	5	4.8	4.6	4.5	4.3	4.2	4	3.9	3.8	3.7	3.6	3.5
1465	4.9	4.8	4.6	4.4	4.3	4.1	4	3.9	3.7	3.6	3.5	3.4
1466	4.9	4.7	4.5	4.3	4.2	4.1	3.9	3.8	3.7	3.6	3.5	3.4
1467	4.9	4.7	4.5	4.4	4.2	4.1	4	3.8	3.7	3.6	3.5	3.4
1468	4.9	4.8	4.6	4.4	4.3	4.1	4	3.9	3.8	3.6	3.5	3.4
1469	5	4.8	4.6	4.4	4.3	4.1	4	3.9	3.8	3.7	3.6	3.5
1470	5	4.8	4.6	4.5	4.3	4.2	4	3.9	3.8	3.7	3.6	3.5
1471	5	4.9	4.7	4.5	4.4	4.2	4.1	3.9	3.8	3.7	3.6	3.5
1472	5	4.8	4.6	4.5	4.3	4.2	4.1	3.9	3.8	3.7	3.6	3.5
1473	5	4.8	4.7	4.5	4.3	4.2	4.1	3.9	3.8	3.7	3.6	3.5
1474	5.1	4.9	4.7	4.6	4.4	4.3	4.1	4	3.9	3.8	3.6	3.5
1475	6.3	6	5.8	5.5	5.3	5.1	4.9	4.7	4.5	4.4	4.2	4.1
1476	7.1	6.8	6.4	6.1	5.8	5.6	5.4	5.1	4.9	4.8	4.6	4.4
1477	10.1	9.3	8.7	8.1	7.7	7.2	6.8	6.5	6.2	5.9	5.6	5.4
1478	7.3	6.9	6.5	6.2	5.9	5.7	5.4	5.2	5	4.8	4.6	4.5
1479	5.6	5.4	5.2	5	4.8	4.6	4.5	4.3	4.2	4	3.9	3.8
1480	8	7.5	7.1	6.7	6.4	6.1	5.8	5.6	5.3	5.1	4.9	4.7
1481	9.2	8.6	8	7.5	7.1	6.7	6.4	6.1	5.8	5.5	5.3	5.1
1482	8.4	7.9	7.4	7	6.6	6.3	6	5.7	5.5	5.2	5	4.8
1483	83.4	67.3	81.2	46.5	33.8	33.8	26.8	22.3	19.1	16.8	15	13.5
1484	65	49.3	55.6	37.8	29.1	28.8	23.6	20	17.4	15.4	13.9	12.6
1485	38.9	29.6	28.2	23.1	19.7	19.6	17	15.1	13.6	12.4	11.3	10.5
1486	25	20.9	18.7	16.4	14.6	14.4	13	11.9	10.9	10.1	9.4	8.8
1487	9.8	9.1	8.5	8	7.6	7.5	7.1	6.8	6.4	6.2	5.9	5.6
1488	7.5	7.1	6.7	6.4	6.1	6.2	6	5.7	5.5	5.3	5.1	4.9
1489	6.6	6.3	6	5.7	5.5	5.3	5.1	4.9	4.8	4.6	4.4	4.3
1490	7	6.7	6.3	6	5.8	7	6.6	6.3	6	5.7	5.5	5.3
1491	6.7	6.4	6.1	5.8	5.6	5.4	5.2	5	4.8	4.6	4.5	4.3
1492	5.9	5.7	5.4	5.2	5	4.8	4.6	4.5	4.3	4.2	4	3.9
1493	5.5	5.3	5.1	4.9	4.7	4.5	4.4	4.2	4.1	4	3.8	3.7
1494	5	4.9	4.7	4.5	4.3	4.2	4.1	3.9	3.8	3.7	3.6	3.5
1495	4.9	4.8	4.6	4.4	4.3	4.1	4	3.9	3.7	3.6	3.5	3.4
1496	5	4.8	4.6	4.4	4.3	4.1	4	3.9	3.8	3.6	3.5	3.4
1497	4.9	4.7	4.6	4.4	4.2	4.1	4	3.9	3.7	3.6	3.5	3.4
1498	5	4.8	4.6	4.5	4.3	4.2	4	3.9	3.8	3.7	3.6	3.5
1499	5	4.8	4.6	4.5	4.3	4.2	4	3.9	3.8	3.7	3.6	3.5
1500	5	4.8	4.6	4.4	4.3	4.1	4	3.9	3.8	3.7	3.6	3.5
1501	5	4.8	4.6	4.5	4.3	4.2	4.1	3.9	3.8	3.7	3.6	3.5
1502	4.9	4.8	4.6	4.4	4.3	4.1	4	3.9	3.8	3.7	3.6	3.5
1503	5	4.8	4.6	4.5	4.3	4.2	4.1	3.9	3.8	3.7	3.6	3.5
1504	5.1	4.9	4.8	4.6	4.4	4.3	4.2	4	3.9	3.8	3.7	3.6
1505	6.7	6.4	6.1	5.8	5.5	5.3	5.1	4.9	4.7	4.6	4.4	4.3
1506	8	7.6	7.1	6.8	6.4	6.1	5.9	5.6	5.4	5.2	5	4.8
1507	13.7	12.3	11.2	10.3	9.6	8.9	8.3	7.8	7.4	7	6.6	6.3
1508	8.7	8.1	7.7	7.2	6.8	6.5	6.2	5.9	5.6	5.4	5.2	5
1509	7.2	6.9	6.5	6.2	5.9	5.7	5.4	5.2	5	4.8	4.6	4.5
1510	9.6	8.9	8.4	7.8	7.4	7	6.6	6.3	6	5.7	5.5	5.3
1511	13.2	11.9	10.9	10	9.3	8.6	8.1	7.6	7.2	6.8	6.5	6.1
1512	11.6	10.6	9.8	9.1	8.5	7.9	7.5	7	6.7	6.3	6	5.8
1513	6.5	6.2	5.9	5.6	5.4	5.2	5	4.8	4.6	4.5	4.3	4.2
1514	7.2	6.8	6.5	6.2	5.9	5.7	5.5	5.3	5.1	4.9	4.7	4.5
1515	7.6	7.1	6.8	6.4	6.1	7.1	6.8	6.4	6.1	5.8	5.6	5.4
1516	6.7	6.4	6.1	5.8	5.6	5.4	5.1	4.9	4.8	4.6	4.4	4.3
1517	5.7	5.5	5.3	5.1	4.9	4.7	4.5	4.4	4.2	4.1	3.9	3.8
1518	5.2	5	4.8	4.6	4.5	4.3	4.2	4	3.9	3.8	3.7	3.6
1519	5.1	4.9	4.7	4.5	4.4	4.2	4.1	3.9	3.8	3.7	3.6	3.5
1520	5	4.8	4.6	4.5	4.3	4.2	4	3.9	3.8	3.7	3.6	3.5
1521	4.9	4.8	4.6	4.4	4.3	4.1	4	3.9	3.8	3.7	3.6	3.5
1522	5	4.8	4.6	4.4	4.3	4.1	4	3.9	3.8	3.7	3.6	3.5
1523	5	4.8	4.6	4.4	4.3	4.2	4	3.9	3.8	3.7	3.6	3.5
1524	5	4.8	4.7	4.5	4.3	4.2	4.1	3.9	3.8	3.7	3.6	3.5
1525	5	4.8	4.6	4.5	4.3	4.2	4.1	3.9	3.8	3.7	3.6	3.5
1526	5	4.8	4.7	4.5	4.3	4.2	4.1	3.9	3.8	3.7	3.6	3.5
1527	5	4.8	4.6	4.5	4.3	4.2	4.1	3.9	3.8	3.7	3.6	3.5
1528	5.2	5	4.8	4.7	4.5	4.4	4.2	4.1	4	3.8	3.7	3.6
1529	6.9	6.6	6.3	6	5.7	5.5	5.2	5	4.9	4.7	4.5	4.4
1530	10.2	9.4	8.8	8.2	7.7	7.3	6.9	6.6	6.3	6	5.7	5.5
1531	15.6	13.9	12.5	11.4	10.5	9.7	9	8.4	7.9	7.5	7.1	6.7
1532	10.6	9.8	9.1	8.5	8	7.5	7.1	6.8	6.4	6.1	5.9	5.6
1533	9.7	9	8.4	7.9	7.5	7.1	6.7	6.4	6.1	5.8	5.6	5.3
1534	9.9	9.2	8.6	8	7.6	7.2	6.8	6.4	6.1	5.9	5.6	5.4
1535	13	11.8	10.8	10	9.3	8.6	8.1	7.6	7.2	6.8	6.5	6.2
1536	10.1	9.4	8.8	8.2	7.7	7.3	6.9	6.5	6.2	5.9	5.7	5.4
1537	6.2	5.9	5.6	5.4	5.2	5	4.8	4.6	4.5	4.3	4.2	4.1
1538	6.7	6.4	6.1	5.8	5.5	5.3	5.1	4.9	4.7	4.6	4.4	4.3
1539	7.4	7	6.6	6.3	6	5.9	5.6	5.4	5.2	5	4.8	4.6
1540	6.3	6	5.7	5.5	5.3	5.1	4.9	4.7	4.5	4.4	4.2	4.1
1541	5.2	5	4.8	4.6	4.5	4.3	4.2	4	3.9	3.8	3.7	3.6
1542	5.3	5.1	4.9	4.7	4.5	4.4	4.2	4.1	3.9	3.8	3.7	3.6
1543	5.1	4.9	4.7	4.5	4.4	4.2	4.1	4	3.8	3.7	3.6	3.5
1544	5.1	4.9	4.7	4.5	4.4	4.2	4.1	4	3.8	3.7	3.6	3.5
1545	5.1	4.9	4.7	4.5	4.4	4.2	4.1	4	3.8	3.7	3.6	3.5
1546	5.1	4.9	4.7	4.5	4.4	4.2	4.1	4	3.8	3.7	3.6	3.5
1547	5.1	4.9	4.7	4.5	4.4	4.2	4.1	4	3.9	3.7	3.6	3.5
1548	5.1	4.9	4.8	4.6	4.4	4.3	4.1	4	3.9	3.8	3.7	3.6
1549	5.1	4.9	4.7	4.6	4.4	4.3	4.1	4	3.9	3.8	3.7	3.6
1550	5	4.9	4.7	4.5	4.4	4.2	4.1	4	3.9	3.7	3.6	3.5
1551	5	4.9	4.7	4.5	4.4	4.2	4.1	4	3.9	3.8	3.6	3.5
1552	5.7	5.5	5.3	5	4.9	4.7	4.5	4.4	4.2	4.1	4	3.9
1553	6.5	6.2	5.9	5.7	5.4	5.2	5	4.8	4.7	4.5	4.4	4.2
1554	9.1	8.5	8	7.5	7.1	6.7	6.4	6.1	5.8	5.6	5.4	5.2
1555	15.7	14	12.6	11.5	10.5	9.8	9.1	8.5	8	7.5	7.1	6.8
1556	10.6	9.8	9.1	8.5	8	7.6	7.2	6.8	6.5	6.2	5.9	5.6
1557	10.3	9.6	8.9	8.4	7.9	7.4	7	6.7	6.3	6.1	5.8	5.6
1558	11.1	10.2	9.5	8.8	8.3	7.8	7.3	7	6.6	6.3	6	5.8
1559	12	11	10.1	9.4	8.8	8.2	7.7	7.3	6.9	6.6	6.3	6
1560	9.9	9.2	8.6	8.1	7.6	7.2	6.8	6.5	6.2	5.9	5.7	5.4
1561	6.3	6	5.7	5.5	5.3	5	4.9	4.7	4.5	4.4	4.2	4.1
1562	6.3	6	5.8	5.5	5.3	5.1	4.9	4.7	4.5	4.4	4.2	4.1
1563	6.9	6.6	6.3	6	5.7	5.5	5.2	5	4.8	4.7	4.5	4.3
1564	5.9	5.6	5.4	5.2	5	4.8	4.6	4.4	4.3	4.2	4	3.9
1565	5.5	5.2	5	4.8	4.6	4.5	4.3	4.2	4.1	3.9	3.8	3.7
1566	5.1	4.9	4.7	4.6	4.4	4.3	4.1	4	3.9	3.8	3.6	3.5
1567	5.1	4.9	4.7	4.5	4.4	4.2	4.1	4	3.8	3.7	3.6	3.5
1568	5.1	4.9	4.7	4.6	4.4	4.3	4.1	4	3.9	3.8	3.6	3.5
1569	5.1	4.9	4.7	4.6	4.4	4.3	4.1	4	3.9	3.8	3.6	3.5
1570	5.1	5	4.8	4.6	4.4	4.3	4.2	4	3.9	3.8	3.7	3.6
1571	5.1	4.9	4.8	4.6	4.4	4.3	4.2	4	3.9	3.8	3.7	3.6
1572	5.7	5.4	5.2	5	4.8	4.7	4.5	4.4	4.2	4.1	4	3.8
1573	5.2	5	4.8	4.7	4.5	4.4	4.2	4.1	4	3.8	3.7	3.6
1574	5.1	4.9	4.7	4.5	4.4	4.3	4.1	4	3.9	3.8	3.7	3.6
1575	5.1	4.9	4.7	4.6	4.4	4.3	4.1	4	3.9	3.8	3.7	3.6
1576	6.2	5.9	5.7	5.5	5.2	5	4.9	4.7	4.5	4.4	4.2	4.1
1577	6.1	5.8	5.6	5.3	5.1	4.9	4.8	4.6	4.5	4.3	4.2	4
1578	6.8	6.4	6.1	5.9	5.6	5.4	5.2	5	4.8	4.7	4.5	4.4
1579	13.6	12.3	11.3	10.4	9.6	9	8.4	7.9	7.5	7.1	6.7	6.4
1580	10.6	9.9	9.2	8.6	8.1	7.6	7.2	6.8	6.5	6.2	5.9	5.7
1581	8.5	8	7.5	7.1	6.8	6.5	6.2	5.9	5.6	5.4	5.2	5
1582	8.8	8.3	7.8	7.4	7	6.6	6.3	6	5.8	5.5	5.3	5.1
1583	9.3	8.7	8.1	7.7	7.2	6.9	6.5	6.2	6	5.7	5.5	5.3
1584	9.4	8.8	8.3	7.8	7.4	7	6.6	6.3	6	5.8	5.5	5.3
1585	8.5	7.9	7.5	7	6.7	6.3	6	5.8	5.5	5.3	5.1	4.9
1586	5.6	5.3	5.1	4.9	4.7	4.6	4.4	4.3	4.1	4	3.9	3.8
1587	6.3	6	5.8	5.5	5.3	5.1	4.9	4.7	4.5	4.4	4.2	4.1
1588	6.9	6.5	6.2	5.9	5.7	5.4	5.2	5	4.8	4.6	4.5	4.3
1589	5.8	5.5	5.3	5.1	4.9	4.7	4.5	4.4	4.2	4.1	4	3.9
1590	6	5.8	5.5	5.3	5.1	4.9	4.7	4.5	4.4	4.2	4.1	4
1591	5.3	5.1	4.9	4.7	4.6	4.4	4.3	4.1	4	3.9	3.8	3.7
1592	5.4	5.1	4.9	4.8	4.6	4.4	4.3	4.1	4	3.9	3.8	3.7
1593	5.7	5.4	5.2	5	4.8	4.6	4.5	4.3	4.2	4	3.9	3.8
1594	5.6	5.4	5.2	5	4.8	4.6	4.5	4.3	4.2	4.1	3.9	3.8
1595	5.7	5.4	5.2	5	4.8	4.7	4.5	4.4	4.2	4.1	4	3.8
1596	5.8	5.5	5.3	5.1	4.9	4.7	4.6	4.4	4.3	4.1	4	3.9
1597	5.6	5.3	5.1	4.9	4.8	4.6	4.4	4.3	4.2	4	3.9	3.8
1598	5.2	5	4.8	4.6	4.5	4.3	4.2	4.1	4	3.8	3.7	3.6
1599	5.1	4.9	4.7	4.6	4.4	4.3	4.2	4	3.9	3.8	3.7	3.6
1600	5.1	4.9	4.7	4.6	4.4	4.3	4.2	4	3.9	3.8	3.7	3.6
1601	5.2	5	4.8	4.7	4.5	4.4	4.2	4.1	4	3.9	3.8	3.7
1602	6.6	6.3	6	5.8	5.5	5.3	5.1	4.9	4.8	4.6	4.4	4.3
1603	17	15	13.5	12.2	11.2	10.3	9.6	9	8.4	7.9	7.5	7.1
1604	10.5	9.7	9.1	8.5	8	7.6	7.2	6.8	6.5	6.2	5.9	5.7
1605	8.4	7.9	7.5	7.1	6.8	6.4	6.1	5.9	5.6	5.4	5.2	5
1606	8.9	8.4	7.9	7.4	7.1	6.7	6.4	6.1	5.9	5.6	5.4	5.2
1607	9.4	8.8	8.2	7.8	7.3	7	6.6	6.3	6	5.8	5.6	5.3
1608	11.7	10.8	10	9.3	8.7	8.2	7.7	7.3	6.9	6.6	6.3	6
1609	20.8	17.7	15.4	13.7	12.3	11.2	10.2	9.4	8.8	8.2	7.7	7.2
1610	6.2	5.9	5.6	5.4	5.2	5	4.8	4.6	4.4	4.3	4.1	4
1611	9.3	8.7	8.1	7.6	7.2	6.8	6.4	6.1	5.8	5.6	5.3	5.1
1612	12.2	11.1	10.2	9.4	8.7	8.2	7.7	7.2	6.8	6.5	6.2	5.9
1613	6.1	5.8	5.5	5.3	5.1	4.9	4.7	4.6	4.4	4.2	4.1	4
1614	5.4	5.1	4.9	4.8	4.6	4.4	4.3	4.1	4	3.9	3.8	3.7
1615	5.7	5.4	5.2	5	4.8	4.7	4.5	4.3	4.2	4.1	3.9	3.8
1616	6.2	5.9	5.6	5.4	5.2	5	4.8	4.6	4.5	4.3	4.2	4
1617	6.2	5.9	5.7	5.4	5.2	5	4.8	4.7	4.5	4.3	4.2	4.1
1618	5.8	5.5	5.3	5.1	4.9	4.7	4.6	4.4	4.3	4.1	4	3.9
1619	5.9	5.6	5.4	5.2	5	4.8	4.6	4.5	4.3	4.2	4.1	3.9
1620	5.9	5.7	5.4	5.2	5	4.8	4.7	4.5	4.4	4.2	4.1	4
1621	6	5.8	5.5	5.3	5.1	4.9	4.7	4.6	4.4	4.3	4.1	4
1622	5.3	5.1	4.9	4.7	4.5	4.4	4.3	4.1	4	3.9	3.8	3.7
1623	5.2	5	4.9	4.7	4.5	4.4	4.2	4.1	4	3.9	3.8	3.7
1624	5.1	5	4.8	4.6	4.5	4.3	4.2	4.1	3.9	3.8	3.7	3.6
1625	5.2	5	4.8	4.7	4.5	4.4	4.2	4.1	4	3.9	3.8	3.7
1626	7	6.6	6.3	6	5.8	5.6	5.3	5.1	5	4.8	4.6	4.5
1627	10.8	10	9.3	8.7	8.2	7.7	7.3	7	6.6	6.3	6	5.8
1628	11.4	10.5	9.8	9.1	8.5	8	7.6	7.2	6.8	6.5	6.2	5.9
1629	9.1	8.6	8	7.6	7.2	6.8	6.5	6.2	6	5.7	5.5	5.3
1630	9.4	8.8	8.3	7.8	7.4	7	6.7	6.4	6.1	5.8	5.6	5.4
1631	9.7	9.1	8.5	8	7.6	7.2	6.8	6.5	6.2	6	5.7	5.5
1632	10.9	10.1	9.4	8.8	8.3	7.8	7.4	7	6.7	6.4	6.1	5.8
1633	52.6	37	34.8	26.4	21.4	19.8	16.9	14.8	13.2	11.9	10.8	9.9
1634	13.5	12.1	11	10.1	9.3	8.7	8.1	7.6	7.2	6.8	6.4	6.1
1635	6.2	5.9	5.6	5.4	5.2	5	4.8	4.6	4.4	4.3	4.1	4
1636	12.2	11.1	10.2	9.4	8.8	8.2	7.7	7.2	6.8	6.5	6.2	5.9
1637	7.3	6.9	6.6	6.2	5.9	5.7	5.4	5.2	5	4.8	4.6	4.5
1638	5.9	5.7	5.4	5.2	5	4.8	4.6	4.5	4.3	4.2	4.1	3.9
1639	5.9	5.6	5.4	5.2	5	4.8	4.6	4.5	4.3	4.2	4	3.9
1640	6.5	6.2	5.9	5.6	5.4	5.2	5	4.8	4.6	4.5	4.3	4.2
1641	7	6.7	6.4	6.1	5.8	5.5	5.3	5.1	4.9	4.7	4.6	4.4
1642	6.3	6	5.7	5.5	5.3	5.1	4.9	4.7	4.5	4.4	4.2	4.1
1643	6	5.7	5.5	5.3	5.1	4.9	4.7	4.6	4.4	4.3	4.1	4
1644	6	5.8	5.5	5.3	5.1	4.9	4.7	4.6	4.4	4.3	4.1	4
1645	5.8	5.6	5.4	5.2	5	4.8	4.6	4.5	4.3	4.2	4.1	3.9
1646	5.5	5.3	5.1	4.9	4.7	4.5	4.4	4.3	4.1	4	3.9	3.8
1647	5.3	5.1	4.9	4.8	4.6	4.4	4.3	4.2	4	3.9	3.8	3.7
1648	5.4	5.2	5	4.8	4.6	4.5	4.3	4.2	4.1	4	3.9	3.7
1649	5.4	5.2	5	4.8	4.7	4.5	4.4	4.2	4.1	4	3.9	3.8
1650	7.5	7.1	6.8	6.4	6.2	5.9	5.7	5.4	5.2	5	4.9	4.7
1651	11.4	10.5	9.8	9.1	8.6	8.1	7.6	7.2	6.9	6.5	6.2	6
1652	9	8.4	7.9	7.5	7.1	6.8	6.5	6.2	5.9	5.7	5.4	5.2
1653	10.4	9.7	9.1	8.5	8	7.6	7.2	6.8	6.5	6.2	6	5.7
1654	9.6	9	8.4	7.9	7.5	7.1	6.8	6.5	6.2	5.9	5.7	5.5
1655	11.4	10.5	9.8	9.1	8.6	8.1	7.6	7.2	6.9	6.6	6.3	6
1656	9.8	9.2	8.6	8.1	7.7	7.3	6.9	6.6	6.3	6.1	5.8	5.6
1657	28.8	22.9	19.1	16.4	14.4	12.8	11.6	10.6	9.7	9	8.4	7.8
1658	9.5	8.9	8.3	7.7	7.3	6.9	6.5	6.2	5.9	5.6	5.4	5.2
1659	5.4	5.2	5	4.8	4.6	4.4	4.3	4.1	4	3.9	3.8	3.7
1660	5.7	5.4	5.2	5	4.8	4.6	4.5	4.3	4.2	4	3.9	3.8
1661	5.6	5.3	5.1	4.9	4.7	4.6	4.4	4.2	4.1	4	3.9	3.7
1662	6.2	5.9	5.6	5.4	5.2	5	4.8	4.6	4.4	4.3	4.2	4
1663	52.4	36.9	33.5	25.7	21	18.5	16	14.1	12.6	11.4	10.4	9.6
1664	8.6	8	7.5	7.1	6.7	6.4	6.1	5.8	5.5	5.3	5.1	4.9
1665	13.1	11.8	10.8	9.9	9.2	8.5	8	7.5	7.1	6.7	6.3	6
1666	10.8	9.9	9.2	8.6	8	7.5	7.1	6.7	6.4	6.1	5.8	5.5
1667	6.5	6.2	5.9	5.6	5.4	5.2	5	4.8	4.6	4.4	4.3	4.2
1668	10.4	9.6	8.9	8.3	7.8	7.3	6.9	6.6	6.2	6	5.7	5.4
1669	34.6	26.3	21.4	18.1	15.7	13.9	12.4	11.3	10.3	9.5	8.8	8.2
1670	15.2	13.5	12.2	11.1	10.1	9.4	8.7	8.1	7.6	7.2	6.8	6.4
1671	26.4	21.5	18.2	15.7	13.9	12.5	11.3	10.4	9.5	8.9	8.3	7.7
1672	47	36	31	24.3	20.1	17.6	15.4	13.6	12.3	11.1	10.2	9.4
1673	42.7	34.1	29.2	23.3	19.4	17.7	15.4	13.7	12.3	11.2	10.2	9.5
1674	19.7	16.9	14.8	13.2	11.9	10.9	10	9.2	8.6	8	7.6	7.1
1675	35.3	26.7	21.7	18.3	15.8	14	12.5	11.4	10.4	9.6	8.9	8.3
1676	29.7	23.5	19.6	16.8	14.7	13.1	11.8	10.8	9.9	9.2	8.5	8
1677	54	42	36.9	27.7	22.3	19.7	16.9	14.8	13.2	11.9	10.8	9.9
1678	74.8	64.8	61.2	37.9	28.2	26	21.2	18	15.6	13.8	12.4	11.2
1679	35.8	27.7	22.9	19.1	16.5	14.6	13	11.7	10.7	9.9	9.1	8.5
1680	12	10.9	10	9.3	8.6	8	7.6	7.1	6.7	6.4	6.1	5.8
1681	47.9	33.4	28.3	22.7	19	16.4	14.4	12.9	11.6	10.6	9.8	9.1
1682	59.9	47	42.5	30.5	24	20.3	17.3	15.1	13.4	12.1	11	10.1
1683	99.8	92.1	96	46.6	32.3	29.6	23.5	19.5	16.8	14.7	13.1	11.8
1684	84.5	77	75.8	41.8	30.1	27.9	22.4	18.8	16.2	14.3	12.8	11.5
1685	58.3	50	45.2	31.7	24.7	22.5	18.9	16.3	14.3	12.8	11.6	10.6
1686	6.9	6.5	6.2	5.9	5.6	5.4	5.2	5	4.8	4.6	4.4	4.3
1687	91.1	78.3	78	42.5	30.5	25.9	21.2	17.9	15.6	13.8	12.4	11.3
1688	128	126.3	128	69.3	50.7	48.2	33.1	25.5	20.9	17.8	15.5	13.7
1689	127.6	127.6	127.6	70.2	51.5	50.5	34	26	21.2	18	15.6	13.8
1690	79.6	71.8	69.7	40.3	29.3	26.9	21.8	18.4	15.9	14	12.6	11.4
1691	26.3	21.3	18	15.6	13.8	12.4	11.2	10.3	9.5	8.8	8.2	7.7
1692	6	5.7	5.5	5.2	5	4.8	4.7	4.5	4.3	4.2	4	3.9
