# Supplementary material for: Roles of host and environment in shift of primary anthrax host species in Kruger National Park
Source: PLoS One. 2024 Dec 6;19(12):e0314103. doi: 10.1371/journal.pone.0314103 (PMC11623471; doi:10.1371/journal.pone.0314103)
Supplement: S1 Data — (ZIP) [file pone.0314103.s001.zip › Ochai Supplementary Data/Soil Moisture KNP/TerraClimate_Soil Moisture_1992.xlsx]

## Sheet: TerraClimate_Soil Moisture_1992
UPID	1992_1	1992_2	1992_3	1992_4	1992_5	1992_6	1992_7	1992_8	1992_9	1992_10	1992_11	1992_12
1	1.7	1.7	1.6	1.6	1.6	1.5	1.5	1.5	1.5	1.4	1.4	1.4
2	1.7	1.6	1.6	1.6	1.5	1.5	1.5	1.5	1.4	1.4	1.4	1.4
3	1.6	1.6	1.6	1.5	1.5	1.5	1.5	1.4	1.4	1.4	1.4	1.3
4	1.6	1.6	1.6	1.5	1.5	1.5	1.4	1.4	1.4	1.4	1.4	1.3
5	1.6	1.6	1.5	1.5	1.5	1.5	1.4	1.4	1.4	1.4	1.3	1.3
6	1.6	1.6	1.5	1.5	1.5	1.4	1.4	1.4	1.4	1.3	1.3	1.3
7	1.6	1.5	1.5	1.5	1.5	1.4	1.4	1.4	1.4	1.3	1.3	1.3
8	1.6	1.6	1.5	1.5	1.5	1.5	1.4	1.4	1.4	1.4	1.3	1.3
9	1.6	1.6	1.6	1.5	1.5	1.5	1.5	1.4	1.4	1.4	1.4	1.4
10	1.7	1.6	1.6	1.6	1.6	1.5	1.5	1.5	1.5	1.4	1.4	1.4
11	1.7	1.7	1.6	1.6	1.6	1.6	1.5	1.5	1.5	1.5	1.4	1.4
12	1.7	1.7	1.7	1.6	1.6	1.6	1.6	1.5	1.5	1.5	1.5	1.4
13	1.8	1.7	1.7	1.7	1.6	1.6	1.6	1.6	1.5	1.5	1.5	1.5
14	1.8	1.8	1.7	1.7	1.7	1.6	1.6	1.6	1.6	1.5	1.5	1.5
15	1.8	1.8	1.8	1.7	1.7	1.7	1.6	1.6	1.6	1.6	1.5	1.5
16	1.8	1.8	1.8	1.7	1.7	1.7	1.7	1.6	1.6	1.6	1.6	1.5
17	1.9	1.8	1.8	1.8	1.7	1.7	1.7	1.7	1.6	1.6	1.6	1.5
18	1.9	1.9	1.8	1.8	1.8	1.7	1.7	1.7	1.7	1.6	1.6	1.6
19	1.6	1.6	1.6	1.5	1.5	1.5	1.5	1.4	1.4	1.4	1.4	1.3
20	1.6	1.6	1.6	1.5	1.5	1.5	1.4	1.4	1.4	1.4	1.4	1.3
21	1.6	1.6	1.5	1.5	1.5	1.4	1.4	1.4	1.4	1.4	1.3	1.3
22	1.6	1.5	1.5	1.5	1.4	1.4	1.4	1.4	1.4	1.3	1.3	1.3
23	1.5	1.5	1.5	1.5	1.4	1.4	1.4	1.4	1.3	1.3	1.3	1.3
24	1.5	1.5	1.5	1.4	1.4	1.4	1.4	1.3	1.3	1.3	1.3	1.3
25	1.5	1.5	1.5	1.4	1.4	1.4	1.4	1.3	1.3	1.3	1.3	1.2
26	1.5	1.5	1.5	1.4	1.4	1.4	1.4	1.3	1.3	1.3	1.3	1.3
27	1.5	1.5	1.5	1.5	1.4	1.4	1.4	1.4	1.3	1.3	1.3	1.3
28	1.6	1.5	1.5	1.5	1.5	1.4	1.4	1.4	1.4	1.3	1.3	1.3
29	1.6	1.6	1.6	1.5	1.5	1.5	1.4	1.4	1.4	1.4	1.4	1.3
30	1.6	1.6	1.6	1.6	1.5	1.5	1.5	1.5	1.4	1.4	1.4	1.4
31	1.7	1.6	1.6	1.6	1.6	1.5	1.5	1.5	1.5	1.4	1.4	1.4
32	1.7	1.7	1.6	1.6	1.6	1.6	1.5	1.5	1.5	1.5	1.4	1.4
33	1.7	1.7	1.7	1.6	1.6	1.6	1.6	1.5	1.5	1.5	1.5	1.4
34	1.8	1.7	1.7	1.7	1.6	1.6	1.6	1.5	1.5	1.5	1.5	1.5
35	1.7	1.7	1.7	1.6	1.6	1.6	1.6	1.5	1.5	1.5	1.5	1.4
36	1.8	1.7	1.7	1.7	1.7	1.6	1.6	1.6	1.5	1.5	1.5	1.5
37	1.6	1.6	1.5	1.5	1.5	1.5	1.4	1.4	1.4	1.4	1.3	1.3
38	1.6	1.5	1.5	1.5	1.4	1.4	1.4	1.4	1.4	1.3	1.3	1.3
39	1.5	1.5	1.5	1.4	1.4	1.4	1.4	1.3	1.3	1.3	1.3	1.3
40	1.5	1.5	1.4	1.4	1.4	1.4	1.3	1.3	1.3	1.3	1.3	1.2
41	1.5	1.4	1.4	1.4	1.4	1.3	1.3	1.3	1.3	1.3	1.2	1.2
42	1.4	1.4	1.4	1.4	1.3	1.3	1.3	1.3	1.2	1.2	1.2	1.2
43	1.4	1.4	1.4	1.4	1.3	1.3	1.3	1.3	1.2	1.2	1.2	1.2
44	1.5	1.4	1.4	1.4	1.4	1.3	1.3	1.3	1.3	1.2	1.2	1.2
45	1.5	1.5	1.4	1.4	1.4	1.4	1.3	1.3	1.3	1.3	1.2	1.2
46	1.5	1.5	1.5	1.4	1.4	1.4	1.4	1.3	1.3	1.3	1.3	1.2
47	1.5	1.5	1.5	1.4	1.4	1.4	1.4	1.3	1.3	1.3	1.3	1.3
48	1.5	1.5	1.5	1.5	1.4	1.4	1.4	1.4	1.3	1.3	1.3	1.3
49	1.6	1.5	1.5	1.5	1.5	1.4	1.4	1.4	1.4	1.3	1.3	1.3
50	1.6	1.6	1.5	1.5	1.5	1.5	1.4	1.4	1.4	1.4	1.3	1.3
51	1.6	1.6	1.6	1.5	1.5	1.5	1.5	1.4	1.4	1.4	1.4	1.3
52	1.7	1.6	1.6	1.6	1.5	1.5	1.5	1.5	1.4	1.4	1.4	1.4
53	1.6	1.6	1.6	1.6	1.5	1.5	1.5	1.5	1.4	1.4	1.4	1.4
54	1.7	1.6	1.6	1.6	1.5	1.5	1.5	1.5	1.4	1.4	1.4	1.4
55	1.5	1.5	1.5	1.5	1.4	1.4	1.4	1.4	1.3	1.3	1.3	1.3
56	1.5	1.5	1.5	1.4	1.4	1.4	1.4	1.3	1.3	1.3	1.3	1.2
57	1.5	1.4	1.4	1.4	1.4	1.3	1.3	1.3	1.3	1.3	1.2	1.2
58	1.4	1.4	1.4	1.4	1.3	1.3	1.3	1.3	1.3	1.2	1.2	1.2
59	1.4	1.4	1.4	1.3	1.3	1.3	1.3	1.2	1.2	1.2	1.2	1.2
60	1.4	1.3	1.3	1.3	1.3	1.2	1.2	1.2	1.2	1.2	1.1	1.1
61	1.4	1.3	1.3	1.3	1.3	1.2	1.2	1.2	1.2	1.2	1.1	1.1
62	1.4	1.3	1.3	1.3	1.3	1.3	1.2	1.2	1.2	1.2	1.2	1.1
63	1.4	1.4	1.4	1.3	1.3	1.3	1.3	1.2	1.2	1.2	1.2	1.2
64	1.4	1.4	1.4	1.3	1.3	1.3	1.3	1.3	1.2	1.2	1.2	1.2
65	1.4	1.4	1.4	1.4	1.3	1.3	1.3	1.3	1.2	1.2	1.2	1.2
66	1.5	1.4	1.4	1.4	1.4	1.3	1.3	1.3	1.3	1.2	1.2	1.2
67	1.5	1.4	1.4	1.4	1.4	1.3	1.3	1.3	1.3	1.3	1.2	1.2
68	1.5	1.5	1.4	1.4	1.4	1.4	1.3	1.3	1.3	1.3	1.3	1.2
69	1.5	1.5	1.5	1.4	1.4	1.4	1.4	1.3	1.3	1.3	1.3	1.2
70	1.5	1.5	1.5	1.5	1.4	1.4	1.4	1.4	1.3	1.3	1.3	1.3
71	1.6	1.5	1.5	1.5	1.4	1.4	1.4	1.4	1.4	1.3	1.3	1.3
72	1.5	1.5	1.5	1.4	1.4	1.4	1.4	1.3	1.3	1.3	1.3	1.3
73	1.5	1.5	1.4	1.4	1.4	1.4	1.3	1.3	1.3	1.3	1.3	1.2
74	1.5	1.4	1.4	1.4	1.4	1.3	1.3	1.3	1.3	1.2	1.2	1.2
75	1.4	1.4	1.4	1.3	1.3	1.3	1.3	1.3	1.2	1.2	1.2	1.2
76	1.4	1.4	1.3	1.3	1.3	1.3	1.2	1.2	1.2	1.2	1.2	1.1
77	1.3	1.3	1.3	1.3	1.2	1.2	1.2	1.2	1.2	1.1	1.1	1.1
78	1.3	1.3	1.2	1.2	1.2	1.2	1.2	1.1	1.1	1.1	1.1	1.1
79	1.3	1.3	1.2	1.2	1.2	1.2	1.1	1.1	1.1	1.1	1.1	1.1
80	1.3	1.3	1.2	1.2	1.2	1.2	1.2	1.1	1.1	1.1	1.1	1.1
81	1.3	1.3	1.3	1.2	1.2	1.2	1.2	1.2	1.1	1.1	1.1	1.1
82	1.4	1.3	1.3	1.3	1.3	1.2	1.2	1.2	1.2	1.2	1.1	1.1
83	1.4	1.3	1.3	1.3	1.3	1.2	1.2	1.2	1.2	1.2	1.1	1.1
84	1.4	1.3	1.3	1.3	1.3	1.3	1.2	1.2	1.2	1.2	1.2	1.1
85	1.4	1.4	1.3	1.3	1.3	1.3	1.2	1.2	1.2	1.2	1.2	1.1
86	1.4	1.4	1.3	1.3	1.3	1.3	1.2	1.2	1.2	1.2	1.2	1.1
87	1.4	1.4	1.4	1.3	1.3	1.3	1.3	1.2	1.2	1.2	1.2	1.2
88	1.4	1.4	1.4	1.3	1.3	1.3	1.3	1.2	1.2	1.2	1.2	1.2
89	1.4	1.4	1.4	1.3	1.3	1.3	1.3	1.3	1.2	1.2	1.2	1.2
90	1.4	1.4	1.4	1.3	1.3	1.3	1.3	1.3	1.2	1.2	1.2	1.2
91	1.4	1.4	1.4	1.4	1.3	1.3	1.3	1.3	1.3	1.2	1.2	1.2
92	1.4	1.4	1.3	1.3	1.3	1.3	1.3	1.2	1.2	1.2	1.2	1.2
93	1.4	1.3	1.3	1.3	1.3	1.2	1.2	1.2	1.2	1.2	1.1	1.1
94	1.3	1.3	1.3	1.2	1.2	1.2	1.2	1.2	1.1	1.1	1.1	1.1
95	1.3	1.3	1.2	1.2	1.2	1.2	1.1	1.1	1.1	1.1	1.1	1.1
96	1.2	1.2	1.2	1.2	1.1	1.1	1.1	1.1	1.1	1	1	1
97	1.2	1.2	1.2	1.1	1.1	1.1	1.1	1.1	1.1	1	1	1
98	1.2	1.2	1.2	1.2	1.1	1.1	1.1	1.1	1.1	1.1	1	1
99	1.2	1.2	1.2	1.2	1.2	1.1	1.1	1.1	1.1	1.1	1	1
100	1.3	1.2	1.2	1.2	1.2	1.1	1.1	1.1	1.1	1.1	1.1	1
101	1.3	1.3	1.2	1.2	1.2	1.2	1.1	1.1	1.1	1.1	1.1	1.1
102	1.3	1.3	1.2	1.2	1.2	1.2	1.2	1.1	1.1	1.1	1.1	1.1
103	1.3	1.3	1.3	1.2	1.2	1.2	1.2	1.1	1.1	1.1	1.1	1.1
104	1.3	1.3	1.3	1.2	1.2	1.2	1.2	1.2	1.1	1.1	1.1	1.1
105	1.3	1.3	1.3	1.3	1.2	1.2	1.2	1.2	1.2	1.1	1.1	1.1
106	1.3	1.3	1.3	1.3	1.2	1.2	1.2	1.2	1.2	1.1	1.1	1.1
107	1.3	1.3	1.3	1.2	1.2	1.2	1.2	1.2	1.1	1.1	1.1	1.1
108	1.3	1.3	1.3	1.3	1.2	1.2	1.2	1.2	1.2	1.1	1.1	1.1
109	1.5	1.4	1.4	1.4	1.4	1.3	1.3	1.3	1.3	1.2	1.2	1.2
110	1.4	1.4	1.4	1.3	1.3	1.3	1.3	1.2	1.2	1.2	1.2	1.2
111	1.4	1.3	1.3	1.3	1.3	1.3	1.2	1.2	1.2	1.2	1.2	1.1
112	1.3	1.3	1.3	1.3	1.2	1.2	1.2	1.2	1.2	1.1	1.1	1.1
113	1.3	1.3	1.2	1.2	1.2	1.2	1.2	1.1	1.1	1.1	1.1	1.1
114	1.3	1.2	1.2	1.2	1.2	1.1	1.1	1.1	1.1	1.1	1	1
115	1.2	1.2	1.2	1.2	1.1	1.1	1.1	1.1	1.1	1.1	1	1
116	1.2	1.2	1.2	1.2	1.2	1.1	1.1	1.1	1.1	1.1	1	1
117	1.3	1.2	1.2	1.2	1.2	1.1	1.1	1.1	1.1	1.1	1.1	1
118	1.3	1.2	1.2	1.2	1.2	1.1	1.1	1.1	1.1	1.1	1.1	1
119	1.3	1.2	1.2	1.2	1.2	1.2	1.1	1.1	1.1	1.1	1.1	1
120	1.3	1.3	1.2	1.2	1.2	1.2	1.1	1.1	1.1	1.1	1.1	1.1
121	1.3	1.3	1.2	1.2	1.2	1.2	1.2	1.1	1.1	1.1	1.1	1.1
122	1.3	1.3	1.2	1.2	1.2	1.2	1.2	1.1	1.1	1.1	1.1	1.1
123	1.3	1.3	1.3	1.2	1.2	1.2	1.2	1.2	1.1	1.1	1.1	1.1
124	1.3	1.3	1.3	1.2	1.2	1.2	1.2	1.1	1.1	1.1	1.1	1.1
125	1.3	1.3	1.3	1.2	1.2	1.2	1.2	1.2	1.1	1.1	1.1	1.1
126	1.3	1.3	1.3	1.2	1.2	1.2	1.2	1.1	1.1	1.1	1.1	1.1
127	4.5	4.2	4	3.8	3.6	3.5	3.3	3.2	3.1	2.9	2.8	2.8
128	1.5	1.5	1.4	1.4	1.4	1.4	1.3	1.3	1.3	1.3	1.2	1.2
129	4.5	4.2	4	3.8	3.6	3.5	3.3	3.2	3	2.9	2.8	4.1
130	3.2	3.1	2.9	2.8	2.7	2.6	2.5	2.5	2.4	2.3	2.2	2.2
131	1.4	1.4	1.3	1.3	1.3	1.3	1.2	1.2	1.2	1.2	1.2	1.1
132	3	2.8	2.7	2.6	2.5	2.4	2.4	2.3	2.2	2.1	2.1	2
133	4.3	4	3.8	3.6	3.4	3.2	3.1	3	2.8	2.7	2.6	2.5
134	3.1	3	2.8	2.7	2.6	2.5	2.4	2.3	2.3	2.2	2.1	2.1
135	1.3	1.3	1.3	1.3	1.2	1.2	1.2	1.2	1.2	1.1	1.1	1.1
136	1.3	1.3	1.3	1.3	1.2	1.2	1.2	1.2	1.2	1.1	1.1	1.1
137	1.3	1.3	1.3	1.3	1.2	1.2	1.2	1.2	1.2	1.1	1.1	1.1
138	1.3	1.3	1.3	1.3	1.2	1.2	1.2	1.2	1.2	1.1	1.1	1.1
139	1.3	1.3	1.3	1.3	1.2	1.2	1.2	1.2	1.2	1.1	1.1	1.1
140	1.3	1.3	1.3	1.3	1.2	1.2	1.2	1.2	1.2	1.1	1.1	1.1
141	1.3	1.3	1.3	1.3	1.2	1.2	1.2	1.2	1.2	1.1	1.1	1.1
142	1.3	1.3	1.3	1.3	1.2	1.2	1.2	1.2	1.2	1.1	1.1	1.1
143	1.3	1.3	1.3	1.3	1.2	1.2	1.2	1.2	1.2	1.1	1.1	1.1
144	1.3	1.3	1.2	1.2	1.2	1.2	1.2	1.1	1.1	1.1	1.1	1.1
145	5.9	5.5	5.1	4.8	4.6	4.3	4.1	3.9	3.7	3.6	3.4	30.6
146	5.4	5	4.7	4.5	4.2	4	3.8	3.6	3.5	3.3	3.2	16.2
147	5.4	5.1	4.8	4.5	4.2	4	3.8	3.7	3.5	3.3	3.2	22.4
148	4.7	4.4	4.2	3.9	3.8	3.6	3.4	3.3	3.1	3	2.9	2.8
149	4.7	4.4	4.2	3.9	3.7	3.6	3.4	3.3	3.1	3	2.9	2.8
150	2.9	2.8	2.7	2.6	2.5	2.5	2.4	2.3	2.2	2.2	2.1	2.1
151	3.8	3.6	3.5	3.3	3.2	3	2.9	2.8	2.7	2.6	2.5	2.4
152	3.1	3	2.9	2.7	2.6	2.6	2.5	2.4	2.3	2.2	2.2	2.1
153	1.4	1.4	1.4	1.3	1.3	1.3	1.3	1.2	1.2	1.2	1.2	1.2
154	1.4	1.4	1.4	1.3	1.3	1.3	1.3	1.2	1.2	1.2	1.2	1.2
155	1.4	1.4	1.3	1.3	1.3	1.3	1.3	1.2	1.2	1.2	1.2	1.2
156	1.4	1.4	1.3	1.3	1.3	1.3	1.2	1.2	1.2	1.2	1.2	1.1
157	1.4	1.4	1.3	1.3	1.3	1.3	1.2	1.2	1.2	1.2	1.2	1.1
158	1.4	1.3	1.3	1.3	1.3	1.3	1.2	1.2	1.2	1.2	1.1	1.1
159	1.4	1.3	1.3	1.3	1.3	1.2	1.2	1.2	1.2	1.2	1.1	1.1
160	1.4	1.3	1.3	1.3	1.3	1.2	1.2	1.2	1.2	1.2	1.1	1.1
161	1.3	1.3	1.3	1.3	1.2	1.2	1.2	1.2	1.2	1.1	1.1	1.1
162	1.3	1.3	1.2	1.2	1.2	1.2	1.2	1.1	1.1	1.1	1.1	1.1
163	6.2	5.8	5.4	5.1	4.8	4.5	4.3	4.1	3.9	3.7	3.6	30.7
164	6.3	5.9	5.5	5.1	4.8	4.6	4.3	4.1	3.9	3.8	3.6	34.3
165	6	5.6	5.2	4.9	4.6	4.4	4.2	4	3.8	3.6	3.5	21.3
166	5.8	5.4	5.1	4.8	4.5	4.3	4.1	3.9	3.7	3.5	3.4	18.7
167	4.4	4.2	4	3.8	3.6	3.5	3.3	3.2	3.1	3	2.9	2.8
168	4.3	4	3.8	3.7	3.5	3.4	3.2	3.1	3	2.9	2.8	2.7
169	4.3	4	3.8	3.7	3.5	3.4	3.2	3.1	3	2.9	2.8	2.7
170	3.4	3.2	3.1	3	2.9	2.8	2.7	2.6	2.5	2.4	2.4	2.3
171	1.5	1.5	1.4	1.4	1.4	1.4	1.3	1.3	1.3	1.3	1.3	1.2
172	1.5	1.4	1.4	1.4	1.4	1.3	1.3	1.3	1.3	1.3	1.2	1.2
173	1.5	1.4	1.4	1.4	1.4	1.3	1.3	1.3	1.3	1.2	1.2	1.2
174	1.4	1.4	1.4	1.4	1.3	1.3	1.3	1.3	1.2	1.2	1.2	1.2
175	1.4	1.4	1.4	1.3	1.3	1.3	1.3	1.3	1.2	1.2	1.2	1.2
176	1.4	1.4	1.4	1.3	1.3	1.3	1.3	1.2	1.2	1.2	1.2	1.2
177	1.4	1.4	1.3	1.3	1.3	1.3	1.2	1.2	1.2	1.2	1.2	1.1
178	2.3	2.2	2.2	2.1	2	2	1.9	1.9	1.8	1.8	1.7	1.7
179	1.4	1.3	1.3	1.3	1.3	1.2	1.2	1.2	1.2	1.2	1.1	1.1
180	1.3	1.3	1.3	1.3	1.2	1.2	1.2	1.2	1.2	1.1	1.1	1.1
181	7.3	6.7	6.3	5.8	5.5	5.2	4.9	4.6	4.4	4.2	4	65.5
182	7.1	6.6	6.1	5.7	5.4	5.1	4.8	4.5	4.3	4.1	3.9	50
183	7.1	6.5	6.1	5.7	5.3	5	4.7	4.5	4.3	4.1	3.9	50.3
184	6.1	5.7	5.3	5	4.7	4.5	4.3	4.1	3.9	3.7	3.6	14.6
185	5.6	5.3	5	4.7	4.5	4.2	4	3.9	3.7	3.5	3.4	7.2
186	5.6	5.3	5	4.7	4.4	4.2	4	3.8	3.7	3.5	3.4	7.4
187	5.1	4.8	4.6	4.3	4.1	3.9	3.8	3.6	3.4	3.3	3.2	3.1
188	4.8	4.5	4.3	4.1	3.9	3.7	3.5	3.4	3.3	3.1	3	2.9
189	1.9	1.9	1.8	1.8	1.8	1.7	1.7	1.7	1.6	1.6	1.6	1.5
190	1.5	1.5	1.5	1.5	1.4	1.4	1.4	1.4	1.3	1.3	1.3	1.3
191	1.5	1.5	1.5	1.4	1.4	1.4	1.4	1.3	1.3	1.3	1.3	1.3
192	1.5	1.5	1.4	1.4	1.4	1.4	1.3	1.3	1.3	1.3	1.3	1.2
193	1.5	1.4	1.4	1.4	1.4	1.3	1.3	1.3	1.3	1.2	1.2	1.2
194	1.4	1.4	1.4	1.4	1.3	1.3	1.3	1.3	1.2	1.2	1.2	1.2
195	1.4	1.4	1.4	1.3	1.3	1.3	1.3	1.2	1.2	1.2	1.2	1.2
196	2.7	2.6	2.5	2.4	2.4	2.3	2.2	2.1	2.1	2	2	1.9
197	1.8	1.7	1.7	1.6	1.6	1.6	1.5	1.5	1.5	1.4	1.4	1.4
198	1.3	1.3	1.3	1.3	1.2	1.2	1.2	1.2	1.2	1.1	1.1	1.1
199	7.8	7.2	6.6	6.2	5.8	5.4	5.1	4.9	4.6	4.4	4.2	94.4
200	7.7	7.1	6.6	6.1	5.7	5.4	5.1	4.8	4.6	4.4	4.2	65.5
201	6.7	6.2	5.8	5.5	5.1	4.9	4.6	4.4	4.2	4	3.8	21.5
202	6	5.6	5.3	5	4.7	4.5	4.3	4.1	3.9	3.7	3.6	3.5
203	6	5.6	5.3	5	4.7	4.5	4.3	4.1	3.9	3.7	3.6	7
204	6	5.6	5.3	5	4.7	4.5	4.3	4.1	3.9	3.8	3.6	9.3
205	5.5	5.2	4.9	4.6	4.4	4.2	4	3.8	3.7	3.5	3.4	3.3
206	3.6	3.4	3.3	3.2	3.1	3	2.9	2.8	2.7	2.6	2.5	2.5
207	1.6	1.6	1.6	1.6	1.5	1.5	1.5	1.5	1.4	1.4	1.4	1.4
208	1.6	1.6	1.6	1.5	1.5	1.5	1.4	1.4	1.4	1.4	1.4	1.3
209	1.6	1.5	1.5	1.5	1.5	1.4	1.4	1.4	1.4	1.3	1.3	1.3
210	1.5	1.5	1.5	1.5	1.4	1.4	1.4	1.4	1.3	1.3	1.3	1.3
211	1.5	1.5	1.4	1.4	1.4	1.4	1.3	1.3	1.3	1.3	1.3	1.2
212	1.5	1.4	1.4	1.4	1.4	1.3	1.3	1.3	1.3	1.3	1.2	1.2
213	1.4	1.4	1.4	1.4	1.3	1.3	1.3	1.3	1.2	1.2	1.2	1.2
214	1.4	1.4	1.4	1.3	1.3	1.3	1.3	1.2	1.2	1.2	1.2	1.2
215	1.4	1.3	1.3	1.3	1.3	1.2	1.2	1.2	1.2	1.2	1.1	1.1
216	1.3	1.3	1.3	1.3	1.2	1.2	1.2	1.2	1.2	1.1	1.1	1.1
217	8.2	7.6	7	6.5	6.1	5.7	5.4	5.1	4.9	4.6	4.4	75.4
218	7.5	7	6.5	6.1	5.7	5.4	5.1	4.8	4.6	4.4	4.2	32.2
219	6.2	5.8	5.5	5.2	4.9	4.7	4.5	4.3	4.1	3.9	3.8	3.6
220	5.7	5.4	5.1	4.8	4.6	4.4	4.2	4	3.8	3.7	3.6	3.4
221	5.7	5.4	5.1	4.8	4.6	4.4	4.2	4	3.9	3.7	3.6	3.4
222	5.7	5.4	5.1	4.8	4.6	4.4	4.2	4	3.9	3.7	3.6	3.4
223	4.8	4.6	4.3	4.1	4	3.8	3.7	3.5	3.4	3.3	3.2	3.1
224	3.3	3.1	3	2.9	2.9	2.8	2.7	2.6	2.5	2.5	2.4	2.3
225	1.7	1.7	1.6	1.6	1.6	1.6	1.5	1.5	1.5	1.5	1.4	1.4
226	1.7	1.6	1.6	1.6	1.6	1.5	1.5	1.5	1.5	1.4	1.4	1.4
227	1.6	1.6	1.6	1.5	1.5	1.5	1.5	1.4	1.4	1.4	1.4	1.3
228	1.6	1.6	1.5	1.5	1.5	1.4	1.4	1.4	1.4	1.4	1.3	1.3
229	1.5	1.5	1.5	1.5	1.4	1.4	1.4	1.4	1.3	1.3	1.3	1.3
230	1.5	1.5	1.4	1.4	1.4	1.4	1.3	1.3	1.3	1.3	1.3	1.2
231	1.5	1.4	1.4	1.4	1.4	1.3	1.3	1.3	1.3	1.2	1.2	1.2
232	1.4	1.4	1.4	1.3	1.3	1.3	1.3	1.3	1.2	1.2	1.2	1.2
233	1.4	1.3	1.3	1.3	1.3	1.3	1.2	1.2	1.2	1.2	1.2	1.1
234	1.3	1.3	1.3	1.3	1.2	1.2	1.2	1.2	1.2	1.1	1.1	1.1
235	6.9	6.5	6.1	5.7	5.4	5.1	4.9	4.7	4.4	4.3	4.1	5.3
236	6.9	6.4	6	5.7	5.4	5.1	4.8	4.6	4.4	4.2	4.1	4.3
237	6.1	5.8	5.5	5.2	4.9	4.7	4.5	4.3	4.1	3.9	3.8	3.7
238	5.7	5.4	5.1	4.9	4.6	4.4	4.2	4.1	3.9	3.8	3.6	3.5
239	5.6	5.3	5.1	4.8	4.6	4.4	4.2	4	3.9	3.7	3.6	3.5
240	5.5	5.2	5	4.7	4.5	4.3	4.2	4	3.8	3.7	3.6	3.4
241	4.9	4.6	4.4	4.2	4.1	3.9	3.8	3.6	3.5	3.4	3.3	3.2
242	1.8	1.8	1.8	1.7	1.7	1.7	1.7	1.6	1.6	1.6	1.5	1.5
243	1.8	1.7	1.7	1.7	1.6	1.6	1.6	1.6	1.5	1.5	1.5	1.5
244	1.7	1.7	1.7	1.6	1.6	1.6	1.6	1.5	1.5	1.5	1.5	1.4
245	1.7	1.6	1.6	1.6	1.6	1.5	1.5	1.5	1.5	1.4	1.4	1.4
246	1.6	1.6	1.6	1.5	1.5	1.5	1.5	1.4	1.4	1.4	1.4	1.3
247	1.6	1.5	1.5	1.5	1.5	1.4	1.4	1.4	1.4	1.3	1.3	1.3
248	1.5	1.5	1.5	1.4	1.4	1.4	1.4	1.4	1.3	1.3	1.3	1.3
249	1.5	1.5	1.4	1.4	1.4	1.4	1.3	1.3	1.3	1.3	1.2	1.2
250	1.4	1.4	1.4	1.4	1.3	1.3	1.3	1.3	1.2	1.2	1.2	1.2
251	1.4	1.4	1.3	1.3	1.3	1.3	1.2	1.2	1.2	1.2	1.2	1.1
252	1.3	1.3	1.3	1.3	1.2	1.2	1.2	1.2	1.2	1.1	1.1	1.1
253	7.3	6.8	6.4	6	5.7	5.4	5.1	4.9	4.6	4.4	4.3	5
254	6.8	6.4	6	5.7	5.4	5.1	4.9	4.7	4.5	4.3	4.1	4
255	5.8	5.5	5.2	5	4.8	4.6	4.4	4.2	4	3.9	3.7	3.6
256	4.9	4.7	4.5	4.3	4.1	4	3.8	3.7	3.6	3.4	3.3	3.2
257	4.3	4.1	4	3.8	3.7	3.6	3.5	3.3	3.2	3.1	3.1	3
258	3.2	3.1	3	2.9	2.9	2.8	2.7	2.7	2.6	2.5	2.5	2.4
259	2	1.9	1.9	1.9	1.8	1.8	1.8	1.7	1.7	1.7	1.7	1.6
260	1.9	1.9	1.8	1.8	1.8	1.7	1.7	1.7	1.6	1.6	1.6	1.6
261	1.8	1.8	1.7	1.7	1.7	1.7	1.6	1.6	1.6	1.6	1.5	1.5
262	1.8	1.7	1.7	1.7	1.6	1.6	1.6	1.6	1.5	1.5	1.5	1.5
263	1.7	1.7	1.6	1.6	1.6	1.6	1.5	1.5	1.5	1.5	1.4	1.4
264	1.6	1.6	1.6	1.5	1.5	1.5	1.5	1.4	1.4	1.4	1.4	1.4
265	1.6	1.6	1.6	1.5	1.5	1.5	1.5	1.4	1.4	1.4	1.4	1.3
266	1.6	1.5	1.5	1.5	1.5	1.4	1.4	1.4	1.4	1.3	1.3	1.3
267	1.5	1.5	1.4	1.4	1.4	1.4	1.3	1.3	1.3	1.3	1.3	1.2
268	1.4	1.4	1.4	1.4	1.3	1.3	1.3	1.3	1.2	1.2	1.2	1.2
269	1.4	1.4	1.3	1.3	1.3	1.3	1.2	1.2	1.2	1.2	1.2	1.1
270	1.3	1.3	1.3	1.3	1.2	1.2	1.2	1.2	1.1	1.1	1.1	1.1
271	7.3	6.8	6.4	6	5.7	5.4	5.2	4.9	4.7	4.5	4.3	4.2
272	6.9	6.5	6.1	5.8	5.5	5.2	5	4.7	4.5	4.4	4.2	4
273	6.4	6	5.7	5.4	5.2	4.9	4.7	4.5	4.3	4.2	4	3.9
274	5.8	5.5	5.3	5	4.8	4.6	4.4	4.2	4.1	3.9	3.8	3.7
275	5	4.8	4.6	4.4	4.3	4.1	4	3.8	3.7	3.6	3.5	3.4
276	4.2	4	3.9	3.8	3.6	3.5	3.4	3.3	3.2	3.1	3	3
277	2	2	1.9	1.9	1.9	1.8	1.8	1.8	1.8	1.7	1.7	1.7
278	1.9	1.9	1.9	1.8	1.8	1.8	1.7	1.7	1.7	1.7	1.6	1.6
279	1.8	1.8	1.8	1.8	1.7	1.7	1.7	1.6	1.6	1.6	1.6	1.5
280	1.7	1.7	1.7	1.7	1.6	1.6	1.6	1.6	1.5	1.5	1.5	1.5
281	1.7	1.7	1.6	1.6	1.6	1.5	1.5	1.5	1.5	1.5	1.4	1.4
282	1.6	1.6	1.6	1.5	1.5	1.5	1.5	1.4	1.4	1.4	1.4	1.4
283	1.6	1.6	1.6	1.5	1.5	1.5	1.5	1.4	1.4	1.4	1.4	1.4
284	1.6	1.5	1.5	1.5	1.5	1.4	1.4	1.4	1.4	1.3	1.3	1.3
285	1.5	1.5	1.4	1.4	1.4	1.4	1.3	1.3	1.3	1.3	1.3	1.2
286	1.4	1.4	1.4	1.3	1.3	1.3	1.3	1.3	1.2	1.2	1.2	1.2
287	1.4	1.3	1.3	1.3	1.3	1.3	1.2	1.2	1.2	1.2	1.2	1.1
288	1.3	1.3	1.3	1.2	1.2	1.2	1.2	1.2	1.1	1.1	1.1	1.1
289	7.6	7.1	6.7	6.3	6	5.6	5.4	5.1	4.9	4.7	4.5	4.3
290	7.3	6.8	6.4	6.1	5.7	5.5	5.2	5	4.8	4.6	4.4	4.2
291	6.5	6.2	5.9	5.6	5.3	5.1	4.8	4.6	4.5	4.3	4.1	4
292	6.1	5.8	5.5	5.2	5	4.8	4.6	4.4	4.3	4.1	4	3.8
293	6	5.7	5.5	5.2	5	4.8	4.6	4.4	4.2	4.1	4	3.8
294	5.5	5.2	5	4.8	4.6	4.4	4.3	4.1	4	3.8	3.7	3.6
295	2.5	2.4	2.4	2.3	2.3	2.2	2.2	2.1	2.1	2.1	2	2
296	2	2	1.9	1.9	1.9	1.8	1.8	1.8	1.8	1.7	1.7	1.7
297	1.9	1.9	1.8	1.8	1.8	1.7	1.7	1.7	1.7	1.6	1.6	1.6
298	1.8	1.8	1.8	1.7	1.7	1.7	1.6	1.6	1.6	1.6	1.5	1.5
299	1.7	1.7	1.7	1.6	1.6	1.6	1.6	1.5	1.5	1.5	1.5	1.5
300	1.6	1.6	1.6	1.5	1.5	1.5	1.5	1.4	1.4	1.4	1.4	1.4
301	1.6	1.6	1.6	1.5	1.5	1.5	1.5	1.4	1.4	1.4	1.4	1.4
302	1.6	1.5	1.5	1.5	1.5	1.4	1.4	1.4	1.4	1.3	1.3	1.3
303	1.5	1.5	1.4	1.4	1.4	1.4	1.4	1.3	1.3	1.3	1.3	1.2
304	1.4	1.4	1.3	1.3	1.3	1.3	1.3	1.2	1.2	1.2	1.2	1.2
305	1.4	1.3	1.3	1.3	1.3	1.2	1.2	1.2	1.2	1.2	1.1	1.1
306	1.3	1.3	1.2	1.2	1.2	1.2	1.2	1.1	1.1	1.1	1.1	1.1
307	8	7.5	7	6.6	6.2	5.9	5.6	5.3	5.1	4.9	4.7	4.5
308	7.5	7	6.6	6.2	5.9	5.6	5.4	5.1	4.9	4.7	4.5	4.3
309	6.8	6.4	6.1	5.8	5.5	5.3	5	4.8	4.6	4.5	4.3	4.1
310	6.3	5.9	5.7	5.4	5.2	4.9	4.8	4.6	4.4	4.2	4.1	4
311	5.8	5.5	5.3	5.1	4.9	4.7	4.5	4.3	4.2	4	3.9	3.8
312	3.7	3.6	3.5	3.4	3.3	3.2	3.1	3.1	3	2.9	2.8	2.8
313	2.1	2	2	2	1.9	1.9	1.9	1.8	1.8	1.8	1.8	1.7
314	2	2	2	1.9	1.9	1.9	1.8	1.8	1.8	1.7	1.7	1.7
315	1.9	1.9	1.9	1.8	1.8	1.8	1.8	1.7	1.7	1.7	1.7	1.6
316	1.9	1.9	1.8	1.8	1.8	1.8	1.7	1.7	1.7	1.6	1.6	1.6
317	1.8	1.8	1.8	1.7	1.7	1.7	1.6	1.6	1.6	1.6	1.5	1.5
318	1.7	1.6	1.6	1.6	1.6	1.5	1.5	1.5	1.5	1.5	1.4	1.4
319	1.5	1.5	1.5	1.5	1.4	1.4	1.4	1.4	1.4	1.3	1.3	1.3
320	1.5	1.5	1.4	1.4	1.4	1.4	1.4	1.3	1.3	1.3	1.3	1.3
321	1.5	1.4	1.4	1.4	1.4	1.4	1.3	1.3	1.3	1.3	1.2	1.2
322	1.4	1.4	1.3	1.3	1.3	1.3	1.2	1.2	1.2	1.2	1.2	1.2
323	1.3	1.3	1.3	1.2	1.2	1.2	1.2	1.2	1.1	1.1	1.1	1.1
324	1.3	1.2	1.2	1.2	1.2	1.1	1.1	1.1	1.1	1.1	1.1	1
325	7.9	7.4	7	6.6	6.2	5.9	5.6	5.3	5.1	4.9	4.7	4.5
326	7.3	6.9	6.5	6.1	5.8	5.6	5.3	5.1	4.8	4.7	4.5	4.3
327	6.8	6.4	6.1	5.8	5.5	5.3	5	4.8	4.6	4.5	4.3	4.1
328	6.5	6.2	5.9	5.6	5.3	5.1	4.9	4.7	4.5	4.4	4.2	4.1
329	5.9	5.6	5.4	5.1	4.9	4.7	4.5	4.4	4.2	4.1	3.9	3.8
330	4.3	4.1	4	3.9	3.7	3.6	3.5	3.4	3.3	3.2	3.2	3.1
331	1.9	1.9	1.9	1.8	1.8	1.8	1.8	1.7	1.7	1.7	1.7	1.6
332	1.7	1.7	1.7	1.7	1.6	1.6	1.6	1.6	1.5	1.5	1.5	1.5
333	1.6	1.6	1.6	1.6	1.5	1.5	1.5	1.5	1.5	1.4	1.4	1.4
334	1.7	1.7	1.7	1.6	1.6	1.6	1.6	1.5	1.5	1.5	1.5	1.5
335	1.7	1.7	1.7	1.7	1.6	1.6	1.6	1.6	1.5	1.5	1.5	1.5
336	1.7	1.7	1.6	1.6	1.6	1.6	1.5	1.5	1.5	1.5	1.4	1.4
337	1.6	1.5	1.5	1.5	1.5	1.4	1.4	1.4	1.4	1.4	1.3	1.3
338	1.4	1.4	1.4	1.3	1.3	1.3	1.3	1.3	1.2	1.2	1.2	1.2
339	1.3	1.3	1.3	1.3	1.2	1.2	1.2	1.2	1.2	1.2	1.1	1.1
340	1.4	1.4	1.3	1.3	1.3	1.3	1.3	1.2	1.2	1.2	1.2	1.2
341	1.3	1.3	1.3	1.3	1.2	1.2	1.2	1.2	1.2	1.2	1.1	1.1
342	1.3	1.3	1.2	1.2	1.2	1.2	1.2	1.1	1.1	1.1	1.1	1.1
343	1.2	1.2	1.2	1.2	1.1	1.1	1.1	1.1	1.1	1.1	1	1
344	1.4	1.3	1.3	1.3	1.3	1.3	1.2	1.2	1.2	1.2	1.2	1.1
345	1.5	1.5	1.5	1.4	1.4	1.4	1.4	1.4	1.3	1.3	1.3	1.3
346	1.8	1.7	1.7	1.7	1.6	1.6	1.6	1.6	1.5	1.5	1.5	1.5
347	1.9	1.9	1.8	1.8	1.8	1.8	1.7	1.7	1.7	1.6	1.6	1.6
348	1.9	1.9	1.8	1.8	1.8	1.8	1.7	1.7	1.7	1.7	1.6	1.6
349	7.8	7.3	6.9	6.5	6.1	5.8	5.5	5.2	5	4.8	4.6	4.4
350	7.6	7.1	6.7	6.3	5.9	5.6	5.4	5.1	4.9	4.7	4.5	4.3
351	7.4	6.9	6.5	6.2	5.9	5.6	5.3	5.1	4.9	4.7	4.5	4.3
352	7.3	6.8	6.4	6.1	5.8	5.5	5.3	5	4.8	4.6	4.4	4.3
353	6.7	6.3	6	5.7	5.5	5.2	5	4.8	4.6	4.4	4.3	4.1
354	6	5.7	5.5	5.2	5	4.8	4.6	4.4	4.3	4.1	4	3.9
355	2.5	2.5	2.4	2.4	2.3	2.3	2.2	2.2	2.2	2.1	2.1	2
356	1.8	1.8	1.7	1.7	1.7	1.7	1.6	1.6	1.6	1.6	1.6	1.5
357	1.7	1.7	1.7	1.7	1.6	1.6	1.6	1.6	1.5	1.5	1.5	1.5
358	1.7	1.7	1.6	1.6	1.6	1.6	1.5	1.5	1.5	1.5	1.5	1.4
359	1.6	1.6	1.6	1.5	1.5	1.5	1.5	1.5	1.4	1.4	1.4	1.4
360	1.7	1.7	1.6	1.6	1.6	1.6	1.5	1.5	1.5	1.5	1.4	1.4
361	1.6	1.5	1.5	1.5	1.5	1.4	1.4	1.4	1.4	1.4	1.3	1.3
362	1.4	1.4	1.4	1.4	1.4	1.3	1.3	1.3	1.3	1.3	1.2	1.2
363	1.2	1.2	1.2	1.2	1.1	1.1	1.1	1.1	1.1	1.1	1.1	1.1
364	1.1	1.1	1.1	1.1	1.1	1.1	1	1	1	1	1	1
365	1.3	1.3	1.3	1.2	1.2	1.2	1.2	1.2	1.2	1.1	1.1	1.1
366	1.2	1.2	1.2	1.2	1.2	1.1	1.1	1.1	1.1	1.1	1.1	1
367	1.2	1.2	1.2	1.2	1.2	1.2	1.1	1.1	1.1	1.1	1.1	1.1
368	1.5	1.4	1.4	1.4	1.4	1.4	1.3	1.3	1.3	1.3	1.3	1.2
369	1.4	1.4	1.4	1.4	1.4	1.3	1.3	1.3	1.3	1.3	1.2	1.2
370	1.4	1.4	1.4	1.4	1.3	1.3	1.3	1.3	1.3	1.3	1.2	1.2
371	1.8	1.8	1.8	1.7	1.7	1.7	1.6	1.6	1.6	1.6	1.6	1.5
372	2	2	1.9	1.9	1.9	1.9	1.8	1.8	1.8	1.7	1.7	1.7
373	7.6	7.1	6.7	6.3	5.9	5.6	5.3	5.1	4.8	4.6	4.4	4.3
374	7.5	7	6.6	6.2	5.8	5.5	5.3	5	4.8	4.6	4.4	4.2
375	7.5	7	6.6	6.2	5.9	5.6	5.3	5.1	4.8	4.6	4.5	4.3
376	7.4	6.9	6.5	6.2	5.8	5.6	5.3	5.1	4.8	4.6	4.4	4.3
377	6.7	6.3	6	5.7	5.4	5.2	4.9	4.7	4.5	4.4	4.2	4.1
378	5.8	5.5	5.3	5.1	4.8	4.6	4.5	4.3	4.1	4	3.9	3.7
379	2.3	2.2	2.2	2.1	2.1	2.1	2	2	2	1.9	1.9	1.9
380	1.7	1.6	1.6	1.6	1.6	1.5	1.5	1.5	1.5	1.5	1.4	1.4
381	1.6	1.6	1.5	1.5	1.5	1.5	1.5	1.4	1.4	1.4	1.4	1.4
382	1.5	1.5	1.5	1.5	1.4	1.4	1.4	1.4	1.4	1.3	1.3	1.3
383	1.4	1.4	1.4	1.4	1.4	1.3	1.3	1.3	1.3	1.3	1.3	1.2
384	1.5	1.5	1.4	1.4	1.4	1.4	1.4	1.3	1.3	1.3	1.3	1.3
385	1.6	1.6	1.5	1.5	1.5	1.5	1.4	1.4	1.4	1.4	1.4	1.3
386	1.4	1.3	1.3	1.3	1.3	1.3	1.2	1.2	1.2	1.2	1.2	1.2
387	1.3	1.2	1.2	1.2	1.2	1.2	1.2	1.2	1.1	1.1	1.1	1.1
388	1.2	1.2	1.2	1.2	1.1	1.1	1.1	1.1	1.1	1.1	1.1	1.1
389	1.1	1.1	1.1	1.1	1.1	1.1	1.1	1	1	1	1	1
390	1.1	1.1	1.1	1	1	1	1	1	1	1	1	1
391	1.1	1.1	1.1	1.1	1.1	1.1	1.1	1	1	1	1	1
392	1.2	1.2	1.2	1.2	1.2	1.2	1.1	1.1	1.1	1.1	1.1	1.1
393	1.4	1.3	1.3	1.3	1.3	1.3	1.3	1.2	1.2	1.2	1.2	1.2
394	1.5	1.4	1.4	1.4	1.4	1.4	1.4	1.3	1.3	1.3	1.3	1.3
395	1.6	1.5	1.5	1.5	1.5	1.5	1.4	1.4	1.4	1.4	1.4	1.4
396	1.7	1.7	1.7	1.6	1.6	1.6	1.6	1.6	1.5	1.5	1.5	1.5
397	7.5	7	6.6	6.2	5.8	5.5	5.2	5	4.8	4.5	4.4	4.2
398	7.3	6.8	6.4	6	5.7	5.4	5.2	4.9	4.7	4.5	4.3	4.1
399	7	6.5	6.2	5.8	5.5	5.2	5	4.8	4.6	4.4	4.2	4.1
400	6.8	6.4	6	5.7	5.4	5.2	4.9	4.7	4.5	4.3	4.2	4
401	6	5.7	5.4	5.2	4.9	4.7	4.5	4.4	4.2	4	3.9	3.8
402	5.4	5.1	4.9	4.7	4.5	4.3	4.2	4	3.9	3.7	3.6	3.5
403	3.3	3.2	3.1	3	3	2.9	2.8	2.7	2.7	2.6	2.6	2.5
404	1.5	1.5	1.5	1.5	1.4	1.4	1.4	1.4	1.4	1.4	1.3	1.3
405	1.6	1.6	1.5	1.5	1.5	1.5	1.5	1.4	1.4	1.4	1.4	1.4
406	1.5	1.5	1.5	1.5	1.5	1.4	1.4	1.4	1.4	1.4	1.4	1.3
407	1.7	1.6	1.6	1.6	1.6	1.5	1.5	1.5	1.5	1.5	1.4	1.4
408	1.7	1.6	1.6	1.6	1.6	1.5	1.5	1.5	1.5	1.4	1.4	1.4
409	1.6	1.6	1.5	1.5	1.5	1.5	1.5	1.4	1.4	1.4	1.4	1.4
410	1.6	1.5	1.5	1.5	1.5	1.4	1.4	1.4	1.4	1.4	1.3	1.3
411	1.3	1.3	1.3	1.2	1.2	1.2	1.2	1.2	1.2	1.2	1.1	1.1
412	1.3	1.2	1.2	1.2	1.2	1.2	1.2	1.2	1.1	1.1	1.1	1.1
413	1.2	1.2	1.2	1.2	1.2	1.2	1.1	1.1	1.1	1.1	1.1	1.1
414	1.2	1.1	1.1	1.1	1.1	1.1	1.1	1.1	1.1	1	1	1
415	1.2	1.1	1.1	1.1	1.1	1.1	1.1	1.1	1.1	1	1	1
416	1.3	1.3	1.3	1.2	1.2	1.2	1.2	1.2	1.2	1.2	1.1	1.1
417	1.4	1.4	1.4	1.4	1.3	1.3	1.3	1.3	1.3	1.3	1.2	1.2
418	1.5	1.5	1.5	1.4	1.4	1.4	1.4	1.4	1.4	1.3	1.3	1.3
419	1.6	1.6	1.5	1.5	1.5	1.5	1.5	1.4	1.4	1.4	1.4	1.4
420	1.7	1.6	1.6	1.6	1.6	1.5	1.5	1.5	1.5	1.5	1.5	1.4
421	7	6.5	6.1	5.8	5.5	5.2	4.9	4.7	4.5	4.3	4.1	4
422	7.1	6.7	6.3	5.9	5.6	5.3	5	4.8	4.6	4.4	4.2	4
423	6.9	6.5	6.1	5.8	5.5	5.2	4.9	4.7	4.5	4.3	4.1	4
424	6.5	6.1	5.8	5.5	5.2	5	4.7	4.5	4.4	4.2	4	3.9
425	5.5	5.2	4.9	4.7	4.5	4.3	4.2	4	3.9	3.7	3.6	3.5
426	3.9	3.8	3.6	3.5	3.4	3.3	3.2	3.1	3	2.9	2.9	2.8
427	1.5	1.5	1.5	1.4	1.4	1.4	1.4	1.4	1.3	1.3	1.3	1.3
428	1.5	1.4	1.4	1.4	1.4	1.4	1.4	1.3	1.3	1.3	1.3	1.3
429	1.5	1.5	1.4	1.4	1.4	1.4	1.4	1.3	1.3	1.3	1.3	1.3
430	1.5	1.5	1.5	1.5	1.5	1.4	1.4	1.4	1.4	1.4	1.3	1.3
431	1.4	1.4	1.4	1.4	1.4	1.3	1.3	1.3	1.3	1.3	1.3	1.2
432	1.7	1.7	1.6	1.6	1.6	1.6	1.5	1.5	1.5	1.5	1.4	1.4
433	1.6	1.6	1.5	1.5	1.5	1.5	1.4	1.4	1.4	1.4	1.4	1.4
434	1.6	1.6	1.6	1.5	1.5	1.5	1.5	1.5	1.4	1.4	1.4	1.4
435	1.5	1.5	1.5	1.4	1.4	1.4	1.4	1.4	1.3	1.3	1.3	1.3
436	1.3	1.3	1.3	1.3	1.3	1.3	1.2	1.2	1.2	1.2	1.2	1.2
437	1.3	1.3	1.3	1.3	1.3	1.2	1.2	1.2	1.2	1.2	1.2	1.2
438	1.3	1.3	1.3	1.3	1.2	1.2	1.2	1.2	1.2	1.2	1.1	1.1
439	1.2	1.2	1.2	1.2	1.2	1.2	1.1	1.1	1.1	1.1	1.1	1.1
440	1.3	1.3	1.2	1.2	1.2	1.2	1.2	1.2	1.2	1.1	1.1	1.1
441	1.4	1.4	1.4	1.4	1.4	1.3	1.3	1.3	1.3	1.3	1.3	1.2
442	1.5	1.5	1.5	1.4	1.4	1.4	1.4	1.4	1.4	1.3	1.3	1.3
443	1.6	1.5	1.5	1.5	1.5	1.5	1.5	1.4	1.4	1.4	1.4	1.4
444	1.7	1.7	1.6	1.6	1.6	1.6	1.6	1.5	1.5	1.5	1.5	1.5
445	6.4	6	5.7	5.4	5.1	4.8	4.6	4.4	4.2	4	3.9	3.7
446	6.6	6.2	5.8	5.5	5.2	4.9	4.7	4.5	4.3	4.1	3.9	3.8
447	6	5.7	5.4	5.1	4.9	4.6	4.4	4.2	4.1	3.9	3.8	3.6
448	6.3	5.9	5.6	5.3	5	4.8	4.6	4.4	4.2	4	3.9	3.7
449	5.3	5	4.8	4.6	4.4	4.2	4	3.9	3.8	3.6	3.5	3.4
450	4.5	4.3	4.1	3.9	3.8	3.7	3.5	3.4	3.3	3.2	3.1	3
451	3.1	3	2.9	2.9	2.8	2.7	2.6	2.6	2.5	2.5	2.4	2.3
452	1.4	1.4	1.4	1.4	1.4	1.3	1.3	1.3	1.3	1.3	1.3	1.2
453	1.4	1.4	1.4	1.4	1.4	1.3	1.3	1.3	1.3	1.3	1.3	1.2
454	1.5	1.5	1.4	1.4	1.4	1.4	1.4	1.3	1.3	1.3	1.3	1.3
455	1.5	1.5	1.5	1.5	1.5	1.4	1.4	1.4	1.4	1.4	1.3	1.3
456	1.4	1.4	1.4	1.4	1.4	1.3	1.3	1.3	1.3	1.3	1.3	1.2
457	1.4	1.4	1.4	1.4	1.4	1.3	1.3	1.3	1.3	1.3	1.3	1.2
458	1.4	1.4	1.4	1.4	1.3	1.3	1.3	1.3	1.3	1.3	1.3	1.2
459	1.5	1.5	1.4	1.4	1.4	1.4	1.4	1.3	1.3	1.3	1.3	1.3
460	1.4	1.4	1.3	1.3	1.3	1.3	1.3	1.3	1.2	1.2	1.2	1.2
461	1.4	1.3	1.3	1.3	1.3	1.3	1.3	1.2	1.2	1.2	1.2	1.2
462	1.4	1.4	1.3	1.3	1.3	1.3	1.3	1.3	1.2	1.2	1.2	1.2
463	1.4	1.3	1.3	1.3	1.3	1.3	1.3	1.2	1.2	1.2	1.2	1.2
464	1.3	1.2	1.2	1.2	1.2	1.2	1.2	1.2	1.2	1.1	1.1	1.1
465	1	1	1	1	1	1	1	1	1	1	1	0.9
466	1.5	1.5	1.5	1.5	1.5	1.4	1.4	1.4	1.4	1.4	1.4	1.3
467	1.6	1.6	1.6	1.6	1.6	1.5	1.5	1.5	1.5	1.5	1.4	1.4
468	1.7	1.7	1.7	1.6	1.6	1.6	1.6	1.6	1.6	1.5	1.5	1.5
469	4.1	4	3.8	3.7	3.6	3.4	3.3	3.2	3.1	3	2.9	2.9
470	3.9	3.8	3.6	3.5	3.4	3.3	3.2	3.1	3	2.9	2.8	2.8
471	1.6	1.6	1.6	1.6	1.5	1.5	1.5	1.5	1.4	1.4	1.4	1.4
472	2	1.9	1.9	1.9	1.8	1.8	1.8	1.7	1.7	1.7	1.6	1.6
473	1.5	1.4	1.4	1.4	1.4	1.4	1.3	1.3	1.3	1.3	1.3	1.3
474	1.4	1.4	1.4	1.4	1.4	1.3	1.3	1.3	1.3	1.3	1.3	1.3
475	1.5	1.5	1.5	1.5	1.5	1.4	1.4	1.4	1.4	1.4	1.4	1.3
476	1.5	1.4	1.4	1.4	1.4	1.4	1.4	1.3	1.3	1.3	1.3	1.3
477	1.5	1.4	1.4	1.4	1.4	1.4	1.4	1.3	1.3	1.3	1.3	1.3
478	1.4	1.4	1.4	1.4	1.4	1.4	1.3	1.3	1.3	1.3	1.3	1.3
479	1.4	1.4	1.4	1.4	1.3	1.3	1.3	1.3	1.3	1.3	1.3	1.2
480	1.4	1.4	1.4	1.3	1.3	1.3	1.3	1.3	1.3	1.3	1.2	1.2
481	1.3	1.3	1.3	1.3	1.3	1.3	1.2	1.2	1.2	1.2	1.2	1.2
482	1.3	1.3	1.2	1.2	1.2	1.2	1.2	1.2	1.2	1.2	1.1	1.1
483	0.8	0.8	0.8	0.8	0.8	0.8	0.8	0.7	0.7	0.7	0.7	0.7
484	1.5	1.5	1.5	1.5	1.5	1.5	1.4	1.4	1.4	1.4	1.4	1.4
485	1.7	1.6	1.6	1.6	1.6	1.6	1.5	1.5	1.5	1.5	1.5	1.5
486	1.7	1.7	1.7	1.7	1.6	1.6	1.6	1.6	1.6	1.5	1.5	1.5
487	3.4	3.3	3.2	3.1	3	2.9	2.8	2.8	2.7	2.6	2.6	2.5
488	2.7	2.6	2.5	2.5	2.4	2.4	2.3	2.2	2.2	2.2	2.1	2.1
489	2	1.9	1.9	1.9	1.8	1.8	1.8	1.7	1.7	1.7	1.7	1.6
490	1.8	1.8	1.8	1.7	1.7	1.7	1.6	1.6	1.6	1.6	1.5	1.5
491	1.4	1.4	1.4	1.4	1.4	1.3	1.3	1.3	1.3	1.3	1.3	1.2
492	1.5	1.4	1.4	1.4	1.4	1.4	1.4	1.3	1.3	1.3	1.3	1.3
493	1.5	1.5	1.5	1.5	1.5	1.4	1.4	1.4	1.4	1.4	1.3	1.3
494	1.6	1.6	1.6	1.5	1.5	1.5	1.5	1.4	1.4	1.4	1.4	1.4
495	1.5	1.5	1.5	1.5	1.4	1.4	1.4	1.4	1.4	1.4	1.3	1.3
496	1.5	1.5	1.5	1.4	1.4	1.4	1.4	1.4	1.4	1.3	1.3	1.3
497	1.5	1.5	1.5	1.4	1.4	1.4	1.4	1.4	1.4	1.3	1.3	1.3
498	1.5	1.4	1.4	1.4	1.4	1.4	1.4	1.3	1.3	1.3	1.3	1.3
499	1.5	1.4	1.4	1.4	1.4	1.4	1.4	1.4	1.3	1.3	1.3	1.3
500	1.3	1.3	1.2	1.2	1.2	1.2	1.2	1.2	1.2	1.2	1.2	1.1
501	1.1	1.1	1.1	1.1	1.1	1.1	1	1	1	1	1	1
502	1.6	1.5	1.5	1.5	1.5	1.5	1.5	1.4	1.4	1.4	1.4	1.4
503	1.6	1.6	1.6	1.5	1.5	1.5	1.5	1.5	1.5	1.4	1.4	1.4
504	1.7	1.7	1.7	1.7	1.6	1.6	1.6	1.6	1.6	1.5	1.5	1.5
505	2	2	1.9	1.9	1.9	1.8	1.8	1.8	1.7	1.7	1.7	1.6
506	1.3	1.3	1.3	1.2	1.2	1.2	1.2	1.2	1.2	1.2	1.1	1.1
507	1.3	1.3	1.3	1.3	1.3	1.3	1.2	1.2	1.2	1.2	1.2	1.2
508	1.4	1.4	1.4	1.3	1.3	1.3	1.3	1.3	1.3	1.2	1.2	1.2
509	1.5	1.4	1.4	1.4	1.4	1.4	1.3	1.3	1.3	1.3	1.3	1.3
510	1.5	1.5	1.4	1.4	1.4	1.4	1.4	1.3	1.3	1.3	1.3	1.3
511	1.5	1.5	1.4	1.4	1.4	1.4	1.4	1.4	1.3	1.3	1.3	1.3
512	1.5	1.5	1.5	1.4	1.4	1.4	1.4	1.4	1.3	1.3	1.3	1.3
513	1.6	1.6	1.5	1.5	1.5	1.5	1.5	1.4	1.4	1.4	1.4	1.4
514	1.6	1.5	1.5	1.5	1.5	1.5	1.5	1.4	1.4	1.4	1.4	1.4
515	1.6	1.5	1.5	1.5	1.5	1.5	1.4	1.4	1.4	1.4	1.4	1.4
516	1.5	1.5	1.5	1.5	1.4	1.4	1.4	1.4	1.4	1.4	1.3	1.3
517	1.5	1.5	1.5	1.4	1.4	1.4	1.4	1.4	1.4	1.3	1.3	1.3
518	1.6	1.6	1.6	1.5	1.5	1.5	1.5	1.5	1.5	1.4	1.4	1.4
519	1.4	1.4	1.4	1.4	1.4	1.4	1.3	1.3	1.3	1.3	1.3	1.3
520	1.1	1.1	1.1	1.1	1.1	1	1	1	1	1	1	1
521	1.4	1.4	1.3	1.3	1.3	1.3	1.3	1.3	1.3	1.3	1.2	1.2
522	1.2	1.2	1.2	1.2	1.2	1.2	1.1	1.1	1.1	1.1	1.1	1.1
523	1.2	1.2	1.2	1.2	1.1	1.1	1.1	1.1	1.1	1.1	1.1	1.1
524	1.3	1.3	1.3	1.2	1.2	1.2	1.2	1.2	1.2	1.2	1.1	1.1
525	1.3	1.3	1.3	1.3	1.2	1.2	1.2	1.2	1.2	1.2	1.2	1.1
526	1.4	1.3	1.3	1.3	1.3	1.3	1.3	1.2	1.2	1.2	1.2	1.2
527	1.4	1.4	1.4	1.4	1.3	1.3	1.3	1.3	1.3	1.3	1.3	1.2
528	1.5	1.4	1.4	1.4	1.4	1.4	1.4	1.3	1.3	1.3	1.3	1.3
529	1.5	1.4	1.4	1.4	1.4	1.4	1.4	1.3	1.3	1.3	1.3	1.3
530	1.5	1.5	1.5	1.4	1.4	1.4	1.4	1.4	1.4	1.3	1.3	1.3
531	1.6	1.6	1.5	1.5	1.5	1.5	1.5	1.4	1.4	1.4	1.4	1.4
532	1.6	1.6	1.6	1.6	1.6	1.5	1.5	1.5	1.5	1.5	1.4	1.4
533	1.7	1.6	1.6	1.6	1.6	1.6	1.5	1.5	1.5	1.5	1.5	1.4
534	1.7	1.7	1.6	1.6	1.6	1.6	1.6	1.5	1.5	1.5	1.5	1.5
535	1.6	1.6	1.6	1.6	1.6	1.5	1.5	1.5	1.5	1.5	1.5	1.4
536	1.7	1.7	1.7	1.7	1.6	1.6	1.6	1.6	1.6	1.5	1.5	1.5
537	1.7	1.7	1.7	1.7	1.7	1.6	1.6	1.6	1.6	1.6	1.5	1.5
538	1.2	1.2	1.2	1.2	1.2	1.2	1.2	1.2	1.2	1.1	1.1	1.1
539	1.4	1.4	1.3	1.3	1.3	1.3	1.3	1.3	1.3	1.3	1.2	1.2
540	1.3	1.3	1.3	1.3	1.3	1.3	1.2	1.2	1.2	1.2	1.2	1.2
541	1.1	1.1	1.1	1.1	1.1	1.1	1.1	1.1	1	1	1	1
542	1.2	1.2	1.2	1.2	1.2	1.2	1.2	1.1	1.1	1.1	1.1	1.1
543	1.3	1.3	1.3	1.2	1.2	1.2	1.2	1.2	1.2	1.2	1.1	1.1
544	1.3	1.3	1.3	1.3	1.3	1.3	1.2	1.2	1.2	1.2	1.2	1.2
545	1.4	1.4	1.3	1.3	1.3	1.3	1.3	1.3	1.3	1.2	1.2	1.2
546	1.5	1.5	1.4	1.4	1.4	1.4	1.4	1.3	1.3	1.3	1.3	1.3
547	1.5	1.5	1.5	1.5	1.4	1.4	1.4	1.4	1.4	1.4	1.3	1.3
548	1.5	1.5	1.5	1.5	1.4	1.4	1.4	1.4	1.4	1.4	1.3	1.3
549	1.6	1.5	1.5	1.5	1.5	1.5	1.5	1.4	1.4	1.4	1.4	1.4
550	1.7	1.6	1.6	1.6	1.6	1.6	1.5	1.5	1.5	1.5	1.5	1.5
551	1.7	1.6	1.6	1.6	1.6	1.6	1.5	1.5	1.5	1.5	1.5	1.5
552	1.7	1.7	1.6	1.6	1.6	1.6	1.6	1.6	1.5	1.5	1.5	1.5
553	1.8	1.7	1.7	1.7	1.7	1.7	1.6	1.6	1.6	1.6	1.6	1.5
554	1.8	1.8	1.8	1.7	1.7	1.7	1.7	1.7	1.6	1.6	1.6	1.6
555	1.8	1.8	1.8	1.7	1.7	1.7	1.7	1.7	1.6	1.6	1.6	1.6
556	1.6	1.6	1.5	1.5	1.5	1.5	1.5	1.5	1.5	1.4	1.4	1.4
557	1.4	1.4	1.3	1.3	1.3	1.3	1.3	1.3	1.3	1.3	1.3	1.2
558	1.4	1.4	1.4	1.4	1.4	1.4	1.4	1.3	1.3	1.3	1.3	1.3
559	1.1	1.1	1.1	1.1	1	1	1	1	1	1	1	1
560	1.2	1.1	1.1	1.1	1.1	1.1	1.1	1.1	1	1	1	1
561	1.3	1.2	1.2	1.2	1.2	1.2	1.2	1.2	1.1	1.1	1.1	1.1
562	1.3	1.3	1.3	1.3	1.2	1.2	1.2	1.2	1.2	1.2	1.2	1.2
563	1.4	1.3	1.3	1.3	1.3	1.3	1.3	1.3	1.2	1.2	1.2	1.2
564	1.5	1.5	1.5	1.4	1.4	1.4	1.4	1.4	1.4	1.3	1.3	1.3
565	1.5	1.5	1.5	1.5	1.5	1.4	1.4	1.4	1.4	1.4	1.4	1.3
566	1.5	1.5	1.5	1.5	1.5	1.4	1.4	1.4	1.4	1.4	1.4	1.3
567	1.5	1.5	1.5	1.4	1.4	1.4	1.4	1.4	1.4	1.3	1.3	1.3
568	1.6	1.6	1.6	1.6	1.6	1.5	1.5	1.5	1.5	1.5	1.5	1.4
569	1.8	1.7	1.7	1.7	1.7	1.6	1.6	1.6	1.6	1.6	1.6	1.5
570	1.8	1.8	1.8	1.8	1.8	1.7	1.7	1.7	1.7	1.7	1.6	1.6
571	1.8	1.8	1.8	1.7	1.7	1.7	1.7	1.7	1.6	1.6	1.6	1.6
572	1.9	1.8	1.8	1.8	1.8	1.7	1.7	1.7	1.7	1.7	1.6	1.6
573	1.9	1.9	1.9	1.8	1.8	1.8	1.8	1.8	1.7	1.7	1.7	1.7
574	1.8	1.8	1.7	1.7	1.7	1.7	1.7	1.6	1.6	1.6	1.6	1.6
575	1.6	1.6	1.6	1.6	1.5	1.5	1.5	1.5	1.5	1.5	1.4	1.4
576	1.6	1.6	1.6	1.5	1.5	1.5	1.5	1.5	1.5	1.5	1.4	1.4
577	1	1	1	1	1	1	1	1	1	0.9	0.9	0.9
578	1.1	1.1	1.1	1.1	1.1	1	1	1	1	1	1	1
579	1.2	1.1	1.1	1.1	1.1	1.1	1.1	1.1	1.1	1	1	1
580	1.3	1.3	1.3	1.2	1.2	1.2	1.2	1.2	1.2	1.2	1.1	1.1
581	1.3	1.3	1.3	1.3	1.3	1.3	1.2	1.2	1.2	1.2	1.2	1.2
582	1.5	1.5	1.4	1.4	1.4	1.4	1.4	1.4	1.3	1.3	1.3	1.3
583	1.5	1.5	1.5	1.5	1.4	1.4	1.4	1.4	1.4	1.4	1.4	1.3
584	1.5	1.5	1.5	1.5	1.4	1.4	1.4	1.4	1.4	1.4	1.4	1.3
585	1.6	1.6	1.5	1.5	1.5	1.5	1.5	1.5	1.4	1.4	1.4	1.4
586	1.6	1.6	1.6	1.6	1.5	1.5	1.5	1.5	1.5	1.5	1.4	1.4
587	1.8	1.7	1.7	1.7	1.7	1.6	1.6	1.6	1.6	1.6	1.6	1.5
588	1.8	1.8	1.8	1.7	1.7	1.7	1.7	1.7	1.6	1.6	1.6	1.6
589	1.8	1.8	1.7	1.7	1.7	1.7	1.7	1.6	1.6	1.6	1.6	1.6
590	1.8	1.8	1.7	1.7	1.7	1.7	1.7	1.6	1.6	1.6	1.6	1.6
591	2.3	2.3	2.2	2.2	2.2	2.2	2.1	2.1	2.1	2	2	2
592	1.9	1.9	1.9	1.8	1.8	1.8	1.8	1.7	1.7	1.7	1.7	1.7
593	1.7	1.7	1.7	1.7	1.6	1.6	1.6	1.6	1.6	1.6	1.5	1.5
594	1.6	1.6	1.6	1.6	1.5	1.5	1.5	1.5	1.5	1.5	1.4	1.4
595	1.1	1	1	1	1	1	1	1	1	1	0.9	0.9
596	1	1	1	1	1	1	1	1	1	0.9	0.9	0.9
597	1.1	1.1	1.1	1.1	1	1	1	1	1	1	1	1
598	1.2	1.1	1.1	1.1	1.1	1.1	1.1	1.1	1.1	1	1	1
599	1.3	1.3	1.2	1.2	1.2	1.2	1.2	1.2	1.2	1.2	1.1	1.1
600	1.3	1.3	1.3	1.3	1.3	1.3	1.3	1.2	1.2	1.2	1.2	1.2
601	1.4	1.4	1.4	1.4	1.4	1.3	1.3	1.3	1.3	1.3	1.3	1.2
602	1.5	1.5	1.5	1.5	1.5	1.5	1.4	1.4	1.4	1.4	1.4	1.4
603	1.6	1.6	1.6	1.5	1.5	1.5	1.5	1.5	1.5	1.4	1.4	1.4
604	1.6	1.6	1.5	1.5	1.5	1.5	1.5	1.5	1.4	1.4	1.4	1.4
605	1.6	1.6	1.6	1.5	1.5	1.5	1.5	1.5	1.5	1.4	1.4	1.4
606	1.6	1.6	1.6	1.6	1.5	1.5	1.5	1.5	1.5	1.5	1.4	1.4
607	1.6	1.6	1.6	1.6	1.6	1.6	1.5	1.5	1.5	1.5	1.5	1.5
608	1.6	1.6	1.6	1.6	1.6	1.6	1.5	1.5	1.5	1.5	1.5	1.5
609	1.8	1.8	1.8	1.8	1.7	1.7	1.7	1.7	1.7	1.6	1.6	1.6
610	1.9	1.8	1.8	1.8	1.8	1.8	1.7	1.7	1.7	1.7	1.7	1.6
611	1.7	1.7	1.7	1.7	1.7	1.7	1.6	1.6	1.6	1.6	1.6	1.5
612	1.6	1.6	1.6	1.6	1.6	1.5	1.5	1.5	1.5	1.5	1.5	1.5
613	1	1	1	1	1	1	1	1	0.9	0.9	0.9	0.9
614	1	1	1	1	1	1	1	1	0.9	0.9	0.9	0.9
615	1.1	1.1	1.1	1.1	1	1	1	1	1	1	1	1
616	1.1	1.1	1.1	1.1	1.1	1.1	1.1	1.1	1	1	1	1
617	1.2	1.2	1.2	1.2	1.2	1.2	1.2	1.1	1.1	1.1	1.1	1.1
618	1.3	1.3	1.3	1.2	1.2	1.2	1.2	1.2	1.2	1.2	1.2	1.1
619	1.3	1.3	1.3	1.3	1.3	1.3	1.3	1.2	1.2	1.2	1.2	1.2
620	1.4	1.4	1.4	1.4	1.4	1.3	1.3	1.3	1.3	1.3	1.3	1.3
621	1.6	1.5	1.5	1.5	1.5	1.5	1.5	1.4	1.4	1.4	1.4	1.4
622	1.6	1.6	1.6	1.6	1.5	1.5	1.5	1.5	1.5	1.5	1.4	1.4
623	1.5	1.5	1.5	1.5	1.5	1.5	1.4	1.4	1.4	1.4	1.4	1.4
624	1.6	1.6	1.5	1.5	1.5	1.5	1.5	1.5	1.5	1.4	1.4	1.4
625	1.6	1.6	1.6	1.6	1.6	1.5	1.5	1.5	1.5	1.5	1.5	1.5
626	1.6	1.6	1.6	1.6	1.6	1.5	1.5	1.5	1.5	1.5	1.5	1.5
627	1.7	1.6	1.6	1.6	1.6	1.6	1.6	1.5	1.5	1.5	1.5	1.5
628	1.7	1.7	1.7	1.7	1.6	1.6	1.6	1.6	1.6	1.6	1.5	1.5
629	1.7	1.7	1.6	1.6	1.6	1.6	1.6	1.6	1.5	1.5	1.5	1.5
630	1.7	1.6	1.6	1.6	1.6	1.6	1.6	1.5	1.5	1.5	1.5	1.5
631	1	1	1	1	1	1	1	1	0.9	0.9	0.9	0.9
632	1	1	1	1	1	1	1	0.9	0.9	0.9	0.9	0.9
633	1.1	1.1	1.1	1.1	1.1	1.1	1.1	1	1	1	1	1
634	1.1	1.1	1.1	1.1	1.1	1.1	1.1	1	1	1	1	1
635	1.2	1.2	1.2	1.2	1.1	1.1	1.1	1.1	1.1	1.1	1.1	1.1
636	1.3	1.2	1.2	1.2	1.2	1.2	1.2	1.2	1.2	1.1	1.1	1.1
637	1.3	1.3	1.3	1.3	1.3	1.2	1.2	1.2	1.2	1.2	1.2	1.2
638	1.4	1.4	1.3	1.3	1.3	1.3	1.3	1.3	1.3	1.2	1.2	1.2
639	1.4	1.4	1.4	1.4	1.4	1.4	1.3	1.3	1.3	1.3	1.3	1.3
640	1.6	1.5	1.5	1.5	1.5	1.5	1.5	1.4	1.4	1.4	1.4	1.4
641	1.5	1.5	1.5	1.5	1.5	1.4	1.4	1.4	1.4	1.4	1.4	1.4
642	1.6	1.6	1.5	1.5	1.5	1.5	1.5	1.5	1.4	1.4	1.4	1.4
643	1.6	1.6	1.6	1.6	1.5	1.5	1.5	1.5	1.5	1.5	1.5	1.4
644	1.6	1.6	1.6	1.6	1.6	1.5	1.5	1.5	1.5	1.5	1.5	1.4
645	1.6	1.6	1.6	1.6	1.6	1.5	1.5	1.5	1.5	1.5	1.5	1.4
646	1.6	1.6	1.6	1.6	1.6	1.6	1.5	1.5	1.5	1.5	1.5	1.5
647	2.5	2.5	2.4	2.4	2.4	2.3	2.3	2.3	2.2	2.2	2.2	2.1
648	1.7	1.6	1.6	1.6	1.6	1.6	1.6	1.5	1.5	1.5	1.5	1.5
649	0.9	0.9	0.9	0.9	0.9	0.9	0.9	0.9	0.9	0.9	0.9	0.8
650	1.1	1.1	1.1	1.1	1.1	1.1	1.1	1	1	1	1	1
651	1.2	1.2	1.2	1.1	1.1	1.1	1.1	1.1	1.1	1.1	1.1	1
652	1.1	1.1	1.1	1.1	1.1	1.1	1	1	1	1	1	1
653	1.2	1.2	1.1	1.1	1.1	1.1	1.1	1.1	1.1	1.1	1	1
654	1.2	1.2	1.2	1.2	1.2	1.2	1.2	1.1	1.1	1.1	1.1	1.1
655	1.3	1.3	1.3	1.3	1.2	1.2	1.2	1.2	1.2	1.2	1.2	1.2
656	1.4	1.3	1.3	1.3	1.3	1.3	1.3	1.3	1.3	1.2	1.2	1.2
657	1.4	1.4	1.4	1.4	1.3	1.3	1.3	1.3	1.3	1.3	1.3	1.3
658	1.5	1.5	1.4	1.4	1.4	1.4	1.4	1.4	1.4	1.3	1.3	1.3
659	1.5	1.5	1.5	1.5	1.5	1.4	1.4	1.4	1.4	1.4	1.4	1.4
660	1.6	1.5	1.5	1.5	1.5	1.5	1.5	1.4	1.4	1.4	1.4	1.4
661	1.6	1.6	1.6	1.5	1.5	1.5	1.5	1.5	1.5	1.5	1.4	1.4
662	1.6	1.6	1.6	1.6	1.5	1.5	1.5	1.5	1.5	1.5	1.4	1.4
663	1.6	1.6	1.6	1.6	1.5	1.5	1.5	1.5	1.5	1.5	1.5	1.4
664	1.6	1.6	1.6	1.6	1.6	1.5	1.5	1.5	1.5	1.5	1.5	1.5
665	3	2.9	2.8	2.8	2.7	2.7	2.6	2.6	2.5	2.5	2.5	2.4
666	2.7	2.6	2.6	2.5	2.5	2.4	2.4	2.4	2.3	2.3	2.2	2.2
667	1	1	1	1	1	1	1	1	0.9	0.9	0.9	0.9
668	1.1	1.1	1.1	1.1	1.1	1	1	1	1	1	1	1
669	1.1	1.1	1.1	1.1	1.1	1.1	1.1	1.1	1	1	1	1
670	1.1	1.1	1.1	1.1	1.1	1.1	1	1	1	1	1	1
671	1.2	1.2	1.1	1.1	1.1	1.1	1.1	1.1	1.1	1.1	1	1
672	1.2	1.2	1.2	1.2	1.2	1.2	1.1	1.1	1.1	1.1	1.1	1.1
673	1.3	1.3	1.2	1.2	1.2	1.2	1.2	1.2	1.2	1.2	1.1	1.1
674	1.3	1.3	1.3	1.3	1.3	1.3	1.2	1.2	1.2	1.2	1.2	1.2
675	1.4	1.4	1.4	1.3	1.3	1.3	1.3	1.3	1.3	1.3	1.2	1.2
676	1.5	1.4	1.4	1.4	1.4	1.4	1.4	1.3	1.3	1.3	1.3	1.3
677	1.5	1.5	1.5	1.5	1.4	1.4	1.4	1.4	1.4	1.4	1.4	1.3
678	1.5	1.5	1.5	1.5	1.5	1.5	1.4	1.4	1.4	1.4	1.4	1.4
679	1.6	1.6	1.5	1.5	1.5	1.5	1.5	1.5	1.4	1.4	1.4	1.4
680	1.6	1.6	1.6	1.5	1.5	1.5	1.5	1.5	1.5	1.5	1.4	1.4
681	1.6	1.6	1.6	1.6	1.5	1.5	1.5	1.5	1.5	1.5	1.4	1.4
682	1.6	1.6	1.6	1.6	1.6	1.5	1.5	1.5	1.5	1.5	1.5	1.4
683	3.2	3.1	3.1	3	2.9	2.9	2.8	2.8	2.7	2.7	2.6	2.6
684	2.5	2.5	2.5	2.4	2.4	2.3	2.3	2.3	2.2	2.2	2.2	2.1
685	1	1	1	1	1	1	0.9	0.9	0.9	0.9	0.9	0.9
686	1.1	1.1	1.1	1.1	1.1	1.1	1	1	1	1	1	1
687	1.1	1.1	1	1	1	1	1	1	1	1	1	0.9
688	1.1	1.1	1.1	1.1	1.1	1.1	1	1	1	1	1	1
689	1.2	1.2	1.1	1.1	1.1	1.1	1.1	1.1	1.1	1.1	1	1
690	1.2	1.2	1.2	1.2	1.2	1.2	1.1	1.1	1.1	1.1	1.1	1.1
691	1.3	1.3	1.3	1.2	1.2	1.2	1.2	1.2	1.2	1.2	1.2	1.1
692	1.3	1.3	1.3	1.3	1.3	1.3	1.3	1.2	1.2	1.2	1.2	1.2
693	1.4	1.4	1.4	1.3	1.3	1.3	1.3	1.3	1.3	1.3	1.2	1.2
694	1.4	1.4	1.4	1.4	1.4	1.4	1.3	1.3	1.3	1.3	1.3	1.3
695	1.5	1.5	1.5	1.4	1.4	1.4	1.4	1.4	1.4	1.4	1.3	1.3
696	1.5	1.5	1.5	1.5	1.5	1.5	1.4	1.4	1.4	1.4	1.4	1.4
697	1.6	1.5	1.5	1.5	1.5	1.5	1.5	1.4	1.4	1.4	1.4	1.4
698	1.6	1.6	1.5	1.5	1.5	1.5	1.5	1.5	1.4	1.4	1.4	1.4
699	1.6	1.6	1.6	1.5	1.5	1.5	1.5	1.5	1.5	1.4	1.4	1.4
700	1.6	1.6	1.6	1.6	1.6	1.5	1.5	1.5	1.5	1.5	1.5	1.4
701	3.3	3.3	3.2	3.1	3.1	3	2.9	2.9	2.8	2.8	2.7	4.9
702	2.9	2.9	2.8	2.8	2.7	2.7	2.6	2.6	2.5	2.5	2.4	2.4
703	2.7	2.7	2.6	2.6	2.5	2.5	2.5	2.4	2.4	2.3	2.3	2.3
704	3.1	3.1	3	2.9	2.9	2.8	2.8	2.7	2.7	2.6	2.6	2.5
705	2.8	2.7	2.7	2.6	2.6	2.6	2.5	2.5	2.4	2.4	2.3	3.5
706	1.7	1.7	1.6	1.6	1.6	1.6	1.6	1.6	1.5	1.5	1.5	1.5
707	1.7	1.6	1.6	1.6	1.6	1.6	1.5	1.5	1.5	1.5	1.5	1.5
708	1.6	1.6	1.6	1.6	1.6	1.6	1.5	1.5	1.5	1.5	1.5	1.5
709	1.8	1.8	1.7	1.7	1.6	1.6	1.6	1.6	1.5	1.5	1.5	1.4
710	1.7	1.6	1.6	1.6	1.5	1.5	1.5	1.5	1.4	1.4	1.4	1.4
711	1.1	1.1	1.1	1	1	1	1	1	1	1	1	1
712	1.1	1.1	1.1	1.1	1.1	1.1	1.1	1	1	1	1	1
713	1.2	1.2	1.1	1.1	1.1	1.1	1.1	1.1	1.1	1.1	1	1
714	1.2	1.2	1.2	1.2	1.2	1.2	1.1	1.1	1.1	1.1	1.1	1.1
715	1.3	1.3	1.3	1.2	1.2	1.2	1.2	1.2	1.2	1.2	1.1	1.1
716	1.3	1.3	1.3	1.3	1.3	1.3	1.2	1.2	1.2	1.2	1.2	1.2
717	1.4	1.4	1.4	1.3	1.3	1.3	1.3	1.3	1.3	1.3	1.2	1.2
718	1.4	1.4	1.4	1.4	1.4	1.4	1.4	1.3	1.3	1.3	1.3	1.3
719	1.5	1.5	1.5	1.4	1.4	1.4	1.4	1.4	1.4	1.4	1.3	1.3
720	1.5	1.5	1.5	1.5	1.5	1.5	1.4	1.4	1.4	1.4	1.4	1.4
721	1.6	1.6	1.5	1.5	1.5	1.5	1.5	1.5	1.4	1.4	1.4	1.4
722	1.6	1.5	1.5	1.5	1.5	1.5	1.5	1.4	1.4	1.4	1.4	1.4
723	1.6	1.6	1.5	1.5	1.5	1.5	1.5	1.5	1.4	1.4	1.4	1.4
724	1.6	1.6	1.6	1.6	1.5	1.5	1.5	1.5	1.5	1.5	1.4	1.4
725	3.4	3.4	3.3	3.2	3.1	3.1	3	2.9	2.9	2.8	2.8	9.3
726	3.4	3.3	3.3	3.2	3.1	3	3	2.9	2.9	2.8	2.8	2.7
727	3.1	3	3	2.9	2.9	2.8	2.8	2.7	2.7	2.6	2.6	2.5
728	3.1	3	3	2.9	2.9	2.8	2.8	2.7	2.7	2.6	2.6	2.5
729	2.9	2.8	2.8	2.7	2.7	2.6	2.6	2.5	2.5	2.5	2.4	2.4
730	2.5	2.5	2.5	2.4	2.4	2.3	2.3	2.3	2.2	2.2	2.2	2.1
731	1.7	1.6	1.6	1.6	1.6	1.6	1.6	1.5	1.5	1.5	1.5	1.5
732	1.7	1.6	1.6	1.6	1.6	1.6	1.6	1.5	1.5	1.5	1.5	1.5
733	1.8	1.8	1.7	1.7	1.7	1.6	1.6	1.6	1.5	1.5	1.5	1.5
734	1.7	1.7	1.6	1.6	1.6	1.5	1.5	1.5	1.5	1.4	1.4	1.4
735	1.7	1.7	1.6	1.6	1.6	1.6	1.5	1.5	1.5	1.5	1.4	1.4
736	1.3	1.3	1.3	1.3	1.3	1.2	1.2	1.2	1.2	1.2	1.2	1.2
737	1.2	1.1	1.1	1.1	1.1	1.1	1.1	1.1	1.1	1.1	1	1
738	1.2	1.2	1.2	1.2	1.2	1.2	1.1	1.1	1.1	1.1	1.1	1.1
739	1.3	1.3	1.2	1.2	1.2	1.2	1.2	1.2	1.2	1.2	1.1	1.1
740	1.3	1.3	1.3	1.3	1.3	1.3	1.2	1.2	1.2	1.2	1.2	1.2
741	1.4	1.4	1.4	1.4	1.3	1.3	1.3	1.3	1.3	1.3	1.3	1.2
742	1.4	1.4	1.4	1.4	1.4	1.4	1.3	1.3	1.3	1.3	1.3	1.3
743	1.7	1.6	1.6	1.6	1.6	1.6	1.5	1.5	1.5	1.5	1.5	1.5
744	1.6	1.6	1.6	1.5	1.5	1.5	1.5	1.5	1.5	1.4	1.4	1.4
745	1.6	1.5	1.5	1.5	1.5	1.5	1.5	1.4	1.4	1.4	1.4	1.4
746	1.6	1.5	1.5	1.5	1.5	1.5	1.5	1.4	1.4	1.4	1.4	1.4
747	1.6	1.5	1.5	1.5	1.5	1.5	1.5	1.5	1.4	1.4	1.4	1.4
748	1.6	1.6	1.6	1.5	1.5	1.5	1.5	1.5	1.5	1.4	1.4	1.4
749	3.2	3.2	3.1	3	3	2.9	2.8	2.8	2.7	2.7	2.6	2.6
750	3.4	3.3	3.2	3.1	3.1	3	2.9	2.9	2.8	2.8	2.7	2.7
751	3.3	3.2	3.1	3.1	3	2.9	2.9	2.8	2.8	2.7	2.7	2.6
752	3.2	3.1	3	3	2.9	2.9	2.8	2.8	2.7	2.7	2.6	2.6
753	2.9	2.8	2.8	2.7	2.7	2.6	2.6	2.5	2.5	2.4	2.4	2.3
754	2.7	2.6	2.6	2.5	2.5	2.5	2.4	2.4	2.3	2.3	2.3	2.2
755	1.6	1.6	1.6	1.6	1.6	1.6	1.5	1.5	1.5	1.5	1.5	1.5
756	1.6	1.6	1.6	1.6	1.6	1.5	1.5	1.5	1.5	1.5	1.5	1.4
757	1.6	1.6	1.6	1.5	1.5	1.5	1.4	1.4	1.4	1.4	1.3	1.3
758	1	1	1	1	1	0.9	0.9	0.9	0.9	0.9	0.9	0.9
759	1.5	1.5	1.5	1.4	1.4	1.4	1.4	1.4	1.3	1.3	1.3	1.3
760	2	2	1.9	1.9	1.9	1.8	1.8	1.8	1.7	1.7	1.7	1.6
761	1.6	1.6	1.6	1.5	1.5	1.5	1.5	1.4	1.4	1.4	1.4	1.4
762	1.7	1.7	1.7	1.6	1.6	1.6	1.6	1.5	1.5	1.5	1.5	1.5
763	2.1	2	2	1.9	1.9	1.9	1.8	1.8	1.8	1.8	1.7	1.7
764	2.3	2.3	2.2	2.2	2.1	2.1	2.1	2	2	2	1.9	1.9
765	2.4	2.3	2.3	2.2	2.2	2.2	2.1	2.1	2.1	2	2	2
766	2.3	2.2	2.2	2.2	2.1	2.1	2.1	2	2	2	1.9	1.9
767	2.8	2.7	2.7	2.6	2.6	2.5	2.5	2.4	2.4	2.3	2.3	2.2
768	2.6	2.6	2.5	2.5	2.4	2.4	2.3	2.3	2.3	2.2	2.2	2.1
769	1.6	1.6	1.5	1.5	1.5	1.5	1.5	1.5	1.4	1.4	1.4	1.4
770	1.6	1.6	1.5	1.5	1.5	1.5	1.5	1.5	1.4	1.4	1.4	1.4
771	1.6	1.6	1.5	1.5	1.5	1.5	1.5	1.5	1.4	1.4	1.4	1.4
772	1.6	1.6	1.6	1.5	1.5	1.5	1.5	1.5	1.5	1.4	1.4	1.4
773	2.6	2.5	2.5	2.4	2.4	2.3	2.3	2.3	2.2	2.2	2.2	2.1
774	3.2	3.1	3.1	3	2.9	2.9	2.8	2.8	2.7	2.7	2.6	2.6
775	3.3	3.3	3.2	3.1	3.1	3	2.9	2.9	2.8	2.8	2.7	2.7
776	3.4	3.3	3.2	3.1	3.1	3	2.9	2.9	2.8	2.8	2.7	2.7
777	2.8	2.7	2.7	2.6	2.6	2.5	2.5	2.5	2.4	2.4	2.3	2.3
778	1.9	1.9	1.9	1.8	1.8	1.8	1.8	1.8	1.7	1.7	1.7	1.7
779	1.6	1.6	1.6	1.6	1.6	1.5	1.5	1.5	1.5	1.5	1.5	1.4
780	1.6	1.6	1.6	1.6	1.5	1.5	1.5	1.5	1.5	1.5	1.5	1.4
781	1.8	1.7	1.7	1.6	1.6	1.6	1.5	1.5	1.5	1.5	1.4	1.4
782	1	1	1	1	0.9	0.9	0.9	0.9	0.9	0.9	0.9	0.9
783	1.3	1.2	1.2	1.2	1.2	1.2	1.2	1.2	1.1	1.1	1.1	1.1
784	2	1.9	1.9	1.8	1.8	1.8	1.7	1.7	1.7	1.7	1.6	1.6
785	2	2	1.9	1.9	1.9	1.8	1.8	1.8	1.7	1.7	1.7	1.6
786	1.8	1.8	1.8	1.7	1.7	1.7	1.6	1.6	1.6	1.6	1.5	1.5
787	2.3	2.2	2.2	2.1	2.1	2	2	2	1.9	1.9	1.9	1.8
788	2.5	2.4	2.4	2.3	2.3	2.2	2.2	2.2	2.1	2.1	2	2
789	2.6	2.6	2.5	2.5	2.4	2.4	2.3	2.3	2.2	2.2	2.1	2.1
790	2.7	2.7	2.6	2.6	2.5	2.5	2.4	2.4	2.3	2.3	2.2	2.2
791	2.8	2.8	2.7	2.7	2.6	2.5	2.5	2.4	2.4	2.4	2.3	2.3
792	2.7	2.7	2.6	2.6	2.5	2.5	2.4	2.4	2.3	2.3	2.3	2.2
793	2.7	2.6	2.6	2.5	2.5	2.4	2.4	2.3	2.3	2.3	2.2	2.2
794	2.5	2.5	2.4	2.4	2.3	2.3	2.3	2.2	2.2	2.2	2.1	2.1
795	1.9	1.9	1.8	1.8	1.8	1.8	1.8	1.7	1.7	1.7	1.7	1.6
796	1.6	1.6	1.6	1.5	1.5	1.5	1.5	1.5	1.5	1.5	1.4	1.4
797	2.5	2.4	2.4	2.3	2.3	2.3	2.2	2.2	2.2	2.1	2.1	2.1
798	2.2	2.2	2.1	2.1	2.1	2	2	2	2	1.9	1.9	1.9
799	2.2	2.2	2.1	2.1	2.1	2	2	2	2	1.9	1.9	1.9
800	3	3	2.9	2.8	2.8	2.7	2.7	2.6	2.6	2.5	2.5	2.5
801	3.1	3	2.9	2.9	2.8	2.8	2.7	2.7	2.6	2.6	2.5	2.5
802	2.5	2.4	2.4	2.3	2.3	2.3	2.2	2.2	2.2	2.1	2.1	2.1
803	1.6	1.6	1.6	1.6	1.6	1.6	1.5	1.5	1.5	1.5	1.5	1.5
804	1.6	1.6	1.6	1.6	1.6	1.5	1.5	1.5	1.5	1.5	1.5	1.5
805	1.7	1.7	1.6	1.6	1.6	1.5	1.5	1.5	1.5	1.4	1.4	1.4
806	1	1	1	0.9	0.9	0.9	0.9	0.9	0.9	0.9	0.9	0.9
807	1	1	1	1	1	1	1	1	1	0.9	0.9	0.9
808	1.1	1.1	1.1	1.1	1	1	1	1	1	1	1	1
809	1.9	1.9	1.8	1.8	1.8	1.7	1.7	1.7	1.7	1.6	1.6	1.6
810	2	1.9	1.9	1.9	1.8	1.8	1.8	1.7	1.7	1.7	1.6	1.6
811	2.4	2.3	2.3	2.2	2.2	2.1	2.1	2.1	2	2	1.9	1.9
812	2.5	2.4	2.4	2.3	2.3	2.3	2.2	2.2	2.1	2.1	2	2
813	2.5	2.5	2.4	2.4	2.3	2.3	2.3	2.2	2.2	2.1	2.1	2.1
814	2.7	2.7	2.6	2.6	2.5	2.5	2.4	2.4	2.3	2.3	2.2	2.2
815	2.7	2.7	2.6	2.6	2.5	2.5	2.4	2.4	2.3	2.3	2.2	2.2
816	2.8	2.8	2.7	2.6	2.6	2.5	2.5	2.5	2.4	2.4	2.3	2.3
817	3	2.9	2.8	2.8	2.7	2.7	2.6	2.6	2.5	2.5	2.4	2.4
818	2.7	2.6	2.6	2.5	2.5	2.4	2.4	2.3	2.3	2.3	2.2	2.2
819	1.7	1.7	1.7	1.6	1.6	1.6	1.6	1.6	1.5	1.5	1.5	1.5
820	2	1.9	1.9	1.9	1.9	1.8	1.8	1.8	1.8	1.7	1.7	1.7
821	2.9	2.8	2.8	2.7	2.6	2.6	2.6	2.5	2.5	2.4	2.4	2.3
822	3	2.9	2.9	2.8	2.8	2.7	2.7	2.6	2.6	2.5	2.5	2.4
823	2.4	2.3	2.3	2.2	2.2	2.2	2.1	2.1	2.1	2	2	2
824	2	2	1.9	1.9	1.9	1.9	1.8	1.8	1.8	1.8	1.7	1.7
825	1.7	1.6	1.6	1.6	1.6	1.6	1.5	1.5	1.5	1.5	1.5	1.5
826	2.7	2.6	2.6	2.5	2.5	2.5	2.4	2.4	2.3	2.3	2.3	2.2
827	2.7	2.7	2.6	2.6	2.5	2.5	2.5	2.4	2.4	2.3	2.3	2.3
828	1.7	1.6	1.6	1.6	1.6	1.6	1.6	1.5	1.5	1.5	1.5	1.5
829	1.9	1.8	1.8	1.8	1.7	1.7	1.7	1.6	1.6	1.6	1.5	1.5
830	1.8	1.8	1.8	1.7	1.7	1.7	1.6	1.6	1.6	1.5	1.5	1.5
831	2.1	2	2	1.9	1.9	1.9	1.8	1.8	1.7	1.7	1.7	1.7
832	1.7	1.7	1.6	1.6	1.6	1.6	1.5	1.5	1.5	1.5	1.4	1.4
833	1.7	1.7	1.6	1.6	1.6	1.6	1.5	1.5	1.5	1.5	1.5	1.4
834	2	1.9	1.9	1.9	1.8	1.8	1.8	1.7	1.7	1.7	1.7	1.6
835	2.4	2.3	2.3	2.2	2.2	2.1	2.1	2.1	2	2	1.9	1.9
836	2.5	2.4	2.4	2.3	2.3	2.2	2.2	2.2	2.1	2.1	2	2
837	2.5	2.4	2.4	2.3	2.3	2.3	2.2	2.2	2.1	2.1	2.1	2
838	2.7	2.6	2.6	2.5	2.4	2.4	2.4	2.3	2.3	2.2	2.2	2.1
839	2.1	2.1	2	2	2	1.9	1.9	1.9	1.8	1.8	1.8	1.8
840	2.4	2.3	2.3	2.3	2.2	2.2	2.2	2.1	2.1	2	2	2
841	2.6	2.5	2.5	2.5	2.4	2.4	2.3	2.3	2.2	2.2	2.2	2.1
842	2.3	2.2	2.2	2.2	2.1	2.1	2.1	2	2	2	1.9	1.9
843	1.5	1.5	1.5	1.5	1.5	1.5	1.4	1.4	1.4	1.4	1.4	1.4
844	1.6	1.5	1.5	1.5	1.5	1.5	1.5	1.5	1.4	1.4	1.4	1.4
845	2.6	2.5	2.5	2.4	2.4	2.4	2.3	2.3	2.2	2.2	2.2	2.1
846	2.8	2.7	2.7	2.6	2.6	2.5	2.5	2.4	2.4	2.3	2.3	2.3
847	3	3	2.9	2.9	2.8	2.7	2.7	2.6	2.6	2.5	2.5	2.5
848	2.7	2.7	2.6	2.6	2.5	2.5	2.4	2.4	2.3	2.3	2.3	2.2
849	2.5	2.4	2.4	2.3	2.3	2.3	2.2	2.2	2.2	2.1	2.1	2.1
850	3	2.9	2.9	2.8	2.8	2.7	2.7	2.6	2.6	2.5	2.5	2.4
851	3.2	3.2	3.1	3	3	2.9	2.9	2.8	2.7	2.7	2.6	2.6
852	2.4	2.4	2.4	2.3	2.3	2.2	2.2	2.2	2.1	2.1	2.1	2.1
853	1.9	1.9	1.8	1.8	1.8	1.7	1.7	1.7	1.6	1.6	1.6	1.5
854	2	1.9	1.9	1.9	1.8	1.8	1.7	1.7	1.7	1.6	1.6	1.6
855	2	2	1.9	1.9	1.8	1.8	1.8	1.7	1.7	1.7	1.6	1.6
856	2	2	1.9	1.9	1.9	1.8	1.8	1.8	1.7	1.7	1.7	1.6
857	2.2	2.1	2.1	2	2	2	1.9	1.9	1.8	1.8	1.8	1.7
858	2.1	2.1	2	2	1.9	1.9	1.9	1.8	1.8	1.8	1.7	1.7
859	2.4	2.4	2.3	2.3	2.2	2.2	2.1	2.1	2	2	2	1.9
860	2.5	2.5	2.4	2.4	2.3	2.3	2.2	2.2	2.1	2.1	2.1	2
861	2.4	2.4	2.3	2.3	2.3	2.2	2.2	2.1	2.1	2.1	2	2
862	2.5	2.4	2.4	2.3	2.3	2.3	2.2	2.2	2.1	2.1	2.1	2
863	2.6	2.6	2.5	2.5	2.4	2.4	2.3	2.3	2.2	2.2	2.2	2.1
864	2.7	2.7	2.6	2.6	2.5	2.5	2.4	2.4	2.3	2.3	2.2	2.2
865	2.6	2.6	2.5	2.5	2.4	2.4	2.4	2.3	2.3	2.2	2.2	2.2
866	2.5	2.5	2.4	2.4	2.3	2.3	2.3	2.2	2.2	2.2	2.1	2.1
867	2.4	2.3	2.3	2.3	2.2	2.2	2.2	2.1	2.1	2.1	2	2
868	2.6	2.6	2.5	2.5	2.4	2.4	2.3	2.3	2.3	2.2	2.2	2.1
869	3	2.9	2.8	2.8	2.7	2.7	2.6	2.6	2.5	2.5	2.4	2.4
870	3	3	2.9	2.8	2.8	2.7	2.7	2.6	2.6	2.5	2.5	2.4
871	3.2	3.1	3	3	2.9	2.8	2.8	2.7	2.7	2.6	2.6	2.5
872	3.1	3	3	2.9	2.8	2.8	2.7	2.7	2.6	2.6	2.5	2.5
873	2.9	2.8	2.8	2.7	2.7	2.6	2.6	2.5	2.5	2.4	2.4	2.3
874	3.2	3.2	3.1	3	3	2.9	2.8	2.8	2.7	2.7	2.6	2.6
875	3.3	3.2	3.1	3.1	3	2.9	2.9	2.8	2.8	2.7	2.7	2.6
876	3.1	3	2.9	2.9	2.8	2.8	2.7	2.7	2.6	2.6	2.5	2.5
877	2	1.9	1.9	1.8	1.8	1.8	1.7	1.7	1.7	1.6	1.6	1.6
878	2	2	1.9	1.9	1.9	1.8	1.8	1.8	1.7	1.7	1.7	1.6
879	2.2	2.2	2.1	2.1	2	2	1.9	1.9	1.9	1.8	1.8	1.8
880	2.3	2.3	2.2	2.2	2.1	2.1	2	2	1.9	1.9	1.9	1.8
881	2.3	2.3	2.2	2.2	2.1	2.1	2	2	2	1.9	1.9	1.9
882	2.4	2.4	2.3	2.2	2.2	2.2	2.1	2.1	2	2	1.9	1.9
883	2.5	2.4	2.4	2.3	2.3	2.2	2.2	2.1	2.1	2.1	2	2
884	2.6	2.6	2.5	2.5	2.4	2.3	2.3	2.2	2.2	2.2	2.1	2.1
885	2.7	2.6	2.6	2.5	2.4	2.4	2.3	2.3	2.3	2.2	2.2	2.1
886	2.7	2.7	2.6	2.6	2.5	2.5	2.4	2.4	2.3	2.3	2.2	2.2
887	2.8	2.7	2.7	2.6	2.6	2.5	2.5	2.4	2.4	2.3	2.3	2.2
888	2.9	2.8	2.7	2.7	2.6	2.6	2.5	2.5	2.4	2.4	2.3	2.3
889	3	2.9	2.9	2.8	2.7	2.7	2.6	2.6	2.5	2.5	2.4	2.4
890	3	3	2.9	2.8	2.8	2.7	2.7	2.6	2.6	2.5	2.5	2.4
891	2.8	2.7	2.7	2.6	2.6	2.5	2.5	2.4	2.4	2.3	2.3	2.3
892	2.6	2.6	2.5	2.5	2.4	2.4	2.3	2.3	2.3	2.2	2.2	2.2
893	3.1	3.1	3	2.9	2.9	2.8	2.8	2.7	2.6	2.6	2.5	2.5
894	3.2	3.1	3	3	2.9	2.8	2.8	2.7	2.7	2.6	2.6	2.5
895	3.1	3	3	2.9	2.8	2.8	2.7	2.7	2.6	2.6	2.5	2.5
896	2.9	2.9	2.8	2.7	2.7	2.6	2.6	2.5	2.5	2.4	2.4	2.4
897	2.9	2.9	2.8	2.8	2.7	2.7	2.6	2.6	2.5	2.5	2.4	2.4
898	3.4	3.3	3.2	3.1	3.1	3	2.9	2.9	2.8	2.8	2.7	2.7
899	3.4	3.3	3.2	3.2	3.1	3	3	2.9	2.8	2.8	2.7	2.7
900	3.3	3.2	3.2	3.1	3	3	2.9	2.8	2.8	2.7	2.7	2.6
901	2.1	2.1	2	2	1.9	1.9	1.8	1.8	1.8	1.7	1.7	1.7
902	2.2	2.2	2.1	2.1	2	2	2	1.9	1.9	1.8	1.8	1.8
903	2.4	2.3	2.3	2.2	2.1	2.1	2.1	2	2	1.9	1.9	1.8
904	2.4	2.3	2.3	2.2	2.2	2.1	2.1	2	2	2	1.9	1.9
905	2.4	2.4	2.3	2.3	2.2	2.2	2.1	2.1	2	2	2	1.9
906	2.6	2.5	2.4	2.4	2.3	2.3	2.2	2.2	2.1	2.1	2	2
907	2.7	2.6	2.5	2.5	2.4	2.4	2.3	2.3	2.2	2.2	2.1	2.1
908	2.7	2.7	2.6	2.5	2.5	2.4	2.4	2.3	2.3	2.2	2.2	2.1
909	2.8	2.7	2.6	2.6	2.5	2.5	2.4	2.4	2.3	2.3	2.2	2.2
910	2.8	2.7	2.7	2.6	2.6	2.5	2.5	2.4	2.4	2.3	2.3	2.2
911	3	2.9	2.8	2.7	2.7	2.6	2.6	2.5	2.5	2.4	2.4	2.3
912	3	3	2.9	2.8	2.8	2.7	2.6	2.6	2.5	2.5	2.4	2.4
913	3.1	3	3	2.9	2.8	2.8	2.7	2.6	2.6	2.5	2.5	2.4
914	3.1	3	2.9	2.9	2.8	2.7	2.7	2.6	2.6	2.5	2.5	2.4
915	2.9	2.9	2.8	2.7	2.7	2.6	2.6	2.5	2.5	2.4	2.4	2.3
916	2.8	2.8	2.7	2.6	2.6	2.5	2.5	2.4	2.4	2.3	2.3	2.3
917	3	2.9	2.9	2.8	2.7	2.7	2.6	2.6	2.5	2.5	2.4	2.4
918	3	3	2.9	2.8	2.8	2.7	2.7	2.6	2.6	2.5	2.5	2.4
919	3	3	2.9	2.8	2.8	2.7	2.7	2.6	2.6	2.5	2.5	2.4
920	3	2.9	2.9	2.8	2.8	2.7	2.7	2.6	2.6	2.5	2.5	2.4
921	3.1	3	3	2.9	2.8	2.8	2.7	2.7	2.6	2.6	2.5	2.5
922	3.3	3.3	3.2	3.1	3	3	2.9	2.9	2.8	2.7	2.7	2.6
923	3.4	3.3	3.3	3.2	3.1	3	3	2.9	2.9	2.8	2.7	2.7
924	3.5	3.4	3.3	3.2	3.1	3.1	3	2.9	2.9	2.8	2.8	4.7
925	2.3	2.2	2.1	2.1	2	2	2	1.9	1.9	1.8	1.8	1.8
926	2.9	2.8	2.8	2.7	2.6	2.5	2.5	2.4	2.3	2.3	2.2	2.2
927	4.6	4.4	4.2	4	3.9	3.7	3.6	3.4	3.3	3.2	3.1	3
928	4.4	4.2	4	3.9	3.7	3.6	3.5	3.3	3.2	3.1	3	2.9
929	2.6	2.5	2.5	2.4	2.4	2.3	2.3	2.2	2.2	2.1	2.1	2
930	2.7	2.7	2.6	2.5	2.5	2.4	2.3	2.3	2.2	2.2	2.1	2.1
931	2.7	2.6	2.6	2.5	2.4	2.4	2.3	2.3	2.2	2.2	2.1	2.1
932	2.8	2.7	2.7	2.6	2.5	2.5	2.4	2.4	2.3	2.3	2.2	2.2
933	2.8	2.7	2.7	2.6	2.5	2.5	2.4	2.4	2.3	2.3	2.2	2.2
934	2.9	2.8	2.7	2.7	2.6	2.6	2.5	2.4	2.4	2.3	2.3	2.2
935	3	2.9	2.8	2.8	2.7	2.6	2.6	2.5	2.5	2.4	2.4	2.3
936	3.1	3	2.9	2.8	2.8	2.7	2.7	2.6	2.5	2.5	2.4	2.4
937	3.1	3	2.9	2.9	2.8	2.7	2.7	2.6	2.6	2.5	2.5	2.4
938	3.1	3	2.9	2.9	2.8	2.7	2.7	2.6	2.6	2.5	2.5	2.4
939	3	2.9	2.9	2.8	2.7	2.7	2.6	2.6	2.5	2.5	2.4	2.4
940	3	2.9	2.8	2.8	2.7	2.6	2.6	2.5	2.5	2.4	2.4	2.4
941	3.1	3	2.9	2.9	2.8	2.7	2.7	2.6	2.6	2.5	2.5	2.4
942	3.1	3.1	3	2.9	2.9	2.8	2.7	2.7	2.6	2.6	2.5	2.5
943	3.2	3.1	3.1	3	2.9	2.9	2.8	2.7	2.7	2.6	2.6	2.5
944	3.2	3.2	3.1	3	2.9	2.9	2.8	2.8	2.7	2.7	2.6	2.6
945	3.3	3.2	3.1	3	3	2.9	2.8	2.8	2.7	2.7	2.6	2.6
946	3.4	3.3	3.2	3.2	3.1	3	2.9	2.9	2.8	2.8	2.7	2.7
947	3.5	3.4	3.3	3.3	3.2	3.1	3.1	3	2.9	2.9	2.8	5.2
948	3.5	3.4	3.4	3.3	3.2	3.1	3.1	3	2.9	2.9	2.8	6.3
949	4.2	4	3.8	3.7	3.5	3.4	3.3	3.2	3.1	3	2.9	2.8
950	5	4.7	4.5	4.3	4.1	3.9	3.8	3.6	3.5	3.3	3.2	3.1
951	5.1	4.9	4.6	4.4	4.2	4	3.9	3.7	3.6	3.4	3.3	3.2
952	3.7	3.5	3.4	3.3	3.2	3.1	3	2.9	2.8	2.7	2.7	2.6
953	3.7	3.6	3.4	3.3	3.2	3.1	3	2.9	2.9	2.8	2.7	2.6
954	3.4	3.3	3.2	3.1	3	2.9	2.8	2.7	2.7	2.6	2.5	2.5
955	2.8	2.7	2.6	2.6	2.5	2.5	2.4	2.3	2.3	2.2	2.2	2.2
956	2.8	2.7	2.6	2.6	2.5	2.5	2.4	2.3	2.3	2.2	2.2	2.2
957	2.8	2.7	2.7	2.6	2.6	2.5	2.4	2.4	2.3	2.3	2.2	2.2
958	2.9	2.8	2.7	2.7	2.6	2.6	2.5	2.4	2.4	2.3	2.3	2.3
959	3	2.9	2.8	2.8	2.7	2.6	2.6	2.5	2.5	2.4	2.4	2.3
960	3	2.9	2.9	2.8	2.7	2.7	2.6	2.6	2.5	2.5	2.4	2.4
961	3.1	3	2.9	2.8	2.8	2.7	2.7	2.6	2.5	2.5	2.4	2.4
962	3	3	2.9	2.8	2.8	2.7	2.6	2.6	2.5	2.5	2.4	2.4
963	3.1	3	2.9	2.8	2.8	2.7	2.7	2.6	2.5	2.5	2.4	2.4
964	3	2.9	2.9	2.8	2.7	2.7	2.6	2.6	2.5	2.5	2.4	2.4
965	3.1	3	3	2.9	2.8	2.8	2.7	2.7	2.6	2.5	2.5	2.4
966	3.2	3.1	3	2.9	2.9	2.8	2.8	2.7	2.6	2.6	2.5	2.5
967	3.2	3.1	3	3	2.9	2.8	2.8	2.7	2.7	2.6	2.6	2.5
968	3.2	3.1	3	3	2.9	2.8	2.8	2.7	2.7	2.6	2.6	2.5
969	3.2	3.1	3	3	2.9	2.9	2.8	2.7	2.7	2.6	2.6	2.5
970	3.3	3.2	3.1	3	3	2.9	2.9	2.8	2.7	2.7	2.6	2.6
971	3.5	3.4	3.3	3.2	3.1	3.1	3	2.9	2.9	2.8	2.8	2.7
972	3.5	3.4	3.3	3.2	3.2	3.1	3	2.9	2.9	2.8	2.8	5.4
973	4.1	3.9	3.8	3.7	3.5	3.4	3.3	3.2	3.1	3	2.9	2.9
974	2.8	2.7	2.6	2.6	2.5	2.4	2.4	2.3	2.3	2.2	2.2	2.1
975	2.8	2.7	2.7	2.6	2.6	2.5	2.4	2.4	2.3	2.3	2.2	2.2
976	2.9	2.8	2.7	2.7	2.6	2.5	2.5	2.4	2.4	2.3	2.3	2.2
977	2.9	2.9	2.8	2.7	2.7	2.6	2.5	2.5	2.4	2.4	2.3	2.3
978	3	2.9	2.8	2.8	2.7	2.6	2.6	2.5	2.5	2.4	2.4	2.3
979	3	2.9	2.9	2.8	2.7	2.7	2.6	2.5	2.5	2.4	2.4	2.3
980	3	3	2.9	2.8	2.8	2.7	2.6	2.6	2.5	2.5	2.4	2.4
981	3.1	3	2.9	2.8	2.8	2.7	2.6	2.6	2.5	2.5	2.4	2.4
982	3.1	3	2.9	2.8	2.8	2.7	2.7	2.6	2.5	2.5	2.4	2.4
983	3.1	3.1	3	2.9	2.8	2.8	2.7	2.7	2.6	2.5	2.5	2.4
984	3.1	3.1	3	2.9	2.9	2.8	2.7	2.7	2.6	2.6	2.5	2.5
985	3.2	3.1	3	2.9	2.9	2.8	2.7	2.7	2.6	2.6	2.5	2.5
986	3.1	3.1	3	2.9	2.9	2.8	2.7	2.7	2.6	2.6	2.5	2.5
987	3.1	3.1	3	2.9	2.9	2.8	2.7	2.7	2.6	2.6	2.5	2.5
988	3.2	3.1	3.1	3	2.9	2.9	2.8	2.7	2.7	2.6	2.6	2.5
989	3.3	3.2	3.1	3.1	3	2.9	2.9	2.8	2.7	2.7	2.6	2.6
990	3.4	3.3	3.3	3.2	3.1	3	3	2.9	2.8	2.8	2.7	3
991	4.7	4.5	4.3	4.1	4	3.8	3.7	3.6	3.4	3.3	3.2	3.1
992	2.8	2.7	2.7	2.6	2.5	2.5	2.4	2.4	2.3	2.3	2.2	2.2
993	2.8	2.7	2.7	2.6	2.5	2.5	2.4	2.4	2.3	2.3	2.2	2.2
994	2.9	2.8	2.7	2.6	2.6	2.5	2.5	2.4	2.4	2.3	2.3	2.2
995	2.9	2.8	2.8	2.7	2.6	2.6	2.5	2.5	2.4	2.4	2.3	2.3
996	2.9	2.9	2.8	2.7	2.7	2.6	2.5	2.5	2.4	2.4	2.3	2.3
997	3	2.9	2.8	2.8	2.7	2.6	2.6	2.5	2.5	2.4	2.4	2.3
998	3	2.9	2.8	2.8	2.7	2.6	2.6	2.5	2.5	2.4	2.4	2.3
999	3	3	2.9	2.8	2.8	2.7	2.6	2.6	2.5	2.5	2.4	2.4
1000	3.1	3	2.9	2.9	2.8	2.7	2.7	2.6	2.6	2.5	2.5	2.4
1001	3.1	3.1	3	2.9	2.8	2.8	2.7	2.7	2.6	2.5	2.5	2.4
1002	3.1	3.1	3	2.9	2.8	2.8	2.7	2.7	2.6	2.5	2.5	2.4
1003	3.1	3.1	3	2.9	2.8	2.8	2.7	2.7	2.6	2.6	2.5	2.5
1004	3.1	3	3	2.9	2.8	2.8	2.7	2.6	2.6	2.5	2.5	2.4
1005	3.1	3	3	2.9	2.8	2.8	2.7	2.7	2.6	2.6	2.5	2.5
1006	3.1	3.1	3	2.9	2.9	2.8	2.7	2.7	2.6	2.6	2.5	2.5
1007	3.2	3.1	3	3	2.9	2.8	2.8	2.7	2.7	2.6	2.6	2.5
1008	3.3	3.2	3.2	3.1	3	2.9	2.9	2.8	2.8	2.7	2.7	2.6
1009	5	4.8	4.6	4.4	4.2	4	3.9	3.7	3.6	3.5	3.4	3.3
1010	4	3.9	3.7	3.6	3.5	3.4	3.3	3.2	3.1	3	2.9	2.8
1011	2.8	2.8	2.7	2.6	2.6	2.5	2.5	2.4	2.3	2.3	2.2	2.2
1012	2.9	2.8	2.7	2.7	2.6	2.5	2.5	2.4	2.4	2.3	2.3	2.2
1013	2.9	2.8	2.7	2.7	2.6	2.6	2.5	2.4	2.4	2.3	2.3	2.2
1014	2.9	2.8	2.8	2.7	2.6	2.6	2.5	2.5	2.4	2.4	2.3	2.3
1015	3	2.9	2.8	2.7	2.7	2.6	2.5	2.5	2.4	2.4	2.3	2.3
1016	3	2.9	2.8	2.7	2.7	2.6	2.6	2.5	2.4	2.4	2.3	2.3
1017	3	2.9	2.9	2.8	2.7	2.7	2.6	2.5	2.5	2.4	2.4	2.3
1018	3.1	3	2.9	2.9	2.8	2.7	2.7	2.6	2.5	2.5	2.4	2.4
1019	3.1	3	2.9	2.9	2.8	2.7	2.7	2.6	2.6	2.5	2.5	2.4
1020	3.1	3.1	3	2.9	2.8	2.8	2.7	2.6	2.6	2.5	2.5	2.4
1021	3.1	3.1	3	2.9	2.8	2.8	2.7	2.7	2.6	2.5	2.5	2.4
1022	3.1	3	3	2.9	2.8	2.8	2.7	2.6	2.6	2.5	2.5	2.4
1023	3.1	3	3	2.9	2.8	2.8	2.7	2.6	2.6	2.5	2.5	2.4
1024	3.1	3	3	2.9	2.8	2.8	2.7	2.7	2.6	2.6	2.5	2.5
1025	3.1	3	3	2.9	2.8	2.8	2.7	2.7	2.6	2.6	2.5	2.5
1026	3.2	3.2	3.1	3	2.9	2.9	2.8	2.8	2.7	2.7	2.6	2.6
1027	5.7	5.4	5.1	4.8	4.6	4.4	4.2	4.1	3.9	3.8	3.6	3.5
1028	4.7	4.5	4.3	4.2	4	3.8	3.7	3.6	3.5	3.3	3.2	3.1
1029	4.2	4	3.9	3.7	3.6	3.5	3.4	3.3	3.2	3.1	3	2.9
1030	3.1	3	2.9	2.8	2.8	2.7	2.6	2.6	2.5	2.4	2.4	2.4
1031	2.9	2.8	2.7	2.6	2.6	2.5	2.5	2.4	2.3	2.3	2.3	2.2
1032	2.9	2.8	2.7	2.7	2.6	2.5	2.5	2.4	2.4	2.3	2.3	2.2
1033	2.9	2.8	2.8	2.7	2.6	2.6	2.5	2.5	2.4	2.3	2.3	2.2
1034	2.9	2.9	2.8	2.7	2.7	2.6	2.5	2.5	2.4	2.4	2.3	2.3
1035	3	2.9	2.8	2.8	2.7	2.6	2.6	2.5	2.5	2.4	2.4	2.3
1036	3	3	2.9	2.8	2.8	2.7	2.6	2.6	2.5	2.5	2.4	2.4
1037	3.1	3	2.9	2.8	2.8	2.7	2.6	2.6	2.5	2.5	2.4	2.4
1038	3.1	3	3	2.9	2.8	2.7	2.7	2.6	2.6	2.5	2.5	2.4
1039	3.1	3	2.9	2.9	2.8	2.7	2.7	2.6	2.6	2.5	2.5	2.4
1040	3.1	3	2.9	2.9	2.8	2.8	2.7	2.6	2.6	2.5	2.5	2.4
1041	3.1	3	2.9	2.9	2.8	2.8	2.7	2.6	2.6	2.5	2.5	2.4
1042	3.1	3	3	2.9	2.8	2.8	2.7	2.6	2.6	2.5	2.5	2.4
1043	3.1	3	3	2.9	2.8	2.8	2.7	2.7	2.6	2.6	2.5	2.5
1044	3.2	3.1	3.1	3	2.9	2.9	2.8	2.7	2.7	2.6	2.6	2.5
1045	6.2	5.8	5.5	5.2	5	4.7	4.5	4.3	4.2	4	3.8	3.8
1046	5.5	5.2	4.9	4.7	4.5	4.3	4.1	4	3.8	3.7	3.6	3.5
1047	4	3.8	3.7	3.6	3.4	3.3	3.2	3.1	3	3	2.9	2.8
1048	2.8	2.7	2.6	2.6	2.5	2.5	2.4	2.3	2.3	2.2	2.2	2.2
1049	2.8	2.7	2.6	2.6	2.5	2.5	2.4	2.3	2.3	2.2	2.2	2.2
1050	2.8	2.7	2.7	2.6	2.5	2.5	2.4	2.4	2.3	2.3	2.2	2.2
1051	2.9	2.8	2.7	2.6	2.6	2.5	2.5	2.4	2.4	2.3	2.3	2.2
1052	2.9	2.8	2.8	2.7	2.6	2.6	2.5	2.5	2.4	2.3	2.3	2.3
1053	3.1	3	2.9	2.8	2.7	2.7	2.6	2.6	2.5	2.4	2.4	2.3
1054	3.1	3	2.9	2.8	2.8	2.7	2.6	2.6	2.5	2.5	2.4	2.4
1055	3	3	2.9	2.8	2.7	2.7	2.6	2.6	2.5	2.5	2.4	2.3
1056	3.1	3	2.9	2.8	2.8	2.7	2.6	2.6	2.5	2.5	2.4	2.4
1057	3.1	3	2.9	2.8	2.8	2.7	2.7	2.6	2.5	2.5	2.4	2.4
1058	3.1	3	3	2.9	2.8	2.7	2.7	2.6	2.6	2.5	2.5	2.4
1059	3.1	3	3	2.9	2.8	2.8	2.7	2.6	2.6	2.5	2.5	2.4
1060	3.1	3	3	2.9	2.8	2.8	2.7	2.7	2.6	2.5	2.5	2.4
1061	3.1	3.1	3	2.9	2.9	2.8	2.7	2.7	2.6	2.6	2.5	2.5
1062	3.2	3.1	3	3	2.9	2.8	2.8	2.7	2.7	2.6	2.6	2.5
1063	6	5.7	5.3	5.1	4.8	4.6	4.4	4.2	4.1	3.9	3.8	3.7
1064	5	4.7	4.5	4.3	4.1	4	3.8	3.7	3.6	3.4	3.3	3.2
1065	2.9	2.8	2.7	2.6	2.6	2.5	2.5	2.4	2.3	2.3	2.2	2.2
1066	2.8	2.7	2.6	2.5	2.5	2.4	2.4	2.3	2.3	2.2	2.2	2.1
1067	2.8	2.7	2.6	2.6	2.5	2.4	2.4	2.3	2.3	2.2	2.2	2.1
1068	2.8	2.7	2.7	2.6	2.5	2.5	2.4	2.4	2.3	2.3	2.2	2.2
1069	3	3	2.9	2.8	2.7	2.6	2.6	2.5	2.5	2.4	2.3	2.3
1070	3.2	3.1	3	2.9	2.8	2.7	2.7	2.6	2.5	2.5	2.4	2.4
1071	3.2	3.1	3	2.9	2.8	2.8	2.7	2.6	2.6	2.5	2.4	2.4
1072	3	3	2.9	2.8	2.7	2.7	2.6	2.5	2.5	2.4	2.4	2.3
1073	3	2.9	2.8	2.8	2.7	2.6	2.6	2.5	2.5	2.4	2.4	2.3
1074	3	2.9	2.9	2.8	2.7	2.7	2.6	2.5	2.5	2.4	2.4	2.3
1075	3	3	2.9	2.8	2.8	2.7	2.6	2.6	2.5	2.5	2.4	2.4
1076	3.1	3	2.9	2.9	2.8	2.7	2.7	2.6	2.5	2.5	2.4	2.4
1077	3.1	3	2.9	2.9	2.8	2.7	2.7	2.6	2.6	2.5	2.5	2.4
1078	3.1	3	2.9	2.9	2.8	2.7	2.7	2.6	2.6	2.5	2.5	2.4
1079	3.1	3	3	2.9	2.8	2.8	2.7	2.6	2.6	2.5	2.5	2.4
1080	3.2	3.1	3	2.9	2.9	2.8	2.8	2.7	2.6	2.6	2.5	2.5
1081	5.8	5.5	5.2	4.9	4.7	4.5	4.3	4.1	4	3.8	3.7	3.6
1082	4.4	4.2	4	3.9	3.7	3.6	3.5	3.4	3.3	3.2	3.1	3
1083	3.9	3.7	3.6	3.5	3.4	3.3	3.2	3.1	3	2.9	2.8	2.7
1084	2.8	2.7	2.7	2.6	2.5	2.5	2.4	2.4	2.3	2.3	2.2	2.2
1085	2.8	2.7	2.7	2.6	2.5	2.5	2.4	2.4	2.3	2.3	2.2	2.2
1086	2.9	2.8	2.8	2.7	2.6	2.6	2.5	2.4	2.4	2.3	2.3	2.3
1087	2.9	2.8	2.7	2.7	2.6	2.5	2.5	2.4	2.4	2.3	2.3	2.2
1088	3	2.9	2.9	2.8	2.7	2.6	2.6	2.5	2.5	2.4	2.3	2.3
1089	3.2	3.1	3	2.9	2.8	2.8	2.7	2.6	2.6	2.5	2.4	2.4
1090	3.3	3.2	3.1	3	2.9	2.8	2.8	2.7	2.6	2.6	2.5	2.5
1091	3.1	3	3	2.9	2.8	2.7	2.7	2.6	2.6	2.5	2.4	2.4
1092	3.1	3	2.9	2.8	2.8	2.7	2.6	2.6	2.5	2.5	2.4	2.4
1093	3.2	3.1	3	2.9	2.9	2.8	2.7	2.7	2.6	2.5	2.5	2.4
1094	3.1	3	3	2.9	2.8	2.7	2.7	2.6	2.6	2.5	2.5	2.4
1095	3.1	3	3	2.9	2.8	2.8	2.7	2.6	2.6	2.5	2.5	2.4
1096	3.1	3	3	2.9	2.8	2.8	2.7	2.6	2.6	2.5	2.5	2.4
1097	3.1	3	3	2.9	2.8	2.8	2.7	2.6	2.6	2.5	2.5	2.4
1098	3.2	3.1	3.1	3	2.9	2.9	2.8	2.7	2.7	2.6	2.6	6.1
1099	6.4	6	5.7	5.4	5.1	4.9	4.7	4.5	4.3	4.1	4	4
1100	5.5	5.2	5	4.8	4.6	4.4	4.2	4	3.9	3.7	3.6	3.6
1101	3.8	3.7	3.6	3.4	3.3	3.2	3.1	3	3	2.9	2.8	2.8
1102	2.9	2.8	2.7	2.6	2.6	2.5	2.5	2.4	2.3	2.3	2.2	2.2
1103	2.8	2.8	2.7	2.6	2.6	2.5	2.4	2.4	2.3	2.3	2.2	2.2
1104	2.9	2.8	2.7	2.6	2.6	2.5	2.4	2.4	2.3	2.3	2.2	2.2
1105	2.8	2.8	2.7	2.6	2.6	2.5	2.4	2.4	2.3	2.3	2.2	2.2
1106	2.9	2.8	2.7	2.7	2.6	2.5	2.5	2.4	2.4	2.3	2.3	2.2
1107	3.1	3	2.9	2.8	2.8	2.7	2.6	2.6	2.5	2.5	2.4	2.3
1108	3.3	3.2	3.1	3	2.9	2.9	2.8	2.7	2.7	2.6	2.5	2.5
1109	3.4	3.3	3.2	3.1	3	2.9	2.8	2.8	2.7	2.6	2.6	2.5
1110	3.4	3.3	3.2	3.1	3.1	3	2.9	2.8	2.8	2.7	2.6	2.6
1111	3.4	3.3	3.2	3.2	3.1	3	2.9	2.8	2.8	2.7	2.7	2.6
1112	3.4	3.3	3.2	3.1	3	3	2.9	2.8	2.8	2.7	2.6	4
1113	3.3	3.2	3.1	3	3	2.9	2.8	2.8	2.7	2.6	2.6	6
1114	3.2	3.1	3	3	2.9	2.8	2.8	2.7	2.6	2.6	2.5	6
1115	3.2	3.1	3	3	2.9	2.8	2.8	2.7	2.7	2.6	2.5	6.9
1116	3.3	3.2	3.1	3	3	2.9	2.8	2.8	2.7	2.7	2.6	12.9
1117	6.5	6.1	5.8	5.5	5.2	5	4.8	4.6	4.4	4.2	4.1	4
1118	5	4.8	4.6	4.4	4.2	4.1	3.9	3.8	3.7	3.6	3.4	3.4
1119	3.1	3	2.9	2.9	2.8	2.7	2.6	2.6	2.5	2.5	2.4	2.4
1120	2.9	2.8	2.8	2.7	2.6	2.6	2.5	2.5	2.4	2.3	2.3	2.3
1121	2.9	2.8	2.7	2.7	2.6	2.5	2.5	2.4	2.4	2.3	2.3	2.2
1122	2.9	2.8	2.7	2.7	2.6	2.5	2.5	2.4	2.4	2.3	2.3	2.2
1123	2.9	2.9	2.8	2.7	2.6	2.6	2.5	2.5	2.4	2.4	2.3	2.3
1124	2.9	2.9	2.8	2.7	2.7	2.6	2.5	2.5	2.4	2.4	2.3	2.3
1125	3.1	3	2.9	2.9	2.8	2.7	2.6	2.6	2.5	2.5	2.4	2.4
1126	3.2	3.1	3	2.9	2.9	2.8	2.7	2.7	2.6	2.5	2.5	2.4
1127	3.3	3.2	3.1	3	2.9	2.9	2.8	2.7	2.7	2.6	2.6	2.5
1128	3.4	3.3	3.2	3.1	3	2.9	2.9	2.8	2.7	2.7	2.6	2.5
1129	3.3	3.2	3.2	3.1	3	2.9	2.8	2.8	2.7	2.7	2.6	2.5
1130	3.5	3.4	3.3	3.2	3.1	3	3	2.9	2.8	2.8	2.7	5.8
1131	3.3	3.2	3.1	3.1	3	2.9	2.8	2.8	2.7	2.7	2.6	6.9
1132	3.2	3.1	3.1	3	2.9	2.8	2.8	2.7	2.7	2.6	2.6	8.9
1133	3.3	3.2	3.1	3	3	2.9	2.8	2.8	2.7	2.6	2.6	12.6
1134	3.3	3.2	3.2	3.1	3	2.9	2.9	2.8	2.7	2.7	2.6	16.2
1135	5.8	5.5	5.3	5	4.8	4.6	4.4	4.3	4.1	4	3.8	3.7
1136	3.4	3.3	3.2	3.1	3	2.9	2.9	2.8	2.7	2.7	2.6	2.5
1137	3.2	3.1	3	2.9	2.8	2.8	2.7	2.6	2.6	2.5	2.5	2.4
1138	3	2.9	2.8	2.7	2.7	2.6	2.6	2.5	2.4	2.4	2.3	2.3
1139	2.9	2.8	2.8	2.7	2.6	2.6	2.5	2.5	2.4	2.3	2.3	2.3
1140	2.9	2.8	2.8	2.7	2.6	2.6	2.5	2.4	2.4	2.3	2.3	2.2
1141	3.1	3	2.9	2.8	2.7	2.7	2.6	2.5	2.5	2.4	2.4	2.3
1142	3.2	3.1	3	2.9	2.9	2.8	2.7	2.6	2.6	2.5	2.5	2.4
1143	3.2	3.2	3.1	3	2.9	2.8	2.8	2.7	2.6	2.6	2.5	2.5
1144	3.3	3.2	3.2	3.1	3	2.9	2.8	2.8	2.7	2.6	2.6	2.5
1145	3.5	3.4	3.3	3.2	3.1	3	3	2.9	2.8	2.7	2.7	3
1146	3.5	3.4	3.3	3.2	3.2	3.1	3	2.9	2.8	2.8	2.7	2.7
1147	3.6	3.4	3.4	3.3	3.2	3.1	3	2.9	2.9	2.8	2.7	4.1
1148	3.5	3.4	3.3	3.2	3.1	3.1	3	2.9	2.8	2.8	2.7	6.6
1149	3.6	3.5	3.4	3.3	3.2	3.1	3	3	2.9	2.8	2.8	11.5
1150	3.5	3.4	3.3	3.2	3.1	3.1	3	2.9	2.8	2.8	2.7	14
1151	3.5	3.4	3.3	3.2	3.1	3.1	3	2.9	2.8	2.8	2.7	17.6
1152	3.6	3.5	3.4	3.3	3.3	3.2	3.1	3	3	2.9	2.8	23.7
1153	4.7	4.5	4.3	4.2	4	3.9	3.8	3.7	3.5	3.4	3.3	3.2
1154	3.3	3.2	3.1	3	2.9	2.9	2.8	2.7	2.7	2.6	2.5	2.5
1155	3.1	3	3	2.9	2.8	2.7	2.7	2.6	2.6	2.5	2.4	2.4
1156	3	3	2.9	2.8	2.7	2.7	2.6	2.6	2.5	2.4	2.4	2.3
1157	3	2.9	2.8	2.7	2.7	2.6	2.6	2.5	2.4	2.4	2.3	2.3
1158	2.9	2.9	2.8	2.7	2.7	2.6	2.5	2.5	2.4	2.4	2.3	2.3
1159	3.1	3	2.9	2.9	2.8	2.7	2.6	2.6	2.5	2.5	2.4	2.4
1160	3.2	3.1	3	3	2.9	2.8	2.7	2.7	2.6	2.5	2.5	2.4
1161	3.4	3.3	3.2	3.1	3.1	3	2.9	2.8	2.8	2.7	2.6	3.3
1162	3.5	3.4	3.3	3.2	3.1	3	3	2.9	2.8	2.7	2.7	4
1163	3.6	3.5	3.4	3.3	3.2	3.1	3	2.9	2.9	2.8	2.7	5
1164	3.6	3.5	3.4	3.3	3.2	3.1	3.1	3	2.9	2.8	2.8	4.8
1165	3.6	3.5	3.4	3.3	3.2	3.1	3	3	2.9	2.8	2.7	4.8
1166	3.5	3.4	3.3	3.3	3.2	3.1	3	2.9	2.9	2.8	2.7	7.8
1167	3.6	3.5	3.4	3.3	3.2	3.1	3.1	3	2.9	2.8	2.8	12.7
1168	3.6	3.5	3.4	3.3	3.2	3.2	3.1	3	2.9	2.9	2.8	17.1
1169	3.6	3.5	3.4	3.3	3.2	3.1	3	3	2.9	2.8	2.8	19.8
1170	3.9	3.7	3.6	3.5	3.4	3.3	3.3	3.2	3.1	3	2.9	29.3
1171	3.4	3.3	3.2	3.1	3	2.9	2.9	2.8	2.7	2.7	2.6	2.6
1172	3.3	3.2	3.1	3	3	2.9	2.8	2.8	2.7	2.6	2.6	2.5
1173	3.2	3.1	3	2.9	2.9	2.8	2.7	2.7	2.6	2.5	2.5	2.4
1174	3.1	3.1	3	2.9	2.8	2.8	2.7	2.6	2.6	2.5	2.5	2.4
1175	3	3	2.9	2.8	2.8	2.7	2.6	2.6	2.5	2.5	2.4	2.3
1176	3	2.9	2.8	2.8	2.7	2.6	2.6	2.5	2.5	2.4	2.4	2.3
1177	3.1	3	2.9	2.8	2.8	2.7	2.6	2.6	2.5	2.4	2.4	2.3
1178	3.4	3.3	3.2	3.1	3	2.9	2.8	2.8	2.7	2.6	2.6	2.6
1179	3.5	3.4	3.3	3.2	3.1	3	3	2.9	2.8	2.7	2.7	4
1180	3.5	3.4	3.3	3.2	3.1	3.1	3	2.9	2.8	2.8	2.7	3.8
1181	3.7	3.6	3.5	3.4	3.3	3.2	3.1	3	2.9	2.9	2.8	6.7
1182	3.6	3.5	3.4	3.3	3.2	3.1	3	3	2.9	2.8	2.8	3.6
1183	3.7	3.6	3.5	3.4	3.3	3.2	3.1	3	2.9	2.9	2.8	7
1184	3.7	3.6	3.5	3.4	3.3	3.2	3.1	3	2.9	2.9	2.8	10.7
1185	3.6	3.5	3.4	3.3	3.2	3.2	3.1	3	2.9	2.9	2.8	13.8
1186	3.6	3.5	3.4	3.3	3.2	3.1	3	3	2.9	2.8	2.8	16.6
1187	3.5	3.4	3.3	3.2	3.1	3.1	3	2.9	2.8	2.8	2.7	19.4
1188	3.6	3.5	3.4	3.4	3.3	3.2	3.1	3	3	2.9	2.8	26.2
1189	3.5	3.4	3.3	3.2	3.1	3	3	2.9	2.8	2.8	2.7	2.7
1190	3.3	3.2	3.1	3.1	3	2.9	2.9	2.8	2.7	2.7	2.6	2.6
1191	3.3	3.2	3.1	3	3	2.9	2.8	2.8	2.7	2.6	2.6	2.5
1192	3.2	3.1	3	3	2.9	2.8	2.7	2.7	2.6	2.6	2.5	2.5
1193	3.1	3	3	2.9	2.8	2.8	2.7	2.6	2.6	2.5	2.5	2.4
1194	3	3	2.9	2.8	2.7	2.7	2.6	2.6	2.5	2.4	2.4	2.3
1195	3	2.9	2.8	2.8	2.7	2.6	2.6	2.5	2.5	2.4	2.4	2.3
1196	3.1	3	3	2.9	2.8	2.7	2.7	2.6	2.6	2.5	2.4	2.4
1197	3.5	3.4	3.3	3.2	3.1	3	2.9	2.9	2.8	2.7	2.7	2.7
1198	3.5	3.4	3.3	3.2	3.1	3	2.9	2.9	2.8	2.7	2.7	2.7
1199	3.5	3.4	3.3	3.2	3.1	3.1	3	2.9	2.8	2.8	2.7	2.9
1200	3.7	3.6	3.5	3.4	3.3	3.2	3.1	3	2.9	2.9	2.8	6.1
1201	3.7	3.6	3.5	3.4	3.3	3.2	3.1	3.1	3	2.9	2.8	8.4
1202	3.5	3.4	3.3	3.2	3.1	3.1	3	2.9	2.8	2.8	2.7	7.7
1203	3.5	3.4	3.3	3.2	3.2	3.1	3	2.9	2.9	2.8	2.7	12
1204	3.5	3.4	3.3	3.2	3.2	3.1	3	2.9	2.9	2.8	2.7	16.1
1205	3.4	3.3	3.2	3.2	3.1	3	2.9	2.9	2.8	2.7	2.7	18.9
1206	3.5	3.4	3.3	3.2	3.1	3.1	3	2.9	2.9	2.8	2.7	24
1207	3.9	3.8	3.6	3.5	3.4	3.3	3.3	3.2	3.1	3	3	35.9
1208	3.3	3.2	3.1	3	3	2.9	2.8	2.8	2.7	2.6	2.6	29.3
1209	3.2	3.1	3	3	2.9	2.8	2.8	2.7	2.6	2.6	2.5	32.4
1210	3.2	3.1	3	2.9	2.9	2.8	2.7	2.7	2.6	2.6	2.5	37.2
1211	3.1	3.1	3	2.9	2.8	2.8	2.7	2.6	2.6	2.5	2.5	42.7
1212	3.4	3.3	3.2	3.1	3	2.9	2.9	2.8	2.7	2.7	2.6	52.8
1213	3.8	3.7	3.6	3.5	3.4	3.3	3.2	3.1	3.1	3	2.9	2.8
1214	3.5	3.4	3.3	3.2	3.1	3.1	3	2.9	2.9	2.8	2.7	2.7
1215	3.4	3.3	3.2	3.1	3	3	2.9	2.8	2.8	2.7	2.6	2.6
1216	3.3	3.2	3.1	3	2.9	2.9	2.8	2.7	2.7	2.6	2.6	2.5
1217	3.2	3.1	3	2.9	2.9	2.8	2.7	2.7	2.6	2.5	2.5	2.4
1218	3.1	3	2.9	2.8	2.8	2.7	2.6	2.6	2.5	2.5	2.4	2.4
1219	3	2.9	2.9	2.8	2.7	2.7	2.6	2.5	2.5	2.4	2.4	2.3
1220	3.1	3	2.9	2.8	2.8	2.7	2.6	2.6	2.5	2.5	2.4	2.4
1221	3.4	3.3	3.2	3.1	3	2.9	2.9	2.8	2.7	2.7	2.6	2.6
1222	3.4	3.3	3.2	3.1	3	2.9	2.9	2.8	2.7	2.7	2.6	2.6
1223	3.5	3.4	3.3	3.2	3.2	3.1	3	2.9	2.9	2.8	2.7	3.8
1224	3.6	3.5	3.4	3.3	3.2	3.1	3	2.9	2.9	2.8	2.7	3.9
1225	3.7	3.6	3.5	3.4	3.3	3.2	3.1	3.1	3	2.9	2.8	9
1226	3.5	3.4	3.3	3.2	3.1	3	3	2.9	2.8	2.8	2.7	7.9
1227	3.5	3.4	3.3	3.3	3.2	3.1	3	2.9	2.9	2.8	2.7	12.5
1228	3.5	3.4	3.3	3.2	3.2	3.1	3	2.9	2.9	2.8	2.7	16
1229	3.6	3.5	3.4	3.3	3.2	3.1	3	3	2.9	2.8	2.8	20.3
1230	3.8	3.6	3.5	3.4	3.4	3.3	3.2	3.1	3	3	2.9	27.5
1231	3.6	3.5	3.4	3.3	3.3	3.2	3.1	3	2.9	2.9	2.8	29.3
1232	3.3	3.2	3.1	3	3	2.9	2.8	2.8	2.7	2.7	2.6	27.7
1233	3.2	3.1	3.1	3	2.9	2.8	2.8	2.7	2.7	2.6	2.5	30.3
1234	3.2	3.1	3	3	2.9	2.8	2.7	2.7	2.6	2.6	2.5	34
1235	3.2	3.1	3.1	3	2.9	2.8	2.8	2.7	2.6	2.6	2.5	41
1236	3.2	3.2	3.1	3	2.9	2.8	2.8	2.7	2.6	2.6	2.5	45.5
1237	3.7	3.6	3.5	3.4	3.3	3.2	3.1	3.1	3	2.9	2.9	2.8
1238	3.5	3.4	3.3	3.2	3.2	3.1	3	2.9	2.9	2.8	2.7	2.7
1239	3.5	3.4	3.3	3.2	3.1	3	3	2.9	2.8	2.8	2.7	2.6
1240	3.4	3.3	3.2	3.1	3	3	2.9	2.8	2.8	2.7	2.6	2.6
1241	3.2	3.1	3.1	3	2.9	2.8	2.8	2.7	2.7	2.6	2.5	2.5
1242	3.1	3	3	2.9	2.8	2.7	2.7	2.6	2.6	2.5	2.5	2.4
1243	3	3	2.9	2.8	2.7	2.7	2.6	2.6	2.5	2.5	2.4	2.4
1244	3.1	3	2.9	2.9	2.8	2.7	2.7	2.6	2.5	2.5	2.4	2.4
1245	3.2	3.1	3	2.9	2.8	2.8	2.7	2.7	2.6	2.5	2.5	2.4
1246	3.2	3.1	3.1	3	2.9	2.8	2.8	2.7	2.6	2.6	2.5	2.5
1247	3.4	3.3	3.3	3.2	3.1	3	2.9	2.9	2.8	2.7	2.7	3
1248	3.2	3.1	3.1	3	2.9	2.8	2.8	2.7	2.7	2.6	2.5	2.5
1249	3.5	3.4	3.3	3.3	3.2	3.1	3	2.9	2.9	2.8	2.7	6.2
1250	3.5	3.4	3.3	3.2	3.2	3.1	3	2.9	2.9	2.8	2.7	9.1
1251	3.6	3.5	3.4	3.3	3.2	3.2	3.1	3	2.9	2.9	2.8	14.3
1252	3.8	3.7	3.6	3.5	3.4	3.3	3.2	3.1	3	3	2.9	21.1
1253	3.8	3.7	3.6	3.5	3.4	3.3	3.2	3.2	3.1	3	2.9	25.2
1254	4	3.9	3.8	3.7	3.6	3.5	3.4	3.3	3.2	3.1	3	31.8
1255	3.9	3.8	3.6	3.5	3.4	3.4	3.3	3.2	3.1	3	3	32.2
1256	3.5	3.4	3.3	3.2	3.1	3.1	3	2.9	2.9	2.8	2.7	29.6
1257	3.6	3.5	3.4	3.3	3.2	3.1	3.1	3	2.9	2.8	2.8	35.6
1258	3.7	3.6	3.5	3.4	3.3	3.2	3.1	3	2.9	2.9	2.8	40.3
1259	3.6	3.5	3.4	3.3	3.2	3.2	3.1	3	2.9	2.8	2.8	44.1
1260	3.5	3.4	3.3	3.2	3.1	3	3	2.9	2.8	2.8	2.7	45.3
1261	3.7	3.6	3.5	3.4	3.3	3.2	3.2	3.1	3	3	2.9	2.8
1262	3.6	3.5	3.4	3.3	3.2	3.1	3.1	3	2.9	2.9	2.8	2.7
1263	3.5	3.4	3.3	3.2	3.1	3.1	3	2.9	2.8	2.8	2.7	2.7
1264	3.4	3.3	3.2	3.1	3.1	3	2.9	2.9	2.8	2.7	2.7	2.6
1265	3.3	3.2	3.1	3	2.9	2.9	2.8	2.7	2.7	2.6	2.6	2.5
1266	3.1	3.1	3	2.9	2.8	2.8	2.7	2.7	2.6	2.5	2.5	2.4
1267	3.1	3	2.9	2.8	2.8	2.7	2.7	2.6	2.5	2.5	2.4	2.4
1268	3.1	3	2.9	2.9	2.8	2.7	2.7	2.6	2.5	2.5	2.4	2.4
1269	3.1	3.1	3	2.9	2.8	2.8	2.7	2.6	2.6	2.5	2.5	2.4
1270	3.2	3.1	3	2.9	2.9	2.8	2.7	2.7	2.6	2.6	2.5	2.5
1271	3.2	3.1	3.1	3	2.9	2.8	2.8	2.7	2.6	2.6	2.5	2.5
1272	3.2	3.1	3.1	3	2.9	2.8	2.8	2.7	2.7	2.6	2.5	2.5
1273	3.4	3.3	3.2	3.1	3.1	3	2.9	2.8	2.8	2.7	2.7	5
1274	3.5	3.4	3.3	3.2	3.1	3.1	3	2.9	2.8	2.8	2.7	9.5
1275	3.6	3.5	3.4	3.3	3.2	3.2	3.1	3	2.9	2.9	2.8	14.5
1276	3.8	3.7	3.6	3.5	3.4	3.3	3.2	3.1	3	3	2.9	20
1277	4	3.8	3.7	3.6	3.5	3.4	3.3	3.2	3.1	3.1	3	26.6
1278	4.2	4	3.9	3.8	3.7	3.6	3.5	3.4	3.3	3.2	3.1	33.1
1279	4.1	4	3.9	3.8	3.7	3.5	3.4	3.4	3.3	3.2	3.1	35.6
1280	3.8	3.6	3.5	3.4	3.3	3.3	3.2	3.1	3	2.9	2.9	31.9
1281	3.9	3.7	3.6	3.5	3.4	3.3	3.2	3.2	3.1	3	2.9	37.5
1282	3.9	3.8	3.7	3.6	3.5	3.4	3.3	3.2	3.1	3	3	42.6
1283	3.9	3.8	3.7	3.6	3.5	3.4	3.3	3.2	3.1	3	2.9	46.5
1284	3.8	3.7	3.6	3.5	3.4	3.3	3.2	3.1	3	2.9	2.9	47.5
1285	3.8	3.7	3.6	3.5	3.4	3.3	3.2	3.2	3.1	3	3	2.9
1286	3.6	3.5	3.4	3.4	3.3	3.2	3.1	3.1	3	2.9	2.9	2.8
1287	3.5	3.4	3.3	3.2	3.2	3.1	3	2.9	2.9	2.8	2.8	2.7
1288	3.4	3.3	3.2	3.1	3.1	3	2.9	2.9	2.8	2.7	2.7	2.6
1289	3.3	3.2	3.1	3	3	2.9	2.8	2.8	2.7	2.7	2.6	2.5
1290	3.2	3.1	3	2.9	2.9	2.8	2.7	2.7	2.6	2.6	2.5	2.5
1291	3.1	3	3	2.9	2.8	2.7	2.7	2.6	2.6	2.5	2.5	2.4
1292	3.1	3	3	2.9	2.8	2.8	2.7	2.6	2.6	2.5	2.5	2.4
1293	3.1	3	3	2.9	2.8	2.8	2.7	2.6	2.6	2.5	2.5	2.4
1294	3.2	3.1	3	2.9	2.9	2.8	2.7	2.7	2.6	2.6	2.5	2.5
1295	3.2	3.1	3	3	2.9	2.8	2.8	2.7	2.6	2.6	2.5	2.5
1296	3.2	3.1	3	3	2.9	2.8	2.8	2.7	2.6	2.6	2.5	2.5
1297	3.2	3.2	3.1	3	2.9	2.9	2.8	2.7	2.7	2.6	2.6	2.5
1298	3.5	3.4	3.3	3.3	3.2	3.1	3	2.9	2.9	2.8	2.7	10.8
1299	3.6	3.5	3.4	3.3	3.2	3.1	3.1	3	2.9	2.8	2.8	14.2
1300	3.7	3.6	3.5	3.4	3.3	3.3	3.2	3.1	3	2.9	2.9	19.4
1301	4	3.9	3.8	3.7	3.6	3.5	3.4	3.3	3.2	3.1	3	27.3
1302	4.3	4.1	4	3.9	3.8	3.7	3.6	3.5	3.4	3.3	3.2	34.8
1303	5.4	5.1	4.9	4.7	4.6	4.4	4.3	4.1	4	3.9	3.7	44.9
1304	3.9	3.8	3.7	3.6	3.5	3.4	3.3	3.2	3.1	3	3	32.7
1305	3.8	3.7	3.5	3.4	3.4	3.3	3.2	3.1	3	2.9	2.9	32.9
1306	4	3.8	3.7	3.6	3.5	3.4	3.3	3.2	3.1	3.1	3	40.7
1307	4.1	4	3.8	3.7	3.6	3.5	3.4	3.3	3.2	3.1	3	46.7
1308	4.1	4	3.9	3.7	3.6	3.5	3.4	3.3	3.2	3.1	3	50.2
1309	3.8	3.7	3.6	3.5	3.4	3.4	3.3	3.2	3.1	3.1	3	2.9
1310	3.7	3.6	3.5	3.4	3.3	3.3	3.2	3.1	3	3	2.9	2.8
1311	3.6	3.5	3.4	3.3	3.2	3.1	3.1	3	2.9	2.9	2.8	2.7
1312	3.4	3.3	3.2	3.2	3.1	3	2.9	2.9	2.8	2.8	2.7	2.6
1313	3.3	3.2	3.1	3.1	3	2.9	2.9	2.8	2.7	2.7	2.6	2.6
1314	3.2	3.1	3	2.9	2.9	2.8	2.7	2.7	2.6	2.6	2.5	2.5
1315	3.1	3	3	2.9	2.8	2.8	2.7	2.6	2.6	2.5	2.5	2.4
1316	3.1	3.1	3	2.9	2.8	2.8	2.7	2.6	2.6	2.5	2.5	2.4
1317	3.2	3.1	3	2.9	2.9	2.8	2.7	2.7	2.6	2.6	2.5	2.5
1318	3.2	3.1	3	3	2.9	2.8	2.8	2.7	2.6	2.6	2.5	2.5
1319	3.2	3.1	3.1	3	2.9	2.8	2.8	2.7	2.7	2.6	2.5	2.5
1320	3.2	3.1	3.1	3	2.9	2.9	2.8	2.7	2.7	2.6	2.6	2.5
1321	3.2	3.2	3.1	3	2.9	2.9	2.8	2.7	2.7	2.6	2.6	2.5
1322	3.5	3.4	3.3	3.2	3.1	3	3	2.9	2.8	2.8	2.7	10.4
1323	3.5	3.4	3.3	3.2	3.1	3	3	2.9	2.8	2.8	2.7	12.6
1324	3.7	3.6	3.5	3.4	3.3	3.2	3.1	3	3	2.9	2.8	17.6
1325	4	3.9	3.8	3.6	3.5	3.4	3.4	3.3	3.2	3.1	3	25.9
1326	4.3	4.1	4	3.9	3.8	3.7	3.5	3.4	3.4	3.3	3.2	33.6
1327	4.3	4.2	4	3.9	3.8	3.7	3.6	3.5	3.4	3.3	3.2	36.9
1328	4.1	3.9	3.8	3.7	3.6	3.5	3.4	3.3	3.2	3.1	3.1	33.4
1329	3.8	3.7	3.6	3.5	3.4	3.3	3.2	3.1	3	3	2.9	30.9
1330	4.1	4	3.8	3.7	3.6	3.5	3.4	3.3	3.2	3.1	3.1	40.4
1331	4.3	4.2	4	3.9	3.8	3.6	3.5	3.4	3.3	3.2	3.2	47.1
1332	4	3.9	3.8	3.7	3.5	3.4	3.3	3.2	3.2	3.1	3	44
1333	10.2	9.6	9	8.6	8.1	7.7	7.4	7.1	6.8	6.5	6.2	6
1334	10.2	9.5	9	8.5	8.1	7.7	7.3	7	6.7	6.4	6.2	6
1335	7.2	6.9	6.6	6.3	6.1	5.8	5.6	5.4	5.3	5.1	4.9	4.8
1336	5.4	5.2	5	4.9	4.7	4.6	4.4	4.3	4.2	4.1	4	3.9
1337	4.4	4.3	4.2	4.1	4	3.9	3.8	3.7	3.6	3.5	3.4	3.3
1338	4	3.9	3.8	3.7	3.6	3.5	3.4	3.3	3.3	3.2	3.1	3
1339	3.9	3.8	3.7	3.6	3.5	3.4	3.3	3.3	3.2	3.1	3	3
1340	3.8	3.7	3.6	3.5	3.4	3.3	3.2	3.1	3.1	3	2.9	2.9
1341	3.6	3.5	3.4	3.4	3.3	3.2	3.1	3	3	2.9	2.9	2.8
1342	3.5	3.4	3.3	3.2	3.2	3.1	3	2.9	2.9	2.8	2.8	2.7
1343	3.4	3.3	3.2	3.1	3	3	2.9	2.8	2.8	2.7	2.7	2.6
1344	3.2	3.1	3.1	3	2.9	2.8	2.8	2.7	2.7	2.6	2.5	2.5
1345	3.2	3.1	3	2.9	2.9	2.8	2.7	2.7	2.6	2.6	2.5	2.5
1346	3.2	3.1	3	2.9	2.9	2.8	2.7	2.7	2.6	2.6	2.5	2.5
1347	3.2	3.1	3	2.9	2.9	2.8	2.7	2.7	2.6	2.6	2.5	2.5
1348	3.2	3.1	3	3	2.9	2.8	2.8	2.7	2.6	2.6	2.5	2.5
1349	3.2	3.2	3.1	3	2.9	2.9	2.8	2.7	2.7	2.6	2.6	2.5
1350	3.2	3.2	3.1	3	2.9	2.9	2.8	2.7	2.7	2.6	2.6	2.5
1351	3.3	3.2	3.1	3	2.9	2.9	2.8	2.7	2.7	2.6	2.6	2.5
1352	3.3	3.2	3.1	3.1	3	2.9	2.8	2.8	2.7	2.7	2.6	5.9
1353	3.5	3.4	3.3	3.2	3.1	3	3	2.9	2.8	2.8	2.7	12.5
1354	3.6	3.5	3.4	3.4	3.3	3.2	3.1	3	3	2.9	2.8	16.5
1355	3.9	3.8	3.7	3.6	3.5	3.4	3.3	3.2	3.1	3	3	22.9
1356	4	3.9	3.8	3.7	3.6	3.5	3.4	3.3	3.2	3.1	3	26.5
1357	4.9	4.7	4.5	4.3	4.2	4.1	3.9	3.8	3.7	3.6	3.5	38.5
1358	4.2	4	3.9	3.8	3.7	3.6	3.5	3.4	3.3	3.2	3.1	33.4
1359	4	3.9	3.8	3.7	3.6	3.5	3.4	3.3	3.2	3.1	3	33
1360	4.1	4	3.8	3.7	3.6	3.5	3.4	3.3	3.2	3.1	3	36
1361	4.1	3.9	3.8	3.7	3.6	3.5	3.4	3.3	3.2	3.1	3	38
1362	4.1	4	3.8	3.7	3.6	3.5	3.4	3.3	3.2	3.1	3	41.4
1363	10.8	10.1	9.5	8.9	8.4	8	7.6	7.3	7	6.7	6.4	6.3
1364	10.8	10.1	9.5	8.9	8.4	8	7.6	7.2	6.9	6.6	6.3	6.2
1365	8.8	8.3	7.8	7.5	7.1	6.8	6.5	6.2	6	5.8	5.5	5.4
1366	4.9	4.8	4.6	4.5	4.3	4.2	4.1	4	3.9	3.8	3.7	3.6
1367	4.6	4.5	4.3	4.2	4.1	4	3.9	3.8	3.7	3.6	3.5	3.4
1368	4.1	4	3.9	3.8	3.7	3.6	3.5	3.4	3.3	3.3	3.2	3.1
1369	4.1	3.9	3.8	3.7	3.6	3.5	3.5	3.4	3.3	3.2	3.1	3.1
1370	3.9	3.8	3.7	3.6	3.5	3.4	3.3	3.2	3.2	3.1	3	2.9
1371	3.7	3.6	3.5	3.4	3.3	3.2	3.2	3.1	3	2.9	2.9	2.8
1372	3.5	3.4	3.3	3.3	3.2	3.1	3	3	2.9	2.8	2.8	2.7
1373	3.4	3.3	3.2	3.1	3	3	2.9	2.8	2.8	2.7	2.7	2.6
1374	3.3	3.2	3.1	3	3	2.9	2.8	2.8	2.7	2.6	2.6	2.5
1375	3.2	3.1	3	3	2.9	2.8	2.8	2.7	2.6	2.6	2.5	2.5
1376	3.2	3.1	3	3	2.9	2.8	2.8	2.7	2.6	2.6	2.5	2.5
1377	3.2	3.1	3.1	3	2.9	2.8	2.8	2.7	2.7	2.6	2.5	2.5
1378	3.2	3.2	3.1	3	2.9	2.9	2.8	2.7	2.7	2.6	2.6	2.5
1379	3.3	3.2	3.1	3	2.9	2.9	2.8	2.7	2.7	2.6	2.6	2.5
1380	3.2	3.2	3.1	3	2.9	2.9	2.8	2.7	2.7	2.6	2.6	2.5
1381	3.3	3.2	3.1	3	3	2.9	2.8	2.8	2.7	2.6	2.6	2.5
1382	3.3	3.2	3.1	3.1	3	2.9	2.8	2.8	2.7	2.7	2.6	3.2
1383	3.3	3.2	3.2	3.1	3	2.9	2.9	2.8	2.7	2.7	2.6	6.1
1384	3.6	3.5	3.4	3.3	3.2	3.1	3.1	3	2.9	2.9	2.8	14.9
1385	3.9	3.8	3.7	3.6	3.5	3.4	3.3	3.2	3.1	3.1	3	21.4
1386	4	3.9	3.8	3.7	3.6	3.5	3.4	3.3	3.2	3.1	3	23.9
1387	4.8	4.6	4.4	4.3	4.1	4	3.9	3.8	3.7	3.5	3.4	35.9
1388	4.3	4.1	4	3.9	3.7	3.6	3.5	3.4	3.3	3.3	3.2	32.1
1389	4.1	4	3.9	3.8	3.6	3.5	3.4	3.4	3.3	3.2	3.1	31.3
1390	4.4	4.2	4.1	3.9	3.8	3.7	3.6	3.5	3.4	3.3	3.2	38.3
1391	4.4	4.2	4.1	3.9	3.8	3.7	3.6	3.5	3.4	3.3	3.2	39.9
1392	4.4	4.2	4.1	3.9	3.8	3.7	3.6	3.5	3.4	3.3	3.2	42.8
1393	13	12	11.1	10.4	9.7	9.1	8.6	8.2	7.7	7.4	7	21.4
1394	12.5	11.6	10.7	10	9.4	8.8	8.3	7.9	7.5	7.2	6.8	11
1395	8.4	8	7.6	7.2	6.9	6.6	6.3	6	5.8	5.6	5.4	5.2
1396	7.5	7.1	6.8	6.5	6.2	5.9	5.7	5.5	5.3	5.1	4.9	4.8
1397	6.4	6.1	5.9	5.7	5.4	5.2	5.1	4.9	4.7	4.6	4.4	4.3
1398	4.5	4.3	4.2	4.1	4	3.9	3.8	3.7	3.6	3.5	3.4	3.3
1399	4.2	4.1	4	3.9	3.8	3.7	3.6	3.5	3.4	3.3	3.2	3.2
1400	4.8	4.6	4.4	4.3	4.2	4	3.9	3.8	3.7	3.6	3.5	3.4
1401	3.9	3.8	3.7	3.6	3.5	3.4	3.3	3.2	3.1	3.1	3	2.9
1402	3.6	3.5	3.4	3.3	3.3	3.2	3.1	3	3	2.9	2.8	2.8
1403	3.4	3.4	3.3	3.2	3.1	3	3	2.9	2.8	2.8	2.7	2.6
1404	3.3	3.2	3.2	3.1	3	2.9	2.9	2.8	2.7	2.7	2.6	2.6
1405	3.3	3.2	3.1	3	2.9	2.9	2.8	2.7	2.7	2.6	2.6	2.5
1406	3.2	3.2	3.1	3	2.9	2.9	2.8	2.7	2.7	2.6	2.6	2.5
1407	3.2	3.2	3.1	3	2.9	2.9	2.8	2.7	2.7	2.6	2.6	2.5
1408	3.3	3.2	3.1	3	2.9	2.9	2.8	2.7	2.7	2.6	2.6	2.5
1409	3.3	3.2	3.1	3	2.9	2.9	2.8	2.7	2.7	2.6	2.6	2.5
1410	3.3	3.2	3.1	3	3	2.9	2.8	2.8	2.7	2.6	2.6	2.5
1411	3.3	3.2	3.1	3.1	3	2.9	2.8	2.8	2.7	2.7	2.6	2.6
1412	3.3	3.3	3.2	3.1	3	2.9	2.9	2.8	2.8	2.7	2.6	5.5
1413	3.4	3.3	3.2	3.1	3	3	2.9	2.8	2.8	2.7	2.6	6.3
1414	3.4	3.3	3.2	3.2	3.1	3	2.9	2.9	2.8	2.7	2.7	11.4
1415	3.9	3.8	3.7	3.6	3.5	3.4	3.3	3.2	3.1	3	3	20
1416	4.1	4	3.9	3.8	3.7	3.6	3.5	3.4	3.3	3.2	3.1	24.7
1417	4.9	4.7	4.5	4.4	4.2	4.1	3.9	3.8	3.7	3.6	3.5	34.4
1418	4.3	4.2	4	3.9	3.8	3.7	3.6	3.5	3.4	3.3	3.2	30
1419	3.9	3.8	3.7	3.6	3.5	3.4	3.3	3.2	3.1	3	3	22.8
1420	4.2	4.1	4	3.9	3.7	3.6	3.5	3.4	3.3	3.2	3.2	31.3
1421	5.4	5.2	5	4.8	4.6	4.4	4.3	4.1	4	3.9	3.7	43.3
1422	4.5	4.3	4.2	4	3.9	3.8	3.7	3.6	3.5	3.4	3.3	40.5
1423	12.9	11.9	11	10.2	9.6	9	8.5	8	7.6	7.3	6.9	23.6
1424	10.7	10	9.3	8.8	8.3	7.8	7.4	7.1	6.8	6.5	6.2	6.2
1425	8.3	7.9	7.4	7.1	6.8	6.5	6.2	5.9	5.7	5.5	5.3	5.1
1426	9.4	8.8	8.3	7.8	7.4	7.1	6.7	6.4	6.1	5.9	5.7	5.4
1427	7.8	7.4	7	6.7	6.4	6.1	5.9	5.6	5.4	5.2	5	4.8
1428	7.7	7.3	6.9	6.6	6.3	6	5.8	5.5	5.3	5.1	4.9	4.8
1429	7.1	6.7	6.4	6.1	5.8	5.6	5.4	5.2	5	4.8	4.6	4.5
1430	4.9	4.7	4.6	4.4	4.3	4.1	4	3.9	3.8	3.7	3.6	3.5
1431	4	3.8	3.7	3.6	3.5	3.4	3.4	3.3	3.2	3.1	3	3
1432	3.5	3.4	3.4	3.3	3.2	3.1	3	3	2.9	2.8	2.8	2.7
1433	3.5	3.4	3.3	3.2	3.1	3	3	2.9	2.8	2.8	2.7	2.7
1434	3.3	3.3	3.2	3.1	3	2.9	2.9	2.8	2.7	2.7	2.6	2.6
1435	3.3	3.2	3.1	3.1	3	2.9	2.8	2.8	2.7	2.7	2.6	2.5
1436	3.3	3.2	3.1	3	3	2.9	2.8	2.8	2.7	2.6	2.6	2.5
1437	3.3	3.2	3.1	3.1	3	2.9	2.8	2.8	2.7	2.7	2.6	2.6
1438	3.3	3.2	3.1	3	3	2.9	2.8	2.8	2.7	2.6	2.6	2.5
1439	3.3	3.2	3.1	3	3	2.9	2.8	2.8	2.7	2.7	2.6	2.5
1440	3.3	3.2	3.2	3.1	3	2.9	2.9	2.8	2.7	2.7	2.6	2.6
1441	3.3	3.2	3.2	3.1	3	2.9	2.9	2.8	2.8	2.7	2.6	2.6
1442	3.4	3.3	3.2	3.1	3.1	3	2.9	2.8	2.8	2.7	2.7	6.3
1443	3.4	3.3	3.2	3.1	3.1	3	2.9	2.9	2.8	2.7	2.7	8.4
1444	3.4	3.3	3.3	3.2	3.1	3	3	2.9	2.8	2.8	2.7	11.3
1445	3.8	3.7	3.6	3.5	3.4	3.3	3.2	3.1	3.1	3	2.9	17
1446	4	3.9	3.8	3.7	3.6	3.5	3.4	3.3	3.2	3.2	3.1	21.6
1447	5.1	4.9	4.7	4.6	4.4	4.3	4.1	4	3.9	3.8	3.6	34.1
1448	4.1	4	3.9	3.7	3.6	3.5	3.4	3.3	3.3	3.2	3.1	23.2
1449	3.4	3.3	3.3	3.2	3.1	3	3	2.9	2.8	2.8	2.7	12.6
1450	4.2	4.1	3.9	3.8	3.7	3.6	3.5	3.4	3.3	3.2	3.1	26.4
1451	5.5	5.2	5	4.8	4.6	4.5	4.3	4.2	4	3.9	3.8	40.1
1452	4.6	4.4	4.3	4.1	4	3.9	3.7	3.6	3.5	3.4	3.3	36.2
1453	13.4	12.3	11.3	10.5	9.8	9.2	8.6	8.1	7.7	7.3	7	30.1
1454	10.8	10	9.4	8.8	8.3	7.8	7.4	7.1	6.7	6.4	6.2	7.3
1455	8.9	8.4	7.9	7.5	7.1	6.8	6.5	6.2	5.9	5.7	5.5	5.3
1456	7.4	7	6.7	6.4	6.1	5.9	5.6	5.4	5.2	5	4.8	4.7
1457	4.9	4.7	4.5	4.4	4.3	4.1	4	3.9	3.8	3.7	3.6	3.5
1458	7	6.7	6.4	6.1	5.8	5.6	5.4	5.2	5	4.8	4.6	4.5
1459	7	6.7	6.3	6.1	5.8	5.6	5.3	5.1	4.9	4.8	4.6	4.5
1460	4.9	4.7	4.6	4.4	4.3	4.1	4	3.9	3.8	3.7	3.6	3.5
1461	3.9	3.8	3.7	3.6	3.5	3.4	3.3	3.3	3.2	3.1	3	3
1462	3.5	3.4	3.4	3.3	3.2	3.1	3	3	2.9	2.8	2.8	2.7
1463	3.4	3.4	3.3	3.2	3.1	3	3	2.9	2.8	2.8	2.7	2.6
1464	3.4	3.3	3.2	3.1	3	3	2.9	2.8	2.8	2.7	2.7	2.6
1465	3.3	3.2	3.2	3.1	3	2.9	2.9	2.8	2.7	2.7	2.6	2.6
1466	3.3	3.2	3.1	3.1	3	2.9	2.8	2.8	2.7	2.7	2.6	2.6
1467	3.3	3.2	3.2	3.1	3	2.9	2.9	2.8	2.7	2.7	2.6	2.6
1468	3.4	3.3	3.2	3.1	3	3	2.9	2.8	2.8	2.7	2.6	2.6
1469	3.4	3.3	3.2	3.1	3	3	2.9	2.8	2.8	2.7	2.7	2.6
1470	3.4	3.3	3.2	3.1	3.1	3	2.9	2.9	2.8	2.7	2.7	2.6
1471	3.4	3.3	3.2	3.2	3.1	3	2.9	2.9	2.8	2.8	2.7	2.7
1472	3.4	3.3	3.2	3.2	3.1	3	2.9	2.9	2.8	2.7	2.7	6.7
1473	3.4	3.3	3.2	3.2	3.1	3	2.9	2.9	2.8	2.8	2.7	7.2
1474	3.5	3.4	3.3	3.2	3.1	3	3	2.9	2.8	2.8	2.7	9.1
1475	4	3.9	3.8	3.6	3.5	3.5	3.4	3.3	3.2	3.1	3	19.1
1476	4.3	4.2	4	3.9	3.8	3.7	3.6	3.5	3.4	3.3	3.2	24.1
1477	5.2	5	4.8	4.6	4.5	4.3	4.2	4.1	3.9	3.8	3.7	32.7
1478	4.3	4.2	4.1	3.9	3.8	3.7	3.6	3.5	3.4	3.3	3.2	24.5
1479	3.7	3.6	3.5	3.4	3.3	3.2	3.2	3.1	3	2.9	2.9	13
1480	4.6	4.4	4.3	4.1	4	3.9	3.8	3.6	3.5	3.4	3.4	28.9
1481	4.9	4.7	4.5	4.4	4.2	4.1	4	3.9	3.7	3.6	3.5	33.3
1482	4.7	4.5	4.3	4.2	4.1	3.9	3.8	3.7	3.6	3.5	3.4	32.9
1483	12.3	11.3	10.5	9.7	9.1	8.6	8.1	7.6	7.2	6.9	6.6	20.5
1484	11.5	10.7	9.9	9.2	8.7	8.2	7.7	7.3	6.9	6.6	6.3	14.4
1485	9.7	9.1	8.5	8	7.6	7.2	6.8	6.5	6.2	6	5.7	5.6
1486	8.3	7.8	7.4	7	6.6	6.3	6.1	5.8	5.6	5.4	5.2	5
1487	5.4	5.2	5	4.8	4.7	4.5	4.4	4.2	4.1	4	3.9	3.8
1488	4.7	4.5	4.4	4.3	4.1	4	3.9	3.8	3.7	3.6	3.5	3.4
1489	4.2	4	3.9	3.8	3.7	3.6	3.5	3.4	3.3	3.2	3.2	3.1
1490	5.1	4.9	4.7	4.5	4.4	4.3	4.1	4	3.9	3.8	3.7	3.6
1491	4.2	4.1	3.9	3.8	3.7	3.6	3.5	3.4	3.3	3.2	3.2	3.1
1492	3.8	3.7	3.6	3.5	3.4	3.3	3.2	3.1	3.1	3	2.9	2.9
1493	3.6	3.5	3.4	3.3	3.2	3.2	3.1	3	2.9	2.9	2.8	2.8
1494	3.4	3.3	3.2	3.1	3.1	3	2.9	2.9	2.8	2.7	2.7	2.6
1495	3.3	3.3	3.2	3.1	3	2.9	2.9	2.8	2.8	2.7	2.6	2.6
1496	3.4	3.3	3.2	3.1	3	3	2.9	2.8	2.8	2.7	2.6	2.6
1497	3.3	3.3	3.2	3.1	3	2.9	2.9	2.8	2.8	2.7	2.6	2.6
1498	3.4	3.3	3.2	3.1	3.1	3	2.9	2.8	2.8	2.7	2.7	2.6
1499	3.4	3.3	3.2	3.1	3.1	3	2.9	2.9	2.8	2.7	2.7	2.6
1500	3.4	3.3	3.2	3.1	3.1	3	2.9	2.9	2.8	2.7	2.7	2.6
1501	3.4	3.3	3.2	3.2	3.1	3	2.9	2.9	2.8	2.7	2.7	2.6
1502	3.4	3.3	3.2	3.1	3.1	3	2.9	2.9	2.8	2.7	2.7	2.7
1503	3.4	3.3	3.2	3.2	3.1	3	2.9	2.9	2.8	2.8	2.7	2.7
1504	3.5	3.4	3.3	3.2	3.1	3.1	3	2.9	2.9	2.8	2.7	8.8
1505	4.1	4	3.9	3.8	3.7	3.6	3.5	3.4	3.3	3.2	3.1	20.4
1506	4.6	4.5	4.3	4.2	4	3.9	3.8	3.7	3.6	3.5	3.4	28.4
1507	6	5.7	5.5	5.3	5.1	4.9	4.7	4.5	4.4	4.2	4.1	36.5
1508	4.8	4.6	4.5	4.3	4.2	4.1	3.9	3.8	3.7	3.6	3.5	29.1
1509	4.3	4.2	4.1	3.9	3.8	3.7	3.6	3.5	3.4	3.3	3.3	21.3
1510	5.1	4.9	4.7	4.5	4.4	4.2	4.1	4	3.9	3.7	3.6	30.8
1511	5.9	5.6	5.4	5.2	5	4.8	4.6	4.4	4.3	4.2	4	36
1512	5.5	5.3	5.1	4.9	4.7	4.5	4.4	4.2	4.1	4	3.9	35.2
1513	4.1	3.9	3.8	3.7	3.6	3.5	3.4	3.3	3.3	3.2	3.1	3
1514	4.4	4.2	4.1	4	3.9	3.7	3.6	3.5	3.4	3.4	3.3	3.2
1515	5.1	4.9	4.8	4.6	4.4	4.3	4.1	4	3.9	3.8	3.7	3.6
1516	4.1	4	3.9	3.8	3.7	3.6	3.5	3.4	3.3	3.2	3.1	3.1
1517	3.7	3.6	3.5	3.4	3.3	3.2	3.2	3.1	3	2.9	2.9	2.8
1518	3.5	3.4	3.3	3.2	3.1	3.1	3	2.9	2.8	2.8	2.7	2.7
1519	3.4	3.3	3.2	3.2	3.1	3	2.9	2.9	2.8	2.7	2.7	2.6
1520	3.4	3.3	3.2	3.1	3.1	3	2.9	2.8	2.8	2.7	2.7	2.6
1521	3.4	3.3	3.2	3.1	3	3	2.9	2.8	2.8	2.7	2.7	2.6
1522	3.4	3.3	3.2	3.1	3.1	3	2.9	2.8	2.8	2.7	2.7	2.6
1523	3.4	3.3	3.2	3.1	3.1	3	2.9	2.9	2.8	2.7	2.7	2.6
1524	3.4	3.3	3.2	3.2	3.1	3	2.9	2.9	2.8	2.8	2.7	2.6
1525	3.4	3.3	3.2	3.2	3.1	3	2.9	2.9	2.8	2.8	2.7	2.6
1526	3.4	3.3	3.3	3.2	3.1	3	3	2.9	2.8	2.8	2.7	2.7
1527	3.4	3.3	3.3	3.2	3.1	3	3	2.9	2.8	2.8	2.7	2.7
1528	3.5	3.4	3.4	3.3	3.2	3.1	3	3	2.9	2.8	2.8	11.2
1529	4.2	4.1	4	3.9	3.8	3.6	3.5	3.5	3.4	3.3	3.2	20.7
1530	5.3	5.1	4.9	4.7	4.5	4.4	4.2	4.1	4	3.9	3.8	31
1531	6.4	6.1	5.8	5.6	5.3	5.1	4.9	4.8	4.6	4.4	4.3	38.8
1532	5.4	5.2	5	4.8	4.6	4.5	4.3	4.2	4.1	3.9	3.8	31.1
1533	5.1	4.9	4.8	4.6	4.4	4.3	4.2	4	3.9	3.8	3.7	29.7
1534	5.2	5	4.8	4.6	4.5	4.3	4.2	4.1	3.9	3.8	3.7	29.9
1535	5.9	5.6	5.4	5.2	5	4.8	4.6	4.5	4.3	4.2	4.1	34.5
1536	5.2	5	4.8	4.7	4.5	4.4	4.2	4.1	4	3.8	3.7	31.8
1537	3.9	3.8	3.7	3.6	3.5	3.4	3.3	3.2	3.2	3.1	3	3
1538	4.1	4	3.9	3.8	3.7	3.6	3.5	3.4	3.3	3.2	3.1	3.1
1539	4.4	4.3	4.1	4	3.9	3.8	3.7	3.6	3.5	3.4	3.3	3.2
1540	4	3.8	3.7	3.6	3.5	3.4	3.3	3.3	3.2	3.1	3	3
1541	3.5	3.4	3.3	3.2	3.1	3.1	3	2.9	2.9	2.8	2.7	2.7
1542	3.5	3.4	3.3	3.2	3.2	3.1	3	2.9	2.9	2.8	2.7	2.7
1543	3.4	3.3	3.2	3.2	3.1	3	2.9	2.9	2.8	2.7	2.7	2.6
1544	3.4	3.3	3.3	3.2	3.1	3	3	2.9	2.8	2.8	2.7	2.6
1545	3.4	3.3	3.3	3.2	3.1	3	2.9	2.9	2.8	2.8	2.7	2.6
1546	3.4	3.3	3.3	3.2	3.1	3	3	2.9	2.8	2.8	2.7	2.7
1547	3.4	3.4	3.3	3.2	3.1	3	3	2.9	2.8	2.8	2.7	2.7
1548	3.5	3.4	3.3	3.2	3.1	3.1	3	2.9	2.9	2.8	2.7	2.7
1549	3.5	3.4	3.3	3.2	3.1	3.1	3	2.9	2.9	2.8	2.7	2.7
1550	3.4	3.4	3.3	3.2	3.1	3	3	2.9	2.8	2.8	2.7	2.7
1551	3.5	3.4	3.3	3.2	3.1	3.1	3	2.9	2.9	2.8	2.7	2.7
1552	3.8	3.7	3.6	3.5	3.4	3.3	3.2	3.1	3.1	3	2.9	13.9
1553	4.1	4	3.9	3.7	3.6	3.5	3.5	3.4	3.3	3.2	3.1	18
1554	5	4.8	4.6	4.5	4.3	4.2	4.1	3.9	3.8	3.7	3.6	29.7
1555	6.4	6.1	5.9	5.6	5.4	5.2	5	4.8	4.6	4.5	4.3	39.4
1556	5.4	5.2	5	4.8	4.7	4.5	4.3	4.2	4.1	4	3.8	31.5
1557	5.3	5.1	4.9	4.8	4.6	4.4	4.3	4.2	4	3.9	3.8	31.2
1558	5.5	5.3	5.1	4.9	4.7	4.6	4.4	4.3	4.1	4	3.9	32.3
1559	5.7	5.5	5.3	5.1	4.9	4.7	4.6	4.4	4.3	4.1	4	33.7
1560	5.2	5	4.8	4.7	4.5	4.4	4.2	4.1	4	3.9	3.8	31.5
1561	4	3.8	3.7	3.6	3.5	3.4	3.3	3.3	3.2	3.1	3	3
1562	4	3.9	3.7	3.6	3.5	3.4	3.4	3.3	3.2	3.1	3	3
1563	4.2	4.1	3.9	3.8	3.7	3.6	3.5	3.4	3.3	3.2	3.2	3.1
1564	3.8	3.7	3.6	3.5	3.4	3.3	3.2	3.1	3.1	3	2.9	2.9
1565	3.6	3.5	3.4	3.3	3.2	3.1	3.1	3	2.9	2.9	2.8	2.7
1566	3.4	3.4	3.3	3.2	3.1	3	3	2.9	2.8	2.8	2.7	2.7
1567	3.4	3.3	3.3	3.2	3.1	3	2.9	2.9	2.8	2.8	2.7	2.6
1568	3.4	3.4	3.3	3.2	3.1	3	3	2.9	2.8	2.8	2.7	2.7
1569	3.5	3.4	3.3	3.2	3.1	3	3	2.9	2.8	2.8	2.7	2.7
1570	3.5	3.4	3.3	3.2	3.1	3.1	3	2.9	2.9	2.8	2.7	2.7
1571	3.5	3.4	3.3	3.2	3.1	3.1	3	2.9	2.9	2.8	2.7	2.7
1572	3.7	3.6	3.5	3.4	3.3	3.3	3.2	3.1	3	3	2.9	2.8
1573	3.5	3.4	3.4	3.3	3.2	3.1	3	3	2.9	2.8	2.8	2.7
1574	3.5	3.4	3.3	3.2	3.1	3.1	3	2.9	2.9	2.8	2.7	2.7
1575	3.5	3.4	3.3	3.2	3.2	3.1	3	2.9	2.9	2.8	2.8	2.7
1576	4	3.9	3.8	3.7	3.6	3.5	3.4	3.3	3.2	3.1	3.1	17.1
1577	3.9	3.8	3.7	3.6	3.5	3.4	3.3	3.3	3.2	3.1	3	15.3
1578	4.2	4.1	4	3.9	3.7	3.6	3.6	3.5	3.4	3.3	3.2	18.7
1579	6.1	5.8	5.6	5.4	5.2	5	4.8	4.6	4.5	4.3	4.2	37.7
1580	5.4	5.2	5	4.9	4.7	4.5	4.4	4.2	4.1	4	3.9	32.2
1581	4.8	4.7	4.5	4.4	4.2	4.1	4	3.9	3.8	3.7	3.6	28.1
1582	4.9	4.8	4.6	4.4	4.3	4.2	4	3.9	3.8	3.7	3.6	28.5
1583	5.1	4.9	4.7	4.6	4.4	4.3	4.1	4	3.9	3.8	3.7	30.5
1584	5.1	4.9	4.8	4.6	4.5	4.3	4.2	4.1	3.9	3.8	3.7	31.4
1585	4.7	4.5	4.4	4.2	4.1	4	3.8	3.7	3.6	3.5	3.4	3.3
1586	3.6	3.5	3.5	3.4	3.3	3.2	3.1	3	3	2.9	2.8	2.8
1587	4	3.8	3.7	3.6	3.5	3.4	3.3	3.3	3.2	3.1	3	3
1588	4.2	4	3.9	3.8	3.7	3.6	3.5	3.4	3.3	3.2	3.1	3.1
1589	3.7	3.6	3.5	3.4	3.3	3.3	3.2	3.1	3	3	2.9	2.8
1590	3.8	3.7	3.6	3.5	3.4	3.3	3.2	3.2	3.1	3	2.9	2.9
1591	3.5	3.5	3.4	3.3	3.2	3.1	3	3	2.9	2.8	2.8	2.7
1592	3.6	3.5	3.4	3.3	3.2	3.1	3.1	3	2.9	2.9	2.8	2.7
1593	3.7	3.6	3.5	3.4	3.3	3.2	3.2	3.1	3	2.9	2.9	2.8
1594	3.7	3.6	3.5	3.4	3.3	3.2	3.2	3.1	3	2.9	2.9	2.8
1595	3.7	3.6	3.5	3.4	3.3	3.3	3.2	3.1	3	3	2.9	2.8
1596	3.8	3.7	3.6	3.5	3.4	3.3	3.2	3.1	3.1	3	2.9	2.9
1597	3.7	3.6	3.5	3.4	3.3	3.2	3.2	3.1	3	3	2.9	2.8
1598	3.5	3.4	3.4	3.3	3.2	3.1	3	3	2.9	2.9	2.8	2.7
1599	3.5	3.4	3.3	3.3	3.2	3.1	3	3	2.9	2.8	2.8	2.7
1600	3.5	3.4	3.3	3.3	3.2	3.1	3	3	2.9	2.8	2.8	2.8
1601	3.6	3.5	3.4	3.3	3.2	3.2	3.1	3	2.9	2.9	2.8	4.9
1602	4.2	4	3.9	3.8	3.7	3.6	3.5	3.4	3.4	3.3	3.2	18.1
1603	6.7	6.4	6.1	5.9	5.6	5.4	5.2	5	4.8	4.7	4.5	43.9
1604	5.4	5.2	5	4.9	4.7	4.5	4.4	4.3	4.1	4	3.9	32.6
1605	4.8	4.7	4.5	4.4	4.2	4.1	4	3.9	3.8	3.7	3.6	27.1
1606	5	4.8	4.7	4.5	4.4	4.2	4.1	4	3.9	3.8	3.7	29.7
1607	5.1	5	4.8	4.6	4.5	4.3	4.2	4.1	4	3.8	3.7	31.5
1608	5.8	5.5	5.3	5.1	4.9	4.8	4.6	4.5	4.3	4.2	4.1	35.8
1609	6.8	6.5	6.2	5.9	5.6	5.4	5.1	4.9	4.8	4.6	4.4	4.3
1610	3.9	3.8	3.7	3.6	3.5	3.4	3.3	3.2	3.1	3	3	2.9
1611	4.9	4.7	4.6	4.4	4.3	4.1	4	3.9	3.8	3.6	3.5	3.4
1612	5.6	5.4	5.1	4.9	4.8	4.6	4.4	4.3	4.1	4	3.9	3.8
1613	3.9	3.7	3.6	3.5	3.4	3.4	3.3	3.2	3.1	3	3	2.9
1614	3.6	3.5	3.4	3.3	3.2	3.1	3	3	2.9	2.8	2.8	2.7
1615	3.7	3.6	3.5	3.4	3.3	3.2	3.2	3.1	3	2.9	2.9	2.8
1616	3.9	3.8	3.7	3.6	3.5	3.4	3.3	3.2	3.2	3.1	3	2.9
1617	3.9	3.8	3.7	3.6	3.5	3.4	3.3	3.3	3.2	3.1	3	3
1618	3.8	3.7	3.6	3.5	3.4	3.3	3.2	3.1	3.1	3	2.9	2.9
1619	3.8	3.7	3.6	3.5	3.4	3.3	3.3	3.2	3.1	3	3	2.9
1620	3.8	3.7	3.6	3.5	3.4	3.4	3.3	3.2	3.1	3.1	3	2.9
1621	3.9	3.8	3.7	3.6	3.5	3.4	3.3	3.2	3.2	3.1	3	3
1622	3.6	3.5	3.4	3.3	3.2	3.2	3.1	3	2.9	2.9	2.8	2.8
1623	3.6	3.5	3.4	3.3	3.2	3.2	3.1	3	2.9	2.9	2.8	2.8
1624	3.5	3.4	3.4	3.3	3.2	3.1	3.1	3	2.9	2.9	2.8	2.8
1625	3.6	3.5	3.4	3.3	3.2	3.2	3.1	3	3	2.9	2.8	6.8
1626	4.3	4.2	4.1	4	3.8	3.7	3.6	3.5	3.5	3.4	3.3	19.4
1627	5.5	5.3	5.1	4.9	4.8	4.6	4.5	4.3	4.2	4.1	4	33.6
1628	5.7	5.5	5.3	5.1	4.9	4.7	4.6	4.4	4.3	4.2	4	34.2
1629	5.1	4.9	4.7	4.6	4.4	4.3	4.2	4	3.9	3.8	3.7	31.5
1630	5.2	5	4.8	4.7	4.5	4.4	4.2	4.1	4	3.9	3.8	32.9
1631	5.3	5.1	4.9	4.7	4.6	4.4	4.3	4.2	4.1	3.9	3.8	33.6
1632	5.6	5.4	5.2	5	4.8	4.7	4.5	4.4	4.3	4.1	4	35.3
1633	9.2	8.5	8	7.5	7.1	6.7	6.3	6	5.7	5.5	5.3	5.3
1634	5.8	5.6	5.3	5.1	4.9	4.7	4.5	4.4	4.2	4.1	4	3.8
1635	3.9	3.8	3.7	3.6	3.5	3.4	3.3	3.2	3.1	3	3	2.9
1636	5.6	5.4	5.2	5	4.8	4.6	4.4	4.3	4.1	4	3.9	3.8
1637	4.3	4.2	4.1	3.9	3.8	3.7	3.6	3.5	3.4	3.3	3.2	3.2
1638	3.8	3.7	3.6	3.5	3.4	3.3	3.2	3.2	3.1	3	2.9	2.9
1639	3.8	3.7	3.6	3.5	3.4	3.3	3.2	3.2	3.1	3	2.9	2.9
1640	4.1	3.9	3.8	3.7	3.6	3.5	3.4	3.3	3.2	3.2	3.1	3
1641	4.3	4.1	4	3.9	3.8	3.7	3.6	3.5	3.4	3.3	3.2	3.2
1642	4	3.9	3.8	3.7	3.6	3.5	3.4	3.3	3.2	3.1	3.1	3
1643	3.9	3.8	3.7	3.6	3.5	3.4	3.3	3.2	3.1	3.1	3	2.9
1644	3.9	3.8	3.7	3.6	3.5	3.4	3.3	3.2	3.2	3.1	3	3
1645	3.8	3.7	3.6	3.5	3.4	3.4	3.3	3.2	3.1	3	3	2.9
1646	3.7	3.6	3.5	3.4	3.3	3.2	3.2	3.1	3	3	2.9	2.8
1647	3.6	3.5	3.4	3.4	3.3	3.2	3.1	3.1	3	2.9	2.9	2.8
1648	3.6	3.6	3.5	3.4	3.3	3.2	3.1	3.1	3	2.9	2.9	5
1649	3.7	3.6	3.5	3.4	3.3	3.2	3.2	3.1	3	3	2.9	5.5
1650	4.5	4.4	4.3	4.1	4	3.9	3.8	3.7	3.6	3.5	3.4	23.5
1651	5.7	5.5	5.3	5.1	4.9	4.7	4.6	4.4	4.3	4.2	4.1	34.7
1652	5	4.9	4.7	4.6	4.4	4.3	4.2	4	3.9	3.8	3.7	29.8
1653	5.5	5.3	5.1	4.9	4.8	4.6	4.5	4.3	4.2	4.1	4	34.4
1654	5.3	5.1	4.9	4.7	4.6	4.4	4.3	4.2	4.1	3.9	3.8	33.4
1655	5.8	5.5	5.3	5.1	5	4.8	4.6	4.5	4.4	4.2	4.1	36.1
1656	5.4	5.2	5	4.8	4.7	4.5	4.4	4.2	4.1	4	3.9	32.5
1657	7.4	7	6.6	6.2	5.9	5.7	5.4	5.2	5	4.8	4.6	4.4
1658	4.9	4.8	4.6	4.4	4.3	4.1	4	3.9	3.8	3.6	3.5	3.4
1659	3.6	3.5	3.4	3.3	3.2	3.1	3	3	2.9	2.8	2.8	2.7
1660	3.7	3.6	3.5	3.4	3.3	3.2	3.1	3.1	3	2.9	2.9	2.8
1661	3.6	3.5	3.4	3.4	3.3	3.2	3.1	3	3	2.9	2.8	2.8
1662	3.9	3.8	3.7	3.6	3.5	3.4	3.3	3.2	3.1	3.1	3	2.9
1663	8.9	8.3	7.8	7.3	6.9	6.5	6.2	5.9	5.6	5.4	5.2	5
1664	4.7	4.5	4.4	4.2	4.1	3.9	3.8	3.7	3.6	3.5	3.4	3.3
1665	5.8	5.5	5.3	5.1	4.9	4.7	4.5	4.4	4.2	4.1	3.9	3.8
1666	5.3	5.1	4.9	4.7	4.5	4.4	4.2	4.1	4	3.8	3.7	3.6
1667	4	3.9	3.8	3.7	3.6	3.5	3.4	3.3	3.2	3.1	3.1	3
1668	5.2	5	4.8	4.6	4.5	4.3	4.2	4.1	3.9	3.8	3.7	3.6
1669	7.7	7.3	6.9	6.5	6.2	5.9	5.6	5.4	5.1	4.9	4.8	4.6
1670	6.1	5.8	5.6	5.3	5.1	4.9	4.7	4.6	4.4	4.2	4.1	4
1671	7.3	6.9	6.5	6.2	5.9	5.6	5.4	5.2	5	4.8	4.6	4.4
1672	8.8	8.2	7.7	7.2	6.8	6.5	6.2	5.9	5.6	5.4	5.1	12.4
1673	8.8	8.2	7.7	7.2	6.9	6.5	6.2	5.9	5.6	5.4	5.2	15.4
1674	6.7	6.4	6.1	5.8	5.5	5.3	5.1	4.9	4.7	4.5	4.4	4.3
1675	7.8	7.3	6.9	6.5	6.2	5.9	5.6	5.4	5.2	5	4.8	4.6
1676	7.5	7.1	6.7	6.3	6	5.8	5.5	5.3	5.1	4.9	4.7	4.5
1677	9.2	8.6	8	7.5	7.1	6.7	6.4	6	5.8	5.5	5.3	8.3
1678	10.3	9.5	8.8	8.2	7.7	7.3	6.9	6.5	6.2	5.9	5.6	25.1
1679	7.9	7.5	7	6.7	6.3	6	5.7	5.5	5.3	5	4.9	8
1680	5.5	5.3	5.1	4.9	4.7	4.5	4.4	4.2	4.1	4	3.8	3.7
1681	8.4	7.9	7.4	7	6.6	6.3	6	5.7	5.5	5.2	5	4.8
1682	9.3	8.7	8.1	7.6	7.2	6.8	6.4	6.1	5.8	5.6	5.3	6.1
1683	10.8	9.9	9.2	8.5	8	7.5	7.1	6.7	6.3	6	5.8	29.2
1684	10.5	9.7	9	8.4	7.9	7.4	7	6.6	6.3	6	5.7	27.8
1685	9.7	9	8.4	7.9	7.4	7	6.6	6.3	6	5.7	5.4	18.8
1686	4.1	4	3.9	3.8	3.7	3.6	3.5	3.4	3.3	3.2	3.1	3
1687	10.3	9.5	8.8	8.3	7.7	7.3	6.9	6.5	6.2	5.9	5.6	14.8
1688	12.3	11.2	10.2	9.5	8.8	8.2	7.7	7.2	6.8	6.5	6.2	44.2
1689	12.4	11.2	10.3	9.5	8.8	8.2	7.7	7.3	6.9	6.5	6.2	48.5
1690	10.4	9.6	8.9	8.3	7.8	7.3	6.9	6.5	6.2	5.9	5.6	25
1691	7.2	6.8	6.5	6.2	5.9	5.6	5.4	5.1	4.9	4.7	4.6	4.4
1692	3.8	3.7	3.6	3.5	3.4	3.3	3.2	3.1	3.1	3	2.9	2.8
