# Supplementary material for: Roles of host and environment in shift of primary anthrax host species in Kruger National Park
Source: PLoS One. 2024 Dec 6;19(12):e0314103. doi: 10.1371/journal.pone.0314103 (PMC11623471; doi:10.1371/journal.pone.0314103)
Supplement: S1 Data — (ZIP) [file pone.0314103.s001.zip › Ochai Supplementary Data/Soil Moisture KNP/TerraClimate_Soil Moisture_1993.xlsx]

## Sheet: TerraClimate_Soil Moisture_1993
UPID	1993_1	1993_2	1993_3	1993_4	1993_5	1993_6	1993_7	1993_8	1993_9	1993_10	1993_11	1993_12
1	1.4	1.3	1.3	1.3	1.3	1.3	1.3	1.2	1.2	1.2	1.2	1.2
2	1.3	1.3	1.3	1.3	1.3	1.2	1.2	1.2	1.2	1.2	1.2	1.2
3	1.3	1.3	1.3	1.3	1.3	1.2	1.2	1.2	1.2	1.2	1.1	1.1
4	1.3	1.3	1.3	1.3	1.2	1.2	1.2	1.2	1.2	1.2	1.1	1.1
5	1.3	1.3	1.3	1.2	1.2	1.2	1.2	1.2	1.2	1.1	1.1	1.1
6	1.3	1.3	1.2	1.2	1.2	1.2	1.2	1.2	1.1	1.1	1.1	1.1
7	1.3	1.3	1.2	1.2	1.2	1.2	1.2	1.2	1.1	1.1	1.1	1.1
8	1.3	1.3	1.3	1.2	1.2	1.2	1.2	1.2	1.2	1.1	1.1	1.1
9	1.3	1.3	1.3	1.3	1.3	1.2	1.2	1.2	1.2	1.2	1.2	1.1
10	1.4	1.3	1.3	1.3	1.3	1.3	1.2	1.2	1.2	1.2	1.2	1.2
11	1.4	1.4	1.3	1.3	1.3	1.3	1.3	1.3	1.2	1.2	1.2	1.2
12	1.4	1.4	1.4	1.3	1.3	1.3	1.3	1.3	1.3	1.2	1.2	1.2
13	1.4	1.4	1.4	1.4	1.4	1.3	1.3	1.3	1.3	1.3	1.2	1.2
14	1.5	1.4	1.4	1.4	1.4	1.4	1.3	1.3	1.3	1.3	1.3	1.3
15	1.5	1.5	1.4	1.4	1.4	1.4	1.4	1.3	1.3	1.3	1.3	1.3
16	1.5	1.5	1.5	1.4	1.4	1.4	1.4	1.4	1.3	1.3	1.3	1.3
17	1.5	1.5	1.5	1.5	1.4	1.4	1.4	1.4	1.4	1.3	1.3	1.3
18	1.6	1.5	1.5	1.5	1.5	1.4	1.4	1.4	1.4	1.4	1.3	1.3
19	1.3	1.3	1.3	1.3	1.3	1.2	1.2	1.2	1.2	1.2	1.2	1.1
20	1.3	1.3	1.3	1.3	1.2	1.2	1.2	1.2	1.2	1.2	1.1	1.1
21	1.3	1.3	1.3	1.2	1.2	1.2	1.2	1.2	1.1	1.1	1.1	1.1
22	1.3	1.2	1.2	1.2	1.2	1.2	1.2	1.1	1.1	1.1	1.1	1.1
23	1.2	1.2	1.2	1.2	1.2	1.2	1.1	1.1	1.1	1.1	1.1	1.1
24	1.2	1.2	1.2	1.2	1.2	1.1	1.1	1.1	1.1	1.1	1.1	1.1
25	1.2	1.2	1.2	1.2	1.2	1.1	1.1	1.1	1.1	1.1	1.1	1
26	1.2	1.2	1.2	1.2	1.2	1.2	1.1	1.1	1.1	1.1	1.1	1.1
27	1.3	1.2	1.2	1.2	1.2	1.2	1.2	1.1	1.1	1.1	1.1	1.1
28	1.3	1.3	1.2	1.2	1.2	1.2	1.2	1.2	1.1	1.1	1.1	1.1
29	1.3	1.3	1.3	1.3	1.2	1.2	1.2	1.2	1.2	1.2	1.1	1.1
30	1.3	1.3	1.3	1.3	1.3	1.2	1.2	1.2	1.2	1.2	1.2	1.1
31	1.4	1.3	1.3	1.3	1.3	1.3	1.2	1.2	1.2	1.2	1.2	1.2
32	1.4	1.4	1.3	1.3	1.3	1.3	1.3	1.3	1.2	1.2	1.2	1.2
33	1.4	1.4	1.4	1.3	1.3	1.3	1.3	1.3	1.3	1.2	1.2	1.2
34	1.4	1.4	1.4	1.4	1.3	1.3	1.3	1.3	1.3	1.3	1.2	1.2
35	1.4	1.4	1.4	1.4	1.3	1.3	1.3	1.3	1.3	1.2	1.2	1.2
36	1.5	1.4	1.4	1.4	1.4	1.3	1.3	1.3	1.3	1.3	1.3	1.2
37	1.3	1.3	1.3	1.2	1.2	1.2	1.2	1.2	1.1	1.1	1.1	1.1
38	1.3	1.2	1.2	1.2	1.2	1.2	1.2	1.1	1.1	1.1	1.1	1.1
39	1.2	1.2	1.2	1.2	1.2	1.2	1.1	1.1	1.1	1.1	1.1	1.1
40	1.2	1.2	1.2	1.2	1.1	1.1	1.1	1.1	1.1	1.1	1.1	1
41	1.2	1.2	1.2	1.1	1.1	1.1	1.1	1.1	1.1	1	1	1
42	1.2	1.1	1.1	1.1	1.1	1.1	1.1	1.1	1	1	1	1
43	1.2	1.1	1.1	1.1	1.1	1.1	1.1	1.1	1	1	1	1
44	1.2	1.2	1.1	1.1	1.1	1.1	1.1	1.1	1.1	1	1	1
45	1.2	1.2	1.2	1.2	1.1	1.1	1.1	1.1	1.1	1.1	1	1
46	1.2	1.2	1.2	1.2	1.2	1.1	1.1	1.1	1.1	1.1	1.1	1
47	1.2	1.2	1.2	1.2	1.2	1.1	1.1	1.1	1.1	1.1	1.1	1.1
48	1.3	1.2	1.2	1.2	1.2	1.2	1.2	1.1	1.1	1.1	1.1	1.1
49	1.3	1.3	1.2	1.2	1.2	1.2	1.2	1.2	1.1	1.1	1.1	1.1
50	1.3	1.3	1.3	1.2	1.2	1.2	1.2	1.2	1.2	1.1	1.1	1.1
51	1.3	1.3	1.3	1.3	1.3	1.2	1.2	1.2	1.2	1.2	1.1	1.1
52	1.3	1.3	1.3	1.3	1.3	1.2	1.2	1.2	1.2	1.2	1.2	1.2
53	1.3	1.3	1.3	1.3	1.3	1.2	1.2	1.2	1.2	1.2	1.2	1.1
54	1.4	1.3	1.3	1.3	1.3	1.3	1.2	1.2	1.2	1.2	1.2	1.2
55	1.3	1.2	1.2	1.2	1.2	1.2	1.1	1.1	1.1	1.1	1.1	1.1
56	1.2	1.2	1.2	1.2	1.2	1.1	1.1	1.1	1.1	1.1	1.1	1
57	1.2	1.2	1.2	1.1	1.1	1.1	1.1	1.1	1.1	1.1	1	1
58	1.2	1.2	1.1	1.1	1.1	1.1	1.1	1.1	1	1	1	1
59	1.1	1.1	1.1	1.1	1.1	1.1	1	1	1	1	1	1
60	1.1	1.1	1.1	1.1	1	1	1	1	1	1	1	1
61	1.1	1.1	1.1	1.1	1	1	1	1	1	1	1	0.9
62	1.1	1.1	1.1	1.1	1.1	1	1	1	1	1	1	1
63	1.1	1.1	1.1	1.1	1.1	1.1	1	1	1	1	1	1
64	1.2	1.1	1.1	1.1	1.1	1.1	1.1	1	1	1	1	1
65	1.2	1.2	1.1	1.1	1.1	1.1	1.1	1.1	1	1	1	1
66	1.2	1.2	1.2	1.1	1.1	1.1	1.1	1.1	1.1	1	1	1
67	1.2	1.2	1.2	1.1	1.1	1.1	1.1	1.1	1.1	1.1	1	1
68	1.2	1.2	1.2	1.2	1.1	1.1	1.1	1.1	1.1	1.1	1.1	1
69	1.2	1.2	1.2	1.2	1.2	1.1	1.1	1.1	1.1	1.1	1.1	1.1
70	1.2	1.2	1.2	1.2	1.2	1.2	1.1	1.1	1.1	1.1	1.1	1.1
71	1.3	1.2	1.2	1.2	1.2	1.2	1.2	1.1	1.1	1.1	1.1	1.1
72	1.2	1.2	1.2	1.2	1.2	1.2	1.1	1.1	1.1	1.1	1.1	1.1
73	1.2	1.2	1.2	1.2	1.1	1.1	1.1	1.1	1.1	1.1	1.1	1
74	1.2	1.2	1.1	1.1	1.1	1.1	1.1	1.1	1.1	1	1	1
75	1.2	1.1	1.1	1.1	1.1	1.1	1.1	1	1	1	1	1
76	1.1	1.1	1.1	1.1	1.1	1	1	1	1	1	1	1
77	1.1	1.1	1.1	1	1	1	1	1	1	1	0.9	0.9
78	1.1	1	1	1	1	1	1	1	0.9	0.9	0.9	0.9
79	1	1	1	1	1	1	1	0.9	0.9	0.9	0.9	0.9
80	1.1	1	1	1	1	1	1	1	0.9	0.9	0.9	0.9
81	1.1	1.1	1	1	1	1	1	1	1	0.9	0.9	0.9
82	1.1	1.1	1.1	1	1	1	1	1	1	1	0.9	0.9
83	1.1	1.1	1.1	1.1	1	1	1	1	1	1	1	0.9
84	1.1	1.1	1.1	1.1	1.1	1	1	1	1	1	1	1
85	1.1	1.1	1.1	1.1	1.1	1	1	1	1	1	1	1
86	1.1	1.1	1.1	1.1	1.1	1.1	1	1	1	1	1	1
87	1.1	1.1	1.1	1.1	1.1	1.1	1.1	1	1	1	1	1
88	1.2	1.1	1.1	1.1	1.1	1.1	1.1	1	1	1	1	1
89	1.2	1.1	1.1	1.1	1.1	1.1	1.1	1	1	1	1	1
90	1.2	1.1	1.1	1.1	1.1	1.1	1.1	1.1	1	1	1	1
91	1.2	1.2	1.1	1.1	1.1	1.1	1.1	1.1	1	1	1	1
92	1.1	1.1	1.1	1.1	1.1	1.1	1	1	1	1	1	1
93	1.1	1.1	1.1	1.1	1	1	1	1	1	1	1	0.9
94	1.1	1.1	1	1	1	1	1	1	1	0.9	0.9	0.9
95	1	1	1	1	1	1	0.9	0.9	0.9	0.9	0.9	0.9
96	1	1	1	1	0.9	0.9	0.9	0.9	0.9	0.9	0.9	0.9
97	1	1	1	0.9	0.9	0.9	0.9	0.9	0.9	0.9	0.9	0.8
98	1	1	1	1	0.9	0.9	0.9	0.9	0.9	0.9	0.9	0.9
99	1	1	1	1	1	0.9	0.9	0.9	0.9	0.9	0.9	0.9
100	1	1	1	1	1	1	0.9	0.9	0.9	0.9	0.9	0.9
101	1	1	1	1	1	1	1	0.9	0.9	0.9	0.9	0.9
102	1	1	1	1	1	1	1	0.9	0.9	0.9	0.9	0.9
103	1.1	1	1	1	1	1	1	1	0.9	0.9	0.9	0.9
104	1.1	1.1	1	1	1	1	1	1	1	0.9	0.9	0.9
105	1.1	1.1	1.1	1	1	1	1	1	1	1	0.9	0.9
106	1.1	1.1	1.1	1	1	1	1	1	1	1	0.9	0.9
107	1.1	1.1	1	1	1	1	1	1	1	0.9	0.9	0.9
108	1.1	1.1	1.1	1	1	1	1	1	1	1	0.9	0.9
109	1.2	1.2	1.1	1.1	1.1	1.1	1.1	1.1	1.1	1	1	1
110	1.1	1.1	1.1	1.1	1.1	1.1	1	1	1	1	1	1
111	1.1	1.1	1.1	1.1	1.1	1	1	1	1	1	1	1
112	1.1	1.1	1.1	1	1	1	1	1	1	1	0.9	0.9
113	1.1	1	1	1	1	1	1	0.9	0.9	0.9	0.9	0.9
114	1	1	1	1	1	0.9	0.9	0.9	0.9	0.9	0.9	0.9
115	1	1	1	1	0.9	0.9	0.9	0.9	0.9	0.9	0.9	0.9
116	1	1	1	1	1	0.9	0.9	0.9	0.9	0.9	0.9	0.9
117	1	1	1	1	1	0.9	0.9	0.9	0.9	0.9	0.9	0.9
118	1	1	1	1	1	1	0.9	0.9	0.9	0.9	0.9	0.9
119	1	1	1	1	1	1	0.9	0.9	0.9	0.9	0.9	0.9
120	1	1	1	1	1	1	1	0.9	0.9	0.9	0.9	0.9
121	1	1	1	1	1	1	1	0.9	0.9	0.9	0.9	0.9
122	1.1	1	1	1	1	1	1	0.9	0.9	0.9	0.9	0.9
123	1.1	1	1	1	1	1	1	1	0.9	0.9	0.9	0.9
124	1.1	1	1	1	1	1	1	1	0.9	0.9	0.9	0.9
125	1.1	1.1	1	1	1	1	1	1	1	0.9	0.9	0.9
126	1.1	1	1	1	1	1	1	1	0.9	0.9	0.9	0.9
127	2.7	2.6	2.5	2.4	2.3	2.3	2.2	2.2	2.1	2	2	1.9
128	1.2	1.2	1.2	1.2	1.1	1.1	1.1	1.1	1.1	1.1	1	1
129	3.9	3.7	3.5	3.3	3.2	3.1	2.9	2.8	2.7	2.6	4.1	3.9
130	2.1	2	2	1.9	1.9	1.8	1.8	1.8	1.7	1.7	1.6	1.6
131	1.1	1.1	1.1	1.1	1.1	1	1	1	1	1	1	1
132	2	1.9	1.9	1.8	1.8	1.7	1.7	1.6	1.6	1.6	1.5	1.5
133	2.4	2.4	2.3	2.2	2.1	2.1	2	2	1.9	1.9	1.8	1.8
134	2	1.9	1.9	1.8	1.8	1.8	1.7	1.7	1.6	1.6	1.6	1.5
135	1.1	1.1	1.1	1	1	1	1	1	1	1	0.9	0.9
136	1.1	1.1	1.1	1	1	1	1	1	1	1	0.9	0.9
137	1.1	1.1	1.1	1	1	1	1	1	1	1	0.9	0.9
138	1.1	1.1	1.1	1	1	1	1	1	1	1	0.9	0.9
139	1.1	1.1	1.1	1	1	1	1	1	1	1	0.9	0.9
140	1.1	1.1	1	1	1	1	1	1	1	0.9	0.9	0.9
141	1.1	1.1	1	1	1	1	1	1	1	0.9	0.9	0.9
142	1.1	1.1	1	1	1	1	1	1	1	0.9	0.9	0.9
143	1.1	1.1	1	1	1	1	1	1	1	0.9	0.9	0.9
144	1.1	1	1	1	1	1	1	1	0.9	0.9	0.9	0.9
145	21.2	19.2	15.3	12.7	10.9	9.6	8.6	7.7	7	6.5	26.1	19.1
146	13.3	11.3	9.9	8.8	7.9	7.2	6.6	6.1	5.6	5.2	17.6	14.2
147	17	13.8	11.6	10	8.9	7.9	7.2	6.6	6.1	5.6	21.8	16.7
148	2.7	2.6	2.5	2.5	2.4	2.3	2.2	2.2	2.1	2.1	2.3	2.2
149	2.7	2.6	2.5	2.4	2.4	2.3	2.2	2.2	2.1	2	2.1	2.1
150	2	1.9	1.9	1.9	1.8	1.8	1.7	1.7	1.6	1.6	1.6	1.5
151	2.4	2.3	2.2	2.2	2.1	2	2	1.9	1.9	1.8	1.8	1.7
152	2.1	2	1.9	1.9	1.9	1.8	1.8	1.7	1.7	1.6	1.6	1.6
153	1.2	1.1	1.1	1.1	1.1	1.1	1.1	1	1	1	1	1
154	1.1	1.1	1.1	1.1	1.1	1.1	1	1	1	1	1	1
155	1.1	1.1	1.1	1.1	1.1	1.1	1	1	1	1	1	1
156	1.1	1.1	1.1	1.1	1.1	1	1	1	1	1	1	1
157	1.1	1.1	1.1	1.1	1.1	1	1	1	1	1	1	1
158	1.1	1.1	1.1	1.1	1	1	1	1	1	1	1	1
159	1.1	1.1	1.1	1.1	1	1	1	1	1	1	1	0.9
160	1.1	1.1	1.1	1	1	1	1	1	1	1	0.9	0.9
161	1.1	1.1	1	1	1	1	1	1	1	0.9	0.9	0.9
162	1.1	1	1	1	1	1	1	1	0.9	0.9	0.9	0.9
163	21.6	20.2	16	13.4	11.5	10	9	8.1	7.4	6.8	24	18.2
164	23	22.4	17.3	14.1	12	10.4	9.2	8.3	7.5	6.9	28.7	20.6
165	16.6	14.8	12.4	10.7	9.4	8.5	7.7	7	6.4	6	22.1	17
166	15	12.7	10.9	9.6	8.6	7.7	7	6.5	6	5.6	21.1	16.4
167	2.7	2.6	2.5	2.4	2.4	2.3	2.2	2.2	2.1	2.1	2	2
168	2.6	2.5	2.4	2.4	2.3	2.2	2.2	2.1	2.1	2	2	1.9
169	2.6	2.5	2.4	2.4	2.3	2.2	2.2	2.1	2	2	1.9	1.9
170	2.2	2.2	2.1	2	2	1.9	1.9	1.9	1.8	1.8	1.7	1.7
171	1.2	1.2	1.2	1.2	1.1	1.1	1.1	1.1	1.1	1.1	1.1	1
172	1.2	1.2	1.2	1.1	1.1	1.1	1.1	1.1	1.1	1.1	1	1
173	1.2	1.2	1.2	1.1	1.1	1.1	1.1	1.1	1.1	1	1	1
174	1.2	1.2	1.1	1.1	1.1	1.1	1.1	1.1	1	1	1	1
175	1.2	1.1	1.1	1.1	1.1	1.1	1.1	1	1	1	1	1
176	1.1	1.1	1.1	1.1	1.1	1.1	1	1	1	1	1	1
177	1.1	1.1	1.1	1.1	1.1	1	1	1	1	1	1	1
178	1.7	1.6	1.6	1.5	1.5	1.5	1.5	1.4	1.4	1.4	6	5.5
179	1.1	1.1	1.1	1	1	1	1	1	1	1	1.4	1.4
180	1.1	1.1	1	1	1	1	1	1	1	0.9	0.9	0.9
181	54.6	72.9	32.7	22.8	17.7	14.6	12.4	10.8	9.6	8.6	49	40.6
182	38	46.5	27.7	20.4	16.2	13.6	11.7	10.2	9.1	8.3	40.6	30.5
183	39.4	47.8	28	20.4	16.2	13.5	11.6	10.2	9.1	8.2	42	32.2
184	12.4	10.8	9.5	8.6	7.8	7.1	6.6	6.1	5.7	5.3	18	14.7
185	6.7	6.2	5.7	5.4	5.1	4.8	4.5	4.3	4.1	3.9	9.2	8.3
186	6.8	6.3	5.9	5.5	5.1	4.8	4.6	4.4	4.1	3.9	8.9	8
187	3	2.9	2.8	2.7	2.6	2.5	2.4	2.4	2.3	2.2	2.2	2.1
188	2.8	2.7	2.6	2.6	2.5	2.4	2.3	2.3	2.2	2.2	2.1	2.1
189	1.5	1.5	1.4	1.4	1.4	1.4	1.4	1.3	1.3	1.3	1.3	1.2
190	1.3	1.2	1.2	1.2	1.2	1.2	1.1	1.1	1.1	1.1	1.1	1.1
191	1.2	1.2	1.2	1.2	1.2	1.1	1.1	1.1	1.1	1.1	1.1	1.1
192	1.2	1.2	1.2	1.2	1.1	1.1	1.1	1.1	1.1	1.1	1	1
193	1.2	1.2	1.2	1.1	1.1	1.1	1.1	1.1	1.1	1	1	1
194	1.2	1.2	1.1	1.1	1.1	1.1	1.1	1.1	1	1	1	1
195	1.1	1.1	1.1	1.1	1.1	1.1	1.1	1	1	1	1	1
196	1.9	1.8	1.8	1.7	1.7	1.7	1.6	1.6	1.5	1.5	3.9	3.7
197	1.4	1.3	1.3	1.3	1.3	1.2	1.2	1.2	1.2	1.2	5.4	5
198	1.1	1.1	1.1	1	1	1	1	1	1	0.9	2.9	2.8
199	93.8	94.4	34.7	24	18.6	15.3	13	11.3	10.1	9	64.4	63.1
200	57.6	76.9	33.9	23.6	18.4	15.1	12.9	11.2	10	9	48.4	40.9
201	17.1	15.7	13.3	11.5	10.2	9.1	8.3	7.6	7	6.5	23.4	18.2
202	3.4	3.3	3.2	3.1	3	2.9	2.8	2.7	2.6	2.6	7	6.5
203	6.5	6.1	5.7	5.3	5	4.8	4.5	4.3	4.1	3.9	11.4	10.1
204	8.4	7.7	7.1	6.6	6.1	5.7	5.4	5.1	4.8	4.6	11.8	10.4
205	3.1	3	2.9	2.8	2.8	2.7	2.6	2.5	2.5	2.4	2.3	2.3
206	2.4	2.3	2.3	2.2	2.2	2.1	2.1	2	2	1.9	1.9	1.8
207	1.3	1.3	1.3	1.3	1.3	1.2	1.2	1.2	1.2	1.2	1.2	1.1
208	1.3	1.3	1.3	1.3	1.2	1.2	1.2	1.2	1.2	1.2	1.1	1.1
209	1.3	1.3	1.2	1.2	1.2	1.2	1.2	1.2	1.1	1.1	1.1	1.1
210	1.3	1.2	1.2	1.2	1.2	1.2	1.1	1.1	1.1	1.1	1.1	1.1
211	1.2	1.2	1.2	1.2	1.1	1.1	1.1	1.1	1.1	1.1	1.1	1
212	1.2	1.2	1.2	1.1	1.1	1.1	1.1	1.1	1.1	1	1	1
213	1.2	1.2	1.1	1.1	1.1	1.1	1.1	1.1	1	1	1	1
214	1.1	1.1	1.1	1.1	1.1	1.1	1	1	1	1	1.8	1.7
215	1.1	1.1	1.1	1.1	1	1	1	1	1	1	5.6	5.2
216	1.1	1.1	1	1	1	1	1	1	1	0.9	1.3	1.3
217	70.2	98	36	24.9	19.3	15.9	13.5	11.8	10.4	9.4	54.3	47.9
218	23.1	23.8	18.7	15.4	13.2	11.5	10.2	9.2	8.4	7.7	29.8	22
219	3.5	3.4	3.3	3.2	3.1	3	2.9	2.8	2.7	2.6	6	5.7
220	3.3	3.2	3.1	3	2.9	2.8	2.7	2.7	2.6	2.5	2.5	2.4
221	3.3	3.2	3.1	3	2.9	2.8	2.8	2.7	2.6	2.5	2.5	2.4
222	3.3	3.2	3.1	3	2.9	2.8	2.8	2.7	2.6	2.5	2.5	2.4
223	3	2.9	2.8	2.7	2.6	2.6	2.5	2.4	2.4	2.3	2.3	2.2
224	2.3	2.2	2.2	2.1	2.1	2	2	1.9	1.9	1.9	1.8	1.8
225	1.4	1.4	1.4	1.3	1.3	1.3	1.3	1.3	1.2	1.2	1.2	1.2
226	1.4	1.3	1.3	1.3	1.3	1.3	1.2	1.2	1.2	1.2	1.2	1.2
227	1.3	1.3	1.3	1.3	1.2	1.2	1.2	1.2	1.2	1.2	1.1	1.1
228	1.3	1.3	1.3	1.2	1.2	1.2	1.2	1.2	1.1	1.1	1.1	1.1
229	1.3	1.2	1.2	1.2	1.2	1.2	1.1	1.1	1.1	1.1	1.1	1.1
230	1.2	1.2	1.2	1.2	1.2	1.1	1.1	1.1	1.1	1.1	1.1	1
231	1.2	1.2	1.2	1.1	1.1	1.1	1.1	1.1	1.1	1	1	1
232	1.2	1.1	1.1	1.1	1.1	1.1	1.1	1	1	1	1	1
233	1.1	1.1	1.1	1.1	1.1	1	1	1	1	1	1	1
234	1.1	1.1	1	1	1	1	1	1	1	0.9	0.9	0.9
235	5.1	4.8	4.6	4.4	4.2	4	3.9	3.7	3.6	3.5	10.5	9.5
236	4.1	4	3.8	3.7	3.5	3.4	3.3	3.2	3.1	3	10.3	9.3
237	3.5	3.4	3.3	3.2	3.1	3	2.9	2.8	2.8	2.7	2.7	2.7
238	3.4	3.3	3.2	3.1	3	2.9	2.8	2.7	2.7	2.6	2.5	2.5
239	3.4	3.3	3.2	3.1	3	2.9	2.8	2.7	2.7	2.6	2.5	2.5
240	3.3	3.2	3.1	3	2.9	2.9	2.8	2.7	2.6	2.6	2.5	2.4
241	3.1	3	2.9	2.8	2.7	2.7	2.6	2.5	2.5	2.4	2.3	2.3
242	1.5	1.5	1.5	1.4	1.4	1.4	1.4	1.4	1.3	1.3	1.3	1.3
243	1.4	1.4	1.4	1.4	1.4	1.3	1.3	1.3	1.3	1.3	1.3	1.2
244	1.4	1.4	1.4	1.4	1.3	1.3	1.3	1.3	1.3	1.2	1.2	1.2
245	1.4	1.3	1.3	1.3	1.3	1.3	1.2	1.2	1.2	1.2	1.2	1.2
246	1.3	1.3	1.3	1.3	1.2	1.2	1.2	1.2	1.2	1.2	1.1	1.1
247	1.3	1.3	1.2	1.2	1.2	1.2	1.2	1.2	1.1	1.1	1.1	1.1
248	1.2	1.2	1.2	1.2	1.2	1.2	1.1	1.1	1.1	1.1	1.1	1.1
249	1.2	1.2	1.2	1.2	1.1	1.1	1.1	1.1	1.1	1.1	1	1
250	1.2	1.1	1.1	1.1	1.1	1.1	1.1	1	1	1	1	1
251	1.1	1.1	1.1	1.1	1.1	1	1	1	1	1	1	1
252	1.1	1.1	1	1	1	1	1	1	1	0.9	1.4	1.4
253	4.7	4.5	4.3	4.2	4	3.8	3.7	3.6	3.5	3.3	10.4	9.4
254	3.8	3.7	3.6	3.4	3.3	3.2	3.1	3	2.9	2.9	3.5	3.4
255	3.5	3.4	3.3	3.2	3.1	3	2.9	2.8	2.8	2.7	2.6	2.6
256	3.1	3	3	2.9	2.8	2.7	2.7	2.6	2.5	2.5	2.4	2.4
257	2.9	2.8	2.7	2.7	2.6	2.5	2.5	2.4	2.4	2.3	2.3	2.2
258	2.4	2.3	2.3	2.2	2.2	2.1	2.1	2	2	2	1.9	1.9
259	1.6	1.6	1.6	1.5	1.5	1.5	1.5	1.5	1.4	1.4	1.4	1.4
260	1.5	1.5	1.5	1.5	1.5	1.4	1.4	1.4	1.4	1.4	1.3	1.3
261	1.5	1.5	1.4	1.4	1.4	1.4	1.4	1.3	1.3	1.3	1.3	1.3
262	1.4	1.4	1.4	1.4	1.4	1.3	1.3	1.3	1.3	1.3	1.3	1.2
263	1.4	1.4	1.4	1.3	1.3	1.3	1.3	1.3	1.2	1.2	1.2	1.2
264	1.3	1.3	1.3	1.3	1.3	1.2	1.2	1.2	1.2	1.2	1.2	1.1
265	1.3	1.3	1.3	1.3	1.2	1.2	1.2	1.2	1.2	1.2	1.1	1.1
266	1.3	1.3	1.2	1.2	1.2	1.2	1.2	1.1	1.1	1.1	1.1	1.1
267	1.2	1.2	1.2	1.2	1.1	1.1	1.1	1.1	1.1	1.1	1.1	1
268	1.2	1.1	1.1	1.1	1.1	1.1	1.1	1.1	1	1	1	1
269	1.1	1.1	1.1	1.1	1.1	1	1	1	1	1	1	1
270	1.1	1.1	1	1	1	1	1	1	1	0.9	0.9	0.9
271	4	3.9	3.7	3.6	3.5	3.4	3.3	3.2	3.1	3	5.1	4.8
272	3.9	3.8	3.6	3.5	3.4	3.3	3.2	3.1	3	2.9	2.9	2.8
273	3.7	3.6	3.5	3.4	3.3	3.2	3.1	3	2.9	2.9	2.8	2.7
274	3.5	3.4	3.3	3.2	3.1	3.1	3	2.9	2.8	2.7	2.7	2.6
275	3.3	3.2	3.1	3	2.9	2.8	2.8	2.7	2.6	2.6	2.5	2.5
276	2.9	2.8	2.7	2.7	2.6	2.6	2.5	2.4	2.4	2.3	2.3	2.2
277	1.7	1.6	1.6	1.6	1.6	1.5	1.5	1.5	1.5	1.5	1.4	1.4
278	1.6	1.6	1.5	1.5	1.5	1.5	1.5	1.4	1.4	1.4	1.4	1.4
279	1.5	1.5	1.5	1.5	1.4	1.4	1.4	1.4	1.4	1.3	1.3	1.3
280	1.4	1.4	1.4	1.4	1.4	1.3	1.3	1.3	1.3	1.3	1.3	1.2
281	1.4	1.4	1.4	1.3	1.3	1.3	1.3	1.3	1.2	1.2	1.2	1.2
282	1.3	1.3	1.3	1.3	1.3	1.3	1.2	1.2	1.2	1.2	1.2	1.2
283	1.3	1.3	1.3	1.3	1.3	1.2	1.2	1.2	1.2	1.2	1.2	1.1
284	1.3	1.3	1.2	1.2	1.2	1.2	1.2	1.2	1.1	1.1	1.1	1.1
285	1.2	1.2	1.2	1.2	1.2	1.1	1.1	1.1	1.1	1.1	1.1	1.1
286	1.2	1.1	1.1	1.1	1.1	1.1	1.1	1.1	1	1	1	1
287	1.1	1.1	1.1	1.1	1.1	1	1	1	1	1	1	1
288	1.1	1.1	1	1	1	1	1	1	1	0.9	0.9	0.9
289	4.2	4	3.9	3.7	3.6	3.5	3.4	3.3	3.2	3.1	5.1	4.9
290	4.1	3.9	3.8	3.7	3.5	3.4	3.3	3.2	3.1	3.1	3	2.9
291	3.8	3.7	3.6	3.5	3.4	3.3	3.2	3.1	3	2.9	2.9	2.8
292	3.7	3.6	3.5	3.4	3.3	3.2	3.1	3	2.9	2.9	2.8	2.7
293	3.7	3.6	3.5	3.4	3.3	3.2	3.1	3	2.9	2.9	2.8	2.7
294	3.5	3.4	3.3	3.2	3.1	3	3	2.9	2.8	2.8	2.7	2.6
295	2	1.9	1.9	1.9	1.8	1.8	1.8	1.8	1.7	1.7	1.7	1.7
296	1.7	1.6	1.6	1.6	1.6	1.5	1.5	1.5	1.5	1.5	1.4	1.4
297	1.6	1.5	1.5	1.5	1.5	1.5	1.4	1.4	1.4	1.4	1.4	1.4
298	1.5	1.5	1.5	1.4	1.4	1.4	1.4	1.4	1.3	1.3	1.3	1.3
299	1.4	1.4	1.4	1.4	1.4	1.3	1.3	1.3	1.3	1.3	1.3	1.2
300	1.3	1.3	1.3	1.3	1.3	1.2	1.2	1.2	1.2	1.2	1.2	1.2
301	1.3	1.3	1.3	1.3	1.3	1.2	1.2	1.2	1.2	1.2	1.2	1.1
302	1.3	1.3	1.3	1.2	1.2	1.2	1.2	1.2	1.2	1.1	1.1	1.1
303	1.2	1.2	1.2	1.2	1.2	1.1	1.1	1.1	1.1	1.1	1.1	1.1
304	1.1	1.1	1.1	1.1	1.1	1.1	1.1	1	1	1	1	1
305	1.1	1.1	1.1	1.1	1.1	1	1	1	1	1	1	1
306	1.1	1	1	1	1	1	1	1	0.9	0.9	0.9	0.9
307	4.3	4.2	4	3.9	3.8	3.6	3.5	3.4	3.3	3.2	7.3	6.8
308	4.2	4	3.9	3.8	3.7	3.5	3.4	3.3	3.2	3.2	3.1	3
309	4	3.9	3.7	3.6	3.5	3.4	3.3	3.2	3.1	3.1	3	2.9
310	3.8	3.7	3.6	3.5	3.4	3.3	3.2	3.1	3	3	2.9	2.8
311	3.7	3.6	3.5	3.4	3.3	3.2	3.1	3	2.9	2.9	2.8	2.7
312	2.7	2.7	2.6	2.5	2.5	2.4	2.4	2.4	2.3	2.3	2.2	2.2
313	1.7	1.7	1.7	1.6	1.6	1.6	1.6	1.6	1.5	1.5	1.5	1.5
314	1.7	1.6	1.6	1.6	1.6	1.6	1.5	1.5	1.5	1.5	1.5	1.4
315	1.6	1.6	1.6	1.5	1.5	1.5	1.5	1.5	1.4	1.4	1.4	1.4
316	1.6	1.6	1.5	1.5	1.5	1.5	1.4	1.4	1.4	1.4	1.4	1.4
317	1.5	1.5	1.5	1.4	1.4	1.4	1.4	1.4	1.3	1.3	1.3	1.3
318	1.4	1.4	1.4	1.3	1.3	1.3	1.3	1.3	1.2	1.2	1.2	1.2
319	1.3	1.3	1.2	1.2	1.2	1.2	1.2	1.2	1.2	1.1	1.1	1.1
320	1.2	1.2	1.2	1.2	1.2	1.2	1.1	1.1	1.1	1.1	1.1	1.1
321	1.2	1.2	1.2	1.2	1.1	1.1	1.1	1.1	1.1	1.1	1.1	1
322	1.1	1.1	1.1	1.1	1.1	1.1	1	1	1	1	1	1
323	1.1	1.1	1	1	1	1	1	1	1	1	0.9	0.9
324	1	1	1	1	1	1	0.9	0.9	0.9	0.9	0.9	0.9
325	4.3	4.2	4	3.9	3.7	3.6	3.5	3.4	3.3	3.2	4.3	4.2
326	4.2	4	3.9	3.7	3.6	3.5	3.4	3.3	3.2	3.1	3.1	3
327	4	3.9	3.7	3.6	3.5	3.4	3.3	3.2	3.1	3.1	3	2.9
328	3.9	3.8	3.7	3.6	3.5	3.4	3.3	3.2	3.1	3	3	2.9
329	3.7	3.6	3.5	3.4	3.3	3.2	3.1	3.1	3	2.9	2.8	2.8
330	3	2.9	2.9	2.8	2.7	2.7	2.6	2.6	2.5	2.5	2.4	2.4
331	1.6	1.6	1.6	1.6	1.5	1.5	1.5	1.5	1.5	1.4	1.4	1.4
332	1.5	1.4	1.4	1.4	1.4	1.4	1.4	1.3	1.3	1.3	1.3	1.3
333	1.4	1.4	1.4	1.3	1.3	1.3	1.3	1.3	1.3	1.3	1.2	1.2
334	1.4	1.4	1.4	1.4	1.4	1.4	1.3	1.3	1.3	1.3	1.3	1.3
335	1.4	1.4	1.4	1.4	1.4	1.4	1.3	1.3	1.3	1.3	1.3	1.3
336	1.4	1.4	1.4	1.3	1.3	1.3	1.3	1.3	1.3	1.2	1.2	1.2
337	1.3	1.3	1.3	1.3	1.2	1.2	1.2	1.2	1.2	1.2	1.1	1.1
338	1.2	1.2	1.2	1.1	1.1	1.1	1.1	1.1	1.1	1.1	1	1
339	1.1	1.1	1.1	1.1	1.1	1	1	1	1	1	1	1
340	1.2	1.1	1.1	1.1	1.1	1.1	1.1	1.1	1	1	1	1
341	1.1	1.1	1.1	1.1	1	1	1	1	1	1	1	1
342	1.1	1	1	1	1	1	1	1	0.9	0.9	0.9	0.9
343	1	1	1	1	1	1	0.9	0.9	0.9	0.9	0.9	0.9
344	1.1	1.1	1.1	1.1	1.1	1.1	1	1	1	1	1	1
345	1.3	1.2	1.2	1.2	1.2	1.2	1.2	1.1	1.1	1.1	1.1	1.1
346	1.4	1.4	1.4	1.4	1.4	1.3	1.3	1.3	1.3	1.3	1.3	1.2
347	1.6	1.5	1.5	1.5	1.5	1.5	1.4	1.4	1.4	1.4	1.4	1.4
348	1.6	1.6	1.5	1.5	1.5	1.5	1.5	1.5	1.4	1.4	1.4	1.4
349	4.2	4.1	3.9	3.8	3.7	3.6	3.4	3.3	3.2	3.1	5	4.8
350	4.2	4	3.9	3.8	3.6	3.5	3.4	3.3	3.2	3.1	3.1	3
351	4.1	4	3.9	3.7	3.6	3.5	3.4	3.3	3.2	3.1	3	3
352	4.1	4	3.9	3.7	3.6	3.5	3.4	3.3	3.2	3.1	3	3
353	4	3.8	3.7	3.6	3.5	3.4	3.3	3.2	3.1	3	3	2.9
354	3.7	3.6	3.5	3.4	3.3	3.2	3.1	3.1	3	2.9	2.8	2.8
355	2	2	1.9	1.9	1.9	1.9	1.8	1.8	1.8	1.7	1.7	1.7
356	1.5	1.5	1.5	1.5	1.4	1.4	1.4	1.4	1.4	1.4	1.3	1.3
357	1.5	1.4	1.4	1.4	1.4	1.4	1.4	1.3	1.3	1.3	1.3	1.3
358	1.4	1.4	1.4	1.4	1.3	1.3	1.3	1.3	1.3	1.3	1.3	1.2
359	1.4	1.3	1.3	1.3	1.3	1.3	1.3	1.2	1.2	1.2	1.2	1.2
360	1.4	1.4	1.4	1.3	1.3	1.3	1.3	1.3	1.3	1.2	1.2	1.2
361	1.3	1.3	1.3	1.3	1.2	1.2	1.2	1.2	1.2	1.2	1.1	1.1
362	1.2	1.2	1.2	1.2	1.2	1.1	1.1	1.1	1.1	1.1	1.1	1.1
363	1	1	1	1	1	1	1	1	1	0.9	0.9	0.9
364	1	1	0.9	0.9	0.9	0.9	0.9	0.9	0.9	0.9	0.9	0.9
365	1.1	1.1	1.1	1.1	1	1	1	1	1	1	1	1
366	1	1	1	1	1	1	1	0.9	0.9	0.9	0.9	0.9
367	1.1	1	1	1	1	1	1	1	1	0.9	0.9	0.9
368	1.2	1.2	1.2	1.2	1.2	1.1	1.1	1.1	1.1	1.1	1.1	1.1
369	1.2	1.2	1.2	1.2	1.2	1.1	1.1	1.1	1.1	1.1	1.1	1.1
370	1.2	1.2	1.2	1.2	1.2	1.2	1.1	1.1	1.1	1.1	1.1	1.1
371	1.5	1.5	1.5	1.5	1.4	1.4	1.4	1.4	1.4	1.3	1.3	1.3
372	1.7	1.6	1.6	1.6	1.6	1.6	1.5	1.5	1.5	1.5	1.5	1.4
373	4.1	4	3.8	3.7	3.6	3.4	3.3	3.2	3.1	3.1	3	3
374	4.1	3.9	3.8	3.7	3.6	3.4	3.3	3.2	3.1	3.1	3	2.9
375	4.1	4	3.8	3.7	3.6	3.5	3.4	3.3	3.2	3.1	3	2.9
376	4.1	4	3.8	3.7	3.6	3.5	3.4	3.3	3.2	3.1	3	2.9
377	3.9	3.8	3.7	3.6	3.4	3.3	3.2	3.2	3.1	3	2.9	2.8
378	3.6	3.5	3.4	3.3	3.2	3.1	3.1	3	2.9	2.8	2.8	2.7
379	1.8	1.8	1.8	1.8	1.7	1.7	1.7	1.7	1.6	1.6	1.6	1.6
380	1.4	1.4	1.4	1.4	1.3	1.3	1.3	1.3	1.3	1.3	1.2	1.2
381	1.4	1.3	1.3	1.3	1.3	1.3	1.3	1.2	1.2	1.2	1.2	1.2
382	1.3	1.3	1.3	1.3	1.2	1.2	1.2	1.2	1.2	1.2	1.2	1.1
383	1.2	1.2	1.2	1.2	1.2	1.2	1.1	1.1	1.1	1.1	1.1	1.1
384	1.3	1.2	1.2	1.2	1.2	1.2	1.2	1.2	1.1	1.1	1.1	1.1
385	1.3	1.3	1.3	1.3	1.3	1.2	1.2	1.2	1.2	1.2	1.2	1.2
386	1.2	1.1	1.1	1.1	1.1	1.1	1.1	1.1	1.1	1	1	1
387	1.1	1.1	1.1	1.1	1	1	1	1	1	1	1	1
388	1	1	1	1	1	1	1	1	1	0.9	0.9	0.9
389	1	1	1	1	0.9	0.9	0.9	0.9	0.9	0.9	0.9	0.9
390	0.9	0.9	0.9	0.9	0.9	0.9	0.9	0.9	0.9	0.9	0.8	0.8
391	1	1	1	1	0.9	0.9	0.9	0.9	0.9	0.9	0.9	0.9
392	1.1	1.1	1	1	1	1	1	1	1	1	1	1
393	1.2	1.2	1.1	1.1	1.1	1.1	1.1	1.1	1.1	1.1	1	1
394	1.3	1.2	1.2	1.2	1.2	1.2	1.2	1.2	1.2	1.1	1.1	1.1
395	1.3	1.3	1.3	1.3	1.3	1.3	1.3	1.2	1.2	1.2	1.2	1.2
396	1.5	1.4	1.4	1.4	1.4	1.4	1.4	1.3	1.3	1.3	1.3	1.3
397	4	3.9	3.7	3.6	3.5	3.4	3.3	3.2	3.1	3	3	2.9
398	4	3.8	3.7	3.6	3.5	3.4	3.3	3.2	3.1	3	2.9	2.8
399	3.9	3.8	3.6	3.5	3.4	3.3	3.2	3.1	3	2.9	2.9	2.8
400	3.9	3.7	3.6	3.5	3.4	3.3	3.2	3.1	3	2.9	2.9	2.8
401	3.6	3.5	3.4	3.3	3.2	3.1	3	3	2.9	2.8	2.7	2.7
402	3.4	3.3	3.2	3.1	3	3	2.9	2.8	2.7	2.7	2.6	2.6
403	2.4	2.4	2.3	2.3	2.2	2.2	2.2	2.1	2.1	2	2	2
404	1.3	1.3	1.3	1.3	1.3	1.2	1.2	1.2	1.2	1.2	1.2	1.2
405	1.3	1.3	1.3	1.3	1.3	1.3	1.3	1.2	1.2	1.2	1.2	1.2
406	1.3	1.3	1.3	1.3	1.3	1.2	1.2	1.2	1.2	1.2	1.2	1.2
407	1.4	1.4	1.4	1.3	1.3	1.3	1.3	1.3	1.3	1.2	1.2	1.2
408	1.4	1.4	1.3	1.3	1.3	1.3	1.3	1.3	1.3	1.2	1.2	1.2
409	1.3	1.3	1.3	1.3	1.3	1.3	1.2	1.2	1.2	1.2	1.2	1.2
410	1.3	1.3	1.3	1.3	1.2	1.2	1.2	1.2	1.2	1.2	1.2	1.1
411	1.1	1.1	1.1	1.1	1.1	1.1	1	1	1	1	1	1
412	1.1	1.1	1.1	1.1	1	1	1	1	1	1	1	1
413	1.1	1	1	1	1	1	1	1	1	1	1	0.9
414	1	1	1	1	1	1	0.9	0.9	0.9	0.9	0.9	0.9
415	1	1	1	1	1	1	1	0.9	0.9	0.9	0.9	0.9
416	1.1	1.1	1.1	1.1	1.1	1.1	1	1	1	1	1	1
417	1.2	1.2	1.2	1.2	1.2	1.1	1.1	1.1	1.1	1.1	1.1	1.1
418	1.3	1.3	1.3	1.3	1.2	1.2	1.2	1.2	1.2	1.2	1.2	1.1
419	1.4	1.3	1.3	1.3	1.3	1.3	1.3	1.3	1.2	1.2	1.2	1.2
420	1.4	1.4	1.4	1.4	1.4	1.3	1.3	1.3	1.3	1.3	1.3	1.3
421	3.8	3.7	3.5	3.4	3.3	3.2	3.1	3	2.9	2.8	2.8	2.7
422	3.9	3.7	3.6	3.5	3.4	3.3	3.2	3.1	3	2.9	2.8	2.7
423	3.8	3.7	3.6	3.5	3.3	3.2	3.1	3.1	3	2.9	2.8	2.7
424	3.7	3.6	3.5	3.4	3.3	3.2	3.1	3	2.9	2.8	2.8	2.7
425	3.4	3.3	3.2	3.1	3	2.9	2.8	2.8	2.7	2.6	2.6	2.5
426	2.7	2.7	2.6	2.5	2.5	2.4	2.4	2.3	2.3	2.2	2.2	2.1
427	1.3	1.3	1.3	1.2	1.2	1.2	1.2	1.2	1.2	1.2	1.1	1.1
428	1.3	1.2	1.2	1.2	1.2	1.2	1.2	1.2	1.2	1.1	1.1	1.1
429	1.3	1.3	1.2	1.2	1.2	1.2	1.2	1.2	1.2	1.1	1.1	1.1
430	1.3	1.3	1.3	1.3	1.2	1.2	1.2	1.2	1.2	1.2	1.2	1.2
431	1.2	1.2	1.2	1.2	1.2	1.2	1.1	1.1	1.1	1.1	1.1	1.1
432	1.4	1.4	1.4	1.4	1.3	1.3	1.3	1.3	1.3	1.3	1.2	1.2
433	1.3	1.3	1.3	1.3	1.3	1.3	1.2	1.2	1.2	1.2	1.2	1.2
434	1.4	1.3	1.3	1.3	1.3	1.3	1.3	1.2	1.2	1.2	1.2	1.2
435	1.3	1.3	1.2	1.2	1.2	1.2	1.2	1.2	1.2	1.2	1.1	1.1
436	1.2	1.1	1.1	1.1	1.1	1.1	1.1	1.1	1.1	1	1	1
437	1.1	1.1	1.1	1.1	1.1	1.1	1.1	1.1	1	1	1	1
438	1.1	1.1	1.1	1.1	1.1	1.1	1	1	1	1	1	1
439	1.1	1.1	1	1	1	1	1	1	1	1	1	1
440	1.1	1.1	1.1	1.1	1.1	1.1	1	1	1	1	1	1
441	1.2	1.2	1.2	1.2	1.2	1.2	1.2	1.1	1.1	1.1	1.1	1.1
442	1.3	1.3	1.3	1.3	1.2	1.2	1.2	1.2	1.2	1.2	1.2	1.2
443	1.4	1.3	1.3	1.3	1.3	1.3	1.3	1.3	1.2	1.2	1.2	1.2
444	1.5	1.4	1.4	1.4	1.4	1.4	1.4	1.3	1.3	1.3	1.3	1.3
445	3.6	3.5	3.4	3.2	3.1	3	2.9	2.9	2.8	2.7	2.6	2.6
446	3.7	3.5	3.4	3.3	3.2	3.1	3	2.9	2.8	2.8	2.7	2.6
447	3.5	3.4	3.3	3.2	3.1	3	2.9	2.8	2.7	2.7	2.6	2.5
448	3.6	3.5	3.4	3.3	3.2	3.1	3	2.9	2.8	2.7	2.7	2.6
449	3.3	3.2	3.1	3	2.9	2.8	2.8	2.7	2.6	2.6	2.5	2.4
450	3	2.9	2.8	2.7	2.7	2.6	2.5	2.5	2.4	2.4	2.3	2.3
451	2.3	2.2	2.2	2.2	2.1	2.1	2	2	2	1.9	1.9	1.9
452	1.2	1.2	1.2	1.2	1.2	1.2	1.2	1.1	1.1	1.1	1.1	1.1
453	1.2	1.2	1.2	1.2	1.2	1.2	1.1	1.1	1.1	1.1	1.1	1.1
454	1.3	1.3	1.2	1.2	1.2	1.2	1.2	1.2	1.2	1.1	1.1	1.1
455	1.3	1.3	1.3	1.3	1.3	1.2	1.2	1.2	1.2	1.2	1.2	1.2
456	1.2	1.2	1.2	1.2	1.2	1.2	1.2	1.1	1.1	1.1	1.1	1.1
457	1.2	1.2	1.2	1.2	1.2	1.2	1.1	1.1	1.1	1.1	1.1	1.1
458	1.2	1.2	1.2	1.2	1.2	1.2	1.1	1.1	1.1	1.1	1.1	1.1
459	1.3	1.2	1.2	1.2	1.2	1.2	1.2	1.2	1.1	1.1	1.1	1.1
460	1.2	1.2	1.2	1.2	1.1	1.1	1.1	1.1	1.1	1.1	1.1	1.1
461	1.2	1.2	1.1	1.1	1.1	1.1	1.1	1.1	1.1	1.1	1.1	1
462	1.2	1.2	1.2	1.1	1.1	1.1	1.1	1.1	1.1	1.1	1.1	1.1
463	1.2	1.2	1.1	1.1	1.1	1.1	1.1	1.1	1.1	1.1	1.1	1
464	1.1	1.1	1.1	1.1	1.1	1.1	1	1	1	1	1	1
465	0.9	0.9	0.9	0.9	0.9	0.9	0.9	0.9	0.9	0.9	0.9	0.9
466	1.3	1.3	1.3	1.3	1.3	1.3	1.2	1.2	1.2	1.2	1.2	1.2
467	1.4	1.4	1.4	1.4	1.4	1.3	1.3	1.3	1.3	1.3	1.3	1.3
468	1.5	1.5	1.4	1.4	1.4	1.4	1.4	1.4	1.4	1.3	1.3	1.3
469	2.8	2.7	2.6	2.6	2.5	2.5	2.4	2.3	2.3	2.2	2.2	2.1
470	2.7	2.6	2.6	2.5	2.4	2.4	2.3	2.3	2.2	2.2	2.1	2.1
471	1.4	1.4	1.3	1.3	1.3	1.3	1.3	1.3	1.2	1.2	1.2	1.2
472	1.6	1.6	1.6	1.5	1.5	1.5	1.5	1.4	1.4	1.4	1.4	1.4
473	1.2	1.2	1.2	1.2	1.2	1.2	1.2	1.2	1.1	1.1	1.1	1.1
474	1.2	1.2	1.2	1.2	1.2	1.2	1.2	1.1	1.1	1.1	1.1	1.1
475	1.3	1.3	1.3	1.3	1.3	1.2	1.2	1.2	1.2	1.2	1.2	1.2
476	1.3	1.2	1.2	1.2	1.2	1.2	1.2	1.2	1.2	1.1	1.1	1.1
477	1.3	1.2	1.2	1.2	1.2	1.2	1.2	1.2	1.2	1.1	1.1	1.1
478	1.2	1.2	1.2	1.2	1.2	1.2	1.2	1.2	1.1	1.1	1.1	1.1
479	1.2	1.2	1.2	1.2	1.2	1.2	1.1	1.1	1.1	1.1	1.1	1.1
480	1.2	1.2	1.2	1.2	1.2	1.1	1.1	1.1	1.1	1.1	1.1	1.1
481	1.2	1.2	1.1	1.1	1.1	1.1	1.1	1.1	1.1	1.1	1.1	1.1
482	1.1	1.1	1.1	1.1	1.1	1.1	1.1	1.1	1	1	1	1
483	0.7	0.7	0.7	0.7	0.7	0.7	0.7	0.7	0.7	0.7	0.7	0.7
484	1.3	1.3	1.3	1.3	1.3	1.3	1.3	1.2	1.2	1.2	1.2	1.2
485	1.4	1.4	1.4	1.4	1.4	1.4	1.4	1.3	1.3	1.3	1.3	1.3
486	1.5	1.5	1.5	1.4	1.4	1.4	1.4	1.4	1.4	1.4	1.3	1.3
487	2.4	2.4	2.3	2.3	2.2	2.2	2.1	2.1	2	2	2	1.9
488	2	2	1.9	1.9	1.9	1.8	1.8	1.8	1.7	1.7	1.7	1.7
489	1.6	1.6	1.6	1.5	1.5	1.5	1.5	1.4	1.4	1.4	1.4	1.4
490	1.5	1.5	1.5	1.4	1.4	1.4	1.4	1.4	1.3	1.3	1.3	1.3
491	1.2	1.2	1.2	1.2	1.2	1.2	1.2	1.1	1.1	1.1	1.1	1.1
492	1.3	1.2	1.2	1.2	1.2	1.2	1.2	1.2	1.1	1.1	1.1	1.1
493	1.3	1.3	1.3	1.3	1.3	1.2	1.2	1.2	1.2	1.2	1.2	1.2
494	1.4	1.3	1.3	1.3	1.3	1.3	1.3	1.3	1.2	1.2	1.2	1.2
495	1.3	1.3	1.3	1.3	1.3	1.2	1.2	1.2	1.2	1.2	1.2	1.2
496	1.3	1.3	1.3	1.2	1.2	1.2	1.2	1.2	1.2	1.2	1.2	1.1
497	1.3	1.3	1.3	1.3	1.2	1.2	1.2	1.2	1.2	1.2	1.2	1.2
498	1.3	1.3	1.2	1.2	1.2	1.2	1.2	1.2	1.2	1.2	1.1	1.1
499	1.3	1.3	1.3	1.2	1.2	1.2	1.2	1.2	1.2	1.2	1.2	1.1
500	1.1	1.1	1.1	1.1	1.1	1.1	1.1	1.1	1.1	1	1	1
501	1	1	1	1	1	1	0.9	0.9	0.9	0.9	0.9	0.9
502	1.4	1.3	1.3	1.3	1.3	1.3	1.3	1.3	1.3	1.2	1.2	1.2
503	1.4	1.4	1.4	1.4	1.3	1.3	1.3	1.3	1.3	1.3	1.3	1.3
504	1.5	1.5	1.5	1.5	1.4	1.4	1.4	1.4	1.4	1.4	1.4	1.3
505	1.6	1.6	1.6	1.5	1.5	1.5	1.5	1.4	1.4	1.4	1.4	1.4
506	1.1	1.1	1.1	1.1	1.1	1.1	1	1	1	1	1	1
507	1.2	1.1	1.1	1.1	1.1	1.1	1.1	1.1	1.1	1	1	1
508	1.2	1.2	1.2	1.2	1.1	1.1	1.1	1.1	1.1	1.1	1.1	1.1
509	1.2	1.2	1.2	1.2	1.2	1.2	1.2	1.2	1.1	1.1	1.1	1.1
510	1.3	1.3	1.2	1.2	1.2	1.2	1.2	1.2	1.2	1.1	1.1	1.1
511	1.3	1.3	1.2	1.2	1.2	1.2	1.2	1.2	1.2	1.2	1.1	1.1
512	1.3	1.3	1.3	1.2	1.2	1.2	1.2	1.2	1.2	1.2	1.2	1.1
513	1.4	1.3	1.3	1.3	1.3	1.3	1.3	1.3	1.2	1.2	1.2	1.2
514	1.4	1.3	1.3	1.3	1.3	1.3	1.3	1.3	1.2	1.2	1.2	1.2
515	1.4	1.3	1.3	1.3	1.3	1.3	1.3	1.3	1.2	1.2	1.2	1.2
516	1.3	1.3	1.3	1.3	1.3	1.3	1.2	1.2	1.2	1.2	1.2	1.2
517	1.3	1.3	1.3	1.3	1.3	1.2	1.2	1.2	1.2	1.2	1.2	1.2
518	1.4	1.4	1.4	1.4	1.3	1.3	1.3	1.3	1.3	1.3	1.3	1.2
519	1.3	1.3	1.2	1.2	1.2	1.2	1.2	1.2	1.2	1.2	1.2	1.1
520	1	1	1	1	1	1	1	0.9	0.9	0.9	0.9	0.9
521	1.2	1.2	1.2	1.2	1.2	1.2	1.2	1.2	1.1	1.1	1.1	1.1
522	1.1	1.1	1.1	1.1	1.1	1	1	1	1	1	1	1
523	1	1	1	1	1	1	1	1	1	1	0.9	0.9
524	1.1	1.1	1.1	1.1	1.1	1.1	1	1	1	1	1	1
525	1.1	1.1	1.1	1.1	1.1	1.1	1.1	1.1	1	1	1	1
526	1.2	1.2	1.1	1.1	1.1	1.1	1.1	1.1	1.1	1.1	1.1	1
527	1.2	1.2	1.2	1.2	1.2	1.2	1.1	1.1	1.1	1.1	1.1	1.1
528	1.3	1.2	1.2	1.2	1.2	1.2	1.2	1.2	1.2	1.1	1.1	1.1
529	1.3	1.3	1.2	1.2	1.2	1.2	1.2	1.2	1.2	1.2	1.1	1.1
530	1.3	1.3	1.3	1.3	1.2	1.2	1.2	1.2	1.2	1.2	1.2	1.2
531	1.4	1.3	1.3	1.3	1.3	1.3	1.3	1.3	1.2	1.2	1.2	1.2
532	1.4	1.4	1.4	1.4	1.3	1.3	1.3	1.3	1.3	1.3	1.3	1.3
533	1.4	1.4	1.4	1.4	1.4	1.4	1.3	1.3	1.3	1.3	1.3	1.3
534	1.5	1.4	1.4	1.4	1.4	1.4	1.4	1.4	1.3	1.3	1.3	1.3
535	1.4	1.4	1.4	1.4	1.4	1.4	1.3	1.3	1.3	1.3	1.3	1.3
536	1.5	1.5	1.5	1.4	1.4	1.4	1.4	1.4	1.4	1.4	1.3	1.3
537	1.5	1.5	1.5	1.5	1.4	1.4	1.4	1.4	1.4	1.4	1.4	1.3
538	1.1	1.1	1.1	1.1	1.1	1.1	1.1	1.1	1	1	1	1
539	1.2	1.2	1.2	1.2	1.2	1.2	1.2	1.2	1.1	1.1	1.1	1.1
540	1.2	1.2	1.2	1.2	1.1	1.1	1.1	1.1	1.1	1.1	1.1	1.1
541	1	1	1	1	1	0.9	0.9	0.9	0.9	0.9	0.9	0.9
542	1.1	1.1	1	1	1	1	1	1	1	1	1	1
543	1.1	1.1	1.1	1.1	1.1	1.1	1	1	1	1	1	1
544	1.2	1.1	1.1	1.1	1.1	1.1	1.1	1.1	1.1	1.1	1	1
545	1.2	1.2	1.2	1.2	1.1	1.1	1.1	1.1	1.1	1.1	1.1	1.1
546	1.3	1.3	1.2	1.2	1.2	1.2	1.2	1.2	1.2	1.2	1.1	1.1
547	1.3	1.3	1.3	1.3	1.2	1.2	1.2	1.2	1.2	1.2	1.2	1.2
548	1.3	1.3	1.3	1.3	1.3	1.2	1.2	1.2	1.2	1.2	1.2	1.2
549	1.4	1.3	1.3	1.3	1.3	1.3	1.3	1.3	1.2	1.2	1.2	1.2
550	1.4	1.4	1.4	1.4	1.4	1.4	1.3	1.3	1.3	1.3	1.3	1.3
551	1.4	1.4	1.4	1.4	1.4	1.4	1.4	1.3	1.3	1.3	1.3	1.3
552	1.5	1.5	1.4	1.4	1.4	1.4	1.4	1.4	1.4	1.3	1.3	1.3
553	1.5	1.5	1.5	1.5	1.5	1.4	1.4	1.4	1.4	1.4	1.4	1.4
554	1.6	1.5	1.5	1.5	1.5	1.5	1.5	1.4	1.4	1.4	1.4	1.4
555	1.6	1.6	1.5	1.5	1.5	1.5	1.5	1.5	1.4	1.4	1.4	1.4
556	1.4	1.4	1.4	1.4	1.3	1.3	1.3	1.3	1.3	1.3	1.3	1.3
557	1.2	1.2	1.2	1.2	1.2	1.2	1.2	1.2	1.2	1.1	1.1	1.1
558	1.3	1.3	1.3	1.2	1.2	1.2	1.2	1.2	1.2	1.2	1.2	1.2
559	1	0.9	0.9	0.9	0.9	0.9	0.9	0.9	0.9	0.9	0.9	0.9
560	1	1	1	1	1	1	0.9	0.9	0.9	0.9	0.9	0.9
561	1.1	1.1	1.1	1.1	1	1	1	1	1	1	1	1
562	1.1	1.1	1.1	1.1	1.1	1.1	1.1	1.1	1	1	1	1
563	1.2	1.2	1.2	1.1	1.1	1.1	1.1	1.1	1.1	1.1	1.1	1.1
564	1.3	1.3	1.3	1.2	1.2	1.2	1.2	1.2	1.2	1.2	1.2	1.1
565	1.3	1.3	1.3	1.3	1.3	1.3	1.2	1.2	1.2	1.2	1.2	1.2
566	1.3	1.3	1.3	1.3	1.3	1.3	1.3	1.2	1.2	1.2	1.2	1.2
567	1.3	1.3	1.3	1.3	1.3	1.2	1.2	1.2	1.2	1.2	1.2	1.2
568	1.4	1.4	1.4	1.4	1.4	1.4	1.3	1.3	1.3	1.3	1.3	1.3
569	1.5	1.5	1.5	1.5	1.5	1.4	1.4	1.4	1.4	1.4	1.4	1.4
570	1.6	1.6	1.6	1.5	1.5	1.5	1.5	1.5	1.5	1.4	1.4	1.4
571	1.6	1.6	1.5	1.5	1.5	1.5	1.5	1.5	1.4	1.4	1.4	1.4
572	1.6	1.6	1.6	1.6	1.5	1.5	1.5	1.5	1.5	1.5	1.4	1.4
573	1.7	1.6	1.6	1.6	1.6	1.6	1.5	1.5	1.5	1.5	1.5	1.5
574	1.6	1.5	1.5	1.5	1.5	1.5	1.5	1.5	1.4	1.4	1.4	1.4
575	1.4	1.4	1.4	1.4	1.4	1.4	1.3	1.3	1.3	1.3	1.3	1.3
576	1.4	1.4	1.4	1.4	1.4	1.3	1.3	1.3	1.3	1.3	1.3	1.3
577	0.9	0.9	0.9	0.9	0.9	0.9	0.9	0.8	0.8	0.8	0.8	0.8
578	1	1	0.9	0.9	0.9	0.9	0.9	0.9	0.9	0.9	0.9	0.9
579	1	1	1	1	1	1	1	0.9	0.9	0.9	0.9	0.9
580	1.1	1.1	1.1	1.1	1.1	1.1	1	1	1	1	1	1
581	1.2	1.2	1.1	1.1	1.1	1.1	1.1	1.1	1.1	1.1	1.1	1
582	1.3	1.3	1.3	1.2	1.2	1.2	1.2	1.2	1.2	1.2	1.2	1.1
583	1.3	1.3	1.3	1.3	1.3	1.3	1.2	1.2	1.2	1.2	1.2	1.2
584	1.3	1.3	1.3	1.3	1.3	1.3	1.2	1.2	1.2	1.2	1.2	1.2
585	1.4	1.4	1.3	1.3	1.3	1.3	1.3	1.3	1.3	1.3	1.2	1.2
586	1.4	1.4	1.4	1.4	1.4	1.3	1.3	1.3	1.3	1.3	1.3	1.3
587	1.5	1.5	1.5	1.5	1.5	1.4	1.4	1.4	1.4	1.4	1.4	1.4
588	1.6	1.5	1.5	1.5	1.5	1.5	1.5	1.5	1.4	1.4	1.4	1.4
589	1.6	1.5	1.5	1.5	1.5	1.5	1.5	1.5	1.4	1.4	1.4	1.4
590	1.6	1.5	1.5	1.5	1.5	1.5	1.5	1.4	1.4	1.4	1.4	1.4
591	2	1.9	1.9	1.9	1.9	1.8	1.8	1.8	1.8	1.7	1.7	1.7
592	1.6	1.6	1.6	1.6	1.6	1.6	1.5	1.5	1.5	1.5	1.5	1.5
593	1.5	1.5	1.5	1.5	1.5	1.4	1.4	1.4	1.4	1.4	1.4	1.4
594	1.4	1.4	1.4	1.4	1.4	1.4	1.3	1.3	1.3	1.3	1.3	1.3
595	0.9	0.9	0.9	0.9	0.9	0.9	0.9	0.9	0.8	0.8	0.8	0.8
596	0.9	0.9	0.9	0.9	0.9	0.9	0.9	0.9	0.8	0.8	0.8	0.8
597	1	1	0.9	0.9	0.9	0.9	0.9	0.9	0.9	0.9	0.9	0.9
598	1	1	1	1	1	1	1	1	0.9	0.9	0.9	0.9
599	1.1	1.1	1.1	1.1	1.1	1.1	1	1	1	1	1	1
600	1.2	1.2	1.2	1.1	1.1	1.1	1.1	1.1	1.1	1.1	1.1	1.1
601	1.2	1.2	1.2	1.2	1.2	1.2	1.2	1.2	1.1	1.1	1.1	1.1
602	1.3	1.3	1.3	1.3	1.3	1.3	1.3	1.2	1.2	1.2	1.2	1.2
603	1.4	1.4	1.4	1.4	1.3	1.3	1.3	1.3	1.3	1.3	1.3	1.2
604	1.4	1.4	1.3	1.3	1.3	1.3	1.3	1.3	1.3	1.3	1.2	1.2
605	1.4	1.4	1.4	1.4	1.3	1.3	1.3	1.3	1.3	1.3	1.3	1.3
606	1.4	1.4	1.4	1.4	1.4	1.4	1.3	1.3	1.3	1.3	1.3	1.3
607	1.4	1.4	1.4	1.4	1.4	1.4	1.4	1.4	1.3	1.3	1.3	1.3
608	1.5	1.4	1.4	1.4	1.4	1.4	1.4	1.4	1.3	1.3	1.3	1.3
609	1.6	1.6	1.6	1.5	1.5	1.5	1.5	1.5	1.5	1.5	1.4	1.4
610	1.6	1.6	1.6	1.6	1.6	1.5	1.5	1.5	1.5	1.5	1.5	1.4
611	1.5	1.5	1.5	1.5	1.5	1.5	1.4	1.4	1.4	1.4	1.4	1.4
612	1.4	1.4	1.4	1.4	1.4	1.4	1.4	1.4	1.3	1.3	1.3	1.3
613	0.9	0.9	0.9	0.9	0.9	0.9	0.8	0.8	0.8	0.8	0.8	0.8
614	0.9	0.9	0.9	0.9	0.9	0.9	0.9	0.8	0.8	0.8	0.8	0.8
615	1	0.9	0.9	0.9	0.9	0.9	0.9	0.9	0.9	0.9	0.9	0.9
616	1	1	1	1	1	1	1	0.9	0.9	0.9	0.9	0.9
617	1.1	1.1	1.1	1.1	1	1	1	1	1	1	1	1
618	1.1	1.1	1.1	1.1	1.1	1.1	1.1	1.1	1	1	1	1
619	1.2	1.2	1.2	1.1	1.1	1.1	1.1	1.1	1.1	1.1	1.1	1.1
620	1.2	1.2	1.2	1.2	1.2	1.2	1.2	1.2	1.1	1.1	1.1	1.1
621	1.4	1.3	1.3	1.3	1.3	1.3	1.3	1.3	1.3	1.2	1.2	1.2
622	1.4	1.4	1.4	1.4	1.4	1.3	1.3	1.3	1.3	1.3	1.3	1.3
623	1.4	1.3	1.3	1.3	1.3	1.3	1.3	1.3	1.3	1.2	1.2	1.2
624	1.4	1.4	1.4	1.4	1.3	1.3	1.3	1.3	1.3	1.3	1.3	1.3
625	1.4	1.4	1.4	1.4	1.4	1.4	1.4	1.3	1.3	1.3	1.3	1.3
626	1.4	1.4	1.4	1.4	1.4	1.4	1.4	1.3	1.3	1.3	1.3	1.3
627	1.5	1.4	1.4	1.4	1.4	1.4	1.4	1.4	1.4	1.3	1.3	1.3
628	1.5	1.5	1.5	1.5	1.4	1.4	1.4	1.4	1.4	1.4	1.4	1.4
629	1.5	1.5	1.5	1.4	1.4	1.4	1.4	1.4	1.4	1.4	1.3	1.3
630	1.5	1.5	1.4	1.4	1.4	1.4	1.4	1.4	1.4	1.3	1.3	1.3
631	0.9	0.9	0.9	0.9	0.9	0.9	0.8	0.8	0.8	0.8	0.8	0.8
632	0.9	0.9	0.9	0.9	0.9	0.9	0.8	0.8	0.8	0.8	0.8	0.8
633	1	1	1	1	1	0.9	0.9	0.9	0.9	0.9	0.9	0.9
634	1	1	1	1	1	0.9	0.9	0.9	0.9	0.9	0.9	0.9
635	1.1	1	1	1	1	1	1	1	1	1	1	0.9
636	1.1	1.1	1.1	1.1	1.1	1.1	1	1	1	1	1	1
637	1.2	1.1	1.1	1.1	1.1	1.1	1.1	1.1	1.1	1.1	1	1
638	1.2	1.2	1.2	1.2	1.2	1.1	1.1	1.1	1.1	1.1	1.1	1.1
639	1.3	1.3	1.2	1.2	1.2	1.2	1.2	1.2	1.2	1.2	1.1	1.1
640	1.4	1.3	1.3	1.3	1.3	1.3	1.3	1.3	1.3	1.2	1.2	1.2
641	1.3	1.3	1.3	1.3	1.3	1.3	1.3	1.3	1.2	1.2	1.2	1.2
642	1.4	1.4	1.4	1.3	1.3	1.3	1.3	1.3	1.3	1.3	1.3	1.2
643	1.4	1.4	1.4	1.4	1.4	1.4	1.3	1.3	1.3	1.3	1.3	1.3
644	1.4	1.4	1.4	1.4	1.4	1.4	1.4	1.3	1.3	1.3	1.3	1.3
645	1.4	1.4	1.4	1.4	1.4	1.4	1.4	1.3	1.3	1.3	1.3	1.3
646	1.5	1.4	1.4	1.4	1.4	1.4	1.4	1.4	1.3	1.3	1.3	1.3
647	2.1	2.1	2	2	2	2	1.9	1.9	1.9	1.9	1.8	1.8
648	1.5	1.5	1.4	1.4	1.4	1.4	1.4	1.4	1.4	1.3	1.3	1.3
649	0.8	0.8	0.8	0.8	0.8	0.8	0.8	0.8	0.8	0.8	0.8	0.8
650	1	1	1	1	0.9	0.9	0.9	0.9	0.9	0.9	0.9	0.9
651	1	1	1	1	1	1	1	1	0.9	0.9	0.9	0.9
652	1	1	1	1	0.9	0.9	0.9	0.9	0.9	0.9	0.9	0.9
653	1	1	1	1	1	1	1	1	1	0.9	0.9	0.9
654	1.1	1.1	1.1	1.1	1	1	1	1	1	1	1	1
655	1.1	1.1	1.1	1.1	1.1	1.1	1.1	1.1	1.1	1.1	1	1
656	1.2	1.2	1.2	1.2	1.2	1.1	1.1	1.1	1.1	1.1	1.1	1.1
657	1.2	1.2	1.2	1.2	1.2	1.2	1.2	1.2	1.1	1.1	1.1	1.1
658	1.3	1.3	1.3	1.3	1.3	1.2	1.2	1.2	1.2	1.2	1.2	1.2
659	1.3	1.3	1.3	1.3	1.3	1.3	1.3	1.3	1.2	1.2	1.2	1.2
660	1.4	1.4	1.3	1.3	1.3	1.3	1.3	1.3	1.3	1.3	1.3	1.2
661	1.4	1.4	1.4	1.4	1.4	1.3	1.3	1.3	1.3	1.3	1.3	1.3
662	1.4	1.4	1.4	1.4	1.4	1.4	1.3	1.3	1.3	1.3	1.3	1.3
663	1.4	1.4	1.4	1.4	1.4	1.4	1.3	1.3	1.3	1.3	1.3	1.3
664	1.4	1.4	1.4	1.4	1.4	1.4	1.4	1.3	1.3	1.3	1.3	1.3
665	2.4	2.3	2.3	2.3	2.2	2.2	2.2	2.1	2.1	2.1	2	2
666	2.2	2.1	2.1	2.1	2.1	2	2	2	1.9	1.9	1.9	1.9
667	0.9	0.9	0.9	0.9	0.9	0.9	0.8	0.8	0.8	0.8	0.8	0.8
668	1	0.9	0.9	0.9	0.9	0.9	0.9	0.9	0.9	0.9	0.9	0.9
669	1	1	1	1	1	1	0.9	0.9	0.9	0.9	0.9	0.9
670	1	1	1	1	0.9	0.9	0.9	0.9	0.9	0.9	0.9	0.9
671	1	1	1	1	1	1	1	1	1	0.9	0.9	0.9
672	1.1	1.1	1.1	1	1	1	1	1	1	1	1	1
673	1.1	1.1	1.1	1.1	1.1	1.1	1.1	1.1	1	1	1	1
674	1.2	1.2	1.2	1.1	1.1	1.1	1.1	1.1	1.1	1.1	1.1	1.1
675	1.2	1.2	1.2	1.2	1.2	1.2	1.2	1.1	1.1	1.1	1.1	1.1
676	1.3	1.3	1.3	1.2	1.2	1.2	1.2	1.2	1.2	1.2	1.2	1.2
677	1.3	1.3	1.3	1.3	1.3	1.3	1.3	1.2	1.2	1.2	1.2	1.2
678	1.4	1.4	1.3	1.3	1.3	1.3	1.3	1.3	1.3	1.3	1.2	1.2
679	1.4	1.4	1.4	1.4	1.3	1.3	1.3	1.3	1.3	1.3	1.3	1.3
680	1.4	1.4	1.4	1.4	1.4	1.3	1.3	1.3	1.3	1.3	1.3	1.3
681	1.4	1.4	1.4	1.4	1.4	1.4	1.3	1.3	1.3	1.3	1.3	1.3
682	1.4	1.4	1.4	1.4	1.4	1.4	1.4	1.3	1.3	1.3	1.3	1.3
683	2.5	2.5	2.4	2.4	2.4	2.3	2.3	2.2	2.2	2.2	2.1	2.1
684	2.1	2.1	2	2	2	2	1.9	1.9	1.9	1.9	1.8	1.8
685	0.9	0.9	0.9	0.9	0.8	0.8	0.8	0.8	0.8	0.8	0.8	0.8
686	1	1	1	0.9	0.9	0.9	0.9	0.9	0.9	0.9	0.9	0.9
687	0.9	0.9	0.9	0.9	0.9	0.9	0.9	0.9	0.9	0.9	0.9	0.8
688	1	1	1	1	0.9	0.9	0.9	0.9	0.9	0.9	0.9	0.9
689	1	1	1	1	1	1	1	1	1	0.9	0.9	0.9
690	1.1	1.1	1.1	1	1	1	1	1	1	1	1	1
691	1.1	1.1	1.1	1.1	1.1	1.1	1.1	1.1	1	1	1	1
692	1.2	1.2	1.2	1.1	1.1	1.1	1.1	1.1	1.1	1.1	1.1	1.1
693	1.2	1.2	1.2	1.2	1.2	1.2	1.2	1.1	1.1	1.1	1.1	1.1
694	1.3	1.3	1.2	1.2	1.2	1.2	1.2	1.2	1.2	1.2	1.2	1.1
695	1.3	1.3	1.3	1.3	1.3	1.3	1.2	1.2	1.2	1.2	1.2	1.2
696	1.4	1.3	1.3	1.3	1.3	1.3	1.3	1.3	1.3	1.2	1.2	1.2
697	1.4	1.4	1.3	1.3	1.3	1.3	1.3	1.3	1.3	1.3	1.3	1.2
698	1.4	1.4	1.4	1.4	1.3	1.3	1.3	1.3	1.3	1.3	1.3	1.3
699	1.4	1.4	1.4	1.4	1.4	1.3	1.3	1.3	1.3	1.3	1.3	1.3
700	1.4	1.4	1.4	1.4	1.4	1.4	1.4	1.3	1.3	1.3	1.3	1.3
701	4.8	4.6	4.5	4.3	4.2	4.1	4	3.9	3.8	3.7	3.6	3.5
702	2.4	2.3	2.3	2.3	2.2	2.2	2.2	2.1	2.1	2.1	2	2
703	2.2	2.2	2.2	2.1	2.1	2.1	2	2	2	2	1.9	1.9
704	2.5	2.5	2.4	2.4	2.3	2.3	2.3	2.2	2.2	2.2	2.1	2.1
705	3.4	3.3	3.2	3.2	3.1	3	3	2.9	2.9	2.8	2.8	2.7
706	1.5	1.5	1.5	1.4	1.4	1.4	1.4	1.4	1.4	1.4	1.3	1.3
707	1.5	1.4	1.4	1.4	1.4	1.4	1.4	1.4	1.4	1.3	1.3	1.3
708	1.5	1.4	1.4	1.4	1.4	1.4	1.4	1.4	1.3	1.3	1.3	1.3
709	1.4	1.4	1.4	1.3	1.3	1.3	1.3	1.3	1.2	1.2	1.2	1.2
710	1.4	1.3	1.3	1.3	1.3	1.3	1.2	1.2	1.2	1.2	1.2	1.2
711	1	0.9	0.9	0.9	0.9	0.9	0.9	0.9	0.9	0.9	0.9	0.9
712	1	1	1	1	0.9	0.9	0.9	0.9	0.9	0.9	0.9	0.9
713	1	1	1	1	1	1	1	1	1	0.9	0.9	0.9
714	1.1	1.1	1.1	1	1	1	1	1	1	1	1	1
715	1.1	1.1	1.1	1.1	1.1	1.1	1.1	1.1	1	1	1	1
716	1.2	1.2	1.1	1.1	1.1	1.1	1.1	1.1	1.1	1.1	1.1	1.1
717	1.2	1.2	1.2	1.2	1.2	1.2	1.1	1.1	1.1	1.1	1.1	1.1
718	1.3	1.3	1.2	1.2	1.2	1.2	1.2	1.2	1.2	1.2	1.2	1.1
719	1.3	1.3	1.3	1.3	1.3	1.3	1.2	1.2	1.2	1.2	1.2	1.2
720	1.4	1.3	1.3	1.3	1.3	1.3	1.3	1.3	1.3	1.3	1.2	1.2
721	1.4	1.4	1.4	1.3	1.3	1.3	1.3	1.3	1.3	1.3	1.3	1.2
722	1.4	1.4	1.4	1.3	1.3	1.3	1.3	1.3	1.3	1.3	1.3	1.2
723	1.4	1.4	1.4	1.3	1.3	1.3	1.3	1.3	1.3	1.3	1.3	1.3
724	1.4	1.4	1.4	1.4	1.4	1.4	1.3	1.3	1.3	1.3	1.3	1.3
725	8.7	8.2	7.8	7.4	7	6.7	6.4	6.1	5.8	5.6	5.4	5.2
726	2.7	2.6	2.6	2.5	2.5	2.4	2.4	2.4	2.3	2.3	2.2	2.2
727	2.5	2.4	2.4	2.4	2.3	2.3	2.2	2.2	2.2	2.1	2.1	2.1
728	2.5	2.4	2.4	2.4	2.3	2.3	2.2	2.2	2.2	2.1	2.1	2.1
729	2.3	2.3	2.3	2.2	2.2	2.2	2.1	2.1	2.1	2	2	2
730	2.1	2.1	2	2	2	2	1.9	1.9	1.9	1.9	1.8	1.8
731	1.5	1.5	1.4	1.4	1.4	1.4	1.4	1.4	1.4	1.3	1.3	1.3
732	1.5	1.5	1.4	1.4	1.4	1.4	1.4	1.4	1.4	1.3	1.3	1.3
733	1.4	1.4	1.4	1.4	1.3	1.3	1.3	1.3	1.3	1.2	1.2	1.2
734	1.4	1.3	1.3	1.3	1.3	1.3	1.2	1.2	1.2	1.2	1.2	1.2
735	1.4	1.4	1.4	1.3	1.3	1.3	1.3	1.3	1.2	1.2	1.2	1.2
736	1.1	1.1	1.1	1.1	1.1	1.1	1.1	1.1	1	1	1	1
737	1	1	1	1	1	1	1	1	0.9	0.9	0.9	0.9
738	1.1	1.1	1.1	1	1	1	1	1	1	1	1	1
739	1.1	1.1	1.1	1.1	1.1	1.1	1.1	1	1	1	1	1
740	1.2	1.2	1.1	1.1	1.1	1.1	1.1	1.1	1.1	1.1	1.1	1.1
741	1.2	1.2	1.2	1.2	1.2	1.2	1.2	1.1	1.1	1.1	1.1	1.1
742	1.3	1.3	1.2	1.2	1.2	1.2	1.2	1.2	1.2	1.2	1.1	1.1
743	1.4	1.4	1.4	1.4	1.4	1.4	1.3	1.3	1.3	1.3	1.3	1.3
744	1.4	1.4	1.4	1.4	1.3	1.3	1.3	1.3	1.3	1.3	1.3	1.3
745	1.4	1.4	1.4	1.3	1.3	1.3	1.3	1.3	1.3	1.3	1.3	1.2
746	1.4	1.4	1.3	1.3	1.3	1.3	1.3	1.3	1.3	1.3	1.3	1.2
747	1.4	1.4	1.4	1.3	1.3	1.3	1.3	1.3	1.3	1.3	1.3	1.2
748	1.4	1.4	1.4	1.4	1.3	1.3	1.3	1.3	1.3	1.3	1.3	1.3
749	2.5	2.5	2.5	2.4	2.4	2.3	2.3	2.3	2.2	2.2	2.2	2.1
750	2.6	2.6	2.5	2.5	2.4	2.4	2.4	2.3	2.3	2.2	2.2	2.2
751	2.6	2.5	2.5	2.4	2.4	2.4	2.3	2.3	2.2	2.2	2.2	2.1
752	2.5	2.5	2.4	2.4	2.3	2.3	2.3	2.2	2.2	2.2	2.1	2.1
753	2.3	2.3	2.2	2.2	2.2	2.1	2.1	2.1	2.1	2	2	2
754	2.2	2.2	2.1	2.1	2.1	2	2	2	2	1.9	1.9	1.9
755	1.5	1.4	1.4	1.4	1.4	1.4	1.4	1.4	1.3	1.3	1.3	1.3
756	1.4	1.4	1.4	1.4	1.4	1.4	1.4	1.3	1.3	1.3	1.3	1.3
757	1.3	1.3	1.3	1.2	1.2	1.2	1.2	1.2	1.2	1.1	1.1	1.1
758	0.9	0.9	0.9	0.9	0.8	0.8	0.8	0.8	0.8	0.8	0.8	0.8
759	1.3	1.2	1.2	1.2	1.2	1.2	1.2	1.2	1.1	1.1	1.1	1.1
760	1.6	1.6	1.6	1.5	1.5	1.5	1.5	1.4	1.4	1.4	1.4	1.4
761	1.3	1.3	1.3	1.3	1.3	1.3	1.2	1.2	1.2	1.2	1.2	1.2
762	1.4	1.4	1.4	1.4	1.4	1.3	1.3	1.3	1.3	1.3	1.3	1.3
763	1.7	1.7	1.6	1.6	1.6	1.6	1.5	1.5	1.5	1.5	1.5	1.4
764	1.9	1.8	1.8	1.8	1.8	1.7	1.7	1.7	1.7	1.6	1.6	1.6
765	1.9	1.9	1.9	1.8	1.8	1.8	1.8	1.7	1.7	1.7	1.7	1.6
766	1.9	1.8	1.8	1.8	1.8	1.7	1.7	1.7	1.7	1.6	1.6	1.6
767	2.2	2.2	2.1	2.1	2.1	2	2	2	1.9	1.9	1.9	1.9
768	2.1	2.1	2.1	2	2	2	1.9	1.9	1.9	1.9	1.8	1.8
769	1.4	1.4	1.4	1.3	1.3	1.3	1.3	1.3	1.3	1.3	1.3	1.2
770	1.4	1.4	1.4	1.3	1.3	1.3	1.3	1.3	1.3	1.3	1.3	1.2
771	1.4	1.4	1.4	1.3	1.3	1.3	1.3	1.3	1.3	1.3	1.3	1.3
772	1.4	1.4	1.4	1.4	1.4	1.3	1.3	1.3	1.3	1.3	1.3	1.3
773	2.1	2.1	2	2	2	2	1.9	1.9	1.9	1.8	1.8	1.8
774	2.5	2.5	2.4	2.4	2.4	2.3	2.3	2.2	2.2	2.2	2.1	2.1
775	2.6	2.6	2.5	2.5	2.4	2.4	2.3	2.3	2.3	2.2	2.2	2.2
776	2.6	2.6	2.5	2.5	2.4	2.4	2.4	2.3	2.3	2.2	2.2	2.2
777	2.3	2.2	2.2	2.2	2.1	2.1	2.1	2	2	2	2	1.9
778	1.7	1.6	1.6	1.6	1.6	1.6	1.6	1.5	1.5	1.5	1.5	1.5
779	1.4	1.4	1.4	1.4	1.4	1.4	1.4	1.3	1.3	1.3	1.3	1.3
780	1.4	1.4	1.4	1.4	1.4	1.4	1.3	1.3	1.3	1.3	1.3	1.3
781	1.4	1.4	1.3	1.3	1.3	1.3	1.3	1.2	1.2	1.2	1.2	1.2
782	0.9	0.9	0.8	0.8	0.8	0.8	0.8	0.8	0.8	0.8	0.8	0.8
783	1.1	1.1	1.1	1	1	1	1	1	1	1	1	1
784	1.6	1.5	1.5	1.5	1.5	1.5	1.4	1.4	1.4	1.4	1.3	1.3
785	1.6	1.6	1.6	1.5	1.5	1.5	1.5	1.5	1.4	1.4	1.4	1.4
786	1.5	1.5	1.5	1.4	1.4	1.4	1.4	1.4	1.3	1.3	1.3	1.3
787	1.8	1.8	1.7	1.7	1.7	1.7	1.6	1.6	1.6	1.6	1.5	1.5
788	2	1.9	1.9	1.9	1.8	1.8	1.8	1.8	1.7	1.7	1.7	1.7
789	2.1	2	2	2	1.9	1.9	1.9	1.8	1.8	1.8	1.8	1.7
790	2.2	2.1	2.1	2	2	2	1.9	1.9	1.9	1.9	1.8	1.8
791	2.2	2.2	2.2	2.1	2.1	2.1	2	2	2	1.9	1.9	1.9
792	2.2	2.2	2.1	2.1	2.1	2	2	2	1.9	1.9	1.9	1.9
793	2.2	2.1	2.1	2.1	2	2	2	1.9	1.9	1.9	1.9	1.8
794	2.1	2	2	2	1.9	1.9	1.9	1.9	1.8	1.8	1.8	1.8
795	1.6	1.6	1.6	1.6	1.6	1.5	1.5	1.5	1.5	1.5	1.5	1.4
796	1.4	1.4	1.4	1.4	1.4	1.3	1.3	1.3	1.3	1.3	1.3	1.3
797	2	2	2	1.9	1.9	1.9	1.9	1.8	1.8	1.8	1.8	1.8
798	1.9	1.8	1.8	1.8	1.8	1.7	1.7	1.7	1.7	1.7	1.6	1.6
799	1.9	1.8	1.8	1.8	1.8	1.7	1.7	1.7	1.7	1.7	1.6	1.6
800	2.4	2.4	2.3	2.3	2.3	2.2	2.2	2.2	2.1	2.1	2.1	2
801	2.4	2.4	2.4	2.3	2.3	2.2	2.2	2.2	2.1	2.1	2.1	2.1
802	2	2	2	2	1.9	1.9	1.9	1.9	1.8	1.8	1.8	1.8
803	1.5	1.4	1.4	1.4	1.4	1.4	1.4	1.4	1.3	1.3	1.3	1.3
804	1.4	1.4	1.4	1.4	1.4	1.4	1.4	1.3	1.3	1.3	1.3	1.3
805	1.4	1.3	1.3	1.3	1.3	1.3	1.2	1.2	1.2	1.2	1.2	1.1
806	0.9	0.9	0.8	0.8	0.8	0.8	0.8	0.8	0.8	0.8	0.8	0.8
807	0.9	0.9	0.9	0.9	0.9	0.9	0.9	0.9	0.8	0.8	0.8	0.8
808	1	0.9	0.9	0.9	0.9	0.9	0.9	0.9	0.9	0.9	0.9	0.9
809	1.5	1.5	1.5	1.5	1.5	1.4	1.4	1.4	1.4	1.4	1.3	1.3
810	1.6	1.6	1.5	1.5	1.5	1.5	1.5	1.4	1.4	1.4	1.4	1.4
811	1.9	1.8	1.8	1.8	1.8	1.7	1.7	1.7	1.6	1.6	1.6	1.6
812	2	1.9	1.9	1.9	1.8	1.8	1.8	1.8	1.7	1.7	1.7	1.7
813	2	2	2	1.9	1.9	1.9	1.8	1.8	1.8	1.7	1.7	1.7
814	2.1	2.1	2.1	2	2	2	1.9	1.9	1.9	1.9	1.8	1.8
815	2.2	2.1	2.1	2.1	2	2	2	1.9	1.9	1.9	1.9	1.8
816	2.2	2.2	2.2	2.1	2.1	2.1	2	2	2	1.9	1.9	1.9
817	2.3	2.3	2.3	2.2	2.2	2.2	2.1	2.1	2.1	2	2	2
818	2.2	2.1	2.1	2.1	2	2	2	1.9	1.9	1.9	1.9	1.8
819	1.5	1.5	1.4	1.4	1.4	1.4	1.4	1.4	1.4	1.3	1.3	1.3
820	1.7	1.7	1.6	1.6	1.6	1.6	1.6	1.5	1.5	1.5	1.5	1.5
821	2.3	2.3	2.2	2.2	2.2	2.1	2.1	2.1	2	2	2	1.9
822	2.4	2.3	2.3	2.3	2.2	2.2	2.2	2.1	2.1	2.1	2	2
823	2	1.9	1.9	1.9	1.9	1.8	1.8	1.8	1.8	1.7	1.7	1.7
824	1.7	1.7	1.7	1.6	1.6	1.6	1.6	1.6	1.6	1.5	1.5	1.5
825	1.5	1.4	1.4	1.4	1.4	1.4	1.4	1.4	1.3	1.3	1.3	1.3
826	2.2	2.2	2.1	2.1	2.1	2	2	2	2	1.9	1.9	1.9
827	2.2	2.2	2.2	2.1	2.1	2.1	2	2	2	2	1.9	1.9
828	1.5	1.4	1.4	1.4	1.4	1.4	1.4	1.4	1.4	1.3	1.3	1.3
829	1.5	1.4	1.4	1.4	1.4	1.3	1.3	1.3	1.3	1.3	1.2	1.2
830	1.5	1.4	1.4	1.4	1.4	1.3	1.3	1.3	1.3	1.3	1.2	1.2
831	1.6	1.6	1.6	1.5	1.5	1.5	1.5	1.4	1.4	1.4	1.4	1.4
832	1.4	1.4	1.4	1.3	1.3	1.3	1.3	1.3	1.2	1.2	1.2	1.2
833	1.4	1.4	1.4	1.4	1.3	1.3	1.3	1.3	1.3	1.2	1.2	1.2
834	1.6	1.6	1.6	1.5	1.5	1.5	1.5	1.5	1.4	1.4	1.4	1.4
835	1.9	1.8	1.8	1.8	1.8	1.7	1.7	1.7	1.6	1.6	1.6	1.6
836	2	1.9	1.9	1.9	1.8	1.8	1.8	1.7	1.7	1.7	1.7	1.6
837	2	2	1.9	1.9	1.9	1.8	1.8	1.8	1.7	1.7	1.7	1.7
838	2.1	2.1	2	2	2	1.9	1.9	1.9	1.8	1.8	1.8	1.8
839	1.7	1.7	1.7	1.7	1.7	1.6	1.6	1.6	1.6	1.6	1.5	1.5
840	2	1.9	1.9	1.9	1.8	1.8	1.8	1.8	1.7	1.7	1.7	1.7
841	2.1	2.1	2	2	2	1.9	1.9	1.9	1.9	1.8	1.8	1.8
842	1.9	1.9	1.8	1.8	1.8	1.8	1.7	1.7	1.7	1.7	1.7	1.6
843	1.4	1.3	1.3	1.3	1.3	1.3	1.3	1.3	1.3	1.2	1.2	1.2
844	1.4	1.4	1.4	1.3	1.3	1.3	1.3	1.3	1.3	1.3	1.3	1.2
845	2.1	2.1	2	2	2	2	1.9	1.9	1.9	1.8	1.8	1.8
846	2.2	2.2	2.2	2.1	2.1	2.1	2	2	2	1.9	1.9	1.9
847	2.4	2.4	2.3	2.3	2.3	2.2	2.2	2.1	2.1	2.1	2.1	2
848	2.2	2.2	2.1	2.1	2.1	2	2	2	2	1.9	1.9	1.9
849	2	2	2	2	1.9	1.9	1.9	1.8	1.8	1.8	1.8	1.8
850	2.4	2.4	2.3	2.3	2.2	2.2	2.2	2.1	2.1	2.1	2	2
851	2.6	2.5	2.5	2.4	2.4	2.3	2.3	2.3	2.2	2.2	2.2	2.1
852	2	2	2	1.9	1.9	1.9	1.9	1.8	1.8	1.8	1.8	1.8
853	1.5	1.5	1.5	1.4	1.4	1.4	1.4	1.3	1.3	1.3	1.3	1.3
854	1.6	1.5	1.5	1.5	1.4	1.4	1.4	1.4	1.4	1.3	1.3	1.3
855	1.6	1.5	1.5	1.5	1.5	1.5	1.4	1.4	1.4	1.4	1.3	1.3
856	1.6	1.6	1.6	1.5	1.5	1.5	1.5	1.4	1.4	1.4	1.4	1.4
857	1.7	1.7	1.7	1.6	1.6	1.6	1.6	1.5	1.5	1.5	1.5	1.4
858	1.7	1.7	1.6	1.6	1.6	1.6	1.5	1.5	1.5	1.5	1.5	1.4
859	1.9	1.9	1.8	1.8	1.8	1.7	1.7	1.7	1.7	1.6	1.6	1.6
860	2	1.9	1.9	1.9	1.8	1.8	1.8	1.8	1.7	1.7	1.7	1.7
861	2	1.9	1.9	1.9	1.8	1.8	1.8	1.7	1.7	1.7	1.7	1.6
862	2	2	1.9	1.9	1.9	1.8	1.8	1.8	1.8	1.7	1.7	1.7
863	2.1	2.1	2	2	2	1.9	1.9	1.9	1.8	1.8	1.8	1.8
864	2.2	2.1	2.1	2.1	2	2	2	1.9	1.9	1.9	1.9	1.8
865	2.1	2.1	2.1	2	2	2	1.9	1.9	1.9	1.8	1.8	1.8
866	2.1	2	2	2	1.9	1.9	1.9	1.8	1.8	1.8	1.8	1.8
867	2	1.9	1.9	1.9	1.9	1.8	1.8	1.8	1.8	1.7	1.7	1.7
868	2.1	2.1	2	2	2	2	1.9	1.9	1.9	1.9	1.8	1.8
869	2.3	2.3	2.3	2.2	2.2	2.2	2.1	2.1	2.1	2	2	2
870	2.4	2.3	2.3	2.3	2.2	2.2	2.2	2.1	2.1	2.1	2	2
871	2.5	2.4	2.4	2.4	2.3	2.3	2.2	2.2	2.2	2.1	2.1	2.1
872	2.4	2.4	2.4	2.3	2.3	2.2	2.2	2.2	2.1	2.1	2.1	2
873	2.3	2.3	2.2	2.2	2.2	2.1	2.1	2.1	2	2	2	2
874	2.5	2.5	2.4	2.4	2.4	2.3	2.3	2.2	2.2	2.2	2.1	2.1
875	2.6	2.5	2.5	2.4	2.4	2.3	2.3	2.3	2.2	2.2	2.2	2.1
876	2.4	2.4	2.4	2.3	2.3	2.3	2.2	2.2	2.2	2.1	2.1	2.1
877	1.5	1.5	1.5	1.5	1.4	1.4	1.4	1.4	1.3	1.3	1.3	1.3
878	1.6	1.6	1.5	1.5	1.5	1.5	1.4	1.4	1.4	1.4	1.3	1.3
879	1.7	1.7	1.7	1.6	1.6	1.6	1.5	1.5	1.5	1.5	1.4	1.4
880	1.8	1.8	1.7	1.7	1.7	1.6	1.6	1.6	1.6	1.5	1.5	1.5
881	1.8	1.8	1.8	1.7	1.7	1.7	1.6	1.6	1.6	1.6	1.5	1.5
882	1.9	1.8	1.8	1.8	1.7	1.7	1.7	1.7	1.6	1.6	1.6	1.6
883	1.9	1.9	1.9	1.8	1.8	1.8	1.8	1.7	1.7	1.7	1.6	1.6
884	2	2	2	1.9	1.9	1.9	1.8	1.8	1.8	1.7	1.7	1.7
885	2.1	2	2	2	1.9	1.9	1.9	1.8	1.8	1.8	1.8	1.7
886	2.1	2.1	2.1	2	2	2	1.9	1.9	1.9	1.8	1.8	1.8
887	2.2	2.1	2.1	2.1	2	2	2	1.9	1.9	1.9	1.9	1.8
888	2.2	2.2	2.2	2.1	2.1	2.1	2	2	2	1.9	1.9	1.9
889	2.3	2.3	2.3	2.2	2.2	2.1	2.1	2.1	2	2	2	1.9
890	2.4	2.3	2.3	2.2	2.2	2.2	2.1	2.1	2.1	2	2	2
891	2.2	2.2	2.1	2.1	2.1	2	2	2	2	1.9	1.9	1.9
892	2.1	2.1	2.1	2	2	2	1.9	1.9	1.9	1.9	1.8	1.8
893	2.4	2.4	2.4	2.3	2.3	2.2	2.2	2.2	2.1	2.1	2.1	2
894	2.5	2.4	2.4	2.3	2.3	2.3	2.2	2.2	2.1	2.1	2.1	2.1
895	2.4	2.4	2.4	2.3	2.3	2.2	2.2	2.2	2.1	2.1	2.1	2
896	2.3	2.3	2.2	2.2	2.2	2.1	2.1	2.1	2	2	2	2
897	2.3	2.3	2.3	2.2	2.2	2.2	2.1	2.1	2.1	2	2	2
898	2.6	2.6	2.5	2.5	2.4	2.4	2.3	2.3	2.3	2.2	2.2	2.2
899	2.6	2.6	2.5	2.5	2.5	2.4	2.4	2.3	2.3	2.3	2.2	2.2
900	2.6	2.5	2.5	2.5	2.4	2.4	2.3	2.3	2.3	2.2	2.2	2.2
901	1.6	1.6	1.6	1.5	1.5	1.5	1.5	1.4	1.4	1.4	1.4	1.3
902	1.7	1.7	1.7	1.6	1.6	1.6	1.5	1.5	1.5	1.5	1.4	1.4
903	1.8	1.8	1.7	1.7	1.7	1.6	1.6	1.6	1.6	1.5	1.5	1.5
904	1.8	1.8	1.8	1.7	1.7	1.7	1.7	1.6	1.6	1.6	1.5	1.5
905	1.9	1.9	1.8	1.8	1.8	1.7	1.7	1.7	1.6	1.6	1.6	1.6
906	2	1.9	1.9	1.9	1.8	1.8	1.8	1.7	1.7	1.7	1.7	1.6
907	2	2	2	1.9	1.9	1.9	1.8	1.8	1.8	1.7	1.7	1.7
908	2.1	2.1	2	2	1.9	1.9	1.9	1.8	1.8	1.8	1.8	1.7
909	2.1	2.1	2.1	2	2	1.9	1.9	1.9	1.9	1.8	1.8	1.8
910	2.2	2.1	2.1	2.1	2	2	2	1.9	1.9	1.9	1.8	1.8
911	2.3	2.2	2.2	2.2	2.1	2.1	2	2	2	1.9	1.9	1.9
912	2.3	2.3	2.3	2.2	2.2	2.1	2.1	2.1	2	2	2	1.9
913	2.4	2.3	2.3	2.3	2.2	2.2	2.1	2.1	2.1	2	2	2
914	2.4	2.3	2.3	2.2	2.2	2.2	2.1	2.1	2.1	2	2	2
915	2.3	2.3	2.2	2.2	2.1	2.1	2.1	2	2	2	1.9	1.9
916	2.2	2.2	2.2	2.1	2.1	2.1	2	2	2	1.9	1.9	1.9
917	2.3	2.3	2.3	2.2	2.2	2.1	2.1	2.1	2	2	2	2
918	2.4	2.3	2.3	2.2	2.2	2.2	2.1	2.1	2.1	2	2	2
919	2.4	2.3	2.3	2.3	2.2	2.2	2.1	2.1	2.1	2	2	2
920	2.4	2.3	2.3	2.3	2.2	2.2	2.1	2.1	2.1	2	2	2
921	2.4	2.4	2.3	2.3	2.3	2.2	2.2	2.2	2.1	2.1	2.1	2
922	2.6	2.5	2.5	2.4	2.4	2.4	2.3	2.3	2.2	2.2	2.2	2.1
923	2.7	2.6	2.6	2.5	2.5	2.4	2.4	2.3	2.3	2.3	2.2	2.2
924	4.5	4.4	4.3	4.1	4	3.9	3.8	3.7	3.6	3.5	3.4	3.3
925	1.7	1.7	1.7	1.6	1.6	1.6	1.5	1.5	1.5	1.5	1.4	1.4
926	2.1	2.1	2	2	1.9	1.9	1.9	1.8	1.8	1.7	1.7	1.7
927	2.9	2.8	2.7	2.7	2.6	2.5	2.4	2.4	2.3	2.3	2.2	2.2
928	2.8	2.8	2.7	2.6	2.5	2.5	2.4	2.4	2.3	2.2	2.2	2.1
929	2	1.9	1.9	1.9	1.8	1.8	1.8	1.7	1.7	1.7	1.7	1.6
930	2.1	2	2	1.9	1.9	1.9	1.8	1.8	1.8	1.7	1.7	1.7
931	2.1	2	2	1.9	1.9	1.9	1.8	1.8	1.8	1.8	1.7	1.7
932	2.1	2.1	2.1	2	2	1.9	1.9	1.9	1.8	1.8	1.8	1.8
933	2.2	2.1	2.1	2	2	2	1.9	1.9	1.9	1.8	1.8	1.8
934	2.2	2.2	2.1	2.1	2	2	2	1.9	1.9	1.9	1.8	1.8
935	2.3	2.2	2.2	2.2	2.1	2.1	2	2	2	1.9	1.9	1.9
936	2.3	2.3	2.3	2.2	2.2	2.1	2.1	2.1	2	2	2	1.9
937	2.4	2.3	2.3	2.2	2.2	2.2	2.1	2.1	2.1	2	2	2
938	2.4	2.3	2.3	2.2	2.2	2.2	2.1	2.1	2.1	2	2	2
939	2.3	2.3	2.2	2.2	2.2	2.1	2.1	2.1	2	2	2	1.9
940	2.3	2.3	2.2	2.2	2.2	2.1	2.1	2	2	2	2	1.9
941	2.4	2.3	2.3	2.3	2.2	2.2	2.1	2.1	2.1	2	2	2
942	2.4	2.4	2.3	2.3	2.3	2.2	2.2	2.1	2.1	2.1	2	2
943	2.5	2.4	2.4	2.3	2.3	2.3	2.2	2.2	2.2	2.1	2.1	2.1
944	2.5	2.5	2.4	2.4	2.3	2.3	2.2	2.2	2.2	2.1	2.1	2.1
945	2.5	2.5	2.4	2.4	2.3	2.3	2.3	2.2	2.2	2.2	2.1	2.1
946	2.6	2.6	2.5	2.5	2.4	2.4	2.3	2.3	2.3	2.2	2.2	2.2
947	5	4.8	4.6	4.5	4.3	4.2	4.1	4	3.9	3.7	3.6	3.6
948	6	5.8	5.5	5.3	5.1	4.9	4.8	4.6	4.5	4.3	4.2	4.1
949	2.7	2.6	2.5	2.5	2.4	2.3	2.3	2.2	2.2	2.1	2.1	2
950	3	2.9	2.8	2.7	2.7	2.6	2.5	2.5	2.4	2.3	2.3	2.2
951	3.1	3	2.9	2.8	2.7	2.7	2.6	2.5	2.5	2.4	2.3	2.3
952	2.5	2.5	2.4	2.3	2.3	2.2	2.2	2.1	2.1	2	2	2
953	2.6	2.5	2.4	2.4	2.3	2.3	2.2	2.2	2.1	2.1	2	2
954	2.4	2.4	2.3	2.3	2.2	2.2	2.1	2.1	2	2	2	1.9
955	2.1	2.1	2	2	2	1.9	1.9	1.8	1.8	1.8	1.8	1.7
956	2.1	2.1	2	2	2	1.9	1.9	1.9	1.8	1.8	1.8	1.7
957	2.2	2.1	2.1	2	2	2	1.9	1.9	1.9	1.8	1.8	1.8
958	2.2	2.2	2.1	2.1	2	2	2	1.9	1.9	1.9	1.8	1.8
959	2.3	2.2	2.2	2.1	2.1	2.1	2	2	2	1.9	1.9	1.9
960	2.3	2.3	2.2	2.2	2.1	2.1	2.1	2	2	2	1.9	1.9
961	2.3	2.3	2.3	2.2	2.2	2.1	2.1	2.1	2	2	2	1.9
962	2.3	2.3	2.3	2.2	2.2	2.1	2.1	2.1	2	2	2	1.9
963	2.4	2.3	2.3	2.2	2.2	2.1	2.1	2.1	2	2	2	1.9
964	2.3	2.3	2.3	2.2	2.2	2.1	2.1	2.1	2	2	2	1.9
965	2.4	2.4	2.3	2.3	2.2	2.2	2.2	2.1	2.1	2.1	2	2
966	2.4	2.4	2.4	2.3	2.3	2.2	2.2	2.2	2.1	2.1	2	2
967	2.5	2.4	2.4	2.3	2.3	2.2	2.2	2.2	2.1	2.1	2.1	2
968	2.5	2.4	2.4	2.3	2.3	2.3	2.2	2.2	2.1	2.1	2.1	2
969	2.5	2.4	2.4	2.3	2.3	2.3	2.2	2.2	2.2	2.1	2.1	2.1
970	2.5	2.5	2.4	2.4	2.4	2.3	2.3	2.2	2.2	2.2	2.1	2.1
971	2.7	2.6	2.6	2.5	2.5	2.4	2.4	2.3	2.3	2.3	2.2	2.2
972	5.2	5	4.8	4.6	4.5	4.3	4.2	4.1	4	3.9	3.7	3.6
973	2.8	2.7	2.6	2.6	2.5	2.5	2.4	2.3	2.3	2.2	2.2	2.2
974	2.1	2.1	2	2	2	1.9	1.9	1.8	1.8	1.8	1.8	1.7
975	2.1	2.1	2.1	2	2	2	1.9	1.9	1.9	1.8	1.8	1.8
976	2.2	2.2	2.1	2.1	2	2	2	1.9	1.9	1.9	1.8	1.8
977	2.2	2.2	2.2	2.1	2.1	2	2	2	1.9	1.9	1.9	1.8
978	2.3	2.2	2.2	2.1	2.1	2.1	2	2	2	1.9	1.9	1.9
979	2.3	2.3	2.2	2.2	2.1	2.1	2.1	2	2	2	1.9	1.9
980	2.3	2.3	2.2	2.2	2.2	2.1	2.1	2	2	2	1.9	1.9
981	2.3	2.3	2.3	2.2	2.2	2.1	2.1	2.1	2	2	2	1.9
982	2.3	2.3	2.3	2.2	2.2	2.1	2.1	2.1	2	2	2	1.9
983	2.4	2.4	2.3	2.3	2.2	2.2	2.1	2.1	2.1	2	2	2
984	2.4	2.4	2.3	2.3	2.2	2.2	2.2	2.1	2.1	2.1	2	2
985	2.4	2.4	2.3	2.3	2.3	2.2	2.2	2.1	2.1	2.1	2	2
986	2.4	2.4	2.3	2.3	2.3	2.2	2.2	2.1	2.1	2.1	2	2
987	2.4	2.4	2.4	2.3	2.3	2.2	2.2	2.2	2.1	2.1	2.1	2
988	2.5	2.4	2.4	2.3	2.3	2.3	2.2	2.2	2.2	2.1	2.1	2.1
989	2.5	2.5	2.4	2.4	2.4	2.3	2.3	2.2	2.2	2.2	2.1	2.1
990	3	2.9	2.8	2.8	2.7	2.7	2.6	2.6	2.5	2.5	2.4	2.4
991	3	3	2.9	2.8	2.7	2.6	2.6	2.5	2.5	2.4	2.3	2.3
992	2.1	2.1	2	2	2	1.9	1.9	1.9	1.8	1.8	1.8	1.7
993	2.1	2.1	2.1	2	2	1.9	1.9	1.9	1.8	1.8	1.8	1.8
994	2.2	2.1	2.1	2.1	2	2	1.9	1.9	1.9	1.8	1.8	1.8
995	2.2	2.2	2.1	2.1	2	2	2	1.9	1.9	1.9	1.8	1.8
996	2.2	2.2	2.1	2.1	2.1	2	2	2	1.9	1.9	1.9	1.8
997	2.3	2.2	2.2	2.1	2.1	2.1	2	2	2	1.9	1.9	1.9
998	2.3	2.2	2.2	2.2	2.1	2.1	2	2	2	1.9	1.9	1.9
999	2.3	2.3	2.2	2.2	2.2	2.1	2.1	2	2	2	1.9	1.9
1000	2.4	2.3	2.3	2.2	2.2	2.2	2.1	2.1	2	2	2	1.9
1001	2.4	2.4	2.3	2.3	2.2	2.2	2.1	2.1	2.1	2	2	2
1002	2.4	2.4	2.3	2.3	2.2	2.2	2.1	2.1	2.1	2	2	2
1003	2.4	2.4	2.3	2.3	2.2	2.2	2.2	2.1	2.1	2.1	2	2
1004	2.4	2.4	2.3	2.3	2.2	2.2	2.2	2.1	2.1	2	2	2
1005	2.4	2.4	2.3	2.3	2.2	2.2	2.2	2.1	2.1	2.1	2	2
1006	2.4	2.4	2.3	2.3	2.3	2.2	2.2	2.1	2.1	2.1	2	2
1007	2.5	2.4	2.4	2.3	2.3	2.3	2.2	2.2	2.2	2.1	2.1	2
1008	2.6	2.5	2.5	2.4	2.4	2.3	2.3	2.3	2.2	2.2	2.1	2.1
1009	3.2	3.1	3	2.9	2.8	2.7	2.7	2.6	2.5	2.5	2.4	2.4
1010	2.7	2.7	2.6	2.5	2.5	2.4	2.4	2.3	2.3	2.2	2.2	2.1
1011	2.2	2.1	2.1	2	2	2	1.9	1.9	1.9	1.8	1.8	1.8
1012	2.2	2.1	2.1	2	2	2	1.9	1.9	1.9	1.8	1.8	1.8
1013	2.2	2.2	2.1	2.1	2	2	2	1.9	1.9	1.9	1.8	1.8
1014	2.2	2.2	2.1	2.1	2	2	2	1.9	1.9	1.9	1.8	1.8
1015	2.2	2.2	2.2	2.1	2.1	2	2	2	1.9	1.9	1.9	1.8
1016	2.3	2.2	2.2	2.1	2.1	2	2	2	1.9	1.9	1.9	1.8
1017	2.3	2.2	2.2	2.2	2.1	2.1	2	2	2	1.9	1.9	1.9
1018	2.3	2.3	2.2	2.2	2.2	2.1	2.1	2.1	2	2	2	1.9
1019	2.4	2.3	2.3	2.2	2.2	2.1	2.1	2.1	2	2	2	1.9
1020	2.4	2.3	2.3	2.3	2.2	2.2	2.1	2.1	2.1	2	2	2
1021	2.4	2.3	2.3	2.3	2.2	2.2	2.1	2.1	2.1	2	2	2
1022	2.4	2.3	2.3	2.3	2.2	2.2	2.1	2.1	2.1	2	2	2
1023	2.4	2.4	2.3	2.3	2.2	2.2	2.2	2.1	2.1	2	2	2
1024	2.4	2.4	2.3	2.3	2.2	2.2	2.2	2.1	2.1	2.1	2	2
1025	2.4	2.4	2.3	2.3	2.3	2.2	2.2	2.1	2.1	2.1	2	2
1026	2.5	2.5	2.4	2.4	2.3	2.3	2.2	2.2	2.2	2.1	2.1	2.1
1027	3.4	3.3	3.2	3.1	3	2.9	2.8	2.8	2.7	2.6	2.5	2.5
1028	3.1	3	2.9	2.8	2.7	2.7	2.6	2.5	2.5	2.4	2.4	2.3
1029	2.8	2.8	2.7	2.6	2.6	2.5	2.4	2.4	2.3	2.3	2.2	2.2
1030	2.3	2.3	2.2	2.2	2.1	2.1	2	2	2	1.9	1.9	1.9
1031	2.2	2.1	2.1	2	2	2	1.9	1.9	1.9	1.8	1.8	1.8
1032	2.2	2.1	2.1	2.1	2	2	1.9	1.9	1.9	1.8	1.8	1.8
1033	2.2	2.2	2.1	2.1	2	2	2	1.9	1.9	1.9	1.8	1.8
1034	2.2	2.2	2.1	2.1	2.1	2	2	2	1.9	1.9	1.9	1.8
1035	2.3	2.2	2.2	2.1	2.1	2.1	2	2	2	1.9	1.9	1.9
1036	2.3	2.3	2.2	2.2	2.1	2.1	2.1	2	2	2	1.9	1.9
1037	2.3	2.3	2.2	2.2	2.2	2.1	2.1	2	2	2	1.9	1.9
1038	2.4	2.3	2.3	2.2	2.2	2.2	2.1	2.1	2	2	2	1.9
1039	2.4	2.3	2.3	2.2	2.2	2.2	2.1	2.1	2	2	2	1.9
1040	2.4	2.3	2.3	2.2	2.2	2.2	2.1	2.1	2.1	2	2	2
1041	2.4	2.3	2.3	2.3	2.2	2.2	2.1	2.1	2.1	2	2	2
1042	2.4	2.4	2.3	2.3	2.2	2.2	2.2	2.1	2.1	2	2	2
1043	2.4	2.4	2.3	2.3	2.2	2.2	2.2	2.1	2.1	2.1	2	2
1044	2.5	2.4	2.4	2.3	2.3	2.3	2.2	2.2	2.1	2.1	2.1	2
1045	3.7	3.5	3.4	3.3	3.2	3.1	3	2.9	2.8	2.8	2.7	2.6
1046	3.4	3.3	3.2	3.1	3	2.9	2.8	2.7	2.7	2.6	2.5	2.5
1047	2.7	2.6	2.6	2.5	2.5	2.4	2.3	2.3	2.2	2.2	2.2	2.1
1048	2.1	2.1	2	2	2	1.9	1.9	1.8	1.8	1.8	1.8	1.7
1049	2.1	2.1	2	2	2	1.9	1.9	1.8	1.8	1.8	1.8	1.7
1050	2.1	2.1	2	2	2	1.9	1.9	1.9	1.8	1.8	1.8	1.7
1051	2.2	2.1	2.1	2	2	2	1.9	1.9	1.9	1.8	1.8	1.8
1052	2.2	2.2	2.1	2.1	2	2	2	1.9	1.9	1.9	1.8	1.8
1053	2.3	2.2	2.2	2.2	2.1	2.1	2	2	2	1.9	1.9	1.9
1054	2.3	2.3	2.2	2.2	2.1	2.1	2.1	2	2	2	1.9	1.9
1055	2.3	2.3	2.2	2.2	2.1	2.1	2.1	2	2	1.9	1.9	1.9
1056	2.3	2.3	2.2	2.2	2.2	2.1	2.1	2	2	2	1.9	1.9
1057	2.3	2.3	2.3	2.2	2.2	2.1	2.1	2.1	2	2	2	1.9
1058	2.4	2.3	2.3	2.2	2.2	2.2	2.1	2.1	2	2	2	1.9
1059	2.4	2.3	2.3	2.3	2.2	2.2	2.1	2.1	2.1	2	2	2
1060	2.4	2.4	2.3	2.3	2.2	2.2	2.2	2.1	2.1	2	2	2
1061	2.4	2.4	2.3	2.3	2.2	2.2	2.2	2.1	2.1	2.1	2	2
1062	2.5	2.4	2.4	2.3	2.3	2.2	2.2	2.2	2.1	2.1	2.1	2
1063	3.5	3.4	3.3	3.2	3.1	3	2.9	2.8	2.8	2.7	2.6	2.6
1064	3.1	3	2.9	2.9	2.8	2.7	2.6	2.6	2.5	2.4	2.4	2.3
1065	2.1	2.1	2.1	2	2	1.9	1.9	1.9	1.8	1.8	1.8	1.7
1066	2.1	2	2	2	1.9	1.9	1.9	1.8	1.8	1.8	1.7	1.7
1067	2.1	2	2	2	1.9	1.9	1.9	1.8	1.8	1.8	1.7	1.7
1068	2.1	2.1	2	2	2	1.9	1.9	1.9	1.8	1.8	1.8	1.7
1069	2.3	2.2	2.2	2.2	2.1	2.1	2	2	2	1.9	1.9	1.8
1070	2.4	2.3	2.3	2.2	2.2	2.1	2.1	2.1	2	2	1.9	1.9
1071	2.4	2.3	2.3	2.2	2.2	2.1	2.1	2	2	2	1.9	1.9
1072	2.3	2.2	2.2	2.1	2.1	2.1	2	2	2	1.9	1.9	1.9
1073	2.3	2.2	2.2	2.1	2.1	2.1	2	2	1.9	1.9	1.9	1.9
1074	2.3	2.2	2.2	2.2	2.1	2.1	2	2	2	1.9	1.9	1.9
1075	2.3	2.3	2.2	2.2	2.1	2.1	2.1	2	2	2	1.9	1.9
1076	2.3	2.3	2.3	2.2	2.2	2.1	2.1	2.1	2	2	2	1.9
1077	2.4	2.3	2.3	2.2	2.2	2.1	2.1	2.1	2	2	2	1.9
1078	2.4	2.3	2.3	2.2	2.2	2.2	2.1	2.1	2.1	2	2	2
1079	2.4	2.3	2.3	2.3	2.2	2.2	2.1	2.1	2.1	2	2	2
1080	2.4	2.4	2.4	2.3	2.3	2.2	2.2	2.2	2.1	2.1	2	2
1081	3.5	3.4	3.2	3.1	3.1	3	2.9	2.8	2.7	2.7	2.6	2.5
1082	2.9	2.8	2.7	2.7	2.6	2.5	2.5	2.4	2.4	2.3	2.3	2.2
1083	2.7	2.6	2.5	2.5	2.4	2.4	2.3	2.3	2.2	2.2	2.1	2.1
1084	2.1	2.1	2	2	2	1.9	1.9	1.8	1.8	1.8	1.8	1.7
1085	2.1	2.1	2	2	2	1.9	1.9	1.9	1.8	1.8	1.8	1.7
1086	2.2	2.2	2.1	2.1	2	2	2	1.9	1.9	1.8	1.8	1.8
1087	2.2	2.1	2.1	2	2	2	1.9	1.9	1.9	1.8	1.8	1.8
1088	2.2	2.2	2.2	2.1	2.1	2	2	2	1.9	1.9	1.9	1.8
1089	2.4	2.3	2.3	2.2	2.2	2.1	2.1	2	2	2	1.9	1.9
1090	2.4	2.4	2.3	2.3	2.2	2.2	2.1	2.1	2.1	2	2	1.9
1091	2.3	2.3	2.2	2.2	2.2	2.1	2.1	2	2	2	1.9	1.9
1092	2.3	2.3	2.2	2.2	2.1	2.1	2.1	2	2	2	1.9	1.9
1093	2.4	2.3	2.3	2.3	2.2	2.2	2.1	2.1	2.1	2	2	1.9
1094	2.4	2.3	2.3	2.2	2.2	2.1	2.1	2.1	2	2	2	1.9
1095	2.4	2.3	2.3	2.3	2.2	2.2	2.1	2.1	2.1	2	2	2
1096	2.4	2.3	2.3	2.3	2.2	2.2	2.1	2.1	2.1	2	2	2
1097	2.4	2.3	2.3	2.3	2.2	2.2	2.1	2.1	2.1	2	2	2
1098	5.8	5.5	5.3	5.1	4.9	4.7	4.5	4.4	4.2	4.1	4	3.8
1099	3.8	3.7	3.6	3.5	3.3	3.2	3.1	3.1	3	2.9	2.8	2.7
1100	3.4	3.3	3.2	3.1	3.1	3	2.9	2.8	2.7	2.7	2.6	2.5
1101	2.7	2.6	2.6	2.5	2.4	2.4	2.3	2.3	2.2	2.2	2.1	2.1
1102	2.2	2.1	2.1	2	2	2	1.9	1.9	1.9	1.8	1.8	1.8
1103	2.1	2.1	2.1	2	2	1.9	1.9	1.9	1.8	1.8	1.8	1.7
1104	2.1	2.1	2.1	2	2	1.9	1.9	1.9	1.8	1.8	1.8	1.7
1105	2.1	2.1	2.1	2	2	1.9	1.9	1.9	1.8	1.8	1.8	1.7
1106	2.2	2.1	2.1	2	2	2	1.9	1.9	1.9	1.8	1.8	1.8
1107	2.3	2.2	2.2	2.2	2.1	2.1	2	2	2	1.9	1.9	1.9
1108	2.4	2.4	2.3	2.3	2.2	2.2	2.2	2.1	2.1	2	2	2
1109	2.5	2.4	2.4	2.3	2.3	2.2	2.2	2.2	2.1	2.1	2	2
1110	2.5	2.5	2.4	2.4	2.3	2.3	2.2	2.2	2.2	2.1	2.1	2
1111	2.6	2.5	2.5	2.4	2.4	2.3	2.3	2.2	2.2	2.1	2.1	2.1
1112	3.8	3.7	3.6	3.5	3.4	3.3	3.2	3.1	3	3	2.9	2.8
1113	5.7	5.4	5.2	5	4.8	4.6	4.4	4.3	4.1	4	3.9	3.7
1114	5.7	5.4	5.2	5	4.8	4.6	4.4	4.3	4.1	4	3.9	3.7
1115	6.5	6.2	5.9	5.6	5.4	5.1	4.9	4.7	4.6	4.4	4.3	4.1
1116	11.7	10.6	9.8	9.1	8.4	7.9	7.4	7	6.6	6.3	6	5.7
1117	3.9	3.8	3.6	3.5	3.4	3.3	3.2	3.1	3	3	2.9	2.8
1118	3.3	3.2	3.1	3	2.9	2.8	2.8	2.7	2.6	2.6	2.5	2.5
1119	2.3	2.3	2.2	2.2	2.1	2.1	2	2	2	1.9	1.9	1.9
1120	2.2	2.2	2.1	2.1	2	2	2	1.9	1.9	1.9	1.8	1.8
1121	2.2	2.1	2.1	2	2	2	1.9	1.9	1.9	1.8	1.8	1.8
1122	2.2	2.1	2.1	2	2	2	1.9	1.9	1.9	1.8	1.8	1.8
1123	2.2	2.2	2.1	2.1	2	2	2	1.9	1.9	1.9	1.8	1.8
1124	2.2	2.2	2.1	2.1	2	2	2	1.9	1.9	1.9	1.8	1.8
1125	2.3	2.3	2.2	2.2	2.1	2.1	2.1	2	2	1.9	1.9	1.9
1126	2.4	2.3	2.3	2.2	2.2	2.1	2.1	2.1	2	2	2	1.9
1127	2.4	2.4	2.3	2.3	2.2	2.2	2.2	2.1	2.1	2	2	2
1128	2.5	2.4	2.4	2.3	2.3	2.2	2.2	2.2	2.1	2.1	2	2
1129	2.5	2.4	2.4	2.3	2.3	2.2	2.2	2.2	2.1	2.1	2	2
1130	5.5	5.3	5	4.8	4.6	4.5	4.3	4.1	4	3.9	3.8	3.6
1131	6.5	6.2	5.9	5.6	5.3	5.1	4.9	4.7	4.5	4.4	4.2	4.1
1132	8.3	7.8	7.3	6.9	6.5	6.2	5.9	5.6	5.4	5.1	4.9	4.7
1133	11.4	10.4	9.6	8.9	8.3	7.8	7.3	6.9	6.5	6.2	5.9	5.6
1134	14.3	12.8	11.5	10.5	9.7	9	8.4	7.8	7.4	7	6.6	6.2
1135	3.6	3.5	3.4	3.3	3.2	3.1	3	2.9	2.9	2.8	2.7	2.7
1136	2.5	2.4	2.4	2.3	2.3	2.2	2.2	2.2	2.1	2.1	2	2
1137	2.4	2.3	2.3	2.2	2.2	2.1	2.1	2	2	2	1.9	1.9
1138	2.2	2.2	2.2	2.1	2.1	2	2	2	1.9	1.9	1.9	1.8
1139	2.2	2.2	2.1	2.1	2	2	2	1.9	1.9	1.9	1.8	1.8
1140	2.2	2.2	2.1	2.1	2	2	2	1.9	1.9	1.9	1.8	1.8
1141	2.3	2.2	2.2	2.1	2.1	2.1	2	2	1.9	1.9	1.9	1.8
1142	2.4	2.3	2.3	2.2	2.2	2.1	2.1	2.1	2	2	1.9	1.9
1143	2.4	2.4	2.3	2.3	2.2	2.2	2.1	2.1	2.1	2	2	1.9
1144	2.5	2.4	2.4	2.3	2.3	2.2	2.2	2.1	2.1	2.1	2	2
1145	2.9	2.8	2.8	2.7	2.6	2.6	2.5	2.5	2.4	2.4	2.3	2.3
1146	2.6	2.6	2.5	2.5	2.4	2.4	2.3	2.3	2.2	2.2	2.2	2.1
1147	4	3.9	3.7	3.6	3.5	3.4	3.3	3.2	3.1	3.1	3	2.9
1148	6.2	5.9	5.6	5.4	5.1	4.9	4.7	4.5	4.4	4.2	4.1	3.9
1149	10.5	9.6	8.9	8.3	7.7	7.2	6.8	6.5	6.1	5.8	5.6	5.3
1150	12.5	11.3	10.3	9.5	8.8	8.2	7.7	7.2	6.8	6.4	6.1	5.8
1151	15.3	13.6	12.2	11	10.1	9.3	8.7	8.1	7.6	7.1	6.7	6.4
1152	19.6	17.2	15	13.3	12	10.9	10	9.3	8.6	8	7.5	7.1
1153	3.2	3.1	3	2.9	2.9	2.8	2.7	2.7	2.6	2.5	2.5	2.4
1154	2.4	2.4	2.3	2.3	2.2	2.2	2.2	2.1	2.1	2	2	2
1155	2.3	2.3	2.3	2.2	2.2	2.1	2.1	2	2	2	1.9	1.9
1156	2.3	2.2	2.2	2.2	2.1	2.1	2	2	2	1.9	1.9	1.9
1157	2.2	2.2	2.2	2.1	2.1	2	2	2	1.9	1.9	1.9	1.8
1158	2.2	2.2	2.1	2.1	2.1	2	2	1.9	1.9	1.9	1.8	1.8
1159	2.3	2.3	2.2	2.2	2.1	2.1	2	2	2	1.9	1.9	1.9
1160	2.4	2.3	2.3	2.2	2.2	2.2	2.1	2.1	2	2	2	1.9
1161	3.2	3.1	3	2.9	2.8	2.8	2.7	2.6	2.6	2.5	2.5	2.4
1162	3.9	3.7	3.6	3.5	3.4	3.3	3.2	3.1	3	2.9	2.9	2.8
1163	4.8	4.6	4.4	4.2	4.1	3.9	3.8	3.7	3.6	3.5	3.4	3.3
1164	4.6	4.4	4.3	4.1	4	3.9	3.7	3.6	3.5	3.4	3.3	3.2
1165	4.6	4.4	4.3	4.1	4	3.8	3.7	3.6	3.5	3.4	3.3	3.2
1166	7.3	6.9	6.5	6.2	5.9	5.6	5.3	5.1	4.9	4.7	4.5	4.4
1167	11.4	10.4	9.6	8.9	8.2	7.7	7.2	6.8	6.4	6.1	5.8	5.5
1168	14.9	13.2	11.9	10.8	9.9	9.1	8.5	7.9	7.4	7	6.6	6.3
1169	16.9	14.8	13.1	11.8	10.8	9.9	9.1	8.5	7.9	7.4	7	6.6
1170	23.2	20.7	17.6	15.3	13.6	12.2	11.1	10.1	9.4	8.7	8.1	7.6
1171	2.5	2.5	2.4	2.4	2.3	2.3	2.2	2.2	2.2	2.1	2.1	2
1172	2.5	2.4	2.4	2.3	2.3	2.2	2.2	2.2	2.1	2.1	2	2
1173	2.4	2.3	2.3	2.2	2.2	2.2	2.1	2.1	2	2	2	1.9
1174	2.4	2.3	2.3	2.2	2.2	2.1	2.1	2.1	2	2	2	1.9
1175	2.3	2.3	2.2	2.2	2.1	2.1	2.1	2	2	1.9	1.9	1.9
1176	2.3	2.2	2.2	2.1	2.1	2	2	2	1.9	1.9	1.9	1.8
1177	2.3	2.2	2.2	2.2	2.1	2.1	2	2	2	1.9	1.9	1.9
1178	2.5	2.4	2.4	2.3	2.3	2.2	2.2	2.2	2.1	2.1	2	2
1179	3.9	3.8	3.6	3.5	3.4	3.3	3.2	3.1	3	3	2.9	2.8
1180	3.7	3.5	3.4	3.3	3.2	3.1	3.1	3	2.9	2.8	2.8	2.7
1181	6.3	6	5.7	5.4	5.2	4.9	4.7	4.6	4.4	4.2	4.1	3.9
1182	3.5	3.4	3.3	3.2	3.1	3	3	2.9	2.8	2.8	2.7	2.6
1183	6.6	6.2	5.9	5.6	5.4	5.1	4.9	4.7	4.5	4.4	4.2	4.1
1184	9.8	9	8.4	7.8	7.3	6.9	6.5	6.2	5.9	5.6	5.3	5.1
1185	12.3	11.1	10.2	9.4	8.7	8.1	7.6	7.1	6.7	6.4	6	5.7
1186	14.5	12.9	11.6	10.6	9.7	9	8.4	7.8	7.3	6.9	6.5	6.2
1187	16.6	14.6	13	11.7	10.6	9.8	9	8.4	7.9	7.4	7	6.6
1188	21.3	18.7	16.1	14.2	12.7	11.5	10.5	9.7	9	8.3	7.8	7.3
1189	2.6	2.5	2.5	2.4	2.4	2.3	2.3	2.3	2.2	2.2	2.1	2.1
1190	2.5	2.4	2.4	2.4	2.3	2.3	2.2	2.2	2.1	2.1	2.1	2
1191	2.5	2.4	2.4	2.3	2.3	2.2	2.2	2.2	2.1	2.1	2	2
1192	2.4	2.4	2.3	2.3	2.2	2.2	2.1	2.1	2.1	2	2	2
1193	2.4	2.3	2.3	2.2	2.2	2.1	2.1	2.1	2	2	2	1.9
1194	2.3	2.2	2.2	2.2	2.1	2.1	2	2	2	1.9	1.9	1.9
1195	2.3	2.2	2.2	2.1	2.1	2.1	2	2	1.9	1.9	1.9	1.9
1196	2.3	2.3	2.2	2.2	2.2	2.1	2.1	2	2	2	1.9	1.9
1197	2.6	2.6	2.5	2.5	2.4	2.4	2.3	2.3	2.2	2.2	2.1	2.1
1198	2.6	2.5	2.5	2.4	2.4	2.3	2.3	2.3	2.2	2.2	2.1	2.1
1199	2.8	2.7	2.7	2.6	2.6	2.5	2.5	2.4	2.4	2.3	2.3	2.2
1200	5.8	5.5	5.3	5.1	4.9	4.7	4.5	4.3	4.2	4	3.9	3.8
1201	7.9	7.4	6.9	6.5	6.2	5.9	5.6	5.4	5.1	4.9	4.7	4.5
1202	7.3	6.8	6.5	6.1	5.8	5.6	5.3	5.1	4.9	4.7	4.5	4.3
1203	10.9	10	9.2	8.5	8	7.5	7	6.6	6.3	6	5.7	5.4
1204	14.1	12.6	11.4	10.4	9.6	8.8	8.2	7.7	7.2	6.8	6.5	6.1
1205	16.2	14.3	12.7	11.5	10.5	9.6	8.9	8.3	7.8	7.3	6.9	6.5
1206	19.8	17.1	14.9	13.3	11.9	10.9	10	9.2	8.6	8	7.5	7.1
1207	27	24.2	20.3	17.3	15.1	13.4	12	10.9	10	9.3	8.6	8
1208	23.1	19.8	16.9	14.7	13.1	11.8	10.7	9.8	9.1	8.4	7.9	7.4
1209	24.9	21.5	18.1	15.6	13.7	12.3	11.1	10.1	9.3	8.6	8.1	7.5
1210	27.3	23.9	19.6	16.7	14.5	12.9	11.6	10.5	9.6	8.9	8.3	7.7
1211	29.8	26.2	21	17.6	15.2	13.4	11.9	10.8	9.9	9.1	8.4	7.8
1212	33.6	30.6	24.5	19.9	16.8	14.5	12.8	11.5	10.4	9.5	8.8	8.1
1213	2.8	2.7	2.7	2.6	2.6	2.5	2.5	2.4	2.4	2.3	2.3	2.2
1214	2.6	2.6	2.5	2.5	2.4	2.4	2.3	2.3	2.2	2.2	2.2	2.1
1215	2.5	2.5	2.4	2.4	2.3	2.3	2.3	2.2	2.2	2.1	2.1	2.1
1216	2.5	2.4	2.4	2.3	2.3	2.2	2.2	2.1	2.1	2.1	2	2
1217	2.4	2.3	2.3	2.3	2.2	2.2	2.1	2.1	2.1	2	2	2
1218	2.3	2.3	2.2	2.2	2.1	2.1	2.1	2	2	2	1.9	1.9
1219	2.3	2.2	2.2	2.2	2.1	2.1	2	2	2	1.9	1.9	1.9
1220	2.3	2.3	2.2	2.2	2.1	2.1	2.1	2	2	2	1.9	1.9
1221	2.5	2.5	2.4	2.4	2.3	2.3	2.2	2.2	2.2	2.1	2.1	2
1222	2.5	2.5	2.4	2.4	2.3	2.3	2.2	2.2	2.1	2.1	2.1	2
1223	3.7	3.6	3.5	3.4	3.3	3.2	3.1	3	3	2.9	2.8	2.8
1224	3.8	3.7	3.6	3.5	3.4	3.3	3.2	3.1	3	2.9	2.9	2.8
1225	8.4	7.8	7.3	6.9	6.5	6.2	5.9	5.6	5.3	5.1	4.9	4.7
1226	7.4	6.9	6.6	6.2	5.9	5.6	5.4	5.1	4.9	4.7	4.6	4.4
1227	11.3	10.3	9.5	8.8	8.2	7.7	7.2	6.8	6.4	6.1	5.8	5.5
1228	14.1	12.6	11.4	10.4	9.5	8.8	8.2	7.7	7.2	6.8	6.5	6.1
1229	17.3	15.1	13.4	12	10.9	10	9.2	8.6	8	7.5	7.1	6.7
1230	22.1	19.4	16.7	14.6	13	11.7	10.7	9.8	9.1	8.5	7.9	7.4
1231	23.2	20.4	17.4	15.1	13.4	12.1	11	10.1	9.3	8.6	8.1	7.6
1232	22.2	19.1	16.4	14.4	12.8	11.5	10.5	9.7	8.9	8.3	7.8	7.3
1233	23.7	20.6	17.4	15.1	13.4	12	10.9	9.9	9.2	8.5	7.9	7.4
1234	25.6	22.5	18.6	16	14	12.5	11.2	10.2	9.4	8.7	8.1	7.6
1235	29	25.8	20.7	17.4	15	13.2	11.9	10.7	9.8	9	8.4	7.8
1236	30.8	28.3	22.7	18.7	15.9	13.9	12.3	11.1	10.1	9.3	8.6	8
1237	2.7	2.7	2.6	2.6	2.5	2.5	2.4	2.4	2.3	2.3	2.3	2.2
1238	2.6	2.6	2.5	2.5	2.4	2.4	2.3	2.3	2.3	2.2	2.2	2.1
1239	2.6	2.5	2.5	2.4	2.4	2.3	2.3	2.3	2.2	2.2	2.1	2.1
1240	2.5	2.5	2.4	2.4	2.3	2.3	2.3	2.2	2.2	2.1	2.1	2.1
1241	2.4	2.4	2.3	2.3	2.3	2.2	2.2	2.1	2.1	2.1	2	2
1242	2.4	2.3	2.3	2.2	2.2	2.1	2.1	2.1	2	2	2	1.9
1243	2.3	2.3	2.2	2.2	2.1	2.1	2.1	2	2	2	1.9	1.9
1244	2.3	2.3	2.2	2.2	2.2	2.1	2.1	2	2	2	1.9	1.9
1245	2.4	2.3	2.3	2.2	2.2	2.2	2.1	2.1	2	2	2	1.9
1246	2.4	2.4	2.3	2.3	2.2	2.2	2.2	2.1	2.1	2	2	2
1247	2.9	2.8	2.8	2.7	2.6	2.6	2.5	2.5	2.4	2.4	2.3	2.3
1248	2.4	2.4	2.3	2.3	2.3	2.2	2.2	2.1	2.1	2.1	2	2
1249	5.9	5.6	5.3	5.1	4.9	4.7	4.5	4.4	4.2	4.1	3.9	3.8
1250	8.5	7.9	7.4	7	6.6	6.2	5.9	5.7	5.4	5.2	5	4.8
1251	12.7	11.5	10.5	9.6	8.9	8.3	7.7	7.3	6.9	6.5	6.2	5.9
1252	17.8	15.4	13.6	12.2	11.1	10.1	9.3	8.7	8.1	7.6	7.1	6.7
1253	20.6	18.2	15.7	13.9	12.4	11.2	10.3	9.5	8.8	8.2	7.7	7.2
1254	24.7	22.2	19	16.3	14.3	12.8	11.6	10.6	9.7	9	8.4	7.8
1255	25	22.6	19.1	16.4	14.4	12.9	11.6	10.6	9.7	9	8.4	7.9
1256	23.3	20.5	17.4	15.1	13.4	12	10.9	10	9.2	8.6	8	7.5
1257	26.6	23.4	19.3	16.5	14.4	12.8	11.5	10.5	9.6	8.9	8.3	7.7
1258	28.8	25.6	20.7	17.4	15.1	13.3	11.9	10.8	9.9	9.1	8.4	7.9
1259	30.4	27.3	21.9	18.2	15.6	13.7	12.2	11	10	9.2	8.5	7.9
1260	30.8	28.1	22.6	18.6	15.9	13.9	12.3	11.1	10.1	9.3	8.5	7.9
1261	2.8	2.7	2.7	2.6	2.6	2.5	2.5	2.4	2.4	2.3	2.3	2.3
1262	2.7	2.6	2.6	2.5	2.5	2.4	2.4	2.3	2.3	2.3	2.2	2.2
1263	2.6	2.6	2.5	2.5	2.4	2.4	2.3	2.3	2.2	2.2	2.2	2.1
1264	2.6	2.5	2.5	2.4	2.4	2.3	2.3	2.2	2.2	2.2	2.1	2.1
1265	2.5	2.4	2.4	2.3	2.3	2.2	2.2	2.2	2.1	2.1	2	2
1266	2.4	2.3	2.3	2.2	2.2	2.2	2.1	2.1	2.1	2	2	1.9
1267	2.3	2.3	2.2	2.2	2.2	2.1	2.1	2	2	2	1.9	1.9
1268	2.3	2.3	2.3	2.2	2.2	2.1	2.1	2.1	2	2	2	1.9
1269	2.4	2.3	2.3	2.2	2.2	2.2	2.1	2.1	2	2	2	1.9
1270	2.4	2.4	2.3	2.3	2.2	2.2	2.1	2.1	2.1	2	2	2
1271	2.4	2.4	2.4	2.3	2.3	2.2	2.2	2.1	2.1	2.1	2	2
1272	2.5	2.4	2.4	2.3	2.3	2.2	2.2	2.1	2.1	2.1	2	2
1273	4.8	4.6	4.4	4.3	4.1	4	3.9	3.8	3.6	3.5	3.4	3.3
1274	8.8	8.2	7.7	7.2	6.8	6.4	6.1	5.8	5.5	5.3	5.1	4.9
1275	12.9	11.6	10.6	9.7	9	8.3	7.8	7.3	6.9	6.5	6.2	5.9
1276	17	14.9	13.2	11.9	10.8	9.9	9.1	8.5	7.9	7.4	7	6.6
1277	21.5	19	16.3	14.3	12.8	11.5	10.5	9.7	9	8.3	7.8	7.3
1278	25.4	23	19.8	16.9	14.8	13.1	11.8	10.8	9.9	9.2	8.5	8
1279	26.8	24.5	21.4	18.1	15.6	13.8	12.4	11.2	10.3	9.5	8.8	8.2
1280	24.7	21.8	18.3	15.8	13.9	12.4	11.2	10.3	9.5	8.8	8.2	7.6
1281	27.6	24.5	20.1	17	14.8	13.1	11.8	10.7	9.8	9.1	8.4	7.9
1282	29.9	27.1	21.9	18.3	15.7	13.8	12.3	11.1	10.1	9.3	8.6	8
1283	31.4	29	23.7	19.4	16.5	14.3	12.7	11.4	10.4	9.5	8.8	8.2
1284	31.7	29.3	23.6	19.3	16.4	14.2	12.6	11.3	10.3	9.4	8.7	8.1
1285	2.8	2.8	2.7	2.7	2.6	2.6	2.5	2.5	2.4	2.4	2.4	2.3
1286	2.7	2.7	2.6	2.6	2.5	2.5	2.4	2.4	2.4	2.3	2.3	2.2
1287	2.6	2.6	2.5	2.5	2.4	2.4	2.4	2.3	2.3	2.2	2.2	2.2
1288	2.6	2.5	2.5	2.4	2.4	2.3	2.3	2.2	2.2	2.2	2.1	2.1
1289	2.5	2.4	2.4	2.3	2.3	2.3	2.2	2.2	2.1	2.1	2.1	2
1290	2.4	2.4	2.3	2.3	2.2	2.2	2.2	2.1	2.1	2	2	2
1291	2.4	2.3	2.3	2.2	2.2	2.1	2.1	2.1	2	2	2	1.9
1292	2.4	2.3	2.3	2.2	2.2	2.2	2.1	2.1	2	2	2	1.9
1293	2.4	2.3	2.3	2.2	2.2	2.2	2.1	2.1	2.1	2	2	2
1294	2.4	2.4	2.3	2.3	2.2	2.2	2.1	2.1	2.1	2	2	2
1295	2.4	2.4	2.3	2.3	2.2	2.2	2.2	2.1	2.1	2.1	2	2
1296	2.4	2.4	2.3	2.3	2.3	2.2	2.2	2.1	2.1	2.1	2	2
1297	2.5	2.4	2.4	2.3	2.3	2.3	2.2	2.2	2.1	2.1	2.1	2
1298	9.9	9.1	8.5	7.9	7.4	7	6.6	6.3	5.9	5.7	5.4	5.2
1299	12.7	11.4	10.4	9.6	8.9	8.3	7.7	7.3	6.9	6.5	6.2	5.9
1300	16.6	14.5	12.9	11.7	10.6	9.8	9	8.4	7.9	7.4	6.9	6.6
1301	22	19.1	16.4	14.4	12.8	11.6	10.6	9.7	9	8.4	7.8	7.4
1302	26.4	23.4	20	17.1	14.9	13.3	11.9	10.9	10	9.2	8.6	8
1303	31.4	28.8	25.3	20.7	17.5	15.3	13.5	12.1	11	10.1	9.3	8.6
1304	25.1	21.9	18.4	15.8	13.9	12.5	11.3	10.3	9.5	8.8	8.2	7.7
1305	25.1	22.1	18.5	15.9	13.9	12.4	11.2	10.3	9.4	8.7	8.1	7.6
1306	29	26.5	21.9	18.3	15.7	13.8	12.3	11.1	10.1	9.3	8.6	8
1307	31.5	29.8	25.2	20.4	17.2	14.9	13.1	11.8	10.7	9.7	9	8.3
1308	32.7	31.9	27.1	21.5	17.9	15.4	13.5	12	10.9	9.9	9.1	8.4
1309	2.9	2.8	2.8	2.7	2.7	2.6	2.6	2.5	2.5	2.4	2.4	2.3
1310	2.8	2.7	2.7	2.6	2.6	2.5	2.5	2.4	2.4	2.4	2.3	2.3
1311	2.7	2.6	2.6	2.5	2.5	2.4	2.4	2.4	2.3	2.3	2.2	2.2
1312	2.6	2.5	2.5	2.4	2.4	2.3	2.3	2.3	2.2	2.2	2.2	2.1
1313	2.5	2.5	2.4	2.4	2.3	2.3	2.2	2.2	2.2	2.1	2.1	2.1
1314	2.4	2.4	2.3	2.3	2.2	2.2	2.2	2.1	2.1	2	2	2
1315	2.4	2.3	2.3	2.2	2.2	2.2	2.1	2.1	2.1	2	2	1.9
1316	2.4	2.3	2.3	2.2	2.2	2.2	2.1	2.1	2.1	2	2	2
1317	2.4	2.4	2.3	2.3	2.2	2.2	2.2	2.1	2.1	2	2	2
1318	2.4	2.4	2.3	2.3	2.3	2.2	2.2	2.1	2.1	2.1	2	2
1319	2.4	2.4	2.3	2.3	2.3	2.2	2.2	2.1	2.1	2.1	2	2
1320	2.5	2.4	2.4	2.3	2.3	2.2	2.2	2.1	2.1	2.1	2	2
1321	2.5	2.4	2.4	2.3	2.3	2.3	2.2	2.2	2.1	2.1	2.1	2
1322	9.6	8.9	8.3	7.7	7.3	6.8	6.5	6.1	5.9	5.6	5.3	5.1
1323	11.4	10.4	9.6	8.8	8.2	7.7	7.2	6.8	6.5	6.1	5.9	5.6
1324	15.3	13.5	12.1	11	10.1	9.3	8.6	8.1	7.6	7.1	6.7	6.4
1325	21.1	18.2	15.7	13.9	12.4	11.3	10.3	9.5	8.8	8.2	7.7	7.2
1326	25.8	22.7	19.7	16.8	14.7	13.1	11.8	10.8	9.9	9.1	8.5	7.9
1327	27.5	24.5	21	17.8	15.4	13.6	12.2	11.1	10.2	9.4	8.7	8.1
1328	25.5	22.5	18.8	16.1	14.2	12.6	11.4	10.4	9.6	8.9	8.2	7.7
1329	24	21.3	17.9	15.4	13.6	12.2	11	10.1	9.3	8.6	8	7.5
1330	28.9	26.9	22.5	18.6	16	14	12.5	11.2	10.2	9.4	8.7	8.1
1331	31.7	30.8	26.2	21	17.6	15.2	13.4	12	10.8	9.9	9.1	8.4
1332	30.3	29.7	25.7	20.7	17.3	15	13.2	11.8	10.7	9.7	9	8.3
1333	5.8	6.6	9.8	9.2	8.7	8.3	7.9	7.5	7.2	6.9	6.6	6.3
1334	5.7	5.7	8.4	8	7.6	7.2	6.9	6.6	6.4	6.1	5.9	5.7
1335	4.6	4.5	4.4	4.2	4.1	4	3.9	3.8	3.7	3.7	3.6	3.5
1336	3.8	3.7	3.6	3.5	3.4	3.4	3.3	3.2	3.2	3.1	3	3
1337	3.3	3.2	3.1	3.1	3	2.9	2.9	2.8	2.8	2.7	2.7	2.6
1338	3	2.9	2.9	2.8	2.8	2.7	2.7	2.6	2.6	2.5	2.5	2.4
1339	2.9	2.9	2.8	2.8	2.7	2.6	2.6	2.6	2.5	2.5	2.4	2.4
1340	2.8	2.8	2.7	2.7	2.6	2.6	2.5	2.5	2.4	2.4	2.3	2.3
1341	2.7	2.7	2.6	2.6	2.5	2.5	2.4	2.4	2.3	2.3	2.3	2.2
1342	2.6	2.6	2.5	2.5	2.4	2.4	2.4	2.3	2.3	2.2	2.2	2.2
1343	2.5	2.5	2.4	2.4	2.4	2.3	2.3	2.2	2.2	2.2	2.1	2.1
1344	2.4	2.4	2.3	2.3	2.3	2.2	2.2	2.1	2.1	2.1	2	2
1345	2.4	2.4	2.3	2.3	2.2	2.2	2.2	2.1	2.1	2	2	2
1346	2.4	2.4	2.3	2.3	2.2	2.2	2.2	2.1	2.1	2	2	2
1347	2.4	2.4	2.3	2.3	2.2	2.2	2.2	2.1	2.1	2	2	2
1348	2.4	2.4	2.3	2.3	2.3	2.2	2.2	2.1	2.1	2.1	2	2
1349	2.5	2.4	2.4	2.3	2.3	2.2	2.2	2.2	2.1	2.1	2	2
1350	2.5	2.4	2.4	2.3	2.3	2.2	2.2	2.2	2.1	2.1	2	2
1351	2.5	2.4	2.4	2.3	2.3	2.3	2.2	2.2	2.1	2.1	2.1	2
1352	5.6	5.4	5.2	5	4.8	4.6	4.4	4.3	4.1	4	3.9	3.7
1353	11.3	10.3	9.5	8.8	8.2	7.7	7.2	6.8	6.5	6.1	5.9	5.6
1354	14.4	12.9	11.6	10.6	9.7	9	8.4	7.8	7.4	7	6.6	6.2
1355	19.1	16.4	14.4	12.9	11.6	10.6	9.7	9	8.4	7.9	7.4	7
1356	21.5	18.8	16.2	14.3	12.8	11.5	10.5	9.7	9	8.4	7.8	7.4
1357	28.4	25.9	23	19.2	16.5	14.4	12.9	11.6	10.6	9.8	9	8.4
1358	25.6	22.7	19.2	16.4	14.4	12.8	11.6	10.6	9.7	9	8.3	7.8
1359	25.2	22.8	18.9	16.2	14.2	12.7	11.4	10.4	9.6	8.9	8.2	7.7
1360	26.8	24.9	21.5	18	15.6	13.7	12.2	11.1	10.1	9.3	8.6	8
1361	27.7	26.1	22.5	18.7	16	14	12.5	11.2	10.2	9.4	8.7	8.1
1362	29.2	27.8	23.8	19.5	16.5	14.4	12.7	11.4	10.4	9.5	8.8	8.2
1363	6	11.2	22	19.2	17.1	15.4	14	12.8	11.8	11	10.3	9.6
1364	6	9.6	20.4	17.9	16	14.5	13.2	12.1	11.2	10.5	9.8	9.2
1365	5.2	5	4.9	4.7	4.6	4.4	4.3	4.2	4.1	4	3.9	3.8
1366	3.5	3.4	3.4	3.3	3.2	3.1	3.1	3	3	2.9	2.9	2.8
1367	3.3	3.3	3.2	3.1	3.1	3	2.9	2.9	2.8	2.8	2.7	2.7
1368	3	3	2.9	2.9	2.8	2.8	2.7	2.6	2.6	2.6	2.5	2.5
1369	3	2.9	2.9	2.8	2.8	2.7	2.7	2.6	2.6	2.5	2.5	2.4
1370	2.9	2.8	2.8	2.7	2.7	2.6	2.6	2.5	2.5	2.4	2.4	2.3
1371	2.8	2.7	2.6	2.6	2.5	2.5	2.5	2.4	2.4	2.3	2.3	2.2
1372	2.7	2.6	2.6	2.5	2.5	2.4	2.4	2.3	2.3	2.2	2.2	2.2
1373	2.6	2.5	2.5	2.4	2.4	2.3	2.3	2.2	2.2	2.2	2.1	2.1
1374	2.5	2.4	2.4	2.3	2.3	2.3	2.2	2.2	2.1	2.1	2.1	2
1375	2.4	2.4	2.3	2.3	2.2	2.2	2.2	2.1	2.1	2.1	2	2
1376	2.4	2.4	2.3	2.3	2.3	2.2	2.2	2.1	2.1	2.1	2	2
1377	2.4	2.4	2.4	2.3	2.3	2.2	2.2	2.1	2.1	2.1	2	2
1378	2.5	2.4	2.4	2.3	2.3	2.2	2.2	2.2	2.1	2.1	2	2
1379	2.5	2.4	2.4	2.3	2.3	2.2	2.2	2.2	2.1	2.1	2.1	2
1380	2.5	2.4	2.4	2.3	2.3	2.2	2.2	2.2	2.1	2.1	2.1	2
1381	2.5	2.4	2.4	2.3	2.3	2.3	2.2	2.2	2.1	2.1	2.1	2
1382	3.2	3.1	3	2.9	2.9	2.8	2.7	2.7	2.6	2.6	2.5	2.5
1383	5.8	5.5	5.3	5.1	4.9	4.7	4.5	4.4	4.2	4.1	3.9	3.8
1384	13.2	11.9	10.8	10	9.2	8.6	8	7.5	7.1	6.7	6.4	6
1385	18.1	15.7	13.9	12.5	11.3	10.3	9.5	8.8	8.3	7.7	7.3	6.9
1386	19.9	17.4	15.2	13.5	12.1	11	10.1	9.4	8.7	8.1	7.6	7.2
1387	27.1	24.7	22	18.5	16	14.1	12.6	11.4	10.5	9.6	8.9	8.3
1388	24.9	22.3	18.9	16.3	14.3	12.8	11.6	10.5	9.7	9	8.4	7.8
1389	24.3	22.2	18.6	16	14.1	12.6	11.4	10.4	9.6	8.9	8.3	7.7
1390	28.1	26.6	23.3	19.3	16.5	14.4	12.9	11.6	10.6	9.7	9	8.3
1391	28.8	27.9	24.7	20.2	17.1	14.9	13.2	11.8	10.7	9.8	9.1	8.4
1392	30.1	28.8	24.9	20.3	17.2	14.9	13.2	11.8	10.7	9.8	9	8.4
1393	18.7	40.7	67.5	55.5	39	30.5	25.1	21.4	18.7	16.6	14.9	13.6
1394	10.2	22.7	41.3	32.9	26.6	22.4	19.4	17.1	15.3	13.9	12.7	11.7
1395	5	4.8	4.7	4.6	4.4	4.3	4.2	4.1	4	3.8	3.8	3.7
1396	4.6	4.5	4.3	4.2	4.1	4	3.9	3.8	3.7	3.6	3.5	3.4
1397	4.2	4.1	3.9	3.8	3.7	3.6	3.6	3.5	3.4	3.3	3.2	3.2
1398	3.2	3.2	3.1	3	3	2.9	2.8	2.8	2.7	2.7	2.6	2.6
1399	3.1	3	3	2.9	2.8	2.8	2.7	2.7	2.6	2.6	2.5	2.5
1400	3.3	3.3	3.2	3.1	3	3	2.9	2.8	2.8	2.7	2.7	2.6
1401	2.9	2.8	2.8	2.7	2.6	2.6	2.5	2.5	2.4	2.4	2.4	2.3
1402	2.7	2.7	2.6	2.5	2.5	2.5	2.4	2.4	2.3	2.3	2.2	2.2
1403	2.6	2.5	2.5	2.4	2.4	2.4	2.3	2.3	2.2	2.2	2.2	2.1
1404	2.5	2.5	2.4	2.4	2.3	2.3	2.2	2.2	2.2	2.1	2.1	2.1
1405	2.5	2.4	2.4	2.3	2.3	2.2	2.2	2.2	2.1	2.1	2.1	2
1406	2.5	2.4	2.4	2.3	2.3	2.2	2.2	2.2	2.1	2.1	2.1	2
1407	2.5	2.4	2.4	2.3	2.3	2.2	2.2	2.2	2.1	2.1	2.1	2
1408	2.5	2.4	2.4	2.3	2.3	2.2	2.2	2.2	2.1	2.1	2.1	2
1409	2.5	2.4	2.4	2.3	2.3	2.3	2.2	2.2	2.1	2.1	2.1	2
1410	2.5	2.4	2.4	2.3	2.3	2.3	2.2	2.2	2.1	2.1	2.1	2
1411	2.5	2.5	2.4	2.4	2.3	2.3	2.2	2.2	2.2	2.1	2.1	2.1
1412	5.3	5	4.8	4.7	4.5	4.3	4.2	4.1	3.9	3.8	3.7	3.6
1413	6	5.7	5.4	5.2	5	4.8	4.6	4.5	4.3	4.2	4	3.9
1414	10.4	9.6	8.9	8.3	7.8	7.3	6.9	6.6	6.2	5.9	5.7	5.4
1415	17.1	15	13.3	12	11	10.1	9.3	8.7	8.1	7.6	7.2	6.8
1416	20.4	17.7	15.4	13.7	12.3	11.2	10.3	9.5	8.8	8.2	7.7	7.3
1417	26.4	24.3	21.9	18.5	16	14.1	12.7	11.5	10.5	9.7	9	8.4
1418	23.7	21.5	18.5	16	14.1	12.6	11.4	10.5	9.6	8.9	8.3	7.8
1419	19.1	16.9	14.8	13.2	11.9	10.8	9.9	9.2	8.5	8	7.5	7.1
1420	24.4	22.4	19.2	16.5	14.5	12.9	11.6	10.6	9.7	9	8.4	7.9
1421	30.6	30	27.1	21.8	18.3	15.8	13.9	12.5	11.3	10.3	9.5	8.8
1422	29.2	27.7	24.7	20.2	17.2	14.9	13.2	11.9	10.8	9.9	9.1	8.5
1423	20.3	43.3	73.7	60.8	42.5	32.3	26.1	22.1	19.1	16.9	15.1	13.7
1424	5.9	11.9	23.1	19.8	17.4	15.5	14	12.7	11.7	10.8	10.1	9.4
1425	4.9	4.8	4.7	4.5	4.4	4.3	4.1	4	3.9	3.8	3.7	3.6
1426	5.2	5.1	4.9	4.7	4.6	4.5	4.3	4.2	4.1	4	3.9	3.8
1427	4.7	4.5	4.4	4.3	4.1	4	3.9	3.8	3.7	3.6	3.5	3.4
1428	4.6	4.5	4.3	4.2	4.1	4	3.8	3.7	3.6	3.6	3.5	3.4
1429	4.3	4.2	4.1	4	3.9	3.7	3.6	3.6	3.5	3.4	3.3	3.2
1430	3.4	3.3	3.2	3.2	3.1	3	3	2.9	2.8	2.8	2.7	2.7
1431	2.9	2.8	2.8	2.7	2.7	2.6	2.6	2.5	2.5	2.4	2.4	2.3
1432	2.7	2.6	2.6	2.5	2.5	2.4	2.4	2.3	2.3	2.2	2.2	2.2
1433	2.6	2.5	2.5	2.4	2.4	2.4	2.3	2.3	2.2	2.2	2.2	2.1
1434	2.5	2.5	2.4	2.4	2.3	2.3	2.2	2.2	2.2	2.1	2.1	2.1
1435	2.5	2.4	2.4	2.4	2.3	2.3	2.2	2.2	2.1	2.1	2.1	2
1436	2.5	2.4	2.4	2.3	2.3	2.3	2.2	2.2	2.1	2.1	2.1	2
1437	2.5	2.5	2.4	2.4	2.3	2.3	2.2	2.2	2.2	2.1	2.1	2.1
1438	2.5	2.4	2.4	2.3	2.3	2.3	2.2	2.2	2.1	2.1	2.1	2
1439	2.5	2.4	2.4	2.4	2.3	2.3	2.2	2.2	2.2	2.1	2.1	2
1440	2.5	2.5	2.4	2.4	2.3	2.3	2.3	2.2	2.2	2.1	2.1	2.1
1441	2.6	2.5	2.5	2.4	2.4	2.3	2.3	2.3	2.2	2.2	2.1	2.1
1442	6	5.7	5.5	5.3	5.1	4.9	4.7	4.5	4.4	4.2	4.1	3.9
1443	7.9	7.4	7	6.6	6.3	6	5.7	5.5	5.2	5	4.8	4.7
1444	10.4	9.6	8.9	8.3	7.8	7.3	6.9	6.6	6.2	5.9	5.7	5.4
1445	14.9	13.3	12	11	10.1	9.3	8.7	8.1	7.6	7.2	6.8	6.5
1446	18.3	15.9	14.1	12.7	11.5	10.5	9.7	9	8.4	7.9	7.4	7
1447	26.2	24.1	22	18.6	16.1	14.2	12.8	11.6	10.6	9.8	9.1	8.4
1448	19.4	17.4	15.2	13.5	12.2	11.1	10.2	9.4	8.8	8.2	7.7	7.2
1449	11.4	10.5	9.6	9	8.3	7.8	7.4	7	6.6	6.3	6	5.7
1450	21.4	19.1	16.4	14.5	12.9	11.7	10.6	9.8	9.1	8.5	7.9	7.4
1451	29.2	28.4	25.6	20.9	17.7	15.4	13.6	12.3	11.1	10.2	9.4	8.7
1452	27.2	25.8	23.1	19.2	16.5	14.5	12.9	11.6	10.6	9.8	9	8.4
1453	24.7	52.5	85.8	71.4	50.6	36.1	28.4	23.5	20.1	17.6	15.6	14.1
1454	7	13.3	26.5	22.2	19.1	16.8	15	13.5	12.3	11.3	10.5	9.8
1455	5.1	4.9	4.9	4.7	4.6	4.4	4.3	4.2	4.1	4	3.8	3.7
1456	4.5	4.4	4.3	4.1	4	3.9	3.8	3.7	3.6	3.5	3.4	3.4
1457	3.4	3.3	3.3	3.2	3.1	3.1	3	2.9	2.9	2.8	2.7	2.7
1458	4.3	4.2	4.1	4	3.9	3.7	3.6	3.6	3.5	3.4	3.3	3.2
1459	4.3	4.2	4	3.9	3.8	3.7	3.6	3.5	3.4	3.3	3.3	3.2
1460	3.4	3.3	3.2	3.2	3.1	3	2.9	2.9	2.8	2.8	2.7	2.7
1461	2.9	2.8	2.8	2.7	2.7	2.6	2.6	2.5	2.5	2.4	2.4	2.3
1462	2.7	2.6	2.6	2.5	2.5	2.4	2.4	2.3	2.3	2.2	2.2	2.2
1463	2.6	2.5	2.5	2.4	2.4	2.4	2.3	2.3	2.2	2.2	2.2	2.1
1464	2.5	2.5	2.4	2.4	2.4	2.3	2.3	2.2	2.2	2.2	2.1	2.1
1465	2.5	2.5	2.4	2.4	2.3	2.3	2.2	2.2	2.2	2.1	2.1	2.1
1466	2.5	2.5	2.4	2.4	2.3	2.3	2.2	2.2	2.2	2.1	2.1	2.1
1467	2.5	2.5	2.4	2.4	2.3	2.3	2.2	2.2	2.2	2.1	2.1	2.1
1468	2.5	2.5	2.4	2.4	2.3	2.3	2.3	2.2	2.2	2.1	2.1	2.1
1469	2.6	2.5	2.5	2.4	2.4	2.3	2.3	2.2	2.2	2.2	2.1	2.1
1470	2.6	2.5	2.5	2.4	2.4	2.3	2.3	2.2	2.2	2.2	2.1	2.1
1471	2.7	2.6	2.6	2.5	2.5	2.4	2.4	2.3	2.3	2.3	2.2	2.2
1472	6.4	6.1	5.8	5.6	5.3	5.1	4.9	4.7	4.6	4.4	4.3	4.1
1473	6.8	6.5	6.2	5.9	5.6	5.4	5.2	5	4.8	4.6	4.5	4.3
1474	8.4	7.9	7.5	7	6.7	6.3	6	5.8	5.5	5.3	5.1	4.9
1475	16.5	14.6	13	11.8	10.8	9.9	9.2	8.6	8	7.6	7.1	6.8
1476	20.1	17.2	15.2	13.5	12.2	11.1	10.2	9.5	8.8	8.2	7.7	7.3
1477	25.5	23	20.8	17.8	15.5	13.8	12.4	11.3	10.4	9.6	8.9	8.3
1478	20.3	18.2	15.8	14	12.6	11.5	10.5	9.7	9	8.4	7.9	7.4
1479	11.8	10.8	9.9	9.2	8.6	8	7.5	7.1	6.7	6.4	6.1	5.8
1480	23.1	21.5	18.9	16.3	14.4	12.9	11.7	10.7	9.8	9.1	8.5	8
1481	25.7	24.9	22	18.6	16.1	14.2	12.7	11.5	10.5	9.7	9	8.4
1482	25.5	24.2	21.3	18	15.7	13.9	12.5	11.3	10.4	9.6	8.9	8.3
1483	17.8	38.8	68.4	55.1	37.8	29.1	23.9	20.3	17.6	15.6	14	12.7
1484	13	25.2	46.5	36.5	28.3	23.3	19.8	17.3	15.3	13.8	12.5	11.5
1485	5.4	5.4	12	11.1	10.2	9.5	8.9	8.4	7.9	7.5	7.1	6.7
1486	4.8	4.6	4.5	4.4	4.3	4.1	4	3.9	3.8	3.7	3.6	3.5
1487	3.7	3.6	3.5	3.4	3.3	3.2	3.2	3.1	3	3	2.9	2.8
1488	3.3	3.2	3.2	3.1	3	3	2.9	2.8	2.8	2.7	2.7	2.6
1489	3	3	2.9	2.8	2.8	2.7	2.7	2.6	2.6	2.5	2.5	2.4
1490	3.5	3.4	3.3	3.2	3.1	3.1	3	2.9	2.9	2.8	2.7	2.7
1491	3	3	2.9	2.8	2.8	2.7	2.7	2.6	2.5	2.5	2.5	2.4
1492	2.8	2.7	2.7	2.6	2.6	2.5	2.5	2.4	2.4	2.3	2.3	2.3
1493	2.7	2.6	2.6	2.5	2.5	2.4	2.4	2.3	2.3	2.3	2.2	2.2
1494	2.6	2.5	2.5	2.4	2.4	2.3	2.3	2.2	2.2	2.2	2.1	2.1
1495	2.5	2.5	2.4	2.4	2.3	2.3	2.3	2.2	2.2	2.1	2.1	2.1
1496	2.5	2.5	2.4	2.4	2.3	2.3	2.3	2.2	2.2	2.1	2.1	2.1
1497	2.5	2.5	2.4	2.4	2.3	2.3	2.3	2.2	2.2	2.1	2.1	2.1
1498	2.6	2.5	2.5	2.4	2.4	2.3	2.3	2.2	2.2	2.2	2.1	2.1
1499	2.6	2.5	2.5	2.4	2.4	2.3	2.3	2.3	2.2	2.2	2.1	2.1
1500	2.6	2.5	2.5	2.4	2.4	2.3	2.3	2.2	2.2	2.2	2.1	2.1
1501	2.6	2.5	2.5	2.4	2.4	2.3	2.3	2.3	2.2	2.2	2.2	2.1
1502	2.6	2.6	2.5	2.5	2.4	2.4	2.3	2.3	2.3	2.2	2.2	2.1
1503	2.6	2.6	2.5	2.5	2.4	2.4	2.4	2.3	2.3	2.2	2.2	2.2
1504	8.2	7.7	7.3	6.9	6.5	6.2	5.9	5.7	5.4	5.2	5	4.8
1505	17.5	15.3	13.6	12.3	11.2	10.3	9.5	8.9	8.3	7.8	7.3	6.9
1506	22.9	20.1	18.3	15.9	14.1	12.7	11.6	10.6	9.8	9.1	8.5	8
1507	27.8	25.8	24.3	20.2	17.4	15.2	13.6	12.3	11.2	10.3	9.5	8.9
1508	23.4	21.5	19.6	16.9	14.9	13.3	12	11	10.1	9.4	8.7	8.2
1509	18.1	16.3	14.4	12.9	11.7	10.7	9.9	9.2	8.6	8	7.6	7.1
1510	24.4	23	20.5	17.6	15.4	13.7	12.3	11.2	10.3	9.5	8.9	8.3
1511	27.4	26.2	23.5	19.7	16.9	14.9	13.3	12	11	10.1	9.3	8.7
1512	26.9	25.8	22.6	19	16.5	14.5	13	11.8	10.8	9.9	9.2	8.6
1513	3	2.9	2.8	2.8	2.7	2.7	2.6	2.6	2.5	2.5	2.4	2.4
1514	3.1	3	3	2.9	2.8	2.8	2.7	2.7	2.6	2.6	2.5	2.5
1515	3.5	3.4	3.3	3.2	3.1	3.1	3	2.9	2.9	2.8	2.7	2.7
1516	3	2.9	2.9	2.8	2.7	2.7	2.6	2.6	2.5	2.5	2.4	2.4
1517	2.7	2.7	2.6	2.6	2.5	2.5	2.4	2.4	2.3	2.3	2.3	2.2
1518	2.6	2.6	2.5	2.5	2.4	2.4	2.3	2.3	2.2	2.2	2.2	2.1
1519	2.6	2.5	2.5	2.4	2.4	2.3	2.3	2.2	2.2	2.2	2.1	2.1
1520	2.6	2.5	2.5	2.4	2.4	2.3	2.3	2.2	2.2	2.2	2.1	2.1
1521	2.6	2.5	2.5	2.4	2.4	2.3	2.3	2.2	2.2	2.2	2.1	2.1
1522	2.6	2.5	2.5	2.4	2.4	2.3	2.3	2.2	2.2	2.2	2.1	2.1
1523	2.6	2.5	2.5	2.4	2.4	2.3	2.3	2.3	2.2	2.2	2.1	2.1
1524	2.6	2.5	2.5	2.4	2.4	2.4	2.3	2.3	2.2	2.2	2.2	2.1
1525	2.6	2.5	2.5	2.4	2.4	2.4	2.3	2.3	2.2	2.2	2.2	2.1
1526	2.6	2.6	2.5	2.5	2.4	2.4	2.3	2.3	2.2	2.2	2.2	2.1
1527	2.6	2.6	2.5	2.5	2.4	2.4	2.3	2.3	2.3	2.2	2.2	2.2
1528	10.3	9.5	8.9	8.3	7.8	7.3	6.9	6.6	6.3	6	5.7	5.5
1529	17.7	15.5	13.8	12.5	11.4	10.4	9.6	9	8.4	7.9	7.4	7
1530	24.6	22.2	20.1	17.3	15.2	13.6	12.3	11.2	10.3	9.5	8.9	8.3
1531	29.1	27.3	25.7	21.2	18.1	15.9	14.1	12.7	11.5	10.6	9.8	9.1
1532	24.6	22.9	21	18	15.7	14	12.6	11.5	10.5	9.7	9.1	8.5
1533	23.8	22.1	20	17.3	15.2	13.5	12.2	11.2	10.3	9.5	8.9	8.3
1534	23.9	22.6	20.2	17.4	15.3	13.6	12.3	11.2	10.3	9.6	8.9	8.3
1535	26.6	25.7	23.2	19.5	16.9	14.9	13.3	12	11	10.1	9.4	8.8
1536	25	24.2	21.3	18.2	15.9	14.1	12.7	11.5	10.6	9.8	9.1	8.5
1537	2.9	2.8	2.8	2.7	2.7	2.6	2.6	2.5	2.5	2.4	2.4	2.3
1538	3	2.9	2.9	2.8	2.7	2.7	2.6	2.6	2.5	2.5	2.4	2.4
1539	3.1	3.1	3	2.9	2.9	2.8	2.7	2.7	2.6	2.6	2.5	2.5
1540	2.9	2.8	2.8	2.7	2.6	2.6	2.5	2.5	2.4	2.4	2.4	2.3
1541	2.6	2.6	2.5	2.5	2.4	2.4	2.3	2.3	2.3	2.2	2.2	2.1
1542	2.6	2.6	2.5	2.5	2.4	2.4	2.3	2.3	2.3	2.2	2.2	2.1
1543	2.6	2.5	2.5	2.4	2.4	2.3	2.3	2.3	2.2	2.2	2.1	2.1
1544	2.6	2.5	2.5	2.4	2.4	2.4	2.3	2.3	2.2	2.2	2.2	2.1
1545	2.6	2.5	2.5	2.4	2.4	2.4	2.3	2.3	2.2	2.2	2.2	2.1
1546	2.6	2.5	2.5	2.4	2.4	2.4	2.3	2.3	2.2	2.2	2.2	2.1
1547	2.6	2.6	2.5	2.5	2.4	2.4	2.3	2.3	2.2	2.2	2.2	2.1
1548	2.6	2.6	2.5	2.5	2.4	2.4	2.3	2.3	2.3	2.2	2.2	2.2
1549	2.6	2.6	2.5	2.5	2.4	2.4	2.3	2.3	2.3	2.2	2.2	2.2
1550	2.6	2.6	2.5	2.5	2.4	2.4	2.3	2.3	2.3	2.2	2.2	2.1
1551	2.7	2.6	2.6	2.5	2.5	2.4	2.4	2.3	2.3	2.3	2.2	2.2
1552	12.5	11.4	10.5	9.7	9	8.4	7.9	7.5	7.1	6.7	6.4	6.1
1553	15.7	14	12.6	11.5	10.6	9.8	9.1	8.5	8	7.5	7.1	6.7
1554	23.9	21.1	18.9	16.5	14.6	13.1	11.9	10.9	10.1	9.3	8.7	8.2
1555	29.5	27.4	25.5	21.1	18.1	15.8	14.1	12.7	11.6	10.6	9.8	9.1
1556	25	22.6	20.4	17.5	15.4	13.8	12.4	11.3	10.4	9.7	9	8.4
1557	24.8	22.6	19.9	17.2	15.2	13.6	12.3	11.2	10.3	9.6	8.9	8.3
1558	25.4	23.5	20.8	17.9	15.7	14	12.6	11.5	10.6	9.8	9.1	8.5
1559	26.3	25.6	22.9	19.3	16.8	14.8	13.3	12.1	11	10.2	9.4	8.8
1560	25	24.5	22.1	18.7	16.3	14.5	13	11.8	10.8	10	9.3	8.7
1561	2.9	2.8	2.8	2.7	2.7	2.6	2.6	2.5	2.5	2.4	2.4	2.3
1562	2.9	2.8	2.8	2.7	2.7	2.6	2.6	2.5	2.5	2.4	2.4	2.3
1563	3	2.9	2.9	2.8	2.8	2.7	2.6	2.6	2.5	2.5	2.4	2.4
1564	2.8	2.7	2.7	2.6	2.6	2.5	2.5	2.4	2.4	2.3	2.3	2.3
1565	2.7	2.6	2.6	2.5	2.5	2.4	2.4	2.3	2.3	2.3	2.2	2.2
1566	2.6	2.5	2.5	2.5	2.4	2.4	2.3	2.3	2.2	2.2	2.2	2.1
1567	2.6	2.5	2.5	2.4	2.4	2.3	2.3	2.3	2.2	2.2	2.2	2.1
1568	2.6	2.6	2.5	2.5	2.4	2.4	2.3	2.3	2.2	2.2	2.2	2.1
1569	2.6	2.6	2.5	2.5	2.4	2.4	2.3	2.3	2.2	2.2	2.2	2.1
1570	2.6	2.6	2.5	2.5	2.4	2.4	2.3	2.3	2.3	2.2	2.2	2.1
1571	2.6	2.6	2.5	2.5	2.4	2.4	2.4	2.3	2.3	2.2	2.2	2.2
1572	2.8	2.7	2.7	2.6	2.6	2.5	2.5	2.4	2.4	2.3	2.3	2.3
1573	2.7	2.6	2.6	2.5	2.5	2.4	2.4	2.3	2.3	2.3	2.2	2.2
1574	2.6	2.6	2.5	2.5	2.4	2.4	2.4	2.3	2.3	2.2	2.2	2.2
1575	2.7	2.6	2.5	2.5	2.5	2.4	2.4	2.3	2.3	2.2	2.2	2.2
1576	15.1	13.5	12.2	11.2	10.3	9.5	8.9	8.3	7.8	7.4	7	6.6
1577	13.7	12.4	11.3	10.4	9.6	9	8.4	7.9	7.4	7.1	6.7	6.4
1578	16.3	14.5	13	11.8	10.9	10	9.3	8.7	8.2	7.7	7.3	6.9
1579	28.7	26	23.7	19.9	17.2	15.2	13.6	12.3	11.3	10.4	9.6	9
1580	25.5	22.7	20.1	17.4	15.3	13.7	12.4	11.3	10.4	9.7	9	8.4
1581	22.9	20	17.3	15.3	13.7	12.4	11.3	10.4	9.7	9	8.4	7.9
1582	23.2	20.7	17.8	15.6	14	12.6	11.5	10.6	9.8	9.1	8.5	8
1583	24.4	23.2	20.7	17.8	15.6	14	12.6	11.5	10.6	9.8	9.1	8.6
1584	25	24.1	21.3	18.2	16	14.2	12.8	11.7	10.7	9.9	9.2	8.6
1585	3.3	3.2	3.1	3	3	2.9	2.8	2.8	2.7	2.6	2.6	2.5
1586	2.7	2.7	2.6	2.6	2.5	2.5	2.4	2.4	2.3	2.3	2.2	2.2
1587	2.9	2.8	2.8	2.7	2.6	2.6	2.5	2.5	2.4	2.4	2.4	2.3
1588	3	2.9	2.9	2.8	2.7	2.7	2.6	2.6	2.5	2.5	2.4	2.4
1589	2.8	2.7	2.7	2.6	2.5	2.5	2.4	2.4	2.4	2.3	2.3	2.2
1590	2.8	2.8	2.7	2.6	2.6	2.5	2.5	2.4	2.4	2.4	2.3	2.3
1591	2.7	2.6	2.6	2.5	2.5	2.4	2.4	2.3	2.3	2.2	2.2	2.2
1592	2.7	2.6	2.6	2.5	2.5	2.4	2.4	2.3	2.3	2.3	2.2	2.2
1593	2.8	2.7	2.6	2.6	2.5	2.5	2.4	2.4	2.4	2.3	2.3	2.2
1594	2.8	2.7	2.6	2.6	2.5	2.5	2.5	2.4	2.4	2.3	2.3	2.2
1595	2.8	2.7	2.7	2.6	2.6	2.5	2.5	2.4	2.4	2.3	2.3	2.3
1596	2.8	2.8	2.7	2.6	2.6	2.5	2.5	2.4	2.4	2.4	2.3	2.3
1597	2.8	2.7	2.7	2.6	2.6	2.5	2.5	2.4	2.4	2.3	2.3	2.3
1598	2.7	2.6	2.6	2.5	2.5	2.4	2.4	2.4	2.3	2.3	2.2	2.2
1599	2.7	2.6	2.6	2.5	2.5	2.4	2.4	2.3	2.3	2.3	2.2	2.2
1600	2.7	2.6	2.6	2.5	2.5	2.5	2.4	2.4	2.3	2.3	2.3	2.2
1601	4.7	4.5	4.4	4.3	4.1	4	3.9	3.8	3.7	3.6	3.5	3.4
1602	15.9	14.1	12.8	11.6	10.7	9.9	9.2	8.6	8.1	7.6	7.2	6.9
1603	32	29.2	26.6	22	18.8	16.4	14.6	13.1	11.9	11	10.1	9.4
1604	25.8	22.9	19.9	17.2	15.2	13.7	12.4	11.3	10.4	9.7	9	8.5
1605	22.3	19.4	16.9	15	13.5	12.2	11.2	10.3	9.6	9	8.4	7.9
1606	24	21.4	18.4	16.1	14.3	12.9	11.8	10.8	10	9.3	8.7	8.2
1607	25.2	23.6	20.4	17.7	15.6	13.9	12.6	11.5	10.6	9.8	9.2	8.6
1608	27.7	26.9	23.9	20.1	17.4	15.4	13.8	12.5	11.4	10.6	9.8	9.1
1609	4.1	4	3.9	3.8	3.7	3.5	3.5	3.4	3.3	3.2	3.1	3
1610	2.8	2.8	2.7	2.7	2.6	2.6	2.5	2.5	2.4	2.4	2.3	2.3
1611	3.4	3.3	3.2	3.1	3	3	2.9	2.8	2.8	2.7	2.7	2.6
1612	3.7	3.6	3.5	3.4	3.3	3.2	3.1	3	3	2.9	2.8	2.8
1613	2.8	2.8	2.7	2.7	2.6	2.5	2.5	2.5	2.4	2.4	2.3	2.3
1614	2.7	2.6	2.6	2.5	2.5	2.4	2.4	2.3	2.3	2.2	2.2	2.2
1615	2.8	2.7	2.6	2.6	2.5	2.5	2.4	2.4	2.4	2.3	2.3	2.2
1616	2.9	2.8	2.8	2.7	2.6	2.6	2.5	2.5	2.4	2.4	2.4	2.3
1617	2.9	2.8	2.8	2.7	2.7	2.6	2.6	2.5	2.5	2.4	2.4	2.3
1618	2.8	2.7	2.7	2.6	2.6	2.5	2.5	2.4	2.4	2.4	2.3	2.3
1619	2.8	2.8	2.7	2.7	2.6	2.6	2.5	2.5	2.4	2.4	2.3	2.3
1620	2.9	2.8	2.7	2.7	2.6	2.6	2.5	2.5	2.4	2.4	2.4	2.3
1621	2.9	2.8	2.8	2.7	2.7	2.6	2.6	2.5	2.5	2.4	2.4	2.3
1622	2.7	2.7	2.6	2.6	2.5	2.5	2.4	2.4	2.3	2.3	2.3	2.2
1623	2.8	2.7	2.7	2.6	2.6	2.5	2.5	2.4	2.4	2.3	2.3	2.3
1624	2.7	2.7	2.6	2.6	2.5	2.5	2.4	2.4	2.3	2.3	2.3	2.2
1625	6.5	6.2	5.9	5.7	5.4	5.2	5	4.9	4.7	4.5	4.4	4.2
1626	16.9	15	13.4	12.2	11.2	10.3	9.6	8.9	8.4	7.9	7.5	7.1
1627	26.4	24.3	21.7	18.6	16.3	14.5	13.1	11.9	10.9	10.1	9.4	8.8
1628	26.8	24.4	21.5	18.4	16.2	14.4	13	11.9	10.9	10.1	9.4	8.8
1629	25.2	22.5	19.3	16.8	14.9	13.4	12.2	11.2	10.3	9.6	9	8.4
1630	26.1	23.8	20.4	17.7	15.6	14	12.7	11.6	10.7	9.9	9.2	8.7
1631	26.6	25.4	22.4	19.1	16.7	14.9	13.4	12.2	11.2	10.3	9.6	9
1632	27.6	26.5	23.5	19.9	17.3	15.3	13.8	12.5	11.5	10.6	9.8	9.2
1633	5.1	5	5.6	5.4	5.2	4.9	4.8	4.6	4.4	4.3	4.1	4
1634	3.7	3.6	3.5	3.4	3.3	3.2	3.2	3.1	3	2.9	2.9	2.8
1635	2.8	2.8	2.7	2.7	2.6	2.6	2.5	2.5	2.4	2.4	2.3	2.3
1636	3.7	3.6	3.5	3.4	3.3	3.2	3.1	3	3	2.9	2.8	2.8
1637	3.1	3	2.9	2.9	2.8	2.7	2.7	2.6	2.6	2.5	2.5	2.4
1638	2.8	2.8	2.7	2.6	2.6	2.5	2.5	2.4	2.4	2.4	2.3	2.3
1639	2.8	2.8	2.7	2.6	2.6	2.5	2.5	2.4	2.4	2.4	2.3	2.3
1640	2.9	2.9	2.8	2.8	2.7	2.6	2.6	2.5	2.5	2.5	2.4	2.4
1641	3.1	3	3	2.9	2.8	2.8	2.7	2.7	2.6	2.6	2.5	2.5
1642	2.9	2.9	2.8	2.7	2.7	2.6	2.6	2.5	2.5	2.4	2.4	2.4
1643	2.9	2.8	2.8	2.7	2.6	2.6	2.5	2.5	2.5	2.4	2.4	2.3
1644	2.9	2.8	2.8	2.7	2.7	2.6	2.6	2.5	2.5	2.4	2.4	2.3
1645	2.9	2.8	2.7	2.7	2.6	2.6	2.5	2.5	2.4	2.4	2.4	2.3
1646	2.8	2.7	2.7	2.6	2.6	2.5	2.5	2.4	2.4	2.3	2.3	2.3
1647	2.8	2.7	2.7	2.6	2.6	2.5	2.5	2.4	2.4	2.3	2.3	2.3
1648	4.8	4.7	4.5	4.4	4.2	4.1	4	3.9	3.8	3.7	3.6	3.5
1649	5.2	5.1	4.9	4.7	4.6	4.4	4.3	4.1	4	3.9	3.8	3.7
1650	19.9	17.3	15.3	13.7	12.5	11.4	10.5	9.8	9.1	8.5	8	7.6
1651	27.2	25.9	23.2	19.7	17.1	15.2	13.6	12.4	11.4	10.5	9.7	9.1
1652	24.2	22.5	19.3	16.9	15	13.5	12.3	11.3	10.4	9.7	9	8.5
1653	27.1	24.5	21	18.1	16	14.3	12.9	11.8	10.9	10.1	9.4	8.8
1654	26.5	24.4	21	18.1	16	14.3	13	11.8	10.9	10.1	9.4	8.8
1655	28.1	27.2	24.1	20.4	17.7	15.7	14.1	12.8	11.7	10.8	10	9.3
1656	26	24.6	21.5	18.6	16.3	14.6	13.2	12.1	11.1	10.3	9.6	9
1657	4.3	4.1	4	3.9	3.8	3.7	3.6	3.5	3.4	3.3	3.2	3.1
1658	3.4	3.3	3.2	3.1	3	3	2.9	2.8	2.8	2.7	2.6	2.6
1659	2.7	2.6	2.6	2.5	2.5	2.4	2.4	2.3	2.3	2.2	2.2	2.2
1660	2.7	2.7	2.6	2.6	2.5	2.5	2.4	2.4	2.3	2.3	2.2	2.2
1661	2.7	2.7	2.6	2.6	2.5	2.5	2.4	2.4	2.3	2.3	2.2	2.2
1662	2.9	2.8	2.7	2.7	2.6	2.6	2.5	2.5	2.4	2.4	2.3	2.3
1663	4.8	4.7	4.5	4.3	4.2	4.1	3.9	3.8	3.7	3.6	3.5	3.4
1664	3.2	3.2	3.1	3	2.9	2.9	2.8	2.7	2.7	2.6	2.6	2.5
1665	3.7	3.6	3.5	3.4	3.3	3.2	3.2	3.1	3	2.9	2.9	2.8
1666	3.5	3.4	3.3	3.2	3.2	3.1	3	2.9	2.9	2.8	2.8	2.7
1667	2.9	2.8	2.8	2.7	2.7	2.6	2.6	2.5	2.5	2.4	2.4	2.3
1668	3.5	3.4	3.3	3.2	3.2	3.1	3	2.9	2.9	2.8	2.7	2.7
1669	4.4	4.3	4.1	4	3.9	3.8	3.6	3.5	3.4	3.3	3.3	3.2
1670	3.9	3.7	3.6	3.5	3.4	3.3	3.3	3.2	3.1	3	2.9	2.9
1671	4.3	4.1	4	3.9	3.8	3.7	3.6	3.5	3.4	3.3	3.2	3.1
1672	11.2	12.4	11.5	10.5	9.7	8.9	8.3	7.8	7.4	6.9	6.6	6.2
1673	13.6	18.7	17.5	15.2	13.5	12.2	11.1	10.2	9.4	8.7	8.2	7.6
1674	4.1	4	3.9	3.8	3.7	3.6	3.5	3.4	3.3	3.2	3.1	3.1
1675	4.4	4.3	4.1	4	3.9	3.8	3.7	3.6	3.5	3.4	3.3	3.2
1676	4.4	4.2	4.1	3.9	3.8	3.7	3.6	3.5	3.4	3.3	3.2	3.2
1677	7.8	11.3	10.5	9.7	9	8.4	7.8	7.4	6.9	6.6	6.2	6
1678	20.6	37.2	37.8	28.1	22.6	18.9	16.3	14.3	12.8	11.6	10.6	9.7
1679	7.5	8.4	7.9	7.4	7	6.6	6.3	6	5.7	5.5	5.2	5
1680	3.6	3.5	3.4	3.3	3.3	3.2	3.1	3	2.9	2.9	2.8	2.8
1681	4.7	4.5	4.3	4.2	4.1	3.9	3.8	3.7	3.6	3.5	3.4	3.3
1682	5.8	10.9	10.2	9.4	8.7	8.2	7.6	7.2	6.8	6.5	6.1	5.8
1683	23.2	51.4	62.2	43.3	30.8	24.2	20	17.1	15	13.3	12	10.9
1684	22.3	47	52.2	35.9	27.1	21.9	18.4	16	14.1	12.6	11.4	10.4
1685	16.2	30.5	29.4	23.4	19.4	16.7	14.6	13.1	11.8	10.7	9.9	9.1
1686	3	2.9	2.8	2.8	2.7	2.7	2.6	2.5	2.5	2.4	2.4	2.4
1687	13.1	30.9	33.6	25.9	21.1	17.9	15.6	13.8	12.4	11.3	10.3	9.5
1688	37.5	82	110	83.6	62.8	40.4	29.4	23.4	19.5	16.7	14.7	13.1
1689	42.8	91.3	122.7	97	75	49.9	33.7	25.9	21.1	17.9	15.6	13.8
1690	20.5	43.8	46.2	32.1	25	20.5	17.5	15.2	13.5	12.1	11	10.1
1691	4.3	4.1	4	3.9	3.8	3.7	3.6	3.5	3.4	3.3	3.2	3.1
1692	2.8	2.7	2.7	2.6	2.6	2.5	2.5	2.4	2.4	2.3	2.3	2.2
