# Supplementary material for: Roles of host and environment in shift of primary anthrax host species in Kruger National Park
Source: PLoS One. 2024 Dec 6;19(12):e0314103. doi: 10.1371/journal.pone.0314103 (PMC11623471; doi:10.1371/journal.pone.0314103)
Supplement: S1 Data — (ZIP) [file pone.0314103.s001.zip › Ochai Supplementary Data/Soil Moisture KNP/TerraClimate_Soil Moisture_1994.xlsx]

## Sheet: TerraClimate_Soil Moisture_1994
UPID	1994_1	1994_2	1994_3	1994_4	1994_5	1994_6	1994_7	1994_8	1994_9	1994_10	1994_11	1994_12
1	1.2	1.1	1.1	1.1	1.1	1.1	1.1	1.1	1	1	1	1
2	1.1	1.1	1.1	1.1	1.1	1.1	1.1	1	1	1	1	1
3	1.1	1.1	1.1	1.1	1.1	1.1	1	1	1	1	1	1
4	1.1	1.1	1.1	1.1	1.1	1	1	1	1	1	1	1
5	1.1	1.1	1.1	1.1	1	1	1	1	1	1	1	1
6	1.1	1.1	1.1	1	1	1	1	1	1	1	1	0.9
7	1.1	1.1	1.1	1	1	1	1	1	1	1	1	0.9
8	1.1	1.1	1.1	1.1	1	1	1	1	1	1	1	1
9	1.1	1.1	1.1	1.1	1.1	1.1	1	1	1	1	1	1
10	1.2	1.1	1.1	1.1	1.1	1.1	1.1	1.1	1	1	1	1
11	1.2	1.2	1.1	1.1	1.1	1.1	1.1	1.1	1.1	1	1	1
12	1.2	1.2	1.2	1.1	1.1	1.1	1.1	1.1	1.1	1.1	1.1	1
13	1.2	1.2	1.2	1.2	1.2	1.1	1.1	1.1	1.1	1.1	1.1	1.1
14	1.2	1.2	1.2	1.2	1.2	1.2	1.1	1.1	1.1	1.1	1.1	1.1
15	1.3	1.2	1.2	1.2	1.2	1.2	1.2	1.1	1.1	1.1	1.1	1.1
16	1.3	1.3	1.2	1.2	1.2	1.2	1.2	1.2	1.1	1.1	1.1	1.1
17	1.3	1.3	1.3	1.2	1.2	1.2	1.2	1.2	1.2	1.2	1.1	1.1
18	1.3	1.3	1.3	1.3	1.2	1.2	1.2	1.2	1.2	1.2	1.2	1.1
19	1.1	1.1	1.1	1.1	1.1	1.1	1	1	1	1	1	1
20	1.1	1.1	1.1	1.1	1	1	1	1	1	1	1	1
21	1.1	1.1	1.1	1	1	1	1	1	1	1	1	1
22	1.1	1.1	1	1	1	1	1	1	1	1	0.9	0.9
23	1.1	1	1	1	1	1	1	1	1	0.9	0.9	0.9
24	1	1	1	1	1	1	1	0.9	0.9	0.9	0.9	0.9
25	1	1	1	1	1	1	1	0.9	0.9	0.9	0.9	0.9
26	1	1	1	1	1	1	1	1	0.9	0.9	0.9	0.9
27	1.1	1	1	1	1	1	1	1	1	1	0.9	0.9
28	1.1	1.1	1.1	1	1	1	1	1	1	1	1	0.9
29	1.1	1.1	1.1	1.1	1.1	1	1	1	1	1	1	1
30	1.1	1.1	1.1	1.1	1.1	1.1	1	1	1	1	1	1
31	1.1	1.1	1.1	1.1	1.1	1.1	1.1	1.1	1	1	1	1
32	1.2	1.2	1.1	1.1	1.1	1.1	1.1	1.1	1.1	1	1	1
33	1.2	1.2	1.2	1.1	1.1	1.1	1.1	1.1	1.1	1.1	1.1	1
34	1.2	1.2	1.2	1.2	1.1	1.1	1.1	1.1	1.1	1.1	1.1	1.1
35	1.2	1.2	1.2	1.2	1.1	1.1	1.1	1.1	1.1	1.1	1.1	1
36	1.2	1.2	1.2	1.2	1.2	1.2	1.1	1.1	1.1	1.1	1.1	1.1
37	1.1	1.1	1.1	1	1	1	1	1	1	1	1	1
38	1.1	1.1	1	1	1	1	1	1	1	1	0.9	0.9
39	1	1	1	1	1	1	1	1	0.9	0.9	0.9	0.9
40	1	1	1	1	1	1	1	0.9	0.9	0.9	0.9	0.9
41	1	1	1	1	1	0.9	0.9	0.9	0.9	0.9	0.9	0.9
42	1	1	1	0.9	0.9	0.9	0.9	0.9	0.9	0.9	0.9	0.9
43	1	1	1	0.9	0.9	0.9	0.9	0.9	0.9	0.9	0.9	0.9
44	1	1	1	1	0.9	0.9	0.9	0.9	0.9	0.9	0.9	0.9
45	1	1	1	1	1	1	0.9	0.9	0.9	0.9	0.9	0.9
46	1	1	1	1	1	1	1	0.9	0.9	0.9	0.9	0.9
47	1	1	1	1	1	1	1	1	0.9	0.9	0.9	0.9
48	1.1	1	1	1	1	1	1	1	1	1	0.9	0.9
49	1.1	1.1	1.1	1	1	1	1	1	1	1	1	0.9
50	1.1	1.1	1.1	1.1	1	1	1	1	1	1	1	1
51	1.1	1.1	1.1	1.1	1.1	1.1	1	1	1	1	1	1
52	1.1	1.1	1.1	1.1	1.1	1.1	1.1	1	1	1	1	1
53	1.1	1.1	1.1	1.1	1.1	1.1	1.1	1	1	1	1	1
54	1.1	1.1	1.1	1.1	1.1	1.1	1.1	1.1	1	1	1	1
55	1.1	1	1	1	1	1	1	1	1	0.9	0.9	0.9
56	1	1	1	1	1	1	1	0.9	0.9	0.9	0.9	0.9
57	1	1	1	1	1	0.9	0.9	0.9	0.9	0.9	0.9	0.9
58	1	1	1	1	0.9	0.9	0.9	0.9	0.9	0.9	0.9	0.9
59	1	1	0.9	0.9	0.9	0.9	0.9	0.9	0.9	0.9	0.9	0.8
60	0.9	0.9	0.9	0.9	0.9	0.9	0.9	0.9	0.8	0.8	0.8	0.8
61	0.9	0.9	0.9	0.9	0.9	0.9	0.9	0.9	0.8	0.8	0.8	0.8
62	0.9	0.9	0.9	0.9	0.9	0.9	0.9	0.9	0.9	0.8	0.8	0.8
63	1	1	0.9	0.9	0.9	0.9	0.9	0.9	0.9	0.9	0.9	0.8
64	1	1	1	0.9	0.9	0.9	0.9	0.9	0.9	0.9	0.9	0.9
65	1	1	1	1	0.9	0.9	0.9	0.9	0.9	0.9	0.9	0.9
66	1	1	1	1	1	0.9	0.9	0.9	0.9	0.9	0.9	0.9
67	1	1	1	1	1	1	0.9	0.9	0.9	0.9	0.9	0.9
68	1	1	1	1	1	1	1	0.9	0.9	0.9	0.9	0.9
69	1	1	1	1	1	1	1	1	0.9	0.9	0.9	0.9
70	1.1	1	1	1	1	1	1	1	1	0.9	0.9	0.9
71	1.1	1.1	1	1	1	1	1	1	1	1	0.9	0.9
72	1.1	1	1	1	1	1	1	1	1	1	0.9	0.9
73	1	1	1	1	1	1	0.9	0.9	0.9	0.9	0.9	0.9
74	1	1	1	1	0.9	0.9	0.9	0.9	0.9	0.9	0.9	0.9
75	1	1	0.9	0.9	0.9	0.9	0.9	0.9	0.9	0.9	0.9	0.8
76	0.9	0.9	0.9	0.9	0.9	0.9	0.9	0.9	0.9	0.8	0.8	0.8
77	0.9	0.9	0.9	0.9	0.9	0.9	0.9	0.8	0.8	0.8	0.8	0.8
78	0.9	0.9	0.9	0.9	0.8	0.8	0.8	0.8	0.8	0.8	0.8	0.8
79	0.9	0.9	0.9	0.8	0.8	0.8	0.8	0.8	0.8	0.8	0.8	0.8
80	0.9	0.9	0.9	0.9	0.8	0.8	0.8	0.8	0.8	0.8	0.8	0.8
81	0.9	0.9	0.9	0.9	0.9	0.9	0.8	0.8	0.8	0.8	0.8	0.8
82	0.9	0.9	0.9	0.9	0.9	0.9	0.9	0.8	0.8	0.8	0.8	0.8
83	0.9	0.9	0.9	0.9	0.9	0.9	0.9	0.9	0.8	0.8	0.8	0.8
84	0.9	0.9	0.9	0.9	0.9	0.9	0.9	0.9	0.9	0.8	0.8	0.8
85	1	0.9	0.9	0.9	0.9	0.9	0.9	0.9	0.9	0.9	0.8	0.8
86	1	0.9	0.9	0.9	0.9	0.9	0.9	0.9	0.9	0.9	0.8	0.8
87	1	1	0.9	0.9	0.9	0.9	0.9	0.9	0.9	0.9	0.9	0.8
88	1	1	1	0.9	0.9	0.9	0.9	0.9	0.9	0.9	0.9	0.9
89	1	1	1	0.9	0.9	0.9	0.9	0.9	0.9	0.9	0.9	0.9
90	1	1	1	1	0.9	0.9	0.9	0.9	0.9	0.9	0.9	0.9
91	1	1	1	1	0.9	0.9	0.9	0.9	0.9	0.9	0.9	0.9
92	1	0.9	0.9	0.9	0.9	0.9	0.9	0.9	0.9	0.9	0.8	0.8
93	0.9	0.9	0.9	0.9	0.9	0.9	0.9	0.9	0.8	0.8	0.8	0.8
94	0.9	0.9	0.9	0.9	0.9	0.8	0.8	0.8	0.8	0.8	0.8	0.8
95	0.9	0.9	0.9	0.8	0.8	0.8	0.8	0.8	0.8	0.8	0.8	0.8
96	0.8	0.8	0.8	0.8	0.8	0.8	0.8	0.8	0.8	0.8	0.7	0.7
97	0.8	0.8	0.8	0.8	0.8	0.8	0.8	0.8	0.8	0.7	0.7	0.7
98	0.8	0.8	0.8	0.8	0.8	0.8	0.8	0.8	0.8	0.8	0.7	0.7
99	0.9	0.8	0.8	0.8	0.8	0.8	0.8	0.8	0.8	0.8	0.8	0.7
100	0.9	0.9	0.8	0.8	0.8	0.8	0.8	0.8	0.8	0.8	0.8	0.8
101	0.9	0.9	0.9	0.8	0.8	0.8	0.8	0.8	0.8	0.8	0.8	0.8
102	0.9	0.9	0.9	0.9	0.8	0.8	0.8	0.8	0.8	0.8	0.8	0.8
103	0.9	0.9	0.9	0.9	0.8	0.8	0.8	0.8	0.8	0.8	0.8	0.8
104	0.9	0.9	0.9	0.9	0.9	0.8	0.8	0.8	0.8	0.8	0.8	0.8
105	0.9	0.9	0.9	0.9	0.9	0.9	0.8	0.8	0.8	0.8	0.8	0.8
106	0.9	0.9	0.9	0.9	0.9	0.9	0.9	0.8	0.8	0.8	0.8	0.8
107	0.9	0.9	0.9	0.9	0.9	0.9	0.8	0.8	0.8	0.8	0.8	0.8
108	0.9	0.9	0.9	0.9	0.9	0.9	0.9	0.8	0.8	0.8	0.8	0.8
109	1	1	1	1	0.9	0.9	0.9	0.9	0.9	0.9	0.9	0.9
110	1	1	0.9	0.9	0.9	0.9	0.9	0.9	0.9	0.9	0.9	0.8
111	0.9	0.9	0.9	0.9	0.9	0.9	0.9	0.9	0.9	0.8	0.8	0.8
112	0.9	0.9	0.9	0.9	0.9	0.9	0.8	0.8	0.8	0.8	0.8	0.8
113	0.9	0.9	0.9	0.9	0.8	0.8	0.8	0.8	0.8	0.8	0.8	0.8
114	0.9	0.8	0.8	0.8	0.8	0.8	0.8	0.8	0.8	0.8	0.8	0.7
115	0.8	0.8	0.8	0.8	0.8	0.8	0.8	0.8	0.8	0.8	0.7	0.7
116	0.9	0.8	0.8	0.8	0.8	0.8	0.8	0.8	0.8	0.8	0.8	0.7
117	0.9	0.8	0.8	0.8	0.8	0.8	0.8	0.8	0.8	0.8	0.8	0.7
118	0.9	0.9	0.8	0.8	0.8	0.8	0.8	0.8	0.8	0.8	0.8	0.8
119	0.9	0.9	0.8	0.8	0.8	0.8	0.8	0.8	0.8	0.8	0.8	0.8
120	0.9	0.9	0.9	0.8	0.8	0.8	0.8	0.8	0.8	0.8	0.8	0.8
121	0.9	0.9	0.9	0.8	0.8	0.8	0.8	0.8	0.8	0.8	0.8	0.8
122	0.9	0.9	0.9	0.9	0.8	0.8	0.8	0.8	0.8	0.8	0.8	0.8
123	0.9	0.9	0.9	0.9	0.8	0.8	0.8	0.8	0.8	0.8	0.8	0.8
124	0.9	0.9	0.9	0.9	0.8	0.8	0.8	0.8	0.8	0.8	0.8	0.8
125	0.9	0.9	0.9	0.9	0.9	0.8	0.8	0.8	0.8	0.8	0.8	0.8
126	0.9	0.9	0.9	0.9	0.9	0.8	0.8	0.8	0.8	0.8	0.8	0.8
127	1.9	1.9	1.8	1.8	1.7	1.7	1.7	1.6	1.6	1.6	1.5	1.5
128	1	1	1	1	1	1	0.9	0.9	0.9	0.9	0.9	0.9
129	3.7	3.5	3.4	3.2	3.1	3	2.9	2.8	2.7	2.6	2.5	2.4
130	1.6	1.5	1.5	1.5	1.4	1.4	1.4	1.4	1.3	1.3	1.3	1.3
131	0.9	0.9	0.9	0.9	0.9	0.9	0.9	0.9	0.9	0.8	0.8	0.8
132	1.5	1.4	1.4	1.4	1.4	1.3	1.3	1.3	1.3	1.2	1.2	1.2
133	1.7	1.7	1.6	1.6	1.6	1.5	1.5	1.5	1.4	1.4	1.4	1.3
134	1.5	1.5	1.4	1.4	1.4	1.3	1.3	1.3	1.3	1.2	1.2	1.2
135	0.9	0.9	0.9	0.9	0.9	0.9	0.8	0.8	0.8	0.8	0.8	0.8
136	0.9	0.9	0.9	0.9	0.9	0.9	0.8	0.8	0.8	0.8	0.8	0.8
137	0.9	0.9	0.9	0.9	0.9	0.9	0.8	0.8	0.8	0.8	0.8	0.8
138	0.9	0.9	0.9	0.9	0.9	0.9	0.8	0.8	0.8	0.8	0.8	0.8
139	0.9	0.9	0.9	0.9	0.9	0.9	0.8	0.8	0.8	0.8	0.8	0.8
140	0.9	0.9	0.9	0.9	0.9	0.9	0.8	0.8	0.8	0.8	0.8	0.8
141	0.9	0.9	0.9	0.9	0.9	0.9	0.8	0.8	0.8	0.8	0.8	0.8
142	0.9	0.9	0.9	0.9	0.9	0.9	0.8	0.8	0.8	0.8	0.8	0.8
143	0.9	0.9	0.9	0.9	0.9	0.9	0.8	0.8	0.8	0.8	0.8	0.8
144	0.9	0.9	0.9	0.9	0.8	0.8	0.8	0.8	0.8	0.8	0.8	0.8
145	15.2	12.7	10.9	9.6	8.5	7.7	7	6.5	6	5.6	5.2	4.9
146	12	10.3	9.1	8.2	7.4	6.8	6.2	5.8	5.4	5	4.7	4.5
147	13.5	11.5	9.9	8.8	7.9	7.1	6.5	6	5.6	5.2	4.9	4.6
148	2.1	2.1	2	2	1.9	1.9	1.8	1.8	1.8	1.7	1.7	1.6
149	2	2	1.9	1.9	1.8	1.8	1.7	1.7	1.7	1.6	1.6	1.6
150	1.5	1.5	1.5	1.4	1.4	1.4	1.4	1.3	1.3	1.3	1.3	1.2
151	1.7	1.7	1.6	1.6	1.6	1.5	1.5	1.5	1.4	1.4	1.4	1.4
152	1.5	1.5	1.5	1.5	1.4	1.4	1.4	1.3	1.3	1.3	1.3	1.3
153	1	1	0.9	0.9	0.9	0.9	0.9	0.9	0.9	0.9	0.9	0.8
154	1	0.9	0.9	0.9	0.9	0.9	0.9	0.9	0.9	0.9	0.8	0.8
155	1	0.9	0.9	0.9	0.9	0.9	0.9	0.9	0.9	0.9	0.8	0.8
156	1	0.9	0.9	0.9	0.9	0.9	0.9	0.9	0.9	0.8	0.8	0.8
157	0.9	0.9	0.9	0.9	0.9	0.9	0.9	0.9	0.9	0.8	0.8	0.8
158	0.9	0.9	0.9	0.9	0.9	0.9	0.9	0.9	0.8	0.8	0.8	0.8
159	0.9	0.9	0.9	0.9	0.9	0.9	0.9	0.9	0.8	0.8	0.8	0.8
160	0.9	0.9	0.9	0.9	0.9	0.9	0.9	0.8	0.8	0.8	0.8	0.8
161	0.9	0.9	0.9	0.9	0.9	0.9	0.8	0.8	0.8	0.8	0.8	0.8
162	0.9	0.9	0.9	0.9	0.9	0.8	0.8	0.8	0.8	0.8	0.8	0.8
163	14.8	12.5	10.8	9.6	8.6	7.8	7.1	6.5	6.1	5.7	5.3	5
164	16.2	13.4	11.5	10	8.9	8.1	7.3	6.7	6.2	5.8	5.4	5.1
165	13.9	11.8	10.3	9.1	8.2	7.4	6.8	6.3	5.8	5.5	5.1	4.8
166	13.5	11.5	10	8.9	8	7.3	6.7	6.1	5.7	5.3	5	4.7
167	1.9	1.9	1.8	1.8	1.7	1.7	1.7	1.6	1.6	1.6	1.6	1.5
168	1.9	1.8	1.8	1.7	1.7	1.7	1.6	1.6	1.6	1.5	1.5	1.5
169	1.9	1.8	1.8	1.7	1.7	1.7	1.6	1.6	1.6	1.5	1.5	1.5
170	1.7	1.6	1.6	1.6	1.5	1.5	1.5	1.4	1.4	1.4	1.4	1.3
171	1	1	1	1	1	1	0.9	0.9	0.9	0.9	0.9	0.9
172	1	1	1	1	1	0.9	0.9	0.9	0.9	0.9	0.9	0.9
173	1	1	1	1	0.9	0.9	0.9	0.9	0.9	0.9	0.9	0.9
174	1	1	1	0.9	0.9	0.9	0.9	0.9	0.9	0.9	0.9	0.9
175	1	1	0.9	0.9	0.9	0.9	0.9	0.9	0.9	0.9	0.9	0.9
176	1	0.9	0.9	0.9	0.9	0.9	0.9	0.9	0.9	0.9	0.9	0.8
177	1	0.9	0.9	0.9	0.9	0.9	0.9	0.9	0.9	0.8	0.8	0.8
178	5.1	4.7	4.4	4.2	3.9	3.7	3.5	3.4	3.2	3.1	2.9	2.8
179	1.4	1.4	1.3	1.3	1.3	1.3	1.2	1.2	1.2	1.2	1.2	1.1
180	0.9	0.9	0.9	0.9	0.9	0.9	0.8	0.8	0.8	0.8	0.8	0.8
181	26	19.5	15.7	13.2	11.4	10.1	9	8.2	7.5	6.9	6.4	5.9
182	21.7	17.1	14.1	12.1	10.6	9.4	8.5	7.7	7.1	6.5	6.1	5.7
183	22.5	17.5	14.4	12.2	10.7	9.5	8.5	7.7	7.1	6.5	6.1	5.7
184	12.4	10.8	9.6	8.6	7.8	7.1	6.6	6.1	5.7	5.3	5	4.7
185	7.5	6.9	6.4	5.9	5.5	5.2	4.9	4.6	4.4	4.2	4	3.8
186	7.3	6.7	6.2	5.8	5.4	5.1	4.8	4.5	4.3	4.1	3.9	3.7
187	2.1	2	2	1.9	1.9	1.9	1.8	1.8	1.7	1.7	1.7	1.6
188	2	2	1.9	1.9	1.8	1.8	1.7	1.7	1.7	1.6	1.6	1.6
189	1.2	1.2	1.2	1.2	1.2	1.1	1.1	1.1	1.1	1.1	1.1	1.1
190	1.1	1	1	1	1	1	1	1	1	0.9	0.9	0.9
191	1	1	1	1	1	1	1	1	0.9	0.9	0.9	0.9
192	1	1	1	1	1	1	0.9	0.9	0.9	0.9	0.9	0.9
193	1	1	1	1	1	0.9	0.9	0.9	0.9	0.9	0.9	0.9
194	1	1	1	0.9	0.9	0.9	0.9	0.9	0.9	0.9	0.9	0.9
195	1	1	0.9	0.9	0.9	0.9	0.9	0.9	0.9	0.9	0.9	0.8
196	3.5	3.3	3.2	3	2.9	2.8	2.7	2.6	2.5	2.4	2.3	2.3
197	4.6	4.3	4.1	3.9	3.7	3.5	3.3	3.2	3	2.9	2.8	2.7
198	2.7	2.6	2.5	2.4	2.3	2.3	2.2	2.1	2.1	2	1.9	1.9
199	48	32.7	23.1	18.1	14.9	12.8	11.1	9.9	8.9	8.1	7.4	6.9
200	26.5	20	16.1	13.6	11.8	10.4	9.3	8.4	7.7	7.1	6.6	6.1
201	15	12.8	11.1	9.9	8.9	8.1	7.4	6.8	6.4	5.9	5.6	5.3
202	6	5.7	5.3	5	4.8	4.5	4.3	4.1	3.9	3.8	3.6	3.5
203	9	8.2	7.5	6.9	6.4	6	5.6	5.3	5	4.7	4.5	4.3
204	9.3	8.4	7.7	7.1	6.5	6.1	5.7	5.4	5.1	4.8	4.5	4.3
205	2.2	2.2	2.1	2.1	2	2	1.9	1.9	1.9	1.8	1.8	1.8
206	1.8	1.8	1.7	1.7	1.7	1.6	1.6	1.6	1.5	1.5	1.5	1.5
207	1.1	1.1	1.1	1.1	1.1	1.1	1	1	1	1	1	1
208	1.1	1.1	1.1	1.1	1.1	1	1	1	1	1	1	1
209	1.1	1.1	1.1	1	1	1	1	1	1	1	1	0.9
210	1.1	1	1	1	1	1	1	1	1	0.9	0.9	0.9
211	1	1	1	1	1	1	1	0.9	0.9	0.9	0.9	0.9
212	1	1	1	1	1	0.9	0.9	0.9	0.9	0.9	0.9	0.9
213	1	1	1	0.9	0.9	0.9	0.9	0.9	0.9	0.9	0.9	0.9
214	1.7	1.7	1.6	1.6	1.6	1.5	1.5	1.5	1.4	1.4	1.4	1.4
215	4.8	4.5	4.2	4	3.8	3.6	3.4	3.3	3.1	3	2.9	2.7
216	1.3	1.3	1.2	1.2	1.2	1.2	1.2	1.1	1.1	1.1	1.1	1.1
217	33.3	23.7	18.6	15.4	13.2	11.5	10.2	9.2	8.4	7.7	7.1	6.6
218	17.6	14.7	12.6	11.1	9.9	9	8.2	7.5	7	6.5	6.1	5.7
219	5.3	5.1	4.8	4.6	4.4	4.2	4	3.8	3.7	3.6	3.4	3.3
220	2.3	2.3	2.2	2.2	2.1	2.1	2	2	2	1.9	1.9	1.8
221	2.4	2.3	2.3	2.2	2.2	2.1	2.1	2	2	1.9	1.9	1.9
222	2.3	2.3	2.2	2.2	2.1	2.1	2	2	2	1.9	1.9	1.9
223	2.2	2.1	2.1	2	2	1.9	1.9	1.9	1.8	1.8	1.8	1.7
224	1.8	1.7	1.7	1.7	1.6	1.6	1.6	1.6	1.5	1.5	1.5	1.5
225	1.2	1.2	1.1	1.1	1.1	1.1	1.1	1.1	1.1	1.1	1	1
226	1.2	1.1	1.1	1.1	1.1	1.1	1.1	1.1	1	1	1	1
227	1.1	1.1	1.1	1.1	1.1	1	1	1	1	1	1	1
228	1.1	1.1	1.1	1	1	1	1	1	1	1	1	1
229	1.1	1	1	1	1	1	1	1	1	0.9	0.9	0.9
230	1	1	1	1	1	1	1	0.9	0.9	0.9	0.9	0.9
231	1	1	1	1	1	0.9	0.9	0.9	0.9	0.9	0.9	0.9
232	1	1	0.9	0.9	0.9	0.9	0.9	0.9	0.9	0.9	0.9	0.8
233	0.9	0.9	0.9	0.9	0.9	0.9	0.9	0.9	0.9	0.8	0.8	0.8
234	0.9	0.9	0.9	0.9	0.9	0.9	0.8	0.8	0.8	0.8	0.8	0.8
235	8.6	7.9	7.3	6.8	6.4	6	5.6	5.3	5.1	4.8	4.6	4.4
236	8.5	7.8	7.2	6.7	6.3	5.9	5.6	5.3	5	4.8	4.6	4.4
237	2.6	2.5	2.5	2.4	2.3	2.3	2.2	2.2	2.1	2.1	2.1	2
238	2.4	2.4	2.3	2.2	2.2	2.2	2.1	2.1	2	2	1.9	1.9
239	2.4	2.3	2.3	2.2	2.2	2.1	2.1	2.1	2	2	1.9	1.9
240	2.4	2.3	2.3	2.2	2.2	2.1	2.1	2	2	2	1.9	1.9
241	2.2	2.2	2.1	2.1	2.1	2	2	1.9	1.9	1.9	1.8	1.8
242	1.3	1.3	1.2	1.2	1.2	1.2	1.2	1.2	1.1	1.1	1.1	1.1
243	1.2	1.2	1.2	1.2	1.2	1.1	1.1	1.1	1.1	1.1	1.1	1.1
244	1.2	1.2	1.2	1.1	1.1	1.1	1.1	1.1	1.1	1.1	1.1	1
245	1.2	1.1	1.1	1.1	1.1	1.1	1.1	1.1	1	1	1	1
246	1.1	1.1	1.1	1.1	1.1	1.1	1	1	1	1	1	1
247	1.1	1.1	1.1	1	1	1	1	1	1	1	1	0.9
248	1.1	1	1	1	1	1	1	1	1	0.9	0.9	0.9
249	1	1	1	1	1	1	0.9	0.9	0.9	0.9	0.9	0.9
250	1	1	1	0.9	0.9	0.9	0.9	0.9	0.9	0.9	0.9	0.9
251	0.9	0.9	0.9	0.9	0.9	0.9	0.9	0.9	0.9	0.8	0.8	0.8
252	1.3	1.3	1.3	1.3	1.2	1.2	1.2	1.2	1.2	1.1	1.1	1.1
253	8.6	7.9	7.4	6.9	6.4	6	5.7	5.4	5.1	4.9	4.7	4.5
254	3.3	3.2	3.1	3	2.9	2.8	2.7	2.7	2.6	2.5	2.5	2.4
255	2.5	2.4	2.4	2.3	2.3	2.2	2.2	2.1	2.1	2.1	2	2
256	2.3	2.3	2.2	2.2	2.1	2.1	2	2	2	1.9	1.9	1.9
257	2.2	2.1	2.1	2	2	2	1.9	1.9	1.9	1.8	1.8	1.8
258	1.9	1.8	1.8	1.8	1.7	1.7	1.7	1.7	1.6	1.6	1.6	1.6
259	1.4	1.3	1.3	1.3	1.3	1.3	1.3	1.2	1.2	1.2	1.2	1.2
260	1.3	1.3	1.3	1.3	1.2	1.2	1.2	1.2	1.2	1.2	1.2	1.1
261	1.3	1.2	1.2	1.2	1.2	1.2	1.2	1.2	1.1	1.1	1.1	1.1
262	1.2	1.2	1.2	1.2	1.2	1.1	1.1	1.1	1.1	1.1	1.1	1.1
263	1.2	1.2	1.2	1.1	1.1	1.1	1.1	1.1	1.1	1.1	1	1
264	1.1	1.1	1.1	1.1	1.1	1.1	1.1	1	1	1	1	1
265	1.1	1.1	1.1	1.1	1.1	1	1	1	1	1	1	1
266	1.1	1.1	1	1	1	1	1	1	1	1	1	0.9
267	1	1	1	1	1	1	1	0.9	0.9	0.9	0.9	0.9
268	1	1	1	0.9	0.9	0.9	0.9	0.9	0.9	0.9	0.9	0.9
269	0.9	0.9	0.9	0.9	0.9	0.9	0.9	0.9	0.9	0.8	0.8	0.8
270	0.9	0.9	0.9	0.9	0.9	0.9	0.8	0.8	0.8	0.8	0.8	0.8
271	4.6	4.4	4.2	4.1	3.9	3.8	3.7	3.5	3.4	3.3	3.2	3.1
272	2.7	2.6	2.6	2.5	2.5	2.4	2.4	2.3	2.3	2.2	2.2	2.1
273	2.6	2.6	2.5	2.5	2.4	2.4	2.3	2.3	2.2	2.2	2.1	2.1
274	2.6	2.5	2.4	2.4	2.3	2.3	2.2	2.2	2.2	2.1	2.1	2
275	2.4	2.4	2.3	2.3	2.2	2.2	2.1	2.1	2.1	2	2	1.9
276	2.2	2.2	2.1	2.1	2	2	2	1.9	1.9	1.9	1.8	1.8
277	1.4	1.4	1.4	1.4	1.3	1.3	1.3	1.3	1.3	1.3	1.2	1.2
278	1.3	1.3	1.3	1.3	1.3	1.3	1.3	1.2	1.2	1.2	1.2	1.2
279	1.3	1.3	1.3	1.2	1.2	1.2	1.2	1.2	1.2	1.2	1.1	1.1
280	1.2	1.2	1.2	1.2	1.2	1.2	1.1	1.1	1.1	1.1	1.1	1.1
281	1.2	1.2	1.2	1.1	1.1	1.1	1.1	1.1	1.1	1.1	1.1	1
282	1.1	1.1	1.1	1.1	1.1	1.1	1.1	1.1	1	1	1	1
283	1.1	1.1	1.1	1.1	1.1	1.1	1	1	1	1	1	1
284	1.1	1.1	1.1	1	1	1	1	1	1	1	1	1
285	1	1	1	1	1	1	1	1	0.9	0.9	0.9	0.9
286	1	1	1	0.9	0.9	0.9	0.9	0.9	0.9	0.9	0.9	0.9
287	0.9	0.9	0.9	0.9	0.9	0.9	0.9	0.9	0.9	0.8	0.8	0.8
288	0.9	0.9	0.9	0.9	0.9	0.8	0.8	0.8	0.8	0.8	0.8	0.8
289	4.7	4.5	4.3	4.1	4	3.8	3.7	3.6	3.5	3.4	3.3	3.2
290	2.9	2.8	2.7	2.7	2.6	2.5	2.5	2.4	2.4	2.3	2.3	2.2
291	2.7	2.7	2.6	2.5	2.5	2.4	2.4	2.3	2.3	2.2	2.2	2.2
292	2.7	2.6	2.5	2.5	2.4	2.4	2.3	2.3	2.2	2.2	2.2	2.1
293	2.7	2.6	2.6	2.5	2.4	2.4	2.3	2.3	2.3	2.2	2.2	2.1
294	2.6	2.5	2.5	2.4	2.4	2.3	2.3	2.2	2.2	2.1	2.1	2.1
295	1.6	1.6	1.6	1.6	1.5	1.5	1.5	1.5	1.5	1.4	1.4	1.4
296	1.4	1.4	1.4	1.4	1.3	1.3	1.3	1.3	1.3	1.3	1.2	1.2
297	1.3	1.3	1.3	1.3	1.3	1.3	1.2	1.2	1.2	1.2	1.2	1.2
298	1.3	1.3	1.2	1.2	1.2	1.2	1.2	1.2	1.2	1.1	1.1	1.1
299	1.2	1.2	1.2	1.2	1.2	1.1	1.1	1.1	1.1	1.1	1.1	1.1
300	1.1	1.1	1.1	1.1	1.1	1.1	1.1	1.1	1	1	1	1
301	1.1	1.1	1.1	1.1	1.1	1.1	1.1	1	1	1	1	1
302	1.1	1.1	1.1	1.1	1	1	1	1	1	1	1	1
303	1	1	1	1	1	1	1	1	0.9	0.9	0.9	0.9
304	1	1	1	0.9	0.9	0.9	0.9	0.9	0.9	0.9	0.9	0.9
305	0.9	0.9	0.9	0.9	0.9	0.9	0.9	0.9	0.9	0.8	0.8	0.8
306	0.9	0.9	0.9	0.9	0.8	0.8	0.8	0.8	0.8	0.8	0.8	0.8
307	6.4	6.1	5.8	5.5	5.2	5	4.8	4.6	4.4	4.3	4.1	4
308	3	2.9	2.8	2.7	2.7	2.6	2.6	2.5	2.5	2.4	2.4	2.3
309	2.8	2.8	2.7	2.6	2.6	2.5	2.5	2.4	2.4	2.3	2.3	2.2
310	2.8	2.7	2.6	2.6	2.5	2.5	2.4	2.4	2.3	2.3	2.2	2.2
311	2.7	2.6	2.6	2.5	2.5	2.4	2.4	2.3	2.3	2.2	2.2	2.2
312	2.1	2.1	2.1	2	2	2	1.9	1.9	1.9	1.9	1.8	1.8
313	1.5	1.4	1.4	1.4	1.4	1.4	1.4	1.3	1.3	1.3	1.3	1.3
314	1.4	1.4	1.4	1.4	1.4	1.3	1.3	1.3	1.3	1.3	1.3	1.3
315	1.4	1.4	1.3	1.3	1.3	1.3	1.3	1.3	1.2	1.2	1.2	1.2
316	1.3	1.3	1.3	1.3	1.3	1.3	1.2	1.2	1.2	1.2	1.2	1.2
317	1.3	1.3	1.2	1.2	1.2	1.2	1.2	1.2	1.2	1.1	1.1	1.1
318	1.2	1.2	1.2	1.1	1.1	1.1	1.1	1.1	1.1	1.1	1.1	1
319	1.1	1.1	1.1	1.1	1	1	1	1	1	1	1	1
320	1.1	1.1	1	1	1	1	1	1	1	1	0.9	0.9
321	1	1	1	1	1	1	1	1	0.9	0.9	0.9	0.9
322	1	1	0.9	0.9	0.9	0.9	0.9	0.9	0.9	0.9	0.9	0.9
323	0.9	0.9	0.9	0.9	0.9	0.9	0.9	0.8	0.8	0.8	0.8	0.8
324	0.9	0.9	0.9	0.8	0.8	0.8	0.8	0.8	0.8	0.8	0.8	0.8
325	4	3.9	3.8	3.6	3.5	3.4	3.3	3.2	3.1	3.1	3	2.9
326	2.9	2.8	2.8	2.7	2.6	2.6	2.5	2.5	2.4	2.4	2.3	2.3
327	2.8	2.8	2.7	2.7	2.6	2.5	2.5	2.4	2.4	2.3	2.3	2.2
328	2.8	2.8	2.7	2.6	2.6	2.5	2.5	2.4	2.4	2.3	2.3	2.2
329	2.7	2.7	2.6	2.5	2.5	2.4	2.4	2.3	2.3	2.3	2.2	2.2
330	2.3	2.3	2.2	2.2	2.2	2.1	2.1	2.1	2	2	2	1.9
331	1.4	1.4	1.4	1.3	1.3	1.3	1.3	1.3	1.3	1.3	1.3	1.2
332	1.3	1.3	1.2	1.2	1.2	1.2	1.2	1.2	1.2	1.2	1.2	1.1
333	1.2	1.2	1.2	1.2	1.2	1.2	1.1	1.1	1.1	1.1	1.1	1.1
334	1.2	1.2	1.2	1.2	1.2	1.2	1.2	1.2	1.1	1.1	1.1	1.1
335	1.2	1.2	1.2	1.2	1.2	1.2	1.2	1.1	1.1	1.1	1.1	1.1
336	1.2	1.2	1.2	1.2	1.1	1.1	1.1	1.1	1.1	1.1	1.1	1.1
337	1.1	1.1	1.1	1.1	1.1	1.1	1	1	1	1	1	1
338	1	1	1	1	1	1	1	0.9	0.9	0.9	0.9	0.9
339	1	0.9	0.9	0.9	0.9	0.9	0.9	0.9	0.9	0.9	0.9	0.9
340	1	1	1	1	0.9	0.9	0.9	0.9	0.9	0.9	0.9	0.9
341	0.9	0.9	0.9	0.9	0.9	0.9	0.9	0.9	0.9	0.8	0.8	0.8
342	0.9	0.9	0.9	0.9	0.9	0.8	0.8	0.8	0.8	0.8	0.8	0.8
343	0.9	0.9	0.9	0.8	0.8	0.8	0.8	0.8	0.8	0.8	0.8	0.8
344	1	1	0.9	0.9	0.9	0.9	0.9	0.9	0.9	0.9	0.9	0.9
345	1.1	1.1	1.1	1	1	1	1	1	1	1	1	1
346	1.2	1.2	1.2	1.2	1.2	1.2	1.1	1.1	1.1	1.1	1.1	1.1
347	1.3	1.3	1.3	1.3	1.3	1.3	1.2	1.2	1.2	1.2	1.2	1.2
348	1.4	1.3	1.3	1.3	1.3	1.3	1.3	1.3	1.2	1.2	1.2	1.2
349	4.6	4.4	4.2	4.1	3.9	3.8	3.7	3.6	3.4	3.3	3.2	3.2
350	2.9	2.8	2.8	2.7	2.6	2.6	2.5	2.5	2.4	2.4	2.3	2.3
351	2.9	2.8	2.8	2.7	2.6	2.6	2.5	2.5	2.4	2.4	2.3	2.3
352	2.9	2.8	2.8	2.7	2.6	2.6	2.5	2.5	2.4	2.4	2.3	2.3
353	2.8	2.8	2.7	2.6	2.6	2.5	2.5	2.4	2.4	2.3	2.3	2.2
354	2.7	2.7	2.6	2.5	2.5	2.4	2.4	2.3	2.3	2.3	2.2	2.2
355	1.7	1.7	1.6	1.6	1.6	1.6	1.5	1.5	1.5	1.5	1.5	1.4
356	1.3	1.3	1.3	1.3	1.2	1.2	1.2	1.2	1.2	1.2	1.2	1.2
357	1.3	1.2	1.2	1.2	1.2	1.2	1.2	1.2	1.2	1.1	1.1	1.1
358	1.2	1.2	1.2	1.2	1.2	1.2	1.1	1.1	1.1	1.1	1.1	1.1
359	1.2	1.2	1.2	1.1	1.1	1.1	1.1	1.1	1.1	1.1	1.1	1
360	1.2	1.2	1.2	1.2	1.1	1.1	1.1	1.1	1.1	1.1	1.1	1.1
361	1.1	1.1	1.1	1.1	1.1	1.1	1	1	1	1	1	1
362	1.1	1	1	1	1	1	1	1	1	1	0.9	0.9
363	0.9	0.9	0.9	0.9	0.9	0.9	0.9	0.9	0.8	0.8	0.8	0.8
364	0.9	0.8	0.8	0.8	0.8	0.8	0.8	0.8	0.8	0.8	0.8	0.8
365	0.9	0.9	0.9	0.9	0.9	0.9	0.9	0.9	0.9	0.9	0.8	0.8
366	0.9	0.9	0.9	0.9	0.9	0.8	0.8	0.8	0.8	0.8	0.8	0.8
367	0.9	0.9	0.9	0.9	0.9	0.9	0.9	0.8	0.8	0.8	0.8	0.8
368	1	1	1	1	1	1	1	1	1	0.9	0.9	0.9
369	1.1	1	1	1	1	1	1	1	1	1	0.9	0.9
370	1.1	1.1	1	1	1	1	1	1	1	1	1	1
371	1.3	1.3	1.3	1.3	1.2	1.2	1.2	1.2	1.2	1.2	1.2	1.2
372	1.4	1.4	1.4	1.4	1.4	1.3	1.3	1.3	1.3	1.3	1.3	1.3
373	2.9	2.8	2.7	2.7	2.6	2.5	2.5	2.4	2.4	2.3	2.3	2.2
374	2.8	2.8	2.7	2.6	2.6	2.5	2.4	2.4	2.3	2.3	2.2	2.2
375	2.9	2.8	2.7	2.7	2.6	2.5	2.5	2.4	2.4	2.3	2.3	2.2
376	2.9	2.8	2.7	2.7	2.6	2.5	2.5	2.4	2.4	2.3	2.3	2.2
377	2.8	2.7	2.6	2.6	2.5	2.5	2.4	2.4	2.3	2.3	2.2	2.2
378	2.6	2.6	2.5	2.5	2.4	2.4	2.3	2.3	2.2	2.2	2.1	2.1
379	1.5	1.5	1.5	1.5	1.5	1.4	1.4	1.4	1.4	1.4	1.4	1.3
380	1.2	1.2	1.2	1.2	1.2	1.2	1.1	1.1	1.1	1.1	1.1	1.1
381	1.2	1.2	1.2	1.1	1.1	1.1	1.1	1.1	1.1	1.1	1.1	1.1
382	1.1	1.1	1.1	1.1	1.1	1.1	1.1	1.1	1	1	1	1
383	1.1	1.1	1.1	1	1	1	1	1	1	1	1	1
384	1.1	1.1	1.1	1.1	1.1	1	1	1	1	1	1	1
385	1.1	1.1	1.1	1.1	1.1	1.1	1.1	1.1	1	1	1	1
386	1	1	1	1	1	1	1	0.9	0.9	0.9	0.9	0.9
387	1	0.9	0.9	0.9	0.9	0.9	0.9	0.9	0.9	0.9	0.9	0.9
388	0.9	0.9	0.9	0.9	0.9	0.9	0.9	0.9	0.8	0.8	0.8	0.8
389	0.9	0.9	0.8	0.8	0.8	0.8	0.8	0.8	0.8	0.8	0.8	0.8
390	0.8	0.8	0.8	0.8	0.8	0.8	0.8	0.8	0.8	0.8	0.8	0.8
391	0.9	0.9	0.9	0.8	0.8	0.8	0.8	0.8	0.8	0.8	0.8	0.8
392	0.9	0.9	0.9	0.9	0.9	0.9	0.9	0.9	0.9	0.9	0.9	0.8
393	1	1	1	1	1	1	1	1	0.9	0.9	0.9	0.9
394	1.1	1.1	1.1	1.1	1.1	1.1	1	1	1	1	1	1
395	1.2	1.2	1.2	1.1	1.1	1.1	1.1	1.1	1.1	1.1	1.1	1.1
396	1.3	1.3	1.2	1.2	1.2	1.2	1.2	1.2	1.2	1.2	1.2	1.1
397	2.8	2.7	2.7	2.6	2.5	2.5	2.4	2.4	2.3	2.3	2.2	2.2
398	2.7	2.7	2.6	2.6	2.5	2.4	2.4	2.3	2.3	2.2	2.2	2.1
399	2.7	2.7	2.6	2.5	2.5	2.4	2.4	2.3	2.3	2.2	2.2	2.1
400	2.7	2.7	2.6	2.5	2.5	2.4	2.4	2.3	2.3	2.2	2.2	2.1
401	2.6	2.6	2.5	2.4	2.4	2.3	2.3	2.2	2.2	2.2	2.1	2.1
402	2.5	2.4	2.4	2.3	2.3	2.2	2.2	2.2	2.1	2.1	2	2
403	1.9	1.9	1.9	1.8	1.8	1.8	1.8	1.7	1.7	1.7	1.7	1.6
404	1.1	1.1	1.1	1.1	1.1	1.1	1.1	1.1	1.1	1	1	1
405	1.2	1.2	1.1	1.1	1.1	1.1	1.1	1.1	1.1	1.1	1.1	1.1
406	1.1	1.1	1.1	1.1	1.1	1.1	1.1	1.1	1.1	1	1	1
407	1.2	1.2	1.2	1.2	1.2	1.1	1.1	1.1	1.1	1.1	1.1	1.1
408	1.2	1.2	1.2	1.2	1.1	1.1	1.1	1.1	1.1	1.1	1.1	1.1
409	1.2	1.1	1.1	1.1	1.1	1.1	1.1	1.1	1.1	1	1	1
410	1.1	1.1	1.1	1.1	1.1	1.1	1.1	1	1	1	1	1
411	1	1	1	1	0.9	0.9	0.9	0.9	0.9	0.9	0.9	0.9
412	1	0.9	0.9	0.9	0.9	0.9	0.9	0.9	0.9	0.9	0.9	0.9
413	0.9	0.9	0.9	0.9	0.9	0.9	0.9	0.9	0.9	0.9	0.8	0.8
414	0.9	0.9	0.9	0.9	0.9	0.8	0.8	0.8	0.8	0.8	0.8	0.8
415	0.9	0.9	0.9	0.9	0.9	0.9	0.8	0.8	0.8	0.8	0.8	0.8
416	1	1	1	1	0.9	0.9	0.9	0.9	0.9	0.9	0.9	0.9
417	1.1	1.1	1	1	1	1	1	1	1	1	1	1
418	1.1	1.1	1.1	1.1	1.1	1.1	1.1	1.1	1.1	1	1	1
419	1.2	1.2	1.2	1.2	1.2	1.1	1.1	1.1	1.1	1.1	1.1	1.1
420	1.3	1.2	1.2	1.2	1.2	1.2	1.2	1.2	1.2	1.1	1.1	1.1
421	2.6	2.6	2.5	2.4	2.4	2.3	2.3	2.2	2.2	2.1	2.1	2
422	2.7	2.6	2.5	2.5	2.4	2.4	2.3	2.3	2.2	2.2	2.1	2.1
423	2.7	2.6	2.5	2.5	2.4	2.4	2.3	2.3	2.2	2.2	2.1	2.1
424	2.6	2.6	2.5	2.4	2.4	2.3	2.3	2.2	2.2	2.1	2.1	2.1
425	2.5	2.4	2.3	2.3	2.2	2.2	2.2	2.1	2.1	2	2	2
426	2.1	2.1	2	2	1.9	1.9	1.9	1.8	1.8	1.8	1.8	1.7
427	1.1	1.1	1.1	1.1	1.1	1.1	1.1	1	1	1	1	1
428	1.1	1.1	1.1	1.1	1.1	1.1	1	1	1	1	1	1
429	1.1	1.1	1.1	1.1	1.1	1.1	1	1	1	1	1	1
430	1.1	1.1	1.1	1.1	1.1	1.1	1.1	1.1	1.1	1	1	1
431	1.1	1.1	1.1	1	1	1	1	1	1	1	1	1
432	1.2	1.2	1.2	1.2	1.2	1.1	1.1	1.1	1.1	1.1	1.1	1.1
433	1.2	1.1	1.1	1.1	1.1	1.1	1.1	1.1	1.1	1.1	1	1
434	1.2	1.2	1.1	1.1	1.1	1.1	1.1	1.1	1.1	1.1	1	1
435	1.1	1.1	1.1	1.1	1.1	1.1	1	1	1	1	1	1
436	1	1	1	1	1	1	1	1	0.9	0.9	0.9	0.9
437	1	1	1	1	1	1	0.9	0.9	0.9	0.9	0.9	0.9
438	1	1	1	1	0.9	0.9	0.9	0.9	0.9	0.9	0.9	0.9
439	0.9	0.9	0.9	0.9	0.9	0.9	0.9	0.9	0.9	0.9	0.9	0.9
440	1	1	1	1	0.9	0.9	0.9	0.9	0.9	0.9	0.9	0.9
441	1.1	1.1	1.1	1.1	1	1	1	1	1	1	1	1
442	1.1	1.1	1.1	1.1	1.1	1.1	1.1	1.1	1.1	1	1	1
443	1.2	1.2	1.2	1.2	1.2	1.1	1.1	1.1	1.1	1.1	1.1	1.1
444	1.3	1.3	1.3	1.2	1.2	1.2	1.2	1.2	1.2	1.2	1.2	1.2
445	2.5	2.4	2.4	2.3	2.3	2.2	2.2	2.1	2.1	2	2	2
446	2.5	2.5	2.4	2.4	2.3	2.3	2.2	2.2	2.1	2.1	2	2
447	2.5	2.4	2.4	2.3	2.3	2.2	2.2	2.1	2.1	2	2	2
448	2.5	2.5	2.4	2.4	2.3	2.3	2.2	2.2	2.1	2.1	2	2
449	2.4	2.3	2.3	2.2	2.2	2.1	2.1	2.1	2	2	1.9	1.9
450	2.2	2.2	2.1	2.1	2	2	2	1.9	1.9	1.9	1.8	1.8
451	1.8	1.8	1.8	1.7	1.7	1.7	1.7	1.6	1.6	1.6	1.6	1.5
452	1.1	1.1	1.1	1.1	1	1	1	1	1	1	1	1
453	1.1	1.1	1.1	1	1	1	1	1	1	1	1	1
454	1.1	1.1	1.1	1.1	1.1	1.1	1	1	1	1	1	1
455	1.1	1.1	1.1	1.1	1.1	1.1	1.1	1.1	1.1	1	1	1
456	1.1	1.1	1.1	1	1	1	1	1	1	1	1	1
457	1.1	1.1	1.1	1	1	1	1	1	1	1	1	1
458	1.1	1.1	1.1	1	1	1	1	1	1	1	1	1
459	1.1	1.1	1.1	1.1	1.1	1	1	1	1	1	1	1
460	1	1	1	1	1	1	1	1	1	1	1	0.9
461	1	1	1	1	1	1	1	1	1	0.9	0.9	0.9
462	1	1	1	1	1	1	1	1	1	1	0.9	0.9
463	1	1	1	1	1	1	1	1	1	1	0.9	0.9
464	1	1	1	1	1	0.9	0.9	0.9	0.9	0.9	0.9	0.9
465	0.9	0.8	0.8	0.8	0.8	0.8	0.8	0.8	0.8	0.8	0.8	0.8
466	1.2	1.2	1.1	1.1	1.1	1.1	1.1	1.1	1.1	1.1	1.1	1.1
467	1.2	1.2	1.2	1.2	1.2	1.2	1.2	1.2	1.2	1.1	1.1	1.1
468	1.3	1.3	1.3	1.3	1.3	1.2	1.2	1.2	1.2	1.2	1.2	1.2
469	2.1	2.1	2	2	1.9	1.9	1.9	1.8	1.8	1.8	1.7	1.7
470	2	2	2	1.9	1.9	1.9	1.8	1.8	1.8	1.7	1.7	1.7
471	1.2	1.2	1.2	1.1	1.1	1.1	1.1	1.1	1.1	1.1	1.1	1.1
472	1.4	1.3	1.3	1.3	1.3	1.3	1.3	1.2	1.2	1.2	1.2	1.2
473	1.1	1.1	1.1	1.1	1	1	1	1	1	1	1	1
474	1.1	1.1	1.1	1.1	1	1	1	1	1	1	1	1
475	1.2	1.1	1.1	1.1	1.1	1.1	1.1	1.1	1.1	1	1	1
476	1.1	1.1	1.1	1.1	1.1	1.1	1	1	1	1	1	1
477	1.1	1.1	1.1	1.1	1.1	1.1	1	1	1	1	1	1
478	1.1	1.1	1.1	1.1	1.1	1	1	1	1	1	1	1
479	1.1	1.1	1.1	1	1	1	1	1	1	1	1	1
480	1.1	1.1	1	1	1	1	1	1	1	1	1	1
481	1	1	1	1	1	1	1	1	1	1	1	0.9
482	1	1	1	1	1	1	1	0.9	0.9	0.9	0.9	0.9
483	0.7	0.7	0.7	0.7	0.7	0.7	0.7	0.7	0.6	0.6	0.6	0.6
484	1.2	1.2	1.2	1.2	1.1	1.1	1.1	1.1	1.1	1.1	1.1	1.1
485	1.3	1.3	1.2	1.2	1.2	1.2	1.2	1.2	1.2	1.2	1.2	1.1
486	1.3	1.3	1.3	1.3	1.3	1.3	1.2	1.2	1.2	1.2	1.2	1.2
487	1.9	1.8	1.8	1.8	1.8	1.7	1.7	1.7	1.6	1.6	1.6	1.6
488	1.6	1.6	1.6	1.6	1.5	1.5	1.5	1.5	1.4	1.4	1.4	1.4
489	1.4	1.3	1.3	1.3	1.3	1.3	1.3	1.2	1.2	1.2	1.2	1.2
490	1.3	1.3	1.2	1.2	1.2	1.2	1.2	1.2	1.2	1.2	1.1	1.1
491	1.1	1.1	1.1	1.1	1	1	1	1	1	1	1	1
492	1.1	1.1	1.1	1.1	1.1	1	1	1	1	1	1	1
493	1.2	1.1	1.1	1.1	1.1	1.1	1.1	1.1	1.1	1.1	1	1
494	1.2	1.2	1.2	1.1	1.1	1.1	1.1	1.1	1.1	1.1	1.1	1.1
495	1.2	1.1	1.1	1.1	1.1	1.1	1.1	1.1	1.1	1.1	1	1
496	1.1	1.1	1.1	1.1	1.1	1.1	1.1	1.1	1.1	1	1	1
497	1.1	1.1	1.1	1.1	1.1	1.1	1.1	1.1	1.1	1.1	1	1
498	1.1	1.1	1.1	1.1	1.1	1.1	1.1	1.1	1	1	1	1
499	1.1	1.1	1.1	1.1	1.1	1.1	1.1	1.1	1.1	1	1	1
500	1	1	1	1	1	1	1	1	1	0.9	0.9	0.9
501	0.9	0.9	0.9	0.9	0.9	0.9	0.9	0.9	0.9	0.9	0.8	0.8
502	1.2	1.2	1.2	1.2	1.2	1.2	1.1	1.1	1.1	1.1	1.1	1.1
503	1.2	1.2	1.2	1.2	1.2	1.2	1.2	1.2	1.2	1.1	1.1	1.1
504	1.3	1.3	1.3	1.3	1.3	1.3	1.3	1.2	1.2	1.2	1.2	1.2
505	1.3	1.3	1.3	1.3	1.3	1.3	1.2	1.2	1.2	1.2	1.2	1.2
506	1	1	1	1	0.9	0.9	0.9	0.9	0.9	0.9	0.9	0.9
507	1	1	1	1	1	1	1	1	0.9	0.9	0.9	0.9
508	1.1	1	1	1	1	1	1	1	1	1	1	0.9
509	1.1	1.1	1.1	1.1	1.1	1	1	1	1	1	1	1
510	1.1	1.1	1.1	1.1	1.1	1.1	1	1	1	1	1	1
511	1.1	1.1	1.1	1.1	1.1	1.1	1.1	1	1	1	1	1
512	1.1	1.1	1.1	1.1	1.1	1.1	1.1	1.1	1	1	1	1
513	1.2	1.2	1.2	1.2	1.1	1.1	1.1	1.1	1.1	1.1	1.1	1.1
514	1.2	1.2	1.2	1.2	1.1	1.1	1.1	1.1	1.1	1.1	1.1	1.1
515	1.2	1.2	1.2	1.2	1.1	1.1	1.1	1.1	1.1	1.1	1.1	1.1
516	1.2	1.2	1.1	1.1	1.1	1.1	1.1	1.1	1.1	1.1	1.1	1.1
517	1.2	1.1	1.1	1.1	1.1	1.1	1.1	1.1	1.1	1.1	1.1	1.1
518	1.2	1.2	1.2	1.2	1.2	1.2	1.2	1.2	1.1	1.1	1.1	1.1
519	1.1	1.1	1.1	1.1	1.1	1.1	1.1	1.1	1.1	1.1	1	1
520	0.9	0.9	0.9	0.9	0.9	0.9	0.9	0.9	0.9	0.9	0.9	0.8
521	1.1	1.1	1.1	1.1	1.1	1.1	1.1	1	1	1	1	1
522	1	1	1	1	1	1	1	0.9	0.9	0.9	0.9	0.9
523	0.9	0.9	0.9	0.9	0.9	0.9	0.9	0.9	0.9	0.8	0.8	0.8
524	1	1	1	1	0.9	0.9	0.9	0.9	0.9	0.9	0.9	0.9
525	1	1	1	1	1	1	0.9	0.9	0.9	0.9	0.9	0.9
526	1	1	1	1	1	1	1	1	1	0.9	0.9	0.9
527	1.1	1.1	1.1	1	1	1	1	1	1	1	1	1
528	1.1	1.1	1.1	1.1	1.1	1.1	1	1	1	1	1	1
529	1.1	1.1	1.1	1.1	1.1	1.1	1.1	1	1	1	1	1
530	1.1	1.1	1.1	1.1	1.1	1.1	1.1	1.1	1.1	1.1	1	1
531	1.2	1.2	1.2	1.2	1.1	1.1	1.1	1.1	1.1	1.1	1.1	1.1
532	1.2	1.2	1.2	1.2	1.2	1.2	1.2	1.2	1.1	1.1	1.1	1.1
533	1.3	1.2	1.2	1.2	1.2	1.2	1.2	1.2	1.2	1.2	1.1	1.1
534	1.3	1.3	1.3	1.2	1.2	1.2	1.2	1.2	1.2	1.2	1.2	1.2
535	1.3	1.3	1.2	1.2	1.2	1.2	1.2	1.2	1.2	1.2	1.2	1.1
536	1.3	1.3	1.3	1.3	1.3	1.3	1.2	1.2	1.2	1.2	1.2	1.2
537	1.3	1.3	1.3	1.3	1.3	1.3	1.3	1.2	1.2	1.2	1.2	1.2
538	1	1	1	1	1	1	1	1	1	1	0.9	0.9
539	1.1	1.1	1.1	1.1	1.1	1.1	1.1	1	1	1	1	1
540	1.1	1.1	1.1	1.1	1	1	1	1	1	1	1	1
541	0.9	0.9	0.9	0.9	0.8	0.8	0.8	0.8	0.8	0.8	0.8	0.8
542	0.9	0.9	0.9	0.9	0.9	0.9	0.9	0.9	0.9	0.9	0.9	0.9
543	1	1	1	1	0.9	0.9	0.9	0.9	0.9	0.9	0.9	0.9
544	1	1	1	1	1	1	1	1	0.9	0.9	0.9	0.9
545	1.1	1	1	1	1	1	1	1	1	1	1	1
546	1.1	1.1	1.1	1.1	1.1	1.1	1.1	1	1	1	1	1
547	1.2	1.1	1.1	1.1	1.1	1.1	1.1	1.1	1.1	1.1	1	1
548	1.2	1.2	1.1	1.1	1.1	1.1	1.1	1.1	1.1	1.1	1.1	1.1
549	1.2	1.2	1.2	1.2	1.2	1.1	1.1	1.1	1.1	1.1	1.1	1.1
550	1.3	1.3	1.2	1.2	1.2	1.2	1.2	1.2	1.2	1.2	1.2	1.1
551	1.3	1.3	1.2	1.2	1.2	1.2	1.2	1.2	1.2	1.2	1.2	1.2
552	1.3	1.3	1.3	1.3	1.3	1.2	1.2	1.2	1.2	1.2	1.2	1.2
553	1.3	1.3	1.3	1.3	1.3	1.3	1.3	1.3	1.3	1.2	1.2	1.2
554	1.4	1.4	1.4	1.3	1.3	1.3	1.3	1.3	1.3	1.3	1.3	1.2
555	1.4	1.4	1.4	1.3	1.3	1.3	1.3	1.3	1.3	1.3	1.3	1.3
556	1.2	1.2	1.2	1.2	1.2	1.2	1.2	1.2	1.2	1.2	1.1	1.1
557	1.1	1.1	1.1	1.1	1.1	1.1	1.1	1.1	1.1	1	1	1
558	1.2	1.1	1.1	1.1	1.1	1.1	1.1	1.1	1.1	1.1	1.1	1.1
559	0.8	0.8	0.8	0.8	0.8	0.8	0.8	0.8	0.8	0.8	0.8	0.8
560	0.9	0.9	0.9	0.9	0.9	0.8	0.8	0.8	0.8	0.8	0.8	0.8
561	1	1	0.9	0.9	0.9	0.9	0.9	0.9	0.9	0.9	0.9	0.9
562	1	1	1	1	1	1	0.9	0.9	0.9	0.9	0.9	0.9
563	1	1	1	1	1	1	1	1	1	1	1	0.9
564	1.1	1.1	1.1	1.1	1.1	1.1	1.1	1.1	1.1	1	1	1
565	1.2	1.2	1.1	1.1	1.1	1.1	1.1	1.1	1.1	1.1	1.1	1
566	1.2	1.2	1.2	1.1	1.1	1.1	1.1	1.1	1.1	1.1	1.1	1.1
567	1.2	1.2	1.1	1.1	1.1	1.1	1.1	1.1	1.1	1.1	1.1	1.1
568	1.3	1.3	1.2	1.2	1.2	1.2	1.2	1.2	1.2	1.2	1.2	1.1
569	1.3	1.3	1.3	1.3	1.3	1.3	1.3	1.3	1.2	1.2	1.2	1.2
570	1.4	1.4	1.4	1.4	1.4	1.3	1.3	1.3	1.3	1.3	1.3	1.3
571	1.4	1.4	1.4	1.3	1.3	1.3	1.3	1.3	1.3	1.3	1.3	1.3
572	1.4	1.4	1.4	1.4	1.4	1.4	1.3	1.3	1.3	1.3	1.3	1.3
573	1.5	1.4	1.4	1.4	1.4	1.4	1.4	1.4	1.3	1.3	1.3	1.3
574	1.4	1.4	1.4	1.3	1.3	1.3	1.3	1.3	1.3	1.3	1.3	1.3
575	1.3	1.3	1.2	1.2	1.2	1.2	1.2	1.2	1.2	1.2	1.2	1.2
576	1.3	1.3	1.2	1.2	1.2	1.2	1.2	1.2	1.2	1.2	1.2	1.2
577	0.8	0.8	0.8	0.8	0.8	0.8	0.8	0.8	0.8	0.7	0.7	0.7
578	0.9	0.9	0.8	0.8	0.8	0.8	0.8	0.8	0.8	0.8	0.8	0.8
579	0.9	0.9	0.9	0.9	0.9	0.9	0.9	0.8	0.8	0.8	0.8	0.8
580	1	1	1	1	1	0.9	0.9	0.9	0.9	0.9	0.9	0.9
581	1	1	1	1	1	1	1	1	1	0.9	0.9	0.9
582	1.1	1.1	1.1	1.1	1.1	1.1	1.1	1.1	1	1	1	1
583	1.2	1.2	1.1	1.1	1.1	1.1	1.1	1.1	1.1	1.1	1.1	1.1
584	1.2	1.2	1.2	1.1	1.1	1.1	1.1	1.1	1.1	1.1	1.1	1.1
585	1.2	1.2	1.2	1.2	1.2	1.2	1.2	1.1	1.1	1.1	1.1	1.1
586	1.3	1.2	1.2	1.2	1.2	1.2	1.2	1.2	1.2	1.2	1.1	1.1
587	1.3	1.3	1.3	1.3	1.3	1.3	1.3	1.3	1.2	1.2	1.2	1.2
588	1.4	1.4	1.4	1.3	1.3	1.3	1.3	1.3	1.3	1.3	1.3	1.3
589	1.4	1.4	1.4	1.3	1.3	1.3	1.3	1.3	1.3	1.3	1.3	1.3
590	1.4	1.4	1.4	1.3	1.3	1.3	1.3	1.3	1.3	1.3	1.3	1.3
591	1.7	1.7	1.6	1.6	1.6	1.6	1.6	1.6	1.5	1.5	1.5	1.5
592	1.5	1.4	1.4	1.4	1.4	1.4	1.4	1.4	1.3	1.3	1.3	1.3
593	1.4	1.3	1.3	1.3	1.3	1.3	1.3	1.3	1.3	1.2	1.2	1.2
594	1.3	1.3	1.3	1.2	1.2	1.2	1.2	1.2	1.2	1.2	1.2	1.2
595	0.8	0.8	0.8	0.8	0.8	0.8	0.8	0.8	0.8	0.8	0.7	0.7
596	0.8	0.8	0.8	0.8	0.8	0.8	0.8	0.8	0.8	0.8	0.8	0.7
597	0.9	0.9	0.8	0.8	0.8	0.8	0.8	0.8	0.8	0.8	0.8	0.8
598	0.9	0.9	0.9	0.9	0.9	0.9	0.9	0.9	0.8	0.8	0.8	0.8
599	1	1	1	1	1	0.9	0.9	0.9	0.9	0.9	0.9	0.9
600	1	1	1	1	1	1	1	1	1	1	1	0.9
601	1.1	1.1	1.1	1.1	1.1	1	1	1	1	1	1	1
602	1.2	1.2	1.2	1.2	1.1	1.1	1.1	1.1	1.1	1.1	1.1	1.1
603	1.2	1.2	1.2	1.2	1.2	1.2	1.2	1.2	1.1	1.1	1.1	1.1
604	1.2	1.2	1.2	1.2	1.2	1.2	1.2	1.2	1.1	1.1	1.1	1.1
605	1.2	1.2	1.2	1.2	1.2	1.2	1.2	1.2	1.2	1.2	1.1	1.1
606	1.3	1.3	1.2	1.2	1.2	1.2	1.2	1.2	1.2	1.2	1.2	1.2
607	1.3	1.3	1.3	1.3	1.3	1.2	1.2	1.2	1.2	1.2	1.2	1.2
608	1.3	1.3	1.3	1.3	1.3	1.2	1.2	1.2	1.2	1.2	1.2	1.2
609	1.4	1.4	1.4	1.4	1.4	1.3	1.3	1.3	1.3	1.3	1.3	1.3
610	1.4	1.4	1.4	1.4	1.4	1.4	1.4	1.3	1.3	1.3	1.3	1.3
611	1.4	1.4	1.3	1.3	1.3	1.3	1.3	1.3	1.3	1.3	1.2	1.2
612	1.3	1.3	1.3	1.3	1.2	1.2	1.2	1.2	1.2	1.2	1.2	1.2
613	0.8	0.8	0.8	0.8	0.8	0.8	0.8	0.8	0.7	0.7	0.7	0.7
614	0.8	0.8	0.8	0.8	0.8	0.8	0.8	0.8	0.8	0.7	0.7	0.7
615	0.9	0.8	0.8	0.8	0.8	0.8	0.8	0.8	0.8	0.8	0.8	0.8
616	0.9	0.9	0.9	0.9	0.9	0.9	0.9	0.8	0.8	0.8	0.8	0.8
617	1	1	1	0.9	0.9	0.9	0.9	0.9	0.9	0.9	0.9	0.9
618	1	1	1	1	1	1	1	0.9	0.9	0.9	0.9	0.9
619	1	1	1	1	1	1	1	1	1	1	1	1
620	1.1	1.1	1.1	1.1	1.1	1.1	1	1	1	1	1	1
621	1.2	1.2	1.2	1.2	1.2	1.2	1.1	1.1	1.1	1.1	1.1	1.1
622	1.2	1.2	1.2	1.2	1.2	1.2	1.2	1.2	1.2	1.2	1.1	1.1
623	1.2	1.2	1.2	1.2	1.2	1.2	1.1	1.1	1.1	1.1	1.1	1.1
624	1.2	1.2	1.2	1.2	1.2	1.2	1.2	1.2	1.2	1.2	1.1	1.1
625	1.3	1.3	1.3	1.3	1.2	1.2	1.2	1.2	1.2	1.2	1.2	1.2
626	1.3	1.3	1.3	1.3	1.2	1.2	1.2	1.2	1.2	1.2	1.2	1.2
627	1.3	1.3	1.3	1.3	1.3	1.2	1.2	1.2	1.2	1.2	1.2	1.2
628	1.3	1.3	1.3	1.3	1.3	1.3	1.3	1.3	1.2	1.2	1.2	1.2
629	1.3	1.3	1.3	1.3	1.3	1.3	1.3	1.2	1.2	1.2	1.2	1.2
630	1.3	1.3	1.3	1.3	1.3	1.3	1.2	1.2	1.2	1.2	1.2	1.2
631	0.8	0.8	0.8	0.8	0.8	0.8	0.8	0.7	0.7	0.7	0.7	0.7
632	0.8	0.8	0.8	0.8	0.8	0.8	0.8	0.8	0.7	0.7	0.7	0.7
633	0.9	0.9	0.9	0.9	0.9	0.8	0.8	0.8	0.8	0.8	0.8	0.8
634	0.9	0.9	0.9	0.9	0.9	0.8	0.8	0.8	0.8	0.8	0.8	0.8
635	0.9	0.9	0.9	0.9	0.9	0.9	0.9	0.9	0.9	0.9	0.9	0.9
636	1	1	1	1	1	0.9	0.9	0.9	0.9	0.9	0.9	0.9
637	1	1	1	1	1	1	1	1	1	1	0.9	0.9
638	1.1	1.1	1.1	1	1	1	1	1	1	1	1	1
639	1.1	1.1	1.1	1.1	1.1	1.1	1.1	1.1	1.1	1	1	1
640	1.2	1.2	1.2	1.2	1.2	1.2	1.1	1.1	1.1	1.1	1.1	1.1
641	1.2	1.2	1.2	1.2	1.2	1.2	1.1	1.1	1.1	1.1	1.1	1.1
642	1.2	1.2	1.2	1.2	1.2	1.2	1.2	1.2	1.2	1.1	1.1	1.1
643	1.3	1.3	1.3	1.2	1.2	1.2	1.2	1.2	1.2	1.2	1.2	1.2
644	1.3	1.3	1.3	1.2	1.2	1.2	1.2	1.2	1.2	1.2	1.2	1.2
645	1.3	1.3	1.3	1.2	1.2	1.2	1.2	1.2	1.2	1.2	1.2	1.2
646	1.3	1.3	1.3	1.3	1.3	1.2	1.2	1.2	1.2	1.2	1.2	1.2
647	1.8	1.8	1.7	1.7	1.7	1.7	1.7	1.6	1.6	1.6	1.6	1.6
648	1.3	1.3	1.3	1.3	1.3	1.3	1.2	1.2	1.2	1.2	1.2	1.2
649	0.7	0.7	0.7	0.7	0.7	0.7	0.7	0.7	0.7	0.7	0.7	0.7
650	0.9	0.9	0.9	0.8	0.8	0.8	0.8	0.8	0.8	0.8	0.8	0.8
651	0.9	0.9	0.9	0.9	0.9	0.9	0.9	0.9	0.8	0.8	0.8	0.8
652	0.9	0.9	0.9	0.9	0.8	0.8	0.8	0.8	0.8	0.8	0.8	0.8
653	0.9	0.9	0.9	0.9	0.9	0.9	0.9	0.9	0.9	0.9	0.8	0.8
654	1	1	1	0.9	0.9	0.9	0.9	0.9	0.9	0.9	0.9	0.9
655	1	1	1	1	1	1	1	1	1	0.9	0.9	0.9
656	1.1	1.1	1.1	1	1	1	1	1	1	1	1	1
657	1.1	1.1	1.1	1.1	1.1	1.1	1.1	1	1	1	1	1
658	1.2	1.2	1.1	1.1	1.1	1.1	1.1	1.1	1.1	1.1	1.1	1.1
659	1.2	1.2	1.2	1.2	1.2	1.2	1.1	1.1	1.1	1.1	1.1	1.1
660	1.2	1.2	1.2	1.2	1.2	1.2	1.2	1.2	1.2	1.1	1.1	1.1
661	1.3	1.2	1.2	1.2	1.2	1.2	1.2	1.2	1.2	1.2	1.2	1.1
662	1.3	1.3	1.2	1.2	1.2	1.2	1.2	1.2	1.2	1.2	1.2	1.2
663	1.3	1.3	1.3	1.2	1.2	1.2	1.2	1.2	1.2	1.2	1.2	1.2
664	1.3	1.3	1.3	1.3	1.2	1.2	1.2	1.2	1.2	1.2	1.2	1.2
665	2	2	1.9	1.9	1.9	1.9	1.8	1.8	1.8	1.8	1.7	1.7
666	1.8	1.8	1.8	1.8	1.8	1.7	1.7	1.7	1.7	1.7	1.6	1.6
667	0.8	0.8	0.8	0.8	0.8	0.8	0.8	0.8	0.7	0.7	0.7	0.7
668	0.8	0.8	0.8	0.8	0.8	0.8	0.8	0.8	0.8	0.8	0.8	0.8
669	0.9	0.9	0.9	0.9	0.9	0.8	0.8	0.8	0.8	0.8	0.8	0.8
670	0.9	0.9	0.9	0.9	0.8	0.8	0.8	0.8	0.8	0.8	0.8	0.8
671	0.9	0.9	0.9	0.9	0.9	0.9	0.9	0.9	0.9	0.8	0.8	0.8
672	1	1	0.9	0.9	0.9	0.9	0.9	0.9	0.9	0.9	0.9	0.9
673	1	1	1	1	1	1	1	0.9	0.9	0.9	0.9	0.9
674	1.1	1	1	1	1	1	1	1	1	1	1	1
675	1.1	1.1	1.1	1.1	1.1	1	1	1	1	1	1	1
676	1.1	1.1	1.1	1.1	1.1	1.1	1.1	1.1	1.1	1.1	1.1	1
677	1.2	1.2	1.2	1.2	1.1	1.1	1.1	1.1	1.1	1.1	1.1	1.1
678	1.2	1.2	1.2	1.2	1.2	1.2	1.2	1.2	1.1	1.1	1.1	1.1
679	1.2	1.2	1.2	1.2	1.2	1.2	1.2	1.2	1.2	1.2	1.1	1.1
680	1.3	1.2	1.2	1.2	1.2	1.2	1.2	1.2	1.2	1.2	1.2	1.1
681	1.3	1.3	1.2	1.2	1.2	1.2	1.2	1.2	1.2	1.2	1.2	1.2
682	1.3	1.3	1.3	1.2	1.2	1.2	1.2	1.2	1.2	1.2	1.2	1.2
683	2.1	2.1	2	2	2	1.9	1.9	1.9	1.9	1.8	1.8	1.8
684	1.8	1.8	1.7	1.7	1.7	1.7	1.7	1.6	1.6	1.6	1.6	1.6
685	0.8	0.8	0.8	0.8	0.8	0.7	0.7	0.7	0.7	0.7	0.7	0.7
686	0.9	0.9	0.8	0.8	0.8	0.8	0.8	0.8	0.8	0.8	0.8	0.8
687	0.8	0.8	0.8	0.8	0.8	0.8	0.8	0.8	0.8	0.8	0.8	0.8
688	0.9	0.9	0.9	0.9	0.8	0.8	0.8	0.8	0.8	0.8	0.8	0.8
689	0.9	0.9	0.9	0.9	0.9	0.9	0.9	0.9	0.9	0.8	0.8	0.8
690	1	1	0.9	0.9	0.9	0.9	0.9	0.9	0.9	0.9	0.9	0.9
691	1	1	1	1	1	1	1	1	0.9	0.9	0.9	0.9
692	1	1	1	1	1	1	1	1	1	1	1	1
693	1.1	1.1	1.1	1.1	1.1	1	1	1	1	1	1	1
694	1.1	1.1	1.1	1.1	1.1	1.1	1.1	1.1	1.1	1	1	1
695	1.2	1.2	1.2	1.1	1.1	1.1	1.1	1.1	1.1	1.1	1.1	1.1
696	1.2	1.2	1.2	1.2	1.2	1.2	1.2	1.1	1.1	1.1	1.1	1.1
697	1.2	1.2	1.2	1.2	1.2	1.2	1.2	1.2	1.2	1.1	1.1	1.1
698	1.2	1.2	1.2	1.2	1.2	1.2	1.2	1.2	1.2	1.2	1.1	1.1
699	1.3	1.2	1.2	1.2	1.2	1.2	1.2	1.2	1.2	1.2	1.2	1.1
700	1.3	1.3	1.3	1.2	1.2	1.2	1.2	1.2	1.2	1.2	1.2	1.2
701	3.4	3.3	3.2	3.2	3.1	3	3	2.9	2.9	2.8	2.7	2.7
702	2	1.9	1.9	1.9	1.9	1.8	1.8	1.8	1.8	1.8	1.7	1.7
703	1.9	1.9	1.8	1.8	1.8	1.8	1.7	1.7	1.7	1.7	1.7	1.6
704	2.1	2	2	2	2	1.9	1.9	1.9	1.9	1.8	1.8	1.8
705	2.7	2.6	2.6	2.5	2.5	2.4	2.4	2.4	2.3	2.3	2.2	2.2
706	1.3	1.3	1.3	1.3	1.3	1.3	1.3	1.2	1.2	1.2	1.2	1.2
707	1.3	1.3	1.3	1.3	1.3	1.2	1.2	1.2	1.2	1.2	1.2	1.2
708	1.3	1.3	1.3	1.3	1.3	1.2	1.2	1.2	1.2	1.2	1.2	1.2
709	1.2	1.2	1.1	1.1	1.1	1.1	1.1	1.1	1.1	1	1	1
710	1.1	1.1	1.1	1.1	1.1	1.1	1.1	1	1	1	1	1
711	0.8	0.8	0.8	0.8	0.8	0.8	0.8	0.8	0.8	0.8	0.8	0.8
712	0.9	0.9	0.9	0.9	0.8	0.8	0.8	0.8	0.8	0.8	0.8	0.8
713	0.9	0.9	0.9	0.9	0.9	0.9	0.9	0.9	0.9	0.8	0.8	0.8
714	1	1	0.9	0.9	0.9	0.9	0.9	0.9	0.9	0.9	0.9	0.9
715	1	1	1	1	1	1	1	0.9	0.9	0.9	0.9	0.9
716	1	1	1	1	1	1	1	1	1	1	1	1
717	1.1	1.1	1.1	1.1	1.1	1	1	1	1	1	1	1
718	1.1	1.1	1.1	1.1	1.1	1.1	1.1	1.1	1.1	1	1	1
719	1.2	1.2	1.2	1.1	1.1	1.1	1.1	1.1	1.1	1.1	1.1	1.1
720	1.2	1.2	1.2	1.2	1.2	1.2	1.2	1.1	1.1	1.1	1.1	1.1
721	1.2	1.2	1.2	1.2	1.2	1.2	1.2	1.2	1.2	1.1	1.1	1.1
722	1.2	1.2	1.2	1.2	1.2	1.2	1.2	1.2	1.2	1.1	1.1	1.1
723	1.2	1.2	1.2	1.2	1.2	1.2	1.2	1.2	1.2	1.1	1.1	1.1
724	1.3	1.3	1.2	1.2	1.2	1.2	1.2	1.2	1.2	1.2	1.2	1.2
725	5	4.8	4.7	4.5	4.4	4.3	4.1	4	3.9	3.8	3.7	3.6
726	2.2	2.1	2.1	2.1	2.1	2	2	2	1.9	1.9	1.9	1.9
727	2.1	2	2	2	1.9	1.9	1.9	1.9	1.8	1.8	1.8	1.8
728	2.1	2	2	2	1.9	1.9	1.9	1.9	1.8	1.8	1.8	1.8
729	2	1.9	1.9	1.9	1.9	1.8	1.8	1.8	1.8	1.8	1.7	1.7
730	1.8	1.8	1.8	1.7	1.7	1.7	1.7	1.7	1.6	1.6	1.6	1.6
731	1.3	1.3	1.3	1.3	1.3	1.3	1.2	1.2	1.2	1.2	1.2	1.2
732	1.3	1.3	1.3	1.3	1.3	1.3	1.2	1.2	1.2	1.2	1.2	1.2
733	1.2	1.2	1.2	1.1	1.1	1.1	1.1	1.1	1.1	1	1	1
734	1.1	1.1	1.1	1.1	1.1	1.1	1.1	1.1	1	1	1	1
735	1.2	1.2	1.1	1.1	1.1	1.1	1.1	1.1	1.1	1.1	1	1
736	1	1	1	1	1	0.9	0.9	0.9	0.9	0.9	0.9	0.9
737	0.9	0.9	0.9	0.9	0.9	0.9	0.9	0.9	0.8	0.8	0.8	0.8
738	1	0.9	0.9	0.9	0.9	0.9	0.9	0.9	0.9	0.9	0.9	0.9
739	1	1	1	1	1	1	1	0.9	0.9	0.9	0.9	0.9
740	1	1	1	1	1	1	1	1	1	1	1	0.9
741	1.1	1.1	1.1	1.1	1.1	1	1	1	1	1	1	1
742	1.1	1.1	1.1	1.1	1.1	1.1	1.1	1.1	1.1	1	1	1
743	1.3	1.3	1.2	1.2	1.2	1.2	1.2	1.2	1.2	1.2	1.2	1.1
744	1.2	1.2	1.2	1.2	1.2	1.2	1.2	1.2	1.2	1.1	1.1	1.1
745	1.2	1.2	1.2	1.2	1.2	1.2	1.2	1.2	1.1	1.1	1.1	1.1
746	1.2	1.2	1.2	1.2	1.2	1.2	1.2	1.2	1.1	1.1	1.1	1.1
747	1.2	1.2	1.2	1.2	1.2	1.2	1.2	1.2	1.2	1.1	1.1	1.1
748	1.2	1.2	1.2	1.2	1.2	1.2	1.2	1.2	1.2	1.2	1.1	1.1
749	2.1	2.1	2	2	2	1.9	1.9	1.9	1.9	1.8	1.8	1.8
750	2.1	2.1	2.1	2.1	2	2	2	1.9	1.9	1.9	1.9	1.8
751	2.1	2.1	2.1	2	2	2	1.9	1.9	1.9	1.9	1.8	1.8
752	2.1	2	2	2	2	1.9	1.9	1.9	1.9	1.8	1.8	1.8
753	1.9	1.9	1.9	1.9	1.8	1.8	1.8	1.8	1.8	1.7	1.7	1.7
754	1.9	1.8	1.8	1.8	1.8	1.7	1.7	1.7	1.7	1.7	1.6	1.6
755	1.3	1.3	1.3	1.3	1.3	1.2	1.2	1.2	1.2	1.2	1.2	1.2
756	1.3	1.3	1.3	1.3	1.2	1.2	1.2	1.2	1.2	1.2	1.2	1.2
757	1.1	1.1	1.1	1	1	1	1	1	1	1	1	1
758	0.8	0.8	0.8	0.8	0.8	0.7	0.7	0.7	0.7	0.7	0.7	0.7
759	1.1	1.1	1.1	1	1	1	1	1	1	1	1	1
760	1.3	1.3	1.3	1.3	1.3	1.3	1.2	1.2	1.2	1.2	1.2	1.2
761	1.2	1.1	1.1	1.1	1.1	1.1	1.1	1.1	1.1	1	1	1
762	1.2	1.2	1.2	1.2	1.2	1.2	1.2	1.1	1.1	1.1	1.1	1.1
763	1.4	1.4	1.4	1.4	1.3	1.3	1.3	1.3	1.3	1.3	1.3	1.2
764	1.6	1.5	1.5	1.5	1.5	1.5	1.4	1.4	1.4	1.4	1.4	1.4
765	1.6	1.6	1.6	1.5	1.5	1.5	1.5	1.5	1.5	1.4	1.4	1.4
766	1.6	1.6	1.5	1.5	1.5	1.5	1.5	1.5	1.4	1.4	1.4	1.4
767	1.8	1.8	1.8	1.8	1.7	1.7	1.7	1.7	1.6	1.6	1.6	1.6
768	1.8	1.8	1.7	1.7	1.7	1.7	1.6	1.6	1.6	1.6	1.6	1.6
769	1.2	1.2	1.2	1.2	1.2	1.2	1.2	1.2	1.2	1.1	1.1	1.1
770	1.2	1.2	1.2	1.2	1.2	1.2	1.2	1.2	1.2	1.1	1.1	1.1
771	1.2	1.2	1.2	1.2	1.2	1.2	1.2	1.2	1.2	1.1	1.1	1.1
772	1.3	1.2	1.2	1.2	1.2	1.2	1.2	1.2	1.2	1.2	1.2	1.1
773	1.8	1.8	1.7	1.7	1.7	1.7	1.7	1.6	1.6	1.6	1.6	1.6
774	2.1	2	2	2	2	1.9	1.9	1.9	1.9	1.8	1.8	1.8
775	2.1	2.1	2.1	2	2	2	2	1.9	1.9	1.9	1.9	1.8
776	2.1	2.1	2.1	2.1	2	2	2	1.9	1.9	1.9	1.9	1.8
777	1.9	1.9	1.9	1.8	1.8	1.8	1.8	1.7	1.7	1.7	1.7	1.7
778	1.5	1.4	1.4	1.4	1.4	1.4	1.4	1.4	1.4	1.3	1.3	1.3
779	1.3	1.3	1.3	1.3	1.2	1.2	1.2	1.2	1.2	1.2	1.2	1.2
780	1.3	1.3	1.3	1.2	1.2	1.2	1.2	1.2	1.2	1.2	1.2	1.2
781	1.1	1.1	1.1	1.1	1.1	1.1	1.1	1	1	1	1	1
782	0.8	0.8	0.8	0.8	0.7	0.7	0.7	0.7	0.7	0.7	0.7	0.7
783	0.9	0.9	0.9	0.9	0.9	0.9	0.9	0.9	0.9	0.9	0.9	0.8
784	1.3	1.3	1.3	1.3	1.2	1.2	1.2	1.2	1.2	1.2	1.2	1.1
785	1.4	1.3	1.3	1.3	1.3	1.3	1.3	1.2	1.2	1.2	1.2	1.2
786	1.3	1.3	1.2	1.2	1.2	1.2	1.2	1.2	1.2	1.2	1.1	1.1
787	1.5	1.5	1.5	1.4	1.4	1.4	1.4	1.4	1.4	1.3	1.3	1.3
788	1.6	1.6	1.6	1.6	1.5	1.5	1.5	1.5	1.5	1.4	1.4	1.4
789	1.7	1.7	1.7	1.6	1.6	1.6	1.6	1.6	1.5	1.5	1.5	1.5
790	1.8	1.8	1.7	1.7	1.7	1.7	1.6	1.6	1.6	1.6	1.6	1.5
791	1.8	1.8	1.8	1.8	1.7	1.7	1.7	1.7	1.7	1.6	1.6	1.6
792	1.8	1.8	1.8	1.8	1.7	1.7	1.7	1.7	1.6	1.6	1.6	1.6
793	1.8	1.8	1.8	1.7	1.7	1.7	1.7	1.7	1.6	1.6	1.6	1.6
794	1.7	1.7	1.7	1.7	1.7	1.6	1.6	1.6	1.6	1.6	1.5	1.5
795	1.4	1.4	1.4	1.4	1.4	1.4	1.3	1.3	1.3	1.3	1.3	1.3
796	1.3	1.2	1.2	1.2	1.2	1.2	1.2	1.2	1.2	1.2	1.2	1.1
797	1.7	1.7	1.7	1.7	1.6	1.6	1.6	1.6	1.6	1.6	1.5	1.5
798	1.6	1.6	1.6	1.5	1.5	1.5	1.5	1.5	1.5	1.5	1.4	1.4
799	1.6	1.6	1.6	1.6	1.5	1.5	1.5	1.5	1.5	1.5	1.4	1.4
800	2	2	1.9	1.9	1.9	1.9	1.8	1.8	1.8	1.8	1.8	1.7
801	2	2	2	1.9	1.9	1.9	1.9	1.8	1.8	1.8	1.8	1.8
802	1.7	1.7	1.7	1.7	1.7	1.6	1.6	1.6	1.6	1.6	1.6	1.5
803	1.3	1.3	1.3	1.3	1.3	1.2	1.2	1.2	1.2	1.2	1.2	1.2
804	1.3	1.3	1.3	1.3	1.2	1.2	1.2	1.2	1.2	1.2	1.2	1.2
805	1.1	1.1	1.1	1.1	1.1	1.1	1	1	1	1	1	1
806	0.8	0.8	0.8	0.7	0.7	0.7	0.7	0.7	0.7	0.7	0.7	0.7
807	0.8	0.8	0.8	0.8	0.8	0.8	0.8	0.8	0.8	0.8	0.7	0.7
808	0.9	0.8	0.8	0.8	0.8	0.8	0.8	0.8	0.8	0.8	0.8	0.8
809	1.3	1.3	1.3	1.3	1.2	1.2	1.2	1.2	1.2	1.2	1.2	1.1
810	1.3	1.3	1.3	1.3	1.3	1.3	1.3	1.2	1.2	1.2	1.2	1.2
811	1.6	1.5	1.5	1.5	1.5	1.4	1.4	1.4	1.4	1.4	1.4	1.3
812	1.6	1.6	1.6	1.6	1.5	1.5	1.5	1.5	1.5	1.4	1.4	1.4
813	1.7	1.7	1.6	1.6	1.6	1.6	1.5	1.5	1.5	1.5	1.5	1.4
814	1.8	1.7	1.7	1.7	1.7	1.7	1.6	1.6	1.6	1.6	1.6	1.5
815	1.8	1.8	1.7	1.7	1.7	1.7	1.7	1.6	1.6	1.6	1.6	1.6
816	1.9	1.8	1.8	1.8	1.8	1.7	1.7	1.7	1.7	1.7	1.6	1.6
817	1.9	1.9	1.9	1.9	1.8	1.8	1.8	1.8	1.7	1.7	1.7	1.7
818	1.8	1.8	1.8	1.7	1.7	1.7	1.7	1.7	1.6	1.6	1.6	1.6
819	1.3	1.3	1.3	1.3	1.3	1.2	1.2	1.2	1.2	1.2	1.2	1.2
820	1.5	1.5	1.4	1.4	1.4	1.4	1.4	1.4	1.4	1.3	1.3	1.3
821	1.9	1.9	1.9	1.8	1.8	1.8	1.8	1.7	1.7	1.7	1.7	1.7
822	2	2	1.9	1.9	1.9	1.9	1.8	1.8	1.8	1.8	1.7	1.7
823	1.7	1.7	1.6	1.6	1.6	1.6	1.6	1.6	1.5	1.5	1.5	1.5
824	1.5	1.5	1.5	1.4	1.4	1.4	1.4	1.4	1.4	1.4	1.4	1.3
825	1.3	1.3	1.3	1.3	1.3	1.2	1.2	1.2	1.2	1.2	1.2	1.2
826	1.9	1.8	1.8	1.8	1.8	1.7	1.7	1.7	1.7	1.7	1.6	1.6
827	1.9	1.9	1.8	1.8	1.8	1.8	1.8	1.7	1.7	1.7	1.7	1.7
828	1.3	1.3	1.3	1.3	1.3	1.3	1.2	1.2	1.2	1.2	1.2	1.2
829	1.2	1.2	1.2	1.2	1.1	1.1	1.1	1.1	1.1	1.1	1	1
830	1.2	1.2	1.2	1.2	1.1	1.1	1.1	1.1	1.1	1.1	1.1	1
831	1.3	1.3	1.3	1.3	1.3	1.2	1.2	1.2	1.2	1.2	1.2	1.1
832	1.2	1.2	1.2	1.1	1.1	1.1	1.1	1.1	1.1	1.1	1.1	1
833	1.2	1.2	1.2	1.2	1.1	1.1	1.1	1.1	1.1	1.1	1.1	1.1
834	1.4	1.3	1.3	1.3	1.3	1.3	1.3	1.2	1.2	1.2	1.2	1.2
835	1.6	1.5	1.5	1.5	1.5	1.4	1.4	1.4	1.4	1.4	1.4	1.3
836	1.6	1.6	1.6	1.6	1.5	1.5	1.5	1.5	1.5	1.4	1.4	1.4
837	1.6	1.6	1.6	1.6	1.6	1.5	1.5	1.5	1.5	1.5	1.4	1.4
838	1.7	1.7	1.7	1.7	1.6	1.6	1.6	1.6	1.6	1.5	1.5	1.5
839	1.5	1.5	1.5	1.4	1.4	1.4	1.4	1.4	1.4	1.4	1.3	1.3
840	1.7	1.6	1.6	1.6	1.6	1.6	1.5	1.5	1.5	1.5	1.5	1.5
841	1.8	1.7	1.7	1.7	1.7	1.7	1.6	1.6	1.6	1.6	1.6	1.5
842	1.6	1.6	1.6	1.6	1.5	1.5	1.5	1.5	1.5	1.5	1.4	1.4
843	1.2	1.2	1.2	1.2	1.2	1.2	1.2	1.1	1.1	1.1	1.1	1.1
844	1.2	1.2	1.2	1.2	1.2	1.2	1.2	1.2	1.1	1.1	1.1	1.1
845	1.8	1.8	1.7	1.7	1.7	1.7	1.6	1.6	1.6	1.6	1.6	1.6
846	1.9	1.8	1.8	1.8	1.8	1.7	1.7	1.7	1.7	1.7	1.6	1.6
847	2	2	1.9	1.9	1.9	1.9	1.8	1.8	1.8	1.8	1.7	1.7
848	1.9	1.8	1.8	1.8	1.8	1.7	1.7	1.7	1.7	1.7	1.6	1.6
849	1.7	1.7	1.7	1.7	1.7	1.6	1.6	1.6	1.6	1.6	1.5	1.5
850	2	2	1.9	1.9	1.9	1.9	1.8	1.8	1.8	1.8	1.7	1.7
851	2.1	2.1	2	2	2	2	1.9	1.9	1.9	1.9	1.8	1.8
852	1.7	1.7	1.7	1.7	1.7	1.6	1.6	1.6	1.6	1.6	1.6	1.5
853	1.2	1.2	1.2	1.2	1.2	1.2	1.1	1.1	1.1	1.1	1.1	1.1
854	1.3	1.3	1.2	1.2	1.2	1.2	1.2	1.2	1.1	1.1	1.1	1.1
855	1.3	1.3	1.3	1.3	1.2	1.2	1.2	1.2	1.2	1.2	1.1	1.1
856	1.3	1.3	1.3	1.3	1.3	1.2	1.2	1.2	1.2	1.2	1.2	1.2
857	1.4	1.4	1.4	1.4	1.3	1.3	1.3	1.3	1.3	1.3	1.2	1.2
858	1.4	1.4	1.4	1.4	1.3	1.3	1.3	1.3	1.3	1.3	1.2	1.2
859	1.6	1.5	1.5	1.5	1.5	1.5	1.4	1.4	1.4	1.4	1.4	1.3
860	1.6	1.6	1.6	1.6	1.5	1.5	1.5	1.5	1.5	1.4	1.4	1.4
861	1.6	1.6	1.6	1.6	1.5	1.5	1.5	1.5	1.5	1.4	1.4	1.4
862	1.7	1.6	1.6	1.6	1.6	1.5	1.5	1.5	1.5	1.5	1.5	1.4
863	1.7	1.7	1.7	1.7	1.6	1.6	1.6	1.6	1.6	1.5	1.5	1.5
864	1.8	1.8	1.8	1.7	1.7	1.7	1.7	1.6	1.6	1.6	1.6	1.6
865	1.8	1.7	1.7	1.7	1.7	1.7	1.6	1.6	1.6	1.6	1.6	1.5
866	1.7	1.7	1.7	1.7	1.6	1.6	1.6	1.6	1.6	1.5	1.5	1.5
867	1.7	1.6	1.6	1.6	1.6	1.6	1.6	1.5	1.5	1.5	1.5	1.5
868	1.8	1.8	1.7	1.7	1.7	1.7	1.6	1.6	1.6	1.6	1.6	1.6
869	1.9	1.9	1.9	1.9	1.8	1.8	1.8	1.8	1.7	1.7	1.7	1.7
870	2	1.9	1.9	1.9	1.9	1.8	1.8	1.8	1.8	1.7	1.7	1.7
871	2	2	2	2	1.9	1.9	1.9	1.9	1.8	1.8	1.8	1.8
872	2	2	2	1.9	1.9	1.9	1.9	1.8	1.8	1.8	1.8	1.7
873	1.9	1.9	1.9	1.8	1.8	1.8	1.8	1.8	1.7	1.7	1.7	1.7
874	2.1	2.1	2	2	2	1.9	1.9	1.9	1.9	1.8	1.8	1.8
875	2.1	2.1	2	2	2	2	1.9	1.9	1.9	1.9	1.8	1.8
876	2	2	2	1.9	1.9	1.9	1.9	1.8	1.8	1.8	1.8	1.8
877	1.3	1.2	1.2	1.2	1.2	1.2	1.2	1.1	1.1	1.1	1.1	1.1
878	1.3	1.3	1.3	1.3	1.2	1.2	1.2	1.2	1.2	1.2	1.1	1.1
879	1.4	1.4	1.4	1.3	1.3	1.3	1.3	1.3	1.2	1.2	1.2	1.2
880	1.5	1.4	1.4	1.4	1.4	1.4	1.3	1.3	1.3	1.3	1.3	1.3
881	1.5	1.5	1.4	1.4	1.4	1.4	1.4	1.3	1.3	1.3	1.3	1.3
882	1.5	1.5	1.5	1.5	1.5	1.4	1.4	1.4	1.4	1.4	1.3	1.3
883	1.6	1.6	1.5	1.5	1.5	1.5	1.5	1.4	1.4	1.4	1.4	1.4
884	1.7	1.6	1.6	1.6	1.6	1.6	1.5	1.5	1.5	1.5	1.5	1.4
885	1.7	1.7	1.7	1.6	1.6	1.6	1.6	1.5	1.5	1.5	1.5	1.5
886	1.8	1.7	1.7	1.7	1.7	1.6	1.6	1.6	1.6	1.5	1.5	1.5
887	1.8	1.8	1.7	1.7	1.7	1.7	1.7	1.6	1.6	1.6	1.6	1.5
888	1.8	1.8	1.8	1.8	1.7	1.7	1.7	1.7	1.7	1.6	1.6	1.6
889	1.9	1.9	1.9	1.8	1.8	1.8	1.8	1.7	1.7	1.7	1.7	1.6
890	1.9	1.9	1.9	1.9	1.8	1.8	1.8	1.8	1.7	1.7	1.7	1.7
891	1.8	1.8	1.8	1.8	1.7	1.7	1.7	1.7	1.7	1.6	1.6	1.6
892	1.8	1.8	1.7	1.7	1.7	1.7	1.6	1.6	1.6	1.6	1.6	1.5
893	2	2	1.9	1.9	1.9	1.9	1.8	1.8	1.8	1.8	1.7	1.7
894	2	2	2	1.9	1.9	1.9	1.9	1.8	1.8	1.8	1.8	1.7
895	2	2	1.9	1.9	1.9	1.9	1.8	1.8	1.8	1.8	1.7	1.7
896	1.9	1.9	1.9	1.9	1.8	1.8	1.8	1.8	1.7	1.7	1.7	1.7
897	1.9	1.9	1.9	1.9	1.8	1.8	1.8	1.8	1.8	1.7	1.7	1.7
898	2.1	2.1	2.1	2	2	2	1.9	1.9	1.9	1.9	1.8	1.8
899	2.2	2.1	2.1	2.1	2	2	2	1.9	1.9	1.9	1.9	1.8
900	2.1	2.1	2.1	2	2	2	1.9	1.9	1.9	1.9	1.8	1.8
901	1.3	1.3	1.3	1.3	1.3	1.2	1.2	1.2	1.2	1.2	1.2	1.1
902	1.4	1.4	1.4	1.3	1.3	1.3	1.3	1.3	1.2	1.2	1.2	1.2
903	1.5	1.4	1.4	1.4	1.4	1.4	1.3	1.3	1.3	1.3	1.3	1.2
904	1.5	1.5	1.5	1.4	1.4	1.4	1.4	1.4	1.3	1.3	1.3	1.3
905	1.5	1.5	1.5	1.5	1.4	1.4	1.4	1.4	1.4	1.3	1.3	1.3
906	1.6	1.6	1.6	1.5	1.5	1.5	1.5	1.4	1.4	1.4	1.4	1.4
907	1.7	1.6	1.6	1.6	1.6	1.5	1.5	1.5	1.5	1.5	1.4	1.4
908	1.7	1.7	1.7	1.6	1.6	1.6	1.6	1.5	1.5	1.5	1.5	1.5
909	1.7	1.7	1.7	1.7	1.6	1.6	1.6	1.6	1.5	1.5	1.5	1.5
910	1.8	1.7	1.7	1.7	1.7	1.6	1.6	1.6	1.6	1.6	1.5	1.5
911	1.8	1.8	1.8	1.8	1.7	1.7	1.7	1.7	1.6	1.6	1.6	1.6
912	1.9	1.9	1.8	1.8	1.8	1.8	1.7	1.7	1.7	1.7	1.6	1.6
913	1.9	1.9	1.9	1.9	1.8	1.8	1.8	1.8	1.7	1.7	1.7	1.7
914	1.9	1.9	1.9	1.9	1.8	1.8	1.8	1.7	1.7	1.7	1.7	1.7
915	1.9	1.9	1.8	1.8	1.8	1.8	1.7	1.7	1.7	1.7	1.6	1.6
916	1.8	1.8	1.8	1.8	1.7	1.7	1.7	1.7	1.7	1.6	1.6	1.6
917	1.9	1.9	1.9	1.8	1.8	1.8	1.8	1.7	1.7	1.7	1.7	1.7
918	1.9	1.9	1.9	1.9	1.8	1.8	1.8	1.8	1.7	1.7	1.7	1.7
919	2	1.9	1.9	1.9	1.9	1.8	1.8	1.8	1.8	1.7	1.7	1.7
920	2	1.9	1.9	1.9	1.9	1.8	1.8	1.8	1.8	1.7	1.7	1.7
921	2	2	1.9	1.9	1.9	1.9	1.8	1.8	1.8	1.8	1.7	1.7
922	2.1	2.1	2	2	2	2	1.9	1.9	1.9	1.9	1.8	1.8
923	2.2	2.1	2.1	2.1	2	2	2	2	1.9	1.9	1.9	1.8
924	3.3	3.2	3.1	3.1	3	2.9	2.9	2.8	2.8	2.7	2.6	2.6
925	1.4	1.4	1.4	1.3	1.3	1.3	1.3	1.3	1.2	1.2	1.2	1.2
926	1.7	1.6	1.6	1.6	1.5	1.5	1.5	1.5	1.4	1.4	1.4	1.4
927	2.1	2.1	2	2	1.9	1.9	1.9	1.8	1.8	1.8	1.7	1.7
928	2.1	2.1	2	2	1.9	1.9	1.9	1.8	1.8	1.8	1.7	1.7
929	1.6	1.6	1.6	1.5	1.5	1.5	1.5	1.4	1.4	1.4	1.4	1.4
930	1.7	1.6	1.6	1.6	1.6	1.5	1.5	1.5	1.5	1.5	1.4	1.4
931	1.7	1.6	1.6	1.6	1.6	1.5	1.5	1.5	1.5	1.5	1.4	1.4
932	1.7	1.7	1.7	1.7	1.6	1.6	1.6	1.6	1.5	1.5	1.5	1.5
933	1.7	1.7	1.7	1.7	1.6	1.6	1.6	1.6	1.6	1.5	1.5	1.5
934	1.8	1.8	1.7	1.7	1.7	1.7	1.6	1.6	1.6	1.6	1.5	1.5
935	1.8	1.8	1.8	1.8	1.7	1.7	1.7	1.7	1.6	1.6	1.6	1.6
936	1.9	1.9	1.8	1.8	1.8	1.8	1.7	1.7	1.7	1.7	1.6	1.6
937	1.9	1.9	1.9	1.8	1.8	1.8	1.8	1.7	1.7	1.7	1.7	1.6
938	1.9	1.9	1.9	1.8	1.8	1.8	1.8	1.7	1.7	1.7	1.7	1.6
939	1.9	1.9	1.8	1.8	1.8	1.8	1.7	1.7	1.7	1.7	1.7	1.6
940	1.9	1.9	1.8	1.8	1.8	1.8	1.7	1.7	1.7	1.7	1.6	1.6
941	2	1.9	1.9	1.9	1.8	1.8	1.8	1.8	1.7	1.7	1.7	1.7
942	2	2	1.9	1.9	1.9	1.8	1.8	1.8	1.8	1.7	1.7	1.7
943	2	2	2	1.9	1.9	1.9	1.9	1.8	1.8	1.8	1.8	1.7
944	2	2	2	2	1.9	1.9	1.9	1.8	1.8	1.8	1.8	1.7
945	2.1	2	2	2	1.9	1.9	1.9	1.9	1.8	1.8	1.8	1.8
946	2.1	2.1	2.1	2	2	2	1.9	1.9	1.9	1.9	1.8	1.8
947	3.5	3.4	3.3	3.2	3.1	3.1	3	2.9	2.9	2.8	2.8	2.7
948	4	3.8	3.7	3.6	3.5	3.5	3.4	3.3	3.2	3.1	3.1	3
949	2	1.9	1.9	1.9	1.8	1.8	1.7	1.7	1.7	1.6	1.6	1.6
950	2.2	2.1	2.1	2	2	1.9	1.9	1.9	1.8	1.8	1.8	1.7
951	2.2	2.2	2.1	2.1	2	2	1.9	1.9	1.9	1.8	1.8	1.8
952	1.9	1.9	1.8	1.8	1.8	1.7	1.7	1.7	1.7	1.6	1.6	1.6
953	2	1.9	1.9	1.8	1.8	1.8	1.8	1.7	1.7	1.7	1.6	1.6
954	1.9	1.8	1.8	1.8	1.8	1.7	1.7	1.7	1.6	1.6	1.6	1.6
955	1.7	1.7	1.6	1.6	1.6	1.6	1.5	1.5	1.5	1.5	1.5	1.4
956	1.7	1.7	1.7	1.6	1.6	1.6	1.6	1.5	1.5	1.5	1.5	1.5
957	1.7	1.7	1.7	1.7	1.6	1.6	1.6	1.6	1.5	1.5	1.5	1.5
958	1.8	1.8	1.7	1.7	1.7	1.7	1.6	1.6	1.6	1.6	1.5	1.5
959	1.8	1.8	1.8	1.8	1.7	1.7	1.7	1.7	1.6	1.6	1.6	1.6
960	1.9	1.8	1.8	1.8	1.8	1.7	1.7	1.7	1.7	1.6	1.6	1.6
961	1.9	1.9	1.8	1.8	1.8	1.8	1.7	1.7	1.7	1.7	1.6	1.6
962	1.9	1.9	1.8	1.8	1.8	1.8	1.7	1.7	1.7	1.7	1.6	1.6
963	1.9	1.9	1.9	1.8	1.8	1.8	1.7	1.7	1.7	1.7	1.7	1.6
964	1.9	1.9	1.8	1.8	1.8	1.8	1.7	1.7	1.7	1.7	1.7	1.6
965	2	1.9	1.9	1.9	1.8	1.8	1.8	1.8	1.7	1.7	1.7	1.7
966	2	2	1.9	1.9	1.9	1.8	1.8	1.8	1.8	1.7	1.7	1.7
967	2	2	1.9	1.9	1.9	1.9	1.8	1.8	1.8	1.8	1.7	1.7
968	2	2	2	1.9	1.9	1.9	1.8	1.8	1.8	1.8	1.7	1.7
969	2	2	2	1.9	1.9	1.9	1.9	1.8	1.8	1.8	1.8	1.7
970	2.1	2	2	2	1.9	1.9	1.9	1.9	1.8	1.8	1.8	1.8
971	2.2	2.1	2.1	2.1	2	2	2	1.9	1.9	1.9	1.9	1.8
972	3.6	3.5	3.4	3.3	3.2	3.1	3.1	3	2.9	2.9	2.8	2.8
973	2.1	2.1	2	2	1.9	1.9	1.9	1.8	1.8	1.8	1.8	1.7
974	1.7	1.7	1.6	1.6	1.6	1.6	1.6	1.5	1.5	1.5	1.5	1.4
975	1.7	1.7	1.7	1.7	1.6	1.6	1.6	1.6	1.5	1.5	1.5	1.5
976	1.8	1.7	1.7	1.7	1.7	1.6	1.6	1.6	1.6	1.5	1.5	1.5
977	1.8	1.8	1.8	1.7	1.7	1.7	1.7	1.6	1.6	1.6	1.6	1.5
978	1.8	1.8	1.8	1.8	1.7	1.7	1.7	1.7	1.6	1.6	1.6	1.6
979	1.9	1.8	1.8	1.8	1.7	1.7	1.7	1.7	1.6	1.6	1.6	1.6
980	1.9	1.9	1.8	1.8	1.8	1.7	1.7	1.7	1.7	1.6	1.6	1.6
981	1.9	1.9	1.8	1.8	1.8	1.8	1.7	1.7	1.7	1.7	1.6	1.6
982	1.9	1.9	1.8	1.8	1.8	1.8	1.7	1.7	1.7	1.7	1.6	1.6
983	1.9	1.9	1.9	1.9	1.8	1.8	1.8	1.8	1.7	1.7	1.7	1.7
984	2	1.9	1.9	1.9	1.8	1.8	1.8	1.8	1.7	1.7	1.7	1.7
985	2	1.9	1.9	1.9	1.9	1.8	1.8	1.8	1.8	1.7	1.7	1.7
986	2	1.9	1.9	1.9	1.9	1.8	1.8	1.8	1.8	1.7	1.7	1.7
987	2	2	1.9	1.9	1.9	1.9	1.8	1.8	1.8	1.8	1.7	1.7
988	2	2	2	1.9	1.9	1.9	1.9	1.8	1.8	1.8	1.8	1.7
989	2.1	2	2	2	1.9	1.9	1.9	1.9	1.8	1.8	1.8	1.8
990	2.3	2.3	2.3	2.2	2.2	2.2	2.1	2.1	2.1	2	2	2
991	2.2	2.2	2.2	2.1	2.1	2	2	2	1.9	1.9	1.8	1.8
992	1.7	1.7	1.7	1.6	1.6	1.6	1.6	1.5	1.5	1.5	1.5	1.5
993	1.7	1.7	1.7	1.6	1.6	1.6	1.6	1.6	1.5	1.5	1.5	1.5
994	1.8	1.7	1.7	1.7	1.6	1.6	1.6	1.6	1.6	1.5	1.5	1.5
995	1.8	1.8	1.7	1.7	1.7	1.7	1.6	1.6	1.6	1.6	1.5	1.5
996	1.8	1.8	1.7	1.7	1.7	1.7	1.6	1.6	1.6	1.6	1.6	1.5
997	1.8	1.8	1.8	1.7	1.7	1.7	1.7	1.6	1.6	1.6	1.6	1.6
998	1.8	1.8	1.8	1.8	1.7	1.7	1.7	1.7	1.6	1.6	1.6	1.6
999	1.9	1.8	1.8	1.8	1.8	1.7	1.7	1.7	1.7	1.6	1.6	1.6
1000	1.9	1.9	1.9	1.8	1.8	1.8	1.7	1.7	1.7	1.7	1.6	1.6
1001	1.9	1.9	1.9	1.9	1.8	1.8	1.8	1.7	1.7	1.7	1.7	1.6
1002	1.9	1.9	1.9	1.9	1.8	1.8	1.8	1.8	1.7	1.7	1.7	1.7
1003	2	1.9	1.9	1.9	1.8	1.8	1.8	1.8	1.7	1.7	1.7	1.7
1004	2	1.9	1.9	1.9	1.8	1.8	1.8	1.8	1.7	1.7	1.7	1.7
1005	2	1.9	1.9	1.9	1.9	1.8	1.8	1.8	1.8	1.7	1.7	1.7
1006	2	2	1.9	1.9	1.9	1.8	1.8	1.8	1.8	1.7	1.7	1.7
1007	2	2	2	1.9	1.9	1.9	1.8	1.8	1.8	1.8	1.8	1.7
1008	2.1	2	2	2	2	1.9	1.9	1.9	1.8	1.8	1.8	1.8
1009	2.3	2.3	2.2	2.2	2.1	2.1	2	2	2	1.9	1.9	1.9
1010	2.1	2	2	2	1.9	1.9	1.9	1.8	1.8	1.8	1.7	1.7
1011	1.7	1.7	1.7	1.7	1.6	1.6	1.6	1.6	1.5	1.5	1.5	1.5
1012	1.7	1.7	1.7	1.7	1.6	1.6	1.6	1.6	1.5	1.5	1.5	1.5
1013	1.8	1.7	1.7	1.7	1.7	1.6	1.6	1.6	1.6	1.5	1.5	1.5
1014	1.8	1.8	1.7	1.7	1.7	1.7	1.6	1.6	1.6	1.6	1.5	1.5
1015	1.8	1.8	1.7	1.7	1.7	1.7	1.6	1.6	1.6	1.6	1.6	1.5
1016	1.8	1.8	1.8	1.7	1.7	1.7	1.7	1.6	1.6	1.6	1.6	1.5
1017	1.9	1.8	1.8	1.8	1.7	1.7	1.7	1.7	1.6	1.6	1.6	1.6
1018	1.9	1.9	1.8	1.8	1.8	1.7	1.7	1.7	1.7	1.6	1.6	1.6
1019	1.9	1.9	1.8	1.8	1.8	1.8	1.7	1.7	1.7	1.7	1.6	1.6
1020	1.9	1.9	1.9	1.8	1.8	1.8	1.8	1.7	1.7	1.7	1.7	1.6
1021	1.9	1.9	1.9	1.9	1.8	1.8	1.8	1.7	1.7	1.7	1.7	1.7
1022	1.9	1.9	1.9	1.9	1.8	1.8	1.8	1.8	1.7	1.7	1.7	1.7
1023	2	1.9	1.9	1.9	1.8	1.8	1.8	1.8	1.7	1.7	1.7	1.7
1024	2	1.9	1.9	1.9	1.9	1.8	1.8	1.8	1.8	1.7	1.7	1.7
1025	2	2	1.9	1.9	1.9	1.8	1.8	1.8	1.8	1.7	1.7	1.7
1026	2	2	2	1.9	1.9	1.9	1.9	1.8	1.8	1.8	1.8	1.7
1027	2.4	2.4	2.3	2.3	2.2	2.2	2.1	2.1	2	2	2	1.9
1028	2.3	2.2	2.2	2.1	2.1	2	2	2	1.9	1.9	1.9	1.8
1029	2.1	2.1	2.1	2	2	1.9	1.9	1.9	1.8	1.8	1.8	1.7
1030	1.8	1.8	1.8	1.7	1.7	1.7	1.7	1.6	1.6	1.6	1.6	1.5
1031	1.7	1.7	1.7	1.7	1.6	1.6	1.6	1.6	1.5	1.5	1.5	1.5
1032	1.8	1.7	1.7	1.7	1.6	1.6	1.6	1.6	1.6	1.5	1.5	1.5
1033	1.8	1.7	1.7	1.7	1.7	1.6	1.6	1.6	1.6	1.5	1.5	1.5
1034	1.8	1.8	1.7	1.7	1.7	1.7	1.6	1.6	1.6	1.6	1.5	1.5
1035	1.8	1.8	1.8	1.7	1.7	1.7	1.7	1.6	1.6	1.6	1.6	1.6
1036	1.9	1.8	1.8	1.8	1.7	1.7	1.7	1.7	1.6	1.6	1.6	1.6
1037	1.9	1.9	1.8	1.8	1.8	1.7	1.7	1.7	1.7	1.6	1.6	1.6
1038	1.9	1.9	1.8	1.8	1.8	1.8	1.7	1.7	1.7	1.7	1.6	1.6
1039	1.9	1.9	1.9	1.8	1.8	1.8	1.7	1.7	1.7	1.7	1.7	1.6
1040	1.9	1.9	1.9	1.8	1.8	1.8	1.8	1.7	1.7	1.7	1.7	1.6
1041	1.9	1.9	1.9	1.9	1.8	1.8	1.8	1.7	1.7	1.7	1.7	1.7
1042	2	1.9	1.9	1.9	1.8	1.8	1.8	1.8	1.7	1.7	1.7	1.7
1043	2	1.9	1.9	1.9	1.9	1.8	1.8	1.8	1.8	1.7	1.7	1.7
1044	2	2	2	1.9	1.9	1.9	1.8	1.8	1.8	1.8	1.7	1.7
1045	2.6	2.5	2.4	2.4	2.3	2.3	2.2	2.2	2.1	2.1	2	2
1046	2.4	2.4	2.3	2.3	2.2	2.2	2.1	2.1	2	2	2	1.9
1047	2.1	2	2	1.9	1.9	1.9	1.8	1.8	1.8	1.8	1.7	1.7
1048	1.7	1.7	1.6	1.6	1.6	1.6	1.5	1.5	1.5	1.5	1.5	1.4
1049	1.7	1.7	1.6	1.6	1.6	1.6	1.5	1.5	1.5	1.5	1.5	1.4
1050	1.7	1.7	1.7	1.6	1.6	1.6	1.6	1.5	1.5	1.5	1.5	1.5
1051	1.7	1.7	1.7	1.7	1.6	1.6	1.6	1.6	1.5	1.5	1.5	1.5
1052	1.8	1.7	1.7	1.7	1.7	1.6	1.6	1.6	1.6	1.5	1.5	1.5
1053	1.8	1.8	1.8	1.7	1.7	1.7	1.7	1.6	1.6	1.6	1.6	1.6
1054	1.9	1.8	1.8	1.8	1.7	1.7	1.7	1.7	1.6	1.6	1.6	1.6
1055	1.9	1.8	1.8	1.8	1.7	1.7	1.7	1.7	1.6	1.6	1.6	1.6
1056	1.9	1.8	1.8	1.8	1.8	1.7	1.7	1.7	1.7	1.6	1.6	1.6
1057	1.9	1.9	1.8	1.8	1.8	1.8	1.7	1.7	1.7	1.7	1.6	1.6
1058	1.9	1.9	1.9	1.8	1.8	1.8	1.8	1.7	1.7	1.7	1.7	1.6
1059	1.9	1.9	1.9	1.8	1.8	1.8	1.8	1.7	1.7	1.7	1.7	1.6
1060	2	1.9	1.9	1.9	1.8	1.8	1.8	1.8	1.7	1.7	1.7	1.7
1061	2	1.9	1.9	1.9	1.9	1.8	1.8	1.8	1.8	1.7	1.7	1.7
1062	2	2	1.9	1.9	1.9	1.9	1.8	1.8	1.8	1.8	1.7	1.7
1063	2.5	2.4	2.4	2.3	2.3	2.2	2.2	2.1	2.1	2	2	2
1064	2.3	2.2	2.2	2.1	2.1	2.1	2	2	1.9	1.9	1.9	1.8
1065	1.7	1.7	1.7	1.6	1.6	1.6	1.6	1.5	1.5	1.5	1.5	1.4
1066	1.7	1.6	1.6	1.6	1.6	1.5	1.5	1.5	1.5	1.5	1.4	1.4
1067	1.7	1.7	1.6	1.6	1.6	1.6	1.5	1.5	1.5	1.5	1.4	1.4
1068	1.7	1.7	1.7	1.6	1.6	1.6	1.6	1.5	1.5	1.5	1.5	1.4
1069	1.8	1.8	1.8	1.7	1.7	1.7	1.6	1.6	1.6	1.6	1.5	1.5
1070	1.9	1.8	1.8	1.8	1.7	1.7	1.7	1.7	1.6	1.6	1.6	1.6
1071	1.9	1.8	1.8	1.8	1.7	1.7	1.7	1.7	1.6	1.6	1.6	1.6
1072	1.8	1.8	1.8	1.7	1.7	1.7	1.7	1.6	1.6	1.6	1.6	1.5
1073	1.8	1.8	1.8	1.7	1.7	1.7	1.7	1.6	1.6	1.6	1.6	1.5
1074	1.8	1.8	1.8	1.8	1.7	1.7	1.7	1.7	1.6	1.6	1.6	1.6
1075	1.9	1.8	1.8	1.8	1.8	1.7	1.7	1.7	1.7	1.6	1.6	1.6
1076	1.9	1.9	1.8	1.8	1.8	1.8	1.7	1.7	1.7	1.7	1.6	1.6
1077	1.9	1.9	1.9	1.8	1.8	1.8	1.7	1.7	1.7	1.7	1.6	1.6
1078	1.9	1.9	1.9	1.8	1.8	1.8	1.8	1.7	1.7	1.7	1.7	1.6
1079	1.9	1.9	1.9	1.9	1.8	1.8	1.8	1.8	1.7	1.7	1.7	1.7
1080	2	2	1.9	1.9	1.9	1.8	1.8	1.8	1.8	1.7	1.7	1.7
1081	2.5	2.4	2.4	2.3	2.3	2.2	2.2	2.1	2.1	2	2	2
1082	2.2	2.1	2.1	2	2	2	1.9	1.9	1.9	1.8	1.8	1.8
1083	2	2	2	1.9	1.9	1.9	1.8	1.8	1.8	1.7	1.7	1.7
1084	1.7	1.7	1.6	1.6	1.6	1.6	1.5	1.5	1.5	1.5	1.5	1.4
1085	1.7	1.7	1.6	1.6	1.6	1.6	1.5	1.5	1.5	1.5	1.5	1.4
1086	1.8	1.7	1.7	1.7	1.6	1.6	1.6	1.6	1.5	1.5	1.5	1.5
1087	1.7	1.7	1.7	1.6	1.6	1.6	1.6	1.6	1.5	1.5	1.5	1.5
1088	1.8	1.8	1.7	1.7	1.7	1.7	1.6	1.6	1.6	1.6	1.5	1.5
1089	1.9	1.8	1.8	1.8	1.7	1.7	1.7	1.7	1.6	1.6	1.6	1.6
1090	1.9	1.9	1.8	1.8	1.8	1.8	1.7	1.7	1.7	1.7	1.6	1.6
1091	1.9	1.8	1.8	1.8	1.8	1.7	1.7	1.7	1.6	1.6	1.6	1.6
1092	1.9	1.8	1.8	1.8	1.7	1.7	1.7	1.7	1.6	1.6	1.6	1.6
1093	1.9	1.9	1.9	1.8	1.8	1.8	1.7	1.7	1.7	1.7	1.6	1.6
1094	1.9	1.9	1.8	1.8	1.8	1.8	1.7	1.7	1.7	1.7	1.6	1.6
1095	1.9	1.9	1.9	1.8	1.8	1.8	1.8	1.7	1.7	1.7	1.7	1.6
1096	1.9	1.9	1.9	1.8	1.8	1.8	1.8	1.7	1.7	1.7	1.7	1.6
1097	1.9	1.9	1.9	1.9	1.8	1.8	1.8	1.8	1.7	1.7	1.7	1.7
1098	3.7	3.6	3.5	3.4	3.3	3.2	3.2	3.1	3	2.9	2.9	2.8
1099	2.7	2.6	2.5	2.5	2.4	2.4	2.3	2.3	2.2	2.2	2.1	2.1
1100	2.5	2.4	2.4	2.3	2.3	2.2	2.2	2.1	2.1	2	2	2
1101	2.1	2	2	1.9	1.9	1.9	1.8	1.8	1.8	1.8	1.7	1.7
1102	1.7	1.7	1.7	1.6	1.6	1.6	1.6	1.6	1.5	1.5	1.5	1.5
1103	1.7	1.7	1.7	1.6	1.6	1.6	1.6	1.5	1.5	1.5	1.5	1.5
1104	1.7	1.7	1.7	1.6	1.6	1.6	1.6	1.5	1.5	1.5	1.5	1.5
1105	1.7	1.7	1.7	1.6	1.6	1.6	1.6	1.5	1.5	1.5	1.5	1.5
1106	1.7	1.7	1.7	1.7	1.6	1.6	1.6	1.6	1.5	1.5	1.5	1.5
1107	1.8	1.8	1.8	1.7	1.7	1.7	1.7	1.6	1.6	1.6	1.6	1.5
1108	1.9	1.9	1.9	1.8	1.8	1.8	1.7	1.7	1.7	1.7	1.6	1.6
1109	2	1.9	1.9	1.9	1.8	1.8	1.8	1.8	1.7	1.7	1.7	1.6
1110	2	2	1.9	1.9	1.9	1.8	1.8	1.8	1.8	1.7	1.7	1.7
1111	2	2	2	1.9	1.9	1.9	1.8	1.8	1.8	1.8	1.7	1.7
1112	2.8	2.7	2.6	2.6	2.5	2.5	2.4	2.4	2.3	2.3	2.2	2.2
1113	3.6	3.5	3.4	3.3	3.2	3.1	3.1	3	2.9	2.8	2.8	2.7
1114	3.6	3.5	3.4	3.3	3.2	3.2	3.1	3	2.9	2.9	2.8	2.7
1115	4	3.9	3.7	3.6	3.5	3.4	3.3	3.2	3.2	3.1	3	2.9
1116	5.5	5.2	5	4.8	4.6	4.5	4.3	4.2	4	3.9	3.8	3.7
1117	2.7	2.7	2.6	2.5	2.5	2.4	2.4	2.3	2.3	2.2	2.2	2.1
1118	2.4	2.4	2.3	2.3	2.2	2.2	2.1	2.1	2	2	2	1.9
1119	1.8	1.8	1.8	1.7	1.7	1.7	1.7	1.6	1.6	1.6	1.6	1.5
1120	1.8	1.7	1.7	1.7	1.7	1.6	1.6	1.6	1.6	1.5	1.5	1.5
1121	1.7	1.7	1.7	1.7	1.6	1.6	1.6	1.6	1.5	1.5	1.5	1.5
1122	1.7	1.7	1.7	1.7	1.6	1.6	1.6	1.6	1.5	1.5	1.5	1.5
1123	1.8	1.7	1.7	1.7	1.7	1.6	1.6	1.6	1.6	1.5	1.5	1.5
1124	1.8	1.7	1.7	1.7	1.7	1.6	1.6	1.6	1.6	1.5	1.5	1.5
1125	1.8	1.8	1.8	1.8	1.7	1.7	1.7	1.7	1.6	1.6	1.6	1.6
1126	1.9	1.9	1.8	1.8	1.8	1.7	1.7	1.7	1.7	1.6	1.6	1.6
1127	1.9	1.9	1.9	1.8	1.8	1.8	1.8	1.7	1.7	1.7	1.7	1.6
1128	2	1.9	1.9	1.9	1.9	1.8	1.8	1.8	1.7	1.7	1.7	1.7
1129	2	1.9	1.9	1.9	1.9	1.8	1.8	1.8	1.7	1.7	1.7	1.7
1130	3.5	3.4	3.3	3.2	3.2	3.1	3	2.9	2.8	2.8	2.7	2.7
1131	3.9	3.8	3.7	3.6	3.5	3.4	3.3	3.2	3.1	3	3	2.9
1132	4.5	4.4	4.2	4.1	4	3.8	3.7	3.6	3.5	3.4	3.3	3.2
1133	5.4	5.1	4.9	4.7	4.6	4.4	4.3	4.1	4	3.9	3.7	3.6
1134	5.9	5.7	5.4	5.2	5	4.8	4.6	4.5	4.3	4.2	4	3.9
1135	2.6	2.5	2.5	2.4	2.4	2.3	2.3	2.2	2.2	2.2	2.1	2.1
1136	2	1.9	1.9	1.9	1.8	1.8	1.8	1.8	1.7	1.7	1.7	1.6
1137	1.9	1.8	1.8	1.8	1.8	1.7	1.7	1.7	1.7	1.6	1.6	1.6
1138	1.8	1.8	1.7	1.7	1.7	1.7	1.6	1.6	1.6	1.6	1.5	1.5
1139	1.8	1.7	1.7	1.7	1.7	1.6	1.6	1.6	1.6	1.5	1.5	1.5
1140	1.8	1.7	1.7	1.7	1.7	1.6	1.6	1.6	1.6	1.5	1.5	1.5
1141	1.8	1.8	1.8	1.7	1.7	1.7	1.7	1.6	1.6	1.6	1.6	1.5
1142	1.9	1.8	1.8	1.8	1.8	1.7	1.7	1.7	1.7	1.6	1.6	1.6
1143	1.9	1.9	1.8	1.8	1.8	1.8	1.7	1.7	1.7	1.7	1.6	1.6
1144	2	1.9	1.9	1.9	1.8	1.8	1.8	1.7	1.7	1.7	1.7	1.6
1145	2.2	2.2	2.1	2.1	2.1	2	2	2	1.9	1.9	1.9	1.8
1146	2.1	2	2	2	1.9	1.9	1.9	1.8	1.8	1.8	1.8	1.7
1147	2.8	2.8	2.7	2.6	2.6	2.5	2.5	2.4	2.4	2.3	2.3	2.2
1148	3.8	3.7	3.6	3.5	3.4	3.3	3.2	3.1	3	3	2.9	2.8
1149	5.1	4.9	4.7	4.5	4.3	4.2	4	3.9	3.8	3.7	3.6	3.5
1150	5.5	5.3	5.1	4.9	4.7	4.5	4.3	4.2	4.1	3.9	3.8	3.7
1151	6.1	5.8	5.5	5.3	5.1	4.9	4.7	4.5	4.3	4.2	4.1	3.9
1152	6.7	6.4	6.1	5.8	5.5	5.3	5.1	4.9	4.7	4.5	4.4	4.2
1153	2.4	2.3	2.3	2.2	2.2	2.2	2.1	2.1	2.1	2	2	1.9
1154	1.9	1.9	1.9	1.8	1.8	1.8	1.8	1.7	1.7	1.7	1.7	1.6
1155	1.9	1.9	1.8	1.8	1.8	1.7	1.7	1.7	1.7	1.6	1.6	1.6
1156	1.8	1.8	1.8	1.8	1.7	1.7	1.7	1.7	1.6	1.6	1.6	1.6
1157	1.8	1.8	1.7	1.7	1.7	1.7	1.6	1.6	1.6	1.6	1.6	1.5
1158	1.8	1.8	1.7	1.7	1.7	1.7	1.6	1.6	1.6	1.6	1.5	1.5
1159	1.8	1.8	1.8	1.8	1.7	1.7	1.7	1.6	1.6	1.6	1.6	1.6
1160	1.9	1.9	1.8	1.8	1.8	1.7	1.7	1.7	1.7	1.6	1.6	1.6
1161	2.4	2.3	2.3	2.2	2.2	2.1	2.1	2.1	2	2	2	1.9
1162	2.7	2.7	2.6	2.6	2.5	2.4	2.4	2.3	2.3	2.2	2.2	2.2
1163	3.2	3.1	3	2.9	2.9	2.8	2.7	2.7	2.6	2.5	2.5	2.4
1164	3.1	3	3	2.9	2.8	2.8	2.7	2.6	2.6	2.5	2.5	2.4
1165	3.1	3	3	2.9	2.8	2.8	2.7	2.6	2.6	2.5	2.5	2.4
1166	4.2	4.1	3.9	3.8	3.7	3.6	3.5	3.4	3.3	3.2	3.1	3
1167	5.3	5.1	4.9	4.7	4.5	4.3	4.2	4	3.9	3.8	3.7	3.6
1168	6	5.7	5.4	5.2	5	4.8	4.6	4.4	4.3	4.1	4	3.9
1169	6.3	6	5.7	5.4	5.2	5	4.8	4.6	4.5	4.3	4.2	4
1170	7.2	6.8	6.4	6.1	5.8	5.6	5.3	5.1	4.9	4.7	4.5	4.4
1171	2	2	1.9	1.9	1.9	1.9	1.8	1.8	1.8	1.7	1.7	1.7
1172	2	1.9	1.9	1.9	1.9	1.8	1.8	1.8	1.7	1.7	1.7	1.7
1173	1.9	1.9	1.9	1.8	1.8	1.8	1.7	1.7	1.7	1.7	1.6	1.6
1174	1.9	1.9	1.8	1.8	1.8	1.8	1.7	1.7	1.7	1.7	1.6	1.6
1175	1.8	1.8	1.8	1.8	1.7	1.7	1.7	1.7	1.6	1.6	1.6	1.6
1176	1.8	1.8	1.8	1.7	1.7	1.7	1.7	1.6	1.6	1.6	1.6	1.5
1177	1.8	1.8	1.8	1.8	1.7	1.7	1.7	1.6	1.6	1.6	1.6	1.6
1178	2	1.9	1.9	1.9	1.8	1.8	1.8	1.8	1.7	1.7	1.7	1.7
1179	2.7	2.7	2.6	2.6	2.5	2.5	2.4	2.3	2.3	2.3	2.2	2.2
1180	2.6	2.6	2.5	2.5	2.4	2.4	2.3	2.3	2.2	2.2	2.1	2.1
1181	3.8	3.7	3.6	3.5	3.4	3.3	3.2	3.1	3	2.9	2.9	2.8
1182	2.6	2.5	2.5	2.4	2.4	2.3	2.3	2.2	2.2	2.1	2.1	2.1
1183	3.9	3.8	3.7	3.6	3.5	3.4	3.3	3.2	3.1	3	2.9	2.9
1184	4.9	4.7	4.5	4.4	4.2	4.1	3.9	3.8	3.7	3.6	3.5	3.4
1185	5.5	5.2	5	4.8	4.6	4.5	4.3	4.2	4	3.9	3.8	3.7
1186	5.9	5.6	5.4	5.2	4.9	4.7	4.6	4.4	4.3	4.1	4	3.8
1187	6.3	5.9	5.7	5.4	5.2	5	4.8	4.6	4.4	4.3	4.1	4
1188	6.9	6.6	6.2	5.9	5.7	5.4	5.2	5	4.8	4.6	4.4	4.3
1189	2.1	2	2	2	1.9	1.9	1.9	1.9	1.8	1.8	1.8	1.8
1190	2	2	1.9	1.9	1.9	1.9	1.8	1.8	1.8	1.7	1.7	1.7
1191	2	1.9	1.9	1.9	1.9	1.8	1.8	1.8	1.7	1.7	1.7	1.7
1192	1.9	1.9	1.9	1.8	1.8	1.8	1.8	1.7	1.7	1.7	1.7	1.6
1193	1.9	1.9	1.8	1.8	1.8	1.7	1.7	1.7	1.7	1.6	1.6	1.6
1194	1.8	1.8	1.8	1.8	1.7	1.7	1.7	1.7	1.6	1.6	1.6	1.6
1195	1.8	1.8	1.8	1.7	1.7	1.7	1.7	1.6	1.6	1.6	1.6	1.5
1196	1.9	1.8	1.8	1.8	1.8	1.7	1.7	1.7	1.7	1.6	1.6	1.6
1197	2.1	2	2	2	1.9	1.9	1.9	1.8	1.8	1.8	1.7	1.7
1198	2.1	2	2	1.9	1.9	1.9	1.9	1.8	1.8	1.8	1.7	1.7
1199	2.2	2.1	2.1	2.1	2	2	2	1.9	1.9	1.9	1.8	1.8
1200	3.6	3.5	3.4	3.3	3.2	3.2	3.1	3	2.9	2.9	2.8	2.7
1201	4.4	4.2	4.1	3.9	3.8	3.7	3.6	3.5	3.4	3.3	3.2	3.1
1202	4.2	4	3.9	3.8	3.7	3.6	3.5	3.4	3.3	3.2	3.1	3
1203	5.2	5	4.8	4.6	4.4	4.3	4.1	4	3.9	3.7	3.6	3.5
1204	5.8	5.6	5.3	5.1	4.9	4.7	4.5	4.4	4.2	4.1	3.9	3.8
1205	6.2	5.9	5.6	5.4	5.2	4.9	4.8	4.6	4.4	4.3	4.1	4
1206	6.7	6.4	6	5.8	5.5	5.3	5.1	4.9	4.7	4.5	4.3	4.2
1207	7.5	7.1	6.7	6.4	6.1	5.8	5.5	5.3	5.1	4.9	4.7	4.5
1208	7	6.6	6.3	5.9	5.7	5.4	5.2	5	4.8	4.6	4.4	4.3
1209	7.1	6.7	6.3	6	5.7	5.5	5.2	5	4.8	4.6	4.5	4.3
1210	7.2	6.8	6.4	6.1	5.8	5.5	5.3	5.1	4.8	4.7	4.5	4.3
1211	7.3	6.9	6.5	6.2	5.8	5.6	5.3	5.1	4.9	4.7	4.5	4.3
1212	7.6	7.1	6.7	6.3	6	5.7	5.4	5.2	4.9	4.7	4.6	4.4
1213	2.2	2.2	2.1	2.1	2.1	2	2	2	1.9	1.9	1.9	1.9
1214	2.1	2.1	2	2	2	1.9	1.9	1.9	1.8	1.8	1.8	1.8
1215	2	2	2	1.9	1.9	1.9	1.8	1.8	1.8	1.8	1.7	1.7
1216	2	1.9	1.9	1.9	1.8	1.8	1.8	1.8	1.7	1.7	1.7	1.7
1217	1.9	1.9	1.9	1.8	1.8	1.8	1.7	1.7	1.7	1.7	1.6	1.6
1218	1.9	1.8	1.8	1.8	1.7	1.7	1.7	1.7	1.6	1.6	1.6	1.6
1219	1.8	1.8	1.8	1.8	1.7	1.7	1.7	1.7	1.6	1.6	1.6	1.6
1220	1.9	1.8	1.8	1.8	1.8	1.7	1.7	1.7	1.6	1.6	1.6	1.6
1221	2	2	1.9	1.9	1.9	1.8	1.8	1.8	1.8	1.7	1.7	1.7
1222	2	2	1.9	1.9	1.9	1.8	1.8	1.8	1.8	1.7	1.7	1.7
1223	2.7	2.6	2.6	2.5	2.5	2.4	2.4	2.3	2.3	2.2	2.2	2.2
1224	2.7	2.7	2.6	2.6	2.5	2.5	2.4	2.4	2.3	2.3	2.2	2.2
1225	4.5	4.4	4.2	4.1	3.9	3.8	3.7	3.6	3.5	3.4	3.3	3.2
1226	4.2	4.1	4	3.8	3.7	3.6	3.5	3.4	3.3	3.2	3.1	3.1
1227	5.3	5.1	4.9	4.7	4.5	4.3	4.2	4.1	3.9	3.8	3.7	3.6
1228	5.8	5.6	5.3	5.1	4.9	4.7	4.5	4.4	4.2	4.1	3.9	3.8
1229	6.3	6	5.7	5.5	5.3	5	4.8	4.7	4.5	4.3	4.2	4
1230	7	6.6	6.3	6	5.7	5.5	5.2	5	4.8	4.6	4.5	4.3
1231	7.1	6.7	6.4	6.1	5.8	5.5	5.3	5.1	4.9	4.7	4.5	4.4
1232	6.9	6.5	6.2	5.9	5.6	5.4	5.1	4.9	4.7	4.6	4.4	4.2
1233	7	6.6	6.3	6	5.7	5.4	5.2	5	4.8	4.6	4.4	4.3
1234	7.1	6.7	6.3	6	5.7	5.5	5.2	5	4.8	4.6	4.4	4.3
1235	7.3	6.9	6.5	6.1	5.8	5.5	5.3	5.1	4.9	4.7	4.5	4.3
1236	7.4	7	6.6	6.2	5.9	5.6	5.3	5.1	4.9	4.7	4.5	4.3
1237	2.2	2.2	2.1	2.1	2.1	2	2	2	1.9	1.9	1.9	1.8
1238	2.1	2.1	2	2	2	1.9	1.9	1.9	1.9	1.8	1.8	1.8
1239	2.1	2	2	2	1.9	1.9	1.9	1.9	1.8	1.8	1.8	1.8
1240	2	2	2	1.9	1.9	1.9	1.8	1.8	1.8	1.8	1.7	1.7
1241	2	1.9	1.9	1.9	1.8	1.8	1.8	1.8	1.7	1.7	1.7	1.7
1242	1.9	1.9	1.8	1.8	1.8	1.8	1.7	1.7	1.7	1.7	1.6	1.6
1243	1.9	1.8	1.8	1.8	1.7	1.7	1.7	1.7	1.6	1.6	1.6	1.6
1244	1.9	1.9	1.8	1.8	1.8	1.7	1.7	1.7	1.7	1.6	1.6	1.6
1245	1.9	1.9	1.9	1.8	1.8	1.8	1.7	1.7	1.7	1.7	1.6	1.6
1246	1.9	1.9	1.9	1.9	1.8	1.8	1.8	1.7	1.7	1.7	1.7	1.6
1247	2.2	2.2	2.2	2.1	2.1	2	2	2	1.9	1.9	1.9	1.9
1248	2	1.9	1.9	1.9	1.8	1.8	1.8	1.8	1.7	1.7	1.7	1.7
1249	3.7	3.6	3.5	3.4	3.3	3.2	3.1	3	3	2.9	2.8	2.8
1250	4.6	4.4	4.3	4.1	4	3.8	3.7	3.6	3.5	3.4	3.3	3.2
1251	5.6	5.3	5.1	4.9	4.7	4.5	4.4	4.2	4.1	3.9	3.8	3.7
1252	6.4	6.1	5.8	5.5	5.3	5.1	4.9	4.7	4.5	4.3	4.2	4
1253	6.8	6.5	6.1	5.8	5.6	5.3	5.1	4.9	4.7	4.5	4.4	4.2
1254	7.4	6.9	6.6	6.2	5.9	5.7	5.4	5.2	5	4.8	4.6	4.4
1255	7.4	7	6.6	6.2	5.9	5.7	5.4	5.2	5	4.8	4.6	4.4
1256	7	6.7	6.3	6	5.7	5.5	5.2	5	4.8	4.6	4.5	4.3
1257	7.3	6.8	6.5	6.1	5.8	5.6	5.3	5.1	4.9	4.7	4.5	4.4
1258	7.4	6.9	6.5	6.2	5.9	5.6	5.4	5.1	4.9	4.7	4.5	4.4
1259	7.4	7	6.6	6.2	5.9	5.6	5.4	5.1	4.9	4.7	4.5	4.4
1260	7.4	7	6.6	6.2	5.9	5.6	5.3	5.1	4.9	4.7	4.5	4.3
1261	2.2	2.2	2.1	2.1	2.1	2	2	2	2	1.9	1.9	1.9
1262	2.1	2.1	2.1	2	2	2	2	1.9	1.9	1.9	1.8	1.8
1263	2.1	2.1	2	2	2	1.9	1.9	1.9	1.9	1.8	1.8	1.8
1264	2.1	2	2	2	1.9	1.9	1.9	1.8	1.8	1.8	1.8	1.7
1265	2	1.9	1.9	1.9	1.9	1.8	1.8	1.8	1.8	1.7	1.7	1.7
1266	1.9	1.9	1.9	1.8	1.8	1.8	1.7	1.7	1.7	1.7	1.6	1.6
1267	1.9	1.9	1.8	1.8	1.8	1.7	1.7	1.7	1.7	1.6	1.6	1.6
1268	1.9	1.9	1.8	1.8	1.8	1.8	1.7	1.7	1.7	1.7	1.6	1.6
1269	1.9	1.9	1.9	1.8	1.8	1.8	1.7	1.7	1.7	1.7	1.6	1.6
1270	1.9	1.9	1.9	1.8	1.8	1.8	1.8	1.7	1.7	1.7	1.7	1.6
1271	2	1.9	1.9	1.9	1.8	1.8	1.8	1.8	1.7	1.7	1.7	1.7
1272	2	1.9	1.9	1.9	1.9	1.8	1.8	1.8	1.7	1.7	1.7	1.7
1273	3.2	3.2	3.1	3	2.9	2.9	2.8	2.7	2.7	2.6	2.6	2.5
1274	4.7	4.5	4.3	4.2	4.1	3.9	3.8	3.7	3.6	3.5	3.4	3.3
1275	5.6	5.4	5.1	4.9	4.7	4.6	4.4	4.2	4.1	4	3.8	3.7
1276	6.3	6	5.7	5.4	5.2	5	4.8	4.6	4.5	4.3	4.2	4
1277	6.9	6.5	6.2	5.9	5.6	5.4	5.2	5	4.8	4.6	4.4	4.3
1278	7.5	7	6.7	6.3	6	5.7	5.5	5.2	5	4.8	4.7	4.5
1279	7.7	7.2	6.8	6.5	6.1	5.8	5.6	5.3	5.1	4.9	4.7	4.5
1280	7.2	6.8	6.4	6.1	5.8	5.5	5.3	5.1	4.9	4.7	4.5	4.4
1281	7.4	6.9	6.6	6.2	5.9	5.6	5.4	5.1	4.9	4.7	4.6	4.4
1282	7.5	7.1	6.7	6.3	6	5.7	5.4	5.2	5	4.8	4.6	4.4
1283	7.6	7.1	6.7	6.4	6	5.7	5.5	5.2	5	4.8	4.6	4.4
1284	7.5	7.1	6.7	6.3	6	5.7	5.4	5.2	4.9	4.7	4.5	4.4
1285	2.3	2.2	2.2	2.2	2.1	2.1	2.1	2	2	2	2	1.9
1286	2.2	2.2	2.1	2.1	2.1	2	2	2	1.9	1.9	1.9	1.9
1287	2.1	2.1	2.1	2	2	2	1.9	1.9	1.9	1.9	1.8	1.8
1288	2.1	2	2	2	1.9	1.9	1.9	1.9	1.8	1.8	1.8	1.7
1289	2	2	1.9	1.9	1.9	1.9	1.8	1.8	1.8	1.7	1.7	1.7
1290	1.9	1.9	1.9	1.9	1.8	1.8	1.8	1.7	1.7	1.7	1.7	1.6
1291	1.9	1.9	1.8	1.8	1.8	1.8	1.7	1.7	1.7	1.7	1.6	1.6
1292	1.9	1.9	1.9	1.8	1.8	1.8	1.7	1.7	1.7	1.7	1.6	1.6
1293	1.9	1.9	1.9	1.8	1.8	1.8	1.8	1.7	1.7	1.7	1.7	1.6
1294	1.9	1.9	1.9	1.9	1.8	1.8	1.8	1.7	1.7	1.7	1.7	1.6
1295	2	1.9	1.9	1.9	1.8	1.8	1.8	1.8	1.7	1.7	1.7	1.7
1296	2	1.9	1.9	1.9	1.8	1.8	1.8	1.8	1.7	1.7	1.7	1.7
1297	2	2	1.9	1.9	1.9	1.8	1.8	1.8	1.8	1.7	1.7	1.7
1298	5	4.8	4.6	4.4	4.3	4.1	4	3.9	3.7	3.6	3.5	3.4
1299	5.6	5.3	5.1	4.9	4.7	4.5	4.4	4.2	4.1	4	3.8	3.7
1300	6.2	5.9	5.7	5.4	5.2	5	4.8	4.6	4.4	4.3	4.1	4
1301	6.9	6.6	6.2	5.9	5.7	5.4	5.2	5	4.8	4.6	4.4	4.3
1302	7.5	7.1	6.7	6.3	6	5.7	5.5	5.3	5	4.8	4.7	4.5
1303	8.1	7.6	7.1	6.7	6.4	6.1	5.8	5.5	5.3	5.1	4.9	4.7
1304	7.2	6.8	6.4	6.1	5.8	5.5	5.3	5.1	4.9	4.7	4.5	4.4
1305	7.1	6.7	6.4	6.1	5.8	5.5	5.3	5	4.8	4.6	4.5	4.3
1306	7.5	7.1	6.7	6.3	6	5.7	5.4	5.2	5	4.8	4.6	4.4
1307	7.8	7.3	6.8	6.5	6.1	5.8	5.5	5.3	5.1	4.8	4.7	4.5
1308	7.8	7.3	6.9	6.5	6.1	5.8	5.5	5.3	5.1	4.8	4.6	4.5
1309	2.3	2.3	2.2	2.2	2.2	2.1	2.1	2.1	2	2	2	2
1310	2.2	2.2	2.2	2.1	2.1	2.1	2	2	2	2	1.9	1.9
1311	2.2	2.1	2.1	2.1	2	2	2	1.9	1.9	1.9	1.9	1.8
1312	2.1	2.1	2	2	2	1.9	1.9	1.9	1.8	1.8	1.8	1.8
1313	2	2	2	1.9	1.9	1.9	1.8	1.8	1.8	1.8	1.7	1.7
1314	2	1.9	1.9	1.9	1.8	1.8	1.8	1.8	1.7	1.7	1.7	1.7
1315	1.9	1.9	1.9	1.8	1.8	1.8	1.8	1.7	1.7	1.7	1.7	1.6
1316	1.9	1.9	1.9	1.8	1.8	1.8	1.8	1.7	1.7	1.7	1.7	1.6
1317	1.9	1.9	1.9	1.9	1.8	1.8	1.8	1.7	1.7	1.7	1.7	1.7
1318	2	1.9	1.9	1.9	1.8	1.8	1.8	1.8	1.7	1.7	1.7	1.7
1319	2	1.9	1.9	1.9	1.8	1.8	1.8	1.8	1.7	1.7	1.7	1.7
1320	2	1.9	1.9	1.9	1.9	1.8	1.8	1.8	1.7	1.7	1.7	1.7
1321	2	2	1.9	1.9	1.9	1.8	1.8	1.8	1.8	1.7	1.7	1.7
1322	4.9	4.7	4.5	4.4	4.2	4.1	4	3.8	3.7	3.6	3.5	3.4
1323	5.3	5.1	4.9	4.7	4.5	4.4	4.2	4.1	4	3.8	3.7	3.6
1324	6.1	5.8	5.5	5.3	5.1	4.9	4.7	4.5	4.3	4.2	4.1	3.9
1325	6.8	6.5	6.1	5.8	5.6	5.3	5.1	4.9	4.7	4.5	4.4	4.2
1326	7.5	7	6.6	6.3	6	5.7	5.5	5.2	5	4.8	4.6	4.5
1327	7.6	7.2	6.8	6.4	6.1	5.8	5.5	5.3	5.1	4.9	4.7	4.5
1328	7.2	6.8	6.5	6.1	5.8	5.6	5.3	5.1	4.9	4.7	4.5	4.4
1329	7.1	6.7	6.3	6	5.7	5.4	5.2	5	4.8	4.6	4.4	4.3
1330	7.6	7.1	6.7	6.3	6	5.7	5.5	5.2	5	4.8	4.6	4.4
1331	7.8	7.3	6.9	6.5	6.2	5.9	5.6	5.3	5.1	4.9	4.7	4.5
1332	7.7	7.2	6.8	6.4	6.1	5.8	5.5	5.2	5	4.8	4.6	4.4
1333	6.1	5.9	5.7	5.5	5.3	5.1	5	4.8	4.7	4.6	4.4	4.3
1334	5.5	5.3	5.1	5	4.8	4.7	4.5	4.4	4.3	4.2	4.1	4
1335	3.4	3.3	3.3	3.2	3.1	3.1	3	3	2.9	2.9	2.8	2.8
1336	2.9	2.9	2.8	2.8	2.7	2.7	2.6	2.6	2.5	2.5	2.4	2.4
1337	2.6	2.5	2.5	2.5	2.4	2.4	2.3	2.3	2.3	2.2	2.2	2.2
1338	2.4	2.4	2.3	2.3	2.2	2.2	2.2	2.1	2.1	2.1	2.1	2
1339	2.3	2.3	2.3	2.2	2.2	2.2	2.1	2.1	2.1	2	2	2
1340	2.3	2.2	2.2	2.2	2.1	2.1	2.1	2	2	2	1.9	1.9
1341	2.2	2.2	2.1	2.1	2.1	2	2	2	1.9	1.9	1.9	1.9
1342	2.1	2.1	2.1	2	2	2	1.9	1.9	1.9	1.9	1.8	1.8
1343	2.1	2	2	2	1.9	1.9	1.9	1.8	1.8	1.8	1.8	1.7
1344	2	1.9	1.9	1.9	1.9	1.8	1.8	1.8	1.7	1.7	1.7	1.7
1345	1.9	1.9	1.9	1.9	1.8	1.8	1.8	1.7	1.7	1.7	1.7	1.7
1346	1.9	1.9	1.9	1.9	1.8	1.8	1.8	1.7	1.7	1.7	1.7	1.7
1347	2	1.9	1.9	1.9	1.8	1.8	1.8	1.8	1.7	1.7	1.7	1.7
1348	2	1.9	1.9	1.9	1.8	1.8	1.8	1.8	1.7	1.7	1.7	1.7
1349	2	1.9	1.9	1.9	1.9	1.8	1.8	1.8	1.8	1.7	1.7	1.7
1350	2	2	1.9	1.9	1.9	1.8	1.8	1.8	1.8	1.7	1.7	1.7
1351	2	2	1.9	1.9	1.9	1.8	1.8	1.8	1.8	1.7	1.7	1.7
1352	3.6	3.5	3.4	3.3	3.3	3.2	3.1	3	2.9	2.9	2.8	2.7
1353	5.3	5.1	4.9	4.7	4.5	4.4	4.2	4.1	4	3.8	3.7	3.6
1354	5.9	5.7	5.4	5.2	5	4.8	4.6	4.4	4.3	4.1	4	3.9
1355	6.6	6.3	6	5.7	5.4	5.2	5	4.8	4.6	4.5	4.3	4.2
1356	6.9	6.6	6.2	5.9	5.7	5.4	5.2	5	4.8	4.6	4.4	4.3
1357	7.9	7.4	7	6.6	6.3	6	5.7	5.4	5.2	5	4.8	4.6
1358	7.3	6.9	6.5	6.2	5.9	5.6	5.4	5.2	4.9	4.8	4.6	4.4
1359	7.2	6.8	6.5	6.1	5.8	5.6	5.3	5.1	4.9	4.7	4.5	4.4
1360	7.5	7.1	6.7	6.3	6	5.7	5.4	5.2	5	4.8	4.6	4.4
1361	7.6	7.1	6.7	6.3	6	5.7	5.4	5.2	5	4.8	4.6	4.4
1362	7.6	7.1	6.7	6.4	6	5.7	5.5	5.2	5	4.8	4.6	4.4
1363	9.1	8.6	8.1	7.7	7.4	7.1	6.7	6.5	6.2	6	5.8	5.6
1364	8.7	8.2	7.8	7.4	7.1	6.8	6.5	6.2	6	5.8	5.6	5.4
1365	3.7	3.6	3.5	3.4	3.4	3.3	3.2	3.2	3.1	3	3	2.9
1366	2.7	2.7	2.6	2.6	2.6	2.5	2.5	2.4	2.4	2.4	2.3	2.3
1367	2.6	2.6	2.5	2.5	2.4	2.4	2.4	2.3	2.3	2.3	2.2	2.2
1368	2.4	2.4	2.3	2.3	2.3	2.2	2.2	2.2	2.1	2.1	2.1	2
1369	2.4	2.3	2.3	2.3	2.2	2.2	2.2	2.1	2.1	2.1	2	2
1370	2.3	2.3	2.2	2.2	2.2	2.1	2.1	2.1	2	2	2	1.9
1371	2.2	2.2	2.1	2.1	2.1	2	2	2	2	1.9	1.9	1.9
1372	2.1	2.1	2.1	2	2	2	1.9	1.9	1.9	1.9	1.8	1.8
1373	2.1	2	2	2	1.9	1.9	1.9	1.8	1.8	1.8	1.8	1.7
1374	2	2	1.9	1.9	1.9	1.9	1.8	1.8	1.8	1.7	1.7	1.7
1375	2	1.9	1.9	1.9	1.8	1.8	1.8	1.8	1.7	1.7	1.7	1.7
1376	2	1.9	1.9	1.9	1.8	1.8	1.8	1.8	1.7	1.7	1.7	1.7
1377	2	1.9	1.9	1.9	1.9	1.8	1.8	1.8	1.7	1.7	1.7	1.7
1378	2	2	1.9	1.9	1.9	1.8	1.8	1.8	1.8	1.7	1.7	1.7
1379	2	2	1.9	1.9	1.9	1.8	1.8	1.8	1.8	1.7	1.7	1.7
1380	2	2	1.9	1.9	1.9	1.8	1.8	1.8	1.8	1.7	1.7	1.7
1381	2	2	1.9	1.9	1.9	1.9	1.8	1.8	1.8	1.8	1.7	1.7
1382	2.4	2.4	2.3	2.3	2.2	2.2	2.2	2.1	2.1	2.1	2	2
1383	3.7	3.6	3.5	3.4	3.3	3.2	3.2	3.1	3	2.9	2.9	2.8
1384	5.8	5.5	5.3	5.1	4.9	4.7	4.5	4.4	4.2	4.1	3.9	3.8
1385	6.5	6.2	5.9	5.6	5.4	5.2	5	4.8	4.6	4.4	4.3	4.1
1386	6.8	6.4	6.1	5.8	5.6	5.3	5.1	4.9	4.7	4.6	4.4	4.3
1387	7.8	7.3	6.9	6.6	6.2	5.9	5.7	5.4	5.2	5	4.8	4.6
1388	7.4	6.9	6.6	6.2	5.9	5.7	5.4	5.2	5	4.8	4.6	4.4
1389	7.3	6.9	6.5	6.2	5.9	5.6	5.4	5.1	4.9	4.7	4.6	4.4
1390	7.8	7.3	6.9	6.5	6.2	5.9	5.6	5.4	5.1	4.9	4.7	4.6
1391	7.9	7.4	6.9	6.6	6.2	5.9	5.6	5.4	5.1	4.9	4.7	4.6
1392	7.8	7.3	6.9	6.5	6.2	5.9	5.6	5.3	5.1	4.9	4.7	4.5
1393	12.5	11.5	10.7	10	9.4	8.9	8.4	7.9	7.5	7.2	6.9	6.6
1394	10.8	10.1	9.5	8.9	8.4	8	7.6	7.2	6.9	6.6	6.3	6
1395	3.6	3.5	3.4	3.3	3.3	3.2	3.1	3.1	3	2.9	2.9	2.8
1396	3.4	3.3	3.2	3.1	3.1	3	2.9	2.9	2.8	2.8	2.7	2.7
1397	3.1	3	3	2.9	2.9	2.8	2.7	2.7	2.6	2.6	2.5	2.5
1398	2.5	2.5	2.5	2.4	2.4	2.3	2.3	2.3	2.2	2.2	2.2	2.1
1399	2.4	2.4	2.4	2.3	2.3	2.2	2.2	2.2	2.1	2.1	2.1	2
1400	2.6	2.5	2.5	2.4	2.4	2.4	2.3	2.3	2.2	2.2	2.2	2.1
1401	2.3	2.2	2.2	2.2	2.1	2.1	2.1	2	2	2	1.9	1.9
1402	2.2	2.1	2.1	2.1	2	2	2	1.9	1.9	1.9	1.9	1.8
1403	2.1	2	2	2	2	1.9	1.9	1.9	1.8	1.8	1.8	1.8
1404	2	2	2	1.9	1.9	1.9	1.8	1.8	1.8	1.8	1.7	1.7
1405	2	2	1.9	1.9	1.9	1.8	1.8	1.8	1.8	1.7	1.7	1.7
1406	2	2	1.9	1.9	1.9	1.8	1.8	1.8	1.8	1.7	1.7	1.7
1407	2	2	1.9	1.9	1.9	1.8	1.8	1.8	1.8	1.7	1.7	1.7
1408	2	2	1.9	1.9	1.9	1.8	1.8	1.8	1.8	1.7	1.7	1.7
1409	2	2	1.9	1.9	1.9	1.9	1.8	1.8	1.8	1.7	1.7	1.7
1410	2	2	1.9	1.9	1.9	1.9	1.8	1.8	1.8	1.8	1.7	1.7
1411	2	2	2	1.9	1.9	1.9	1.8	1.8	1.8	1.8	1.7	1.7
1412	3.5	3.4	3.3	3.2	3.1	3.1	3	2.9	2.9	2.8	2.7	2.7
1413	3.8	3.7	3.6	3.5	3.4	3.3	3.2	3.1	3.1	3	2.9	2.9
1414	5.2	5	4.8	4.6	4.5	4.3	4.2	4	3.9	3.8	3.7	3.6
1415	6.4	6.1	5.8	5.6	5.3	5.1	4.9	4.7	4.6	4.4	4.3	4.1
1416	6.9	6.5	6.2	5.9	5.6	5.4	5.2	5	4.8	4.6	4.5	4.3
1417	7.8	7.4	7	6.6	6.3	6	5.7	5.5	5.2	5	4.8	4.7
1418	7.4	6.9	6.6	6.2	5.9	5.7	5.4	5.2	5	4.8	4.6	4.5
1419	6.7	6.3	6	5.8	5.5	5.3	5.1	4.9	4.7	4.5	4.3	4.2
1420	7.4	7	6.6	6.2	5.9	5.7	5.4	5.2	5	4.8	4.6	4.4
1421	8.2	7.7	7.2	6.8	6.4	6.1	5.8	5.6	5.3	5.1	4.9	4.7
1422	7.9	7.4	7	6.6	6.3	6	5.7	5.4	5.2	5	4.8	4.6
1423	12.5	11.6	10.7	10	9.4	8.8	8.3	7.9	7.5	7.1	6.8	6.5
1424	8.9	8.4	7.9	7.5	7.1	6.8	6.5	6.2	6	5.8	5.5	5.3
1425	3.5	3.5	3.4	3.3	3.2	3.2	3.1	3	3	2.9	2.9	2.8
1426	3.7	3.6	3.5	3.4	3.3	3.2	3.2	3.1	3	3	2.9	2.9
1427	3.4	3.3	3.2	3.1	3.1	3	2.9	2.9	2.8	2.8	2.7	2.7
1428	3.3	3.2	3.1	3.1	3	2.9	2.9	2.8	2.8	2.7	2.7	2.6
1429	3.1	3.1	3	2.9	2.9	2.8	2.8	2.7	2.7	2.6	2.6	2.5
1430	2.6	2.6	2.5	2.5	2.4	2.4	2.3	2.3	2.3	2.2	2.2	2.1
1431	2.3	2.3	2.2	2.2	2.2	2.1	2.1	2.1	2	2	2	1.9
1432	2.1	2.1	2.1	2	2	2	1.9	1.9	1.9	1.9	1.8	1.8
1433	2.1	2.1	2	2	2	1.9	1.9	1.9	1.8	1.8	1.8	1.8
1434	2	2	2	1.9	1.9	1.9	1.8	1.8	1.8	1.8	1.7	1.7
1435	2	2	1.9	1.9	1.9	1.9	1.8	1.8	1.8	1.8	1.7	1.7
1436	2	2	1.9	1.9	1.9	1.9	1.8	1.8	1.8	1.8	1.7	1.7
1437	2	2	2	1.9	1.9	1.9	1.8	1.8	1.8	1.8	1.7	1.7
1438	2	2	1.9	1.9	1.9	1.9	1.8	1.8	1.8	1.8	1.7	1.7
1439	2	2	2	1.9	1.9	1.9	1.8	1.8	1.8	1.8	1.7	1.7
1440	2	2	2	1.9	1.9	1.9	1.9	1.8	1.8	1.8	1.8	1.7
1441	2.1	2	2	2	1.9	1.9	1.9	1.9	1.8	1.8	1.8	1.8
1442	3.8	3.7	3.6	3.5	3.4	3.3	3.2	3.2	3.1	3	2.9	2.9
1443	4.5	4.3	4.2	4.1	3.9	3.8	3.7	3.6	3.5	3.4	3.3	3.2
1444	5.2	5	4.8	4.6	4.5	4.3	4.2	4	3.9	3.8	3.7	3.6
1445	6.1	5.9	5.6	5.4	5.1	4.9	4.8	4.6	4.4	4.3	4.1	4
1446	6.6	6.3	6	5.7	5.5	5.3	5.1	4.9	4.7	4.5	4.4	4.2
1447	7.9	7.5	7	6.7	6.3	6	5.8	5.5	5.3	5.1	4.9	4.7
1448	6.8	6.5	6.2	5.9	5.6	5.4	5.2	5	4.8	4.6	4.4	4.3
1449	5.4	5.2	5	4.8	4.6	4.5	4.3	4.2	4	3.9	3.8	3.7
1450	7	6.6	6.3	6	5.7	5.5	5.2	5	4.8	4.7	4.5	4.3
1451	8.2	7.6	7.2	6.8	6.4	6.1	5.8	5.6	5.3	5.1	4.9	4.7
1452	7.9	7.4	7	6.6	6.3	6	5.7	5.4	5.2	5	4.8	4.6
1453	12.8	11.8	10.9	10.1	9.4	8.9	8.4	7.9	7.5	7.1	6.8	6.5
1454	9.2	8.6	8.1	7.7	7.3	6.9	6.6	6.3	6.1	5.8	5.6	5.4
1455	3.6	3.6	3.5	3.4	3.3	3.2	3.2	3.1	3	3	2.9	2.9
1456	3.3	3.2	3.1	3.1	3	2.9	2.9	2.8	2.8	2.7	2.7	2.6
1457	2.6	2.6	2.5	2.5	2.5	2.4	2.4	2.3	2.3	2.3	2.2	2.2
1458	3.1	3.1	3	2.9	2.9	2.8	2.8	2.7	2.7	2.6	2.6	2.5
1459	3.1	3	3	2.9	2.9	2.8	2.7	2.7	2.6	2.6	2.5	2.5
1460	2.6	2.6	2.5	2.5	2.4	2.4	2.3	2.3	2.3	2.2	2.2	2.1
1461	2.3	2.3	2.2	2.2	2.1	2.1	2.1	2	2	2	2	1.9
1462	2.1	2.1	2.1	2	2	2	1.9	1.9	1.9	1.9	1.8	1.8
1463	2.1	2	2	2	2	1.9	1.9	1.9	1.8	1.8	1.8	1.8
1464	2	2	2	2	1.9	1.9	1.9	1.8	1.8	1.8	1.8	1.7
1465	2	2	2	1.9	1.9	1.9	1.8	1.8	1.8	1.8	1.7	1.7
1466	2	2	2	1.9	1.9	1.9	1.8	1.8	1.8	1.8	1.7	1.7
1467	2	2	2	1.9	1.9	1.9	1.8	1.8	1.8	1.8	1.7	1.7
1468	2	2	2	1.9	1.9	1.9	1.9	1.8	1.8	1.8	1.8	1.7
1469	2.1	2	2	2	1.9	1.9	1.9	1.8	1.8	1.8	1.8	1.7
1470	2.1	2	2	2	1.9	1.9	1.9	1.9	1.8	1.8	1.8	1.8
1471	2.1	2.1	2.1	2	2	2	1.9	1.9	1.9	1.9	1.8	1.8
1472	4	3.9	3.8	3.6	3.5	3.4	3.4	3.3	3.2	3.1	3	3
1473	4.2	4	3.9	3.8	3.7	3.6	3.5	3.4	3.3	3.2	3.1	3.1
1474	4.7	4.5	4.4	4.2	4.1	4	3.9	3.7	3.6	3.5	3.4	3.4
1475	6.4	6.1	5.8	5.6	5.3	5.1	4.9	4.8	4.6	4.4	4.3	4.1
1476	6.9	6.6	6.2	5.9	5.7	5.4	5.2	5	4.8	4.7	4.5	4.3
1477	7.8	7.4	7	6.6	6.3	6	5.7	5.5	5.3	5.1	4.9	4.7
1478	7	6.6	6.3	6	5.8	5.5	5.3	5.1	4.9	4.7	4.5	4.4
1479	5.6	5.3	5.1	4.9	4.7	4.6	4.4	4.3	4.1	4	3.9	3.8
1480	7.5	7.1	6.7	6.4	6	5.8	5.5	5.3	5.1	4.9	4.7	4.5
1481	7.9	7.4	7	6.6	6.3	6	5.7	5.5	5.2	5	4.8	4.7
1482	7.8	7.3	6.9	6.5	6.2	5.9	5.7	5.4	5.2	5	4.8	4.6
1483	11.7	10.8	10	9.3	8.8	8.3	7.8	7.4	7	6.7	6.4	6.1
1484	10.6	9.8	9.2	8.6	8.1	7.7	7.3	6.9	6.6	6.3	6	5.8
1485	6.4	6.1	5.9	5.6	5.4	5.2	5	4.9	4.7	4.5	4.4	4.3
1486	3.4	3.3	3.3	3.2	3.1	3	3	2.9	2.9	2.8	2.7	2.7
1487	2.8	2.7	2.7	2.6	2.6	2.5	2.5	2.4	2.4	2.4	2.3	2.3
1488	2.6	2.5	2.5	2.4	2.4	2.3	2.3	2.3	2.2	2.2	2.2	2.1
1489	2.4	2.3	2.3	2.3	2.2	2.2	2.2	2.1	2.1	2.1	2	2
1490	2.6	2.6	2.5	2.5	2.4	2.4	2.4	2.3	2.3	2.2	2.2	2.2
1491	2.4	2.3	2.3	2.2	2.2	2.2	2.1	2.1	2.1	2	2	2
1492	2.2	2.2	2.2	2.1	2.1	2	2	2	2	1.9	1.9	1.9
1493	2.1	2.1	2.1	2	2	2	1.9	1.9	1.9	1.9	1.8	1.8
1494	2.1	2	2	2	1.9	1.9	1.9	1.8	1.8	1.8	1.8	1.7
1495	2	2	2	1.9	1.9	1.9	1.9	1.8	1.8	1.8	1.7	1.7
1496	2	2	2	1.9	1.9	1.9	1.9	1.8	1.8	1.8	1.8	1.7
1497	2	2	2	1.9	1.9	1.9	1.9	1.8	1.8	1.8	1.8	1.7
1498	2.1	2	2	2	1.9	1.9	1.9	1.8	1.8	1.8	1.8	1.7
1499	2.1	2	2	2	1.9	1.9	1.9	1.9	1.8	1.8	1.8	1.8
1500	2.1	2	2	2	1.9	1.9	1.9	1.9	1.8	1.8	1.8	1.8
1501	2.1	2	2	2	2	1.9	1.9	1.9	1.8	1.8	1.8	1.8
1502	2.1	2.1	2	2	2	1.9	1.9	1.9	1.9	1.8	1.8	1.8
1503	2.1	2.1	2.1	2	2	2	1.9	1.9	1.9	1.9	1.8	1.8
1504	4.7	4.5	4.3	4.2	4.1	3.9	3.8	3.7	3.6	3.5	3.4	3.3
1505	6.6	6.3	6	5.7	5.5	5.3	5	4.9	4.7	4.5	4.4	4.2
1506	7.5	7.1	6.7	6.4	6.1	5.8	5.6	5.3	5.1	4.9	4.8	4.6
1507	8.3	7.8	7.4	7	6.6	6.3	6	5.7	5.5	5.3	5.1	4.9
1508	7.7	7.3	6.9	6.5	6.2	5.9	5.7	5.4	5.2	5	4.8	4.7
1509	6.8	6.4	6.1	5.8	5.6	5.4	5.1	5	4.8	4.6	4.4	4.3
1510	7.8	7.3	6.9	6.6	6.3	6	5.7	5.5	5.2	5	4.8	4.7
1511	8.1	7.7	7.2	6.8	6.5	6.2	5.9	5.6	5.4	5.2	5	4.8
1512	8	7.5	7.1	6.7	6.4	6.1	5.8	5.6	5.3	5.1	4.9	4.7
1513	2.3	2.3	2.3	2.2	2.2	2.2	2.1	2.1	2.1	2	2	2
1514	2.4	2.4	2.3	2.3	2.3	2.2	2.2	2.1	2.1	2.1	2	2
1515	2.6	2.6	2.5	2.5	2.4	2.4	2.3	2.3	2.3	2.2	2.2	2.2
1516	2.3	2.3	2.3	2.2	2.2	2.1	2.1	2.1	2	2	2	1.9
1517	2.2	2.1	2.1	2.1	2	2	2	1.9	1.9	1.9	1.9	1.8
1518	2.1	2.1	2	2	2	1.9	1.9	1.9	1.8	1.8	1.8	1.8
1519	2.1	2	2	2	1.9	1.9	1.9	1.9	1.8	1.8	1.8	1.7
1520	2.1	2	2	2	1.9	1.9	1.9	1.8	1.8	1.8	1.8	1.7
1521	2.1	2	2	2	1.9	1.9	1.9	1.8	1.8	1.8	1.8	1.7
1522	2.1	2	2	2	1.9	1.9	1.9	1.9	1.8	1.8	1.8	1.8
1523	2.1	2	2	2	1.9	1.9	1.9	1.9	1.8	1.8	1.8	1.8
1524	2.1	2.1	2	2	2	1.9	1.9	1.9	1.8	1.8	1.8	1.8
1525	2.1	2.1	2	2	2	1.9	1.9	1.9	1.9	1.8	1.8	1.8
1526	2.1	2.1	2	2	2	1.9	1.9	1.9	1.9	1.8	1.8	1.8
1527	2.1	2.1	2.1	2	2	2	1.9	1.9	1.9	1.9	1.8	1.8
1528	5.3	5.1	4.9	4.7	4.5	4.4	4.2	4.1	4	3.9	3.8	3.6
1529	6.7	6.3	6	5.8	5.5	5.3	5.1	4.9	4.7	4.6	4.4	4.3
1530	7.8	7.4	7	6.6	6.3	6	5.8	5.5	5.3	5.1	4.9	4.7
1531	8.5	8	7.5	7.1	6.8	6.4	6.1	5.9	5.6	5.4	5.2	5
1532	7.9	7.5	7.1	6.7	6.4	6.1	5.8	5.6	5.4	5.1	4.9	4.8
1533	7.8	7.4	7	6.6	6.3	6	5.7	5.5	5.3	5.1	4.9	4.7
1534	7.8	7.4	7	6.6	6.3	6	5.8	5.5	5.3	5.1	4.9	4.7
1535	8.2	7.7	7.3	6.9	6.5	6.2	5.9	5.7	5.4	5.2	5	4.8
1536	8	7.5	7.1	6.7	6.4	6.1	5.8	5.6	5.3	5.1	4.9	4.8
1537	2.3	2.2	2.2	2.2	2.1	2.1	2.1	2	2	2	1.9	1.9
1538	2.3	2.3	2.3	2.2	2.2	2.1	2.1	2.1	2	2	2	2
1539	2.4	2.4	2.3	2.3	2.3	2.2	2.2	2.1	2.1	2.1	2	2
1540	2.3	2.2	2.2	2.2	2.1	2.1	2.1	2	2	2	1.9	1.9
1541	2.1	2.1	2	2	2	1.9	1.9	1.9	1.9	1.8	1.8	1.8
1542	2.1	2.1	2	2	2	1.9	1.9	1.9	1.9	1.8	1.8	1.8
1543	2.1	2	2	2	1.9	1.9	1.9	1.9	1.8	1.8	1.8	1.8
1544	2.1	2	2	2	2	1.9	1.9	1.9	1.8	1.8	1.8	1.8
1545	2.1	2.1	2	2	2	1.9	1.9	1.9	1.8	1.8	1.8	1.8
1546	2.1	2.1	2	2	2	1.9	1.9	1.9	1.9	1.8	1.8	1.8
1547	2.1	2.1	2	2	2	1.9	1.9	1.9	1.9	1.8	1.8	1.8
1548	2.1	2.1	2	2	2	2	1.9	1.9	1.9	1.8	1.8	1.8
1549	2.1	2.1	2.1	2	2	2	1.9	1.9	1.9	1.8	1.8	1.8
1550	2.1	2.1	2	2	2	2	1.9	1.9	1.9	1.8	1.8	1.8
1551	2.2	2.1	2.1	2.1	2	2	2	1.9	1.9	1.9	1.9	1.8
1552	5.8	5.6	5.3	5.1	4.9	4.8	4.6	4.4	4.3	4.2	4	3.9
1553	6.4	6.1	5.8	5.6	5.4	5.2	5	4.8	4.6	4.5	4.3	4.2
1554	7.7	7.3	6.9	6.6	6.2	6	5.7	5.5	5.3	5.1	4.9	4.7
1555	8.6	8	7.6	7.2	6.8	6.5	6.2	5.9	5.6	5.4	5.2	5
1556	7.9	7.5	7.1	6.7	6.4	6.1	5.8	5.6	5.4	5.2	5	4.8
1557	7.9	7.4	7	6.7	6.3	6.1	5.8	5.5	5.3	5.1	4.9	4.8
1558	8	7.5	7.1	6.8	6.4	6.1	5.9	5.6	5.4	5.2	5	4.8
1559	8.2	7.8	7.3	6.9	6.6	6.3	6	5.7	5.5	5.3	5.1	4.9
1560	8.1	7.7	7.2	6.9	6.5	6.2	5.9	5.7	5.5	5.2	5	4.9
1561	2.3	2.2	2.2	2.2	2.1	2.1	2.1	2	2	2	1.9	1.9
1562	2.3	2.2	2.2	2.2	2.1	2.1	2.1	2	2	2	1.9	1.9
1563	2.4	2.3	2.3	2.2	2.2	2.2	2.1	2.1	2.1	2	2	2
1564	2.2	2.2	2.1	2.1	2.1	2	2	2	1.9	1.9	1.9	1.9
1565	2.1	2.1	2.1	2	2	2	1.9	1.9	1.9	1.9	1.8	1.8
1566	2.1	2.1	2	2	2	1.9	1.9	1.9	1.8	1.8	1.8	1.8
1567	2.1	2	2	2	2	1.9	1.9	1.9	1.8	1.8	1.8	1.8
1568	2.1	2.1	2	2	2	1.9	1.9	1.9	1.9	1.8	1.8	1.8
1569	2.1	2.1	2	2	2	1.9	1.9	1.9	1.9	1.8	1.8	1.8
1570	2.1	2.1	2	2	2	2	1.9	1.9	1.9	1.8	1.8	1.8
1571	2.1	2.1	2.1	2	2	2	1.9	1.9	1.9	1.9	1.8	1.8
1572	2.2	2.2	2.1	2.1	2.1	2	2	2	2	1.9	1.9	1.9
1573	2.1	2.1	2.1	2	2	2	2	1.9	1.9	1.9	1.8	1.8
1574	2.1	2.1	2.1	2	2	2	1.9	1.9	1.9	1.9	1.8	1.8
1575	2.1	2.1	2.1	2	2	2	2	1.9	1.9	1.9	1.8	1.8
1576	6.3	6	5.8	5.5	5.3	5.1	4.9	4.7	4.6	4.4	4.3	4.1
1577	6.1	5.8	5.6	5.4	5.1	5	4.8	4.6	4.5	4.3	4.2	4.1
1578	6.6	6.3	6	5.7	5.5	5.3	5.1	4.9	4.7	4.6	4.4	4.3
1579	8.4	7.9	7.5	7.1	6.7	6.4	6.1	5.8	5.6	5.4	5.2	5
1580	7.9	7.5	7.1	6.7	6.4	6.1	5.9	5.6	5.4	5.2	5	4.8
1581	7.5	7.1	6.7	6.4	6.1	5.9	5.6	5.4	5.2	5	4.8	4.6
1582	7.6	7.2	6.8	6.5	6.2	5.9	5.7	5.4	5.2	5	4.8	4.7
1583	8	7.6	7.2	6.8	6.5	6.2	5.9	5.7	5.4	5.2	5	4.9
1584	8.1	7.7	7.2	6.9	6.5	6.2	6	5.7	5.5	5.3	5.1	4.9
1585	2.5	2.4	2.4	2.4	2.3	2.3	2.2	2.2	2.2	2.1	2.1	2.1
1586	2.2	2.1	2.1	2.1	2	2	2	1.9	1.9	1.9	1.9	1.8
1587	2.3	2.2	2.2	2.2	2.1	2.1	2.1	2	2	2	1.9	1.9
1588	2.3	2.3	2.3	2.2	2.2	2.1	2.1	2.1	2	2	2	1.9
1589	2.2	2.2	2.1	2.1	2.1	2	2	2	1.9	1.9	1.9	1.8
1590	2.2	2.2	2.2	2.1	2.1	2	2	2	2	1.9	1.9	1.9
1591	2.1	2.1	2.1	2	2	2	1.9	1.9	1.9	1.9	1.8	1.8
1592	2.1	2.1	2.1	2	2	2	1.9	1.9	1.9	1.9	1.8	1.8
1593	2.2	2.2	2.1	2.1	2.1	2	2	2	1.9	1.9	1.9	1.9
1594	2.2	2.2	2.1	2.1	2.1	2	2	2	1.9	1.9	1.9	1.9
1595	2.2	2.2	2.1	2.1	2.1	2	2	2	2	1.9	1.9	1.9
1596	2.2	2.2	2.2	2.1	2.1	2.1	2	2	2	1.9	1.9	1.9
1597	2.2	2.2	2.1	2.1	2.1	2	2	2	2	1.9	1.9	1.9
1598	2.2	2.1	2.1	2.1	2	2	2	1.9	1.9	1.9	1.9	1.8
1599	2.2	2.1	2.1	2.1	2	2	2	1.9	1.9	1.9	1.9	1.8
1600	2.2	2.1	2.1	2.1	2	2	2	2	1.9	1.9	1.9	1.9
1601	3.3	3.2	3.2	3.1	3	3	2.9	2.8	2.8	2.7	2.7	2.6
1602	6.5	6.2	6	5.7	5.5	5.3	5.1	4.9	4.7	4.6	4.4	4.3
1603	8.8	8.3	7.8	7.4	7	6.6	6.3	6	5.8	5.5	5.3	5.1
1604	8	7.5	7.1	6.8	6.4	6.2	5.9	5.6	5.4	5.2	5	4.8
1605	7.5	7.1	6.7	6.4	6.1	5.9	5.6	5.4	5.2	5	4.8	4.7
1606	7.7	7.3	6.9	6.6	6.3	6	5.8	5.5	5.3	5.1	4.9	4.8
1607	8.1	7.6	7.2	6.9	6.5	6.2	6	5.7	5.5	5.3	5.1	4.9
1608	8.6	8	7.6	7.2	6.8	6.5	6.2	6	5.7	5.5	5.3	5.1
1609	3	2.9	2.8	2.8	2.7	2.7	2.6	2.5	2.5	2.4	2.4	2.4
1610	2.2	2.2	2.2	2.1	2.1	2.1	2	2	2	1.9	1.9	1.9
1611	2.5	2.5	2.5	2.4	2.4	2.3	2.3	2.2	2.2	2.2	2.1	2.1
1612	2.7	2.7	2.6	2.6	2.5	2.5	2.4	2.4	2.3	2.3	2.2	2.2
1613	2.2	2.2	2.2	2.1	2.1	2.1	2	2	2	1.9	1.9	1.9
1614	2.1	2.1	2.1	2	2	2	1.9	1.9	1.9	1.9	1.8	1.8
1615	2.2	2.2	2.1	2.1	2.1	2	2	2	1.9	1.9	1.9	1.8
1616	2.3	2.2	2.2	2.2	2.1	2.1	2.1	2	2	2	1.9	1.9
1617	2.3	2.2	2.2	2.2	2.1	2.1	2.1	2	2	2	1.9	1.9
1618	2.2	2.2	2.2	2.1	2.1	2.1	2	2	2	1.9	1.9	1.9
1619	2.3	2.2	2.2	2.1	2.1	2.1	2	2	2	2	1.9	1.9
1620	2.3	2.2	2.2	2.2	2.1	2.1	2.1	2	2	2	1.9	1.9
1621	2.3	2.3	2.2	2.2	2.1	2.1	2.1	2	2	2	2	1.9
1622	2.2	2.1	2.1	2.1	2.1	2	2	2	1.9	1.9	1.9	1.9
1623	2.2	2.2	2.1	2.1	2.1	2.1	2	2	2	1.9	1.9	1.9
1624	2.2	2.2	2.1	2.1	2.1	2	2	2	1.9	1.9	1.9	1.9
1625	4.1	4	3.9	3.8	3.7	3.6	3.5	3.4	3.3	3.2	3.2	3.1
1626	6.7	6.4	6.1	5.9	5.6	5.4	5.2	5	4.8	4.7	4.5	4.4
1627	8.3	7.8	7.4	7	6.7	6.3	6.1	5.8	5.6	5.4	5.2	5
1628	8.3	7.8	7.4	7	6.7	6.3	6.1	5.8	5.6	5.4	5.2	5
1629	7.9	7.5	7.1	6.8	6.5	6.2	5.9	5.7	5.4	5.2	5	4.9
1630	8.1	7.7	7.3	6.9	6.6	6.3	6	5.8	5.5	5.3	5.1	4.9
1631	8.4	8	7.5	7.1	6.8	6.5	6.2	5.9	5.7	5.5	5.3	5.1
1632	8.6	8.1	7.7	7.3	6.9	6.6	6.3	6	5.8	5.5	5.3	5.1
1633	3.9	3.8	3.6	3.5	3.4	3.3	3.3	3.2	3.1	3	3	2.9
1634	2.8	2.7	2.6	2.6	2.5	2.5	2.4	2.4	2.3	2.3	2.3	2.2
1635	2.2	2.2	2.2	2.1	2.1	2.1	2	2	2	1.9	1.9	1.9
1636	2.7	2.7	2.6	2.6	2.5	2.5	2.4	2.4	2.3	2.3	2.2	2.2
1637	2.4	2.3	2.3	2.3	2.2	2.2	2.1	2.1	2.1	2	2	2
1638	2.2	2.2	2.2	2.1	2.1	2.1	2	2	2	1.9	1.9	1.9
1639	2.2	2.2	2.2	2.1	2.1	2.1	2	2	2	1.9	1.9	1.9
1640	2.3	2.3	2.2	2.2	2.2	2.1	2.1	2.1	2	2	2	1.9
1641	2.4	2.4	2.3	2.3	2.3	2.2	2.2	2.1	2.1	2.1	2	2
1642	2.3	2.3	2.2	2.2	2.2	2.1	2.1	2.1	2	2	2	1.9
1643	2.3	2.2	2.2	2.2	2.1	2.1	2.1	2	2	2	2	1.9
1644	2.3	2.3	2.2	2.2	2.2	2.1	2.1	2.1	2	2	2	1.9
1645	2.3	2.2	2.2	2.2	2.1	2.1	2.1	2	2	2	1.9	1.9
1646	2.2	2.2	2.2	2.1	2.1	2.1	2	2	2	1.9	1.9	1.9
1647	2.2	2.2	2.2	2.1	2.1	2.1	2	2	2	1.9	1.9	1.9
1648	3.4	3.3	3.2	3.2	3.1	3	3	2.9	2.8	2.8	2.7	2.7
1649	3.6	3.5	3.4	3.3	3.3	3.2	3.1	3	3	2.9	2.9	2.8
1650	7.2	6.8	6.5	6.2	5.9	5.7	5.5	5.3	5.1	4.9	4.7	4.6
1651	8.5	8	7.6	7.2	6.8	6.5	6.2	5.9	5.7	5.5	5.3	5.1
1652	8	7.6	7.2	6.8	6.5	6.2	5.9	5.7	5.5	5.3	5.1	4.9
1653	8.3	7.8	7.4	7	6.7	6.4	6.1	5.8	5.6	5.4	5.2	5
1654	8.3	7.8	7.4	7	6.7	6.4	6.1	5.9	5.6	5.4	5.2	5
1655	8.7	8.2	7.8	7.4	7	6.7	6.4	6.1	5.8	5.6	5.4	5.2
1656	8.4	8	7.5	7.2	6.8	6.5	6.2	6	5.7	5.5	5.3	5.1
1657	3	3	2.9	2.8	2.8	2.7	2.6	2.6	2.5	2.5	2.4	2.4
1658	2.5	2.5	2.4	2.4	2.3	2.3	2.3	2.2	2.2	2.1	2.1	2.1
1659	2.1	2.1	2.1	2	2	2	1.9	1.9	1.9	1.8	1.8	1.8
1660	2.2	2.1	2.1	2.1	2	2	2	1.9	1.9	1.9	1.9	1.8
1661	2.2	2.1	2.1	2.1	2	2	2	1.9	1.9	1.9	1.9	1.8
1662	2.3	2.2	2.2	2.1	2.1	2.1	2	2	2	2	1.9	1.9
1663	3.3	3.2	3.1	3.1	3	2.9	2.9	2.8	2.7	2.7	2.6	2.6
1664	2.5	2.4	2.4	2.3	2.3	2.2	2.2	2.2	2.1	2.1	2.1	2
1665	2.7	2.7	2.6	2.6	2.5	2.5	2.4	2.4	2.3	2.3	2.3	2.2
1666	2.6	2.6	2.5	2.5	2.4	2.4	2.3	2.3	2.3	2.2	2.2	2.1
1667	2.3	2.2	2.2	2.2	2.1	2.1	2.1	2	2	2	1.9	1.9
1668	2.6	2.6	2.5	2.5	2.4	2.4	2.3	2.3	2.3	2.2	2.2	2.1
1669	3.1	3	3	2.9	2.8	2.8	2.7	2.6	2.6	2.5	2.5	2.4
1670	2.8	2.8	2.7	2.6	2.6	2.5	2.5	2.4	2.4	2.3	2.3	2.3
1671	3	3	2.9	2.8	2.8	2.7	2.7	2.6	2.6	2.5	2.5	2.4
1672	5.9	5.7	5.4	5.2	5	4.8	4.6	4.5	4.3	4.2	4	3.9
1673	7.2	6.8	6.5	6.1	5.9	5.6	5.4	5.1	4.9	4.7	4.6	4.4
1674	3	2.9	2.8	2.8	2.7	2.7	2.6	2.6	2.5	2.5	2.4	2.4
1675	3.1	3	3	2.9	2.8	2.8	2.7	2.7	2.6	2.5	2.5	2.4
1676	3.1	3	2.9	2.9	2.8	2.7	2.7	2.6	2.6	2.5	2.5	2.4
1677	5.7	5.4	5.2	5	4.8	4.6	4.5	4.3	4.2	4	3.9	3.8
1678	9	8.4	7.9	7.4	7	6.6	6.3	6	5.7	5.5	5.2	5
1679	4.8	4.7	4.5	4.3	4.2	4.1	3.9	3.8	3.7	3.6	3.5	3.4
1680	2.7	2.6	2.6	2.5	2.5	2.4	2.4	2.3	2.3	2.3	2.2	2.2
1681	3.2	3.1	3.1	3	2.9	2.9	2.8	2.7	2.7	2.6	2.6	2.5
1682	5.6	5.3	5.1	4.9	4.7	4.6	4.4	4.3	4.1	4	3.9	3.8
1683	10	9.3	8.6	8.1	7.6	7.1	6.7	6.4	6.1	5.8	5.5	5.3
1684	9.6	8.9	8.3	7.8	7.3	6.9	6.6	6.2	5.9	5.7	5.4	5.2
1685	8.5	8	7.5	7	6.7	6.3	6	5.7	5.5	5.3	5	4.8
1686	2.3	2.3	2.2	2.2	2.2	2.1	2.1	2	2	2	2	1.9
1687	8.8	8.2	7.7	7.3	6.9	6.5	6.2	5.9	5.6	5.4	5.2	5
1688	11.8	10.8	9.9	9.2	8.5	8	7.5	7.1	6.7	6.4	6	5.8
1689	12.4	11.2	10.3	9.5	8.9	8.3	7.7	7.3	6.9	6.5	6.2	5.9
1690	9.3	8.7	8.1	7.6	7.2	6.8	6.4	6.1	5.8	5.6	5.3	5.1
1691	3	3	2.9	2.8	2.8	2.7	2.7	2.6	2.5	2.5	2.4	2.4
1692	2.2	2.2	2.1	2.1	2.1	2	2	2	1.9	1.9	1.9	1.8
