# Supplementary material for: Roles of host and environment in shift of primary anthrax host species in Kruger National Park
Source: PLoS One. 2024 Dec 6;19(12):e0314103. doi: 10.1371/journal.pone.0314103 (PMC11623471; doi:10.1371/journal.pone.0314103)
Supplement: S1 Data — (ZIP) [file pone.0314103.s001.zip › Ochai Supplementary Data/Soil Moisture KNP/TerraClimate_Soil Moisture_1995.xlsx]

## Sheet: TerraClimate_Soil Moisture_1995
UPID	1995_1	1995_2	1995_3	1995_4	1995_5	1995_6	1995_7	1995_8	1995_9	1995_10	1995_11	1995_12
1	1	1	1	1	1	0.9	0.9	0.9	0.9	0.9	0.9	0.9
2	1	1	1	1	0.9	0.9	0.9	0.9	0.9	0.9	0.9	0.9
3	1	1	0.9	0.9	0.9	0.9	0.9	0.9	0.9	0.9	0.9	0.9
4	1	0.9	0.9	0.9	0.9	0.9	0.9	0.9	0.9	0.9	0.9	0.9
5	0.9	0.9	0.9	0.9	0.9	0.9	0.9	0.9	0.9	0.9	0.9	0.8
6	0.9	0.9	0.9	0.9	0.9	0.9	0.9	0.9	0.9	0.9	0.8	0.8
7	0.9	0.9	0.9	0.9	0.9	0.9	0.9	0.9	0.9	0.8	0.8	0.8
8	1	0.9	0.9	0.9	0.9	0.9	0.9	0.9	0.9	0.9	0.9	0.8
9	1	1	1	0.9	0.9	0.9	0.9	0.9	0.9	0.9	0.9	0.9
10	1	1	1	1	1	0.9	0.9	0.9	0.9	0.9	0.9	0.9
11	1	1	1	1	1	1	0.9	0.9	0.9	0.9	0.9	0.9
12	1	1	1	1	1	1	1	1	0.9	0.9	0.9	0.9
13	1	1	1	1	1	1	1	1	1	1	0.9	0.9
14	1.1	1.1	1	1	1	1	1	1	1	1	1	0.9
15	1.1	1.1	1.1	1	1	1	1	1	1	1	1	1
16	1.1	1.1	1.1	1.1	1	1	1	1	1	1	1	1
17	1.1	1.1	1.1	1.1	1.1	1.1	1	1	1	1	1	1
18	1.1	1.1	1.1	1.1	1.1	1.1	1.1	1	1	1	1	1
19	1	1	0.9	0.9	0.9	0.9	0.9	0.9	0.9	0.9	0.9	0.9
20	1	0.9	0.9	0.9	0.9	0.9	0.9	0.9	0.9	0.9	0.9	0.8
21	0.9	0.9	0.9	0.9	0.9	0.9	0.9	0.9	0.9	0.9	0.8	0.8
22	0.9	0.9	0.9	0.9	0.9	0.9	0.9	0.9	0.8	0.8	0.8	0.8
23	0.9	0.9	0.9	0.9	0.9	0.9	0.9	0.8	0.8	0.8	0.8	0.8
24	0.9	0.9	0.9	0.9	0.9	0.8	0.8	0.8	0.8	0.8	0.8	0.8
25	0.9	0.9	0.9	0.9	0.9	0.8	0.8	0.8	0.8	0.8	0.8	0.8
26	0.9	0.9	0.9	0.9	0.9	0.9	0.8	0.8	0.8	0.8	0.8	0.8
27	0.9	0.9	0.9	0.9	0.9	0.9	0.9	0.9	0.8	0.8	0.8	0.8
28	0.9	0.9	0.9	0.9	0.9	0.9	0.9	0.9	0.9	0.9	0.8	0.8
29	1	0.9	0.9	0.9	0.9	0.9	0.9	0.9	0.9	0.9	0.9	0.9
30	1	1	1	0.9	0.9	0.9	0.9	0.9	0.9	0.9	0.9	0.9
31	1	1	1	1	0.9	0.9	0.9	0.9	0.9	0.9	0.9	0.9
32	1	1	1	1	1	1	0.9	0.9	0.9	0.9	0.9	0.9
33	1	1	1	1	1	1	1	1	0.9	0.9	0.9	0.9
34	1	1	1	1	1	1	1	1	1	0.9	0.9	0.9
35	1	1	1	1	1	1	1	1	1	0.9	0.9	0.9
36	1.1	1.1	1	1	1	1	1	1	1	1	1	0.9
37	0.9	0.9	0.9	0.9	0.9	0.9	0.9	0.9	0.9	0.9	0.8	0.8
38	0.9	0.9	0.9	0.9	0.9	0.9	0.9	0.9	0.8	0.8	0.8	0.8
39	0.9	0.9	0.9	0.9	0.9	0.9	0.8	0.8	0.8	0.8	0.8	0.8
40	0.9	0.9	0.9	0.9	0.9	0.8	0.8	0.8	0.8	0.8	0.8	0.8
41	0.9	0.9	0.8	0.8	0.8	0.8	0.8	0.8	0.8	0.8	0.8	0.8
42	0.9	0.8	0.8	0.8	0.8	0.8	0.8	0.8	0.8	0.8	0.8	0.8
43	0.9	0.8	0.8	0.8	0.8	0.8	0.8	0.8	0.8	0.8	0.8	0.8
44	0.9	0.9	0.8	0.8	0.8	0.8	0.8	0.8	0.8	0.8	0.8	0.8
45	0.9	0.9	0.9	0.8	0.8	0.8	0.8	0.8	0.8	0.8	0.8	0.8
46	0.9	0.9	0.9	0.9	0.9	0.8	0.8	0.8	0.8	0.8	0.8	0.8
47	0.9	0.9	0.9	0.9	0.9	0.9	0.8	0.8	0.8	0.8	0.8	0.8
48	0.9	0.9	0.9	0.9	0.9	0.9	0.9	0.9	0.8	0.8	0.8	0.8
49	0.9	0.9	0.9	0.9	0.9	0.9	0.9	0.9	0.9	0.8	0.8	0.8
50	1	0.9	0.9	0.9	0.9	0.9	0.9	0.9	0.9	0.9	0.9	0.8
51	1	1	0.9	0.9	0.9	0.9	0.9	0.9	0.9	0.9	0.9	0.9
52	1	1	1	0.9	0.9	0.9	0.9	0.9	0.9	0.9	0.9	0.9
53	1	1	1	1	0.9	0.9	0.9	0.9	0.9	0.9	0.9	0.9
54	1	1	1	1	1	0.9	0.9	0.9	0.9	0.9	0.9	0.9
55	0.9	0.9	0.9	0.9	0.9	0.9	0.9	0.8	0.8	0.8	0.8	0.8
56	0.9	0.9	0.9	0.9	0.9	0.8	0.8	0.8	0.8	0.8	0.8	0.8
57	0.9	0.9	0.9	0.8	0.8	0.8	0.8	0.8	0.8	0.8	0.8	0.8
58	0.9	0.8	0.8	0.8	0.8	0.8	0.8	0.8	0.8	0.8	0.8	0.8
59	0.8	0.8	0.8	0.8	0.8	0.8	0.8	0.8	0.8	0.8	0.7	0.7
60	0.8	0.8	0.8	0.8	0.8	0.8	0.8	0.8	0.7	0.7	0.7	0.7
61	0.8	0.8	0.8	0.8	0.8	0.8	0.8	0.7	0.7	0.7	0.7	0.7
62	0.8	0.8	0.8	0.8	0.8	0.8	0.8	0.8	0.7	0.7	0.7	0.7
63	0.8	0.8	0.8	0.8	0.8	0.8	0.8	0.8	0.8	0.8	0.7	0.7
64	0.8	0.8	0.8	0.8	0.8	0.8	0.8	0.8	0.8	0.8	0.8	0.8
65	0.9	0.8	0.8	0.8	0.8	0.8	0.8	0.8	0.8	0.8	0.8	0.8
66	0.9	0.9	0.8	0.8	0.8	0.8	0.8	0.8	0.8	0.8	0.8	0.8
67	0.9	0.9	0.9	0.8	0.8	0.8	0.8	0.8	0.8	0.8	0.8	0.8
68	0.9	0.9	0.9	0.9	0.9	0.8	0.8	0.8	0.8	0.8	0.8	0.8
69	0.9	0.9	0.9	0.9	0.9	0.9	0.8	0.8	0.8	0.8	0.8	0.8
70	0.9	0.9	0.9	0.9	0.9	0.9	0.9	0.8	0.8	0.8	0.8	0.8
71	0.9	0.9	0.9	0.9	0.9	0.9	0.9	0.9	0.8	0.8	0.8	0.8
72	0.9	0.9	0.9	0.9	0.9	0.9	0.9	0.9	0.8	0.8	0.8	0.8
73	0.9	0.9	0.9	0.9	0.8	0.8	0.8	0.8	0.8	0.8	0.8	0.8
74	0.9	0.9	0.8	0.8	0.8	0.8	0.8	0.8	0.8	0.8	0.8	0.8
75	0.8	0.8	0.8	0.8	0.8	0.8	0.8	0.8	0.8	0.8	0.8	0.7
76	0.8	0.8	0.8	0.8	0.8	0.8	0.8	0.8	0.7	0.7	0.7	0.7
77	0.8	0.8	0.8	0.8	0.8	0.8	0.7	0.7	0.7	0.7	0.7	0.7
78	0.8	0.8	0.8	0.7	0.7	0.7	0.7	0.7	0.7	0.7	0.7	0.7
79	0.8	0.8	0.7	0.7	0.7	0.7	0.7	0.7	0.7	0.7	0.7	0.7
80	0.8	0.8	0.8	0.7	0.7	0.7	0.7	0.7	0.7	0.7	0.7	0.7
81	0.8	0.8	0.8	0.8	0.7	0.7	0.7	0.7	0.7	0.7	0.7	0.7
82	0.8	0.8	0.8	0.8	0.8	0.8	0.7	0.7	0.7	0.7	0.7	0.7
83	0.8	0.8	0.8	0.8	0.8	0.8	0.8	0.7	0.7	0.7	0.7	0.7
84	0.8	0.8	0.8	0.8	0.8	0.8	0.8	0.8	0.7	0.7	0.7	0.7
85	0.8	0.8	0.8	0.8	0.8	0.8	0.8	0.8	0.8	0.7	0.7	0.7
86	0.8	0.8	0.8	0.8	0.8	0.8	0.8	0.8	0.8	0.8	0.7	0.7
87	0.8	0.8	0.8	0.8	0.8	0.8	0.8	0.8	0.8	0.8	0.8	0.7
88	0.8	0.8	0.8	0.8	0.8	0.8	0.8	0.8	0.8	0.8	0.8	0.8
89	0.9	0.8	0.8	0.8	0.8	0.8	0.8	0.8	0.8	0.8	0.8	0.8
90	0.9	0.8	0.8	0.8	0.8	0.8	0.8	0.8	0.8	0.8	0.8	0.8
91	0.9	0.8	0.8	0.8	0.8	0.8	0.8	0.8	0.8	0.8	0.8	0.8
92	0.8	0.8	0.8	0.8	0.8	0.8	0.8	0.8	0.8	0.8	0.7	0.7
93	0.8	0.8	0.8	0.8	0.8	0.8	0.8	0.7	0.7	0.7	0.7	0.7
94	0.8	0.8	0.8	0.8	0.7	0.7	0.7	0.7	0.7	0.7	0.7	0.7
95	0.8	0.7	0.7	0.7	0.7	0.7	0.7	0.7	0.7	0.7	0.7	0.7
96	0.7	0.7	0.7	0.7	0.7	0.7	0.7	0.7	0.7	0.7	0.7	0.6
97	0.7	0.7	0.7	0.7	0.7	0.7	0.7	0.7	0.7	0.7	0.6	0.6
98	0.7	0.7	0.7	0.7	0.7	0.7	0.7	0.7	0.7	0.7	0.7	0.6
99	0.7	0.7	0.7	0.7	0.7	0.7	0.7	0.7	0.7	0.7	0.7	0.7
100	0.7	0.7	0.7	0.7	0.7	0.7	0.7	0.7	0.7	0.7	0.7	0.7
101	0.8	0.7	0.7	0.7	0.7	0.7	0.7	0.7	0.7	0.7	0.7	0.7
102	0.8	0.8	0.7	0.7	0.7	0.7	0.7	0.7	0.7	0.7	0.7	0.7
103	0.8	0.8	0.8	0.7	0.7	0.7	0.7	0.7	0.7	0.7	0.7	0.7
104	0.8	0.8	0.8	0.8	0.7	0.7	0.7	0.7	0.7	0.7	0.7	0.7
105	0.8	0.8	0.8	0.8	0.8	0.7	0.7	0.7	0.7	0.7	0.7	0.7
106	0.8	0.8	0.8	0.8	0.8	0.8	0.7	0.7	0.7	0.7	0.7	0.7
107	0.8	0.8	0.8	0.8	0.8	0.7	0.7	0.7	0.7	0.7	0.7	0.7
108	0.8	0.8	0.8	0.8	0.8	0.8	0.8	0.7	0.7	0.7	0.7	0.7
109	0.9	0.9	0.8	0.8	0.8	0.8	0.8	0.8	0.8	0.8	0.8	0.8
110	0.8	0.8	0.8	0.8	0.8	0.8	0.8	0.8	0.8	0.8	0.8	0.7
111	0.8	0.8	0.8	0.8	0.8	0.8	0.8	0.8	0.7	0.7	0.7	0.7
112	0.8	0.8	0.8	0.8	0.8	0.7	0.7	0.7	0.7	0.7	0.7	0.7
113	0.8	0.8	0.7	0.7	0.7	0.7	0.7	0.7	0.7	0.7	0.7	0.7
114	0.7	0.7	0.7	0.7	0.7	0.7	0.7	0.7	0.7	0.7	0.7	0.7
115	0.7	0.7	0.7	0.7	0.7	0.7	0.7	0.7	0.7	0.7	0.7	0.6
116	0.7	0.7	0.7	0.7	0.7	0.7	0.7	0.7	0.7	0.7	0.7	0.7
117	0.7	0.7	0.7	0.7	0.7	0.7	0.7	0.7	0.7	0.7	0.7	0.7
118	0.7	0.7	0.7	0.7	0.7	0.7	0.7	0.7	0.7	0.7	0.7	0.7
119	0.8	0.7	0.7	0.7	0.7	0.7	0.7	0.7	0.7	0.7	0.7	0.7
120	0.8	0.7	0.7	0.7	0.7	0.7	0.7	0.7	0.7	0.7	0.7	0.7
121	0.8	0.8	0.7	0.7	0.7	0.7	0.7	0.7	0.7	0.7	0.7	0.7
122	0.8	0.8	0.7	0.7	0.7	0.7	0.7	0.7	0.7	0.7	0.7	0.7
123	0.8	0.8	0.8	0.7	0.7	0.7	0.7	0.7	0.7	0.7	0.7	0.7
124	0.8	0.8	0.8	0.7	0.7	0.7	0.7	0.7	0.7	0.7	0.7	0.7
125	0.8	0.8	0.8	0.8	0.7	0.7	0.7	0.7	0.7	0.7	0.7	0.7
126	0.8	0.8	0.8	0.8	0.7	0.7	0.7	0.7	0.7	0.7	0.7	0.7
127	1.5	1.4	1.4	1.4	1.4	1.3	1.3	1.3	1.3	1.3	1.2	1.2
128	0.9	0.9	0.9	0.9	0.8	0.8	0.8	0.8	0.8	0.8	0.8	0.8
129	2.3	2.3	2.2	2.1	2.1	2	2	1.9	1.9	1.8	1.8	1.7
130	1.2	1.2	1.2	1.2	1.2	1.2	1.1	1.1	1.1	1.1	1.1	1.1
131	0.8	0.8	0.8	0.8	0.8	0.8	0.8	0.8	0.8	0.7	0.7	0.7
132	1.2	1.2	1.1	1.1	1.1	1.1	1.1	1.1	1	1	1	1
133	1.3	1.3	1.3	1.3	1.2	1.2	1.2	1.2	1.1	1.1	1.1	1.1
134	1.2	1.2	1.1	1.1	1.1	1.1	1.1	1.1	1	1	1	1
135	0.8	0.8	0.8	0.8	0.8	0.7	0.7	0.7	0.7	0.7	0.7	0.7
136	0.8	0.8	0.8	0.8	0.8	0.7	0.7	0.7	0.7	0.7	0.7	0.7
137	0.8	0.8	0.8	0.8	0.8	0.7	0.7	0.7	0.7	0.7	0.7	0.7
138	0.8	0.8	0.8	0.8	0.8	0.7	0.7	0.7	0.7	0.7	0.7	0.7
139	0.8	0.8	0.8	0.8	0.8	0.7	0.7	0.7	0.7	0.7	0.7	0.7
140	0.8	0.8	0.8	0.8	0.8	0.7	0.7	0.7	0.7	0.7	0.7	0.7
141	0.8	0.8	0.8	0.8	0.8	0.7	0.7	0.7	0.7	0.7	0.7	0.7
142	0.8	0.8	0.8	0.8	0.8	0.7	0.7	0.7	0.7	0.7	0.7	0.7
143	0.8	0.8	0.8	0.8	0.8	0.7	0.7	0.7	0.7	0.7	0.7	0.7
144	0.8	0.8	0.8	0.7	0.7	0.7	0.7	0.7	0.7	0.7	0.7	0.7
145	4.6	4.4	4.1	3.9	3.8	3.6	3.4	3.3	3.2	3.1	2.9	2.8
146	4.2	4	3.8	3.7	3.5	3.3	3.2	3.1	3	2.9	2.8	2.7
147	4.3	4.1	3.9	3.7	3.6	3.4	3.3	3.1	3	2.9	2.8	2.7
148	1.6	1.6	1.5	1.5	1.5	1.5	1.4	1.4	1.4	1.4	1.3	1.3
149	1.5	1.5	1.5	1.5	1.4	1.4	1.4	1.3	1.3	1.3	1.3	1.3
150	1.2	1.2	1.2	1.2	1.1	1.1	1.1	1.1	1.1	1.1	1.1	1
151	1.3	1.3	1.3	1.3	1.3	1.2	1.2	1.2	1.2	1.2	1.1	1.1
152	1.2	1.2	1.2	1.2	1.2	1.1	1.1	1.1	1.1	1.1	1.1	1
153	0.8	0.8	0.8	0.8	0.8	0.8	0.8	0.8	0.8	0.8	0.8	0.7
154	0.8	0.8	0.8	0.8	0.8	0.8	0.8	0.8	0.8	0.8	0.7	0.7
155	0.8	0.8	0.8	0.8	0.8	0.8	0.8	0.8	0.8	0.7	0.7	0.7
156	0.8	0.8	0.8	0.8	0.8	0.8	0.8	0.8	0.8	0.7	0.7	0.7
157	0.8	0.8	0.8	0.8	0.8	0.8	0.8	0.8	0.7	0.7	0.7	0.7
158	0.8	0.8	0.8	0.8	0.8	0.8	0.8	0.8	0.7	0.7	0.7	0.7
159	0.8	0.8	0.8	0.8	0.8	0.8	0.8	0.7	0.7	0.7	0.7	0.7
160	0.8	0.8	0.8	0.8	0.8	0.8	0.7	0.7	0.7	0.7	0.7	0.7
161	0.8	0.8	0.8	0.8	0.8	0.7	0.7	0.7	0.7	0.7	0.7	0.7
162	0.8	0.8	0.8	0.7	0.7	0.7	0.7	0.7	0.7	0.7	0.7	0.7
163	4.7	4.5	4.2	4	3.9	3.7	3.5	3.4	3.3	3.1	3	2.9
164	4.8	4.5	4.3	4.1	3.9	3.7	3.6	3.4	3.3	3.2	3.1	2.9
165	4.5	4.3	4.1	3.9	3.7	3.6	3.4	3.3	3.2	3	2.9	2.8
166	4.5	4.2	4	3.8	3.7	3.5	3.4	3.2	3.1	3	2.9	2.8
167	1.5	1.5	1.4	1.4	1.4	1.4	1.3	1.3	1.3	1.3	1.3	1.2
168	1.5	1.4	1.4	1.4	1.4	1.3	1.3	1.3	1.3	1.3	1.2	1.2
169	1.5	1.4	1.4	1.4	1.4	1.3	1.3	1.3	1.3	1.2	1.2	1.2
170	1.3	1.3	1.3	1.3	1.2	1.2	1.2	1.2	1.2	1.1	1.1	1.1
171	0.9	0.9	0.9	0.9	0.8	0.8	0.8	0.8	0.8	0.8	0.8	0.8
172	0.9	0.9	0.9	0.8	0.8	0.8	0.8	0.8	0.8	0.8	0.8	0.8
173	0.9	0.9	0.8	0.8	0.8	0.8	0.8	0.8	0.8	0.8	0.8	0.8
174	0.9	0.8	0.8	0.8	0.8	0.8	0.8	0.8	0.8	0.8	0.8	0.8
175	0.8	0.8	0.8	0.8	0.8	0.8	0.8	0.8	0.8	0.8	0.8	0.7
176	0.8	0.8	0.8	0.8	0.8	0.8	0.8	0.8	0.8	0.8	0.7	0.7
177	0.8	0.8	0.8	0.8	0.8	0.8	0.8	0.8	0.8	0.7	0.7	0.7
178	2.7	2.6	2.5	2.4	2.4	2.3	2.2	2.1	2.1	2	2	1.9
179	1.1	1.1	1.1	1.1	1.1	1	1	1	1	1	1	1
180	0.8	0.8	0.8	0.8	0.8	0.7	0.7	0.7	0.7	0.7	0.7	0.7
181	5.6	7.2	6.6	6.2	5.8	5.4	5.1	4.8	4.6	4.3	4.1	4
182	5.3	5	4.8	4.5	4.3	4.1	3.9	3.7	3.6	3.4	3.3	3.2
183	5.3	5	4.7	4.5	4.3	4.1	3.9	3.7	3.6	3.4	3.3	3.2
184	4.5	4.3	4.1	3.9	3.7	3.6	3.4	3.3	3.2	3.1	3	2.9
185	3.6	3.5	3.4	3.2	3.1	3	2.9	2.8	2.7	2.6	2.6	2.5
186	3.6	3.4	3.3	3.2	3.1	3	2.9	2.8	2.7	2.6	2.5	2.4
187	1.6	1.6	1.6	1.5	1.5	1.5	1.4	1.4	1.4	1.4	1.4	1.3
188	1.6	1.5	1.5	1.5	1.4	1.4	1.4	1.4	1.4	1.3	1.3	1.3
189	1	1	1	1	1	1	1	1	0.9	0.9	0.9	0.9
190	0.9	0.9	0.9	0.9	0.9	0.9	0.9	0.8	0.8	0.8	0.8	0.8
191	0.9	0.9	0.9	0.9	0.9	0.9	0.8	0.8	0.8	0.8	0.8	0.8
192	0.9	0.9	0.9	0.9	0.8	0.8	0.8	0.8	0.8	0.8	0.8	0.8
193	0.9	0.9	0.8	0.8	0.8	0.8	0.8	0.8	0.8	0.8	0.8	0.8
194	0.9	0.8	0.8	0.8	0.8	0.8	0.8	0.8	0.8	0.8	0.8	0.8
195	0.8	0.8	0.8	0.8	0.8	0.8	0.8	0.8	0.8	0.8	0.8	0.7
196	2.2	2.1	2.1	2	2	1.9	1.9	1.8	1.8	1.7	1.7	1.6
197	2.6	2.5	2.4	2.3	2.2	2.2	2.1	2	2	1.9	1.9	1.8
198	1.8	1.8	1.7	1.7	1.7	1.6	1.6	1.5	1.5	1.5	1.4	1.4
199	6.4	25.2	25.1	25.3	19.3	15.8	13.3	11.6	10.2	9.2	8.3	7.6
200	5.7	8.8	8	7.3	6.8	6.3	5.9	5.5	5.2	4.9	4.7	4.5
201	5	4.7	4.5	4.3	4.1	3.9	3.7	3.6	3.5	3.3	3.2	3.1
202	3.4	3.2	3.1	3	2.9	2.8	2.7	2.7	2.6	2.5	2.5	2.4
203	4.1	3.9	3.7	3.6	3.5	3.3	3.2	3.1	3	2.9	2.8	2.7
204	4.1	3.9	3.8	3.6	3.5	3.4	3.2	3.1	3	2.9	2.8	2.7
205	1.7	1.7	1.7	1.6	1.6	1.6	1.5	1.5	1.5	1.5	1.4	1.4
206	1.4	1.4	1.4	1.4	1.4	1.3	1.3	1.3	1.3	1.3	1.2	1.2
207	1	1	1	0.9	0.9	0.9	0.9	0.9	0.9	0.9	0.9	0.9
208	1	0.9	0.9	0.9	0.9	0.9	0.9	0.9	0.9	0.9	0.9	0.9
209	0.9	0.9	0.9	0.9	0.9	0.9	0.9	0.9	0.9	0.8	0.8	0.8
210	0.9	0.9	0.9	0.9	0.9	0.9	0.9	0.8	0.8	0.8	0.8	0.8
211	0.9	0.9	0.9	0.9	0.9	0.8	0.8	0.8	0.8	0.8	0.8	0.8
212	0.9	0.9	0.9	0.8	0.8	0.8	0.8	0.8	0.8	0.8	0.8	0.8
213	0.9	0.8	0.8	0.8	0.8	0.8	0.8	0.8	0.8	0.8	0.8	0.8
214	1.3	1.3	1.3	1.3	1.2	1.2	1.2	1.2	1.2	1.1	1.1	1.1
215	2.6	2.5	2.5	2.4	2.3	2.2	2.2	2.1	2	2	1.9	1.9
216	1	1	1	1	1	1	1	0.9	0.9	0.9	0.9	0.9
217	6.2	16.7	15.8	18	15	12.9	11.3	10.1	9.1	8.3	7.6	7
218	5.4	5.1	4.8	4.6	4.4	4.2	4	3.9	3.7	3.6	3.4	3.3
219	3.2	3.1	3	2.9	2.8	2.7	2.7	2.6	2.5	2.5	2.4	2.3
220	1.8	1.8	1.7	1.7	1.7	1.7	1.6	1.6	1.6	1.6	1.5	1.5
221	1.8	1.8	1.8	1.7	1.7	1.7	1.6	1.6	1.6	1.6	1.5	1.5
222	1.8	1.8	1.8	1.7	1.7	1.7	1.6	1.6	1.6	1.6	1.5	1.5
223	1.7	1.7	1.6	1.6	1.6	1.6	1.5	1.5	1.5	1.5	1.4	1.4
224	1.4	1.4	1.4	1.4	1.4	1.3	1.3	1.3	1.3	1.3	1.2	1.2
225	1	1	1	1	1	1	1	0.9	0.9	0.9	0.9	0.9
226	1	1	1	1	1	0.9	0.9	0.9	0.9	0.9	0.9	0.9
227	1	1	0.9	0.9	0.9	0.9	0.9	0.9	0.9	0.9	0.9	0.9
228	0.9	0.9	0.9	0.9	0.9	0.9	0.9	0.9	0.9	0.9	0.8	0.8
229	0.9	0.9	0.9	0.9	0.9	0.9	0.9	0.8	0.8	0.8	0.8	0.8
230	0.9	0.9	0.9	0.9	0.9	0.8	0.8	0.8	0.8	0.8	0.8	0.8
231	0.9	0.9	0.8	0.8	0.8	0.8	0.8	0.8	0.8	0.8	0.8	0.8
232	0.8	0.8	0.8	0.8	0.8	0.8	0.8	0.8	0.8	0.8	0.8	0.7
233	0.8	0.8	0.8	0.8	0.8	0.8	0.8	0.8	0.7	0.7	0.7	0.7
234	0.8	0.8	0.8	0.8	0.8	0.7	0.7	0.7	0.7	0.7	0.7	0.7
235	4.2	4	3.9	3.7	3.6	3.5	3.4	3.2	3.1	3	3	2.9
236	4.2	4	3.9	3.7	3.6	3.5	3.3	3.2	3.1	3	2.9	2.9
237	2	1.9	1.9	1.9	1.8	1.8	1.8	1.7	1.7	1.7	1.7	1.6
238	1.9	1.8	1.8	1.8	1.7	1.7	1.7	1.7	1.6	1.6	1.6	1.6
239	1.9	1.8	1.8	1.8	1.7	1.7	1.7	1.7	1.6	1.6	1.6	1.6
240	1.9	1.8	1.8	1.8	1.7	1.7	1.7	1.6	1.6	1.6	1.6	1.5
241	1.8	1.7	1.7	1.7	1.7	1.6	1.6	1.6	1.5	1.5	1.5	1.5
242	1.1	1.1	1.1	1.1	1	1	1	1	1	1	1	1
243	1.1	1	1	1	1	1	1	1	1	1	1	0.9
244	1	1	1	1	1	1	1	1	0.9	0.9	0.9	0.9
245	1	1	1	1	1	0.9	0.9	0.9	0.9	0.9	0.9	0.9
246	1	1	0.9	0.9	0.9	0.9	0.9	0.9	0.9	0.9	0.9	0.9
247	0.9	0.9	0.9	0.9	0.9	0.9	0.9	0.9	0.9	0.9	0.8	0.8
248	0.9	0.9	0.9	0.9	0.9	0.9	0.9	0.8	0.8	0.8	0.8	0.8
249	0.9	0.9	0.9	0.8	0.8	0.8	0.8	0.8	0.8	0.8	0.8	0.8
250	0.8	0.8	0.8	0.8	0.8	0.8	0.8	0.8	0.8	0.8	0.8	0.8
251	0.8	0.8	0.8	0.8	0.8	0.8	0.8	0.8	0.7	0.7	0.7	0.7
252	1.1	1.1	1	1	1	1	1	1	1	0.9	0.9	0.9
253	4.3	4.1	4	3.8	3.7	3.5	3.4	3.3	3.2	3.1	3	2.9
254	2.4	2.3	2.3	2.2	2.2	2.1	2.1	2	2	2	1.9	1.9
255	1.9	1.9	1.9	1.8	1.8	1.8	1.7	1.7	1.7	1.7	1.6	1.6
256	1.8	1.8	1.8	1.7	1.7	1.7	1.7	1.6	1.6	1.6	1.6	1.5
257	1.7	1.7	1.7	1.7	1.6	1.6	1.6	1.6	1.5	1.5	1.5	1.5
258	1.5	1.5	1.5	1.5	1.5	1.4	1.4	1.4	1.4	1.4	1.3	1.3
259	1.2	1.2	1.2	1.1	1.1	1.1	1.1	1.1	1.1	1.1	1.1	1
260	1.1	1.1	1.1	1.1	1.1	1.1	1.1	1.1	1	1	1	1
261	1.1	1.1	1.1	1.1	1	1	1	1	1	1	1	1
262	1.1	1	1	1	1	1	1	1	1	1	1	0.9
263	1	1	1	1	1	1	1	1	0.9	0.9	0.9	0.9
264	1	1	1	0.9	0.9	0.9	0.9	0.9	0.9	0.9	0.9	0.9
265	1	1	0.9	0.9	0.9	0.9	0.9	0.9	0.9	0.9	0.9	0.9
266	0.9	0.9	0.9	0.9	0.9	0.9	0.9	0.9	0.9	0.8	0.8	0.8
267	0.9	0.9	0.9	0.9	0.9	0.8	0.8	0.8	0.8	0.8	0.8	0.8
268	0.9	0.8	0.8	0.8	0.8	0.8	0.8	0.8	0.8	0.8	0.8	0.8
269	0.8	0.8	0.8	0.8	0.8	0.8	0.8	0.8	0.8	0.7	0.7	0.7
270	0.8	0.8	0.8	0.8	0.8	0.7	0.7	0.7	0.7	0.7	0.7	0.7
271	3	3	2.9	2.8	2.7	2.7	2.6	2.5	2.5	2.4	2.4	2.3
272	2.1	2	2	2	1.9	1.9	1.9	1.8	1.8	1.8	1.8	1.7
273	2.1	2	2	1.9	1.9	1.9	1.8	1.8	1.8	1.8	1.7	1.7
274	2	2	1.9	1.9	1.9	1.8	1.8	1.8	1.7	1.7	1.7	1.7
275	1.9	1.9	1.8	1.8	1.8	1.8	1.7	1.7	1.7	1.7	1.6	1.6
276	1.8	1.8	1.7	1.7	1.7	1.7	1.6	1.6	1.6	1.6	1.5	1.5
277	1.2	1.2	1.2	1.2	1.2	1.2	1.1	1.1	1.1	1.1	1.1	1.1
278	1.2	1.2	1.1	1.1	1.1	1.1	1.1	1.1	1.1	1.1	1.1	1
279	1.1	1.1	1.1	1.1	1.1	1.1	1.1	1	1	1	1	1
280	1.1	1.1	1	1	1	1	1	1	1	1	1	1
281	1	1	1	1	1	1	1	1	0.9	0.9	0.9	0.9
282	1	1	1	1	1	0.9	0.9	0.9	0.9	0.9	0.9	0.9
283	1	1	1	0.9	0.9	0.9	0.9	0.9	0.9	0.9	0.9	0.9
284	0.9	0.9	0.9	0.9	0.9	0.9	0.9	0.9	0.9	0.9	0.8	0.8
285	0.9	0.9	0.9	0.9	0.9	0.9	0.8	0.8	0.8	0.8	0.8	0.8
286	0.9	0.8	0.8	0.8	0.8	0.8	0.8	0.8	0.8	0.8	0.8	0.8
287	0.8	0.8	0.8	0.8	0.8	0.8	0.8	0.8	0.8	0.7	0.7	0.7
288	0.8	0.8	0.8	0.8	0.7	0.7	0.7	0.7	0.7	0.7	0.7	0.7
289	3.1	3	2.9	2.9	2.8	2.7	2.6	2.6	2.5	2.5	2.4	2.4
290	2.2	2.1	2.1	2.1	2	2	2	1.9	1.9	1.9	1.8	1.8
291	2.1	2.1	2	2	2	1.9	1.9	1.9	1.8	1.8	1.8	1.8
292	2.1	2	2	2	1.9	1.9	1.9	1.9	1.8	1.8	1.8	1.7
293	2.1	2.1	2	2	2	1.9	1.9	1.9	1.8	1.8	1.8	1.7
294	2	2	2	1.9	1.9	1.9	1.8	1.8	1.8	1.8	1.7	1.7
295	1.4	1.4	1.4	1.3	1.3	1.3	1.3	1.3	1.3	1.3	1.2	1.2
296	1.2	1.2	1.2	1.2	1.2	1.2	1.1	1.1	1.1	1.1	1.1	1.1
297	1.2	1.1	1.1	1.1	1.1	1.1	1.1	1.1	1.1	1.1	1	1
298	1.1	1.1	1.1	1.1	1.1	1.1	1	1	1	1	1	1
299	1.1	1.1	1	1	1	1	1	1	1	1	1	1
300	1	1	1	1	1	0.9	0.9	0.9	0.9	0.9	0.9	0.9
301	1	1	1	1	0.9	0.9	0.9	0.9	0.9	0.9	0.9	0.9
302	0.9	0.9	0.9	0.9	0.9	0.9	0.9	0.9	0.9	0.9	0.9	0.8
303	0.9	0.9	0.9	0.9	0.9	0.9	0.8	0.8	0.8	0.8	0.8	0.8
304	0.8	0.8	0.8	0.8	0.8	0.8	0.8	0.8	0.8	0.8	0.8	0.8
305	0.8	0.8	0.8	0.8	0.8	0.8	0.8	0.8	0.8	0.7	0.7	0.7
306	0.8	0.8	0.8	0.7	0.7	0.7	0.7	0.7	0.7	0.7	0.7	0.7
307	3.8	3.7	3.6	3.5	3.4	3.3	3.2	3.1	3	2.9	2.9	2.8
308	2.3	2.2	2.2	2.1	2.1	2.1	2	2	2	1.9	1.9	1.9
309	2.2	2.2	2.1	2.1	2	2	2	1.9	1.9	1.9	1.9	1.8
310	2.2	2.1	2.1	2.1	2	2	1.9	1.9	1.9	1.9	1.8	1.8
311	2.1	2.1	2	2	2	1.9	1.9	1.9	1.9	1.8	1.8	1.8
312	1.8	1.7	1.7	1.7	1.7	1.7	1.6	1.6	1.6	1.6	1.6	1.5
313	1.3	1.3	1.3	1.2	1.2	1.2	1.2	1.2	1.2	1.2	1.2	1.1
314	1.2	1.2	1.2	1.2	1.2	1.2	1.2	1.2	1.1	1.1	1.1	1.1
315	1.2	1.2	1.2	1.2	1.1	1.1	1.1	1.1	1.1	1.1	1.1	1.1
316	1.2	1.2	1.1	1.1	1.1	1.1	1.1	1.1	1.1	1.1	1.1	1
317	1.1	1.1	1.1	1.1	1.1	1	1	1	1	1	1	1
318	1	1	1	1	1	1	1	1	1	0.9	0.9	0.9
319	1	1	0.9	0.9	0.9	0.9	0.9	0.9	0.9	0.9	0.9	0.9
320	0.9	0.9	0.9	0.9	0.9	0.9	0.9	0.9	0.9	0.8	0.8	0.8
321	0.9	0.9	0.9	0.9	0.9	0.9	0.8	0.8	0.8	0.8	0.8	0.8
322	0.8	0.8	0.8	0.8	0.8	0.8	0.8	0.8	0.8	0.8	0.8	0.8
323	0.8	0.8	0.8	0.8	0.8	0.8	0.8	0.7	0.7	0.7	0.7	0.7
324	0.8	0.8	0.7	0.7	0.7	0.7	0.7	0.7	0.7	0.7	0.7	0.7
325	2.8	2.8	2.7	2.6	2.6	2.5	2.5	2.4	2.4	2.3	2.3	2.2
326	2.2	2.2	2.2	2.1	2.1	2	2	2	1.9	1.9	1.9	1.8
327	2.2	2.2	2.1	2.1	2.1	2	2	2	1.9	1.9	1.9	1.8
328	2.2	2.2	2.1	2.1	2	2	2	1.9	1.9	1.9	1.9	1.8
329	2.1	2.1	2.1	2	2	2	1.9	1.9	1.9	1.8	1.8	1.8
330	1.9	1.9	1.8	1.8	1.8	1.8	1.7	1.7	1.7	1.7	1.6	1.6
331	1.2	1.2	1.2	1.2	1.2	1.2	1.2	1.1	1.1	1.1	1.1	1.1
332	1.1	1.1	1.1	1.1	1.1	1.1	1.1	1.1	1	1	1	1
333	1.1	1.1	1.1	1	1	1	1	1	1	1	1	1
334	1.1	1.1	1.1	1.1	1.1	1	1	1	1	1	1	1
335	1.1	1.1	1.1	1.1	1	1	1	1	1	1	1	1
336	1	1	1	1	1	1	1	1	1	1	0.9	0.9
337	1	1	1	1	0.9	0.9	0.9	0.9	0.9	0.9	0.9	0.9
338	0.9	0.9	0.9	0.9	0.9	0.9	0.9	0.8	0.8	0.8	0.8	0.8
339	0.8	0.8	0.8	0.8	0.8	0.8	0.8	0.8	0.8	0.8	0.8	0.8
340	0.9	0.9	0.8	0.8	0.8	0.8	0.8	0.8	0.8	0.8	0.8	0.8
341	0.8	0.8	0.8	0.8	0.8	0.8	0.8	0.8	0.8	0.7	0.7	0.7
342	0.8	0.8	0.8	0.8	0.7	0.7	0.7	0.7	0.7	0.7	0.7	0.7
343	0.8	0.8	0.7	0.7	0.7	0.7	0.7	0.7	0.7	0.7	0.7	0.7
344	0.9	0.8	0.8	0.8	0.8	0.8	0.8	0.8	0.8	0.8	0.8	0.8
345	0.9	0.9	0.9	0.9	0.9	0.9	0.9	0.9	0.9	0.9	0.9	0.8
346	1.1	1.1	1	1	1	1	1	1	1	1	1	1
347	1.2	1.1	1.1	1.1	1.1	1.1	1.1	1.1	1.1	1.1	1	1
348	1.2	1.2	1.2	1.2	1.1	1.1	1.1	1.1	1.1	1.1	1.1	1.1
349	3.1	3	2.9	2.8	2.8	2.7	2.6	2.6	2.5	2.5	2.4	2.4
350	2.2	2.2	2.1	2.1	2.1	2	2	2	1.9	1.9	1.9	1.8
351	2.2	2.2	2.1	2.1	2.1	2	2	2	1.9	1.9	1.9	1.8
352	2.2	2.2	2.1	2.1	2.1	2	2	2	1.9	1.9	1.9	1.8
353	2.2	2.2	2.1	2.1	2	2	2	1.9	1.9	1.9	1.9	1.8
354	2.1	2.1	2.1	2	2	2	1.9	1.9	1.9	1.8	1.8	1.8
355	1.4	1.4	1.4	1.4	1.4	1.4	1.3	1.3	1.3	1.3	1.3	1.3
356	1.2	1.1	1.1	1.1	1.1	1.1	1.1	1.1	1.1	1.1	1	1
357	1.1	1.1	1.1	1.1	1.1	1.1	1	1	1	1	1	1
358	1.1	1.1	1.1	1	1	1	1	1	1	1	1	1
359	1	1	1	1	1	1	1	1	1	1	0.9	0.9
360	1.1	1	1	1	1	1	1	1	1	1	1	0.9
361	1	1	1	1	0.9	0.9	0.9	0.9	0.9	0.9	0.9	0.9
362	0.9	0.9	0.9	0.9	0.9	0.9	0.9	0.9	0.9	0.9	0.8	0.8
363	0.8	0.8	0.8	0.8	0.8	0.8	0.8	0.8	0.8	0.8	0.7	0.7
364	0.8	0.8	0.8	0.7	0.7	0.7	0.7	0.7	0.7	0.7	0.7	0.7
365	0.8	0.8	0.8	0.8	0.8	0.8	0.8	0.8	0.8	0.8	0.8	0.7
366	0.8	0.8	0.8	0.8	0.8	0.8	0.7	0.7	0.7	0.7	0.7	0.7
367	0.8	0.8	0.8	0.8	0.8	0.8	0.8	0.7	0.7	0.7	0.7	0.7
368	0.9	0.9	0.9	0.9	0.9	0.9	0.9	0.9	0.8	0.8	0.8	0.8
369	0.9	0.9	0.9	0.9	0.9	0.9	0.9	0.9	0.9	0.9	0.8	0.8
370	0.9	0.9	0.9	0.9	0.9	0.9	0.9	0.9	0.9	0.9	0.9	0.9
371	1.1	1.1	1.1	1.1	1.1	1.1	1.1	1.1	1.1	1	1	1
372	1.2	1.2	1.2	1.2	1.2	1.2	1.2	1.2	1.1	1.1	1.1	1.1
373	2.2	2.1	2.1	2.1	2	2	2	1.9	1.9	1.9	1.8	1.8
374	2.2	2.1	2.1	2	2	2	1.9	1.9	1.9	1.8	1.8	1.8
375	2.2	2.1	2.1	2.1	2	2	2	1.9	1.9	1.9	1.8	1.8
376	2.2	2.2	2.1	2.1	2	2	2	1.9	1.9	1.9	1.8	1.8
377	2.2	2.1	2.1	2	2	2	1.9	1.9	1.9	1.8	1.8	1.8
378	2.1	2	2	2	1.9	1.9	1.9	1.8	1.8	1.8	1.8	1.7
379	1.3	1.3	1.3	1.3	1.3	1.3	1.2	1.2	1.2	1.2	1.2	1.2
380	1.1	1.1	1.1	1.1	1	1	1	1	1	1	1	1
381	1	1	1	1	1	1	1	1	1	1	1	0.9
382	1	1	1	1	1	1	1	0.9	0.9	0.9	0.9	0.9
383	1	0.9	0.9	0.9	0.9	0.9	0.9	0.9	0.9	0.9	0.9	0.9
384	1	1	1	0.9	0.9	0.9	0.9	0.9	0.9	0.9	0.9	0.9
385	1	1	1	1	1	1	0.9	0.9	0.9	0.9	0.9	0.9
386	0.9	0.9	0.9	0.9	0.9	0.9	0.9	0.8	0.8	0.8	0.8	0.8
387	0.9	0.8	0.8	0.8	0.8	0.8	0.8	0.8	0.8	0.8	0.8	0.8
388	0.8	0.8	0.8	0.8	0.8	0.8	0.8	0.8	0.8	0.8	0.7	0.7
389	0.8	0.8	0.8	0.8	0.7	0.7	0.7	0.7	0.7	0.7	0.7	0.7
390	0.7	0.7	0.7	0.7	0.7	0.7	0.7	0.7	0.7	0.7	0.7	0.7
391	0.8	0.8	0.8	0.8	0.8	0.7	0.7	0.7	0.7	0.7	0.7	0.7
392	0.8	0.8	0.8	0.8	0.8	0.8	0.8	0.8	0.8	0.8	0.8	0.8
393	0.9	0.9	0.9	0.9	0.9	0.9	0.9	0.9	0.8	0.8	0.8	0.8
394	1	1	1	1	0.9	0.9	0.9	0.9	0.9	0.9	0.9	0.9
395	1	1	1	1	1	1	1	1	1	1	1	0.9
396	1.1	1.1	1.1	1.1	1.1	1.1	1.1	1.1	1.1	1	1	1
397	2.1	2.1	2	2	2	1.9	1.9	1.9	1.8	1.8	1.8	1.7
398	2.1	2.1	2	2	1.9	1.9	1.9	1.8	1.8	1.8	1.8	1.7
399	2.1	2.1	2	2	1.9	1.9	1.9	1.8	1.8	1.8	1.8	1.7
400	2.1	2.1	2	2	1.9	1.9	1.9	1.8	1.8	1.8	1.8	1.7
401	2	2	2	1.9	1.9	1.9	1.8	1.8	1.8	1.7	1.7	1.7
402	2	1.9	1.9	1.9	1.8	1.8	1.8	1.8	1.7	1.7	1.7	1.7
403	1.6	1.6	1.6	1.5	1.5	1.5	1.5	1.5	1.4	1.4	1.4	1.4
404	1	1	1	1	1	1	1	1	1	0.9	0.9	0.9
405	1	1	1	1	1	1	1	1	1	1	0.9	0.9
406	1	1	1	1	1	1	1	1	0.9	0.9	0.9	0.9
407	1.1	1	1	1	1	1	1	1	1	1	1	1
408	1	1	1	1	1	1	1	1	1	1	1	0.9
409	1	1	1	1	1	1	1	0.9	0.9	0.9	0.9	0.9
410	1	1	1	1	1	0.9	0.9	0.9	0.9	0.9	0.9	0.9
411	0.9	0.9	0.9	0.9	0.8	0.8	0.8	0.8	0.8	0.8	0.8	0.8
412	0.9	0.8	0.8	0.8	0.8	0.8	0.8	0.8	0.8	0.8	0.8	0.8
413	0.8	0.8	0.8	0.8	0.8	0.8	0.8	0.8	0.8	0.8	0.8	0.8
414	0.8	0.8	0.8	0.8	0.8	0.8	0.8	0.8	0.7	0.7	0.7	0.7
415	0.8	0.8	0.8	0.8	0.8	0.8	0.8	0.8	0.8	0.7	0.7	0.7
416	0.9	0.9	0.9	0.9	0.9	0.8	0.8	0.8	0.8	0.8	0.8	0.8
417	1	0.9	0.9	0.9	0.9	0.9	0.9	0.9	0.9	0.9	0.9	0.9
418	1	1	1	1	1	1	1	1	0.9	0.9	0.9	0.9
419	1.1	1.1	1	1	1	1	1	1	1	1	1	1
420	1.1	1.1	1.1	1.1	1.1	1.1	1.1	1.1	1	1	1	1
421	2	2	1.9	1.9	1.9	1.8	1.8	1.8	1.7	1.7	1.7	1.7
422	2	2	2	1.9	1.9	1.9	1.8	1.8	1.8	1.7	1.7	1.7
423	2	2	2	1.9	1.9	1.9	1.8	1.8	1.8	1.7	1.7	1.7
424	2	2	2	1.9	1.9	1.8	1.8	1.8	1.8	1.7	1.7	1.7
425	1.9	1.9	1.9	1.8	1.8	1.8	1.7	1.7	1.7	1.7	1.6	1.6
426	1.7	1.7	1.7	1.6	1.6	1.6	1.6	1.5	1.5	1.5	1.5	1.5
427	1	1	1	1	1	1	1	0.9	0.9	0.9	0.9	0.9
428	1	1	1	1	1	0.9	0.9	0.9	0.9	0.9	0.9	0.9
429	1	1	1	1	1	0.9	0.9	0.9	0.9	0.9	0.9	0.9
430	1	1	1	1	1	1	1	0.9	0.9	0.9	0.9	0.9
431	1	0.9	0.9	0.9	0.9	0.9	0.9	0.9	0.9	0.9	0.9	0.9
432	1.1	1.1	1	1	1	1	1	1	1	1	1	1
433	1	1	1	1	1	1	1	1	0.9	0.9	0.9	0.9
434	1	1	1	1	1	1	1	1	1	0.9	0.9	0.9
435	1	1	1	1	0.9	0.9	0.9	0.9	0.9	0.9	0.9	0.9
436	0.9	0.9	0.9	0.9	0.9	0.9	0.9	0.9	0.8	0.8	0.8	0.8
437	0.9	0.9	0.9	0.9	0.9	0.9	0.8	0.8	0.8	0.8	0.8	0.8
438	0.9	0.9	0.9	0.9	0.8	0.8	0.8	0.8	0.8	0.8	0.8	0.8
439	0.8	0.8	0.8	0.8	0.8	0.8	0.8	0.8	0.8	0.8	0.8	0.8
440	0.9	0.9	0.9	0.9	0.9	0.8	0.8	0.8	0.8	0.8	0.8	0.8
441	1	1	1	0.9	0.9	0.9	0.9	0.9	0.9	0.9	0.9	0.9
442	1	1	1	1	1	1	1	1	1	0.9	0.9	0.9
443	1.1	1.1	1.1	1	1	1	1	1	1	1	1	1
444	1.1	1.1	1.1	1.1	1.1	1.1	1.1	1.1	1.1	1.1	1	1
445	1.9	1.9	1.8	1.8	1.8	1.7	1.7	1.7	1.7	1.6	1.6	1.6
446	1.9	1.9	1.9	1.8	1.8	1.8	1.7	1.7	1.7	1.7	1.6	1.6
447	1.9	1.9	1.8	1.8	1.8	1.8	1.7	1.7	1.7	1.6	1.6	1.6
448	2	1.9	1.9	1.9	1.8	1.8	1.8	1.7	1.7	1.7	1.6	1.6
449	1.9	1.8	1.8	1.8	1.7	1.7	1.7	1.7	1.6	1.6	1.6	1.6
450	1.8	1.7	1.7	1.7	1.7	1.6	1.6	1.6	1.6	1.5	1.5	1.5
451	1.5	1.5	1.5	1.5	1.4	1.4	1.4	1.4	1.4	1.3	1.3	1.3
452	1	1	0.9	0.9	0.9	0.9	0.9	0.9	0.9	0.9	0.9	0.9
453	1	1	0.9	0.9	0.9	0.9	0.9	0.9	0.9	0.9	0.9	0.9
454	1	1	1	1	0.9	0.9	0.9	0.9	0.9	0.9	0.9	0.9
455	1	1	1	1	1	1	1	0.9	0.9	0.9	0.9	0.9
456	1	1	0.9	0.9	0.9	0.9	0.9	0.9	0.9	0.9	0.9	0.9
457	1	1	0.9	0.9	0.9	0.9	0.9	0.9	0.9	0.9	0.9	0.9
458	1	0.9	0.9	0.9	0.9	0.9	0.9	0.9	0.9	0.9	0.9	0.9
459	1	1	1	1	0.9	0.9	0.9	0.9	0.9	0.9	0.9	0.9
460	0.9	0.9	0.9	0.9	0.9	0.9	0.9	0.9	0.9	0.9	0.9	0.9
461	0.9	0.9	0.9	0.9	0.9	0.9	0.9	0.9	0.9	0.9	0.8	0.8
462	0.9	0.9	0.9	0.9	0.9	0.9	0.9	0.9	0.9	0.9	0.9	0.8
463	0.9	0.9	0.9	0.9	0.9	0.9	0.9	0.9	0.9	0.9	0.9	0.8
464	0.9	0.9	0.9	0.9	0.9	0.9	0.9	0.8	0.8	0.8	0.8	0.8
465	0.8	0.8	0.8	0.8	0.8	0.8	0.8	0.7	0.7	0.7	0.7	0.7
466	1	1	1	1	1	1	1	1	1	1	1	1
467	1.1	1.1	1.1	1.1	1.1	1.1	1.1	1	1	1	1	1
468	1.2	1.2	1.1	1.1	1.1	1.1	1.1	1.1	1.1	1.1	1.1	1.1
469	1.7	1.7	1.6	1.6	1.6	1.6	1.5	1.5	1.5	1.5	1.5	1.4
470	1.7	1.6	1.6	1.6	1.6	1.5	1.5	1.5	1.5	1.4	1.4	1.4
471	1	1	1	1	1	1	1	1	1	1	0.9	0.9
472	1.2	1.2	1.1	1.1	1.1	1.1	1.1	1.1	1.1	1.1	1.1	1
473	1	1	1	0.9	0.9	0.9	0.9	0.9	0.9	0.9	0.9	0.9
474	1	1	1	0.9	0.9	0.9	0.9	0.9	0.9	0.9	0.9	0.9
475	1	1	1	1	1	1	1	1	0.9	0.9	0.9	0.9
476	1	1	1	1	0.9	0.9	0.9	0.9	0.9	0.9	0.9	0.9
477	1	1	1	1	1	0.9	0.9	0.9	0.9	0.9	0.9	0.9
478	1	1	1	1	0.9	0.9	0.9	0.9	0.9	0.9	0.9	0.9
479	1	1	0.9	0.9	0.9	0.9	0.9	0.9	0.9	0.9	0.9	0.9
480	1	1	0.9	0.9	0.9	0.9	0.9	0.9	0.9	0.9	0.9	0.9
481	0.9	0.9	0.9	0.9	0.9	0.9	0.9	0.9	0.9	0.9	0.9	0.9
482	0.9	0.9	0.9	0.9	0.9	0.9	0.9	0.9	0.9	0.9	0.8	0.8
483	0.6	0.6	0.6	0.6	0.6	0.6	0.6	0.6	0.6	0.6	0.6	0.6
484	1.1	1.1	1	1	1	1	1	1	1	1	1	1
485	1.1	1.1	1.1	1.1	1.1	1.1	1.1	1.1	1.1	1.1	1	1
486	1.2	1.2	1.2	1.1	1.1	1.1	1.1	1.1	1.1	1.1	1.1	1.1
487	1.5	1.5	1.5	1.5	1.4	1.4	1.4	1.4	1.4	1.3	1.3	1.3
488	1.4	1.4	1.3	1.3	1.3	1.3	1.3	1.3	1.2	1.2	1.2	1.2
489	1.2	1.2	1.1	1.1	1.1	1.1	1.1	1.1	1.1	1.1	1.1	1
490	1.1	1.1	1.1	1.1	1.1	1.1	1	1	1	1	1	1
491	1	1	0.9	0.9	0.9	0.9	0.9	0.9	0.9	0.9	0.9	0.9
492	1	1	1	1	0.9	0.9	0.9	0.9	0.9	0.9	0.9	0.9
493	1	1	1	1	1	1	1	1	1	0.9	0.9	0.9
494	1.1	1	1	1	1	1	1	1	1	1	1	1
495	1	1	1	1	1	1	1	1	1	0.9	0.9	0.9
496	1	1	1	1	1	1	1	1	0.9	0.9	0.9	0.9
497	1	1	1	1	1	1	1	1	1	0.9	0.9	0.9
498	1	1	1	1	1	1	1	0.9	0.9	0.9	0.9	0.9
499	1	1	1	1	1	1	1	1	1	0.9	0.9	0.9
500	0.9	0.9	0.9	0.9	0.9	0.9	0.9	0.9	0.9	0.9	0.9	0.9
501	0.8	0.8	0.8	0.8	0.8	0.8	0.8	0.8	0.8	0.8	0.8	0.8
502	1.1	1.1	1.1	1.1	1.1	1	1	1	1	1	1	1
503	1.1	1.1	1.1	1.1	1.1	1.1	1.1	1.1	1	1	1	1
504	1.2	1.2	1.2	1.2	1.1	1.1	1.1	1.1	1.1	1.1	1.1	1.1
505	1.2	1.1	1.1	1.1	1.1	1.1	1.1	1.1	1.1	1	1	1
506	0.9	0.9	0.9	0.9	0.8	0.8	0.8	0.8	0.8	0.8	0.8	0.8
507	0.9	0.9	0.9	0.9	0.9	0.9	0.9	0.9	0.8	0.8	0.8	0.8
508	0.9	0.9	0.9	0.9	0.9	0.9	0.9	0.9	0.9	0.9	0.9	0.9
509	1	1	1	0.9	0.9	0.9	0.9	0.9	0.9	0.9	0.9	0.9
510	1	1	1	1	1	0.9	0.9	0.9	0.9	0.9	0.9	0.9
511	1	1	1	1	1	1	1	0.9	0.9	0.9	0.9	0.9
512	1	1	1	1	1	1	1	1	0.9	0.9	0.9	0.9
513	1.1	1	1	1	1	1	1	1	1	1	1	1
514	1.1	1.1	1	1	1	1	1	1	1	1	1	1
515	1.1	1.1	1	1	1	1	1	1	1	1	1	1
516	1.1	1	1	1	1	1	1	1	1	1	1	1
517	1	1	1	1	1	1	1	1	1	1	1	1
518	1.1	1.1	1.1	1.1	1.1	1.1	1.1	1	1	1	1	1
519	1	1	1	1	1	1	1	1	1	1	1	0.9
520	0.8	0.8	0.8	0.8	0.8	0.8	0.8	0.8	0.8	0.8	0.8	0.8
521	1	1	1	1	1	1	1	1	1	0.9	0.9	0.9
522	0.9	0.9	0.9	0.9	0.9	0.9	0.9	0.9	0.9	0.9	0.9	0.9
523	0.8	0.8	0.8	0.8	0.8	0.8	0.8	0.8	0.8	0.8	0.8	0.8
524	0.9	0.9	0.9	0.9	0.8	0.8	0.8	0.8	0.8	0.8	0.8	0.8
525	0.9	0.9	0.9	0.9	0.9	0.9	0.8	0.8	0.8	0.8	0.8	0.8
526	0.9	0.9	0.9	0.9	0.9	0.9	0.9	0.9	0.9	0.9	0.8	0.8
527	1	1	0.9	0.9	0.9	0.9	0.9	0.9	0.9	0.9	0.9	0.9
528	1	1	1	1	1	0.9	0.9	0.9	0.9	0.9	0.9	0.9
529	1	1	1	1	1	1	1	0.9	0.9	0.9	0.9	0.9
530	1	1	1	1	1	1	1	1	1	1	0.9	0.9
531	1.1	1.1	1	1	1	1	1	1	1	1	1	1
532	1.1	1.1	1.1	1.1	1.1	1.1	1	1	1	1	1	1
533	1.1	1.1	1.1	1.1	1.1	1.1	1.1	1.1	1	1	1	1
534	1.1	1.1	1.1	1.1	1.1	1.1	1.1	1.1	1.1	1.1	1.1	1
535	1.1	1.1	1.1	1.1	1.1	1.1	1.1	1.1	1.1	1.1	1	1
536	1.2	1.2	1.2	1.1	1.1	1.1	1.1	1.1	1.1	1.1	1.1	1.1
537	1.2	1.2	1.2	1.2	1.2	1.1	1.1	1.1	1.1	1.1	1.1	1.1
538	0.9	0.9	0.9	0.9	0.9	0.9	0.9	0.9	0.9	0.9	0.9	0.9
539	1	1	1	1	1	1	1	1	1	0.9	0.9	0.9
540	1	1	1	1	1	1	0.9	0.9	0.9	0.9	0.9	0.9
541	0.8	0.8	0.8	0.8	0.8	0.8	0.8	0.7	0.7	0.7	0.7	0.7
542	0.8	0.8	0.8	0.8	0.8	0.8	0.8	0.8	0.8	0.8	0.8	0.8
543	0.9	0.9	0.9	0.9	0.8	0.8	0.8	0.8	0.8	0.8	0.8	0.8
544	0.9	0.9	0.9	0.9	0.9	0.9	0.9	0.9	0.9	0.8	0.8	0.8
545	0.9	0.9	0.9	0.9	0.9	0.9	0.9	0.9	0.9	0.9	0.9	0.9
546	1	1	1	1	1	1	0.9	0.9	0.9	0.9	0.9	0.9
547	1	1	1	1	1	1	1	1	1	1	0.9	0.9
548	1	1	1	1	1	1	1	1	1	1	1	1
549	1.1	1.1	1.1	1	1	1	1	1	1	1	1	1
550	1.1	1.1	1.1	1.1	1.1	1.1	1.1	1.1	1.1	1	1	1
551	1.1	1.1	1.1	1.1	1.1	1.1	1.1	1.1	1.1	1.1	1	1
552	1.2	1.2	1.1	1.1	1.1	1.1	1.1	1.1	1.1	1.1	1.1	1.1
553	1.2	1.2	1.2	1.2	1.2	1.2	1.1	1.1	1.1	1.1	1.1	1.1
554	1.2	1.2	1.2	1.2	1.2	1.2	1.2	1.2	1.2	1.1	1.1	1.1
555	1.2	1.2	1.2	1.2	1.2	1.2	1.2	1.2	1.2	1.1	1.1	1.1
556	1.1	1.1	1.1	1.1	1.1	1.1	1.1	1.1	1.1	1.1	1	1
557	1	1	1	1	1	1	1	1	1	1	1	0.9
558	1.1	1.1	1	1	1	1	1	1	1	1	1	1
559	0.8	0.8	0.7	0.7	0.7	0.7	0.7	0.7	0.7	0.7	0.7	0.7
560	0.8	0.8	0.8	0.8	0.8	0.8	0.8	0.8	0.7	0.7	0.7	0.7
561	0.9	0.9	0.8	0.8	0.8	0.8	0.8	0.8	0.8	0.8	0.8	0.8
562	0.9	0.9	0.9	0.9	0.9	0.9	0.9	0.8	0.8	0.8	0.8	0.8
563	0.9	0.9	0.9	0.9	0.9	0.9	0.9	0.9	0.9	0.9	0.9	0.9
564	1	1	1	1	1	1	1	1	0.9	0.9	0.9	0.9
565	1	1	1	1	1	1	1	1	1	1	1	0.9
566	1.1	1	1	1	1	1	1	1	1	1	1	1
567	1	1	1	1	1	1	1	1	1	1	1	1
568	1.1	1.1	1.1	1.1	1.1	1.1	1.1	1.1	1.1	1.1	1	1
569	1.2	1.2	1.2	1.2	1.2	1.1	1.1	1.1	1.1	1.1	1.1	1.1
570	1.3	1.2	1.2	1.2	1.2	1.2	1.2	1.2	1.2	1.2	1.2	1.1
571	1.2	1.2	1.2	1.2	1.2	1.2	1.2	1.2	1.2	1.2	1.1	1.1
572	1.3	1.3	1.2	1.2	1.2	1.2	1.2	1.2	1.2	1.2	1.2	1.2
573	1.3	1.3	1.3	1.3	1.3	1.2	1.2	1.2	1.2	1.2	1.2	1.2
574	1.2	1.2	1.2	1.2	1.2	1.2	1.2	1.2	1.2	1.2	1.1	1.1
575	1.2	1.1	1.1	1.1	1.1	1.1	1.1	1.1	1.1	1.1	1.1	1.1
576	1.1	1.1	1.1	1.1	1.1	1.1	1.1	1.1	1.1	1.1	1.1	1.1
577	0.7	0.7	0.7	0.7	0.7	0.7	0.7	0.7	0.7	0.7	0.7	0.7
578	0.8	0.8	0.8	0.8	0.7	0.7	0.7	0.7	0.7	0.7	0.7	0.7
579	0.8	0.8	0.8	0.8	0.8	0.8	0.8	0.8	0.8	0.8	0.7	0.7
580	0.9	0.9	0.9	0.9	0.9	0.8	0.8	0.8	0.8	0.8	0.8	0.8
581	0.9	0.9	0.9	0.9	0.9	0.9	0.9	0.9	0.9	0.9	0.9	0.8
582	1	1	1	1	1	1	1	0.9	0.9	0.9	0.9	0.9
583	1	1	1	1	1	1	1	1	1	1	1	0.9
584	1.1	1	1	1	1	1	1	1	1	1	1	1
585	1.1	1.1	1.1	1.1	1.1	1	1	1	1	1	1	1
586	1.1	1.1	1.1	1.1	1.1	1.1	1.1	1.1	1.1	1	1	1
587	1.2	1.2	1.2	1.2	1.2	1.2	1.1	1.1	1.1	1.1	1.1	1.1
588	1.2	1.2	1.2	1.2	1.2	1.2	1.2	1.2	1.2	1.2	1.1	1.1
589	1.2	1.2	1.2	1.2	1.2	1.2	1.2	1.2	1.2	1.2	1.1	1.1
590	1.2	1.2	1.2	1.2	1.2	1.2	1.2	1.2	1.2	1.2	1.1	1.1
591	1.5	1.5	1.5	1.4	1.4	1.4	1.4	1.4	1.4	1.4	1.3	1.3
592	1.3	1.3	1.3	1.3	1.3	1.2	1.2	1.2	1.2	1.2	1.2	1.2
593	1.2	1.2	1.2	1.2	1.2	1.2	1.2	1.2	1.1	1.1	1.1	1.1
594	1.2	1.1	1.1	1.1	1.1	1.1	1.1	1.1	1.1	1.1	1.1	1.1
595	0.7	0.7	0.7	0.7	0.7	0.7	0.7	0.7	0.7	0.7	0.7	0.7
596	0.7	0.7	0.7	0.7	0.7	0.7	0.7	0.7	0.7	0.7	0.7	0.7
597	0.8	0.8	0.8	0.8	0.8	0.7	0.7	0.7	0.7	0.7	0.7	0.7
598	0.8	0.8	0.8	0.8	0.8	0.8	0.8	0.8	0.8	0.8	0.8	0.8
599	0.9	0.9	0.9	0.9	0.9	0.9	0.8	0.8	0.8	0.8	0.8	0.8
600	0.9	0.9	0.9	0.9	0.9	0.9	0.9	0.9	0.9	0.9	0.9	0.9
601	1	1	1	1	1	0.9	0.9	0.9	0.9	0.9	0.9	0.9
602	1.1	1.1	1	1	1	1	1	1	1	1	1	1
603	1.1	1.1	1.1	1.1	1.1	1.1	1.1	1	1	1	1	1
604	1.1	1.1	1.1	1.1	1.1	1.1	1.1	1	1	1	1	1
605	1.1	1.1	1.1	1.1	1.1	1.1	1.1	1.1	1.1	1	1	1
606	1.1	1.1	1.1	1.1	1.1	1.1	1.1	1.1	1.1	1.1	1.1	1.1
607	1.2	1.2	1.2	1.1	1.1	1.1	1.1	1.1	1.1	1.1	1.1	1.1
608	1.2	1.2	1.2	1.1	1.1	1.1	1.1	1.1	1.1	1.1	1.1	1.1
609	1.3	1.3	1.2	1.2	1.2	1.2	1.2	1.2	1.2	1.2	1.2	1.2
610	1.3	1.3	1.3	1.3	1.2	1.2	1.2	1.2	1.2	1.2	1.2	1.2
611	1.2	1.2	1.2	1.2	1.2	1.2	1.2	1.2	1.2	1.1	1.1	1.1
612	1.2	1.2	1.2	1.1	1.1	1.1	1.1	1.1	1.1	1.1	1.1	1.1
613	0.7	0.7	0.7	0.7	0.7	0.7	0.7	0.7	0.7	0.7	0.7	0.7
614	0.7	0.7	0.7	0.7	0.7	0.7	0.7	0.7	0.7	0.7	0.7	0.7
615	0.8	0.8	0.8	0.8	0.7	0.7	0.7	0.7	0.7	0.7	0.7	0.7
616	0.8	0.8	0.8	0.8	0.8	0.8	0.8	0.8	0.8	0.8	0.8	0.7
617	0.9	0.9	0.9	0.9	0.8	0.8	0.8	0.8	0.8	0.8	0.8	0.8
618	0.9	0.9	0.9	0.9	0.9	0.9	0.9	0.9	0.9	0.8	0.8	0.8
619	0.9	0.9	0.9	0.9	0.9	0.9	0.9	0.9	0.9	0.9	0.9	0.9
620	1	1	1	1	1	1	0.9	0.9	0.9	0.9	0.9	0.9
621	1.1	1.1	1.1	1.1	1	1	1	1	1	1	1	1
622	1.1	1.1	1.1	1.1	1.1	1.1	1.1	1.1	1.1	1	1	1
623	1.1	1.1	1.1	1.1	1.1	1.1	1	1	1	1	1	1
624	1.1	1.1	1.1	1.1	1.1	1.1	1.1	1.1	1.1	1.1	1	1
625	1.2	1.2	1.1	1.1	1.1	1.1	1.1	1.1	1.1	1.1	1.1	1.1
626	1.2	1.2	1.1	1.1	1.1	1.1	1.1	1.1	1.1	1.1	1.1	1.1
627	1.2	1.2	1.2	1.1	1.1	1.1	1.1	1.1	1.1	1.1	1.1	1.1
628	1.2	1.2	1.2	1.2	1.2	1.2	1.2	1.1	1.1	1.1	1.1	1.1
629	1.2	1.2	1.2	1.2	1.2	1.1	1.1	1.1	1.1	1.1	1.1	1.1
630	1.2	1.2	1.2	1.2	1.1	1.1	1.1	1.1	1.1	1.1	1.1	1.1
631	0.7	0.7	0.7	0.7	0.7	0.7	0.7	0.7	0.7	0.7	0.7	0.7
632	0.7	0.7	0.7	0.7	0.7	0.7	0.7	0.7	0.7	0.7	0.7	0.7
633	0.8	0.8	0.8	0.8	0.8	0.8	0.8	0.8	0.7	0.7	0.7	0.7
634	0.8	0.8	0.8	0.8	0.8	0.8	0.8	0.8	0.8	0.7	0.7	0.7
635	0.9	0.8	0.8	0.8	0.8	0.8	0.8	0.8	0.8	0.8	0.8	0.8
636	0.9	0.9	0.9	0.9	0.9	0.9	0.9	0.8	0.8	0.8	0.8	0.8
637	0.9	0.9	0.9	0.9	0.9	0.9	0.9	0.9	0.9	0.9	0.9	0.9
638	1	1	1	0.9	0.9	0.9	0.9	0.9	0.9	0.9	0.9	0.9
639	1	1	1	1	1	1	1	1	1	0.9	0.9	0.9
640	1.1	1.1	1.1	1.1	1.1	1	1	1	1	1	1	1
641	1.1	1.1	1.1	1.1	1.1	1	1	1	1	1	1	1
642	1.1	1.1	1.1	1.1	1.1	1.1	1.1	1.1	1.1	1	1	1
643	1.2	1.1	1.1	1.1	1.1	1.1	1.1	1.1	1.1	1.1	1.1	1.1
644	1.2	1.2	1.1	1.1	1.1	1.1	1.1	1.1	1.1	1.1	1.1	1.1
645	1.2	1.2	1.1	1.1	1.1	1.1	1.1	1.1	1.1	1.1	1.1	1.1
646	1.2	1.2	1.2	1.1	1.1	1.1	1.1	1.1	1.1	1.1	1.1	1.1
647	1.6	1.5	1.5	1.5	1.5	1.5	1.5	1.5	1.4	1.4	1.4	1.4
648	1.2	1.2	1.2	1.2	1.1	1.1	1.1	1.1	1.1	1.1	1.1	1.1
649	0.7	0.7	0.7	0.7	0.7	0.6	0.6	0.6	0.6	0.6	0.6	0.6
650	0.8	0.8	0.8	0.8	0.8	0.7	0.7	0.7	0.7	0.7	0.7	0.7
651	0.8	0.8	0.8	0.8	0.8	0.8	0.8	0.8	0.8	0.8	0.8	0.7
652	0.8	0.8	0.8	0.8	0.8	0.8	0.8	0.8	0.7	0.7	0.7	0.7
653	0.8	0.8	0.8	0.8	0.8	0.8	0.8	0.8	0.8	0.8	0.8	0.8
654	0.9	0.9	0.9	0.9	0.8	0.8	0.8	0.8	0.8	0.8	0.8	0.8
655	0.9	0.9	0.9	0.9	0.9	0.9	0.9	0.9	0.9	0.9	0.9	0.9
656	1	1	1	0.9	0.9	0.9	0.9	0.9	0.9	0.9	0.9	0.9
657	1	1	1	1	1	1	1	0.9	0.9	0.9	0.9	0.9
658	1	1	1	1	1	1	1	1	1	1	1	1
659	1.1	1.1	1.1	1.1	1.1	1	1	1	1	1	1	1
660	1.1	1.1	1.1	1.1	1.1	1.1	1.1	1.1	1	1	1	1
661	1.1	1.1	1.1	1.1	1.1	1.1	1.1	1.1	1.1	1.1	1.1	1
662	1.1	1.1	1.1	1.1	1.1	1.1	1.1	1.1	1.1	1.1	1.1	1.1
663	1.2	1.1	1.1	1.1	1.1	1.1	1.1	1.1	1.1	1.1	1.1	1.1
664	1.2	1.2	1.1	1.1	1.1	1.1	1.1	1.1	1.1	1.1	1.1	1.1
665	1.7	1.7	1.7	1.6	1.6	1.6	1.6	1.6	1.6	1.5	1.5	1.5
666	1.6	1.6	1.6	1.6	1.5	1.5	1.5	1.5	1.5	1.5	1.4	1.4
667	0.7	0.7	0.7	0.7	0.7	0.7	0.7	0.7	0.7	0.7	0.7	0.7
668	0.8	0.8	0.7	0.7	0.7	0.7	0.7	0.7	0.7	0.7	0.7	0.7
669	0.8	0.8	0.8	0.8	0.8	0.8	0.8	0.8	0.7	0.7	0.7	0.7
670	0.8	0.8	0.8	0.8	0.8	0.8	0.8	0.8	0.7	0.7	0.7	0.7
671	0.8	0.8	0.8	0.8	0.8	0.8	0.8	0.8	0.8	0.8	0.8	0.8
672	0.9	0.9	0.9	0.8	0.8	0.8	0.8	0.8	0.8	0.8	0.8	0.8
673	0.9	0.9	0.9	0.9	0.9	0.9	0.9	0.9	0.9	0.8	0.8	0.8
674	0.9	0.9	0.9	0.9	0.9	0.9	0.9	0.9	0.9	0.9	0.9	0.9
675	1	1	1	1	1	1	0.9	0.9	0.9	0.9	0.9	0.9
676	1	1	1	1	1	1	1	1	1	1	1	0.9
677	1.1	1.1	1.1	1	1	1	1	1	1	1	1	1
678	1.1	1.1	1.1	1.1	1.1	1.1	1.1	1	1	1	1	1
679	1.1	1.1	1.1	1.1	1.1	1.1	1.1	1.1	1.1	1.1	1	1
680	1.1	1.1	1.1	1.1	1.1	1.1	1.1	1.1	1.1	1.1	1.1	1
681	1.1	1.1	1.1	1.1	1.1	1.1	1.1	1.1	1.1	1.1	1.1	1.1
682	1.2	1.1	1.1	1.1	1.1	1.1	1.1	1.1	1.1	1.1	1.1	1.1
683	1.8	1.8	1.7	1.7	1.7	1.7	1.7	1.6	1.6	1.6	1.6	1.6
684	1.6	1.5	1.5	1.5	1.5	1.5	1.5	1.5	1.4	1.4	1.4	1.4
685	0.7	0.7	0.7	0.7	0.7	0.7	0.7	0.7	0.7	0.7	0.6	0.6
686	0.8	0.8	0.8	0.8	0.7	0.7	0.7	0.7	0.7	0.7	0.7	0.7
687	0.8	0.7	0.7	0.7	0.7	0.7	0.7	0.7	0.7	0.7	0.7	0.7
688	0.8	0.8	0.8	0.8	0.8	0.8	0.8	0.7	0.7	0.7	0.7	0.7
689	0.8	0.8	0.8	0.8	0.8	0.8	0.8	0.8	0.8	0.8	0.8	0.8
690	0.9	0.9	0.9	0.8	0.8	0.8	0.8	0.8	0.8	0.8	0.8	0.8
691	0.9	0.9	0.9	0.9	0.9	0.9	0.9	0.9	0.9	0.9	0.8	0.8
692	0.9	0.9	0.9	0.9	0.9	0.9	0.9	0.9	0.9	0.9	0.9	0.9
693	1	1	1	1	1	0.9	0.9	0.9	0.9	0.9	0.9	0.9
694	1	1	1	1	1	1	1	1	1	1	0.9	0.9
695	1.1	1.1	1	1	1	1	1	1	1	1	1	1
696	1.1	1.1	1.1	1.1	1.1	1.1	1	1	1	1	1	1
697	1.1	1.1	1.1	1.1	1.1	1.1	1.1	1.1	1	1	1	1
698	1.1	1.1	1.1	1.1	1.1	1.1	1.1	1.1	1.1	1.1	1	1
699	1.1	1.1	1.1	1.1	1.1	1.1	1.1	1.1	1.1	1.1	1.1	1
700	1.2	1.1	1.1	1.1	1.1	1.1	1.1	1.1	1.1	1.1	1.1	1.1
701	2.6	2.6	2.6	2.5	2.5	2.4	2.4	2.3	2.3	2.3	2.2	2.2
702	1.7	1.7	1.7	1.6	1.6	1.6	1.6	1.6	1.6	1.5	1.5	1.5
703	1.6	1.6	1.6	1.6	1.6	1.5	1.5	1.5	1.5	1.5	1.5	1.5
704	1.8	1.7	1.7	1.7	1.7	1.7	1.6	1.6	1.6	1.6	1.6	1.6
705	2.2	2.1	2.1	2.1	2.1	2	2	2	1.9	1.9	1.9	1.9
706	1.2	1.2	1.2	1.2	1.2	1.1	1.1	1.1	1.1	1.1	1.1	1.1
707	1.2	1.2	1.2	1.2	1.1	1.1	1.1	1.1	1.1	1.1	1.1	1.1
708	1.2	1.2	1.2	1.1	1.1	1.1	1.1	1.1	1.1	1.1	1.1	1.1
709	1	1	1	1	1	0.9	0.9	0.9	0.9	0.9	0.9	0.9
710	1	1	1	1	0.9	0.9	0.9	0.9	0.9	0.9	0.9	0.9
711	0.8	0.8	0.8	0.7	0.7	0.7	0.7	0.7	0.7	0.7	0.7	0.7
712	0.8	0.8	0.8	0.8	0.8	0.8	0.8	0.8	0.7	0.7	0.7	0.7
713	0.8	0.8	0.8	0.8	0.8	0.8	0.8	0.8	0.8	0.8	0.8	0.8
714	0.9	0.9	0.9	0.8	0.8	0.8	0.8	0.8	0.8	0.8	0.8	0.8
715	0.9	0.9	0.9	0.9	0.9	0.9	0.9	0.9	0.9	0.8	0.8	0.8
716	0.9	0.9	0.9	0.9	0.9	0.9	0.9	0.9	0.9	0.9	0.9	0.9
717	1	1	1	1	1	0.9	0.9	0.9	0.9	0.9	0.9	0.9
718	1	1	1	1	1	1	1	1	1	1	0.9	0.9
719	1.1	1.1	1	1	1	1	1	1	1	1	1	1
720	1.1	1.1	1.1	1.1	1.1	1.1	1	1	1	1	1	1
721	1.1	1.1	1.1	1.1	1.1	1.1	1.1	1.1	1	1	1	1
722	1.1	1.1	1.1	1.1	1.1	1.1	1.1	1.1	1	1	1	1
723	1.1	1.1	1.1	1.1	1.1	1.1	1.1	1.1	1.1	1	1	1
724	1.1	1.1	1.1	1.1	1.1	1.1	1.1	1.1	1.1	1.1	1.1	1.1
725	3.5	3.4	3.3	3.3	3.2	3.1	3.1	3	2.9	2.9	2.8	2.8
726	1.8	1.8	1.8	1.8	1.8	1.7	1.7	1.7	1.7	1.7	1.6	1.6
727	1.8	1.7	1.7	1.7	1.7	1.7	1.6	1.6	1.6	1.6	1.6	1.5
728	1.8	1.7	1.7	1.7	1.7	1.7	1.6	1.6	1.6	1.6	1.6	1.5
729	1.7	1.7	1.7	1.6	1.6	1.6	1.6	1.6	1.5	1.5	1.5	1.5
730	1.6	1.5	1.5	1.5	1.5	1.5	1.5	1.5	1.4	1.4	1.4	1.4
731	1.2	1.2	1.2	1.2	1.1	1.1	1.1	1.1	1.1	1.1	1.1	1.1
732	1.2	1.2	1.2	1.2	1.1	1.1	1.1	1.1	1.1	1.1	1.1	1.1
733	1	1	1	1	1	1	0.9	0.9	0.9	0.9	0.9	0.9
734	1	1	1	1	0.9	0.9	0.9	0.9	0.9	0.9	0.9	0.9
735	1	1	1	1	1	1	1	0.9	0.9	0.9	0.9	0.9
736	0.9	0.9	0.9	0.9	0.9	0.8	0.8	0.8	0.8	0.8	0.8	0.8
737	0.8	0.8	0.8	0.8	0.8	0.8	0.8	0.8	0.8	0.8	0.8	0.8
738	0.9	0.9	0.8	0.8	0.8	0.8	0.8	0.8	0.8	0.8	0.8	0.8
739	0.9	0.9	0.9	0.9	0.9	0.9	0.9	0.9	0.8	0.8	0.8	0.8
740	0.9	0.9	0.9	0.9	0.9	0.9	0.9	0.9	0.9	0.9	0.9	0.9
741	1	1	1	1	1	0.9	0.9	0.9	0.9	0.9	0.9	0.9
742	1	1	1	1	1	1	1	1	1	1	0.9	0.9
743	1.1	1.1	1.1	1.1	1.1	1.1	1.1	1.1	1.1	1.1	1	1
744	1.1	1.1	1.1	1.1	1.1	1.1	1.1	1.1	1	1	1	1
745	1.1	1.1	1.1	1.1	1.1	1.1	1.1	1.1	1	1	1	1
746	1.1	1.1	1.1	1.1	1.1	1.1	1.1	1.1	1	1	1	1
747	1.1	1.1	1.1	1.1	1.1	1.1	1.1	1.1	1	1	1	1
748	1.1	1.1	1.1	1.1	1.1	1.1	1.1	1.1	1.1	1.1	1	1
749	1.8	1.8	1.7	1.7	1.7	1.7	1.7	1.6	1.6	1.6	1.6	1.6
750	1.8	1.8	1.8	1.7	1.7	1.7	1.7	1.7	1.6	1.6	1.6	1.6
751	1.8	1.8	1.8	1.7	1.7	1.7	1.7	1.7	1.6	1.6	1.6	1.6
752	1.8	1.8	1.7	1.7	1.7	1.7	1.7	1.6	1.6	1.6	1.6	1.6
753	1.7	1.7	1.6	1.6	1.6	1.6	1.6	1.5	1.5	1.5	1.5	1.5
754	1.6	1.6	1.6	1.6	1.5	1.5	1.5	1.5	1.5	1.5	1.5	1.4
755	1.2	1.2	1.2	1.1	1.1	1.1	1.1	1.1	1.1	1.1	1.1	1.1
756	1.2	1.2	1.1	1.1	1.1	1.1	1.1	1.1	1.1	1.1	1.1	1.1
757	0.9	0.9	0.9	0.9	0.9	0.9	0.9	0.9	0.9	0.9	0.8	0.8
758	0.7	0.7	0.7	0.7	0.7	0.7	0.7	0.7	0.7	0.7	0.7	0.6
759	0.9	0.9	0.9	0.9	0.9	0.9	0.9	0.9	0.9	0.9	0.9	0.9
760	1.1	1.1	1.1	1.1	1.1	1.1	1.1	1.1	1	1	1	1
761	1	1	1	1	1	1	1	0.9	0.9	0.9	0.9	0.9
762	1.1	1.1	1.1	1.1	1	1	1	1	1	1	1	1
763	1.2	1.2	1.2	1.2	1.2	1.2	1.2	1.1	1.1	1.1	1.1	1.1
764	1.3	1.3	1.3	1.3	1.3	1.3	1.3	1.2	1.2	1.2	1.2	1.2
765	1.4	1.4	1.4	1.3	1.3	1.3	1.3	1.3	1.3	1.3	1.2	1.2
766	1.4	1.4	1.3	1.3	1.3	1.3	1.3	1.3	1.3	1.3	1.2	1.2
767	1.6	1.5	1.5	1.5	1.5	1.5	1.5	1.4	1.4	1.4	1.4	1.4
768	1.5	1.5	1.5	1.5	1.5	1.5	1.4	1.4	1.4	1.4	1.4	1.4
769	1.1	1.1	1.1	1.1	1.1	1.1	1.1	1.1	1	1	1	1
770	1.1	1.1	1.1	1.1	1.1	1.1	1.1	1.1	1	1	1	1
771	1.1	1.1	1.1	1.1	1.1	1.1	1.1	1.1	1.1	1	1	1
772	1.1	1.1	1.1	1.1	1.1	1.1	1.1	1.1	1.1	1.1	1	1
773	1.5	1.5	1.5	1.5	1.5	1.5	1.4	1.4	1.4	1.4	1.4	1.4
774	1.8	1.7	1.7	1.7	1.7	1.7	1.6	1.6	1.6	1.6	1.6	1.6
775	1.8	1.8	1.8	1.7	1.7	1.7	1.7	1.7	1.6	1.6	1.6	1.6
776	1.8	1.8	1.8	1.8	1.7	1.7	1.7	1.7	1.7	1.6	1.6	1.6
777	1.6	1.6	1.6	1.6	1.6	1.6	1.5	1.5	1.5	1.5	1.5	1.5
778	1.3	1.3	1.3	1.3	1.3	1.2	1.2	1.2	1.2	1.2	1.2	1.2
779	1.2	1.2	1.1	1.1	1.1	1.1	1.1	1.1	1.1	1.1	1.1	1.1
780	1.2	1.1	1.1	1.1	1.1	1.1	1.1	1.1	1.1	1.1	1.1	1.1
781	1	1	1	0.9	0.9	0.9	0.9	0.9	0.9	0.9	0.9	0.9
782	0.7	0.7	0.7	0.7	0.7	0.7	0.7	0.7	0.7	0.6	0.6	0.6
783	0.8	0.8	0.8	0.8	0.8	0.8	0.8	0.8	0.8	0.8	0.8	0.8
784	1.1	1.1	1.1	1.1	1.1	1.1	1.1	1	1	1	1	1
785	1.2	1.1	1.1	1.1	1.1	1.1	1.1	1.1	1.1	1.1	1	1
786	1.1	1.1	1.1	1.1	1.1	1.1	1	1	1	1	1	1
787	1.3	1.3	1.3	1.2	1.2	1.2	1.2	1.2	1.2	1.2	1.2	1.1
788	1.4	1.4	1.4	1.3	1.3	1.3	1.3	1.3	1.3	1.3	1.2	1.2
789	1.5	1.4	1.4	1.4	1.4	1.4	1.4	1.3	1.3	1.3	1.3	1.3
790	1.5	1.5	1.5	1.5	1.4	1.4	1.4	1.4	1.4	1.4	1.4	1.3
791	1.6	1.6	1.5	1.5	1.5	1.5	1.5	1.5	1.4	1.4	1.4	1.4
792	1.6	1.6	1.5	1.5	1.5	1.5	1.5	1.5	1.4	1.4	1.4	1.4
793	1.6	1.5	1.5	1.5	1.5	1.5	1.5	1.4	1.4	1.4	1.4	1.4
794	1.5	1.5	1.5	1.5	1.4	1.4	1.4	1.4	1.4	1.4	1.4	1.3
795	1.3	1.3	1.2	1.2	1.2	1.2	1.2	1.2	1.2	1.2	1.2	1.2
796	1.1	1.1	1.1	1.1	1.1	1.1	1.1	1.1	1.1	1.1	1	1
797	1.5	1.5	1.5	1.5	1.4	1.4	1.4	1.4	1.4	1.4	1.4	1.3
798	1.4	1.4	1.4	1.4	1.4	1.3	1.3	1.3	1.3	1.3	1.3	1.3
799	1.4	1.4	1.4	1.4	1.4	1.3	1.3	1.3	1.3	1.3	1.3	1.3
800	1.7	1.7	1.7	1.7	1.6	1.6	1.6	1.6	1.6	1.5	1.5	1.5
801	1.7	1.7	1.7	1.7	1.7	1.6	1.6	1.6	1.6	1.6	1.5	1.5
802	1.5	1.5	1.5	1.5	1.5	1.5	1.4	1.4	1.4	1.4	1.4	1.4
803	1.2	1.2	1.2	1.1	1.1	1.1	1.1	1.1	1.1	1.1	1.1	1.1
804	1.2	1.2	1.2	1.1	1.1	1.1	1.1	1.1	1.1	1.1	1.1	1.1
805	1	1	0.9	0.9	0.9	0.9	0.9	0.9	0.9	0.9	0.9	0.9
806	0.7	0.7	0.7	0.7	0.7	0.7	0.7	0.7	0.6	0.6	0.6	0.6
807	0.7	0.7	0.7	0.7	0.7	0.7	0.7	0.7	0.7	0.7	0.7	0.7
808	0.8	0.8	0.8	0.8	0.7	0.7	0.7	0.7	0.7	0.7	0.7	0.7
809	1.1	1.1	1.1	1.1	1.1	1.1	1.1	1	1	1	1	1
810	1.2	1.2	1.1	1.1	1.1	1.1	1.1	1.1	1.1	1.1	1	1
811	1.3	1.3	1.3	1.3	1.3	1.2	1.2	1.2	1.2	1.2	1.2	1.2
812	1.4	1.4	1.4	1.3	1.3	1.3	1.3	1.3	1.3	1.3	1.2	1.2
813	1.4	1.4	1.4	1.4	1.4	1.3	1.3	1.3	1.3	1.3	1.3	1.3
814	1.5	1.5	1.5	1.5	1.4	1.4	1.4	1.4	1.4	1.4	1.3	1.3
815	1.5	1.5	1.5	1.5	1.5	1.4	1.4	1.4	1.4	1.4	1.4	1.4
816	1.6	1.6	1.6	1.5	1.5	1.5	1.5	1.5	1.5	1.4	1.4	1.4
817	1.7	1.6	1.6	1.6	1.6	1.6	1.5	1.5	1.5	1.5	1.5	1.5
818	1.6	1.5	1.5	1.5	1.5	1.5	1.5	1.4	1.4	1.4	1.4	1.4
819	1.2	1.2	1.2	1.1	1.1	1.1	1.1	1.1	1.1	1.1	1.1	1.1
820	1.3	1.3	1.3	1.3	1.3	1.2	1.2	1.2	1.2	1.2	1.2	1.2
821	1.6	1.6	1.6	1.6	1.6	1.6	1.5	1.5	1.5	1.5	1.5	1.5
822	1.7	1.7	1.7	1.6	1.6	1.6	1.6	1.6	1.5	1.5	1.5	1.5
823	1.5	1.5	1.4	1.4	1.4	1.4	1.4	1.4	1.4	1.3	1.3	1.3
824	1.3	1.3	1.3	1.3	1.3	1.3	1.3	1.2	1.2	1.2	1.2	1.2
825	1.2	1.2	1.2	1.1	1.1	1.1	1.1	1.1	1.1	1.1	1.1	1.1
826	1.6	1.6	1.6	1.6	1.5	1.5	1.5	1.5	1.5	1.5	1.4	1.4
827	1.6	1.6	1.6	1.6	1.6	1.5	1.5	1.5	1.5	1.5	1.5	1.5
828	1.2	1.2	1.2	1.2	1.1	1.1	1.1	1.1	1.1	1.1	1.1	1.1
829	1	1	1	1	1	1	1	0.9	0.9	0.9	0.9	0.9
830	1	1	1	1	1	1	1	1	0.9	0.9	0.9	0.9
831	1.1	1.1	1.1	1.1	1.1	1.1	1.1	1	1	1	1	1
832	1	1	1	1	1	1	1	1	0.9	0.9	0.9	0.9
833	1	1	1	1	1	1	1	1	1	1	0.9	0.9
834	1.2	1.2	1.1	1.1	1.1	1.1	1.1	1.1	1.1	1.1	1.1	1
835	1.3	1.3	1.3	1.3	1.3	1.2	1.2	1.2	1.2	1.2	1.2	1.2
836	1.4	1.4	1.3	1.3	1.3	1.3	1.3	1.3	1.3	1.2	1.2	1.2
837	1.4	1.4	1.4	1.4	1.3	1.3	1.3	1.3	1.3	1.3	1.3	1.2
838	1.5	1.5	1.4	1.4	1.4	1.4	1.4	1.4	1.4	1.3	1.3	1.3
839	1.3	1.3	1.3	1.3	1.3	1.2	1.2	1.2	1.2	1.2	1.2	1.2
840	1.4	1.4	1.4	1.4	1.4	1.4	1.3	1.3	1.3	1.3	1.3	1.3
841	1.5	1.5	1.5	1.5	1.5	1.4	1.4	1.4	1.4	1.4	1.4	1.4
842	1.4	1.4	1.4	1.4	1.4	1.3	1.3	1.3	1.3	1.3	1.3	1.3
843	1.1	1.1	1.1	1.1	1.1	1.1	1	1	1	1	1	1
844	1.1	1.1	1.1	1.1	1.1	1.1	1.1	1	1	1	1	1
845	1.5	1.5	1.5	1.5	1.5	1.5	1.4	1.4	1.4	1.4	1.4	1.4
846	1.6	1.6	1.6	1.6	1.5	1.5	1.5	1.5	1.5	1.5	1.4	1.4
847	1.7	1.7	1.7	1.6	1.6	1.6	1.6	1.6	1.6	1.5	1.5	1.5
848	1.6	1.6	1.6	1.5	1.5	1.5	1.5	1.5	1.5	1.5	1.4	1.4
849	1.5	1.5	1.5	1.5	1.5	1.4	1.4	1.4	1.4	1.4	1.4	1.4
850	1.7	1.7	1.7	1.6	1.6	1.6	1.6	1.6	1.6	1.5	1.5	1.5
851	1.8	1.8	1.8	1.7	1.7	1.7	1.7	1.7	1.6	1.6	1.6	1.6
852	1.5	1.5	1.5	1.5	1.5	1.4	1.4	1.4	1.4	1.4	1.4	1.4
853	1	1	1	1	1	1	1	1	1	0.9	0.9	0.9
854	1.1	1.1	1.1	1	1	1	1	1	1	1	1	1
855	1.1	1.1	1.1	1.1	1.1	1	1	1	1	1	1	1
856	1.1	1.1	1.1	1.1	1.1	1.1	1.1	1.1	1	1	1	1
857	1.2	1.2	1.2	1.2	1.2	1.1	1.1	1.1	1.1	1.1	1.1	1.1
858	1.2	1.2	1.2	1.2	1.2	1.1	1.1	1.1	1.1	1.1	1.1	1.1
859	1.3	1.3	1.3	1.3	1.3	1.3	1.2	1.2	1.2	1.2	1.2	1.2
860	1.4	1.4	1.4	1.3	1.3	1.3	1.3	1.3	1.3	1.2	1.2	1.2
861	1.4	1.4	1.4	1.3	1.3	1.3	1.3	1.3	1.3	1.3	1.2	1.2
862	1.4	1.4	1.4	1.4	1.4	1.3	1.3	1.3	1.3	1.3	1.3	1.3
863	1.5	1.5	1.5	1.4	1.4	1.4	1.4	1.4	1.4	1.3	1.3	1.3
864	1.5	1.5	1.5	1.5	1.5	1.5	1.4	1.4	1.4	1.4	1.4	1.4
865	1.5	1.5	1.5	1.5	1.5	1.4	1.4	1.4	1.4	1.4	1.4	1.4
866	1.5	1.5	1.5	1.4	1.4	1.4	1.4	1.4	1.4	1.4	1.3	1.3
867	1.5	1.4	1.4	1.4	1.4	1.4	1.4	1.3	1.3	1.3	1.3	1.3
868	1.5	1.5	1.5	1.5	1.5	1.5	1.4	1.4	1.4	1.4	1.4	1.4
869	1.7	1.6	1.6	1.6	1.6	1.6	1.5	1.5	1.5	1.5	1.5	1.5
870	1.7	1.7	1.6	1.6	1.6	1.6	1.6	1.5	1.5	1.5	1.5	1.5
871	1.7	1.7	1.7	1.7	1.7	1.6	1.6	1.6	1.6	1.6	1.5	1.5
872	1.7	1.7	1.7	1.7	1.6	1.6	1.6	1.6	1.6	1.5	1.5	1.5
873	1.7	1.6	1.6	1.6	1.6	1.6	1.5	1.5	1.5	1.5	1.5	1.5
874	1.8	1.7	1.7	1.7	1.7	1.7	1.6	1.6	1.6	1.6	1.6	1.6
875	1.8	1.8	1.7	1.7	1.7	1.7	1.7	1.6	1.6	1.6	1.6	1.6
876	1.7	1.7	1.7	1.7	1.7	1.6	1.6	1.6	1.6	1.6	1.5	1.5
877	1.1	1.1	1	1	1	1	1	1	1	1	0.9	0.9
878	1.1	1.1	1.1	1.1	1.1	1	1	1	1	1	1	1
879	1.2	1.2	1.2	1.1	1.1	1.1	1.1	1.1	1.1	1.1	1	1
880	1.2	1.2	1.2	1.2	1.2	1.2	1.1	1.1	1.1	1.1	1.1	1.1
881	1.3	1.2	1.2	1.2	1.2	1.2	1.2	1.2	1.1	1.1	1.1	1.1
882	1.3	1.3	1.3	1.3	1.2	1.2	1.2	1.2	1.2	1.2	1.2	1.1
883	1.4	1.3	1.3	1.3	1.3	1.3	1.3	1.2	1.2	1.2	1.2	1.2
884	1.4	1.4	1.4	1.4	1.3	1.3	1.3	1.3	1.3	1.3	1.3	1.2
885	1.4	1.4	1.4	1.4	1.4	1.4	1.3	1.3	1.3	1.3	1.3	1.3
886	1.5	1.5	1.5	1.4	1.4	1.4	1.4	1.4	1.4	1.3	1.3	1.3
887	1.5	1.5	1.5	1.5	1.5	1.4	1.4	1.4	1.4	1.4	1.4	1.3
888	1.6	1.6	1.5	1.5	1.5	1.5	1.5	1.4	1.4	1.4	1.4	1.4
889	1.6	1.6	1.6	1.6	1.5	1.5	1.5	1.5	1.5	1.5	1.4	1.4
890	1.6	1.6	1.6	1.6	1.6	1.5	1.5	1.5	1.5	1.5	1.5	1.4
891	1.6	1.6	1.5	1.5	1.5	1.5	1.5	1.5	1.4	1.4	1.4	1.4
892	1.5	1.5	1.5	1.5	1.5	1.4	1.4	1.4	1.4	1.4	1.4	1.4
893	1.7	1.7	1.7	1.6	1.6	1.6	1.6	1.6	1.5	1.5	1.5	1.5
894	1.7	1.7	1.7	1.6	1.6	1.6	1.6	1.6	1.6	1.5	1.5	1.5
895	1.7	1.7	1.7	1.6	1.6	1.6	1.6	1.6	1.5	1.5	1.5	1.5
896	1.7	1.6	1.6	1.6	1.6	1.6	1.5	1.5	1.5	1.5	1.5	1.5
897	1.7	1.6	1.6	1.6	1.6	1.6	1.6	1.5	1.5	1.5	1.5	1.5
898	1.8	1.8	1.8	1.7	1.7	1.7	1.7	1.6	1.6	1.6	1.6	1.6
899	1.8	1.8	1.8	1.8	1.7	1.7	1.7	1.7	1.6	1.6	1.6	1.6
900	1.8	1.8	1.8	1.7	1.7	1.7	1.7	1.7	1.6	1.6	1.6	1.6
901	1.1	1.1	1.1	1.1	1.1	1.1	1	1	1	1	1	1
902	1.2	1.2	1.1	1.1	1.1	1.1	1.1	1.1	1.1	1.1	1	1
903	1.2	1.2	1.2	1.2	1.2	1.2	1.1	1.1	1.1	1.1	1.1	1.1
904	1.3	1.2	1.2	1.2	1.2	1.2	1.2	1.2	1.1	1.1	1.1	1.1
905	1.3	1.3	1.3	1.2	1.2	1.2	1.2	1.2	1.2	1.2	1.1	1.1
906	1.3	1.3	1.3	1.3	1.3	1.3	1.3	1.2	1.2	1.2	1.2	1.2
907	1.4	1.4	1.4	1.3	1.3	1.3	1.3	1.3	1.3	1.2	1.2	1.2
908	1.4	1.4	1.4	1.4	1.4	1.3	1.3	1.3	1.3	1.3	1.3	1.3
909	1.5	1.4	1.4	1.4	1.4	1.4	1.4	1.3	1.3	1.3	1.3	1.3
910	1.5	1.5	1.5	1.4	1.4	1.4	1.4	1.4	1.4	1.3	1.3	1.3
911	1.6	1.5	1.5	1.5	1.5	1.5	1.4	1.4	1.4	1.4	1.4	1.4
912	1.6	1.6	1.6	1.5	1.5	1.5	1.5	1.5	1.5	1.4	1.4	1.4
913	1.6	1.6	1.6	1.6	1.6	1.5	1.5	1.5	1.5	1.5	1.4	1.4
914	1.6	1.6	1.6	1.6	1.6	1.5	1.5	1.5	1.5	1.5	1.4	1.4
915	1.6	1.6	1.6	1.5	1.5	1.5	1.5	1.5	1.5	1.4	1.4	1.4
916	1.6	1.6	1.5	1.5	1.5	1.5	1.5	1.5	1.4	1.4	1.4	1.4
917	1.6	1.6	1.6	1.6	1.6	1.5	1.5	1.5	1.5	1.5	1.5	1.4
918	1.7	1.6	1.6	1.6	1.6	1.6	1.5	1.5	1.5	1.5	1.5	1.5
919	1.7	1.6	1.6	1.6	1.6	1.6	1.6	1.5	1.5	1.5	1.5	1.5
920	1.7	1.6	1.6	1.6	1.6	1.6	1.6	1.5	1.5	1.5	1.5	1.5
921	1.7	1.7	1.7	1.6	1.6	1.6	1.6	1.6	1.5	1.5	1.5	1.5
922	1.8	1.8	1.7	1.7	1.7	1.7	1.7	1.6	1.6	1.6	1.6	1.6
923	1.8	1.8	1.8	1.8	1.7	1.7	1.7	1.7	1.7	1.6	1.6	1.6
924	2.6	2.5	2.5	2.4	2.4	2.3	2.3	2.3	2.2	2.2	2.2	2.1
925	1.2	1.2	1.1	1.1	1.1	1.1	1.1	1.1	1.1	1	1	1
926	1.4	1.3	1.3	1.3	1.3	1.3	1.2	1.2	1.2	1.2	1.2	1.2
927	1.7	1.6	1.6	1.6	1.6	1.5	1.5	1.5	1.5	1.4	1.4	1.4
928	1.7	1.6	1.6	1.6	1.6	1.5	1.5	1.5	1.5	1.4	1.4	1.4
929	1.3	1.3	1.3	1.3	1.3	1.3	1.2	1.2	1.2	1.2	1.2	1.2
930	1.4	1.4	1.4	1.3	1.3	1.3	1.3	1.3	1.3	1.2	1.2	1.2
931	1.4	1.4	1.4	1.4	1.3	1.3	1.3	1.3	1.3	1.3	1.2	1.2
932	1.5	1.4	1.4	1.4	1.4	1.4	1.3	1.3	1.3	1.3	1.3	1.3
933	1.5	1.5	1.4	1.4	1.4	1.4	1.4	1.3	1.3	1.3	1.3	1.3
934	1.5	1.5	1.5	1.5	1.4	1.4	1.4	1.4	1.4	1.3	1.3	1.3
935	1.6	1.5	1.5	1.5	1.5	1.5	1.4	1.4	1.4	1.4	1.4	1.4
936	1.6	1.6	1.6	1.5	1.5	1.5	1.5	1.5	1.4	1.4	1.4	1.4
937	1.6	1.6	1.6	1.6	1.5	1.5	1.5	1.5	1.5	1.4	1.4	1.4
938	1.6	1.6	1.6	1.6	1.5	1.5	1.5	1.5	1.5	1.5	1.4	1.4
939	1.6	1.6	1.6	1.6	1.5	1.5	1.5	1.5	1.5	1.4	1.4	1.4
940	1.6	1.6	1.6	1.5	1.5	1.5	1.5	1.5	1.5	1.4	1.4	1.4
941	1.7	1.6	1.6	1.6	1.6	1.6	1.5	1.5	1.5	1.5	1.5	1.4
942	1.7	1.7	1.6	1.6	1.6	1.6	1.6	1.5	1.5	1.5	1.5	1.5
943	1.7	1.7	1.7	1.6	1.6	1.6	1.6	1.6	1.5	1.5	1.5	1.5
944	1.7	1.7	1.7	1.7	1.6	1.6	1.6	1.6	1.6	1.5	1.5	1.5
945	1.7	1.7	1.7	1.7	1.7	1.6	1.6	1.6	1.6	1.6	1.5	1.5
946	1.8	1.8	1.7	1.7	1.7	1.7	1.7	1.6	1.6	1.6	1.6	1.6
947	2.7	2.6	2.6	2.5	2.5	2.4	2.4	2.3	2.3	2.3	2.2	2.2
948	2.9	2.9	2.8	2.8	2.7	2.7	2.6	2.6	2.5	2.5	2.4	2.4
949	1.6	1.5	1.5	1.5	1.5	1.4	1.4	1.4	1.4	1.4	1.3	1.3
950	1.7	1.7	1.6	1.6	1.6	1.5	1.5	1.5	1.5	1.5	1.4	1.4
951	1.7	1.7	1.7	1.6	1.6	1.6	1.6	1.5	1.5	1.5	1.5	1.4
952	1.6	1.5	1.5	1.5	1.5	1.4	1.4	1.4	1.4	1.4	1.3	1.3
953	1.6	1.6	1.5	1.5	1.5	1.5	1.4	1.4	1.4	1.4	1.4	1.3
954	1.5	1.5	1.5	1.5	1.5	1.4	1.4	1.4	1.4	1.4	1.3	1.3
955	1.4	1.4	1.4	1.4	1.3	1.3	1.3	1.3	1.3	1.3	1.3	1.2
956	1.4	1.4	1.4	1.4	1.4	1.3	1.3	1.3	1.3	1.3	1.3	1.3
957	1.5	1.4	1.4	1.4	1.4	1.4	1.4	1.3	1.3	1.3	1.3	1.3
958	1.5	1.5	1.5	1.4	1.4	1.4	1.4	1.4	1.4	1.3	1.3	1.3
959	1.5	1.5	1.5	1.5	1.5	1.4	1.4	1.4	1.4	1.4	1.4	1.3
960	1.6	1.5	1.5	1.5	1.5	1.5	1.5	1.4	1.4	1.4	1.4	1.4
961	1.6	1.6	1.6	1.5	1.5	1.5	1.5	1.5	1.4	1.4	1.4	1.4
962	1.6	1.6	1.6	1.5	1.5	1.5	1.5	1.5	1.4	1.4	1.4	1.4
963	1.6	1.6	1.6	1.6	1.5	1.5	1.5	1.5	1.5	1.4	1.4	1.4
964	1.6	1.6	1.6	1.6	1.5	1.5	1.5	1.5	1.5	1.4	1.4	1.4
965	1.6	1.6	1.6	1.6	1.6	1.5	1.5	1.5	1.5	1.5	1.5	1.4
966	1.7	1.7	1.6	1.6	1.6	1.6	1.6	1.5	1.5	1.5	1.5	1.5
967	1.7	1.7	1.6	1.6	1.6	1.6	1.6	1.5	1.5	1.5	1.5	1.5
968	1.7	1.7	1.7	1.6	1.6	1.6	1.6	1.6	1.5	1.5	1.5	1.5
969	1.7	1.7	1.7	1.6	1.6	1.6	1.6	1.6	1.5	1.5	1.5	1.5
970	1.7	1.7	1.7	1.7	1.7	1.6	1.6	1.6	1.6	1.6	1.5	1.5
971	1.8	1.8	1.8	1.7	1.7	1.7	1.7	1.7	1.6	1.6	1.6	1.6
972	2.7	2.7	2.6	2.6	2.5	2.5	2.4	2.4	2.3	2.3	2.3	2.2
973	1.7	1.7	1.6	1.6	1.6	1.6	1.5	1.5	1.5	1.5	1.5	1.4
974	1.4	1.4	1.4	1.4	1.4	1.3	1.3	1.3	1.3	1.3	1.3	1.2
975	1.5	1.4	1.4	1.4	1.4	1.4	1.3	1.3	1.3	1.3	1.3	1.3
976	1.5	1.5	1.4	1.4	1.4	1.4	1.4	1.4	1.3	1.3	1.3	1.3
977	1.5	1.5	1.5	1.5	1.4	1.4	1.4	1.4	1.4	1.4	1.3	1.3
978	1.5	1.5	1.5	1.5	1.5	1.4	1.4	1.4	1.4	1.4	1.4	1.3
979	1.6	1.5	1.5	1.5	1.5	1.5	1.4	1.4	1.4	1.4	1.4	1.4
980	1.6	1.6	1.5	1.5	1.5	1.5	1.5	1.4	1.4	1.4	1.4	1.4
981	1.6	1.6	1.6	1.5	1.5	1.5	1.5	1.5	1.4	1.4	1.4	1.4
982	1.6	1.6	1.6	1.5	1.5	1.5	1.5	1.5	1.5	1.4	1.4	1.4
983	1.6	1.6	1.6	1.6	1.6	1.5	1.5	1.5	1.5	1.5	1.4	1.4
984	1.7	1.6	1.6	1.6	1.6	1.6	1.5	1.5	1.5	1.5	1.5	1.4
985	1.7	1.6	1.6	1.6	1.6	1.6	1.5	1.5	1.5	1.5	1.5	1.5
986	1.7	1.7	1.6	1.6	1.6	1.6	1.6	1.5	1.5	1.5	1.5	1.5
987	1.7	1.7	1.6	1.6	1.6	1.6	1.6	1.5	1.5	1.5	1.5	1.5
988	1.7	1.7	1.7	1.6	1.6	1.6	1.6	1.6	1.6	1.5	1.5	1.5
989	1.7	1.7	1.7	1.7	1.7	1.6	1.6	1.6	1.6	1.6	1.5	1.5
990	1.9	1.9	1.9	1.9	1.8	1.8	1.8	1.8	1.7	1.7	1.7	1.7
991	1.8	1.8	1.7	1.7	1.7	1.6	1.6	1.6	1.6	1.5	1.5	1.5
992	1.4	1.4	1.4	1.4	1.4	1.3	1.3	1.3	1.3	1.3	1.3	1.2
993	1.4	1.4	1.4	1.4	1.4	1.4	1.3	1.3	1.3	1.3	1.3	1.3
994	1.5	1.5	1.4	1.4	1.4	1.4	1.4	1.3	1.3	1.3	1.3	1.3
995	1.5	1.5	1.5	1.4	1.4	1.4	1.4	1.4	1.4	1.3	1.3	1.3
996	1.5	1.5	1.5	1.5	1.4	1.4	1.4	1.4	1.4	1.3	1.3	1.3
997	1.5	1.5	1.5	1.5	1.5	1.4	1.4	1.4	1.4	1.4	1.4	1.3
998	1.6	1.5	1.5	1.5	1.5	1.5	1.4	1.4	1.4	1.4	1.4	1.4
999	1.6	1.6	1.5	1.5	1.5	1.5	1.5	1.4	1.4	1.4	1.4	1.4
1000	1.6	1.6	1.6	1.5	1.5	1.5	1.5	1.5	1.4	1.4	1.4	1.4
1001	1.6	1.6	1.6	1.6	1.5	1.5	1.5	1.5	1.5	1.5	1.4	1.4
1002	1.6	1.6	1.6	1.6	1.6	1.5	1.5	1.5	1.5	1.5	1.4	1.4
1003	1.6	1.6	1.6	1.6	1.6	1.5	1.5	1.5	1.5	1.5	1.5	1.4
1004	1.6	1.6	1.6	1.6	1.6	1.5	1.5	1.5	1.5	1.5	1.5	1.4
1005	1.7	1.6	1.6	1.6	1.6	1.6	1.5	1.5	1.5	1.5	1.5	1.5
1006	1.7	1.7	1.6	1.6	1.6	1.6	1.6	1.5	1.5	1.5	1.5	1.5
1007	1.7	1.7	1.7	1.6	1.6	1.6	1.6	1.6	1.5	1.5	1.5	1.5
1008	1.8	1.7	1.7	1.7	1.7	1.6	1.6	1.6	1.6	1.6	1.5	1.5
1009	1.8	1.8	1.8	1.7	1.7	1.7	1.6	1.6	1.6	1.6	1.5	1.5
1010	1.7	1.7	1.6	1.6	1.6	1.6	1.5	1.5	1.5	1.5	1.5	1.4
1011	1.4	1.4	1.4	1.4	1.4	1.4	1.3	1.3	1.3	1.3	1.3	1.3
1012	1.5	1.4	1.4	1.4	1.4	1.4	1.4	1.3	1.3	1.3	1.3	1.3
1013	1.5	1.5	1.4	1.4	1.4	1.4	1.4	1.4	1.3	1.3	1.3	1.3
1014	1.5	1.5	1.5	1.4	1.4	1.4	1.4	1.4	1.3	1.3	1.3	1.3
1015	1.5	1.5	1.5	1.5	1.4	1.4	1.4	1.4	1.4	1.3	1.3	1.3
1016	1.5	1.5	1.5	1.5	1.4	1.4	1.4	1.4	1.4	1.4	1.3	1.3
1017	1.6	1.5	1.5	1.5	1.5	1.5	1.4	1.4	1.4	1.4	1.4	1.4
1018	1.6	1.6	1.5	1.5	1.5	1.5	1.5	1.4	1.4	1.4	1.4	1.4
1019	1.6	1.6	1.6	1.5	1.5	1.5	1.5	1.5	1.4	1.4	1.4	1.4
1020	1.6	1.6	1.6	1.6	1.5	1.5	1.5	1.5	1.5	1.4	1.4	1.4
1021	1.6	1.6	1.6	1.6	1.5	1.5	1.5	1.5	1.5	1.5	1.4	1.4
1022	1.6	1.6	1.6	1.6	1.6	1.5	1.5	1.5	1.5	1.5	1.4	1.4
1023	1.6	1.6	1.6	1.6	1.6	1.5	1.5	1.5	1.5	1.5	1.5	1.4
1024	1.7	1.6	1.6	1.6	1.6	1.6	1.5	1.5	1.5	1.5	1.5	1.5
1025	1.7	1.7	1.6	1.6	1.6	1.6	1.6	1.5	1.5	1.5	1.5	1.5
1026	1.7	1.7	1.7	1.7	1.6	1.6	1.6	1.6	1.6	1.5	1.5	1.5
1027	3.6	3.5	3.4	3.3	3.2	3.1	3	2.9	2.8	2.7	2.7	2.6
1028	1.8	1.8	1.7	1.7	1.7	1.6	1.6	1.6	1.6	1.5	1.5	1.5
1029	1.7	1.7	1.7	1.6	1.6	1.6	1.6	1.5	1.5	1.5	1.5	1.5
1030	1.5	1.5	1.5	1.5	1.4	1.4	1.4	1.4	1.4	1.3	1.3	1.3
1031	1.5	1.4	1.4	1.4	1.4	1.4	1.3	1.3	1.3	1.3	1.3	1.3
1032	1.5	1.5	1.4	1.4	1.4	1.4	1.4	1.3	1.3	1.3	1.3	1.3
1033	1.5	1.5	1.4	1.4	1.4	1.4	1.4	1.4	1.3	1.3	1.3	1.3
1034	1.5	1.5	1.5	1.4	1.4	1.4	1.4	1.4	1.4	1.3	1.3	1.3
1035	1.5	1.5	1.5	1.5	1.5	1.4	1.4	1.4	1.4	1.4	1.3	1.3
1036	1.6	1.5	1.5	1.5	1.5	1.5	1.4	1.4	1.4	1.4	1.4	1.4
1037	1.6	1.6	1.5	1.5	1.5	1.5	1.5	1.4	1.4	1.4	1.4	1.4
1038	1.6	1.6	1.6	1.5	1.5	1.5	1.5	1.5	1.4	1.4	1.4	1.4
1039	1.6	1.6	1.6	1.5	1.5	1.5	1.5	1.5	1.5	1.4	1.4	1.4
1040	1.6	1.6	1.6	1.6	1.5	1.5	1.5	1.5	1.5	1.5	1.4	1.4
1041	1.6	1.6	1.6	1.6	1.6	1.5	1.5	1.5	1.5	1.5	1.4	1.4
1042	1.6	1.6	1.6	1.6	1.6	1.5	1.5	1.5	1.5	1.5	1.5	1.4
1043	1.7	1.6	1.6	1.6	1.6	1.6	1.5	1.5	1.5	1.5	1.5	1.5
1044	1.7	1.7	1.7	1.6	1.6	1.6	1.6	1.6	1.5	1.5	1.5	1.5
1045	14.3	12.5	11.1	9.9	9	8.3	7.6	7.1	6.6	6.2	5.9	5.5
1046	5.9	5.6	5.3	5	4.8	4.6	4.4	4.2	4	3.9	3.7	3.6
1047	1.7	1.6	1.6	1.6	1.6	1.5	1.5	1.5	1.5	1.5	1.4	1.4
1048	1.4	1.4	1.4	1.4	1.3	1.3	1.3	1.3	1.3	1.3	1.3	1.2
1049	1.4	1.4	1.4	1.4	1.3	1.3	1.3	1.3	1.3	1.3	1.3	1.2
1050	1.4	1.4	1.4	1.4	1.4	1.3	1.3	1.3	1.3	1.3	1.3	1.2
1051	1.5	1.4	1.4	1.4	1.4	1.4	1.3	1.3	1.3	1.3	1.3	1.3
1052	1.5	1.5	1.4	1.4	1.4	1.4	1.4	1.4	1.3	1.3	1.3	1.3
1053	1.5	1.5	1.5	1.5	1.5	1.4	1.4	1.4	1.4	1.4	1.3	1.3
1054	1.6	1.5	1.5	1.5	1.5	1.5	1.4	1.4	1.4	1.4	1.4	1.3
1055	1.6	1.5	1.5	1.5	1.5	1.5	1.4	1.4	1.4	1.4	1.4	1.4
1056	1.6	1.6	1.5	1.5	1.5	1.5	1.5	1.4	1.4	1.4	1.4	1.4
1057	1.6	1.6	1.5	1.5	1.5	1.5	1.5	1.5	1.4	1.4	1.4	1.4
1058	1.6	1.6	1.6	1.5	1.5	1.5	1.5	1.5	1.5	1.4	1.4	1.4
1059	1.6	1.6	1.6	1.6	1.5	1.5	1.5	1.5	1.5	1.5	1.4	1.4
1060	1.6	1.6	1.6	1.6	1.6	1.5	1.5	1.5	1.5	1.5	1.5	1.4
1061	1.7	1.6	1.6	1.6	1.6	1.6	1.5	1.5	1.5	1.5	1.5	1.5
1062	1.7	1.7	1.6	1.6	1.6	1.6	1.6	1.5	1.5	1.5	1.5	1.5
1063	13.4	11.7	10.5	9.5	8.6	7.9	7.3	6.8	6.4	6	5.7	5.4
1064	4.5	4.4	4.2	4	3.9	3.7	3.6	3.5	3.3	3.2	3.1	3
1065	1.4	1.4	1.4	1.4	1.4	1.3	1.3	1.3	1.3	1.3	1.3	1.2
1066	1.4	1.4	1.4	1.3	1.3	1.3	1.3	1.3	1.3	1.2	1.2	1.2
1067	1.4	1.4	1.4	1.3	1.3	1.3	1.3	1.3	1.3	1.3	1.2	1.2
1068	1.4	1.4	1.4	1.4	1.3	1.3	1.3	1.3	1.3	1.3	1.3	1.2
1069	1.5	1.5	1.5	1.4	1.4	1.4	1.4	1.4	1.3	1.3	1.3	1.3
1070	1.5	1.5	1.5	1.5	1.5	1.4	1.4	1.4	1.4	1.4	1.3	1.3
1071	1.5	1.5	1.5	1.5	1.5	1.4	1.4	1.4	1.4	1.4	1.4	1.3
1072	1.5	1.5	1.5	1.5	1.4	1.4	1.4	1.4	1.4	1.4	1.3	1.3
1073	1.5	1.5	1.5	1.5	1.4	1.4	1.4	1.4	1.4	1.4	1.3	1.3
1074	1.5	1.5	1.5	1.5	1.5	1.4	1.4	1.4	1.4	1.4	1.4	1.3
1075	1.6	1.5	1.5	1.5	1.5	1.5	1.5	1.4	1.4	1.4	1.4	1.4
1076	1.6	1.6	1.5	1.5	1.5	1.5	1.5	1.5	1.4	1.4	1.4	1.4
1077	1.6	1.6	1.6	1.5	1.5	1.5	1.5	1.5	1.5	1.4	1.4	1.4
1078	1.6	1.6	1.6	1.6	1.5	1.5	1.5	1.5	1.5	1.5	1.4	1.4
1079	1.6	1.6	1.6	1.6	1.6	1.5	1.5	1.5	1.5	1.5	1.5	1.4
1080	1.7	1.6	1.6	1.6	1.6	1.6	1.5	1.5	1.5	1.5	1.5	1.5
1081	11.9	10.6	9.6	8.7	8	7.4	6.9	6.5	6.1	5.8	5.4	5.2
1082	3.4	3.3	3.2	3.1	3	2.9	2.8	2.7	2.7	2.6	2.5	2.5
1083	3.3	3.2	3.1	3	2.9	2.8	2.8	2.7	2.6	2.5	2.5	2.4
1084	1.4	1.4	1.4	1.4	1.3	1.3	1.3	1.3	1.3	1.3	1.2	1.2
1085	1.4	1.4	1.4	1.4	1.3	1.3	1.3	1.3	1.3	1.3	1.2	1.2
1086	1.5	1.4	1.4	1.4	1.4	1.4	1.3	1.3	1.3	1.3	1.3	1.3
1087	1.4	1.4	1.4	1.4	1.4	1.3	1.3	1.3	1.3	1.3	1.3	1.3
1088	1.5	1.5	1.4	1.4	1.4	1.4	1.4	1.4	1.3	1.3	1.3	1.3
1089	1.5	1.5	1.5	1.5	1.5	1.4	1.4	1.4	1.4	1.4	1.4	1.3
1090	1.6	1.6	1.5	1.5	1.5	1.5	1.5	1.4	1.4	1.4	1.4	1.4
1091	1.6	1.5	1.5	1.5	1.5	1.5	1.4	1.4	1.4	1.4	1.4	1.4
1092	1.6	1.5	1.5	1.5	1.5	1.5	1.4	1.4	1.4	1.4	1.4	1.3
1093	1.6	1.6	1.6	1.5	1.5	1.5	1.5	1.5	1.4	1.4	1.4	1.4
1094	1.6	1.6	1.6	1.5	1.5	1.5	1.5	1.5	1.4	1.4	1.4	1.4
1095	1.6	1.6	1.6	1.6	1.5	1.5	1.5	1.5	1.5	1.4	1.4	1.4
1096	1.6	1.6	1.6	1.6	1.5	1.5	1.5	1.5	1.5	1.5	1.4	1.4
1097	1.6	1.6	1.6	1.6	1.6	1.5	1.5	1.5	1.5	1.5	1.4	1.4
1098	2.7	2.7	2.6	2.6	2.5	2.5	2.4	2.4	2.3	2.3	2.3	2.2
1099	20.9	17.2	14.7	12.8	11.4	10.2	9.3	8.5	7.9	7.3	6.9	6.4
1100	12.5	11.1	10	9.1	8.4	7.7	7.2	6.7	6.3	6	5.6	5.4
1101	4.8	4.6	4.4	4.2	4	3.9	3.7	3.6	3.5	3.4	3.3	3.2
1102	1.4	1.4	1.4	1.4	1.4	1.4	1.3	1.3	1.3	1.3	1.3	1.3
1103	1.4	1.4	1.4	1.4	1.4	1.3	1.3	1.3	1.3	1.3	1.3	1.2
1104	1.4	1.4	1.4	1.4	1.4	1.3	1.3	1.3	1.3	1.3	1.3	1.2
1105	1.4	1.4	1.4	1.4	1.4	1.3	1.3	1.3	1.3	1.3	1.3	1.2
1106	1.5	1.4	1.4	1.4	1.4	1.4	1.3	1.3	1.3	1.3	1.3	1.3
1107	1.5	1.5	1.5	1.5	1.4	1.4	1.4	1.4	1.4	1.4	1.3	1.3
1108	1.6	1.6	1.5	1.5	1.5	1.5	1.5	1.4	1.4	1.4	1.4	1.4
1109	1.6	1.6	1.6	1.6	1.5	1.5	1.5	1.5	1.5	1.4	1.4	1.4
1110	1.7	1.6	1.6	1.6	1.6	1.5	1.5	1.5	1.5	1.5	1.4	1.4
1111	1.7	1.7	1.6	1.6	1.6	1.6	1.5	1.5	1.5	1.5	1.5	1.4
1112	2.2	2.1	2.1	2	2	2	1.9	1.9	1.9	1.9	1.8	1.8
1113	2.7	2.6	2.5	2.5	2.4	2.4	2.3	2.3	2.3	2.2	2.2	2.1
1114	2.7	2.6	2.6	2.5	2.5	2.4	2.4	2.3	2.3	2.2	2.2	2.2
1115	2.9	2.8	2.7	2.7	2.6	2.6	2.5	2.5	2.4	2.4	2.3	2.3
1116	3.6	3.5	3.4	3.3	3.2	3.1	3.1	3	2.9	2.8	2.8	2.7
1117	22.1	18.1	15.4	13.4	11.9	10.7	9.7	8.9	8.2	7.6	7.1	6.7
1118	10.6	9.7	8.8	8.2	7.6	7.1	6.6	6.3	5.9	5.6	5.3	5.1
1119	4	3.8	3.7	3.6	3.5	3.4	3.3	3.2	3.1	3	2.9	2.8
1120	1.5	1.5	1.4	1.4	1.4	1.4	1.4	1.3	1.3	1.3	1.3	1.3
1121	1.5	1.4	1.4	1.4	1.4	1.4	1.3	1.3	1.3	1.3	1.3	1.3
1122	1.5	1.4	1.4	1.4	1.4	1.4	1.3	1.3	1.3	1.3	1.3	1.3
1123	1.5	1.5	1.4	1.4	1.4	1.4	1.4	1.3	1.3	1.3	1.3	1.3
1124	1.5	1.5	1.4	1.4	1.4	1.4	1.4	1.4	1.3	1.3	1.3	1.3
1125	1.5	1.5	1.5	1.5	1.5	1.4	1.4	1.4	1.4	1.4	1.3	1.3
1126	1.6	1.6	1.5	1.5	1.5	1.5	1.5	1.4	1.4	1.4	1.4	1.4
1127	1.6	1.6	1.6	1.5	1.5	1.5	1.5	1.5	1.4	1.4	1.4	1.4
1128	1.6	1.6	1.6	1.6	1.6	1.5	1.5	1.5	1.5	1.5	1.4	1.4
1129	1.6	1.6	1.6	1.6	1.6	1.5	1.5	1.5	1.5	1.5	1.4	1.4
1130	2.6	2.5	2.5	2.4	2.4	2.3	2.3	2.3	2.2	2.2	2.1	2.1
1131	2.8	2.8	2.7	2.6	2.6	2.5	2.5	2.4	2.4	2.3	2.3	2.2
1132	3.1	3.1	3	2.9	2.8	2.8	2.7	2.7	2.6	2.5	2.5	2.4
1133	3.5	3.4	3.3	3.2	3.2	3.1	3	2.9	2.9	2.8	2.7	2.7
1134	3.8	3.7	3.6	3.5	3.4	3.3	3.2	3.1	3	3	2.9	2.8
1135	15.2	13.3	11.9	10.7	9.7	8.9	8.3	7.7	7.2	6.8	6.4	6
1136	5.8	5.5	5.2	5	4.8	4.6	4.4	4.2	4.1	3.9	3.8	3.7
1137	4.2	4	3.9	3.7	3.6	3.5	3.4	3.3	3.2	3.1	3	2.9
1138	1.5	1.5	1.5	1.4	1.4	1.4	1.4	1.4	1.4	1.3	1.3	1.3
1139	1.5	1.5	1.4	1.4	1.4	1.4	1.4	1.4	1.3	1.3	1.3	1.3
1140	1.5	1.5	1.4	1.4	1.4	1.4	1.4	1.3	1.3	1.3	1.3	1.3
1141	1.5	1.5	1.5	1.5	1.4	1.4	1.4	1.4	1.4	1.3	1.3	1.3
1142	1.6	1.5	1.5	1.5	1.5	1.5	1.4	1.4	1.4	1.4	1.4	1.3
1143	1.6	1.6	1.5	1.5	1.5	1.5	1.5	1.4	1.4	1.4	1.4	1.4
1144	1.6	1.6	1.6	1.6	1.5	1.5	1.5	1.5	1.5	1.4	1.4	1.4
1145	1.8	1.8	1.7	1.7	1.7	1.7	1.6	1.6	1.6	1.6	1.6	1.5
1146	1.7	1.7	1.7	1.6	1.6	1.6	1.6	1.6	1.5	1.5	1.5	1.5
1147	2.2	2.2	2.1	2.1	2	2	2	1.9	1.9	1.9	1.9	1.8
1148	2.7	2.7	2.6	2.6	2.5	2.5	2.4	2.4	2.3	2.3	2.2	2.2
1149	3.4	3.3	3.2	3.1	3	3	2.9	2.8	2.8	2.7	2.6	2.6
1150	3.6	3.5	3.4	3.3	3.2	3.1	3	3	2.9	2.8	2.8	2.7
1151	3.8	3.7	3.6	3.5	3.4	3.3	3.2	3.1	3.1	3	2.9	2.8
1152	4.1	3.9	3.8	3.7	3.6	3.5	3.4	3.3	3.2	3.2	3.1	3
1153	10.4	9.5	8.8	8.2	7.6	7.1	6.7	6.3	6	5.7	5.4	5.2
1154	5.3	5.1	4.9	4.7	4.5	4.3	4.2	4	3.9	3.8	3.6	3.5
1155	1.8	1.8	1.8	1.7	1.7	1.7	1.7	1.6	1.6	1.6	1.6	1.5
1156	1.5	1.5	1.5	1.5	1.5	1.4	1.4	1.4	1.4	1.4	1.4	1.3
1157	1.5	1.5	1.5	1.5	1.4	1.4	1.4	1.4	1.4	1.3	1.3	1.3
1158	1.5	1.5	1.5	1.4	1.4	1.4	1.4	1.4	1.3	1.3	1.3	1.3
1159	1.5	1.5	1.5	1.5	1.5	1.4	1.4	1.4	1.4	1.4	1.3	1.3
1160	1.6	1.6	1.5	1.5	1.5	1.5	1.4	1.4	1.4	1.4	1.4	1.4
1161	1.9	1.9	1.8	1.8	1.8	1.7	1.7	1.7	1.7	1.6	1.6	1.6
1162	2.1	2.1	2	2	2	1.9	1.9	1.9	1.8	1.8	1.8	1.8
1163	2.4	2.3	2.3	2.2	2.2	2.2	2.1	2.1	2	2	2	1.9
1164	2.4	2.3	2.3	2.2	2.2	2.1	2.1	2.1	2	2	2	1.9
1165	2.4	2.3	2.3	2.2	2.2	2.2	2.1	2.1	2	2	2	1.9
1166	3	2.9	2.8	2.7	2.7	2.6	2.6	2.5	2.5	2.4	2.4	2.3
1167	3.5	3.4	3.3	3.2	3.1	3	3	2.9	2.8	2.8	2.7	2.6
1168	3.7	3.6	3.5	3.4	3.3	3.2	3.2	3.1	3	2.9	2.9	2.8
1169	3.9	3.8	3.7	3.6	3.5	3.4	3.3	3.2	3.1	3	3	2.9
1170	4.2	4.1	4	3.8	3.7	3.6	3.5	3.4	3.3	3.2	3.2	3.1
1171	3.2	3.1	3	3	2.9	2.8	2.8	2.7	2.6	2.6	2.5	2.5
1172	3.1	3	3	2.9	2.8	2.7	2.7	2.6	2.6	2.5	2.5	2.4
1173	1.6	1.6	1.6	1.5	1.5	1.5	1.5	1.5	1.4	1.4	1.4	1.4
1174	1.6	1.6	1.5	1.5	1.5	1.5	1.5	1.4	1.4	1.4	1.4	1.4
1175	1.5	1.5	1.5	1.5	1.5	1.4	1.4	1.4	1.4	1.4	1.4	1.3
1176	1.5	1.5	1.5	1.5	1.4	1.4	1.4	1.4	1.4	1.4	1.3	1.3
1177	1.5	1.5	1.5	1.5	1.5	1.4	1.4	1.4	1.4	1.4	1.3	1.3
1178	1.6	1.6	1.6	1.6	1.5	1.5	1.5	1.5	1.5	1.4	1.4	1.4
1179	2.1	2.1	2.1	2	2	1.9	1.9	1.9	1.9	1.8	1.8	1.8
1180	2.1	2	2	2	1.9	1.9	1.9	1.8	1.8	1.8	1.8	1.7
1181	2.7	2.7	2.6	2.5	2.5	2.4	2.4	2.3	2.3	2.2	2.2	2.2
1182	2	2	2	1.9	1.9	1.9	1.8	1.8	1.8	1.8	1.7	1.7
1183	2.8	2.7	2.7	2.6	2.6	2.5	2.5	2.4	2.4	2.3	2.3	2.2
1184	3.3	3.2	3.1	3	3	2.9	2.8	2.8	2.7	2.6	2.6	2.5
1185	3.5	3.4	3.3	3.3	3.2	3.1	3	2.9	2.9	2.8	2.7	2.7
1186	3.7	3.6	3.5	3.4	3.3	3.2	3.2	3.1	3	2.9	2.9	2.8
1187	3.9	3.8	3.7	3.5	3.4	3.4	3.3	3.2	3.1	3	3	2.9
1188	4.1	4	3.9	3.8	3.7	3.6	3.5	3.4	3.3	3.2	3.1	3
1189	3.6	3.5	3.4	3.3	3.2	3.1	3	3	2.9	2.8	2.8	2.7
1190	1.7	1.7	1.6	1.6	1.6	1.6	1.5	1.5	1.5	1.5	1.5	1.5
1191	2	2	1.9	1.9	1.9	1.8	1.8	1.8	1.8	1.7	1.7	1.7
1192	1.6	1.6	1.6	1.5	1.5	1.5	1.5	1.5	1.5	1.4	1.4	1.4
1193	1.6	1.6	1.5	1.5	1.5	1.5	1.5	1.4	1.4	1.4	1.4	1.4
1194	1.5	1.5	1.5	1.5	1.5	1.4	1.4	1.4	1.4	1.4	1.4	1.3
1195	1.5	1.5	1.5	1.5	1.4	1.4	1.4	1.4	1.4	1.4	1.3	1.3
1196	1.6	1.5	1.5	1.5	1.5	1.5	1.4	1.4	1.4	1.4	1.4	1.4
1197	1.7	1.7	1.6	1.6	1.6	1.6	1.6	1.5	1.5	1.5	1.5	1.5
1198	1.7	1.7	1.6	1.6	1.6	1.6	1.6	1.5	1.5	1.5	1.5	1.5
1199	1.8	1.8	1.7	1.7	1.7	1.7	1.6	1.6	1.6	1.6	1.5	1.5
1200	2.7	2.6	2.5	2.5	2.4	2.4	2.3	2.3	2.3	2.2	2.2	2.1
1201	3	3	2.9	2.8	2.7	2.7	2.6	2.6	2.5	2.5	2.4	2.4
1202	3	2.9	2.8	2.8	2.7	2.6	2.6	2.5	2.5	2.4	2.4	2.3
1203	3.4	3.3	3.2	3.2	3.1	3	2.9	2.9	2.8	2.7	2.7	2.6
1204	3.7	3.6	3.5	3.4	3.3	3.2	3.1	3.1	3	2.9	2.8	2.8
1205	3.9	3.7	3.6	3.5	3.4	3.3	3.3	3.2	3.1	3	2.9	2.9
1206	4.1	3.9	3.8	3.7	3.6	3.5	3.4	3.3	3.2	3.1	3.1	3
1207	4.4	4.2	4.1	3.9	3.8	3.7	3.6	3.5	3.4	3.3	3.2	3.1
1208	4.1	4	3.9	3.8	3.6	3.5	3.4	3.3	3.3	3.2	3.1	3
1209	4.1	4	3.9	3.8	3.6	3.5	3.4	3.3	3.3	3.2	3.1	3
1210	4.2	4	3.9	3.8	3.7	3.5	3.4	3.3	3.3	3.2	3.1	3
1211	4.2	4	3.9	3.8	3.6	3.5	3.4	3.3	3.2	3.2	3.1	3
1212	4.2	4.1	3.9	3.8	3.7	3.6	3.5	3.4	3.3	3.2	3.1	3
1213	7	6.6	6.3	6	5.7	5.5	5.2	5	4.8	4.7	4.5	4.3
1214	1.8	1.7	1.7	1.7	1.7	1.6	1.6	1.6	1.6	1.6	1.5	1.5
1215	1.7	1.7	1.6	1.6	1.6	1.6	1.6	1.5	1.5	1.5	1.5	1.5
1216	1.6	1.6	1.6	1.6	1.6	1.5	1.5	1.5	1.5	1.5	1.4	1.4
1217	1.6	1.6	1.6	1.5	1.5	1.5	1.5	1.5	1.4	1.4	1.4	1.4
1218	1.6	1.5	1.5	1.5	1.5	1.5	1.4	1.4	1.4	1.4	1.4	1.4
1219	1.5	1.5	1.5	1.5	1.5	1.4	1.4	1.4	1.4	1.4	1.4	1.3
1220	1.6	1.5	1.5	1.5	1.5	1.5	1.4	1.4	1.4	1.4	1.4	1.4
1221	1.7	1.6	1.6	1.6	1.6	1.5	1.5	1.5	1.5	1.5	1.5	1.4
1222	1.7	1.6	1.6	1.6	1.6	1.5	1.5	1.5	1.5	1.5	1.5	1.4
1223	2.1	2.1	2	2	2	1.9	1.9	1.9	1.8	1.8	1.8	1.8
1224	2.1	2.1	2.1	2	2	2	1.9	1.9	1.9	1.8	1.8	1.8
1225	3.1	3	3	2.9	2.8	2.8	2.7	2.6	2.6	2.5	2.5	2.4
1226	3	2.9	2.8	2.8	2.7	2.7	2.6	2.5	2.5	2.4	2.4	2.3
1227	3.5	3.4	3.3	3.2	3.1	3	3	2.9	2.8	2.8	2.7	2.6
1228	3.7	3.6	3.5	3.4	3.3	3.2	3.1	3.1	3	2.9	2.8	2.8
1229	3.9	3.8	3.7	3.6	3.5	3.4	3.3	3.2	3.1	3	3	2.9
1230	4.2	4	3.9	3.8	3.7	3.6	3.5	3.4	3.3	3.2	3.1	3.1
1231	4.2	4.1	3.9	3.8	3.7	3.6	3.5	3.4	3.3	3.2	3.1	3.1
1232	4.1	4	3.8	3.7	3.6	3.5	3.4	3.3	3.2	3.2	3.1	3
1233	4.1	4	3.9	3.7	3.6	3.5	3.4	3.3	3.2	3.1	3.1	3
1234	4.1	4	3.9	3.7	3.6	3.5	3.4	3.3	3.2	3.1	3.1	3
1235	4.2	4	3.9	3.8	3.6	3.5	3.4	3.3	3.2	3.2	3.1	3
1236	4.2	4	3.9	3.8	3.6	3.5	3.4	3.3	3.2	3.1	3.1	3
1237	3.3	3.3	3.2	3.1	3	3	2.9	2.8	2.8	2.7	2.7	2.6
1238	1.8	1.7	1.7	1.7	1.7	1.6	1.6	1.6	1.6	1.6	1.5	1.5
1239	1.7	1.7	1.7	1.7	1.6	1.6	1.6	1.6	1.6	1.5	1.5	1.5
1240	1.7	1.7	1.6	1.6	1.6	1.6	1.6	1.5	1.5	1.5	1.5	1.5
1241	1.6	1.6	1.6	1.6	1.5	1.5	1.5	1.5	1.5	1.5	1.4	1.4
1242	1.6	1.6	1.5	1.5	1.5	1.5	1.5	1.4	1.4	1.4	1.4	1.4
1243	1.6	1.5	1.5	1.5	1.5	1.5	1.4	1.4	1.4	1.4	1.4	1.4
1244	1.6	1.6	1.5	1.5	1.5	1.5	1.5	1.4	1.4	1.4	1.4	1.4
1245	1.6	1.6	1.6	1.5	1.5	1.5	1.5	1.5	1.4	1.4	1.4	1.4
1246	1.6	1.6	1.6	1.6	1.5	1.5	1.5	1.5	1.5	1.4	1.4	1.4
1247	1.8	1.8	1.8	1.7	1.7	1.7	1.7	1.7	1.6	1.6	1.6	1.6
1248	1.6	1.6	1.6	1.6	1.6	1.5	1.5	1.5	1.5	1.5	1.4	1.4
1249	2.7	2.6	2.6	2.5	2.5	2.4	2.4	2.3	2.3	2.2	2.2	2.2
1250	3.1	3.1	3	2.9	2.9	2.8	2.7	2.7	2.6	2.6	2.5	2.4
1251	3.6	3.5	3.4	3.3	3.2	3.1	3.1	3	2.9	2.8	2.8	2.7
1252	3.9	3.8	3.7	3.6	3.5	3.4	3.3	3.2	3.1	3	3	2.9
1253	4.1	4	3.8	3.7	3.6	3.5	3.4	3.3	3.2	3.2	3.1	3
1254	4.3	4.2	4	3.9	3.8	3.7	3.6	3.5	3.4	3.3	3.2	3.1
1255	4.3	4.1	4	3.9	3.8	3.7	3.6	3.5	3.4	3.3	3.2	3.1
1256	4.2	4	3.9	3.8	3.7	3.6	3.5	3.4	3.3	3.2	3.1	3
1257	4.2	4.1	3.9	3.8	3.7	3.6	3.5	3.4	3.3	3.2	3.1	3
1258	4.2	4.1	3.9	3.8	3.7	3.6	3.5	3.4	3.3	3.2	3.1	3
1259	4.2	4.1	3.9	3.8	3.7	3.6	3.5	3.4	3.3	3.2	3.1	3
1260	4.2	4	3.9	3.8	3.6	3.5	3.4	3.3	3.2	3.1	3.1	3
1261	1.9	1.8	1.8	1.8	1.8	1.7	1.7	1.7	1.7	1.7	1.6	1.6
1262	1.8	1.8	1.7	1.7	1.7	1.7	1.7	1.6	1.6	1.6	1.6	1.6
1263	1.8	1.7	1.7	1.7	1.7	1.6	1.6	1.6	1.6	1.6	1.5	1.5
1264	1.7	1.7	1.7	1.6	1.6	1.6	1.6	1.6	1.5	1.5	1.5	1.5
1265	1.7	1.6	1.6	1.6	1.6	1.5	1.5	1.5	1.5	1.5	1.5	1.4
1266	1.6	1.6	1.6	1.5	1.5	1.5	1.5	1.5	1.4	1.4	1.4	1.4
1267	1.6	1.6	1.5	1.5	1.5	1.5	1.5	1.4	1.4	1.4	1.4	1.4
1268	1.6	1.6	1.5	1.5	1.5	1.5	1.5	1.4	1.4	1.4	1.4	1.4
1269	1.6	1.6	1.6	1.5	1.5	1.5	1.5	1.5	1.4	1.4	1.4	1.4
1270	1.6	1.6	1.6	1.6	1.5	1.5	1.5	1.5	1.5	1.4	1.4	1.4
1271	1.6	1.6	1.6	1.6	1.6	1.5	1.5	1.5	1.5	1.5	1.4	1.4
1272	1.6	1.6	1.6	1.6	1.6	1.5	1.5	1.5	1.5	1.5	1.5	1.4
1273	2.5	2.4	2.4	2.3	2.3	2.2	2.2	2.2	2.1	2.1	2	2
1274	3.2	3.1	3	3	2.9	2.8	2.8	2.7	2.6	2.6	2.5	2.5
1275	3.6	3.5	3.4	3.3	3.2	3.1	3.1	3	2.9	2.9	2.8	2.7
1276	3.9	3.8	3.7	3.6	3.5	3.4	3.3	3.2	3.1	3	3	2.9
1277	4.1	4	3.9	3.8	3.6	3.5	3.4	3.3	3.3	3.2	3.1	3
1278	4.3	4.2	4	3.9	3.8	3.7	3.6	3.5	3.4	3.3	3.2	3.1
1279	4.4	4.2	4.1	4	3.8	3.7	3.6	3.5	3.4	3.3	3.2	3.2
1280	4.2	4.1	3.9	3.8	3.7	3.6	3.5	3.4	3.3	3.2	3.1	3
1281	4.2	4.1	4	3.8	3.7	3.6	3.5	3.4	3.3	3.2	3.1	3.1
1282	4.3	4.1	4	3.8	3.7	3.6	3.5	3.4	3.3	3.2	3.1	3.1
1283	4.3	4.1	4	3.8	3.7	3.6	3.5	3.4	3.3	3.2	3.1	3
1284	4.2	4.1	3.9	3.8	3.7	3.6	3.5	3.4	3.3	3.2	3.1	3
1285	1.9	1.9	1.8	1.8	1.8	1.8	1.8	1.7	1.7	1.7	1.7	1.6
1286	1.8	1.8	1.8	1.8	1.7	1.7	1.7	1.7	1.7	1.6	1.6	1.6
1287	1.8	1.8	1.7	1.7	1.7	1.7	1.6	1.6	1.6	1.6	1.6	1.5
1288	1.7	1.7	1.7	1.7	1.6	1.6	1.6	1.6	1.6	1.5	1.5	1.5
1289	1.7	1.7	1.6	1.6	1.6	1.6	1.6	1.5	1.5	1.5	1.5	1.5
1290	1.6	1.6	1.6	1.6	1.5	1.5	1.5	1.5	1.5	1.4	1.4	1.4
1291	1.6	1.6	1.6	1.5	1.5	1.5	1.5	1.5	1.4	1.4	1.4	1.4
1292	1.6	1.6	1.6	1.5	1.5	1.5	1.5	1.5	1.4	1.4	1.4	1.4
1293	1.6	1.6	1.6	1.5	1.5	1.5	1.5	1.5	1.5	1.4	1.4	1.4
1294	1.6	1.6	1.6	1.6	1.5	1.5	1.5	1.5	1.5	1.4	1.4	1.4
1295	1.6	1.6	1.6	1.6	1.6	1.5	1.5	1.5	1.5	1.5	1.4	1.4
1296	1.6	1.6	1.6	1.6	1.6	1.5	1.5	1.5	1.5	1.5	1.4	1.4
1297	1.7	1.6	1.6	1.6	1.6	1.6	1.5	1.5	1.5	1.5	1.5	1.5
1298	3.3	3.2	3.2	3.1	3	2.9	2.9	2.8	2.7	2.7	2.6	2.6
1299	3.6	3.5	3.4	3.3	3.2	3.1	3.1	3	2.9	2.9	2.8	2.7
1300	3.9	3.8	3.6	3.5	3.4	3.3	3.3	3.2	3.1	3	2.9	2.9
1301	4.1	4	3.9	3.8	3.6	3.5	3.4	3.4	3.3	3.2	3.1	3
1302	4.3	4.2	4.1	3.9	3.8	3.7	3.6	3.5	3.4	3.3	3.2	3.1
1303	4.5	4.4	4.2	4.1	3.9	3.8	3.7	3.6	3.5	3.4	3.3	3.2
1304	4.2	4.1	3.9	3.8	3.7	3.6	3.5	3.4	3.3	3.2	3.1	3
1305	4.2	4	3.9	3.8	3.7	3.5	3.4	3.4	3.3	3.2	3.1	3
1306	4.3	4.1	4	3.8	3.7	3.6	3.5	3.4	3.3	3.2	3.1	3.1
1307	4.3	4.2	4	3.9	3.8	3.6	3.5	3.4	3.3	3.2	3.1	3.1
1308	4.3	4.1	4	3.9	3.7	3.6	3.5	3.4	3.3	3.2	3.1	3.1
1309	1.9	1.9	1.9	1.9	1.8	1.8	1.8	1.8	1.7	1.7	1.7	1.7
1310	1.9	1.8	1.8	1.8	1.8	1.8	1.7	1.7	1.7	1.7	1.6	1.6
1311	1.8	1.8	1.8	1.7	1.7	1.7	1.7	1.7	1.6	1.6	1.6	1.6
1312	1.7	1.7	1.7	1.7	1.7	1.6	1.6	1.6	1.6	1.6	1.5	1.5
1313	1.7	1.7	1.6	1.6	1.6	1.6	1.6	1.5	1.5	1.5	1.5	1.5
1314	1.6	1.6	1.6	1.6	1.6	1.5	1.5	1.5	1.5	1.5	1.4	1.4
1315	1.6	1.6	1.6	1.5	1.5	1.5	1.5	1.5	1.5	1.4	1.4	1.4
1316	1.6	1.6	1.6	1.6	1.5	1.5	1.5	1.5	1.5	1.4	1.4	1.4
1317	1.6	1.6	1.6	1.6	1.5	1.5	1.5	1.5	1.5	1.5	1.4	1.4
1318	1.6	1.6	1.6	1.6	1.6	1.5	1.5	1.5	1.5	1.5	1.4	1.4
1319	1.6	1.6	1.6	1.6	1.6	1.5	1.5	1.5	1.5	1.5	1.5	1.4
1320	1.7	1.6	1.6	1.6	1.6	1.5	1.5	1.5	1.5	1.5	1.5	1.4
1321	1.7	1.6	1.6	1.6	1.6	1.6	1.5	1.5	1.5	1.5	1.5	1.5
1322	3.3	3.2	3.1	3.1	3	2.9	2.8	2.8	2.7	2.7	2.6	2.6
1323	3.5	3.4	3.3	3.2	3.1	3.1	3	2.9	2.9	2.8	2.7	2.7
1324	3.8	3.7	3.6	3.5	3.4	3.3	3.2	3.1	3	3	2.9	2.8
1325	4.1	4	3.8	3.7	3.6	3.5	3.4	3.3	3.2	3.2	3.1	3
1326	4.3	4.2	4	3.9	3.8	3.7	3.6	3.5	3.4	3.3	3.2	3.1
1327	4.4	4.2	4.1	3.9	3.8	3.7	3.6	3.5	3.4	3.3	3.2	3.1
1328	4.2	4.1	3.9	3.8	3.7	3.6	3.5	3.4	3.3	3.2	3.1	3.1
1329	4.1	4	3.9	3.7	3.6	3.5	3.4	3.3	3.2	3.2	3.1	3
1330	4.3	4.1	4	3.9	3.7	3.6	3.5	3.4	3.3	3.2	3.1	3.1
1331	4.3	4.2	4	3.9	3.8	3.7	3.5	3.4	3.3	3.3	3.2	3.1
1332	4.3	4.1	4	3.8	3.7	3.6	3.5	3.4	3.3	3.2	3.1	3
1333	26.6	22.7	19.8	17.6	15.8	14.4	13.2	12.2	11.3	10.6	9.9	12.8
1334	28.8	24.1	20.8	18.3	16.3	14.7	13.5	12.4	11.5	10.7	10	11.5
1335	13.4	12.3	11.4	10.6	9.9	9.3	8.8	8.3	7.9	7.5	7.1	6.8
1336	8.1	7.7	7.3	7	6.7	6.4	6.1	5.9	5.7	5.5	5.3	5.1
1337	2.2	2.1	2.1	2.1	2	2	2	2	1.9	1.9	1.9	1.9
1338	2	2	1.9	1.9	1.9	1.9	1.8	1.8	1.8	1.8	1.8	1.7
1339	2	1.9	1.9	1.9	1.9	1.8	1.8	1.8	1.8	1.7	1.7	1.7
1340	1.9	1.9	1.8	1.8	1.8	1.8	1.7	1.7	1.7	1.7	1.7	1.6
1341	1.8	1.8	1.8	1.8	1.7	1.7	1.7	1.7	1.7	1.6	1.6	1.6
1342	1.8	1.8	1.7	1.7	1.7	1.7	1.6	1.6	1.6	1.6	1.6	1.5
1343	1.7	1.7	1.7	1.6	1.6	1.6	1.6	1.6	1.5	1.5	1.5	1.5
1344	1.7	1.6	1.6	1.6	1.6	1.5	1.5	1.5	1.5	1.5	1.5	1.4
1345	1.6	1.6	1.6	1.6	1.5	1.5	1.5	1.5	1.5	1.5	1.4	1.4
1346	1.6	1.6	1.6	1.6	1.5	1.5	1.5	1.5	1.5	1.5	1.4	1.4
1347	1.6	1.6	1.6	1.6	1.6	1.5	1.5	1.5	1.5	1.5	1.4	1.4
1348	1.6	1.6	1.6	1.6	1.6	1.5	1.5	1.5	1.5	1.5	1.5	1.4
1349	1.7	1.6	1.6	1.6	1.6	1.6	1.5	1.5	1.5	1.5	1.5	1.4
1350	1.7	1.6	1.6	1.6	1.6	1.6	1.5	1.5	1.5	1.5	1.5	1.4
1351	1.7	1.6	1.6	1.6	1.6	1.6	1.5	1.5	1.5	1.5	1.5	1.5
1352	2.7	2.6	2.6	2.5	2.5	2.4	2.4	2.3	2.3	2.2	2.2	2.2
1353	3.5	3.4	3.3	3.2	3.2	3.1	3	2.9	2.9	2.8	2.7	2.7
1354	3.8	3.7	3.6	3.5	3.4	3.3	3.2	3.1	3	3	2.9	2.8
1355	4	3.9	3.8	3.7	3.6	3.5	3.4	3.3	3.2	3.1	3	3
1356	4.2	4	3.9	3.8	3.7	3.6	3.5	3.4	3.3	3.2	3.1	3
1357	4.5	4.3	4.2	4	3.9	3.8	3.7	3.6	3.5	3.4	3.3	3.2
1358	4.3	4.1	4	3.9	3.7	3.6	3.5	3.4	3.3	3.2	3.2	3.1
1359	4.2	4.1	3.9	3.8	3.7	3.6	3.5	3.4	3.3	3.2	3.1	3
1360	4.3	4.1	4	3.9	3.7	3.6	3.5	3.4	3.3	3.2	3.2	3.1
1361	4.3	4.1	4	3.8	3.7	3.6	3.5	3.4	3.3	3.2	3.1	3.1
1362	4.3	4.1	4	3.8	3.7	3.6	3.5	3.4	3.3	3.2	3.1	3
1363	33.7	27.4	23.1	20.7	18.2	16.3	14.7	13.4	12.4	11.5	10.7	18.7
1364	36.2	28.8	24	21.7	18.9	16.8	15.1	13.7	12.6	11.6	10.8	17.8
1365	21.1	18.4	16.4	14.7	13.4	12.3	11.3	10.5	9.8	9.2	8.7	8.5
1366	6.5	6.2	5.9	5.7	5.5	5.3	5.1	4.9	4.8	4.6	4.5	4.4
1367	3.9	3.8	3.7	3.6	3.5	3.4	3.3	3.3	3.2	3.1	3.1	3
1368	2	2	2	1.9	1.9	1.9	1.9	1.8	1.8	1.8	1.8	1.7
1369	2	2	1.9	1.9	1.9	1.9	1.8	1.8	1.8	1.8	1.7	1.7
1370	1.9	1.9	1.9	1.8	1.8	1.8	1.8	1.7	1.7	1.7	1.7	1.7
1371	1.8	1.8	1.8	1.8	1.7	1.7	1.7	1.7	1.7	1.6	1.6	1.6
1372	1.8	1.8	1.7	1.7	1.7	1.7	1.6	1.6	1.6	1.6	1.6	1.5
1373	1.7	1.7	1.7	1.7	1.6	1.6	1.6	1.6	1.6	1.5	1.5	1.5
1374	1.7	1.7	1.6	1.6	1.6	1.6	1.5	1.5	1.5	1.5	1.5	1.5
1375	1.6	1.6	1.6	1.6	1.6	1.5	1.5	1.5	1.5	1.5	1.4	1.4
1376	1.6	1.6	1.6	1.6	1.6	1.5	1.5	1.5	1.5	1.5	1.5	1.4
1377	1.7	1.6	1.6	1.6	1.6	1.5	1.5	1.5	1.5	1.5	1.5	1.4
1378	1.7	1.6	1.6	1.6	1.6	1.6	1.5	1.5	1.5	1.5	1.5	1.4
1379	1.7	1.6	1.6	1.6	1.6	1.6	1.5	1.5	1.5	1.5	1.5	1.5
1380	1.7	1.6	1.6	1.6	1.6	1.6	1.5	1.5	1.5	1.5	1.5	1.5
1381	1.7	1.7	1.6	1.6	1.6	1.6	1.6	1.5	1.5	1.5	1.5	1.5
1382	2	1.9	1.9	1.9	1.8	1.8	1.8	1.8	1.7	1.7	1.7	1.7
1383	2.7	2.7	2.6	2.6	2.5	2.5	2.4	2.4	2.3	2.3	2.2	2.2
1384	3.7	3.6	3.5	3.4	3.3	3.2	3.1	3.1	3	2.9	2.9	2.8
1385	4	3.9	3.8	3.7	3.6	3.5	3.4	3.3	3.2	3.1	3	3
1386	4.1	4	3.9	3.7	3.6	3.5	3.4	3.3	3.3	3.2	3.1	3
1387	4.5	4.3	4.2	4	3.9	3.8	3.7	3.6	3.5	3.4	3.3	3.2
1388	4.3	4.1	4	3.9	3.8	3.7	3.6	3.5	3.4	3.3	3.2	3.1
1389	4.2	4.1	4	3.8	3.7	3.6	3.5	3.4	3.3	3.2	3.2	3.1
1390	4.4	4.2	4.1	4	3.8	3.7	3.6	3.5	3.4	3.3	3.2	3.1
1391	4.4	4.2	4.1	4	3.8	3.7	3.6	3.5	3.4	3.3	3.2	3.1
1392	4.4	4.2	4.1	3.9	3.8	3.7	3.6	3.5	3.4	3.3	3.2	3.1
1393	52.8	37.8	29.7	27.9	23.4	20.2	17.7	15.9	14.3	13.1	12.9	38.1
1394	45.6	33.9	27.3	25.2	21.4	18.6	16.5	14.8	13.5	12.4	11.8	26.2
1395	18.9	16.7	15	13.6	12.4	11.4	10.6	9.9	9.3	8.7	8.2	7.9
1396	15.4	13.9	12.6	11.6	10.7	10	9.3	8.8	8.3	7.8	7.4	7.1
1397	12.4	11.4	10.5	9.8	9.2	8.6	8.1	7.7	7.3	6.9	6.6	6.3
1398	4.2	4.1	4	3.9	3.8	3.7	3.6	3.5	3.4	3.3	3.3	3.2
1399	2	2	2	2	1.9	1.9	1.9	1.9	1.8	1.8	1.8	1.8
1400	2.1	2.1	2	2	2	1.9	1.9	1.9	1.9	1.8	1.8	1.8
1401	1.9	1.9	1.8	1.8	1.8	1.8	1.7	1.7	1.7	1.7	1.7	1.6
1402	1.8	1.8	1.8	1.7	1.7	1.7	1.7	1.6	1.6	1.6	1.6	1.6
1403	1.7	1.7	1.7	1.7	1.6	1.6	1.6	1.6	1.6	1.5	1.5	1.5
1404	1.7	1.7	1.6	1.6	1.6	1.6	1.6	1.5	1.5	1.5	1.5	1.5
1405	1.7	1.6	1.6	1.6	1.6	1.6	1.5	1.5	1.5	1.5	1.5	1.4
1406	1.7	1.6	1.6	1.6	1.6	1.6	1.5	1.5	1.5	1.5	1.5	1.4
1407	1.7	1.6	1.6	1.6	1.6	1.6	1.5	1.5	1.5	1.5	1.5	1.5
1408	1.7	1.7	1.6	1.6	1.6	1.6	1.5	1.5	1.5	1.5	1.5	1.5
1409	1.7	1.7	1.6	1.6	1.6	1.6	1.6	1.5	1.5	1.5	1.5	1.5
1410	1.7	1.7	1.6	1.6	1.6	1.6	1.6	1.5	1.5	1.5	1.5	1.5
1411	1.7	1.7	1.7	1.6	1.6	1.6	1.6	1.6	1.5	1.5	1.5	1.5
1412	2.6	2.6	2.5	2.5	2.4	2.4	2.3	2.3	2.2	2.2	2.2	2.1
1413	2.8	2.7	2.7	2.6	2.6	2.5	2.5	2.4	2.4	2.3	2.3	2.2
1414	3.5	3.4	3.3	3.2	3.1	3.1	3	2.9	2.9	2.8	2.7	2.7
1415	4	3.9	3.8	3.6	3.5	3.4	3.4	3.3	3.2	3.1	3	3
1416	4.2	4	3.9	3.8	3.7	3.6	3.5	3.4	3.3	3.2	3.1	3.1
1417	4.5	4.3	4.2	4.1	3.9	3.8	3.7	3.6	3.5	3.4	3.3	3.2
1418	4.3	4.2	4	3.9	3.8	3.7	3.6	3.5	3.4	3.3	3.2	3.1
1419	4.1	3.9	3.8	3.7	3.6	3.5	3.4	3.3	3.2	3.1	3.1	3
1420	4.3	4.1	4	3.9	3.8	3.7	3.6	3.5	3.4	3.3	3.2	3.1
1421	4.5	4.4	4.2	4.1	3.9	3.8	3.7	3.6	3.5	3.4	3.3	3.2
1422	4.4	4.3	4.1	4	3.9	3.7	3.6	3.5	3.4	3.3	3.2	3.2
1423	55.6	38.7	30.1	28.3	23.6	20.2	17.7	15.8	14.3	13	13.7	41.5
1424	37.9	29.5	24.3	22	19	16.8	15	13.6	12.4	11.4	10.7	21.3
1425	18.2	16.1	14.4	13.1	12	11.1	10.3	9.6	9	8.5	8	7.8
1426	23	19.6	17.2	15.3	13.7	12.5	11.5	10.6	9.9	9.2	8.7	8.6
1427	11.1	10.3	9.6	8.9	8.4	7.9	7.5	7.1	6.8	6.5	6.2	5.9
1428	11.4	10.5	9.7	9.1	8.5	8	7.6	7.2	6.8	6.5	6.2	5.9
1429	6.1	5.9	5.6	5.4	5.2	5	4.8	4.6	4.5	4.4	4.2	4.1
1430	2.1	2.1	2.1	2	2	2	1.9	1.9	1.9	1.9	1.8	1.8
1431	1.9	1.9	1.8	1.8	1.8	1.8	1.8	1.7	1.7	1.7	1.7	1.6
1432	1.8	1.8	1.7	1.7	1.7	1.7	1.6	1.6	1.6	1.6	1.6	1.5
1433	1.7	1.7	1.7	1.7	1.7	1.6	1.6	1.6	1.6	1.6	1.5	1.5
1434	1.7	1.7	1.7	1.6	1.6	1.6	1.6	1.5	1.5	1.5	1.5	1.5
1435	1.7	1.7	1.6	1.6	1.6	1.6	1.6	1.5	1.5	1.5	1.5	1.5
1436	1.7	1.7	1.6	1.6	1.6	1.6	1.6	1.5	1.5	1.5	1.5	1.5
1437	1.7	1.7	1.6	1.6	1.6	1.6	1.6	1.5	1.5	1.5	1.5	1.5
1438	1.7	1.7	1.6	1.6	1.6	1.6	1.6	1.5	1.5	1.5	1.5	1.5
1439	1.7	1.7	1.6	1.6	1.6	1.6	1.6	1.5	1.5	1.5	1.5	1.5
1440	1.7	1.7	1.7	1.6	1.6	1.6	1.6	1.6	1.5	1.5	1.5	1.5
1441	1.7	1.7	1.7	1.7	1.6	1.6	1.6	1.6	1.6	1.5	1.5	1.5
1442	2.8	2.7	2.7	2.6	2.6	2.5	2.5	2.4	2.4	2.3	2.3	2.3
1443	3.2	3.1	3	2.9	2.9	2.8	2.7	2.7	2.6	2.6	2.5	2.5
1444	3.5	3.4	3.3	3.2	3.1	3.1	3	2.9	2.9	2.8	2.7	2.7
1445	3.9	3.8	3.7	3.6	3.5	3.4	3.3	3.2	3.1	3.1	3	2.9
1446	4.1	4	3.8	3.7	3.6	3.5	3.4	3.3	3.3	3.2	3.1	3
1447	4.5	4.4	4.2	4.1	4	3.9	3.7	3.6	3.5	3.4	3.4	3.3
1448	4.2	4	3.9	3.8	3.7	3.6	3.5	3.4	3.3	3.2	3.1	3.1
1449	3.6	3.5	3.4	3.3	3.2	3.1	3.1	3	2.9	2.9	2.8	2.7
1450	4.2	4.1	3.9	3.8	3.7	3.6	3.5	3.4	3.3	3.2	3.1	3.1
1451	4.6	4.4	4.2	4.1	4	3.9	3.7	3.6	3.5	3.4	3.3	3.3
1452	4.5	4.3	4.2	4	3.9	3.8	3.7	3.6	3.5	3.4	3.3	3.2
1453	62.6	41.2	31.6	29.9	24.5	20.8	18.1	16	14.4	13.1	17.8	52.4
1454	39.2	30	24.5	22.2	19.1	16.8	15	13.5	12.3	11.3	10.8	23.1
1455	22.8	19.5	17	15.1	13.6	12.4	11.4	10.5	9.8	9.2	8.6	9.2
1456	15.4	13.8	12.5	11.5	10.6	9.9	9.2	8.6	8.1	7.7	7.3	7
1457	6.7	6.4	6.1	5.9	5.6	5.4	5.2	5	4.8	4.7	4.5	4.4
1458	4.8	4.7	4.5	4.4	4.2	4.1	4	3.9	3.8	3.7	3.6	3.5
1459	2.5	2.4	2.4	2.4	2.3	2.3	2.2	2.2	2.2	2.1	2.1	2.1
1460	2.1	2.1	2.1	2	2	2	1.9	1.9	1.9	1.9	1.8	1.8
1461	1.9	1.9	1.8	1.8	1.8	1.8	1.7	1.7	1.7	1.7	1.7	1.6
1462	1.8	1.8	1.7	1.7	1.7	1.7	1.6	1.6	1.6	1.6	1.6	1.5
1463	1.7	1.7	1.7	1.7	1.7	1.6	1.6	1.6	1.6	1.6	1.5	1.5
1464	1.7	1.7	1.7	1.6	1.6	1.6	1.6	1.6	1.5	1.5	1.5	1.5
1465	1.7	1.7	1.6	1.6	1.6	1.6	1.6	1.5	1.5	1.5	1.5	1.5
1466	1.7	1.7	1.6	1.6	1.6	1.6	1.6	1.5	1.5	1.5	1.5	1.5
1467	1.7	1.7	1.7	1.6	1.6	1.6	1.6	1.6	1.5	1.5	1.5	1.5
1468	1.7	1.7	1.7	1.6	1.6	1.6	1.6	1.6	1.5	1.5	1.5	1.5
1469	1.7	1.7	1.7	1.7	1.6	1.6	1.6	1.6	1.6	1.5	1.5	1.5
1470	1.7	1.7	1.7	1.7	1.7	1.6	1.6	1.6	1.6	1.6	1.5	1.5
1471	3.8	3.7	3.6	3.5	3.4	3.3	3.2	3.1	3	3	2.9	2.8
1472	2.9	2.9	2.8	2.7	2.7	2.6	2.6	2.5	2.5	2.4	2.4	2.3
1473	3	2.9	2.9	2.8	2.7	2.7	2.6	2.6	2.5	2.5	2.4	2.4
1474	3.3	3.2	3.1	3	3	2.9	2.8	2.8	2.7	2.7	2.6	2.6
1475	4	3.9	3.8	3.7	3.6	3.5	3.4	3.3	3.2	3.1	3.1	3
1476	4.2	4.1	3.9	3.8	3.7	3.6	3.5	3.4	3.3	3.3	3.2	3.1
1477	4.5	4.4	4.2	4.1	4	3.9	3.7	3.6	3.5	3.4	3.4	3.3
1478	4.2	4.1	4	3.9	3.7	3.6	3.5	3.4	3.4	3.3	3.2	3.1
1479	3.7	3.6	3.5	3.4	3.3	3.2	3.1	3.1	3	2.9	2.8	2.8
1480	4.4	4.2	4.1	4	3.9	3.7	3.6	3.5	3.4	3.3	3.3	3.2
1481	4.5	4.3	4.2	4.1	3.9	3.8	3.7	3.6	3.5	3.4	3.3	3.2
1482	4.5	4.3	4.2	4	3.9	3.8	3.7	3.6	3.5	3.4	3.3	3.2
1483	54.6	37.6	29	26.7	22.2	19.1	16.7	14.9	13.5	12.3	14.1	40.4
1484	45.8	33.3	26.4	24.1	20.4	17.7	15.6	14	12.7	11.7	11.4	30.8
1485	32.5	25.9	21.6	18.6	16.3	14.6	13.1	12	11	10.2	9.5	17.5
1486	21.6	18.6	16.3	14.5	13.1	11.9	10.9	10.1	9.4	8.8	8.3	8.2
1487	8.7	8.2	7.7	7.3	6.9	6.6	6.3	6	5.7	5.5	5.3	5.1
1488	4.6	4.5	4.3	4.2	4.1	3.9	3.8	3.7	3.6	3.5	3.4	3.4
1489	2	1.9	1.9	1.9	1.9	1.8	1.8	1.8	1.8	1.7	1.7	1.7
1490	4.7	4.6	4.4	4.3	4.1	4	3.9	3.8	3.7	3.6	3.5	3.4
1491	5.3	5.1	4.9	4.7	4.5	4.4	4.2	4.1	4	3.9	3.7	3.6
1492	1.8	1.8	1.8	1.8	1.7	1.7	1.7	1.7	1.7	1.6	1.6	1.6
1493	1.8	1.8	1.7	1.7	1.7	1.7	1.6	1.6	1.6	1.6	1.6	1.5
1494	1.7	1.7	1.7	1.7	1.6	1.6	1.6	1.6	1.5	1.5	1.5	1.5
1495	1.7	1.7	1.7	1.6	1.6	1.6	1.6	1.6	1.5	1.5	1.5	1.5
1496	1.7	1.7	1.7	1.6	1.6	1.6	1.6	1.6	1.5	1.5	1.5	1.5
1497	1.7	1.7	1.7	1.6	1.6	1.6	1.6	1.6	1.5	1.5	1.5	1.5
1498	1.7	1.7	1.7	1.7	1.6	1.6	1.6	1.6	1.6	1.5	1.5	1.5
1499	1.7	1.7	1.7	1.7	1.6	1.6	1.6	1.6	1.6	1.5	1.5	1.5
1500	1.8	1.8	1.7	1.7	1.7	1.7	1.7	1.6	1.6	1.6	1.6	1.6
1501	4.3	4.2	4	3.9	3.8	3.7	3.6	3.5	3.4	3.3	3.2	3.1
1502	1.8	1.7	1.7	1.7	1.7	1.6	1.6	1.6	1.6	1.6	1.6	1.5
1503	1.8	1.8	1.7	1.7	1.7	1.7	1.6	1.6	1.6	1.6	1.6	1.5
1504	3.3	3.2	3.1	3	3	2.9	2.8	2.8	2.7	2.7	2.6	2.6
1505	4.1	4	3.9	3.7	3.6	3.5	3.4	3.4	3.3	3.2	3.1	3
1506	4.4	4.3	4.2	4	3.9	3.8	3.7	3.6	3.5	3.4	3.3	3.2
1507	4.7	4.5	4.4	4.2	4.1	4	3.9	3.8	3.7	3.6	3.5	3.4
1508	4.5	4.3	4.2	4.1	4	3.8	3.7	3.6	3.5	3.4	3.3	3.3
1509	4.2	4	3.9	3.8	3.7	3.6	3.5	3.4	3.3	3.2	3.2	3.1
1510	4.5	4.4	4.2	4.1	4	3.8	3.7	3.6	3.5	3.4	3.3	3.3
1511	4.6	4.5	4.3	4.2	4	3.9	3.8	3.7	3.6	3.5	3.4	3.3
1512	4.6	4.4	4.3	4.1	4	3.9	3.8	3.7	3.6	3.5	3.4	3.3
1513	1.9	1.9	1.9	1.9	1.8	1.8	1.8	1.8	1.7	1.7	1.7	1.7
1514	5.6	5.4	5.2	5	4.8	4.6	4.5	4.3	4.2	4	3.9	3.8
1515	11.4	10.5	9.7	9	8.4	7.9	7.4	7	6.6	6.3	6	5.7
1516	4.4	4.3	4.1	4	3.9	3.8	3.7	3.6	3.5	3.4	3.3	3.2
1517	1.8	1.8	1.8	1.7	1.7	1.7	1.7	1.6	1.6	1.6	1.6	1.6
1518	1.7	1.7	1.7	1.7	1.7	1.6	1.6	1.6	1.6	1.5	1.5	1.5
1519	1.7	1.7	1.7	1.7	1.6	1.6	1.6	1.6	1.6	1.5	1.5	1.5
1520	1.7	1.7	1.7	1.7	1.6	1.6	1.6	1.6	1.6	1.5	1.5	1.5
1521	1.7	1.7	1.7	1.7	1.6	1.6	1.6	1.6	1.6	1.5	1.5	1.5
1522	1.7	1.7	1.7	1.7	1.6	1.6	1.6	1.6	1.6	1.5	1.5	1.5
1523	1.7	1.7	1.7	1.7	1.6	1.6	1.6	1.6	1.6	1.5	1.5	1.5
1524	1.7	1.7	1.7	1.7	1.7	1.6	1.6	1.6	1.6	1.6	1.5	1.5
1525	1.8	1.7	1.7	1.7	1.7	1.6	1.6	1.6	1.6	1.6	1.5	1.5
1526	1.8	1.7	1.7	1.7	1.7	1.6	1.6	1.6	1.6	1.6	1.6	1.5
1527	1.8	1.8	1.7	1.7	1.7	1.7	1.6	1.6	1.6	1.6	1.6	1.5
1528	3.5	3.5	3.4	3.3	3.2	3.1	3.1	3	2.9	2.9	2.8	2.7
1529	4.1	4	3.9	3.8	3.7	3.6	3.5	3.4	3.3	3.2	3.2	3.1
1530	4.6	4.4	4.3	4.1	4	3.9	3.8	3.7	3.6	3.5	3.4	3.3
1531	4.8	4.6	4.5	4.3	4.2	4.1	3.9	3.8	3.7	3.6	3.5	3.4
1532	4.6	4.4	4.3	4.2	4	3.9	3.8	3.7	3.6	3.5	3.4	3.3
1533	4.6	4.4	4.3	4.1	4	3.9	3.8	3.7	3.6	3.5	3.4	3.3
1534	4.6	4.4	4.3	4.1	4	3.9	3.8	3.7	3.6	3.5	3.4	3.3
1535	4.7	4.5	4.4	4.2	4.1	4	3.9	3.7	3.6	3.5	3.4	3.4
1536	4.6	4.4	4.3	4.2	4	3.9	3.8	3.7	3.6	3.5	3.4	3.3
1537	1.9	1.9	1.8	1.8	1.8	1.8	1.7	1.7	1.7	1.7	1.7	1.6
1538	1.9	1.9	1.9	1.8	1.8	1.8	1.8	1.7	1.7	1.7	1.7	1.7
1539	5.2	5	4.8	4.6	4.4	4.3	4.2	4	3.9	3.8	3.7	3.6
1540	1.9	1.8	1.8	1.8	1.8	1.7	1.7	1.7	1.7	1.7	1.6	1.6
1541	1.8	1.7	1.7	1.7	1.7	1.6	1.6	1.6	1.6	1.6	1.5	1.5
1542	1.8	1.7	1.7	1.7	1.7	1.6	1.6	1.6	1.6	1.6	1.5	1.5
1543	1.7	1.7	1.7	1.7	1.6	1.6	1.6	1.6	1.6	1.5	1.5	1.5
1544	1.7	1.7	1.7	1.7	1.7	1.6	1.6	1.6	1.6	1.6	1.5	1.5
1545	1.7	1.7	1.7	1.7	1.7	1.6	1.6	1.6	1.6	1.6	1.5	1.5
1546	1.8	1.7	1.7	1.7	1.7	1.6	1.6	1.6	1.6	1.6	1.5	1.5
1547	1.8	1.7	1.7	1.7	1.7	1.6	1.6	1.6	1.6	1.6	1.5	1.5
1548	1.8	1.7	1.7	1.7	1.7	1.7	1.6	1.6	1.6	1.6	1.6	1.5
1549	1.8	1.8	1.7	1.7	1.7	1.7	1.6	1.6	1.6	1.6	1.6	1.5
1550	1.8	1.7	1.7	1.7	1.7	1.7	1.6	1.6	1.6	1.6	1.6	1.5
1551	1.8	1.8	1.8	1.7	1.7	1.7	1.7	1.6	1.6	1.6	1.6	1.6
1552	3.8	3.7	3.6	3.5	3.4	3.3	3.2	3.2	3.1	3	3	2.9
1553	4.1	3.9	3.8	3.7	3.6	3.5	3.4	3.3	3.3	3.2	3.1	3
1554	4.5	4.4	4.2	4.1	4	3.9	3.8	3.7	3.6	3.5	3.4	3.3
1555	4.8	4.7	4.5	4.4	4.2	4.1	4	3.9	3.7	3.6	3.5	3.5
1556	4.6	4.5	4.3	4.2	4.1	3.9	3.8	3.7	3.6	3.5	3.4	3.3
1557	4.6	4.4	4.3	4.2	4	3.9	3.8	3.7	3.6	3.5	3.4	3.3
1558	4.6	4.5	4.3	4.2	4.1	4	3.8	3.7	3.6	3.5	3.4	3.4
1559	4.7	4.6	4.4	4.3	4.1	4	3.9	3.8	3.7	3.6	3.5	3.4
1560	4.7	4.5	4.4	4.2	4.1	4	3.9	3.8	3.7	3.6	3.5	3.4
1561	1.9	1.9	1.8	1.8	1.8	1.8	1.7	1.7	1.7	1.7	1.6	1.6
1562	1.9	1.9	1.8	1.8	1.8	1.8	1.7	1.7	1.7	1.7	1.6	1.6
1563	1.9	1.9	1.9	1.8	1.8	1.8	1.8	1.7	1.7	1.7	1.7	1.7
1564	1.8	1.8	1.8	1.8	1.7	1.7	1.7	1.7	1.6	1.6	1.6	1.6
1565	1.8	1.8	1.7	1.7	1.7	1.7	1.6	1.6	1.6	1.6	1.6	1.5
1566	1.7	1.7	1.7	1.7	1.7	1.6	1.6	1.6	1.6	1.6	1.5	1.5
1567	1.7	1.7	1.7	1.7	1.6	1.6	1.6	1.6	1.6	1.5	1.5	1.5
1568	1.8	1.7	1.7	1.7	1.7	1.6	1.6	1.6	1.6	1.6	1.5	1.5
1569	1.8	1.7	1.7	1.7	1.7	1.6	1.6	1.6	1.6	1.6	1.5	1.5
1570	1.8	1.7	1.7	1.7	1.7	1.7	1.6	1.6	1.6	1.6	1.6	1.5
1571	1.8	1.8	1.7	1.7	1.7	1.7	1.6	1.6	1.6	1.6	1.6	1.5
1572	1.8	1.8	1.8	1.8	1.7	1.7	1.7	1.7	1.7	1.6	1.6	1.6
1573	1.8	1.8	1.8	1.7	1.7	1.7	1.7	1.6	1.6	1.6	1.6	1.6
1574	1.8	1.8	1.7	1.7	1.7	1.7	1.7	1.6	1.6	1.6	1.6	1.6
1575	1.8	1.8	1.7	1.7	1.7	1.7	1.7	1.6	1.6	1.6	1.6	1.6
1576	4	3.9	3.8	3.7	3.6	3.5	3.4	3.3	3.2	3.2	3.1	3
1577	3.9	3.8	3.7	3.6	3.5	3.4	3.3	3.3	3.2	3.1	3	3
1578	4.1	4	3.9	3.8	3.7	3.6	3.5	3.4	3.3	3.2	3.2	3.1
1579	4.8	4.6	4.5	4.3	4.2	4.1	4	3.8	3.7	3.6	3.5	3.5
1580	4.6	4.5	4.3	4.2	4.1	4	3.9	3.7	3.6	3.6	3.5	3.4
1581	4.5	4.3	4.2	4.1	4	3.9	3.7	3.6	3.6	3.5	3.4	3.3
1582	4.5	4.4	4.2	4.1	4	3.9	3.8	3.7	3.6	3.5	3.4	3.3
1583	4.7	4.5	4.4	4.2	4.1	4	3.9	3.8	3.7	3.6	3.5	3.4
1584	4.7	4.6	4.4	4.3	4.1	4	3.9	3.8	3.7	3.6	3.5	3.4
1585	2	2	2	1.9	1.9	1.9	1.8	1.8	1.8	1.8	1.7	1.7
1586	1.8	1.8	1.8	1.7	1.7	1.7	1.7	1.6	1.6	1.6	1.6	1.6
1587	1.9	1.8	1.8	1.8	1.8	1.7	1.7	1.7	1.7	1.7	1.6	1.6
1588	1.9	1.9	1.9	1.8	1.8	1.8	1.8	1.7	1.7	1.7	1.7	1.7
1589	1.8	1.8	1.8	1.7	1.7	1.7	1.7	1.7	1.6	1.6	1.6	1.6
1590	1.8	1.8	1.8	1.8	1.7	1.7	1.7	1.7	1.7	1.6	1.6	1.6
1591	1.8	1.8	1.7	1.7	1.7	1.7	1.6	1.6	1.6	1.6	1.6	1.5
1592	1.8	1.8	1.7	1.7	1.7	1.7	1.6	1.6	1.6	1.6	1.6	1.6
1593	1.8	1.8	1.8	1.8	1.7	1.7	1.7	1.7	1.6	1.6	1.6	1.6
1594	1.8	1.8	1.8	1.8	1.7	1.7	1.7	1.7	1.6	1.6	1.6	1.6
1595	1.8	1.8	1.8	1.8	1.7	1.7	1.7	1.7	1.7	1.6	1.6	1.6
1596	1.9	1.8	1.8	1.8	1.8	1.7	1.7	1.7	1.7	1.7	1.6	1.6
1597	1.8	1.8	1.8	1.8	1.7	1.7	1.7	1.7	1.7	1.6	1.6	1.6
1598	1.8	1.8	1.8	1.7	1.7	1.7	1.7	1.7	1.6	1.6	1.6	1.6
1599	1.8	1.8	1.8	1.7	1.7	1.7	1.7	1.7	1.6	1.6	1.6	1.6
1600	1.8	1.8	1.8	1.8	1.7	1.7	1.7	1.7	1.6	1.6	1.6	1.6
1601	2.6	2.5	2.5	2.4	2.4	2.3	2.3	2.3	2.2	2.2	2.2	2.1
1602	4.1	4	3.9	3.8	3.7	3.6	3.5	3.4	3.3	3.3	3.2	3.1
1603	4.9	4.8	4.6	4.5	4.3	4.2	4.1	3.9	3.8	3.7	3.6	10.2
1604	4.7	4.5	4.4	4.2	4.1	4	3.9	3.8	3.7	3.6	3.5	3.4
1605	4.5	4.4	4.2	4.1	4	3.9	3.8	3.7	3.6	3.5	3.4	3.3
1606	4.6	4.5	4.3	4.2	4.1	3.9	3.8	3.7	3.6	3.5	3.5	3.4
1607	4.7	4.6	4.4	4.3	4.2	4	3.9	3.8	3.7	3.6	3.5	3.4
1608	4.9	4.7	4.6	4.4	4.3	4.2	4	3.9	3.8	3.7	3.6	3.5
1609	2.3	2.3	2.2	2.2	2.2	2.1	2.1	2.1	2	2	2	1.9
1610	1.8	1.8	1.8	1.8	1.7	1.7	1.7	1.7	1.7	1.6	1.6	1.6
1611	2.1	2	2	2	1.9	1.9	1.9	1.8	1.8	1.8	1.8	1.7
1612	2.2	2.1	2.1	2.1	2	2	2	1.9	1.9	1.9	1.9	8.6
1613	1.9	1.8	1.8	1.8	1.7	1.7	1.7	1.7	1.7	1.6	1.6	1.6
1614	1.8	1.8	1.7	1.7	1.7	1.7	1.6	1.6	1.6	1.6	1.6	1.5
1615	1.8	1.8	1.8	1.7	1.7	1.7	1.7	1.7	1.6	1.6	1.6	1.6
1616	1.9	1.9	1.8	1.8	1.8	1.8	1.7	1.7	1.7	1.7	1.6	5.4
1617	1.9	1.9	1.8	1.8	1.8	1.8	1.7	1.7	1.7	1.7	1.7	5.2
1618	1.9	1.8	1.8	1.8	1.8	1.7	1.7	1.7	1.7	1.6	1.6	3.2
1619	1.9	1.8	1.8	1.8	1.8	1.8	1.7	1.7	1.7	1.7	1.6	1.6
1620	1.9	1.9	1.8	1.8	1.8	1.8	1.7	1.7	1.7	1.7	1.7	1.6
1621	1.9	1.9	1.9	1.8	1.8	1.8	1.8	1.7	1.7	1.7	1.7	1.7
1622	1.8	1.8	1.8	1.8	1.7	1.7	1.7	1.7	1.7	1.6	1.6	1.6
1623	1.9	1.8	1.8	1.8	1.8	1.7	1.7	1.7	1.7	1.7	1.6	1.6
1624	1.8	1.8	1.8	1.8	1.7	1.7	1.7	1.7	1.7	1.6	1.6	1.6
1625	3	3	2.9	2.8	2.8	2.7	2.7	2.6	2.6	2.5	2.5	2.4
1626	4.2	4.1	4	3.9	3.8	3.7	3.6	3.5	3.4	3.3	3.2	3.2
1627	4.8	4.6	4.5	4.3	4.2	4.1	4	3.9	3.8	3.7	3.6	6.5
1628	4.8	4.6	4.5	4.3	4.2	4.1	4	3.9	3.8	3.7	3.6	3.5
1629	4.7	4.5	4.4	4.3	4.1	4	3.9	3.8	3.7	3.6	3.5	3.4
1630	4.8	4.6	4.5	4.3	4.2	4.1	4	3.9	3.8	3.7	3.6	3.5
1631	4.9	4.7	4.6	4.4	4.3	4.2	4	3.9	3.8	3.7	3.6	3.5
1632	4.9	4.8	4.6	4.5	4.3	4.2	4.1	4	3.9	3.8	3.7	3.6
1633	16	14.1	12.6	11.4	10.4	9.6	8.9	8.3	7.8	7.3	6.9	28.6
1634	2.2	2.1	2.1	2.1	2	2	2	1.9	1.9	1.9	1.9	1.8
1635	1.8	1.8	1.8	1.8	1.7	1.7	1.7	1.7	1.7	1.6	1.6	1.6
1636	2.2	2.1	2.1	2.1	2	2	2	1.9	1.9	1.9	1.9	10
1637	2	1.9	1.9	1.9	1.8	1.8	1.8	1.8	1.7	1.7	1.7	8.2
1638	1.8	1.8	1.8	1.8	1.7	1.7	1.7	1.7	1.7	1.6	1.6	3.5
1639	1.8	1.8	1.8	1.8	1.7	1.7	1.7	1.7	1.7	1.6	1.6	5.6
1640	1.9	1.9	1.9	1.8	1.8	1.8	1.8	1.7	1.7	1.7	1.7	7.7
1641	2	2	1.9	1.9	1.9	1.8	1.8	1.8	1.8	1.7	1.7	15.1
1642	1.9	1.9	1.9	1.8	1.8	1.8	1.8	1.7	1.7	1.7	1.7	7.4
1643	1.9	1.9	1.8	1.8	1.8	1.8	1.7	1.7	1.7	1.7	1.7	1.7
1644	1.9	1.9	1.9	1.8	1.8	1.8	1.8	1.7	1.7	1.7	1.7	2.5
1645	1.9	1.9	1.8	1.8	1.8	1.8	1.7	1.7	1.7	1.7	1.7	1.6
1646	1.9	1.8	1.8	1.8	1.8	1.7	1.7	1.7	1.7	1.7	1.6	1.6
1647	1.9	1.8	1.8	1.8	1.8	1.7	1.7	1.7	1.7	1.7	1.6	1.6
1648	2.6	2.6	2.5	2.5	2.4	2.4	2.4	2.3	2.3	2.2	2.2	2.2
1649	2.7	2.7	2.6	2.6	2.5	2.5	2.5	2.4	2.4	2.3	2.3	2.3
1650	4.4	4.3	4.2	4	3.9	3.8	3.7	3.6	3.5	3.4	3.4	3.9
1651	4.9	4.7	4.6	4.4	4.3	4.2	4	3.9	3.8	3.7	3.6	10.2
1652	4.7	4.6	4.4	4.3	4.2	4	3.9	3.8	3.7	3.6	3.5	3.5
1653	4.8	4.7	4.5	4.4	4.3	4.1	4	3.9	3.8	3.7	3.6	3.5
1654	4.9	4.7	4.5	4.4	4.3	4.1	4	3.9	3.8	3.7	3.6	3.5
1655	5	4.8	4.7	4.5	4.4	4.3	4.1	4	3.9	3.8	3.7	3.6
1656	4.9	4.8	4.6	4.5	4.3	4.2	4.1	4	3.9	3.8	3.7	3.6
1657	2.3	2.3	2.3	2.2	2.2	2.1	2.1	2.1	2	2	2	9.3
1658	2	2	2	1.9	1.9	1.9	1.9	1.8	1.8	1.8	1.8	1.7
1659	1.8	1.7	1.7	1.7	1.7	1.7	1.6	1.6	1.6	1.6	1.6	1.5
1660	1.8	1.8	1.8	1.7	1.7	1.7	1.7	1.6	1.6	1.6	1.6	2.7
1661	1.8	1.8	1.8	1.7	1.7	1.7	1.7	1.6	1.6	1.6	1.6	3
1662	1.9	1.8	1.8	1.8	1.8	1.7	1.7	1.7	1.7	1.7	1.6	9.2
1663	2.6	2.5	2.5	2.4	2.4	2.3	2.3	2.2	2.2	2.2	2.1	25.2
1664	2	2	1.9	1.9	1.9	1.9	1.8	1.8	1.8	1.7	1.7	1.7
1665	2.2	2.1	2.1	2.1	2	2	2	1.9	1.9	1.9	1.9	8.7
1666	2.1	2.1	2	2	2	2	1.9	1.9	1.9	1.8	1.8	13.1
1667	1.9	1.9	1.8	1.8	1.8	1.8	1.7	1.7	1.7	1.7	1.6	11.2
1668	2.1	2.1	2	2	2	2	1.9	1.9	1.9	1.8	1.8	19
1669	2.4	2.3	2.3	2.3	2.2	2.2	2.1	2.1	2.1	2	2	13.3
1670	2.2	2.2	2.1	2.1	2.1	2	2	2	1.9	1.9	1.9	6.6
1671	2.4	2.3	2.3	2.2	2.2	2.2	2.1	2.1	2.1	2	2	19.4
1672	3.8	3.7	3.6	3.5	3.4	3.3	3.2	3.1	3.1	3	2.9	39.5
1673	4.3	4.1	4	3.9	3.8	3.7	3.6	3.5	3.4	3.3	3.2	42.7
1674	2.3	2.3	2.2	2.2	2.2	2.1	2.1	2.1	2	2	2	27.6
1675	2.4	2.4	2.3	2.3	2.2	2.2	2.2	2.1	2.1	2.1	2	13.8
1676	2.4	2.3	2.3	2.3	2.2	2.2	2.1	2.1	2.1	2	2	16.8
1677	3.7	3.6	3.5	3.4	3.3	3.2	3.1	3.1	3	2.9	2.8	39.2
1678	10.1	9.3	8.7	8.1	7.6	7.2	6.8	6.4	6.1	5.8	5.6	58.5
1679	3.3	3.2	3.1	3.1	3	2.9	2.9	2.8	2.7	2.7	2.6	38.2
1680	2.1	2.1	2.1	2	2	2	1.9	1.9	1.9	1.9	1.8	23.4
1681	2.5	2.4	2.4	2.3	2.3	2.3	2.2	2.2	2.1	2.1	2.1	24.6
1682	3.6	3.5	3.4	3.4	3.3	3.2	3.1	3	3	2.9	2.8	39.8
1683	14.2	12.7	11.5	10.5	9.7	9	8.4	7.8	7.4	7	6.8	67.6
1684	8.6	8	7.5	7.1	6.7	6.4	6.1	5.8	5.5	5.3	5.1	64.5
1685	4.7	4.5	4.3	4.2	4.1	3.9	3.8	3.7	3.6	3.5	3.4	54.2
1686	1.9	1.9	1.8	1.8	1.8	1.8	1.7	1.7	1.7	1.7	1.6	20.1
1687	4.8	4.6	4.5	4.3	4.2	4	3.9	3.8	3.7	3.6	3.5	52.3
1688	26.9	21.8	18.4	15.9	14.1	12.6	11.4	10.4	9.6	8.9	16.1	96.1
1689	29.3	23.3	19.4	16.7	14.6	13	11.8	10.7	9.9	9.1	16.7	101.7
1690	4.9	4.7	4.5	4.4	4.2	4.1	4	3.8	3.7	3.6	3.5	64.4
1691	2.4	2.3	2.3	2.2	2.2	2.2	2.1	2.1	2	2	2	33.3
1692	1.8	1.8	1.8	1.7	1.7	1.7	1.7	1.6	1.6	1.6	1.6	16.5
