# Supplementary material for: Roles of host and environment in shift of primary anthrax host species in Kruger National Park
Source: PLoS One. 2024 Dec 6;19(12):e0314103. doi: 10.1371/journal.pone.0314103 (PMC11623471; doi:10.1371/journal.pone.0314103)
Supplement: S1 Data — (ZIP) [file pone.0314103.s001.zip › Ochai Supplementary Data/Soil Moisture KNP/TerraClimate_Soil Moisture_1996.xlsx]

## Sheet: TerraClimate_Soil Moisture_1996
UPID	1996_1	1996_2	1996_3	1996_4	1996_5	1996_6	1996_7	1996_8	1996_9	1996_10	1996_11	1996_12
1	88.9	88.9	32.7	22.6	17.6	14.4	12.3	10.7	9.5	8.5	7.7	7.1
2	87.8	87.8	32.3	22.4	17.3	14.2	12.1	10.5	9.3	8.4	7.6	7
3	86.7	86.7	31.9	22.1	17.1	14	11.9	10.4	9.2	8.3	7.5	6.9
4	85.6	85.6	31.5	21.8	16.9	13.9	11.8	10.3	9.1	8.2	7.4	6.8
5	84.4	84.4	31.1	21.5	16.7	13.7	11.6	10.1	9	8.1	7.3	6.7
6	83.3	83.3	30.7	21.2	16.4	13.5	11.5	10	8.9	8	7.2	6.6
7	83.6	83.6	30.7	21.3	16.5	13.5	11.5	10	8.9	8	7.3	6.7
8	83.6	85.2	31.3	21.7	16.8	13.8	11.7	10.2	9.1	8.2	7.4	6.8
9	86.8	86.8	31.9	22.1	17.1	14.1	12	10.4	9.2	8.3	7.5	6.9
10	88.4	88.4	32.5	22.5	17.4	14.3	12.2	10.6	9.4	8.5	7.7	7
11	90	90	33.1	22.9	17.8	14.6	12.4	10.8	9.6	8.6	7.8	7.2
12	87.7	91.6	33.7	23.3	18.1	14.8	12.6	11	9.8	8.8	8	7.3
13	92.1	93.2	34.3	23.7	18.4	15.1	12.8	11.2	9.9	8.9	8.1	7.4
14	94.8	94.8	34.9	24.1	18.7	15.4	13.1	11.4	10.1	9.1	8.2	7.6
15	96.4	96.4	35.5	24.6	19	15.6	13.3	11.6	10.3	9.2	8.4	7.7
16	95.1	98	36.1	25	19.3	15.9	13.5	11.8	10.4	9.4	8.5	7.8
17	92.6	93	36.6	25.3	19.6	16.1	13.7	12	10.6	9.5	8.7	7.9
18	101.2	101.2	37.2	25.8	20	16.4	13.9	12.2	10.8	9.7	8.8	8.1
19	86.3	86.3	31.8	22	17	14	11.9	10.4	9.2	8.3	7.5	6.9
20	85	85	31.3	21.6	16.8	13.8	11.7	10.2	9	8.1	7.4	6.8
21	83.6	83.6	30.8	21.3	16.5	13.6	11.5	10	8.9	8	7.3	6.7
22	82.3	82.3	30.3	21	16.2	13.3	11.3	9.9	8.8	7.9	7.2	6.6
23	81	81	29.8	20.6	16	13.1	11.2	9.7	8.6	7.8	7	6.5
24	79.6	79.6	29.3	20.3	15.7	12.9	11	9.6	8.5	7.6	6.9	6.3
25	79.7	79.7	29.3	20.3	15.7	12.9	11	9.6	8.5	7.6	6.9	6.4
26	80.3	81.1	29.8	20.7	16	13.1	11.2	9.7	8.6	7.8	7.1	6.5
27	69.6	70.4	30	20.9	16.2	13.3	11.3	9.9	8.8	7.9	7.2	6.6
28	68	68.4	30.3	21.1	16.4	13.5	11.5	10	8.9	8	7.3	6.7
29	82	85.4	31.4	21.8	16.9	13.8	11.8	10.3	9.1	8.2	7.4	6.8
30	86.9	86.9	32	22.1	17.2	14.1	12	10.4	9.3	8.3	7.6	6.9
31	88.3	88.3	32.5	22.5	17.4	14.3	12.2	10.6	9.4	8.5	7.7	7
32	89.8	89.8	33	22.9	17.7	14.5	12.4	10.8	9.6	8.6	7.8	7.2
33	91.2	91.2	33.6	23.2	18	14.8	12.6	10.9	9.7	8.7	7.9	7.3
34	92.6	92.6	34.1	23.6	18.3	15	12.8	11.1	9.9	8.9	8.1	7.4
35	66.5	63.9	32.4	23	18	14.9	12.7	11.1	9.9	8.9	8.1	7.4
36	81.9	80.7	34.7	24.1	18.7	15.4	13.1	11.4	10.1	9.1	8.3	7.6
37	83.7	83.7	30.8	21.3	16.5	13.6	11.5	10.1	8.9	8	7.3	6.7
38	82.2	82.2	30.2	20.9	16.2	13.3	11.3	9.9	8.7	7.9	7.1	6.6
39	80.6	80.6	29.7	20.5	15.9	13.1	11.1	9.7	8.6	7.7	7	6.4
40	79	79	29.1	20.1	15.6	12.8	10.9	9.5	8.4	7.6	6.9	6.3
41	77.5	77.5	28.5	19.7	15.3	12.6	10.7	9.3	8.3	7.4	6.7	6.2
42	75.9	75.9	27.9	19.3	15	12.3	10.5	9.1	8.1	7.3	6.6	6.1
43	75.8	75.8	27.9	19.3	15	12.3	10.4	9.1	8.1	7.3	6.6	6
44	77.1	77.1	28.4	19.6	15.2	12.5	10.6	9.3	8.2	7.4	6.7	6.1
45	78.2	78.3	28.8	19.9	15.5	12.7	10.8	9.4	8.3	7.5	6.8	6.2
46	79.6	79.6	29.3	20.3	15.7	12.9	11	9.6	8.5	7.6	6.9	6.3
47	73	73.7	29.6	20.5	15.9	13.1	11.1	9.7	8.6	7.7	7	6.4
48	70.2	71.4	29.9	20.8	16.1	13.3	11.3	9.8	8.7	7.8	7.1	6.5
49	78.1	80.6	30.7	21.2	16.5	13.5	11.5	10	8.9	8	7.3	6.7
50	84.7	84.7	31.2	21.6	16.7	13.7	11.7	10.2	9	8.1	7.4	6.8
51	86	86	31.6	21.9	17	13.9	11.8	10.3	9.2	8.2	7.5	6.9
52	87.3	87.3	32.1	22.2	17.2	14.1	12	10.5	9.3	8.4	7.6	7
53	70.2	68	31.5	22.1	17.2	14.2	12.1	10.5	9.4	8.4	7.7	7
54	70.1	67.5	31.8	22.3	17.4	14.3	12.2	10.7	9.5	8.5	7.8	7.1
55	81.1	81.1	29.8	20.7	16	13.1	11.2	9.7	8.6	7.8	7.1	6.5
56	79.3	79.3	29.2	20.2	15.7	12.9	10.9	9.5	8.4	7.6	6.9	6.3
57	77.6	77.6	28.5	19.8	15.3	12.6	10.7	9.3	8.3	7.4	6.7	6.2
58	75.8	75.8	27.9	19.3	15	12.3	10.4	9.1	8.1	7.3	6.6	6
59	74	74	27.2	18.8	14.6	12	10.2	8.9	7.9	7.1	6.4	5.9
60	72.2	72.2	26.6	18.4	14.3	11.7	10	8.7	7.7	6.9	6.3	5.8
61	71.9	71.9	26.5	18.3	14.2	11.7	9.9	8.6	7.7	6.9	6.3	5.7
62	73	73	26.9	18.6	14.4	11.8	10.1	8.8	7.8	7	6.4	5.8
63	74.1	74.1	27.3	18.9	14.6	12	10.2	8.9	7.9	7.1	6.4	5.9
64	75.2	75.2	27.7	19.2	14.9	12.2	10.4	9	8	7.2	6.5	6
65	72.4	76.3	28.1	19.4	15.1	12.4	10.5	9.2	8.1	7.3	6.6	6.1
66	77.4	77.4	28.5	19.7	15.3	12.5	10.7	9.3	8.2	7.4	6.7	6.2
67	63.8	63.2	28.3	19.7	15.3	12.6	10.7	9.4	8.3	7.5	6.8	6.2
68	65.8	64.5	28.7	20	15.6	12.8	10.9	9.5	8.4	7.6	6.9	6.3
69	68.8	70.6	29.5	20.5	15.9	13	11.1	9.7	8.6	7.7	7	6.4
70	73.8	81.3	30.1	20.8	16.2	13.3	11.3	9.8	8.7	7.8	7.1	6.5
71	74.7	77.9	30.5	21.1	16.4	13.4	11.4	10	8.8	7.9	7.2	6.6
72	65.4	63.5	29.8	20.9	16.3	13.4	11.5	10	8.9	8	7.3	6.7
73	78.5	78.5	28.9	20	15.5	12.7	10.8	9.4	8.4	7.5	6.8	6.3
74	76.5	76.5	28.2	19.5	15.1	12.4	10.5	9.2	8.1	7.3	6.7	6.1
75	74.5	74.5	27.4	19	14.7	12.1	10.3	8.9	7.9	7.1	6.5	5.9
76	72.5	72.5	26.7	18.5	14.3	11.8	10	8.7	7.7	6.9	6.3	5.8
77	70.5	70.5	26	18	13.9	11.4	9.7	8.5	7.5	6.8	6.1	5.6
78	68.5	68.5	25.2	17.5	13.5	11.1	9.4	8.2	7.3	6.6	6	5.5
79	68	68	25	17.3	13.4	11	9.4	8.2	7.2	6.5	5.9	5.4
80	69	69	25.4	17.6	13.6	11.2	9.5	8.3	7.3	6.6	6	5.5
81	69.9	69.9	25.7	17.8	13.8	11.3	9.6	8.4	7.4	6.7	6.1	5.6
82	70.8	70.8	26.1	18	14	11.5	9.8	8.5	7.5	6.8	6.2	5.6
83	71.8	71.8	26.4	18.3	14.2	11.6	9.9	8.6	7.6	6.9	6.2	5.7
84	69	72.7	26.8	18.5	14.4	11.8	10	8.7	7.7	7	6.3	5.8
85	64.4	69.3	27.1	18.7	14.5	11.9	10.1	8.8	7.8	7	6.4	5.9
86	53.2	51.8	25.9	18.3	14.3	11.8	10.1	8.8	7.8	7	6.4	5.9
87	64.6	63.7	27.4	19.1	14.8	12.2	10.4	9	8	7.2	6.6	6
88	64	63.4	27.7	19.3	15	12.3	10.5	9.1	8.1	7.3	6.6	6.1
89	62.4	61	27.7	19.4	15.1	12.4	10.6	9.2	8.2	7.4	6.7	6.1
90	61.8	59.3	27.8	19.5	15.2	12.5	10.7	9.3	8.3	7.4	6.8	6.2
91	75.9	75.9	27.9	19.3	15	12.3	10.5	9.1	8.1	7.3	6.6	6.1
92	73.7	73.7	27.1	18.8	14.6	11.9	10.2	8.9	7.8	7.1	6.4	5.9
93	71.5	71.5	26.3	18.2	14.1	11.6	9.9	8.6	7.6	6.8	6.2	5.7
94	69.3	69.3	25.5	17.6	13.7	11.2	9.5	8.3	7.4	6.6	6	5.5
95	67.1	67.1	24.7	17.1	13.2	10.9	9.2	8.1	7.1	6.4	5.8	5.3
96	64.9	64.9	23.9	16.5	12.8	10.5	8.9	7.8	6.9	6.2	5.6	5.2
97	64.1	64.1	23.6	16.3	12.7	10.4	8.8	7.7	6.8	6.1	5.6	5.1
98	64.9	64.9	23.9	16.5	12.8	10.5	8.9	7.8	6.9	6.2	5.6	5.2
99	65.7	65.7	24.2	16.7	13	10.6	9.1	7.9	7	6.3	5.7	5.2
100	66.5	66.5	24.4	16.9	13.1	10.8	9.2	8	7.1	6.4	5.8	5.3
101	67.2	67.2	24.7	17.1	13.3	10.9	9.3	8.1	7.2	6.4	5.8	5.4
102	68	68	25	17.3	13.4	11	9.4	8.2	7.2	6.5	5.9	5.4
103	68.8	68.8	25.3	17.5	13.6	11.1	9.5	8.3	7.3	6.6	6	5.5
104	69.6	69.6	25.6	17.7	13.7	11.3	9.6	8.4	7.4	6.7	6.1	5.5
105	70.3	70.3	25.9	17.9	13.9	11.4	9.7	8.4	7.5	6.7	6.1	5.6
106	68.6	71.1	26.2	18.1	14	11.5	9.8	8.5	7.6	6.8	6.2	5.7
107	58.7	58.2	25.9	18.1	14	11.6	9.8	8.6	7.6	6.8	6.2	5.7
108	65.6	65.9	26.6	18.4	14.3	11.8	10	8.7	7.7	6.9	6.3	5.8
109	76.4	76.4	28.1	19.5	15.1	12.4	10.5	9.2	8.1	7.3	6.6	6.1
110	74.3	74.3	27.3	18.9	14.7	12	10.2	8.9	7.9	7.1	6.5	5.9
111	72.1	72.1	26.5	18.4	14.2	11.7	9.9	8.7	7.7	6.9	6.3	5.8
112	70	70	25.7	17.8	13.8	11.3	9.6	8.4	7.4	6.7	6.1	5.6
113	67.8	67.8	24.9	17.3	13.4	11	9.3	8.1	7.2	6.5	5.9	5.4
114	65.6	65.6	24.1	16.7	13	10.6	9	7.9	7	6.3	5.7	5.2
115	64.8	64.8	23.8	16.5	12.8	10.5	8.9	7.8	6.9	6.2	5.6	5.2
116	65.2	65.2	24	16.6	12.9	10.6	9	7.8	6.9	6.2	5.7	5.2
117	65.7	65.7	24.2	16.7	13	10.6	9.1	7.9	7	6.3	5.7	5.2
118	66.2	66.2	24.3	16.8	13.1	10.7	9.1	7.9	7	6.3	5.8	5.3
119	66.6	66.6	24.5	17	13.1	10.8	9.2	8	7.1	6.4	5.8	5.3
120	67.1	67.1	24.7	17.1	13.2	10.9	9.2	8.1	7.1	6.4	5.8	5.3
121	67.5	67.5	24.8	17.2	13.3	10.9	9.3	8.1	7.2	6.5	5.9	5.4
122	68	68	25	17.3	13.4	11	9.4	8.2	7.2	6.5	5.9	5.4
123	68.4	68.4	25.2	17.4	13.5	11.1	9.4	8.2	7.3	6.6	6	5.5
124	68.9	68.9	25.3	17.5	13.6	11.2	9.5	8.3	7.3	6.6	6	5.5
125	69.3	69.3	25.5	17.7	13.7	11.2	9.6	8.3	7.4	6.6	6	5.5
126	69.8	69.8	25.7	17.8	13.8	11.3	9.6	8.4	7.4	6.7	6.1	5.6
127	80	80	29.4	20.4	15.8	13	11	9.6	8.5	7.7	7	6.4
128	78.2	78.2	28.8	19.9	15.4	12.7	10.8	9.4	8.3	7.5	6.8	6.2
129	76.4	76.4	28.1	19.4	15.1	12.4	10.5	9.2	8.1	7.3	6.6	6.1
130	74.6	74.6	27.4	19	14.7	12.1	10.3	9	7.9	7.1	6.5	5.9
131	72.7	72.7	26.8	18.5	14.4	11.8	10	8.7	7.7	7	6.3	5.8
132	70.9	70.9	26.1	18.1	14	11.5	9.8	8.5	7.6	6.8	6.2	5.7
133	70	70	25.8	17.8	13.8	11.3	9.6	8.4	7.5	6.7	6.1	5.6
134	70	70	25.7	17.8	13.8	11.3	9.6	8.4	7.5	6.7	6.1	5.6
135	70	70	25.7	17.8	13.8	11.3	9.6	8.4	7.4	6.7	6.1	5.6
136	69.9	69.9	25.7	17.8	13.8	11.3	9.6	8.4	7.4	6.7	6.1	5.6
137	69.9	69.9	25.7	17.8	13.8	11.3	9.6	8.4	7.4	6.7	6.1	5.6
138	69.9	69.9	25.7	17.8	13.8	11.3	9.6	8.4	7.4	6.7	6.1	5.6
139	69.9	69.9	25.7	17.8	13.8	11.3	9.6	8.4	7.4	6.7	6.1	5.6
140	69.9	69.9	25.7	17.8	13.8	11.3	9.6	8.4	7.4	6.7	6.1	5.6
141	69.9	69.9	25.7	17.8	13.8	11.3	9.6	8.4	7.4	6.7	6.1	5.6
142	69.8	69.8	25.7	17.8	13.8	11.3	9.6	8.4	7.4	6.7	6.1	5.6
143	69.8	69.8	25.7	17.8	13.8	11.3	9.6	8.4	7.4	6.7	6.1	5.6
144	63.2	69.8	25.7	17.8	13.8	11.3	9.6	8.4	7.4	6.7	6.1	5.6
145	83.6	83.6	30.8	21.3	16.5	13.5	11.5	10	8.9	8	7.3	6.7
146	82.1	82.1	30.2	20.9	16.2	13.3	11.3	9.9	8.7	7.9	7.1	6.5
147	80.6	80.6	29.7	20.5	15.9	13.1	11.1	9.7	8.6	7.7	7	6.4
148	79.2	79.2	29.1	20.2	15.6	12.8	10.9	9.5	8.4	7.6	6.9	6.3
149	77.7	77.7	28.6	19.8	15.3	12.6	10.7	9.3	8.3	7.4	6.8	6.2
150	76.2	76.2	28	19.4	15	12.3	10.5	9.1	8.1	7.3	6.6	6.1
151	75.2	75.2	27.7	19.1	14.8	12.2	10.4	9	8	7.2	6.5	6
152	74.7	74.7	27.5	19	14.7	12.1	10.3	9	8	7.2	6.5	6
153	74.2	74.2	27.3	18.9	14.7	12	10.2	8.9	7.9	7.1	6.5	5.9
154	73.7	73.7	27.1	18.8	14.6	11.9	10.2	8.9	7.9	7.1	6.4	5.9
155	73.2	73.2	26.9	18.6	14.5	11.9	10.1	8.8	7.8	7	6.4	5.8
156	72.7	72.7	26.8	18.5	14.4	11.8	10	8.7	7.7	7	6.3	5.8
157	72.3	72.3	26.6	18.4	14.3	11.7	10	8.7	7.7	6.9	6.3	5.8
158	71.8	71.8	26.4	18.3	14.2	11.6	9.9	8.6	7.6	6.9	6.2	5.7
159	71.3	71.3	26.2	18.1	14.1	11.5	9.8	8.6	7.6	6.8	6.2	5.7
160	70.8	70.8	26	18	14	11.5	9.8	8.5	7.5	6.8	6.2	5.6
161	70.3	70.3	25.9	17.9	13.9	11.4	9.7	8.4	7.5	6.7	6.1	5.6
162	69.8	69.8	25.7	17.8	13.8	11.3	9.6	8.4	7.4	6.7	6.1	5.6
163	87.2	87.2	34.8	23.4	17.9	14.6	12.3	10.7	9.5	8.5	7.7	7.1
164	86.1	86.1	35.6	23.6	17.9	14.5	12.3	10.7	9.4	8.4	7.6	7
165	84.9	84.9	31.6	21.8	16.8	13.8	11.7	10.2	9.1	8.1	7.4	6.8
166	83.8	83.8	30.8	21.3	16.5	13.6	11.5	10.1	8.9	8	7.3	6.7
167	82.6	82.6	30.4	21	16.3	13.4	11.4	9.9	8.8	7.9	7.2	6.6
168	81.5	81.5	30	20.7	16.1	13.2	11.2	9.8	8.7	7.8	7.1	6.5
169	80.4	80.4	29.6	20.5	15.9	13	11.1	9.7	8.6	7.7	7	6.4
170	79.4	79.4	29.2	20.2	15.7	12.9	10.9	9.5	8.5	7.6	6.9	6.3
171	78.5	78.5	28.9	20	15.5	12.7	10.8	9.4	8.4	7.5	6.8	6.3
172	77.5	77.5	28.5	19.7	15.3	12.6	10.7	9.3	8.3	7.4	6.7	6.2
173	76.5	76.5	28.2	19.5	15.1	12.4	10.5	9.2	8.2	7.3	6.7	6.1
174	75.6	75.6	27.8	19.2	14.9	12.2	10.4	9.1	8	7.2	6.6	6
175	74.6	74.6	27.4	19	14.7	12.1	10.3	9	7.9	7.1	6.5	5.9
176	73.7	73.7	27.1	18.8	14.5	11.9	10.1	8.8	7.8	7.1	6.4	5.9
177	72.7	72.7	26.7	18.5	14.3	11.8	10	8.7	7.7	7	6.3	5.8
178	71.7	71.7	26.4	18.3	14.2	11.6	9.9	8.6	7.6	6.9	6.2	5.7
179	70.8	70.8	26	18	14	11.5	9.8	8.5	7.5	6.8	6.2	5.6
180	69.8	69.8	25.7	17.8	13.8	11.3	9.6	8.4	7.4	6.7	6.1	5.6
181	90.8	90.8	47.4	28.1	20.6	16.4	13.7	11.8	10.4	9.2	8.3	7.6
182	90	90	44.1	27	20	16	13.4	11.6	10.2	9.1	8.2	7.5
183	89.2	89.2	43.2	26.6	19.7	15.8	13.3	11.4	10	9	8.1	7.4
184	88.4	88.4	35.1	23.6	18.1	14.7	12.5	10.8	9.6	8.6	7.8	7.1
185	87.5	87.5	32.2	22.3	17.3	14.2	12.1	10.5	9.3	8.4	7.6	7
186	86.7	86.7	31.9	22.1	17.1	14.1	12	10.4	9.2	8.3	7.5	6.9
187	85.6	85.6	31.5	21.8	16.9	13.9	11.8	10.3	9.1	8.2	7.4	6.8
188	84.2	84.2	31	21.4	16.6	13.6	11.6	10.1	9	8.1	7.3	6.7
189	82.7	82.7	30.4	21.1	16.3	13.4	11.4	9.9	8.8	7.9	7.2	6.6
190	81.3	81.3	29.9	20.7	16	13.2	11.2	9.8	8.7	7.8	7.1	6.5
191	79.9	79.9	29.4	20.3	15.8	12.9	11	9.6	8.5	7.6	6.9	6.4
192	78.4	78.4	28.8	20	15.5	12.7	10.8	9.4	8.3	7.5	6.8	6.3
193	77	77	28.3	19.6	15.2	12.5	10.6	9.2	8.2	7.4	6.7	6.1
194	75.5	75.5	27.8	19.2	14.9	12.2	10.4	9.1	8	7.2	6.6	6
195	74.1	74.1	27.3	18.9	14.6	12	10.2	8.9	7.9	7.1	6.4	5.9
196	72.7	72.7	26.7	18.5	14.3	11.8	10	8.7	7.7	7	6.3	5.8
197	71.2	71.2	26.2	18.1	14.1	11.5	9.8	8.6	7.6	6.8	6.2	5.7
198	69.8	69.8	25.7	17.8	13.8	11.3	9.6	8.4	7.4	6.7	6.1	5.6
199	94.4	94.4	59	39	25.8	19.6	15.9	13.5	11.7	10.3	9.2	8.9
200	93.9	93.9	52.5	31.7	22.6	17.8	14.7	12.6	11	9.8	8.8	8
201	93.4	93.4	42.6	27	20.2	16.3	13.7	11.8	10.4	9.3	8.4	7.7
202	93	93	37.5	25	19.1	15.6	13.2	11.4	10.1	9.1	8.2	7.5
203	92.5	92.5	37.2	24.9	19	15.5	13.1	11.4	10.1	9	8.2	7.5
204	92	92	36.9	24.7	18.9	15.4	13	11.3	10	9	8.1	7.4
205	90.8	90.8	33.4	23.1	17.9	14.7	12.5	10.9	9.7	8.7	7.9	7.2
206	88.9	88.9	32.7	22.6	17.5	14.4	12.3	10.7	9.5	8.5	7.7	7.1
207	87	87	32	22.2	17.2	14.1	12	10.4	9.3	8.3	7.6	6.9
208	85.1	85.1	31.3	21.7	16.8	13.8	11.7	10.2	9.1	8.1	7.4	6.8
209	83.2	83.2	30.6	21.2	16.4	13.5	11.5	10	8.9	8	7.2	6.6
210	81.3	81.3	29.9	20.7	16	13.2	11.2	9.8	8.7	7.8	7.1	6.5
211	79.3	79.3	29.2	20.2	15.7	12.9	10.9	9.5	8.4	7.6	6.9	6.3
212	77.4	77.4	28.5	19.7	15.3	12.5	10.7	9.3	8.2	7.4	6.7	6.2
213	75.5	75.5	27.8	19.2	14.9	12.2	10.4	9.1	8	7.2	6.6	6
214	73.6	73.6	27.1	18.7	14.5	11.9	10.1	8.8	7.8	7	6.4	5.9
215	71.7	71.7	26.4	18.3	14.2	11.6	9.9	8.6	7.6	6.9	6.2	5.7
216	69.8	69.8	25.7	17.8	13.8	11.3	9.6	8.4	7.4	6.7	6.1	5.6
217	98	98	60.7	41.4	27.1	20.6	16.7	14.1	12.2	10.8	9.6	8.7
218	97.8	97.8	50.8	30.2	22.2	17.7	14.8	12.7	11.2	10	9	8.2
219	97.7	97.7	43.4	27.8	20.9	16.9	14.2	12.3	10.8	9.7	8.8	8
220	97.6	97.6	40.8	26.9	20.4	16.5	14	12.1	10.7	9.6	8.7	7.9
221	97.4	97.4	41.1	27	20.4	16.6	14	12.1	10.7	9.6	8.7	7.9
222	97.3	97.3	39.4	26.3	20.1	16.3	13.8	12	10.6	9.5	8.6	7.9
223	96	96	36.9	25.1	19.3	15.8	13.4	11.7	10.3	9.3	8.4	7.7
224	93.6	93.6	34.4	23.8	18.5	15.2	12.9	11.2	10	9	8.1	7.5
225	91.2	91.2	33.6	23.2	18	14.8	12.6	11	9.7	8.7	7.9	7.3
226	88.9	88.9	32.7	22.6	17.5	14.4	12.2	10.7	9.5	8.5	7.7	7.1
227	86.5	86.5	31.8	22	17.1	14	11.9	10.4	9.2	8.3	7.5	6.9
228	84.1	84.1	30.9	21.4	16.6	13.6	11.6	10.1	9	8	7.3	6.7
229	81.7	81.7	30.1	20.8	16.1	13.2	11.3	9.8	8.7	7.8	7.1	6.5
230	79.3	79.3	29.2	20.2	15.7	12.9	10.9	9.5	8.4	7.6	6.9	6.3
231	76.9	76.9	28.3	19.6	15.2	12.5	10.6	9.2	8.2	7.4	6.7	6.1
232	74.6	74.6	27.4	19	14.7	12.1	10.3	9	7.9	7.1	6.5	5.9
233	72.2	72.2	26.6	18.4	14.2	11.7	9.9	8.7	7.7	6.9	6.3	5.8
234	69.8	69.8	25.7	17.8	13.8	11.3	9.6	8.4	7.4	6.7	6.1	5.6
235	101.6	101.6	50.7	30.8	22.7	18.2	15.2	13.1	11.5	10.3	9.3	8.5
236	101.8	101.8	49.7	30.5	22.6	18.1	15.1	13.1	11.5	10.3	9.3	8.5
237	102	102	47	29.6	22.2	17.8	15	12.9	11.4	10.2	9.2	8.4
238	102.2	102.2	45.1	29	21.8	17.6	14.8	12.8	11.3	10.1	9.2	8.4
239	102.4	102.4	45.3	29.1	21.9	17.7	14.9	12.9	11.3	10.2	9.2	8.4
240	102.6	102.6	45.3	29.1	21.9	17.7	14.9	12.9	11.4	10.2	9.2	8.4
241	101.2	101.2	43	28.1	21.3	17.3	14.5	12.6	11.1	10	9	8.3
242	98.4	98.4	38.4	26	19.9	16.3	13.8	12	10.6	9.5	8.7	7.9
243	95.5	95.5	35.1	24.3	18.9	15.5	13.2	11.5	10.2	9.1	8.3	7.6
244	92.6	92.6	34.1	23.6	18.3	15	12.8	11.1	9.9	8.9	8.1	7.4
245	89.8	89.8	33	22.9	17.7	14.5	12.4	10.8	9.6	8.6	7.8	7.2
246	81.5	86.9	32	22.1	17.2	14.1	12	10.4	9.3	8.3	7.6	6.9
247	79.2	84.1	30.9	21.4	16.6	13.6	11.6	10.1	9	8	7.3	6.7
248	81.2	81.2	29.9	20.7	16	13.2	11.2	9.8	8.6	7.8	7.1	6.5
249	78.4	78.4	28.8	20	15.5	12.7	10.8	9.4	8.3	7.5	6.8	6.2
250	75.5	75.5	27.8	19.2	14.9	12.2	10.4	9.1	8	7.2	6.6	6
251	72.6	72.6	26.7	18.5	14.3	11.8	10	8.7	7.7	7	6.3	5.8
252	69.8	69.8	25.7	17.8	13.8	11.3	9.6	8.4	7.4	6.7	6.1	5.6
253	105.2	105.2	55.6	32.8	24	19.1	15.9	13.7	12	10.7	9.7	8.8
254	105.7	105.7	53.5	32.2	23.8	19	15.9	13.6	12	10.7	9.7	8.8
255	106.2	106.2	50.3	31.3	23.3	18.7	15.7	13.5	11.9	10.7	9.6	8.8
256	106.8	106.8	48.6	30.8	23.1	18.6	15.6	13.5	11.9	10.6	9.6	8.8
257	107.3	107.3	48.9	31	23.2	18.7	15.7	13.6	12	10.7	9.7	8.8
258	107.8	107.8	49.3	31.2	23.4	18.8	15.8	13.6	12	10.8	9.7	8.9
259	106.4	106.4	46.9	30.2	22.7	18.4	15.4	13.4	11.8	10.5	9.6	8.7
260	101.6	103.1	42.5	28.1	21.4	17.4	14.7	12.7	11.3	10.1	9.2	8.4
261	92.8	99.8	38.6	26.2	20.2	16.5	14	12.1	10.7	9.7	8.8	8
262	92	96.4	35.5	24.6	19	15.6	13.3	11.6	10.3	9.2	8.4	7.7
263	85.3	93.1	34.2	23.7	18.4	15.1	12.8	11.2	9.9	8.9	8.1	7.4
264	70.4	89.8	33	22.9	17.7	14.5	12.4	10.8	9.6	8.6	7.8	7.2
265	79.8	86.4	31.8	22	17.1	14	11.9	10.4	9.2	8.3	7.5	6.9
266	83.1	83.1	30.6	21.2	16.4	13.5	11.5	10	8.8	8	7.2	6.6
267	71.4	79.8	29.3	20.3	15.7	12.9	11	9.6	8.5	7.6	6.9	6.4
268	64.5	76.4	28.1	19.5	15.1	12.4	10.5	9.2	8.1	7.3	6.6	6.1
269	73.1	73.1	26.9	18.6	14.4	11.8	10.1	8.8	7.8	7	6.4	5.8
270	69.8	69.8	25.7	17.8	13.8	11.3	9.6	8.4	7.4	6.7	6.1	5.6
271	108.8	108.8	59.1	34.3	25	19.9	16.6	14.2	12.5	11.1	10	9.2
272	109.6	109.6	58.3	34.3	25.1	19.9	16.6	14.3	12.5	11.2	10.1	9.2
273	110.5	110.5	55.7	33.6	24.8	19.8	16.6	14.3	12.5	11.2	10.1	9.2
274	111.4	111.4	55.3	33.6	24.9	19.9	16.6	14.3	12.6	11.3	10.2	9.3
275	112.2	112.2	55.6	33.9	25.1	20	16.8	14.4	12.7	11.3	10.2	9.4
276	113.1	113.1	56.1	34.2	25.3	20.2	16.9	14.6	12.8	11.4	10.3	9.4
277	102.6	111.6	52.7	32.9	24.5	19.7	16.5	14.2	12.5	11.2	10.1	9.2
278	93.6	107.8	47.4	30.5	23	18.6	15.6	13.5	11.9	10.7	9.7	8.8
279	83.3	104	42.8	28.3	21.6	17.5	14.8	12.9	11.4	10.2	9.2	8.4
280	76.6	100.2	37.4	25.7	19.9	16.3	13.9	12.1	10.7	9.6	8.7	8
281	72.5	96.4	35.5	24.6	19	15.6	13.3	11.6	10.3	9.2	8.4	7.7
282	64.8	92.6	34.1	23.6	18.3	15	12.8	11.1	9.9	8.9	8.1	7.4
283	67.2	88.8	32.7	22.6	17.5	14.4	12.2	10.7	9.5	8.5	7.7	7.1
284	63.2	85	31.3	21.6	16.8	13.8	11.7	10.2	9.1	8.1	7.4	6.8
285	59.4	81.2	29.9	20.7	16	13.2	11.2	9.7	8.6	7.8	7.1	6.5
286	52.3	77.4	28.5	19.7	15.3	12.5	10.7	9.3	8.2	7.4	6.7	6.2
287	68.6	73.6	27.1	18.7	14.5	11.9	10.1	8.8	7.8	7	6.4	5.9
288	69.8	69.8	25.7	17.8	13.8	11.3	9.6	8.4	7.4	6.7	6.1	5.6
289	112.3	112.3	64.9	38.6	27.4	21.5	17.7	15.1	13.2	11.8	10.6	9.6
290	113.5	113.5	63.6	37.4	26.9	21.2	17.6	15.1	13.2	11.8	10.6	9.7
291	114.8	114.8	61.2	35.9	26.3	20.9	17.4	15	13.1	11.7	10.6	9.6
292	116	116	61.7	36.2	26.5	21.1	17.6	15.1	13.3	11.8	10.7	9.7
293	117.2	117.2	63.5	36.9	26.9	21.4	17.8	15.3	13.4	12	10.8	9.9
294	118.4	118.4	63.4	37.3	27.2	21.6	18	15.5	13.6	12.1	10.9	10
295	109.5	116.8	60.2	36	26.4	21.1	17.6	15.1	13.3	11.9	10.7	9.8
296	96.6	112.6	54.2	33.5	24.9	19.9	16.7	14.4	12.7	11.3	10.2	9.3
297	88.6	108.3	48.9	31.1	23.4	18.8	15.8	13.7	12	10.8	9.8	8.9
298	78.2	104	43.4	28.6	21.7	17.6	14.9	12.9	11.4	10.2	9.3	8.5
299	66.2	99.7	37.3	25.7	19.8	16.3	13.8	12	10.7	9.6	8.7	8
300	53.3	91.1	35.1	24.3	18.8	15.5	13.1	11.5	10.2	9.1	8.3	7.6
301	53.3	87.4	33.5	23.2	18	14.8	12.6	10.9	9.7	8.7	7.9	7.3
302	51.3	83.3	31.9	22.1	17.1	14.1	12	10.4	9.2	8.3	7.6	6.9
303	47.2	75.5	30.3	21	16.3	13.4	11.4	9.9	8.8	7.9	7.2	6.6
304	40.1	64.1	28.3	19.7	15.3	12.6	10.7	9.4	8.3	7.5	6.8	6.2
305	55.6	74.1	27.2	18.9	14.6	12	10.2	8.9	7.9	7.1	6.4	5.9
306	54.9	69.8	25.7	17.8	13.8	11.3	9.6	8.4	7.4	6.7	6.1	5.6
307	115.9	115.9	69.9	42.4	29.4	22.8	18.7	15.9	13.9	12.3	11.1	10.1
308	117.5	117.5	68.5	41.2	29	22.7	18.7	15.9	13.9	12.4	11.1	10.1
309	119	119	68	40.6	28.8	22.6	18.7	16	14	12.4	11.2	10.2
310	120.6	120.6	67.7	40.1	28.8	22.7	18.8	16.1	14.1	12.5	11.3	10.3
311	120.7	122.1	69.1	41.6	29.6	23.2	19.2	16.4	14.3	12.8	11.5	10.5
312	109.5	123.6	68.9	41.9	29.9	23.5	19.4	16.6	14.5	12.9	11.6	10.6
313	99.2	122	65.9	38.8	28.3	22.4	18.7	16	14	12.5	11.3	10.3
314	90.8	117.3	59.9	35.9	26.5	21.1	17.6	15.2	13.3	11.9	10.8	9.8
315	86.7	112.5	54.1	33.5	24.9	19.9	16.7	14.4	12.7	11.3	10.2	9.3
316	81.3	107.8	48.8	31	23.3	18.8	15.8	13.6	12	10.7	9.7	8.9
317	67.6	103	42.8	28.3	21.5	17.4	14.7	12.8	11.3	10.1	9.2	8.4
318	53.3	94	36.1	25	19.4	15.9	13.5	11.8	10.5	9.4	8.5	7.8
319	43.1	77.4	33.8	23.6	18.3	15.1	12.8	11.2	9.9	8.9	8.1	7.4
320	40.1	68.9	31.7	22.2	17.3	14.2	12.1	10.6	9.4	8.4	7.7	7
321	36.1	63.5	29.8	20.9	16.3	13.4	11.4	10	8.9	8	7.3	6.7
322	34.1	56.8	27.7	19.6	15.3	12.6	10.7	9.4	8.3	7.5	6.8	6.3
323	34.7	56.2	26.4	18.5	14.5	11.9	10.2	8.9	7.9	7.1	6.4	5.9
324	41.6	64.1	25.6	17.7	13.8	11.3	9.6	8.4	7.4	6.7	6.1	5.6
325	116.1	116.1	70.6	43	29.7	23	18.9	16	14	12.4	11.1	10.1
326	117.8	117.8	69.3	42	29.4	22.9	18.9	16.1	14	12.4	11.2	10.2
327	119.5	119.5	68.7	41.2	29.2	22.9	18.9	16.1	14.1	12.5	11.3	10.3
328	121.2	121.2	70	42.8	30.1	23.5	19.3	16.5	14.4	12.8	11.5	10.5
329	119.5	122.8	71.1	44.1	30.8	24	19.7	16.8	14.6	13	11.7	10.6
330	110.2	124.5	71.6	44.7	31.2	24.3	20	17	14.8	13.2	11.9	10.8
331	96.8	123.1	67.5	40.9	29.3	23.1	19.2	16.4	14.3	12.8	11.5	10.5
332	83.9	118.5	60.9	36.4	26.8	21.4	17.8	15.3	13.5	12	10.9	9.9
333	71.5	114	55.2	34	25.2	20.2	16.9	14.6	12.8	11.5	10.4	9.5
334	68.7	109.4	50	31.7	23.7	19.1	16	13.8	12.2	10.9	9.9	9
335	62.9	104.8	45.2	29.4	22.2	18	15.1	13.1	11.6	10.4	9.4	8.6
336	54.4	98.7	38.6	26.3	20.2	16.5	14	12.2	10.8	9.7	8.8	8.1
337	42.9	79.5	34.7	24.1	18.8	15.4	13.1	11.4	10.2	9.1	8.3	7.6
338	34.2	62.1	31.4	22.3	17.4	14.4	12.3	10.7	9.6	8.6	7.8	7.2
339	27.1	50.6	28.2	20.4	16.1	13.4	11.5	10	8.9	8.1	7.3	6.7
340	28.4	49.7	27.1	19.5	15.4	12.7	10.9	9.6	8.5	7.7	7	6.4
341	28.7	50.9	26.4	18.8	14.7	12.2	10.4	9.1	8.1	7.3	6.6	6.1
342	32.1	51	25.3	17.9	14	11.6	9.9	8.6	7.7	6.9	6.3	5.8
343	39.5	61.9	27	18.8	14.6	12	10.2	8.9	7.9	7.1	6.5	5.9
344	44.7	68.4	30	20.9	16.2	13.3	11.4	9.9	8.8	7.9	7.2	6.6
345	48.7	72.2	32.7	22.8	17.8	14.6	12.5	10.9	9.6	8.7	7.9	7.2
346	63.8	92.1	36.4	25.2	19.6	16.1	13.7	11.9	10.6	9.5	8.6	7.9
347	67.8	95.5	40.1	27.6	21.4	17.5	14.9	12.9	11.5	10.3	9.4	8.6
348	57.2	77	39.6	28.1	22	18.2	15.6	13.6	12.1	10.9	9.9	9.1
349	112.9	112.9	68.9	41.6	28.8	22.3	18.3	15.6	13.6	12	10.8	9.8
350	114.5	114.5	67.6	40.4	28.4	22.2	18.3	15.6	13.6	12.1	10.9	9.9
351	116.1	116.1	67.6	40	28.3	22.2	18.3	15.7	13.7	12.2	11	10
352	117.7	117.7	69	42	29.4	22.9	18.9	16.1	14	12.4	11.2	10.2
353	119.4	119.4	70.1	43.3	30.1	23.4	19.2	16.4	14.3	12.7	11.4	10.4
354	120.4	121	70.2	43.1	30.2	23.5	19.4	16.5	14.4	12.8	11.5	10.5
355	103.9	119.9	67.2	40.3	28.8	22.6	18.8	16	14	12.5	11.2	10.2
356	87.7	116.2	60.9	36.1	26.4	21.1	17.6	15.1	13.3	11.8	10.7	9.8
357	75.2	112.5	55.2	33.8	25	20	16.8	14.4	12.7	11.4	10.3	9.4
358	66.7	108.9	50.4	31.7	23.7	19.1	16	13.8	12.2	10.9	9.8	9
359	58.6	105.2	46	29.7	22.4	18.1	15.2	13.2	11.6	10.4	9.4	8.6
360	60.8	101.5	41.8	27.7	21.1	17.1	14.5	12.5	11.1	9.9	9	8.2
361	42.6	82.9	35.5	24.7	19.2	15.8	13.4	11.7	10.4	9.3	8.5	7.8
362	35.7	69.2	33.2	23.3	18.2	15	12.8	11.2	9.9	8.9	8.1	7.4
363	26.1	53.1	29.5	21.3	16.8	14	12	10.5	9.3	8.4	7.7	7
364	18.9	37.9	24.5	18.5	14.9	12.6	10.9	9.6	8.6	7.8	7.1	6.5
365	17.4	35.9	23.3	17.6	14.2	12	10.4	9.2	8.2	7.4	6.8	6.3
366	20.4	39.4	24	17.7	14.2	11.9	10.2	9	8	7.2	6.6	6.1
367	29	46.4	26.2	19	15	12.5	10.7	9.4	8.4	7.5	6.9	6.3
368	43.2	64.2	31.1	21.9	17.1	14.1	12	10.5	9.3	8.4	7.6	7
369	38.6	56.5	31.4	22.7	17.9	14.9	12.7	11.2	9.9	9	8.2	7.5
370	42.2	59.8	33.6	24.3	19.2	16	13.7	12	10.7	9.6	8.8	8.1
371	53.8	76	38.4	27.2	21.3	17.6	15	13.1	11.6	10.5	9.5	8.8
372	63.3	86.7	41.8	29.4	22.9	18.9	16.1	14.1	12.5	11.2	10.2	9.4
373	109.7	109.7	66.4	39	27.3	21.3	17.5	14.9	13	11.6	10.4	9.5
374	111.2	111.2	65.9	38.5	27.2	21.3	17.6	15	13.1	11.7	10.5	9.6
375	112.8	112.8	65.6	38.4	27.3	21.4	17.7	15.1	13.2	11.8	10.6	9.7
376	114.3	114.3	68	40.4	28.4	22.1	18.2	15.5	13.6	12.1	10.8	9.9
377	115.9	115.9	68.4	41.8	29.1	22.7	18.6	15.9	13.8	12.3	11	10
378	117.4	117.4	68.6	41.7	29.2	22.8	18.8	16	14	12.4	11.2	10.1
379	101.4	116.8	65.6	38.8	27.8	21.9	18.2	15.6	13.6	12.1	10.9	9.9
380	87.6	114	61.2	35.8	26.1	20.8	17.3	14.9	13.1	11.6	10.5	9.6
381	76.6	111.1	55.2	33.6	24.8	19.9	16.6	14.3	12.6	11.2	10.2	9.3
382	65	108.3	51.5	32	23.8	19.1	16	13.8	12.2	10.9	9.8	9
383	56.4	105.5	48.4	30.6	22.9	18.4	15.5	13.4	11.8	10.5	9.5	8.7
384	52.9	102.6	44.5	28.9	21.8	17.6	14.8	12.8	11.3	10.1	9.2	8.4
385	49.1	93.9	36.7	25.4	19.7	16.2	13.7	12	10.6	9.6	8.7	8
386	34.4	70.9	34.1	24	18.7	15.4	13.2	11.5	10.2	9.2	8.4	7.7
387	19.2	46.7	28.4	21	16.8	14.1	12.1	10.7	9.5	8.6	7.8	7.2
388	15.4	38.1	25.1	19.1	15.5	13.1	11.3	10	9	8.1	7.4	6.9
389	10.4	26.7	19.7	15.8	13.2	11.4	10	8.9	8.1	7.4	6.8	6.3
390	11	27.8	20.1	15.9	13.2	11.3	9.9	8.8	8	7.3	6.7	6.2
391	16.8	32.2	22.3	17.3	14.2	12.1	10.5	9.3	8.4	7.6	7	6.5
392	29	44.5	27.8	20.7	16.6	13.9	12	10.6	9.5	8.6	7.8	7.2
393	30.9	44.6	28.7	21.6	17.5	14.7	12.7	11.2	10	9.1	8.3	7.7
394	38.1	54.6	32.9	24.3	19.4	16.2	14	12.3	10.9	9.9	9	8.3
395	41.7	57.6	34.9	25.8	20.6	17.2	14.8	13	11.6	10.5	9.6	8.8
396	50.1	68.2	39	28.3	22.4	18.6	16	14	12.5	11.3	10.3	9.4
397	106.5	106.5	64.3	37	26.2	20.5	16.9	14.4	12.6	11.2	10.1	9.2
398	108	108	63.6	35.9	25.7	20.3	16.8	14.4	12.6	11.2	10.1	9.2
399	109.4	109.4	63.6	36.7	26.2	20.6	17.1	14.6	12.8	11.4	10.3	9.3
400	110.9	110.9	64.8	37.9	26.9	21.1	17.5	14.9	13	11.6	10.4	9.5
401	112.4	112.4	64.6	38.3	27.2	21.4	17.7	15.1	13.2	11.7	10.6	9.6
402	112.5	113.9	65.9	39.4	27.9	21.8	18	15.4	13.4	11.9	10.8	9.8
403	103	113.7	64.2	37.1	26.8	21.2	17.6	15	13.2	11.7	10.6	9.6
404	92.9	111.7	60.2	35.1	25.6	20.4	17	14.6	12.8	11.4	10.3	9.4
405	90.4	109.7	56.3	33.7	24.8	19.8	16.5	14.2	12.5	11.1	10.1	9.2
406	75.9	107.8	52.5	32.2	23.9	19.1	16	13.8	12.2	10.9	9.8	9
407	71.2	105.8	50	31.2	23.2	18.6	15.6	13.5	11.9	10.6	9.6	8.8
408	61.8	103.8	46.8	29.8	22.4	18	15.2	13.1	11.5	10.3	9.4	8.5
409	55.7	101.9	44	28.6	21.6	17.5	14.7	12.7	11.2	10.1	9.1	8.3
410	45.6	91.2	36.6	25.4	19.7	16.2	13.7	12	10.6	9.6	8.7	8
411	29.2	63.4	33.2	23.7	18.6	15.4	13.1	11.5	10.2	9.2	8.4	7.7
412	18.4	46.5	28.6	21.2	17	14.3	12.3	10.8	9.7	8.7	8	7.3
413	11.6	31	22.3	17.6	14.6	12.5	10.9	9.7	8.8	8	7.3	6.8
414	7.1	19.4	15.7	13.2	11.5	10.1	9.1	8.2	7.5	6.9	6.4	6
415	9.8	22.6	17.8	14.7	12.6	11	9.8	8.8	8	7.4	6.8	6.3
416	16	29.2	21.8	17.6	14.7	12.7	11.2	10	9.1	8.3	7.6	7.1
417	25.6	39.3	27.2	21	17.3	14.7	12.8	11.3	10.2	9.3	8.5	7.8
418	33.7	48.4	31.5	23.8	19.3	16.2	14	12.4	11.1	10.1	9.2	8.5
419	37.2	49.8	32.7	24.8	20.2	17	14.7	13	11.7	10.6	9.7	8.9
420	42.6	57.6	36.3	27.1	21.8	18.3	15.8	13.9	12.5	11.3	10.3	9.5
421	103.2	103.2	59.9	33.5	24.2	19.2	15.9	13.6	12	10.6	9.6	8.8
422	104.7	104.7	62.1	34.5	24.8	19.6	16.2	13.9	12.2	10.8	9.8	8.9
423	106.1	106.1	61.3	34.4	24.9	19.7	16.3	14	12.3	10.9	9.9	9
424	107.5	107.5	61.1	34.6	25.1	19.9	16.5	14.2	12.4	11.1	10	9.1
425	108.9	108.9	60.7	34.8	25.3	20	16.7	14.3	12.5	11.2	10.1	9.2
426	102.7	110.4	60.7	35	25.5	20.2	16.8	14.5	12.7	11.3	10.2	9.3
427	91.2	110.5	60.2	34.9	25.5	20.2	16.8	14.5	12.7	11.3	10.2	9.3
428	84.6	109.4	58.1	34.2	25	19.9	16.6	14.3	12.5	11.2	10.1	9.2
429	89.7	108.3	56	33.4	24.5	19.6	16.3	14	12.3	11	9.9	9.1
430	84.5	107.2	53.5	32.5	24	19.2	16	13.8	12.1	10.8	9.8	8.9
431	62.3	106.1	51.6	31.7	23.5	18.8	15.8	13.6	12	10.7	9.7	8.8
432	69.1	105	49.9	31	23.1	18.5	15.5	13.4	11.8	10.5	9.5	8.7
433	59	103.9	46.8	29.8	22.4	18	15.2	13.1	11.6	10.3	9.4	8.6
434	49.7	100.9	42.9	28.3	21.5	17.4	14.7	12.7	11.3	10.1	9.1	8.4
435	41.1	85.1	36.9	25.7	19.9	16.4	13.9	12.2	10.8	9.7	8.8	8.1
436	29.9	63.3	33.7	24.1	19	15.7	13.4	11.8	10.5	9.4	8.6	7.9
437	24	51	30.6	22.5	17.9	15	12.9	11.3	10.1	9.1	8.3	7.7
438	11.2	28.6	21.4	17.2	14.5	12.5	11	9.8	8.9	8.1	7.5	6.9
439	8.5	18.9	15.6	13.4	11.7	10.4	9.4	8.6	7.9	7.3	6.8	6.3
440	14.2	26.4	20.6	16.9	14.4	12.6	11.2	10.1	9.2	8.4	7.8	7.2
441	17.9	26.7	21	17.4	14.9	13	11.6	10.4	9.5	8.7	8.1	7.5
442	24.9	33.3	25	20.2	17	14.7	13	11.6	10.5	9.6	8.8	8.2
443	31.9	42.4	30	23.5	19.4	16.5	14.4	12.8	11.6	10.5	9.7	8.9
444	43.8	55.5	36	27.1	21.9	18.5	16	14.1	12.6	11.4	10.5	9.6
445	100	100	56.2	32	23.3	18.4	15.3	13.2	11.5	10.3	9.3	8.5
446	101.4	101.4	58.4	32.8	23.8	18.8	15.6	13.4	11.7	10.4	9.4	8.6
447	102.7	102.7	57.8	32.9	23.9	18.9	15.8	13.5	11.8	10.6	9.5	8.7
448	104.1	104.1	59.2	33.5	24.3	19.2	16	13.7	12	10.7	9.7	8.8
449	105.5	105.5	58.1	33.5	24.4	19.3	16.1	13.8	12.1	10.8	9.8	8.9
450	104.4	106.8	58.8	33.9	24.7	19.6	16.3	14	12.3	10.9	9.9	9
451	98.9	107.4	59.1	34.1	24.8	19.7	16.4	14.1	12.3	11	9.9	9.1
452	90	107.1	57.4	33.6	24.6	19.5	16.3	14	12.3	10.9	9.9	9
453	87.7	106.9	55.6	33.1	24.3	19.3	16.1	13.9	12.2	10.9	9.8	9
454	86.3	106.7	54.1	32.6	24	19.2	16	13.8	12.1	10.8	9.8	8.9
455	79.2	106.4	52.9	32.2	23.8	19	15.9	13.7	12	10.8	9.7	8.9
456	58.8	106.2	51.1	31.6	23.5	18.8	15.8	13.6	12	10.7	9.7	8.8
457	50.7	106	49.7	31.1	23.2	18.6	15.6	13.5	11.9	10.6	9.6	8.8
458	38.8	84.8	38	26.5	20.6	17	14.5	12.6	11.2	10.1	9.2	8.4
459	36.8	78.8	37.3	26.2	20.4	16.8	14.4	12.5	11.1	10	9.1	8.4
460	33.3	70	36	25.6	20.1	16.6	14.2	12.4	11	9.9	9	8.3
461	26.4	54	32.3	23.7	18.9	15.8	13.6	11.9	10.7	9.6	8.8	8.1
462	16.7	37.1	26	20.3	16.7	14.3	12.4	11	9.9	9	8.3	7.7
463	12.2	27.4	21.2	17.4	14.8	12.9	11.4	10.3	9.3	8.5	7.9	7.3
464	12.5	23.9	19.3	16.2	14	12.4	11.1	10	9.2	8.5	7.8	7.3
465	10.4	16.5	14.3	12.7	11.4	10.3	9.4	8.7	8.1	7.5	7.1	6.6
466	21.7	29.7	23.3	19.2	16.4	14.3	12.7	11.5	10.4	9.6	8.8	8.2
467	30.8	41.9	30.1	23.7	19.6	16.8	14.7	13.1	11.8	10.7	9.9	9.1
468	41.4	53	35.4	27	22	18.6	16.1	14.2	12.8	11.6	10.6	9.8
469	101.5	104.2	56.5	32.9	24	19	15.9	13.6	12	10.7	9.6	8.8
470	101.4	104.9	56.3	32.9	24.1	19.1	15.9	13.7	12	10.7	9.7	8.8
471	95.3	105.5	55.2	32.7	24	19.1	15.9	13.7	12	10.7	9.7	8.8
472	90.6	106.1	55.1	32.8	24.1	19.2	16	13.8	12.1	10.8	9.7	8.9
473	74.1	106.7	54.5	32.7	24.1	19.2	16	13.8	12.1	10.8	9.8	8.9
474	59.5	107.4	53.8	32.6	24.1	19.2	16.1	13.8	12.2	10.9	9.8	9
475	53.5	108	53.4	32.6	24.1	19.3	16.1	13.9	12.2	10.9	9.9	9
476	46.6	99.1	46.3	30.2	22.9	18.5	15.6	13.5	12	10.7	9.7	8.9
477	42.6	87.2	39.3	27.4	21.3	17.5	14.9	13	11.6	10.4	9.5	8.7
478	36	73.3	37.6	26.7	20.9	17.3	14.8	12.9	11.5	10.3	9.4	8.6
479	26.6	56.5	33.9	24.9	19.9	16.6	14.3	12.6	11.2	10.1	9.2	8.5
480	21.7	44.1	29.6	22.7	18.5	15.7	13.6	12	10.8	9.8	9	8.3
481	25.9	47.7	31.3	23.8	19.3	16.3	14.1	12.4	11.2	10.1	9.2	8.5
482	22.9	39.6	28.3	22.2	18.4	15.7	13.8	12.2	11	10	9.2	8.5
483	15.8	23.5	19.4	16.5	14.4	12.8	11.5	10.5	9.6	8.9	8.3	7.7
484	22.1	29.9	23.6	19.6	16.7	14.7	13	11.8	10.7	9.8	9.1	8.5
485	27.6	36.1	27.3	22.1	18.7	16.2	14.3	12.8	11.6	10.6	9.8	9.1
486	32.4	39.9	29.6	23.7	19.9	17.1	15.1	13.5	12.2	11.1	10.2	9.5
487	97.1	101.1	53.4	31.5	23.1	18.4	15.3	13.2	11.6	10.3	9.3	8.5
488	94.6	102.6	53.7	31.8	23.3	18.6	15.5	13.3	11.7	10.4	9.4	8.6
489	91.9	104.1	55.1	32.5	23.8	18.9	15.8	13.6	11.9	10.6	9.6	8.7
490	84	105.6	56.3	33	24.2	19.2	16	13.8	12.1	10.8	9.7	8.9
491	70.2	107.1	55.5	33	24.3	19.3	16.1	13.9	12.2	10.9	9.8	9
492	65.3	108.5	57	33.7	24.7	19.7	16.4	14.1	12.4	11.1	10	9.1
493	62.7	110	57.7	34.2	25	19.9	16.6	14.3	12.6	11.2	10.1	9.2
494	55.8	111.5	58.5	34.6	25.4	20.2	16.9	14.5	12.7	11.4	10.3	9.4
495	46.4	93.3	44.7	30.1	23.1	18.8	15.9	13.8	12.2	11	10	9.1
496	39.1	78.3	39.5	28	21.9	18.1	15.5	13.5	12	10.8	9.8	9
497	34.5	66	37.4	27.1	21.4	17.8	15.3	13.4	11.9	10.8	9.8	9
498	29.9	55.9	34.7	25.8	20.7	17.4	15	13.2	11.8	10.7	9.7	9
499	30	54.8	34.7	26	20.9	17.6	15.2	13.4	12	10.8	9.9	9.1
500	25.6	44.4	31	24.1	19.8	16.9	14.7	13.1	11.7	10.7	9.8	9
501	18.1	28.8	23	19.2	16.5	14.5	12.9	11.7	10.6	9.8	9	8.4
502	29.9	39.8	29.3	23.4	19.5	16.8	14.8	13.2	11.9	10.9	10	9.3
503	27	34.4	26.6	21.8	18.5	16.1	14.3	12.8	11.7	10.7	9.9	9.2
504	26.1	29.4	23.7	20	17.3	15.2	13.6	12.3	11.3	10.4	9.6	9
505	90.8	98	49.4	29.8	22	17.6	14.7	12.6	11.1	9.9	9	8.2
506	81.6	100.3	50.6	30.5	22.5	18	15	12.9	11.4	10.2	9.2	8.4
507	71.8	102.7	52.4	31.5	23.2	18.5	15.4	13.3	11.7	10.4	9.4	8.6
508	68.5	105	55.3	32.7	23.9	19.1	15.9	13.7	12	10.7	9.7	8.8
509	68.3	107.4	56.8	33.5	24.5	19.5	16.3	14	12.3	10.9	9.9	9
510	66.5	109.7	59.2	34.5	25.2	20	16.7	14.3	12.6	11.2	10.1	9.2
511	59.6	112.1	60.9	35.4	25.8	20.5	17.1	14.7	12.9	11.5	10.4	9.4
512	52.7	108.7	57.9	34.9	25.7	20.6	17.2	14.8	13	11.6	10.5	9.6
513	49.9	101.5	52.5	33.5	25.1	20.3	17	14.7	13	11.6	10.5	9.6
514	42.7	86	41.8	29.4	23	19	16.2	14.1	12.5	11.3	10.3	9.4
515	37.5	72.8	40	28.8	22.7	18.8	16.1	14.1	12.6	11.3	10.3	9.5
516	29.3	56.7	35.9	26.9	21.6	18.2	15.7	13.8	12.4	11.2	10.2	9.4
517	26.9	48.5	33	25.4	20.8	17.6	15.3	13.6	12.2	11.1	10.1	9.4
518	30.6	52.3	34.9	26.6	21.7	18.3	15.9	14.1	12.6	11.4	10.5	9.6
519	35.9	54	35.8	27.3	22.2	18.8	16.3	14.4	12.9	11.7	10.7	9.9
520	19.6	24.7	20.6	17.7	15.5	13.8	12.5	11.4	10.4	9.7	9	8.4
521	29.8	36.5	28	22.8	19.3	16.8	14.9	13.3	12.1	11.1	10.2	9.5
522	20	20	17.3	15.3	13.7	12.5	11.4	10.5	9.7	9.1	8.5	8
523	69.7	94.8	44.2	27.7	20.7	16.6	14	12.1	10.6	9.5	8.6	7.8
524	67.7	98.1	47.2	29.2	21.7	17.4	14.6	12.5	11	9.9	8.9	8.1
525	65.9	101.3	50.6	30.7	22.7	18.1	15.2	13	11.5	10.2	9.3	8.4
526	63.7	104.5	53.3	32	23.6	18.8	15.7	13.5	11.9	10.6	9.6	8.7
527	63.2	107.7	56.5	33.4	24.5	19.5	16.3	14	12.3	11	9.9	9
528	63.7	110.9	60.6	35.1	25.6	20.3	16.9	14.5	12.7	11.4	10.3	9.3
529	57.4	114.1	62.7	36.2	26.4	20.9	17.4	15	13.1	11.7	10.6	9.6
530	50	100.4	52.4	33.5	25.2	20.3	17.1	14.8	13	11.7	10.6	9.6
531	47.4	95.5	49.4	32.8	25	20.3	17.2	14.9	13.2	11.8	10.7	9.8
532	46	90.1	46.7	32	24.7	20.2	17.2	15	13.3	11.9	10.8	9.9
533	39	76.7	41.9	30.1	23.8	19.7	16.9	14.8	13.2	11.9	10.8	9.9
534	32.4	61.8	38.4	28.6	23	19.3	16.6	14.6	13.1	11.8	10.8	9.9
535	32	56.8	37	28	22.7	19.1	16.6	14.6	13.1	11.9	10.9	10
536	53.3	86.3	45.5	32.5	25.5	21.1	18.1	15.8	14.1	12.7	11.5	10.6
537	56	85.3	45.8	32.8	25.8	21.4	18.3	16	14.2	12.8	11.7	10.7
538	15.8	19.8	17.2	15.2	13.6	12.3	11.3	10.4	9.7	9	8.4	7.9
539	23.2	26.2	21.7	18.6	16.3	14.5	13.1	11.9	11	10.2	9.4	8.8
540	22.4	22.3	19.1	16.7	14.9	13.4	12.2	11.2	10.4	9.6	9	8.5
541	58.4	91.7	39.6	25.7	19.4	15.7	13.2	11.5	10.1	9.1	8.2	7.5
542	61	95.8	43.8	27.7	20.8	16.7	14	12.1	10.7	9.6	8.6	7.9
543	61.1	99.9	48.8	29.9	22.2	17.8	14.9	12.8	11.3	10.1	9.1	8.3
544	56.6	103.9	52.4	31.6	23.3	18.6	15.6	13.4	11.8	10.5	9.5	8.7
545	55.9	108	56.7	33.5	24.6	19.6	16.3	14	12.3	11	9.9	9.1
546	61.2	112.1	60.7	35.3	25.8	20.5	17.1	14.7	12.9	11.5	10.3	9.4
547	54.9	112.2	61.1	36.1	26.5	21.1	17.6	15.1	13.3	11.8	10.7	9.7
548	48	97.2	50.8	33.3	25.2	20.5	17.3	15	13.2	11.8	10.7	9.8
549	45.7	90.8	47	32.2	24.9	20.4	17.3	15	13.3	12	10.9	10
550	46.3	89.6	47.3	32.7	25.4	20.8	17.7	15.4	13.7	12.3	11.2	10.2
551	42.1	79	43.5	31.3	24.7	20.5	17.6	15.4	13.7	12.4	11.3	10.3
552	35.8	67.4	41.1	30.4	24.4	20.4	17.6	15.4	13.8	12.5	11.4	10.5
553	31.8	58	38.2	29.1	23.6	19.9	17.3	15.2	13.7	12.4	11.3	10.4
554	45.9	74.7	43.9	32.1	25.6	21.3	18.3	16.1	14.3	13	11.8	10.9
555	46.4	72.9	43.6	32.1	25.6	21.4	18.4	16.2	14.4	13	11.9	10.9
556	33.2	47.5	34.1	26.9	22.3	19.1	16.7	14.9	13.4	12.2	11.2	10.4
557	14.3	14.4	13	11.9	11	10.2	9.5	8.9	8.3	7.9	7.5	7.1
558	22.2	21.9	18.9	16.6	14.8	13.4	12.2	11.2	10.4	9.7	9.1	8.5
559	52.3	88.6	36.8	24.3	18.5	15	12.7	11	9.7	8.7	7.9	7.2
560	50.1	93.5	41.2	26.5	20	16.1	13.6	11.7	10.4	9.3	8.4	7.7
561	51.5	98.4	46.3	28.9	21.6	17.3	14.5	12.5	11	9.9	8.9	8.2
562	48.9	103.4	51.7	31.3	23.1	18.5	15.5	13.3	11.7	10.5	9.5	8.6
563	51.5	108.3	56.7	33.6	24.6	19.6	16.4	14.1	12.4	11	10	9.1
564	58.6	113.3	62	35.9	26.1	20.7	17.3	14.8	13	11.6	10.5	9.5
565	49.9	103.5	55.4	34.7	25.8	20.8	17.4	15	13.2	11.8	10.7	9.8
566	43.2	89.1	45.9	31.6	24.5	20.1	17	14.8	13.2	11.8	10.7	9.8
567	38.9	78.4	42.5	30.5	24	19.9	17.1	14.9	13.3	12	10.9	10
568	39.6	77.6	43.3	31.3	24.7	20.5	17.6	15.4	13.7	12.4	11.3	10.4
569	37.6	71.1	42.5	31.2	24.9	20.8	17.9	15.7	14	12.7	11.6	10.6
570	33.1	60.6	39.6	30	24.3	20.5	17.8	15.7	14.1	12.8	11.7	10.7
571	28.6	52.6	36.7	28.5	23.4	20	17.4	15.4	13.9	12.6	11.6	10.7
572	40.3	68.6	42.9	32	25.7	21.6	18.6	16.4	14.7	13.3	12.1	11.2
573	50.5	79.8	46.4	33.8	26.9	22.4	19.2	16.9	15	13.6	12.4	11.4
574	45.7	67.6	42.8	32	25.8	21.7	18.7	16.5	14.7	13.3	12.2	11.2
575	22.5	27.9	23.1	19.8	17.3	15.4	13.9	12.6	11.6	10.7	10	9.3
576	22.6	24.1	20.5	17.9	15.9	14.3	13	11.9	11	10.2	9.5	8.9
577	48	86.7	35.8	23.7	18	14.6	12.4	10.7	9.5	8.5	7.7	7
578	46.5	92.1	41.1	26.3	19.8	15.9	13.4	11.6	10.2	9.1	8.3	7.6
579	43.2	97.4	45.4	28.5	21.3	17.1	14.3	12.4	10.9	9.7	8.8	8.1
580	44.4	98.4	47.5	29.9	22.4	18	15.1	13	11.5	10.3	9.3	8.5
581	48.5	102.8	52.6	32.3	24	19.2	16.1	13.9	12.2	10.9	9.8	9
582	53.3	110.4	60.9	35.6	26	20.7	17.2	14.8	13	11.6	10.5	9.5
583	51	104.8	57.8	35.5	26.3	21.1	17.7	15.2	13.4	12	10.8	9.9
584	42.4	88.1	46	31.7	24.6	20.2	17.1	14.9	13.2	11.9	10.8	9.9
585	36.1	73.4	41.6	30.2	23.9	19.9	17	14.9	13.3	12	10.9	10.1
586	33.9	65.6	40.3	29.9	24	20.1	17.3	15.2	13.6	12.3	11.2	10.3
587	31.2	60.2	39.2	29.6	24	20.2	17.5	15.4	13.8	12.5	11.5	10.6
588	27.3	50.5	35.7	27.9	23	19.7	17.2	15.3	13.7	12.5	11.5	10.6
589	28.2	49.8	35.6	28	23.2	19.8	17.4	15.4	13.9	12.7	11.6	10.8
590	39.4	67.3	42.8	32.1	25.9	21.7	18.8	16.6	14.8	13.4	12.3	11.3
591	47.8	76.6	45.8	33.7	26.9	22.5	19.3	17	15.1	13.7	12.5	11.5
592	40.3	61.3	40.7	31	25.2	21.3	18.5	16.3	14.6	13.3	12.1	11.2
593	26.7	34.7	27.5	22.9	19.7	17.3	15.4	13.9	12.6	11.6	10.8	10
594	19.1	18.9	16.7	14.9	13.5	12.4	11.4	10.5	9.8	9.2	8.7	8.2
595	47.2	86.1	34.2	23	17.6	14.4	12.2	10.6	9.3	8.4	7.6	7
596	45.5	91.4	39.6	25.7	19.4	15.7	13.2	11.4	10.1	9	8.2	7.5
597	38.8	89	39	26.1	19.9	16.2	13.7	11.9	10.5	9.4	8.6	7.8
598	37.2	85.4	38.4	26.4	20.4	16.7	14.2	12.3	10.9	9.8	8.9	8.2
599	43.1	91.4	44.4	29.4	22.3	18.1	15.3	13.3	11.7	10.5	9.5	8.7
600	45.5	95	49.1	31.7	23.9	19.4	16.3	14.1	12.4	11.1	10.1	9.2
601	45.7	93.9	49.6	32.6	24.7	20	16.9	14.6	12.9	11.6	10.5	9.6
602	46	91.5	48.7	32.8	25.1	20.5	17.3	15.1	13.3	12	10.9	9.9
603	40.4	78	42.5	30.5	24.1	20	17.1	15	13.3	12	10.9	10
604	30.9	62.2	39.1	29.2	23.5	19.7	17	15	13.4	12.1	11.1	10.2
605	25.1	49.4	34.6	27	22.2	18.9	16.5	14.7	13.2	12	11	10.2
606	24.2	45.1	33	26.2	21.9	18.8	16.5	14.7	13.3	12.1	11.1	10.3
607	28	47.7	34.5	27.3	22.7	19.4	17	15.2	13.7	12.5	11.5	10.6
608	30.2	49	35.2	27.7	23	19.7	17.2	15.3	13.8	12.6	11.5	10.7
609	40.1	63.5	41.4	31.3	25.3	21.3	18.5	16.3	14.6	13.2	12.1	11.2
610	36.8	55.3	38.1	29.5	24.2	20.5	17.9	15.9	14.3	12.9	11.9	11
611	34.7	45	33.2	26.6	22.2	19.2	16.8	15	13.6	12.4	11.4	10.6
612	20.5	20.4	17.8	15.8	14.2	12.9	11.9	11	10.2	9.5	8.9	8.4
613	47.5	85.6	34.8	23.2	17.7	14.4	12.1	10.5	9.3	8.4	7.6	6.9
614	42.3	90.8	39.6	25.6	19.3	15.6	13.2	11.4	10	9	8.1	7.4
615	35.3	82.7	35.3	24.4	18.9	15.6	13.2	11.5	10.2	9.2	8.4	7.7
616	35.7	81.2	36.4	25.4	19.8	16.3	13.9	12.1	10.7	9.6	8.8	8
617	38.8	84.2	38.9	27	21	17.2	14.6	12.8	11.3	10.2	9.3	8.5
618	42.3	89.7	44.2	29.8	22.8	18.6	15.7	13.7	12.1	10.9	9.9	9
619	37.7	79.7	40.3	28.6	22.4	18.5	15.8	13.8	12.3	11	10	9.2
620	38.9	76.9	41	29.3	23.1	19.1	16.3	14.3	12.7	11.5	10.4	9.6
621	42.2	79.9	42.7	30.5	24	19.9	17	14.9	13.3	11.9	10.9	10
622	37.6	70.8	41.5	30.4	24.2	20.1	17.3	15.2	13.5	12.2	11.2	10.3
623	25.1	47.4	33.6	26.3	21.8	18.6	16.2	14.4	13	11.8	10.9	10
624	22.3	39.8	30.2	24.4	20.6	17.8	15.7	14.1	12.8	11.7	10.8	10
625	26.7	45.1	33.1	26.4	22	18.9	16.6	14.8	13.4	12.2	11.3	10.4
626	27.9	44.4	32.8	26.2	21.9	18.9	16.6	14.8	13.4	12.2	11.2	10.4
627	27.3	41.3	31.2	25.2	21.3	18.4	16.2	14.5	13.2	12	11.1	10.3
628	33.7	50	35.6	28	23.1	19.8	17.3	15.4	13.9	12.6	11.6	10.7
629	30.7	41.6	31.4	25.4	21.4	18.5	16.4	14.6	13.3	12.1	11.2	10.4
630	20.9	22.3	19.2	16.8	15	13.6	12.4	11.4	10.6	9.8	9.2	8.7
631	48.7	85	35	23.2	17.6	14.3	12.1	10.5	9.3	8.3	7.5	6.9
632	38.4	85.1	35.9	24.1	18.4	15	12.7	11.1	9.8	8.8	8	7.3
633	36.5	81.1	34.9	24.2	18.8	15.4	13.1	11.4	10.1	9.1	8.3	7.6
634	30.4	69.2	34.8	24.6	19.3	15.9	13.6	11.9	10.5	9.5	8.6	7.9
635	35.2	75.4	37	26.1	20.4	16.8	14.3	12.5	11.1	10	9.1	8.4
636	35.5	76	38.3	27.1	21.2	17.5	15	13.1	11.6	10.5	9.5	8.7
637	33.3	70	38.3	27.5	21.7	18	15.4	13.5	12	10.8	9.9	9.1
638	30.2	63.2	37.5	27.5	21.9	18.3	15.7	13.8	12.3	11.1	10.2	9.3
639	35.3	68.2	39.8	29	23.1	19.2	16.5	14.5	12.9	11.7	10.6	9.8
640	35.2	67.1	40.3	29.7	23.7	19.8	17	15	13.4	12.1	11	10.1
641	25.5	48.7	34.1	26.6	21.9	18.6	16.3	14.4	13	11.8	10.8	10
642	18.2	34.2	26.9	22.2	19	16.6	14.8	13.3	12.1	11.1	10.3	9.6
643	22.4	39.4	30	24.4	20.6	17.9	15.8	14.2	12.8	11.8	10.8	10.1
644	23.3	38.1	29.3	24	20.3	17.7	15.7	14.1	12.8	11.7	10.8	10
645	22.2	31.9	25.6	21.5	18.6	16.3	14.6	13.2	12.1	11.1	10.3	9.6
646	29.1	39.3	30.1	24.5	20.7	18	15.9	14.3	13	11.9	10.9	10.2
647	36.8	51.8	36.4	28.5	23.5	20	17.5	15.5	14	12.7	11.6	10.8
648	30	35.5	27.9	23.1	19.8	17.3	15.4	13.9	12.6	11.6	10.7	10
649	39.3	84.4	33.8	22.6	17.3	14.1	11.9	10.4	9.2	8.2	7.5	6.8
650	43.5	89.6	39.8	25.5	19.2	15.5	13	11.3	9.9	8.9	8.1	7.4
651	37.2	80.7	34.7	24.1	18.7	15.3	13	11.4	10.1	9.1	8.2	7.5
652	33.3	70.6	34.8	24.6	19.2	15.8	13.5	11.8	10.5	9.4	8.6	7.9
653	28.8	62.2	34.4	24.8	19.6	16.2	13.9	12.2	10.8	9.8	8.9	8.2
654	29.2	62.5	35.4	25.7	20.3	16.9	14.5	12.7	11.3	10.2	9.3	8.6
655	28.8	62.5	36.3	26.5	21.1	17.5	15.1	13.2	11.8	10.6	9.7	8.9
656	28.5	60.3	36.5	27	21.6	18	15.5	13.6	12.2	11	10	9.2
657	28.8	56.4	36	27	21.8	18.3	15.8	13.9	12.5	11.3	10.3	9.5
658	30.7	59	37.6	28.2	22.7	19.1	16.5	14.5	13	11.8	10.8	9.9
659	25.5	48.5	33.9	26.4	21.8	18.5	16.2	14.4	12.9	11.7	10.8	9.9
660	17.9	32.1	25.6	21.3	18.3	16.1	14.4	13	11.8	10.9	10.1	9.4
661	16.6	29.5	24	20.3	17.6	15.6	14	12.7	11.6	10.7	10	9.3
662	18.7	30	24.4	20.6	17.9	15.8	14.1	12.8	11.7	10.8	10	9.4
663	19.2	26.2	21.9	18.8	16.5	14.7	13.3	12.1	11.2	10.3	9.6	9
664	25.4	32.6	26.1	21.8	18.8	16.5	14.7	13.3	12.2	11.2	10.4	9.6
665	36.6	52.6	36.7	28.6	23.5	20	17.5	15.5	13.9	12.7	11.6	10.7
666	32	41.4	31.2	25.2	21.3	18.4	16.2	14.5	13.2	12	11.1	10.3
667	46.4	83.9	34.8	23	17.5	14.2	12	10.4	9.2	8.2	7.5	6.8
668	48.3	88.9	40.9	25.8	19.3	15.5	13	11.3	9.9	8.9	8	7.3
669	46.8	94	45.7	28.1	20.9	16.7	14	12.1	10.6	9.5	8.6	7.8
670	38.1	76.1	35.3	24.7	19.3	15.9	13.5	11.8	10.5	9.4	8.6	7.9
671	31.7	65.9	35	25	19.7	16.3	13.9	12.2	10.8	9.8	8.9	8.2
672	29.9	59.7	34.6	25.2	20	16.7	14.3	12.5	11.2	10.1	9.2	8.5
673	24.7	52.5	33.2	24.8	20	16.8	14.5	12.8	11.4	10.3	9.4	8.7
674	22.5	47.9	32.1	24.5	20	16.9	14.7	13	11.6	10.6	9.7	8.9
675	20.7	43.3	30.6	23.9	19.7	16.8	14.7	13.1	11.8	10.7	9.8	9.1
676	24.9	46.7	32.6	25.3	20.8	17.7	15.5	13.7	12.3	11.2	10.3	9.5
677	22.6	41.2	30.4	24.2	20.2	17.4	15.3	13.7	12.3	11.3	10.4	9.6
678	17	28.5	23.3	19.7	17.1	15.1	13.6	12.3	11.3	10.4	9.7	9
679	14.1	22.4	19.2	16.8	14.9	13.4	12.2	11.2	10.4	9.6	9	8.5
680	18.2	26.8	22.3	19.1	16.7	14.8	13.4	12.2	11.2	10.4	9.6	9
681	16.5	22.5	19.2	16.8	15	13.5	12.3	11.3	10.4	9.7	9.1	8.5
682	19.8	25.9	21.7	18.7	16.4	14.6	13.2	12.1	11.1	10.3	9.6	9
683	38.3	55.4	37.9	29.2	23.9	20.3	17.6	15.6	14	12.7	11.7	10.8
684	26.9	32.7	26.1	21.8	18.8	16.5	14.8	13.4	12.2	11.2	10.4	9.7
685	56.2	83.3	36.4	23.5	17.7	14.3	12.1	10.4	9.2	8.2	7.5	6.8
686	50.5	88.3	40.7	25.7	19.2	15.4	13	11.2	9.9	8.8	8	7.3
687	46.8	93.3	44.4	27.6	20.5	16.5	13.8	11.9	10.5	9.4	8.5	7.7
688	42.1	83.3	38.7	26.1	20	16.3	13.8	12	10.6	9.5	8.7	7.9
689	40	78.8	36.9	25.8	20.1	16.6	14.1	12.3	10.9	9.8	8.9	8.2
690	32	67	36.1	25.9	20.4	16.9	14.5	12.6	11.3	10.1	9.2	8.5
691	31.2	65.8	36.8	26.6	21.1	17.5	15	13.1	11.7	10.5	9.6	8.8
692	25.5	54.6	34.4	25.8	20.7	17.4	15	13.2	11.8	10.7	9.8	9
693	20.5	44.3	31	24.1	19.8	16.9	14.7	13.1	11.8	10.7	9.8	9.1
694	18.3	37.4	28	22.5	18.9	16.3	14.4	12.8	11.6	10.6	9.8	9.1
695	19	35.7	27.3	22.3	18.9	16.4	14.5	13	11.8	10.8	10	9.2
696	11.6	23	19.5	16.9	15	13.4	12.2	11.2	10.3	9.6	8.9	8.4
697	5.7	11.6	10.7	9.9	9.2	8.7	8.1	7.7	7.3	6.9	6.6	6.3
698	9.2	13.9	12.6	11.5	10.6	9.9	9.2	8.6	8.1	7.7	7.3	6.9
699	12.6	15.1	13.6	12.4	11.4	10.5	9.7	9.1	8.5	8	7.6	7.2
700	19.4	25.9	21.7	18.6	16.4	14.6	13.2	12	11.1	10.2	9.5	8.9
701	40.4	60.1	39.6	30.1	24.5	20.7	17.9	15.8	14.2	12.9	11.8	10.8
702	26.9	34.7	27.3	22.6	19.4	17	15.1	13.6	12.4	11.4	10.5	9.8
703	24.7	28.2	23.2	19.8	17.3	15.4	13.8	12.6	11.5	10.7	9.9	9.3
704	33.2	40.9	30.9	25.1	21.1	18.3	16.2	14.5	13.1	12	11.1	10.3
705	31	34.1	27.1	22.5	19.3	17	15.1	13.7	12.4	11.4	10.6	9.9
706	24.7	24.2	20.6	17.9	15.9	14.3	13	11.9	11	10.2	9.5	8.9
707	9.3	8.8	8.3	7.8	7.4	7.1	6.7	6.4	6.2	5.9	5.7	5.5
708	5.4	5.2	5.1	4.9	4.7	4.6	4.5	4.3	4.2	4.1	4	3.9
709	63.1	82.7	38.1	24	18	14.5	12.1	10.5	9.2	8.3	7.5	6.8
710	57.5	87.7	42.3	26.1	19.4	15.5	13	11.2	9.9	8.8	8	7.3
711	53.3	92.7	45.9	28	20.7	16.5	13.8	11.9	10.5	9.4	8.5	7.7
712	46.5	93.9	46.6	28.9	21.5	17.2	14.5	12.5	11	9.8	8.9	8.1
713	44	89.1	44.8	28.9	21.8	17.6	14.9	12.9	11.3	10.2	9.2	8.4
714	38.1	79.4	39	27.1	21.1	17.3	14.8	12.9	11.4	10.3	9.3	8.6
715	35.1	73.3	38.2	27.2	21.4	17.7	15.1	13.2	11.7	10.6	9.6	8.8
716	29.4	59.5	35.9	26.4	21.1	17.6	15.2	13.3	11.9	10.8	9.8	9
717	27.7	55.9	35.4	26.5	21.4	17.9	15.5	13.7	12.2	11.1	10.1	9.3
718	25.8	51.5	34.4	26.2	21.4	18.1	15.7	13.9	12.4	11.3	10.3	9.5
719	22.7	44.5	31.8	25	20.7	17.7	15.5	13.8	12.4	11.3	10.4	9.6
720	19.4	37.5	28.5	23.2	19.6	17	15	13.4	12.2	11.2	10.3	9.5
721	12.9	23.2	19.6	17.1	15.1	13.6	12.3	11.3	10.4	9.7	9	8.5
722	4.6	7.8	7.4	7	6.7	6.3	6.1	5.8	5.6	5.4	5.2	5
723	1.1	1.1	1.1	1.1	1.1	1.1	1.1	1	1	1	1	1
724	15.2	21.1	18.2	16	14.3	13	11.8	10.9	10.1	9.4	8.8	8.3
725	48	72.3	43.7	32.2	25.8	21.5	18.5	16.3	14.5	13.1	12	11
726	35.7	53.4	36.9	28.6	23.5	19.9	17.4	15.4	13.8	12.6	11.5	10.6
727	24.5	31.9	25.6	21.5	18.5	16.3	14.6	13.2	12	11.1	10.3	9.6
728	27.3	34.3	27.1	22.5	19.3	16.9	15.1	13.6	12.4	11.4	10.5	9.8
729	23.9	27.7	22.9	19.6	17.2	15.3	13.8	12.5	11.5	10.6	9.9	9.3
730	22.7	23.3	19.9	17.4	15.5	13.9	12.7	11.6	10.8	10	9.3	8.8
731	9.2	8.7	8.2	7.8	7.4	7	6.7	6.4	6.1	5.9	5.7	5.4
732	3.5	3.5	3.4	3.3	3.2	3.2	3.1	3	3	2.9	2.9	2.8
733	62.9	82.2	38	23.9	17.9	14.4	12.1	10.4	9.2	8.2	7.4	6.8
734	62.3	87.1	41.8	25.9	19.2	15.4	12.9	11.1	9.8	8.8	7.9	7.2
735	59.1	92	46.9	28.2	20.7	16.6	13.8	11.9	10.5	9.3	8.4	7.7
736	54.9	96.9	51.1	30.2	22.1	17.6	14.7	12.6	11.1	9.9	8.9	8.1
737	45.9	92.9	48	29.9	22.3	17.9	15	13	11.4	10.2	9.2	8.4
738	39.7	84.3	42.5	28.5	21.8	17.8	15.1	13.1	11.6	10.4	9.4	8.6
739	36.8	78.4	39.6	27.8	21.7	17.8	15.2	13.3	11.8	10.6	9.6	8.8
740	36.9	74.1	39.2	28	22	18.2	15.6	13.6	12.1	10.9	10	9.1
741	35.4	70.7	39.5	28.5	22.6	18.7	16.1	14.1	12.5	11.3	10.3	9.5
742	29.6	58.8	36.9	27.6	22.2	18.6	16.1	14.1	12.6	11.4	10.4	9.6
743	28.7	55.9	36.5	27.6	22.4	18.9	16.4	14.4	12.9	11.7	10.7	9.9
744	24.9	48.1	33.8	26.4	21.7	18.5	16.2	14.4	12.9	11.7	10.8	10
745	13.6	26.4	21.8	18.6	16.3	14.5	13.1	11.9	10.9	10.1	9.4	8.8
746	5.2	10.5	9.8	9.1	8.5	8	7.6	7.2	6.8	6.5	6.2	5.9
747	1	1	1	1	1	1	1	1	1	1	1	0.9
748	6.2	6.2	5.9	5.7	5.4	5.2	5	4.9	4.7	4.6	4.4	4.3
749	29.4	46.3	33.5	26.5	22	18.9	16.5	14.7	13.3	12.1	11.1	10.3
750	31.8	47.7	34.2	27	22.3	19.1	16.7	14.9	13.4	12.2	11.2	10.4
751	25.5	36.2	28.2	23.2	19.8	17.2	15.3	13.8	12.5	11.5	10.6	9.9
752	27.1	35.2	27.7	22.9	19.5	17.1	15.2	13.7	12.5	11.4	10.6	9.8
753	17.8	20.9	18.2	16	14.4	13	11.9	11	10.2	9.5	8.9	8.4
754	18.3	19.3	16.9	15.1	13.6	12.4	11.4	10.6	9.8	9.2	8.6	8.1
755	1.8	1.7	1.7	1.7	1.7	1.7	1.6	1.6	1.6	1.6	1.6	1.6
756	1.1	1.1	1	1	1	1	1	1	1	1	1	1
757	63.8	81.6	36.1	23.2	17.5	14.1	11.9	10.3	9	8.1	7.3	6.7
758	56.8	86.5	39.9	25.1	18.8	15.1	12.7	11	9.7	8.6	7.8	7.1
759	56.5	91.3	46.1	27.8	20.5	16.4	13.7	11.8	10.4	9.2	8.4	7.6
760	61.1	96.2	51.5	30.2	22	17.5	14.6	12.5	11	9.8	8.9	8.1
761	50.9	101	54.8	31.9	23.2	18.5	15.4	13.2	11.6	10.3	9.3	8.5
762	46.9	95.6	51.2	31.6	23.4	18.8	15.7	13.6	11.9	10.7	9.6	8.8
763	42.9	90.4	48.4	31.3	23.6	19.1	16	13.9	12.2	11	9.9	9.1
764	43.9	89.6	49.3	32.2	24.4	19.7	16.6	14.4	12.7	11.4	10.3	9.4
765	40.6	81.9	44.3	30.7	23.8	19.5	16.6	14.5	12.8	11.5	10.5	9.6
766	34.5	69.6	39.9	29	23	19.2	16.4	14.4	12.9	11.6	10.6	9.7
767	34.3	70.4	41	29.9	23.8	19.8	17	14.9	13.3	12	11	10.1
768	28.7	57.4	37.5	28.4	23	19.4	16.8	14.8	13.3	12	11	10.2
769	17.7	35.9	27.6	22.6	19.2	16.7	14.8	13.3	12.1	11.1	10.2	9.5
770	11	22.9	19.4	16.9	14.9	13.4	12.2	11.2	10.3	9.6	8.9	8.4
771	9.5	17.3	15.3	13.7	12.4	11.4	10.5	9.7	9.1	8.5	8	7.6
772	10.8	17.1	15.2	13.6	12.4	11.3	10.4	9.7	9.1	8.5	8	7.6
773	10.1	17.8	15.7	14	12.7	11.6	10.7	9.9	9.3	8.7	8.2	7.7
774	21	32.6	26	21.7	18.6	16.3	14.6	13.2	12	11	10.2	9.5
775	26.5	39.5	30	24.3	20.6	17.8	15.7	14.1	12.8	11.7	10.8	10
776	26.4	38.8	29.7	24.2	20.5	17.8	15.7	14.1	12.8	11.7	10.8	10
777	15.3	17.4	15.5	13.9	12.6	11.6	10.7	10	9.3	8.7	8.2	7.8
778	10.1	10	9.3	8.7	8.2	7.8	7.4	7	6.7	6.4	6.1	5.9
779	1.1	1.1	1	1	1	1	1	1	1	1	1	1
780	1.1	1.1	1	1	1	1	1	1	1	1	1	1
781	68	81	35.9	23	17.3	14	11.8	10.2	9	8	7.3	6.7
782	46.6	85.8	38.3	24.5	18.4	14.9	12.5	10.8	9.5	8.5	7.7	7.1
783	53.2	90.6	44.8	27.3	20.2	16.2	13.5	11.7	10.2	9.2	8.3	7.6
784	60.1	95.4	50.9	29.9	21.8	17.4	14.5	12.4	10.9	9.7	8.8	8
785	51.1	100.2	55	31.8	23.1	18.4	15.3	13.1	11.5	10.3	9.3	8.4
786	43.6	92.7	49.6	30.9	23	18.5	15.5	13.4	11.8	10.5	9.5	8.7
787	44.7	94.5	51.7	32.3	24.1	19.3	16.2	14	12.3	11	10	9.1
788	43.9	92.2	51.1	32.7	24.6	19.8	16.7	14.4	12.7	11.4	10.3	9.4
789	40.8	85.8	47.9	32.1	24.5	20	16.9	14.7	13	11.6	10.6	9.7
790	37.2	78.4	43.2	30.5	23.9	19.7	16.8	14.7	13	11.7	10.7	9.8
791	35.5	73	41.5	30.1	23.8	19.8	17	14.9	13.3	12	10.9	10
792	28	58	37.6	28.4	23	19.3	16.7	14.8	13.2	12	11	10.1
793	20.5	45	32.4	25.6	21.2	18.2	15.9	14.2	12.8	11.6	10.7	9.9
794	14.9	34.2	26.7	22	18.7	16.4	14.5	13.1	11.9	10.9	10.1	9.4
795	5.2	17.6	15.5	13.9	12.5	11.5	10.6	9.8	9.1	8.5	8	7.6
796	2.5	9.6	9	8.4	7.9	7.5	7.1	6.8	6.4	6.1	5.9	5.6
797	10.6	18	15.8	14.1	12.8	11.7	10.8	10	9.3	8.7	8.2	7.7
798	8.1	10.1	9.4	8.8	8.3	7.8	7.4	7	6.7	6.4	6.1	5.8
799	5.2	5.2	5	4.8	4.7	4.5	4.4	4.2	4.1	4	3.9	3.8
800	11.4	16.5	14.7	13.3	12.1	11.1	10.3	9.6	9	8.4	8	7.5
801	11.8	16.7	14.9	13.4	12.2	11.3	10.4	9.7	9.1	8.5	8	7.6
802	5.7	5.7	5.5	5.3	5.1	4.9	4.7	4.6	4.5	4.3	4.2	4.1
803	1.1	1.1	1.1	1	1	1	1	1	1	1	1	1
804	1.1	1.1	1.1	1	1	1	1	1	1	1	1	1
805	56.9	80.5	34.6	22.5	17	13.8	11.6	10	8.9	7.9	7.2	6.6
806	41.1	85.2	36.2	23.7	17.9	14.5	12.2	10.6	9.4	8.4	7.6	7
807	48.1	89.9	41.3	26.1	19.5	15.7	13.2	11.4	10	9	8.1	7.4
808	43.1	94.7	46.2	28.4	21	16.8	14.1	12.1	10.7	9.5	8.6	7.9
809	48	99.4	53.2	31.2	22.8	18.1	15.1	13	11.4	10.2	9.2	8.4
810	40.2	90.7	47.7	30.2	22.6	18.2	15.3	13.2	11.6	10.4	9.4	8.6
811	43.6	95.8	52.9	32.5	24.1	19.3	16.2	14	12.3	11	9.9	9.1
812	40.7	89.5	49.5	32	24.2	19.5	16.5	14.2	12.6	11.2	10.2	9.3
813	35.4	78.7	42.1	29.5	23	18.9	16.1	14.1	12.5	11.2	10.2	9.4
814	33.3	74.7	40.7	29.3	23.1	19.1	16.4	14.3	12.8	11.5	10.5	9.6
815	27.4	62.9	38.5	28.5	22.8	19.1	16.4	14.4	12.9	11.7	10.6	9.8
816	25.4	56.9	37	28	22.7	19.1	16.6	14.6	13.1	11.9	10.8	10
817	21.5	50.9	35	27	22.1	18.8	16.4	14.5	13	11.8	10.9	10
818	12	32.5	25.6	21.2	18.2	15.9	14.2	12.8	11.6	10.7	9.9	9.2
819	1.7	13.1	11.9	10.9	10.1	9.4	8.7	8.2	7.7	7.3	6.9	6.6
820	1.2	9.3	8.7	8.2	7.7	7.3	6.9	6.6	6.3	6	5.8	5.5
821	9.6	20.3	17.5	15.5	13.9	12.5	11.5	10.6	9.8	9.1	8.6	8.1
822	11.5	20.1	17.4	15.4	13.8	12.5	11.5	10.6	9.8	9.1	8.6	8.1
823	3.2	3.7	3.6	3.5	3.4	3.3	3.3	3.2	3.1	3	3	2.9
824	1.2	1.2	1.2	1.2	1.2	1.1	1.1	1.1	1.1	1.1	1.1	1.1
825	1.1	1.1	1.1	1	1	1	1	1	1	1	1	1
826	3.5	3.7	3.6	3.5	3.4	3.3	3.2	3.2	3.1	3	3	2.9
827	4.1	4.1	3.9	3.8	3.7	3.6	3.6	3.5	3.4	3.3	3.2	3.2
828	1.1	1.1	1.1	1.1	1	1	1	1	1	1	1	1
829	50.2	81.1	36	23.1	17.4	14	11.8	10.2	9	8.1	7.3	6.7
830	46	85.7	39.6	24.9	18.6	15	12.6	10.9	9.6	8.6	7.7	7.1
831	57.3	90.2	45.2	27.4	20.2	16.2	13.5	11.6	10.2	9.1	8.2	7.5
832	41.3	94.7	47.3	28.7	21.2	16.9	14.2	12.2	10.7	9.6	8.7	7.9
833	39	91.1	45.8	28.9	21.6	17.4	14.6	12.6	11.1	9.9	9	8.2
834	39.1	89.5	46.6	29.7	22.3	18	15.1	13.1	11.5	10.3	9.3	8.5
835	40.4	92.6	50	31.5	23.6	18.9	15.9	13.7	12.1	10.8	9.8	8.9
836	35	83.7	44.8	30.1	23.1	18.8	15.9	13.8	12.2	11	9.9	9.1
837	29.4	72	39	28	22	18.3	15.6	13.7	12.2	11	10	9.2
838	26.8	67.3	38.7	28.2	22.4	18.6	16	14	12.5	11.3	10.3	9.4
839	14.6	43.2	30.7	24.1	19.9	17	14.9	13.2	11.9	10.8	9.9	9.2
840	12.4	38.8	28.9	23.1	19.4	16.7	14.7	13.1	11.9	10.9	10	9.3
841	9.8	33.8	26.2	21.6	18.4	16	14.2	12.8	11.6	10.6	9.8	9.1
842	2.8	20.3	17.4	15.3	13.7	12.4	11.3	10.4	9.6	8.9	8.4	7.9
843	1	10	9.3	8.7	8.2	7.7	7.3	6.9	6.5	6.2	6	5.7
844	1	6.9	6.6	6.3	6	5.7	5.5	5.3	5.1	4.9	4.7	4.6
845	2.7	10.4	9.7	9	8.4	7.9	7.5	7.1	6.8	6.4	6.1	5.9
846	5.5	11	10.2	9.5	8.8	8.3	7.8	7.4	7	6.7	6.4	6.1
847	6.7	13.5	12.2	11.2	10.4	9.6	9	8.4	7.9	7.5	7.1	6.8
848	2.4	4.4	4.3	4.1	4	3.9	3.8	3.7	3.6	3.5	3.4	3.4
849	1.3	1.3	1.3	1.3	1.3	1.3	1.3	1.3	1.3	1.2	1.2	1.2
850	1.5	4.3	4.2	4	3.9	3.8	3.7	3.6	3.5	3.5	3.4	3.3
851	4.1	10.3	9.6	8.9	8.4	7.9	7.5	7.1	6.8	6.5	6.2	5.9
852	1.4	1.3	1.3	1.3	1.3	1.3	1.3	1.3	1.3	1.2	1.2	1.2
853	46.9	83	38.5	24.2	18.1	14.6	12.2	10.5	9.3	8.3	7.5	6.9
854	45.2	87.2	42.2	26	19.3	15.5	12.9	11.2	9.8	8.8	7.9	7.2
855	43	91.3	45.3	27.6	20.4	16.3	13.6	11.7	10.3	9.2	8.3	7.6
856	38	95.4	47.7	28.9	21.4	17.1	14.3	12.3	10.8	9.7	8.7	8
857	37.8	96.3	49.4	30.1	22.2	17.8	14.9	12.8	11.3	10.1	9.1	8.3
858	33.3	85.5	42.4	28.2	21.5	17.5	14.7	12.8	11.3	10.1	9.2	8.4
859	36.6	90	47.2	30.4	23	18.5	15.6	13.5	11.9	10.7	9.7	8.8
860	32.7	82.6	43.3	29.4	22.6	18.5	15.7	13.6	12.1	10.8	9.8	9
861	22.9	64.9	37.1	26.9	21.4	17.8	15.2	13.4	11.9	10.7	9.8	9
862	18.4	55.9	35.1	26.2	21.1	17.7	15.3	13.4	12	10.9	9.9	9.1
863	15.2	50	33.4	25.5	20.8	17.6	15.3	13.5	12.1	11	10.1	9.3
864	13.5	44.8	31.6	24.7	20.4	17.4	15.2	13.5	12.1	11	10.1	9.4
865	6.8	31.8	24.9	20.6	17.6	15.4	13.7	12.3	11.2	10.3	9.5	8.9
866	2.6	21.8	18.5	16.1	14.3	12.8	11.6	10.6	9.8	9.1	8.5	8
867	1.3	15.4	13.7	12.4	11.3	10.4	9.6	8.9	8.4	7.9	7.4	7
868	1.6	13.6	12.3	11.2	10.3	9.6	8.9	8.4	7.9	7.4	7	6.7
869	7.2	20.2	17.4	15.3	13.7	12.4	11.3	10.4	9.6	9	8.4	7.9
870	4.4	13.9	12.5	11.4	10.5	9.8	9.1	8.5	8	7.5	7.1	6.8
871	4.7	14.9	13.4	12.2	11.1	10.3	9.5	8.9	8.4	7.9	7.4	7
872	3.9	10.6	9.8	9.2	8.6	8.1	7.6	7.2	6.9	6.5	6.2	6
873	1.4	3.9	3.8	3.7	3.6	3.5	3.4	3.3	3.2	3.2	3.1	3
874	1.5	8.7	8.2	7.7	7.3	6.9	6.6	6.3	6	5.8	5.6	5.3
875	1.6	8.5	8	7.5	7.2	6.8	6.5	6.2	6	5.7	5.5	5.3
876	1.5	3.5	3.5	3.4	3.3	3.2	3.2	3.1	3	3	2.9	2.8
877	40.7	85	38.8	24.6	18.4	14.8	12.4	10.7	9.5	8.5	7.7	7
878	40.2	88.7	43.5	26.6	19.7	15.8	13.2	11.4	10	8.9	8.1	7.4
879	45.5	92.4	46.9	28.2	20.8	16.6	13.9	11.9	10.5	9.4	8.5	7.7
880	45.8	96.1	50.8	30	21.9	17.5	14.6	12.5	11	9.8	8.8	8.1
881	39.7	99.8	52.3	31	22.7	18.1	15.1	13	11.4	10.2	9.2	8.4
882	39.8	100.1	53.5	31.9	23.4	18.7	15.6	13.4	11.8	10.5	9.5	8.7
883	36.6	93.4	49.2	31.1	23.3	18.7	15.7	13.6	12	10.7	9.7	8.9
884	34.5	89.5	48.1	31.2	23.6	19.1	16	13.9	12.3	11	9.9	9.1
885	28.2	77.4	41.1	28.7	22.4	18.4	15.7	13.7	12.1	10.9	9.9	9.1
886	23.2	67.9	38.3	27.7	21.9	18.2	15.6	13.7	12.2	11	10	9.2
887	17.8	57.5	35.9	26.8	21.5	18	15.6	13.7	12.2	11.1	10.1	9.3
888	14.7	50.2	33.7	25.8	21	17.8	15.4	13.7	12.3	11.1	10.2	9.4
889	13.5	47.1	32.6	25.3	20.8	17.7	15.4	13.7	12.3	11.2	10.2	9.5
890	9.3	39	28.9	23.1	19.4	16.7	14.7	13.1	11.8	10.8	9.9	9.2
891	1.4	20	17.2	15.1	13.4	12.1	11.1	10.2	9.4	8.8	8.2	7.7
892	1.3	13.6	12.3	11.2	10.3	9.5	8.8	8.3	7.8	7.3	6.9	6.6
893	8.4	27.1	22.2	18.8	16.3	14.4	13	11.8	10.8	9.9	9.2	8.6
894	3.9	17.8	15.6	13.9	12.6	11.4	10.5	9.7	9.1	8.5	8	7.5
895	1.5	10.2	9.5	8.8	8.3	7.8	7.4	7	6.6	6.3	6	5.8
896	1.4	5.1	4.9	4.7	4.6	4.4	4.3	4.2	4	3.9	3.8	3.7
897	1.5	4.7	4.5	4.4	4.3	4.1	4	3.9	3.8	3.7	3.6	3.5
898	1.6	13.9	12.6	11.5	10.6	9.8	9.2	8.6	8.1	7.6	7.2	6.9
899	1.6	14	12.7	11.6	10.7	9.9	9.2	8.7	8.1	7.7	7.3	6.9
900	1.6	8.9	8.3	7.9	7.4	7.1	6.7	6.4	6.1	5.9	5.6	5.4
901	43.1	86.9	41.6	25.8	19.2	15.4	12.9	11.1	9.8	8.7	7.9	7.2
902	50	90.2	45.7	27.5	20.3	16.2	13.5	11.7	10.2	9.1	8.3	7.5
903	51.9	93.5	50.2	29.4	21.5	17.1	14.2	12.2	10.7	9.6	8.6	7.9
904	49	96.8	52.8	30.6	23	18.1	15	12.9	11.3	10	9	8.2
905	43.3	100.2	55	31.8	23.3	18.5	15.4	13.2	11.6	10.3	9.3	8.5
906	47.6	103.5	58.6	33.7	25.1	19.7	16.3	13.9	12.2	10.8	9.7	8.9
907	44.2	106.8	61.6	37.2	27.9	21.5	17.6	14.9	13	11.5	10.3	9.4
908	41.5	105.7	61.3	38	28.6	22	18	15.3	13.3	11.8	10.6	9.6
909	30.7	86.6	47.2	31.2	23.7	19.2	16.2	14.1	12.4	11.1	10.1	9.2
910	23.7	73.4	39.2	28	22	18.2	15.6	13.7	12.1	10.9	10	9.2
911	23.9	74.7	40.9	29.1	22.8	18.9	16.1	14.1	12.5	11.3	10.3	9.4
912	19.4	66.1	38.7	28.3	22.5	18.7	16.1	14.1	12.6	11.4	10.4	9.5
913	18.1	61.1	37.6	27.9	22.3	18.7	16.1	14.2	12.7	11.5	10.5	9.6
914	8.4	42	30.2	23.8	19.8	16.9	14.8	13.2	11.9	10.8	9.9	9.2
915	1.4	23.8	19.8	17	14.9	13.2	11.9	10.9	10	9.3	8.6	8.1
916	1.4	16.3	14.4	12.9	11.7	10.7	9.8	9.1	8.5	8	7.5	7.1
917	1.4	15.4	13.7	12.3	11.2	10.3	9.5	8.9	8.3	7.8	7.3	6.9
918	1.4	11.2	10.3	9.5	8.9	8.3	7.8	7.4	7	6.6	6.3	6
919	1.4	8.2	7.7	7.3	6.9	6.5	6.2	6	5.7	5.5	5.2	5
920	1.5	6.5	6.2	5.9	5.6	5.4	5.2	5	4.8	4.7	4.5	4.4
921	1.5	7.1	6.8	6.4	6.1	5.9	5.6	5.4	5.2	5	4.8	4.7
922	1.5	14.3	12.9	11.8	10.8	10	9.3	8.7	8.2	7.7	7.3	6.9
923	1.6	17.4	15.3	13.8	12.5	11.4	10.5	9.8	9.1	8.5	8	7.6
924	2.6	17.1	15.2	13.6	12.4	11.4	10.5	9.7	9.1	8.5	8	7.6
925	47.7	88.8	45.6	27.3	20.1	16	13.4	11.5	10.1	9	8.1	7.4
926	55.8	91.7	49.3	28.8	21	16.7	13.9	12	10.5	9.4	8.5	7.7
927	63.4	94.6	53	30.3	22.5	17.7	14.7	12.6	11	9.8	8.8	8.1
928	60.3	97.6	54.1	31.1	24.2	18.9	15.6	13.3	11.6	10.3	9.3	8.4
929	52.2	100.5	56.4	32.6	24.8	19.4	16	13.6	11.9	10.6	9.5	8.7
930	52.1	103.4	59.5	34.9	26.7	20.6	16.9	14.4	12.5	11.1	10	9
931	47.2	106.4	62.1	37.2	28.8	22	17.9	15.1	13.1	11.6	10.4	9.4
932	50.6	109.3	65.7	40.7	31	23.3	18.9	15.9	13.7	12.1	10.8	9.8
933	37.5	101	58.8	37.1	28.2	21.9	18	15.4	13.4	11.9	10.7	9.7
934	29.8	88.7	49.6	32.3	24.4	19.7	16.6	14.4	12.7	11.4	10.3	9.4
935	27.4	86.3	49.5	32.6	24.7	20	16.9	14.7	12.9	11.6	10.5	9.6
936	26	84.4	50	33.1	25.2	20.4	17.3	15	13.2	11.9	10.8	9.8
937	19	67.4	39	28.4	22.6	18.8	16.1	14.2	12.6	11.4	10.4	9.5
938	8.1	45.8	31.7	24.6	20.2	17.2	15	13.3	11.9	10.8	9.9	9.2
939	1.4	28	22.4	18.8	16.2	14.2	12.7	11.5	10.5	9.7	8.9	8.3
940	1.4	20.9	17.8	15.5	13.7	12.3	11.2	10.2	9.5	8.8	8.2	7.7
941	1.4	20	17.1	15	13.4	12	11	10.1	9.3	8.7	8.1	7.6
942	1.5	16.4	14.4	12.9	11.7	10.7	9.9	9.2	8.5	8	7.5	7.1
943	1.5	16.1	14.3	12.8	11.6	10.6	9.8	9.1	8.5	8	7.5	7.1
944	1.5	15.3	13.6	12.3	11.2	10.3	9.6	8.9	8.3	7.8	7.4	7
945	1.5	13.7	12.4	11.3	10.4	9.6	9	8.4	7.9	7.4	7	6.7
946	1.5	19.9	17.2	15.2	13.6	12.3	11.3	10.4	9.6	9	8.4	7.9
947	2.2	23.8	20	17.3	15.3	13.7	12.4	11.3	10.5	9.7	9	8.5
948	2.4	20.9	18	15.8	14.1	12.8	11.7	10.7	9.9	9.3	8.7	8.1
949	59.6	90.7	49.3	28.6	21.1	16.7	13.9	11.9	10.5	9.3	8.4	7.7
950	66.1	93.2	52.9	30.7	23.8	18.4	15.1	12.9	11.2	9.9	8.9	8.1
951	65.7	95.7	55.3	32	25	19.2	15.7	13.4	11.6	10.3	9.2	8.4
952	54.8	98.3	55.9	31.7	24.1	18.8	15.6	13.3	11.6	10.3	9.3	8.4
953	54.6	100.8	58.2	35	27.5	20.9	17	14.4	12.5	11	9.9	9
954	52.8	103.3	59.8	36.2	28.8	21.8	17.6	14.9	12.9	11.4	10.2	9.2
955	49.9	105.9	62.1	38.7	31.2	23.2	18.7	15.6	13.5	11.9	10.6	9.6
956	43.1	108.4	64.5	40.4	31.7	23.7	19	16	13.8	12.1	10.8	9.8
957	38.4	109.5	65.2	41.9	33	24.5	19.7	16.5	14.2	12.5	11.2	10.1
958	33.2	101.7	60.4	39	29.8	22.9	18.7	15.9	13.8	12.2	11	10
959	33.6	103.5	63.8	42	31.4	23.9	19.5	16.5	14.3	12.6	11.3	10.3
960	29	90.8	54.9	35.9	27.3	21.7	18.1	15.5	13.6	12.1	11	10
961	19.2	72.5	41.4	29.4	23	19	16.2	14.2	12.6	11.4	10.3	9.5
962	6.9	48.1	32.5	24.9	20.3	17.2	14.9	13.2	11.9	10.8	9.9	9.1
963	1.4	35	26.4	21.3	17.9	15.5	13.7	12.3	11.1	10.2	9.4	8.7
964	1.4	25.2	20.6	17.5	15.2	13.5	12.1	11	10.1	9.3	8.6	8.1
965	1.4	24.9	20.5	17.4	15.2	13.5	12.1	11	10.1	9.3	8.7	8.1
966	1.4	21.5	18.2	15.8	14	12.5	11.4	10.4	9.6	8.9	8.3	7.8
967	1.5	18.1	15.8	14	12.5	11.4	10.4	9.6	8.9	8.4	7.8	7.4
968	1.5	14.6	13.1	11.9	10.8	10	9.3	8.6	8.1	7.6	7.2	6.8
969	1.5	12.6	11.5	10.5	9.7	9	8.5	7.9	7.5	7.1	6.7	6.4
970	1.5	14.4	12.9	11.8	10.8	10	9.2	8.6	8.1	7.6	7.2	6.8
971	1.6	21.1	18.1	15.9	14.1	12.7	11.6	10.7	9.9	9.2	8.6	8.1
972	2.2	18.5	16.2	14.4	13	11.8	10.9	10	9.3	8.7	8.2	7.7
973	53.8	105.4	62.9	38.5	30.6	22.9	18.4	15.5	13.4	11.8	10.5	9.5
974	43.8	107.5	63.8	39.3	29.7	22.5	18.3	15.4	13.4	11.8	10.6	9.6
975	39	109.7	66.9	42.9	32.7	24.3	19.5	16.3	14	12.4	11	10
976	35.5	111.8	69.2	46.1	36.4	26.3	20.8	17.3	14.8	13	11.5	10.4
977	33.9	108.7	68.5	46	36.2	26.4	20.9	17.4	14.9	13.1	11.7	10.5
978	24.2	88.6	52.4	34.1	25.8	20.7	17.3	14.9	13.1	11.7	10.6	9.7
979	18.2	72.7	40.6	28.8	22.6	18.6	15.9	13.9	12.4	11.1	10.1	9.3
980	8.4	56.3	35.2	26.2	21.1	17.7	15.2	13.4	12	10.9	9.9	9.1
981	1.4	40.8	29.2	22.9	19	16.2	14.2	12.6	11.4	10.4	9.5	8.8
982	1.4	31.6	24.5	20.1	17	14.8	13.2	11.8	10.7	9.8	9.1	8.4
983	1.4	31.2	24.3	20	17	14.9	13.2	11.9	10.8	9.9	9.1	8.5
984	1.4	23.8	19.7	16.9	14.8	13.1	11.8	10.8	9.9	9.2	8.5	8
985	1.4	18.6	16.1	14.2	12.7	11.5	10.5	9.7	9	8.4	7.8	7.4
986	1.4	14.5	13	11.7	10.7	9.9	9.1	8.5	8	7.5	7.1	6.7
987	1.5	12.3	11.2	10.3	9.5	8.8	8.3	7.8	7.3	6.9	6.6	6.3
988	1.5	13	11.8	10.8	9.9	9.2	8.6	8.1	7.6	7.2	6.8	6.5
989	1.5	14.7	13.2	12	10.9	10.1	9.4	8.7	8.2	7.7	7.3	6.9
990	1.7	17.9	15.7	14	12.6	11.5	10.6	9.8	9.1	8.5	8	7.6
991	54.9	104.9	63.3	38.3	30.3	22.7	18.3	15.4	13.3	11.7	10.5	9.5
992	45.2	106.7	64	39.5	31.4	23.4	18.8	15.7	13.6	12	10.7	9.7
993	42.4	108.4	66.8	42.9	33.3	24.5	19.5	16.3	14	12.3	11	9.9
994	39.1	110.2	70.1	46.1	35.9	25.9	20.5	17	14.6	12.8	11.4	10.3
995	34	111.9	71.7	47.8	37.4	26.8	21.1	17.5	14.9	13.1	11.6	10.5
996	26.8	95.2	57.7	36.9	28.5	22.2	18.2	15.5	13.6	12	10.8	9.8
997	19.2	79.8	46.6	31.1	23.8	19.3	16.4	14.2	12.6	11.3	10.2	9.3
998	9	60.2	36	26.5	21.1	17.6	15.2	13.3	11.9	10.7	9.8	9
999	5.9	52.5	33.8	25.4	20.5	17.3	14.9	13.2	11.8	10.7	9.8	9
1000	1.4	43.5	30.3	23.6	19.4	16.5	14.4	12.8	11.5	10.5	9.6	8.9
1001	1.4	37.9	27.8	22.2	18.5	15.9	14	12.5	11.3	10.3	9.4	8.7
1002	1.4	28	22.4	18.7	16.1	14.1	12.6	11.4	10.4	9.6	8.9	8.2
1003	1.4	21.7	18.3	15.8	14	12.5	11.3	10.3	9.5	8.8	8.2	7.7
1004	1.4	15.7	13.9	12.4	11.3	10.3	9.5	8.8	8.2	7.7	7.3	6.9
1005	1.4	13.2	11.9	10.8	10	9.2	8.6	8	7.6	7.1	6.8	6.4
1006	1.5	11.6	10.6	9.8	9.1	8.5	7.9	7.5	7.1	6.7	6.4	6.1
1007	1.5	11.9	10.9	10	9.3	8.7	8.1	7.6	7.2	6.8	6.5	6.2
1008	1.5	16.2	14.4	12.9	11.7	10.8	9.9	9.2	8.6	8.1	7.6	7.2
1009	55.1	104.5	63.7	39.3	32.7	23.9	19	15.8	13.6	12	10.7	9.6
1010	50	105.8	64.8	40.5	31.9	23.6	18.9	15.8	13.6	12	10.7	9.7
1011	45.4	107.2	67.4	43	34.1	24.8	19.7	16.4	14.1	12.3	11	9.9
1012	43.8	108.5	70	46.2	37.5	26.5	20.8	17.2	14.6	12.8	11.4	10.2
1013	37.1	109.8	71	47.7	37.8	26.8	21	17.3	14.8	12.9	11.5	10.4
1014	32.2	110	69.8	46	35.6	25.9	20.5	17	14.6	12.8	11.4	10.3
1015	21.9	90.3	54.1	35.2	27	21.3	17.6	15.1	13.2	11.7	10.6	9.6
1016	11.4	70.3	39	27.8	21.8	18	15.4	13.5	12	10.8	9.8	9
1017	7.5	60.5	36	26.4	21.1	17.6	15.1	13.3	11.8	10.7	9.8	9
1018	1.6	50.3	32.9	24.9	20.2	17	14.7	13	11.7	10.6	9.7	8.9
1019	1.4	41.1	29.2	22.9	18.9	16.2	14.1	12.6	11.3	10.3	9.5	8.7
1020	1.4	33.6	25.5	20.7	17.5	15.1	13.4	12	10.9	9.9	9.2	8.5
1021	1.4	26.1	21.1	17.8	15.4	13.6	12.2	11.1	10.1	9.3	8.6	8.1
1022	1.4	20.4	17.3	15.1	13.4	12	10.9	10	9.3	8.6	8	7.5
1023	1.4	15.8	14	12.5	11.4	10.4	9.6	8.9	8.3	7.8	7.3	6.9
1024	1.4	13	11.8	10.7	9.9	9.2	8.5	8	7.5	7.1	6.7	6.4
1025	1.5	10.7	9.9	9.2	8.5	8	7.5	7.1	6.7	6.4	6.1	5.8
1026	1.5	14	12.6	11.5	10.5	9.7	9	8.5	7.9	7.5	7.1	6.7
1027	60.5	104	65.2	40.2	33.2	24.1	19.1	15.9	13.7	12	10.7	9.6
1028	52.1	104.9	66.1	41.5	34.3	24.7	19.5	16.2	13.9	12.2	10.8	9.8
1029	50	105.9	68.4	44.5	35.9	25.6	20.1	16.6	14.2	12.4	11	10
1030	46.7	106.8	69.4	45	36.3	25.8	20.3	16.8	14.3	12.5	11.1	10
1031	37.6	107.8	69.5	46.7	37.6	26.5	20.7	17.1	14.6	12.7	11.3	10.2
1032	31	108.7	69	45.1	35.4	25.6	20.2	16.8	14.4	12.6	11.2	10.1
1033	21.2	91.6	54.9	34.8	26.4	20.8	17.2	14.7	12.9	11.5	10.3	9.4
1034	14.9	77.9	44.4	29.9	22.9	18.7	15.8	13.7	12.1	10.9	9.9	9.1
1035	10.7	69.7	39.2	27.8	21.8	18	15.4	13.4	11.9	10.8	9.8	9
1036	2.3	53.7	33.8	25.3	20.3	17.1	14.7	13	11.6	10.5	9.6	8.8
1037	1.4	42.2	29.5	23	18.9	16.1	14.1	12.5	11.2	10.2	9.4	8.6
1038	1.4	36.8	27.1	21.6	18	15.5	13.6	12.2	11	10	9.2	8.5
1039	1.4	28.6	22.6	18.8	16.1	14.1	12.6	11.3	10.3	9.5	8.8	8.2
1040	1.4	24.4	20	17	14.8	13.2	11.8	10.8	9.9	9.1	8.5	7.9
1041	1.4	18.9	16.3	14.3	12.8	11.5	10.5	9.7	9	8.3	7.8	7.3
1042	1.4	15.5	13.7	12.3	11.2	10.2	9.5	8.8	8.2	7.7	7.2	6.8
1043	1.4	12.5	11.4	10.4	9.6	8.9	8.3	7.8	7.4	7	6.6	6.3
1044	1.5	14.2	12.8	11.6	10.6	9.8	9.1	8.5	7.9	7.5	7.1	6.7
1045	70.2	103.5	67.5	42.9	36.3	25.6	20	16.5	14.1	12.3	10.9	9.8
1046	58	104.1	67.5	43.1	36.5	25.7	20.1	16.5	14.1	12.3	10.9	9.9
1047	47.3	104.6	67.1	42.3	33.8	24.5	19.4	16.1	13.8	12.1	10.8	9.7
1048	40.4	105.2	66.8	42.2	32.8	24	19.1	15.9	13.7	12	10.7	9.7
1049	32	105.7	65.7	42.3	33	24.2	19.2	16	13.8	12.1	10.8	9.7
1050	25.5	103.9	64.1	40.5	31.6	23.5	18.8	15.8	13.6	12	10.7	9.7
1051	20.6	95	57	34.9	27.1	21	17.3	14.7	12.8	11.4	10.3	9.3
1052	16	85	49.7	31.6	23.8	19.2	16.1	13.9	12.2	10.9	9.9	9
1053	14.1	79.3	46.3	30.6	23.3	18.9	15.9	13.8	12.2	10.9	9.9	9.1
1054	4.5	58.6	35	25.7	20.5	17.1	14.7	12.9	11.5	10.4	9.5	8.8
1055	1.3	45.1	30.5	23.5	19.2	16.2	14.1	12.5	11.2	10.2	9.3	8.6
1056	1.4	36.3	26.7	21.3	17.8	15.3	13.4	12	10.8	9.9	9.1	8.4
1057	1.4	31.5	24.2	19.8	16.8	14.6	12.9	11.6	10.5	9.6	8.9	8.3
1058	1.4	29	22.8	18.9	16.2	14.2	12.6	11.4	10.4	9.5	8.8	8.2
1059	1.4	25.8	20.9	17.7	15.3	13.5	12.1	11	10.1	9.3	8.6	8
1060	1.4	20.6	17.5	15.2	13.5	12.1	11	10.1	9.3	8.6	8.1	7.6
1061	1.4	17.2	15	13.3	12	10.9	10	9.3	8.6	8.1	7.6	7.1
1062	1.5	16.8	14.8	13.2	11.9	10.9	10	9.3	8.6	8.1	7.6	7.2
1063	64.1	103.1	66.6	42.7	36.2	25.5	19.9	16.4	14	12.2	10.9	9.8
1064	51.4	103.2	66.1	41.8	34.4	24.6	19.4	16.1	13.8	12	10.7	9.7
1065	42	103.4	65.2	39.6	31.5	23.2	18.5	15.5	13.3	11.7	10.5	9.5
1066	37	103.5	65.1	40.1	31	23	18.4	15.4	13.3	11.7	10.4	9.4
1067	30.9	103.7	64.7	40	30.8	22.9	18.3	15.4	13.2	11.7	10.4	9.4
1068	27.6	103.8	64.9	40.5	31.3	23.1	18.5	15.5	13.3	11.7	10.5	9.5
1069	24.4	104.9	65.2	41.5	32	23.6	18.8	15.7	13.5	11.9	10.6	9.6
1070	20.4	95.2	57.8	36	26.9	20.9	17.2	14.6	12.8	11.3	10.2	9.3
1071	14.6	82	47.6	30.8	23.2	18.8	15.8	13.7	12.1	10.8	9.8	8.9
1072	5.5	62.4	35.6	25.9	20.5	17.1	14.6	12.8	11.4	10.3	9.4	8.6
1073	1.3	49	31.8	24	19.4	16.4	14.2	12.5	11.2	10.1	9.3	8.5
1074	1.3	38.6	27.6	21.7	18	15.4	13.5	12	10.8	9.8	9	8.4
1075	1.4	34.2	25.6	20.6	17.3	14.9	13.1	11.7	10.6	9.7	8.9	8.3
1076	1.4	29.9	23.3	19.2	16.3	14.2	12.6	11.4	10.3	9.5	8.8	8.1
1077	1.4	25.8	20.9	17.6	15.2	13.4	12	10.9	10	9.2	8.5	7.9
1078	1.4	22.5	18.7	16.1	14.1	12.6	11.4	10.4	9.6	8.8	8.2	7.7
1079	1.4	18.1	15.7	13.8	12.4	11.2	10.3	9.5	8.8	8.2	7.7	7.2
1080	1.4	17.7	15.4	13.7	12.3	11.2	10.2	9.5	8.8	8.2	7.7	7.2
1081	57.3	104.5	68.3	44	37.7	26.3	20.4	16.8	14.3	12.5	11.1	10
1082	45.2	104.3	66.9	42.1	34.8	24.9	19.6	16.3	13.9	12.2	10.8	9.8
1083	44.4	104.1	67.2	42.2	33.8	24.4	19.3	16	13.7	12	10.7	9.7
1084	37.4	103.9	66.3	41.2	32.7	23.9	19	15.8	13.6	11.9	10.6	9.6
1085	29.6	103.7	65.3	40.2	31	23	18.4	15.4	13.3	11.7	10.4	9.4
1086	25.5	103.5	64.2	39.5	30.3	22.6	18.2	15.2	13.2	11.6	10.4	9.4
1087	20	101.4	61.7	37.5	28	21.4	17.4	14.8	12.8	11.3	10.2	9.2
1088	17.5	91.2	54.2	32.7	24.4	19.4	16.2	13.9	12.2	10.9	9.8	9
1089	11.5	77.9	44.5	29.5	22.7	18.4	15.5	13.5	11.9	10.7	9.7	8.8
1090	5.4	66.2	36.4	26.2	20.7	17.1	14.7	12.9	11.4	10.3	9.4	8.6
1091	1.3	51.6	32.6	24.4	19.7	16.5	14.3	12.6	11.2	10.2	9.3	8.6
1092	1.3	44	30	23.1	18.9	16	13.9	12.3	11.1	10.1	9.2	8.5
1093	1.4	39.9	28.4	22.2	18.4	15.7	13.7	12.2	11	10	9.2	8.5
1094	1.4	36	26.6	21.3	17.8	15.3	13.5	12	10.9	9.9	9.1	8.4
1095	1.4	30.1	23.5	19.3	16.5	14.4	12.8	11.5	10.4	9.6	8.9	8.2
1096	1.4	25.1	20.5	17.3	15.1	13.3	12	10.8	9.9	9.2	8.5	7.9
1097	1.4	20.5	17.4	15.1	13.4	12	10.9	10	9.2	8.6	8	7.5
1098	2.2	25.4	20.8	17.7	15.4	13.6	12.2	11.1	10.2	9.4	8.7	8.2
1099	62.7	107.9	74	49.1	42.3	28.6	21.9	17.9	15.2	13.2	11.7	10.5
1100	52.6	107.3	71.1	46.1	39.1	27.2	21.1	17.3	14.8	12.9	11.4	10.3
1101	42.5	106.8	69.8	44.8	37.8	26.5	20.7	17.1	14.5	12.7	11.3	10.1
1102	31.9	106.3	68.4	43.3	33.8	24.6	19.5	16.2	13.9	12.2	10.9	9.8
1103	24.3	105.7	66.1	41.1	31.9	23.6	18.9	15.8	13.6	12	10.7	9.7
1104	21.9	105.2	65.3	40.4	31.3	23.2	18.6	15.6	13.5	11.8	10.6	9.6
1105	18.2	98.5	59.6	36.5	28.3	21.6	17.6	14.9	13	11.5	10.3	9.3
1106	13.7	84.5	48.6	31	23.8	19.1	16	13.8	12.1	10.8	9.8	8.9
1107	9.2	74.8	41.9	28.6	22	18	15.3	13.3	11.8	10.6	9.6	8.8
1108	3.3	63.9	36	26.1	20.7	17.2	14.7	12.9	11.5	10.4	9.5	8.7
1109	2.6	58.7	35	25.7	20.5	17.1	14.7	12.9	11.5	10.4	9.5	8.7
1110	1.4	50.3	32.6	24.6	19.9	16.7	14.5	12.8	11.4	10.4	9.5	8.7
1111	1.4	45.6	30.9	23.8	19.4	16.5	14.3	12.7	11.4	10.3	9.5	8.7
1112	1.8	42.3	29.7	23.1	19.1	16.3	14.2	12.6	11.3	10.3	9.5	8.7
1113	2.1	36.8	27.2	21.7	18.2	15.6	13.7	12.3	11.1	10.1	9.3	8.6
1114	2.1	31.7	24.5	20.1	17.1	14.9	13.2	11.8	10.8	9.9	9.1	8.5
1115	2.2	28.2	22.5	18.8	16.2	14.2	12.7	11.5	10.5	9.6	8.9	8.3
1116	2.7	30	23.7	19.7	16.9	14.8	13.1	11.9	10.8	9.9	9.2	8.5
1117	58.8	111.3	77.6	52.3	44.9	30	22.9	18.6	15.8	13.7	12.1	10.9
1118	45.8	110.4	73.6	48.4	41.2	28.4	21.9	18	15.3	13.3	11.8	10.6
1119	37.4	109.5	73.7	47.8	38.9	27.3	21.3	17.5	14.9	13	11.6	10.4
1120	29.5	108.6	71	45.4	35.8	25.8	20.3	16.9	14.4	12.6	11.3	10.1
1121	23.6	107.8	68.2	41.9	32.7	24.1	19.3	16.1	13.9	12.2	10.9	9.8
1122	18.5	104.5	64.8	39.5	29.8	22.6	18.3	15.4	13.3	11.8	10.5	9.6
1123	16.4	97	59	35.9	27.6	21.4	17.5	14.9	13	11.5	10.3	9.4
1124	13.1	86.5	50.6	31.8	23.8	19.2	16.1	13.9	12.2	10.9	9.9	9
1125	8.2	75.3	42.2	28.8	22.2	18.2	15.4	13.4	11.9	10.7	9.7	8.9
1126	4.9	64.6	36.4	26.4	20.9	17.3	14.9	13	11.6	10.5	9.5	8.8
1127	2.7	56.9	34.6	25.6	20.5	17.1	14.7	13	11.6	10.5	9.5	8.8
1128	1.4	49.9	32.5	24.6	19.9	16.8	14.5	12.8	11.5	10.4	9.5	8.8
1129	1.4	46.3	31.3	24	19.6	16.6	14.4	12.8	11.5	10.4	9.5	8.8
1130	2.1	45.3	31	24	19.6	16.7	14.5	12.8	11.5	10.5	9.6	8.9
1131	2.2	41	29.3	23	19	16.3	14.2	12.7	11.4	10.4	9.5	8.8
1132	2.4	34.7	26.2	21.2	17.8	15.4	13.6	12.2	11.1	10.1	9.3	8.6
1133	2.6	35	26.5	21.4	18	15.6	13.8	12.4	11.2	10.2	9.4	8.7
1134	2.8	34.5	26.3	21.4	18.2	15.8	13.9	12.5	11.3	10.4	9.5	8.9
1135	46.3	114.7	79	52.5	45.1	30.4	23.3	19	16.1	14	12.4	11.1
1136	35.4	113.4	75.9	49.5	40.6	28.4	22.1	18.2	15.5	13.5	12	10.8
1137	33.5	112.2	76.4	50.1	41	28.5	22.1	18.1	15.4	13.4	11.9	10.7
1138	25.8	111	73.5	47.4	37.7	26.8	21.1	17.4	14.9	13	11.6	10.4
1139	20.4	109.8	69.9	43.5	33.3	24.6	19.6	16.4	14.1	12.4	11.1	10
1140	17.9	104.6	65.1	40.1	31.2	23.4	18.9	15.9	13.7	12.1	10.8	9.8
1141	16.1	101.1	62.8	38.6	29.9	22.7	18.4	15.6	13.5	11.9	10.7	9.7
1142	13.1	89.4	53.5	33	24.8	19.8	16.6	14.3	12.5	11.2	10.1	9.2
1143	8.8	76.4	43.9	29.7	23	18.7	15.8	13.7	12.2	10.9	9.9	9.1
1144	7.3	71.9	40.7	28.5	22.2	18.2	15.5	13.6	12	10.8	9.8	9
1145	5.4	64.7	36.9	26.8	21.3	17.7	15.2	13.3	11.9	10.7	9.7	9
1146	2.6	55.8	34.6	25.8	20.7	17.3	14.9	13.2	11.8	10.6	9.7	8.9
1147	1.8	47.8	31.9	24.4	19.9	16.8	14.6	12.9	11.6	10.5	9.6	8.9
1148	2.2	46.2	31.5	24.2	19.8	16.8	14.6	12.9	11.6	10.5	9.7	8.9
1149	3	46	31.5	24.4	19.9	16.9	14.7	13.1	11.7	10.7	9.8	9
1150	2.7	40.8	29.3	23.1	19.2	16.4	14.4	12.8	11.5	10.5	9.7	8.9
1151	2.8	39.4	28.8	22.9	19	16.4	14.4	12.8	11.6	10.5	9.7	9
1152	3	40.6	29.5	23.4	20	17.1	14.9	13.3	12	10.9	10	9.2
1153	36.3	118	81.7	53.7	45.5	30.9	23.8	19.5	16.5	14.3	12.7	11.4
1154	30.6	116.5	79.8	53.6	44.3	30.3	23.3	19.1	16.2	14.1	12.5	11.2
1155	25.7	114.9	77.2	50.6	41.5	28.9	22.5	18.5	15.7	13.7	12.2	11
1156	21.2	113.4	75.3	49	39	27.7	21.7	17.9	15.3	13.4	11.9	10.7
1157	14.9	104.6	65.6	40.4	31	23.5	19	16.1	13.9	12.3	11	10
1158	13.2	97.2	59.6	36	28.1	21.8	17.9	15.2	13.2	11.7	10.6	9.6
1159	14.3	98.4	61.1	37.8	29.4	22.5	18.4	15.6	13.5	12	10.7	9.7
1160	13	90.2	54.7	33.6	26.1	20.6	17.2	14.7	12.9	11.5	10.4	9.5
1161	10.7	83	49.2	31.9	24.7	19.9	16.7	14.4	12.7	11.3	10.3	9.4
1162	9.3	76.8	44.9	30.4	23.5	19.1	16.2	14.1	12.4	11.2	10.1	9.3
1163	6.6	68.8	38.7	27.8	21.9	18.1	15.5	13.6	12.1	10.9	9.9	9.1
1164	4.4	61	36.4	26.7	21.3	17.8	15.3	13.4	12	10.8	9.9	9.1
1165	2.5	51.5	33.5	25.3	20.5	17.2	14.9	13.2	11.8	10.7	9.8	9
1166	3.1	48.5	32.5	24.8	20.2	17.1	14.8	13.1	11.8	10.7	9.8	9
1167	6	50.2	33.3	25.4	21.1	17.8	15.4	13.6	12.1	11	10	9.3
1168	4.1	46	31.7	24.6	20.5	17.4	15.1	13.4	12	10.9	10	9.2
1169	3	42	30	23.6	19.6	16.7	14.6	13	11.7	10.7	9.8	9.1
1170	7.5	49.4	33.4	25.7	22.5	18.8	16.2	14.3	12.8	11.5	10.5	9.7
1171	22.1	121.4	83.4	54.2	46	31.5	24.3	19.9	16.9	14.7	13	11.7
1172	22.8	119.5	82.2	53.8	45.5	31.1	24	19.6	16.6	14.5	12.8	11.5
1173	19.4	117.7	79.4	51.6	42.5	29.6	23	18.9	16.1	14.1	12.5	11.2
1174	20.1	115.8	77.5	50.7	42.6	29.5	22.9	18.8	16	13.9	12.3	11.1
1175	14	107.7	69.6	44.1	35.1	25.8	20.6	17.2	14.8	13	11.6	10.5
1176	8.3	91.2	55.6	33.9	26.7	21	17.4	14.9	13.1	11.6	10.5	9.5
1177	11.5	93	57.2	34.7	26.3	20.8	17.3	14.8	13	11.5	10.4	9.5
1178	9	87.1	52.5	33	25.6	20.4	17.1	14.7	12.9	11.5	10.4	9.5
1179	10.8	85.6	52.3	33.1	27.1	21.4	17.7	15.2	13.3	11.8	10.7	9.7
1180	7.3	75.7	44.4	30.3	24.2	19.6	16.6	14.4	12.7	11.4	10.3	9.4
1181	6.3	70	40.1	28.5	22.6	18.7	15.9	13.9	12.3	11.1	10.1	9.3
1182	5.6	62.1	36.8	27	21.9	18.2	15.6	13.7	12.2	11	10	9.2
1183	5.5	58.1	35.8	26.5	21.6	18	15.5	13.6	12.2	11	10	9.2
1184	4.1	52.1	33.9	25.6	21.4	17.9	15.4	13.6	12.2	11	10	9.2
1185	4.7	49.7	33.1	25.3	21.1	17.8	15.4	13.6	12.1	11	10.1	9.3
1186	4.5	47.9	32.6	25	21.4	18	15.6	13.7	12.3	11.1	10.2	9.4
1187	3.8	43.9	30.9	24.2	20.7	17.6	15.3	13.5	12.1	11	10.1	9.3
1188	7.3	48.7	33.1	25.5	22	18.5	16	14.1	12.6	11.4	10.4	9.6
1189	20.3	124.8	87.6	58.1	48.6	32.9	25.3	20.6	17.5	15.2	13.5	12.1
1190	16.6	122.6	84.5	55.9	46.6	31.9	24.6	20.1	17.1	14.8	13.2	11.8
1191	19.6	120.4	82	54.4	46.2	31.5	24.2	19.8	16.8	14.6	12.9	11.6
1192	16.8	115.1	76.5	49.7	42.2	29.5	23	18.9	16.1	14.1	12.5	11.2
1193	15.6	108.7	70.8	44.7	36.9	26.8	21.3	17.7	15.2	13.3	11.9	10.7
1194	8.5	92.9	57.3	34.6	28.2	22	18.1	15.5	13.5	12	10.8	9.8
1195	7.2	84.7	50.4	32.3	24.8	19.9	16.7	14.4	12.7	11.3	10.3	9.4
1196	6	81.9	49	31.9	24.3	19.7	16.6	14.3	12.6	11.3	10.3	9.4
1197	7	81.4	49	32.1	26.3	21	17.5	15	13.2	11.8	10.6	9.7
1198	6.4	74	42.9	29.7	24.4	19.8	16.7	14.5	12.8	11.5	10.4	9.5
1199	5.4	68.5	38.9	28	22.8	18.8	16	14	12.4	11.2	10.2	9.3
1200	6.4	66.4	38.1	27.7	22	18.3	15.7	13.8	12.3	11.1	10.1	9.3
1201	7.6	65.5	38	27.7	22.6	18.7	16	14	12.5	11.3	10.3	9.4
1202	4.2	53.5	34.5	26	21.2	17.8	15.4	13.6	12.1	11	10	9.2
1203	4.5	51	33.7	25.6	21	17.7	15.3	13.5	12.1	11	10	9.2
1204	6.1	51.6	34.1	25.9	22.2	18.5	16	14	12.5	11.3	10.3	9.5
1205	4	46	31.9	24.7	21.2	17.9	15.5	13.7	12.3	11.1	10.2	9.4
1206	4.6	44.2	31.2	24.4	21.4	18	15.6	13.8	12.4	11.2	10.3	9.5
1207	12.4	53.5	35	26.5	24.2	20	17	14.9	13.2	11.9	10.8	10
1208	5.7	36.1	27	21.7	20.2	17.1	14.9	13.2	11.9	10.8	9.9	9.2
1209	3.5	31	24.1	19.8	18.3	15.8	13.9	12.4	11.2	10.2	9.4	8.7
1210	6	31	24	19.6	18.5	15.8	13.9	12.4	11.2	10.2	9.4	8.7
1211	6.2	28.2	22.2	18.4	17.6	15.2	13.3	11.9	10.8	9.8	9.1	8.4
1212	9.5	31.2	23.9	19.5	19.3	16.4	14.2	12.6	11.3	10.3	9.4	8.7
1213	25	128.2	92.3	62.8	54	35.4	26.9	21.8	18.4	15.9	14.1	12.6
1214	17.4	125.6	89.1	60.2	51.5	34.2	26	21.2	17.9	15.5	13.7	12.3
1215	15.4	123.1	85.4	57.2	47.7	32.4	24.9	20.3	17.2	15	13.3	11.9
1216	16.3	116.9	79.8	52.7	43.6	30.4	23.6	19.4	16.5	14.4	12.8	11.5
1217	13	105.3	69.1	44.2	36.3	26.7	21.3	17.8	15.3	13.4	12	10.8
1218	9	93.1	57.4	35.2	27.9	21.9	18.1	15.5	13.5	12	10.8	9.9
1219	4.8	81.7	48.5	31.8	24.3	19.7	16.6	14.3	12.7	11.3	10.3	9.4
1220	3.9	75.7	44.1	30.1	23.2	19	16.1	14	12.4	11.2	10.1	9.3
1221	7.9	80.2	48.4	32	25.6	20.6	17.3	14.9	13.1	11.7	10.6	9.7
1222	7.1	74.6	43.8	30.2	24.8	20.1	16.9	14.7	12.9	11.6	10.5	9.6
1223	7.3	73.7	43.1	30	24.5	20	16.9	14.6	12.9	11.6	10.5	9.6
1224	6.1	66.1	38.1	27.7	22.1	18.4	15.8	13.8	12.3	11.1	10.1	9.3
1225	9.4	69.1	40	28.8	23.4	19.3	16.4	14.4	12.8	11.5	10.4	9.6
1226	5.9	58.3	36.2	26.9	21.6	18.1	15.6	13.7	12.3	11.1	10.1	9.3
1227	6.6	54.5	35	26.4	21.3	17.9	15.5	13.7	12.2	11.1	10.1	9.3
1228	7.7	54.6	35.2	26.5	21.7	18.3	15.8	13.9	12.4	11.2	10.3	9.5
1229	5.2	48.4	32.9	25.3	21.3	17.9	15.6	13.7	12.3	11.2	10.2	9.4
1230	7.5	51.7	34.4	26.2	22.9	19.1	16.4	14.4	12.9	11.6	10.6	9.8
1231	6.8	46.8	32.3	25	22.3	18.7	16.1	14.2	12.7	11.5	10.5	9.6
1232	4.1	36.5	27.2	21.9	20.4	17.3	15	13.3	12	10.9	10	9.2
1233	5.7	35.3	26.4	21.3	19.7	16.8	14.6	13	11.7	10.6	9.7	9
1234	6.3	32.9	25.1	20.4	18.7	16	14	12.5	11.3	10.2	9.4	8.7
1235	9.1	33.7	25.4	20.5	19.1	16.3	14.2	12.6	11.3	10.3	9.4	8.7
1236	9.6	33.7	25.3	20.4	19.8	16.7	14.5	12.8	11.5	10.4	9.5	8.8
1237	19.8	131.6	95.1	65.6	57	36.9	27.9	22.6	19	16.5	14.5	13
1238	15.7	123.3	87.2	58.7	50.4	34.1	26.1	21.3	18.1	15.7	13.9	12.5
1239	15.8	123	86.6	58.2	48.6	33	25.4	20.8	17.6	15.3	13.5	12.2
1240	15.1	117	80.3	53.4	44.2	30.8	24	19.7	16.8	14.7	13	11.7
1241	14.2	109.1	72.9	47.4	39.7	28.5	22.5	18.6	16	14	12.4	11.2
1242	11.3	99	63.4	39.9	33.2	25	20.2	17	14.7	13	11.6	10.5
1243	4.5	81.4	47.8	31.7	24.4	19.8	16.7	14.5	12.8	11.4	10.4	9.5
1244	4	76.6	44.1	30.3	23.4	19.1	16.3	14.2	12.5	11.3	10.2	9.4
1245	7.3	80.9	48.6	32.2	25.2	20.3	17.1	14.8	13.1	11.7	10.6	9.7
1246	3.3	68.9	39.5	28.3	22.7	18.8	16	14	12.4	11.2	10.2	9.4
1247	6.4	70.9	40.7	29	23.7	19.4	16.5	14.4	12.8	11.5	10.4	9.6
1248	4.7	63	37.4	27.4	22.3	18.5	15.9	13.9	12.4	11.2	10.2	9.4
1249	6.8	65.2	38.2	27.9	22.7	18.8	16.1	14.1	12.6	11.3	10.3	9.5
1250	9.1	66.6	38.7	28.2	23	19.1	16.3	14.3	12.7	11.5	10.4	9.6
1251	9.3	63.2	37.9	27.9	22.8	18.9	16.2	14.2	12.7	11.5	10.4	9.6
1252	11	65.3	38.7	28.3	22.6	18.9	16.2	14.2	12.7	11.5	10.5	9.6
1253	11.7	64	38.4	28.3	23.2	19.3	16.5	14.5	12.9	11.7	10.6	9.8
1254	14.3	64.1	38.6	28.4	23.8	19.7	16.9	14.7	13.1	11.8	10.8	9.9
1255	13.3	58.9	36.9	27.5	24.5	20.2	17.2	15	13.3	12	10.9	10
1256	7.9	44.4	31.1	24.2	22	18.4	15.9	14	12.5	11.3	10.3	9.5
1257	9.2	41.7	29.7	23.3	21	17.7	15.3	13.5	12.1	11	10	9.2
1258	11.5	41.5	29.4	23.1	21.6	18	15.5	13.7	12.2	11	10.1	9.3
1259	12.5	39.7	28.4	22.4	21.4	17.9	15.4	13.5	12.1	10.9	9.9	9.1
1260	11.4	36.1	26.5	21.2	20.5	17.2	14.9	13.1	11.7	10.6	9.7	8.9
1261	16.3	127.6	91.3	63	54.8	36.5	27.9	22.7	19.2	16.6	14.7	13.2
1262	10.5	111.1	76.3	50.3	43.2	31.1	24.6	20.4	17.5	15.3	13.6	12.3
1263	11.1	111.8	76.6	50.6	42.3	30.4	24	19.9	17.1	14.9	13.3	12
1264	12.9	111.1	75.4	49.3	40.8	29.4	23.3	19.3	16.6	14.5	12.9	11.7
1265	10.5	100.9	65.9	41.9	34.3	25.9	20.9	17.6	15.3	13.5	12.1	10.9
1266	7.6	88.4	54	34.3	28.1	22.2	18.4	15.8	13.8	12.3	11.1	10.1
1267	5.1	81.4	47.6	31.8	25.2	20.4	17.1	14.8	13.1	11.7	10.6	9.7
1268	3.9	75.8	43.6	30.2	23.4	19.2	16.3	14.2	12.6	11.3	10.3	9.4
1269	3.9	72.7	41.8	29.5	23	19	16.2	14.1	12.5	11.3	10.3	9.4
1270	4.4	70.5	40.7	29	22.8	18.8	16.1	14.1	12.5	11.3	10.3	9.4
1271	4.6	66.4	38.3	27.9	22.2	18.4	15.8	13.9	12.4	11.2	10.2	9.4
1272	4.6	63.7	37.7	27.7	22	18.4	15.8	13.9	12.4	11.2	10.2	9.4
1273	6.5	64	37.9	27.8	22.6	18.8	16.1	14.1	12.6	11.4	10.4	9.5
1274	9.2	65.8	38.6	28.2	23.5	19.4	16.6	14.5	12.9	11.6	10.6	9.7
1275	8.7	62.8	37.8	27.9	22.7	18.9	16.2	14.2	12.7	11.5	10.4	9.6
1276	11.8	68	39.4	28.7	23.4	19.4	16.6	14.5	12.9	11.7	10.6	9.8
1277	13.7	68.6	40.7	29.4	25.1	20.6	17.5	15.2	13.5	12.1	11	10.1
1278	15.7	69	41.6	29.9	25.6	20.9	17.7	15.4	13.6	12.2	11.1	10.2
1279	17.3	67.5	40.6	29.4	25.7	20.9	17.7	15.4	13.6	12.2	11.1	10.2
1280	10.4	50.2	33.5	25.6	22.7	18.9	16.3	14.3	12.7	11.5	10.5	9.6
1281	14.4	50.6	33.5	25.5	23	19	16.3	14.3	12.7	11.4	10.4	9.6
1282	15.2	49.3	32.8	25	23	19	16.2	14.2	12.6	11.4	10.3	9.5
1283	15.9	47.7	31.9	24.4	23.3	19.2	16.3	14.2	12.6	11.3	10.3	9.5
1284	14.6	42	29.4	22.9	22.3	18.4	15.7	13.8	12.2	11	10	9.2
1285	14	124.3	89.7	62	54.9	36.9	28.3	23	19.5	16.9	15	13.4
1286	9.1	107.2	73.6	48.8	42.8	31.2	24.7	20.6	17.7	15.5	13.8	12.5
1287	6.6	99.1	66.2	42.8	35.8	27.3	22.1	18.7	16.2	14.3	12.9	11.7
1288	8.4	99.8	65.6	42.2	34.9	26.5	21.6	18.2	15.8	14	12.5	11.3
1289	8.2	95.7	61	38.7	31.7	24.5	20.1	17.1	14.9	13.2	11.9	10.8
1290	5.1	85.1	51.5	33.6	27.5	21.9	18.3	15.7	13.8	12.3	11.1	10.1
1291	2.2	75.5	43.1	30	24	19.6	16.6	14.5	12.8	11.5	10.4	9.6
1292	1.4	70.6	39.9	28.6	22.5	18.7	16	14	12.4	11.2	10.2	9.4
1293	1.4	66.4	38.2	27.8	22.1	18.4	15.8	13.8	12.3	11.1	10.2	9.3
1294	2.9	67.1	38.6	28	22.2	18.5	15.9	13.9	12.4	11.2	10.2	9.4
1295	3.3	63	37.6	27.6	22	18.4	15.8	13.9	12.4	11.2	10.2	9.4
1296	1.7	58.7	36.3	27	21.6	18.1	15.6	13.8	12.3	11.1	10.2	9.3
1297	4.9	60.4	37	27.4	22.2	18.5	15.9	14	12.5	11.3	10.3	9.5
1298	9.9	66.4	38.8	28.4	23.1	19.1	16.4	14.4	12.8	11.5	10.5	9.6
1299	8.9	62.3	37.7	27.8	22.7	18.9	16.2	14.2	12.7	11.5	10.5	9.6
1300	9	62.6	37.9	28	23.3	19.3	16.5	14.5	12.9	11.6	10.6	9.7
1301	14	68.5	40.4	29.3	23.8	19.7	16.8	14.7	13.1	11.8	10.7	9.9
1302	16.8	68.9	40.9	29.6	24.7	20.3	17.3	15.1	13.4	12	10.9	10
1303	24.7	78.2	47.6	34.4	30.6	24	19.8	16.9	14.8	13.2	11.8	10.8
1304	12.8	52.9	34.5	26.1	23.6	19.5	16.7	14.6	13	11.7	10.6	9.8
1305	10.8	47.7	32.3	24.8	22.4	18.6	16	14	12.5	11.3	10.3	9.5
1306	13.1	49.2	32.7	24.9	23	19	16.2	14.2	12.6	11.4	10.3	9.5
1307	19.8	55.9	34.9	26.1	25	20.2	17.1	14.8	13.1	11.7	10.6	9.7
1308	20.1	55	34.4	25.9	25.3	20.4	17.1	14.8	13.1	11.7	10.6	9.7
1309	11	114.3	81.1	55.7	49.4	34.8	27.2	22.5	19.2	16.8	14.9	13.4
1310	8.2	104.5	71.6	48.1	42.3	31.1	24.8	20.7	17.8	15.7	14	12.6
1311	7	95.2	62.5	40.6	34.9	26.9	22	18.7	16.2	14.4	12.9	11.7
1312	6.1	89.2	56.7	36.7	30.7	24.2	20.1	17.2	15.1	13.4	12.1	11
1313	4.8	85	52.2	34.5	28	22.4	18.8	16.2	14.2	12.7	11.5	10.5
1314	3	78.6	46.5	31.8	25.5	20.7	17.5	15.2	13.4	12	10.9	10
1315	2	72.9	41.3	29.3	23.5	19.3	16.5	14.4	12.7	11.5	10.4	9.6
1316	2	68.4	38.9	28.2	22.4	18.6	16	14	12.5	11.3	10.3	9.4
1317	2.9	69.8	39.8	28.7	22.7	18.9	16.1	14.1	12.6	11.3	10.3	9.5
1318	3.6	68.8	39.9	28.8	22.7	18.9	16.2	14.2	12.6	11.4	10.4	9.5
1319	3.2	65	38.2	28	22.3	18.6	16	14	12.5	11.3	10.3	9.5
1320	4.5	62.9	37.7	27.8	22.2	18.5	15.9	14	12.5	11.3	10.3	9.5
1321	3.9	60.3	37	27.4	22	18.4	15.9	13.9	12.5	11.3	10.3	9.5
1322	9.1	66.4	38.9	28.4	22.6	18.8	16.2	14.2	12.7	11.4	10.4	9.6
1323	9.7	63.5	38.1	28.1	22.4	18.7	16.1	14.2	12.6	11.4	10.4	9.6
1324	12.3	66.1	39	28.5	23.1	19.2	16.5	14.4	12.9	11.6	10.6	9.7
1325	14.7	70.2	41	29.6	24.1	19.9	17	14.8	13.2	11.9	10.8	9.9
1326	15.8	68.6	40.8	29.5	24.1	19.9	17	14.8	13.2	11.9	10.8	9.9
1327	18.7	68.2	39.8	29	25.3	20.7	17.5	15.2	13.5	12.1	11	10.1
1328	16.8	59.9	36.9	27.4	24.3	20	17	14.8	13.1	11.8	10.7	9.9
1329	11.3	50.1	33.2	25.3	22.8	18.9	16.2	14.2	12.6	11.4	10.4	9.5
1330	16.8	56.3	35.3	26.4	24.2	19.8	16.8	14.6	13	11.6	10.6	9.7
1331	22	62.8	37.1	27.3	25.6	20.7	17.4	15	13.2	11.8	10.7	9.8
1332	17.8	55	34.5	26.1	24.5	19.9	16.8	14.6	12.9	11.5	10.5	9.6
1333	52	165.6	142.1	113.5	108.7	76.9	62.5	42.9	33.1	27.1	23.3	20.2
1334	52.2	161.8	137.2	108.2	102.8	72	58.1	40.6	31.6	26	22.1	19.3
1335	33.8	158	126	96.9	90.4	62	49.1	36	28.7	23.9	20.5	18
1336	27.1	154.1	119.9	90.4	83.8	56.3	43.9	33	26.6	22.4	19.4	17.1
1337	17.5	133.6	98.8	71.4	64.4	42	31.7	25.7	21.7	18.8	16.6	14.8
1338	12.3	119.6	85.4	60.2	53.7	37.2	28.9	23.7	20.2	17.6	15.6	14
1339	12.5	116.3	82.3	58.3	52.6	36.4	28.2	23.1	19.7	17.1	15.2	13.7
1340	10.7	109.6	76.4	52.4	45.4	32.7	25.9	21.5	18.4	16.1	14.3	12.9
1341	9.5	101.7	68.2	44.8	37.8	28.6	23.1	19.5	16.9	14.9	13.3	12.1
1342	8.5	98.6	64.9	42.2	35.2	26.9	21.9	18.5	16.1	14.2	12.8	11.6
1343	7.7	92	58.3	36.9	30.5	24	19.9	17	14.9	13.2	11.9	10.9
1344	5.1	85.2	52	34.1	27.9	22.3	18.6	16	14	12.5	11.3	10.3
1345	2.4	76.9	45.1	31.2	24.8	20.2	17.1	14.9	13.2	11.8	10.7	9.8
1346	1.6	71	40.2	28.9	23.1	19.1	16.3	14.3	12.7	11.5	10.4	9.6
1347	3.1	70	40.4	29.1	23.1	19.1	16.3	14.3	12.7	11.5	10.5	9.6
1348	3.5	70.5	41.5	29.6	23.7	19.6	16.7	14.6	13	11.7	10.6	9.7
1349	3.4	67.9	40.2	29.1	23	19.1	16.3	14.3	12.8	11.5	10.5	9.6
1350	3	66.2	38.8	28.4	22.6	18.8	16.2	14.2	12.7	11.4	10.4	9.6
1351	3.6	61.6	37.6	27.8	22.2	18.6	16	14.1	12.6	11.4	10.4	9.5
1352	6.2	62.7	37.9	28	22.4	18.7	16.1	14.2	12.6	11.4	10.4	9.6
1353	8.3	62.7	38	28.1	22.4	18.8	16.1	14.2	12.7	11.5	10.5	9.6
1354	10.1	64.1	38.5	28.4	22.6	18.9	16.3	14.3	12.8	11.5	10.5	9.7
1355	15.6	70.3	40.9	29.6	23.6	19.6	16.7	14.7	13.1	11.8	10.7	9.9
1356	15.2	67.7	39.7	29	23.6	19.6	16.8	14.7	13.1	11.8	10.8	9.9
1357	20.5	74.2	45.1	31.8	27	21.8	18.4	15.9	14	12.5	11.3	10.4
1358	15.6	60.6	37.3	27.6	24.5	20.1	17.1	14.9	13.2	11.9	10.8	9.9
1359	12.3	54.4	35	26.3	23.7	19.6	16.7	14.6	12.9	11.7	10.6	9.7
1360	14.7	55.6	35.2	26.4	24.3	19.9	16.9	14.7	13	11.7	10.6	9.7
1361	17.2	55.2	34.9	26.1	24.5	20	16.9	14.7	13	11.7	10.6	9.7
1362	16.7	51.3	33.3	25.2	24.1	19.6	16.6	14.5	12.8	11.5	10.4	9.6
1363	64.1	161.7	140.8	113	108.9	76.2	62.3	42.4	32.6	26.7	23.5	20.3
1364	64.8	158.3	136.7	109.6	105.2	73.2	59.7	40.9	31.6	25.9	22.5	19.5
1365	43	154.8	126.2	98	92.4	63.2	51.3	36.8	29	24.1	20.6	18
1366	25.3	147.9	112.8	84.1	77.8	51.3	40.4	31	25.2	21.4	18.5	16.4
1367	21.1	140.8	104.6	76.7	70.4	45.1	34.8	27.5	22.9	19.6	17.2	15.3
1368	15.6	123.9	88.7	62.9	57.2	38.5	29.5	24.1	20.4	17.7	15.7	14.1
1369	15.9	123	88.4	62.6	56.7	38	29	23.6	20	17.3	15.3	13.8
1370	12.7	114.7	80.2	55.7	50.1	34.8	27	22.2	18.9	16.5	14.6	13.2
1371	11	108.2	72.8	48.7	41.8	30.6	24.4	20.3	17.5	15.4	13.7	12.4
1372	10.1	101.2	66.2	42.9	36.4	27.6	22.3	18.8	16.3	14.4	12.9	11.7
1373	7.6	93.1	59.1	37.2	31.1	24.4	20.1	17.2	15	13.3	12	10.9
1374	4.8	85.9	52.9	34.5	28.1	22.4	18.7	16.1	14.1	12.6	11.4	10.4
1375	1.9	77.5	46.2	31.7	25	20.4	17.3	15	13.3	11.9	10.8	9.9
1376	2.6	74.5	43	30.3	23.9	19.7	16.8	14.6	13	11.7	10.6	9.7
1377	3.7	74.4	43.5	30.6	24	19.8	16.9	14.7	13.1	11.7	10.7	9.8
1378	3.7	72.7	42.6	30.2	23.7	19.6	16.7	14.6	13	11.7	10.6	9.8
1379	3.6	70.5	41.2	29.6	23.3	19.3	16.6	14.5	12.9	11.6	10.6	9.7
1380	2.2	65.2	38.7	28.4	22.6	18.9	16.2	14.3	12.7	11.5	10.5	9.6
1381	4	65.4	38.8	28.5	22.7	19	16.3	14.3	12.8	11.5	10.5	9.7
1382	4.8	61	37.6	27.9	22.4	18.7	16.1	14.2	12.7	11.5	10.5	9.6
1383	4.9	57.4	36.5	27.3	22	18.5	16	14.1	12.6	11.4	10.4	9.6
1384	9.6	63.2	38.4	28.4	22.7	19	16.3	14.4	12.8	11.6	10.6	9.7
1385	16.2	71.9	42.4	30.4	24.2	20	17.1	15	13.3	12	10.9	10
1386	16.1	69.1	41.1	29.8	24.4	20.2	17.2	15.1	13.4	12.1	11	10.1
1387	19.7	74.2	45.2	32.1	27.4	22.1	18.6	16.1	14.2	12.7	11.5	10.5
1388	14.8	61	37.6	27.9	24.8	20.4	17.4	15.1	13.4	12.1	11	10.1
1389	13.1	56.7	36	27	24	19.8	16.9	14.8	13.1	11.8	10.7	9.9
1390	17.2	61.5	37.4	27.7	25.5	20.8	17.6	15.2	13.5	12.1	11	10
1391	19.3	62.1	37.4	28.4	26.6	21.4	18	15.5	13.7	12.2	11.1	10.1
1392	18.4	55.5	35.1	26.3	24.6	20.1	17	14.8	13.1	11.7	10.7	9.8
1393	101.6	157.7	143.7	118.1	113.8	79.7	65	43.1	32.8	26.6	24.9	21.2
1394	82.3	154.7	136.4	110.5	105.8	73.6	60.6	41	31.4	25.7	23.1	19.9
1395	41	151.7	122.8	95.9	90.1	60.8	49.1	35.5	28.1	23.3	20	17.5
1396	36.3	148.7	117.5	89.1	83.1	54.4	42.8	32.1	25.9	21.7	18.8	16.6
1397	32.3	145.7	112.1	83.9	78.1	50.3	39.4	30.1	24.5	20.7	17.9	15.9
1398	21.4	135.9	99.5	72.2	66.1	41.6	31.9	25.5	21.3	18.4	16.1	14.4
1399	17.1	125.7	90.9	64.8	59.8	39	29.8	24.1	20.3	17.5	15.5	13.8
1400	14.6	117.8	82.6	57.6	51.9	35.5	27.4	22.4	19	16.6	14.7	13.2
1401	12.3	110.6	75	50.5	44.3	31.8	25.1	20.8	17.8	15.6	13.9	12.5
1402	11.2	105	68.4	44.9	38.2	28.5	22.9	19.2	16.6	14.6	13.1	11.8
1403	8.7	96.9	61.3	38.9	32.6	25.3	20.7	17.6	15.4	13.6	12.2	11.1
1404	7	90.6	56.6	35.9	28.7	22.8	19	16.3	14.3	12.7	11.5	10.5
1405	4.8	83	50.4	33.5	26.5	21.4	18	15.5	13.7	12.3	11.1	10.1
1406	4.1	79.1	47.3	32.3	24.9	20.4	17.3	15	13.3	12	10.9	9.9
1407	6.6	79.1	46.9	32.2	25.2	20.6	17.4	15.2	13.4	12.1	10.9	10
1408	3.8	72.1	42.3	30.2	24	19.8	16.9	14.8	13.1	11.8	10.7	9.9
1409	1.5	66.2	39.1	28.6	22.8	19	16.3	14.3	12.8	11.6	10.5	9.7
1410	1.7	66.7	39.3	28.8	22.9	19.1	16.4	14.4	12.9	11.6	10.6	9.7
1411	3.5	66.4	39.3	28.8	22.9	19.1	16.5	14.4	12.9	11.6	10.6	9.8
1412	7.3	66.3	39.3	28.9	23	19.2	16.5	14.5	12.9	11.7	10.7	9.8
1413	5.7	59.8	37.4	27.9	22.4	18.8	16.2	14.3	12.8	11.6	10.6	9.7
1414	9.2	62.7	38.5	28.5	22.8	19.1	16.4	14.5	12.9	11.7	10.7	9.8
1415	13.1	66.9	39.8	29.2	23.3	19.4	16.7	14.7	13.1	11.8	10.8	9.9
1416	15.8	68.6	41	29.9	24.4	20.2	17.3	15.1	13.4	12.1	11	10.1
1417	20	76.8	47.8	34.2	28.7	23	19.2	16.6	14.6	13	11.8	10.7
1418	15.8	64.6	39	28.7	25.7	21	17.9	15.5	13.8	12.3	11.2	10.3
1419	9	50.3	33.8	25.9	22.5	18.9	16.3	14.3	12.8	11.6	10.5	9.7
1420	14.9	56.3	36	27	24	19.9	17	14.8	13.2	11.9	10.8	9.9
1421	21.7	66.7	39.1	29.7	27.4	22	18.5	15.9	14	12.5	11.3	10.3
1422	17	54.4	35	26.4	25.1	20.5	17.4	15.1	13.3	12	10.9	10
1423	108.8	153.7	141.5	116.7	112.7	78.4	64	42.2	32.1	26	24.8	21.1
1424	71.7	151.2	129.7	104.1	99.6	67.5	54.3	37.9	29.5	24.3	21.4	18.6
1425	40.8	148.6	120.2	92.3	86.5	57.5	45.9	33.7	26.9	22.4	19.3	16.9
1426	45	146	116.7	88.5	82.4	53.7	43	32	25.7	21.6	18.6	16.4
1427	30.8	143.4	109.2	81.6	75.7	48.8	38.1	29.2	23.8	20.2	17.5	15.5
1428	30.2	140.8	105.6	78.2	71.4	45.6	36.3	28	23	19.5	17	15.1
1429	22.8	137.2	101.2	74.5	68.7	43.4	34.2	26.7	22	18.8	16.4	14.6
1430	14.9	121.7	86.7	61	55.8	37	28.6	23.2	19.5	16.9	14.9	13.4
1431	11.1	108.3	72.8	49	42.8	31.1	24.6	20.4	17.5	15.4	13.7	12.4
1432	8	98.3	63	41	34.8	26.6	21.7	18.4	16	14.1	12.7	11.5
1433	7.3	94.2	59.4	37.5	30.8	24.2	20	17.1	15	13.3	12	10.9
1434	6.2	86.9	53.5	34.9	28.5	22.7	18.9	16.3	14.3	12.7	11.5	10.5
1435	5.7	83.4	50.3	33.6	27.7	22.2	18.6	16	14.1	12.6	11.3	10.4
1436	4.7	78.9	47	32.2	25.3	20.7	17.5	15.2	13.5	12.1	11	10.1
1437	5.2	79.1	47.3	32.4	25.9	21.1	17.8	15.5	13.7	12.3	11.1	10.2
1438	2.2	70.5	40.6	29.4	23.4	19.4	16.6	14.6	13	11.7	10.7	9.8
1439	1.5	69.2	40.2	29.3	23.2	19.3	16.6	14.6	13	11.7	10.7	9.8
1440	2.2	69.7	40.6	29.5	23.4	19.5	16.7	14.6	13	11.8	10.7	9.9
1441	5.3	72	42.3	30.4	23.9	19.8	17	14.9	13.2	11.9	10.9	10
1442	8.1	71.4	41.6	30.1	23.8	19.8	16.9	14.8	13.2	11.9	10.9	10
1443	9	67.4	39.9	29.3	23.3	19.5	16.7	14.7	13.1	11.8	10.8	9.9
1444	11.2	66.8	39.9	29.3	23.4	19.5	16.8	14.7	13.1	11.9	10.8	10
1445	11.8	63.8	39	28.9	23.1	19.4	16.7	14.7	13.1	11.8	10.8	10
1446	11.8	63.3	39	28.9	23.2	19.4	16.7	14.7	13.1	11.9	10.8	10
1447	21.9	80	50.6	36.2	30.4	24.1	20	17.2	15.1	13.4	12.1	11
1448	12.5	61.3	38.2	28.4	24.3	20.2	17.3	15.1	13.4	12.1	11	10.1
1449	2.7	38.8	28.7	22.9	19.2	16.5	14.5	13	11.7	10.7	9.9	9.1
1450	13.7	53.3	35.1	26.7	23.1	19.3	16.6	14.5	13	11.7	10.7	9.8
1451	22.6	67.5	39.6	29.8	26.9	21.8	18.3	15.9	14	12.5	11.4	10.4
1452	18.9	57.4	36.4	27.6	25.8	21	17.8	15.4	13.7	12.3	11.1	10.2
1453	127.3	149.8	138.7	114.8	110.8	77.1	62.9	41.5	31.4	25.5	24.9	21.1
1454	75.4	147.6	126.8	101.6	95.6	64.3	51.3	36.2	28.4	23.4	20.9	18.1
1455	46.9	145.4	118	89.7	83.9	54.9	43.5	32.2	25.8	21.6	18.6	16.4
1456	37.1	143.3	111.1	82.5	75.5	48.2	37.6	28.9	23.6	20	17.4	15.4
1457	25.8	141.1	105.3	77.3	69.2	43.6	33.8	26.6	22	18.8	16.5	14.7
1458	21.9	133.3	96.9	70	62.4	39.8	30.6	24.6	20.6	17.7	15.6	14
1459	17.2	127.7	92.5	66.1	58.7	38.2	29.3	23.6	19.9	17.2	15.2	13.6
1460	15.5	119	84	58.8	51.8	35.3	27.1	22.2	18.8	16.4	14.5	13
1461	12.7	108.6	72.5	48.6	41.5	30.4	24.1	20.1	17.3	15.2	13.5	12.2
1462	8.4	97.6	62.2	40.2	34	26.2	21.4	18.2	15.8	14	12.6	11.4
1463	7.6	93.5	59.1	37.4	31.4	24.6	20.3	17.3	15.1	13.4	12.1	11
1464	6.2	90.3	55.7	35.8	29.7	23.5	19.5	16.7	14.6	13	11.7	10.7
1465	3.2	80.5	48.1	32.8	27	21.8	18.3	15.8	13.9	12.5	11.3	10.3
1466	2	74	42.9	30.5	24.6	20.2	17.2	15	13.3	12	10.9	10
1467	2.8	72	41.8	30	23.7	19.6	16.8	14.7	13.1	11.8	10.8	9.9
1468	4.3	77.2	46	32	25.4	20.8	17.7	15.4	13.6	12.2	11.1	10.2
1469	4.4	74.5	43.8	31.1	24.5	20.2	17.3	15.1	13.4	12.1	11	10.1
1470	4.2	74	43.6	31	24.4	20.1	17.2	15	13.4	12.1	11	10.1
1471	9	77.3	46.1	32.2	25.3	20.8	17.7	15.4	13.7	12.3	11.2	10.2
1472	9.7	72.9	42.4	30.6	24.6	20.4	17.4	15.2	13.5	12.2	11.1	10.2
1473	8	66.8	40	29.4	23.4	19.6	16.8	14.8	13.2	11.9	10.9	10
1474	10.4	65.7	39.7	29.3	23.4	19.6	16.8	14.8	13.2	11.9	10.9	10
1475	15.3	72	42.9	30.9	24.4	20.3	17.4	15.2	13.6	12.2	11.1	10.2
1476	15.5	68.7	41.8	30.5	24.4	20.3	17.4	15.2	13.6	12.2	11.2	10.3
1477	22.3	78.1	49.2	34.6	29.6	23.6	19.8	17	14.9	13.3	12.1	11
1478	15.2	63.9	39.3	29.1	25.4	20.9	17.8	15.6	13.8	12.4	11.3	10.4
1479	6.5	47.3	32.9	25.6	21	17.9	15.6	13.8	12.4	11.3	10.4	9.6
1480	20.6	66.3	39.8	29.3	26.6	21.7	18.3	15.9	14.1	12.6	11.5	10.5
1481	22.1	67.2	39.9	30.1	27.8	22.4	18.9	16.3	14.4	12.8	11.6	10.6
1482	17.4	56.6	36.4	27.8	26.5	21.5	18.2	15.8	14	12.5	11.4	10.4
1483	109.1	145.8	132.6	108.1	103	70.5	56.6	38.4	29.5	24.1	23.1	19.7
1484	89.8	144.1	126.8	102.1	96.2	64	50.2	35.4	27.7	22.9	21.1	18.2
1485	63.7	142.3	117.9	91.3	85.2	55.7	44.1	32.4	25.8	21.5	18.7	16.4
1486	44.3	140.5	111.8	83.3	76	48.2	37.5	28.7	23.4	19.8	17.2	15.2
1487	28.4	138.8	102.3	73.8	65.8	41	30.9	24.7	20.7	17.8	15.7	14
1488	22	131.6	93.5	66.1	57.7	37.9	28.7	23.3	19.7	17	15	13.5
1489	15.4	119.2	83.2	57.7	49.9	34.5	26.7	21.9	18.7	16.3	14.4	13
1490	19.5	127.8	91.2	64.3	55.6	36.7	27.9	22.6	19.1	16.6	14.6	13.1
1491	19.1	122.6	85.3	59	50.5	34.4	26.5	21.7	18.4	16	14.2	12.7
1492	10.6	106.8	70.6	46.5	39.3	29	23.2	19.4	16.7	14.7	13.1	11.9
1493	9.2	99.6	63.4	40.5	33.9	26	21.3	18	15.7	13.9	12.4	11.3
1494	7.1	90	55.4	35.8	28.9	23	19.2	16.5	14.5	12.9	11.7	10.6
1495	5.1	83.2	50.6	33.8	27.9	22.3	18.7	16.1	14.2	12.7	11.5	10.5
1496	3.1	77.1	45.6	31.8	25.6	20.9	17.7	15.4	13.6	12.2	11.1	10.2
1497	1.6	73.1	42.9	30.6	24.1	19.9	17	14.9	13.3	11.9	10.9	10
1498	2.6	74.7	43.6	31	24.3	20.1	17.2	15	13.4	12	11	10.1
1499	1.5	70.9	40.8	29.7	23.6	19.6	16.9	14.8	13.2	11.9	10.8	10
1500	2.5	69.6	40.6	29.7	23.6	19.6	16.9	14.8	13.2	11.9	10.9	10
1501	7.9	73.9	42.9	30.8	24.3	20.2	17.3	15.1	13.5	12.1	11	10.1
1502	6.4	67.2	40.2	29.5	23.5	19.7	16.9	14.9	13.3	12	10.9	10
1503	6.5	65.8	39.8	29.4	23.7	19.8	17	14.9	13.3	12	11	10.1
1504	10.9	67.6	40.5	29.8	23.8	19.8	17.1	15	13.4	12.1	11	10.1
1505	17.1	75	45.3	32.2	25.5	21	17.9	15.7	13.9	12.5	11.4	10.5
1506	18.1	75.9	48	33.5	26.9	22	18.6	16.2	14.3	12.9	11.7	10.7
1507	25.9	87.5	57.4	41.7	35.1	27	22	18.7	16.2	14.4	12.9	11.7
1508	19.3	73.2	45.2	33.4	29.3	23.5	19.7	17	14.9	13.3	12.1	11
1509	12.2	57.5	37.2	28.1	23.6	19.7	17	15	13.4	12.1	11	10.1
1510	22.3	69.1	40.9	30.1	27.5	22.3	18.8	16.3	14.4	12.9	11.7	10.7
1511	23.4	67.5	40.4	30.4	28.2	22.7	19.1	16.5	14.6	13	11.8	10.8
1512	21.3	62.3	38.7	29.3	27	22	18.6	16.1	14.2	12.8	11.6	10.6
1513	13.4	115.3	78.8	53.4	44.9	32.1	25.3	20.9	17.9	15.7	13.9	12.5
1514	22.2	130.6	93	65.1	56.1	36.7	27.8	22.6	19	16.5	14.6	13
1515	27.7	131.1	94.6	67	58.4	37.4	28.3	22.8	19.1	16.5	14.6	13
1516	17.4	118.3	80.9	54.8	47.2	32.8	25.5	20.9	17.8	15.5	13.8	12.4
1517	10.6	101	65.1	42	34.2	26.2	21.4	18.1	15.7	13.9	12.5	11.3
1518	6.6	93	57.8	36.7	29.6	23.4	19.5	16.7	14.7	13.1	11.8	10.7
1519	6.4	86.5	53	34.9	28.1	22.5	18.8	16.2	14.3	12.8	11.5	10.5
1520	3.3	77.5	46.8	32.4	25.8	21.1	17.9	15.5	13.8	12.3	11.2	10.3
1521	1.5	71.6	41.5	30	23.8	19.7	16.9	14.8	13.2	11.9	10.9	10
1522	1.5	70.7	41.1	29.9	23.7	19.7	16.9	14.8	13.2	11.9	10.9	10
1523	1.5	67.1	40	29.4	23.4	19.5	16.8	14.8	13.2	11.9	10.9	10
1524	1.5	66.2	39.8	29.3	23.4	19.6	16.8	14.8	13.2	11.9	10.9	10
1525	1.9	61.8	38.6	28.7	23.1	19.3	16.7	14.7	13.1	11.9	10.8	10
1526	4.6	62.8	39	29	23.3	19.5	16.8	14.8	13.2	12	10.9	10
1527	3.3	59.4	37.9	28.5	23	19.3	16.7	14.7	13.2	11.9	10.9	10
1528	13.3	70.4	41.5	30.4	24.2	20.2	17.3	15.2	13.6	12.2	11.2	10.3
1529	18.8	76.9	47.2	33.2	25.9	21.3	18.2	15.9	14.1	12.7	11.5	10.6
1530	21.5	83.5	53.3	37.4	29.5	23.7	19.9	17.1	15.1	13.5	12.2	11.1
1531	27	90.6	59.2	43.7	37.6	28.4	23	19.4	16.8	14.8	13.3	12
1532	22	77.9	48.3	36.1	32.2	25.3	21	17.9	15.7	14	12.6	11.5
1533	18.3	68.1	41	30.6	27.3	22.3	18.9	16.4	14.5	13	11.8	10.8
1534	18.7	66.3	40.4	30.5	27.7	22.5	19	16.5	14.6	13.1	11.9	10.9
1535	23.1	68.8	41.1	31.4	28.6	23.1	19.4	16.8	14.8	13.2	12	11
1536	19.9	61.5	38.8	29	26.6	21.8	18.5	16.1	14.3	12.8	11.6	10.7
1537	12.7	113	76.1	50.8	42.5	30.8	24.4	20.3	17.4	15.3	13.6	12.3
1538	15.9	119.8	82.7	55.7	46.7	32.7	25.5	21	17.9	15.6	13.9	12.5
1539	22.7	129.9	92.4	64.4	56	36.4	27.6	22.3	18.8	16.3	14.4	12.9
1540	12.9	108.8	72.9	48.6	40.9	29.8	23.7	19.7	16.9	14.9	13.3	12
1541	6.3	91.9	57.6	36.8	29.8	23.6	19.7	16.9	14.8	13.2	11.9	10.9
1542	5.9	91.1	56.9	36.4	29.2	23.2	19.4	16.7	14.6	13	11.8	10.7
1543	5.8	86.5	53.1	35	28	22.5	18.8	16.3	14.3	12.8	11.6	10.6
1544	2.7	79.6	47.9	33	25.6	21	17.8	15.5	13.7	12.3	11.2	10.3
1545	2.4	76.2	45.5	32	25	20.6	17.5	15.3	13.6	12.2	11.1	10.2
1546	1.5	72.9	42.9	30.9	24.3	20.2	17.3	15.1	13.5	12.1	11	10.1
1547	1.5	67	40.1	29.5	23.5	19.7	16.9	14.9	13.3	12	10.9	10
1548	1.5	64.2	39.4	29.2	23.4	19.6	16.8	14.8	13.2	12	10.9	10.1
1549	1.5	59.4	37.9	28.4	22.9	19.3	16.6	14.7	13.1	11.9	10.9	10
1550	1.5	58.5	37.6	28.3	22.9	19.3	16.7	14.7	13.2	11.9	10.9	10
1551	3.7	58.2	37.6	28.4	22.9	19.3	16.7	14.7	13.2	12	10.9	10.1
1552	11.7	65.8	40.3	29.8	23.9	20	17.2	15.2	13.5	12.2	11.2	10.3
1553	13.3	67.5	41.1	30.3	24.2	20.2	17.4	15.3	13.7	12.4	11.3	10.4
1554	21.2	79.1	49.8	34.7	27.6	22.5	19.1	16.6	14.7	13.2	11.9	10.9
1555	28	90.1	58.1	43	37.4	28.4	23.1	19.5	16.9	14.9	13.4	12.1
1556	21.7	74.4	44.6	33.4	29.5	23.8	20	17.2	15.2	13.6	12.3	11.2
1557	19.5	68.4	41.3	30.5	27.2	22.3	18.9	16.5	14.6	13.1	11.9	10.9
1558	20.4	66.1	40.6	30.1	26.9	22.1	18.8	16.3	14.5	13	11.8	10.8
1559	23.8	70.7	42	31.7	29.1	23.5	19.8	17.1	15.1	13.5	12.2	11.2
1560	21.1	64.4	40.1	30.2	27.8	22.6	19.1	16.6	14.7	13.2	12	11
1561	13.8	112.3	75.8	49.7	40.4	29.7	23.6	19.7	17	14.9	13.3	12
1562	13.6	113	76.1	50.1	40.6	29.7	23.7	19.7	17	14.9	13.3	12
1563	16.2	119	82.1	55	46.5	32.5	25.3	20.8	17.7	15.5	13.7	12.4
1564	8.2	99.7	65	42.1	34.3	26.3	21.5	18.2	15.8	14	12.5	11.4
1565	5	94.1	59.9	37.9	29.7	23.6	19.6	16.9	14.8	13.2	11.9	10.9
1566	2.5	83.2	51.2	34.3	26.7	21.7	18.3	15.9	14	12.6	11.4	10.4
1567	1.5	79.2	47.7	32.9	25.6	21	17.8	15.5	13.8	12.4	11.2	10.3
1568	1.5	74.7	44	31.3	24.6	20.3	17.4	15.2	13.5	12.2	11.1	10.2
1569	1.5	72.3	43.2	31	24.4	20.2	17.3	15.2	13.5	12.2	11.1	10.2
1570	1.5	72.1	43.2	31.1	24.5	20.3	17.4	15.2	13.6	12.2	11.1	10.2
1571	1.5	65.8	39.9	29.5	23.6	19.7	17	14.9	13.3	12	11	10.1
1572	2.9	64.9	39.7	29.4	23.6	19.7	17	14.9	13.3	12.1	11	10.1
1573	3.1	61.9	38.9	29	23.3	19.6	16.9	14.9	13.3	12	11	10.1
1574	1.5	52.8	35.6	27.3	22.3	18.8	16.4	14.5	13	11.8	10.8	10
1575	2.2	53.5	36	27.5	22.4	19	16.5	14.6	13.1	11.9	10.9	10
1576	15.5	69.1	42.2	30.9	24.6	20.5	17.6	15.5	13.8	12.5	11.4	10.5
1577	12.9	59.9	38.6	29.1	23.5	19.8	17.1	15.1	13.5	12.2	11.2	10.3
1578	13.7	60.9	39	29.4	23.7	19.9	17.2	15.2	13.6	12.3	11.3	10.4
1579	26.7	85.7	53.9	39	34.3	26.7	22	18.8	16.4	14.5	13.1	11.9
1580	20.8	70.8	42.3	31.1	28.3	23	19.5	16.9	15	13.4	12.2	11.1
1581	16.7	59.6	38.7	29.2	26.4	21.8	18.6	16.2	14.4	13	11.8	10.9
1582	19	60.5	39	29.4	27.1	22.2	18.9	16.5	14.6	13.2	12	11
1583	21.9	65.4	40.7	30.6	27.8	22.7	19.3	16.7	14.8	13.3	12.1	11.1
1584	22.7	63.6	40.1	30	27.2	22.3	19	16.5	14.7	13.2	12	11
1585	17.2	120.6	84.5	56.1	45.4	32	25	20.6	17.6	15.3	13.6	12.3
1586	7.2	100.1	65.4	41.8	31.9	24.9	20.6	17.5	15.3	13.6	12.2	11.1
1587	11.6	109.4	73.6	48.2	38.4	28.5	22.9	19.2	16.5	14.5	13	11.8
1588	14.6	113.8	77.2	51.1	41.6	30.2	23.9	19.8	17	14.9	13.3	12
1589	6	93.8	59.4	37.8	30.2	23.9	19.8	17	14.9	13.3	12	10.9
1590	6.6	95.3	61.2	39	30.9	24.3	20.1	17.2	15.1	13.4	12.1	11
1591	1.5	79.9	48.3	33.2	25.7	21.1	17.9	15.6	13.8	12.4	11.3	10.3
1592	1.5	74.7	44.7	31.7	24.8	20.5	17.5	15.3	13.6	12.3	11.2	10.2
1593	1.6	71.8	43.3	31.1	24.5	20.3	17.4	15.2	13.6	12.2	11.1	10.2
1594	1.6	70.4	42.5	30.8	24.4	20.2	17.4	15.2	13.6	12.2	11.1	10.2
1595	1.6	67.1	40.4	29.8	23.8	19.9	17.1	15	13.4	12.1	11.1	10.2
1596	1.6	66	40.2	29.7	23.8	19.9	17.1	15.1	13.5	12.2	11.1	10.2
1597	1.6	60.4	38.5	28.9	23.3	19.6	16.9	14.9	13.3	12.1	11	10.2
1598	1.6	52.6	35.6	27.4	22.3	18.9	16.5	14.6	13.1	11.9	10.9	10
1599	1.6	49.4	34.3	26.7	21.9	18.6	16.3	14.4	13	11.8	10.8	10
1600	1.6	46.4	33	25.9	21.4	18.3	16	14.3	12.8	11.7	10.7	9.9
1601	2.1	42.6	31.3	24.9	20.8	17.9	15.7	14	12.6	11.5	10.6	9.8
1602	8	51.1	35.3	27.4	22.4	19.1	16.6	14.7	13.2	12	11	10.2
1603	32.1	91.1	58.3	42.3	36.4	28	22.9	19.4	16.9	14.9	13.4	12.2
1604	21.5	70.1	42.4	31.2	27.8	22.8	19.3	16.8	14.9	13.4	12.2	11.1
1605	16	57.8	38.2	29	26.1	21.7	18.6	16.2	14.5	13	11.9	10.9
1606	17.8	57.7	38.2	29.1	26.6	22	18.8	16.4	14.6	13.2	12	11
1607	21.3	62.7	40.1	30.1	27.6	22.7	19.3	16.8	14.9	13.4	12.2	11.2
1608	24.9	67.1	41.6	30.9	27.8	22.8	19.4	16.9	15	13.5	12.2	11.2
1609	26.1	127.9	94.3	64.9	54.8	35.7	27	21.9	18.4	16	14.1	12.6
1610	12.1	112.7	76.3	50	38.1	28.3	22.7	19	16.4	14.4	12.9	11.7
1611	16.7	120.2	83.8	56.1	43.7	31.1	24.4	20.2	17.3	15.1	13.4	12.1
1612	26.7	128.9	92.1	63.5	51.5	34.6	26.4	21.5	18.2	15.8	14	12.6
1613	4.7	94.2	60.1	38.6	29.9	23.7	19.7	16.9	14.9	13.2	12	10.9
1614	1.5	81.1	49.2	33.6	26	21.2	18	15.7	13.9	12.5	11.3	10.4
1615	1.6	79.1	47.9	33.1	25.7	21.1	17.9	15.6	13.9	12.5	11.3	10.4
1616	5.5	80.7	50.1	34.2	27	21.9	18.6	16.1	14.2	12.8	11.6	10.6
1617	5	78.2	48.6	33.6	26.1	21.4	18.2	15.8	14	12.6	11.5	10.5
1618	3.1	70.2	41.5	30.4	24.1	20.1	17.3	15.2	13.5	12.2	11.2	10.3
1619	1.6	65.3	40	29.7	23.8	19.9	17.1	15.1	13.5	12.2	11.1	10.2
1620	1.6	63.8	39.7	29.5	23.7	19.9	17.1	15.1	13.5	12.2	11.1	10.3
1621	1.6	61.4	39	29.2	23.5	19.8	17.1	15.1	13.5	12.2	11.1	10.3
1622	1.6	52.2	35.6	27.4	22.4	19	16.5	14.6	13.1	11.9	10.9	10.1
1623	1.6	47.1	33.4	26.2	21.6	18.5	16.1	14.3	12.9	11.8	10.8	10
1624	1.6	42.1	31	24.8	20.7	17.8	15.6	14	12.6	11.5	10.6	9.8
1625	2.4	39.5	29.7	24	20.2	17.4	15.4	13.8	12.5	11.4	10.5	9.7
1626	11.9	57.2	37.9	28.9	24.1	20.3	17.5	15.5	13.8	12.5	11.5	10.6
1627	23.7	76.8	49.3	36	31.8	25.3	21.1	18.2	16	14.3	12.9	11.7
1628	22.4	71	43.4	32.2	28.6	23.3	19.8	17.2	15.2	13.6	12.4	11.3
1629	18.6	61.8	39.9	30.1	26.9	22.2	19	16.6	14.8	13.3	12.1	11.1
1630	20	62	40	30.2	27.1	22.4	19.1	16.7	14.8	13.4	12.2	11.2
1631	23.3	67.7	42.1	31.3	28.2	23.1	19.6	17.1	15.2	13.6	12.4	11.4
1632	24.2	65.3	41.3	30.9	27.8	22.9	19.5	17	15.1	13.6	12.3	11.3
1633	76.2	126.5	101.7	74	62.7	38.2	28.2	22.6	18.9	16.3	14.3	12.8
1634	17.3	127.1	90	60.8	47.7	32.8	25.3	20.8	17.6	15.3	13.6	12.2
1635	9.3	105.4	69.9	44.5	33.5	25.8	21.1	17.9	15.5	13.8	12.4	11.2
1636	24.8	128.7	90.1	60.6	47.9	33	25.5	20.9	17.8	15.5	13.7	12.3
1637	19.2	120.5	82.9	55.6	43.6	31.1	24.5	20.3	17.3	15.2	13.5	12.1
1638	3.5	85.4	52.7	35.2	26.8	21.8	18.5	16	14.2	12.7	11.5	10.5
1639	5.6	81.9	49.9	34.1	26.3	21.5	18.2	15.9	14.1	12.6	11.5	10.5
1640	7.7	85.3	52.8	35.4	27.1	22	18.6	16.2	14.3	12.8	11.7	10.7
1641	15.1	96.3	62.6	40.5	30.9	24.5	20.4	17.5	15.3	13.6	12.3	11.2
1642	7	74.4	44	31.6	25	20.7	17.7	15.5	13.8	12.5	11.4	10.4
1643	1.6	66.2	40.5	30	24	20.1	17.3	15.2	13.6	12.3	11.2	10.3
1644	2.4	63.7	39.8	29.7	23.8	20	17.2	15.2	13.6	12.3	11.2	10.3
1645	1.6	56.4	37.3	28.4	23	19.5	16.9	14.9	13.4	12.1	11.1	10.2
1646	1.6	49.6	34.6	26.9	22.1	18.8	16.4	14.6	13.1	11.9	10.9	10.1
1647	1.6	45.7	32.8	25.9	21.5	18.4	16.1	14.3	12.9	11.8	10.8	10
1648	2.1	43.8	31.9	25.4	21.1	18.2	15.9	14.2	12.8	11.7	10.8	10
1649	2.2	40.9	30.5	24.6	20.6	17.8	15.7	14	12.7	11.6	10.7	9.9
1650	12.3	61.8	39.8	30	25.4	21.2	18.2	16	14.3	12.9	11.8	10.8
1651	28.5	84.2	55.8	41.5	36.6	28.3	23.2	19.7	17.1	15.2	13.6	12.4
1652	19.5	68.1	42.2	31.4	27.8	22.9	19.5	17	15.1	13.6	12.3	11.3
1653	19.7	62.7	40.4	30.5	26.9	22.3	19.1	16.7	14.8	13.4	12.2	11.2
1654	20.8	63.7	40.9	30.8	27.5	22.7	19.4	17	15.1	13.6	12.3	11.3
1655	23.9	70.1	43.2	32.1	29	23.7	20.1	17.5	15.5	13.9	12.7	11.6
1656	22.9	62	40.5	30.6	27.9	23	19.6	17.2	15.3	13.7	12.5	11.5
1657	35	126	93.1	63.3	51	34	26	21.1	17.9	15.5	13.7	12.3
1658	11.2	114.2	77.3	49.7	37.8	28.1	22.5	18.8	16.2	14.3	12.8	11.5
1659	7	99.2	63.6	39.4	30.3	23.9	19.8	17	14.8	13.2	11.9	10.9
1660	2.7	87.3	53.9	35.4	26.9	21.8	18.4	15.9	14.1	12.6	11.4	10.5
1661	3	84.1	51	34.4	26.3	21.5	18.2	15.8	14	12.6	11.4	10.4
1662	9.1	91.3	56.5	36.6	27.6	22.3	18.8	16.3	14.4	12.9	11.7	10.7
1663	67.6	126.4	99.2	69.4	57.2	36.4	27.3	22	18.5	16	14.1	12.6
1664	7.3	108	71	44.6	33.7	25.8	21.1	17.9	15.5	13.7	12.3	11.2
1665	18.1	123.8	85.7	56.5	44.6	31.5	24.6	20.3	17.3	15.1	13.4	12.1
1666	20.5	121.9	83.1	54.9	43.3	30.9	24.3	20.1	17.2	15	13.4	12
1667	11.7	102.4	66.2	42.1	32	25	20.6	17.5	15.3	13.6	12.2	11.1
1668	25.7	125	86.9	58.6	44.9	31.7	24.8	20.5	17.5	15.3	13.6	12.2
1669	38.4	126.9	92.8	62.1	49.8	33.6	25.8	21.1	17.8	15.5	13.7	12.3
1670	14.9	116.9	78.9	50.4	39	28.7	22.9	19.1	16.5	14.5	12.9	11.7
1671	37	127.6	91.3	61.6	48.7	33.3	25.6	21	17.8	15.5	13.7	12.3
1672	73.2	127.9	98.4	69.9	58.6	37.1	27.7	22.3	18.8	16.2	14.3	12.8
1673	72.1	128.3	99	71.2	59.4	37.4	27.9	22.5	18.9	16.3	14.3	12.8
1674	38.6	128.6	92.6	63.5	50.8	34.2	26.2	21.4	18.1	15.7	13.9	12.5
1675	36.8	127.4	92.5	61.6	50.3	33.9	26	21.2	17.9	15.6	13.8	12.4
1676	34.6	127.5	91.1	60.8	48.3	33.1	25.5	20.9	17.7	15.4	13.7	12.3
1677	75.8	127.6	99	69.6	57.4	36.6	27.5	22.1	18.6	16.1	14.2	12.7
1678	104.9	127.7	104	77.8	69.1	42.3	30.4	23.9	19.9	17	14.9	13.2
1679	59.3	127.8	96.8	69	58.6	37.1	27.7	22.3	18.7	16.2	14.3	12.8
1680	24.3	123.7	86.8	58.6	45.5	31.9	24.8	20.5	17.4	15.2	13.5	12.2
1681	55	127.9	96.4	65.4	53.5	35.2	26.7	21.7	18.3	15.9	14	12.6
1682	78.8	127.7	100.6	71	59.3	37.3	27.8	22.4	18.8	16.2	14.3	12.8
1683	126.6	127.6	110.5	84.4	76	46.8	32.6	25.3	20.7	17.6	16.8	14.7
1684	113.3	127.4	107.4	81.7	73.2	45.5	32.1	25	20.5	17.5	15.9	14
1685	88.2	127.3	100.8	74.6	65.3	39.3	28.8	23	19.2	16.5	14.5	12.9
1686	19.1	113.4	75	49.5	37.7	28	22.5	18.8	16.2	14.3	12.8	11.6
1687	109.9	128.3	108	79.1	69	41.1	29.8	23.6	19.7	16.9	15.9	14
1688	128	128	119.7	94.9	88.5	56.1	41.2	29.9	23.7	19.7	27.7	22.3
1689	127.6	127.6	120.7	97.9	92.1	59.1	43.8	31.1	24.4	20.1	26.5	21.6
1690	107.8	127.2	105.5	79.6	70.5	43.3	30.8	24.2	20	17.1	15	13.3
1691	39.4	126.8	91.5	63.9	52.6	34.8	26.4	21.5	18.1	15.7	13.9	12.4
1692	14.5	99.2	61.8	38.7	28.5	22.7	19	16.4	14.4	12.8	11.6	10.6
