# Supplementary material for: Roles of host and environment in shift of primary anthrax host species in Kruger National Park
Source: PLoS One. 2024 Dec 6;19(12):e0314103. doi: 10.1371/journal.pone.0314103 (PMC11623471; doi:10.1371/journal.pone.0314103)
Supplement: S1 Data — (ZIP) [file pone.0314103.s001.zip › Ochai Supplementary Data/Soil Moisture KNP/TerraClimate_Soil Moisture_1997.xlsx]

## Sheet: TerraClimate_Soil Moisture_1997
UPID	1997_1	1997_2	1997_3	1997_4	1997_5	1997_6	1997_7	1997_8	1997_9	1997_10	1997_11	1997_12
1	6.5	6.1	5.7	5.3	5	4.7	4.5	4.3	4.1	3.9	3.7	3.6
2	6.5	6	5.6	5.3	5	4.7	4.4	4.2	4	3.8	3.7	3.5
3	6.4	5.9	5.5	5.2	4.9	4.6	4.4	4.2	4	3.8	3.6	3.5
4	6.3	5.9	5.5	5.1	4.8	4.6	4.3	4.1	3.9	3.7	3.6	3.4
5	6.2	5.8	5.4	5.1	4.8	4.5	4.3	4.1	3.9	3.7	3.5	3.4
6	6.1	5.7	5.3	5	4.7	4.4	4.2	4	3.8	3.6	3.5	3.3
7	6.2	5.7	5.3	5	4.7	4.5	4.2	4	3.8	3.7	3.5	3.4
8	6.3	5.8	5.4	5.1	4.8	4.5	4.3	4.1	3.9	3.7	3.6	3.4
9	6.4	5.9	5.5	5.2	4.9	4.6	4.4	4.2	4	3.8	3.6	3.5
10	6.5	6	5.6	5.3	5	4.7	4.5	4.2	4.1	3.9	3.7	3.6
11	6.6	6.2	5.7	5.4	5.1	4.8	4.6	4.3	4.1	3.9	3.8	3.6
12	6.7	6.3	5.9	5.5	5.2	4.9	4.6	4.4	4.2	4	3.8	3.7
13	6.9	6.4	6	5.6	5.3	5	4.7	4.5	4.3	4.1	3.9	3.7
14	7	6.5	6.1	5.7	5.4	5.1	4.8	4.6	4.3	4.1	4	3.8
15	7.1	6.6	6.2	5.8	5.4	5.1	4.9	4.6	4.4	4.2	4	3.9
16	7.2	6.7	6.3	5.9	5.5	5.2	5	4.7	4.5	4.3	4.1	3.9
17	7.3	6.8	6.4	6	5.6	5.3	5	4.8	4.6	4.4	4.2	4
18	7.5	6.9	6.5	6.1	5.7	5.4	5.1	4.9	4.6	4.4	4.2	4.1
19	6.4	5.9	5.5	5.2	4.9	4.6	4.4	4.1	4	3.8	3.6	3.5
20	6.3	5.8	5.4	5.1	4.8	4.5	4.3	4.1	3.9	3.7	3.6	3.4
21	6.2	5.7	5.3	5	4.7	4.5	4.2	4	3.8	3.7	3.5	3.4
22	6.1	5.6	5.3	4.9	4.6	4.4	4.2	4	3.8	3.6	3.4	3.3
23	6	5.5	5.2	4.9	4.6	4.3	4.1	3.9	3.7	3.5	3.4	3.3
24	5.9	5.4	5.1	4.8	4.5	4.2	4	3.8	3.6	3.5	3.3	3.2
25	5.9	5.5	5.1	4.8	4.5	4.3	4	3.8	3.7	3.5	3.3	3.2
26	6	5.5	5.2	4.9	4.6	4.3	4.1	3.9	3.7	3.6	3.4	3.3
27	6.1	5.6	5.3	4.9	4.7	4.4	4.2	4	3.8	3.6	3.5	3.3
28	6.2	5.7	5.4	5	4.7	4.5	4.2	4	3.8	3.7	3.5	3.4
29	6.3	5.8	5.5	5.1	4.8	4.6	4.3	4.1	3.9	3.7	3.6	3.4
30	6.4	5.9	5.5	5.2	4.9	4.6	4.4	4.2	4	3.8	3.6	3.5
31	6.5	6	5.6	5.3	5	4.7	4.5	4.2	4	3.9	3.7	3.5
32	6.6	6.1	5.7	5.4	5.1	4.8	4.5	4.3	4.1	3.9	3.8	3.6
33	6.7	6.2	5.8	5.5	5.1	4.9	4.6	4.4	4.2	4	3.8	3.7
34	6.8	6.3	5.9	5.6	5.2	4.9	4.7	4.5	4.2	4.1	3.9	3.7
35	6.8	6.4	6	5.6	5.3	5	4.7	4.5	4.3	4.1	3.9	3.8
36	7	6.5	6.1	5.7	5.4	5.1	4.8	4.6	4.4	4.2	4	3.8
37	6.2	5.7	5.3	5	4.7	4.5	4.2	4	3.8	3.7	3.5	3.4
38	6	5.6	5.2	4.9	4.6	4.4	4.2	4	3.8	3.6	3.4	3.3
39	5.9	5.5	5.1	4.8	4.5	4.3	4.1	3.9	3.7	3.5	3.4	3.2
40	5.8	5.4	5	4.7	4.5	4.2	4	3.8	3.6	3.5	3.3	3.2
41	5.7	5.3	5	4.6	4.4	4.1	3.9	3.7	3.6	3.4	3.2	3.1
42	5.6	5.2	4.9	4.6	4.3	4.1	3.8	3.7	3.5	3.3	3.2	3.1
43	5.6	5.2	4.8	4.5	4.3	4	3.8	3.6	3.5	3.3	3.2	3
44	5.7	5.3	4.9	4.6	4.3	4.1	3.9	3.7	3.5	3.4	3.2	3.1
45	5.8	5.4	5	4.7	4.4	4.2	4	3.8	3.6	3.4	3.3	3.1
46	5.9	5.4	5.1	4.8	4.5	4.2	4	3.8	3.6	3.5	3.3	3.2
47	6	5.5	5.2	4.8	4.6	4.3	4.1	3.9	3.7	3.5	3.4	3.2
48	6	5.6	5.2	4.9	4.6	4.4	4.2	3.9	3.8	3.6	3.4	3.3
49	6.1	5.7	5.3	5	4.7	4.5	4.2	4	3.8	3.7	3.5	3.4
50	6.2	5.8	5.4	5.1	4.8	4.5	4.3	4.1	3.9	3.7	3.5	3.4
51	6.3	5.9	5.5	5.2	4.9	4.6	4.3	4.1	3.9	3.8	3.6	3.5
52	6.4	6	5.6	5.2	4.9	4.7	4.4	4.2	4	3.8	3.7	3.5
53	6.5	6	5.6	5.3	5	4.7	4.5	4.2	4	3.9	3.7	3.5
54	6.6	6.1	5.7	5.4	5	4.8	4.5	4.3	4.1	3.9	3.7	3.6
55	6	5.5	5.2	4.9	4.6	4.3	4.1	3.9	3.7	3.6	3.4	3.3
56	5.8	5.4	5.1	4.8	4.5	4.2	4	3.8	3.6	3.5	3.3	3.2
57	5.7	5.3	5	4.6	4.4	4.1	3.9	3.7	3.6	3.4	3.2	3.1
58	5.6	5.2	4.8	4.5	4.3	4	3.8	3.6	3.5	3.3	3.2	3
59	5.4	5.1	4.7	4.4	4.2	3.9	3.7	3.6	3.4	3.2	3.1	3
60	5.3	4.9	4.6	4.3	4.1	3.9	3.7	3.5	3.3	3.2	3	2.9
61	5.3	4.9	4.6	4.3	4.1	3.8	3.6	3.5	3.3	3.1	3	2.9
62	5.4	5	4.7	4.4	4.1	3.9	3.7	3.5	3.3	3.2	3.1	2.9
63	5.5	5.1	4.7	4.4	4.2	4	3.7	3.6	3.4	3.2	3.1	3
64	5.5	5.1	4.8	4.5	4.2	4	3.8	3.6	3.4	3.3	3.2	3
65	5.6	5.2	4.9	4.6	4.3	4.1	3.9	3.7	3.5	3.3	3.2	3.1
66	5.7	5.3	4.9	4.6	4.4	4.1	3.9	3.7	3.5	3.4	3.2	3.1
67	5.8	5.4	5	4.7	4.4	4.2	4	3.8	3.6	3.4	3.3	3.1
68	5.8	5.4	5.1	4.8	4.5	4.2	4	3.8	3.6	3.5	3.3	3.2
69	5.9	5.5	5.2	4.8	4.6	4.3	4.1	3.9	3.7	3.5	3.4	3.2
70	6	5.6	5.2	4.9	4.6	4.4	4.1	3.9	3.8	3.6	3.4	3.3
71	6.1	5.7	5.3	5	4.7	4.4	4.2	4	3.8	3.6	3.5	3.3
72	6.2	5.7	5.3	5	4.7	4.5	4.2	4	3.8	3.7	3.5	3.4
73	5.8	5.4	5	4.7	4.4	4.2	4	3.8	3.6	3.4	3.3	3.2
74	5.6	5.2	4.9	4.6	4.3	4.1	3.9	3.7	3.5	3.3	3.2	3.1
75	5.5	5.1	4.8	4.5	4.2	4	3.8	3.6	3.4	3.3	3.1	3
76	5.3	5	4.6	4.3	4.1	3.9	3.7	3.5	3.3	3.2	3	2.9
77	5.2	4.8	4.5	4.2	4	3.8	3.6	3.4	3.2	3.1	3	2.8
78	5	4.7	4.4	4.1	3.9	3.7	3.5	3.3	3.1	3	2.9	2.8
79	5	4.7	4.3	4.1	3.8	3.6	3.4	3.3	3.1	3	2.8	2.7
80	5.1	4.7	4.4	4.1	3.9	3.7	3.5	3.3	3.2	3	2.9	2.8
81	5.1	4.8	4.5	4.2	3.9	3.7	3.5	3.4	3.2	3.1	2.9	2.8
82	5.2	4.8	4.5	4.2	4	3.8	3.6	3.4	3.2	3.1	3	2.8
83	5.3	4.9	4.6	4.3	4.1	3.8	3.6	3.5	3.3	3.1	3	2.9
84	5.4	5	4.6	4.4	4.1	3.9	3.7	3.5	3.3	3.2	3	2.9
85	5.4	5	4.7	4.4	4.2	3.9	3.7	3.5	3.4	3.2	3.1	3
86	5.4	5.1	4.7	4.4	4.2	4	3.7	3.6	3.4	3.2	3.1	3
87	5.5	5.2	4.8	4.5	4.3	4	3.8	3.6	3.5	3.3	3.2	3
88	5.6	5.2	4.9	4.6	4.3	4.1	3.9	3.7	3.5	3.3	3.2	3.1
89	5.7	5.3	4.9	4.6	4.4	4.1	3.9	3.7	3.5	3.4	3.2	3.1
90	5.7	5.3	5	4.7	4.4	4.2	3.9	3.8	3.6	3.4	3.3	3.1
91	5.6	5.2	4.9	4.6	4.3	4.1	3.8	3.7	3.5	3.3	3.2	3.1
92	5.4	5	4.7	4.4	4.2	3.9	3.7	3.5	3.4	3.2	3.1	3
93	5.3	4.9	4.6	4.3	4	3.8	3.6	3.4	3.3	3.1	3	2.9
94	5.1	4.7	4.4	4.2	3.9	3.7	3.5	3.3	3.2	3	2.9	2.8
95	4.9	4.6	4.3	4	3.8	3.6	3.4	3.2	3.1	2.9	2.8	2.7
96	4.8	4.4	4.1	3.9	3.7	3.5	3.3	3.1	3	2.8	2.7	2.6
97	4.7	4.4	4.1	3.8	3.6	3.4	3.2	3.1	2.9	2.8	2.7	2.6
98	4.8	4.4	4.1	3.9	3.7	3.5	3.3	3.1	3	2.8	2.7	2.6
99	4.8	4.5	4.2	3.9	3.7	3.5	3.3	3.2	3	2.9	2.8	2.6
100	4.9	4.5	4.2	4	3.8	3.5	3.4	3.2	3	2.9	2.8	2.7
101	5	4.6	4.3	4	3.8	3.6	3.4	3.2	3.1	2.9	2.8	2.7
102	5	4.7	4.3	4.1	3.8	3.6	3.4	3.3	3.1	3	2.8	2.7
103	5.1	4.7	4.4	4.1	3.9	3.7	3.5	3.3	3.2	3	2.9	2.8
104	5.1	4.8	4.4	4.2	3.9	3.7	3.5	3.3	3.2	3	2.9	2.8
105	5.2	4.8	4.5	4.2	4	3.8	3.6	3.4	3.2	3.1	2.9	2.8
106	5.2	4.9	4.5	4.3	4	3.8	3.6	3.4	3.3	3.1	3	2.9
107	5.3	4.9	4.6	4.3	4	3.8	3.6	3.4	3.3	3.1	3	2.9
108	5.3	5	4.6	4.4	4.1	3.9	3.7	3.5	3.3	3.2	3	2.9
109	5.6	5.2	4.9	4.6	4.3	4.1	3.9	3.7	3.5	3.3	3.2	3.1
110	5.5	5.1	4.7	4.5	4.2	4	3.8	3.6	3.4	3.3	3.1	3
111	5.3	4.9	4.6	4.3	4.1	3.8	3.6	3.5	3.3	3.2	3	2.9
112	5.2	4.8	4.5	4.2	3.9	3.7	3.5	3.4	3.2	3.1	2.9	2.8
113	5	4.6	4.3	4.1	3.8	3.6	3.4	3.3	3.1	3	2.8	2.7
114	4.8	4.5	4.2	3.9	3.7	3.5	3.3	3.2	3	2.9	2.8	2.6
115	4.8	4.4	4.1	3.9	3.7	3.5	3.3	3.1	3	2.8	2.7	2.6
116	4.8	4.5	4.2	3.9	3.7	3.5	3.3	3.1	3	2.9	2.7	2.6
117	4.8	4.5	4.2	3.9	3.7	3.5	3.3	3.2	3	2.9	2.8	2.6
118	4.9	4.5	4.2	4	3.7	3.5	3.3	3.2	3	2.9	2.8	2.7
119	4.9	4.6	4.3	4	3.8	3.6	3.4	3.2	3.1	2.9	2.8	2.7
120	4.9	4.6	4.3	4	3.8	3.6	3.4	3.2	3.1	2.9	2.8	2.7
121	5	4.6	4.3	4	3.8	3.6	3.4	3.2	3.1	3	2.8	2.7
122	5	4.6	4.3	4.1	3.8	3.6	3.4	3.3	3.1	3	2.8	2.7
123	5	4.7	4.4	4.1	3.9	3.7	3.5	3.3	3.1	3	2.9	2.7
124	5.1	4.7	4.4	4.1	3.9	3.7	3.5	3.3	3.2	3	2.9	2.8
125	5.1	4.7	4.4	4.2	3.9	3.7	3.5	3.3	3.2	3	2.9	2.8
126	5.1	4.8	4.5	4.2	3.9	3.7	3.5	3.4	3.2	3.1	2.9	2.8
127	5.9	5.5	6.7	6.1	5.7	5.3	5	4.7	4.4	4.2	4	3.8
128	5.8	5.3	5	4.7	4.4	4.2	4	3.8	3.6	3.4	3.3	3.1
129	5.6	5.2	9.2	8.2	7.4	6.7	6.1	5.6	5.2	4.9	4.6	4.3
130	5.5	5.1	4.8	4.5	4.3	4	3.8	3.6	3.4	3.3	3.1	3
131	5.4	5	4.6	4.4	4.1	3.9	3.7	3.5	3.3	3.2	3	2.9
132	5.2	4.9	4.5	4.2	4	3.8	3.6	3.4	3.2	3.1	3	2.8
133	5.2	4.8	4.5	4.2	4	3.8	3.6	3.4	3.2	3.1	2.9	2.8
134	5.2	4.8	4.5	4.2	3.9	3.7	3.5	3.4	3.2	3.1	2.9	2.8
135	5.2	4.8	4.5	4.2	3.9	3.7	3.5	3.4	3.2	3.1	2.9	2.8
136	5.1	4.8	4.5	4.2	3.9	3.7	3.5	3.4	3.2	3.1	2.9	2.8
137	5.1	4.8	4.5	4.2	3.9	3.7	3.5	3.4	3.2	3.1	2.9	2.8
138	5.1	4.8	4.5	4.2	3.9	3.7	3.5	3.4	3.2	3.1	2.9	2.8
139	5.1	4.8	4.5	4.2	3.9	3.7	3.5	3.4	3.2	3.1	2.9	2.8
140	5.1	4.8	4.5	4.2	3.9	3.7	3.5	3.4	3.2	3.1	2.9	2.8
141	5.1	4.8	4.5	4.2	3.9	3.7	3.5	3.4	3.2	3.1	2.9	2.8
142	5.1	4.8	4.5	4.2	3.9	3.7	3.5	3.4	3.2	3.1	2.9	2.8
143	5.1	4.8	4.5	4.2	3.9	3.7	3.5	3.4	3.2	3.1	2.9	2.8
144	5.1	4.8	4.5	4.2	3.9	3.7	3.5	3.4	3.2	3.1	2.9	2.8
145	16.1	13.3	59.3	29.2	20.6	16.1	13.3	11.3	9.9	8.8	7.9	7.2
146	6.5	6	32.4	21.8	16.7	13.7	11.6	10	8.9	8	7.2	6.6
147	10.3	9.1	44.6	25.6	18.7	14.8	12.3	10.6	9.3	8.3	7.5	6.8
148	5.8	5.4	16	13.1	11.1	9.6	8.5	7.7	7	6.4	5.9	5.5
149	5.7	5.3	12.3	10.5	9.2	8.2	7.3	6.7	6.1	5.7	5.3	4.9
150	5.6	5.2	4.9	4.6	4.3	4.1	3.9	3.7	3.5	3.3	3.2	3.1
151	5.5	5.1	4.8	4.5	4.2	4	3.8	3.6	3.4	3.3	3.2	3
152	5.5	5.1	4.8	4.5	4.2	4	3.8	3.6	3.4	3.3	3.1	3
153	5.5	5.1	4.7	4.4	4.2	4	3.8	3.6	3.4	3.2	3.1	3
154	5.4	5	4.7	4.4	4.2	3.9	3.7	3.5	3.4	3.2	3.1	3
155	5.4	5	4.7	4.4	4.1	3.9	3.7	3.5	3.4	3.2	3.1	2.9
156	5.4	5	4.6	4.4	4.1	3.9	3.7	3.5	3.3	3.2	3	2.9
157	5.3	4.9	4.8	4.5	4.2	4	3.7	3.6	3.4	3.2	3.1	3
158	5.3	4.9	4.6	4.4	4.1	3.9	3.7	3.5	3.3	3.2	3	2.9
159	5.2	4.9	4.6	4.3	4	3.8	3.6	3.4	3.3	3.1	3	2.9
160	5.2	4.8	4.5	4.2	4	3.8	3.6	3.4	3.2	3.1	3	2.8
161	5.2	4.8	4.5	4.2	4	3.7	3.6	3.4	3.2	3.1	2.9	2.8
162	5.1	4.8	4.5	4.2	3.9	3.7	3.5	3.4	3.2	3.1	2.9	2.8
163	18.5	15	66	31	21.7	16.9	13.9	11.9	10.4	9.2	8.3	7.5
164	21.9	18	78.8	36.9	24	18.2	14.7	12.4	10.7	9.5	8.5	7.7
165	15.8	13.1	59.3	29.5	20.8	16.3	13.5	11.5	10	8.9	8	7.3
166	12.2	10.5	54	28.3	20.2	15.9	13.1	11.2	9.8	8.7	7.9	7.2
167	6.1	5.7	11.6	10.1	8.9	8	7.3	6.6	6.1	5.7	5.3	5
168	6	5.6	8.5	7.7	7	6.4	5.9	5.5	5.2	4.8	4.6	4.3
169	5.9	5.5	5.5	5.1	4.8	4.5	4.3	4.1	3.9	3.7	3.5	3.4
170	5.8	5.4	5.1	4.8	4.5	4.2	4	3.8	3.6	3.5	3.3	3.2
171	5.8	5.4	5	4.7	4.4	4.2	4	3.8	3.6	3.4	3.3	3.2
172	5.7	5.3	5	4.6	4.4	4.1	3.9	3.7	3.6	3.4	3.2	3.1
173	5.6	5.2	4.9	4.6	4.3	4.1	3.9	3.7	3.5	3.4	3.2	3.1
174	5.6	5.2	4.8	4.5	4.3	4	3.8	3.6	3.5	3.3	3.2	3
175	5.5	5.1	4.8	4.5	4.2	4	3.8	3.6	3.4	3.3	3.1	3
176	5.4	5	6.6	6	5.6	5.1	4.8	4.5	4.2	4	3.8	3.6
177	5.4	5	12.5	10.5	9.1	8	7.2	6.5	6	5.5	5.1	4.7
178	5.3	4.9	15.5	12.5	10.5	9.1	8	7.2	6.5	5.9	5.4	5
179	5.2	4.8	7.9	7	6.4	5.8	5.4	5	4.6	4.3	4.1	3.9
180	5.1	4.8	4.5	4.2	4	3.7	3.5	3.4	3.2	3.1	2.9	2.8
181	46.7	49.7	90.8	52.3	29.4	21.3	16.8	14	12	10.5	9.4	8.4
182	36.9	34.8	90	49.4	28.5	20.8	16.5	13.7	11.8	10.3	9.2	8.3
183	38.2	35.8	89.2	49.1	28.3	20.6	16.4	13.6	11.7	10.3	9.1	8.2
184	12.7	11	52.2	28.9	20.8	16.5	13.7	11.7	10.3	9.1	8.2	7.5
185	6.8	6.3	33	22.7	17.5	14.3	12.2	10.6	9.4	8.4	7.7	7
186	6.8	6.3	32.5	22.3	17.3	14.1	12	10.5	9.3	8.3	7.6	6.9
187	6.3	5.9	17.8	14.5	12.2	10.6	9.4	8.4	7.6	7	6.4	6
188	6.2	5.8	12.2	10.6	9.3	8.3	7.5	6.9	6.4	5.9	5.5	5.1
189	6.1	5.7	5.4	5.1	4.8	4.5	4.3	4.1	3.9	3.7	3.5	3.4
190	6	5.6	5.2	4.9	4.6	4.3	4.1	3.9	3.7	3.6	3.4	3.3
191	5.9	5.5	5.1	4.8	4.5	4.3	4	3.8	3.7	3.5	3.3	3.2
192	5.8	5.4	5	4.7	4.4	4.2	4	3.8	3.6	3.4	3.3	3.2
193	5.7	5.3	4.9	4.6	4.3	4.1	3.9	3.7	3.5	3.4	3.2	3.1
194	5.6	5.2	5.1	4.8	4.5	4.2	4	3.8	3.6	3.4	3.3	3.1
195	5.5	5.1	13.6	11.3	9.7	8.5	7.6	6.8	6.2	5.7	5.3	4.9
196	5.4	5	24.4	17.4	13.7	11.4	9.7	8.5	7.6	6.8	6.2	5.7
197	5.2	4.9	20.2	15.2	12.3	10.3	8.9	7.9	7.1	6.4	5.8	5.4
198	5.1	4.8	15.2	12.2	10.3	8.9	7.8	7	6.3	5.8	5.3	4.9
199	71	91.7	94.4	58.9	31.6	22.6	17.8	14.7	12.6	11	9.8	8.8
200	51.2	55.7	93.9	55.9	30.8	22.2	17.5	14.5	12.5	10.9	9.7	8.8
201	20.9	16.7	68.3	33.7	23.5	18.3	15	12.8	11.2	9.9	8.9	8.1
202	7.3	6.8	34.3	23.7	18.4	15.1	12.8	11.2	9.9	8.9	8.1	7.4
203	7.4	6.8	36.3	24.5	18.8	15.3	13	11.3	10	9	8.1	7.5
204	7.4	6.9	38.3	25.3	19.2	15.6	13.2	11.4	10.1	9	8.2	7.5
205	6.7	6.2	23.8	18.3	15	12.7	11	9.8	8.8	8	7.3	6.7
206	6.5	6.1	7.1	6.6	6.1	5.7	5.3	5	4.7	4.5	4.3	4.1
207	6.4	6	5.7	5.3	5	4.7	4.5	4.3	4	3.9	3.7	3.5
208	6.3	5.8	5.4	5.1	4.8	4.5	4.3	4.1	3.9	3.7	3.6	3.4
209	6.1	5.7	5.3	5	4.7	4.4	4.2	4	3.8	3.6	3.5	3.3
210	6	5.6	5.2	4.9	4.6	4.3	4.1	3.9	3.7	3.6	3.4	3.3
211	5.8	5.4	5.1	4.8	4.5	4.2	4	3.8	3.6	3.5	3.3	3.2
212	5.7	5.3	5.1	4.8	4.5	4.2	4	3.8	3.6	3.5	3.3	3.2
213	5.6	5.2	9.3	8.2	7.3	6.7	6.1	5.6	5.2	4.9	4.6	4.3
214	5.4	5	15.5	12.5	10.6	9.2	8.1	7.2	6.6	6	5.5	5.1
215	5.3	4.9	19.2	14.7	12	10.1	8.8	7.8	7	6.3	5.8	5.3
216	5.1	4.8	14.1	11.5	9.8	8.5	7.5	6.7	6.1	5.6	5.2	4.8
217	61.7	76.9	98	62.8	33.1	23.6	18.5	15.3	13.1	11.5	10.2	9.2
218	29.5	26.6	96.9	56.4	31.7	22.9	18.1	15.1	12.9	11.3	10.1	9.1
219	7.6	7.1	39.4	26.3	20.1	16.4	13.8	12	10.6	9.5	8.6	7.9
220	7.3	6.8	27.1	20.5	16.6	14	12.1	10.7	9.6	8.7	8	7.3
221	7.3	6.8	29.3	21.7	17.4	14.5	12.5	11	9.8	8.9	8.1	7.5
222	7.3	6.7	21.8	17.4	14.6	12.6	11	9.8	8.9	8.1	7.5	6.9
223	7.1	6.6	14.9	12.7	11.2	9.9	9	8.2	7.5	6.9	6.4	6
224	6.9	6.4	9.2	8.3	7.6	7	6.5	6.1	5.7	5.3	5.1	4.8
225	6.7	6.2	6.2	5.8	5.4	5.1	4.8	4.6	4.4	4.2	4	3.8
226	6.5	6.1	6.9	6.4	5.9	5.6	5.2	4.9	4.7	4.4	4.2	4
227	6.4	5.9	5.5	5.2	4.9	4.6	4.4	4.2	4	3.8	3.6	3.5
228	6.2	5.8	5.4	5	4.7	4.5	4.3	4	3.9	3.7	3.5	3.4
229	6	5.6	5.2	4.9	4.6	4.4	4.1	3.9	3.7	3.6	3.4	3.3
230	5.8	5.4	5.1	4.8	4.5	4.2	4	3.8	3.6	3.5	3.3	3.2
231	5.7	5.3	5.2	4.8	4.5	4.3	4	3.8	3.7	3.5	3.3	3.2
232	5.5	5.1	5.1	4.7	4.4	4.2	4	3.8	3.6	3.4	3.3	3.1
233	5.3	4.9	12.7	10.7	9.2	8.1	7.2	6.6	6	5.5	5.1	4.8
234	5.1	4.8	11.1	9.4	8.2	7.3	6.6	6	5.5	5.1	4.7	4.4
235	10.8	9.7	56.8	32.5	23.6	18.7	15.6	13.3	11.7	10.4	9.4	8.6
236	10	9	50.9	30.9	22.8	18.2	15.2	13.1	11.5	10.3	9.3	8.5
237	7.8	7.2	37.9	26.1	20.2	16.6	14.1	12.3	10.9	9.8	8.9	8.1
238	7.7	7.2	29.5	22.1	17.8	15	12.9	11.4	10.2	9.2	8.4	7.8
239	7.7	7.2	28.1	21.3	17.3	14.6	12.7	11.2	10	9.1	8.3	7.7
240	7.8	7.2	24.4	19.3	16	13.7	12	10.6	9.6	8.7	8	7.4
241	7.6	7.1	19.5	16.1	13.7	12	10.6	9.6	8.7	8	7.4	6.9
242	7.3	6.8	11.5	10.2	9.2	8.4	7.7	7.1	6.6	6.2	5.8	5.5
243	7	6.5	6.3	5.9	5.5	5.2	4.9	4.7	4.5	4.3	4.1	3.9
244	6.8	6.3	6.2	5.8	5.5	5.1	4.9	4.6	4.4	4.2	4	3.8
245	6.6	6.1	5.7	5.4	5.1	4.8	4.5	4.3	4.1	3.9	3.8	3.6
246	6.4	5.9	5.6	5.2	4.9	4.6	4.4	4.2	4	3.8	3.6	3.5
247	6.2	5.8	5.4	5	4.7	4.5	4.3	4	3.9	3.7	3.5	3.4
248	6	5.6	5.2	4.9	4.6	4.3	4.1	3.9	3.7	3.6	3.4	3.3
249	5.8	5.4	5	4.7	4.4	4.2	4	3.8	3.6	3.4	3.3	3.1
250	5.6	5.2	4.9	4.6	4.3	4.1	3.8	3.7	3.5	3.3	3.2	3.1
251	5.3	5	4.9	4.6	4.3	4.1	3.8	3.6	3.5	3.3	3.2	3
252	5.1	4.8	14.7	11.9	10	8.7	7.7	6.9	6.2	5.7	5.3	4.9
253	13.5	11.9	63.8	34.8	25	19.7	16.3	14	12.2	10.9	9.8	8.9
254	8.6	7.9	47.4	30.3	22.7	18.3	15.4	13.3	11.7	10.5	9.5	8.7
255	8.1	7.5	32.9	24.2	19.2	16.1	13.8	12.1	10.8	9.8	8.9	8.2
256	8.1	7.5	24.3	19.4	16.2	13.9	12.2	10.9	9.8	9	8.2	7.6
257	8.1	7.6	20.7	17.1	14.6	12.7	11.3	10.2	9.2	8.5	7.8	7.3
258	8.2	7.6	17.3	14.7	12.8	11.4	10.3	9.3	8.6	7.9	7.3	6.9
259	8	7.5	14	12.3	10.9	9.9	9	8.3	7.6	7.1	6.7	6.3
260	7.7	7.2	8.8	8.1	7.5	6.9	6.5	6.1	5.7	5.4	5.1	4.9
261	7.4	6.9	6.8	6.4	6	5.6	5.3	5	4.8	4.6	4.4	4.2
262	7.1	6.6	6.3	5.9	5.6	5.3	5	4.7	4.5	4.3	4.1	3.9
263	6.9	6.4	5.9	5.6	5.3	5	4.7	4.5	4.3	4.1	3.9	3.7
264	6.6	6.1	5.7	5.4	5.1	4.8	4.5	4.3	4.1	3.9	3.8	3.6
265	6.4	5.9	5.5	5.2	4.9	4.6	4.4	4.2	4	3.8	3.6	3.5
266	6.1	5.7	5.3	5	4.7	4.4	4.2	4	3.8	3.6	3.5	3.3
267	5.9	5.5	5.1	4.8	4.5	4.3	4	3.8	3.7	3.5	3.3	3.2
268	5.6	5.2	4.9	4.6	4.3	4.1	3.9	3.7	3.5	3.3	3.2	3.1
269	5.4	5	4.7	4.4	4.2	3.9	3.7	3.5	3.4	3.2	3.1	3
270	5.1	4.8	11.8	10	8.6	7.6	6.8	6.2	5.7	5.2	4.9	4.5
271	9.1	8.4	57.9	34	24.9	19.8	16.5	14.2	12.4	11.1	10	9.1
272	8.6	8	51.5	32.2	24	19.3	16.2	14	12.3	11	9.9	9.1
273	8.5	7.9	39.2	27.5	21.4	17.7	15.1	13.1	11.7	10.5	9.5	8.8
274	8.5	7.9	32.2	24.1	19.4	16.3	14.1	12.4	11.1	10.1	9.2	8.5
275	8.6	8	26.7	21	17.4	14.9	13.1	11.6	10.5	9.6	8.8	8.1
276	8.7	8	23.1	18.8	15.9	13.8	12.2	11	10	9.1	8.4	7.8
277	8.5	7.9	14.9	13	11.6	10.4	9.5	8.7	8.1	7.5	7	6.6
278	8.1	7.6	8.9	8.2	7.6	7.1	6.6	6.2	5.9	5.6	5.3	5
279	7.8	7.2	7	6.6	6.2	5.8	5.5	5.2	4.9	4.7	4.5	4.3
280	7.4	6.9	6.4	6	5.7	5.4	5.1	4.8	4.6	4.4	4.2	4
281	7.1	6.6	6.2	5.8	5.4	5.1	4.9	4.6	4.4	4.2	4	3.9
282	6.8	6.3	5.9	5.5	5.2	4.9	4.7	4.5	4.2	4.1	3.9	3.7
283	6.5	6.1	5.7	5.3	5	4.7	4.5	4.3	4.1	3.9	3.7	3.6
284	6.3	5.8	5.4	5.1	4.8	4.5	4.3	4.1	3.9	3.7	3.6	3.4
285	6	5.6	5.2	4.9	4.6	4.3	4.1	3.9	3.7	3.6	3.4	3.3
286	5.7	5.3	4.9	4.6	4.4	4.1	3.9	3.7	3.5	3.4	3.2	3.1
287	5.4	5	4.7	4.4	4.2	3.9	3.7	3.5	3.4	3.2	3.1	3
288	5.1	4.8	4.7	4.4	4.1	3.9	3.7	3.5	3.3	3.2	3	2.9
289	9.6	8.8	67.7	37.1	26.6	21	17.4	14.9	13.1	11.6	10.5	9.6
290	9.2	8.5	56.8	34.4	25.4	20.3	17	14.6	12.9	11.5	10.4	9.5
291	8.9	8.2	42.7	29.4	22.8	18.7	15.9	13.8	12.2	11	10	9.2
292	9	8.3	38.3	27.5	21.7	18	15.4	13.5	12	10.8	9.9	9.1
293	9.1	8.4	37.7	27.3	21.6	18	15.4	13.5	12.1	10.9	9.9	9.1
294	9.2	8.5	30.9	23.8	19.5	16.5	14.4	12.7	11.4	10.4	9.5	8.8
295	9	8.3	24.7	20	16.9	14.6	12.9	11.5	10.5	9.6	8.8	8.2
296	8.6	8	18.4	15.6	13.6	12.1	10.8	9.8	9	8.3	7.7	7.2
297	8.2	7.6	13.2	11.7	10.5	9.5	8.7	8.1	7.5	7	6.5	6.2
298	7.8	7.2	7.2	6.7	6.3	5.9	5.6	5.3	5	4.8	4.6	4.4
299	7.4	6.8	6.4	6	5.6	5.3	5.1	4.8	4.6	4.4	4.2	4
300	7	6.5	6.1	5.7	5.4	5.1	4.8	4.6	4.4	4.2	4	3.8
301	6.7	6.2	5.8	5.5	5.1	4.9	4.6	4.4	4.2	4	3.8	3.7
302	6.4	5.9	5.5	5.2	4.9	4.6	4.4	4.2	4	3.8	3.6	3.5
303	6.1	5.6	5.3	4.9	4.7	4.4	4.2	4	3.8	3.6	3.5	3.3
304	5.7	5.3	5	4.7	4.4	4.2	4	3.8	3.6	3.4	3.3	3.1
305	5.5	5.1	4.7	4.4	4.2	4	3.7	3.6	3.4	3.2	3.1	3
306	5.1	4.8	4.5	4.2	3.9	3.7	3.5	3.4	3.2	3.1	2.9	2.8
307	13.7	12.2	75.8	41.4	29	22.6	18.6	15.8	13.8	12.3	11	10
308	9.7	8.9	58.1	35.4	26.2	21	17.5	15.1	13.3	11.9	10.7	9.8
309	9.4	8.6	49.8	32.8	24.9	20.2	17	14.8	13	11.7	10.6	9.7
310	9.4	8.7	40.3	28.9	22.7	18.8	16.1	14.1	12.5	11.3	10.3	9.4
311	9.6	8.9	37	27.3	21.9	18.3	15.7	13.8	12.4	11.2	10.2	9.4
312	9.7	9	29.5	23.2	19.3	16.5	14.4	12.8	11.6	10.5	9.7	8.9
313	9.5	8.8	23.8	19.6	16.7	14.6	12.9	11.6	10.6	9.7	8.9	8.3
314	9	8.4	19.7	16.7	14.5	12.8	11.5	10.4	9.5	8.8	8.1	7.6
315	8.6	8	16	13.9	12.3	11	10	9.1	8.4	7.8	7.3	6.8
316	8.2	7.6	11.6	10.4	9.4	8.6	8	7.4	6.9	6.5	6.1	5.8
317	7.7	7.2	7.1	6.6	6.2	5.8	5.5	5.2	5	4.7	4.5	4.3
318	7.2	6.7	6.3	5.9	5.5	5.2	5	4.7	4.5	4.3	4.1	3.9
319	6.9	6.4	6	5.6	5.3	5	4.7	4.5	4.3	4.1	3.9	3.8
320	6.5	6	5.6	5.3	5	4.7	4.5	4.3	4.1	3.9	3.7	3.6
321	6.2	5.7	5.3	5	4.7	4.5	4.2	4	3.8	3.7	3.5	3.4
322	5.8	5.4	5	4.7	4.4	4.2	4	3.8	3.6	3.5	3.3	3.2
323	5.5	5.1	4.7	4.4	4.2	4	3.8	3.6	3.4	3.3	3.1	3
324	5.1	4.8	4.5	4.2	3.9	3.7	3.5	3.4	3.2	3.1	2.9	2.8
325	12.7	11.4	75.1	41	28.8	22.5	18.5	15.8	13.8	12.2	11	10
326	9.5	8.8	59.8	36	26.5	21.2	17.7	15.2	13.4	11.9	10.8	9.8
327	9.4	8.7	51.1	33.3	25.2	20.4	17.2	14.9	13.2	11.8	10.7	9.8
328	9.6	8.9	47.3	32	24.6	20.1	17	14.8	13.1	11.7	10.7	9.8
329	9.7	9	41.7	29.7	23.3	19.3	16.5	14.4	12.8	11.6	10.5	9.7
330	9.9	9.1	36.6	27.3	21.9	18.4	15.9	14	12.5	11.3	10.3	9.5
331	9.6	8.9	25.9	21	17.7	15.3	13.5	12.1	11	10	9.3	8.6
332	9.1	8.4	17.3	14.9	13.2	11.8	10.7	9.7	9	8.3	7.8	7.3
333	8.7	8.1	11.8	10.7	9.7	8.9	8.2	7.7	7.2	6.7	6.3	6
334	8.3	7.7	8.9	8.2	7.6	7.1	6.7	6.3	5.9	5.6	5.3	5.1
335	7.9	7.3	7.3	6.8	6.4	6	5.6	5.4	5.1	4.8	4.6	4.4
336	7.4	6.9	6.5	6.1	5.7	5.4	5.1	4.9	4.7	4.4	4.2	4.1
337	7	6.5	6.1	5.7	5.4	5.1	4.8	4.6	4.4	4.2	4	3.8
338	6.6	6.2	5.8	5.4	5.1	4.8	4.6	4.4	4.1	4	3.8	3.6
339	6.2	5.8	5.4	5.1	4.8	4.6	4.3	4.1	3.9	3.7	3.6	3.4
340	5.9	5.5	5.2	4.8	4.6	4.3	4.1	3.9	3.7	3.6	3.4	3.3
341	5.6	5.2	4.9	4.6	4.3	4.1	3.9	3.7	3.5	3.4	3.2	3.1
342	5.3	4.9	4.6	4.3	4.1	3.9	3.7	3.5	3.3	3.2	3	2.9
343	5.5	5.1	4.8	4.5	4.2	4	3.8	3.6	3.4	3.3	3.1	3
344	6.1	5.7	5.3	5	4.7	4.4	4.2	4	3.8	3.6	3.5	3.3
345	6.7	6.2	5.9	5.6	5.2	4.9	4.7	4.4	4.2	4	3.9	3.7
346	7.3	6.8	6.7	6.3	5.9	5.6	5.3	5	4.8	4.5	4.3	4.1
347	7.9	7.4	8.7	8	7.5	7	6.5	6.1	5.8	5.5	5.2	5
348	8.4	7.8	7.4	6.9	6.5	6.2	5.9	5.6	5.3	5.1	4.9	4.7
349	14.3	13	81.7	45	30.2	23.1	18.8	15.9	13.8	12.2	11	10
350	9.7	8.9	66.5	37.2	26.9	21.3	17.7	15.1	13.3	11.8	10.7	9.7
351	9.6	8.8	60.4	35.9	26.4	21	17.5	15.1	13.2	11.8	10.7	9.7
352	9.6	8.9	56.9	35.1	26.1	20.9	17.5	15.1	13.3	11.8	10.7	9.8
353	9.5	8.8	51	33.3	25.2	20.4	17.2	14.9	13.1	11.8	10.7	9.8
354	9.6	8.9	43.8	30.5	23.7	19.5	16.6	14.5	12.8	11.5	10.5	9.6
355	9.4	8.7	35.7	26.5	21.3	17.8	15.4	13.5	12.1	10.9	10	9.2
356	9	8.3	26.3	21	17.5	15.1	13.2	11.8	10.7	9.7	9	8.3
357	8.6	8	18	15.4	13.4	11.9	10.7	9.7	8.9	8.2	7.7	7.2
358	8.3	7.7	11.3	10.2	9.3	8.5	7.9	7.3	6.8	6.4	6.1	5.7
359	7.9	7.4	7.3	6.8	6.4	6	5.7	5.4	5.1	4.9	4.7	4.5
360	7.6	7.1	6.8	6.4	6	5.7	5.3	5.1	4.8	4.6	4.4	4.2
361	7.2	6.7	6.2	5.8	5.5	5.2	4.9	4.7	4.5	4.3	4.1	3.9
362	6.9	6.4	6	5.6	5.3	5	4.7	4.5	4.3	4.1	3.9	3.8
363	6.5	6.1	5.7	5.3	5	4.7	4.5	4.3	4.1	3.9	3.7	3.6
364	6.1	5.7	5.3	5	4.7	4.5	4.2	4	3.9	3.7	3.5	3.4
365	5.8	5.4	5.1	4.8	4.5	4.3	4.1	3.9	3.7	3.5	3.4	3.2
366	5.6	5.2	4.9	4.6	4.4	4.1	3.9	3.7	3.6	3.4	3.3	3.1
367	5.8	5.4	5.1	4.8	4.5	4.3	4	3.8	3.7	3.5	3.4	3.2
368	6.5	6	5.6	5.3	5	4.7	4.5	4.2	4	3.9	3.7	3.5
369	6.9	6.5	6	5.7	5.3	5.1	4.8	4.6	4.4	4.2	4	3.8
370	7.5	6.9	6.5	6.1	5.8	5.4	5.2	4.9	4.7	4.5	4.3	4.1
371	8.1	7.5	7.2	6.8	6.4	6	5.7	5.4	5.2	4.9	4.7	4.5
372	8.7	8.1	7.9	7.4	7	6.6	6.2	5.9	5.6	5.4	5.1	4.9
373	13.4	12.2	81.3	43.7	29.3	22.5	18.3	15.5	13.4	11.9	10.7	9.7
374	9.5	8.8	69.7	37.2	26.6	21	17.4	14.9	13	11.6	10.4	9.5
375	9.9	9.1	63.8	36.2	26.3	20.8	17.3	14.8	13	11.6	10.5	9.5
376	9.6	8.8	64.7	36.7	26.6	21.1	17.5	15.1	13.2	11.8	10.6	9.7
377	9.2	8.5	55.9	34.5	25.6	20.5	17.2	14.8	13.1	11.7	10.5	9.6
378	9.3	8.6	49	32.3	24.5	19.9	16.8	14.6	12.9	11.5	10.5	9.6
379	9.1	8.4	38.9	27.9	22	18.2	15.6	13.6	12.1	10.9	10	9.1
380	8.8	8.2	32.7	24.6	19.8	16.6	14.4	12.7	11.3	10.3	9.4	8.6
381	8.5	7.9	21.2	17.5	14.9	13.1	11.6	10.5	9.5	8.7	8.1	7.5
382	8.3	7.7	16.4	14.1	12.4	11	10	9.1	8.4	7.7	7.2	6.7
383	8	7.4	14	12.2	10.9	9.8	8.9	8.2	7.6	7.1	6.6	6.2
384	7.7	7.2	8.9	8.1	7.5	7	6.5	6.1	5.8	5.5	5.2	4.9
385	7.3	6.8	6.6	6.1	5.8	5.5	5.2	4.9	4.7	4.5	4.3	4.1
386	7.1	6.6	6.2	5.8	5.4	5.1	4.9	4.6	4.4	4.2	4	3.9
387	6.7	6.2	5.8	5.5	5.2	4.9	4.6	4.4	4.2	4	3.9	3.7
388	6.4	5.9	5.6	5.2	4.9	4.7	4.4	4.2	4	3.9	3.7	3.6
389	5.9	5.5	5.1	4.9	4.6	4.4	4.2	4	3.8	3.6	3.5	3.4
390	5.7	5.4	5	4.8	4.5	4.3	4.1	3.9	3.7	3.5	3.4	3.3
391	6	5.6	5.3	4.9	4.7	4.4	4.2	4	3.8	3.7	3.5	3.4
392	6.7	6.2	5.8	5.5	5.2	4.9	4.6	4.4	4.2	4	3.9	3.7
393	7.1	6.6	6.2	5.8	5.5	5.2	5	4.7	4.5	4.3	4.1	4
394	7.7	7.2	6.7	6.3	5.9	5.6	5.3	5.1	4.8	4.6	4.4	4.3
395	8.2	7.6	7.1	6.7	6.3	6	5.7	5.4	5.2	4.9	4.7	4.5
396	8.7	8.1	7.6	7.2	6.8	6.4	6.1	5.8	5.5	5.3	5	4.8
397	14.8	13.4	86.7	46.6	30.1	22.7	18.3	15.4	13.3	11.8	10.5	9.5
398	9.5	8.7	72.2	37	26.3	20.6	17	14.5	12.7	11.3	10.2	9.3
399	8.8	8.2	64.4	35.8	25.8	20.4	16.9	14.5	12.7	11.3	10.2	9.3
400	8.8	8.2	60.5	35.1	25.6	20.3	16.9	14.5	12.7	11.4	10.2	9.3
401	8.8	8.2	53.1	33.1	24.7	19.8	16.6	14.3	12.6	11.3	10.2	9.3
402	9	8.3	51	32.6	24.5	19.7	16.6	14.4	12.7	11.3	10.3	9.4
403	8.9	8.2	43.8	29.8	22.9	18.7	15.9	13.8	12.2	11	10	9.1
404	8.6	8	35.6	25.9	20.5	17.1	14.7	12.9	11.5	10.3	9.4	8.7
405	8.4	7.8	27.5	21.4	17.6	15	13.1	11.6	10.4	9.5	8.7	8
406	8.2	7.6	19.5	16.3	14	12.3	11	9.9	9	8.3	7.7	7.2
407	8.1	7.5	16.9	14.4	12.6	11.2	10	9.1	8.4	7.7	7.2	6.7
408	7.9	7.3	11.6	10.3	9.4	8.6	7.9	7.3	6.8	6.4	6	5.7
409	7.7	7.1	8.3	7.7	7.1	6.7	6.2	5.9	5.5	5.2	5	4.7
410	7.4	6.8	6.6	6.1	5.8	5.5	5.2	4.9	4.7	4.5	4.3	4.1
411	7.1	6.6	6.2	5.8	5.5	5.2	4.9	4.7	4.4	4.3	4.1	3.9
412	6.8	6.3	5.9	5.6	5.3	5	4.7	4.5	4.3	4.1	3.9	3.8
413	6.3	5.9	5.5	5.2	4.9	4.7	4.5	4.3	4.1	3.9	3.7	3.6
414	5.6	5.3	5	4.7	4.5	4.3	4.1	3.9	3.7	3.6	3.5	3.3
415	5.9	5.6	5.3	5	4.7	4.5	4.3	4.1	3.9	3.8	3.6	3.5
416	6.6	6.2	5.8	5.5	5.2	4.9	4.7	4.5	4.3	4.1	3.9	3.8
417	7.3	6.8	6.4	6	5.7	5.4	5.1	4.9	4.7	4.5	4.3	4.1
418	7.9	7.3	6.9	6.5	6.1	5.8	5.5	5.2	5	4.8	4.6	4.4
419	8.3	7.7	7.2	6.8	6.4	6.1	5.8	5.5	5.3	5	4.8	4.6
420	8.8	8.2	7.7	7.2	6.8	6.4	6.1	5.8	5.6	5.3	5.1	4.9
421	8.6	7.9	72.5	35.9	25.4	19.8	16.4	14	12.2	10.8	9.8	8.9
422	8.9	8.2	76.8	38.7	26.8	20.7	17	14.5	12.6	11.2	10	9.1
423	8.6	8	68.1	35.8	25.6	20.1	16.6	14.2	12.4	11.1	10	9.1
424	8.4	7.7	60.4	34.4	25	19.8	16.5	14.1	12.4	11	10	9.1
425	8.5	7.8	51.3	32	23.9	19.2	16.1	13.9	12.2	10.9	9.9	9
426	8.6	7.9	42.8	29	22.3	18.2	15.5	13.4	11.9	10.7	9.7	8.9
427	8.6	7.9	38.4	27.1	21.2	17.5	14.9	13.1	11.6	10.4	9.5	8.7
428	8.5	7.8	33.6	24.7	19.7	16.5	14.2	12.4	11.1	10	9.2	8.4
429	8.3	7.7	30.1	22.8	18.5	15.6	13.5	11.9	10.7	9.7	8.8	8.2
430	8.2	7.6	24.5	19.5	16.3	14	12.3	10.9	9.9	9	8.3	7.7
431	8.1	7.5	19.8	16.5	14.1	12.3	11	9.9	9	8.3	7.7	7.1
432	8	7.4	18.6	15.6	13.4	11.8	10.6	9.6	8.7	8	7.4	6.9
433	7.9	7.3	10.7	9.6	8.8	8.1	7.5	6.9	6.5	6.1	5.8	5.4
434	7.7	7.2	7	6.5	6.1	5.8	5.5	5.2	4.9	4.7	4.5	4.3
435	7.5	6.9	6.6	6.2	5.8	5.5	5.2	4.9	4.7	4.5	4.3	4.1
436	7.3	6.8	6.3	6	5.6	5.3	5	4.8	4.6	4.4	4.2	4
437	7.1	6.6	6.2	5.8	5.5	5.2	4.9	4.7	4.5	4.3	4.1	3.9
438	6.5	6.1	5.7	5.4	5.1	4.8	4.6	4.4	4.2	4	3.9	3.7
439	5.9	5.6	5.3	5	4.8	4.6	4.4	4.2	4	3.8	3.7	3.6
440	6.7	6.3	6	5.6	5.3	5.1	4.8	4.6	4.4	4.2	4.1	3.9
441	7	6.6	6.2	5.9	5.6	5.3	5.1	4.8	4.6	4.4	4.3	4.1
442	7.6	7.2	6.7	6.4	6	5.7	5.4	5.2	5	4.8	4.6	4.4
443	8.3	7.7	7.3	6.9	6.5	6.1	5.8	5.6	5.3	5.1	4.9	4.7
444	8.9	8.3	7.8	7.3	6.9	6.6	6.2	5.9	5.7	5.4	5.2	5
445	7.9	7.3	67.4	34.4	24.4	19.1	15.8	13.5	11.8	10.5	9.4	8.6
446	8.1	7.4	70.2	35.1	24.8	19.4	16	13.7	12	10.6	9.6	8.7
447	8	7.4	62.1	33.9	24.4	19.2	16	13.7	12	10.6	9.6	8.7
448	8.1	7.5	63.5	34.5	24.8	19.5	16.2	13.9	12.1	10.8	9.7	8.9
449	8.2	7.6	53.3	32.2	23.7	18.9	15.8	13.6	12	10.7	9.7	8.8
450	8.3	7.7	49	31	23.2	18.7	15.7	13.5	11.9	10.7	9.6	8.8
451	8.3	7.7	45.3	29.7	22.5	18.3	15.4	13.4	11.8	10.6	9.6	8.8
452	8.3	7.7	38.2	26.8	20.8	17.2	14.6	12.8	11.3	10.2	9.3	8.5
453	8.2	7.6	32.5	24	19.1	16	13.8	12.1	10.8	9.8	8.9	8.2
454	8.2	7.6	27	21	17.2	14.7	12.8	11.3	10.2	9.3	8.5	7.8
455	8.2	7.6	23.8	19	15.9	13.7	12	10.7	9.7	8.9	8.2	7.6
456	8.1	7.5	16.5	14.2	12.4	11	9.9	9.1	8.3	7.7	7.1	6.7
457	8.1	7.5	13.1	11.6	10.4	9.4	8.6	7.9	7.4	6.9	6.4	6.1
458	7.8	7.2	7.1	6.7	6.3	5.9	5.6	5.3	5	4.8	4.6	4.4
459	7.7	7.2	7	6.6	6.2	5.8	5.5	5.2	5	4.8	4.5	4.3
460	7.7	7.1	6.7	6.2	5.9	5.6	5.3	5	4.8	4.6	4.4	4.2
461	7.5	7	6.5	6.1	5.8	5.5	5.2	4.9	4.7	4.5	4.3	4.1
462	7.1	6.7	6.2	5.9	5.6	5.3	5	4.8	4.6	4.4	4.2	4
463	6.8	6.4	6	5.7	5.4	5.2	4.9	4.7	4.5	4.3	4.1	4
464	6.8	6.4	6.1	5.8	5.5	5.2	5	4.8	4.6	4.4	4.2	4
465	6.3	6	5.7	5.4	5.1	4.9	4.7	4.5	4.4	4.2	4	3.9
466	7.7	7.2	6.8	6.4	6.1	5.8	5.5	5.3	5.1	4.8	4.7	4.5
467	8.5	7.9	7.4	7	6.6	6.3	6	5.7	5.5	5.2	5	4.8
468	9.1	8.5	7.9	7.5	7.1	6.7	6.4	6.1	5.8	5.5	5.3	5.1
469	8.1	7.5	46.6	29.8	22.4	18.1	15.2	13.1	11.6	10.4	9.4	8.6
470	8.1	7.5	43.6	28.8	21.9	17.7	15	13	11.5	10.3	9.3	8.5
471	8.1	7.5	37.5	26.3	20.5	16.9	14.4	12.5	11.1	10	9.1	8.4
472	8.2	7.6	34.8	25.1	19.8	16.4	14.1	12.3	11	9.9	9	8.3
473	8.2	7.6	28	21.5	17.6	14.9	13	11.5	10.3	9.4	8.6	7.9
474	8.2	7.6	22.8	18.4	15.5	13.4	11.8	10.6	9.6	8.8	8.1	7.5
475	8.3	7.7	19.3	16.2	13.9	12.2	10.9	9.9	9	8.3	7.7	7.1
476	8.2	7.6	14.1	12.4	11	10	9.1	8.4	7.7	7.2	6.7	6.3
477	8	7.4	10.5	9.6	8.8	8.1	7.5	7	6.6	6.2	5.8	5.5
478	8	7.4	7.2	6.7	6.3	6	5.6	5.4	5.1	4.9	4.7	4.5
479	7.9	7.3	6.9	6.4	6.1	5.8	5.5	5.2	5	4.7	4.5	4.4
480	7.7	7.2	6.7	6.3	6	5.7	5.4	5.1	4.9	4.7	4.5	4.3
481	7.9	7.4	6.9	6.5	6.1	5.8	5.5	5.3	5	4.8	4.6	4.4
482	7.9	7.4	7	6.6	6.2	5.9	5.6	5.3	5.1	4.9	4.7	4.5
483	7.2	6.8	6.5	6.1	5.8	5.5	5.3	5.1	4.9	4.7	4.5	4.3
484	7.9	7.4	7	6.6	6.3	6	5.7	5.4	5.2	5	4.8	4.6
485	8.4	7.9	7.4	7	6.7	6.3	6	5.8	5.5	5.3	5.1	4.9
486	8.8	8.3	7.8	7.3	6.9	6.6	6.3	6	5.7	5.5	5.3	5.1
487	7.8	7.2	45.2	28.9	21.7	17.5	14.7	12.7	11.2	10	9.1	8.3
488	7.9	7.3	40.2	27.1	20.8	17	14.4	12.5	11.1	9.9	9	8.3
489	8	7.4	41.4	27.8	21.3	17.4	14.7	12.8	11.3	10.1	9.2	8.4
490	8.2	7.6	39.2	27	20.9	17.2	14.6	12.7	11.3	10.1	9.2	8.4
491	8.2	7.6	29.6	22.5	18.2	15.4	13.3	11.8	10.5	9.5	8.7	8
492	8.4	7.8	29.4	22.4	18.2	15.4	13.4	11.8	10.6	9.6	8.8	8.1
493	8.5	7.9	26.6	20.9	17.3	14.8	12.9	11.5	10.3	9.4	8.6	8
494	8.6	8	23.6	19.1	16.1	13.9	12.3	11	10	9.1	8.4	7.8
495	8.4	7.8	16.2	14	12.4	11.1	10.1	9.2	8.5	7.9	7.3	6.9
496	8.3	7.8	10.3	9.4	8.7	8.1	7.5	7	6.6	6.2	5.9	5.6
497	8.3	7.8	7.5	7.1	6.7	6.3	6	5.7	5.4	5.1	4.9	4.7
498	8.3	7.7	7.2	6.8	6.4	6.1	5.8	5.5	5.3	5	4.8	4.6
499	8.4	7.9	7.4	6.9	6.5	6.2	5.9	5.6	5.3	5.1	4.9	4.7
500	8.4	7.9	7.4	6.9	6.6	6.2	5.9	5.6	5.4	5.2	4.9	4.8
501	7.9	7.4	7	6.6	6.3	6	5.7	5.4	5.2	5	4.8	4.6
502	8.6	8.1	7.6	7.2	6.8	6.4	6.1	5.8	5.6	5.3	5.1	4.9
503	8.5	8	7.6	7.1	6.8	6.4	6.1	5.9	5.6	5.4	5.2	5
504	8.4	7.9	7.5	7.1	6.7	6.4	6.1	5.8	5.6	5.4	5.2	5
505	7.5	7	39.4	26.3	20.1	16.4	13.9	12	10.6	9.5	8.7	7.9
506	7.7	7.1	34.5	24.5	19.2	15.8	13.5	11.8	10.5	9.5	8.6	7.9
507	7.9	7.3	33.7	24.3	19.2	15.9	13.6	11.9	10.6	9.6	8.7	8
508	8.1	7.5	34.4	24.8	19.6	16.2	13.9	12.2	10.9	9.8	8.9	8.2
509	8.3	7.7	31.7	23.6	18.9	15.9	13.7	12.1	10.8	9.7	8.9	8.2
510	8.5	7.9	31.7	23.7	19.1	16.1	13.9	12.2	10.9	9.9	9	8.3
511	8.7	8	27.5	21.5	17.7	15.1	13.2	11.8	10.6	9.6	8.8	8.2
512	8.8	8.1	23.8	19.3	16.3	14.1	12.5	11.2	10.2	9.3	8.6	8
513	8.9	8.2	20.3	17	14.7	13	11.6	10.5	9.6	8.9	8.2	7.6
514	8.7	8.1	14.4	12.8	11.5	10.4	9.5	8.8	8.2	7.6	7.2	6.7
515	8.8	8.2	9.2	8.5	7.9	7.4	7	6.6	6.3	5.9	5.7	5.4
516	8.7	8.1	7.8	7.3	6.9	6.5	6.2	5.9	5.6	5.4	5.1	4.9
517	8.7	8.1	7.6	7.2	6.8	6.4	6.1	5.8	5.6	5.3	5.1	4.9
518	9	8.4	7.8	7.4	7	6.6	6.3	6	5.7	5.5	5.2	5
519	9.2	8.5	8	7.5	7.1	6.7	6.4	6.1	5.8	5.6	5.3	5.1
520	7.9	7.4	7	6.7	6.4	6.1	5.8	5.6	5.3	5.1	4.9	4.8
521	8.9	8.3	7.8	7.4	7	6.6	6.3	6	5.8	5.5	5.3	5.1
522	7.6	7.2	6.8	6.5	6.2	5.9	5.7	5.5	5.2	5.1	4.9	4.7
523	7.2	6.7	30.3	22	17.5	14.5	12.5	10.9	9.7	8.8	8	7.4
524	7.5	6.9	30.1	22.2	17.7	14.8	12.7	11.2	10	9	8.2	7.5
525	7.8	7.2	30.4	22.5	18	15.1	13	11.4	10.2	9.2	8.4	7.8
526	8	7.4	28.1	21.5	17.5	14.8	12.8	11.4	10.2	9.2	8.5	7.8
527	8.3	7.7	28.1	21.7	17.7	15	13.1	11.6	10.4	9.4	8.6	8
528	8.6	7.9	31.1	23.5	19	16	13.9	12.2	11	9.9	9.1	8.4
529	8.8	8.2	26.2	20.8	17.4	14.9	13.1	11.7	10.5	9.6	8.8	8.2
530	8.9	8.2	20.8	17.4	15	13.2	11.8	10.7	9.7	9	8.3	7.7
531	9	8.4	19.4	16.5	14.4	12.8	11.5	10.4	9.6	8.8	8.2	7.7
532	9.2	8.5	19.2	16.4	14.4	12.8	11.6	10.5	9.7	8.9	8.3	7.8
533	9.2	8.5	13.7	12.3	11.1	10.2	9.4	8.7	8.2	7.7	7.2	6.8
534	9.2	8.6	8.5	8	7.5	7.1	6.7	6.4	6.1	5.8	5.5	5.3
535	9.3	8.7	8.3	7.8	7.4	7	6.6	6.3	6	5.7	5.5	5.3
536	9.8	9.1	9.5	8.9	8.3	7.8	7.4	7	6.6	6.3	6	5.8
537	9.9	9.2	9.2	8.6	8	7.6	7.2	6.8	6.5	6.2	5.9	5.7
538	7.5	7.1	6.8	6.4	6.1	5.9	5.6	5.4	5.2	5	4.8	4.7
539	8.3	7.8	7.4	7	6.7	6.4	6.1	5.8	5.6	5.4	5.2	5
540	8	7.5	7.1	6.8	6.5	6.2	5.9	5.7	5.5	5.3	5.1	4.9
541	6.9	6.4	23.8	18.4	15	12.8	11.1	9.8	8.8	8	7.4	6.8
542	7.3	6.7	24.1	18.8	15.4	13.1	11.4	10.2	9.1	8.3	7.6	7
543	7.6	7.1	27.2	20.7	16.8	14.2	12.3	10.9	9.8	8.9	8.1	7.5
544	8	7.4	25	19.7	16.3	13.9	12.2	10.8	9.8	8.9	8.2	7.5
545	8.3	7.7	27	21.1	17.3	14.8	12.9	11.4	10.3	9.3	8.6	7.9
546	8.7	8	27	21.2	17.6	15	13.1	11.7	10.5	9.6	8.8	8.1
547	9	8.3	22.7	18.7	15.9	13.9	12.3	11.1	10.1	9.2	8.5	7.9
548	9	8.4	19.5	16.6	14.4	12.8	11.5	10.5	9.6	8.9	8.2	7.7
549	9.2	8.5	16.7	14.6	13	11.7	10.7	9.8	9	8.4	7.9	7.4
550	9.5	8.8	16.5	14.5	13	11.7	10.7	9.8	9.1	8.5	7.9	7.5
551	9.6	8.9	13.8	12.4	11.3	10.4	9.6	8.9	8.3	7.8	7.4	7
552	9.7	9	9.2	8.6	8.1	7.6	7.2	6.8	6.5	6.2	5.9	5.7
553	9.7	9	8.9	8.3	7.9	7.4	7	6.7	6.4	6.1	5.8	5.6
554	10.1	9.4	11.7	10.8	10	9.3	8.7	8.2	7.7	7.3	6.9	6.6
555	10.1	9.4	10.7	9.9	9.2	8.6	8.1	7.7	7.3	6.9	6.6	6.3
556	9.6	9	8.5	8	7.5	7.2	6.8	6.5	6.2	5.9	5.7	5.5
557	6.7	6.4	6.2	5.9	5.7	5.4	5.2	5.1	4.9	4.7	4.6	4.4
558	8	7.6	7.2	6.9	6.6	6.3	6	5.8	5.5	5.3	5.1	5
559	6.6	6.2	21.5	16.9	14	11.9	10.4	9.3	8.3	7.6	7	6.4
560	7.1	6.6	19.6	15.9	13.4	11.6	10.3	9.2	8.3	7.6	7	6.5
561	7.5	7	21.5	17.3	14.5	12.5	11	9.9	8.9	8.1	7.5	6.9
562	7.9	7.3	22.3	18	15.1	13.1	11.5	10.3	9.3	8.5	7.8	7.3
563	8.4	7.7	24.1	19.3	16.2	13.9	12.2	10.9	9.9	9	8.3	7.7
564	8.8	8.1	26.3	20.9	17.4	14.9	13.1	11.6	10.5	9.6	8.8	8.1
565	9	8.3	21.8	18.1	15.5	13.6	12.1	11	10	9.2	8.5	7.9
566	9.1	8.4	17	14.8	13.1	11.8	10.7	9.8	9.1	8.4	7.9	7.4
567	9.3	8.6	13.7	12.3	11.2	10.3	9.5	8.8	8.2	7.7	7.3	6.9
568	9.6	8.9	13.6	12.3	11.2	10.3	9.5	8.9	8.3	7.8	7.3	6.9
569	9.8	9.2	10.3	9.6	8.9	8.4	7.9	7.4	7.1	6.7	6.4	6.1
570	10	9.3	9.1	8.5	8	7.6	7.2	6.8	6.5	6.2	6	5.7
571	9.9	9.3	8.9	8.4	7.9	7.5	7.1	6.8	6.5	6.2	5.9	5.7
572	10.3	9.6	11.1	10.3	9.6	9	8.5	8	7.6	7.2	6.8	6.5
573	10.5	9.8	16.1	14.4	13.1	12	11	10.2	9.6	9	8.4	8
574	10.4	9.7	9.5	8.9	8.4	7.9	7.5	7.1	6.8	6.5	6.2	6
575	8.8	8.3	7.8	7.4	7.1	6.7	6.4	6.2	5.9	5.7	5.5	5.3
576	8.4	7.9	7.5	7.2	6.8	6.5	6.2	6	5.8	5.5	5.3	5.1
577	6.5	6	23	17.7	14.4	12.2	10.6	9.4	8.4	7.6	7	6.5
578	7	6.5	22	17.3	14.3	12.3	10.7	9.6	8.6	7.8	7.2	6.7
579	7.4	6.9	19.2	15.8	13.4	11.7	10.4	9.3	8.5	7.8	7.2	6.7
580	7.8	7.2	19	15.8	13.5	11.9	10.6	9.5	8.7	8	7.4	6.9
581	8.3	7.7	23.1	18.6	15.7	13.6	12	10.7	9.7	8.9	8.2	7.6
582	8.8	8.1	28.2	22	18.1	15.5	13.5	12	10.8	9.8	9	8.3
583	9.1	8.4	25.9	20.9	17.5	15.1	13.3	11.9	10.8	9.8	9	8.4
584	9.1	8.5	18.3	15.8	13.9	12.4	11.2	10.3	9.4	8.8	8.2	7.6
585	9.3	8.7	12.8	11.6	10.6	9.7	9	8.4	7.9	7.4	7	6.6
586	9.6	8.9	9.5	8.9	8.3	7.8	7.4	7	6.6	6.3	6	5.8
587	9.8	9.1	9.1	8.6	8	7.6	7.2	6.8	6.5	6.2	5.9	5.7
588	9.9	9.2	9	8.5	8	7.6	7.2	6.8	6.5	6.2	6	5.7
589	10	9.4	9	8.5	8	7.6	7.2	6.9	6.6	6.3	6	5.8
590	10.5	9.7	11.9	11	10.2	9.5	8.9	8.4	7.9	7.5	7.2	6.8
591	10.6	9.9	13	11.9	11	10.2	9.5	8.9	8.4	8	7.5	7.2
592	10.4	9.7	9.5	8.9	8.4	8	7.6	7.2	6.8	6.5	6.3	6
593	9.4	8.8	8.3	7.8	7.4	7.1	6.8	6.5	6.2	5.9	5.7	5.5
594	7.7	7.4	7	6.7	6.4	6.1	5.9	5.7	5.4	5.3	5.1	4.9
595	6.4	6	20.4	16.1	13.3	11.4	10	8.9	8	7.3	6.7	6.2
596	6.9	6.4	19.5	15.8	13.3	11.5	10.1	9.1	8.2	7.5	6.9	6.4
597	7.2	6.7	15.7	13.3	11.6	10.3	9.3	8.4	7.7	7.1	6.6	6.2
598	7.5	7	17.5	14.8	12.8	11.3	10.1	9.1	8.4	7.7	7.1	6.7
599	8	7.5	21.4	17.5	14.9	12.9	11.5	10.3	9.4	8.6	7.9	7.4
600	8.5	7.9	24.5	19.7	16.6	14.3	12.6	11.3	10.2	9.3	8.6	7.9
601	8.9	8.2	24.2	19.7	16.7	14.5	12.8	11.5	10.4	9.5	8.8	8.2
602	9.2	8.5	21.1	17.8	15.4	13.6	12.2	11	10.1	9.3	8.6	8
603	9.3	8.6	16	14.1	12.7	11.5	10.5	9.7	9	8.4	7.8	7.4
604	9.4	8.8	10.6	9.8	9.1	8.5	8	7.5	7.1	6.7	6.4	6.1
605	9.5	8.8	8.6	8.1	7.6	7.2	6.8	6.5	6.2	5.9	5.7	5.5
606	9.6	9	8.8	8.2	7.8	7.4	7	6.7	6.4	6.1	5.8	5.6
607	9.9	9.2	9	8.4	8	7.6	7.2	6.8	6.5	6.2	6	5.7
608	9.9	9.3	9.1	8.6	8.1	7.7	7.3	6.9	6.6	6.3	6	5.8
609	10.3	9.6	10	9.3	8.8	8.3	7.8	7.4	7	6.7	6.4	6.1
610	10.2	9.5	9.4	8.8	8.3	7.9	7.5	7.1	6.8	6.5	6.2	5.9
611	9.9	9.2	8.8	8.3	7.9	7.5	7.1	6.8	6.5	6.2	5.9	5.7
612	7.9	7.5	7.2	6.8	6.5	6.2	6	5.8	5.5	5.3	5.1	5
613	6.4	5.9	21	16.4	13.6	11.6	10.1	9	8.1	7.4	6.8	6.2
614	6.9	6.4	19.4	15.7	13.2	11.4	10.1	9	8.2	7.5	6.9	6.4
615	7.1	6.6	15.6	13.3	11.6	10.3	9.2	8.4	7.7	7.1	6.6	6.1
616	7.4	6.9	17.1	14.5	12.5	11.1	9.9	9	8.2	7.6	7	6.6
617	7.8	7.3	18.1	15.3	13.2	11.7	10.5	9.5	8.7	8	7.4	6.9
618	8.3	7.7	20.1	16.8	14.4	12.7	11.3	10.2	9.3	8.6	8	7.4
619	8.5	7.9	18.4	15.7	13.7	12.2	11	10	9.2	8.5	7.9	7.4
620	8.9	8.2	17.4	15.1	13.4	12	10.9	9.9	9.2	8.5	7.9	7.4
621	9.2	8.6	17.8	15.5	13.7	12.3	11.2	10.3	9.5	8.8	8.2	7.7
622	9.5	8.8	14	12.6	11.5	10.5	9.7	9	8.4	7.9	7.5	7.1
623	9.3	8.7	8.4	7.9	7.4	7	6.7	6.4	6.1	5.8	5.6	5.4
624	9.3	8.7	8.3	7.8	7.4	7	6.7	6.4	6.1	5.8	5.6	5.4
625	9.7	9.1	8.8	8.3	7.8	7.4	7	6.7	6.4	6.1	5.9	5.6
626	9.7	9.1	8.7	8.2	7.7	7.3	7	6.7	6.4	6.1	5.8	5.6
627	9.6	9	8.7	8.2	7.7	7.3	7	6.7	6.4	6.1	5.8	5.6
628	10	9.3	9.1	8.6	8.1	7.7	7.3	6.9	6.6	6.3	6.1	5.8
629	9.7	9.1	8.7	8.2	7.7	7.3	7	6.7	6.4	6.1	5.8	5.6
630	8.2	7.7	7.3	7	6.7	6.4	6.1	5.9	5.6	5.4	5.2	5
631	6.4	5.9	19.8	15.7	13	11.2	9.8	8.7	7.9	7.2	6.6	6.1
632	6.7	6.2	15.9	13.3	11.5	10.1	9	8.2	7.5	6.9	6.4	5.9
633	7	6.5	17.3	14.5	12.4	10.9	9.7	8.8	8	7.4	6.8	6.3
634	7.3	6.8	12.6	11.1	9.9	9	8.2	7.6	7	6.6	6.1	5.8
635	7.7	7.2	16.1	13.8	12.1	10.8	9.8	8.9	8.2	7.6	7.1	6.6
636	8.1	7.5	20.2	16.8	14.5	12.7	11.3	10.2	9.3	8.6	7.9	7.4
637	8.4	7.8	15.6	13.6	12.1	10.9	9.9	9.1	8.4	7.8	7.3	6.9
638	8.7	8.1	15.3	13.5	12.1	10.9	10	9.2	8.5	8	7.5	7
639	9.1	8.4	17.1	15	13.3	12	10.9	10	9.2	8.6	8	7.5
640	9.4	8.7	16.2	14.3	12.9	11.7	10.7	9.8	9.1	8.5	8	7.5
641	9.3	8.7	8.6	8.1	7.6	7.2	6.8	6.5	6.2	5.9	5.7	5.4
642	9	8.4	8.1	7.7	7.3	6.9	6.6	6.3	6	5.8	5.5	5.3
643	9.4	8.8	8.5	8	7.6	7.2	6.8	6.5	6.2	6	5.7	5.5
644	9.4	8.8	8.3	7.9	7.5	7.1	6.8	6.4	6.2	5.9	5.7	5.5
645	9	8.5	8	7.6	7.2	6.8	6.5	6.2	6	5.7	5.5	5.3
646	9.5	8.9	8.4	7.9	7.5	7.1	6.8	6.5	6.2	5.9	5.7	5.5
647	10	9.3	9.2	8.6	8.1	7.7	7.3	6.9	6.6	6.3	6.1	5.8
648	9.3	8.7	8.2	7.8	7.4	7	6.7	6.4	6.1	5.9	5.7	5.4
649	6.3	5.8	16.3	13.4	11.5	10	8.9	8	7.3	6.7	6.2	5.7
650	6.8	6.3	19.4	15.6	13.1	11.3	10	8.9	8.1	7.4	6.8	6.3
651	7	6.5	16.8	14	12.1	10.7	9.5	8.6	7.9	7.2	6.7	6.2
652	7.3	6.8	16.5	14	12.2	10.8	9.7	8.8	8	7.4	6.9	6.4
653	7.6	7	13.9	12.2	10.9	9.8	8.9	8.2	7.6	7.1	6.6	6.2
654	7.9	7.4	15.5	13.5	11.9	10.7	9.7	8.9	8.2	7.6	7.1	6.7
655	8.3	7.7	14.7	12.9	11.6	10.5	9.5	8.8	8.1	7.6	7.1	6.7
656	8.6	8	15.4	13.5	12.1	10.9	10	9.2	8.5	7.9	7.4	7
657	8.8	8.2	12.5	11.3	10.3	9.5	8.8	8.2	7.7	7.2	6.8	6.5
658	9.2	8.6	15.8	14	12.6	11.4	10.5	9.7	9	8.4	7.9	7.4
659	9.2	8.6	11.2	10.3	9.6	8.9	8.4	7.9	7.4	7	6.7	6.3
660	8.8	8.2	7.9	7.5	7.1	6.7	6.4	6.1	5.9	5.6	5.4	5.2
661	8.7	8.2	7.8	7.3	7	6.6	6.3	6.1	5.8	5.6	5.4	5.2
662	8.8	8.3	7.8	7.4	7	6.7	6.4	6.1	5.9	5.6	5.4	5.2
663	8.5	8	7.6	7.2	6.8	6.5	6.2	6	5.7	5.5	5.3	5.1
664	9	8.5	8	7.6	7.2	6.8	6.5	6.2	6	5.7	5.5	5.3
665	10	9.3	9.2	8.6	8.1	7.7	7.3	6.9	6.6	6.3	6.1	5.8
666	9.6	9	8.6	8.1	7.6	7.3	6.9	6.6	6.3	6	5.8	5.6
667	6.3	5.8	21.7	16.7	13.7	11.6	10.1	9	8.1	7.3	6.7	6.2
668	6.8	6.3	25	18.9	15.3	12.9	11.1	9.8	8.8	8	7.3	6.7
669	7.2	6.7	24.9	19.1	15.6	13.2	11.5	10.2	9.1	8.3	7.6	7
670	7.3	6.7	17.5	14.7	12.7	11.1	10	9	8.2	7.6	7	6.5
671	7.6	7	15.7	13.5	11.9	10.6	9.6	8.7	8	7.4	6.9	6.5
672	7.8	7.3	15	13.1	11.6	10.4	9.5	8.7	8	7.5	7	6.5
673	8.1	7.5	11.7	10.6	9.6	8.8	8.2	7.6	7.1	6.7	6.3	6
674	8.3	7.7	8.4	7.8	7.3	6.9	6.5	6.1	5.8	5.6	5.3	5.1
675	8.4	7.9	7.9	7.4	7	6.6	6.2	5.9	5.7	5.4	5.2	5
676	8.8	8.3	8.9	8.3	7.8	7.4	7	6.6	6.3	6	5.7	5.5
677	8.9	8.4	8.3	7.8	7.4	7	6.6	6.3	6	5.8	5.5	5.3
678	8.4	8	7.6	7.2	6.8	6.5	6.2	5.9	5.7	5.4	5.2	5
679	8	7.5	7.1	6.8	6.5	6.2	5.9	5.7	5.5	5.3	5.1	4.9
680	8.5	8	7.5	7.2	6.8	6.5	6.2	5.9	5.7	5.5	5.3	5.1
681	8	7.6	7.2	6.9	6.5	6.2	6	5.7	5.5	5.3	5.1	4.9
682	8.4	8	7.5	7.1	6.8	6.5	6.2	5.9	5.7	5.5	5.3	5.1
683	10	9.3	10.6	9.8	9.2	8.6	8.1	7.7	7.3	6.9	6.6	6.3
684	9.1	8.5	8	7.6	7.2	6.9	6.5	6.3	6	5.8	5.5	5.3
685	6.3	5.8	27.4	19.7	15.6	12.9	11.1	9.7	8.6	7.8	7.1	6.5
686	6.7	6.2	25.3	19	15.3	12.9	11.1	9.8	8.8	7.9	7.3	6.7
687	7.1	6.6	20.9	16.7	14	12	10.6	9.4	8.5	7.8	7.2	6.6
688	7.3	6.8	20.6	16.7	14.1	12.2	10.8	9.7	8.8	8	7.4	6.8
689	7.6	7	20	16.5	14.1	12.3	10.9	9.8	8.9	8.2	7.6	7
690	7.8	7.3	18.1	15.3	13.3	11.8	10.6	9.6	8.8	8.1	7.5	7
691	8.2	7.6	19	16.1	14	12.3	11.1	10	9.2	8.5	7.9	7.3
692	8.3	7.8	13.1	11.7	10.6	9.7	9	8.3	7.7	7.2	6.8	6.4
693	8.4	7.9	7.8	7.3	6.9	6.5	6.2	5.9	5.6	5.4	5.1	4.9
694	8.4	7.9	7.8	7.3	6.9	6.6	6.2	6	5.7	5.4	5.2	5
695	8.6	8.1	7.8	7.4	7	6.6	6.3	6	5.7	5.5	5.3	5.1
696	7.9	7.4	7.1	6.7	6.4	6.1	5.8	5.6	5.4	5.2	5	4.8
697	6	5.8	5.5	5.3	5.1	4.9	4.8	4.6	4.5	4.3	4.2	4.1
698	6.6	6.3	6	5.8	5.5	5.3	5.1	4.9	4.8	4.6	4.5	4.3
699	6.9	6.5	6.2	6	5.7	5.5	5.3	5.1	4.9	4.8	4.6	4.5
700	8.4	7.9	7.5	7.1	6.8	6.5	6.2	5.9	5.7	5.5	5.3	5.1
701	10.1	9.4	12.2	11.2	10.3	9.6	9	8.5	8	7.6	7.2	6.8
702	9.1	8.6	8.1	7.7	7.3	6.9	6.6	6.3	6	5.8	5.6	5.3
703	8.7	8.2	7.7	7.3	7	6.7	6.4	6.1	5.8	5.6	5.4	5.2
704	9.6	9	8.7	8.2	7.7	7.3	7	6.7	6.4	6.1	5.8	5.6
705	9.2	8.7	8.2	7.7	7.3	7	6.7	6.4	6.1	5.8	5.6	5.4
706	8.4	7.9	7.5	7.2	6.8	6.5	6.2	6	5.7	5.5	5.3	5.1
707	5.3	5.1	4.9	4.8	4.6	4.5	4.3	4.2	4.1	4	3.9	3.8
708	3.8	3.7	3.6	3.5	3.4	3.3	3.3	3.2	3.1	3.1	3	2.9
709	6.3	5.8	32.4	21.9	16.8	13.7	11.6	10.1	8.9	8	7.3	6.7
710	6.7	6.2	30.3	21.5	16.8	13.9	11.8	10.3	9.2	8.3	7.5	6.9
711	7.1	6.6	25.8	19.5	15.8	13.3	11.6	10.2	9.1	8.3	7.6	7
712	7.5	6.9	22.4	17.8	14.8	12.7	11.2	10	9	8.2	7.5	7
713	7.7	7.2	24.1	19	15.8	13.5	11.9	10.6	9.5	8.7	8	7.4
714	7.9	7.3	21.8	17.8	15.1	13.1	11.6	10.4	9.5	8.7	8	7.4
715	8.2	7.6	19	16.1	13.9	12.3	11	10	9.1	8.4	7.8	7.3
716	8.4	7.8	15.4	13.5	12.1	10.9	9.9	9.1	8.4	7.9	7.3	6.9
717	8.6	8	10.9	9.9	9.2	8.5	7.9	7.4	7	6.6	6.3	6
718	8.8	8.2	10.3	9.5	8.8	8.2	7.7	7.3	6.9	6.5	6.2	5.9
719	8.9	8.3	10.6	9.8	9.1	8.5	7.9	7.5	7.1	6.7	6.4	6.1
720	8.9	8.3	8.3	7.8	7.4	7	6.6	6.3	6	5.8	5.5	5.3
721	8	7.5	7.1	6.8	6.5	6.2	5.9	5.7	5.4	5.2	5	4.9
722	4.8	4.6	4.5	4.4	4.2	4.1	4	3.9	3.8	3.7	3.6	3.5
723	1	1	1	1	1	1	1	1	1	0.9	0.9	0.9
724	7.8	7.4	7	6.7	6.4	6.1	5.8	5.6	5.4	5.2	5	4.8
725	10.2	9.5	18.3	16.1	14.4	13	11.9	11	10.2	9.5	8.9	8.3
726	9.9	9.2	10.6	9.9	9.2	8.7	8.2	7.7	7.3	6.9	6.6	6.3
727	9	8.4	8	7.6	7.2	6.9	6.6	6.3	6	5.8	5.5	5.3
728	9.2	8.6	8.2	7.7	7.3	7	6.7	6.4	6.1	5.8	5.6	5.4
729	8.7	8.2	7.8	7.4	7	6.7	6.4	6.1	5.9	5.7	5.4	5.2
730	8.3	7.8	7.4	7.1	6.7	6.4	6.2	5.9	5.7	5.5	5.3	5.1
731	5.3	5.1	4.9	4.7	4.6	4.5	4.3	4.2	4.1	4	3.9	3.8
732	2.8	2.7	2.7	2.6	2.6	2.5	2.5	2.4	2.4	2.4	2.3	2.3
733	6.3	5.8	30.7	21.1	16.3	13.4	11.4	9.9	8.8	7.9	7.2	6.6
734	6.7	6.2	29.3	20.9	16.5	13.6	11.6	10.2	9.1	8.2	7.4	6.8
735	7.1	6.6	29.9	21.6	17.1	14.2	12.2	10.7	9.5	8.6	7.8	7.2
736	7.5	6.9	29.2	21.6	17.3	14.5	12.5	11	9.8	8.8	8.1	7.4
737	7.8	7.2	24.2	19.1	15.8	13.5	11.9	10.6	9.5	8.7	8	7.4
738	8	7.4	21.8	17.8	15.1	13.1	11.6	10.4	9.4	8.6	8	7.4
739	8.2	7.6	21	17.4	14.9	13	11.6	10.4	9.5	8.7	8.1	7.5
740	8.4	7.9	19.1	16.2	14.1	12.5	11.2	10.2	9.3	8.6	8	7.5
741	8.7	8.1	17.1	14.9	13.1	11.8	10.7	9.8	9	8.4	7.8	7.3
742	8.9	8.3	13	11.7	10.7	9.8	9.1	8.5	7.9	7.4	7	6.6
743	9.2	8.5	11.3	10.4	9.6	8.9	8.3	7.8	7.4	7	6.6	6.3
744	9.3	8.6	9.8	9.1	8.5	8	7.5	7.1	6.8	6.4	6.1	5.9
745	8.2	7.8	7.4	7	6.6	6.3	6	5.8	5.6	5.3	5.1	4.9
746	5.7	5.5	5.3	5.1	4.9	4.7	4.6	4.4	4.3	4.1	4	3.9
747	0.9	0.9	0.9	0.9	0.9	0.9	0.9	0.9	0.9	0.9	0.9	0.9
748	4.1	4	3.9	3.8	3.7	3.6	3.5	3.4	3.4	3.3	3.2	3.1
749	9.6	8.9	8.8	8.3	7.8	7.4	7	6.7	6.4	6.1	5.8	5.6
750	9.7	9	9	8.4	8	7.5	7.1	6.8	6.5	6.2	5.9	5.7
751	9.2	8.6	8.2	7.8	7.4	7	6.7	6.4	6.1	5.8	5.6	5.4
752	9.2	8.6	8.1	7.7	7.3	6.9	6.6	6.3	6.1	5.8	5.6	5.4
753	7.9	7.5	7.1	6.8	6.5	6.2	5.9	5.7	5.5	5.3	5.1	4.9
754	7.7	7.3	7	6.6	6.3	6.1	5.8	5.6	5.4	5.2	5	4.9
755	1.5	1.5	1.5	1.5	1.5	1.5	1.4	1.4	1.4	1.4	1.4	1.4
756	1	1	1	1	1	0.9	0.9	0.9	0.9	0.9	0.9	0.9
757	6.2	5.7	24.9	18.4	14.7	12.3	10.5	9.3	8.3	7.5	6.8	6.3
758	6.6	6.1	22.3	17.2	14.1	12	10.4	9.3	8.3	7.6	6.9	6.4
759	7	6.5	27.3	20.3	16.2	13.6	11.7	10.3	9.2	8.3	7.6	7
760	7.4	6.9	30.8	22.4	17.7	14.7	12.6	11.1	9.9	8.9	8.1	7.5
761	7.8	7.2	26.4	20.4	16.6	14.1	12.3	10.9	9.8	8.9	8.1	7.5
762	8.1	7.5	23.9	19.1	15.9	13.7	12	10.7	9.7	8.9	8.1	7.5
763	8.4	7.8	22.9	18.7	15.8	13.7	12.1	10.8	9.8	9	8.3	7.7
764	8.7	8.1	23.9	19.4	16.4	14.2	12.6	11.3	10.2	9.4	8.6	8
765	8.9	8.2	20.4	17.2	14.9	13.2	11.8	10.7	9.8	9	8.4	7.8
766	9	8.4	18	15.6	13.8	12.3	11.2	10.2	9.4	8.7	8.2	7.6
767	9.3	8.7	18.4	16	14.1	12.7	11.5	10.5	9.7	9	8.4	7.9
768	9.4	8.8	13.1	11.9	10.9	10.1	9.3	8.7	8.2	7.7	7.3	6.9
769	8.8	8.3	8.1	7.6	7.2	6.8	6.5	6.2	5.9	5.7	5.5	5.2
770	7.9	7.4	7.1	6.7	6.4	6.1	5.8	5.6	5.4	5.2	5	4.8
771	7.2	6.8	6.5	6.2	5.9	5.7	5.4	5.2	5	4.9	4.7	4.5
772	7.2	6.8	6.5	6.2	5.9	5.7	5.5	5.2	5.1	4.9	4.7	4.6
773	7.3	6.9	6.6	6.3	6	5.8	5.5	5.3	5.1	5	4.8	4.6
774	8.9	8.4	8.1	7.6	7.2	6.9	6.6	6.3	6	5.7	5.5	5.3
775	9.3	8.7	8.4	7.9	7.5	7.1	6.8	6.5	6.2	5.9	5.7	5.5
776	9.4	8.8	8.4	7.9	7.5	7.1	6.8	6.4	6.2	5.9	5.7	5.5
777	7.4	7	6.7	6.4	6.1	5.8	5.6	5.4	5.2	5	4.9	4.7
778	5.6	5.4	5.2	5	4.9	4.7	4.6	4.4	4.3	4.2	4.1	3.9
779	1	1	1	1	1	0.9	0.9	0.9	0.9	0.9	0.9	0.9
780	1	1	1	1	0.9	0.9	0.9	0.9	0.9	0.9	0.9	0.9
781	6.1	5.7	25.2	18.5	14.7	12.3	10.5	9.3	8.3	7.5	6.8	6.3
782	6.5	6	17.4	14.2	12	10.5	9.3	8.3	7.5	6.9	6.4	5.9
783	6.9	6.4	23.8	18.3	15	12.7	11	9.8	8.8	8	7.3	6.7
784	7.4	6.8	29.7	21.8	17.3	14.4	12.4	10.9	9.7	8.8	8	7.4
785	7.8	7.2	26.6	20.4	16.6	14.1	12.2	10.8	9.7	8.8	8.1	7.5
786	8	7.4	22.6	18.2	15.3	13.2	11.7	10.4	9.5	8.6	8	7.4
787	8.4	7.8	21.9	17.9	15.2	13.3	11.7	10.6	9.6	8.8	8.1	7.5
788	8.7	8	21	17.5	15	13.2	11.7	10.6	9.7	8.9	8.2	7.7
789	8.9	8.3	20.7	17.4	15	13.3	11.9	10.7	9.8	9	8.4	7.8
790	9.1	8.4	17.4	15.2	13.4	12	10.9	10	9.2	8.6	8	7.5
791	9.3	8.6	19	16.4	14.5	12.9	11.7	10.7	9.8	9.1	8.5	7.9
792	9.4	8.7	14.2	12.8	11.6	10.6	9.8	9.1	8.5	8	7.5	7.1
793	9.2	8.6	8.6	8	7.6	7.2	6.8	6.5	6.2	5.9	5.7	5.4
794	8.8	8.2	7.9	7.5	7.1	6.7	6.4	6.1	5.8	5.6	5.4	5.2
795	7.2	6.8	6.5	6.2	5.9	5.7	5.4	5.2	5	4.9	4.7	4.5
796	5.4	5.2	5	4.8	4.7	4.5	4.4	4.2	4.1	4	3.9	3.8
797	7.3	6.9	6.6	6.3	6	5.8	5.5	5.3	5.1	4.9	4.8	4.6
798	5.6	5.4	5.2	5	4.8	4.7	4.5	4.4	4.2	4.1	4	3.9
799	3.7	3.6	3.5	3.4	3.3	3.3	3.2	3.1	3.1	3	2.9	2.9
800	7.1	6.8	6.5	6.2	5.9	5.7	5.5	5.3	5.1	4.9	4.7	4.6
801	7.2	6.9	6.5	6.3	6	5.8	5.5	5.3	5.1	5	4.8	4.6
802	4	3.9	3.8	3.7	3.6	3.5	3.4	3.3	3.3	3.2	3.1	3
803	1	1	1	1	1	1	0.9	0.9	0.9	0.9	0.9	0.9
804	1	1	1	1	1	1	0.9	0.9	0.9	0.9	0.9	0.9
805	6.1	5.6	18.4	14.7	12.2	10.5	9.2	8.2	7.4	6.8	6.2	5.8
806	6.4	5.9	10.5	9.3	8.3	7.6	6.9	6.4	5.9	5.5	5.2	4.9
807	6.8	6.3	13.7	11.8	10.3	9.2	8.3	7.6	7	6.5	6	5.6
808	7.2	6.7	15.5	13.1	11.4	10.1	9.1	8.3	7.6	7	6.5	6.1
809	7.7	7.1	21.6	17.4	14.6	12.6	11.1	9.9	9	8.2	7.6	7
810	7.9	7.3	18.6	15.6	13.4	11.8	10.5	9.5	8.7	8	7.4	6.9
811	8.3	7.7	20.4	16.9	14.5	12.7	11.3	10.2	9.3	8.5	7.9	7.3
812	8.6	8	19.8	16.6	14.4	12.7	11.3	10.3	9.4	8.6	8	7.5
813	8.7	8.1	14.7	13	11.7	10.6	9.7	8.9	8.3	7.7	7.2	6.8
814	8.9	8.3	14.5	12.9	11.6	10.6	9.7	9	8.3	7.8	7.3	6.9
815	9.1	8.5	11.9	10.8	10	9.2	8.6	8	7.5	7.1	6.7	6.4
816	9.3	8.6	13.5	12.2	11.1	10.2	9.5	8.8	8.2	7.7	7.3	6.9
817	9.3	8.7	9.1	8.5	8	7.5	7.1	6.8	6.4	6.1	5.9	5.6
818	8.6	8.1	7.7	7.3	6.9	6.6	6.3	6	5.7	5.5	5.3	5.1
819	6.3	6	5.7	5.5	5.3	5.1	4.9	4.7	4.6	4.4	4.3	4.2
820	5.3	5.1	4.9	4.8	4.6	4.4	4.3	4.2	4	3.9	3.8	3.7
821	7.6	7.2	6.8	6.5	6.2	5.9	5.7	5.5	5.3	5.1	4.9	4.7
822	7.6	7.2	6.9	6.5	6.2	6	5.7	5.5	5.3	5.1	4.9	4.7
823	2.9	2.8	2.7	2.7	2.6	2.6	2.5	2.5	2.5	2.4	2.4	2.3
824	1.1	1.1	1.1	1.1	1.1	1	1	1	1	1	1	1
825	1	1	1	1	1	0.9	0.9	0.9	0.9	0.9	0.9	0.9
826	2.9	2.8	2.8	2.7	2.7	2.6	2.6	2.5	2.5	2.4	2.4	2.3
827	3.1	3	3	2.9	2.9	2.8	2.7	2.7	2.6	2.6	2.6	2.5
828	1	1	1	1	1	1	1	0.9	0.9	0.9	0.9	0.9
829	6.1	5.7	17.4	14	11.8	10.2	9	8.1	7.3	6.7	6.1	5.7
830	6.5	6	15.1	12.7	10.9	9.6	8.6	7.8	7.1	6.5	6.1	5.6
831	6.9	6.4	19.5	15.7	13.2	11.4	10.1	9	8.1	7.4	6.8	6.3
832	7.3	6.7	13.7	11.9	10.5	9.4	8.5	7.8	7.2	6.6	6.2	5.8
833	7.5	7	13.6	11.9	10.5	9.5	8.6	7.9	7.3	6.8	6.3	5.9
834	7.9	7.3	15	13	11.4	10.2	9.3	8.5	7.8	7.3	6.8	6.3
835	8.2	7.6	15.3	13.3	11.7	10.5	9.6	8.7	8.1	7.5	7	6.6
836	8.4	7.8	14.5	12.8	11.4	10.3	9.4	8.6	8	7.5	7	6.6
837	8.5	7.9	11.7	10.6	9.7	8.9	8.2	7.7	7.2	6.8	6.4	6
838	8.7	8.1	12.8	11.5	10.5	9.6	8.9	8.2	7.7	7.2	6.8	6.4
839	8.5	8	7.8	7.4	7	6.6	6.2	5.9	5.7	5.4	5.2	5
840	8.6	8.1	7.8	7.3	6.9	6.6	6.2	5.9	5.7	5.4	5.2	5
841	8.5	8	7.7	7.3	6.9	6.5	6.2	5.9	5.7	5.5	5.2	5
842	7.4	7	6.7	6.3	6.1	5.8	5.5	5.3	5.1	4.9	4.7	4.6
843	5.5	5.3	5.1	4.9	4.7	4.5	4.4	4.3	4.1	4	3.9	3.8
844	4.4	4.3	4.2	4	3.9	3.8	3.7	3.6	3.5	3.4	3.3	3.3
845	5.6	5.4	5.2	5	4.8	4.7	4.5	4.4	4.2	4.1	4	3.9
846	5.8	5.6	5.4	5.2	5	4.8	4.6	4.5	4.3	4.2	4.1	4
847	6.5	6.2	5.9	5.7	5.4	5.2	5	4.9	4.7	4.5	4.4	4.3
848	3.3	3.2	3.1	3.1	3	2.9	2.9	2.8	2.8	2.7	2.7	2.6
849	1.2	1.2	1.2	1.2	1.2	1.2	1.2	1.1	1.1	1.1	1.1	1.1
850	3.2	3.1	3.1	3	3	2.9	2.8	2.8	2.7	2.7	2.6	2.6
851	5.7	5.5	5.3	5.1	4.9	4.8	4.6	4.5	4.3	4.2	4.1	4
852	1.2	1.2	1.2	1.2	1.2	1.2	1.2	1.2	1.1	1.1	1.1	1.1
853	6.3	5.9	16.1	13.3	11.3	9.9	8.8	7.9	7.2	6.6	6.1	5.6
854	6.7	6.2	14.7	12.4	10.8	9.5	8.5	7.7	7.1	6.5	6.1	5.7
855	7	6.5	13.5	11.6	10.2	9.1	8.3	7.6	7	6.4	6	5.6
856	7.3	6.8	10.2	9.1	8.3	7.6	7	6.5	6.1	5.7	5.4	5.1
857	7.6	7.1	10.3	9.3	8.5	7.8	7.2	6.7	6.2	5.9	5.5	5.2
858	7.8	7.2	8.3	7.7	7.2	6.7	6.3	5.9	5.6	5.3	5	4.8
859	8.1	7.5	10.4	9.4	8.7	8	7.4	6.9	6.5	6.1	5.8	5.5
860	8.3	7.7	10.4	9.5	8.7	8	7.5	7	6.6	6.2	5.9	5.6
861	8.3	7.8	7.8	7.3	6.8	6.4	6.1	5.8	5.5	5.2	5	4.8
862	8.5	7.9	7.7	7.2	6.8	6.4	6.1	5.8	5.5	5.3	5	4.8
863	8.6	8	7.8	7.4	6.9	6.6	6.2	5.9	5.6	5.4	5.2	5
864	8.7	8.1	7.8	7.3	6.9	6.5	6.2	5.9	5.7	5.4	5.2	5
865	8.3	7.8	7.3	6.9	6.6	6.2	6	5.7	5.5	5.2	5	4.8
866	7.5	7.1	6.7	6.4	6.1	5.8	5.6	5.3	5.1	4.9	4.8	4.6
867	6.6	6.3	6	5.8	5.5	5.3	5.1	4.9	4.7	4.6	4.4	4.3
868	6.3	6	5.8	5.5	5.3	5.1	4.9	4.7	4.6	4.4	4.3	4.2
869	7.5	7.1	6.7	6.4	6.1	5.8	5.6	5.4	5.1	5	4.8	4.6
870	6.5	6.2	5.9	5.6	5.4	5.2	5	4.8	4.7	4.5	4.4	4.2
871	6.7	6.4	6.1	5.8	5.6	5.4	5.2	5	4.8	4.6	4.5	4.3
872	5.7	5.5	5.3	5.1	4.9	4.7	4.6	4.4	4.3	4.2	4	3.9
873	3	2.9	2.8	2.8	2.7	2.7	2.6	2.6	2.5	2.5	2.4	2.4
874	5.1	5	4.8	4.6	4.5	4.3	4.2	4.1	4	3.9	3.8	3.7
875	5.1	4.9	4.7	4.6	4.5	4.3	4.2	4.1	4	3.8	3.7	3.6
876	2.8	2.7	2.7	2.6	2.6	2.5	2.5	2.5	2.4	2.4	2.3	2.3
877	6.5	6	8.4	7.6	6.9	6.4	5.9	5.5	5.2	4.9	4.6	4.4
878	6.8	6.3	12.2	10.6	9.4	8.5	7.7	7.1	6.5	6.1	5.7	5.3
879	7.1	6.6	13.1	11.3	10	9	8.2	7.5	6.9	6.4	6	5.6
880	7.4	6.9	14.7	12.6	11.1	9.9	8.9	8.1	7.5	6.9	6.4	6
881	7.7	7.1	8.6	7.9	7.3	6.8	6.3	5.9	5.6	5.3	5	4.8
882	8	7.4	8.7	8	7.4	6.9	6.5	6.1	5.7	5.4	5.1	4.9
883	8.2	7.6	7.9	7.4	6.9	6.5	6.1	5.7	5.4	5.2	4.9	4.7
884	8.4	7.8	9.9	9.1	8.4	7.8	7.2	6.8	6.4	6	5.7	5.4
885	8.4	7.8	10.2	9.4	8.6	8	7.5	7	6.6	6.2	5.9	5.6
886	8.5	7.9	9.4	8.7	8.1	7.5	7.1	6.7	6.3	6	5.7	5.4
887	8.6	8	8	7.5	7	6.7	6.3	6	5.7	5.4	5.2	5
888	8.7	8.1	7.9	7.4	7	6.6	6.3	6	5.7	5.4	5.2	5
889	8.8	8.2	8.1	7.6	7.1	6.8	6.4	6.1	5.8	5.6	5.3	5.1
890	8.6	8	7.9	7.4	7	6.6	6.3	6	5.7	5.5	5.3	5.1
891	7.3	6.9	6.5	6.2	5.9	5.7	5.4	5.2	5	4.8	4.6	4.5
892	6.3	6	5.7	5.5	5.2	5	4.9	4.7	4.5	4.4	4.2	4.1
893	8.1	7.6	7.3	6.9	6.5	6.2	6	5.7	5.5	5.2	5	4.9
894	7.1	6.7	6.4	6.1	5.8	5.6	5.4	5.2	5	4.8	4.6	4.5
895	5.5	5.3	5.1	4.9	4.7	4.6	4.4	4.3	4.2	4	3.9	3.8
896	3.6	3.5	3.4	3.3	3.3	3.2	3.1	3	3	2.9	2.9	2.8
897	3.4	3.3	3.2	3.2	3.1	3	3	2.9	2.8	2.8	2.7	2.7
898	6.5	6.2	6.2	5.9	5.7	5.5	5.3	5.1	4.9	4.7	4.6	4.4
899	6.6	6.3	6.2	6	5.7	5.5	5.3	5.1	4.9	4.8	4.6	4.4
900	5.2	5	4.9	4.7	4.5	4.4	4.3	4.1	4	3.9	3.8	3.7
901	6.6	6.1	9.7	8.7	7.8	7.2	6.6	6.1	5.7	5.3	5	4.7
902	6.9	6.4	14.1	12.1	10.6	9.4	8.5	7.7	7.1	6.5	6.1	5.7
903	7.2	6.7	18.2	15	12.8	11.1	9.9	8.9	8.1	7.4	6.9	6.4
904	7.6	7	15.4	13.1	11.5	10.2	9.2	8.3	7.7	7.1	6.6	6.1
905	7.8	7.2	12.9	11.4	10.1	9.2	8.4	7.7	7.1	6.6	6.2	5.8
906	8.1	7.5	14.8	12.8	11.3	10.2	9.2	8.4	7.8	7.2	6.7	6.3
907	8.6	7.9	14.5	12.7	11.2	10.1	9.2	8.4	7.8	7.3	6.8	6.4
908	8.8	8.1	13.9	12.2	11	9.9	9.1	8.3	7.7	7.2	6.8	6.4
909	8.5	7.9	9.6	8.8	8.2	7.6	7.1	6.7	6.3	6	5.6	5.4
910	8.5	7.9	9.2	8.5	7.9	7.4	6.9	6.5	6.2	5.8	5.6	5.3
911	8.7	8.1	11.9	10.7	9.8	9.1	8.4	7.8	7.3	6.9	6.5	6.2
912	8.8	8.2	11	10.1	9.3	8.6	8	7.5	7.1	6.7	6.3	6
913	8.9	8.3	11.2	10.2	9.4	8.7	8.2	7.6	7.2	6.8	6.4	6.1
914	8.6	8	8	7.5	7	6.7	6.3	6	5.7	5.5	5.3	5
915	7.6	7.1	6.8	6.4	6.1	5.8	5.6	5.3	5.1	4.9	4.7	4.6
916	6.7	6.4	6.1	5.8	5.5	5.3	5.1	4.9	4.7	4.5	4.4	4.2
917	6.6	6.3	6	5.7	5.5	5.2	5	4.8	4.7	4.5	4.4	4.2
918	5.7	5.5	5.3	5.1	4.9	4.7	4.5	4.4	4.2	4.1	4	3.9
919	4.9	4.7	4.5	4.4	4.2	4.1	4	3.9	3.8	3.7	3.6	3.5
920	4.2	4.1	4	3.9	3.7	3.6	3.5	3.5	3.4	3.3	3.2	3.1
921	4.5	4.4	4.2	4.1	4	3.9	3.8	3.7	3.6	3.5	3.4	3.3
922	6.6	6.3	6.1	5.9	5.6	5.4	5.2	5	4.8	4.7	4.5	4.4
923	7.2	6.8	8.4	7.9	7.5	7.1	6.7	6.4	6.1	5.9	5.6	5.4
924	7.2	6.8	8.2	7.7	7.3	6.9	6.6	6.3	6	5.8	5.5	5.3
925	6.8	6.3	14.5	12.3	10.7	9.5	8.5	7.8	7.1	6.6	6.1	5.7
926	7.1	6.6	17.8	14.7	12.5	10.9	9.7	8.7	7.9	7.3	6.7	6.2
927	7.4	6.8	20.5	16.5	13.8	12	10.5	9.4	8.5	7.8	7.2	6.7
928	7.7	7.1	15	12.9	11.3	10.1	9.1	8.3	7.6	7	6.5	6.1
929	7.9	7.3	14.4	12.5	11	9.9	9	8.2	7.6	7	6.5	6.1
930	8.3	7.6	15.8	13.6	11.9	10.6	9.6	8.7	8	7.4	6.9	6.5
931	8.6	8	15.6	13.5	11.9	10.6	9.6	8.8	8.1	7.5	7	6.5
932	9	8.3	16.8	14.4	12.6	11.3	10.2	9.2	8.5	7.9	7.3	6.8
933	8.9	8.2	13.5	12	10.8	9.8	9	8.3	7.7	7.2	6.7	6.3
934	8.7	8.1	10.6	9.6	8.9	8.2	7.6	7.2	6.7	6.3	6	5.7
935	8.9	8.2	14.2	12.6	11.3	10.3	9.4	8.7	8.1	7.5	7.1	6.7
936	9.1	8.4	18.5	15.9	13.9	12.4	11.2	10.2	9.4	8.7	8.1	7.6
937	8.8	8.2	14.4	12.8	11.5	10.5	9.6	8.9	8.3	7.8	7.3	6.9
938	8.5	8	8	7.5	7	6.6	6.3	6	5.7	5.5	5.2	5
939	7.8	7.3	7	6.7	6.3	6	5.7	5.5	5.2	5	4.8	4.7
940	7.2	6.8	6.5	6.2	5.9	5.6	5.4	5.1	4.9	4.8	4.6	4.4
941	7.2	6.8	6.4	6.1	5.9	5.6	5.4	5.1	4.9	4.8	4.6	4.4
942	6.7	6.4	6.1	5.8	5.6	5.3	5.1	4.9	4.7	4.6	4.4	4.3
943	6.7	6.4	6.2	5.9	5.7	5.4	5.2	5	4.8	4.6	4.5	4.3
944	6.6	6.3	6	5.8	5.5	5.3	5.1	4.9	4.7	4.6	4.4	4.3
945	6.4	6.1	5.8	5.6	5.3	5.1	4.9	4.8	4.6	4.4	4.3	4.2
946	7.5	7.1	7.9	7.4	7	6.7	6.4	6.1	5.8	5.6	5.3	5.1
947	8	7.5	14	12.6	11.5	10.6	9.8	9.2	8.6	8.1	7.6	7.2
948	7.7	7.3	13.1	11.9	11	10.1	9.4	8.8	8.3	7.8	7.4	7
949	7	6.5	17	14.1	12.1	10.6	9.4	8.5	7.7	7.1	6.6	6.1
950	7.4	6.9	21.6	17.1	14.3	12.2	10.7	9.6	8.6	7.9	7.2	6.7
951	7.7	7.1	20.9	16.8	14.1	12.2	10.7	9.6	8.7	7.9	7.3	6.8
952	7.8	7.2	16.2	13.7	11.9	10.6	9.5	8.6	7.9	7.3	6.8	6.3
953	8.2	7.6	17.2	14.5	12.5	11.1	9.9	9	8.2	7.6	7	6.6
954	8.4	7.8	15.1	13	11.5	10.3	9.3	8.5	7.8	7.3	6.8	6.3
955	8.8	8.1	15.1	13.1	11.6	10.4	9.4	8.6	7.9	7.4	6.9	6.4
956	9	8.3	15	13.1	11.6	10.4	9.5	8.7	8	7.4	6.9	6.5
957	9.2	8.5	13.2	11.7	10.5	9.6	8.8	8.1	7.5	7	6.6	6.2
958	9.1	8.4	14.8	13	11.6	10.5	9.5	8.8	8.1	7.6	7.1	6.6
959	9.4	8.7	19.2	16.3	14.1	12.5	11.2	10.2	9.3	8.6	8	7.5
960	9.2	8.5	19.3	16.4	14.3	12.6	11.4	10.3	9.5	8.7	8.1	7.6
961	8.8	8.2	15.1	13.3	11.9	10.8	9.9	9.1	8.4	7.9	7.4	6.9
962	8.4	7.9	8.8	8.2	7.6	7.2	6.8	6.4	6.1	5.8	5.5	5.3
963	8.1	7.6	7.4	7	6.6	6.3	5.9	5.7	5.4	5.2	5	4.8
964	7.6	7.1	6.7	6.4	6.1	5.8	5.5	5.3	5.1	4.9	4.7	4.5
965	7.6	7.2	6.9	6.6	6.2	5.9	5.7	5.4	5.2	5	4.8	4.6
966	7.3	6.9	6.8	6.4	6.1	5.8	5.6	5.3	5.1	4.9	4.7	4.6
967	7	6.6	6.4	6.1	5.8	5.6	5.3	5.1	4.9	4.7	4.6	4.4
968	6.5	6.1	5.9	5.6	5.4	5.2	5	4.8	4.6	4.5	4.3	4.2
969	6.1	5.8	5.6	5.3	5.1	4.9	4.8	4.6	4.4	4.3	4.2	4
970	6.5	6.2	5.9	5.7	5.4	5.2	5	4.8	4.7	4.5	4.4	4.2
971	7.6	7.2	9.8	9.1	8.5	8	7.5	7.1	6.8	6.4	6.2	5.9
972	7.3	6.9	10.5	9.7	9.1	8.5	8	7.5	7.1	6.8	6.5	6.2
973	8.7	8	17.2	14.6	12.7	11.3	10.1	9.2	8.4	7.8	7.2	6.8
974	8.8	8.1	13.6	12	10.7	9.7	8.9	8.2	7.6	7.1	6.6	6.2
975	9.1	8.4	17.2	14.7	12.9	11.4	10.3	9.4	8.6	8	7.4	6.9
976	9.5	8.7	17.8	15.2	13.3	11.8	10.6	9.6	8.8	8.2	7.6	7.1
977	9.6	8.8	21.7	17.9	15.3	13.4	11.9	10.7	9.8	9	8.3	7.7
978	8.9	8.2	16.1	14	12.4	11.1	10.1	9.3	8.6	8	7.4	7
979	8.6	8	12.1	10.9	9.9	9.1	8.5	7.9	7.4	6.9	6.5	6.2
980	8.5	7.9	9.6	8.8	8.2	7.7	7.2	6.8	6.4	6.1	5.8	5.5
981	8.2	7.7	7.6	7.2	6.7	6.4	6.1	5.8	5.5	5.2	5	4.8
982	7.9	7.4	7.2	6.8	6.4	6.1	5.8	5.5	5.3	5.1	4.9	4.7
983	7.9	7.4	7.4	6.9	6.6	6.2	5.9	5.6	5.4	5.2	5	4.8
984	7.5	7	6.8	6.4	6.1	5.8	5.6	5.3	5.1	4.9	4.7	4.5
985	7	6.6	6.4	6.1	5.8	5.5	5.3	5.1	4.9	4.7	4.5	4.4
986	6.4	6.1	5.8	5.5	5.3	5.1	4.9	4.7	4.5	4.4	4.2	4.1
987	6	5.7	5.5	5.2	5	4.8	4.7	4.5	4.4	4.2	4.1	4
988	6.2	5.9	5.6	5.4	5.2	5	4.8	4.6	4.5	4.3	4.2	4.1
989	6.6	6.2	6.1	5.8	5.6	5.3	5.1	4.9	4.8	4.6	4.4	4.3
990	7.2	6.8	8.9	8.3	7.8	7.4	7	6.6	6.3	6	5.8	5.5
991	8.6	8	19.7	16.3	14	12.2	10.9	9.8	8.9	8.2	7.6	7.1
992	8.8	8.1	16.5	14.1	12.4	11	9.9	9.1	8.3	7.7	7.2	6.7
993	9.1	8.3	20.1	16.7	14.3	12.6	11.2	10.1	9.2	8.4	7.8	7.3
994	9.3	8.6	24.6	19.7	16.4	14.2	12.5	11.1	10.1	9.2	8.4	7.8
995	9.5	8.8	24.5	19.7	16.5	14.2	12.5	11.2	10.1	9.3	8.5	7.9
996	9	8.3	18.9	16	13.9	12.3	11	10	9.2	8.5	7.9	7.3
997	8.6	8	17.3	14.9	13.1	11.7	10.6	9.6	8.9	8.2	7.7	7.2
998	8.4	7.8	11.8	10.6	9.7	8.9	8.3	7.7	7.2	6.8	6.4	6.1
999	8.3	7.8	12.6	11.4	10.3	9.5	8.7	8.1	7.6	7.1	6.7	6.3
1000	8.2	7.7	10.4	9.6	8.8	8.2	7.7	7.2	6.8	6.4	6.1	5.8
1001	8.1	7.6	8.6	8	7.5	7.1	6.7	6.3	6	5.7	5.5	5.2
1002	7.7	7.2	7.1	6.7	6.4	6.1	5.8	5.5	5.3	5	4.8	4.7
1003	7.3	6.9	6.7	6.3	6	5.8	5.5	5.3	5	4.8	4.7	4.5
1004	6.5	6.2	5.9	5.7	5.4	5.2	5	4.8	4.6	4.5	4.3	4.2
1005	6.1	5.8	5.6	5.3	5.1	4.9	4.7	4.6	4.4	4.3	4.1	4
1006	5.8	5.5	5.3	5.1	4.9	4.7	4.6	4.4	4.3	4.1	4	3.9
1007	5.9	5.7	5.4	5.2	5	4.8	4.6	4.5	4.3	4.2	4.1	3.9
1008	6.8	6.5	6.7	6.4	6.1	5.8	5.6	5.3	5.1	4.9	4.8	4.6
1009	8.8	8.1	22.4	18.1	15.2	13.1	11.6	10.4	9.4	8.6	7.9	7.3
1010	8.8	8.1	21	17.2	14.6	12.7	11.3	10.2	9.2	8.5	7.8	7.3
1011	9	8.3	25	19.8	16.4	14.1	12.4	11	9.9	9.1	8.3	7.7
1012	9.3	8.6	28.9	22.2	18.1	15.3	13.3	11.8	10.5	9.6	8.8	8.1
1013	9.4	8.7	28.4	22	18	15.3	13.3	11.8	10.6	9.6	8.8	8.1
1014	9.4	8.6	23.2	18.9	15.9	13.8	12.2	10.9	9.9	9.1	8.3	7.7
1015	8.8	8.2	19.2	16.2	14	12.4	11.1	10.1	9.2	8.5	7.9	7.3
1016	8.3	7.7	13.6	12.1	10.9	9.9	9.1	8.4	7.8	7.3	6.8	6.4
1017	8.3	7.7	13.2	11.8	10.7	9.7	9	8.3	7.7	7.2	6.8	6.4
1018	8.3	7.7	13	11.7	10.6	9.7	8.9	8.3	7.7	7.2	6.8	6.4
1019	8.1	7.6	10.2	9.3	8.7	8	7.5	7.1	6.7	6.3	6	5.7
1020	7.9	7.4	8.4	7.8	7.3	6.9	6.5	6.2	5.9	5.6	5.3	5.1
1021	7.6	7.1	7	6.7	6.3	6	5.7	5.5	5.2	5	4.8	4.6
1022	7.1	6.7	6.5	6.2	5.9	5.6	5.4	5.2	5	4.8	4.6	4.4
1023	6.5	6.2	5.9	5.6	5.4	5.2	5	4.8	4.6	4.4	4.3	4.2
1024	6.1	5.8	5.5	5.3	5.1	4.9	4.7	4.5	4.4	4.2	4.1	4
1025	5.6	5.3	5.1	4.9	4.7	4.6	4.4	4.3	4.1	4	3.9	3.8
1026	6.4	6.1	5.9	5.6	5.4	5.2	5	4.8	4.6	4.5	4.3	4.2
1027	8.8	8.1	28.4	21.6	17.5	14.8	12.9	11.4	10.2	9.2	8.5	7.8
1028	8.9	8.2	27.4	21.1	17.2	14.6	12.7	11.3	10.1	9.2	8.4	7.8
1029	9.1	8.3	31.3	23.3	18.7	15.7	13.5	11.9	10.6	9.6	8.8	8.1
1030	9.1	8.4	32.4	23.9	19.1	16	13.8	12.1	10.8	9.8	8.9	8.2
1031	9.3	8.5	29.2	22.3	18.1	15.3	13.3	11.7	10.5	9.5	8.7	8.1
1032	9.2	8.5	25.2	20	16.6	14.3	12.5	11.2	10.1	9.2	8.4	7.8
1033	8.6	8	19.9	16.6	14.3	12.5	11.2	10.1	9.2	8.5	7.9	7.3
1034	8.4	7.8	16	13.9	12.3	11	10	9.1	8.4	7.8	7.3	6.8
1035	8.3	7.7	16	13.9	12.3	11	10	9.2	8.5	7.9	7.3	6.9
1036	8.2	7.6	14.2	12.6	11.3	10.2	9.4	8.6	8	7.5	7	6.6
1037	8	7.5	11	10	9.2	8.5	7.9	7.4	7	6.6	6.2	5.9
1038	8	7.4	7.5	7.1	6.7	6.3	6	5.7	5.4	5.2	5	4.8
1039	7.6	7.2	7.1	6.7	6.3	6	5.7	5.5	5.2	5	4.8	4.6
1040	7.4	7	6.7	6.3	6	5.7	5.5	5.2	5	4.8	4.6	4.5
1041	6.9	6.5	6.2	5.9	5.6	5.4	5.2	5	4.8	4.6	4.4	4.3
1042	6.5	6.2	5.9	5.6	5.4	5.1	4.9	4.8	4.6	4.4	4.3	4.1
1043	6	5.7	5.5	5.2	5	4.8	4.7	4.5	4.3	4.2	4.1	3.9
1044	6.4	6.1	5.8	5.5	5.3	5.1	4.9	4.7	4.6	4.4	4.3	4.1
1045	9.3	8.5	36.6	25.7	20	16.5	14.1	12.3	10.9	9.8	8.9	8.2
1046	9	8.2	34.7	24.9	19.6	16.2	13.9	12.1	10.8	9.7	8.9	8.1
1047	8.9	8.1	31.2	23.2	18.6	15.6	13.4	11.8	10.5	9.5	8.7	8
1048	8.8	8.1	28.2	21.5	17.6	14.9	12.9	11.4	10.2	9.3	8.5	7.8
1049	8.9	8.2	23.9	19	15.9	13.7	12	10.7	9.7	8.8	8.1	7.5
1050	8.8	8.1	22.3	18.1	15.2	13.2	11.7	10.4	9.5	8.7	8	7.4
1051	8.5	7.9	20.1	16.7	14.3	12.5	11.1	10	9.1	8.4	7.8	7.2
1052	8.3	7.7	18.3	15.5	13.4	11.9	10.7	9.7	8.9	8.2	7.6	7.1
1053	8.4	7.8	19.9	16.6	14.3	12.6	11.3	10.2	9.3	8.5	7.9	7.4
1054	8.1	7.5	14.7	12.9	11.5	10.4	9.5	8.7	8.1	7.5	7	6.6
1055	8	7.4	11.6	10.5	9.6	8.8	8.2	7.6	7.1	6.7	6.3	6
1056	7.8	7.3	7.3	6.8	6.4	6.1	5.8	5.5	5.3	5	4.8	4.6
1057	7.7	7.2	7.1	6.6	6.3	6	5.7	5.4	5.2	5	4.8	4.6
1058	7.7	7.2	7	6.6	6.3	6	5.7	5.4	5.2	5	4.8	4.6
1059	7.5	7.1	6.9	6.5	6.2	5.9	5.6	5.3	5.1	4.9	4.7	4.5
1060	7.1	6.7	6.4	6.1	5.8	5.5	5.3	5.1	4.9	4.7	4.5	4.3
1061	6.8	6.4	6.1	5.8	5.6	5.3	5.1	4.9	4.7	4.5	4.4	4.2
1062	6.8	6.4	6.1	5.8	5.6	5.3	5.1	4.9	4.7	4.6	4.4	4.3
1063	9	8.2	34.9	24.9	19.5	16.2	13.8	12.1	10.7	9.7	8.8	8.1
1064	8.8	8.1	32.1	23.5	18.7	15.6	13.4	11.8	10.5	9.5	8.7	8
1065	8.6	7.9	28.5	21.6	17.6	14.8	12.8	11.3	10.2	9.2	8.4	7.8
1066	8.6	7.9	28	21.4	17.4	14.7	12.7	11.3	10.1	9.2	8.4	7.7
1067	8.6	7.9	26.2	20.3	16.7	14.2	12.4	11	9.9	9	8.2	7.6
1068	8.6	8	26.2	20.4	16.7	14.2	12.4	11	9.9	9	8.3	7.6
1069	8.8	8.1	24	19.1	15.9	13.7	12	10.7	9.7	8.8	8.1	7.5
1070	8.5	7.9	22.3	18.1	15.3	13.3	11.7	10.5	9.5	8.7	8	7.5
1071	8.2	7.6	18.6	15.7	13.6	12	10.7	9.7	8.9	8.2	7.6	7.1
1072	8	7.4	15.4	13.4	11.9	10.7	9.7	8.9	8.2	7.6	7.1	6.7
1073	7.9	7.4	11.7	10.6	9.6	8.9	8.2	7.6	7.1	6.7	6.3	6
1074	7.8	7.3	7.2	6.8	6.4	6	5.7	5.5	5.2	5	4.8	4.6
1075	7.7	7.2	7.1	6.7	6.3	6	5.7	5.4	5.2	5	4.7	4.6
1076	7.6	7.1	6.9	6.5	6.2	5.9	5.6	5.3	5.1	4.9	4.7	4.5
1077	7.4	7	6.7	6.3	6	5.7	5.4	5.2	5	4.8	4.6	4.4
1078	7.2	6.8	6.5	6.1	5.8	5.6	5.3	5.1	4.9	4.7	4.5	4.4
1079	6.8	6.5	6.1	5.8	5.6	5.3	5.1	4.9	4.7	4.6	4.4	4.2
1080	6.8	6.5	6.2	5.9	5.6	5.4	5.2	5	4.8	4.6	4.4	4.3
1081	9.1	8.3	33.8	24.5	19.4	16.1	13.8	12.1	10.8	9.7	8.9	8.1
1082	8.9	8.2	30.9	23	18.4	15.5	13.3	11.7	10.5	9.5	8.7	8
1083	8.8	8.1	32.5	23.8	18.9	15.8	13.6	11.9	10.6	9.6	8.7	8
1084	8.7	8	30.4	22.7	18.2	15.3	13.2	11.6	10.4	9.4	8.6	7.9
1085	8.6	7.9	28	21.4	17.4	14.7	12.8	11.3	10.1	9.2	8.4	7.7
1086	8.6	7.9	24.8	19.5	16.1	13.8	12.1	10.8	9.7	8.8	8.1	7.5
1087	8.4	7.8	21.2	17.3	14.7	12.7	11.3	10.1	9.2	8.4	7.8	7.2
1088	8.2	7.6	19.6	16.3	14	12.3	10.9	9.9	9	8.3	7.7	7.1
1089	8.2	7.6	17.8	15.1	13.1	11.6	10.5	9.5	8.7	8	7.5	7
1090	8	7.4	15.6	13.5	12	10.7	9.7	8.9	8.2	7.6	7.1	6.7
1091	7.9	7.4	11.8	10.6	9.7	8.9	8.2	7.6	7.1	6.7	6.3	6
1092	7.9	7.4	7.6	7.1	6.7	6.3	6	5.7	5.4	5.1	4.9	4.7
1093	7.9	7.4	7.3	6.9	6.5	6.1	5.8	5.5	5.3	5	4.8	4.6
1094	7.9	7.4	7.2	6.8	6.4	6.1	5.8	5.5	5.3	5	4.8	4.6
1095	7.7	7.2	7	6.6	6.3	6	5.7	5.4	5.2	5	4.8	4.6
1096	7.4	7	6.6	6.3	6	5.7	5.4	5.2	5	4.8	4.6	4.4
1097	7.1	6.7	6.3	6	5.7	5.5	5.3	5	4.8	4.7	4.5	4.3
1098	7.7	7.2	7.1	6.7	6.3	6	5.7	5.5	5.3	5	4.9	4.7
1099	9.7	8.9	40.6	27.9	21.5	17.6	15	13	11.6	10.4	9.4	8.6
1100	9.3	8.5	34.9	25.2	19.9	16.6	14.2	12.4	11.1	10	9.1	8.4
1101	9.2	8.5	31.9	23.6	18.9	15.9	13.7	12	10.8	9.7	8.9	8.2
1102	9	8.2	28.5	21.8	17.8	15	13	11.5	10.3	9.4	8.6	7.9
1103	8.8	8.1	23.8	19	15.9	13.7	12	10.7	9.7	8.8	8.1	7.5
1104	8.7	8	22.4	18.1	15.2	13.2	11.6	10.4	9.4	8.6	7.9	7.4
1105	8.6	7.9	20.2	16.7	14.3	12.5	11.1	10	9.1	8.3	7.7	7.2
1106	8.2	7.6	16.3	14	12.3	11	9.9	9	8.3	7.7	7.2	6.7
1107	8.1	7.5	14.8	12.9	11.5	10.3	9.4	8.6	8	7.4	6.9	6.5
1108	8	7.5	13.8	12.2	11	9.9	9.1	8.4	7.8	7.2	6.8	6.4
1109	8.1	7.5	11.8	10.6	9.7	8.9	8.2	7.6	7.1	6.7	6.3	6
1110	8.1	7.5	9.7	8.9	8.3	7.7	7.2	6.8	6.4	6	5.7	5.4
1111	8.1	7.6	10.2	9.4	8.7	8	7.5	7	6.6	6.3	5.9	5.6
1112	8.1	7.6	11.6	10.6	9.7	8.9	8.3	7.7	7.2	6.8	6.4	6.1
1113	8	7.5	8.8	8.2	7.7	7.2	6.8	6.4	6.1	5.8	5.5	5.3
1114	7.9	7.4	7.4	6.9	6.6	6.2	5.9	5.6	5.4	5.2	4.9	4.7
1115	7.8	7.3	7.2	6.8	6.5	6.1	5.8	5.6	5.3	5.1	4.9	4.7
1116	8	7.5	8.2	7.7	7.2	6.8	6.5	6.2	5.9	5.6	5.4	5.1
1117	9.9	9	42.2	28.9	22.3	18.2	15.5	13.5	11.9	10.7	9.7	8.9
1118	9.6	8.8	32.8	24.4	19.5	16.4	14.1	12.4	11.1	10	9.2	8.4
1119	9.5	8.7	34	24.9	19.8	16.6	14.2	12.5	11.2	10.1	9.2	8.4
1120	9.2	8.5	28.4	21.8	17.9	15.2	13.2	11.7	10.5	9.5	8.7	8
1121	9	8.3	23.3	18.8	15.8	13.6	12	10.7	9.7	8.9	8.2	7.6
1122	8.7	8.1	21.2	17.4	14.8	12.9	11.4	10.3	9.3	8.5	7.9	7.3
1123	8.6	7.9	20.6	17	14.5	12.7	11.3	10.1	9.2	8.5	7.8	7.3
1124	8.3	7.7	16.9	14.5	12.7	11.3	10.2	9.3	8.5	7.9	7.3	6.9
1125	8.2	7.6	13.4	11.9	10.7	9.7	8.9	8.2	7.6	7.1	6.7	6.3
1126	8.1	7.5	11.5	10.4	9.5	8.7	8.1	7.5	7	6.6	6.2	5.9
1127	8.1	7.6	11.1	10.1	9.2	8.5	7.9	7.4	6.9	6.5	6.2	5.8
1128	8.1	7.6	11.1	10.1	9.3	8.6	7.9	7.4	7	6.6	6.2	5.9
1129	8.2	7.6	8.5	7.9	7.4	7	6.6	6.2	5.9	5.6	5.3	5.1
1130	8.2	7.7	9.3	8.6	8	7.5	7	6.6	6.3	6	5.7	5.4
1131	8.2	7.7	9	8.3	7.8	7.3	6.9	6.5	6.2	5.9	5.6	5.3
1132	8.1	7.5	9.1	8.4	7.9	7.4	6.9	6.6	6.2	5.9	5.6	5.4
1133	8.2	7.6	9.2	8.6	8	7.5	7.1	6.7	6.3	6	5.7	5.5
1134	8.3	7.7	12	11	10	9.3	8.6	8.1	7.6	7.1	6.7	6.4
1135	10.1	9.2	36.1	26.4	21	17.5	15	13.2	11.7	10.6	9.7	8.9
1136	9.8	9	29.6	22.8	18.6	15.8	13.8	12.2	10.9	9.9	9.1	8.4
1137	9.7	8.9	32.6	24.4	19.6	16.5	14.2	12.5	11.2	10.1	9.3	8.5
1138	9.5	8.7	27.3	21.3	17.6	15	13.1	11.7	10.5	9.5	8.8	8.1
1139	9.2	8.4	21.3	17.5	15	13.1	11.6	10.4	9.5	8.7	8	7.5
1140	8.9	8.2	20.3	16.9	14.4	12.6	11.2	10.1	9.2	8.5	7.8	7.3
1141	8.9	8.2	21.4	17.6	15	13	11.6	10.4	9.4	8.7	8	7.4
1142	8.5	7.9	18	15.3	13.3	11.8	10.6	9.6	8.8	8.1	7.6	7.1
1143	8.4	7.8	15.8	13.7	12.1	10.9	9.9	9	8.3	7.7	7.2	6.8
1144	8.3	7.7	14	12.4	11.1	10.1	9.2	8.5	7.9	7.4	6.9	6.5
1145	8.3	7.7	13.6	12.1	10.9	9.9	9.1	8.4	7.8	7.3	6.8	6.5
1146	8.3	7.7	11.3	10.3	9.4	8.7	8.1	7.5	7.1	6.6	6.3	5.9
1147	8.2	7.7	8.8	8.2	7.7	7.2	6.8	6.4	6.1	5.8	5.5	5.2
1148	8.3	7.7	7.7	7.2	6.8	6.4	6.1	5.8	5.5	5.3	5.1	4.8
1149	8.4	7.8	10.8	9.9	9.1	8.5	7.9	7.4	7	6.6	6.2	5.9
1150	8.3	7.8	10.9	10	9.2	8.6	8	7.5	7.1	6.7	6.3	6
1151	8.3	7.8	11.5	10.5	9.6	8.9	8.3	7.8	7.3	6.9	6.5	6.2
1152	8.6	8	14.9	13.2	11.9	10.8	10	9.2	8.6	8	7.5	7.1
1153	10.4	9.5	33	24.9	20.2	17	14.7	13	11.6	10.6	9.7	8.9
1154	10.2	9.3	31.1	23.8	19.4	16.4	14.3	12.6	11.3	10.3	9.4	8.7
1155	10	9.1	27.6	21.7	18	15.4	13.4	12	10.8	9.8	9	8.3
1156	9.7	8.9	25.8	20.6	17.1	14.7	12.9	11.5	10.4	9.5	8.7	8.1
1157	9.1	8.4	18.9	15.9	13.8	12.2	10.9	9.9	9.1	8.4	7.8	7.3
1158	8.8	8.1	18.3	15.5	13.5	11.9	10.7	9.7	8.9	8.2	7.6	7.1
1159	8.9	8.2	20.7	17.2	14.7	12.9	11.5	10.3	9.4	8.6	8	7.4
1160	8.7	8	18.7	15.8	13.7	12.2	10.9	9.9	9.1	8.3	7.7	7.2
1161	8.6	8	16.7	14.4	12.7	11.4	10.3	9.4	8.6	8	7.5	7
1162	8.6	7.9	16.1	14	12.4	11.1	10.1	9.2	8.5	7.9	7.4	6.9
1163	8.4	7.8	12.4	11.1	10.1	9.3	8.6	7.9	7.4	7	6.6	6.2
1164	8.4	7.8	9.6	8.8	8.2	7.6	7.2	6.7	6.4	6	5.7	5.5
1165	8.3	7.8	7.8	7.3	6.8	6.5	6.1	5.8	5.5	5.3	5.1	4.9
1166	8.4	7.8	7.7	7.3	6.8	6.5	6.1	5.8	5.6	5.3	5.1	4.9
1167	8.6	8	11.1	10.1	9.3	8.6	8.1	7.5	7.1	6.7	6.3	6
1168	8.5	8	11.8	10.7	9.8	9.1	8.4	7.9	7.4	7	6.6	6.2
1169	8.4	7.9	10.6	9.8	9	8.4	7.9	7.4	7	6.6	6.2	5.9
1170	9	8.4	17.2	15	13.3	12	10.9	10	9.3	8.6	8.5	7.9
1171	10.6	9.7	27.5	21.9	18.3	15.8	13.8	12.3	11.2	10.2	9.4	8.7
1172	10.5	9.6	28.9	22.7	18.8	16.1	14	12.5	11.2	10.2	9.4	8.7
1173	10.2	9.4	25.5	20.6	17.3	14.9	13.1	11.7	10.6	9.7	8.9	8.3
1174	10.1	9.2	25	20.2	16.9	14.6	12.9	11.5	10.4	9.5	8.8	8.1
1175	9.5	8.8	21.9	18	15.4	13.5	12	10.8	9.8	9	8.3	7.7
1176	8.8	8.1	17.8	15.2	13.3	11.8	10.6	9.6	8.8	8.2	7.6	7.1
1177	8.7	8.1	18.9	16	13.8	12.2	11	9.9	9.1	8.4	7.8	7.3
1178	8.7	8.1	17.6	15.1	13.2	11.7	10.6	9.6	8.9	8.2	7.6	7.1
1179	8.9	8.3	19.6	16.5	14.3	12.6	11.3	10.2	9.4	8.6	8	7.5
1180	8.7	8.1	15.6	13.6	12.1	10.9	9.9	9.1	8.4	7.8	7.3	6.9
1181	8.6	8	13.1	11.8	10.6	9.7	8.9	8.3	7.7	7.2	6.8	6.4
1182	8.5	7.9	8.7	8.1	7.6	7.1	6.7	6.3	6	5.7	5.4	5.2
1183	8.5	8	7.9	7.4	6.9	6.5	6.2	5.9	5.6	5.3	5.1	4.9
1184	8.6	8	7.9	7.4	7	6.6	6.2	5.9	5.6	5.4	5.2	4.9
1185	8.6	8	8	7.5	7	6.6	6.3	6	5.7	5.4	5.2	5
1186	8.7	8.1	9.1	8.4	7.9	7.4	7	6.6	6.2	5.9	5.7	5.4
1187	8.6	8.1	9.6	8.9	8.3	7.8	7.3	6.9	6.5	6.2	5.9	5.6
1188	8.9	8.3	14.8	13.1	11.8	10.8	9.9	9.2	8.5	8	7.6	7.2
1189	11	10	29.5	23.3	19.3	16.5	14.5	12.9	11.6	10.6	9.7	9
1190	10.7	9.8	26.1	21.1	17.8	15.4	13.6	12.1	11	10	9.3	8.6
1191	10.6	9.7	24.4	19.9	16.9	14.7	13	11.7	10.6	9.7	8.9	8.3
1192	10.2	9.4	21.9	18.2	15.6	13.7	12.2	11	10	9.2	8.5	7.9
1193	9.8	9	21.1	17.6	15.1	13.3	11.8	10.7	9.7	9	8.3	7.7
1194	9	8.3	17.9	15.3	13.4	11.9	10.7	9.7	8.9	8.3	7.7	7.2
1195	8.6	8	15.3	13.4	11.9	10.7	9.7	8.9	8.3	7.7	7.2	6.7
1196	8.6	8	16.7	14.4	12.7	11.4	10.3	9.4	8.7	8	7.5	7
1197	8.9	8.3	17.7	15.2	13.3	11.9	10.7	9.8	9	8.3	7.7	7.2
1198	8.8	8.1	14.5	12.8	11.5	10.4	9.5	8.8	8.1	7.6	7.1	6.7
1199	8.6	8	12.4	11.2	10.2	9.3	8.6	8	7.5	7	6.6	6.3
1200	8.6	8	10.5	9.6	8.8	8.2	7.7	7.2	6.8	6.4	6.1	5.8
1201	8.7	8.1	9.9	9.1	8.4	7.9	7.4	6.9	6.5	6.2	5.9	5.6
1202	8.6	8	7.9	7.4	7	6.6	6.2	5.9	5.6	5.4	5.2	4.9
1203	8.6	8	8.1	7.6	7.1	6.7	6.4	6	5.7	5.5	5.2	5
1204	8.8	8.2	9.1	8.5	7.9	7.4	7	6.6	6.3	6	5.7	5.4
1205	8.7	8.1	8.1	7.6	7.2	6.8	6.4	6.1	5.8	5.5	5.3	5.1
1206	8.8	8.2	9.5	8.8	8.2	7.7	7.3	6.9	6.5	6.2	5.9	5.6
1207	9.2	8.6	15.4	13.6	12.2	11.1	10.2	9.4	8.7	8.1	8	7.5
1208	8.5	7.9	7.9	7.4	7	6.6	6.3	6	5.7	5.4	5.2	5
1209	8.1	7.6	7.5	7.1	6.7	6.3	6	5.7	5.4	5.2	5	4.8
1210	8.2	7.7	7.5	7.1	6.7	6.3	6	5.7	5.4	5.2	5	4.8
1211	8.2	7.7	7.5	7	6.6	6.3	5.9	5.7	5.4	5.2	5	4.8
1212	13	11.7	11.7	10.6	9.7	8.9	8.3	7.7	7.2	6.8	13.1	11.7
1213	11.4	10.5	34.3	26.2	21.4	18.1	15.7	13.9	12.5	11.3	10.4	9.6
1214	11.1	10.2	31.4	24.5	20.1	17.1	15	13.3	11.9	10.9	10	9.2
1215	10.8	9.9	27.4	21.9	18.4	15.8	13.9	12.4	11.2	10.2	9.4	8.7
1216	10.5	9.6	26.8	21.5	18	15.5	13.6	12.2	11	10	9.2	8.6
1217	9.9	9.1	23.1	19	16.2	14.1	12.5	11.2	10.2	9.4	8.7	8
1218	9.1	8.4	17	14.7	12.9	11.6	10.5	9.6	8.8	8.1	7.6	7.1
1219	8.7	8	14.8	13	11.6	10.5	9.6	8.8	8.2	7.6	7.1	6.7
1220	8.6	8	14.1	12.5	11.2	10.2	9.3	8.6	8	7.4	7	6.6
1221	8.9	8.3	18.4	15.7	13.8	12.2	11	10	9.2	8.5	7.9	7.4
1222	8.9	8.2	15.7	13.7	12.2	11	10	9.2	8.5	7.9	7.4	7
1223	8.9	8.3	14.9	13.1	11.8	10.7	9.7	9	8.3	7.8	7.3	6.8
1224	8.6	8	12.5	11.3	10.2	9.4	8.7	8.1	7.6	7.1	6.7	6.3
1225	8.8	8.2	14.1	12.5	11.3	10.3	9.4	8.7	8.1	7.6	7.1	6.7
1226	8.6	8.1	10.8	9.9	9.1	8.5	7.9	7.4	7	6.6	6.2	5.9
1227	8.6	8.1	9.7	8.9	8.3	7.8	7.3	6.9	6.5	6.2	5.9	5.6
1228	8.8	8.2	9.2	8.6	8	7.5	7.1	6.7	6.3	6	5.7	5.5
1229	8.7	8.1	9.5	8.8	8.2	7.7	7.2	6.8	6.4	6.1	5.8	5.6
1230	9	8.4	12.9	11.7	10.7	9.8	9.1	8.4	7.9	7.4	7	6.6
1231	8.9	8.3	12.5	11.3	10.3	9.5	8.8	8.2	7.7	7.3	6.9	6.5
1232	8.5	8	8	7.5	7	6.6	6.3	6	5.7	5.5	5.2	5
1233	8.4	7.8	7.7	7.3	6.8	6.5	6.1	5.8	5.6	5.3	5.1	4.9
1234	8.2	7.6	7.6	7.1	6.7	6.4	6	5.7	5.5	5.2	5.1	4.9
1235	8.6	8	7.7	7.3	6.8	6.4	6.1	5.8	5.5	5.3	5.4	5.2
1236	10.7	9.8	9.7	8.9	8.2	7.7	7.2	6.8	6.4	6	6	5.7
1237	11.8	10.8	33	25.7	21.1	18	15.7	13.9	12.5	11.4	10.4	9.6
1238	11.3	10.4	29.9	23.7	19.7	16.9	14.8	13.2	11.9	10.9	10	9.2
1239	11	10.1	29.7	23.5	19.5	16.7	14.6	13	11.7	10.7	9.8	9.1
1240	10.6	9.8	27.2	21.8	18.2	15.7	13.8	12.4	11.2	10.2	9.4	8.7
1241	10.2	9.4	25.1	20.3	17.2	14.9	13.1	11.8	10.7	9.8	9	8.4
1242	9.6	8.9	22	18.3	15.6	13.7	12.2	11	10	9.2	8.5	7.9
1243	8.7	8.1	13.8	12.3	11	10	9.2	8.5	7.9	7.4	6.9	6.5
1244	8.7	8	12	10.8	9.9	9.1	8.4	7.8	7.3	6.9	6.5	6.1
1245	8.9	8.3	17	14.7	13	11.7	10.6	9.7	8.9	8.3	7.7	7.2
1246	8.7	8	13.4	11.9	10.8	9.9	9.1	8.4	7.8	7.3	6.9	6.5
1247	8.8	8.2	12.6	11.3	10.3	9.4	8.7	8.1	7.6	7.1	6.7	6.3
1248	8.7	8.1	10.5	9.6	8.9	8.3	7.7	7.2	6.8	6.4	6.1	5.8
1249	8.8	8.2	13.7	12.2	11.1	10.1	9.3	8.6	8	7.5	7.1	6.7
1250	8.9	8.3	12.5	11.3	10.3	9.5	8.8	8.2	7.6	7.2	6.8	6.4
1251	8.9	8.3	10.3	9.5	8.8	8.2	7.6	7.2	6.8	6.4	6.1	5.8
1252	8.9	8.3	13	11.7	10.7	9.8	9	8.4	7.9	7.4	7	6.6
1253	9	8.4	15.3	13.5	12.2	11	10.1	9.3	8.7	8.1	7.7	7.2
1254	9.1	8.5	16.7	14.6	13	11.7	10.7	9.8	9.1	8.5	8.3	7.8
1255	9.2	8.6	14.8	13.2	11.9	10.8	9.9	9.2	8.5	8	7.7	7.3
1256	8.8	8.2	8.2	7.7	7.2	6.8	6.4	6.1	5.8	5.5	5.3	5.1
1257	8.6	8	7.9	7.4	6.9	6.6	6.2	5.9	5.6	5.4	5.2	5
1258	8.9	8.3	8	7.5	7.1	6.7	6.3	6	5.7	5.4	7.5	7
1259	9.1	8.4	8.2	7.6	7.2	6.7	6.4	6	5.7	5.5	6.6	6.2
1260	10.1	9.3	9	8.3	7.8	7.3	6.8	6.4	6.1	5.8	5.8	5.5
1261	12	10.9	29	23.4	19.7	17	15	13.4	12.1	11.1	10.2	9.5
1262	11.2	10.3	25	20.7	17.7	15.5	13.8	12.4	11.3	10.4	9.6	8.9
1263	10.9	10	25.3	20.8	17.7	15.4	13.7	12.3	11.2	10.2	9.4	8.8
1264	10.6	9.8	24.8	20.3	17.3	15.1	13.3	12	10.9	10	9.2	8.6
1265	10	9.2	22	18.3	15.8	13.9	12.4	11.2	10.2	9.4	8.7	8.1
1266	9.3	8.6	16.6	14.4	12.8	11.5	10.4	9.5	8.8	8.2	7.6	7.2
1267	8.9	8.3	12.5	11.3	10.2	9.4	8.7	8	7.5	7	6.6	6.3
1268	8.7	8.1	12	10.8	9.9	9.1	8.4	7.8	7.3	6.9	6.5	6.2
1269	8.7	8.1	13.2	11.9	10.7	9.8	9	8.4	7.8	7.3	6.9	6.5
1270	8.7	8.1	13.7	12.3	11.1	10.1	9.3	8.6	8	7.5	7	6.6
1271	8.7	8.1	11.5	10.5	9.6	8.9	8.2	7.7	7.2	6.8	6.4	6.1
1272	8.7	8.1	11.3	10.3	9.5	8.8	8.2	7.6	7.2	6.7	6.4	6.1
1273	8.8	8.2	12.5	11.3	10.3	9.4	8.7	8.1	7.6	7.2	6.8	6.4
1274	9	8.3	12.4	11.2	10.3	9.4	8.7	8.1	7.6	7.2	6.8	6.4
1275	8.9	8.3	11.2	10.2	9.4	8.7	8.1	7.6	7.2	6.8	6.4	6.1
1276	9	8.4	11.3	10.3	9.5	8.8	8.2	7.7	7.2	6.8	6.4	6.1
1277	9.3	8.6	15.5	13.7	12.3	11.2	10.2	9.4	8.7	8.1	7.8	7.4
1278	9.4	8.7	17	14.9	13.2	11.9	10.8	9.9	9.2	8.5	8.5	7.9
1279	9.4	8.7	17.7	15.4	13.6	12.2	11.1	10.2	9.4	8.7	8.6	8
1280	8.9	8.3	8.2	7.7	7.2	6.8	6.5	6.1	5.8	5.6	5.4	5.2
1281	9	8.4	8.2	7.7	7.2	6.8	6.4	6.1	5.8	5.5	6.1	5.8
1282	9.2	8.6	8.3	7.8	7.3	6.8	6.5	6.1	5.8	5.6	9	8.3
1283	9.9	9.1	8.9	8.2	7.7	7.2	6.8	6.4	6.1	5.8	9.5	8.7
1284	11.3	10.2	9.8	9	8.4	7.8	7.3	6.9	6.5	6.1	7.6	7.1
1285	12.2	11.2	30.1	24.2	20.3	17.5	15.4	13.8	12.5	11.4	10.5	9.7
1286	11.4	10.4	23.4	19.7	17	15	13.4	12.1	11.1	10.2	9.5	8.8
1287	10.7	9.8	21.2	18	15.7	13.9	12.5	11.4	10.4	9.6	9	8.4
1288	10.4	9.6	20.2	17.3	15.1	13.4	12.1	11	10.1	9.3	8.7	8.1
1289	9.9	9.1	18.3	15.8	13.9	12.5	11.3	10.3	9.5	8.8	8.2	7.7
1290	9.3	8.6	15.3	13.5	12.1	10.9	10	9.2	8.5	7.9	7.4	7
1291	8.8	8.2	10.8	9.9	9.1	8.4	7.9	7.4	6.9	6.5	6.2	5.9
1292	8.7	8.1	10.6	9.7	9	8.3	7.8	7.3	6.8	6.5	6.1	5.8
1293	8.6	8	10.9	9.9	9.1	8.5	7.9	7.4	7	6.6	6.2	5.9
1294	8.7	8.1	11	10.1	9.3	8.6	8	7.5	7	6.6	6.3	6
1295	8.7	8.1	11.6	10.5	9.7	8.9	8.3	7.7	7.3	6.8	6.5	6.1
1296	8.7	8.1	10.9	10	9.2	8.5	8	7.5	7	6.6	6.3	6
1297	8.8	8.2	13.7	12.2	11.1	10.1	9.3	8.6	8.1	7.5	7.1	6.7
1298	8.9	8.3	13.5	12.1	10.9	10	9.2	8.6	8	7.5	7.1	6.7
1299	8.9	8.3	9.4	8.8	8.2	7.6	7.2	6.8	6.4	6.1	5.8	5.5
1300	9	8.4	11.2	10.2	9.4	8.7	8.1	7.6	7.2	6.8	6.4	6.1
1301	9.1	8.5	15	13.3	12	10.9	10	9.2	8.6	8	7.5	7.1
1302	9.3	8.6	15.5	13.7	12.3	11.1	10.2	9.4	8.7	8.1	8.1	7.6
1303	10.3	9.5	18	15.6	13.8	12.3	11.2	10.2	9.4	8.8	15.6	13.8
1304	9	8.4	8.3	7.8	7.3	6.9	6.5	6.2	5.9	5.6	5.5	5.2
1305	8.8	8.2	8	7.5	7.1	6.7	6.3	6	5.7	5.4	5.3	5.1
1306	8.9	8.3	8.1	7.6	7.1	6.7	6.4	6	5.7	5.5	8.2	7.7
1307	11.7	10.6	10.5	9.6	8.9	8.3	7.7	7.2	6.8	6.4	13.1	11.7
1308	15.1	13.3	13.2	11.8	10.7	9.8	9	8.3	7.7	7.3	13.4	12
1309	12.2	11.2	26.2	21.7	18.7	16.4	14.6	13.1	12	11	10.2	9.5
1310	11.5	10.6	22.2	18.9	16.5	14.6	13.1	11.9	11	10.1	9.4	8.8
1311	10.8	9.9	17.7	15.5	13.8	12.5	11.4	10.4	9.6	9	8.4	7.9
1312	10.1	9.4	16.1	14.3	12.8	11.6	10.6	9.8	9.1	8.5	7.9	7.5
1313	9.7	8.9	13.7	12.3	11.1	10.2	9.4	8.7	8.1	7.6	7.2	6.8
1314	9.2	8.5	12.5	11.3	10.3	9.5	8.8	8.2	7.6	7.2	6.8	6.4
1315	8.8	8.2	9.7	8.9	8.3	7.8	7.3	6.8	6.5	6.1	5.8	5.6
1316	8.7	8.1	11.5	10.5	9.6	8.9	8.2	7.7	7.2	6.8	6.4	6.1
1317	8.8	8.2	10.6	9.7	9	8.4	7.8	7.3	6.9	6.5	6.2	5.9
1318	8.8	8.2	13.3	11.9	10.8	9.9	9.1	8.5	7.9	7.4	7	6.6
1319	8.8	8.2	13.2	11.9	10.8	9.9	9.1	8.4	7.9	7.4	7	6.6
1320	8.8	8.2	14	12.5	11.3	10.3	9.5	8.8	8.2	7.6	7.2	6.8
1321	8.8	8.2	12	10.8	9.9	9.2	8.5	7.9	7.5	7	6.6	6.3
1322	8.9	8.3	13.4	12	10.9	10	9.2	8.6	8	7.5	7.1	6.7
1323	8.9	8.3	8.8	8.2	7.7	7.2	6.8	6.5	6.1	5.8	5.6	5.3
1324	9	8.4	9.4	8.7	8.1	7.6	7.2	6.8	6.4	6.1	5.8	5.5
1325	9.2	8.5	13.2	11.9	10.8	9.9	9.2	8.5	8	7.5	7	6.6
1326	9.2	8.5	16	14.1	12.6	11.4	10.4	9.6	8.9	8.3	7.9	7.5
1327	9.3	8.6	13.2	11.9	10.8	9.9	9.2	8.5	8	7.5	9.3	8.6
1328	9.1	8.5	8.4	7.8	7.3	6.9	6.5	6.2	5.9	5.6	5.6	5.4
1329	8.8	8.2	8	7.5	7.1	6.7	6.3	6	5.7	5.5	5.4	5.1
1330	9.2	8.5	8.3	7.8	7.3	6.9	6.5	6.2	5.8	5.6	7.5	7
1331	11.5	10.5	10.3	9.5	8.7	8.1	7.6	7.1	6.7	6.3	14.2	12.6
1332	10.3	9.4	9.4	8.7	8.1	7.5	7.1	6.7	6.3	6	8	7.5
1333	17.9	16.1	67.9	52.8	42.2	32.7	26.8	22.8	19.9	17.6	18.8	16.8
1334	17.1	15.4	66.4	51.2	40.5	31.6	26	22.1	19.3	17.1	17.1	15.4
1335	16.1	14.5	45.7	34.2	27.6	23.2	20	17.6	15.8	14.3	13.5	12.4
1336	15.3	13.9	39.5	30.6	25.1	21.3	18.6	16.5	14.8	13.4	12.5	11.5
1337	13.4	12.3	30.1	24.6	20.9	18.2	16.1	14.5	13.1	12	11.1	10.3
1338	12.7	11.7	25.2	21.2	18.3	16.2	14.5	13.1	12	11.1	10.3	9.6
1339	12.4	11.4	25.3	21.2	18.3	16.1	14.4	13	11.9	10.9	10.1	9.4
1340	11.8	10.8	25	20.9	18	15.8	14.1	12.7	11.6	10.7	9.9	9.2
1341	11	10.2	20.6	17.7	15.5	13.8	12.5	11.4	10.5	9.7	9	8.4
1342	10.6	9.8	19.8	17.1	15	13.4	12.1	11	10.1	9.4	8.7	8.2
1343	10	9.2	16.4	14.4	12.8	11.6	10.6	9.8	9	8.4	7.9	7.4
1344	9.5	8.8	14	12.5	11.3	10.3	9.5	8.8	8.2	7.7	7.2	6.8
1345	9.1	8.4	12.7	11.4	10.4	9.6	8.8	8.2	7.7	7.2	6.8	6.4
1346	8.9	8.2	9.9	9.2	8.5	7.9	7.4	7	6.6	6.3	5.9	5.7
1347	8.9	8.3	13.6	12.2	11	10.1	9.3	8.6	8	7.5	7.1	6.7
1348	9	8.4	16	14.1	12.6	11.3	10.3	9.5	8.8	8.2	7.7	7.2
1349	8.9	8.3	18.1	15.6	13.8	12.3	11.2	10.2	9.4	8.7	8.1	7.6
1350	8.9	8.3	16.3	14.3	12.7	11.5	10.5	9.6	8.9	8.3	7.8	7.3
1351	8.8	8.2	12.6	11.4	10.4	9.6	8.9	8.3	7.7	7.3	6.9	6.5
1352	8.9	8.3	11.5	10.5	9.7	8.9	8.3	7.8	7.3	6.9	6.5	6.2
1353	8.9	8.3	9.8	9.1	8.5	7.9	7.4	7	6.6	6.3	6	5.7
1354	9	8.3	9.7	9	8.4	7.8	7.4	7	6.6	6.2	5.9	5.7
1355	9.1	8.5	11.8	10.7	9.9	9.1	8.5	7.9	7.5	7	6.6	6.3
1356	9.1	8.5	12.2	11.1	10.2	9.4	8.7	8.1	7.6	7.2	6.8	6.5
1357	9.5	8.9	16.9	14.8	13.2	11.9	10.8	9.9	9.2	8.5	9.9	9.2
1358	9.2	8.5	8.5	7.9	7.5	7	6.6	6.3	6	5.7	5.6	5.4
1359	9	8.4	8.1	7.6	7.1	6.7	6.4	6.1	5.8	5.5	5.5	5.3
1360	9	8.4	8.3	7.8	7.3	6.9	6.5	6.2	5.9	5.6	6.2	5.9
1361	9.3	8.6	8.5	7.9	7.4	7	6.6	6.2	5.9	5.6	7.4	6.9
1362	9.3	8.6	8.3	7.7	7.3	6.8	6.4	6.1	5.8	5.5	6.1	5.8
1363	17.9	16	76.6	60.4	48.8	36.4	29	24.3	20.9	18.4	24.9	21.3
1364	17.3	15.5	75.9	60.4	48.6	36.7	29.1	24.2	20.8	18.2	24.2	20.7
1365	16.1	14.5	55.6	42.1	32.8	26.6	22.4	19.4	17.1	15.3	15	13.6
1366	14.7	13.4	35.4	28	23.3	20	17.5	15.6	14.1	12.8	11.9	11
1367	13.8	12.6	30.4	24.8	21	18.2	16.1	14.4	13.1	12	11	10.3
1368	12.7	11.7	25.1	21.1	18.3	16.1	14.4	13	11.9	11	10.2	9.5
1369	12.5	11.4	27.4	22.6	19.2	16.8	14.9	13.4	12.2	11.2	10.3	9.6
1370	12	11	24.9	20.8	17.9	15.7	14	12.7	11.5	10.6	9.8	9.1
1371	11.3	10.4	20.1	17.3	15.2	13.6	12.3	11.2	10.3	9.5	8.9	8.3
1372	10.7	9.9	18.2	15.9	14	12.6	11.5	10.5	9.7	9	8.4	7.9
1373	10	9.3	16.4	14.4	12.9	11.6	10.6	9.8	9.1	8.4	7.9	7.4
1374	9.6	8.9	15.7	13.9	12.4	11.2	10.2	9.4	8.7	8.2	7.6	7.2
1375	9.1	8.5	14.9	13.2	11.9	10.8	9.9	9.1	8.5	7.9	7.4	7
1376	9	8.4	11.9	10.8	9.9	9.1	8.5	7.9	7.4	7	6.6	6.3
1377	9.1	8.4	14.6	13	11.7	10.6	9.8	9	8.4	7.8	7.4	6.9
1378	9	8.4	15.3	13.5	12.1	11	10.1	9.3	8.6	8	7.5	7.1
1379	9	8.4	15.6	13.8	12.4	11.2	10.2	9.4	8.7	8.1	7.6	7.2
1380	8.9	8.3	14.5	13	11.7	10.6	9.8	9	8.4	7.9	7.4	7
1381	9	8.3	14.7	13.1	11.8	10.7	9.8	9.1	8.5	7.9	7.4	7
1382	8.9	8.3	9.6	8.9	8.3	7.8	7.3	6.9	6.5	6.2	5.9	5.6
1383	8.9	8.3	8.2	7.7	7.2	6.8	6.5	6.1	5.8	5.6	5.3	5.1
1384	9	8.4	9.3	8.7	8.1	7.6	7.2	6.8	6.4	6.1	5.8	5.6
1385	9.3	8.6	11.7	10.7	9.8	9.1	8.5	7.9	7.4	7	6.6	6.3
1386	9.3	8.7	12.8	11.6	10.6	9.7	9	8.4	7.9	7.4	7	6.6
1387	9.7	9	15.8	14	12.5	11.4	10.4	9.6	8.9	8.3	8.1	7.6
1388	9.3	8.6	8.6	8	7.5	7.1	6.7	6.4	6	5.8	5.5	5.3
1389	9.1	8.5	8.2	7.7	7.2	6.8	6.5	6.1	5.9	5.6	5.5	5.2
1390	9.3	8.6	8.6	8	7.5	7.1	6.7	6.3	6	5.7	6.4	6.1
1391	9.7	9	8.9	8.3	7.7	7.3	6.8	6.5	6.1	5.8	9.1	8.5
1392	9.4	8.7	8.3	7.8	7.3	6.9	6.5	6.2	5.8	5.6	9.9	9.2
1393	19.5	17.2	96.2	79.1	64.8	49.6	36.2	28.8	24	20.6	37.7	33.7
1394	17.5	15.7	85	68.9	55.7	43	32.6	26.4	22.3	19.3	31.7	26.6
1395	15.6	14.1	54.8	41.9	32.5	26.2	22.1	19.1	16.8	15.1	14.9	13.5
1396	14.8	13.4	48.5	35.6	28	23.2	19.9	17.4	15.5	13.9	13.7	12.5
1397	14.2	12.9	40.2	30.5	24.8	20.9	18.1	16	14.3	13	12.6	11.6
1398	13	11.9	28	23	19.6	17.1	15.1	13.6	12.4	11.3	10.5	9.7
1399	12.5	11.5	28.3	23.1	19.6	17	15.1	13.5	12.3	11.2	10.4	9.6
1400	12	11	25.1	20.9	17.9	15.7	14	12.7	11.5	10.6	9.8	9.1
1401	11.4	10.5	21.8	18.5	16.1	14.3	12.8	11.7	10.7	9.9	9.2	8.6
1402	10.8	9.9	17.3	15.1	13.5	12.1	11.1	10.2	9.4	8.8	8.2	7.7
1403	10.2	9.4	15.5	13.7	12.3	11.2	10.3	9.5	8.8	8.2	7.7	7.2
1404	9.6	8.9	17.2	15	13.3	11.9	10.8	9.9	9.2	8.5	8	7.5
1405	9.3	8.7	16.7	14.6	13	11.7	10.6	9.8	9	8.4	7.8	7.3
1406	9.2	8.5	15.9	14	12.5	11.3	10.3	9.5	8.8	8.2	7.7	7.2
1407	9.2	8.6	15.4	13.6	12.2	11.1	10.1	9.3	8.7	8.1	7.6	7.1
1408	9.1	8.5	16	14.1	12.6	11.4	10.4	9.6	8.9	8.2	7.7	7.3
1409	9	8.4	14.6	13	11.7	10.7	9.8	9.1	8.4	7.9	7.4	7
1410	9	8.4	13.5	12.1	11	10.1	9.3	8.7	8.1	7.6	7.1	6.7
1411	9	8.4	13.5	12.1	11	10.1	9.3	8.7	8.1	7.6	7.1	6.8
1412	9.1	8.4	13.1	11.8	10.7	9.9	9.1	8.5	8	7.5	7	6.7
1413	9	8.4	8.4	7.9	7.4	7	6.6	6.3	6	5.7	5.5	5.2
1414	9.1	8.5	8.4	7.9	7.4	7	6.6	6.3	6	5.7	5.5	5.2
1415	9.2	8.6	11.1	10.2	9.4	8.8	8.2	7.7	7.2	6.8	6.5	6.2
1416	9.4	8.7	12	10.9	10.1	9.3	8.7	8.1	7.6	7.2	6.8	6.4
1417	9.9	9.1	17	14.9	13.3	12	10.9	10	9.3	8.6	8.5	7.9
1418	9.5	8.8	8.8	8.2	7.7	7.2	6.8	6.5	6.2	5.9	5.6	5.4
1419	9	8.4	8	7.5	7.1	6.7	6.3	6	5.7	5.5	5.3	5
1420	9.2	8.5	8.2	7.7	7.2	6.8	6.5	6.1	5.9	5.6	5.4	5.1
1421	9.9	9.2	9.6	8.9	8.3	7.7	7.3	6.9	6.5	6.2	11	10
1422	9.3	8.6	8.3	7.8	7.3	6.9	6.5	6.2	5.9	5.6	6.8	6.5
1423	19.7	17.3	99.1	82	67.6	51.9	37	29.1	24.1	20.6	41.2	37.5
1424	16.4	14.7	73.9	58.8	47.2	35.2	27.9	23.2	19.9	17.4	26.6	22.3
1425	15.1	13.6	56	41.9	32.5	26.1	21.9	18.9	16.6	14.9	14.8	13.4
1426	14.6	13.2	54.2	40.1	30.7	24.9	21	18.2	16.1	14.4	15.8	14.2
1427	13.9	12.6	38.3	29.3	23.9	20.2	17.6	15.5	13.9	12.7	12.2	11.2
1428	13.5	12.3	34.2	26.8	22.2	18.9	16.6	14.7	13.3	12.1	11.7	10.8
1429	13.1	11.9	31	24.8	20.7	17.8	15.7	14	12.6	11.5	10.9	10.1
1430	12.1	11.1	27.7	22.6	19.1	16.6	14.7	13.2	12	11	10.1	9.4
1431	11.3	10.3	20.6	17.6	15.4	13.7	12.4	11.3	10.4	9.6	8.9	8.3
1432	10.5	9.7	15.9	14.1	12.7	11.5	10.5	9.7	9	8.4	7.9	7.4
1433	10	9.3	15.8	13.9	12.5	11.3	10.4	9.6	8.9	8.3	7.8	7.3
1434	9.7	8.9	15.8	13.9	12.5	11.3	10.3	9.5	8.8	8.2	7.7	7.2
1435	9.5	8.8	15.1	13.4	12	10.9	10	9.2	8.6	8	7.5	7.1
1436	9.3	8.6	14.8	13.1	11.8	10.8	9.9	9.1	8.5	7.9	7.4	7
1437	9.4	8.7	16.3	14.3	12.8	11.5	10.5	9.7	8.9	8.3	7.8	7.3
1438	9.1	8.4	13	11.8	10.7	9.8	9.1	8.5	7.9	7.4	7	6.6
1439	9.1	8.4	15.1	13.4	12.1	11	10.1	9.3	8.6	8.1	7.6	7.1
1440	9.1	8.5	15.3	13.6	12.2	11.1	10.2	9.4	8.7	8.1	7.6	7.2
1441	9.2	8.6	15.2	13.5	12.1	11	10.1	9.4	8.7	8.1	7.6	7.2
1442	9.2	8.6	13.3	12	10.9	10	9.3	8.6	8.1	7.6	7.1	6.7
1443	9.2	8.6	9.4	8.7	8.2	7.7	7.2	6.8	6.5	6.2	5.9	5.6
1444	9.2	8.6	8.5	8	7.5	7.1	6.7	6.4	6.1	5.8	5.5	5.3
1445	9.2	8.6	9.6	8.9	8.3	7.8	7.4	7	6.6	6.3	6	5.7
1446	9.2	8.6	10.3	9.6	8.9	8.3	7.8	7.3	6.9	6.6	6.3	6
1447	10.1	9.4	17.6	15.4	13.7	12.3	11.2	10.3	9.5	8.8	10.2	9.4
1448	9.4	8.7	8.7	8.1	7.6	7.2	6.8	6.4	6.1	5.8	5.6	5.3
1449	8.5	8	7.5	7.1	6.7	6.3	6	5.8	5.5	5.3	5.1	4.9
1450	9.1	8.5	8	7.5	7.1	6.7	6.3	6	5.8	5.5	5.3	5.1
1451	9.9	9.1	9	8.3	7.8	7.3	6.9	6.6	6.2	5.9	10.7	9.8
1452	9.4	8.8	8.4	7.8	7.4	6.9	6.6	6.2	5.9	5.7	8	7.5
1453	20.2	17.7	101.9	84.8	70.3	55.2	38.2	29.6	24.3	20.7	46.1	43.6
1454	16	14.4	75.3	59.9	47.3	35.4	27.8	23.1	19.7	17.3	28.7	23.8
1455	14.6	13.2	58.6	43.4	33.5	26.6	22.2	19	16.7	14.9	17.2	15.3
1456	13.9	12.6	44.5	32.6	26	21.7	18.6	16.4	14.6	13.2	13.1	11.9
1457	13.2	12	33.7	26.5	22	18.8	16.5	14.7	13.2	12	11.6	10.6
1458	12.6	11.5	27.8	22.7	19.3	16.8	14.9	13.4	12.1	11.1	10.5	9.8
1459	12.3	11.2	28.6	23.2	19.6	17	15	13.4	12.2	11.1	10.4	9.6
1460	11.8	10.8	26.4	21.7	18.5	16.1	14.3	12.8	11.7	10.7	9.9	9.2
1461	11.1	10.2	19	16.5	14.5	13	11.8	10.8	10	9.2	8.6	8.1
1462	10.5	9.6	15.7	13.9	12.5	11.4	10.4	9.6	8.9	8.3	7.8	7.4
1463	10.1	9.3	16.3	14.3	12.8	11.6	10.6	9.8	9	8.4	7.9	7.4
1464	9.8	9.1	14.7	13.1	11.8	10.7	9.9	9.1	8.5	7.9	7.4	7
1465	9.5	8.8	14.3	12.7	11.5	10.5	9.6	8.9	8.3	7.8	7.3	6.9
1466	9.2	8.6	11.8	10.7	9.9	9.1	8.5	7.9	7.4	7	6.6	6.3
1467	9.1	8.5	13.4	12	10.9	10	9.3	8.6	8	7.5	7.1	6.7
1468	9.4	8.7	16.8	14.7	13.1	11.8	10.8	9.9	9.1	8.5	8	7.5
1469	9.3	8.6	16.4	14.4	12.9	11.6	10.6	9.8	9.1	8.4	7.9	7.4
1470	9.3	8.7	16.7	14.7	13.1	11.8	10.8	9.9	9.2	8.5	8	7.5
1471	9.5	8.8	17.7	15.4	13.7	12.3	11.2	10.2	9.5	8.8	8.2	7.7
1472	9.4	8.7	14	12.5	11.4	10.4	9.6	8.9	8.3	7.8	7.4	6.9
1473	9.3	8.6	9.3	8.7	8.1	7.6	7.2	6.8	6.5	6.1	5.9	5.6
1474	9.3	8.6	8.6	8.1	7.6	7.1	6.8	6.4	6.1	5.8	5.6	5.3
1475	9.5	8.8	11.1	10.2	9.4	8.8	8.2	7.7	7.3	6.9	6.5	6.2
1476	9.5	8.8	13.8	12.5	11.3	10.4	9.6	8.9	8.4	7.8	7.4	7
1477	10.1	9.4	15.9	14.1	12.7	11.5	10.6	9.7	9.1	8.5	8.4	7.9
1478	9.6	8.9	8.8	8.3	7.8	7.3	6.9	6.6	6.2	6	5.7	5.4
1479	8.9	8.3	7.8	7.3	6.9	6.6	6.3	6	5.7	5.5	5.2	5
1480	9.7	9	8.7	8.1	7.6	7.2	6.8	6.4	6.1	5.9	5.7	5.4
1481	9.9	9.2	8.7	8.2	7.7	7.2	6.8	6.5	6.2	5.9	5.8	5.6
1482	9.6	8.9	8.3	7.8	7.3	6.9	6.6	6.2	5.9	5.7	5.5	5.3
1483	18.2	16	95	77.4	63.2	48.7	34.9	27.5	22.7	19.5	41.2	37.2
1484	16	14.4	84	67.6	53.8	40.3	30.5	24.7	20.8	18	34.7	30.2
1485	14.6	13.2	66.2	50.7	39.4	29.9	24.2	20.4	17.7	15.6	24.8	20.8
1486	13.7	12.4	54.3	39.3	29.7	24.1	20.3	17.5	15.5	13.9	15.6	13.9
1487	12.7	11.6	31.2	24.9	20.8	17.9	15.8	14.1	12.7	11.6	11.1	10.3
1488	12.2	11.2	23.9	20.1	17.4	15.3	13.7	12.4	11.3	10.4	9.9	9.2
1489	11.8	10.8	23.1	19.5	16.9	14.9	13.3	12.1	11.1	10.2	9.4	8.8
1490	11.9	10.9	27.4	22.3	18.9	16.4	14.5	13	11.8	10.8	10.1	9.3
1491	11.6	10.6	24.8	20.5	17.6	15.4	13.7	12.3	11.2	10.3	9.5	8.9
1492	10.8	10	20	17.2	15	13.4	12.1	11	10.1	9.4	8.7	8.1
1493	10.3	9.5	16.3	14.3	12.8	11.6	10.6	9.8	9	8.4	7.9	7.4
1494	9.8	9	14.5	12.9	11.7	10.7	9.8	9.1	8.4	7.9	7.4	7
1495	9.6	8.9	15.2	13.5	12.1	11	10.1	9.3	8.7	8.1	7.6	7.1
1496	9.4	8.7	13.4	12	10.9	10	9.3	8.6	8	7.6	7.1	6.7
1497	9.2	8.6	14.5	13	11.7	10.7	9.8	9.1	8.5	7.9	7.4	7
1498	9.3	8.6	13.8	12.4	11.3	10.3	9.5	8.8	8.2	7.7	7.3	6.9
1499	9.2	8.6	13.2	11.9	10.9	10	9.3	8.6	8.1	7.6	7.1	6.7
1500	9.2	8.6	13	11.8	10.8	9.9	9.2	8.5	8	7.5	7.1	6.7
1501	9.4	8.7	14.3	12.8	11.6	10.6	9.8	9.1	8.5	7.9	7.5	7
1502	9.3	8.7	15.2	13.5	12.2	11.1	10.2	9.4	8.8	8.2	7.7	7.3
1503	9.4	8.7	9.9	9.2	8.5	8	7.5	7.1	6.7	6.4	6.1	5.8
1504	9.4	8.7	9.1	8.5	8	7.5	7.1	6.7	6.4	6.1	5.8	5.6
1505	9.7	9	12.5	11.3	10.4	9.6	8.9	8.4	7.9	7.4	7	6.6
1506	9.9	9.2	17.7	15.5	13.8	12.4	11.3	10.4	9.6	8.9	8.5	8
1507	10.7	9.9	20.8	17.8	15.6	13.9	12.5	11.4	10.4	9.7	11.6	10.7
1508	10.1	9.4	13.4	12.1	11	10.1	9.4	8.8	8.2	7.7	7.5	7.1
1509	9.4	8.7	8.4	7.9	7.5	7	6.7	6.4	6.1	5.8	5.5	5.3
1510	9.9	9.2	8.9	8.3	7.8	7.4	7	6.6	6.3	6	5.8	5.6
1511	10	9.2	8.8	8.3	7.7	7.3	6.9	6.6	6.2	5.9	8.7	8.1
1512	9.8	9.1	8.5	7.9	7.5	7.1	6.7	6.3	6	5.8	7.3	6.9
1513	11.4	10.5	19.6	16.9	14.9	13.3	12.1	11	10.2	9.4	8.8	8.2
1514	11.8	10.8	26	21.4	18.2	15.9	14.1	12.7	11.5	10.5	9.9	9.2
1515	11.8	10.8	31	24.5	20.3	17.4	15.2	13.6	12.2	11.1	10.6	9.8
1516	11.3	10.3	23.3	19.5	16.8	14.7	13.1	11.9	10.8	10	9.2	8.6
1517	10.4	9.6	17.4	15.2	13.5	12.2	11.1	10.1	9.4	8.7	8.1	7.6
1518	9.9	9.1	14.1	12.6	11.4	10.4	9.6	8.9	8.3	7.8	7.3	6.9
1519	9.7	9	14.4	12.8	11.6	10.6	9.7	9	8.4	7.9	7.4	7
1520	9.5	8.8	15.1	13.4	12.1	11	10.1	9.3	8.7	8.1	7.6	7.2
1521	9.2	8.6	11	10.1	9.3	8.7	8.1	7.6	7.2	6.8	6.4	6.1
1522	9.3	8.6	12.5	11.3	10.4	9.6	8.9	8.3	7.8	7.3	6.9	6.6
1523	9.2	8.6	11.2	10.3	9.5	8.8	8.3	7.8	7.3	6.9	6.5	6.2
1524	9.3	8.6	10.8	10	9.2	8.6	8	7.6	7.1	6.8	6.4	6.1
1525	9.3	8.6	10.3	9.6	8.9	8.3	7.8	7.3	6.9	6.6	6.3	6
1526	9.3	8.7	13.5	12.2	11.1	10.2	9.4	8.8	8.2	7.7	7.3	6.9
1527	9.3	8.7	9.9	9.2	8.6	8	7.6	7.1	6.8	6.4	6.1	5.9
1528	9.5	8.9	11.7	10.7	9.9	9.2	8.5	8	7.5	7.1	6.8	6.4
1529	9.8	9.1	13.8	12.4	11.3	10.4	9.6	8.9	8.4	7.9	7.4	7
1530	10.2	9.5	16.5	14.6	13.1	11.9	10.9	10	9.3	8.7	8.5	8
1531	11	10.1	20.1	17.3	15.2	13.6	12.3	11.2	10.3	9.6	10.9	10.1
1532	10.5	9.7	13.1	11.9	10.9	10	9.3	8.7	8.2	7.7	7.7	7.3
1533	10	9.3	9.2	8.6	8.1	7.6	7.2	6.8	6.5	6.2	6.2	5.9
1534	10	9.3	9	8.4	7.9	7.4	7	6.7	6.3	6.1	7.7	7.3
1535	10.1	9.4	8.9	8.4	7.8	7.4	7	6.6	6.3	6	9.1	8.5
1536	9.8	9.1	8.5	8	7.5	7.1	6.8	6.4	6.1	5.8	8.1	7.6
1537	11.2	10.3	16.2	14.3	12.9	11.7	10.7	9.9	9.2	8.5	8	7.5
1538	11.4	10.4	20.5	17.5	15.3	13.6	12.3	11.2	10.3	9.5	8.8	8.3
1539	11.7	10.7	25.9	21.3	18.1	15.7	13.9	12.5	11.4	10.4	9.8	9.1
1540	10.9	10	19.9	17.1	15	13.3	12	11	10.1	9.3	8.7	8.1
1541	10	9.2	12.7	11.5	10.5	9.7	9	8.4	7.8	7.4	7	6.6
1542	9.9	9.1	14	12.5	11.3	10.4	9.6	8.9	8.3	7.8	7.3	6.9
1543	9.7	9	12.7	11.5	10.5	9.7	9	8.4	7.8	7.4	7	6.6
1544	9.5	8.8	11.5	10.5	9.7	9	8.4	7.8	7.4	7	6.6	6.3
1545	9.4	8.8	10.8	10	9.2	8.6	8	7.5	7.1	6.7	6.4	6.1
1546	9.4	8.7	10.6	9.7	9	8.4	7.9	7.4	7	6.6	6.3	6
1547	9.3	8.7	8.9	8.3	7.8	7.3	6.9	6.6	6.3	6	5.7	5.5
1548	9.3	8.7	9.3	8.6	8.1	7.6	7.2	6.8	6.5	6.1	5.9	5.6
1549	9.3	8.6	8.8	8.3	7.8	7.3	6.9	6.6	6.3	6	5.7	5.5
1550	9.3	8.7	8.9	8.4	7.9	7.4	7	6.6	6.3	6	5.8	5.5
1551	9.3	8.7	8.7	8.1	7.7	7.2	6.9	6.5	6.2	5.9	5.7	5.4
1552	9.5	8.9	11.2	10.3	9.6	8.9	8.3	7.8	7.4	7	6.6	6.3
1553	9.6	8.9	11.4	10.5	9.7	9	8.5	7.9	7.5	7.1	6.7	6.4
1554	10.1	9.4	14.6	13.1	11.9	10.9	10.1	9.4	8.7	8.2	7.9	7.5
1555	11.1	10.2	17.7	15.6	13.9	12.5	11.4	10.5	9.7	9.1	13.2	12
1556	10.3	9.6	9.5	8.9	8.3	7.8	7.4	7	6.7	6.3	7.7	7.2
1557	10.1	9.3	9	8.4	7.9	7.4	7	6.7	6.4	6.1	7.4	7
1558	10	9.3	8.8	8.3	7.8	7.3	7	6.6	6.3	6	9.8	9.1
1559	10.3	9.5	9	8.4	7.9	7.5	7.1	6.7	6.4	6.1	10.2	9.5
1560	10.1	9.4	8.8	8.2	7.7	7.3	6.9	6.6	6.3	6	8.5	8
1561	11	10.1	15.4	13.7	12.3	11.2	10.3	9.5	8.9	8.3	7.8	7.3
1562	10.9	10.1	15.5	13.8	12.4	11.3	10.3	9.5	8.9	8.3	7.8	7.3
1563	11.2	10.3	20.5	17.5	15.3	13.6	12.3	11.2	10.2	9.5	8.8	8.2
1564	10.4	9.6	15.1	13.4	12.1	11	10.1	9.4	8.7	8.1	7.6	7.2
1565	10	9.2	13	11.8	10.7	9.9	9.1	8.5	8	7.5	7.1	6.7
1566	9.6	8.9	11.2	10.3	9.5	8.8	8.2	7.7	7.3	6.9	6.5	6.2
1567	9.5	8.8	9.4	8.8	8.2	7.7	7.2	6.8	6.5	6.2	5.9	5.6
1568	9.4	8.7	8.7	8.1	7.6	7.2	6.8	6.4	6.1	5.8	5.6	5.3
1569	9.4	8.7	9.7	9	8.4	7.9	7.4	7	6.6	6.3	6	5.7
1570	9.5	8.8	11	10.1	9.3	8.7	8.1	7.6	7.2	6.8	6.5	6.2
1571	9.4	8.7	9.8	9.1	8.5	8	7.5	7.1	6.7	6.4	6.1	5.8
1572	9.4	8.7	10.8	9.9	9.2	8.6	8	7.6	7.2	6.8	6.4	6.1
1573	9.4	8.7	9.6	8.9	8.3	7.8	7.4	7	6.6	6.3	6	5.8
1574	9.2	8.6	8.5	8	7.5	7.1	6.7	6.4	6.1	5.8	5.6	5.4
1575	9.3	8.7	8.5	8	7.5	7.1	6.8	6.4	6.1	5.9	5.6	5.4
1576	9.7	9	10.4	9.7	9	8.4	7.9	7.5	7.1	6.7	6.4	6.1
1577	9.5	8.9	8.6	8.1	7.6	7.2	6.9	6.5	6.2	5.9	5.7	5.4
1578	9.6	9	8.8	8.2	7.7	7.3	6.9	6.6	6.3	6	5.7	5.5
1579	10.9	10.1	14.3	12.9	11.7	10.8	10	9.3	8.7	8.1	10	9.3
1580	10.3	9.5	9.3	8.7	8.2	7.7	7.3	6.9	6.6	6.3	8.2	7.7
1581	10	9.3	8.7	8.2	7.7	7.3	6.9	6.6	6.3	6	7.8	7.4
1582	10.1	9.4	8.8	8.2	7.8	7.3	7	6.6	6.3	6	8.9	8.3
1583	10.2	9.5	8.9	8.3	7.8	7.4	7	6.7	6.4	6.1	12.1	11.1
1584	10.2	9.4	8.8	8.3	7.8	7.4	7	6.6	6.3	6	12.7	11.6
1585	11.1	10.2	19.2	16.6	14.6	13	11.8	10.7	9.9	9.2	8.5	8
1586	10.2	9.4	11.9	10.9	10	9.2	8.6	8.1	7.6	7.1	6.8	6.4
1587	10.7	9.9	16.6	14.6	13.1	11.8	10.8	9.9	9.2	8.5	8	7.5
1588	10.9	10	18.2	15.8	14	12.6	11.4	10.4	9.6	8.9	8.3	7.8
1589	10	9.3	10.8	9.9	9.2	8.6	8	7.5	7.1	6.7	6.4	6.1
1590	10.1	9.3	14	12.6	11.4	10.4	9.6	8.9	8.3	7.8	7.4	7
1591	9.5	8.9	8.8	8.2	7.7	7.3	6.9	6.5	6.2	5.9	5.6	5.4
1592	9.5	8.8	8.7	8.1	7.6	7.2	6.8	6.5	6.2	5.9	5.6	5.4
1593	9.5	8.8	8.7	8.2	7.7	7.2	6.9	6.5	6.2	5.9	5.6	5.4
1594	9.5	8.8	9	8.4	7.9	7.4	7	6.7	6.3	6	5.8	5.5
1595	9.4	8.8	8.8	8.2	7.7	7.3	6.9	6.5	6.2	5.9	5.7	5.4
1596	9.5	8.8	8.8	8.2	7.7	7.3	6.9	6.6	6.2	6	5.7	5.5
1597	9.4	8.8	8.6	8.1	7.6	7.2	6.8	6.5	6.2	5.9	5.6	5.4
1598	9.3	8.7	8.3	7.8	7.4	7	6.6	6.3	6	5.7	5.5	5.3
1599	9.3	8.7	8.2	7.7	7.3	6.9	6.5	6.2	6	5.7	5.5	5.2
1600	9.2	8.6	8.1	7.7	7.3	6.9	6.5	6.2	6	5.7	5.5	5.3
1601	9.1	8.5	8	7.6	7.2	6.8	6.5	6.2	5.9	5.7	5.4	5.2
1602	9.5	8.8	8.4	7.9	7.5	7.1	6.7	6.4	6.1	5.9	5.6	5.4
1603	11.2	10.3	13.9	12.5	11.5	10.6	9.8	9.1	8.5	8	14.2	12.8
1604	10.3	9.6	9.2	8.6	8.1	7.6	7.2	6.9	6.5	6.2	7.6	7.2
1605	10.1	9.4	8.8	8.2	7.8	7.3	7	6.6	6.3	6	6.2	5.9
1606	10.2	9.5	8.8	8.3	7.8	7.4	7	6.7	6.4	6.1	8	7.5
1607	10.3	9.6	8.9	8.4	7.9	7.5	7.1	6.7	6.4	6.1	11.3	10.4
1608	10.4	9.6	9	8.4	7.9	7.5	7.1	6.8	6.4	6.2	12.9	11.7
1609	11.4	10.5	29.5	23.4	19.5	16.8	14.7	13.1	11.8	10.8	9.9	9.2
1610	10.6	9.8	15	13.3	12	10.9	10.1	9.3	8.6	8.1	7.6	7.2
1611	11	10.1	20.1	17.2	15	13.4	12	11	10.1	9.3	8.7	8.1
1612	11.4	10.4	23.8	19.8	17	14.9	13.3	12	10.9	10	9.3	8.6
1613	10	9.3	9.9	9.2	8.6	8	7.5	7.1	6.7	6.4	6.1	5.8
1614	9.6	8.9	8.6	8.1	7.6	7.2	6.8	6.4	6.1	5.8	5.6	5.3
1615	9.6	8.9	8.6	8.1	7.6	7.2	6.8	6.4	6.1	5.8	5.6	5.3
1616	9.8	9.1	9	8.4	7.9	7.4	7	6.6	6.3	6	5.8	5.5
1617	9.7	9	8.9	8.4	7.8	7.4	7	6.6	6.3	6	5.7	5.5
1618	9.5	8.8	8.5	8	7.5	7.1	6.7	6.4	6.1	5.8	5.6	5.3
1619	9.5	8.8	8.6	8.1	7.6	7.2	6.8	6.5	6.2	5.9	5.6	5.4
1620	9.5	8.9	8.6	8.1	7.6	7.2	6.8	6.5	6.2	5.9	5.6	5.4
1621	9.5	8.9	8.6	8.1	7.6	7.2	6.8	6.5	6.2	5.9	5.7	5.4
1622	9.4	8.7	8.3	7.8	7.3	7	6.6	6.3	6	5.8	5.5	5.3
1623	9.3	8.7	8.1	7.7	7.2	6.9	6.5	6.2	6	5.7	5.5	5.3
1624	9.1	8.5	8	7.6	7.2	6.8	6.5	6.2	5.9	5.7	5.4	5.2
1625	9.1	8.5	8	7.5	7.1	6.8	6.5	6.2	5.9	5.7	5.4	5.2
1626	9.8	9.1	8.9	8.4	7.9	7.4	7.1	6.7	6.4	6.1	5.8	5.6
1627	10.8	10	10.9	10.1	9.4	8.8	8.3	7.8	7.4	7	7.2	6.9
1628	10.5	9.7	9.5	8.9	8.3	7.8	7.4	7	6.7	6.4	10.1	9.4
1629	10.3	9.5	8.9	8.4	7.9	7.5	7.1	6.7	6.4	6.1	10.2	9.4
1630	10.3	9.6	9	8.4	7.9	7.5	7.1	6.8	6.4	6.2	9.7	9.1
1631	10.5	9.7	9.1	8.5	8	7.6	7.2	6.8	6.5	6.2	10.3	9.5
1632	10.5	9.7	9.1	8.5	8	7.6	7.2	6.8	6.5	6.2	10.1	9.4
1633	11.5	10.5	51.1	34.6	26.3	21.4	18.1	15.7	13.8	12.4	15.1	13.4
1634	11.1	10.2	19.3	16.6	14.6	13	11.7	10.7	9.8	9.1	8.5	7.9
1635	10.3	9.5	11.6	10.6	9.8	9.1	8.4	7.9	7.4	7	6.6	6.3
1636	11.2	10.3	17.1	15	13.4	12	11	10.1	9.3	8.7	8.1	7.6
1637	11.1	10.2	15.6	13.8	12.4	11.3	10.3	9.5	8.9	8.3	7.8	7.3
1638	9.7	9	8.7	8.1	7.6	7.2	6.8	6.4	6.1	5.9	5.6	5.4
1639	9.7	9	8.6	8	7.6	7.1	6.8	6.4	6.1	5.8	5.6	5.3
1640	9.8	9.1	8.9	8.3	7.8	7.3	6.9	6.6	6.3	6	5.7	5.5
1641	10.3	9.5	10.9	10	9.3	8.7	8.1	7.6	7.2	6.8	6.5	6.2
1642	9.7	9	8.5	8	7.5	7.1	6.8	6.4	6.1	5.9	5.6	5.4
1643	9.5	8.9	8.5	8	7.5	7.1	6.7	6.4	6.1	5.8	5.6	5.4
1644	9.6	8.9	8.5	8	7.5	7.1	6.7	6.4	6.1	5.8	5.6	5.4
1645	9.5	8.8	8.4	7.9	7.4	7	6.7	6.4	6.1	5.8	5.6	5.3
1646	9.4	8.7	8.2	7.7	7.3	6.9	6.6	6.3	6	5.7	5.5	5.3
1647	9.3	8.7	8.2	7.7	7.3	6.9	6.6	6.3	6	5.7	5.5	5.3
1648	9.3	8.7	8.1	7.7	7.3	6.9	6.6	6.3	6	5.7	5.5	5.3
1649	9.2	8.6	8.1	7.6	7.2	6.9	6.5	6.2	6	5.7	5.5	5.3
1650	10	9.3	9.1	8.5	8	7.6	7.2	6.8	6.5	6.2	5.9	5.7
1651	11.3	10.5	11.7	10.8	10	9.3	8.7	8.2	7.7	7.3	8.3	7.8
1652	10.4	9.7	9.3	8.7	8.2	7.7	7.3	6.9	6.6	6.3	7.2	6.8
1653	10.4	9.6	9	8.5	8	7.5	7.1	6.8	6.5	6.2	12.9	11.8
1654	10.5	9.7	9.1	8.5	8	7.6	7.2	6.9	6.5	6.3	10.1	9.4
1655	10.7	9.9	9.3	8.7	8.2	7.8	7.4	7	6.7	6.4	14.4	13
1656	10.6	9.8	9.2	8.6	8.1	7.7	7.3	6.9	6.6	6.3	10.3	9.6
1657	11.1	10.2	27.2	21.9	18.4	15.9	14	12.5	11.3	10.4	9.6	8.9
1658	10.5	9.7	11.1	10.2	9.4	8.7	8.2	7.6	7.2	6.8	6.4	6.1
1659	10	9.2	8.9	8.3	7.8	7.3	6.9	6.5	6.2	5.9	5.6	5.4
1660	9.6	8.9	8.5	7.9	7.5	7	6.7	6.3	6	5.7	5.5	5.3
1661	9.6	8.9	8.4	7.8	7.4	7	6.6	6.3	6	5.7	5.5	5.2
1662	9.8	9.1	8.6	8.1	7.6	7.1	6.8	6.4	6.1	5.8	5.6	5.3
1663	11.4	10.4	40.1	29.2	23.2	19.3	16.6	14.5	13	11.7	11.6	10.6
1664	10.2	9.4	9.2	8.5	8	7.5	7.1	6.7	6.3	6	5.8	5.5
1665	11	10.1	11.7	10.7	9.8	9.1	8.5	7.9	7.4	7	6.6	6.3
1666	11	10.1	10	9.3	8.6	8.1	7.6	7.1	6.7	6.4	6.1	5.8
1667	10.2	9.4	9.1	8.5	7.9	7.4	7	6.7	6.3	6	5.7	5.5
1668	11.1	10.2	13	11.7	10.7	9.9	9.1	8.5	8	7.5	7.1	6.7
1669	11.2	10.2	20.7	17.6	15.3	13.6	12.2	11.1	10.2	9.4	8.7	8.1
1670	10.6	9.8	9.5	8.9	8.3	7.7	7.3	6.9	6.5	6.2	5.9	5.6
1671	11.2	10.2	17.2	15.1	13.4	12	11	10.1	9.3	8.6	8.1	7.6
1672	11.6	10.6	34.3	26.3	21.4	18.1	15.7	13.9	12.5	11.3	10.9	10
1673	11.6	10.6	35	26.6	21.6	18.3	15.8	14	12.6	11.4	10.9	10
1674	11.3	10.4	17.7	15.4	13.7	12.3	11.2	10.2	9.5	8.8	8.2	7.7
1675	11.2	10.3	16.6	14.5	13	11.7	10.7	9.8	9.1	8.5	7.9	7.4
1676	11.2	10.2	14	12.5	11.4	10.4	9.6	8.9	8.3	7.8	7.3	6.9
1677	11.5	10.5	33.6	25.8	21.1	17.9	15.5	13.8	12.3	11.2	10.8	9.9
1678	11.9	10.9	45.9	32	26.2	21.3	18	15.7	13.9	12.4	15.1	13.5
1679	11.5	10.5	27.2	22	18.5	16	14.1	12.7	11.5	10.5	9.7	9
1680	11.1	10.1	11.8	10.8	9.9	9.2	8.5	8	7.5	7.1	6.7	6.4
1681	11.4	10.4	23.4	19.5	16.7	14.7	13.1	11.8	10.8	9.9	9.2	8.5
1682	11.6	10.6	33.4	25.7	21	17.8	15.5	13.7	12.3	11.2	10.7	9.9
1683	14.2	12.7	58.5	40.5	34.2	26.2	21.3	18	15.7	13.9	23.5	19.5
1684	13.1	11.8	50.8	34.9	29.3	23.3	19.4	16.6	14.6	13	18.8	16.2
1685	11.7	10.7	37.8	28.1	22.8	19	16.4	14.4	12.9	11.6	11.3	10.3
1686	10.6	9.7	9.2	8.5	8	7.5	7.1	6.7	6.3	6	5.7	5.5
1687	12.8	11.6	47.3	32.7	26.6	21.6	18.2	15.8	14	12.5	14.1	12.6
1688	32.6	25.3	89.9	66.4	59.9	47.3	32.7	25.3	20.8	17.7	38.4	34.9
1689	34.1	26.6	95	72.8	66.6	54.5	35.6	26.9	21.8	18.8	40.2	36.8
1690	12	10.9	45.9	32	26.8	21.7	18.3	15.9	14	12.5	12.7	11.5
1691	11.3	10.3	14.3	12.8	11.5	10.5	9.7	9	8.4	7.8	7.4	6.9
1692	9.7	9	8.4	7.8	7.4	7	6.6	6.3	5.9	5.7	5.4	5.2
