# Supplementary material for: Roles of host and environment in shift of primary anthrax host species in Kruger National Park
Source: PLoS One. 2024 Dec 6;19(12):e0314103. doi: 10.1371/journal.pone.0314103 (PMC11623471; doi:10.1371/journal.pone.0314103)
Supplement: S1 Data — (ZIP) [file pone.0314103.s001.zip › Ochai Supplementary Data/Soil Moisture KNP/TerraClimate_Soil Moisture_1998.xlsx]

## Sheet: TerraClimate_Soil Moisture_1998
UPID	1998_1	1998_2	1998_3	1998_4	1998_5	1998_6	1998_7	1998_8	1998_9	1998_10	1998_11	1998_12
1	3.4	3.3	3.2	3.1	3	2.9	2.8	2.7	2.6	2.5	2.5	2.4
2	3.4	3.3	3.1	3	2.9	2.8	2.7	2.7	2.6	2.5	2.4	2.4
3	3.3	3.2	3.1	3	2.9	2.8	2.7	2.6	2.5	2.5	2.4	2.3
4	3.3	3.2	3.1	3	2.9	2.8	2.7	2.6	2.5	2.4	2.4	2.3
5	3.3	3.1	3	2.9	2.8	2.7	2.6	2.6	2.5	2.4	2.3	5.2
6	3.2	3.1	3	2.9	2.8	2.7	2.6	2.5	2.4	2.4	2.3	4.5
7	3.2	3.1	3	2.9	2.8	2.7	2.6	2.5	2.5	2.4	2.3	2.3
8	3.3	3.2	3	2.9	2.8	2.7	2.7	2.6	2.5	2.4	2.4	2.3
9	3.3	3.2	3.1	3	2.9	2.8	2.7	2.6	2.5	2.5	2.4	2.4
10	3.4	3.3	3.2	3.1	2.9	2.9	2.8	2.7	2.6	2.5	2.4	10.2
11	3.5	3.3	3.2	3.1	3	2.9	2.8	2.7	2.6	2.6	2.5	9.6
12	3.5	3.4	3.3	3.2	3.1	3	2.9	2.8	2.7	2.6	2.5	9.8
13	3.6	3.5	3.3	3.2	3.1	3	2.9	2.8	2.7	2.7	2.6	16.4
14	3.7	3.5	3.4	3.3	3.2	3.1	3	2.9	2.8	2.7	2.6	19.9
15	3.7	3.6	3.4	3.3	3.2	3.1	3	2.9	2.8	2.7	2.7	18.2
16	3.8	3.6	3.5	3.4	3.3	3.2	3.1	3	2.9	2.8	2.7	12.6
17	3.8	3.7	3.6	3.4	3.3	3.2	3.1	3	2.9	2.8	2.8	9.8
18	3.9	3.8	3.6	3.5	3.4	3.3	3.2	3.1	3	2.9	2.8	13.7
19	3.3	3.2	3.1	3	2.9	2.8	2.7	2.6	2.5	2.5	2.4	2.5
20	3.3	3.2	3	2.9	2.8	2.7	2.7	2.6	2.5	2.4	2.4	5.5
21	3.2	3.1	3	2.9	2.8	2.7	2.6	2.5	2.5	2.4	2.3	4.2
22	3.2	3.1	2.9	2.8	2.7	2.7	2.6	2.5	2.4	2.3	2.3	3.7
23	3.1	3	2.9	2.8	2.7	2.6	2.5	2.5	2.4	2.3	2.2	5.8
24	3.1	3	2.8	2.7	2.7	2.6	2.5	2.4	2.3	2.3	2.2	8.1
25	3.1	3	2.9	2.8	2.7	2.6	2.5	2.4	2.3	2.3	2.2	2.2
26	3.1	3	2.9	2.8	2.7	2.6	2.5	2.5	2.4	2.3	2.2	2.2
27	3.2	3.1	3	2.8	2.8	2.7	2.6	2.5	2.4	2.4	2.3	2.2
28	3.2	3.1	3	2.9	2.8	2.7	2.6	2.5	2.5	2.4	2.3	2.3
29	3.3	3.2	3.1	2.9	2.8	2.8	2.7	2.6	2.5	2.4	2.4	6
30	3.4	3.2	3.1	3	2.9	2.8	2.7	2.6	2.6	2.5	2.4	11
31	3.4	3.3	3.2	3	2.9	2.8	2.8	2.7	2.6	2.5	2.4	13.2
32	3.5	3.3	3.2	3.1	3	2.9	2.8	2.7	2.6	2.6	2.5	20
33	3.5	3.4	3.3	3.1	3	2.9	2.8	2.8	2.7	2.6	2.5	24.4
34	3.6	3.4	3.3	3.2	3.1	3	2.9	2.8	2.7	2.6	2.6	17.3
35	3.6	3.5	3.3	3.2	3.1	3	2.9	2.8	2.8	2.7	2.6	2.5
36	3.7	3.5	3.4	3.3	3.2	3.1	3	2.9	2.8	2.7	2.6	8.2
37	3.2	3.1	3	2.9	2.8	2.7	2.6	2.5	2.5	2.4	2.3	6.6
38	3.2	3.1	2.9	2.8	2.7	2.7	2.6	2.5	2.4	2.3	2.3	6.5
39	3.1	3	2.9	2.8	2.7	2.6	2.5	2.4	2.4	2.3	2.2	5.8
40	3.1	2.9	2.8	2.7	2.6	2.5	2.5	2.4	2.3	2.3	2.2	4.4
41	3	2.9	2.8	2.7	2.6	2.5	2.4	2.3	2.3	2.2	2.1	2.1
42	2.9	2.8	2.7	2.6	2.5	2.4	2.4	2.3	2.2	2.2	2.1	2
43	2.9	2.8	2.7	2.6	2.5	2.4	2.4	2.3	2.2	2.2	2.1	3.5
44	3	2.9	2.8	2.7	2.6	2.5	2.4	2.3	2.3	2.2	2.1	2.7
45	3	2.9	2.8	2.7	2.6	2.5	2.4	2.4	2.3	2.2	2.2	3.6
46	3.1	3	2.8	2.7	2.7	2.6	2.5	2.4	2.3	2.3	2.2	7.1
47	3.1	3	2.9	2.8	2.7	2.6	2.5	2.4	2.4	2.3	2.2	2.9
48	3.2	3	2.9	2.8	2.7	2.6	2.6	2.5	2.4	2.3	2.3	3.9
49	3.2	3.1	3	2.9	2.8	2.7	2.6	2.5	2.5	2.4	2.3	6.5
50	3.3	3.1	3	2.9	2.8	2.7	2.6	2.6	2.5	2.4	2.3	15.2
51	3.3	3.2	3.1	3	2.9	2.8	2.7	2.6	2.5	2.5	2.4	19.3
52	3.4	3.2	3.1	3	2.9	2.8	2.7	2.6	2.6	2.5	2.4	17.9
53	3.4	3.3	3.2	3	2.9	2.8	2.8	2.7	2.6	2.5	2.4	5.6
54	3.5	3.3	3.2	3.1	3	2.9	2.8	2.7	2.6	2.6	2.5	5.5
55	3.1	3	2.9	2.8	2.7	2.6	2.5	2.5	2.4	2.3	2.2	5.7
56	3.1	2.9	2.8	2.7	2.6	2.6	2.5	2.4	2.3	2.3	2.2	6.7
57	3	2.9	2.8	2.7	2.6	2.5	2.4	2.3	2.3	2.2	2.2	6.6
58	2.9	2.8	2.7	2.6	2.5	2.4	2.4	2.3	2.2	2.2	2.1	9.7
59	2.9	2.7	2.6	2.6	2.5	2.4	2.3	2.2	2.2	2.1	2.1	9
60	2.8	2.7	2.6	2.5	2.4	2.3	2.3	2.2	2.1	2.1	2	2
61	2.8	2.7	2.6	2.5	2.4	2.3	2.2	2.2	2.1	2.1	2	1.9
62	2.8	2.7	2.6	2.5	2.4	2.4	2.3	2.2	2.1	2.1	2	2
63	2.9	2.8	2.7	2.6	2.5	2.4	2.3	2.2	2.2	2.1	2.1	10.6
64	2.9	2.8	2.7	2.6	2.5	2.4	2.3	2.3	2.2	2.1	2.1	5.8
65	2.9	2.8	2.7	2.6	2.5	2.5	2.4	2.3	2.2	2.2	2.1	3.4
66	3	2.9	2.8	2.7	2.6	2.5	2.4	2.3	2.3	2.2	2.1	6.3
67	3	2.9	2.8	2.7	2.6	2.5	2.4	2.4	2.3	2.2	2.2	3
68	3.1	3	2.8	2.7	2.7	2.6	2.5	2.4	2.3	2.3	2.2	5.7
69	3.1	3	2.9	2.8	2.7	2.6	2.5	2.4	2.4	2.3	2.2	2.6
70	3.2	3	2.9	2.8	2.7	2.6	2.6	2.5	2.4	2.3	2.3	4.1
71	3.2	3.1	3	2.9	2.8	2.7	2.6	2.5	2.4	2.4	2.3	6.8
72	3.2	3.1	3	2.9	2.8	2.7	2.6	2.5	2.5	2.4	2.3	2.3
73	3	2.9	2.8	2.7	2.6	2.5	2.5	2.4	2.3	2.2	2.2	16.1
74	3	2.8	2.7	2.6	2.6	2.5	2.4	2.3	2.2	2.2	2.1	13.2
75	2.9	2.8	2.7	2.6	2.5	2.4	2.3	2.3	2.2	2.1	2.1	10.1
76	2.8	2.7	2.6	2.5	2.4	2.3	2.3	2.2	2.1	2.1	2	6.3
77	2.7	2.6	2.5	2.4	2.4	2.3	2.2	2.1	2.1	2	2	6.4
78	2.6	2.5	2.5	2.4	2.3	2.2	2.1	2.1	2	2	1.9	1.8
79	2.6	2.5	2.4	2.3	2.3	2.2	2.1	2.1	2	1.9	1.9	1.8
80	2.7	2.6	2.5	2.4	2.3	2.2	2.2	2.1	2	2	1.9	1.9
81	2.7	2.6	2.5	2.4	2.3	2.3	2.2	2.1	2.1	2	1.9	1.9
82	2.7	2.6	2.5	2.4	2.4	2.3	2.2	2.1	2.1	2	2	15.4
83	2.8	2.7	2.6	2.5	2.4	2.3	2.2	2.2	2.1	2	2	12
84	2.8	2.7	2.6	2.5	2.4	2.3	2.3	2.2	2.1	2.1	2	4.8
85	2.8	2.7	2.6	2.5	2.5	2.4	2.3	2.2	2.2	2.1	2	2
86	2.9	2.8	2.7	2.6	2.5	2.4	2.3	2.2	2.2	2.1	2.1	2
87	2.9	2.8	2.7	2.6	2.5	2.4	2.4	2.3	2.2	2.2	2.1	2.3
88	2.9	2.8	2.7	2.6	2.5	2.5	2.4	2.3	2.2	2.2	2.1	2.1
89	3	2.9	2.8	2.7	2.6	2.5	2.4	2.3	2.3	2.2	2.1	2.1
90	3	2.9	2.8	2.7	2.6	2.5	2.4	2.4	2.3	2.2	2.2	2.1
91	2.9	2.8	2.7	2.6	2.5	2.4	2.4	2.3	2.2	2.2	2.1	10.6
92	2.8	2.7	2.6	2.5	2.5	2.4	2.3	2.2	2.2	2.1	2	4.5
93	2.8	2.7	2.6	2.5	2.4	2.3	2.2	2.2	2.1	2	2	2.9
94	2.7	2.6	2.5	2.4	2.3	2.2	2.2	2.1	2	2	1.9	7.8
95	2.6	2.5	2.4	2.3	2.2	2.2	2.1	2	2	1.9	1.9	6.8
96	2.5	2.4	2.3	2.2	2.2	2.1	2	2	1.9	1.8	1.8	1.7
97	2.5	2.4	2.3	2.2	2.1	2.1	2	1.9	1.9	1.8	1.8	1.8
98	2.5	2.4	2.3	2.2	2.2	2.1	2	2	1.9	1.9	1.8	7.6
99	2.5	2.4	2.4	2.3	2.2	2.1	2.1	2	1.9	1.9	1.8	9.2
100	2.6	2.5	2.4	2.3	2.2	2.1	2.1	2	2	1.9	1.8	5.7
101	2.6	2.5	2.4	2.3	2.2	2.2	2.1	2	2	1.9	1.9	16
102	2.6	2.5	2.4	2.3	2.3	2.2	2.1	2.1	2	1.9	1.9	8.4
103	2.7	2.6	2.5	2.4	2.3	2.2	2.1	2.1	2	2	1.9	6.4
104	2.7	2.6	2.5	2.4	2.3	2.2	2.2	2.1	2	2	1.9	7
105	2.7	2.6	2.5	2.4	2.3	2.3	2.2	2.1	2.1	2	1.9	10.8
106	2.7	2.6	2.5	2.5	2.4	2.3	2.2	2.2	2.1	2	2	4.5
107	2.8	2.7	2.6	2.5	2.4	2.3	2.2	2.2	2.1	2	2	1.9
108	2.8	2.7	2.6	2.5	2.4	2.3	2.3	2.2	2.1	2.1	2	2
109	2.9	2.8	2.7	2.6	2.5	2.5	2.4	2.3	2.2	2.2	2.1	14.8
110	2.9	2.8	2.7	2.6	2.5	2.4	2.3	2.2	2.2	2.1	2.1	9
111	2.8	2.7	2.6	2.5	2.4	2.3	2.3	2.2	2.1	2.1	2	17.5
112	2.7	2.6	2.5	2.4	2.3	2.3	2.2	2.1	2.1	2	1.9	16.3
113	2.6	2.5	2.4	2.3	2.3	2.2	2.1	2.1	2	1.9	1.9	16
114	2.5	2.4	2.3	2.3	2.2	2.1	2.1	2	1.9	1.9	1.8	12.7
115	2.5	2.4	2.3	2.2	2.2	2.1	2	2	1.9	1.8	1.8	14.3
116	2.5	2.4	2.3	2.3	2.2	2.1	2	2	1.9	1.9	1.8	11.6
117	2.5	2.4	2.4	2.3	2.2	2.1	2.1	2	1.9	1.9	1.8	15.5
118	2.6	2.5	2.4	2.3	2.2	2.1	2.1	2	1.9	1.9	1.8	13.9
119	2.6	2.5	2.4	2.3	2.2	2.1	2.1	2	2	1.9	1.8	19.7
120	2.6	2.5	2.4	2.3	2.2	2.2	2.1	2	2	1.9	1.9	23.8
121	2.6	2.5	2.4	2.3	2.3	2.2	2.1	2	2	1.9	1.9	17.4
122	2.6	2.5	2.4	2.3	2.3	2.2	2.1	2.1	2	1.9	1.9	18.8
123	2.6	2.5	2.4	2.4	2.3	2.2	2.1	2.1	2	2	1.9	23.7
124	2.7	2.6	2.5	2.4	2.3	2.2	2.2	2.1	2	2	1.9	10.8
125	2.7	2.6	2.5	2.4	2.3	2.2	2.2	2.1	2	2	1.9	13.2
126	2.7	2.6	2.5	2.4	2.3	2.3	2.2	2.1	2	2	1.9	4.4
127	3.6	3.4	3.3	3.2	3	2.9	2.8	2.7	2.6	2.5	2.5	31.1
128	3	2.9	2.8	2.7	2.6	2.5	2.4	2.4	2.3	2.2	2.2	17.7
129	4.1	3.9	3.7	3.5	3.4	3.2	3.1	3	2.8	2.7	2.6	37.8
130	2.9	2.8	2.7	2.6	2.5	2.4	2.3	2.3	2.2	2.1	2.1	27
131	2.8	2.7	2.6	2.5	2.4	2.3	2.3	2.2	2.1	2.1	2	14.6
132	2.7	2.6	2.5	2.4	2.4	2.3	2.2	2.1	2.1	2	2	28
133	2.7	2.6	2.5	2.4	2.3	2.3	2.2	2.1	2.1	2	1.9	40.6
134	2.7	2.6	2.5	2.4	2.3	2.3	2.2	2.1	2.1	2	1.9	31.9
135	2.7	2.6	2.5	2.4	2.3	2.3	2.2	2.1	2.1	2	1.9	20.1
136	2.7	2.6	2.5	2.4	2.3	2.3	2.2	2.1	2.1	2	1.9	23.2
137	2.7	2.6	2.5	2.4	2.3	2.3	2.2	2.1	2.1	2	1.9	22.7
138	2.7	2.6	2.5	2.4	2.3	2.3	2.2	2.1	2.1	2	1.9	29
139	2.7	2.6	2.5	2.4	2.3	2.3	2.2	2.1	2.1	2	1.9	25.8
140	2.7	2.6	2.5	2.4	2.3	2.3	2.2	2.1	2.1	2	1.9	23.6
141	2.7	2.6	2.5	2.4	2.3	2.3	2.2	2.1	2.1	2	1.9	17.6
142	2.7	2.6	2.5	2.4	2.3	2.3	2.2	2.1	2.1	2	1.9	25.8
143	2.7	2.6	2.5	2.4	2.3	2.3	2.2	2.1	2.1	2	1.9	19.5
144	2.7	2.6	2.5	2.4	2.3	2.3	2.2	2.1	2	2	1.9	3.4
145	6.6	6.1	5.7	5.3	5	4.7	4.4	4.2	4	3.8	3.6	60.6
146	6.1	5.7	5.3	5	4.7	4.4	4.2	4	3.8	3.6	3.5	48.1
147	6.3	5.8	5.4	5	4.7	4.5	4.2	4	3.8	3.6	3.5	56.2
148	5.1	4.8	4.5	4.2	4	3.8	3.6	3.5	3.3	3.2	3.1	34.2
149	4.6	4.4	4.1	3.9	3.7	3.5	3.4	3.2	3.1	3	2.9	34.6
150	2.9	2.8	2.7	2.6	2.5	2.5	2.4	2.3	2.2	2.2	2.1	26.7
151	2.9	2.8	2.7	2.6	2.5	2.4	2.3	2.3	2.2	2.1	2.1	34.5
152	2.9	2.8	2.7	2.6	2.5	2.4	2.3	2.3	2.2	2.1	2.1	31.1
153	2.9	2.8	2.7	2.6	2.5	2.4	2.3	2.2	2.2	2.1	2.1	24.8
154	2.8	2.7	2.6	2.5	2.5	2.4	2.3	2.2	2.2	2.1	2	17.3
155	2.8	2.7	2.6	2.5	2.4	2.4	2.3	2.2	2.2	2.1	2	28.3
156	2.8	2.7	2.6	2.5	2.4	2.3	2.3	2.2	2.1	2.1	2	30
157	2.8	2.7	2.6	2.5	2.4	2.4	2.3	2.2	2.2	2.1	2	27.6
158	2.8	2.7	2.6	2.5	2.4	2.3	2.3	2.2	2.1	2.1	2	32
159	2.8	2.6	2.5	2.5	2.4	2.3	2.2	2.2	2.1	2	2	31.2
160	2.7	2.6	2.5	2.4	2.4	2.3	2.2	2.1	2.1	2	2	33.6
161	2.7	2.6	2.5	2.4	2.3	2.3	2.2	2.1	2.1	2	1.9	15.7
162	2.7	2.6	2.5	2.4	2.3	2.3	2.2	2.1	2	2	1.9	6.1
163	6.9	6.4	5.9	5.5	5.2	4.9	4.6	4.4	4.2	4	3.8	60
164	7.3	6.7	6.2	5.8	5.4	5.1	4.8	4.5	4.3	4.1	3.9	65.6
165	6.7	6.2	5.8	5.4	5	4.8	4.5	4.3	4.1	3.9	3.7	54.7
166	6.6	6.1	5.7	5.3	5	4.7	4.4	4.2	4	3.8	3.6	54
167	4.7	4.4	4.2	4	3.8	3.6	3.5	3.3	3.2	3.1	3	27
168	4.1	3.9	3.7	3.5	3.4	3.3	3.1	3	2.9	2.8	2.7	28.8
169	3.2	3.1	3	2.9	2.8	2.7	2.6	2.5	2.4	2.4	2.3	33.7
170	3.1	2.9	2.8	2.7	2.6	2.6	2.5	2.4	2.3	2.3	2.2	28.6
171	3	2.9	2.8	2.7	2.6	2.5	2.5	2.4	2.3	2.2	2.2	25.6
172	3	2.9	2.8	2.7	2.6	2.5	2.4	2.3	2.3	2.2	2.1	21.8
173	3	2.8	2.7	2.6	2.6	2.5	2.4	2.3	2.2	2.2	2.1	28.8
174	2.9	2.8	2.7	2.6	2.5	2.4	2.4	2.3	2.2	2.2	2.1	28.8
175	2.9	2.8	2.7	2.6	2.5	2.4	2.3	2.3	2.2	2.1	2.1	26.1
176	3.4	3.3	3.1	3	2.9	2.8	2.7	2.6	2.5	2.4	2.3	32.1
177	4.4	4.2	3.9	3.7	3.6	3.4	3.2	3.1	3	2.8	2.7	43.7
178	4.7	4.4	4.1	3.9	3.7	3.5	3.3	3.2	3.1	2.9	2.8	47.4
179	3.7	3.5	3.3	3.2	3	2.9	2.8	2.7	2.6	2.5	2.4	38.6
180	2.7	2.6	2.5	2.4	2.3	2.3	2.2	2.1	2.1	2	1.9	28
181	24.3	18.6	15.2	12.8	11.1	9.9	8.8	8	7.3	6.8	6.7	90.8
182	16.4	13.7	11.8	10.3	9.2	8.3	7.6	7	6.4	6	5.6	81.7
183	18.9	15.3	12.9	11.2	9.8	8.8	8	7.3	6.7	6.2	5.8	84.2
184	6.9	6.4	5.9	5.5	5.2	4.9	4.6	4.4	4.2	4	3.8	49.1
185	6.5	6	5.6	5.3	5	4.7	4.4	4.2	4	3.8	3.7	43.5
186	6.4	5.9	5.6	5.2	4.9	4.6	4.4	4.2	4	3.8	3.6	45.3
187	5.6	5.2	4.9	4.6	4.4	4.2	4	3.8	3.6	3.5	3.3	34
188	4.8	4.6	4.3	4.1	3.9	3.7	3.6	3.4	3.3	3.2	3	33
189	3.2	3.1	3	2.9	2.8	2.7	2.6	2.5	2.5	2.4	2.3	25.3
190	3.1	3	2.9	2.8	2.7	2.6	2.5	2.5	2.4	2.3	2.3	21.3
191	3.1	3	2.9	2.8	2.7	2.6	2.5	2.4	2.3	2.3	2.2	25.1
192	3	2.9	2.8	2.7	2.6	2.5	2.4	2.4	2.3	2.2	2.2	25.5
193	3	2.9	2.8	2.7	2.6	2.5	2.4	2.3	2.3	2.2	2.1	23.7
194	3	2.9	2.8	2.7	2.6	2.5	2.4	2.3	2.3	2.2	2.1	26.5
195	4.6	4.3	4.1	3.9	3.7	3.5	3.3	3.2	3.1	2.9	2.8	37.6
196	5.3	4.9	4.6	4.3	4.1	3.8	3.6	3.5	3.3	3.2	3	45.1
197	5	4.7	4.4	4.1	3.9	3.7	3.5	3.3	3.2	3	2.9	46.7
198	4.6	4.3	4	3.8	3.6	3.4	3.3	3.1	3	2.9	2.7	41.4
199	44.7	27.8	20.7	16.6	13.9	12	10.6	9.5	8.6	7.8	19.8	94.4
200	28.8	21.2	16.9	14.1	12.1	10.7	9.5	8.6	7.9	7.2	7.2	93.9
201	7.6	7	6.5	6	5.7	5.3	5	4.8	4.5	4.3	4.1	53.4
202	6.8	6.4	5.9	5.6	5.2	5	4.7	4.5	4.3	4.1	3.9	35.8
203	6.9	6.4	6	5.6	5.3	5	4.7	4.5	4.3	4.1	3.9	42.5
204	6.9	6.4	6	5.6	5.3	5	4.7	4.5	4.3	4.1	3.9	46.5
205	6.3	5.8	5.5	5.2	4.9	4.6	4.4	4.2	4	3.8	3.7	33.7
206	3.9	3.7	3.6	3.4	3.3	3.2	3.1	3	2.9	2.8	2.7	21.6
207	3.4	3.3	3.2	3	2.9	2.8	2.7	2.7	2.6	2.5	2.4	19.8
208	3.3	3.2	3	2.9	2.8	2.7	2.7	2.6	2.5	2.4	2.4	22.6
209	3.2	3.1	3	2.9	2.8	2.7	2.6	2.5	2.4	2.4	2.3	19.6
210	3.1	3	2.9	2.8	2.7	2.6	2.5	2.5	2.4	2.3	2.3	19.7
211	3.1	2.9	2.8	2.7	2.6	2.6	2.5	2.4	2.3	2.3	2.2	18.1
212	3	2.9	2.8	2.7	2.6	2.5	2.5	2.4	2.3	2.2	2.2	25.3
213	4.1	3.9	3.7	3.5	3.3	3.2	3.1	2.9	2.8	2.7	2.6	35.3
214	4.8	4.5	4.2	4	3.8	3.6	3.4	3.3	3.1	3	2.9	40.8
215	5	4.6	4.3	4.1	3.9	3.7	3.5	3.3	3.2	3	2.9	44.1
216	4.5	4.2	4	3.7	3.5	3.4	3.2	3.1	2.9	2.8	2.7	36.8
217	35.4	24.7	19.2	15.8	13.4	11.7	10.4	9.3	8.5	7.8	13.7	98
218	9	8.2	7.5	7	6.5	6.1	5.7	5.4	5.1	4.8	4.6	61.8
219	7.3	6.8	6.3	5.9	5.6	5.3	5	4.7	4.5	4.3	4.1	32.7
220	6.8	6.3	5.9	5.6	5.3	5	4.8	4.5	4.3	4.1	4	24.4
221	6.9	6.4	6	5.7	5.3	5.1	4.8	4.6	4.4	4.2	4	28.8
222	6.4	6	5.7	5.3	5.1	4.8	4.6	4.4	4.2	4	3.8	29.6
223	5.7	5.3	5	4.8	4.6	4.3	4.2	4	3.8	3.7	3.5	23.1
224	4.5	4.3	4.1	4	3.8	3.6	3.5	3.4	3.3	3.1	3	19.1
225	3.6	3.5	3.4	3.3	3.1	3	2.9	2.8	2.8	2.7	2.6	15.9
226	3.8	3.7	3.5	3.4	3.3	3.1	3	2.9	2.8	2.7	2.7	21.2
227	3.3	3.2	3.1	3	2.9	2.8	2.7	2.6	2.5	2.5	2.4	14.7
228	3.2	3.1	3	2.9	2.8	2.7	2.6	2.5	2.5	2.4	2.3	16.7
229	3.2	3	2.9	2.8	2.7	2.6	2.6	2.5	2.4	2.3	2.3	17.2
230	3.1	2.9	2.8	2.7	2.6	2.6	2.5	2.4	2.3	2.3	2.2	23
231	3.1	2.9	2.8	2.7	2.6	2.5	2.5	2.4	2.3	2.2	2.2	32.4
232	3	2.9	2.8	2.7	2.6	2.5	2.4	2.3	2.3	2.2	2.1	31.1
233	4.5	4.2	3.9	3.7	3.6	3.4	3.2	3.1	3	2.8	2.7	30.9
234	4.1	3.9	3.7	3.5	3.3	3.2	3	2.9	2.8	2.7	2.6	35.3
235	7.9	7.3	6.8	6.4	6	5.6	5.3	5.1	4.8	4.6	4.4	34.4
236	7.8	7.2	6.7	6.3	5.9	5.6	5.3	5	4.8	4.6	4.4	34.9
237	7.5	7	6.5	6.1	5.8	5.4	5.2	4.9	4.7	4.5	4.3	25.2
238	7.2	6.7	6.3	5.9	5.6	5.3	5	4.8	4.6	4.4	4.2	20.7
239	7.1	6.6	6.2	5.9	5.5	5.2	5	4.7	4.5	4.3	4.2	23.7
240	6.9	6.5	6.1	5.7	5.4	5.1	4.9	4.6	4.4	4.3	4.1	25.3
241	6.4	6	5.7	5.4	5.1	4.8	4.6	4.4	4.2	4	3.9	23.2
242	5.2	4.9	4.7	4.5	4.3	4.1	3.9	3.8	3.6	3.5	3.4	17.1
243	3.7	3.6	3.5	3.3	3.2	3.1	3	2.9	2.8	2.8	2.7	10
244	3.7	3.5	3.4	3.3	3.2	3.1	3	2.9	2.8	2.7	2.6	16.4
245	3.5	3.3	3.2	3.1	3	2.9	2.8	2.7	2.6	2.6	2.5	12.5
246	3.4	3.2	3.1	3	2.9	2.8	2.7	2.6	2.6	2.5	2.4	13.7
247	3.2	3.1	3	2.9	2.8	2.7	2.6	2.5	2.5	2.4	2.3	14.8
248	3.1	3	2.9	2.8	2.7	2.6	2.5	2.5	2.4	2.3	2.3	19.3
249	3	2.9	2.8	2.7	2.6	2.5	2.4	2.4	2.3	2.2	2.2	22.5
250	2.9	2.8	2.7	2.6	2.5	2.4	2.4	2.3	2.2	2.2	2.1	24.5
251	2.9	2.8	2.7	2.6	2.5	2.4	2.3	2.3	2.2	2.1	2.1	30
252	4.5	4.3	4	3.8	3.6	3.4	3.2	3.1	3	2.8	2.7	40.2
253	8.2	7.6	7.1	6.6	6.2	5.9	5.5	5.3	5	4.8	4.6	34.4
254	8	7.4	6.9	6.5	6.1	5.8	5.4	5.2	4.9	4.7	4.5	25.6
255	7.6	7.1	6.6	6.2	5.9	5.5	5.3	5	4.8	4.6	4.4	16.4
256	7.1	6.6	6.2	5.9	5.6	5.3	5	4.8	4.6	4.4	4.2	12.7
257	6.8	6.4	6	5.7	5.4	5.1	4.9	4.7	4.5	4.3	4.1	13.7
258	6.4	6.1	5.7	5.4	5.2	4.9	4.7	4.5	4.3	4.2	4	12
259	5.9	5.6	5.3	5	4.8	4.6	4.4	4.2	4.1	3.9	3.8	11.3
260	4.7	4.5	4.3	4.1	3.9	3.8	3.7	3.5	3.4	3.3	3.2	9.8
261	4	3.8	3.7	3.6	3.4	3.3	3.2	3.1	3	2.9	2.8	6.3
262	3.8	3.6	3.5	3.4	3.3	3.2	3.1	3	2.9	2.8	2.7	7.6
263	3.6	3.5	3.3	3.2	3.1	3	2.9	2.8	2.7	2.7	2.6	8.5
264	3.5	3.3	3.2	3.1	3	2.9	2.8	2.7	2.6	2.6	2.5	4.7
265	3.3	3.2	3.1	3	2.9	2.8	2.7	2.6	2.5	2.5	2.4	15
266	3.2	3.1	3	2.9	2.8	2.7	2.6	2.5	2.4	2.4	2.3	19.9
267	3.1	3	2.9	2.8	2.7	2.6	2.5	2.4	2.3	2.3	2.2	18.5
268	3	2.8	2.7	2.6	2.5	2.5	2.4	2.3	2.2	2.2	2.1	17.2
269	2.8	2.7	2.6	2.5	2.4	2.4	2.3	2.2	2.2	2.1	2	23.8
270	4.2	4	3.8	3.6	3.4	3.2	3.1	3	2.8	2.7	2.6	32.8
271	8.4	7.8	7.2	6.8	6.4	6	5.7	5.4	5.1	4.9	4.7	24.9
272	8.4	7.7	7.2	6.8	6.4	6	5.7	5.4	5.1	4.9	4.7	18.3
273	8.1	7.5	7	6.6	6.2	5.9	5.6	5.3	5	4.8	4.6	18
274	7.8	7.3	6.8	6.4	6.1	5.8	5.5	5.2	5	4.7	4.5	16.7
275	7.5	7.1	6.6	6.2	5.9	5.6	5.3	5.1	4.9	4.7	4.5	11.2
276	7.3	6.8	6.4	6.1	5.8	5.5	5.2	5	4.8	4.6	4.4	9.4
277	6.2	5.9	5.6	5.3	5.1	4.8	4.6	4.4	4.3	4.1	4	9.1
278	4.8	4.6	4.4	4.2	4.1	3.9	3.8	3.6	3.5	3.4	3.3	6.7
279	4.1	4	3.8	3.7	3.6	3.4	3.3	3.2	3.1	3	2.9	4.2
280	3.9	3.7	3.6	3.5	3.3	3.2	3.1	3	2.9	2.9	2.8	2.7
281	3.7	3.6	3.4	3.3	3.2	3.1	3	2.9	2.8	2.7	2.7	2.6
282	3.6	3.4	3.3	3.2	3.1	3	2.9	2.8	2.7	2.6	2.6	2.6
283	3.4	3.3	3.2	3.1	3	2.9	2.8	2.7	2.6	2.5	2.5	9.8
284	3.3	3.2	3	2.9	2.8	2.7	2.7	2.6	2.5	2.4	2.4	13
285	3.1	3	2.9	2.8	2.7	2.6	2.5	2.5	2.4	2.3	2.3	13.7
286	3	2.9	2.8	2.7	2.6	2.5	2.4	2.3	2.3	2.2	2.1	13.2
287	2.8	2.7	2.6	2.5	2.5	2.4	2.3	2.2	2.2	2.1	2	19.2
288	2.8	2.7	2.6	2.5	2.4	2.3	2.2	2.2	2.1	2	2	26.7
289	8.8	8.1	7.6	7.1	6.6	6.2	5.9	5.6	5.3	5.1	4.9	21.3
290	8.7	8.1	7.5	7	6.6	6.2	5.9	5.6	5.3	5.1	4.9	18.9
291	8.5	7.9	7.3	6.9	6.5	6.1	5.8	5.5	5.3	5	4.8	13.8
292	8.4	7.8	7.3	6.8	6.5	6.1	5.8	5.5	5.3	5	4.8	12
293	8.4	7.8	7.3	6.9	6.5	6.1	5.8	5.5	5.3	5.1	4.8	12
294	8.1	7.6	7.1	6.7	6.3	6	5.7	5.4	5.2	5	4.8	10
295	7.6	7.1	6.7	6.3	6	5.7	5.4	5.2	5	4.8	4.6	10.5
296	6.8	6.4	6	5.7	5.4	5.2	4.9	4.7	4.5	4.4	4.2	8.1
297	5.8	5.5	5.2	5	4.8	4.6	4.4	4.2	4	3.9	3.8	5.1
298	4.2	4	3.9	3.7	3.6	3.5	3.4	3.3	3.2	3.1	3	3.6
299	3.9	3.7	3.6	3.4	3.3	3.2	3.1	3	2.9	2.8	2.8	2.9
300	3.7	3.5	3.4	3.3	3.2	3.1	3	2.9	2.8	2.7	2.6	2.6
301	3.5	3.4	3.3	3.1	3	2.9	2.8	2.8	2.7	2.6	2.5	5
302	3.4	3.2	3.1	3	2.9	2.8	2.7	2.6	2.6	2.5	2.4	9.1
303	3.2	3.1	3	2.9	2.8	2.7	2.6	2.5	2.4	2.4	2.3	10.7
304	3	2.9	2.8	2.7	2.6	2.5	2.4	2.4	2.3	2.2	2.2	8.9
305	2.9	2.7	2.6	2.6	2.5	2.4	2.3	2.2	2.2	2.1	2.1	15.5
306	2.7	2.6	2.5	2.4	2.3	2.3	2.2	2.1	2	2	1.9	19
307	9.2	8.5	7.9	7.4	6.9	6.5	6.2	5.8	5.6	5.3	5.1	18.8
308	9	8.3	7.8	7.3	6.8	6.4	6.1	5.8	5.5	5.3	5	13.1
309	8.9	8.3	7.7	7.2	6.8	6.4	6.1	5.8	5.5	5.3	5	7.3
310	8.7	8.1	7.6	7.1	6.7	6.4	6	5.7	5.5	5.2	5	5.5
311	8.7	8.1	7.6	7.1	6.7	6.4	6	5.7	5.5	5.2	5	6
312	8.3	7.8	7.3	6.9	6.5	6.2	5.9	5.6	5.4	5.1	4.9	4.9
313	7.8	7.3	6.9	6.5	6.2	5.9	5.6	5.3	5.1	4.9	4.7	4.7
314	7.1	6.7	6.3	6	5.7	5.4	5.2	5	4.8	4.6	4.4	5.4
315	6.4	6.1	5.8	5.5	5.2	5	4.8	4.6	4.4	4.2	4.1	4.9
316	5.5	5.2	5	4.7	4.5	4.3	4.2	4	3.9	3.7	3.6	8
317	4.2	4	3.8	3.7	3.6	3.4	3.3	3.2	3.1	3	2.9	5.6
318	3.8	3.6	3.5	3.4	3.3	3.2	3.1	3	2.9	2.8	2.7	2.7
319	3.6	3.5	3.3	3.2	3.1	3	2.9	2.8	2.7	2.7	2.6	2.5
320	3.4	3.3	3.2	3.1	3	2.9	2.8	2.7	2.6	2.5	2.5	3.3
321	3.2	3.1	3	2.9	2.8	2.7	2.6	2.5	2.5	2.4	2.3	7.6
322	3	2.9	2.8	2.7	2.6	2.5	2.5	2.4	2.3	2.3	2.2	7.9
323	2.9	2.8	2.7	2.6	2.5	2.4	2.3	2.3	2.2	2.1	2.1	9.9
324	2.7	2.6	2.5	2.4	2.3	2.3	2.2	2.1	2	2	1.9	13.6
325	9.2	8.5	7.9	7.4	6.9	6.5	6.2	5.8	5.6	5.3	5.1	14.3
326	9.1	8.4	7.8	7.3	6.9	6.5	6.1	5.8	5.5	5.3	5.1	6.1
327	9	8.3	7.8	7.3	6.9	6.5	6.1	5.8	5.5	5.3	5.1	5
328	9	8.4	7.8	7.3	6.9	6.5	6.2	5.9	5.6	5.3	5.1	5.1
329	8.9	8.3	7.8	7.3	6.9	6.5	6.2	5.9	5.6	5.3	5.1	5
330	8.8	8.2	7.7	7.2	6.8	6.4	6.1	5.8	5.6	5.3	5.1	5
331	8	7.5	7.1	6.7	6.3	6	5.7	5.5	5.2	5	4.8	4.7
332	6.8	6.5	6.1	5.8	5.5	5.3	5	4.8	4.6	4.5	4.3	4.1
333	5.7	5.4	5.2	4.9	4.7	4.5	4.4	4.2	4	3.9	3.8	3.6
334	4.8	4.6	4.4	4.3	4.1	4	3.8	3.7	3.6	3.4	3.3	3.2
335	4.2	4.1	3.9	3.8	3.6	3.5	3.4	3.3	3.2	3.1	3	3
336	3.9	3.8	3.6	3.5	3.4	3.3	3.2	3.1	3	2.9	2.8	2.8
337	3.7	3.6	3.4	3.3	3.2	3.1	3	2.9	2.8	2.7	2.7	2.6
338	3.5	3.4	3.2	3.1	3	2.9	2.8	2.7	2.7	2.6	2.5	2.5
339	3.3	3.2	3.1	3	2.9	2.8	2.7	2.6	2.5	2.5	2.4	2.5
340	3.1	3	2.9	2.8	2.7	2.6	2.5	2.5	2.4	2.3	2.3	8.2
341	3	2.9	2.8	2.7	2.6	2.5	2.4	2.3	2.3	2.2	2.1	10.5
342	2.8	2.7	2.6	2.5	2.4	2.3	2.3	2.2	2.1	2.1	2	13.4
343	2.9	2.8	2.7	2.6	2.5	2.4	2.3	2.3	2.2	2.1	2.1	11.3
344	3.2	3.1	3	2.9	2.8	2.7	2.6	2.5	2.4	2.4	2.3	14.4
345	3.6	3.4	3.3	3.2	3.1	3	2.9	2.8	2.7	2.6	2.5	17.8
346	4	3.8	3.7	3.5	3.4	3.3	3.2	3.1	3	2.9	2.8	26.7
347	4.7	4.5	4.4	4.2	4	3.9	3.7	3.6	3.5	3.4	3.3	31.4
348	4.5	4.3	4.1	4	3.9	3.7	3.6	3.5	3.4	3.3	3.2	25.8
349	9.1	8.4	7.8	7.3	6.8	6.4	6.1	5.8	5.5	5.2	5	9.6
350	8.9	8.2	7.7	7.2	6.7	6.4	6	5.7	5.4	5.2	4.9	7
351	9	8.3	7.7	7.2	6.8	6.4	6.1	5.7	5.5	5.2	5	5
352	9	8.3	7.8	7.3	6.8	6.5	6.1	5.8	5.5	5.3	5	6.1
353	9	8.3	7.8	7.3	6.9	6.5	6.1	5.8	5.5	5.3	5.1	5.6
354	8.9	8.3	7.7	7.2	6.8	6.4	6.1	5.8	5.5	5.3	5.1	5
355	8.5	7.9	7.4	7	6.6	6.2	5.9	5.6	5.4	5.1	4.9	4.8
356	7.7	7.2	6.8	6.4	6.1	5.8	5.5	5.2	5	4.8	4.6	4.5
357	6.7	6.3	6	5.7	5.4	5.1	4.9	4.7	4.5	4.3	4.2	4
358	5.4	5.2	4.9	4.7	4.5	4.3	4.2	4	3.9	3.7	3.6	3.5
359	4.3	4.1	3.9	3.8	3.7	3.5	3.4	3.3	3.2	3.1	3	2.9
360	4	3.9	3.7	3.6	3.5	3.4	3.2	3.1	3.1	3	2.9	2.9
361	3.8	3.6	3.5	3.4	3.3	3.2	3.1	3	2.9	2.8	2.7	2.7
362	3.6	3.5	3.4	3.2	3.1	3	2.9	2.8	2.8	2.7	2.6	2.6
363	3.5	3.3	3.2	3.1	3	2.9	2.8	2.7	2.6	2.6	2.5	2.5
364	3.3	3.1	3	2.9	2.8	2.7	2.7	2.6	2.5	2.4	2.4	2.7
365	3.1	3	2.9	2.8	2.7	2.6	2.5	2.5	2.4	2.3	2.3	9
366	3	2.9	2.8	2.7	2.6	2.5	2.4	2.4	2.3	2.2	2.2	10.2
367	3.1	3	2.9	2.8	2.7	2.6	2.5	2.4	2.4	2.3	2.2	12.3
368	3.4	3.3	3.2	3.1	2.9	2.9	2.8	2.7	2.6	2.5	2.5	17.5
369	3.7	3.5	3.4	3.3	3.2	3.1	3	2.9	2.8	2.7	2.6	16.5
370	4	3.8	3.7	3.5	3.4	3.3	3.2	3.1	3	2.9	2.8	15.7
371	4.3	4.2	4	3.9	3.7	3.6	3.5	3.4	3.3	3.2	3.1	25.4
372	4.7	4.5	4.4	4.2	4.1	3.9	3.8	3.7	3.6	3.5	3.4	31.4
373	8.9	8.2	7.6	7.1	6.6	6.2	5.9	5.6	5.3	5.1	4.8	4.7
374	8.7	8.1	7.5	7	6.6	6.2	5.9	5.6	5.3	5	4.8	4.6
375	8.8	8.1	7.5	7.1	6.6	6.3	5.9	5.6	5.3	5.1	4.9	4.8
376	8.9	8.2	7.6	7.2	6.7	6.3	6	5.7	5.4	5.2	4.9	4.9
377	8.9	8.2	7.6	7.2	6.7	6.3	6	5.7	5.4	5.2	5	4.8
378	8.8	8.2	7.6	7.1	6.7	6.4	6	5.7	5.4	5.2	5	4.9
379	8.5	7.9	7.4	6.9	6.5	6.2	5.8	5.6	5.3	5.1	4.8	4.7
380	8	7.5	7	6.6	6.2	5.9	5.6	5.3	5.1	4.9	4.7	4.5
381	7	6.6	6.2	5.9	5.6	5.3	5.1	4.8	4.6	4.4	4.3	4.1
382	6.3	6	5.7	5.4	5.1	4.9	4.7	4.5	4.3	4.1	4	3.8
383	5.9	5.5	5.3	5	4.8	4.6	4.4	4.2	4	3.9	3.7	3.6
384	4.7	4.5	4.3	4.1	4	3.8	3.7	3.5	3.4	3.3	3.2	3.1
385	3.9	3.8	3.6	3.5	3.4	3.3	3.2	3.1	3	2.9	2.8	2.8
386	3.7	3.6	3.5	3.3	3.2	3.1	3	2.9	2.8	2.8	2.7	2.7
387	3.6	3.4	3.3	3.2	3.1	3	2.9	2.8	2.7	2.6	2.6	2.5
388	3.4	3.3	3.2	3.1	3	2.9	2.8	2.7	2.6	2.5	2.5	3.1
389	3.2	3.1	3	2.9	2.8	2.7	2.6	2.6	2.5	2.4	2.4	5.4
390	3.1	3	2.9	2.8	2.7	2.7	2.6	2.5	2.4	2.4	2.3	8.3
391	3.3	3.1	3	2.9	2.8	2.7	2.7	2.6	2.5	2.4	2.4	8.6
392	3.6	3.4	3.3	3.2	3.1	3	2.9	2.8	2.7	2.7	2.6	10.7
393	3.8	3.7	3.5	3.4	3.3	3.2	3.1	3	2.9	2.8	2.8	12.9
394	4.1	3.9	3.8	3.7	3.5	3.4	3.3	3.2	3.1	3	3	16.9
395	4.4	4.2	4	3.9	3.8	3.7	3.5	3.4	3.3	3.2	3.1	19.4
396	4.6	4.5	4.3	4.2	4	3.9	3.8	3.7	3.5	3.4	3.3	26.1
397	8.7	8	7.5	7	6.5	6.1	5.8	5.5	5.2	5	4.7	4.5
398	8.5	7.9	7.3	6.8	6.4	6	5.7	5.4	5.1	4.9	4.7	4.5
399	8.5	7.9	7.3	6.9	6.4	6.1	5.8	5.5	5.2	5	4.7	4.5
400	8.6	7.9	7.4	6.9	6.5	6.1	5.8	5.5	5.2	5	4.8	4.6
401	8.6	7.9	7.4	6.9	6.5	6.1	5.8	5.5	5.3	5	4.8	4.6
402	8.6	8	7.5	7	6.6	6.2	5.9	5.6	5.3	5.1	4.8	4.6
403	8.4	7.8	7.3	6.9	6.5	6.1	5.8	5.5	5.2	5	4.8	4.6
404	8	7.5	7	6.6	6.2	5.9	5.6	5.3	5	4.8	4.6	4.4
405	7.5	7	6.6	6.2	5.8	5.5	5.3	5	4.8	4.6	4.4	4.3
406	6.7	6.3	5.9	5.6	5.3	5.1	4.8	4.6	4.4	4.3	4.1	4
407	6.3	5.9	5.6	5.3	5.1	4.8	4.6	4.4	4.2	4.1	3.9	3.9
408	5.4	5.1	4.8	4.6	4.4	4.2	4.1	3.9	3.8	3.6	3.5	3.6
409	4.5	4.3	4.1	4	3.8	3.7	3.6	3.4	3.3	3.2	3.1	3.7
410	3.9	3.8	3.6	3.5	3.4	3.3	3.2	3.1	3	2.9	2.8	5.6
411	3.8	3.6	3.5	3.4	3.2	3.1	3	2.9	2.9	2.8	2.7	4.3
412	3.6	3.5	3.4	3.3	3.1	3	2.9	2.9	2.8	2.7	2.6	6.2
413	3.5	3.3	3.2	3.1	3	2.9	2.8	2.7	2.7	2.6	2.5	5.3
414	3.2	3.1	3	2.9	2.8	2.7	2.6	2.6	2.5	2.4	2.4	3.9
415	3.3	3.2	3.1	3	2.9	2.8	2.7	2.7	2.6	2.5	2.5	8.1
416	3.6	3.5	3.4	3.3	3.2	3.1	3	2.9	2.8	2.7	2.7	11.1
417	4	3.8	3.7	3.5	3.4	3.3	3.2	3.1	3	2.9	2.9	13.7
418	4.2	4.1	3.9	3.8	3.7	3.5	3.4	3.3	3.2	3.1	3.1	15.8
419	4.4	4.3	4.1	4	3.9	3.7	3.6	3.5	3.4	3.3	3.2	17.8
420	4.7	4.5	4.4	4.2	4.1	3.9	3.8	3.7	3.6	3.5	3.4	22
421	8.1	7.5	7	6.5	6.1	5.8	5.5	5.2	4.9	4.7	4.5	4.3
422	8.4	7.7	7.2	6.7	6.3	5.9	5.6	5.3	5	4.8	4.6	4.4
423	8.3	7.7	7.2	6.7	6.3	5.9	5.6	5.3	5.1	4.8	4.6	4.4
424	8.3	7.7	7.2	6.7	6.3	6	5.6	5.3	5.1	4.9	4.6	4.4
425	8.3	7.7	7.2	6.7	6.3	6	5.6	5.4	5.1	4.9	4.7	4.5
426	8.2	7.6	7.1	6.7	6.3	5.9	5.6	5.3	5.1	4.9	4.6	4.5
427	8.1	7.5	7	6.6	6.2	5.9	5.6	5.3	5	4.8	4.6	4.4
428	7.8	7.3	6.8	6.4	6	5.7	5.4	5.1	4.9	4.7	4.5	4.3
429	7.6	7.1	6.6	6.2	5.9	5.6	5.3	5	4.8	4.6	4.4	4.2
430	7.1	6.7	6.3	5.9	5.6	5.3	5.1	4.8	4.6	4.4	4.2	4.2
431	6.7	6.3	5.9	5.6	5.3	5	4.8	4.6	4.4	4.2	4.1	3.9
432	6.5	6.1	5.8	5.4	5.2	4.9	4.7	4.5	4.3	4.1	4	5.4
433	5.2	4.9	4.7	4.5	4.3	4.1	4	3.8	3.7	3.5	3.4	4.5
434	4.1	4	3.8	3.7	3.5	3.4	3.3	3.2	3.1	3	2.9	7.4
435	4	3.8	3.7	3.5	3.4	3.3	3.2	3.1	3	2.9	2.8	8.2
436	3.9	3.7	3.6	3.4	3.3	3.2	3.1	3	2.9	2.9	2.8	8.1
437	3.8	3.6	3.5	3.4	3.3	3.2	3.1	3	2.9	2.8	2.7	8.8
438	3.6	3.4	3.3	3.2	3.1	3	2.9	2.8	2.8	2.7	2.6	6.2
439	3.4	3.3	3.2	3.1	3	2.9	2.8	2.8	2.7	2.6	2.6	2.9
440	3.8	3.6	3.5	3.4	3.3	3.2	3.1	3	2.9	2.9	2.8	9.2
441	4	3.8	3.7	3.6	3.5	3.4	3.3	3.2	3.1	3	2.9	8.1
442	4.2	4.1	3.9	3.8	3.7	3.6	3.5	3.4	3.3	3.2	3.1	10.5
443	4.5	4.4	4.2	4.1	3.9	3.8	3.7	3.6	3.5	3.4	3.3	14.6
444	4.8	4.6	4.5	4.3	4.2	4	3.9	3.8	3.7	3.6	3.5	26.3
445	7.9	7.3	6.8	6.3	5.9	5.6	5.3	5	4.8	4.6	4.3	4.2
446	8	7.4	6.9	6.4	6	5.7	5.4	5.1	4.8	4.6	4.4	4.2
447	8	7.4	6.9	6.5	6.1	5.7	5.4	5.1	4.9	4.7	4.4	4.3
448	8.1	7.5	7	6.5	6.1	5.8	5.5	5.2	4.9	4.7	4.5	4.3
449	8.1	7.5	7	6.5	6.1	5.8	5.5	5.2	5	4.7	4.5	4.3
450	8.1	7.5	7	6.6	6.2	5.8	5.5	5.2	5	4.8	4.6	4.4
451	8.1	7.5	7	6.5	6.2	5.8	5.5	5.2	5	4.8	4.6	4.4
452	7.8	7.3	6.8	6.4	6	5.7	5.4	5.1	4.9	4.7	4.5	4.3
453	7.6	7.1	6.6	6.2	5.9	5.6	5.3	5	4.8	4.6	4.4	4.2
454	7.3	6.8	6.4	6	5.7	5.4	5.1	4.9	4.7	4.5	4.3	4.3
455	7	6.6	6.2	5.8	5.5	5.3	5	4.8	4.6	4.4	4.2	4.2
456	6.3	5.9	5.6	5.3	5	4.8	4.6	4.4	4.2	4.1	3.9	3.8
457	5.7	5.4	5.1	4.9	4.7	4.5	4.3	4.1	4	3.8	3.7	3.6
458	4.2	4.1	3.9	3.8	3.6	3.5	3.4	3.3	3.2	3.1	3	3.9
459	4.2	4	3.9	3.7	3.6	3.5	3.4	3.3	3.2	3.1	3	9
460	4	3.9	3.7	3.6	3.5	3.4	3.3	3.2	3.1	3	2.9	10.8
461	4	3.8	3.7	3.6	3.5	3.3	3.2	3.1	3	3	2.9	10
462	3.9	3.7	3.6	3.5	3.4	3.3	3.2	3.1	3	2.9	2.8	9.4
463	3.8	3.7	3.6	3.5	3.3	3.2	3.1	3.1	3	2.9	2.8	5.3
464	3.9	3.8	3.6	3.5	3.4	3.3	3.2	3.1	3	3	2.9	5.2
465	3.8	3.7	3.5	3.4	3.3	3.2	3.2	3.1	3	2.9	2.8	4.3
466	4.3	4.2	4	3.9	3.8	3.7	3.5	3.4	3.3	3.3	3.2	14.4
467	4.6	4.5	4.3	4.2	4	3.9	3.8	3.7	3.6	3.5	3.4	16.1
468	4.9	4.7	4.5	4.4	4.2	4.1	4	3.9	3.8	3.6	3.5	24.6
469	7.9	7.3	6.8	6.4	6	5.7	5.4	5.1	4.9	4.6	4.4	4.3
470	7.9	7.3	6.8	6.4	6	5.7	5.4	5.1	4.9	4.6	4.4	4.4
471	7.7	7.2	6.7	6.3	5.9	5.6	5.3	5.1	4.8	4.6	4.4	4.9
472	7.7	7.1	6.7	6.3	5.9	5.6	5.3	5	4.8	4.6	4.4	8.1
473	7.4	6.9	6.4	6.1	5.7	5.4	5.2	4.9	4.7	4.5	4.3	4.5
474	7	6.6	6.2	5.8	5.5	5.2	5	4.8	4.6	4.4	4.2	4.2
475	6.7	6.3	5.9	5.6	5.3	5.1	4.8	4.6	4.4	4.3	4.1	7.6
476	6	5.7	5.4	5.1	4.9	4.7	4.5	4.3	4.1	4	3.8	8.9
477	5.3	5	4.8	4.6	4.4	4.2	4.1	3.9	3.8	3.7	3.5	9.7
478	4.3	4.1	4	3.8	3.7	3.6	3.5	3.4	3.3	3.2	3.1	11.5
479	4.2	4	3.9	3.8	3.6	3.5	3.4	3.3	3.2	3.1	3	11.1
480	4.2	4	3.9	3.7	3.6	3.5	3.4	3.3	3.2	3.1	3	10.8
481	4.3	4.1	4	3.8	3.7	3.6	3.5	3.4	3.3	3.2	3.1	14.7
482	4.3	4.2	4	3.9	3.8	3.6	3.5	3.4	3.3	3.2	3.2	12.5
483	4.2	4	3.9	3.8	3.7	3.6	3.5	3.4	3.3	3.2	3.1	7.2
484	4.5	4.3	4.2	4	3.9	3.8	3.7	3.6	3.5	3.4	3.3	17
485	4.7	4.5	4.4	4.2	4.1	4	3.8	3.7	3.6	3.5	3.4	18.2
486	4.9	4.7	4.5	4.4	4.2	4.1	4	3.9	3.8	3.7	3.6	22.3
487	7.7	7.1	6.6	6.2	5.8	5.5	5.2	4.9	4.7	4.5	4.3	4.1
488	7.6	7.1	6.6	6.2	5.8	5.5	5.2	5	4.7	4.5	4.3	4.2
489	7.8	7.2	6.7	6.3	5.9	5.6	5.3	5	4.8	4.6	4.4	6.7
490	7.8	7.2	6.8	6.3	6	5.6	5.3	5.1	4.8	4.6	4.4	7.8
491	7.5	7	6.5	6.1	5.8	5.5	5.2	5	4.7	4.5	4.3	7
492	7.5	7	6.6	6.2	5.9	5.5	5.3	5	4.8	4.6	4.4	9.2
493	7.4	6.9	6.5	6.1	5.8	5.5	5.2	5	4.8	4.6	4.4	11.5
494	7.3	6.8	6.4	6	5.7	5.4	5.2	4.9	4.7	4.5	4.4	14.3
495	6.5	6.1	5.8	5.5	5.2	5	4.8	4.6	4.4	4.2	4.1	14.1
496	5.3	5.1	4.9	4.7	4.5	4.3	4.2	4	3.9	3.7	3.6	14.7
497	4.5	4.4	4.2	4	3.9	3.8	3.7	3.5	3.4	3.3	3.2	15.8
498	4.4	4.3	4.1	4	3.8	3.7	3.6	3.5	3.4	3.3	3.2	15.5
499	4.5	4.4	4.2	4.1	3.9	3.8	3.7	3.6	3.5	3.4	3.3	18.9
500	4.6	4.4	4.3	4.1	4	3.8	3.7	3.6	3.5	3.4	3.3	15.5
501	4.5	4.3	4.2	4	3.9	3.8	3.7	3.6	3.5	3.4	3.3	15.3
502	4.8	4.6	4.4	4.3	4.1	4	3.9	3.8	3.7	3.6	3.5	21
503	4.8	4.6	4.5	4.3	4.2	4	3.9	3.8	3.7	3.6	3.5	21.2
504	4.8	4.6	4.5	4.3	4.2	4.1	3.9	3.8	3.7	3.6	3.5	21.7
505	7.3	6.8	6.3	5.9	5.6	5.3	5	4.8	4.5	4.3	4.1	4
506	7.3	6.8	6.3	6	5.6	5.3	5	4.8	4.6	4.4	4.2	4
507	7.4	6.9	6.4	6.1	5.7	5.4	5.1	4.9	4.6	4.4	4.3	4.2
508	7.6	7	6.6	6.2	5.8	5.5	5.2	5	4.8	4.5	4.3	4.3
509	7.6	7.1	6.6	6.2	5.9	5.6	5.3	5	4.8	4.6	4.4	6.2
510	7.7	7.2	6.7	6.3	6	5.7	5.4	5.1	4.9	4.7	4.5	10.6
511	7.6	7.1	6.7	6.3	5.9	5.6	5.4	5.1	4.9	4.7	4.5	11
512	7.4	7	6.5	6.2	5.9	5.6	5.3	5.1	4.8	4.6	4.5	14.1
513	7.2	6.7	6.4	6	5.7	5.4	5.2	5	4.8	4.6	4.4	19.1
514	6.4	6	5.7	5.5	5.2	5	4.8	4.6	4.4	4.3	4.1	18.6
515	5.2	4.9	4.8	4.6	4.4	4.2	4.1	4	3.8	3.7	3.6	17
516	4.7	4.6	4.4	4.2	4.1	4	3.8	3.7	3.6	3.5	3.4	16
517	4.7	4.5	4.4	4.2	4.1	4	3.8	3.7	3.6	3.5	3.4	16.8
518	4.8	4.7	4.5	4.3	4.2	4.1	3.9	3.8	3.7	3.6	3.5	19.2
519	4.9	4.8	4.6	4.4	4.3	4.1	4	3.9	3.8	3.7	3.6	24.6
520	4.6	4.4	4.3	4.2	4	3.9	3.8	3.7	3.6	3.5	3.4	14.8
521	4.9	4.8	4.6	4.4	4.3	4.2	4	3.9	3.8	3.7	3.6	22.1
522	4.6	4.4	4.3	4.1	4	3.9	3.8	3.7	3.6	3.5	3.4	17.6
523	6.8	6.3	5.9	5.6	5.3	5	4.7	4.5	4.3	4.1	3.9	3.8
524	7	6.5	6.1	5.7	5.4	5.1	4.8	4.6	4.4	4.2	4	3.9
525	7.2	6.7	6.3	5.9	5.6	5.3	5	4.8	4.5	4.3	4.2	4
526	7.2	6.8	6.3	6	5.6	5.3	5.1	4.8	4.6	4.4	4.2	4.2
527	7.4	6.9	6.5	6.1	5.8	5.5	5.2	5	4.7	4.5	4.3	6.6
528	7.8	7.2	6.8	6.4	6	5.7	5.4	5.2	4.9	4.7	4.5	11.2
529	7.6	7.1	6.7	6.3	6	5.7	5.4	5.1	4.9	4.7	4.5	13.9
530	7.2	6.8	6.4	6.1	5.8	5.5	5.2	5	4.8	4.6	4.4	14.8
531	7.2	6.8	6.4	6.1	5.8	5.5	5.3	5	4.8	4.6	4.5	18.1
532	7.3	6.9	6.5	6.2	5.9	5.6	5.4	5.1	4.9	4.7	4.6	19.3
533	6.5	6.1	5.8	5.6	5.3	5.1	4.9	4.7	4.6	4.4	4.2	20.6
534	5.1	4.9	4.7	4.5	4.4	4.2	4.1	4	3.9	3.7	3.6	20.6
535	5.1	4.9	4.7	4.5	4.4	4.2	4.1	4	3.9	3.8	3.6	21.6
536	5.5	5.3	5.1	4.9	4.7	4.6	4.4	4.3	4.1	4	3.9	32.5
537	5.4	5.2	5	4.8	4.7	4.5	4.4	4.2	4.1	4	3.9	35.6
538	4.5	4.4	4.2	4.1	4	3.9	3.8	3.7	3.6	3.5	3.4	12.1
539	4.8	4.7	4.5	4.4	4.2	4.1	4	3.9	3.8	3.7	3.6	18.5
540	4.7	4.6	4.4	4.3	4.2	4.1	3.9	3.8	3.7	3.6	3.5	16.8
541	6.3	5.9	5.5	5.2	4.9	4.7	4.4	4.2	4	3.9	3.7	3.5
542	6.5	6.1	5.7	5.4	5.1	4.8	4.6	4.4	4.2	4	3.8	3.7
543	6.9	6.5	6.1	5.7	5.4	5.1	4.9	4.6	4.4	4.2	4	3.9
544	7	6.6	6.2	5.8	5.5	5.2	4.9	4.7	4.5	4.3	4.1	4
545	7.4	6.9	6.4	6.1	5.7	5.4	5.2	4.9	4.7	4.5	4.3	7.1
546	7.6	7.1	6.6	6.3	5.9	5.6	5.3	5.1	4.9	4.7	4.5	13.6
547	7.4	6.9	6.5	6.2	5.9	5.6	5.3	5.1	4.9	4.7	4.5	12.5
548	7.2	6.8	6.4	6.1	5.8	5.5	5.3	5	4.8	4.6	4.5	13.5
549	7	6.6	6.2	5.9	5.7	5.4	5.2	5	4.8	4.6	4.4	16.6
550	7	6.7	6.3	6	5.8	5.5	5.3	5.1	4.9	4.7	4.5	21.7
551	6.6	6.3	6	5.7	5.5	5.3	5.1	4.9	4.7	4.5	4.4	23.3
552	5.4	5.2	5	4.8	4.7	4.5	4.4	4.2	4.1	4	3.9	23.3
553	5.4	5.2	5	4.8	4.6	4.5	4.3	4.2	4.1	4	3.9	20.3
554	6.3	6	5.8	5.5	5.3	5.1	4.9	4.8	4.6	4.5	4.3	28.6
555	6	5.8	5.5	5.3	5.1	4.9	4.8	4.6	4.5	4.3	4.2	31.7
556	5.3	5.1	4.9	4.7	4.6	4.4	4.3	4.2	4.1	3.9	3.8	25.7
557	4.3	4.2	4.1	3.9	3.8	3.7	3.6	3.5	3.5	3.4	3.3	14.7
558	4.8	4.6	4.5	4.4	4.2	4.1	4	3.9	3.8	3.7	3.6	19.2
559	6	5.6	5.3	5	4.7	4.4	4.2	4	3.8	3.7	3.5	3.4
560	6.1	5.7	5.4	5.1	4.8	4.6	4.3	4.1	4	3.8	3.6	3.5
561	6.5	6.1	5.7	5.4	5.1	4.8	4.6	4.4	4.2	4	3.9	3.7
562	6.8	6.3	6	5.6	5.3	5.1	4.8	4.6	4.4	4.2	4.1	3.9
563	7.2	6.7	6.3	5.9	5.6	5.3	5.1	4.9	4.6	4.4	4.3	7.8
564	7.6	7.1	6.7	6.3	5.9	5.6	5.4	5.1	4.9	4.7	4.5	14.4
565	7.4	6.9	6.5	6.2	5.9	5.6	5.3	5.1	4.9	4.7	4.5	13.2
566	7	6.6	6.2	5.9	5.6	5.4	5.2	4.9	4.8	4.6	4.4	14.4
567	6.5	6.2	5.9	5.6	5.4	5.2	5	4.8	4.6	4.4	4.3	15.1
568	6.6	6.3	6	5.7	5.5	5.3	5.1	4.9	4.7	4.5	4.4	19
569	5.8	5.6	5.4	5.2	5	4.8	4.6	4.5	4.3	4.2	4.1	21.2
570	5.5	5.3	5.1	4.9	4.7	4.6	4.4	4.3	4.2	4.1	3.9	21.7
571	5.5	5.3	5.1	4.9	4.7	4.6	4.5	4.3	4.2	4.1	4	23.6
572	6.2	6	5.7	5.5	5.3	5.1	5	4.8	4.6	4.5	4.4	31.8
573	7.5	7.2	6.8	6.5	6.2	6	5.7	5.5	5.3	5.1	4.9	40.4
574	5.7	5.5	5.3	5.1	4.9	4.8	4.6	4.5	4.4	4.2	4.1	34
575	5.1	4.9	4.8	4.6	4.5	4.3	4.2	4.1	4	3.9	3.8	18.5
576	5	4.8	4.7	4.5	4.4	4.3	4.1	4	3.9	3.8	3.7	20.3
577	6	5.6	5.2	4.9	4.7	4.4	4.2	4	3.8	3.7	3.5	3.4
578	6.2	5.8	5.4	5.1	4.9	4.6	4.4	4.2	4	3.8	3.7	3.5
579	6.2	5.8	5.5	5.2	4.9	4.7	4.5	4.3	4.1	3.9	3.8	3.6
580	6.4	6	5.7	5.4	5.1	4.9	4.6	4.4	4.2	4.1	3.9	3.8
581	7.1	6.6	6.2	5.9	5.6	5.3	5	4.8	4.6	4.4	4.2	7.9
582	7.7	7.2	6.8	6.4	6	5.7	5.4	5.2	4.9	4.7	4.5	15.1
583	7.8	7.3	6.9	6.5	6.1	5.8	5.6	5.3	5.1	4.9	4.7	18
584	7.2	6.8	6.4	6.1	5.8	5.5	5.3	5.1	4.9	4.7	4.5	17.4
585	6.3	6	5.7	5.5	5.3	5.1	4.9	4.7	4.5	4.4	4.2	18
586	5.5	5.3	5.1	4.9	4.7	4.6	4.4	4.3	4.1	4	3.9	18.5
587	5.5	5.3	5.1	4.9	4.7	4.6	4.4	4.3	4.2	4	3.9	19.1
588	5.5	5.3	5.1	4.9	4.8	4.6	4.5	4.3	4.2	4.1	4	19.4
589	5.6	5.3	5.2	5	4.8	4.7	4.5	4.4	4.3	4.1	4	24.3
590	6.5	6.2	6	5.7	5.5	5.3	5.1	5	4.8	4.6	4.5	33
591	6.8	6.5	6.3	6	5.8	5.5	5.3	5.2	5	4.8	4.7	41.2
592	5.8	5.5	5.3	5.2	5	4.8	4.7	4.5	4.4	4.3	4.1	35.9
593	5.3	5.1	4.9	4.8	4.6	4.5	4.4	4.2	4.1	4	3.9	24.3
594	4.7	4.6	4.5	4.3	4.2	4.1	4	3.9	3.8	3.7	3.6	22.6
595	5.8	5.4	5.1	4.8	4.5	4.3	4.1	3.9	3.7	3.6	3.4	3.3
596	6	5.6	5.3	5	4.7	4.5	4.3	4.1	3.9	3.7	3.6	3.4
597	5.8	5.5	5.2	4.9	4.7	4.4	4.2	4.1	3.9	3.7	3.6	3.5
598	6.2	5.9	5.5	5.2	5	4.7	4.5	4.3	4.2	4	3.8	3.8
599	6.9	6.4	6.1	5.7	5.4	5.2	4.9	4.7	4.5	4.3	4.1	7.6
600	7.4	6.9	6.5	6.1	5.8	5.5	5.3	5	4.8	4.6	4.4	12.9
601	7.6	7.1	6.7	6.4	6	5.7	5.4	5.2	5	4.8	4.6	18.8
602	7.5	7.1	6.7	6.3	6	5.7	5.5	5.2	5	4.8	4.6	21.9
603	7	6.6	6.3	6	5.7	5.4	5.2	5	4.8	4.6	4.5	19.9
604	5.8	5.6	5.3	5.1	4.9	4.8	4.6	4.4	4.3	4.2	4	18.5
605	5.3	5.1	4.9	4.7	4.6	4.4	4.3	4.1	4	3.9	3.8	19.2
606	5.4	5.2	5	4.8	4.7	4.5	4.4	4.3	4.1	4	3.9	21.7
607	5.5	5.3	5.1	5	4.8	4.6	4.5	4.4	4.2	4.1	4	24.1
608	5.6	5.4	5.2	5	4.8	4.7	4.5	4.4	4.3	4.1	4	29.3
609	5.9	5.7	5.5	5.3	5.1	4.9	4.7	4.6	4.5	4.3	4.2	36.3
610	5.7	5.5	5.3	5.1	4.9	4.8	4.6	4.5	4.3	4.2	4.1	36.4
611	5.5	5.3	5.1	4.9	4.8	4.6	4.5	4.4	4.2	4.1	4	32.8
612	4.8	4.7	4.5	4.4	4.3	4.1	4	3.9	3.8	3.7	3.6	27.4
613	5.8	5.4	5.1	4.8	4.5	4.3	4.1	3.9	3.7	3.6	3.4	3.3
614	5.9	5.6	5.2	4.9	4.7	4.4	4.2	4	3.9	3.7	3.6	3.5
615	5.8	5.4	5.1	4.9	4.6	4.4	4.2	4	3.9	3.7	3.6	3.5
616	6.2	5.8	5.5	5.2	4.9	4.7	4.5	4.3	4.1	3.9	3.8	3.9
617	6.5	6.1	5.8	5.5	5.2	4.9	4.7	4.5	4.3	4.2	4	8.4
618	6.9	6.5	6.1	5.8	5.5	5.3	5	4.8	4.6	4.4	4.2	15.6
619	6.9	6.5	6.2	5.9	5.6	5.3	5.1	4.9	4.7	4.5	4.3	17.4
620	7	6.6	6.3	5.9	5.7	5.4	5.2	5	4.8	4.6	4.4	19.6
621	7.2	6.8	6.5	6.2	5.9	5.6	5.4	5.1	4.9	4.8	4.6	22.1
622	6.7	6.4	6.1	5.8	5.5	5.3	5.1	4.9	4.7	4.6	4.4	23.9
623	5.2	5	4.8	4.6	4.5	4.3	4.2	4.1	4	3.8	3.7	19.1
624	5.2	5	4.8	4.7	4.5	4.4	4.3	4.1	4	3.9	3.8	21.7
625	5.4	5.2	5.1	4.9	4.7	4.6	4.4	4.3	4.2	4.1	3.9	26.5
626	5.4	5.2	5	4.9	4.7	4.5	4.4	4.3	4.2	4	3.9	29.4
627	5.4	5.2	5	4.9	4.7	4.6	4.4	4.3	4.2	4	3.9	32
628	5.6	5.4	5.2	5	4.8	4.7	4.5	4.4	4.3	4.2	4	36
629	5.4	5.2	5	4.9	4.7	4.6	4.4	4.3	4.2	4.1	3.9	32.9
630	4.9	4.7	4.6	4.4	4.3	4.2	4.1	4	3.9	3.8	3.7	31.1
631	5.7	5.3	5	4.7	4.5	4.2	4	3.8	3.7	3.5	3.4	3.3
632	5.6	5.2	4.9	4.7	4.4	4.2	4	3.9	3.7	3.5	3.4	3.4
633	5.9	5.6	5.3	5	4.7	4.5	4.3	4.1	3.9	3.8	3.6	5.3
634	5.5	5.2	4.9	4.7	4.5	4.3	4.1	3.9	3.8	3.6	3.5	4
635	6.2	5.8	5.5	5.2	5	4.8	4.6	4.4	4.2	4	3.9	8.5
636	6.9	6.5	6.1	5.8	5.5	5.2	5	4.8	4.6	4.4	4.2	16.8
637	6.5	6.1	5.8	5.5	5.3	5	4.8	4.6	4.4	4.3	4.1	17.4
638	6.6	6.3	5.9	5.7	5.4	5.2	5	4.8	4.6	4.4	4.2	18.5
639	7.1	6.7	6.4	6	5.8	5.5	5.3	5.1	4.9	4.7	4.5	21.3
640	7.1	6.7	6.4	6.1	5.8	5.6	5.3	5.1	4.9	4.7	4.6	26
641	5.2	5	4.9	4.7	4.5	4.4	4.2	4.1	4	3.9	3.8	20.4
642	5.1	4.9	4.8	4.6	4.5	4.3	4.2	4.1	4	3.9	3.7	19.8
643	5.3	5.1	4.9	4.8	4.6	4.5	4.3	4.2	4.1	4	3.9	24.5
644	5.3	5.1	4.9	4.7	4.6	4.4	4.3	4.2	4.1	4	3.8	27.4
645	5.1	4.9	4.8	4.6	4.5	4.3	4.2	4.1	4	3.9	3.8	27.8
646	5.3	5.1	4.9	4.8	4.6	4.5	4.3	4.2	4.1	4	3.9	32.2
647	5.6	5.4	5.2	5	4.8	4.7	4.5	4.4	4.3	4.2	4	42
648	5.2	5.1	4.9	4.7	4.6	4.4	4.3	4.2	4.1	4	3.9	36.9
649	5.4	5	4.7	4.5	4.2	4	3.8	3.7	3.5	3.4	3.2	4.8
650	5.9	5.5	5.2	4.9	4.6	4.4	4.2	4	3.8	3.7	3.5	8.7
651	5.8	5.5	5.2	4.9	4.7	4.4	4.2	4	3.9	3.7	3.6	9.7
652	6	5.7	5.4	5.1	4.8	4.6	4.4	4.2	4	3.9	3.7	11.1
653	5.8	5.5	5.2	5	4.8	4.5	4.3	4.2	4	3.9	3.7	9.3
654	6.3	5.9	5.6	5.3	5.1	4.9	4.6	4.5	4.3	4.1	4	15.3
655	6.3	6	5.7	5.4	5.1	4.9	4.7	4.5	4.4	4.2	4	18.3
656	6.6	6.2	5.9	5.6	5.4	5.1	4.9	4.7	4.6	4.4	4.2	19.8
657	6.1	5.8	5.6	5.3	5.1	4.9	4.7	4.5	4.4	4.2	4.1	20.4
658	7	6.6	6.3	6	5.7	5.5	5.3	5.1	4.9	4.7	4.5	27.4
659	6.1	5.8	5.6	5.3	5.1	4.9	4.8	4.6	4.4	4.3	4.2	24.7
660	5	4.8	4.7	4.5	4.4	4.3	4.1	4	3.9	3.8	3.7	19.6
661	5	4.8	4.7	4.5	4.4	4.2	4.1	4	3.9	3.8	3.7	21.7
662	5	4.9	4.7	4.5	4.4	4.3	4.1	4	3.9	3.8	3.7	27.1
663	4.9	4.8	4.6	4.5	4.3	4.2	4.1	4	3.9	3.8	3.7	29.5
664	5.1	4.9	4.8	4.6	4.5	4.3	4.2	4.1	4	3.9	3.8	31.1
665	5.6	5.4	5.2	5	4.8	4.7	4.5	4.4	4.3	4.1	4	43.3
666	5.4	5.2	5	4.8	4.7	4.5	4.4	4.3	4.1	4	3.9	39.8
667	5.8	5.4	5	4.7	4.5	4.3	4	3.9	3.7	3.5	3.4	12.6
668	6.2	5.8	5.4	5.1	4.8	4.6	4.3	4.1	3.9	3.8	3.6	16.8
669	6.5	6.1	5.7	5.3	5.1	4.8	4.6	4.3	4.1	4	3.8	20.1
670	6.1	5.7	5.4	5.1	4.9	4.6	4.4	4.2	4.1	3.9	3.7	17
671	6.1	5.7	5.4	5.2	4.9	4.7	4.5	4.3	4.1	4	3.8	14.4
672	6.2	5.8	5.5	5.2	5	4.8	4.6	4.4	4.2	4.1	3.9	16.4
673	5.7	5.4	5.1	4.9	4.7	4.5	4.3	4.2	4	3.9	3.8	17.1
674	4.9	4.7	4.5	4.3	4.2	4	3.9	3.8	3.6	3.5	3.4	16.1
675	4.8	4.6	4.4	4.3	4.1	4	3.9	3.7	3.6	3.5	3.4	19.4
676	5.2	5	4.8	4.7	4.5	4.3	4.2	4.1	3.9	3.8	3.7	21.9
677	5.1	4.9	4.7	4.6	4.4	4.3	4.1	4	3.9	3.8	3.7	21.5
678	4.9	4.7	4.5	4.4	4.3	4.1	4	3.9	3.8	3.7	3.6	21.3
679	4.7	4.6	4.4	4.3	4.2	4	3.9	3.8	3.7	3.6	3.5	21.2
680	4.9	4.7	4.6	4.4	4.3	4.2	4.1	3.9	3.8	3.7	3.6	27.1
681	4.8	4.6	4.5	4.3	4.2	4.1	4	3.9	3.8	3.7	3.6	27.2
682	4.9	4.8	4.6	4.5	4.3	4.2	4.1	4	3.9	3.8	3.7	32.4
683	6	5.8	5.6	5.4	5.2	5	4.8	4.7	4.5	4.4	4.2	45.5
684	5.1	5	4.8	4.6	4.5	4.4	4.2	4.1	4	3.9	3.8	36.5
685	6	5.6	5.2	4.9	4.6	4.4	4.2	4	3.8	3.6	3.5	23.7
686	6.2	5.8	5.4	5.1	4.8	4.6	4.3	4.1	3.9	3.8	3.6	22
687	6.2	5.8	5.4	5.1	4.9	4.6	4.4	4.2	4	3.8	3.7	21.5
688	6.4	6	5.6	5.3	5	4.8	4.6	4.4	4.2	4	3.8	20.7
689	6.6	6.2	5.8	5.5	5.2	5	4.7	4.5	4.3	4.1	4	24.2
690	6.6	6.2	5.8	5.5	5.3	5	4.8	4.6	4.4	4.2	4.1	24.5
691	6.9	6.5	6.1	5.8	5.5	5.2	5	4.8	4.6	4.4	4.2	27.4
692	6.1	5.8	5.5	5.3	5	4.8	4.6	4.5	4.3	4.1	4	25.3
693	4.7	4.6	4.4	4.2	4.1	4	3.8	3.7	3.6	3.5	3.4	23
694	4.8	4.6	4.5	4.3	4.2	4	3.9	3.8	3.7	3.6	3.5	21.3
695	4.9	4.7	4.5	4.4	4.2	4.1	4	3.9	3.8	3.7	3.6	23.5
696	4.6	4.5	4.3	4.2	4.1	4	3.9	3.7	3.6	3.6	3.5	23.2
697	4	3.8	3.7	3.6	3.6	3.5	3.4	3.3	3.2	3.2	3.1	20.3
698	4.2	4.1	4	3.9	3.8	3.7	3.6	3.5	3.4	3.3	3.2	24
699	4.3	4.2	4.1	4	3.8	3.7	3.7	3.6	3.5	3.4	3.3	26.6
700	4.9	4.7	4.6	4.4	4.3	4.2	4	3.9	3.8	3.7	3.6	32.6
701	6.5	6.2	6	5.7	5.5	5.3	5.1	4.9	4.8	4.6	4.5	50.9
702	5.2	5	4.8	4.7	4.5	4.4	4.2	4.1	4	3.9	3.8	39.5
703	5	4.9	4.7	4.5	4.4	4.3	4.2	4	3.9	3.8	3.7	40.4
704	5.4	5.2	5	4.9	4.7	4.6	4.4	4.3	4.2	4	3.9	43.4
705	5.2	5	4.9	4.7	4.6	4.4	4.3	4.2	4.1	3.9	3.8	46.6
706	5	4.8	4.6	4.5	4.4	4.2	4.1	4	3.9	3.8	3.7	42.2
707	3.7	3.6	3.5	3.4	3.4	3.3	3.2	3.1	3.1	3	3	26.8
708	2.9	2.8	2.8	2.7	2.7	2.6	2.6	2.5	2.5	2.5	2.4	21.7
709	6.2	5.7	5.3	5	4.7	4.4	4.2	4	3.8	3.6	3.5	31.4
710	6.4	5.9	5.6	5.2	4.9	4.6	4.4	4.2	4	3.8	3.7	29.3
711	6.5	6	5.7	5.3	5	4.8	4.5	4.3	4.1	3.9	3.8	28.5
712	6.5	6.1	5.7	5.4	5.1	4.8	4.6	4.4	4.2	4	3.9	27.8
713	6.9	6.4	6	5.7	5.4	5.1	4.9	4.6	4.4	4.2	4.1	31.3
714	6.9	6.5	6.1	5.8	5.5	5.2	5	4.7	4.5	4.3	4.2	31.3
715	6.8	6.4	6.1	5.8	5.5	5.2	5	4.8	4.6	4.4	4.2	32.1
716	6.5	6.2	5.8	5.6	5.3	5.1	4.9	4.7	4.5	4.3	4.2	29.9
717	5.7	5.4	5.2	5	4.8	4.6	4.4	4.3	4.1	4	3.9	30.3
718	5.6	5.4	5.2	5	4.8	4.6	4.4	4.3	4.1	4	3.9	28.8
719	5.8	5.6	5.3	5.1	4.9	4.7	4.6	4.4	4.3	4.1	4	29.3
720	5.1	4.9	4.8	4.6	4.4	4.3	4.2	4	3.9	3.8	3.7	29.5
721	4.7	4.5	4.4	4.3	4.1	4	3.9	3.8	3.7	3.6	3.5	24.7
722	3.4	3.3	3.2	3.2	3.1	3	3	2.9	2.8	2.8	2.7	21.3
723	0.9	0.9	0.9	0.9	0.9	0.9	0.9	0.9	0.9	0.9	0.9	19.9
724	4.7	4.5	4.4	4.3	4.1	4	3.9	3.8	3.7	3.6	3.5	31.7
725	7.9	7.4	7.1	6.7	6.4	6.1	5.9	5.6	5.4	5.2	5	58.3
726	6.1	5.8	5.6	5.4	5.2	5	4.8	4.7	4.5	4.4	4.2	47.8
727	5.1	5	4.8	4.6	4.5	4.4	4.2	4.1	4	3.9	3.8	39.5
728	5.2	5	4.9	4.7	4.5	4.4	4.3	4.2	4	3.9	3.8	43
729	5.1	4.9	4.7	4.6	4.4	4.3	4.2	4.1	4	3.9	3.8	43.1
730	4.9	4.7	4.6	4.5	4.3	4.2	4.1	4	3.9	3.8	3.7	43.1
731	3.7	3.6	3.5	3.4	3.3	3.3	3.2	3.1	3.1	3	2.9	28.4
732	2.3	2.2	2.2	2.2	2.1	2.1	2.1	2	2	2	2	24.2
733	6.1	5.6	5.3	4.9	4.6	4.4	4.2	4	3.8	3.6	3.4	34.1
734	6.3	5.9	5.5	5.2	4.9	4.6	4.4	4.1	4	3.8	3.6	33.2
735	6.6	6.2	5.8	5.4	5.1	4.8	4.6	4.4	4.2	4	3.8	35
736	6.9	6.4	6	5.6	5.3	5	4.8	4.5	4.3	4.2	4	36.8
737	6.8	6.4	6	5.7	5.4	5.1	4.8	4.6	4.4	4.2	4	34.5
738	6.9	6.5	6.1	5.7	5.4	5.2	4.9	4.7	4.5	4.3	4.1	34.2
739	7	6.6	6.2	5.9	5.6	5.3	5.1	4.8	4.6	4.4	4.3	33.7
740	7	6.6	6.2	5.9	5.6	5.4	5.1	4.9	4.7	4.5	4.3	35.6
741	6.9	6.5	6.2	5.9	5.6	5.3	5.1	4.9	4.7	4.5	4.4	38.3
742	6.3	6	5.7	5.5	5.2	5	4.8	4.6	4.5	4.3	4.2	35
743	6	5.7	5.5	5.2	5	4.9	4.7	4.5	4.4	4.2	4.1	32.9
744	5.6	5.4	5.2	5	4.8	4.6	4.5	4.3	4.2	4.1	4	32.6
745	4.8	4.6	4.5	4.3	4.2	4.1	3.9	3.8	3.7	3.6	3.5	28.6
746	3.8	3.7	3.6	3.5	3.4	3.3	3.3	3.2	3.1	3	3	24.2
747	0.9	0.9	0.9	0.9	0.9	0.8	0.8	0.8	0.8	0.8	0.8	21.6
748	3.1	3	2.9	2.9	2.8	2.8	2.7	2.7	2.6	2.6	2.5	27.3
749	5.4	5.2	5	4.8	4.7	4.5	4.4	4.2	4.1	4	3.9	46.3
750	5.5	5.3	5.1	4.9	4.7	4.6	4.4	4.3	4.2	4.1	3.9	48.5
751	5.2	5	4.8	4.7	4.5	4.4	4.3	4.1	4	3.9	3.8	45
752	5.2	5	4.8	4.7	4.5	4.4	4.3	4.1	4	3.9	3.8	43.5
753	4.8	4.6	4.5	4.3	4.2	4.1	4	3.9	3.8	3.7	3.6	37.9
754	4.7	4.6	4.4	4.3	4.2	4	3.9	3.8	3.7	3.6	3.6	41.5
755	1.4	1.4	1.3	1.3	1.3	1.3	1.3	1.3	1.3	1.3	1.2	25.2
756	0.9	0.9	0.9	0.9	0.9	0.9	0.9	0.9	0.9	0.9	0.9	17.7
757	5.8	5.4	5.1	4.8	4.5	4.2	4	3.8	3.7	3.5	3.4	34.1
758	5.9	5.5	5.2	4.9	4.6	4.4	4.2	4	3.8	3.6	3.5	31.3
759	6.5	6	5.6	5.3	5	4.7	4.5	4.3	4.1	3.9	3.7	36.1
760	6.9	6.4	6	5.6	5.3	5	4.8	4.6	4.3	4.1	4	42.4
761	7	6.5	6.1	5.7	5.4	5.1	4.9	4.6	4.4	4.2	4.1	39.9
762	7	6.6	6.2	5.8	5.5	5.2	5	4.8	4.5	4.4	4.2	39.3
763	7.2	6.7	6.3	6	5.7	5.4	5.1	4.9	4.7	4.5	4.3	42.6
764	7.5	7	6.6	6.2	5.9	5.6	5.3	5.1	4.9	4.7	4.5	43.4
765	7.3	6.9	6.5	6.2	5.9	5.6	5.3	5.1	4.9	4.7	4.5	43.9
766	7.2	6.8	6.4	6.1	5.8	5.6	5.3	5.1	4.9	4.7	4.5	40.6
767	7.4	7	6.6	6.3	6	5.7	5.5	5.3	5.1	4.9	4.7	44
768	6.5	6.2	5.9	5.7	5.5	5.2	5	4.9	4.7	4.5	4.4	39.8
769	5	4.9	4.7	4.5	4.4	4.3	4.1	4	3.9	3.8	3.7	32.8
770	4.6	4.5	4.3	4.2	4.1	4	3.9	3.8	3.7	3.6	3.5	30.3
771	4.4	4.3	4.1	4	3.9	3.8	3.7	3.6	3.5	3.4	3.3	32.2
772	4.4	4.3	4.1	4	3.9	3.8	3.7	3.6	3.5	3.4	3.3	32.5
773	4.5	4.3	4.2	4.1	4	3.9	3.8	3.7	3.6	3.5	3.4	36.8
774	5.1	4.9	4.8	4.6	4.5	4.3	4.2	4.1	4	3.9	3.8	43.9
775	5.3	5.1	4.9	4.7	4.6	4.4	4.3	4.2	4.1	3.9	3.8	45.4
776	5.3	5.1	4.9	4.7	4.6	4.4	4.3	4.2	4.1	3.9	3.8	48.8
777	4.5	4.4	4.3	4.2	4	3.9	3.8	3.7	3.6	3.5	3.5	35.3
778	3.8	3.7	3.6	3.6	3.5	3.4	3.3	3.2	3.2	3.1	3	32.5
779	0.9	0.9	0.9	0.9	0.9	0.9	0.9	0.9	0.9	0.9	0.9	17.5
780	0.9	0.9	0.9	0.9	0.9	0.9	0.9	0.9	0.9	0.9	0.9	16
781	5.8	5.4	5	4.7	4.5	4.2	4	3.8	3.6	3.5	3.3	37.3
782	5.5	5.2	4.9	4.6	4.4	4.1	4	3.8	3.6	3.5	3.3	29.9
783	6.2	5.8	5.5	5.1	4.9	4.6	4.4	4.2	4	3.8	3.7	35.3
784	6.8	6.3	5.9	5.6	5.3	5	4.7	4.5	4.3	4.1	3.9	42.8
785	6.9	6.5	6.1	5.7	5.4	5.1	4.8	4.6	4.4	4.2	4	43.1
786	6.9	6.4	6.1	5.7	5.4	5.1	4.9	4.7	4.5	4.3	4.1	40.6
787	7	6.6	6.2	5.9	5.6	5.3	5	4.8	4.6	4.4	4.2	43.7
788	7.2	6.7	6.3	6	5.7	5.4	5.2	4.9	4.7	4.5	4.4	45
789	7.3	6.9	6.5	6.2	5.8	5.6	5.3	5.1	4.9	4.7	4.5	44.5
790	7.1	6.7	6.3	6	5.7	5.5	5.2	5	4.8	4.6	4.5	43
791	7.5	7.1	6.7	6.3	6	5.8	5.5	5.3	5.1	4.9	4.7	45.2
792	6.8	6.4	6.1	5.8	5.6	5.4	5.2	5	4.8	4.6	4.5	42
793	5.2	5	4.8	4.7	4.5	4.4	4.2	4.1	4	3.9	3.8	39.2
794	5	4.8	4.6	4.5	4.3	4.2	4.1	4	3.8	3.7	3.6	38.9
795	4.4	4.3	4.1	4	3.9	3.8	3.7	3.6	3.5	3.4	3.3	36.6
796	3.7	3.6	3.5	3.4	3.3	3.2	3.2	3.1	3	3	2.9	32.7
797	4.5	4.3	4.2	4.1	4	3.8	3.7	3.6	3.6	3.5	3.4	35.4
798	3.8	3.7	3.6	3.5	3.4	3.3	3.3	3.2	3.1	3	3	35
799	2.8	2.8	2.7	2.7	2.6	2.6	2.5	2.5	2.4	2.4	2.3	33.1
800	4.4	4.3	4.2	4.1	4	3.8	3.7	3.6	3.6	3.5	3.4	36.4
801	4.5	4.3	4.2	4.1	4	3.9	3.8	3.7	3.6	3.5	3.4	40.8
802	3	2.9	2.9	2.8	2.8	2.7	2.7	2.6	2.6	2.5	2.5	35.9
803	0.9	0.9	0.9	0.9	0.9	0.9	0.9	0.9	0.9	0.9	0.9	24.7
804	0.9	0.9	0.9	0.9	0.9	0.9	0.9	0.9	0.9	0.9	0.9	18.6
805	5.4	5	4.7	4.4	4.2	4	3.8	3.6	3.5	3.3	3.2	34.1
806	4.6	4.4	4.1	3.9	3.8	3.6	3.5	3.3	3.2	3.1	3	27.7
807	5.3	5	4.7	4.5	4.3	4.1	3.9	3.7	3.6	3.4	3.3	33.6
808	5.7	5.4	5.1	4.8	4.6	4.3	4.2	4	3.8	3.7	3.5	35.1
809	6.5	6.1	5.7	5.4	5.1	4.9	4.6	4.4	4.2	4.1	3.9	40.3
810	6.5	6.1	5.7	5.4	5.1	4.9	4.7	4.5	4.3	4.1	3.9	38.1
811	6.8	6.4	6.1	5.7	5.4	5.2	4.9	4.7	4.5	4.3	4.2	42.1
812	7	6.6	6.2	5.9	5.6	5.3	5.1	4.8	4.6	4.5	4.3	43
813	6.4	6.1	5.8	5.5	5.2	5	4.8	4.6	4.4	4.3	4.1	41.7
814	6.5	6.2	5.9	5.6	5.4	5.1	4.9	4.7	4.5	4.4	4.2	39.9
815	6.1	5.8	5.5	5.3	5.1	4.9	4.7	4.5	4.4	4.2	4.1	41.9
816	6.6	6.2	6	5.7	5.5	5.2	5	4.8	4.7	4.5	4.4	43.2
817	5.4	5.2	5	4.8	4.6	4.5	4.3	4.2	4.1	3.9	3.8	43.4
818	4.9	4.7	4.6	4.4	4.3	4.1	4	3.9	3.8	3.7	3.6	38.6
819	4	3.9	3.8	3.7	3.6	3.5	3.4	3.3	3.3	3.2	3.1	36
820	3.6	3.5	3.4	3.4	3.3	3.2	3.1	3.1	3	2.9	2.9	34.3
821	4.6	4.4	4.3	4.2	4	3.9	3.8	3.7	3.6	3.5	3.4	41.2
822	4.6	4.4	4.3	4.2	4.1	3.9	3.8	3.7	3.6	3.5	3.4	41.1
823	2.3	2.3	2.2	2.2	2.2	2.1	2.1	2.1	2	2	2	34.7
824	1	1	1	1	1	1	1	1	0.9	0.9	0.9	32.5
825	0.9	0.9	0.9	0.9	0.9	0.9	0.9	0.9	0.9	0.9	0.9	33.7
826	2.3	2.3	2.2	2.2	2.2	2.1	2.1	2.1	2	2	2	37.7
827	2.5	2.4	2.4	2.3	2.3	2.3	2.2	2.2	2.2	2.1	2.1	39.6
828	0.9	0.9	0.9	0.9	0.9	0.9	0.9	0.9	0.9	0.9	0.9	25.9
829	5.3	5	4.7	4.4	4.2	4	3.8	3.6	3.5	3.3	3.2	37.1
830	5.3	5	4.7	4.4	4.2	4	3.8	3.7	3.5	3.4	3.2	33.5
831	5.9	5.5	5.2	4.9	4.7	4.4	4.2	4	3.8	3.7	3.5	37
832	5.4	5.1	4.9	4.6	4.4	4.2	4	3.9	3.7	3.6	3.4	34.6
833	5.6	5.3	5	4.8	4.5	4.3	4.2	4	3.8	3.7	3.5	34.9
834	6	5.6	5.3	5.1	4.8	4.6	4.4	4.2	4.1	3.9	3.8	35.6
835	6.2	5.8	5.5	5.2	5	4.8	4.6	4.4	4.2	4	3.9	39.5
836	6.2	5.9	5.6	5.3	5.1	4.8	4.6	4.4	4.3	4.1	4	40.5
837	5.7	5.5	5.2	5	4.8	4.6	4.4	4.3	4.1	4	3.8	37.2
838	6.1	5.8	5.5	5.3	5.1	4.9	4.7	4.5	4.3	4.2	4	39.8
839	4.8	4.6	4.4	4.3	4.2	4	3.9	3.8	3.7	3.6	3.5	35.4
840	4.8	4.7	4.5	4.3	4.2	4.1	3.9	3.8	3.7	3.6	3.5	36
841	4.8	4.7	4.5	4.4	4.2	4.1	4	3.9	3.7	3.6	3.5	38.2
842	4.4	4.3	4.2	4	3.9	3.8	3.7	3.6	3.5	3.4	3.3	33.4
843	3.7	3.6	3.5	3.4	3.3	3.2	3.2	3.1	3	2.9	2.9	31
844	3.2	3.1	3	3	2.9	2.8	2.8	2.7	2.7	2.6	2.6	30.8
845	3.8	3.7	3.6	3.5	3.4	3.3	3.2	3.2	3.1	3	3	37.8
846	3.9	3.8	3.7	3.6	3.5	3.4	3.3	3.2	3.2	3.1	3	38.3
847	4.1	4	3.9	3.8	3.7	3.6	3.5	3.4	3.3	3.3	3.2	42.7
848	2.6	2.5	2.5	2.4	2.4	2.3	2.3	2.3	2.2	2.2	2.2	38.9
849	1.1	1.1	1.1	1.1	1.1	1.1	1.1	1	1	1	1	38.7
850	2.5	2.5	2.4	2.4	2.4	2.3	2.3	2.3	2.2	2.2	2.2	44.3
851	3.9	3.8	3.7	3.6	3.5	3.4	3.3	3.3	3.2	3.1	3	45.3
852	1.1	1.1	1.1	1.1	1.1	1.1	1.1	1.1	1	1	1	33.7
853	5.3	5	4.7	4.4	4.2	4	3.8	3.6	3.5	3.3	3.2	36.6
854	5.3	5	4.7	4.5	4.2	4	3.9	3.7	3.5	3.4	3.3	33
855	5.3	5	4.7	4.5	4.3	4.1	3.9	3.7	3.6	3.4	3.3	34.4
856	4.8	4.6	4.4	4.2	4	3.8	3.7	3.5	3.4	3.3	3.2	30.3
857	5	4.7	4.5	4.3	4.1	4	3.8	3.7	3.5	3.4	3.3	34.3
858	4.6	4.4	4.2	4	3.9	3.7	3.6	3.5	3.4	3.2	3.1	32.1
859	5.2	5	4.7	4.5	4.3	4.2	4	3.9	3.7	3.6	3.5	37.8
860	5.3	5.1	4.8	4.6	4.4	4.3	4.1	4	3.8	3.7	3.6	37.3
861	4.6	4.4	4.3	4.1	4	3.8	3.7	3.6	3.5	3.4	3.3	35.8
862	4.7	4.5	4.3	4.2	4	3.9	3.8	3.6	3.5	3.4	3.3	36.4
863	4.8	4.6	4.4	4.3	4.1	4	3.9	3.7	3.6	3.5	3.4	36.6
864	4.8	4.6	4.5	4.3	4.2	4	3.9	3.8	3.7	3.6	3.5	36.8
865	4.7	4.5	4.3	4.2	4.1	3.9	3.8	3.7	3.6	3.5	3.4	35.3
866	4.4	4.3	4.1	4	3.9	3.8	3.7	3.6	3.5	3.4	3.3	35.1
867	4.1	4	3.9	3.8	3.7	3.6	3.5	3.4	3.3	3.2	3.1	33.1
868	4	3.9	3.8	3.7	3.6	3.5	3.4	3.3	3.2	3.2	3.1	36.1
869	4.5	4.3	4.2	4.1	3.9	3.8	3.7	3.6	3.5	3.4	3.3	43.5
870	4.1	4	3.9	3.8	3.7	3.6	3.5	3.4	3.3	3.2	3.1	43.1
871	4.2	4.1	4	3.9	3.7	3.6	3.6	3.5	3.4	3.3	3.2	46.3
872	3.8	3.7	3.6	3.5	3.4	3.4	3.3	3.2	3.1	3.1	3	46.3
873	2.4	2.3	2.3	2.3	2.2	2.2	2.1	2.1	2.1	2.1	2	43.2
874	3.6	3.5	3.4	3.3	3.2	3.2	3.1	3	3	2.9	2.9	49.4
875	3.6	3.5	3.4	3.3	3.2	3.2	3.1	3	3	2.9	2.8	45.9
876	2.3	2.2	2.2	2.2	2.1	2.1	2.1	2	2	2	2	43.1
877	4.1	3.9	3.8	3.6	3.5	3.3	3.2	3.1	3	2.9	2.8	29.2
878	5	4.7	4.5	4.3	4.1	3.9	3.7	3.6	3.4	3.3	3.2	33.4
879	5.3	5	4.7	4.5	4.3	4.1	3.9	3.7	3.6	3.5	3.3	37.2
880	5.6	5.3	5	4.8	4.5	4.3	4.1	4	3.8	3.7	3.5	38.9
881	4.5	4.3	4.2	4	3.8	3.7	3.6	3.4	3.3	3.2	3.1	35.2
882	4.7	4.5	4.3	4.1	3.9	3.8	3.7	3.5	3.4	3.3	3.2	37.1
883	4.5	4.3	4.2	4	3.8	3.7	3.6	3.5	3.4	3.3	3.2	39
884	5.2	4.9	4.7	4.5	4.3	4.2	4	3.9	3.7	3.6	3.5	42.6
885	5.3	5.1	4.9	4.7	4.5	4.3	4.1	4	3.9	3.7	3.6	43.4
886	5.2	5	4.7	4.6	4.4	4.2	4.1	3.9	3.8	3.7	3.6	41.7
887	4.8	4.6	4.4	4.3	4.1	4	3.9	3.7	3.6	3.5	3.4	41.4
888	4.8	4.6	4.4	4.3	4.2	4	3.9	3.8	3.7	3.6	3.5	41.9
889	4.9	4.7	4.6	4.4	4.2	4.1	4	3.9	3.7	3.6	3.5	45.3
890	4.9	4.7	4.5	4.4	4.2	4.1	4	3.8	3.7	3.6	3.5	44
891	4.3	4.2	4.1	3.9	3.8	3.7	3.6	3.5	3.4	3.3	3.2	37
892	4	3.9	3.7	3.6	3.5	3.4	3.4	3.3	3.2	3.1	3	36.1
893	4.7	4.5	4.4	4.2	4.1	4	3.9	3.7	3.6	3.5	3.5	47.7
894	4.3	4.2	4.1	3.9	3.8	3.7	3.6	3.5	3.4	3.3	3.3	46.2
895	3.7	3.6	3.5	3.4	3.3	3.3	3.2	3.1	3	3	2.9	47.5
896	2.7	2.7	2.6	2.6	2.5	2.5	2.4	2.4	2.4	2.3	2.3	43.8
897	2.6	2.6	2.5	2.5	2.4	2.4	2.4	2.3	2.3	2.2	2.2	45.8
898	4.3	4.2	4	3.9	3.8	3.7	3.6	3.5	3.4	3.4	3.3	53.9
899	4.4	4.2	4.1	4	3.9	3.8	3.7	3.6	3.5	3.4	3.3	53.6
900	3.7	3.6	3.5	3.4	3.3	3.3	3.2	3.1	3	3	2.9	49.2
901	4.5	4.3	4.1	3.9	3.7	3.5	3.4	3.3	3.2	3	2.9	33.5
902	5.3	5	4.8	4.5	4.3	4.1	3.9	3.7	3.6	3.5	3.3	40.8
903	6	5.6	5.3	5	4.7	4.5	4.3	4.1	3.9	3.7	3.6	45.3
904	5.8	5.4	5.1	4.9	4.6	4.4	4.2	4	3.9	3.7	3.6	42.2
905	5.5	5.2	4.9	4.7	4.5	4.3	4.1	3.9	3.8	3.7	3.5	40.8
906	5.9	5.6	5.3	5	4.8	4.6	4.4	4.2	4	3.9	3.7	46.7
907	6	5.7	5.4	5.1	4.9	4.7	4.5	4.3	4.1	4	3.8	46.6
908	6	5.7	5.4	5.1	4.9	4.7	4.5	4.3	4.1	4	3.9	47.9
909	5.1	4.9	4.7	4.5	4.3	4.2	4	3.9	3.7	3.6	3.5	44.4
910	5.1	4.8	4.7	4.5	4.3	4.1	4	3.9	3.7	3.6	3.5	44.2
911	5.9	5.6	5.3	5.1	4.9	4.7	4.5	4.3	4.2	4	3.9	49.1
912	5.7	5.5	5.2	5	4.8	4.6	4.5	4.3	4.2	4	3.9	50.2
913	5.8	5.6	5.3	5.1	4.9	4.7	4.5	4.4	4.2	4.1	4	49.8
914	4.8	4.7	4.5	4.3	4.2	4.1	3.9	3.8	3.7	3.6	3.5	46.4
915	4.4	4.2	4.1	4	3.9	3.7	3.6	3.5	3.4	3.4	3.3	41
916	4.1	4	3.9	3.7	3.6	3.5	3.4	3.4	3.3	3.2	3.1	35.3
917	4.1	4	3.8	3.7	3.6	3.5	3.4	3.3	3.3	3.2	3.1	41
918	3.8	3.7	3.6	3.5	3.4	3.3	3.2	3.1	3.1	3	2.9	43.5
919	3.4	3.3	3.2	3.1	3.1	3	2.9	2.9	2.8	2.7	2.7	43.8
920	3.1	3	2.9	2.9	2.8	2.7	2.7	2.6	2.6	2.5	2.5	43.2
921	3.2	3.1	3.1	3	2.9	2.9	2.8	2.8	2.7	2.7	2.6	45.9
922	4.2	4.1	4	3.9	3.8	3.7	3.6	3.5	3.4	3.3	3.2	54.3
923	8.6	8.1	7.6	7.2	6.9	6.5	6.2	6	5.7	5.5	5.3	60.3
924	13.2	12	11	10.2	9.5	8.9	8.4	7.9	7.4	7.1	6.7	63.8
925	5.3	5	4.8	4.5	4.3	4.1	3.9	3.7	3.6	3.4	3.3	41.3
926	5.8	5.5	5.2	4.9	4.6	4.4	4.2	4	3.8	3.7	3.5	46.8
927	6.2	5.8	5.5	5.2	4.9	4.6	4.4	4.2	4	3.9	3.7	51
928	5.7	5.4	5.1	4.9	4.6	4.4	4.2	4	3.9	3.7	3.6	47.2
929	5.8	5.4	5.2	4.9	4.7	4.5	4.3	4.1	3.9	3.8	3.6	47
930	6.1	5.7	5.4	5.1	4.9	4.7	4.5	4.3	4.1	3.9	3.8	48.9
931	6.1	5.8	5.5	5.2	5	4.7	4.5	4.3	4.2	4	3.9	49.2
932	6.4	6.1	5.7	5.4	5.2	4.9	4.7	4.5	4.3	4.2	4	51.5
933	6	5.7	5.4	5.1	4.9	4.7	4.5	4.3	4.2	4	3.9	48.7
934	5.4	5.2	4.9	4.7	4.5	4.4	4.2	4.1	3.9	3.8	3.7	49.5
935	6.3	6	5.7	5.4	5.2	4.9	4.7	4.6	4.4	4.2	4.1	52.6
936	7.1	6.7	6.3	6	5.7	5.5	5.2	5	4.8	4.6	4.4	56.8
937	6.5	6.2	5.9	5.6	5.3	5.1	4.9	4.7	4.5	4.4	4.2	53.6
938	4.8	4.6	4.5	4.3	4.2	4	3.9	3.8	3.7	3.6	3.5	47.6
939	4.5	4.3	4.2	4	3.9	3.8	3.7	3.6	3.5	3.4	3.3	42.7
940	4.3	4.1	4	3.9	3.8	3.7	3.5	3.5	3.4	3.3	3.2	43.9
941	4.3	4.1	4	3.9	3.8	3.7	3.6	3.5	3.4	3.3	3.2	47.3
942	4.1	4	3.9	3.8	3.7	3.6	3.5	3.4	3.3	3.2	3.1	45.5
943	4.2	4.1	3.9	3.8	3.7	3.6	3.5	3.4	3.3	3.3	3.2	48.4
944	4.1	4	3.9	3.8	3.7	3.6	3.5	3.4	3.3	3.2	3.1	48.6
945	4	3.9	3.8	3.7	3.6	3.5	3.4	3.3	3.3	3.2	3.1	50.5
946	5.1	4.9	4.7	4.6	4.4	4.3	4.2	4	3.9	3.8	3.7	56.7
947	16	14.2	12.8	11.7	10.8	10	9.3	8.7	8.1	7.7	7.3	69.1
948	18.5	16.2	14.4	13	11.9	10.9	10.1	9.4	8.8	8.2	7.8	68.7
949	5.7	5.4	5	4.8	4.5	4.3	4.1	3.9	3.8	3.6	3.5	46.4
950	6.2	5.8	5.5	5.2	4.9	4.6	4.4	4.2	4	3.9	4.9	54.8
951	6.3	5.9	5.5	5.2	5	4.7	4.5	4.3	4.1	3.9	3.9	52.6
952	5.9	5.6	5.3	5	4.7	4.5	4.3	4.1	4	3.8	3.7	46.5
953	6.1	5.8	5.5	5.2	4.9	4.7	4.5	4.3	4.1	3.9	3.8	50.9
954	6	5.6	5.3	5.1	4.8	4.6	4.4	4.2	4	3.9	3.7	48.2
955	6.1	5.7	5.4	5.1	4.9	4.7	4.5	4.3	4.1	4	3.8	53.4
956	6.1	5.8	5.5	5.2	5	4.8	4.5	4.4	4.2	4	3.9	52.8
957	5.9	5.6	5.3	5.1	4.8	4.6	4.4	4.3	4.1	4	3.8	52
958	6.3	5.9	5.6	5.4	5.1	4.9	4.7	4.5	4.3	4.2	4	55.4
959	7	6.6	6.2	5.9	5.6	5.3	5.1	4.9	4.7	4.5	4.4	61.3
960	7.1	6.7	6.3	6	5.7	5.4	5.2	5	4.8	4.6	4.5	60.5
961	6.5	6.2	5.9	5.6	5.4	5.1	4.9	4.7	4.5	4.4	4.2	58
962	5	4.8	4.7	4.5	4.3	4.2	4	3.9	3.8	3.7	3.6	49.4
963	4.6	4.4	4.3	4.1	4	3.9	3.7	3.6	3.5	3.4	3.3	46.2
964	4.3	4.2	4.1	3.9	3.8	3.7	3.6	3.5	3.4	3.3	3.2	46
965	4.4	4.3	4.2	4	3.9	3.8	3.7	3.6	3.5	3.4	3.3	49.3
966	4.4	4.2	4.1	4	3.9	3.7	3.6	3.5	3.4	3.3	3.3	50.5
967	4.3	4.1	4	3.9	3.8	3.7	3.6	3.5	3.4	3.3	3.2	48.7
968	4	3.9	3.8	3.7	3.6	3.5	3.4	3.3	3.2	3.2	3.1	48.2
969	3.9	3.8	3.7	3.6	3.5	3.4	3.3	3.2	3.2	3.1	3	48.3
970	4.1	4	3.9	3.7	3.6	3.5	3.5	3.4	3.3	3.2	3.1	52.6
971	14.3	12.9	11.7	10.8	9.9	9.2	8.6	8.1	7.6	7.2	6.9	66
972	17	15	13.5	12.2	11.2	10.3	9.6	8.9	8.4	7.9	7.5	68.8
973	6.3	6	5.6	5.3	5.1	4.8	4.6	4.4	4.2	4.1	4	55.9
974	5.9	5.6	5.3	5	4.8	4.6	4.4	4.2	4.1	3.9	3.8	53.7
975	6.5	6.1	5.8	5.5	5.2	5	4.8	4.6	4.4	4.2	4	56.9
976	6.7	6.3	5.9	5.6	5.4	5.1	4.9	4.7	4.5	4.3	4.2	58.8
977	7.2	6.8	6.4	6	5.7	5.4	5.2	5	4.7	4.5	4.7	62.3
978	6.6	6.2	5.9	5.6	5.3	5.1	4.9	4.7	4.5	4.3	4.2	57.6
979	5.9	5.6	5.3	5.1	4.9	4.7	4.5	4.3	4.2	4	3.9	56.6
980	5.2	5	4.8	4.6	4.4	4.3	4.1	4	3.9	3.7	3.6	53.2
981	4.6	4.5	4.3	4.1	4	3.9	3.8	3.6	3.5	3.4	3.3	50.5
982	4.5	4.3	4.2	4	3.9	3.8	3.7	3.6	3.5	3.4	3.3	48.8
983	4.6	4.4	4.3	4.1	4	3.9	3.7	3.6	3.5	3.4	3.3	54.2
984	4.4	4.2	4.1	4	3.8	3.7	3.6	3.5	3.4	3.3	3.2	50.5
985	4.2	4.1	4	3.8	3.7	3.6	3.5	3.4	3.3	3.2	3.2	48.5
986	4	3.9	3.7	3.6	3.5	3.4	3.4	3.3	3.2	3.1	3	45.9
987	3.8	3.7	3.6	3.5	3.4	3.3	3.3	3.2	3.1	3	3	46.3
988	3.9	3.8	3.7	3.6	3.5	3.4	3.3	3.3	3.2	3.1	3	48.8
989	4.5	4.3	4.2	4.1	3.9	3.8	3.7	3.6	3.5	3.4	3.3	53.1
990	15.2	13.6	12.3	11.2	10.4	9.6	8.9	8.4	7.9	7.4	7	65.5
991	6.6	6.2	5.8	5.5	5.2	5	4.8	4.5	4.4	4.2	5.1	56.7
992	6.3	5.9	5.6	5.3	5.1	4.8	4.6	4.4	4.2	4.1	4	55.6
993	6.8	6.4	6	5.7	5.4	5.1	4.9	4.7	4.5	4.3	4.4	58.5
994	7.3	6.8	6.4	6	5.7	5.4	5.2	4.9	4.7	4.5	7.5	65.8
995	7.4	6.9	6.5	6.1	5.8	5.5	5.2	5	4.8	4.6	7	67.1
996	6.9	6.5	6.1	5.8	5.5	5.2	5	4.8	4.6	4.4	4.9	61.3
997	6.7	6.3	6	5.7	5.4	5.2	5	4.7	4.6	4.4	4.3	60.3
998	5.8	5.5	5.2	5	4.8	4.6	4.4	4.3	4.1	4	3.8	54.6
999	6	5.7	5.4	5.2	5	4.8	4.6	4.4	4.3	4.1	4	58
1000	5.5	5.3	5	4.8	4.6	4.5	4.3	4.2	4	3.9	3.8	58.9
1001	5	4.8	4.6	4.4	4.3	4.1	4	3.9	3.8	3.6	3.5	57.9
1002	4.5	4.3	4.2	4	3.9	3.8	3.7	3.6	3.5	3.4	3.3	53.6
1003	4.3	4.2	4.1	3.9	3.8	3.7	3.6	3.5	3.4	3.3	3.2	50.5
1004	4	3.9	3.8	3.7	3.6	3.5	3.4	3.3	3.2	3.1	3.1	45.7
1005	3.9	3.8	3.7	3.5	3.5	3.4	3.3	3.2	3.1	3	3	46.2
1006	3.8	3.7	3.6	3.5	3.4	3.3	3.2	3.1	3.1	3	2.9	46.2
1007	3.8	3.7	3.6	3.5	3.4	3.3	3.3	3.2	3.1	3	3	47.1
1008	12.1	11	10.2	9.4	8.8	8.2	7.7	7.3	6.9	6.6	6.3	58
1009	6.8	6.4	6	5.7	5.4	5.1	4.9	4.6	4.4	4.3	10.3	64.5
1010	6.8	6.4	6	5.7	5.4	5.1	4.9	4.6	4.4	4.3	9.8	64.1
1011	7.2	6.7	6.3	5.9	5.6	5.3	5.1	4.8	4.6	4.4	10.8	67.2
1012	7.5	7	6.6	6.2	5.8	5.5	5.3	5	4.8	4.6	12.1	74.5
1013	7.5	7	6.6	6.2	5.9	5.6	5.3	5	4.8	4.6	10.6	73.4
1014	7.2	6.8	6.4	6	5.7	5.4	5.2	4.9	4.7	4.5	8.4	69.3
1015	6.9	6.5	6.1	5.8	5.5	5.2	5	4.8	4.6	4.4	6.3	65.2
1016	6.1	5.8	5.5	5.2	5	4.8	4.6	4.4	4.2	4.1	4.1	56.9
1017	6.1	5.8	5.5	5.2	5	4.8	4.6	4.4	4.3	4.1	4	58.5
1018	6.1	5.8	5.5	5.2	5	4.8	4.6	4.4	4.3	4.1	4	59.6
1019	5.4	5.2	5	4.8	4.6	4.4	4.3	4.1	4	3.8	3.7	57.6
1020	4.9	4.7	4.5	4.4	4.2	4.1	3.9	3.8	3.7	3.6	3.5	55.7
1021	4.5	4.3	4.2	4	3.9	3.8	3.7	3.5	3.4	3.4	3.3	53.8
1022	4.3	4.1	4	3.9	3.8	3.6	3.5	3.4	3.3	3.3	3.2	51.2
1023	4	3.9	3.8	3.7	3.6	3.5	3.4	3.3	3.2	3.1	3	49.2
1024	3.9	3.7	3.6	3.5	3.4	3.4	3.3	3.2	3.1	3	3	46.7
1025	3.7	3.6	3.5	3.4	3.3	3.2	3.1	3.1	3	2.9	2.9	45.1
1026	6.9	6.5	6.2	5.9	5.7	5.4	5.2	5	4.8	4.7	4.5	52.5
1027	7.2	6.7	6.3	5.9	5.6	5.3	5.1	4.8	4.6	4.4	16.7	77.3
1028	7.2	6.7	6.3	5.9	5.6	5.3	5.1	4.8	4.6	4.4	16.2	76.8
1029	7.5	7	6.5	6.1	5.8	5.5	5.2	5	4.7	4.5	15.7	78.9
1030	7.6	7.1	6.6	6.2	5.9	5.6	5.3	5	4.8	4.6	16.1	82.9
1031	7.5	7	6.5	6.2	5.8	5.5	5.2	5	4.8	4.6	13	75.7
1032	7.3	6.8	6.4	6	5.7	5.4	5.1	4.9	4.7	4.5	10.7	74.1
1033	6.8	6.4	6.1	5.7	5.4	5.2	4.9	4.7	4.5	4.3	8.9	70.3
1034	6.4	6.1	5.7	5.5	5.2	5	4.7	4.6	4.4	4.2	6.5	65.1
1035	6.5	6.1	5.8	5.5	5.3	5	4.8	4.6	4.4	4.3	5.2	62.2
1036	6.2	5.9	5.6	5.4	5.1	4.9	4.7	4.5	4.3	4.2	4.2	62
1037	5.6	5.3	5.1	4.9	4.7	4.5	4.3	4.2	4	3.9	3.9	59.3
1038	4.6	4.4	4.2	4.1	4	3.8	3.7	3.6	3.5	3.4	3.3	58
1039	4.4	4.3	4.1	4	3.9	3.7	3.6	3.5	3.4	3.3	3.2	52.4
1040	4.3	4.2	4	3.9	3.8	3.7	3.5	3.4	3.4	3.3	3.2	50.1
1041	4.1	4	3.9	3.8	3.6	3.5	3.4	3.3	3.3	3.2	3.1	49.3
1042	4	3.9	3.8	3.6	3.5	3.4	3.4	3.3	3.2	3.1	3	48.5
1043	3.8	3.7	3.6	3.5	3.4	3.3	3.2	3.2	3.1	3	2.9	45.5
1044	4.1	4	3.9	3.8	3.7	3.6	3.5	3.4	3.3	3.2	3.1	44.8
1045	7.7	7.1	6.7	6.2	5.9	5.5	5.3	5	4.8	4.5	24.5	90.1
1046	7.5	7	6.6	6.2	5.8	5.5	5.2	4.9	4.7	4.5	20.7	85.4
1047	7.4	6.9	6.5	6.1	5.7	5.4	5.2	4.9	4.7	4.5	18.1	81.2
1048	7.3	6.8	6.4	6	5.7	5.4	5.1	4.9	4.6	4.4	14.9	75.8
1049	7	6.6	6.2	5.8	5.5	5.2	5	4.7	4.5	4.3	12.1	71.3
1050	6.9	6.5	6.1	5.8	5.4	5.2	4.9	4.7	4.5	4.3	11.9	71.8
1051	6.8	6.3	6	5.7	5.4	5.1	4.9	4.7	4.5	4.3	11.6	73.4
1052	6.6	6.2	5.9	5.6	5.3	5.1	4.8	4.6	4.4	4.3	11.3	72.8
1053	6.9	6.5	6.1	5.8	5.5	5.2	5	4.8	4.6	4.4	12.2	75.1
1054	6.2	5.9	5.6	5.3	5.1	4.9	4.7	4.5	4.3	4.1	5.3	66.7
1055	5.7	5.4	5.2	4.9	4.7	4.5	4.4	4.2	4.1	3.9	3.9	61
1056	4.5	4.3	4.1	4	3.9	3.7	3.6	3.5	3.4	3.3	3.2	57.6
1057	4.4	4.2	4.1	4	3.8	3.7	3.6	3.5	3.4	3.3	3.2	54.1
1058	4.4	4.3	4.1	4	3.8	3.7	3.6	3.5	3.4	3.3	3.2	54.1
1059	4.4	4.2	4.1	3.9	3.8	3.7	3.6	3.5	3.4	3.3	3.2	51.4
1060	4.2	4.1	3.9	3.8	3.7	3.6	3.5	3.4	3.3	3.2	3.1	50.6
1061	4.1	4	3.8	3.7	3.6	3.5	3.4	3.3	3.3	3.2	3.1	47.5
1062	7.6	7.1	6.8	6.4	6.1	5.8	5.6	5.3	5.1	4.9	4.7	47.7
1063	7.5	7	6.5	6.1	5.8	5.5	5.2	4.9	4.7	4.5	24.8	88.5
1064	7.4	6.9	6.4	6	5.7	5.4	5.1	4.9	4.6	4.4	21	83.6
1065	7.2	6.7	6.3	5.9	5.6	5.3	5	4.8	4.6	4.4	18.7	80.4
1066	7.2	6.7	6.3	5.9	5.6	5.3	5	4.8	4.6	4.4	18	79.5
1067	7.1	6.6	6.2	5.8	5.5	5.2	5	4.7	4.5	4.3	15.7	77.7
1068	7.1	6.6	6.2	5.8	5.5	5.2	5	4.8	4.5	4.3	16.4	81
1069	7	6.5	6.1	5.8	5.5	5.2	5	4.7	4.5	4.3	15.5	82
1070	7	6.6	6.2	5.8	5.5	5.2	5	4.8	4.6	4.4	15.6	82.2
1071	6.7	6.3	5.9	5.6	5.3	5.1	4.8	4.6	4.4	4.3	13.1	77.7
1072	6.3	5.9	5.6	5.4	5.1	4.9	4.7	4.5	4.3	4.1	7.7	68.4
1073	5.7	5.4	5.1	4.9	4.7	4.5	4.3	4.2	4	3.9	4.3	60.8
1074	4.4	4.2	4.1	3.9	3.8	3.7	3.6	3.5	3.4	3.3	3.2	57
1075	4.4	4.2	4.1	3.9	3.8	3.7	3.6	3.5	3.4	3.3	3.2	55.6
1076	4.3	4.2	4	3.9	3.8	3.7	3.6	3.5	3.4	3.3	3.2	55.7
1077	4.3	4.1	4	3.9	3.7	3.6	3.5	3.4	3.3	3.2	3.2	53
1078	4.2	4.1	3.9	3.8	3.7	3.6	3.5	3.4	3.3	3.2	3.1	51.3
1079	4.1	4	3.9	3.8	3.6	3.5	3.4	3.4	3.3	3.2	3.1	47.5
1080	9	8.4	7.9	7.4	7	6.6	6.3	6	5.7	5.5	5.2	49.9
1081	7.5	7	6.5	6.2	5.8	5.5	5.2	5	4.7	4.5	26.6	88.9
1082	7.4	6.9	6.4	6.1	5.7	5.4	5.1	4.9	4.7	4.5	23.7	86.3
1083	7.5	6.9	6.5	6.1	5.8	5.4	5.2	4.9	4.7	4.5	23.6	86.7
1084	7.3	6.8	6.4	6	5.7	5.4	5.1	4.9	4.6	4.4	23	85.9
1085	7.2	6.7	6.3	5.9	5.6	5.3	5	4.8	4.6	4.4	20.2	84.4
1086	7	6.5	6.1	5.8	5.5	5.2	4.9	4.7	4.5	4.3	17.7	82.6
1087	6.7	6.3	5.9	5.6	5.3	5	4.8	4.6	4.4	4.2	16.6	79.8
1088	6.7	6.3	5.9	5.6	5.3	5	4.8	4.6	4.4	4.2	13.9	77.2
1089	6.5	6.1	5.8	5.5	5.2	5	4.8	4.6	4.4	4.2	12.7	76.8
1090	6.3	5.9	5.6	5.4	5.1	4.9	4.7	4.5	4.3	4.1	9.7	73.7
1091	5.7	5.4	5.1	4.9	4.7	4.5	4.3	4.2	4	3.9	3.9	63.6
1092	4.5	4.3	4.2	4	3.9	3.8	3.6	3.5	3.4	3.3	3.2	60.7
1093	4.5	4.3	4.1	4	3.9	3.7	3.6	3.5	3.4	3.3	3.2	61.4
1094	4.5	4.3	4.1	4	3.9	3.7	3.6	3.5	3.4	3.3	3.2	59.2
1095	4.4	4.2	4.1	4	3.8	3.7	3.6	3.5	3.4	3.3	3.2	57.1
1096	4.3	4.1	4	3.9	3.8	3.6	3.5	3.4	3.3	3.3	3.2	52.9
1097	4.3	4.1	4	3.9	3.7	3.6	3.5	3.4	3.3	3.2	3.2	48.3
1098	12	11	10	9.3	8.6	8.1	7.6	7.1	6.7	6.4	6.1	54.8
1099	8.5	7.9	7.3	6.8	6.4	6	5.7	5.4	5.2	4.9	32.4	98.1
1100	8	7.4	6.9	6.5	6.1	5.8	5.5	5.2	5	4.7	30.9	94.8
1101	7.7	7.1	6.7	6.3	5.9	5.6	5.3	5	4.8	4.6	27.4	91
1102	7.4	6.9	6.4	6.1	5.7	5.4	5.2	4.9	4.7	4.5	22.6	85.2
1103	7	6.6	6.2	5.8	5.5	5.2	5	4.7	4.5	4.3	19.3	80.8
1104	6.9	6.4	6.1	5.7	5.4	5.1	4.9	4.7	4.5	4.3	19	80.8
1105	6.7	6.3	5.9	5.6	5.3	5.1	4.8	4.6	4.4	4.2	17.6	77.3
1106	6.3	5.9	5.6	5.3	5.1	4.8	4.6	4.4	4.3	4.1	12.3	70.6
1107	6.1	5.8	5.5	5.2	5	4.8	4.6	4.4	4.2	4.1	10.8	71.8
1108	6	5.7	5.4	5.2	4.9	4.7	4.5	4.4	4.2	4	9.3	72.2
1109	5.7	5.4	5.1	4.9	4.7	4.5	4.3	4.2	4	3.9	7.2	70
1110	5.2	5	4.8	4.6	4.4	4.2	4.1	3.9	3.8	3.7	3.7	66.3
1111	5.4	5.1	4.9	4.7	4.5	4.4	4.2	4.1	3.9	3.8	3.7	65.2
1112	5.8	5.5	5.3	5	4.8	4.6	4.5	4.3	4.2	4	3.9	63.8
1113	5.1	4.9	4.7	4.5	4.4	4.2	4.1	3.9	3.8	3.7	3.6	61.5
1114	4.7	4.5	4.4	4.2	4.1	4	3.8	3.7	3.6	3.5	3.4	57.2
1115	7.8	7.3	6.9	6.5	6.2	5.9	5.6	5.4	5.2	4.9	4.8	55.7
1116	13.3	12	10.9	10	9.3	8.6	8	7.6	7.1	6.7	6.4	60
1117	8.8	8.2	7.6	7.1	6.6	6.3	5.9	5.6	5.3	5.1	37.8	102.6
1118	8	7.4	6.9	6.5	6.1	5.8	5.5	5.2	5	4.8	29.2	91.9
1119	7.9	7.3	6.8	6.4	6.1	5.7	5.4	5.2	4.9	4.7	29	90.3
1120	7.5	7	6.5	6.2	5.8	5.5	5.2	5	4.8	4.6	24.6	85
1121	7.1	6.6	6.2	5.9	5.6	5.3	5	4.8	4.6	4.4	21.1	78.7
1122	6.8	6.4	6	5.7	5.4	5.1	4.9	4.7	4.5	4.3	19.2	79.4
1123	6.8	6.4	6	5.7	5.4	5.1	4.9	4.7	4.5	4.3	17.9	78.2
1124	6.4	6.1	5.7	5.4	5.2	4.9	4.7	4.5	4.3	4.2	14.3	73.3
1125	5.9	5.6	5.4	5.1	4.9	4.7	4.5	4.3	4.1	4	8.9	68.6
1126	5.6	5.3	5.1	4.9	4.6	4.5	4.3	4.1	4	3.8	7.3	67.4
1127	5.5	5.3	5	4.8	4.6	4.4	4.3	4.1	4	3.8	5.9	66.1
1128	5.6	5.3	5.1	4.9	4.7	4.5	4.3	4.2	4	3.9	3.9	64.1
1129	4.9	4.7	4.5	4.3	4.2	4	3.9	3.8	3.7	3.5	3.4	62.1
1130	5.2	5	4.8	4.6	4.4	4.3	4.1	4	3.9	3.7	3.7	64.3
1131	5.3	5.1	4.9	4.7	4.5	4.3	4.2	4.1	3.9	3.8	3.7	61
1132	7	6.6	6.3	6	5.7	5.4	5.2	5	4.8	4.6	4.4	59.8
1133	11.3	10.3	9.5	8.8	8.2	7.7	7.2	6.8	6.5	6.1	5.9	60.9
1134	17.8	15.4	13.7	12.3	11.2	10.2	9.4	8.8	8.2	7.7	7.3	62.2
1135	8.4	7.8	7.3	6.8	6.4	6.1	5.8	5.5	5.2	5	36	95.4
1136	7.8	7.3	6.8	6.4	6.1	5.8	5.5	5.2	5	4.8	29.6	85.3
1137	7.9	7.4	6.9	6.5	6.1	5.8	5.5	5.3	5	4.8	30.9	90.7
1138	7.5	7	6.6	6.2	5.9	5.6	5.3	5.1	4.8	4.6	25.9	80.4
1139	7	6.5	6.2	5.8	5.5	5.3	5	4.8	4.6	4.4	22	77.1
1140	6.8	6.4	6	5.7	5.4	5.2	4.9	4.7	4.5	4.3	19.7	78.2
1141	6.9	6.5	6.1	5.8	5.5	5.2	5	4.8	4.6	4.4	18.2	78.5
1142	6.6	6.2	5.9	5.6	5.3	5.1	4.8	4.6	4.4	4.3	15.2	76.5
1143	6.4	6	5.7	5.4	5.2	4.9	4.7	4.5	4.3	4.2	11.7	72.5
1144	6.1	5.8	5.5	5.3	5	4.8	4.6	4.4	4.3	4.1	10	71.1
1145	6.1	5.8	5.5	5.2	5	4.8	4.6	4.4	4.3	4.1	8	71.5
1146	5.7	5.4	5.1	4.9	4.7	4.5	4.4	4.2	4.1	3.9	5.9	68.9
1147	5	4.8	4.6	4.4	4.3	4.1	4	3.8	3.7	3.6	3.5	65.7
1148	4.7	4.5	4.4	4.2	4.1	3.9	3.8	3.7	3.6	3.5	3.5	63.5
1149	7.7	7.3	6.8	6.5	6.1	5.8	5.6	5.3	5.1	4.9	4.8	65.6
1150	9.7	9	8.4	7.8	7.3	6.9	6.5	6.2	5.9	5.6	5.5	64.3
1151	14.5	12.9	11.6	10.6	9.7	9	8.4	7.8	7.4	6.9	6.7	64.9
1152	20.8	17.7	15.4	13.6	12.2	11.1	10.2	9.4	8.7	8.1	7.9	68.1
1153	8.2	7.7	7.2	6.8	6.4	6.1	5.8	5.5	5.2	5	36.7	91.5
1154	8.1	7.5	7	6.6	6.3	5.9	5.6	5.4	5.1	4.9	31.7	85.7
1155	7.7	7.2	6.8	6.4	6.1	5.8	5.5	5.2	5	4.8	28	83.1
1156	7.5	7.1	6.6	6.3	5.9	5.6	5.3	5.1	4.9	4.7	26	79.9
1157	6.8	6.4	6	5.7	5.4	5.2	4.9	4.7	4.5	4.4	21	72.9
1158	6.7	6.3	5.9	5.6	5.3	5.1	4.9	4.7	4.5	4.3	18.8	73.7
1159	6.9	6.5	6.1	5.8	5.5	5.2	5	4.8	4.6	4.4	19.2	78.3
1160	6.8	6.4	6	5.7	5.4	5.2	4.9	4.7	4.5	4.3	17.8	77.8
1161	6.6	6.2	5.9	5.6	5.3	5.1	4.8	4.6	4.5	4.3	16.1	79.3
1162	6.5	6.2	5.8	5.5	5.3	5	4.8	4.6	4.4	4.3	14.1	77.9
1163	5.9	5.6	5.3	5.1	4.9	4.7	4.5	4.3	4.2	4	9.9	74.5
1164	5.2	5	4.8	4.6	4.4	4.2	4.1	4	3.8	3.7	5.4	69.8
1165	4.7	4.5	4.3	4.2	4	3.9	3.8	3.6	3.5	3.4	3.4	65
1166	4.7	4.6	4.4	4.2	4.1	4	3.8	3.7	3.6	3.5	3.4	63.4
1167	9.8	9.1	8.4	7.9	7.4	6.9	6.6	6.2	5.9	5.6	5.6	65.9
1168	12.3	11.2	10.2	9.4	8.7	8.1	7.6	7.1	6.7	6.4	6.3	66.4
1169	15.2	13.4	12.1	11	10	9.3	8.6	8	7.5	7.1	7	65.4
1170	26.6	21.5	18.2	15.7	13.9	12.5	11.3	10.3	9.5	8.8	9.9	73.3
1171	8.1	7.5	7.1	6.7	6.3	6	5.7	5.5	5.2	5	34.7	81.9
1172	8.1	7.5	7.1	6.7	6.3	6	5.7	5.4	5.2	5	33	83.2
1173	7.7	7.2	6.8	6.4	6.1	5.8	5.5	5.2	5	4.8	28.9	78.8
1174	7.6	7.1	6.7	6.3	6	5.7	5.4	5.2	4.9	4.7	30	84.4
1175	7.2	6.8	6.4	6	5.7	5.4	5.2	5	4.7	4.6	23	75.8
1176	6.7	6.3	5.9	5.6	5.4	5.1	4.9	4.7	4.5	4.3	17.6	69.5
1177	6.8	6.4	6	5.7	5.4	5.2	4.9	4.7	4.5	4.4	20.2	76.8
1178	6.7	6.3	6	5.7	5.4	5.1	4.9	4.7	4.5	4.3	18.3	79.2
1179	7	6.6	6.2	5.9	5.6	5.3	5.1	4.9	4.7	4.5	16.3	79.7
1180	6.5	6.1	5.8	5.5	5.3	5	4.8	4.6	4.4	4.3	12.6	75.3
1181	6.1	5.8	5.5	5.2	5	4.8	4.6	4.4	4.3	4.1	10.5	76.1
1182	5	4.8	4.6	4.4	4.2	4.1	4	3.8	3.7	3.6	5.7	67.6
1183	4.7	4.5	4.4	4.2	4.1	3.9	3.8	3.7	3.6	3.5	3.6	66.4
1184	4.8	4.6	4.5	4.3	4.1	4	3.9	3.8	3.6	3.5	3.5	65.2
1185	6.6	6.3	5.9	5.7	5.4	5.2	5	4.8	4.6	4.4	4.4	64.3
1186	11	10	9.2	8.6	8	7.5	7.1	6.7	6.3	6	5.9	63.9
1187	14.8	13.1	11.8	10.8	9.9	9.1	8.5	7.9	7.4	7	6.8	62.8
1188	24.4	20.2	17.2	15	13.3	12	10.9	10	9.3	8.6	8.4	66.7
1189	8.4	7.8	7.4	6.9	6.6	6.2	5.9	5.6	5.4	5.2	37.2	85.6
1190	8	7.5	7.1	6.7	6.3	6	5.7	5.4	5.2	5	32.3	78.4
1191	7.8	7.3	6.8	6.5	6.1	5.8	5.5	5.3	5.1	4.9	32.4	83.1
1192	7.4	7	6.6	6.2	5.9	5.6	5.3	5.1	4.9	4.7	28.8	80
1193	7.2	6.8	6.4	6.1	5.7	5.5	5.2	5	4.8	4.6	27.3	79.8
1194	6.7	6.4	6	5.7	5.4	5.2	4.9	4.7	4.5	4.4	21.1	72
1195	6.3	6	5.7	5.4	5.2	4.9	4.7	4.5	4.3	4.2	15	63.8
1196	6.6	6.2	5.9	5.6	5.3	5.1	4.9	4.7	4.5	4.3	15	70.5
1197	6.8	6.4	6.1	5.8	5.5	5.2	5	4.8	4.6	4.4	14.5	74.9
1198	6.3	6	5.7	5.4	5.2	4.9	4.7	4.6	4.4	4.2	12.4	72.4
1199	5.9	5.6	5.4	5.1	4.9	4.7	4.5	4.4	4.2	4.1	10.8	70.9
1200	5.5	5.2	5	4.8	4.6	4.4	4.3	4.1	4	3.9	6.6	69.9
1201	5.4	5.1	4.9	4.7	4.6	4.4	4.2	4.1	3.9	3.8	5	67.8
1202	4.8	4.6	4.4	4.3	4.1	4	3.9	3.7	3.6	3.5	3.5	60.3
1203	5.4	5.1	4.9	4.7	4.6	4.4	4.2	4.1	4	3.8	4.2	60.4
1204	11.6	10.6	9.7	9	8.4	7.8	7.3	6.9	6.6	6.2	6.5	62.1
1205	13.4	12	10.9	10	9.3	8.6	8	7.5	7.1	6.7	6.5	60.1
1206	18.9	16.3	14.3	12.8	11.6	10.5	9.7	9	8.4	7.8	7.5	61.4
1207	34.3	26.1	21.2	18	15.6	13.8	12.3	11.2	10.2	9.4	9.3	70.1
1208	28.7	22.8	19	16.3	14.3	12.7	11.5	10.5	9.6	8.9	8.3	58.6
1209	30.5	23.8	19.6	16.7	14.6	12.9	11.6	10.6	9.7	9	8.3	57.4
1210	38.6	28	22.2	18.5	15.9	13.9	12.4	11.2	10.2	9.4	8.7	58
1211	44.1	30.4	23.5	19.3	16.4	14.3	12.7	11.4	10.3	9.5	8.8	58.8
1212	60.4	37.7	27.3	21.6	18	15.4	13.5	12	10.8	9.9	9.2	64.2
1213	8.9	8.3	7.8	7.3	6.9	6.5	6.2	5.9	5.7	5.4	40.3	89.1
1214	8.6	8	7.5	7.1	6.7	6.3	6	5.7	5.5	5.2	37.5	85.1
1215	8.1	7.6	7.2	6.8	6.4	6.1	5.8	5.5	5.3	5.1	31.6	80.5
1216	8	7.5	7	6.6	6.3	5.9	5.7	5.4	5.2	4.9	30.7	80.6
1217	7.5	7.1	6.6	6.3	6	5.7	5.4	5.2	4.9	4.7	27.5	76.6
1218	6.7	6.3	6	5.7	5.4	5.2	4.9	4.7	4.5	4.4	19.5	65.9
1219	6.3	6	5.7	5.4	5.2	4.9	4.7	4.5	4.4	4.2	15.7	62.2
1220	6.2	5.9	5.6	5.3	5.1	4.9	4.7	4.5	4.3	4.2	13.8	63.2
1221	6.9	6.5	6.2	5.9	5.6	5.3	5.1	4.9	4.7	4.5	15.9	73.6
1222	6.6	6.2	5.9	5.6	5.3	5.1	4.9	4.7	4.5	4.3	12.2	68.5
1223	6.5	6.1	5.8	5.5	5.3	5.1	4.8	4.7	4.5	4.3	11.9	71.2
1224	6	5.7	5.4	5.2	5	4.8	4.6	4.4	4.3	4.1	8.3	66.8
1225	6.5	6.2	5.9	5.6	5.3	5.1	4.9	4.7	4.5	4.3	9.3	70.5
1226	5.8	5.5	5.3	5	4.8	4.6	4.5	4.3	4.2	4	4.9	59.9
1227	7.1	6.7	6.3	6	5.7	5.5	5.2	5	4.8	4.6	5.3	59.9
1228	12.3	11.2	10.2	9.4	8.7	8.1	7.6	7.2	6.8	6.4	6.4	59.6
1229	14.1	12.6	11.4	10.4	9.6	8.9	8.3	7.7	7.3	6.9	6.7	59.7
1230	22	18.5	16	14.1	12.6	11.4	10.4	9.6	8.9	8.3	8.1	63.3
1231	25.6	20.9	17.7	15.4	13.6	12.2	11.1	10.2	9.4	8.7	8.2	60.8
1232	25.7	20.9	17.7	15.3	13.5	12.1	11	10.1	9.3	8.6	8	55.1
1233	31.9	24.6	20.1	17.1	14.9	13.2	11.8	10.7	9.8	9.1	8.4	53.7
1234	37.2	27.3	21.8	18.2	15.6	13.7	12.3	11.1	10.1	9.3	8.6	53.3
1235	46.5	31.5	24.1	19.7	16.7	14.5	12.8	11.5	10.5	9.6	8.8	55.9
1236	52.5	33.5	25.2	20.3	17.1	14.7	13	11.6	10.5	9.6	8.9	56
1237	9	8.4	7.9	7.4	7	6.6	6.3	6	5.7	5.5	38.2	82.6
1238	8.6	8	7.6	7.1	6.7	6.4	6.1	5.8	5.6	5.3	35.5	78.7
1239	8.4	7.9	7.4	7	6.6	6.3	6	5.7	5.4	5.2	34.1	81.5
1240	8.1	7.6	7.1	6.7	6.4	6.1	5.8	5.5	5.3	5	32	82.2
1241	7.8	7.3	6.9	6.5	6.1	5.8	5.6	5.3	5.1	4.9	28	76.9
1242	7.4	6.9	6.5	6.2	5.9	5.6	5.3	5.1	4.9	4.7	22.6	70.9
1243	6.2	5.9	5.6	5.3	5.1	4.9	4.7	4.5	4.3	4.1	15.6	59.8
1244	5.8	5.5	5.3	5	4.8	4.6	4.5	4.3	4.1	4	14	61.4
1245	6.8	6.4	6.1	5.8	5.5	5.2	5	4.8	4.6	4.4	14.6	67.8
1246	6.2	5.9	5.6	5.3	5.1	4.9	4.7	4.5	4.3	4.2	11.5	64.9
1247	6	5.7	5.5	5.2	5	4.8	4.6	4.4	4.3	4.1	11.3	67.3
1248	5.5	5.3	5.1	4.9	4.7	4.5	4.3	4.2	4	3.9	8.6	60.8
1249	6.3	6	5.7	5.4	5.2	5	4.8	4.6	4.4	4.3	8.7	64.3
1250	6.3	6	5.7	5.5	5.2	5	4.8	4.6	4.5	4.3	7.8	61.8
1251	8.9	8.3	7.8	7.3	6.9	6.5	6.2	5.9	5.6	5.4	7.3	61.4
1252	15.6	13.8	12.3	11.2	10.2	9.4	8.7	8.1	7.6	7.2	12.2	68.7
1253	21.5	18.1	15.7	13.8	12.4	11.2	10.3	9.5	8.8	8.2	11.8	67.5
1254	29.3	23.2	19.3	16.6	14.5	13	11.7	10.7	9.8	9.1	12	69.4
1255	32.4	25.1	20.5	17.4	15.2	13.5	12.1	11	10.1	9.3	9.2	62.7
1256	28.7	22.8	19	16.3	14.3	12.7	11.5	10.5	9.6	8.9	8.3	55.1
1257	34.8	26.2	21.1	17.8	15.4	13.6	12.1	11	10	9.3	8.7	57.2
1258	44.2	30.6	23.8	19.5	16.6	14.5	12.8	11.5	10.5	9.6	9.2	57.9
1259	49.8	32.7	24.9	20.2	17	14.8	13	11.7	10.6	9.7	9	57.1
1260	53	33.7	25.3	20.4	17.1	14.8	13	11.7	10.6	9.6	8.9	54.2
1261	8.8	8.3	7.8	7.3	7	6.6	6.3	6	5.7	5.5	34.5	75.1
1262	8.3	7.8	7.4	7	6.6	6.3	6	5.7	5.5	5.3	31.3	71.6
1263	8.2	7.7	7.2	6.8	6.5	6.2	5.9	5.6	5.4	5.2	30.9	73.5
1264	8	7.5	7.1	6.7	6.3	6	5.7	5.5	5.3	5	29.7	76.5
1265	7.6	7.1	6.7	6.4	6	5.7	5.5	5.2	5	4.8	25.4	72.8
1266	6.7	6.4	6	5.7	5.5	5.2	5	4.8	4.6	4.4	19.6	66.1
1267	5.9	5.7	5.4	5.1	4.9	4.7	4.5	4.4	4.2	4.1	15.7	59
1268	5.8	5.6	5.3	5.1	4.9	4.7	4.5	4.3	4.2	4	12.2	54.9
1269	6.1	5.8	5.6	5.3	5.1	4.9	4.7	4.5	4.3	4.2	10.4	57.1
1270	6.3	6	5.7	5.4	5.2	4.9	4.7	4.6	4.4	4.2	11.4	61
1271	5.8	5.5	5.3	5	4.8	4.7	4.5	4.3	4.2	4	9.8	61.4
1272	5.8	5.5	5.3	5	4.8	4.6	4.5	4.3	4.2	4	7.2	57.3
1273	6.1	5.8	5.5	5.3	5	4.8	4.6	4.5	4.3	4.2	9.1	61.2
1274	6.3	6	5.7	5.4	5.2	5	4.8	4.6	4.4	4.3	8.5	60.4
1275	7.6	7.1	6.7	6.4	6.1	5.8	5.5	5.3	5.1	4.9	8.1	60.3
1276	15.1	13.4	12	10.9	10	9.2	8.6	8	7.5	7.1	11.5	64.6
1277	22.5	18.8	16.2	14.2	12.7	11.5	10.5	9.6	8.9	8.3	14.3	69.2
1278	29.8	23.6	19.6	16.7	14.7	13.1	11.8	10.7	9.9	9.1	14.6	71.3
1279	36.3	27.2	21.9	18.4	15.9	14	12.5	11.3	10.4	9.5	10.8	65.5
1280	30.3	23.7	19.6	16.7	14.6	13	11.7	10.6	9.8	9	8.8	56
1281	40.1	28.9	22.8	18.9	16.2	14.2	12.7	11.4	10.4	9.5	9.3	57.7
1282	48.4	32.4	24.8	20.2	17.1	14.8	13.1	11.8	10.7	9.8	9.4	58.5
1283	54.5	34.5	25.8	20.8	17.4	15.1	13.3	11.9	10.7	9.8	9.3	57.9
1284	56.8	35	26	20.8	17.4	15	13.2	11.8	10.7	9.7	9	54.8
1285	9.1	8.5	8	7.5	7.1	6.8	6.5	6.2	5.9	5.7	36.8	77.1
1286	8.3	7.8	7.3	7	6.6	6.3	6	5.7	5.5	5.3	32	70
1287	7.9	7.4	7	6.6	6.3	6	5.7	5.5	5.3	5.1	27.4	64.9
1288	7.6	7.2	6.8	6.4	6.1	5.8	5.6	5.3	5.1	4.9	25.7	68.8
1289	7.2	6.8	6.4	6.1	5.8	5.5	5.3	5.1	4.9	4.7	23.1	68.4
1290	6.6	6.2	5.9	5.6	5.4	5.1	4.9	4.7	4.6	4.4	19.7	63.8
1291	5.6	5.3	5.1	4.9	4.7	4.5	4.3	4.2	4	3.9	14	56.5
1292	5.5	5.3	5.1	4.9	4.7	4.5	4.3	4.2	4	3.9	10.9	54.4
1293	5.6	5.4	5.1	4.9	4.7	4.5	4.4	4.2	4.1	3.9	9.4	51.9
1294	5.7	5.4	5.2	5	4.8	4.6	4.4	4.3	4.1	4	10.6	55.8
1295	5.8	5.6	5.3	5.1	4.9	4.7	4.5	4.3	4.2	4.1	8.9	54.2
1296	5.7	5.4	5.2	5	4.8	4.6	4.4	4.3	4.1	4	4.9	49.3
1297	6.3	6	5.7	5.5	5.2	5	4.8	4.6	4.5	4.3	7.6	53.4
1298	6.5	6.2	5.9	5.6	5.4	5.1	4.9	4.7	4.6	4.4	9.5	60.1
1299	6.1	5.8	5.6	5.3	5.1	4.9	4.7	4.5	4.4	4.2	6.3	55.8
1300	10.9	10	9.2	8.6	8	7.5	7.1	6.7	6.3	6	8.6	58.8
1301	21.4	18.1	15.7	13.8	12.4	11.2	10.3	9.5	8.8	8.2	12.8	66.3
1302	29.3	23.2	19.3	16.6	14.5	13	11.7	10.7	9.8	9.1	15.8	72
1303	49	33.2	25.5	20.8	17.6	15.3	13.6	12.2	11.1	10.1	20	81
1304	31.7	24.6	20.1	17.1	14.9	13.2	11.9	10.8	9.9	9.1	8.9	55.1
1305	33.8	25.6	20.8	17.5	15.2	13.4	12	10.9	10	9.2	8.7	51.3
1306	43.8	30.4	23.7	19.4	16.6	14.4	12.8	11.5	10.5	9.6	9.3	55
1307	60.7	37.6	27.4	21.8	18.1	15.6	13.7	12.2	11	10	9.6	56.8
1308	66.4	42.5	29.6	23	18.9	16.1	14	12.5	11.2	10.2	9.5	56
1309	8.9	8.3	7.9	7.4	7	6.7	6.4	6.1	5.9	5.6	32.5	67.7
1310	8.2	7.8	7.3	7	6.6	6.3	6	5.8	5.5	5.3	29.6	64.8
1311	7.4	7	6.7	6.3	6.1	5.8	5.5	5.3	5.1	4.9	25.1	59.5
1312	7	6.7	6.3	6	5.8	5.5	5.3	5.1	4.9	4.7	20.6	56.9
1313	6.4	6.1	5.8	5.6	5.3	5.1	4.9	4.7	4.5	4.4	18.9	57.2
1314	6.1	5.8	5.5	5.3	5	4.8	4.7	4.5	4.3	4.2	15.7	55.3
1315	5.3	5.1	4.9	4.7	4.5	4.3	4.2	4	3.9	3.8	12.1	50.7
1316	5.8	5.5	5.3	5.1	4.9	4.7	4.5	4.3	4.2	4	10.9	49.5
1317	5.6	5.3	5.1	4.9	4.7	4.5	4.4	4.2	4.1	3.9	12.4	55.6
1318	6.2	5.9	5.6	5.4	5.2	4.9	4.7	4.6	4.4	4.2	12	57.3
1319	6.2	5.9	5.6	5.4	5.2	4.9	4.8	4.6	4.4	4.2	11.9	57
1320	6.4	6.1	5.8	5.5	5.3	5.1	4.9	4.7	4.5	4.3	10.8	55.1
1321	6	5.7	5.4	5.2	5	4.8	4.6	4.4	4.3	4.1	6.6	49.5
1322	6.4	6.1	5.8	5.5	5.3	5.1	4.9	4.7	4.5	4.4	8.5	56.4
1323	5.7	5.4	5.2	5	4.8	4.6	4.4	4.3	4.1	4	7.4	53
1324	12.7	11.5	10.5	9.6	8.9	8.3	7.8	7.3	6.9	6.5	10.2	56.3
1325	20.4	17.4	15.1	13.4	12	10.9	10	9.3	8.6	8	13.2	63.1
1326	26.8	21.7	18.3	15.8	13.9	12.5	11.3	10.3	9.5	8.8	12.2	65.1
1327	35.7	26.9	21.7	18.2	15.8	13.9	12.5	11.3	10.3	9.5	15.8	67.7
1328	35.1	26.4	21.4	18	15.5	13.7	12.3	11.1	10.2	9.4	9.4	54.3
1329	33.2	25.3	20.6	17.4	15.1	13.3	12	10.8	9.9	9.1	8.8	47.9
1330	46	31.4	24.2	19.8	16.8	14.6	13	11.6	10.6	9.7	9.3	53.1
1331	62.6	39.4	28.3	22.3	18.5	15.8	13.9	12.3	11.1	10.1	9.8	55.9
1332	57.3	35.7	26.4	21.1	17.6	15.2	13.3	11.9	10.7	9.8	9	48.9
1333	16	14.5	13.3	12.3	11.4	10.6	10	9.4	8.9	8.8	64.7	127.6
1334	14.8	13.5	12.5	11.5	10.7	10.1	9.4	8.9	8.4	8.1	62.8	124.7
1335	11.4	10.6	9.9	9.3	8.8	8.3	7.9	7.5	7.2	6.8	51.3	96.9
1336	10.7	10	9.3	8.8	8.3	7.9	7.5	7.1	6.8	6.5	48.1	89.2
1337	9.6	9	8.5	8	7.6	7.2	6.9	6.6	6.3	6.1	42.6	80.4
1338	9	8.4	8	7.5	7.2	6.8	6.5	6.2	6	5.7	36.5	70.7
1339	8.8	8.3	7.8	7.4	7	6.7	6.4	6.1	5.8	5.6	35.4	72.2
1340	8.6	8.1	7.6	7.2	6.9	6.5	6.2	6	5.7	5.5	32.5	67.6
1341	7.9	7.5	7.1	6.7	6.4	6.1	5.8	5.6	5.3	5.1	29.3	64.1
1342	7.7	7.2	6.8	6.5	6.2	5.9	5.6	5.4	5.2	5	25.9	64.3
1343	7	6.6	6.3	6	5.7	5.5	5.2	5	4.8	4.6	24	62.4
1344	6.4	6.1	5.8	5.5	5.3	5.1	4.9	4.7	4.5	4.3	20.2	59.1
1345	6.1	5.8	5.5	5.3	5.1	4.9	4.7	4.5	4.3	4.2	16.3	55.2
1346	5.4	5.2	5	4.8	4.6	4.4	4.3	4.1	4	3.8	12.2	51.2
1347	6.3	6	5.7	5.5	5.2	5	4.8	4.6	4.4	4.3	12.9	52.4
1348	6.8	6.4	6.1	5.8	5.5	5.3	5.1	4.9	4.7	4.5	12.6	53.1
1349	7.1	6.7	6.4	6.1	5.8	5.5	5.3	5	4.8	4.7	13	55.9
1350	6.9	6.5	6.2	5.9	5.6	5.3	5.1	4.9	4.7	4.5	9.1	49.2
1351	6.2	5.9	5.6	5.3	5.1	4.9	4.7	4.5	4.4	4.2	5.9	45.5
1352	5.9	5.6	5.4	5.1	4.9	4.7	4.6	4.4	4.3	4.1	6.4	47.3
1353	5.6	5.3	5.1	4.9	4.7	4.6	4.4	4.2	4.1	4	8.6	51.7
1354	9.4	8.7	8.1	7.6	7.2	6.8	6.4	6.1	5.8	5.6	8.6	51.5
1355	19.8	17	14.8	13.2	11.9	10.8	9.9	9.2	8.5	8	12.1	57.1
1356	24	19.9	17	14.9	13.2	11.9	10.8	9.9	9.2	8.6	12.3	56.7
1357	37	27.6	22.2	18.6	16	14.1	12.6	11.4	10.4	9.6	16.2	67.3
1358	32.3	25	20.4	17.3	15.1	13.4	12	10.9	10	9.2	9.2	52.3
1359	32.9	25.2	20.5	17.4	15.1	13.4	12	10.9	10	9.2	9	48.1
1360	40.7	29.1	22.9	19	16.3	14.2	12.7	11.4	10.4	9.5	9.1	47.4
1361	49.4	32.8	25	20.3	17.1	14.9	13.1	11.8	10.7	9.8	9.1	45.8
1362	52.8	33.9	25.5	20.6	17.3	14.9	13.2	11.8	10.7	9.8	9	45.1
1363	21	18.4	16.5	14.9	13.6	12.5	11.5	10.7	10.1	15.4	77.7	147
1364	20.7	18.2	16.2	14.6	13.3	12.2	11.3	10.6	9.9	14.1	76.2	144.7
1365	12.8	11.8	10.9	10.2	9.5	9	8.5	8	7.6	7.3	59.2	113.6
1366	10.2	9.5	9	8.4	8	7.6	7.2	6.9	6.6	6.3	47.4	86.8
1367	9.6	9	8.4	8	7.6	7.2	6.8	6.5	6.2	6	46.1	84.6
1368	8.9	8.3	7.9	7.5	7.1	6.7	6.4	6.2	5.9	5.7	39	74.2
1369	9	8.4	7.9	7.5	7.1	6.8	6.4	6.2	5.9	5.7	39.7	76
1370	8.6	8	7.6	7.2	6.8	6.5	6.2	5.9	5.7	5.4	37.1	71.7
1371	7.8	7.4	7	6.6	6.3	6	5.8	5.5	5.3	5.1	34.3	68.7
1372	7.4	7	6.6	6.3	6	5.7	5.5	5.3	5.1	4.9	29.6	64.9
1373	7	6.6	6.3	6	5.7	5.5	5.2	5	4.8	4.6	24.9	61.1
1374	6.8	6.4	6.1	5.8	5.5	5.3	5.1	4.9	4.7	4.5	23.8	61.4
1375	6.6	6.2	5.9	5.6	5.4	5.2	4.9	4.8	4.6	4.4	20.8	60.2
1376	5.9	5.7	5.4	5.2	5	4.8	4.6	4.4	4.3	4.1	18.4	54.7
1377	6.6	6.2	5.9	5.6	5.4	5.2	4.9	4.7	4.6	4.4	18.5	57.1
1378	6.7	6.3	6	5.7	5.5	5.2	5	4.8	4.6	4.5	15.8	56.1
1379	6.8	6.4	6.1	5.8	5.5	5.3	5.1	4.9	4.7	4.5	13	53.1
1380	6.6	6.2	5.9	5.7	5.4	5.2	5	4.8	4.6	4.4	9.5	45.8
1381	6.6	6.3	6	5.7	5.4	5.2	5	4.8	4.6	4.5	8.4	45.4
1382	5.4	5.2	5	4.8	4.6	4.4	4.3	4.1	4	3.9	4.2	39.9
1383	4.9	4.7	4.6	4.4	4.2	4.1	4	3.9	3.7	3.6	3.8	38.4
1384	7.6	7.1	6.8	6.4	6.1	5.8	5.5	5.3	5.1	4.9	9.1	48
1385	19.4	16.6	14.6	13	11.8	10.7	9.9	9.1	8.5	7.9	13.1	54.4
1386	23.9	19.8	17	14.9	13.2	11.9	10.9	10	9.2	8.6	11.8	51.6
1387	33.2	25.6	20.9	17.8	15.4	13.7	12.3	11.2	10.2	9.4	13.1	59.8
1388	29.9	23.6	19.6	16.8	14.7	13.1	11.8	10.7	9.9	9.1	8.9	48.9
1389	32.3	24.9	20.4	17.3	15.1	13.4	12	10.9	10	9.2	8.9	44.7
1390	42.3	30	23.6	19.5	16.6	14.5	12.9	11.6	10.6	9.7	9.3	47.8
1391	51.9	34	25.7	20.9	17.6	15.2	13.5	12.1	10.9	10	9.4	45.9
1392	56.9	35.6	26.5	21.3	17.9	15.4	13.6	12.1	11	10	9.3	44.6
1393	46.5	34.6	27.8	23.3	20.1	17.7	15.8	14.3	13.1	37	111.6	157.7
1394	34	27.3	22.9	19.7	17.4	15.5	14	12.8	11.8	25.8	95.4	154.7
1395	12.6	11.6	10.7	10	9.4	8.8	8.3	7.9	7.5	7.3	60.3	112
1396	11.5	10.6	9.9	9.3	8.7	8.2	7.8	7.4	7	6.7	58.3	107.7
1397	10.7	9.9	9.3	8.7	8.2	7.7	7.3	7	6.7	6.4	55.4	98.6
1398	9.1	8.5	8	7.6	7.2	6.9	6.5	6.2	6	5.7	46.1	82.2
1399	9	8.4	7.9	7.5	7.1	6.8	6.4	6.1	5.9	5.6	43.2	78.2
1400	8.5	8	7.6	7.2	6.8	6.5	6.2	5.9	5.6	5.4	39.6	74.7
1401	8	7.6	7.1	6.8	6.4	6.1	5.9	5.6	5.4	5.2	36.9	70.8
1402	7.3	6.9	6.5	6.2	5.9	5.6	5.4	5.2	5	4.8	34	69
1403	6.8	6.5	6.2	5.9	5.6	5.4	5.1	4.9	4.8	4.6	27.6	63.5
1404	7	6.6	6.3	6	5.7	5.5	5.2	5	4.8	4.6	26.8	63.9
1405	6.9	6.5	6.2	5.9	5.6	5.4	5.1	4.9	4.7	4.6	23.8	62.8
1406	6.8	6.4	6.1	5.8	5.6	5.3	5.1	4.9	4.7	4.5	20.6	56.7
1407	6.7	6.4	6.1	5.8	5.5	5.3	5	4.8	4.7	4.5	19.3	57.5
1408	6.8	6.5	6.2	5.9	5.6	5.3	5.1	4.9	4.7	4.6	16.7	54.7
1409	6.6	6.3	6	5.7	5.4	5.2	5	4.8	4.6	4.4	13.2	49
1410	6.4	6.1	5.8	5.5	5.3	5.1	4.9	4.7	4.5	4.4	10.6	44.8
1411	6.4	6.1	5.8	5.5	5.3	5.1	4.9	4.7	4.5	4.4	9.4	43.9
1412	6.3	6	5.7	5.5	5.3	5	4.8	4.7	4.5	4.3	8.6	44.2
1413	5	4.8	4.6	4.5	4.3	4.2	4	3.9	3.8	3.7	4.9	37.2
1414	5.8	5.5	5.3	5.1	4.9	4.7	4.5	4.4	4.2	4.1	5.4	38.9
1415	14.8	13.2	11.9	10.8	10	9.2	8.6	8	7.5	7.1	10.8	48.6
1416	22.2	18.7	16.2	14.3	12.8	11.6	10.6	9.7	9	8.4	11.2	49.6
1417	32.4	25.2	20.7	17.6	15.4	13.7	12.3	11.2	10.2	9.5	13.4	56.7
1418	29.6	23.5	19.6	16.8	14.7	13.1	11.8	10.8	9.9	9.2	8.8	44.9
1419	26.3	21.4	18.1	15.7	13.8	12.4	11.3	10.3	9.5	8.8	8.2	34.6
1420	37.5	27.8	22.3	18.7	16.1	14.2	12.7	11.4	10.4	9.6	8.9	39.4
1421	54.7	35.3	26.6	21.5	18.1	15.6	13.8	12.3	11.2	10.2	9.8	47.1
1422	51.4	33.9	25.8	20.9	17.7	15.3	13.5	12.1	11	10.1	9.3	40.6
1423	54.2	38.2	29.8	24.6	20.9	18.3	16.2	14.6	13.3	41.3	119.3	153.7
1424	25.6	21.6	18.7	16.5	14.8	13.4	12.3	11.3	10.5	22.9	87.7	151.2
1425	12.5	11.5	10.6	9.9	9.2	8.7	8.2	7.8	7.4	7.3	61.4	116.8
1426	13.5	12.3	11.3	10.5	9.7	9.1	8.6	8.1	7.6	7.6	63.9	122.1
1427	10.4	9.7	9	8.5	8	7.6	7.2	6.8	6.5	6.2	54.2	98.1
1428	10	9.3	8.7	8.2	7.7	7.3	7	6.6	6.3	6	55.1	97.6
1429	9.4	8.7	8.2	7.7	7.3	6.9	6.6	6.3	6	5.8	49.2	87.5
1430	8.8	8.2	7.7	7.3	6.9	6.6	6.3	6	5.7	5.5	44	80.5
1431	7.8	7.4	7	6.6	6.3	6	5.8	5.5	5.3	5.1	37.6	73.4
1432	7	6.6	6.3	6	5.7	5.5	5.3	5.1	4.9	4.7	31.5	66.1
1433	6.9	6.5	6.2	5.9	5.6	5.4	5.2	5	4.8	4.6	27.3	61.3
1434	6.8	6.5	6.1	5.8	5.6	5.3	5.1	4.9	4.7	4.5	24.6	59
1435	6.7	6.3	6	5.7	5.5	5.2	5	4.8	4.6	4.5	21.8	57.9
1436	6.6	6.3	6	5.7	5.4	5.2	5	4.8	4.6	4.5	21	53.3
1437	6.9	6.5	6.2	5.9	5.6	5.4	5.2	5	4.8	4.6	21.7	56.6
1438	6.3	6	5.7	5.5	5.2	5	4.8	4.6	4.5	4.3	17.5	52.1
1439	6.7	6.4	6.1	5.8	5.5	5.3	5.1	4.9	4.7	4.5	16.2	50.6
1440	6.8	6.4	6.1	5.8	5.6	5.3	5.1	4.9	4.7	4.6	17.7	50.2
1441	6.8	6.4	6.1	5.8	5.6	5.3	5.1	4.9	4.7	4.6	13.5	47.4
1442	6.4	6.1	5.8	5.5	5.3	5.1	4.9	4.7	4.5	4.4	10.8	44.7
1443	5.4	5.2	5	4.8	4.6	4.5	4.3	4.2	4	3.9	6.4	38.3
1444	6.9	6.5	6.2	5.9	5.7	5.4	5.2	5	4.8	4.6	5.1	36.1
1445	11.8	10.7	9.9	9.2	8.5	8	7.5	7.1	6.7	6.4	9.1	42
1446	16.2	14.3	12.8	11.6	10.6	9.8	9.1	8.5	8	7.5	10.8	44.4
1447	34.6	26.5	21.6	18.3	15.9	14.1	12.7	11.5	10.5	9.7	18.3	59.3
1448	24.7	20.4	17.4	15.2	13.5	12.2	11.1	10.2	9.4	8.8	8.3	36.3
1449	16.3	14.4	12.9	11.6	10.6	9.8	9.1	8.5	7.9	7.4	7	22.1
1450	35.1	26.7	21.7	18.3	15.8	14	12.5	11.4	10.4	9.6	8.9	32.7
1451	53.9	35.2	26.7	21.6	18.2	15.8	13.9	12.5	11.3	10.4	10	42.8
1452	53.2	34.9	26.4	21.4	18.1	15.7	13.8	12.4	11.2	10.3	9.5	35.5
1453	67	48.6	35.1	27.8	23.1	19.8	17.3	15.4	13.9	49.3	132.9	149.8
1454	29	23.8	20.3	17.7	15.7	14.1	12.8	11.7	10.8	25.7	92.9	147.6
1455	14.6	13.2	12	11.1	10.3	9.6	9	8.4	7.9	13.5	70.9	130.6
1456	11	10.2	9.5	8.9	8.3	7.9	7.4	7.1	6.7	7.1	59.6	111.4
1457	9.9	9.2	8.6	8.1	7.7	7.3	6.9	6.6	6.3	6	52.8	93.8
1458	9.1	8.5	8	7.6	7.2	6.8	6.5	6.2	5.9	5.7	49.7	85.9
1459	9	8.4	7.9	7.5	7.1	6.7	6.4	6.1	5.8	5.6	46.6	80.9
1460	8.6	8.1	7.6	7.2	6.8	6.5	6.2	5.9	5.6	5.4	41.8	75.6
1461	7.6	7.2	6.8	6.5	6.1	5.9	5.6	5.4	5.2	5	37	69.8
1462	7	6.6	6.3	6	5.7	5.5	5.2	5	4.8	4.7	31.1	65.5
1463	7	6.6	6.3	6	5.7	5.5	5.2	5	4.8	4.7	28.9	62
1464	6.6	6.3	6	5.7	5.5	5.2	5	4.8	4.6	4.5	26.5	59.9
1465	6.5	6.2	5.9	5.6	5.4	5.1	4.9	4.7	4.6	4.4	22.2	53.8
1466	6	5.7	5.5	5.2	5	4.8	4.6	4.5	4.3	4.2	18.8	49.9
1467	6.4	6.1	5.8	5.5	5.3	5.1	4.9	4.7	4.5	4.4	19.9	48.9
1468	7	6.7	6.3	6	5.7	5.5	5.3	5	4.8	4.7	20.6	53
1469	7	6.6	6.3	6	5.7	5.5	5.2	5	4.8	4.7	20	52
1470	7.1	6.7	6.4	6	5.8	5.5	5.3	5.1	4.9	4.7	21.2	53.3
1471	7.3	6.9	6.5	6.2	5.9	5.6	5.4	5.2	5	4.8	18.8	50.5
1472	6.6	6.3	6	5.7	5.4	5.2	5	4.8	4.6	4.5	13.6	45.3
1473	5.4	5.2	5	4.8	4.6	4.4	4.3	4.1	4	3.9	7.2	35.5
1474	5.3	5.1	4.9	4.7	4.6	4.4	4.3	4.1	4	3.9	5.3	31.9
1475	14.7	13.1	11.9	10.8	10	9.3	8.6	8.1	7.6	7.2	11.3	43.8
1476	19.8	17	15	13.4	12.1	11	10.1	9.4	8.7	8.2	13.6	47.1
1477	32.2	25.2	20.8	17.8	15.5	13.8	12.4	11.3	10.4	9.6	17.7	55.2
1478	26.5	21.6	18.3	15.9	14.1	12.7	11.5	10.5	9.7	9	8.8	36
1479	21.4	18.1	15.8	14	12.6	11.4	10.5	9.6	9	8.4	7.8	21.6
1480	41.7	30.2	24	19.9	17.1	15	13.3	12	11	10.1	9.5	34
1481	47.4	32.8	25.5	20.9	17.8	15.5	13.7	12.4	11.2	10.3	9.6	35.2
1482	47.3	32.7	25.4	20.8	17.7	15.4	13.7	12.3	11.2	10.2	9.5	31.1
1483	56	38.6	29.6	24.2	20.5	17.8	15.7	14.1	12.8	43.2	122.4	145.8
1484	41.2	31	25	21	18.1	16	14.3	13	11.8	35.1	108.2	144.1
1485	21	18.2	16	14.3	12.9	11.8	10.9	10.1	9.4	21.9	86.6	142.3
1486	13.2	12	11	10.2	9.5	8.9	8.3	7.8	7.4	13.2	69.4	126.7
1487	9.5	8.9	8.4	7.9	7.4	7	6.7	6.4	6.1	6	52.4	95.3
1488	8.6	8.1	7.6	7.2	6.8	6.5	6.2	5.9	5.7	5.5	49.6	88.3
1489	8.3	7.8	7.3	6.9	6.6	6.3	6	5.7	5.5	5.3	42.5	76.6
1490	8.7	8.1	7.7	7.2	6.9	6.5	6.2	5.9	5.7	5.4	46.5	83.2
1491	8.3	7.8	7.3	6.9	6.6	6.3	6	5.7	5.5	5.2	43.5	79.7
1492	7.7	7.2	6.8	6.5	6.2	5.9	5.6	5.4	5.2	5	36.3	70
1493	7	6.6	6.3	6	5.7	5.5	5.2	5	4.8	4.7	32.3	68.8
1494	6.6	6.3	6	5.7	5.4	5.2	5	4.8	4.6	4.5	26	58.9
1495	6.7	6.4	6.1	5.8	5.5	5.3	5.1	4.9	4.7	4.5	23.7	54.2
1496	6.4	6.1	5.8	5.5	5.3	5.1	4.9	4.7	4.5	4.4	21.5	51.4
1497	6.6	6.3	6	5.7	5.5	5.2	5	4.8	4.7	4.5	20.6	49.7
1498	6.5	6.2	5.9	5.6	5.4	5.2	5	4.8	4.6	4.4	18.5	44.3
1499	6.4	6.1	5.8	5.6	5.3	5.1	4.9	4.7	4.5	4.4	17.4	39
1500	6.4	6.1	5.8	5.5	5.3	5.1	4.9	4.7	4.5	4.4	16.3	37.8
1501	6.7	6.3	6	5.8	5.5	5.3	5.1	4.9	4.7	4.5	17.1	40.6
1502	6.9	6.5	6.2	5.9	5.7	5.4	5.2	5	4.8	4.6	12.7	37.5
1503	5.6	5.3	5.1	4.9	4.7	4.6	4.4	4.3	4.1	4	6.9	28.6
1504	5.5	5.3	5.1	4.9	4.7	4.6	4.4	4.3	4.1	4	6.2	30.1
1505	15.7	13.9	12.5	11.4	10.5	9.7	9	8.4	7.9	7.4	13.6	45
1506	22.2	18.8	16.3	14.4	12.9	11.7	10.8	9.9	9.2	8.6	16.3	51.3
1507	37.5	28.3	22.9	19.3	16.7	14.7	13.2	11.9	10.9	10	20.5	59
1508	31.1	24.6	20.4	17.5	15.4	13.7	12.3	11.2	10.3	9.6	10.1	39.7
1509	25.8	21.2	18.1	15.8	14	12.6	11.5	10.5	9.7	9	8.4	28.1
1510	41.4	30.3	24.1	20	17.2	15.1	13.5	12.2	11.1	10.2	9.6	34.4
1511	49.9	34.1	26.3	21.5	18.3	15.9	14.1	12.7	11.5	10.5	10	36.2
1512	51.5	34.7	26.6	21.7	18.4	16	14.1	12.7	11.5	10.6	9.7	31.6
1513	7.7	7.3	6.9	6.6	6.2	6	5.7	5.5	5.2	5	41.4	75.9
1514	8.6	8.1	7.6	7.2	6.8	6.4	6.1	5.9	5.6	5.4	47.5	86.2
1515	9.1	8.5	7.9	7.5	7.1	6.7	6.4	6.1	5.8	5.5	49.8	92
1516	8.1	7.6	7.1	6.8	6.4	6.1	5.8	5.6	5.3	5.1	41.7	79.8
1517	7.2	6.8	6.5	6.1	5.9	5.6	5.4	5.1	4.9	4.7	32.4	66.8
1518	6.5	6.2	5.9	5.6	5.4	5.2	5	4.8	4.6	4.4	27.8	60.9
1519	6.6	6.3	6	5.7	5.4	5.2	5	4.8	4.6	4.5	23.9	54.8
1520	6.8	6.4	6.1	5.8	5.6	5.3	5.1	4.9	4.7	4.5	21	49.3
1521	5.8	5.6	5.3	5.1	4.9	4.7	4.6	4.4	4.3	4.1	18.5	43.2
1522	6.2	5.9	5.7	5.4	5.2	5	4.8	4.6	4.5	4.3	16.1	39.6
1523	5.9	5.7	5.4	5.2	5	4.8	4.6	4.5	4.3	4.2	14.3	32.7
1524	5.8	5.6	5.3	5.1	4.9	4.7	4.6	4.4	4.3	4.1	14.9	32
1525	5.7	5.5	5.2	5	4.8	4.7	4.5	4.4	4.2	4.1	13.7	31.2
1526	6.5	6.2	5.9	5.7	5.4	5.2	5	4.8	4.7	4.5	13.3	31.9
1527	5.6	5.4	5.2	5	4.8	4.6	4.4	4.3	4.2	4	7.2	25.4
1528	8.2	7.7	7.3	6.9	6.6	6.2	6	5.7	5.5	5.2	9.3	33.6
1529	18.1	15.8	14	12.6	11.5	10.6	9.8	9.1	8.5	8	15.9	45.6
1530	25.7	21.2	18.1	15.8	14.1	12.7	11.5	10.6	9.8	9.1	20.1	55.1
1531	37.8	28.5	23.1	19.4	16.8	14.8	13.3	12	11	10.1	20.1	58.3
1532	33.7	26.2	21.6	18.4	16	14.2	12.8	11.6	10.7	9.8	13.7	42.7
1533	32.4	25.4	21	18	15.7	14	12.6	11.5	10.5	9.7	9.7	34.5
1534	38.3	28.7	23.2	19.5	16.9	14.9	13.3	12	11	10.1	9.8	31.9
1535	48.6	33.8	26.2	21.5	18.3	16	14.2	12.7	11.6	10.6	10.1	33
1536	48.9	33.9	26.3	21.6	18.3	16	14.2	12.7	11.6	10.6	9.8	26.7
1537	7.1	6.7	6.4	6.1	5.8	5.6	5.4	5.1	4.9	4.8	36	68.9
1538	7.8	7.3	6.9	6.6	6.2	6	5.7	5.5	5.2	5.2	40.6	79.1
1539	8.4	7.9	7.5	7	6.7	6.3	6	5.8	5.5	5.5	45.8	88.6
1540	7.6	7.2	6.8	6.5	6.1	5.9	5.6	5.4	5.1	4.9	34.9	70.3
1541	6.3	6	5.7	5.5	5.2	5	4.8	4.6	4.5	4.3	25.2	55.3
1542	6.5	6.2	5.9	5.6	5.4	5.2	5	4.8	4.6	4.4	24.9	54.7
1543	6.3	6	5.7	5.4	5.2	5	4.8	4.6	4.5	4.3	22.8	52.3
1544	6	5.7	5.4	5.2	5	4.8	4.6	4.5	4.3	4.2	20.9	46.9
1545	5.8	5.5	5.3	5.1	4.9	4.7	4.6	4.4	4.2	4.1	19.6	42.9
1546	5.7	5.5	5.3	5.1	4.9	4.7	4.5	4.4	4.2	4.1	16.6	39.5
1547	5.2	5	4.8	4.7	4.5	4.3	4.2	4.1	3.9	3.8	15	35.1
1548	5.4	5.2	5	4.8	4.6	4.4	4.3	4.2	4	3.9	16.7	34.9
1549	5.2	5	4.8	4.7	4.5	4.4	4.2	4.1	4	3.8	14.3	29.8
1550	5.3	5.1	4.9	4.7	4.5	4.4	4.3	4.1	4	3.9	8.8	23.6
1551	5.2	5	4.8	4.7	4.5	4.3	4.2	4.1	4	3.8	6.7	24.6
1552	8.3	7.8	7.3	6.9	6.6	6.3	6	5.7	5.5	5.3	12.8	38
1553	13.5	12.2	11.2	10.3	9.5	8.9	8.3	7.8	7.4	7	14.5	39.9
1554	26.3	21.7	18.5	16.1	14.3	12.9	11.7	10.7	9.9	9.2	18.6	50.5
1555	41.7	30.7	24.5	20.5	17.6	15.5	13.8	12.5	11.4	10.5	22.8	59.1
1556	33.9	26.4	21.8	18.5	16.2	14.4	12.9	11.8	10.8	10	14.6	41.7
1557	34.9	27	22.1	18.8	16.4	14.5	13	11.9	10.9	10	10.1	33.7
1558	42	30.8	24.6	20.5	17.6	15.5	13.8	12.5	11.4	10.5	10.3	31.7
1559	49.7	34.5	26.7	21.9	18.7	16.3	14.4	13	11.8	10.8	10.3	29.9
1560	49	34.1	26.5	21.8	18.6	16.2	14.4	12.9	11.8	10.8	10	24.4
1561	6.9	6.6	6.2	6	5.7	5.4	5.2	5	4.8	4.7	34.1	66.7
1562	6.9	6.6	6.2	6	5.7	5.4	5.2	5	4.8	4.8	34.7	69.9
1563	7.7	7.3	6.9	6.5	6.2	5.9	5.6	5.4	5.2	5.2	39.7	77.7
1564	6.8	6.5	6.1	5.9	5.6	5.4	5.1	4.9	4.8	4.6	28.1	62
1565	6.4	6.1	5.8	5.5	5.3	5.1	4.9	4.7	4.5	4.4	23.7	53.9
1566	5.9	5.6	5.4	5.2	5	4.8	4.6	4.4	4.3	4.1	19.8	46.8
1567	5.4	5.2	5	4.8	4.6	4.4	4.3	4.1	4	3.9	17.9	41.3
1568	5.1	4.9	4.7	4.6	4.4	4.3	4.1	4	3.9	3.8	16.8	40.3
1569	5.5	5.3	5.1	4.9	4.7	4.5	4.4	4.2	4.1	4	17.1	39.7
1570	5.9	5.6	5.4	5.2	5	4.8	4.6	4.5	4.3	4.2	16.6	38.6
1571	5.6	5.3	5.1	4.9	4.7	4.6	4.4	4.3	4.1	4	14.7	35.3
1572	5.9	5.6	5.4	5.2	5	4.8	4.6	4.4	4.3	4.2	18.7	38.4
1573	5.5	5.3	5.1	4.9	4.7	4.5	4.4	4.3	4.1	4	15.4	33.3
1574	5.1	4.9	4.8	4.6	4.4	4.3	4.2	4	3.9	3.8	7	16.7
1575	5.2	5	4.8	4.6	4.5	4.3	4.2	4.1	3.9	3.8	5.8	19.2
1576	14	12.6	11.5	10.5	9.8	9.1	8.5	8	7.5	7.1	16.4	42.4
1577	14.1	12.7	11.6	10.6	9.8	9.1	8.5	8	7.6	7.2	9.8	30.6
1578	18.4	16.1	14.3	12.9	11.7	10.8	9.9	9.2	8.6	8.1	9.3	29.1
1579	39.1	29.4	23.7	20	17.3	15.2	13.6	12.3	11.3	10.4	20.7	52.9
1580	34.2	26.7	22	18.7	16.3	14.5	13.1	11.9	10.9	10.1	14.6	39.9
1581	32.7	25.8	21.4	18.3	16	14.3	12.9	11.7	10.8	10	9.9	28.7
1582	39.6	29.7	24	20.1	17.4	15.3	13.7	12.4	11.3	10.4	10.2	25.9
1583	48.5	34.1	26.6	22	18.7	16.4	14.5	13.1	11.9	10.9	10.5	25
1584	53.7	36.4	28	22.8	19.3	16.8	14.9	13.4	12.1	11.1	10.5	21.9
1585	7.5	7.1	6.7	6.4	6.1	5.8	5.5	5.3	5.1	5.4	34.4	69.9
1586	6.1	5.8	5.6	5.3	5.1	4.9	4.7	4.6	4.4	4.3	24.9	51.8
1587	7.1	6.7	6.4	6.1	5.8	5.5	5.3	5.1	4.9	4.7	30.9	63.1
1588	7.4	6.9	6.6	6.3	6	5.7	5.4	5.2	5	4.8	34.4	72.4
1589	5.8	5.5	5.3	5.1	4.9	4.7	4.5	4.4	4.2	4.1	23.2	54.2
1590	6.6	6.3	6	5.7	5.4	5.2	5	4.8	4.6	4.5	24.7	56
1591	5.2	5	4.8	4.6	4.4	4.3	4.2	4	3.9	3.8	17.4	40.9
1592	5.2	5	4.8	4.6	4.4	4.3	4.2	4	3.9	3.8	16.2	36.8
1593	5.2	5	4.8	4.6	4.5	4.3	4.2	4	3.9	3.8	17.6	40.8
1594	5.3	5.1	4.9	4.7	4.5	4.4	4.2	4.1	4	3.9	16.3	36
1595	5.2	5	4.8	4.7	4.5	4.4	4.2	4.1	4	3.8	15.7	36.4
1596	5.2	5	4.9	4.7	4.5	4.4	4.2	4.1	4	3.9	15.1	34.5
1597	5.2	5	4.8	4.6	4.5	4.3	4.2	4.1	3.9	3.8	13.8	29.5
1598	5.1	4.9	4.7	4.6	4.4	4.3	4.1	4	3.9	3.8	8.4	21.7
1599	5.1	4.9	4.7	4.5	4.4	4.2	4.1	4	3.9	3.8	3.8	13.5
1600	5.2	5	4.8	4.6	4.5	4.3	4.2	4.1	3.9	3.8	3.7	13.2
1601	5.2	5	4.8	4.7	4.5	4.4	4.2	4.1	4	3.9	3.8	12.5
1602	13.7	12.4	11.3	10.4	9.7	9	8.5	8	7.5	7.1	7.6	24.1
1603	42.4	31.3	25	20.9	17.9	15.8	14.1	12.7	11.6	10.7	25.2	59.9
1604	35.2	27.3	22.4	19.1	16.7	14.8	13.3	12.1	11.1	10.2	14.4	37.6
1605	30.7	24.7	20.7	17.8	15.7	14	12.7	11.6	10.6	9.9	9.8	25.1
1606	37.3	28.5	23.3	19.7	17.1	15.1	13.6	12.3	11.3	10.4	10.1	24.1
1607	46.7	33.5	26.3	21.8	18.7	16.4	14.5	13.1	11.9	11	10.6	22.9
1608	55.1	37.2	28.5	23.3	19.7	17.1	15.2	13.6	12.4	11.3	10.7	22.9
1609	8.5	8	7.5	7.1	6.7	6.4	6	5.8	5.5	6.6	36.6	78.5
1610	6.8	6.4	6.1	5.8	5.6	5.3	5.1	4.9	4.7	4.6	25.8	55.9
1611	7.6	7.2	6.8	6.4	6.1	5.8	5.6	5.3	5.1	5	33.1	68.3
1612	8.1	7.6	7.1	6.8	6.4	6.1	5.8	5.6	5.3	8	41.1	83.8
1613	5.5	5.3	5.1	4.9	4.7	4.5	4.4	4.2	4.1	4	22.6	51.1
1614	5.1	4.9	4.7	4.6	4.4	4.3	4.1	4	3.9	3.8	15.4	39.5
1615	5.1	4.9	4.7	4.6	4.4	4.3	4.1	4	3.9	3.8	16.6	42.1
1616	5.3	5.1	4.9	4.7	4.5	4.4	4.2	4.1	4	3.9	19.3	48
1617	5.3	5.1	4.9	4.7	4.5	4.4	4.2	4.1	4	3.9	18.7	44.8
1618	5.1	4.9	4.8	4.6	4.4	4.3	4.2	4	3.9	3.8	14	35.8
1619	5.2	5	4.8	4.6	4.5	4.3	4.2	4.1	3.9	3.8	13.5	31
1620	5.2	5	4.8	4.6	4.5	4.3	4.2	4.1	4	3.8	12.3	27.7
1621	5.2	5	4.8	4.7	4.5	4.4	4.2	4.1	4	3.9	13	27.2
1622	5.1	4.9	4.7	4.6	4.4	4.3	4.1	4	3.9	3.8	6.5	16.8
1623	5.1	4.9	4.7	4.5	4.4	4.3	4.1	4	3.9	3.8	6.3	18.4
1624	5	4.9	4.7	4.5	4.4	4.2	4.1	4	3.9	3.8	3.7	10.9
1625	5.6	5.4	5.2	5	4.8	4.6	4.5	4.3	4.2	4.1	4	12.3
1626	19.1	16.6	14.8	13.3	12.1	11.1	10.2	9.5	8.9	8.3	8.3	24.4
1627	31.8	25.3	21.1	18.2	16	14.3	12.9	11.7	10.8	10	17.1	42.4
1628	38.4	29.2	23.7	20.1	17.4	15.4	13.8	12.5	11.4	10.5	15.9	38.3
1629	37	28.5	23.3	19.7	17.2	15.2	13.6	12.4	11.3	10.5	11.8	28.4
1630	40.8	30.6	24.7	20.7	17.9	15.8	14.1	12.8	11.7	10.8	10.6	24.4
1631	47.2	33.9	26.7	22.1	18.9	16.6	14.8	13.3	12.1	11.1	10.6	21.6
1632	50.8	35.6	27.7	22.8	19.5	17	15.1	13.6	12.3	11.3	10.5	19.6
1633	21.5	18.1	15.7	13.9	12.4	11.3	10.3	9.5	8.8	25.8	72.2	126.5
1634	7.4	7	6.6	6.3	6	5.7	5.5	5.2	5	4.9	27.7	61.4
1635	6	5.7	5.5	5.2	5	4.8	4.7	4.5	4.3	4.2	22.2	52.5
1636	7.2	6.8	6.4	6.1	5.8	5.6	5.3	5.1	4.9	6.6	35.3	75.2
1637	6.9	6.5	6.2	5.9	5.7	5.4	5.2	5	4.8	4.7	29.4	64.7
1638	5.1	4.9	4.8	4.6	4.4	4.3	4.1	4	3.9	3.8	16.6	43.7
1639	5.1	4.9	4.8	4.6	4.4	4.3	4.1	4	3.9	3.8	15.2	41.9
1640	5.2	5	4.9	4.7	4.5	4.4	4.2	4.1	4	3.8	19.1	45.5
1641	5.9	5.6	5.4	5.2	5	4.8	4.6	4.5	4.3	4.2	23.3	54.8
1642	5.2	5	4.8	4.6	4.5	4.3	4.2	4	3.9	3.8	14.4	35.4
1643	5.2	5	4.8	4.6	4.5	4.3	4.2	4	3.9	3.8	10.3	22.6
1644	5.2	5	4.8	4.6	4.5	4.3	4.2	4.1	3.9	3.8	9.1	20.1
1645	5.1	5	4.8	4.6	4.5	4.3	4.2	4.1	3.9	3.8	7.3	14.6
1646	5.1	4.9	4.7	4.6	4.4	4.3	4.1	4	3.9	3.8	5.9	13.4
1647	5.1	4.9	4.7	4.6	4.4	4.3	4.2	4	3.9	3.8	5.9	15.5
1648	5.1	4.9	4.7	4.6	4.4	4.3	4.2	4	3.9	3.8	3.8	12.6
1649	5.2	5	4.8	4.6	4.5	4.3	4.2	4.1	4	3.9	3.8	9
1650	20.5	17.7	15.6	14	12.7	11.6	10.7	9.9	9.2	8.6	10.9	28
1651	34.8	27.2	22.5	19.2	16.7	14.9	13.4	12.2	11.2	10.3	17.1	41.1
1652	33.3	26.4	21.9	18.8	16.5	14.7	13.2	12.1	11.1	10.2	12.6	29.3
1653	40.7	30.6	24.7	20.8	18	15.9	14.2	12.9	11.8	10.8	14.2	30.6
1654	41.6	31.2	25.1	21.1	18.2	16	14.3	13	11.9	10.9	10.7	22.5
1655	50.7	35.7	27.9	23	19.6	17.1	15.2	13.7	12.5	11.4	11.1	21.7
1656	48.3	34.7	27.3	22.6	19.4	16.9	15.1	13.6	12.4	11.4	10.5	14.6
1657	8.3	7.7	7.3	6.9	6.5	6.2	5.9	5.6	5.4	12	39.6	84
1658	5.8	5.6	5.3	5.1	4.9	4.7	4.6	4.4	4.2	4.1	17.4	47.3
1659	5.2	5	4.8	4.6	4.4	4.3	4.1	4	3.9	3.8	12.7	41.2
1660	5	4.9	4.7	4.5	4.4	4.2	4.1	3.9	3.8	3.7	14.4	42
1661	5	4.8	4.7	4.5	4.3	4.2	4.1	3.9	3.8	3.7	12.3	37.6
1662	5.1	4.9	4.7	4.6	4.4	4.3	4.1	4	3.9	3.8	15.8	44.6
1663	15.9	14	12.5	11.3	10.4	9.6	8.9	8.3	7.7	28.8	67.3	126.1
1664	5.3	5.1	4.9	4.7	4.5	4.3	4.2	4.1	3.9	3.8	14.2	41.2
1665	6	5.7	5.5	5.2	5	4.8	4.7	4.5	4.3	4.2	18.6	51.9
1666	5.5	5.3	5.1	4.9	4.7	4.5	4.4	4.2	4.1	4	19.5	54.2
1667	5.3	5	4.9	4.7	4.5	4.4	4.2	4.1	3.9	3.8	16.5	46.2
1668	6.4	6.1	5.8	5.5	5.3	5.1	4.9	4.7	4.5	4.5	26	60.5
1669	7.6	7.2	6.8	6.4	6.1	5.8	5.6	5.3	5.1	16.8	39.8	81.8
1670	5.4	5.2	5	4.8	4.6	4.4	4.3	4.1	4	6.5	19	49.7
1671	7.1	6.8	6.4	6.1	5.8	5.6	5.3	5.1	4.9	10.9	31.3	72.3
1672	18.8	16.3	14.3	12.8	11.6	10.6	9.7	9	8.4	24.5	59.5	117.3
1673	18.7	16.2	14.2	12.7	11.5	10.6	9.7	9	8.4	26.9	61.6	118.2
1674	7.4	7	6.6	6.3	6	5.7	5.5	5.2	5	13.3	35.4	73.6
1675	7	6.6	6.3	6	5.7	5.5	5.2	5	4.8	17.3	34.5	73.6
1676	6.5	6.2	5.9	5.6	5.4	5.2	5	4.8	4.6	11.3	26.3	64.6
1677	19.4	16.7	14.6	13	11.8	10.7	9.9	9.1	8.5	27.1	59.2	116.4
1678	36.4	27.3	22.1	18.6	16.1	14.2	12.7	11.5	10.5	37.4	79.1	127.7
1679	11.7	10.7	9.8	9.1	8.5	7.9	7.5	7	6.7	20.4	45.5	93.3
1680	6	5.8	5.5	5.3	5.1	4.9	4.7	4.5	4.4	8.9	23.7	53.3
1681	8.3	7.8	7.3	6.9	6.6	6.2	5.9	5.7	5.4	22.7	42.9	90.3
1682	19	16.4	14.4	12.9	11.6	10.6	9.8	9.1	8.4	30.9	59.8	118
1683	51.8	39.1	28.8	23	19.2	16.5	14.5	12.9	11.7	47.1	93.8	127.6
1684	43.6	31.7	24.7	20.3	17.3	15.1	13.4	12.1	11	44.7	87.9	127.4
1685	27.5	22.2	18.6	16.1	14.2	12.7	11.5	10.5	9.7	34.1	67.9	126
1686	5.3	5	4.9	4.7	4.5	4.3	4.2	4.1	3.9	3.9	8.7	30.6
1687	35.6	27	21.8	18.4	16	14.1	12.6	11.4	10.5	42.1	75.9	128.3
1688	85.8	72.8	56	36.1	27.3	22	18.5	16	14.2	68.8	125.5	128
1689	91	78	61.8	38.1	28.3	22.6	19	16.3	14.4	72.9	127.6	127.6
1690	35.3	26.8	21.7	18.3	15.8	14	12.5	11.4	10.4	46.1	82.1	127.2
1691	6.6	6.2	5.9	5.7	5.4	5.2	5	4.8	4.6	14.7	25.7	59.9
1692	5	4.8	4.6	4.5	4.3	4.2	4	3.9	3.8	3.7	3.6	17.6
