# Supplementary material for: Roles of host and environment in shift of primary anthrax host species in Kruger National Park
Source: PLoS One. 2024 Dec 6;19(12):e0314103. doi: 10.1371/journal.pone.0314103 (PMC11623471; doi:10.1371/journal.pone.0314103)
Supplement: S1 Data — (ZIP) [file pone.0314103.s001.zip › Ochai Supplementary Data/Soil Moisture KNP/TerraClimate_Soil Moisture_1999.xlsx]

## Sheet: TerraClimate_Soil Moisture_1999
UPID	1999_1	1999_2	1999_3	1999_4	1999_5	1999_6	1999_7	1999_8	1999_9	1999_10	1999_11	1999_12
1	2.4	2.3	2.2	2.2	2.1	2.1	2	2	1.9	1.9	1.9	1.8
2	2.3	2.2	2.2	2.1	2.1	2	2	1.9	1.9	1.9	1.8	1.8
3	2.3	2.2	2.2	2.1	2.1	2	2	1.9	1.9	1.8	1.8	1.8
4	2.2	2.2	2.1	2.1	2	2	1.9	1.9	1.9	1.8	1.8	1.7
5	4.9	4.6	4.3	4.1	3.9	3.8	3.6	3.4	3.3	3.2	3.1	2.9
6	4.3	4.1	3.9	3.7	3.5	3.4	3.2	3.1	3	2.9	2.8	2.7
7	2.2	2.1	2.1	2	2	1.9	1.9	1.8	1.8	1.8	1.7	1.7
8	2.2	2.2	2.1	2.1	2	2	1.9	1.9	1.8	1.8	1.8	1.7
9	2.3	2.2	2.2	2.1	2.1	2	2	1.9	1.9	1.8	1.8	1.8
10	9.1	9.1	8.2	7.5	6.9	6.3	5.9	5.5	5.2	4.9	4.6	4.4
11	8.6	8.4	7.7	7	6.5	6.1	5.7	5.3	5	4.7	4.5	4.3
12	8.8	8.7	7.9	7.3	6.7	6.2	5.8	5.5	5.2	4.9	4.6	4.4
13	13.8	17	14.2	12.2	10.7	9.5	8.6	7.8	7.2	6.7	6.2	5.8
14	16.2	20.8	16.7	14	12.1	10.6	9.5	8.6	7.9	7.2	6.7	6.2
15	15.1	20.3	16.4	13.8	12	10.6	9.5	8.6	7.9	7.2	6.7	6.3
16	11.1	10.9	9.7	8.8	8.1	7.4	6.9	6.4	6	5.7	5.3	5.1
17	8.9	8.6	7.9	7.3	6.8	6.3	5.9	5.6	5.3	5	4.8	4.5
18	12	16.1	13.8	12	10.7	9.6	8.7	8	7.4	6.9	6.4	6
19	2.5	2.4	2.3	2.3	2.2	2.1	2.1	2	2	2	1.9	1.9
20	5.2	4.9	4.6	4.4	4.1	3.9	3.8	3.6	3.5	3.3	3.2	3.1
21	4	3.8	3.6	3.5	3.3	3.2	3.1	3	2.9	2.8	2.7	2.6
22	3.6	3.4	3.3	3.2	3	2.9	2.8	2.7	2.6	2.6	2.5	2.4
23	5.4	5.1	4.8	4.5	4.2	4	3.8	3.7	3.5	3.3	3.2	3.1
24	7.3	6.7	6.1	5.7	5.3	5	4.7	4.4	4.2	3.9	3.8	3.6
25	2.1	2.1	2	2	1.9	1.9	1.8	1.8	1.7	1.7	1.7	1.6
26	2.1	2.1	2	2	1.9	1.9	1.8	1.8	1.8	1.7	1.7	1.6
27	2.2	2.1	2.1	2	2	1.9	1.9	1.8	1.8	1.7	1.7	1.7
28	2.2	2.1	2.1	2	2	1.9	1.9	1.9	1.8	1.8	1.7	1.7
29	5.6	5.2	4.9	4.6	4.4	4.2	4	3.8	3.6	3.5	3.3	3.2
30	9.7	9.4	8.4	7.6	7	6.5	6	5.6	5.2	4.9	4.7	4.4
31	11.3	11.5	10.1	9	8.1	7.4	6.8	6.3	5.9	5.5	5.2	4.9
32	16	18.5	15.1	12.7	11.1	9.8	8.8	8	7.3	6.7	6.2	5.8
33	18.6	26.7	19.9	16	13.4	11.6	10.2	9.1	8.3	7.5	6.9	6.4
34	14.3	16.8	14	12	10.6	9.4	8.5	7.8	7.1	6.6	6.2	5.8
35	2.5	2.4	2.4	2.3	2.2	2.2	2.1	2.1	2	2	2	1.9
36	7.6	7.1	6.6	6.2	5.8	5.4	5.1	4.9	4.6	4.4	4.2	4
37	6.1	5.7	5.3	5	4.7	4.4	4.2	4	3.8	3.6	3.5	3.3
38	6	5.6	5.2	4.9	4.6	4.3	4.1	3.9	3.7	3.6	3.4	3.3
39	5.4	5.1	4.7	4.5	4.2	4	3.8	3.6	3.5	3.3	3.2	3.1
40	4.1	3.9	3.7	3.6	3.4	3.3	3.1	3	2.9	2.8	2.7	2.6
41	2	2	1.9	1.9	1.8	1.8	1.8	1.7	1.7	1.6	1.6	1.6
42	2	1.9	1.9	1.8	1.8	1.8	1.7	1.7	1.6	1.6	1.6	1.5
43	3.3	3.2	3	2.9	2.8	2.7	2.6	2.5	2.4	2.4	2.3	2.2
44	2.6	2.5	2.4	2.4	2.3	2.2	2.2	2.1	2	2	1.9	1.9
45	3.4	3.3	3.2	3	2.9	2.8	2.7	2.6	2.5	2.5	2.4	2.3
46	6.5	6	5.5	5.2	4.8	4.6	4.3	4.1	3.9	3.7	3.5	3.4
47	2.8	2.7	2.6	2.6	2.5	2.4	2.3	2.3	2.2	2.1	2.1	2
48	3.7	3.5	3.4	3.2	3.1	3	2.9	2.8	2.7	2.6	2.5	2.4
49	6	5.6	5.2	4.9	4.6	4.4	4.1	3.9	3.8	3.6	3.4	3.3
50	12.7	12.4	10.7	9.4	8.4	7.6	7	6.4	6	5.5	5.2	4.9
51	15.4	19.1	15.3	12.8	11	9.7	8.7	7.8	7.2	6.6	6.1	5.7
52	14.6	19.2	15.4	12.9	11.1	9.8	8.8	7.9	7.2	6.7	6.2	5.8
53	5.2	4.9	4.7	4.4	4.2	4	3.8	3.7	3.5	3.4	3.3	3.1
54	5.2	4.9	4.6	4.4	4.2	4	3.8	3.7	3.5	3.4	3.3	3.1
55	5.3	5	4.7	4.4	4.2	4	3.8	3.6	3.5	3.3	3.2	3.1
56	6.1	5.7	5.3	4.9	4.6	4.4	4.1	3.9	3.7	3.6	3.4	3.3
57	6	5.6	5.2	4.9	4.6	4.3	4.1	3.9	3.7	3.5	3.4	3.2
58	8.5	8.4	7.5	6.8	6.2	5.7	5.3	5	4.6	4.4	4.1	3.9
59	8	8	7.2	6.5	6	5.5	5.1	4.8	4.5	4.2	4	3.8
60	1.9	1.9	1.8	1.8	1.7	1.7	1.7	1.6	1.6	1.6	1.5	1.5
61	1.9	1.8	1.8	1.7	1.7	1.7	1.6	1.6	1.6	1.5	1.5	1.5
62	1.9	1.9	1.8	1.8	1.7	1.7	1.7	1.6	1.6	1.5	1.5	1.5
63	9.2	8.6	7.6	6.9	6.3	5.8	5.3	5	4.6	4.4	4.1	3.9
64	5.4	5	4.7	4.4	4.2	3.9	3.7	3.6	3.4	3.2	3.1	3
65	3.3	3.1	3	2.9	2.8	2.7	2.6	2.5	2.4	2.3	2.3	2.2
66	5.8	5.4	5	4.7	4.4	4.2	4	3.8	3.6	3.4	3.3	3.1
67	2.9	2.8	2.7	2.6	2.5	2.4	2.4	2.3	2.2	2.2	2.1	2
68	5.3	5	4.7	4.4	4.2	3.9	3.8	3.6	3.4	3.3	3.1	3
69	2.5	2.5	2.4	2.3	2.3	2.2	2.1	2.1	2	2	1.9	1.9
70	3.9	3.8	3.6	3.4	3.3	3.2	3	2.9	2.8	2.7	2.6	2.6
71	6.2	5.8	5.4	5.1	4.8	4.5	4.3	4	3.9	3.7	3.5	3.4
72	2.2	2.1	2.1	2	2	1.9	1.9	1.9	1.8	1.8	1.7	1.7
73	13.1	12.4	10.6	9.3	8.2	7.4	6.7	6.2	5.7	5.3	5	4.7
74	11.1	10.8	9.3	8.3	7.4	6.7	6.2	5.7	5.3	4.9	4.6	4.4
75	8.9	8.3	7.4	6.7	6.2	5.7	5.2	4.9	4.6	4.3	4.1	3.9
76	5.8	5.5	5.1	4.8	4.5	4.2	4	3.7	3.6	3.4	3.2	3.1
77	5.9	5.6	5.2	4.8	4.5	4.2	4	3.8	3.6	3.4	3.2	3.1
78	1.8	1.8	1.7	1.7	1.6	1.6	1.6	1.5	1.5	1.5	1.4	1.4
79	1.8	1.7	1.7	1.7	1.6	1.6	1.5	1.5	1.5	1.4	1.4	1.4
80	1.8	1.8	1.7	1.7	1.6	1.6	1.6	1.5	1.5	1.5	1.4	1.4
81	1.9	1.8	1.8	1.7	1.7	1.7	1.6	1.6	1.5	1.5	1.5	1.4
82	12.4	12.3	10.3	8.9	7.9	7	6.4	5.8	5.4	5	4.6	4.3
83	10.2	9.7	8.5	7.5	6.8	6.2	5.7	5.2	4.9	4.6	4.3	4
84	4.5	4.2	4	3.8	3.6	3.4	3.2	3.1	3	2.9	2.7	2.6
85	2	1.9	1.9	1.8	1.8	1.7	1.7	1.7	1.6	1.6	1.6	1.5
86	2	1.9	1.9	1.8	1.8	1.7	1.7	1.6	1.6	1.6	1.5	1.5
87	2.2	2.2	2.1	2	2	1.9	1.9	1.8	1.8	1.7	1.7	1.7
88	2	2	1.9	1.9	1.8	1.8	1.7	1.7	1.7	1.6	1.6	1.6
89	2	2	1.9	1.9	1.8	1.8	1.8	1.7	1.7	1.6	1.6	1.6
90	2.1	2	1.9	1.9	1.9	1.8	1.8	1.7	1.7	1.7	1.6	1.6
91	9.2	8.9	7.9	7.1	6.5	6	5.5	5.1	4.8	4.5	4.2	4
92	4.2	4	3.8	3.6	3.4	3.3	3.1	3	2.9	2.8	2.7	2.6
93	2.8	2.7	2.6	2.5	2.4	2.3	2.2	2.2	2.1	2	2	1.9
94	7	6.5	5.9	5.4	5	4.7	4.4	4.1	3.9	3.7	3.5	3.3
95	6.1	5.6	5.1	4.8	4.4	4.1	3.9	3.7	3.5	3.3	3.1	3
96	1.7	1.7	1.6	1.6	1.5	1.5	1.5	1.4	1.4	1.4	1.3	1.3
97	1.7	1.7	1.6	1.6	1.5	1.5	1.5	1.4	1.4	1.4	1.3	1.3
98	6.8	6.5	5.9	5.4	4.9	4.6	4.3	4	3.8	3.5	3.4	3.2
99	8	7.8	6.9	6.2	5.7	5.2	4.8	4.5	4.2	3.9	3.7	3.5
100	5.2	5	4.6	4.3	4	3.8	3.6	3.4	3.2	3.1	2.9	2.8
101	12.6	16.6	13	10.7	9.1	8	7.1	6.4	5.8	5.3	4.9	4.6
102	7.5	7.2	6.5	5.9	5.4	5	4.6	4.3	4.1	3.8	3.6	3.4
103	5.8	5.4	5	4.6	4.3	4	3.8	3.6	3.4	3.3	3.1	3
104	6.3	5.8	5.4	5	4.6	4.3	4.1	3.8	3.6	3.4	3.3	3.1
105	9.2	8.8	7.8	7	6.3	5.8	5.3	4.9	4.6	4.3	4	3.8
106	4.2	4	3.8	3.6	3.4	3.2	3.1	3	2.8	2.7	2.6	2.5
107	1.9	1.8	1.8	1.7	1.7	1.7	1.6	1.6	1.6	1.5	1.5	1.5
108	1.9	1.9	1.8	1.8	1.7	1.7	1.7	1.6	1.6	1.6	1.5	1.5
109	12.2	12.2	10.4	9.1	8.1	7.2	6.6	6	5.6	5.2	4.9	4.6
110	8	7.8	7.1	6.4	5.9	5.4	5.1	4.7	4.4	4.2	3.9	3.7
111	13.7	18.1	14.1	11.6	9.9	8.6	7.6	6.9	6.2	5.7	5.3	4.9
112	12.9	13.9	11.4	9.7	8.4	7.5	6.7	6.1	5.6	5.2	4.8	4.5
113	12.6	12.6	10.5	9	7.9	7	6.3	5.8	5.3	4.9	4.5	4.3
114	10.4	10.3	8.8	7.7	6.8	6.2	5.6	5.1	4.8	4.4	4.1	3.9
115	11.4	12	10	8.5	7.5	6.7	6	5.5	5	4.7	4.3	4.1
116	9.7	9.6	8.3	7.3	6.5	5.9	5.4	5	4.6	4.3	4	3.8
117	12.2	15.4	12.2	10.1	8.7	7.6	6.8	6.1	5.6	5.1	4.7	4.4
118	11.2	14.2	11.4	9.6	8.3	7.3	6.6	5.9	5.4	5	4.6	4.3
119	14.7	19.1	14.3	11.6	9.7	8.4	7.4	6.6	6	5.5	5	4.7
120	16.7	25	17.2	13.3	10.9	9.3	8.1	7.2	6.4	5.8	5.4	4.9
121	13.5	18.9	14.3	11.6	9.8	8.4	7.4	6.7	6	5.5	5.1	4.7
122	14.3	23.1	16.5	12.9	10.7	9.1	8	7.1	6.4	5.8	5.3	4.9
123	16.8	24.1	16.9	13.2	10.9	9.3	8.1	7.2	6.5	5.9	5.4	5
124	9.2	8.6	7.6	6.8	6.2	5.6	5.2	4.8	4.5	4.2	4	3.7
125	10.9	10.6	9.1	8	7.1	6.4	5.8	5.4	5	4.6	4.3	4.1
126	4.1	3.9	3.7	3.5	3.3	3.2	3	2.9	2.8	2.7	2.6	2.5
127	21.1	30.7	20.9	16.1	13.2	11.2	9.7	8.6	7.7	7	6.4	5.9
128	14.1	19.4	15.1	12.5	10.6	9.3	8.2	7.4	6.7	6.2	5.7	5.3
129	23.1	41.4	24.1	17.6	14	11.6	10	8.8	7.8	7.1	6.4	5.9
130	18.8	31	20.5	15.5	12.6	10.7	9.2	8.2	7.3	6.6	6.1	5.6
131	11.9	14.6	11.9	10.1	8.8	7.8	7	6.4	5.8	5.4	5	4.7
132	18.9	29.3	19.4	14.8	12	10.1	8.8	7.8	6.9	6.3	5.8	5.3
133	22.7	43.4	23.3	16.7	13.2	10.9	9.3	8.2	7.3	6.6	6	5.5
134	20.2	34.1	20.9	15.5	12.4	10.4	9	7.9	7	6.4	5.8	5.4
135	15.1	18.8	14.4	11.7	9.9	8.6	7.6	6.8	6.2	5.7	5.2	4.8
136	16.6	28.8	19.1	14.5	11.8	10	8.6	7.6	6.8	6.2	5.7	5.2
137	16.4	24.3	17.2	13.4	11.1	9.5	8.3	7.3	6.6	6	5.5	5.1
138	19.1	33.1	20.6	15.4	12.3	10.3	8.9	7.8	7	6.3	5.8	5.3
139	17.8	33.6	20.8	15.4	12.4	10.4	8.9	7.9	7	6.4	5.8	5.3
140	16.8	27.5	18.5	14.2	11.6	9.8	8.5	7.6	6.8	6.2	5.6	5.2
141	13.7	17.4	13.6	11.2	9.5	8.3	7.4	6.6	6	5.5	5.1	4.8
142	17.8	23.5	16.8	13.2	10.9	9.3	8.2	7.3	6.6	6	5.5	5.1
143	14.8	17	13.3	11	9.4	8.2	7.3	6.6	6	5.5	5.1	4.7
144	3.3	3.1	3	2.8	2.7	2.6	2.5	2.4	2.4	2.3	2.2	2.1
145	41.9	80.1	46.1	26.6	19.3	15.3	12.8	11	9.6	8.6	8.4	7.6
146	28.9	56.7	28.4	20.1	15.7	13	11.1	9.7	8.6	7.8	7.1	6.5
147	36.4	68.7	35.3	22.8	17.2	13.9	11.7	10.1	8.9	8	7.5	6.8
148	22.2	40.9	24.4	17.9	14.3	11.9	10.3	9	8	7.3	6.6	6.1
149	22.2	42.4	24.6	17.9	14.2	11.8	10.2	8.9	8	7.2	6.5	6
150	18.8	28.4	19.6	15.1	12.4	10.5	9.2	8.1	7.3	6.6	6.1	5.6
151	21.8	35.8	22.2	16.5	13.3	11.1	9.6	8.4	7.5	6.8	6.2	5.7
152	20.5	32.5	21	15.9	12.8	10.8	9.4	8.3	7.4	6.7	6.1	5.6
153	17.7	24.5	17.6	13.9	11.5	9.9	8.6	7.7	6.9	6.3	5.8	5.4
154	13.7	19	14.7	12	10.2	8.9	7.9	7.1	6.4	5.9	5.4	5.1
155	19.2	28.3	19.2	14.8	12.1	10.3	8.9	7.9	7.1	6.4	5.9	5.4
156	19.9	33.4	21.1	15.8	12.7	10.7	9.2	8.1	7.3	6.6	6	5.5
157	18.9	36.6	22.1	16.3	13	10.8	9.3	8.2	7.3	6.6	6	5.6
158	20.5	36.1	21.8	16.1	12.9	10.8	9.3	8.1	7.3	6.6	6	5.5
159	20.1	33.7	21	15.6	12.6	10.5	9.1	8	7.1	6.5	5.9	5.4
160	20.9	33.8	21	15.6	12.5	10.5	9	8	7.1	6.4	5.9	5.4
161	12.5	15.4	12.4	10.4	9	7.9	7.1	6.4	5.8	5.4	5	4.6
162	5.6	5.3	4.9	4.6	4.3	4.1	3.8	3.6	3.4	3.3	3.1	3
163	42.7	81.3	49.8	28.1	20.4	16.1	13.4	11.5	10.1	9	8.7	7.9
164	48.5	86.1	57	29.4	20.9	16.4	13.5	11.6	10.1	9	10	8.9
165	37.7	77.1	46.1	26.8	19.5	15.5	12.9	11.1	9.7	8.7	8.3	7.5
166	35.9	74.2	43.6	25.9	19	15.1	12.6	10.9	9.5	8.5	8	7.3
167	19.5	35.5	23.1	17.5	14.1	11.9	10.3	9.1	8.2	7.4	6.8	6.2
168	20.2	36.3	23.2	17.5	14.1	11.9	10.3	9	8.1	7.3	6.7	6.2
169	22.2	38	23.7	17.6	14.2	11.9	10.2	9	8.1	7.3	6.7	6.1
170	20	31.4	21.1	16.2	13.2	11.2	9.7	8.6	7.7	7	6.4	5.9
171	18.5	27.9	19.6	15.2	12.6	10.7	9.3	8.3	7.5	6.8	6.2	5.7
172	16.5	21.1	16	13	11	9.6	8.5	7.6	6.9	6.3	5.8	5.4
173	19.8	27.1	19	14.8	12.2	10.4	9.1	8.1	7.3	6.6	6.1	5.6
174	19.7	28.1	19.4	15	12.3	10.5	9.1	8.1	7.3	6.6	6	5.6
175	18.4	31	20.5	15.6	12.6	10.7	9.2	8.2	7.3	6.6	6.1	5.6
176	20.8	40.2	23.3	17	13.5	11.2	9.6	8.5	7.5	6.8	6.2	5.7
177	24	47.4	24.7	17.6	13.8	11.4	9.8	8.5	7.6	6.8	6.2	5.7
178	24.5	51.2	25.1	17.7	13.8	11.4	9.7	8.5	7.5	6.8	6.2	5.7
179	22.4	40.7	22.9	16.6	13.1	10.9	9.3	8.2	7.3	6.6	6	5.5
180	18.7	30.8	19.8	14.9	12	10.1	8.8	7.7	6.9	6.3	5.7	5.3
181	81.7	90.8	71.1	32.5	22.7	17.7	14.6	12.4	10.8	9.6	28.5	20.8
182	69.1	90	67	31.8	22.3	17.4	14.4	12.2	10.7	9.5	20.8	16.5
183	72.3	89.2	66.9	31.6	22.2	17.3	14.2	12.1	10.6	9.4	21.8	17.1
184	32.9	67.6	39.4	25.2	19	15.3	12.9	11.1	9.8	8.8	8.2	7.5
185	26.5	54.7	29.3	21	16.5	13.7	11.7	10.2	9.1	8.2	7.5	6.9
186	27.8	57.6	29.7	21.1	16.5	13.7	11.7	10.2	9.1	8.2	7.4	6.8
187	22.9	45.5	26.7	19.6	15.6	13	11.2	9.8	8.7	7.9	7.2	6.6
188	22.3	41.3	25.3	18.7	15	12.5	10.8	9.5	8.5	7.7	7	6.4
189	18.6	30	20.9	16.2	13.3	11.3	9.9	8.8	7.9	7.2	6.6	6.1
190	16.4	23.2	17.4	14.1	11.8	10.2	9	8.1	7.3	6.7	6.2	5.7
191	18.3	25.2	18.4	14.6	12.2	10.4	9.2	8.2	7.4	6.7	6.2	5.7
192	18.4	26.9	19.1	15	12.4	10.6	9.2	8.2	7.4	6.7	6.2	5.7
193	17.4	25.3	18.2	14.4	11.9	10.2	8.9	8	7.2	6.5	6	5.6
194	18.7	33.2	21.4	16.1	13	11	9.5	8.4	7.5	6.8	6.2	5.7
195	22.6	45.5	24.6	17.7	13.9	11.5	9.9	8.6	7.7	6.9	6.3	5.8
196	24.3	52.4	25.5	17.9	14	11.6	9.9	8.6	7.6	6.9	6.3	5.7
197	24.2	50.7	24.9	17.5	13.7	11.3	9.7	8.4	7.5	6.7	6.1	5.6
198	22.9	46.4	23.9	17	13.3	11	9.4	8.2	7.3	6.6	6	5.5
199	94.4	94.4	85.5	41.7	26.8	20.2	16.3	13.7	11.9	10.5	44.6	27.8
200	87.1	93.9	76.6	34.1	23.7	18.4	15.1	12.9	11.2	10	29.4	21.5
201	39.1	76.1	48.6	28.9	21.2	16.9	14.1	12.1	10.7	9.5	9.4	8.5
202	24.4	49.1	29	21.2	16.9	14.1	12.1	10.6	9.5	8.6	7.8	7.2
203	26.8	54.9	30.3	21.8	17.2	14.3	12.3	10.7	9.6	8.6	7.9	7.2
204	29.9	60.5	33.3	23.2	18	14.8	12.6	11	9.8	8.8	8	7.3
205	23.3	46.5	27.9	20.5	16.4	13.7	11.8	10.3	9.2	8.3	7.6	7
206	16.9	31	21.9	17.1	14.1	12	10.5	9.3	8.4	7.7	7	6.5
207	15.8	26.7	19.6	15.7	13.1	11.3	9.9	8.8	8	7.3	6.7	6.2
208	17.3	26.5	19.4	15.5	12.9	11.1	9.7	8.7	7.8	7.1	6.6	6.1
209	15.5	19.4	15.4	12.8	11	9.6	8.6	7.7	7	6.5	6	5.6
210	15.5	21.9	16.8	13.6	11.5	10	8.8	7.9	7.2	6.6	6.1	5.6
211	14.4	19.5	15.2	12.6	10.7	9.4	8.3	7.5	6.8	6.3	5.8	5.4
212	18.2	28.8	19.8	15.4	12.6	10.7	9.3	8.3	7.4	6.7	6.2	5.7
213	22.1	40.6	23.7	17.3	13.8	11.5	9.9	8.7	7.7	7	6.4	5.8
214	23.4	44.6	24.3	17.5	13.8	11.4	9.8	8.6	7.6	6.9	6.3	5.8
215	23.8	47.5	24.5	17.4	13.7	11.3	9.6	8.4	7.5	6.8	6.1	5.6
216	21.7	41.9	23	16.5	13	10.8	9.3	8.1	7.2	6.5	5.9	5.4
217	95.3	98	84.7	42.8	27.7	20.9	16.9	14.2	12.3	10.8	37.3	25.5
218	49	92	65.7	33.6	23.8	18.7	15.4	13.2	11.5	10.2	16.1	13.6
219	23.4	44.6	28.3	21.2	17	14.3	12.4	10.9	9.7	8.8	8.1	7.4
220	19	33.8	23.9	18.7	15.4	13.2	11.5	10.2	9.2	8.4	7.7	7.1
221	21.4	40.1	26.6	20.2	16.4	13.9	12	10.6	9.5	8.6	7.9	7.3
222	21.9	40.1	26.5	20.2	16.4	13.9	12	10.6	9.5	8.6	7.9	7.3
223	18.1	32.4	23.1	18.2	15	12.9	11.2	10	9	8.2	7.5	7
224	15.6	27.9	20.7	16.6	13.9	12	10.5	9.4	8.5	7.8	7.2	6.6
225	13.4	23	17.8	14.7	12.5	10.9	9.7	8.7	7.9	7.3	6.7	6.2
226	16.7	26.6	19.7	15.8	13.2	11.4	10	9	8.1	7.4	6.8	6.3
227	12.4	16.3	13.5	11.5	10.1	9	8.1	7.4	6.8	6.3	5.8	5.4
228	13.7	16.5	13.5	11.5	10	8.9	8	7.3	6.7	6.2	5.7	5.4
229	13.9	15.4	12.8	10.9	9.6	8.5	7.7	7	6.4	5.9	5.5	5.1
230	17.2	20.5	15.8	13	11	9.6	8.5	7.6	6.9	6.4	5.9	5.4
231	21.3	32.7	21.4	16.2	13.1	11.1	9.6	8.5	7.6	6.9	6.3	5.8
232	20.5	32.8	21.1	15.9	12.9	10.8	9.4	8.3	7.4	6.7	6.1	5.6
233	20.1	34.6	21.4	15.9	12.8	10.7	9.2	8.1	7.3	6.6	6	5.5
234	21.3	37.4	21.9	16	12.7	10.6	9.1	8	7.1	6.4	5.9	5.4
235	24.5	50	30.6	22.6	18.1	15.1	13.1	11.5	10.3	9.3	8.8	8
236	24.8	51	30.9	22.8	18.2	15.2	13.1	11.5	10.3	9.3	8.8	8.1
237	19.7	37.4	25.9	20.1	16.5	14	12.2	10.9	9.8	8.9	8.1	7.5
238	16.9	31.6	23.2	18.5	15.4	13.3	11.6	10.4	9.4	8.6	7.9	7.3
239	18.8	33.5	24.1	19.1	15.8	13.6	11.9	10.6	9.5	8.7	8	7.4
240	19.8	35.6	25.2	19.7	16.2	13.9	12.1	10.8	9.7	8.8	8.1	7.5
241	18.4	32.6	23.6	18.7	15.6	13.3	11.7	10.4	9.4	8.6	7.9	7.3
242	14.3	22.9	18.1	15.1	12.9	11.3	10.1	9.1	8.3	7.6	7.1	6.6
243	9	14.7	12.6	11	9.8	8.9	8.1	7.4	6.9	6.4	6	5.6
244	13.7	20.2	16.2	13.6	11.8	10.4	9.3	8.4	7.7	7.1	6.5	6.1
245	10.9	11.6	10.2	9.1	8.2	7.5	6.9	6.4	6	5.6	5.2	4.9
246	11.7	11.5	10	9	8.1	7.4	6.8	6.3	5.8	5.4	5.1	4.8
247	12.4	12.4	10.7	9.4	8.4	7.6	6.9	6.4	5.9	5.5	5.2	4.9
248	15.2	15.9	13.1	11.1	9.7	8.6	7.7	7	6.5	6	5.5	5.2
249	16.9	18.6	14.6	12.1	10.4	9.1	8.1	7.3	6.7	6.1	5.7	5.3
250	17.7	20.8	15.8	12.8	10.8	9.4	8.3	7.4	6.7	6.2	5.7	5.3
251	19.8	29.3	19.6	14.9	12.2	10.3	8.9	7.9	7.1	6.4	5.9	5.4
252	22.6	38.3	22.1	16.1	12.8	10.6	9.1	8	7.1	6.5	5.9	5.4
253	24.8	51.2	31.5	23.3	18.7	15.6	13.5	11.9	10.6	9.6	9.2	8.4
254	20.1	41.1	27.8	21.4	17.5	14.8	12.9	11.4	10.2	9.3	8.5	7.8
255	14.1	25.4	20	16.6	14.2	12.4	11	10	9.1	8.3	7.7	7.2
256	11.3	19.1	16	13.8	12.1	10.8	9.8	8.9	8.2	7.6	7.1	6.6
257	12.1	20.4	16.9	14.4	12.6	11.2	10.1	9.2	8.4	7.8	7.2	6.8
258	10.8	18.8	15.8	13.7	12	10.8	9.7	8.9	8.2	7.6	7.1	6.6
259	10.2	17.6	14.9	13	11.5	10.3	9.4	8.6	7.9	7.3	6.9	6.4
260	8.9	12.8	11.3	10.1	9.2	8.4	7.7	7.2	6.7	6.3	5.9	5.6
261	5.9	7.1	6.6	6.2	5.8	5.5	5.2	4.9	4.7	4.5	4.3	4.1
262	7.1	10	9	8.2	7.5	7	6.5	6.1	5.7	5.4	5.1	4.8
263	7.8	7.8	7.2	6.6	6.2	5.8	5.4	5.1	4.9	4.6	4.4	4.2
264	4.5	4.3	4.1	3.9	3.7	3.6	3.4	3.3	3.2	3.1	3	2.9
265	12.6	12.6	10.9	9.6	8.6	7.8	7.1	6.5	6.1	5.7	5.3	5
266	15.6	18.9	15.1	12.6	10.8	9.5	8.5	7.6	7	6.4	5.9	5.5
267	14.7	14.2	11.9	10.2	9	8	7.3	6.6	6.1	5.7	5.3	4.9
268	13.7	12.9	10.9	9.5	8.4	7.5	6.8	6.2	5.7	5.3	5	4.6
269	17.2	20.6	15.6	12.6	10.6	9.2	8.1	7.2	6.6	6	5.5	5.1
270	20.5	32.1	20.3	15.2	12.2	10.2	8.8	7.8	7	6.3	5.8	5.3
271	19.8	41.4	28.3	21.8	17.8	15.1	13.2	11.7	10.5	9.5	8.8	8.2
272	15.5	32	23.9	19.2	16.1	13.9	12.3	11	9.9	9.1	8.3	7.7
273	15.3	28.3	21.9	18	15.3	13.3	11.8	10.6	9.6	8.8	8.1	7.6
274	14.4	24.9	19.9	16.6	14.3	12.6	11.3	10.2	9.3	8.5	7.9	7.4
275	10.2	17.6	15.1	13.2	11.7	10.6	9.6	8.8	8.2	7.6	7.1	6.7
276	8.6	15.7	13.7	12.1	10.9	9.9	9.1	8.4	7.8	7.3	6.8	6.4
277	8.3	12.6	11.2	10.2	9.3	8.5	7.9	7.4	6.9	6.5	6.1	5.8
278	6.3	6.2	5.9	5.6	5.3	5	4.8	4.6	4.4	4.2	4.1	3.9
279	4.1	4	3.8	3.7	3.6	3.5	3.3	3.2	3.1	3	3	2.9
280	2.7	2.6	2.5	2.5	2.4	2.4	2.3	2.2	2.2	2.2	2.1	2.1
281	2.6	2.5	2.4	2.4	2.3	2.3	2.2	2.2	2.1	2.1	2	2
282	2.5	2.4	2.4	2.3	2.2	2.2	2.1	2.1	2	2	2	1.9
283	8.8	8.2	7.5	6.9	6.4	5.9	5.6	5.2	4.9	4.7	4.4	4.2
284	11.1	10.5	9.3	8.3	7.5	6.9	6.4	5.9	5.5	5.2	4.9	4.6
285	11.6	10.5	9.2	8.2	7.4	6.8	6.2	5.8	5.4	5	4.7	4.5
286	11.1	10.1	8.9	7.9	7.2	6.5	6	5.6	5.2	4.8	4.5	4.3
287	14.8	14.6	12	10.2	8.9	7.9	7.1	6.4	5.9	5.4	5	4.7
288	18.2	23.3	16.7	13.1	10.9	9.3	8.1	7.2	6.5	5.9	5.5	5.1
289	17.6	39.8	27.9	21.8	17.9	15.3	13.3	11.9	10.7	9.7	9.1	8.4
290	16	35.1	25.8	20.5	17.1	14.7	12.9	11.6	10.4	9.5	8.8	8.1
291	12.3	23.8	19.3	16.3	14.2	12.5	11.2	10.2	9.3	8.6	8	7.4
292	10.8	21.2	17.6	15.1	13.3	11.9	10.7	9.8	9	8.3	7.7	7.2
293	10.8	23.1	19	16.1	14.1	12.5	11.2	10.2	9.3	8.6	8	7.5
294	9.2	20.7	17.4	15	13.2	11.8	10.7	9.8	9	8.3	7.8	7.3
295	9.6	15.9	13.9	12.3	11.1	10.1	9.2	8.5	7.9	7.4	7	6.6
296	7.6	11	10	9.1	8.4	7.8	7.3	6.8	6.4	6.1	5.8	5.5
297	4.9	6.1	5.8	5.5	5.2	5	4.7	4.5	4.4	4.2	4	3.9
298	3.5	3.4	3.3	3.2	3.1	3	2.9	2.8	2.8	2.7	2.6	2.6
299	2.8	2.7	2.6	2.6	2.5	2.4	2.4	2.3	2.3	2.2	2.2	2.1
300	2.5	2.4	2.4	2.3	2.3	2.2	2.2	2.1	2.1	2	2	1.9
301	4.7	4.5	4.2	4.1	3.9	3.7	3.6	3.4	3.3	3.2	3.1	3
302	8.2	7.5	6.8	6.3	5.9	5.5	5.2	4.9	4.6	4.4	4.1	4
303	9.4	8.4	7.6	6.9	6.4	5.9	5.5	5.1	4.8	4.6	4.3	4.1
304	7.9	7.1	6.5	6	5.6	5.2	4.8	4.6	4.3	4.1	3.9	3.7
305	12.6	11.6	9.9	8.7	7.7	7	6.3	5.8	5.4	5	4.7	4.4
306	14.4	13.9	11.4	9.7	8.4	7.5	6.7	6.1	5.6	5.1	4.8	4.5
307	16	39.1	27.9	21.9	18.1	15.5	13.6	12.1	10.9	9.9	9.6	8.9
308	11.7	28.3	22.2	18.4	15.7	13.8	12.2	11	10	9.2	8.6	8
309	6.9	19.2	16.3	14.2	12.6	11.4	10.3	9.5	8.7	8.1	7.6	7.1
310	5.2	13.9	12.4	11.2	10.2	9.4	8.7	8.1	7.5	7.1	6.7	6.3
311	5.7	14.7	13	11.7	10.6	9.8	9	8.4	7.8	7.3	6.9	6.5
312	4.7	10.3	9.4	8.7	8.1	7.6	7.2	6.8	6.4	6.1	5.8	5.5
313	4.5	7.7	7.3	6.8	6.5	6.1	5.8	5.6	5.3	5.1	4.9	4.7
314	5.2	5.7	5.4	5.1	4.9	4.7	4.5	4.4	4.2	4.1	3.9	3.8
315	4.7	4.7	4.5	4.3	4.2	4	3.9	3.7	3.6	3.5	3.4	3.3
316	7.4	7.3	6.8	6.4	6	5.7	5.4	5.2	4.9	4.7	4.5	4.3
317	5.3	5	4.8	4.6	4.4	4.2	4	3.9	3.7	3.6	3.5	3.4
318	2.6	2.6	2.5	2.4	2.4	2.3	2.3	2.2	2.2	2.1	2.1	2
319	2.5	2.4	2.3	2.3	2.2	2.2	2.1	2.1	2	2	1.9	1.9
320	3.2	3.1	3	2.9	2.8	2.7	2.6	2.5	2.5	2.4	2.3	2.3
321	6.9	6.4	5.9	5.5	5.2	4.9	4.6	4.3	4.1	3.9	3.7	3.6
322	7.2	6.6	6	5.6	5.2	4.9	4.6	4.3	4.1	3.9	3.7	3.5
323	8.6	7.7	6.9	6.3	5.8	5.4	5	4.7	4.4	4.1	3.9	3.7
324	11.2	9.7	8.4	7.5	6.7	6.1	5.6	5.2	4.8	4.5	4.2	3.9
325	12.6	31.8	24.2	19.6	16.6	14.4	12.7	11.4	10.3	9.4	9.1	8.4
326	5.8	19.2	16.3	14.2	12.6	11.3	10.3	9.4	8.7	8.1	7.5	7.1
327	4.8	15.2	13.4	12	10.8	9.9	9.1	8.4	7.9	7.4	6.9	6.5
328	4.9	13.9	12.4	11.2	10.2	9.4	8.7	8.1	7.6	7.1	6.7	6.3
329	4.8	13.5	12.1	10.9	10	9.2	8.6	8	7.5	7	6.6	6.3
330	4.8	10.7	9.8	9.1	8.5	7.9	7.4	7	6.6	6.3	6	5.7
331	4.5	5.5	5.2	5	4.8	4.6	4.4	4.3	4.1	4	3.9	3.8
332	4	3.9	3.8	3.6	3.5	3.4	3.3	3.2	3.1	3.1	3	2.9
333	3.5	3.4	3.3	3.2	3.1	3.1	3	2.9	2.8	2.8	2.7	2.6
334	3.1	3.1	3	2.9	2.8	2.7	2.7	2.6	2.5	2.5	2.4	2.4
335	2.9	2.8	2.7	2.7	2.6	2.5	2.5	2.4	2.4	2.3	2.3	2.2
336	2.7	2.6	2.6	2.5	2.4	2.4	2.3	2.3	2.2	2.2	2.1	2.1
337	2.5	2.5	2.4	2.4	2.3	2.2	2.2	2.1	2.1	2	2	2
338	2.4	2.3	2.3	2.2	2.2	2.1	2.1	2	2	1.9	1.9	1.9
339	2.4	2.3	2.3	2.2	2.2	2.1	2.1	2	2	1.9	1.9	1.8
340	7.4	6.8	6.3	5.8	5.4	5.1	4.8	4.5	4.2	4	3.8	3.7
341	9.2	8.2	7.3	6.7	6.1	5.7	5.3	4.9	4.6	4.3	4.1	3.9
342	11.2	9.6	8.4	7.5	6.8	6.2	5.7	5.2	4.9	4.6	4.3	4
343	9.7	8.6	7.7	6.9	6.3	5.8	5.4	5	4.7	4.4	4.1	3.9
344	12.1	11.4	10	8.8	7.9	7.2	6.6	6.1	5.7	5.3	5	4.7
345	14.7	14.2	12.2	10.7	9.5	8.5	7.8	7.1	6.6	6.1	5.7	5.4
346	20.4	23.8	18.7	15.5	13.3	11.6	10.3	9.3	8.5	7.8	7.2	6.7
347	23.5	29	22.1	18	15.2	13.2	11.7	10.5	9.5	8.7	8	7.4
348	20.6	22.1	18.2	15.6	13.6	12.1	10.9	9.9	9.1	8.4	7.8	7.3
349	8.8	28.7	22.3	18.3	15.6	13.6	12	10.8	9.8	9	8.8	8.1
350	6.6	21.9	18.1	15.5	13.5	12	10.8	9.8	9	8.3	7.9	7.4
351	4.8	17.7	15.2	13.3	11.9	10.7	9.8	9	8.3	7.7	7.3	6.8
352	5.7	18.1	15.5	13.6	12.1	10.9	10	9.1	8.5	7.9	7.4	6.9
353	5.4	16.8	14.6	12.9	11.6	10.5	9.6	8.9	8.3	7.7	7.2	6.8
354	4.8	13.1	11.8	10.7	9.8	9	8.4	7.8	7.3	6.9	6.5	6.2
355	4.6	6.7	6.4	6	5.8	5.5	5.2	5	4.8	4.6	4.4	4.3
356	4.3	4.2	4	3.9	3.8	3.6	3.5	3.4	3.3	3.2	3.1	3.1
357	3.9	3.8	3.6	3.5	3.4	3.3	3.2	3.1	3	3	2.9	2.8
358	3.4	3.3	3.2	3.1	3	2.9	2.8	2.8	2.7	2.6	2.6	2.5
359	2.9	2.8	2.7	2.6	2.6	2.5	2.4	2.4	2.3	2.3	2.2	2.2
360	2.8	2.7	2.6	2.6	2.5	2.4	2.4	2.3	2.3	2.2	2.2	2.1
361	2.6	2.5	2.5	2.4	2.3	2.3	2.2	2.2	2.1	2.1	2	2
362	2.5	2.5	2.4	2.3	2.3	2.2	2.2	2.1	2.1	2	2	1.9
363	2.4	2.3	2.3	2.2	2.2	2.1	2.1	2	2	1.9	1.9	1.9
364	2.6	2.5	2.5	2.4	2.3	2.3	2.2	2.2	2.1	2	2	2
365	8.1	7.3	6.7	6.2	5.8	5.4	5	4.7	4.5	4.2	4	3.8
366	9	8	7.2	6.6	6.1	5.6	5.2	4.9	4.6	4.4	4.1	3.9
367	10.6	9.3	8.3	7.5	6.8	6.3	5.8	5.4	5.1	4.7	4.5	4.2
368	14.3	13.1	11.3	9.9	8.9	8	7.3	6.8	6.3	5.8	5.5	5.1
369	13.9	12.8	11.2	10	9	8.2	7.5	7	6.5	6.1	5.7	5.4
370	13.5	12.8	11.3	10.1	9.2	8.4	7.8	7.2	6.7	6.3	5.9	5.6
371	20.2	20.7	17.2	14.7	12.9	11.5	10.4	9.4	8.7	8	7.5	7
372	24.1	28.3	22.3	18.5	15.8	13.8	12.3	11.1	10.1	9.3	8.6	8
373	4.5	22.6	18.4	15.6	13.5	11.9	10.7	9.7	8.9	8.2	8	7.4
374	4.4	18.2	15.4	13.4	11.9	10.7	9.7	8.9	8.2	7.6	7.3	6.9
375	4.6	19.4	16.3	14.1	12.5	11.1	10.1	9.2	8.5	7.9	7.6	7.1
376	4.7	17.7	15.1	13.3	11.8	10.7	9.7	8.9	8.2	7.7	7.4	6.9
377	4.7	14.8	13	11.6	10.5	9.6	8.8	8.2	7.6	7.1	6.7	6.3
378	4.7	11.7	10.6	9.7	8.9	8.3	7.7	7.2	6.8	6.4	6.1	5.8
379	4.5	6.7	6.3	6	5.7	5.4	5.2	4.9	4.7	4.5	4.4	4.2
380	4.3	4.3	4.1	4	3.8	3.7	3.6	3.5	3.4	3.3	3.2	3.1
381	4	3.8	3.7	3.6	3.5	3.4	3.3	3.2	3.1	3	2.9	2.8
382	3.7	3.6	3.4	3.3	3.2	3.1	3.1	3	2.9	2.8	2.7	2.7
383	3.5	3.4	3.3	3.2	3.1	3	2.9	2.8	2.7	2.7	2.6	2.5
384	3	2.9	2.8	2.8	2.7	2.6	2.6	2.5	2.4	2.4	2.3	2.3
385	2.7	2.6	2.6	2.5	2.4	2.4	2.3	2.3	2.2	2.2	2.1	2.1
386	2.6	2.5	2.5	2.4	2.3	2.3	2.2	2.2	2.1	2.1	2	2
387	2.5	2.4	2.4	2.3	2.2	2.2	2.1	2.1	2	2	2	1.9
388	3	2.9	2.8	2.7	2.7	2.6	2.5	2.4	2.4	2.3	2.3	2.2
389	5.1	4.8	4.5	4.3	4.1	3.9	3.8	3.6	3.5	3.3	3.2	3.1
390	7.5	6.9	6.3	5.9	5.5	5.2	4.9	4.6	4.3	4.1	3.9	3.8
391	7.8	7.2	6.6	6.1	5.7	5.3	5	4.7	4.5	4.3	4.1	3.9
392	9.6	8.6	7.9	7.3	6.7	6.3	5.9	5.5	5.2	4.9	4.7	4.4
393	11.4	10.2	9.2	8.4	7.7	7.2	6.7	6.2	5.9	5.5	5.2	5
394	14.5	13.6	12	10.7	9.7	8.9	8.2	7.6	7.1	6.6	6.2	5.9
395	16.4	15.7	13.7	12.2	10.9	9.9	9.1	8.4	7.8	7.3	6.9	6.5
396	21.1	21	17.7	15.3	13.5	12.1	10.9	10	9.2	8.5	8	7.5
397	4.3	18.8	15.7	13.6	12	10.7	9.7	8.8	8.1	7.5	7.4	6.9
398	4.3	16.9	14.5	12.6	11.3	10.1	9.2	8.5	7.8	7.3	7	6.5
399	4.3	13.6	12	10.7	9.7	8.9	8.2	7.6	7.1	6.7	6.3	5.9
400	4.4	12.5	11.2	10.1	9.2	8.5	7.9	7.3	6.9	6.5	6.1	5.8
401	4.4	11	10	9.1	8.4	7.8	7.3	6.8	6.4	6.1	5.7	5.5
402	4.5	10.1	9.3	8.5	7.9	7.4	6.9	6.5	6.2	5.8	5.5	5.3
403	4.4	6.4	6.1	5.7	5.5	5.2	5	4.8	4.6	4.4	4.2	4.1
404	4.3	4.2	4.1	3.9	3.8	3.7	3.6	3.4	3.3	3.2	3.1	3.1
405	4.1	4.1	3.9	3.8	3.7	3.5	3.4	3.3	3.2	3.1	3	3
406	3.8	3.7	3.6	3.5	3.4	3.3	3.2	3.1	3	2.9	2.8	2.8
407	3.8	3.6	3.5	3.4	3.3	3.2	3.1	3	2.9	2.8	2.8	2.7
408	3.5	3.4	3.3	3.2	3.1	3	2.9	2.8	2.7	2.7	2.6	2.5
409	3.5	3.4	3.3	3.2	3.1	3	2.9	2.8	2.7	2.7	2.6	2.5
410	5.3	5	4.8	4.6	4.3	4.2	4	3.8	3.7	3.6	3.4	3.3
411	4.1	3.9	3.8	3.6	3.5	3.4	3.3	3.1	3	3	2.9	2.8
412	5.8	5.5	5.2	4.9	4.6	4.4	4.2	4	3.9	3.7	3.6	3.5
413	5	4.8	4.5	4.3	4.1	4	3.8	3.6	3.5	3.4	3.3	3.1
414	3.8	3.6	3.5	3.3	3.2	3.1	3	2.9	2.8	2.7	2.7	2.6
415	7.4	6.9	6.4	6	5.6	5.3	5	4.7	4.5	4.3	4.1	3.9
416	9.9	9	8.2	7.6	7	6.5	6.1	5.8	5.4	5.2	4.9	4.7
417	12.1	10.8	9.7	8.9	8.2	7.6	7.1	6.6	6.2	5.9	5.5	5.3
418	13.7	12.7	11.3	10.2	9.4	8.6	8	7.4	7	6.5	6.2	5.8
419	15.3	14.3	12.7	11.4	10.4	9.5	8.8	8.1	7.6	7.1	6.7	6.3
420	18.4	18	15.6	13.7	12.3	11.2	10.2	9.4	8.7	8.1	7.6	7.2
421	4.1	11.8	10.6	9.5	8.7	8	7.4	6.9	6.4	6	5.8	5.5
422	4.2	15.9	13.7	12	10.7	9.7	8.8	8.1	7.5	7	6.8	6.4
423	4.2	12.7	11.3	10.2	9.2	8.5	7.8	7.3	6.8	6.4	6.2	5.8
424	4.3	11.1	10	9.2	8.4	7.8	7.2	6.8	6.3	6	5.7	5.4
425	4.3	6.7	6.3	6	5.6	5.4	5.1	4.9	4.7	4.5	4.3	4.1
426	4.3	4.2	4.1	3.9	3.8	3.7	3.6	3.4	3.3	3.2	3.1	3.1
427	4.2	4.2	4	3.9	3.7	3.6	3.5	3.4	3.3	3.2	3.1	3
428	4.2	4	3.9	3.7	3.6	3.5	3.4	3.3	3.2	3.1	3	2.9
429	4.1	4	3.8	3.7	3.6	3.5	3.4	3.3	3.2	3.1	3	2.9
430	4	3.9	3.8	3.6	3.5	3.4	3.3	3.2	3.1	3	2.9	2.8
431	3.8	3.7	3.5	3.4	3.3	3.2	3.1	3	2.9	2.9	2.8	2.7
432	5.2	4.9	4.7	4.5	4.3	4.1	4	3.8	3.7	3.6	3.4	3.3
433	4.3	4.1	3.9	3.8	3.7	3.5	3.4	3.3	3.2	3.1	3	2.9
434	6.9	6.4	6	5.7	5.4	5.1	4.9	4.6	4.4	4.2	4.1	3.9
435	7.6	7	6.6	6.2	5.8	5.5	5.2	4.9	4.7	4.5	4.3	4.1
436	7.5	7	6.5	6.1	5.7	5.4	5.1	4.9	4.7	4.4	4.2	4.1
437	8.1	7.5	6.9	6.5	6.1	5.7	5.4	5.1	4.8	4.6	4.4	4.2
438	5.8	5.5	5.2	4.9	4.7	4.5	4.3	4.1	3.9	3.8	3.6	3.5
439	2.8	2.7	2.6	2.6	2.5	2.5	2.4	2.3	2.3	2.2	2.2	2.1
440	8.4	7.8	7.2	6.8	6.3	6	5.6	5.4	5.1	4.9	4.6	4.4
441	7.6	7.1	6.6	6.3	5.9	5.6	5.3	5.1	4.9	4.6	4.5	4.3
442	9.6	8.9	8.2	7.7	7.2	6.7	6.4	6	5.7	5.5	5.2	5
443	12.9	11.9	10.8	9.9	9.1	8.5	7.9	7.4	7	6.6	6.2	5.9
444	21.4	20.4	17.4	15.2	13.5	12.1	11	10.1	9.4	8.7	8.1	7.6
445	4	7.7	7.1	6.6	6.2	5.8	5.5	5.2	4.9	4.7	4.5	4.3
446	4.1	9.7	8.8	8.1	7.5	6.9	6.5	6.1	5.7	5.4	5.1	4.9
447	4.1	7.2	6.7	6.3	5.9	5.6	5.3	5	4.8	4.5	4.4	4.2
448	4.1	10.2	9.2	8.5	7.8	7.2	6.7	6.3	5.9	5.6	5.3	5.1
449	4.2	5.5	5.2	5	4.8	4.5	4.4	4.2	4	3.9	3.7	3.6
450	4.2	4.3	4.1	4	3.8	3.7	3.6	3.4	3.3	3.2	3.1	3
451	4.2	4.1	4	3.8	3.7	3.6	3.5	3.4	3.3	3.2	3.1	3
452	4.1	4	3.8	3.7	3.6	3.5	3.4	3.3	3.2	3.1	3	2.9
453	4.1	3.9	3.8	3.7	3.5	3.4	3.3	3.2	3.1	3	2.9	2.9
454	4.1	3.9	3.8	3.7	3.5	3.4	3.3	3.2	3.1	3	2.9	2.9
455	4	3.9	3.7	3.6	3.5	3.4	3.3	3.2	3.1	3	2.9	2.8
456	3.7	3.6	3.4	3.3	3.2	3.1	3	3	2.9	2.8	2.7	2.7
457	3.5	3.4	3.3	3.2	3.1	3	2.9	2.8	2.8	2.7	2.6	2.6
458	3.8	3.7	3.5	3.4	3.3	3.2	3.1	3	2.9	2.9	2.8	2.7
459	8.2	7.6	7.1	6.6	6.2	5.9	5.5	5.3	5	4.8	4.6	4.4
460	9.7	8.9	8.2	7.6	7	6.6	6.2	5.8	5.5	5.2	5	4.7
461	9.1	8.3	7.7	7.1	6.7	6.3	5.9	5.6	5.3	5	4.8	4.6
462	8.6	7.9	7.3	6.8	6.4	6	5.7	5.4	5.1	4.9	4.7	4.5
463	5	4.8	4.6	4.4	4.2	4	3.9	3.8	3.6	3.5	3.4	3.3
464	4.9	4.7	4.5	4.4	4.2	4	3.9	3.8	3.6	3.5	3.4	3.3
465	4.2	4	3.9	3.7	3.6	3.5	3.4	3.3	3.2	3.1	3	3
466	12.8	11.5	10.5	9.6	8.9	8.2	7.7	7.2	6.8	6.4	6.1	5.8
467	14.2	13.1	11.8	10.7	9.9	9.1	8.5	7.9	7.4	7	6.6	6.3
468	20.4	19.5	16.8	14.8	13.2	11.9	10.9	10	9.3	8.6	8.1	7.6
469	4.1	4	3.9	3.7	3.6	3.5	3.4	3.3	3.2	3.1	3	2.9
470	4.2	4.2	4	3.9	3.7	3.6	3.5	3.4	3.3	3.2	3.1	3
471	4.6	4.6	4.4	4.2	4	3.9	3.8	3.6	3.5	3.4	3.3	3.2
472	7.5	7.4	6.9	6.4	6.1	5.7	5.4	5.2	4.9	4.7	4.5	4.3
473	4.4	4.2	4	3.9	3.7	3.6	3.5	3.4	3.3	3.2	3.1	3
474	4	3.9	3.7	3.6	3.5	3.4	3.3	3.2	3.1	3	2.9	2.8
475	7.1	6.6	6.2	5.9	5.6	5.3	5	4.8	4.6	4.4	4.2	4.1
476	8.2	7.6	7.1	6.6	6.2	5.9	5.6	5.3	5.1	4.8	4.6	4.4
477	8.9	8.2	7.6	7.1	6.6	6.2	5.9	5.6	5.3	5.1	4.8	4.6
478	10.4	9.5	8.7	8	7.5	7	6.5	6.2	5.8	5.5	5.3	5
479	10	9.2	8.4	7.8	7.3	6.8	6.4	6	5.7	5.4	5.2	4.9
480	9.8	9	8.3	7.7	7.2	6.7	6.3	6	5.7	5.4	5.1	4.9
481	12.9	11.5	10.4	9.5	8.7	8.1	7.5	7	6.6	6.2	5.9	5.6
482	11.2	10.2	9.3	8.6	8	7.5	7	6.6	6.3	5.9	5.6	5.4
483	6.8	6.4	6.1	5.8	5.5	5.3	5.1	4.9	4.7	4.5	4.3	4.2
484	14.9	13.2	11.9	10.8	9.9	9.2	8.5	8	7.5	7	6.7	6.3
485	15.8	14.5	12.9	11.7	10.7	9.9	9.1	8.5	8	7.5	7.1	6.7
486	18.9	17.7	15.5	13.8	12.5	11.4	10.4	9.7	9	8.4	7.9	7.4
487	4	3.8	3.7	3.6	3.4	3.3	3.2	3.1	3	2.9	2.8	2.8
488	4	4	3.8	3.7	3.6	3.4	3.3	3.2	3.1	3	2.9	2.9
489	6.3	6.2	5.8	5.5	5.2	5	4.7	4.5	4.3	4.2	4	3.8
490	7.3	7.1	6.6	6.2	5.9	5.6	5.3	5	4.8	4.6	4.4	4.2
491	6.6	6.2	5.9	5.6	5.3	5	4.8	4.6	4.4	4.2	4	3.9
492	8.5	8	7.5	7	6.5	6.2	5.8	5.5	5.2	5	4.8	4.6
493	10.3	9.8	8.9	8.2	7.7	7.1	6.7	6.3	5.9	5.6	5.4	5.1
494	12.6	12	10.7	9.8	8.9	8.3	7.7	7.2	6.7	6.3	6	5.7
495	12.4	11.4	10.3	9.4	8.7	8	7.5	7	6.6	6.2	5.9	5.6
496	13	11.7	10.6	9.7	8.9	8.2	7.6	7.2	6.7	6.3	6	5.7
497	13.8	12.3	11.1	10.1	9.2	8.5	7.9	7.4	6.9	6.5	6.2	5.9
498	13.6	12.1	10.9	10	9.2	8.5	7.9	7.4	6.9	6.5	6.2	5.9
499	16.1	14.8	13.1	11.7	10.6	9.7	9	8.3	7.8	7.3	6.9	6.5
500	13.7	12.5	11.3	10.3	9.5	8.8	8.2	7.6	7.2	6.8	6.4	6.1
501	13.6	12.2	11.1	10.1	9.4	8.7	8.1	7.6	7.2	6.8	6.4	6.1
502	17.8	16.4	14.4	12.9	11.7	10.7	9.8	9.1	8.5	8	7.5	7.1
503	18.1	16.8	14.8	13.2	12	11	10.1	9.4	8.7	8.2	7.7	7.3
504	18.5	17.2	15.2	13.6	12.3	11.3	10.4	9.6	9	8.4	7.9	7.5
505	3.8	3.7	3.5	3.4	3.3	3.2	3.1	3	2.9	2.8	2.7	2.7
506	3.8	3.7	3.6	3.4	3.3	3.2	3.1	3	2.9	2.8	2.8	2.7
507	4	3.9	3.7	3.6	3.5	3.3	3.2	3.1	3	3	2.9	2.8
508	4.2	4	3.9	3.7	3.6	3.5	3.4	3.3	3.2	3.1	3	2.9
509	5.9	5.6	5.3	5	4.8	4.6	4.4	4.2	4.1	3.9	3.8	3.6
510	9.7	9.2	8.5	7.9	7.3	6.8	6.4	6.1	5.7	5.4	5.2	4.9
511	10	9.4	8.6	8	7.4	7	6.5	6.2	5.8	5.5	5.3	5
512	12.5	11.8	10.7	9.7	8.9	8.3	7.7	7.2	6.7	6.4	6	5.7
513	16.3	15.6	13.6	12.1	10.9	10	9.1	8.5	7.9	7.3	6.9	6.5
514	15.9	15	13.2	11.9	10.7	9.8	9	8.4	7.8	7.3	6.9	6.5
515	14.8	13.7	12.3	11.1	10.1	9.3	8.6	8	7.5	7.1	6.7	6.3
516	14.1	12.9	11.6	10.6	9.7	9	8.4	7.8	7.3	6.9	6.5	6.2
517	14.7	13.4	12.1	11	10.1	9.3	8.6	8.1	7.6	7.1	6.7	6.4
518	16.5	15.6	13.8	12.4	11.3	10.3	9.5	8.9	8.3	7.8	7.3	6.9
519	20.4	19.4	16.8	14.8	13.2	11.9	10.9	10	9.3	8.7	8.1	7.6
520	13.3	12	11	10.1	9.4	8.8	8.2	7.7	7.3	6.9	6.6	6.2
521	18.8	17.7	15.6	13.9	12.6	11.5	10.5	9.8	9.1	8.5	8	7.5
522	15.6	14.4	13	11.8	10.9	10.1	9.4	8.8	8.2	7.8	7.3	7
523	3.6	3.5	3.4	3.2	3.1	3	2.9	2.8	2.8	2.7	2.6	2.5
524	3.7	3.6	3.5	3.3	3.2	3.1	3	2.9	2.8	2.8	2.7	2.6
525	3.8	3.7	3.6	3.4	3.3	3.2	3.1	3	2.9	2.9	2.8	2.7
526	4	3.8	3.7	3.6	3.5	3.3	3.2	3.1	3	3	2.9	2.8
527	6.2	5.8	5.5	5.3	5	4.8	4.6	4.4	4.2	4	3.9	3.8
528	10.1	9.6	8.8	8.2	7.6	7.1	6.6	6.3	5.9	5.6	5.3	5.1
529	12.3	11.5	10.4	9.5	8.8	8.1	7.5	7.1	6.6	6.3	5.9	5.6
530	13.1	12.1	10.9	10	9.1	8.5	7.9	7.4	6.9	6.5	6.2	5.9
531	15.6	14.8	13.1	11.7	10.6	9.7	9	8.3	7.8	7.3	6.9	6.5
532	16.5	15.9	14	12.5	11.3	10.3	9.5	8.8	8.2	7.7	7.2	6.8
533	17.5	16.8	14.7	13.1	11.8	10.8	9.9	9.2	8.5	8	7.5	7.1
534	17.6	16.6	14.6	13.1	11.8	10.8	9.9	9.2	8.6	8	7.5	7.1
535	18.4	17.4	15.3	13.6	12.3	11.2	10.3	9.5	8.9	8.3	7.8	7.3
536	25.5	29.2	23.5	19.7	17.1	15	13.4	12.2	11.1	10.2	9.5	8.8
537	27.5	32.5	25.6	21.2	18.2	15.9	14.2	12.8	11.6	10.7	9.9	9.2
538	11.1	10.2	9.5	8.9	8.3	7.9	7.4	7	6.7	6.4	6.1	5.8
539	16.2	15.2	13.6	12.4	11.3	10.5	9.7	9.1	8.5	8	7.6	7.2
540	14.9	14	12.7	11.6	10.7	9.9	9.3	8.7	8.2	7.7	7.3	7
541	3.4	3.3	3.2	3.1	3	2.9	2.8	2.7	2.6	2.5	2.5	2.4
542	3.6	3.4	3.3	3.2	3.1	3	2.9	2.8	2.7	2.7	2.6	2.5
543	3.8	3.6	3.5	3.4	3.3	3.2	3.1	3	2.9	2.8	2.7	2.6
544	3.9	3.7	3.6	3.5	3.4	3.3	3.2	3.1	3	2.9	2.8	2.7
545	6.6	6.2	5.9	5.6	5.3	5	4.8	4.6	4.4	4.2	4.1	3.9
546	12	11.3	10.2	9.3	8.6	7.9	7.4	6.9	6.5	6.1	5.8	5.5
547	11.2	10.6	9.6	8.9	8.2	7.7	7.2	6.7	6.4	6	5.7	5.4
548	12.1	11.3	10.3	9.4	8.7	8.1	7.6	7.1	6.7	6.3	6	5.7
549	14.5	13.7	12.3	11.1	10.2	9.4	8.7	8.1	7.6	7.1	6.7	6.4
550	18.3	17.8	15.5	13.7	12.3	11.2	10.3	9.5	8.8	8.2	7.7	7.3
551	19.5	18.9	16.4	14.5	13	11.8	10.8	9.9	9.2	8.6	8.1	7.6
552	19.7	19.1	16.6	14.7	13.2	12	11	10.1	9.4	8.8	8.2	7.7
553	17.5	17	15	13.5	12.2	11.2	10.3	9.6	9	8.4	7.9	7.5
554	23.3	24.8	20.8	17.9	15.8	14.1	12.8	11.7	10.7	9.9	9.3	8.7
555	25.4	29.5	24	20.2	17.5	15.5	13.9	12.6	11.5	10.6	9.9	9.2
556	21.5	21.2	18.3	16.1	14.4	13	11.9	11	10.1	9.5	8.8	8.3
557	13.3	12.4	11.4	10.5	9.8	9.1	8.6	8.1	7.7	7.3	6.9	6.6
558	16.8	16	14.3	13	11.9	11	10.2	9.5	8.9	8.4	7.9	7.5
559	3.3	3.2	3	2.9	2.8	2.8	2.7	2.6	2.5	2.4	2.4	2.3
560	3.4	3.3	3.1	3	2.9	2.9	2.8	2.7	2.6	2.5	2.5	2.4
561	3.6	3.5	3.3	3.2	3.1	3	2.9	2.8	2.8	2.7	2.6	2.5
562	3.8	3.7	3.5	3.4	3.3	3.2	3.1	3	2.9	2.8	2.8	2.7
563	7.3	6.8	6.4	6	5.7	5.4	5.1	4.9	4.7	4.5	4.3	4.1
564	12.7	11.8	10.6	9.7	8.9	8.2	7.6	7.1	6.7	6.3	6	5.7
565	11.8	10.9	10	9.2	8.5	7.9	7.4	6.9	6.5	6.2	5.9	5.6
566	12.8	11.8	10.8	9.9	9.1	8.5	7.9	7.4	7	6.6	6.2	5.9
567	13.5	12.5	11.3	10.4	9.6	8.9	8.3	7.8	7.3	6.9	6.5	6.2
568	16.4	15.7	14	12.6	11.4	10.5	9.7	9	8.4	7.9	7.4	7
569	18.2	17.5	15.4	13.8	12.5	11.4	10.5	9.7	9.1	8.5	8	7.5
570	18.6	17.9	15.8	14.1	12.8	11.7	10.8	10	9.3	8.7	8.2	7.8
571	20.1	19.4	17	15.1	13.6	12.4	11.4	10.5	9.8	9.2	8.6	8.1
572	25.6	28.6	23.6	20.1	17.5	15.5	14	12.7	11.6	10.7	10	9.3
573	30.7	39.2	30	24.5	20.7	18	15.9	14.3	13	11.9	11.1	10.3
574	27	34.1	27.1	22.5	19.3	17	15.1	13.7	12.4	11.4	10.6	9.9
575	16.4	16	14.4	13	11.9	11	10.2	9.6	9	8.4	8	7.5
576	17.7	17.4	15.5	14	12.7	11.7	10.8	10	9.4	8.8	8.3	7.9
577	3.2	3.1	3	2.9	2.8	2.7	2.6	2.6	2.5	2.4	2.3	2.3
578	3.4	3.3	3.2	3	2.9	2.9	2.8	2.7	2.6	2.5	2.5	2.4
579	3.5	3.4	3.2	3.1	3	2.9	2.9	2.8	2.7	2.6	2.6	2.5
580	3.7	3.5	3.4	3.3	3.2	3.1	3	2.9	2.8	2.8	2.7	2.6
581	7.3	6.9	6.4	6.1	5.7	5.4	5.2	4.9	4.7	4.5	4.3	4.2
582	13.2	12.1	10.8	9.9	9	8.3	7.8	7.2	6.8	6.4	6	5.7
583	15.5	14.5	12.8	11.5	10.5	9.6	8.8	8.2	7.7	7.2	6.8	6.4
584	15.2	14.1	12.6	11.4	10.4	9.6	8.8	8.2	7.7	7.2	6.8	6.5
585	15.7	14.5	13	11.7	10.7	9.9	9.1	8.5	8	7.5	7.1	6.7
586	16.1	15	13.4	12.2	11.1	10.2	9.5	8.8	8.3	7.8	7.4	7
587	16.7	15.8	14.1	12.8	11.7	10.7	9.9	9.3	8.7	8.1	7.7	7.3
588	17	16.1	14.4	13	11.9	11	10.2	9.5	8.9	8.4	7.9	7.5
589	20.6	19.9	17.4	15.5	14	12.7	11.7	10.8	10	9.4	8.8	8.3
590	26.4	31	25.2	21.3	18.4	16.3	14.6	13.2	12.1	11.2	10.4	9.7
591	31.2	41.6	31.5	25.5	21.5	18.6	16.4	14.7	13.3	12.2	11.3	10.5
592	28.3	36.7	28.7	23.7	20.2	17.7	15.7	14.1	12.9	11.8	10.9	10.1
593	20.7	22.1	19.1	16.8	15	13.6	12.4	11.4	10.6	9.9	9.2	8.7
594	19.4	19.1	16.8	15	13.6	12.4	11.4	10.6	9.9	9.3	8.7	8.2
595	3.2	3.1	2.9	2.8	2.8	2.7	2.6	2.5	2.4	2.4	2.3	2.2
596	3.3	3.2	3.1	3	2.9	2.8	2.7	2.6	2.6	2.5	2.4	2.4
597	3.3	3.2	3.1	3	2.9	2.8	2.8	2.7	2.6	2.5	2.5	2.4
598	3.7	3.5	3.4	3.3	3.2	3.1	3	2.9	2.8	2.8	2.7	2.6
599	7.1	6.6	6.3	5.9	5.6	5.3	5	4.8	4.6	4.4	4.2	4.1
600	11.5	10.4	9.5	8.7	8	7.5	7	6.6	6.2	5.9	5.6	5.3
601	16	14.6	12.9	11.6	10.5	9.6	8.9	8.2	7.7	7.2	6.8	6.4
602	18.3	17.2	14.9	13.2	11.9	10.8	9.9	9.1	8.5	7.9	7.4	7
603	17	15.9	14.1	12.6	11.4	10.5	9.6	8.9	8.3	7.8	7.4	6.9
604	16.1	15.1	13.5	12.2	11.1	10.2	9.5	8.8	8.3	7.8	7.3	6.9
605	16.7	15.5	13.9	12.6	11.5	10.6	9.8	9.1	8.6	8	7.6	7.2
606	18.7	17.7	15.6	14	12.7	11.6	10.7	10	9.3	8.7	8.2	7.8
607	20.4	19.8	17.3	15.4	13.9	12.6	11.6	10.7	10	9.3	8.7	8.2
608	24	23.9	20.3	17.7	15.7	14.1	12.8	11.8	10.9	10.1	9.4	8.8
609	28.4	36.4	28.5	23.5	20	17.5	15.5	14	12.7	11.7	10.8	10
610	28.5	36.9	28.8	23.7	20.2	17.6	15.7	14.1	12.8	11.8	10.9	10.1
611	26.3	32.3	26	21.9	18.9	16.6	14.9	13.5	12.3	11.3	10.5	9.8
612	22.8	23.4	20	17.5	15.6	14	12.8	11.7	10.8	10.1	9.4	8.9
613	3.2	3	2.9	2.8	2.7	2.7	2.6	2.5	2.4	2.4	2.3	2.2
614	3.4	3.2	3.1	3	2.9	2.8	2.7	2.7	2.6	2.5	2.4	2.4
615	3.4	3.2	3.1	3	2.9	2.9	2.8	2.7	2.6	2.5	2.5	2.4
616	3.7	3.6	3.5	3.3	3.2	3.1	3	2.9	2.9	2.8	2.7	2.6
617	7.8	7.2	6.7	6.3	6	5.6	5.3	5.1	4.8	4.6	4.4	4.3
618	13.6	12	10.8	9.8	9	8.3	7.7	7.2	6.7	6.3	6	5.7
619	15	13.2	11.8	10.7	9.7	9	8.3	7.7	7.2	6.8	6.4	6.1
620	16.7	15.1	13.3	12	10.8	9.9	9.1	8.5	7.9	7.4	7	6.6
621	18.6	17.5	15.2	13.5	12.2	11.1	10.1	9.4	8.7	8.1	7.6	7.2
622	20	19.1	16.5	14.6	13.1	11.8	10.8	10	9.3	8.6	8.1	7.6
623	16.6	15.5	13.8	12.5	11.4	10.5	9.7	9.1	8.5	8	7.5	7.1
624	18.7	17.5	15.5	13.9	12.6	11.6	10.7	9.9	9.2	8.7	8.1	7.7
625	22.1	21.5	18.6	16.4	14.6	13.2	12.1	11.1	10.3	9.6	9	8.5
626	24.1	23.9	20.3	17.7	15.7	14.1	12.8	11.7	10.8	10	9.4	8.8
627	25.8	27.4	22.7	19.5	17.1	15.2	13.7	12.5	11.5	10.6	9.9	9.2
628	28.2	36.9	28.7	23.7	20.2	17.6	15.6	14	12.8	11.7	10.8	10.1
629	26.3	35.3	27.8	23	19.7	17.3	15.4	13.9	12.6	11.6	10.7	10
630	25.2	30.1	24.6	20.8	18.1	16	14.4	13.1	12	11	10.2	9.6
631	3.2	3.1	3	2.9	2.8	2.7	2.6	2.5	2.5	2.4	2.3	2.3
632	3.2	3.1	3	2.9	2.8	2.7	2.7	2.6	2.5	2.4	2.4	2.3
633	5	4.8	4.6	4.3	4.1	4	3.8	3.7	3.5	3.4	3.3	3.2
634	3.8	3.7	3.5	3.4	3.3	3.2	3.1	3	2.9	2.8	2.7	2.7
635	7.8	7.3	6.8	6.4	6	5.7	5.4	5.1	4.9	4.6	4.4	4.3
636	14.4	12.7	11.3	10.2	9.3	8.6	7.9	7.4	6.9	6.5	6.1	5.8
637	15	13.2	11.8	10.6	9.7	8.9	8.3	7.7	7.2	6.8	6.4	6
638	15.9	14.1	12.5	11.3	10.3	9.5	8.7	8.1	7.6	7.1	6.7	6.4
639	18	16.7	14.6	13	11.7	10.7	9.8	9.1	8.5	7.9	7.4	7
640	21.3	20.4	17.5	15.3	13.6	12.3	11.2	10.3	9.5	8.8	8.3	7.8
641	17.5	16.6	14.7	13.2	12	11	10.1	9.4	8.8	8.2	7.8	7.3
642	17.2	16.1	14.4	13	11.9	10.9	10.1	9.4	8.8	8.3	7.8	7.4
643	20.7	20.2	17.6	15.6	14	12.7	11.6	10.7	10	9.3	8.7	8.2
644	22.7	22.6	19.3	16.9	15.1	13.6	12.4	11.4	10.5	9.8	9.1	8.6
645	23	22.9	19.6	17.1	15.2	13.7	12.5	11.5	10.6	9.9	9.2	8.7
646	25.9	31.3	25.3	21.3	18.4	16.2	14.5	13.2	12	11.1	10.3	9.6
647	31.6	47	34.2	27.1	22.5	19.3	17	15.1	13.6	12.4	11.5	10.6
648	28.8	40.3	30.7	24.9	21.1	18.3	16.1	14.5	13.1	12	11.1	10.3
649	4.6	4.3	4.1	3.9	3.7	3.6	3.4	3.3	3.2	3	2.9	2.8
650	7.9	7.3	6.7	6.2	5.8	5.4	5.1	4.8	4.6	4.3	4.1	4
651	8.7	8	7.3	6.8	6.3	5.9	5.5	5.2	5	4.7	4.5	4.3
652	9.9	9	8.2	7.6	7	6.5	6.1	5.8	5.4	5.1	4.9	4.7
653	8.5	7.9	7.3	6.8	6.4	6	5.7	5.4	5.1	4.9	4.6	4.4
654	13.3	11.8	10.6	9.6	8.8	8.1	7.6	7.1	6.6	6.2	5.9	5.6
655	15.6	13.6	12.1	10.9	9.9	9.1	8.4	7.8	7.3	6.9	6.5	6.1
656	16.8	14.9	13.2	11.8	10.7	9.8	9	8.4	7.8	7.3	6.9	6.5
657	17.3	15.7	13.8	12.4	11.2	10.3	9.5	8.8	8.2	7.7	7.2	6.8
658	22.2	21	17.9	15.6	13.9	12.5	11.3	10.4	9.6	8.9	8.3	7.8
659	20.6	19.6	17	15	13.4	12.1	11.1	10.2	9.5	8.9	8.3	7.8
660	17.1	16	14.3	12.9	11.8	10.8	10	9.3	8.7	8.2	7.8	7.3
661	18.7	18	15.9	14.2	12.9	11.8	10.8	10.1	9.4	8.8	8.3	7.8
662	22.4	22.2	19	16.7	14.8	13.4	12.2	11.2	10.4	9.7	9	8.5
663	24.1	24	20.3	17.7	15.6	14	12.7	11.7	10.8	10	9.3	8.7
664	25.1	29.9	24.3	20.6	17.9	15.8	14.2	12.9	11.8	10.9	10.1	9.4
665	32.2	51.1	36	28.2	23.2	19.8	17.3	15.4	13.8	12.6	11.8	10.9
666	30.4	48.6	34.9	27.5	22.8	19.5	17.1	15.2	13.7	12.5	11.5	10.6
667	10.9	9.5	8.5	7.7	7	6.5	6	5.6	5.2	4.9	4.6	4.4
668	13.9	11.9	10.4	9.3	8.3	7.6	7	6.4	6	5.6	5.3	5
669	16.2	13.7	11.8	10.4	9.3	8.4	7.7	7.1	6.6	6.1	5.8	5.4
670	14.3	12.4	10.9	9.8	8.9	8.1	7.5	6.9	6.5	6.1	5.7	5.4
671	12.5	11.1	10	9.1	8.3	7.7	7.1	6.7	6.3	5.9	5.6	5.3
672	14.1	12.4	11.1	10	9.1	8.4	7.8	7.2	6.8	6.4	6	5.7
673	14.7	12.9	11.6	10.4	9.5	8.8	8.1	7.6	7.1	6.7	6.3	5.9
674	14.1	12.5	11.3	10.3	9.4	8.7	8.1	7.6	7.1	6.7	6.3	6
675	16.6	14.6	13	11.7	10.6	9.8	9	8.4	7.9	7.4	7	6.6
676	18.5	16.9	14.9	13.3	12	10.9	10	9.3	8.6	8.1	7.6	7.2
677	18.3	17.1	15.1	13.5	12.2	11.1	10.3	9.5	8.9	8.3	7.8	7.4
678	18.3	17	15.1	13.5	12.3	11.2	10.4	9.6	9	8.4	7.9	7.5
679	18.3	17.3	15.3	13.8	12.5	11.5	10.6	9.8	9.2	8.6	8.1	7.6
680	22.5	22.1	18.9	16.6	14.8	13.3	12.1	11.2	10.3	9.6	9	8.4
681	22.5	22.7	19.4	16.9	15.1	13.6	12.3	11.3	10.5	9.7	9.1	8.5
682	25.9	31.7	25.5	21.4	18.4	16.2	14.5	13.1	12	11	10.2	9.5
683	33.3	55.9	38	29.3	23.9	20.3	17.7	15.6	14	12.8	12	11.1
684	28.4	45.6	33.4	26.6	22.1	19	16.7	14.9	13.5	12.3	11.3	10.4
685	17.8	14.4	12.1	10.5	9.2	8.3	7.5	6.8	6.3	5.8	5.4	5.1
686	17.1	14.1	12	10.5	9.3	8.4	7.6	7	6.5	6	5.6	5.3
687	17.1	14.2	12.2	10.7	9.6	8.6	7.9	7.2	6.7	6.2	5.8	5.5
688	16.8	14.1	12.2	10.8	9.7	8.8	8	7.4	6.9	6.4	6	5.6
689	19.1	15.9	13.6	12	10.6	9.6	8.8	8	7.4	6.9	6.5	6.1
690	19.5	16.3	14	12.3	11	9.9	9.1	8.3	7.7	7.2	6.7	6.3
691	21.5	18.5	15.7	13.7	12.1	10.9	9.9	9.1	8.4	7.8	7.3	6.8
692	20.4	17.8	15.3	13.5	12	10.9	9.9	9.1	8.4	7.9	7.4	6.9
693	19.1	16.9	14.7	13.1	11.8	10.7	9.8	9.1	8.4	7.9	7.4	6.9
694	18	16.2	14.3	12.8	11.6	10.6	9.7	9	8.4	7.9	7.4	7
695	19.7	18.2	15.9	14.1	12.7	11.5	10.6	9.8	9.1	8.5	8	7.5
696	19.7	18.3	16	14.3	12.9	11.7	10.8	10	9.3	8.7	8.1	7.7
697	17.6	16.4	14.6	13.2	12	11	10.2	9.5	8.9	8.3	7.9	7.4
698	20.3	19.5	17	15.1	13.6	12.3	11.3	10.4	9.7	9.1	8.5	8
699	22.1	21.7	18.7	16.4	14.6	13.2	12	11.1	10.2	9.5	8.9	8.4
700	26	32.8	26.1	21.8	18.7	16.4	14.6	13.2	12.1	11.1	10.3	9.6
701	38.2	64.1	42.8	31.8	25.5	21.4	18.5	16.2	14.5	13.1	12.6	11.5
702	30.1	50.1	35.5	27.8	23	19.6	17.1	15.2	13.7	12.5	11.4	10.6
703	30.6	51.7	36.3	28.3	23.3	19.9	17.4	15.4	13.9	12.6	11.6	10.7
704	32.8	63.3	42.6	31.8	25.6	21.5	18.6	16.4	14.7	13.3	12.5	11.5
705	35.2	65.5	43.6	32.4	26	21.8	18.8	16.6	14.8	13.4	12.7	11.7
706	31.7	59.9	40	30.5	24.9	21	18.3	16.1	14.5	13.1	12.3	11.4
707	22.4	45.4	33.5	26.8	22.4	19.3	16.9	15.1	13.7	12.5	11.5	10.6
708	18.8	42.4	32	25.8	21.7	18.8	16.6	14.9	13.5	12.3	11.3	10.5
709	21.5	16.6	13.6	11.5	10	8.9	8	7.2	6.6	6.1	5.7	5.3
710	21	16.5	13.7	11.7	10.2	9.1	8.2	7.5	6.9	6.4	5.9	5.5
711	20.9	16.7	13.9	12	10.5	9.4	8.5	7.8	7.1	6.6	6.1	5.8
712	20.9	16.9	14.2	12.3	10.8	9.7	8.8	8	7.4	6.8	6.4	6
713	23.1	18.9	15.7	13.5	11.8	10.5	9.5	8.7	8	7.4	6.9	6.4
714	23.4	19.7	16.4	14.1	12.4	11	10	9.1	8.3	7.7	7.2	6.7
715	24.1	21	17.4	14.9	13.1	11.6	10.5	9.6	8.8	8.1	7.6	7.1
716	23.2	20.1	16.9	14.6	12.9	11.6	10.5	9.6	8.8	8.2	7.6	7.2
717	23.6	21.2	17.8	15.4	13.6	12.2	11	10.1	9.3	8.6	8	7.5
718	23	21.3	18	15.6	13.8	12.4	11.3	10.3	9.5	8.8	8.2	7.7
719	23.5	22.1	18.7	16.3	14.4	12.9	11.7	10.7	9.9	9.2	8.6	8
720	23.8	22.8	19.3	16.8	14.8	13.3	12.1	11.1	10.2	9.5	8.9	8.3
721	20.7	19.7	17.1	15.1	13.6	12.3	11.3	10.4	9.7	9	8.5	8
722	18.3	17.3	15.3	13.7	12.5	11.4	10.5	9.8	9.1	8.5	8	7.6
723	17.3	16.6	14.7	13.3	12.1	11.1	10.3	9.6	8.9	8.4	7.9	7.5
724	25.4	30.5	24.6	20.7	17.9	15.8	14.2	12.8	11.7	10.8	10	9.3
725	46.1	75.5	54.2	37.2	28.7	23.5	20	17.4	15.4	13.8	13.8	12.5
726	36.2	65.5	45.4	33.1	26.3	22	18.9	16.6	14.8	13.3	12.5	11.5
727	30.1	54.3	37.4	28.9	23.7	20.1	17.5	15.5	14	12.7	11.6	10.7
728	32	60.8	40.9	30.9	25	21.1	18.3	16.1	14.4	13.1	12.2	11.3
729	32.2	62.2	42.3	31.7	25.6	21.5	18.6	16.4	14.6	13.3	12.3	11.3
730	32.2	63.7	42.3	31.8	25.6	21.6	18.6	16.4	14.7	13.3	12.4	11.4
731	23.4	50.1	35.8	28.1	23.3	19.9	17.4	15.5	14	12.7	11.7	10.8
732	20.6	47.5	34.6	27.4	22.8	19.6	17.2	15.3	13.8	12.6	11.6	10.7
733	22.5	17.1	13.9	11.7	10.2	9	8.1	7.3	6.7	6.2	5.7	5.3
734	22.7	17.5	14.3	12.1	10.6	9.3	8.4	7.6	7	6.4	6	5.6
735	23.9	19	15.5	13.1	11.3	10	9	8.2	7.5	6.9	6.4	6
736	25.2	20.4	16.5	13.9	12.1	10.6	9.5	8.6	7.9	7.3	6.8	6.3
737	24.6	20.1	16.5	14	12.2	10.8	9.7	8.9	8.1	7.5	7	6.5
738	24.8	21.1	17.3	14.7	12.8	11.4	10.2	9.3	8.5	7.9	7.3	6.8
739	24.9	21.8	17.9	15.3	13.3	11.8	10.6	9.7	8.9	8.2	7.6	7.1
740	26.2	23.4	19.2	16.3	14.1	12.5	11.2	10.2	9.4	8.6	8	7.5
741	27.9	25.8	20.9	17.6	15.2	13.4	12	10.9	9.9	9.2	8.5	7.9
742	26.5	24.8	20.4	17.3	15.1	13.4	12.1	11	10.1	9.3	8.6	8.1
743	25.6	24.7	20.5	17.5	15.3	13.6	12.3	11.2	10.3	9.5	8.8	8.3
744	25.6	25.1	20.9	17.9	15.7	14	12.6	11.5	10.6	9.8	9.1	8.5
745	23.3	22.2	18.9	16.5	14.7	13.2	12	11	10.2	9.5	8.8	8.3
746	20.4	19.3	16.8	14.9	13.4	12.2	11.2	10.3	9.6	8.9	8.4	7.9
747	18.5	17.6	15.5	13.9	12.6	11.5	10.6	9.8	9.2	8.6	8.1	7.6
748	22.5	22.2	19	16.6	14.8	13.3	12.1	11.1	10.3	9.6	8.9	8.4
749	33.6	54.4	37.2	28.6	23.4	19.9	17.3	15.3	13.8	12.5	11.7	10.8
750	36.6	62.9	43.9	32.4	25.8	21.6	18.6	16.3	14.6	13.2	12.4	11.4
751	33.4	60.2	40.9	30.8	24.9	21	18.1	16	14.3	13	12	11
752	32.9	61.9	42.2	31.6	25.4	21.3	18.4	16.2	14.5	13.1	12.3	11.3
753	29.2	57.6	38.9	29.8	24.3	20.6	17.9	15.8	14.2	12.9	11.8	10.9
754	31.3	62.3	41.9	31.5	25.5	21.4	18.5	16.3	14.6	13.2	12.1	11.2
755	21.3	43.4	32.4	26	21.8	18.8	16.6	14.8	13.4	12.3	11.3	10.5
756	15.7	34.8	27.6	22.9	19.7	17.2	15.3	13.8	12.6	11.6	10.7	10
757	22.5	17.1	13.8	11.7	10.1	8.9	8	7.3	6.6	6.1	5.7	5.3
758	21.8	16.9	13.9	11.8	10.3	9.2	8.2	7.5	6.9	6.3	5.9	5.5
759	24.3	18.8	15.3	12.9	11.2	9.9	8.9	8.1	7.4	6.8	6.3	5.9
760	27.3	22.8	18	14.9	12.8	11.2	9.9	9	8.2	7.5	6.9	6.5
761	26.9	22.4	17.9	15	12.9	11.4	10.2	9.2	8.4	7.7	7.2	6.7
762	27.1	23.3	18.7	15.7	13.5	11.9	10.6	9.6	8.8	8.1	7.5	7
763	29	26	20.5	17.1	14.6	12.8	11.4	10.3	9.4	8.6	8	7.4
764	29.8	27.7	21.8	18.1	15.4	13.5	12	10.8	9.9	9.1	8.4	7.8
765	30.5	28.9	22.7	18.8	16.1	14.1	12.5	11.3	10.3	9.4	8.7	8.1
766	29.4	28.1	22.5	18.8	16.2	14.2	12.7	11.5	10.5	9.6	8.9	8.3
767	31.4	31.8	24.9	20.6	17.6	15.3	13.6	12.3	11.2	10.3	9.5	8.8
768	29.6	29.7	23.9	20	17.2	15.2	13.6	12.3	11.2	10.3	9.5	8.9
769	25.8	25.3	21	18.1	15.8	14.1	12.7	11.6	10.7	9.9	9.2	8.6
770	24.4	23.8	20.1	17.4	15.3	13.7	12.4	11.4	10.5	9.7	9.1	8.5
771	25.6	25.4	21.2	18.2	16	14.3	12.9	11.7	10.8	10	9.3	8.7
772	25.8	29.3	23.8	20.1	17.4	15.4	13.8	12.5	11.4	10.6	9.8	9.1
773	28.4	38.9	29.5	24	20.3	17.6	15.5	13.9	12.6	11.5	10.6	9.9
774	32.3	53.2	36.6	28.3	23.2	19.8	17.2	15.3	13.7	12.5	11.4	10.5
775	34.3	62.6	43.9	32.3	25.8	21.6	18.6	16.3	14.6	13.2	12.5	11.4
776	37.5	70.2	49.7	35.3	27.7	22.8	19.5	17.1	15.2	13.7	12.9	11.8
777	27.7	53.9	37.2	28.8	23.7	20.1	17.5	15.5	14	12.7	11.6	10.7
778	26	51.5	36.3	28.3	23.4	19.9	17.4	15.4	13.9	12.6	11.6	10.7
779	15.5	32	25.8	21.6	18.7	16.5	14.7	13.3	12.2	11.2	10.4	9.7
780	14.4	31.7	25.6	21.6	18.6	16.4	14.7	13.3	12.2	11.2	10.4	9.7
781	23.5	17.6	14.2	11.9	10.3	9	8.1	7.3	6.7	6.2	5.7	5.3
782	21.1	16.5	13.6	11.6	10.1	9	8.1	7.4	6.8	6.3	5.8	5.4
783	23.9	18.4	15	12.7	11	9.8	8.8	8	7.3	6.7	6.3	5.8
784	27.3	22.4	17.7	14.7	12.6	11.1	9.8	8.9	8.1	7.4	6.9	6.4
785	28	23.6	18.7	15.5	13.3	11.6	10.4	9.3	8.5	7.8	7.2	6.7
786	27.6	23.5	18.8	15.7	13.5	11.9	10.6	9.6	8.8	8.1	7.5	7
787	29.4	26.4	20.7	17.2	14.7	12.8	11.4	10.3	9.4	8.6	8	7.4
788	30.4	28.4	22.2	18.3	15.6	13.6	12.1	10.9	9.9	9.1	8.4	7.8
789	30.7	29.5	23	19	16.2	14.1	12.6	11.3	10.3	9.4	8.7	8.1
790	30.4	29.9	23.5	19.4	16.6	14.5	12.9	11.7	10.6	9.7	9	8.4
791	31.9	32	25	20.6	17.5	15.3	13.6	12.2	11.1	10.2	9.4	8.8
792	30.7	30.6	24.4	20.3	17.5	15.3	13.7	12.3	11.2	10.3	9.6	8.9
793	29.4	30.4	24.3	20.4	17.5	15.4	13.8	12.5	11.4	10.5	9.7	9
794	29.3	31.4	25	20.9	17.9	15.7	14	12.7	11.6	10.6	9.8	9.2
795	28.1	29.7	24	20.2	17.4	15.4	13.8	12.5	11.4	10.5	9.7	9.1
796	25.9	28.5	23.2	19.7	17.1	15.1	13.6	12.3	11.3	10.4	9.7	9
797	27.6	37	28.5	23.3	19.7	17.2	15.2	13.6	12.4	11.3	10.5	9.7
798	27.3	37.5	28.8	23.5	19.9	17.3	15.3	13.8	12.5	11.4	10.6	9.8
799	26.3	39.3	29.8	24.2	20.5	17.7	15.7	14	12.7	11.6	10.7	10
800	28.3	52.2	36.3	28.2	23.2	19.8	17.2	15.3	13.7	12.5	11.5	10.6
801	30.8	59.3	42	31.4	25.3	21.3	18.4	16.2	14.5	13.1	12	11
802	28.1	54.9	37.8	29.2	23.9	20.3	17.7	15.7	14.1	12.8	11.7	10.8
803	20.9	42.9	32	25.8	21.6	18.7	16.5	14.7	13.3	12.2	11.2	10.4
804	16.4	36.6	28.6	23.6	20.1	17.6	15.6	14.1	12.8	11.7	10.8	10.1
805	22.3	16.9	13.7	11.6	10	8.8	7.9	7.2	6.6	6.1	5.6	5.2
806	20	15.8	13.1	11.3	9.9	8.8	7.9	7.2	6.6	6.1	5.7	5.3
807	23.1	17.9	14.7	12.5	10.8	9.6	8.6	7.8	7.2	6.6	6.2	5.8
808	24.2	18.8	15.4	13.1	11.4	10.1	9.1	8.2	7.6	7	6.5	6.1
809	26.9	22	17.6	14.8	12.7	11.2	10	9	8.3	7.6	7	6.6
810	26.4	22.3	18	15.2	13.1	11.6	10.3	9.4	8.6	7.9	7.3	6.8
811	28.6	25.7	20.3	16.8	14.4	12.6	11.3	10.2	9.2	8.5	7.9	7.3
812	29.5	27.3	21.5	17.8	15.2	13.3	11.8	10.7	9.7	8.9	8.2	7.7
813	29.3	27.7	21.9	18.2	15.6	13.7	12.2	11	10	9.2	8.5	7.9
814	28.9	28.1	22.4	18.7	16	14.1	12.6	11.3	10.3	9.5	8.8	8.2
815	30.2	29.7	23.5	19.6	16.8	14.7	13.1	11.8	10.8	9.9	9.2	8.5
816	31.2	31.1	24.6	20.5	17.5	15.4	13.7	12.3	11.2	10.3	9.6	8.9
817	31.5	35.3	27.2	22.3	18.9	16.4	14.6	13.1	11.9	10.9	10	9.3
818	29.1	31	24.7	20.6	17.7	15.6	13.9	12.6	11.5	10.5	9.8	9.1
819	27.7	27.6	22.6	19.2	16.7	14.8	13.3	12.1	11.1	10.2	9.5	8.8
820	26.8	29.4	23.8	20	17.3	15.3	13.7	12.4	11.4	10.5	9.7	9.1
821	30.7	42.2	31.2	25	20.9	18	15.8	14.1	12.8	11.7	10.7	9.9
822	30.7	46.7	33.5	26.4	21.9	18.8	16.4	14.6	13.2	12	11	10.2
823	27.2	40.6	30.5	24.6	20.7	17.9	15.8	14.1	12.8	11.7	10.8	10
824	25.9	42	31.3	25.2	21.1	18.2	16.1	14.4	13	11.9	10.9	10.1
825	26.7	45.1	33	26.3	21.9	18.8	16.5	14.7	13.3	12.1	11.2	10.3
826	29.1	56.5	39.4	30.1	24.5	20.7	17.9	15.9	14.2	12.9	11.8	10.9
827	30.2	62.5	43.4	32.3	25.9	21.7	18.7	16.5	14.7	13.3	12.2	11.2
828	21.7	49.3	35.3	27.8	23	19.7	17.3	15.4	13.8	12.6	11.6	10.7
829	23.5	17.6	14.2	11.9	10.3	9	8.1	7.3	6.7	6.2	5.7	5.3
830	22.6	17.4	14.2	12	10.4	9.2	8.3	7.5	6.9	6.4	5.9	5.5
831	24.6	19.4	15.6	13.1	11.4	10	9	8.1	7.4	6.8	6.3	5.9
832	24	18.6	15.3	13	11.3	10.1	9	8.2	7.5	7	6.5	6
833	24.5	19.4	16	13.6	11.9	10.5	9.5	8.6	7.9	7.3	6.8	6.3
834	25.2	21	17.1	14.5	12.6	11.2	10	9.1	8.3	7.7	7.2	6.7
835	27.4	24.4	19.5	16.3	14	12.3	11	9.9	9	8.3	7.7	7.2
836	28.3	25.9	20.6	17.2	14.7	12.9	11.5	10.4	9.5	8.7	8.1	7.5
837	27.1	25.1	20.3	17.1	14.8	13	11.6	10.5	9.6	8.9	8.2	7.7
838	28.7	27.5	21.9	18.3	15.8	13.8	12.4	11.2	10.2	9.4	8.7	8.1
839	26.8	25	20.5	17.4	15.2	13.5	12.1	11	10.1	9.3	8.6	8.1
840	27.3	26.3	21.5	18.2	15.9	14	12.6	11.5	10.5	9.7	9	8.4
841	28.7	28.3	22.9	19.3	16.7	14.7	13.2	12	10.9	10.1	9.3	8.7
842	26.1	25.7	21.3	18.2	15.9	14.1	12.7	11.6	10.6	9.8	9.1	8.5
843	24.7	24	20.1	17.4	15.3	13.7	12.4	11.3	10.4	9.6	9	8.4
844	24.6	24.5	20.5	17.7	15.5	13.9	12.5	11.4	10.5	9.7	9.1	8.5
845	28.8	36.4	28	22.9	19.4	16.9	14.9	13.4	12.2	11.1	10.3	9.5
846	29.1	41.1	30.6	24.6	20.6	17.8	15.7	14	12.7	11.6	10.6	9.9
847	31.5	50.5	35.3	27.5	22.6	19.3	16.8	14.9	13.4	12.2	11.2	10.3
848	29.6	48.7	34.5	27.1	22.4	19.1	16.7	14.9	13.4	12.2	11.2	10.3
849	29.5	50.7	35.6	27.8	22.9	19.5	17	15.1	13.6	12.4	11.3	10.5
850	32.6	62.4	44.9	32.9	26.2	21.9	18.8	16.5	14.7	13.3	12.1	11.1
851	33.2	71.9	52.8	36.8	28.6	23.5	20	17.4	15.5	13.9	12.6	11.6
852	26.8	59.7	41.6	31.4	25.3	21.3	18.4	16.3	14.6	13.2	12.1	11.1
853	23.6	17.7	14.3	12.1	10.4	9.2	8.2	7.5	6.8	6.3	5.8	5.4
854	22.6	17.4	14.3	12.1	10.5	9.3	8.4	7.6	7	6.4	6	5.6
855	23.6	18.2	14.9	12.7	11	9.8	8.8	8	7.3	6.7	6.3	5.9
856	22	17.5	14.6	12.5	11	9.8	8.8	8	7.4	6.8	6.4	6
857	24.3	19.8	16.3	13.8	12	10.7	9.6	8.7	8	7.4	6.8	6.4
858	23.6	19.5	16.1	13.8	12.1	10.8	9.7	8.8	8.1	7.5	7	6.5
859	26.6	23.4	18.9	15.8	13.7	12	10.8	9.7	8.9	8.2	7.6	7.1
860	26.7	24.3	19.6	16.4	14.2	12.5	11.2	10.1	9.2	8.5	7.9	7.3
861	26.3	24	19.5	16.5	14.3	12.6	11.3	10.3	9.4	8.7	8.1	7.5
862	26.9	25	20.3	17.1	14.9	13.1	11.8	10.7	9.8	9	8.3	7.8
863	27.2	26	21.1	17.8	15.4	13.6	12.2	11.1	10.1	9.3	8.7	8.1
864	27.6	27	21.9	18.5	16	14.1	12.6	11.5	10.5	9.7	9	8.4
865	27	26.5	21.6	18.3	15.9	14.1	12.7	11.5	10.5	9.7	9	8.4
866	26.9	26.6	21.8	18.5	16.1	14.2	12.8	11.6	10.6	9.8	9.1	8.5
867	25.8	25.8	21.3	18.1	15.8	14.1	12.7	11.5	10.6	9.8	9.1	8.5
868	27.6	31.8	25.1	20.8	17.9	15.6	13.9	12.6	11.4	10.5	9.7	9.1
869	31.6	43.2	31.5	25	20.8	17.8	15.7	14	12.6	11.5	10.6	9.8
870	31.5	46.3	33.1	26	21.5	18.4	16.1	14.3	12.9	11.7	10.8	10
871	33.2	55	40	30	24.1	20.3	17.5	15.5	13.8	12.5	11.4	10.5
872	33.3	56.5	40.6	30.4	24.5	20.5	17.7	15.6	14	12.7	11.6	10.6
873	31.8	55.5	39.3	29.7	24.1	20.3	17.6	15.5	13.9	12.6	11.5	10.6
874	34.9	69	51.9	36.1	28	23	19.6	17.1	15.1	13.6	12.4	11.3
875	33.4	71.8	54	37.1	28.7	23.5	20	17.4	15.4	13.8	12.6	11.5
876	32	70.1	51.5	36.1	28.2	23.2	19.8	17.3	15.3	13.8	12.5	11.5
877	20.7	16.2	13.4	11.5	10	8.9	8	7.3	6.7	6.2	5.8	5.4
878	22.9	17.7	14.5	12.3	10.7	9.5	8.5	7.7	7.1	6.6	6.1	5.7
879	24.9	19.7	15.9	13.4	11.6	10.2	9.2	8.3	7.6	7	6.5	6
880	25.9	21.7	17.3	14.4	12.4	10.9	9.7	8.8	8	7.4	6.8	6.4
881	24.7	20.7	16.8	14.2	12.3	10.9	9.8	8.9	8.1	7.5	6.9	6.5
882	25.9	22.3	18	15.1	13.1	11.5	10.3	9.3	8.5	7.9	7.3	6.8
883	27.1	24	19.2	16	13.8	12.1	10.8	9.8	8.9	8.2	7.6	7.1
884	29	26.8	21.1	17.4	14.9	13	11.6	10.4	9.5	8.7	8.1	7.5
885	29.7	27.9	21.9	18.1	15.4	13.5	12	10.8	9.8	9	8.3	7.8
886	29.3	28.1	22.2	18.4	15.7	13.8	12.3	11.1	10.1	9.3	8.6	8
887	29.5	28.7	22.7	18.8	16.1	14.1	12.6	11.4	10.4	9.5	8.8	8.2
888	30	29.7	23.5	19.5	16.7	14.6	13	11.7	10.7	9.8	9.1	8.5
889	31.9	35	26.7	21.7	18.3	15.9	14	12.6	11.4	10.4	9.6	8.9
890	31.3	37.5	28.1	22.6	19	16.4	14.5	12.9	11.7	10.7	9.9	9.1
891	27.9	30.5	24.2	20.1	17.2	15.1	13.5	12.2	11.1	10.2	9.4	8.8
892	27.5	30.7	24.4	20.3	17.4	15.3	13.6	12.3	11.2	10.3	9.5	8.9
893	33.4	49.5	36.7	27.9	22.6	19.1	16.6	14.6	13.1	11.9	10.9	10
894	32.8	50.9	37.4	28.4	23	19.4	16.8	14.9	13.3	12.1	11	10.2
895	33.6	52.5	38.8	29.2	23.6	19.8	17.2	15.1	13.5	12.3	11.2	10.3
896	31.9	50.7	36.7	28.1	22.9	19.4	16.9	14.9	13.4	12.2	11.1	10.3
897	33	56.4	41.3	30.7	24.6	20.6	17.8	15.7	14	12.7	11.6	10.6
898	38.8	77.7	61.5	40.3	30.3	24.4	20.5	17.7	15.6	14	12.7	11.6
899	40.2	84.2	67	45.4	33	26.1	21.8	18.7	16.4	14.6	13.2	12
900	36.8	80.2	62.1	42.1	31.4	25.2	21.2	18.3	16.1	14.4	13	11.9
901	22.8	17.5	14.3	12.1	10.6	9.4	8.4	7.6	7	6.4	6	5.6
902	26	20.6	16.4	13.7	11.7	10.3	9.2	8.3	7.6	7	6.4	6
903	27.9	23.6	18.4	15.1	12.8	11.2	9.9	8.9	8.1	7.4	6.9	6.4
904	27.3	23.2	18.3	15.1	12.9	11.3	10.1	9.1	8.3	7.6	7	6.5
905	27.2	23.4	18.5	15.4	13.2	11.6	10.3	9.3	8.5	7.8	7.2	6.7
906	29.8	27	20.8	17	14.4	12.5	11.1	10	9.1	8.3	7.7	7.1
907	30.1	28.2	21.7	17.7	15	13	11.5	10.3	9.4	8.6	7.9	7.4
908	31	29.7	22.7	18.5	15.6	13.6	12	10.7	9.7	8.9	8.2	7.6
909	30	28.9	22.4	18.4	15.6	13.6	12.1	10.9	9.9	9	8.4	7.8
910	30.3	29.5	22.9	18.8	16	14	12.4	11.1	10.1	9.3	8.6	8
911	32.6	35.7	26.5	21.3	17.8	15.4	13.5	12.1	10.9	10	9.2	8.5
912	33.4	39.6	29.8	23.4	19.4	16.6	14.5	12.9	11.6	10.6	9.7	9
913	33.5	43.2	33.2	25.5	20.8	17.6	15.3	13.6	12.2	11.1	10.1	9.3
914	32.2	40.5	30.7	24.1	20	17.1	14.9	13.3	12	10.9	10	9.2
915	29.8	34.8	26.6	21.6	18.3	15.9	14	12.6	11.4	10.4	9.6	8.9
916	26.9	31.4	24.7	20.4	17.5	15.3	13.6	12.2	11.1	10.2	9.5	8.8
917	30	40.2	29.6	23.7	19.8	17	14.9	13.3	12.1	11	10.1	9.4
918	31.4	44.2	32.6	25.5	21	18	15.7	14	12.6	11.4	10.5	9.7
919	31.6	47.3	34.7	26.8	22	18.7	16.2	14.4	12.9	11.8	10.8	9.9
920	31.4	50.4	37	28.2	22.9	19.4	16.8	14.8	13.3	12.1	11	10.2
921	32.9	57.6	43.2	31.6	25.1	20.9	17.9	15.8	14	12.7	11.6	10.6
922	39.7	77.6	61.6	41	30.5	24.5	20.5	17.7	15.6	13.9	12.6	11.5
923	46.5	93.5	76.9	53.5	36.5	28.2	23	19.5	17	15.1	13.8	12.5
924	50.5	101.9	83.7	59.6	39.2	29.7	24.1	20.3	17.6	15.6	14.6	13.2
925	25.9	20.4	16.2	13.5	11.6	10.2	9.1	8.2	7.5	6.9	6.4	5.9
926	28.2	23.9	18.4	15.1	12.8	11.1	9.8	8.8	8	7.4	6.8	6.3
927	33.4	30.4	22	17.5	14.5	12.5	10.9	9.7	8.8	8	7.4	6.8
928	30.2	27.4	20.7	16.7	14.1	12.2	10.8	9.6	8.7	8	7.4	6.8
929	29.5	27.2	20.8	16.9	14.3	12.4	10.9	9.8	8.9	8.1	7.5	7
930	30.5	29	21.9	17.7	14.9	12.9	11.4	10.2	9.3	8.5	7.8	7.2
931	31	30.1	22.7	18.3	15.4	13.3	11.8	10.5	9.5	8.7	8	7.5
932	34	33.9	25.7	20.3	16.9	14.4	12.7	11.3	10.2	9.3	8.5	7.9
933	31.6	31.3	23.7	19.2	16.2	14	12.3	11.1	10	9.2	8.4	7.8
934	32.2	33.7	25.1	20.2	17	14.6	12.9	11.5	10.4	9.5	8.8	8.1
935	34.1	41.9	32.9	24.9	20.2	17	14.7	13	11.6	10.5	9.6	8.9
936	38.2	52.2	43.4	30.3	23.6	19.4	16.5	14.4	12.8	11.5	10.5	9.6
937	35.8	48.5	39.6	28.7	22.7	18.9	16.2	14.2	12.7	11.4	10.4	9.6
938	32.5	43	33.7	25.7	20.9	17.7	15.4	13.6	12.2	11	10.1	9.3
939	30.4	37.7	28.6	22.8	19	16.4	14.4	12.8	11.6	10.6	9.7	9
940	31.2	38.7	28.9	23.1	19.3	16.6	14.5	13	11.7	10.7	9.8	9.1
941	32.8	46.2	35.3	26.9	21.8	18.4	16	14.1	12.7	11.5	10.5	9.7
942	32.1	49	38.3	28.6	23	19.3	16.6	14.6	13.1	11.8	10.8	10
943	33.6	56.4	45.5	32.3	25.3	20.9	17.8	15.6	13.9	12.5	11.4	10.4
944	33.8	60.9	48.2	33.6	26.2	21.5	18.3	16	14.2	12.8	11.6	10.6
945	35.3	66	51.9	35.4	27.3	22.3	18.9	16.4	14.6	13.1	11.9	10.9
946	42.1	85.2	70.8	49.2	34.3	26.7	22	18.7	16.3	14.5	13	11.9
947	54.7	107.7	92.7	67.1	41.6	30.8	24.7	20.6	17.8	15.6	14.9	13.4
948	54.9	110.5	94.2	69.1	43.5	31.9	25.4	21.2	18.2	16	15.2	13.6
949	30.1	25.6	19.3	15.6	13.1	11.4	10	9	8.1	7.4	6.8	6.3
950	37.6	34.2	24.6	18.9	15.4	13.1	11.4	10.1	9	8.2	7.5	6.9
951	36	33.5	24.7	19.1	15.6	13.3	11.6	10.2	9.2	8.4	7.7	7.1
952	29.1	26.3	20.1	16.4	13.9	12.1	10.7	9.6	8.7	7.9	7.3	6.8
953	32	30.3	22.5	18	15.1	13	11.4	10.2	9.2	8.4	7.7	7.2
954	30.2	29.5	22.2	17.9	15.1	13	11.5	10.3	9.3	8.5	7.8	7.3
955	33.7	34.5	26.3	20.5	16.9	14.4	12.6	11.2	10.1	9.1	8.4	7.7
956	33.4	35	27.2	21.2	17.4	14.8	12.9	11.5	10.3	9.4	8.6	8
957	33.5	35.8	27.8	21.6	17.8	15.2	13.2	11.7	10.6	9.6	8.8	8.1
958	36.3	43.1	34.7	25.5	20.4	17	14.7	12.9	11.5	10.4	9.5	8.7
959	42.4	56.9	48.4	31.9	24.2	19.7	16.6	14.4	12.7	11.4	10.3	9.4
960	42.3	57.6	49.7	32.7	24.8	20.1	17	14.7	13	11.6	10.6	9.7
961	39.6	54.8	46.5	31.6	24.3	19.9	16.9	14.7	13	11.7	10.6	9.7
962	33	45.2	36.8	27.2	21.8	18.2	15.7	13.8	12.3	11.2	10.2	9.4
963	31.8	44.1	35.2	26.5	21.4	18	15.6	13.7	12.3	11.1	10.2	9.4
964	31.9	42.1	32.5	25.1	20.5	17.4	15.2	13.4	12.1	11	10.1	9.3
965	33.5	50.4	40.9	29.6	23.5	19.5	16.7	14.7	13.1	11.8	10.7	9.9
966	34.1	54.9	45.4	31.9	24.9	20.5	17.5	15.3	13.6	12.2	11.1	10.2
967	33.5	57.2	47.3	32.9	25.6	21	17.9	15.6	13.8	12.4	11.3	10.4
968	33.4	58.9	47.6	33.2	25.8	21.2	18.1	15.7	14	12.6	11.4	10.5
969	33.6	62.1	49.3	34.1	26.4	21.7	18.4	16	14.2	12.8	11.6	10.7
970	36.6	72.5	58.1	38	28.7	23.2	19.5	16.9	14.9	13.4	12.1	11.1
971	51.4	100.8	86	62.2	39.5	29.6	23.8	20	17.3	15.2	14.1	12.7
972	54.3	106.1	90.4	66	41.6	30.8	24.6	20.6	17.8	15.6	14.6	13.2
973	36.7	40.5	32.8	24	19.1	15.9	13.7	12	10.7	9.7	8.8	8.1
974	34.6	36.9	29.2	22.3	18.1	15.3	13.3	11.7	10.5	9.5	8.7	8
975	37.4	44.3	36.8	26.3	20.7	17.1	14.7	12.8	11.4	10.3	9.4	8.6
976	39.5	51.3	43.5	29.5	22.6	18.5	15.7	13.6	12.1	10.8	9.8	9
977	43.4	60.3	53.4	33.4	24.9	20	16.8	14.5	12.8	11.4	10.3	9.4
978	39.1	55.1	47.4	31.5	24	19.5	16.5	14.3	12.7	11.4	10.3	9.4
979	38.3	53.5	45.3	30.8	23.8	19.4	16.5	14.3	12.7	11.4	10.3	9.5
980	34.8	51.3	43	30	23.4	19.2	16.4	14.3	12.7	11.4	10.4	9.5
981	33.3	49.5	41.1	29.3	23	19	16.3	14.2	12.7	11.4	10.4	9.5
982	32.8	47.7	39	28.4	22.5	18.8	16.1	14.1	12.6	11.4	10.4	9.5
983	35.5	56.9	48	32.7	25.2	20.6	17.4	15.2	13.4	12.1	10.9	10
984	33.9	55.6	46.3	32.1	24.9	20.5	17.4	15.2	13.5	12.1	11	10.1
985	33.2	56.1	46.8	32.5	25.2	20.7	17.6	15.4	13.6	12.3	11.1	10.2
986	32.2	56.3	45.6	32.1	25.1	20.7	17.6	15.4	13.7	12.3	11.2	10.3
987	32.6	59.6	46.7	32.8	25.5	21	17.9	15.6	13.9	12.5	11.4	10.4
988	33.9	66.9	52.6	35.5	27.2	22.2	18.8	16.3	14.4	12.9	11.7	10.8
989	38.6	79.2	65.1	44.4	32	25.2	20.9	17.9	15.7	14	12.6	11.5
990	50.8	101.2	86.2	62.7	39.6	29.7	23.9	20	17.3	15.2	14	12.6
991	38.1	44.3	37.5	26.2	20.4	16.8	14.3	12.5	11.1	10	9.1	8.3
992	36.6	43.1	35.8	25.6	20.1	16.7	14.3	12.5	11.1	10	9.1	8.4
993	39.7	51.1	44.4	29.5	22.5	18.3	15.4	13.4	11.8	10.6	9.6	8.8
994	46	62.2	56.6	33.9	24.9	19.9	16.6	14.3	12.5	11.2	10.2	9.3
995	47.2	67.2	61.7	36.3	26.2	20.7	17.2	14.8	12.9	11.5	10.5	9.6
996	42.4	60.6	54	33.6	25	20.1	16.8	14.5	12.8	11.4	10.3	9.4
997	41.1	60.2	53.7	33.7	25.2	20.2	17	14.7	12.9	11.5	10.4	9.5
998	35.7	54	46.7	31.3	24	19.5	16.5	14.4	12.7	11.4	10.3	9.5
999	38.7	60	52.8	33.9	25.5	20.6	17.3	15	13.2	11.8	10.7	9.8
1000	39.1	63.4	55.5	35	26.2	21.1	17.7	15.3	13.5	12.1	10.9	10
1001	38.7	65.1	56.8	35.7	26.7	21.5	18	15.6	13.7	12.2	11.1	10.1
1002	35	59.1	50.8	33.7	25.7	20.9	17.7	15.3	13.6	12.2	11	10.1
1003	33.8	58.1	49.6	33.5	25.7	20.9	17.7	15.4	13.6	12.2	11.1	10.2
1004	32	55.6	46	32.1	25	20.5	17.5	15.3	13.5	12.2	11.1	10.2
1005	32.4	58.8	47.4	32.9	25.5	21	17.8	15.5	13.8	12.4	11.3	10.3
1006	32.5	62.6	49.3	33.9	26.2	21.4	18.2	15.9	14.1	12.6	11.5	10.5
1007	33.1	69.1	55.9	36.9	28	22.7	19.1	16.6	14.6	13.1	11.9	10.9
1008	43.9	90.6	76.6	53.9	36.1	27.6	22.5	19.1	16.6	14.6	13.3	12.1
1009	44.6	54.8	48.5	30.5	22.8	18.3	15.4	13.3	11.7	10.4	9.5	8.7
1010	44.7	57.2	50.6	31.4	23.3	18.7	15.7	13.5	11.9	10.6	9.7	8.9
1011	47.4	65.3	60.1	34.3	24.9	19.7	16.4	14.1	12.4	11	10.2	9.3
1012	54.3	77	73.4	43.9	29.3	22.4	18.2	15.4	13.4	11.8	11.1	10
1013	53	77.4	74.1	45.7	30.1	22.9	18.6	15.7	13.6	12	11.2	10.1
1014	50.2	74.4	69.3	41.8	28.7	22.2	18.2	15.4	13.4	11.9	11	9.9
1015	45.5	69.5	63.6	39.2	27.7	21.7	17.9	15.3	13.3	11.8	10.8	9.8
1016	37.7	61.1	54.3	33.8	25.2	20.2	16.9	14.6	12.9	11.5	10.4	9.5
1017	39.2	64.5	57.6	35.1	26	20.8	17.4	15	13.2	11.8	10.6	9.7
1018	39.7	68.6	61.8	37.9	27.5	21.8	18.1	15.6	13.6	12.2	11	10
1019	38.1	66.1	59	36.1	26.7	21.4	17.9	15.4	13.6	12.1	11	10
1020	36.6	64.5	57.3	35.8	26.7	21.5	18	15.5	13.7	12.2	11.1	10.1
1021	34.9	61.7	53.9	34.9	26.3	21.3	17.9	15.5	13.7	12.3	11.1	10.2
1022	34.1	60.8	51.7	34.3	26.1	21.2	17.9	15.5	13.7	12.3	11.2	10.2
1023	33.5	61	50	33.8	25.9	21.2	17.9	15.6	13.8	12.4	11.2	10.3
1024	32.5	62.7	50.5	34.2	26.3	21.4	18.2	15.8	14	12.6	11.4	10.4
1025	32	65.5	52.1	35	26.8	21.9	18.5	16.1	14.2	12.8	11.6	10.6
1026	38.1	81	66.5	45.7	32.4	25.4	21	17.9	15.7	13.9	12.6	11.4
1027	56.6	74.2	70.2	38.1	26.4	20.5	16.8	14.3	12.5	11.1	10.5	9.5
1028	55.7	75.3	71.3	40	27.3	21.1	17.2	14.6	12.7	11.3	10.8	9.7
1029	58.5	81.1	79.3	47.6	30.3	22.8	18.4	15.4	13.4	11.8	11.2	10.1
1030	62.4	88.8	87.9	54.1	32.6	24	19.2	16	13.8	12.1	11.7	10.5
1031	55.2	79.9	78	49.1	31.1	23.3	18.8	15.8	13.6	12	11.3	10.2
1032	53.5	79.4	76.1	46.6	30.4	23	18.6	15.7	13.6	12	11.2	10.1
1033	49	73.4	68.5	41.5	28.5	22	18	15.3	13.3	11.8	10.9	9.9
1034	44.6	70.1	64.2	39.3	27.7	21.6	17.8	15.2	13.3	11.8	10.8	9.8
1035	42.5	71.8	66.2	41.5	28.8	22.4	18.4	15.7	13.6	12.1	11	10
1036	41.3	70.9	65.3	40.4	28.5	22.3	18.4	15.7	13.7	12.2	11	10
1037	39.3	66.7	60.5	36.2	26.6	21.3	17.7	15.3	13.4	12	10.8	9.9
1038	38.7	68	60.7	36.9	27.1	21.6	18	15.5	13.6	12.2	11	10
1039	34.1	61.7	54.2	34.8	26.1	21.1	17.7	15.3	13.5	12.1	11	10
1040	33.4	62.5	52.8	34.5	26.1	21.1	17.8	15.4	13.6	12.2	11.1	10.1
1041	33.3	62.5	51.2	34.1	26	21.1	17.9	15.5	13.7	12.3	11.1	10.2
1042	33.1	64.6	52.1	34.6	26.4	21.5	18.1	15.7	13.9	12.5	11.3	10.4
1043	32	66.1	52.6	35.1	26.8	21.8	18.4	16	14.1	12.7	11.5	10.5
1044	31.9	73.9	60.2	39.7	29.4	23.5	19.6	16.9	14.9	13.3	12	11
1045	70.4	93.8	95.4	58.3	33.2	24.1	19.1	15.9	13.6	11.9	12.1	11.3
1046	64.6	87.2	88.3	53.6	32	23.5	18.8	15.7	13.5	11.8	11.6	10.6
1047	59.9	83.3	82.8	49.1	30.7	22.9	18.4	15.4	13.3	11.7	11.3	10.1
1048	54.9	78.2	76.6	45.2	29.4	22.2	18	15.2	13.1	11.6	10.9	9.9
1049	50.1	73.2	70	41.8	28.2	21.6	17.6	14.9	12.9	11.4	10.6	9.6
1050	49.9	72.6	69.1	40.7	27.8	21.4	17.5	14.8	12.9	11.4	10.7	9.7
1051	50.9	77.5	73.4	43.5	29	22.2	18	15.2	13.2	11.7	11	9.9
1052	50.6	79.8	75.3	46.1	30.3	23	18.6	15.7	13.6	12	11.4	10.3
1053	53.3	86.3	82.7	52.7	32.9	24.5	19.7	16.5	14.2	12.5	12	10.8
1054	45.1	75.6	70.6	43.5	29.7	22.8	18.7	15.9	13.8	12.2	11.1	10.1
1055	40.3	68.8	63.2	37.9	27.3	21.6	17.9	15.3	13.4	12	10.8	9.8
1056	37.4	64.5	57.7	35.3	26.2	20.9	17.5	15.1	13.3	11.9	10.7	9.8
1057	34.6	63.4	55.6	35	26.1	21	17.6	15.2	13.4	12	10.8	9.9
1058	35.3	67.4	58.7	36.3	26.9	21.6	18.1	15.6	13.7	12.2	11.1	10.1
1059	34.1	68.9	58.8	36.6	27.2	21.8	18.3	15.8	13.9	12.4	11.2	10.3
1060	33.8	69.2	57.4	36.4	27.2	21.9	18.4	15.9	14	12.5	11.4	10.4
1061	32.7	70.6	57.3	37.2	27.8	22.4	18.8	16.2	14.3	12.8	11.6	10.6
1062	34	77.7	63.9	42.4	30.6	24.2	20.1	17.2	15.1	13.4	12.1	11
1063	67.9	91.7	94.6	59.1	33.3	24.1	19.1	15.9	13.6	11.9	11.8	11.3
1064	61.7	83.4	84.6	51.1	31.2	23	18.4	15.4	13.3	11.7	11.3	10.5
1065	58	79.1	78.5	45	29.1	22	17.8	15	12.9	11.4	10.9	9.9
1066	57	82.5	82	48.5	30.4	22.6	18.2	15.3	13.2	11.6	11.1	10
1067	54.9	80.3	79.3	46.8	29.8	22.4	18	15.1	13.1	11.5	11	9.9
1068	57.7	85.3	84.7	51.6	31.4	23.2	18.6	15.5	13.4	11.7	11.3	10.2
1069	58.8	90.3	88.8	55.9	32.8	24	19.1	15.9	13.7	12	11.6	10.4
1070	59.3	91.8	89.9	56.7	33.4	24.4	19.4	16.2	13.9	12.2	12	10.7
1071	55.2	88.7	85.4	54	32.9	24.4	19.5	16.3	14	12.3	11.9	10.7
1072	46.3	77.9	74	45.8	30.4	23.1	18.8	15.9	13.8	12.2	11.3	10.2
1073	39.8	70	65.1	39.1	27.7	21.7	17.9	15.3	13.4	11.9	10.8	9.8
1074	36.8	64.2	57.8	35	25.9	20.7	17.3	14.9	13.1	11.7	10.6	9.6
1075	35.8	65.3	58.1	35.4	26.2	21	17.6	15.1	13.3	11.9	10.7	9.8
1076	36.2	67.5	58.8	36	26.6	21.3	17.8	15.4	13.5	12.1	10.9	10
1077	35.1	68.4	58.1	36.1	26.8	21.5	18	15.6	13.7	12.2	11.1	10.1
1078	34.6	70.5	58.3	36.4	27.1	21.8	18.3	15.8	13.9	12.4	11.2	10.3
1079	32.6	70.2	57.3	36.4	27.3	22	18.4	15.9	14	12.6	11.4	10.4
1080	35.7	79	65.5	43.2	30.8	24.2	20.1	17.1	15	13.3	12	10.9
1081	67.4	90.4	94.9	60	33.8	24.5	19.4	16.1	13.8	12.1	11.9	11.7
1082	63	86	88.4	54.2	32.2	23.7	18.9	15.7	13.5	11.9	11.6	11.2
1083	64.4	90.4	95.1	59.3	33.6	24.3	19.2	16	13.7	12	11.9	11.2
1084	63.1	90.8	94.3	58.3	33.3	24.1	19.1	15.9	13.7	12	11.9	10.9
1085	60.3	87.6	89.6	54.7	32.3	23.6	18.8	15.7	13.5	11.8	11.6	10.6
1086	58.5	87.1	86.9	52.9	31.7	23.3	18.6	15.6	13.4	11.8	11.4	10.2
1087	55.8	85.5	83.8	50.5	31.1	23.1	18.5	15.5	13.4	11.8	11.4	10.2
1088	54.3	84.7	82.7	50.4	31.4	23.4	18.8	15.7	13.6	11.9	11.4	10.3
1089	53.2	84.5	82	51	31.9	23.8	19.1	16	13.8	12.2	11.7	10.5
1090	49.9	83.3	80.1	49.8	31.7	23.8	19.2	16.1	14	12.3	11.6	10.5
1091	41.5	72.5	68.1	41.3	28.6	22.2	18.2	15.5	13.5	12	10.9	9.9
1092	39.7	70.3	64.5	39.6	28	22	18.1	15.5	13.5	12	10.8	9.9
1093	40.8	74	67.2	41.7	29.2	22.7	18.7	15.9	13.9	12.3	11.1	10.1
1094	40.1	75.7	67.6	42.8	29.9	23.2	19.1	16.3	14.2	12.6	11.3	10.3
1095	38.7	74.7	65.5	41.6	29.5	23.1	19.1	16.3	14.2	12.7	11.4	10.4
1096	36	73.4	61.9	38.9	28.4	22.5	18.8	16.1	14.1	12.6	11.4	10.4
1097	32.9	71.6	59.3	37.9	28	22.4	18.7	16.1	14.2	12.6	11.4	10.4
1098	39.9	90	77.4	52.5	34.7	26.4	21.5	18.1	15.7	13.9	12.5	11.3
1099	78.4	106.3	107.9	72.2	41.9	28.4	21.8	17.8	15.1	13.1	15.1	19.5
1100	73.2	99.4	107.3	70.8	40.3	27.7	21.4	17.5	14.9	13	15	15.2
1101	68.5	94.6	100.7	65.1	36.4	25.9	20.3	16.8	14.4	12.5	13	12.8
1102	61.6	86.7	90.4	56.6	33.2	24.3	19.3	16.1	13.8	12.2	11.9	11.3
1103	56.3	80.5	80.4	48.6	30.7	22.9	18.5	15.5	13.4	11.8	11.4	10.5
1104	56.5	83.4	82.9	50.4	31.2	23.2	18.6	15.6	13.4	11.8	11.5	10.4
1105	53.6	81.4	80.2	48.6	30.7	23	18.5	15.5	13.4	11.8	11.5	10.3
1106	48.3	75.4	72.8	43.8	29.2	22.2	18.1	15.3	13.3	11.7	11	10
1107	48.7	78.1	75.1	45.9	30.2	22.9	18.6	15.7	13.6	12	11.3	10.2
1108	48.1	79.9	76.7	46.7	30.7	23.3	18.9	16	13.8	12.2	11.5	10.4
1109	47.4	81.9	77.9	49.6	32	24.2	19.5	16.4	14.2	12.6	11.7	10.6
1110	45	79.7	75.1	47.8	31.6	24	19.5	16.5	14.3	12.6	11.5	10.4
1111	44.5	81.3	76.7	49.8	32.6	24.7	20	16.9	14.6	12.9	11.8	10.6
1112	44	83.9	79.1	51.7	33.5	25.3	20.5	17.3	14.9	13.2	12.2	11
1113	42.6	83.1	76.3	50.1	33.2	25.2	20.5	17.3	15	13.3	12.1	10.9
1114	40.1	81.9	73.5	48.2	32.6	25	20.4	17.3	15	13.3	11.9	10.8
1115	39.7	84.5	74.6	50	33.5	25.7	20.9	17.7	15.4	13.6	12.2	11.1
1116	44	97.2	86.4	60.3	37.5	27.9	22.4	18.8	16.2	14.3	13.1	11.8
1117	82.1	110.6	111.3	76.4	45	30	22.9	18.7	15.8	13.7	18.6	26
1118	69.8	94.3	102.8	68.2	39.1	27.4	21.4	17.6	15	13.1	13	16.2
1119	67.3	93.3	103.9	68.2	38.3	27	21.1	17.4	14.8	13	13.5	13.5
1120	61.5	86.7	92.4	58.8	34.2	25	19.8	16.5	14.2	12.5	12.3	11.9
1121	55.2	79.6	80.9	48.4	30.9	23.2	18.7	15.7	13.6	12	11.6	10.8
1122	54.8	79.5	79.5	47.4	30.4	22.9	18.5	15.5	13.4	11.8	11.5	10.6
1123	54.1	81	81.2	49.3	31.2	23.3	18.8	15.7	13.6	12	11.6	10.5
1124	50.3	78	76.7	46.6	30.4	23	18.6	15.7	13.6	12	11.4	10.3
1125	46.1	75.5	72.7	44.1	29.6	22.7	18.5	15.7	13.6	12	11.1	10
1126	45.2	74.8	71.4	43.4	29.5	22.7	18.6	15.7	13.7	12.1	11.2	10.1
1127	44.5	75.7	72.4	44.8	30.3	23.2	19	16.1	14	12.4	11.4	10.3
1128	43.1	75.5	72.6	45.4	30.7	23.6	19.3	16.3	14.2	12.6	11.5	10.4
1129	41.8	77.5	73	45.5	30.9	23.8	19.5	16.5	14.3	12.7	11.4	10.4
1130	45	85.8	80.4	52.1	33.7	25.5	20.6	17.3	15	13.2	12.2	11
1131	43.2	86.3	80	53	34.3	25.9	20.9	17.6	15.2	13.4	12.5	11.2
1132	42.6	85.6	78.6	53	34.5	26.1	21.1	17.8	15.4	13.6	12.4	11.2
1133	44.3	94.5	86.2	59.7	37.1	27.6	22.1	18.5	16	14.1	13	11.7
1134	46.5	102.9	94.5	66.8	42.3	30.3	23.9	19.8	16.9	14.8	13.9	12.5
1135	73.1	97.5	110.8	75.5	45	30.4	23.3	19	16.1	14	15.7	22.6
1136	62.6	82.9	90.3	58.3	34.9	25.6	20.5	17.1	14.7	12.9	12.7	13.8
1137	67.5	92.6	104	69.2	39.6	27.8	21.7	17.9	15.3	13.3	14.2	16
1138	57.6	80.4	87.1	55.3	33.6	24.8	19.9	16.6	14.3	12.6	12.4	11.8
1139	53.7	76.8	78	47	30.7	23.2	18.8	15.8	13.7	12.1	11.7	11
1140	54.2	78.5	79.6	48.2	30.9	23.3	18.8	15.8	13.7	12	11.6	10.9
1141	54.7	83.9	86.7	53.6	32.7	24.2	19.4	16.2	14	12.3	11.9	11
1142	53	82.1	82.2	50.7	32	24	19.3	16.2	14	12.3	11.8	10.8
1143	49.4	77.9	77.2	47.3	31	23.5	19.1	16.1	13.9	12.3	11.6	10.4
1144	48.9	81.1	79.6	50	32.2	24.3	19.6	16.5	14.3	12.6	11.8	10.7
1145	49.3	83.3	81.9	52.3	33.2	24.9	20.1	16.9	14.6	12.8	12	10.8
1146	47.2	82	79.8	50.6	32.9	24.8	20.1	16.9	14.6	12.9	12	10.9
1147	44.9	79.8	76.1	48	32	24.5	19.9	16.8	14.6	12.9	11.8	10.7
1148	44.4	84.1	78.6	50.8	33.3	25.2	20.5	17.3	15	13.2	12.4	11.2
1149	47.4	92.9	87.9	59.4	36.5	27.1	21.7	18.1	15.6	13.8	13	11.7
1150	46.6	94.3	88.4	60.8	37.2	27.5	22	18.4	15.9	14	13.2	11.8
1151	48	101	94.3	66.5	41	29.6	23.4	19.4	16.6	14.5	13.7	12.2
1152	51.7	113.3	106.7	78.1	50.6	34	26	21.2	17.9	15.6	14.9	13.3
1153	68.2	89.2	101.7	67.7	39.7	28.3	22.3	18.5	15.8	13.8	14.8	21.7
1154	62.7	82.8	94	63.3	36.8	26.8	21.3	17.7	15.2	13.4	13.2	16.7
1155	60.2	80.3	88.7	57.6	34.9	25.8	20.6	17.2	14.8	13	12.7	14.2
1156	56.6	78.2	85.4	54.9	33.8	25.1	20.1	16.8	14.5	12.8	12.5	12.2
1157	49.4	69.2	70.3	41.7	28.7	22.2	18.2	15.5	13.5	12	11.4	10.7
1158	49.8	71.4	72.7	43.3	29.2	22.4	18.3	15.5	13.5	11.9	11.3	10.7
1159	54.2	81.8	86	53.9	33.1	24.5	19.6	16.4	14.2	12.4	12	11.4
1160	54.3	82.8	85.5	53.8	33.3	24.7	19.8	16.6	14.3	12.6	12.2	11.3
1161	55.5	86.3	87.5	55	33.8	25.1	20.1	16.8	14.5	12.8	12.4	11.6
1162	54.6	87.7	88.7	57.2	34.8	25.7	20.5	17.2	14.8	13	12.6	11.5
1163	51.7	86.6	85.4	54.2	34	25.4	20.4	17.1	14.8	13	12.4	11.2
1164	48.1	84.4	82	52.1	33.5	25.2	20.3	17.1	14.8	13.1	12.1	11
1165	44.7	80.5	76.8	48.2	32.2	24.6	20	16.9	14.7	13	11.9	10.8
1166	44.5	83.9	78.8	50.1	33.1	25.2	20.4	17.2	15	13.2	12.3	11.1
1167	48.1	93.3	89.2	59.8	36.7	27.2	21.8	18.2	15.7	13.8	13.1	11.8
1168	48.9	99	94.1	65.5	40.5	29.2	23.1	19.1	16.4	14.4	13.6	12.2
1169	48.6	102.8	96.3	68.6	42.5	30.3	23.8	19.7	16.8	14.7	14.1	12.6
1170	57.3	122.3	117.4	87.6	58.4	36.8	27.6	22.2	18.6	16.1	16	14.1
1171	58.1	72.6	81.7	52	33.9	25.6	20.8	17.5	15.1	13.4	13.1	17.3
1172	59.7	77	88.2	57.3	35.5	26.4	21.1	17.7	15.3	13.4	13.2	17
1173	55.8	73	81.2	51.6	33.3	25.1	20.3	17.1	14.8	13	12.7	13.4
1174	60.8	82.1	90.6	59.3	35.5	26.1	20.9	17.4	15	13.2	13.1	14.6
1175	52	73.7	79.8	50	32.2	24.3	19.6	16.5	14.3	12.6	12.1	11.8
1176	45.6	65.8	68.8	40.7	28.3	22	18.1	15.4	13.4	11.9	11.1	10.5
1177	52.6	77.6	82.1	50.7	32.2	24.1	19.5	16.3	14.1	12.4	12.1	11.5
1178	54.3	82.4	86	54.3	33.6	25	20	16.8	14.5	12.7	12.3	11.9
1179	55.8	87.4	93.3	60.5	35.7	26.1	20.8	17.3	14.9	13.1	12.7	12.1
1180	52	84.4	86.7	54.9	34.2	25.5	20.4	17.1	14.8	13	12.4	11.6
1181	52.7	87.3	87.6	56.2	34.8	25.9	20.7	17.4	15	13.2	12.6	11.7
1182	46.6	81.1	79	49.4	32.6	24.8	20.1	17	14.7	13	12.1	10.9
1183	46.3	83.5	80	50.8	33.3	25.2	20.4	17.2	14.9	13.2	12.3	11.1
1184	45.7	85.8	81.4	52.4	34	25.7	20.8	17.5	15.2	13.4	12.5	11.3
1185	46.2	90.5	85.5	56.7	35.7	26.7	21.5	18	15.6	13.7	13	11.7
1186	46.6	96.6	91.1	63.2	39.3	28.6	22.7	18.9	16.2	14.2	13.5	12.1
1187	46.4	100.3	94.2	66.6	41.9	30	23.6	19.6	16.7	14.6	13.9	12.5
1188	51.4	114.3	109.3	80.5	52.5	34.7	26.4	21.4	18.1	15.7	15.2	13.5
1189	61.4	76.1	88.2	58.1	36.5	27.2	21.9	18.4	15.9	14	13.8	21.2
1190	55.3	70.5	79.7	51.5	33.8	25.7	20.8	17.6	15.2	13.4	13.1	15.6
1191	60.3	78.5	86.6	57.1	35.5	26.4	21.2	17.8	15.4	13.5	13.4	16.8
1192	57.1	75.5	81.7	52.5	33.7	25.3	20.4	17.2	14.9	13.1	12.9	13.9
1193	56.7	77	83.1	52.3	33.3	25	20.2	16.9	14.6	12.9	12.7	12.7
1194	48.3	68.1	72	43.3	29.6	22.8	18.7	15.8	13.8	12.2	11.7	11.2
1195	41.9	62.4	64.3	37.7	27	21.3	17.6	15.1	13.2	11.8	10.9	10
1196	47.1	71.7	75.3	46	30.8	23.5	19.2	16.2	14.1	12.4	11.7	11
1197	51.2	80.3	85.2	54.4	34	25.3	20.4	17.1	14.7	13	12.3	11.8
1198	49.7	79.2	81.2	50.9	32.9	24.8	20.1	16.9	14.6	12.9	12.2	11.4
1199	48.7	80.3	80.7	51	33.1	25	20.2	17.1	14.8	13	12.4	11.3
1200	48.6	83.4	82.7	52.2	33.7	25.4	20.5	17.3	15	13.2	12.3	11.2
1201	47.9	87.2	85.7	55	34.9	26.1	21	17.7	15.2	13.4	12.5	11.3
1202	42	80.6	76.9	48.8	32.7	25	20.4	17.2	14.9	13.2	12.4	11.2
1203	42.9	86	82	53.5	34.6	26.1	21.1	17.8	15.4	13.6	12.9	11.6
1204	45.6	95.2	90.4	61.6	38.2	28.1	22.4	18.7	16.1	14.1	13.6	12.2
1205	44.1	97.5	91.1	62.9	39.4	28.8	22.9	19.1	16.4	14.4	13.6	12.2
1206	46	104.8	98.1	70.5	45.4	31.7	24.7	20.3	17.3	15.1	14.1	12.6
1207	56.4	125	119.8	91	61.8	39.2	28.7	22.9	19.1	16.4	16.1	14.2
1208	45.2	110.1	99.9	74.3	49.2	33.1	25.4	20.7	17.5	15.2	14.2	12.7
1209	44.1	113.9	102	76.2	50.1	33.3	25.4	20.6	17.4	15.1	14	12.5
1210	45.9	120.6	105.9	80.6	53.3	34.3	25.8	20.8	17.5	15.2	14.1	12.6
1211	47.1	118.7	103.1	78.5	51.5	33.4	25.2	20.4	17.2	14.9	13.7	12.2
1212	53.5	116.8	101.6	78.5	52.1	33.3	25.1	20.2	17	14.7	14.4	12.8
1213	66	82.7	99.5	68.1	41.8	30.2	23.9	19.8	17	14.9	16.1	23.8
1214	61.3	78.5	92.9	62.5	38	28.1	22.5	18.8	16.2	14.2	15.1	18.8
1215	57.3	74.9	85.9	56.8	35.8	26.8	21.5	18.1	15.6	13.8	13.5	15.9
1216	57.8	75.8	87	57.2	35.6	26.5	21.3	17.8	15.4	13.5	13.4	14.1
1217	53.7	71.7	79.8	50.9	33.1	25	20.2	17	14.7	13	12.8	12.5
1218	44.3	62	64.8	39.1	27.9	21.9	18.1	15.5	13.5	12	11.3	10.6
1219	40.5	58.2	59.6	35.4	26	20.7	17.3	14.9	13.1	11.7	10.8	9.9
1220	41.5	60.5	61.5	36.2	26.5	21.1	17.6	15.1	13.2	11.8	10.9	10
1221	51	75.8	81.5	51.3	33.1	24.9	20.1	16.9	14.7	12.9	12.3	11.7
1222	47.3	73.6	76.9	47.8	31.9	24.3	19.8	16.7	14.5	12.8	12	11.1
1223	49.9	80.9	83.6	53.3	34	25.6	20.6	17.3	15	13.2	12.5	11.5
1224	46.5	77.6	78.4	49.4	32.7	24.9	20.3	17.1	14.8	13.1	12.2	11
1225	50.9	88	89.7	58.3	36	26.8	21.5	18	15.5	13.6	13	11.6
1226	42.4	80.3	78.9	50.4	33.4	25.4	20.6	17.4	15.1	13.3	12.5	11.2
1227	43.4	84.5	81.7	53.2	34.6	26.1	21.1	17.8	15.4	13.6	12.8	11.6
1228	44.1	91.7	87.6	58.6	36.6	27.2	21.9	18.4	15.8	13.9	13.2	11.9
1229	44.1	95.8	91	62.7	38.9	28.5	22.7	19	16.3	14.3	13.4	12.1
1230	48.5	109.2	105	75.3	48.9	33.2	25.5	20.9	17.7	15.4	14.6	13
1231	46.7	111.2	105.8	79.1	52.2	34.5	26.2	21.3	18	15.6	14.5	13
1232	41.8	106	97.5	72.3	48	32.6	25.1	20.5	17.4	15.1	14	12.5
1233	41.7	111.2	100.7	75	49.3	33	25.2	20.5	17.3	15.1	14	12.5
1234	42	117.4	106	81.2	53.1	34.2	25.7	20.8	17.5	15.1	14.1	12.6
1235	45.5	118.8	104.3	79.4	51.6	33.4	25.2	20.4	17.2	14.9	14.2	12.6
1236	46.1	116.9	102.5	78.6	51.6	33.2	25	20.2	17	14.7	13.7	12.2
1237	60.4	74.3	89.3	60.8	38.3	28.6	23	19.3	16.7	14.7	14.6	18.7
1238	56.5	67.5	80	52.7	35	26.7	21.7	18.3	15.9	14	13.9	14.1
1239	58.8	74.7	87.8	58.4	36.7	27.4	22	18.5	16	14.1	14	15.4
1240	59.2	76.7	88	58.4	36.3	27	21.7	18.2	15.7	13.8	13.7	15.3
1241	54.8	72.6	82.5	53.6	34.3	25.8	20.8	17.5	15.1	13.3	13	12.8
1242	49.2	67	74.7	46.8	31.4	24	19.6	16.6	14.4	12.7	12.1	11.7
1243	39	54.3	54.4	34.1	25.4	20.4	17.1	14.8	13	11.6	10.7	9.8
1244	40.6	57.5	57	35	26	20.8	17.4	15	13.2	11.8	10.8	10
1245	46.9	69.6	73.8	45.4	30.9	23.8	19.4	16.5	14.3	12.7	11.8	11.1
1246	43.9	65.6	66.7	40.2	28.7	22.5	18.6	15.9	13.9	12.4	11.4	10.6
1247	47	73	73.4	45.4	31.1	24	19.6	16.7	14.5	12.9	12	11
1248	42	68	67.4	41.1	29.3	23	19	16.2	14.2	12.6	11.7	10.6
1249	45.7	77.9	79.5	50.3	33.3	25.3	20.6	17.4	15.1	13.3	12.4	11.2
1250	45	83.9	83.4	53.5	34.6	26.1	21.1	17.8	15.4	13.6	12.8	11.5
1251	45.4	88.7	86.4	56.6	35.8	26.8	21.6	18.1	15.6	13.8	13	11.7
1252	52.5	104.2	102.3	70.5	43.1	30.5	23.9	19.7	16.8	14.7	14.4	12.8
1253	52.5	110.4	109	76.7	48.3	32.9	25.3	20.7	17.5	15.2	15	13.3
1254	55.7	119.4	118	87.2	56.5	36.1	27.1	21.9	18.4	15.9	15.8	13.9
1255	50.3	118.2	114.9	85.6	56.9	36.2	27.2	21.9	18.4	15.9	15.4	13.6
1256	42.9	109.4	101.7	75.2	49.5	33.2	25.4	20.7	17.5	15.2	14.1	12.6
1257	45.4	116.5	106.6	80.6	52.6	34.2	25.9	20.9	17.6	15.3	14.5	12.9
1258	47.2	120.6	108.7	82.6	54.7	34.7	26.1	21	17.6	15.2	14.8	13.1
1259	47.3	118.9	106	79.9	52.8	33.9	25.5	20.6	17.3	14.9	14.3	12.7
1260	44.9	117.1	103.4	78.7	51.8	33.3	25	20.2	17	14.7	13.8	12.2
1261	54.5	62.1	72.8	48.7	33.9	26.4	21.7	18.5	16.1	14.3	13.9	15.1
1262	50	56	63.6	40.5	29.8	23.7	19.8	17.1	15	13.4	12.9	12.8
1263	51.8	62.6	71.1	45.8	32.1	25	20.6	17.5	15.3	13.6	13.2	13.1
1264	54.6	68.7	77.3	49.9	33.5	25.6	20.9	17.7	15.4	13.6	13.3	13.3
1265	51.1	64.3	71	44.7	31	24.1	19.8	16.8	14.6	13	12.4	12.3
1266	44.9	55.9	58	35.6	26.4	21.1	17.7	15.2	13.4	12	11.1	10.7
1267	39.1	51.6	51.1	33.1	25	20.2	17	14.7	13	11.6	10.6	9.8
1268	36.1	50.2	49.7	32.7	24.8	20.1	17	14.7	13	11.6	10.5	9.7
1269	38.2	54.4	54.7	34.6	25.9	20.8	17.5	15.1	13.3	11.9	10.8	9.9
1270	41.6	60.5	61.9	37.7	27.5	21.9	18.2	15.7	13.7	12.3	11.2	10.3
1271	42.3	62.7	62.5	37.9	27.7	22	18.3	15.8	13.8	12.3	11.2	10.3
1272	39.6	62.5	62.3	37.3	27.5	21.9	18.3	15.7	13.8	12.3	11.2	10.2
1273	43.4	71.1	71.5	44.5	30.9	24	19.7	16.8	14.6	13	12	10.9
1274	44.1	78.4	78	50.2	33.4	25.5	20.7	17.5	15.2	13.4	12.5	11.3
1275	44.5	84.4	82.9	54.1	35	26.4	21.3	17.9	15.5	13.7	12.9	11.6
1276	49.5	99.6	97.3	66.7	40.8	29.4	23.2	19.3	16.5	14.5	14	12.5
1277	54.6	111.8	111.2	79.5	51.4	34.1	26	21.1	17.9	15.5	15.4	13.6
1278	57.7	122.1	121.6	90.4	59.6	37.2	27.7	22.2	18.6	16.1	16.5	14.5
1279	53.9	124.1	123.4	93.4	62.4	38.6	28.4	22.7	18.9	16.3	16	14.1
1280	44.2	112.1	104.9	78.5	51.2	33.9	25.8	21	17.7	15.3	14.7	13.1
1281	47.2	120.5	111.2	83.7	54.9	35.1	26.3	21.2	17.9	15.4	15	13.3
1282	48.7	120.7	110	83.1	54.6	34.7	26	21	17.6	15.2	14.9	13.2
1283	48.9	118.9	108	81.3	53.8	34.2	25.7	20.7	17.4	15	14.6	12.9
1284	46.2	117.2	104.4	78.9	52.1	33.4	25.1	20.3	17.1	14.7	14	12.4
1285	56.1	62.7	74.3	50.1	34.9	27.1	22.3	19	16.5	14.7	14.5	15.4
1286	49.2	53.1	58.8	38	28.7	23.2	19.5	16.9	14.9	13.3	12.9	12.7
1287	44.5	49.6	54.1	35.8	27.3	22.1	18.7	16.2	14.3	12.9	12.2	11.8
1288	48	56.4	60.5	37.8	28.1	22.6	18.9	16.3	14.3	12.8	12.2	12
1289	47.4	57	60	37.2	27.6	22.1	18.5	15.9	14	12.5	11.8	11.6
1290	42.9	51.5	52.4	33.9	25.6	20.7	17.4	15.1	13.3	11.9	11	10.6
1291	36.8	45.1	44.1	30.5	23.6	19.3	16.4	14.3	12.7	11.4	10.4	9.7
1292	35.4	45	44.1	30.5	23.7	19.4	16.5	14.4	12.8	11.5	10.4	9.7
1293	34	44.8	44.2	30.6	23.7	19.5	16.6	14.4	12.8	11.5	10.5	9.6
1294	37.6	52.2	51.6	33.7	25.5	20.7	17.4	15.1	13.3	11.9	10.8	9.9
1295	36.9	52.4	52.3	34	25.7	20.8	17.5	15.2	13.4	12	10.9	10
1296	33.1	50.7	50.5	33.4	25.4	20.7	17.4	15.1	13.4	12	10.9	9.9
1297	37.5	59.8	61.9	37.4	27.6	22	18.4	15.9	13.9	12.4	11.3	10.3
1298	44.3	75	75.9	47.9	32.5	25	20.4	17.3	15.1	13.3	12.4	11.2
1299	41.1	77	75	48	32.6	25.1	20.5	17.4	15.1	13.4	12.4	11.2
1300	44	88.2	86.6	57.9	36.4	27.2	21.9	18.4	15.9	14	13.2	11.9
1301	52.3	105.9	105.8	74.8	46.7	32.2	24.9	20.4	17.4	15.1	14.7	13.1
1302	58.7	119	118.5	87.3	56.6	36.2	27.1	21.9	18.4	15.9	16.6	14.6
1303	70	125.6	125.6	95.6	64.8	40.3	29.3	23.2	19.3	16.5	22.4	18.7
1304	44.1	109.7	103.9	77.1	50.6	33.7	25.7	20.9	17.6	15.3	14.7	13.1
1305	40.8	112.3	105	77.9	50.6	33.5	25.5	20.7	17.5	15.1	14.3	12.7
1306	44.9	120.7	112.4	85.3	56.4	35.3	26.4	21.2	17.8	15.3	15	13.2
1307	49	119	111.3	84.5	56.6	35.2	26.2	21	17.6	15.2	15	13.2
1308	48.8	117.4	109	84.3	56.5	34.9	25.9	20.8	17.4	15	14.6	12.9
1309	48.6	50.5	58	38.5	29.4	23.9	20.2	17.5	15.5	13.9	13.4	13.1
1310	45.5	47.1	51.4	35.4	27.4	22.4	19.1	16.6	14.7	13.2	12.6	12.2
1311	41.1	41.9	42.5	31	24.6	20.4	17.6	15.4	13.7	12.4	11.6	11
1312	38.8	40.2	40.1	29.5	23.5	19.6	16.9	14.8	13.2	11.9	10.9	10.4
1313	38.6	41.6	41.1	29.7	23.5	19.5	16.7	14.6	13	11.7	10.7	10.1
1314	36.6	40.4	39.9	28.8	22.7	18.9	16.2	14.2	12.6	11.4	10.4	9.8
1315	33.3	37.8	36.7	27.1	21.6	18.1	15.6	13.7	12.2	11	10.1	9.3
1316	32.9	38.1	37.6	27.5	21.9	18.3	15.7	13.8	12.3	11.1	10.2	9.3
1317	37.5	47.3	46.5	31.7	24.4	20	17	14.8	13.1	11.7	10.7	9.9
1318	39.3	52.1	52.9	34.3	25.9	20.9	17.6	15.3	13.5	12.1	10.9	10.2
1319	39.2	53.2	54.4	34.9	26.3	21.2	17.8	15.4	13.6	12.2	11	10.1
1320	38.5	53.6	56.1	35.6	26.6	21.5	18	15.6	13.7	12.3	11.1	10.2
1321	34.5	54.2	54.4	35	26.4	21.3	17.9	15.5	13.7	12.2	11.1	10.1
1322	41.4	69.4	70.8	44.2	31	24.1	19.9	16.9	14.8	13.1	12	10.9
1323	39.3	72.2	70.4	44.6	31.2	24.3	20	17	14.8	13.2	12.2	11
1324	43.1	84.3	82.3	54.4	35.2	26.6	21.5	18.1	15.7	13.8	13	11.7
1325	50	101.5	101	71.1	44	31	24.2	20	17	14.9	14.4	12.9
1326	52.5	110.3	111.8	81.8	51.8	34.4	26.2	21.3	18	15.6	15.2	13.4
1327	56.2	119.9	118.7	88.2	58.5	36.7	27.4	22	18.5	15.9	17.4	15.1
1328	44.6	110.9	105.8	78.3	50.8	33.7	25.7	20.9	17.6	15.3	15	13.3
1329	37.9	109	103	76.6	49.6	33.1	25.2	20.5	17.4	15.1	14.4	12.8
1330	44.2	120.7	113.7	85.9	56.9	35.5	26.5	21.2	17.8	15.4	14.9	13.2
1331	48.5	119.1	112.5	85.5	56.8	35.3	26.2	21	17.6	15.2	15.1	13.3
1332	41.5	117.5	111.4	86.4	57	35.1	26	20.9	17.5	15.1	14.2	12.6
1333	111.9	133.9	165.6	135	102.2	73.6	51.5	37.7	30	25.1	43.3	67.9
1334	109.5	132	161.8	130.7	98	69.9	48.2	35.8	28.7	24	41.2	64.5
1335	79.4	88.7	107.7	82.1	57.7	40	31.1	25.5	21.7	18.9	27.5	35.8
1336	71	79.1	93.9	69.4	47.5	34.9	27.8	23.2	20	17.6	23.7	27.8
1337	61.3	64.7	72.5	51	36.3	28.5	23.6	20.2	17.6	15.7	17.6	18.5
1338	51.8	52.4	57.2	38.9	29.8	24.3	20.6	17.9	15.8	14.2	14	13.7
1339	52.8	54.3	60.8	42	31.3	25.1	21.1	18.2	16	14.3	14	13.9
1340	48.5	50.7	57.9	38.5	29.2	23.6	19.9	17.3	15.3	13.7	13.3	12.9
1341	45.4	47.1	50.6	34.8	26.9	22	18.7	16.3	14.4	13	12.4	11.9
1342	45.3	49.5	53	35.4	27	22	18.6	16.1	14.3	12.8	12.1	11.7
1343	43.6	48	48.7	33.2	25.6	20.9	17.8	15.4	13.7	12.3	11.6	11
1344	40.3	45.8	45.5	31.5	24.4	20	17	14.8	13.2	11.8	10.9	10.3
1345	36.6	41.5	41.1	29.3	23	19.1	16.3	14.3	12.7	11.4	10.4	9.7
1346	33.8	38.4	37.4	27.6	22	18.4	15.8	13.9	12.4	11.2	10.2	9.5
1347	35.3	42.1	42.7	30.2	23.6	19.5	16.6	14.5	12.9	11.6	10.6	9.7
1348	36.3	47	50.6	33.5	25.5	20.8	17.5	15.2	13.4	12.1	10.9	10
1349	38.6	51.2	57.6	36.1	27	21.7	18.2	15.7	13.8	12.4	11.2	10.3
1350	33.8	49	54.2	35	26.4	21.3	18	15.5	13.7	12.3	11.1	10.2
1351	31.6	49.2	50.3	33.6	25.6	20.9	17.6	15.3	13.5	12.1	11	10.1
1352	33.9	58	57.9	36.4	27.2	21.9	18.4	15.9	14	12.5	11.3	10.3
1353	38.1	68.1	67.1	41.6	29.9	23.5	19.5	16.7	14.6	13	12	10.9
1354	38.7	77	75.7	49.4	33.4	25.6	20.9	17.7	15.4	13.6	12.7	11.4
1355	45.3	92.8	92.2	64	38.7	28.5	22.7	19	16.3	14.3	13.7	12.3
1356	45.3	99.5	98.9	70.1	43.4	30.8	24.2	20	17.1	14.9	14.4	12.9
1357	56.4	121.4	124.7	93	61.5	37.8	28	22.4	18.8	16.2	17.2	15
1358	42.4	108	104.8	77.1	50.2	33.5	25.6	20.9	17.6	15.3	14.9	13.2
1359	38.3	110.5	104.9	77.2	50.1	33.4	25.5	20.7	17.5	15.2	14.7	13
1360	38.6	119.4	115.7	88	58.7	36.2	26.9	21.6	18.1	15.6	14.9	13.2
1361	38.2	120.2	115.1	88.7	59.3	36.2	26.8	21.4	17.9	15.5	14.7	13
1362	37.8	118.8	111.8	85.8	57.2	35.3	26.2	21	17.6	15.2	14.2	12.6
1363	132.3	159.5	161.7	132.6	100	70.8	48.8	36.1	28.9	24.2	48	79.4
1364	130.5	158.3	158.3	130.2	97.6	69	47	34.9	28	23.5	47	77.2
1365	96.7	112.9	142.7	113.4	82.7	57.3	39.6	30.6	25.1	21.4	36.3	53.5
1366	68.6	73.7	85	61.8	41.7	31.7	25.7	21.7	18.8	16.6	22.6	25.9
1367	65.6	71	79.2	56.8	38.7	29.8	24.4	20.7	18	15.9	21.2	23.1
1368	55.6	56.4	61.3	42.1	31.5	25.3	21.3	18.3	16.2	14.5	14.4	14.3
1369	56.9	59.7	68.3	47.3	33.9	26.6	22.1	18.9	16.5	14.7	15.4	15.3
1370	52.4	55.6	62.5	42.4	31.2	24.9	20.8	17.9	15.7	14	13.9	13.5
1371	49.6	53	55.8	36.8	28	22.7	19.2	16.6	14.7	13.2	13	12.5
1372	46.4	49.7	51.4	34.7	26.6	21.7	18.4	16	14.2	12.7	12.2	11.7
1373	42.7	46.2	47.1	32.5	25.2	20.7	17.6	15.3	13.6	12.2	11.5	10.9
1374	42.1	46.3	47.3	32.3	24.9	20.4	17.3	15	13.3	12	11.2	10.7
1375	40.4	43.8	44.8	31.1	24.1	19.8	16.9	14.7	13	11.7	10.8	10.3
1376	36.7	40.7	40.2	29	22.9	19	16.3	14.3	12.7	11.5	10.4	9.6
1377	39.1	45.3	46.9	32.1	24.8	20.3	17.2	15	13.3	11.9	10.9	10.1
1378	38.7	47.5	50.4	33.6	25.6	20.8	17.6	15.3	13.5	12.1	11	10.2
1379	36.7	47.6	51.3	34	25.9	21	17.7	15.4	13.6	12.2	11.1	10.2
1380	31.7	43.4	46.4	32	24.8	20.3	17.3	15	13.3	12	10.9	10
1381	31.8	48.3	51.6	34.2	26.1	21.2	17.9	15.5	13.7	12.3	11.1	10.2
1382	29.1	49.5	48.9	33.2	25.5	20.8	17.6	15.3	13.6	12.2	11.1	10.1
1383	28.3	53.5	51.7	34.4	26.2	21.3	18	15.6	13.8	12.4	11.2	10.3
1384	36.1	70.6	69.6	44.6	31.4	24.5	20.2	17.2	15.1	13.4	12.4	11.3
1385	43.4	88.6	88.5	60.7	37.7	28	22.5	18.9	16.3	14.3	13.7	12.3
1386	41.4	93	93.9	65.5	40.6	29.6	23.5	19.5	16.8	14.7	14.1	12.6
1387	49.7	112.4	116.2	86.2	56.6	36.3	27.3	22.1	18.6	16	15.7	13.9
1388	39.3	103.1	100.9	74.1	48.3	32.9	25.4	20.8	17.6	15.3	14.5	12.9
1389	35.7	106.6	102.4	75	48.6	33	25.3	20.7	17.5	15.2	14.4	12.8
1390	39.6	121.8	119.5	91	61.5	37.5	27.7	22.1	18.5	15.9	15.3	13.5
1391	38.7	122.5	119.8	92.9	63	38.2	27.9	22.2	18.5	15.9	15.3	13.5
1392	37.5	121.2	115.5	87.8	58.3	36	26.8	21.5	18	15.5	15	13.2
1393	150.5	157.7	157.7	132.3	99.5	70.2	47.5	35.1	28.1	23.5	58	109.8
1394	144.1	154.7	154.7	128.7	95.9	67.6	45.6	33.9	27.3	22.8	52.9	92
1395	94.5	111.2	141.1	113.2	82	56.2	38.8	30	24.6	21	36.9	52.2
1396	89.3	103.1	128.3	99.2	70.1	46.3	33.9	27	22.5	19.3	34.3	47
1397	80.1	91.1	109.5	82.7	57.1	38.6	29.6	24.2	20.5	17.8	30.8	37.3
1398	63.5	67.8	75.6	53.8	36.9	28.5	23.3	19.8	17.2	15.3	21.1	21.1
1399	59.2	62.6	72.1	50.5	35.2	27.4	22.5	19.1	16.7	14.8	18.7	18.4
1400	55.5	58.3	65.4	44.7	32.3	25.5	21.1	18.1	15.9	14.1	15.5	15.1
1401	51.7	54.7	59.1	38.8	29	23.4	19.6	16.9	14.9	13.4	13.3	12.8
1402	50.1	53.4	53.9	35.7	27.2	22.1	18.6	16.2	14.3	12.8	12.6	12.1
1403	45.1	48.4	48.3	33.1	25.5	20.9	17.7	15.4	13.7	12.3	11.7	11.2
1404	44.9	48.4	50.8	33.8	25.8	21	17.7	15.4	13.6	12.2	11.6	11.1
1405	43.4	46.1	48.8	32.9	25.2	20.5	17.4	15.1	13.4	12	11.2	10.8
1406	38.8	42.3	44.6	31.1	24.2	19.9	17	14.8	13.1	11.8	10.8	10.1
1407	40.5	45.3	47.5	32.4	25	20.4	17.4	15.1	13.4	12	10.9	10.3
1408	38	43.2	46.7	32.1	24.8	20.4	17.3	15.1	13.4	12	10.9	10.2
1409	33.4	39.5	42	30	23.7	19.6	16.8	14.7	13	11.8	10.7	9.8
1410	31.4	41.1	42.8	30.5	23.9	19.8	16.9	14.8	13.2	11.8	10.8	9.9
1411	31	44.8	46.8	32.3	25.1	20.6	17.5	15.2	13.5	12.1	11	10.1
1412	32	50.9	52.8	34.9	26.5	21.5	18.2	15.7	13.9	12.5	11.3	10.3
1413	27.8	50.9	50	33.8	25.9	21.2	17.9	15.6	13.8	12.4	11.2	10.3
1414	28.9	60.3	58.8	37.2	27.8	22.4	18.8	16.2	14.3	12.8	11.6	10.6
1415	37.8	78.2	78.5	51.9	34.7	26.5	21.6	18.2	15.8	14	13.1	11.8
1416	39.6	88.1	89.4	62.6	38.6	28.6	22.9	19.2	16.6	14.6	13.8	12.4
1417	47	109	115.5	85.8	55.9	36.2	27.4	22.1	18.6	16.1	15.7	13.9
1418	36.2	100	98.8	73.4	48.5	33.2	25.6	21	17.8	15.5	14.3	12.8
1419	26.5	92.3	88	62.6	39.5	28.9	23	19.2	16.5	14.5	12.9	11.7
1420	31.8	108.6	105.2	77.8	50.8	33.9	25.9	21.1	17.8	15.5	14.3	12.7
1421	40.3	124.7	124.5	96.4	65.8	40.5	29.2	23.1	19.2	16.5	16	14.1
1422	33.5	123.6	120.7	91.9	62.3	38.2	28	22.3	18.6	16	15.1	13.4
1423	148.7	153.7	153.7	129.4	97.2	67.9	45.4	33.8	27.1	22.7	60.6	115.5
1424	138.5	151.2	151.2	124.8	92.3	63.6	41.8	31.7	25.7	21.7	48.2	83.1
1425	98.7	115.8	148.1	117.6	85.2	58.1	39.3	30.2	24.6	20.9	38	57.5
1426	104.8	123.1	146	114.8	82.4	55.4	37.9	29.2	23.9	20.3	39.3	60.5
1427	79.4	87.8	104.8	79	53.9	37	28.6	23.4	19.9	17.3	29.5	37.3
1428	78.7	86.7	100.8	75.3	50.6	35.3	27.5	22.6	19.3	16.8	30	36.1
1429	68.2	74.4	86.2	63.5	41.9	31	24.7	20.7	17.8	15.7	24.2	25.4
1430	60.4	64.9	74.6	52.2	35.5	27.3	22.3	18.9	16.5	14.6	19.3	19.1
1431	53.5	54.7	57.9	38.2	28.7	23.1	19.4	16.8	14.8	13.2	13.4	13.2
1432	46.9	46.8	46.6	32.6	25.4	20.9	17.8	15.5	13.8	12.4	12	11.6
1433	43.1	43.9	44.1	31.2	24.5	20.2	17.3	15.1	13.4	12.1	11.4	10.9
1434	41.1	41.1	42	30	23.6	19.6	16.7	14.6	13	11.7	10.9	10.4
1435	40.3	40.7	41.5	29.7	23.4	19.4	16.6	14.5	12.9	11.6	10.6	10.2
1436	36.8	37.3	38.5	28.3	22.5	18.8	16.2	14.2	12.7	11.5	10.5	9.7
1437	39.7	42.8	46	31.9	24.7	20.3	17.3	15	13.3	12	11	10.3
1438	35.8	38.2	38.5	28.4	22.7	18.9	16.3	14.3	12.8	11.5	10.5	9.8
1439	34.5	39.2	42.2	30.2	23.8	19.7	16.9	14.8	13.1	11.8	10.8	10
1440	34.9	42.4	46.1	32.1	24.9	20.5	17.4	15.2	13.5	12.1	11	10.1
1441	33.9	46.6	50.3	33.9	26	21.2	18	15.6	13.8	12.4	11.3	10.3
1442	32.7	51.4	53.7	35.3	26.8	21.8	18.4	15.9	14.1	12.6	11.4	10.4
1443	28.4	51.6	51.2	34.4	26.4	21.5	18.2	15.8	14	12.5	11.4	10.4
1444	27.3	57.2	56.2	36.4	27.5	22.2	18.7	16.2	14.3	12.8	11.6	10.6
1445	32.2	68	67.9	42.9	30.8	24.3	20.2	17.3	15.1	13.5	12.4	11.3
1446	34.4	78.6	79.6	53.7	35.6	27.1	22	18.6	16.1	14.3	13.5	12.2
1447	49.8	110.1	118.8	88.2	57.9	37.1	27.9	22.5	19	16.4	16.6	14.6
1448	28.4	89.3	88.9	63.5	40.1	29.4	23.5	19.6	16.8	14.8	13.4	12.1
1449	18.6	76.4	71.7	47.6	32.9	25.5	20.9	17.8	15.5	13.7	12.3	11.2
1450	25.8	98.6	94.9	68.2	43	30.7	24.2	20	17.1	15	13.7	12.3
1451	36.6	126.1	125.8	96.3	65	39.6	29	23.1	19.2	16.5	16.1	14.2
1452	29.4	124.7	122.8	93.9	63.7	39.2	28.7	22.9	19.1	16.4	15.6	13.8
1453	148.2	149.8	149.8	126.6	94.8	66.2	43.7	32.6	26.2	22	64.9	128.3
1454	135.9	147.6	147.6	121.7	88.7	60.6	40.2	30.6	24.9	21	49.9	87.2
1455	113	131.9	145.4	114.4	82.1	55.1	37.7	29.1	23.8	20.2	40.4	64.7
1456	92.9	104.8	127.7	97.4	67.4	43.8	32.3	25.8	21.5	18.5	34.6	51
1457	74.3	79.3	92.2	67.5	43.9	32.2	25.6	21.4	18.4	16.1	27.3	32.9
1458	66.8	68.3	76.3	54.5	36.8	28.2	23	19.5	17	15	24	24.7
1459	61.5	64.6	74.7	52.9	35.9	27.6	22.6	19.1	16.6	14.7	21.3	21
1460	56.8	58.3	66.9	46.3	32.8	25.7	21.2	18.1	15.9	14.1	16.9	16.6
1461	51.3	51	52.7	35.4	27.1	22.1	18.7	16.2	14.4	12.9	12.8	12.4
1462	46.8	46	45.8	32.2	25.2	20.7	17.7	15.4	13.7	12.3	11.9	11.6
1463	44	43.6	44.3	31.4	24.5	20.3	17.3	15.1	13.4	12.1	11.5	11
1464	42.1	42.1	42	30.1	23.7	19.6	16.8	14.7	13.1	11.8	11	10.6
1465	36.8	36.3	36.3	27.2	21.9	18.4	15.9	14	12.5	11.3	10.3	9.7
1466	33.9	33.1	32.7	25.2	20.6	17.5	15.2	13.5	12.1	11	10.1	9.4
1467	33.6	32.9	33.2	25.5	20.9	17.7	15.4	13.6	12.2	11.1	10.2	9.4
1468	37.1	39.5	43.7	31	24.3	20	17.1	15	13.3	12	10.9	10.2
1469	36.6	39.5	43.7	31	24.3	20.1	17.2	15	13.3	12	10.9	10.2
1470	37.9	43.3	48.4	33.2	25.6	21	17.8	15.5	13.7	12.3	11.2	10.4
1471	37	46.7	53.2	35.2	26.8	21.7	18.4	15.9	14.1	12.6	11.4	10.5
1472	33.6	48.4	51.8	34.7	26.5	21.6	18.3	15.9	14	12.6	11.4	10.5
1473	27	47.1	46.8	32.7	25.4	20.9	17.8	15.5	13.8	12.4	11.3	10.3
1474	25	51.1	50.6	34.4	26.4	21.6	18.3	15.9	14.1	12.6	11.5	10.5
1475	34.6	71.5	73.6	48.1	33.3	25.9	21.2	18.1	15.7	14	12.9	11.7
1476	37.5	80.4	86.4	58.1	37.4	28.1	22.7	19.1	16.5	14.6	13.9	12.5
1477	46.4	101.7	110.2	79.8	52.4	35.2	27	22	18.6	16.1	16	14.2
1478	28.7	86.8	87.7	61.4	39.3	29.1	23.3	19.5	16.8	14.8	13.7	12.3
1479	18.3	78.6	75.8	50.8	34.4	26.4	21.6	18.3	15.9	14.1	12.6	11.5
1480	28.2	104.9	104.2	75.9	50.4	34.2	26.3	21.5	18.2	15.8	14.8	13.2
1481	29.7	116.9	115.7	87.4	59.3	37.5	28	22.6	18.9	16.4	15.3	13.6
1482	25.3	118.9	116.2	88.1	60.2	37.7	28.1	22.6	18.9	16.3	14.9	13.2
1483	141.5	145.8	145.8	121.4	89.7	61.7	40.4	30.6	24.8	20.9	60.2	114.6
1484	135.6	144.1	144.1	119.2	86.5	58.3	38.9	29.7	24.2	20.4	54.6	100.4
1485	127.7	142.3	142.3	114.3	81.7	54.6	37.2	28.7	23.4	19.9	46.6	79.7
1486	108.7	127.1	140.5	108.9	76.3	49.9	35	27.3	22.5	19.1	38.2	59.8
1487	76.3	78.5	89.4	64.2	41.3	30.7	24.6	20.6	17.8	15.6	26.7	34.8
1488	68.9	68.8	73.2	51	35.1	27.2	22.3	18.9	16.5	14.6	24	27.3
1489	57.6	56.9	61.5	41.7	30.7	24.4	20.4	17.5	15.4	13.8	17.4	17.2
1490	63.9	67	76.5	53.6	35.9	27.4	22.3	18.9	16.4	14.5	21	21.3
1491	60.9	63.4	70.8	48.6	33.6	26	21.4	18.2	15.8	14	18.1	18.1
1492	51	51.2	54.7	35.9	27.2	22.1	18.6	16.2	14.3	12.8	12.6	12.4
1493	50	49.7	50.1	33.9	26	21.2	18	15.6	13.9	12.4	12	11.9
1494	41.9	41.1	40.9	29.6	23.4	19.5	16.7	14.6	13	11.8	10.9	10.5
1495	37.9	37	37.9	28	22.4	18.8	16.2	14.2	12.7	11.5	10.5	10
1496	35.6	34.6	34.5	26.3	21.3	18	15.6	13.8	12.4	11.2	10.3	9.7
1497	34.1	33.2	34.6	26.4	21.4	18.1	15.7	13.9	12.4	11.3	10.3	9.7
1498	31.4	31.1	32.1	25	20.6	17.5	15.3	13.5	12.2	11.1	10.2	9.4
1499	28.8	28.6	29.6	23.5	19.6	16.8	14.8	13.2	11.9	10.8	10	9.2
1500	28.2	28.2	29.3	23.3	19.5	16.8	14.7	13.1	11.9	10.8	10	9.2
1501	29.7	34.4	37.5	28.1	22.6	19	16.4	14.5	12.9	11.7	10.7	9.9
1502	28.2	37.8	43	30.9	24.4	20.2	17.3	15.2	13.5	12.2	11.1	10.2
1503	23	40	40.5	29.7	23.7	19.8	17	14.9	13.3	12	11	10.1
1504	24	47.8	48.5	33.6	26	21.4	18.2	15.8	14	12.6	11.5	10.5
1505	36	70.8	75.5	49.9	34.2	26.4	21.6	18.4	16	14.2	13.2	11.9
1506	41.8	86.1	97.2	68.2	42.6	30.9	24.5	20.4	17.5	15.3	14.8	13.2
1507	50.7	108.7	123.8	92.4	61.5	38.8	29	23.3	19.6	16.9	17.1	15
1508	32.6	93.3	101.8	75.6	50	34.3	26.5	21.7	18.4	16	15.3	13.6
1509	22.7	84.8	84.7	59.2	37.8	28.4	22.9	19.3	16.7	14.7	13.1	11.9
1510	28.9	103.9	105.5	77.5	52.2	35.1	26.9	21.9	18.6	16.1	15	13.4
1511	30.8	114.2	114.8	86.2	58.7	37.5	28.2	22.8	19.1	16.5	15.9	14.1
1512	26.4	119.3	116.4	87.2	58.7	37.5	28.1	22.7	19.1	16.5	15.6	13.8
1513	56.6	55.2	57.1	37.6	28.4	23	19.3	16.7	14.8	13.2	16.6	17
1514	67.6	69.7	78.7	54.6	36.2	27.5	22.4	18.9	16.4	14.5	22.3	26.3
1515	74.1	82.1	96.9	69.9	44.5	31.7	24.9	20.6	17.6	15.4	24.6	31.2
1516	61.4	63.4	70.9	47.8	33.1	25.6	21	17.9	15.6	13.8	16.6	19.4
1517	49.4	48.8	51.3	34.4	26.3	21.5	18.2	15.8	13.9	12.5	12.1	12
1518	43.9	43.3	43.3	30.8	24.2	20	17.1	14.9	13.3	12	11.2	11
1519	39.4	38.4	39.3	28.8	23	19.2	16.5	14.5	12.9	11.7	10.6	10.3
1520	34.7	33.5	35.9	27.1	21.9	18.5	16	14.1	12.6	11.4	10.4	9.9
1521	30.9	29.8	29.5	23.4	19.5	16.8	14.7	13.1	11.8	10.8	9.9	9.2
1522	29.1	28.4	29.2	23.3	19.4	16.7	14.7	13.1	11.8	10.8	9.9	9.2
1523	25.4	24.7	24.7	20.4	17.4	15.2	13.5	12.2	11.1	10.2	9.4	8.8
1524	25	24.5	24.5	20.3	17.4	15.2	13.5	12.2	11.1	10.2	9.4	8.8
1525	24.6	24.5	24.7	20.4	17.5	15.3	13.6	12.3	11.2	10.3	9.5	8.8
1526	25	31.4	36	27.4	22.2	18.8	16.3	14.4	12.9	11.7	10.7	9.9
1527	21	34.2	35.9	27.4	22.3	18.8	16.3	14.4	12.9	11.7	10.7	9.9
1528	26.2	49.5	53.8	35.9	27.4	22.3	18.9	16.4	14.5	13	11.8	10.8
1529	37.5	71	78.3	52.6	35.5	27.2	22.2	18.8	16.3	14.5	13.6	12.3
1530	46.4	93	103.9	74.5	46.6	32.9	25.8	21.3	18.2	15.9	15.6	13.9
1531	50.9	109.1	124.8	94.1	63.9	39.7	29.6	23.7	19.9	17.2	17.1	15
1532	36.1	97.1	106.7	79.9	54	36.1	27.6	22.5	19	16.5	16	14.2
1533	28.4	93.4	99.3	73.7	49	34	26.4	21.7	18.4	16.1	15.4	13.7
1534	26.4	100	102.4	76.3	51.2	34.9	26.9	22	18.7	16.2	15.5	13.8
1535	28.1	110.8	112.6	85	57.5	37.4	28.3	22.9	19.3	16.7	15.9	14.1
1536	22.1	112.8	110.9	81.5	54.5	36.2	27.6	22.4	18.9	16.4	15.5	13.8
1537	51.4	49.6	49.6	34.1	26.3	21.6	18.3	16	14.2	12.7	12.7	14.2
1538	61.1	60.6	65.7	43.1	31.1	24.5	20.3	17.4	15.3	13.6	16.1	22.7
1539	71.3	74.2	85.5	59.6	37.7	28.3	22.8	19.1	16.5	14.5	21.1	31.2
1540	53.6	53.1	59.3	38.8	28.8	23	19.3	16.6	14.6	13.1	12.8	15.7
1541	40.2	38.8	38.8	28.7	22.9	19.2	16.5	14.5	13	11.7	10.9	10.7
1542	39.9	39.1	40.9	29.7	23.5	19.6	16.8	14.7	13.1	11.8	10.9	10.7
1543	38.3	37.5	38.6	28.5	22.8	19.1	16.4	14.4	12.9	11.7	10.6	10.4
1544	33.8	33.2	33.7	25.9	21.2	18	15.6	13.8	12.4	11.3	10.3	9.8
1545	31.1	30.7	30.9	24.3	20.1	17.2	15.1	13.4	12.1	11	10.1	9.4
1546	29.2	29	29.6	23.5	19.6	16.9	14.8	13.2	11.9	10.9	10	9.3
1547	26.8	26.3	26.2	21.5	18.2	15.8	14	12.6	11.4	10.5	9.7	9
1548	26.8	26.4	26.9	21.9	18.5	16.1	14.2	12.8	11.6	10.6	9.8	9.1
1549	23.8	23.7	24.3	20.2	17.4	15.2	13.6	12.2	11.2	10.3	9.5	8.8
1550	19.8	26.4	28	22.6	19.1	16.5	14.6	13.1	11.9	10.8	10	9.3
1551	20.4	33.7	35.3	27.1	22.1	18.8	16.3	14.4	12.9	11.7	10.8	9.9
1552	30.4	52.1	57.2	37.3	28.3	22.9	19.3	16.7	14.8	13.2	12.2	11.1
1553	32.3	62.6	68.7	45.1	32.3	25.4	21.1	18	15.8	14	13.2	12
1554	43.3	85.8	96.4	68.1	42.3	30.9	24.6	20.5	17.7	15.5	15	13.5
1555	52.8	108.9	123.3	92.7	63.3	39.7	29.7	23.9	20	17.3	18.4	16
1556	35.7	92.7	99.4	74.4	49.6	34.4	26.7	22	18.7	16.3	15.9	14.1
1557	28.3	91.5	93.5	67.8	44.4	32	25.3	21	18	15.8	15.2	13.6
1558	26.7	96.9	97.7	70.5	46.2	32.9	25.8	21.3	18.2	15.9	15.4	13.7
1559	25.7	107.3	107.9	80	54.2	36.4	27.8	22.7	19.2	16.6	15.9	14.1
1560	20.5	109.1	108.9	80.5	54.3	36.4	27.8	22.7	19.2	16.6	15.5	13.9
1561	50.6	48.1	48.9	33.6	26	21.3	18.1	15.8	14	12.6	12.4	16.3
1562	53.6	51.9	53.6	35.5	27.1	22	18.6	16.1	14.2	12.8	12.6	18.6
1563	61.4	61.3	68.9	45.1	31.9	24.9	20.6	17.6	15.3	13.6	16.1	24.4
1564	46.4	45	48.2	33.2	25.7	21.1	17.9	15.6	13.8	12.4	11.8	15.9
1565	39.6	38.7	40.6	29.6	23.6	19.6	16.8	14.8	13.2	11.9	10.9	11.4
1566	33.9	32.7	33.6	25.9	21.1	17.9	15.6	13.8	12.4	11.3	10.3	10.1
1567	29.9	29	28.9	23.1	19.3	16.6	14.6	13	11.8	10.7	9.9	9.4
1568	29.5	28.6	28.2	22.7	19	16.4	14.5	12.9	11.7	10.7	9.8	9.4
1569	29.2	28.7	29.9	23.7	19.8	17	14.9	13.3	12	10.9	10.1	9.5
1570	28.8	28.8	32	25.1	20.7	17.7	15.4	13.7	12.4	11.2	10.3	9.6
1571	27	26.6	29.4	23.5	19.7	16.9	14.9	13.3	12	11	10.1	9.3
1572	29.9	29.8	34.3	26.5	21.7	18.4	16	14.2	12.7	11.6	10.6	9.8
1573	26	27.9	31.7	25	20.7	17.7	15.5	13.8	12.4	11.3	10.4	9.6
1574	14.8	18.2	19	16.5	14.6	13.1	11.8	10.8	10	9.3	8.7	8.1
1575	16.6	28.1	29.1	23.4	19.7	17	15	13.4	12.1	11.1	10.2	9.5
1576	35.8	57.7	63.6	41.3	30.4	24.3	20.3	17.5	15.4	13.7	12.7	11.6
1577	25.2	49.1	49.9	34.6	26.8	22	18.7	16.3	14.5	13	11.8	10.8
1578	23.8	56.1	59.5	38.5	29.1	23.5	19.8	17.1	15.1	13.5	12.4	11.3
1579	47.3	99.8	111.9	81.9	55.5	37.1	28.3	23	19.5	16.9	16.8	14.8
1580	34.4	87.7	92.5	67.1	45.1	32.5	25.6	21.3	18.2	16	15.6	13.9
1581	23.9	79.4	78.9	55.9	37.2	28.4	23.1	19.5	17	15	14.4	13
1582	21.8	85.5	83.3	59.4	39.1	29.4	23.8	20	17.3	15.3	14.5	13.1
1583	21.4	96.4	96.1	70.2	46.4	33.2	26.1	21.6	18.5	16.1	15.5	13.8
1584	18.7	101.4	99.6	71.8	47.3	33.6	26.3	21.8	18.6	16.2	15.5	13.9
1585	54.9	52.8	59.2	37.5	28	22.6	19	16.4	14.4	12.9	12.8	21.8
1586	37.8	35.3	35.3	26.9	21.8	18.4	16	14.1	12.7	11.5	10.7	11.1
1587	48.6	47.2	52.9	35.1	26.8	21.8	18.4	15.9	14.1	12.6	12.2	17.3
1588	58	57.8	65.8	42.4	30.5	24.1	20	17.1	15	13.4	13.2	23.5
1589	40.9	39.7	40.9	29.8	23.7	19.7	16.9	14.8	13.2	11.9	11	14.7
1590	43.1	42.8	48.5	33.3	25.7	21.1	17.9	15.6	13.8	12.4	11.5	15.4
1591	30.3	29.4	29.4	23.4	19.5	16.8	14.8	13.2	11.9	10.8	10	9.7
1592	27.7	27	26.9	21.9	18.5	16.1	14.2	12.7	11.5	10.6	9.7	9.2
1593	30.5	30.1	31.3	24.6	20.4	17.5	15.3	13.6	12.3	11.2	10.2	9.9
1594	27.4	27.3	30.5	24.2	20.1	17.3	15.1	13.5	12.2	11.1	10.2	9.6
1595	28.1	28.2	31.7	25	20.7	17.7	15.5	13.8	12.4	11.3	10.4	9.8
1596	27	29.4	33.2	25.9	21.3	18.2	15.8	14.1	12.7	11.5	10.6	9.9
1597	23.7	26.6	28.9	23.3	19.6	16.9	14.9	13.3	12.1	11	10.2	9.4
1598	18.5	22.5	22.3	18.9	16.4	14.6	13.1	11.9	10.9	10	9.3	8.7
1599	12.3	21.1	20.8	17.8	15.6	13.9	12.6	11.5	10.5	9.7	9.1	8.5
1600	12	25.9	25.6	21.2	18.2	15.9	14.2	12.8	11.6	10.7	9.9	9.2
1601	11.4	29.4	29.1	23.5	19.8	17.2	15.1	13.6	12.3	11.2	10.4	9.6
1602	20.3	48.5	49.5	34.6	26.9	22.2	18.9	16.5	14.6	13.2	12	11
1603	54.2	106.2	118.7	87.3	58.9	38.5	29.2	23.7	20	17.3	19.6	17.5
1604	33.1	83.8	86.5	62.6	41.3	30.7	24.6	20.6	17.8	15.6	15.2	13.6
1605	21	73.8	72.2	50.9	35.3	27.4	22.5	19.2	16.7	14.8	14.1	12.7
1606	20.3	80.1	77.2	53.4	36.5	28.1	23	19.5	17	15	14.2	12.8
1607	19.6	89.7	87.4	61.6	40.5	30.3	24.4	20.5	17.7	15.6	14.9	13.4
1608	19.9	100.9	99.3	71.3	46.9	33.6	26.4	21.9	18.7	16.4	15.6	14
1609	65.6	67.8	87.4	59.3	37.3	27.9	22.4	18.8	16.2	14.3	14.2	31.7
1610	42.8	41	45.8	32.1	25	20.6	17.5	15.3	13.6	12.2	11.5	17.5
1611	55.4	54.8	65.8	42.2	30.4	24	19.9	17.1	14.9	13.3	13.1	23.6
1612	70.9	76.3	92.2	63.3	38.7	28.7	23	19.2	16.6	14.6	16.3	33.5
1613	39	38.2	40.2	29.4	23.4	19.6	16.8	14.8	13.2	11.9	11	14.5
1614	29.2	28	27.6	22.3	18.8	16.2	14.3	12.8	11.6	10.6	9.8	9.7
1615	32.1	31.4	30.9	24.4	20.2	17.3	15.2	13.5	12.2	11.1	10.2	10.4
1616	38	37.5	39.8	29.4	23.5	19.6	16.9	14.9	13.3	12	10.9	13.7
1617	34.9	35.5	38.1	28.6	23	19.3	16.7	14.7	13.1	11.9	10.9	10.9
1618	27.8	27.7	27.5	22.4	18.9	16.4	14.5	13	11.8	10.8	9.9	9.6
1619	24.6	24.5	26.8	21.9	18.6	16.2	14.3	12.9	11.7	10.7	9.9	9.3
1620	22.5	23.7	26.6	21.9	18.6	16.2	14.3	12.9	11.7	10.7	9.9	9.2
1621	22.2	26.6	29.9	23.9	20.1	17.3	15.2	13.6	12.3	11.2	10.3	9.6
1622	14.8	19.5	19.4	16.9	14.9	13.3	12.1	11.1	10.2	9.5	8.8	8.3
1623	16.1	23.8	23.5	19.8	17.1	15.1	13.5	12.3	11.2	10.3	9.6	8.9
1624	10.1	20.7	19.9	17.2	15.2	13.6	12.3	11.3	10.4	9.6	9	8.4
1625	11.2	26.2	25.2	21	18	15.8	14.1	12.8	11.6	10.7	9.9	9.2
1626	20.7	50.8	55.7	37.4	28.6	23.3	19.7	17.1	15.1	13.6	12.3	11.3
1627	38.1	83.6	92.9	67.1	45.1	32.7	25.9	21.5	18.5	16.2	15.7	14.1
1628	34.4	83.6	88.5	64.7	42.9	31.6	25.3	21.1	18.2	16	15.6	14
1629	24.6	77.1	76.4	53.6	36.7	28.3	23.2	19.7	17.1	15.2	14.6	13.2
1630	21.1	80.7	79.1	55.2	37.4	28.7	23.5	19.9	17.3	15.3	14.6	13.1
1631	18.9	89.7	88.6	63.2	41.6	31.1	25	21	18.1	15.9	15	13.5
1632	17.1	93.3	91.6	65	42.6	31.6	25.3	21.2	18.3	16.1	14.9	13.4
1633	121.7	126.5	126.5	95.2	61.5	37.8	28	22.5	18.8	16.2	29.8	71.8
1634	49.7	49.1	60.1	38	28.2	22.6	18.9	16.3	14.3	12.8	12.2	24.3
1635	40.7	38.8	42.7	30.6	24.1	20	17.1	14.9	13.3	12	11.1	19.6
1636	63.3	65	75.4	48.6	33.3	25.7	21.1	17.9	15.6	13.8	13.6	30.9
1637	53.9	57.6	67.2	43.2	30.9	24.4	20.2	17.3	15.1	13.4	13	25.3
1638	33.8	32.9	32.4	25.2	20.8	17.7	15.5	13.7	12.4	11.2	10.3	14.6
1639	32.7	31.8	31.4	24.7	20.5	17.5	15.3	13.6	12.3	11.2	10.3	14
1640	36.6	36.5	38.1	28.6	23	19.3	16.7	14.7	13.1	11.9	10.9	14.1
1641	45.5	50.7	59.2	37.9	28.5	23	19.3	16.7	14.7	13.2	12.3	19.9
1642	27.5	27.4	27.5	22.4	19	16.4	14.5	13	11.8	10.8	10	9.8
1643	19.1	19.5	21.2	18.1	15.8	14.1	12.7	11.5	10.6	9.8	9.1	8.5
1644	17.3	19.2	21.5	18.3	16	14.2	12.8	11.7	10.7	9.9	9.2	8.6
1645	13.1	15.6	17.7	15.5	13.9	12.5	11.4	10.5	9.7	9.1	8.5	8
1646	12.2	16.2	16.1	14.3	12.9	11.7	10.8	10	9.3	8.7	8.1	7.7
1647	13.9	21.3	20.3	17.5	15.4	13.8	12.5	11.4	10.5	9.7	9.1	8.5
1648	11.5	23.8	22.7	19.3	16.8	14.9	13.4	12.1	11.1	10.3	9.5	8.9
1649	8.5	25.1	24	20.2	17.5	15.4	13.8	12.5	11.5	10.6	9.8	9.1
1650	24.2	57.8	63.6	41.5	30.9	24.8	20.8	18	15.8	14.1	13	11.9
1651	37.9	85.1	95.4	69.4	47.1	33.8	26.6	22	18.9	16.5	16	14.3
1652	26.2	74	75.5	54.1	37	28.5	23.3	19.8	17.2	15.3	14.6	13.2
1653	27.1	77.3	76.4	54	37	28.6	23.4	19.9	17.3	15.3	14.9	13.4
1654	19.7	78.2	76.6	54.1	37.1	28.7	23.5	20	17.4	15.4	14.5	13.1
1655	19.2	89.2	88.5	63.3	42.2	31.5	25.4	21.3	18.4	16.2	15.4	13.9
1656	13.2	84.2	81.7	56.9	38.5	29.5	24.1	20.4	17.7	15.7	14.5	13.1
1657	73	75.7	96.3	65.1	38.8	28.5	22.7	19	16.3	14.3	14.2	39.2
1658	36.8	35.2	39.1	28.7	22.9	19.1	16.4	14.4	12.9	11.6	10.6	21.8
1659	31.8	29.8	29.3	23.3	19.4	16.7	14.6	13	11.8	10.7	9.9	19.3
1660	31.9	29.7	28.8	23	19.2	16.6	14.6	13	11.8	10.7	9.9	18.1
1661	28.6	26.7	25.8	21.2	18	15.6	13.9	12.4	11.3	10.4	9.6	15.5
1662	35.2	34.1	33.6	25.9	21.2	18	15.7	13.9	12.5	11.4	10.4	19.5
1663	121.6	126.4	126.4	91	57.4	36.5	27.3	22	18.5	16	24.5	66.5
1664	31.7	29.7	29.6	23.5	19.5	16.7	14.7	13.1	11.8	10.7	9.9	21.2
1665	42.4	41.8	48.8	33.3	25.6	21	17.8	15.5	13.7	12.3	11.2	27.9
1666	44.8	44.6	50.1	33.9	26	21.2	18	15.6	13.8	12.4	11.4	29.4
1667	36.9	36.1	37.5	28	22.5	18.9	16.3	14.4	12.9	11.6	10.6	23.6
1668	52.2	58	69.8	44.5	31.6	24.7	20.4	17.4	15.2	13.5	12.9	29.9
1669	72.6	72.2	88.9	57.7	36.6	27.4	22.1	18.6	16	14.1	13.7	42.3
1670	40	37.5	39.4	28.9	23	19.2	16.5	14.5	12.9	11.7	10.7	28.3
1671	64	67.4	82.8	53.8	35.3	26.8	21.7	18.3	15.9	14	13.3	40.6
1672	116.2	127.9	127.9	93.1	60.1	37.6	28	22.5	18.9	16.3	21.7	64.8
1673	117.2	128.3	128.3	94.3	61.2	38	28.2	22.7	19	16.4	21.3	62.4
1674	67.3	78.9	98.2	66.2	39.7	29.2	23.2	19.4	16.7	14.7	14	36.8
1675	65.2	64.5	78.1	49.3	33.5	25.7	21	17.8	15.5	13.7	12.8	41.7
1676	56.8	56.4	68.4	42.4	30.4	23.9	19.8	17	14.9	13.2	12.2	40.1
1677	116.6	127.6	127.6	91.6	58.2	36.9	27.6	22.2	18.7	16.1	19.6	65.4
1678	127.7	127.7	127.7	97	65.6	41.6	30	23.7	19.7	16.9	28.5	86
1679	90.5	108.9	127.8	93.1	61	38.1	28.3	22.7	19	16.4	16.1	51.1
1680	46.3	52.6	67.5	42.5	30.5	24	19.9	17	14.9	13.3	12.1	29.2
1681	84.9	89.3	112.6	76.5	46.8	32.4	25.2	20.7	17.6	15.3	14.7	54.6
1682	119.3	127.7	127.7	91.5	58.8	37.1	27.8	22.3	18.8	16.2	17.7	67.7
1683	127.6	127.6	127.6	97.8	67	42.3	30.4	23.9	19.8	17	33.5	102.7
1684	127.4	127.4	127.4	97.6	66.8	42.9	30.6	24.1	19.9	17.1	30.6	92.8
1685	127.3	127.3	127.3	95.5	63.8	40.2	29.3	23.3	19.4	16.6	21.7	70.4
1686	25.3	27.4	33.6	25.8	21.1	17.8	15.5	13.7	12.3	11.2	10.2	22.8
1687	128.3	128.3	128.3	94.5	62.6	38.4	28.5	22.8	19.1	16.5	22.7	89.9
1688	128	128	128	101.1	70.9	45.5	31.9	24.9	20.5	17.4	43	128
1689	127.6	127.6	127.6	103.1	73.1	47.6	32.8	25.3	20.8	17.7	44.9	127.6
1690	127.2	127.2	127.2	96.5	65.3	41.6	30	23.7	19.7	16.8	24.6	87.3
1691	55.1	66.4	87.7	59	37.1	27.7	22.2	18.7	16.1	14.2	12.7	40.8
1692	15.3	14.8	14.7	13.1	11.8	10.7	9.9	9.1	8.5	7.9	7.5	14.9
