# Supplementary material for: Roles of host and environment in shift of primary anthrax host species in Kruger National Park
Source: PLoS One. 2024 Dec 6;19(12):e0314103. doi: 10.1371/journal.pone.0314103 (PMC11623471; doi:10.1371/journal.pone.0314103)
Supplement: S1 Data — (ZIP) [file pone.0314103.s001.zip › Ochai Supplementary Data/Soil Moisture KNP/TerraClimate_Soil Moisture_2000.xlsx]

## Sheet: TerraClimate_Soil Moisture_2000
UPID	2000_1	2000_2	2000_3	2000_4	2000_5	2000_6	2000_7	2000_8	2000_9	2000_10	2000_11	2000_12
1	5.5	58	30.2	21.5	16.9	14	11.9	10.4	9.3	8.4	7.6	7
2	1.7	53.7	29.1	20.9	16.5	13.7	11.7	10.2	9.1	8.2	7.5	6.9
3	1.7	54.4	29.1	20.8	16.3	13.5	11.6	10.1	9	8.1	7.4	6.8
4	1.7	55.4	29	20.7	16.2	13.4	11.5	10	8.9	8	7.3	6.7
5	9.1	74	41.8	25.5	18.8	15.1	12.6	10.9	9.5	8.5	7.7	7
6	5.4	71.4	39.8	24.7	18.4	14.7	12.3	10.6	9.4	8.4	7.6	6.9
7	1.7	56.3	28.7	20.4	16	13.2	11.3	9.8	8.7	7.9	7.2	6.6
8	1.7	57.5	29.3	20.8	16.3	13.4	11.5	10	8.9	8	7.3	6.7
9	1.7	67.8	37.6	24.4	18.4	14.9	12.5	10.9	9.6	8.6	7.8	7.1
10	5.8	80	48	27.9	20.3	16.2	13.5	11.6	10.1	9	8.2	7.4
11	4.2	74.7	43.5	26.8	19.9	16	13.4	11.5	10.1	9.1	8.2	7.5
12	4.2	76	45	27.5	20.4	16.3	13.7	11.8	10.3	9.2	8.4	7.6
13	5.7	84.4	52.2	29.8	21.7	17.2	14.3	12.2	10.7	9.6	8.6	7.9
14	13.8	94.8	61.9	32.2	22.9	18	14.9	12.7	11.1	9.9	8.9	8.1
15	17.8	96.4	63.3	32.8	23.4	18.3	15.2	13	11.3	10.1	9.1	8.3
16	5	78.4	46.6	29	21.5	17.3	14.5	12.5	11	9.8	8.9	8.1
17	4.4	76.4	44	28.3	21.3	17.2	14.5	12.5	11	9.9	8.9	8.2
18	13.8	97.5	62.6	33.7	24.2	19	15.8	13.5	11.8	10.5	9.5	8.6
19	9.1	61.2	32	22.1	17.1	14	11.9	10.4	9.2	8.3	7.5	6.9
20	12.1	69.6	37.3	24	18.1	14.6	12.3	10.7	9.4	8.4	7.6	7
21	8.1	62.9	31.9	21.8	16.8	13.7	11.7	10.1	9	8.1	7.3	6.7
22	3.6	60.9	30.8	21.2	16.4	13.4	11.4	9.9	8.8	7.9	7.2	6.6
23	4.9	67	34.7	22.6	17.1	13.8	11.7	10.1	8.9	8	7.2	6.6
24	7.2	73	39.9	24.2	17.9	14.3	11.9	10.3	9	8.1	7.3	6.6
25	1.6	63.8	33.5	22	16.7	13.5	11.4	9.9	8.7	7.8	7.1	6.5
26	1.6	57.5	28.3	20	15.6	12.9	11	9.6	8.5	7.7	7	6.4
27	1.6	56	28.4	20.1	15.8	13	11.1	9.7	8.6	7.8	7.1	6.5
28	1.7	57.1	28.9	20.5	16.1	13.3	11.3	9.9	8.8	7.9	7.2	6.6
29	3.1	66.7	35.1	23.3	17.7	14.4	12.2	10.6	9.3	8.4	7.6	6.9
30	6.5	77.4	44.2	26.6	19.6	15.6	13.1	11.2	9.9	8.8	8	7.3
31	10.1	86.2	53	29.1	20.9	16.5	13.7	11.7	10.3	9.1	8.2	7.5
32	12.3	89.8	57.7	30.3	21.6	17	14.1	12	10.5	9.4	8.4	7.7
33	22.6	91.2	61	31.2	22.2	17.4	14.4	12.3	10.7	9.5	8.6	7.8
34	12.9	92.6	59.7	31.3	22.3	17.6	14.5	12.4	10.9	9.7	8.7	7.9
35	1.9	67.5	36.2	24.7	19	15.5	13.2	11.4	10.1	9.1	8.3	7.6
36	3.9	76.3	43.6	27.6	20.7	16.7	14	12.1	10.6	9.5	8.6	7.9
37	14.1	81.1	48	27.1	19.6	15.5	12.9	11	9.7	8.6	7.8	7.1
38	15.2	82.2	49	27	19.4	15.3	12.7	10.9	9.5	8.5	7.7	7
39	12.2	80.6	47.2	26.3	19	15	12.4	10.7	9.3	8.3	7.5	6.8
40	9.5	79	45.6	25.6	18.5	14.7	12.2	10.4	9.1	8.1	7.3	6.7
41	4.7	76.7	44.4	25	18.1	14.3	11.9	10.2	9	8	7.2	6.6
42	1.5	66	33.4	21.5	16.2	13.1	11	9.5	8.4	7.5	6.8	6.2
43	2.2	66	32.2	21.1	16	12.9	10.9	9.4	8.3	7.5	6.8	6.2
44	1.8	64.1	30.1	20.4	15.6	12.8	10.8	9.4	8.3	7.5	6.8	6.2
45	2.2	63	30.1	20.5	15.8	12.9	10.9	9.5	8.4	7.6	6.9	6.3
46	3.2	66.7	33.4	22	16.7	13.5	11.4	9.9	8.7	7.8	7.1	6.5
47	2	59.8	28.6	20.1	15.7	12.9	11	9.6	8.5	7.7	7	6.4
48	2.4	62.3	30.3	21	16.2	13.3	11.3	9.9	8.8	7.9	7.2	6.6
49	3.2	66.8	34.1	22.7	17.3	14	11.9	10.3	9.1	8.2	7.4	6.8
50	4.9	82.2	49.1	27.5	19.9	15.7	13.1	11.2	9.8	8.7	7.9	7.2
51	13.8	86	53.7	28.8	20.6	16.2	13.4	11.5	10	8.9	8.1	7.3
52	12.4	87.3	55.8	29.4	21	16.5	13.7	11.7	10.2	9.1	8.2	7.5
53	3	70.5	38.9	25.1	18.9	15.3	12.8	11.1	9.8	8.8	7.9	7.3
54	3	72.2	40.4	25.8	19.3	15.6	13.1	11.3	10	8.9	8.1	7.4
55	11.9	76.2	43.8	25.5	18.6	14.8	12.3	10.6	9.3	8.3	7.5	6.8
56	12.9	79.3	45.1	25.5	18.5	14.7	12.2	10.5	9.2	8.2	7.4	6.7
57	11.1	77.6	44.2	25	18.1	14.3	11.9	10.2	9	8	7.2	6.6
58	14.6	75.8	44	24.6	17.8	14.1	11.7	10	8.8	7.8	7.1	6.4
59	16	74	43.2	24.1	17.4	13.8	11.4	9.8	8.6	7.6	6.9	6.3
60	3.9	72.2	39	22.7	16.6	13.2	11	9.4	8.3	7.4	6.7	6.1
61	1.4	71.3	35.1	21.6	16	12.8	10.7	9.2	8.1	7.2	6.6	6
62	1.5	71	35.2	21.7	16.1	12.9	10.8	9.3	8.2	7.3	6.6	6.1
63	3.7	74.1	40.1	23.4	17	13.5	11.3	9.7	8.5	7.6	6.8	6.2
64	2.9	75.2	40.5	23.7	17.3	13.7	11.4	9.8	8.6	7.7	6.9	6.3
65	2.1	71.6	37.4	22.9	17	13.6	11.4	9.8	8.6	7.7	7	6.4
66	3	71.9	39.4	23.7	17.4	13.9	11.6	10	8.8	7.9	7.1	6.5
67	2	62.9	29.4	20.2	15.6	12.8	10.9	9.5	8.4	7.5	6.9	6.3
68	2.9	64.6	31.8	21.3	16.3	13.3	11.3	9.8	8.6	7.8	7	6.4
69	1.8	72.3	38.3	23.8	17.7	14.2	11.9	10.3	9.1	8.1	7.3	6.7
70	2.5	81.9	47.4	26.6	19.2	15.2	12.6	10.8	9.5	8.4	7.6	6.9
71	3.2	81.4	47	26.7	19.3	15.3	12.7	10.9	9.6	8.5	7.7	7
72	1.7	73.2	40.4	25	18.6	14.9	12.5	10.8	9.5	8.5	7.6	7
73	18.5	78.5	47.7	26	18.7	14.7	12.2	10.4	9.1	8.1	7.3	6.7
74	17.5	76.5	46.6	25.4	18.2	14.4	11.9	10.2	8.9	7.9	7.2	6.5
75	12.1	74.5	42.2	24	17.4	13.8	11.4	9.8	8.6	7.7	6.9	6.3
76	11.5	72.5	40.6	23.2	16.8	13.4	11.1	9.5	8.4	7.4	6.7	6.1
77	9.2	70.5	39	22.4	16.3	13	10.8	9.3	8.1	7.2	6.5	6
78	1.4	68.5	33.7	20.6	15.3	12.2	10.2	8.8	7.7	6.9	6.3	5.7
79	1.4	68	32	20	14.9	12	10	8.7	7.6	6.8	6.2	5.6
80	1.4	69	33.7	20.7	15.3	12.3	10.3	8.8	7.8	7	6.3	5.7
81	1.4	69.9	35.5	21.4	15.7	12.6	10.5	9	7.9	7.1	6.4	5.8
82	4.3	70.8	39.5	22.6	16.4	13	10.8	9.3	8.2	7.3	6.6	6
83	3.9	71.8	39.9	22.9	16.6	13.2	11	9.4	8.3	7.4	6.6	6.1
84	2.6	72.7	39.1	22.8	16.7	13.3	11.1	9.5	8.3	7.4	6.7	6.1
85	1.5	71.6	37.9	22.7	16.7	13.3	11.1	9.5	8.4	7.5	6.8	6.2
86	1.5	63.9	30.5	20.3	15.5	12.6	10.6	9.2	8.1	7.3	6.6	6.1
87	1.6	67.7	34.2	21.8	16.3	13.1	11	9.5	8.4	7.5	6.8	6.2
88	1.5	71.1	36.2	22.5	16.8	13.5	11.3	9.7	8.6	7.7	6.9	6.3
89	1.5	71.5	36.1	22.6	16.9	13.6	11.4	9.8	8.7	7.7	7	6.4
90	1.6	71.1	36.4	22.9	17.1	13.7	11.5	9.9	8.8	7.8	7.1	6.5
91	18.5	75.9	47	25.3	18.1	14.3	11.8	10.1	8.9	7.9	7.1	6.5
92	8.1	73.7	41.6	23.7	17.2	13.6	11.3	9.7	8.5	7.6	6.8	6.2
93	5.5	71.5	38.7	22.5	16.4	13.1	10.9	9.3	8.2	7.3	6.6	6
94	9	69.3	36.7	21.6	15.8	12.6	10.5	9	7.9	7.1	6.4	5.8
95	6.6	67.1	34.4	20.6	15.1	12.1	10.1	8.7	7.6	6.8	6.2	5.6
96	1.3	64.9	32.6	19.7	14.6	11.6	9.7	8.4	7.4	6.6	5.9	5.4
97	1.3	64.1	31.4	19.3	14.3	11.4	9.6	8.2	7.2	6.5	5.8	5.3
98	3.1	64.9	33.3	19.9	14.7	11.7	9.8	8.4	7.4	6.6	6	5.4
99	3.3	65.7	34	20.3	14.9	11.9	9.9	8.5	7.5	6.7	6	5.5
100	2.7	66.5	34.2	20.4	15	12	10	8.6	7.6	6.7	6.1	5.6
101	4.9	67.2	37.8	21.5	15.6	12.4	10.3	8.8	7.8	6.9	6.2	5.7
102	3.3	68	37.2	21.5	15.7	12.5	10.4	8.9	7.8	7	6.3	5.7
103	2.8	68.8	37.8	21.8	15.9	12.6	10.5	9	7.9	7	6.4	5.8
104	3	69.6	40.3	22.6	16.3	12.9	10.7	9.2	8.1	7.2	6.5	5.9
105	3.6	70.3	41.5	23	16.6	13.1	10.9	9.3	8.2	7.3	6.6	6
106	2.4	71.1	39.8	22.7	16.5	13.1	10.9	9.3	8.2	7.3	6.6	6
107	1.4	71.9	38.1	22.4	16.4	13.1	10.9	9.4	8.2	7.3	6.6	6
108	1.5	72.7	38.4	22.6	16.6	13.2	11	9.5	8.3	7.4	6.7	6.1
109	20.1	76.4	49.7	25.9	18.5	14.5	12	10.3	9	8	7.2	6.5
110	14.7	74.3	46	24.8	17.7	14	11.6	9.9	8.7	7.7	7	6.3
111	21.4	72.1	44	23.9	17.2	13.5	11.2	9.6	8.4	7.5	6.7	6.1
112	18	70	40.1	22.6	16.4	13	10.8	9.2	8.1	7.2	6.5	5.9
113	17	67.8	37.5	21.6	15.7	12.5	10.4	8.9	7.8	7	6.3	5.7
114	14.3	65.6	35.3	20.6	15.1	12	10	8.6	7.5	6.7	6.1	5.5
115	14.2	64.8	34.9	20.4	14.9	11.8	9.8	8.5	7.4	6.6	6	5.5
116	9.9	65.2	34.2	20.2	14.8	11.8	9.9	8.5	7.4	6.6	6	5.5
117	10.1	65.7	36.4	20.9	15.2	12.1	10	8.6	7.6	6.7	6.1	5.5
118	6.4	66.2	36.3	21	15.3	12.1	10.1	8.7	7.6	6.8	6.1	5.6
119	6.1	66.6	37.4	21.3	15.5	12.3	10.2	8.8	7.7	6.8	6.2	5.6
120	9.3	67.1	40.4	22.1	15.9	12.5	10.4	8.9	7.8	6.9	6.3	5.7
121	6	67.5	41.1	22.4	16.1	12.7	10.5	9	7.9	7	6.3	5.7
122	7.1	68	45.7	23.3	16.6	13	10.7	9.2	8	7.1	6.4	5.8
123	7.2	68.4	44.8	23.3	16.6	13	10.8	9.2	8	7.1	6.4	5.9
124	3.5	68.9	40	22.4	16.2	12.8	10.6	9.1	8	7.1	6.4	5.8
125	3.8	69.3	40.8	22.7	16.3	12.9	10.7	9.2	8	7.2	6.5	5.9
126	2.4	69.8	39.1	22.3	16.2	12.9	10.7	9.2	8	7.2	6.5	5.9
127	41	80	59.1	28.2	19.8	15.5	12.8	10.9	9.5	8.4	7.6	6.9
128	24.5	78.2	52.9	26.9	19.1	14.9	12.3	10.5	9.2	8.2	7.4	6.7
129	44.5	76.4	56.6	27	18.9	14.8	12.2	10.4	9.1	8.1	7.2	6.6
130	33.7	74.6	51.8	25.9	18.3	14.3	11.8	10.1	8.8	7.8	7	6.4
131	18.1	72.7	44.9	24.2	17.4	13.7	11.3	9.7	8.5	7.6	6.8	6.2
132	33.5	70.9	46	24	17.1	13.5	11.1	9.5	8.3	7.4	6.7	6.1
133	46.9	70	49.2	24.4	17.2	13.5	11.1	9.5	8.3	7.4	6.6	6
134	34.9	70	46.2	23.9	17	13.3	11	9.4	8.2	7.3	6.6	6
135	16.9	70	40.7	22.7	16.4	13	10.8	9.2	8.1	7.2	6.5	5.9
136	18.5	69.9	44.7	23.6	16.8	13.2	11	9.4	8.2	7.3	6.6	6
137	10.5	69.9	42.7	23.2	16.6	13.1	10.9	9.3	8.1	7.3	6.5	6
138	16.3	69.9	46.3	23.9	17	13.3	11	9.4	8.2	7.3	6.6	6
139	15.7	69.9	48.7	24.3	17.1	13.4	11.1	9.4	8.3	7.3	6.6	6
140	9.8	69.9	48	24.2	17.1	13.4	11.1	9.4	8.2	7.3	6.6	6
141	4.4	69.9	45.5	23.7	16.9	13.3	11	9.4	8.2	7.3	6.6	6
142	5	69.8	46.6	23.9	17	13.3	11	9.4	8.2	7.3	6.6	6
143	4.4	69.8	45.9	23.8	16.9	13.3	11	9.4	8.2	7.3	6.6	6
144	2.1	69.8	41.7	22.9	16.5	13	10.8	9.3	8.1	7.2	6.5	5.9
145	74	83.6	78	42.2	25.5	18.8	15	12.5	10.8	9.5	8.5	7.7
146	59	82.1	69.9	34.1	22.5	17.1	13.9	11.7	10.2	9	8.1	7.3
147	66.4	80.6	72.2	35.1	22.7	17.1	13.9	11.7	10.1	8.9	8	7.2
148	43.1	79.2	61.9	28.3	19.8	15.4	12.7	10.8	9.4	8.4	7.5	6.8
149	44.7	77.7	59.1	27.6	19.4	15.1	12.4	10.6	9.2	8.2	7.4	6.7
150	31	76.2	53.1	26.4	18.7	14.6	12.1	10.3	9	8	7.2	6.6
151	36.2	75.2	53.3	26.2	18.5	14.5	11.9	10.2	8.9	7.9	7.1	6.5
152	32.3	74.7	51.4	25.8	18.3	14.3	11.8	10.1	8.8	7.8	7.1	6.4
153	22.8	74.2	47.7	25.1	17.9	14.1	11.6	9.9	8.7	7.7	7	6.3
154	12.6	73.7	47.4	24.9	17.8	14	11.6	9.9	8.6	7.7	6.9	6.3
155	15	73.2	47.5	24.8	17.7	13.9	11.5	9.8	8.6	7.6	6.9	6.3
156	17.5	72.7	50.2	25.2	17.8	13.9	11.5	9.8	8.6	7.6	6.9	6.3
157	17.6	72.3	53.2	25.5	17.9	14	11.5	9.8	8.6	7.6	6.9	6.2
158	15.6	71.8	52.8	25.3	17.8	13.9	11.4	9.8	8.5	7.6	6.8	6.2
159	13.3	71.3	51.9	25.1	17.6	13.8	11.3	9.7	8.4	7.5	6.8	6.1
160	17.7	70.8	50.7	24.8	17.5	13.6	11.3	9.6	8.4	7.4	6.7	6.1
161	4.3	70.3	46.6	24	17.1	13.4	11.1	9.5	8.3	7.3	6.6	6
162	2.9	69.8	44.4	23.5	16.8	13.2	10.9	9.3	8.2	7.3	6.5	6
163	74.7	87.2	83.8	50.3	28.3	20.4	16.2	13.4	11.5	10.1	9	8.1
164	80.8	86.1	86.1	52.2	28.5	22	17	14	11.9	10.4	9.2	8.2
165	71.8	84.9	80.8	45.3	26.6	19.4	15.5	12.9	11.1	9.7	8.7	7.8
166	67.5	83.8	79.2	43.4	25.9	19	15.1	12.6	10.9	9.5	8.5	7.7
167	36.4	82.6	64.9	30.9	21.2	16.4	13.5	11.4	10	8.8	7.9	7.2
168	35.6	81.5	62.9	29.1	20.3	15.8	13	11.1	9.7	8.6	7.7	7
169	36.3	80.4	60.8	28.5	20	15.6	12.9	11	9.6	8.5	7.6	6.9
170	31	79.4	57.4	27.9	19.6	15.3	12.6	10.8	9.4	8.4	7.5	6.8
171	23.6	78.5	55.1	27.3	19.3	15.1	12.4	10.6	9.3	8.2	7.4	6.8
172	8.8	77.5	52.2	26.6	18.9	14.8	12.2	10.4	9.1	8.1	7.3	6.6
173	12.5	76.5	52.9	26.5	18.7	14.7	12.1	10.3	9	8	7.2	6.6
174	10.5	75.6	53.6	26.4	18.6	14.5	12	10.2	8.9	7.9	7.2	6.5
175	11	74.6	54.6	26.3	18.5	14.4	11.9	10.1	8.8	7.9	7.1	6.4
176	18.8	73.7	57	26.3	18.4	14.3	11.8	10.1	8.8	7.8	7	6.4
177	25.1	72.7	59.1	26.2	18.3	14.2	11.7	10	8.7	7.7	6.9	6.3
178	31.5	71.7	59.9	26.4	18.3	14.2	11.6	9.9	8.6	7.6	6.9	6.2
179	21.5	70.8	56.1	25.4	17.7	13.8	11.4	9.7	8.4	7.5	6.7	6.1
180	10.7	69.8	52.4	24.7	17.4	13.5	11.1	9.5	8.3	7.4	6.6	6
181	90.8	90.8	90.8	64.9	37.3	33.8	23.3	18	14.8	12.6	10.9	9.7
182	90	90	90	61	33.9	28.8	20.9	16.6	13.8	11.8	10.4	9.2
183	89.2	89.2	89.2	60.7	33.4	26.4	19.6	15.7	13.2	11.4	10	9
184	65.4	88.4	83.6	50.7	28.6	20.7	16.4	13.6	11.7	10.2	9.1	8.2
185	54.3	87.5	77.7	43.4	26.4	19.5	15.6	13.1	11.3	9.9	8.8	8
186	55.6	86.7	76.9	43.2	26.2	19.4	15.5	13	11.2	9.8	8.8	7.9
187	43.4	85.6	71	36.8	23.9	18.1	14.7	12.3	10.7	9.4	8.4	7.7
188	38.7	84.2	67.8	32.7	22.2	17	13.9	11.8	10.2	9.1	8.1	7.4
189	25.2	82.7	62.9	29.4	20.6	16.1	13.2	11.3	9.8	8.7	7.9	7.1
190	10.6	81.3	58.5	28.5	20.1	15.7	12.9	11	9.6	8.6	7.7	7
191	6	79.9	58.2	28.1	19.8	15.4	12.7	10.8	9.5	8.4	7.6	6.9
192	5.6	78.4	57.1	27.6	19.4	15.1	12.5	10.6	9.3	8.3	7.4	6.8
193	5.5	77	56.5	27.1	19.1	14.9	12.3	10.5	9.1	8.1	7.3	6.6
194	15.1	75.5	57.8	26.9	18.8	14.7	12.1	10.3	9	8	7.2	6.5
195	23.5	74.1	60.8	28.3	19.3	14.9	12.2	10.3	9	8	7.2	6.5
196	30.7	72.7	64.6	31.4	20.4	15.4	12.5	10.5	9.1	8	7.2	6.5
197	28.7	71.2	61.9	29.7	19.6	14.9	12.1	10.2	8.8	7.8	7	6.3
198	22.6	69.8	58.8	26.2	18	13.9	11.4	9.7	8.4	7.5	6.7	6.1
199	94.4	94.4	94.4	73.2	45.8	46.9	28.5	21.1	16.9	14.1	12.1	10.7
200	93.9	93.9	93.9	68.8	41.6	37.7	25.2	19.3	15.7	13.3	11.5	10.2
201	74.2	93.4	92.2	61.3	34.7	26	19.7	15.9	13.4	11.6	10.3	9.2
202	53.1	93	83.3	50.8	29.4	21.4	17	14.2	12.2	10.7	9.5	8.6
203	55	92.5	83.8	50	29.1	21.3	16.9	14.1	12.1	10.6	9.5	8.5
204	57.4	92	84.3	50.5	29.2	21.2	16.9	14	12.1	10.6	9.4	8.5
205	43	90.8	78.5	42.7	26.7	19.9	16	13.4	11.6	10.2	9.1	8.2
206	27.3	88.9	70.7	37.6	24.6	18.7	15.1	12.8	11.1	9.8	8.7	7.9
207	21.1	87	67.2	34.6	23.2	17.8	14.5	12.3	10.7	9.4	8.5	7.7
208	19.4	85.1	64.7	30.4	21.3	16.6	13.6	11.6	10.1	9	8.1	7.4
209	5.4	83.2	61.3	29.3	20.6	16.1	13.3	11.3	9.9	8.8	7.9	7.2
210	5.4	81.3	60.9	28.8	20.2	15.8	13	11.1	9.7	8.6	7.7	7
211	5	79.3	59.6	28.1	19.7	15.4	12.7	10.8	9.4	8.4	7.5	6.9
212	8.2	77.4	58.9	27.5	19.3	15	12.4	10.6	9.2	8.2	7.4	6.7
213	17.5	75.5	60.5	27.3	19	14.8	12.2	10.4	9	8	7.2	6.5
214	21.7	73.6	61.8	29.4	19.7	15.1	12.3	10.4	9	8	7.2	6.5
215	23.6	71.7	62.2	30.3	19.8	15	12.2	10.3	8.9	7.9	7.1	6.4
216	17.3	69.8	58.6	26.5	18.1	14	11.4	9.7	8.4	7.5	6.7	6.1
217	98	98	98	77.9	51.5	46.9	29.1	21.6	17.3	14.5	12.5	11
218	88.6	97.8	97.8	69.5	42.8	34.7	24.3	19	15.6	13.3	11.6	10.3
219	49.5	97.7	89.5	55.9	31.5	22.8	18.1	15	12.9	11.3	10.1	9.1
220	38.5	97.6	85.3	50.1	30	22	17.6	14.7	12.6	11.1	9.9	8.9
221	40	97.4	86.3	52.5	30.6	22.4	17.8	14.8	12.7	11.2	10	9
222	40.7	97.3	83.6	49.5	29.8	21.9	17.5	14.6	12.6	11.1	9.9	8.9
223	31.4	96	80.3	46.3	28.6	21.2	17	14.3	12.3	10.8	9.7	8.7
224	25	93.6	76	42.1	26.9	20.2	16.3	13.7	11.8	10.4	9.3	8.4
225	17.2	91.2	72.3	39.6	25.6	19.4	15.7	13.2	11.4	10.1	9	8.2
226	14.6	88.9	70.8	36.4	24.2	18.4	15	12.6	11	9.7	8.7	7.9
227	5.3	86.5	65.6	31.2	21.8	16.9	13.9	11.8	10.3	9.2	8.2	7.5
228	5	84.1	62.5	29.7	20.9	16.3	13.4	11.4	10	8.9	8	7.3
229	4.8	81.7	59.6	28.7	20.2	15.8	13	11.1	9.7	8.6	7.7	7
230	5.1	79.3	59.8	28.1	19.7	15.4	12.7	10.8	9.4	8.4	7.5	6.9
231	13.9	76.9	59.8	27.5	19.2	15	12.3	10.5	9.2	8.1	7.3	6.7
232	10.3	74.6	58.3	26.7	18.6	14.5	12	10.2	8.9	7.9	7.1	6.4
233	11	72.2	59.9	27.1	18.6	14.4	11.8	10	8.7	7.7	6.9	6.3
234	13.4	69.8	57.5	25.3	17.6	13.7	11.2	9.6	8.3	7.4	6.7	6.1
235	57.4	101.6	97.9	66	39.7	28.7	21.7	17.5	14.7	12.7	11.2	10.1
236	56.9	101.8	96.5	63.9	37.5	27.1	20.8	16.9	14.3	12.5	11	9.9
237	41.8	102	92.9	59.7	33.8	24.3	19.1	15.9	13.6	11.9	10.6	9.5
238	35.3	102.2	90.3	56.3	32.4	23.6	18.7	15.6	13.4	11.7	10.5	9.5
239	35.3	102.4	90.4	55.9	32.4	23.6	18.7	15.6	13.4	11.8	10.5	9.5
240	34.9	102.6	89.9	56.1	32.5	23.7	18.8	15.6	13.4	11.8	10.5	9.5
241	30.7	101.2	87.1	52.9	31.4	23	18.3	15.3	13.1	11.5	10.3	9.3
242	19.3	98.4	81.6	48.2	29.5	21.9	17.5	14.7	12.6	11.1	9.9	9
243	11.8	95.5	75.2	42	27	20.4	16.5	13.9	12	10.6	9.5	8.6
244	13.4	92.6	73.7	39.7	25.9	19.6	15.8	13.3	11.6	10.2	9.1	8.3
245	4.9	89.8	68.1	33.6	23.1	17.9	14.6	12.4	10.8	9.6	8.6	7.8
246	4.6	86.9	63.9	30.6	21.5	16.8	13.9	11.8	10.3	9.2	8.2	7.5
247	4.6	84.1	61.8	29.6	20.8	16.3	13.4	11.4	10	8.9	8	7.3
248	4.9	81.2	60.4	28.7	20.2	15.7	13	11	9.6	8.6	7.7	7
249	5	78.4	58.9	27.8	19.5	15.2	12.5	10.7	9.3	8.3	7.4	6.8
250	5	75.5	58	26.9	18.8	14.7	12.1	10.3	9	8	7.2	6.5
251	5.4	72.6	57.1	26	18.2	14.2	11.7	9.9	8.7	7.7	6.9	6.3
252	16.3	69.8	59.3	25.4	17.6	13.7	11.3	9.6	8.4	7.4	6.7	6.1
253	59.6	105.2	103.2	70.6	43.8	32.1	23.6	18.9	15.8	13.6	11.9	10.7
254	49.8	105.7	99.6	66.8	40.4	29.3	22.2	18	15.2	13.2	11.6	10.4
255	33.7	106.2	95.2	61	35.2	25.3	19.9	16.5	14.1	12.4	11	9.9
256	26.7	106.8	92.7	57.1	33.5	24.5	19.4	16.2	13.9	12.2	10.9	9.8
257	24.9	107.3	92.5	58.4	33.9	24.7	19.6	16.3	14	12.3	11	9.9
258	22.3	107.8	92.3	58.9	34.3	25	19.8	16.5	14.1	12.4	11.1	10
259	19.2	106.4	89.9	55.9	33.1	24.2	19.3	16.1	13.8	12.2	10.8	9.8
260	12.8	103.1	85.2	51.3	31.2	23	18.4	15.4	13.3	11.7	10.4	9.4
261	5.6	99.8	81.2	46.1	29	21.7	17.5	14.7	12.7	11.1	10	9
262	5.9	96.4	77	41.9	27.1	20.5	16.6	13.9	12.1	10.6	9.5	8.6
263	4.1	93.1	72.9	37.7	25.1	19.2	15.6	13.2	11.5	10.1	9.1	8.2
264	2.8	89.8	66.3	31.7	22.3	17.4	14.3	12.2	10.7	9.5	8.5	7.7
265	4.7	86.4	64.5	30.6	21.5	16.7	13.8	11.8	10.3	9.1	8.2	7.5
266	5.3	83.1	64.4	29.7	20.8	16.2	13.3	11.3	9.9	8.8	7.9	7.2
267	4.6	79.8	59.5	28.2	19.8	15.5	12.7	10.9	9.5	8.4	7.6	6.9
268	4.4	76.4	55.7	26.9	18.9	14.8	12.2	10.4	9.1	8	7.2	6.6
269	4.8	73.1	56.5	26.1	18.3	14.2	11.7	10	8.7	7.7	7	6.3
270	7.4	69.8	58.6	25.3	17.6	13.7	11.2	9.6	8.3	7.4	6.7	6.1
271	52.2	108.8	105.9	72.9	45.4	33.4	24.6	19.6	16.4	14.1	12.4	11
272	44.3	109.6	105	72.1	44.9	32.9	24.4	19.5	16.3	14.1	12.4	11.1
273	37.8	110.5	101.4	66.9	40.5	28.1	21.8	17.9	15.2	13.3	11.8	10.6
274	31.7	111.4	100.3	65.3	39.2	27.6	21.5	17.7	15.1	13.2	11.7	10.6
275	26.8	112.2	99.8	66.6	40.3	28.4	22.1	18.1	15.4	13.4	11.9	10.7
276	24.1	113.1	99.9	67	41	28.5	22.2	18.2	15.5	13.5	12	10.8
277	14.4	111.6	95.7	61.7	36.5	26.3	20.8	17.3	14.8	13	11.5	10.4
278	6.8	107.8	90	56	33.3	24.5	19.5	16.3	14	12.3	11	9.9
279	2.8	104	84.8	50.7	31.1	23.1	18.5	15.5	13.3	11.7	10.5	9.5
280	2	100.2	78.9	44.5	28.5	21.5	17.3	14.6	12.6	11.1	9.9	9
281	1.9	96.4	75.5	39.8	26.3	20	16.3	13.7	11.9	10.5	9.4	8.6
282	1.9	92.6	70.7	34.8	23.9	18.5	15.1	12.8	11.2	9.9	8.9	8.1
283	4	88.8	65.8	31.4	22	17.2	14.2	12.1	10.5	9.4	8.4	7.7
284	4.3	85	63	30	21.1	16.5	13.6	11.6	10.1	9	8.1	7.3
285	4.2	81.2	60.1	28.7	20.1	15.7	13	11	9.6	8.6	7.7	7
286	4.1	77.4	57.3	27.3	19.2	15	12.3	10.5	9.2	8.2	7.3	6.7
287	4.4	73.6	55.2	26.1	18.3	14.3	11.8	10	8.7	7.8	7	6.4
288	4.7	69.8	55.6	25.1	17.5	13.6	11.2	9.5	8.3	7.4	6.6	6
289	51.8	112.3	112.3	80.4	51.7	38.8	27.5	21.5	17.8	15.2	13.2	11.8
290	45.2	113.5	110.6	78.1	49.5	36.9	26.7	21.1	17.5	15	13.2	11.7
291	36.1	114.8	106.9	73.8	46.5	33	24.7	19.9	16.8	14.5	12.8	11.4
292	31.7	116	107.2	71.4	44.9	32.1	24.3	19.7	16.6	14.4	12.7	11.4
293	32.2	117.2	109.1	75.3	47.7	34.5	25.7	20.6	17.3	14.9	13.1	11.7
294	29.1	118.4	108.1	75	47.8	34.8	25.9	20.8	17.5	15.1	13.3	11.9
295	20.4	116.8	104.6	71.5	44.5	32.1	24.4	19.8	16.7	14.5	12.8	11.5
296	11	112.6	98.4	64	38.4	27.3	21.4	17.7	15.1	13.2	11.8	10.6
297	4.7	108.3	92.6	58.5	34.1	24.9	19.8	16.5	14.1	12.4	11.1	10
298	2.5	104	86.2	51.2	31.3	23.2	18.5	15.5	13.4	11.8	10.5	9.5
299	2.1	99.7	79.2	43.8	28.2	21.3	17.2	14.5	12.5	11	9.9	8.9
300	1.9	95.4	73	38.2	25.6	19.6	15.9	13.5	11.7	10.4	9.3	8.4
301	2.9	91.2	68.5	32.7	22.9	17.8	14.6	12.5	10.9	9.6	8.7	7.9
302	3.8	86.9	64.2	30.7	21.5	16.8	13.9	11.8	10.3	9.2	8.2	7.5
303	3.9	82.6	60.5	29.1	20.5	16	13.2	11.2	9.8	8.7	7.8	7.1
304	3.5	78.3	56.1	27.4	19.3	15.1	12.5	10.6	9.3	8.2	7.4	6.7
305	4.1	74.1	55.9	26.3	18.4	14.4	11.8	10.1	8.8	7.8	7	6.4
306	4.2	69.8	53.4	24.8	17.4	13.6	11.2	9.5	8.3	7.4	6.6	6
307	55.3	115.9	115.9	83.5	54.2	41	28.8	22.5	18.5	15.8	13.8	12.2
308	44	117.5	115.1	82.2	53.4	38.8	27.9	22	18.2	15.6	13.7	12.2
309	36.3	119	114.2	80.5	52.4	38.3	27.8	22	18.3	15.7	13.7	12.2
310	30.4	120.6	112.8	78.8	51	37.5	27.5	21.9	18.2	15.7	13.8	12.3
311	28.2	122.1	113.9	80.1	52.3	38.8	28.2	22.4	18.6	16	14	12.5
312	20.7	123.6	112.9	79.7	52.2	37.1	27.5	22	18.4	15.9	14	12.5
313	13.3	122	109.7	75.5	48.4	34	25.7	20.8	17.6	15.2	13.4	12
314	6.7	117.3	103.8	69.6	43.3	29.9	23.2	19	16.2	14.1	12.5	11.2
315	3.9	112.5	98	63.8	37.3	26.8	21.1	17.5	15	13.1	11.7	10.5
316	4.2	107.8	92.4	57.5	33.7	24.7	19.6	16.4	14.1	12.3	11	9.9
317	3.2	103	86	51.7	31.3	23.1	18.5	15.4	13.3	11.7	10.4	9.4
318	2	98.3	78.7	43.4	27.9	21	17	14.3	12.3	10.9	9.7	8.8
319	1.9	93.5	72.5	36.9	24.9	19.1	15.5	13.2	11.4	10.1	9.1	8.2
320	2.2	88.8	66.2	31.4	22	17.2	14.2	12.1	10.5	9.4	8.4	7.7
321	3.4	84	60.6	29.5	20.7	16.2	13.4	11.4	10	8.8	8	7.2
322	3.4	79.3	56.3	27.7	19.5	15.3	12.6	10.7	9.4	8.3	7.5	6.8
323	3.5	74.5	54.2	26.2	18.4	14.4	11.9	10.1	8.8	7.8	7.1	6.4
324	3.7	69.8	51	24.5	17.3	13.5	11.1	9.5	8.3	7.3	6.6	6
325	52.2	116.1	116.1	84.1	55	41.9	29.2	22.7	18.7	15.9	13.9	12.3
326	39.7	117.8	116	83.3	54.3	39.5	28.2	22.2	18.4	15.7	13.8	12.3
327	34.5	119.5	114.9	81.5	52.5	38.4	27.8	22.1	18.3	15.7	13.8	12.3
328	31.7	121.2	116	83.1	54.6	40.2	28.9	22.7	18.8	16.1	14.1	12.6
329	28	122.8	116.4	83.8	54.9	40.7	29.2	23	19.1	16.3	14.3	12.7
330	21.8	124.5	116.6	84.1	55.9	41.7	29.8	23.5	19.4	16.6	14.6	12.9
331	11.6	123.1	111.5	78.3	50.9	37.7	27.7	22.1	18.5	15.9	14	12.5
332	2.9	118.5	104.2	70.4	43.6	30.2	23.4	19.2	16.3	14.2	12.6	11.3
333	2.6	114	98.2	64.6	38.8	27.6	21.7	17.9	15.3	13.4	11.9	10.7
334	2.3	109.4	93	58.1	34.2	25	19.9	16.6	14.3	12.5	11.2	10.1
335	2.2	104.8	88.2	53.5	32.1	23.6	18.9	15.8	13.6	11.9	10.6	9.6
336	2	100.3	82.3	47.8	29.7	22.1	17.7	14.8	12.8	11.3	10.1	9.1
337	1.9	95.7	75.9	42.1	27.1	20.4	16.5	13.9	12	10.6	9.5	8.6
338	1.8	91.2	69.7	34.9	23.8	18.3	15	12.7	11.1	9.8	8.8	8
339	1.8	86.6	64.3	30.6	21.5	16.8	13.8	11.8	10.3	9.1	8.2	7.5
340	3.5	82.1	59.9	28.9	20.3	15.9	13.1	11.1	9.7	8.6	7.8	7.1
341	3.7	77.5	56.7	27.3	19.2	15	12.3	10.5	9.2	8.2	7.3	6.7
342	3.8	73	51.4	25.4	17.9	14	11.6	9.9	8.6	7.7	6.9	6.3
343	3.7	74.8	56.9	26.6	18.6	14.5	12	10.2	8.9	7.9	7.1	6.5
344	4.4	82.9	67.5	33.2	22.3	17	13.9	11.7	10.2	9	8.1	7.3
345	5.1	91.1	78.8	43.1	26.8	20	16.1	13.5	11.6	10.2	9.1	8.3
346	6.3	99.3	88.8	53.9	31.3	23.1	18.3	15.2	13.1	11.4	10.2	9.2
347	7	107.4	98.5	64.2	35.7	26.9	20.9	17.2	14.7	12.8	11.4	10.2
348	6.9	115.6	103.5	70.8	41.9	32.3	24.4	19.8	16.7	14.4	12.7	11.4
349	52.9	112.9	112.9	81.6	51.9	38.9	27.6	21.6	17.8	15.2	13.3	11.8
350	45.5	114.5	114.5	82.1	52.7	37.9	27.2	21.5	17.8	15.2	13.3	11.9
351	42.7	116.1	114.9	81.3	52.5	38	27.4	21.6	18	15.4	13.5	12
352	41	117.7	116.2	83.6	54.7	39.9	28.4	22.3	18.5	15.8	13.8	12.3
353	35.4	119.4	116.7	84.6	55.7	40.9	29	22.8	18.8	16.1	14	12.5
354	29.9	121	116.2	83.3	54.9	40.4	28.9	22.8	18.9	16.1	14.1	12.6
355	17.6	119.9	112.7	79.1	51	37.3	27.3	21.8	18.1	15.6	13.7	12.2
356	6.1	116.2	105.8	70.8	43.7	31.5	24	19.5	16.5	14.3	12.7	11.4
357	2.7	112.5	99.5	64.7	38.2	27.2	21.4	17.7	15.1	13.2	11.7	10.6
358	2.5	108.9	93.9	59.6	34.5	25.1	19.9	16.6	14.3	12.5	11.1	10.1
359	2.1	105.2	89.1	54.4	32.4	23.8	19	15.9	13.6	12	10.7	9.7
360	2.1	101.5	85	50.2	30.6	22.6	18.1	15.2	13	11.5	10.2	9.3
361	2	97.8	79.2	46	28.7	21.4	17.2	14.4	12.4	11	9.8	8.9
362	1.9	94.1	75.1	41.2	26.6	20.1	16.2	13.6	11.8	10.4	9.3	8.4
363	1.8	90.4	70.8	36.4	24.3	18.6	15.1	12.8	11.1	9.8	8.8	8
364	1.9	86.7	63.7	30.6	21.5	16.8	13.8	11.8	10.3	9.1	8.2	7.5
365	3.7	83	60.1	29.1	20.5	16	13.2	11.3	9.8	8.7	7.9	7.2
366	3.7	79.3	57	27.8	19.6	15.3	12.6	10.8	9.4	8.3	7.5	6.8
367	4	81.2	60.5	28.7	20.2	15.7	13	11.1	9.6	8.6	7.7	7
368	4.8	88.7	72.2	37.2	24.5	18.6	15.1	12.7	11	9.7	8.7	7.9
369	5.1	96.2	81.4	47.5	29	21.4	17.2	14.4	12.4	10.9	9.7	8.8
370	5.3	103.7	89	54.7	32.3	23.8	18.9	15.8	13.6	11.9	10.6	9.6
371	6.6	111.2	100	65.3	37.5	28.4	22	18.1	15.4	13.4	11.9	10.7
372	7.5	118.6	109.4	75.1	46.2	36	26.6	21.2	17.8	15.3	13.4	12
373	50.1	109.7	109.7	78.1	49.4	34.9	25.4	20.1	16.8	14.4	12.6	11.2
374	45.9	111.2	111.2	78.6	50.2	35.6	25.9	20.5	17	14.6	12.8	11.4
375	48	112.8	112.8	79.7	50.8	36.2	26.3	20.8	17.3	14.8	13	11.6
376	44.4	114.3	114.3	81.1	51.7	37.2	26.9	21.2	17.6	15.1	13.2	11.8
377	35.3	115.9	115.5	83.5	54.5	39.6	28.1	22.1	18.2	15.6	13.6	12.1
378	28.8	117.4	115.2	82.4	53.3	38.7	27.8	22	18.2	15.6	13.7	12.2
379	17.3	116.8	111.3	77.7	49.6	35.8	26.3	21	17.6	15.1	13.3	11.8
380	7.3	114	106.8	71.6	44.1	31.6	23.9	19.4	16.4	14.2	12.5	11.2
381	2.8	111.1	99.7	65.2	38.4	27.2	21.3	17.6	15	13.1	11.6	10.5
382	2.6	108.3	95.7	61.3	35.3	25.5	20.1	16.7	14.3	12.5	11.2	10.1
383	2.5	105.5	92.8	57.5	33.3	24.3	19.3	16.1	13.8	12.1	10.8	9.7
384	2.2	102.6	88.6	53.5	31.8	23.3	18.6	15.5	13.3	11.7	10.4	9.4
385	2	99.8	83.8	49.2	30.1	22.2	17.8	14.9	12.8	11.3	10.1	9.1
386	2	97	78.2	44.5	28.1	21	16.9	14.2	12.3	10.8	9.7	8.8
387	1.9	94.2	73.5	40.5	26.3	19.9	16.1	13.6	11.8	10.4	9.3	8.4
388	2.2	91.3	68.6	35.5	24.1	18.5	15.1	12.8	11.1	9.9	8.8	8
389	3	87.4	64.2	31.1	21.9	17.1	14.1	12	10.5	9.3	8.4	7.6
390	3.6	85.7	63.3	30.2	21.2	16.6	13.7	11.6	10.2	9	8.1	7.4
391	3.7	87.7	66	31.1	21.8	17	14	11.9	10.4	9.3	8.3	7.6
392	4.2	94.5	76.2	40.5	26.4	20	16.2	13.6	11.8	10.4	9.3	8.4
393	4.7	97.4	81.8	47.4	29.7	22.2	17.8	14.9	12.9	11.3	10.1	9.2
394	5.6	105	91	57.6	33.8	24.7	19.7	16.4	14.1	12.4	11	10
395	6.1	107.9	94.6	61.4	36	26.3	20.9	17.4	15	13.2	11.7	10.6
396	7	115.5	104.4	69.1	42.3	32.8	25	20.4	17.2	15	13.2	11.9
397	50.6	106.5	106.5	75.2	46.8	32.7	24.1	19.2	16	13.8	12.1	10.8
398	45	108	108	74.7	46.6	32.6	24.1	19.3	16.1	13.9	12.2	10.9
399	37.9	109.4	109.4	77	48.5	34.2	25	19.9	16.6	14.3	12.5	11.2
400	36.1	110.9	110.9	78.4	49.2	34.9	25.5	20.3	16.9	14.5	12.7	11.3
401	29.2	112.4	111.1	78.9	49.8	35.7	26	20.6	17.2	14.7	12.9	11.5
402	25.5	113.9	112.7	80.2	51.1	36.8	26.6	21.1	17.5	15	13.2	11.7
403	19	113.7	110.5	76.2	48.1	34.4	25.4	20.3	17	14.6	12.9	11.5
404	12.2	111.7	106	71.9	44	31.2	23.6	19.1	16.1	13.9	12.3	11
405	11.1	109.7	101.4	67.9	40.8	28.6	22	18	15.3	13.3	11.8	10.6
406	2.7	107.8	97	62.6	35.5	25.5	20.2	16.7	14.3	12.5	11.2	10.1
407	2.6	105.8	94.8	59.4	33.9	24.6	19.5	16.2	13.9	12.2	10.9	9.8
408	2.5	103.8	91.2	57	32.9	24	19	15.8	13.6	11.9	10.6	9.6
409	2.5	101.9	88.6	54.5	31.9	23.3	18.6	15.5	13.3	11.7	10.4	9.4
410	3.2	99.9	85	50.5	30.5	22.5	17.9	15	12.9	11.3	10.1	9.1
411	2.7	97.9	80.4	45.6	28.6	21.4	17.2	14.4	12.4	11	9.8	8.9
412	3.3	96	77.4	42.8	27.4	20.6	16.6	14	12.1	10.7	9.5	8.6
413	3	89.9	69.6	36.9	24.9	19.1	15.6	13.2	11.5	10.2	9.1	8.3
414	2.5	82.8	61.3	31.5	22.4	17.5	14.5	12.4	10.8	9.6	8.7	7.9
415	3.8	87.8	65.6	32.7	23.1	18.1	14.9	12.7	11.1	9.9	8.9	8.1
416	4.5	92.3	72.5	38.9	26.4	20.3	16.6	14	12.2	10.8	9.7	8.8
417	5	96.6	79.5	46.7	30.1	22.7	18.3	15.4	13.3	11.8	10.5	9.5
418	5.5	101.9	87.8	55.1	33.7	25	20	16.8	14.4	12.7	11.3	10.3
419	6	102.5	89.4	57.4	35.4	26.3	21	17.6	15.2	13.4	11.9	10.8
420	6.8	110	98.7	64.7	39.2	29.1	23.1	19.2	16.4	14.4	12.8	11.6
421	39.6	103.2	103.2	71	43	28.3	21.5	17.5	14.8	12.8	11.3	10.1
422	43.4	104.7	104.7	72	43.9	30.2	22.6	18.2	15.3	13.2	11.7	10.4
423	39.1	106.1	106.1	72.8	44.2	29.1	22.1	18	15.2	13.1	11.6	10.4
424	33.6	107.5	107.5	74	45.3	31.3	23.4	18.8	15.8	13.6	12	10.7
425	24	108.9	107	73	44.3	29.5	22.5	18.3	15.5	13.4	11.9	10.6
426	17.8	110.4	106	72.6	44.3	29.7	22.7	18.5	15.6	13.6	12	10.8
427	11.6	110.5	105.4	72	43.9	29.5	22.6	18.4	15.6	13.5	12	10.7
428	7.8	109.4	103.2	68.8	40.8	28.1	21.7	17.8	15.1	13.2	11.7	10.5
429	11.9	108.3	101.4	67.7	40.4	28.1	21.7	17.7	15.1	13.1	11.6	10.4
430	8.9	107.2	98.8	64.3	37.3	26.4	20.6	17	14.5	12.7	11.3	10.1
431	2.6	106.1	96.6	61.3	34.6	25	19.7	16.4	14	12.3	11	9.9
432	3.2	105	95.6	60.8	34.3	24.8	19.6	16.2	13.9	12.2	10.8	9.8
433	2.8	103.9	91.9	57.7	33.1	24.1	19.1	15.9	13.6	12	10.7	9.6
434	3.8	102.8	88.9	54.9	32.2	23.5	18.7	15.6	13.4	11.8	10.5	9.5
435	3.9	101.7	87.1	52.8	31.4	23.1	18.4	15.3	13.2	11.6	10.3	9.3
436	3.9	100.6	83.5	49.2	30.2	22.4	17.9	15	12.9	11.4	10.1	9.2
437	4	98.9	80.5	46.9	29.3	21.8	17.5	14.7	12.7	11.2	10	9
438	3.4	88.9	69.3	38.8	26.2	20.1	16.4	13.9	12	10.6	9.6	8.7
439	2.1	81.3	61.1	33.3	23.9	18.8	15.6	13.4	11.7	10.4	9.4	8.6
440	4.3	89.6	70.7	38.3	26.7	20.7	17.1	14.5	12.7	11.2	10.1	9.2
441	4.1	87.8	71.4	41.2	28.5	22.1	18.1	15.4	13.4	11.9	10.7	9.7
442	4.8	91.2	77.1	46.5	31.2	23.9	19.5	16.5	14.3	12.7	11.4	10.3
443	5.6	98.5	85.7	53.7	34.6	26.1	21.1	17.7	15.3	13.5	12.1	11
444	7.2	105.2	93.8	61.6	38	28.5	22.8	19.1	16.4	14.5	12.9	11.7
445	30.8	100	100	66.2	39	26.4	20.3	16.6	14	12.2	10.8	9.7
446	33	101.4	101.4	68.5	41	27.4	20.9	17	14.4	12.5	11	9.9
447	26.6	102.7	102.7	69.4	40.6	27.4	21	17.1	14.5	12.6	11.1	10
448	31.3	104.1	104.1	71.3	42.9	29.1	22	17.8	15	13	11.5	10.3
449	22.2	105.5	104.5	70.6	42.7	28.5	21.7	17.7	15	13	11.5	10.3
450	19	106.8	105.1	71.5	43.1	29.7	22.5	18.2	15.4	13.3	11.7	10.5
451	16.9	107.4	105.4	72.5	43.3	29.8	22.6	18.3	15.4	13.4	11.8	10.6
452	12.4	107.1	103.2	68.6	40.5	27.8	21.4	17.5	14.9	13	11.5	10.3
453	11.6	106.9	101.4	66	38.6	26.9	20.9	17.2	14.6	12.8	11.3	10.2
454	10.9	106.7	99.7	65.2	38	26.6	20.7	17.1	14.5	12.7	11.3	10.1
455	6.9	106.4	98.7	64	36.6	26	20.3	16.8	14.3	12.5	11.1	10
456	2.6	106.2	96.2	61.8	34.9	25.1	19.8	16.4	14.1	12.3	11	9.9
457	2.5	106	95.2	60.4	34.2	24.7	19.6	16.3	14	12.2	10.9	9.8
458	2.6	105.7	92.4	58	33.5	24.4	19.4	16.1	13.8	12.1	10.8	9.8
459	4.2	105.5	92.2	56.5	33.1	24.2	19.2	16	13.8	12.1	10.8	9.7
460	4.5	105.2	90.5	54.6	32.5	23.9	19	15.9	13.7	12	10.7	9.7
461	4.4	98.5	81.5	48.2	30.5	22.8	18.3	15.4	13.3	11.7	10.5	9.5
462	4.3	92.3	74.5	43.8	28.8	21.9	17.8	15	13	11.5	10.3	9.3
463	3.2	87.6	69.7	39.5	27.3	21.2	17.4	14.8	12.9	11.4	10.3	9.3
464	3.2	85.9	68.5	38	27	21.2	17.6	15	13.1	11.7	10.5	9.6
465	2.9	81.7	64.7	37.1	27	21.4	17.8	15.3	13.4	12	10.8	9.8
466	5.5	90.8	75.4	46.2	31.5	24.3	19.9	16.9	14.7	13	11.7	10.6
467	6	99.5	86.4	56	35.9	27	21.8	18.3	15.9	14	12.5	11.3
468	7.2	105	93.9	62.2	38.7	29.2	23.3	19.5	16.8	14.8	13.2	11.9
469	19.1	104.2	103.3	69.5	41.3	28.1	21.4	17.5	14.8	12.8	11.3	10.2
470	19.9	104.9	103.5	69.5	41.5	28.3	21.6	17.6	14.9	12.9	11.4	10.2
471	17.1	105.5	102.2	67.2	39.3	27.1	20.9	17.2	14.6	12.7	11.3	10.1
472	15.8	106.1	102.6	67.4	39.6	27.3	21.1	17.3	14.7	12.8	11.3	10.2
473	5.3	106.7	101.4	67.2	39.7	27.4	21.2	17.4	14.8	12.9	11.4	10.2
474	2.8	107.4	100.4	65.6	38	26.7	20.8	17.1	14.6	12.8	11.3	10.2
475	3.9	108	100.1	65.7	38.2	26.8	20.9	17.2	14.7	12.8	11.4	10.2
476	4.2	108.6	99.4	64.4	37.6	26.6	20.8	17.2	14.7	12.8	11.4	10.3
477	4.4	109.2	99.1	64.4	37.5	26.6	20.9	17.2	14.7	12.9	11.4	10.3
478	4.8	109.5	96.8	61.7	35.8	25.9	20.4	17	14.5	12.7	11.3	10.2
479	4.7	103.4	89.6	55.7	33.7	24.8	19.8	16.6	14.3	12.5	11.2	10.1
480	4.7	97	81.4	49.2	31.6	23.8	19.2	16.2	14	12.3	11	10
481	5.3	100.1	85	50.9	32.5	24.4	19.7	16.5	14.3	12.6	11.3	10.2
482	5.1	97.2	83.2	49.5	32.5	24.6	20	16.9	14.6	12.9	11.6	10.5
483	4	86.9	71.6	41.8	29.6	23.2	19.2	16.4	14.3	12.7	11.5	10.4
484	6	92.8	78.7	49.3	33.3	25.5	20.8	17.7	15.3	13.6	12.2	11.1
485	6.4	97.8	85.1	55.8	36.3	27.4	22.2	18.7	16.2	14.3	12.8	11.6
486	7	100.5	88.9	59.3	38.1	28.8	23.3	19.5	16.9	14.9	13.3	12.1
487	16.7	101.1	100.7	67.1	39	26.5	20.4	16.7	14.1	12.3	10.9	9.8
488	16.2	102.6	100.9	66.2	38.7	26.5	20.5	16.8	14.2	12.4	11	9.9
489	16.4	104.1	103.4	67.9	40.3	27.3	21	17.2	14.6	12.7	11.2	10.1
490	13.1	105.6	104.9	69.2	41.6	28.1	21.6	17.6	14.9	12.9	11.4	10.3
491	4.6	107.1	102.9	68.1	40.4	27.7	21.4	17.5	14.9	12.9	11.5	10.3
492	4.5	108.5	105.1	69.5	41.8	28.6	22	17.9	15.2	13.2	11.7	10.5
493	5	110	106	70.3	42.8	29.4	22.5	18.3	15.5	13.5	11.9	10.7
494	5.4	111.5	107	72.5	44.6	30.9	23.4	19	16	13.9	12.2	11
495	5.3	113	106.2	72	44	30.4	23.2	18.9	16	13.9	12.3	11
496	5.4	114.5	105.7	69.9	42.5	29.5	22.8	18.7	15.9	13.8	12.2	11
497	5.6	110.9	100.3	66	39.4	28	22	18.2	15.6	13.6	12.1	10.9
498	5.6	107.2	94.9	60.5	36.2	26.6	21.2	17.7	15.2	13.4	11.9	10.8
499	6.1	109.5	96.5	61	36.7	27	21.6	18	15.5	13.6	12.2	11
500	5.8	104.8	92.2	57	35.9	27.1	21.7	18.2	15.7	13.8	12.4	11.2
501	5.8	97.5	83.5	51.3	34.2	26.1	21.3	18	15.6	13.8	12.4	11.2
502	6.7	100.3	87.4	56.3	36.5	28.1	22.6	19	16.4	14.5	13	11.7
503	6.9	101.1	88.3	57.7	37.5	29	23.4	19.6	16.9	14.9	13.3	12.1
504	7.1	98.8	86.4	58.1	38	29.9	24.1	20.2	17.4	15.3	13.7	12.4
505	13.4	98	96.2	62	34.8	24.4	19	15.7	13.3	11.6	10.3	9.3
506	8.8	100.3	97.2	61.2	34.8	24.6	19.2	15.9	13.6	11.8	10.5	9.5
507	3.2	102.7	99.7	63.8	36.5	25.6	19.9	16.4	14	12.2	10.8	9.8
508	2.9	105	103.2	68.3	40.2	27.4	21.1	17.3	14.6	12.7	11.3	10.1
509	4.2	107.4	105	70.8	42.5	29	22.2	18	15.2	13.2	11.7	10.5
510	5.5	109.7	108	72.4	44.9	30.9	23.3	18.9	15.9	13.7	12.1	10.9
511	4.9	112.1	109.4	73.9	46.4	32.3	24.2	19.5	16.4	14.2	12.5	11.2
512	5.4	114.4	110.8	74.5	46	32.3	24.3	19.7	16.6	14.3	12.6	11.3
513	6.2	116.8	112.3	77.9	49	34.7	25.8	20.7	17.3	14.9	13.1	11.7
514	6.1	119.1	112.8	77.7	49.5	35.2	26.2	21	17.6	15.2	13.4	12
515	6	121.1	113.3	77.5	48.6	34.6	26	21	17.7	15.3	13.5	12.1
516	5.9	114	104.1	69.2	42.3	30	23.6	19.5	16.6	14.6	12.9	11.7
517	6.1	109.9	98.6	64	38.6	28.4	22.7	19	16.3	14.3	12.8	11.6
518	6.5	114.3	103.3	68.4	42.2	31.1	24.4	20.2	17.3	15.1	13.4	12.1
519	7.2	113.7	102.1	66.2	41	31.6	24.9	20.6	17.6	15.4	13.7	12.4
520	6	97	83.5	53.1	35.8	27.4	22.4	18.9	16.5	14.6	13.1	11.9
521	7.1	104.6	91.7	60.2	38.8	30.2	24.2	20.3	17.5	15.4	13.8	12.5
522	6.6	97.3	84.9	56	37.6	29.4	23.8	20.1	17.4	15.4	13.8	12.5
523	2.5	94.8	90.2	54.7	30.7	22.2	17.6	14.6	12.5	11	9.8	8.8
524	2.5	98.1	93.7	59.6	32.6	23.4	18.4	15.3	13.1	11.4	10.2	9.2
525	2.6	101.3	97.7	62.4	34.6	24.6	19.3	16	13.6	11.9	10.6	9.5
526	2.7	104.5	100.6	65.2	37.3	26.1	20.3	16.7	14.3	12.4	11	9.9
527	3.7	107.7	104.4	69.5	40.9	28	21.6	17.7	15	13	11.6	10.4
528	5.1	110.9	109.6	73.1	44.8	30.9	23.4	18.9	16	13.8	12.2	10.9
529	5.5	114.1	111.3	75.1	47	32.9	24.7	19.9	16.7	14.4	12.7	11.4
530	5.6	117.3	113	77.1	48.6	34.5	25.7	20.6	17.3	14.9	13.2	11.8
531	6.1	120.6	116.3	81.1	51.6	37	27.2	21.7	18.1	15.6	13.7	12.2
532	6.4	123.8	120.4	86	56	42.4	30.1	23.6	19.5	16.7	14.6	12.9
533	6.7	127	121.7	86.9	56.5	41.2	29.8	23.6	19.6	16.8	14.7	13.1
534	6.7	122.1	114.9	81.4	52.2	38.1	28.5	22.9	19.2	16.6	14.6	13
535	7	120.1	111.9	77.1	48.7	36.3	27.6	22.4	19	16.4	14.5	13
536	8.7	134.9	130.1	92.1	60.6	47.8	33.5	26.2	21.5	18.4	16	14.2
537	10.3	136.9	132.2	94.1	63.3	51.9	35.5	27.4	22.4	19	16.6	14.7
538	5.6	99.5	87.2	55.4	37.2	28.9	23.5	19.8	17.2	15.2	13.6	12.3
539	6.8	102.5	91	59.8	39.1	30.7	24.7	20.7	17.9	15.8	14.1	12.8
540	6.6	100.3	89.4	58.3	38.8	30.6	24.7	20.8	18	15.8	14.2	12.8
541	2.3	91.7	84.9	49.9	29	21.1	16.8	14	12	10.5	9.4	8.5
542	2.4	95.8	89.7	55.3	31	22.4	17.8	14.8	12.6	11.1	9.9	8.9
543	2.6	99.9	95.8	60.8	33.3	23.8	18.8	15.6	13.3	11.7	10.4	9.3
544	2.7	103.9	99.5	64.3	36.5	25.7	20.1	16.5	14.1	12.3	10.9	9.8
545	3.8	108	104.9	68.9	40.3	27.8	21.5	17.6	15	13	11.5	10.4
546	5.5	112.1	109.3	74.2	45.1	31	23.5	19.1	16.1	13.9	12.3	11
547	5.3	116.2	112.2	77.4	48.4	34.3	25.5	20.5	17.2	14.8	13	11.7
548	5.5	120.2	115.7	79.8	50.5	36.4	26.9	21.5	18	15.5	13.6	12.2
549	6.1	124.3	119.5	83.7	54.3	41.3	29.6	23.3	19.3	16.6	14.5	12.9
550	6.9	128.4	124.3	89.5	59.5	45.4	31.9	24.9	20.5	17.5	15.2	13.5
551	7.2	132.5	128	92.3	62.2	47.8	33.3	25.9	21.3	18.1	15.8	14
552	7.3	130.6	124.7	89.8	60.3	46.7	33.2	26	21.5	18.4	16.1	14.3
553	7.1	126.9	120.7	86.9	57.8	44.5	32.3	25.6	21.3	18.3	16	14.3
554	8.3	136.8	133.5	97.5	65.8	52.2	36	27.9	22.9	19.4	16.9	15
555	8.9	138.3	135.4	99	67.9	54.1	36.9	28.5	23.3	19.8	17.2	15.2
556	7.9	122.1	113.5	78.6	51.8	40.9	30.8	24.8	20.9	18	15.9	14.2
557	6.3	102	91.6	60.9	40	31.5	25.3	21.3	18.4	16.2	14.5	13.1
558	7.1	103.6	93.9	62.6	40.8	32.3	25.9	21.7	18.7	16.4	14.7	13.3
559	2.3	88.6	82	47.2	27.7	20.3	16.1	13.4	11.5	10.1	9	8.2
560	2.3	93.5	86.6	51.7	29.7	21.6	17.2	14.3	12.3	10.8	9.6	8.7
561	2.5	98.4	92.7	58	32.2	23.2	18.3	15.2	13	11.4	10.2	9.2
562	2.6	103.4	98.6	63.4	36.1	25.5	19.9	16.4	14	12.2	10.9	9.8
563	4	108.3	104.7	68.9	39.9	27.6	21.4	17.6	14.9	13	11.5	10.4
564	5.6	113.3	110.9	76.7	47.1	32.6	24.5	19.7	16.6	14.3	12.6	11.3
565	5.3	118.2	114.5	79.9	50.8	36.4	26.7	21.3	17.8	15.3	13.5	12
566	5.7	123.1	118.3	82.7	53.4	38.7	28.2	22.5	18.7	16.1	14.1	12.6
567	5.9	128.1	122.5	86.2	56.8	43.3	30.9	24.3	20.1	17.2	15	13.4
568	6.7	133	128.2	92.9	62.7	46.6	32.8	25.7	21.2	18	15.8	14
569	7.1	133.5	128	94.3	64.6	50.2	34.9	27.1	22.3	18.9	16.5	14.7
570	7.3	129.1	122.2	91	62.8	49.5	35	27.4	22.6	19.3	16.9	15
571	7.7	128.7	121.6	88.7	60.9	47.7	34.4	27.2	22.5	19.3	16.9	15.1
572	8.8	141.4	138.6	103.2	71.8	57.8	38.9	29.8	24.3	20.6	17.9	15.8
573	10.4	147.1	147.1	111.2	78.1	63.3	41.1	31.1	25.2	21.2	18.4	16.2
574	9.7	141	138	101.7	70.9	57.3	38.9	29.9	24.4	20.7	18	15.9
575	7.2	116.4	108	75.8	50.4	40.1	30.6	24.9	21.1	18.3	16.2	14.5
576	7.5	114.5	105.9	73.4	48.8	38.8	29.9	24.5	20.8	18.1	16	14.4
577	2.2	86.7	81.8	46.4	27.2	19.9	15.8	13.2	11.3	9.9	8.9	8
578	2.3	92.1	87.3	51.9	29.5	21.4	17	14.1	12.1	10.6	9.5	8.5
579	2.4	97.4	91.6	56.2	31.6	22.8	18.1	15	12.9	11.3	10	9.1
580	2.6	102.7	97.2	62.2	35.3	25	19.6	16.2	13.8	12.1	10.8	9.7
581	4	108.1	104.6	68.8	40	27.6	21.4	17.6	14.9	13	11.5	10.4
582	5.5	113.4	112.9	78.3	48.2	33.4	24.9	20	16.8	14.5	12.7	11.4
583	6.1	118.8	117.9	82.7	52.9	39.5	28.3	22.3	18.5	15.8	13.8	12.3
584	6.1	124.1	120.5	85	56	40.6	29.3	23.1	19.2	16.4	14.4	12.8
585	6.4	129.5	124.1	89.1	59.3	43.9	31.3	24.6	20.3	17.4	15.2	13.5
586	6.6	130.5	124.4	90.1	60.8	45.3	32.4	25.5	21.1	18	15.8	14
587	6.9	131	125.7	93.1	64.6	50.3	35.1	27.3	22.5	19.2	16.7	14.8
588	7.1	126.9	121.2	89.9	62.2	49	35	27.5	22.8	19.5	17	15.2
589	7.8	130	123.9	91.2	63.2	49.4	35.4	27.9	23.1	19.8	17.3	15.4
590	9.2	145.9	144.3	108	76.1	61.5	40.7	30.9	25.1	21.2	18.4	16.3
591	10.4	149.1	149.1	114.5	81.7	66.4	43.4	32.4	26.1	21.9	18.9	16.7
592	9.8	144.7	143.1	108.8	77	62.3	41.1	31.2	25.3	21.4	18.5	16.4
593	8.2	126.3	120.4	88	60.4	48.5	35.1	27.8	23.1	19.8	17.3	15.4
594	7.8	114.8	107.2	74.7	50	39.8	30.5	24.9	21.1	18.3	16.2	14.6
595	2.2	86.1	80.7	45.2	26.7	19.6	15.6	13	11.2	9.8	8.8	7.9
596	2.3	91.4	86.1	49.9	28.9	21.1	16.7	13.9	12	10.5	9.4	8.4
597	2.4	96.7	90.1	54.9	31.1	22.6	17.9	14.9	12.7	11.2	9.9	9
598	2.6	102	96.6	60.6	34.1	24.4	19.2	15.9	13.6	11.9	10.6	9.6
599	3.9	107.3	103.9	67.4	39.3	27.2	21.1	17.4	14.8	12.9	11.4	10.3
600	5.1	112.6	111.1	74.5	45.5	31.4	23.7	19.2	16.2	14	12.4	11.1
601	6	117.9	116.9	80.7	51.4	36.4	26.7	21.3	17.8	15.3	13.4	12
602	6.6	123.2	121.5	86.8	56.9	41	29.4	23.1	19.2	16.4	14.4	12.8
603	6.6	128.5	125.4	91.2	61.5	45.1	31.8	24.8	20.5	17.4	15.2	13.5
604	6.6	133.8	129	94.1	64.6	48.1	33.6	26.1	21.5	18.3	16	14.2
605	6.8	128.4	121.9	88.8	60.5	45.4	32.7	25.9	21.5	18.4	16.1	14.4
606	7.4	128.1	122.9	90.2	62.3	48.7	34.7	27.3	22.6	19.3	16.9	15
607	7.8	131.3	126.8	92.7	64.9	50.5	35.8	28.1	23.2	19.8	17.3	15.4
608	8.3	135	132.1	96.1	67.4	54.2	37.6	29.1	23.9	20.3	17.7	15.7
609	9.7	148.1	147.8	113	81.2	65.8	43.3	32.3	26	21.8	18.8	16.6
610	9.7	145.6	145.3	111.4	79.8	64.4	42.2	31.8	25.7	21.6	18.7	16.5
611	9.3	136.3	134.9	100.9	70.4	56.7	38.8	29.9	24.4	20.7	18.1	16
612	8.3	121.4	115	82.5	56.1	44.7	33.2	26.6	22.2	19.2	16.9	15.1
613	2.2	85.6	81.6	46	26.9	19.6	15.6	13	11.2	9.8	8.7	7.9
614	2.3	90.8	86.4	50.3	28.9	21	16.7	13.9	11.9	10.4	9.3	8.4
615	2.4	96	90.5	55.5	31.1	22.5	17.8	14.8	12.7	11.1	9.9	8.9
616	2.6	101.3	96.6	60.5	33.3	24	18.9	15.7	13.4	11.8	10.5	9.4
617	4.1	106.5	102.3	66.4	38.7	26.9	20.9	17.2	14.6	12.7	11.3	10.2
618	5.4	111.8	108.7	72.2	43.7	29.5	22.7	18.5	15.7	13.6	12.1	10.8
619	5.8	117	114	77.9	49.2	34.2	25.5	20.5	17.2	14.9	13.1	11.7
620	6.3	122.2	119.7	84.3	55.1	39.4	28.5	22.6	18.8	16.1	14.1	12.6
621	6.8	127.5	126.1	91.8	61.8	45.1	31.7	24.7	20.4	17.3	15.1	13.4
622	7.2	132.7	130.4	96.4	66.3	51.1	34.8	26.7	21.9	18.5	16.1	14.3
623	6.8	129.6	122.8	88.3	59.9	44.8	32.4	25.6	21.3	18.2	16	14.2
624	7.3	126.9	120.4	87.3	59.8	45.2	32.9	26.2	21.8	18.7	16.4	14.6
625	8	133.6	129.4	95.7	67.4	52.8	36.8	28.6	23.5	20	17.5	15.5
626	8.3	135.8	131.6	96.2	66.9	52.2	36.5	28.5	23.4	20	17.4	15.5
627	8.7	136.8	134.6	100.6	70.8	56.9	38.6	29.7	24.3	20.6	17.9	15.8
628	9.6	146.5	146.8	111.8	80	64.4	42.1	31.6	25.5	21.5	18.6	16.4
629	9.4	142.6	141.8	107	76	61	40.4	30.8	25	21.1	18.3	16.2
630	9	130.3	127	94.5	65.3	52.2	36.7	28.7	23.7	20.2	17.6	15.6
631	2.2	85	81.6	47.1	27.1	19.7	15.6	13	11.2	9.8	8.7	7.9
632	2.3	90.2	85.3	50.6	28.9	21	16.6	13.8	11.9	10.4	9.3	8.4
633	3.1	95.4	91.4	57	31.4	22.6	17.8	14.8	12.7	11.1	9.9	8.9
634	2.6	100.5	94.6	59.4	32.9	23.7	18.7	15.5	13.3	11.7	10.4	9.4
635	4.1	105.7	101.6	66.1	38.5	26.7	20.8	17.1	14.5	12.7	11.2	10.1
636	5.5	110.9	109	72.6	44	29.8	22.8	18.5	15.7	13.6	12	10.8
637	5.7	116.1	112.5	76	47.7	33	24.8	20.1	16.9	14.6	12.9	11.5
638	6	121.3	118.8	82.8	53.8	38.2	27.9	22.2	18.5	15.9	13.9	12.4
639	6.6	126.5	125.8	90.7	60.7	44.2	31.1	24.3	20.1	17.1	15	13.3
640	7.3	131.6	131.5	97.2	66.7	49.4	33.9	26.2	21.5	18.3	15.9	14.1
641	6.9	135.2	131.5	95.6	66.1	49.6	34.5	26.8	22	18.8	16.4	14.5
642	7	128.5	124.4	89.3	61.2	46.3	33.4	26.4	21.9	18.8	16.5	14.7
643	7.8	135.3	132	97	67.7	53.3	36.9	28.6	23.5	20	17.4	15.4
644	8.1	137.3	133.8	99.3	69.3	54.5	37.4	28.9	23.7	20.2	17.5	15.6
645	8.2	133.5	128.8	94.7	65.4	52.5	36.7	28.5	23.5	20	17.4	15.5
646	9	140.2	138.2	101.1	70.9	56.9	38.6	29.7	24.2	20.5	17.9	15.8
647	10.5	147.2	147.2	112	79.4	65.5	43	32.1	25.8	21.7	18.7	16.5
648	9.8	143.5	143.4	108	76.1	62.8	41.1	31.1	25.2	21.2	18.4	16.2
649	2.7	84.4	80.2	45	26.4	19.3	15.4	12.8	11	9.7	8.6	7.8
650	3.8	89.6	87.2	53.8	29.5	21.2	16.7	13.9	11.9	10.4	9.3	8.4
651	4.1	94.7	91.2	57.9	31.4	22.5	17.8	14.7	12.6	11	9.8	8.9
652	4.4	99.8	96.5	60.9	33.9	24.1	18.9	15.7	13.4	11.7	10.4	9.4
653	4.3	104.9	100.7	63.8	36.8	25.9	20.2	16.7	14.2	12.4	11	9.9
654	5.3	110.1	106.8	70.3	41.7	28.5	22	18	15.3	13.3	11.8	10.6
655	5.8	115.2	112.1	76.7	48	33.2	24.9	20.1	16.9	14.6	12.8	11.5
656	6.2	120.3	118.8	83.7	54.3	38.6	28	22.2	18.4	15.8	13.9	12.4
657	6.4	125.4	123.4	87.7	58.2	42	30.1	23.7	19.6	16.8	14.7	13
658	7.4	130.6	130.6	95.4	65	47.9	33.2	25.7	21.1	18	15.7	13.9
659	7.4	135.7	135	99.8	69.2	51.8	35.4	27.3	22.3	18.9	16.5	14.6
660	7	129.5	125.8	89.6	61.3	46.2	33.3	26.3	21.8	18.7	16.4	14.6
661	7.4	132.5	128.6	92.3	63.2	49.2	34.9	27.4	22.6	19.3	16.9	15
662	8	135.3	131.3	95.6	66.3	51.9	36.2	28.2	23.2	19.7	17.2	15.3
663	8.2	133.6	128.8	93.6	64.4	51.5	36.1	28.1	23.2	19.8	17.2	15.3
664	8.8	139.7	136.6	99.6	68.9	55.1	37.7	29.1	23.8	20.2	17.6	15.6
665	10.8	146.3	146.3	110.7	78.2	64.2	42.2	31.6	25.5	21.4	18.5	16.3
666	10.4	147	147	111.6	79	64.9	43.2	32.2	25.9	21.7	18.7	16.5
667	4.1	83.9	83	48.8	27.3	19.7	15.6	12.9	11.1	9.7	8.7	7.8
668	4.7	88.9	88.9	54.9	29.6	21.2	16.7	13.9	11.9	10.4	9.2	8.3
669	5.1	94	94	59.8	32.4	22.9	18	14.8	12.7	11.1	9.8	8.9
670	5.1	99.1	97	61.9	35.1	24.6	19.2	15.8	13.5	11.8	10.5	9.4
671	5	104.2	101.6	65.5	38	26.4	20.5	16.8	14.3	12.5	11.1	10
672	5.4	109.2	106.5	69	41.3	28.3	21.8	17.9	15.2	13.2	11.7	10.5
673	5.6	114.3	110.4	74.2	46	31.7	24	19.5	16.4	14.2	12.6	11.3
674	5.7	119.4	114.8	79.2	50.6	35.7	26.5	21.2	17.8	15.3	13.5	12
675	6.2	124.4	120.6	85.2	55.9	40.2	29.1	23	19.2	16.4	14.4	12.8
676	6.8	129.5	127.5	92.6	62.6	45.9	32.2	25.1	20.7	17.6	15.4	13.7
677	7	134.6	132.9	96.8	66.6	49.5	34.3	26.6	21.8	18.5	16.2	14.3
678	7.1	129.7	126	90.6	61.8	46.5	33.3	26.2	21.8	18.6	16.3	14.5
679	7.2	129.4	124.8	89.2	61.1	46.1	33.3	26.4	21.9	18.8	16.5	14.7
680	8	135.3	131.6	95.9	66.3	51.8	36.1	28	23.1	19.6	17.1	15.2
681	8	136.4	131.9	95	64.6	49.9	35.3	27.6	22.8	19.5	17	15.1
682	8.9	142.9	142.1	103.3	71.6	57	38.4	29.5	24	20.4	17.7	15.7
683	13.8	145.4	145.4	110.5	78.5	64.4	42.4	31.7	25.5	21.4	18.5	16.3
684	10.1	146.1	146.1	111.3	78.8	65.2	43.3	32.2	25.8	21.6	18.7	16.4
685	4.8	83.3	83.3	49.2	27.3	19.6	15.5	12.9	11	9.7	8.6	7.8
686	5	88.3	88.3	55.5	29.6	21.2	16.7	13.8	11.8	10.3	9.2	8.3
687	5.2	93.3	93.3	58.7	31.7	22.5	17.7	14.6	12.5	10.9	9.7	8.8
688	5.3	98.4	98.4	63.4	36	25	19.4	15.9	13.5	11.8	10.5	9.4
689	5.7	103.4	103.4	66.7	39.3	26.9	20.7	16.9	14.4	12.5	11.1	10
690	6	108.4	108.3	71.5	43.8	29.6	22.5	18.3	15.4	13.4	11.8	10.6
691	6.4	113.4	113.4	77.6	49.1	33.9	25.1	20.1	16.9	14.5	12.8	11.4
692	6.5	118.4	117.5	81.6	52.8	37.2	27.2	21.6	18	15.5	13.6	12.1
693	6.6	123.4	120.5	84.3	54.9	39.5	28.7	22.7	18.9	16.2	14.2	12.7
694	6.6	128.5	126.5	90.3	59.7	43.7	31.1	24.4	20.2	17.2	15.1	13.4
695	7.1	133.5	131	95.1	64.3	47.8	33.4	26	21.4	18.2	15.9	14.1
696	7.3	131.5	127.8	91.1	61.9	46.3	33.1	26.1	21.6	18.5	16.2	14.4
697	7.1	127.1	121.5	85.2	57.2	44.1	32.3	25.7	21.4	18.4	16.2	14.4
698	7.6	130.1	125.7	88.9	60.1	46.4	33.5	26.5	22	18.8	16.5	14.7
699	7.9	132.2	128.5	90.3	60.7	46.6	33.6	26.6	22.1	18.9	16.6	14.8
700	8.9	143.7	143.7	104.8	72.7	57.7	38.6	29.5	24	20.3	17.7	15.6
701	18.8	144.5	144.5	110	78.3	64	42.1	31.4	25.3	21.2	18.3	16.1
702	10.4	145.3	145.3	112	80.1	65.8	43.8	32.4	25.9	21.7	18.7	16.4
703	10.5	146.1	146.1	113.2	81.2	67.1	45	33.1	26.4	22	18.9	16.6
704	18	146.9	146.9	116.3	84.2	71.6	48.8	35	27.6	22.9	19.6	17.1
705	17.9	147.7	147.7	117.1	85	72.2	49.9	35.6	28	23.1	19.8	17.3
706	14.6	148.4	148.4	115.3	84.1	71.4	49.3	35.4	27.9	23.1	19.8	17.3
707	10	135.2	143.6	110	79.8	67.7	46.5	34	27.1	22.6	19.4	17.1
708	9.8	130.7	140.1	107.3	78.5	68	47	34.4	27.3	22.8	19.6	17.2
709	7.3	82.7	82.7	51.2	27.6	19.8	15.6	12.9	11	9.7	8.6	7.7
710	5.7	87.7	87.7	55.4	29.4	21	16.6	13.7	11.7	10.3	9.1	8.2
711	5.7	92.7	92.7	59.4	32.5	22.9	17.9	14.7	12.6	11	9.7	8.8
712	5.7	97.6	97.6	63.9	36.1	24.9	19.3	15.9	13.5	11.7	10.4	9.4
713	6.2	102.6	102.6	67.4	39.4	26.8	20.7	16.9	14.3	12.5	11	9.9
714	6.3	107.5	107.5	72	44.4	29.6	22.5	18.2	15.4	13.3	11.8	10.6
715	6.7	112.5	112.5	75.2	47.6	34.1	25.2	20.1	16.8	14.5	12.7	11.4
716	6.7	117.5	117.5	80.1	51.3	35.9	26.4	21.1	17.6	15.2	13.3	11.9
717	7.1	122.4	122.4	86.1	56.7	42	29.8	23.4	19.3	16.5	14.4	12.8
718	7.3	127.4	127.4	93	63.1	47.5	32.7	25.3	20.7	17.6	15.3	13.6
719	7.5	132.4	132.4	97.4	66.8	51.1	34.7	26.7	21.8	18.5	16.1	14.3
720	7.8	137.3	137.3	102.1	71.3	55.3	37	28.2	23	19.4	16.9	14.9
721	7.5	134.2	134.5	96.6	65.8	50.8	35.4	27.5	22.6	19.2	16.8	14.9
722	7.2	126.7	122.9	86.7	57.4	44	32.2	25.6	21.4	18.4	16.1	14.4
723	7.1	125.9	122	84.5	56	42.5	31.5	25.2	21.1	18.2	16	14.3
724	8.7	142.8	142.8	103.6	71.6	54.8	37.3	28.7	23.5	19.9	17.3	15.4
725	30.1	143.6	143.6	110.9	78.8	64.2	42.7	31.7	25.4	21.3	18.4	16.2
726	21.2	144.5	144.5	113.1	80.9	66.1	44.5	32.7	26.1	21.8	18.7	16.4
727	12.6	145.3	145.3	113.3	81.4	68.5	46.1	33.6	26.6	22.2	19	16.7
728	17.5	146.2	146.2	115.4	84	71	48.2	34.7	27.3	22.7	19.4	17
729	16.4	147	147	118.6	86.1	74.7	51.8	36.4	28.4	23.4	20	17.4
730	17.1	147.9	147.9	116	84.2	72.6	50.2	35.8	28.1	23.2	19.8	17.4
731	10.5	142.5	148.7	114.3	83.3	71.8	49.6	35.5	28	23.2	19.8	17.4
732	10.2	137.6	149.6	115.2	84.9	73.2	50.8	36.2	28.4	23.5	20.1	17.6
733	9.6	82.2	82.2	50.7	27.3	19.6	15.4	12.8	11	9.6	8.5	7.7
734	11.4	87.1	87.1	53.3	28.9	20.7	16.3	13.5	11.6	10.1	9	8.1
735	11.5	92	92	58.6	31.1	22.2	17.4	14.4	12.3	10.8	9.6	8.6
736	10.8	96.9	96.9	63.7	36.3	25	19.3	15.8	13.4	11.7	10.4	9.3
737	6.5	101.8	101.8	67.1	39.7	26.9	20.6	16.9	14.3	12.4	11	9.9
738	6.6	106.7	106.7	71.3	44	29.1	22.2	18	15.2	13.2	11.7	10.5
739	6.9	111.6	111.6	74.9	47.4	32	24	19.4	16.3	14.1	12.4	11.1
740	7.4	116.5	116.5	80.6	51.7	37.1	27	21.4	17.8	15.3	13.4	11.9
741	7.8	121.4	121.4	86	56.5	41.3	29.4	23.1	19.1	16.3	14.3	12.7
742	7.8	126.3	126.3	91.7	61.9	46.4	32.1	24.9	20.5	17.4	15.2	13.4
743	8.1	131.2	131.2	97.2	66.6	50.6	34.4	26.5	21.6	18.4	16	14.1
744	8.2	136.1	136.1	101.9	71.8	55.2	36.8	28.1	22.9	19.3	16.8	14.8
745	7.8	138.2	139.1	102.2	71.4	55.3	37.2	28.5	23.2	19.6	17	15.1
746	7.5	130.2	128.1	91.3	61.9	47.4	33.8	26.5	22	18.8	16.4	14.6
747	7.2	125.7	122.4	85.1	55.6	42	31.2	25	20.9	18	15.9	14.2
748	7.9	130.5	129.8	91.3	61	46.1	33.3	26.3	21.9	18.7	16.4	14.6
749	18.2	142.7	142.7	107.6	75.2	60.8	39.9	30.2	24.4	20.6	17.8	15.7
750	22.6	143.7	143.7	112.5	80.6	65.5	44.1	32.4	25.9	21.6	18.6	16.3
751	18.7	144.6	144.6	113.4	82.1	67.1	45	33	26.3	21.9	18.8	16.5
752	22.2	145.5	145.5	114.5	83.4	69.9	47.9	34.4	27.2	22.6	19.3	16.9
753	15.1	146.4	146.4	116.6	85.3	73.6	50.9	35.9	28.1	23.2	19.8	17.3
754	17.6	147.3	147.3	117.6	86.4	74.5	52.2	36.6	28.6	23.5	20.1	17.5
755	10	136.3	147.6	113.2	82.1	70.3	48.2	34.8	27.5	22.9	19.6	17.2
756	9.3	125.5	133.2	99.9	70.5	58.5	39.8	30.5	24.8	21	18.3	16.2
757	12.3	81.6	81.6	48.6	26.8	19.3	15.2	12.6	10.8	9.5	8.4	7.6
758	9.7	86.5	86.5	51.2	28.3	20.4	16.1	13.4	11.5	10	8.9	8.1
759	11.9	91.3	91.3	56.7	30.5	21.8	17.2	14.2	12.2	10.7	9.5	8.5
760	17.8	96.2	96.2	63.7	36.1	24.8	19.2	15.7	13.3	11.6	10.3	9.2
761	12.2	101	101	67.6	39.9	26.9	20.6	16.8	14.2	12.4	10.9	9.8
762	11.3	105.9	105.9	71.1	42.8	28.6	21.8	17.7	15	13	11.5	10.3
763	10.3	110.7	110.7	75.3	47.7	33.6	24.8	19.8	16.6	14.3	12.5	11.2
764	13.6	115.6	115.6	81.1	52.6	37.8	27.2	21.5	17.9	15.3	13.4	11.9
765	13.1	120.4	120.4	86.7	57.2	41.7	29.5	23.1	19.1	16.3	14.2	12.6
766	10.5	125.3	125.3	90.8	61.3	45.5	31.6	24.6	20.2	17.2	15	13.3
767	12.9	130.1	130.1	95.9	66.2	51.6	34.7	26.6	21.7	18.3	15.9	14.1
768	10.3	135	135	100.6	70.6	53.9	36.2	27.7	22.5	19.1	16.6	14.6
769	8.2	137.9	137.9	102.2	72	55.4	37.1	28.3	23.1	19.5	16.9	15
770	8	138.9	138.9	101.5	70.1	53.9	36.6	28.1	23	19.5	16.9	15
771	8.2	139.9	139.9	101.4	69.6	54.7	37	28.4	23.2	19.6	17.1	15.1
772	8.7	140.9	140.9	102	70.2	55	37.2	28.6	23.3	19.8	17.2	15.2
773	9.5	141.8	141.8	105.6	73.4	57.6	38.4	29.3	23.8	20.1	17.5	15.4
774	17	142.8	142.8	110.5	78.6	63.5	42.5	31.6	25.3	21.2	18.3	16.1
775	24.8	143.8	143.8	110.8	79.9	66.4	44.9	32.9	26.2	21.8	18.7	16.5
776	26.9	144.8	144.8	113.1	82.1	68.4	46.7	33.8	26.8	22.3	19.1	16.7
777	17.6	145.8	145.8	113.3	83.5	69.9	47.9	34.5	27.2	22.6	19.3	16.9
778	14.6	146.8	146.8	115.3	85.3	73	50.6	35.9	28.1	23.2	19.8	17.3
779	9.1	127	135.5	100.4	72.2	59.7	40.4	30.8	25	21.1	18.3	16.2
780	9.1	122.9	127.4	91.7	63.3	51.9	36.6	28.6	23.6	20.2	17.6	15.6
781	16.7	81	81	47.1	26.3	19	15	12.5	10.7	9.4	8.4	7.5
782	5.4	85.8	85.8	50.9	28.1	20.3	16	13.3	11.4	10	8.9	8
783	11.6	90.6	90.6	55.7	30.1	21.6	17	14.1	12.1	10.6	9.4	8.5
784	19.2	95.4	95.4	60.2	33.2	23.5	18.3	15.1	12.9	11.3	10	9
785	14.6	100.2	100.2	66.7	38.9	26.4	20.3	16.6	14	12.2	10.8	9.7
786	10.9	105	105	69.3	41.7	28.1	21.5	17.5	14.8	12.9	11.4	10.2
787	14.1	109.8	109.8	76	48.1	33.8	24.9	19.8	16.5	14.2	12.5	11.2
788	16.3	114.6	114.6	82.1	54.1	38.8	27.7	21.7	18	15.4	13.4	12
789	16.3	119.4	119.4	87.1	58.3	42.6	29.8	23.2	19.1	16.3	14.2	12.6
790	15.7	124.2	124.2	91.5	61.8	45.9	31.7	24.6	20.2	17.1	14.9	13.2
791	17	129	129	94.8	65.9	51	34.4	26.3	21.5	18.2	15.8	14
792	13	133.8	133.8	98.4	69.4	54.3	36.2	27.6	22.5	19	16.5	14.6
793	9	136.7	136.7	103.4	73.1	57.5	37.8	28.6	23.2	19.6	17	15
794	9	137.8	137.8	103	72.8	57.3	37.8	28.7	23.3	19.7	17.1	15.1
795	8.5	138.8	138.8	102.2	71.3	56	37.4	28.6	23.3	19.7	17.1	15.1
796	8.5	139.9	139.9	102.9	72.8	57.1	38	28.9	23.5	19.9	17.3	15.3
797	9.7	141	141	104.7	74.5	60	39.3	29.7	24.1	20.3	17.6	15.5
798	9.8	142	142	105	74.7	60.2	39.7	30	24.3	20.5	17.7	15.7
799	9.9	143.1	143.1	107.5	76	61.2	40.6	30.6	24.7	20.8	18	15.8
800	16.7	144.1	144.1	111.4	79.3	65.5	44.4	32.6	26	21.7	18.7	16.4
801	19.3	145.2	145.2	114.2	83	68.7	47	34	26.9	22.4	19.2	16.8
802	15.1	146.2	146.2	114.6	83.7	71	49.3	35.2	27.7	22.9	19.6	17.1
803	10.1	137.6	147.3	111.6	81.2	67	46.5	33.9	26.9	22.4	19.3	16.9
804	9.6	129.2	138.5	101.3	72.1	59.2	40.6	30.9	25.1	21.2	18.4	16.2
805	12	80.5	80.5	48.8	26.6	19.1	15.1	12.5	10.7	9.4	8.3	7.5
806	5.2	85.2	85.2	50.5	27.9	20.1	15.9	13.2	11.3	9.9	8.8	7.9
807	10	89.9	89.9	53.9	29.6	21.3	16.8	13.9	11.9	10.5	9.3	8.4
808	7.8	94.7	94.7	58.1	31.5	22.6	17.8	14.7	12.6	11	9.8	8.9
809	14.2	99.4	99.4	66	37.8	25.8	19.9	16.3	13.8	12	10.7	9.6
810	10.2	104.2	104.2	71.1	42.9	28.4	21.6	17.6	14.8	12.9	11.4	10.2
811	15.6	108.9	108.9	75.8	47.9	33.5	24.6	19.6	16.4	14.1	12.4	11.1
812	16.1	113.7	113.7	82.7	54.6	39	27.7	21.7	17.9	15.3	13.4	11.9
813	14.5	118.4	118.4	86.2	57.4	41.8	29.4	22.9	18.9	16.1	14.1	12.5
814	15.3	123.2	123.2	91.9	62.6	48.1	32.5	25	20.4	17.3	15	13.3
815	13	127.9	127.9	95.2	65.3	50.6	34.1	26.1	21.3	18	15.7	13.8
816	14.1	132.6	132.6	98.5	68.6	53.4	35.7	27.3	22.2	18.8	16.3	14.4
817	13.5	135.6	135.6	102.3	72.1	56.6	37.3	28.3	23	19.4	16.8	14.9
818	9	136.7	136.7	103.2	72.9	57.5	37.8	28.6	23.2	19.6	17	15
819	8.3	137.8	137.8	102	72.1	56.6	37.5	28.6	23.2	19.6	17	15
820	8.5	138.9	138.9	103.2	73.3	57.5	38	28.9	23.5	19.8	17.2	15.2
821	13	140.1	140.1	104.7	74.4	59.9	39.2	29.6	24	20.2	17.5	15.4
822	17.5	141.2	141.2	104.9	74.7	61.8	41.1	30.7	24.7	20.7	17.9	15.8
823	11.7	142.3	142.3	104.4	73.4	60.4	40.7	30.6	24.7	20.7	17.9	15.8
824	10.9	143.4	143.4	105.2	74.2	59.5	40.2	30.4	24.6	20.7	17.9	15.8
825	11.6	144.6	144.6	108.5	77.3	63.5	43.4	32.1	25.7	21.5	18.6	16.3
826	18	145.7	145.7	111.5	79.9	65.6	45.3	33.2	26.4	22.1	19	16.6
827	20.5	146.8	146.8	111.9	81.3	67.9	47.3	34.3	27.1	22.6	19.3	17
828	10.5	142.9	147.9	112.4	82.9	69.6	48.8	35.1	27.7	23	19.7	17.2
829	10.2	81.1	81.1	50.1	27	19.4	15.3	12.6	10.8	9.5	8.4	7.6
830	9	85.7	85.7	52.6	28.5	20.4	16.1	13.3	11.4	10	8.9	8
831	19.9	90.2	90.2	57.2	30.3	21.7	17	14.1	12.1	10.6	9.4	8.5
832	9	94.7	94.7	61.3	33.7	23.6	18.4	15.2	12.9	11.3	10	9
833	9.2	99.2	99.2	66.2	37.3	25.6	19.8	16.2	13.8	12	10.6	9.5
834	11.3	103.7	103.7	72.1	43.4	28.6	21.7	17.6	14.8	12.9	11.4	10.2
835	15.1	108.2	108.2	76.4	48.1	33.4	24.5	19.6	16.3	14	12.3	11
836	13.7	112.8	112.8	80.9	52.3	37.2	26.7	21.1	17.5	15	13.1	11.7
837	11.9	117.3	117.3	85.2	56.3	40.7	28.8	22.5	18.6	15.9	13.9	12.3
838	12.6	121.8	121.8	91.8	62.3	47.7	32.2	24.7	20.2	17.1	14.9	13.2
839	7.9	126.3	126.3	95	64.7	48.3	33	25.4	20.8	17.6	15.3	13.6
840	8.2	130.8	130.8	96.8	66.2	49.8	34.1	26.2	21.5	18.2	15.9	14
841	8.5	133.7	133.7	100.3	70.1	54.8	36.4	27.7	22.5	19	16.5	14.6
842	8.1	134.9	134.9	101.2	70.4	55	36.6	27.9	22.7	19.2	16.6	14.7
843	7.9	136.1	136.1	100.5	70	54.6	36.5	27.9	22.8	19.2	16.7	14.8
844	8	137.3	137.3	100.2	70.1	54.6	36.7	28.1	22.9	19.4	16.8	14.9
845	10.7	138.5	138.5	100.5	70.2	55.9	37.3	28.5	23.2	19.6	17	15.1
846	16.7	139.7	139.7	101.9	70.3	56	37.5	28.7	23.3	19.8	17.1	15.2
847	20.7	140.9	140.9	103.4	71.5	56.8	38	29	23.6	20	17.3	15.3
848	18.3	142.1	142.1	103.5	71.4	56.4	37.9	29	23.7	20	17.4	15.4
849	15.5	143.3	143.3	105.8	73.3	59.3	40.2	30.4	24.6	20.7	17.9	15.8
850	19.4	144.5	144.5	108.5	77	62.4	42.7	31.8	25.5	21.4	18.4	16.2
851	26.2	145.7	145.7	113.4	82.4	68.3	48	34.5	27.2	22.6	19.3	16.9
852	17	146.9	146.9	113.5	83.9	69.9	49.1	35.1	27.7	22.9	19.6	17.2
853	10.3	83	83	54.2	28.2	20.1	15.8	13	11.1	9.7	8.7	7.8
854	10.9	87.2	87.2	56.2	29.5	21	16.5	13.7	11.7	10.2	9.1	8.2
855	11	91.3	91.3	59.4	31.8	22.4	17.5	14.5	12.4	10.8	9.6	8.6
856	8.6	95.4	95.4	63.5	35.6	24.5	19	15.5	13.2	11.5	10.2	9.2
857	10.4	99.5	99.5	69	40.3	26.9	20.5	16.7	14.1	12.3	10.8	9.7
858	8.5	103.6	103.6	70.9	41.8	27.9	21.3	17.4	14.7	12.7	11.3	10.1
859	14.1	107.8	107.8	77	47.7	33	24.3	19.4	16.2	13.9	12.2	10.9
860	14.1	111.9	111.9	81.1	51.6	36.4	26.3	20.8	17.3	14.8	13	11.5
861	8.8	116	116	85.4	55.5	39.8	28.3	22.1	18.3	15.6	13.7	12.1
862	8	120.1	120.1	88	58.9	42.8	30	23.4	19.2	16.4	14.3	12.7
863	8.1	124.2	124.2	92.7	62.6	46.2	31.8	24.6	20.2	17.2	15	13.3
864	9.7	128.4	128.4	95.2	65.1	48.6	33.3	25.7	21	17.8	15.5	13.8
865	8.3	131.1	131.1	96.3	65.9	49.2	33.8	26.1	21.4	18.2	15.8	14
866	8.3	132.4	132.4	97.4	67	51.5	34.9	26.8	21.9	18.6	16.1	14.3
867	8.2	133.6	133.6	97.2	66.4	51	34.8	26.8	22	18.6	16.2	14.4
868	10.9	134.9	134.9	97.8	67.6	52	35.4	27.2	22.2	18.9	16.4	14.5
869	20.4	136.2	136.2	98.5	68.2	53.6	36.2	27.7	22.6	19.2	16.6	14.7
870	21.2	137.5	137.5	100.2	69.4	54.6	36.7	28.1	22.9	19.4	16.8	14.9
871	24.6	138.8	138.8	101.1	69.2	54.4	36.8	28.2	23	19.5	16.9	15
872	25.6	140	140	101.8	69.2	54.3	36.9	28.3	23.1	19.6	17.1	15.1
873	20.1	141.3	141.3	103.1	70.9	56.8	38.3	29.2	23.8	20.1	17.4	15.4
874	22	142.6	142.6	107.5	76.8	61.5	42.4	31.5	25.2	21.1	18.2	16
875	26.8	143.9	143.9	111.8	81.7	67.3	47.2	34	26.8	22.3	19.1	16.7
876	25.8	145.2	145.2	112.5	82.9	70	49.8	35.4	27.7	22.9	19.6	17.1
877	8.1	85	85	56.1	29	20.6	16.2	13.4	11.4	10	8.9	8
878	9.4	88.7	88.7	60.1	31.5	22.1	17.2	14.2	12.1	10.5	9.4	8.4
879	15.6	92.4	92.4	62.8	35	24	18.5	15.1	12.8	11.2	9.9	8.9
880	17.8	96.1	96.1	66.4	38.5	25.8	19.7	16.1	13.6	11.8	10.4	9.4
881	14.4	99.8	99.8	70.4	42	27.8	21	17	14.4	12.4	11	9.8
882	16.3	103.6	103.6	74.4	44.9	30.3	22.6	18.2	15.3	13.2	11.6	10.4
883	16.3	107.3	107.3	78.2	48.5	33.3	24.4	19.5	16.2	14	12.3	10.9
884	18.2	111	111	82.6	51.9	36.3	26.2	20.7	17.2	14.7	12.9	11.5
885	16.3	114.7	114.7	85.2	55.9	40	28.2	22.1	18.2	15.5	13.6	12.1
886	15.1	118.5	118.5	88.4	58.4	42.1	29.5	23	18.9	16.1	14.1	12.5
887	13.6	122.2	122.2	91.7	61.5	46.4	31.8	24.5	20	17	14.8	13.1
888	14.3	125.9	125.9	93.4	62.7	47.5	32.6	25.1	20.6	17.5	15.2	13.5
889	17	128.5	128.5	95.8	65.1	49.5	33.7	25.9	21.2	18	15.6	13.8
890	16.5	129.8	129.8	98.2	67.3	51.3	34.6	26.5	21.6	18.3	15.9	14.1
891	10.1	131.2	131.2	96.8	66.4	50.8	34.5	26.5	21.7	18.4	16	14.1
892	11.4	132.5	132.5	96.3	65.5	49.9	34.2	26.4	21.7	18.4	16	14.2
893	27.3	133.9	133.9	98.7	68.2	53.2	35.8	27.4	22.3	18.9	16.4	14.5
894	26.7	135.3	135.3	98.2	67.9	52.9	35.8	27.5	22.4	19	16.5	14.6
895	25.5	136.6	136.6	99.3	67.8	52.8	35.9	27.6	22.5	19.1	16.6	14.7
896	21.2	138	138	99.6	68.2	54.3	36.6	28.1	22.9	19.4	16.9	14.9
897	21.3	139.4	139.4	102.4	70.5	56.2	37.9	28.9	23.5	19.8	17.2	15.2
898	29.4	140.7	140.7	107.6	75.8	61.5	42.5	31.4	25.1	21	18.1	15.9
899	35	142.1	142.1	110.4	80.7	66	46.8	33.7	26.6	22	18.9	16.5
900	33.9	143.5	143.5	111.9	82.3	68.8	49.3	35	27.4	22.6	19.3	16.9
901	12.8	86.9	86.9	59.2	31	21.7	16.9	13.9	11.9	10.3	9.2	8.3
902	20.1	90.2	90.2	62.7	34.9	23.7	18.2	14.9	12.6	11	9.7	8.7
903	23.6	93.5	93.5	67.2	38.7	26	19.7	16	13.5	11.7	10.3	9.2
904	23.1	96.8	96.8	69.7	41.7	27.1	20.5	16.6	14	12.1	10.7	9.6
905	20	100.2	100.2	73.4	44.2	29.2	21.8	17.6	14.7	12.7	11.2	10
906	25.4	103.5	103.5	76.5	47.2	31.9	23.4	18.7	15.6	13.4	11.8	10.5
907	25.5	106.8	106.8	81	51	35.2	25.3	20	16.6	14.2	12.4	11.1
908	26.9	110.2	110.2	84.3	54.3	38	26.9	21.1	17.4	14.9	13	11.5
909	21.1	113.5	113.5	87.5	57.4	42.1	29.1	22.5	18.5	15.7	13.7	12.1
910	18.5	116.8	116.8	89.1	59.4	43.9	30.2	23.3	19.1	16.2	14.1	12.5
911	23	120.1	120.1	92	61.5	45.9	31.3	24.1	19.7	16.7	14.6	12.9
912	23	123.5	123.5	94.6	64.1	48.2	32.6	25	20.4	17.3	15.1	13.3
913	25.9	125.8	125.8	96.7	66.3	51.6	34.3	26.1	21.2	17.9	15.5	13.7
914	20	127.3	127.3	97.3	67	52.4	34.7	26.4	21.5	18.1	15.7	13.9
915	13	128.7	128.7	96.8	66	51.5	34.5	26.4	21.5	18.2	15.8	14
916	11.2	130.2	130.2	94.2	63.3	47.3	32.9	25.5	21	17.9	15.6	13.8
917	15.4	131.6	131.6	95.2	64.3	48.1	33.4	25.9	21.3	18.1	15.8	14
918	16.7	133.1	133.1	96.5	65.8	50.5	34.5	26.6	21.8	18.5	16.1	14.3
919	17.3	134.5	134.5	98.1	67.2	51.7	35.2	27.1	22.2	18.8	16.3	14.5
920	19	136	136	100.6	70.1	55.6	37.2	28.3	23	19.4	16.8	14.9
921	22	137.4	137.4	101.7	71.1	56.1	37.6	28.6	23.2	19.6	17	15
922	33.8	138.9	138.9	107	75.5	60.9	42.5	31.3	25	20.9	18	15.8
923	41.8	140.3	140.3	109.5	79.9	66.1	46.9	33.6	26.4	21.9	18.7	16.4
924	45.3	141.8	141.8	111.8	82.9	68.7	49.3	34.8	27.2	22.5	19.2	16.8
925	19.5	88.8	88.8	65.7	35.8	23.9	18.3	14.9	12.6	10.9	9.7	8.7
926	27.8	91.7	91.7	69.7	39.2	25.7	19.4	15.7	13.2	11.5	10.1	9.1
927	36.2	94.6	94.6	71.8	42.1	28.4	21	16.8	14.1	12.1	10.7	9.5
928	35.2	97.6	97.6	72.8	44.5	29.2	21.6	17.3	14.5	12.5	11	9.8
929	30.1	100.5	100.5	76.1	46.7	31	22.8	18.2	15.2	13	11.4	10.2
930	31.6	103.4	103.4	78.4	48.9	34.5	24.7	19.5	16.1	13.8	12.1	10.7
931	30.5	106.4	106.4	80.3	51.2	36.5	25.9	20.3	16.8	14.3	12.5	11.1
932	38	109.3	109.3	83.3	53.4	38.5	27.1	21.1	17.4	14.9	13	11.5
933	30.3	112.2	112.2	87.2	57.1	41.7	28.7	22.2	18.2	15.5	13.5	12
934	27.6	115.1	115.1	89.7	59.7	44	30	23.1	18.9	16	14	12.4
935	30.3	118.1	118.1	91	61.4	45.5	30.9	23.8	19.5	16.5	14.4	12.7
936	33.9	121	121	94.4	63.6	47.5	32.1	24.6	20.1	17	14.8	13.1
937	31.3	123.2	123.2	95.4	65	50.1	33.4	25.5	20.7	17.5	15.2	13.4
938	24.1	124.8	124.8	94.4	63.7	49.2	33.2	25.4	20.7	17.6	15.3	13.5
939	15.9	126.3	126.3	93	62.7	46.7	32.3	25	20.5	17.4	15.2	13.5
940	15.5	127.8	127.8	92.8	62	47.3	32.6	25.3	20.7	17.6	15.4	13.6
941	20.7	129.3	129.3	94.3	64.3	49	33.5	25.9	21.2	18	15.7	13.9
942	20.9	130.9	130.9	95.7	65.8	50.3	34.3	26.4	21.6	18.3	15.9	14.1
943	24.9	132.4	132.4	97.5	67.6	53.1	35.5	27.2	22.1	18.7	16.3	14.4
944	28.8	133.9	133.9	99.8	69.6	55	37.1	28.1	22.8	19.2	16.7	14.7
945	29.7	135.5	135.5	102.8	72.9	57.4	39	29.3	23.6	19.8	17.1	15.1
946	39	137	137	107.5	77.8	62.6	43.8	31.8	25.2	21	18	15.8
947	48.9	138.5	138.5	109.4	79.7	66.7	47.9	33.9	26.5	21.9	18.7	16.3
948	49.8	140.1	140.1	111.5	82.3	68.8	50.1	35	27.3	22.5	19.1	16.7
949	32.7	90.7	90.7	69.9	39.7	25.8	19.4	15.7	13.2	11.4	10.1	9
950	39.9	93.2	93.2	74.9	44.9	30.2	21.8	17.3	14.4	12.3	10.8	9.6
951	41.4	95.7	95.7	75.3	45.6	31.1	22.5	17.8	14.8	12.7	11.1	9.9
952	33.1	98.3	98.3	74.4	44.8	30.7	22.5	17.9	14.9	12.8	11.2	10
953	34.7	100.8	100.8	79.4	49.6	34.2	24.4	19.1	15.8	13.5	11.8	10.5
954	34.6	103.3	103.3	80.9	51.4	36.2	25.5	19.9	16.4	14	12.2	10.9
955	35.6	105.9	105.9	83.5	54.3	38.6	26.8	20.8	17.1	14.5	12.7	11.2
956	34.3	108.4	108.4	84.3	54.7	39.4	27.4	21.3	17.5	14.9	13	11.5
957	34.7	110.9	110.9	87	57.4	41.6	28.6	22.1	18.1	15.4	13.4	11.9
958	35	113.5	113.5	89.1	58.8	42.9	29.4	22.7	18.6	15.8	13.7	12.2
959	40.7	116	116	91.2	60.1	45.5	30.8	23.6	19.3	16.3	14.2	12.5
960	41	118.5	118.5	93.2	63	48	32	24.4	19.9	16.8	14.6	12.9
961	36	120.6	120.6	93.9	63.4	48.2	32.3	24.7	20.1	17	14.8	13.1
962	27.5	122.2	122.2	93.1	63	48	32.4	24.9	20.3	17.2	14.9	13.2
963	24.8	123.8	123.8	92.8	62.3	47.5	32.4	24.9	20.4	17.3	15	13.3
964	18.8	125.5	125.5	90.6	60.1	45.4	31.6	24.6	20.2	17.2	15	13.3
965	24.7	127.1	127.1	93.1	63.3	49.3	33.5	25.7	21	17.8	15.5	13.7
966	27.1	128.7	128.7	94.5	64.7	50.6	34.1	26.2	21.4	18.1	15.7	13.9
967	26.9	130.3	130.3	96.7	67.5	52.5	35.1	26.8	21.8	18.5	16	14.2
968	25.8	131.9	131.9	98.2	68.1	53.3	36.2	27.5	22.3	18.8	16.3	14.4
969	26.4	133.5	133.5	99.9	69.6	54.2	37.1	28.1	22.8	19.2	16.6	14.7
970	30	135.1	135.1	102.5	73.3	58.3	40.4	30	24	20.1	17.3	15.2
971	48	136.7	136.7	108.3	79.5	66	47.2	33.4	26.2	21.6	18.5	16.1
972	48.7	138.3	138.3	109.7	81.6	67.7	49.1	34.4	26.8	22.1	18.8	16.4
973	42	105.4	105.4	82.4	52.7	37	26	20.3	16.8	14.3	12.5	11.1
974	37.9	107.5	107.5	83	52.3	36.8	26.1	20.5	16.9	14.5	12.6	11.2
975	38.6	109.7	109.7	86.3	55.5	39.4	27.5	21.4	17.6	15	13.1	11.6
976	40.5	111.8	111.8	89.5	59.6	43.1	29.3	22.5	18.4	15.6	13.6	12
977	44.1	114	114	91	61.3	45.8	30.6	23.4	19.1	16.1	14	12.4
978	39.2	116.1	116.1	91.7	61.5	46	31	23.7	19.3	16.4	14.2	12.6
979	37.8	118	118	92.1	61.6	46.2	31.2	24	19.6	16.6	14.4	12.7
980	32.2	119.7	119.7	91.2	61.9	46.5	31.5	24.2	19.8	16.8	14.6	12.9
981	28.7	121.4	121.4	90.4	60.2	45.2	31.1	24.1	19.8	16.8	14.6	13
982	25.5	123.1	123.1	90.4	59.8	44.9	31.2	24.2	19.9	16.9	14.7	13.1
983	29.4	124.8	124.8	91.8	62	48	32.7	25.1	20.6	17.4	15.2	13.4
984	27	126.5	126.5	92.2	61.9	48	32.9	25.3	20.7	17.6	15.3	13.6
985	25.4	128.2	128.2	93.7	64	49.7	33.7	25.9	21.2	17.9	15.6	13.8
986	23.4	129.9	129.9	95.3	65.4	51.8	34.7	26.6	21.7	18.3	15.9	14.1
987	25.8	131.6	131.6	97.7	68.3	54.2	36.6	27.7	22.5	18.9	16.4	14.5
988	29.5	133.3	133.3	100.5	71.9	57.2	39.7	29.5	23.6	19.8	17.1	15
989	37.7	134.9	134.9	104.4	76.1	61.6	43.1	31.3	24.8	20.7	17.7	15.5
990	47.2	136.6	136.6	108.3	80.2	66.4	47.8	33.7	26.3	21.7	18.5	16.2
991	46.4	104.9	104.9	81.9	52.1	35.9	25.5	20	16.5	14.1	12.3	11
992	42.4	106.7	106.7	83.4	54	37.2	26.2	20.5	16.9	14.4	12.6	11.2
993	44.8	108.4	108.4	86.2	55.8	38.7	27.1	21.1	17.4	14.8	12.9	11.5
994	46.8	110.2	110.2	87.8	57.5	41.9	28.6	22.1	18.1	15.3	13.3	11.8
995	46.6	111.9	111.9	89.1	59	43.1	29.3	22.6	18.4	15.6	13.6	12
996	43.7	113.6	113.6	88.3	59.1	43.4	29.6	22.8	18.7	15.8	13.8	12.2
997	40.5	115.4	115.4	88.8	59.2	43.7	29.9	23.1	18.9	16.1	14	12.4
998	34.1	117.2	117.2	89.5	59.4	43.9	30.2	23.3	19.1	16.2	14.1	12.5
999	35.5	119	119	89.8	60.1	44.6	30.6	23.7	19.4	16.5	14.4	12.7
1000	33.4	120.7	120.7	90.2	59.9	44.3	30.7	23.8	19.5	16.6	14.5	12.8
1001	33.5	122.5	122.5	90.6	60.7	46.3	31.7	24.5	20.1	17	14.8	13.1
1002	29	124.3	124.3	91	60.5	46.5	32	24.7	20.3	17.2	15	13.3
1003	24.3	126.1	126.1	92.3	61.8	48.7	33.1	25.4	20.8	17.6	15.3	13.6
1004	23.7	127.8	127.8	93.4	62.9	49.3	33.5	25.8	21.1	17.9	15.5	13.8
1005	26.1	129.6	129.6	96.1	67.1	52.9	35.6	27.1	22	18.5	16.1	14.2
1006	26.8	131.4	131.4	98.1	69.8	55.1	38.1	28.5	23	19.3	16.6	14.7
1007	32.2	133.2	133.2	101.8	74.6	60.1	42.1	30.7	24.4	20.3	17.4	15.3
1008	44.7	134.9	134.9	105.5	78.4	64.2	46.4	32.9	25.8	21.3	18.2	15.9
1009	50.3	104.5	104.5	83.8	55.1	39.1	26.9	20.8	17	14.5	12.6	11.2
1010	50.4	105.8	105.8	84.3	54.3	37.1	26.1	20.4	16.8	14.4	12.5	11.1
1011	51.1	107.2	107.2	85.4	55.8	39.8	27.4	21.2	17.4	14.8	13	11.5
1012	54.7	108.5	108.5	87.5	58.5	42.1	28.5	21.9	17.9	15.2	13.5	11.9
1013	52.6	109.8	109.8	88.8	59.1	42.6	28.9	22.2	18.2	15.4	13.5	11.9
1014	52	111.2	111.2	87.5	57.8	43.2	29.3	22.5	18.4	15.6	13.5	12
1015	45.4	112.8	112.8	89.3	59.9	45.1	30.2	23.1	18.8	15.9	13.8	12.2
1016	38.1	114.6	114.6	88.7	59.1	44.4	30.1	23.2	18.9	16.1	14	12.4
1017	38.3	116.5	116.5	89.3	60	45.2	30.7	23.6	19.3	16.3	14.2	12.6
1018	36.3	118.4	118.4	89.6	60.6	45.6	31	23.9	19.5	16.5	14.4	12.7
1019	33.5	120.2	120.2	89.2	59.9	45	31	23.9	19.6	16.7	14.5	12.9
1020	31.7	122.1	122.1	88.9	59.2	44.7	31	24	19.7	16.8	14.6	13
1021	28.5	123.9	123.9	91.4	60.8	47.3	32.3	24.9	20.4	17.3	15	13.3
1022	28.5	125.8	125.8	93.3	63.2	49.4	33.4	25.6	20.9	17.7	15.4	13.6
1023	27.8	127.7	127.7	95.4	65.2	52	35.3	26.8	21.7	18.3	15.9	14
1024	27.3	129.5	129.5	97.2	67.7	54	37.2	27.9	22.5	18.9	16.3	14.4
1025	29.3	131.4	131.4	99	71.1	56.9	39.5	29.3	23.4	19.6	16.9	14.8
1026	39.4	133.2	133.2	103.7	75.8	61.7	43.8	31.5	24.9	20.7	17.7	15.5
1027	58.7	104	104	83.8	54.9	40.2	27.3	21	17.2	14.6	13.5	11.8
1028	56.4	104.9	104.9	84.6	55.8	39.6	27.1	21	17.2	14.6	13.4	11.8
1029	59.1	105.9	105.9	86.6	57	40.3	27.6	21.2	17.4	14.8	13.6	11.9
1030	60.8	106.8	106.8	86	56.8	41.6	28.2	21.6	17.7	15	13.8	12.1
1031	55.7	107.8	107.8	88.2	58.8	43.5	29	22.2	18.1	15.3	13.7	12.1
1032	52.9	108.7	108.7	85.7	56.6	41.8	28.5	21.9	17.9	15.2	13.4	11.9
1033	46.4	110.2	110.2	85.9	56.6	41.8	28.6	22.1	18.1	15.3	13.4	11.9
1034	43.5	112.1	112.1	87.1	57.4	42.4	29	22.4	18.4	15.6	13.6	12
1035	43.3	114.1	114.1	88.6	59	43.8	29.8	23	18.8	15.9	13.8	12.3
1036	37.8	116	116	88.1	59.1	43.9	30.1	23.2	19	16.1	14	12.4
1037	35.1	117.9	117.9	86.7	58.2	43.3	30	23.3	19.1	16.2	14.2	12.6
1038	35.4	119.9	119.9	88.3	59	44	30.5	23.6	19.4	16.5	14.4	12.8
1039	29.4	121.8	121.8	89.6	59.7	44.7	31	24	19.7	16.8	14.6	13
1040	26.3	123.8	123.8	91.6	61.8	47.8	32.5	25	20.4	17.3	15.1	13.3
1041	26.9	125.7	125.7	92.7	63.5	49	33.2	25.5	20.8	17.6	15.3	13.6
1042	27.6	127.6	127.6	95.3	66.8	52.8	36	27.2	22	18.5	16	14.1
1043	28.8	129.6	129.6	97.2	69.4	55.1	38	28.4	22.8	19.1	16.5	14.5
1044	36.2	131.5	131.5	100.1	73.4	59.3	41.4	30.2	24	20	17.2	15.1
1045	71	103.5	103.5	86.7	57.8	42.2	28.1	21.4	17.4	14.7	14.6	12.7
1046	64.5	104.1	104.1	86.1	57.7	42.4	28.2	21.5	17.5	14.8	14.2	12.4
1047	59.8	104.6	104.6	84.3	54.8	39.9	27.2	21	17.2	14.6	13.7	12.1
1048	56.6	105.2	105.2	83.7	53.9	39	26.9	20.8	17.1	14.5	13.4	11.8
1049	51.7	105.7	105.7	84.6	55	40	27.4	21.1	17.3	14.7	13.2	11.7
1050	48.8	106.3	106.3	82.8	54.2	39.3	27.1	21	17.3	14.7	13.2	11.7
1051	47.7	107.6	107.6	81.8	53.8	39	27.1	21.1	17.3	14.8	13.3	11.8
1052	46.8	109.6	109.6	83.9	55.1	40.1	27.8	21.6	17.7	15.1	13.6	12
1053	49.2	111.6	111.6	85.8	57	41.8	28.7	22.2	18.2	15.5	14.1	12.4
1054	41.2	113.6	113.6	85.5	57.4	42.1	29.1	22.5	18.5	15.7	13.7	12.1
1055	36.5	115.7	115.7	85.4	57.5	42.4	29.4	22.8	18.7	15.9	13.9	12.3
1056	33	117.7	117.7	86.3	57.9	42.7	29.7	23.1	19	16.1	14.1	12.5
1057	30.6	119.7	119.7	88.1	59.2	44.8	30.8	23.8	19.5	16.6	14.4	12.8
1058	31.4	121.7	121.7	90.4	61.2	46.5	31.7	24.4	20	17	14.8	13.1
1059	33	123.8	123.8	91.7	62.5	47.7	32.4	25	20.4	17.3	15	13.3
1060	32.1	125.8	125.8	93.6	65.8	51.6	35	26.5	21.5	18.1	15.7	13.8
1061	33.6	127.8	127.8	97.2	69.9	55.1	37.9	28.2	22.6	18.9	16.3	14.4
1062	40.4	129.8	129.8	99	72.2	57.9	40.8	29.8	23.7	19.7	17	14.9
1063	69.2	103.1	103.1	88.1	59.2	44.9	29	21.9	17.7	14.9	14.8	12.8
1064	62	103.2	103.2	85.8	56.6	41.1	27.6	21.1	17.2	14.6	14.1	12.3
1065	57.5	103.4	103.4	81.6	52.5	37.7	26.2	20.3	16.7	14.2	13.5	11.9
1066	56.3	103.5	103.5	81.7	52.1	37.2	26	20.2	16.6	14.2	13.5	11.8
1067	53.4	103.7	103.7	80.8	51.5	36.7	25.8	20.1	16.6	14.1	13.2	11.6
1068	53.7	103.8	103.8	80.8	51.8	38.2	26.5	20.5	16.8	14.3	13.5	11.9
1069	54.2	104.9	104.9	81.9	52.9	39.1	26.9	20.8	17.1	14.5	13.6	12
1070	53.6	107.1	107.1	82	52.8	39	27.1	21	17.3	14.7	13.9	12.2
1071	50.6	109.2	109.2	83.2	54.7	40.7	28	21.7	17.8	15.1	14.1	12.4
1072	43.2	111.3	111.3	84.1	55.9	41.6	28.6	22.1	18.1	15.4	13.8	12.2
1073	37.9	113.4	113.4	84	55.3	40	28.1	21.9	18.1	15.4	13.5	12
1074	35.4	115.5	115.5	85.8	57	41.2	28.8	22.5	18.5	15.8	13.7	12.2
1075	33.4	117.6	117.6	87	58.4	42.4	29.6	23	18.9	16.1	14	12.5
1076	32.6	119.7	119.7	88.5	60	43.9	30.4	23.6	19.4	16.5	14.4	12.7
1077	34.2	121.8	121.8	90.5	61.9	46.5	31.8	24.5	20	17	14.8	13.1
1078	35.7	123.9	123.9	91.5	63.6	49.2	33.3	25.5	20.7	17.5	15.2	13.5
1079	35.7	126	126	94.3	67.1	52.3	36.2	27.2	21.9	18.4	15.9	14
1080	42.4	128.1	128.1	97.2	70.3	54.6	38.2	28.3	22.7	19	16.4	14.4
1081	67.4	104.5	104.5	89.5	61.3	47.2	30	22.5	18.2	15.3	16.5	14.1
1082	60.7	104.3	104.3	86.6	57.8	44	28.8	21.9	17.7	15	14.9	12.9
1083	63.5	104.1	104.1	85.1	55.6	41.6	27.9	21.3	17.4	14.7	14.7	12.8
1084	60.6	103.9	103.9	82.8	53.9	39.6	27	20.8	17.1	14.5	14.5	12.6
1085	55.3	103.7	103.7	81.4	51.9	38.2	26.4	20.5	16.8	14.3	14	12.3
1086	53.7	103.5	103.5	80.1	51.1	37.4	26.1	20.3	16.7	14.2	13.7	12
1087	51.1	104.4	104.4	79.2	50.1	36.3	25.6	20.1	16.6	14.1	13.6	11.9
1088	51.4	106.5	106.5	80.4	51.7	37.8	26.5	20.7	17	14.5	13.7	12
1089	48.1	108.5	108.5	82.4	54.7	40.2	27.8	21.5	17.6	15	14.1	12.4
1090	44.2	110.6	110.6	83.2	55.7	41.1	28.3	21.9	18	15.3	14.1	12.4
1091	38.7	112.7	112.7	84.1	55.9	41.3	28.6	22.2	18.2	15.5	13.7	12.1
1092	38.5	114.8	114.8	85.9	57.6	41.5	28.9	22.5	18.5	15.7	13.7	12.2
1093	38.7	116.8	116.8	87.1	58.9	42.7	29.6	23	18.9	16.1	14	12.4
1094	39.9	118.9	118.9	89.4	61.2	44.7	30.7	23.7	19.4	16.5	14.4	12.7
1095	38.4	121	121	90.7	61.7	46	31.5	24.3	19.8	16.8	14.7	13
1096	38.3	123.1	123.1	91.7	62.7	47	32.1	24.7	20.2	17.2	14.9	13.2
1097	37.6	125.1	125.1	94.3	67.6	52.1	35.9	26.9	21.7	18.3	15.8	13.9
1098	46.6	127.2	127.2	97.3	71	54.7	37.9	28.2	22.6	18.9	16.3	14.3
1099	83.5	107.9	107.9	94.4	65.8	52.2	32.2	23.9	19.1	16	22.8	18.5
1100	73.2	107.3	107.3	91.2	62.6	47	30.3	22.9	18.5	15.6	21.6	17.7
1101	65.7	106.8	106.8	88.7	60.6	45.4	29.7	22.5	18.2	15.4	19.2	16.1
1102	58.1	106.3	106.3	86.1	56.2	41.6	28.1	21.6	17.6	14.9	15.3	13.2
1103	52	105.7	105.7	83.5	54.2	39.7	27.3	21.1	17.3	14.7	14.4	12.6
1104	52.3	105.2	105.2	81.8	53	38.7	26.8	20.8	17	14.5	14.3	12.5
1105	50.9	105.9	105.9	81.6	53.3	38.7	26.9	20.8	17.1	14.6	14.2	12.5
1106	48.1	107.8	107.8	82.6	54.3	39.7	27.5	21.3	17.5	14.9	14	12.3
1107	46.1	109.7	109.7	83.6	54.9	40.2	27.9	21.6	17.8	15.1	14.1	12.4
1108	42.3	111.7	111.7	83.3	55.8	40.9	28.4	22	18.1	15.4	14.3	12.6
1109	44.3	113.6	113.6	86.8	58.9	43.5	29.7	22.9	18.7	15.9	14.6	12.8
1110	44.1	115.5	115.5	87.7	59.2	43.8	30	23.1	18.9	16.1	14.4	12.7
1111	43.9	117.4	117.4	89.6	61	45.1	30.7	23.6	19.3	16.4	14.6	12.9
1112	43.7	119.4	119.4	90.9	63.1	46.9	31.7	24.3	19.8	16.8	14.9	13.2
1113	42.8	121.3	121.3	92.4	63.9	49	32.7	25	20.3	17.2	14.9	13.2
1114	43.3	123.2	123.2	93.5	65.8	50.5	34.1	25.9	21	17.7	15.3	13.5
1115	44.9	125.2	125.2	96	68.8	53.2	36.5	27.2	21.9	18.4	15.9	14
1116	48.7	127.1	127.1	98.6	72.9	57.3	40.4	29.4	23.3	19.4	16.7	14.6
1117	90.2	111.3	111.3	98.8	69.4	54.7	33.5	24.8	19.8	16.6	28.5	22
1118	71.2	110.4	110.4	94.8	65.9	49.8	31.7	23.8	19.2	16.1	21.3	17.5
1119	64.8	109.5	109.5	91.3	61.7	46.1	30.3	23	18.6	15.7	21.7	17.8
1120	59	108.6	108.6	88.6	58.7	42.1	28.6	22	17.9	15.2	18.1	15.3
1121	54.1	107.8	107.8	84.3	55	38.9	27.1	21.1	17.3	14.8	15.2	13.2
1122	50.8	106.9	106.9	82.4	52.9	37.1	26.2	20.5	16.9	14.5	14.4	12.6
1123	50.8	107.3	107.3	82.8	54	39.4	27.3	21.2	17.4	14.8	14.6	12.8
1124	49.4	109.1	109.1	83.8	54.5	39.8	27.6	21.4	17.6	15	14.5	12.7
1125	45.9	110.9	110.9	84.6	55.8	40.9	28.3	21.9	18	15.3	14.3	12.5
1126	44.6	112.7	112.7	85.3	57.4	41.2	28.6	22.2	18.2	15.5	14.4	12.6
1127	44.5	114.5	114.5	86.8	58.9	43.4	29.7	22.9	18.8	15.9	14.7	12.9
1128	44	116.3	116.3	88.2	60.2	44.2	30.2	23.3	19.1	16.2	14.8	13
1129	43.2	118.1	118.1	88.2	60.6	44.6	30.6	23.6	19.3	16.4	14.5	12.9
1130	47.2	119.9	119.9	90.6	63.6	48.1	32.2	24.6	20	17	15.3	13.4
1131	48.2	121.6	121.6	93.3	66.1	50.5	33.4	25.4	20.6	17.4	15.5	13.6
1132	47.2	123.4	123.4	95.4	69	53.2	36.2	27	21.7	18.2	15.7	13.9
1133	49.5	125.2	125.2	97.4	70.5	55.4	38.2	28.1	22.5	18.8	16.2	14.2
1134	53.6	127	127	99	73.8	57.9	40.9	29.7	23.5	19.5	16.9	14.8
1135	78.6	114.7	114.7	99.9	70.9	56.1	34.4	25.5	20.4	17.1	27.8	21.8
1136	63.1	113.4	113.4	95.9	66.1	50.4	32.3	24.3	19.6	16.5	22.8	18.6
1137	66.5	112.2	112.2	94.1	64.7	48.7	31.6	23.8	19.3	16.2	24.6	19.8
1138	57.8	111	111	91	61.2	45.5	30.2	23	18.7	15.8	20.6	17.1
1139	53.3	109.8	109.8	86.5	56.4	40	27.8	21.6	17.7	15.1	17.2	14.7
1140	52.7	108.6	108.6	84.9	55.9	39.6	27.5	21.3	17.5	14.9	15.6	13.5
1141	53	108.8	108.8	84.2	55.4	40.1	27.8	21.5	17.7	15	15.2	13.2
1142	51.3	110.5	110.5	85	55.7	40.6	28.1	21.8	17.9	15.2	15	13.1
1143	48.1	112.1	112.1	85.7	57.5	42	28.9	22.3	18.3	15.5	15	13.1
1144	48.7	113.7	113.7	87.4	58.5	41.6	28.8	22.4	18.4	15.6	15	13.1
1145	48.5	115.4	115.4	88.8	60.6	44.4	30.2	23.3	19	16.1	15.3	13.4
1146	47.5	117	117	89.1	61.1	44.8	30.6	23.5	19.2	16.3	15.3	13.5
1147	46.5	118.7	118.7	89.7	62.5	46.2	31.3	24	19.6	16.6	15.2	13.3
1148	48.8	120.3	120.3	91.6	65.1	48.3	32.3	24.7	20.1	17	15.7	13.8
1149	52.3	122	122	94.4	67.6	51.5	34.7	26.1	21.1	17.7	16.3	14.3
1150	51.1	123.6	123.6	96.3	69.5	53.2	36.4	27.1	21.8	18.3	16.5	14.5
1151	53.7	125.3	125.3	98.3	71.4	55.6	38.4	28.3	22.6	18.8	16.8	14.7
1152	57.8	126.9	126.9	100.9	75.4	59.7	42.3	30.3	23.9	19.8	17.7	15.4
1153	72.2	118	118	101	71.6	56.2	34.9	26	20.8	17.5	29.5	23
1154	64.6	116.5	116.5	101	70.7	54.1	34	25.4	20.4	17.1	25.7	20.6
1155	60.9	114.9	114.9	96.3	66.7	50.5	32.5	24.5	19.8	16.7	23	18.8
1156	56.1	113.4	113.4	93.8	63.6	47.6	31.3	23.7	19.3	16.3	21.7	17.9
1157	49.4	111.9	111.9	88.3	58.2	43	29.3	22.5	18.4	15.6	17.7	15.1
1158	49.2	110.3	110.3	85.9	57.1	40.9	28.2	21.9	17.9	15.2	16.1	13.9
1159	53.2	110.3	110.3	86.6	57.6	40.6	28.1	21.8	17.9	15.2	17.4	14.9
1160	53.4	111.8	111.8	87.2	58.4	41.1	28.5	22.1	18.1	15.4	17.3	14.8
1161	52.4	113.3	113.3	86.9	58.5	42.5	29.2	22.6	18.5	15.7	16.9	14.5
1162	52.4	114.8	114.8	89.2	60.5	43.9	30	23.1	18.9	16	16.2	14.1
1163	50.2	116.3	116.3	88.8	60.7	44.3	30.3	23.3	19.1	16.2	15.8	13.8
1164	49.2	117.8	117.8	89.9	62.5	45.8	31.1	23.9	19.5	16.5	15.7	13.8
1165	48.3	119.3	119.3	89.9	63.4	47	31.7	24.3	19.8	16.8	15.6	13.7
1166	50.3	120.8	120.8	90.8	64.5	48.1	32.3	24.7	20.1	17.1	15.8	13.9
1167	55.7	122.3	122.3	94.1	68.1	51.9	34.8	26.2	21.1	17.8	16.6	14.5
1168	55.1	123.8	123.8	97.2	70.8	55.3	38.1	28	22.3	18.7	17.2	15
1169	55.8	125.3	125.3	99.2	72	56	38.9	28.5	22.7	18.9	17.4	15.2
1170	64.7	126.8	126.8	101.8	76.9	60.9	43.1	30.7	24.1	19.9	18.7	16.2
1171	59.4	121.4	121.4	102.1	73.3	58	36	26.7	21.5	18	28.6	22.6
1172	61.5	119.5	119.5	100.4	71.6	56	35	26.1	21	17.6	27.8	22
1173	56.6	117.7	117.7	97.5	68.2	51.6	33.3	25.1	20.3	17.1	24.7	20
1174	60.1	115.8	115.8	96	67.8	51.4	33	24.8	20	16.8	26.6	21.1
1175	52.1	113.9	113.9	92.1	62.8	47.1	31.2	23.7	19.2	16.3	20.8	17.3
1176	45.8	112	112	87.5	59.2	43.9	29.7	22.8	18.6	15.7	16.5	14.3
1177	51.9	111.8	111.8	87.2	57.6	41.8	28.8	22.2	18.2	15.5	19.8	16.6
1178	50.7	113.1	113.1	88.5	59.6	42	29	22.4	18.4	15.6	19.3	16.2
1179	54.2	114.5	114.5	89.8	62.6	45.9	30.8	23.5	19.1	16.2	18.8	16
1180	50.7	115.8	115.8	89.2	61.7	45.2	30.6	23.5	19.2	16.3	16.5	14.3
1181	50.7	117.2	117.2	90.5	62.8	46	31.1	23.8	19.5	16.5	16.4	14.2
1182	51.1	118.5	118.5	90.1	63.4	46.5	31.4	24.1	19.7	16.7	16.1	14.1
1183	51.8	119.9	119.9	91.4	64.6	47.7	32	24.5	20	16.9	16.2	14.1
1184	51.5	121.3	121.3	92.2	66.2	50.2	33.6	25.5	20.7	17.4	16.5	14.4
1185	53.7	122.6	122.6	94.4	68.3	52.2	35.3	26.5	21.3	17.9	17	14.8
1186	55.2	124	124	97.7	72	56	38.1	28	22.4	18.7	17.4	15.1
1187	56.1	125.3	125.3	99.3	73.5	57.3	39.8	29	23	19.1	17.6	15.3
1188	63	126.7	126.7	101.8	76	60.1	42.5	30.4	23.9	19.8	18.3	15.9
1189	62.9	124.8	124.8	106.5	76.5	60.1	37.4	27.7	22.2	18.6	32.2	24.9
1190	55.5	122.6	122.6	103.7	74	56.8	35.7	26.7	21.5	18	28.5	22.6
1191	61	120.4	120.4	101.6	73.1	56	35.2	26.3	21.1	17.7	29.5	23.1
1192	56.5	118.2	118.2	97.5	70.1	53.6	34.1	25.5	20.6	17.3	27	21.5
1193	55.3	115.9	115.9	93.4	65.5	49.7	32.4	24.5	19.8	16.7	26.3	20.9
1194	47	113.7	113.7	89.4	62	46.7	31	23.6	19.2	16.2	21.1	17.6
1195	45.5	113.2	113.2	88	59	42.5	29.2	22.6	18.5	15.7	16.3	14.1
1196	46.5	114.5	114.5	89.2	59.7	42.3	29.2	22.7	18.6	15.8	17.4	14.9
1197	49.8	115.7	115.7	91.2	64	46.6	31.2	23.8	19.4	16.4	18.4	15.7
1198	49.9	116.9	116.9	90.6	63.8	46.6	31.3	23.9	19.5	16.5	17.6	15.1
1199	49.6	118.1	118.1	91.7	64.6	47.5	31.7	24.3	19.8	16.7	17.3	14.9
1200	51.2	119.3	119.3	91.2	63.5	46.4	31.4	24.2	19.7	16.7	16.4	14.3
1201	53.8	120.5	120.5	92.4	65.5	49	32.6	24.9	20.2	17.1	16.6	14.5
1202	50.9	121.7	121.7	92.8	66.1	49.1	32.8	25.1	20.4	17.3	16.6	14.5
1203	52.7	122.9	122.9	94.2	67.5	51.2	34.4	26	21.1	17.7	17.1	14.9
1204	56.5	124.2	124.2	96.7	71.2	54.1	36.4	27.2	21.8	18.3	17.6	15.2
1205	55.1	125.4	125.4	98	72.6	55	37.3	27.7	22.2	18.6	17.2	15
1206	57.7	126.6	126.6	100.9	75.9	58.5	40.9	29.6	23.4	19.5	17.6	15.4
1207	70.7	126.2	126.2	103	79.2	62.4	44.4	31.3	24.4	20.1	18.8	16.2
1208	62.2	124.4	124.4	100.6	77.7	61.1	43.4	30.6	23.9	19.7	17.3	15
1209	60.7	122.5	122.5	98.4	75.5	58.8	41.7	29.7	23.3	19.2	16.5	14.5
1210	65.8	120.6	120.6	97.2	74.8	58.7	41.7	29.5	23.1	19.1	16.3	14.2
1211	67.5	118.7	118.7	95	73.2	57.8	41.7	29.3	22.9	18.9	16.1	14.1
1212	74.2	116.8	116.8	94	73.7	58	41.4	29.1	22.7	18.7	15.9	13.9
1213	68	128.2	128.2	111.3	82.1	64.9	42	30.3	23.9	19.8	37.6	28.1
1214	59	125.6	125.6	107.5	78.5	61.6	39.4	28.8	22.9	19.1	35.7	26.9
1215	55	123.1	123.1	104.6	75	58.4	37	27.4	21.9	18.3	30.7	23.9
1216	55.3	120.5	120.5	101.1	71.9	54.6	34.7	26	21	17.6	30.1	23.4
1217	51.2	118	118	96.9	68.4	51.8	33.4	25.2	20.3	17.1	27.8	22
1218	45.9	115.5	115.5	92.6	63.8	47.8	31.6	24	19.5	16.5	21	17.5
1219	41.5	114.7	114.7	90	60.6	44	30	23.1	18.9	16	18	15.4
1220	41.7	115.8	115.8	89.2	60.6	43.7	30	23.1	18.9	16.1	17.3	14.9
1221	49.4	116.9	116.9	92	64.1	45.7	30.9	23.7	19.4	16.4	20.4	17.1
1222	49.1	117.9	117.9	92	65	47.8	31.9	24.3	19.8	16.7	18.3	15.6
1223	50.6	119	119	93	66	48.4	32.2	24.6	20	16.9	19.3	16.4
1224	49.8	120.1	120.1	93.1	65.4	47.8	32.1	24.6	20	17	17	14.8
1225	54.9	121.1	121.1	93.7	66.6	48.8	32.6	24.9	20.3	17.2	18.1	15.6
1226	51.7	122.2	122.2	93.8	66.3	48.7	32.7	25	20.4	17.3	16.8	14.6
1227	53.7	123.3	123.3	95	67.2	49.4	33.1	25.3	20.6	17.4	16.9	14.7
1228	56.7	124.3	124.3	96.3	69.3	50.8	33.8	25.7	20.9	17.7	16.9	14.8
1229	55.2	125.4	125.4	98.5	72.2	53.3	35	26.5	21.4	18.1	16.9	14.8
1230	60.3	126.5	126.5	100.3	75.3	56.5	38.5	28.4	22.7	19	17.7	15.4
1231	60.7	126.1	126.1	103.2	78.6	60.4	42.4	30.3	23.8	19.7	17.8	15.5
1232	58.4	124.3	124.3	101.1	78.5	61.6	43.2	30.5	23.9	19.7	17.4	15.1
1233	61.6	122.4	122.4	98.9	76	59.2	41.4	29.5	23.2	19.2	16.8	14.6
1234	63.9	120.6	120.6	98.4	74.9	58.6	40.9	29.1	22.9	18.9	16.3	14.2
1235	69.4	118.8	118.8	95.6	72.8	56.7	40.3	28.7	22.5	18.6	15.9	13.9
1236	71.3	116.9	116.9	93.8	72.7	57	40.2	28.5	22.3	18.5	15.8	13.8
1237	58	131.6	131.6	115.1	86.1	69	45.7	32.3	25.3	20.8	38	28.5
1238	51.3	128.7	128.7	109.8	81.1	63.9	41.5	30	23.8	19.8	35.8	27.1
1239	54.1	125.8	125.8	106.9	77.1	59.9	38.9	28.6	22.8	19	35	26.5
1240	54.3	122.9	122.9	103.9	74.3	57.1	36.7	27.2	21.8	18.3	33.4	25.5
1241	52.1	120	120	100.1	71.7	53.9	34.4	25.8	20.8	17.5	30	23.3
1242	48.7	117.2	117.2	95.5	67.9	51	33	24.9	20.1	17	25.3	20.4
1243	40	116.2	116.2	91.9	62.8	46	31	23.7	19.3	16.4	19.3	16.3
1244	40.7	117.1	117.1	91	62.1	45.3	30.8	23.7	19.3	16.4	18.8	16
1245	46.9	118	118	92.7	63.8	45.8	31.1	23.9	19.5	16.5	20.2	17
1246	42.8	119	119	92.7	65.1	47.1	31.7	24.3	19.8	16.8	18.5	15.9
1247	47.9	119.9	119.9	93.5	66.6	48.9	32.5	24.8	20.2	17	19.7	16.7
1248	46.8	120.8	120.8	93.5	66.5	48	32.3	24.7	20.1	17	18.2	15.6
1249	50.4	121.7	121.7	93.9	66.9	48.1	32.4	24.8	20.3	17.1	18.4	15.8
1250	54.5	122.7	122.7	94.5	67.6	49.6	33.1	25.3	20.6	17.4	17.4	15.1
1251	55.9	123.6	123.6	95.6	68.5	50	33.4	25.5	20.7	17.5	17.2	15
1252	60.2	124.5	124.5	97.6	69.4	50.7	33.7	25.7	20.9	17.7	18.7	16.1
1253	62.9	125.4	125.4	98.6	71.4	52.4	34.5	26.2	21.3	17.9	17.9	15.5
1254	67.9	126.4	126.4	102.3	75	56.1	38.1	28.2	22.5	18.9	18.6	16.1
1255	67.8	125.9	125.9	102.4	77.7	58.6	40.2	29.2	23.2	19.3	18.4	15.9
1256	61.4	124.2	124.2	100.9	77.2	59.1	40.7	29.3	23.2	19.2	17.2	15
1257	64.6	122.4	122.4	100.1	75.8	57.7	40.4	29	22.9	19	17.2	14.9
1258	69	120.6	120.6	97.9	75.1	58.1	40.7	29.1	22.8	18.9	17.2	14.9
1259	71.5	118.9	118.9	94.9	73.2	56.3	39.8	28.5	22.4	18.6	16.2	14.1
1260	71.4	117.1	117.1	93.7	72.6	55.8	39.6	28.2	22.2	18.4	15.7	13.7
1261	50.4	134.9	134.9	118.7	89.7	73.8	49.9	34.5	26.7	21.9	37.1	28.2
1262	43.1	131.7	131.7	112.1	83.6	66.9	44.5	31.8	25	20.6	34.1	26.3
1263	45.3	128.5	128.5	109.1	79.6	62.4	40.6	29.6	23.5	19.6	34	26.1
1264	48.7	125.3	125.3	105	75.5	58.5	37.2	27.7	22.2	18.6	33	25.4
1265	46.1	122.1	122.1	101	71.9	54.2	34.8	26.2	21.1	17.8	28.9	22.8
1266	42.3	118.9	118.9	97.9	70	52.7	33.8	25.5	20.5	17.3	23.8	19.5
1267	39.7	117.7	117.7	93.8	65.5	48.4	32.1	24.4	19.8	16.8	20.7	17.4
1268	39	118.5	118.5	91.8	63	46.3	31.3	24	19.6	16.6	18.1	15.6
1269	40.5	119.2	119.2	91	62.1	45	30.9	23.8	19.5	16.6	17.1	14.8
1270	42.6	120	120	95.4	66.6	48.3	32.3	24.7	20.1	17	19.2	16.4
1271	44.1	120.8	120.8	95.1	66.5	48.1	32.3	24.7	20.1	17.1	18.8	16.1
1272	45	121.6	121.6	93.9	66.3	47.9	32.3	24.8	20.2	17.1	17.2	15
1273	48.6	122.4	122.4	95.5	68.4	49.3	33	25.2	20.5	17.3	19.5	16.6
1274	53.1	123.1	123.1	96.8	70.4	51.8	34	25.8	20.9	17.7	18.6	16
1275	53.8	123.9	123.9	96.7	69.4	50.9	33.7	25.7	20.9	17.6	17.6	15.3
1276	59.5	124.7	124.7	98.6	70.9	51.8	34.2	26	21.1	17.8	18.8	16.2
1277	64	125.5	125.5	100.6	74.5	54.8	35.8	26.9	21.7	18.3	20.8	17.6
1278	68.8	126.3	126.3	103.2	76.7	57.3	38.9	28.6	22.8	19	21	17.8
1279	71.3	125.8	125.8	103.9	78	59.5	40.8	29.5	23.3	19.4	19	16.4
1280	63.2	124.1	124.1	102.3	77.3	59	40.7	29.3	23.2	19.2	18.1	15.6
1281	69.5	122.4	122.4	99.7	75.4	57.4	40.2	28.9	22.8	18.9	17.8	15.4
1282	71.8	120.7	120.7	97.9	74.4	56.4	39.4	28.4	22.5	18.6	17.3	15
1283	73.7	118.9	118.9	95.3	73.4	55.7	39	28.1	22.2	18.4	16.6	14.4
1284	73.4	117.2	117.2	93.8	72.6	54.8	38.4	27.7	21.8	18.1	15.6	13.6
1285	47.5	138.3	138.3	121.7	93.5	76.3	52.5	35.9	27.7	22.7	41.6	30.8
1286	40.3	134.8	134.8	115.7	88	70.5	47.4	33.3	26	21.5	37.1	28.2
1287	37.8	131.2	131.2	110.6	81.5	64.4	42.5	30.7	24.3	20.2	32.7	25.5
1288	41.1	127.7	127.7	107	77.8	59.5	38.7	28.6	22.8	19.1	31	24.3
1289	41.7	124.1	124.1	103.5	74.5	56.4	36.3	27.1	21.8	18.3	28.5	22.7
1290	38.2	120.6	120.6	98.9	71.1	53.9	35.1	26.2	21.1	17.7	25.5	20.6
1291	35	119.1	119.1	94.9	67	49.9	32.8	24.9	20.2	17.1	20.4	17.2
1292	34.8	119.8	119.8	93.6	65.2	47.5	32	24.5	19.9	16.9	18	15.5
1293	36	120.4	120.4	93.4	64.6	46.5	31.6	24.3	19.9	16.8	17.3	15
1294	39.4	121.1	121.1	94	64.8	46.4	31.6	24.3	19.9	16.9	19.1	16.3
1295	40.9	121.7	121.7	94.6	65.1	46.5	31.7	24.4	20	17	18.1	15.6
1296	40.2	122.3	122.3	94.4	65.9	48	32.4	24.9	20.3	17.2	16.9	14.7
1297	45.4	123	123	94.9	67.9	49.1	32.9	25.2	20.5	17.4	18.3	15.8
1298	52.2	123.6	123.6	96.2	69.1	49.6	33.2	25.4	20.7	17.5	20	17
1299	52.1	124.2	124.2	97.2	70	51.3	34	25.8	21	17.7	17.6	15.3
1300	53.8	124.9	124.9	98.8	71.9	51.8	34.2	26	21.1	17.8	17.8	15.4
1301	62.2	125.5	125.5	100.8	72.8	53.4	34.9	26.4	21.4	18.1	20.2	17.2
1302	68.1	126.2	126.2	103.2	75.7	55.9	38	28.1	22.5	18.8	23.1	19.2
1303	83.4	125.6	125.6	104.8	79.7	60.9	42.7	30.4	23.9	19.7	27.2	21.9
1304	64.3	124	124	102.2	77.9	58.8	40.6	29.3	23.1	19.2	18.4	15.8
1305	62.7	122.3	122.3	99.7	75.3	57.3	39.4	28.6	22.6	18.8	17.4	15.1
1306	67.3	120.7	120.7	98.7	75.1	57.1	39.2	28.3	22.4	18.6	17.5	15.1
1307	76.9	119	119	96.6	74.8	57.3	40	28.6	22.5	18.6	17.4	15
1308	78.5	117.4	117.4	96.3	75.1	56.6	38.8	27.9	22	18.2	16.4	14.3
1309	40.8	141.7	141.7	124.8	96.7	77.7	54.3	37	28.5	23.3	39.5	29.9
1310	37.8	137.8	137.8	120.1	92.4	74.2	51.1	35.3	27.3	22.4	37	28.3
1311	36.5	133.9	133.9	114.5	86.6	69.1	46.9	33.1	25.8	21.3	32.7	25.6
1312	35.8	130.1	130.1	108.6	80.5	62.7	42.4	30.6	24.2	20.1	28.1	22.6
1313	35.2	126.2	126.2	104	75.2	57.8	38.9	28.6	22.8	19	26.3	21.3
1314	33.9	122.3	122.3	99.4	71	52.9	34.6	26.1	21.1	17.7	22.8	18.9
1315	33.4	120.6	120.6	96.7	68.8	50.4	33.2	25.2	20.5	17.3	19.9	16.8
1316	34.5	121.1	121.1	95.3	67.7	49.4	32.9	25.1	20.4	17.2	19	16.2
1317	37	121.6	121.6	94.2	66.6	48.4	32.5	24.9	20.3	17.2	21.1	17.8
1318	39.1	122.1	122.1	93.9	65.9	47.4	32.2	24.7	20.2	17.1	21	17.7
1319	39.8	122.6	122.6	95.1	65.7	46.9	32	24.7	20.2	17.1	21.4	18
1320	42.5	123.1	123.1	95.4	66.1	47.9	32.5	24.9	20.4	17.3	20.9	17.7
1321	42.8	123.6	123.6	94.9	67.2	47.9	32.5	25	20.4	17.3	17.5	15.2
1322	49.6	124.1	124.1	97.2	68.8	49.6	33.3	25.4	20.7	17.5	19.9	17
1323	51.4	124.6	124.6	97.9	69.4	50.3	33.6	25.6	20.9	17.7	18.9	16.2
1324	56.2	125.1	125.1	99.2	71.3	51.4	34.1	26	21.1	17.8	19.5	16.7
1325	61.1	125.6	125.6	101.9	73.7	53.2	34.8	26.4	21.4	18	21.8	18.3
1326	64.1	126.1	126.1	104.1	75.5	55.6	37.4	27.8	22.3	18.7	20.8	17.6
1327	70.3	125.5	125.5	103.3	77.6	57.2	39.3	28.8	22.9	19.1	23.7	19.6
1328	67.4	123.9	123.9	102.2	77	56.6	39.1	28.5	22.6	18.9	18.6	16
1329	61.7	122.3	122.3	100.8	76.1	56.7	38.5	28.1	22.3	18.6	17.7	15.3
1330	69.8	120.7	120.7	98.9	75.1	56.6	39	28.2	22.3	18.6	17.6	15.2
1331	77.7	119.1	119.1	97.4	74.5	55.8	38.4	27.8	22	18.3	17.5	15.1
1332	73.1	117.5	117.5	97.2	74.1	53.9	36.7	26.8	21.4	17.8	15.8	13.8
1333	126.1	165.6	165.6	163.5	136.5	119.2	92	55.4	39.6	31.2	74.7	57
1334	124.6	161.8	161.8	158.9	131.6	115.7	88.8	52.3	37.9	30	72.4	54.2
1335	81	158	158	151.4	123.6	107	81.1	48.5	35.7	28.5	61.1	41.5
1336	67.8	154.1	154.1	145.1	117.3	100.6	75.1	46.1	34.2	27.4	57.5	39.6
1337	51.7	150.3	150.3	137.7	109.1	92.1	67	42.9	32.2	26	51.8	36.7
1338	41.4	146.5	146.5	132.7	104.1	84.3	59.8	39.8	30.3	24.6	45.5	33.3
1339	42.5	142.6	142.6	130.2	102.6	84.3	60	39.4	29.9	24.2	44.8	32.7
1340	40.5	138.8	138.8	123.3	94.5	75.9	53.4	36.3	28	22.9	41.5	30.8
1341	39.3	135	135	115.8	86.8	68.8	47.7	33.5	26.1	21.5	38.2	28.8
1342	39.2	131.1	131.1	112	82.9	64.9	44.4	31.6	24.9	20.6	34.7	26.6
1343	38.6	127.3	127.3	105.6	77.2	58.7	39	28.7	22.9	19.1	32.4	25.1
1344	35.9	123.5	123.5	101.7	73.5	54.3	35.6	26.7	21.5	18.1	28.5	22.6
1345	33.4	121.8	121.8	99.1	70.5	51.9	33.9	25.7	20.8	17.5	24.9	20.3
1346	33.1	122.2	122.2	97.7	69.8	50.9	33.7	25.6	20.8	17.5	21.5	18
1347	36.2	122.7	122.7	97.1	69.1	50.4	33.4	25.5	20.7	17.5	22.4	18.6
1348	38.1	123.1	123.1	97.6	69.8	50	33.3	25.4	20.7	17.5	22.4	18.7
1349	39.2	123.5	123.5	97.3	68.3	48.4	32.7	25.1	20.5	17.4	23.2	19.2
1350	39.8	124	124	97.5	68.6	48.7	32.9	25.2	20.6	17.4	19.9	17
1351	41.1	124.4	124.4	98.1	68.9	49.2	33.1	25.4	20.7	17.5	17.6	15.3
1352	44.6	124.9	124.9	97.6	68.3	48.5	32.9	25.3	20.6	17.5	18.5	15.9
1353	48.3	125.3	125.3	98.1	68.7	49.4	33.3	25.5	20.8	17.6	20.8	17.6
1354	51.8	125.8	125.8	100.3	71.5	51.3	34.1	26	21.2	17.9	20	17
1355	59.9	126.2	126.2	103	73.9	53.3	35	26.5	21.5	18.1	21.8	18.3
1356	61.2	126.6	126.6	103.4	75	54.4	36.5	27.4	22.1	18.5	21.9	18.4
1357	70.8	126.1	126.1	104.2	77.3	56.9	39.2	28.7	22.9	19.1	25.3	20.7
1358	64.2	124.7	124.7	103.1	77.8	57.5	39.2	28.6	22.7	19	18.9	16.2
1359	61.3	123.2	123.2	100.9	76.3	56.6	38	27.9	22.2	18.6	18.1	15.6
1360	65.4	121.7	121.7	100.8	77	57.1	38.8	28.2	22.4	18.6	17.7	15.3
1361	69.2	120.2	120.2	99.9	76.7	56.5	38.3	27.9	22.1	18.4	17.1	14.9
1362	69.5	118.8	118.8	97.7	75.3	55.1	38	27.6	21.9	18.2	16.2	14.2
1363	144.2	161.7	161.7	161.7	135.2	116.6	89.8	53.3	38.4	30.3	81.9	64.4
1364	144	158.3	158.3	158.3	131.7	114.7	88	51.4	37.2	29.4	80.9	62.6
1365	106.6	154.8	154.8	151.6	124.4	108.1	82.8	48.5	35.5	28.2	69.8	49.7
1366	64.3	151.4	151.4	141.8	114.5	97.2	72.9	45.1	33.5	26.8	58.2	39.6
1367	58.5	148	148	137.9	110.2	92.7	68.4	43.1	32.2	25.9	56.8	38.7
1368	45.1	144.6	144.6	132.2	104.9	86.3	62.3	40.5	30.6	24.8	49.6	35.2
1369	46.9	141.2	141.2	128.9	101.8	83.4	60.2	39.3	29.7	24.1	50.3	35.2
1370	42.7	137.8	137.8	124.5	97.5	79.2	56.9	37.6	28.6	23.3	47.8	33.8
1371	40.9	134.3	134.3	118	89.6	71.9	49.8	34.4	26.6	21.8	44.7	32
1372	40.1	130.9	130.9	112.1	83.7	64.8	43.8	31.3	24.7	20.4	39.6	29.3
1373	37.6	127.5	127.5	106.9	78.6	58.9	38.3	28.4	22.7	19	34.4	26.3
1374	35.3	124.1	124.1	103.6	74.8	55.8	36.1	27	21.7	18.2	33.2	25.4
1375	32.8	122.6	122.6	100.2	71	51.7	33.9	25.7	20.8	17.6	30.1	23.6
1376	33.6	123.1	123.1	99.7	70.7	51.8	34	25.8	20.9	17.6	28.6	22.6
1377	36.4	123.6	123.6	101	71.8	52.6	34.4	26	21.1	17.8	29	22.9
1378	37.5	124.1	124.1	100.6	71.2	51.5	34	25.8	21	17.7	26.7	21.6
1379	38.4	124.5	124.5	98.6	69.6	49.5	33.3	25.5	20.8	17.6	24.2	20
1380	37.4	125	125	99	69.9	49.7	33.4	25.6	20.8	17.6	21.2	17.9
1381	40.7	125.5	125.5	100.4	70.9	50.4	33.7	25.8	21	17.8	20.8	17.6
1382	42.2	126	126	98.8	70.5	50.5	33.8	25.9	21.1	17.8	17.8	15.4
1383	42.8	126.5	126.5	99.7	71	50.7	33.9	26	21.1	17.9	17.8	15.5
1384	49.6	127	127	101.2	72.3	51.3	34.3	26.2	21.3	18	22.2	18.6
1385	59.1	127.4	127.4	103.7	74.5	53.1	35	26.6	21.6	18.2	23.9	19.8
1386	60.2	127.9	127.9	104.1	76.1	55.4	36.8	27.6	22.2	18.7	22.5	18.9
1387	67	127.5	127.5	106.7	79.7	59.2	40.5	29.5	23.4	19.5	24.1	20
1388	61.1	126.3	126.3	105.4	80.1	59.6	41.1	29.7	23.5	19.5	19.2	16.5
1389	60.1	125	125	102.8	77.7	57.2	38.1	28.1	22.4	18.7	18.2	15.7
1390	66.7	123.7	123.7	103	79.2	58.9	40	29	22.9	19	18.4	15.9
1391	70.4	122.5	122.5	102.8	79.3	58.6	39.8	28.8	22.8	18.9	18	15.6
1392	70.2	121.2	121.2	99.1	75.6	55.8	37.9	27.7	22	18.4	17.1	14.9
1393	157.7	157.7	157.7	157.7	131.6	113.7	86.8	51	36.9	29.2	94.9	81.6
1394	154.7	154.7	154.7	154.7	128.3	112.3	86.4	49.7	36	28.5	89.4	72.2
1395	103.3	151.7	151.7	151	123.4	106.3	80.9	47.5	34.7	27.6	72.1	50.7
1396	94.2	148.7	148.7	143.2	115.8	98.2	73	44.7	33.1	26.5	70	48.1
1397	80.8	145.7	145.7	139	112.1	94.6	69.9	43.3	32.1	25.8	67.2	43.9
1398	56.1	142.7	142.7	133	105.9	88	64.1	40.9	30.7	24.8	58.1	38.7
1399	50.6	139.7	139.7	128.9	102.8	85.1	61.9	39.7	29.9	24.1	55.3	37.2
1400	45.8	136.7	136.7	124.8	97.8	81.8	59.4	38.5	29	23.5	52	35.6
1401	42.1	133.7	133.7	118.8	91.2	74.2	52.3	35.4	27.1	22.2	48.8	33.9
1402	41.1	130.7	130.7	114	85.6	67.6	46.9	32.8	25.5	21	45.8	32.2
1403	38.5	127.7	127.7	109.1	80.8	62.1	41.9	30.2	23.8	19.8	39.1	28.8
1404	37.6	124.7	124.7	104.5	74.8	55.8	37	27.5	22.1	18.5	37.4	27.7
1405	35.7	123.5	123.5	102.4	72.8	52.9	34.4	26.1	21.1	17.8	34.3	26
1406	35	124	124	101.8	71.1	51.5	34	25.8	21	17.7	31.6	24.5
1407	39	124.5	124.5	102.3	72.6	52.5	34.5	26.1	21.2	17.9	30.9	24.1
1408	36.7	125	125	101.9	73	53.1	34.7	26.3	21.3	18	28.7	22.8
1409	34.5	125.5	125.5	101.6	72	51.1	34	25.9	21.1	17.8	25.5	20.8
1410	35.8	126.1	126.1	101.3	71.6	50.7	33.9	25.9	21.1	17.9	23.5	19.5
1411	39	126.6	126.6	101.8	72.8	51.6	34.3	26.2	21.3	18	22.9	19.1
1412	43.8	127.1	127.1	101.2	71.6	51	34.2	26.1	21.3	18	22.4	18.8
1413	42.5	127.6	127.6	102.1	72.1	51.5	34.4	26.3	21.4	18.1	19.3	16.6
1414	47.2	128.2	128.2	101.7	71.8	51	34.3	26.2	21.4	18.1	19.9	17.1
1415	53.5	128.7	128.7	103.4	73.2	52.3	34.8	26.6	21.6	18.3	23.4	19.5
1416	57.9	129.2	129.2	106.8	78.1	56.3	37.2	27.9	22.5	18.9	23.5	19.6
1417	65.6	128.9	128.9	108.6	80.6	60	40.8	29.7	23.6	19.7	25.9	21.2
1418	60.3	127.9	127.9	108.9	83.8	62.6	42.7	30.6	24.1	19.9	19.5	16.7
1419	52.7	126.8	126.8	103.9	78	56.6	37.8	28	22.5	18.8	17.2	15.1
1420	61.3	125.7	125.7	103.8	78.6	57.6	38.6	28.4	22.6	18.9	17.8	15.5
1421	71.8	124.7	124.7	104.7	80.7	59.9	41.2	29.6	23.3	19.4	18.9	16.3
1422	66.7	123.6	123.6	101.3	78.4	58.1	39.9	28.9	22.9	19	17.6	15.2
1423	153.7	153.7	153.7	153.7	128.3	110.1	83.7	48.6	35.4	28.1	99.4	86.9
1424	151.2	151.2	151.2	151.2	125	106.5	80.5	47.2	34.6	27.5	85.7	68.1
1425	108.3	148.6	148.6	145.8	118.6	101	75.8	45.5	33.5	26.7	74.2	53.3
1426	115.1	146	146	141.8	114.5	97.6	73.3	44.4	32.7	26.2	76.3	55.1
1427	79	143.4	143.4	138.1	110.9	94.5	69.7	42.9	31.8	25.5	67.7	44.6
1428	77.2	140.8	140.8	134.6	107	91	67.8	41.9	31.1	24.9	68.6	44.6
1429	60.9	138.2	138.2	132.1	105.2	89.2	66	40.9	30.4	24.4	63.1	40
1430	49.5	135.6	135.6	125.3	99	82.3	60.1	38.6	29	23.4	57.8	37.7
1431	40.4	133.1	133.1	119.6	91.7	74.4	53.4	35.8	27.3	22.3	51.2	34.9
1432	36.3	130.5	130.5	115.1	86.7	67.5	47.5	33	25.6	21.1	44.8	31.8
1433	35.7	127.9	127.9	109.8	80.8	62.3	42.2	30.3	23.9	19.8	39.9	29.2
1434	34.9	125.3	125.3	105.4	76.8	57.6	38.1	28.1	22.5	18.8	36.7	27.4
1435	35	124.3	124.3	103.4	75.7	56.7	37.5	27.7	22.2	18.6	34.2	26
1436	34.3	124.9	124.9	102.4	72.9	53.4	34.8	26.3	21.3	18	33.2	25.4
1437	36.6	125.4	125.4	102.7	73.9	53.7	35	26.5	21.4	18.1	34.3	26.1
1438	33.5	126	126	103.2	74.3	53	34.8	26.4	21.4	18.1	30.6	24
1439	32.9	126.5	126.5	103	73.8	52.4	34.6	26.3	21.4	18.1	29.5	23.4
1440	35.8	127.1	127.1	103.7	74.4	52.7	34.8	26.5	21.5	18.1	31.6	24.6
1441	40.1	127.7	127.7	104.5	75.2	53.5	35.2	26.7	21.7	18.3	27.9	22.4
1442	43.4	128.2	128.2	102.6	73.5	52.4	34.8	26.5	21.6	18.2	25.4	20.9
1443	45.1	128.8	128.8	103.5	73.4	52.3	34.8	26.6	21.6	18.3	21.5	18.2
1444	48.1	129.4	129.4	103.9	72.6	51.7	34.7	26.5	21.6	18.3	19.9	17
1445	50	129.9	129.9	102.8	72.2	51.6	34.7	26.6	21.7	18.3	23.4	19.5
1446	51.6	130.5	130.5	106.3	76.9	55.6	36.3	27.5	22.3	18.8	24.8	20.5
1447	66.7	130.4	130.4	109.9	81.8	60.3	40.9	29.9	23.7	19.8	31.9	25
1448	54.4	129.5	129.5	107.9	81	59.5	40.4	29.6	23.5	19.6	19	16.4
1449	41.3	128.6	128.6	102.4	74.3	53.6	35.3	26.8	21.8	18.4	16.8	14.7
1450	57.6	127.7	127.7	104.5	78	56.6	38	28.2	22.6	19	17.9	15.6
1451	70.9	126.9	126.9	105.8	80.5	58.9	40.1	29.2	23.2	19.3	19.1	16.5
1452	67.2	126	126	104.3	80.3	59.6	40.6	29.4	23.3	19.4	18.3	15.9
1453	149.8	149.8	149.8	149.8	125	107.8	81.7	47.3	34.5	27.4	106.4	96.1
1454	147.6	147.6	147.6	147.6	120.5	102	76.2	45.5	33.4	26.6	89.1	71.7
1455	120.2	145.4	145.4	141.9	114.8	96.5	71.7	43.8	32.4	25.9	78.6	58.1
1456	98	143.3	143.3	136.6	108.6	90.6	66.5	41.8	31.2	25.1	73.2	51.3
1457	70.5	141.1	141.1	134	105.1	87.4	63.9	40.6	30.5	24.5	67.5	43.7
1458	58.7	138.9	138.9	131	102.2	86.2	62.6	39.9	29.9	24.1	64.7	40.6
1459	52	136.8	136.8	128	99.6	83.7	60.5	38.9	29.2	23.6	61.6	39.3
1460	46.8	134.6	134.6	124.8	96.5	79.6	57.3	37.4	28.3	23	56.8	37.2
1461	40.5	132.4	132.4	119.5	90.4	73	52.2	35.2	27	22	51.9	35.1
1462	36	130.2	130.2	115.1	86.4	66.7	46.3	32.4	25.3	20.8	45.5	32.1
1463	35.5	128.1	128.1	111.4	82.9	62.1	41.5	30	23.7	19.7	42.6	30.6
1464	34.5	125.9	125.9	107.3	79.1	58.9	38.7	28.4	22.7	19	39.9	29.1
1465	31	125.1	125.1	103.7	76	57.1	38.1	28.1	22.4	18.8	35.8	26.9
1466	30.2	125.7	125.7	102.6	74.5	55.2	36.4	27.3	21.9	18.4	32.6	25.2
1467	31.9	126.3	126.3	103.9	74.1	54.1	35.2	26.7	21.6	18.2	33.6	25.8
1468	35.3	126.9	126.9	105.4	76.1	55	35.7	26.9	21.8	18.3	34.6	26.3
1469	36.5	127.5	127.5	106	76.5	55.4	35.9	27.1	21.9	18.4	34.5	26.3
1470	37.4	128.2	128.2	106.6	76.9	54.6	35.7	27	21.9	18.4	36	27.2
1471	42	128.8	128.8	106.4	76.7	55.5	36.1	27.3	22.1	18.6	34	26.1
1472	44	129.4	129.4	105.7	77.2	55.1	36	27.3	22.1	18.6	29.2	23.3
1473	42.7	130	130	104.7	74.3	52.9	35.2	26.9	21.8	18.5	23.3	19.4
1474	46.1	130.6	130.6	104.8	74.2	53	35.3	27	21.9	18.5	21.7	18.4
1475	53	131.2	131.2	106.3	75.9	54.4	36	27.3	22.2	18.7	26.1	21.4
1476	54.6	131.8	131.8	106.5	77.4	56	36.8	27.8	22.5	19	28.5	23
1477	64.9	131.8	131.8	109.8	82.8	60.8	41.7	30.4	24.1	20.1	32.8	25.6
1478	56	131.1	131.1	107.9	82	60.3	41.3	30.2	24	20	19.9	17.1
1479	46.3	130.4	130.4	104.5	76.3	55.6	36.7	27.7	22.4	18.9	17.5	15.3
1480	64.8	129.7	129.7	107	82.5	61.2	41.8	30.3	24	19.9	19.5	16.8
1481	67.6	129.1	129.1	108	83.7	61.9	42.5	30.6	24.1	20	19.4	16.7
1482	62.7	128.4	128.4	106.9	83.7	61.9	42.7	30.6	24.1	20	18.4	16
1483	145.8	145.8	145.8	145.8	120.5	102	76.3	45.2	33.2	26.4	102.9	89.6
1484	144.1	144.1	144.1	144.1	117.5	98.2	72.2	43.7	32.3	25.8	96.3	80.5
1485	142.3	142.3	142.3	142.3	115.1	96.2	71.4	43.2	31.9	25.5	87.6	68.1
1486	113.2	140.5	140.5	135.3	107.4	88.7	64.6	40.8	30.5	24.6	78.5	56.6
1487	73.7	138.8	138.8	130.1	101.4	83.5	59.6	38.8	29.3	23.7	68.1	44.9
1488	60.8	137	137	127.3	97.9	80.7	57.3	37.7	28.7	23.2	65.7	41.7
1489	45.8	135.3	135.3	124.8	95.5	77.2	54.5	36.4	27.8	22.7	58.7	38
1490	53.5	133.5	133.5	124.3	94.9	77.8	55.5	36.6	27.8	22.6	62.8	39.2
1491	50.3	131.8	131.8	121.4	91.8	73.5	52.4	35.2	27	22	59.7	38
1492	38.6	130	130	116.4	87.3	67.7	46.2	32.4	25.2	20.8	51.6	34.7
1493	37.4	128.3	128.3	112.7	83.9	63.5	42.2	30.4	24	19.9	47.5	32.8
1494	34.4	126.5	126.5	108.3	78.8	58.5	37.9	28.1	22.5	18.8	40.6	29.5
1495	32.3	126	126	105.7	77.5	56.7	37.3	27.7	22.2	18.6	38.1	28.2
1496	30.7	126.6	126.6	104.5	75.8	55.6	36.1	27.2	21.9	18.4	36.2	27.2
1497	29.9	127.3	127.3	104.3	74.3	53.4	35.1	26.6	21.6	18.2	35.1	26.7
1498	31.6	127.9	127.9	105.7	75.6	55.1	35.8	27.1	21.9	18.5	33.5	25.8
1499	28.6	128.5	128.5	106.1	76.9	56.1	36.3	27.4	22.1	18.6	32.7	25.4
1500	32.8	129.2	129.2	106.7	77.3	55.5	36.1	27.3	22.1	18.6	31.9	24.9
1501	38.5	129.8	129.8	106.6	76.8	55.1	36	27.3	22.1	18.7	33	25.6
1502	39.6	130.5	130.5	106.1	76.8	55	36.1	27.4	22.2	18.7	28.8	23.1
1503	40.3	131.1	131.1	108	79.1	56.9	36.9	27.8	22.5	19	24.1	20.1
1504	45.3	131.8	131.8	107	77	55	36.2	27.5	22.3	18.9	23.8	19.9
1505	54	132.4	132.4	108.6	78.5	56.5	36.9	27.9	22.6	19.1	29.5	23.6
1506	56.9	133.1	133.1	110.8	81.2	59	38.8	29	23.3	19.6	32.8	25.7
1507	68.5	133.2	133.2	113.7	85.3	62.7	42.6	30.9	24.5	20.4	37.3	28.2
1508	60.1	132.7	132.7	114.5	87.9	64.3	44.5	31.8	25	20.7	27.4	22.3
1509	51.5	132.2	132.2	108.9	81.2	59	39.5	29.3	23.5	19.7	18.9	16.4
1510	64.8	131.8	131.8	109.9	85.5	63.5	43.8	31.4	24.7	20.5	20.2	17.4
1511	67.6	131.3	131.3	109.9	85.6	64.2	44.7	31.8	24.9	20.6	21.1	18
1512	65.8	130.8	130.8	108.3	83.4	62.1	43.2	31.1	24.5	20.3	19.6	16.9
1513	44.2	133.8	133.8	121.4	91.3	72.3	50.2	34.5	26.7	21.8	60.3	38.4
1514	61.8	132.5	132.5	122.4	93	74.6	52.8	35.4	27.1	22.1	66.7	41.6
1515	71.8	131.1	131.1	123.1	94.2	76.2	54.6	36	27.4	22.2	69.4	43.8
1516	52.4	129.8	129.8	118.4	89.9	70.7	48.5	33.4	25.8	21.1	60.6	38
1517	40.2	128.5	128.5	114.1	83.8	63.3	41.6	30.1	23.8	19.8	50.3	34
1518	35.8	127.1	127.1	109.9	80.1	59.2	37.8	28.1	22.5	18.9	45.2	31.7
1519	35.4	126.8	126.8	106.8	77.6	57.2	36.7	27.5	22.1	18.6	41.2	29.8
1520	32.5	127.5	127.5	106.5	77.2	56.1	36.2	27.3	22	18.5	38.3	28.3
1521	28.5	128.2	128.2	106.4	75.3	54.1	35.5	26.9	21.8	18.4	36.1	27.2
1522	29.3	128.9	128.9	106.8	76.5	55.3	36	27.2	22	18.6	33.5	25.8
1523	28.9	129.5	129.5	107.3	78.1	56.8	36.7	27.6	22.3	18.8	32	25
1524	30.3	130.2	130.2	108	77.4	56.1	36.5	27.6	22.3	18.8	32.9	25.5
1525	34.3	130.9	130.9	106.9	76.4	54.9	36.1	27.4	22.2	18.8	32	25
1526	38.8	131.6	131.6	108.8	79.2	57	37	27.9	22.6	19	31.9	25
1527	37.6	132.3	132.3	108	78.1	56.1	36.7	27.8	22.5	19	26.4	21.6
1528	48.9	133	133	109.2	78.9	56.5	37	28	22.7	19.1	28.3	22.9
1529	56.7	133.7	133.7	111.2	78.8	56.6	37	28.1	22.8	19.2	33.8	26.3
1530	61.7	134.4	134.4	114.2	83.2	60.4	40	29.7	23.8	19.9	38.9	29.1
1531	69.8	134.6	134.6	117.3	89.7	66.3	45.7	32.6	25.6	21.1	39.8	29.6
1532	63.2	134.3	134.3	117.2	91.3	67.9	47.4	33.3	26	21.4	34	26.4
1533	58.8	134	134	115.6	89.7	66.7	46.6	32.9	25.8	21.3	29.1	23.4
1534	59.8	133.8	133.8	114.6	89.4	66.7	46.2	32.7	25.6	21.2	26.7	21.8
1535	65.7	133.5	133.5	113.5	88.1	66.3	46.2	32.7	25.6	21.1	23.8	19.9
1536	62.1	133.2	133.2	109.5	84.5	63.2	44.2	31.7	25	20.7	20.4	17.5
1537	43	132.3	132.3	119	89.1	69.2	47.4	33.1	25.8	21.2	59.6	38
1538	56.2	131.4	131.4	118.2	88.5	69.4	48.2	33.4	25.9	21.3	64.1	40.3
1539	71.5	130.5	130.5	120.5	92.3	73.7	52.8	35.2	26.9	21.9	70.1	45.4
1540	48.3	129.6	129.6	117.5	88.5	68.9	48.1	33.2	25.7	21.1	58.5	37.3
1541	37	128.7	128.7	111.7	82	61.5	40.7	29.7	23.5	19.6	47.7	32.9
1542	37.9	127.7	127.7	110.7	80.8	59.7	38.9	28.7	22.9	19.2	47	32.5
1543	38.4	127.6	127.6	108.9	79.3	57.5	37.2	27.8	22.3	18.8	44.7	31.5
1544	35.5	128.4	128.4	108.6	78	56.5	36.4	27.4	22.1	18.6	42.9	30.7
1545	36.1	129.1	129.1	107.8	76.3	53.9	35.5	27	21.9	18.5	41.5	30.1
1546	35.1	129.8	129.8	107.4	74.9	53.2	35.3	26.9	21.9	18.5	38.5	28.6
1547	34.1	130.5	130.5	107.8	76.5	55.2	36.2	27.4	22.2	18.7	37	27.9
1548	37.2	131.3	131.3	108.6	78	56.2	36.6	27.7	22.4	18.9	38.8	28.9
1549	35.4	132	132	108.5	77.8	56	36.6	27.8	22.5	19	36.6	27.7
1550	37.5	132.7	132.7	109.4	78.6	56.4	36.9	27.9	22.6	19.1	31.5	24.9
1551	41.5	133.5	133.5	110.9	80	56.9	37.1	28.1	22.8	19.2	30.1	24
1552	49.9	134.2	134.2	111.8	80.8	57.5	37.5	28.4	23	19.3	36.2	27.6
1553	52.1	134.9	134.9	112.1	80.6	57.6	37.8	28.6	23.1	19.5	37	28.1
1554	62.7	135.7	135.7	115.4	84.9	61.7	41.7	30.7	24.5	20.4	40.7	30.1
1555	73	136	136	119.4	92.5	68.9	48.6	34	26.5	21.8	45.9	32.7
1556	63.4	135.9	135.9	120.1	93.7	70.1	49.2	34.3	26.6	21.9	38.1	28.8
1557	59.8	135.8	135.8	116.2	90.3	66.9	46.3	32.9	25.8	21.4	33	25.9
1558	60.9	135.8	135.8	114.3	88.5	65.6	45.3	32.5	25.6	21.2	30.8	24.5
1559	65.2	135.7	135.7	115.1	90.5	67.5	46.9	33.2	26	21.5	27.3	22.3
1560	61.8	135.6	135.6	113.4	88.7	65.7	44.9	32.2	25.4	21.1	21.3	18.2
1561	48.6	130.9	130.9	114.9	84.4	64.9	43.2	31	24.5	20.3	61.8	38.5
1562	52	130.4	130.4	115.3	84.6	64.8	43.1	31	24.4	20.3	62.3	38.7
1563	62.4	129.9	129.9	116	87.5	67.3	45.8	32.2	25.1	20.7	67.8	43.1
1564	46.2	129.4	129.4	115.3	85.5	65	43.1	30.9	24.3	20.2	55.8	36.2
1565	39.7	128.8	128.8	112.9	81.6	60.5	39	28.8	23	19.3	50.4	34.1
1566	36.8	128.3	128.3	110.5	79.6	58.7	37.2	27.8	22.4	18.8	46.1	32.2
1567	35.4	128.5	128.5	108.6	78.4	57.2	36.6	27.5	22.2	18.7	44.3	31.4
1568	36.2	129.2	129.2	108.4	78.4	57.3	37.1	27.8	22.4	18.9	43.4	31
1569	36.4	130	130	109.6	77.8	55.5	36.2	27.4	22.2	18.7	43.6	31.2
1570	39.4	130.8	130.8	109.5	77.5	55	36.1	27.4	22.2	18.8	43	30.9
1571	39.5	131.5	131.5	109.2	77.5	55.2	36.3	27.5	22.3	18.8	40.8	29.9
1572	45	132.3	132.3	110.4	79.8	57.4	37.2	28.1	22.7	19.1	45.1	32.1
1573	45.6	133.1	133.1	110.2	80.9	57.4	37.3	28.2	22.8	19.2	41.7	30.5
1574	36	133.9	133.9	110	78.5	55.7	36.8	27.9	22.7	19.1	33.1	25.8
1575	42.9	134.6	134.6	110.7	78.6	55.6	36.8	28	22.7	19.2	32.2	25.4
1576	57.6	135.4	135.4	113.6	81.6	58	37.8	28.6	23.2	19.5	41.3	30.5
1577	53	136.2	136.2	113.5	83	60.7	40.6	30.1	24.2	20.2	35	27.1
1578	53.5	136.9	136.9	113.9	84.4	61.4	41.8	30.8	24.6	20.5	34.3	26.7
1579	71.3	137.4	137.4	119.6	93.8	71.1	50	34.7	27	22.2	46.9	33.4
1580	62.3	137.5	137.5	119.8	95.4	72.3	51.1	35.2	27.3	22.4	41.4	30.6
1581	55.6	137.6	137.6	118.1	93	69.5	48.4	34.1	26.6	21.9	36.3	27.9
1582	57.8	137.8	137.8	117.4	93.1	69.5	47.5	33.7	26.4	21.8	32.7	25.8
1583	61.4	137.9	137.9	117.6	92.2	68.5	47.2	33.5	26.3	21.7	31.5	25.1
1584	61.5	138	138	114.8	89.4	65.9	46.6	33.3	26.1	21.6	27.8	22.7
1585	60.2	129.4	129.4	113.7	82.8	61.4	39.8	29.3	23.3	19.5	66.1	42.2
1586	40.3	129.3	129.3	113.4	80.8	60.3	38.9	28.8	23	19.3	56.7	36.6
1587	53.1	129.2	129.2	114.4	83.5	63.4	41.9	30.3	24	19.9	63.6	38.9
1588	64.6	129.1	129.1	115.2	85.2	64.1	41.9	30.3	24	19.9	67.2	42.8
1589	47.4	129	129	114.1	83.7	61.4	39.1	28.9	23.1	19.3	55.2	36
1590	50.5	128.9	128.9	113.2	82.7	60.9	39	28.8	23	19.3	56.3	36.4
1591	39.4	129.3	129.3	110.5	79.8	58.4	37.5	28	22.6	19	48.6	33.4
1592	36.4	130.1	130.1	109.4	79.2	58.4	37.6	28.2	22.7	19.1	47.2	32.8
1593	38.6	130.9	130.9	110.7	79.2	57.1	36.9	27.8	22.5	19	48.3	33.4
1594	38.5	131.7	131.7	111.7	78.8	56	36.6	27.7	22.5	18.9	47	32.9
1595	42.7	132.5	132.5	111	80.3	57.7	37.3	28.2	22.8	19.2	46.1	32.6
1596	44.9	133.4	133.4	112.6	82.9	58.9	38.7	29	23.3	19.6	46.2	32.7
1597	44.7	134.2	134.2	111.8	80.7	57	37.3	28.2	22.9	19.3	43.9	31.6
1598	37.7	135	135	110.2	79.4	56.3	37.1	28.2	22.9	19.3	38.5	29
1599	38.3	135.8	135.8	110.5	80.3	57.1	37.5	28.5	23.1	19.5	33.6	26.2
1600	43.5	136.6	136.6	112.2	82.3	60.4	40.8	30.3	24.3	20.3	31.9	25.2
1601	41.7	137.4	137.4	114	84.7	63.8	44.9	32.4	25.6	21.2	29.9	24
1602	48	138.2	138.2	115.7	87	64.1	44.5	32.3	25.6	21.2	37	28.3
1603	73.7	138.8	138.8	121.3	94.3	72	51.8	35.7	27.6	22.6	55.2	37.1
1604	63.4	139.1	139.1	122.2	96.6	73.3	51.9	35.7	27.6	22.7	43.9	32
1605	54.4	139.5	139.5	120.6	95.4	71.9	50.7	35.3	27.4	22.5	37.7	28.8
1606	55.4	139.8	139.8	117.8	93.6	69.3	48.3	34.2	26.8	22.1	34.7	27.1
1607	59.1	140.1	140.1	117.7	93.2	68.4	47.6	33.9	26.6	22	33.2	26.2
1608	62.3	140.4	140.4	117.6	91.8	67	46.7	33.5	26.4	21.9	30.4	24.5
1609	83	127.9	127.9	116.4	87.3	65.3	42	30.2	23.9	19.8	73.9	49.4
1610	55	128.3	128.3	113.5	80.4	59.2	37.4	27.9	22.5	18.8	62.5	38.4
1611	68.3	128.6	128.6	114.9	82.4	61.8	39.9	29.2	23.3	19.4	70.7	45
1612	83.8	128.9	128.9	117.4	86.4	64.6	41.4	30	23.8	19.8	76.6	51.7
1613	48.9	129.2	129.2	114.8	83.1	61.1	38.3	28.5	22.9	19.2	59.5	37.5
1614	39.5	129.6	129.6	111.1	79	57.2	36.8	27.7	22.4	18.8	50.9	34.4
1615	43	130.1	130.1	110.7	79.3	57.8	37.1	27.9	22.5	18.9	51.9	34.8
1616	49.5	131	131	111.9	82.5	60.8	39.2	29.1	23.3	19.5	55.3	36.2
1617	44	131.8	131.8	112.2	81.7	58.9	37.7	28.3	22.8	19.2	54.1	35.9
1618	43	132.7	132.7	111.7	80	56.4	36.9	27.9	22.6	19.1	48.6	33.7
1619	43.5	133.5	133.5	112.4	80.5	56.9	37.2	28.1	22.8	19.2	48	33.5
1620	43.7	134.4	134.4	113	83	58.8	38.4	28.8	23.3	19.6	47.4	33.3
1621	44.7	135.3	135.3	114	83.5	59.3	38.5	29	23.4	19.7	47.8	33.6
1622	39.5	136.1	136.1	112	81.1	57.5	37.7	28.6	23.2	19.5	40.6	30.2
1623	41.6	137	137	110.4	79.3	56.1	37.3	28.4	23.1	19.5	40.1	29.9
1624	38.1	137.8	137.8	113.2	83.5	61.6	42.3	31.1	24.8	20.7	36.2	27.8
1625	42.5	138.7	138.7	114.5	83.8	62.3	43.1	31.6	25.1	21	33.9	26.5
1626	54.9	139.5	139.5	119.2	91.7	68.2	47	33.6	26.4	21.8	39.9	30
1627	65.7	140.2	140.2	123.7	98.7	74.7	53.6	36.6	28.2	23	50.3	35.1
1628	65.3	140.7	140.7	125.1	99.5	75.9	54.4	37	28.4	23.2	49	34.6
1629	58.1	141.3	141.3	122.1	96.8	73.1	50.8	35.5	27.6	22.7	44	32.2
1630	57.7	141.8	141.8	121	95.7	70.9	49	34.7	27.1	22.4	39	29.6
1631	60.2	142.3	142.3	121.8	96.5	71.3	49.4	34.9	27.3	22.5	35	27.4
1632	59.1	142.9	142.9	120.2	94.6	69.6	48.7	34.6	27.2	22.5	30.4	24.6
1633	126.5	126.5	126.5	123	93.4	71.9	48.4	33	25.4	20.8	99.9	78.7
1634	70.3	127.2	127.2	113.7	81.6	60.2	38.2	28.3	22.7	19	70.1	44.6
1635	58.7	127.9	127.9	110.5	78	56.2	36.2	27.3	22.1	18.6	63.7	39.3
1636	80.7	128.7	128.7	113.3	82.1	60.3	38	28.3	22.7	19	76.2	51.4
1637	72.8	129.4	129.4	115.1	83.5	61.6	39	28.9	23.1	19.3	71.8	46.6
1638	49.3	130.2	130.2	111.9	79.2	57.9	37.1	27.9	22.5	18.9	56.8	36.7
1639	49.1	131	131	111.5	79.2	57.3	37	27.9	22.5	19	55	36.1
1640	53.3	131.9	131.9	113.6	81.4	59.4	37.9	28.4	22.9	19.3	59.6	37.9
1641	62.7	132.8	132.8	115.8	84.3	61.3	39.6	29.4	23.6	19.7	64.5	40.8
1642	43	133.7	133.7	112.3	80.3	57.5	37.4	28.3	22.9	19.3	53.8	36
1643	38.5	134.5	134.5	113.9	81.7	58.6	37.9	28.6	23.1	19.5	49.4	34.2
1644	40	135.4	135.4	114.7	83.3	59.1	38.2	28.8	23.3	19.6	48.3	33.8
1645	39.7	136.3	136.3	114.2	82.9	59	38.4	29	23.4	19.7	46.1	32.9
1646	37.6	137.2	137.2	113.9	82.8	59.1	38.9	29.3	23.7	19.9	44.6	32.2
1647	39.6	138.1	138.1	113.3	82.6	59.5	39.3	29.5	23.9	20.1	44.2	32.1
1648	39.4	139	139	114.6	84.3	61.6	42	31	24.8	20.8	42.4	31.2
1649	38.9	139.9	139.9	115.4	86.7	64.7	45	32.6	25.8	21.5	42.1	31.2
1650	57.1	140.8	140.8	119.5	93	68.7	48.2	34.2	26.8	22.2	46.8	33.6
1651	68.5	141.6	141.6	126.3	101.5	76.6	54.1	36.9	28.5	23.3	53.6	36.7
1652	61.8	142.3	142.3	126.6	101.5	76.7	54.4	37.1	28.6	23.4	48.6	34.5
1653	59.7	143.1	143.1	124.9	99.1	74.3	53.2	36.7	28.4	23.3	50.2	35.3
1654	58.3	143.8	143.8	124.9	99.7	73.9	52.8	36.6	28.4	23.3	42.4	31.6
1655	60.1	144.5	144.5	124.9	100.1	74.4	52.1	36.3	28.3	23.2	41.8	31.3
1656	55.5	145.3	145.3	122.7	98.2	72.8	51.1	36	28.1	23.1	33.4	26.6
1657	97.7	126	126	113.1	82.6	60.9	39	28.6	22.8	19	81.8	57.6
1658	63.3	126.8	126.8	109.3	77.4	56.4	36.1	27.2	21.9	18.4	63.8	39.8
1659	58.1	127.6	127.6	107.4	77.1	56.1	36.1	27.2	22	18.5	58.4	37
1660	51.9	128.4	128.4	107.4	75.8	55.2	35.9	27.2	22	18.5	59.7	37.5
1661	49.6	129.3	129.3	109	78.4	56.5	36.5	27.5	22.2	18.7	57.5	36.9
1662	57.1	130.1	130.1	110.7	78.7	57.4	36.9	27.8	22.4	18.9	60.8	38.1
1663	126.4	126.4	126.4	116.8	87.2	65.3	43.7	30.9	24.2	20	102	80.3
1664	60.8	127	127	107	75.9	55.2	35.7	27	21.8	18.4	65.2	40.7
1665	75	127.6	127.6	110.5	80.3	58.4	37.8	28.1	22.5	18.9	71	46.8
1666	76.9	128.2	128.2	112	81.9	59.8	39	28.8	23	19.2	71.8	48
1667	65.5	128.8	128.8	110.8	80	58.5	37.7	28.1	22.6	19	68.1	43.7
1668	82.8	129.4	129.4	114.5	82.6	61	40	29.3	23.4	19.5	78.9	53
1669	105.5	126.9	126.9	111	81.3	59.7	38.7	28.6	22.8	19.1	88.1	63.4
1670	74.1	127.3	127.3	107.2	77.2	56.2	36.1	27.2	22	18.5	73.6	48.7
1671	101.3	127.6	127.6	113.5	83	61.2	40.1	29.3	23.3	19.4	84.6	60.3
1672	127.9	127.9	127.9	119.8	91.7	68.8	47	32.5	25.2	20.7	104.1	82.3
1673	128.3	128.3	128.3	121.5	93.2	71.5	49.8	33.8	26	21.2	104.2	81.9
1674	99.7	128.6	128.6	115.2	85.8	63.8	42.9	30.7	24.2	20	86.3	60.9
1675	105.2	127.4	127.4	110.6	82.3	59.5	37.8	28.1	22.5	18.9	86.9	62.2
1676	100.7	127.5	127.5	110.8	81.3	59	37.6	28	22.5	18.8	83.6	59.3
1677	127.6	127.6	127.6	117.7	89.1	67	44.5	31.4	24.6	20.3	107.2	85.8
1678	127.7	127.7	127.7	126.3	101.6	78.9	56	36.1	27.2	22	120.8	103.5
1679	127.4	127.8	127.8	119.5	93.1	71	48.9	33.4	25.7	21	97.7	74.6
1680	83.2	127.9	127.9	113.5	83.1	61.2	40.7	29.6	23.5	19.6	82.4	55.4
1681	127.9	127.9	127.9	113.2	84.8	61	38.9	28.7	22.9	19.2	97.9	75.2
1682	127.7	127.7	127.7	117.5	89.9	66.3	42.8	30.6	24.1	19.9	109.6	89.8
1683	127.6	127.6	127.6	127.5	104	80.2	55.9	36.1	27.2	22	127.6	114.9
1684	127.4	127.4	127.4	127.1	103.5	80.8	57.1	36.5	27.4	22.1	127.4	112
1685	127.3	127.3	127.3	124.7	99.8	77	53.3	35.1	26.6	21.6	116.7	95.4
1686	70.1	127.2	127.2	112.6	81.9	59.5	38.4	28.4	22.7	19	75.1	47.9
1687	128.3	128.3	128.3	122.3	97	71.6	48.1	33.1	25.6	20.9	125.4	111.3
1688	128	128	128	128	107.2	83.4	60.5	37.7	28.6	23	128	125.5
1689	127.6	127.6	127.6	127.6	107.8	85.1	62	38.2	30.1	24.7	127.6	124.8
1690	127.2	127.2	127.2	126.8	102.9	79.6	56.7	36.3	27.3	22	127.2	110.6
1691	106.4	126.8	126.8	117	89.8	66.5	44.5	31.3	24.5	20.2	91.5	65.4
1692	52.5	126.4	126.4	108.6	77.4	54.6	35.5	26.8	21.7	18.3	67.2	40.7
