# Supplementary material for: Roles of host and environment in shift of primary anthrax host species in Kruger National Park
Source: PLoS One. 2024 Dec 6;19(12):e0314103. doi: 10.1371/journal.pone.0314103 (PMC11623471; doi:10.1371/journal.pone.0314103)
Supplement: S1 Data — (ZIP) [file pone.0314103.s001.zip › Ochai Supplementary Data/Soil Moisture KNP/TerraClimate_Soil Moisture_2001.xlsx]

## Sheet: TerraClimate_Soil Moisture_2001
UPID	2001_1	2001_2	2001_3	2001_4	2001_5	2001_6	2001_7	2001_8	2001_9	2001_10	2001_11	2001_12
1	6.5	27.8	20.3	16.2	13.5	11.6	10.2	9.1	8.2	7.5	6.9	6.4
2	6.3	26.4	19.5	15.6	13.1	11.3	9.9	8.9	8	7.3	6.7	6.2
3	6.3	26.1	19.3	15.5	12.9	11.1	9.8	8.8	7.9	7.2	6.6	6.2
4	6.2	26.3	19.3	15.4	12.9	11.1	9.7	8.7	7.8	7.2	6.6	6.1
5	6.5	35.1	23.2	17.6	14.3	12.1	10.5	9.2	8.3	7.5	6.9	6.3
6	6.4	35	23	17.5	14.2	11.9	10.3	9.1	8.2	7.4	6.8	6.3
7	6.1	24.4	18.2	14.6	12.3	10.6	9.3	8.4	7.6	6.9	6.4	5.9
8	6.2	24.7	18.5	14.9	12.5	10.8	9.5	8.5	7.7	7	6.5	6
9	6.5	32.8	22.5	17.3	14.2	12.1	10.5	9.3	8.4	7.6	7	6.4
10	6.8	38.7	25	18.8	15.2	12.8	11.1	9.8	8.8	7.9	7.2	6.7
11	6.9	35.1	23.8	18.3	14.9	12.6	11	9.7	8.7	7.9	7.2	6.7
12	7	35.4	24.1	18.5	15.1	12.8	11.1	9.9	8.9	8	7.4	6.8
13	7.2	40.1	26.1	19.7	16	13.4	11.6	10.3	9.2	8.3	7.6	7
14	7.4	41.7	26.8	20.2	16.3	13.8	11.9	10.5	9.4	8.5	7.8	7.2
15	7.6	41.6	27	20.4	16.5	13.9	12	10.6	9.5	8.6	7.9	7.3
16	7.5	32.9	23.5	18.5	15.3	13.1	11.5	10.2	9.2	8.4	7.7	7.1
17	7.5	30.5	22.5	17.9	15	12.9	11.3	10.1	9.1	8.3	7.7	7.1
18	7.9	39	26.5	20.4	16.7	14.1	12.3	10.9	9.8	8.9	8.1	7.5
19	6.4	26.1	19.3	15.4	12.9	11.1	9.8	8.7	7.9	7.2	6.6	6.1
20	6.4	29.8	21	16.4	13.5	11.5	10.1	8.9	8.1	7.3	6.7	6.2
21	6.2	26.5	19.3	15.3	12.8	11	9.6	8.6	7.7	7	6.5	6
22	6.1	27.5	19.7	15.5	12.8	11	9.6	8.6	7.7	7	6.4	6
23	6.1	30.4	20.9	16.1	13.2	11.2	9.8	8.7	7.8	7.1	6.5	6
24	6.1	32.5	21.6	16.5	13.4	11.3	9.8	8.7	7.8	7.1	6.5	6
25	6	28.4	19.9	15.5	12.8	10.9	9.5	8.4	7.6	6.9	6.3	5.8
26	5.9	22.4	17	13.8	11.6	10.1	8.9	8	7.2	6.6	6.1	5.7
27	6	20.3	15.9	13.1	11.2	9.8	8.7	7.8	7.1	6.5	6	5.6
28	6.1	20.3	15.9	13.2	11.3	9.8	8.8	7.9	7.2	6.6	6.1	5.7
29	6.4	26.6	19.5	15.5	12.9	11.1	9.8	8.7	7.9	7.2	6.6	6.1
30	6.7	32	22.1	17.1	14.1	12	10.4	9.3	8.3	7.6	6.9	6.4
31	6.9	35.3	23.7	18.1	14.8	12.5	10.8	9.6	8.6	7.8	7.1	6.6
32	7	38.3	25	18.9	15.3	12.9	11.2	9.9	8.8	8	7.3	6.8
33	7.2	44.7	27.4	20.3	16.2	13.6	11.7	10.3	9.2	8.3	7.6	7
34	7.3	37.7	25.1	19.1	15.6	13.2	11.4	10.1	9.1	8.2	7.5	6.9
35	7	22.2	17.5	14.5	12.5	10.9	9.7	8.8	8	7.3	6.8	6.3
36	7.3	26.8	20.3	16.4	13.8	11.9	10.5	9.4	8.6	7.8	7.2	6.7
37	6.5	37.5	24	18	14.5	12.2	10.5	9.3	8.3	7.5	6.9	6.3
38	6.4	38	23.9	17.9	14.4	12.1	10.4	9.2	8.2	7.4	6.8	6.2
39	6.3	37	23.4	17.5	14.1	11.8	10.2	9	8	7.3	6.7	6.1
40	6.2	37	23.2	17.3	13.9	11.7	10.1	8.9	7.9	7.2	6.5	6
41	6	36.2	22.7	16.9	13.6	11.4	9.9	8.7	7.8	7	6.4	5.9
42	5.7	28.8	19.7	15.2	12.5	10.6	9.2	8.1	7.3	6.6	6.1	5.6
43	5.7	27.4	19.1	14.9	12.2	10.4	9.1	8	7.2	6.6	6	5.6
44	5.7	25.4	18.3	14.4	12	10.2	9	8	7.2	6.6	6	5.6
45	5.8	22.8	17.1	13.7	11.5	9.9	8.8	7.8	7.1	6.5	6	5.5
46	6	24.2	17.8	14.3	11.9	10.3	9	8.1	7.3	6.6	6.1	5.7
47	5.9	18.7	14.8	12.3	10.6	9.3	8.3	7.5	6.8	6.3	5.8	5.4
48	6.1	19.6	15.4	12.8	10.9	9.6	8.5	7.7	7	6.4	5.9	5.5
49	6.2	21.8	16.8	13.7	11.6	10.1	9	8.1	7.3	6.7	6.2	5.7
50	6.6	31.6	21.8	16.8	13.8	11.7	10.2	9	8.1	7.4	6.8	6.3
51	6.7	38.6	24.6	18.5	14.9	12.5	10.8	9.6	8.6	7.7	7.1	6.5
52	6.8	39.3	25	18.8	15.2	12.7	11	9.7	8.7	7.9	7.2	6.6
53	6.7	20.8	16.5	13.7	11.7	10.3	9.1	8.2	7.5	6.9	6.4	5.9
54	6.8	21.5	16.9	14	12	10.5	9.3	8.4	7.7	7	6.5	6.1
55	6.3	33.4	22.1	16.8	13.7	11.6	10	8.9	7.9	7.2	6.6	6.1
56	6.2	35.7	22.8	17.1	13.8	11.6	10	8.8	7.9	7.1	6.5	6
57	6	37.8	23.2	17.2	13.8	11.5	9.9	8.7	7.8	7.1	6.5	5.9
58	5.9	42	24.1	17.6	13.9	11.6	9.9	8.7	7.8	7	6.4	5.9
59	5.8	42	23.8	17.3	13.7	11.4	9.7	8.5	7.6	6.9	6.3	5.8
60	5.6	35.9	21.8	16.1	12.9	10.8	9.3	8.2	7.3	6.6	6	5.5
61	5.5	29.4	19.5	14.9	12.1	10.2	8.9	7.8	7	6.4	5.8	5.4
62	5.6	28	19.1	14.7	12	10.2	8.9	7.8	7	6.4	5.9	5.4
63	5.7	31.6	20.6	15.6	12.7	10.7	9.2	8.2	7.3	6.6	6.1	5.6
64	5.8	29.2	19.8	15.2	12.4	10.5	9.2	8.1	7.3	6.6	6.1	5.6
65	5.8	24.8	17.9	14.2	11.8	10.1	8.8	7.9	7.1	6.5	5.9	5.5
66	6	23.8	17.5	14	11.7	10	8.8	7.9	7.1	6.5	6	5.5
67	5.8	16.1	13.1	11.1	9.7	8.5	7.7	6.9	6.4	5.9	5.4	5.1
68	5.9	16	13.1	11.1	9.7	8.6	7.7	7	6.4	5.9	5.5	5.1
69	6.2	22	16.7	13.6	11.5	10	8.8	7.9	7.2	6.6	6	5.6
70	6.4	29.2	20.4	15.9	13.1	11.2	9.7	8.7	7.8	7.1	6.5	6
71	6.4	26.2	19.1	15.2	12.6	10.9	9.5	8.5	7.7	7	6.4	5.9
72	6.4	20.3	16	13.2	11.3	9.9	8.8	7.9	7.2	6.6	6.1	5.7
73	6.1	41.4	24.4	17.9	14.3	11.9	10.2	9	8	7.2	6.6	6.1
74	6	42.3	24.3	17.7	14	11.7	10	8.8	7.8	7.1	6.5	5.9
75	5.8	38.3	22.9	16.9	13.4	11.2	9.7	8.5	7.6	6.8	6.2	5.7
76	5.6	39.1	22.8	16.7	13.2	11	9.5	8.3	7.4	6.7	6.1	5.6
77	5.5	38.5	22.3	16.3	12.9	10.8	9.2	8.1	7.2	6.5	5.9	5.5
78	5.3	32.3	20.2	15	12.1	10.1	8.7	7.7	6.9	6.2	5.7	5.2
79	5.2	28.7	18.8	14.3	11.6	9.8	8.5	7.5	6.7	6.1	5.5	5.1
80	5.3	27.9	18.6	14.2	11.6	9.8	8.5	7.5	6.7	6.1	5.6	5.2
81	5.4	29	19.2	14.6	11.8	10	8.7	7.6	6.9	6.2	5.7	5.2
82	5.5	36.2	21.7	16	12.8	10.7	9.2	8.1	7.2	6.5	5.9	5.5
83	5.6	31.5	20.3	15.3	12.4	10.4	9	7.9	7.1	6.4	5.9	5.4
84	5.6	23.5	17	13.5	11.2	9.6	8.4	7.5	6.8	6.2	5.7	5.2
85	5.7	20.5	15.5	12.6	10.6	9.2	8.1	7.3	6.6	6	5.5	5.1
86	5.6	13.6	11.3	9.7	8.5	7.6	6.9	6.3	5.8	5.3	5	4.6
87	5.7	15.9	12.9	10.9	9.4	8.3	7.5	6.8	6.2	5.7	5.3	4.9
88	5.8	17.9	14.1	11.8	10.1	8.8	7.9	7.1	6.5	5.9	5.5	5.1
89	5.9	17.5	14	11.7	10	8.8	7.9	7.1	6.5	6	5.5	5.1
90	6	16.6	13.4	11.3	9.8	8.6	7.7	7	6.4	5.9	5.5	5.1
91	5.9	43.7	24.6	17.8	14.1	11.7	10	8.8	7.8	7.1	6.4	5.9
92	5.7	37.7	22.6	16.6	13.3	11.1	9.5	8.4	7.5	6.8	6.2	5.7
93	5.5	36.4	21.9	16.1	12.9	10.7	9.2	8.1	7.3	6.6	6	5.5
94	5.4	36.9	21.7	15.8	12.6	10.5	9	7.9	7.1	6.4	5.8	5.4
95	5.2	33.3	20.3	15	12	10	8.6	7.6	6.8	6.1	5.6	5.1
96	5	33	19.8	14.6	11.7	9.7	8.4	7.4	6.6	5.9	5.4	5
97	4.9	31.5	19.3	14.3	11.4	9.6	8.2	7.2	6.5	5.8	5.3	4.9
98	5	35.3	20.5	14.9	11.9	9.9	8.5	7.5	6.6	6	5.5	5
99	5.1	35.8	20.7	15.1	12	10	8.6	7.5	6.7	6.1	5.5	5.1
100	5.1	32.7	20	14.8	11.8	9.9	8.5	7.5	6.7	6.1	5.5	5.1
101	5.2	40.6	22.2	16	12.6	10.4	8.9	7.8	7	6.3	5.7	5.3
102	5.3	31.9	19.9	14.9	12	10	8.7	7.6	6.8	6.2	5.6	5.2
103	5.3	26.7	18.1	13.9	11.4	9.6	8.4	7.4	6.7	6	5.5	5.1
104	5.4	27.2	18.4	14.1	11.5	9.8	8.5	7.5	6.7	6.1	5.6	5.2
105	5.5	29.3	19.3	14.7	11.9	10.1	8.7	7.7	6.9	6.3	5.7	5.3
106	5.5	23.1	16.7	13.2	11	9.4	8.2	7.3	6.6	6	5.5	5.1
107	5.6	16.8	13.3	11	9.5	8.3	7.4	6.7	6.1	5.6	5.2	4.8
108	5.6	19.3	14.8	12.1	10.2	8.9	7.9	7.1	6.4	5.9	5.4	5
109	6	47.3	25.5	18.3	14.4	11.9	10.2	8.9	7.9	7.2	6.5	6
110	5.8	44.4	24.4	17.6	13.9	11.5	9.9	8.6	7.7	6.9	6.3	5.8
111	5.6	50.6	25.1	17.7	13.9	11.4	9.8	8.5	7.6	6.8	6.2	5.7
112	5.4	44.8	23.6	16.8	13.2	11	9.4	8.2	7.3	6.6	6	5.5
113	5.3	42	22.6	16.2	12.8	10.6	9	7.9	7	6.3	5.8	5.3
114	5.1	39.4	21.6	15.6	12.3	10.2	8.7	7.6	6.8	6.1	5.6	5.1
115	5	39.7	21.5	15.4	12.2	10.1	8.6	7.6	6.7	6.1	5.5	5.1
116	5	36.6	20.9	15.2	12	10	8.6	7.5	6.7	6	5.5	5.1
117	5.1	42	22.2	15.8	12.4	10.3	8.8	7.7	6.8	6.2	5.6	5.2
118	5.1	40.4	21.9	15.7	12.4	10.3	8.8	7.7	6.9	6.2	5.6	5.2
119	5.2	41	22.2	15.9	12.5	10.4	8.9	7.8	6.9	6.2	5.7	5.2
120	5.2	45	23	16.3	12.8	10.6	9	7.9	7	6.3	5.8	5.3
121	5.3	40.9	22.3	16	12.6	10.5	9	7.9	7	6.3	5.7	5.3
122	5.4	44.1	23.1	16.4	12.9	10.7	9.1	8	7.1	6.4	5.8	5.3
123	5.4	41.6	22.6	16.3	12.8	10.6	9.1	8	7.1	6.4	5.8	5.3
124	5.4	26.5	18	13.9	11.3	9.6	8.4	7.4	6.7	6	5.5	5.1
125	5.4	29.6	19.3	14.6	11.8	10	8.6	7.6	6.8	6.2	5.7	5.2
126	5.4	23.6	16.8	13.2	10.9	9.3	8.2	7.3	6.6	6	5.5	5.1
127	6.3	60.5	35.3	22.7	17.1	13.8	11.6	10.1	8.9	7.9	7.3	6.6
128	6.2	53.6	27	19.1	15	12.4	10.6	9.2	8.2	7.4	6.7	6.2
129	6	69.2	42.3	24.3	17.7	14	11.7	10	8.8	7.8	7.6	6.9
130	5.9	59.9	32.6	21	15.9	12.8	10.8	9.3	8.2	7.4	6.7	6.1
131	5.7	46.2	24.5	17.5	13.8	11.4	9.7	8.5	7.6	6.8	6.2	5.7
132	5.6	54	26.1	18.1	14	11.5	9.8	8.5	7.6	6.8	6.2	5.7
133	5.5	65.2	37.7	22	16.1	12.8	10.6	9.1	8	7.2	6.5	5.9
134	5.5	55.2	28	18.8	14.4	11.7	9.9	8.6	7.6	6.8	6.2	5.7
135	5.4	42.4	23.1	16.6	13.1	10.9	9.3	8.1	7.2	6.5	6	5.5
136	5.5	52.3	25.1	17.5	13.6	11.2	9.6	8.3	7.4	6.7	6.1	5.6
137	5.5	45.6	23.8	16.9	13.3	11	9.4	8.2	7.3	6.6	6	5.5
138	5.5	52.3	26.8	18.3	14.1	11.5	9.8	8.5	7.5	6.8	6.1	5.6
139	5.5	53.2	29.6	19.4	14.7	11.9	10	8.7	7.7	6.9	6.2	5.7
140	5.5	46	24.3	17.1	13.4	11.1	9.4	8.3	7.3	6.6	6	5.5
141	5.5	36.9	21.8	15.9	12.7	10.6	9.1	8	7.1	6.4	5.9	5.4
142	5.5	39.1	22.3	16.2	12.9	10.7	9.2	8	7.2	6.5	5.9	5.4
143	5.5	34.3	21	15.5	12.4	10.4	9	7.9	7	6.4	5.8	5.3
144	5.4	22.7	16.4	13	10.8	9.2	8.1	7.2	6.5	5.9	5.4	5
145	7	83.6	67.9	30.1	21	16.3	13.4	11.4	10	8.9	22.7	22
146	6.7	82.1	60.2	28.9	20.3	15.9	13.1	11.2	9.7	8.7	16.7	14.7
147	6.6	80.6	62.6	28.8	20.2	15.7	12.9	11	9.6	8.5	19.5	18.7
148	6.3	69	44.6	25.4	18.4	14.6	12.1	10.4	9.1	8.1	7.8	7.1
149	6.2	69.5	43.7	24.9	18.1	14.3	11.9	10.2	9	8	7.7	6.9
150	6	54.5	28.8	19.7	15.2	12.5	10.6	9.2	8.2	7.3	6.7	6.1
151	5.9	58.6	32.6	21.1	15.9	12.9	10.9	9.4	8.3	7.4	6.7	6.2
152	5.9	54.6	28.6	19.5	15	12.3	10.4	9.1	8	7.2	6.5	6
153	5.8	45.9	24.7	17.7	14	11.6	9.9	8.7	7.7	6.9	6.3	5.8
154	5.8	44.4	24.3	17.5	13.8	11.4	9.8	8.6	7.6	6.9	6.3	5.8
155	5.8	47.7	24.9	17.7	13.9	11.5	9.8	8.6	7.6	6.9	6.3	5.8
156	5.7	52.1	27.7	18.9	14.6	11.9	10.1	8.8	7.8	7	6.4	5.8
157	5.7	56	33.5	21.1	15.7	12.7	10.6	9.2	8.1	7.2	6.5	6
158	5.7	52.4	30.9	20.1	15.2	12.3	10.4	9	7.9	7.1	6.4	5.9
159	5.6	49.1	28.2	19	14.5	11.9	10	8.7	7.7	6.9	6.3	5.8
160	5.6	47.6	26.5	18.2	14.1	11.5	9.8	8.5	7.6	6.8	6.2	5.9
161	5.5	34.9	21.2	15.7	12.6	10.5	9	8	7.1	6.4	5.9	5.4
162	5.5	26.8	18.3	14.1	11.5	9.8	8.5	7.5	6.7	6.1	5.6	5.2
163	7.4	87.2	72.9	35.1	23.5	17.9	14.6	12.3	10.7	9.5	22.7	22.2
164	7.5	86.1	76.1	37.2	24.1	18.2	14.8	12.4	10.8	9.5	26.6	29.4
165	7.1	84.9	70.5	31.5	21.7	16.8	13.8	11.7	10.2	9.1	21.1	20.3
166	7	83.8	69.1	30.3	21.1	16.4	13.5	11.5	10	8.9	20.1	19.4
167	6.6	64.2	41	25	18.5	14.8	12.3	10.6	9.3	8.3	7.7	7
168	6.5	62.8	39.2	24.2	18	14.4	12.1	10.4	9.2	8.2	7.5	6.8
169	6.4	61.1	37.1	23.4	17.5	14.1	11.8	10.2	9	8	7.4	6.8
170	6.3	53.7	29.7	20.4	15.8	12.9	11	9.6	8.5	7.6	6.9	6.4
171	6.2	50	26.4	18.9	14.8	12.3	10.5	9.2	8.2	7.4	6.7	6.2
172	6.1	43.6	24.8	18	14.3	11.9	10.2	8.9	8	7.2	6.6	6
173	6	45.7	25.2	18.1	14.3	11.9	10.2	8.9	7.9	7.1	6.5	6
174	6	46	25	18	14.2	11.7	10.1	8.8	7.8	7.1	6.4	5.9
175	5.9	50	28.3	19.4	14.9	12.2	10.4	9	8	7.2	6.5	6
176	5.8	57.2	36.2	22.1	16.4	13.1	11	9.5	8.3	7.4	6.7	6.1
177	5.8	60.9	41.6	23.5	17	13.4	11.2	9.6	8.4	7.5	7	11.5
178	5.7	64	45.7	24.2	17.2	13.6	11.2	9.6	8.4	7.5	9	17.9
179	5.6	53.2	34.4	21.2	15.7	12.6	10.5	9.1	8	7.1	6.9	9.5
180	5.5	44.9	26	17.9	13.9	11.4	9.7	8.4	7.5	6.7	6.1	5.6
181	8.7	90.8	90.8	55.1	30	21.6	17	14.1	12.1	10.6	45.4	69
182	8.3	90	86.8	49.8	28.6	20.8	16.5	13.8	11.8	10.4	37.9	53.4
183	8.1	89.2	86.8	50	28.5	20.7	16.4	13.7	11.7	10.3	39.1	58.2
184	7.5	88.4	72.8	36.4	24.1	18.3	14.9	12.6	10.9	9.6	20.1	18.9
185	7.3	80.5	61.3	30.4	21.5	16.8	13.9	11.8	10.3	9.2	13	11.8
186	7.2	81	61.9	30.3	21.4	16.7	13.8	11.8	10.3	9.1	12.4	11.6
187	7	70.3	48.7	27.6	20	15.8	13.2	11.3	9.9	8.8	8.5	7.7
188	6.8	64	42.2	25.6	18.9	15.1	12.6	10.9	9.5	8.5	8.1	7.4
189	6.6	52.8	31.1	21.4	16.5	13.5	11.5	10	8.9	8	7.2	6.6
190	6.4	46.3	26.2	19	15	12.5	10.7	9.4	8.4	7.5	6.9	6.3
191	6.3	45.2	25.7	18.6	14.7	12.3	10.5	9.2	8.2	7.4	6.8	6.2
192	6.2	45.7	25.5	18.4	14.6	12.1	10.4	9.1	8.1	7.3	6.6	6.1
193	6.1	44.1	24.9	18	14.3	11.8	10.2	8.9	7.9	7.2	6.5	6
194	6	51.1	30.6	20.4	15.6	12.7	10.7	9.3	8.2	7.4	6.7	6.1
195	5.9	60.3	41.1	23.6	17.2	13.6	11.3	9.7	8.5	7.6	7.1	7.1
196	5.9	65.9	50	25.1	17.8	13.9	11.5	9.8	8.6	7.6	7.6	15.4
197	5.8	62.7	46.2	24.1	17.2	13.5	11.2	9.6	8.4	7.4	8.7	19.2
198	5.6	58.3	40.9	22.8	16.4	13	10.8	9.2	8.1	7.2	7.1	13.7
199	9.5	94.4	94.4	62.3	32.2	22.9	18	14.8	12.7	11.1	61.1	94.4
200	9.1	93.9	93.9	59.3	31.5	22.5	17.7	14.7	12.6	11	46.7	74.7
201	8.3	93.4	80.3	44.9	27.8	20.6	16.5	13.9	11.9	10.5	26.3	25.6
202	7.8	77.9	59.2	31.3	22.4	17.6	14.5	12.4	10.9	9.7	14.6	12.5
203	7.8	80.8	62.6	31.8	22.6	17.7	14.6	12.5	10.9	9.7	17.1	15.6
204	7.8	82.7	65.3	32.1	22.7	17.7	14.6	12.5	10.9	9.7	16.6	15.9
205	7.5	71.4	51.8	29.3	21.2	16.8	14	12	10.5	9.3	9.2	8.3
206	7.3	58.1	36.7	24.3	18.5	15	12.7	11	9.7	8.7	8	7.3
207	7	52.5	31.3	21.8	17	14	11.9	10.4	9.2	8.3	7.5	6.9
208	6.7	48.6	28	20.1	15.9	13.2	11.3	9.9	8.8	7.9	7.4	6.8
209	6.6	41.5	25.2	18.6	14.9	12.4	10.7	9.4	8.4	7.6	6.9	6.4
210	6.4	43	25.3	18.5	14.8	12.3	10.6	9.3	8.3	7.5	6.8	6.3
211	6.3	40.6	24.3	17.9	14.3	11.9	10.3	9	8.1	7.3	6.6	6.1
212	6.1	46.3	26.6	18.9	14.8	12.2	10.4	9.1	8.1	7.3	6.6	6.1
213	6	54.6	34.9	22	16.4	13.2	11.1	9.6	8.4	7.5	7.3	7.2
214	6	57.2	39.3	23	16.8	13.4	11.2	9.6	8.4	7.5	7.5	12.2
215	5.8	59.3	42.6	23.5	16.9	13.4	11.1	9.5	8.3	7.4	10.3	19
216	5.6	53.8	36.5	21.6	15.9	12.6	10.5	9.1	8	7.1	7	9.9
217	9.8	98	98	66.9	36.3	25.1	19.4	15.9	13.5	11.8	54.8	87.2
218	9.3	97.8	89.4	54.3	31.2	22.7	18	15	12.8	11.3	33.9	36.7
219	8.3	76	58.4	32.1	23.1	18.2	15.1	13	11.4	10.1	16.1	13.7
220	8.2	65.8	47	29	21.6	17.3	14.5	12.5	11	9.8	9.8	8.9
221	8.2	69.4	51	30.2	22.2	17.6	14.7	12.7	11.1	9.9	11.1	9.9
222	8.1	67.1	47.4	29.1	21.6	17.3	14.5	12.5	11	9.8	9.9	8.9
223	8	60.5	40.7	26.6	20.2	16.4	13.8	12	10.6	9.5	9	8.2
224	7.7	56.4	36	24.5	18.9	15.4	13.1	11.4	10.1	9	8.3	7.6
225	7.5	51.5	31.3	22.2	17.4	14.4	12.3	10.7	9.5	8.6	7.8	7.2
226	7.2	50.4	30.8	21.8	17	14.1	12	10.5	9.3	8.4	7.7	7.1
227	6.9	41.5	25.7	19.1	15.3	12.8	11.1	9.7	8.7	7.9	7.2	6.6
228	6.7	38.7	24.4	18.3	14.7	12.3	10.7	9.4	8.4	7.6	6.9	6.4
229	6.5	36.2	23.2	17.5	14.1	11.9	10.3	9.1	8.1	7.3	6.7	6.2
230	6.3	37.4	23.3	17.4	14	11.7	10.1	8.9	8	7.2	6.6	6
231	6.1	45.6	26.4	18.7	14.7	12.1	10.4	9.1	8	7.2	7	6.7
232	5.9	45.9	26.8	18.7	14.6	12	10.2	8.9	7.9	7.1	6.8	6.4
233	5.8	47.6	30.5	20	15.1	12.3	10.4	9	7.9	7.1	6.6	6.3
234	5.5	48.1	30.4	19.7	14.8	12	10.1	8.7	7.7	6.9	6.9	8.5
235	9.1	85.7	69.8	38	26.1	20.2	16.6	14.1	12.3	10.9	22.6	18.8
236	9	84.7	67.8	36.2	25.4	19.8	16.3	13.9	12.1	10.8	22.8	19.2
237	8.7	72.1	54.1	31.8	23.3	18.5	15.5	13.3	11.7	10.4	15.8	13.5
238	8.6	66.8	47.9	30	22.3	18	15.1	13	11.4	10.2	10.5	9.4
239	8.6	65.1	46.7	29.6	22.2	17.8	15	12.9	11.4	10.2	10.4	9.4
240	8.6	64.7	46.1	29.4	22.1	17.8	15	12.9	11.4	10.2	10.2	9.2
241	8.5	61	42.1	27.8	21.1	17.1	14.5	12.5	11.1	9.9	9.8	8.9
242	8.2	52.1	33.4	23.8	18.7	15.5	13.2	11.5	10.3	9.3	8.7	7.9
243	7.8	46.9	28.7	21.3	17	14.2	12.3	10.8	9.6	8.7	8	7.3
244	7.6	46.1	28	20.7	16.6	13.8	11.9	10.5	9.4	8.5	7.8	7.1
245	7.2	37.4	24.7	18.7	15.2	12.8	11.1	9.8	8.8	8	7.3	6.7
246	6.9	32.7	22.5	17.3	14.2	12.1	10.5	9.3	8.4	7.6	7	6.4
247	6.7	33	22.3	17.1	13.9	11.8	10.3	9.1	8.2	7.4	6.8	6.3
248	6.4	33.5	22.2	16.9	13.7	11.6	10	8.9	8	7.2	6.6	6.1
249	6.2	33.5	21.8	16.5	13.4	11.3	9.8	8.6	7.7	7	6.4	5.9
250	6	34	21.7	16.3	13.1	11	9.5	8.4	7.5	6.8	6.2	5.7
251	5.8	40.4	23.2	16.8	13.4	11.1	9.5	8.4	7.5	6.7	6.4	6.1
252	5.6	46.6	29.6	19.4	14.7	11.9	10	8.7	7.7	6.9	10.3	16.1
253	9.6	87.8	72.7	40.4	27.5	21.2	17.3	14.7	12.8	11.3	25.2	21.2
254	9.4	78.8	61.8	34.4	24.9	19.6	16.3	14	12.2	10.9	18.9	15.8
255	9	64.6	46.5	30	22.6	18.3	15.4	13.3	11.7	10.5	11.1	10
256	9	58.5	39.9	27.5	21.2	17.4	14.8	12.9	11.4	10.3	10.2	9.2
257	9	57.3	38.8	27	21	17.3	14.7	12.8	11.4	10.2	9.8	9
258	9.1	55.3	37.1	26.3	20.6	17	14.5	12.7	11.3	10.2	9.6	8.8
259	8.9	52.7	34.4	24.9	19.7	16.4	14	12.3	11	9.9	9.4	8.6
260	8.6	46.6	29.6	22.2	17.9	15.1	13	11.5	10.3	9.3	8.7	8
261	8.2	41.3	27.3	20.8	16.9	14.2	12.3	10.9	9.8	8.9	8.1	7.5
262	7.9	41.6	27	20.4	16.5	13.9	12.1	10.6	9.5	8.6	7.9	7.3
263	7.5	36.4	24.6	18.9	15.4	13.1	11.4	10.1	9	8.2	7.5	6.9
264	7.1	28.8	20.9	16.6	13.8	11.8	10.4	9.2	8.3	7.6	7	6.5
265	6.8	32.6	22.4	17.3	14.1	12	10.4	9.3	8.3	7.6	6.9	6.4
266	6.6	35.5	23.1	17.5	14.2	12	10.4	9.1	8.2	7.4	6.9	6.3
267	6.3	26.9	19.2	15.1	12.5	10.7	9.3	8.3	7.5	6.8	6.3	5.8
268	6	23.6	17.3	13.8	11.5	9.9	8.7	7.8	7	6.4	5.9	5.5
269	5.8	32	20.7	15.6	12.6	10.6	9.2	8.1	7.2	6.6	6.1	5.7
270	5.6	40.5	23.7	16.9	13.3	11	9.4	8.2	7.3	6.6	6.6	6.5
271	10	82.4	66.7	36.7	26.2	20.6	17	14.6	12.7	11.3	22.6	18.4
272	10	74.2	58.4	34.3	25.1	19.9	16.6	14.3	12.5	11.2	17.5	14.9
273	9.6	67.9	50.2	31.9	23.9	19.2	16.2	14	12.3	11	16.1	14
274	9.6	62.6	44.9	30	22.9	18.7	15.8	13.7	12.1	10.9	12.9	11.5
275	9.7	56.8	39.8	27.9	21.8	17.9	15.3	13.3	11.8	10.7	10.5	9.5
276	9.8	54.7	37.9	27.1	21.3	17.7	15.1	13.2	11.8	10.6	10.1	9.2
277	9.5	49.1	32.2	24.2	19.5	16.3	14.1	12.4	11.1	10.1	9.4	8.7
278	9	41	28	21.6	17.7	15	13.1	11.6	10.4	9.4	8.7	8
279	8.7	37.6	26.2	20.4	16.7	14.3	12.4	11	9.9	9	8.3	7.6
280	8.2	33.2	23.8	18.8	15.6	13.3	11.7	10.4	9.4	8.5	7.8	7.2
281	7.8	31.2	22.6	17.8	14.8	12.7	11.1	9.9	9	8.2	7.5	6.9
282	7.4	25.1	19.2	15.6	13.2	11.4	10.1	9.1	8.2	7.5	6.9	6.4
283	7	25.7	19.2	15.5	13	11.2	9.9	8.9	8	7.3	6.7	6.3
284	6.7	25	18.6	15	12.5	10.8	9.5	8.5	7.7	7	6.5	6
285	6.4	20.4	15.9	13.1	11.1	9.7	8.6	7.7	7	6.5	6	5.5
286	6.1	19.5	15.2	12.5	10.6	9.3	8.2	7.4	6.7	6.2	5.7	5.3
287	5.8	25.3	17.9	14.1	11.6	9.9	8.7	7.7	6.9	6.3	5.9	5.5
288	5.5	31.1	19.9	15	12.1	10.2	8.8	7.7	6.9	6.3	6	5.5
289	10.6	84.4	70.4	40.7	28.3	22	18.1	15.4	13.4	11.9	25.3	20.2
290	10.6	78.4	62.9	36.1	26.3	20.9	17.4	14.9	13.1	11.6	21.8	18
291	10.3	66.8	50	32.3	24.4	19.7	16.6	14.4	12.7	11.4	17.2	14.8
292	10.3	63.4	46.8	31.2	23.9	19.4	16.4	14.3	12.6	11.3	16	13.9
293	10.6	63.9	47.8	31.8	24.2	19.7	16.7	14.5	12.8	11.5	12.8	11.5
294	10.7	61	44.4	30.5	23.6	19.3	16.4	14.3	12.7	11.4	11.4	10.3
295	10.4	52.6	36.7	26.8	21.3	17.7	15.2	13.4	11.9	10.8	10.6	9.7
296	9.6	46.8	30.9	23.5	19	16.1	13.9	12.3	11	10	9.6	8.8
297	9.1	41.7	28.4	21.8	17.8	15.1	13.2	11.7	10.5	9.5	9.1	8.3
298	8.7	35.8	25.4	19.9	16.4	14	12.3	10.9	9.8	8.9	8.3	7.6
299	8.2	29	21.7	17.4	14.6	12.6	11.1	10	9	8.2	7.6	7
300	7.7	22.7	17.9	14.8	12.7	11.1	9.9	8.9	8.1	7.5	6.9	6.4
301	7.2	19.7	15.9	13.3	11.5	10.1	9.1	8.2	7.5	6.9	6.4	6
302	6.9	18.7	15.1	12.7	11	9.7	8.6	7.8	7.2	6.6	6.1	5.7
303	6.5	16.6	13.6	11.5	10	8.9	8	7.2	6.6	6.1	5.7	5.3
304	6.2	13.5	11.4	9.8	8.7	7.8	7	6.4	5.9	5.5	5.1	4.8
305	5.9	18.3	14.3	11.8	10	8.8	7.8	7	6.4	5.9	5.4	5
306	5.5	20.5	15.3	12.3	10.3	8.9	7.8	7	6.3	5.8	5.3	4.9
307	11	86.4	73	42.8	29.6	22.9	18.8	16	13.9	12.4	30	23.3
308	11	75.7	60.6	36.2	26.6	21.2	17.7	15.2	13.4	11.9	24.6	19.9
309	11	68.2	52.9	33.9	25.5	20.6	17.3	15	13.2	11.8	19.9	16.8
310	11.1	61.7	45.9	31.4	24.2	19.8	16.8	14.6	12.9	11.6	15.9	13.9
311	11.3	60.2	44.8	31	24.1	19.8	16.8	14.6	13	11.7	14.6	12.9
312	11.3	53.8	38.6	28.2	22.5	18.7	16.1	14.1	12.6	11.4	11.3	10.3
313	10.9	49	33.9	25.7	20.8	17.5	15.2	13.4	12	10.9	10.5	9.6
314	10.2	43.3	29.9	23.2	19	16.2	14.1	12.5	11.2	10.2	9.8	9
315	9.6	40	28	21.8	18	15.3	13.4	11.9	10.7	9.7	9.3	8.6
316	9.1	36.7	26.1	20.5	16.9	14.5	12.7	11.3	10.1	9.2	9	8.3
317	8.6	29.3	22.1	17.8	15	13	11.4	10.2	9.3	8.5	7.9	7.3
318	8.1	22	17.6	14.7	12.7	11.1	9.9	9	8.2	7.5	7	6.5
319	7.5	17.1	14.3	12.2	10.7	9.6	8.6	7.9	7.2	6.7	6.2	5.8
320	7	12.9	11.2	9.8	8.8	8	7.3	6.7	6.2	5.8	5.4	5.1
321	6.6	13	11.1	9.7	8.7	7.8	7.1	6.5	6.1	5.6	5.3	5
322	6.3	9.8	8.7	7.8	7	6.4	5.9	5.5	5.1	4.8	4.5	4.3
323	5.9	9.4	8.3	7.4	6.7	6.1	5.7	5.2	4.9	4.6	4.3	4.1
324	5.5	11.3	9.6	8.4	7.4	6.7	6.1	5.6	5.1	4.8	4.5	4.2
325	11.1	82	68.4	39.7	28.2	22.1	18.3	15.6	13.7	12.1	29.2	22.7
326	11	72.1	57.2	35.2	26.1	20.9	17.5	15.1	13.3	11.9	25	20.2
327	11.1	66.3	50.7	33.2	25.1	20.4	17.2	14.9	13.1	11.8	20.5	17.3
328	11.3	62.6	47.5	32.1	24.6	20.1	17	14.8	13.1	11.8	19.2	16.4
329	11.5	59.9	44.8	31.1	24.2	19.8	16.9	14.7	13.1	11.7	17.9	15.5
330	11.7	54.6	40.1	29	23	19.1	16.4	14.4	12.8	11.6	13.7	12.3
331	11.3	46.4	31.9	24.6	20.2	17.1	14.9	13.2	11.9	10.8	10.6	9.7
332	10.3	38	27.6	21.9	18.2	15.6	13.7	12.2	11	10	9.6	8.8
333	9.8	32.4	24.4	19.7	16.6	14.3	12.6	11.3	10.2	9.4	8.8	8.1
334	9.2	28.4	21.9	17.9	15.2	13.2	11.7	10.5	9.6	8.8	8.3	7.7
335	8.8	27.2	21	17.2	14.6	12.7	11.2	10.1	9.2	8.4	7.9	7.3
336	8.3	21.6	17.4	14.7	12.7	11.2	10	9	8.3	7.6	7.1	6.6
337	7.9	16	13.5	11.7	10.4	9.3	8.5	7.7	7.1	6.6	6.2	5.8
338	7.3	9.3	8.4	7.7	7	6.5	6.1	5.7	5.3	5	4.8	4.5
339	6.9	6.8	6.3	5.9	5.5	5.2	4.9	4.6	4.4	4.1	3.9	3.8
340	6.5	6.4	6	5.5	5.2	4.9	4.6	4.3	4.1	3.9	3.7	3.6
341	6.1	7.6	6.9	6.3	5.8	5.4	5	4.7	4.4	4.2	4	3.8
342	5.8	5.8	5.3	4.9	4.6	4.3	4.1	3.9	3.7	3.5	3.3	3.2
343	5.9	10.4	9.1	8	7.2	6.6	6	5.5	5.1	4.8	4.5	4.2
344	6.7	14.1	11.9	10.3	9.1	8.1	7.4	6.8	6.2	5.8	5.4	5
345	7.5	16.3	13.6	11.7	10.3	9.2	8.3	7.6	7	6.5	6	5.6
346	8.4	22.8	18.1	15.1	13	11.4	10.2	9.2	8.4	7.7	7.3	6.9
347	9.3	24.7	19.6	16.3	14	12.3	11	9.9	9	8.3	8.3	8.2
348	10.3	20	16.8	14.5	12.8	11.5	10.4	9.5	8.7	8.1	7.8	7.4
349	10.7	82.7	69.2	40	28.1	21.9	18	15.4	13.4	11.9	31.8	24
350	10.7	74.8	59.8	35.5	26	20.7	17.3	14.9	13.1	11.7	27.6	21.7
351	10.8	69.5	54.3	34	25.4	20.4	17.1	14.8	13	11.6	25.6	20.5
352	11.1	66.5	51.8	33.3	25.1	20.3	17.1	14.8	13	11.7	24.6	19.9
353	11.2	63.2	48.5	32.3	24.7	20.1	17	14.7	13	11.7	21.6	18.1
354	11.3	57.2	42.7	30	23.4	19.3	16.4	14.4	12.7	11.5	19.6	16.7
355	11	47.6	33.8	25.5	20.6	17.4	15	13.3	11.9	10.7	14.4	12.8
356	10.3	38.4	27.6	21.8	18	15.4	13.5	12	10.9	9.9	9.8	9
357	9.6	32.4	24.3	19.6	16.4	14.2	12.5	11.2	10.1	9.3	9.1	8.4
358	9.2	26.4	20.7	17.1	14.6	12.8	11.4	10.2	9.3	8.6	8.2	7.6
359	8.8	23.1	18.5	15.5	13.4	11.8	10.5	9.5	8.7	8	7.7	7.1
360	8.5	23.3	18.5	15.4	13.2	11.6	10.4	9.4	8.5	7.8	7.6	7
361	8.1	15.8	13.4	11.7	10.4	9.3	8.5	7.8	7.2	6.7	6.2	5.8
362	7.7	11.3	10	9	8.2	7.5	6.9	6.4	6	5.6	5.3	5
363	7.3	7.3	6.7	6.2	5.8	5.5	5.1	4.9	4.6	4.4	4.2	4
364	6.9	6.4	6	5.6	5.2	4.9	4.7	4.4	4.2	4	3.8	3.7
365	6.6	6.2	5.8	5.4	5.1	4.8	4.5	4.3	4	3.8	3.7	3.5
366	6.3	6.1	5.6	5.2	4.9	4.6	4.4	4.1	3.9	3.7	3.6	3.4
367	6.4	6.2	5.8	5.4	5	4.7	4.5	4.2	4	3.8	3.6	3.5
368	7.2	9.3	8.3	7.6	7	6.4	6	5.6	5.3	5	4.7	4.4
369	8	9.2	8.4	7.7	7.1	6.6	6.1	5.8	5.4	5.1	4.9	4.6
370	8.7	11.2	10.1	9.2	8.4	7.7	7.2	6.7	6.3	5.9	5.6	5.3
371	9.7	17.8	15.2	13.2	11.8	10.6	9.6	8.8	8.1	7.6	7.3	6.9
372	10.8	21.6	18	15.5	13.6	12.1	10.9	10	9.2	8.5	9.2	9.1
373	10.1	80.1	66.1	37	26.4	20.8	17.2	14.7	12.8	11.4	31.6	23.7
374	10.3	72.1	57.5	34.3	25.2	20.1	16.8	14.4	12.7	11.3	29.4	22.6
375	10.5	71.1	55.6	33.9	25.1	20.1	16.8	14.5	12.7	11.4	29.8	22.9
376	10.6	66.9	53	33.3	24.9	20	16.8	14.5	12.8	11.4	28.1	22
377	10.9	61.2	47.1	31.4	23.9	19.5	16.5	14.3	12.6	11.3	22.5	18.5
378	11	55.1	41.4	29.1	22.7	18.7	16	13.9	12.4	11.1	20.3	17.1
379	10.7	46.8	33.1	25	20.2	17	14.7	12.9	11.6	10.5	15.4	13.5
380	10.2	39.5	27.9	21.9	18.1	15.4	13.5	12	10.8	9.8	10.8	9.8
381	9.5	31.1	23.5	19	16	13.9	12.3	11	9.9	9.1	9	8.3
382	9.2	27.4	21.3	17.5	14.9	13	11.5	10.3	9.4	8.6	8.3	7.7
383	8.9	23.9	19	15.9	13.7	12	10.7	9.7	8.8	8.1	7.7	7.2
384	8.6	20.4	16.7	14.2	12.4	11	9.9	9	8.2	7.6	7.2	6.7
385	8.3	16.3	13.8	12.1	10.7	9.6	8.7	8	7.4	6.8	6.4	6
386	8	11.1	9.9	8.9	8.2	7.5	6.9	6.5	6	5.7	5.4	5.1
387	7.7	7.5	6.9	6.4	6	5.6	5.3	5	4.8	4.5	4.3	4.1
388	7.4	7	6.5	6	5.6	5.3	5	4.7	4.5	4.3	4.1	3.9
389	7	6.5	6	5.6	5.3	5	4.7	4.5	4.2	4	3.9	3.7
390	6.8	6.3	5.8	5.4	5.1	4.8	4.5	4.3	4.1	3.9	3.7	3.6
391	6.9	6.4	6	5.6	5.2	4.9	4.7	4.4	4.2	4	3.8	3.7
392	7.7	7.3	6.8	6.3	5.9	5.5	5.2	4.9	4.7	4.5	4.3	4.1
393	8.4	8	7.4	6.9	6.4	6	5.7	5.4	5.1	4.8	4.6	4.4
394	9.1	9	8.3	7.7	7.2	6.7	6.3	5.9	5.6	5.3	5.1	4.8
395	9.7	10	9.2	8.5	7.9	7.4	6.9	6.5	6.1	5.8	5.5	5.3
396	10.8	14.7	13	11.7	10.6	9.7	9	8.3	7.8	7.3	7.1	6.7
397	9.8	75.7	62.1	34.6	25	19.8	16.4	14.1	12.3	11	33.3	24.3
398	9.9	70.7	55.8	33.3	24.4	19.5	16.3	14	12.3	11	29.7	22.6
399	10.1	63.9	49	31.3	23.5	19	16	13.8	12.2	10.9	26.2	20.6
400	10.2	60.1	45.8	30.3	23.1	18.7	15.8	13.7	12.1	10.9	25	20
401	10.4	55.9	41.4	28.6	22.2	18.2	15.5	13.5	12	10.8	20.9	17.3
402	10.6	52.8	39	27.7	21.7	17.9	15.3	13.4	11.9	10.7	20.4	17.1
403	10.4	46.1	32.8	24.6	19.8	16.6	14.4	12.7	11.3	10.3	16.2	14
404	10	40.2	28.1	21.8	18	15.3	13.3	11.8	10.6	9.7	13.7	12.1
405	9.6	36.6	26.2	20.6	17.1	14.6	12.8	11.4	10.3	9.4	14.1	12.4
406	9.2	29.4	22.4	18.2	15.4	13.3	11.8	10.6	9.6	8.8	10.9	9.8
407	8.9	27.4	21.2	17.3	14.7	12.8	11.3	10.2	9.3	8.5	8.8	8.1
408	8.8	23.7	18.8	15.7	13.5	11.9	10.6	9.6	8.7	8	7.9	7.3
409	8.6	19.5	16.1	13.8	12	10.7	9.6	8.8	8	7.4	7.2	6.7
410	8.3	15.9	13.6	11.9	10.5	9.5	8.6	7.9	7.3	6.8	6.3	6
411	8.1	8.2	7.6	7	6.5	6.1	5.7	5.4	5.1	4.9	4.6	4.4
412	7.9	7.6	7	6.5	6.1	5.7	5.4	5.1	4.8	4.6	4.4	4.2
413	7.6	7	6.5	6.1	5.7	5.3	5.1	4.8	4.5	4.3	4.1	4
414	7.2	6.7	6.2	5.8	5.5	5.1	4.9	4.6	4.4	4.2	4	3.8
415	7.4	6.9	6.4	6	5.6	5.3	5	4.7	4.5	4.3	4.1	3.9
416	8.1	7.4	6.9	6.5	6	5.7	5.4	5.1	4.8	4.6	4.4	4.2
417	8.7	8.1	7.5	7	6.6	6.2	5.8	5.5	5.2	5	4.8	4.5
418	9.4	9	8.3	7.7	7.2	6.8	6.4	6	5.7	5.4	5.2	4.9
419	9.9	9.5	8.8	8.1	7.6	7.1	6.7	6.3	6	5.7	5.4	5.2
420	10.6	10.5	9.6	8.9	8.3	7.8	7.3	6.9	6.5	6.2	5.9	5.6
421	9.2	66.4	51.1	31.2	23	18.4	15.4	13.3	11.7	10.4	30.9	22.9
422	9.4	69.4	55	32.5	23.8	19	15.8	13.6	12	10.7	32.8	24
423	9.4	62.7	47.7	30.4	22.8	18.4	15.5	13.4	11.8	10.6	30.6	23
424	9.7	58.4	43	28.8	22.1	18	15.2	13.2	11.7	10.5	26.7	20.8
425	9.7	50.1	35.4	25.6	20.2	16.8	14.4	12.6	11.2	10.1	20.7	17.1
426	9.8	43.9	29.8	22.7	18.5	15.6	13.6	12	10.8	9.8	16.8	14.4
427	9.8	39.5	27.6	21.5	17.7	15.1	13.2	11.7	10.5	9.6	15.3	13.3
428	9.5	34.2	25	19.9	16.6	14.3	12.5	11.2	10.1	9.2	12.7	11.3
429	9.5	34.5	25.1	19.9	16.6	14.2	12.5	11.1	10	9.1	13.5	11.9
430	9.2	30.8	23.1	18.6	15.6	13.5	11.9	10.7	9.7	8.8	11.3	10.2
431	9	22	17.9	15.1	13.1	11.6	10.4	9.4	8.6	7.9	7.9	7.3
432	8.9	24.8	19.6	16.3	13.9	12.2	10.9	9.8	8.9	8.2	8.4	7.7
433	8.8	19.7	16.3	13.9	12.2	10.8	9.8	8.9	8.2	7.5	7.3	6.8
434	8.6	17.2	14.5	12.6	11.2	10	9.1	8.3	7.7	7.1	6.8	6.3
435	8.5	13.5	11.8	10.5	9.5	8.6	7.9	7.3	6.8	6.4	6.1	5.8
436	8.4	8.2	7.6	7	6.5	6.1	5.8	5.4	5.2	4.9	4.7	4.5
437	8.2	7.8	7.2	6.7	6.3	5.9	5.6	5.3	5	4.7	4.5	4.3
438	7.9	7.3	6.8	6.3	5.9	5.6	5.3	5	4.8	4.5	4.3	4.1
439	7.9	7.3	6.8	6.3	5.9	5.6	5.3	5	4.8	4.6	4.4	4.2
440	8.4	7.8	7.2	6.8	6.3	6	5.6	5.3	5.1	4.8	4.6	4.4
441	8.9	8.2	7.6	7.1	6.7	6.3	5.9	5.6	5.4	5.1	4.9	4.7
442	9.4	8.7	8.1	7.5	7.1	6.7	6.3	6	5.7	5.4	5.2	4.9
443	10	9.3	8.7	8.1	7.6	7.1	6.7	6.3	6	5.7	5.5	5.2
444	10.7	10.2	9.4	8.7	8.2	7.7	7.2	6.8	6.5	6.1	6	5.7
445	8.8	60.7	44.5	28.5	21.4	17.3	14.6	12.6	11.1	9.9	28.4	21.4
446	9	60.9	45.8	29.2	21.9	17.6	14.8	12.8	11.3	10.1	28.3	21.4
447	9.1	55	39.7	27	20.7	17	14.4	12.5	11.1	9.9	25.4	19.9
448	9.3	56.6	41.6	27.9	21.3	17.4	14.7	12.8	11.3	10.1	27.4	21
449	9.3	48.5	33.6	24.4	19.4	16.1	13.8	12.1	10.8	9.8	23	18.5
450	9.5	44.7	30.5	22.9	18.5	15.6	13.4	11.9	10.6	9.6	19.3	16.1
451	9.6	40.9	28	21.6	17.6	15	13	11.5	10.4	9.4	19.5	16.3
452	9.4	35.4	25.4	20.1	16.6	14.2	12.5	11.1	10	9.1	17.6	14.9
453	9.3	32.4	23.9	19.1	16	13.8	12.1	10.8	9.8	8.9	15.2	13.2
454	9.2	30.1	22.7	18.4	15.5	13.4	11.8	10.6	9.6	8.7	12.3	10.9
455	9.1	26.3	20.6	17	14.5	12.6	11.2	10.1	9.2	8.4	9.7	8.8
456	9	17.5	14.8	12.9	11.4	10.2	9.3	8.5	7.9	7.3	7.3	6.8
457	9	15.6	13.5	11.9	10.6	9.6	8.8	8.1	7.5	7	6.8	6.4
458	8.9	10.1	9.2	8.4	7.8	7.2	6.8	6.3	6	5.6	5.4	5.1
459	8.9	8.9	8.1	7.5	7	6.6	6.2	5.8	5.5	5.2	5	4.7
460	8.8	8.6	8	7.4	6.9	6.4	6.1	5.7	5.4	5.1	4.9	4.7
461	8.7	8.1	7.5	6.9	6.5	6.1	5.8	5.5	5.2	4.9	4.7	4.5
462	8.5	7.9	7.3	6.8	6.4	6	5.7	5.4	5.1	4.9	4.6	4.4
463	8.5	7.9	7.3	6.8	6.4	6	5.7	5.4	5.1	4.9	4.7	4.5
464	8.8	8.1	7.6	7.1	6.6	6.2	5.9	5.6	5.3	5.1	4.9	4.6
465	9	8.4	7.8	7.3	6.8	6.5	6.1	5.8	5.5	5.3	5	4.8
466	9.7	9	8.3	7.8	7.3	6.9	6.5	6.2	5.9	5.6	5.3	5.1
467	10.4	9.5	8.8	8.2	7.7	7.3	6.9	6.5	6.2	5.9	5.6	5.4
468	10.9	10.3	9.5	8.8	8.2	7.7	7.3	6.9	6.5	6.2	6.1	5.8
469	9.2	39.8	27.2	20.9	17.1	14.5	12.6	11.2	10.1	9.1	21.1	17.3
470	9.3	38.2	26.5	20.6	16.9	14.4	12.6	11.1	10	9.1	19.7	16.3
471	9.2	34.7	25	19.7	16.3	14	12.3	10.9	9.8	9	16.9	14.4
472	9.3	31.6	23.5	18.8	15.8	13.6	12	10.7	9.7	8.8	15.1	13.1
473	9.3	25.1	19.9	16.5	14.1	12.4	11	9.9	9.1	8.3	13	11.5
474	9.3	18.6	15.6	13.5	11.9	10.7	9.7	8.8	8.1	7.5	9.5	8.7
475	9.3	15.7	13.6	12	10.7	9.7	8.9	8.2	7.6	7.1	7	6.6
476	9.3	13.8	12.2	10.9	9.9	9	8.3	7.7	7.2	6.7	6.6	6.2
477	9.4	9.7	8.9	8.2	7.6	7.1	6.7	6.3	5.9	5.6	5.5	5.2
478	9.3	9.1	8.3	7.7	7.2	6.8	6.3	6	5.7	5.4	5.2	5
479	9.2	8.7	8	7.4	7	6.5	6.2	5.8	5.5	5.3	5	4.8
480	9.1	8.4	7.8	7.3	6.8	6.4	6	5.7	5.4	5.2	4.9	4.7
481	9.3	8.6	8	7.4	7	6.5	6.2	5.9	5.6	5.3	5.1	4.9
482	9.6	8.8	8.2	7.6	7.2	6.7	6.4	6	5.7	5.5	5.2	5
483	9.6	8.9	8.2	7.7	7.2	6.8	6.4	6.1	5.8	5.5	5.3	5.1
484	10.1	9.3	8.7	8.1	7.6	7.1	6.8	6.4	6.1	5.8	5.5	5.3
485	10.6	9.8	9.1	8.5	7.9	7.5	7	6.7	6.3	6	5.8	5.5
486	11	10.2	9.4	8.8	8.2	7.7	7.3	6.9	6.6	6.2	6	5.7
487	8.9	36.1	25.3	19.7	16.2	13.8	12	10.7	9.6	8.7	20.9	17
488	9	35.2	25	19.6	16.2	13.8	12.1	10.7	9.7	8.8	18.8	15.7
489	9.1	34.1	24.6	19.4	16.1	13.8	12.1	10.8	9.7	8.8	19	15.8
490	9.3	31.1	23.2	18.6	15.6	13.5	11.8	10.6	9.6	8.7	18.1	15.2
491	9.4	24.9	19.7	16.4	14.1	12.3	11	9.9	9	8.3	13.5	11.9
492	9.5	23.7	19.1	16	13.8	12.2	10.9	9.8	9	8.3	12.6	11.2
493	9.7	21	17.4	14.8	13	11.5	10.4	9.4	8.7	8	12.3	11
494	9.9	19.1	16.1	13.9	12.3	11	10	9.1	8.4	7.8	11.1	10.1
495	10	12.3	11.1	10	9.2	8.5	7.8	7.3	6.9	6.5	7.4	6.9
496	10	9.9	9	8.4	7.8	7.3	6.8	6.4	6.1	5.8	5.7	5.4
497	9.9	9.5	8.7	8.1	7.6	7.1	6.7	6.3	6	5.7	5.5	5.3
498	9.8	9.2	8.5	7.9	7.4	6.9	6.5	6.2	5.9	5.6	5.4	5.1
499	10	9.5	8.8	8.1	7.6	7.1	6.7	6.4	6	5.7	5.6	5.3
500	10.2	9.4	8.7	8.1	7.6	7.2	6.8	6.4	6.1	5.8	5.6	5.3
501	10.3	9.5	8.8	8.2	7.7	7.2	6.8	6.5	6.2	5.9	5.6	5.4
502	10.7	9.9	9.1	8.5	8	7.5	7.1	6.7	6.4	6.1	5.9	5.6
503	11	10.2	9.4	8.8	8.2	7.7	7.3	6.9	6.6	6.2	6	5.7
504	11.3	10.4	9.7	9	8.4	7.9	7.5	7.1	6.7	6.4	6.1	5.8
505	8.5	32.9	23.5	18.5	15.3	13.1	11.5	10.2	9.2	8.4	17.2	14.5
506	8.6	26.5	20.4	16.6	14.1	12.2	10.8	9.7	8.8	8.1	14.9	12.8
507	8.9	24.7	19.4	16.1	13.7	12	10.7	9.6	8.8	8.1	13.3	11.7
508	9.2	23.4	18.7	15.7	13.5	11.9	10.6	9.6	8.7	8	13.3	11.7
509	9.5	24.4	19.5	16.2	14	12.3	10.9	9.9	9	8.3	13.5	11.9
510	9.8	23.6	19	16	13.8	12.2	10.9	9.9	9	8.3	14.6	12.8
511	10.1	18.9	15.9	13.8	12.2	11	9.9	9.1	8.4	7.8	12	10.8
512	10.3	17.8	15.2	13.3	11.9	10.7	9.7	9	8.3	7.7	12	10.8
513	10.6	16.9	14.6	12.9	11.5	10.5	9.6	8.8	8.2	7.6	9.6	8.8
514	10.8	12.8	11.5	10.4	9.5	8.8	8.2	7.6	7.2	6.7	6.8	6.4
515	10.9	10.7	9.8	9.1	8.4	7.8	7.4	6.9	6.5	6.2	6	5.8
516	10.6	10.1	9.3	8.6	8	7.5	7.1	6.7	6.3	6	5.8	5.6
517	10.6	9.8	9.1	8.5	7.9	7.4	7	6.6	6.3	6	5.8	5.5
518	11	10.5	9.7	9	8.4	7.8	7.4	7	6.6	6.3	6.1	5.8
519	11.2	10.6	9.8	9.1	8.5	8	7.5	7.1	6.7	6.4	7.9	7.5
520	10.9	10	9.3	8.7	8.1	7.7	7.2	6.9	6.5	6.2	5.9	5.7
521	11.4	10.5	9.7	9	8.5	8	7.5	7.1	6.8	6.4	6.2	5.9
522	11.4	10.5	9.8	9.1	8.5	8	7.6	7.2	6.8	6.5	6.2	5.9
523	8	21.7	17.2	14.4	12.4	10.8	9.7	8.7	8	7.3	9.5	8.6
524	8.4	19.4	15.9	13.5	11.8	10.4	9.4	8.5	7.8	7.2	11.5	10.2
525	8.7	20.5	16.8	14.2	12.3	10.9	9.8	8.9	8.2	7.5	12.4	11
526	9	18.9	15.8	13.6	11.9	10.6	9.6	8.8	8.1	7.5	12.2	10.9
527	9.4	20.6	17	14.5	12.7	11.3	10.2	9.2	8.5	7.8	11.7	10.5
528	9.9	21.9	18	15.3	13.3	11.8	10.6	9.6	8.8	8.2	14.3	12.6
529	10.3	17.7	15.1	13.3	11.8	10.6	9.7	8.9	8.2	7.7	12.1	10.8
530	10.6	14	12.5	11.2	10.2	9.3	8.6	8	7.5	7	9.6	8.8
531	11.1	14.9	13.2	11.8	10.7	9.8	9	8.4	7.8	7.3	9.9	9.1
532	11.7	14.7	13.1	11.8	10.7	9.8	9.1	8.4	7.9	7.4	9	8.4
533	11.8	12.2	11	10.1	9.3	8.7	8.1	7.6	7.2	6.8	6.8	6.4
534	11.8	11.4	10.5	9.6	9	8.4	7.8	7.4	7	6.6	6.5	6.2
535	11.8	11.3	10.4	9.6	8.9	8.3	7.8	7.4	7	6.6	6.6	6.3
536	12.8	16.1	14.3	12.8	11.7	10.7	9.9	9.2	8.6	8.1	15.3	14.9
537	13.2	15.8	14.1	12.7	11.6	10.6	9.8	9.1	8.6	8	15.9	15.8
538	11.3	10.4	9.7	9	8.4	7.9	7.5	7.1	6.8	6.4	6.1	5.9
539	11.7	10.7	9.9	9.3	8.7	8.2	7.7	7.3	6.9	6.6	6.3	6
540	11.7	10.8	10	9.3	8.8	8.2	7.8	7.4	7	6.7	6.4	6.1
541	7.7	13.3	11.5	10.2	9.1	8.2	7.5	6.9	6.4	6	5.9	5.6
542	8.1	14.8	12.7	11.1	9.9	8.9	8.1	7.5	6.9	6.4	7.3	6.8
543	8.5	16.1	13.7	12	10.6	9.5	8.7	8	7.3	6.8	10.3	9.3
544	9	14.9	12.9	11.4	10.2	9.3	8.5	7.8	7.2	6.8	7.7	7.1
545	9.4	15.9	13.7	12.1	10.8	9.8	8.9	8.2	7.6	7.1	8.5	7.9
546	10	19	16.1	13.9	12.3	11	10	9.1	8.4	7.8	11.7	10.5
547	10.5	17	14.7	12.9	11.6	10.5	9.6	8.8	8.2	7.6	10	9.2
548	11	13.8	12.3	11.1	10.1	9.3	8.6	8	7.5	7.1	7.8	7.3
549	11.6	13.6	12.2	11.1	10.1	9.3	8.7	8.1	7.6	7.1	7.5	7.1
550	12.2	15.3	13.5	12.2	11.1	10.2	9.4	8.7	8.2	7.7	8.6	8.1
551	12.6	13	11.8	10.8	9.9	9.2	8.6	8	7.6	7.2	8.3	7.8
552	12.9	12.7	11.6	10.6	9.8	9.1	8.6	8	7.6	7.2	7.1	6.7
553	12.9	12.5	11.4	10.5	9.8	9.1	8.5	8	7.6	7.2	7.1	6.7
554	13.5	13.6	12.4	11.3	10.5	9.7	9.1	8.5	8	7.6	10.4	9.8
555	13.7	14.4	13	11.9	10.9	10.1	9.4	8.8	8.3	7.8	12.9	12.6
556	12.9	12.3	11.3	10.4	9.7	9.1	8.5	8	7.6	7.2	7.2	6.8
557	12	11	10.2	9.5	8.9	8.4	7.9	7.5	7.1	6.8	6.5	6.2
558	12.1	11.2	10.3	9.6	9	8.5	8	7.6	7.2	6.8	6.5	6.3
559	7.4	9.6	8.6	7.8	7.1	6.6	6.1	5.7	5.4	5	5	4.7
560	7.9	8.4	7.7	7.1	6.5	6.1	5.7	5.4	5.1	4.8	4.7	4.5
561	8.4	10.3	9.3	8.5	7.8	7.2	6.7	6.2	5.9	5.5	5.5	5.2
562	8.9	10.8	9.8	8.9	8.2	7.5	7	6.5	6.1	5.8	5.7	5.4
563	9.4	13.9	12.2	10.9	9.9	9	8.3	7.7	7.2	6.7	7.3	6.8
564	10.2	16.7	14.4	12.7	11.3	10.3	9.4	8.6	8	7.5	9.6	8.9
565	10.8	14.4	12.8	11.5	10.4	9.5	8.8	8.2	7.6	7.1	7.8	7.3
566	11.4	11.7	10.6	9.8	9	8.4	7.8	7.3	6.9	6.5	6.5	6.1
567	12	11.8	10.8	9.9	9.2	8.6	8	7.5	7.1	6.7	6.7	6.3
568	12.6	12.5	11.4	10.5	9.7	9	8.4	7.9	7.4	7	7.2	6.9
569	13.2	13	11.8	10.9	10	9.3	8.7	8.2	7.7	7.3	7.3	6.9
570	13.5	13.1	11.9	11	10.2	9.5	8.9	8.3	7.9	7.4	7.3	7
571	13.6	13.1	12	11	10.2	9.5	8.9	8.4	7.9	7.5	7.4	7.1
572	14.2	14.7	13.3	12.1	11.2	10.4	9.6	9	8.5	8	12	11.7
573	14.5	18.3	16.2	14.5	13.1	12	11.1	10.3	9.6	9	17	19.8
574	14.3	14.5	13.2	12	11.1	10.3	9.6	9	8.5	8	12.7	12.5
575	13.1	12.1	11.2	10.4	9.7	9.1	8.5	8.1	7.6	7.2	6.9	6.6
576	13.1	12	11.1	10.3	9.6	9	8.5	8	7.6	7.2	6.9	6.6
577	7.3	7.3	6.7	6.2	5.8	5.4	5.1	4.8	4.5	4.3	4.3	4.1
578	7.8	7.8	7.1	6.6	6.2	5.8	5.4	5.1	4.8	4.6	4.5	4.3
579	8.3	8.1	7.4	6.9	6.4	6	5.6	5.3	5	4.8	4.6	4.4
580	8.8	8.7	8	7.4	6.9	6.4	6	5.7	5.4	5.1	5	4.7
581	9.4	9.4	8.6	8	7.4	6.9	6.5	6.1	5.8	5.5	5.4	5.1
582	10.3	14	12.4	11.1	10.1	9.2	8.5	7.9	7.4	6.9	7.2	6.8
583	11.1	14.8	13	11.7	10.6	9.7	8.9	8.3	7.7	7.2	8.2	7.6
584	11.6	11.7	10.6	9.8	9	8.4	7.8	7.4	6.9	6.6	6.5	6.2
585	12.2	11.8	10.8	9.9	9.2	8.6	8	7.5	7.1	6.7	6.6	6.3
586	12.6	12.2	11.1	10.2	9.5	8.8	8.3	7.8	7.3	7	6.8	6.5
587	13.3	12.9	11.7	10.8	10	9.3	8.7	8.2	7.7	7.3	7.2	6.8
588	13.7	12.9	11.8	10.9	10.1	9.4	8.8	8.3	7.9	7.4	7.3	6.9
589	13.9	13.3	12.1	11.2	10.4	9.7	9.1	8.5	8	7.6	7.5	7.1
590	14.6	15.4	13.9	12.6	11.6	10.7	10	9.3	8.8	8.3	11.6	11.3
591	14.9	19.4	17	15.2	13.7	12.5	11.5	10.6	9.9	9.3	15.8	19.6
592	14.7	15	13.5	12.4	11.4	10.5	9.8	9.2	8.7	8.2	12.7	12.6
593	13.9	13.2	12.1	11.1	10.3	9.6	9	8.5	8	7.6	7.5	7.1
594	13.2	12.1	11.2	10.4	9.7	9.1	8.5	8.1	7.6	7.3	6.9	6.6
595	7.2	7	6.4	6	5.6	5.2	4.9	4.6	4.4	4.2	6.7	6.2
596	7.7	7.3	6.8	6.3	5.9	5.5	5.2	4.9	4.6	4.4	5.6	5.3
597	8.2	7.6	7.1	6.6	6.1	5.8	5.4	5.1	4.9	4.6	4.5	4.3
598	8.7	8.2	7.5	7	6.5	6.1	5.8	5.5	5.2	4.9	4.8	4.6
599	9.3	8.9	8.2	7.6	7.1	6.6	6.2	5.9	5.6	5.3	5.2	5
600	10.1	9.9	9.1	8.4	7.8	7.2	6.8	6.4	6	5.7	5.7	5.4
601	10.8	10.8	9.8	9	8.4	7.8	7.3	6.9	6.5	6.1	6.1	5.8
602	11.5	11.5	10.5	9.7	8.9	8.3	7.8	7.3	6.9	6.5	8	7.5
603	12.2	11.9	10.8	10	9.2	8.6	8	7.5	7.1	6.7	6.8	6.4
604	12.7	12.2	11.2	10.3	9.5	8.9	8.3	7.8	7.3	7	6.8	6.5
605	12.9	12.1	11.1	10.3	9.5	8.9	8.4	7.9	7.4	7	6.8	6.5
606	13.5	12.7	11.6	10.7	10	9.3	8.7	8.2	7.8	7.3	7.3	6.9
607	13.9	13.1	12	11.1	10.3	9.6	9	8.4	8	7.6	7.4	7.1
608	14.1	13.6	12.4	11.4	10.5	9.8	9.2	8.6	8.1	7.7	7.6	7.2
609	14.8	15.6	14.1	12.8	11.7	10.8	10.1	9.4	8.8	8.3	10.7	10.7
610	14.7	14.6	13.3	12.1	11.2	10.4	9.7	9.1	8.5	8.1	10.1	10.5
611	14.4	13.9	12.6	11.6	10.7	10	9.3	8.8	8.3	7.8	10.2	10.1
612	13.6	12.5	11.5	10.7	9.9	9.3	8.7	8.2	7.8	7.4	7.2	6.9
613	7.2	6.7	6.2	5.8	5.4	5.1	4.8	4.5	4.3	4.1	5.8	5.4
614	7.7	7	6.5	6.1	5.7	5.3	5	4.8	4.5	4.3	4.3	4.1
615	8.1	7.5	6.9	6.4	6	5.7	5.3	5	4.8	4.6	4.4	4.2
616	8.6	7.9	7.3	6.8	6.4	6	5.6	5.3	5.1	4.8	4.6	4.4
617	9.2	8.7	8	7.4	6.9	6.5	6.1	5.8	5.4	5.2	5.1	4.8
618	9.8	9.5	8.7	8.1	7.5	7	6.6	6.2	5.9	5.6	5.5	5.3
619	10.6	10.1	9.3	8.6	8	7.4	7	6.6	6.2	5.9	5.9	5.6
620	11.3	10.8	9.9	9.1	8.5	7.9	7.4	7	6.6	6.2	6.2	5.9
621	12.1	11.8	10.8	9.9	9.2	8.5	8	7.5	7.1	6.7	7.4	7
622	12.8	12.5	11.3	10.4	9.6	9	8.4	7.9	7.4	7	7.8	7.4
623	12.8	11.9	10.9	10.1	9.4	8.8	8.2	7.7	7.3	6.9	6.8	6.4
624	13.2	12.2	11.2	10.3	9.6	9	8.5	8	7.5	7.2	7	6.6
625	13.9	13.2	12	11.1	10.3	9.6	9	8.4	8	7.5	7.5	7.1
626	13.9	13.2	12.1	11.1	10.3	9.6	9	8.5	8	7.6	7.5	7.2
627	14.2	13.6	12.4	11.4	10.5	9.8	9.2	8.6	8.1	7.7	7.6	7.4
628	14.7	14.5	13.1	12	11.1	10.3	9.6	9	8.4	8	10.8	10.8
629	14.5	14.2	12.9	11.8	10.9	10.1	9.4	8.9	8.4	7.9	11.6	11.4
630	14.1	13.2	12.1	11.1	10.3	9.6	9	8.5	8	7.6	7.5	7.3
631	7.2	6.6	6.1	5.7	5.3	5	4.7	4.5	4.2	4	5.1	4.8
632	7.6	7	6.5	6	5.6	5.3	5	4.7	4.5	4.3	4.1	3.9
633	8.1	7.4	6.9	6.4	6	5.6	5.3	5	4.8	4.5	4.4	4.2
634	8.5	7.8	7.3	6.7	6.3	5.9	5.6	5.3	5	4.8	4.6	4.4
635	9.2	8.4	7.8	7.2	6.7	6.3	6	5.6	5.3	5.1	4.9	4.7
636	9.8	9	8.3	7.7	7.2	6.8	6.4	6	5.7	5.4	5.3	5
637	10.4	9.6	8.9	8.2	7.6	7.2	6.7	6.3	6	5.7	5.6	5.3
638	11.2	10.4	9.5	8.8	8.2	7.7	7.2	6.8	6.4	6.1	6	5.7
639	12	11.4	10.4	9.6	8.9	8.3	7.8	7.3	6.9	6.5	8.5	7.9
640	12.7	12.2	11.2	10.2	9.5	8.8	8.2	7.7	7.3	6.9	9.2	8.5
641	13.1	12.2	11.2	10.3	9.6	8.9	8.4	7.9	7.4	7	7	6.6
642	13.2	12.1	11.1	10.3	9.6	8.9	8.4	7.9	7.5	7.1	6.9	6.5
643	13.9	13.1	11.9	11	10.2	9.5	8.9	8.4	7.9	7.5	7.4	7.1
644	14	13.2	12.1	11.1	10.3	9.6	9	8.4	8	7.5	7.5	7.1
645	13.9	13	11.9	11	10.2	9.5	8.9	8.4	7.9	7.5	7.7	7.4
646	14.2	13.6	12.4	11.4	10.5	9.8	9.2	8.6	8.1	7.7	11.7	11.5
647	14.7	15.7	14.1	12.8	11.8	10.9	10.1	9.4	8.8	8.3	14.8	20.8
648	14.6	14.1	12.8	11.8	10.9	10.1	9.4	8.8	8.3	7.9	10.1	12.3
649	7.1	6.5	6	5.6	5.3	4.9	4.7	4.4	4.2	4	3.9	3.7
650	7.6	7	6.5	6	5.6	5.3	5	4.7	4.5	4.3	4.2	4
651	8.1	7.4	6.8	6.4	6	5.6	5.3	5	4.7	4.5	4.4	4.2
652	8.5	7.8	7.2	6.7	6.3	5.9	5.6	5.3	5	4.8	4.7	4.4
653	9	8.3	7.7	7.1	6.7	6.2	5.9	5.6	5.3	5	4.8	4.6
654	9.6	8.8	8.1	7.6	7.1	6.6	6.2	5.9	5.6	5.3	5.2	4.9
655	10.4	9.5	8.7	8.1	7.6	7.1	6.7	6.3	5.9	5.6	5.5	5.3
656	11.2	10.3	9.4	8.7	8.1	7.6	7.1	6.7	6.3	6	5.9	5.6
657	11.8	10.8	9.9	9.2	8.5	8	7.5	7	6.7	6.3	6.2	5.9
658	12.5	11.8	10.8	10	9.2	8.6	8	7.6	7.1	6.8	7.2	6.8
659	13.1	12.3	11.2	10.3	9.6	8.9	8.4	7.9	7.4	7	7.3	6.9
660	13.1	12	11	10.2	9.5	8.8	8.3	7.8	7.4	7	6.9	6.5
661	13.5	12.5	11.4	10.6	9.8	9.2	8.6	8.1	7.7	7.3	7.2	6.9
662	13.7	12.8	11.7	10.8	10	9.3	8.8	8.2	7.8	7.4	7.3	7
663	13.8	12.7	11.6	10.7	10	9.3	8.7	8.2	7.8	7.4	8.3	8
664	14	13.3	12.1	11.1	10.3	9.6	9	8.5	8	7.6	9.6	9.4
665	14.6	17.6	15.6	14.1	12.8	11.7	10.8	10	9.4	8.8	17.3	24.6
666	14.7	14.9	13.5	12.3	11.3	10.5	9.7	9.1	8.6	8.1	12.6	17.4
667	7.1	6.5	6	5.6	5.3	4.9	4.7	4.4	4.2	4	6.5	6
668	7.6	7	6.4	6	5.6	5.3	5	4.7	4.4	4.2	7.1	6.5
669	8.1	7.4	6.8	6.4	5.9	5.6	5.3	5	4.7	4.5	10	9
670	8.6	7.8	7.2	6.7	6.3	5.9	5.6	5.3	5	4.7	6.2	5.9
671	9	8.3	7.7	7.1	6.6	6.2	5.9	5.6	5.3	5	4.9	4.7
672	9.6	8.8	8.1	7.5	7	6.6	6.2	5.8	5.5	5.3	5.2	4.9
673	10.2	9.3	8.6	8	7.4	7	6.6	6.2	5.9	5.6	5.5	5.2
674	10.9	9.9	9.1	8.5	7.9	7.4	6.9	6.5	6.2	5.9	5.7	5.4
675	11.6	10.5	9.7	9	8.3	7.8	7.3	6.9	6.5	6.2	6	5.7
676	12.3	11.2	10.3	9.5	8.8	8.2	7.7	7.3	6.9	6.5	6.5	6.1
677	12.9	11.8	10.8	10	9.2	8.6	8.1	7.6	7.2	6.8	6.8	6.5
678	13.1	11.9	10.9	10.1	9.4	8.8	8.3	7.8	7.4	7	6.9	6.5
679	13.2	12.1	11.1	10.3	9.5	8.9	8.4	7.9	7.5	7.1	7	6.7
680	13.7	12.5	11.5	10.6	9.9	9.2	8.6	8.1	7.7	7.3	7.3	6.9
681	13.6	12.5	11.5	10.6	9.9	9.2	8.6	8.1	7.7	7.3	7.3	6.9
682	14	13.3	12.1	11.1	10.3	9.6	9	8.4	8	7.5	8.8	8.6
683	14.5	19.8	17.3	15.3	13.8	12.6	11.5	10.6	9.9	9.2	18.5	27.8
684	14.7	14.5	13.1	12	11	10.2	9.5	8.9	8.4	7.9	13.5	15.6
685	7.1	6.5	6	5.6	5.2	4.9	4.6	4.4	4.2	4	12	10.4
686	7.5	6.9	6.4	6	5.6	5.2	4.9	4.7	4.4	4.2	12	10.5
687	8	7.3	6.8	6.3	5.9	5.5	5.2	4.9	4.7	4.4	10.4	9.3
688	8.5	7.8	7.2	6.7	6.3	5.9	5.5	5.2	5	4.7	8.7	8
689	9	8.3	7.6	7.1	6.6	6.2	5.9	5.5	5.2	5	8.7	8
690	9.6	8.8	8.1	7.5	7	6.6	6.2	5.9	5.5	5.3	6.4	6
691	10.3	9.4	8.7	8	7.5	7	6.6	6.2	5.9	5.6	5.6	5.3
692	10.9	10	9.2	8.5	7.9	7.4	6.9	6.5	6.2	5.9	5.9	5.6
693	11.4	10.4	9.6	8.9	8.3	7.7	7.3	6.8	6.5	6.1	6.1	5.8
694	12.1	11	10.1	9.3	8.7	8.1	7.6	7.2	6.8	6.4	6.4	6.1
695	12.7	11.5	10.6	9.8	9.1	8.5	8	7.5	7.1	6.7	6.7	6.4
696	13	11.8	10.8	10	9.3	8.7	8.2	7.7	7.3	6.9	6.8	6.4
697	13	11.9	10.9	10.1	9.4	8.8	8.3	7.8	7.4	7	6.8	6.5
698	13.2	12.1	11.1	10.3	9.5	8.9	8.4	7.9	7.5	7.1	7	6.7
699	13.3	12.1	11.1	10.3	9.6	9	8.4	7.9	7.5	7.1	7	6.7
700	14	13.2	12.1	11.1	10.3	9.6	8.9	8.4	7.9	7.5	9.2	9
701	14.4	22.1	18.9	16.6	14.8	13.4	12.2	11.2	10.4	9.6	21.9	36.1
702	14.7	14.7	13.3	12.1	11.1	10.3	9.6	9	8.5	8	12.5	17.6
703	14.8	14.7	13.3	12.1	11.2	10.4	9.6	9	8.5	8	14	20.9
704	15.2	19.6	17.1	15.2	13.7	12.5	11.5	10.6	9.9	9.2	18.3	28.7
705	15.4	16.9	15	13.6	12.4	11.4	10.5	9.8	9.2	8.6	19	33.3
706	15.4	15.1	13.6	12.4	11.4	10.6	9.9	9.2	8.7	8.2	16.4	27.1
707	15.2	14.2	12.9	11.9	11	10.2	9.5	8.9	8.4	7.9	7.6	7.5
708	15.3	14.1	12.9	11.8	10.9	10.2	9.5	8.9	8.4	7.9	7.5	7.2
709	7.1	6.9	6.4	5.9	5.5	5.1	4.8	4.5	4.3	4.1	16.5	15
710	7.5	7.2	6.6	6.1	5.7	5.3	5	4.7	4.5	4.3	15	13.4
711	8	7.4	6.8	6.3	5.9	5.5	5.2	4.9	4.7	4.4	12.8	11.3
712	8.5	7.8	7.2	6.7	6.2	5.9	5.5	5.2	4.9	4.7	12.9	11.3
713	9	8.2	7.6	7.1	6.6	6.2	5.8	5.5	5.2	5	12.7	11.6
714	9.6	8.8	8.1	7.5	7	6.5	6.2	5.8	5.5	5.2	10.9	10
715	10.3	9.4	8.6	8	7.4	7	6.6	6.2	5.9	5.6	10.4	9.6
716	10.8	9.8	9	8.4	7.8	7.3	6.8	6.5	6.1	5.8	8.2	7.7
717	11.5	10.5	9.6	8.9	8.3	7.7	7.3	6.8	6.5	6.1	8.4	7.8
718	12.2	11.1	10.2	9.4	8.7	8.2	7.7	7.2	6.8	6.5	9.5	8.8
719	12.8	11.7	10.7	9.9	9.2	8.6	8	7.6	7.1	6.8	8	7.6
720	13.4	12.3	11.2	10.3	9.6	8.9	8.4	7.9	7.4	7	9.2	8.7
721	13.4	12.2	11.1	10.3	9.6	8.9	8.4	7.9	7.5	7.1	7.1	6.7
722	13	11.9	10.9	10.1	9.4	8.8	8.3	7.8	7.4	7	6.9	6.5
723	12.9	11.8	10.9	10.1	9.4	8.8	8.2	7.8	7.4	7	6.9	6.5
724	13.8	12.8	11.7	10.8	10	9.3	8.7	8.2	7.8	7.4	9.3	9.1
725	14.4	25	21	18.1	16	14.3	12.9	11.8	10.9	10.1	29.7	50.7
726	14.7	22.7	19.4	17	15.1	13.6	12.4	11.4	10.5	9.8	20.7	33.5
727	14.9	15.9	14.2	12.9	11.8	10.9	10.1	9.4	8.8	8.3	13.7	20.1
728	15.1	17.5	15.5	14	12.7	11.6	10.7	10	9.3	8.7	18.4	28.7
729	15.5	16.2	14.5	13.2	12	11.1	10.3	9.6	9	8.5	16.2	27.7
730	15.4	15.4	13.9	12.6	11.6	10.7	10	9.3	8.7	8.2	16.3	28.4
731	15.4	14.7	13.3	12.2	11.2	10.4	9.7	9.1	8.6	8.1	7.9	7.9
732	15.6	14.7	13.3	12.2	11.2	10.4	9.7	9.1	8.6	8.1	7.7	7.6
733	7	6.8	6.3	5.8	5.4	5.1	4.8	4.5	4.3	4	19.2	18.2
734	7.4	7	6.5	6	5.6	5.3	4.9	4.7	4.4	4.2	19.1	17.9
735	7.9	7.4	6.8	6.3	5.9	5.6	5.2	4.9	4.7	4.4	16.9	16.1
736	8.5	7.8	7.2	6.7	6.2	5.8	5.5	5.2	4.9	4.7	16.8	16.2
737	9	8.2	7.6	7	6.6	6.1	5.8	5.5	5.2	4.9	14.9	14.1
738	9.5	8.7	8	7.4	6.9	6.5	6.1	5.8	5.5	5.2	13.3	12.5
739	10	9.2	8.5	7.9	7.3	6.9	6.4	6.1	5.8	5.5	13.4	12.7
740	10.8	9.8	9	8.4	7.8	7.3	6.8	6.5	6.1	5.8	13.2	12.7
741	11.4	10.6	9.7	9	8.3	7.8	7.3	6.9	6.5	6.1	13.2	13.1
742	12.1	11.1	10.2	9.4	8.7	8.1	7.6	7.2	6.8	6.4	12.7	12.3
743	12.7	11.9	10.8	10	9.3	8.6	8.1	7.6	7.2	6.8	11.2	10.8
744	13.3	12.4	11.3	10.4	9.7	9	8.4	7.9	7.5	7.1	11.1	10.7
745	13.5	12.3	11.2	10.4	9.6	9	8.4	7.9	7.5	7.1	9.2	8.8
746	13.2	12	11	10.2	9.4	8.8	8.3	7.8	7.4	7	6.9	6.6
747	12.8	11.7	10.8	10	9.3	8.7	8.2	7.7	7.3	6.9	6.9	6.5
748	13.2	12	11	10.2	9.5	8.9	8.4	7.9	7.4	7.1	7.7	7.4
749	14.1	16.3	14.5	13.1	12	11	10.2	9.5	8.9	8.3	20.6	31.8
750	14.6	19.7	17.2	15.2	13.7	12.5	11.4	10.5	9.8	9.2	22	36.2
751	14.7	17.6	15.5	14	12.7	11.6	10.7	10	9.3	8.7	18.3	30.1
752	15.1	17.2	15.3	13.7	12.5	11.5	10.6	9.9	9.2	8.6	19.9	31.3
753	15.4	15.3	13.8	12.5	11.5	10.6	9.9	9.2	8.7	8.2	11.7	18.8
754	15.5	15.4	13.9	12.6	11.6	10.7	10	9.3	8.7	8.2	14.9	26.2
755	15.3	14.2	12.9	11.8	10.9	10.1	9.5	8.9	8.4	7.9	7.7	7.7
756	14.5	13.2	12	11.1	10.3	9.6	9	8.5	8	7.6	7.2	6.9
757	6.9	6.5	6	5.5	5.2	4.9	4.6	4.3	4.1	3.9	20.1	19.2
758	7.3	6.7	6.2	5.8	5.4	5.1	4.8	4.5	4.3	4.1	17.6	16.3
759	7.8	7.1	6.6	6.1	5.7	5.4	5.1	4.8	4.6	4.3	17.9	17.4
760	8.4	8	7.4	6.8	6.4	5.9	5.6	5.3	5	4.7	19.9	22.1
761	8.9	8.2	7.5	7	6.5	6.1	5.8	5.4	5.2	4.9	15.5	15.5
762	9.4	8.6	8	7.4	6.9	6.5	6.1	5.7	5.4	5.2	15.6	15.4
763	10.1	9.5	8.7	8.1	7.5	7	6.6	6.2	5.9	5.6	15.8	17.6
764	10.8	10.3	9.4	8.7	8	7.5	7	6.6	6.2	5.9	17.5	20.4
765	11.4	10.8	9.9	9.1	8.5	7.9	7.4	6.9	6.6	6.2	15.7	19.6
766	12	11.3	10.3	9.5	8.8	8.2	7.7	7.2	6.8	6.5	14.5	16.2
767	12.7	12.4	11.2	10.3	9.5	8.8	8.3	7.8	7.3	6.9	18	23.3
768	13.1	12.6	11.5	10.5	9.7	9.1	8.5	8	7.5	7.1	16.3	18.7
769	13.4	12.3	11.3	10.4	9.6	9	8.4	7.9	7.5	7.1	11.8	11.5
770	13.4	12.2	11.2	10.3	9.6	8.9	8.4	7.9	7.5	7.1	10.3	10
771	13.6	12.3	11.3	10.4	9.7	9	8.4	8	7.5	7.1	11.4	11.3
772	13.7	12.5	11.4	10.5	9.8	9.1	8.5	8	7.6	7.2	12.2	12.1
773	13.9	13.1	11.9	11	10.2	9.5	8.8	8.3	7.8	7.4	12.6	15.9
774	14.4	14.3	12.9	11.8	10.9	10.1	9.4	8.8	8.3	7.8	18.2	28.4
775	14.7	18.4	16.2	14.5	13.1	11.9	11	10.2	9.5	8.9	23.4	35.7
776	14.9	19.8	17.3	15.3	13.8	12.5	11.5	10.6	9.9	9.2	22.7	39.1
777	15.1	14.8	13.3	12.2	11.2	10.4	9.7	9	8.5	8	11.9	16.9
778	15.4	14.7	13.3	12.2	11.2	10.4	9.7	9.1	8.5	8	8.1	11.6
779	14.5	13.1	12	11.1	10.3	9.6	9	8.5	8	7.6	7.2	6.9
780	14.1	12.8	11.7	10.9	10.1	9.4	8.9	8.3	7.9	7.5	7.1	6.8
781	6.9	6.4	5.9	5.5	5.1	4.8	4.5	4.3	4.1	3.9	20.1	20
782	7.3	6.7	6.2	5.8	5.4	5.1	4.8	4.5	4.3	4.1	15.4	14.3
783	7.7	7.1	6.6	6.1	5.7	5.4	5	4.8	4.5	4.3	15.6	15.2
784	8.2	7.7	7.1	6.6	6.1	5.8	5.4	5.1	4.9	4.6	20.1	23.7
785	8.8	8.2	7.6	7	6.5	6.1	5.8	5.4	5.2	4.9	18.4	21.8
786	9.3	8.5	7.8	7.3	6.8	6.4	6	5.7	5.4	5.1	18.4	19.4
787	10.1	9.5	8.7	8	7.5	7	6.6	6.2	5.8	5.5	18.8	22.6
788	10.8	10.3	9.4	8.7	8.1	7.5	7	6.6	6.2	5.9	19	24.4
789	11.4	11	10	9.2	8.5	7.9	7.4	7	6.6	6.2	17.6	23.1
790	11.9	11.5	10.5	9.7	8.9	8.3	7.8	7.3	6.9	6.5	17.5	22.2
791	12.5	12.2	11.1	10.2	9.4	8.7	8.2	7.7	7.2	6.8	18.5	25.6
792	13.1	12.5	11.4	10.4	9.7	9	8.4	7.9	7.4	7	16.7	21.7
793	13.4	12.7	11.6	10.6	9.8	9.2	8.6	8	7.6	7.2	14.8	18.3
794	13.5	12.6	11.5	10.6	9.8	9.1	8.6	8	7.6	7.2	12.2	16
795	13.5	12.4	11.3	10.4	9.7	9	8.5	8	7.5	7.1	12.8	15.3
796	13.7	12.4	11.4	10.5	9.7	9.1	8.5	8	7.6	7.2	11.1	11.1
797	13.9	13	11.8	10.9	10.1	9.4	8.8	8.2	7.8	7.4	13.2	15.3
798	14	13	11.8	10.9	10.1	9.4	8.8	8.3	7.8	7.4	12.5	15.1
799	14.2	13.1	12	11	10.2	9.5	8.9	8.4	7.9	7.5	12.3	14.6
800	14.6	14.3	12.9	11.8	10.9	10.1	9.4	8.8	8.3	7.8	12.6	17.9
801	15	14.8	13.3	12.2	11.2	10.4	9.6	9	8.5	8	13.9	24.2
802	15.2	14.7	13.3	12.1	11.1	10.3	9.6	9	8.5	8	9.4	17
803	15.1	13.9	12.6	11.6	10.7	10	9.3	8.7	8.2	7.8	7.6	7.5
804	14.5	13.2	12.1	11.1	10.3	9.6	9	8.5	8	7.6	7.2	6.9
805	6.8	6.3	5.8	5.4	5.1	4.8	4.5	4.2	4	3.8	20.2	19.8
806	7.2	6.6	6.1	5.7	5.3	5	4.7	4.5	4.3	4	13.3	12.2
807	7.6	7	6.5	6	5.7	5.3	5	4.7	4.5	4.3	15.5	15
808	8.1	7.4	6.8	6.4	6	5.6	5.3	5	4.7	4.5	15.8	15.5
809	8.7	8	7.4	6.8	6.4	6	5.6	5.3	5	4.8	18.9	20.9
810	9.2	8.5	7.8	7.2	6.8	6.3	6	5.6	5.3	5.1	17.5	17.5
811	10	9.4	8.7	8	7.4	6.9	6.5	6.1	5.8	5.5	19.4	22.8
812	10.7	10.2	9.3	8.6	8	7.4	7	6.5	6.2	5.9	20.3	25
813	11.2	10.6	9.7	9	8.3	7.7	7.2	6.8	6.4	6.1	18.6	22.8
814	11.9	11.5	10.4	9.6	8.9	8.3	7.7	7.3	6.8	6.5	17.5	20.4
815	12.4	11.8	10.8	9.9	9.2	8.5	8	7.5	7.1	6.7	20.4	25.7
816	12.9	12.3	11.2	10.3	9.5	8.9	8.3	7.8	7.4	7	20.4	27.2
817	13.3	12.8	11.7	10.7	9.9	9.2	8.6	8.1	7.6	7.2	17.6	25.5
818	13.4	12.5	11.4	10.5	9.7	9.1	8.5	8	7.5	7.1	15.1	19.3
819	13.5	12.2	11.2	10.3	9.6	8.9	8.4	7.9	7.4	7	11.3	13.9
820	13.6	12.3	11.3	10.4	9.7	9	8.4	7.9	7.5	7.1	11.3	13
821	13.8	13.1	11.9	10.9	10.1	9.4	8.8	8.3	7.8	7.4	16.9	24.8
822	14.1	13.5	12.2	11.2	10.4	9.6	9	8.4	8	7.5	14.9	22.8
823	14.1	13	11.9	10.9	10.1	9.4	8.8	8.3	7.8	7.4	11.2	15.3
824	14.2	13.1	11.9	11	10.2	9.5	8.9	8.3	7.9	7.4	12	15.8
825	14.6	13.5	12.3	11.3	10.4	9.7	9.1	8.5	8	7.6	10.1	16.1
826	14.8	14.3	12.9	11.8	10.9	10.1	9.4	8.9	8.3	7.9	10.2	20
827	15.1	14.7	13.3	12.1	11.2	10.4	9.7	9	8.5	8	13	25.3
828	15.3	14.3	13	11.9	11	10.2	9.5	8.9	8.4	7.9	7.6	8.7
829	6.9	6.5	6	5.6	5.2	4.9	4.6	4.3	4.1	3.9	20.4	22.7
830	7.3	6.7	6.2	5.8	5.4	5.1	4.8	4.5	4.3	4.1	16.3	16.1
831	7.7	7.3	6.7	6.2	5.8	5.4	5.1	4.8	4.6	4.4	21.5	22.7
832	8.2	7.5	6.9	6.4	6	5.6	5.3	5	4.8	4.5	17.5	17.3
833	8.7	7.9	7.3	6.8	6.4	6	5.6	5.3	5	4.8	17	16.8
834	9.2	8.4	7.8	7.2	6.7	6.3	5.9	5.6	5.3	5	18	17.8
835	9.9	9.3	8.5	7.9	7.3	6.8	6.4	6	5.7	5.4	18.7	21
836	10.5	9.9	9.1	8.4	7.8	7.2	6.8	6.4	6	5.7	19.4	23
837	11.1	10.3	9.4	8.7	8.1	7.5	7.1	6.7	6.3	6	18.1	19.4
838	11.8	11.1	10.1	9.3	8.6	8.1	7.5	7.1	6.7	6.3	18.3	22.2
839	12.2	11.1	10.1	9.4	8.7	8.1	7.6	7.2	6.8	6.4	16.7	17.4
840	12.6	11.5	10.5	9.7	9	8.4	7.9	7.4	7	6.6	14.7	16.3
841	13.1	12	11	10.1	9.4	8.7	8.2	7.7	7.3	6.9	16.5	20.4
842	13.2	12	10.9	10.1	9.4	8.7	8.2	7.7	7.3	6.9	12.3	12.4
843	13.3	12	11	10.2	9.4	8.8	8.2	7.8	7.3	6.9	11.8	11.7
844	13.4	12.1	11.1	10.2	9.5	8.9	8.3	7.8	7.4	7	10.5	10.4
845	13.5	12.4	11.3	10.4	9.7	9	8.4	7.9	7.5	7.1	13.7	19.2
846	13.6	12.6	11.5	10.6	9.8	9.2	8.6	8.1	7.6	7.2	13.9	20
847	13.7	13.1	11.9	10.9	10.1	9.4	8.8	8.3	7.8	7.4	15.6	26.2
848	13.8	12.9	11.8	10.8	10	9.4	8.8	8.2	7.8	7.4	12.1	20.9
849	14.2	13.2	12	11.1	10.2	9.5	8.9	8.4	7.9	7.5	13.8	24.5
850	14.5	14.1	12.7	11.7	10.8	10	9.3	8.7	8.2	7.8	15.5	31.7
851	15.1	15.8	14.2	12.9	11.8	10.9	10.1	9.4	8.8	8.3	16.5	33.6
852	15.3	14.6	13.3	12.1	11.1	10.3	9.6	9	8.5	8	7.9	16.6
853	7.1	6.6	6.1	5.7	5.3	5	4.7	4.4	4.2	4	22.8	26
854	7.5	6.8	6.3	5.9	5.5	5.2	4.9	4.6	4.4	4.2	19.6	19.5
855	7.9	7.2	6.7	6.2	5.8	5.4	5.1	4.8	4.6	4.4	19.7	19.8
856	8.3	7.6	7	6.5	6.1	5.7	5.4	5.1	4.8	4.6	18.1	17.4
857	8.8	8.1	7.4	6.9	6.4	6	5.7	5.4	5.1	4.8	18.2	18
858	9.2	8.4	7.7	7.2	6.7	6.3	5.9	5.6	5.3	5	16.1	15.7
859	9.9	9.1	8.4	7.8	7.2	6.8	6.3	6	5.7	5.4	19.3	21.1
860	10.4	9.7	8.9	8.2	7.6	7.1	6.7	6.3	6	5.7	19.9	21.8
861	10.9	10	9.2	8.5	7.9	7.4	6.9	6.5	6.1	5.8	18.3	19.4
862	11.4	10.4	9.5	8.8	8.2	7.6	7.2	6.8	6.4	6.1	16.7	18.7
863	11.9	10.9	10	9.2	8.6	8	7.5	7.1	6.7	6.3	17.3	19.7
864	12.4	11.4	10.4	9.6	8.9	8.3	7.8	7.3	6.9	6.6	17.7	20.6
865	12.6	11.5	10.5	9.7	9	8.4	7.9	7.4	7	6.7	15.8	17.8
866	12.8	11.6	10.7	9.8	9.1	8.5	8	7.5	7.1	6.7	15.2	17.5
867	12.9	11.7	10.7	9.9	9.2	8.6	8	7.6	7.2	6.8	12.8	13.6
868	13	11.8	10.8	10	9.3	8.7	8.1	7.7	7.2	6.9	14.4	18.3
869	13.2	12.4	11.3	10.4	9.6	9	8.4	7.9	7.5	7.1	15.6	26.1
870	13.4	12.5	11.4	10.5	9.8	9.1	8.5	8	7.5	7.1	14.9	25.4
871	13.5	13	11.8	10.9	10	9.3	8.7	8.2	7.7	7.3	17.6	31.9
872	13.6	13	11.8	10.9	10	9.4	8.7	8.2	7.7	7.3	17.4	32.8
873	13.8	13	11.9	10.9	10.1	9.4	8.8	8.3	7.8	7.4	15.7	30
874	14.3	14.2	12.8	11.7	10.8	10	9.3	8.7	8.2	7.8	16.5	37.1
875	14.9	15.2	13.7	12.4	11.4	10.5	9.8	9.2	8.6	8.1	15.7	34.1
876	15.2	15	13.5	12.3	11.3	10.5	9.7	9.1	8.5	8.1	11.1	28.5
877	7.3	6.7	6.2	5.7	5.4	5	4.7	4.5	4.3	4.1	21.5	21.1
878	7.7	7	6.5	6	5.6	5.3	5	4.7	4.5	4.2	21.8	22.7
879	8.1	7.7	7.1	6.5	6.1	5.7	5.4	5.1	4.8	4.6	24.5	28.2
880	8.5	8.2	7.5	6.9	6.5	6	5.7	5.3	5.1	4.8	24.6	29.3
881	8.9	8.3	7.6	7.1	6.6	6.2	5.8	5.5	5.2	4.9	20.7	21.9
882	9.4	8.7	8	7.4	6.9	6.5	6.1	5.7	5.4	5.1	21.4	23.9
883	9.9	9.2	8.4	7.8	7.3	6.8	6.4	6	5.7	5.4	21.8	25.8
884	10.3	9.8	9	8.3	7.7	7.2	6.7	6.3	6	5.7	22.5	30
885	10.9	10.2	9.3	8.6	8	7.5	7	6.6	6.2	5.9	23	31.5
886	11.3	10.6	9.7	8.9	8.3	7.7	7.2	6.8	6.4	6.1	21.3	28.5
887	11.8	11	10.1	9.3	8.6	8	7.5	7	6.7	6.3	21	28.4
888	12.1	11.3	10.4	9.5	8.8	8.2	7.7	7.3	6.9	6.5	21.1	29.3
889	12.4	11.8	10.8	9.9	9.2	8.5	8	7.5	7.1	6.7	21.9	33.7
890	12.6	12	11	10.1	9.3	8.7	8.1	7.6	7.2	6.8	20.1	31
891	12.7	11.5	10.6	9.8	9.1	8.5	7.9	7.5	7	6.7	15.4	20.3
892	12.8	11.6	10.6	9.8	9.1	8.5	8	7.5	7.1	6.7	14.6	19
893	13	12.5	11.4	10.5	9.7	9	8.4	7.9	7.4	7	20	34.8
894	13.1	12.5	11.4	10.5	9.7	9	8.5	7.9	7.5	7.1	18.2	32.1
895	13.2	12.5	11.4	10.5	9.7	9	8.5	7.9	7.5	7.1	18.7	34.8
896	13.4	12.4	11.3	10.5	9.7	9	8.5	8	7.5	7.1	17.7	31.9
897	13.6	12.8	11.7	10.7	9.9	9.3	8.7	8.1	7.7	7.3	15.9	33
898	14.2	16.2	14.4	13	11.9	10.9	10.1	9.4	8.8	8.3	19.6	44.6
899	14.7	19.2	16.8	14.9	13.4	12.2	11.2	10.3	9.6	9	19.6	45.5
900	15	16.7	14.8	13.4	12.2	11.2	10.4	9.6	9	8.5	17.4	40.7
901	7.5	7.1	6.6	6.1	5.7	5.3	5	4.7	4.5	4.2	25.7	28.5
902	7.9	7.9	7.2	6.7	6.2	5.8	5.4	5.1	4.8	4.6	30	38.7
903	8.4	10.2	9.1	8.3	7.6	7	6.5	6	5.7	5.3	31.1	43
904	8.7	8.5	7.8	7.2	6.7	6.2	5.8	5.5	5.2	4.9	29.6	38.1
905	9.1	8.7	8	7.4	6.9	6.4	6	5.7	5.3	5.1	24.6	31.6
906	9.5	9.4	8.5	7.9	7.3	6.8	6.4	6	5.6	5.3	27.8	39.4
907	10	9.9	9	8.3	7.7	7.1	6.7	6.3	5.9	5.6	28.1	39.5
908	10.4	10.3	9.4	8.6	7.9	7.4	6.9	6.5	6.1	5.8	26.5	39.4
909	10.9	10.5	9.6	8.8	8.2	7.6	7.1	6.7	6.3	5.9	25	35.2
910	11.2	10.7	9.8	9	8.3	7.8	7.3	6.8	6.4	6.1	23.1	33.4
911	11.6	11.4	10.4	9.5	8.8	8.2	7.6	7.2	6.8	6.4	25.7	40.4
912	12	11.8	10.8	9.9	9.1	8.5	7.9	7.4	7	6.6	25.9	42.1
913	12.3	12.3	11.1	10.2	9.4	8.7	8.1	7.6	7.2	6.8	26.1	42.4
914	12.5	12	11	10.1	9.3	8.6	8.1	7.6	7.1	6.7	22.2	36
915	12.5	11.6	10.6	9.7	9	8.4	7.9	7.4	7	6.6	17.3	26.4
916	12.4	11.3	10.4	9.6	8.9	8.3	7.8	7.3	6.9	6.6	14.9	18.8
917	12.6	11.6	10.6	9.8	9.1	8.5	7.9	7.5	7.1	6.7	17.2	26.8
918	12.8	11.8	10.8	10	9.2	8.6	8.1	7.6	7.2	6.8	15.5	27.8
919	13	12	11	10.1	9.4	8.7	8.2	7.7	7.3	6.9	14	27.6
920	13.3	12.4	11.3	10.4	9.6	9	8.4	7.9	7.4	7	14.3	28.2
921	13.5	12.8	11.6	10.7	9.9	9.2	8.6	8.1	7.6	7.2	14.2	31.7
922	14.1	15.4	13.8	12.5	11.4	10.5	9.8	9.1	8.5	8	19.6	45.5
923	14.6	21.1	18.2	15.9	14.2	12.9	11.7	10.8	10	9.3	23	54.1
924	14.9	22.2	19	16.6	14.8	13.3	12.1	11.1	10.3	9.6	25	59.4
925	7.9	11.2	9.9	8.8	8	7.3	6.7	6.2	5.8	5.5	35.2	45.9
926	8.2	14.5	12.4	10.8	9.6	8.7	7.9	7.2	6.7	6.2	38.4	53.6
927	8.6	17.5	14.5	12.5	10.9	9.7	8.8	8	7.4	6.8	40.9	59.1
928	8.9	13.7	11.9	10.6	9.5	8.6	7.9	7.3	6.7	6.3	36.6	50.7
929	9.2	13.1	11.5	10.2	9.2	8.4	7.8	7.2	6.7	6.3	34.3	47.7
930	9.7	14	12.2	10.9	9.8	8.9	8.2	7.5	7	6.6	34.6	49.1
931	10	13.7	12	10.7	9.7	8.9	8.2	7.6	7	6.6	33.5	48.1
932	10.4	13.6	12	10.7	9.7	8.9	8.2	7.6	7.1	6.7	36.4	53.2
933	10.8	10.7	9.7	8.9	8.3	7.7	7.2	6.7	6.3	6	29.3	43.9
934	11.1	11.1	10.1	9.2	8.5	7.9	7.4	6.9	6.5	6.2	26.7	42.5
935	11.4	14.4	12.8	11.5	10.4	9.5	8.8	8.2	7.6	7.1	31	49.6
936	11.7	18.1	15.6	13.7	12.2	11	10.1	9.3	8.6	8	32.1	54.8
937	12	14.2	12.7	11.5	10.4	9.6	8.9	8.3	7.7	7.3	29.3	49.5
938	12.1	11.9	10.8	9.9	9.1	8.5	7.9	7.4	7	6.6	22.3	37.9
939	12.1	11.3	10.3	9.5	8.8	8.2	7.7	7.3	6.9	6.5	17.3	28.4
940	12.2	11.2	10.3	9.5	8.8	8.2	7.7	7.3	6.9	6.5	17.9	30.3
941	12.5	11.7	10.7	9.8	9.1	8.5	8	7.5	7.1	6.7	18.6	34.4
942	12.6	11.9	10.9	10	9.3	8.6	8.1	7.6	7.2	6.8	17.3	31.8
943	12.9	12.5	11.3	10.4	9.6	8.9	8.4	7.9	7.4	7	17.2	35.1
944	13.2	12.9	11.7	10.7	9.9	9.2	8.6	8	7.6	7.2	17.7	36.7
945	13.5	13.3	12	11	10.1	9.4	8.8	8.2	7.7	7.3	17.7	39.4
946	14.1	19.5	16.9	15	13.4	12.2	11.1	10.3	9.5	8.9	21.6	49.9
947	14.5	25.3	21.1	18.1	15.9	14.2	12.8	11.7	10.7	9.9	29.8	68.1
948	14.8	24.8	20.8	17.9	15.8	14.1	12.7	11.6	10.7	9.9	28.3	67
949	8.2	18.4	15	12.7	11.1	9.8	8.8	8	7.3	6.7	44	60.8
950	8.7	22.7	17.8	14.7	12.6	11	9.8	8.8	8	7.3	48.3	71
951	8.9	20.7	16.7	14	12.1	10.7	9.5	8.6	7.9	7.3	46.1	66.9
952	9.1	14.7	12.7	11.1	9.9	9	8.2	7.5	7	6.5	39.5	54.1
953	9.5	17.1	14.4	12.5	11	9.9	9	8.2	7.6	7	39.8	57.6
954	9.8	17.3	14.7	12.7	11.2	10.1	9.2	8.4	7.7	7.2	37.7	52.5
955	10.1	18.2	15.3	13.3	11.7	10.5	9.5	8.7	8	7.4	38.5	57.9
956	10.4	16.1	13.9	12.2	10.9	9.9	9	8.3	7.7	7.1	37.2	56.4
957	10.7	14	12.3	11	10	9.1	8.4	7.8	7.3	6.8	33	51.6
958	10.9	15.8	13.7	12.2	10.9	9.9	9.1	8.4	7.8	7.3	33	54.9
959	11.3	20.7	17.3	14.9	13.1	11.7	10.6	9.7	8.9	8.2	37.2	64.5
960	11.6	18.8	16	14	12.5	11.2	10.2	9.4	8.6	8	37.3	64.2
961	11.7	16.2	14.2	12.6	11.3	10.3	9.5	8.8	8.1	7.6	30.1	55.2
962	11.9	11.7	10.7	9.8	9	8.4	7.8	7.3	6.9	6.5	24.7	42.3
963	12	11.6	10.5	9.7	9	8.3	7.8	7.3	6.9	6.5	21.6	36.6
964	12	11.1	10.2	9.4	8.7	8.1	7.6	7.2	6.8	6.4	19.1	33.9
965	12.3	11.8	10.8	9.9	9.1	8.5	8	7.5	7	6.7	21.7	39.8
966	12.5	12.1	11	10.1	9.3	8.7	8.1	7.6	7.2	6.8	20.4	39.8
967	12.7	12.3	11.2	10.3	9.5	8.8	8.3	7.8	7.3	6.9	18.5	36.9
968	12.9	12.5	11.3	10.4	9.6	8.9	8.4	7.8	7.4	7	16.3	35.3
969	13.1	12.7	11.5	10.6	9.8	9.1	8.5	8	7.5	7.1	16.3	36.4
970	13.6	13.5	12.2	11.2	10.3	9.5	8.9	8.3	7.8	7.4	16	41.1
971	14.3	21.9	18.7	16.3	14.4	13	11.8	10.8	10	9.3	26.4	62.3
972	14.6	21.3	18.2	16	14.2	12.9	11.7	10.8	10	9.3	26.3	65.9
973	10	21.3	17.4	14.8	12.8	11.4	10.2	9.3	8.5	7.8	43.1	66.2
974	10.1	16.5	14.2	12.4	11.1	10	9.1	8.4	7.7	7.2	37.2	58.8
975	10.4	18.5	15.6	13.5	12	10.7	9.7	8.9	8.2	7.6	37.8	62.2
976	10.8	20.6	17.1	14.7	12.9	11.5	10.4	9.4	8.7	8	38.5	64.8
977	11.1	22.9	18.7	15.9	13.8	12.2	11	10	9.1	8.4	41.6	70.9
978	11.3	19.2	16.3	14.1	12.5	11.2	10.2	9.3	8.6	8	35.7	61.2
979	11.4	15.7	13.8	12.3	11	10.1	9.2	8.5	7.9	7.4	32.7	57.6
980	11.6	14.3	12.7	11.4	10.4	9.5	8.8	8.2	7.6	7.2	28.3	50.5
981	11.6	11.6	10.5	9.7	8.9	8.3	7.7	7.3	6.8	6.5	25.4	45.3
982	11.8	11.4	10.4	9.5	8.8	8.2	7.7	7.2	6.8	6.4	22.9	41.3
983	12.1	12	10.9	10	9.2	8.5	8	7.5	7	6.7	23.3	46.9
984	12.2	11.9	10.8	9.9	9.2	8.5	8	7.5	7.1	6.7	21.3	41.4
985	12.4	11.9	10.9	10	9.2	8.6	8	7.6	7.1	6.7	19.1	38
986	12.6	12	11	10.1	9.3	8.7	8.1	7.6	7.2	6.8	16.9	34.4
987	13	12.4	11.3	10.3	9.6	8.9	8.3	7.8	7.3	6.9	14.3	33.2
988	13.4	13.1	11.9	10.8	10	9.3	8.7	8.1	7.6	7.2	14.4	36.7
989	13.9	14.3	12.9	11.7	10.7	9.9	9.2	8.6	8.1	7.6	17.5	44.8
990	14.4	20	17.3	15.2	13.6	12.3	11.3	10.4	9.6	9	23.7	60.8
991	9.9	24	19.1	15.9	13.7	12	10.7	9.7	8.8	8.1	45.7	70.7
992	10.1	21	17.3	14.7	12.8	11.4	10.2	9.3	8.5	7.9	42.1	67.2
993	10.3	23.2	18.7	15.8	13.6	12	10.8	9.7	8.9	8.2	42.8	70.3
994	10.6	25	19.9	16.6	14.3	12.6	11.2	10.1	9.2	8.5	45.6	77.1
995	10.8	25.8	20.5	17	14.6	12.8	11.4	10.3	9.4	8.7	44.1	77.5
996	11	21	17.5	15	13.1	11.7	10.6	9.6	8.8	8.2	40.4	70.5
997	11.1	19.1	16.2	14.1	12.4	11.2	10.1	9.3	8.6	8	36.1	65.8
998	11.3	15.8	13.8	12.3	11.1	10.1	9.2	8.5	7.9	7.4	31.5	56.2
999	11.4	16	14	12.4	11.2	10.2	9.4	8.6	8	7.5	30.1	57.9
1000	11.5	16	14	12.5	11.3	10.3	9.4	8.7	8.1	7.6	30.3	59.1
1001	11.8	15.6	13.7	12.3	11.1	10.1	9.3	8.7	8.1	7.5	28.3	56.5
1002	11.9	11.9	10.8	9.9	9.1	8.5	7.9	7.4	7	6.6	22.9	47.1
1003	12.2	11.9	10.8	9.9	9.2	8.5	8	7.5	7	6.7	20.1	41.8
1004	12.4	11.7	10.7	9.8	9.1	8.5	7.9	7.5	7	6.7	17.5	35.7
1005	12.7	12.1	11	10.1	9.4	8.7	8.1	7.6	7.2	6.8	15	34.7
1006	13.1	12.6	11.4	10.5	9.7	9	8.4	7.9	7.4	7	15.1	35.6
1007	13.6	13.3	12.1	11	10.1	9.4	8.8	8.2	7.7	7.3	15.3	37.6
1008	14.1	17.4	15.3	13.7	12.4	11.3	10.4	9.6	8.9	8.4	22.2	53.3
1009	10	28.6	21.7	17.7	14.9	12.9	11.4	10.2	9.3	8.5	50.9	80.6
1010	10	27.3	21.1	17.3	14.7	12.8	11.3	10.2	9.2	8.5	49.4	79
1011	10.3	29.6	22.5	18.2	15.4	13.3	11.8	10.5	9.6	8.7	49.9	81.6
1012	10.7	31.5	23.6	19	15.9	13.8	12.1	10.8	9.8	9	50.5	88
1013	10.7	29.9	22.8	18.5	15.6	13.6	12	10.7	9.7	8.9	48.2	86
1014	10.8	26.7	21	17.4	14.9	13	11.6	10.4	9.5	8.7	44.7	80.7
1015	11	23.8	19.3	16.2	14.1	12.4	11.1	10.1	9.2	8.5	41.3	75.3
1016	11.1	20.5	17.2	14.8	13	11.6	10.5	9.6	8.8	8.1	37.1	65.2
1017	11.3	19.6	16.6	14.4	12.7	11.4	10.3	9.5	8.7	8.1	35.3	64.8
1018	11.4	20.2	17	14.8	13	11.7	10.6	9.7	8.9	8.3	34	64.5
1019	11.6	16.8	14.6	12.9	11.6	10.6	9.7	8.9	8.3	7.7	29.8	58.7
1020	11.7	14.3	12.7	11.5	10.4	9.6	8.9	8.2	7.7	7.2	27	54.2
1021	12	11.9	10.8	9.9	9.1	8.5	7.9	7.4	7	6.6	23	48.8
1022	12.2	11.9	10.8	9.9	9.2	8.5	8	7.5	7	6.7	21.6	46
1023	12.6	12.1	11	10.1	9.3	8.7	8.1	7.6	7.2	6.8	16.8	40.3
1024	12.9	12.4	11.2	10.3	9.5	8.8	8.3	7.7	7.3	6.9	14	35.9
1025	13.3	12.8	11.6	10.6	9.8	9.1	8.5	7.9	7.5	7.1	13.1	34.4
1026	13.8	14.2	12.7	11.6	10.6	9.8	9.1	8.5	8	7.5	15.7	43.7
1027	10.6	36.8	25.8	20.1	16.6	14.2	12.4	11	9.9	9	57.4	95.6
1028	10.6	35.2	25.2	19.8	16.4	14	12.3	10.9	9.8	9	56.2	94.2
1029	10.7	34.9	25.1	19.8	16.4	14.1	12.3	11	9.9	9	54.7	95.1
1030	10.8	35.6	25.5	20.1	16.7	14.2	12.5	11.1	10	9.1	54.7	98.3
1031	10.8	30.4	22.9	18.5	15.6	13.5	11.9	10.7	9.7	8.8	50.3	89.8
1032	10.6	28.2	21.7	17.8	15.1	13.2	11.7	10.5	9.5	8.7	47	87
1033	10.6	23.9	19.2	16.2	14	12.3	11	10	9.1	8.4	43.9	81.8
1034	10.8	22.3	18.3	15.5	13.5	12	10.8	9.8	9	8.3	40.6	75.5
1035	11	23	18.8	16	13.9	12.3	11	10	9.2	8.5	38.8	72.1
1036	11.2	20.8	17.4	15	13.1	11.7	10.6	9.7	8.9	8.2	36.8	70.8
1037	11.3	16.2	14.1	12.5	11.3	10.2	9.4	8.7	8.1	7.5	33.6	65.1
1038	11.5	15.5	13.6	12.1	11	10	9.2	8.5	7.9	7.4	32.2	62.8
1039	11.7	11.8	10.7	9.8	9.1	8.4	7.8	7.4	6.9	6.5	23.9	49.4
1040	12	11.9	10.8	9.9	9.1	8.5	7.9	7.4	7	6.6	21.5	45.9
1041	12.2	11.8	10.8	9.9	9.1	8.5	7.9	7.5	7	6.6	18.3	42.6
1042	12.6	12.2	11.1	10.2	9.4	8.7	8.2	7.7	7.2	6.8	14.7	39.1
1043	13	12.5	11.4	10.4	9.6	8.9	8.3	7.8	7.4	7	13.9	36.2
1044	13.4	13.4	12.1	11	10.2	9.4	8.8	8.2	7.7	7.3	13.5	36
1045	11.2	43.7	28.7	21.7	17.6	14.9	12.9	11.4	10.2	9.2	65.6	103.5
1046	11	39	26.8	20.7	17	14.4	12.6	11.1	10	9.1	60.4	104.1
1047	10.7	35.8	25.4	19.9	16.5	14.1	12.3	10.9	9.9	9	56.8	99.1
1048	10.5	32.1	23.7	18.9	15.8	13.6	11.9	10.7	9.6	8.8	52.6	92.4
1049	10.4	28.5	21.7	17.7	15	13	11.5	10.3	9.4	8.6	48.7	86.7
1050	10.4	25	19.8	16.4	14.1	12.3	11	9.9	9	8.3	47.5	85.9
1051	10.5	25.8	20.3	16.8	14.4	12.6	11.2	10.1	9.2	8.4	46.9	86.7
1052	10.8	25.7	20.3	16.9	14.5	12.7	11.3	10.2	9.3	8.5	46.1	85.4
1053	11.1	26.8	21.1	17.4	14.9	13.1	11.6	10.5	9.5	8.7	46.7	87
1054	10.9	21.5	17.8	15.2	13.3	11.8	10.7	9.7	8.9	8.2	38.2	76.8
1055	11.1	17.1	14.8	13	11.6	10.5	9.6	8.8	8.2	7.6	34.5	68.8
1056	11.2	13.6	12.1	10.9	9.9	9.1	8.5	7.9	7.4	6.9	30.5	61.7
1057	11.5	12.7	11.4	10.4	9.5	8.8	8.2	7.6	7.2	6.8	27.5	55.7
1058	11.7	13.5	12	10.9	10	9.2	8.5	7.9	7.4	7	24.6	53.6
1059	12	13.4	12	10.9	10	9.2	8.5	8	7.5	7	22.1	49.4
1060	12.4	12.3	11.2	10.2	9.4	8.7	8.2	7.6	7.2	6.8	18	45.3
1061	12.8	12.7	11.5	10.5	9.7	9	8.4	7.8	7.4	7	14.6	39.7
1062	13.3	14.4	12.9	11.7	10.7	9.8	9.1	8.5	8	7.5	15.4	40
1063	11.3	44.4	28.8	21.8	17.6	14.9	12.9	11.4	10.2	9.2	64.9	103.1
1064	10.9	38	26.3	20.4	16.7	14.2	12.4	11	9.9	9	59.7	103.2
1065	10.6	33.4	24.2	19.1	15.9	13.6	12	10.6	9.6	8.8	56.5	99.5
1066	10.6	34.4	24.7	19.4	16.1	13.8	12.1	10.7	9.7	8.8	55.5	97.9
1067	10.4	30.7	22.8	18.3	15.4	13.2	11.7	10.4	9.4	8.6	52.2	94.8
1068	10.6	30.1	22.5	18.1	15.2	13.1	11.6	10.4	9.4	8.6	52.6	97.2
1069	10.7	30.6	22.9	18.4	15.4	13.3	11.7	10.5	9.5	8.7	51.3	97.4
1070	10.9	28.9	22	17.9	15.2	13.2	11.6	10.4	9.5	8.7	50.9	96.8
1071	11	27.1	21.2	17.4	14.9	13	11.5	10.4	9.4	8.6	47.7	91.1
1072	10.9	22.5	18.4	15.6	13.6	12	10.8	9.8	9	8.3	41.2	80.4
1073	10.8	18.5	15.7	13.7	12.1	10.9	9.9	9.1	8.4	7.8	36.8	71.5
1074	11	13.7	12.1	10.9	9.9	9.1	8.4	7.8	7.3	6.9	30	61.7
1075	11.2	13.3	11.9	10.7	9.8	9	8.4	7.8	7.3	6.8	28.3	58.8
1076	11.5	12.5	11.3	10.3	9.4	8.7	8.1	7.6	7.1	6.7	24.9	56.4
1077	11.8	11.8	10.7	9.8	9.1	8.4	7.9	7.4	6.9	6.6	21.8	51.6
1078	12.1	12	10.9	10	9.2	8.6	8	7.5	7.1	6.7	18.9	47.9
1079	12.5	12.4	11.2	10.3	9.5	8.8	8.2	7.7	7.2	6.8	15.9	41.9
1080	12.9	14	12.5	11.4	10.4	9.6	8.9	8.3	7.8	7.3	16.3	43.4
1081	12.3	44.5	29.1	22	17.8	15	13	11.5	10.3	9.3	65.6	104.5
1082	11.4	39.7	27.1	20.9	17.1	14.5	12.6	11.2	10.1	9.1	62	104.3
1083	11.3	39.1	26.9	20.8	17	14.4	12.6	11.1	10	9.1	61.5	104.1
1084	11.1	37.3	26	20.3	16.7	14.2	12.4	11	9.9	9	60.5	103.9
1085	10.9	33.3	24.1	19.1	15.9	13.6	12	10.7	9.6	8.8	57	103.7
1086	10.7	31.1	23	18.4	15.4	13.3	11.7	10.4	9.4	8.6	53.7	100.5
1087	10.6	29.1	22	17.8	15	13	11.5	10.3	9.3	8.5	52.2	96.7
1088	10.7	26.9	20.9	17.2	14.6	12.7	11.3	10.2	9.2	8.5	48.9	92.9
1089	11	25.2	19.9	16.6	14.2	12.5	11.1	10	9.2	8.4	47.3	91.7
1090	11.1	24.3	19.5	16.4	14.1	12.4	11.1	10	9.2	8.4	43.9	87.6
1091	10.9	19.3	16.3	14.1	12.4	11.1	10.1	9.2	8.5	7.9	36.8	75.8
1092	10.9	16.4	14.2	12.6	11.3	10.2	9.3	8.6	8	7.5	32.5	68.7
1093	11.2	16.5	14.3	12.7	11.4	10.3	9.4	8.7	8.1	7.5	31.3	68.5
1094	11.4	16.4	14.3	12.7	11.4	10.4	9.5	8.8	8.1	7.6	28.4	64.2
1095	11.7	14.2	12.6	11.4	10.3	9.5	8.8	8.2	7.6	7.2	25	59.5
1096	11.9	12.8	11.5	10.5	9.6	8.9	8.3	7.7	7.3	6.9	22	53.4
1097	12.4	12.4	11.2	10.3	9.5	8.8	8.2	7.7	7.2	6.8	18.9	46.6
1098	12.8	19.4	16.7	14.6	13	11.8	10.7	9.9	9.1	8.5	22.6	54.8
1099	15.6	53	33	24.3	19.4	16.2	13.9	12.3	10.9	9.9	71.1	107.9
1100	15	46.8	30.3	22.8	18.5	15.5	13.4	11.9	10.6	9.6	69.3	107.3
1101	13.8	41.8	28.3	21.7	17.7	15	13	11.5	10.4	9.4	65	106.8
1102	11.7	35.3	25.3	19.9	16.5	14.2	12.4	11	9.9	9.1	59.4	106.3
1103	11.2	30.6	22.9	18.5	15.5	13.4	11.8	10.5	9.5	8.7	55.4	101.3
1104	11.1	30	22.5	18.2	15.3	13.2	11.7	10.4	9.5	8.6	54.7	100.3
1105	11.1	27.9	21.5	17.5	14.8	12.9	11.4	10.3	9.3	8.5	53	95.7
1106	11	24.2	19.3	16.1	13.9	12.2	10.9	9.9	9	8.3	46.9	87.6
1107	11.1	23.6	19.1	16	13.8	12.2	10.9	9.9	9	8.3	45.3	87.9
1108	11.2	23.2	18.9	15.9	13.8	12.2	10.9	9.9	9.1	8.4	43.7	87.5
1109	11.5	23.1	18.8	16	13.9	12.3	11	10	9.2	8.4	41.6	84.7
1110	11.4	20.5	17.2	14.8	13	11.6	10.5	9.6	8.8	8.2	37.2	79.5
1111	11.5	20	16.9	14.6	12.9	11.6	10.5	9.6	8.8	8.2	35.3	76.6
1112	11.8	20.5	17.3	14.9	13.2	11.8	10.7	9.8	9	8.4	34.6	75.2
1113	11.8	18.7	16	14	12.5	11.3	10.3	9.4	8.7	8.1	30.3	69.8
1114	12.1	17.5	15.2	13.4	12	10.9	10	9.2	8.5	8	25.2	61.6
1115	12.5	17.5	15.2	13.5	12.1	11	10.1	9.3	8.6	8	23.8	58.1
1116	13	22.5	18.8	16.2	14.3	12.8	11.5	10.5	9.7	9	25.9	63.7
1117	18.1	56	35.2	25.7	20.4	17	14.6	12.8	11.4	10.3	76.2	111.3
1118	15	45	29.9	22.8	18.6	15.7	13.6	12	10.8	9.8	66.3	110.4
1119	15.1	43.1	29.1	22.3	18.2	15.4	13.4	11.8	10.6	9.6	66	109.5
1120	13.3	37.1	26.4	20.7	17.1	14.6	12.8	11.4	10.2	9.3	60.9	108.6
1121	11.7	31.3	23.4	18.9	15.8	13.7	12	10.8	9.7	8.9	56.8	100.8
1122	11.2	28	21.6	17.6	14.9	13	11.5	10.3	9.4	8.6	54.6	100.2
1123	11.3	27.4	21.2	17.4	14.8	12.9	11.4	10.3	9.3	8.6	53.2	98.1
1124	11.3	25.3	20.1	16.7	14.3	12.6	11.2	10.1	9.2	8.5	49.3	92
1125	11.2	23.9	19.3	16.2	14	12.3	11	10	9.1	8.4	43.4	86.1
1126	11.3	21.4	17.7	15.1	13.2	11.8	10.6	9.6	8.9	8.2	41.6	83.8
1127	11.5	20.5	17.1	14.8	13	11.6	10.5	9.6	8.8	8.1	40.2	81.9
1128	11.6	19	16.1	14	12.4	11.2	10.2	9.3	8.6	8	37.6	78.7
1129	11.5	19.1	16.2	14.1	12.5	11.3	10.3	9.4	8.7	8.1	33.4	72.9
1130	12	21.6	18.1	15.5	13.6	12.2	11	10	9.2	8.5	35.1	77.4
1131	12.2	21.4	17.9	15.5	13.6	12.2	11	10.1	9.3	8.6	33.3	73.3
1132	12.4	19	16.3	14.3	12.7	11.5	10.4	9.6	8.9	8.3	28.5	67.3
1133	12.7	22.6	18.9	16.2	14.3	12.7	11.5	10.5	9.6	8.9	28.6	67.9
1134	13.2	25.6	20.9	17.8	15.4	13.7	12.3	11.1	10.2	9.4	29.7	69.8
1135	18	51.5	32.9	24.7	19.9	16.7	14.5	12.7	11.4	10.3	72.9	114.7
1136	15.8	41.4	28.7	22.3	18.3	15.6	13.6	12.1	10.8	9.9	65.9	112.9
1137	16.6	43.6	29.6	22.7	18.6	15.7	13.7	12.1	10.9	9.9	67.4	112.2
1138	14.7	36.2	26.1	20.7	17.1	14.7	12.9	11.5	10.3	9.4	61.8	105.6
1139	12.9	31.4	23.6	19	16	13.8	12.2	10.9	9.9	9	57.5	100.9
1140	11.9	28.5	21.9	17.9	15.2	13.2	11.7	10.5	9.5	8.7	54.9	100.7
1141	11.7	30	22.8	18.5	15.6	13.5	11.9	10.7	9.7	8.9	53.6	100.2
1142	11.6	26.9	21.1	17.4	14.9	13	11.6	10.4	9.5	8.7	50.4	97
1143	11.7	23.7	19.2	16.1	14	12.3	11.1	10	9.2	8.4	46.4	91.6
1144	11.7	24.5	19.7	16.6	14.3	12.6	11.3	10.2	9.4	8.6	45	89.7
1145	11.9	23.6	19.2	16.3	14.1	12.5	11.2	10.2	9.3	8.6	43.1	89.1
1146	12	21.6	18	15.4	13.5	12	10.9	9.9	9.1	8.4	40.7	85.5
1147	11.9	18.8	16.1	14	12.5	11.2	10.2	9.4	8.7	8	35.7	79.5
1148	12.3	21.1	17.7	15.3	13.5	12	10.9	9.9	9.2	8.5	37.4	80.2
1149	12.7	24	19.7	16.8	14.6	13	11.7	10.6	9.7	9	36.6	80.9
1150	12.9	23.4	19.4	16.6	14.5	12.9	11.6	10.6	9.7	9	34	77.2
1151	13.1	25.5	20.8	17.6	15.3	13.6	12.2	11	10.1	9.3	31.8	75.2
1152	13.7	30.6	24	19.9	17	14.9	13.2	11.9	10.9	10	33.2	79.4
1153	18.9	48.8	32.3	24.6	19.9	16.8	14.6	12.9	11.6	10.5	72.6	118
1154	17.3	42.8	29.6	23	18.9	16	14	12.4	11.1	10.1	67.2	114.9
1155	16	38	27.3	21.5	17.9	15.3	13.4	11.9	10.7	9.8	63.3	111
1156	15.3	35.6	26	20.7	17.2	14.8	13	11.6	10.5	9.5	61.3	106.6
1157	13.2	28.6	22.1	18.2	15.4	13.4	11.9	10.7	9.7	8.9	55.7	97.7
1158	12.3	26.4	20.8	17.2	14.7	12.9	11.5	10.3	9.4	8.6	53.4	97.4
1159	13	29.9	22.8	18.6	15.7	13.6	12	10.8	9.8	8.9	54.5	101.8
1160	13	27.9	21.7	17.9	15.2	13.3	11.8	10.6	9.7	8.9	53.2	100.2
1161	12.8	27.1	21.4	17.7	15.1	13.2	11.8	10.6	9.7	8.9	51.7	101
1162	12.4	26.2	20.9	17.4	15	13.1	11.7	10.6	9.6	8.9	49.9	98.7
1163	12.3	24.9	20.1	16.9	14.6	12.9	11.5	10.5	9.6	8.8	45.8	94.3
1164	12.2	23.2	19.1	16.2	14.1	12.5	11.3	10.2	9.4	8.7	41.4	88.5
1165	12.2	20.2	17.1	14.8	13.1	11.7	10.6	9.7	9	8.3	36.9	81.2
1166	12.4	21	17.7	15.3	13.4	12	10.9	9.9	9.2	8.5	36.2	79.8
1167	12.9	24.1	19.8	16.8	14.7	13	11.7	10.6	9.7	9	37.6	82.4
1168	13.3	25.9	21	17.7	15.4	13.6	12.2	11	10.1	9.3	35.4	81
1169	13.4	26.9	21.7	18.3	15.8	13.9	12.5	11.3	10.3	9.5	35.1	79.6
1170	14.2	34.1	26.1	21.2	17.9	15.6	13.8	12.4	11.2	10.3	39	89.6
1171	18.8	41.8	29.6	23.2	19.2	16.4	14.3	12.7	11.4	10.4	69.2	113.6
1172	18.3	40.7	29	22.7	18.8	16.1	14	12.5	11.2	10.2	67.6	113.8
1173	16.9	36	26.5	21.2	17.7	15.2	13.4	11.9	10.8	9.8	63.5	108
1174	17.6	37.6	27.2	21.5	17.8	15.3	13.4	11.9	10.8	9.8	65.1	112.9
1175	14.9	32.2	24.3	19.6	16.5	14.3	12.6	11.3	10.2	9.3	57.8	102.7
1176	12.6	25.4	20.2	16.9	14.5	12.8	11.4	10.3	9.4	8.6	51.8	94.6
1177	14.3	28.7	22.2	18.2	15.5	13.5	11.9	10.7	9.8	8.9	55.4	101.8
1178	14.1	28.7	22.3	18.3	15.6	13.6	12	10.8	9.8	9	53.9	103.3
1179	13.9	28.9	22.4	18.4	15.7	13.7	12.1	10.9	9.9	9.1	52.1	102.9
1180	12.6	25.8	20.6	17.3	14.9	13.1	11.7	10.6	9.6	8.9	48.5	97.4
1181	12.6	25.2	20.3	17.1	14.8	13	11.7	10.5	9.6	8.9	46.7	97.3
1182	12.5	22.2	18.4	15.8	13.8	12.3	11.1	10.1	9.3	8.6	42.1	87.8
1183	12.6	22.1	18.4	15.8	13.8	12.3	11.1	10.1	9.3	8.6	39.8	86.3
1184	12.8	22.2	18.5	15.9	13.9	12.4	11.2	10.2	9.4	8.7	38.3	84.4
1185	13.1	23.5	19.4	16.6	14.5	12.9	11.6	10.5	9.7	8.9	37.9	83.1
1186	13.4	26.2	21.2	17.9	15.5	13.7	12.2	11.1	10.1	9.3	36.1	80.2
1187	13.5	27.1	21.8	18.3	15.8	14	12.5	11.3	10.3	9.5	33.9	76.8
1188	14	32.3	25.1	20.6	17.5	15.2	13.5	12.1	11	10.1	35.1	81.2
1189	20.4	43.6	30.8	24	19.8	16.9	14.8	13.1	11.8	10.7	71.3	118.7
1190	18.8	39.2	28.5	22.6	18.8	16.1	14.1	12.6	11.4	10.4	66.2	109.7
1191	19.1	39.3	28.3	22.4	18.6	15.9	14	12.4	11.2	10.2	66.9	113.8
1192	17.9	35.3	26.2	21	17.6	15.1	13.3	11.9	10.8	9.8	63.2	109.4
1193	17.5	33.9	25.3	20.4	17.1	14.7	13	11.6	10.5	9.6	61.9	108.2
1194	15	28.3	22	18.2	15.5	13.5	12	10.8	9.8	9	55.3	98.6
1195	12.5	23.6	19.1	16.2	14	12.4	11.1	10.1	9.2	8.5	48.9	89
1196	13.1	25.3	20.3	17	14.7	12.9	11.5	10.4	9.5	8.8	49.6	95.2
1197	13.7	27.4	21.6	17.9	15.4	13.4	12	10.8	9.8	9	49.9	99.5
1198	13.3	24.6	20	16.8	14.6	12.9	11.5	10.4	9.5	8.8	47.9	95.8
1199	13.2	24.1	19.6	16.6	14.4	12.8	11.5	10.4	9.5	8.8	46.7	93.8
1200	12.7	23.9	19.5	16.6	14.4	12.8	11.5	10.4	9.6	8.8	42.9	91.9
1201	12.9	25.2	20.5	17.3	15	13.2	11.8	10.7	9.8	9.1	41.1	89.5
1202	12.8	21.9	18.3	15.8	13.8	12.4	11.2	10.2	9.4	8.7	38.7	81.8
1203	13.2	23.7	19.5	16.7	14.6	12.9	11.6	10.6	9.7	9	38.6	81.8
1204	13.5	27.1	21.8	18.3	15.8	13.9	12.4	11.2	10.3	9.4	38.5	81.7
1205	13.3	27.5	22.1	18.5	16	14.1	12.6	11.4	10.4	9.6	33.6	75.5
1206	13.6	29.4	23.3	19.4	16.6	14.6	13	11.7	10.7	9.8	30.6	73.5
1207	14.3	35.3	26.7	21.6	18.2	15.8	13.9	12.5	11.3	10.3	35.6	86.1
1208	13.3	28.3	22.6	18.8	16.2	14.2	12.7	11.4	10.4	9.6	25.9	66.3
1209	12.8	29.1	23	19	16.3	14.3	12.7	11.4	10.4	9.6	23.5	63.2
1210	12.6	30.5	23.7	19.5	16.6	14.4	12.8	11.5	10.5	9.6	21.9	62.7
1211	12.5	31.8	24.3	19.8	16.8	14.6	12.9	11.6	10.5	9.6	18.8	61
1212	12.3	35.9	26.4	21.1	17.6	15.1	13.3	11.9	10.7	9.8	24.1	72.1
1213	22.5	47.9	33	25.5	20.9	17.7	15.5	13.7	12.3	11.2	74.8	123.2
1214	21.7	44.7	31.3	24.4	20.1	17.1	14.9	13.3	11.9	10.9	72.1	118
1215	19.7	39.9	28.9	22.8	19	16.3	14.2	12.7	11.4	10.4	65.8	112
1216	19.3	37.2	27.3	21.8	18.2	15.6	13.7	12.3	11.1	10.1	64.9	110.8
1217	18.2	33.3	25.1	20.3	17.1	14.8	13.1	11.7	10.6	9.7	61.6	105.6
1218	15	27.3	21.6	17.9	15.3	13.4	11.9	10.8	9.8	9	53	93.2
1219	13.5	23.2	18.9	16.1	14	12.4	11.1	10.1	9.2	8.5	49	88.3
1220	13.1	21.7	18	15.4	13.5	12	10.8	9.9	9.1	8.4	47.3	88.7
1221	14.8	26.1	20.9	17.5	15	13.2	11.8	10.7	9.7	9	50.4	99.3
1222	13.7	24.1	19.6	16.6	14.4	12.8	11.5	10.4	9.5	8.8	46.6	93.1
1223	14.3	26.6	21.3	17.8	15.3	13.5	12	10.9	9.9	9.1	47.4	96
1224	13	23.1	19	16.2	14.2	12.6	11.3	10.3	9.5	8.8	43.5	90.4
1225	13.7	26.5	21.3	17.9	15.4	13.6	12.1	11	10	9.2	44.6	94.2
1226	13	23.5	19.4	16.5	14.4	12.8	11.5	10.5	9.6	8.9	39.3	82.9
1227	13.1	23.7	19.5	16.7	14.6	12.9	11.7	10.6	9.7	9	38.5	82.3
1228	13.1	26.6	21.5	18.1	15.6	13.8	12.3	11.2	10.2	9.4	36.7	79.8
1229	13.1	27.4	22	18.5	15.9	14	12.5	11.4	10.4	9.5	33.7	76.9
1230	13.6	32.5	25.1	20.6	17.5	15.2	13.5	12.1	11	10.1	33.6	79.8
1231	13.7	32.5	25.1	20.6	17.5	15.2	13.5	12.1	11	10.1	28.9	72.7
1232	13.4	29.3	23.2	19.2	16.5	14.4	12.8	11.6	10.6	9.7	25.9	64.2
1233	13	30.2	23.6	19.5	16.6	14.5	12.9	11.6	10.5	9.7	24.6	61.7
1234	12.6	31.2	24.1	19.7	16.7	14.6	12.9	11.6	10.5	9.7	23	60.4
1235	12.4	33.2	25.1	20.3	17.1	14.8	13.1	11.7	10.6	9.7	23.1	63.3
1236	12.2	37.4	27.1	21.5	17.9	15.4	13.5	12	10.8	9.9	19.4	60.2
1237	22.9	45.5	32.2	25.2	20.8	17.8	15.5	13.8	12.4	11.3	72.3	116.6
1238	22	38.8	28.7	23	19.2	16.5	14.5	13	11.7	10.7	69.3	111.3
1239	21.5	40.6	29.4	23.3	19.4	16.6	14.5	13	11.7	10.6	68.3	113.8
1240	20.7	38.8	28.3	22.5	18.7	16.1	14.1	12.6	11.4	10.4	66.3	114
1241	19.2	35.2	26.2	21.1	17.7	15.3	13.4	12	10.9	9.9	62.2	107.5
1242	17.1	30.7	23.6	19.3	16.4	14.2	12.6	11.3	10.3	9.4	56.3	100.1
1243	14.2	22.7	18.6	15.9	13.9	12.3	11.1	10.1	9.2	8.5	48.3	87
1244	14	22	18.2	15.6	13.7	12.2	11	10	9.2	8.5	47.1	88.2
1245	14.7	25.9	20.8	17.5	15.1	13.3	11.8	10.7	9.8	9	48.3	94.7
1246	13.9	21.9	18.2	15.6	13.7	12.2	11	10.1	9.2	8.5	45	90.6
1247	14.6	24.4	19.9	16.8	14.6	13	11.6	10.6	9.7	8.9	45.7	93.4
1248	13.7	21.5	18	15.5	13.6	12.2	11	10.1	9.3	8.6	42.9	85.7
1249	13.9	24.7	20.1	17.1	14.8	13.1	11.8	10.7	9.8	9	43.2	89.4
1250	13.3	26.7	21.5	18	15.6	13.7	12.3	11.1	10.1	9.3	42	87.2
1251	13.3	27.4	22	18.4	15.9	13.9	12.5	11.3	10.3	9.5	40	85.7
1252	14.1	32.6	25.1	20.5	17.4	15.1	13.4	12	10.9	10	43.5	92.2
1253	13.7	34.5	26.2	21.3	17.9	15.6	13.7	12.3	11.2	10.2	41.7	90.2
1254	14.2	36.8	27.5	22.1	18.6	16	14.1	12.6	11.4	10.4	41	91.5
1255	14	37	27.6	22.2	18.6	16	14.1	12.6	11.4	10.4	35.5	82.4
1256	13.3	32	24.7	20.3	17.2	15	13.3	11.9	10.8	9.9	26.9	66.7
1257	13.2	32.2	24.8	20.2	17.1	14.9	13.2	11.8	10.8	9.8	27.7	69.6
1258	13.2	33.8	25.6	20.7	17.4	15.1	13.3	11.9	10.8	9.9	29	71.8
1259	12.5	35	26.1	20.9	17.6	15.1	13.3	11.9	10.8	9.8	24.9	67.4
1260	12.2	36.9	26.9	21.4	17.8	15.3	13.4	12	10.8	9.9	19.9	59.8
1261	22.9	38.9	29.2	23.5	19.7	17.1	15	13.4	12.2	11.1	67.6	108.1
1262	21.6	33.2	25.8	21.2	18.1	15.8	14	12.6	11.4	10.5	64.2	103.7
1263	21.3	35.8	27.1	21.9	18.5	16	14.1	12.7	11.5	10.5	64.2	105.5
1264	20.7	36.1	27.1	21.8	18.3	15.8	14	12.5	11.3	10.3	63.2	108.3
1265	18.9	31.3	24.2	19.9	16.9	14.7	13	11.7	10.6	9.8	58.5	103.5
1266	16.5	24.5	19.9	16.9	14.6	12.9	11.6	10.5	9.6	8.9	51.9	95.3
1267	15	22.2	18.4	15.7	13.8	12.2	11	10	9.2	8.5	48	87.2
1268	13.6	20.2	17	14.8	13	11.7	10.6	9.7	8.9	8.3	44.4	82.4
1269	13.1	19.7	16.7	14.5	12.8	11.5	10.5	9.6	8.9	8.2	42.6	84.1
1270	14.3	21.5	17.9	15.5	13.6	12.1	11	10	9.2	8.5	44.1	88
1271	14.1	20.7	17.5	15.1	13.3	11.9	10.8	9.9	9.1	8.5	42.8	88.1
1272	13.2	20.2	17.1	14.9	13.2	11.8	10.7	9.8	9.1	8.4	40.1	83.3
1273	14.5	23.2	19.2	16.4	14.4	12.8	11.5	10.5	9.6	8.9	42.7	87.8
1274	14.1	25.3	20.6	17.4	15.1	13.4	12	10.9	10	9.2	41.8	87.2
1275	13.5	26.3	21.3	17.9	15.5	13.7	12.3	11.1	10.2	9.4	40.8	86.8
1276	14.2	32.8	25.2	20.6	17.5	15.2	13.4	12.1	11	10	42.5	90
1277	15.3	37.1	27.6	22.1	18.6	16	14.1	12.6	11.4	10.4	44.2	93.9
1278	15.4	39.7	29	23.1	19.2	16.5	14.5	12.9	11.7	10.6	43.7	95.7
1279	14.4	40.1	29.2	23.1	19.2	16.5	14.5	12.9	11.6	10.6	38.8	89
1280	13.8	34.3	26	21.1	17.8	15.4	13.6	12.2	11.1	10.1	32.2	74.3
1281	13.6	34.9	26.3	21.2	17.8	15.4	13.6	12.2	11	10.1	32.2	75.7
1282	13.3	37	27.2	21.7	18.2	15.6	13.7	12.2	11.1	10.1	31.1	75.8
1283	12.8	38.9	28	22.1	18.4	15.8	13.8	12.3	11.1	10.1	28.1	72.5
1284	12.1	38.6	27.8	21.9	18.2	15.6	13.6	12.1	10.9	10	22.5	64.1
1285	24.6	39.6	29.7	24	20.2	17.4	15.4	13.7	12.4	11.4	70.2	111
1286	22.9	32.8	25.7	21.2	18.1	15.9	14.1	12.7	11.6	10.6	64.8	102.6
1287	21	29.9	23.8	19.9	17.1	15	13.4	12.1	11	10.1	59.8	96.4
1288	20.1	30.5	24	19.9	17	14.9	13.3	11.9	10.9	10	58.2	100.4
1289	18.9	28.4	22.6	18.8	16.2	14.2	12.7	11.4	10.4	9.6	55.6	99.6
1290	17.4	23.9	19.6	16.7	14.5	12.9	11.6	10.5	9.6	8.9	51.6	93.9
1291	14.9	19.2	16.3	14.2	12.6	11.4	10.3	9.5	8.7	8.1	45.3	85.3
1292	13.6	17.4	15.1	13.3	11.9	10.8	9.8	9.1	8.4	7.8	41.9	82.6
1293	13.2	16.4	14.3	12.7	11.4	10.4	9.5	8.8	8.2	7.6	40.3	79.4
1294	14.3	19.2	16.4	14.3	12.7	11.4	10.4	9.6	8.8	8.2	42.3	83.7
1295	13.7	17.8	15.4	13.6	12.1	11	10	9.2	8.6	8	40.3	81.5
1296	13.1	17.4	15.1	13.3	12	10.8	9.9	9.2	8.5	7.9	36.4	76.1
1297	13.9	19.9	16.9	14.8	13.1	11.8	10.7	9.8	9.1	8.4	39.6	80.8
1298	14.8	25	20.4	17.3	15	13.3	12	10.9	9.9	9.2	42.1	88.7
1299	13.5	24.6	20.2	17.2	14.9	13.3	11.9	10.8	9.9	9.2	38.7	83.9
1300	13.6	28.8	22.9	19	16.3	14.3	12.8	11.5	10.5	9.7	39.7	86
1301	15	35.1	26.5	21.5	18.1	15.7	13.8	12.4	11.2	10.3	42.3	92.5
1302	16.5	38.5	28.4	22.7	18.9	16.3	14.3	12.8	11.6	10.5	44.7	98
1303	18.4	45.5	31.7	24.6	20.2	17.2	15	13.3	12	10.9	48.6	107.1
1304	13.9	33.5	25.6	20.8	17.6	15.3	13.5	12.1	11	10	33.3	75.8
1305	13.3	34.1	25.8	20.9	17.6	15.3	13.5	12.1	10.9	10	28.5	67.4
1306	13.3	38	27.7	22	18.4	15.8	13.8	12.3	11.1	10.2	31.1	73.3
1307	13.3	42.6	29.8	23.2	19.1	16.3	14.2	12.6	11.3	10.3	31.5	75.6
1308	12.7	45.8	31	23.8	19.4	16.5	14.3	12.7	11.4	10.3	27.4	71.1
1309	24.2	34.3	26.9	22.3	19	16.6	14.8	13.3	12.1	11.1	64.9	100.7
1310	23	30.9	24.7	20.7	17.8	15.6	14	12.6	11.5	10.6	61.7	97.1
1311	21.1	26.2	21.6	18.4	16	14.2	12.8	11.6	10.6	9.8	56.7	91
1312	19	22.9	19.2	16.5	14.6	13	11.8	10.8	9.9	9.2	51.8	87.7
1313	18	21.9	18.4	15.9	14	12.6	11.4	10.4	9.6	8.9	50	87.7
1314	16.2	19.2	16.4	14.3	12.7	11.5	10.5	9.6	8.9	8.3	46.3	85.1
1315	14.7	16.5	14.4	12.8	11.5	10.4	9.6	8.8	8.2	7.7	42.4	79.9
1316	14.2	15.1	13.3	11.9	10.8	9.9	9.1	8.4	7.9	7.4	40.8	78.1
1317	15.4	19.3	16.4	14.4	12.8	11.5	10.5	9.6	8.9	8.2	43.4	85.4
1318	15.3	20.4	17.3	15	13.3	11.9	10.8	9.9	9.1	8.5	42.9	86.8
1319	15.5	20.2	17.1	14.9	13.2	11.8	10.7	9.8	9.1	8.4	43.1	86.4
1320	15.3	19.5	16.6	14.5	12.9	11.6	10.6	9.7	9	8.3	41.7	83.9
1321	13.4	19.2	16.5	14.4	12.8	11.6	10.5	9.7	8.9	8.3	37.5	78
1322	14.8	24.7	20.3	17.2	15	13.3	11.9	10.8	9.9	9.2	40.5	86.4
1323	14.2	24.7	20.3	17.2	15	13.3	11.9	10.9	9.9	9.2	39.6	83
1324	14.6	28.9	22.9	19.1	16.4	14.4	12.8	11.6	10.5	9.7	40.3	84.7
1325	15.8	35.7	26.9	21.7	18.3	15.8	13.9	12.5	11.3	10.3	42.6	91.1
1326	15.3	36.9	27.5	22.1	18.6	16	14.1	12.6	11.4	10.4	40.7	92.3
1327	16.8	39.5	28.8	22.9	19.1	16.4	14.4	12.8	11.6	10.6	43.8	94.1
1328	14.1	35.3	26.6	21.4	18	15.6	13.7	12.3	11.1	10.2	36.6	79.4
1329	13.5	35.1	26.3	21.2	17.8	15.4	13.6	12.2	11	10.1	31.1	67.7
1330	13.4	40.4	28.9	22.7	18.8	16.1	14.1	12.5	11.3	10.3	31.2	72.8
1331	13.3	46.3	31.4	24.1	19.7	16.7	14.5	12.8	11.5	10.5	33.3	77.3
1332	12.3	46.7	31.4	24	19.6	16.6	14.4	12.7	11.4	10.4	24.3	61.9
1333	40.4	81.8	60.7	49.5	36.7	29.4	24.6	21.2	18.7	16.7	103	163.2
1334	38.8	79	57.9	46.7	35	28.2	23.7	20.5	18	16.1	101	161.5
1335	31.9	56.3	39.4	30.7	25.3	21.5	18.8	16.7	15	13.7	87.2	131.3
1336	30.6	52	37.1	29.2	24.1	20.6	18.1	16.1	14.5	13.2	83.2	123.7
1337	28.8	43.6	32.6	26.3	22.1	19	16.8	15	13.6	12.4	76.8	114.6
1338	26.6	36.9	28.7	23.6	20.1	17.5	15.5	14	12.7	11.6	69.5	104.5
1339	26	35.8	27.8	22.9	19.5	17	15.1	13.6	12.3	11.3	68.2	106.4
1340	24.6	33.5	26.3	21.8	18.6	16.3	14.5	13	11.9	10.9	64.9	101.1
1341	23.3	30	24	20.1	17.3	15.2	13.6	12.3	11.2	10.3	61.5	97.3
1342	21.7	29.4	23.5	19.6	16.9	14.9	13.3	12	10.9	10.1	57.8	97.3
1343	20.6	26.8	21.7	18.3	15.9	14	12.5	11.4	10.4	9.6	55.5	94.8
1344	18.8	24.5	20.1	17.1	14.9	13.2	11.9	10.8	9.9	9.1	51.4	91.2
1345	17.2	20.9	17.6	15.2	13.5	12	10.9	10	9.2	8.5	46.9	86.6
1346	15.6	17.6	15.2	13.4	12	10.9	10	9.2	8.5	8	42.4	82.1
1347	16	18.7	16	14.1	12.5	11.3	10.3	9.5	8.8	8.2	43.1	83.5
1348	16	21.1	17.8	15.4	13.6	12.2	11	10.1	9.3	8.6	43	84.4
1349	16.5	21.8	18.3	15.8	13.9	12.4	11.2	10.2	9.4	8.7	43.6	87.3
1350	14.8	21.3	18	15.5	13.7	12.3	11.1	10.2	9.4	8.7	39.6	80.1
1351	13.5	19.7	16.8	14.7	13	11.7	10.7	9.8	9.1	8.4	36.3	75.9
1352	14	22.5	18.8	16.2	14.2	12.7	11.4	10.4	9.6	8.9	37.4	78.5
1353	15.3	25.2	20.6	17.5	15.2	13.5	12.1	11	10.1	9.3	40.3	83.6
1354	14.9	28.5	22.7	18.9	16.3	14.3	12.8	11.5	10.5	9.7	39.2	82.2
1355	15.9	34.1	26	21.2	17.9	15.5	13.7	12.3	11.2	10.2	41.1	86.3
1356	15.9	36.3	27.3	22	18.5	16	14.1	12.6	11.4	10.4	41	85.3
1357	17.5	43.2	30.6	24	19.9	17	14.8	13.2	11.9	10.8	44.4	96
1358	14.2	36.1	27	21.8	18.3	15.8	13.9	12.4	11.3	10.3	36.6	79.1
1359	13.8	37.5	27.7	22.1	18.5	15.9	14	12.5	11.3	10.3	33.9	72.2
1360	13.5	40.7	29.1	22.9	19	16.3	14.2	12.7	11.4	10.4	30.8	68
1361	13.1	42.4	29.8	23.3	19.2	16.3	14.3	12.7	11.4	10.4	28	63.4
1362	12.6	43.3	30.1	23.3	19.2	16.3	14.2	12.6	11.3	10.3	23.7	58.2
1363	43.2	89.1	67.5	55.8	40.8	31.7	26.1	22.2	19.3	17.2	110.3	161.7
1364	42.2	87.3	65.8	54.7	39.6	30.8	25.4	21.6	18.9	16.7	109.4	158.3
1365	36.1	67.1	46.1	36.7	28.9	24	20.6	18	16	14.5	95.7	150.3
1366	30.5	48.3	35.1	27.8	23.2	19.9	17.4	15.5	14	12.8	82.1	121.3
1367	29.8	46.5	34	27	22.5	19.3	17	15.1	13.7	12.5	80.5	119.8
1368	27.6	38.3	29.4	24	20.3	17.6	15.6	14	12.7	11.7	72.2	108.9
1369	27.5	38.9	29.5	24	20.2	17.5	15.5	13.9	12.6	11.5	72.9	111.3
1370	26.4	36.8	28.2	23	19.4	16.9	14.9	13.4	12.2	11.1	69.9	106.6
1371	25.2	34.5	26.7	21.9	18.6	16.2	14.3	12.9	11.7	10.7	67	103.7
1372	23.4	31.1	24.5	20.3	17.4	15.2	13.6	12.2	11.1	10.2	61.7	99.3
1373	21.4	27.9	22.4	18.8	16.2	14.3	12.8	11.5	10.5	9.7	56.4	95.1
1374	20.7	26.4	21.3	17.9	15.5	13.7	12.3	11.1	10.2	9.4	55	95.3
1375	19.4	23.1	19.2	16.4	14.3	12.8	11.5	10.5	9.6	8.9	51.3	93.8
1376	18.8	21.7	18.2	15.7	13.8	12.3	11.2	10.2	9.4	8.7	49.1	88.2
1377	19.1	23	19.1	16.3	14.3	12.8	11.5	10.5	9.6	8.9	49.3	91
1378	18.1	23.2	19.2	16.5	14.4	12.8	11.6	10.5	9.7	9	46.4	90
1379	17	23	19.1	16.4	14.4	12.8	11.6	10.5	9.7	9	43.3	86.7
1380	15.5	21	17.8	15.4	13.6	12.2	11.1	10.1	9.4	8.7	39.3	78.5
1381	15.3	22.9	19.1	16.4	14.4	12.8	11.6	10.6	9.7	9	38.6	78.5
1382	13.6	20.9	17.7	15.4	13.6	12.2	11.1	10.1	9.4	8.7	34.5	72.6
1383	13.7	21.2	18	15.6	13.8	12.4	11.2	10.3	9.5	8.8	34.6	71
1384	16.1	28.5	22.8	19	16.4	14.4	12.9	11.6	10.6	9.8	40	81.3
1385	17	35.3	26.7	21.7	18.3	15.8	14	12.5	11.4	10.4	41.9	85.4
1386	16.3	36.3	27.3	22.1	18.6	16.1	14.2	12.7	11.5	10.5	40.1	81.7
1387	17.1	42.5	30.4	24	19.9	17	14.9	13.2	11.9	10.9	41.4	90.3
1388	14.5	36.7	27.5	22.1	18.5	16	14.1	12.6	11.4	10.4	34	75.1
1389	13.9	38.3	28.2	22.5	18.8	16.2	14.2	12.7	11.5	10.5	32	68.4
1390	13.9	43.5	30.6	23.9	19.7	16.8	14.7	13	11.7	10.7	31.6	70.8
1391	13.7	46.7	31.9	24.6	20.1	17.1	14.8	13.2	11.8	10.7	30.3	67.1
1392	13.2	45.5	31.3	24.1	19.8	16.8	14.6	13	11.6	10.6	28.3	63.2
1393	48.6	111.9	90.7	78.1	58.3	43.8	33.2	26.9	22.7	19.6	125.6	157.7
1394	45.3	99.5	77.2	65.6	47.8	36	28.5	23.7	20.3	17.8	118.2	154.7
1395	36.3	67.2	45.5	36.7	28.8	23.8	20.4	17.8	15.8	14.3	96.5	148.9
1396	34.8	61.4	40.6	31.5	25.5	21.5	18.6	16.4	14.7	13.3	93.9	144.9
1397	32.5	55	37.7	29.1	23.8	20.2	17.6	15.6	14	12.7	90.2	135.4
1398	29.5	43.9	32.3	25.7	21.5	18.5	16.2	14.5	13.1	11.9	79.8	118.2
1399	28.5	40.7	30.4	24.5	20.5	17.7	15.6	14	12.6	11.5	76.4	114.3
1400	27.4	37.9	28.7	23.3	19.6	17	15	13.5	12.2	11.2	72.5	110.9
1401	26.3	35.7	27.3	22.3	18.9	16.4	14.5	13	11.8	10.8	69.4	106.9
1402	25.2	33.7	26.1	21.3	18.1	15.8	14	12.6	11.4	10.5	66.4	105.4
1403	23	30.3	23.9	19.8	17	14.9	13.2	11.9	10.9	10	59.4	99.4
1404	22.2	28.5	22.7	18.9	16.2	14.3	12.7	11.5	10.5	9.6	58.1	99.7
1405	21	25.5	20.7	17.5	15.2	13.4	12.1	10.9	10	9.2	54.5	98.5
1406	20.1	24.1	19.8	16.9	14.8	13.1	11.8	10.7	9.8	9.1	50.9	92.1
1407	19.9	24.2	19.9	17	14.8	13.2	11.8	10.8	9.9	9.1	49.6	93.4
1408	19	22.6	18.9	16.2	14.3	12.7	11.5	10.5	9.6	8.9	46.5	90.3
1409	17.7	21.2	17.9	15.5	13.7	12.3	11.2	10.2	9.4	8.7	42.7	84.1
1410	16.7	22.7	19	16.3	14.3	12.8	11.6	10.6	9.7	9	40.1	80.1
1411	16.4	23.9	19.8	16.9	14.8	13.2	11.9	10.8	9.9	9.2	39.2	79.3
1412	16.2	24.3	20.1	17.1	15	13.3	12	10.9	10	9.3	38.9	79.7
1413	14.6	22.3	18.7	16.2	14.2	12.7	11.5	10.5	9.7	9	35.6	72.2
1414	14.9	26.4	21.5	18.2	15.8	13.9	12.5	11.3	10.4	9.6	36.4	73.9
1415	16.8	32.5	25.3	20.8	17.7	15.4	13.7	12.3	11.2	10.2	39.9	81.7
1416	16.8	35.7	27.1	22	18.5	16.1	14.2	12.7	11.5	10.5	39.7	81.8
1417	18	44.5	31.5	24.7	20.4	17.4	15.2	13.5	12.2	11.1	42	89.3
1418	14.7	38.5	28.5	22.8	19.1	16.4	14.4	12.9	11.7	10.6	31.9	70.8
1419	13.4	34.6	26.3	21.4	18.1	15.7	13.9	12.4	11.3	10.3	23.6	51.5
1420	13.7	39.5	28.8	22.9	19.1	16.4	14.4	12.8	11.6	10.6	27.4	59.3
1421	14.3	48.6	32.9	25.3	20.6	17.5	15.2	13.5	12.1	11	32.6	71.8
1422	13.5	45.2	31.4	24.3	20	17	14.8	13.1	11.8	10.7	26.3	58.3
1423	49.4	112.1	91.8	79.4	59.5	44.4	33.3	26.8	22.5	19.4	128.7	153.7
1424	43.4	88.6	65.9	55.2	39.6	30.5	24.9	21.1	18.4	16.3	111.1	151.2
1425	37.2	68	45.9	36.2	28.4	23.5	20	17.5	15.6	14	97.3	148.6
1426	37.8	68.8	45.9	35.9	28.1	23.2	19.8	17.3	15.3	13.8	99.3	146
1427	32.7	52.2	36.3	28.2	23.1	19.7	17.2	15.2	13.7	12.4	88.7	135.3
1428	32.5	50.8	35.4	27.5	22.7	19.3	16.8	14.9	13.4	12.2	89.3	135.5
1429	29.9	45.4	32.7	25.8	21.4	18.3	16.1	14.3	12.9	11.7	82.9	125.3
1430	28.6	41.1	30.4	24.3	20.3	17.5	15.4	13.7	12.4	11.3	77.2	118
1431	26.8	35	26.9	22	18.6	16.2	14.3	12.9	11.7	10.7	70.1	110.6
1432	24.9	30.5	24.2	20.1	17.2	15.1	13.4	12.1	11	10.1	63.2	103
1433	23.2	29.1	23.2	19.3	16.6	14.6	13	11.8	10.7	9.9	58.4	97.7
1434	22	25.8	21	17.7	15.4	13.6	12.2	11.1	10.1	9.4	55.1	95.5
1435	21.1	24.6	20.2	17.1	14.9	13.2	11.9	10.8	9.9	9.2	51.9	94.6
1436	20.7	23.5	19.5	16.7	14.6	13	11.7	10.6	9.8	9	50.7	89.9
1437	21.2	25.7	20.9	17.7	15.4	13.6	12.2	11.1	10.1	9.4	51.8	94.3
1438	19.8	22.7	19	16.3	14.3	12.8	11.6	10.5	9.7	9	46.9	89.5
1439	19.4	24	19.8	17	14.8	13.2	11.9	10.8	9.9	9.2	45.6	88.5
1440	20.3	26.8	21.7	18.3	15.8	14	12.5	11.4	10.4	9.6	47.4	88.7
1441	18.8	27.7	22.3	18.7	16.2	14.2	12.7	11.5	10.5	9.7	43.4	86.1
1442	17.7	27.8	22.4	18.8	16.2	14.3	12.8	11.6	10.6	9.7	41.1	83.2
1443	15.8	25.7	21	17.9	15.5	13.8	12.4	11.2	10.3	9.5	37.1	76.2
1444	14.9	26.8	21.8	18.4	16	14.1	12.7	11.5	10.5	9.7	35.5	72.7
1445	16.8	30.1	23.9	19.9	17.1	15	13.3	12	11	10.1	38.7	77.4
1446	17.5	34.1	26.3	21.5	18.2	15.8	14	12.6	11.4	10.5	40	78.9
1447	20.6	47.2	32.9	25.5	21	17.9	15.6	13.8	12.4	11.3	47.2	94
1448	14.4	37.2	27.9	22.5	18.9	16.3	14.4	12.9	11.7	10.7	29.9	61.8
1449	13.1	28.3	22.7	19	16.4	14.5	12.9	11.7	10.7	9.8	21.6	38.8
1450	13.8	36.7	27.5	22.2	18.6	16.1	14.2	12.7	11.5	10.5	27.5	53.7
1451	14.5	47.7	32.7	25.3	20.7	17.6	15.3	13.6	12.2	11.1	33.8	69.7
1452	14	45.7	31.8	24.7	20.3	17.3	15.1	13.4	12	10.9	28.3	55.8
1453	50.6	117.7	97.1	84.6	63.7	48.1	34.9	27.6	23	19.7	134.6	149.8
1454	44.1	89.1	66.1	55.4	39.2	30.1	24.5	20.8	18	16	112.9	147.6
1455	39	70.8	47.9	37.5	29	23.7	20.2	17.6	15.6	14	100.6	145.4
1456	35.9	59.5	39.3	29.9	24.3	20.5	17.7	15.7	14.1	12.7	93.8	143.3
1457	32.1	47.6	34	26.7	22.1	18.9	16.5	14.7	13.2	12.1	86.9	131.2
1458	30.3	41.7	30.9	24.7	20.7	17.8	15.7	14	12.7	11.6	83.2	123.1
1459	29.5	41.9	30.8	24.6	20.6	17.7	15.5	13.9	12.5	11.4	79.7	118.5
1460	28.2	38.1	28.7	23.2	19.5	16.9	14.9	13.3	12.1	11	74.3	113.3
1461	26.9	33.6	26.1	21.4	18.2	15.9	14.1	12.7	11.5	10.5	69.1	107.4
1462	25.1	29.4	23.5	19.6	16.9	14.8	13.2	11.9	10.9	10	62.4	103.1
1463	24.1	28.5	22.8	19.1	16.4	14.5	12.9	11.7	10.7	9.8	59.6	99.6
1464	23.1	28.5	22.7	19	16.3	14.3	12.8	11.6	10.5	9.7	56.9	98
1465	21.7	24.2	20	17	14.9	13.2	11.9	10.8	9.9	9.2	51.7	91.4
1466	20.6	21.2	17.9	15.5	13.7	12.3	11.2	10.2	9.4	8.7	47.8	87.7
1467	21	21.6	18.2	15.7	13.9	12.5	11.3	10.3	9.5	8.8	48.8	87.2
1468	21.4	26.4	21.5	18.1	15.7	13.9	12.4	11.3	10.3	9.5	49.9	92.9
1469	21.4	26.3	21.4	18.1	15.7	13.9	12.4	11.3	10.3	9.5	49.2	92.5
1470	22	28.8	23	19.2	16.6	14.5	13	11.7	10.7	9.8	50.7	94.8
1471	21.3	29.7	23.6	19.6	16.9	14.8	13.2	11.9	10.9	10	48.5	92
1472	19.5	28	22.6	19	16.4	14.4	12.9	11.7	10.7	9.8	43.6	86.2
1473	16.7	25.7	21.1	17.9	15.6	13.8	12.4	11.3	10.4	9.6	37.7	75.5
1474	16	26	21.3	18.1	15.8	14	12.6	11.4	10.5	9.6	36.2	71.3
1475	18.2	34.4	26.4	21.6	18.3	15.9	14.1	12.7	11.5	10.5	40.5	81.2
1476	19.3	36.4	27.6	22.4	18.9	16.4	14.5	13	11.7	10.7	42.5	83.6
1477	21.1	44.7	31.8	25	20.7	17.7	15.5	13.7	12.4	11.3	46.3	91.4
1478	15	36.8	27.8	22.5	18.9	16.4	14.5	13	11.7	10.7	33.3	66.3
1479	13.6	32.5	25.3	20.8	17.8	15.5	13.8	12.4	11.3	10.3	23.2	40.5
1480	14.7	42.6	30.7	24.2	20.1	17.2	15.1	13.4	12.1	11	31.5	60
1481	14.7	47.1	32.7	25.4	20.8	17.7	15.5	13.7	12.3	11.2	29.7	59.3
1482	14.1	45.7	32	24.9	20.5	17.5	15.3	13.6	12.2	11.1	23.7	47.8
1483	48.5	107.2	85.9	73.4	54.1	39.8	30.3	24.6	20.8	18	127.7	145.8
1484	46	96.4	74.1	62.7	44.7	32.8	26.1	21.8	18.7	16.4	119.4	144.1
1485	42.2	80.5	56.4	45.7	33.1	26.3	21.8	18.7	16.4	14.6	108.7	142.3
1486	37.8	67.9	44.5	34.1	26.8	22.1	18.9	16.5	14.7	13.2	98.3	140.5
1487	32.5	45	32.5	25.7	21.4	18.3	16.1	14.3	12.9	11.8	86.1	132.8
1488	30.7	40.3	30.1	24.1	20.2	17.5	15.4	13.7	12.4	11.4	82.9	126.2
1489	28.7	36	27.6	22.5	19	16.5	14.6	13.1	11.9	10.9	75	114.2
1490	29.2	41.3	30.3	24.2	20.2	17.3	15.2	13.6	12.3	11.2	79.3	122.5
1491	28.5	39.4	29.2	23.4	19.6	16.9	14.9	13.3	12	11	75.9	119.6
1492	26.6	34.6	26.5	21.6	18.3	15.9	14.1	12.6	11.5	10.5	67.6	109.4
1493	25.4	31.8	24.8	20.5	17.4	15.2	13.5	12.2	11.1	10.2	63.3	108.7
1494	23.3	27.1	21.9	18.4	15.9	14	12.6	11.4	10.4	9.6	56	98.2
1495	22.5	24.8	20.4	17.3	15.1	13.4	12	10.9	10	9.3	52.9	93.2
1496	22	23.4	19.5	16.7	14.6	13	11.8	10.7	9.8	9.1	50.4	91
1497	21.6	23.1	19.3	16.6	14.6	13	11.7	10.7	9.8	9.1	49	89.7
1498	21.1	24.5	20.2	17.3	15.1	13.4	12.1	11	10.1	9.3	47	85.2
1499	20.8	24.1	20	17.1	15	13.3	12	11	10.1	9.3	45.7	80.2
1500	20.5	24.2	20.1	17.2	15.1	13.4	12.1	11	10.1	9.3	44.5	79.7
1501	21	26.9	21.8	18.5	16	14.2	12.7	11.5	10.5	9.7	45.8	83.1
1502	19.4	25.2	20.8	17.7	15.5	13.7	12.4	11.2	10.3	9.5	41.5	79.2
1503	17.2	25.3	20.9	17.8	15.5	13.8	12.4	11.3	10.4	9.6	36.8	70.1
1504	17.1	26.9	21.9	18.6	16.1	14.3	12.8	11.6	10.6	9.8	37	72
1505	19.8	35.7	27.3	22.2	18.8	16.3	14.4	12.9	11.7	10.7	42.6	84.7
1506	21.2	41.4	30.3	24.1	20.1	17.3	15.2	13.6	12.2	11.2	45.4	90.8
1507	22.8	50.5	34.6	26.7	21.8	18.5	16.1	14.3	12.8	11.7	49.8	98.4
1508	18.9	44.4	31.8	25	20.7	17.7	15.5	13.8	12.4	11.3	39.3	76.9
1509	14.5	36.8	27.9	22.6	19	16.5	14.5	13	11.8	10.8	27.4	53.1
1510	15.2	43.7	31.4	24.7	20.5	17.5	15.4	13.7	12.3	11.2	31.6	62.1
1511	15.7	46.2	32.5	25.4	20.9	17.8	15.6	13.8	12.4	11.3	33.8	64.9
1512	14.9	47.2	32.9	25.6	21	17.9	15.6	13.9	12.5	11.3	29.4	54.9
1513	28.8	34.3	26.5	21.8	18.5	16.1	14.3	12.8	11.7	10.7	75.4	115.6
1514	30.4	41.9	30.5	24.2	20.2	17.3	15.2	13.6	12.2	11.2	82.1	128.3
1515	31.4	48.7	33.6	26	21.3	18.1	15.8	14	12.6	11.4	84.6	131.1
1516	28.4	38.9	28.8	23.1	19.3	16.6	14.6	13.1	11.8	10.8	75.3	123.1
1517	26.1	32	25	20.6	17.5	15.3	13.6	12.2	11.1	10.2	64.7	109.1
1518	24.7	30.1	23.8	19.7	16.9	14.8	13.2	11.9	10.8	9.9	59.7	103.5
1519	23.5	26.8	21.7	18.3	15.8	14	12.5	11.3	10.4	9.6	54.8	97.2
1520	22.7	24	19.9	17	14.9	13.3	11.9	10.9	10	9.2	50.9	91.3
1521	22	22.6	19	16.4	14.4	12.9	11.6	10.6	9.8	9.1	48.2	85.7
1522	21.1	22.9	19.2	16.5	14.5	13	11.7	10.7	9.9	9.1	45.5	82.5
1523	20.6	21.4	18.2	15.8	14	12.5	11.4	10.4	9.6	8.9	43.1	75.8
1524	21	22.9	19.2	16.6	14.6	13	11.8	10.8	9.9	9.2	44	76.2
1525	20.7	22	18.6	16.1	14.3	12.8	11.6	10.6	9.8	9.1	42.9	75.4
1526	20.7	24.3	20.2	17.3	15.2	13.5	12.2	11.1	10.2	9.5	43.2	76.1
1527	18.4	23.9	20	17.2	15.1	13.5	12.2	11.1	10.2	9.4	37.8	69.3
1528	19.3	29.8	23.8	19.9	17.2	15.1	13.5	12.2	11.1	10.2	40.2	77.5
1529	21.6	37.6	28.4	22.9	19.3	16.7	14.8	13.2	12	10.9	45.7	88
1530	23.4	47.1	33.2	25.9	21.4	18.2	15.9	14.1	12.7	11.6	50.5	98
1531	23.8	52.9	35.7	27.4	22.3	18.9	16.4	14.6	13.1	11.9	50.5	101.1
1532	21.7	48.7	33.9	26.3	21.6	18.4	16.1	14.2	12.8	11.6	44.2	83
1533	19.6	45.7	32.5	25.5	21.1	18	15.8	14	12.6	11.5	39.3	72.7
1534	18.5	47.3	33.2	25.9	21.3	18.2	15.9	14.1	12.7	11.5	36.9	66.4
1535	17.2	48.8	33.9	26.3	21.6	18.4	16	14.2	12.8	11.6	34.7	64.1
1536	15.4	47.9	33.5	26	21.4	18.2	15.9	14.1	12.7	11.5	31	53.1
1537	28.5	32.4	25.4	20.9	17.9	15.6	13.9	12.5	11.4	10.4	73.4	112.8
1538	29.7	37.8	28.3	22.8	19.2	16.6	14.6	13.1	11.8	10.8	78.1	124.8
1539	32	44.3	31.5	24.8	20.5	17.5	15.3	13.6	12.3	11.2	83.5	130.5
1540	27.9	35	26.7	21.7	18.4	16	14.1	12.7	11.5	10.5	71.3	116.8
1541	25.5	28.3	22.7	19	16.4	14.4	12.9	11.7	10.7	9.8	60.3	100.9
1542	25.2	29.8	23.6	19.6	16.8	14.7	13.1	11.8	10.8	9.9	59.8	101.1
1543	24.6	28.3	22.7	19	16.4	14.4	12.9	11.6	10.6	9.8	57.1	99.1
1544	24.2	27.7	22.3	18.7	16.2	14.3	12.8	11.6	10.6	9.7	54.9	93.9
1545	23.8	27.8	22.4	18.8	16.3	14.4	12.8	11.6	10.6	9.8	53.2	90.3
1546	23	27.4	22.2	18.7	16.2	14.3	12.8	11.6	10.6	9.8	49.8	87.4
1547	22.5	24.5	20.3	17.4	15.2	13.5	12.2	11.1	10.2	9.4	47.6	82.8
1548	23.2	25.2	20.8	17.7	15.5	13.8	12.4	11.3	10.4	9.6	49.2	83.2
1549	22.5	23.7	19.8	17.1	15	13.4	12.1	11	10.2	9.4	46.7	77.7
1550	20.6	24.4	20.3	17.4	15.3	13.6	12.3	11.2	10.3	9.5	41.6	71.4
1551	20	25.9	21.3	18.2	15.9	14.1	12.7	11.5	10.6	9.8	40.2	72.5
1552	22.5	32.4	25.4	21	18	15.7	14	12.6	11.5	10.5	46.4	85.9
1553	22.8	36.7	28	22.7	19.2	16.7	14.7	13.2	12	11	47.2	86
1554	24.1	44.6	32.1	25.3	21	18	15.8	14	12.7	11.5	50.7	96.6
1555	25.7	53.7	36.2	27.7	22.6	19.1	16.6	14.7	13.2	12	55.2	105.9
1556	23.3	47.4	33.5	26.2	21.6	18.4	16.1	14.3	12.9	11.7	46.9	85.7
1557	21.4	46.4	33	25.9	21.4	18.3	16	14.2	12.8	11.6	42.3	76.6
1558	20.5	47	33.2	26	21.5	18.3	16	14.2	12.8	11.7	40.2	71.4
1559	18.9	51.6	35.3	27.2	22.3	18.9	16.4	14.6	13.1	11.9	36.8	65.1
1560	15.9	49.9	34.5	26.8	22	18.7	16.3	14.4	13	11.8	31.8	53.8
1561	28.7	31	24.4	20.3	17.4	15.2	13.5	12.2	11.1	10.2	74.7	114.5
1562	28.8	33.5	25.9	21.3	18.1	15.7	13.9	12.5	11.4	10.4	75.1	119
1563	30.9	39.9	29.4	23.4	19.6	16.8	14.8	13.2	11.9	10.9	80.5	128.9
1564	27.4	31.4	24.6	20.4	17.4	15.2	13.5	12.2	11.1	10.2	67.5	112.2
1565	26.2	31	24.3	20.2	17.2	15.1	13.4	12.1	11	10.1	62.4	104.2
1566	25	26.8	21.8	18.4	15.9	14.1	12.6	11.4	10.5	9.6	57.4	96.7
1567	24.6	26.6	21.6	18.3	15.9	14	12.6	11.4	10.4	9.6	55.3	91.4
1568	24.4	25.6	21	17.9	15.6	13.8	12.4	11.3	10.3	9.5	53.7	91
1569	24.5	27	22	18.5	16.1	14.2	12.7	11.5	10.6	9.7	53.7	90.9
1570	24.4	29.3	23.4	19.6	16.8	14.8	13.2	12	10.9	10	53.1	90.4
1571	23.8	26	21.4	18.2	15.8	14	12.6	11.5	10.5	9.7	50.3	87.3
1572	25.2	28.1	22.7	19.1	16.6	14.6	13.1	11.9	10.8	10	54.6	91.5
1573	24.3	27.6	22.4	18.9	16.4	14.5	13	11.8	10.8	10	51.2	86.5
1574	21.3	21.8	18.5	16.1	14.3	12.8	11.7	10.7	9.9	9.2	42	67.5
1575	21	25.3	20.9	17.9	15.7	14	12.6	11.5	10.5	9.7	41.7	70.4
1576	24.3	34.9	26.9	22.1	18.8	16.3	14.5	13	11.8	10.8	51.3	93.5
1577	22.2	30.2	24.2	20.3	17.5	15.4	13.7	12.4	11.3	10.4	43.8	79.3
1578	22	32.9	25.9	21.4	18.3	16	14.2	12.8	11.7	10.7	43.4	77.6
1579	26.2	51.3	35.3	27.3	22.4	19	16.6	14.7	13.2	12	55.2	103.6
1580	24.5	46.3	33.1	26	21.5	18.4	16.1	14.3	12.9	11.7	48.7	87.6
1581	22.8	42.2	31.1	24.8	20.7	17.8	15.7	14	12.6	11.5	43.7	74.5
1582	21.4	43.7	31.8	25.3	21	18.1	15.8	14.1	12.7	11.6	40.6	67.5
1583	20.9	50.1	34.8	27.1	22.2	18.9	16.5	14.6	13.2	12	39.8	64.8
1584	19.3	50.5	35	27.2	22.3	19	16.6	14.7	13.2	12	37.3	58.2
1585	30.4	35.2	26.8	21.8	18.4	16	14.1	12.7	11.5	10.5	78.6	122.4
1586	27.6	27.7	22.4	18.8	16.3	14.3	12.8	11.6	10.6	9.8	68	103.6
1587	28.8	34.1	26.2	21.4	18.1	15.8	13.9	12.5	11.4	10.4	74.9	117.8
1588	30.7	39.4	29	23.2	19.4	16.7	14.7	13.1	11.8	10.8	78.6	129.1
1589	27.2	30.9	24.3	20.2	17.2	15.1	13.4	12.1	11	10.1	65.9	109.5
1590	27.4	34.1	26.2	21.4	18.1	15.7	13.9	12.5	11.3	10.4	67	112.5
1591	25.8	28.2	22.7	19	16.4	14.5	12.9	11.7	10.7	9.8	58.5	96
1592	25.5	27.4	22.2	18.7	16.2	14.3	12.8	11.6	10.6	9.8	56.3	91.1
1593	25.9	28.9	23.2	19.4	16.7	14.7	13.2	11.9	10.9	10	57.4	96
1594	25.6	29.9	23.8	19.9	17.1	15	13.4	12.1	11	10.2	56	91.8
1595	25.5	29.7	23.7	19.8	17.1	15	13.4	12.1	11.1	10.2	54.8	93
1596	25.6	31.5	24.8	20.6	17.7	15.5	13.8	12.4	11.3	10.4	54.4	92.3
1597	25	29	23.3	19.6	16.9	14.9	13.4	12.1	11.1	10.2	52.7	87
1598	23.4	24.1	20.2	17.4	15.3	13.6	12.3	11.3	10.4	9.6	46.7	77.8
1599	21.6	23.1	19.5	16.9	14.9	13.4	12.1	11.1	10.2	9.5	41.5	67.9
1600	21	23.5	19.8	17.1	15.1	13.5	12.2	11.2	10.3	9.6	39.1	64.6
1601	20.2	22.5	19.1	16.6	14.7	13.2	12	11	10.2	9.4	36.4	60.3
1602	23.1	31	24.8	20.7	17.8	15.7	14	12.6	11.5	10.6	45	77.6
1603	28.4	54	36.6	28.1	23	19.5	16.9	15	13.4	12.2	62.7	116.3
1604	25.4	46.2	33.1	26.1	21.6	18.5	16.2	14.4	13	11.8	50.3	88.9
1605	23.4	41.8	31	24.8	20.8	17.9	15.7	14.1	12.7	11.6	44.2	73.3
1606	22.3	43.3	31.8	25.3	21.1	18.2	15.9	14.2	12.8	11.7	42.1	69.1
1607	21.7	48.7	34.4	26.9	22.2	19	16.6	14.7	13.2	12.1	40.9	65.6
1608	20.6	52.9	36.3	28	23	19.5	17	15	13.5	12.3	38.9	63
1609	33.6	47.5	32.8	25.4	20.8	17.7	15.4	13.7	12.3	11.1	85	127.9
1610	28.5	32.6	25.3	20.7	17.6	15.4	13.6	12.3	11.1	10.2	73.2	113.7
1611	31.7	40.1	29.4	23.4	19.5	16.7	14.7	13.1	11.8	10.8	81.3	128.6
1612	34.6	49.6	33.7	26	21.2	18	15.7	13.9	12.5	11.3	87.2	128.9
1613	28.1	32.9	25.5	20.9	17.8	15.5	13.8	12.4	11.2	10.3	69	111.1
1614	26.4	27.7	22.4	18.8	16.3	14.4	12.9	11.6	10.6	9.8	60	97.9
1615	26.6	29.6	23.6	19.7	16.9	14.8	13.2	12	10.9	10	60.8	101.1
1616	27.5	31.6	24.8	20.5	17.6	15.3	13.7	12.3	11.2	10.3	63.5	108.6
1617	27.3	33.1	25.7	21.2	18	15.7	14	12.6	11.4	10.5	62.4	105.5
1618	26.2	29.8	23.8	19.9	17.1	15	13.4	12.1	11.1	10.2	56.6	96.1
1619	26.1	29.3	23.5	19.7	17	15	13.4	12.1	11.1	10.2	55.9	91.9
1620	26	30.2	24.1	20.2	17.3	15.2	13.6	12.3	11.2	10.3	54.8	90.1
1621	26.2	31.4	24.9	20.7	17.8	15.6	13.9	12.5	11.4	10.5	55.4	89.9
1622	24.2	25.5	21.2	18.1	15.9	14.1	12.7	11.6	10.6	9.8	47.9	77
1623	24.1	24.5	20.5	17.7	15.5	13.9	12.5	11.4	10.5	9.7	47.5	78
1624	22.7	22.7	19.2	16.7	14.8	13.3	12.1	11.1	10.2	9.5	42.1	66.5
1625	21.9	21.9	18.7	16.4	14.5	13.1	11.9	10.9	10.1	9.4	39.8	65
1626	24.2	35.4	27.5	22.6	19.2	16.7	14.8	13.3	12.1	11.1	46.1	79.6
1627	27.3	49.6	34.8	27.2	22.4	19.1	16.7	14.8	13.3	12.1	55.2	98.4
1628	27	48.7	34.4	27	22.3	19	16.6	14.8	13.3	12.1	53.6	93.1
1629	25.7	45.9	33.2	26.2	21.8	18.7	16.4	14.6	13.1	12	49.4	82.3
1630	24	47.3	33.9	26.7	22.1	18.9	16.6	14.7	13.3	12.1	45.4	74.8
1631	22.6	52.6	36.3	28.1	23.1	19.6	17.1	15.2	13.6	12.4	41.8	67.7
1632	20.7	51.5	35.9	27.9	23	19.6	17.1	15.1	13.6	12.4	37.6	61
1633	42.2	75.5	48.4	37.8	28	22.5	18.8	16.2	14.3	12.7	110.1	126.5
1634	31.4	40.9	29.7	23.5	19.5	16.7	14.7	13.1	11.8	10.8	79.8	125.4
1635	28.9	31.9	24.8	20.5	17.4	15.2	13.5	12.2	11.1	10.1	72.8	115.5
1636	34.5	45.7	32	25	20.6	17.5	15.3	13.6	12.2	11.1	85.7	128.7
1637	32.5	45	31.8	24.9	20.5	17.5	15.3	13.6	12.2	11.1	80.7	129.4
1638	27.7	31.1	24.5	20.3	17.4	15.2	13.5	12.2	11.1	10.2	64.7	106.6
1639	27.4	29.7	23.7	19.8	17	14.9	13.3	12	11	10.1	62.7	105.8
1640	28.5	33.9	26.2	21.5	18.3	15.9	14.1	12.7	11.5	10.5	67.4	111.7
1641	30	40.5	29.9	23.9	19.9	17.2	15.1	13.5	12.2	11.1	71.9	123.5
1642	27.5	31	24.6	20.4	17.5	15.4	13.7	12.4	11.3	10.4	60.8	101.2
1643	26.5	30.4	24.2	20.2	17.4	15.3	13.7	12.3	11.3	10.4	56	88
1644	26.3	31	24.6	20.5	17.6	15.5	13.8	12.5	11.4	10.5	54.5	86.4
1645	25.8	28.7	23.2	19.6	17	15	13.4	12.2	11.1	10.3	52	79.5
1646	25.5	26.1	21.6	18.4	16.1	14.3	12.9	11.8	10.8	10	50.1	77.4
1647	25.4	25.8	21.4	18.4	16.1	14.3	12.9	11.7	10.8	10	49.8	78.9
1648	25	26.5	21.9	18.7	16.4	14.6	13.1	11.9	10.9	10.1	47.6	75.4
1649	24.9	27.4	22.5	19.2	16.7	14.8	13.3	12.1	11.1	10.3	46.9	70.3
1650	26.5	41.6	31	24.9	20.8	18	15.8	14.1	12.8	11.7	52.3	89.5
1651	28.3	54	36.9	28.4	23.3	19.7	17.2	15.2	13.7	12.4	57.2	101
1652	27.1	49.6	35	27.4	22.6	19.3	16.8	15	13.5	12.2	52.2	86.9
1653	27.6	48.2	34.4	27.1	22.4	19.2	16.8	14.9	13.4	12.2	54.2	88.8
1654	25.4	49.6	35.2	27.5	22.7	19.4	17	15.1	13.6	12.3	46.9	76.6
1655	25.2	56.7	38.3	29.4	24	20.3	17.6	15.6	14	12.7	46.8	74.8
1656	22.1	50.8	35.8	28	23.1	19.7	17.2	15.3	13.8	12.5	39.2	59.4
1657	36.5	51.8	34.3	26.1	21.2	17.9	15.6	13.8	12.3	11.2	90.1	126
1658	29.1	33.6	25.8	21.1	17.8	15.5	13.7	12.3	11.2	10.2	71.9	113.6
1659	27.7	28.8	23	19.2	16.5	14.5	12.9	11.7	10.7	9.8	65.9	107
1660	28	27.8	22.4	18.8	16.3	14.3	12.8	11.6	10.6	9.8	66.8	107.9
1661	27.7	27.5	22.2	18.7	16.2	14.3	12.8	11.6	10.6	9.8	64.2	104.3
1662	28.4	31.1	24.5	20.3	17.4	15.2	13.5	12.2	11.1	10.2	67.5	113.1
1663	42.6	70.3	42.6	31.4	24.5	20.2	17.2	15	13.3	12	108.4	126.4
1664	29.6	32.1	24.9	20.5	17.4	15.2	13.5	12.1	11	10.1	71.5	110.8
1665	32.4	41.2	29.8	23.6	19.6	16.8	14.7	13.1	11.9	10.8	77.3	125.5
1666	33	42	30.3	23.9	19.8	17	14.9	13.3	12	10.9	77.7	128.2
1667	31.1	36.1	27.3	22.1	18.6	16.1	14.2	12.7	11.5	10.5	73.7	120.3
1668	35.2	49.1	33.6	25.9	21.2	18	15.7	13.9	12.5	11.3	84.4	129.4
1669	38.5	51	34.1	26.1	21.2	18	15.6	13.8	12.4	11.2	93.2	126.9
1670	33.2	35.6	26.9	21.8	18.4	15.9	14	12.6	11.4	10.4	78.5	123.1
1671	37.6	52.5	34.8	26.5	21.5	18.2	15.8	13.9	12.5	11.3	89.2	127.6
1672	43.3	74.4	45.6	34.5	26.4	21.5	18.1	15.7	13.9	12.5	108.1	127.9
1673	43.3	78.3	49.1	37.9	28.2	22.6	19	16.4	14.4	12.9	107.7	128.3
1674	37.9	57.8	36.9	27.7	22.3	18.8	16.2	14.3	12.8	11.6	89.7	128.6
1675	38.2	50.3	33.9	26	21.2	17.9	15.6	13.8	12.4	11.2	90.5	127.4
1676	37.2	49	33.4	25.7	21	17.8	15.5	13.7	12.3	11.2	87.1	127.5
1677	43.8	75.8	46.2	34.4	26.3	21.4	18.1	15.7	13.9	12.5	109.8	127.6
1678	49.3	94.5	63.7	52.2	34.8	26.5	21.5	18.2	15.8	13.9	122.5	127.7
1679	41.6	69.8	41.8	31.7	24.7	20.4	17.4	15.2	13.5	12.1	98.9	127.8
1680	35.9	50.1	33.9	26	21.2	18	15.6	13.8	12.4	11.3	84.7	127.9
1681	41.8	61.2	37.9	28.2	22.6	18.9	16.3	14.4	12.8	11.6	99.5	127.9
1682	44.5	76.2	46.6	34.7	26.5	21.5	18.2	15.8	13.9	12.5	110.8	127.7
1683	60.8	115.8	84.6	71.2	49.8	35	26.6	21.6	18.2	15.8	127.6	127.6
1684	57.4	108.5	77.1	64.6	44.6	31.7	24.7	20.4	17.4	15.2	127.4	127.4
1685	45.1	86.5	56	45.2	31.7	24.7	20.4	17.3	15.1	13.4	116.8	127.3
1686	32.9	43	30.7	24.1	19.9	17	14.9	13.3	11.9	10.9	76.3	119.7
1687	55.4	98.7	66.8	52.8	35	26.7	21.7	18.3	15.9	14	124.8	128.3
1688	74.3	128	100.4	88.5	65.1	47.2	32.7	25.3	20.8	17.7	128	128
1689	74.7	127.6	101.8	92.1	68.5	50.8	34.1	26.1	21.3	18	127.6	127.6
1690	54.1	103.1	70.8	58.9	40	29.2	23.2	19.3	16.6	14.6	126.5	127.2
1691	39	60.3	37.5	27.9	22.4	18.8	16.2	14.2	12.7	11.5	90.4	126.8
1692	29.5	33	25.4	20.8	17.6	15.3	13.6	12.2	11.1	10.2	67.3	102.3
