# Supplementary material for: Roles of host and environment in shift of primary anthrax host species in Kruger National Park
Source: PLoS One. 2024 Dec 6;19(12):e0314103. doi: 10.1371/journal.pone.0314103 (PMC11623471; doi:10.1371/journal.pone.0314103)
Supplement: S1 Data — (ZIP) [file pone.0314103.s001.zip › Ochai Supplementary Data/Soil Moisture KNP/TerraClimate_Soil Moisture_2002.xlsx]

## Sheet: TerraClimate_Soil Moisture_2002
UPID	2002_1	2002_2	2002_3	2002_4	2002_5	2002_6	2002_7	2002_8	2002_9	2002_10	2002_11	2002_12
1	5.9	5.5	5.2	4.9	4.6	4.4	4.2	4	3.8	3.7	3.5	3.4
2	5.8	5.4	5.1	4.8	4.6	4.3	4.1	3.9	3.8	3.6	3.5	3.3
3	5.7	5.4	5	4.8	4.5	4.3	4.1	3.9	3.7	3.6	3.4	3.3
4	5.7	5.3	5	4.7	4.5	4.2	4	3.8	3.7	3.5	3.4	3.2
5	5.9	5.5	5.1	4.8	4.6	4.3	4.1	3.9	3.7	3.6	3.4	3.3
6	5.8	5.4	5.1	4.8	4.5	4.3	4.1	3.9	3.7	3.5	3.4	3.2
7	5.5	5.1	4.8	4.6	4.3	4.1	3.9	3.7	3.6	3.4	3.3	3.2
8	5.6	5.2	4.9	4.6	4.4	4.2	4	3.8	3.6	3.5	3.3	3.2
9	6	5.6	5.2	4.9	4.6	4.4	4.2	4	3.8	3.6	3.5	3.4
10	6.2	5.8	5.4	5.1	4.8	4.5	4.3	4.1	3.9	3.8	3.6	3.5
11	6.2	5.8	5.4	5.1	4.8	4.6	4.4	4.1	4	3.8	3.6	3.5
12	6.3	5.9	5.5	5.2	4.9	4.7	4.4	4.2	4	3.9	3.7	3.5
13	6.5	6.1	5.7	5.4	5.1	4.8	4.5	4.3	4.1	4	3.8	3.6
14	6.6	6.2	5.8	5.5	5.2	4.9	4.6	4.4	4.2	4	3.9	3.7
15	6.7	6.3	5.9	5.5	5.2	5	4.7	4.5	4.3	4.1	3.9	3.8
16	6.6	6.2	5.8	5.5	5.2	4.9	4.7	4.4	4.3	4.1	3.9	3.8
17	6.6	6.2	5.8	5.5	5.2	4.9	4.7	4.5	4.3	4.1	3.9	3.8
18	7	6.5	6.1	5.7	5.4	5.1	4.9	4.7	4.4	4.3	4.1	3.9
19	5.7	5.3	5	4.7	4.5	4.3	4.1	3.9	3.7	3.5	3.4	3.3
20	5.8	5.4	5.1	4.8	4.5	4.3	4.1	3.9	3.7	3.5	3.4	3.3
21	5.6	5.2	4.9	4.6	4.4	4.2	4	3.8	3.6	3.5	3.3	3.2
22	5.5	5.2	4.9	4.6	4.3	4.1	3.9	3.7	3.6	3.4	3.3	3.1
23	5.6	5.2	4.9	4.6	4.3	4.1	3.9	3.7	3.6	3.4	3.3	3.1
24	5.5	5.2	4.8	4.5	4.3	4.1	3.9	3.7	3.5	3.4	3.2	3.1
25	5.4	5.1	4.8	4.5	4.2	4	3.8	3.6	3.5	3.3	3.2	3.1
26	5.3	4.9	4.6	4.4	4.2	3.9	3.8	3.6	3.4	3.3	3.2	3
27	5.2	4.9	4.6	4.4	4.2	3.9	3.8	3.6	3.4	3.3	3.2	3.1
28	5.3	5	4.7	4.4	4.2	4	3.8	3.6	3.5	3.3	3.2	3.1
29	5.7	5.3	5	4.7	4.5	4.2	4	3.8	3.7	3.5	3.4	3.2
30	5.9	5.5	5.2	4.9	4.6	4.4	4.2	4	3.8	3.6	3.5	3.4
31	6.1	5.7	5.3	5	4.8	4.5	4.3	4.1	3.9	3.7	3.6	3.4
32	6.3	5.8	5.5	5.2	4.9	4.6	4.4	4.2	4	3.8	3.6	3.5
33	6.5	6	5.6	5.3	5	4.7	4.5	4.3	4.1	3.9	3.7	3.6
34	6.4	6	5.6	5.3	5	4.7	4.5	4.3	4.1	3.9	3.8	3.6
35	5.9	5.5	5.2	4.9	4.7	4.5	4.3	4.1	3.9	3.7	3.6	3.5
36	6.2	5.8	5.5	5.2	4.9	4.7	4.4	4.2	4.1	3.9	3.7	3.6
37	5.9	5.5	5.1	4.8	4.6	4.3	4.1	3.9	3.7	3.6	3.4	3.3
38	5.8	5.4	5.1	4.8	4.5	4.2	4	3.8	3.7	3.5	3.4	3.2
39	5.7	5.3	5	4.7	4.4	4.2	4	3.8	3.6	3.4	3.3	3.2
40	5.6	5.2	4.9	4.6	4.3	4.1	3.9	3.7	3.5	3.4	3.2	3.1
41	5.5	5.1	4.8	4.5	4.2	4	3.8	3.6	3.5	3.3	3.2	3
42	5.2	4.9	4.6	4.3	4.1	3.9	3.7	3.5	3.3	3.2	3.1	2.9
43	5.2	4.8	4.5	4.3	4	3.8	3.6	3.5	3.3	3.2	3	2.9
44	5.2	4.8	4.5	4.3	4.1	3.8	3.7	3.5	3.3	3.2	3.1	2.9
45	5.1	4.8	4.5	4.3	4	3.8	3.7	3.5	3.3	3.2	3.1	3
46	5.3	4.9	4.6	4.4	4.1	3.9	3.7	3.6	3.4	3.3	3.1	3
47	5.1	4.7	4.5	4.2	4	3.8	3.6	3.5	3.3	3.2	3.1	3
48	5.2	4.9	4.6	4.3	4.1	3.9	3.7	3.6	3.4	3.3	3.1	3
49	5.4	5	4.7	4.5	4.2	4	3.8	3.7	3.5	3.4	3.2	3.1
50	5.8	5.4	5.1	4.8	4.5	4.3	4.1	3.9	3.7	3.6	3.4	3.3
51	6	5.6	5.3	5	4.7	4.4	4.2	4	3.8	3.7	3.5	3.4
52	6.1	5.7	5.4	5	4.8	4.5	4.3	4.1	3.9	3.7	3.6	3.4
53	5.6	5.2	4.9	4.7	4.4	4.2	4	3.8	3.7	3.5	3.4	3.3
54	5.7	5.3	5	4.7	4.5	4.3	4.1	3.9	3.7	3.6	3.4	3.3
55	5.6	5.3	4.9	4.6	4.4	4.2	3.9	3.8	3.6	3.4	3.3	3.2
56	5.6	5.2	4.9	4.6	4.3	4.1	3.9	3.7	3.5	3.4	3.2	3.1
57	5.5	5.1	4.8	4.5	4.3	4	3.8	3.6	3.5	3.3	3.2	3.1
58	5.4	5.1	4.7	4.4	4.2	4	3.8	3.6	3.4	3.3	3.1	3
59	5.3	5	4.6	4.4	4.1	3.9	3.7	3.5	3.3	3.2	3.1	2.9
60	5.1	4.8	4.5	4.2	4	3.8	3.6	3.4	3.2	3.1	3	2.8
61	5	4.7	4.4	4.1	3.9	3.7	3.5	3.3	3.2	3	2.9	2.8
62	5	4.7	4.4	4.1	3.9	3.7	3.5	3.4	3.2	3.1	2.9	2.8
63	5.2	4.8	4.5	4.3	4	3.8	3.6	3.4	3.3	3.1	3	2.9
64	5.2	4.8	4.5	4.3	4	3.8	3.6	3.5	3.3	3.2	3	2.9
65	5.1	4.8	4.5	4.2	4	3.8	3.6	3.5	3.3	3.2	3	2.9
66	5.1	4.8	4.5	4.3	4	3.8	3.6	3.5	3.3	3.2	3.1	2.9
67	4.8	4.5	4.2	4	3.8	3.6	3.5	3.3	3.2	3.1	2.9	2.8
68	4.8	4.5	4.3	4	3.8	3.7	3.5	3.3	3.2	3.1	3	2.9
69	5.2	4.9	4.6	4.4	4.1	3.9	3.7	3.6	3.4	3.3	3.1	3
70	5.6	5.2	4.9	4.6	4.4	4.1	3.9	3.7	3.6	3.4	3.3	3.2
71	5.5	5.2	4.9	4.6	4.3	4.1	3.9	3.7	3.6	3.4	3.3	3.2
72	5.3	5	4.7	4.4	4.2	4	3.8	3.7	3.5	3.4	3.2	3.1
73	5.6	5.2	4.9	4.6	4.3	4.1	3.9	3.7	3.5	3.4	3.2	3.1
74	5.5	5.1	4.8	4.5	4.2	4	3.8	3.6	3.5	3.3	3.2	3
75	5.3	4.9	4.6	4.4	4.1	3.9	3.7	3.5	3.3	3.2	3.1	2.9
76	5.2	4.8	4.5	4.2	4	3.8	3.6	3.4	3.3	3.1	3	2.9
77	5.1	4.7	4.4	4.1	3.9	3.7	3.5	3.3	3.2	3	2.9	2.8
78	4.8	4.5	4.2	4	3.7	3.5	3.4	3.2	3.1	2.9	2.8	2.7
79	4.7	4.4	4.1	3.9	3.7	3.5	3.3	3.2	3	2.9	2.8	2.7
80	4.8	4.5	4.2	3.9	3.7	3.5	3.3	3.2	3	2.9	2.8	2.7
81	4.9	4.5	4.3	4	3.8	3.6	3.4	3.2	3.1	3	2.8	2.7
82	5	4.7	4.4	4.1	3.9	3.7	3.5	3.3	3.2	3	2.9	2.8
83	5	4.7	4.4	4.1	3.9	3.7	3.5	3.3	3.2	3.1	2.9	2.8
84	4.9	4.6	4.3	4	3.8	3.6	3.4	3.3	3.1	3	2.9	2.8
85	4.8	4.5	4.2	4	3.8	3.6	3.4	3.3	3.1	3	2.9	2.8
86	4.4	4.1	3.9	3.7	3.5	3.4	3.2	3.1	2.9	2.8	2.7	2.6
87	4.6	4.3	4.1	3.9	3.7	3.5	3.4	3.2	3.1	2.9	2.8	2.7
88	4.8	4.5	4.2	4	3.8	3.6	3.5	3.3	3.2	3	2.9	2.8
89	4.8	4.5	4.3	4	3.8	3.6	3.5	3.3	3.2	3.1	2.9	2.8
90	4.8	4.5	4.3	4	3.8	3.6	3.5	3.3	3.2	3.1	2.9	2.8
91	5.5	5.1	4.8	4.5	4.2	4	3.8	3.6	3.4	3.3	3.1	3
92	5.3	4.9	4.6	4.3	4.1	3.8	3.6	3.5	3.3	3.2	3	2.9
93	5.1	4.7	4.4	4.2	3.9	3.7	3.5	3.4	3.2	3.1	2.9	2.8
94	5	4.6	4.3	4.1	3.8	3.6	3.4	3.3	3.1	3	2.9	2.7
95	4.8	4.4	4.2	3.9	3.7	3.5	3.3	3.2	3	2.9	2.8	2.6
96	4.6	4.3	4	3.8	3.6	3.4	3.2	3.1	2.9	2.8	2.7	2.6
97	4.6	4.2	4	3.7	3.5	3.3	3.2	3	2.9	2.7	2.6	2.5
98	4.7	4.3	4.1	3.8	3.6	3.4	3.2	3.1	2.9	2.8	2.7	2.6
99	4.7	4.4	4.1	3.9	3.6	3.4	3.3	3.1	3	2.8	2.7	2.6
100	4.7	4.4	4.1	3.9	3.6	3.5	3.3	3.1	3	2.8	2.7	2.6
101	4.9	4.5	4.2	4	3.7	3.5	3.4	3.2	3	2.9	2.8	2.7
102	4.8	4.5	4.2	3.9	3.7	3.5	3.3	3.2	3	2.9	2.8	2.7
103	4.7	4.4	4.1	3.9	3.7	3.5	3.3	3.2	3	2.9	2.8	2.7
104	4.8	4.5	4.2	4	3.7	3.5	3.4	3.2	3.1	2.9	2.8	2.7
105	4.9	4.6	4.3	4	3.8	3.6	3.4	3.3	3.1	3	2.9	2.7
106	4.8	4.5	4.2	3.9	3.7	3.5	3.4	3.2	3.1	2.9	2.8	2.7
107	4.5	4.2	4	3.8	3.6	3.4	3.2	3.1	3	2.9	2.7	2.6
108	4.7	4.4	4.1	3.9	3.7	3.5	3.4	3.2	3.1	2.9	2.8	2.7
109	5.5	5.1	4.8	4.5	4.3	4	3.8	3.6	3.5	3.3	3.2	3
110	5.4	5	4.7	4.4	4.1	3.9	3.7	3.5	3.4	3.2	3.1	3
111	5.3	4.9	4.6	4.3	4	3.8	3.6	3.4	3.3	3.1	3	2.9
112	5.1	4.7	4.4	4.1	3.9	3.7	3.5	3.3	3.2	3	2.9	2.8
113	4.9	4.6	4.3	4	3.8	3.6	3.4	3.2	3.1	2.9	2.8	2.7
114	4.7	4.4	4.1	3.9	3.7	3.5	3.3	3.1	3	2.8	2.7	2.6
115	4.7	4.4	4.1	3.8	3.6	3.4	3.2	3.1	2.9	2.8	2.7	2.6
116	4.7	4.4	4.1	3.8	3.6	3.4	3.2	3.1	2.9	2.8	2.7	2.6
117	4.8	4.4	4.1	3.9	3.7	3.5	3.3	3.1	3	2.9	2.7	2.6
118	4.8	4.5	4.2	3.9	3.7	3.5	3.3	3.1	3	2.9	2.7	2.6
119	4.8	4.5	4.2	3.9	3.7	3.5	3.3	3.2	3	2.9	2.8	2.7
120	4.9	4.5	4.2	4	3.8	3.5	3.4	3.2	3.1	2.9	2.8	2.7
121	4.9	4.5	4.2	4	3.8	3.6	3.4	3.2	3.1	2.9	2.8	2.7
122	4.9	4.6	4.3	4	3.8	3.6	3.4	3.2	3.1	3	2.8	2.7
123	4.9	4.6	4.3	4	3.8	3.6	3.4	3.3	3.1	3	2.8	2.7
124	4.7	4.4	4.2	3.9	3.7	3.5	3.3	3.2	3	2.9	2.8	2.7
125	4.8	4.5	4.2	4	3.8	3.6	3.4	3.2	3.1	2.9	2.8	2.7
126	4.7	4.4	4.1	3.9	3.7	3.5	3.3	3.2	3	2.9	2.8	2.7
127	6.1	5.7	5.3	4.9	4.6	4.4	4.1	3.9	3.7	3.6	3.4	3.3
128	5.7	5.3	4.9	4.6	4.4	4.1	3.9	3.7	3.6	3.4	3.3	3.1
129	6.3	5.8	5.4	5	4.7	4.4	4.2	3.9	3.7	3.6	3.4	3.2
130	5.6	5.2	4.9	4.6	4.3	4	3.8	3.6	3.5	3.3	3.2	3
131	5.3	4.9	4.6	4.3	4.1	3.8	3.6	3.5	3.3	3.2	3	2.9
132	5.2	4.9	4.5	4.3	4	3.8	3.6	3.4	3.2	3.1	3	2.8
133	5.4	5	4.7	4.4	4.1	3.9	3.7	3.5	3.3	3.2	3	2.9
134	5.2	4.8	4.5	4.2	4	3.8	3.6	3.4	3.2	3.1	3	2.8
135	5.1	4.7	4.4	4.1	3.9	3.7	3.5	3.3	3.2	3	2.9	2.8
136	5.1	4.8	4.5	4.2	3.9	3.7	3.5	3.4	3.2	3.1	2.9	2.8
137	5.1	4.7	4.4	4.1	3.9	3.7	3.5	3.3	3.2	3	2.9	2.8
138	5.2	4.8	4.5	4.2	4	3.7	3.6	3.4	3.2	3.1	2.9	2.8
139	5.3	4.9	4.5	4.3	4	3.8	3.6	3.4	3.2	3.1	3	2.8
140	5.1	4.7	4.4	4.2	3.9	3.7	3.5	3.3	3.2	3	2.9	2.8
141	5	4.6	4.3	4.1	3.9	3.6	3.5	3.3	3.1	3	2.9	2.8
142	5	4.7	4.4	4.1	3.9	3.7	3.5	3.3	3.2	3	2.9	2.8
143	5	4.6	4.3	4.1	3.8	3.6	3.4	3.3	3.1	3	2.9	2.7
144	4.7	4.4	4.1	3.9	3.7	3.5	3.3	3.2	3	2.9	2.8	2.7
145	16.9	13.8	11.7	10.2	9	8.1	7.3	6.7	6.2	5.8	5.4	5
146	12.3	10.6	9.3	8.3	7.5	6.9	6.3	5.8	5.4	5.1	4.8	4.5
147	14.8	12.3	10.6	9.3	8.3	7.5	6.8	6.3	5.8	5.4	5	4.7
148	6.5	6	5.5	5.2	4.8	4.6	4.3	4.1	3.9	3.7	3.5	3.4
149	6.4	5.9	5.4	5.1	4.7	4.5	4.2	4	3.8	3.6	3.4	3.3
150	5.6	5.2	4.9	4.6	4.3	4.1	3.9	3.7	3.5	3.3	3.2	3.1
151	5.7	5.3	4.9	4.6	4.3	4.1	3.9	3.7	3.5	3.3	3.2	3.1
152	5.5	5.1	4.8	4.5	4.2	4	3.8	3.6	3.4	3.3	3.1	3
153	5.4	5	4.7	4.4	4.1	3.9	3.7	3.5	3.4	3.2	3.1	3
154	5.3	5	4.6	4.4	4.1	3.9	3.7	3.5	3.3	3.2	3.1	2.9
155	5.3	4.9	4.6	4.3	4.1	3.9	3.7	3.5	3.3	3.2	3	2.9
156	5.4	5	4.7	4.4	4.1	3.9	3.7	3.5	3.3	3.2	3.1	2.9
157	5.5	5.1	4.7	4.4	4.2	3.9	3.7	3.5	3.4	3.2	3.1	3
158	5.4	5	4.7	4.4	4.1	3.9	3.7	3.5	3.3	3.2	3	2.9
159	5.3	4.9	4.6	4.3	4.1	3.8	3.6	3.5	3.3	3.1	3	2.9
160	5.4	5	4.7	4.4	4.1	3.9	3.7	3.5	3.3	3.2	3	2.9
161	5	4.7	4.4	4.1	3.9	3.7	3.5	3.3	3.2	3	2.9	2.8
162	4.8	4.5	4.2	4	3.7	3.5	3.4	3.2	3.1	2.9	2.8	2.7
163	17.2	14.1	12	10.5	9.3	8.3	7.6	6.9	6.4	6	5.6	5.2
164	20.9	16.4	13.5	11.6	10.1	9	8.1	7.4	6.8	6.3	5.8	5.4
165	16	13.2	11.3	9.9	8.8	7.9	7.2	6.6	6.1	5.7	5.3	5
166	15.4	12.8	11	9.6	8.6	7.8	7.1	6.5	6	5.6	5.2	4.9
167	6.4	5.9	5.5	5.2	4.9	4.6	4.3	4.1	3.9	3.7	3.6	3.4
168	6.3	5.8	5.4	5.1	4.8	4.5	4.3	4	3.8	3.7	3.5	3.4
169	6.2	5.8	5.4	5	4.7	4.4	4.2	4	3.8	3.6	3.5	3.3
170	5.9	5.4	5.1	4.8	4.5	4.2	4	3.8	3.6	3.5	3.3	3.2
171	5.7	5.3	4.9	4.6	4.4	4.1	3.9	3.7	3.6	3.4	3.3	3.1
172	5.6	5.2	4.8	4.6	4.3	4.1	3.9	3.7	3.5	3.3	3.2	3.1
173	5.5	5.1	4.8	4.5	4.3	4	3.8	3.6	3.5	3.3	3.2	3
174	5.5	5.1	4.8	4.5	4.2	4	3.8	3.6	3.4	3.3	3.1	3
175	5.5	5.1	4.8	4.5	4.2	4	3.8	3.6	3.4	3.3	3.1	3
176	5.6	5.2	4.9	4.6	4.3	4	3.8	3.6	3.5	3.3	3.2	3
177	9.8	8.6	7.6	6.9	6.2	5.7	5.3	4.9	4.6	4.3	4.1	3.8
178	13.9	11.5	9.8	8.5	7.6	6.8	6.2	5.7	5.3	4.9	4.6	4.3
179	8.3	7.4	6.7	6.1	5.6	5.1	4.8	4.5	4.2	4	3.7	3.5
180	5.2	4.8	4.5	4.2	4	3.7	3.5	3.4	3.2	3.1	2.9	2.8
181	32.3	22.6	17.6	14.5	12.4	10.8	9.6	8.6	7.8	7.2	6.6	6.2
182	29.5	21.3	16.8	13.9	11.9	10.4	9.3	8.4	7.6	7	6.5	6
183	30.3	21.6	16.9	14	12	10.5	9.3	8.4	7.6	7	6.5	6
184	15.3	12.8	11.1	9.8	8.8	7.9	7.3	6.7	6.2	5.8	5.4	5.1
185	10.3	9.2	8.3	7.5	6.9	6.4	5.9	5.5	5.2	4.9	4.6	4.4
186	10.2	9	8.1	7.4	6.8	6.3	5.8	5.5	5.1	4.8	4.6	4.3
187	7.1	6.5	6	5.6	5.3	4.9	4.7	4.4	4.2	4	3.8	3.6
188	6.8	6.2	5.8	5.4	5.1	4.8	4.5	4.3	4.1	3.9	3.7	3.5
189	6.1	5.7	5.3	5	4.7	4.4	4.2	4	3.8	3.6	3.5	3.3
190	5.8	5.4	5.1	4.8	4.5	4.3	4	3.8	3.7	3.5	3.4	3.2
191	5.7	5.3	5	4.7	4.4	4.2	4	3.8	3.6	3.4	3.3	3.2
192	5.7	5.3	4.9	4.6	4.4	4.1	3.9	3.7	3.5	3.4	3.2	3.1
193	5.5	5.2	4.8	4.5	4.3	4	3.8	3.6	3.5	3.3	3.2	3.1
194	5.6	5.2	4.9	4.6	4.3	4.1	3.9	3.7	3.5	3.3	3.2	3.1
195	6.5	5.9	5.5	5.1	4.7	4.5	4.2	4	3.8	3.6	3.4	3.2
196	12.4	10.5	9.1	8	7.2	6.5	5.9	5.5	5.1	4.7	4.4	4.2
197	14.6	11.9	10.1	8.8	7.7	6.9	6.3	5.8	5.3	4.9	4.6	4.3
198	11.3	9.6	8.4	7.4	6.7	6.1	5.6	5.1	4.8	4.5	4.2	3.9
199	34.7	24	18.6	15.3	13	11.3	10.1	9	8.2	7.5	6.9	6.5
200	33.7	23.5	18.3	15.1	12.8	11.2	9.9	8.9	8.1	7.5	6.9	6.4
201	19.5	15.8	13.4	11.6	10.2	9.2	8.3	7.6	7	6.5	6.1	5.7
202	10.9	9.7	8.7	8	7.3	6.7	6.3	5.9	5.5	5.2	4.9	4.7
203	13.2	11.4	10.1	9.1	8.2	7.5	6.9	6.4	6	5.6	5.3	5
204	13.4	11.6	10.2	9.1	8.3	7.6	7	6.5	6	5.6	5.3	5
205	7.6	7	6.5	6	5.6	5.3	5	4.7	4.5	4.3	4.1	3.9
206	6.7	6.2	5.8	5.5	5.1	4.8	4.6	4.4	4.1	4	3.8	3.6
207	6.4	5.9	5.5	5.2	4.9	4.6	4.4	4.2	4	3.8	3.6	3.5
208	6.3	5.8	5.4	5.1	4.8	4.5	4.3	4.1	3.9	3.7	3.6	3.4
209	5.9	5.5	5.2	4.8	4.6	4.3	4.1	3.9	3.7	3.6	3.4	3.3
210	5.8	5.4	5.1	4.8	4.5	4.2	4	3.8	3.7	3.5	3.3	3.2
211	5.7	5.3	4.9	4.6	4.4	4.1	3.9	3.7	3.6	3.4	3.3	3.1
212	5.6	5.2	4.9	4.6	4.3	4.1	3.9	3.7	3.5	3.4	3.2	3.1
213	6.5	6	5.5	5.1	4.8	4.5	4.2	4	3.8	3.6	3.4	3.3
214	10.3	9	7.9	7.1	6.5	5.9	5.5	5.1	4.7	4.4	4.2	3.9
215	14.6	11.9	10.1	8.8	7.7	7	6.3	5.8	5.3	4.9	4.6	4.3
216	8.6	7.6	6.8	6.2	5.7	5.2	4.8	4.5	4.2	4	3.8	3.6
217	35.8	24.8	19.3	15.8	13.5	11.7	10.4	9.4	8.5	7.8	7.2	6.7
218	25.2	19.5	16	13.6	11.8	10.5	9.4	8.5	7.8	7.2	6.7	6.3
219	11.9	10.5	9.5	8.6	7.9	7.3	6.7	6.3	5.9	5.5	5.2	5
220	8.1	7.5	6.9	6.4	6	5.7	5.3	5.1	4.8	4.6	4.4	4.2
221	8.9	8.2	7.5	6.9	6.5	6.1	5.7	5.4	5.1	4.8	4.6	4.4
222	8.2	7.5	6.9	6.5	6.1	5.7	5.4	5.1	4.8	4.6	4.4	4.2
223	7.5	7	6.5	6.1	5.7	5.4	5.1	4.8	4.6	4.4	4.2	4
224	7	6.5	6.1	5.7	5.4	5.1	4.8	4.6	4.3	4.1	4	3.8
225	6.6	6.2	5.8	5.4	5.1	4.8	4.6	4.4	4.2	4	3.8	3.6
226	6.5	6.1	5.7	5.3	5	4.7	4.5	4.3	4.1	3.9	3.7	3.6
227	6.1	5.7	5.3	5	4.7	4.5	4.3	4.1	3.9	3.7	3.5	3.4
228	5.9	5.5	5.2	4.9	4.6	4.3	4.1	3.9	3.7	3.6	3.4	3.3
229	5.7	5.3	5	4.7	4.4	4.2	4	3.8	3.6	3.5	3.3	3.2
230	5.6	5.2	4.9	4.6	4.3	4.1	3.9	3.7	3.5	3.4	3.2	3.1
231	6.1	5.6	5.2	4.9	4.6	4.3	4.1	3.9	3.7	3.5	3.4	3.2
232	5.9	5.5	5.1	4.7	4.4	4.2	4	3.8	3.6	3.4	3.3	3.1
233	5.8	5.3	5	4.6	4.3	4.1	3.9	3.7	3.5	3.3	3.2	3
234	7.6	6.8	6.2	5.6	5.2	4.8	4.5	4.2	4	3.8	3.6	3.4
235	15.6	13.4	11.7	10.4	9.4	8.6	7.9	7.3	6.8	6.4	6	5.6
236	15.9	13.6	11.9	10.6	9.5	8.7	8	7.4	6.9	6.4	6	5.7
237	11.8	10.5	9.5	8.7	8	7.4	6.8	6.4	6	5.7	5.4	5.1
238	8.6	7.9	7.3	6.8	6.4	6	5.6	5.3	5.1	4.8	4.6	4.4
239	8.6	7.9	7.3	6.8	6.4	6	5.7	5.3	5.1	4.8	4.6	4.4
240	8.4	7.8	7.2	6.7	6.3	5.9	5.6	5.3	5	4.8	4.6	4.4
241	8.1	7.5	7	6.5	6.1	5.8	5.4	5.1	4.9	4.7	4.5	4.3
242	7.3	6.8	6.3	5.9	5.6	5.3	5	4.8	4.5	4.3	4.1	4
243	6.8	6.3	5.9	5.6	5.2	5	4.7	4.5	4.3	4.1	3.9	3.8
244	6.6	6.2	5.8	5.4	5.1	4.8	4.6	4.4	4.2	4	3.8	3.7
245	6.2	5.8	5.5	5.1	4.9	4.6	4.4	4.2	4	3.8	3.6	3.5
246	6	5.6	5.2	4.9	4.6	4.4	4.2	4	3.8	3.6	3.5	3.4
247	5.8	5.4	5.1	4.8	4.5	4.3	4.1	3.9	3.7	3.5	3.4	3.3
248	5.6	5.3	4.9	4.6	4.4	4.2	3.9	3.8	3.6	3.4	3.3	3.2
249	5.5	5.1	4.8	4.5	4.2	4	3.8	3.6	3.5	3.3	3.2	3.1
250	5.3	5	4.6	4.4	4.1	3.9	3.7	3.5	3.4	3.2	3.1	3
251	5.6	5.2	4.8	4.5	4.2	4	3.8	3.6	3.4	3.3	3.1	3
252	12.8	10.6	9.1	8	7.1	6.5	5.9	5.4	5	4.7	4.4	4.1
253	17.4	14.7	12.8	11.3	10.2	9.2	8.5	7.8	7.2	6.8	6.3	6
254	13.6	12	10.7	9.6	8.8	8.1	7.5	7	6.5	6.2	5.8	5.5
255	9.1	8.4	7.7	7.2	6.7	6.3	5.9	5.6	5.3	5.1	4.8	4.6
256	8.5	7.8	7.3	6.8	6.4	6	5.7	5.4	5.1	4.9	4.7	4.5
257	8.2	7.6	7.1	6.7	6.3	5.9	5.6	5.3	5	4.8	4.6	4.4
258	8.1	7.5	7	6.6	6.2	5.8	5.5	5.3	5	4.8	4.6	4.4
259	7.9	7.4	6.9	6.5	6.1	5.7	5.4	5.2	4.9	4.7	4.5	4.3
260	7.4	6.9	6.5	6.1	5.7	5.4	5.1	4.9	4.7	4.5	4.3	4.1
261	6.9	6.5	6.1	5.7	5.4	5.1	4.9	4.6	4.4	4.2	4	3.9
262	6.7	6.3	5.9	5.5	5.2	5	4.7	4.5	4.3	4.1	3.9	3.8
263	6.4	6	5.6	5.3	5	4.7	4.5	4.3	4.1	3.9	3.8	3.6
264	6	5.6	5.3	5	4.7	4.5	4.2	4.1	3.9	3.7	3.6	3.4
265	5.9	5.6	5.2	4.9	4.6	4.4	4.2	4	3.8	3.6	3.5	3.3
266	5.9	5.5	5.1	4.8	4.5	4.3	4.1	3.9	3.7	3.6	3.4	3.3
267	5.4	5	4.7	4.5	4.2	4	3.8	3.6	3.5	3.3	3.2	3.1
268	5.1	4.8	4.5	4.2	4	3.8	3.6	3.4	3.3	3.1	3	2.9
269	5.2	4.9	4.6	4.3	4	3.8	3.6	3.5	3.3	3.1	3	2.9
270	5.9	5.4	5	4.7	4.4	4.1	3.9	3.7	3.5	3.3	3.2	3
271	15.5	13.4	11.9	10.7	9.7	8.8	8.1	7.6	7.1	6.6	6.2	5.9
272	13	11.6	10.4	9.5	8.7	8	7.5	7	6.5	6.2	5.8	5.5
273	12.3	11	10	9.1	8.4	7.8	7.2	6.8	6.4	6	5.7	5.4
274	10.3	9.4	8.7	8	7.5	7	6.5	6.2	5.8	5.5	5.3	5
275	8.8	8.1	7.5	7	6.6	6.2	5.9	5.6	5.3	5.1	4.9	4.6
276	8.5	7.9	7.4	6.9	6.5	6.1	5.8	5.5	5.3	5	4.8	4.6
277	8	7.5	7	6.6	6.2	5.9	5.6	5.3	5	4.8	4.6	4.4
278	7.5	7	6.5	6.1	5.8	5.5	5.2	5	4.8	4.5	4.4	4.2
279	7.1	6.6	6.2	5.9	5.5	5.3	5	4.8	4.5	4.4	4.2	4
280	6.7	6.3	5.9	5.6	5.3	5	4.8	4.5	4.3	4.2	4	3.8
281	6.5	6	5.7	5.3	5.1	4.8	4.6	4.4	4.2	4	3.8	3.7
282	6	5.6	5.3	5	4.7	4.5	4.3	4.1	3.9	3.8	3.6	3.5
283	5.8	5.5	5.1	4.8	4.6	4.4	4.1	4	3.8	3.6	3.5	3.3
284	5.6	5.2	4.9	4.6	4.4	4.2	4	3.8	3.6	3.5	3.3	3.2
285	5.2	4.9	4.6	4.3	4.1	3.9	3.7	3.5	3.4	3.3	3.1	3
286	4.9	4.6	4.4	4.1	3.9	3.7	3.5	3.4	3.2	3.1	3	2.9
287	5.1	4.7	4.4	4.2	4	3.7	3.6	3.4	3.2	3.1	3	2.9
288	5.1	4.7	4.4	4.1	3.9	3.7	3.5	3.3	3.2	3	2.9	2.8
289	16.9	14.5	12.8	11.4	10.3	9.4	8.6	8	7.4	7	6.6	6.2
290	15.4	13.4	11.9	10.7	9.8	9	8.3	7.7	7.2	6.8	6.4	6
291	13	11.6	10.5	9.6	8.8	8.2	7.6	7.1	6.7	6.3	6	5.7
292	12.3	11.1	10.1	9.2	8.5	7.9	7.4	6.9	6.5	6.2	5.9	5.6
293	10.4	9.5	8.8	8.1	7.6	7.1	6.7	6.3	6	5.7	5.4	5.2
294	9.5	8.7	8.1	7.6	7.1	6.7	6.3	6	5.7	5.4	5.2	5
295	8.9	8.2	7.7	7.2	6.8	6.4	6	5.7	5.5	5.2	5	4.8
296	8.2	7.6	7.1	6.7	6.3	5.9	5.6	5.4	5.1	4.9	4.7	4.5
297	7.7	7.2	6.7	6.3	6	5.6	5.4	5.1	4.9	4.7	4.5	4.3
298	7.1	6.6	6.2	5.9	5.5	5.3	5	4.8	4.5	4.4	4.2	4
299	6.5	6.1	5.8	5.4	5.2	4.9	4.7	4.4	4.3	4.1	3.9	3.8
300	6	5.6	5.3	5	4.8	4.5	4.3	4.1	4	3.8	3.6	3.5
301	5.6	5.3	5	4.7	4.5	4.3	4.1	3.9	3.7	3.6	3.4	3.3
302	5.3	5	4.7	4.5	4.3	4.1	3.9	3.7	3.5	3.4	3.3	3.2
303	5	4.7	4.4	4.2	4	3.8	3.6	3.5	3.3	3.2	3.1	3
304	4.5	4.3	4	3.8	3.6	3.5	3.3	3.2	3.1	2.9	2.8	2.7
305	4.7	4.4	4.2	3.9	3.7	3.5	3.4	3.2	3.1	3	2.8	2.7
306	4.6	4.3	4.1	3.8	3.6	3.4	3.3	3.1	3	2.9	2.7	2.6
307	19	16.2	14.1	12.5	11.2	10.2	9.3	8.6	8	7.4	7	6.6
308	16.8	14.6	12.9	11.5	10.5	9.6	8.8	8.2	7.6	7.2	6.7	6.4
309	14.6	12.9	11.6	10.5	9.6	8.9	8.2	7.7	7.2	6.8	6.4	6.1
310	12.4	11.2	10.2	9.4	8.7	8.1	7.6	7.1	6.7	6.3	6	5.7
311	11.6	10.6	9.7	9	8.3	7.8	7.3	6.9	6.5	6.2	5.9	5.6
312	9.5	8.8	8.2	7.6	7.2	6.8	6.4	6.1	5.8	5.5	5.3	5.1
313	8.9	8.3	7.7	7.3	6.8	6.5	6.1	5.8	5.6	5.3	5.1	4.9
314	8.4	7.8	7.3	6.9	6.5	6.1	5.8	5.5	5.3	5	4.8	4.6
315	8	7.4	6.9	6.5	6.2	5.8	5.5	5.3	5	4.8	4.6	4.4
316	7.7	7.1	6.7	6.3	5.9	5.6	5.3	5.1	4.8	4.6	4.4	4.2
317	6.8	6.4	6	5.7	5.4	5.1	4.8	4.6	4.4	4.2	4.1	3.9
318	6.1	5.7	5.4	5.1	4.9	4.6	4.4	4.2	4	3.9	3.7	3.6
319	5.5	5.2	4.9	4.6	4.4	4.2	4	3.9	3.7	3.6	3.4	3.3
320	4.8	4.6	4.3	4.1	3.9	3.8	3.6	3.5	3.3	3.2	3.1	3
321	4.7	4.4	4.2	4	3.8	3.6	3.5	3.3	3.2	3.1	3	2.9
322	4.1	3.9	3.7	3.5	3.4	3.2	3.1	3	2.9	2.8	2.7	2.6
323	3.8	3.7	3.5	3.3	3.2	3	2.9	2.8	2.7	2.6	2.5	2.4
324	3.9	3.7	3.5	3.4	3.2	3.1	2.9	2.8	2.7	2.6	2.5	2.4
325	18.7	15.9	13.9	12.3	11.1	10.1	9.2	8.5	7.9	7.4	6.9	6.5
326	17	14.7	13	11.6	10.5	9.6	8.9	8.2	7.7	7.2	6.8	6.4
327	14.9	13.2	11.8	10.7	9.8	9	8.4	7.8	7.3	6.9	6.5	6.1
328	14.3	12.7	11.4	10.4	9.6	8.8	8.2	7.7	7.2	6.8	6.4	6.1
329	13.6	12.2	11	10.1	9.3	8.6	8	7.5	7.1	6.7	6.3	6
330	11.1	10.2	9.4	8.7	8.1	7.6	7.2	6.8	6.4	6.1	5.8	5.5
331	9	8.3	7.8	7.3	6.9	6.5	6.2	5.9	5.6	5.4	5.1	4.9
332	8.2	7.6	7.2	6.7	6.4	6	5.7	5.5	5.2	5	4.8	4.6
333	7.6	7.1	6.7	6.3	5.9	5.6	5.4	5.1	4.9	4.7	4.5	4.3
334	7.1	6.7	6.3	5.9	5.6	5.3	5.1	4.9	4.6	4.5	4.3	4.1
335	6.8	6.4	6	5.7	5.4	5.1	4.9	4.7	4.5	4.3	4.1	3.9
336	6.2	5.8	5.5	5.2	4.9	4.7	4.5	4.3	4.1	3.9	3.8	3.6
337	5.5	5.2	4.9	4.6	4.4	4.2	4	3.9	3.7	3.6	3.4	3.3
338	4.3	4.1	3.9	3.8	3.6	3.5	3.3	3.2	3.1	3	2.9	2.8
339	3.6	3.5	3.3	3.2	3.1	3	2.9	2.8	2.7	2.6	2.5	2.5
340	3.4	3.3	3.1	3	2.9	2.8	2.7	2.6	2.5	2.5	2.4	2.3
341	3.6	3.4	3.3	3.1	3	2.9	2.8	2.7	2.6	2.5	2.4	2.4
342	3	2.9	2.8	2.7	2.6	2.5	2.4	2.3	2.3	2.2	2.1	2.1
343	4	3.8	3.6	3.4	3.3	3.1	3	2.9	2.8	2.7	2.6	2.5
344	4.8	4.5	4.3	4	3.8	3.7	3.5	3.4	3.2	3.1	3	2.9
345	5.3	5	4.7	4.5	4.3	4.1	3.9	3.7	3.6	3.5	3.3	3.2
346	6.5	6	5.7	5.4	5.1	4.8	4.6	4.4	4.2	4	3.9	3.7
347	7.6	7.1	6.6	6.2	5.9	5.6	5.3	5	4.8	4.6	4.4	4.2
348	6.9	6.5	6.2	5.8	5.6	5.3	5.1	4.8	4.6	4.5	4.3	4.1
349	19.4	16.3	14.1	12.5	11.2	10.1	9.3	8.5	7.9	7.4	6.9	6.5
350	18	15.4	13.4	11.9	10.8	9.8	9	8.3	7.7	7.2	6.8	6.4
351	17.2	14.8	13	11.7	10.5	9.6	8.9	8.2	7.7	7.2	6.7	6.4
352	16.8	14.6	12.9	11.6	10.5	9.6	8.8	8.2	7.6	7.2	6.7	6.4
353	15.5	13.6	12.2	11	10	9.2	8.5	7.9	7.4	7	6.6	6.2
354	14.5	12.9	11.6	10.5	9.6	8.9	8.3	7.7	7.3	6.8	6.5	6.1
355	11.5	10.4	9.6	8.8	8.2	7.7	7.2	6.8	6.4	6.1	5.8	5.5
356	8.3	7.8	7.3	6.8	6.4	6.1	5.8	5.5	5.2	5	4.8	4.6
357	7.8	7.3	6.8	6.4	6	5.7	5.4	5.2	5	4.7	4.5	4.4
358	7.1	6.6	6.2	5.9	5.6	5.3	5	4.8	4.6	4.4	4.2	4.1
359	6.7	6.3	5.9	5.6	5.3	5	4.8	4.6	4.4	4.2	4	3.9
360	6.5	6.1	5.8	5.5	5.2	4.9	4.7	4.5	4.3	4.1	3.9	3.8
361	5.5	5.2	4.9	4.7	4.5	4.3	4.1	3.9	3.8	3.6	3.5	3.4
362	4.8	4.5	4.3	4.1	3.9	3.8	3.6	3.5	3.4	3.2	3.1	3
363	3.8	3.7	3.5	3.4	3.3	3.1	3	2.9	2.8	2.7	2.7	2.6
364	3.5	3.4	3.2	3.1	3	2.9	2.8	2.7	2.6	2.6	2.5	2.4
365	3.4	3.2	3.1	3	2.9	2.8	2.7	2.6	2.5	2.5	2.4	2.3
366	3.3	3.1	3	2.9	2.8	2.7	2.6	2.5	2.4	2.4	2.3	2.2
367	3.3	3.2	3.1	3	2.9	2.8	2.7	2.6	2.5	2.4	2.4	2.3
368	4.2	4	3.9	3.7	3.5	3.4	3.3	3.2	3	2.9	2.8	2.8
369	4.4	4.2	4	3.9	3.7	3.6	3.4	3.3	3.2	3.1	3	2.9
370	5	4.8	4.6	4.4	4.2	4	3.9	3.7	3.6	3.5	3.4	3.3
371	6.4	6.1	5.8	5.5	5.2	5	4.8	4.6	4.4	4.2	4	3.9
372	8.4	7.9	7.4	6.9	6.5	6.2	5.9	5.6	5.3	5.1	4.9	4.7
373	19.1	16	13.9	12.2	10.9	9.9	9	8.3	7.7	7.2	6.7	6.3
374	18.4	15.6	13.6	12	10.8	9.8	9	8.3	7.7	7.2	6.7	6.3
375	18.7	15.8	13.7	12.2	10.9	9.9	9.1	8.4	7.8	7.3	6.8	6.4
376	18.1	15.5	13.5	12	10.8	9.8	9	8.3	7.8	7.2	6.8	6.4
377	15.8	13.8	12.2	11	10	9.2	8.5	7.9	7.4	6.9	6.5	6.2
378	14.8	13	11.7	10.6	9.6	8.9	8.2	7.7	7.2	6.8	6.4	6.1
379	12	10.9	9.9	9.1	8.4	7.8	7.3	6.9	6.5	6.1	5.8	5.5
380	9	8.3	7.7	7.2	6.8	6.4	6	5.7	5.4	5.2	5	4.8
381	7.7	7.2	6.7	6.3	6	5.7	5.4	5.1	4.9	4.7	4.5	4.3
382	7.2	6.7	6.3	5.9	5.6	5.3	5.1	4.9	4.6	4.4	4.3	4.1
383	6.7	6.3	5.9	5.6	5.3	5.1	4.8	4.6	4.4	4.2	4.1	3.9
384	6.3	5.9	5.6	5.3	5	4.8	4.6	4.4	4.2	4	3.9	3.7
385	5.6	5.3	5.1	4.8	4.6	4.4	4.2	4	3.9	3.7	3.6	3.5
386	4.8	4.6	4.4	4.2	4	3.8	3.7	3.6	3.4	3.3	3.2	3.1
387	3.9	3.8	3.6	3.5	3.4	3.2	3.1	3	2.9	2.8	2.8	2.7
388	3.7	3.6	3.5	3.3	3.2	3.1	3	2.9	2.8	2.7	2.6	2.6
389	3.5	3.4	3.3	3.2	3	2.9	2.8	2.8	2.7	2.6	2.5	2.4
390	3.4	3.3	3.2	3.1	2.9	2.8	2.8	2.7	2.6	2.5	2.4	2.4
391	3.5	3.4	3.2	3.1	3	2.9	2.8	2.7	2.6	2.6	2.5	2.4
392	3.9	3.7	3.6	3.5	3.3	3.2	3.1	3	2.9	2.8	2.7	2.7
393	4.2	4	3.9	3.7	3.6	3.5	3.4	3.3	3.1	3.1	3	2.9
394	4.6	4.4	4.3	4.1	3.9	3.8	3.7	3.5	3.4	3.3	3.2	3.1
395	5	4.8	4.6	4.4	4.3	4.1	4	3.8	3.7	3.6	3.5	3.4
396	6.3	6	5.7	5.4	5.2	5	4.8	4.6	4.4	4.3	4.1	4
397	19.4	16.1	13.9	12.2	10.9	9.8	8.9	8.2	7.6	7.1	6.6	6.2
398	18.3	15.5	13.4	11.8	10.6	9.6	8.8	8.1	7.5	7	6.6	6.2
399	17.1	14.6	12.8	11.4	10.3	9.3	8.6	7.9	7.4	6.9	6.5	6.1
400	16.7	14.3	12.6	11.2	10.2	9.3	8.5	7.9	7.4	6.9	6.5	6.1
401	14.9	13	11.6	10.5	9.5	8.8	8.1	7.5	7	6.6	6.2	5.9
402	14.7	12.9	11.5	10.4	9.5	8.8	8.1	7.5	7.1	6.6	6.3	5.9
403	12.4	11.1	10.1	9.2	8.5	7.9	7.4	6.9	6.5	6.1	5.8	5.5
404	10.9	9.9	9	8.3	7.7	7.2	6.8	6.4	6	5.7	5.4	5.2
405	11.1	10	9.1	8.4	7.8	7.2	6.8	6.4	6	5.7	5.4	5.1
406	9	8.3	7.7	7.1	6.7	6.3	5.9	5.6	5.3	5.1	4.8	4.6
407	7.5	7	6.6	6.2	5.8	5.5	5.2	5	4.7	4.5	4.3	4.2
408	6.8	6.4	6	5.7	5.4	5.1	4.9	4.6	4.4	4.3	4.1	3.9
409	6.3	5.9	5.5	5.3	5	4.8	4.5	4.3	4.2	4	3.8	3.7
410	5.6	5.3	5	4.8	4.6	4.4	4.2	4	3.8	3.7	3.6	3.4
411	4.2	4	3.9	3.7	3.6	3.5	3.3	3.2	3.1	3	2.9	2.8
412	4	3.8	3.7	3.6	3.4	3.3	3.2	3.1	3	2.9	2.8	2.7
413	3.8	3.6	3.5	3.4	3.3	3.1	3	2.9	2.9	2.8	2.7	2.6
414	3.7	3.5	3.4	3.3	3.2	3.1	3	2.9	2.8	2.7	2.6	2.5
415	3.8	3.6	3.5	3.4	3.2	3.1	3	2.9	2.8	2.8	2.7	2.6
416	4	3.9	3.7	3.6	3.5	3.4	3.2	3.1	3	3	2.9	2.8
417	4.4	4.2	4	3.9	3.7	3.6	3.5	3.4	3.3	3.2	3.1	3
418	4.7	4.5	4.3	4.2	4	3.9	3.8	3.6	3.5	3.4	3.3	3.2
419	5	4.8	4.6	4.4	4.2	4.1	4	3.8	3.7	3.6	3.5	3.4
420	5.4	5.1	4.9	4.7	4.6	4.4	4.3	4.1	4	3.9	3.7	3.6
421	18.4	15.4	13.2	11.6	10.4	9.4	8.6	7.9	7.3	6.8	6.4	6
422	19.1	15.9	13.7	12	10.7	9.7	8.8	8.1	7.5	7	6.5	6.1
423	18.5	15.5	13.4	11.8	10.6	9.6	8.7	8.1	7.5	7	6.5	6.1
424	17.2	14.6	12.8	11.3	10.2	9.3	8.5	7.9	7.3	6.8	6.4	6
425	14.6	12.8	11.4	10.2	9.3	8.6	7.9	7.4	6.9	6.5	6.1	5.8
426	12.7	11.3	10.2	9.3	8.5	7.9	7.4	6.9	6.5	6.1	5.8	5.5
427	11.8	10.6	9.6	8.8	8.1	7.6	7.1	6.6	6.2	5.9	5.6	5.3
428	10.2	9.3	8.5	7.9	7.3	6.9	6.4	6.1	5.7	5.5	5.2	4.9
429	10.7	9.7	8.8	8.1	7.6	7	6.6	6.2	5.9	5.6	5.3	5
430	9.3	8.5	7.9	7.3	6.8	6.4	6	5.7	5.4	5.1	4.9	4.7
431	6.8	6.4	6	5.7	5.4	5.1	4.9	4.7	4.5	4.3	4.1	4
432	7.2	6.7	6.3	5.9	5.6	5.3	5	4.8	4.6	4.4	4.2	4
433	6.3	6	5.6	5.3	5.1	4.8	4.6	4.4	4.2	4.1	3.9	3.8
434	6	5.6	5.3	5.1	4.8	4.6	4.4	4.2	4	3.9	3.7	3.6
435	5.5	5.2	4.9	4.7	4.5	4.3	4.1	3.9	3.8	3.7	3.5	3.4
436	4.3	4.1	3.9	3.8	3.6	3.5	3.4	3.3	3.2	3.1	3	2.9
437	4.1	4	3.8	3.7	3.5	3.4	3.3	3.2	3.1	3	2.9	2.8
438	4	3.8	3.7	3.5	3.4	3.3	3.2	3.1	3	2.9	2.8	2.7
439	4	3.8	3.7	3.6	3.4	3.3	3.2	3.1	3	2.9	2.8	2.8
440	4.3	4.1	3.9	3.8	3.7	3.5	3.4	3.3	3.2	3.1	3	2.9
441	4.5	4.3	4.1	4	3.8	3.7	3.6	3.5	3.4	3.3	3.2	3.1
442	4.7	4.5	4.4	4.2	4.1	3.9	3.8	3.7	3.6	3.4	3.3	3.3
443	5	4.8	4.6	4.5	4.3	4.1	4	3.9	3.8	3.6	3.5	3.4
444	5.4	5.2	5	4.8	4.6	4.5	4.3	4.2	4	3.9	3.8	3.7
445	17.3	14.5	12.6	11.1	9.9	9	8.2	7.6	7	6.5	6.1	5.8
446	17.3	14.6	12.6	11.2	10	9.1	8.3	7.6	7.1	6.6	6.2	5.8
447	16.4	14	12.2	10.8	9.7	8.9	8.1	7.5	7	6.5	6.1	5.8
448	17.2	14.6	12.7	11.2	10.1	9.1	8.4	7.7	7.2	6.7	6.3	5.9
449	15.5	13.4	11.8	10.6	9.5	8.7	8	7.4	6.9	6.5	6.1	5.8
450	13.8	12.2	10.9	9.8	8.9	8.2	7.6	7.1	6.6	6.2	5.9	5.6
451	14	12.3	10.9	9.9	9	8.3	7.7	7.1	6.7	6.3	5.9	5.6
452	13	11.5	10.3	9.4	8.6	7.9	7.4	6.9	6.4	6.1	5.7	5.4
453	11.7	10.4	9.5	8.7	8	7.4	6.9	6.5	6.1	5.8	5.5	5.2
454	9.9	9	8.3	7.6	7.1	6.7	6.3	5.9	5.6	5.3	5	4.8
455	8.1	7.5	7	6.6	6.2	5.8	5.5	5.2	5	4.8	4.5	4.4
456	6.4	6	5.7	5.4	5.1	4.9	4.7	4.5	4.3	4.1	4	3.8
457	6	5.7	5.4	5.1	4.9	4.7	4.5	4.3	4.1	4	3.8	3.7
458	4.9	4.6	4.4	4.3	4.1	3.9	3.8	3.7	3.5	3.4	3.3	3.2
459	4.5	4.3	4.2	4	3.9	3.7	3.6	3.5	3.4	3.3	3.2	3.1
460	4.5	4.3	4.1	4	3.8	3.7	3.6	3.5	3.3	3.2	3.1	3
461	4.3	4.1	4	3.8	3.7	3.6	3.4	3.3	3.2	3.1	3	3
462	4.3	4.1	3.9	3.8	3.6	3.5	3.4	3.3	3.2	3.1	3	2.9
463	4.3	4.1	4	3.8	3.7	3.6	3.5	3.3	3.2	3.1	3.1	3
464	4.5	4.3	4.1	4	3.8	3.7	3.6	3.5	3.4	3.3	3.2	3.1
465	4.6	4.4	4.3	4.1	4	3.8	3.7	3.6	3.5	3.4	3.3	3.2
466	4.9	4.7	4.5	4.4	4.2	4.1	3.9	3.8	3.7	3.6	3.5	3.4
467	5.1	4.9	4.7	4.6	4.4	4.3	4.1	4	3.9	3.7	3.6	3.5
468	5.6	5.3	5.1	4.9	4.7	4.6	4.4	4.3	4.1	4	3.9	3.8
469	14.6	12.7	11.2	10.1	9.2	8.4	7.7	7.2	6.7	6.3	5.9	5.6
470	14	12.2	10.9	9.8	8.9	8.2	7.6	7.1	6.6	6.2	5.8	5.5
471	12.6	11.2	10	9.1	8.4	7.7	7.2	6.7	6.3	5.9	5.6	5.3
472	11.6	10.4	9.4	8.6	7.9	7.4	6.9	6.4	6.1	5.7	5.4	5.2
473	10.4	9.4	8.6	7.9	7.4	6.9	6.5	6.1	5.7	5.4	5.2	4.9
474	8	7.4	6.9	6.5	6.1	5.8	5.5	5.2	5	4.7	4.5	4.3
475	6.2	5.9	5.6	5.3	5	4.8	4.6	4.4	4.2	4.1	3.9	3.8
476	5.8	5.5	5.2	5	4.8	4.6	4.4	4.2	4	3.9	3.8	3.6
477	5	4.7	4.5	4.4	4.2	4	3.9	3.7	3.6	3.5	3.4	3.3
478	4.8	4.6	4.4	4.2	4	3.9	3.8	3.6	3.5	3.4	3.3	3.2
479	4.6	4.4	4.2	4.1	3.9	3.8	3.7	3.5	3.4	3.3	3.2	3.1
480	4.5	4.3	4.2	4	3.9	3.8	3.6	3.5	3.4	3.3	3.2	3.1
481	4.7	4.5	4.3	4.1	4	3.9	3.7	3.6	3.5	3.4	3.3	3.2
482	4.8	4.6	4.4	4.2	4.1	4	3.8	3.7	3.6	3.5	3.4	3.3
483	4.9	4.7	4.5	4.3	4.2	4	3.9	3.8	3.7	3.6	3.5	3.4
484	5.1	4.9	4.7	4.5	4.4	4.2	4.1	3.9	3.8	3.7	3.6	3.5
485	5.3	5.1	4.9	4.7	4.5	4.4	4.2	4.1	4	3.8	3.7	3.6
486	5.5	5.2	5	4.9	4.7	4.5	4.4	4.2	4.1	4	3.9	3.8
487	14.4	12.5	11	9.9	9	8.2	7.6	7	6.5	6.1	5.8	5.5
488	13.5	11.8	10.5	9.5	8.7	8	7.4	6.9	6.4	6	5.7	5.4
489	13.6	11.9	10.6	9.6	8.8	8.1	7.5	6.9	6.5	6.1	5.8	5.4
490	13.2	11.6	10.4	9.4	8.6	8	7.4	6.9	6.4	6.1	5.7	5.4
491	10.6	9.6	8.8	8.1	7.5	7	6.6	6.2	5.8	5.5	5.2	5
492	10.1	9.2	8.5	7.8	7.3	6.8	6.4	6	5.7	5.4	5.1	4.9
493	9.9	9.1	8.4	7.8	7.2	6.8	6.4	6	5.7	5.4	5.1	4.9
494	9.2	8.5	7.9	7.3	6.9	6.4	6.1	5.8	5.5	5.2	5	4.8
495	6.5	6.1	5.8	5.5	5.3	5	4.8	4.6	4.4	4.2	4.1	3.9
496	5.2	5	4.7	4.6	4.4	4.2	4.1	3.9	3.8	3.7	3.5	3.4
497	5	4.8	4.6	4.4	4.3	4.1	4	3.8	3.7	3.6	3.5	3.4
498	4.9	4.7	4.5	4.4	4.2	4.1	3.9	3.8	3.7	3.6	3.5	3.4
499	5.1	4.9	4.7	4.5	4.3	4.2	4	3.9	3.8	3.7	3.6	3.5
500	5.1	4.9	4.7	4.5	4.4	4.2	4.1	3.9	3.8	3.7	3.6	3.5
501	5.1	4.9	4.7	4.6	4.4	4.3	4.1	4	3.9	3.7	3.6	3.5
502	5.4	5.2	5	4.8	4.6	4.5	4.3	4.2	4	3.9	3.8	3.7
503	5.5	5.2	5	4.9	4.7	4.5	4.4	4.2	4.1	4	3.9	3.7
504	5.6	5.4	5.2	5	4.8	4.6	4.5	4.3	4.2	4.1	4	3.8
505	12.5	11	9.8	8.9	8.1	7.5	6.9	6.4	6	5.7	5.4	5.1
506	11.3	10.1	9.1	8.3	7.7	7.1	6.6	6.2	5.8	5.5	5.2	4.9
507	10.4	9.4	8.6	7.9	7.3	6.8	6.4	6	5.7	5.4	5.1	4.8
508	10.5	9.5	8.7	8	7.4	6.9	6.4	6.1	5.7	5.4	5.1	4.9
509	10.6	9.6	8.8	8.1	7.5	7	6.6	6.2	5.8	5.5	5.3	5
510	11.4	10.2	9.3	8.6	7.9	7.4	6.9	6.5	6.1	5.8	5.5	5.2
511	9.8	9	8.3	7.7	7.2	6.7	6.3	6	5.7	5.4	5.2	4.9
512	9.8	9	8.3	7.8	7.2	6.8	6.4	6.1	5.7	5.5	5.2	5
513	8.2	7.6	7.2	6.7	6.4	6	5.7	5.4	5.2	5	4.8	4.6
514	6.1	5.8	5.5	5.2	5	4.8	4.6	4.4	4.3	4.1	4	3.9
515	5.5	5.2	5	4.8	4.6	4.5	4.3	4.1	4	3.9	3.8	3.6
516	5.3	5.1	4.9	4.7	4.5	4.4	4.2	4.1	3.9	3.8	3.7	3.6
517	5.3	5.1	4.9	4.7	4.5	4.4	4.2	4.1	3.9	3.8	3.7	3.6
518	5.6	5.3	5.1	4.9	4.7	4.6	4.4	4.3	4.1	4	3.9	3.8
519	7.1	6.7	6.4	6.1	5.8	5.5	5.3	5.1	4.9	4.7	4.6	4.4
520	5.4	5.2	5	4.8	4.7	4.5	4.4	4.2	4.1	4	3.9	3.7
521	5.7	5.5	5.2	5	4.9	4.7	4.5	4.4	4.2	4.1	4	3.9
522	5.7	5.5	5.3	5.1	4.9	4.7	4.6	4.4	4.3	4.1	4	3.9
523	7.8	7.2	6.7	6.2	5.8	5.5	5.2	4.9	4.7	4.4	4.2	4
524	9.2	8.4	7.7	7.1	6.6	6.2	5.8	5.5	5.2	4.9	4.7	4.5
525	9.8	8.9	8.2	7.5	7	6.5	6.1	5.8	5.4	5.2	4.9	4.7
526	9.8	8.9	8.2	7.6	7	6.6	6.2	5.8	5.5	5.2	5	4.7
527	9.5	8.7	8	7.4	6.9	6.5	6.1	5.8	5.5	5.2	5	4.7
528	11.2	10.1	9.2	8.5	7.9	7.3	6.9	6.5	6.1	5.8	5.5	5.2
529	9.9	9	8.4	7.8	7.3	6.8	6.4	6.1	5.8	5.5	5.2	5
530	8.2	7.6	7.2	6.7	6.4	6	5.7	5.4	5.2	5	4.8	4.6
531	8.4	7.9	7.4	6.9	6.5	6.2	5.9	5.6	5.4	5.1	4.9	4.7
532	7.8	7.3	6.9	6.5	6.2	5.9	5.6	5.4	5.1	4.9	4.7	4.6
533	6.1	5.8	5.5	5.3	5.1	4.9	4.7	4.5	4.4	4.2	4.1	4
534	5.9	5.6	5.4	5.2	5	4.8	4.6	4.5	4.3	4.2	4	3.9
535	6	5.7	5.5	5.3	5.1	4.9	4.7	4.5	4.4	4.2	4.1	4
536	13.3	12.1	11.1	10.2	9.4	8.8	8.2	7.8	7.3	6.9	6.6	6.3
537	14.1	12.7	11.6	10.6	9.8	9.2	8.6	8	7.6	7.2	6.8	6.5
538	5.6	5.4	5.2	5	4.8	4.7	4.5	4.4	4.2	4.1	4	3.9
539	5.8	5.5	5.3	5.1	4.9	4.8	4.6	4.5	4.3	4.2	4.1	4
540	5.8	5.6	5.4	5.2	5	4.8	4.7	4.5	4.4	4.2	4.1	4
541	5.2	4.9	4.7	4.5	4.2	4.1	3.9	3.7	3.6	3.4	3.3	3.2
542	6.3	5.9	5.6	5.3	5	4.7	4.5	4.3	4.1	3.9	3.8	3.6
543	8.4	7.8	7.2	6.7	6.2	5.9	5.5	5.2	5	4.7	4.5	4.3
544	6.7	6.2	5.9	5.6	5.3	5	4.8	4.6	4.4	4.2	4	3.9
545	7.3	6.9	6.4	6.1	5.7	5.4	5.2	4.9	4.7	4.5	4.3	4.2
546	9.6	8.8	8.1	7.6	7.1	6.6	6.3	5.9	5.6	5.3	5.1	4.9
547	8.5	7.9	7.4	6.9	6.5	6.2	5.9	5.6	5.3	5.1	4.9	4.7
548	6.9	6.5	6.1	5.8	5.6	5.3	5.1	4.9	4.7	4.5	4.3	4.2
549	6.7	6.3	6	5.7	5.5	5.2	5	4.8	4.6	4.5	4.3	4.2
550	7.6	7.1	6.8	6.4	6.1	5.8	5.6	5.3	5.1	4.9	4.7	4.6
551	7.4	7	6.6	6.3	6	5.7	5.5	5.3	5.1	4.9	4.7	4.5
552	6.4	6.1	5.8	5.6	5.4	5.2	5	4.8	4.6	4.5	4.3	4.2
553	6.4	6.1	5.9	5.6	5.4	5.2	5	4.8	4.7	4.5	4.4	4.2
554	9.2	8.6	8.1	7.6	7.2	6.9	6.5	6.2	6	5.7	5.5	5.3
555	11.5	10.6	9.8	9.2	8.6	8.1	7.7	7.2	6.9	6.6	6.3	6
556	6.5	6.2	6	5.7	5.5	5.3	5.1	4.9	4.8	4.6	4.5	4.3
557	5.9	5.7	5.5	5.3	5.1	4.9	4.7	4.6	4.4	4.3	4.2	4.1
558	6	5.8	5.5	5.3	5.1	5	4.8	4.6	4.5	4.4	4.2	4.1
559	4.5	4.3	4.1	3.9	3.7	3.6	3.4	3.3	3.2	3.1	3	2.9
560	4.3	4.1	3.9	3.7	3.6	3.5	3.3	3.2	3.1	3	2.9	2.8
561	4.9	4.7	4.5	4.3	4.1	3.9	3.8	3.6	3.5	3.4	3.3	3.2
562	5.1	4.9	4.7	4.5	4.3	4.1	3.9	3.8	3.7	3.5	3.4	3.3
563	6.4	6	5.7	5.4	5.1	4.9	4.7	4.5	4.3	4.1	4	3.8
564	8.2	7.6	7.1	6.7	6.3	6	5.7	5.4	5.1	4.9	4.7	4.5
565	6.9	6.5	6.1	5.8	5.6	5.3	5.1	4.9	4.7	4.5	4.3	4.2
566	5.8	5.6	5.3	5.1	4.9	4.7	4.5	4.4	4.2	4.1	3.9	3.8
567	6	5.7	5.5	5.3	5	4.9	4.7	4.5	4.3	4.2	4.1	3.9
568	6.5	6.2	5.9	5.7	5.4	5.2	5	4.8	4.7	4.5	4.3	4.2
569	6.6	6.3	6	5.7	5.5	5.3	5.1	4.9	4.7	4.6	4.4	4.3
570	6.6	6.3	6.1	5.8	5.6	5.4	5.2	5	4.8	4.7	4.5	4.4
571	6.7	6.4	6.1	5.9	5.7	5.4	5.2	5.1	4.9	4.7	4.6	4.4
572	10.8	10	9.3	8.8	8.3	7.8	7.4	7	6.7	6.4	6.1	5.9
573	17.3	15.4	13.9	12.6	11.6	10.7	9.9	9.3	8.7	8.2	7.8	7.4
574	11.5	10.6	9.9	9.3	8.7	8.2	7.8	7.4	7	6.7	6.4	6.1
575	6.3	6.1	5.8	5.6	5.4	5.2	5	4.9	4.7	4.6	4.4	4.3
576	6.3	6.1	5.8	5.6	5.4	5.2	5	4.9	4.7	4.6	4.4	4.3
577	3.9	3.7	3.6	3.4	3.3	3.2	3.1	2.9	2.8	2.8	2.7	2.6
578	4.1	3.9	3.7	3.6	3.5	3.3	3.2	3.1	3	2.9	2.8	2.7
579	4.2	4	3.9	3.7	3.6	3.4	3.3	3.2	3.1	3	2.9	2.8
580	4.5	4.3	4.2	4	3.8	3.7	3.6	3.4	3.3	3.2	3.1	3
581	4.9	4.7	4.5	4.3	4.1	4	3.8	3.7	3.6	3.5	3.4	3.3
582	6.4	6	5.7	5.4	5.2	4.9	4.7	4.5	4.4	4.2	4	3.9
583	7.1	6.7	6.4	6	5.7	5.5	5.2	5	4.8	4.6	4.4	4.3
584	5.9	5.6	5.4	5.1	4.9	4.7	4.6	4.4	4.2	4.1	4	3.8
585	6	5.7	5.5	5.2	5	4.8	4.7	4.5	4.3	4.2	4.1	3.9
586	6.2	5.9	5.7	5.4	5.2	5	4.8	4.7	4.5	4.4	4.2	4.1
587	6.5	6.2	5.9	5.7	5.5	5.2	5.1	4.9	4.7	4.6	4.4	4.3
588	6.6	6.3	6	5.8	5.6	5.4	5.2	5	4.8	4.7	4.5	4.4
589	6.8	6.5	6.2	5.9	5.7	5.5	5.3	5.1	4.9	4.8	4.6	4.5
590	10.5	9.8	9.1	8.6	8.1	7.7	7.3	6.9	6.6	6.3	6.1	5.8
591	17.2	15.3	13.8	12.6	11.6	10.7	10	9.3	8.8	8.3	7.8	7.4
592	11.6	10.8	10	9.4	8.8	8.3	7.8	7.4	7.1	6.8	6.5	6.2
593	6.8	6.5	6.2	5.9	5.7	5.5	5.3	5.1	4.9	4.8	4.6	4.5
594	6.3	6.1	5.8	5.6	5.4	5.2	5	4.9	4.7	4.6	4.4	4.3
595	5.8	5.4	5.1	4.8	4.5	4.3	4.1	3.9	3.7	3.6	3.4	3.3
596	5	4.7	4.5	4.3	4.1	3.9	3.7	3.6	3.5	3.3	3.2	3.1
597	4.1	3.9	3.8	3.6	3.5	3.4	3.3	3.1	3	3	2.9	2.8
598	4.4	4.2	4	3.9	3.7	3.6	3.5	3.4	3.2	3.1	3.1	3
599	4.8	4.6	4.4	4.2	4	3.9	3.7	3.6	3.5	3.4	3.3	3.2
600	5.1	4.9	4.7	4.5	4.3	4.2	4	3.9	3.7	3.6	3.5	3.4
601	5.5	5.2	5	4.8	4.6	4.4	4.3	4.1	4	3.8	3.7	3.6
602	7	6.6	6.3	6	5.7	5.4	5.2	5	4.8	4.6	4.4	4.3
603	6.1	5.8	5.6	5.3	5.1	4.9	4.7	4.6	4.4	4.2	4.1	4
604	6.2	5.9	5.7	5.4	5.2	5	4.8	4.7	4.5	4.3	4.2	4.1
605	6.2	5.9	5.7	5.5	5.2	5.1	4.9	4.7	4.5	4.4	4.3	4.1
606	6.6	6.3	6	5.8	5.5	5.3	5.1	5	4.8	4.6	4.5	4.4
607	6.7	6.4	6.2	5.9	5.7	5.5	5.3	5.1	4.9	4.7	4.6	4.5
608	6.9	6.6	6.3	6	5.8	5.6	5.3	5.2	5	4.8	4.7	4.5
609	9.9	9.3	8.7	8.2	7.8	7.4	7	6.7	6.4	6.1	5.9	5.7
610	9.8	9.2	8.6	8.1	7.7	7.3	7	6.6	6.3	6.1	5.8	5.6
611	9.4	8.8	8.3	7.9	7.5	7.1	6.8	6.5	6.2	5.9	5.7	5.5
612	6.6	6.3	6	5.8	5.6	5.4	5.2	5	4.8	4.7	4.5	4.4
613	5.1	4.8	4.5	4.3	4.1	3.9	3.7	3.6	3.4	3.3	3.2	3.1
614	3.9	3.7	3.6	3.4	3.3	3.2	3.1	3	2.9	2.8	2.7	2.6
615	4	3.9	3.7	3.6	3.4	3.3	3.2	3.1	3	2.9	2.8	2.7
616	4.2	4.1	3.9	3.8	3.6	3.5	3.4	3.3	3.2	3.1	3	2.9
617	4.6	4.4	4.2	4.1	3.9	3.8	3.6	3.5	3.4	3.3	3.2	3.1
618	5	4.8	4.6	4.4	4.3	4.1	3.9	3.8	3.7	3.6	3.4	3.3
619	5.3	5.1	4.9	4.7	4.5	4.3	4.2	4	3.9	3.8	3.6	3.5
620	5.6	5.4	5.2	4.9	4.8	4.6	4.4	4.2	4.1	4	3.8	3.7
621	6.6	6.3	6	5.7	5.4	5.2	5	4.8	4.6	4.5	4.3	4.2
622	7	6.6	6.3	6	5.7	5.5	5.3	5.1	4.9	4.7	4.5	4.4
623	6.1	5.9	5.6	5.4	5.2	5	4.8	4.7	4.5	4.4	4.2	4.1
624	6.3	6.1	5.8	5.6	5.4	5.2	5	4.8	4.7	4.5	4.4	4.2
625	6.8	6.5	6.2	5.9	5.7	5.5	5.3	5.1	4.9	4.7	4.6	4.4
626	6.8	6.5	6.2	6	5.7	5.5	5.3	5.1	4.9	4.8	4.6	4.5
627	7.1	6.7	6.4	6.2	5.9	5.7	5.5	5.3	5.1	4.9	4.7	4.6
628	10.1	9.4	8.8	8.3	7.9	7.5	7.1	6.8	6.5	6.2	5.9	5.7
629	10.6	9.8	9.2	8.6	8.2	7.7	7.3	7	6.7	6.4	6.1	5.8
630	7	6.7	6.4	6.1	5.9	5.6	5.4	5.2	5	4.9	4.7	4.6
631	4.5	4.3	4.1	3.9	3.7	3.6	3.4	3.3	3.2	3	2.9	2.8
632	3.7	3.6	3.5	3.3	3.2	3.1	3	2.9	2.8	2.7	2.6	2.6
633	4	3.9	3.7	3.6	3.4	3.3	3.2	3.1	3	2.9	2.8	2.7
634	4.2	4	3.8	3.7	3.6	3.4	3.3	3.2	3.1	3	2.9	2.9
635	4.5	4.3	4.1	4	3.8	3.7	3.6	3.4	3.3	3.2	3.1	3
636	4.8	4.6	4.4	4.3	4.1	3.9	3.8	3.7	3.6	3.4	3.3	3.2
637	5.1	4.9	4.7	4.5	4.3	4.2	4	3.9	3.8	3.6	3.5	3.4
638	5.5	5.2	5	4.8	4.6	4.4	4.3	4.1	4	3.9	3.7	3.6
639	7.4	7	6.6	6.3	6	5.7	5.5	5.2	5	4.8	4.6	4.5
640	8	7.5	7.1	6.7	6.4	6.1	5.8	5.6	5.3	5.1	4.9	4.8
641	6.3	6	5.8	5.5	5.3	5.1	4.9	4.8	4.6	4.4	4.3	4.2
642	6.2	6	5.7	5.5	5.3	5.1	4.9	4.8	4.6	4.4	4.3	4.2
643	6.7	6.4	6.1	5.9	5.6	5.4	5.2	5	4.9	4.7	4.6	4.4
644	6.8	6.5	6.2	5.9	5.7	5.5	5.3	5.1	4.9	4.8	4.6	4.5
645	7	6.7	6.4	6.1	5.8	5.6	5.4	5.2	5	4.9	4.7	4.5
646	10.6	9.9	9.2	8.7	8.2	7.7	7.3	7	6.6	6.3	6.1	5.8
647	18.1	16	14.3	13	11.9	11	10.2	9.5	8.9	8.4	7.9	7.5
648	11.3	10.5	9.8	9.1	8.6	8.1	7.7	7.3	6.9	6.6	6.3	6.1
649	3.6	3.4	3.3	3.2	3	2.9	2.8	2.7	2.6	2.6	2.5	2.4
650	3.8	3.7	3.5	3.4	3.3	3.1	3	2.9	2.8	2.7	2.7	2.6
651	4	3.9	3.7	3.6	3.4	3.3	3.2	3.1	3	2.9	2.8	2.7
652	4.3	4.1	3.9	3.8	3.6	3.5	3.4	3.3	3.2	3.1	3	2.9
653	4.4	4.2	4	3.9	3.7	3.6	3.5	3.4	3.3	3.2	3.1	3
654	4.7	4.5	4.3	4.2	4	3.9	3.7	3.6	3.5	3.4	3.3	3.2
655	5	4.8	4.6	4.4	4.3	4.1	4	3.8	3.7	3.6	3.5	3.4
656	5.3	5.1	4.9	4.7	4.5	4.3	4.2	4.1	3.9	3.8	3.7	3.6
657	5.7	5.4	5.2	5	4.8	4.6	4.4	4.3	4.1	4	3.9	3.8
658	6.5	6.2	5.9	5.6	5.4	5.2	5	4.8	4.6	4.5	4.3	4.2
659	6.6	6.3	6	5.7	5.5	5.3	5.1	4.9	4.7	4.5	4.4	4.3
660	6.2	6	5.7	5.5	5.3	5.1	4.9	4.7	4.6	4.4	4.3	4.2
661	6.5	6.2	6	5.7	5.5	5.3	5.1	4.9	4.8	4.6	4.5	4.3
662	6.6	6.3	6.1	5.8	5.6	5.4	5.2	5	4.8	4.7	4.5	4.4
663	7.5	7.2	6.8	6.5	6.2	6	5.7	5.5	5.3	5.1	4.9	4.8
664	8.8	8.3	7.8	7.4	7	6.7	6.4	6.1	5.9	5.6	5.4	5.2
665	20.8	18.1	16	14.3	13	11.9	10.9	10.2	9.5	8.9	8.4	7.9
666	15.5	13.9	12.7	11.6	10.7	10	9.3	8.8	8.3	7.8	7.4	7
667	5.6	5.3	4.9	4.7	4.4	4.2	4	3.8	3.6	3.5	3.3	3.2
668	6.1	5.7	5.3	5	4.7	4.5	4.3	4.1	3.9	3.7	3.6	3.4
669	8.2	7.5	6.9	6.4	6	5.6	5.3	5	4.7	4.5	4.3	4.1
670	5.5	5.2	5	4.7	4.5	4.3	4.1	3.9	3.8	3.7	3.5	3.4
671	4.5	4.3	4.1	4	3.8	3.7	3.6	3.4	3.3	3.2	3.1	3
672	4.7	4.5	4.3	4.2	4	3.9	3.7	3.6	3.5	3.4	3.3	3.2
673	5	4.8	4.6	4.4	4.2	4.1	3.9	3.8	3.7	3.6	3.4	3.3
674	5.2	5	4.8	4.6	4.4	4.2	4.1	4	3.8	3.7	3.6	3.5
675	5.5	5.2	5	4.8	4.6	4.5	4.3	4.2	4	3.9	3.8	3.7
676	5.9	5.6	5.4	5.1	4.9	4.8	4.6	4.4	4.3	4.1	4	3.9
677	6.2	5.9	5.6	5.4	5.2	5	4.8	4.6	4.5	4.3	4.2	4.1
678	6.2	6	5.7	5.5	5.3	5.1	4.9	4.7	4.6	4.4	4.3	4.2
679	6.4	6.1	5.8	5.6	5.4	5.2	5	4.8	4.7	4.5	4.4	4.2
680	6.6	6.3	6	5.8	5.5	5.3	5.1	5	4.8	4.6	4.5	4.3
681	6.6	6.3	6	5.8	5.6	5.3	5.1	5	4.8	4.6	4.5	4.4
682	8.1	7.7	7.3	6.9	6.6	6.3	6	5.8	5.6	5.4	5.2	5
683	23	19.6	17.1	15.2	13.7	12.5	11.5	10.6	9.8	9.2	8.6	8.1
684	14	12.7	11.7	10.8	10	9.4	8.8	8.3	7.8	7.4	7	6.7
685	9.2	8.2	7.5	6.8	6.3	5.8	5.4	5.1	4.8	4.5	4.3	4.1
686	9.3	8.4	7.6	7	6.5	6	5.6	5.3	5	4.7	4.4	4.2
687	8.4	7.7	7.1	6.6	6.1	5.7	5.4	5.1	4.8	4.6	4.4	4.2
688	7.3	6.8	6.4	6	5.6	5.3	5	4.8	4.5	4.3	4.2	4
689	7.4	6.9	6.4	6	5.7	5.4	5.1	4.9	4.6	4.4	4.3	4.1
690	5.7	5.4	5.2	4.9	4.7	4.5	4.3	4.1	4	3.8	3.7	3.6
691	5.1	4.8	4.6	4.5	4.3	4.1	4	3.8	3.7	3.6	3.5	3.4
692	5.3	5.1	4.9	4.7	4.5	4.3	4.2	4	3.9	3.8	3.7	3.6
693	5.5	5.3	5.1	4.9	4.7	4.5	4.3	4.2	4.1	3.9	3.8	3.7
694	5.8	5.5	5.3	5.1	4.9	4.7	4.5	4.4	4.2	4.1	4	3.8
695	6.1	5.8	5.6	5.3	5.1	4.9	4.8	4.6	4.4	4.3	4.2	4
696	6.2	5.9	5.6	5.4	5.2	5	4.8	4.7	4.5	4.4	4.2	4.1
697	6.2	5.9	5.7	5.4	5.2	5.1	4.9	4.7	4.6	4.4	4.3	4.1
698	6.4	6.1	5.8	5.6	5.4	5.2	5	4.8	4.7	4.5	4.4	4.2
699	6.4	6.1	5.8	5.6	5.4	5.2	5	4.8	4.7	4.5	4.4	4.2
700	8.5	8	7.6	7.2	6.8	6.5	6.2	6	5.7	5.5	5.3	5.1
701	28.1	23.2	19.7	17.2	15.3	13.7	12.5	11.5	10.6	9.8	9.2	8.6
702	15.6	14	12.7	11.7	10.8	10	9.3	8.8	8.2	7.8	7.4	7
703	18.1	16	14.3	13	11.9	11	10.2	9.5	8.9	8.4	7.9	7.5
704	23.6	20.1	17.5	15.6	14	12.7	11.7	10.8	10	9.4	8.8	8.3
705	26.5	22.2	19.1	16.8	15	13.5	12.3	11.4	10.5	9.8	9.2	8.6
706	22.6	19.4	17	15.2	13.7	12.5	11.5	10.6	9.9	9.3	8.7	8.2
707	7.1	6.8	6.5	6.2	6	5.7	5.5	5.3	5.1	5	4.8	4.6
708	6.9	6.6	6.3	6	5.8	5.6	5.4	5.2	5	4.8	4.7	4.5
709	12.5	10.8	9.4	8.4	7.6	6.9	6.4	5.9	5.5	5.1	4.8	4.6
710	11.5	10.1	9	8.1	7.4	6.8	6.3	5.9	5.5	5.1	4.8	4.6
711	10	9	8.2	7.5	6.9	6.4	6	5.6	5.3	5	4.7	4.5
712	10.1	9.1	8.3	7.6	7	6.6	6.1	5.8	5.4	5.1	4.9	4.6
713	10.3	9.3	8.5	7.9	7.3	6.8	6.3	6	5.6	5.3	5.1	4.8
714	9.1	8.3	7.7	7.2	6.7	6.3	6	5.6	5.3	5.1	4.9	4.6
715	8.8	8.2	7.6	7.1	6.7	6.3	5.9	5.6	5.4	5.1	4.9	4.7
716	7.2	6.7	6.4	6	5.7	5.5	5.2	5	4.8	4.6	4.4	4.2
717	7.3	6.9	6.5	6.2	5.9	5.6	5.4	5.1	4.9	4.7	4.5	4.4
718	8.2	7.7	7.3	6.9	6.5	6.2	5.9	5.6	5.4	5.2	5	4.8
719	7.2	6.8	6.4	6.1	5.9	5.6	5.4	5.2	5	4.8	4.6	4.4
720	8.1	7.7	7.3	6.9	6.5	6.2	6	5.7	5.5	5.3	5.1	4.9
721	6.4	6.1	5.9	5.6	5.4	5.2	5	4.8	4.7	4.5	4.4	4.2
722	6.2	6	5.7	5.5	5.3	5.1	4.9	4.7	4.6	4.4	4.3	4.2
723	6.2	6	5.7	5.5	5.3	5.1	4.9	4.7	4.6	4.4	4.3	4.2
724	8.6	8.1	7.6	7.2	6.9	6.6	6.3	6	5.7	5.5	5.3	5.1
725	35.6	27.8	22.9	19.5	17	15.1	13.6	12.4	11.4	10.5	9.8	9.1
726	26.6	22.1	19	16.6	14.8	13.4	12.2	11.2	10.4	9.7	9	8.5
727	17.5	15.5	14	12.7	11.6	10.7	10	9.3	8.7	8.2	7.8	7.4
728	23.6	20.1	17.5	15.5	14	12.7	11.6	10.7	10	9.3	8.8	8.2
729	22.9	19.6	17.2	15.3	13.8	12.5	11.5	10.6	9.9	9.3	8.7	8.2
730	23.5	20	17.5	15.5	14	12.7	11.7	10.8	10	9.4	8.8	8.3
731	7.5	7.1	6.8	6.5	6.2	6	5.7	5.5	5.3	5.1	4.9	4.8
732	7.2	6.9	6.6	6.3	6	5.8	5.6	5.4	5.2	5	4.8	4.7
733	14.6	12.2	10.5	9.3	8.3	7.5	6.8	6.3	5.8	5.4	5.1	4.8
734	14.6	12.3	10.7	9.5	8.5	7.7	7	6.5	6	5.6	5.3	5
735	13.5	11.7	10.3	9.2	8.3	7.6	7	6.5	6	5.7	5.3	5
736	13.7	11.9	10.5	9.5	8.6	7.8	7.2	6.7	6.3	5.9	5.5	5.2
737	12.3	10.9	9.8	8.9	8.1	7.5	7	6.5	6.1	5.8	5.4	5.2
738	11.1	10	9.1	8.4	7.7	7.2	6.7	6.3	6	5.6	5.3	5.1
739	11.3	10.2	9.3	8.6	7.9	7.4	6.9	6.5	6.1	5.8	5.5	5.2
740	11.4	10.3	9.4	8.7	8.1	7.5	7.1	6.6	6.3	5.9	5.7	5.4
741	11.7	10.6	9.8	9	8.4	7.8	7.3	6.9	6.5	6.2	5.9	5.6
742	11.2	10.2	9.4	8.8	8.2	7.7	7.2	6.8	6.4	6.1	5.8	5.6
743	9.9	9.2	8.6	8	7.6	7.1	6.8	6.4	6.1	5.8	5.6	5.3
744	9.9	9.2	8.6	8.1	7.6	7.2	6.8	6.5	6.2	5.9	5.7	5.4
745	8.2	7.8	7.3	7	6.6	6.3	6	5.8	5.5	5.3	5.1	4.9
746	6.3	6	5.8	5.5	5.3	5.1	4.9	4.8	4.6	4.5	4.3	4.2
747	6.2	6	5.7	5.5	5.3	5.1	4.9	4.7	4.6	4.4	4.3	4.2
748	7	6.7	6.4	6.1	5.9	5.6	5.4	5.2	5	4.8	4.7	4.5
749	25.4	21.3	18.3	16.1	14.4	13	11.9	10.9	10.1	9.4	8.8	8.3
750	28.2	23.1	19.7	17.2	15.2	13.7	12.5	11.4	10.6	9.8	9.2	8.6
751	24.4	20.6	17.9	15.8	14.2	12.8	11.8	10.8	10.1	9.4	8.8	8.3
752	25.2	21.2	18.3	16.2	14.5	13.1	12	11	10.2	9.5	8.9	8.4
753	16.5	14.7	13.3	12.2	11.2	10.4	9.7	9	8.5	8	7.6	7.2
754	21.9	18.9	16.6	14.8	13.4	12.2	11.3	10.4	9.7	9.1	8.6	8.1
755	7.3	6.9	6.6	6.3	6.1	5.8	5.6	5.4	5.2	5	4.8	4.7
756	6.6	6.3	6	5.8	5.6	5.4	5.2	5	4.8	4.7	4.5	4.4
757	15.2	12.6	10.8	9.5	8.4	7.6	6.9	6.4	5.9	5.5	5.1	4.8
758	13.5	11.6	10.1	9	8.1	7.4	6.8	6.3	5.8	5.5	5.1	4.8
759	14.4	12.3	10.7	9.5	8.6	7.8	7.2	6.6	6.2	5.8	5.4	5.1
760	17.6	14.6	12.6	11	9.8	8.9	8.1	7.4	6.9	6.4	6	5.6
761	13.3	11.7	10.4	9.4	8.5	7.8	7.3	6.8	6.3	5.9	5.6	5.3
762	13.3	11.7	10.5	9.5	8.7	8	7.4	6.9	6.5	6.1	5.8	5.5
763	15	13.1	11.6	10.5	9.5	8.7	8.1	7.5	7	6.6	6.2	5.9
764	17.1	14.7	13	11.6	10.5	9.6	8.8	8.2	7.6	7.1	6.7	6.3
765	16.7	14.5	12.9	11.6	10.5	9.6	8.9	8.3	7.7	7.2	6.8	6.4
766	14.2	12.7	11.5	10.5	9.6	8.9	8.3	7.8	7.3	6.9	6.5	6.2
767	19.5	16.8	14.7	13.2	11.9	10.9	10	9.3	8.6	8.1	7.6	7.2
768	16.3	14.4	13	11.8	10.8	10	9.3	8.6	8.1	7.6	7.2	6.8
769	10.6	9.8	9.2	8.6	8.1	7.6	7.2	6.8	6.5	6.2	5.9	5.7
770	9.3	8.7	8.2	7.7	7.3	6.9	6.6	6.3	6	5.7	5.5	5.3
771	10.4	9.7	9	8.5	8	7.5	7.1	6.8	6.5	6.2	5.9	5.7
772	11.1	10.3	9.5	8.9	8.4	7.9	7.5	7.1	6.7	6.4	6.1	5.9
773	14.2	12.9	11.8	10.8	10	9.3	8.8	8.2	7.8	7.3	7	6.6
774	23.3	19.8	17.2	15.3	13.7	12.5	11.4	10.5	9.8	9.1	8.6	8.1
775	27.9	23	19.6	17.1	15.2	13.6	12.4	11.4	10.5	9.8	9.1	8.6
776	29.8	24.3	20.5	17.8	15.8	14.1	12.8	11.7	10.8	10	9.4	8.8
777	15.1	13.6	12.4	11.4	10.5	9.8	9.2	8.6	8.1	7.7	7.3	6.9
778	10.8	10	9.3	8.8	8.3	7.8	7.4	7	6.7	6.4	6.1	5.9
779	6.6	6.3	6	5.8	5.6	5.4	5.2	5	4.8	4.7	4.5	4.4
780	6.5	6.2	5.9	5.7	5.5	5.3	5.1	4.9	4.8	4.6	4.5	4.4
781	15.6	12.9	11	9.6	8.5	7.7	7	6.4	5.9	5.5	5.1	4.8
782	12.1	10.5	9.3	8.3	7.6	6.9	6.4	5.9	5.5	5.2	4.9	4.6
783	12.9	11.2	9.9	8.8	8	7.3	6.8	6.3	5.9	5.5	5.2	4.9
784	18.5	15.2	13	11.3	10.1	9.1	8.2	7.6	7	6.5	6.1	5.7
785	17.6	14.7	12.7	11.2	10	9.1	8.3	7.6	7.1	6.6	6.2	5.8
786	16.1	13.8	12.1	10.8	9.7	8.9	8.2	7.5	7	6.6	6.2	5.8
787	18.4	15.6	13.5	11.9	10.7	9.7	8.9	8.2	7.6	7.1	6.7	6.3
788	19.7	16.6	14.4	12.7	11.3	10.3	9.4	8.7	8	7.5	7	6.6
789	19	16.2	14.2	12.6	11.3	10.3	9.5	8.7	8.1	7.6	7.1	6.7
790	18.6	16	14.1	12.6	11.4	10.4	9.5	8.8	8.2	7.7	7.2	6.8
791	21	17.8	15.5	13.8	12.4	11.2	10.3	9.5	8.8	8.3	7.7	7.3
792	18.4	16.1	14.2	12.8	11.6	10.7	9.8	9.1	8.5	8	7.6	7.1
793	16	14.2	12.8	11.7	10.7	9.9	9.2	8.6	8.1	7.6	7.2	6.8
794	14.2	12.8	11.7	10.7	9.9	9.2	8.6	8.1	7.7	7.2	6.9	6.5
795	13.7	12.4	11.3	10.4	9.7	9	8.5	8	7.5	7.1	6.8	6.4
796	10.2	9.5	8.9	8.3	7.8	7.4	7	6.7	6.4	6.1	5.8	5.6
797	13.8	12.5	11.4	10.5	9.8	9.1	8.6	8	7.6	7.2	6.8	6.5
798	13.6	12.4	11.3	10.5	9.7	9.1	8.5	8	7.6	7.2	6.8	6.5
799	13.2	12	11	10.2	9.5	8.9	8.4	7.9	7.5	7.1	6.7	6.4
800	15.8	14.2	12.8	11.7	10.8	10	9.4	8.8	8.3	7.8	7.4	7
801	20.5	17.8	15.7	14.1	12.8	11.7	10.8	10	9.4	8.8	8.3	7.8
802	15.1	13.7	12.4	11.4	10.6	9.8	9.2	8.6	8.1	7.7	7.3	6.9
803	7.2	6.8	6.5	6.2	6	5.7	5.5	5.3	5.1	5	4.8	4.6
804	6.6	6.3	6.1	5.8	5.6	5.4	5.2	5	4.8	4.7	4.5	4.4
805	15.5	12.8	10.9	9.5	8.5	7.6	6.9	6.4	5.9	5.5	5.1	4.8
806	10.6	9.4	8.4	7.6	6.9	6.4	5.9	5.5	5.2	4.9	4.6	4.4
807	12.7	11	9.8	8.8	7.9	7.3	6.7	6.2	5.8	5.4	5.1	4.8
808	13.2	11.5	10.2	9.1	8.3	7.6	7	6.5	6.1	5.7	5.4	5.1
809	16.9	14.3	12.4	10.9	9.8	8.9	8.1	7.5	6.9	6.5	6.1	5.7
810	14.8	12.8	11.3	10.2	9.2	8.4	7.8	7.2	6.7	6.3	5.9	5.6
811	18.5	15.6	13.5	11.9	10.7	9.7	8.9	8.2	7.6	7.1	6.6	6.2
812	20	16.8	14.5	12.8	11.4	10.3	9.4	8.7	8	7.5	7	6.6
813	18.8	16.1	14	12.5	11.2	10.2	9.4	8.6	8	7.5	7	6.6
814	17.3	15	13.3	11.9	10.8	9.9	9.2	8.5	7.9	7.4	7	6.6
815	21	17.8	15.5	13.7	12.3	11.2	10.3	9.5	8.8	8.2	7.7	7.3
816	22.1	18.7	16.3	14.4	12.9	11.7	10.7	9.9	9.2	8.6	8	7.6
817	21.1	18.1	15.8	14.1	12.7	11.6	10.6	9.8	9.1	8.5	8	7.6
818	16.7	14.8	13.3	12.1	11	10.2	9.4	8.8	8.3	7.8	7.4	7
819	12.6	11.5	10.6	9.8	9.1	8.5	8	7.6	7.2	6.8	6.5	6.2
820	11.8	10.8	10	9.3	8.7	8.2	7.7	7.3	6.9	6.6	6.3	6
821	20.7	17.9	15.7	14.1	12.7	11.6	10.7	9.9	9.2	8.6	8.1	7.7
822	19.4	16.9	15	13.5	12.3	11.2	10.4	9.6	9	8.5	8	7.5
823	13.7	12.5	11.4	10.5	9.8	9.1	8.6	8.1	7.6	7.2	6.9	6.5
824	14.2	12.8	11.7	10.8	10	9.4	8.8	8.2	7.8	7.4	7	6.7
825	14.4	13.1	11.9	11	10.2	9.5	8.9	8.4	7.9	7.5	7.1	6.8
826	17.5	15.5	13.9	12.7	11.6	10.7	10	9.3	8.7	8.2	7.8	7.4
827	21.3	18.4	16.3	14.5	13.2	12	11.1	10.3	9.6	9	8.5	8
828	8.2	7.8	7.4	7	6.7	6.4	6.1	5.9	5.7	5.4	5.3	5.1
829	17.2	13.9	11.7	10.1	8.9	8	7.3	6.6	6.1	5.7	5.3	5
830	13.3	11.4	10	8.9	8	7.3	6.7	6.2	5.8	5.4	5.1	4.8
831	17.6	14.5	12.4	10.8	9.6	8.6	7.8	7.2	6.6	6.2	5.7	5.4
832	14.4	12.4	10.9	9.7	8.8	8	7.3	6.8	6.3	5.9	5.6	5.2
833	14.2	12.3	10.9	9.7	8.8	8.1	7.4	6.9	6.4	6	5.7	5.4
834	15	13	11.5	10.3	9.3	8.5	7.8	7.3	6.8	6.3	6	5.6
835	17.3	14.7	12.9	11.4	10.3	9.3	8.6	7.9	7.4	6.9	6.5	6.1
836	18.7	15.9	13.8	12.2	10.9	9.9	9.1	8.4	7.8	7.3	6.8	6.4
837	16.4	14.3	12.7	11.4	10.3	9.4	8.7	8.1	7.5	7.1	6.7	6.3
838	18.5	15.9	14	12.4	11.2	10.2	9.4	8.7	8.1	7.6	7.1	6.7
839	15.2	13.5	12.1	11	10.1	9.3	8.6	8.1	7.6	7.1	6.7	6.4
840	14.4	12.9	11.7	10.7	9.9	9.1	8.5	8	7.5	7.1	6.7	6.4
841	17.5	15.4	13.7	12.4	11.3	10.4	9.6	8.9	8.4	7.8	7.4	7
842	11.3	10.4	9.6	9	8.4	7.9	7.4	7	6.7	6.4	6.1	5.8
843	10.8	9.9	9.2	8.6	8.1	7.6	7.2	6.8	6.5	6.2	5.9	5.7
844	9.6	9	8.4	7.9	7.5	7.1	6.7	6.4	6.1	5.8	5.6	5.4
845	16.7	14.8	13.3	12.1	11.1	10.2	9.5	8.9	8.3	7.8	7.4	7
846	17.3	15.3	13.7	12.4	11.4	10.5	9.7	9.1	8.5	8	7.5	7.2
847	21.7	18.6	16.3	14.5	13.1	11.9	11	10.2	9.4	8.8	8.3	7.8
848	18	15.9	14.2	12.9	11.7	10.8	10	9.3	8.7	8.2	7.8	7.3
849	20.6	17.9	15.8	14.1	12.8	11.7	10.8	10	9.3	8.7	8.2	7.8
850	25.4	21.3	18.4	16.2	14.5	13.1	12	11	10.2	9.5	8.9	8.4
851	26.7	22.2	19.1	16.7	14.9	13.5	12.3	11.3	10.4	9.7	9.1	8.5
852	14.9	13.4	12.3	11.3	10.4	9.7	9.1	8.6	8.1	7.6	7.3	6.9
853	19	15.1	12.6	10.8	9.5	8.5	7.7	7	6.4	5.9	5.5	5.2
854	15.6	13	11.2	9.9	8.8	8	7.3	6.7	6.2	5.8	5.4	5.1
855	16	13.4	11.6	10.2	9.1	8.2	7.5	6.9	6.4	6	5.6	5.3
856	14.5	12.5	10.9	9.8	8.8	8	7.4	6.8	6.4	5.9	5.6	5.3
857	15	12.9	11.4	10.1	9.1	8.3	7.7	7.1	6.6	6.2	5.8	5.5
858	13.5	11.8	10.6	9.5	8.7	8	7.4	6.9	6.4	6.1	5.7	5.4
859	17.4	14.8	12.9	11.4	10.3	9.3	8.6	7.9	7.4	6.9	6.4	6.1
860	17.9	15.3	13.3	11.8	10.6	9.7	8.9	8.2	7.6	7.1	6.7	6.3
861	16.4	14.3	12.6	11.3	10.3	9.4	8.7	8	7.5	7	6.6	6.2
862	16	14	12.5	11.2	10.2	9.4	8.7	8.1	7.6	7.1	6.7	6.3
863	16.8	14.7	13	11.7	10.7	9.8	9.1	8.4	7.9	7.4	7	6.6
864	17.6	15.3	13.6	12.2	11.1	10.2	9.4	8.8	8.2	7.7	7.2	6.8
865	15.6	13.8	12.4	11.3	10.4	9.6	8.9	8.3	7.8	7.4	7	6.6
866	15.3	13.7	12.3	11.2	10.3	9.5	8.9	8.3	7.8	7.3	7	6.6
867	12.3	11.2	10.3	9.5	8.9	8.3	7.8	7.4	7	6.6	6.3	6
868	16	14.2	12.8	11.6	10.7	9.9	9.2	8.6	8	7.6	7.2	6.8
869	21.5	18.4	16.1	14.3	12.9	11.7	10.7	9.9	9.2	8.6	8.1	7.6
870	21.1	18.1	15.9	14.2	12.8	11.6	10.7	9.9	9.2	8.6	8.1	7.6
871	25.3	21.1	18.1	15.9	14.2	12.8	11.7	10.7	9.9	9.2	8.7	8.1
872	26	21.6	18.5	16.2	14.4	13	11.9	10.9	10.1	9.4	8.8	8.2
873	24.3	20.4	17.7	15.6	14	12.7	11.6	10.7	9.9	9.2	8.6	8.1
874	28.6	23.4	19.9	17.3	15.3	13.7	12.5	11.4	10.6	9.8	9.2	8.6
875	26.9	22.3	19.1	16.7	14.9	13.4	12.2	11.2	10.4	9.7	9	8.5
876	23.4	19.9	17.4	15.4	13.9	12.6	11.6	10.7	9.9	9.3	8.7	8.2
877	16.5	13.6	11.6	10.1	9	8.1	7.3	6.7	6.2	5.8	5.4	5.1
878	17.5	14.4	12.2	10.7	9.5	8.5	7.7	7.1	6.5	6.1	5.7	5.3
879	20.8	16.6	13.9	11.9	10.5	9.4	8.5	7.7	7.1	6.6	6.1	5.7
880	21.6	17.2	14.4	12.4	10.9	9.7	8.8	8	7.4	6.8	6.4	6
881	17.6	14.7	12.7	11.2	10	9	8.3	7.6	7.1	6.6	6.2	5.8
882	18.9	15.8	13.6	11.9	10.6	9.6	8.7	8	7.4	6.9	6.5	6.1
883	20.3	16.8	14.4	12.6	11.2	10.1	9.2	8.4	7.8	7.2	6.8	6.4
884	22.9	18.6	15.8	13.7	12.1	10.8	9.8	9	8.3	7.7	7.2	6.7
885	23.9	19.4	16.4	14.2	12.6	11.3	10.2	9.3	8.6	8	7.4	7
886	22.4	18.6	15.9	13.9	12.3	11.1	10.1	9.3	8.6	8	7.5	7
887	22.5	18.7	16.1	14.1	12.6	11.3	10.3	9.5	8.8	8.2	7.6	7.2
888	23.2	19.3	16.6	14.5	12.9	11.7	10.6	9.8	9.1	8.4	7.9	7.4
889	25.9	21.2	18	15.6	13.8	12.4	11.3	10.3	9.5	8.9	8.3	7.7
890	24.4	20.2	17.3	15.2	13.5	12.2	11.1	10.2	9.4	8.7	8.2	7.7
891	17.4	15.3	13.6	12.2	11.2	10.2	9.5	8.8	8.2	7.7	7.3	6.9
892	16.4	14.5	13	11.8	10.8	10	9.2	8.6	8.1	7.6	7.2	6.8
893	26.9	22	18.7	16.2	14.4	12.9	11.7	10.7	9.9	9.2	8.6	8.1
894	25.3	21	18	15.7	14	12.6	11.5	10.6	9.8	9.1	8.5	8
895	27	22.2	18.8	16.4	14.6	13.1	11.9	10.9	10.1	9.3	8.7	8.2
896	25.3	21.1	18.1	15.9	14.1	12.8	11.6	10.7	9.9	9.2	8.6	8.1
897	26	21.6	18.5	16.2	14.4	13	11.8	10.9	10.1	9.4	8.8	8.2
898	32.5	25.8	21.5	18.4	16.2	14.4	13	11.9	10.9	10.1	9.4	8.8
899	33	26.2	21.8	18.7	16.4	14.6	13.2	12	11	10.2	9.5	8.9
900	30.6	24.7	20.8	18	15.9	14.2	12.9	11.8	10.8	10.1	9.4	8.8
901	20.5	16.2	13.4	11.5	10.1	9	8.1	7.4	6.8	6.3	5.8	5.5
902	25.2	19.1	15.4	13	11.3	9.9	8.9	8.1	7.4	6.8	6.3	5.9
903	27.2	20.3	16.3	13.7	11.9	10.4	9.3	8.5	7.7	7.1	6.6	6.1
904	25.7	19.7	16.1	13.6	11.8	10.5	9.4	8.5	7.8	7.2	6.7	6.2
905	23.1	18.3	15.3	13.1	11.5	10.2	9.3	8.4	7.8	7.2	6.7	6.3
906	26.9	20.8	17	14.4	12.5	11.1	10	9.1	8.3	7.7	7.1	6.6
907	27.3	21.1	17.3	14.7	12.8	11.4	10.2	9.3	8.5	7.9	7.3	6.8
908	27.6	21.5	17.7	15	13.1	11.6	10.5	9.5	8.7	8.1	7.5	7
909	25.8	20.6	17.2	14.8	13	11.6	10.4	9.5	8.8	8.1	7.5	7.1
910	25.1	20.2	17	14.7	13	11.6	10.5	9.6	8.8	8.2	7.6	7.2
911	28.9	22.7	18.8	16.1	14.1	12.5	11.3	10.3	9.4	8.7	8.1	7.6
912	29.9	23.5	19.4	16.6	14.5	12.9	11.6	10.6	9.7	9	8.3	7.8
913	30.3	23.8	19.7	16.8	14.7	13.1	11.8	10.8	9.9	9.1	8.5	7.9
914	27.1	21.9	18.4	16	14.1	12.6	11.4	10.4	9.6	8.9	8.3	7.8
915	21.5	18.2	15.8	14	12.5	11.4	10.4	9.6	8.9	8.3	7.8	7.3
916	16.3	14.4	12.9	11.7	10.7	9.8	9.1	8.5	8	7.5	7.1	6.7
917	21.9	18.5	16.1	14.2	12.8	11.6	10.6	9.8	9.1	8.5	8	7.5
918	22.6	19	16.5	14.6	13.1	11.8	10.8	10	9.3	8.6	8.1	7.6
919	22.5	19	16.5	14.6	13.1	11.9	10.9	10	9.3	8.7	8.1	7.7
920	22.9	19.4	16.8	14.9	13.3	12.1	11	10.2	9.5	8.8	8.3	7.8
921	25.1	20.9	18	15.8	14.1	12.7	11.6	10.6	9.8	9.2	8.6	8.1
922	32.8	25.9	21.5	18.4	16.1	14.4	12.9	11.8	10.8	10	9.3	8.7
923	36.8	28.3	23.1	19.6	17.1	15.1	13.6	12.3	11.3	10.4	9.7	9
924	39.1	29.7	24.1	20.3	17.6	15.5	13.9	12.6	11.5	10.6	9.9	9.2
925	27.4	20.1	16	13.4	11.5	10.1	9	8.2	7.4	6.8	6.3	5.9
926	29.9	21.6	17	14.2	12.1	10.6	9.5	8.5	7.8	7.1	6.6	6.1
927	31.7	22.7	17.8	14.8	12.6	11.1	9.8	8.9	8.1	7.4	6.9	6.4
928	30.2	22.1	17.6	14.7	12.7	11.1	9.9	9	8.2	7.5	7	6.5
929	29.7	22.1	17.7	14.9	12.8	11.3	10.1	9.1	8.3	7.7	7.1	6.6
930	30.6	22.7	18.3	15.3	13.2	11.6	10.4	9.4	8.6	7.9	7.3	6.8
931	30.6	23	18.5	15.5	13.4	11.8	10.6	9.6	8.8	8.1	7.5	7
932	32.7	24.2	19.4	16.3	14	12.3	11	10	9.1	8.4	7.7	7.2
933	29.7	22.8	18.6	15.8	13.7	12.1	10.9	9.9	9	8.3	7.7	7.2
934	29.4	22.8	18.7	15.9	13.8	12.3	11	10	9.2	8.5	7.9	7.4
935	32.6	24.7	20.1	16.9	14.7	13	11.6	10.5	9.6	8.9	8.2	7.7
936	34.8	26.1	21.1	17.7	15.3	13.5	12.1	10.9	10	9.2	8.5	7.9
937	33.1	25.3	20.6	17.4	15.1	13.4	12	10.9	10	9.2	8.5	8
938	28	22.3	18.7	16.1	14.1	12.6	11.4	10.4	9.6	8.9	8.3	7.7
939	22.7	18.9	16.3	14.3	12.8	11.6	10.6	9.7	9	8.4	7.8	7.4
940	23.9	19.8	17	14.9	13.2	11.9	10.9	10	9.2	8.6	8	7.5
941	26.4	21.5	18.2	15.8	14	12.6	11.4	10.4	9.6	8.9	8.3	7.8
942	24.9	20.6	17.6	15.4	13.7	12.3	11.2	10.3	9.5	8.8	8.3	7.8
943	26.9	22	18.6	16.2	14.3	12.8	11.7	10.7	9.8	9.1	8.5	8
944	27.9	22.7	19.1	16.6	14.7	13.1	11.9	10.9	10	9.3	8.7	8.1
945	29.5	23.7	19.9	17.2	15.1	13.5	12.2	11.2	10.3	9.5	8.9	8.3
946	34.7	26.9	22.1	18.8	16.4	14.6	13.1	11.9	10.9	10.1	9.4	8.7
947	41.6	30.8	24.7	20.7	17.8	15.6	14	12.6	11.5	10.6	9.8	9.2
948	41.5	30.9	24.8	20.7	17.9	15.7	14.1	12.7	11.6	10.7	9.9	9.2
949	31.1	22.1	17.3	14.3	12.2	10.7	9.5	8.5	7.8	7.1	6.6	6.1
950	33.2	23.2	18.1	14.9	12.7	11.1	9.8	8.9	8.1	7.4	6.8	6.3
951	33.3	23.5	18.4	15.2	13	11.3	10.1	9	8.2	7.6	7	6.5
952	31.2	22.7	18	15	12.9	11.3	10.1	9.1	8.3	7.6	7	6.6
953	32.5	23.6	18.7	15.5	13.3	11.7	10.4	9.4	8.5	7.8	7.3	6.8
954	31.6	23.3	18.6	15.5	13.4	11.7	10.5	9.5	8.6	7.9	7.4	6.9
955	33.5	24.4	19.4	16.1	13.9	12.2	10.8	9.8	8.9	8.2	7.6	7.1
956	33.5	24.6	19.6	16.4	14.1	12.4	11	10	9.1	8.4	7.7	7.2
957	32.4	24.2	19.5	16.3	14.1	12.4	11.1	10	9.2	8.4	7.8	7.3
958	33.9	25.1	20.1	16.9	14.5	12.8	11.4	10.3	9.4	8.7	8	7.5
959	37	26.9	21.3	17.7	15.2	13.4	11.9	10.7	9.8	9	8.3	7.8
960	37.3	27.3	21.7	18	15.5	13.6	12.1	10.9	10	9.2	8.5	7.9
961	34.9	26.1	21.1	17.7	15.3	13.5	12	10.9	10	9.2	8.5	7.9
962	29.9	23.4	19.3	16.5	14.4	12.8	11.5	10.5	9.6	8.9	8.3	7.7
963	27.2	21.9	18.3	15.8	13.9	12.4	11.2	10.3	9.5	8.8	8.2	7.6
964	25.9	21	17.8	15.4	13.7	12.2	11.1	10.2	9.4	8.7	8.1	7.6
965	29.1	23.2	19.3	16.6	14.5	13	11.7	10.7	9.8	9.1	8.5	7.9
966	29.2	23.3	19.4	16.7	14.7	13.1	11.8	10.8	9.9	9.2	8.6	8
967	27.8	22.5	18.9	16.4	14.4	12.9	11.7	10.7	9.8	9.1	8.5	8
968	27	22	18.6	16.2	14.3	12.8	11.6	10.7	9.8	9.1	8.5	8
969	27.7	22.5	19	16.5	14.6	13.1	11.9	10.8	10	9.3	8.7	8.1
970	30.3	24.2	20.3	17.4	15.3	13.7	12.4	11.3	10.4	9.6	9	8.4
971	39.5	29.6	23.8	20	17.3	15.2	13.6	12.3	11.3	10.4	9.6	9
972	40.9	30.4	24.4	20.5	17.7	15.5	13.9	12.6	11.5	10.6	9.8	9.1
973	35.3	25.3	19.9	16.5	14.1	12.3	11	9.9	9	8.3	7.6	7.1
974	34	24.8	19.7	16.4	14.1	12.4	11	9.9	9.1	8.3	7.7	7.2
975	35.3	25.6	20.3	16.8	14.4	12.7	11.3	10.2	9.3	8.5	7.9	7.3
976	36.3	26.2	20.7	17.2	14.8	12.9	11.5	10.4	9.5	8.7	8.1	7.5
977	38.1	27.3	21.5	17.8	15.2	13.3	11.8	10.7	9.7	8.9	8.3	7.7
978	36.1	26.5	21.1	17.6	15.1	13.3	11.8	10.7	9.7	9	8.3	7.7
979	35.4	26.2	21	17.6	15.1	13.3	11.9	10.8	9.8	9	8.4	7.8
980	33.1	25.1	20.4	17.2	14.9	13.1	11.8	10.7	9.8	9	8.3	7.8
981	31.2	24.1	19.8	16.8	14.6	13	11.7	10.6	9.7	9	8.3	7.8
982	29.5	23.2	19.2	16.4	14.4	12.8	11.5	10.5	9.6	8.9	8.3	7.8
983	32.2	24.9	20.4	17.3	15.1	13.4	12	10.9	10	9.2	8.6	8
984	29.8	23.6	19.6	16.8	14.7	13.1	11.8	10.7	9.9	9.1	8.5	7.9
985	28.3	22.7	19	16.4	14.4	12.9	11.6	10.6	9.8	9.1	8.4	7.9
986	26.4	21.5	18.2	15.9	14	12.6	11.4	10.5	9.7	9	8.4	7.8
987	25.8	21.2	18.1	15.7	14	12.6	11.4	10.5	9.7	9	8.4	7.9
988	27.9	22.6	19.1	16.5	14.6	13.1	11.9	10.9	10	9.3	8.7	8.1
989	32.1	25.3	21	18	15.7	14	12.6	11.5	10.6	9.8	9.1	8.5
990	39	29.3	23.6	19.9	17.2	15.2	13.6	12.3	11.2	10.3	9.6	8.9
991	36	25.6	20	16.6	14.1	12.4	11	9.9	9	8.3	7.6	7.1
992	35.8	25.6	20.1	16.7	14.3	12.5	11.1	10	9.1	8.4	7.7	7.2
993	36.8	26.2	20.6	17	14.5	12.7	11.3	10.2	9.3	8.5	7.9	7.3
994	38.3	27	21.2	17.5	14.9	13	11.6	10.4	9.5	8.7	8	7.5
995	38.8	27.4	21.5	17.7	15.1	13.2	11.7	10.6	9.6	8.8	8.2	7.6
996	37.9	27.2	21.4	17.7	15.2	13.3	11.8	10.6	9.7	8.9	8.2	7.7
997	37.2	27	21.3	17.7	15.2	13.3	11.9	10.7	9.8	9	8.3	7.7
998	34.8	25.8	20.7	17.4	15	13.2	11.8	10.7	9.7	9	8.3	7.7
999	35.6	26.4	21.1	17.7	15.2	13.4	12	10.8	9.9	9.1	8.4	7.9
1000	36.2	26.8	21.5	18	15.5	13.6	12.2	11	10	9.2	8.6	8
1001	35.6	26.6	21.4	18	15.5	13.7	12.2	11.1	10.1	9.3	8.6	8
1002	32.3	24.9	20.4	17.3	15	13.3	12	10.9	10	9.2	8.5	8
1003	30	23.7	19.6	16.8	14.7	13.1	11.8	10.7	9.9	9.1	8.5	7.9
1004	27	21.8	18.4	15.9	14.1	12.6	11.4	10.4	9.6	8.9	8.3	7.8
1005	26.5	21.6	18.3	15.9	14.1	12.6	11.4	10.5	9.7	9	8.4	7.8
1006	27.2	22.1	18.7	16.2	14.3	12.8	11.6	10.7	9.8	9.1	8.5	8
1007	28.4	22.9	19.3	16.7	14.7	13.2	11.9	10.9	10.1	9.3	8.7	8.1
1008	35.9	27.5	22.4	19	16.5	14.6	13.1	11.9	10.9	10	9.3	8.7
1009	37.3	26.1	20.3	16.7	14.3	12.4	11	9.9	9	8.3	7.7	7.1
1010	37.4	26.3	20.5	16.9	14.4	12.6	11.2	10	9.1	8.4	7.7	7.2
1011	38.1	26.7	20.8	17.1	14.6	12.7	11.3	10.2	9.3	8.5	7.8	7.3
1012	39.1	27.3	21.2	17.4	14.9	13	11.5	10.3	9.4	8.6	8	7.4
1013	39.3	27.5	21.4	17.6	15	13.1	11.6	10.5	9.5	8.7	8.1	7.5
1014	39.1	27.5	21.5	17.7	15.1	13.2	11.7	10.5	9.6	8.8	8.1	7.6
1015	38.6	27.4	21.5	17.8	15.2	13.3	11.8	10.6	9.7	8.9	8.2	7.6
1016	36.9	26.8	21.2	17.6	15.1	13.2	11.8	10.6	9.7	8.9	8.2	7.7
1017	37.2	27	21.4	17.8	15.3	13.4	12	10.8	9.8	9	8.4	7.8
1018	37.4	27.3	21.7	18	15.5	13.6	12.1	10.9	10	9.2	8.5	7.9
1019	36	26.7	21.4	17.9	15.4	13.6	12.1	11	10	9.2	8.5	7.9
1020	34.8	26.1	21.1	17.8	15.4	13.5	12.1	11	10	9.2	8.6	8
1021	32.9	25.2	20.6	17.4	15.2	13.4	12	10.9	10	9.2	8.6	8
1022	31.9	24.8	20.3	17.3	15.1	13.4	12	10.9	10	9.3	8.6	8
1023	29.4	23.3	19.4	16.7	14.6	13.1	11.8	10.8	9.9	9.1	8.5	8
1024	27.2	22	18.6	16.1	14.2	12.7	11.6	10.6	9.7	9	8.4	7.9
1025	26.5	21.6	18.3	16	14.1	12.7	11.5	10.6	9.7	9	8.4	7.9
1026	31.5	24.8	20.6	17.7	15.5	13.8	12.4	11.3	10.4	9.6	8.9	8.4
1027	40.3	27.4	21	17.2	14.6	12.7	11.2	10.1	9.1	8.4	7.7	7.2
1028	38.8	26.8	20.8	17	14.5	12.6	11.2	10.1	9.1	8.4	7.7	7.2
1029	40.2	27.5	21.2	17.4	14.7	12.8	11.4	10.2	9.3	8.5	7.8	7.3
1030	42.6	28.6	21.9	17.8	15.1	13.1	11.6	10.4	9.4	8.6	8	7.4
1031	39	27.2	21.1	17.4	14.8	12.9	11.4	10.3	9.3	8.6	7.9	7.4
1032	39.1	27.3	21.2	17.5	14.9	13	11.5	10.4	9.4	8.6	8	7.4
1033	38.9	27.3	21.3	17.6	15	13.1	11.6	10.5	9.5	8.7	8.1	7.5
1034	38.5	27.3	21.4	17.7	15.1	13.2	11.7	10.6	9.6	8.8	8.2	7.6
1035	38.3	27.4	21.5	17.8	15.3	13.3	11.9	10.7	9.7	8.9	8.3	7.7
1036	38.5	27.6	21.8	18	15.4	13.5	12	10.8	9.9	9.1	8.4	7.8
1037	37.5	27.3	21.6	18	15.5	13.6	12.1	10.9	9.9	9.1	8.5	7.9
1038	37.2	27.3	21.7	18.1	15.6	13.7	12.2	11	10.1	9.2	8.6	8
1039	32.9	25.1	20.4	17.3	15	13.3	11.9	10.8	9.9	9.1	8.4	7.9
1040	31.7	24.5	20.1	17.1	14.9	13.2	11.9	10.8	9.9	9.1	8.5	7.9
1041	30.4	23.9	19.7	16.9	14.7	13.1	11.8	10.8	9.9	9.1	8.5	7.9
1042	28.8	23	19.2	16.5	14.5	13	11.7	10.7	9.8	9.1	8.5	7.9
1043	27.4	22.2	18.7	16.2	14.3	12.8	11.6	10.6	9.8	9.1	8.4	7.9
1044	27.4	22.2	18.8	16.3	14.4	12.9	11.7	10.7	9.9	9.1	8.5	8
1045	48.7	30.4	22.7	18.2	15.3	13.2	11.6	10.4	9.4	8.6	7.9	7.3
1046	47.3	30	22.5	18.1	15.2	13.2	11.6	10.4	9.4	8.6	7.9	7.3
1047	42.8	28.4	21.7	17.6	14.9	12.9	11.4	10.2	9.3	8.5	7.8	7.3
1048	38.4	26.6	20.7	17	14.5	12.6	11.2	10.1	9.1	8.4	7.7	7.2
1049	38.2	26.6	20.7	17	14.5	12.6	11.2	10.1	9.2	8.4	7.8	7.2
1050	38.3	26.7	20.8	17.1	14.5	12.7	11.3	10.1	9.2	8.4	7.8	7.2
1051	38.7	27	21	17.3	14.7	12.8	11.4	10.2	9.3	8.5	7.9	7.3
1052	39.2	27.4	21.3	17.6	15	13.1	11.6	10.4	9.5	8.7	8	7.5
1053	39.9	27.9	21.7	17.9	15.2	13.3	11.8	10.6	9.7	8.9	8.2	7.6
1054	39.1	27.7	21.7	17.9	15.3	13.4	11.9	10.7	9.8	8.9	8.3	7.7
1055	38	27.3	21.6	17.9	15.3	13.4	12	10.8	9.8	9	8.3	7.8
1056	36.5	26.8	21.3	17.8	15.3	13.4	12	10.8	9.9	9.1	8.4	7.8
1057	35	26.1	21	17.6	15.2	13.4	12	10.8	9.9	9.1	8.4	7.9
1058	34.5	26	21	17.7	15.3	13.5	12.1	10.9	10	9.2	8.5	8
1059	33.1	25.3	20.7	17.5	15.2	13.4	12	10.9	10	9.2	8.6	8
1060	31.6	24.6	20.2	17.2	15	13.3	12	10.9	10	9.2	8.6	8
1061	29.1	23.2	19.3	16.6	14.6	13	11.8	10.7	9.9	9.1	8.5	8
1062	29.4	23.4	19.6	16.8	14.8	13.2	11.9	10.9	10	9.3	8.6	8.1
1063	48	30.1	22.5	18.1	15.2	13.1	11.5	10.3	9.3	8.5	7.8	7.3
1064	46	29.5	22.1	17.9	15	13	11.5	10.3	9.3	8.5	7.8	7.2
1065	42.3	28.1	21.4	17.4	14.7	12.8	11.3	10.1	9.2	8.4	7.7	7.2
1066	40.6	27.4	21.1	17.2	14.6	12.6	11.2	10	9.1	8.3	7.7	7.1
1067	38	26.3	20.4	16.8	14.3	12.4	11	9.9	9	8.3	7.6	7.1
1068	39.1	26.8	20.7	17	14.4	12.5	11.1	10	9.1	8.3	7.7	7.1
1069	39.4	27	20.9	17.1	14.5	12.7	11.2	10.1	9.2	8.4	7.8	7.2
1070	39.4	27.3	21.1	17.4	14.8	12.9	11.4	10.2	9.3	8.5	7.9	7.3
1071	39.5	27.5	21.4	17.6	15	13.1	11.6	10.4	9.5	8.7	8	7.4
1072	39	27.5	21.5	17.7	15.1	13.2	11.7	10.5	9.6	8.8	8.1	7.6
1073	38.1	27.2	21.4	17.7	15.2	13.3	11.8	10.6	9.7	8.9	8.2	7.6
1074	36.2	26.4	21	17.5	15.1	13.2	11.8	10.6	9.7	8.9	8.3	7.7
1075	35.7	26.3	21	17.6	15.2	13.3	11.9	10.7	9.8	9	8.4	7.8
1076	35.2	26.2	21.1	17.7	15.2	13.4	12	10.9	9.9	9.1	8.5	7.9
1077	33.8	25.6	20.7	17.5	15.2	13.4	12	10.9	9.9	9.2	8.5	7.9
1078	32.5	25	20.4	17.3	15.1	13.3	12	10.9	10	9.2	8.5	8
1079	30	23.7	19.6	16.8	14.7	13.1	11.8	10.7	9.9	9.1	8.5	7.9
1080	30.9	24.3	20.1	17.2	15	13.4	12	11	10.1	9.3	8.6	8.1
1081	49.5	30.8	23	18.4	15.4	13.3	11.7	10.5	9.5	8.7	8	7.4
1082	46.7	29.8	22.4	18.1	15.2	13.1	11.6	10.4	9.4	8.6	7.9	7.3
1083	47.2	30	22.5	18.1	15.2	13.2	11.6	10.4	9.4	8.6	7.9	7.3
1084	46.1	29.6	22.2	18	15.1	13.1	11.5	10.3	9.3	8.5	7.9	7.3
1085	44.1	28.8	21.8	17.7	14.9	12.9	11.4	10.2	9.3	8.5	7.8	7.2
1086	41.3	27.7	21.2	17.3	14.6	12.7	11.2	10.1	9.1	8.4	7.7	7.2
1087	38.4	26.6	20.6	16.9	14.4	12.5	11.1	10	9.1	8.3	7.7	7.1
1088	38.8	27	20.9	17.2	14.6	12.8	11.3	10.2	9.2	8.5	7.8	7.3
1089	39.4	27.4	21.3	17.5	14.9	13	11.5	10.4	9.4	8.6	8	7.4
1090	39.7	27.7	21.6	17.8	15.1	13.2	11.7	10.5	9.6	8.8	8.1	7.5
1091	38.7	27.4	21.5	17.8	15.2	13.3	11.8	10.6	9.7	8.9	8.2	7.6
1092	37.8	27.2	21.4	17.8	15.2	13.3	11.9	10.7	9.8	9	8.3	7.7
1093	38.1	27.5	21.7	18	15.5	13.5	12.1	10.9	9.9	9.1	8.4	7.8
1094	37.4	27.3	21.7	18.1	15.5	13.6	12.2	11	10	9.2	8.5	7.9
1095	36.4	26.9	21.6	18	15.5	13.7	12.2	11	10.1	9.3	8.6	8
1096	34.6	26.1	21.1	17.8	15.4	13.6	12.2	11	10.1	9.3	8.6	8
1097	32.1	24.8	20.4	17.3	15.1	13.4	12	10.9	10	9.2	8.6	8
1098	35.6	26.9	21.8	18.4	15.9	14	12.6	11.4	10.4	9.6	8.9	8.3
1099	55.9	33.3	24.5	19.5	16.3	14	12.3	11	9.9	9	8.3	7.7
1100	52.9	32.3	23.9	19.1	16	13.8	12.1	10.8	9.8	8.9	8.2	7.6
1101	50.7	31.6	23.5	18.8	15.8	13.6	12	10.7	9.7	8.9	8.2	7.6
1102	48.1	30.6	22.9	18.5	15.5	13.4	11.8	10.6	9.6	8.8	8.1	7.5
1103	42.7	28.5	21.8	17.7	15	13	11.5	10.3	9.4	8.6	7.9	7.3
1104	41.7	28.1	21.5	17.5	14.8	12.9	11.4	10.2	9.3	8.5	7.8	7.3
1105	38.8	26.9	20.8	17.1	14.6	12.7	11.3	10.1	9.2	8.4	7.8	7.2
1106	38.9	27.1	21.1	17.3	14.8	12.9	11.4	10.3	9.3	8.6	7.9	7.4
1107	39.4	27.5	21.4	17.6	15	13.1	11.6	10.5	9.5	8.7	8	7.5
1108	40	27.9	21.8	17.9	15.3	13.3	11.8	10.6	9.7	8.9	8.2	7.6
1109	40.2	28.2	22	18.1	15.5	13.5	12	10.8	9.8	9	8.3	7.7
1110	39.9	28.3	22.1	18.3	15.6	13.6	12.1	10.9	9.9	9.1	8.4	7.8
1111	39.9	28.4	22.3	18.4	15.8	13.8	12.3	11	10.1	9.2	8.5	7.9
1112	40.1	28.6	22.5	18.7	16	14	12.4	11.2	10.2	9.4	8.7	8
1113	39.3	28.4	22.5	18.7	16	14	12.5	11.3	10.3	9.4	8.7	8.1
1114	37.4	27.6	22.1	18.4	15.9	14	12.5	11.3	10.3	9.5	8.8	8.2
1115	36.5	27.3	21.9	18.4	15.9	14	12.5	11.3	10.3	9.5	8.8	8.2
1116	38.6	28.5	22.8	19	16.4	14.4	12.9	11.6	10.6	9.8	9	8.4
1117	59.5	34.8	25.5	20.3	16.9	14.5	12.7	11.4	10.3	9.4	8.6	8
1118	55.5	33.6	24.8	19.8	16.5	14.2	12.5	11.2	10.1	9.2	8.5	7.9
1119	53.3	32.8	24.3	19.5	16.3	14	12.4	11	10	9.1	8.4	7.8
1120	51	31.9	23.8	19.1	16	13.8	12.2	10.9	9.8	9	8.3	7.7
1121	44	29.3	22.3	18.1	15.3	13.3	11.7	10.5	9.6	8.7	8.1	7.5
1122	42.2	28.4	21.8	17.8	15	13.1	11.6	10.4	9.4	8.6	8	7.4
1123	40.8	27.9	21.5	17.6	14.9	13	11.5	10.3	9.4	8.6	7.9	7.4
1124	39.6	27.5	21.4	17.6	15	13.1	11.6	10.4	9.5	8.7	8	7.4
1125	39.6	27.7	21.6	17.8	15.1	13.2	11.7	10.5	9.6	8.8	8.1	7.6
1126	39.8	28	21.8	18	15.3	13.4	11.9	10.7	9.7	8.9	8.2	7.7
1127	40	28.2	22.1	18.2	15.5	13.6	12	10.8	9.9	9	8.4	7.8
1128	40	28.4	22.2	18.4	15.7	13.7	12.2	11	10	9.2	8.5	7.9
1129	39.3	28.2	22.2	18.4	15.7	13.8	12.3	11	10.1	9.2	8.5	7.9
1130	40.6	28.9	22.7	18.8	16.1	14.1	12.5	11.3	10.3	9.4	8.7	8.1
1131	40.1	28.9	22.8	18.9	16.2	14.2	12.6	11.4	10.3	9.5	8.8	8.2
1132	39	28.4	22.6	18.8	16.2	14.2	12.6	11.4	10.4	9.6	8.8	8.2
1133	39.5	28.8	22.9	19.1	16.4	14.4	12.8	11.6	10.5	9.7	9	8.3
1134	40.3	29.3	23.3	19.4	16.6	14.6	13	11.7	10.7	9.8	9.1	8.5
1135	60.9	35.8	26.2	20.8	17.4	14.9	13.1	11.7	10.6	9.6	8.9	8.2
1136	57.1	34.5	25.5	20.3	17	14.6	12.9	11.5	10.4	9.5	8.7	8.1
1137	56.5	34.2	25.2	20.1	16.8	14.5	12.7	11.4	10.3	9.4	8.6	8
1138	49.9	31.8	23.9	19.3	16.2	14	12.3	11	10	9.1	8.4	7.8
1139	45	29.9	22.7	18.5	15.6	13.6	12	10.7	9.7	8.9	8.2	7.6
1140	43.8	29.3	22.3	18.2	15.4	13.4	11.8	10.6	9.6	8.8	8.1	7.5
1141	43.4	29.1	22.3	18.2	15.4	13.3	11.8	10.6	9.6	8.8	8.1	7.5
1142	41.2	28.4	21.9	18	15.3	13.3	11.8	10.6	9.6	8.8	8.2	7.6
1143	40.5	28.2	21.9	18	15.4	13.4	11.9	10.7	9.7	8.9	8.2	7.6
1144	40.8	28.5	22.2	18.2	15.5	13.6	12	10.8	9.8	9	8.3	7.7
1145	41.2	28.8	22.4	18.5	15.7	13.7	12.2	11	10	9.2	8.5	7.9
1146	41.2	29	22.6	18.6	15.9	13.9	12.3	11.1	10.1	9.3	8.6	8
1147	40.7	28.9	22.6	18.7	16	14	12.4	11.2	10.2	9.3	8.6	8
1148	41.2	29.2	22.9	19	16.2	14.2	12.6	11.3	10.3	9.5	8.8	8.1
1149	41.7	29.6	23.2	19.2	16.4	14.3	12.7	11.5	10.5	9.6	8.9	8.2
1150	41.3	29.6	23.3	19.3	16.5	14.4	12.8	11.6	10.5	9.7	9	8.3
1151	41.3	29.7	23.4	19.4	16.6	14.6	13	11.7	10.6	9.8	9	8.4
1152	42.5	30.4	23.9	19.8	16.9	14.8	13.2	11.9	10.8	9.9	9.2	8.5
1153	63.1	37	27	21.5	17.9	15.4	13.5	12.1	10.9	9.9	9.1	8.4
1154	59.5	35.7	26.3	21	17.5	15.1	13.2	11.8	10.7	9.7	9	8.3
1155	55.7	34.3	25.5	20.4	17.1	14.7	13	11.6	10.5	9.6	8.8	8.1
1156	51.1	32.6	24.4	19.7	16.6	14.3	12.6	11.3	10.2	9.3	8.6	8
1157	42.8	29.2	22.5	18.4	15.6	13.6	12	10.8	9.8	9	8.3	7.7
1158	41.7	28.6	22.1	18.1	15.3	13.3	11.8	10.6	9.6	8.8	8.2	7.6
1159	45.1	30	22.8	18.6	15.7	13.6	12	10.8	9.8	9	8.3	7.7
1160	44.3	29.8	22.8	18.6	15.8	13.7	12.1	10.9	9.9	9	8.3	7.7
1161	44.8	30.2	23.1	18.9	16	13.9	12.3	11	10	9.1	8.4	7.8
1162	43.4	29.7	23	18.8	16	13.9	12.3	11.1	10	9.2	8.5	7.9
1163	41.9	29.2	22.7	18.7	15.9	13.9	12.3	11.1	10.1	9.2	8.5	7.9
1164	41.7	29.3	22.8	18.8	16	14	12.4	11.2	10.2	9.3	8.6	8
1165	41.1	29.1	22.8	18.8	16.1	14.1	12.5	11.3	10.2	9.4	8.7	8.1
1166	41.2	29.3	23	19	16.2	14.2	12.6	11.4	10.3	9.5	8.8	8.2
1167	42	29.8	23.4	19.3	16.5	14.4	12.8	11.5	10.5	9.6	8.9	8.3
1168	42.1	30	23.5	19.5	16.6	14.5	12.9	11.6	10.6	9.7	9	8.4
1169	42.2	30.1	23.7	19.6	16.8	14.7	13	11.8	10.7	9.8	9.1	8.4
1170	44.2	31.2	24.4	20.1	17.2	15	13.3	12	10.9	10	9.3	8.6
1171	58.8	36.2	26.9	21.5	18	15.6	13.7	12.2	11.1	10.1	9.3	8.6
1172	59	36	26.6	21.3	17.8	15.4	13.5	12.1	10.9	10	9.2	8.5
1173	53.7	34	25.5	20.5	17.2	14.9	13.1	11.7	10.6	9.7	8.9	8.3
1174	57.2	34.9	25.8	20.7	17.3	14.9	13.1	11.7	10.6	9.6	8.9	8.2
1175	47.5	31.3	23.8	19.3	16.3	14.1	12.5	11.2	10.1	9.3	8.5	7.9
1176	40.7	28.3	22	18.1	15.4	13.4	11.9	10.7	9.7	8.9	8.2	7.6
1177	45.6	30.3	23.1	18.8	15.9	13.8	12.2	10.9	9.9	9.1	8.4	7.8
1178	46.3	30.7	23.4	19	16.1	14	12.3	11.1	10	9.2	8.5	7.9
1179	46.9	31.2	23.7	19.3	16.3	14.1	12.5	11.2	10.2	9.3	8.6	8
1180	42.9	29.6	22.9	18.8	16	13.9	12.4	11.1	10.1	9.2	8.5	7.9
1181	42.9	29.7	23.1	19	16.1	14.1	12.5	11.2	10.2	9.3	8.6	8
1182	41.9	29.4	22.9	18.9	16.1	14.1	12.5	11.2	10.2	9.4	8.7	8.1
1183	42	29.6	23.1	19.1	16.3	14.2	12.6	11.4	10.3	9.5	8.8	8.1
1184	42.1	29.7	23.3	19.2	16.4	14.3	12.7	11.5	10.4	9.6	8.8	8.2
1185	42.2	29.9	23.4	19.4	16.5	14.4	12.8	11.6	10.5	9.7	8.9	8.3
1186	42	29.9	23.5	19.4	16.6	14.5	12.9	11.6	10.6	9.7	9	8.4
1187	41.6	29.9	23.5	19.5	16.7	14.6	13	11.7	10.7	9.8	9.1	8.4
1188	42.8	30.5	24	19.8	17	14.8	13.2	11.9	10.8	9.9	9.2	8.5
1189	63.4	38.2	28.1	22.4	18.7	16.1	14.2	12.7	11.4	10.4	9.6	8.9
1190	56.1	35.5	26.6	21.4	18	15.5	13.7	12.2	11.1	10.1	9.3	8.6
1191	59.7	36.4	26.9	21.5	18	15.5	13.6	12.2	11	10	9.2	8.5
1192	55.2	34.6	25.8	20.8	17.4	15	13.2	11.8	10.7	9.8	9	8.3
1193	53.4	33.7	25.2	20.3	17	14.7	12.9	11.6	10.5	9.6	8.8	8.2
1194	44	29.9	23	18.8	15.9	13.8	12.3	11	10	9.1	8.4	7.8
1195	40.6	28.3	22.1	18.2	15.5	13.5	12	10.8	9.8	9	8.3	7.7
1196	41.4	28.9	22.4	18.4	15.7	13.7	12.1	10.9	9.9	9.1	8.4	7.8
1197	44.4	30.2	23.3	19	16.1	14	12.4	11.2	10.1	9.3	8.6	8
1198	42.4	29.5	22.9	18.8	16	14	12.4	11.2	10.1	9.3	8.6	8
1199	42.4	29.6	23	19	16.1	14.1	12.5	11.2	10.2	9.4	8.7	8
1200	42.5	29.8	23.2	19.1	16.3	14.2	12.6	11.3	10.3	9.5	8.7	8.1
1201	42.6	29.9	23.3	19.2	16.4	14.3	12.7	11.4	10.4	9.5	8.8	8.2
1202	41.8	29.6	23.2	19.2	16.4	14.3	12.7	11.5	10.4	9.6	8.9	8.2
1203	42.1	29.9	23.4	19.4	16.5	14.5	12.9	11.6	10.5	9.7	8.9	8.3
1204	42.3	30.1	23.6	19.5	16.7	14.6	13	11.7	10.6	9.8	9	8.4
1205	41.3	29.7	23.5	19.5	16.7	14.6	13	11.7	10.7	9.8	9.1	8.4
1206	41.1	29.7	23.5	19.5	16.7	14.7	13.1	11.8	10.7	9.9	9.1	8.5
1207	43.5	30.8	24.2	19.9	17	14.9	13.2	11.9	10.8	9.9	9.2	8.5
1208	38.9	28.5	22.6	18.9	16.2	14.2	12.7	11.5	10.5	9.6	8.9	8.3
1209	37.7	27.7	22.1	18.5	15.9	13.9	12.4	11.2	10.3	9.4	8.7	8.1
1210	37.3	27.4	21.8	18.2	15.7	13.7	12.3	11.1	10.1	9.3	8.6	8
1211	36.5	26.8	21.4	17.9	15.4	13.5	12.1	10.9	9.9	9.1	8.5	7.9
1212	38.9	27.9	22	18.2	15.6	13.6	12.1	10.9	10	9.1	8.5	7.9
1213	68.7	40.2	29.4	23.4	19.5	16.7	14.7	13.1	11.8	10.8	9.9	9.2
1214	62.8	38.1	28.1	22.5	18.8	16.2	14.2	12.7	11.5	10.5	9.6	8.9
1215	57.6	36.1	26.9	21.6	18.1	15.7	13.8	12.3	11.1	10.2	9.4	8.7
1216	56.6	35.4	26.4	21.2	17.8	15.3	13.5	12.1	10.9	10	9.2	8.5
1217	51.5	33.3	25.1	20.3	17.1	14.8	13	11.7	10.6	9.7	8.9	8.3
1218	41.6	29	22.6	18.6	15.8	13.8	12.2	11	10	9.2	8.5	7.9
1219	40.9	28.6	22.3	18.4	15.6	13.7	12.1	10.9	9.9	9.1	8.4	7.8
1220	41.2	28.9	22.5	18.5	15.8	13.8	12.2	11	10	9.2	8.5	7.9
1221	45.4	30.8	23.7	19.3	16.4	14.2	12.6	11.3	10.3	9.4	8.7	8.1
1222	42.3	29.5	23	18.9	16.1	14.1	12.5	11.2	10.2	9.4	8.6	8
1223	43.8	30.3	23.5	19.3	16.4	14.3	12.7	11.4	10.3	9.5	8.8	8.1
1224	42.6	29.9	23.3	19.2	16.3	14.3	12.7	11.4	10.4	9.5	8.8	8.2
1225	43.7	30.4	23.7	19.5	16.6	14.5	12.8	11.5	10.5	9.6	8.9	8.3
1226	42.1	29.8	23.4	19.3	16.5	14.4	12.8	11.5	10.5	9.6	8.9	8.3
1227	42.2	30	23.5	19.4	16.6	14.5	12.9	11.6	10.6	9.7	9	8.3
1228	42	30	23.5	19.5	16.7	14.6	13	11.7	10.6	9.8	9	8.4
1229	41.7	29.9	23.5	19.5	16.7	14.6	13	11.7	10.7	9.8	9.1	8.4
1230	42.5	30.4	23.9	19.8	16.9	14.8	13.2	11.9	10.8	9.9	9.2	8.5
1231	40.8	29.5	23.4	19.4	16.6	14.6	13	11.7	10.7	9.8	9.1	8.4
1232	38.3	28.1	22.4	18.7	16.1	14.2	12.6	11.4	10.4	9.6	8.9	8.3
1233	37.3	27.5	22	18.4	15.8	13.9	12.4	11.2	10.2	9.4	8.7	8.1
1234	36.6	27	21.6	18.1	15.5	13.7	12.2	11	10.1	9.3	8.6	8
1235	37.2	27.2	21.6	18	15.5	13.6	12.1	10.9	10	9.2	8.5	7.9
1236	36	26.5	21.1	17.6	15.2	13.3	11.9	10.7	9.8	9	8.3	7.8
1237	63.7	39.2	29.1	23.3	19.5	16.8	14.8	13.2	12	10.9	10.1	9.3
1238	58.6	37.2	27.8	22.4	18.8	16.3	14.3	12.8	11.6	10.6	9.8	9.1
1239	59.8	37.2	27.7	22.2	18.6	16	14.1	12.6	11.4	10.4	9.6	8.9
1240	59.2	36.6	27.2	21.8	18.2	15.7	13.8	12.4	11.2	10.2	9.4	8.7
1241	53.8	34.4	25.8	20.8	17.5	15.1	13.3	11.9	10.8	9.9	9.1	8.4
1242	47.1	31.5	24.1	19.6	16.6	14.4	12.7	11.4	10.4	9.5	8.7	8.1
1243	41.1	28.9	22.5	18.6	15.8	13.8	12.3	11	10	9.2	8.5	7.9
1244	41.5	29.1	22.7	18.7	15.9	13.9	12.4	11.1	10.1	9.3	8.6	8
1245	43.2	29.9	23.2	19.1	16.2	14.1	12.5	11.3	10.3	9.4	8.7	8.1
1246	42.3	29.6	23.1	19	16.2	14.1	12.6	11.3	10.3	9.4	8.7	8.1
1247	42.9	30	23.3	19.2	16.4	14.3	12.7	11.4	10.4	9.5	8.8	8.2
1248	42.2	29.7	23.3	19.2	16.4	14.3	12.7	11.4	10.4	9.5	8.8	8.2
1249	42.9	30.2	23.5	19.4	16.5	14.4	12.8	11.5	10.5	9.6	8.9	8.3
1250	42.8	30.2	23.6	19.5	16.6	14.5	12.9	11.6	10.6	9.7	9	8.3
1251	42.8	30.3	23.7	19.6	16.7	14.6	13	11.7	10.6	9.7	9	8.4
1252	44.2	31	24.2	19.9	17	14.8	13.1	11.8	10.8	9.9	9.1	8.5
1253	43.9	31	24.2	19.9	17	14.9	13.2	11.9	10.8	9.9	9.2	8.5
1254	45	31.5	24.6	20.2	17.2	15	13.3	12	10.9	10	9.3	8.6
1255	42.8	30.5	23.9	19.8	16.9	14.8	13.1	11.8	10.8	9.9	9.1	8.5
1256	39	28.5	22.6	18.9	16.2	14.2	12.7	11.5	10.4	9.6	8.9	8.3
1257	39.4	28.6	22.6	18.8	16.1	14.1	12.6	11.4	10.4	9.5	8.8	8.2
1258	39.6	28.5	22.5	18.7	16	14	12.5	11.2	10.2	9.4	8.7	8.1
1259	38.2	27.7	22	18.2	15.7	13.7	12.2	11	10.1	9.2	8.5	8
1260	35.9	26.4	21.1	17.6	15.1	13.3	11.9	10.7	9.8	9	8.3	7.8
1261	58.2	37.8	28.6	23.1	19.5	16.9	14.9	13.3	12.1	11	10.2	9.4
1262	52.7	35.3	27	22	18.6	16.2	14.3	12.8	11.6	10.7	9.8	9.1
1263	53.5	35.3	26.8	21.8	18.4	15.9	14.1	12.6	11.4	10.5	9.6	8.9
1264	55.3	35.6	26.8	21.6	18.2	15.7	13.9	12.4	11.3	10.3	9.5	8.8
1265	50.7	33.5	25.4	20.7	17.4	15.1	13.4	12	10.9	9.9	9.2	8.5
1266	43.6	30.2	23.4	19.2	16.4	14.3	12.6	11.4	10.3	9.5	8.7	8.1
1267	41.6	29.2	22.8	18.8	16	14	12.4	11.2	10.2	9.3	8.6	8
1268	41.1	29	22.7	18.8	16	14	12.4	11.2	10.2	9.3	8.6	8
1269	41.5	29.3	22.9	18.9	16.1	14.1	12.5	11.3	10.3	9.4	8.7	8.1
1270	42.3	29.7	23.2	19.1	16.3	14.2	12.6	11.4	10.3	9.5	8.8	8.2
1271	42.5	29.9	23.3	19.2	16.4	14.3	12.7	11.4	10.4	9.6	8.8	8.2
1272	42	29.7	23.3	19.2	16.4	14.3	12.7	11.5	10.4	9.6	8.9	8.2
1273	42.8	30.2	23.6	19.5	16.6	14.5	12.9	11.6	10.5	9.7	8.9	8.3
1274	42.9	30.3	23.7	19.5	16.7	14.6	12.9	11.6	10.6	9.7	9	8.4
1275	43.1	30.4	23.8	19.6	16.8	14.6	13	11.7	10.7	9.8	9	8.4
1276	43.7	30.8	24.1	19.8	16.9	14.8	13.1	11.8	10.7	9.9	9.1	8.5
1277	46.4	32.1	24.8	20.4	17.3	15.1	13.4	12	10.9	10	9.2	8.6
1278	48.3	32.9	25.4	20.8	17.6	15.3	13.6	12.2	11.1	10.1	9.4	8.7
1279	44.2	31.1	24.3	20	17.1	14.9	13.2	11.9	10.8	9.9	9.2	8.5
1280	40.8	29.4	23.2	19.2	16.5	14.4	12.8	11.6	10.5	9.7	9	8.3
1281	40.8	29.2	23	19.1	16.3	14.3	12.7	11.5	10.4	9.6	8.9	8.2
1282	40.4	28.9	22.8	18.8	16.1	14.1	12.5	11.3	10.3	9.5	8.7	8.1
1283	39.4	28.3	22.3	18.5	15.8	13.9	12.3	11.1	10.1	9.3	8.6	8
1284	37.1	27	21.5	17.9	15.3	13.5	12	10.8	9.9	9.1	8.4	7.8
1285	60.4	39	29.4	23.8	20	17.3	15.3	13.7	12.4	11.3	10.4	9.7
1286	52.6	35.6	27.3	22.3	18.9	16.4	14.5	13.1	11.9	10.9	10	9.3
1287	47.1	32.9	25.6	21.1	17.9	15.7	13.9	12.5	11.4	10.4	9.6	8.9
1288	49.6	33.6	25.9	21.1	17.9	15.6	13.8	12.4	11.2	10.3	9.5	8.8
1289	48.1	32.7	25.1	20.5	17.4	15.1	13.4	12	10.9	10	9.2	8.6
1290	43.1	30.1	23.5	19.3	16.5	14.4	12.8	11.5	10.4	9.6	8.8	8.2
1291	41.7	29.4	23	18.9	16.2	14.1	12.5	11.3	10.3	9.4	8.7	8.1
1292	41.4	29.3	23	19	16.2	14.1	12.6	11.3	10.3	9.4	8.7	8.1
1293	41.1	29.2	22.9	18.9	16.2	14.1	12.6	11.3	10.3	9.5	8.8	8.1
1294	41.9	29.7	23.2	19.2	16.4	14.3	12.7	11.4	10.4	9.5	8.8	8.2
1295	41.7	29.6	23.2	19.2	16.4	14.3	12.7	11.5	10.4	9.6	8.9	8.2
1296	40.9	29.3	23	19.1	16.3	14.3	12.7	11.5	10.4	9.6	8.9	8.2
1297	41.9	29.8	23.4	19.3	16.5	14.4	12.8	11.6	10.5	9.7	8.9	8.3
1298	43.3	30.5	23.8	19.7	16.8	14.6	13	11.7	10.6	9.8	9	8.4
1299	42.7	30.3	23.7	19.6	16.7	14.6	13	11.7	10.7	9.8	9	8.4
1300	43.2	30.6	23.9	19.8	16.9	14.7	13.1	11.8	10.7	9.8	9.1	8.5
1301	45.9	31.8	24.7	20.3	17.3	15	13.3	12	10.9	10	9.2	8.6
1302	50.4	33.8	25.9	21.1	17.8	15.5	13.7	12.3	11.1	10.2	9.4	8.7
1303	59	36.9	27.5	22.1	18.5	16	14.1	12.6	11.4	10.4	9.6	8.9
1304	41.1	29.5	23.3	19.3	16.5	14.4	12.9	11.6	10.6	9.7	9	8.3
1305	38.9	28.3	22.4	18.7	16	14.1	12.5	11.3	10.3	9.5	8.8	8.2
1306	39.9	28.7	22.6	18.8	16.1	14.1	12.5	11.3	10.3	9.4	8.7	8.1
1307	40.1	28.6	22.5	18.6	15.9	13.9	12.4	11.2	10.2	9.3	8.6	8
1308	38.8	27.9	22	18.2	15.6	13.7	12.2	11	10	9.2	8.5	7.9
1309	53.5	36.7	28.3	23.2	19.7	17.1	15.2	13.6	12.4	11.3	10.5	9.7
1310	49.5	34.6	26.9	22.1	18.8	16.4	14.6	13.1	11.9	10.9	10.1	9.4
1311	46.1	32.7	25.6	21.2	18.1	15.8	14	12.6	11.5	10.6	9.8	9.1
1312	44.7	31.7	24.8	20.5	17.5	15.3	13.6	12.3	11.2	10.2	9.5	8.8
1313	43.8	30.9	24.2	20	17.1	14.9	13.2	11.9	10.8	10	9.2	8.6
1314	42.4	30	23.5	19.4	16.5	14.4	12.8	11.6	10.5	9.6	8.9	8.3
1315	41.2	29.3	23	19	16.2	14.2	12.6	11.4	10.3	9.5	8.8	8.2
1316	41	29.2	23	19	16.2	14.2	12.6	11.4	10.4	9.5	8.8	8.2
1317	42.3	29.9	23.4	19.3	16.5	14.4	12.8	11.5	10.5	9.6	8.9	8.2
1318	42.6	30.1	23.5	19.4	16.5	14.4	12.8	11.6	10.5	9.6	8.9	8.3
1319	42.7	30.1	23.6	19.4	16.6	14.5	12.9	11.6	10.5	9.7	8.9	8.3
1320	42.4	30.1	23.5	19.4	16.6	14.5	12.9	11.6	10.6	9.7	9	8.3
1321	41.5	29.7	23.3	19.3	16.5	14.5	12.9	11.6	10.6	9.7	9	8.3
1322	43.1	30.4	23.8	19.7	16.8	14.7	13	11.7	10.7	9.8	9	8.4
1323	42.6	30.3	23.7	19.6	16.8	14.7	13	11.7	10.7	9.8	9.1	8.4
1324	43	30.5	23.9	19.7	16.9	14.7	13.1	11.8	10.7	9.8	9.1	8.5
1325	45.4	31.6	24.6	20.2	17.2	15	13.3	12	10.9	10	9.2	8.6
1326	46.5	32.1	24.9	20.4	17.4	15.1	13.4	12.1	11	10.1	9.3	8.6
1327	48.3	32.9	25.3	20.7	17.5	15.2	13.5	12.1	11	10.1	9.3	8.6
1328	41.8	29.8	23.5	19.4	16.6	14.5	12.9	11.6	10.6	9.7	9	8.4
1329	38.9	28.3	22.5	18.7	16	14.1	12.5	11.3	10.3	9.5	8.8	8.2
1330	39.8	28.6	22.6	18.7	16	14	12.5	11.3	10.3	9.4	8.7	8.1
1331	40.4	28.8	22.6	18.7	16	14	12.4	11.2	10.2	9.4	8.6	8
1332	36.5	26.8	21.3	17.8	15.3	13.4	12	10.8	9.9	9.1	8.4	7.8
1333	116.2	70.8	46.2	34.9	28.3	23.9	20.7	18.2	16.3	14.8	13.5	12.5
1334	114.3	67.4	44.4	33.8	27.4	23.1	20.1	17.7	15.9	14.4	13.2	12.1
1335	84.4	49.5	36.2	28.8	24	20.6	18.1	16.1	14.6	13.3	12.2	11.3
1336	76.4	46.6	34.4	27.5	23	19.8	17.4	15.6	14.1	12.8	11.8	10.9
1337	66.7	42.8	32.2	26	21.9	18.9	16.7	14.9	13.5	12.3	11.4	10.5
1338	57.4	38.8	29.8	24.3	20.6	17.9	15.8	14.2	12.9	11.8	10.9	10.1
1339	57.9	38.6	29.4	24	20.3	17.6	15.5	13.9	12.6	11.6	10.7	9.9
1340	53	36.2	27.9	22.8	19.4	16.8	14.9	13.4	12.2	11.1	10.3	9.5
1341	49.5	34.3	26.6	21.8	18.6	16.2	14.4	12.9	11.7	10.8	9.9	9.2
1342	48.6	33.6	26	21.3	18.1	15.8	14	12.6	11.4	10.5	9.7	9
1343	46.2	32.1	25	20.5	17.5	15.2	13.5	12.1	11	10.1	9.4	8.7
1344	43.6	30.6	23.9	19.7	16.8	14.7	13	11.7	10.7	9.8	9	8.4
1345	42.5	30	23.4	19.3	16.5	14.4	12.8	11.5	10.5	9.6	8.9	8.3
1346	41.9	29.8	23.3	19.3	16.5	14.4	12.8	11.5	10.5	9.6	8.9	8.3
1347	42.3	29.9	23.5	19.4	16.5	14.5	12.8	11.6	10.5	9.7	8.9	8.3
1348	42.5	30.1	23.6	19.5	16.6	14.5	12.9	11.6	10.6	9.7	9	8.3
1349	43.1	30.4	23.8	19.6	16.7	14.6	13	11.7	10.6	9.8	9	8.4
1350	42	29.9	23.5	19.4	16.6	14.5	12.9	11.6	10.6	9.7	9	8.4
1351	41.2	29.6	23.3	19.3	16.6	14.5	12.9	11.6	10.6	9.7	9	8.4
1352	41.9	29.9	23.6	19.5	16.7	14.6	13	11.7	10.7	9.8	9	8.4
1353	42.9	30.5	23.9	19.7	16.9	14.7	13.1	11.8	10.7	9.9	9.1	8.5
1354	42.8	30.4	23.9	19.8	16.9	14.8	13.1	11.8	10.8	9.9	9.1	8.5
1355	43.5	30.8	24.2	19.9	17	14.9	13.2	11.9	10.8	9.9	9.2	8.5
1356	43.5	30.8	24.2	20	17.1	14.9	13.3	11.9	10.9	10	9.2	8.6
1357	50.4	33.8	25.9	21.1	17.8	15.5	13.7	12.3	11.1	10.2	9.4	8.7
1358	41.9	30	23.6	19.5	16.7	14.6	13	11.7	10.6	9.8	9	8.4
1359	40.2	29	22.9	19	16.3	14.3	12.7	11.5	10.5	9.6	8.9	8.3
1360	38.9	28.3	22.4	18.6	16	14	12.5	11.3	10.3	9.4	8.7	8.1
1361	37.4	27.4	21.8	18.2	15.6	13.7	12.3	11.1	10.1	9.3	8.6	8
1362	35.6	26.4	21.1	17.7	15.2	13.4	12	10.8	9.9	9.1	8.4	7.8
1363	116.6	71.3	45.9	34.5	27.9	23.5	20.3	17.9	16	14.5	13.3	12.2
1364	113.3	67.1	43.9	33.3	27	22.7	19.7	17.4	15.6	14.1	12.9	11.9
1365	101.3	55	38.5	30.1	24.8	21.1	18.4	16.3	14.7	13.4	12.3	11.3
1366	73.8	45.3	33.6	26.9	22.5	19.4	17.1	15.3	13.8	12.6	11.6	10.7
1367	71	43.9	32.6	26.2	21.9	18.9	16.6	14.9	13.5	12.3	11.3	10.5
1368	61	40	30.3	24.6	20.7	18	15.9	14.2	12.9	11.8	10.9	10.1
1369	62.1	40	30.1	24.3	20.5	17.7	15.6	14	12.7	11.6	10.7	9.9
1370	57.2	37.8	28.7	23.3	19.7	17.1	15.1	13.5	12.2	11.2	10.3	9.6
1371	54.1	36.2	27.6	22.5	19	16.5	14.6	13.1	11.9	10.9	10	9.3
1372	50.4	34.3	26.4	21.6	18.3	15.9	14.1	12.7	11.5	10.5	9.7	9
1373	46.4	32.2	25	20.6	17.5	15.3	13.5	12.2	11.1	10.1	9.4	8.7
1374	45	31.3	24.3	20	17	14.8	13.2	11.8	10.8	9.9	9.1	8.5
1375	43.6	30.6	23.8	19.6	16.7	14.6	13	11.7	10.6	9.7	9	8.3
1376	43.1	30.4	23.7	19.6	16.7	14.6	12.9	11.7	10.6	9.7	9	8.4
1377	43.6	30.6	23.9	19.7	16.8	14.7	13	11.7	10.7	9.8	9	8.4
1378	43.6	30.7	24	19.7	16.8	14.7	13.1	11.8	10.7	9.8	9.1	8.4
1379	43.2	30.5	23.9	19.7	16.8	14.7	13.1	11.8	10.7	9.8	9.1	8.4
1380	41.9	30	23.6	19.5	16.7	14.6	13	11.7	10.7	9.8	9.1	8.4
1381	42	30.1	23.7	19.6	16.8	14.7	13	11.8	10.7	9.8	9.1	8.5
1382	40.8	29.5	23.3	19.4	16.6	14.6	13	11.7	10.7	9.8	9.1	8.4
1383	40.5	29.4	23.3	19.4	16.6	14.6	13	11.7	10.7	9.8	9.1	8.5
1384	42.9	30.6	24	19.9	17	14.9	13.2	11.9	10.9	10	9.2	8.6
1385	43.7	31	24.3	20.1	17.2	15	13.3	12	10.9	10	9.3	8.6
1386	43.1	30.8	24.2	20	17.1	15	13.3	12	10.9	10	9.3	8.6
1387	46.8	32.4	25.2	20.7	17.6	15.3	13.6	12.2	11.1	10.2	9.4	8.7
1388	41.4	29.8	23.6	19.6	16.7	14.7	13.1	11.8	10.7	9.9	9.1	8.5
1389	39.6	28.8	22.9	19.1	16.4	14.4	12.8	11.6	10.5	9.7	9	8.3
1390	40	28.9	22.9	19	16.3	14.3	12.7	11.5	10.5	9.6	8.9	8.3
1391	38.8	28.3	22.4	18.7	16	14.1	12.5	11.3	10.3	9.5	8.8	8.2
1392	37.5	27.5	21.9	18.3	15.7	13.8	12.3	11.1	10.2	9.3	8.6	8.1
1393	119.5	77	47.3	35	28	23.5	20.2	17.8	15.9	14.4	13.1	12.1
1394	113.3	68.8	44.1	33.2	26.8	22.5	19.5	17.2	15.4	13.9	12.7	11.7
1395	98.9	52.9	37.3	29.2	24.1	20.5	17.9	15.9	14.4	13.1	12	11.1
1396	93.8	49.9	35.7	28.1	23.2	19.9	17.4	15.5	13.9	12.7	11.7	10.8
1397	84.8	47.4	34.2	27.1	22.5	19.3	16.9	15	13.6	12.4	11.3	10.5
1398	68.8	42.5	31.5	25.3	21.2	18.3	16.1	14.4	13	11.9	10.9	10.1
1399	64.4	40.6	30.4	24.4	20.5	17.7	15.6	14	12.6	11.5	10.6	9.8
1400	60.5	38.9	29.3	23.6	19.9	17.2	15.2	13.6	12.3	11.2	10.3	9.6
1401	56.5	37	28.1	22.8	19.2	16.6	14.7	13.2	11.9	10.9	10.1	9.3
1402	54.8	36	27.4	22.2	18.7	16.2	14.3	12.8	11.6	10.6	9.8	9.1
1403	49.6	33.6	25.9	21.1	17.9	15.6	13.8	12.4	11.2	10.3	9.5	8.8
1404	48.8	33	25.3	20.7	17.5	15.2	13.5	12.1	11	10	9.3	8.6
1405	47.1	32.2	24.8	20.3	17.2	15	13.3	11.9	10.8	9.9	9.1	8.5
1406	43.8	30.8	24	19.8	16.9	14.7	13.1	11.8	10.7	9.8	9.1	8.4
1407	44.8	31.3	24.3	20	17	14.9	13.2	11.9	10.8	9.9	9.1	8.5
1408	43.9	30.9	24.1	19.9	17	14.8	13.2	11.8	10.8	9.9	9.1	8.5
1409	43	30.5	23.9	19.8	16.9	14.8	13.1	11.8	10.8	9.9	9.1	8.5
1410	42.4	30.3	23.8	19.7	16.9	14.8	13.1	11.8	10.8	9.9	9.1	8.5
1411	42.4	30.3	23.9	19.8	16.9	14.8	13.2	11.9	10.8	9.9	9.2	8.5
1412	42.6	30.5	24	19.9	17	14.9	13.2	11.9	10.8	10	9.2	8.6
1413	41	29.7	23.6	19.6	16.8	14.7	13.1	11.8	10.8	9.9	9.2	8.5
1414	41.5	30	23.8	19.7	16.9	14.8	13.2	11.9	10.9	10	9.2	8.6
1415	43.3	30.9	24.3	20.1	17.2	15.1	13.4	12.1	11	10.1	9.3	8.7
1416	43.4	31	24.4	20.2	17.3	15.1	13.4	12.1	11	10.1	9.4	8.7
1417	46.5	32.4	25.2	20.7	17.7	15.4	13.7	12.3	11.2	10.2	9.5	8.8
1418	40.7	29.6	23.5	19.5	16.8	14.7	13.1	11.8	10.8	9.9	9.2	8.5
1419	34.3	26.2	21.3	18	15.6	13.8	12.4	11.2	10.3	9.5	8.8	8.2
1420	37	27.6	22.1	18.6	16	14.1	12.6	11.4	10.4	9.6	8.9	8.3
1421	40.4	29.2	23.1	19.2	16.5	14.4	12.8	11.6	10.6	9.7	9	8.4
1422	36.4	27.1	21.8	18.2	15.7	13.9	12.4	11.2	10.2	9.4	8.7	8.1
1423	117.4	75.7	46.3	34.2	27.4	22.9	19.8	17.4	15.5	14	12.8	11.8
1424	108	63.4	41.7	31.6	25.7	21.7	18.8	16.6	14.9	13.5	12.3	11.4
1425	97.9	51.8	36.5	28.6	23.6	20.1	17.6	15.6	14.1	12.8	11.7	10.8
1426	96.5	49.8	35.4	27.8	23	19.6	17.2	15.3	13.7	12.5	11.5	10.6
1427	83.9	46.7	33.7	26.7	22.1	19	16.6	14.8	13.4	12.2	11.2	10.3
1428	83.4	46.1	33.2	26.3	21.8	18.7	16.3	14.6	13.1	12	11	10.2
1429	73.3	43.1	31.6	25.1	20.9	18	15.8	14.1	12.7	11.6	10.7	9.9
1430	65.5	40.4	30	24.1	20.1	17.4	15.3	13.6	12.3	11.3	10.4	9.6
1431	58.6	37.7	28.4	22.9	19.3	16.7	14.7	13.2	11.9	10.9	10.1	9.3
1432	52.1	34.9	26.7	21.8	18.4	16	14.2	12.7	11.5	10.5	9.7	9
1433	48.2	33	25.5	20.9	17.8	15.5	13.7	12.3	11.2	10.2	9.5	8.8
1434	46.1	31.9	24.7	20.3	17.3	15	13.3	12	10.9	10	9.2	8.6
1435	45.3	31.5	24.4	20.1	17.1	14.9	13.2	11.9	10.8	9.9	9.1	8.5
1436	43.8	30.8	24.1	19.9	16.9	14.8	13.1	11.8	10.8	9.9	9.1	8.5
1437	45.4	31.6	24.6	20.2	17.2	15	13.3	12	10.9	10	9.2	8.6
1438	44	31	24.2	20	17.1	14.9	13.2	11.9	10.8	9.9	9.2	8.5
1439	44	31.1	24.3	20.1	17.1	15	13.3	12	10.9	10	9.2	8.6
1440	44.1	31.2	24.4	20.1	17.2	15	13.3	12	10.9	10	9.3	8.6
1441	43.9	31.1	24.4	20.1	17.2	15	13.4	12	11	10.1	9.3	8.6
1442	43.5	31	24.3	20.1	17.2	15	13.4	12.1	11	10.1	9.3	8.7
1443	42.2	30.4	24	19.9	17.1	15	13.3	12	10.9	10	9.3	8.6
1444	41.5	30.1	23.8	19.8	17	14.9	13.3	12	10.9	10	9.3	8.7
1445	42.7	30.7	24.3	20.1	17.2	15.1	13.4	12.1	11	10.1	9.4	8.7
1446	43.1	31	24.4	20.3	17.3	15.2	13.5	12.2	11.1	10.2	9.4	8.8
1447	50.7	34.4	26.4	21.6	18.3	15.9	14.1	12.6	11.5	10.5	9.7	9
1448	38.3	28.5	22.9	19.2	16.5	14.6	13	11.8	10.7	9.9	9.2	8.5
1449	28.7	23	19.2	16.5	14.5	13	11.7	10.7	9.9	9.1	8.5	8
1450	35.3	26.8	21.7	18.3	15.9	14	12.6	11.4	10.4	9.6	8.9	8.3
1451	40.2	29.3	23.3	19.4	16.6	14.6	13	11.7	10.7	9.8	9.1	8.5
1452	35.8	27	21.8	18.3	15.8	14	12.5	11.3	10.3	9.5	8.8	8.2
1453	116.1	75.4	45.6	33.7	26.9	22.5	19.3	17	15.2	13.7	12.5	11.5
1454	105.2	61	40.4	30.7	24.9	21.1	18.3	16.1	14.5	13.1	12	11.1
1455	96.4	50.5	35.7	27.9	23	19.7	17.2	15.3	13.7	12.5	11.5	10.6
1456	91.7	48.3	34.5	27.1	22.4	19.2	16.8	14.9	13.5	12.2	11.2	10.4
1457	78.8	45.1	32.8	26	21.6	18.5	16.3	14.5	13.1	11.9	11	10.1
1458	71.5	42.7	31.4	25.1	20.9	18	15.8	14.1	12.7	11.6	10.7	9.9
1459	66.5	40.9	30.3	24.3	20.3	17.5	15.4	13.8	12.5	11.4	10.5	9.7
1460	62.2	39.2	29.3	23.6	19.8	17.1	15	13.4	12.2	11.1	10.2	9.5
1461	56.8	37	28	22.6	19.1	16.5	14.6	13.1	11.8	10.8	10	9.3
1462	52.3	35	26.8	21.8	18.4	16	14.2	12.7	11.5	10.5	9.7	9
1463	49.7	33.7	25.9	21.2	17.9	15.6	13.8	12.4	11.3	10.3	9.5	8.8
1464	48	32.8	25.3	20.7	17.5	15.3	13.5	12.1	11	10.1	9.3	8.7
1465	44	31	24.2	19.9	17	14.8	13.2	11.9	10.8	9.9	9.1	8.5
1466	43.7	30.9	24.1	19.9	17	14.9	13.2	11.9	10.8	9.9	9.2	8.5
1467	43.7	30.9	24.2	20	17.1	14.9	13.2	11.9	10.9	10	9.2	8.6
1468	44.9	31.5	24.6	20.3	17.3	15.1	13.4	12	11	10.1	9.3	8.6
1469	44.8	31.5	24.6	20.3	17.3	15.1	13.4	12.1	11	10.1	9.3	8.7
1470	46.7	32.5	25.2	20.7	17.6	15.3	13.6	12.2	11.1	10.2	9.4	8.8
1471	46.2	32.3	25.1	20.7	17.6	15.4	13.6	12.3	11.1	10.2	9.4	8.8
1472	44.3	31.4	24.7	20.4	17.4	15.2	13.5	12.2	11.1	10.2	9.4	8.7
1473	42.2	30.5	24.1	20	17.2	15.1	13.4	12.1	11	10.1	9.4	8.7
1474	41.3	30.1	23.9	19.9	17.1	15	13.4	12.1	11	10.1	9.4	8.7
1475	43.7	31.3	24.7	20.4	17.5	15.3	13.6	12.3	11.2	10.3	9.5	8.8
1476	44.3	31.7	24.9	20.6	17.6	15.4	13.7	12.4	11.3	10.3	9.6	8.9
1477	49.3	33.9	26.2	21.5	18.3	15.9	14.1	12.7	11.5	10.5	9.7	9
1478	40	29.5	23.5	19.7	16.9	14.9	13.3	12	11	10.1	9.3	8.7
1479	29.7	23.6	19.7	17	14.9	13.3	12	10.9	10.1	9.3	8.7	8.1
1480	37.8	28.2	22.7	19.1	16.5	14.5	13	11.7	10.7	9.9	9.1	8.5
1481	37.4	28	22.6	18.9	16.4	14.4	12.9	11.7	10.7	9.8	9.1	8.5
1482	32.9	25.5	20.9	17.8	15.5	13.7	12.3	11.2	10.3	9.5	8.8	8.2
1483	109.7	68.4	42.8	31.9	25.6	21.5	18.6	16.3	14.6	13.2	12.1	11.1
1484	104.1	61.4	40.1	30.3	24.6	20.7	17.9	15.8	14.2	12.9	11.8	10.8
1485	96.5	51.7	36	27.9	23	19.5	17	15.1	13.6	12.3	11.3	10.5
1486	90.6	47.5	33.9	26.6	22	18.8	16.5	14.7	13.2	12	11	10.2
1487	80.1	45	32.5	25.7	21.4	18.3	16.1	14.3	12.9	11.8	10.8	10
1488	73.3	42.9	31.4	25	20.8	17.9	15.7	14	12.6	11.5	10.6	9.8
1489	62.6	39.4	29.4	23.7	19.9	17.2	15.1	13.5	12.2	11.2	10.3	9.5
1490	69.3	41.2	30.3	24.1	20.1	17.3	15.2	13.6	12.3	11.2	10.3	9.5
1491	66.7	40.2	29.6	23.7	19.8	17	15	13.4	12.1	11	10.1	9.4
1492	57.2	36.8	27.7	22.4	18.9	16.3	14.4	12.9	11.7	10.7	9.8	9.1
1493	56.6	36.4	27.4	22.1	18.6	16.1	14.2	12.7	11.5	10.5	9.7	9
1494	48.9	33.2	25.6	20.9	17.7	15.4	13.6	12.2	11.1	10.2	9.4	8.7
1495	45.1	31.5	24.5	20.2	17.2	15	13.3	12	10.9	10	9.2	8.6
1496	44.4	31.2	24.4	20.1	17.2	15	13.3	12	10.9	10	9.2	8.6
1497	44.3	31.3	24.5	20.2	17.2	15	13.4	12	10.9	10	9.3	8.6
1498	43.8	31.1	24.4	20.1	17.2	15	13.4	12	11	10.1	9.3	8.6
1499	43	30.8	24.2	20.1	17.2	15	13.4	12	11	10.1	9.3	8.7
1500	43	30.8	24.3	20.1	17.2	15.1	13.4	12.1	11	10.1	9.3	8.7
1501	43.8	31.3	24.6	20.3	17.4	15.2	13.5	12.2	11.1	10.2	9.4	8.8
1502	43.2	31	24.4	20.3	17.4	15.2	13.5	12.2	11.1	10.2	9.4	8.8
1503	41.1	30	23.9	19.9	17.1	15	13.4	12.1	11	10.1	9.4	8.7
1504	41.7	30.4	24.1	20.1	17.3	15.1	13.5	12.2	11.1	10.2	9.4	8.8
1505	44.7	31.9	25.1	20.7	17.7	15.5	13.8	12.4	11.3	10.4	9.6	8.9
1506	48.5	33.7	26.2	21.5	18.3	15.9	14.1	12.7	11.6	10.6	9.8	9.1
1507	55.7	36.7	27.8	22.6	19.1	16.5	14.6	13.1	11.9	10.8	10	9.3
1508	43.1	31.1	24.6	20.5	17.5	15.4	13.7	12.3	11.2	10.3	9.6	8.9
1509	35.6	27.2	22.1	18.7	16.2	14.4	12.9	11.7	10.7	9.9	9.2	8.5
1510	38.8	28.9	23.2	19.5	16.8	14.8	13.2	11.9	10.9	10	9.3	8.7
1511	39.6	29.3	23.4	19.6	16.9	14.8	13.3	12	10.9	10.1	9.3	8.7
1512	36.1	27.4	22.2	18.7	16.2	14.3	12.9	11.7	10.7	9.8	9.1	8.5
1513	62.6	39.2	29.3	23.5	19.7	17	15	13.4	12.1	11.1	10.2	9.4
1514	74.2	42.4	30.8	24.4	20.3	17.4	15.3	13.6	12.3	11.2	10.3	9.5
1515	77.6	42.9	31	24.4	20.3	17.4	15.2	13.6	12.2	11.1	10.2	9.5
1516	69	40.6	29.7	23.6	19.7	16.9	14.8	13.2	12	10.9	10	9.3
1517	57.5	36.8	27.6	22.3	18.7	16.2	14.3	12.8	11.6	10.6	9.7	9
1518	52.6	34.8	26.5	21.5	18.1	15.7	13.9	12.5	11.3	10.3	9.5	8.8
1519	48.7	33.2	25.5	20.9	17.7	15.4	13.6	12.2	11.1	10.2	9.4	8.7
1520	44.6	31.4	24.6	20.3	17.3	15.1	13.4	12.1	11	10.1	9.3	8.7
1521	43.9	31.2	24.4	20.2	17.3	15.1	13.4	12.1	11	10.1	9.3	8.7
1522	43.5	31	24.4	20.2	17.3	15.1	13.4	12.1	11	10.1	9.3	8.7
1523	42.2	30.5	24.1	20	17.1	15	13.4	12.1	11	10.1	9.3	8.7
1524	42.5	30.6	24.2	20.1	17.2	15.1	13.4	12.1	11	10.1	9.4	8.7
1525	42.4	30.7	24.3	20.2	17.3	15.1	13.5	12.2	11.1	10.2	9.4	8.8
1526	42.7	30.9	24.4	20.3	17.4	15.2	13.6	12.2	11.2	10.2	9.5	8.8
1527	41	30.1	24	20	17.2	15.1	13.5	12.2	11.1	10.2	9.4	8.8
1528	43.3	31.2	24.7	20.5	17.6	15.4	13.7	12.4	11.3	10.4	9.6	8.9
1529	48.1	33.6	26.1	21.5	18.3	16	14.2	12.7	11.6	10.6	9.8	9.1
1530	55.4	36.7	27.9	22.7	19.2	16.6	14.7	13.2	11.9	10.9	10.1	9.3
1531	59	38.1	28.7	23.2	19.5	16.9	14.9	13.3	12.1	11	10.2	9.4
1532	44.7	32.1	25.3	20.9	17.9	15.7	13.9	12.6	11.4	10.5	9.7	9
1533	42.3	30.8	24.5	20.4	17.5	15.4	13.7	12.4	11.3	10.4	9.6	8.9
1534	40.4	29.9	23.9	20	17.2	15.1	13.5	12.2	11.2	10.3	9.5	8.8
1535	39.7	29.5	23.6	19.8	17.1	15	13.4	12.1	11.1	10.2	9.4	8.8
1536	35.7	27.3	22.2	18.8	16.3	14.5	13	11.8	10.8	9.9	9.2	8.6
1537	60.4	38.3	28.7	23.1	19.4	16.7	14.8	13.2	11.9	10.9	10.1	9.3
1538	70.3	41.2	30.1	23.9	20	17.1	15	13.4	12.1	11	10.2	9.4
1539	76.5	42.6	30.7	24.3	20.2	17.3	15.1	13.5	12.2	11.1	10.2	9.4
1540	63.8	39	28.9	23.1	19.3	16.7	14.6	13.1	11.8	10.8	9.9	9.2
1541	51.1	34.4	26.3	21.4	18.2	15.8	13.9	12.5	11.4	10.4	9.6	8.9
1542	51.4	34.4	26.3	21.4	18.1	15.7	13.9	12.5	11.3	10.3	9.5	8.9
1543	50.6	34	26.1	21.3	18	15.6	13.8	12.4	11.3	10.3	9.5	8.8
1544	46.8	32.5	25.2	20.7	17.6	15.4	13.6	12.3	11.1	10.2	9.4	8.8
1545	45	31.8	24.8	20.5	17.5	15.3	13.6	12.2	11.1	10.2	9.4	8.8
1546	44.6	31.6	24.8	20.5	17.5	15.3	13.6	12.2	11.1	10.2	9.4	8.8
1547	43.9	31.4	24.7	20.4	17.5	15.3	13.6	12.2	11.2	10.2	9.5	8.8
1548	44.1	31.5	24.8	20.5	17.6	15.4	13.7	12.3	11.2	10.3	9.5	8.9
1549	43.1	31.1	24.6	20.4	17.5	15.3	13.6	12.3	11.2	10.3	9.5	8.9
1550	41.7	30.5	24.2	20.2	17.3	15.2	13.6	12.2	11.2	10.3	9.5	8.8
1551	42.1	30.7	24.4	20.3	17.5	15.3	13.7	12.3	11.2	10.3	9.6	8.9
1552	45.9	32.6	25.6	21.1	18.1	15.8	14	12.6	11.5	10.6	9.8	9.1
1553	45.9	32.7	25.6	21.2	18.1	15.8	14.1	12.7	11.6	10.6	9.8	9.1
1554	55.4	36.8	28.1	22.8	19.3	16.7	14.8	13.3	12	11	10.1	9.4
1555	63.8	39.9	29.8	23.9	20.1	17.3	15.2	13.6	12.3	11.3	10.4	9.6
1556	47.1	33.3	26.1	21.5	18.4	16.1	14.3	12.8	11.7	10.7	9.9	9.2
1557	43.6	31.6	25.1	20.8	17.9	15.7	14	12.6	11.5	10.6	9.8	9.1
1558	42.2	30.9	24.6	20.5	17.7	15.5	13.8	12.5	11.4	10.5	9.7	9
1559	40.3	29.9	24	20.1	17.3	15.3	13.6	12.3	11.3	10.4	9.6	8.9
1560	36.2	27.7	22.6	19.1	16.6	14.7	13.2	12	11	10.1	9.4	8.8
1561	62	38.6	28.8	23.1	19.3	16.7	14.7	13.1	11.9	10.8	10	9.3
1562	65.4	39.6	29.2	23.4	19.5	16.8	14.8	13.2	11.9	10.9	10	9.3
1563	73.9	41.8	30.3	24	20	17.1	15	13.4	12.1	11	10.1	9.3
1564	59.4	37.5	28.1	22.6	19	16.4	14.4	12.9	11.7	10.7	9.8	9.1
1565	53.3	35.2	26.8	21.8	18.4	15.9	14.1	12.6	11.4	10.5	9.7	9
1566	48.2	33.1	25.6	21	17.8	15.5	13.7	12.3	11.2	10.3	9.5	8.8
1567	44.9	31.6	24.7	20.4	17.4	15.2	13.5	12.2	11.1	10.1	9.4	8.7
1568	45.2	31.8	24.9	20.5	17.5	15.3	13.6	12.2	11.1	10.2	9.4	8.8
1569	45.6	32.1	25.1	20.7	17.6	15.4	13.7	12.3	11.2	10.3	9.5	8.8
1570	46.4	32.6	25.4	20.9	17.8	15.5	13.8	12.4	11.3	10.4	9.6	8.9
1571	45	31.9	25.1	20.7	17.7	15.5	13.8	12.4	11.3	10.3	9.6	8.9
1572	49	33.8	26.2	21.5	18.3	15.9	14.1	12.7	11.5	10.6	9.8	9.1
1573	45.6	32.4	25.4	21	17.9	15.7	13.9	12.5	11.4	10.5	9.7	9
1574	40.8	30.1	24	20.1	17.3	15.2	13.6	12.3	11.2	10.3	9.5	8.9
1575	41.7	30.6	24.4	20.3	17.5	15.4	13.7	12.4	11.3	10.4	9.6	8.9
1576	53.1	35.9	27.5	22.5	19	16.5	14.6	13.1	11.9	10.9	10.1	9.3
1577	44.3	32	25.3	21	18	15.8	14	12.7	11.5	10.6	9.8	9.1
1578	44	31.9	25.3	21	18	15.8	14.1	12.7	11.6	10.6	9.8	9.2
1579	61.3	39.3	29.5	23.8	20	17.3	15.3	13.7	12.4	11.3	10.4	9.6
1580	48.5	34.1	26.6	21.9	18.7	16.3	14.5	13	11.9	10.9	10.1	9.3
1581	43.4	31.6	25.1	20.9	18	15.8	14.1	12.7	11.6	10.7	9.9	9.2
1582	41.3	30.6	24.5	20.5	17.7	15.6	13.9	12.6	11.5	10.6	9.8	9.1
1583	40.5	30.2	24.3	20.3	17.6	15.5	13.8	12.5	11.4	10.5	9.7	9.1
1584	38.2	29	23.5	19.8	17.2	15.2	13.6	12.3	11.3	10.4	9.6	9
1585	68.9	40.4	29.6	23.5	19.6	16.9	14.8	13.2	11.9	10.9	10	9.3
1586	52.4	35	26.7	21.7	18.3	15.9	14.1	12.6	11.5	10.5	9.7	9
1587	64.3	39.1	28.9	23.1	19.3	16.6	14.6	13.1	11.8	10.8	9.9	9.2
1588	74.4	41.8	30.3	23.9	19.9	17	14.9	13.3	12	10.9	10	9.3
1589	57.5	36.8	27.7	22.3	18.8	16.2	14.3	12.8	11.6	10.6	9.8	9.1
1590	60.6	37.9	28.2	22.7	19	16.4	14.5	12.9	11.7	10.7	9.8	9.1
1591	48.5	33.3	25.8	21.1	17.9	15.6	13.8	12.4	11.3	10.3	9.6	8.9
1592	45.4	32	25	20.7	17.6	15.4	13.7	12.3	11.2	10.3	9.5	8.8
1593	49.6	33.9	26.2	21.4	18.2	15.8	14	12.6	11.5	10.5	9.7	9
1594	46.9	32.9	25.6	21.1	18	15.7	13.9	12.5	11.4	10.4	9.6	9
1595	49.2	33.9	26.3	21.5	18.3	15.9	14.1	12.7	11.5	10.6	9.8	9.1
1596	49.5	34.1	26.4	21.7	18.4	16	14.2	12.8	11.6	10.6	9.8	9.1
1597	45.5	32.4	25.5	21.1	18	15.7	14	12.6	11.5	10.5	9.7	9.1
1598	43.7	31.6	25	20.8	17.8	15.6	13.9	12.5	11.4	10.5	9.7	9
1599	41.2	30.4	24.3	20.3	17.5	15.4	13.7	12.4	11.3	10.4	9.7	9
1600	40.2	30	24.1	20.2	17.4	15.3	13.7	12.4	11.3	10.4	9.7	9
1601	38.9	29.3	23.7	19.9	17.2	15.2	13.6	12.3	11.3	10.4	9.6	9
1602	44.3	32.1	25.5	21.2	18.2	15.9	14.2	12.8	11.7	10.7	9.9	9.2
1603	70.8	42.5	31.3	25	20.9	18	15.8	14.1	12.7	11.6	10.7	9.9
1604	50.3	35.1	27.2	22.4	19.1	16.6	14.8	13.3	12.1	11.1	10.2	9.5
1605	43.3	31.8	25.3	21.1	18.1	15.9	14.2	12.8	11.7	10.8	10	9.3
1606	42.1	31.2	24.9	20.9	18	15.8	14.1	12.8	11.6	10.7	9.9	9.2
1607	41.1	30.6	24.6	20.7	17.8	15.7	14	12.7	11.6	10.7	9.9	9.2
1608	40.2	30.2	24.4	20.5	17.7	15.6	14	12.6	11.6	10.6	9.9	9.2
1609	75.6	41.9	30.2	23.8	19.8	16.9	14.8	13.2	11.9	10.9	10	9.2
1610	60.9	37.9	28.2	22.6	19	16.4	14.4	12.9	11.6	10.6	9.8	9.1
1611	74.2	41.7	30.1	23.8	19.8	17	14.9	13.3	12	10.9	10	9.3
1612	76.6	42.3	30.5	24	20	17.1	15	13.3	12	10.9	10.1	9.3
1613	59	37.4	28	22.5	18.9	16.4	14.4	12.9	11.7	10.7	9.8	9.1
1614	49.2	33.7	26	21.2	18	15.7	13.9	12.5	11.3	10.4	9.6	8.9
1615	53.1	35.3	26.9	21.9	18.5	16	14.2	12.7	11.5	10.6	9.7	9
1616	59.9	37.9	28.4	22.9	19.2	16.6	14.6	13.1	11.8	10.8	9.9	9.2
1617	57.2	37.1	28	22.6	19.1	16.5	14.6	13	11.8	10.8	9.9	9.2
1618	51	34.7	26.7	21.8	18.5	16.1	14.3	12.8	11.6	10.7	9.8	9.1
1619	48	33.5	26.1	21.5	18.3	15.9	14.1	12.7	11.6	10.6	9.8	9.1
1620	46.5	32.9	25.8	21.3	18.1	15.9	14.1	12.7	11.5	10.6	9.8	9.1
1621	46.5	33	25.8	21.3	18.2	15.9	14.2	12.8	11.6	10.7	9.8	9.2
1622	43.7	31.7	25.1	20.9	17.9	15.7	14	12.6	11.5	10.6	9.8	9.1
1623	44.1	32	25.3	21	18	15.8	14.1	12.7	11.6	10.6	9.9	9.2
1624	41	30.5	24.4	20.5	17.6	15.5	13.9	12.5	11.4	10.5	9.8	9.1
1625	40.7	30.3	24.4	20.4	17.6	15.5	13.9	12.6	11.5	10.6	9.8	9.1
1626	45	32.6	25.8	21.4	18.4	16.1	14.4	13	11.8	10.8	10	9.3
1627	58.8	38.7	29.3	23.8	20.1	17.4	15.4	13.8	12.5	11.4	10.5	9.8
1628	54.8	37.1	28.5	23.3	19.7	17.2	15.2	13.6	12.4	11.3	10.5	9.7
1629	46	33.2	26.2	21.8	18.7	16.4	14.6	13.1	12	11	10.2	9.5
1630	44.1	32.3	25.7	21.5	18.5	16.2	14.5	13.1	11.9	10.9	10.1	9.4
1631	42.1	31.3	25.1	21.1	18.2	16	14.3	12.9	11.8	10.9	10.1	9.4
1632	39.8	30.1	24.4	20.6	17.8	15.7	14.1	12.8	11.7	10.8	10	9.3
1633	83.3	43.1	30.7	24.1	19.9	17	14.9	13.2	11.9	10.8	9.9	9.2
1634	71.4	40.7	29.6	23.4	19.5	16.7	14.7	13.1	11.8	10.7	9.9	9.1
1635	62.3	38.3	28.4	22.7	19	16.4	14.4	12.9	11.7	10.6	9.8	9.1
1636	75.7	42	30.3	24	19.9	17	14.9	13.3	12	10.9	10	9.3
1637	76.1	42.3	30.5	24.1	20	17.1	15	13.4	12.1	11	10.1	9.3
1638	57	36.8	27.7	22.4	18.9	16.3	14.4	12.9	11.7	10.7	9.8	9.1
1639	56.8	36.8	27.8	22.5	18.9	16.4	14.5	12.9	11.7	10.7	9.9	9.2
1640	62.1	38.8	28.9	23.2	19.5	16.8	14.8	13.2	12	10.9	10.1	9.3
1641	72.1	41.9	30.6	24.3	20.2	17.4	15.2	13.6	12.3	11.2	10.3	9.5
1642	53.3	35.8	27.4	22.3	18.9	16.4	14.5	13	11.8	10.8	10	9.2
1643	45.8	32.6	25.6	21.1	18.1	15.8	14	12.7	11.5	10.6	9.8	9.1
1644	45.6	32.6	25.6	21.2	18.1	15.9	14.1	12.7	11.6	10.6	9.8	9.1
1645	44.4	32	25.3	21	18	15.8	14.1	12.7	11.6	10.6	9.8	9.1
1646	44	32	25.3	21.1	18.1	15.8	14.1	12.7	11.6	10.7	9.9	9.2
1647	44.6	32.3	25.5	21.2	18.2	16	14.2	12.8	11.7	10.7	9.9	9.2
1648	43.8	32	25.4	21.2	18.2	15.9	14.2	12.8	11.7	10.8	10	9.3
1649	42.5	31.4	25.1	21	18	15.9	14.2	12.8	11.7	10.7	10	9.3
1650	49.9	35	27.3	22.5	19.2	16.7	14.9	13.4	12.2	11.2	10.3	9.6
1651	62.5	40.2	30.3	24.4	20.6	17.8	15.7	14	12.7	11.6	10.7	9.9
1652	50.6	35.5	27.6	22.8	19.4	16.9	15	13.5	12.3	11.3	10.4	9.7
1653	51	35.7	27.8	22.9	19.5	17	15.1	13.6	12.4	11.3	10.5	9.7
1654	45	32.9	26.2	21.8	18.7	16.5	14.7	13.3	12.1	11.1	10.3	9.6
1655	44.6	32.8	26.1	21.8	18.7	16.5	14.7	13.3	12.1	11.1	10.3	9.6
1656	39.4	30.1	24.4	20.7	17.9	15.8	14.2	12.9	11.8	10.9	10.1	9.4
1657	75.1	41.4	29.8	23.5	19.5	16.7	14.6	13	11.7	10.7	9.8	9.1
1658	60.7	37.6	28	22.4	18.8	16.2	14.3	12.7	11.5	10.5	9.7	9
1659	56.3	36.2	27.3	22	18.5	16	14.1	12.7	11.5	10.5	9.6	8.9
1660	56.2	36.3	27.4	22.1	18.6	16.1	14.2	12.7	11.5	10.5	9.7	9
1661	53.7	35.4	26.9	21.9	18.5	16	14.1	12.7	11.5	10.5	9.7	9
1662	61.1	38.2	28.5	22.9	19.2	16.6	14.6	13	11.8	10.8	9.9	9.2
1663	82.1	42.9	30.5	24	19.8	17	14.8	13.2	11.9	10.8	9.9	9.2
1664	57.9	36.7	27.5	22.1	18.6	16.1	14.2	12.7	11.5	10.5	9.6	8.9
1665	71.2	40.7	29.6	23.5	19.5	16.8	14.7	13.1	11.8	10.8	9.9	9.2
1666	73.6	41.5	30	23.7	19.7	16.9	14.8	13.2	11.9	10.9	10	9.2
1667	66.1	39.6	29.1	23.2	19.4	16.7	14.7	13.1	11.8	10.8	9.9	9.2
1668	76.6	42.4	30.5	24.1	20	17.1	15	13.4	12.1	11	10.1	9.3
1669	76.2	41.8	30.1	23.7	19.7	16.9	14.8	13.1	11.8	10.8	9.9	9.2
1670	68.1	39.9	29.2	23.2	19.3	16.6	14.6	13	11.7	10.7	9.8	9.1
1671	76	41.9	30.2	23.8	19.8	16.9	14.8	13.2	11.9	10.8	10	9.2
1672	84	43.6	31	24.3	20.1	17.2	15	13.4	12	11	10.1	9.3
1673	84.5	43.7	31.1	24.4	20.2	17.2	15.1	13.4	12.1	11	10.1	9.3
1674	79	42.7	30.7	24.2	20	17.1	15	13.3	12	11	10.1	9.3
1675	75.9	41.8	30.1	23.8	19.7	16.9	14.8	13.2	11.9	10.8	9.9	9.2
1676	75.4	41.7	30.1	23.8	19.7	16.9	14.8	13.2	11.9	10.8	9.9	9.2
1677	84.3	43.5	31	24.3	20.1	17.2	15	13.3	12	10.9	10	9.3
1678	90.5	45.2	31.7	24.8	20.4	17.4	15.2	13.5	12.1	11	10.1	9.3
1679	82.2	43.2	30.8	24.2	20	17.1	15	13.3	12	10.9	10	9.3
1680	74.5	41.6	30.1	23.8	19.7	16.9	14.8	13.2	11.9	10.8	10	9.2
1681	79.7	42.7	30.6	24.1	19.9	17.1	14.9	13.3	12	10.9	10	9.3
1682	85	43.7	31	24.3	20.1	17.2	15	13.4	12	10.9	10	9.3
1683	95	51.8	34.5	26.3	21.4	18.1	15.7	13.9	12.5	11.3	10.3	9.5
1684	92.5	48.7	33.3	25.6	21	17.8	15.5	13.7	12.3	11.2	10.2	9.4
1685	86.8	43.9	31.1	24.4	20.1	17.2	15	13.3	12	10.9	10	9.3
1686	65	39	28.7	22.9	19.1	16.5	14.5	12.9	11.7	10.6	9.8	9.1
1687	92.1	48.5	33.2	25.6	21	17.8	15.5	13.7	12.4	11.2	10.3	9.5
1688	103.1	61.5	38	28.3	22.7	19	16.4	14.4	12.9	11.6	10.6	9.8
1689	103.7	62	38.1	28.3	22.7	19	16.3	14.4	12.8	11.6	10.6	9.8
1690	89.7	45.2	31.7	24.7	20.3	17.3	15.1	13.4	12.1	11	10.1	9.3
1691	75	41.5	29.9	23.6	19.6	16.8	14.7	13.1	11.8	10.8	9.9	9.1
1692	49.4	33.4	25.7	20.9	17.7	15.4	13.7	12.3	11.1	10.2	9.4	8.7
