# Supplementary material for: Roles of host and environment in shift of primary anthrax host species in Kruger National Park
Source: PLoS One. 2024 Dec 6;19(12):e0314103. doi: 10.1371/journal.pone.0314103 (PMC11623471; doi:10.1371/journal.pone.0314103)
Supplement: S1 Data — (ZIP) [file pone.0314103.s001.zip › Ochai Supplementary Data/Soil Moisture KNP/TerraClimate_Soil Moisture_2003.xlsx]

## Sheet: TerraClimate_Soil Moisture_2003
UPID	2003_1	2003_2	2003_3	2003_4	2003_5	2003_6	2003_7	2003_8	2003_9	2003_10	2003_11	2003_12
1	3.3	3.1	3	2.9	2.8	2.7	2.7	2.6	2.5	2.4	2.4	2.3
2	3.2	3.1	3	2.9	2.8	2.7	2.6	2.5	2.5	2.4	2.3	2.3
3	3.2	3	2.9	2.8	2.8	2.7	2.6	2.5	2.4	2.4	2.3	2.2
4	3.1	3	2.9	2.8	2.7	2.6	2.6	2.5	2.4	2.3	2.3	2.2
5	3.2	3	2.9	2.8	2.7	2.7	2.6	2.5	2.4	2.4	2.3	2.2
6	3.1	3	2.9	2.8	2.7	2.6	2.5	2.5	2.4	2.3	2.3	2.2
7	3	2.9	2.8	2.7	2.6	2.6	2.5	2.4	2.3	2.3	2.2	2.2
8	3.1	3	2.9	2.8	2.7	2.6	2.5	2.5	2.4	2.3	2.3	2.2
9	3.2	3.1	3	2.9	2.8	2.7	2.6	2.6	2.5	2.4	2.3	2.3
10	3.3	3.2	3.1	3	2.9	2.8	2.7	2.6	2.5	2.5	2.4	2.3
11	3.4	3.2	3.1	3	2.9	2.8	2.7	2.7	2.6	2.5	2.4	2.4
12	3.4	3.3	3.2	3.1	3	2.9	2.8	2.7	2.6	2.5	2.5	2.4
13	3.5	3.4	3.3	3.1	3	2.9	2.8	2.8	2.7	2.6	2.5	2.5
14	3.6	3.4	3.3	3.2	3.1	3	2.9	2.8	2.7	2.7	2.6	2.5
15	3.6	3.5	3.4	3.2	3.1	3	2.9	2.9	2.8	2.7	2.6	2.6
16	3.6	3.5	3.4	3.2	3.1	3	2.9	2.9	2.8	2.7	2.6	2.6
17	3.6	3.5	3.4	3.3	3.2	3.1	3	2.9	2.8	2.7	2.7	2.6
18	3.8	3.6	3.5	3.4	3.3	3.2	3.1	3	2.9	2.8	2.7	2.7
19	3.1	3	2.9	2.8	2.7	2.7	2.6	2.5	2.4	2.4	2.3	2.2
20	3.1	3	2.9	2.8	2.7	2.6	2.6	2.5	2.4	2.3	2.3	2.2
21	3.1	3	2.9	2.8	2.7	2.6	2.5	2.4	2.4	2.3	2.2	2.2
22	3	2.9	2.8	2.7	2.6	2.6	2.5	2.4	2.3	2.3	2.2	2.1
23	3	2.9	2.8	2.7	2.6	2.5	2.5	2.4	2.3	2.2	2.2	2.1
24	3	2.9	2.8	2.7	2.6	2.5	2.4	2.4	2.3	2.2	2.2	2.1
25	3	2.8	2.7	2.7	2.6	2.5	2.4	2.3	2.3	2.2	2.1	2.1
26	2.9	2.8	2.7	2.6	2.6	2.5	2.4	2.3	2.3	2.2	2.1	2.1
27	2.9	2.8	2.7	2.7	2.6	2.5	2.4	2.3	2.3	2.2	2.2	2.1
28	3	2.9	2.8	2.7	2.6	2.5	2.5	2.4	2.3	2.3	2.2	2.1
29	3.1	3	2.9	2.8	2.7	2.6	2.6	2.5	2.4	2.3	2.3	2.2
30	3.2	3.1	3	2.9	2.8	2.7	2.6	2.6	2.5	2.4	2.3	2.3
31	3.3	3.2	3.1	3	2.9	2.8	2.7	2.6	2.5	2.5	2.4	2.3
32	3.4	3.2	3.1	3	2.9	2.8	2.7	2.7	2.6	2.5	2.4	2.4
33	3.5	3.3	3.2	3.1	3	2.9	2.8	2.7	2.6	2.6	2.5	2.4
34	3.5	3.3	3.2	3.1	3	2.9	2.8	2.7	2.7	2.6	2.5	2.4
35	3.3	3.2	3.1	3	2.9	2.8	2.7	2.7	2.6	2.5	2.5	2.4
36	3.5	3.3	3.2	3.1	3	2.9	2.8	2.7	2.7	2.6	2.5	2.5
37	3.2	3	2.9	2.8	2.7	2.6	2.6	2.5	2.4	2.3	2.3	2.2
38	3.1	3	2.9	2.8	2.7	2.6	2.5	2.4	2.4	2.3	2.2	2.2
39	3	2.9	2.8	2.7	2.6	2.6	2.5	2.4	2.3	2.3	2.2	2.1
40	3	2.9	2.8	2.7	2.6	2.5	2.4	2.4	2.3	2.2	2.2	2.1
41	2.9	2.8	2.7	2.6	2.5	2.5	2.4	2.3	2.2	2.2	2.1	2.1
42	2.8	2.7	2.6	2.5	2.5	2.4	2.3	2.2	2.2	2.1	2.1	2
43	2.8	2.7	2.6	2.5	2.4	2.4	2.3	2.2	2.2	2.1	2	2
44	2.8	2.7	2.6	2.5	2.5	2.4	2.3	2.2	2.2	2.1	2.1	2
45	2.8	2.7	2.7	2.6	2.5	2.4	2.3	2.3	2.2	2.1	2.1	2
46	2.9	2.8	2.7	2.6	2.5	2.5	2.4	2.3	2.2	2.2	2.1	2.1
47	2.9	2.8	2.7	2.6	2.5	2.4	2.4	2.3	2.2	2.2	2.1	2
48	2.9	2.8	2.7	2.6	2.5	2.5	2.4	2.3	2.3	2.2	2.1	2.1
49	3	2.9	2.8	2.7	2.6	2.5	2.5	2.4	2.3	2.3	2.2	2.1
50	3.1	3	2.9	2.8	2.7	2.6	2.6	2.5	2.4	2.3	2.3	2.2
51	3.2	3.1	3	2.9	2.8	2.7	2.6	2.6	2.5	2.4	2.3	2.3
52	3.3	3.2	3.1	2.9	2.8	2.8	2.7	2.6	2.5	2.4	2.4	2.3
53	3.1	3	2.9	2.8	2.7	2.7	2.6	2.5	2.4	2.4	2.3	2.2
54	3.2	3.1	3	2.9	2.8	2.7	2.6	2.5	2.5	2.4	2.3	2.3
55	3	2.9	2.8	2.7	2.6	2.6	2.5	2.4	2.3	2.3	2.2	2.1
56	3	2.9	2.8	2.7	2.6	2.5	2.4	2.4	2.3	2.2	2.2	2.1
57	2.9	2.8	2.7	2.6	2.5	2.5	2.4	2.3	2.2	2.2	2.1	2.1
58	2.9	2.8	2.7	2.6	2.5	2.4	2.3	2.3	2.2	2.1	2.1	2
59	2.8	2.7	2.6	2.5	2.4	2.4	2.3	2.2	2.2	2.1	2	2
60	2.7	2.6	2.5	2.5	2.4	2.3	2.2	2.2	2.1	2	2	1.9
61	2.7	2.6	2.5	2.4	2.3	2.3	2.2	2.1	2.1	2	1.9	1.9
62	2.7	2.6	2.5	2.4	2.4	2.3	2.2	2.1	2.1	2	2	1.9
63	2.8	2.7	2.6	2.5	2.4	2.3	2.3	2.2	2.1	2.1	2	2
64	2.8	2.7	2.6	2.5	2.4	2.4	2.3	2.2	2.2	2.1	2	2
65	2.8	2.7	2.6	2.5	2.4	2.4	2.3	2.2	2.2	2.1	2	2
66	2.8	2.7	2.6	2.5	2.5	2.4	2.3	2.2	2.2	2.1	2.1	2
67	2.7	2.6	2.5	2.5	2.4	2.3	2.3	2.2	2.1	2.1	2	2
68	2.8	2.7	2.6	2.5	2.4	2.3	2.3	2.2	2.2	2.1	2	2
69	2.9	2.8	2.7	2.6	2.5	2.5	2.4	2.3	2.3	2.2	2.1	2.1
70	3	2.9	2.8	2.7	2.6	2.6	2.5	2.4	2.3	2.3	2.2	2.1
71	3	2.9	2.8	2.7	2.6	2.6	2.5	2.4	2.3	2.3	2.2	2.2
72	3	2.9	2.8	2.7	2.6	2.5	2.5	2.4	2.3	2.3	2.2	2.1
73	3	2.9	2.8	2.7	2.6	2.5	2.4	2.3	2.3	2.2	2.2	2.1
74	2.9	2.8	2.7	2.6	2.5	2.4	2.4	2.3	2.2	2.2	2.1	2
75	2.8	2.7	2.6	2.5	2.5	2.4	2.3	2.2	2.2	2.1	2	2
76	2.8	2.7	2.6	2.5	2.4	2.3	2.2	2.2	2.1	2	2	1.9
77	2.7	2.6	2.5	2.4	2.3	2.2	2.2	2.1	2.1	2	1.9	1.9
78	2.6	2.5	2.4	2.3	2.2	2.2	2.1	2	2	1.9	1.9	1.8
79	2.6	2.5	2.4	2.3	2.2	2.1	2.1	2	2	1.9	1.8	1.8
80	2.6	2.5	2.4	2.3	2.2	2.2	2.1	2	2	1.9	1.9	1.8
81	2.6	2.5	2.4	2.4	2.3	2.2	2.1	2.1	2	2	1.9	1.8
82	2.7	2.6	2.5	2.4	2.3	2.3	2.2	2.1	2.1	2	1.9	1.9
83	2.7	2.6	2.5	2.4	2.3	2.3	2.2	2.1	2.1	2	2	1.9
84	2.7	2.6	2.5	2.4	2.3	2.3	2.2	2.1	2.1	2	1.9	1.9
85	2.7	2.6	2.5	2.4	2.3	2.2	2.2	2.1	2.1	2	1.9	1.9
86	2.5	2.5	2.4	2.3	2.2	2.2	2.1	2	2	1.9	1.9	1.8
87	2.6	2.5	2.5	2.4	2.3	2.2	2.2	2.1	2.1	2	1.9	1.9
88	2.7	2.6	2.5	2.4	2.4	2.3	2.2	2.2	2.1	2	2	1.9
89	2.7	2.6	2.5	2.5	2.4	2.3	2.2	2.2	2.1	2.1	2	2
90	2.7	2.6	2.6	2.5	2.4	2.3	2.3	2.2	2.1	2.1	2	2
91	2.9	2.8	2.7	2.6	2.5	2.4	2.3	2.3	2.2	2.1	2.1	2
92	2.8	2.7	2.6	2.5	2.4	2.3	2.3	2.2	2.1	2.1	2	2
93	2.7	2.6	2.5	2.4	2.3	2.3	2.2	2.1	2.1	2	2	1.9
94	2.6	2.5	2.4	2.4	2.3	2.2	2.1	2.1	2	2	1.9	1.8
95	2.5	2.4	2.4	2.3	2.2	2.1	2.1	2	1.9	1.9	1.8	1.8
96	2.5	2.4	2.3	2.2	2.1	2.1	2	1.9	1.9	1.8	1.8	1.7
97	2.4	2.3	2.3	2.2	2.1	2	2	1.9	1.9	1.8	1.8	1.7
98	2.5	2.4	2.3	2.2	2.1	2.1	2	1.9	1.9	1.8	1.8	1.7
99	2.5	2.4	2.3	2.2	2.2	2.1	2	2	1.9	1.9	1.8	1.8
100	2.5	2.4	2.3	2.3	2.2	2.1	2	2	1.9	1.9	1.8	1.8
101	2.6	2.5	2.4	2.3	2.2	2.2	2.1	2	2	1.9	1.9	1.8
102	2.6	2.5	2.4	2.3	2.2	2.2	2.1	2	2	1.9	1.9	1.8
103	2.6	2.5	2.4	2.3	2.2	2.2	2.1	2	2	1.9	1.9	1.8
104	2.6	2.5	2.4	2.3	2.3	2.2	2.1	2.1	2	1.9	1.9	1.8
105	2.6	2.5	2.4	2.4	2.3	2.2	2.1	2.1	2	2	1.9	1.9
106	2.6	2.5	2.4	2.3	2.3	2.2	2.1	2.1	2	2	1.9	1.9
107	2.5	2.5	2.4	2.3	2.2	2.2	2.1	2	2	1.9	1.9	1.8
108	2.6	2.5	2.4	2.4	2.3	2.2	2.1	2.1	2	2	1.9	1.9
109	2.9	2.8	2.7	2.6	2.5	2.4	2.4	2.3	2.2	2.2	2.1	2
110	2.8	2.7	2.6	2.5	2.5	2.4	2.3	2.2	2.2	2.1	2	2
111	2.8	2.7	2.6	2.5	2.4	2.3	2.2	2.2	2.1	2	2	1.9
112	2.7	2.6	2.5	2.4	2.3	2.2	2.2	2.1	2	2	1.9	1.9
113	2.6	2.5	2.4	2.3	2.2	2.2	2.1	2	2	1.9	1.9	1.8
114	2.5	2.4	2.3	2.2	2.2	2.1	2	2	1.9	1.9	1.8	1.8
115	2.5	2.4	2.3	2.2	2.1	2.1	2	1.9	1.9	1.8	1.8	1.7
116	2.5	2.4	2.3	2.2	2.2	2.1	2	2	1.9	1.8	1.8	1.7
117	2.5	2.4	2.3	2.3	2.2	2.1	2	2	1.9	1.9	1.8	1.8
118	2.5	2.4	2.3	2.3	2.2	2.1	2.1	2	1.9	1.9	1.8	1.8
119	2.5	2.5	2.4	2.3	2.2	2.1	2.1	2	1.9	1.9	1.8	1.8
120	2.6	2.5	2.4	2.3	2.2	2.2	2.1	2	2	1.9	1.9	1.8
121	2.6	2.5	2.4	2.3	2.2	2.2	2.1	2	2	1.9	1.9	1.8
122	2.6	2.5	2.4	2.3	2.3	2.2	2.1	2	2	1.9	1.9	1.8
123	2.6	2.5	2.4	2.3	2.3	2.2	2.1	2.1	2	1.9	1.9	1.8
124	2.6	2.5	2.4	2.3	2.2	2.2	2.1	2	2	1.9	1.9	1.8
125	2.6	2.5	2.4	2.3	2.3	2.2	2.1	2.1	2	1.9	1.9	1.8
126	2.6	2.5	2.4	2.3	2.2	2.2	2.1	2	2	1.9	1.9	1.8
127	3.1	3	2.9	2.8	2.7	2.6	2.5	2.5	2.4	2.3	2.2	2.2
128	3	2.9	2.8	2.7	2.6	2.5	2.4	2.4	2.3	2.2	2.2	2.1
129	3.1	3	2.9	2.8	2.7	2.6	2.5	2.4	2.3	2.3	2.2	2.1
130	2.9	2.8	2.7	2.6	2.5	2.4	2.4	2.3	2.2	2.1	2.1	2
131	2.8	2.7	2.6	2.5	2.4	2.3	2.3	2.2	2.1	2.1	2	2
132	2.7	2.6	2.5	2.4	2.4	2.3	2.2	2.1	2.1	2	2	1.9
133	2.8	2.7	2.6	2.5	2.4	2.3	2.2	2.2	2.1	2	2	1.9
134	2.7	2.6	2.5	2.4	2.3	2.3	2.2	2.1	2.1	2	1.9	1.9
135	2.7	2.6	2.5	2.4	2.3	2.2	2.2	2.1	2	2	1.9	1.9
136	2.7	2.6	2.5	2.4	2.3	2.3	2.2	2.1	2.1	2	1.9	1.9
137	2.7	2.6	2.5	2.4	2.3	2.2	2.2	2.1	2	2	1.9	1.9
138	2.7	2.6	2.5	2.4	2.3	2.3	2.2	2.1	2.1	2	1.9	1.9
139	2.7	2.6	2.5	2.4	2.4	2.3	2.2	2.1	2.1	2	2	1.9
140	2.7	2.6	2.5	2.4	2.3	2.2	2.2	2.1	2	2	1.9	1.9
141	2.7	2.6	2.5	2.4	2.3	2.2	2.2	2.1	2	2	1.9	1.9
142	2.7	2.6	2.5	2.4	2.3	2.2	2.2	2.1	2	2	1.9	1.9
143	2.6	2.5	2.5	2.4	2.3	2.2	2.1	2.1	2	2	1.9	1.9
144	2.6	2.5	2.4	2.3	2.2	2.2	2.1	2	2	1.9	1.9	1.8
145	4.8	4.5	4.3	4	3.9	3.7	3.5	3.4	3.2	3.1	3	2.9
146	4.3	4.1	3.9	3.7	3.5	3.4	3.2	3.1	3	2.9	2.8	2.7
147	4.5	4.2	4	3.8	3.6	3.5	3.3	3.2	3.1	3	2.9	2.8
148	3.2	3.1	3	2.9	2.8	2.7	2.6	2.5	2.4	2.3	2.3	2.2
149	3.2	3	2.9	2.8	2.7	2.6	2.5	2.4	2.4	2.3	2.2	2.2
150	2.9	2.8	2.7	2.6	2.5	2.5	2.4	2.3	2.2	2.2	2.1	2.1
151	2.9	2.8	2.7	2.6	2.5	2.5	2.4	2.3	2.2	2.2	2.1	2
152	2.9	2.8	2.7	2.6	2.5	2.4	2.3	2.3	2.2	2.1	2.1	2
153	2.8	2.7	2.6	2.5	2.5	2.4	2.3	2.2	2.2	2.1	2	2
154	2.8	2.7	2.6	2.5	2.4	2.4	2.3	2.2	2.1	2.1	2	2
155	2.8	2.7	2.6	2.5	2.4	2.3	2.3	2.2	2.1	2.1	2	2
156	2.8	2.7	2.6	2.5	2.4	2.4	2.3	2.2	2.1	2.1	2	2
157	2.8	2.7	2.6	2.5	2.4	2.4	2.3	2.2	2.1	2.1	2	2
158	2.8	2.7	2.6	2.5	2.4	2.3	2.3	2.2	2.1	2.1	2	2
159	2.8	2.7	2.6	2.5	2.4	2.3	2.2	2.2	2.1	2	2	1.9
160	2.8	2.7	2.6	2.5	2.4	2.3	2.2	2.2	2.1	2	2	1.9
161	2.7	2.6	2.5	2.4	2.3	2.2	2.2	2.1	2	2	1.9	1.9
162	2.6	2.5	2.4	2.3	2.3	2.2	2.1	2.1	2	1.9	1.9	1.8
163	4.9	4.6	4.5	4.3	4.1	3.9	3.7	3.6	3.4	3.3	3.2	3.1
164	5.1	4.9	13.4	11.5	10	8.9	8.1	7.3	6.7	6.2	5.8	5.4
165	4.7	4.5	4.4	4.1	3.9	3.8	3.6	3.5	3.3	3.2	3.1	3
166	4.6	4.4	4.2	4	3.8	3.7	3.5	3.4	3.2	3.1	3	2.9
167	3.3	3.1	3	2.9	2.8	2.7	2.6	2.6	2.5	2.4	2.3	2.3
168	3.2	3.1	3	2.9	2.8	2.7	2.6	2.5	2.4	2.4	2.3	2.2
169	3.2	3.1	2.9	2.8	2.7	2.6	2.6	2.5	2.4	2.3	2.3	2.2
170	3.1	3	2.8	2.7	2.7	2.6	2.5	2.4	2.3	2.3	2.2	2.1
171	3	2.9	2.8	2.7	2.6	2.5	2.4	2.4	2.3	2.2	2.2	2.1
172	3	2.8	2.7	2.6	2.6	2.5	2.4	2.3	2.3	2.2	2.1	2.1
173	2.9	2.8	2.7	2.6	2.5	2.4	2.4	2.3	2.2	2.2	2.1	2
174	2.9	2.8	2.7	2.6	2.5	2.4	2.3	2.3	2.2	2.1	2.1	2
175	2.9	2.8	2.7	2.6	2.5	2.4	2.3	2.3	2.2	2.1	2.1	2
176	2.9	2.8	2.7	2.6	2.5	2.4	2.3	2.3	2.2	2.1	2.1	2
177	3.7	3.5	3.3	3.2	3	2.9	2.8	2.7	2.6	2.5	2.4	2.3
178	4	3.8	3.6	3.4	3.3	3.1	3	2.9	2.8	2.7	2.6	2.5
179	3.4	3.2	3.1	2.9	2.8	2.7	2.6	2.5	2.4	2.3	2.3	2.2
180	2.7	2.6	2.5	2.4	2.3	2.3	2.2	2.1	2.1	2	1.9	1.9
181	5.8	25.4	60.8	31.1	22.1	21.9	17.2	14.2	12.2	10.6	9.5	8.5
182	5.6	14.5	39.5	25.5	19.2	17.5	14.4	12.3	10.7	9.5	8.6	7.8
183	5.6	14.8	42	26.2	19.5	16.3	13.6	11.6	10.2	9.1	8.2	7.5
184	4.8	4.6	4.3	4.1	3.9	3.8	3.6	3.5	3.3	3.2	3.1	3
185	4.2	4	3.8	3.6	3.5	3.4	3.2	3.1	3	2.9	2.8	2.7
186	4.1	3.9	3.8	3.6	3.5	3.3	3.2	3.1	3	2.9	2.8	2.7
187	3.5	3.4	3.2	3.1	3	2.9	2.8	2.7	2.6	2.5	2.5	2.4
188	3.4	3.3	3.1	3	2.9	2.8	2.7	2.6	2.6	2.5	2.4	2.3
189	3.2	3.1	3	2.9	2.8	2.7	2.6	2.5	2.4	2.4	2.3	2.2
190	3.1	3	2.9	2.8	2.7	2.6	2.5	2.4	2.4	2.3	2.2	2.2
191	3	2.9	2.8	2.7	2.6	2.5	2.5	2.4	2.3	2.3	2.2	2.1
192	3	2.9	2.8	2.7	2.6	2.5	2.4	2.4	2.3	2.2	2.2	2.1
193	2.9	2.8	2.7	2.6	2.5	2.5	2.4	2.3	2.2	2.2	2.1	2.1
194	2.9	2.8	2.7	2.6	2.5	2.5	2.4	2.3	2.2	2.2	2.1	2
195	3.1	3	2.9	2.8	2.7	2.6	2.5	2.4	2.3	2.2	2.2	2.1
196	3.9	3.7	3.5	3.4	3.2	3.1	3	2.8	2.7	2.6	2.5	2.4
197	4.1	3.8	3.6	3.5	3.3	3.1	3	2.9	2.8	2.7	2.6	2.5
198	3.7	3.5	3.4	3.2	3.1	2.9	2.8	2.7	2.6	2.5	2.4	2.3
199	6	45.3	94.4	34.7	24	38.6	25.6	19.5	15.9	13.4	11.6	10.3
200	6	26.1	65.7	32.6	23.1	22.8	17.9	14.8	12.6	11	9.8	8.8
201	5.3	5.1	5	4.7	4.5	4.3	4.1	3.9	3.8	3.6	3.5	3.3
202	4.4	4.2	4	3.9	3.7	3.6	3.4	3.3	3.2	3.1	3	2.9
203	4.7	4.5	4.3	4.1	3.9	3.7	3.6	3.5	3.3	3.2	3.1	3
204	4.7	4.5	4.3	4.1	3.9	3.8	3.6	3.5	3.3	3.2	3.1	3
205	3.7	3.6	3.4	3.3	3.2	3.1	3	2.9	2.8	2.7	2.6	2.6
206	3.5	3.3	3.2	3.1	3	2.9	2.8	2.7	2.6	2.6	2.5	2.4
207	3.4	3.2	3.1	3	2.9	2.8	2.7	2.6	2.6	2.5	2.4	2.3
208	3.3	3.2	3	2.9	2.8	2.7	2.7	2.6	2.5	2.4	2.4	2.3
209	3.2	3	2.9	2.8	2.7	2.6	2.6	2.5	2.4	2.3	2.3	2.2
210	3.1	3	2.9	2.8	2.7	2.6	2.5	2.4	2.4	2.3	2.2	2.2
211	3	2.9	2.8	2.7	2.6	2.5	2.4	2.4	2.3	2.2	2.2	2.1
212	3	2.9	2.8	2.7	2.6	2.5	2.4	2.3	2.3	2.2	2.1	2.1
213	3.2	3	2.9	2.8	2.7	2.6	2.5	2.4	2.4	2.3	2.2	2.1
214	3.7	3.6	3.4	3.2	3.1	3	2.9	2.7	2.6	2.6	2.5	2.4
215	4.1	3.9	3.7	3.5	3.3	3.2	3	2.9	2.8	2.7	2.6	2.5
216	3.4	3.2	3.1	3	2.8	2.7	2.6	2.5	2.4	2.3	2.3	2.2
217	6.3	36.8	87.8	35.8	24.9	24.4	19	15.7	13.4	11.7	10.3	9.3
218	5.9	5.8	15.6	13.3	11.6	10.3	9.3	8.4	7.7	7.1	6.6	6.2
219	4.7	4.5	4.3	4.1	3.9	3.8	3.6	3.5	3.4	3.3	3.2	3.1
220	4	3.8	3.7	3.6	3.4	3.3	3.2	3.1	3	2.9	2.8	2.7
221	4.2	4	3.8	3.7	3.6	3.4	3.3	3.2	3.1	3	2.9	2.8
222	4	3.8	3.7	3.6	3.4	3.3	3.2	3.1	3	2.9	2.8	2.7
223	3.8	3.7	3.5	3.4	3.3	3.2	3.1	3	2.9	2.8	2.7	2.6
224	3.6	3.5	3.4	3.3	3.1	3	2.9	2.9	2.8	2.7	2.6	2.5
225	3.5	3.4	3.2	3.1	3	2.9	2.8	2.7	2.7	2.6	2.5	2.4
226	3.4	3.3	3.2	3.1	3	2.9	2.8	2.7	2.6	2.5	2.5	2.4
227	3.3	3.1	3	2.9	2.8	2.7	2.7	2.6	2.5	2.4	2.4	2.3
228	3.2	3.1	2.9	2.8	2.7	2.7	2.6	2.5	2.4	2.4	2.3	2.2
229	3.1	3	2.9	2.8	2.7	2.6	2.5	2.4	2.4	2.3	2.2	2.2
230	3	2.9	2.8	2.7	2.6	2.5	2.4	2.4	2.3	2.2	2.2	2.1
231	3.1	3	2.9	2.7	2.7	2.6	2.5	2.4	2.3	2.3	2.2	2.1
232	3	2.9	2.8	2.7	2.6	2.5	2.4	2.3	2.3	2.2	2.1	2.1
233	2.9	2.8	2.7	2.6	2.5	2.4	2.3	2.3	2.2	2.1	2.1	2
234	3.2	3.1	2.9	2.8	2.7	2.6	2.5	2.4	2.3	2.3	2.2	2.1
235	5.3	5.1	4.8	4.6	4.4	4.2	4	3.9	3.7	3.6	3.5	3.4
236	5.4	5.1	4.8	4.6	4.4	4.2	4.1	3.9	3.7	3.6	3.5	3.4
237	4.8	4.6	4.4	4.2	4.1	3.9	3.7	3.6	3.5	3.4	3.3	3.2
238	4.2	4	3.9	3.7	3.6	3.5	3.4	3.3	3.2	3.1	3	2.9
239	4.2	4	3.9	3.7	3.6	3.5	3.4	3.3	3.2	3.1	3	2.9
240	4.2	4	3.9	3.7	3.6	3.5	3.3	3.2	3.1	3	3	2.9
241	4.1	3.9	3.8	3.6	3.5	3.4	3.3	3.2	3.1	3	2.9	2.8
242	3.8	3.7	3.5	3.4	3.3	3.2	3.1	3	2.9	2.8	2.7	2.7
243	3.6	3.5	3.4	3.2	3.1	3	2.9	2.8	2.8	2.7	2.6	2.5
244	3.5	3.4	3.3	3.2	3	2.9	2.9	2.8	2.7	2.6	2.5	2.5
245	3.4	3.2	3.1	3	2.9	2.8	2.7	2.7	2.6	2.5	2.4	2.4
246	3.2	3.1	3	2.9	2.8	2.7	2.6	2.6	2.5	2.4	2.3	2.3
247	3.1	3	2.9	2.8	2.7	2.6	2.6	2.5	2.4	2.3	2.3	2.2
248	3	2.9	2.8	2.7	2.6	2.6	2.5	2.4	2.3	2.3	2.2	2.1
249	2.9	2.8	2.7	2.6	2.6	2.5	2.4	2.3	2.3	2.2	2.1	2.1
250	2.8	2.7	2.6	2.6	2.5	2.4	2.3	2.2	2.2	2.1	2.1	2
251	2.9	2.8	2.7	2.6	2.5	2.4	2.3	2.2	2.2	2.1	2	2
252	3.9	3.7	3.5	3.3	3.1	3	2.9	2.8	2.7	2.6	2.5	2.4
253	5.6	5.3	5.1	4.8	4.6	4.4	4.2	4.1	3.9	3.8	3.6	3.5
254	5.2	5	4.7	4.5	4.3	4.2	4	3.9	3.7	3.6	3.5	3.4
255	4.4	4.2	4.1	3.9	3.8	3.6	3.5	3.4	3.3	3.2	3.1	3
256	4.3	4.1	4	3.8	3.7	3.6	3.4	3.3	3.2	3.1	3	3
257	4.2	4.1	3.9	3.8	3.6	3.5	3.4	3.3	3.2	3.1	3	2.9
258	4.2	4	3.9	3.8	3.6	3.5	3.4	3.3	3.2	3.1	3	2.9
259	4.1	4	3.8	3.7	3.6	3.5	3.3	3.2	3.1	3.1	3	2.9
260	3.9	3.8	3.6	3.5	3.4	3.3	3.2	3.1	3	2.9	2.8	2.8
261	3.7	3.6	3.5	3.4	3.2	3.1	3	3	2.9	2.8	2.7	2.6
262	3.6	3.5	3.4	3.2	3.1	3	2.9	2.9	2.8	2.7	2.6	2.6
263	3.5	3.3	3.2	3.1	3	2.9	2.8	2.7	2.7	2.6	2.5	2.5
264	3.3	3.2	3.1	3	2.9	2.8	2.7	2.6	2.5	2.5	2.4	2.3
265	3.2	3.1	3	2.9	2.8	2.7	2.6	2.5	2.5	2.4	2.3	2.3
266	3.1	3	2.9	2.8	2.7	2.6	2.6	2.5	2.4	2.3	2.3	2.2
267	2.9	2.8	2.7	2.6	2.6	2.5	2.4	2.3	2.3	2.2	2.1	2.1
268	2.8	2.7	2.6	2.5	2.4	2.4	2.3	2.2	2.2	2.1	2	2
269	2.8	2.7	2.6	2.5	2.4	2.3	2.3	2.2	2.1	2.1	2	2
270	2.9	2.8	2.7	2.6	2.5	2.4	2.3	2.2	2.2	2.1	2	2
271	5.6	5.3	5	4.8	4.6	4.4	4.2	4.1	3.9	3.8	3.7	3.5
272	5.2	5	4.8	4.6	4.4	4.2	4.1	3.9	3.8	3.6	3.5	3.4
273	5.2	4.9	4.7	4.5	4.3	4.2	4	3.9	3.7	3.6	3.5	3.4
274	4.8	4.6	4.4	4.2	4.1	3.9	3.8	3.7	3.6	3.4	3.3	3.2
275	4.5	4.3	4.1	4	3.8	3.7	3.6	3.5	3.4	3.3	3.2	3.1
276	4.4	4.2	4.1	3.9	3.8	3.7	3.6	3.5	3.3	3.3	3.2	3.1
277	4.3	4.1	3.9	3.8	3.7	3.6	3.5	3.3	3.2	3.2	3.1	3
278	4	3.9	3.7	3.6	3.5	3.4	3.3	3.2	3.1	3	2.9	2.8
279	3.9	3.7	3.6	3.5	3.4	3.2	3.1	3.1	3	2.9	2.8	2.7
280	3.7	3.6	3.4	3.3	3.2	3.1	3	2.9	2.8	2.8	2.7	2.6
281	3.5	3.4	3.3	3.2	3.1	3	2.9	2.8	2.7	2.6	2.6	2.5
282	3.3	3.2	3.1	3	2.9	2.8	2.7	2.7	2.6	2.5	2.4	2.4
283	3.2	3.1	3	2.9	2.8	2.7	2.6	2.6	2.5	2.4	2.4	2.3
284	3.1	3	2.9	2.8	2.7	2.6	2.5	2.5	2.4	2.3	2.3	2.2
285	2.9	2.8	2.7	2.6	2.5	2.5	2.4	2.3	2.2	2.2	2.1	2.1
286	2.8	2.7	2.6	2.5	2.4	2.3	2.3	2.2	2.1	2.1	2	2
287	2.7	2.6	2.6	2.5	2.4	2.3	2.2	2.2	2.1	2	2	1.9
288	2.7	2.6	2.5	2.4	2.3	2.2	2.2	2.1	2	2	1.9	1.9
289	5.8	5.6	5.3	5	4.8	4.6	4.4	4.3	4.1	4	3.8	3.7
290	5.7	5.4	5.2	4.9	4.7	4.5	4.4	4.2	4	3.9	3.8	3.6
291	5.4	5.1	4.9	4.7	4.5	4.4	4.2	4	3.9	3.8	3.6	3.5
292	5.3	5.1	4.9	4.7	4.5	4.3	4.1	4	3.9	3.7	3.6	3.5
293	5	4.8	4.6	4.4	4.2	4.1	3.9	3.8	3.7	3.6	3.5	3.4
294	4.8	4.6	4.4	4.2	4.1	4	3.8	3.7	3.6	3.5	3.4	3.3
295	4.6	4.4	4.2	4.1	4	3.8	3.7	3.6	3.5	3.4	3.3	3.2
296	4.3	4.2	4	3.9	3.7	3.6	3.5	3.4	3.3	3.2	3.1	3
297	4.1	4	3.8	3.7	3.6	3.4	3.3	3.2	3.1	3.1	3	2.9
298	3.9	3.7	3.6	3.5	3.4	3.2	3.1	3.1	3	2.9	2.8	2.7
299	3.6	3.5	3.4	3.3	3.2	3.1	3	2.9	2.8	2.7	2.6	2.6
300	3.4	3.3	3.2	3.1	3	2.9	2.8	2.7	2.6	2.6	2.5	2.4
301	3.2	3.1	3	2.9	2.8	2.7	2.6	2.6	2.5	2.4	2.4	2.3
302	3	2.9	2.8	2.7	2.7	2.6	2.5	2.4	2.4	2.3	2.2	2.2
303	2.9	2.8	2.7	2.6	2.5	2.4	2.4	2.3	2.2	2.2	2.1	2.1
304	2.6	2.6	2.5	2.4	2.3	2.3	2.2	2.1	2.1	2	2	1.9
305	2.6	2.5	2.5	2.4	2.3	2.2	2.2	2.1	2	2	1.9	1.9
306	2.5	2.4	2.4	2.3	2.2	2.1	2.1	2	2	1.9	1.9	1.8
307	6.2	5.9	5.6	5.3	5.1	4.9	4.7	4.5	4.3	4.2	4	3.9
308	6	5.7	5.4	5.2	5	4.8	4.6	4.4	4.2	4.1	4	3.8
309	5.8	5.5	5.3	5	4.8	4.6	4.4	4.3	4.1	4	3.9	3.7
310	5.4	5.2	5	4.8	4.6	4.4	4.3	4.1	4	3.9	3.7	3.6
311	5.3	5.1	4.9	4.7	4.5	4.4	4.2	4.1	3.9	3.8	3.7	3.6
312	4.9	4.7	4.5	4.3	4.2	4.1	3.9	3.8	3.7	3.6	3.5	3.4
313	4.7	4.5	4.3	4.2	4.1	3.9	3.8	3.7	3.6	3.5	3.4	3.3
314	4.5	4.3	4.1	4	3.9	3.7	3.6	3.5	3.4	3.3	3.2	3.1
315	4.3	4.1	3.9	3.8	3.7	3.6	3.5	3.4	3.3	3.2	3.1	3
316	4.1	3.9	3.8	3.7	3.5	3.4	3.3	3.2	3.1	3	2.9	2.9
317	3.8	3.6	3.5	3.4	3.3	3.2	3.1	3	2.9	2.8	2.7	2.7
318	3.5	3.3	3.2	3.1	3	2.9	2.8	2.8	2.7	2.6	2.5	2.5
319	3.2	3.1	3	2.9	2.8	2.7	2.6	2.6	2.5	2.4	2.4	2.3
320	2.9	2.8	2.7	2.6	2.6	2.5	2.4	2.4	2.3	2.2	2.2	2.1
321	2.8	2.7	2.6	2.5	2.4	2.4	2.3	2.2	2.2	2.1	2.1	2
322	2.5	2.4	2.3	2.3	2.2	2.2	2.1	2	2	1.9	1.9	1.8
323	2.4	2.3	2.2	2.1	2.1	2	2	1.9	1.9	1.8	1.8	1.7
324	2.3	2.2	2.2	2.1	2	2	1.9	1.9	1.8	1.8	1.7	1.7
325	6.2	5.9	5.6	5.3	5.1	4.9	4.7	4.5	4.3	4.1	4	3.9
326	6.1	5.8	5.5	5.2	5	4.8	4.6	4.4	4.3	4.1	4	3.8
327	5.8	5.6	5.3	5.1	4.9	4.7	4.5	4.3	4.2	4	3.9	3.8
328	5.8	5.5	5.3	5	4.8	4.7	4.5	4.3	4.2	4	3.9	3.8
329	5.7	5.5	5.2	5	4.8	4.6	4.5	4.3	4.1	4	3.9	3.8
330	5.3	5.1	4.9	4.7	4.5	4.3	4.2	4.1	3.9	3.8	3.7	3.6
331	4.7	4.5	4.4	4.2	4.1	4	3.8	3.7	3.6	3.5	3.4	3.3
332	4.4	4.3	4.1	4	3.8	3.7	3.6	3.5	3.4	3.3	3.2	3.1
333	4.2	4	3.9	3.7	3.6	3.5	3.4	3.3	3.2	3.1	3	3
334	4	3.8	3.7	3.6	3.5	3.3	3.2	3.1	3.1	3	2.9	2.8
335	3.8	3.7	3.5	3.4	3.3	3.2	3.1	3	2.9	2.9	2.8	2.7
336	3.5	3.4	3.3	3.2	3.1	3	2.9	2.8	2.7	2.7	2.6	2.5
337	3.2	3.1	3	2.9	2.8	2.7	2.7	2.6	2.5	2.5	2.4	2.3
338	2.7	2.6	2.6	2.5	2.4	2.4	2.3	2.2	2.2	2.1	2.1	2
339	2.4	2.3	2.3	2.2	2.2	2.1	2	2	2	1.9	1.9	1.8
340	2.3	2.2	2.1	2.1	2	2	1.9	1.9	1.8	1.8	1.8	1.7
341	2.3	2.2	2.2	2.1	2	2	1.9	1.9	1.8	1.8	1.8	1.7
342	2	2	1.9	1.9	1.8	1.8	1.7	1.7	1.6	1.6	1.6	1.5
343	2.4	2.3	2.3	2.2	2.1	2.1	2	2	1.9	1.9	1.8	1.8
344	2.8	2.7	2.6	2.5	2.5	2.4	2.3	2.3	2.2	2.1	2.1	2
345	3.1	3	2.9	2.8	2.7	2.6	2.6	2.5	2.4	2.4	2.3	2.2
346	3.6	3.5	3.3	3.2	3.1	3	2.9	2.9	2.8	2.7	2.6	2.6
347	4.1	3.9	3.8	3.6	3.5	3.4	3.3	3.2	3.1	3	2.9	2.9
348	4	3.9	3.7	3.6	3.5	3.4	3.3	3.2	3.1	3	3	2.9
349	6.1	5.8	5.5	5.3	5	4.8	4.6	4.4	4.2	4.1	3.9	3.8
350	6	5.7	5.5	5.2	5	4.8	4.6	4.4	4.2	4.1	3.9	3.8
351	6	5.7	5.4	5.2	5	4.8	4.6	4.4	4.2	4.1	3.9	3.8
352	6	5.7	5.5	5.2	5	4.8	4.6	4.4	4.3	4.1	4	3.8
353	5.9	5.6	5.4	5.1	4.9	4.7	4.5	4.4	4.2	4.1	3.9	3.8
354	5.8	5.5	5.3	5.1	4.9	4.7	4.5	4.3	4.2	4	3.9	3.8
355	5.2	5	4.8	4.6	4.5	4.3	4.1	4	3.9	3.7	3.6	3.5
356	4.4	4.3	4.1	4	3.8	3.7	3.6	3.5	3.4	3.3	3.2	3.1
357	4.2	4	3.9	3.8	3.6	3.5	3.4	3.3	3.2	3.1	3	3
358	3.9	3.8	3.7	3.5	3.4	3.3	3.2	3.1	3	3	2.9	2.8
359	3.7	3.6	3.5	3.4	3.3	3.2	3.1	3	2.9	2.8	2.8	2.7
360	3.6	3.5	3.4	3.3	3.2	3.1	3	2.9	2.8	2.7	2.7	2.6
361	3.3	3.2	3.1	3	2.9	2.8	2.7	2.6	2.6	2.5	2.4	2.4
362	2.9	2.8	2.8	2.7	2.6	2.5	2.5	2.4	2.3	2.3	2.2	2.2
363	2.5	2.4	2.4	2.3	2.3	2.2	2.2	2.1	2.1	2	2	1.9
364	2.3	2.3	2.2	2.2	2.1	2.1	2	2	1.9	1.9	1.8	1.8
365	2.3	2.2	2.1	2.1	2	2	1.9	1.9	1.8	1.8	1.8	1.7
366	2.2	2.1	2.1	2	2	1.9	1.9	1.8	1.8	1.7	1.7	1.7
367	2.2	2.2	2.1	2.1	2	2	1.9	1.9	1.8	1.8	1.7	1.7
368	2.7	2.6	2.5	2.4	2.4	2.3	2.3	2.2	2.1	2.1	2	2
369	2.8	2.7	2.7	2.6	2.5	2.5	2.4	2.3	2.3	2.2	2.2	2.1
370	3.2	3.1	3	2.9	2.8	2.7	2.7	2.6	2.5	2.5	2.4	2.4
371	3.8	3.6	3.5	3.4	3.3	3.2	3.1	3	3	2.9	2.8	2.7
372	4.5	4.3	4.2	4	3.9	3.8	3.7	3.5	3.4	3.3	3.2	3.2
373	6	5.7	5.4	5.1	4.9	4.7	4.5	4.3	4.1	4	3.8	3.7
374	6	5.7	5.4	5.1	4.9	4.7	4.5	4.3	4.1	4	3.9	3.7
375	6.1	5.7	5.5	5.2	5	4.7	4.6	4.4	4.2	4.1	3.9	3.8
376	6.1	5.7	5.5	5.2	5	4.8	4.6	4.4	4.2	4.1	3.9	3.8
377	5.8	5.5	5.3	5.1	4.8	4.6	4.5	4.3	4.1	4	3.9	3.7
378	5.7	5.5	5.2	5	4.8	4.6	4.4	4.3	4.1	4	3.8	3.7
379	5.3	5	4.8	4.6	4.5	4.3	4.1	4	3.9	3.7	3.6	3.5
380	4.6	4.4	4.2	4.1	3.9	3.8	3.7	3.5	3.4	3.3	3.2	3.1
381	4.1	4	3.9	3.7	3.6	3.5	3.4	3.3	3.2	3.1	3	2.9
382	3.9	3.8	3.7	3.6	3.4	3.3	3.2	3.1	3	3	2.9	2.8
383	3.8	3.6	3.5	3.4	3.3	3.2	3.1	3	2.9	2.8	2.8	2.7
384	3.6	3.5	3.4	3.2	3.1	3.1	3	2.9	2.8	2.7	2.7	2.6
385	3.3	3.2	3.1	3	2.9	2.9	2.8	2.7	2.6	2.6	2.5	2.4
386	3	2.9	2.8	2.7	2.7	2.6	2.5	2.5	2.4	2.3	2.3	2.2
387	2.6	2.5	2.5	2.4	2.3	2.3	2.2	2.2	2.1	2.1	2	2
388	2.5	2.4	2.4	2.3	2.2	2.2	2.1	2.1	2	2	2	1.9
389	2.4	2.3	2.3	2.2	2.1	2.1	2	2	2	1.9	1.9	1.8
390	2.3	2.2	2.2	2.1	2.1	2	2	1.9	1.9	1.9	1.8	1.8
391	2.4	2.3	2.2	2.2	2.1	2.1	2	2	1.9	1.9	1.9	1.8
392	2.6	2.5	2.5	2.4	2.3	2.3	2.2	2.2	2.1	2.1	2	2
393	2.8	2.7	2.6	2.6	2.5	2.5	2.4	2.3	2.3	2.2	2.2	2.1
394	3	3	2.9	2.8	2.7	2.7	2.6	2.5	2.5	2.4	2.4	2.3
395	3.3	3.2	3.1	3	2.9	2.9	2.8	2.7	2.7	2.6	2.5	2.5
396	3.9	3.7	3.6	3.5	3.4	3.3	3.2	3.1	3.1	3	2.9	2.9
397	5.9	5.6	5.3	5	4.8	4.6	4.4	4.2	4	3.9	3.8	3.6
398	5.8	5.5	5.3	5	4.8	4.6	4.4	4.2	4	3.9	3.8	3.6
399	5.8	5.5	5.2	5	4.7	4.5	4.4	4.2	4	3.9	3.7	3.6
400	5.8	5.5	5.2	5	4.8	4.6	4.4	4.2	4.1	3.9	3.8	3.6
401	5.6	5.3	5.1	4.9	4.7	4.5	4.3	4.1	4	3.8	3.7	3.6
402	5.6	5.4	5.1	4.9	4.7	4.5	4.3	4.2	4	3.9	3.7	3.6
403	5.3	5	4.8	4.6	4.4	4.3	4.1	4	3.8	3.7	3.6	3.5
404	4.9	4.7	4.5	4.3	4.2	4	3.9	3.7	3.6	3.5	3.4	3.3
405	4.9	4.7	4.5	4.3	4.2	4	3.9	3.7	3.6	3.5	3.4	3.3
406	4.4	4.2	4.1	3.9	3.8	3.7	3.5	3.4	3.3	3.2	3.1	3
407	4	3.9	3.7	3.6	3.5	3.4	3.3	3.2	3.1	3	2.9	2.8
408	3.8	3.6	3.5	3.4	3.3	3.2	3.1	3	2.9	2.8	2.8	2.7
409	3.6	3.4	3.3	3.2	3.1	3	2.9	2.9	2.8	2.7	2.6	2.6
410	3.3	3.2	3.1	3	2.9	2.8	2.8	2.7	2.6	2.5	2.5	2.4
411	2.8	2.7	2.6	2.5	2.5	2.4	2.4	2.3	2.2	2.2	2.1	2.1
412	2.7	2.6	2.5	2.5	2.4	2.3	2.3	2.2	2.2	2.1	2.1	2
413	2.5	2.5	2.4	2.4	2.3	2.2	2.2	2.1	2.1	2	2	2
414	2.5	2.4	2.3	2.3	2.2	2.2	2.1	2.1	2	2	1.9	1.9
415	2.5	2.5	2.4	2.3	2.3	2.2	2.2	2.1	2.1	2	2	1.9
416	2.7	2.6	2.6	2.5	2.4	2.4	2.3	2.3	2.2	2.2	2.1	2.1
417	2.9	2.8	2.8	2.7	2.6	2.6	2.5	2.4	2.4	2.3	2.3	2.2
418	3.1	3	3	2.9	2.8	2.7	2.7	2.6	2.5	2.5	2.4	2.4
419	3.3	3.2	3.1	3	3	2.9	2.8	2.8	2.7	2.6	2.6	2.5
420	3.5	3.4	3.3	3.2	3.2	3.1	3	2.9	2.9	2.8	2.7	2.7
421	5.7	5.4	5.1	4.8	4.6	4.4	4.2	4.1	3.9	3.8	3.6	3.5
422	5.8	5.5	5.2	4.9	4.7	4.5	4.3	4.1	4	3.8	3.7	3.6
423	5.8	5.5	5.2	5	4.7	4.5	4.3	4.2	4	3.9	3.7	3.6
424	5.7	5.4	5.1	4.9	4.7	4.5	4.3	4.1	4	3.8	3.7	3.6
425	5.5	5.2	5	4.7	4.5	4.3	4.2	4	3.9	3.7	3.6	3.5
426	5.2	5	4.8	4.6	4.4	4.2	4	3.9	3.8	3.6	3.5	3.4
427	5.1	4.8	4.6	4.4	4.3	4.1	4	3.8	3.7	3.6	3.5	3.3
428	4.7	4.5	4.3	4.2	4	3.9	3.7	3.6	3.5	3.4	3.3	3.2
429	4.8	4.6	4.4	4.2	4.1	3.9	3.8	3.6	3.5	3.4	3.3	3.2
430	4.5	4.3	4.1	4	3.8	3.7	3.6	3.5	3.3	3.2	3.1	3.1
431	3.8	3.7	3.6	3.4	3.3	3.2	3.1	3	3	2.9	2.8	2.7
432	3.9	3.8	3.6	3.5	3.4	3.3	3.2	3.1	3	2.9	2.8	2.8
433	3.6	3.5	3.4	3.3	3.2	3.1	3	2.9	2.8	2.7	2.7	2.6
434	3.5	3.4	3.3	3.2	3.1	3	2.9	2.8	2.7	2.7	2.6	2.5
435	3.3	3.2	3.1	3	2.9	2.8	2.7	2.7	2.6	2.5	2.5	2.4
436	2.8	2.7	2.7	2.6	2.5	2.5	2.4	2.3	2.3	2.2	2.2	2.1
437	2.7	2.7	2.6	2.5	2.5	2.4	2.4	2.3	2.2	2.2	2.1	2.1
438	2.7	2.6	2.5	2.5	2.4	2.3	2.3	2.2	2.2	2.1	2.1	2
439	2.7	2.6	2.6	2.5	2.4	2.4	2.3	2.3	2.2	2.2	2.1	2.1
440	2.9	2.8	2.7	2.6	2.6	2.5	2.5	2.4	2.3	2.3	2.2	2.2
441	3	2.9	2.8	2.8	2.7	2.6	2.6	2.5	2.5	2.4	2.4	2.3
442	3.2	3.1	3	2.9	2.9	2.8	2.7	2.7	2.6	2.5	2.5	2.4
443	3.3	3.3	3.2	3.1	3	2.9	2.9	2.8	2.7	2.7	2.6	2.6
444	3.6	3.5	3.4	3.3	3.2	3.1	3.1	3	2.9	2.9	2.8	2.7
445	5.4	5.2	4.9	4.7	4.4	4.3	4.1	3.9	3.8	3.6	3.5	3.4
446	5.5	5.2	4.9	4.7	4.5	4.3	4.1	4	3.8	3.7	3.5	3.4
447	5.5	5.2	4.9	4.7	4.5	4.3	4.1	4	3.8	3.7	3.5	3.4
448	5.6	5.3	5	4.8	4.6	4.4	4.2	4	3.9	3.7	3.6	3.5
449	5.5	5.2	4.9	4.7	4.5	4.3	4.1	4	3.8	3.7	3.6	3.5
450	5.3	5	4.8	4.6	4.4	4.2	4.1	3.9	3.8	3.6	3.5	3.4
451	5.3	5.1	4.8	4.6	4.4	4.2	4.1	3.9	3.8	3.7	3.5	3.4
452	5.2	4.9	4.7	4.5	4.3	4.1	4	3.8	3.7	3.6	3.5	3.4
453	4.9	4.7	4.5	4.3	4.2	4	3.9	3.7	3.6	3.5	3.4	3.3
454	4.6	4.4	4.2	4.1	3.9	3.8	3.6	3.5	3.4	3.3	3.2	3.1
455	4.2	4	3.9	3.7	3.6	3.5	3.4	3.3	3.2	3.1	3	2.9
456	3.7	3.6	3.4	3.3	3.2	3.1	3	3	2.9	2.8	2.7	2.7
457	3.6	3.4	3.3	3.2	3.1	3	2.9	2.9	2.8	2.7	2.6	2.6
458	3.1	3	2.9	2.9	2.8	2.7	2.6	2.6	2.5	2.5	2.4	2.3
459	3	2.9	2.8	2.7	2.7	2.6	2.5	2.5	2.4	2.4	2.3	2.3
460	3	2.9	2.8	2.7	2.7	2.6	2.5	2.5	2.4	2.4	2.3	2.3
461	2.9	2.8	2.7	2.7	2.6	2.5	2.5	2.4	2.4	2.3	2.2	2.2
462	2.8	2.8	2.7	2.6	2.6	2.5	2.4	2.4	2.3	2.3	2.2	2.2
463	2.9	2.8	2.7	2.7	2.6	2.5	2.5	2.4	2.4	2.3	2.3	2.2
464	3	2.9	2.8	2.8	2.7	2.6	2.6	2.5	2.5	2.4	2.4	2.3
465	3.1	3	3	2.9	2.8	2.7	2.7	2.6	2.6	2.5	2.5	2.4
466	3.3	3.2	3.1	3	3	2.9	2.8	2.8	2.7	2.6	2.6	2.5
467	3.4	3.3	3.3	3.2	3.1	3	2.9	2.9	2.8	2.8	2.7	2.6
468	3.7	3.6	3.5	3.4	3.3	3.2	3.1	3.1	3	2.9	2.9	2.8
469	5.3	5	4.8	4.6	4.4	4.2	4	3.9	3.7	3.6	3.5	3.4
470	5.2	5	4.8	4.5	4.4	4.2	4	3.9	3.7	3.6	3.5	3.4
471	5.1	4.8	4.6	4.4	4.2	4.1	3.9	3.8	3.6	3.5	3.4	3.3
472	4.9	4.7	4.5	4.3	4.1	4	3.8	3.7	3.6	3.4	3.3	3.2
473	4.7	4.5	4.3	4.1	4	3.8	3.7	3.6	3.5	3.3	3.2	3.1
474	4.2	4	3.9	3.7	3.6	3.5	3.4	3.3	3.2	3.1	3	2.9
475	3.6	3.5	3.4	3.3	3.2	3.1	3	2.9	2.9	2.8	2.7	2.6
476	3.5	3.4	3.3	3.2	3.1	3	2.9	2.9	2.8	2.7	2.6	2.6
477	3.2	3.1	3	2.9	2.9	2.8	2.7	2.6	2.6	2.5	2.5	2.4
478	3.1	3	2.9	2.9	2.8	2.7	2.7	2.6	2.5	2.5	2.4	2.4
479	3	3	2.9	2.8	2.7	2.7	2.6	2.5	2.5	2.4	2.4	2.3
480	3	2.9	2.9	2.8	2.7	2.7	2.6	2.5	2.5	2.4	2.4	2.3
481	3.1	3	2.9	2.9	2.8	2.7	2.7	2.6	2.5	2.5	2.4	2.4
482	3.2	3.1	3	2.9	2.9	2.8	2.7	2.7	2.6	2.6	2.5	2.5
483	3.3	3.2	3.1	3	2.9	2.9	2.8	2.7	2.7	2.6	2.6	2.5
484	3.4	3.3	3.2	3.1	3.1	3	2.9	2.9	2.8	2.7	2.7	2.6
485	3.5	3.4	3.3	3.3	3.2	3.1	3	3	2.9	2.8	2.8	2.7
486	3.6	3.5	3.5	3.4	3.3	3.2	3.1	3.1	3	2.9	2.9	2.8
487	5.2	4.9	4.7	4.5	4.3	4.1	3.9	3.8	3.6	3.5	3.4	3.3
488	5.1	4.9	4.6	4.4	4.2	4.1	3.9	3.8	3.6	3.5	3.4	3.3
489	5.2	4.9	4.7	4.5	4.3	4.1	4	3.8	3.7	3.5	3.4	3.3
490	5.2	4.9	4.7	4.5	4.3	4.1	4	3.8	3.7	3.6	3.4	3.3
491	4.8	4.6	4.4	4.2	4	3.9	3.7	3.6	3.5	3.4	3.3	3.2
492	4.7	4.5	4.3	4.1	4	3.8	3.7	3.6	3.5	3.4	3.3	3.2
493	4.7	4.5	4.3	4.2	4	3.9	3.7	3.6	3.5	3.4	3.3	3.2
494	4.6	4.4	4.2	4.1	3.9	3.8	3.6	3.5	3.4	3.3	3.2	3.1
495	3.8	3.7	3.6	3.5	3.3	3.3	3.2	3.1	3	2.9	2.8	2.8
496	3.3	3.2	3.2	3.1	3	2.9	2.8	2.8	2.7	2.6	2.6	2.5
497	3.3	3.2	3.1	3	2.9	2.9	2.8	2.7	2.7	2.6	2.6	2.5
498	3.3	3.2	3.1	3	2.9	2.9	2.8	2.7	2.7	2.6	2.5	2.5
499	3.4	3.3	3.2	3.1	3	2.9	2.9	2.8	2.7	2.7	2.6	2.6
500	3.4	3.3	3.2	3.1	3.1	3	2.9	2.8	2.8	2.7	2.7	2.6
501	3.4	3.3	3.3	3.2	3.1	3	2.9	2.9	2.8	2.8	2.7	2.6
502	3.6	3.5	3.4	3.3	3.2	3.1	3.1	3	2.9	2.9	2.8	2.7
503	3.6	3.5	3.5	3.4	3.3	3.2	3.1	3.1	3	2.9	2.9	2.8
504	3.7	3.6	3.5	3.5	3.4	3.3	3.2	3.1	3.1	3	2.9	2.9
505	4.8	4.6	4.4	4.2	4	3.8	3.7	3.6	3.4	3.3	3.2	3.1
506	4.7	4.5	4.3	4.1	3.9	3.8	3.7	3.5	3.4	3.3	3.2	3.1
507	4.6	4.4	4.2	4.1	3.9	3.8	3.6	3.5	3.4	3.3	3.2	3.1
508	4.7	4.5	4.3	4.1	4	3.8	3.7	3.5	3.4	3.3	3.2	3.1
509	4.8	4.6	4.4	4.2	4	3.9	3.8	3.6	3.5	3.4	3.3	3.2
510	5	4.7	4.5	4.4	4.2	4	3.9	3.8	3.6	3.5	3.4	3.3
511	4.7	4.5	4.3	4.2	4	3.9	3.7	3.6	3.5	3.4	3.3	3.2
512	4.8	4.6	4.4	4.2	4.1	3.9	3.8	3.7	3.6	3.5	3.3	3.3
513	4.4	4.2	4.1	3.9	3.8	3.7	3.6	3.5	3.4	3.3	3.2	3.1
514	3.7	3.6	3.5	3.4	3.3	3.2	3.1	3.1	3	2.9	2.8	2.8
515	3.5	3.4	3.3	3.2	3.2	3.1	3	2.9	2.9	2.8	2.7	2.7
516	3.5	3.4	3.3	3.2	3.1	3.1	3	2.9	2.8	2.8	2.7	2.7
517	3.5	3.4	3.3	3.2	3.1	3.1	3	2.9	2.9	2.8	2.7	2.7
518	3.6	3.5	3.4	3.4	3.3	3.2	3.1	3	3	2.9	2.8	2.8
519	4.3	4.1	4	3.9	3.8	3.7	3.6	3.5	3.4	3.3	3.2	3.1
520	3.6	3.5	3.5	3.4	3.3	3.2	3.1	3.1	3	2.9	2.9	2.8
521	3.8	3.7	3.6	3.5	3.4	3.3	3.2	3.2	3.1	3	3	2.9
522	3.8	3.7	3.6	3.5	3.4	3.3	3.3	3.2	3.1	3	3	2.9
523	3.9	3.7	3.6	3.4	3.3	3.2	3.1	3	2.9	2.8	2.7	2.7
524	4.3	4.1	3.9	3.8	3.6	3.5	3.4	3.2	3.1	3	3	2.9
525	4.5	4.3	4.1	3.9	3.8	3.6	3.5	3.4	3.3	3.2	3.1	3
526	4.5	4.3	4.2	4	3.8	3.7	3.6	3.5	3.3	3.2	3.1	3
527	4.5	4.4	4.2	4	3.9	3.7	3.6	3.5	3.4	3.3	3.2	3.1
528	5	4.8	4.6	4.4	4.2	4	3.9	3.8	3.6	3.5	3.4	3.3
529	4.8	4.6	4.4	4.2	4.1	3.9	3.8	3.7	3.6	3.4	3.3	3.2
530	4.4	4.2	4.1	4	3.8	3.7	3.6	3.5	3.4	3.3	3.2	3.1
531	4.5	4.4	4.2	4.1	3.9	3.8	3.7	3.6	3.5	3.4	3.3	3.2
532	4.4	4.2	4.1	4	3.8	3.7	3.6	3.5	3.4	3.3	3.2	3.2
533	3.8	3.7	3.6	3.5	3.4	3.3	3.2	3.2	3.1	3	2.9	2.9
534	3.8	3.7	3.6	3.5	3.4	3.3	3.2	3.1	3.1	3	2.9	2.9
535	3.9	3.7	3.6	3.5	3.5	3.4	3.3	3.2	3.1	3.1	3	2.9
536	6	5.7	5.5	5.3	5.1	4.9	4.7	4.5	4.4	4.3	4.1	4
537	6.2	5.9	5.7	5.4	5.2	5	4.8	4.7	4.5	4.4	4.2	4.1
538	3.8	3.7	3.6	3.5	3.4	3.3	3.2	3.2	3.1	3	3	2.9
539	3.8	3.7	3.6	3.6	3.5	3.4	3.3	3.2	3.2	3.1	3	3
540	3.9	3.8	3.7	3.6	3.5	3.4	3.3	3.3	3.2	3.1	3.1	3
541	3.1	3	2.9	2.8	2.7	2.6	2.6	2.5	2.4	2.4	2.3	2.2
542	3.5	3.4	3.3	3.1	3	2.9	2.9	2.8	2.7	2.6	2.5	2.5
543	4.1	4	3.8	3.7	3.5	3.4	3.3	3.2	3.1	3	2.9	2.8
544	3.7	3.6	3.5	3.4	3.3	3.2	3.1	3	2.9	2.8	2.7	2.7
545	4	3.9	3.7	3.6	3.5	3.4	3.3	3.2	3.1	3	2.9	2.8
546	4.7	4.5	4.3	4.1	4	3.8	3.7	3.6	3.5	3.4	3.3	3.2
547	4.5	4.3	4.1	4	3.9	3.7	3.6	3.5	3.4	3.3	3.2	3.1
548	4	3.9	3.8	3.7	3.5	3.4	3.3	3.3	3.2	3.1	3	2.9
549	4	3.9	3.8	3.7	3.6	3.5	3.4	3.3	3.2	3.1	3	3
550	4.4	4.2	4.1	4	3.9	3.7	3.6	3.5	3.4	3.3	3.3	3.2
551	4.4	4.2	4.1	4	3.9	3.7	3.6	3.5	3.4	3.4	3.3	3.2
552	4.1	4	3.8	3.7	3.6	3.5	3.4	3.4	3.3	3.2	3.1	3.1
553	4.1	4	3.9	3.8	3.7	3.6	3.5	3.4	3.3	3.2	3.2	3.1
554	5.1	4.9	4.7	4.6	4.4	4.3	4.2	4	3.9	3.8	3.7	3.6
555	5.7	5.5	5.3	5.1	4.9	4.8	4.6	4.5	4.3	4.2	4.1	4
556	4.2	4.1	4	3.9	3.7	3.7	3.6	3.5	3.4	3.3	3.2	3.2
557	3.9	3.8	3.7	3.6	3.6	3.5	3.4	3.3	3.2	3.2	3.1	3
558	4	3.9	3.8	3.7	3.6	3.5	3.4	3.3	3.3	3.2	3.1	3.1
559	2.8	2.7	2.6	2.5	2.5	2.4	2.3	2.3	2.2	2.2	2.1	2.1
560	2.7	2.7	2.6	2.5	2.4	2.4	2.3	2.3	2.2	2.2	2.1	2.1
561	3.1	3	2.9	2.8	2.7	2.6	2.6	2.5	2.4	2.4	2.3	2.3
562	3.2	3.1	3	2.9	2.8	2.8	2.7	2.6	2.6	2.5	2.4	2.4
563	3.7	3.6	3.5	3.4	3.2	3.2	3.1	3	2.9	2.8	2.7	2.7
564	4.3	4.2	4	3.9	3.7	3.6	3.5	3.4	3.3	3.2	3.1	3
565	4	3.9	3.8	3.6	3.5	3.4	3.3	3.2	3.1	3.1	3	2.9
566	3.7	3.6	3.5	3.4	3.3	3.2	3.1	3	3	2.9	2.8	2.8
567	3.8	3.7	3.6	3.5	3.4	3.3	3.2	3.2	3.1	3	2.9	2.9
568	4.1	4	3.8	3.7	3.6	3.5	3.4	3.3	3.3	3.2	3.1	3
569	4.2	4	3.9	3.8	3.7	3.6	3.5	3.4	3.3	3.3	3.2	3.1
570	4.2	4.1	4	3.9	3.8	3.7	3.6	3.5	3.4	3.3	3.3	3.2
571	4.3	4.2	4.1	3.9	3.8	3.7	3.6	3.6	3.5	3.4	3.3	3.2
572	5.6	5.4	5.2	5	4.9	4.7	4.6	4.4	4.3	4.2	4.1	3.9
573	7	6.7	6.4	6.1	5.9	5.6	5.4	5.2	5	4.9	4.7	4.6
574	5.9	5.6	5.4	5.2	5	4.9	4.7	4.6	4.4	4.3	4.2	4.1
575	4.2	4	3.9	3.8	3.7	3.6	3.6	3.5	3.4	3.3	3.2	3.2
576	4.2	4.1	3.9	3.8	3.7	3.7	3.6	3.5	3.4	3.3	3.3	3.2
577	2.5	2.4	2.4	2.3	2.2	2.2	2.1	2.1	2	2	1.9	1.9
578	2.7	2.6	2.5	2.4	2.4	2.3	2.3	2.2	2.1	2.1	2.1	2
579	2.7	2.7	2.6	2.5	2.5	2.4	2.3	2.3	2.2	2.2	2.1	2.1
580	2.9	2.9	2.8	2.7	2.6	2.6	2.5	2.4	2.4	2.3	2.3	2.2
581	3.2	3.1	3	2.9	2.8	2.7	2.7	2.6	2.6	2.5	2.4	2.4
582	3.8	3.6	3.5	3.4	3.3	3.2	3.1	3.1	3	2.9	2.8	2.8
583	4.1	4	3.8	3.7	3.6	3.5	3.4	3.3	3.2	3.1	3	3
584	3.7	3.6	3.5	3.4	3.3	3.2	3.2	3.1	3	2.9	2.9	2.8
585	3.8	3.7	3.6	3.5	3.4	3.3	3.2	3.2	3.1	3	2.9	2.9
586	4	3.9	3.7	3.6	3.5	3.5	3.4	3.3	3.2	3.1	3.1	3
587	4.1	4	3.9	3.8	3.7	3.6	3.5	3.4	3.3	3.3	3.2	3.1
588	4.2	4.1	4	3.9	3.8	3.7	3.6	3.5	3.4	3.4	3.3	3.2
589	4.3	4.2	4.1	4	3.9	3.8	3.7	3.6	3.5	3.4	3.4	3.3
590	5.6	5.4	5.2	5	4.9	4.7	4.6	4.4	4.3	4.2	4.1	3.9
591	7.1	6.7	6.4	6.2	5.9	5.7	5.5	5.3	5.1	4.9	4.8	4.6
592	5.9	5.7	5.5	5.3	5.1	4.9	4.8	4.6	4.5	4.4	4.2	4.1
593	4.4	4.2	4.1	4	3.9	3.8	3.7	3.6	3.5	3.4	3.4	3.3
594	4.2	4.1	4	3.9	3.8	3.7	3.6	3.5	3.4	3.3	3.3	3.2
595	3.2	3	2.9	2.8	2.8	2.7	2.6	2.5	2.4	2.4	2.3	2.2
596	3	2.9	2.8	2.7	2.6	2.6	2.5	2.4	2.4	2.3	2.2	2.2
597	2.7	2.6	2.6	2.5	2.4	2.4	2.3	2.3	2.2	2.2	2.1	2.1
598	2.9	2.8	2.7	2.6	2.6	2.5	2.5	2.4	2.3	2.3	2.2	2.2
599	3.1	3	2.9	2.8	2.8	2.7	2.6	2.6	2.5	2.4	2.4	2.3
600	3.3	3.2	3.1	3	2.9	2.9	2.8	2.7	2.7	2.6	2.5	2.5
601	3.5	3.4	3.3	3.2	3.1	3	3	2.9	2.8	2.8	2.7	2.6
602	4.1	4	3.9	3.7	3.6	3.5	3.4	3.3	3.2	3.2	3.1	3
603	3.9	3.7	3.6	3.5	3.4	3.3	3.3	3.2	3.1	3	3	2.9
604	4	3.8	3.7	3.6	3.5	3.4	3.4	3.3	3.2	3.1	3	3
605	4	3.9	3.8	3.7	3.6	3.5	3.4	3.3	3.3	3.2	3.1	3
606	4.2	4.1	4	3.9	3.8	3.7	3.6	3.5	3.4	3.3	3.3	3.2
607	4.3	4.2	4.1	4	3.9	3.8	3.7	3.6	3.5	3.4	3.3	3.3
608	4.4	4.3	4.1	4	3.9	3.8	3.7	3.6	3.5	3.4	3.4	3.3
609	5.4	5.2	5.1	4.9	4.7	4.6	4.4	4.3	4.2	4.1	4	3.9
610	5.4	5.2	5	4.9	4.7	4.6	4.4	4.3	4.2	4.1	3.9	3.8
611	5.3	5.1	4.9	4.8	4.6	4.5	4.4	4.2	4.1	4	3.9	3.8
612	4.3	4.2	4	3.9	3.8	3.7	3.6	3.6	3.5	3.4	3.3	3.2
613	2.9	2.8	2.8	2.7	2.6	2.5	2.4	2.4	2.3	2.2	2.2	2.1
614	2.6	2.5	2.4	2.4	2.3	2.2	2.2	2.1	2.1	2	2	1.9
615	2.7	2.6	2.5	2.5	2.4	2.3	2.3	2.2	2.2	2.1	2.1	2
616	2.8	2.7	2.7	2.6	2.5	2.5	2.4	2.3	2.3	2.2	2.2	2.1
617	3	2.9	2.9	2.8	2.7	2.6	2.6	2.5	2.5	2.4	2.3	2.3
618	3.2	3.2	3.1	3	2.9	2.8	2.8	2.7	2.6	2.6	2.5	2.5
619	3.4	3.3	3.2	3.1	3.1	3	2.9	2.8	2.8	2.7	2.6	2.6
620	3.6	3.5	3.4	3.3	3.2	3.1	3.1	3	2.9	2.8	2.8	2.7
621	4	3.9	3.8	3.7	3.6	3.5	3.4	3.3	3.2	3.1	3.1	3
622	4.2	4.1	4	3.9	3.8	3.6	3.5	3.5	3.4	3.3	3.2	3.1
623	4	3.9	3.8	3.7	3.6	3.5	3.4	3.3	3.2	3.2	3.1	3
624	4.1	4	3.9	3.8	3.7	3.6	3.5	3.4	3.3	3.3	3.2	3.1
625	4.3	4.2	4.1	4	3.9	3.8	3.7	3.6	3.5	3.4	3.3	3.2
626	4.3	4.2	4.1	4	3.9	3.8	3.7	3.6	3.5	3.4	3.3	3.3
627	4.4	4.3	4.2	4.1	4	3.9	3.8	3.7	3.6	3.5	3.4	3.3
628	5.5	5.3	5.1	4.9	4.8	4.6	4.5	4.3	4.2	4.1	4	3.9
629	5.6	5.4	5.2	5	4.9	4.7	4.6	4.4	4.3	4.2	4.1	3.9
630	4.4	4.3	4.2	4.1	4	3.9	3.8	3.7	3.6	3.5	3.4	3.3
631	2.7	2.7	2.6	2.5	2.4	2.4	2.3	2.2	2.2	2.1	2.1	2
632	2.5	2.4	2.4	2.3	2.2	2.2	2.1	2.1	2	2	1.9	1.9
633	2.7	2.6	2.5	2.5	2.4	2.3	2.3	2.2	2.2	2.1	2.1	2
634	2.8	2.7	2.6	2.6	2.5	2.4	2.4	2.3	2.3	2.2	2.2	2.1
635	3	2.9	2.8	2.7	2.7	2.6	2.5	2.5	2.4	2.4	2.3	2.3
636	3.2	3.1	3	2.9	2.8	2.8	2.7	2.6	2.6	2.5	2.4	2.4
637	3.3	3.2	3.1	3.1	3	2.9	2.8	2.8	2.7	2.6	2.6	2.5
638	3.5	3.4	3.3	3.2	3.2	3.1	3	2.9	2.9	2.8	2.7	2.7
639	4.3	4.2	4	3.9	3.8	3.7	3.6	3.5	3.4	3.3	3.2	3.1
640	4.6	4.4	4.3	4.1	4	3.9	3.8	3.7	3.6	3.5	3.4	3.3
641	4	3.9	3.8	3.7	3.6	3.5	3.4	3.3	3.3	3.2	3.1	3
642	4.1	3.9	3.8	3.7	3.6	3.5	3.5	3.4	3.3	3.2	3.1	3.1
643	4.3	4.2	4	3.9	3.8	3.7	3.6	3.5	3.5	3.4	3.3	3.2
644	4.3	4.2	4.1	4	3.9	3.8	3.7	3.6	3.5	3.4	3.3	3.2
645	4.4	4.3	4.2	4	3.9	3.8	3.7	3.6	3.5	3.5	3.4	3.3
646	5.6	5.4	5.2	5	4.8	4.7	4.5	4.4	4.3	4.2	4	3.9
647	7.1	6.8	6.5	6.2	6	5.7	5.5	5.3	5.1	4.9	4.8	4.6
648	5.8	5.6	5.4	5.2	5	4.8	4.7	4.5	4.4	4.3	4.2	4
649	2.4	2.3	2.2	2.2	2.1	2.1	2	2	1.9	1.9	1.8	1.8
650	2.5	2.4	2.4	2.3	2.3	2.2	2.1	2.1	2	2	2	1.9
651	2.7	2.6	2.5	2.4	2.4	2.3	2.3	2.2	2.2	2.1	2.1	2
652	2.8	2.7	2.6	2.6	2.5	2.4	2.4	2.3	2.3	2.2	2.2	2.1
653	2.9	2.8	2.8	2.7	2.6	2.5	2.5	2.4	2.4	2.3	2.3	2.2
654	3.1	3	2.9	2.9	2.8	2.7	2.6	2.6	2.5	2.5	2.4	2.4
655	3.3	3.2	3.1	3	2.9	2.9	2.8	2.7	2.7	2.6	2.5	2.5
656	3.5	3.4	3.3	3.2	3.1	3	2.9	2.9	2.8	2.7	2.7	2.6
657	3.6	3.5	3.4	3.4	3.3	3.2	3.1	3	3	2.9	2.8	2.8
658	4	3.9	3.8	3.7	3.6	3.5	3.4	3.3	3.2	3.1	3.1	3
659	4.1	4	3.9	3.8	3.7	3.6	3.5	3.4	3.3	3.2	3.2	3.1
660	4	3.9	3.8	3.7	3.6	3.5	3.4	3.4	3.3	3.2	3.1	3.1
661	4.2	4.1	4	3.9	3.8	3.7	3.6	3.5	3.4	3.3	3.2	3.2
662	4.2	4.1	4	3.9	3.8	3.7	3.6	3.5	3.4	3.3	3.3	3.2
663	4.6	4.5	4.3	4.2	4.1	4	3.9	3.8	3.7	3.6	3.5	3.4
664	5	4.9	4.7	4.6	4.4	4.3	4.2	4	3.9	3.8	3.7	3.6
665	7.5	7.1	6.8	6.5	6.2	5.9	5.7	5.5	5.3	5.1	4.9	4.8
666	6.7	6.4	6.1	5.9	5.7	5.4	5.2	5.1	4.9	4.7	4.6	4.4
667	3.1	3	2.9	2.8	2.7	2.6	2.5	2.4	2.4	2.3	2.2	2.2
668	3.3	3.2	3.1	3	2.9	2.8	2.7	2.6	2.5	2.5	2.4	2.3
669	3.9	3.8	3.6	3.5	3.4	3.2	3.1	3	2.9	2.8	2.8	2.7
670	3.3	3.2	3.1	3	2.9	2.8	2.7	2.7	2.6	2.5	2.5	2.4
671	2.9	2.9	2.8	2.7	2.6	2.6	2.5	2.5	2.4	2.3	2.3	2.2
672	3.1	3	2.9	2.8	2.8	2.7	2.6	2.6	2.5	2.5	2.4	2.3
673	3.3	3.2	3.1	3	2.9	2.8	2.8	2.7	2.6	2.6	2.5	2.5
674	3.4	3.3	3.2	3.1	3	3	2.9	2.8	2.8	2.7	2.6	2.6
675	3.6	3.5	3.4	3.3	3.2	3.1	3	3	2.9	2.8	2.8	2.7
676	3.8	3.7	3.6	3.5	3.4	3.3	3.2	3.1	3.1	3	2.9	2.8
677	3.9	3.8	3.7	3.6	3.5	3.4	3.4	3.3	3.2	3.1	3	3
678	4	3.9	3.8	3.7	3.6	3.5	3.4	3.3	3.3	3.2	3.1	3.1
679	4.1	4	3.9	3.8	3.7	3.6	3.5	3.4	3.3	3.3	3.2	3.1
680	4.2	4.1	4	3.9	3.8	3.7	3.6	3.5	3.4	3.3	3.2	3.2
681	4.2	4.1	4	3.9	3.8	3.7	3.6	3.5	3.4	3.3	3.3	3.2
682	4.8	4.7	4.5	4.4	4.2	4.1	4	3.9	3.8	3.7	3.6	3.5
683	7.7	7.3	6.9	6.6	6.3	6.1	5.8	5.6	5.4	5.2	5	4.8
684	6.4	6.1	5.9	5.6	5.4	5.2	5.1	4.9	4.7	4.6	4.4	4.3
685	3.9	3.7	3.5	3.4	3.3	3.1	3	2.9	2.8	2.7	2.6	2.5
686	4	3.8	3.7	3.5	3.4	3.3	3.1	3	2.9	2.8	2.7	2.7
687	4	3.8	3.7	3.5	3.4	3.3	3.2	3	3	2.9	2.8	2.7
688	3.8	3.7	3.5	3.4	3.3	3.2	3.1	3	2.9	2.8	2.7	2.7
689	3.9	3.8	3.6	3.5	3.4	3.3	3.2	3.1	3	2.9	2.8	2.8
690	3.5	3.4	3.3	3.2	3.1	3	2.9	2.8	2.8	2.7	2.6	2.6
691	3.3	3.2	3.1	3	2.9	2.9	2.8	2.7	2.7	2.6	2.5	2.5
692	3.4	3.3	3.3	3.2	3.1	3	2.9	2.9	2.8	2.7	2.7	2.6
693	3.6	3.5	3.4	3.3	3.2	3.1	3	3	2.9	2.8	2.8	2.7
694	3.7	3.6	3.5	3.4	3.3	3.3	3.2	3.1	3	3	2.9	2.8
695	3.9	3.8	3.7	3.6	3.5	3.4	3.3	3.2	3.2	3.1	3	2.9
696	4	3.9	3.8	3.7	3.6	3.5	3.4	3.3	3.2	3.2	3.1	3
697	4	3.9	3.8	3.7	3.6	3.5	3.4	3.4	3.3	3.2	3.1	3.1
698	4.1	4	3.9	3.8	3.7	3.6	3.5	3.4	3.3	3.3	3.2	3.1
699	4.1	4	3.9	3.8	3.7	3.6	3.5	3.4	3.3	3.3	3.2	3.1
700	4.9	4.8	4.6	4.5	4.3	4.2	4.1	4	3.9	3.7	3.7	3.6
701	8.1	7.7	7.3	6.9	6.6	6.3	6	5.8	5.6	5.4	5.2	5
702	6.7	6.4	6.1	5.9	5.6	5.4	5.2	5	4.9	4.7	4.5	4.4
703	7.1	6.8	6.5	6.2	5.9	5.7	5.5	5.3	5.1	4.9	4.7	4.6
704	7.8	7.4	7	6.7	6.4	6.1	5.9	5.7	5.4	5.2	5.1	4.9
705	8.1	7.7	7.3	6.9	6.6	6.3	6.1	5.8	5.6	5.4	5.2	5
706	7.8	7.4	7	6.7	6.4	6.1	5.9	5.6	5.4	5.2	5.1	4.9
707	4.5	4.4	4.2	4.1	4	3.9	3.8	3.7	3.6	3.5	3.4	3.4
708	4.4	4.3	4.2	4	3.9	3.9	3.8	3.7	3.6	3.5	3.4	3.4
709	4.3	4.1	3.9	3.7	3.6	3.4	3.3	3.1	3	2.9	2.8	2.7
710	4.4	4.1	4	3.8	3.6	3.5	3.3	3.2	3.1	3	2.9	2.8
711	4.3	4.1	3.9	3.7	3.6	3.5	3.3	3.2	3.1	3	2.9	2.8
712	4.4	4.2	4	3.9	3.7	3.6	3.5	3.3	3.2	3.1	3	2.9
713	4.6	4.4	4.2	4	3.9	3.7	3.6	3.5	3.4	3.3	3.2	3.1
714	4.4	4.3	4.1	3.9	3.8	3.7	3.5	3.4	3.3	3.2	3.1	3
715	4.5	4.3	4.1	4	3.9	3.7	3.6	3.5	3.4	3.3	3.2	3.1
716	4.1	4	3.8	3.7	3.6	3.5	3.4	3.3	3.2	3.1	3	2.9
717	4.2	4.1	3.9	3.8	3.7	3.6	3.5	3.4	3.3	3.2	3.1	3
718	4.6	4.4	4.3	4.1	4	3.9	3.8	3.7	3.5	3.5	3.4	3.3
719	4.3	4.2	4	3.9	3.8	3.7	3.6	3.5	3.4	3.3	3.2	3.2
720	4.7	4.6	4.4	4.3	4.1	4	3.9	3.8	3.7	3.6	3.5	3.4
721	4.1	4	3.9	3.8	3.7	3.6	3.5	3.4	3.3	3.2	3.2	3.1
722	4.1	3.9	3.8	3.7	3.6	3.5	3.5	3.4	3.3	3.2	3.1	3.1
723	4.1	3.9	3.8	3.7	3.6	3.5	3.5	3.4	3.3	3.2	3.1	3.1
724	4.9	4.8	4.6	4.5	4.3	4.2	4.1	4	3.9	3.8	3.7	3.6
725	8.6	8.1	7.6	7.2	6.9	6.6	6.3	6	5.7	5.5	5.3	5.1
726	8	7.6	7.2	6.8	6.5	6.2	6	5.7	5.5	5.3	5.1	4.9
727	7	6.7	6.4	6.1	5.8	5.6	5.4	5.2	5	4.9	4.7	4.5
728	7.8	7.4	7	6.7	6.4	6.1	5.9	5.6	5.4	5.2	5	4.9
729	7.7	7.4	7	6.7	6.4	6.1	5.9	5.7	5.4	5.2	5.1	4.9
730	7.8	7.4	7.1	6.7	6.4	6.2	5.9	5.7	5.5	5.3	5.1	4.9
731	4.6	4.5	4.4	4.2	4.1	4	3.9	3.8	3.7	3.6	3.5	3.4
732	4.5	4.4	4.3	4.2	4	3.9	3.8	3.7	3.6	3.6	3.5	3.4
733	4.5	4.3	4	3.9	3.7	3.5	3.4	3.2	3.1	3	2.9	2.8
734	4.7	4.4	4.2	4	3.8	3.7	3.5	3.4	3.3	3.1	3	2.9
735	4.8	4.5	4.3	4.1	3.9	3.8	3.6	3.5	3.3	3.2	3.1	3
736	4.9	4.7	4.5	4.3	4.1	3.9	3.8	3.6	3.5	3.4	3.3	3.1
737	4.9	4.7	4.5	4.3	4.1	3.9	3.8	3.6	3.5	3.4	3.3	3.2
738	4.8	4.6	4.4	4.3	4.1	3.9	3.8	3.7	3.5	3.4	3.3	3.2
739	5	4.8	4.6	4.4	4.2	4.1	3.9	3.8	3.7	3.5	3.4	3.3
740	5.1	4.9	4.7	4.5	4.4	4.2	4	3.9	3.8	3.7	3.5	3.4
741	5.3	5.1	4.9	4.7	4.5	4.4	4.2	4.1	3.9	3.8	3.7	3.6
742	5.3	5.1	4.9	4.7	4.5	4.4	4.2	4.1	4	3.8	3.7	3.6
743	5.1	4.9	4.8	4.6	4.4	4.3	4.1	4	3.9	3.8	3.7	3.6
744	5.2	5	4.8	4.7	4.5	4.4	4.2	4.1	4	3.9	3.8	3.7
745	4.8	4.6	4.5	4.3	4.2	4.1	3.9	3.8	3.7	3.6	3.5	3.4
746	4.1	3.9	3.8	3.7	3.6	3.5	3.4	3.4	3.3	3.2	3.1	3.1
747	4	3.9	3.8	3.7	3.6	3.5	3.4	3.4	3.3	3.2	3.1	3.1
748	4.4	4.2	4.1	4	3.9	3.8	3.7	3.6	3.5	3.4	3.3	3.3
749	7.8	7.4	7	6.7	6.4	6.1	5.9	5.6	5.4	5.2	5	4.8
750	8.1	7.6	7.3	6.9	6.6	6.3	6	5.8	5.5	5.3	5.1	5
751	7.8	7.4	7	6.7	6.4	6.1	5.9	5.6	5.4	5.2	5	4.9
752	7.9	7.5	7.1	6.8	6.5	6.2	5.9	5.7	5.5	5.3	5.1	4.9
753	6.9	6.6	6.3	6	5.8	5.5	5.3	5.1	5	4.8	4.6	4.5
754	7.6	7.3	6.9	6.6	6.3	6	5.8	5.6	5.4	5.2	5	4.8
755	4.5	4.4	4.3	4.2	4	3.9	3.8	3.7	3.6	3.6	3.5	3.4
756	4.3	4.2	4	3.9	3.8	3.7	3.6	3.6	3.5	3.4	3.3	3.2
757	4.5	4.3	4.1	3.9	3.7	3.5	3.4	3.2	3.1	3	2.9	2.8
758	4.6	4.3	4.1	3.9	3.8	3.6	3.4	3.3	3.2	3.1	3	2.9
759	4.8	4.6	4.4	4.2	4	3.8	3.6	3.5	3.4	3.2	3.1	3
760	5.3	5	4.8	4.5	4.3	4.1	4	3.8	3.7	3.5	3.4	3.3
761	5	4.8	4.6	4.4	4.2	4	3.9	3.7	3.6	3.4	3.3	3.2
762	5.2	4.9	4.7	4.5	4.3	4.1	4	3.8	3.7	3.6	3.5	3.3
763	5.6	5.3	5	4.8	4.6	4.4	4.3	4.1	3.9	3.8	3.7	3.6
764	6	5.7	5.4	5.2	4.9	4.7	4.5	4.4	4.2	4.1	3.9	3.8
765	6.1	5.8	5.5	5.3	5.1	4.8	4.7	4.5	4.3	4.2	4	3.9
766	5.9	5.6	5.4	5.1	4.9	4.7	4.6	4.4	4.3	4.1	4	3.9
767	6.8	6.4	6.1	5.8	5.6	5.3	5.1	4.9	4.7	4.6	4.4	4.3
768	6.5	6.2	5.9	5.7	5.4	5.2	5	4.8	4.7	4.5	4.4	4.2
769	5.4	5.2	5	4.9	4.7	4.5	4.4	4.2	4.1	4	3.9	3.8
770	5.1	4.9	4.7	4.6	4.4	4.3	4.2	4	3.9	3.8	3.7	3.6
771	5.4	5.2	5	4.9	4.7	4.5	4.4	4.3	4.1	4	3.9	3.8
772	5.6	5.4	5.2	5	4.8	4.7	4.5	4.4	4.2	4.1	4	3.9
773	6.3	6.1	5.8	5.6	5.4	5.2	5	4.8	4.6	4.5	4.4	4.2
774	7.6	7.2	6.9	6.6	6.3	6	5.7	5.5	5.3	5.1	4.9	4.8
775	8.1	7.6	7.2	6.9	6.6	6.3	6	5.8	5.5	5.3	5.1	4.9
776	8.3	7.8	7.4	7	6.7	6.4	6.1	5.9	5.6	5.4	5.2	5
777	6.6	6.3	6	5.8	5.6	5.4	5.2	5	4.8	4.7	4.5	4.4
778	5.7	5.4	5.2	5.1	4.9	4.7	4.6	4.4	4.3	4.2	4.1	4
779	4.3	4.1	4	3.9	3.8	3.7	3.6	3.5	3.5	3.4	3.3	3.2
780	4.2	4.1	4	3.9	3.8	3.7	3.6	3.5	3.4	3.4	3.3	3.2
781	4.5	4.3	4.1	3.9	3.7	3.5	3.4	3.2	3.1	3	2.9	2.8
782	4.4	4.2	4	3.8	3.6	3.5	3.3	3.2	3.1	3	2.9	2.8
783	4.6	4.4	4.2	4	3.8	3.7	3.5	3.4	3.3	3.1	3	2.9
784	5.4	5.1	4.8	4.6	4.4	4.2	4	3.8	3.7	3.5	3.4	3.3
785	5.5	5.2	4.9	4.7	4.5	4.3	4.1	3.9	3.8	3.6	3.5	3.4
786	5.5	5.2	5	4.7	4.5	4.3	4.2	4	3.9	3.7	3.6	3.5
787	5.9	5.6	5.3	5.1	4.8	4.6	4.4	4.3	4.1	4	3.8	3.7
788	6.2	5.9	5.6	5.3	5.1	4.9	4.7	4.5	4.3	4.2	4	3.9
789	6.3	6	5.7	5.4	5.2	5	4.8	4.6	4.4	4.3	4.1	4
790	6.5	6.1	5.8	5.6	5.3	5.1	4.9	4.7	4.5	4.4	4.2	4.1
791	6.9	6.5	6.2	5.9	5.7	5.4	5.2	5	4.8	4.6	4.5	4.3
792	6.8	6.4	6.1	5.9	5.6	5.4	5.2	5	4.8	4.6	4.5	4.3
793	6.5	6.2	5.9	5.7	5.4	5.2	5	4.9	4.7	4.5	4.4	4.2
794	6.2	6	5.7	5.5	5.3	5.1	4.9	4.7	4.6	4.4	4.3	4.1
795	6.2	5.9	5.6	5.4	5.2	5	4.8	4.7	4.5	4.4	4.2	4.1
796	5.4	5.2	5	4.8	4.6	4.5	4.4	4.2	4.1	4	3.9	3.8
797	6.2	6	5.7	5.5	5.3	5.1	4.9	4.7	4.6	4.4	4.3	4.2
798	6.2	6	5.7	5.5	5.3	5.1	4.9	4.7	4.6	4.4	4.3	4.2
799	6.2	5.9	5.7	5.4	5.2	5	4.9	4.7	4.6	4.4	4.3	4.2
800	6.7	6.4	6.1	5.9	5.6	5.4	5.2	5	4.8	4.7	4.5	4.4
801	7.4	7	6.7	6.4	6.1	5.9	5.6	5.4	5.2	5	4.9	4.7
802	6.6	6.3	6.1	5.8	5.6	5.4	5.2	5	4.8	4.7	4.5	4.4
803	4.5	4.4	4.2	4.1	4	3.9	3.8	3.7	3.6	3.5	3.4	3.4
804	4.3	4.2	4	3.9	3.8	3.7	3.6	3.6	3.5	3.4	3.3	3.2
805	4.5	4.3	4	3.8	3.7	3.5	3.4	3.2	3.1	3	2.9	2.8
806	4.2	4	3.8	3.6	3.5	3.3	3.2	3.1	3	2.9	2.8	2.7
807	4.6	4.4	4.2	4	3.8	3.6	3.5	3.4	3.2	3.1	3	2.9
808	4.8	4.6	4.4	4.2	4	3.8	3.7	3.5	3.4	3.3	3.2	3.1
809	5.4	5.1	4.8	4.6	4.4	4.2	4	3.9	3.7	3.6	3.5	3.3
810	5.3	5.1	4.8	4.6	4.4	4.2	4.1	3.9	3.8	3.6	3.5	3.4
811	5.9	5.6	5.3	5.1	4.8	4.6	4.4	4.2	4.1	3.9	3.8	3.7
812	6.2	5.9	5.6	5.3	5.1	4.9	4.7	4.5	4.3	4.1	4	3.9
813	6.3	6	5.7	5.4	5.2	4.9	4.7	4.6	4.4	4.2	4.1	3.9
814	6.3	6	5.7	5.4	5.2	5	4.8	4.6	4.4	4.3	4.1	4
815	6.9	6.5	6.2	5.9	5.6	5.4	5.2	5	4.8	4.6	4.4	4.3
816	7.1	6.8	6.4	6.1	5.8	5.6	5.4	5.2	5	4.8	4.6	4.4
817	7.1	6.8	6.4	6.1	5.9	5.6	5.4	5.2	5	4.8	4.6	4.5
818	6.6	6.3	6	5.8	5.5	5.3	5.1	4.9	4.7	4.6	4.4	4.3
819	5.9	5.7	5.4	5.2	5	4.8	4.7	4.5	4.4	4.2	4.1	4
820	5.8	5.5	5.3	5.1	4.9	4.8	4.6	4.4	4.3	4.2	4	3.9
821	7.3	6.9	6.6	6.3	6	5.7	5.5	5.3	5.1	4.9	4.7	4.6
822	7.1	6.8	6.5	6.2	5.9	5.7	5.4	5.2	5	4.9	4.7	4.6
823	6.3	6	5.7	5.5	5.3	5.1	4.9	4.8	4.6	4.5	4.3	4.2
824	6.4	6.1	5.8	5.6	5.4	5.2	5	4.8	4.7	4.5	4.4	4.3
825	6.4	6.2	5.9	5.7	5.5	5.3	5.1	4.9	4.7	4.6	4.4	4.3
826	7	6.7	6.4	6.1	5.8	5.6	5.4	5.2	5	4.9	4.7	4.5
827	7.6	7.2	6.8	6.5	6.2	6	5.7	5.5	5.3	5.1	5	4.8
828	4.9	4.7	4.6	4.4	4.3	4.2	4.1	4	3.9	3.8	3.7	3.6
829	4.7	4.4	4.2	4	3.8	3.6	3.4	3.3	3.2	3	2.9	2.8
830	4.5	4.3	4.1	3.9	3.7	3.6	3.4	3.3	3.2	3	2.9	2.8
831	5.1	4.8	4.6	4.3	4.1	3.9	3.8	3.6	3.5	3.3	3.2	3.1
832	5	4.7	4.5	4.3	4.1	3.9	3.7	3.6	3.5	3.3	3.2	3.1
833	5.1	4.8	4.6	4.4	4.2	4	3.9	3.7	3.6	3.5	3.3	3.2
834	5.3	5.1	4.8	4.6	4.4	4.2	4.1	3.9	3.8	3.6	3.5	3.4
835	5.7	5.5	5.2	4.9	4.7	4.5	4.3	4.2	4	3.9	3.7	3.6
836	6.1	5.7	5.5	5.2	5	4.8	4.6	4.4	4.2	4.1	3.9	3.8
837	6	5.7	5.4	5.2	4.9	4.7	4.5	4.4	4.2	4.1	3.9	3.8
838	6.4	6	5.7	5.5	5.2	5	4.8	4.6	4.5	4.3	4.1	4
839	6.1	5.8	5.5	5.3	5.1	4.9	4.7	4.5	4.4	4.2	4.1	3.9
840	6.1	5.8	5.6	5.3	5.1	4.9	4.7	4.6	4.4	4.3	4.1	4
841	6.6	6.3	6	5.8	5.5	5.3	5.1	4.9	4.7	4.6	4.4	4.3
842	5.6	5.3	5.1	4.9	4.8	4.6	4.4	4.3	4.2	4	3.9	3.8
843	5.4	5.2	5	4.8	4.7	4.5	4.4	4.2	4.1	4	3.9	3.8
844	5.2	5	4.8	4.6	4.5	4.3	4.2	4.1	4	3.8	3.7	3.6
845	6.7	6.4	6.1	5.8	5.6	5.4	5.1	5	4.8	4.6	4.5	4.3
846	6.8	6.5	6.2	5.9	5.7	5.4	5.2	5	4.9	4.7	4.5	4.4
847	7.4	7	6.7	6.4	6.1	5.8	5.6	5.4	5.2	5	4.8	4.7
848	7	6.6	6.3	6.1	5.8	5.6	5.4	5.2	5	4.8	4.6	4.5
849	7.4	7	6.7	6.4	6.1	5.8	5.6	5.4	5.2	5	4.8	4.7
850	7.9	7.5	7.1	6.8	6.5	6.2	5.9	5.7	5.5	5.3	5.1	4.9
851	8.1	7.6	7.2	6.9	6.6	6.3	6	5.8	5.5	5.3	5.1	5
852	6.6	6.3	6	5.8	5.6	5.4	5.2	5	4.8	4.7	4.5	4.4
853	4.9	4.6	4.3	4.1	3.9	3.7	3.6	3.4	3.3	3.2	3	2.9
854	4.8	4.5	4.3	4.1	3.9	3.7	3.6	3.4	3.3	3.2	3.1	3
855	5	4.7	4.5	4.3	4.1	3.9	3.7	3.6	3.4	3.3	3.2	3.1
856	5	4.7	4.5	4.3	4.1	3.9	3.8	3.6	3.5	3.4	3.3	3.1
857	5.2	4.9	4.7	4.5	4.3	4.1	3.9	3.8	3.6	3.5	3.4	3.3
858	5.1	4.9	4.7	4.5	4.3	4.1	3.9	3.8	3.7	3.5	3.4	3.3
859	5.7	5.4	5.2	4.9	4.7	4.5	4.3	4.2	4	3.9	3.7	3.6
860	5.9	5.6	5.4	5.1	4.9	4.7	4.5	4.3	4.1	4	3.9	3.7
861	5.9	5.6	5.4	5.1	4.9	4.7	4.5	4.3	4.2	4	3.9	3.8
862	6	5.7	5.4	5.2	5	4.8	4.6	4.4	4.3	4.1	4	3.8
863	6.2	5.9	5.7	5.4	5.2	5	4.8	4.6	4.4	4.3	4.1	4
864	6.5	6.2	5.9	5.6	5.4	5.1	4.9	4.8	4.6	4.4	4.3	4.1
865	6.3	6	5.7	5.5	5.2	5	4.9	4.7	4.5	4.4	4.2	4.1
866	6.3	6	5.7	5.5	5.3	5.1	4.9	4.7	4.5	4.4	4.2	4.1
867	5.7	5.5	5.3	5.1	4.9	4.7	4.5	4.4	4.3	4.1	4	3.9
868	6.5	6.2	5.9	5.6	5.4	5.2	5	4.8	4.6	4.5	4.3	4.2
869	7.2	6.8	6.5	6.2	5.9	5.7	5.4	5.2	5	4.8	4.7	4.5
870	7.2	6.8	6.5	6.2	5.9	5.7	5.5	5.2	5	4.9	4.7	4.5
871	7.7	7.3	6.9	6.6	6.2	6	5.7	5.5	5.3	5.1	4.9	4.7
872	7.8	7.4	7	6.6	6.3	6.1	5.8	5.6	5.3	5.1	5	4.8
873	7.7	7.3	6.9	6.6	6.3	6	5.8	5.5	5.3	5.1	4.9	4.8
874	8.1	7.6	7.2	6.9	6.6	6.3	6	5.7	5.5	5.3	5.1	4.9
875	8	7.6	7.2	6.8	6.5	6.2	6	5.7	5.5	5.3	5.1	4.9
876	7.7	7.3	7	6.6	6.3	6.1	5.9	5.6	5.4	5.2	5	4.9
877	4.8	4.5	4.3	4.1	3.9	3.7	3.5	3.4	3.3	3.1	3	2.9
878	5	4.7	4.5	4.3	4.1	3.9	3.7	3.6	3.4	3.3	3.2	3.1
879	5.4	5.1	4.8	4.6	4.3	4.1	4	3.8	3.6	3.5	3.4	3.3
880	5.6	5.3	5	4.7	4.5	4.3	4.1	3.9	3.8	3.6	3.5	3.4
881	5.5	5.2	4.9	4.7	4.5	4.3	4.1	3.9	3.8	3.6	3.5	3.4
882	5.7	5.4	5.1	4.9	4.7	4.5	4.3	4.1	3.9	3.8	3.7	3.5
883	6	5.7	5.4	5.1	4.9	4.7	4.5	4.3	4.1	4	3.8	3.7
884	6.3	6	5.7	5.4	5.1	4.9	4.7	4.5	4.3	4.2	4	3.9
885	6.6	6.2	5.9	5.6	5.3	5.1	4.9	4.7	4.5	4.3	4.1	4
886	6.6	6.3	5.9	5.6	5.4	5.1	4.9	4.7	4.5	4.4	4.2	4.1
887	6.8	6.4	6.1	5.8	5.5	5.3	5	4.8	4.7	4.5	4.3	4.2
888	7	6.6	6.3	6	5.7	5.4	5.2	5	4.8	4.6	4.5	4.3
889	7.3	6.9	6.5	6.2	5.9	5.6	5.4	5.2	5	4.8	4.6	4.5
890	7.2	6.8	6.5	6.2	5.9	5.6	5.4	5.2	5	4.8	4.6	4.4
891	6.5	6.2	5.9	5.7	5.4	5.2	5	4.8	4.7	4.5	4.3	4.2
892	6.5	6.1	5.9	5.6	5.4	5.2	5	4.8	4.6	4.5	4.3	4.2
893	7.6	7.2	6.8	6.5	6.2	5.9	5.6	5.4	5.2	5	4.8	4.6
894	7.5	7.1	6.8	6.4	6.1	5.9	5.6	5.4	5.2	5	4.8	4.6
895	7.7	7.3	6.9	6.6	6.3	6	5.7	5.5	5.3	5.1	4.9	4.7
896	7.6	7.2	6.9	6.5	6.2	5.9	5.7	5.5	5.3	5.1	4.9	4.7
897	7.7	7.3	7	6.6	6.3	6	5.8	5.5	5.3	5.1	4.9	4.8
898	8.3	7.8	7.4	7	6.7	6.3	6.1	5.8	5.6	5.4	5.2	5
899	8.3	7.9	7.4	7.1	6.7	6.4	6.1	5.9	5.6	5.4	5.2	5
900	8.3	7.8	7.4	7	6.7	6.4	6.1	5.9	5.6	5.4	5.2	5
901	5.1	4.8	4.6	4.3	4.1	3.9	3.8	3.6	3.5	3.3	3.2	3.1
902	5.5	5.2	4.9	4.6	4.4	4.2	4	3.8	3.7	3.5	3.4	3.3
903	5.7	5.4	5.1	4.8	4.6	4.4	4.2	4	3.8	3.7	3.5	3.4
904	5.9	5.5	5.2	4.9	4.7	4.5	4.3	4.1	3.9	3.8	3.6	3.5
905	5.9	5.5	5.2	5	4.7	4.5	4.3	4.1	4	3.8	3.7	3.5
906	6.2	5.9	5.5	5.3	5	4.8	4.5	4.3	4.2	4	3.9	3.7
907	6.4	6	5.7	5.4	5.1	4.9	4.7	4.5	4.3	4.1	4	3.8
908	6.6	6.2	5.9	5.6	5.3	5	4.8	4.6	4.4	4.2	4.1	3.9
909	6.6	6.3	5.9	5.6	5.3	5.1	4.9	4.7	4.5	4.3	4.2	4
910	6.7	6.4	6	5.7	5.4	5.2	5	4.8	4.6	4.4	4.2	4.1
911	7.1	6.7	6.3	6	5.7	5.5	5.2	5	4.8	4.6	4.4	4.3
912	7.3	6.9	6.5	6.2	5.9	5.6	5.4	5.1	4.9	4.7	4.6	4.4
913	7.4	7	6.6	6.3	6	5.7	5.5	5.2	5	4.8	4.6	4.5
914	7.3	6.9	6.5	6.2	5.9	5.7	5.4	5.2	5	4.8	4.6	4.4
915	6.9	6.6	6.2	5.9	5.7	5.4	5.2	5	4.8	4.6	4.5	4.3
916	6.4	6.1	5.8	5.5	5.3	5.1	4.9	4.7	4.5	4.4	4.2	4.1
917	7.1	6.7	6.4	6.1	5.8	5.5	5.3	5.1	4.9	4.7	4.6	4.4
918	7.2	6.8	6.5	6.2	5.9	5.6	5.4	5.2	5	4.8	4.6	4.5
919	7.2	6.9	6.5	6.2	5.9	5.7	5.4	5.2	5	4.8	4.7	4.5
920	7.3	7	6.6	6.3	6	5.8	5.5	5.3	5.1	4.9	4.7	4.6
921	7.6	7.2	6.8	6.5	6.2	5.9	5.7	5.4	5.2	5	4.9	4.7
922	8.2	7.7	7.3	6.9	6.6	6.3	6	5.8	5.5	5.3	5.1	4.9
923	8.5	8	7.5	7.1	6.8	6.5	6.2	5.9	5.7	5.4	5.2	5
924	8.6	8.1	7.7	7.3	6.9	6.6	6.3	6	5.8	5.5	5.3	5.1
925	5.5	5.2	4.9	4.6	4.4	4.2	4	3.8	3.7	3.5	3.4	3.2
926	5.8	5.4	5.1	4.8	4.6	4.3	4.1	4	3.8	3.6	3.5	3.4
927	6	5.6	5.3	5	4.7	4.5	4.3	4.1	3.9	3.8	3.6	3.5
928	6.1	5.7	5.4	5.1	4.8	4.6	4.4	4.2	4	3.9	3.7	3.6
929	6.2	5.8	5.5	5.2	4.9	4.7	4.5	4.3	4.1	3.9	3.8	3.7
930	6.4	6	5.7	5.4	5.1	4.8	4.6	4.4	4.2	4.1	3.9	3.8
931	6.5	6.1	5.8	5.5	5.2	5	4.7	4.5	4.3	4.2	4	3.9
932	6.8	6.4	6	5.7	5.4	5.1	4.9	4.7	4.5	4.3	4.1	4
933	6.8	6.4	6	5.7	5.4	5.2	4.9	4.7	4.5	4.4	4.2	4
934	6.9	6.5	6.1	5.8	5.5	5.3	5	4.8	4.6	4.4	4.3	4.1
935	7.2	6.8	6.4	6.1	5.8	5.5	5.2	5	4.8	4.6	4.4	4.3
936	7.4	7	6.6	6.2	5.9	5.6	5.4	5.2	4.9	4.7	4.6	4.4
937	7.5	7	6.6	6.3	6	5.7	5.4	5.2	5	4.8	4.6	4.4
938	7.3	6.9	6.5	6.2	5.9	5.6	5.3	5.1	4.9	4.7	4.6	4.4
939	6.9	6.6	6.2	5.9	5.7	5.4	5.2	5	4.8	4.6	4.4	4.3
940	7.1	6.7	6.4	6.1	5.8	5.5	5.3	5.1	4.9	4.7	4.5	4.4
941	7.4	7	6.6	6.3	6	5.7	5.5	5.2	5	4.8	4.7	4.5
942	7.3	6.9	6.6	6.2	6	5.7	5.4	5.2	5	4.8	4.7	4.5
943	7.5	7.1	6.7	6.4	6.1	5.8	5.6	5.3	5.1	4.9	4.8	4.6
944	7.7	7.2	6.9	6.5	6.2	5.9	5.7	5.4	5.2	5	4.8	4.7
945	7.8	7.4	7	6.6	6.3	6	5.8	5.5	5.3	5.1	4.9	4.7
946	8.2	7.7	7.3	6.9	6.6	6.3	6	5.7	5.5	5.3	5.1	4.9
947	8.6	8.1	7.6	7.2	6.8	6.7	6.4	6.1	5.8	5.6	5.4	5.2
948	8.6	8.1	7.7	7.3	6.9	6.8	6.5	6.2	5.9	5.7	5.4	5.2
949	5.7	5.4	5.1	4.8	4.5	4.3	4.1	3.9	3.8	3.6	3.5	3.3
950	5.9	5.6	5.2	5	4.7	4.5	4.3	4.1	3.9	3.7	3.6	3.5
951	6.1	5.7	5.4	5.1	4.8	4.6	4.4	4.2	4	3.8	3.7	3.5
952	6.1	5.8	5.4	5.1	4.9	4.6	4.4	4.2	4.1	3.9	3.7	3.6
953	6.3	5.9	5.6	5.3	5	4.8	4.6	4.4	4.2	4	3.8	3.7
954	6.4	6	5.7	5.4	5.1	4.9	4.6	4.4	4.2	4.1	3.9	3.8
955	6.6	6.2	5.9	5.5	5.3	5	4.8	4.6	4.4	4.2	4	3.9
956	6.7	6.3	6	5.7	5.4	5.1	4.9	4.7	4.5	4.3	4.1	4
957	6.8	6.4	6.1	5.7	5.4	5.2	5	4.7	4.5	4.4	4.2	4
958	7	6.6	6.2	5.9	5.6	5.3	5.1	4.9	4.7	4.5	4.3	4.1
959	7.3	6.8	6.4	6.1	5.8	5.5	5.2	5	4.8	4.6	4.4	4.3
960	7.4	6.9	6.6	6.2	5.9	5.6	5.3	5.1	4.9	4.7	4.5	4.3
961	7.4	7	6.6	6.2	5.9	5.6	5.4	5.1	4.9	4.7	4.5	4.4
962	7.3	6.8	6.5	6.1	5.8	5.6	5.3	5.1	4.9	4.7	4.5	4.4
963	7.2	6.8	6.4	6.1	5.8	5.5	5.3	5.1	4.9	4.7	4.5	4.3
964	7.2	6.8	6.4	6.1	5.8	5.5	5.3	5.1	4.9	4.7	4.5	4.4
965	7.4	7	6.6	6.3	6	5.7	5.5	5.2	5	4.8	4.7	4.5
966	7.5	7.1	6.7	6.4	6.1	5.8	5.5	5.3	5.1	4.9	4.7	4.5
967	7.5	7.1	6.7	6.4	6.1	5.8	5.5	5.3	5.1	4.9	4.7	4.6
968	7.5	7.1	6.7	6.4	6.1	5.8	5.6	5.3	5.1	4.9	4.7	4.6
969	7.6	7.2	6.8	6.5	6.2	5.9	5.6	5.4	5.2	5	4.8	4.6
970	7.9	7.4	7	6.7	6.4	6.1	5.8	5.6	5.3	5.1	4.9	4.8
971	8.4	7.9	7.5	7.1	6.7	6.5	6.2	5.9	5.7	5.4	5.2	5
972	8.5	8	7.6	7.2	6.8	6.6	6.3	6	5.8	5.5	5.3	5.1
973	6.6	6.2	5.9	5.6	5.3	5	4.8	4.6	4.4	4.2	4	3.9
974	6.7	6.3	5.9	5.6	5.3	5.1	4.8	4.6	4.4	4.3	4.1	3.9
975	6.9	6.4	6.1	5.8	5.5	5.2	5	4.7	4.5	4.4	4.2	4
976	7	6.6	6.2	5.9	5.6	5.3	5.1	4.8	4.6	4.4	4.3	4.1
977	7.2	6.7	6.4	6	5.7	5.4	5.2	4.9	4.7	4.5	4.4	4.2
978	7.2	6.8	6.4	6.1	5.8	5.5	5.2	5	4.8	4.6	4.4	4.2
979	7.3	6.9	6.5	6.1	5.8	5.5	5.3	5.1	4.8	4.6	4.5	4.3
980	7.3	6.9	6.5	6.1	5.8	5.6	5.3	5.1	4.9	4.7	4.5	4.3
981	7.3	6.9	6.5	6.1	5.8	5.6	5.3	5.1	4.9	4.7	4.5	4.3
982	7.3	6.9	6.5	6.2	5.9	5.6	5.3	5.1	4.9	4.7	4.5	4.4
983	7.5	7.1	6.7	6.3	6	5.7	5.5	5.2	5	4.8	4.6	4.5
984	7.5	7	6.6	6.3	6	5.7	5.5	5.2	5	4.8	4.6	4.5
985	7.4	7	6.6	6.3	6	5.7	5.5	5.3	5	4.8	4.7	4.5
986	7.4	7	6.6	6.3	6	5.7	5.5	5.2	5	4.8	4.7	4.5
987	7.4	7	6.6	6.3	6	5.8	5.5	5.3	5.1	4.9	4.7	4.5
988	7.6	7.2	6.8	6.5	6.2	5.9	5.6	5.4	5.2	5	4.8	4.6
989	8	7.5	7.1	6.7	6.4	6.1	5.8	5.6	5.4	5.2	5	4.8
990	8.4	7.9	7.4	7	6.7	6.5	6.2	5.9	5.7	5.4	5.2	5
991	6.6	6.2	5.9	5.6	5.3	5	4.8	4.6	4.4	4.2	4	3.9
992	6.7	6.3	5.9	5.6	5.3	5.1	4.8	4.6	4.4	4.2	4.1	3.9
993	6.8	6.4	6.1	5.7	5.4	5.2	4.9	4.7	4.5	4.3	4.2	4
994	7	6.6	6.2	5.8	5.5	5.3	5	4.8	4.6	4.4	4.2	4.1
995	7.1	6.7	6.3	5.9	5.6	5.3	5.1	4.9	4.7	4.5	4.3	4.1
996	7.2	6.7	6.3	6	5.7	5.4	5.2	4.9	4.7	4.5	4.3	4.2
997	7.2	6.8	6.4	6.1	5.7	5.5	5.2	5	4.8	4.6	4.4	4.2
998	7.2	6.8	6.4	6.1	5.8	5.5	5.2	5	4.8	4.6	4.4	4.3
999	7.4	6.9	6.5	6.2	5.9	5.6	5.3	5.1	4.9	4.7	4.5	4.3
1000	7.5	7	6.6	6.3	6	5.7	5.4	5.2	5	4.8	4.6	4.4
1001	7.5	7.1	6.7	6.3	6	5.7	5.5	5.2	5	4.8	4.6	4.5
1002	7.5	7	6.7	6.3	6	5.7	5.5	5.2	5	4.8	4.6	4.5
1003	7.4	7	6.6	6.3	6	5.7	5.5	5.2	5	4.8	4.6	4.5
1004	7.3	6.9	6.6	6.2	5.9	5.7	5.4	5.2	5	4.8	4.6	4.5
1005	7.4	7	6.6	6.3	6	5.7	5.5	5.2	5	4.8	4.7	4.5
1006	7.5	7.1	6.7	6.4	6.1	5.8	5.6	5.3	5.1	4.9	4.7	4.6
1007	7.7	7.2	6.9	6.5	6.2	5.9	5.7	5.4	5.2	5	4.8	4.7
1008	8.2	7.7	7.3	6.9	6.5	6.3	6	5.7	5.5	5.3	5.1	4.9
1009	6.6	6.2	5.9	5.6	5.3	5	4.8	4.6	4.4	4.2	4	3.9
1010	6.7	6.3	5.9	5.6	5.3	5.1	4.8	4.6	4.4	4.2	4.1	3.9
1011	6.8	6.4	6	5.7	5.4	5.1	4.9	4.7	4.5	4.3	4.1	4
1012	6.9	6.5	6.1	5.8	5.5	5.2	5	4.7	4.5	4.4	4.2	4
1013	7	6.6	6.2	5.8	5.5	5.3	5	4.8	4.6	4.4	4.2	4.1
1014	7.1	6.6	6.2	5.9	5.6	5.3	5.1	4.8	4.6	4.4	4.3	4.1
1015	7.1	6.7	6.3	6	5.7	5.4	5.1	4.9	4.7	4.5	4.3	4.2
1016	7.2	6.7	6.4	6	5.7	5.4	5.2	4.9	4.7	4.5	4.4	4.2
1017	7.3	6.8	6.5	6.1	5.8	5.5	5.3	5	4.8	4.6	4.4	4.3
1018	7.4	6.9	6.5	6.2	5.9	5.6	5.3	5.1	4.9	4.7	4.5	4.3
1019	7.4	7	6.6	6.2	5.9	5.6	5.4	5.1	4.9	4.7	4.6	4.4
1020	7.5	7	6.6	6.3	6	5.7	5.4	5.2	5	4.8	4.6	4.4
1021	7.5	7.1	6.7	6.3	6	5.7	5.5	5.2	5	4.8	4.6	4.5
1022	7.5	7.1	6.7	6.4	6	5.8	5.5	5.3	5.1	4.9	4.7	4.5
1023	7.5	7.1	6.7	6.3	6	5.8	5.5	5.3	5.1	4.9	4.7	4.5
1024	7.4	7	6.6	6.3	6	5.7	5.5	5.3	5.1	4.9	4.7	4.5
1025	7.5	7	6.7	6.3	6	5.8	5.5	5.3	5.1	4.9	4.7	4.5
1026	7.9	7.4	7	6.6	6.3	6	5.8	5.5	5.3	5.1	4.9	4.7
1027	6.7	6.3	5.9	5.6	5.3	5	4.8	4.6	4.4	4.2	4	3.9
1028	6.7	6.3	5.9	5.6	5.3	5	4.8	4.6	4.4	4.2	4.1	3.9
1029	6.8	6.4	6	5.7	5.4	5.1	4.9	4.6	4.4	4.3	4.1	3.9
1030	6.9	6.5	6.1	5.7	5.4	5.2	4.9	4.7	4.5	4.3	4.1	4
1031	6.9	6.4	6.1	5.7	5.4	5.2	4.9	4.7	4.5	4.3	4.2	4
1032	6.9	6.5	6.1	5.8	5.5	5.2	5	4.7	4.5	4.4	4.2	4
1033	7	6.6	6.2	5.8	5.5	5.3	5	4.8	4.6	4.4	4.2	4.1
1034	7.1	6.7	6.3	5.9	5.6	5.3	5.1	4.9	4.7	4.5	4.3	4.1
1035	7.2	6.7	6.4	6	5.7	5.4	5.2	4.9	4.7	4.5	4.4	4.2
1036	7.3	6.9	6.5	6.1	5.8	5.5	5.3	5	4.8	4.6	4.4	4.3
1037	7.4	6.9	6.5	6.2	5.9	5.6	5.3	5.1	4.9	4.7	4.5	4.3
1038	7.5	7	6.6	6.3	5.9	5.7	5.4	5.2	4.9	4.7	4.6	4.4
1039	7.4	7	6.6	6.2	5.9	5.6	5.4	5.1	4.9	4.7	4.6	4.4
1040	7.4	7	6.6	6.3	6	5.7	5.4	5.2	5	4.8	4.6	4.4
1041	7.4	7	6.6	6.3	6	5.7	5.5	5.2	5	4.8	4.6	4.5
1042	7.4	7	6.6	6.3	6	5.7	5.5	5.2	5	4.8	4.7	4.5
1043	7.4	7	6.7	6.3	6	5.7	5.5	5.3	5.1	4.9	4.7	4.5
1044	7.5	7.1	6.7	6.4	6.1	5.8	5.6	5.3	5.1	4.9	4.7	4.6
1045	6.8	6.4	6	5.7	5.4	5.1	4.8	4.6	4.4	4.2	4.1	3.9
1046	6.8	6.4	6	5.7	5.4	5.1	4.9	4.6	4.4	4.2	4.1	3.9
1047	6.8	6.4	6	5.6	5.3	5.1	4.8	4.6	4.4	4.2	4.1	3.9
1048	6.7	6.3	5.9	5.6	5.3	5.1	4.8	4.6	4.4	4.2	4.1	3.9
1049	6.7	6.3	6	5.6	5.3	5.1	4.8	4.6	4.4	4.2	4.1	3.9
1050	6.8	6.4	6	5.7	5.4	5.1	4.9	4.6	4.4	4.3	4.1	3.9
1051	6.8	6.4	6.1	5.7	5.4	5.2	4.9	4.7	4.5	4.3	4.1	4
1052	7	6.5	6.2	5.8	5.5	5.3	5	4.8	4.6	4.4	4.2	4.1
1053	7.1	6.7	6.3	5.9	5.6	5.3	5.1	4.9	4.7	4.5	4.3	4.1
1054	7.2	6.7	6.4	6	5.7	5.4	5.2	4.9	4.7	4.5	4.4	4.2
1055	7.3	6.8	6.4	6.1	5.8	5.5	5.2	5	4.8	4.6	4.4	4.3
1056	7.3	6.9	6.5	6.1	5.8	5.5	5.3	5.1	4.8	4.7	4.5	4.3
1057	7.4	6.9	6.5	6.2	5.9	5.6	5.3	5.1	4.9	4.7	4.5	4.4
1058	7.5	7	6.6	6.3	6	5.7	5.4	5.2	5	4.8	4.6	4.4
1059	7.5	7.1	6.7	6.3	6	5.7	5.5	5.2	5	4.8	4.6	4.5
1060	7.5	7.1	6.7	6.3	6	5.8	5.5	5.3	5	4.8	4.7	4.5
1061	7.5	7	6.7	6.3	6	5.7	5.5	5.3	5.1	4.9	4.7	4.5
1062	7.6	7.2	6.8	6.4	6.1	5.8	5.6	5.3	5.1	4.9	4.7	4.6
1063	6.8	6.3	6	5.6	5.3	5.1	4.8	4.6	4.4	4.2	4	3.9
1064	6.8	6.3	5.9	5.6	5.3	5.1	4.8	4.6	4.4	4.2	4	3.9
1065	6.7	6.3	5.9	5.6	5.3	5	4.8	4.6	4.4	4.2	4	3.9
1066	6.7	6.3	5.9	5.6	5.3	5	4.8	4.6	4.4	4.2	4	3.9
1067	6.6	6.2	5.8	5.5	5.2	5	4.7	4.5	4.3	4.2	4	3.8
1068	6.7	6.2	5.9	5.6	5.3	5	4.8	4.6	4.4	4.2	4	3.9
1069	6.7	6.3	5.9	5.6	5.3	5.1	4.8	4.6	4.4	4.2	4.1	3.9
1070	6.8	6.4	6	5.7	5.4	5.1	4.9	4.7	4.5	4.3	4.1	4
1071	7	6.5	6.1	5.8	5.5	5.2	5	4.8	4.6	4.4	4.2	4
1072	7.1	6.6	6.2	5.9	5.6	5.3	5.1	4.8	4.6	4.5	4.3	4.1
1073	7.1	6.7	6.3	6	5.7	5.4	5.1	4.9	4.7	4.5	4.3	4.2
1074	7.2	6.8	6.4	6	5.7	5.4	5.2	5	4.8	4.6	4.4	4.2
1075	7.3	6.8	6.5	6.1	5.8	5.5	5.3	5	4.8	4.6	4.5	4.3
1076	7.4	6.9	6.5	6.2	5.9	5.6	5.3	5.1	4.9	4.7	4.5	4.4
1077	7.4	7	6.6	6.2	5.9	5.7	5.4	5.2	4.9	4.8	4.6	4.4
1078	7.5	7	6.6	6.3	6	5.7	5.4	5.2	5	4.8	4.6	4.4
1079	7.4	7	6.6	6.3	6	5.7	5.5	5.2	5	4.8	4.6	4.5
1080	7.6	7.2	6.8	6.4	6.1	5.8	5.6	5.3	5.1	4.9	4.7	4.6
1081	6.9	6.4	6.1	5.7	5.4	5.1	4.9	4.7	4.5	4.3	4.1	3.9
1082	6.8	6.4	6	5.7	5.4	5.1	4.9	4.6	4.4	4.3	4.1	3.9
1083	6.8	6.4	6	5.7	5.4	5.1	4.9	4.6	4.4	4.2	4.1	3.9
1084	6.8	6.4	6	5.6	5.4	5.1	4.8	4.6	4.4	4.2	4.1	3.9
1085	6.7	6.3	5.9	5.6	5.3	5.1	4.8	4.6	4.4	4.2	4	3.9
1086	6.7	6.3	5.9	5.6	5.3	5	4.8	4.6	4.4	4.2	4	3.9
1087	6.7	6.3	5.9	5.6	5.3	5	4.8	4.6	4.4	4.2	4	3.9
1088	6.8	6.4	6	5.7	5.4	5.1	4.9	4.7	4.5	4.3	4.1	4
1089	6.9	6.5	6.1	5.8	5.5	5.2	5	4.7	4.5	4.4	4.2	4
1090	7	6.6	6.2	5.9	5.6	5.3	5.1	4.8	4.6	4.4	4.3	4.1
1091	7.1	6.7	6.3	6	5.7	5.4	5.1	4.9	4.7	4.5	4.3	4.2
1092	7.2	6.8	6.4	6	5.7	5.4	5.2	5	4.8	4.6	4.4	4.2
1093	7.3	6.9	6.5	6.1	5.8	5.5	5.3	5.1	4.8	4.6	4.5	4.3
1094	7.4	7	6.6	6.2	5.9	5.6	5.4	5.1	4.9	4.7	4.5	4.4
1095	7.5	7	6.6	6.3	6	5.7	5.4	5.2	5	4.8	4.6	4.4
1096	7.5	7.1	6.7	6.3	6	5.7	5.5	5.2	5	4.8	4.6	4.5
1097	7.5	7.1	6.7	6.3	6	5.7	5.5	5.2	5	4.8	4.7	4.5
1098	7.8	7.3	6.9	6.5	6.2	5.9	5.6	5.4	5.2	5	4.8	4.6
1099	7.2	6.7	6.3	5.9	5.6	5.3	5.1	4.8	4.6	4.4	4.3	4.1
1100	7.1	6.6	6.2	5.9	5.6	5.3	5	4.8	4.6	4.4	4.2	4.1
1101	7	6.6	6.2	5.8	5.5	5.3	5	4.8	4.6	4.4	4.2	4
1102	7	6.5	6.1	5.8	5.5	5.2	5	4.7	4.5	4.3	4.2	4
1103	6.8	6.4	6	5.7	5.4	5.1	4.9	4.7	4.5	4.3	4.1	4
1104	6.8	6.4	6	5.7	5.4	5.1	4.9	4.6	4.4	4.3	4.1	3.9
1105	6.8	6.3	6	5.6	5.4	5.1	4.8	4.6	4.4	4.3	4.1	3.9
1106	6.9	6.4	6.1	5.7	5.4	5.2	4.9	4.7	4.5	4.3	4.2	4
1107	7	6.6	6.2	5.8	5.5	5.3	5	4.8	4.6	4.4	4.2	4.1
1108	7.1	6.7	6.3	5.9	5.6	5.4	5.1	4.9	4.7	4.5	4.3	4.1
1109	7.2	6.8	6.4	6	5.7	5.4	5.2	5	4.7	4.5	4.4	4.2
1110	7.3	6.9	6.5	6.1	5.8	5.5	5.3	5	4.8	4.6	4.4	4.3
1111	7.4	7	6.6	6.2	5.9	5.6	5.3	5.1	4.9	4.7	4.5	4.3
1112	7.5	7.1	6.7	6.3	6	5.7	5.4	5.2	5	4.8	4.6	4.4
1113	7.6	7.1	6.7	6.4	6	5.7	5.5	5.2	5	4.8	4.6	4.5
1114	7.6	7.2	6.8	6.4	6.1	5.8	5.5	5.3	5.1	4.9	4.7	4.5
1115	7.7	7.2	6.8	6.5	6.1	5.9	5.6	5.3	5.1	4.9	4.7	4.5
1116	7.9	7.4	7	6.6	6.3	6	5.7	5.5	5.2	5	4.8	4.6
1117	7.4	6.9	6.5	6.1	5.8	5.5	5.3	5	4.8	4.6	4.4	4.2
1118	7.3	6.8	6.4	6.1	5.7	5.5	5.2	5	4.7	4.5	4.4	4.2
1119	7.2	6.8	6.4	6	5.7	5.4	5.1	4.9	4.7	4.5	4.3	4.1
1120	7.1	6.7	6.3	5.9	5.6	5.3	5.1	4.9	4.6	4.4	4.3	4.1
1121	7	6.5	6.2	5.8	5.5	5.2	5	4.8	4.6	4.4	4.2	4
1122	6.9	6.5	6.1	5.7	5.4	5.2	4.9	4.7	4.5	4.3	4.1	4
1123	6.9	6.5	6.1	5.7	5.4	5.2	4.9	4.7	4.5	4.3	4.2	4
1124	7	6.5	6.1	5.8	5.5	5.2	5	4.8	4.6	4.4	4.2	4
1125	7.1	6.6	6.2	5.9	5.6	5.3	5.1	4.8	4.6	4.4	4.3	4.1
1126	7.2	6.7	6.3	6	5.7	5.4	5.1	4.9	4.7	4.5	4.3	4.2
1127	7.3	6.8	6.4	6.1	5.8	5.5	5.2	5	4.8	4.6	4.4	4.2
1128	7.4	6.9	6.5	6.2	5.8	5.5	5.3	5.1	4.8	4.6	4.5	4.3
1129	7.4	7	6.6	6.2	5.9	5.6	5.4	5.1	4.9	4.7	4.5	4.3
1130	7.6	7.1	6.7	6.3	6	5.7	5.4	5.2	5	4.8	4.6	4.4
1131	7.6	7.2	6.8	6.4	6.1	5.8	5.5	5.3	5	4.8	4.6	4.5
1132	7.7	7.2	6.8	6.5	6.1	5.8	5.6	5.3	5.1	4.9	4.7	4.5
1133	7.8	7.3	6.9	6.5	6.2	5.9	5.6	5.4	5.2	5	4.8	4.6
1134	7.9	7.5	7	6.6	6.3	6	5.7	5.5	5.2	5	4.8	4.7
1135	7.6	7.1	6.7	6.3	6	5.7	5.4	5.2	4.9	4.7	4.5	4.4
1136	7.5	7	6.6	6.2	5.9	5.6	5.3	5.1	4.9	4.7	4.5	4.3
1137	7.4	7	6.5	6.2	5.8	5.5	5.3	5	4.8	4.6	4.4	4.3
1138	7.3	6.8	6.4	6	5.7	5.4	5.2	4.9	4.7	4.5	4.3	4.2
1139	7.1	6.7	6.3	5.9	5.6	5.3	5.1	4.9	4.6	4.5	4.3	4.1
1140	7	6.6	6.2	5.9	5.5	5.3	5	4.8	4.6	4.4	4.2	4.1
1141	7	6.6	6.2	5.9	5.5	5.3	5	4.8	4.6	4.4	4.2	4.1
1142	7.1	6.6	6.2	5.9	5.6	5.3	5.1	4.8	4.6	4.4	4.3	4.1
1143	7.1	6.7	6.3	6	5.7	5.4	5.1	4.9	4.7	4.5	4.3	4.2
1144	7.2	6.8	6.4	6	5.7	5.5	5.2	5	4.8	4.6	4.4	4.2
1145	7.3	6.9	6.5	6.1	5.8	5.5	5.3	5	4.8	4.6	4.4	4.3
1146	7.4	7	6.6	6.2	5.9	5.6	5.3	5.1	4.9	4.7	4.5	4.3
1147	7.5	7	6.6	6.3	6	5.7	5.4	5.2	4.9	4.7	4.6	4.4
1148	7.6	7.1	6.7	6.4	6	5.7	5.5	5.2	5	4.8	4.6	4.4
1149	7.7	7.2	6.8	6.4	6.1	5.8	5.5	5.3	5.1	4.9	4.7	4.5
1150	7.8	7.3	6.9	6.5	6.2	5.9	5.6	5.4	5.1	4.9	4.7	4.6
1151	7.9	7.4	7	6.6	6.3	5.9	5.7	5.4	5.2	5	4.8	4.6
1152	8	7.5	7.1	6.7	6.3	6.2	5.9	5.6	5.4	5.1	4.9	4.7
1153	7.9	7.4	6.9	6.5	6.2	5.9	5.6	5.3	5.1	4.9	4.7	4.5
1154	7.7	7.2	6.8	6.4	6.1	5.8	5.5	5.2	5	4.8	4.6	4.4
1155	7.6	7.1	6.7	6.3	6	5.7	5.4	5.1	4.9	4.7	4.5	4.3
1156	7.4	7	6.5	6.2	5.8	5.6	5.3	5	4.8	4.6	4.4	4.3
1157	7.2	6.7	6.3	6	5.7	5.4	5.1	4.9	4.7	4.5	4.3	4.2
1158	7.1	6.6	6.2	5.9	5.6	5.3	5.1	4.8	4.6	4.4	4.3	4.1
1159	7.1	6.7	6.3	6	5.6	5.4	5.1	4.9	4.7	4.5	4.3	4.1
1160	7.2	6.8	6.4	6	5.7	5.4	5.2	4.9	4.7	4.5	4.3	4.2
1161	7.3	6.9	6.4	6.1	5.8	5.5	5.2	5	4.8	4.6	4.4	4.2
1162	7.4	6.9	6.5	6.1	5.8	5.5	5.3	5	4.8	4.6	4.4	4.3
1163	7.4	6.9	6.5	6.2	5.9	5.6	5.3	5.1	4.9	4.7	4.5	4.3
1164	7.5	7	6.6	6.3	5.9	5.6	5.4	5.1	4.9	4.7	4.5	4.4
1165	7.5	7.1	6.7	6.3	6	5.7	5.4	5.2	5	4.8	4.6	4.4
1166	7.6	7.2	6.8	6.4	6.1	5.8	5.5	5.2	5	4.8	4.6	4.5
1167	7.7	7.3	6.8	6.5	6.1	5.8	5.6	5.3	5.1	4.9	4.7	4.5
1168	7.8	7.3	6.9	6.5	6.2	5.9	5.6	5.4	5.1	4.9	4.7	4.6
1169	7.9	7.4	7	6.6	6.3	6	5.7	5.4	5.2	5	4.8	4.6
1170	8	7.5	7.1	6.7	6.4	6.2	5.9	5.6	5.4	5.2	4.9	4.8
1171	8	7.5	7.1	6.7	6.3	6	5.7	5.4	5.2	5	4.8	4.6
1172	7.9	7.4	7	6.6	6.2	5.9	5.6	5.4	5.1	4.9	4.7	4.5
1173	7.7	7.2	6.8	6.4	6.1	5.8	5.5	5.2	5	4.8	4.6	4.4
1174	7.7	7.2	6.7	6.4	6	5.7	5.4	5.2	5	4.8	4.6	4.4
1175	7.4	6.9	6.5	6.2	5.8	5.5	5.3	5	4.8	4.6	4.4	4.3
1176	7.1	6.7	6.3	6	5.7	5.4	5.1	4.9	4.7	4.5	4.3	4.2
1177	7.2	6.8	6.4	6	5.7	5.4	5.2	4.9	4.7	4.5	4.3	4.2
1178	7.3	6.9	6.5	6.1	5.8	5.5	5.2	5	4.8	4.6	4.4	4.2
1179	7.4	7	6.5	6.2	5.9	5.6	5.3	5.1	4.8	4.6	4.5	4.3
1180	7.4	6.9	6.5	6.2	5.9	5.6	5.3	5.1	4.9	4.7	4.5	4.3
1181	7.5	7	6.6	6.2	5.9	5.6	5.4	5.1	4.9	4.7	4.5	4.3
1182	7.5	7.1	6.7	6.3	6	5.7	5.4	5.2	4.9	4.7	4.6	4.4
1183	7.6	7.1	6.7	6.4	6	5.7	5.5	5.2	5	4.8	4.6	4.4
1184	7.7	7.2	6.8	6.4	6.1	5.8	5.5	5.3	5.1	4.8	4.7	4.5
1185	7.8	7.3	6.9	6.5	6.2	5.9	5.6	5.3	5.1	4.9	4.7	4.5
1186	7.8	7.3	6.9	6.5	6.2	5.9	5.6	5.4	5.2	4.9	4.7	4.6
1187	7.9	7.4	7	6.6	6.3	6	5.7	5.4	5.2	5	4.8	4.6
1188	8	7.5	7.1	6.7	6.3	6.1	5.9	5.6	5.4	5.1	4.9	4.7
1189	8.3	7.7	7.3	6.9	6.5	6.2	5.9	5.6	5.4	5.1	4.9	4.7
1190	8	7.5	7.1	6.7	6.3	6	5.7	5.5	5.2	5	4.8	4.6
1191	8	7.5	7	6.6	6.3	5.9	5.7	5.4	5.2	4.9	4.7	4.6
1192	7.8	7.3	6.8	6.5	6.1	5.8	5.5	5.3	5	4.8	4.6	4.5
1193	7.6	7.1	6.7	6.3	6	5.7	5.4	5.2	4.9	4.7	4.5	4.4
1194	7.3	6.9	6.5	6.1	5.8	5.5	5.2	5	4.8	4.6	4.4	4.2
1195	7.2	6.8	6.4	6	5.7	5.4	5.2	4.9	4.7	4.5	4.4	4.2
1196	7.3	6.8	6.4	6.1	5.8	5.5	5.2	5	4.8	4.6	4.4	4.2
1197	7.4	7	6.6	6.2	5.9	5.6	5.3	5.1	4.9	4.7	4.5	4.3
1198	7.5	7	6.6	6.2	5.9	5.6	5.3	5.1	4.9	4.7	4.5	4.3
1199	7.5	7.1	6.6	6.3	6	5.7	5.4	5.2	4.9	4.7	4.5	4.4
1200	7.6	7.1	6.7	6.3	6	5.7	5.4	5.2	5	4.8	4.6	4.4
1201	7.7	7.2	6.8	6.4	6.1	5.8	5.5	5.3	5	4.8	4.6	4.5
1202	7.7	7.2	6.8	6.4	6.1	5.8	5.5	5.3	5.1	4.9	4.7	4.5
1203	7.8	7.3	6.9	6.5	6.2	5.9	5.6	5.3	5.1	4.9	4.7	4.5
1204	7.8	7.4	6.9	6.6	6.2	5.9	5.6	5.4	5.2	5	4.8	4.6
1205	7.9	7.4	7	6.6	6.3	6	5.7	5.4	5.2	5	4.8	4.6
1206	7.9	7.5	7	6.6	6.3	6	5.7	5.5	5.2	5	4.8	4.6
1207	8	7.5	7.1	6.7	6.3	6.1	5.8	5.6	5.3	5.1	4.9	4.7
1208	7.7	7.3	6.9	6.5	6.2	6	5.7	5.4	5.2	5	4.8	4.6
1209	7.6	7.2	6.7	6.4	6.1	5.9	5.6	5.3	5.1	4.9	4.7	4.5
1210	7.5	7	6.6	6.3	6	7.9	7.4	6.9	6.5	6.2	5.9	5.6
1211	7.4	6.9	6.5	6.2	5.9	13.6	12.1	11	10	9.2	8.5	7.9
1212	7.4	6.9	6.5	6.2	5.8	13.8	12.2	11	10	9.2	8.5	7.9
1213	8.5	8	7.5	7.1	6.7	6.4	6	5.8	5.5	5.3	5.1	4.9
1214	8.3	7.8	7.3	6.9	6.5	6.2	5.9	5.6	5.4	5.2	5	4.8
1215	8.1	7.6	7.1	6.7	6.4	6	5.8	5.5	5.3	5	4.8	4.6
1216	7.9	7.4	7	6.6	6.2	5.9	5.6	5.4	5.1	4.9	4.7	4.6
1217	7.7	7.2	6.8	6.4	6.1	5.8	5.5	5.2	5	4.8	4.6	4.4
1218	7.4	6.9	6.5	6.1	5.8	5.5	5.3	5	4.8	4.6	4.4	4.3
1219	7.3	6.8	6.4	6.1	5.8	5.5	5.2	5	4.8	4.6	4.4	4.2
1220	7.4	6.9	6.5	6.2	5.8	5.5	5.3	5.1	4.8	4.6	4.5	4.3
1221	7.5	7.1	6.6	6.3	5.9	5.6	5.4	5.1	4.9	4.7	4.5	4.4
1222	7.5	7	6.6	6.3	5.9	5.7	5.4	5.1	4.9	4.7	4.5	4.4
1223	7.6	7.1	6.7	6.3	6	5.7	5.5	5.2	5	4.8	4.6	4.4
1224	7.6	7.2	6.7	6.4	6	5.7	5.5	5.2	5	4.8	4.6	4.4
1225	7.7	7.2	6.8	6.4	6.1	5.8	5.5	5.3	5.1	4.9	4.7	4.5
1226	7.7	7.3	6.8	6.5	6.1	5.8	5.6	5.3	5.1	4.9	4.7	4.5
1227	7.8	7.3	6.9	6.5	6.2	5.9	5.6	5.4	5.1	4.9	4.7	4.5
1228	7.8	7.4	6.9	6.6	6.2	5.9	5.6	5.4	5.2	5	4.8	4.6
1229	7.9	7.4	7	6.6	6.3	6	5.7	5.4	5.2	5	4.8	4.6
1230	8	7.5	7.1	6.7	6.3	6	5.7	5.5	5.3	5	4.8	4.7
1231	7.9	7.4	7	6.6	6.3	6	5.7	5.4	5.2	5	4.8	4.6
1232	7.7	7.3	6.8	6.5	6.1	6	5.7	5.4	5.2	5	4.8	4.6
1233	7.6	7.1	6.7	6.4	6	5.9	5.6	5.3	5.1	4.9	4.7	4.5
1234	7.5	7	6.6	6.3	6	7.5	7.1	6.7	6.3	6	5.7	5.4
1235	7.4	7	6.6	6.2	5.9	8.3	7.7	7.3	6.8	6.4	6.1	5.8
1236	7.3	6.8	6.4	6.1	5.8	13.5	12.1	10.9	9.9	9.1	8.4	7.8
1237	8.7	8.1	7.6	7.2	6.8	6.5	6.2	5.9	5.6	5.4	5.2	5
1238	8.4	7.9	7.4	7	6.6	6.3	6	5.7	5.5	5.3	5	4.9
1239	8.3	7.8	7.3	6.9	6.5	6.2	5.9	5.6	5.4	5.2	4.9	4.8
1240	8.1	7.6	7.1	6.7	6.4	6.1	5.8	5.5	5.3	5	4.8	4.6
1241	7.9	7.4	6.9	6.5	6.2	5.9	5.6	5.3	5.1	4.9	4.7	4.5
1242	7.6	7.1	6.7	6.3	6	5.7	5.4	5.2	4.9	4.7	4.6	4.4
1243	7.4	6.9	6.5	6.2	5.9	5.6	5.3	5.1	4.9	4.7	4.5	4.3
1244	7.4	7	6.6	6.2	5.9	5.6	5.3	5.1	4.9	4.7	4.5	4.3
1245	7.5	7.1	6.7	6.3	6	5.7	5.4	5.2	4.9	4.7	4.6	4.4
1246	7.6	7.1	6.7	6.3	6	5.7	5.4	5.2	5	4.8	4.6	4.4
1247	7.6	7.2	6.7	6.4	6	5.7	5.5	5.2	5	4.8	4.6	4.4
1248	7.7	7.2	6.8	6.4	6.1	5.8	5.5	5.3	5	4.8	4.6	4.5
1249	7.7	7.3	6.8	6.5	6.1	5.8	5.6	5.3	5.1	4.9	4.7	4.5
1250	7.8	7.3	6.9	6.5	6.2	5.9	5.6	5.3	5.1	4.9	4.7	4.5
1251	7.8	7.3	6.9	6.5	6.2	5.9	5.6	5.4	5.1	4.9	4.7	4.6
1252	7.9	7.4	7	6.6	6.3	6	5.7	5.4	5.2	5	4.8	4.6
1253	8	7.5	7	6.7	6.3	6	5.7	5.5	5.2	5	4.8	4.6
1254	8	7.5	7.1	6.7	6.4	6.1	5.8	5.5	5.3	5.1	4.9	4.7
1255	8	7.5	7	6.7	6.3	6	5.7	5.5	5.2	5	4.8	4.6
1256	7.7	7.3	6.9	6.5	6.2	5.9	5.6	5.3	5.1	4.9	4.7	4.5
1257	7.7	7.2	6.8	6.4	6.1	5.8	5.5	5.3	5.1	4.9	4.7	4.5
1258	7.6	7.1	6.7	6.3	6	5.8	5.6	5.3	5.1	4.9	4.7	4.5
1259	7.4	7	6.6	6.2	5.9	5.8	5.5	5.3	5	4.8	4.6	4.5
1260	7.3	6.8	6.4	6.1	5.8	7.6	7.1	6.7	6.3	6	5.7	5.4
1261	8.8	8.2	7.8	7.3	6.9	6.6	6.3	6	5.7	5.5	5.3	5.1
1262	8.5	8	7.5	7.1	6.7	6.4	6.1	5.8	5.6	5.3	5.1	4.9
1263	8.3	7.8	7.4	6.9	6.6	6.3	6	5.7	5.4	5.2	5	4.8
1264	8.2	7.7	7.2	6.8	6.5	6.1	5.8	5.6	5.3	5.1	4.9	4.7
1265	7.9	7.4	7	6.6	6.3	5.9	5.7	5.4	5.2	5	4.8	4.6
1266	7.6	7.1	6.7	6.3	6	5.7	5.4	5.2	5	4.8	4.6	4.4
1267	7.5	7	6.6	6.2	5.9	5.6	5.4	5.1	4.9	4.7	4.5	4.4
1268	7.5	7	6.6	6.3	6	5.7	5.4	5.2	4.9	4.7	4.5	4.4
1269	7.6	7.1	6.7	6.3	6	5.7	5.4	5.2	5	4.8	4.6	4.4
1270	7.6	7.1	6.7	6.4	6	5.7	5.5	5.2	5	4.8	4.6	4.4
1271	7.7	7.2	6.8	6.4	6.1	5.8	5.5	5.3	5	4.8	4.6	4.5
1272	7.7	7.2	6.8	6.4	6.1	5.8	5.5	5.3	5.1	4.9	4.7	4.5
1273	7.8	7.3	6.9	6.5	6.2	5.9	5.6	5.3	5.1	4.9	4.7	4.5
1274	7.8	7.3	6.9	6.5	6.2	5.9	5.6	5.4	5.1	4.9	4.7	4.6
1275	7.9	7.4	6.9	6.6	6.2	5.9	5.6	5.4	5.2	5	4.8	4.6
1276	7.9	7.4	7	6.6	6.3	6	5.7	5.4	5.2	5	4.8	4.6
1277	8	7.5	7.1	6.7	6.4	6	5.8	5.5	5.3	5	4.8	4.7
1278	8.1	7.6	7.2	6.8	6.4	6.1	5.8	5.5	5.3	5.1	4.9	4.7
1279	8	7.5	7.1	6.7	6.3	6	5.7	5.5	5.2	5	4.8	4.7
1280	7.8	7.3	6.9	6.5	6.2	5.9	5.6	5.4	5.1	4.9	4.7	4.6
1281	7.7	7.2	6.8	6.4	6.1	5.8	5.5	5.3	5.1	4.9	4.7	4.5
1282	7.6	7.1	6.7	6.4	6	5.7	5.5	5.2	5	4.8	4.6	4.4
1283	7.5	7	6.6	6.3	5.9	5.7	5.4	5.2	5	4.8	4.6	4.4
1284	7.3	6.9	6.5	6.1	5.8	5.6	5.4	5.1	4.9	4.7	4.5	4.3
1285	9	8.5	8	7.5	7.1	6.8	6.4	6.1	5.9	5.6	5.4	5.2
1286	8.7	8.1	7.7	7.2	6.9	6.5	6.2	5.9	5.7	5.4	5.2	5
1287	8.4	7.8	7.4	7	6.6	6.3	6	5.7	5.5	5.3	5.1	4.9
1288	8.2	7.7	7.3	6.9	6.5	6.2	5.9	5.6	5.4	5.2	4.9	4.8
1289	8	7.5	7.1	6.7	6.3	6	5.7	5.5	5.2	5	4.8	4.6
1290	7.7	7.2	6.8	6.4	6.1	5.8	5.5	5.3	5	4.8	4.6	4.5
1291	7.6	7.1	6.7	6.3	6	5.7	5.4	5.2	5	4.8	4.6	4.4
1292	7.6	7.1	6.7	6.3	6	5.7	5.5	5.2	5	4.8	4.6	4.4
1293	7.6	7.1	6.7	6.4	6	5.7	5.5	5.2	5	4.8	4.6	4.4
1294	7.7	7.2	6.8	6.4	6.1	5.8	5.5	5.3	5	4.8	4.6	4.5
1295	7.7	7.2	6.8	6.4	6.1	5.8	5.5	5.3	5.1	4.9	4.7	4.5
1296	7.7	7.2	6.8	6.4	6.1	5.8	5.5	5.3	5.1	4.9	4.7	4.5
1297	7.8	7.3	6.9	6.5	6.2	5.9	5.6	5.3	5.1	4.9	4.7	4.5
1298	7.8	7.4	6.9	6.6	6.2	5.9	5.6	5.4	5.2	4.9	4.8	4.6
1299	7.9	7.4	7	6.6	6.2	5.9	5.7	5.4	5.2	5	4.8	4.6
1300	7.9	7.4	7	6.6	6.3	6	5.7	5.4	5.2	5	4.8	4.6
1301	8	7.5	7.1	6.7	6.3	6	5.7	5.5	5.3	5	4.8	4.7
1302	8.1	7.6	7.2	6.8	6.4	6.1	5.8	5.6	5.3	5.1	4.9	4.7
1303	8.3	7.7	7.3	6.9	6.5	6.2	5.9	5.6	5.4	5.1	4.9	4.7
1304	7.8	7.3	6.9	6.5	6.2	5.9	5.6	5.4	5.1	4.9	4.7	4.6
1305	7.6	7.2	6.8	6.4	6.1	5.8	5.5	5.3	5.1	4.8	4.7	4.5
1306	7.6	7.1	6.7	6.4	6	5.7	5.5	5.2	5	4.8	4.6	4.4
1307	7.5	7	6.6	6.3	6	5.7	5.5	5.2	5	4.8	4.6	4.4
1308	7.4	6.9	6.5	6.2	5.9	5.6	5.3	5.1	4.9	4.7	4.5	4.3
1309	9.1	8.5	8	7.6	7.2	6.8	6.5	6.2	5.9	5.7	5.5	5.3
1310	8.8	8.2	7.8	7.3	7	6.6	6.3	6	5.8	5.5	5.3	5.1
1311	8.5	8	7.5	7.1	6.7	6.4	6.1	5.8	5.6	5.3	5.1	4.9
1312	8.2	7.7	7.3	6.9	6.5	6.2	5.9	5.7	5.4	5.2	5	4.8
1313	8	7.5	7.1	6.7	6.3	6	5.7	5.5	5.3	5	4.8	4.7
1314	7.7	7.3	6.9	6.5	6.1	5.8	5.6	5.3	5.1	4.9	4.7	4.5
1315	7.6	7.2	6.7	6.4	6	5.8	5.5	5.2	5	4.8	4.6	4.5
1316	7.6	7.2	6.8	6.4	6.1	5.8	5.5	5.3	5	4.8	4.6	4.5
1317	7.7	7.2	6.8	6.4	6.1	5.8	5.5	5.3	5.1	4.9	4.7	4.5
1318	7.7	7.3	6.8	6.5	6.1	5.8	5.6	5.3	5.1	4.9	4.7	4.5
1319	7.8	7.3	6.9	6.5	6.2	5.9	5.6	5.3	5.1	4.9	4.7	4.5
1320	7.8	7.3	6.9	6.5	6.2	5.9	5.6	5.4	5.1	4.9	4.7	4.5
1321	7.8	7.3	6.9	6.5	6.2	5.9	5.6	5.4	5.1	4.9	4.7	4.6
1322	7.9	7.4	7	6.6	6.2	5.9	5.7	5.4	5.2	5	4.8	4.6
1323	7.9	7.4	7	6.6	6.2	5.9	5.7	5.4	5.2	5	4.8	4.6
1324	7.9	7.4	7	6.6	6.3	6	5.7	5.4	5.2	5	4.8	4.6
1325	8	7.5	7.1	6.7	6.3	6	5.7	5.5	5.3	5	4.8	4.7
1326	8.1	7.6	7.1	6.7	6.4	6.1	5.8	5.5	5.3	5.1	4.9	4.7
1327	8.1	7.6	7.1	6.7	6.4	6.1	5.8	5.5	5.3	5.1	4.9	4.7
1328	7.8	7.3	6.9	6.5	6.2	5.9	5.6	5.4	5.1	4.9	4.7	4.6
1329	7.6	7.2	6.8	6.4	6.1	5.8	5.5	5.3	5.1	4.8	4.7	4.5
1330	7.6	7.1	6.7	6.4	6	5.7	5.5	5.2	5	4.8	4.6	4.4
1331	7.5	7.1	6.7	6.3	6	5.7	5.4	5.2	5	4.7	4.6	4.4
1332	7.3	6.9	6.5	6.1	5.8	5.5	5.3	5.1	4.8	4.6	4.5	4.3
1333	11.6	10.8	10.1	9.5	9	8.5	8.1	7.7	7.3	7	6.7	6.5
1334	11.3	10.5	9.8	9.3	8.7	8.5	8.1	7.7	7.3	7	6.7	6.4
1335	10.5	9.8	9.2	8.7	8.3	7.8	7.5	7.1	6.8	6.5	6.3	6
1336	10.2	9.5	9	8.5	8	7.6	7.2	6.9	6.6	6.3	6.1	5.8
1337	9.8	9.2	8.7	8.2	7.7	7.4	7	6.7	6.4	6.1	5.9	5.7
1338	9.4	8.8	8.3	7.9	7.5	7.1	6.8	6.4	6.2	5.9	5.7	5.5
1339	9.2	8.7	8.1	7.7	7.3	6.9	6.6	6.3	6	5.8	5.5	5.3
1340	8.9	8.4	7.9	7.4	7	6.7	6.4	6.1	5.8	5.6	5.4	5.2
1341	8.6	8.1	7.6	7.2	6.8	6.5	6.2	5.9	5.7	5.4	5.2	5
1342	8.4	7.9	7.4	7	6.6	6.3	6	5.7	5.5	5.3	5.1	4.9
1343	8.1	7.6	7.2	6.8	6.4	6.1	5.8	5.6	5.3	5.1	4.9	4.7
1344	7.8	7.4	6.9	6.6	6.2	5.9	5.6	5.4	5.2	4.9	4.7	4.6
1345	7.7	7.2	6.8	6.5	6.1	5.8	5.6	5.3	5.1	4.9	4.7	4.5
1346	7.7	7.3	6.8	6.5	6.1	5.8	5.6	5.3	5.1	4.9	4.7	4.5
1347	7.8	7.3	6.9	6.5	6.2	5.9	5.6	5.3	5.1	4.9	4.7	4.5
1348	7.8	7.3	6.9	6.5	6.2	5.9	5.6	5.4	5.1	4.9	4.7	4.5
1349	7.8	7.3	6.9	6.5	6.2	5.9	5.6	5.4	5.1	4.9	4.7	4.6
1350	7.8	7.3	6.9	6.5	6.2	5.9	5.6	5.4	5.2	4.9	4.8	4.6
1351	7.8	7.3	6.9	6.6	6.2	5.9	5.6	5.4	5.2	5	4.8	4.6
1352	7.9	7.4	7	6.6	6.2	5.9	5.7	5.4	5.2	5	4.8	4.6
1353	7.9	7.4	7	6.6	6.3	6	5.7	5.4	5.2	5	4.8	4.6
1354	7.9	7.5	7	6.6	6.3	6	5.7	5.5	5.2	5	4.8	4.6
1355	8	7.5	7.1	6.7	6.3	6	5.7	5.5	5.3	5	4.8	4.7
1356	8	7.5	7.1	6.7	6.4	6	5.8	5.5	5.3	5.1	4.9	4.7
1357	8.1	7.6	7.2	6.8	6.4	6.1	5.8	5.6	5.3	5.1	4.9	4.7
1358	7.9	7.4	7	6.6	6.2	5.9	5.7	5.4	5.2	5	4.8	4.6
1359	7.7	7.3	6.8	6.5	6.1	5.8	5.6	5.3	5.1	4.9	4.7	4.5
1360	7.6	7.1	6.7	6.4	6.1	5.8	5.5	5.3	5	4.8	4.6	4.5
1361	7.5	7	6.6	6.3	6	5.7	5.4	5.2	5	4.8	4.6	4.4
1362	7.3	6.9	6.5	6.2	5.9	5.6	5.3	5.1	4.9	4.7	4.5	4.3
1363	11.3	10.6	9.9	9.3	8.8	8.3	7.9	7.5	7.2	6.9	6.6	6.3
1364	11	10.3	9.6	9.1	8.6	8.3	7.9	7.5	7.2	6.8	6.6	6.3
1365	10.5	9.8	9.2	8.7	8.2	8	7.6	7.3	6.9	6.6	6.4	6.1
1366	10	9.4	8.8	8.3	7.9	7.5	7.1	6.8	6.5	6.2	6	5.7
1367	9.8	9.1	8.6	8.1	7.7	7.3	6.9	6.6	6.3	6.1	5.8	5.6
1368	9.4	8.8	8.3	7.8	7.4	7	6.7	6.4	6.1	5.9	5.6	5.4
1369	9.2	8.6	8.1	7.7	7.3	6.9	6.6	6.3	6	5.8	5.5	5.3
1370	8.9	8.4	7.9	7.4	7.1	6.7	6.4	6.1	5.8	5.6	5.4	5.2
1371	8.7	8.1	7.7	7.2	6.9	6.5	6.2	5.9	5.7	5.4	5.2	5
1372	8.4	7.9	7.4	7	6.7	6.3	6	5.8	5.5	5.3	5.1	4.9
1373	8.1	7.6	7.2	6.8	6.4	6.1	5.8	5.6	5.3	5.1	4.9	4.7
1374	7.9	7.4	7	6.6	6.3	6	5.7	5.4	5.2	5	4.8	4.6
1375	7.8	7.3	6.9	6.5	6.2	5.9	5.6	5.3	5.1	4.9	4.7	4.5
1376	7.8	7.3	6.9	6.5	6.2	5.9	5.6	5.4	5.1	4.9	4.7	4.6
1377	7.8	7.4	6.9	6.6	6.2	5.9	5.6	5.4	5.2	4.9	4.8	4.6
1378	7.9	7.4	7	6.6	6.2	5.9	5.7	5.4	5.2	5	4.8	4.6
1379	7.9	7.4	7	6.6	6.3	6	5.7	5.4	5.2	5	4.8	4.6
1380	7.9	7.4	7	6.6	6.3	5.9	5.7	5.4	5.2	5	4.8	4.6
1381	7.9	7.4	7	6.6	6.3	6	5.7	5.4	5.2	5	4.8	4.6
1382	7.9	7.4	7	6.6	6.3	6	5.7	5.4	5.2	5	4.8	4.6
1383	7.9	7.4	7	6.6	6.3	6	5.7	5.5	5.2	5	4.8	4.6
1384	8	7.5	7.1	6.7	6.4	6	5.8	5.5	5.3	5.1	4.9	4.7
1385	8.1	7.6	7.1	6.7	6.4	6.1	5.8	5.5	5.3	5.1	4.9	4.7
1386	8.1	7.6	7.1	6.8	6.4	6.1	5.8	5.6	5.3	5.1	4.9	4.7
1387	8.1	7.6	7.2	6.8	6.4	6.1	5.8	5.6	5.3	5.1	4.9	4.7
1388	7.9	7.4	7	6.6	6.3	6	5.7	5.5	5.2	5	4.8	4.6
1389	7.8	7.3	6.9	6.5	6.2	5.9	5.6	5.4	5.2	4.9	4.8	4.6
1390	7.7	7.3	6.9	6.5	6.2	5.9	5.6	5.3	5.1	4.9	4.7	4.5
1391	7.6	7.2	6.8	6.4	6.1	5.8	5.5	5.3	5.1	4.8	4.7	4.5
1392	7.5	7.1	6.7	6.3	6	5.7	5.4	5.2	5	4.8	4.6	4.4
1393	11.2	10.4	9.8	9.2	8.6	8.3	7.9	7.5	7.2	6.8	6.5	6.3
1394	10.9	10.1	9.5	8.9	8.4	8.6	8.1	7.7	7.3	7	6.7	6.4
1395	10.3	9.6	9	8.5	8	7.8	7.4	7.1	6.8	6.5	6.2	5.9
1396	10	9.4	8.8	8.3	7.8	7.5	7.2	6.8	6.5	6.2	6	5.8
1397	9.8	9.1	8.6	8.1	7.7	7.4	7	6.7	6.4	6.1	5.9	5.6
1398	9.4	8.8	8.3	7.8	7.4	7	6.7	6.4	6.1	5.8	5.6	5.4
1399	9.2	8.6	8.1	7.6	7.2	6.9	6.5	6.2	6	5.7	5.5	5.3
1400	8.9	8.4	7.9	7.4	7	7	6.6	6.3	6	5.8	5.5	5.3
1401	8.7	8.1	7.7	7.2	6.9	6.5	6.2	5.9	5.7	5.4	5.2	5
1402	8.5	8	7.5	7.1	6.7	6.4	6.1	5.8	5.5	5.3	5.1	4.9
1403	8.2	7.7	7.3	6.9	6.5	6.2	5.9	5.6	5.4	5.2	5	4.8
1404	8	7.5	7.1	6.7	6.3	6	5.7	5.5	5.3	5	4.8	4.7
1405	7.9	7.4	7	6.6	6.3	6	5.7	5.4	5.2	5	4.8	4.6
1406	7.9	7.4	7	6.6	6.2	5.9	5.7	5.4	5.2	5	4.8	4.6
1407	7.9	7.4	7	6.6	6.3	6	5.7	5.4	5.2	5	4.8	4.6
1408	7.9	7.4	7	6.6	6.3	6	5.7	5.4	5.2	5	4.8	4.6
1409	7.9	7.5	7	6.6	6.3	6	5.7	5.5	5.2	5	4.8	4.6
1410	7.9	7.5	7	6.7	6.3	6	5.7	5.5	5.2	5	4.8	4.6
1411	8	7.5	7.1	6.7	6.3	6	5.7	5.5	5.3	5	4.8	4.7
1412	8	7.5	7.1	6.7	6.4	6	5.8	5.5	5.3	5.1	4.9	4.7
1413	8	7.5	7.1	6.7	6.4	6	5.8	5.5	5.3	5.1	4.9	4.7
1414	8	7.5	7.1	6.7	6.4	6.1	5.8	5.5	5.3	5.1	4.9	4.7
1415	8.1	7.6	7.2	6.8	6.4	6.1	5.8	5.6	5.3	5.1	4.9	4.7
1416	8.1	7.6	7.2	6.8	6.5	6.2	5.9	5.6	5.4	5.1	4.9	4.8
1417	8.2	7.7	7.3	6.9	6.5	6.2	5.9	5.6	5.4	5.2	5	4.8
1418	8	7.5	7.1	6.7	6.4	6	5.8	5.5	5.3	5.1	4.9	4.7
1419	7.7	7.2	6.8	6.5	6.2	5.9	5.6	5.4	5.1	4.9	4.7	4.6
1420	7.7	7.3	6.9	6.5	6.2	5.9	5.6	5.4	5.1	4.9	4.7	4.6
1421	7.8	7.3	6.9	6.5	6.2	5.9	5.6	5.4	5.2	4.9	4.8	4.6
1422	7.6	7.2	6.8	6.4	6.1	5.8	5.5	5.3	5.1	4.9	4.7	4.5
1423	10.9	10.2	9.5	8.9	8.4	8.1	7.7	7.3	7	6.7	6.4	6.1
1424	10.5	9.8	9.2	8.7	8.2	7.8	7.4	7.1	6.8	6.5	6.2	5.9
1425	10.1	9.4	8.8	8.3	7.9	7.6	7.2	6.9	6.6	6.3	6	5.8
1426	9.9	9.2	8.7	8.2	7.7	7.7	7.3	6.9	6.6	6.3	6	5.8
1427	9.6	9	8.4	8	7.5	8.2	7.8	7.3	7	6.7	6.3	6.1
1428	9.5	8.8	8.3	7.8	7.4	9.3	8.7	8.2	7.7	7.3	7	6.6
1429	9.2	8.6	8.1	7.6	7.2	9.9	9.2	8.6	8.1	7.6	7.2	6.9
1430	9	8.4	7.9	7.4	7	6.9	6.6	6.3	6	5.7	5.5	5.3
1431	8.7	8.1	7.7	7.2	6.8	6.5	6.2	5.9	5.7	5.4	5.2	5
1432	8.4	7.9	7.4	7	6.7	6.3	6	5.8	5.5	5.3	5.1	4.9
1433	8.2	7.7	7.2	6.8	6.5	6.2	5.9	5.6	5.4	5.1	4.9	4.8
1434	8	7.5	7.1	6.7	6.3	6	5.7	5.5	5.2	5	4.8	4.7
1435	7.9	7.4	7	6.6	6.3	6	5.7	5.4	5.2	5	4.8	4.6
1436	7.9	7.4	7	6.6	6.3	6	5.7	5.4	5.2	5	4.8	4.6
1437	8	7.5	7.1	6.7	6.3	6	5.7	5.5	5.2	5	4.8	4.7
1438	8	7.5	7.1	6.7	6.3	6	5.7	5.5	5.3	5	4.8	4.7
1439	8	7.5	7.1	6.7	6.4	6	5.8	5.5	5.3	5.1	4.9	4.7
1440	8.1	7.6	7.1	6.7	6.4	6.1	5.8	5.5	5.3	5.1	4.9	4.7
1441	8.1	7.6	7.1	6.8	6.4	6.1	5.8	5.6	5.3	5.1	4.9	4.7
1442	8.1	7.6	7.2	6.8	6.4	6.1	5.8	5.6	5.3	5.1	4.9	4.7
1443	8.1	7.6	7.2	6.8	6.4	6.1	5.8	5.6	5.3	5.1	4.9	4.7
1444	8.1	7.6	7.2	6.8	6.4	6.1	5.8	5.6	5.3	5.1	4.9	4.7
1445	8.2	7.7	7.2	6.8	6.5	6.2	5.9	5.6	5.4	5.2	5	4.8
1446	8.2	7.7	7.3	6.9	6.5	6.2	5.9	5.6	5.4	5.2	5	4.8
1447	8.4	7.9	7.4	7	6.6	6.3	6	5.7	5.5	5.3	5.1	4.9
1448	8	7.5	7.1	6.7	6.4	6.1	5.8	5.5	5.3	5.1	4.9	4.7
1449	7.5	7.1	6.7	6.3	6	5.8	5.5	5.3	5.1	4.9	4.7	4.5
1450	7.8	7.3	6.9	6.5	6.2	5.9	5.7	5.4	5.2	5	4.8	4.6
1451	7.9	7.4	7	6.6	6.3	6	5.7	5.5	5.2	5	4.8	4.6
1452	7.7	7.3	6.9	6.5	6.2	5.9	5.6	5.4	5.1	4.9	4.7	4.6
1453	10.7	9.9	9.3	8.7	8.2	8.2	7.8	7.4	7	6.7	6.4	6.1
1454	10.3	9.6	9	8.4	8	7.6	7.3	6.9	6.6	6.3	6	5.8
1455	9.9	9.2	8.6	8.1	7.7	7.4	7	6.7	6.4	6.1	5.9	5.6
1456	9.7	9	8.5	8	7.6	7.2	6.9	6.6	6.3	6	5.8	5.5
1457	9.4	8.8	8.3	7.8	7.4	7.1	6.8	6.5	6.2	5.9	5.7	5.4
1458	9.2	8.6	8.1	7.6	7.2	8.8	8.3	7.8	7.4	7	6.6	6.3
1459	9	8.5	7.9	7.5	7.1	9.3	8.7	8.2	7.7	7.3	6.9	6.6
1460	8.8	8.3	7.8	7.3	7	6.8	6.5	6.2	5.9	5.7	5.4	5.2
1461	8.6	8.1	7.6	7.2	6.8	6.5	6.2	5.9	5.6	5.4	5.2	5
1462	8.4	7.9	7.4	7	6.6	6.3	6	5.7	5.5	5.3	5.1	4.9
1463	8.2	7.7	7.3	6.9	6.5	6.2	5.9	5.6	5.4	5.2	5	4.8
1464	8.1	7.6	7.1	6.7	6.4	6.1	5.8	5.5	5.3	5.1	4.9	4.7
1465	7.9	7.5	7	6.6	6.3	6	5.7	5.5	5.2	5	4.8	4.6
1466	8	7.5	7	6.7	6.3	6	5.7	5.5	5.2	5	4.8	4.6
1467	8	7.5	7.1	6.7	6.3	6	5.8	5.5	5.3	5	4.8	4.7
1468	8.1	7.6	7.1	6.7	6.4	6.1	5.8	5.5	5.3	5.1	4.9	4.7
1469	8.1	7.6	7.2	6.8	6.4	6.1	5.8	5.6	5.3	5.1	4.9	4.7
1470	8.2	7.7	7.2	6.8	6.5	6.2	5.9	5.6	5.4	5.1	4.9	4.8
1471	8.2	7.7	7.2	6.8	6.5	6.2	5.9	5.6	5.4	5.2	5	4.8
1472	8.2	7.7	7.2	6.8	6.5	6.2	5.9	5.6	5.4	5.2	5	4.8
1473	8.1	7.7	7.2	6.8	6.5	6.2	5.9	5.6	5.4	5.2	5	4.8
1474	8.1	7.7	7.2	6.8	6.5	6.2	5.9	5.6	5.4	5.2	5	4.8
1475	8.3	7.8	7.3	6.9	6.6	6.2	5.9	5.7	5.4	5.2	5	4.8
1476	8.3	7.8	7.4	7	6.6	6.3	6	5.7	5.5	5.3	5	4.9
1477	8.4	7.9	7.5	7	6.7	6.3	6	5.8	5.5	5.3	5.1	4.9
1478	8.1	7.6	7.2	6.8	6.5	6.2	5.9	5.6	5.4	5.2	5	4.8
1479	7.6	7.2	6.8	6.5	6.1	5.9	5.6	5.4	5.2	5	4.8	4.6
1480	8	7.5	7.1	6.7	6.4	6.1	5.8	5.5	5.3	5.1	4.9	4.7
1481	7.9	7.5	7	6.7	6.3	6	5.8	5.5	5.3	5.1	4.9	4.7
1482	7.7	7.3	6.9	6.5	6.2	5.9	5.6	5.4	5.2	5	4.8	4.6
1483	10.3	9.6	9	8.4	8	7.7	7.3	6.9	6.6	6.3	6	5.8
1484	10.1	9.4	8.8	8.3	7.8	7.4	7.1	6.7	6.4	6.1	5.9	5.6
1485	9.7	9.1	8.5	8	7.6	7.3	6.9	6.6	6.3	6	5.8	5.5
1486	9.5	8.9	8.3	7.8	7.4	7.1	6.7	6.4	6.1	5.9	5.6	5.4
1487	9.3	8.7	8.2	7.7	7.3	7	6.7	6.3	6.1	5.8	5.6	5.3
1488	9.1	8.5	8	7.6	7.2	7	6.6	6.3	6	5.8	5.5	5.3
1489	8.9	8.3	7.8	7.4	7	6.6	6.3	6	5.8	5.5	5.3	5.1
1490	8.9	8.3	7.8	7.4	7	6.8	6.5	6.2	5.9	5.6	5.4	5.2
1491	8.7	8.2	7.7	7.2	6.9	6.5	6.2	5.9	5.7	5.4	5.2	5
1492	8.5	8	7.5	7.1	6.7	6.4	6.1	5.8	5.5	5.3	5.1	4.9
1493	8.4	7.9	7.4	7	6.6	6.3	6	5.7	5.5	5.2	5	4.8
1494	8.1	7.6	7.2	6.8	6.4	6.1	5.8	5.6	5.3	5.1	4.9	4.7
1495	8	7.5	7.1	6.7	6.4	6	5.8	5.5	5.3	5	4.8	4.7
1496	8	7.5	7.1	6.7	6.4	6.1	5.8	5.5	5.3	5.1	4.9	4.7
1497	8.1	7.6	7.1	6.7	6.4	6.1	5.8	5.5	5.3	5.1	4.9	4.7
1498	8.1	7.6	7.2	6.8	6.4	6.1	5.8	5.6	5.3	5.1	4.9	4.7
1499	8.1	7.6	7.2	6.8	6.4	6.1	5.8	5.6	5.3	5.1	4.9	4.7
1500	8.1	7.6	7.2	6.8	6.5	6.1	5.9	5.6	5.4	5.1	4.9	4.8
1501	8.2	7.7	7.2	6.9	6.5	6.2	5.9	5.6	5.4	5.2	5	4.8
1502	8.2	7.7	7.3	6.9	6.5	6.2	5.9	5.6	5.4	5.2	5	4.8
1503	8.2	7.7	7.2	6.9	6.5	6.2	5.9	5.6	5.4	5.2	5	4.8
1504	8.2	7.7	7.3	6.9	6.5	6.2	5.9	5.7	5.4	5.2	5	4.8
1505	8.4	7.8	7.4	7	6.6	6.3	6	5.7	5.5	5.3	5.1	4.9
1506	8.5	8	7.5	7.1	6.7	6.4	6.1	5.8	5.6	5.3	5.1	4.9
1507	8.7	8.1	7.6	7.2	6.8	6.5	6.2	5.9	5.6	5.4	5.2	5
1508	8.3	7.8	7.4	7	6.6	6.3	6	5.7	5.5	5.3	5.1	4.9
1509	8	7.5	7.1	6.7	6.4	6.1	5.8	5.6	5.4	5.1	4.9	4.8
1510	8.1	7.6	7.2	6.8	6.5	6.2	5.9	5.6	5.4	5.2	5	4.8
1511	8.1	7.6	7.2	6.8	6.5	6.2	5.9	5.6	5.4	5.2	5	4.8
1512	8	7.5	7.1	6.7	6.4	6.1	5.8	5.5	5.3	5.1	4.9	4.7
1513	8.8	8.2	7.7	7.3	6.9	6.6	6.3	6	5.7	5.5	5.3	5.1
1514	8.9	8.3	7.8	7.3	6.9	6.6	6.3	6	5.7	5.5	5.3	5
1515	8.8	8.2	7.7	7.3	6.9	6.7	6.4	6.1	5.8	5.6	5.3	5.1
1516	8.6	8.1	7.6	7.2	6.8	6.4	6.1	5.8	5.6	5.3	5.1	4.9
1517	8.4	7.9	7.4	7	6.6	6.3	6	5.7	5.5	5.2	5	4.8
1518	8.2	7.7	7.3	6.9	6.5	6.2	5.9	5.6	5.4	5.2	5	4.8
1519	8.1	7.6	7.2	6.8	6.4	6.1	5.8	5.6	5.3	5.1	4.9	4.7
1520	8.1	7.6	7.1	6.8	6.4	6.1	5.8	5.6	5.3	5.1	4.9	4.7
1521	8.1	7.6	7.2	6.8	6.4	6.1	5.8	5.6	5.3	5.1	4.9	4.7
1522	8.1	7.6	7.2	6.8	6.5	6.1	5.9	5.6	5.4	5.1	4.9	4.7
1523	8.1	7.6	7.2	6.8	6.5	6.1	5.9	5.6	5.4	5.1	4.9	4.8
1524	8.2	7.7	7.2	6.8	6.5	6.2	5.9	5.6	5.4	5.2	5	4.8
1525	8.2	7.7	7.3	6.9	6.5	6.2	5.9	5.7	5.4	5.2	5	4.8
1526	8.2	7.7	7.3	6.9	6.6	6.2	5.9	5.7	5.4	5.2	5	4.8
1527	8.2	7.7	7.3	6.9	6.6	6.2	5.9	5.7	5.4	5.2	5	4.8
1528	8.3	7.8	7.4	7	6.6	6.3	6	5.7	5.5	5.3	5.1	4.9
1529	8.5	8	7.5	7.1	6.7	6.4	6.1	5.8	5.6	5.4	5.1	5
1530	8.7	8.2	7.7	7.3	6.9	6.5	6.2	5.9	5.7	5.4	5.2	5
1531	8.8	8.2	7.7	7.3	6.9	6.6	6.3	6	5.7	5.5	5.3	5.1
1532	8.5	7.9	7.5	7.1	6.7	6.4	6.1	5.8	5.6	5.3	5.1	4.9
1533	8.4	7.9	7.4	7	6.7	6.3	6	5.8	5.5	5.3	5.1	4.9
1534	8.3	7.8	7.3	7	6.6	6.3	6	5.7	5.5	5.3	5.1	4.9
1535	8.2	7.7	7.3	6.9	6.6	6.3	6	5.7	5.5	5.3	5	4.9
1536	8.1	7.6	7.2	6.8	6.5	6.2	5.9	5.6	5.4	5.2	5	4.8
1537	8.7	8.1	7.6	7.2	6.8	6.5	6.2	5.9	5.6	5.4	5.2	5
1538	8.8	8.2	7.7	7.3	6.9	6.5	6.2	5.9	5.7	5.4	5.2	5
1539	8.8	8.2	7.7	7.2	6.9	6.5	6.2	5.9	5.6	5.4	5.2	5
1540	8.6	8	7.5	7.1	6.7	6.4	6.1	5.8	5.6	5.3	5.1	4.9
1541	8.3	7.8	7.3	6.9	6.6	6.2	5.9	5.7	5.4	5.2	5	4.8
1542	8.3	7.7	7.3	6.9	6.5	6.2	5.9	5.6	5.4	5.2	5	4.8
1543	8.2	7.7	7.3	6.9	6.5	6.2	5.9	5.6	5.4	5.2	5	4.8
1544	8.2	7.7	7.2	6.8	6.5	6.2	5.9	5.6	5.4	5.2	5	4.8
1545	8.2	7.7	7.2	6.8	6.5	6.2	5.9	5.6	5.4	5.2	5	4.8
1546	8.2	7.7	7.3	6.9	6.5	6.2	5.9	5.6	5.4	5.2	5	4.8
1547	8.2	7.7	7.3	6.9	6.5	6.2	5.9	5.7	5.4	5.2	5	4.8
1548	8.3	7.8	7.3	6.9	6.6	6.2	6	5.7	5.5	5.2	5	4.8
1549	8.3	7.8	7.3	6.9	6.6	6.3	6	5.7	5.5	5.2	5	4.9
1550	8.3	7.8	7.3	6.9	6.6	6.3	6	5.7	5.5	5.3	5	4.9
1551	8.3	7.8	7.4	7	6.6	6.3	6	5.7	5.5	5.3	5.1	4.9
1552	8.5	8	7.5	7.1	6.7	6.4	6.1	5.8	5.6	5.4	5.1	5
1553	8.5	8	7.5	7.1	6.8	6.4	6.1	5.9	5.6	5.4	5.2	5
1554	8.8	8.2	7.8	7.3	6.9	6.6	6.3	6	5.7	5.5	5.3	5.1
1555	8.9	8.4	7.9	7.4	7	6.7	6.4	6.1	5.8	5.6	5.3	5.1
1556	8.6	8.1	7.6	7.2	6.8	6.5	6.2	5.9	5.7	5.4	5.2	5
1557	8.5	8	7.5	7.1	6.8	6.4	6.1	5.9	5.6	5.4	5.2	5
1558	8.4	7.9	7.5	7.1	6.7	6.4	6.1	5.8	5.6	5.4	5.2	5
1559	8.4	7.9	7.4	7	6.7	6.4	6.1	5.8	5.6	5.3	5.1	4.9
1560	8.2	7.7	7.3	6.9	6.6	6.3	6	5.7	5.5	5.3	5.1	4.9
1561	8.6	8.1	7.6	7.2	6.8	6.4	6.1	5.8	5.6	5.4	5.1	4.9
1562	8.6	8.1	7.6	7.2	6.8	6.4	6.1	5.8	5.6	5.4	5.1	4.9
1563	8.7	8.1	7.6	7.2	6.8	6.5	6.1	5.9	5.6	5.4	5.2	5
1564	8.5	8	7.5	7.1	6.7	6.3	6	5.8	5.5	5.3	5.1	4.9
1565	8.4	7.8	7.4	7	6.6	6.3	6	5.7	5.5	5.2	5	4.8
1566	8.2	7.7	7.3	6.9	6.5	6.2	5.9	5.6	5.4	5.2	5	4.8
1567	8.1	7.6	7.2	6.8	6.5	6.1	5.9	5.6	5.4	5.1	4.9	4.7
1568	8.2	7.7	7.2	6.9	6.5	6.2	5.9	5.6	5.4	5.2	5	4.8
1569	8.2	7.7	7.3	6.9	6.5	6.2	5.9	5.7	5.4	5.2	5	4.8
1570	8.3	7.8	7.3	6.9	6.6	6.3	6	5.7	5.5	5.2	5	4.8
1571	8.3	7.8	7.4	7	6.6	6.3	6	5.7	5.5	5.2	5	4.9
1572	8.5	7.9	7.5	7.1	6.7	6.4	6.1	5.8	5.5	5.3	5.1	4.9
1573	8.4	7.9	7.4	7	6.7	6.3	6.1	5.8	5.5	5.3	5.1	4.9
1574	8.3	7.8	7.4	7	6.6	6.3	6	5.7	5.5	5.3	5.1	4.9
1575	8.4	7.9	7.4	7	6.7	6.3	6.1	5.8	5.5	5.3	5.1	4.9
1576	8.7	8.2	7.7	7.3	6.9	6.6	6.2	6	5.7	5.5	5.3	5.1
1577	8.5	8	7.6	7.2	6.8	6.5	6.2	5.9	5.6	5.4	5.2	5
1578	8.6	8	7.6	7.2	6.8	6.5	6.2	5.9	5.7	5.4	5.2	5
1579	9	8.4	7.9	7.5	7.1	6.7	6.4	6.1	5.8	5.6	5.4	5.2
1580	8.7	8.2	7.7	7.3	6.9	6.6	6.3	6	5.7	5.5	5.3	5.1
1581	8.6	8.1	7.6	7.2	6.8	6.5	6.2	5.9	5.7	5.4	5.2	5
1582	8.5	8	7.6	7.2	6.8	6.5	6.2	5.9	5.7	5.4	5.2	5
1583	8.5	8	7.5	7.1	6.8	6.5	6.2	5.9	5.6	5.4	5.2	5
1584	8.4	7.9	7.5	7.1	6.7	6.4	6.1	5.8	5.6	5.4	5.2	5
1585	8.6	8.1	7.6	7.1	6.8	6.4	6.1	5.8	5.6	5.3	5.1	4.9
1586	8.4	7.8	7.4	7	6.6	6.3	6	5.7	5.5	5.2	5	4.8
1587	8.6	8	7.5	7.1	6.7	6.4	6.1	5.8	5.5	5.3	5.1	4.9
1588	8.7	8.1	7.6	7.2	6.8	6.4	6.1	5.8	5.6	5.3	5.1	4.9
1589	8.4	7.9	7.4	7	6.7	6.3	6	5.7	5.5	5.3	5.1	4.9
1590	8.5	7.9	7.5	7	6.7	6.3	6	5.8	5.5	5.3	5.1	4.9
1591	8.3	7.8	7.3	6.9	6.6	6.2	5.9	5.7	5.4	5.2	5	4.8
1592	8.2	7.7	7.3	6.9	6.5	6.2	5.9	5.7	5.4	5.2	5	4.8
1593	8.4	7.9	7.4	7	6.6	6.3	6	5.7	5.5	5.3	5.1	4.9
1594	8.4	7.9	7.4	7	6.6	6.3	6	5.7	5.5	5.3	5.1	4.9
1595	8.5	8	7.5	7.1	6.7	6.4	6.1	5.8	5.6	5.3	5.1	4.9
1596	8.5	8	7.5	7.1	6.8	6.4	6.1	5.8	5.6	5.4	5.2	5
1597	8.5	8	7.5	7.1	6.7	6.4	6.1	5.8	5.6	5.4	5.1	4.9
1598	8.5	7.9	7.5	7.1	6.7	6.4	6.1	5.8	5.6	5.4	5.1	5
1599	8.4	7.9	7.5	7.1	6.7	6.4	6.1	5.8	5.6	5.4	5.1	5
1600	8.4	7.9	7.5	7.1	6.7	6.4	6.1	5.8	5.6	5.4	5.2	5
1601	8.4	7.9	7.5	7.1	6.7	6.4	6.1	5.8	5.6	5.4	5.2	5
1602	8.6	8.1	7.7	7.2	6.9	6.5	6.2	6	5.7	5.5	5.3	5.1
1603	9.2	8.6	8.1	7.6	7.2	6.9	6.5	6.2	6	5.7	5.5	5.3
1604	8.9	8.3	7.8	7.4	7	6.7	6.4	6.1	5.8	5.6	5.4	5.2
1605	8.7	8.2	7.7	7.3	6.9	6.6	6.3	6	5.7	5.5	5.3	5.1
1606	8.7	8.1	7.7	7.3	6.9	6.6	6.3	6	5.7	5.5	5.3	5.1
1607	8.6	8.1	7.7	7.3	6.9	6.6	6.3	6	5.7	5.5	5.3	5.1
1608	8.6	8.1	7.6	7.2	6.9	6.5	6.3	6	5.7	5.5	5.3	5.1
1609	8.6	8	7.5	7.1	6.7	6.4	6.1	5.8	5.5	5.3	5.1	4.9
1610	8.4	7.9	7.4	7	6.6	6.3	6	5.7	5.5	5.3	5	4.8
1611	8.6	8.1	7.6	7.1	6.7	6.4	6.1	5.8	5.6	5.3	5.1	4.9
1612	8.7	8.1	7.6	7.2	6.8	6.4	6.1	5.8	5.6	5.3	5.1	4.9
1613	8.5	7.9	7.5	7	6.7	6.3	6	5.8	5.5	5.3	5.1	4.9
1614	8.3	7.8	7.3	6.9	6.6	6.2	6	5.7	5.4	5.2	5	4.8
1615	8.4	7.9	7.4	7	6.7	6.3	6	5.7	5.5	5.3	5.1	4.9
1616	8.6	8	7.6	7.1	6.8	6.4	6.1	5.8	5.6	5.4	5.1	4.9
1617	8.6	8.1	7.6	7.2	6.8	6.4	6.1	5.9	5.6	5.4	5.2	5
1618	8.5	8	7.5	7.1	6.7	6.4	6.1	5.8	5.6	5.4	5.1	4.9
1619	8.5	8	7.5	7.1	6.7	6.4	6.1	5.8	5.6	5.4	5.1	4.9
1620	8.5	8	7.5	7.1	6.7	6.4	6.1	5.8	5.6	5.4	5.2	5
1621	8.6	8	7.6	7.2	6.8	6.5	6.2	5.9	5.6	5.4	5.2	5
1622	8.5	8	7.5	7.1	6.8	6.4	6.1	5.9	5.6	5.4	5.2	5
1623	8.6	8.1	7.6	7.2	6.8	6.5	6.2	5.9	5.7	5.4	5.2	5
1624	8.5	8	7.6	7.1	6.8	6.5	6.2	5.9	5.6	5.4	5.2	5
1625	8.5	8	7.6	7.2	6.8	6.5	6.2	5.9	5.7	5.4	5.2	5
1626	8.7	8.2	7.7	7.3	6.9	6.6	6.3	6	5.8	5.5	5.3	5.1
1627	9.1	8.5	8	7.6	7.2	6.8	6.5	6.2	5.9	5.7	5.5	5.3
1628	9.1	8.5	8	7.6	7.2	6.8	6.5	6.2	5.9	5.7	5.5	5.2
1629	8.9	8.3	7.8	7.4	7	6.7	6.4	6.1	5.8	5.6	5.4	5.2
1630	8.8	8.3	7.8	7.4	7	6.7	6.4	6.1	5.8	5.6	5.4	5.2
1631	8.8	8.3	7.8	7.4	7	6.7	6.4	6.1	5.8	5.6	5.4	5.2
1632	8.7	8.2	7.7	7.3	7	6.6	6.3	6.1	5.8	5.6	5.4	5.2
1633	8.5	8	7.5	7.1	6.7	6.3	6	5.7	5.5	5.3	5	4.8
1634	8.5	8	7.5	7	6.7	6.3	6	5.7	5.5	5.3	5	4.8
1635	8.4	7.9	7.4	7	6.6	6.3	6	5.7	5.5	5.2	5	4.8
1636	8.6	8.1	7.6	7.1	6.8	6.4	6.1	5.8	5.6	5.3	5.1	4.9
1637	8.7	8.1	7.6	7.2	6.8	6.5	6.1	5.9	5.6	5.4	5.1	4.9
1638	8.5	8	7.5	7.1	6.7	6.4	6.1	5.8	5.5	5.3	5.1	4.9
1639	8.5	8	7.5	7.1	6.7	6.4	6.1	5.8	5.6	5.3	5.1	4.9
1640	8.7	8.1	7.6	7.2	6.8	6.5	6.2	5.9	5.6	5.4	5.2	5
1641	8.9	8.3	7.8	7.3	6.9	6.6	6.3	6	5.7	5.5	5.3	5.1
1642	8.6	8.1	7.6	7.2	6.8	6.5	6.2	5.9	5.6	5.4	5.2	5
1643	8.5	8	7.5	7.1	6.7	6.4	6.1	5.8	5.6	5.4	5.2	5
1644	8.5	8	7.6	7.1	6.8	6.4	6.1	5.9	5.6	5.4	5.2	5
1645	8.5	8	7.6	7.2	6.8	6.5	6.2	5.9	5.6	5.4	5.2	5
1646	8.6	8.1	7.6	7.2	6.8	6.5	6.2	5.9	5.7	5.4	5.2	5
1647	8.6	8.1	7.7	7.2	6.9	6.5	6.2	6	5.7	5.5	5.3	5.1
1648	8.7	8.1	7.7	7.3	6.9	6.6	6.3	6	5.7	5.5	5.3	5.1
1649	8.7	8.2	7.7	7.3	6.9	6.6	6.3	6	5.7	5.5	5.3	5.1
1650	8.9	8.4	7.9	7.5	7.1	6.7	6.4	6.1	5.9	5.6	5.4	5.2
1651	9.3	8.7	8.2	7.7	7.3	6.9	6.6	6.3	6	5.8	5.5	5.3
1652	9	8.5	8	7.6	7.2	6.8	6.5	6.2	5.9	5.7	5.5	5.3
1653	9.1	8.5	8	7.6	7.2	6.9	6.5	6.2	6	5.7	5.5	5.3
1654	9	8.4	7.9	7.5	7.1	6.8	6.5	6.2	5.9	5.7	5.5	5.3
1655	9	8.4	8	7.5	7.2	6.8	6.5	6.2	5.9	5.7	5.5	5.3
1656	8.8	8.3	7.8	7.4	7.1	6.7	6.4	6.1	5.9	5.7	5.4	5.2
1657	8.5	7.9	7.4	7	6.6	6.3	6	5.7	5.4	5.2	5	4.8
1658	8.4	7.8	7.4	6.9	6.6	6.2	5.9	5.7	5.4	5.2	5	4.8
1659	8.3	7.8	7.3	6.9	6.6	6.2	5.9	5.7	5.4	5.2	5	4.8
1660	8.4	7.9	7.4	7	6.6	6.3	6	5.7	5.5	5.2	5	4.8
1661	8.4	7.9	7.4	7	6.6	6.3	6	5.7	5.5	5.2	5	4.8
1662	8.6	8	7.5	7.1	6.7	6.4	6.1	5.8	5.6	5.3	5.1	4.9
1663	8.5	8	7.5	7.1	6.7	6.3	6	5.7	5.5	5.3	5	4.8
1664	8.3	7.8	7.3	6.9	6.6	6.2	5.9	5.7	5.4	5.2	5	4.8
1665	8.5	8	7.5	7.1	6.7	6.3	6	5.8	5.5	5.3	5.1	4.9
1666	8.6	8	7.5	7.1	6.7	6.4	6.1	5.8	5.5	5.3	5.1	4.9
1667	8.5	8	7.5	7.1	6.7	6.4	6.1	5.8	5.5	5.3	5.1	4.9
1668	8.7	8.1	7.6	7.2	6.8	6.5	6.1	5.9	5.6	5.4	5.1	4.9
1669	8.5	8	7.5	7.1	6.7	6.3	6	5.7	5.5	5.3	5	4.8
1670	8.5	7.9	7.5	7	6.6	6.3	6	5.7	5.5	5.2	5	4.8
1671	8.6	8	7.5	7.1	6.7	6.4	6.1	5.8	5.5	5.3	5.1	4.9
1672	8.6	8.1	7.6	7.1	6.8	6.4	6.1	5.8	5.6	5.3	5.1	4.9
1673	8.7	8.1	7.6	7.2	6.8	6.4	6.1	5.8	5.6	5.3	5.1	4.9
1674	8.7	8.1	7.6	7.2	6.8	6.4	6.1	5.8	5.6	5.3	5.1	4.9
1675	8.6	8	7.5	7.1	6.7	6.4	6	5.8	5.5	5.3	5.1	4.9
1676	8.6	8	7.5	7.1	6.7	6.4	6	5.8	5.5	5.3	5.1	4.9
1677	8.6	8.1	7.6	7.1	6.7	6.4	6.1	5.8	5.5	5.3	5.1	4.9
1678	8.7	8.1	7.6	7.2	6.8	6.4	6.1	5.8	5.6	5.3	5.1	4.9
1679	8.6	8.1	7.6	7.1	6.7	6.4	6.1	5.8	5.5	5.3	5.1	4.9
1680	8.6	8	7.5	7.1	6.7	6.4	6.1	5.8	5.5	5.3	5.1	4.9
1681	8.6	8.1	7.6	7.1	6.7	6.4	6.1	5.8	5.5	5.3	5.1	4.9
1682	8.6	8.1	7.6	7.1	6.8	6.4	6.1	5.8	5.5	5.3	5.1	4.9
1683	9	8.4	7.8	7.4	7	6.6	6.3	6	5.7	5.4	5.2	5
1684	8.8	8.2	7.7	7.2	6.8	6.5	6.2	5.9	5.6	5.4	5.1	4.9
1685	8.6	8.1	7.6	7.1	6.7	6.4	6.1	5.8	5.5	5.3	5.1	4.9
1686	8.4	7.9	7.4	7	6.6	6.3	6	5.7	5.5	5.2	5	4.8
1687	8.8	8.2	7.7	7.3	6.9	6.5	6.2	5.9	5.6	5.4	5.2	5
1688	19.2	17.1	15	13.3	12	10.9	10	9.3	8.6	8.1	7.6	7.1
1689	21.8	19.7	16.9	14.8	13.2	12.2	11.1	10.2	9.4	8.7	8.2	7.6
1690	8.7	8.1	7.6	7.1	6.8	6.4	6.1	5.8	5.5	5.3	5.1	4.9
1691	8.5	8	7.5	7	6.7	6.3	6	5.7	5.5	5.3	5	4.8
1692	8.1	7.6	7.2	6.8	6.4	6.1	5.8	5.6	5.3	5.1	4.9	4.7
