# Supplementary material for: Roles of host and environment in shift of primary anthrax host species in Kruger National Park
Source: PLoS One. 2024 Dec 6;19(12):e0314103. doi: 10.1371/journal.pone.0314103 (PMC11623471; doi:10.1371/journal.pone.0314103)
Supplement: S1 Data — (ZIP) [file pone.0314103.s001.zip › Ochai Supplementary Data/Soil Moisture KNP/TerraClimate_Soil Moisture_2004.xlsx]

## Sheet: TerraClimate_Soil Moisture_2004
UPID	2004_1	2004_2	2004_3	2004_4	2004_5	2004_6	2004_7	2004_8	2004_9	2004_10	2004_11	2004_12
1	2.3	2.2	2.1	2.1	2	2	2	1.9	1.9	1.8	1.8	1.8
2	2.2	2.2	2.1	2.1	2	2	1.9	1.9	1.8	1.8	1.8	1.7
3	2.2	2.1	2.1	2	2	1.9	1.9	1.9	1.8	1.8	1.7	1.7
4	2.2	2.1	2.1	2	2	1.9	1.9	1.8	1.8	1.8	1.7	1.7
5	2.2	2.1	2.1	2	2	1.9	1.9	1.8	1.8	1.8	1.7	1.7
6	2.1	2.1	2	2	1.9	1.9	1.9	1.8	1.8	1.7	1.7	1.7
7	2.1	2.1	2	2	1.9	1.9	1.8	1.8	1.7	1.7	1.7	1.6
8	2.1	2.1	2	2	1.9	1.9	1.9	1.8	1.8	1.7	1.7	1.7
9	2.2	2.2	2.1	2.1	2	2	1.9	1.9	1.8	1.8	1.8	1.7
10	2.3	2.2	2.2	2.1	2.1	2	2	1.9	1.9	1.8	1.8	1.8
11	2.3	2.2	2.2	2.1	2.1	2	2	2	1.9	1.9	1.8	1.8
12	2.3	2.3	2.2	2.2	2.1	2.1	2	2	1.9	1.9	1.9	1.8
13	2.4	2.3	2.3	2.2	2.2	2.1	2.1	2	2	1.9	1.9	1.9
14	2.4	2.4	2.3	2.3	2.2	2.2	2.1	2.1	2	2	1.9	1.9
15	2.5	2.4	2.4	2.3	2.2	2.2	2.1	2.1	2.1	2	2	1.9
16	2.5	2.4	2.4	2.3	2.3	2.2	2.2	2.1	2.1	2	2	1.9
17	2.5	2.5	2.4	2.3	2.3	2.2	2.2	2.1	2.1	2	2	2
18	2.6	2.5	2.5	2.4	2.4	2.3	2.2	2.2	2.1	2.1	2.1	2
19	2.2	2.1	2.1	2	2	1.9	1.9	1.8	1.8	1.8	1.7	1.7
20	2.2	2.1	2.1	2	2	1.9	1.9	1.8	1.8	1.8	1.7	1.7
21	2.1	2.1	2	2	1.9	1.9	1.8	1.8	1.8	1.7	1.7	1.7
22	2.1	2	2	1.9	1.9	1.9	1.8	1.8	1.7	1.7	1.7	1.6
23	2.1	2	2	1.9	1.9	1.8	1.8	1.8	1.7	1.7	1.6	1.6
24	2	2	1.9	1.9	1.9	1.8	1.8	1.7	1.7	1.7	1.6	1.6
25	2	2	1.9	1.9	1.8	1.8	1.8	1.7	1.7	1.6	1.6	1.6
26	2	2	1.9	1.9	1.8	1.8	1.8	1.7	1.7	1.7	1.6	1.6
27	2.1	2	2	1.9	1.9	1.8	1.8	1.7	1.7	1.7	1.6	1.6
28	2.1	2	2	1.9	1.9	1.9	1.8	1.8	1.7	1.7	1.7	1.6
29	2.2	2.1	2.1	2	2	1.9	1.9	1.8	1.8	1.8	1.7	1.7
30	2.2	2.2	2.1	2.1	2	2	1.9	1.9	1.8	1.8	1.8	1.7
31	2.3	2.2	2.2	2.1	2.1	2	2	1.9	1.9	1.8	1.8	1.8
32	2.3	2.3	2.2	2.1	2.1	2	2	2	1.9	1.9	1.8	1.8
33	2.4	2.3	2.2	2.2	2.1	2.1	2	2	2	1.9	1.9	1.8
34	2.4	2.3	2.3	2.2	2.2	2.1	2.1	2	2	1.9	1.9	1.9
35	2.3	2.3	2.2	2.2	2.1	2.1	2	2	1.9	1.9	1.9	1.8
36	2.4	2.3	2.3	2.2	2.2	2.1	2.1	2	2	2	1.9	1.9
37	2.2	2.1	2.1	2	2	1.9	1.9	1.8	1.8	1.7	1.7	1.7
38	2.1	2.1	2	2	1.9	1.9	1.8	1.8	1.8	1.7	1.7	1.6
39	2.1	2	2	1.9	1.9	1.8	1.8	1.8	1.7	1.7	1.7	1.6
40	2	2	1.9	1.9	1.9	1.8	1.8	1.7	1.7	1.7	1.6	1.6
41	2	2	1.9	1.9	1.8	1.8	1.7	1.7	1.7	1.6	1.6	1.6
42	1.9	1.9	1.8	1.8	1.8	1.7	1.7	1.6	1.6	1.6	1.5	1.5
43	1.9	1.9	1.8	1.8	1.8	1.7	1.7	1.6	1.6	1.6	1.5	1.5
44	2	1.9	1.9	1.8	1.8	1.7	1.7	1.7	1.6	1.6	1.6	1.5
45	2	1.9	1.9	1.8	1.8	1.7	1.7	1.7	1.6	1.6	1.6	1.5
46	2	2	1.9	1.9	1.8	1.8	1.7	1.7	1.7	1.6	1.6	1.6
47	2	1.9	1.9	1.9	1.8	1.8	1.7	1.7	1.7	1.6	1.6	1.6
48	2	2	1.9	1.9	1.8	1.8	1.8	1.7	1.7	1.7	1.6	1.6
49	2.1	2	2	1.9	1.9	1.8	1.8	1.8	1.7	1.7	1.7	1.6
50	2.2	2.1	2.1	2	2	1.9	1.9	1.8	1.8	1.8	1.7	1.7
51	2.2	2.2	2.1	2.1	2	2	1.9	1.9	1.8	1.8	1.8	1.7
52	2.3	2.2	2.1	2.1	2	2	1.9	1.9	1.9	1.8	1.8	1.7
53	2.2	2.1	2.1	2	2	1.9	1.9	1.9	1.8	1.8	1.8	1.7
54	2.2	2.2	2.1	2.1	2	2	1.9	1.9	1.9	1.8	1.8	1.7
55	2.1	2	2	1.9	1.9	1.8	1.8	1.8	1.7	1.7	1.7	1.6
56	2	2	1.9	1.9	1.9	1.8	1.8	1.7	1.7	1.7	1.6	1.6
57	2	2	1.9	1.9	1.8	1.8	1.7	1.7	1.7	1.6	1.6	1.6
58	2	1.9	1.9	1.8	1.8	1.7	1.7	1.7	1.6	1.6	1.6	1.5
59	1.9	1.9	1.8	1.8	1.7	1.7	1.7	1.6	1.6	1.6	1.5	1.5
60	1.9	1.8	1.8	1.7	1.7	1.7	1.6	1.6	1.5	1.5	1.5	1.5
61	1.8	1.8	1.8	1.7	1.7	1.6	1.6	1.6	1.5	1.5	1.5	1.4
62	1.9	1.8	1.8	1.7	1.7	1.7	1.6	1.6	1.5	1.5	1.5	1.5
63	1.9	1.9	1.8	1.8	1.7	1.7	1.7	1.6	1.6	1.5	1.5	1.5
64	1.9	1.9	1.8	1.8	1.7	1.7	1.7	1.6	1.6	1.6	1.5	1.5
65	1.9	1.9	1.8	1.8	1.8	1.7	1.7	1.6	1.6	1.6	1.5	1.5
66	2	1.9	1.9	1.8	1.8	1.7	1.7	1.7	1.6	1.6	1.6	1.5
67	1.9	1.9	1.8	1.8	1.7	1.7	1.7	1.6	1.6	1.6	1.5	1.5
68	1.9	1.9	1.8	1.8	1.8	1.7	1.7	1.7	1.6	1.6	1.6	1.5
69	2	2	1.9	1.9	1.8	1.8	1.8	1.7	1.7	1.6	1.6	1.6
70	2.1	2	2	1.9	1.9	1.9	1.8	1.8	1.7	1.7	1.7	1.6
71	2.1	2	2	2	1.9	1.9	1.8	1.8	1.7	1.7	1.7	1.6
72	2.1	2	2	1.9	1.9	1.9	1.8	1.8	1.7	1.7	1.7	1.6
73	2	2	1.9	1.9	1.8	1.8	1.8	1.7	1.7	1.6	1.6	1.6
74	2	1.9	1.9	1.8	1.8	1.8	1.7	1.7	1.6	1.6	1.6	1.5
75	1.9	1.9	1.8	1.8	1.7	1.7	1.7	1.6	1.6	1.6	1.5	1.5
76	1.9	1.8	1.8	1.7	1.7	1.7	1.6	1.6	1.6	1.5	1.5	1.5
77	1.8	1.8	1.7	1.7	1.7	1.6	1.6	1.5	1.5	1.5	1.5	1.4
78	1.8	1.7	1.7	1.6	1.6	1.6	1.5	1.5	1.5	1.4	1.4	1.4
79	1.8	1.7	1.7	1.6	1.6	1.5	1.5	1.5	1.4	1.4	1.4	1.4
80	1.8	1.7	1.7	1.6	1.6	1.6	1.5	1.5	1.5	1.4	1.4	1.4
81	1.8	1.8	1.7	1.7	1.6	1.6	1.6	1.5	1.5	1.5	1.4	1.4
82	1.8	1.8	1.7	1.7	1.7	1.6	1.6	1.6	1.5	1.5	1.5	1.4
83	1.9	1.8	1.8	1.7	1.7	1.6	1.6	1.6	1.5	1.5	1.5	1.4
84	1.8	1.8	1.8	1.7	1.7	1.6	1.6	1.6	1.5	1.5	1.5	1.4
85	1.8	1.8	1.8	1.7	1.7	1.6	1.6	1.6	1.5	1.5	1.5	1.4
86	1.8	1.8	1.7	1.7	1.6	1.6	1.6	1.5	1.5	1.5	1.4	1.4
87	1.8	1.8	1.8	1.7	1.7	1.6	1.6	1.6	1.5	1.5	1.5	1.5
88	1.9	1.8	1.8	1.8	1.7	1.7	1.6	1.6	1.6	1.5	1.5	1.5
89	1.9	1.9	1.8	1.8	1.7	1.7	1.7	1.6	1.6	1.6	1.5	1.5
90	1.9	1.9	1.8	1.8	1.7	1.7	1.7	1.6	1.6	1.6	1.5	1.5
91	2	1.9	1.9	1.8	1.8	1.7	1.7	1.7	1.6	1.6	1.6	1.5
92	1.9	1.9	1.8	1.8	1.7	1.7	1.7	1.6	1.6	1.5	1.5	1.5
93	1.9	1.8	1.8	1.7	1.7	1.6	1.6	1.6	1.5	1.5	1.5	1.4
94	1.8	1.8	1.7	1.7	1.6	1.6	1.6	1.5	1.5	1.5	1.4	1.4
95	1.7	1.7	1.7	1.6	1.6	1.5	1.5	1.5	1.4	1.4	1.4	1.3
96	1.7	1.6	1.6	1.6	1.5	1.5	1.5	1.4	1.4	1.4	1.3	1.3
97	1.7	1.6	1.6	1.5	1.5	1.5	1.4	1.4	1.4	1.3	1.3	1.3
98	1.7	1.6	1.6	1.6	1.5	1.5	1.5	1.4	1.4	1.4	1.3	1.3
99	1.7	1.7	1.6	1.6	1.5	1.5	1.5	1.4	1.4	1.4	1.4	1.3
100	1.7	1.7	1.6	1.6	1.6	1.5	1.5	1.5	1.4	1.4	1.4	1.3
101	1.8	1.7	1.7	1.6	1.6	1.5	1.5	1.5	1.4	1.4	1.4	1.4
102	1.8	1.7	1.7	1.6	1.6	1.6	1.5	1.5	1.5	1.4	1.4	1.4
103	1.8	1.7	1.7	1.6	1.6	1.6	1.5	1.5	1.5	1.4	1.4	1.4
104	1.8	1.7	1.7	1.7	1.6	1.6	1.5	1.5	1.5	1.4	1.4	1.4
105	1.8	1.8	1.7	1.7	1.6	1.6	1.6	1.5	1.5	1.5	1.4	1.4
106	1.8	1.8	1.7	1.7	1.6	1.6	1.6	1.5	1.5	1.5	1.4	1.4
107	1.8	1.7	1.7	1.7	1.6	1.6	1.5	1.5	1.5	1.5	1.4	1.4
108	1.8	1.8	1.7	1.7	1.6	1.6	1.6	1.5	1.5	1.5	1.5	1.4
109	2	1.9	1.9	1.8	1.8	1.8	1.7	1.7	1.6	1.6	1.6	1.5
110	1.9	1.9	1.8	1.8	1.8	1.7	1.7	1.6	1.6	1.6	1.5	1.5
111	1.9	1.8	1.8	1.7	1.7	1.7	1.6	1.6	1.6	1.5	1.5	1.5
112	1.8	1.8	1.7	1.7	1.7	1.6	1.6	1.5	1.5	1.5	1.4	1.4
113	1.8	1.7	1.7	1.6	1.6	1.6	1.5	1.5	1.5	1.4	1.4	1.4
114	1.7	1.7	1.6	1.6	1.5	1.5	1.5	1.4	1.4	1.4	1.4	1.3
115	1.7	1.6	1.6	1.6	1.5	1.5	1.5	1.4	1.4	1.4	1.3	1.3
116	1.7	1.7	1.6	1.6	1.5	1.5	1.5	1.4	1.4	1.4	1.3	1.3
117	1.7	1.7	1.6	1.6	1.6	1.5	1.5	1.4	1.4	1.4	1.4	1.3
118	1.7	1.7	1.6	1.6	1.6	1.5	1.5	1.5	1.4	1.4	1.4	1.3
119	1.7	1.7	1.7	1.6	1.6	1.5	1.5	1.5	1.4	1.4	1.4	1.3
120	1.8	1.7	1.7	1.6	1.6	1.5	1.5	1.5	1.4	1.4	1.4	1.4
121	1.8	1.7	1.7	1.6	1.6	1.6	1.5	1.5	1.5	1.4	1.4	1.4
122	1.8	1.7	1.7	1.6	1.6	1.6	1.5	1.5	1.5	1.4	1.4	1.4
123	1.8	1.7	1.7	1.7	1.6	1.6	1.5	1.5	1.5	1.4	1.4	1.4
124	1.8	1.7	1.7	1.6	1.6	1.6	1.5	1.5	1.5	1.4	1.4	1.4
125	1.8	1.7	1.7	1.7	1.6	1.6	1.5	1.5	1.5	1.4	1.4	1.4
126	1.8	1.7	1.7	1.6	1.6	1.6	1.5	1.5	1.5	1.4	1.4	1.4
127	2.1	2.1	2	2	1.9	1.9	1.8	1.8	1.7	1.7	1.7	1.6
128	2	2	1.9	1.9	1.8	1.8	1.8	1.7	1.7	1.7	1.6	1.6
129	2.1	2	2	1.9	1.9	1.8	1.8	1.7	1.7	1.7	1.6	1.6
130	2	1.9	1.9	1.8	1.8	1.7	1.7	1.7	1.6	1.6	1.6	1.5
131	1.9	1.8	1.8	1.8	1.7	1.7	1.6	1.6	1.6	1.5	1.5	1.5
132	1.9	1.8	1.8	1.7	1.7	1.6	1.6	1.6	1.5	1.5	1.5	1.4
133	1.9	1.8	1.8	1.7	1.7	1.6	1.6	1.6	1.5	1.5	1.5	1.4
134	1.8	1.8	1.8	1.7	1.7	1.6	1.6	1.6	1.5	1.5	1.5	1.4
135	1.8	1.8	1.7	1.7	1.6	1.6	1.6	1.5	1.5	1.5	1.4	1.4
136	1.8	1.8	1.7	1.7	1.7	1.6	1.6	1.5	1.5	1.5	1.4	1.4
137	1.8	1.8	1.7	1.7	1.7	1.6	1.6	1.5	1.5	1.5	1.4	1.4
138	1.8	1.8	1.7	1.7	1.7	1.6	1.6	1.5	1.5	1.5	1.5	1.4
139	1.8	1.8	1.8	1.7	1.7	1.6	1.6	1.6	1.5	1.5	1.5	1.4
140	1.8	1.8	1.7	1.7	1.7	1.6	1.6	1.5	1.5	1.5	1.4	1.4
141	1.8	1.8	1.7	1.7	1.6	1.6	1.6	1.5	1.5	1.5	1.4	1.4
142	1.8	1.8	1.7	1.7	1.6	1.6	1.6	1.5	1.5	1.5	1.4	1.4
143	1.8	1.8	1.7	1.7	1.6	1.6	1.6	1.5	1.5	1.5	1.4	1.4
144	1.8	1.7	1.7	1.6	1.6	1.6	1.5	1.5	1.5	1.4	1.4	1.4
145	17.3	14.1	12.5	10.7	9.4	8.4	7.6	7	6.4	5.9	5.5	5.2
146	4.9	4.6	4.4	4.1	3.9	3.7	3.6	3.4	3.3	3.2	3	2.9
147	11.9	10.2	9	8.1	7.3	6.7	6.1	5.7	5.3	5	4.7	4.4
148	2.2	2.1	2	2	1.9	1.9	1.8	1.8	1.8	1.7	1.7	1.7
149	2.1	2.1	2	2	1.9	1.9	1.8	1.8	1.7	1.7	1.7	1.6
150	2	2	1.9	1.9	1.8	1.8	1.7	1.7	1.7	1.6	1.6	1.5
151	2	1.9	1.9	1.8	1.8	1.8	1.7	1.7	1.6	1.6	1.6	1.5
152	2	1.9	1.9	1.8	1.8	1.7	1.7	1.7	1.6	1.6	1.6	1.5
153	1.9	1.9	1.8	1.8	1.8	1.7	1.7	1.6	1.6	1.6	1.5	1.5
154	1.9	1.9	1.8	1.8	1.7	1.7	1.7	1.6	1.6	1.6	1.5	1.5
155	1.9	1.9	1.8	1.8	1.7	1.7	1.7	1.6	1.6	1.5	1.5	1.5
156	1.9	1.9	1.8	1.8	1.7	1.7	1.6	1.6	1.6	1.5	1.5	1.5
157	1.9	1.9	1.8	1.8	1.7	1.7	1.7	1.6	1.6	1.5	1.5	1.5
158	1.9	1.8	1.8	1.8	1.7	1.7	1.6	1.6	1.6	1.5	1.5	1.5
159	1.9	1.8	1.8	1.7	1.7	1.7	1.6	1.6	1.5	1.5	1.5	1.5
160	1.9	1.8	1.8	1.7	1.7	1.7	1.6	1.6	1.5	1.5	1.5	1.5
161	1.8	1.8	1.7	1.7	1.6	1.6	1.6	1.5	1.5	1.5	1.4	1.4
162	1.8	1.7	1.7	1.7	1.6	1.6	1.5	1.5	1.5	1.5	1.4	1.4
163	18.5	15	13.9	11.9	10.4	9.2	8.3	7.5	6.9	6.4	5.9	5.5
164	26.1	19.3	20.4	16.1	13.3	11.4	10	8.9	8	7.3	6.7	6.2
165	17.2	14.1	12.9	11.1	9.7	8.7	7.8	7.1	6.6	6.1	5.7	5.3
166	13.9	11.7	10.6	9.4	8.4	7.6	6.9	6.4	5.9	5.5	5.2	4.8
167	2.2	2.1	2.1	2	2	1.9	1.9	1.9	1.8	1.8	1.7	1.7
168	2.2	2.1	2.1	2	2	1.9	1.9	1.8	1.8	1.7	1.7	1.7
169	2.1	2.1	2	2	1.9	1.9	1.8	1.8	1.8	1.7	1.7	1.7
170	2.1	2	2	1.9	1.9	1.8	1.8	1.8	1.7	1.7	1.6	1.6
171	2	2	1.9	1.9	1.9	1.8	1.8	1.7	1.7	1.7	1.6	1.6
172	2	2	1.9	1.9	1.8	1.8	1.7	1.7	1.7	1.6	1.6	1.6
173	2	1.9	1.9	1.8	1.8	1.8	1.7	1.7	1.6	1.6	1.6	1.5
174	2	1.9	1.9	1.8	1.8	1.7	1.7	1.7	1.6	1.6	1.6	1.5
175	2	1.9	1.9	1.8	1.8	1.7	1.7	1.7	1.6	1.6	1.5	1.5
176	2	1.9	1.9	1.8	1.8	1.7	1.7	1.6	1.6	1.6	1.5	1.5
177	2.3	2.2	2.1	2.1	2	2	1.9	1.9	1.8	1.8	1.7	1.7
178	2.4	2.3	2.2	2.2	2.1	2	2	1.9	1.9	1.8	1.8	1.7
179	2.1	2.1	2	2	1.9	1.8	1.8	1.8	1.7	1.7	1.6	1.6
180	1.8	1.8	1.7	1.7	1.7	1.6	1.6	1.5	1.5	1.5	1.4	1.4
181	56.3	50.5	74.5	32.8	22.9	17.8	14.6	12.4	10.8	9.6	8.7	7.9
182	44.8	37	52.5	29.3	21.1	16.7	13.9	11.9	10.4	9.3	8.4	7.6
183	47	39.2	55.8	29.8	21.4	16.8	13.9	11.9	10.4	9.3	8.4	7.6
184	12.5	10.8	9.7	8.7	7.9	7.2	6.6	6.2	5.7	5.4	5.1	4.8
185	2.9	2.8	2.7	2.6	2.6	2.5	2.4	2.4	2.3	2.2	2.2	2.1
186	4.7	4.4	4.2	4	3.8	3.7	3.5	3.4	3.3	3.1	3	2.9
187	2.3	2.3	2.2	2.2	2.1	2.1	2	2	1.9	1.9	1.8	1.8
188	2.3	2.2	2.2	2.1	2	2	2	1.9	1.9	1.8	1.8	1.7
189	2.2	2.1	2.1	2	2	1.9	1.9	1.8	1.8	1.8	1.7	1.7
190	2.1	2.1	2	2	1.9	1.9	1.8	1.8	1.7	1.7	1.7	1.6
191	2.1	2	2	1.9	1.9	1.8	1.8	1.8	1.7	1.7	1.6	1.6
192	2	2	1.9	1.9	1.8	1.8	1.8	1.7	1.7	1.7	1.6	1.6
193	2	2	1.9	1.9	1.8	1.8	1.7	1.7	1.7	1.6	1.6	1.6
194	2	1.9	1.9	1.8	1.8	1.8	1.7	1.7	1.6	1.6	1.6	1.5
195	2.1	2	1.9	1.9	1.8	1.8	1.8	1.7	1.7	1.6	1.6	1.6
196	2.4	2.3	2.2	2.2	2.1	2	2	1.9	1.9	1.8	1.8	1.7
197	2.4	2.3	2.2	2.2	2.1	2	2	1.9	1.9	1.8	1.8	1.7
198	2.2	2.2	2.1	2	2	1.9	1.9	1.8	1.8	1.7	1.7	1.7
199	84.1	87.8	94.4	49.8	29.4	21.5	17.1	14.3	12.3	10.8	9.6	8.7
200	60.9	56.3	85	41.2	26.6	20	16.2	13.6	11.8	10.4	9.3	8.4
201	20	16.1	15.4	13.1	11.4	10.1	9	8.2	7.5	6.9	6.4	6
202	2.8	2.8	2.7	2.6	2.5	2.5	2.4	2.3	2.3	2.2	2.2	2.1
203	3.8	3.7	3.5	3.4	3.3	3.2	3.1	3	2.9	2.8	2.7	2.6
204	6.6	6.1	5.7	5.4	5.1	4.8	4.6	4.3	4.1	4	3.8	3.6
205	2.5	2.4	2.4	2.3	2.2	2.2	2.1	2.1	2	2	1.9	1.9
206	2.4	2.3	2.2	2.2	2.1	2.1	2	2	1.9	1.9	1.9	1.8
207	2.3	2.2	2.2	2.1	2.1	2	2	1.9	1.9	1.8	1.8	1.8
208	2.2	2.2	2.1	2.1	2	2	1.9	1.9	1.8	1.8	1.8	1.7
209	2.2	2.1	2	2	2	1.9	1.9	1.8	1.8	1.7	1.7	1.7
210	2.1	2.1	2	2	1.9	1.9	1.8	1.8	1.7	1.7	1.7	1.6
211	2.1	2	2	1.9	1.9	1.8	1.8	1.7	1.7	1.7	1.6	1.6
212	2	2	1.9	1.9	1.8	1.8	1.7	1.7	1.7	1.6	1.6	1.6
213	2.1	2	2	1.9	1.9	1.8	1.8	1.7	1.7	1.7	1.6	1.6
214	2.3	2.2	2.2	2.1	2	2	1.9	1.9	1.8	1.8	1.8	1.7
215	2.4	2.3	2.2	2.2	2.1	2.1	2	1.9	1.9	1.8	1.8	1.7
216	2.1	2.1	2	1.9	1.9	1.8	1.8	1.7	1.7	1.7	1.6	1.6
217	70.5	71	98	53.8	31.1	22.6	18	15	12.8	11.3	10	9.1
218	30.8	24.8	31.3	22.7	18	15	12.9	11.3	10	9.1	8.3	7.6
219	3	2.9	2.8	2.7	2.6	2.6	2.5	2.4	2.4	2.3	2.3	2.2
220	2.7	2.6	2.5	2.5	2.4	2.3	2.3	2.2	2.2	2.1	2.1	2
221	2.7	2.7	2.6	2.5	2.5	2.4	2.3	2.3	2.2	2.2	2.1	2.1
222	2.7	2.6	2.5	2.5	2.4	2.3	2.3	2.2	2.2	2.1	2.1	2
223	2.6	2.5	2.4	2.4	2.3	2.3	2.2	2.2	2.1	2.1	2	2
224	2.5	2.4	2.3	2.3	2.2	2.2	2.1	2.1	2	2	2	1.9
225	2.4	2.3	2.3	2.2	2.2	2.1	2.1	2	2	1.9	1.9	1.8
226	2.3	2.3	2.2	2.2	2.1	2.1	2	2	1.9	1.9	1.8	1.8
227	2.2	2.2	2.1	2.1	2	2	1.9	1.9	1.9	1.8	1.8	1.7
228	2.2	2.1	2.1	2	2	1.9	1.9	1.8	1.8	1.8	1.7	1.7
229	2.1	2.1	2	2	1.9	1.9	1.8	1.8	1.7	1.7	1.7	1.6
230	2.1	2	1.9	1.9	1.9	1.8	1.8	1.7	1.7	1.7	1.6	1.6
231	2.1	2	2	1.9	1.9	1.8	1.8	1.7	1.7	1.7	1.6	1.6
232	2	2	1.9	1.9	1.8	1.8	1.7	1.7	1.6	1.6	1.6	1.5
233	2	1.9	1.8	1.8	1.8	1.7	1.7	1.6	1.6	1.6	1.5	1.5
234	2.1	2	1.9	1.9	1.8	1.8	1.7	1.7	1.7	1.6	1.6	1.5
235	3.4	3.3	3.1	3.1	3	2.9	2.8	2.7	2.6	2.6	2.5	2.5
236	3.4	3.3	3.2	3.1	3	2.9	2.8	2.7	2.7	2.6	2.5	2.5
237	3.1	3	2.9	2.8	2.7	2.7	2.6	2.5	2.5	2.4	2.3	2.3
238	2.8	2.7	2.7	2.6	2.5	2.5	2.4	2.3	2.3	2.2	2.2	2.1
239	2.8	2.7	2.7	2.6	2.5	2.5	2.4	2.3	2.3	2.2	2.2	2.2
240	2.8	2.7	2.6	2.6	2.5	2.5	2.4	2.3	2.3	2.2	2.2	2.1
241	2.7	2.7	2.6	2.5	2.5	2.4	2.4	2.3	2.2	2.2	2.1	2.1
242	2.6	2.5	2.5	2.4	2.3	2.3	2.2	2.2	2.1	2.1	2	2
243	2.5	2.4	2.4	2.3	2.2	2.2	2.1	2.1	2	2	2	1.9
244	2.4	2.3	2.3	2.2	2.2	2.1	2.1	2	2	1.9	1.9	1.9
245	2.3	2.3	2.2	2.1	2.1	2	2	2	1.9	1.9	1.8	1.8
246	2.2	2.2	2.1	2.1	2	2	1.9	1.9	1.8	1.8	1.8	1.7
247	2.2	2.1	2	2	2	1.9	1.9	1.8	1.8	1.7	1.7	1.7
248	2.1	2	2	1.9	1.9	1.8	1.8	1.8	1.7	1.7	1.7	1.6
249	2	2	1.9	1.9	1.8	1.8	1.7	1.7	1.7	1.6	1.6	1.6
250	2	1.9	1.9	1.8	1.8	1.7	1.7	1.6	1.6	1.6	1.5	1.5
251	1.9	1.9	1.8	1.8	1.7	1.7	1.7	1.6	1.6	1.6	1.5	1.5
252	2.3	2.2	2.2	2.1	2	2	1.9	1.9	1.8	1.8	1.7	1.7
253	5.1	4.8	4.6	4.4	4.2	4.1	3.9	3.8	3.6	3.5	3.4	3.3
254	3.3	3.2	3.1	3	2.9	2.8	2.7	2.7	2.6	2.5	2.5	2.4
255	2.9	2.9	2.8	2.7	2.6	2.6	2.5	2.5	2.4	2.3	2.3	2.2
256	2.9	2.8	2.7	2.7	2.6	2.5	2.5	2.4	2.4	2.3	2.3	2.2
257	2.9	2.8	2.7	2.6	2.6	2.5	2.5	2.4	2.4	2.3	2.3	2.2
258	2.8	2.8	2.7	2.6	2.6	2.5	2.5	2.4	2.3	2.3	2.2	2.2
259	2.8	2.7	2.7	2.6	2.5	2.5	2.4	2.4	2.3	2.3	2.2	2.2
260	2.7	2.6	2.5	2.5	2.4	2.4	2.3	2.3	2.2	2.2	2.1	2.1
261	2.6	2.5	2.4	2.4	2.3	2.3	2.2	2.2	2.1	2.1	2	2
262	2.5	2.4	2.4	2.3	2.2	2.2	2.1	2.1	2.1	2	2	1.9
263	2.4	2.3	2.3	2.2	2.2	2.1	2.1	2	2	1.9	1.9	1.9
264	2.3	2.2	2.2	2.1	2.1	2	2	1.9	1.9	1.8	1.8	1.8
265	2.2	2.2	2.1	2.1	2	2	1.9	1.9	1.8	1.8	1.8	1.7
266	2.2	2.1	2	2	1.9	1.9	1.9	1.8	1.8	1.7	1.7	1.7
267	2	2	1.9	1.9	1.8	1.8	1.8	1.7	1.7	1.6	1.6	1.6
268	1.9	1.9	1.8	1.8	1.8	1.7	1.7	1.6	1.6	1.6	1.5	1.5
269	1.9	1.9	1.8	1.8	1.7	1.7	1.6	1.6	1.6	1.5	1.5	1.5
270	1.9	1.9	1.8	1.8	1.7	1.7	1.6	1.6	1.6	1.5	1.5	1.5
271	3.4	3.3	3.2	3.1	3	3	2.9	2.8	2.7	2.7	2.6	2.5
272	3.3	3.2	3.1	3	2.9	2.9	2.8	2.7	2.7	2.6	2.5	2.5
273	3.3	3.2	3.1	3	2.9	2.9	2.8	2.7	2.6	2.6	2.5	2.5
274	3.1	3.1	3	2.9	2.8	2.8	2.7	2.6	2.6	2.5	2.4	2.4
275	3	2.9	2.8	2.8	2.7	2.6	2.6	2.5	2.5	2.4	2.4	2.3
276	3	2.9	2.8	2.8	2.7	2.6	2.6	2.5	2.5	2.4	2.4	2.3
277	2.9	2.8	2.8	2.7	2.6	2.6	2.5	2.5	2.4	2.3	2.3	2.3
278	2.8	2.7	2.6	2.6	2.5	2.4	2.4	2.3	2.3	2.2	2.2	2.2
279	2.7	2.6	2.5	2.5	2.4	2.4	2.3	2.2	2.2	2.2	2.1	2.1
280	2.5	2.5	2.4	2.4	2.3	2.3	2.2	2.2	2.1	2.1	2	2
281	2.4	2.4	2.3	2.3	2.2	2.2	2.1	2.1	2	2	1.9	1.9
282	2.3	2.3	2.2	2.2	2.1	2.1	2	2	1.9	1.9	1.9	1.8
283	2.2	2.2	2.1	2.1	2	2	1.9	1.9	1.9	1.8	1.8	1.7
284	2.1	2.1	2	2	1.9	1.9	1.9	1.8	1.8	1.7	1.7	1.7
285	2	2	1.9	1.9	1.8	1.8	1.8	1.7	1.7	1.6	1.6	1.6
286	1.9	1.9	1.8	1.8	1.8	1.7	1.7	1.6	1.6	1.6	1.5	1.5
287	1.9	1.8	1.8	1.8	1.7	1.7	1.6	1.6	1.6	1.5	1.5	1.5
288	1.8	1.8	1.7	1.7	1.6	1.6	1.6	1.5	1.5	1.5	1.4	1.4
289	3.6	3.5	3.4	3.3	3.2	3.1	3	2.9	2.8	2.8	2.7	2.6
290	3.5	3.4	3.3	3.2	3.1	3.1	3	2.9	2.8	2.8	2.7	2.6
291	3.4	3.3	3.2	3.1	3.1	3	2.9	2.8	2.8	2.7	2.6	2.6
292	3.4	3.3	3.2	3.1	3	3	2.9	2.8	2.7	2.7	2.6	2.6
293	3.3	3.2	3.1	3	2.9	2.9	2.8	2.7	2.7	2.6	2.5	2.5
294	3.2	3.1	3	3	2.9	2.8	2.7	2.7	2.6	2.6	2.5	2.5
295	3.1	3	2.9	2.9	2.8	2.7	2.7	2.6	2.6	2.5	2.4	2.4
296	2.9	2.9	2.8	2.7	2.7	2.6	2.5	2.5	2.4	2.4	2.3	2.3
297	2.8	2.7	2.7	2.6	2.5	2.5	2.4	2.4	2.3	2.3	2.2	2.2
298	2.7	2.6	2.5	2.5	2.4	2.4	2.3	2.2	2.2	2.2	2.1	2.1
299	2.5	2.4	2.4	2.3	2.3	2.2	2.2	2.1	2.1	2	2	2
300	2.4	2.3	2.3	2.2	2.1	2.1	2.1	2	2	1.9	1.9	1.9
301	2.2	2.2	2.1	2.1	2	2	1.9	1.9	1.9	1.8	1.8	1.8
302	2.1	2.1	2	2	1.9	1.9	1.9	1.8	1.8	1.7	1.7	1.7
303	2	2	1.9	1.9	1.8	1.8	1.8	1.7	1.7	1.6	1.6	1.6
304	1.9	1.8	1.8	1.7	1.7	1.7	1.6	1.6	1.6	1.5	1.5	1.5
305	1.8	1.8	1.8	1.7	1.7	1.6	1.6	1.6	1.5	1.5	1.5	1.4
306	1.8	1.7	1.7	1.6	1.6	1.6	1.5	1.5	1.5	1.4	1.4	1.4
307	3.8	3.7	3.6	3.5	3.4	3.3	3.2	3.1	3	2.9	2.9	2.8
308	3.7	3.6	3.5	3.4	3.3	3.2	3.1	3	2.9	2.9	2.8	2.7
309	3.6	3.5	3.4	3.3	3.2	3.1	3.1	3	2.9	2.8	2.8	2.7
310	3.5	3.4	3.3	3.2	3.1	3.1	3	2.9	2.8	2.8	2.7	2.6
311	3.5	3.4	3.3	3.2	3.1	3	3	2.9	2.8	2.8	2.7	2.6
312	3.3	3.2	3.1	3	3	2.9	2.8	2.8	2.7	2.6	2.6	2.5
313	3.2	3.1	3	3	2.9	2.8	2.8	2.7	2.6	2.6	2.5	2.5
314	3	3	2.9	2.8	2.8	2.7	2.6	2.6	2.5	2.5	2.4	2.4
315	2.9	2.8	2.8	2.7	2.6	2.6	2.5	2.5	2.4	2.4	2.3	2.3
316	2.8	2.7	2.7	2.6	2.5	2.5	2.4	2.4	2.3	2.3	2.2	2.2
317	2.6	2.5	2.5	2.4	2.4	2.3	2.3	2.2	2.2	2.1	2.1	2
318	2.4	2.4	2.3	2.3	2.2	2.2	2.1	2.1	2	2	1.9	1.9
319	2.3	2.2	2.1	2.1	2.1	2	2	1.9	1.9	1.8	1.8	1.8
320	2.1	2	2	1.9	1.9	1.9	1.8	1.8	1.7	1.7	1.7	1.6
321	2	1.9	1.9	1.8	1.8	1.8	1.7	1.7	1.7	1.6	1.6	1.6
322	1.8	1.8	1.7	1.7	1.7	1.6	1.6	1.6	1.5	1.5	1.5	1.4
323	1.7	1.7	1.6	1.6	1.6	1.5	1.5	1.5	1.4	1.4	1.4	1.4
324	1.7	1.6	1.6	1.5	1.5	1.5	1.4	1.4	1.4	1.4	1.3	1.3
325	3.7	3.6	3.5	3.4	3.3	3.2	3.2	3.1	3	2.9	2.8	2.8
326	3.7	3.6	3.5	3.4	3.3	3.2	3.1	3	3	2.9	2.8	2.7
327	3.7	3.5	3.4	3.3	3.2	3.2	3.1	3	2.9	2.9	2.8	2.7
328	3.7	3.5	3.4	3.3	3.3	3.2	3.1	3	2.9	2.9	2.8	2.7
329	3.6	3.5	3.4	3.3	3.3	3.2	3.1	3	2.9	2.9	2.8	2.7
330	3.5	3.4	3.3	3.2	3.1	3	3	2.9	2.8	2.8	2.7	2.7
331	3.2	3.1	3.1	3	2.9	2.8	2.8	2.7	2.7	2.6	2.5	2.5
332	3	3	2.9	2.8	2.8	2.7	2.6	2.6	2.5	2.5	2.4	2.4
333	2.9	2.8	2.7	2.7	2.6	2.6	2.5	2.4	2.4	2.3	2.3	2.2
334	2.7	2.7	2.6	2.6	2.5	2.4	2.4	2.3	2.3	2.2	2.2	2.1
335	2.6	2.6	2.5	2.4	2.4	2.3	2.3	2.2	2.2	2.1	2.1	2.1
336	2.5	2.4	2.3	2.3	2.2	2.2	2.1	2.1	2.1	2	2	1.9
337	2.3	2.2	2.2	2.1	2.1	2	2	2	1.9	1.9	1.8	1.8
338	2	2	1.9	1.9	1.8	1.8	1.8	1.7	1.7	1.7	1.6	1.6
339	1.8	1.8	1.7	1.7	1.7	1.6	1.6	1.6	1.5	1.5	1.5	1.5
340	1.7	1.7	1.6	1.6	1.6	1.5	1.5	1.5	1.5	1.4	1.4	1.4
341	1.7	1.7	1.6	1.6	1.6	1.5	1.5	1.5	1.4	1.4	1.4	1.4
342	1.5	1.5	1.4	1.4	1.4	1.4	1.3	1.3	1.3	1.3	1.2	1.2
343	1.7	1.7	1.7	1.6	1.6	1.6	1.5	1.5	1.5	1.4	1.4	1.4
344	2	1.9	1.9	1.8	1.8	1.8	1.7	1.7	1.7	1.6	1.6	1.6
345	2.2	2.1	2.1	2	2	2	1.9	1.9	1.8	1.8	1.8	1.7
346	2.5	2.4	2.4	2.3	2.3	2.2	2.2	2.1	2.1	2	2	1.9
347	2.8	2.7	2.6	2.6	2.5	2.5	2.4	2.3	2.3	2.2	2.2	2.2
348	2.8	2.7	2.7	2.6	2.6	2.5	2.4	2.4	2.3	2.3	2.3	2.2
349	3.7	3.6	3.6	3.5	3.4	3.3	3.2	3.1	3	2.9	2.8	2.8
350	3.7	3.6	3.4	3.3	3.2	3.2	3.1	3	2.9	2.8	2.8	2.7
351	3.7	3.6	3.5	3.4	3.3	3.2	3.1	3	2.9	2.9	2.8	2.7
352	3.7	3.6	3.5	3.4	3.3	3.2	3.1	3	3	2.9	2.8	2.7
353	3.7	3.6	3.5	3.4	3.3	3.2	3.1	3	2.9	2.9	2.8	2.7
354	3.7	3.6	3.5	3.4	3.3	3.2	3.1	3	2.9	2.9	2.8	2.7
355	3.4	3.3	3.2	3.1	3.1	3	2.9	2.8	2.8	2.7	2.7	2.6
356	3	2.9	2.9	2.8	2.7	2.7	2.6	2.6	2.5	2.4	2.4	2.3
357	2.9	2.8	2.7	2.7	2.6	2.6	2.5	2.4	2.4	2.3	2.3	2.2
358	2.7	2.7	2.6	2.5	2.5	2.4	2.4	2.3	2.3	2.2	2.2	2.1
359	2.6	2.5	2.5	2.4	2.4	2.3	2.3	2.2	2.2	2.1	2.1	2
360	2.5	2.5	2.4	2.4	2.3	2.3	2.2	2.2	2.1	2.1	2	2
361	2.3	2.3	2.2	2.2	2.1	2.1	2	2	1.9	1.9	1.9	1.8
362	2.1	2.1	2	2	2	1.9	1.9	1.8	1.8	1.8	1.7	1.7
363	1.9	1.8	1.8	1.8	1.7	1.7	1.7	1.6	1.6	1.6	1.6	1.5
364	1.8	1.7	1.7	1.7	1.6	1.6	1.6	1.5	1.5	1.5	1.5	1.4
365	1.7	1.7	1.6	1.6	1.6	1.5	1.5	1.5	1.5	1.4	1.4	1.4
366	1.6	1.6	1.6	1.5	1.5	1.5	1.4	1.4	1.4	1.4	1.3	1.3
367	1.7	1.6	1.6	1.6	1.5	1.5	1.5	1.5	1.4	1.4	1.4	1.4
368	2	1.9	1.9	1.8	1.8	1.8	1.7	1.7	1.7	1.6	1.6	1.6
369	2.1	2	2	2	1.9	1.9	1.8	1.8	1.8	1.7	1.7	1.7
370	2.3	2.3	2.2	2.2	2.1	2.1	2	2	2	1.9	1.9	1.8
371	2.7	2.6	2.5	2.5	2.4	2.4	2.3	2.3	2.2	2.2	2.1	2.1
372	3.1	3	2.9	2.9	2.8	2.7	2.7	2.6	2.5	2.5	2.4	2.4
373	3.6	3.5	3.5	3.4	3.3	3.2	3.1	3	2.9	2.8	2.8	2.7
374	3.6	3.5	3.4	3.3	3.2	3.1	3	2.9	2.9	2.8	2.7	2.6
375	3.7	3.5	3.4	3.3	3.2	3.1	3.1	3	2.9	2.8	2.7	2.7
376	3.7	3.6	3.4	3.3	3.2	3.2	3.1	3	2.9	2.8	2.8	2.7
377	3.6	3.5	3.4	3.3	3.2	3.1	3	3	2.9	2.8	2.7	2.7
378	3.6	3.5	3.4	3.3	3.2	3.1	3	3	2.9	2.8	2.7	2.7
379	3.4	3.3	3.2	3.1	3	3	2.9	2.8	2.8	2.7	2.6	2.6
380	3.1	3	2.9	2.8	2.8	2.7	2.6	2.6	2.5	2.5	2.4	2.4
381	2.9	2.8	2.7	2.6	2.6	2.5	2.5	2.4	2.4	2.3	2.3	2.2
382	2.7	2.7	2.6	2.5	2.5	2.4	2.4	2.3	2.3	2.2	2.2	2.1
383	2.6	2.6	2.5	2.4	2.4	2.3	2.3	2.2	2.2	2.1	2.1	2.1
384	2.5	2.5	2.4	2.3	2.3	2.2	2.2	2.1	2.1	2.1	2	2
385	2.4	2.3	2.3	2.2	2.2	2.1	2.1	2	2	1.9	1.9	1.9
386	2.2	2.1	2.1	2	2	2	1.9	1.9	1.8	1.8	1.8	1.7
387	2	1.9	1.9	1.8	1.8	1.8	1.7	1.7	1.7	1.6	1.6	1.6
388	1.9	1.8	1.8	1.8	1.7	1.7	1.7	1.6	1.6	1.6	1.6	1.5
389	1.8	1.8	1.7	1.7	1.7	1.6	1.6	1.6	1.5	1.5	1.5	1.5
390	1.7	1.7	1.7	1.6	1.6	1.6	1.5	1.5	1.5	1.5	1.4	1.4
391	1.8	1.7	1.7	1.7	1.6	1.6	1.6	1.6	1.5	1.5	1.5	1.5
392	1.9	1.9	1.9	1.8	1.8	1.8	1.7	1.7	1.7	1.6	1.6	1.6
393	2.1	2.1	2	2	1.9	1.9	1.9	1.8	1.8	1.8	1.7	1.7
394	2.3	2.2	2.2	2.1	2.1	2	2	2	1.9	1.9	1.9	1.8
395	2.4	2.4	2.3	2.3	2.2	2.2	2.2	2.1	2.1	2	2	2
396	2.8	2.7	2.7	2.6	2.5	2.5	2.4	2.4	2.3	2.3	2.3	2.2
397	3.5	3.4	5.2	4.9	4.7	4.5	4.3	4.1	4	3.8	3.7	3.6
398	3.5	3.4	3.3	3.2	3.1	3	2.9	2.9	2.8	2.7	2.6	2.6
399	3.5	3.4	3.3	3.2	3.1	3	2.9	2.9	2.8	2.7	2.6	2.6
400	3.5	3.4	3.3	3.2	3.1	3	3	2.9	2.8	2.7	2.7	2.6
401	3.5	3.4	3.3	3.2	3.1	3	2.9	2.9	2.8	2.7	2.6	2.6
402	3.5	3.4	3.3	3.2	3.1	3	3	2.9	2.8	2.7	2.7	2.6
403	3.4	3.3	3.2	3.1	3	2.9	2.8	2.8	2.7	2.6	2.6	2.5
404	3.2	3.1	3	2.9	2.9	2.8	2.7	2.7	2.6	2.5	2.5	2.4
405	3.2	3.1	3	2.9	2.8	2.8	2.7	2.6	2.6	2.5	2.5	2.4
406	2.9	2.9	2.8	2.7	2.7	2.6	2.5	2.5	2.4	2.4	2.3	2.3
407	2.7	2.7	2.6	2.5	2.5	2.4	2.4	2.3	2.3	2.2	2.2	2.1
408	2.6	2.6	2.5	2.4	2.4	2.3	2.3	2.2	2.2	2.1	2.1	2
409	2.5	2.4	2.4	2.3	2.3	2.2	2.2	2.1	2.1	2	2	2
410	2.4	2.3	2.3	2.2	2.2	2.1	2.1	2	2	1.9	1.9	1.9
411	2.1	2	2	1.9	1.9	1.9	1.8	1.8	1.8	1.7	1.7	1.7
412	2	1.9	1.9	1.9	1.8	1.8	1.8	1.7	1.7	1.7	1.6	1.6
413	1.9	1.9	1.8	1.8	1.8	1.7	1.7	1.7	1.6	1.6	1.6	1.6
414	1.9	1.8	1.8	1.8	1.7	1.7	1.7	1.6	1.6	1.6	1.5	1.5
415	1.9	1.9	1.8	1.8	1.8	1.7	1.7	1.7	1.6	1.6	1.6	1.6
416	2	2	2	1.9	1.9	1.9	1.8	1.8	1.8	1.7	1.7	1.7
417	2.2	2.1	2.1	2.1	2	2	1.9	1.9	1.9	1.8	1.8	1.8
418	2.3	2.3	2.2	2.2	2.2	2.1	2.1	2	2	2	1.9	1.9
419	2.5	2.4	2.4	2.3	2.3	2.2	2.2	2.1	2.1	2.1	2	2
420	2.6	2.6	2.5	2.5	2.4	2.4	2.3	2.3	2.2	2.2	2.2	2.1
421	3.4	3.3	3.2	3.1	3	2.9	2.8	2.7	2.7	2.6	2.5	2.5
422	3.4	3.3	3.3	3.2	3.1	3	2.9	2.8	2.8	2.7	2.6	2.6
423	3.5	3.4	3.3	3.2	3.1	3	2.9	2.8	2.7	2.7	2.6	2.5
424	3.5	3.3	3.2	3.1	3.1	3	2.9	2.8	2.7	2.7	2.6	2.5
425	3.4	3.3	3.2	3.1	3	2.9	2.8	2.8	2.7	2.6	2.6	2.5
426	3.3	3.2	3.1	3	2.9	2.9	2.8	2.7	2.7	2.6	2.5	2.5
427	3.2	3.2	3.1	3	2.9	2.8	2.8	2.7	2.6	2.6	2.5	2.4
428	3.1	3	2.9	2.9	2.8	2.7	2.6	2.6	2.5	2.5	2.4	2.4
429	3.1	3	2.9	2.9	2.8	2.7	2.7	2.6	2.5	2.5	2.4	2.4
430	3	2.9	2.8	2.7	2.7	2.6	2.5	2.5	2.4	2.4	2.3	2.3
431	2.7	2.6	2.5	2.5	2.4	2.4	2.3	2.3	2.2	2.2	2.1	2.1
432	2.7	2.6	2.6	2.5	2.4	2.4	2.3	2.3	2.2	2.2	2.1	2.1
433	2.5	2.5	2.4	2.4	2.3	2.3	2.2	2.2	2.1	2.1	2	2
434	2.5	2.4	2.4	2.3	2.2	2.2	2.2	2.1	2.1	2	2	1.9
435	2.4	2.3	2.3	2.2	2.2	2.1	2.1	2	2	1.9	1.9	1.9
436	2.1	2.1	2	2	1.9	1.9	1.9	1.8	1.8	1.8	1.7	1.7
437	2.1	2	2	1.9	1.9	1.9	1.8	1.8	1.8	1.7	1.7	1.7
438	2	2	1.9	1.9	1.9	1.8	1.8	1.8	1.7	1.7	1.7	1.6
439	2	2	2	1.9	1.9	1.8	1.8	1.8	1.7	1.7	1.7	1.7
440	2.2	2.1	2.1	2	2	2	1.9	1.9	1.8	1.8	1.8	1.8
441	2.3	2.2	2.2	2.1	2.1	2.1	2	2	1.9	1.9	1.9	1.8
442	2.4	2.3	2.3	2.2	2.2	2.2	2.1	2.1	2	2	2	1.9
443	2.5	2.5	2.4	2.4	2.3	2.3	2.2	2.2	2.2	2.1	2.1	2
444	2.7	2.6	2.6	2.5	2.5	2.4	2.4	2.3	2.3	2.2	2.2	2.2
445	3.3	3.2	3.1	3	2.9	2.8	2.7	2.6	2.6	2.5	2.5	2.4
446	3.3	3.2	3.1	3	2.9	2.8	2.8	2.7	2.6	2.5	2.5	2.4
447	3.3	3.2	3.1	3	2.9	2.8	2.8	2.7	2.6	2.6	2.5	2.4
448	3.4	3.3	3.2	3.1	3	2.9	2.8	2.7	2.7	2.6	2.5	2.5
449	3.3	3.2	3.1	3	3	2.9	2.8	2.7	2.7	2.6	2.5	2.5
450	3.3	3.2	3.1	3	2.9	2.8	2.8	2.7	2.6	2.6	2.5	2.4
451	3.3	3.2	3.1	3	2.9	2.9	2.8	2.7	2.6	2.6	2.5	2.5
452	3.2	3.2	3.1	3	2.9	2.8	2.7	2.7	2.6	2.5	2.5	2.4
453	3.2	3.1	3	2.9	2.8	2.7	2.7	2.6	2.5	2.5	2.4	2.4
454	3	2.9	2.8	2.8	2.7	2.6	2.6	2.5	2.5	2.4	2.3	2.3
455	2.8	2.8	2.7	2.6	2.6	2.5	2.4	2.4	2.3	2.3	2.2	2.2
456	2.6	2.5	2.5	2.4	2.4	2.3	2.3	2.2	2.2	2.1	2.1	2
457	2.5	2.5	2.4	2.4	2.3	2.3	2.2	2.2	2.1	2.1	2	2
458	2.3	2.2	2.2	2.2	2.1	2.1	2	2	2	1.9	1.9	1.8
459	2.2	2.2	2.1	2.1	2	2	2	1.9	1.9	1.9	1.8	1.8
460	2.2	2.2	2.1	2.1	2	2	2	1.9	1.9	1.9	1.8	1.8
461	2.2	2.1	2.1	2	2	2	1.9	1.9	1.8	1.8	1.8	1.8
462	2.1	2.1	2.1	2	2	1.9	1.9	1.9	1.8	1.8	1.8	1.7
463	2.2	2.1	2.1	2	2	2	1.9	1.9	1.9	1.8	1.8	1.8
464	2.3	2.2	2.2	2.1	2.1	2.1	2	2	1.9	1.9	1.9	1.8
465	2.4	2.3	2.3	2.2	2.2	2.1	2.1	2.1	2	2	2	1.9
466	2.5	2.4	2.4	2.3	2.3	2.2	2.2	2.2	2.1	2.1	2	2
467	2.6	2.5	2.5	2.4	2.4	2.3	2.3	2.3	2.2	2.2	2.1	2.1
468	2.7	2.7	2.6	2.6	2.5	2.5	2.4	2.4	2.3	2.3	2.3	2.2
469	3.3	3.2	3.1	3	2.9	2.8	2.7	2.7	2.6	2.5	2.5	2.4
470	3.3	3.2	3.1	3	2.9	2.8	2.7	2.7	2.6	2.5	2.5	2.4
471	3.2	3.1	3	2.9	2.8	2.8	2.7	2.6	2.6	2.5	2.4	2.4
472	3.1	3	3	2.9	2.8	2.7	2.7	2.6	2.5	2.5	2.4	2.4
473	3.1	3	2.9	2.8	2.7	2.7	2.6	2.5	2.5	2.4	2.4	2.3
474	2.8	2.8	2.7	2.6	2.6	2.5	2.4	2.4	2.3	2.3	2.2	2.2
475	2.6	2.5	2.5	2.4	2.4	2.3	2.3	2.2	2.2	2.1	2.1	2
476	2.5	2.5	2.4	2.4	2.3	2.3	2.2	2.2	2.1	2.1	2	2
477	2.4	2.3	2.3	2.2	2.2	2.1	2.1	2	2	2	1.9	1.9
478	2.3	2.3	2.2	2.2	2.1	2.1	2.1	2	2	1.9	1.9	1.9
479	2.3	2.2	2.2	2.1	2.1	2.1	2	2	2	1.9	1.9	1.9
480	2.3	2.2	2.2	2.1	2.1	2.1	2	2	2	1.9	1.9	1.9
481	2.3	2.3	2.2	2.2	2.2	2.1	2.1	2	2	2	1.9	1.9
482	2.4	2.4	2.3	2.3	2.2	2.2	2.1	2.1	2.1	2	2	2
483	2.5	2.4	2.4	2.3	2.3	2.2	2.2	2.2	2.1	2.1	2	2
484	2.6	2.5	2.5	2.4	2.4	2.3	2.3	2.2	2.2	2.2	2.1	2.1
485	2.7	2.6	2.5	2.5	2.5	2.4	2.4	2.3	2.3	2.2	2.2	2.2
486	2.7	2.7	2.6	2.6	2.5	2.5	2.4	2.4	2.4	2.3	2.3	2.2
487	3.2	3.1	3	2.9	2.8	2.7	2.7	2.6	2.5	2.5	2.4	2.4
488	3.2	3.1	3	2.9	2.8	2.7	2.7	2.6	2.5	2.5	2.4	2.4
489	3.2	3.1	3	2.9	2.9	2.8	2.7	2.6	2.6	2.5	2.4	2.4
490	3.2	3.1	3	3	2.9	2.8	2.7	2.7	2.6	2.5	2.5	2.4
491	3.1	3	2.9	2.8	2.8	2.7	2.6	2.6	2.5	2.4	2.4	2.3
492	3.1	3	2.9	2.8	2.8	2.7	2.6	2.6	2.5	2.4	2.4	2.3
493	3.1	3	2.9	2.8	2.8	2.7	2.6	2.6	2.5	2.5	2.4	2.4
494	3	3	2.9	2.8	2.7	2.7	2.6	2.5	2.5	2.4	2.4	2.3
495	2.7	2.6	2.6	2.5	2.5	2.4	2.4	2.3	2.3	2.2	2.2	2.1
496	2.5	2.4	2.4	2.3	2.3	2.2	2.2	2.1	2.1	2.1	2	2
497	2.4	2.4	2.3	2.3	2.3	2.2	2.2	2.1	2.1	2.1	2	2
498	2.4	2.4	2.3	2.3	2.2	2.2	2.2	2.1	2.1	2.1	2	2
499	2.5	2.5	2.4	2.4	2.3	2.3	2.2	2.2	2.1	2.1	2.1	2
500	2.5	2.5	2.4	2.4	2.3	2.3	2.3	2.2	2.2	2.1	2.1	2.1
501	2.6	2.5	2.5	2.4	2.4	2.3	2.3	2.3	2.2	2.2	2.1	2.1
502	2.7	2.6	2.6	2.5	2.5	2.4	2.4	2.3	2.3	2.3	2.2	2.2
503	2.7	2.7	2.6	2.6	2.5	2.5	2.4	2.4	2.3	2.3	2.3	2.2
504	2.8	2.7	2.7	2.6	2.6	2.5	2.5	2.5	2.4	2.4	2.3	2.3
505	3	2.9	2.8	2.7	2.7	2.6	2.5	2.5	2.4	2.3	2.3	2.2
506	3	2.9	2.8	2.7	2.7	2.6	2.5	2.5	2.4	2.4	2.3	2.2
507	3	2.9	2.8	2.7	2.7	2.6	2.5	2.5	2.4	2.4	2.3	2.3
508	3	2.9	2.9	2.8	2.7	2.6	2.6	2.5	2.5	2.4	2.3	2.3
509	3.1	3	2.9	2.8	2.8	2.7	2.6	2.6	2.5	2.4	2.4	2.3
510	3.2	3.1	3	2.9	2.9	2.8	2.7	2.7	2.6	2.5	2.5	2.4
511	3.1	3	2.9	2.9	2.8	2.7	2.7	2.6	2.5	2.5	2.4	2.4
512	3.2	3.1	3	2.9	2.8	2.8	2.7	2.6	2.6	2.5	2.5	2.4
513	3	2.9	2.9	2.8	2.7	2.7	2.6	2.5	2.5	2.4	2.4	2.3
514	2.7	2.6	2.6	2.5	2.5	2.4	2.4	2.3	2.3	2.2	2.2	2.2
515	2.6	2.6	2.5	2.5	2.4	2.4	2.3	2.3	2.2	2.2	2.1	2.1
516	2.6	2.5	2.5	2.4	2.4	2.3	2.3	2.3	2.2	2.2	2.1	2.1
517	2.6	2.6	2.5	2.5	2.4	2.4	2.3	2.3	2.2	2.2	2.2	2.1
518	2.7	2.7	2.6	2.6	2.5	2.5	2.4	2.4	2.3	2.3	2.2	2.2
519	3.1	3	2.9	2.9	2.8	2.7	2.7	2.6	2.6	2.5	2.5	2.4
520	2.7	2.7	2.6	2.6	2.5	2.5	2.4	2.4	2.4	2.3	2.3	2.2
521	2.8	2.8	2.7	2.7	2.6	2.6	2.5	2.5	2.4	2.4	2.3	2.3
522	2.9	2.8	2.7	2.7	2.6	2.6	2.5	2.5	2.5	2.4	2.4	2.3
523	2.6	2.5	2.5	2.4	2.3	2.3	2.2	2.2	2.1	2.1	2	2
524	2.8	2.7	2.6	2.6	2.5	2.4	2.4	2.3	2.3	2.2	2.2	2.1
525	2.9	2.8	2.7	2.7	2.6	2.5	2.5	2.4	2.4	2.3	2.2	2.2
526	3	2.9	2.8	2.7	2.7	2.6	2.5	2.5	2.4	2.4	2.3	2.3
527	3	2.9	2.8	2.8	2.7	2.6	2.6	2.5	2.4	2.4	2.3	2.3
528	3.2	3.1	3	3	2.9	2.8	2.7	2.7	2.6	2.5	2.5	2.4
529	3.2	3.1	3	2.9	2.8	2.8	2.7	2.6	2.6	2.5	2.5	2.4
530	3	2.9	2.9	2.8	2.7	2.7	2.6	2.6	2.5	2.4	2.4	2.3
531	3.1	3	3	2.9	2.8	2.7	2.7	2.6	2.6	2.5	2.5	2.4
532	3.1	3	2.9	2.9	2.8	2.7	2.7	2.6	2.6	2.5	2.5	2.4
533	2.8	2.7	2.7	2.6	2.6	2.5	2.5	2.4	2.4	2.3	2.3	2.3
534	2.8	2.7	2.7	2.6	2.6	2.5	2.5	2.4	2.4	2.3	2.3	2.3
535	2.9	2.8	2.7	2.7	2.6	2.6	2.5	2.5	2.4	2.4	2.3	2.3
536	3.9	3.8	3.7	3.6	3.5	3.4	3.3	3.2	3.1	3.1	3	2.9
537	4	3.9	3.8	3.7	3.6	3.5	3.4	3.3	3.2	3.1	3.1	3
538	2.8	2.8	2.7	2.7	2.6	2.6	2.5	2.5	2.4	2.4	2.4	2.3
539	2.9	2.8	2.8	2.7	2.7	2.6	2.6	2.5	2.5	2.4	2.4	2.4
540	2.9	2.9	2.8	2.8	2.7	2.7	2.6	2.6	2.5	2.5	2.4	2.4
541	2.2	2.1	2.1	2	2	2	1.9	1.9	1.8	1.8	1.8	1.7
542	2.4	2.4	2.3	2.2	2.2	2.1	2.1	2.1	2	2	1.9	1.9
543	2.7	2.7	2.6	2.5	2.5	2.4	2.4	2.3	2.2	2.2	2.1	2.1
544	2.6	2.5	2.5	2.4	2.4	2.3	2.3	2.2	2.2	2.1	2.1	2
545	2.8	2.7	2.6	2.6	2.5	2.4	2.4	2.3	2.3	2.2	2.2	2.1
546	3.1	3	2.9	2.9	2.8	2.7	2.6	2.6	2.5	2.5	2.4	2.4
547	3	3	2.9	2.8	2.8	2.7	2.6	2.6	2.5	2.5	2.4	2.4
548	2.9	2.8	2.7	2.7	2.6	2.6	2.5	2.5	2.4	2.4	2.3	2.3
549	2.9	2.8	2.8	2.7	2.6	2.6	2.5	2.5	2.4	2.4	2.3	2.3
550	3.1	3	3	2.9	2.8	2.8	2.7	2.6	2.6	2.5	2.5	2.4
551	3.1	3	3	2.9	2.8	2.8	2.7	2.7	2.6	2.6	2.5	2.5
552	3	2.9	2.9	2.8	2.7	2.7	2.6	2.6	2.5	2.5	2.4	2.4
553	3	3	2.9	2.8	2.8	2.7	2.7	2.6	2.6	2.5	2.5	2.4
554	3.5	3.4	3.4	3.3	3.2	3.1	3.1	3	2.9	2.9	2.8	2.8
555	3.8	3.7	3.6	3.6	3.5	3.4	3.3	3.2	3.2	3.1	3	3
556	3.1	3	3	2.9	2.8	2.8	2.7	2.7	2.6	2.6	2.5	2.5
557	3	2.9	2.8	2.8	2.7	2.7	2.6	2.6	2.5	2.5	2.5	2.4
558	3	2.9	2.9	2.8	2.8	2.7	2.7	2.6	2.6	2.5	2.5	2.4
559	2	2	1.9	1.9	1.8	1.8	1.8	1.7	1.7	1.7	1.6	1.6
560	2	2	1.9	1.9	1.9	1.8	1.8	1.8	1.7	1.7	1.7	1.6
561	2.2	2.2	2.1	2.1	2	2	2	1.9	1.9	1.8	1.8	1.8
562	2.3	2.3	2.2	2.2	2.1	2.1	2	2	2	1.9	1.9	1.9
563	2.6	2.6	2.5	2.4	2.4	2.3	2.3	2.2	2.2	2.1	2.1	2.1
564	3	2.9	2.8	2.7	2.7	2.6	2.5	2.5	2.4	2.4	2.3	2.3
565	2.8	2.8	2.7	2.6	2.6	2.5	2.5	2.4	2.4	2.3	2.3	2.2
566	2.7	2.7	2.6	2.5	2.5	2.4	2.4	2.3	2.3	2.3	2.2	2.2
567	2.8	2.7	2.7	2.6	2.6	2.5	2.5	2.4	2.4	2.3	2.3	2.3
568	3	2.9	2.8	2.8	2.7	2.7	2.6	2.6	2.5	2.5	2.4	2.4
569	3	3	2.9	2.9	2.8	2.7	2.7	2.6	2.6	2.5	2.5	2.4
570	3.1	3	3	2.9	2.9	2.8	2.8	2.7	2.6	2.6	2.6	2.5
571	3.2	3.1	3	3	2.9	2.9	2.8	2.7	2.7	2.6	2.6	2.5
572	3.8	3.7	3.6	3.6	3.5	3.4	3.3	3.2	3.2	3.1	3	3
573	4.4	4.3	4.2	4.1	3.9	3.8	3.7	3.7	3.6	3.5	3.4	3.3
574	4	3.8	3.7	3.7	3.6	3.5	3.4	3.3	3.2	3.2	3.1	3
575	3.1	3	3	2.9	2.9	2.8	2.8	2.7	2.7	2.6	2.6	2.5
576	3.1	3	3	2.9	2.9	2.8	2.8	2.7	2.7	2.6	2.6	2.5
577	1.9	1.8	1.8	1.7	1.7	1.7	1.6	1.6	1.6	1.6	1.5	1.5
578	2	1.9	1.9	1.8	1.8	1.8	1.7	1.7	1.7	1.6	1.6	1.6
579	2	2	2	1.9	1.9	1.8	1.8	1.8	1.7	1.7	1.7	1.7
580	2.2	2.1	2.1	2.1	2	2	1.9	1.9	1.9	1.8	1.8	1.8
581	2.3	2.3	2.2	2.2	2.1	2.1	2.1	2	2	1.9	1.9	1.9
582	2.7	2.6	2.6	2.5	2.4	2.4	2.3	2.3	2.3	2.2	2.2	2.1
583	2.9	2.8	2.8	2.7	2.6	2.6	2.5	2.5	2.4	2.4	2.3	2.3
584	2.7	2.7	2.6	2.6	2.5	2.5	2.4	2.4	2.3	2.3	2.2	2.2
585	2.8	2.8	2.7	2.6	2.6	2.5	2.5	2.4	2.4	2.3	2.3	2.3
586	2.9	2.9	2.8	2.7	2.7	2.6	2.6	2.5	2.5	2.4	2.4	2.4
587	3	3	2.9	2.9	2.8	2.7	2.7	2.6	2.6	2.5	2.5	2.5
588	3.1	3.1	3	2.9	2.9	2.8	2.8	2.7	2.7	2.6	2.6	2.5
589	3.2	3.1	3.1	3	2.9	2.9	2.8	2.8	2.7	2.7	2.6	2.6
590	3.8	3.7	3.7	3.6	3.5	3.4	3.3	3.2	3.2	3.1	3	3
591	4.5	4.3	4.2	4.1	4	3.9	3.8	3.7	3.6	3.5	3.4	3.4
592	4	3.9	3.8	3.7	3.6	3.5	3.4	3.4	3.3	3.2	3.1	3.1
593	3.2	3.2	3.1	3	3	2.9	2.9	2.8	2.7	2.7	2.6	2.6
594	3.1	3.1	3	2.9	2.9	2.8	2.8	2.7	2.7	2.6	2.6	2.5
595	2.2	2.1	2.1	2	2	1.9	1.9	1.9	1.8	1.8	1.7	1.7
596	2.1	2.1	2	2	2	1.9	1.9	1.8	1.8	1.8	1.7	1.7
597	2	2	1.9	1.9	1.9	1.8	1.8	1.8	1.7	1.7	1.7	1.6
598	2.1	2.1	2.1	2	2	1.9	1.9	1.9	1.8	1.8	1.8	1.7
599	2.3	2.2	2.2	2.1	2.1	2.1	2	2	2	1.9	1.9	1.8
600	2.4	2.4	2.3	2.3	2.2	2.2	2.2	2.1	2.1	2	2	2
601	2.6	2.5	2.5	2.4	2.4	2.3	2.3	2.2	2.2	2.1	2.1	2.1
602	2.9	2.9	2.8	2.7	2.7	2.6	2.6	2.5	2.5	2.4	2.4	2.3
603	2.8	2.8	2.7	2.6	2.6	2.5	2.5	2.4	2.4	2.4	2.3	2.3
604	2.9	2.8	2.8	2.7	2.7	2.6	2.6	2.5	2.5	2.4	2.4	2.3
605	3	2.9	2.8	2.8	2.7	2.7	2.6	2.6	2.5	2.5	2.4	2.4
606	3.1	3	3	2.9	2.9	2.8	2.8	2.7	2.7	2.6	2.6	2.5
607	3.2	3.1	3.1	3	2.9	2.9	2.8	2.8	2.7	2.7	2.6	2.6
608	3.2	3.1	3.1	3	3	2.9	2.8	2.8	2.7	2.7	2.6	2.6
609	3.8	3.7	3.6	3.5	3.4	3.3	3.3	3.2	3.1	3.1	3	2.9
610	3.7	3.6	3.6	3.5	3.4	3.3	3.2	3.2	3.1	3	3	2.9
611	3.7	3.6	3.5	3.4	3.4	3.3	3.2	3.1	3.1	3	3	2.9
612	3.2	3.1	3	3	2.9	2.9	2.8	2.8	2.7	2.7	2.6	2.6
613	2.1	2	2	1.9	1.9	1.8	1.8	1.8	1.7	1.7	1.7	1.6
614	1.9	1.9	1.8	1.8	1.8	1.7	1.7	1.7	1.6	1.6	1.6	1.5
615	2	2	1.9	1.9	1.8	1.8	1.8	1.7	1.7	1.7	1.6	1.6
616	2.1	2.1	2	2	1.9	1.9	1.9	1.8	1.8	1.8	1.7	1.7
617	2.2	2.2	2.2	2.1	2.1	2	2	2	1.9	1.9	1.9	1.8
618	2.4	2.3	2.3	2.3	2.2	2.2	2.1	2.1	2	2	2	1.9
619	2.5	2.5	2.4	2.4	2.3	2.3	2.2	2.2	2.1	2.1	2.1	2
620	2.7	2.6	2.5	2.5	2.4	2.4	2.3	2.3	2.3	2.2	2.2	2.1
621	2.9	2.8	2.8	2.7	2.7	2.6	2.6	2.5	2.5	2.4	2.4	2.3
622	3.1	3	2.9	2.9	2.8	2.7	2.7	2.6	2.6	2.5	2.5	2.4
623	2.9	2.9	2.8	2.8	2.7	2.7	2.6	2.6	2.5	2.5	2.4	2.4
624	3	3	2.9	2.9	2.8	2.8	2.7	2.6	2.6	2.6	2.5	2.5
625	3.2	3.1	3	3	2.9	2.9	2.8	2.8	2.7	2.7	2.6	2.6
626	3.2	3.1	3.1	3	2.9	2.9	2.8	2.8	2.7	2.7	2.6	2.6
627	3.3	3.2	3.1	3	3	2.9	2.9	2.8	2.8	2.7	2.7	2.6
628	3.8	3.7	3.6	3.5	3.4	3.3	3.3	3.2	3.1	3.1	3	2.9
629	3.8	3.7	3.7	3.6	3.5	3.4	3.3	3.2	3.2	3.1	3	3
630	3.3	3.2	3.1	3.1	3	2.9	2.9	2.8	2.8	2.7	2.7	2.6
631	2	1.9	1.9	1.8	1.8	1.8	1.7	1.7	1.7	1.6	1.6	1.6
632	1.9	1.8	1.8	1.8	1.7	1.7	1.7	1.6	1.6	1.6	1.5	1.5
633	2	1.9	1.9	1.9	1.8	1.8	1.8	1.7	1.7	1.7	1.6	1.6
634	2.1	2	2	2	1.9	1.9	1.8	1.8	1.8	1.7	1.7	1.7
635	2.2	2.2	2.1	2.1	2	2	2	1.9	1.9	1.9	1.8	1.8
636	2.3	2.3	2.2	2.2	2.2	2.1	2.1	2	2	2	1.9	1.9
637	2.5	2.4	2.4	2.3	2.3	2.2	2.2	2.1	2.1	2.1	2	2
638	2.6	2.5	2.5	2.4	2.4	2.3	2.3	2.3	2.2	2.2	2.1	2.1
639	3.1	3	2.9	2.8	2.8	2.7	2.7	2.6	2.6	2.5	2.5	2.4
640	3.2	3.1	3.1	3	2.9	2.9	2.8	2.7	2.7	2.6	2.6	2.5
641	3	2.9	2.8	2.8	2.7	2.7	2.6	2.6	2.5	2.5	2.4	2.4
642	3	3	2.9	2.8	2.8	2.7	2.7	2.6	2.6	2.5	2.5	2.4
643	3.2	3.1	3	3	2.9	2.8	2.8	2.7	2.7	2.6	2.6	2.5
644	3.2	3.1	3	3	2.9	2.9	2.8	2.8	2.7	2.6	2.6	2.6
645	3.2	3.2	3.1	3	3	2.9	2.8	2.8	2.7	2.7	2.6	2.6
646	3.8	3.7	3.6	3.5	3.5	3.4	3.3	3.2	3.2	3.1	3	3
647	4.5	4.3	4.2	4.1	4	3.9	3.8	3.7	3.6	3.5	3.4	3.3
648	3.9	3.8	3.7	3.6	3.5	3.5	3.4	3.3	3.2	3.2	3.1	3
649	1.8	1.7	1.7	1.7	1.6	1.6	1.6	1.5	1.5	1.5	1.5	1.4
650	1.9	1.8	1.8	1.8	1.7	1.7	1.7	1.6	1.6	1.6	1.5	1.5
651	2	1.9	1.9	1.9	1.8	1.8	1.8	1.7	1.7	1.7	1.6	1.6
652	2.1	2	2	2	1.9	1.9	1.9	1.8	1.8	1.8	1.7	1.7
653	2.2	2.1	2.1	2	2	2	1.9	1.9	1.9	1.8	1.8	1.8
654	2.3	2.3	2.2	2.2	2.1	2.1	2	2	2	1.9	1.9	1.9
655	2.4	2.4	2.3	2.3	2.2	2.2	2.2	2.1	2.1	2	2	2
656	2.6	2.5	2.5	2.4	2.4	2.3	2.3	2.2	2.2	2.1	2.1	2.1
657	2.7	2.6	2.6	2.5	2.5	2.4	2.4	2.3	2.3	2.3	2.2	2.2
658	2.9	2.9	2.8	2.7	2.7	2.6	2.6	2.5	2.5	2.4	2.4	2.3
659	3	2.9	2.9	2.8	2.8	2.7	2.7	2.6	2.6	2.5	2.5	2.4
660	3	2.9	2.9	2.8	2.8	2.7	2.7	2.6	2.6	2.5	2.5	2.4
661	3.1	3	3	2.9	2.9	2.8	2.7	2.7	2.6	2.6	2.5	2.5
662	3.1	3.1	3	2.9	2.9	2.8	2.8	2.7	2.7	2.6	2.6	2.5
663	3.3	3.2	3.2	3.1	3	3	2.9	2.9	2.8	2.7	2.7	2.6
664	3.5	3.5	3.4	3.3	3.2	3.2	3.1	3	3	2.9	2.8	2.8
665	4.6	4.5	4.3	4.2	4.1	4	3.9	3.8	3.7	3.6	3.5	3.4
666	4.3	4.2	4.1	4	3.8	3.7	3.7	3.6	3.5	3.4	3.3	3.2
667	2.1	2.1	2	2	1.9	1.9	1.8	1.8	1.8	1.7	1.7	1.7
668	2.3	2.2	2.2	2.1	2.1	2	2	1.9	1.9	1.8	1.8	1.8
669	2.6	2.5	2.5	2.4	2.3	2.3	2.2	2.2	2.1	2.1	2	2
670	2.3	2.3	2.2	2.2	2.1	2.1	2	2	2	1.9	1.9	1.9
671	2.2	2.1	2.1	2.1	2	2	1.9	1.9	1.9	1.8	1.8	1.8
672	2.3	2.3	2.2	2.2	2.1	2.1	2	2	2	1.9	1.9	1.9
673	2.4	2.4	2.3	2.3	2.2	2.2	2.1	2.1	2.1	2	2	2
674	2.5	2.5	2.4	2.4	2.3	2.3	2.2	2.2	2.1	2.1	2.1	2
675	2.6	2.6	2.5	2.5	2.4	2.4	2.3	2.3	2.3	2.2	2.2	2.1
676	2.8	2.7	2.7	2.6	2.6	2.5	2.5	2.4	2.4	2.3	2.3	2.2
677	2.9	2.8	2.8	2.7	2.7	2.6	2.6	2.5	2.5	2.4	2.4	2.3
678	3	2.9	2.9	2.8	2.7	2.7	2.6	2.6	2.5	2.5	2.5	2.4
679	3	3	2.9	2.9	2.8	2.7	2.7	2.6	2.6	2.5	2.5	2.5
680	3.1	3	3	2.9	2.9	2.8	2.7	2.7	2.6	2.6	2.5	2.5
681	3.1	3	3	2.9	2.9	2.8	2.8	2.7	2.7	2.6	2.6	2.5
682	3.4	3.3	3.3	3.2	3.1	3.1	3	2.9	2.9	2.8	2.8	2.7
683	4.7	4.5	4.4	4.3	4.1	4	3.9	3.8	3.7	3.6	3.5	3.4
684	4.2	4.1	3.9	3.8	3.7	3.6	3.6	3.5	3.4	3.3	3.2	3.2
685	2.5	2.4	2.3	2.3	2.2	2.1	2.1	2	2	1.9	1.9	1.9
686	2.6	2.5	2.4	2.4	2.3	2.3	2.2	2.1	2.1	2	2	1.9
687	2.6	2.5	2.5	2.4	2.3	2.3	2.2	2.2	2.1	2.1	2	2
688	2.6	2.5	2.5	2.4	2.3	2.3	2.2	2.2	2.1	2.1	2	2
689	2.7	2.6	2.5	2.5	2.4	2.4	2.3	2.3	2.2	2.2	2.1	2.1
690	2.5	2.4	2.4	2.3	2.3	2.2	2.2	2.1	2.1	2.1	2	2
691	2.4	2.4	2.3	2.3	2.2	2.2	2.1	2.1	2.1	2	2	2
692	2.5	2.5	2.4	2.4	2.3	2.3	2.3	2.2	2.2	2.1	2.1	2.1
693	2.6	2.6	2.5	2.5	2.4	2.4	2.3	2.3	2.3	2.2	2.2	2.1
694	2.8	2.7	2.6	2.6	2.5	2.5	2.4	2.4	2.4	2.3	2.3	2.2
695	2.9	2.8	2.8	2.7	2.7	2.6	2.5	2.5	2.5	2.4	2.4	2.3
696	3	2.9	2.8	2.8	2.7	2.7	2.6	2.6	2.5	2.5	2.4	2.4
697	3	2.9	2.9	2.8	2.8	2.7	2.7	2.6	2.6	2.5	2.5	2.4
698	3	3	2.9	2.9	2.8	2.7	2.7	2.6	2.6	2.5	2.5	2.5
699	3.1	3	2.9	2.9	2.8	2.8	2.7	2.7	2.6	2.6	2.5	2.5
700	3.5	3.4	3.3	3.2	3.2	3.1	3	3	2.9	2.8	2.8	2.7
701	4.8	4.7	4.5	4.4	4.2	4.1	4	3.9	3.8	3.7	3.6	3.5
702	4.3	4.2	4	3.9	3.8	3.7	3.6	3.5	3.5	3.4	3.3	3.2
703	4.5	4.3	4.2	4.1	4	3.9	3.8	3.7	3.6	3.5	3.4	3.3
704	4.7	4.6	4.4	4.3	4.2	4.1	4	3.8	3.8	3.7	3.6	3.5
705	4.9	4.7	4.5	4.4	4.3	4.2	4	3.9	3.8	3.7	3.6	3.5
706	4.7	4.6	4.4	4.3	4.2	4.1	4	3.9	3.8	3.7	3.6	3.5
707	3.3	3.2	3.2	3.1	3	3	2.9	2.9	2.8	2.7	2.7	2.6
708	3.3	3.2	3.1	3.1	3	3	2.9	2.8	2.8	2.7	2.7	2.6
709	2.6	2.6	2.5	2.4	2.3	2.3	2.2	2.1	2.1	2	2	1.9
710	2.7	2.6	2.5	2.5	2.4	2.3	2.3	2.2	2.2	2.1	2.1	2
711	2.7	2.7	2.6	2.5	2.4	2.4	2.3	2.3	2.2	2.2	2.1	2.1
712	2.8	2.8	2.7	2.6	2.5	2.5	2.4	2.4	2.3	2.2	2.2	2.1
713	3	2.9	2.8	2.7	2.7	2.6	2.5	2.5	2.4	2.3	2.3	2.2
714	3	2.9	2.8	2.7	2.7	2.6	2.5	2.5	2.4	2.4	2.3	2.3
715	3	2.9	2.9	2.8	2.7	2.7	2.6	2.5	2.5	2.4	2.4	2.3
716	2.9	2.8	2.7	2.7	2.6	2.6	2.5	2.5	2.4	2.4	2.3	2.3
717	3	2.9	2.8	2.8	2.7	2.6	2.6	2.5	2.5	2.4	2.4	2.3
718	3.2	3.1	3	3	2.9	2.8	2.8	2.7	2.7	2.6	2.5	2.5
719	3.1	3	2.9	2.9	2.8	2.8	2.7	2.6	2.6	2.5	2.5	2.4
720	3.3	3.2	3.2	3.1	3	3	2.9	2.8	2.8	2.7	2.7	2.6
721	3	3	2.9	2.8	2.8	2.7	2.7	2.6	2.6	2.5	2.5	2.4
722	3	2.9	2.9	2.8	2.8	2.7	2.7	2.6	2.6	2.5	2.5	2.4
723	3	2.9	2.9	2.8	2.8	2.7	2.7	2.6	2.6	2.5	2.5	2.4
724	3.5	3.4	3.3	3.2	3.2	3.1	3	3	2.9	2.8	2.8	2.7
725	4.9	4.8	4.6	4.5	4.3	4.2	4.1	4	3.9	3.8	3.7	3.6
726	4.8	4.6	4.5	4.3	4.2	4.1	4	3.9	3.8	3.7	3.6	3.5
727	4.4	4.3	4.1	4	3.9	3.8	3.7	3.6	3.5	3.5	3.4	3.3
728	4.7	4.6	4.4	4.3	4.2	4	3.9	3.8	3.7	3.6	3.6	3.5
729	4.7	4.6	4.4	4.3	4.2	4.1	4	3.9	3.8	3.7	3.6	3.5
730	4.8	4.6	4.5	4.3	4.2	4.1	4	3.9	3.8	3.7	3.6	3.5
731	3.4	3.3	3.2	3.1	3.1	3	3	2.9	2.8	2.8	2.7	2.7
732	3.3	3.2	3.2	3.1	3	3	2.9	2.9	2.8	2.8	2.7	2.7
733	2.7	2.6	2.5	2.4	2.4	2.3	2.2	2.2	2.1	2.1	2	2
734	2.8	2.7	2.6	2.6	2.5	2.4	2.4	2.3	2.2	2.2	2.1	2.1
735	2.9	2.8	2.7	2.7	2.6	2.5	2.4	2.4	2.3	2.3	2.2	2.2
736	3	3	2.9	2.8	2.7	2.6	2.6	2.5	2.4	2.4	2.3	2.3
737	3.1	3	2.9	2.8	2.7	2.7	2.6	2.5	2.5	2.4	2.4	2.3
738	3.1	3	2.9	2.9	2.8	2.7	2.6	2.6	2.5	2.5	2.4	2.4
739	3.2	3.1	3.1	3	2.9	2.8	2.7	2.7	2.6	2.6	2.5	2.4
740	3.3	3.2	3.2	3.1	3	2.9	2.8	2.8	2.7	2.6	2.6	2.5
741	3.5	3.4	3.3	3.2	3.1	3	3	2.9	2.8	2.8	2.7	2.6
742	3.5	3.4	3.3	3.2	3.2	3.1	3	2.9	2.9	2.8	2.7	2.7
743	3.5	3.4	3.3	3.2	3.1	3.1	3	2.9	2.9	2.8	2.7	2.7
744	3.6	3.5	3.4	3.3	3.2	3.1	3.1	3	2.9	2.9	2.8	2.8
745	3.4	3.3	3.2	3.1	3.1	3	2.9	2.9	2.8	2.8	2.7	2.6
746	3	2.9	2.9	2.8	2.8	2.7	2.7	2.6	2.6	2.5	2.5	2.4
747	3	2.9	2.9	2.8	2.8	2.7	2.7	2.6	2.6	2.5	2.5	2.4
748	3.2	3.1	3	3	2.9	2.9	2.8	2.7	2.7	2.6	2.6	2.5
749	4.7	4.5	4.4	4.3	4.1	4	3.9	3.8	3.7	3.6	3.5	3.4
750	4.8	4.6	4.5	4.3	4.2	4.1	4	3.9	3.8	3.7	3.6	3.5
751	4.7	4.5	4.4	4.3	4.2	4	3.9	3.8	3.7	3.6	3.5	3.4
752	4.8	4.6	4.5	4.3	4.2	4.1	4	3.9	3.8	3.7	3.6	3.5
753	4.4	4.2	4.1	4	3.9	3.8	3.7	3.6	3.5	3.4	3.4	3.3
754	4.7	4.5	4.4	4.3	4.1	4	3.9	3.8	3.7	3.6	3.5	3.5
755	3.3	3.2	3.2	3.1	3	3	2.9	2.9	2.8	2.8	2.7	2.7
756	3.2	3.1	3	3	2.9	2.9	2.8	2.8	2.7	2.7	2.6	2.6
757	2.7	2.6	2.5	2.4	2.4	2.3	2.2	2.2	2.1	2.1	2	2
758	2.8	2.7	2.6	2.5	2.5	2.4	2.3	2.3	2.2	2.1	2.1	2
759	2.9	2.8	2.8	2.7	2.6	2.5	2.5	2.4	2.3	2.3	2.2	2.2
760	3.2	3.1	3	2.9	2.8	2.7	2.6	2.6	2.5	2.4	2.4	2.3
761	3.1	3	2.9	2.9	2.8	2.7	2.6	2.6	2.5	2.4	2.4	2.3
762	3.2	3.1	3.1	3	2.9	2.8	2.7	2.7	2.6	2.5	2.5	2.4
763	3.4	3.3	3.2	3.1	3.1	3	2.9	2.8	2.8	2.7	2.6	2.6
764	3.7	3.5	3.4	3.3	3.2	3.2	3.1	3	2.9	2.8	2.8	2.7
765	3.8	3.6	3.5	3.4	3.3	3.2	3.2	3.1	3	2.9	2.9	2.8
766	3.7	3.6	3.5	3.4	3.3	3.2	3.2	3.1	3	2.9	2.9	2.8
767	4.1	4	3.9	3.8	3.7	3.6	3.5	3.4	3.3	3.2	3.1	3.1
768	4.1	4	3.9	3.7	3.6	3.5	3.5	3.4	3.3	3.2	3.1	3.1
769	3.7	3.6	3.5	3.4	3.3	3.2	3.2	3.1	3	3	2.9	2.8
770	3.5	3.4	3.3	3.3	3.2	3.1	3.1	3	2.9	2.9	2.8	2.7
771	3.7	3.6	3.5	3.4	3.3	3.3	3.2	3.1	3	3	2.9	2.8
772	3.8	3.7	3.6	3.5	3.4	3.3	3.3	3.2	3.1	3	3	2.9
773	4.1	4	3.9	3.8	3.7	3.6	3.5	3.4	3.3	3.2	3.2	3.1
774	4.6	4.5	4.3	4.2	4.1	4	3.9	3.8	3.7	3.6	3.5	3.4
775	4.8	4.6	4.5	4.3	4.2	4.1	4	3.9	3.8	3.7	3.6	3.5
776	4.9	4.7	4.5	4.4	4.3	4.2	4	3.9	3.8	3.7	3.6	3.5
777	4.2	4.1	4	3.9	3.8	3.7	3.6	3.5	3.4	3.4	3.3	3.2
778	3.8	3.7	3.7	3.6	3.5	3.4	3.3	3.2	3.2	3.1	3	3
779	3.2	3.1	3	3	2.9	2.8	2.8	2.7	2.7	2.6	2.6	2.6
780	3.1	3.1	3	3	2.9	2.8	2.8	2.7	2.7	2.6	2.6	2.5
781	2.7	2.6	2.5	2.4	2.4	2.3	2.2	2.2	2.1	2.1	2	2
782	2.7	2.6	2.5	2.5	2.4	2.3	2.3	2.2	2.1	2.1	2	2
783	2.8	2.8	2.7	2.6	2.5	2.5	2.4	2.3	2.3	2.2	2.2	2.1
784	3.2	3.1	3	2.9	2.8	2.7	2.6	2.6	2.5	2.4	2.4	2.3
785	3.3	3.2	3.1	3	2.9	2.8	2.7	2.7	2.6	2.5	2.5	2.4
786	3.4	3.2	3.1	3.1	3	2.9	2.8	2.7	2.7	2.6	2.5	2.5
787	3.6	3.4	3.3	3.2	3.1	3.1	3	2.9	2.8	2.7	2.7	2.6
788	3.7	3.6	3.5	3.4	3.3	3.2	3.1	3	3	2.9	2.8	2.7
789	3.8	3.7	3.6	3.5	3.4	3.3	3.2	3.1	3	3	2.9	2.8
790	3.9	3.8	3.7	3.6	3.5	3.4	3.3	3.2	3.1	3.1	3	2.9
791	4.2	4	3.9	3.8	3.7	3.6	3.5	3.4	3.3	3.2	3.1	3.1
792	4.2	4.1	3.9	3.8	3.7	3.6	3.5	3.4	3.3	3.3	3.2	3.1
793	4.1	4	3.9	3.8	3.7	3.6	3.5	3.4	3.3	3.2	3.2	3.1
794	4	3.9	3.8	3.7	3.6	3.5	3.4	3.3	3.2	3.2	3.1	3
795	4	3.9	3.8	3.7	3.6	3.5	3.4	3.3	3.2	3.2	3.1	3
796	3.7	3.6	3.5	3.4	3.3	3.2	3.2	3.1	3	3	2.9	2.8
797	4	3.9	3.8	3.7	3.6	3.5	3.4	3.4	3.3	3.2	3.1	3.1
798	4.1	3.9	3.8	3.7	3.6	3.5	3.5	3.4	3.3	3.2	3.1	3.1
799	4	3.9	3.8	3.7	3.6	3.5	3.4	3.4	3.3	3.2	3.1	3.1
800	4.3	4.1	4	3.9	3.8	3.7	3.6	3.5	3.4	3.4	3.3	3.2
801	4.6	4.4	4.3	4.2	4	3.9	3.8	3.7	3.6	3.5	3.5	3.4
802	4.3	4.1	4	3.9	3.8	3.7	3.6	3.5	3.4	3.4	3.3	3.2
803	3.3	3.2	3.1	3.1	3	2.9	2.9	2.8	2.8	2.7	2.7	2.6
804	3.2	3.1	3	3	2.9	2.9	2.8	2.8	2.7	2.7	2.6	2.6
805	2.7	2.6	2.5	2.4	2.4	2.3	2.2	2.2	2.1	2.1	2	2
806	2.6	2.5	2.4	2.4	2.3	2.3	2.2	2.1	2.1	2	2	1.9
807	2.8	2.7	2.7	2.6	2.5	2.4	2.4	2.3	2.3	2.2	2.1	2.1
808	3	2.9	2.8	2.7	2.6	2.6	2.5	2.4	2.4	2.3	2.2	2.2
809	3.2	3.1	3	2.9	2.9	2.8	2.7	2.6	2.6	2.5	2.4	2.4
810	3.3	3.2	3.1	3	2.9	2.8	2.7	2.7	2.6	2.5	2.5	2.4
811	3.5	3.4	3.3	3.2	3.1	3	3	2.9	2.8	2.7	2.7	2.6
812	3.7	3.6	3.5	3.4	3.3	3.2	3.1	3	2.9	2.9	2.8	2.7
813	3.8	3.7	3.6	3.5	3.4	3.3	3.2	3.1	3	2.9	2.9	2.8
814	3.9	3.7	3.6	3.5	3.4	3.3	3.2	3.2	3.1	3	2.9	2.9
815	4.1	4	3.9	3.8	3.7	3.6	3.5	3.4	3.3	3.2	3.1	3
816	4.3	4.2	4	3.9	3.8	3.7	3.6	3.5	3.4	3.3	3.2	3.2
817	4.3	4.2	4.1	4	3.8	3.7	3.6	3.5	3.4	3.4	3.3	3.2
818	4.2	4	3.9	3.8	3.7	3.6	3.5	3.4	3.3	3.3	3.2	3.1
819	3.9	3.8	3.7	3.6	3.5	3.4	3.3	3.2	3.2	3.1	3	3
820	3.8	3.7	3.6	3.5	3.4	3.4	3.3	3.2	3.1	3.1	3	2.9
821	4.4	4.3	4.2	4	3.9	3.8	3.7	3.6	3.5	3.4	3.4	3.3
822	4.4	4.3	4.1	4	3.9	3.8	3.7	3.6	3.5	3.4	3.3	3.3
823	4.1	4	3.8	3.7	3.6	3.6	3.5	3.4	3.3	3.2	3.2	3.1
824	4.1	4	3.9	3.8	3.7	3.6	3.5	3.4	3.3	3.3	3.2	3.1
825	4.2	4.1	3.9	3.8	3.7	3.6	3.5	3.5	3.4	3.3	3.2	3.2
826	4.4	4.3	4.2	4	3.9	3.8	3.7	3.6	3.5	3.5	3.4	3.3
827	4.6	4.5	4.4	4.2	4.1	4	3.9	3.8	3.7	3.6	3.5	3.4
828	3.5	3.4	3.3	3.3	3.2	3.1	3.1	3	2.9	2.9	2.8	2.8
829	2.7	2.6	2.6	2.5	2.4	2.3	2.3	2.2	2.1	2.1	2	2
830	2.7	2.7	2.6	2.5	2.4	2.4	2.3	2.2	2.2	2.1	2.1	2
831	3	2.9	2.8	2.7	2.6	2.6	2.5	2.4	2.4	2.3	2.2	2.2
832	3	2.9	2.8	2.8	2.7	2.6	2.5	2.5	2.4	2.3	2.3	2.2
833	3.1	3	2.9	2.8	2.8	2.7	2.6	2.6	2.5	2.4	2.4	2.3
834	3.3	3.2	3.1	3	2.9	2.8	2.7	2.7	2.6	2.5	2.5	2.4
835	3.5	3.4	3.3	3.2	3.1	3	2.9	2.8	2.8	2.7	2.6	2.6
836	3.7	3.5	3.4	3.3	3.2	3.1	3.1	3	2.9	2.8	2.7	2.7
837	3.7	3.6	3.5	3.4	3.3	3.2	3.1	3	2.9	2.9	2.8	2.7
838	3.9	3.8	3.6	3.5	3.4	3.3	3.3	3.2	3.1	3	2.9	2.9
839	3.8	3.7	3.6	3.5	3.4	3.3	3.2	3.1	3.1	3	2.9	2.9
840	3.9	3.8	3.7	3.6	3.5	3.4	3.3	3.2	3.1	3.1	3	2.9
841	4.1	4	3.9	3.8	3.7	3.6	3.5	3.4	3.3	3.2	3.1	3.1
842	3.7	3.6	3.5	3.4	3.3	3.2	3.2	3.1	3	3	2.9	2.8
843	3.7	3.6	3.5	3.4	3.3	3.2	3.1	3.1	3	2.9	2.9	2.8
844	3.5	3.5	3.4	3.3	3.2	3.1	3.1	3	2.9	2.9	2.8	2.8
845	4.2	4.1	4	3.8	3.7	3.6	3.5	3.5	3.4	3.3	3.2	3.1
846	4.3	4.1	4	3.9	3.8	3.7	3.6	3.5	3.4	3.3	3.3	3.2
847	4.5	4.4	4.2	4.1	4	3.9	3.8	3.7	3.6	3.5	3.4	3.3
848	4.4	4.2	4.1	4	3.9	3.8	3.7	3.6	3.5	3.4	3.3	3.2
849	4.5	4.4	4.2	4.1	4	3.9	3.8	3.7	3.6	3.5	3.4	3.3
850	4.7	4.6	4.4	4.3	4.2	4.1	3.9	3.8	3.7	3.6	3.6	3.5
851	4.8	4.6	4.5	4.4	4.2	4.1	4	3.9	3.8	3.7	3.6	3.5
852	4.3	4.1	4	3.9	3.8	3.7	3.6	3.5	3.4	3.4	3.3	3.2
853	2.8	2.7	2.6	2.6	2.5	2.4	2.3	2.3	2.2	2.2	2.1	2
854	2.9	2.8	2.7	2.6	2.5	2.5	2.4	2.3	2.3	2.2	2.1	2.1
855	3	2.9	2.8	2.7	2.6	2.6	2.5	2.4	2.4	2.3	2.2	2.2
856	3	2.9	2.9	2.8	2.7	2.6	2.5	2.5	2.4	2.4	2.3	2.2
857	3.2	3.1	3	2.9	2.8	2.7	2.7	2.6	2.5	2.5	2.4	2.3
858	3.2	3.1	3	2.9	2.8	2.8	2.7	2.6	2.6	2.5	2.4	2.4
859	3.5	3.4	3.3	3.2	3.1	3	2.9	2.8	2.8	2.7	2.6	2.6
860	3.6	3.5	3.4	3.3	3.2	3.1	3	2.9	2.9	2.8	2.7	2.7
861	3.6	3.5	3.4	3.3	3.2	3.1	3.1	3	2.9	2.8	2.8	2.7
862	3.7	3.6	3.5	3.4	3.3	3.2	3.1	3.1	3	2.9	2.8	2.8
863	3.9	3.7	3.6	3.5	3.4	3.3	3.2	3.2	3.1	3	2.9	2.9
864	4	3.9	3.8	3.7	3.6	3.5	3.4	3.3	3.2	3.1	3	3
865	4	3.8	3.7	3.6	3.5	3.4	3.3	3.3	3.2	3.1	3	3
866	4	3.9	3.7	3.6	3.5	3.4	3.4	3.3	3.2	3.1	3	3
867	3.8	3.7	3.6	3.5	3.4	3.3	3.2	3.1	3.1	3	2.9	2.9
868	4.1	4	3.8	3.7	3.6	3.5	3.4	3.4	3.3	3.2	3.1	3
869	4.4	4.2	4.1	4	3.9	3.8	3.7	3.6	3.5	3.4	3.3	3.2
870	4.4	4.3	4.1	4	3.9	3.8	3.7	3.6	3.5	3.4	3.3	3.2
871	4.6	4.4	4.3	4.2	4	3.9	3.8	3.7	3.6	3.5	3.4	3.3
872	4.6	4.5	4.3	4.2	4.1	4	3.8	3.7	3.6	3.6	3.5	3.4
873	4.6	4.5	4.3	4.2	4.1	4	3.8	3.7	3.6	3.5	3.5	3.4
874	4.8	4.6	4.5	4.3	4.2	4.1	4	3.9	3.7	3.7	3.6	3.5
875	4.8	4.6	4.5	4.3	4.2	4.1	4	3.9	3.8	3.7	3.6	3.5
876	4.7	4.6	4.4	4.3	4.2	4	3.9	3.8	3.7	3.6	3.5	3.5
877	2.8	2.7	2.6	2.6	2.5	2.4	2.3	2.3	2.2	2.2	2.1	2.1
878	3	2.9	2.8	2.7	2.6	2.5	2.5	2.4	2.3	2.3	2.2	2.2
879	3.1	3	2.9	2.8	2.8	2.7	2.6	2.5	2.5	2.4	2.3	2.3
880	3.3	3.2	3.1	3	2.9	2.8	2.7	2.6	2.6	2.5	2.4	2.4
881	3.3	3.2	3.1	3	2.9	2.8	2.7	2.7	2.6	2.5	2.5	2.4
882	3.4	3.3	3.2	3.1	3	2.9	2.8	2.8	2.7	2.6	2.6	2.5
883	3.6	3.4	3.3	3.2	3.1	3	3	2.9	2.8	2.7	2.7	2.6
884	3.7	3.6	3.5	3.4	3.3	3.2	3.1	3	2.9	2.9	2.8	2.7
885	3.9	3.7	3.6	3.5	3.4	3.3	3.2	3.1	3	3	2.9	2.8
886	3.9	3.8	3.7	3.6	3.5	3.4	3.3	3.2	3.1	3	2.9	2.9
887	4	3.9	3.8	3.7	3.6	3.5	3.4	3.3	3.2	3.1	3	2.9
888	4.2	4	3.9	3.8	3.7	3.6	3.5	3.4	3.3	3.2	3.1	3
889	4.3	4.2	4	3.9	3.8	3.7	3.6	3.5	3.4	3.3	3.2	3.1
890	4.3	4.2	4	3.9	3.8	3.7	3.6	3.5	3.4	3.3	3.2	3.1
891	4.1	3.9	3.8	3.7	3.6	3.5	3.4	3.3	3.2	3.2	3.1	3
892	4	3.9	3.8	3.7	3.6	3.5	3.4	3.3	3.2	3.2	3.1	3
893	4.5	4.3	4.2	4.1	3.9	3.8	3.7	3.6	3.5	3.4	3.3	3.3
894	4.5	4.3	4.2	4.1	3.9	3.8	3.7	3.6	3.5	3.4	3.3	3.3
895	4.6	4.4	4.3	4.1	4	3.9	3.8	3.7	3.6	3.5	3.4	3.3
896	4.5	4.4	4.3	4.1	4	3.9	3.8	3.7	3.6	3.5	3.4	3.3
897	4.6	4.5	4.3	4.2	4.1	3.9	3.8	3.7	3.6	3.5	3.5	3.4
898	4.8	4.6	4.5	4.3	4.2	4.1	4	3.9	3.8	3.7	3.6	3.5
899	4.8	4.7	4.5	4.4	4.3	4.1	4	3.9	3.8	3.7	3.6	3.5
900	4.9	4.7	4.5	4.4	4.3	4.1	4	3.9	3.8	3.7	3.6	3.5
901	3	2.9	2.8	2.7	2.6	2.5	2.5	2.4	2.3	2.3	2.2	2.2
902	3.1	3	2.9	2.8	2.8	2.7	2.6	2.5	2.5	2.4	2.3	2.3
903	3.3	3.2	3.1	3	2.9	2.8	2.7	2.6	2.5	2.5	2.4	2.4
904	3.4	3.2	3.1	3	2.9	2.9	2.8	2.7	2.6	2.6	2.5	2.4
905	3.4	3.3	3.2	3.1	3	2.9	2.8	2.7	2.7	2.6	2.5	2.5
906	3.6	3.5	3.3	3.2	3.1	3	3	2.9	2.8	2.7	2.7	2.6
907	3.7	3.6	3.4	3.3	3.2	3.1	3	3	2.9	2.8	2.7	2.7
908	3.8	3.7	3.5	3.4	3.3	3.2	3.1	3	3	2.9	2.8	2.7
909	3.9	3.7	3.6	3.5	3.4	3.3	3.2	3.1	3	2.9	2.9	2.8
910	3.9	3.8	3.7	3.6	3.5	3.4	3.3	3.2	3.1	3	2.9	2.9
911	4.1	4	3.8	3.7	3.6	3.5	3.4	3.3	3.2	3.1	3.1	3
912	4.2	4.1	4	3.8	3.7	3.6	3.5	3.4	3.3	3.2	3.1	3.1
913	4.3	4.2	4	3.9	3.8	3.7	3.6	3.5	3.4	3.3	3.2	3.1
914	4.3	4.2	4	3.9	3.8	3.7	3.6	3.5	3.4	3.3	3.2	3.1
915	4.2	4	3.9	3.8	3.7	3.6	3.5	3.4	3.3	3.2	3.1	3.1
916	4	3.9	3.7	3.6	3.5	3.4	3.4	3.3	3.2	3.1	3	3
917	4.3	4.1	4	3.9	3.8	3.7	3.6	3.5	3.4	3.3	3.2	3.1
918	4.3	4.2	4.1	3.9	3.8	3.7	3.6	3.5	3.4	3.3	3.3	3.2
919	4.4	4.2	4.1	4	3.9	3.7	3.6	3.5	3.5	3.4	3.3	3.2
920	4.4	4.3	4.1	4	3.9	3.8	3.7	3.6	3.5	3.4	3.3	3.2
921	4.5	4.4	4.2	4.1	4	3.9	3.8	3.7	3.6	3.5	3.4	3.3
922	4.7	4.6	4.4	4.3	4.2	4	3.9	3.8	3.7	3.6	3.5	3.4
923	4.9	4.7	4.5	4.4	4.3	4.1	4	3.9	3.8	3.7	3.6	3.5
924	4.9	4.8	4.6	4.5	4.3	4.2	4.1	4	3.8	3.7	3.6	3.6
925	3.1	3	2.9	2.8	2.8	2.7	2.6	2.5	2.4	2.4	2.3	2.3
926	3.2	3.2	3.1	3	2.9	2.8	2.7	2.7	2.6	2.5	2.4	2.4
927	3.4	4.2	4	3.8	3.7	3.5	3.4	3.3	3.2	3.1	3	2.9
928	3.4	3.3	3.2	3.1	3	2.9	2.8	2.7	2.7	2.6	2.5	2.5
929	3.5	3.4	3.3	3.2	3.1	3	2.9	2.8	2.7	2.7	2.6	2.5
930	3.6	3.5	3.4	3.3	3.2	3.1	3	2.9	2.8	2.7	2.7	2.6
931	3.7	3.6	3.5	3.4	3.3	3.2	3.1	3	2.9	2.8	2.7	2.7
932	3.8	3.7	3.6	3.5	3.4	3.3	3.2	3.1	3	2.9	2.8	2.8
933	3.9	3.8	3.6	3.5	3.4	3.3	3.2	3.1	3	3	2.9	2.8
934	4	3.8	3.7	3.6	3.5	3.4	3.3	3.2	3.1	3	2.9	2.9
935	4.1	4	3.8	3.7	3.6	3.5	3.4	3.3	3.2	3.1	3	3
936	4.2	4.1	4	3.8	3.7	3.6	3.5	3.4	3.3	3.2	3.1	3
937	4.3	4.1	4	3.9	3.8	3.6	3.5	3.4	3.3	3.2	3.2	3.1
938	4.2	4.1	4	3.8	3.7	3.6	3.5	3.4	3.3	3.2	3.2	3.1
939	4.1	4	3.9	3.8	3.7	3.6	3.5	3.4	3.3	3.2	3.1	3
940	4.2	4.1	4	3.8	3.7	3.6	3.5	3.4	3.3	3.2	3.2	3.1
941	4.3	4.2	4.1	3.9	3.8	3.7	3.6	3.5	3.4	3.3	3.2	3.2
942	4.3	4.2	4.1	3.9	3.8	3.7	3.6	3.5	3.4	3.3	3.2	3.2
943	4.4	4.3	4.2	4	3.9	3.8	3.7	3.6	3.5	3.4	3.3	3.2
944	4.5	4.4	4.2	4.1	4	3.8	3.7	3.6	3.5	3.4	3.4	3.3
945	4.6	4.4	4.3	4.2	4	3.9	3.8	3.7	3.6	3.5	3.4	3.3
946	4.7	4.6	4.4	4.3	4.1	4	3.9	3.8	3.7	3.6	3.5	3.4
947	5	4.8	4.6	4.5	4.3	4.2	4.1	4	3.8	3.7	3.6	3.5
948	5	4.9	4.7	4.5	4.4	4.3	4.1	4	3.9	3.8	3.7	3.6
949	3.2	9.8	8.8	8	7.3	6.7	6.3	5.8	5.5	5.2	4.9	4.6
950	3.3	12.1	10.6	9.5	8.6	7.8	7.2	6.6	6.2	5.8	5.4	5.1
951	3.4	8.8	8.1	7.4	6.9	6.4	6	5.6	5.3	5	4.8	4.5
952	3.5	3.4	3.3	3.2	3.1	3	2.9	2.8	2.7	2.7	2.6	2.5
953	3.6	3.5	3.4	3.3	3.2	3.1	3	2.9	2.8	2.7	2.7	2.6
954	3.6	3.5	3.4	3.3	3.2	3.1	3	2.9	2.8	2.8	2.7	2.6
955	3.7	3.6	3.5	3.4	3.3	3.2	3.1	3	2.9	2.8	2.8	2.7
956	3.8	3.7	3.6	3.5	3.3	3.2	3.1	3.1	3	2.9	2.8	2.7
957	3.9	3.8	3.6	3.5	3.4	3.3	3.2	3.1	3	2.9	2.9	2.8
958	4	3.8	3.7	3.6	3.5	3.4	3.3	3.2	3.1	3	2.9	2.9
959	4.1	4	3.8	3.7	3.6	3.5	3.4	3.3	3.2	3.1	3	2.9
960	4.2	4	3.9	3.8	3.7	3.5	3.4	3.3	3.3	3.2	3.1	3
961	4.2	4.1	3.9	3.8	3.7	3.6	3.5	3.4	3.3	3.2	3.1	3
962	4.2	4.1	3.9	3.8	3.7	3.6	3.5	3.4	3.3	3.2	3.1	3
963	4.2	4.1	3.9	3.8	3.7	3.6	3.5	3.4	3.3	3.2	3.1	3
964	4.2	4.1	3.9	3.8	3.7	3.6	3.5	3.4	3.3	3.2	3.1	3.1
965	4.3	4.2	4	3.9	3.8	3.7	3.6	3.5	3.4	3.3	3.2	3.1
966	4.4	4.2	4.1	4	3.8	3.7	3.6	3.5	3.4	3.3	3.3	3.2
967	4.4	4.3	4.1	4	3.9	3.8	3.6	3.5	3.5	3.4	3.3	3.2
968	4.4	4.3	4.1	4	3.9	3.8	3.7	3.6	3.5	3.4	3.3	3.2
969	4.5	4.3	4.2	4.1	3.9	3.8	3.7	3.6	3.5	3.4	3.3	3.3
970	4.6	4.4	4.3	4.2	4	3.9	3.8	3.7	3.6	3.5	3.4	3.3
971	4.8	4.7	4.5	4.4	4.2	4.1	4	3.9	3.8	3.7	3.6	3.5
972	4.9	4.8	4.6	4.4	4.3	4.2	4.1	3.9	3.8	3.7	3.6	3.5
973	3.7	5.2	4.9	4.7	4.5	4.3	4.1	4	3.8	3.7	3.6	3.4
974	3.8	3.7	3.5	3.4	3.3	3.2	3.1	3	3	2.9	2.8	2.7
975	3.9	3.8	3.6	3.5	3.4	3.3	3.2	3.1	3	2.9	2.9	2.8
976	4	3.9	3.7	3.6	3.5	3.4	3.3	3.2	3.1	3	2.9	2.9
977	4	4	3.8	3.7	3.6	3.5	3.4	3.3	3.2	3.1	3	2.9
978	4.1	4	3.8	3.7	3.6	3.5	3.4	3.3	3.2	3.1	3	2.9
979	4.1	4	3.9	3.7	3.6	3.5	3.4	3.3	3.2	3.1	3.1	3
980	4.2	4	3.9	3.8	3.7	3.5	3.4	3.3	3.3	3.2	3.1	3
981	4.2	4.1	3.9	3.8	3.7	3.6	3.5	3.4	3.3	3.2	3.1	3
982	4.2	4.1	3.9	3.8	3.7	3.6	3.5	3.4	3.3	3.2	3.1	3.1
983	4.3	4.2	4	3.9	3.8	3.7	3.6	3.5	3.4	3.3	3.2	3.1
984	4.3	4.2	4	3.9	3.8	3.7	3.6	3.5	3.4	3.3	3.2	3.1
985	4.3	4.2	4.1	3.9	3.8	3.7	3.6	3.5	3.4	3.3	3.2	3.2
986	4.4	4.2	4.1	3.9	3.8	3.7	3.6	3.5	3.4	3.3	3.2	3.2
987	4.4	4.2	4.1	4	3.9	3.7	3.6	3.5	3.5	3.4	3.3	3.2
988	4.5	4.3	4.2	4.1	3.9	3.8	3.7	3.6	3.5	3.4	3.3	3.3
989	4.6	4.5	4.3	4.2	4.1	3.9	3.8	3.7	3.6	3.5	3.4	3.3
990	4.8	4.7	4.5	4.4	4.2	4.1	4	3.9	3.8	3.7	3.6	3.5
991	3.7	9.6	8.8	8.1	7.5	6.9	6.5	6.1	5.8	5.5	5.2	4.9
992	3.8	5.6	5.3	5.1	4.8	4.6	4.4	4.2	4.1	3.9	3.8	3.6
993	3.9	6.4	6	5.7	5.4	5.2	4.9	4.7	4.5	4.3	4.1	4
994	3.9	6.9	6.5	6.1	5.8	5.5	5.2	5	4.8	4.6	4.4	4.2
995	4	6.5	6.2	5.8	5.5	5.3	5	4.8	4.6	4.4	4.2	4.1
996	4	3.9	3.8	3.7	3.6	3.4	3.3	3.2	3.2	3.1	3	2.9
997	4.1	3.9	3.8	3.7	3.6	3.5	3.4	3.3	3.2	3.1	3	2.9
998	4.1	4	3.8	3.7	3.6	3.5	3.4	3.3	3.2	3.1	3	3
999	4.2	4	3.9	3.8	3.7	3.5	3.4	3.3	3.3	3.2	3.1	3
1000	4.2	4.1	4	3.8	3.7	3.6	3.5	3.4	3.3	3.2	3.1	3
1001	4.3	4.1	4	3.9	3.8	3.6	3.5	3.4	3.3	3.3	3.2	3.1
1002	4.3	4.2	4	3.9	3.8	3.7	3.6	3.5	3.4	3.3	3.2	3.1
1003	4.3	4.2	4	3.9	3.8	3.7	3.6	3.5	3.4	3.3	3.2	3.1
1004	4.3	4.2	4	3.9	3.8	3.7	3.6	3.5	3.4	3.3	3.2	3.1
1005	4.3	4.2	4.1	3.9	3.8	3.7	3.6	3.5	3.4	3.3	3.2	3.2
1006	4.4	4.3	4.1	4	3.9	3.8	3.7	3.6	3.5	3.4	3.3	3.2
1007	4.5	4.3	4.2	4.1	3.9	3.8	3.7	3.6	3.5	3.4	3.3	3.3
1008	4.7	4.5	4.4	4.3	4.1	4	3.9	3.8	3.7	3.6	3.5	3.4
1009	3.7	15.8	13.6	11.9	10.6	9.6	8.8	8.1	7.5	6.9	6.5	6.1
1010	3.8	13.4	11.8	10.6	9.6	8.7	8	7.5	6.9	6.5	6.1	5.8
1011	3.8	14.5	12.6	11.2	10.1	9.2	8.4	7.8	7.3	6.8	6.4	6
1012	3.9	14.9	13.5	11.9	10.7	9.7	8.9	8.2	7.6	7.1	6.6	6.2
1013	3.9	12.5	11.3	10.2	9.3	8.6	7.9	7.4	6.9	6.5	6.1	5.8
1014	4	8.3	7.7	7.2	6.8	6.4	6	5.7	5.4	5.2	4.9	4.7
1015	4	4.3	4.1	4	3.9	3.7	3.6	3.5	3.4	3.3	3.2	3.1
1016	4.1	3.9	3.8	3.7	3.5	3.4	3.3	3.2	3.2	3.1	3	2.9
1017	4.1	4	3.8	3.7	3.6	3.5	3.4	3.3	3.2	3.1	3	3
1018	4.2	4	3.9	3.8	3.7	3.5	3.4	3.3	3.2	3.2	3.1	3
1019	4.2	4.1	3.9	3.8	3.7	3.6	3.5	3.4	3.3	3.2	3.1	3
1020	4.3	4.1	4	3.9	3.7	3.6	3.5	3.4	3.3	3.2	3.1	3.1
1021	4.3	4.2	4	3.9	3.8	3.7	3.5	3.4	3.4	3.3	3.2	3.1
1022	4.3	4.2	4.1	3.9	3.8	3.7	3.6	3.5	3.4	3.3	3.2	3.1
1023	4.4	4.2	4.1	3.9	3.8	3.7	3.6	3.5	3.4	3.3	3.2	3.2
1024	4.4	4.2	4.1	4	3.8	3.7	3.6	3.5	3.4	3.3	3.2	3.2
1025	4.4	4.3	4.1	4	3.9	3.8	3.7	3.6	3.5	3.4	3.3	3.2
1026	4.6	4.4	4.3	4.1	4	3.9	3.8	3.7	3.6	3.5	3.4	3.3
1027	3.8	25.5	22.8	18.3	15.4	13.2	11.7	10.4	9.4	8.6	7.9	7.3
1028	3.8	22.6	20.2	16.6	14.2	12.4	11	9.9	9	8.3	7.7	7.1
1029	3.9	21.1	19.5	16.2	13.9	12.2	10.9	9.8	8.9	8.2	7.6	7.1
1030	4	20.7	19.3	16.1	13.9	12.2	10.9	9.8	9	8.2	7.6	7.1
1031	3.9	14.8	13.5	11.9	10.7	9.7	8.8	8.1	7.5	7	6.6	6.2
1032	3.9	11.7	10.5	9.5	8.7	8.1	7.5	7	6.6	6.2	5.8	5.5
1033	3.9	6.4	6.1	5.8	5.5	5.2	5	4.7	4.5	4.4	4.2	4
1034	4	4	3.8	3.7	3.6	3.5	3.4	3.3	3.2	3.1	3	2.9
1035	4.1	4	3.9	3.7	3.6	3.5	3.4	3.3	3.2	3.1	3	3
1036	4.1	4	3.8	3.7	3.6	3.5	3.4	3.3	3.2	3.1	3	2.9
1037	4.2	4	3.9	3.8	3.6	3.5	3.4	3.3	3.2	3.2	3.1	3
1038	4.2	4.1	3.9	3.8	3.7	3.6	3.5	3.4	3.3	3.2	3.1	3
1039	4.2	4.1	4	3.8	3.7	3.6	3.5	3.4	3.3	3.2	3.1	3.1
1040	4.3	4.1	4	3.9	3.7	3.6	3.5	3.4	3.3	3.2	3.2	3.1
1041	4.3	4.2	4	3.9	3.8	3.7	3.6	3.5	3.4	3.3	3.2	3.1
1042	4.3	4.2	4.1	3.9	3.8	3.7	3.6	3.5	3.4	3.3	3.2	3.1
1043	4.4	4.2	4.1	4	3.8	3.7	3.6	3.5	3.4	3.3	3.3	3.2
1044	4.4	4.3	4.1	4	3.9	3.8	3.7	3.6	3.5	3.4	3.3	3.2
1045	11.5	41.7	39.8	27.1	20.9	17	14.5	12.6	11.1	10	9.1	8.3
1046	6.3	30.5	28.9	21.9	17.7	15	13	11.4	10.2	9.3	8.5	7.8
1047	3.9	24.2	22.4	18.1	15.2	13.1	11.6	10.4	9.4	8.6	7.9	7.3
1048	3.8	19.5	17.7	15	13	11.5	10.3	9.3	8.5	7.9	7.3	6.8
1049	3.8	15	13.1	11.6	10.4	9.4	8.6	7.9	7.4	6.9	6.4	6.1
1050	3.8	10.6	9.6	8.8	8.1	7.5	7	6.5	6.1	5.8	5.5	5.2
1051	3.8	10.2	9.3	8.5	7.9	7.3	6.8	6.4	6	5.7	5.4	5.1
1052	3.9	8.6	8	7.4	6.9	6.5	6.1	5.8	5.5	5.2	5	4.8
1053	4	8.3	7.7	7.2	6.7	6.3	6	5.7	5.4	5.1	4.9	4.7
1054	4	4	3.9	3.7	3.6	3.5	3.4	3.3	3.2	3.1	3	2.9
1055	4.1	4	3.8	3.7	3.6	3.5	3.4	3.3	3.2	3.1	3	2.9
1056	4.1	4	3.9	3.7	3.6	3.5	3.4	3.3	3.2	3.1	3.1	3
1057	4.2	4.1	3.9	3.8	3.7	3.6	3.5	3.4	3.3	3.2	3.1	3
1058	4.3	4.1	4	3.8	3.7	3.6	3.5	3.4	3.3	3.2	3.1	3.1
1059	4.3	4.2	4	3.9	3.8	3.7	3.5	3.4	3.4	3.3	3.2	3.1
1060	4.3	4.2	4.1	3.9	3.8	3.7	3.6	3.5	3.4	3.3	3.2	3.1
1061	4.3	4.2	4.1	3.9	3.8	3.7	3.6	3.5	3.4	3.3	3.2	3.2
1062	4.4	4.3	4.1	4	3.9	3.8	3.7	3.6	3.5	3.4	3.3	3.2
1063	9.7	42.6	40.2	27.2	20.9	17.1	14.5	12.6	11.1	10	9.1	8.3
1064	3.9	29.6	27.5	21	17.2	14.5	12.6	11.2	10	9.1	8.3	7.7
1065	3.7	23.9	21.7	17.6	14.8	12.8	11.3	10.2	9.2	8.4	7.8	7.2
1066	3.7	23.7	21.6	17.5	14.8	12.8	11.3	10.2	9.2	8.4	7.8	7.2
1067	3.7	19.1	17.2	14.5	12.6	11.2	10	9.1	8.3	7.7	7.2	6.7
1068	3.7	17.1	15.4	13.3	11.7	10.5	9.5	8.6	7.9	7.4	6.9	6.4
1069	3.8	16.6	14.7	12.8	11.3	10.2	9.2	8.5	7.8	7.2	6.8	6.3
1070	3.8	13.5	11.9	10.7	9.7	8.8	8.1	7.5	7	6.6	6.2	5.8
1071	3.9	10.5	9.6	8.8	8.1	7.5	7	6.6	6.2	5.8	5.5	5.3
1072	4	5.3	5	4.8	4.6	4.4	4.2	4.1	3.9	3.8	3.7	3.6
1073	4	3.9	3.8	3.6	3.5	3.4	3.3	3.2	3.1	3.1	3	2.9
1074	4.1	3.9	3.8	3.7	3.6	3.5	3.4	3.3	3.2	3.1	3	2.9
1075	4.1	4	3.9	3.7	3.6	3.5	3.4	3.3	3.2	3.1	3	3
1076	4.2	4.1	3.9	3.8	3.7	3.6	3.5	3.4	3.3	3.2	3.1	3
1077	4.2	4.1	4	3.8	3.7	3.6	3.5	3.4	3.3	3.2	3.1	3.1
1078	4.3	4.1	4	3.9	3.8	3.6	3.5	3.4	3.3	3.3	3.2	3.1
1079	4.3	4.2	4	3.9	3.8	3.7	3.6	3.5	3.4	3.3	3.2	3.1
1080	4.4	4.2	4.1	4	3.9	3.7	3.6	3.5	3.4	3.3	3.3	3.2
1081	7.5	41.4	39	26.9	20.8	17	14.5	12.6	11.2	10	9.1	8.4
1082	3.9	32.9	30.4	22.7	18.3	15.3	13.2	11.7	10.4	9.4	8.6	7.9
1083	4.2	31.3	29.4	22.2	17.9	15.1	13	11.5	10.3	9.3	8.5	7.9
1084	3.8	28	26	20.3	16.7	14.2	12.4	11	9.9	9	8.2	7.6
1085	3.7	23.1	21.1	17.2	14.6	12.7	11.2	10.1	9.1	8.4	7.7	7.2
1086	3.7	19.9	17.8	15	13	11.4	10.2	9.3	8.5	7.8	7.2	6.8
1087	3.7	16.9	14.8	12.8	11.3	10.2	9.2	8.5	7.8	7.2	6.7	6.3
1088	3.8	13.5	11.9	10.6	9.6	8.8	8.1	7.5	7	6.5	6.2	5.8
1089	3.9	10.5	9.5	8.7	8.1	7.5	7	6.6	6.2	5.8	5.5	5.2
1090	3.9	8.7	8.1	7.5	7	6.6	6.2	5.9	5.6	5.3	5	4.8
1091	4	4	3.8	3.7	3.6	3.5	3.4	3.3	3.2	3.1	3	2.9
1092	4.1	3.9	3.8	3.7	3.6	3.4	3.3	3.2	3.2	3.1	3	2.9
1093	4.1	4	3.9	3.7	3.6	3.5	3.4	3.3	3.2	3.1	3	3
1094	4.2	4.1	3.9	3.8	3.7	3.6	3.5	3.4	3.3	3.2	3.1	3
1095	4.3	4.1	4	3.8	3.7	3.6	3.5	3.4	3.3	3.2	3.1	3.1
1096	4.3	4.1	4	3.9	3.8	3.6	3.5	3.4	3.3	3.3	3.2	3.1
1097	4.3	4.2	4	3.9	3.8	3.7	3.6	3.5	3.4	3.3	3.2	3.1
1098	4.4	4.3	4.1	4	3.9	3.8	3.7	3.6	3.5	3.4	3.3	3.2
1099	14.8	56.2	55.5	33.2	24.4	19.5	16.2	14	12.3	11	9.9	9
1100	9.3	43.8	41.7	28.3	21.7	17.7	15	13.1	11.6	10.4	9.4	8.6
1101	4.7	33.9	31.7	23.6	18.9	15.8	13.7	12	10.7	9.7	8.9	8.2
1102	3.9	27.2	25	19.8	16.4	14.1	12.3	11	9.9	9	8.3	7.7
1103	3.8	22.1	19.6	16.3	13.9	12.2	10.9	9.8	9	8.2	7.6	7.1
1104	3.8	20.3	17.9	15.1	13.1	11.6	10.4	9.4	8.6	7.9	7.3	6.8
1105	3.8	17.1	14.9	12.9	11.4	10.3	9.3	8.5	7.9	7.3	6.8	6.4
1106	3.9	12.4	11.1	10	9.1	8.4	7.7	7.2	6.7	6.3	6	5.7
1107	3.9	10.7	9.7	8.9	8.2	7.6	7.1	6.7	6.3	5.9	5.6	5.3
1108	4	9.3	8.5	7.9	7.4	6.9	6.5	6.1	5.8	5.5	5.2	5
1109	4.1	8	7.4	7	6.5	6.2	5.9	5.6	5.3	5.1	4.8	4.6
1110	4.1	4.7	4.5	4.4	4.2	4.1	3.9	3.8	3.7	3.6	3.4	3.3
1111	4.2	4.1	4	3.9	3.7	3.6	3.5	3.4	3.3	3.2	3.1	3
1112	4.2	4.2	4	3.9	3.8	3.7	3.5	3.4	3.3	3.2	3.2	3.1
1113	4.3	4.1	4	3.9	3.8	3.6	3.5	3.4	3.3	3.2	3.2	3.1
1114	4.3	4.2	4	3.9	3.8	3.7	3.6	3.5	3.4	3.3	3.2	3.1
1115	4.4	4.2	4.1	4	3.8	3.7	3.6	3.5	3.4	3.3	3.2	3.2
1116	4.5	4.3	4.2	4	3.9	3.8	3.7	3.6	3.5	3.4	3.3	3.2
1117	14.7	58.9	58.6	34.6	25.4	20.2	16.8	14.5	12.7	11.3	10.2	9.3
1118	6.5	41.3	38.9	27.3	21.3	17.6	15	13.1	11.6	10.5	9.5	8.7
1119	4.1	35.1	33.6	24.7	19.7	16.5	14.2	12.5	11.1	10	9.2	8.4
1120	4	29.3	27	21.1	17.3	14.8	12.9	11.5	10.3	9.4	8.6	7.9
1121	3.9	24.2	21.5	17.6	15	13	11.5	10.4	9.4	8.6	8	7.4
1122	3.8	20.3	17.8	15.1	13.1	11.6	10.4	9.4	8.6	8	7.4	6.9
1123	3.8	18.3	16.1	13.9	12.2	10.9	9.8	9	8.2	7.6	7.1	6.7
1124	3.9	15.1	13.1	11.7	10.5	9.5	8.7	8	7.5	7	6.5	6.2
1125	4	12.7	11.4	10.3	9.4	8.6	8	7.4	6.9	6.5	6.1	5.8
1126	4	9.1	8.4	7.8	7.3	6.8	6.4	6.1	5.8	5.5	5.2	5
1127	4.1	7	6.5	6.2	5.9	5.6	5.3	5.1	4.8	4.6	4.5	4.3
1128	4.1	4.6	4.4	4.2	4.1	4	3.8	3.7	3.6	3.5	3.4	3.3
1129	4.2	4.2	4	3.9	3.8	3.7	3.5	3.4	3.3	3.2	3.2	3.1
1130	4.3	5.1	4.9	4.7	4.5	4.3	4.2	4	3.9	3.8	3.7	3.5
1131	4.3	4.3	4.1	4	3.9	3.8	3.6	3.5	3.4	3.3	3.2	3.2
1132	4.4	4.2	4.1	4	3.8	3.7	3.6	3.5	3.4	3.3	3.2	3.1
1133	4.4	4.4	4.2	4.1	4	3.8	3.7	3.6	3.5	3.4	3.3	3.2
1134	4.5	4.8	4.6	4.5	4.3	4.2	4	3.9	3.8	3.7	3.6	3.5
1135	7.5	49.2	47.2	31.3	23.8	19.3	16.3	14.2	12.5	11.2	10.2	9.3
1136	4.2	36.1	33.3	24.8	19.9	16.7	14.4	12.7	11.4	10.3	9.4	8.6
1137	4.2	36.1	34.3	25.3	20.2	16.9	14.5	12.8	11.4	10.3	9.4	8.6
1138	4	28.8	26.4	20.8	17.3	14.8	12.9	11.5	10.4	9.5	8.7	8
1139	4	24.7	21.8	17.9	15.2	13.2	11.7	10.5	9.6	8.8	8.1	7.5
1140	3.9	21.9	19.2	16.1	13.9	12.2	10.9	9.9	9	8.3	7.7	7.2
1141	3.9	22.6	20.1	16.7	14.3	12.6	11.2	10.1	9.2	8.5	7.8	7.3
1142	4	18.3	16	13.8	12.2	10.9	9.9	9	8.3	7.7	7.2	6.8
1143	4	13.8	12.2	10.9	9.9	9.1	8.4	7.8	7.2	6.8	6.4	6
1144	4.1	13.4	11.9	10.7	9.7	8.9	8.3	7.7	7.2	6.7	6.4	6
1145	4.1	11.3	10.3	9.4	8.7	8	7.5	7	6.6	6.2	5.9	5.6
1146	4.2	8.6	8	7.5	7	6.6	6.2	5.9	5.6	5.4	5.1	4.9
1147	4.2	5.4	5.1	4.9	4.7	4.5	4.4	4.2	4.1	3.9	3.8	3.7
1148	4.3	6.2	5.8	5.6	5.3	5.1	4.9	4.7	4.5	4.3	4.2	4
1149	4.3	7.8	7.3	6.9	6.5	6.2	5.9	5.6	5.4	5.1	4.9	4.7
1150	4.4	6.4	6.1	5.8	5.5	5.3	5.1	4.9	4.7	4.5	4.3	4.2
1151	4.4	7.7	7.2	6.8	6.5	6.1	5.8	5.6	5.3	5.1	4.9	4.7
1152	4.6	11.3	10.4	9.6	8.9	8.3	7.8	7.3	6.9	6.5	6.2	5.9
1153	4.4	44.3	41.7	29.3	22.9	18.8	16.1	14	12.4	11.2	10.2	9.3
1154	4.3	38	35.5	26.2	20.9	17.5	15	13.2	11.8	10.7	9.7	8.9
1155	4.2	33.2	30.4	23.3	19.1	16.1	14	12.4	11.1	10.1	9.3	8.5
1156	4.1	29.8	27.1	21.3	17.7	15.1	13.2	11.8	10.6	9.7	8.9	8.2
1157	4	23.5	20.4	17	14.6	12.8	11.4	10.3	9.4	8.6	8	7.5
1158	4	21.1	18.3	15.5	13.5	11.9	10.7	9.7	8.9	8.2	7.6	7.1
1159	4	22.9	20.4	17	14.6	12.8	11.4	10.2	9.3	8.6	7.9	7.4
1160	4	19.7	17.4	14.9	13	11.6	10.5	9.5	8.7	8.1	7.5	7
1161	4.1	18	15.8	13.7	12.2	10.9	9.9	9.1	8.4	7.8	7.3	6.8
1162	4.1	16.2	14.2	12.6	11.3	10.2	9.4	8.6	8	7.5	7	6.6
1163	4.2	14	12.4	11.2	10.2	9.3	8.6	8	7.4	7	6.6	6.2
1164	4.2	11.9	10.7	9.8	9	8.4	7.8	7.3	6.9	6.5	6.1	5.8
1165	4.2	8.2	7.6	7.1	6.7	6.4	6	5.7	5.5	5.2	5	4.8
1166	4.3	7.9	7.4	7	6.6	6.2	5.9	5.6	5.4	5.2	4.9	4.7
1167	4.4	9.6	8.9	8.3	7.7	7.3	6.8	6.5	6.1	5.8	5.6	5.3
1168	4.4	10.6	9.8	9	8.4	7.8	7.4	6.9	6.6	6.2	5.9	5.6
1169	4.5	11	10.1	9.3	8.7	8.1	7.6	7.1	6.7	6.4	6.1	5.8
1170	4.6	16.5	15.5	13.7	12.3	11.2	10.2	9.4	8.8	8.2	7.7	7.2
1171	4.4	39	35.4	26.5	21.3	17.9	15.4	13.6	12.1	11	10	9.2
1172	4.4	36.9	34.1	25.6	20.7	17.4	15	13.3	11.9	10.7	9.8	9
1173	4.3	32.1	29.1	22.7	18.7	16	13.9	12.4	11.1	10.1	9.3	8.6
1174	4.2	31.9	29	22.6	18.6	15.8	13.8	12.2	11	10	9.2	8.5
1175	4.1	27.7	24.8	19.9	16.7	14.4	12.7	11.4	10.3	9.4	8.7	8
1176	4	21.6	18.8	15.9	13.8	12.2	10.9	9.9	9.1	8.4	7.8	7.3
1177	4	22.2	19.6	16.5	14.2	12.5	11.2	10.1	9.3	8.5	7.9	7.4
1178	4.1	21.3	18.8	15.9	13.8	12.3	11	10	9.1	8.4	7.8	7.3
1179	4.1	20.7	18.7	15.9	13.8	12.2	11	10	9.2	8.5	7.9	7.3
1180	4.1	17.5	15.4	13.5	12	10.8	9.9	9.1	8.4	7.8	7.3	6.8
1181	4.2	15.7	13.8	12.2	11	10	9.2	8.5	7.9	7.4	6.9	6.5
1182	4.2	12.1	10.9	10	9.2	8.5	7.9	7.4	6.9	6.6	6.2	5.9
1183	4.3	11.4	10.3	9.5	8.8	8.1	7.6	7.1	6.7	6.4	6	5.7
1184	4.3	10.7	9.8	9	8.4	7.8	7.3	6.9	6.5	6.2	5.9	5.6
1185	4.4	11.1	10.1	9.3	8.6	8	7.5	7.1	6.7	6.3	6	5.7
1186	4.4	12.8	11.5	10.5	9.7	8.9	8.3	7.8	7.3	6.9	6.5	6.2
1187	4.4	13.2	11.9	10.8	9.9	9.2	8.5	7.9	7.5	7	6.6	6.3
1188	4.6	17.4	16.2	14.3	12.7	11.5	10.5	9.7	9	8.4	7.8	7.4
1189	4.6	41.5	38.2	28.1	22.5	18.8	16.1	14.2	12.7	11.4	10.4	9.6
1190	4.5	36.9	33.4	25.5	20.7	17.5	15.2	13.4	12	10.9	10	9.2
1191	4.4	35.6	32.1	24.6	20	17	14.7	13	11.7	10.6	9.7	9
1192	4.3	31.4	27.9	22.1	18.3	15.7	13.7	12.2	11	10	9.2	8.5
1193	4.2	29	25.8	20.6	17.3	14.9	13.1	11.7	10.6	9.6	8.9	8.2
1194	4.1	24	21	17.5	15	13.1	11.7	10.6	9.6	8.8	8.2	7.6
1195	4	20.5	17.7	15.1	13.2	11.8	10.6	9.7	8.9	8.2	7.6	7.1
1196	4.1	20.8	18.2	15.5	13.6	12.1	10.8	9.9	9.1	8.4	7.8	7.3
1197	4.2	21.4	19.1	16.2	14.1	12.5	11.2	10.1	9.3	8.6	8	7.4
1198	4.2	18	15.7	13.7	12.2	11	10	9.2	8.5	7.9	7.4	6.9
1199	4.2	16.2	14.1	12.5	11.3	10.2	9.4	8.7	8.1	7.5	7.1	6.7
1200	4.3	15.6	13.7	12.2	11	10	9.2	8.5	7.9	7.4	7	6.6
1201	4.3	16.2	14.1	12.6	11.3	10.3	9.5	8.8	8.1	7.6	7.1	6.7
1202	4.3	12.5	11.3	10.3	9.4	8.7	8.1	7.6	7.1	6.7	6.4	6
1203	4.4	13.2	11.9	10.8	9.9	9.1	8.5	7.9	7.4	7	6.6	6.2
1204	4.4	15.6	13.7	12.3	11.1	10.2	9.4	8.7	8.1	7.6	7.1	6.7
1205	4.4	15.7	13.9	12.4	11.2	10.3	9.5	8.8	8.2	7.7	7.2	6.8
1206	4.5	17.1	15.3	13.6	12.2	11.1	10.1	9.4	8.7	8.1	7.6	7.2
1207	5.7	23.1	21.8	18.3	15.9	14	12.5	11.3	10.4	9.5	8.9	8.3
1208	4.4	15.9	14.2	12.7	11.4	10.4	9.6	8.9	8.3	7.7	7.3	6.9
1209	4.4	16.9	15	13.3	11.9	10.8	9.9	9.1	8.5	7.9	7.4	7
1210	5.5	19.7	17.4	15.1	13.3	11.9	10.8	9.9	9.1	8.4	7.9	7.4
1211	7.9	23.6	21	17.6	15.2	13.3	11.9	10.8	9.8	9.1	8.4	7.8
1212	12.5	32	29.3	22.8	18.8	16	13.9	12.4	11.1	10.1	9.3	8.6
1213	4.7	46.7	44.3	31.3	24.5	20.3	17.3	15.1	13.4	12.1	11	10.1
1214	4.6	42.2	39.6	28.9	23	19.1	16.4	14.4	12.8	11.6	10.6	9.7
1215	4.5	38.3	35.2	26.4	21.3	17.9	15.5	13.7	12.2	11.1	10.1	9.3
1216	4.4	34.6	31.8	24.4	19.9	16.9	14.7	13	11.7	10.6	9.7	9
1217	4.3	30	27	21.5	17.9	15.4	13.5	12	10.9	9.9	9.1	8.4
1218	4.1	25.4	22	18.2	15.6	13.6	12.1	10.9	9.9	9.1	8.4	7.8
1219	4.1	21.4	18.3	15.6	13.6	12.1	10.9	9.9	9.1	8.4	7.8	7.3
1220	4.1	19.3	16.5	14.3	12.7	11.3	10.3	9.4	8.7	8	7.5	7
1221	4.2	21.4	19.1	16.2	14.1	12.5	11.2	10.2	9.3	8.6	8	7.5
1222	4.2	19.3	17	14.7	13	11.6	10.5	9.6	8.9	8.2	7.7	7.2
1223	4.3	20.2	17.7	15.3	13.4	12	10.8	9.9	9.1	8.4	7.9	7.4
1224	4.3	16.7	14.5	12.9	11.6	10.5	9.6	8.9	8.2	7.7	7.2	6.8
1225	4.3	18.8	16.7	14.6	12.9	11.6	10.5	9.7	8.9	8.3	7.7	7.3
1226	4.3	16.1	14.1	12.6	11.3	10.3	9.5	8.8	8.2	7.6	7.2	6.8
1227	4.4	15.4	13.6	12.2	11	10.1	9.3	8.6	8	7.5	7.1	6.7
1228	4.4	17.5	15.4	13.6	12.2	11.1	10.1	9.3	8.7	8.1	7.6	7.1
1229	4.4	17.7	15.8	13.9	12.5	11.3	10.3	9.5	8.8	8.2	7.7	7.2
1230	4.5	22.1	20.4	17.3	15.1	13.4	12.1	11	10.1	9.3	8.6	8.1
1231	4.5	21.7	20.1	17.1	15	13.3	12	10.9	10	9.2	8.6	8
1232	4.4	18.3	16.5	14.4	12.9	11.6	10.6	9.7	9	8.3	7.8	7.3
1233	4.4	19.3	17.4	15.1	13.3	11.9	10.8	9.9	9.1	8.5	7.9	7.4
1234	5.3	21.8	19.8	16.8	14.6	12.9	11.6	10.6	9.7	8.9	8.3	7.7
1235	7.3	26.4	23.5	19.3	16.4	14.3	12.7	11.4	10.3	9.5	8.8	8.1
1236	11	33.9	31	23.8	19.4	16.4	14.3	12.6	11.3	10.3	9.4	8.7
1237	4.8	46.4	43.5	31.2	24.6	20.4	17.5	15.3	13.6	12.3	11.2	10.3
1238	4.7	38.1	35.3	26.8	21.8	18.4	15.9	14.1	12.6	11.4	10.5	9.7
1239	4.6	39.5	36.7	27.4	22.1	18.5	16	14.1	12.6	11.4	10.4	9.6
1240	4.5	37.1	34.1	25.8	20.9	17.7	15.3	13.5	12.1	11	10	9.2
1241	4.4	33.4	30.5	23.6	19.4	16.5	14.4	12.8	11.5	10.4	9.6	8.8
1242	4.2	29.5	26.4	21.1	17.6	15.2	13.3	11.9	10.7	9.8	9	8.3
1243	4.1	23.1	19.5	16.5	14.3	12.7	11.4	10.3	9.4	8.7	8.1	7.5
1244	4.2	21.3	17.9	15.4	13.5	12	10.8	9.9	9.1	8.4	7.8	7.3
1245	4.2	23.6	20.7	17.4	15	13.2	11.8	10.7	9.8	9	8.3	7.8
1246	4.2	19.1	16.4	14.3	12.7	11.4	10.4	9.5	8.8	8.1	7.6	7.1
1247	4.3	19.9	17.1	14.8	13.1	11.7	10.6	9.7	9	8.3	7.8	7.3
1248	4.3	16.5	14.4	12.8	11.5	10.4	9.6	8.8	8.2	7.7	7.2	6.8
1249	4.3	18.8	16.6	14.5	12.9	11.6	10.5	9.6	8.9	8.3	7.7	7.3
1250	4.4	21.3	18.8	16.1	14.1	12.6	11.4	10.4	9.5	8.8	8.2	7.7
1251	4.4	21.5	18.9	16.2	14.2	12.7	11.4	10.4	9.6	8.9	8.3	7.7
1252	4.4	25	22.7	18.9	16.2	14.3	12.7	11.5	10.5	9.6	8.9	8.3
1253	4.5	26.7	24.9	20.4	17.3	15.1	13.4	12	10.9	10	9.2	8.6
1254	5.4	28.8	27.4	22	18.5	16	14.1	12.6	11.4	10.4	9.6	8.9
1255	5.3	28.6	27.1	21.8	18.4	15.9	14	12.5	11.3	10.4	9.5	8.8
1256	4.4	23.1	20.9	17.7	15.3	13.5	12.1	11	10.1	9.3	8.6	8
1257	4.4	23.6	21.2	17.8	15.4	13.6	12.2	11	10.1	9.3	8.6	8
1258	6.1	27.1	24.2	19.8	16.8	14.6	13	11.6	10.6	9.7	8.9	8.3
1259	8.4	31.1	28	22.1	18.4	15.7	13.8	12.3	11.1	10.1	9.3	8.6
1260	9.3	33.8	30.8	23.7	19.3	16.4	14.3	12.6	11.3	10.3	9.4	8.7
1261	4.9	41.6	38	28.7	23.2	19.5	16.9	14.9	13.3	12.1	11.1	10.2
1262	4.7	35.1	31.5	24.8	20.6	17.6	15.4	13.7	12.3	11.2	10.3	9.5
1263	4.6	36.5	33	25.5	20.9	17.8	15.5	13.7	12.3	11.2	10.3	9.5
1264	4.5	36.1	32.7	25.2	20.6	17.5	15.2	13.5	12.1	11	10.1	9.3
1265	4.4	31.8	28.4	22.5	18.7	16	14.1	12.5	11.3	10.3	9.5	8.8
1266	4.3	26	22.3	18.5	15.8	13.8	12.3	11.1	10.1	9.3	8.6	8
1267	4.2	24	20	16.9	14.6	12.9	11.6	10.5	9.6	8.9	8.2	7.7
1268	4.2	22.3	18.6	15.9	13.9	12.4	11.1	10.1	9.3	8.6	8	7.5
1269	4.2	21.3	18.1	15.6	13.7	12.2	11	10	9.2	8.5	7.9	7.4
1270	4.3	20.7	17.8	15.4	13.5	12.1	10.9	10	9.2	8.5	7.9	7.4
1271	4.3	19	16.2	14.2	12.6	11.4	10.3	9.5	8.8	8.2	7.6	7.2
1272	4.3	18.4	15.8	13.9	12.4	11.2	10.2	9.4	8.7	8.1	7.6	7.1
1273	4.4	19.4	16.8	14.6	13	11.7	10.6	9.7	9	8.4	7.8	7.3
1274	4.4	21.7	19.1	16.3	14.3	12.7	11.5	10.5	9.6	8.9	8.3	7.7
1275	4.4	22.9	20.1	17.1	14.9	13.2	11.9	10.8	9.9	9.1	8.5	7.9
1276	4.5	28	25	20.4	17.3	15.1	13.4	12	10.9	10	9.2	8.6
1277	4.6	30.2	28.1	22.5	18.8	16.2	14.2	12.7	11.5	10.5	9.6	8.9
1278	6.4	34.1	32.4	25.1	20.6	17.5	15.2	13.5	12.1	11	10.1	9.3
1279	8.9	37.6	36.4	27.2	21.9	18.4	15.9	14	12.5	11.4	10.4	9.6
1280	4.5	27.4	24.7	20.3	17.2	15	13.3	11.9	10.8	9.9	9.2	8.5
1281	7.3	31.1	27.9	22.2	18.5	15.9	14	12.5	11.3	10.3	9.4	8.7
1282	9.2	35	31.6	24.3	19.9	16.9	14.7	13	11.7	10.6	9.7	8.9
1283	10.8	38.6	35.4	26.3	21.1	17.6	15.2	13.4	12	10.8	9.9	9.1
1284	10.4	38.4	35	25.9	20.8	17.4	15	13.2	11.8	10.7	9.7	9
1285	5	42.8	39.4	29.6	23.9	20.1	17.4	15.3	13.7	12.4	11.4	10.5
1286	4.8	35.2	31.3	24.8	20.6	17.7	15.5	13.8	12.5	11.4	10.5	9.7
1287	4.7	32.5	28.6	23	19.3	16.7	14.7	13.1	11.9	10.8	10	9.3
1288	4.6	32.9	28.9	23	19.2	16.5	14.5	13	11.7	10.7	9.8	9.1
1289	4.5	31.3	27.1	21.8	18.3	15.8	13.9	12.4	11.2	10.3	9.5	8.8
1290	4.3	26.8	22.8	18.8	16.1	14.1	12.5	11.3	10.3	9.5	8.7	8.1
1291	4.2	23.2	19.1	16.3	14.2	12.6	11.3	10.3	9.4	8.7	8.1	7.6
1292	4.3	21.5	18	15.5	13.6	12.1	11	10	9.2	8.5	7.9	7.4
1293	4.3	19.6	16.7	14.5	12.9	11.6	10.5	9.6	8.9	8.3	7.7	7.2
1294	4.3	20.6	17.4	15	13.3	11.9	10.8	9.9	9.1	8.4	7.9	7.4
1295	4.3	18.5	15.9	14	12.4	11.2	10.2	9.4	8.7	8.1	7.6	7.1
1296	4.3	17.7	15.3	13.5	12.1	11	10	9.2	8.6	8	7.5	7
1297	4.4	18.8	16.4	14.4	12.8	11.5	10.5	9.6	8.9	8.3	7.7	7.3
1298	4.4	22.8	20.1	17.1	14.9	13.2	11.9	10.8	9.9	9.1	8.5	7.9
1299	4.4	23.4	20.3	17.2	15	13.3	11.9	10.8	9.9	9.2	8.5	8
1300	4.4	26.8	23.8	19.7	16.8	14.7	13.1	11.8	10.7	9.8	9.1	8.4
1301	4.6	30.8	28.6	22.8	19	16.3	14.3	12.8	11.5	10.5	9.7	9
1302	6.9	34.8	32.8	25.3	20.7	17.6	15.3	13.5	12.2	11	10.1	9.3
1303	16.4	49.5	47.8	32.7	25.2	20.6	17.5	15.2	13.5	12.1	11	10.1
1304	4.5	29	26.3	21.3	17.9	15.5	13.7	12.3	11.1	10.2	9.4	8.7
1305	4.4	29.7	26.9	21.6	18.1	15.6	13.7	12.3	11.1	10.1	9.3	8.7
1306	5.8	34.1	31.3	24.2	19.8	16.8	14.6	12.9	11.6	10.6	9.7	8.9
1307	14	46.4	43.8	30.3	23.5	19.3	16.4	14.3	12.7	11.4	10.4	9.5
1308	15.2	50.8	48.5	32.1	24.4	19.8	16.7	14.5	12.8	11.5	10.4	9.5
1309	5.1	39.5	35.6	27.7	22.8	19.4	16.9	15	13.5	12.3	11.3	10.4
1310	4.9	35.5	31.4	25	20.8	17.9	15.7	14	12.7	11.6	10.6	9.8
1311	4.8	30.8	26.5	21.7	18.5	16.1	14.3	12.8	11.7	10.7	9.9	9.2
1312	4.6	28.3	24.1	20	17.2	15	13.4	12.1	11	10.1	9.4	8.7
1313	4.5	27.3	22.8	19	16.4	14.4	12.8	11.6	10.6	9.7	9	8.4
1314	4.4	25.1	20.8	17.5	15.2	13.4	12	10.9	10	9.2	8.5	8
1315	4.3	22.8	18.9	16.1	14.1	12.6	11.3	10.3	9.5	8.7	8.1	7.6
1316	4.3	20.5	17.3	15	13.3	11.9	10.8	9.9	9.1	8.4	7.9	7.4
1317	4.3	22.4	18.6	16	14	12.5	11.3	10.3	9.4	8.7	8.1	7.6
1318	4.4	22.5	19.2	16.4	14.3	12.7	11.5	10.5	9.6	8.9	8.2	7.7
1319	4.4	21.1	18.1	15.6	13.7	12.3	11.1	10.1	9.3	8.7	8.1	7.6
1320	4.4	19.9	17.2	14.9	13.2	11.9	10.8	9.9	9.1	8.5	7.9	7.4
1321	4.4	20.4	17.5	15.2	13.5	12.1	10.9	10	9.2	8.6	8	7.5
1322	4.4	24.3	21.4	18	15.6	13.7	12.3	11.1	10.2	9.4	8.7	8.1
1323	4.4	24.7	21.3	17.9	15.5	13.7	12.3	11.1	10.2	9.4	8.7	8.1
1324	4.5	28	24.5	20.2	17.2	15	13.3	11.9	10.9	9.9	9.2	8.5
1325	4.6	32.8	30	23.6	19.6	16.8	14.7	13	11.8	10.7	9.8	9.1
1326	5.2	34.6	32.8	25.3	20.7	17.6	15.3	13.5	12.2	11	10.1	9.3
1327	9	39.2	36.9	27.5	22.1	18.5	16	14.1	12.6	11.4	10.4	9.6
1328	7.7	35.7	32.5	25	20.4	17.3	15.1	13.3	12	10.9	10	9.2
1329	4.4	32.2	29.3	23.1	19.1	16.3	14.3	12.7	11.5	10.4	9.6	8.9
1330	8.8	40.9	37.8	27.6	22	18.3	15.7	13.8	12.3	11.1	10.1	9.3
1331	15.1	52.9	50.1	32.9	25	20.2	17.1	14.8	13.1	11.7	10.6	9.7
1332	11.2	50	48.4	32.1	24.4	19.8	16.7	14.5	12.8	11.5	10.4	9.5
1333	7.6	88.3	102.8	71.1	46.7	35.2	28.5	24	20.8	18.3	16.4	15.5
1334	9.5	88.3	102	69.2	45.1	34.1	27.7	23.3	20.2	17.8	16	14.8
1335	5.8	64.3	63.1	42.3	32.4	26.4	22.3	19.4	17.1	15.4	14	12.8
1336	5.6	59.3	56.8	39.3	30.4	25	21.3	18.5	16.4	14.8	13.4	12.3
1337	5.4	50.3	46.1	33.9	27.1	22.6	19.5	17.1	15.3	13.8	12.6	11.6
1338	5.3	43.7	39	29.9	24.4	20.6	17.9	15.9	14.2	12.9	11.8	10.9
1339	5.1	41.7	37.3	28.7	23.5	19.9	17.3	15.3	13.8	12.5	11.5	10.6
1340	5	39.3	35.2	27.3	22.4	19.1	16.6	14.8	13.3	12.1	11.1	10.2
1341	4.8	35.4	30.9	24.6	20.5	17.6	15.5	13.8	12.4	11.4	10.4	9.7
1342	4.7	35.1	30.6	24.2	20.1	17.3	15.1	13.5	12.2	11.1	10.2	9.4
1343	4.5	31.9	27.3	22	18.5	16	14.1	12.6	11.4	10.5	9.6	8.9
1344	4.4	29.9	25.1	20.5	17.4	15.1	13.4	12	10.9	10	9.2	8.5
1345	4.3	26.8	22.3	18.6	15.9	14	12.5	11.3	10.3	9.4	8.7	8.1
1346	4.3	24.1	19.8	16.8	14.7	13	11.7	10.6	9.7	9	8.4	7.8
1347	4.4	23.7	20	17	14.8	13.1	11.8	10.7	9.8	9.1	8.4	7.9
1348	4.4	25.1	21.7	18.2	15.7	13.8	12.4	11.2	10.2	9.4	8.7	8.1
1349	4.4	24.5	21.6	18.2	15.7	13.8	12.3	11.2	10.2	9.4	8.7	8.1
1350	4.4	24.9	21.9	18.3	15.8	13.9	12.4	11.3	10.3	9.5	8.8	8.2
1351	4.4	22.9	19.7	16.8	14.7	13.1	11.8	10.7	9.8	9.1	8.4	7.9
1352	4.4	24.6	21.3	17.9	15.5	13.7	12.3	11.1	10.2	9.4	8.7	8.1
1353	4.5	26	22.5	18.8	16.2	14.2	12.7	11.5	10.5	9.6	8.9	8.3
1354	4.5	29	25.5	20.8	17.7	15.3	13.6	12.2	11.1	10.1	9.3	8.7
1355	4.6	32.9	29.9	23.6	19.6	16.7	14.7	13.1	11.8	10.7	9.9	9.1
1356	4.7	34.2	31.6	24.6	20.3	17.3	15.1	13.4	12	10.9	10	9.3
1357	10.4	45	43.6	30.8	24.2	19.9	17	14.9	13.2	11.9	10.8	9.9
1358	5.6	36.1	33.3	25.5	20.8	17.6	15.3	13.5	12.1	11	10.1	9.3
1359	4.5	35.9	32.6	25	20.4	17.3	15	13.3	11.9	10.8	9.9	9.2
1360	5.5	39.6	37.6	27.6	22	18.4	15.8	13.9	12.4	11.2	10.2	9.4
1361	8.8	44.7	42.4	29.8	23.3	19.2	16.3	14.3	12.7	11.4	10.4	9.5
1362	8.9	46	43.5	30.2	23.4	19.2	16.3	14.2	12.6	11.4	10.3	9.5
1363	12.4	101.4	123.1	87.5	58.2	40.6	31.6	26	22.1	19.3	17.1	16.8
1364	14.4	101.9	123.6	87.6	57.9	40.2	31.2	25.6	21.8	19	16.8	16.3
1365	6	75.1	80.1	51.9	37.1	29.2	24.2	20.7	18.1	16.1	14.5	13.2
1366	5.5	56.9	53.4	37.5	29.3	24.1	20.6	18	16	14.4	13.1	12
1367	5.4	54.7	50.1	35.7	28.1	23.2	19.8	17.4	15.4	13.9	12.7	11.6
1368	5.2	46.1	41.2	31	25	21	18.2	16	14.3	13	11.9	10.9
1369	5.1	45.8	41.6	31	24.9	20.8	18	15.8	14.2	12.8	11.7	10.8
1370	5	43.2	38.7	29.2	23.6	19.9	17.2	15.2	13.6	12.3	11.3	10.4
1371	4.8	40.7	35.5	27.2	22.2	18.8	16.4	14.5	13	11.8	10.8	10
1372	4.7	37.3	32.2	25.2	20.8	17.7	15.5	13.7	12.4	11.3	10.3	9.5
1373	4.6	34.2	29.2	23.2	19.4	16.6	14.6	13	11.8	10.7	9.9	9.1
1374	4.4	32.1	27.3	21.9	18.4	15.8	13.9	12.5	11.3	10.3	9.5	8.8
1375	4.4	28.9	24.5	20	17	14.8	13.1	11.8	10.7	9.8	9.1	8.4
1376	4.4	27.4	22.7	18.9	16.2	14.2	12.6	11.4	10.4	9.6	8.8	8.2
1377	4.4	27.8	23.6	19.5	16.6	14.5	12.9	11.6	10.6	9.7	9	8.4
1378	4.4	28	24	19.8	16.9	14.7	13.1	11.8	10.7	9.8	9.1	8.4
1379	4.4	27.5	23.8	19.7	16.8	14.7	13	11.7	10.7	9.8	9.1	8.4
1380	4.4	25.7	22.2	18.6	16	14.1	12.6	11.4	10.4	9.6	8.9	8.2
1381	4.5	26.6	23.2	19.3	16.5	14.5	12.9	11.7	10.6	9.8	9	8.4
1382	4.5	25.4	21.6	18.2	15.8	13.9	12.5	11.3	10.3	9.5	8.8	8.2
1383	4.5	25.4	21.5	18.1	15.7	13.9	12.4	11.3	10.3	9.5	8.8	8.2
1384	4.5	29.3	25.7	21	17.8	15.5	13.7	12.3	11.2	10.2	9.4	8.8
1385	4.7	34.5	31.4	24.6	20.3	17.3	15.1	13.4	12.1	11	10.1	9.3
1386	4.7	35.5	33.1	25.5	20.9	17.8	15.5	13.7	12.3	11.2	10.2	9.5
1387	8.9	44.8	43.2	30.8	24.2	20	17.1	15	13.3	12	10.9	10
1388	4.6	36.6	33.9	25.9	21.1	17.9	15.5	13.7	12.3	11.2	10.2	9.4
1389	4.5	37.8	34.7	26.3	21.3	18	15.6	13.7	12.3	11.2	10.2	9.4
1390	7.3	45.4	43.4	30.6	23.9	19.7	16.8	14.7	13	11.7	10.7	9.8
1391	10	51.1	49.5	33	25.2	20.5	17.4	15.1	13.3	11.9	10.8	9.9
1392	9.4	50.2	47.7	32.2	24.7	20.1	17	14.8	13.1	11.8	10.7	9.8
1393	28.2	141	157.7	118.5	81.8	55.2	41.6	31.9	26.1	22.1	19.2	34.5
1394	22	122.8	152.3	112.4	76.4	51.3	39.1	30.4	24.9	21.2	18.5	22
1395	5.7	77	81.6	53.4	37.5	29.3	24.2	20.6	18	16	14.4	13.1
1396	5.5	70.3	70.3	43.8	32.6	26.2	22	19	16.7	14.9	13.5	12.3
1397	5.4	63.9	61.6	40.4	30.6	24.8	20.9	18.1	16	14.3	13	11.9
1398	5.2	52.5	47.6	34.1	26.9	22.3	19	16.7	14.8	13.4	12.2	11.2
1399	5.1	48.7	44.4	32.3	25.6	21.3	18.3	16.1	14.3	12.9	11.8	10.8
1400	5.1	45.6	40.9	30.3	24.3	20.3	17.5	15.4	13.8	12.5	11.4	10.5
1401	4.8	43.1	37.9	28.5	23	19.4	16.8	14.8	13.2	12	11	10.1
1402	4.7	40.8	34.9	26.7	21.8	18.4	16	14.2	12.7	11.5	10.6	9.7
1403	4.6	37.7	31.9	24.8	20.4	17.4	15.2	13.5	12.1	11	10.1	9.4
1404	4.5	35.3	30.3	23.7	19.6	16.8	14.7	13	11.7	10.7	9.8	9.1
1405	4.4	32.3	27.6	22.1	18.5	15.9	14	12.5	11.3	10.3	9.5	8.8
1406	4.4	31.1	26.5	21.4	18	15.6	13.7	12.3	11.1	10.2	9.4	8.7
1407	4.4	30.5	26	21.1	17.8	15.4	13.6	12.2	11.1	10.1	9.3	8.7
1408	4.5	28.5	24.5	20.1	17.1	14.9	13.3	11.9	10.8	9.9	9.2	8.5
1409	4.5	26.8	22.9	19.1	16.4	14.4	12.8	11.6	10.6	9.7	9	8.4
1410	4.5	28.3	24.1	19.9	17	14.9	13.2	11.9	10.8	9.9	9.2	8.5
1411	4.5	28.7	24.7	20.4	17.3	15.1	13.4	12.1	11	10.1	9.3	8.6
1412	4.5	28.5	24.9	20.5	17.4	15.2	13.5	12.1	11	10.1	9.3	8.7
1413	4.5	27.6	23.6	19.6	16.8	14.8	13.1	11.9	10.8	9.9	9.2	8.6
1414	4.5	30.3	26.2	21.3	18.1	15.7	13.9	12.5	11.3	10.3	9.5	8.9
1415	4.6	33.5	30.5	24	19.9	17.1	15	13.3	12	10.9	10	9.3
1416	4.7	36.2	33.7	26	21.2	18	15.7	13.9	12.5	11.3	10.4	9.6
1417	8.5	47.2	46	32.2	25.1	20.7	17.6	15.4	13.6	12.3	11.1	10.2
1418	4.7	39.6	36.9	27.7	22.3	18.7	16.2	14.3	12.7	11.5	10.5	9.7
1419	4.4	36.1	32.8	25.3	20.7	17.6	15.3	13.6	12.2	11.1	10.2	9.4
1420	4.5	40.9	38.2	28.2	22.5	18.8	16.2	14.3	12.7	11.5	10.5	9.7
1421	11.4	55.2	54.5	35.2	26.5	21.4	18.1	15.6	13.8	12.3	11.2	10.2
1422	6.8	48.9	47.3	32.3	24.9	20.3	17.2	15	13.3	11.9	10.8	9.9
1423	30.7	144.3	153.7	116.1	79.8	53.4	40.2	30.9	25.3	21.5	18.7	37.6
1424	15.5	107	128	91.8	60.3	40.5	31	25.2	21.3	18.5	16.4	17
1425	5.6	79.1	85.3	55.2	38.1	29.5	24.2	20.5	17.9	15.9	14.3	13
1426	5.7	78.7	83.6	53.1	36.9	28.7	23.6	20	17.5	15.5	13.9	12.8
1427	5.8	63	60.3	39.6	30	24.4	20.6	17.8	15.7	14.1	12.8	11.7
1428	6.3	60.7	57	38	29	23.6	20	17.3	15.3	13.7	12.5	11.4
1429	6.5	56.2	52	35.7	27.6	22.6	19.2	16.7	14.8	13.3	12.1	11.1
1430	5.1	50.2	45.7	32.7	25.7	21.2	18.2	15.9	14.1	12.7	11.6	10.6
1431	4.8	43.7	38.1	28.6	23.1	19.4	16.8	14.8	13.2	12	10.9	10.1
1432	4.7	39.6	33.5	25.9	21.2	18	15.7	13.9	12.5	11.4	10.4	9.6
1433	4.6	38.2	32.4	25.1	20.6	17.6	15.3	13.6	12.2	11.1	10.2	9.4
1434	4.5	34.5	29.2	23.2	19.2	16.5	14.5	12.9	11.6	10.6	9.7	9
1435	4.4	33.3	28.1	22.4	18.7	16.1	14.1	12.6	11.4	10.4	9.6	8.9
1436	4.4	31.8	26.8	21.6	18.2	15.7	13.9	12.4	11.2	10.3	9.5	8.8
1437	4.5	32.8	28.1	22.5	18.8	16.2	14.2	12.7	11.5	10.5	9.6	8.9
1438	4.5	29.5	24.8	20.4	17.3	15.1	13.4	12	10.9	10	9.3	8.6
1439	4.5	30.3	26	21.2	17.9	15.5	13.7	12.3	11.2	10.2	9.4	8.8
1440	4.5	31.5	27.1	21.9	18.4	16	14.1	12.6	11.4	10.4	9.6	8.9
1441	4.5	33	28.7	22.9	19.2	16.5	14.5	12.9	11.7	10.7	9.8	9.1
1442	4.6	33.2	29	23.1	19.3	16.6	14.6	13	11.8	10.7	9.9	9.1
1443	4.6	32.4	27.9	22.5	18.9	16.3	14.4	12.8	11.6	10.6	9.8	9.1
1444	4.6	33.1	28.7	23	19.3	16.6	14.6	13	11.8	10.8	9.9	9.2
1445	4.6	32.8	29.5	23.5	19.6	16.9	14.8	13.2	11.9	10.9	10	9.3
1446	4.6	35.9	33.1	25.7	21.1	17.9	15.6	13.9	12.5	11.3	10.4	9.6
1447	9.9	50.7	49.8	34	26.2	21.4	18.2	15.8	14	12.6	11.4	10.5
1448	4.6	40.2	37.6	28.1	22.6	19	16.4	14.5	12.9	11.7	10.7	9.8
1449	4.4	32.1	28.3	22.7	19	16.4	14.4	12.9	11.7	10.7	9.8	9.1
1450	4.5	40.3	37	27.7	22.3	18.7	16.2	14.3	12.7	11.5	10.5	9.7
1451	11.3	55.7	54.3	35.4	26.8	21.7	18.3	15.8	14	12.5	11.3	10.4
1452	7.5	51.4	49.8	33.5	25.7	21	17.7	15.4	13.6	12.2	11.1	10.2
1453	36.6	149.8	149.8	113.4	77.4	51.6	38.8	29.9	24.5	20.8	18.1	45.2
1454	16.2	110.1	132.7	95.8	62.6	40.9	31	25.1	21.2	18.4	16.2	19.6
1455	5.5	83	91.6	59.3	39.4	30.1	24.5	20.7	17.9	15.9	14.2	13.4
1456	5.3	71.4	70.4	43.1	31.9	25.5	21.4	18.4	16.2	14.5	13.1	11.9
1457	5.2	59.9	56	37.7	28.8	23.5	19.9	17.3	15.3	13.7	12.4	11.4
1458	6	54.2	49.2	34.5	26.9	22.2	18.9	16.5	14.7	13.2	12	11
1459	6.2	54.6	50	34.7	26.9	22.1	18.8	16.4	14.5	13.1	11.9	10.9
1460	5	49.2	44.5	32	25.2	20.9	17.9	15.7	13.9	12.6	11.5	10.5
1461	4.8	44.1	38.1	28.6	23	19.4	16.7	14.7	13.2	11.9	10.9	10
1462	4.7	40.3	34	26.2	21.4	18.2	15.8	14	12.6	11.4	10.5	9.6
1463	4.6	38.9	33.1	25.5	20.9	17.8	15.5	13.7	12.3	11.2	10.3	9.5
1464	4.5	38.5	32.4	25	20.5	17.4	15.2	13.5	12.1	11	10.1	9.3
1465	4.5	34.3	28.7	22.8	19	16.3	14.3	12.8	11.5	10.5	9.7	9
1466	4.5	31.2	25.7	21	17.7	15.4	13.6	12.2	11.1	10.2	9.4	8.7
1467	4.5	30.1	25.2	20.6	17.5	15.3	13.5	12.1	11	10.1	9.3	8.7
1468	4.5	34.5	29.7	23.5	19.5	16.8	14.7	13.1	11.8	10.7	9.9	9.1
1469	4.5	33.4	28.7	22.9	19.2	16.5	14.5	12.9	11.7	10.7	9.8	9.1
1470	4.6	34.7	30	23.7	19.7	16.9	14.8	13.2	11.9	10.9	10	9.2
1471	4.6	35.4	31.2	24.5	20.2	17.3	15.1	13.4	12.1	11	10.1	9.4
1472	4.6	34.4	30	23.8	19.8	17	14.9	13.3	12	10.9	10	9.3
1473	4.6	33.8	29.1	23.3	19.4	16.7	14.7	13.1	11.9	10.8	10	9.2
1474	4.6	33.8	29.4	23.5	19.6	16.9	14.8	13.2	12	10.9	10	9.3
1475	4.7	38.2	34.7	26.7	21.8	18.4	16	14.2	12.7	11.5	10.6	9.8
1476	4.8	38.4	36.4	27.6	22.4	18.9	16.4	14.5	13	11.7	10.7	9.9
1477	9.6	49.4	48.1	33.4	25.9	21.3	18.1	15.8	14	12.6	11.4	10.5
1478	4.7	41	38.5	28.7	23.1	19.3	16.7	14.7	13.1	11.9	10.9	10
1479	4.4	37.3	33.8	26.1	21.3	18.1	15.8	14	12.6	11.4	10.4	9.6
1480	8	50.1	47.5	32.9	25.6	21	17.9	15.6	13.8	12.4	11.3	10.3
1481	9.6	54.8	52.5	35	26.7	21.7	18.3	15.9	14.1	12.6	11.4	10.5
1482	4.7	49.8	47.2	32.7	25.3	20.8	17.7	15.4	13.7	12.3	11.2	10.2
1483	29.6	143.4	145.8	108.7	73.4	48.2	35.7	27.9	23.1	19.7	17.2	36.4
1484	21.3	123.9	144.1	106	70.1	45	32.9	26.2	21.8	18.8	16.5	28.3
1485	9.7	97.3	112.8	77	48	34.3	26.9	22.3	19.1	16.7	14.8	14.8
1486	5.2	81.8	87.6	55.4	37.3	28.6	23.4	19.8	17.2	15.2	13.6	12.7
1487	5.1	58.4	53.8	36.5	28.1	22.9	19.4	16.9	15	13.4	12.2	11.2
1488	5.1	53.6	47.5	33.6	26.3	21.7	18.5	16.2	14.4	12.9	11.8	10.8
1489	4.9	49.5	43.7	31.6	25	20.8	17.8	15.6	13.9	12.6	11.5	10.5
1490	5	54.3	49.4	34.1	26.4	21.7	18.4	16.1	14.2	12.8	11.6	10.7
1491	4.8	51.6	46.2	32.5	25.4	21	17.9	15.6	13.9	12.5	11.4	10.4
1492	4.7	47.1	40.9	29.9	23.7	19.8	17	14.9	13.3	12	10.9	10.1
1493	4.6	43.7	37.1	27.8	22.4	18.8	16.2	14.3	12.8	11.6	10.6	9.7
1494	4.5	38.9	32.6	25.2	20.6	17.5	15.3	13.5	12.2	11	10.1	9.3
1495	4.5	36.2	30.6	24	19.8	16.9	14.8	13.2	11.9	10.8	9.9	9.2
1496	4.5	34	28.4	22.7	19	16.3	14.4	12.8	11.6	10.6	9.7	9
1497	4.5	33.2	28	22.5	18.9	16.3	14.3	12.8	11.6	10.6	9.7	9
1498	4.5	35	29.5	23.4	19.5	16.7	14.7	13.1	11.8	10.8	9.9	9.2
1499	4.6	33.9	28.5	22.8	19.1	16.5	14.5	12.9	11.7	10.7	9.8	9.1
1500	4.6	33.4	28	22.6	18.9	16.4	14.4	12.9	11.7	10.7	9.8	9.1
1501	4.6	34.7	29.7	23.6	19.7	16.9	14.9	13.3	12	10.9	10	9.3
1502	4.6	33.3	29.4	23.4	19.6	16.9	14.8	13.2	12	10.9	10	9.3
1503	4.6	35.4	30.6	24.2	20.1	17.3	15.1	13.5	12.2	11.1	10.2	9.4
1504	4.7	36.3	31.9	25	20.7	17.7	15.5	13.8	12.4	11.3	10.4	9.6
1505	4.8	40.1	36.9	27.9	22.6	19.1	16.5	14.6	13.1	11.8	10.8	10
1506	4.9	43.3	42.1	30.7	24.4	20.3	17.4	15.3	13.6	12.3	11.2	10.3
1507	12.9	58.5	59.3	38	28.6	23	19.4	16.8	14.8	13.2	12	10.9
1508	5.9	47.9	46.9	33	25.7	21.2	18.1	15.8	14	12.6	11.5	10.5
1509	4.6	41.9	39.3	29.2	23.4	19.6	16.9	14.9	13.3	12	11	10.1
1510	8.7	51.8	49.8	34.1	26.3	21.6	18.3	15.9	14.1	12.7	11.5	10.6
1511	9.9	54.6	52.7	35.3	27	22	18.6	16.1	14.3	12.8	11.6	10.6
1512	7.5	54.6	51.3	34.7	26.6	21.7	18.4	16	14.1	12.7	11.5	10.5
1513	4.9	49.5	42.9	31.1	24.7	20.5	17.6	15.4	13.7	12.4	11.3	10.4
1514	4.9	55.8	50.4	34.5	26.6	21.7	18.5	16.1	14.2	12.8	11.6	10.6
1515	4.9	62	57.8	37.2	28	22.6	19	16.5	14.5	13	11.8	10.8
1516	4.7	52.3	46.6	32.5	25.3	20.8	17.7	15.5	13.7	12.4	11.2	10.3
1517	4.7	45.3	38.9	28.7	23	19.2	16.5	14.5	13	11.7	10.7	9.9
1518	4.6	43.4	36.5	27.4	22.1	18.6	16	14.1	12.6	11.5	10.5	9.6
1519	4.6	39.6	33.4	25.7	21	17.8	15.4	13.7	12.3	11.1	10.2	9.4
1520	4.5	36	30.6	24.1	19.9	17.1	14.9	13.3	12	10.9	10	9.2
1521	4.6	33.9	28.1	22.6	18.9	16.3	14.4	12.8	11.6	10.6	9.8	9.1
1522	4.6	34.7	29.1	23.2	19.4	16.7	14.7	13.1	11.8	10.8	9.9	9.2
1523	4.6	33	27.4	22.2	18.7	16.2	14.3	12.8	11.6	10.6	9.8	9.1
1524	4.6	33.5	27.8	22.5	18.9	16.4	14.4	12.9	11.7	10.7	9.8	9.1
1525	4.6	31.8	26.6	21.7	18.4	16	14.1	12.7	11.5	10.6	9.7	9
1526	4.7	33.4	29.2	23.4	19.6	16.9	14.8	13.3	12	10.9	10.1	9.3
1527	4.7	34.8	30.3	24.1	20.1	17.3	15.2	13.5	12.2	11.1	10.2	9.5
1528	4.7	39.1	35.2	27	22	18.7	16.2	14.4	12.9	11.7	10.7	9.9
1529	5.7	43.7	40.8	30	24	20.1	17.3	15.2	13.5	12.2	11.2	10.3
1530	8.2	53	51.3	35	27	22.1	18.7	16.3	14.4	13	11.8	10.8
1531	13.7	64	64.4	39.9	29.7	23.8	19.9	17.2	15.1	13.5	12.2	11.2
1532	7.9	54.7	53.6	36	27.5	22.4	19	16.5	14.6	13.1	11.9	10.9
1533	4.9	49.3	47.9	33.5	26.1	21.5	18.3	16	14.2	12.8	11.6	10.6
1534	4.8	51.4	49.5	34.2	26.5	21.7	18.5	16.1	14.3	12.8	11.6	10.7
1535	8	56.9	55.2	36.5	27.8	22.6	19.1	16.5	14.6	13.1	11.9	10.9
1536	4.8	54.9	52.1	35.3	27.1	22.1	18.7	16.3	14.4	12.9	11.7	10.7
1537	4.8	49.3	42	30.6	24.3	20.2	17.3	15.2	13.6	12.2	11.2	10.3
1538	4.8	53.7	47.2	33	25.7	21.1	18	15.7	13.9	12.5	11.4	10.4
1539	4.8	57.8	52.7	35.2	26.9	21.9	18.5	16	14.2	12.7	11.5	10.6
1540	4.7	50.2	44.1	31.4	24.6	20.4	17.4	15.2	13.5	12.2	11.1	10.2
1541	4.6	43.4	36.5	27.5	22.2	18.7	16.1	14.2	12.8	11.5	10.6	9.7
1542	4.6	44.7	37.9	28.2	22.6	18.9	16.3	14.4	12.8	11.6	10.6	9.8
1543	4.6	42.4	35.8	27	21.9	18.4	15.9	14.1	12.6	11.4	10.4	9.6
1544	4.6	40.8	34.3	26.2	21.4	18.1	15.7	13.9	12.5	11.3	10.4	9.6
1545	4.6	39.6	33.2	25.7	21.1	17.9	15.6	13.8	12.4	11.3	10.3	9.5
1546	4.6	39.2	32.9	25.5	21	17.8	15.6	13.8	12.4	11.3	10.3	9.5
1547	4.6	36.1	29.9	23.8	19.8	17	14.9	13.3	12	11	10.1	9.3
1548	4.7	35.2	29.4	23.5	19.6	16.9	14.9	13.3	12	10.9	10.1	9.3
1549	4.7	33.4	28.1	22.7	19.1	16.5	14.6	13.1	11.8	10.8	10	9.2
1550	4.7	36	30.9	24.5	20.4	17.5	15.3	13.6	12.3	11.2	10.3	9.5
1551	4.7	37.1	32.4	25.4	21	18	15.7	14	12.6	11.4	10.5	9.7
1552	4.8	39.4	35.9	27.5	22.4	18.9	16.4	14.5	13.1	11.8	10.8	10
1553	4.8	42.9	39.9	29.7	23.8	20	17.2	15.2	13.5	12.2	11.2	10.3
1554	8	53.7	51.7	35.3	27.2	22.3	18.9	16.4	14.6	13.1	11.9	10.9
1555	14.3	68.4	68	41.2	30.5	24.3	20.4	17.5	15.4	13.8	12.4	11.3
1556	7	56.2	54	36.3	27.8	22.6	19.2	16.6	14.7	13.2	12	11
1557	4.9	54.5	51.5	35.2	27.2	22.3	18.9	16.4	14.6	13.1	11.9	10.9
1558	4.9	55.4	52.7	35.8	27.5	22.4	19	16.5	14.6	13.1	11.9	10.9
1559	6.7	61.7	59.7	38.4	29	23.4	19.7	17	15	13.4	12.2	11.1
1560	4.8	60.5	59	38.2	28.8	23.3	19.6	17	15	13.4	12.2	11.1
1561	4.8	48.9	41.7	30.3	24.1	20	17.2	15.1	13.4	12.1	11	10.2
1562	4.8	51.4	44.1	31.4	24.7	20.4	17.5	15.3	13.6	12.2	11.1	10.2
1563	4.8	55.9	49.6	33.9	26.1	21.3	18.1	15.8	14	12.5	11.4	10.4
1564	4.7	48.5	41.6	30.2	23.9	19.9	17	14.9	13.3	12	10.9	10.1
1565	4.6	48.1	41	29.8	23.7	19.7	16.9	14.8	13.2	11.9	10.9	10
1566	4.6	43.1	36.3	27.4	22.1	18.6	16.1	14.2	12.7	11.5	10.5	9.7
1567	4.6	42.5	35.4	26.9	21.8	18.4	15.9	14.1	12.6	11.4	10.5	9.6
1568	4.6	40.5	33.4	25.8	21.1	17.9	15.6	13.8	12.4	11.3	10.3	9.6
1569	4.6	39.9	33.6	25.9	21.2	18	15.7	13.9	12.5	11.4	10.4	9.6
1570	4.7	41.6	35.5	27	22	18.6	16.1	14.3	12.8	11.6	10.6	9.8
1571	4.7	38.3	32.4	25.3	20.9	17.8	15.6	13.8	12.4	11.3	10.4	9.6
1572	4.7	38.1	32.6	25.5	21	17.9	15.7	13.9	12.5	11.4	10.5	9.7
1573	4.7	37.9	32.5	25.4	21	17.9	15.7	13.9	12.6	11.4	10.5	9.7
1574	4.7	34.6	29.4	23.6	19.8	17.1	15	13.4	12.1	11.1	10.2	9.5
1575	4.7	37.9	32.8	25.7	21.3	18.2	15.9	14.1	12.7	11.6	10.6	9.8
1576	5	43.1	39.4	29.4	23.7	19.9	17.2	15.1	13.5	12.2	11.2	10.3
1577	4.8	40.8	36.4	27.9	22.7	19.2	16.7	14.8	13.3	12	11	10.2
1578	4.8	45.6	41.7	30.8	24.6	20.5	17.7	15.5	13.9	12.5	11.4	10.5
1579	12.3	68.7	67.3	41.2	30.5	24.5	20.5	17.6	15.5	13.9	12.5	11.4
1580	5.1	56.4	53.7	36.3	27.9	22.8	19.3	16.8	14.8	13.3	12.1	11.1
1581	4.9	53.5	49.6	34.6	26.9	22.1	18.8	16.4	14.6	13.1	11.9	10.9
1582	4.9	56	51.6	35.5	27.4	22.5	19.1	16.6	14.7	13.2	12	11
1583	4.9	61	58.7	38.4	29.1	23.5	19.8	17.2	15.2	13.6	12.3	11.3
1584	4.9	62.9	60.4	39	29.4	23.8	20	17.3	15.3	13.7	12.4	11.3
1585	4.7	53.9	47.6	32.9	25.5	21	17.8	15.5	13.8	12.4	11.3	10.3
1586	4.7	47	39.6	29.2	23.3	19.4	16.7	14.7	13.1	11.9	10.8	9.9
1587	4.7	53.2	46.4	32.4	25.2	20.8	17.7	15.4	13.7	12.3	11.2	10.3
1588	4.7	56.5	49.9	33.9	26.1	21.3	18.1	15.7	13.9	12.5	11.3	10.4
1589	4.7	49.3	41.6	30.1	23.9	19.8	17	14.9	13.3	12	10.9	10
1590	4.7	52	45.1	31.8	24.8	20.5	17.5	15.3	13.6	12.2	11.1	10.2
1591	4.6	45.3	37.7	28.2	22.7	19	16.4	14.5	12.9	11.7	10.7	9.8
1592	4.6	42.9	35.7	27.1	22	18.6	16.1	14.2	12.8	11.6	10.6	9.8
1593	4.7	42.4	35.7	27.2	22.1	18.7	16.2	14.3	12.8	11.6	10.6	9.8
1594	4.7	43.3	36.8	27.9	22.5	19	16.4	14.5	13	11.8	10.8	9.9
1595	4.7	42.6	36.3	27.6	22.4	18.9	16.4	14.5	13	11.8	10.8	9.9
1596	4.8	43.8	37.3	28.2	22.8	19.2	16.7	14.7	13.2	11.9	10.9	10.1
1597	4.8	41.8	35.3	27.1	22.2	18.8	16.3	14.5	13	11.8	10.8	10
1598	4.8	38.5	32.1	25.3	21	17.9	15.7	14	12.6	11.5	10.5	9.8
1599	4.8	39	32.7	25.7	21.3	18.2	15.9	14.2	12.8	11.6	10.7	9.9
1600	4.8	39.6	34	26.5	21.8	18.6	16.2	14.4	13	11.8	10.8	10
1601	4.8	39.3	34.2	26.7	22	18.7	16.3	14.5	13	11.9	10.9	10.1
1602	4.9	46.1	41.5	30.7	24.6	20.6	17.7	15.6	13.9	12.6	11.5	10.6
1603	10.7	72.1	70.8	42.7	31.4	25	20.9	18	15.8	14.1	12.7	11.6
1604	5.2	59.8	56.4	37.6	28.7	23.4	19.7	17.1	15.1	13.6	12.3	11.3
1605	4.9	56.9	52.2	35.9	27.8	22.7	19.3	16.8	14.9	13.4	12.2	11.2
1606	4.9	58.9	53.8	36.6	28.2	23	19.5	17	15	13.5	12.3	11.2
1607	4.9	63.5	59.8	39	29.5	23.9	20.2	17.5	15.4	13.8	12.5	11.4
1608	5	69.1	66.9	41.5	30.9	24.8	20.8	17.9	15.8	14.1	12.8	11.6
1609	4.7	68.7	65	39.1	28.8	23	19.2	16.5	14.5	13	11.7	10.7
1610	4.7	54.8	47.5	32.8	25.4	20.8	17.7	15.4	13.7	12.3	11.2	10.2
1611	4.7	59.5	53.4	35.3	26.8	21.8	18.4	15.9	14.1	12.6	11.4	10.5
1612	4.7	66.7	61.6	38.2	28.4	22.8	19.1	16.5	14.5	12.9	11.7	10.7
1613	4.7	52.4	44.5	31.5	24.7	20.4	17.4	15.2	13.5	12.2	11.1	10.2
1614	4.6	46.4	38.1	28.4	22.8	19.1	16.5	14.5	13	11.8	10.7	9.9
1615	4.7	47	38.8	28.8	23.1	19.3	16.7	14.7	13.1	11.8	10.8	9.9
1616	4.8	47.1	39.9	29.4	23.5	19.7	16.9	14.9	13.3	12	10.9	10.1
1617	4.8	47.7	40.7	29.9	23.8	19.9	17.1	15	13.4	12.1	11	10.2
1618	4.8	44.7	37.1	28	22.7	19.1	16.6	14.6	13.1	11.9	10.8	10
1619	4.8	44.4	37.3	28.2	22.8	19.3	16.7	14.7	13.2	11.9	10.9	10.1
1620	4.8	45.7	38.4	28.8	23.3	19.6	16.9	14.9	13.4	12.1	11	10.2
1621	4.8	46.7	39.5	29.5	23.7	19.9	17.2	15.1	13.5	12.2	11.2	10.3
1622	4.8	41.9	35.1	27.1	22.2	18.9	16.4	14.6	13.1	11.9	10.9	10.1
1623	4.8	40.8	34.3	26.7	22	18.7	16.3	14.5	13	11.8	10.9	10
1624	4.8	39.5	32.9	25.9	21.5	18.4	16.1	14.3	12.9	11.7	10.8	10
1625	4.9	40.1	34	26.6	21.9	18.7	16.4	14.5	13.1	11.9	10.9	10.1
1626	4.9	51.4	47.9	34	26.6	22	18.8	16.4	14.6	13.2	12	11
1627	5.6	63.1	61.5	39.7	29.9	24.1	20.3	17.6	15.5	13.9	12.6	11.5
1628	5.2	63.1	60.6	39.4	29.8	24.1	20.3	17.6	15.5	13.9	12.6	11.5
1629	5	62.3	58.3	38.6	29.4	23.9	20.1	17.5	15.4	13.8	12.5	11.5
1630	5	65	61	39.7	30	24.3	20.5	17.7	15.6	14	12.7	11.6
1631	5	71.3	68.6	42.4	31.5	25.2	21.1	18.2	16	14.3	12.9	11.8
1632	5	72.3	70.1	42.9	31.8	25.4	21.3	18.3	16.1	14.4	13	11.9
1633	14.6	105.8	117.2	77.9	45	31.5	24.6	20.2	17.2	15	13.4	17.8
1634	4.7	63.9	57.3	36.5	27.4	22.1	18.6	16	14.1	12.7	11.5	10.5
1635	4.7	54.8	46.9	32.5	25.2	20.7	17.6	15.3	13.6	12.2	11.1	10.2
1636	4.7	64.4	57.4	36.7	27.6	22.3	18.7	16.2	14.3	12.8	11.6	10.6
1637	4.8	64.7	57.4	36.8	27.7	22.4	18.8	16.3	14.4	12.8	11.6	10.6
1638	4.7	50.6	41.6	30.2	24	19.9	17.1	15	13.4	12.1	11	10.1
1639	4.7	48.4	39.7	29.3	23.4	19.6	16.9	14.8	13.2	12	10.9	10.1
1640	4.8	52.4	44	31.5	24.8	20.6	17.6	15.4	13.7	12.3	11.2	10.3
1641	4.9	58.2	51.1	34.8	26.8	21.9	18.6	16.1	14.3	12.8	11.6	10.7
1642	4.8	48.6	40.2	29.8	23.8	19.9	17.2	15.1	13.5	12.2	11.1	10.2
1643	4.8	48.7	40.5	30	24	20.1	17.3	15.2	13.6	12.3	11.2	10.3
1644	4.8	48.5	40.4	30	24	20.1	17.3	15.3	13.6	12.3	11.3	10.4
1645	4.8	45.6	38.2	28.8	23.3	19.7	17	15	13.5	12.2	11.2	10.3
1646	4.9	42.9	35.7	27.5	22.5	19.1	16.6	14.7	13.2	12	11	10.2
1647	4.9	43.1	35.1	27.3	22.4	19	16.6	14.7	13.2	12	11	10.2
1648	4.9	44.4	36.9	28.3	23.1	19.6	17	15	13.5	12.2	11.2	10.3
1649	4.9	45.4	38.4	29.2	23.7	20	17.3	15.3	13.7	12.4	11.4	10.5
1650	5	60.3	56.4	37.8	28.9	23.5	19.9	17.3	15.3	13.7	12.4	11.4
1651	6.5	70.2	69	43.7	32.1	25.6	21.3	18.4	16.1	14.4	13	11.9
1652	5.1	65.9	62.5	40.3	30.4	24.5	20.6	17.9	15.8	14.1	12.8	11.7
1653	5.1	65.4	61.4	40	30.2	24.5	20.6	17.9	15.8	14.1	12.8	11.7
1654	5.1	70.3	66.3	41.8	31.3	25.2	21.1	18.2	16.1	14.4	13	11.9
1655	5.1	77.9	75.7	47.4	34.2	27	22.4	19.2	16.8	14.9	13.5	12.3
1656	5.1	75	72.4	44.2	32.6	26.1	21.8	18.7	16.5	14.7	13.3	12.1
1657	4.6	74.2	70.2	40.2	29.2	23.2	19.3	16.5	14.5	12.9	11.7	10.6
1658	4.6	59.7	51.2	34.2	26.1	21.3	18	15.6	13.8	12.4	11.2	10.3
1659	4.6	53.3	43.8	31.1	24.4	20.1	17.2	15	13.4	12	10.9	10
1660	4.7	49.6	40.2	29.4	23.4	19.5	16.7	14.7	13.1	11.8	10.8	9.9
1661	4.7	49.3	39.7	29.2	23.3	19.5	16.7	14.7	13.1	11.9	10.8	9.9
1662	4.7	53.2	43.6	31.2	24.5	20.3	17.4	15.2	13.5	12.2	11.1	10.2
1663	10.3	98.9	102.7	64.5	38.7	28.5	22.8	19	16.4	14.4	12.8	15.4
1664	4.6	59.2	49.3	33.5	25.7	21	17.8	15.5	13.7	12.3	11.2	10.2
1665	4.7	66.4	57.9	36.8	27.6	22.2	18.7	16.1	14.2	12.7	11.5	10.5
1666	4.7	65.9	56.9	36.5	27.5	22.2	18.6	16.1	14.2	12.7	11.5	10.5
1667	4.7	59.8	50.2	34	26.1	21.3	18.1	15.7	13.9	12.5	11.3	10.4
1668	4.8	70.5	63	38.7	28.7	23	19.2	16.6	14.6	13	11.8	10.8
1669	4.7	75.4	69.7	40.2	29.3	23.3	19.4	16.6	14.6	13	11.7	10.8
1670	4.7	61.4	51.8	34.5	26.3	21.4	18.1	15.7	13.9	12.4	11.3	10.3
1671	4.7	77.6	70.7	40.6	29.5	23.4	19.5	16.7	14.7	13.1	11.8	10.8
1672	14.4	107.7	109.4	70.8	40.7	29.6	23.5	19.6	16.8	14.7	13.1	16.4
1673	14.6	111.7	114.8	75.8	44.2	31.3	24.5	20.3	17.3	15.1	13.4	15.7
1674	4.7	80.1	74.5	43.4	31	24.3	20.1	17.2	15.1	13.4	12.1	11
1675	4.7	77.8	70.7	40.6	29.5	23.4	19.5	16.7	14.7	13.1	11.8	10.8
1676	4.7	76.3	68.4	40	29.2	23.2	19.4	16.6	14.6	13	11.8	10.7
1677	13.9	111.8	113.3	73.4	42	30.2	23.8	19.8	16.9	14.8	13.2	17.8
1678	28.4	127.7	127.7	89.2	55.4	35.9	27.1	21.9	18.5	16	14.1	30.8
1679	7.4	96.9	95.5	60.7	37.8	28.1	22.6	18.9	16.3	14.4	12.8	12.5
1680	4.7	75.5	68.2	40	29.3	23.3	19.4	16.7	14.6	13.1	11.8	10.7
1681	4.7	89.4	85.2	50.5	34	26.1	21.3	18	15.6	13.8	12.4	12.2
1682	12.5	112.2	114.2	74.4	43.4	30.9	24.2	20.1	17.1	15	13.3	20.9
1683	37	127.6	127.6	91	57.4	36.6	27.5	22.2	18.6	16.1	14.2	40.5
1684	32	127.4	127.4	90.7	57.2	36.5	27.4	22.1	18.6	16.1	14.2	34.8
1685	21.8	127.3	127.3	88.3	54.4	35.5	26.8	21.7	18.3	15.9	14	21.7
1686	4.6	73.3	62.7	38.3	28.3	22.7	19	16.3	14.4	12.8	11.6	10.6
1687	25.8	128.3	128.3	88.3	54.4	35.6	27	21.9	18.4	16	14.1	36
1688	57.2	128	128	94.2	60.8	37.8	28.1	22.6	18.9	16.3	14.4	61.8
1689	61.3	127.6	127.6	96	62.4	38.9	28.7	22.9	19.1	16.5	14.5	61.3
1690	27.4	127.2	127.2	89.9	56.2	36.1	27.2	22	18.5	16	14.1	33.2
1691	4.7	91.9	85.4	52.4	34.7	26.4	21.4	18.1	15.7	13.9	12.4	11.3
1692	4.5	66.7	54.1	35.3	26.7	21.6	18.2	15.8	13.9	12.5	11.3	10.3
