# Supplementary material for: Roles of host and environment in shift of primary anthrax host species in Kruger National Park
Source: PLoS One. 2024 Dec 6;19(12):e0314103. doi: 10.1371/journal.pone.0314103 (PMC11623471; doi:10.1371/journal.pone.0314103)
Supplement: S1 Data — (ZIP) [file pone.0314103.s001.zip › Ochai Supplementary Data/Soil Moisture KNP/TerraClimate_Soil Moisture_2005.xlsx]

## Sheet: TerraClimate_Soil Moisture_2005
UPID	2005_1	2005_2	2005_3	2005_4	2005_5	2005_6	2005_7	2005_8	2005_9	2005_10	2005_11	2005_12
1	1.7	1.7	1.7	1.6	1.6	1.6	1.5	1.5	1.5	1.5	1.4	1.4
2	1.7	1.7	1.6	1.6	1.6	1.5	1.5	1.5	1.5	1.4	1.4	1.4
3	1.7	1.6	1.6	1.6	1.6	1.5	1.5	1.5	1.4	1.4	1.4	1.4
4	1.7	1.6	1.6	1.6	1.5	1.5	1.5	1.5	1.4	1.4	1.4	1.4
5	1.7	1.6	1.6	1.6	1.5	1.5	1.5	1.5	1.4	1.4	1.4	1.4
6	1.6	1.6	1.6	1.5	1.5	1.5	1.5	1.4	1.4	1.4	1.4	1.3
7	1.6	1.6	1.6	1.5	1.5	1.5	1.4	1.4	1.4	1.4	1.3	1.3
8	1.6	1.6	1.6	1.6	1.5	1.5	1.5	1.4	1.4	1.4	1.4	1.4
9	1.7	1.7	1.6	1.6	1.6	1.5	1.5	1.5	1.5	1.4	1.4	1.4
10	1.7	1.7	1.7	1.6	1.6	1.6	1.6	1.5	1.5	1.5	1.4	1.4
11	1.8	1.7	1.7	1.7	1.6	1.6	1.6	1.5	1.5	1.5	1.5	1.4
12	1.8	1.8	1.7	1.7	1.7	1.6	1.6	1.6	1.5	1.5	1.5	1.5
13	1.8	1.8	1.8	1.7	1.7	1.7	1.6	1.6	1.6	1.6	1.5	1.5
14	1.9	1.8	1.8	1.8	1.7	1.7	1.7	1.6	1.6	1.6	1.6	1.5
15	1.9	1.9	1.8	1.8	1.8	1.7	1.7	1.7	1.6	1.6	1.6	1.6
16	1.9	1.9	1.8	1.8	1.8	1.7	1.7	1.7	1.6	1.6	1.6	1.6
17	1.9	1.9	1.9	1.8	1.8	1.8	1.7	1.7	1.7	1.6	1.6	1.6
18	2	1.9	1.9	1.9	1.8	1.8	1.8	1.7	1.7	1.7	1.7	1.6
19	1.7	1.6	1.6	1.6	1.5	1.5	1.5	1.5	1.4	1.4	1.4	1.4
20	1.7	1.6	1.6	1.6	1.5	1.5	1.5	1.5	1.4	1.4	1.4	1.4
21	1.6	1.6	1.6	1.5	1.5	1.5	1.5	1.4	1.4	1.4	1.4	1.3
22	1.6	1.6	1.5	1.5	1.5	1.5	1.4	1.4	1.4	1.4	1.3	1.3
23	1.6	1.6	1.5	1.5	1.5	1.4	1.4	1.4	1.4	1.3	1.3	1.3
24	1.6	1.5	1.5	1.5	1.4	1.4	1.4	1.4	1.3	1.3	1.3	1.3
25	1.6	1.5	1.5	1.5	1.4	1.4	1.4	1.4	1.3	1.3	1.3	1.3
26	1.6	1.5	1.5	1.5	1.4	1.4	1.4	1.4	1.4	1.3	1.3	1.3
27	1.6	1.5	1.5	1.5	1.5	1.4	1.4	1.4	1.4	1.3	1.3	1.3
28	1.6	1.6	1.5	1.5	1.5	1.5	1.4	1.4	1.4	1.4	1.3	1.3
29	1.7	1.6	1.6	1.6	1.5	1.5	1.5	1.5	1.4	1.4	1.4	1.4
30	1.7	1.7	1.6	1.6	1.6	1.5	1.5	1.5	1.5	1.4	1.4	1.4
31	1.7	1.7	1.7	1.6	1.6	1.6	1.5	1.5	1.5	1.5	1.4	1.4
32	1.8	1.7	1.7	1.7	1.6	1.6	1.6	1.5	1.5	1.5	1.5	1.4
33	1.8	1.8	1.7	1.7	1.7	1.6	1.6	1.6	1.6	1.5	1.5	1.5
34	1.8	1.8	1.7	1.7	1.7	1.7	1.6	1.6	1.6	1.5	1.5	1.5
35	1.8	1.8	1.7	1.7	1.7	1.6	1.6	1.6	1.6	1.5	1.5	1.5
36	1.8	1.8	1.8	1.7	1.7	1.7	1.6	1.6	1.6	1.6	1.5	1.5
37	1.6	1.6	1.6	1.6	1.5	1.5	1.5	1.4	1.4	1.4	1.4	1.4
38	1.6	1.6	1.6	1.5	1.5	1.5	1.4	1.4	1.4	1.4	1.3	1.3
39	1.6	1.6	1.5	1.5	1.5	1.4	1.4	1.4	1.4	1.3	1.3	1.3
40	1.6	1.5	1.5	1.5	1.4	1.4	1.4	1.4	1.3	1.3	1.3	1.3
41	1.5	1.5	1.5	1.4	1.4	1.4	1.4	1.3	1.3	1.3	1.3	1.3
42	1.5	1.5	1.4	1.4	1.4	1.4	1.3	1.3	1.3	1.3	1.2	1.2
43	1.5	1.4	1.4	1.4	1.4	1.3	1.3	1.3	1.3	1.3	1.2	1.2
44	1.5	1.5	1.4	1.4	1.4	1.4	1.3	1.3	1.3	1.3	1.3	1.2
45	1.5	1.5	1.5	1.4	1.4	1.4	1.4	1.3	1.3	1.3	1.3	1.2
46	1.5	1.5	1.5	1.5	1.4	1.4	1.4	1.4	1.3	1.3	1.3	1.3
47	1.5	1.5	1.5	1.5	1.4	1.4	1.4	1.4	1.3	1.3	1.3	1.3
48	1.6	1.5	1.5	1.5	1.5	1.4	1.4	1.4	1.4	1.3	1.3	1.3
49	1.6	1.6	1.5	1.5	1.5	1.5	1.4	1.4	1.4	1.4	1.3	1.3
50	1.7	1.6	1.6	1.6	1.5	1.5	1.5	1.5	1.4	1.4	1.4	1.4
51	1.7	1.7	1.6	1.6	1.6	1.5	1.5	1.5	1.5	1.4	1.4	1.4
52	1.7	1.7	1.6	1.6	1.6	1.6	1.5	1.5	1.5	1.5	1.4	1.4
53	1.7	1.7	1.6	1.6	1.6	1.5	1.5	1.5	1.5	1.4	1.4	1.4
54	1.7	1.7	1.6	1.6	1.6	1.6	1.5	1.5	1.5	1.5	1.4	1.4
55	1.6	1.6	1.5	1.5	1.5	1.4	1.4	1.4	1.4	1.3	1.3	1.3
56	1.6	1.5	1.5	1.5	1.4	1.4	1.4	1.4	1.3	1.3	1.3	1.3
57	1.5	1.5	1.5	1.4	1.4	1.4	1.4	1.3	1.3	1.3	1.3	1.3
58	1.5	1.5	1.4	1.4	1.4	1.4	1.3	1.3	1.3	1.3	1.2	1.2
59	1.5	1.4	1.4	1.4	1.4	1.3	1.3	1.3	1.3	1.2	1.2	1.2
60	1.4	1.4	1.4	1.3	1.3	1.3	1.3	1.3	1.2	1.2	1.2	1.2
61	1.4	1.4	1.4	1.3	1.3	1.3	1.3	1.2	1.2	1.2	1.2	1.2
62	1.4	1.4	1.4	1.3	1.3	1.3	1.3	1.3	1.2	1.2	1.2	1.2
63	1.5	1.4	1.4	1.4	1.3	1.3	1.3	1.3	1.3	1.2	1.2	1.2
64	1.5	1.4	1.4	1.4	1.4	1.3	1.3	1.3	1.3	1.2	1.2	1.2
65	1.5	1.5	1.4	1.4	1.4	1.3	1.3	1.3	1.3	1.3	1.2	1.2
66	1.5	1.5	1.4	1.4	1.4	1.4	1.3	1.3	1.3	1.3	1.3	1.2
67	1.5	1.5	1.4	1.4	1.4	1.4	1.3	1.3	1.3	1.3	1.2	1.2
68	1.5	1.5	1.4	1.4	1.4	1.4	1.3	1.3	1.3	1.3	1.3	1.2
69	1.6	1.5	1.5	1.5	1.4	1.4	1.4	1.4	1.3	1.3	1.3	1.3
70	1.6	1.6	1.5	1.5	1.5	1.5	1.4	1.4	1.4	1.4	1.3	1.3
71	1.6	1.6	1.5	1.5	1.5	1.5	1.4	1.4	1.4	1.4	1.3	1.3
72	1.6	1.6	1.5	1.5	1.5	1.5	1.4	1.4	1.4	1.4	1.3	1.3
73	1.6	1.5	1.5	1.5	1.4	1.4	1.4	1.4	1.3	1.3	1.3	1.3
74	1.5	1.5	1.5	1.4	1.4	1.4	1.4	1.3	1.3	1.3	1.3	1.2
75	1.5	1.4	1.4	1.4	1.4	1.3	1.3	1.3	1.3	1.2	1.2	1.2
76	1.4	1.4	1.4	1.4	1.3	1.3	1.3	1.3	1.2	1.2	1.2	1.2
77	1.4	1.4	1.3	1.3	1.3	1.3	1.2	1.2	1.2	1.2	1.2	1.1
78	1.3	1.3	1.3	1.3	1.2	1.2	1.2	1.2	1.2	1.1	1.1	1.1
79	1.3	1.3	1.3	1.3	1.2	1.2	1.2	1.2	1.2	1.1	1.1	1.1
80	1.4	1.3	1.3	1.3	1.3	1.2	1.2	1.2	1.2	1.1	1.1	1.1
81	1.4	1.3	1.3	1.3	1.3	1.2	1.2	1.2	1.2	1.2	1.1	1.1
82	1.4	1.4	1.3	1.3	1.3	1.3	1.2	1.2	1.2	1.2	1.2	1.1
83	1.4	1.4	1.4	1.3	1.3	1.3	1.3	1.2	1.2	1.2	1.2	1.2
84	1.4	1.4	1.4	1.3	1.3	1.3	1.3	1.2	1.2	1.2	1.2	1.2
85	1.4	1.4	1.4	1.3	1.3	1.3	1.3	1.2	1.2	1.2	1.2	1.2
86	1.4	1.4	1.3	1.3	1.3	1.3	1.2	1.2	1.2	1.2	1.2	1.2
87	1.4	1.4	1.4	1.3	1.3	1.3	1.3	1.3	1.2	1.2	1.2	1.2
88	1.5	1.4	1.4	1.4	1.4	1.3	1.3	1.3	1.3	1.2	1.2	1.2
89	1.5	1.4	1.4	1.4	1.4	1.3	1.3	1.3	1.3	1.3	1.2	1.2
90	1.5	1.5	1.4	1.4	1.4	1.4	1.3	1.3	1.3	1.3	1.2	1.2
91	1.5	1.5	1.4	1.4	1.4	1.4	1.3	1.3	1.3	1.3	1.3	1.2
92	1.5	1.4	1.4	1.4	1.3	1.3	1.3	1.3	1.3	1.2	1.2	1.2
93	1.4	1.4	1.4	1.3	1.3	1.3	1.3	1.2	1.2	1.2	1.2	1.2
94	1.4	1.3	1.3	1.3	1.3	1.2	1.2	1.2	1.2	1.2	1.1	1.1
95	1.3	1.3	1.3	1.2	1.2	1.2	1.2	1.2	1.1	1.1	1.1	1.1
96	1.3	1.3	1.2	1.2	1.2	1.2	1.1	1.1	1.1	1.1	1.1	1
97	1.3	1.2	1.2	1.2	1.2	1.1	1.1	1.1	1.1	1.1	1.1	1
98	1.3	1.3	1.2	1.2	1.2	1.2	1.1	1.1	1.1	1.1	1.1	1.1
99	1.3	1.3	1.2	1.2	1.2	1.2	1.2	1.1	1.1	1.1	1.1	1.1
100	1.3	1.3	1.3	1.2	1.2	1.2	1.2	1.1	1.1	1.1	1.1	1.1
101	1.3	1.3	1.3	1.3	1.2	1.2	1.2	1.2	1.1	1.1	1.1	1.1
102	1.3	1.3	1.3	1.3	1.2	1.2	1.2	1.2	1.2	1.1	1.1	1.1
103	1.3	1.3	1.3	1.3	1.2	1.2	1.2	1.2	1.2	1.1	1.1	1.1
104	1.4	1.3	1.3	1.3	1.3	1.2	1.2	1.2	1.2	1.2	1.1	1.1
105	1.4	1.4	1.3	1.3	1.3	1.3	1.2	1.2	1.2	1.2	1.2	1.1
106	1.4	1.4	1.3	1.3	1.3	1.3	1.2	1.2	1.2	1.2	1.2	1.1
107	1.4	1.3	1.3	1.3	1.3	1.2	1.2	1.2	1.2	1.2	1.1	1.1
108	1.4	1.4	1.3	1.3	1.3	1.3	1.2	1.2	1.2	1.2	1.2	1.1
109	1.5	1.5	1.5	1.4	1.4	1.4	1.4	1.3	1.3	1.3	1.3	1.2
110	1.5	1.4	1.4	1.4	1.4	1.3	1.3	1.3	1.3	1.2	1.2	1.2
111	1.4	1.4	1.4	1.4	1.3	1.3	1.3	1.3	1.2	1.2	1.2	1.2
112	1.4	1.4	1.3	1.3	1.3	1.3	1.2	1.2	1.2	1.2	1.2	1.1
113	1.3	1.3	1.3	1.3	1.2	1.2	1.2	1.2	1.2	1.1	1.1	1.1
114	1.3	1.3	1.2	1.2	1.2	1.2	1.2	1.1	1.1	1.1	1.1	1.1
115	1.3	1.3	1.2	1.2	1.2	1.2	1.1	1.1	1.1	1.1	1.1	1.1
116	1.3	1.3	1.2	1.2	1.2	1.2	1.2	1.1	1.1	1.1	1.1	1.1
117	1.3	1.3	1.3	1.2	1.2	1.2	1.2	1.1	1.1	1.1	1.1	1.1
118	1.3	1.3	1.3	1.2	1.2	1.2	1.2	1.1	1.1	1.1	1.1	1.1
119	1.3	1.3	1.3	1.2	1.2	1.2	1.2	1.2	1.1	1.1	1.1	1.1
120	1.3	1.3	1.3	1.3	1.2	1.2	1.2	1.2	1.1	1.1	1.1	1.1
121	1.3	1.3	1.3	1.3	1.2	1.2	1.2	1.2	1.2	1.1	1.1	1.1
122	1.3	1.3	1.3	1.3	1.2	1.2	1.2	1.2	1.2	1.1	1.1	1.1
123	1.4	1.3	1.3	1.3	1.3	1.2	1.2	1.2	1.2	1.1	1.1	1.1
124	1.3	1.3	1.3	1.3	1.2	1.2	1.2	1.2	1.2	1.1	1.1	1.1
125	1.4	1.3	1.3	1.3	1.3	1.2	1.2	1.2	1.2	1.2	1.1	1.1
126	1.4	1.3	1.3	1.3	1.3	1.2	1.2	1.2	1.2	1.2	1.1	1.1
127	1.6	1.6	1.5	1.5	1.5	1.5	1.4	1.4	1.4	1.4	1.3	1.3
128	1.6	1.5	1.5	1.5	1.4	1.4	1.4	1.4	1.3	1.3	1.3	1.3
129	1.6	1.5	1.5	1.5	1.4	1.4	1.4	1.4	1.3	1.3	1.3	1.3
130	1.5	1.5	1.4	1.4	1.4	1.4	1.3	1.3	1.3	1.3	1.2	1.2
131	1.4	1.4	1.4	1.4	1.3	1.3	1.3	1.3	1.2	1.2	1.2	1.2
132	1.4	1.4	1.4	1.3	1.3	1.3	1.3	1.2	1.2	1.2	1.2	1.2
133	1.4	1.4	1.4	1.3	1.3	1.3	1.3	1.2	1.2	1.2	1.2	1.2
134	1.4	1.4	1.3	1.3	1.3	1.3	1.2	1.2	1.2	1.2	1.2	1.1
135	1.4	1.4	1.3	1.3	1.3	1.3	1.2	1.2	1.2	1.2	1.2	1.1
136	1.4	1.4	1.3	1.3	1.3	1.3	1.2	1.2	1.2	1.2	1.2	1.1
137	1.4	1.4	1.3	1.3	1.3	1.3	1.2	1.2	1.2	1.2	1.2	1.1
138	1.4	1.4	1.3	1.3	1.3	1.3	1.2	1.2	1.2	1.2	1.2	1.1
139	1.4	1.4	1.3	1.3	1.3	1.3	1.2	1.2	1.2	1.2	1.2	1.1
140	1.4	1.4	1.3	1.3	1.3	1.3	1.2	1.2	1.2	1.2	1.2	1.1
141	1.4	1.4	1.3	1.3	1.3	1.3	1.2	1.2	1.2	1.2	1.2	1.1
142	1.4	1.4	1.3	1.3	1.3	1.3	1.2	1.2	1.2	1.2	1.2	1.1
143	1.4	1.3	1.3	1.3	1.3	1.3	1.2	1.2	1.2	1.2	1.1	1.1
144	1.4	1.3	1.3	1.3	1.3	1.2	1.2	1.2	1.2	1.2	1.1	1.1
145	4.9	4.6	4.3	4.1	3.9	3.7	3.6	3.4	3.3	3.2	3	2.9
146	2.8	2.7	2.6	2.6	2.5	2.4	2.3	2.3	2.2	2.1	2.1	2
147	4.2	4	3.8	3.6	3.4	3.3	3.2	3	2.9	2.8	2.7	2.6
148	1.6	1.6	1.6	1.5	1.5	1.5	1.4	1.4	1.4	1.4	1.3	1.3
149	1.6	1.6	1.5	1.5	1.5	1.4	1.4	1.4	1.4	1.3	1.3	1.3
150	1.5	1.5	1.5	1.4	1.4	1.4	1.4	1.3	1.3	1.3	1.3	1.2
151	1.5	1.5	1.4	1.4	1.4	1.4	1.3	1.3	1.3	1.3	1.3	1.2
152	1.5	1.5	1.4	1.4	1.4	1.4	1.3	1.3	1.3	1.3	1.2	1.2
153	1.5	1.4	1.4	1.4	1.4	1.3	1.3	1.3	1.3	1.2	1.2	1.2
154	1.5	1.4	1.4	1.4	1.4	1.3	1.3	1.3	1.3	1.2	1.2	1.2
155	1.5	1.4	1.4	1.4	1.3	1.3	1.3	1.3	1.3	1.2	1.2	1.2
156	1.4	1.4	1.4	1.4	1.3	1.3	1.3	1.3	1.2	1.2	1.2	1.2
157	1.5	1.4	1.4	1.4	1.3	1.3	1.3	1.3	1.2	1.2	1.2	1.2
158	1.4	1.4	1.4	1.4	1.3	1.3	1.3	1.3	1.2	1.2	1.2	1.2
159	1.4	1.4	1.4	1.3	1.3	1.3	1.3	1.2	1.2	1.2	1.2	1.2
160	1.4	1.4	1.4	1.3	1.3	1.3	1.3	1.2	1.2	1.2	1.2	1.2
161	1.4	1.4	1.3	1.3	1.3	1.3	1.2	1.2	1.2	1.2	1.2	1.1
162	1.4	1.3	1.3	1.3	1.3	1.2	1.2	1.2	1.2	1.2	1.1	1.1
163	5.2	5.1	4.8	4.5	4.3	4.1	3.9	3.7	3.6	3.4	3.3	3.2
164	5.8	7.9	7.2	6.6	6.1	5.7	5.3	5	4.7	4.5	4.3	4.1
165	5	4.7	4.4	4.2	4	3.8	3.7	3.5	3.4	3.2	3.1	3
166	4.6	4.3	4.1	3.9	3.7	3.6	3.4	3.3	3.2	3	2.9	2.8
167	1.7	1.6	1.6	1.6	1.5	1.5	1.5	1.5	1.4	1.4	1.4	1.4
168	1.6	1.6	1.6	1.5	1.5	1.5	1.5	1.4	1.4	1.4	1.4	1.3
169	1.6	1.6	1.6	1.5	1.5	1.5	1.4	1.4	1.4	1.4	1.3	1.3
170	1.6	1.6	1.5	1.5	1.5	1.4	1.4	1.4	1.4	1.3	1.3	1.3
171	1.6	1.5	1.5	1.5	1.4	1.4	1.4	1.4	1.3	1.3	1.3	1.3
172	1.5	1.5	1.5	1.4	1.4	1.4	1.4	1.3	1.3	1.3	1.3	1.3
173	1.5	1.5	1.5	1.4	1.4	1.4	1.4	1.3	1.3	1.3	1.3	1.2
174	1.5	1.5	1.4	1.4	1.4	1.4	1.3	1.3	1.3	1.3	1.2	1.2
175	1.5	1.5	1.4	1.4	1.4	1.4	1.3	1.3	1.3	1.3	1.2	1.2
176	1.5	1.5	1.4	1.4	1.4	1.3	1.3	1.3	1.3	1.3	1.2	1.2
177	1.6	1.6	1.6	1.5	1.5	1.5	1.4	1.4	1.4	1.4	1.3	1.3
178	1.7	1.7	1.6	1.6	1.5	1.5	1.5	1.5	1.4	1.4	1.4	1.3
179	1.6	1.5	1.5	1.5	1.4	1.4	1.4	1.3	1.3	1.3	1.3	1.3
180	1.4	1.4	1.3	1.3	1.3	1.3	1.2	1.2	1.2	1.2	1.2	1.1
181	7.2	35.3	23.9	18.4	15	12.7	11.1	9.8	8.8	8	7.3	6.8
182	7	22.8	17.7	14.6	12.4	10.8	9.6	8.6	7.8	7.2	6.6	6.1
183	7	22.3	17.4	14.3	12.2	10.6	9.4	8.5	7.7	7.1	6.5	6.1
184	4.5	4.3	4.1	3.9	3.7	3.6	3.4	3.3	3.2	3.1	3	2.9
185	2.1	2	2	1.9	1.9	1.8	1.8	1.8	1.7	1.7	1.7	1.6
186	2.8	2.7	2.6	2.6	2.5	2.4	2.4	2.3	2.2	2.2	2.1	2.1
187	1.8	1.7	1.7	1.7	1.6	1.6	1.6	1.5	1.5	1.5	1.5	1.4
188	1.7	1.7	1.6	1.6	1.6	1.6	1.5	1.5	1.5	1.4	1.4	1.4
189	1.6	1.6	1.6	1.6	1.5	1.5	1.5	1.4	1.4	1.4	1.4	1.3
190	1.6	1.6	1.5	1.5	1.5	1.5	1.4	1.4	1.4	1.4	1.3	1.3
191	1.6	1.5	1.5	1.5	1.5	1.4	1.4	1.4	1.4	1.3	1.3	1.3
192	1.6	1.5	1.5	1.5	1.4	1.4	1.4	1.4	1.3	1.3	1.3	1.3
193	1.5	1.5	1.5	1.4	1.4	1.4	1.4	1.3	1.3	1.3	1.3	1.2
194	1.5	1.5	1.5	1.4	1.4	1.4	1.3	1.3	1.3	1.3	1.3	1.2
195	1.5	1.5	1.5	1.4	1.4	1.4	1.4	1.3	1.3	1.3	1.3	1.2
196	1.7	1.7	1.6	1.6	1.5	1.5	1.5	1.5	1.4	1.4	1.4	1.3
197	1.7	1.7	1.6	1.6	1.5	1.5	1.5	1.5	1.4	1.4	1.4	1.3
198	1.6	1.6	1.5	1.5	1.5	1.4	1.4	1.4	1.4	1.3	1.3	1.3
199	7.9	58.3	31.4	22.5	17.7	14.7	12.6	11	9.8	8.8	8	21
200	7.7	36.6	24.8	19	15.5	13.2	11.4	10.1	9.1	8.3	7.6	7.2
201	5.6	5.4	5.1	4.8	4.6	4.3	4.1	4	3.8	3.6	3.5	3.4
202	2.1	2	2	1.9	1.9	1.9	1.8	1.8	1.8	1.7	1.7	1.7
203	2.5	2.5	2.4	2.3	2.3	2.2	2.2	2.1	2.1	2	2	1.9
204	3.5	3.4	3.2	3.1	3	2.9	2.8	2.8	2.7	2.6	2.5	2.5
205	1.9	1.8	1.8	1.8	1.7	1.7	1.7	1.6	1.6	1.6	1.5	1.5
206	1.8	1.7	1.7	1.7	1.6	1.6	1.6	1.6	1.5	1.5	1.5	1.5
207	1.7	1.7	1.7	1.6	1.6	1.6	1.5	1.5	1.5	1.5	1.4	1.4
208	1.7	1.7	1.6	1.6	1.6	1.5	1.5	1.5	1.5	1.4	1.4	1.4
209	1.6	1.6	1.6	1.5	1.5	1.5	1.5	1.4	1.4	1.4	1.4	1.3
210	1.6	1.6	1.5	1.5	1.5	1.5	1.4	1.4	1.4	1.4	1.3	1.3
211	1.6	1.5	1.5	1.5	1.4	1.4	1.4	1.4	1.4	1.3	1.3	1.3
212	1.5	1.5	1.5	1.4	1.4	1.4	1.4	1.3	1.3	1.3	1.3	1.3
213	1.6	1.5	1.5	1.5	1.4	1.4	1.4	1.4	1.3	1.3	1.3	1.3
214	1.7	1.6	1.6	1.6	1.5	1.5	1.5	1.4	1.4	1.4	1.4	1.3
215	1.7	1.7	1.6	1.6	1.6	1.5	1.5	1.5	1.4	1.4	1.4	1.3
216	1.6	1.5	1.5	1.5	1.4	1.4	1.4	1.3	1.3	1.3	1.3	1.2
217	8.3	50.4	30.1	22.2	17.7	14.8	12.7	11.2	10	9	8.2	8.7
218	7	14.2	12.3	10.8	9.7	8.8	8	7.4	6.9	6.4	6	5.6
219	2.2	2.1	2.1	2	2	1.9	1.9	1.9	1.8	1.8	1.8	1.7
220	2	2	1.9	1.9	1.8	1.8	1.8	1.7	1.7	1.7	1.7	1.6
221	2	2	2	1.9	1.9	1.8	1.8	1.8	1.7	1.7	1.7	1.7
222	2	2	1.9	1.9	1.8	1.8	1.8	1.7	1.7	1.7	1.7	1.6
223	1.9	1.9	1.9	1.8	1.8	1.8	1.7	1.7	1.7	1.6	1.6	1.6
224	1.9	1.8	1.8	1.8	1.7	1.7	1.7	1.6	1.6	1.6	1.6	1.5
225	1.8	1.8	1.7	1.7	1.7	1.6	1.6	1.6	1.6	1.5	1.5	1.5
226	1.8	1.7	1.7	1.7	1.6	1.6	1.6	1.6	1.5	1.5	1.5	1.4
227	1.7	1.7	1.6	1.6	1.6	1.5	1.5	1.5	1.5	1.4	1.4	1.4
228	1.7	1.6	1.6	1.6	1.5	1.5	1.5	1.5	1.4	1.4	1.4	1.4
229	1.6	1.6	1.5	1.5	1.5	1.5	1.4	1.4	1.4	1.4	1.3	1.3
230	1.6	1.5	1.5	1.5	1.4	1.4	1.4	1.4	1.3	1.3	1.3	1.3
231	1.6	1.5	1.5	1.5	1.4	1.4	1.4	1.4	1.3	1.3	1.3	1.3
232	1.5	1.5	1.5	1.4	1.4	1.4	1.3	1.3	1.3	1.3	1.3	1.2
233	1.5	1.4	1.4	1.4	1.4	1.3	1.3	1.3	1.3	1.2	1.2	1.2
234	1.5	1.5	1.5	1.4	1.4	1.4	1.3	1.3	1.3	1.3	1.2	1.2
235	2.4	2.3	2.3	2.2	2.2	2.1	2.1	2.1	2	2	1.9	1.9
236	2.4	2.3	2.3	2.2	2.2	2.1	2.1	2.1	2	2	1.9	1.9
237	2.2	2.2	2.1	2.1	2.1	2	2	1.9	1.9	1.9	1.8	1.8
238	2.1	2.1	2	2	1.9	1.9	1.9	1.8	1.8	1.8	1.7	1.7
239	2.1	2.1	2	2	1.9	1.9	1.9	1.8	1.8	1.8	1.7	1.7
240	2.1	2.1	2	2	1.9	1.9	1.9	1.8	1.8	1.8	1.7	1.7
241	2.1	2	2	1.9	1.9	1.9	1.8	1.8	1.8	1.7	1.7	1.7
242	2	1.9	1.9	1.9	1.8	1.8	1.8	1.7	1.7	1.7	1.6	1.6
243	1.9	1.8	1.8	1.8	1.7	1.7	1.7	1.7	1.6	1.6	1.6	1.5
244	1.8	1.8	1.8	1.7	1.7	1.7	1.6	1.6	1.6	1.6	1.5	1.5
245	1.8	1.7	1.7	1.7	1.6	1.6	1.6	1.5	1.5	1.5	1.5	1.4
246	1.7	1.7	1.6	1.6	1.6	1.5	1.5	1.5	1.5	1.4	1.4	1.4
247	1.6	1.6	1.6	1.6	1.5	1.5	1.5	1.4	1.4	1.4	1.4	1.4
248	1.6	1.6	1.5	1.5	1.5	1.4	1.4	1.4	1.4	1.4	1.3	1.3
249	1.5	1.5	1.5	1.5	1.4	1.4	1.4	1.4	1.3	1.3	1.3	1.3
250	1.5	1.5	1.4	1.4	1.4	1.4	1.3	1.3	1.3	1.3	1.2	1.2
251	1.5	1.4	1.4	1.4	1.4	1.3	1.3	1.3	1.3	1.2	1.2	1.2
252	1.6	1.6	1.6	1.5	1.5	1.5	1.4	1.4	1.4	1.4	1.3	1.3
253	3.2	3.1	3	2.9	2.9	2.8	2.7	2.6	2.6	2.5	2.5	2.4
254	2.4	2.3	2.3	2.2	2.2	2.1	2.1	2	2	2	1.9	1.9
255	2.2	2.2	2.1	2.1	2	2	2	1.9	1.9	1.8	1.8	1.8
256	2.2	2.1	2.1	2	2	2	1.9	1.9	1.9	1.8	1.8	1.8
257	2.2	2.1	2.1	2	2	2	1.9	1.9	1.9	1.8	1.8	1.8
258	2.2	2.1	2.1	2	2	2	1.9	1.9	1.9	1.8	1.8	1.8
259	2.1	2.1	2	2	2	1.9	1.9	1.9	1.8	1.8	1.8	1.7
260	2	2	2	1.9	1.9	1.9	1.8	1.8	1.8	1.7	1.7	1.7
261	2	1.9	1.9	1.8	1.8	1.8	1.7	1.7	1.7	1.7	1.6	1.6
262	1.9	1.9	1.8	1.8	1.8	1.7	1.7	1.7	1.6	1.6	1.6	1.6
263	1.8	1.8	1.8	1.7	1.7	1.7	1.6	1.6	1.6	1.5	1.5	1.5
264	1.7	1.7	1.7	1.6	1.6	1.6	1.6	1.5	1.5	1.5	1.5	1.4
265	1.7	1.7	1.6	1.6	1.6	1.5	1.5	1.5	1.5	1.4	1.4	1.4
266	1.6	1.6	1.6	1.5	1.5	1.5	1.5	1.4	1.4	1.4	1.4	1.3
267	1.6	1.5	1.5	1.5	1.4	1.4	1.4	1.4	1.3	1.3	1.3	1.3
268	1.5	1.5	1.4	1.4	1.4	1.3	1.3	1.3	1.3	1.3	1.2	1.2
269	1.4	1.4	1.4	1.4	1.3	1.3	1.3	1.3	1.2	1.2	1.2	1.2
270	1.4	1.4	1.4	1.4	1.3	1.3	1.3	1.3	1.2	1.2	1.2	1.2
271	2.5	2.4	2.4	2.3	2.3	2.2	2.2	2.1	2.1	2.1	2	2
272	2.4	2.4	2.3	2.3	2.2	2.2	2.1	2.1	2.1	2	2	1.9
273	2.4	2.4	2.3	2.3	2.2	2.2	2.1	2.1	2.1	2	2	1.9
274	2.3	2.3	2.2	2.2	2.2	2.1	2.1	2	2	2	1.9	1.9
275	2.3	2.2	2.2	2.1	2.1	2.1	2	2	1.9	1.9	1.9	1.9
276	2.3	2.2	2.2	2.1	2.1	2.1	2	2	1.9	1.9	1.9	1.9
277	2.2	2.2	2.1	2.1	2	2	2	1.9	1.9	1.9	1.8	1.8
278	2.1	2.1	2	2	2	1.9	1.9	1.9	1.8	1.8	1.8	1.7
279	2	2	2	1.9	1.9	1.8	1.8	1.8	1.8	1.7	1.7	1.7
280	1.9	1.9	1.9	1.8	1.8	1.8	1.7	1.7	1.7	1.7	1.6	1.6
281	1.9	1.8	1.8	1.8	1.7	1.7	1.7	1.6	1.6	1.6	1.6	1.5
282	1.8	1.7	1.7	1.7	1.7	1.6	1.6	1.6	1.5	1.5	1.5	1.5
283	1.7	1.7	1.6	1.6	1.6	1.6	1.5	1.5	1.5	1.5	1.4	1.4
284	1.6	1.6	1.6	1.5	1.5	1.5	1.5	1.4	1.4	1.4	1.4	1.4
285	1.6	1.5	1.5	1.5	1.4	1.4	1.4	1.4	1.3	1.3	1.3	1.3
286	1.5	1.5	1.4	1.4	1.4	1.3	1.3	1.3	1.3	1.3	1.2	1.2
287	1.4	1.4	1.4	1.4	1.3	1.3	1.3	1.3	1.2	1.2	1.2	1.2
288	1.4	1.4	1.3	1.3	1.3	1.3	1.2	1.2	1.2	1.2	1.2	1.1
289	2.6	2.5	2.5	2.4	2.4	2.3	2.3	2.2	2.2	2.1	2.1	2.1
290	2.6	2.5	2.5	2.4	2.3	2.3	2.3	2.2	2.2	2.1	2.1	2
291	2.5	2.5	2.4	2.4	2.3	2.3	2.2	2.2	2.1	2.1	2.1	2
292	2.5	2.5	2.4	2.4	2.3	2.3	2.2	2.2	2.1	2.1	2.1	2
293	2.4	2.4	2.3	2.3	2.3	2.2	2.2	2.1	2.1	2.1	2	2
294	2.4	2.4	2.3	2.3	2.2	2.2	2.1	2.1	2.1	2	2	2
295	2.3	2.3	2.3	2.2	2.2	2.1	2.1	2.1	2	2	2	1.9
296	2.2	2.2	2.1	2.1	2.1	2	2	2	1.9	1.9	1.9	1.8
297	2.1	2.1	2.1	2	2	1.9	1.9	1.9	1.8	1.8	1.8	1.8
298	2	2	2	1.9	1.9	1.8	1.8	1.8	1.8	1.7	1.7	1.7
299	1.9	1.9	1.9	1.8	1.8	1.8	1.7	1.7	1.7	1.6	1.6	1.6
300	1.8	1.8	1.8	1.7	1.7	1.7	1.6	1.6	1.6	1.5	1.5	1.5
301	1.7	1.7	1.7	1.6	1.6	1.6	1.5	1.5	1.5	1.5	1.4	1.4
302	1.6	1.6	1.6	1.6	1.5	1.5	1.5	1.4	1.4	1.4	1.4	1.4
303	1.6	1.5	1.5	1.5	1.4	1.4	1.4	1.4	1.3	1.3	1.3	1.3
304	1.5	1.4	1.4	1.4	1.4	1.3	1.3	1.3	1.3	1.2	1.2	1.2
305	1.4	1.4	1.4	1.3	1.3	1.3	1.3	1.2	1.2	1.2	1.2	1.2
306	1.3	1.3	1.3	1.3	1.3	1.2	1.2	1.2	1.2	1.1	1.1	1.1
307	2.7	4.6	4.4	4.2	4.1	3.9	3.8	3.7	3.6	3.5	3.4	3.3
308	2.7	2.6	2.6	2.5	2.4	2.4	2.4	2.3	2.3	2.2	2.2	2.1
309	2.6	2.6	2.5	2.5	2.4	2.4	2.3	2.3	2.2	2.2	2.2	2.1
310	2.6	2.5	2.5	2.4	2.4	2.3	2.3	2.3	2.2	2.2	2.1	2.1
311	2.6	2.5	2.5	2.4	2.4	2.3	2.3	2.2	2.2	2.2	2.1	2.1
312	2.5	2.4	2.4	2.3	2.3	2.3	2.2	2.2	2.1	2.1	2.1	2
313	2.4	2.4	2.3	2.3	2.2	2.2	2.2	2.1	2.1	2.1	2	2
314	2.3	2.3	2.2	2.2	2.1	2.1	2.1	2	2	2	1.9	1.9
315	2.2	2.2	2.1	2.1	2.1	2	2	1.9	1.9	1.9	1.8	1.8
316	2.1	2.1	2	2	2	1.9	1.9	1.9	1.8	1.8	1.8	1.7
317	2	2	1.9	1.9	1.8	1.8	1.8	1.8	1.7	1.7	1.7	1.6
318	1.9	1.8	1.8	1.8	1.7	1.7	1.7	1.6	1.6	1.6	1.6	1.5
319	1.7	1.7	1.7	1.7	1.6	1.6	1.6	1.5	1.5	1.5	1.5	1.4
320	1.6	1.6	1.6	1.5	1.5	1.5	1.5	1.4	1.4	1.4	1.4	1.3
321	1.5	1.5	1.5	1.5	1.4	1.4	1.4	1.4	1.3	1.3	1.3	1.3
322	1.4	1.4	1.4	1.3	1.3	1.3	1.3	1.3	1.2	1.2	1.2	1.2
323	1.3	1.3	1.3	1.3	1.2	1.2	1.2	1.2	1.2	1.1	1.1	1.1
324	1.3	1.3	1.2	1.2	1.2	1.2	1.2	1.1	1.1	1.1	1.1	1.1
325	2.7	3	2.9	2.8	2.8	2.7	2.6	2.6	2.5	2.5	2.4	2.4
326	2.7	2.6	2.6	2.5	2.5	2.4	2.4	2.3	2.3	2.2	2.2	2.1
327	2.7	2.6	2.5	2.5	2.4	2.4	2.3	2.3	2.3	2.2	2.2	2.1
328	2.7	2.6	2.6	2.5	2.5	2.4	2.4	2.3	2.3	2.2	2.2	2.1
329	2.7	2.6	2.6	2.5	2.5	2.4	2.4	2.3	2.3	2.2	2.2	2.2
330	2.6	2.5	2.5	2.4	2.4	2.4	2.3	2.3	2.2	2.2	2.1	2.1
331	2.4	2.4	2.3	2.3	2.3	2.2	2.2	2.1	2.1	2.1	2	2
332	2.3	2.3	2.2	2.2	2.1	2.1	2.1	2	2	2	1.9	1.9
333	2.2	2.2	2.1	2.1	2	2	2	1.9	1.9	1.9	1.8	1.8
334	2.1	2.1	2	2	2	1.9	1.9	1.9	1.8	1.8	1.8	1.7
335	2	2	1.9	1.9	1.9	1.8	1.8	1.8	1.7	1.7	1.7	1.7
336	1.9	1.9	1.8	1.8	1.8	1.7	1.7	1.7	1.6	1.6	1.6	1.6
337	1.8	1.7	1.7	1.7	1.6	1.6	1.6	1.6	1.5	1.5	1.5	1.5
338	1.6	1.6	1.5	1.5	1.5	1.5	1.4	1.4	1.4	1.4	1.3	1.3
339	1.4	1.4	1.4	1.4	1.3	1.3	1.3	1.3	1.3	1.2	1.2	1.2
340	1.4	1.3	1.3	1.3	1.3	1.3	1.2	1.2	1.2	1.2	1.2	1.1
341	1.3	1.3	1.3	1.3	1.2	1.2	1.2	1.2	1.2	1.2	1.1	1.1
342	1.2	1.2	1.2	1.1	1.1	1.1	1.1	1.1	1.1	1	1	1
343	1.4	1.3	1.3	1.3	1.3	1.2	1.2	1.2	1.2	1.2	1.1	1.1
344	1.5	1.5	1.5	1.5	1.4	1.4	1.4	1.4	1.3	1.3	1.3	1.3
345	1.7	1.7	1.6	1.6	1.6	1.5	1.5	1.5	1.5	1.4	1.4	1.4
346	1.9	1.9	1.8	1.8	1.8	1.7	1.7	1.7	1.7	1.6	1.6	1.6
347	2.1	2.1	2	2	2	1.9	1.9	1.9	1.8	1.8	1.8	1.7
348	2.2	2.1	2.1	2.1	2	2	1.9	1.9	1.9	1.9	1.8	1.8
349	2.7	6.4	6	5.7	5.4	5.2	4.9	4.7	4.5	4.4	4.2	4
350	2.6	2.6	2.5	2.5	2.4	2.4	2.3	2.3	2.2	2.2	2.1	2.1
351	2.7	2.6	2.5	2.5	2.4	2.4	2.3	2.3	2.2	2.2	2.2	2.1
352	2.7	2.6	2.6	2.5	2.5	2.4	2.4	2.3	2.3	2.2	2.2	2.1
353	2.7	2.6	2.6	2.5	2.5	2.4	2.4	2.3	2.3	2.2	2.2	2.1
354	2.7	2.6	2.6	2.5	2.5	2.4	2.4	2.3	2.3	2.2	2.2	2.1
355	2.5	2.5	2.4	2.4	2.3	2.3	2.3	2.2	2.2	2.1	2.1	2.1
356	2.3	2.3	2.2	2.2	2.1	2.1	2.1	2	2	1.9	1.9	1.9
357	2.2	2.2	2.1	2.1	2	2	2	1.9	1.9	1.9	1.8	1.8
358	2.1	2.1	2	2	1.9	1.9	1.9	1.8	1.8	1.8	1.8	1.7
359	2	2	1.9	1.9	1.9	1.8	1.8	1.8	1.7	1.7	1.7	1.7
360	1.9	1.9	1.9	1.8	1.8	1.8	1.7	1.7	1.7	1.7	1.6	1.6
361	1.8	1.8	1.7	1.7	1.7	1.6	1.6	1.6	1.6	1.5	1.5	1.5
362	1.7	1.6	1.6	1.6	1.6	1.5	1.5	1.5	1.5	1.4	1.4	1.4
363	1.5	1.5	1.5	1.4	1.4	1.4	1.4	1.3	1.3	1.3	1.3	1.3
364	1.4	1.4	1.4	1.3	1.3	1.3	1.3	1.3	1.3	1.2	1.2	1.2
365	1.4	1.3	1.3	1.3	1.3	1.3	1.2	1.2	1.2	1.2	1.2	1.2
366	1.3	1.3	1.3	1.2	1.2	1.2	1.2	1.2	1.2	1.1	1.1	1.1
367	1.3	1.3	1.3	1.3	1.3	1.2	1.2	1.2	1.2	1.2	1.1	1.1
368	1.5	1.5	1.5	1.5	1.4	1.4	1.4	1.4	1.4	1.3	1.3	1.3
369	1.6	1.6	1.6	1.6	1.5	1.5	1.5	1.5	1.4	1.4	1.4	1.4
370	1.8	1.8	1.8	1.7	1.7	1.7	1.6	1.6	1.6	1.6	1.5	1.5
371	2.1	2	2	2	1.9	1.9	1.9	1.8	1.8	1.8	1.7	1.7
372	2.3	2.3	2.2	2.2	2.2	2.1	2.1	2.1	2	2	2	1.9
373	2.6	6.8	6.4	6	5.7	5.4	5.2	4.9	4.7	4.5	4.3	4.2
374	2.6	2.5	2.5	2.4	2.4	2.3	2.3	2.2	2.2	2.1	2.1	2.1
375	2.6	2.6	2.5	2.4	2.4	2.3	2.3	2.2	2.2	2.2	2.1	2.1
376	2.6	2.6	2.5	2.5	2.4	2.4	2.3	2.3	2.2	2.2	2.1	2.1
377	2.6	2.6	2.5	2.5	2.4	2.3	2.3	2.3	2.2	2.2	2.1	2.1
378	2.6	2.6	2.5	2.5	2.4	2.4	2.3	2.3	2.2	2.2	2.1	2.1
379	2.5	2.5	2.4	2.4	2.3	2.3	2.2	2.2	2.1	2.1	2.1	2
380	2.3	2.3	2.2	2.2	2.1	2.1	2.1	2	2	2	1.9	1.9
381	2.2	2.1	2.1	2.1	2	2	1.9	1.9	1.9	1.8	1.8	1.8
382	2.1	2.1	2	2	1.9	1.9	1.9	1.8	1.8	1.8	1.8	1.7
383	2	2	1.9	1.9	1.9	1.8	1.8	1.8	1.7	1.7	1.7	1.7
384	1.9	1.9	1.9	1.8	1.8	1.8	1.7	1.7	1.7	1.7	1.6	1.6
385	1.8	1.8	1.8	1.7	1.7	1.7	1.7	1.6	1.6	1.6	1.6	1.5
386	1.7	1.7	1.7	1.6	1.6	1.6	1.5	1.5	1.5	1.5	1.5	1.4
387	1.6	1.5	1.5	1.5	1.5	1.4	1.4	1.4	1.4	1.4	1.3	1.3
388	1.5	1.5	1.5	1.4	1.4	1.4	1.4	1.3	1.3	1.3	1.3	1.3
389	1.4	1.4	1.4	1.4	1.4	1.3	1.3	1.3	1.3	1.3	1.2	1.2
390	1.4	1.4	1.4	1.3	1.3	1.3	1.3	1.3	1.2	1.2	1.2	1.2
391	1.4	1.4	1.4	1.4	1.3	1.3	1.3	1.3	1.3	1.2	1.2	1.2
392	1.6	1.5	1.5	1.5	1.5	1.4	1.4	1.4	1.4	1.4	1.3	1.3
393	1.7	1.6	1.6	1.6	1.6	1.5	1.5	1.5	1.5	1.5	1.4	1.4
394	1.8	1.8	1.7	1.7	1.7	1.7	1.6	1.6	1.6	1.6	1.5	1.5
395	1.9	1.9	1.9	1.8	1.8	1.8	1.8	1.7	1.7	1.7	1.7	1.6
396	2.2	2.1	2.1	2.1	2	2	2	1.9	1.9	1.9	1.8	1.8
397	3.5	6.5	6.1	5.8	5.5	5.2	4.9	4.7	4.5	4.3	4.2	4
398	2.5	2.5	2.4	2.3	2.3	2.3	2.2	2.2	2.1	2.1	2	2
399	2.5	2.5	2.4	2.4	2.3	2.3	2.2	2.2	2.1	2.1	2	2
400	2.5	2.5	2.4	2.4	2.3	2.3	2.2	2.2	2.1	2.1	2.1	2
401	2.5	2.5	2.4	2.4	2.3	2.3	2.2	2.2	2.1	2.1	2.1	2
402	2.6	2.5	2.4	2.4	2.3	2.3	2.2	2.2	2.2	2.1	2.1	2
403	2.5	2.4	2.4	2.3	2.3	2.2	2.2	2.1	2.1	2.1	2	2
404	2.4	2.3	2.3	2.2	2.2	2.1	2.1	2.1	2	2	2	1.9
405	2.3	2.3	2.3	2.2	2.2	2.1	2.1	2	2	2	1.9	1.9
406	2.2	2.2	2.1	2.1	2	2	2	1.9	1.9	1.9	1.8	1.8
407	2.1	2	2	2	1.9	1.9	1.9	1.8	1.8	1.8	1.7	1.7
408	2	2	1.9	1.9	1.9	1.8	1.8	1.8	1.7	1.7	1.7	1.7
409	1.9	1.9	1.9	1.8	1.8	1.8	1.7	1.7	1.7	1.6	1.6	1.6
410	1.8	1.8	1.8	1.7	1.7	1.7	1.7	1.6	1.6	1.6	1.5	1.5
411	1.6	1.6	1.6	1.6	1.5	1.5	1.5	1.5	1.4	1.4	1.4	1.4
412	1.6	1.6	1.5	1.5	1.5	1.5	1.4	1.4	1.4	1.4	1.4	1.3
413	1.5	1.5	1.5	1.5	1.4	1.4	1.4	1.4	1.4	1.3	1.3	1.3
414	1.5	1.5	1.4	1.4	1.4	1.4	1.4	1.3	1.3	1.3	1.3	1.3
415	1.5	1.5	1.5	1.5	1.4	1.4	1.4	1.4	1.4	1.3	1.3	1.3
416	1.6	1.6	1.6	1.6	1.5	1.5	1.5	1.5	1.4	1.4	1.4	1.4
417	1.7	1.7	1.7	1.7	1.6	1.6	1.6	1.6	1.5	1.5	1.5	1.5
418	1.9	1.8	1.8	1.8	1.7	1.7	1.7	1.7	1.6	1.6	1.6	1.6
419	2	1.9	1.9	1.9	1.8	1.8	1.8	1.8	1.7	1.7	1.7	1.7
420	2.1	2.1	2	2	2	1.9	1.9	1.9	1.8	1.8	1.8	1.8
421	2.4	2.4	2.3	2.3	2.2	2.2	2.1	2.1	2	2	2	1.9
422	2.5	2.5	2.4	2.4	2.3	2.2	2.2	2.2	2.1	2.1	2	2
423	2.5	2.4	2.4	2.3	2.3	2.2	2.2	2.1	2.1	2	2	2
424	2.5	2.4	2.4	2.3	2.3	2.2	2.2	2.1	2.1	2.1	2	2
425	2.5	2.4	2.3	2.3	2.3	2.2	2.2	2.1	2.1	2	2	2
426	2.4	2.4	2.3	2.3	2.2	2.2	2.1	2.1	2.1	2	2	1.9
427	2.4	2.3	2.3	2.2	2.2	2.2	2.1	2.1	2	2	2	1.9
428	2.3	2.3	2.2	2.2	2.1	2.1	2	2	2	1.9	1.9	1.9
429	2.3	2.3	2.2	2.2	2.1	2.1	2	2	2	1.9	1.9	1.9
430	2.2	2.2	2.1	2.1	2	2	2	1.9	1.9	1.9	1.8	1.8
431	2	2	2	1.9	1.9	1.9	1.8	1.8	1.8	1.7	1.7	1.7
432	2	2	2	1.9	1.9	1.9	1.8	1.8	1.8	1.7	1.7	1.7
433	2	1.9	1.9	1.9	1.8	1.8	1.8	1.7	1.7	1.7	1.6	1.6
434	1.9	1.9	1.8	1.8	1.8	1.7	1.7	1.7	1.7	1.6	1.6	1.6
435	1.8	1.8	1.8	1.7	1.7	1.7	1.7	1.6	1.6	1.6	1.6	1.5
436	1.7	1.6	1.6	1.6	1.6	1.5	1.5	1.5	1.5	1.5	1.4	1.4
437	1.6	1.6	1.6	1.6	1.5	1.5	1.5	1.5	1.5	1.4	1.4	1.4
438	1.6	1.6	1.6	1.5	1.5	1.5	1.5	1.4	1.4	1.4	1.4	1.4
439	1.6	1.6	1.6	1.6	1.5	1.5	1.5	1.5	1.4	1.4	1.4	1.4
440	1.7	1.7	1.7	1.6	1.6	1.6	1.6	1.5	1.5	1.5	1.5	1.5
441	1.8	1.8	1.8	1.7	1.7	1.7	1.7	1.6	1.6	1.6	1.6	1.5
442	1.9	1.9	1.8	1.8	1.8	1.8	1.7	1.7	1.7	1.7	1.6	1.6
443	2	2	1.9	1.9	1.9	1.9	1.8	1.8	1.8	1.7	1.7	1.7
444	2.1	2.1	2.1	2	2	2	1.9	1.9	1.9	1.9	1.8	1.8
445	2.3	2.3	2.2	2.2	2.1	2.1	2	2	2	1.9	1.9	1.9
446	2.4	2.3	2.3	2.2	2.2	2.1	2.1	2	2	2	1.9	1.9
447	2.4	2.3	2.3	2.2	2.2	2.1	2.1	2	2	2	1.9	1.9
448	2.4	2.4	2.3	2.3	2.2	2.2	2.1	2.1	2	2	2	1.9
449	2.4	2.4	2.3	2.3	2.2	2.2	2.1	2.1	2	2	2	1.9
450	2.4	2.3	2.3	2.2	2.2	2.2	2.1	2.1	2	2	2	1.9
451	2.4	2.4	2.3	2.3	2.2	2.2	2.1	2.1	2	2	2	1.9
452	2.4	2.3	2.3	2.2	2.2	2.1	2.1	2.1	2	2	1.9	1.9
453	2.3	2.3	2.2	2.2	2.1	2.1	2.1	2	2	1.9	1.9	1.9
454	2.2	2.2	2.2	2.1	2.1	2	2	2	1.9	1.9	1.8	1.8
455	2.1	2.1	2.1	2	2	1.9	1.9	1.9	1.8	1.8	1.8	1.7
456	2	2	1.9	1.9	1.9	1.8	1.8	1.8	1.7	1.7	1.7	1.7
457	2	1.9	1.9	1.9	1.8	1.8	1.8	1.7	1.7	1.7	1.6	1.6
458	1.8	1.8	1.8	1.7	1.7	1.7	1.6	1.6	1.6	1.6	1.5	1.5
459	1.8	1.7	1.7	1.7	1.7	1.6	1.6	1.6	1.6	1.5	1.5	1.5
460	1.8	1.7	1.7	1.7	1.6	1.6	1.6	1.6	1.5	1.5	1.5	1.5
461	1.7	1.7	1.7	1.6	1.6	1.6	1.6	1.5	1.5	1.5	1.5	1.5
462	1.7	1.7	1.7	1.6	1.6	1.6	1.6	1.5	1.5	1.5	1.5	1.5
463	1.7	1.7	1.7	1.7	1.6	1.6	1.6	1.6	1.5	1.5	1.5	1.5
464	1.8	1.8	1.8	1.7	1.7	1.7	1.7	1.6	1.6	1.6	1.6	1.5
465	1.9	1.9	1.8	1.8	1.8	1.7	1.7	1.7	1.7	1.6	1.6	1.6
466	2	1.9	1.9	1.9	1.9	1.8	1.8	1.8	1.7	1.7	1.7	1.7
467	2.1	2	2	2	1.9	1.9	1.9	1.9	1.8	1.8	1.8	1.7
468	2.2	2.1	2.1	2.1	2	2	2	2	1.9	1.9	1.9	1.8
469	2.4	2.3	2.3	2.2	2.2	2.1	2.1	2	2	2	1.9	1.9
470	2.4	2.3	2.3	2.2	2.2	2.1	2.1	2	2	2	1.9	1.9
471	2.3	2.3	2.2	2.2	2.1	2.1	2.1	2	2	1.9	1.9	1.9
472	2.3	2.3	2.2	2.2	2.1	2.1	2	2	2	1.9	1.9	1.9
473	2.3	2.2	2.2	2.1	2.1	2	2	2	1.9	1.9	1.9	1.8
474	2.1	2.1	2.1	2	2	1.9	1.9	1.9	1.8	1.8	1.8	1.8
475	2	2	1.9	1.9	1.9	1.8	1.8	1.8	1.7	1.7	1.7	1.7
476	2	1.9	1.9	1.9	1.8	1.8	1.8	1.7	1.7	1.7	1.7	1.6
477	1.9	1.8	1.8	1.8	1.7	1.7	1.7	1.7	1.6	1.6	1.6	1.6
478	1.8	1.8	1.8	1.8	1.7	1.7	1.7	1.6	1.6	1.6	1.6	1.6
479	1.8	1.8	1.8	1.7	1.7	1.7	1.7	1.6	1.6	1.6	1.6	1.5
480	1.8	1.8	1.8	1.7	1.7	1.7	1.7	1.6	1.6	1.6	1.6	1.5
481	1.9	1.8	1.8	1.8	1.8	1.7	1.7	1.7	1.6	1.6	1.6	1.6
482	1.9	1.9	1.9	1.8	1.8	1.8	1.8	1.7	1.7	1.7	1.7	1.6
483	2	1.9	1.9	1.9	1.9	1.8	1.8	1.8	1.7	1.7	1.7	1.7
484	2.1	2	2	2	1.9	1.9	1.9	1.8	1.8	1.8	1.8	1.7
485	2.1	2.1	2.1	2	2	2	1.9	1.9	1.9	1.9	1.8	1.8
486	2.2	2.2	2.1	2.1	2.1	2	2	2	1.9	1.9	1.9	1.9
487	2.3	2.2	2.2	2.2	2.1	2.1	2	2	1.9	1.9	1.9	1.8
488	2.3	2.3	2.2	2.2	2.1	2.1	2	2	2	1.9	1.9	1.8
489	2.3	2.3	2.2	2.2	2.1	2.1	2.1	2	2	1.9	1.9	1.9
490	2.4	2.3	2.3	2.2	2.2	2.1	2.1	2	2	2	1.9	1.9
491	2.3	2.2	2.2	2.1	2.1	2.1	2	2	1.9	1.9	1.9	1.8
492	2.3	2.2	2.2	2.1	2.1	2.1	2	2	2	1.9	1.9	1.9
493	2.3	2.3	2.2	2.2	2.1	2.1	2	2	2	1.9	1.9	1.9
494	2.3	2.2	2.2	2.2	2.1	2.1	2	2	2	1.9	1.9	1.9
495	2.1	2.1	2	2	1.9	1.9	1.9	1.9	1.8	1.8	1.8	1.7
496	2	1.9	1.9	1.9	1.8	1.8	1.8	1.7	1.7	1.7	1.7	1.6
497	1.9	1.9	1.9	1.9	1.8	1.8	1.8	1.7	1.7	1.7	1.7	1.6
498	1.9	1.9	1.9	1.9	1.8	1.8	1.8	1.7	1.7	1.7	1.7	1.6
499	2	2	1.9	1.9	1.9	1.8	1.8	1.8	1.8	1.7	1.7	1.7
500	2	2	2	1.9	1.9	1.9	1.9	1.8	1.8	1.8	1.7	1.7
501	2.1	2	2	2	1.9	1.9	1.9	1.9	1.8	1.8	1.8	1.8
502	2.1	2.1	2.1	2	2	2	2	1.9	1.9	1.9	1.8	1.8
503	2.2	2.2	2.1	2.1	2.1	2	2	2	1.9	1.9	1.9	1.9
504	2.2	2.2	2.2	2.1	2.1	2.1	2	2	2	2	1.9	1.9
505	2.2	2.1	2.1	2.1	2	2	1.9	1.9	1.9	1.8	1.8	1.8
506	2.2	2.1	2.1	2.1	2	2	1.9	1.9	1.9	1.8	1.8	1.8
507	2.2	2.2	2.1	2.1	2	2	1.9	1.9	1.9	1.8	1.8	1.8
508	2.2	2.2	2.2	2.1	2.1	2	2	1.9	1.9	1.9	1.8	1.8
509	2.3	2.2	2.2	2.2	2.1	2.1	2	2	2	1.9	1.9	1.9
510	2.4	2.3	2.3	2.2	2.2	2.1	2.1	2	2	2	1.9	1.9
511	2.3	2.3	2.2	2.2	2.1	2.1	2.1	2	2	2	1.9	1.9
512	2.4	2.3	2.3	2.2	2.2	2.1	2.1	2.1	2	2	2	1.9
513	2.3	2.2	2.2	2.2	2.1	2.1	2.1	2	2	1.9	1.9	1.9
514	2.1	2.1	2	2	2	1.9	1.9	1.9	1.9	1.8	1.8	1.8
515	2.1	2	2	2	1.9	1.9	1.9	1.8	1.8	1.8	1.8	1.7
516	2.1	2	2	2	1.9	1.9	1.9	1.9	1.8	1.8	1.8	1.7
517	2.1	2.1	2	2	2	1.9	1.9	1.9	1.8	1.8	1.8	1.8
518	2.2	2.1	2.1	2.1	2	2	2	1.9	1.9	1.9	1.9	1.8
519	2.4	2.3	2.3	2.3	2.2	2.2	2.2	2.1	2.1	2.1	2	2
520	2.2	2.2	2.1	2.1	2.1	2	2	2	1.9	1.9	1.9	1.9
521	2.3	2.2	2.2	2.2	2.1	2.1	2.1	2	2	2	1.9	1.9
522	2.3	2.3	2.2	2.2	2.2	2.1	2.1	2.1	2	2	2	1.9
523	1.9	1.9	1.9	1.8	1.8	1.8	1.7	1.7	1.7	1.6	1.6	1.6
524	2.1	2	2	1.9	1.9	1.9	1.8	1.8	1.8	1.7	1.7	1.7
525	2.2	2.1	2.1	2	2	1.9	1.9	1.9	1.8	1.8	1.8	1.7
526	2.2	2.2	2.1	2.1	2	2	2	1.9	1.9	1.8	1.8	1.8
527	2.2	2.2	2.1	2.1	2.1	2	2	2	1.9	1.9	1.9	1.8
528	2.4	2.3	2.3	2.2	2.2	2.1	2.1	2.1	2	2	2	1.9
529	2.4	2.3	2.3	2.2	2.2	2.1	2.1	2.1	2	2	2	1.9
530	2.3	2.3	2.2	2.2	2.1	2.1	2.1	2	2	2	1.9	1.9
531	2.4	2.3	2.3	2.2	2.2	2.2	2.1	2.1	2	2	2	1.9
532	2.4	2.3	2.3	2.2	2.2	2.2	2.1	2.1	2	2	2	1.9
533	2.2	2.2	2.1	2.1	2.1	2	2	2	1.9	1.9	1.9	1.9
534	2.2	2.2	2.1	2.1	2.1	2	2	2	2	1.9	1.9	1.9
535	2.3	2.2	2.2	2.2	2.1	2.1	2.1	2	2	2	1.9	1.9
536	2.9	2.8	2.8	2.7	2.6	2.6	2.5	2.5	2.5	2.4	2.4	2.3
537	2.9	2.9	2.8	2.8	2.7	2.7	2.6	2.6	2.5	2.5	2.4	2.4
538	2.3	2.2	2.2	2.2	2.1	2.1	2.1	2	2	2	2	1.9
539	2.3	2.3	2.2	2.2	2.2	2.1	2.1	2.1	2	2	2	2
540	2.3	2.3	2.3	2.2	2.2	2.2	2.1	2.1	2.1	2	2	2
541	1.7	1.7	1.6	1.6	1.6	1.6	1.5	1.5	1.5	1.5	1.4	1.4
542	1.9	1.8	1.8	1.7	1.7	1.7	1.7	1.6	1.6	1.6	1.5	1.5
543	2.1	2	2	1.9	1.9	1.9	1.8	1.8	1.8	1.7	1.7	1.7
544	2	2	1.9	1.9	1.8	1.8	1.8	1.8	1.7	1.7	1.7	1.6
545	2.1	2.1	2	2	1.9	1.9	1.9	1.8	1.8	1.8	1.8	1.7
546	2.3	2.3	2.2	2.2	2.1	2.1	2.1	2	2	1.9	1.9	1.9
547	2.3	2.3	2.2	2.2	2.1	2.1	2.1	2	2	2	1.9	1.9
548	2.2	2.2	2.1	2.1	2.1	2	2	2	1.9	1.9	1.9	1.8
549	2.3	2.2	2.2	2.1	2.1	2.1	2	2	2	1.9	1.9	1.9
550	2.4	2.4	2.3	2.3	2.2	2.2	2.2	2.1	2.1	2.1	2	2
551	2.4	2.4	2.3	2.3	2.3	2.2	2.2	2.1	2.1	2.1	2	2
552	2.4	2.3	2.3	2.2	2.2	2.2	2.1	2.1	2.1	2	2	2
553	2.4	2.4	2.3	2.3	2.2	2.2	2.2	2.1	2.1	2.1	2	2
554	2.7	2.7	2.6	2.6	2.5	2.5	2.4	2.4	2.3	2.3	2.3	2.2
555	2.9	2.8	2.8	2.7	2.7	2.6	2.6	2.5	2.5	2.4	2.4	2.4
556	2.5	2.4	2.4	2.3	2.3	2.3	2.2	2.2	2.2	2.1	2.1	2.1
557	2.4	2.3	2.3	2.3	2.2	2.2	2.2	2.1	2.1	2.1	2	2
558	2.4	2.4	2.3	2.3	2.3	2.2	2.2	2.2	2.1	2.1	2.1	2
559	1.6	1.5	1.5	1.5	1.5	1.4	1.4	1.4	1.4	1.4	1.3	1.3
560	1.6	1.6	1.5	1.5	1.5	1.5	1.4	1.4	1.4	1.4	1.4	1.3
561	1.7	1.7	1.7	1.7	1.6	1.6	1.6	1.5	1.5	1.5	1.5	1.5
562	1.8	1.8	1.8	1.7	1.7	1.7	1.6	1.6	1.6	1.6	1.5	1.5
563	2	2	1.9	1.9	1.9	1.8	1.8	1.8	1.8	1.7	1.7	1.7
564	2.2	2.2	2.2	2.1	2.1	2	2	2	1.9	1.9	1.9	1.8
565	2.2	2.2	2.1	2.1	2	2	2	1.9	1.9	1.9	1.9	1.8
566	2.1	2.1	2.1	2	2	2	1.9	1.9	1.9	1.8	1.8	1.8
567	2.2	2.2	2.1	2.1	2.1	2	2	2	1.9	1.9	1.9	1.9
568	2.3	2.3	2.3	2.2	2.2	2.1	2.1	2.1	2	2	2	2
569	2.4	2.4	2.3	2.3	2.2	2.2	2.2	2.1	2.1	2.1	2	2
570	2.5	2.4	2.4	2.3	2.3	2.3	2.2	2.2	2.2	2.1	2.1	2.1
571	2.5	2.5	2.4	2.4	2.3	2.3	2.3	2.2	2.2	2.2	2.1	2.1
572	2.9	2.9	2.8	2.7	2.7	2.6	2.6	2.6	2.5	2.5	2.4	2.4
573	3.2	3.2	3.1	3	3	2.9	2.9	2.8	2.8	2.7	2.7	2.6
574	3	2.9	2.9	2.8	2.8	2.7	2.7	2.6	2.6	2.5	2.5	2.4
575	2.5	2.4	2.4	2.4	2.3	2.3	2.3	2.2	2.2	2.2	2.1	2.1
576	2.5	2.4	2.4	2.4	2.3	2.3	2.3	2.2	2.2	2.2	2.1	2.1
577	1.5	1.5	1.4	1.4	1.4	1.4	1.3	1.3	1.3	1.3	1.3	1.2
578	1.6	1.5	1.5	1.5	1.5	1.4	1.4	1.4	1.4	1.4	1.3	1.3
579	1.6	1.6	1.6	1.6	1.5	1.5	1.5	1.5	1.4	1.4	1.4	1.4
580	1.7	1.7	1.7	1.7	1.6	1.6	1.6	1.6	1.5	1.5	1.5	1.5
581	1.8	1.8	1.8	1.8	1.7	1.7	1.7	1.6	1.6	1.6	1.6	1.6
582	2.1	2	2	2	1.9	1.9	1.9	1.8	1.8	1.8	1.8	1.7
583	2.2	2.2	2.2	2.1	2.1	2	2	2	1.9	1.9	1.9	1.8
584	2.2	2.1	2.1	2	2	2	2	1.9	1.9	1.9	1.8	1.8
585	2.2	2.2	2.2	2.1	2.1	2	2	2	2	1.9	1.9	1.9
586	2.3	2.3	2.2	2.2	2.2	2.1	2.1	2.1	2	2	2	1.9
587	2.4	2.4	2.3	2.3	2.3	2.2	2.2	2.2	2.1	2.1	2.1	2
588	2.5	2.4	2.4	2.4	2.3	2.3	2.3	2.2	2.2	2.2	2.1	2.1
589	2.5	2.5	2.5	2.4	2.4	2.3	2.3	2.3	2.2	2.2	2.2	2.1
590	2.9	2.9	2.8	2.8	2.7	2.7	2.6	2.6	2.5	2.5	2.4	2.4
591	3.3	3.2	3.1	3.1	3	2.9	2.9	2.8	2.8	2.7	2.7	2.6
592	3	3	2.9	2.8	2.8	2.7	2.7	2.6	2.6	2.5	2.5	2.5
593	2.6	2.5	2.5	2.4	2.4	2.4	2.3	2.3	2.2	2.2	2.2	2.1
594	2.5	2.5	2.4	2.4	2.3	2.3	2.3	2.2	2.2	2.2	2.1	2.1
595	1.7	1.6	1.6	1.6	1.5	1.5	1.5	1.5	1.4	1.4	1.4	1.4
596	1.7	1.6	1.6	1.6	1.6	1.5	1.5	1.5	1.5	1.4	1.4	1.4
597	1.6	1.6	1.6	1.5	1.5	1.5	1.5	1.4	1.4	1.4	1.4	1.4
598	1.7	1.7	1.7	1.6	1.6	1.6	1.6	1.5	1.5	1.5	1.5	1.4
599	1.8	1.8	1.8	1.7	1.7	1.7	1.6	1.6	1.6	1.6	1.6	1.5
600	1.9	1.9	1.9	1.8	1.8	1.8	1.7	1.7	1.7	1.7	1.6	1.6
601	2	2	2	1.9	1.9	1.9	1.8	1.8	1.8	1.8	1.7	1.7
602	2.3	2.2	2.2	2.2	2.1	2.1	2	2	2	1.9	1.9	1.9
603	2.2	2.2	2.2	2.1	2.1	2.1	2	2	2	1.9	1.9	1.9
604	2.3	2.3	2.2	2.2	2.2	2.1	2.1	2.1	2	2	2	1.9
605	2.4	2.3	2.3	2.2	2.2	2.2	2.1	2.1	2.1	2	2	2
606	2.5	2.4	2.4	2.3	2.3	2.3	2.2	2.2	2.2	2.1	2.1	2.1
607	2.5	2.5	2.4	2.4	2.4	2.3	2.3	2.3	2.2	2.2	2.2	2.1
608	2.5	2.5	2.5	2.4	2.4	2.3	2.3	2.3	2.2	2.2	2.2	2.1
609	2.9	2.8	2.8	2.7	2.7	2.6	2.6	2.5	2.5	2.4	2.4	2.4
610	2.9	2.8	2.8	2.7	2.7	2.6	2.6	2.5	2.5	2.4	2.4	2.4
611	2.8	2.8	2.7	2.7	2.6	2.6	2.5	2.5	2.5	2.4	2.4	2.3
612	2.5	2.5	2.4	2.4	2.4	2.3	2.3	2.3	2.2	2.2	2.2	2.1
613	1.6	1.6	1.5	1.5	1.5	1.5	1.4	1.4	1.4	1.4	1.3	1.3
614	1.5	1.5	1.5	1.4	1.4	1.4	1.4	1.4	1.3	1.3	1.3	1.3
615	1.6	1.6	1.5	1.5	1.5	1.5	1.4	1.4	1.4	1.4	1.4	1.3
616	1.7	1.7	1.6	1.6	1.6	1.5	1.5	1.5	1.5	1.5	1.4	1.4
617	1.8	1.8	1.7	1.7	1.7	1.6	1.6	1.6	1.6	1.6	1.5	1.5
618	1.9	1.9	1.8	1.8	1.8	1.8	1.7	1.7	1.7	1.6	1.6	1.6
619	2	2	1.9	1.9	1.9	1.8	1.8	1.8	1.8	1.7	1.7	1.7
620	2.1	2.1	2	2	2	1.9	1.9	1.9	1.8	1.8	1.8	1.8
621	2.3	2.2	2.2	2.2	2.1	2.1	2.1	2	2	2	1.9	1.9
622	2.4	2.3	2.3	2.3	2.2	2.2	2.2	2.1	2.1	2.1	2	2
623	2.3	2.3	2.3	2.2	2.2	2.2	2.1	2.1	2.1	2	2	2
624	2.4	2.4	2.3	2.3	2.3	2.2	2.2	2.2	2.1	2.1	2.1	2
625	2.5	2.5	2.4	2.4	2.3	2.3	2.3	2.2	2.2	2.2	2.1	2.1
626	2.5	2.5	2.4	2.4	2.4	2.3	2.3	2.3	2.2	2.2	2.2	2.1
627	2.6	2.5	2.5	2.4	2.4	2.4	2.3	2.3	2.2	2.2	2.2	2.1
628	2.9	2.8	2.8	2.7	2.7	2.6	2.6	2.5	2.5	2.4	2.4	2.4
629	2.9	2.9	2.8	2.8	2.7	2.7	2.6	2.6	2.5	2.5	2.4	2.4
630	2.6	2.5	2.5	2.4	2.4	2.4	2.3	2.3	2.3	2.2	2.2	2.2
631	1.5	1.5	1.5	1.5	1.4	1.4	1.4	1.4	1.3	1.3	1.3	1.3
632	1.5	1.5	1.4	1.4	1.4	1.4	1.4	1.3	1.3	1.3	1.3	1.3
633	1.6	1.6	1.5	1.5	1.5	1.5	1.4	1.4	1.4	1.4	1.4	1.3
634	1.7	1.6	1.6	1.6	1.6	1.5	1.5	1.5	1.5	1.4	1.4	1.4
635	1.8	1.7	1.7	1.7	1.7	1.6	1.6	1.6	1.6	1.5	1.5	1.5
636	1.9	1.8	1.8	1.8	1.7	1.7	1.7	1.7	1.6	1.6	1.6	1.6
637	2	1.9	1.9	1.9	1.8	1.8	1.8	1.8	1.7	1.7	1.7	1.7
638	2.1	2	2	2	1.9	1.9	1.9	1.8	1.8	1.8	1.8	1.7
639	2.4	2.3	2.3	2.2	2.2	2.2	2.1	2.1	2.1	2	2	2
640	2.5	2.4	2.4	2.3	2.3	2.3	2.2	2.2	2.2	2.1	2.1	2.1
641	2.4	2.3	2.3	2.2	2.2	2.2	2.1	2.1	2.1	2	2	2
642	2.4	2.4	2.3	2.3	2.2	2.2	2.2	2.1	2.1	2.1	2	2
643	2.5	2.5	2.4	2.4	2.3	2.3	2.3	2.2	2.2	2.2	2.1	2.1
644	2.5	2.5	2.4	2.4	2.3	2.3	2.3	2.2	2.2	2.2	2.1	2.1
645	2.5	2.5	2.5	2.4	2.4	2.3	2.3	2.3	2.2	2.2	2.2	2.1
646	2.9	2.8	2.8	2.7	2.7	2.6	2.6	2.5	2.5	2.5	2.4	2.4
647	3.3	3.2	3.1	3.1	3	2.9	2.9	2.8	2.8	2.7	2.7	2.6
648	3	2.9	2.9	2.8	2.7	2.7	2.6	2.6	2.6	2.5	2.5	2.4
649	1.4	1.4	1.4	1.3	1.3	1.3	1.3	1.3	1.2	1.2	1.2	1.2
650	1.5	1.5	1.4	1.4	1.4	1.4	1.4	1.3	1.3	1.3	1.3	1.3
651	1.6	1.6	1.5	1.5	1.5	1.5	1.4	1.4	1.4	1.4	1.4	1.3
652	1.7	1.6	1.6	1.6	1.6	1.5	1.5	1.5	1.5	1.4	1.4	1.4
653	1.7	1.7	1.7	1.7	1.6	1.6	1.6	1.6	1.5	1.5	1.5	1.5
654	1.8	1.8	1.8	1.8	1.7	1.7	1.7	1.6	1.6	1.6	1.6	1.6
655	1.9	1.9	1.9	1.8	1.8	1.8	1.8	1.7	1.7	1.7	1.7	1.6
656	2	2	2	1.9	1.9	1.9	1.8	1.8	1.8	1.8	1.7	1.7
657	2.1	2.1	2.1	2	2	2	1.9	1.9	1.9	1.9	1.8	1.8
658	2.3	2.3	2.2	2.2	2.2	2.1	2.1	2	2	2	2	1.9
659	2.4	2.3	2.3	2.3	2.2	2.2	2.1	2.1	2.1	2	2	2
660	2.4	2.3	2.3	2.3	2.2	2.2	2.2	2.1	2.1	2.1	2	2
661	2.5	2.4	2.4	2.3	2.3	2.3	2.2	2.2	2.2	2.1	2.1	2.1
662	2.5	2.4	2.4	2.4	2.3	2.3	2.2	2.2	2.2	2.1	2.1	2.1
663	2.6	2.6	2.5	2.5	2.4	2.4	2.3	2.3	2.3	2.2	2.2	2.2
664	2.7	2.7	2.6	2.6	2.5	2.5	2.5	2.4	2.4	2.3	2.3	2.3
665	3.3	3.3	3.2	3.1	3	3	2.9	2.9	2.8	2.8	2.7	2.7
666	3.2	3.1	3	3	2.9	2.9	2.8	2.8	2.7	2.7	2.6	2.6
667	1.6	1.6	1.6	1.5	1.5	1.5	1.5	1.4	1.4	1.4	1.4	1.3
668	1.7	1.7	1.7	1.6	1.6	1.6	1.6	1.5	1.5	1.5	1.4	1.4
669	1.9	1.9	1.9	1.8	1.8	1.8	1.7	1.7	1.7	1.6	1.6	1.6
670	1.8	1.8	1.8	1.7	1.7	1.7	1.6	1.6	1.6	1.6	1.5	1.5
671	1.7	1.7	1.7	1.7	1.6	1.6	1.6	1.6	1.5	1.5	1.5	1.5
672	1.8	1.8	1.8	1.7	1.7	1.7	1.7	1.6	1.6	1.6	1.6	1.5
673	1.9	1.9	1.9	1.8	1.8	1.8	1.7	1.7	1.7	1.7	1.6	1.6
674	2	2	1.9	1.9	1.9	1.8	1.8	1.8	1.8	1.7	1.7	1.7
675	2.1	2.1	2	2	2	1.9	1.9	1.9	1.8	1.8	1.8	1.8
676	2.2	2.2	2.1	2.1	2.1	2	2	2	1.9	1.9	1.9	1.9
677	2.3	2.3	2.2	2.2	2.2	2.1	2.1	2.1	2	2	2	1.9
678	2.4	2.3	2.3	2.3	2.2	2.2	2.2	2.1	2.1	2.1	2	2
679	2.4	2.4	2.3	2.3	2.3	2.2	2.2	2.2	2.1	2.1	2.1	2
680	2.5	2.4	2.4	2.3	2.3	2.3	2.2	2.2	2.2	2.1	2.1	2.1
681	2.5	2.4	2.4	2.3	2.3	2.3	2.2	2.2	2.2	2.1	2.1	2.1
682	2.7	2.6	2.6	2.5	2.5	2.4	2.4	2.4	2.3	2.3	2.2	2.2
683	3.4	3.3	3.2	3.1	3.1	3	2.9	2.9	2.8	2.8	2.7	2.7
684	3.1	3	3	2.9	2.9	2.8	2.7	2.7	2.6	2.6	2.6	2.5
685	1.8	1.8	1.7	1.7	1.7	1.6	1.6	1.6	1.5	1.5	1.5	1.5
686	1.9	1.9	1.8	1.8	1.8	1.7	1.7	1.7	1.6	1.6	1.6	1.5
687	2	1.9	1.9	1.8	1.8	1.8	1.7	1.7	1.7	1.6	1.6	1.6
688	2	1.9	1.9	1.9	1.8	1.8	1.8	1.7	1.7	1.7	1.6	1.6
689	2	2	2	1.9	1.9	1.9	1.8	1.8	1.8	1.7	1.7	1.7
690	2	1.9	1.9	1.9	1.8	1.8	1.8	1.7	1.7	1.7	1.7	1.6
691	1.9	1.9	1.9	1.8	1.8	1.8	1.7	1.7	1.7	1.7	1.6	1.6
692	2	2	2	1.9	1.9	1.9	1.8	1.8	1.8	1.7	1.7	1.7
693	2.1	2.1	2	2	2	1.9	1.9	1.9	1.8	1.8	1.8	1.8
694	2.2	2.2	2.1	2.1	2	2	2	2	1.9	1.9	1.9	1.8
695	2.3	2.2	2.2	2.2	2.1	2.1	2.1	2	2	2	1.9	1.9
696	2.3	2.3	2.3	2.2	2.2	2.2	2.1	2.1	2.1	2	2	2
697	2.4	2.3	2.3	2.3	2.2	2.2	2.2	2.1	2.1	2.1	2	2
698	2.4	2.4	2.3	2.3	2.3	2.2	2.2	2.2	2.1	2.1	2.1	2
699	2.4	2.4	2.3	2.3	2.3	2.2	2.2	2.2	2.1	2.1	2.1	2
700	2.7	2.6	2.6	2.5	2.5	2.5	2.4	2.4	2.3	2.3	2.3	2.2
701	3.4	3.3	3.3	3.2	3.1	3.1	3	2.9	2.9	2.8	2.8	2.7
702	3.2	3.1	3	3	2.9	2.8	2.8	2.7	2.7	2.6	2.6	2.5
703	3.2	3.2	3.1	3	3	2.9	2.9	2.8	2.8	2.7	2.7	2.6
704	3.4	3.3	3.2	3.2	3.1	3	3	2.9	2.9	2.8	2.8	2.7
705	3.5	3.4	3.3	3.2	3.2	3.1	3	3	2.9	2.9	2.8	2.7
706	3.4	3.3	3.3	3.2	3.1	3.1	3	2.9	2.9	2.8	2.8	2.7
707	2.6	2.6	2.5	2.5	2.4	2.4	2.4	2.3	2.3	2.2	2.2	2.2
708	2.6	2.5	2.5	2.5	2.4	2.4	2.3	2.3	2.3	2.2	2.2	2.2
709	1.9	1.9	1.8	1.8	1.7	1.7	1.7	1.6	1.6	1.6	1.5	1.5
710	2	1.9	1.9	1.8	1.8	1.8	1.7	1.7	1.7	1.6	1.6	1.6
711	2	2	1.9	1.9	1.8	1.8	1.8	1.7	1.7	1.7	1.6	1.6
712	2.1	2.1	2	2	1.9	1.9	1.9	1.8	1.8	1.8	1.7	1.7
713	2.2	2.1	2.1	2.1	2	2	1.9	1.9	1.9	1.8	1.8	1.8
714	2.2	2.2	2.1	2.1	2	2	2	1.9	1.9	1.9	1.8	1.8
715	2.3	2.2	2.2	2.1	2.1	2.1	2	2	2	1.9	1.9	1.9
716	2.2	2.2	2.1	2.1	2.1	2	2	2	1.9	1.9	1.9	1.8
717	2.3	2.3	2.2	2.2	2.1	2.1	2.1	2	2	2	1.9	1.9
718	2.4	2.4	2.4	2.3	2.3	2.2	2.2	2.2	2.1	2.1	2	2
719	2.4	2.4	2.3	2.3	2.2	2.2	2.2	2.1	2.1	2.1	2	2
720	2.6	2.5	2.5	2.4	2.4	2.3	2.3	2.3	2.2	2.2	2.2	2.1
721	2.4	2.4	2.3	2.3	2.2	2.2	2.2	2.1	2.1	2.1	2	2
722	2.4	2.3	2.3	2.3	2.2	2.2	2.2	2.1	2.1	2.1	2	2
723	2.4	2.4	2.3	2.3	2.2	2.2	2.2	2.1	2.1	2.1	2	2
724	2.7	2.6	2.6	2.5	2.5	2.4	2.4	2.4	2.3	2.3	2.3	2.2
725	3.5	3.4	3.3	3.2	3.2	3.1	3	3	2.9	2.9	2.8	2.7
726	3.4	3.3	3.2	3.2	3.1	3	3	2.9	2.9	2.8	2.7	2.7
727	3.2	3.1	3.1	3	3	2.9	2.8	2.8	2.7	2.7	2.6	2.6
728	3.4	3.3	3.2	3.2	3.1	3	3	2.9	2.9	2.8	2.7	2.7
729	3.4	3.3	3.2	3.2	3.1	3	3	2.9	2.9	2.8	2.8	2.7
730	3.4	3.3	3.3	3.2	3.1	3.1	3	2.9	2.9	2.8	2.8	2.7
731	2.6	2.6	2.5	2.5	2.5	2.4	2.4	2.3	2.3	2.3	2.2	2.2
732	2.6	2.6	2.5	2.5	2.4	2.4	2.4	2.3	2.3	2.3	2.2	2.2
733	1.9	1.9	1.8	1.8	1.8	1.7	1.7	1.7	1.6	1.6	1.6	1.5
734	2	2	1.9	1.9	1.9	1.8	1.8	1.7	1.7	1.7	1.6	1.6
735	2.1	2.1	2	2	1.9	1.9	1.8	1.8	1.8	1.7	1.7	1.7
736	2.2	2.2	2.1	2.1	2	2	1.9	1.9	1.9	1.8	1.8	1.8
737	2.3	2.2	2.2	2.1	2.1	2	2	1.9	1.9	1.9	1.8	1.8
738	2.3	2.3	2.2	2.2	2.1	2.1	2	2	2	1.9	1.9	1.9
739	2.4	2.3	2.3	2.2	2.2	2.2	2.1	2.1	2	2	2	1.9
740	2.5	2.4	2.4	2.3	2.3	2.2	2.2	2.2	2.1	2.1	2	2
741	2.6	2.5	2.5	2.4	2.4	2.3	2.3	2.2	2.2	2.2	2.1	2.1
742	2.6	2.6	2.5	2.5	2.4	2.4	2.3	2.3	2.3	2.2	2.2	2.1
743	2.6	2.6	2.5	2.5	2.4	2.4	2.3	2.3	2.3	2.2	2.2	2.2
744	2.7	2.6	2.6	2.5	2.5	2.5	2.4	2.4	2.3	2.3	2.3	2.2
745	2.6	2.6	2.5	2.5	2.4	2.4	2.3	2.3	2.3	2.2	2.2	2.2
746	2.4	2.3	2.3	2.3	2.2	2.2	2.2	2.1	2.1	2.1	2	2
747	2.4	2.3	2.3	2.3	2.2	2.2	2.2	2.1	2.1	2.1	2	2
748	2.5	2.5	2.4	2.4	2.3	2.3	2.3	2.2	2.2	2.2	2.1	2.1
749	3.3	3.3	3.2	3.1	3.1	3	2.9	2.9	2.8	2.8	2.7	2.7
750	3.4	3.3	3.2	3.2	3.1	3	3	2.9	2.9	2.8	2.7	2.7
751	3.4	3.3	3.2	3.1	3.1	3	3	2.9	2.8	2.8	2.7	2.7
752	3.4	3.3	3.2	3.2	3.1	3	3	2.9	2.9	2.8	2.8	2.7
753	3.2	3.1	3.1	3	2.9	2.9	2.8	2.8	2.7	2.7	2.6	2.6
754	3.4	3.3	3.2	3.2	3.1	3	3	2.9	2.8	2.8	2.7	2.7
755	2.6	2.6	2.5	2.5	2.4	2.4	2.4	2.3	2.3	2.2	2.2	2.2
756	2.5	2.5	2.4	2.4	2.4	2.3	2.3	2.3	2.2	2.2	2.2	2.1
757	1.9	1.9	1.8	1.8	1.8	1.7	1.7	1.6	1.6	1.6	1.6	1.5
758	2	1.9	1.9	1.9	1.8	1.8	1.7	1.7	1.7	1.6	1.6	1.6
759	2.1	2.1	2	2	1.9	1.9	1.8	1.8	1.8	1.7	1.7	1.7
760	2.3	2.2	2.2	2.1	2.1	2	2	1.9	1.9	1.9	1.8	1.8
761	2.3	2.2	2.2	2.1	2.1	2	2	2	1.9	1.9	1.8	1.8
762	2.4	2.3	2.3	2.2	2.2	2.1	2.1	2	2	2	1.9	1.9
763	2.5	2.4	2.4	2.3	2.3	2.2	2.2	2.2	2.1	2.1	2	2
764	2.6	2.6	2.5	2.5	2.4	2.4	2.3	2.3	2.2	2.2	2.1	2.1
765	2.7	2.7	2.6	2.6	2.5	2.4	2.4	2.4	2.3	2.3	2.2	2.2
766	2.7	2.7	2.6	2.6	2.5	2.5	2.4	2.4	2.3	2.3	2.2	2.2
767	3	2.9	2.8	2.8	2.7	2.7	2.6	2.6	2.5	2.5	2.4	2.4
768	3	2.9	2.9	2.8	2.7	2.7	2.6	2.6	2.5	2.5	2.4	2.4
769	2.8	2.7	2.7	2.6	2.6	2.5	2.5	2.4	2.4	2.3	2.3	2.3
770	2.7	2.6	2.6	2.5	2.5	2.5	2.4	2.4	2.3	2.3	2.3	2.2
771	2.8	2.7	2.7	2.6	2.6	2.5	2.5	2.4	2.4	2.4	2.3	2.3
772	2.9	2.8	2.7	2.7	2.6	2.6	2.5	2.5	2.5	2.4	2.4	2.3
773	3	3	2.9	2.8	2.8	2.7	2.7	2.6	2.6	2.5	2.5	2.5
774	3.3	3.2	3.2	3.1	3	3	2.9	2.8	2.8	2.7	2.7	2.6
775	3.4	3.3	3.2	3.2	3.1	3	3	2.9	2.9	2.8	2.7	2.7
776	3.5	3.4	3.3	3.2	3.1	3.1	3	3	2.9	2.8	2.8	2.7
777	3.1	3.1	3	2.9	2.9	2.8	2.8	2.7	2.7	2.6	2.6	2.5
778	2.9	2.9	2.8	2.8	2.7	2.7	2.6	2.6	2.5	2.5	2.4	2.4
779	2.5	2.5	2.4	2.4	2.3	2.3	2.3	2.2	2.2	2.2	2.1	2.1
780	2.5	2.5	2.4	2.4	2.3	2.3	2.3	2.2	2.2	2.2	2.1	2.1
781	1.9	1.9	1.8	1.8	1.7	1.7	1.7	1.6	1.6	1.6	1.5	1.5
782	1.9	1.9	1.9	1.8	1.8	1.7	1.7	1.7	1.6	1.6	1.6	1.6
783	2.1	2	2	1.9	1.9	1.8	1.8	1.8	1.7	1.7	1.7	1.6
784	2.3	2.2	2.2	2.1	2.1	2	2	1.9	1.9	1.9	1.8	1.8
785	2.3	2.3	2.2	2.2	2.1	2.1	2.1	2	2	1.9	1.9	1.9
786	2.4	2.4	2.3	2.3	2.2	2.2	2.1	2.1	2	2	2	1.9
787	2.6	2.5	2.4	2.4	2.3	2.3	2.2	2.2	2.2	2.1	2.1	2
788	2.7	2.6	2.6	2.5	2.4	2.4	2.3	2.3	2.3	2.2	2.2	2.1
789	2.8	2.7	2.6	2.6	2.5	2.5	2.4	2.4	2.3	2.3	2.2	2.2
790	2.8	2.8	2.7	2.7	2.6	2.6	2.5	2.4	2.4	2.4	2.3	2.3
791	3	2.9	2.9	2.8	2.7	2.7	2.6	2.6	2.5	2.5	2.4	2.4
792	3	3	2.9	2.8	2.8	2.7	2.7	2.6	2.6	2.5	2.5	2.4
793	3	2.9	2.9	2.8	2.8	2.7	2.7	2.6	2.6	2.5	2.5	2.4
794	3	2.9	2.8	2.8	2.7	2.7	2.6	2.6	2.5	2.5	2.4	2.4
795	3	2.9	2.8	2.8	2.7	2.7	2.6	2.6	2.5	2.5	2.4	2.4
796	2.8	2.7	2.7	2.6	2.6	2.5	2.5	2.4	2.4	2.4	2.3	2.3
797	3	2.9	2.9	2.8	2.8	2.7	2.7	2.6	2.6	2.5	2.5	2.4
798	3	2.9	2.9	2.8	2.8	2.7	2.7	2.6	2.6	2.5	2.5	2.4
799	3	2.9	2.9	2.8	2.8	2.7	2.7	2.6	2.6	2.5	2.5	2.4
800	3.1	3.1	3	2.9	2.9	2.8	2.8	2.7	2.7	2.6	2.6	2.5
801	3.3	3.2	3.2	3.1	3	3	2.9	2.8	2.8	2.7	2.7	2.6
802	3.1	3.1	3	3	2.9	2.8	2.8	2.7	2.7	2.6	2.6	2.5
803	2.6	2.5	2.5	2.5	2.4	2.4	2.3	2.3	2.3	2.2	2.2	2.2
804	2.5	2.5	2.4	2.4	2.4	2.3	2.3	2.2	2.2	2.2	2.1	2.1
805	1.9	1.9	1.8	1.8	1.7	1.7	1.7	1.6	1.6	1.6	1.5	1.5
806	1.9	1.9	1.8	1.8	1.7	1.7	1.7	1.6	1.6	1.6	1.5	1.5
807	2	2	2	1.9	1.9	1.8	1.8	1.8	1.7	1.7	1.7	1.6
808	2.1	2.1	2.1	2	2	1.9	1.9	1.8	1.8	1.8	1.7	1.7
809	2.3	2.3	2.2	2.2	2.1	2.1	2	2	2	1.9	1.9	1.8
810	2.4	2.3	2.3	2.2	2.2	2.1	2.1	2	2	2	1.9	1.9
811	2.5	2.5	2.4	2.4	2.3	2.3	2.2	2.2	2.1	2.1	2.1	2
812	2.7	2.6	2.5	2.5	2.4	2.4	2.3	2.3	2.2	2.2	2.2	2.1
813	2.7	2.7	2.6	2.6	2.5	2.4	2.4	2.4	2.3	2.3	2.2	2.2
814	2.8	2.7	2.7	2.6	2.6	2.5	2.5	2.4	2.4	2.3	2.3	2.2
815	3	2.9	2.8	2.8	2.7	2.7	2.6	2.5	2.5	2.5	2.4	2.4
816	3.1	3	2.9	2.9	2.8	2.8	2.7	2.6	2.6	2.5	2.5	2.5
817	3.1	3.1	3	2.9	2.9	2.8	2.7	2.7	2.6	2.6	2.5	2.5
818	3	3	2.9	2.8	2.8	2.7	2.7	2.6	2.6	2.5	2.5	2.4
819	2.9	2.8	2.8	2.7	2.7	2.6	2.6	2.5	2.5	2.4	2.4	2.3
820	2.9	2.8	2.8	2.7	2.6	2.6	2.5	2.5	2.5	2.4	2.4	2.3
821	3.2	3.1	3.1	3	2.9	2.9	2.8	2.8	2.7	2.7	2.6	2.6
822	3.2	3.1	3.1	3	2.9	2.9	2.8	2.8	2.7	2.6	2.6	2.6
823	3	3	2.9	2.8	2.8	2.7	2.7	2.6	2.6	2.5	2.5	2.4
824	3.1	3	2.9	2.9	2.8	2.8	2.7	2.7	2.6	2.6	2.5	2.5
825	3.1	3	3	2.9	2.8	2.8	2.7	2.7	2.6	2.6	2.5	2.5
826	3.2	3.2	3.1	3	3	2.9	2.8	2.8	2.7	2.7	2.6	2.6
827	3.3	3.3	3.2	3.1	3.1	3	2.9	2.9	2.8	2.8	2.7	2.7
828	2.7	2.7	2.6	2.6	2.5	2.5	2.4	2.4	2.4	2.3	2.3	2.3
829	1.9	1.9	1.8	1.8	1.8	1.7	1.7	1.7	1.6	1.6	1.6	1.5
830	2	1.9	1.9	1.8	1.8	1.8	1.7	1.7	1.7	1.6	1.6	1.6
831	2.1	2.1	2	2	1.9	1.9	1.9	1.8	1.8	1.8	1.7	1.7
832	2.2	2.1	2.1	2	2	1.9	1.9	1.9	1.8	1.8	1.8	1.7
833	2.3	2.2	2.2	2.1	2.1	2	2	1.9	1.9	1.9	1.8	1.8
834	2.4	2.3	2.3	2.2	2.2	2.1	2.1	2	2	2	1.9	1.9
835	2.5	2.4	2.4	2.3	2.3	2.2	2.2	2.2	2.1	2.1	2	2
836	2.6	2.6	2.5	2.4	2.4	2.3	2.3	2.3	2.2	2.2	2.1	2.1
837	2.7	2.6	2.5	2.5	2.4	2.4	2.3	2.3	2.2	2.2	2.2	2.1
838	2.8	2.7	2.7	2.6	2.6	2.5	2.5	2.4	2.4	2.3	2.3	2.2
839	2.8	2.7	2.7	2.6	2.6	2.5	2.5	2.4	2.4	2.3	2.3	2.2
840	2.8	2.8	2.7	2.7	2.6	2.6	2.5	2.5	2.4	2.4	2.3	2.3
841	3	2.9	2.9	2.8	2.8	2.7	2.6	2.6	2.5	2.5	2.4	2.4
842	2.8	2.7	2.7	2.6	2.6	2.5	2.5	2.4	2.4	2.3	2.3	2.3
843	2.8	2.7	2.6	2.6	2.5	2.5	2.5	2.4	2.4	2.3	2.3	2.3
844	2.7	2.6	2.6	2.5	2.5	2.5	2.4	2.4	2.3	2.3	2.3	2.2
845	3.1	3	2.9	2.9	2.8	2.8	2.7	2.7	2.6	2.6	2.5	2.5
846	3.1	3	3	2.9	2.9	2.8	2.7	2.7	2.6	2.6	2.5	2.5
847	3.2	3.2	3.1	3	3	2.9	2.8	2.8	2.7	2.7	2.6	2.6
848	3.2	3.1	3	3	2.9	2.9	2.8	2.7	2.7	2.6	2.6	2.5
849	3.3	3.2	3.1	3.1	3	2.9	2.9	2.8	2.8	2.7	2.7	2.6
850	3.4	3.3	3.2	3.2	3.1	3	3	2.9	2.8	2.8	2.7	2.7
851	3.4	3.3	3.3	3.2	3.1	3.1	3	2.9	2.9	2.8	2.8	2.7
852	3.1	3.1	3	3	2.9	2.8	2.8	2.7	2.7	2.6	2.6	2.5
853	2	2	1.9	1.9	1.8	1.8	1.7	1.7	1.7	1.6	1.6	1.6
854	2	2	2	1.9	1.9	1.8	1.8	1.8	1.7	1.7	1.7	1.6
855	2.1	2.1	2	2	2	1.9	1.9	1.8	1.8	1.8	1.7	1.7
856	2.2	2.1	2.1	2	2	2	1.9	1.9	1.8	1.8	1.8	1.7
857	2.3	2.2	2.2	2.1	2.1	2	2	2	1.9	1.9	1.9	1.8
858	2.3	2.3	2.2	2.2	2.1	2.1	2	2	2	1.9	1.9	1.9
859	2.5	2.4	2.4	2.3	2.3	2.2	2.2	2.1	2.1	2.1	2	2
860	2.6	2.5	2.5	2.4	2.4	2.3	2.3	2.2	2.2	2.1	2.1	2.1
861	2.6	2.6	2.5	2.5	2.4	2.4	2.3	2.3	2.2	2.2	2.1	2.1
862	2.7	2.6	2.6	2.5	2.5	2.4	2.4	2.3	2.3	2.2	2.2	2.2
863	2.8	2.7	2.7	2.6	2.6	2.5	2.5	2.4	2.4	2.3	2.3	2.2
864	2.9	2.8	2.8	2.7	2.7	2.6	2.6	2.5	2.5	2.4	2.4	2.3
865	2.9	2.8	2.8	2.7	2.7	2.6	2.6	2.5	2.5	2.4	2.4	2.3
866	2.9	2.8	2.8	2.7	2.7	2.6	2.6	2.5	2.5	2.4	2.4	2.3
867	2.8	2.7	2.7	2.6	2.6	2.5	2.5	2.4	2.4	2.4	2.3	2.3
868	3	2.9	2.9	2.8	2.7	2.7	2.6	2.6	2.5	2.5	2.4	2.4
869	3.1	3.1	3	2.9	2.9	2.8	2.8	2.7	2.6	2.6	2.5	2.5
870	3.2	3.1	3	3	2.9	2.8	2.8	2.7	2.7	2.6	2.6	2.5
871	3.3	3.2	3.1	3	3	2.9	2.9	2.8	2.7	2.7	2.6	2.6
872	3.3	3.2	3.1	3.1	3	2.9	2.9	2.8	2.8	2.7	2.7	2.6
873	3.3	3.2	3.1	3.1	3	2.9	2.9	2.8	2.8	2.7	2.7	2.6
874	3.4	3.3	3.2	3.2	3.1	3	3	2.9	2.8	2.8	2.7	2.7
875	3.4	3.3	3.2	3.2	3.1	3	3	2.9	2.8	2.8	2.7	2.7
876	3.4	3.3	3.2	3.2	3.1	3	3	2.9	2.8	2.8	2.7	2.7
877	2	2	1.9	1.9	1.8	1.8	1.8	1.7	1.7	1.7	1.6	1.6
878	2.1	2.1	2	2	1.9	1.9	1.8	1.8	1.8	1.7	1.7	1.7
879	2.2	2.2	2.1	2.1	2	2	1.9	1.9	1.9	1.8	1.8	1.8
880	2.3	2.3	2.2	2.2	2.1	2.1	2	2	1.9	1.9	1.9	1.8
881	2.3	2.3	2.2	2.2	2.1	2.1	2	2	2	1.9	1.9	1.9
882	2.4	2.4	2.3	2.3	2.2	2.2	2.1	2.1	2	2	2	1.9
883	2.5	2.5	2.4	2.4	2.3	2.3	2.2	2.2	2.1	2.1	2	2
884	2.6	2.6	2.5	2.5	2.4	2.4	2.3	2.3	2.2	2.2	2.1	2.1
885	2.7	2.7	2.6	2.6	2.5	2.4	2.4	2.3	2.3	2.2	2.2	2.2
886	2.8	2.7	2.7	2.6	2.6	2.5	2.4	2.4	2.3	2.3	2.3	2.2
887	2.9	2.8	2.7	2.7	2.6	2.6	2.5	2.5	2.4	2.4	2.3	2.3
888	3	2.9	2.8	2.8	2.7	2.6	2.6	2.5	2.5	2.4	2.4	2.3
889	3.1	3	2.9	2.8	2.8	2.7	2.7	2.6	2.6	2.5	2.5	2.4
890	3.1	3	2.9	2.9	2.8	2.7	2.7	2.6	2.6	2.5	2.5	2.4
891	3	2.9	2.8	2.8	2.7	2.7	2.6	2.5	2.5	2.5	2.4	2.4
892	2.9	2.9	2.8	2.8	2.7	2.7	2.6	2.5	2.5	2.5	2.4	2.4
893	3.2	3.1	3	3	2.9	2.8	2.8	2.7	2.7	2.6	2.6	2.5
894	3.2	3.1	3	3	2.9	2.8	2.8	2.7	2.7	2.6	2.6	2.5
895	3.2	3.2	3.1	3	3	2.9	2.8	2.8	2.7	2.7	2.6	2.6
896	3.2	3.2	3.1	3	3	2.9	2.8	2.8	2.7	2.7	2.6	2.6
897	3.3	3.2	3.1	3.1	3	2.9	2.9	2.8	2.8	2.7	2.7	2.6
898	3.4	3.3	3.2	3.2	3.1	3	3	2.9	2.8	2.8	2.7	2.7
899	3.4	3.3	3.3	3.2	3.1	3.1	3	2.9	2.9	2.8	2.8	2.7
900	3.4	3.4	3.3	3.2	3.1	3.1	3	2.9	2.9	2.8	2.8	2.7
901	2.1	2	2	2	1.9	1.9	1.8	1.8	1.8	1.7	1.7	1.7
902	2.2	2.2	2.1	2.1	2	2	1.9	1.9	1.8	1.8	1.8	1.7
903	2.3	2.2	2.2	2.1	2.1	2	2	2	1.9	1.9	1.8	1.8
904	2.4	2.3	2.3	2.2	2.1	2.1	2.1	2	2	1.9	1.9	1.9
905	2.4	2.4	2.3	2.2	2.2	2.2	2.1	2.1	2	2	1.9	1.9
906	2.5	2.5	2.4	2.3	2.3	2.2	2.2	2.1	2.1	2.1	2	2
907	2.6	2.5	2.5	2.4	2.4	2.3	2.3	2.2	2.2	2.1	2.1	2
908	2.7	2.6	2.5	2.5	2.4	2.4	2.3	2.3	2.2	2.2	2.1	2.1
909	2.7	2.7	2.6	2.5	2.5	2.4	2.4	2.3	2.3	2.2	2.2	2.2
910	2.8	2.7	2.7	2.6	2.5	2.5	2.4	2.4	2.3	2.3	2.3	2.2
911	2.9	2.8	2.8	2.7	2.6	2.6	2.5	2.5	2.4	2.4	2.3	2.3
912	3	2.9	2.8	2.8	2.7	2.7	2.6	2.6	2.5	2.4	2.4	2.4
913	3	3	2.9	2.8	2.8	2.7	2.7	2.6	2.5	2.5	2.4	2.4
914	3	3	2.9	2.8	2.8	2.7	2.7	2.6	2.6	2.5	2.5	2.4
915	3	2.9	2.9	2.8	2.7	2.7	2.6	2.6	2.5	2.5	2.4	2.4
916	2.9	2.8	2.8	2.7	2.7	2.6	2.6	2.5	2.5	2.4	2.4	2.3
917	3.1	3	2.9	2.9	2.8	2.7	2.7	2.6	2.6	2.5	2.5	2.4
918	3.1	3	3	2.9	2.8	2.8	2.7	2.7	2.6	2.6	2.5	2.5
919	3.1	3.1	3	2.9	2.9	2.8	2.7	2.7	2.6	2.6	2.5	2.5
920	3.2	3.1	3	3	2.9	2.8	2.8	2.7	2.7	2.6	2.6	2.5
921	3.2	3.2	3.1	3	3	2.9	2.8	2.8	2.7	2.7	2.6	2.6
922	3.4	3.3	3.2	3.1	3.1	3	2.9	2.9	2.8	2.7	2.7	2.6
923	3.4	3.3	3.3	3.2	3.1	3	3	2.9	2.9	2.8	2.7	2.7
924	3.5	3.4	3.3	3.2	3.2	3.1	3	3	2.9	2.8	2.8	2.7
925	2.2	2.1	2.1	2	2	2	1.9	1.9	1.8	1.8	1.8	1.7
926	2.3	2.3	2.2	2.2	2.1	2.1	2	2	1.9	1.9	1.8	1.8
927	2.8	2.7	2.6	2.6	2.5	2.4	2.4	2.3	2.3	2.2	2.2	2.1
928	2.4	2.3	2.3	2.2	2.2	2.1	2.1	2	2	2	1.9	1.9
929	2.5	2.4	2.4	2.3	2.2	2.2	2.1	2.1	2.1	2	2	1.9
930	2.5	2.5	2.4	2.4	2.3	2.3	2.2	2.2	2.1	2.1	2	2
931	2.6	2.5	2.5	2.4	2.4	2.3	2.3	2.2	2.2	2.1	2.1	2.1
932	2.7	2.6	2.6	2.5	2.4	2.4	2.3	2.3	2.2	2.2	2.2	2.1
933	2.7	2.7	2.6	2.5	2.5	2.4	2.4	2.3	2.3	2.2	2.2	2.2
934	2.8	2.7	2.7	2.6	2.5	2.5	2.4	2.4	2.3	2.3	2.2	2.2
935	2.9	2.8	2.8	2.7	2.6	2.6	2.5	2.5	2.4	2.4	2.3	2.3
936	3	2.9	2.8	2.8	2.7	2.6	2.6	2.5	2.5	2.4	2.4	2.3
937	3	2.9	2.9	2.8	2.7	2.7	2.6	2.6	2.5	2.5	2.4	2.4
938	3	2.9	2.9	2.8	2.7	2.7	2.6	2.6	2.5	2.5	2.4	2.4
939	3	2.9	2.8	2.8	2.7	2.6	2.6	2.5	2.5	2.4	2.4	2.4
940	3	2.9	2.9	2.8	2.8	2.7	2.6	2.6	2.5	2.5	2.4	2.4
941	3.1	3	2.9	2.9	2.8	2.7	2.7	2.6	2.6	2.5	2.5	2.4
942	3.1	3	3	2.9	2.8	2.8	2.7	2.6	2.6	2.5	2.5	2.4
943	3.2	3.1	3	2.9	2.9	2.8	2.8	2.7	2.6	2.6	2.5	2.5
944	3.2	3.1	3	3	2.9	2.9	2.8	2.7	2.7	2.6	2.6	2.5
945	3.2	3.2	3.1	3	3	2.9	2.8	2.8	2.7	2.7	2.6	2.6
946	3.3	3.2	3.2	3.1	3	3	2.9	2.8	2.8	2.7	2.7	2.6
947	3.5	3.4	3.3	3.2	3.1	3.1	3	2.9	2.9	2.8	2.8	2.7
948	3.5	3.4	3.3	3.3	3.2	3.1	3	3	2.9	2.9	2.8	2.7
949	4.4	4.2	4	3.8	3.7	3.5	3.4	3.3	3.1	3	2.9	2.8
950	4.9	4.6	4.4	4.2	4	3.8	3.7	3.5	3.4	3.3	3.2	3.1
951	4.3	4.1	4	3.8	3.6	3.5	3.4	3.3	3.2	3.1	3	2.9
952	2.5	2.4	2.3	2.3	2.2	2.2	2.1	2.1	2	2	2	1.9
953	2.5	2.5	2.4	2.3	2.3	2.2	2.2	2.1	2.1	2.1	2	2
954	2.6	2.5	2.4	2.4	2.3	2.3	2.2	2.2	2.1	2.1	2	2
955	2.6	2.6	2.5	2.4	2.4	2.3	2.3	2.2	2.2	2.1	2.1	2.1
956	2.7	2.6	2.5	2.5	2.4	2.4	2.3	2.3	2.2	2.2	2.1	2.1
957	2.7	2.7	2.6	2.5	2.5	2.4	2.4	2.3	2.3	2.2	2.2	2.1
958	2.8	2.7	2.7	2.6	2.5	2.5	2.4	2.4	2.3	2.3	2.2	2.2
959	2.9	2.8	2.7	2.7	2.6	2.5	2.5	2.4	2.4	2.3	2.3	2.2
960	2.9	2.9	2.8	2.7	2.7	2.6	2.5	2.5	2.4	2.4	2.3	2.3
961	3	2.9	2.8	2.8	2.7	2.6	2.6	2.5	2.5	2.4	2.4	2.3
962	3	2.9	2.8	2.8	2.7	2.6	2.6	2.5	2.5	2.4	2.4	2.3
963	3	2.9	2.8	2.8	2.7	2.6	2.6	2.5	2.5	2.4	2.4	2.3
964	3	2.9	2.9	2.8	2.7	2.7	2.6	2.6	2.5	2.5	2.4	2.4
965	3.1	3	2.9	2.9	2.8	2.7	2.7	2.6	2.6	2.5	2.5	2.4
966	3.1	3	3	2.9	2.8	2.8	2.7	2.6	2.6	2.5	2.5	2.4
967	3.1	3	3	2.9	2.8	2.8	2.7	2.7	2.6	2.6	2.5	2.5
968	3.1	3.1	3	2.9	2.9	2.8	2.7	2.7	2.6	2.6	2.5	2.5
969	3.2	3.1	3	3	2.9	2.8	2.8	2.7	2.7	2.6	2.6	2.5
970	3.2	3.2	3.1	3	3	2.9	2.8	2.8	2.7	2.7	2.6	2.6
971	3.4	3.3	3.2	3.1	3.1	3	2.9	2.9	2.8	2.8	2.7	2.7
972	3.4	3.4	3.3	3.2	3.1	3.1	3	2.9	2.9	2.8	2.7	2.7
973	3.3	3.2	3.1	3	3	2.9	2.8	2.7	2.7	2.6	2.5	2.5
974	2.7	2.6	2.5	2.5	2.4	2.4	2.3	2.3	2.2	2.2	2.1	2.1
975	2.7	2.6	2.6	2.5	2.5	2.4	2.4	2.3	2.3	2.2	2.2	2.1
976	2.8	2.7	2.6	2.6	2.5	2.5	2.4	2.4	2.3	2.3	2.2	2.2
977	2.9	2.8	2.7	2.7	2.6	2.5	2.5	2.4	2.4	2.3	2.3	2.2
978	2.9	2.8	2.7	2.7	2.6	2.5	2.5	2.4	2.4	2.3	2.3	2.2
979	2.9	2.8	2.8	2.7	2.6	2.6	2.5	2.5	2.4	2.4	2.3	2.3
980	2.9	2.9	2.8	2.7	2.7	2.6	2.5	2.5	2.4	2.4	2.3	2.3
981	3	2.9	2.8	2.7	2.7	2.6	2.6	2.5	2.5	2.4	2.4	2.3
982	3	2.9	2.8	2.8	2.7	2.7	2.6	2.5	2.5	2.4	2.4	2.3
983	3	3	2.9	2.8	2.8	2.7	2.6	2.6	2.5	2.5	2.4	2.4
984	3.1	3	2.9	2.8	2.8	2.7	2.7	2.6	2.6	2.5	2.5	2.4
985	3.1	3	2.9	2.9	2.8	2.7	2.7	2.6	2.6	2.5	2.5	2.4
986	3.1	3	2.9	2.9	2.8	2.8	2.7	2.6	2.6	2.5	2.5	2.4
987	3.1	3	3	2.9	2.8	2.8	2.7	2.7	2.6	2.6	2.5	2.5
988	3.2	3.1	3	3	2.9	2.8	2.8	2.7	2.7	2.6	2.6	2.5
989	3.3	3.2	3.1	3	3	2.9	2.8	2.8	2.7	2.7	2.6	2.6
990	3.4	3.3	3.2	3.1	3.1	3	2.9	2.9	2.8	2.8	2.7	2.7
991	4.7	4.5	4.3	4.1	4	3.8	3.7	3.6	3.4	3.3	3.2	3.1
992	3.5	3.4	3.3	3.2	3.1	3	2.9	2.9	2.8	2.7	2.6	2.6
993	3.8	3.7	3.6	3.5	3.4	3.3	3.2	3.1	3	2.9	2.8	2.8
994	4	3.9	3.8	3.6	3.5	3.4	3.3	3.2	3.1	3	2.9	2.9
995	3.9	3.8	3.7	3.6	3.4	3.3	3.2	3.2	3.1	3	2.9	2.8
996	2.8	2.8	2.7	2.6	2.6	2.5	2.5	2.4	2.4	2.3	2.3	2.2
997	2.9	2.8	2.7	2.7	2.6	2.5	2.5	2.4	2.4	2.3	2.3	2.2
998	2.9	2.8	2.7	2.7	2.6	2.6	2.5	2.5	2.4	2.4	2.3	2.3
999	2.9	2.9	2.8	2.7	2.7	2.6	2.5	2.5	2.4	2.4	2.3	2.3
1000	3	2.9	2.8	2.8	2.7	2.6	2.6	2.5	2.5	2.4	2.4	2.3
1001	3	2.9	2.9	2.8	2.7	2.7	2.6	2.6	2.5	2.5	2.4	2.4
1002	3	3	2.9	2.8	2.8	2.7	2.6	2.6	2.5	2.5	2.4	2.4
1003	3	3	2.9	2.8	2.8	2.7	2.7	2.6	2.5	2.5	2.4	2.4
1004	3.1	3	2.9	2.8	2.8	2.7	2.7	2.6	2.6	2.5	2.5	2.4
1005	3.1	3	2.9	2.9	2.8	2.8	2.7	2.6	2.6	2.5	2.5	2.4
1006	3.1	3.1	3	2.9	2.9	2.8	2.7	2.7	2.6	2.6	2.5	2.5
1007	3.2	3.1	3	3	2.9	2.8	2.8	2.7	2.7	2.6	2.6	2.5
1008	3.3	3.2	3.1	3.1	3	2.9	2.9	2.8	2.8	2.7	2.6	2.6
1009	5.8	5.5	5.2	4.9	4.7	4.5	4.3	4.1	4	3.8	3.7	3.6
1010	5.5	5.2	4.9	4.7	4.5	4.3	4.1	4	3.8	3.7	3.6	3.5
1011	5.7	5.4	5.1	4.9	4.7	4.5	4.3	4.1	4	3.8	3.7	3.6
1012	5.9	5.6	5.3	5	4.8	4.6	4.4	4.2	4.1	3.9	3.8	3.7
1013	5.5	5.2	5	4.7	4.5	4.4	4.2	4	3.9	3.8	3.6	3.5
1014	4.5	4.3	4.2	4	3.9	3.7	3.6	3.5	3.4	3.3	3.2	3.1
1015	3	2.9	2.9	2.8	2.7	2.7	2.6	2.5	2.5	2.4	2.4	2.3
1016	2.8	2.8	2.7	2.6	2.6	2.5	2.5	2.4	2.4	2.3	2.3	2.2
1017	2.9	2.8	2.7	2.7	2.6	2.6	2.5	2.5	2.4	2.4	2.3	2.3
1018	2.9	2.9	2.8	2.7	2.7	2.6	2.5	2.5	2.4	2.4	2.3	2.3
1019	3	2.9	2.8	2.8	2.7	2.6	2.6	2.5	2.5	2.4	2.4	2.3
1020	3	2.9	2.9	2.8	2.7	2.7	2.6	2.6	2.5	2.4	2.4	2.4
1021	3	2.9	2.9	2.8	2.8	2.7	2.6	2.6	2.5	2.5	2.4	2.4
1022	3.1	3	2.9	2.8	2.8	2.7	2.7	2.6	2.6	2.5	2.5	2.4
1023	3.1	3	2.9	2.9	2.8	2.7	2.7	2.6	2.6	2.5	2.5	2.4
1024	3.1	3	2.9	2.9	2.8	2.8	2.7	2.6	2.6	2.5	2.5	2.4
1025	3.1	3	3	2.9	2.8	2.8	2.7	2.7	2.6	2.6	2.5	2.5
1026	3.2	3.1	3.1	3	2.9	2.9	2.8	2.8	2.7	2.6	2.6	2.5
1027	6.8	6.4	6	5.7	5.4	5.1	4.9	4.6	4.4	4.3	4.1	3.9
1028	6.6	6.2	5.9	5.6	5.3	5	4.8	4.6	4.4	4.2	4	3.9
1029	6.6	6.2	5.9	5.6	5.3	5	4.8	4.6	4.4	4.2	4	3.9
1030	6.6	6.2	5.9	5.6	5.3	5	4.8	4.6	4.4	4.2	4.1	3.9
1031	5.9	5.5	5.3	5	4.8	4.6	4.4	4.2	4.1	3.9	3.8	3.6
1032	5.3	5	4.8	4.6	4.4	4.2	4.1	3.9	3.8	3.6	3.5	3.4
1033	3.9	3.8	3.6	3.5	3.4	3.3	3.2	3.1	3	2.9	2.9	2.8
1034	2.8	2.8	2.7	2.6	2.6	2.5	2.5	2.4	2.4	2.3	2.3	2.2
1035	2.9	2.8	2.7	2.7	2.6	2.6	2.5	2.4	2.4	2.3	2.3	2.3
1036	2.9	2.8	2.7	2.7	2.6	2.6	2.5	2.4	2.4	2.3	2.3	2.3
1037	2.9	2.8	2.8	2.7	2.6	2.6	2.5	2.5	2.4	2.4	2.3	2.3
1038	3	2.9	2.8	2.8	2.7	2.6	2.6	2.5	2.5	2.4	2.4	2.3
1039	3	2.9	2.8	2.8	2.7	2.6	2.6	2.5	2.5	2.4	2.4	2.3
1040	3	2.9	2.9	2.8	2.7	2.7	2.6	2.6	2.5	2.5	2.4	2.4
1041	3	3	2.9	2.8	2.8	2.7	2.7	2.6	2.5	2.5	2.4	2.4
1042	3.1	3	2.9	2.9	2.8	2.7	2.7	2.6	2.6	2.5	2.5	2.4
1043	3.1	3	3	2.9	2.8	2.8	2.7	2.6	2.6	2.5	2.5	2.4
1044	3.1	3.1	3	2.9	2.9	2.8	2.7	2.7	2.6	2.6	2.5	2.5
1045	7.7	7.1	6.7	6.2	5.9	5.5	5.3	5	4.8	4.5	4.4	4.2
1046	7.3	6.8	6.3	6	5.6	5.3	5.1	4.8	4.6	4.4	4.2	4.1
1047	6.8	6.4	6	5.7	5.4	5.1	4.9	4.7	4.4	4.3	4.1	3.9
1048	6.4	6	5.7	5.4	5.1	4.9	4.6	4.4	4.3	4.1	3.9	3.8
1049	5.7	5.4	5.1	4.9	4.7	4.5	4.3	4.1	4	3.8	3.7	3.6
1050	5	4.7	4.5	4.3	4.2	4	3.9	3.7	3.6	3.5	3.4	3.3
1051	4.9	4.7	4.5	4.3	4.1	4	3.8	3.7	3.6	3.5	3.3	3.2
1052	4.6	4.4	4.2	4	3.9	3.8	3.6	3.5	3.4	3.3	3.2	3.1
1053	4.5	4.3	4.2	4	3.9	3.7	3.6	3.5	3.4	3.3	3.2	3.1
1054	2.9	2.8	2.7	2.7	2.6	2.5	2.5	2.4	2.4	2.3	2.3	2.2
1055	2.9	2.8	2.7	2.7	2.6	2.5	2.5	2.4	2.4	2.3	2.3	2.2
1056	2.9	2.8	2.8	2.7	2.6	2.6	2.5	2.5	2.4	2.4	2.3	2.3
1057	2.9	2.9	2.8	2.7	2.7	2.6	2.6	2.5	2.5	2.4	2.4	2.3
1058	3	2.9	2.8	2.8	2.7	2.7	2.6	2.5	2.5	2.4	2.4	2.3
1059	3	2.9	2.9	2.8	2.7	2.7	2.6	2.6	2.5	2.5	2.4	2.4
1060	3.1	3	2.9	2.8	2.8	2.7	2.7	2.6	2.6	2.5	2.5	2.4
1061	3.1	3	2.9	2.9	2.8	2.7	2.7	2.6	2.6	2.5	2.5	2.4
1062	3.1	3	3	2.9	2.8	2.8	2.7	2.7	2.6	2.6	2.5	2.5
1063	7.7	7.1	6.6	6.2	5.9	5.5	5.2	5	4.7	4.5	4.3	4.2
1064	7.1	6.7	6.2	5.9	5.5	5.3	5	4.8	4.5	4.4	4.2	4
1065	6.7	6.3	5.9	5.6	5.3	5	4.8	4.6	4.4	4.2	4	3.9
1066	6.7	6.3	5.9	5.6	5.3	5	4.8	4.6	4.4	4.2	4	3.9
1067	6.3	5.9	5.6	5.3	5	4.8	4.6	4.4	4.2	4	3.9	3.7
1068	6	5.7	5.4	5.1	4.9	4.6	4.4	4.3	4.1	3.9	3.8	3.6
1069	6	5.6	5.3	5.1	4.8	4.6	4.4	4.2	4.1	3.9	3.8	3.6
1070	5.5	5.2	5	4.8	4.6	4.4	4.2	4	3.9	3.7	3.6	3.5
1071	5	4.8	4.6	4.4	4.2	4.1	3.9	3.8	3.6	3.5	3.4	3.3
1072	3.4	3.3	3.2	3.1	3.1	3	2.9	2.8	2.8	2.7	2.6	2.6
1073	2.8	2.8	2.7	2.6	2.6	2.5	2.5	2.4	2.3	2.3	2.3	2.2
1074	2.8	2.8	2.7	2.7	2.6	2.5	2.5	2.4	2.4	2.3	2.3	2.2
1075	2.9	2.8	2.8	2.7	2.6	2.6	2.5	2.5	2.4	2.4	2.3	2.3
1076	2.9	2.9	2.8	2.7	2.7	2.6	2.6	2.5	2.5	2.4	2.4	2.3
1077	3	2.9	2.8	2.8	2.7	2.7	2.6	2.5	2.5	2.4	2.4	2.3
1078	3	2.9	2.9	2.8	2.7	2.7	2.6	2.6	2.5	2.5	2.4	2.4
1079	3	3	2.9	2.8	2.8	2.7	2.7	2.6	2.5	2.5	2.4	2.4
1080	3.1	3	3	2.9	2.8	2.8	2.7	2.6	2.6	2.5	2.5	2.4
1081	7.7	7.2	6.7	6.3	5.9	5.6	5.3	5	4.8	4.6	4.4	4.2
1082	7.4	6.9	6.4	6	5.7	5.4	5.1	4.9	4.7	4.4	4.3	4.1
1083	7.3	6.8	6.4	6	5.7	5.4	5.1	4.8	4.6	4.4	4.2	4.1
1084	7.1	6.6	6.2	5.8	5.5	5.2	5	4.7	4.5	4.3	4.2	4
1085	6.7	6.3	5.9	5.6	5.3	5	4.8	4.6	4.4	4.2	4	3.9
1086	6.3	6	5.6	5.3	5.1	4.8	4.6	4.4	4.2	4	3.9	3.7
1087	6	5.6	5.3	5.1	4.8	4.6	4.4	4.2	4.1	3.9	3.8	3.6
1088	5.5	5.2	5	4.7	4.5	4.3	4.2	4	3.9	3.7	3.6	3.5
1089	5	4.8	4.6	4.4	4.2	4	3.9	3.8	3.6	3.5	3.4	3.3
1090	4.6	4.4	4.3	4.1	3.9	3.8	3.7	3.6	3.4	3.3	3.2	3.1
1091	2.9	2.8	2.7	2.6	2.6	2.5	2.5	2.4	2.4	2.3	2.3	2.2
1092	2.8	2.8	2.7	2.6	2.6	2.5	2.5	2.4	2.4	2.3	2.3	2.2
1093	2.9	2.8	2.8	2.7	2.6	2.6	2.5	2.5	2.4	2.4	2.3	2.3
1094	2.9	2.9	2.8	2.7	2.7	2.6	2.6	2.5	2.4	2.4	2.3	2.3
1095	3	2.9	2.8	2.8	2.7	2.6	2.6	2.5	2.5	2.4	2.4	2.3
1096	3	2.9	2.9	2.8	2.7	2.7	2.6	2.6	2.5	2.5	2.4	2.4
1097	3	3	2.9	2.8	2.8	2.7	2.7	2.6	2.5	2.5	2.4	2.4
1098	3.1	3	3	2.9	2.8	2.8	2.7	2.7	2.6	2.5	2.5	2.4
1099	8.3	7.7	7.2	6.7	6.3	5.9	5.6	5.3	5.1	4.8	4.6	4.4
1100	8	7.4	6.9	6.5	6.1	5.8	5.5	5.2	4.9	4.7	4.5	4.3
1101	7.6	7	6.6	6.2	5.9	5.5	5.3	5	4.8	4.6	4.4	4.2
1102	7.1	6.7	6.3	5.9	5.6	5.3	5	4.8	4.6	4.4	4.2	4.1
1103	6.6	6.2	5.9	5.5	5.3	5	4.8	4.6	4.4	4.2	4	3.9
1104	6.4	6	5.7	5.4	5.1	4.9	4.7	4.5	4.3	4.1	3.9	3.8
1105	6	5.7	5.4	5.1	4.9	4.7	4.5	4.3	4.1	4	3.8	3.7
1106	5.4	5.1	4.9	4.7	4.5	4.3	4.1	4	3.8	3.7	3.6	3.4
1107	5.1	4.8	4.6	4.4	4.3	4.1	4	3.8	3.7	3.6	3.5	3.3
1108	4.8	4.6	4.4	4.2	4.1	3.9	3.8	3.7	3.5	3.4	3.3	3.2
1109	4.4	4.3	4.1	4	3.8	3.7	3.6	3.5	3.4	3.3	3.2	3.1
1110	3.2	3.2	3.1	3	2.9	2.8	2.8	2.7	2.6	2.6	2.5	2.5
1111	3	2.9	2.8	2.8	2.7	2.6	2.6	2.5	2.5	2.4	2.4	2.3
1112	3	2.9	2.9	2.8	2.7	2.7	2.6	2.5	2.5	2.4	2.4	2.3
1113	3	2.9	2.9	2.8	2.7	2.7	2.6	2.6	2.5	2.4	2.4	2.4
1114	3	3	2.9	2.8	2.8	2.7	2.6	2.6	2.5	2.5	2.4	2.4
1115	3.1	3	2.9	2.9	2.8	2.7	2.7	2.6	2.6	2.5	2.5	2.4
1116	3.1	3.1	3	2.9	2.8	2.8	2.7	2.7	2.6	2.6	2.5	2.5
1117	8.6	7.9	7.4	6.9	6.5	6.1	5.8	5.5	5.2	5	4.8	4.6
1118	8.1	7.5	7	6.6	6.2	5.9	5.6	5.3	5	4.8	4.6	4.4
1119	7.8	7.3	6.8	6.4	6	5.7	5.4	5.2	4.9	4.7	4.5	4.3
1120	7.4	6.9	6.5	6.1	5.8	5.5	5.2	5	4.7	4.5	4.3	4.2
1121	6.9	6.5	6.1	5.8	5.5	5.2	5	4.7	4.5	4.3	4.2	4
1122	6.5	6.1	5.8	5.5	5.2	4.9	4.7	4.5	4.3	4.2	4	3.8
1123	6.3	5.9	5.6	5.3	5	4.8	4.6	4.4	4.2	4.1	3.9	3.8
1124	5.8	5.5	5.3	5	4.8	4.6	4.4	4.2	4.1	3.9	3.8	3.6
1125	5.5	5.2	5	4.8	4.6	4.4	4.2	4.1	3.9	3.8	3.7	3.5
1126	4.8	4.6	4.4	4.2	4.1	3.9	3.8	3.7	3.5	3.4	3.3	3.2
1127	4.1	4	3.8	3.7	3.6	3.5	3.4	3.3	3.2	3.1	3	2.9
1128	3.2	3.1	3	2.9	2.9	2.8	2.7	2.7	2.6	2.5	2.5	2.4
1129	3	2.9	2.9	2.8	2.7	2.7	2.6	2.5	2.5	2.4	2.4	2.3
1130	3.4	3.3	3.2	3.2	3.1	3	2.9	2.9	2.8	2.7	2.7	2.6
1131	3.1	3	2.9	2.9	2.8	2.7	2.7	2.6	2.6	2.5	2.5	2.4
1132	3.1	3	2.9	2.8	2.8	2.7	2.7	2.6	2.5	2.5	2.4	2.4
1133	3.1	3.1	3	2.9	2.9	2.8	2.7	2.7	2.6	2.6	2.5	2.5
1134	3.4	3.3	3.2	3.1	3.1	3	2.9	2.8	2.8	2.7	2.7	2.6
1135	8.6	8	7.4	7	6.6	6.2	5.9	5.6	5.3	5.1	4.8	4.6
1136	8	7.5	7	6.6	6.2	5.9	5.6	5.3	5.1	4.8	4.6	4.5
1137	8	7.4	7	6.5	6.2	5.8	5.5	5.3	5	4.8	4.6	4.4
1138	7.5	7	6.6	6.2	5.8	5.5	5.3	5	4.8	4.6	4.4	4.2
1139	7	6.6	6.2	5.9	5.6	5.3	5	4.8	4.6	4.4	4.2	4.1
1140	6.7	6.3	5.9	5.6	5.3	5.1	4.9	4.6	4.4	4.3	4.1	4
1141	6.8	6.4	6	5.7	5.4	5.2	4.9	4.7	4.5	4.3	4.1	4
1142	6.4	6	5.7	5.4	5.1	4.9	4.7	4.5	4.3	4.2	4	3.9
1143	5.7	5.4	5.2	4.9	4.7	4.5	4.4	4.2	4	3.9	3.8	3.6
1144	5.7	5.4	5.2	4.9	4.7	4.5	4.4	4.2	4	3.9	3.8	3.6
1145	5.3	5.1	4.9	4.7	4.5	4.3	4.2	4	3.9	3.8	3.6	3.5
1146	4.7	4.5	4.3	4.2	4	3.9	3.8	3.7	3.5	3.4	3.3	3.2
1147	3.6	3.5	3.4	3.3	3.2	3.1	3	2.9	2.9	2.8	2.7	2.7
1148	3.9	3.8	3.7	3.6	3.5	3.4	3.3	3.2	3.1	3	2.9	2.9
1149	4.5	4.4	4.2	4.1	3.9	3.8	3.7	3.6	3.5	3.4	3.3	3.2
1150	4.1	3.9	3.8	3.7	3.6	3.5	3.4	3.3	3.2	3.1	3	3
1151	4.5	4.4	4.2	4.1	4	3.8	3.7	3.6	3.5	3.4	3.3	3.2
1152	5.6	5.4	5.2	5	4.8	4.6	4.4	4.3	4.1	4	3.9	3.8
1153	8.6	8	7.5	7	6.6	6.3	5.9	5.7	5.4	5.1	4.9	4.7
1154	8.3	7.7	7.2	6.8	6.4	6.1	5.8	5.5	5.2	5	4.8	4.6
1155	7.9	7.4	6.9	6.5	6.2	5.9	5.6	5.3	5.1	4.8	4.6	4.5
1156	7.6	7.1	6.7	6.3	6	5.7	5.4	5.1	4.9	4.7	4.5	4.3
1157	7	6.6	6.2	5.8	5.5	5.3	5	4.8	4.6	4.4	4.3	4.1
1158	6.7	6.3	5.9	5.6	5.3	5.1	4.9	4.6	4.5	4.3	4.1	4
1159	6.9	6.5	6.1	5.8	5.5	5.2	5	4.8	4.6	4.4	4.2	4
1160	6.6	6.2	5.9	5.6	5.3	5.1	4.8	4.6	4.4	4.3	4.1	4
1161	6.4	6.1	5.7	5.5	5.2	5	4.8	4.6	4.4	4.2	4.1	3.9
1162	6.2	5.9	5.6	5.3	5.1	4.9	4.7	4.5	4.3	4.1	4	3.9
1163	5.9	5.6	5.3	5.1	4.9	4.7	4.5	4.3	4.2	4	3.9	3.8
1164	5.5	5.3	5	4.8	4.6	4.5	4.3	4.1	4	3.9	3.7	3.6
1165	4.6	4.4	4.3	4.1	4	3.8	3.7	3.6	3.5	3.4	3.3	3.2
1166	4.6	4.4	4.2	4.1	4	3.8	3.7	3.6	3.5	3.4	3.3	3.2
1167	5.1	4.9	4.7	4.5	4.4	4.2	4.1	3.9	3.8	3.7	3.6	3.5
1168	5.4	5.2	4.9	4.8	4.6	4.4	4.3	4.1	4	3.9	3.7	3.6
1169	5.5	5.3	5.1	4.9	4.7	4.5	4.3	4.2	4.1	3.9	3.8	3.7
1170	6.8	6.5	6.1	5.8	5.6	5.3	5.1	4.9	4.7	4.6	4.4	4.2
1171	8.6	8	7.5	7	6.6	6.3	6	5.7	5.4	5.2	5	4.8
1172	8.4	7.8	7.3	6.9	6.5	6.2	5.9	5.6	5.3	5.1	4.9	4.7
1173	8	7.5	7	6.6	6.2	5.9	5.6	5.4	5.1	4.9	4.7	4.5
1174	7.9	7.4	6.9	6.5	6.2	5.8	5.5	5.3	5.1	4.8	4.6	4.5
1175	7.5	7	6.6	6.2	5.9	5.6	5.3	5.1	4.9	4.7	4.5	4.3
1176	6.8	6.4	6	5.7	5.4	5.2	4.9	4.7	4.5	4.4	4.2	4
1177	6.9	6.5	6.1	5.8	5.5	5.2	5	4.8	4.6	4.4	4.2	4.1
1178	6.8	6.4	6.1	5.8	5.5	5.2	5	4.8	4.6	4.4	4.2	4.1
1179	6.9	6.5	6.1	5.8	5.5	5.3	5	4.8	4.6	4.4	4.3	4.1
1180	6.5	6.1	5.8	5.5	5.3	5	4.8	4.6	4.4	4.3	4.1	4
1181	6.2	5.9	5.6	5.3	5.1	4.9	4.7	4.5	4.3	4.2	4	3.9
1182	5.6	5.3	5.1	4.9	4.7	4.5	4.3	4.2	4	3.9	3.8	3.7
1183	5.5	5.2	5	4.8	4.6	4.4	4.3	4.1	4	3.9	3.7	3.6
1184	5.3	5.1	4.9	4.7	4.5	4.4	4.2	4.1	3.9	3.8	3.7	3.6
1185	5.5	5.2	5	4.8	4.6	4.4	4.3	4.1	4	3.9	3.8	3.6
1186	5.9	5.6	5.4	5.1	4.9	4.7	4.6	4.4	4.2	4.1	4	3.8
1187	6	5.7	5.5	5.2	5	4.8	4.6	4.5	4.3	4.2	4	3.9
1188	6.9	6.6	6.2	5.9	5.7	5.4	5.2	5	4.8	4.6	4.4	4.3
1189	8.9	8.3	7.7	7.3	6.9	6.5	6.2	5.9	5.6	5.4	5.1	4.9
1190	8.5	7.9	7.4	7	6.6	6.3	6	5.7	5.4	5.2	5	4.8
1191	8.3	7.8	7.3	6.9	6.5	6.1	5.8	5.6	5.3	5.1	4.9	4.7
1192	7.9	7.4	7	6.6	6.2	5.9	5.6	5.3	5.1	4.9	4.7	4.5
1193	7.7	7.2	6.7	6.4	6	5.7	5.4	5.2	5	4.8	4.6	4.4
1194	7.1	6.7	6.3	6	5.7	5.4	5.1	4.9	4.7	4.5	4.3	4.2
1195	6.7	6.3	6	5.7	5.4	5.1	4.9	4.7	4.5	4.3	4.2	4
1196	6.8	6.4	6.1	5.8	5.5	5.2	5	4.8	4.6	4.4	4.2	4.1
1197	7	6.6	6.2	5.9	5.6	5.3	5.1	4.9	4.7	4.5	4.3	4.2
1198	6.5	6.2	5.9	5.6	5.3	5.1	4.9	4.7	4.5	4.3	4.2	4
1199	6.3	6	5.7	5.4	5.2	4.9	4.7	4.6	4.4	4.2	4.1	3.9
1200	6.2	5.9	5.6	5.4	5.1	4.9	4.7	4.5	4.4	4.2	4.1	3.9
1201	6.4	6	5.7	5.5	5.2	5	4.8	4.6	4.4	4.3	4.1	4
1202	5.8	5.5	5.2	5	4.8	4.6	4.5	4.3	4.2	4	3.9	3.8
1203	5.9	5.7	5.4	5.2	5	4.8	4.6	4.4	4.3	4.1	4	3.8
1204	6.4	6.1	5.8	5.5	5.3	5.1	4.9	4.7	4.5	4.3	4.2	4
1205	6.4	6.1	5.8	5.6	5.3	5.1	4.9	4.7	4.5	4.4	4.2	4.1
1206	6.8	6.4	6.1	5.8	5.6	5.3	5.1	4.9	4.7	4.5	4.4	4.2
1207	7.7	7.3	6.9	6.5	6.2	5.9	5.6	5.4	5.1	4.9	4.7	4.6
1208	6.5	6.2	5.9	5.6	5.3	5.1	4.9	4.7	4.5	4.4	4.2	4.1
1209	6.6	6.3	5.9	5.7	5.4	5.2	5	4.8	4.6	4.4	4.3	4.1
1210	6.9	6.5	6.2	5.9	5.6	5.4	5.1	4.9	4.7	4.5	4.4	4.2
1211	7.3	6.9	6.5	6.2	5.8	5.6	5.3	5.1	4.9	4.7	4.5	4.3
1212	8	7.4	7	6.6	6.2	5.9	5.6	5.3	5.1	4.9	4.7	4.5
1213	9.3	8.7	8.1	7.6	7.2	6.8	6.4	6.1	5.8	5.6	5.3	5.1
1214	9	8.4	7.8	7.4	6.9	6.6	6.2	5.9	5.7	5.4	5.2	5
1215	8.6	8.1	7.5	7.1	6.7	6.3	6	5.7	5.5	5.2	5	4.8
1216	8.3	7.8	7.3	6.8	6.5	6.1	5.8	5.6	5.3	5.1	4.9	4.7
1217	7.9	7.3	6.9	6.5	6.2	5.8	5.6	5.3	5.1	4.9	4.7	4.5
1218	7.3	6.9	6.5	6.1	5.8	5.5	5.3	5	4.8	4.6	4.4	4.3
1219	6.8	6.4	6.1	5.8	5.5	5.2	5	4.8	4.6	4.4	4.2	4.1
1220	6.6	6.3	5.9	5.6	5.4	5.1	4.9	4.7	4.5	4.3	4.2	4
1221	7	6.6	6.2	5.9	5.6	5.4	5.1	4.9	4.7	4.5	4.3	4.2
1222	6.8	6.4	6.1	5.7	5.5	5.2	5	4.8	4.6	4.4	4.3	4.1
1223	6.9	6.5	6.2	5.9	5.6	5.3	5.1	4.9	4.7	4.5	4.3	4.2
1224	6.4	6.1	5.8	5.5	5.3	5	4.8	4.6	4.5	4.3	4.2	4
1225	6.8	6.5	6.1	5.8	5.6	5.3	5.1	4.9	4.7	4.5	4.3	4.2
1226	6.4	6.1	5.8	5.5	5.3	5.1	4.8	4.7	4.5	4.3	4.2	4
1227	6.3	6	5.7	5.5	5.2	5	4.8	4.6	4.5	4.3	4.2	4
1228	6.7	6.4	6.1	5.8	5.5	5.3	5	4.8	4.7	4.5	4.3	4.2
1229	6.8	6.5	6.1	5.8	5.6	5.3	5.1	4.9	4.7	4.5	4.4	4.2
1230	7.6	7.1	6.7	6.4	6.1	5.8	5.5	5.3	5.1	4.9	4.7	4.5
1231	7.5	7.1	6.7	6.3	6	5.8	5.5	5.3	5	4.8	4.7	4.5
1232	6.9	6.5	6.2	5.9	5.6	5.4	5.1	4.9	4.7	4.6	4.4	4.3
1233	7	6.6	6.3	5.9	5.7	5.4	5.2	5	4.8	4.6	4.4	4.3
1234	7.3	6.8	6.5	6.1	5.8	5.5	5.3	5.1	4.9	4.7	4.5	4.3
1235	7.6	7.1	6.7	6.3	6	5.7	5.4	5.2	5	4.8	4.6	4.4
1236	8.1	7.5	7.1	6.7	6.3	6	5.7	5.4	5.1	4.9	4.7	4.5
1237	9.5	8.8	8.3	7.8	7.3	6.9	6.6	6.2	6	5.7	5.5	5.2
1238	9	8.4	7.8	7.4	7	6.6	6.3	6	5.7	5.4	5.2	5
1239	8.9	8.3	7.7	7.3	6.9	6.5	6.2	5.9	5.6	5.4	5.1	4.9
1240	8.6	8	7.5	7	6.7	6.3	6	5.7	5.4	5.2	5	4.8
1241	8.2	7.7	7.2	6.8	6.4	6.1	5.8	5.5	5.3	5	4.8	4.6
1242	7.8	7.3	6.8	6.4	6.1	5.8	5.5	5.3	5	4.8	4.6	4.4
1243	7.1	6.6	6.3	5.9	5.6	5.4	5.1	4.9	4.7	4.5	4.3	4.2
1244	6.9	6.5	6.1	5.8	5.5	5.3	5	4.8	4.6	4.5	4.3	4.1
1245	7.3	6.8	6.5	6.1	5.8	5.5	5.3	5	4.8	4.6	4.5	4.3
1246	6.7	6.4	6	5.7	5.5	5.2	5	4.8	4.6	4.4	4.3	4.1
1247	6.9	6.5	6.1	5.8	5.5	5.3	5.1	4.9	4.7	4.5	4.3	4.2
1248	6.4	6.1	5.8	5.5	5.3	5	4.8	4.6	4.5	4.3	4.2	4
1249	6.8	6.5	6.1	5.8	5.6	5.3	5.1	4.9	4.7	4.5	4.3	4.2
1250	7.2	6.8	6.4	6.1	5.8	5.5	5.3	5.1	4.9	4.7	4.5	4.3
1251	7.3	6.8	6.5	6.1	5.8	5.6	5.3	5.1	4.9	4.7	4.5	4.4
1252	7.8	7.3	6.9	6.5	6.2	5.9	5.6	5.4	5.1	4.9	4.7	4.6
1253	8	7.5	7.1	6.7	6.4	6	5.8	5.5	5.3	5	4.8	4.7
1254	8.3	7.8	7.3	6.9	6.5	6.2	5.9	5.6	5.4	5.2	5	4.8
1255	8.2	7.7	7.3	6.9	6.5	6.2	5.9	5.6	5.4	5.1	4.9	4.7
1256	7.5	7.1	6.7	6.3	6	5.7	5.5	5.2	5	4.8	4.6	4.5
1257	7.5	7.1	6.7	6.3	6	5.7	5.4	5.2	5	4.8	4.6	4.4
1258	7.7	7.3	6.8	6.5	6.1	5.8	5.5	5.3	5.1	4.9	4.7	4.5
1259	8	7.5	7	6.6	6.2	5.9	5.6	5.4	5.1	4.9	4.7	4.5
1260	8.1	7.5	7.1	6.6	6.3	6	5.7	5.4	5.1	4.9	4.7	4.5
1261	9.4	8.8	8.2	7.8	7.3	6.9	6.6	6.3	6	5.7	5.5	5.3
1262	8.9	8.3	7.8	7.3	6.9	6.6	6.3	6	5.7	5.5	5.2	5
1263	8.8	8.2	7.7	7.3	6.9	6.5	6.2	5.9	5.6	5.4	5.2	5
1264	8.6	8	7.5	7.1	6.7	6.4	6	5.8	5.5	5.3	5	4.9
1265	8.2	7.6	7.2	6.8	6.4	6.1	5.8	5.5	5.3	5	4.8	4.7
1266	7.5	7	6.6	6.3	5.9	5.6	5.4	5.1	4.9	4.7	4.5	4.4
1267	7.2	6.7	6.4	6	5.7	5.5	5.2	5	4.8	4.6	4.4	4.3
1268	7	6.6	6.3	5.9	5.6	5.4	5.1	4.9	4.7	4.5	4.4	4.2
1269	7	6.6	6.2	5.9	5.6	5.4	5.1	4.9	4.7	4.5	4.4	4.2
1270	7	6.6	6.2	5.9	5.6	5.4	5.1	4.9	4.7	4.5	4.4	4.2
1271	6.7	6.4	6.1	5.8	5.5	5.2	5	4.8	4.6	4.5	4.3	4.1
1272	6.7	6.3	6	5.7	5.5	5.2	5	4.8	4.6	4.4	4.3	4.1
1273	6.9	6.5	6.2	5.9	5.6	5.3	5.1	4.9	4.7	4.5	4.4	4.2
1274	7.3	6.8	6.5	6.1	5.8	5.6	5.3	5.1	4.9	4.7	4.5	4.4
1275	7.4	7	6.6	6.3	6	5.7	5.4	5.2	5	4.8	4.6	4.4
1276	8	7.5	7.1	6.7	6.3	6	5.7	5.5	5.2	5	4.8	4.6
1277	8.3	7.8	7.3	6.9	6.5	6.2	5.9	5.6	5.4	5.2	4.9	4.8
1278	8.7	8.1	7.6	7.1	6.7	6.4	6.1	5.8	5.5	5.3	5.1	4.9
1279	8.9	8.3	7.7	7.3	6.9	6.5	6.2	5.9	5.6	5.4	5.1	4.9
1280	7.9	7.5	7	6.6	6.3	6	5.7	5.4	5.2	5	4.8	4.6
1281	8.1	7.6	7.2	6.8	6.4	6.1	5.8	5.5	5.3	5	4.8	4.7
1282	8.3	7.8	7.3	6.8	6.5	6.1	5.8	5.6	5.3	5.1	4.9	4.7
1283	8.4	7.8	7.3	6.9	6.5	6.2	5.9	5.6	5.3	5.1	4.9	4.7
1284	8.3	7.7	7.2	6.8	6.4	6.1	5.8	5.5	5.2	5	4.8	4.6
1285	9.7	9	8.5	8	7.5	7.1	6.8	6.4	6.2	5.9	5.6	5.4
1286	9	8.4	7.9	7.5	7.1	6.7	6.4	6.1	5.8	5.6	5.3	5.1
1287	8.6	8.1	7.6	7.2	6.8	6.4	6.1	5.9	5.6	5.4	5.2	5
1288	8.5	7.9	7.5	7	6.7	6.3	6	5.7	5.5	5.3	5	4.8
1289	8.2	7.6	7.2	6.8	6.4	6.1	5.8	5.5	5.3	5.1	4.9	4.7
1290	7.6	7.1	6.7	6.4	6	5.7	5.5	5.2	5	4.8	4.6	4.4
1291	7.1	6.7	6.3	6	5.7	5.4	5.2	5	4.8	4.6	4.4	4.3
1292	7	6.6	6.2	5.9	5.6	5.4	5.1	4.9	4.7	4.5	4.4	4.2
1293	6.8	6.4	6.1	5.8	5.5	5.3	5.1	4.8	4.7	4.5	4.3	4.2
1294	6.9	6.6	6.2	5.9	5.6	5.4	5.1	4.9	4.7	4.5	4.4	4.2
1295	6.7	6.4	6	5.7	5.5	5.2	5	4.8	4.6	4.5	4.3	4.1
1296	6.6	6.3	6	5.7	5.4	5.2	5	4.8	4.6	4.4	4.3	4.1
1297	6.9	6.5	6.1	5.8	5.6	5.3	5.1	4.9	4.7	4.5	4.4	4.2
1298	7.4	7	6.6	6.3	6	5.7	5.4	5.2	5	4.8	4.6	4.4
1299	7.5	7	6.6	6.3	6	5.7	5.4	5.2	5	4.8	4.6	4.5
1300	7.9	7.4	7	6.6	6.3	6	5.7	5.4	5.2	5	4.8	4.6
1301	8.3	7.8	7.3	6.9	6.6	6.2	5.9	5.6	5.4	5.2	5	4.8
1302	8.7	8.1	7.6	7.1	6.8	6.4	6.1	5.8	5.5	5.3	5.1	4.9
1303	9.3	8.6	8.1	7.6	7.1	6.7	6.4	6.1	5.8	5.5	5.3	5.1
1304	8.1	7.6	7.1	6.7	6.4	6.1	5.8	5.5	5.3	5	4.8	4.7
1305	8.1	7.5	7.1	6.7	6.3	6	5.7	5.5	5.2	5	4.8	4.6
1306	8.3	7.7	7.3	6.8	6.5	6.1	5.8	5.5	5.3	5.1	4.9	4.7
1307	8.8	8.1	7.6	7.1	6.7	6.3	6	5.7	5.5	5.2	5	4.8
1308	8.8	8.2	7.6	7.1	6.7	6.3	6	5.7	5.4	5.2	5	4.8
1309	9.7	9	8.5	8	7.5	7.1	6.8	6.5	6.2	5.9	5.7	5.5
1310	9.2	8.6	8.1	7.6	7.2	6.8	6.5	6.2	5.9	5.7	5.4	5.2
1311	8.6	8	7.6	7.1	6.8	6.4	6.1	5.9	5.6	5.4	5.2	5
1312	8.1	7.7	7.2	6.8	6.5	6.2	5.9	5.6	5.4	5.2	5	4.8
1313	7.8	7.4	7	6.6	6.2	5.9	5.7	5.4	5.2	5	4.8	4.6
1314	7.5	7	6.6	6.3	6	5.7	5.4	5.2	5	4.8	4.6	4.4
1315	7.1	6.7	6.4	6	5.7	5.5	5.2	5	4.8	4.6	4.4	4.3
1316	6.9	6.5	6.2	5.9	5.6	5.4	5.1	4.9	4.7	4.5	4.4	4.2
1317	7.1	6.7	6.4	6	5.8	5.5	5.2	5	4.8	4.6	4.5	4.3
1318	7.2	6.8	6.4	6.1	5.8	5.5	5.3	5.1	4.9	4.7	4.5	4.3
1319	7.1	6.7	6.3	6	5.7	5.5	5.2	5	4.8	4.6	4.5	4.3
1320	7	6.6	6.3	5.9	5.7	5.4	5.2	5	4.8	4.6	4.4	4.3
1321	7.1	6.7	6.3	6	5.7	5.5	5.2	5	4.8	4.6	4.5	4.3
1322	7.6	7.1	6.7	6.4	6.1	5.8	5.5	5.3	5.1	4.9	4.7	4.5
1323	7.6	7.1	6.7	6.4	6.1	5.8	5.5	5.3	5.1	4.9	4.7	4.5
1324	8	7.5	7	6.7	6.3	6	5.7	5.5	5.2	5	4.8	4.6
1325	8.5	7.9	7.4	7	6.6	6.3	6	5.7	5.4	5.2	5	4.8
1326	8.7	8.1	7.6	7.1	6.8	6.4	6.1	5.8	5.5	5.3	5.1	4.9
1327	8.9	8.3	7.7	7.3	6.9	6.5	6.2	5.9	5.6	5.4	5.1	4.9
1328	8.5	8	7.5	7	6.6	6.3	6	5.7	5.4	5.2	5	4.8
1329	8.2	7.7	7.2	6.8	6.4	6.1	5.8	5.5	5.3	5.1	4.9	4.7
1330	8.6	8	7.5	7.1	6.7	6.3	6	5.7	5.4	5.2	5	4.8
1331	8.9	8.3	7.7	7.3	6.8	6.4	6.1	5.8	5.5	5.3	5	4.8
1332	8.8	8.2	7.6	7.1	6.7	6.3	6	5.7	5.4	5.2	5	4.8
1333	14.1	13.4	12.4	11.5	10.7	10	9.5	8.9	8.5	8	7.7	7.3
1334	13.5	12.7	11.8	10.9	10.2	9.6	9	8.6	8.1	7.7	7.4	7
1335	11.8	10.9	10.2	9.6	9	8.5	8.1	7.7	7.3	7	6.7	6.4
1336	11.4	10.5	9.8	9.2	8.7	8.2	7.8	7.4	7.1	6.7	6.5	6.2
1337	10.7	10	9.3	8.8	8.3	7.8	7.4	7.1	6.7	6.5	6.2	5.9
1338	10.1	9.4	8.9	8.3	7.9	7.5	7.1	6.8	6.5	6.2	5.9	5.7
1339	9.8	9.2	8.6	8.1	7.6	7.2	6.9	6.6	6.3	6	5.8	5.5
1340	9.5	8.9	8.3	7.8	7.4	7	6.7	6.4	6.1	5.8	5.6	5.4
1341	9	8.4	7.9	7.5	7.1	6.7	6.4	6.1	5.8	5.6	5.3	5.1
1342	8.8	8.2	7.7	7.3	6.9	6.5	6.2	5.9	5.7	5.4	5.2	5
1343	8.3	7.8	7.3	6.9	6.6	6.2	5.9	5.7	5.4	5.2	5	4.8
1344	8	7.5	7	6.6	6.3	6	5.7	5.4	5.2	5	4.8	4.6
1345	7.6	7.1	6.7	6.4	6	5.8	5.5	5.2	5	4.8	4.6	4.5
1346	7.3	6.9	6.5	6.2	5.9	5.6	5.3	5.1	4.9	4.7	4.5	4.4
1347	7.4	6.9	6.6	6.2	5.9	5.6	5.4	5.1	4.9	4.7	4.6	4.4
1348	7.6	7.1	6.7	6.4	6.1	5.8	5.5	5.3	5	4.8	4.7	4.5
1349	7.6	7.1	6.7	6.4	6.1	5.8	5.5	5.3	5.1	4.8	4.7	4.5
1350	7.6	7.2	6.8	6.4	6.1	5.8	5.5	5.3	5.1	4.9	4.7	4.5
1351	7.4	7	6.6	6.2	5.9	5.7	5.4	5.2	5	4.8	4.6	4.4
1352	7.6	7.2	6.8	6.4	6.1	5.8	5.5	5.3	5.1	4.9	4.7	4.5
1353	7.8	7.3	6.9	6.5	6.2	5.9	5.6	5.4	5.2	4.9	4.8	4.6
1354	8.1	7.6	7.1	6.8	6.4	6.1	5.8	5.5	5.3	5.1	4.9	4.7
1355	8.5	7.9	7.4	7	6.6	6.3	6	5.7	5.5	5.2	5	4.8
1356	8.6	8.1	7.6	7.1	6.7	6.4	6.1	5.8	5.5	5.3	5.1	4.9
1357	9.2	8.5	8	7.5	7.1	6.7	6.3	6	5.7	5.5	5.3	5
1358	8.6	8	7.5	7.1	6.7	6.4	6	5.8	5.5	5.3	5	4.8
1359	8.5	7.9	7.4	7	6.6	6.3	6	5.7	5.4	5.2	5	4.8
1360	8.7	8.1	7.6	7.1	6.7	6.3	6	5.7	5.5	5.2	5	4.8
1361	8.8	8.2	7.6	7.2	6.8	6.4	6.1	5.8	5.5	5.2	5	4.8
1362	8.7	8.1	7.6	7.1	6.7	6.3	6	5.7	5.4	5.2	5	4.8
1363	15.1	14.7	13.4	12.4	11.5	10.7	10	9.4	8.9	8.4	8	7.6
1364	14.7	14.2	13	12	11.1	10.3	9.7	9.1	8.6	8.1	7.7	7.4
1365	12.1	11.2	10.4	9.8	9.2	8.6	8.2	7.7	7.4	7	6.7	6.4
1366	11.1	10.3	9.6	9	8.5	8	7.6	7.2	6.9	6.6	6.3	6.1
1367	10.7	10	9.3	8.8	8.3	7.8	7.4	7.1	6.7	6.4	6.2	5.9
1368	10.1	9.5	8.9	8.3	7.9	7.4	7.1	6.7	6.4	6.2	5.9	5.7
1369	10	9.3	8.7	8.2	7.7	7.3	6.9	6.6	6.3	6	5.8	5.5
1370	9.6	9	8.4	7.9	7.5	7.1	6.7	6.4	6.1	5.8	5.6	5.4
1371	9.3	8.6	8.1	7.6	7.2	6.8	6.5	6.2	5.9	5.7	5.4	5.2
1372	8.9	8.3	7.8	7.3	6.9	6.6	6.3	6	5.7	5.5	5.2	5
1373	8.5	7.9	7.5	7	6.7	6.3	6	5.7	5.5	5.3	5	4.8
1374	8.2	7.7	7.2	6.8	6.4	6.1	5.8	5.5	5.3	5.1	4.9	4.7
1375	7.9	7.4	6.9	6.6	6.2	5.9	5.6	5.4	5.1	4.9	4.7	4.6
1376	7.7	7.2	6.8	6.5	6.1	5.8	5.6	5.3	5.1	4.9	4.7	4.5
1377	7.8	7.3	6.9	6.5	6.2	5.9	5.6	5.4	5.1	4.9	4.7	4.6
1378	7.9	7.4	7	6.6	6.2	5.9	5.7	5.4	5.2	5	4.8	4.6
1379	7.9	7.4	7	6.6	6.3	5.9	5.7	5.4	5.2	5	4.8	4.6
1380	7.7	7.3	6.9	6.5	6.2	5.9	5.6	5.3	5.1	4.9	4.7	4.6
1381	7.9	7.4	7	6.6	6.2	5.9	5.7	5.4	5.2	5	4.8	4.6
1382	7.7	7.2	6.8	6.5	6.2	5.9	5.6	5.4	5.1	4.9	4.7	4.6
1383	7.7	7.2	6.8	6.5	6.2	5.9	5.6	5.4	5.1	4.9	4.7	4.6
1384	8.2	7.7	7.2	6.8	6.5	6.1	5.8	5.6	5.3	5.1	4.9	4.7
1385	8.6	8.1	7.6	7.1	6.8	6.4	6.1	5.8	5.6	5.3	5.1	4.9
1386	8.8	8.2	7.7	7.2	6.8	6.5	6.2	5.9	5.6	5.4	5.1	4.9
1387	9.3	8.6	8	7.6	7.1	6.7	6.4	6.1	5.8	5.5	5.3	5.1
1388	8.7	8.2	7.6	7.2	6.8	6.4	6.1	5.8	5.6	5.3	5.1	4.9
1389	8.7	8.1	7.6	7.2	6.8	6.4	6.1	5.8	5.5	5.3	5.1	4.9
1390	9	8.4	7.8	7.4	6.9	6.6	6.2	5.9	5.6	5.4	5.2	4.9
1391	9.1	8.5	7.9	7.4	7	6.6	6.3	5.9	5.7	5.4	5.2	5
1392	9	8.4	7.8	7.3	6.9	6.5	6.2	5.9	5.6	5.3	5.1	4.9
1393	28.7	39.7	30.9	26.3	22.3	19.3	17.1	15.3	13.9	12.7	11.8	10.9
1394	19.1	21.1	18.4	16.4	14.7	13.4	12.3	11.3	10.5	9.8	9.2	8.7
1395	12	11.1	10.3	9.6	9	8.5	8	7.6	7.3	6.9	6.6	6.3
1396	11.3	10.5	9.8	9.2	8.6	8.1	7.7	7.3	7	6.6	6.4	6.1
1397	11	10.2	9.5	8.9	8.4	7.9	7.5	7.1	6.8	6.5	6.2	5.9
1398	10.3	9.6	9	8.4	8	7.5	7.1	6.8	6.5	6.2	5.9	5.7
1399	10	9.3	8.7	8.2	7.7	7.3	6.9	6.6	6.3	6	5.8	5.5
1400	9.7	9	8.5	7.9	7.5	7.1	6.7	6.4	6.1	5.9	5.6	5.4
1401	9.4	8.7	8.2	7.7	7.3	6.9	6.5	6.2	5.9	5.7	5.4	5.2
1402	9	8.4	7.9	7.4	7	6.7	6.3	6	5.8	5.5	5.3	5.1
1403	8.7	8.1	7.6	7.2	6.8	6.4	6.1	5.8	5.6	5.3	5.1	4.9
1404	8.4	7.9	7.4	7	6.6	6.3	5.9	5.7	5.4	5.2	5	4.8
1405	8.2	7.6	7.2	6.8	6.4	6.1	5.8	5.5	5.3	5.1	4.9	4.7
1406	8.1	7.6	7.1	6.7	6.4	6.1	5.8	5.5	5.3	5.1	4.9	4.7
1407	8.1	7.6	7.1	6.7	6.4	6.1	5.8	5.5	5.3	5.1	4.9	4.7
1408	8	7.5	7	6.7	6.3	6	5.7	5.5	5.2	5	4.8	4.6
1409	7.8	7.4	6.9	6.6	6.2	5.9	5.7	5.4	5.2	5	4.8	4.6
1410	8	7.5	7.1	6.7	6.3	6	5.7	5.5	5.3	5	4.8	4.7
1411	8.1	7.6	7.1	6.7	6.4	6.1	5.8	5.5	5.3	5.1	4.9	4.7
1412	8.1	7.6	7.2	6.8	6.4	6.1	5.8	5.6	5.3	5.1	4.9	4.7
1413	8	7.5	7.1	6.7	6.4	6	5.8	5.5	5.3	5.1	4.9	4.7
1414	8.3	7.8	7.3	6.9	6.5	6.2	5.9	5.6	5.4	5.2	5	4.8
1415	8.6	8.1	7.6	7.2	6.8	6.4	6.1	5.8	5.6	5.3	5.1	4.9
1416	8.9	8.3	7.8	7.3	6.9	6.6	6.2	5.9	5.7	5.4	5.2	5
1417	9.4	8.8	8.2	7.7	7.2	6.9	6.5	6.2	5.9	5.6	5.4	5.2
1418	9	8.4	7.9	7.4	7	6.6	6.3	6	5.7	5.4	5.2	5
1419	8.7	8.1	7.6	7.2	6.8	6.4	6.1	5.8	5.6	5.3	5.1	4.9
1420	8.9	8.3	7.8	7.3	6.9	6.5	6.2	5.9	5.6	5.4	5.2	5
1421	9.4	8.7	8.1	7.6	7.2	6.8	6.4	6.1	5.8	5.5	5.3	5.1
1422	9.2	8.5	7.9	7.4	7	6.6	6.3	6	5.7	5.4	5.2	5
1423	32.1	42.8	33.6	28.9	23.9	20.5	17.9	16	14.4	13.1	12	11.1
1424	15.2	14.6	13.3	12.2	11.2	10.4	9.7	9.1	8.6	8.1	7.7	7.3
1425	11.9	11	10.2	9.5	8.9	8.4	7.9	7.5	7.2	6.8	6.5	6.2
1426	11.7	10.8	10	9.4	8.8	8.3	7.8	7.4	7	6.7	6.4	6.1
1427	10.8	10	9.3	8.7	8.2	7.8	7.4	7	6.7	6.4	6.1	5.8
1428	10.5	9.8	9.1	8.5	8	7.6	7.2	6.8	6.5	6.2	5.9	5.7
1429	10.2	9.5	8.9	8.3	7.8	7.4	7	6.7	6.3	6.1	5.8	5.6
1430	9.8	9.2	8.6	8	7.6	7.2	6.8	6.5	6.2	5.9	5.6	5.4
1431	9.3	8.7	8.2	7.7	7.2	6.9	6.5	6.2	5.9	5.7	5.4	5.2
1432	8.9	8.3	7.8	7.4	7	6.6	6.3	6	5.7	5.5	5.2	5
1433	8.7	8.2	7.7	7.2	6.8	6.5	6.1	5.9	5.6	5.4	5.1	4.9
1434	8.4	7.8	7.4	6.9	6.6	6.2	5.9	5.7	5.4	5.2	5	4.8
1435	8.2	7.7	7.3	6.8	6.5	6.1	5.9	5.6	5.3	5.1	4.9	4.7
1436	8.2	7.7	7.2	6.8	6.4	6.1	5.8	5.6	5.3	5.1	4.9	4.7
1437	8.3	7.8	7.3	6.9	6.5	6.2	5.9	5.6	5.4	5.2	4.9	4.8
1438	8	7.5	7.1	6.7	6.4	6.1	5.8	5.5	5.3	5.1	4.9	4.7
1439	8.2	7.7	7.2	6.8	6.5	6.1	5.8	5.6	5.3	5.1	4.9	4.7
1440	8.3	7.8	7.3	6.9	6.5	6.2	5.9	5.6	5.4	5.2	5	4.8
1441	8.5	7.9	7.4	7	6.6	6.3	6	5.7	5.5	5.2	5	4.8
1442	8.5	8	7.5	7.1	6.7	6.3	6	5.8	5.5	5.3	5.1	4.9
1443	8.4	7.9	7.4	7	6.7	6.3	6	5.7	5.5	5.3	5.1	4.9
1444	8.5	8	7.5	7.1	6.7	6.4	6.1	5.8	5.5	5.3	5.1	4.9
1445	8.6	8.1	7.6	7.2	6.8	6.4	6.1	5.8	5.6	5.3	5.1	4.9
1446	8.9	8.3	7.8	7.4	7	6.6	6.3	6	5.7	5.5	5.2	5
1447	9.7	9	8.4	7.9	7.4	7	6.6	6.3	6	5.7	5.5	5.3
1448	9.1	8.5	8	7.5	7.1	6.7	6.4	6.1	5.8	5.5	5.3	5.1
1449	8.5	7.9	7.5	7	6.7	6.3	6	5.7	5.5	5.3	5.1	4.9
1450	9	8.4	7.9	7.4	7	6.6	6.3	6	5.7	5.4	5.2	5
1451	9.6	8.9	8.3	7.7	7.3	6.9	6.5	6.2	5.9	5.6	5.4	5.2
1452	9.4	8.7	8.1	7.6	7.2	6.8	6.4	6.1	5.8	5.6	5.3	5.1
1453	40	54.5	43.6	38.2	29.6	24.3	20.6	18	16	14.3	13	11.9
1454	17.2	16.6	14.8	13.4	12.2	11.3	10.4	9.7	9.1	8.6	8.1	7.6
1455	12.2	11.2	10.4	9.7	9	8.5	8	7.6	7.2	6.9	6.5	6.2
1456	11	10.2	9.5	8.9	8.3	7.9	7.4	7.1	6.7	6.4	6.1	5.9
1457	10.5	9.8	9.1	8.5	8	7.6	7.2	6.8	6.5	6.2	6	5.7
1458	10.2	9.4	8.8	8.3	7.8	7.4	7	6.7	6.3	6.1	5.8	5.6
1459	10.1	9.3	8.7	8.2	7.7	7.3	6.9	6.6	6.3	6	5.7	5.5
1460	9.7	9	8.5	7.9	7.5	7.1	6.7	6.4	6.1	5.8	5.6	5.4
1461	9.3	8.7	8.1	7.6	7.2	6.8	6.5	6.2	5.9	5.6	5.4	5.2
1462	9	8.4	7.8	7.4	7	6.6	6.3	6	5.7	5.5	5.2	5
1463	8.8	8.2	7.7	7.2	6.8	6.5	6.2	5.9	5.6	5.4	5.2	5
1464	8.6	8.1	7.6	7.1	6.7	6.4	6.1	5.8	5.5	5.3	5.1	4.9
1465	8.3	7.8	7.3	6.9	6.5	6.2	5.9	5.6	5.4	5.2	5	4.8
1466	8.1	7.6	7.2	6.8	6.4	6.1	5.8	5.5	5.3	5.1	4.9	4.7
1467	8.1	7.6	7.1	6.8	6.4	6.1	5.8	5.5	5.3	5.1	4.9	4.7
1468	8.5	8	7.5	7	6.7	6.3	6	5.7	5.5	5.3	5	4.8
1469	8.5	7.9	7.4	7	6.6	6.3	6	5.7	5.5	5.2	5	4.8
1470	8.6	8	7.5	7.1	6.7	6.4	6.1	5.8	5.5	5.3	5.1	4.9
1471	8.7	8.1	7.6	7.2	6.8	6.5	6.1	5.9	5.6	5.4	5.1	4.9
1472	8.6	8.1	7.6	7.2	6.8	6.4	6.1	5.8	5.6	5.3	5.1	4.9
1473	8.6	8.1	7.6	7.1	6.8	6.4	6.1	5.8	5.6	5.3	5.1	4.9
1474	8.7	8.1	7.6	7.2	6.8	6.5	6.1	5.9	5.6	5.4	5.2	5
1475	9.1	8.5	7.9	7.5	7	6.7	6.3	6	5.8	5.5	5.3	5.1
1476	9.2	8.6	8	7.6	7.1	6.8	6.4	6.1	5.8	5.6	5.4	5.1
1477	9.7	9	8.4	7.9	7.4	7	6.7	6.3	6	5.8	5.5	5.3
1478	9.3	8.6	8.1	7.6	7.2	6.8	6.4	6.1	5.9	5.6	5.4	5.1
1479	9	8.4	7.8	7.4	7	6.6	6.3	6	5.7	5.5	5.3	5
1480	9.5	8.9	8.3	7.8	7.3	6.9	6.6	6.2	5.9	5.7	5.4	5.2
1481	9.7	9	8.4	7.8	7.4	7	6.6	6.3	6	5.7	5.5	5.2
1482	9.5	8.8	8.2	7.7	7.2	6.8	6.5	6.2	5.9	5.6	5.4	5.2
1483	31.4	38.6	29.7	25.5	21.4	18.5	16.3	14.6	13.2	12	11.1	10.3
1484	23.2	23.1	19.7	17.2	15.2	13.7	12.5	11.4	10.6	9.8	9.2	8.6
1485	13.3	12.2	11.2	10.4	9.7	9	8.5	8	7.5	7.2	6.8	6.5
1486	11.6	10.7	9.9	9.2	8.6	8.1	7.7	7.2	6.9	6.6	6.3	6
1487	10.3	9.6	8.9	8.4	7.9	7.4	7.1	6.7	6.4	6.1	5.8	5.6
1488	10	9.3	8.7	8.1	7.7	7.3	6.9	6.5	6.2	6	5.7	5.5
1489	9.7	9.1	8.5	8	7.5	7.1	6.7	6.4	6.1	5.8	5.6	5.4
1490	9.8	9.1	8.5	8	7.5	7.1	6.8	6.4	6.1	5.8	5.6	5.4
1491	9.6	8.9	8.4	7.8	7.4	7	6.6	6.3	6	5.7	5.5	5.3
1492	9.3	8.7	8.1	7.6	7.2	6.8	6.5	6.1	5.9	5.6	5.4	5.1
1493	9	8.4	7.9	7.4	7	6.6	6.3	6	5.7	5.5	5.2	5
1494	8.7	8.1	7.6	7.2	6.8	6.4	6.1	5.8	5.5	5.3	5.1	4.9
1495	8.5	8	7.5	7	6.7	6.3	6	5.7	5.5	5.2	5	4.8
1496	8.4	7.8	7.4	7	6.6	6.3	6	5.7	5.4	5.2	5	4.8
1497	8.4	7.9	7.4	7	6.6	6.3	6	5.7	5.4	5.2	5	4.8
1498	8.5	8	7.5	7.1	6.7	6.4	6	5.8	5.5	5.3	5.1	4.9
1499	8.5	7.9	7.5	7	6.7	6.3	6	5.8	5.5	5.3	5.1	4.9
1500	8.5	7.9	7.5	7	6.7	6.3	6	5.8	5.5	5.3	5.1	4.9
1501	8.6	8.1	7.6	7.2	6.8	6.4	6.1	5.8	5.6	5.4	5.1	4.9
1502	8.7	8.1	7.6	7.2	6.8	6.4	6.1	5.9	5.6	5.4	5.1	4.9
1503	8.8	8.2	7.7	7.3	6.9	6.5	6.2	5.9	5.7	5.4	5.2	5
1504	8.9	8.3	7.8	7.4	7	6.6	6.3	6	5.7	5.5	5.3	5.1
1505	9.2	8.6	8.1	7.6	7.2	6.8	6.5	6.2	5.9	5.6	5.4	5.2
1506	9.5	8.9	8.3	7.8	7.4	7	6.6	6.3	6	5.7	5.5	5.3
1507	10.1	9.3	8.7	8.2	7.7	7.2	6.9	6.5	6.2	5.9	5.7	5.4
1508	9.7	9	8.4	7.9	7.5	7	6.7	6.4	6.1	5.8	5.5	5.3
1509	9.4	8.7	8.2	7.7	7.2	6.9	6.5	6.2	5.9	5.7	5.4	5.2
1510	9.7	9	8.4	7.9	7.5	7.1	6.7	6.4	6.1	5.8	5.5	5.3
1511	9.8	9.1	8.5	8	7.5	7.1	6.7	6.4	6.1	5.8	5.5	5.3
1512	9.7	9	8.4	7.9	7.4	7	6.7	6.3	6	5.8	5.5	5.3
1513	9.6	8.9	8.4	7.9	7.4	7	6.7	6.3	6	5.8	5.5	5.3
1514	9.8	9.1	8.5	8	7.5	7.1	6.7	6.4	6.1	5.8	5.6	5.3
1515	9.9	9.2	8.6	8	7.6	7.1	6.8	6.4	6.1	5.8	5.6	5.3
1516	9.5	8.8	8.3	7.8	7.3	6.9	6.5	6.2	5.9	5.7	5.4	5.2
1517	9.1	8.5	8	7.5	7.1	6.7	6.3	6	5.8	5.5	5.3	5.1
1518	8.9	8.3	7.8	7.3	6.9	6.6	6.2	5.9	5.7	5.4	5.2	5
1519	8.7	8.2	7.7	7.2	6.8	6.4	6.1	5.8	5.6	5.3	5.1	4.9
1520	8.6	8	7.5	7.1	6.7	6.4	6.1	5.8	5.5	5.3	5.1	4.9
1521	8.4	7.9	7.4	7	6.6	6.3	6	5.7	5.5	5.2	5	4.8
1522	8.6	8	7.5	7.1	6.7	6.4	6.1	5.8	5.5	5.3	5.1	4.9
1523	8.4	7.9	7.4	7	6.7	6.3	6	5.7	5.5	5.3	5.1	4.9
1524	8.5	8	7.5	7.1	6.7	6.4	6.1	5.8	5.5	5.3	5.1	4.9
1525	8.4	7.9	7.4	7	6.7	6.3	6	5.8	5.5	5.3	5.1	4.9
1526	8.7	8.1	7.6	7.2	6.8	6.5	6.2	5.9	5.6	5.4	5.2	5
1527	8.8	8.2	7.7	7.3	6.9	6.6	6.2	6	5.7	5.5	5.2	5
1528	9.2	8.6	8	7.6	7.1	6.8	6.4	6.1	5.9	5.6	5.4	5.2
1529	9.5	8.9	8.3	7.8	7.4	7	6.6	6.3	6	5.7	5.5	5.3
1530	10	9.2	8.6	8.1	7.6	7.2	6.8	6.5	6.2	5.9	5.6	5.4
1531	10.3	9.5	8.9	8.3	7.8	7.4	7	6.6	6.3	6	5.8	5.5
1532	10	9.3	8.7	8.1	7.7	7.2	6.9	6.5	6.2	5.9	5.7	5.4
1533	9.8	9.1	8.5	8	7.5	7.1	6.8	6.4	6.1	5.9	5.6	5.4
1534	9.9	9.2	8.6	8	7.6	7.1	6.8	6.4	6.1	5.9	5.6	5.4
1535	10	9.3	8.7	8.1	7.6	7.2	6.8	6.5	6.2	5.9	5.6	5.4
1536	9.9	9.2	8.6	8	7.6	7.2	6.8	6.4	6.1	5.9	5.6	5.4
1537	9.5	8.8	8.3	7.8	7.3	6.9	6.6	6.3	6	5.7	5.5	5.2
1538	9.6	9	8.4	7.9	7.4	7	6.6	6.3	6	5.7	5.5	5.3
1539	9.7	9	8.4	7.9	7.4	7	6.7	6.3	6	5.8	5.5	5.3
1540	9.4	8.8	8.2	7.7	7.2	6.8	6.5	6.2	5.9	5.6	5.4	5.2
1541	9	8.4	7.9	7.4	7	6.6	6.3	6	5.7	5.5	5.2	5
1542	9	8.4	7.9	7.4	7	6.6	6.3	6	5.7	5.5	5.2	5
1543	8.9	8.3	7.8	7.3	6.9	6.6	6.2	5.9	5.7	5.4	5.2	5
1544	8.9	8.3	7.8	7.3	6.9	6.5	6.2	5.9	5.7	5.4	5.2	5
1545	8.9	8.3	7.8	7.3	6.9	6.5	6.2	5.9	5.7	5.4	5.2	5
1546	8.9	8.3	7.8	7.3	6.9	6.6	6.2	5.9	5.7	5.4	5.2	5
1547	8.7	8.1	7.6	7.2	6.8	6.5	6.2	5.9	5.6	5.4	5.2	5
1548	8.7	8.1	7.6	7.2	6.8	6.5	6.2	5.9	5.6	5.4	5.2	5
1549	8.6	8.1	7.6	7.2	6.8	6.4	6.1	5.9	5.6	5.4	5.2	5
1550	8.9	8.3	7.8	7.4	7	6.6	6.3	6	5.7	5.5	5.3	5.1
1551	9	8.4	7.9	7.5	7.1	6.7	6.4	6.1	5.8	5.6	5.3	5.1
1552	9.3	8.7	8.1	7.6	7.2	6.8	6.5	6.2	5.9	5.7	5.4	5.2
1553	9.5	8.9	8.3	7.8	7.4	7	6.6	6.3	6	5.8	5.5	5.3
1554	10	9.3	8.7	8.2	7.7	7.3	6.9	6.5	6.2	6	5.7	5.5
1555	10.4	9.7	9	8.4	7.9	7.5	7.1	6.7	6.4	6.1	5.8	5.6
1556	10.1	9.4	8.8	8.2	7.7	7.3	6.9	6.6	6.3	6	5.7	5.5
1557	10	9.3	8.7	8.2	7.7	7.3	6.9	6.6	6.2	6	5.7	5.5
1558	10.1	9.4	8.7	8.2	7.7	7.3	6.9	6.6	6.3	6	5.7	5.5
1559	10.3	9.5	8.9	8.3	7.8	7.4	7	6.6	6.3	6	5.8	5.5
1560	10.2	9.5	8.9	8.3	7.8	7.4	7	6.6	6.3	6	5.8	5.5
1561	9.4	8.7	8.2	7.7	7.2	6.9	6.5	6.2	5.9	5.6	5.4	5.2
1562	9.5	8.8	8.2	7.7	7.3	6.9	6.5	6.2	5.9	5.7	5.4	5.2
1563	9.6	8.9	8.3	7.8	7.4	7	6.6	6.3	6	5.7	5.5	5.2
1564	9.3	8.7	8.1	7.6	7.2	6.8	6.4	6.1	5.8	5.6	5.3	5.1
1565	9.2	8.6	8	7.6	7.1	6.7	6.4	6.1	5.8	5.6	5.3	5.1
1566	9	8.4	7.9	7.4	7	6.6	6.3	6	5.7	5.5	5.2	5
1567	8.9	8.3	7.8	7.4	6.9	6.6	6.3	6	5.7	5.4	5.2	5
1568	8.9	8.3	7.8	7.3	6.9	6.6	6.2	5.9	5.7	5.4	5.2	5
1569	8.9	8.3	7.8	7.4	7	6.6	6.3	6	5.7	5.5	5.2	5
1570	9.1	8.5	7.9	7.5	7.1	6.7	6.4	6.1	5.8	5.5	5.3	5.1
1571	8.9	8.3	7.8	7.4	7	6.6	6.3	6	5.7	5.5	5.3	5.1
1572	9	8.4	7.9	7.4	7	6.7	6.3	6	5.8	5.5	5.3	5.1
1573	9	8.4	7.9	7.4	7	6.7	6.4	6.1	5.8	5.5	5.3	5.1
1574	8.8	8.3	7.8	7.3	6.9	6.6	6.3	6	5.7	5.5	5.3	5.1
1575	9.1	8.5	8	7.5	7.1	6.8	6.4	6.1	5.9	5.6	5.4	5.2
1576	9.5	8.9	8.3	7.8	7.4	7	6.6	6.3	6	5.8	5.5	5.3
1577	9.4	8.8	8.2	7.8	7.3	6.9	6.6	6.3	6	5.7	5.5	5.3
1578	9.7	9.1	8.5	8	7.5	7.1	6.8	6.4	6.1	5.9	5.6	5.4
1579	10.5	9.7	9.1	8.5	8	7.5	7.1	6.8	6.4	6.2	5.9	5.6
1580	10.2	9.5	8.9	8.3	7.8	7.4	7	6.7	6.3	6.1	5.8	5.6
1581	10.1	9.4	8.8	8.2	7.7	7.3	6.9	6.6	6.3	6	5.8	5.5
1582	10.2	9.5	8.8	8.3	7.8	7.4	7	6.6	6.3	6	5.8	5.5
1583	10.4	9.6	9	8.4	7.9	7.5	7.1	6.7	6.4	6.1	5.8	5.6
1584	10.4	9.7	9	8.4	7.9	7.5	7.1	6.7	6.4	6.1	5.9	5.6
1585	9.5	8.9	8.3	7.8	7.3	6.9	6.5	6.2	5.9	5.7	5.4	5.2
1586	9.2	8.6	8	7.5	7.1	6.7	6.4	6.1	5.8	5.6	5.3	5.1
1587	9.5	8.8	8.2	7.7	7.3	6.9	6.5	6.2	5.9	5.6	5.4	5.2
1588	9.6	8.9	8.3	7.8	7.3	6.9	6.6	6.2	5.9	5.7	5.4	5.2
1589	9.3	8.6	8.1	7.6	7.2	6.8	6.4	6.1	5.8	5.6	5.3	5.1
1590	9.4	8.7	8.2	7.7	7.2	6.8	6.5	6.2	5.9	5.6	5.4	5.2
1591	9.1	8.5	8	7.5	7.1	6.7	6.3	6	5.8	5.5	5.3	5.1
1592	9.1	8.4	7.9	7.4	7	6.7	6.3	6	5.8	5.5	5.3	5.1
1593	9.1	8.5	8	7.5	7.1	6.7	6.4	6.1	5.8	5.5	5.3	5.1
1594	9.2	8.6	8	7.6	7.1	6.8	6.4	6.1	5.8	5.6	5.4	5.1
1595	9.2	8.6	8.1	7.6	7.2	6.8	6.4	6.1	5.9	5.6	5.4	5.2
1596	9.3	8.7	8.1	7.7	7.2	6.9	6.5	6.2	5.9	5.7	5.4	5.2
1597	9.2	8.6	8.1	7.6	7.2	6.8	6.5	6.2	5.9	5.6	5.4	5.2
1598	9.1	8.5	8	7.5	7.1	6.7	6.4	6.1	5.8	5.6	5.4	5.2
1599	9.2	8.6	8	7.6	7.2	6.8	6.5	6.2	5.9	5.6	5.4	5.2
1600	9.3	8.7	8.1	7.7	7.3	6.9	6.5	6.2	6	5.7	5.5	5.3
1601	9.3	8.7	8.2	7.7	7.3	6.9	6.6	6.3	6	5.7	5.5	5.3
1602	9.8	9.1	8.5	8	7.6	7.2	6.8	6.5	6.2	5.9	5.7	5.4
1603	10.7	9.9	9.2	8.6	8.1	7.6	7.2	6.9	6.5	6.2	6	5.7
1604	10.4	9.7	9	8.4	7.9	7.5	7.1	6.8	6.4	6.1	5.9	5.6
1605	10.3	9.6	8.9	8.4	7.9	7.5	7.1	6.7	6.4	6.1	5.9	5.6
1606	10.4	9.6	9	8.4	7.9	7.5	7.1	6.8	6.4	6.1	5.9	5.6
1607	10.5	9.8	9.1	8.5	8	7.6	7.2	6.8	6.5	6.2	5.9	5.7
1608	10.7	9.9	9.3	8.7	8.1	7.7	7.3	6.9	6.6	6.3	6	5.8
1609	9.8	9.1	8.5	7.9	7.5	7	6.7	6.3	6	5.7	5.5	5.3
1610	9.5	8.8	8.2	7.7	7.2	6.8	6.5	6.2	5.9	5.6	5.4	5.2
1611	9.6	8.9	8.3	7.8	7.4	7	6.6	6.3	6	5.7	5.4	5.2
1612	9.8	9.1	8.5	8	7.5	7.1	6.7	6.3	6	5.8	5.5	5.3
1613	9.4	8.7	8.2	7.7	7.2	6.8	6.5	6.2	5.9	5.6	5.4	5.2
1614	9.2	8.5	8	7.5	7.1	6.7	6.4	6.1	5.8	5.5	5.3	5.1
1615	9.2	8.6	8	7.6	7.1	6.8	6.4	6.1	5.8	5.6	5.3	5.1
1616	9.3	8.7	8.1	7.6	7.2	6.8	6.5	6.2	5.9	5.6	5.4	5.2
1617	9.4	8.8	8.2	7.7	7.3	6.9	6.5	6.2	5.9	5.7	5.4	5.2
1618	9.3	8.6	8.1	7.6	7.2	6.8	6.5	6.2	5.9	5.6	5.4	5.2
1619	9.3	8.7	8.2	7.7	7.2	6.9	6.5	6.2	5.9	5.7	5.4	5.2
1620	9.4	8.8	8.2	7.7	7.3	6.9	6.6	6.3	6	5.7	5.5	5.3
1621	9.5	8.9	8.3	7.8	7.4	7	6.6	6.3	6	5.8	5.5	5.3
1622	9.3	8.7	8.2	7.7	7.3	6.9	6.6	6.2	6	5.7	5.5	5.3
1623	9.3	8.7	8.2	7.7	7.3	6.9	6.6	6.3	6	5.7	5.5	5.3
1624	9.3	8.7	8.1	7.7	7.3	6.9	6.6	6.2	6	5.7	5.5	5.3
1625	9.4	8.8	8.2	7.8	7.3	7	6.6	6.3	6	5.8	5.5	5.3
1626	10.2	9.4	8.8	8.3	7.8	7.4	7	6.7	6.3	6.1	5.8	5.6
1627	10.6	9.8	9.2	8.6	8.1	7.6	7.2	6.9	6.5	6.2	6	5.7
1628	10.6	9.8	9.2	8.6	8.1	7.6	7.2	6.9	6.5	6.2	6	5.7
1629	10.6	9.8	9.2	8.6	8.1	7.6	7.2	6.9	6.5	6.2	6	5.7
1630	10.7	9.9	9.2	8.7	8.1	7.7	7.3	6.9	6.6	6.3	6	5.8
1631	10.9	10.1	9.4	8.8	8.3	7.8	7.4	7	6.7	6.4	6.1	5.8
1632	10.9	10.1	9.4	8.8	8.3	7.8	7.4	7	6.7	6.4	6.1	5.9
1633	15.5	13.7	12.3	11.2	10.2	9.4	8.7	8.2	7.6	7.2	6.8	6.4
1634	9.6	8.9	8.3	7.8	7.3	6.9	6.6	6.2	5.9	5.7	5.4	5.2
1635	9.4	8.7	8.2	7.7	7.2	6.8	6.5	6.1	5.9	5.6	5.4	5.1
1636	9.7	9	8.4	7.9	7.4	7	6.6	6.3	6	5.7	5.5	5.2
1637	9.8	9.1	8.5	7.9	7.5	7	6.7	6.3	6	5.8	5.5	5.3
1638	9.3	8.7	8.1	7.6	7.2	6.8	6.5	6.2	5.9	5.6	5.4	5.2
1639	9.3	8.7	8.1	7.6	7.2	6.8	6.5	6.2	5.9	5.6	5.4	5.2
1640	9.5	8.9	8.3	7.8	7.3	6.9	6.6	6.3	6	5.7	5.5	5.3
1641	9.8	9.1	8.5	8	7.5	7.1	6.7	6.4	6.1	5.8	5.6	5.4
1642	9.5	8.8	8.3	7.8	7.3	6.9	6.6	6.3	6	5.7	5.5	5.3
1643	9.6	8.9	8.3	7.8	7.4	7	6.6	6.3	6	5.8	5.5	5.3
1644	9.6	8.9	8.4	7.9	7.4	7	6.7	6.4	6.1	5.8	5.6	5.3
1645	9.5	8.9	8.3	7.8	7.4	7	6.7	6.3	6	5.8	5.5	5.3
1646	9.4	8.8	8.3	7.8	7.3	7	6.6	6.3	6	5.8	5.5	5.3
1647	9.4	8.8	8.3	7.8	7.4	7	6.6	6.3	6	5.8	5.5	5.3
1648	9.6	9	8.4	7.9	7.5	7.1	6.7	6.4	6.1	5.9	5.6	5.4
1649	9.7	9.1	8.5	8	7.6	7.2	6.8	6.5	6.2	5.9	5.7	5.5
1650	10.5	9.8	9.1	8.5	8	7.6	7.2	6.8	6.5	6.2	5.9	5.7
1651	10.9	10.1	9.4	8.8	8.3	7.8	7.4	7	6.7	6.4	6.1	5.8
1652	10.8	10	9.3	8.7	8.2	7.7	7.3	7	6.6	6.3	6.1	5.8
1653	10.8	10	9.3	8.7	8.2	7.8	7.3	7	6.6	6.3	6.1	5.8
1654	10.9	10.1	9.4	8.8	8.3	7.8	7.4	7.1	6.7	6.4	6.1	5.9
1655	11.3	10.4	9.7	9.1	8.5	8	7.6	7.2	6.9	6.5	6.3	6
1656	11.2	10.3	9.6	9	8.5	8	7.6	7.2	6.8	6.5	6.2	6
1657	9.8	9	8.4	7.9	7.4	7	6.6	6.3	6	5.7	5.4	5.2
1658	9.5	8.8	8.2	7.7	7.2	6.8	6.5	6.2	5.9	5.6	5.4	5.1
1659	9.3	8.6	8.1	7.6	7.1	6.8	6.4	6.1	5.8	5.5	5.3	5.1
1660	9.2	8.6	8	7.5	7.1	6.7	6.4	6.1	5.8	5.5	5.3	5.1
1661	9.2	8.6	8	7.5	7.1	6.7	6.4	6.1	5.8	5.6	5.3	5.1
1662	9.4	8.8	8.2	7.7	7.3	6.9	6.5	6.2	5.9	5.6	5.4	5.2
1663	13.7	12.3	11.1	10.2	9.4	8.7	8.1	7.6	7.2	6.8	6.4	6.1
1664	9.4	8.8	8.2	7.7	7.2	6.8	6.5	6.1	5.9	5.6	5.3	5.1
1665	9.7	9	8.4	7.8	7.4	7	6.6	6.3	6	5.7	5.4	5.2
1666	9.7	9	8.4	7.9	7.4	7	6.6	6.3	6	5.7	5.5	5.2
1667	9.6	8.9	8.3	7.8	7.3	6.9	6.6	6.2	5.9	5.7	5.4	5.2
1668	9.9	9.2	8.5	8	7.5	7.1	6.7	6.4	6.1	5.8	5.5	5.3
1669	9.9	9.2	8.5	8	7.5	7.1	6.7	6.3	6	5.7	5.5	5.3
1670	9.5	8.8	8.2	7.7	7.3	6.9	6.5	6.2	5.9	5.6	5.4	5.2
1671	9.9	9.2	8.5	8	7.5	7.1	6.7	6.3	6	5.8	5.5	5.3
1672	14.5	12.9	11.7	10.7	9.8	9.1	8.5	7.9	7.4	7	6.6	6.3
1673	13.9	12.7	11.5	10.5	9.7	9	8.4	7.8	7.4	7	6.6	6.3
1674	10.1	9.3	8.7	8.1	7.6	7.2	6.8	6.4	6.1	5.8	5.6	5.3
1675	9.9	9.1	8.5	8	7.5	7.1	6.7	6.3	6	5.7	5.5	5.3
1676	9.9	9.1	8.5	7.9	7.5	7	6.7	6.3	6	5.7	5.5	5.3
1677	15.5	13.9	12.5	11.3	10.4	9.6	8.9	8.3	7.7	7.3	6.9	6.5
1678	28.9	28.4	22.7	19	16.4	14.4	12.9	11.6	10.6	9.8	9.1	8.4
1679	11.3	10.4	9.6	8.9	8.3	7.8	7.3	6.9	6.5	6.2	5.9	5.6
1680	9.9	9.1	8.5	8	7.5	7.1	6.7	6.3	6	5.8	5.5	5.3
1681	11.1	10.2	9.4	8.7	8.1	7.6	7.2	6.8	6.5	6.1	5.8	5.6
1682	18.3	16.5	14.5	13	11.7	10.7	9.8	9.1	8.5	7.9	7.5	7
1683	41.5	48.6	37.2	31.7	24.7	20.4	17.4	15.2	13.5	12.1	11	10.1
1684	33.9	37.7	28	23.6	19.6	16.8	14.8	13.1	11.9	10.8	9.9	9.2
1685	19.7	19	16.4	14.4	12.9	11.6	10.6	9.8	9	8.4	7.9	7.4
1686	9.7	9	8.4	7.9	7.4	7	6.6	6.3	6	5.7	5.4	5.2
1687	35.1	34.5	26.4	21.5	18.2	15.8	13.9	12.5	11.3	10.4	9.6	8.9
1688	80.1	102	88.7	81.8	45.9	32.1	25	20.5	17.5	15.3	13.5	12.2
1689	81.5	106.9	95	90.2	51.9	34.6	26.4	21.4	18.1	15.7	13.9	12.5
1690	32	34.3	26.2	22.1	18.6	16.1	14.2	12.7	11.5	10.5	9.6	8.9
1691	10.3	9.5	8.8	8.2	7.7	7.3	6.9	6.5	6.2	5.9	5.6	5.4
1692	9.5	8.8	8.2	7.7	7.3	6.9	6.5	6.2	5.9	5.6	5.4	5.1
