# Supplementary material for: Roles of host and environment in shift of primary anthrax host species in Kruger National Park
Source: PLoS One. 2024 Dec 6;19(12):e0314103. doi: 10.1371/journal.pone.0314103 (PMC11623471; doi:10.1371/journal.pone.0314103)
Supplement: S1 Data — (ZIP) [file pone.0314103.s001.zip › Ochai Supplementary Data/Soil Moisture KNP/TerraClimate_Soil Moisture_2006.xlsx]

## Sheet: TerraClimate_Soil Moisture_2006
UPID	2006_1	2006_2	2006_3	2006_4	2006_5	2006_6	2006_7	2006_8	2006_9	2006_10	2006_11	2006_12
1	1.4	1.4	1.4	1.3	1.3	1.3	1.3	1.3	1.2	1.2	1.2	1.2
2	1.4	1.4	1.3	1.3	1.3	1.3	1.3	1.2	1.2	1.2	1.2	1.2
3	1.4	1.3	1.3	1.3	1.3	1.3	1.2	1.2	1.2	1.2	1.2	1.2
4	1.3	1.3	1.3	1.3	1.3	1.2	1.2	1.2	1.2	1.2	1.2	1.1
5	1.3	1.3	1.3	1.3	1.3	1.2	1.2	1.2	1.2	1.2	1.2	1.1
6	1.3	1.3	1.3	1.3	1.2	1.2	1.2	1.2	1.2	1.2	1.1	1.1
7	1.3	1.3	1.3	1.2	1.2	1.2	1.2	1.2	1.2	1.1	1.1	1.1
8	1.3	1.3	1.3	1.3	1.3	1.2	1.2	1.2	1.2	1.2	1.2	1.1
9	1.4	1.3	1.3	1.3	1.3	1.3	1.3	1.2	1.2	1.2	1.2	1.2
10	1.4	1.4	1.4	1.3	1.3	1.3	1.3	1.3	1.2	1.2	1.2	1.2
11	1.4	1.4	1.4	1.4	1.3	1.3	1.3	1.3	1.3	1.2	1.2	1.2
12	1.4	1.4	1.4	1.4	1.4	1.3	1.3	1.3	1.3	1.3	1.2	1.2
13	1.5	1.5	1.4	1.4	1.4	1.4	1.3	1.3	1.3	1.3	1.3	1.3
14	1.5	1.5	1.5	1.4	1.4	1.4	1.4	1.4	1.3	1.3	1.3	1.3
15	1.5	1.5	1.5	1.5	1.4	1.4	1.4	1.4	1.4	1.3	1.3	1.3
16	1.5	1.5	1.5	1.5	1.4	1.4	1.4	1.4	1.4	1.3	1.3	1.3
17	1.6	1.5	1.5	1.5	1.5	1.4	1.4	1.4	1.4	1.4	1.3	1.3
18	1.6	1.6	1.6	1.5	1.5	1.5	1.5	1.4	1.4	1.4	1.4	1.4
19	1.4	1.3	1.3	1.3	1.3	1.3	1.2	1.2	1.2	1.2	1.2	1.2
20	1.3	1.3	1.3	1.3	1.3	1.2	1.2	1.2	1.2	1.2	1.2	1.1
21	1.3	1.3	1.3	1.3	1.2	1.2	1.2	1.2	1.2	1.1	1.1	1.1
22	1.3	1.3	1.3	1.2	1.2	1.2	1.2	1.2	1.1	1.1	1.1	1.1
23	1.3	1.3	1.2	1.2	1.2	1.2	1.2	1.2	1.1	1.1	1.1	1.1
24	1.3	1.2	1.2	1.2	1.2	1.2	1.2	1.1	1.1	1.1	1.1	1.1
25	1.3	1.2	1.2	1.2	1.2	1.2	1.1	1.1	1.1	1.1	1.1	1.1
26	1.3	1.2	1.2	1.2	1.2	1.2	1.2	1.1	1.1	1.1	1.1	1.1
27	1.3	1.3	1.2	1.2	1.2	1.2	1.2	1.2	1.1	1.1	1.1	1.1
28	1.3	1.3	1.3	1.2	1.2	1.2	1.2	1.2	1.2	1.1	1.1	1.1
29	1.3	1.3	1.3	1.3	1.3	1.2	1.2	1.2	1.2	1.2	1.2	1.1
30	1.4	1.3	1.3	1.3	1.3	1.3	1.3	1.2	1.2	1.2	1.2	1.2
31	1.4	1.4	1.4	1.3	1.3	1.3	1.3	1.3	1.2	1.2	1.2	1.2
32	1.4	1.4	1.4	1.4	1.3	1.3	1.3	1.3	1.3	1.2	1.2	1.2
33	1.5	1.4	1.4	1.4	1.4	1.3	1.3	1.3	1.3	1.3	1.3	1.2
34	1.5	1.4	1.4	1.4	1.4	1.4	1.3	1.3	1.3	1.3	1.3	1.2
35	1.5	1.4	1.4	1.4	1.4	1.4	1.3	1.3	1.3	1.3	1.3	1.2
36	1.5	1.5	1.4	1.4	1.4	1.4	1.4	1.3	1.3	1.3	1.3	1.3
37	1.3	5	4.7	4.4	4.2	4	3.8	3.6	3.5	3.3	3.2	3.1
38	1.3	4.1	3.9	3.7	3.5	3.4	3.3	3.1	3	2.9	2.8	2.7
39	1.3	2.4	2.3	2.3	2.2	2.1	2.1	2	2	1.9	1.9	1.8
40	1.3	1.3	1.3	1.3	1.2	1.2	1.2	1.2	1.2	1.2	1.1	1.1
41	1.2	1.2	1.2	1.2	1.2	1.1	1.1	1.1	1.1	1.1	1.1	1
42	1.2	1.2	1.2	1.1	1.1	1.1	1.1	1.1	1.1	1	1	1
43	1.2	1.2	1.2	1.1	1.1	1.1	1.1	1.1	1.1	1	1	1
44	1.2	1.2	1.2	1.2	1.1	1.1	1.1	1.1	1.1	1.1	1	1
45	1.2	1.2	1.2	1.2	1.2	1.1	1.1	1.1	1.1	1.1	1.1	1
46	1.2	1.2	1.2	1.2	1.2	1.2	1.1	1.1	1.1	1.1	1.1	1.1
47	1.2	1.2	1.2	1.2	1.2	1.2	1.1	1.1	1.1	1.1	1.1	1.1
48	1.3	1.3	1.2	1.2	1.2	1.2	1.2	1.1	1.1	1.1	1.1	1.1
49	1.3	1.3	1.3	1.2	1.2	1.2	1.2	1.2	1.2	1.1	1.1	1.1
50	1.3	1.3	1.3	1.3	1.3	1.2	1.2	1.2	1.2	1.2	1.2	1.1
51	1.4	1.3	1.3	1.3	1.3	1.3	1.2	1.2	1.2	1.2	1.2	1.2
52	1.4	1.4	1.3	1.3	1.3	1.3	1.3	1.2	1.2	1.2	1.2	1.2
53	1.4	1.3	1.3	1.3	1.3	1.3	1.3	1.2	1.2	1.2	1.2	1.2
54	1.4	1.4	1.3	1.3	1.3	1.3	1.3	1.3	1.2	1.2	1.2	1.2
55	1.3	4.7	4.4	4.2	4	3.8	3.6	3.5	3.3	3.2	3.1	2.9
56	1.3	5.1	4.8	4.5	4.2	4	3.8	3.6	3.5	3.3	3.2	3.1
57	1.2	5.8	5.4	5	4.7	4.4	4.2	4	3.8	3.6	3.4	3.3
58	1.2	8.7	7.8	7	6.4	5.9	5.4	5.1	4.7	4.5	4.2	4
59	1.2	7.1	6.4	5.9	5.4	5	4.7	4.4	4.2	3.9	3.7	3.6
60	1.1	1.1	1.1	1.1	1.1	1.1	1.1	1	1	1	1	1
61	1.1	1.1	1.1	1.1	1.1	1.1	1	1	1	1	1	1
62	1.2	1.1	1.1	1.1	1.1	1.1	1.1	1	1	1	1	1
63	1.2	1.2	1.1	1.1	1.1	1.1	1.1	1.1	1	1	1	1
64	1.2	1.2	1.2	1.1	1.1	1.1	1.1	1.1	1.1	1	1	1
65	1.2	1.2	1.2	1.1	1.1	1.1	1.1	1.1	1.1	1	1	1
66	1.2	1.2	1.2	1.2	1.1	1.1	1.1	1.1	1.1	1.1	1	1
67	1.2	1.2	1.2	1.2	1.1	1.1	1.1	1.1	1.1	1.1	1	1
68	1.2	1.2	1.2	1.2	1.1	1.1	1.1	1.1	1.1	1.1	1.1	1
69	1.3	1.2	1.2	1.2	1.2	1.2	1.2	1.1	1.1	1.1	1.1	1.1
70	1.3	1.3	1.3	1.2	1.2	1.2	1.2	1.2	1.1	1.1	1.1	1.1
71	1.3	1.3	1.3	1.2	1.2	1.2	1.2	1.2	1.2	1.1	1.1	1.1
72	1.3	1.3	1.3	1.2	1.2	1.2	1.2	1.2	1.2	1.1	1.1	1.1
73	1.3	15.6	12.8	10.9	9.5	8.4	7.5	6.9	6.3	5.8	5.4	5
74	1.2	14.5	12	10.2	9	8	7.2	6.5	6	5.6	5.2	4.8
75	1.2	9.4	8.3	7.4	6.7	6.1	5.6	5.2	4.9	4.6	4.3	4.1
76	1.2	9.1	8	7.2	6.5	5.9	5.5	5.1	4.7	4.4	4.2	3.9
77	1.1	7.5	6.7	6.1	5.6	5.2	4.8	4.5	4.2	4	3.8	3.6
78	1.1	1.1	1.1	1.1	1	1	1	1	1	1	0.9	0.9
79	1.1	1.1	1	1	1	1	1	1	1	0.9	0.9	0.9
80	1.1	1.1	1.1	1	1	1	1	1	1	1	0.9	0.9
81	1.1	1.1	1.1	1.1	1	1	1	1	1	1	1	0.9
82	1.1	1.1	1.1	1.1	1.1	1	1	1	1	1	1	1
83	1.1	1.1	1.1	1.1	1.1	1.1	1	1	1	1	1	1
84	1.1	1.1	1.1	1.1	1.1	1.1	1	1	1	1	1	1
85	1.1	1.1	1.1	1.1	1.1	1.1	1.1	1	1	1	1	1
86	1.1	1.1	1.1	1.1	1.1	1.1	1	1	1	1	1	1
87	1.2	1.1	1.1	1.1	1.1	1.1	1.1	1	1	1	1	1
88	1.2	1.2	1.1	1.1	1.1	1.1	1.1	1.1	1.1	1	1	1
89	1.2	1.2	1.2	1.1	1.1	1.1	1.1	1.1	1.1	1	1	1
90	1.2	1.2	1.2	1.2	1.1	1.1	1.1	1.1	1.1	1.1	1	1
91	1.2	20.3	15.5	12.6	10.7	9.3	8.2	7.4	6.7	6.1	5.7	5.3
92	1.2	13.2	11.1	9.5	8.4	7.5	6.7	6.2	5.7	5.2	4.9	4.6
93	1.1	10.7	9.2	8.1	7.3	6.6	6	5.5	5.1	4.7	4.4	4.2
94	1.1	9.9	8.6	7.6	6.8	6.1	5.6	5.2	4.8	4.5	4.2	4
95	1.1	5.4	5	4.7	4.3	4.1	3.8	3.6	3.4	3.3	3.1	3
96	1	4.1	3.8	3.6	3.4	3.2	3.1	2.9	2.8	2.7	2.6	2.5
97	1	1.4	1.3	1.3	1.3	1.3	1.2	1.2	1.2	1.2	1.2	1.1
98	1	3.7	3.5	3.3	3.1	3	2.8	2.7	2.6	2.5	2.4	2.3
99	1	2.6	2.5	2.4	2.3	2.3	2.2	2.1	2	2	1.9	1.9
100	1.1	1	1	1	1	1	1	1	0.9	0.9	0.9	0.9
101	1.1	3.6	3.4	3.2	3.1	2.9	2.8	2.7	2.6	2.5	2.4	2.3
102	1.1	1.1	1	1	1	1	1	1	1	0.9	0.9	0.9
103	1.1	1.1	1.1	1	1	1	1	1	1	1	0.9	0.9
104	1.1	1.1	1.1	1	1	1	1	1	1	1	0.9	0.9
105	1.1	1.1	1.1	1.1	1	1	1	1	1	1	1	0.9
106	1.1	1.1	1.1	1.1	1.1	1	1	1	1	1	1	1
107	1.1	1.1	1.1	1.1	1	1	1	1	1	1	1	0.9
108	1.1	1.1	1.1	1.1	1.1	1	1	1	1	1	1	1
109	1.2	26.8	18.9	14.7	12.2	10.4	9.1	8	7.2	6.6	6	5.6
110	1.2	22.6	16.7	13.3	11.1	9.6	8.4	7.5	6.8	6.2	5.7	5.3
111	1.2	26.9	18.5	14.3	11.8	10	8.7	7.7	6.9	6.3	5.8	5.3
112	1.1	20.1	15.1	12.1	10.2	8.8	7.8	7	6.3	5.8	5.3	4.9
113	1.1	16.4	12.9	10.7	9.1	8	7.1	6.4	5.8	5.3	4.9	4.6
114	1	12.6	10.4	8.9	7.8	6.9	6.2	5.6	5.2	4.8	4.5	4.2
115	1	11.8	9.8	8.4	7.4	6.6	6	5.4	5	4.6	4.3	4
116	1	7.8	6.9	6.2	5.6	5.2	4.8	4.4	4.2	3.9	3.7	3.5
117	1.1	11.2	9.4	8.2	7.2	6.5	5.9	5.4	4.9	4.6	4.3	4
118	1.1	8.1	7.1	6.4	5.8	5.3	4.9	4.6	4.3	4	3.8	3.6
119	1.1	6.8	6.1	5.6	5.1	4.7	4.4	4.1	3.9	3.7	3.5	3.3
120	1.1	9.2	8	7.1	6.4	5.8	5.3	4.9	4.6	4.3	4	3.8
121	1.1	4.7	4.4	4.1	3.8	3.6	3.4	3.3	3.1	3	2.8	2.7
122	1.1	5.5	5.1	4.7	4.4	4.1	3.9	3.7	3.5	3.3	3.1	3
123	1.1	2	1.9	1.9	1.8	1.8	1.7	1.7	1.7	1.6	1.6	1.5
124	1.1	1.1	1.1	1	1	1	1	1	1	1	0.9	0.9
125	1.1	1.1	1.1	1	1	1	1	1	1	1	0.9	0.9
126	1.1	1.1	1.1	1	1	1	1	1	1	1	0.9	0.9
127	1.3	42.8	25.1	18.3	14.6	12.2	10.4	9.2	8.2	7.4	6.7	6.2
128	1.3	34.6	22.2	16.7	13.5	11.4	9.8	8.7	7.8	7	6.4	5.9
129	1.3	48.3	27.4	19.1	14.9	12.3	10.4	9.1	8.1	7.3	6.6	6.1
130	1.2	37.8	22.8	16.8	13.4	11.2	9.6	8.5	7.6	6.8	6.2	5.7
131	1.2	23.3	16.9	13.4	11.1	9.6	8.4	7.5	6.7	6.1	5.6	5.2
132	1.1	29.4	19.4	14.8	12	10.1	8.8	7.8	7	6.3	5.8	5.3
133	1.1	38.5	22.2	16.2	12.8	10.7	9.2	8	7.2	6.5	5.9	5.4
134	1.1	27.7	18.7	14.3	11.7	9.9	8.6	7.6	6.8	6.2	5.7	5.2
135	1.1	14.5	11.8	9.9	8.6	7.6	6.8	6.2	5.7	5.2	4.9	4.5
136	1.1	22	16.1	12.8	10.6	9.1	8	7.2	6.5	5.9	5.4	5
137	1.1	13.6	11.2	9.5	8.3	7.4	6.6	6	5.5	5.1	4.8	4.4
138	1.1	18.7	14.3	11.7	9.9	8.6	7.6	6.8	6.2	5.6	5.2	4.8
139	1.1	16.8	13.2	10.9	9.4	8.2	7.3	6.6	6	5.5	5.1	4.7
140	1.1	8.6	7.6	6.8	6.2	5.7	5.2	4.9	4.5	4.2	4	3.8
141	1.1	1.1	1.1	1.1	1	1	1	1	1	1	1	0.9
142	1.1	1.2	1.2	1.2	1.2	1.1	1.1	1.1	1.1	1.1	1.1	1
143	1.1	1.1	1.1	1.1	1	1	1	1	1	1	1	0.9
144	1.1	1.1	1.1	1	1	1	1	1	1	1	0.9	0.9
145	2.8	83.6	72.9	30.5	21.2	16.4	13.5	11.5	10	8.9	8	7.3
146	2	67.9	51.3	27.5	19.7	15.5	12.8	11	9.6	8.5	7.7	7
147	2.6	71.2	57.4	28.2	19.9	15.5	12.8	10.9	9.5	8.5	7.6	6.9
148	1.3	50	31.3	21.1	16.1	13.2	11.1	9.7	8.6	7.7	7	6.4
149	1.3	48.8	28.9	19.9	15.4	12.6	10.7	9.4	8.3	7.5	6.8	6.2
150	1.2	33	21.4	16.2	13.1	11	9.5	8.4	7.5	6.8	6.2	5.7
151	1.2	35.2	22	16.4	13.2	11.1	9.6	8.4	7.5	6.8	6.2	5.7
152	1.2	30	20.1	15.4	12.5	10.6	9.2	8.1	7.3	6.6	6	5.6
153	1.2	21.2	15.9	12.8	10.8	9.3	8.2	7.4	6.7	6.1	5.6	5.2
154	1.2	17.5	13.8	11.5	9.8	8.6	7.6	6.9	6.3	5.8	5.3	5
155	1.2	18.7	14.5	11.9	10.1	8.8	7.8	7	6.4	5.8	5.4	5
156	1.2	21.4	16	12.8	10.7	9.3	8.2	7.3	6.6	6	5.5	5.1
157	1.2	22.3	16.4	13	10.9	9.4	8.2	7.3	6.6	6.1	5.6	5.2
158	1.2	16.8	13.3	11.1	9.5	8.3	7.4	6.7	6.1	5.6	5.2	4.8
159	1.1	13	10.9	9.3	8.2	7.3	6.6	6	5.5	5.1	4.8	4.4
160	1.1	10.9	9.3	8.2	7.3	6.6	6	5.5	5.1	4.7	4.4	4.2
161	1.1	1.1	1.1	1.1	1.1	1	1	1	1	1	1	1
162	1.1	1.1	1.1	1.1	1	1	1	1	1	1	1	0.9
163	3.1	87.2	79.4	32.5	22.4	17.3	14.2	12.1	10.5	9.3	8.4	7.6
164	3.9	86.1	82.6	34.3	23	17.6	14.4	12.2	10.6	9.3	8.4	7.7
165	2.9	83.2	74	31	21.5	16.7	13.7	11.7	10.2	9	8.1	7.4
166	2.7	78.4	68.5	30.2	21.1	16.4	13.5	11.5	10	8.9	8	7.3
167	1.3	45.5	28.2	20	15.7	13	11.1	9.7	8.6	7.8	7.1	6.5
168	1.3	42.8	25.3	18.6	14.8	12.3	10.6	9.3	8.3	7.5	6.8	6.3
169	1.3	39.7	24.2	17.9	14.3	12	10.3	9.1	8.1	7.3	6.7	6.2
170	1.3	32.1	21.4	16.4	13.3	11.3	9.8	8.6	7.8	7	6.4	5.9
171	1.3	27.8	19.5	15.2	12.5	10.7	9.3	8.3	7.4	6.8	6.2	5.7
172	1.2	19.5	15.1	12.5	10.6	9.3	8.2	7.4	6.7	6.2	5.7	5.3
173	1.2	20.1	15.5	12.6	10.7	9.3	8.2	7.4	6.7	6.2	5.7	5.3
174	1.2	18.9	14.7	12.1	10.3	9	8	7.2	6.5	6	5.5	5.1
175	1.2	20.3	15.4	12.6	10.6	9.2	8.1	7.3	6.6	6.1	5.6	5.2
176	1.2	24.2	17.4	13.8	11.4	9.8	8.6	7.6	6.9	6.3	5.8	5.3
177	1.3	25.9	18.2	14.1	11.6	9.9	8.7	7.7	6.9	6.3	5.8	5.3
178	1.3	27.3	18.6	14.4	11.8	10	8.7	7.7	6.9	6.3	5.8	5.3
179	1.2	15.9	12.7	10.6	9.1	8	7.2	6.5	5.9	5.4	5	4.7
180	1.1	7.3	6.5	6	5.5	5.1	4.7	4.4	4.1	3.9	3.7	3.5
181	6.3	90.8	90.8	46.6	27.9	20.5	16.4	13.7	11.8	10.3	9.2	29.4
182	5.7	90	90	44	27	20	16	13.4	11.5	10.2	9.1	16
183	5.7	89.2	89.2	43.5	26.7	19.8	15.9	13.3	11.4	10.1	9	16.4
184	2.8	77.2	67.5	31.4	22	17.2	14.1	12	10.5	9.3	8.4	7.6
185	1.6	64.2	50.6	28.4	20.5	16.2	13.5	11.6	10.1	9	8.1	7.4
186	2	63.3	49.6	28	20.3	16	13.3	11.4	10	8.9	8.1	7.3
187	1.4	50.6	34.6	23.1	17.6	14.3	12.1	10.5	9.3	8.4	7.6	6.9
188	1.4	43.4	27.4	19.8	15.6	13	11.1	9.8	8.7	7.8	7.1	6.6
189	1.3	31.6	21.6	16.6	13.6	11.5	10	8.9	8	7.2	6.6	6.1
190	1.3	24.1	17.9	14.4	12	10.4	9.1	8.2	7.4	6.7	6.2	5.8
191	1.3	21.4	16.4	13.4	11.3	9.8	8.7	7.8	7.1	6.5	6	5.5
192	1.3	20.5	15.8	12.9	10.9	9.5	8.4	7.6	6.9	6.3	5.8	5.4
193	1.2	17.7	14.1	11.7	10.1	8.8	7.9	7.1	6.5	6	5.5	5.1
194	1.2	21.4	16.1	13	11	9.5	8.4	7.5	6.8	6.2	5.7	5.3
195	1.2	27.7	19.1	14.7	12.1	10.3	8.9	7.9	7.1	6.5	5.9	5.5
196	1.3	30.6	21	15.7	12.7	10.6	9.2	8.1	7.2	6.6	6	5.5
197	1.3	26	18	14	11.5	9.8	8.5	7.6	6.8	6.2	5.7	5.2
198	1.3	20.8	15.4	12.4	10.4	8.9	7.9	7	6.3	5.8	5.3	4.9
199	20	94.4	94.4	53	30.2	21.9	17.4	14.5	12.4	10.9	10.6	57
200	6.7	93.9	93.9	50.2	29.4	21.5	17.1	14.3	12.2	10.8	9.6	30.6
201	3.3	88.2	82.3	38.7	25.6	19.4	15.8	13.3	11.6	10.2	9.2	8.3
202	1.6	66.7	53.7	30.1	21.8	17.2	14.3	12.3	10.8	9.6	8.6	7.9
203	1.9	68.4	55.8	30.5	21.9	17.3	14.4	12.3	10.8	9.6	8.6	7.9
204	2.4	68.7	56.7	30.6	22	17.3	14.3	12.3	10.7	9.6	8.6	7.8
205	1.5	54.8	40.4	25.9	19.5	15.7	13.2	11.4	10.1	9	8.2	7.5
206	1.4	40.1	25.5	19.2	15.5	13	11.2	9.9	8.8	8	7.3	6.7
207	1.4	33	22.6	17.4	14.3	12.1	10.5	9.3	8.4	7.6	7	6.4
208	1.4	28.9	20.6	16.2	13.4	11.4	10	8.9	8	7.3	6.7	6.2
209	1.3	20.6	16.1	13.2	11.3	9.9	8.8	7.9	7.2	6.6	6.1	5.6
210	1.3	20.4	15.9	13.1	11.1	9.7	8.6	7.7	7	6.5	6	5.5
211	1.3	16.7	13.5	11.4	9.9	8.7	7.8	7.1	6.5	6	5.5	5.2
212	1.2	20	15.5	12.7	10.8	9.4	8.3	7.5	6.8	6.2	5.7	5.3
213	1.3	25.6	18.3	14.3	11.9	10.1	8.9	7.9	7.1	6.5	5.9	5.5
214	1.3	25.6	18.1	14.1	11.7	10	8.7	7.7	7	6.3	5.8	5.4
215	1.3	25.3	17.8	13.9	11.4	9.8	8.5	7.6	6.8	6.2	5.7	5.2
216	1.2	19.1	14.5	11.8	10	8.6	7.6	6.8	6.2	5.7	5.2	4.9
217	7.9	98	98	57	31.9	23	18.2	15.1	13	11.3	10.4	40.4
218	5.3	97.8	97.8	52	30.6	22.4	17.8	14.8	12.7	11.2	10	9.3
219	1.7	70.5	59.1	32.3	23.2	18.3	15.2	13	11.4	10.1	9.1	8.3
220	1.6	58.2	44.6	28.2	21.1	17	14.3	12.3	10.9	9.7	8.8	8
221	1.6	60	46.9	29	21.5	17.3	14.5	12.5	11	9.8	8.9	8.1
222	1.6	55.9	41.3	27	20.5	16.6	14	12.1	10.7	9.6	8.7	7.9
223	1.6	47.2	32.5	23.1	18.2	15.1	12.9	11.3	10	9	8.2	7.5
224	1.5	41.5	26.6	20	16.2	13.6	11.8	10.4	9.3	8.4	7.7	7.1
225	1.5	35.2	23.9	18.4	15.1	12.8	11.1	9.8	8.8	8	7.3	6.8
226	1.4	33.3	22.9	17.7	14.5	12.3	10.7	9.5	8.5	7.8	7.1	6.6
227	1.4	23.6	18	14.6	12.3	10.7	9.5	8.5	7.7	7	6.5	6
228	1.3	19.5	15.5	12.9	11.1	9.7	8.6	7.8	7.1	6.5	6	5.6
229	1.3	16	13.2	11.2	9.8	8.7	7.8	7.1	6.5	6	5.6	5.2
230	1.3	15.6	12.8	10.9	9.5	8.4	7.6	6.9	6.3	5.8	5.4	5.1
231	1.3	21.2	16.1	13.1	11	9.5	8.4	7.6	6.8	6.3	5.8	5.4
232	1.2	18.8	14.6	12	10.2	8.9	7.9	7.1	6.5	5.9	5.5	5.1
233	1.2	18.2	14.1	11.6	9.9	8.6	7.7	6.9	6.3	5.7	5.3	4.9
234	1.2	17.2	13.4	11.1	9.4	8.3	7.3	6.6	6	5.5	5.1	4.7
235	1.9	88.8	81.5	38.9	26.5	20.4	16.7	14.2	12.3	10.9	9.8	8.9
236	1.9	86.1	76.9	36.1	25.3	19.7	16.3	13.9	12.1	10.7	9.7	8.8
237	1.8	71.6	59.5	33.2	24	18.9	15.7	13.5	11.8	10.5	9.5	8.6
238	1.7	64.5	50.5	30.8	22.8	18.2	15.3	13.1	11.6	10.3	9.3	8.5
239	1.7	60.3	46.8	29.6	22.2	17.9	15	13	11.4	10.2	9.2	8.4
240	1.7	57.3	43.5	28.5	21.6	17.5	14.7	12.8	11.3	10.1	9.2	8.4
241	1.7	51.5	37.4	25.8	20	16.4	14	12.2	10.8	9.7	8.8	8.1
242	1.6	40.8	27	20.5	16.7	14.1	12.2	10.8	9.7	8.8	8	7.4
243	1.5	34.4	24	18.7	15.3	13.1	11.4	10.1	9.1	8.3	7.6	7
244	1.5	32	22.6	17.7	14.6	12.5	10.9	9.7	8.7	8	7.3	6.7
245	1.4	22.6	17.6	14.4	12.3	10.7	9.5	8.6	7.8	7.1	6.6	6.1
246	1.4	17	14	11.9	10.4	9.2	8.3	7.5	6.9	6.4	5.9	5.5
247	1.3	16.5	13.5	11.5	10	8.9	8	7.3	6.7	6.2	5.7	5.4
248	1.3	15.6	12.8	11	9.6	8.5	7.7	7	6.4	5.9	5.5	5.1
249	1.2	14	11.7	10.1	8.9	7.9	7.1	6.5	6	5.6	5.2	4.8
250	1.2	12.4	10.5	9.2	8.1	7.3	6.6	6.1	5.6	5.2	4.8	4.5
251	1.2	15.6	12.6	10.6	9.2	8.1	7.2	6.5	6	5.5	5.1	4.8
252	1.3	19.2	14.6	11.8	10	8.7	7.6	6.8	6.2	5.7	5.2	4.9
253	2.3	96.2	90.7	45.6	29.6	22.3	18.1	15.2	13.2	11.6	10.4	9.4
254	1.9	84	74.4	36.8	26	20.3	16.8	14.3	12.5	11.1	10	9.1
255	1.8	67.7	54.8	32.7	24	19.2	16	13.8	12.1	10.8	9.7	8.9
256	1.7	59.5	45.1	29.6	22.4	18.2	15.3	13.3	11.7	10.5	9.5	8.7
257	1.7	55.9	41.4	28.1	21.6	17.7	15	13	11.6	10.4	9.4	8.6
258	1.7	50.8	36.8	26.2	20.5	17	14.5	12.7	11.3	10.2	9.2	8.5
259	1.7	46.5	32.5	23.9	19.1	16	13.7	12.1	10.8	9.7	8.9	8.2
260	1.6	38.8	26.6	20.6	16.8	14.3	12.5	11	9.9	9	8.3	7.6
261	1.6	31.4	22.9	18.2	15.2	13	11.4	10.2	9.2	8.4	7.7	7.1
262	1.5	30.6	22.3	17.7	14.7	12.6	11.1	9.9	8.9	8.1	7.5	6.9
263	1.5	24.4	18.8	15.3	13	11.3	10	9	8.2	7.5	6.9	6.4
264	1.4	15.9	13.3	11.5	10.1	9	8.2	7.4	6.9	6.3	5.9	5.5
265	1.4	18.9	15.2	12.7	11	9.7	8.7	7.8	7.2	6.6	6.1	5.7
266	1.3	20.7	16.1	13.3	11.3	9.9	8.8	7.9	7.2	6.6	6.1	5.7
267	1.3	10.5	9.2	8.2	7.4	6.7	6.2	5.7	5.3	5	4.7	4.4
268	1.2	6	5.6	5.2	4.8	4.5	4.3	4	3.8	3.6	3.5	3.3
269	1.2	12	10.2	8.9	7.8	7	6.4	5.9	5.4	5	4.7	4.4
270	1.2	16.8	13.2	10.9	9.4	8.2	7.3	6.6	6	5.5	5.1	4.7
271	1.9	94.1	87.9	44.2	29.4	22.4	18.3	15.4	13.4	11.8	10.6	9.6
272	1.9	83.3	75.3	37.9	26.8	21	17.3	14.8	12.9	11.5	10.3	9.4
273	1.9	75.6	63.7	35.8	25.9	20.5	17	14.6	12.8	11.4	10.3	9.4
274	1.9	67.7	54.7	33.5	24.8	19.8	16.6	14.3	12.6	11.2	10.2	9.3
275	1.8	58.1	45.4	30.3	23.1	18.8	15.9	13.8	12.2	11	9.9	9.1
276	1.8	52.9	40.4	28.3	22	18.1	15.4	13.5	12	10.8	9.8	9
277	1.8	46.1	32.9	24.5	19.7	16.5	14.2	12.5	11.2	10.1	9.3	8.5
278	1.7	36.5	26	20.4	16.9	14.4	12.6	11.2	10.1	9.2	8.5	7.8
279	1.6	31	23	18.5	15.5	13.3	11.7	10.5	9.5	8.6	8	7.4
280	1.6	25.1	19.5	16.1	13.7	11.9	10.6	9.5	8.7	8	7.3	6.8
281	1.5	21.3	17.1	14.3	12.3	10.9	9.7	8.8	8	7.4	6.8	6.4
282	1.4	14.5	12.4	10.8	9.6	8.7	7.9	7.3	6.7	6.2	5.8	5.5
283	1.4	14.5	12.3	10.7	9.5	8.5	7.8	7.1	6.6	6.1	5.7	5.3
284	1.3	12.7	10.9	9.6	8.6	7.8	7.1	6.5	6	5.6	5.3	4.9
285	1.3	6.9	6.3	5.9	5.5	5.1	4.8	4.5	4.3	4.1	3.9	3.7
286	1.2	5	4.6	4.4	4.1	3.9	3.7	3.5	3.4	3.2	3.1	3
287	1.2	9.4	8.3	7.4	6.7	6.1	5.6	5.2	4.8	4.5	4.3	4
288	1.1	12	10.1	8.7	7.7	6.9	6.2	5.7	5.3	4.9	4.6	4.3
289	2	100.9	98.3	53	33.1	24.6	19.8	16.6	14.3	12.6	11.3	10.2
290	2	92.1	85.7	44.2	29.9	23	18.8	15.9	13.8	12.2	11	10
291	2	77.7	67.2	37.4	27	21.3	17.7	15.2	13.3	11.8	10.7	9.7
292	2	71.6	60.4	35.9	26.3	21	17.5	15.1	13.2	11.8	10.7	9.7
293	1.9	68.6	58.1	35.4	26.2	20.9	17.5	15.1	13.3	11.8	10.7	9.8
294	1.9	62.9	51.3	33.2	25.1	20.3	17.1	14.8	13.1	11.7	10.6	9.7
295	1.9	52.6	40.8	28.8	22.5	18.6	15.8	13.8	12.3	11.1	10.1	9.2
296	1.8	45.7	33.4	24.8	19.9	16.7	14.4	12.7	11.3	10.2	9.3	8.6
297	1.7	38.7	27.1	21.1	17.4	14.8	12.9	11.4	10.3	9.4	8.6	7.9
298	1.6	30.3	22.6	18.2	15.3	13.2	11.6	10.4	9.4	8.6	7.9	7.3
299	1.6	21.7	17.5	14.7	12.7	11.1	10	9	8.2	7.6	7	6.6
300	1.5	14.7	12.6	11.1	9.8	8.9	8.1	7.4	6.9	6.4	6	5.6
301	1.4	11.1	9.8	8.8	8	7.3	6.8	6.3	5.9	5.5	5.2	4.9
302	1.3	8.8	7.9	7.2	6.7	6.2	5.7	5.4	5.1	4.8	4.5	4.3
303	1.3	5.4	5	4.7	4.5	4.2	4	3.8	3.7	3.5	3.4	3.2
304	1.2	1.5	1.5	1.5	1.4	1.4	1.4	1.4	1.3	1.3	1.3	1.3
305	1.1	5.5	5.1	4.8	4.5	4.2	4	3.8	3.6	3.4	3.3	3.1
306	1.1	5.7	5.3	4.9	4.6	4.3	4	3.8	3.6	3.4	3.3	3.1
307	3.2	109.1	108.6	60.8	36	26.4	21	17.5	15.1	13.2	11.8	10.7
308	2.1	93.1	87.4	45.9	31.1	23.8	19.5	16.5	14.3	12.7	11.4	10.3
309	2.1	82.7	74.7	39.9	28.5	22.4	18.6	15.9	13.9	12.4	11.2	10.2
310	2.1	72.8	62.7	37.3	27.4	21.8	18.2	15.6	13.7	12.3	11.1	10.1
311	2.1	67.6	57.5	35.9	26.8	21.5	18	15.5	13.7	12.2	11.1	10.1
312	2	58.3	47.4	32.3	24.9	20.3	17.3	15	13.3	11.9	10.8	9.9
313	2	51.6	40.3	28.9	22.8	18.9	16.2	14.2	12.6	11.4	10.4	9.5
314	1.9	44.6	33.3	25.1	20.2	17	14.7	13	11.6	10.5	9.6	8.9
315	1.8	39.8	28.4	22.1	18.1	15.4	13.5	11.9	10.7	9.8	9	8.3
316	1.7	34.4	25	19.8	16.5	14.2	12.4	11.1	10	9.1	8.4	7.7
317	1.6	25.2	19.7	16.3	13.9	12.1	10.8	9.7	8.8	8.1	7.5	7
318	1.5	16.5	13.9	12.1	10.7	9.6	8.7	8	7.3	6.8	6.4	6
319	1.4	10.7	9.6	8.6	7.9	7.2	6.7	6.2	5.8	5.5	5.2	4.9
320	1.3	5.7	5.3	5	4.7	4.5	4.3	4.1	3.9	3.7	3.6	3.4
321	1.3	4.2	4	3.8	3.6	3.5	3.3	3.2	3.1	3	2.9	2.8
322	1.2	1.1	1.1	1.1	1.1	1.1	1.1	1.1	1	1	1	1
323	1.1	1.1	1.1	1	1	1	1	1	1	1	1	0.9
324	1.1	1	1	1	1	1	1	1	0.9	0.9	0.9	0.9
325	2.3	108.3	107.8	60.3	35.9	26.3	21	17.5	15.1	13.2	11.8	10.7
326	2.1	94.3	89.1	47.2	31.6	24.2	19.7	16.7	14.5	12.8	11.5	10.4
327	2.1	85.4	77.5	40.5	28.9	22.7	18.8	16	14	12.5	11.2	10.2
328	2.1	78	69.6	39.2	28.4	22.4	18.6	16	14	12.5	11.3	10.3
329	2.1	71.3	62.1	37.5	27.6	22.1	18.4	15.9	13.9	12.4	11.2	10.3
330	2.1	63	53.4	34.8	26.3	21.3	17.9	15.5	13.7	12.3	11.1	10.2
331	2	52.7	41.6	29.7	23.3	19.3	16.5	14.4	12.8	11.6	10.5	9.7
332	1.9	42.6	31.2	24	19.6	16.6	14.4	12.8	11.5	10.4	9.5	8.8
333	1.8	35	25.7	20.5	17.1	14.7	13	11.6	10.4	9.5	8.8	8.1
334	1.7	29	22.3	18.2	15.4	13.4	11.8	10.6	9.6	8.8	8.1	7.6
335	1.6	26.3	20.5	16.8	14.3	12.5	11.1	10	9.1	8.3	7.7	7.1
336	1.5	19	15.7	13.4	11.8	10.5	9.4	8.6	7.9	7.3	6.8	6.3
337	1.4	12.1	10.7	9.6	8.6	7.9	7.3	6.7	6.3	5.9	5.5	5.2
338	1.3	4.4	4.2	4	3.8	3.7	3.5	3.4	3.3	3.2	3.1	3
339	1.2	1.2	1.2	1.2	1.1	1.1	1.1	1.1	1.1	1.1	1.1	1
340	1.1	1.1	1.1	1.1	1.1	1.1	1	1	1	1	1	1
341	1.1	1.1	1.1	1.1	1	1	1	1	1	1	1	1
342	1	1	1	1	1	0.9	0.9	0.9	0.9	0.9	0.9	0.9
343	1.1	1.1	1.1	1.1	1	1	1	1	1	1	1	1
344	1.3	1.2	1.2	1.2	1.2	1.2	1.2	1.1	1.1	1.1	1.1	1.1
345	1.4	1.4	1.3	1.3	1.3	1.3	1.3	1.2	1.2	1.2	1.2	1.2
346	1.5	4.1	3.9	3.8	3.6	3.5	3.4	3.3	3.2	3.1	3	2.9
347	1.7	3.8	3.6	3.5	3.4	3.3	3.2	3.1	3	2.9	2.9	2.8
348	1.8	1.7	1.7	1.7	1.7	1.6	1.6	1.6	1.6	1.6	1.5	1.5
349	3.9	112.9	112.9	63.6	36.2	26.3	20.8	17.3	14.9	13	11.6	10.5
350	2.1	102.8	99.9	54	33.7	25.1	20.2	16.9	14.6	12.8	11.5	10.4
351	2.1	94.2	89.1	46.2	31	23.8	19.4	16.4	14.2	12.6	11.3	10.3
352	2.1	87.1	81.4	42.1	29.5	22.9	18.9	16.1	14	12.5	11.2	10.2
353	2.1	79.8	72.9	39.6	28.4	22.4	18.6	15.9	13.9	12.4	11.2	10.2
354	2.1	70.4	62	37.1	27.3	21.8	18.2	15.7	13.8	12.3	11.1	10.1
355	2	57.8	48.5	32.4	24.7	20.1	17	14.8	13	11.7	10.6	9.7
356	1.9	47	36.6	26.7	21.2	17.7	15.2	13.3	11.9	10.7	9.8	9
357	1.8	39	28.1	21.9	18	15.4	13.4	11.9	10.7	9.7	8.9	8.2
358	1.7	30.7	23.2	18.7	15.8	13.6	12	10.8	9.8	8.9	8.2	7.6
359	1.6	25.4	20	16.5	14.1	12.3	11	9.9	9	8.3	7.6	7.1
360	1.6	24.5	19.2	15.9	13.6	11.9	10.6	9.5	8.7	8	7.4	6.8
361	1.5	14.8	12.7	11.2	10	9	8.2	7.5	7	6.5	6.1	5.7
362	1.4	8.9	8.1	7.5	6.9	6.4	6	5.6	5.3	5	4.7	4.5
363	1.3	3.4	3.3	3.2	3	2.9	2.9	2.8	2.7	2.6	2.5	2.5
364	1.2	1.2	1.2	1.1	1.1	1.1	1.1	1.1	1.1	1.1	1	1
365	1.1	1.1	1.1	1.1	1.1	1.1	1	1	1	1	1	1
366	1.1	1.1	1.1	1	1	1	1	1	1	1	1	0.9
367	1.1	1.1	1.1	1.1	1.1	1	1	1	1	1	1	1
368	1.3	1.3	1.2	1.2	1.2	1.2	1.2	1.2	1.1	1.1	1.1	1.1
369	1.4	1.3	1.3	1.3	1.3	1.3	1.3	1.2	1.2	1.2	1.2	1.2
370	1.5	1.5	1.5	1.4	1.4	1.4	1.4	1.4	1.3	1.3	1.3	1.3
371	1.7	1.7	1.6	1.6	1.6	1.6	1.5	1.5	1.5	1.5	1.5	1.4
372	1.9	1.9	1.8	1.8	1.8	1.8	1.7	1.7	1.7	1.7	1.6	1.6
373	4	109.7	109.7	60	34.7	25.3	20.1	16.7	14.4	12.6	11.2	10.1
374	2	104.3	103.1	55.3	33.6	24.9	19.9	16.6	14.3	12.6	11.2	10.2
375	2	101.3	97.3	51.4	32.6	24.4	19.7	16.5	14.3	12.6	11.2	10.2
376	2.1	92.5	89.7	46.6	31	23.6	19.2	16.2	14.1	12.5	11.2	10.1
377	2.1	81.9	76.7	39.6	28.1	22.1	18.2	15.6	13.6	12.1	10.9	9.9
378	2.1	72.3	65.5	37.5	27.3	21.6	18	15.4	13.5	12.1	10.9	9.9
379	2	60.4	51.7	33.2	25	20.2	17	14.7	12.9	11.6	10.5	9.6
380	1.9	51.2	41.8	29	22.5	18.4	15.7	13.7	12.1	10.9	9.9	9.1
381	1.8	40.9	30.3	23.1	18.8	15.8	13.7	12.1	10.9	9.9	9	8.3
382	1.7	34.9	25.3	20	16.6	14.3	12.5	11.1	10.1	9.2	8.4	7.8
383	1.6	29.5	22.3	18.1	15.2	13.2	11.6	10.4	9.4	8.6	7.9	7.4
384	1.6	24.1	19.1	15.8	13.6	11.9	10.6	9.6	8.7	8	7.4	6.9
385	1.5	18.2	15.2	13	11.4	10.2	9.2	8.4	7.7	7.1	6.7	6.2
386	1.4	11.2	10	9	8.2	7.6	7	6.5	6.1	5.7	5.4	5.1
387	1.3	3.4	3.3	3.2	3.1	3	2.9	2.8	2.7	2.6	2.6	2.5
388	1.3	1.2	1.2	1.2	1.2	1.2	1.2	1.1	1.1	1.1	1.1	1.1
389	1.2	1.2	1.2	1.2	1.1	1.1	1.1	1.1	1.1	1.1	1.1	1
390	1.2	1.1	1.1	1.1	1.1	1.1	1.1	1.1	1.1	1	1	1
391	1.2	1.2	1.2	1.1	1.1	1.1	1.1	1.1	1.1	1.1	1	1
392	1.3	1.3	1.3	1.2	1.2	1.2	1.2	1.2	1.2	1.2	1.1	1.1
393	1.4	1.4	1.4	1.3	1.3	1.3	1.3	1.3	1.3	1.2	1.2	1.2
394	1.5	1.5	1.5	1.4	1.4	1.4	1.4	1.4	1.4	1.3	1.3	1.3
395	1.6	1.6	1.6	1.5	1.5	1.5	1.5	1.5	1.4	1.4	1.4	1.4
396	1.8	1.8	1.7	1.7	1.7	1.7	1.6	1.6	1.6	1.6	1.6	1.5
397	3.8	106.5	106.5	56.7	33.3	24.4	19.4	16.2	13.9	12.2	10.9	9.8
398	2	107.9	107.8	57.2	33.7	24.7	19.6	16.4	14.1	12.3	11	9.9
399	2	96.3	93.5	48.1	31	23.3	18.9	15.9	13.7	12.1	10.8	9.8
400	2	88.5	84.7	42.7	29	22.4	18.3	15.5	13.5	11.9	10.7	9.7
401	2	80.5	74.4	38.4	27.3	21.4	17.7	15.1	13.2	11.7	10.6	9.6
402	2	74	67.8	37.4	26.9	21.3	17.6	15.1	13.2	11.8	10.6	9.7
403	2	64	56.4	34.3	25.4	20.3	17	14.6	12.9	11.5	10.4	9.5
404	1.9	55.5	46.3	30.6	23.3	18.9	16	13.8	12.2	11	9.9	9.1
405	1.9	50.4	39.7	27.7	21.5	17.7	15	13.1	11.6	10.5	9.5	8.7
406	1.8	40.7	29.8	22.6	18.3	15.5	13.4	11.8	10.6	9.6	8.8	8.1
407	1.7	36.8	26.1	20.4	16.8	14.4	12.5	11.1	10	9.1	8.4	7.7
408	1.6	30.9	23	18.4	15.4	13.3	11.7	10.4	9.4	8.6	7.9	7.4
409	1.6	24.7	19.4	16	13.7	12	10.6	9.6	8.7	8	7.4	6.9
410	1.5	19.4	16	13.6	11.9	10.6	9.5	8.6	7.9	7.3	6.8	6.4
411	1.4	9.4	8.6	7.9	7.2	6.7	6.3	5.9	5.6	5.2	5	4.7
412	1.3	4.1	4	3.8	3.6	3.5	3.4	3.3	3.2	3.1	3	2.9
413	1.3	1.3	1.2	1.2	1.2	1.2	1.2	1.2	1.2	1.1	1.1	1.1
414	1.3	1.2	1.2	1.2	1.2	1.2	1.2	1.1	1.1	1.1	1.1	1.1
415	1.3	1.3	1.2	1.2	1.2	1.2	1.2	1.2	1.2	1.1	1.1	1.1
416	1.4	1.3	1.3	1.3	1.3	1.3	1.3	1.2	1.2	1.2	1.2	1.2
417	1.5	1.4	1.4	1.4	1.4	1.4	1.3	1.3	1.3	1.3	1.3	1.3
418	1.6	1.5	1.5	1.5	1.5	1.5	1.4	1.4	1.4	1.4	1.4	1.3
419	1.6	1.6	1.6	1.6	1.6	1.5	1.5	1.5	1.5	1.5	1.4	1.4
420	1.7	1.7	1.7	1.7	1.6	1.6	1.6	1.6	1.6	1.5	1.5	1.5
421	1.9	103.2	103.2	53	31.7	23.3	18.6	15.5	13.4	11.7	10.5	9.5
422	2	104.7	104.7	54.3	32.3	23.7	18.9	15.8	13.6	11.9	10.6	9.6
423	1.9	101	99.6	50.7	31.4	23.4	18.7	15.7	13.5	11.9	10.7	9.6
424	1.9	92.6	88.4	43.4	29	22.1	18	15.2	13.2	11.7	10.5	9.5
425	1.9	79.8	72.9	37.3	26.5	20.8	17.2	14.7	12.8	11.4	10.3	9.3
426	1.9	68.5	59.9	34.8	25.4	20.2	16.8	14.4	12.7	11.3	10.2	9.3
427	1.9	60.7	51.7	32.4	24.2	19.4	16.3	14.1	12.4	11.1	10	9.1
428	1.8	52.3	43	29	22.3	18.2	15.4	13.4	11.8	10.6	9.6	8.8
429	1.8	51.3	41.1	28.1	21.7	17.8	15.1	13.1	11.6	10.4	9.5	8.7
430	1.8	45.4	34.7	25.1	19.9	16.5	14.2	12.4	11	10	9.1	8.3
431	1.7	33.3	24.4	19.4	16.1	13.9	12.2	10.8	9.8	8.9	8.2	7.6
432	1.7	35.1	25.2	19.8	16.4	14	12.3	10.9	9.8	9	8.2	7.6
433	1.6	27.7	21.2	17.3	14.7	12.7	11.3	10.1	9.2	8.4	7.7	7.2
434	1.6	23.7	18.8	15.7	13.4	11.8	10.5	9.5	8.7	8	7.4	6.9
435	1.5	18.1	15.1	13	11.5	10.2	9.3	8.5	7.8	7.2	6.7	6.3
436	1.4	8.8	8	7.4	6.9	6.4	6	5.7	5.4	5.1	4.8	4.6
437	1.4	4	3.8	3.7	3.6	3.4	3.3	3.2	3.1	3	2.9	2.8
438	1.3	1.3	1.3	1.3	1.3	1.3	1.2	1.2	1.2	1.2	1.2	1.2
439	1.4	1.3	1.3	1.3	1.3	1.3	1.3	1.2	1.2	1.2	1.2	1.2
440	1.4	1.4	1.4	1.4	1.4	1.4	1.3	1.3	1.3	1.3	1.3	1.3
441	1.5	1.5	1.5	1.5	1.4	1.4	1.4	1.4	1.4	1.4	1.3	1.3
442	1.6	1.6	1.6	1.5	1.5	1.5	1.5	1.5	1.4	1.4	1.4	1.4
443	1.7	1.7	1.6	1.6	1.6	1.6	1.5	1.5	1.5	1.5	1.5	1.5
444	1.8	1.7	1.7	1.7	1.7	1.7	1.6	1.6	1.6	1.6	1.6	1.5
445	1.8	100	98.9	48	29.7	22.1	17.7	14.8	12.8	11.3	10.1	9.1
446	1.8	101.4	101.4	50.8	30.8	22.7	18.2	15.2	13.1	11.5	10.3	9.3
447	1.9	95.4	92.3	44.8	29	21.8	17.7	14.9	12.9	11.4	10.2	9.2
448	1.9	95.4	92.7	45.7	29.5	22.2	17.9	15.1	13.1	11.5	10.3	9.3
449	1.9	83	76.6	37.1	26.1	20.4	16.8	14.3	12.5	11.1	10	9.1
450	1.9	74.9	67.8	35.9	25.7	20.2	16.7	14.3	12.5	11.1	10	9.1
451	1.9	67.2	59.7	34.2	24.9	19.7	16.4	14.1	12.4	11	9.9	9.1
452	1.9	58.1	49.4	31.2	23.3	18.7	15.7	13.6	12	10.7	9.7	8.8
453	1.8	53	43.2	28.9	22	17.9	15.2	13.2	11.6	10.4	9.5	8.7
454	1.8	48.5	38	26.6	20.7	17.1	14.5	12.7	11.3	10.1	9.2	8.5
455	1.7	42	31.8	23.6	18.9	15.8	13.6	12	10.7	9.7	8.8	8.1
456	1.6	29.6	22.4	18.1	15.3	13.2	11.7	10.5	9.5	8.7	8	7.4
457	1.6	25.9	20.3	16.7	14.3	12.5	11.1	10	9.1	8.3	7.7	7.2
458	1.5	18	15.2	13.2	11.6	10.4	9.4	8.6	8	7.4	6.9	6.4
459	1.5	15.2	13.2	11.6	10.4	9.4	8.6	7.9	7.4	6.9	6.4	6.1
460	1.5	11.6	10.4	9.4	8.6	7.9	7.3	6.8	6.4	6	5.7	5.4
461	1.4	4.3	4.1	3.9	3.8	3.7	3.5	3.4	3.3	3.2	3.1	3
462	1.4	1.4	1.4	1.4	1.4	1.3	1.3	1.3	1.3	1.3	1.3	1.2
463	1.5	1.4	1.4	1.4	1.4	1.4	1.3	1.3	1.3	1.3	1.3	1.3
464	1.5	1.5	1.5	1.5	1.4	1.4	1.4	1.4	1.4	1.4	1.3	1.3
465	1.6	1.6	1.5	1.5	1.5	1.5	1.5	1.4	1.4	1.4	1.4	1.4
466	1.7	1.6	1.6	1.6	1.6	1.5	1.5	1.5	1.5	1.5	1.5	1.4
467	1.7	1.7	1.7	1.7	1.6	1.6	1.6	1.6	1.6	1.5	1.5	1.5
468	1.8	1.8	1.8	1.7	1.7	1.7	1.7	1.7	1.6	1.6	1.6	1.6
469	1.9	69.2	61.8	34.2	24.6	19.4	16.1	13.8	12.1	10.8	9.7	8.9
470	1.9	64.8	56.8	33.1	24.1	19.2	16	13.7	12	10.7	9.7	8.8
471	1.8	58.8	49.4	30.9	23.1	18.5	15.6	13.4	11.8	10.6	9.6	8.7
472	1.8	52.6	43.3	28.8	21.9	17.8	15.1	13.1	11.6	10.4	9.4	8.6
473	1.8	42.4	33.1	24.3	19.4	16.1	13.9	12.2	10.9	9.8	9	8.2
474	1.7	32.7	24.3	19.4	16.2	13.9	12.2	10.9	9.9	9	8.3	7.7
475	1.6	27.5	21.3	17.5	14.9	13	11.5	10.3	9.4	8.6	7.9	7.4
476	1.6	24.1	19.3	16.2	13.9	12.2	10.9	9.9	9	8.3	7.7	7.2
477	1.5	17.8	15.1	13.2	11.7	10.5	9.5	8.7	8.1	7.5	7	6.6
478	1.5	12.5	11.2	10.1	9.2	8.5	7.8	7.3	6.8	6.4	6.1	5.7
479	1.5	6.9	6.5	6.1	5.8	5.5	5.2	5	4.8	4.6	4.4	4.2
480	1.5	1.5	1.5	1.5	1.5	1.4	1.4	1.4	1.4	1.4	1.3	1.3
481	1.6	2	2	1.9	1.9	1.9	1.8	1.8	1.8	1.7	1.7	1.7
482	1.6	1.6	1.6	1.5	1.5	1.5	1.5	1.5	1.4	1.4	1.4	1.4
483	1.7	1.6	1.6	1.6	1.6	1.5	1.5	1.5	1.5	1.5	1.5	1.4
484	1.7	1.7	1.7	1.6	1.6	1.6	1.6	1.6	1.5	1.5	1.5	1.5
485	1.8	1.8	1.7	1.7	1.7	1.7	1.6	1.6	1.6	1.6	1.6	1.5
486	1.8	1.8	1.8	1.8	1.7	1.7	1.7	1.7	1.7	1.6	1.6	1.6
487	1.8	66.4	58.9	32.9	23.8	18.8	15.6	13.4	11.7	10.4	9.4	8.6
488	1.8	62.8	54	31.9	23.4	18.6	15.5	13.3	11.7	10.5	9.4	8.6
489	1.8	58.9	50.9	31.2	23.1	18.5	15.5	13.4	11.7	10.5	9.5	8.7
490	1.9	52.5	44.6	29.2	22.2	18	15.2	13.1	11.6	10.4	9.4	8.6
491	1.8	42.5	33.7	24.6	19.6	16.3	14	12.3	10.9	9.9	9	8.3
492	1.8	38.8	30.7	23.1	18.7	15.7	13.6	12	10.8	9.7	8.9	8.2
493	1.8	33.9	26.3	20.7	17.2	14.7	12.9	11.4	10.3	9.4	8.6	8
494	1.8	30.2	23.1	18.8	15.9	13.8	12.2	10.9	9.9	9	8.3	7.7
495	1.7	20.9	17.4	14.9	13.1	11.6	10.5	9.6	8.8	8.1	7.6	7.1
496	1.6	15	13.2	11.8	10.6	9.7	8.9	8.2	7.7	7.2	6.7	6.3
497	1.6	9.4	8.7	8.1	7.5	7	6.6	6.3	5.9	5.6	5.4	5.1
498	1.6	5.4	5.2	5	4.8	4.6	4.4	4.2	4.1	3.9	3.8	3.7
499	1.7	5.8	5.5	5.3	5	4.8	4.6	4.5	4.3	4.1	4	3.9
500	1.7	1.7	1.7	1.6	1.6	1.6	1.6	1.6	1.5	1.5	1.5	1.5
501	1.7	1.7	1.7	1.7	1.6	1.6	1.6	1.6	1.6	1.5	1.5	1.5
502	1.8	1.8	1.7	1.7	1.7	1.7	1.7	1.6	1.6	1.6	1.6	1.6
503	1.8	1.8	1.8	1.8	1.7	1.7	1.7	1.7	1.6	1.6	1.6	1.6
504	1.9	1.9	1.8	1.8	1.8	1.8	1.7	1.7	1.7	1.7	1.6	1.6
505	1.7	63.6	54.5	31.2	22.7	18	15	12.9	11.3	10.1	9.1	8.3
506	1.7	53.1	43.8	28.3	21.3	17.3	14.5	12.6	11.1	9.9	9	8.2
507	1.7	48.2	39.4	26.9	20.7	16.9	14.3	12.5	11	9.9	9	8.2
508	1.8	43.7	36	25.5	20	16.6	14.1	12.4	11	9.9	9	8.3
509	1.8	42.4	34.3	24.9	19.8	16.4	14.1	12.4	11	9.9	9.1	8.3
510	1.9	38.5	31.2	23.5	18.9	15.9	13.8	12.2	10.9	9.9	9	8.3
511	1.9	30.8	24.2	19.5	16.4	14.2	12.5	11.2	10.1	9.2	8.5	7.9
512	1.9	28.5	22.2	18.3	15.6	13.6	12.1	10.9	9.9	9.1	8.4	7.8
513	1.9	25.9	20.8	17.4	15	13.2	11.8	10.6	9.7	8.9	8.3	7.7
514	1.7	19.8	16.8	14.6	12.9	11.6	10.5	9.6	8.9	8.2	7.7	7.2
515	1.7	13.8	12.4	11.2	10.2	9.4	8.7	8.1	7.6	7.1	6.7	6.3
516	1.7	8	7.5	7	6.6	6.3	6	5.7	5.4	5.2	5	4.8
517	1.7	3.7	3.6	3.5	3.4	3.3	3.2	3.2	3.1	3	2.9	2.9
518	1.8	5.2	5	4.8	4.7	4.5	4.3	4.2	4.1	3.9	3.8	3.7
519	2	3.3	3.2	3.1	3	3	2.9	2.8	2.8	2.7	2.7	2.6
520	1.8	1.8	1.8	1.8	1.7	1.7	1.7	1.7	1.7	1.6	1.6	1.6
521	1.9	1.9	1.8	1.8	1.8	1.8	1.7	1.7	1.7	1.7	1.7	1.6
522	1.9	1.9	1.9	1.8	1.8	1.8	1.8	1.7	1.7	1.7	1.7	1.7
523	1.6	50.9	40.4	26.4	20	16.2	13.6	11.8	10.4	9.3	8.5	7.7
524	1.6	45.2	35.8	24.8	19.3	15.8	13.5	11.7	10.4	9.4	8.5	7.8
525	1.7	44.1	35.1	24.8	19.4	16	13.7	12	10.6	9.6	8.7	8
526	1.8	39.5	31	23	18.5	15.5	13.4	11.8	10.5	9.5	8.7	8
527	1.8	38.8	30.5	23	18.6	15.6	13.5	11.9	10.7	9.7	8.8	8.1
528	1.9	37.3	30.1	22.9	18.7	15.8	13.7	12.1	10.8	9.8	9	8.3
529	1.9	29.9	23.4	19.1	16.1	14	12.4	11.1	10.1	9.2	8.5	7.9
530	1.9	24	19.6	16.6	14.4	12.7	11.4	10.4	9.5	8.7	8.1	7.6
531	1.9	23.4	19.3	16.4	14.3	12.7	11.5	10.4	9.6	8.8	8.2	7.7
532	1.9	21.3	18	15.5	13.7	12.3	11.1	10.2	9.4	8.7	8.1	7.6
533	1.8	17.1	14.9	13.3	12	10.9	10	9.2	8.6	8	7.5	7.1
534	1.8	10.8	9.9	9.2	8.6	8	7.6	7.1	6.7	6.4	6.1	5.8
535	1.9	8	7.6	7.2	6.8	6.4	6.1	5.9	5.6	5.4	5.2	5
536	2.3	17.9	15.7	14	12.6	11.5	10.5	9.7	9.1	8.5	8	7.5
537	2.3	15.9	14.1	12.8	11.6	10.7	9.9	9.2	8.6	8.1	7.6	7.2
538	1.9	1.9	1.8	1.8	1.8	1.8	1.8	1.7	1.7	1.7	1.7	1.6
539	1.9	1.9	1.9	1.9	1.8	1.8	1.8	1.8	1.7	1.7	1.7	1.7
540	2	1.9	1.9	1.9	1.9	1.8	1.8	1.8	1.8	1.7	1.7	1.7
541	1.4	41.5	30.8	22	17.3	14.3	12.3	10.7	9.5	8.6	7.8	7.2
542	1.5	40.6	30.4	22.1	17.6	14.6	12.6	11	9.8	8.9	8.1	7.4
543	1.6	39.7	30.7	22.6	18	15	12.9	11.4	10.1	9.2	8.4	7.7
544	1.6	35.3	26.9	20.8	17	14.4	12.6	11.1	10	9.1	8.3	7.7
545	1.7	33.9	26.4	20.7	17.1	14.6	12.7	11.3	10.2	9.3	8.5	7.9
546	1.9	34.8	27.3	21.4	17.7	15.1	13.2	11.7	10.6	9.6	8.8	8.2
547	1.9	29.6	22.9	18.8	16	13.9	12.4	11.1	10.1	9.3	8.6	7.9
548	1.8	23.8	19.5	16.6	14.4	12.8	11.5	10.5	9.6	8.9	8.2	7.7
549	1.8	21.4	18	15.6	13.8	12.3	11.2	10.2	9.4	8.7	8.1	7.6
550	2	21.3	18.1	15.7	13.9	12.5	11.3	10.4	9.6	8.9	8.3	7.8
551	2	17	15	13.4	12.1	11	10.1	9.4	8.8	8.2	7.7	7.3
552	2	13.9	12.5	11.4	10.5	9.7	9.1	8.5	8	7.5	7.1	6.8
553	2	10.5	9.7	9.1	8.5	8	7.6	7.2	6.8	6.5	6.2	5.9
554	2.2	14.5	13	11.9	10.9	10.1	9.4	8.8	8.3	7.8	7.4	7
555	2.3	14.1	12.7	11.6	10.7	9.9	9.3	8.7	8.2	7.7	7.3	6.9
556	2	3.9	3.8	3.7	3.6	3.5	3.4	3.3	3.2	3.2	3.1	3
557	2	2	1.9	1.9	1.9	1.9	1.8	1.8	1.8	1.8	1.7	1.7
558	2	2	1.9	1.9	1.9	1.9	1.8	1.8	1.8	1.8	1.8	1.7
559	1.3	37.5	27	19.9	15.9	13.3	11.4	10.1	9	8.1	7.4	6.8
560	1.3	33.2	23.7	18.4	15.1	12.8	11.2	9.9	8.9	8.1	7.4	6.9
561	1.4	33.4	24.4	19.1	15.7	13.4	11.7	10.4	9.3	8.5	7.8	7.2
562	1.5	31.1	23.2	18.5	15.5	13.3	11.7	10.5	9.5	8.6	7.9	7.4
563	1.6	32.2	24.5	19.5	16.3	14	12.3	11	9.9	9.1	8.3	7.7
564	1.8	32.4	25.2	20.2	16.9	14.6	12.8	11.4	10.3	9.4	8.7	8
565	1.8	27	21.5	17.9	15.4	13.5	12	10.9	9.9	9.1	8.4	7.9
566	1.8	21.5	18	15.6	13.7	12.3	11.1	10.2	9.4	8.7	8.1	7.6
567	1.8	17.3	15.1	13.4	12.1	11	10.1	9.3	8.7	8.1	7.6	7.2
568	1.9	17.2	15.1	13.5	12.2	11.1	10.2	9.5	8.8	8.2	7.8	7.3
569	2	14.6	13.1	11.9	11	10.1	9.4	8.8	8.2	7.8	7.3	7
570	2	11.1	10.3	9.5	8.9	8.4	7.9	7.5	7.1	6.8	6.4	6.2
571	2.1	9.6	9	8.5	8	7.6	7.2	6.8	6.5	6.2	6	5.7
572	2.3	15.6	14	12.7	11.7	10.8	10	9.4	8.8	8.3	7.8	7.4
573	2.6	18.2	16.1	14.4	13.1	12	11	10.2	9.6	9	8.4	8
574	2.4	13	11.9	11	10.2	9.5	8.9	8.4	8	7.5	7.2	6.8
575	2.1	2	2	2	2	1.9	1.9	1.9	1.9	1.8	1.8	1.8
576	2.1	2	2	2	2	1.9	1.9	1.9	1.9	1.8	1.8	1.8
577	1.2	35	25.5	19	15.3	12.8	11	9.7	8.7	7.9	7.2	6.6
578	1.3	33	24.1	18.6	15.2	12.9	11.2	9.9	8.9	8.1	7.4	6.8
579	1.4	28.5	21.3	17.1	14.3	12.4	10.9	9.7	8.8	8.1	7.4	6.9
580	1.4	27.1	20.8	17	14.4	12.5	11.1	10	9	8.3	7.6	7.1
581	1.5	27.3	21.2	17.4	14.8	12.9	11.5	10.3	9.4	8.6	7.9	7.4
582	1.7	29.6	23.4	19	16.1	14	12.3	11.1	10	9.2	8.5	7.9
583	1.8	27.7	21.9	18.2	15.6	13.7	12.2	11	10	9.2	8.5	7.9
584	1.8	21.9	18.4	15.8	13.9	12.5	11.3	10.3	9.5	8.8	8.2	7.7
585	1.8	16.2	14.3	12.8	11.6	10.6	9.8	9	8.4	7.9	7.4	7
586	1.9	12.5	11.4	10.5	9.7	9	8.4	7.9	7.5	7.1	6.7	6.4
587	2	11.6	10.7	9.9	9.2	8.6	8.1	7.7	7.3	6.9	6.6	6.3
588	2.1	8.3	7.9	7.4	7.1	6.7	6.4	6.2	5.9	5.7	5.4	5.2
589	2.1	8.7	8.2	7.8	7.4	7	6.7	6.4	6.1	5.9	5.7	5.4
590	2.4	16.4	14.7	13.3	12.2	11.2	10.4	9.7	9.1	8.5	8.1	7.6
591	2.6	19.3	16.9	15.1	13.7	12.5	11.5	10.6	9.9	9.3	8.7	8.2
592	2.4	13.5	12.3	11.3	10.5	9.8	9.2	8.6	8.1	7.7	7.3	7
593	2.1	2.4	2.3	2.3	2.3	2.2	2.2	2.2	2.1	2.1	2.1	2
594	2.1	2	2	2	2	1.9	1.9	1.9	1.9	1.8	1.8	1.8
595	1.4	33.5	23.5	17.9	14.6	12.3	10.7	9.4	8.4	7.7	7	6.5
596	1.4	29.3	21.3	16.8	14	12	10.5	9.4	8.5	7.7	7.1	6.6
597	1.3	23.7	18.6	15.3	13.1	11.4	10.1	9.1	8.3	7.6	7	6.6
598	1.4	22	17.7	14.9	12.9	11.3	10.2	9.2	8.4	7.7	7.2	6.7
599	1.5	22.2	18.1	15.3	13.2	11.7	10.5	9.5	8.7	8	7.5	7
600	1.6	23.3	18.9	16	13.9	12.3	11	10	9.1	8.4	7.8	7.3
601	1.7	23.1	19	16.2	14.1	12.5	11.2	10.2	9.4	8.7	8	7.5
602	1.9	22.5	18.7	16.1	14.1	12.6	11.4	10.4	9.5	8.8	8.2	7.7
603	1.8	17.1	14.9	13.3	12	10.9	10	9.3	8.6	8.1	7.6	7.1
604	1.9	12.9	11.7	10.7	9.9	9.2	8.6	8.1	7.6	7.2	6.8	6.5
605	2	8.4	7.9	7.4	7	6.7	6.4	6.1	5.8	5.6	5.4	5.2
606	2	7.2	6.9	6.5	6.2	6	5.7	5.5	5.3	5.1	4.9	4.8
607	2.1	7.9	7.5	7.1	6.8	6.5	6.2	6	5.7	5.5	5.3	5.1
608	2.1	8.8	8.3	7.8	7.4	7.1	6.7	6.4	6.2	5.9	5.7	5.5
609	2.3	15.1	13.7	12.5	11.5	10.6	9.9	9.2	8.7	8.2	7.7	7.4
610	2.3	12.3	11.3	10.5	9.8	9.1	8.6	8.1	7.7	7.3	6.9	6.6
611	2.3	6.5	6.2	5.9	5.7	5.5	5.3	5.1	4.9	4.8	4.6	4.5
612	2.1	2.1	2	2	2	2	1.9	1.9	1.9	1.9	1.8	1.8
613	1.3	30.2	21.4	16.7	13.7	11.7	10.2	9.1	8.1	7.4	6.8	6.3
614	1.3	24.7	18.8	15.3	12.9	11.2	9.9	8.9	8.1	7.4	6.8	6.3
615	1.3	21.3	17.1	14.3	12.3	10.8	9.7	8.8	8	7.4	6.8	6.3
616	1.4	19.8	16.3	13.9	12.1	10.7	9.7	8.8	8	7.4	6.9	6.5
617	1.5	20.1	16.7	14.2	12.5	11.1	10	9.1	8.4	7.7	7.2	6.7
618	1.6	22.2	18.2	15.5	13.5	11.9	10.7	9.7	8.9	8.2	7.7	7.2
619	1.7	18.3	15.6	13.7	12.2	11	10	9.2	8.5	7.9	7.4	6.9
620	1.7	16.1	14.1	12.6	11.3	10.3	9.5	8.8	8.2	7.6	7.2	6.8
621	1.9	17.5	15.3	13.5	12.2	11.1	10.1	9.4	8.7	8.1	7.6	7.2
622	2	15.4	13.7	12.4	11.3	10.3	9.6	8.9	8.3	7.8	7.4	7
623	1.9	7.4	7	6.7	6.4	6.1	5.8	5.6	5.4	5.1	5	4.8
624	2	4.8	4.7	4.5	4.4	4.3	4.1	4	3.9	3.8	3.7	3.6
625	2.1	7.5	7.2	6.8	6.5	6.2	6	5.7	5.5	5.3	5.1	4.9
626	2.1	7.7	7.3	7	6.7	6.4	6.1	5.8	5.6	5.4	5.2	5
627	2.1	7.2	6.9	6.6	6.3	6	5.8	5.6	5.4	5.2	5	4.8
628	2.3	11.6	10.7	10	9.3	8.7	8.2	7.8	7.4	7	6.7	6.4
629	2.4	8.6	8.1	7.7	7.3	6.9	6.6	6.3	6.1	5.8	5.6	5.4
630	2.1	2.1	2.1	2	2	2	2	1.9	1.9	1.9	1.9	1.8
631	1.3	28.9	20.6	16.1	13.4	11.4	10	8.9	8	7.3	6.7	6.2
632	1.2	20.5	16.3	13.6	11.7	10.3	9.2	8.3	7.6	7	6.4	6
633	1.3	19	15.6	13.2	11.5	10.2	9.2	8.3	7.6	7	6.5	6.1
634	1.4	14	12.2	10.8	9.7	8.8	8.1	7.5	6.9	6.5	6.1	5.7
635	1.5	15.6	13.5	11.9	10.6	9.6	8.8	8.1	7.5	7	6.5	6.1
636	1.5	16.2	14	12.4	11.1	10	9.1	8.4	7.8	7.3	6.8	6.4
637	1.6	13.8	12.3	11.1	10.1	9.2	8.5	7.9	7.4	6.9	6.5	6.2
638	1.7	12.2	11	10	9.2	8.6	8	7.5	7	6.6	6.3	6
639	1.9	14	12.5	11.4	10.4	9.6	8.9	8.3	7.7	7.3	6.9	6.5
640	2	15	13.4	12.1	11	10.2	9.4	8.8	8.2	7.7	7.3	6.9
641	1.9	8.8	8.3	7.8	7.4	7	6.6	6.3	6	5.8	5.5	5.3
642	2	4.3	4.2	4.1	3.9	3.8	3.7	3.6	3.5	3.5	3.4	3.3
643	2.1	7.1	6.8	6.5	6.2	5.9	5.7	5.5	5.3	5.1	4.9	4.7
644	2.1	7.4	7	6.7	6.4	6.1	5.8	5.6	5.4	5.2	5	4.9
645	2.1	4.5	4.3	4.2	4.1	4	3.9	3.8	3.7	3.6	3.5	3.4
646	2.3	7.5	7.1	6.8	6.5	6.2	5.9	5.7	5.5	5.3	5.1	4.9
647	2.6	14.4	13.1	12	11	10.2	9.6	9	8.4	8	7.5	7.2
648	2.4	6.9	6.6	6.3	6	5.8	5.6	5.4	5.2	5	4.8	4.7
649	1.2	21.2	16.5	13.6	11.6	10.1	8.9	8	7.3	6.7	6.2	5.8
650	1.2	22.7	17.6	14.5	12.3	10.7	9.5	8.6	7.8	7.1	6.6	6.1
651	1.3	18	14.9	12.7	11.1	9.9	8.9	8.1	7.4	6.9	6.4	6
652	1.4	12.9	11.3	10.1	9.1	8.3	7.7	7.1	6.6	6.2	5.8	5.5
653	1.4	10	9.1	8.4	7.7	7.2	6.7	6.3	5.9	5.6	5.3	5
654	1.5	10.5	9.6	8.8	8.1	7.5	7	6.6	6.2	5.9	5.6	5.3
655	1.6	11.8	10.6	9.7	8.9	8.2	7.7	7.2	6.7	6.4	6	5.7
656	1.7	11.8	10.7	9.8	9	8.4	7.8	7.3	6.9	6.5	6.2	5.9
657	1.8	9.8	9	8.4	7.9	7.4	7	6.6	6.3	5.9	5.7	5.4
658	1.9	12.3	11.2	10.3	9.5	8.8	8.3	7.8	7.3	6.9	6.6	6.2
659	2	9.6	9	8.4	7.9	7.4	7.1	6.7	6.4	6.1	5.8	5.6
660	2	3.5	3.4	3.3	3.2	3.1	3.1	3	2.9	2.9	2.8	2.8
661	2	4.3	4.1	4	3.9	3.8	3.7	3.6	3.5	3.4	3.4	3.3
662	2.1	4.9	4.8	4.6	4.5	4.3	4.2	4.1	4	3.9	3.8	3.7
663	2.1	3.3	3.3	3.2	3.1	3	3	2.9	2.9	2.8	2.8	2.7
664	2.2	5.9	5.7	5.5	5.3	5.1	4.9	4.8	4.6	4.5	4.3	4.2
665	2.6	17.2	15.3	13.8	12.5	11.5	10.6	9.9	9.2	8.7	8.2	7.7
666	2.5	12.8	11.7	10.8	10	9.4	8.8	8.3	7.8	7.4	7.1	6.7
667	1.3	25.5	18.8	15	12.6	10.8	9.5	8.5	7.7	7	6.4	6
668	1.4	26.7	20.2	16.1	13.4	11.5	10.1	9	8.2	7.5	6.9	6.3
669	1.6	22.2	17.6	14.6	12.5	10.9	9.7	8.8	8	7.3	6.8	6.3
670	1.5	13.7	11.9	10.6	9.5	8.6	7.9	7.3	6.8	6.3	5.9	5.6
671	1.5	11.2	10	9.1	8.4	7.7	7.2	6.7	6.3	5.9	5.6	5.3
672	1.5	7.8	7.3	6.8	6.4	6	5.7	5.4	5.1	4.9	4.7	4.5
673	1.6	7.1	6.6	6.3	5.9	5.6	5.4	5.1	4.9	4.7	4.5	4.3
674	1.7	6.8	6.4	6.1	5.8	5.5	5.2	5	4.8	4.6	4.4	4.3
675	1.7	6.3	6	5.7	5.4	5.2	5	4.8	4.6	4.5	4.3	4.1
676	1.8	7.4	7	6.6	6.3	6	5.7	5.5	5.2	5	4.8	4.7
677	1.9	6.6	6.3	6	5.7	5.5	5.3	5.1	4.9	4.7	4.5	4.4
678	2	2	1.9	1.9	1.9	1.9	1.8	1.8	1.8	1.8	1.7	1.7
679	2	2	2	1.9	1.9	1.9	1.9	1.8	1.8	1.8	1.8	1.7
680	2	3.6	3.5	3.4	3.4	3.3	3.2	3.1	3.1	3	2.9	2.9
681	2	3.8	3.7	3.6	3.5	3.4	3.3	3.3	3.2	3.1	3	3
682	2.2	6.2	6	5.7	5.5	5.3	5.1	4.9	4.8	4.6	4.5	4.3
683	2.6	19.9	17.4	15.4	13.9	12.6	11.6	10.7	9.9	9.3	8.7	8.2
684	2.5	10.6	9.9	9.2	8.7	8.2	7.7	7.3	7	6.6	6.4	6.1
685	1.4	31.9	24.9	18.5	14.8	12.4	10.7	9.4	8.4	7.6	6.9	6.4
686	1.5	25.8	19.7	15.8	13.2	11.4	10	8.9	8.1	7.4	6.8	6.3
687	1.6	21.7	17.2	14.3	12.3	10.8	9.6	8.7	7.9	7.2	6.7	6.2
688	1.6	16.6	14	12.1	10.7	9.6	8.7	8	7.4	6.8	6.4	6
689	1.6	15	13	11.4	10.2	9.3	8.5	7.8	7.2	6.7	6.3	5.9
690	1.6	12.3	10.9	9.9	9	8.3	7.7	7.2	6.7	6.3	6	5.6
691	1.6	13.2	11.8	10.6	9.7	8.9	8.2	7.6	7.1	6.7	6.3	6
692	1.7	10.5	9.6	8.9	8.2	7.7	7.2	6.8	6.4	6.1	5.8	5.5
693	1.7	7.8	7.3	6.9	6.5	6.2	5.9	5.6	5.3	5.1	4.9	4.7
694	1.8	5.5	5.3	5.1	4.9	4.7	4.5	4.4	4.2	4.1	3.9	3.8
695	1.9	5.2	5	4.8	4.7	4.5	4.3	4.2	4.1	4	3.8	3.7
696	1.9	2.2	2.1	2.1	2.1	2	2	2	1.9	1.9	1.9	1.9
697	2	2	1.9	1.9	1.9	1.8	1.8	1.8	1.8	1.8	1.7	1.7
698	2	2	2	1.9	1.9	1.9	1.9	1.8	1.8	1.8	1.8	1.7
699	2	2	2	1.9	1.9	1.9	1.9	1.8	1.8	1.8	1.8	1.7
700	2.2	7.2	6.8	6.5	6.2	6	5.7	5.5	5.3	5.1	4.9	4.8
701	2.7	23	19.6	17.1	15.2	13.7	12.5	11.4	10.6	9.8	9.2	8.6
702	2.5	13.4	12.2	11.2	10.4	9.7	9.1	8.5	8	7.6	7.2	6.9
703	2.6	10.3	9.6	9	8.5	8	7.6	7.2	6.8	6.5	6.2	6
704	2.7	15.2	13.7	12.5	11.5	10.6	9.9	9.2	8.7	8.2	7.7	7.3
705	2.7	11.1	10.3	9.6	9	8.5	8	7.6	7.2	6.9	6.6	6.3
706	2.7	5.3	5.1	4.9	4.8	4.6	4.5	4.3	4.2	4.1	4	3.9
707	2.1	2.1	2.1	2.1	2	2	2	1.9	1.9	1.9	1.9	1.9
708	2.1	2.1	2.1	2.1	2	2	2	1.9	1.9	1.9	1.9	1.9
709	1.5	38.8	32.6	22	16.8	13.7	11.6	10.1	8.9	8	7.3	6.7
710	1.5	33.4	27.5	20.1	16	13.3	11.4	10	9	8.1	7.4	6.8
711	1.6	26.9	21.2	16.8	14	12.1	10.6	9.5	8.5	7.8	7.2	6.6
712	1.7	21.3	17.1	14.4	12.4	10.9	9.8	8.8	8.1	7.4	6.9	6.4
713	1.7	19.8	16.4	13.9	12.2	10.8	9.7	8.8	8.1	7.5	7	6.5
714	1.8	17.4	14.8	12.9	11.4	10.3	9.3	8.6	7.9	7.4	6.9	6.4
715	1.8	16.1	14	12.3	11.1	10	9.2	8.5	7.8	7.3	6.9	6.4
716	1.8	11.1	10.1	9.3	8.6	8	7.4	7	6.6	6.2	5.9	5.6
717	1.9	11.7	10.6	9.7	9	8.4	7.8	7.3	6.9	6.5	6.2	5.9
718	2	11.4	10.4	9.6	8.9	8.3	7.8	7.3	6.9	6.5	6.2	5.9
719	2	9.6	8.9	8.4	7.8	7.4	7	6.6	6.3	6	5.7	5.5
720	2.1	8.6	8	7.6	7.2	6.8	6.5	6.2	5.9	5.7	5.4	5.2
721	2	3.5	3.4	3.3	3.2	3.1	3.1	3	2.9	2.9	2.8	2.8
722	2	2	1.9	1.9	1.9	1.9	1.8	1.8	1.8	1.8	1.7	1.7
723	2	2	1.9	1.9	1.9	1.9	1.8	1.8	1.8	1.8	1.7	1.7
724	2.2	6.4	6.1	5.9	5.6	5.4	5.2	5	4.9	4.7	4.5	4.4
725	2.7	27.5	24.1	20.4	17.7	15.6	14	12.7	11.6	10.7	10	9.3
726	2.6	23.4	19.9	17.3	15.4	13.8	12.6	11.5	10.6	9.9	9.2	8.7
727	2.5	14.2	12.9	11.8	10.9	10.1	9.4	8.8	8.3	7.8	7.4	7.1
728	2.6	14.6	13.2	12	11.1	10.3	9.6	9	8.4	8	7.5	7.2
729	2.7	11.8	10.9	10.1	9.4	8.8	8.3	7.9	7.5	7.1	6.8	6.4
730	2.7	9.4	8.8	8.3	7.9	7.5	7.1	6.8	6.5	6.2	5.9	5.7
731	2.2	2.1	2.1	2.1	2.1	2	2	2	2	1.9	1.9	1.9
732	2.2	2.1	2.1	2.1	2	2	2	2	1.9	1.9	1.9	1.9
733	1.5	39.2	33	22.1	16.9	13.7	11.6	10.1	8.9	8	7.3	6.6
734	1.6	33.7	27.8	20.2	16	13.3	11.4	10	8.9	8.1	7.3	6.8
735	1.6	30.8	25.5	19.3	15.7	13.2	11.4	10.1	9.1	8.2	7.5	6.9
736	1.7	25.8	21.2	17	14.3	12.3	10.8	9.7	8.8	8	7.4	6.8
737	1.8	21	17.1	14.5	12.5	11.1	9.9	9	8.3	7.6	7.1	6.6
738	1.8	19.7	16.4	14.1	12.3	11	9.9	9	8.3	7.7	7.1	6.7
739	1.9	18.7	15.8	13.7	12.1	10.9	9.9	9	8.3	7.7	7.2	6.8
740	2	17	14.7	13	11.6	10.5	9.6	8.8	8.2	7.6	7.2	6.7
741	2	17.6	15.2	13.4	12	10.9	9.9	9.2	8.5	7.9	7.4	7
742	2.1	14.1	12.6	11.4	10.4	9.6	8.9	8.3	7.8	7.3	6.9	6.5
743	2.1	14.2	12.8	11.6	10.6	9.8	9.1	8.5	7.9	7.5	7.1	6.7
744	2.2	13.1	11.9	10.9	10	9.3	8.7	8.2	7.7	7.3	6.9	6.6
745	2.1	5.7	5.5	5.3	5.1	4.9	4.7	4.6	4.4	4.3	4.2	4
746	2	2	1.9	1.9	1.9	1.9	1.8	1.8	1.8	1.8	1.7	1.7
747	2	2	1.9	1.9	1.9	1.8	1.8	1.8	1.8	1.8	1.7	1.7
748	2.1	2	2	2	2	1.9	1.9	1.9	1.8	1.8	1.8	1.8
749	2.6	19.7	17.2	15.2	13.7	12.4	11.4	10.5	9.8	9.1	8.6	8.1
750	2.6	21.1	18.2	16.1	14.4	13	11.9	10.9	10.1	9.4	8.8	8.3
751	2.6	17.6	15.6	14	12.7	11.7	10.8	10	9.3	8.7	8.2	7.8
752	2.6	15.8	14.1	12.8	11.7	10.8	10.1	9.4	8.8	8.3	7.8	7.4
753	2.5	11	10.2	9.6	8.9	8.4	7.9	7.5	7.2	6.8	6.5	6.2
754	2.6	9.9	9.2	8.7	8.2	7.7	7.3	7	6.7	6.4	6.1	5.8
755	2.1	2.1	2.1	2.1	2	2	2	1.9	1.9	1.9	1.9	1.9
756	2.1	2.1	2	2	2	2	1.9	1.9	1.9	1.9	1.8	1.8
757	1.5	36.6	29.3	20.5	15.9	13.1	11.2	9.7	8.6	7.8	7.1	6.5
758	1.6	29.2	22.6	17.4	14.2	12.1	10.5	9.3	8.4	7.6	6.9	6.4
759	1.6	28.6	23.4	18.1	14.8	12.6	11	9.7	8.8	8	7.3	6.7
760	1.8	30.9	26.1	19.9	16.2	13.7	11.9	10.5	9.4	8.5	7.8	7.2
761	1.8	24.1	19.6	16.1	13.8	12	10.7	9.6	8.7	8	7.4	6.9
762	1.9	22.7	18.3	15.4	13.3	11.7	10.5	9.5	8.7	8	7.4	6.9
763	2	23.3	18.9	15.9	13.8	12.2	10.9	9.9	9	8.3	7.7	7.2
764	2.1	24	19.7	16.6	14.4	12.7	11.4	10.3	9.4	8.7	8.1	7.5
765	2.1	22.4	18.6	16	14	12.4	11.2	10.2	9.4	8.7	8.1	7.6
766	2.2	19	16.3	14.3	12.8	11.5	10.5	9.7	9	8.3	7.8	7.3
767	2.3	22.4	18.9	16.3	14.4	12.9	11.7	10.7	9.8	9.1	8.5	8
768	2.4	17.9	15.7	14	12.6	11.5	10.5	9.7	9.1	8.5	8	7.5
769	2.2	10.4	9.7	9	8.5	8	7.5	7.1	6.8	6.4	6.1	5.9
770	2.2	7.2	6.8	6.5	6.2	5.9	5.7	5.5	5.3	5.1	4.9	4.7
771	2.2	6.3	6	5.7	5.5	5.3	5.1	4.9	4.7	4.6	4.4	4.3
772	2.3	7.6	7.2	6.8	6.5	6.2	6	5.7	5.5	5.3	5.1	4.9
773	2.4	10.7	9.9	9.3	8.7	8.2	7.7	7.3	6.9	6.6	6.3	6
774	2.6	17.2	15.3	13.7	12.5	11.4	10.5	9.8	9.1	8.6	8.1	7.6
775	2.6	20.4	17.7	15.6	14	12.7	11.6	10.7	10	9.3	8.7	8.2
776	2.7	20.5	17.8	15.7	14.1	12.8	11.7	10.8	10	9.4	8.8	8.3
777	2.5	10	9.3	8.7	8.2	7.8	7.4	7	6.7	6.4	6.1	5.9
778	2.4	5.4	5.2	5	4.9	4.7	4.5	4.4	4.3	4.2	4	3.9
779	2.1	2.1	2	2	2	1.9	1.9	1.9	1.9	1.8	1.8	1.8
780	2.1	2.1	2	2	2	1.9	1.9	1.9	1.9	1.8	1.8	1.8
781	1.5	39.4	31.9	21.5	16.5	13.5	11.4	9.9	8.8	7.9	7.1	6.5
782	1.5	28	20.9	16.4	13.5	11.6	10.1	9	8.1	7.4	6.8	6.2
783	1.6	27.1	21.6	17	14.1	12.1	10.6	9.4	8.5	7.7	7.1	6.6
784	1.8	30.3	25.6	19.6	15.9	13.5	11.7	10.4	9.3	8.4	7.7	7.1
785	1.8	27.2	22.5	18	15	12.9	11.4	10.2	9.2	8.4	7.7	7.1
786	1.9	22.4	18.1	15.2	13.2	11.6	10.4	9.4	8.6	7.9	7.4	6.9
787	2	24.7	20	16.6	14.3	12.6	11.2	10.1	9.2	8.5	7.9	7.3
788	2.1	25.6	20.9	17.4	15	13.1	11.7	10.6	9.6	8.9	8.2	7.6
789	2.2	25.1	20.8	17.5	15.1	13.3	11.9	10.8	9.8	9.1	8.4	7.8
790	2.2	24.1	19.9	16.9	14.8	13.1	11.8	10.7	9.8	9.1	8.5	7.9
791	2.3	23.2	19.4	16.7	14.7	13.1	11.8	10.8	9.9	9.2	8.6	8
792	2.4	18.7	16.2	14.4	12.9	11.7	10.7	9.9	9.2	8.6	8.1	7.6
793	2.4	16	14.3	12.8	11.7	10.7	9.9	9.2	8.6	8.1	7.6	7.2
794	2.4	13.9	12.5	11.4	10.5	9.8	9.1	8.5	8	7.5	7.1	6.8
795	2.4	10.3	9.6	9	8.4	7.9	7.5	7.1	6.7	6.4	6.1	5.9
796	2.2	7.5	7.2	6.8	6.5	6.2	5.9	5.7	5.4	5.2	5	4.9
797	2.4	11.1	10.3	9.5	8.9	8.4	7.9	7.5	7.1	6.7	6.4	6.1
798	2.4	8.2	7.8	7.4	7	6.7	6.3	6.1	5.8	5.6	5.4	5.2
799	2.4	6.8	6.5	6.2	6	5.7	5.5	5.3	5.1	4.9	4.8	4.6
800	2.5	13.4	12.2	11.2	10.4	9.7	9.1	8.5	8	7.6	7.2	6.8
801	2.6	13.6	12.4	11.4	10.5	9.8	9.1	8.6	8.1	7.6	7.3	6.9
802	2.5	7.9	7.5	7.1	6.8	6.5	6.2	5.9	5.7	5.5	5.3	5.1
803	2.1	2.1	2.1	2	2	2	2	1.9	1.9	1.9	1.9	1.8
804	2.1	2.1	2	2	2	2	1.9	1.9	1.9	1.9	1.8	1.8
805	1.5	37.8	29.3	20.3	15.8	13	11	9.6	8.5	7.7	7	6.4
806	1.5	26.9	19.6	15.6	13	11.1	9.8	8.7	7.9	7.2	6.6	6.1
807	1.6	25.6	19.3	15.6	13.1	11.3	10	8.9	8.1	7.4	6.8	6.3
808	1.7	22.9	18	14.9	12.7	11.1	9.9	8.9	8.1	7.4	6.9	6.4
809	1.8	25.6	20.5	16.7	14.1	12.2	10.8	9.7	8.8	8.1	7.4	6.9
810	1.9	23.1	18.5	15.5	13.4	11.7	10.5	9.5	8.7	8	7.4	6.9
811	2	26.1	21.2	17.4	14.9	13	11.5	10.4	9.4	8.6	8	7.4
812	2.1	25.4	20.8	17.4	14.9	13.1	11.6	10.5	9.6	8.8	8.2	7.6
813	2.1	22.9	18.9	16.1	14	12.5	11.2	10.2	9.4	8.7	8	7.5
814	2.2	23.8	19.6	16.7	14.6	13	11.7	10.6	9.7	9	8.4	7.8
815	2.3	21	17.8	15.5	13.7	12.3	11.2	10.3	9.5	8.8	8.2	7.7
816	2.4	19.7	17	15	13.4	12.1	11	10.1	9.4	8.8	8.2	7.7
817	2.4	20.4	17.5	15.4	13.7	12.4	11.3	10.4	9.7	9	8.4	7.9
818	2.4	14.9	13.4	12.1	11.1	10.2	9.5	8.9	8.3	7.8	7.4	7
819	2.3	9.1	8.5	8	7.6	7.2	6.8	6.5	6.2	5.9	5.7	5.4
820	2.3	8.5	8	7.5	7.1	6.8	6.4	6.2	5.9	5.6	5.4	5.2
821	2.5	14.5	13	11.9	10.9	10.1	9.4	8.8	8.3	7.8	7.4	7
822	2.5	15.8	14.2	12.8	11.7	10.8	10	9.3	8.7	8.2	7.7	7.3
823	2.4	9.6	9	8.4	8	7.5	7.1	6.8	6.5	6.2	5.9	5.7
824	2.4	8.2	7.7	7.3	7	6.6	6.3	6.1	5.8	5.6	5.4	5.2
825	2.5	5.9	5.6	5.4	5.2	5	4.9	4.7	4.6	4.4	4.3	4.2
826	2.5	9.9	9.3	8.7	8.2	7.8	7.4	7	6.7	6.4	6.1	5.8
827	2.6	10.8	10	9.3	8.8	8.3	7.8	7.4	7	6.7	6.4	6.1
828	2.2	2.3	2.3	2.3	2.2	2.2	2.2	2.1	2.1	2.1	2	2
829	1.5	40.2	31.7	21.4	16.5	13.4	11.4	9.9	8.8	7.9	7.1	6.5
830	1.5	33.3	25.6	19	15.2	12.7	11	9.7	8.6	7.8	7.1	6.6
831	1.7	35.6	28.8	20.9	16.6	13.8	11.8	10.4	9.3	8.4	7.6	7
832	1.7	26.1	19.8	16.1	13.6	11.8	10.4	9.3	8.4	7.7	7.1	6.6
833	1.8	22.8	18.1	15.1	13	11.4	10.1	9.2	8.3	7.7	7.1	6.6
834	1.9	22.2	17.9	15.1	13.1	11.5	10.3	9.3	8.5	7.9	7.3	6.8
835	2	25.5	20.2	16.8	14.4	12.6	11.2	10.1	9.2	8.4	7.8	7.3
836	2	24.8	19.9	16.7	14.4	12.7	11.3	10.2	9.4	8.6	8	7.4
837	2.1	21.9	18.1	15.5	13.6	12.1	10.9	10	9.1	8.5	7.9	7.4
838	2.2	22.4	18.6	16	14	12.5	11.3	10.3	9.5	8.7	8.1	7.6
839	2.2	14.1	12.6	11.4	10.4	9.6	8.9	8.3	7.8	7.3	6.9	6.5
840	2.3	14.6	13.1	11.8	10.8	9.9	9.2	8.6	8	7.6	7.1	6.8
841	2.4	15.2	13.5	12.2	11.2	10.3	9.5	8.9	8.3	7.8	7.3	7
842	2.2	11.7	10.7	9.9	9.2	8.6	8.1	7.6	7.2	6.8	6.5	6.2
843	2.2	6.4	6.1	5.8	5.6	5.3	5.1	4.9	4.8	4.6	4.4	4.3
844	2.2	6.1	5.8	5.6	5.4	5.1	5	4.8	4.6	4.5	4.3	4.2
845	2.4	11.5	10.6	9.8	9.2	8.6	8.1	7.6	7.2	6.8	6.5	6.2
846	2.4	12.8	11.7	10.8	10	9.3	8.7	8.2	7.7	7.3	6.9	6.6
847	2.5	16.6	14.8	13.3	12.1	11.1	10.3	9.5	8.9	8.4	7.9	7.5
848	2.5	13.1	12	11	10.2	9.5	8.9	8.3	7.9	7.4	7.1	6.7
849	2.6	10.5	9.8	9.1	8.6	8.1	7.6	7.2	6.9	6.5	6.3	6
850	2.6	13.9	12.6	11.5	10.7	9.9	9.2	8.7	8.2	7.7	7.3	7
851	2.7	17.7	15.7	14.1	12.8	11.7	10.8	10	9.4	8.8	8.3	7.8
852	2.5	8.4	7.9	7.5	7.1	6.8	6.5	6.2	6	5.7	5.5	5.3
853	1.5	39.7	31.6	21.6	16.7	13.6	11.6	10.1	8.9	8	7.3	6.7
854	1.6	36	28.3	20.5	16.2	13.4	11.5	10.1	9	8.1	7.4	6.8
855	1.7	32	24.8	18.9	15.3	13	11.3	9.9	8.9	8.1	7.4	6.8
856	1.7	28.9	21.6	17.2	14.4	12.4	10.9	9.7	8.8	8	7.4	6.8
857	1.8	27.9	21.1	17	14.4	12.4	11	9.8	8.9	8.1	7.5	7
858	1.8	23.2	18.5	15.5	13.3	11.7	10.5	9.5	8.6	8	7.4	6.9
859	1.9	26	20.4	16.9	14.5	12.6	11.2	10.1	9.2	8.5	7.8	7.3
860	2	25.5	20.3	16.9	14.6	12.8	11.4	10.3	9.4	8.6	8	7.4
861	2.1	20.9	17.4	15	13.2	11.8	10.6	9.7	8.9	8.3	7.7	7.2
862	2.1	19.4	16.5	14.4	12.7	11.5	10.4	9.6	8.8	8.2	7.7	7.2
863	2.2	19.6	16.7	14.6	13	11.7	10.7	9.8	9	8.4	7.9	7.4
864	2.3	19.3	16.6	14.6	13	11.8	10.7	9.9	9.1	8.5	8	7.5
865	2.3	16	14.1	12.7	11.5	10.6	9.7	9	8.4	7.9	7.4	7
866	2.3	12.9	11.7	10.7	9.9	9.2	8.6	8	7.6	7.1	6.8	6.4
867	2.2	11.2	10.3	9.5	8.9	8.3	7.8	7.4	7	6.6	6.3	6
868	2.3	12.4	11.3	10.4	9.6	9	8.4	7.9	7.4	7	6.7	6.4
869	2.5	17.6	15.5	13.8	12.5	11.4	10.5	9.7	9	8.5	7.9	7.5
870	2.5	17.5	15.4	13.8	12.5	11.4	10.5	9.7	9	8.5	8	7.5
871	2.5	20.5	17.7	15.6	13.9	12.6	11.5	10.6	9.8	9.1	8.6	8
872	2.6	17.8	15.7	14	12.7	11.6	10.7	9.9	9.2	8.6	8.1	7.7
873	2.6	14.2	12.8	11.7	10.8	10	9.3	8.7	8.2	7.7	7.3	6.9
874	2.6	19.1	16.7	14.9	13.4	12.2	11.2	10.4	9.6	9	8.5	8
875	2.6	18.5	16.2	14.5	13.1	12	11	10.2	9.5	8.9	8.4	7.9
876	2.6	14.3	12.9	11.8	10.9	10.1	9.4	8.8	8.3	7.9	7.4	7.1
877	1.6	39.1	29.4	20.8	16.3	13.4	11.5	10	8.9	8	7.3	6.7
878	1.6	36.6	28.6	20.7	16.4	13.6	11.7	10.2	9.1	8.2	7.5	6.9
879	1.7	39.4	31.3	22.3	17.5	14.5	12.4	10.8	9.6	8.7	7.9	7.3
880	1.8	38.8	31.3	22.6	17.9	14.8	12.7	11.1	9.9	8.9	8.2	7.5
881	1.8	32.5	24.8	19.3	15.9	13.6	11.9	10.5	9.5	8.6	7.9	7.3
882	1.9	29.9	22.9	18.4	15.4	13.3	11.7	10.4	9.4	8.6	7.9	7.3
883	2	28.7	22	17.9	15.1	13.2	11.6	10.4	9.5	8.7	8	7.4
884	2.1	29.5	23.3	18.9	15.9	13.8	12.2	10.9	9.9	9.1	8.3	7.7
885	2.1	26.8	21.4	17.8	15.2	13.3	11.9	10.7	9.7	9	8.3	7.7
886	2.2	25.6	20.6	17.3	15	13.2	11.8	10.7	9.8	9	8.3	7.8
887	2.2	23.8	19.6	16.7	14.6	12.9	11.6	10.6	9.7	9	8.3	7.8
888	2.3	22.7	19	16.3	14.3	12.8	11.6	10.5	9.7	9	8.4	7.8
889	2.4	23.6	19.6	16.9	14.8	13.2	11.9	10.8	10	9.2	8.6	8
890	2.4	22.8	19.1	16.5	14.5	13	11.8	10.7	9.9	9.2	8.5	8
891	2.3	15.3	13.6	12.3	11.2	10.3	9.5	8.8	8.3	7.8	7.3	6.9
892	2.3	12.5	11.4	10.5	9.7	9	8.4	7.9	7.4	7	6.7	6.3
893	2.5	23.2	19.5	16.9	14.9	13.3	12.1	11	10.1	9.4	8.8	8.2
894	2.5	21.7	18.5	16.1	14.3	12.9	11.7	10.7	9.9	9.2	8.6	8.1
895	2.5	18.3	16	14.2	12.8	11.7	10.7	9.9	9.2	8.6	8.1	7.6
896	2.5	13.9	12.6	11.5	10.6	9.8	9.1	8.5	8	7.6	7.2	6.8
897	2.6	14.6	13.2	12	11	10.2	9.4	8.8	8.3	7.8	7.4	7
898	2.6	24.7	20.8	17.9	15.8	14.1	12.8	11.7	10.7	9.9	9.3	8.7
899	2.7	24.7	21	18.1	16	14.3	12.9	11.8	10.8	10.1	9.4	8.8
900	2.7	20.3	17.6	15.6	14	12.7	11.6	10.7	9.9	9.3	8.7	8.2
901	1.6	44.9	35.1	23.4	17.9	14.6	12.3	10.7	9.4	8.5	7.7	7
902	1.7	49.1	40.3	25.8	19.4	15.6	13.1	11.4	10	9	8.1	7.4
903	1.8	50.3	42.8	27.1	20.3	16.3	13.7	11.8	10.4	9.3	8.4	7.7
904	1.8	43	35.7	24.7	19.1	15.7	13.3	11.6	10.3	9.3	8.4	7.7
905	1.9	38.1	30.9	22.7	18.1	15.1	13	11.4	10.2	9.2	8.4	7.7
906	1.9	39.2	32.4	23.7	18.9	15.7	13.5	11.9	10.6	9.5	8.7	8
907	2	38.4	31.8	23.6	18.9	15.9	13.7	12	10.7	9.7	8.9	8.2
908	2.1	37.1	30.7	23.2	18.8	15.9	13.7	12.1	10.9	9.8	9	8.3
909	2.1	32.5	26.2	20.8	17.3	14.9	13	11.6	10.5	9.6	8.8	8.1
910	2.2	29.7	23.9	19.5	16.5	14.3	12.7	11.4	10.3	9.4	8.7	8.1
911	2.2	33.6	27.9	22.1	18.4	15.8	13.8	12.3	11.1	10.1	9.3	8.6
912	2.3	32.8	27.2	21.8	18.3	15.8	13.9	12.4	11.2	10.2	9.4	8.7
913	2.4	32.1	26.8	21.6	18.2	15.8	13.9	12.5	11.3	10.3	9.5	8.8
914	2.4	26	21.2	17.9	15.6	13.8	12.4	11.2	10.3	9.5	8.8	8.2
915	2.3	18.6	16.1	14.2	12.7	11.5	10.5	9.7	9	8.4	7.9	7.4
916	2.3	14.8	13.2	11.9	10.9	10	9.3	8.6	8.1	7.6	7.2	6.8
917	2.4	17.2	15.1	13.5	12.2	11.1	10.2	9.4	8.8	8.2	7.7	7.3
918	2.4	16.1	14.3	12.8	11.6	10.7	9.8	9.1	8.5	8	7.5	7.1
919	2.4	15	13.4	12.1	11.1	10.2	9.5	8.8	8.3	7.8	7.3	6.9
920	2.5	14	12.6	11.5	10.6	9.8	9.1	8.5	8	7.5	7.1	6.8
921	2.5	15.7	14	12.6	11.5	10.6	9.8	9.1	8.6	8	7.6	7.2
922	2.6	24.2	20.4	17.6	15.5	13.9	12.5	11.5	10.5	9.8	9.1	8.5
923	2.6	28.7	24.9	20.9	18	15.8	14.1	12.8	11.7	10.7	9.9	9.3
924	2.7	29.1	25.3	21.2	18.3	16	14.3	13	11.8	10.9	10.1	9.4
925	1.7	57.7	48.6	28.1	20.5	16.3	13.5	11.6	10.2	9.1	8.2	7.5
926	1.8	60.3	52.2	29.5	21.4	17	14.1	12.1	10.6	9.4	8.5	7.8
927	2.1	61.7	54.7	30.7	22.2	17.6	14.6	12.5	11	9.8	8.8	8.1
928	1.9	53.7	45.6	28.6	21.3	17.1	14.4	12.4	10.9	9.8	8.8	8.1
929	1.9	50.3	42.5	27.8	21.1	17.1	14.4	12.5	11	9.9	9	8.2
930	2	48.8	41.7	27.8	21.3	17.3	14.6	12.7	11.2	10.1	9.1	8.4
931	2	46.4	39.5	27.3	21.1	17.3	14.7	12.8	11.4	10.2	9.3	8.5
932	2.1	44.6	38.5	27	21.1	17.4	14.8	13	11.5	10.4	9.4	8.6
933	2.1	39	32.8	24.5	19.7	16.5	14.3	12.6	11.2	10.2	9.3	8.5
934	2.2	37.5	31	23.7	19.3	16.3	14.1	12.5	11.2	10.2	9.3	8.6
935	2.2	40.3	34.5	25.7	20.7	17.4	15	13.2	11.8	10.7	9.8	9
936	2.3	43.2	38.3	27.9	22.2	18.4	15.8	13.9	12.4	11.2	10.2	9.4
937	2.3	36.8	31.7	24.5	20.1	17.1	14.9	13.2	11.8	10.8	9.9	9.1
938	2.3	29.9	24.6	20.2	17.2	15	13.3	11.9	10.8	9.9	9.2	8.5
939	2.3	22.5	18.8	16.2	14.3	12.7	11.5	10.5	9.7	9	8.3	7.8
940	2.3	19.3	16.6	14.6	13	11.7	10.7	9.8	9.1	8.5	7.9	7.5
941	2.4	21.5	18.2	15.8	14	12.5	11.4	10.4	9.6	8.9	8.3	7.8
942	2.4	20.8	17.7	15.5	13.8	12.4	11.3	10.3	9.6	8.9	8.3	7.8
943	2.4	22.5	19	16.4	14.5	13	11.8	10.8	9.9	9.2	8.6	8.1
944	2.5	22.4	18.9	16.4	14.5	13	11.8	10.8	10	9.3	8.7	8.1
945	2.5	21.8	18.6	16.2	14.4	12.9	11.7	10.8	9.9	9.2	8.6	8.1
946	2.6	30	25.7	21.3	18.2	16	14.2	12.8	11.7	10.7	9.9	9.2
947	2.7	35.8	32.2	25.5	21.2	18.2	16	14.2	12.8	11.7	10.8	10
948	2.7	34.5	30.9	24.8	20.8	17.9	15.8	14.1	12.7	11.6	10.7	9.9
949	2.8	69.6	61.3	31.2	22.1	17.3	14.3	12.2	10.7	9.5	8.6	8.2
950	3	73.4	66.8	32.6	23	18	14.8	12.6	11	9.8	8.8	8.8
951	2.8	67.9	61.5	32.4	23.1	18.1	15	12.8	11.2	10	9	8.5
952	1.9	56.4	49.1	29.8	22	17.6	14.7	12.7	11.1	9.9	9	8.2
953	1.9	57.1	50	30.5	22.5	18	15.1	13	11.4	10.2	9.2	8.4
954	2	55	47.5	30	22.4	18.1	15.2	13.1	11.5	10.3	9.3	8.5
955	2	54.1	46.8	30.1	22.6	18.3	15.4	13.3	11.7	10.5	9.5	8.7
956	2.1	49.6	42.8	28.8	22.1	18	15.3	13.3	11.7	10.5	9.6	8.7
957	2.1	45.2	38.3	27.1	21.2	17.5	15	13.1	11.6	10.5	9.5	8.7
958	2.1	45.8	39.6	27.9	21.8	18	15.4	13.4	11.9	10.7	9.8	9
959	2.2	50.4	45	30.5	23.5	19.2	16.3	14.1	12.5	11.2	10.2	9.3
960	2.3	46	41.2	29.1	22.8	18.8	16	14	12.4	11.2	10.2	9.4
961	2.3	41.2	35.9	26.7	21.4	17.9	15.4	13.6	12.1	11	10	9.2
962	2.3	32.8	27.4	21.9	18.3	15.7	13.8	12.4	11.2	10.2	9.4	8.7
963	2.3	29	23.4	19.4	16.6	14.5	12.9	11.6	10.6	9.7	9	8.4
964	2.3	23.2	19.3	16.5	14.5	12.9	11.6	10.6	9.7	9	8.4	7.9
965	2.4	26.1	21.3	18	15.6	13.8	12.4	11.2	10.3	9.5	8.8	8.2
966	2.4	25.6	21	17.8	15.5	13.8	12.4	11.2	10.3	9.5	8.8	8.2
967	2.4	23.9	19.9	17.1	15	13.4	12.1	11	10.1	9.3	8.7	8.1
968	2.4	21.7	18.4	16	14.2	12.7	11.6	10.6	9.8	9.1	8.5	7.9
969	2.5	20.8	17.8	15.6	13.9	12.5	11.4	10.4	9.7	9	8.4	7.9
970	2.5	24	20.1	17.3	15.2	13.6	12.3	11.2	10.3	9.6	8.9	8.3
971	2.6	33.3	29.2	23.6	19.8	17.2	15.1	13.5	12.3	11.2	10.3	9.6
972	2.6	32.1	28.3	23.1	19.5	16.9	15	13.5	12.2	11.2	10.3	9.6
973	2.4	60.1	53.3	32.2	23.7	18.9	15.8	13.6	12	10.7	9.7	8.8
974	2	51.6	44.4	29.4	22.4	18.2	15.3	13.3	11.8	10.5	9.6	8.7
975	2.1	52.5	46.4	30.4	23	18.7	15.7	13.6	12	10.8	9.8	8.9
976	2.1	53.4	47.4	31	23.5	19.1	16.1	13.9	12.3	11	10	9.1
977	2.2	54.5	49.8	32.2	24.3	19.6	16.5	14.3	12.6	11.3	10.2	9.3
978	2.2	48.1	42.4	29.4	22.8	18.8	16	13.9	12.3	11.1	10.1	9.2
979	2.2	41.9	36	26.5	21.2	17.7	15.2	13.4	12	10.8	9.9	9.1
980	2.3	39	32.9	25	20.3	17.1	14.8	13.1	11.7	10.6	9.7	9
981	2.3	34.1	28.2	22.4	18.6	16	14	12.5	11.2	10.3	9.4	8.7
982	2.3	28.5	22.9	19	16.3	14.3	12.7	11.5	10.4	9.6	8.9	8.3
983	2.3	31.3	25.7	20.9	17.7	15.4	13.6	12.2	11	10.1	9.3	8.7
984	2.4	27.2	21.9	18.4	15.9	14.1	12.6	11.4	10.4	9.6	8.9	8.3
985	2.4	24.3	20.1	17.2	15	13.4	12	11	10.1	9.3	8.7	8.1
986	2.4	21.6	18.3	15.9	14.1	12.6	11.4	10.5	9.7	9	8.4	7.9
987	2.4	20.9	17.8	15.6	13.8	12.4	11.3	10.4	9.6	8.9	8.3	7.8
988	2.5	22.6	19.1	16.5	14.6	13.1	11.9	10.9	10	9.3	8.7	8.1
989	2.5	25.9	21.6	18.4	16.1	14.3	12.8	11.7	10.7	9.9	9.2	8.6
990	2.6	31.7	27.8	22.7	19.2	16.7	14.8	13.3	12	11	10.2	9.4
991	3	65.6	59.3	33.7	24.4	19.4	16.1	13.8	12.1	10.8	9.7	8.9
992	2.5	59.1	52.2	32	23.7	19	15.9	13.7	12	10.8	9.7	8.9
993	2.7	60.3	54.6	33	24.3	19.4	16.3	14	12.3	11	9.9	9.1
994	2.8	61.1	57	34	25	19.9	16.6	14.3	12.5	11.2	10.1	9.2
995	2.8	60.3	56.3	34	25.1	20.1	16.8	14.4	12.7	11.3	10.2	9.3
996	2.2	51.9	46.7	31	23.6	19.2	16.2	14	12.4	11.1	10.1	9.2
997	2.2	47.5	42.4	29.4	22.8	18.7	15.9	13.9	12.3	11	10	9.2
998	2.2	41.6	35.7	26.3	21	17.6	15.1	13.3	11.9	10.7	9.8	9
999	2.3	40.4	35	26.1	20.9	17.6	15.1	13.3	11.9	10.8	9.8	9.1
1000	2.3	39.2	33.5	25.4	20.6	17.3	15	13.3	11.9	10.8	9.9	9.1
1001	2.3	36.9	31.1	24.2	19.8	16.9	14.7	13	11.7	10.7	9.8	9
1002	2.3	30.3	24.9	20.4	17.3	15.1	13.3	12	10.9	10	9.2	8.5
1003	2.4	26.8	21.9	18.4	15.9	14	12.6	11.4	10.4	9.6	8.9	8.3
1004	2.4	22.3	18.7	16.2	14.3	12.8	11.5	10.5	9.7	9	8.4	7.9
1005	2.4	21.5	18.2	15.8	14	12.6	11.4	10.4	9.6	8.9	8.3	7.8
1006	2.4	21.2	18	15.7	13.9	12.5	11.4	10.4	9.6	9	8.4	7.9
1007	2.5	22.9	19.3	16.7	14.7	13.2	11.9	10.9	10.1	9.3	8.7	8.1
1008	2.5	29.5	25.6	21.2	18.1	15.8	14.1	12.7	11.5	10.6	9.8	9.1
1009	3.4	73	67.2	35.3	25.2	19.8	16.4	14	12.2	10.9	9.8	9
1010	3.3	69.2	63.3	34.8	25	19.8	16.4	14	12.3	10.9	9.9	9
1011	3.4	70.5	66.2	35.7	25.6	20.1	16.7	14.3	12.5	11.1	10	9.1
1012	3.5	71.2	68.5	36.4	26	20.5	17	14.5	12.7	11.3	10.2	9.3
1013	3.4	67.9	65	36	25.9	20.5	17	14.6	12.8	11.4	10.2	9.3
1014	3	61.5	57.1	34.2	25.1	20	16.7	14.4	12.6	11.3	10.2	9.3
1015	2.3	54.9	49.7	32	24.1	19.5	16.4	14.2	12.5	11.2	10.1	9.3
1016	2.2	48.7	42.6	29.4	22.7	18.6	15.8	13.8	12.2	11	10	9.2
1017	2.2	46	40.1	28.4	22.3	18.4	15.7	13.7	12.2	11	10	9.2
1018	2.2	45.3	39.6	28.3	22.3	18.5	15.8	13.8	12.3	11.1	10.1	9.3
1019	2.3	39.5	33.9	25.5	20.7	17.4	15.1	13.3	11.9	10.8	9.8	9.1
1020	2.3	34.9	29.6	23.2	19.2	16.4	14.3	12.7	11.5	10.5	9.6	8.9
1021	2.3	30	25	20.5	17.3	15.1	13.4	12	10.9	10	9.2	8.5
1022	2.4	25.9	21.4	18	15.6	13.8	12.4	11.2	10.2	9.4	8.8	8.2
1023	2.4	23.2	19.3	16.6	14.6	13	11.8	10.7	9.9	9.1	8.5	7.9
1024	2.4	22.4	18.9	16.3	14.4	12.9	11.7	10.7	9.8	9.1	8.5	7.9
1025	2.4	22	18.6	16.1	14.3	12.8	11.6	10.6	9.8	9.1	8.5	8
1026	2.5	27.3	22.8	19.2	16.6	14.7	13.1	11.9	10.9	10	9.3	8.7
1027	3.8	84.7	81.1	38.4	26.6	20.6	16.9	14.4	12.5	11.1	10	9.8
1028	3.7	80.7	76.9	37	26	20.3	16.7	14.3	12.4	11.1	9.9	9.5
1029	3.7	78.2	76.4	37.1	26.1	20.4	16.8	14.4	12.5	11.1	10	9.6
1030	3.8	78.1	76.8	37.4	26.4	20.6	17	14.5	12.7	11.2	10.1	9.7
1031	3.5	69.7	67.2	36	25.8	20.3	16.8	14.4	12.6	11.2	10.1	9.2
1032	3.3	65.3	61.4	34.9	25.3	20.1	16.7	14.3	12.5	11.2	10.1	9.2
1033	2.7	57.1	52.1	32.5	24.2	19.4	16.3	14	12.4	11	10	9.1
1034	2.2	52.3	46.6	30.8	23.4	19	16	13.9	12.3	11	10	9.1
1035	2.2	51.6	46.1	30.8	23.5	19.1	16.2	14	12.4	11.1	10.1	9.2
1036	2.2	47.4	41.9	29.2	22.7	18.7	15.9	13.9	12.3	11.1	10.1	9.2
1037	2.2	40	34.5	25.8	20.7	17.4	15	13.2	11.8	10.7	9.8	9
1038	2.3	37.4	31.6	24.3	19.8	16.8	14.6	12.9	11.6	10.5	9.7	8.9
1039	2.3	31.4	26.3	21.2	17.8	15.4	13.6	12.1	11	10	9.2	8.6
1040	2.3	29.2	23.7	19.6	16.7	14.6	13	11.7	10.6	9.8	9	8.4
1041	2.4	26	21.1	17.9	15.5	13.7	12.3	11.1	10.2	9.4	8.7	8.1
1042	2.4	24.9	20.5	17.5	15.2	13.5	12.2	11.1	10.1	9.4	8.7	8.1
1043	2.4	24.2	20.1	17.2	15	13.4	12.1	11	10.1	9.4	8.7	8.1
1044	2.4	28	23.1	19.4	16.7	14.7	13.2	11.9	10.9	10	9.3	8.7
1045	4	95	95.2	49	30.5	22.7	18.3	15.3	13.2	11.6	10.4	14.1
1046	3.9	86.9	86.4	43.2	28.5	21.7	17.6	14.9	12.9	11.4	10.2	10.5
1047	3.8	81.1	79.2	38	26.4	20.5	16.9	14.4	12.5	11.1	10	9.6
1048	3.7	74.8	71.8	36.3	25.7	20.1	16.6	14.2	12.4	11	9.9	9.2
1049	3.4	68.3	63.8	34.9	25.1	19.8	16.4	14.1	12.3	11	9.9	9
1050	3.2	61.9	57.3	33.4	24.4	19.4	16.2	13.9	12.2	10.9	9.8	8.9
1051	3.1	61.3	56.1	33.3	24.4	19.5	16.2	14	12.3	10.9	9.9	9
1052	3	58.8	53.4	32.8	24.3	19.5	16.3	14.1	12.4	11	10	9.1
1053	3	58	53.4	33.1	24.6	19.7	16.5	14.3	12.5	11.2	10.1	9.3
1054	2.2	49.3	43.9	29.8	22.9	18.7	15.9	13.8	12.2	11	10	9.1
1055	2.2	42.2	36.7	26.7	21.2	17.7	15.2	13.3	11.9	10.7	9.8	9
1056	2.2	36.1	30.3	23.4	19.2	16.3	14.2	12.6	11.3	10.3	9.4	8.7
1057	2.3	33.6	27.9	22.1	18.4	15.8	13.8	12.3	11.1	10.1	9.3	8.6
1058	2.3	33.4	27.9	22.2	18.5	15.9	13.9	12.4	11.2	10.2	9.4	8.7
1059	2.3	32.6	27.1	21.8	18.3	15.8	13.9	12.4	11.2	10.2	9.4	8.7
1060	2.4	29.8	24.3	20	17.1	14.9	13.2	11.9	10.8	9.9	9.2	8.5
1061	2.4	29.1	23.4	19.5	16.7	14.7	13.1	11.8	10.8	9.9	9.2	8.5
1062	2.4	31.1	25.7	21.1	17.9	15.6	13.8	12.4	11.3	10.4	9.6	8.9
1063	4	96.9	96.2	50.7	31	22.9	18.4	15.4	13.2	11.6	10.4	14.1
1064	3.9	86.9	85.2	42.5	28.2	21.4	17.4	14.7	12.8	11.3	10.1	10.1
1065	3.7	79.2	76.1	36.4	25.6	20	16.5	14	12.3	10.9	9.8	9.5
1066	3.7	78.9	75.8	36.4	25.6	20	16.5	14.1	12.3	10.9	9.8	9.2
1067	3.6	72.4	68.9	35.4	25.2	19.8	16.3	13.9	12.2	10.8	9.8	8.9
1068	3.5	69.7	66.4	35	25	19.6	16.3	13.9	12.2	10.8	9.7	8.9
1069	3.5	68.9	64.8	35	25.1	19.7	16.4	14	12.2	10.9	9.8	8.9
1070	3.4	64.5	60.3	34.3	24.9	19.7	16.4	14.1	12.3	11	9.9	9
1071	3.2	60.2	55.1	33.3	24.5	19.6	16.4	14.1	12.4	11.1	10	9.1
1072	2.5	52	46.7	30.7	23.3	18.9	15.9	13.8	12.2	10.9	9.9	9.1
1073	2.2	45.3	39.6	27.9	21.8	18	15.4	13.4	11.9	10.7	9.8	9
1074	2.2	37.6	31.6	24	19.5	16.5	14.3	12.6	11.3	10.3	9.4	8.7
1075	2.2	35.6	29.8	23.1	19	16.2	14.1	12.5	11.2	10.2	9.4	8.6
1076	2.3	33.7	28	22.1	18.4	15.8	13.8	12.3	11.1	10.1	9.3	8.6
1077	2.3	32.7	26.7	21.4	18	15.5	13.7	12.2	11	10.1	9.3	8.6
1078	2.3	32.1	25.8	20.9	17.7	15.3	13.5	12.1	11	10.1	9.3	8.6
1079	2.4	30.1	24.2	20	17.1	14.9	13.2	11.9	10.8	9.9	9.2	8.5
1080	2.4	32	26.5	21.6	18.2	15.8	14	12.5	11.4	10.4	9.6	8.9
1081	4	96.1	95.2	50.7	31.2	23.2	18.6	15.5	13.4	11.8	10.5	14.9
1082	3.9	89.5	87.2	44.2	28.9	21.9	17.8	15	13	11.5	10.3	11.8
1083	3.9	86.9	85.6	42.8	28.4	21.6	17.6	14.8	12.9	11.4	10.2	10.1
1084	3.8	82.9	80.8	39.2	26.9	20.8	17	14.4	12.6	11.1	10	9.6
1085	3.7	76.3	73.5	36.2	25.5	19.9	16.5	14	12.3	10.9	9.8	9.3
1086	3.6	71.9	68	35.2	25.1	19.7	16.3	13.9	12.2	10.8	9.7	9
1087	3.5	67.8	62.8	34.4	24.7	19.5	16.2	13.9	12.1	10.8	9.7	8.9
1088	3.4	63.1	58.1	33.7	24.5	19.5	16.2	13.9	12.2	10.9	9.8	9
1089	3.2	58.7	53.5	32.7	24.2	19.4	16.2	14	12.3	11	9.9	9
1090	3.1	56.1	50.6	32	24	19.3	16.2	14	12.3	11	10	9.1
1091	2.2	47.5	41.7	28.8	22.3	18.3	15.6	13.5	12	10.8	9.8	9
1092	2.2	42.7	36.3	26.5	21	17.5	15	13.2	11.8	10.6	9.7	8.9
1093	2.2	41	34.8	25.8	20.7	17.3	14.9	13.2	11.8	10.6	9.7	8.9
1094	2.3	39.6	33.5	25.3	20.4	17.2	14.9	13.1	11.8	10.7	9.7	9
1095	2.3	36.9	31	24	19.7	16.7	14.6	12.9	11.6	10.5	9.7	8.9
1096	2.3	34.7	28.3	22.5	18.7	16.1	14.1	12.6	11.4	10.4	9.5	8.8
1097	2.4	32.7	26.6	21.5	18.1	15.7	13.8	12.4	11.2	10.3	9.4	8.8
1098	2.4	40.1	34.4	26.3	21.4	18.1	15.7	13.9	12.4	11.3	10.3	9.5
1099	4.3	104.1	107.9	61.7	34.8	25.2	20	16.6	14.2	12.5	11.1	20.2
1100	4.2	95.3	94.8	51	31.7	23.6	18.9	15.9	13.7	12.1	10.8	14.8
1101	4	87.8	86.2	44.5	29.4	22.3	18.1	15.3	13.2	11.7	10.5	11.4
1102	3.9	80	77.2	38	26.6	20.7	17	14.5	12.7	11.2	10.1	9.8
1103	3.7	73.2	68.7	35.9	25.5	20.1	16.6	14.2	12.4	11	9.9	9.3
1104	3.7	70.8	66.1	35.3	25.2	19.8	16.4	14.1	12.3	10.9	9.9	9
1105	3.5	66.3	61.1	34.3	24.8	19.6	16.3	14	12.2	10.9	9.8	9
1106	3.3	59.9	54	32.7	24.2	19.3	16.1	13.9	12.2	10.9	9.9	9
1107	3.2	57.5	51.5	32.2	24	19.3	16.2	14	12.3	11	9.9	9.1
1108	3.1	55.3	49.4	31.7	23.9	19.3	16.2	14	12.4	11.1	10	9.2
1109	3	53.6	47.3	31.2	23.7	19.2	16.2	14.1	12.4	11.1	10.1	9.2
1110	2.4	48.7	42.3	29.4	22.8	18.7	15.9	13.9	12.3	11	10	9.2
1111	2.3	46.5	40.8	28.8	22.6	18.6	15.9	13.9	12.3	11.1	10.1	9.3
1112	2.3	45.4	40.6	28.9	22.7	18.8	16	14	12.5	11.2	10.2	9.4
1113	2.3	42.2	37.2	27.4	21.8	18.2	15.7	13.8	12.3	11.1	10.1	9.3
1114	2.3	40.1	35	26.3	21.3	17.9	15.5	13.7	12.2	11.1	10.1	9.3
1115	2.4	39.8	34.5	26.2	21.2	17.9	15.5	13.7	12.3	11.1	10.2	9.4
1116	2.4	44.7	39.6	29	23.1	19.3	16.5	14.5	13	11.7	10.7	9.8
1117	4.4	106.1	110.7	65	36.3	26.2	20.7	17.2	14.7	12.9	11.5	21.4
1118	4.2	93.8	92.1	50.3	31.9	23.9	19.2	16.2	14	12.3	11	15.7
1119	4.2	88.5	88	46.7	30.5	23.1	18.7	15.8	13.6	12	10.8	11.1
1120	4	80.8	78.1	39.5	27.5	21.3	17.5	14.9	13	11.5	10.4	10
1121	3.9	74.1	69.5	36.5	26	20.4	16.9	14.4	12.6	11.2	10.1	9.3
1122	3.7	69.2	64.1	35.2	25.3	20	16.6	14.2	12.4	11.1	10	9.1
1123	3.6	66.5	61.7	34.7	25.1	19.9	16.5	14.2	12.4	11.1	10	9.1
1124	3.5	62.2	56.5	33.7	24.7	19.7	16.5	14.2	12.4	11.1	10	9.1
1125	3.4	58.6	52.2	32.6	24.3	19.5	16.4	14.1	12.4	11.1	10.1	9.2
1126	3.1	53.6	47.2	31.1	23.6	19.1	16.1	14	12.4	11.1	10	9.2
1127	2.9	50.6	44.6	30.2	23.2	18.9	16.1	14	12.4	11.1	10.1	9.2
1128	2.4	47.2	41.7	29.1	22.7	18.7	15.9	13.9	12.3	11.1	10.1	9.2
1129	2.3	46.6	40.6	28.8	22.6	18.6	15.9	13.9	12.4	11.1	10.1	9.3
1130	2.5	48.1	42.5	29.8	23.2	19.1	16.3	14.2	12.6	11.4	10.3	9.5
1131	2.4	46.3	41	29.3	23	19	16.3	14.2	12.7	11.4	10.4	9.5
1132	2.4	42.6	38	27.9	22.3	18.6	16	14	12.5	11.3	10.3	9.5
1133	2.4	46.4	41.6	29.9	23.5	19.5	16.7	14.6	13	11.7	10.7	9.8
1134	2.6	49.5	45.4	31.7	24.7	20.4	17.3	15.1	13.4	12.1	11	10.1
1135	4.5	101	100.5	57.7	34.9	25.7	20.6	17.2	14.8	13	11.6	18.3
1136	4.3	87.9	84.9	45.7	30.5	23.3	19	16.1	13.9	12.3	11.1	11.1
1137	4.3	87.7	86.7	46.9	30.9	23.4	19	16.1	13.9	12.3	11	11.4
1138	4.1	78.1	75.2	38.4	27.2	21.3	17.6	15	13.1	11.6	10.5	9.8
1139	3.9	73.1	67.8	36.6	26.2	20.6	17.1	14.6	12.8	11.4	10.3	9.4
1140	3.8	69.7	64.4	35.6	25.6	20.2	16.8	14.4	12.6	11.2	10.1	9.2
1141	3.8	70.8	66.2	36	25.9	20.4	16.9	14.5	12.7	11.3	10.2	9.3
1142	3.7	64.9	59.6	34.7	25.4	20.2	16.8	14.4	12.7	11.3	10.2	9.3
1143	3.5	58.6	53.2	33.1	24.6	19.8	16.6	14.3	12.6	11.3	10.2	9.3
1144	3.5	58.2	52.5	33.1	24.7	19.9	16.7	14.4	12.7	11.4	10.3	9.4
1145	3.4	55.3	49.9	32.4	24.5	19.8	16.7	14.4	12.7	11.4	10.3	9.4
1146	3.2	52	46.3	31.2	23.9	19.5	16.5	14.3	12.7	11.4	10.3	9.4
1147	2.6	47.4	41.5	29.3	22.9	18.9	16.1	14	12.5	11.2	10.2	9.4
1148	2.8	48.5	42.4	29.8	23.3	19.2	16.4	14.3	12.7	11.4	10.4	9.5
1149	3.1	51.2	46.1	31.6	24.4	20	17	14.8	13.1	11.7	10.7	9.8
1150	2.9	49.5	44.9	31.2	24.2	19.9	17	14.8	13.1	11.8	10.7	9.8
1151	3.2	51.7	47.3	32.4	25	20.5	17.4	15.1	13.4	12.1	10.9	10
1152	3.7	57.4	53.9	35.3	26.7	21.6	18.2	15.8	14	12.5	11.3	10.4
1153	4.5	96.5	94.6	53.6	34	25.5	20.5	17.3	14.9	13.1	11.8	16.2
1154	4.4	88.5	86.2	48.4	31.9	24.3	19.7	16.6	14.4	12.7	11.4	11.6
1155	4.3	82.3	78.9	42.1	29.2	22.7	18.6	15.8	13.8	12.2	11	10.8
1156	4.2	78	74.3	38.6	27.5	21.6	17.8	15.2	13.3	11.8	10.7	10.1
1157	3.9	69.8	63.8	36.1	26.1	20.7	17.2	14.7	12.9	11.5	10.4	9.5
1158	3.8	66.9	61.2	35.1	25.6	20.3	16.9	14.5	12.7	11.3	10.2	9.3
1159	3.9	69.6	64.9	36	26	20.5	17	14.6	12.8	11.4	10.3	9.4
1160	3.8	65.3	60.5	35.2	25.7	20.4	17	14.6	12.8	11.4	10.3	9.4
1161	3.8	63	57.8	34.7	25.5	20.4	17	14.7	12.9	11.5	10.4	9.5
1162	3.7	60.5	55.6	34.2	25.4	20.4	17.1	14.7	12.9	11.6	10.4	9.5
1163	3.6	57.7	51.9	33.2	25	20.1	16.9	14.6	12.9	11.6	10.5	9.6
1164	3.5	55.1	48.7	32.2	24.5	19.9	16.8	14.6	12.9	11.5	10.5	9.6
1165	3.1	50.2	43.9	30.4	23.5	19.3	16.4	14.3	12.7	11.4	10.4	9.5
1166	3.1	49.7	43.4	30.3	23.6	19.4	16.5	14.4	12.8	11.5	10.5	9.6
1167	3.4	52.3	47.4	32.2	24.7	20.2	17.1	14.9	13.2	11.8	10.7	9.8
1168	3.5	54.2	49.7	33.2	25.4	20.7	17.5	15.2	13.4	12.1	10.9	10
1169	3.6	54.9	50.1	33.6	25.7	20.9	17.7	15.4	13.6	12.2	11.1	10.1
1170	4.1	62.8	60	37.4	27.8	22.4	18.7	16.2	14.2	12.7	11.5	10.5
1171	4.6	87.8	83.5	46.1	31.5	24.3	19.9	16.9	14.7	13	11.7	11.6
1172	4.5	85.3	82.1	45	30.9	23.9	19.5	16.6	14.4	12.8	11.5	11.3
1173	4.4	79.1	75	39.6	28.3	22.3	18.4	15.7	13.8	12.3	11	10.5
1174	4.3	78.8	74.7	39.6	28.1	22	18.2	15.6	13.6	12.1	10.9	10.5
1175	4.1	73.8	68.9	37.6	27	21.3	17.7	15.1	13.3	11.8	10.6	9.8
1176	3.9	65.8	60.3	35.2	25.7	20.4	17	14.6	12.8	11.4	10.3	9.4
1177	3.9	66.8	61.9	35.6	25.9	20.5	17.1	14.7	12.9	11.5	10.3	9.4
1178	3.9	65.9	60.8	35.5	26	20.6	17.2	14.8	13	11.6	10.4	9.5
1179	4	65.1	61.1	35.8	26.2	20.8	17.4	14.9	13.1	11.7	10.6	9.6
1180	3.8	61	56	34.5	25.6	20.5	17.2	14.8	13	11.7	10.5	9.6
1181	3.8	58.6	53.2	33.8	25.3	20.4	17.1	14.8	13.1	11.7	10.6	9.7
1182	3.5	53.9	47.6	31.9	24.4	19.8	16.8	14.6	12.9	11.6	10.5	9.6
1183	3.5	53.2	46.5	31.5	24.2	19.8	16.8	14.6	12.9	11.6	10.5	9.6
1184	3.5	52.3	46	31.5	24.3	19.9	16.9	14.7	13	11.7	10.6	9.7
1185	3.5	53.1	47.1	32.1	24.7	20.2	17.1	14.9	13.2	11.8	10.8	9.9
1186	3.7	55.6	50.1	33.5	25.5	20.8	17.6	15.3	13.5	12.1	11	10
1187	3.8	56.3	51.3	34.1	26	21.1	17.8	15.5	13.7	12.3	11.1	10.2
1188	4.2	62.5	59	37	27.7	22.2	18.7	16.1	14.2	12.7	11.5	10.5
1189	4.7	89.1	85.5	48.5	32.9	25.3	20.6	17.5	15.2	13.5	12.1	13.2
1190	4.6	83.2	78.7	43.5	30.5	23.8	19.6	16.7	14.6	12.9	11.6	11.2
1191	4.5	81.4	76.6	42	29.6	23.2	19.1	16.3	14.2	12.6	11.4	11
1192	4.3	76.4	71	38.9	28	22.1	18.3	15.7	13.7	12.2	11	10.4
1193	4.2	73.6	68.3	37.9	27.3	21.6	17.9	15.4	13.5	12	10.8	10
1194	4	67.3	61.6	35.8	26.2	20.8	17.3	14.9	13	11.6	10.5	9.6
1195	3.9	62.8	56.8	34.4	25.4	20.3	17	14.6	12.8	11.5	10.4	9.5
1196	3.9	63.6	58.3	35	25.8	20.6	17.2	14.8	13	11.6	10.5	9.6
1197	4	64.6	59.8	35.7	26.2	20.9	17.4	15	13.2	11.8	10.6	9.7
1198	3.9	60.2	54.7	34.3	25.6	20.5	17.2	14.9	13.1	11.7	10.6	9.7
1199	3.8	57.9	52.2	33.5	25.2	20.4	17.2	14.8	13.1	11.7	10.6	9.7
1200	3.8	57.1	51.1	33.3	25.2	20.4	17.2	14.9	13.1	11.8	10.7	9.7
1201	3.9	58.4	52.2	33.9	25.6	20.7	17.4	15.1	13.3	11.9	10.8	9.9
1202	3.6	53.5	47	31.9	24.6	20.1	17	14.8	13.1	11.8	10.7	9.8
1203	3.7	54.5	48.6	32.7	25.1	20.5	17.3	15	13.3	11.9	10.8	9.9
1204	3.9	57.6	52.2	34.3	26	21.1	17.8	15.4	13.6	12.2	11.1	10.1
1205	4	58.1	52.3	34.5	26.2	21.3	17.9	15.5	13.7	12.3	11.2	10.2
1206	4.1	60.3	55.2	35.7	26.9	21.8	18.3	15.9	14	12.5	11.3	10.4
1207	4.4	67.5	64.3	38.6	28.4	22.7	19	16.3	14.3	12.8	11.6	10.6
1208	4	59.8	54	35	26.4	21.4	18	15.6	13.7	12.3	11.1	10.2
1209	4	61.7	55.5	35.3	26.5	21.3	17.9	15.5	13.6	12.2	11	10.1
1210	4.1	64.8	57.7	35.8	26.6	21.3	17.9	15.4	13.6	12.1	11	10
1211	4.2	67.7	60.5	36.3	26.8	21.4	17.8	15.3	13.5	12	10.9	9.9
1212	4.3	73.3	67	37.8	27.3	21.6	18	15.4	13.5	12	10.9	9.9
1213	4.9	94	91.9	54.1	35.5	26.9	21.8	18.4	15.9	14.1	12.6	13.6
1214	4.8	88.3	85.6	49.2	33.2	25.5	20.8	17.6	15.3	13.6	12.2	11.8
1215	4.6	83.6	79.5	44.4	30.9	24.1	19.8	16.9	14.7	13	11.7	11.2
1216	4.5	79.1	75.2	40.8	29.1	22.8	18.9	16.2	14.1	12.6	11.3	10.6
1217	4.3	73.2	68.5	38.3	27.7	21.9	18.2	15.6	13.7	12.2	11	10
1218	4.1	67.4	61	36	26.3	21	17.5	15	13.2	11.8	10.6	9.7
1219	3.9	62.4	56	34.4	25.5	20.4	17.1	14.7	12.9	11.6	10.5	9.5
1220	3.9	59.8	53.5	33.7	25.2	20.3	17	14.7	12.9	11.6	10.5	9.6
1221	4	62.8	58	35.3	26.1	20.9	17.5	15	13.2	11.8	10.7	9.7
1222	4	60.3	54.9	34.5	25.7	20.7	17.4	15	13.2	11.8	10.7	9.8
1223	4	61.5	56	35	26.1	20.9	17.6	15.2	13.3	11.9	10.8	9.9
1224	3.9	56.9	51.3	33.4	25.3	20.5	17.3	15	13.2	11.8	10.7	9.8
1225	4	60.3	55.1	35	26.2	21.1	17.7	15.3	13.5	12.1	10.9	10
1226	3.9	56.9	51.1	33.7	25.6	20.7	17.5	15.2	13.4	12	10.9	10
1227	3.9	56	50.3	33.5	25.5	20.7	17.5	15.2	13.4	12.1	10.9	10
1228	4	58.8	53.2	34.7	26.2	21.2	17.9	15.5	13.7	12.3	11.1	10.2
1229	4.1	59.4	54.2	35.2	26.6	21.5	18.1	15.7	13.8	12.4	11.2	10.3
1230	4.4	65.5	61.3	37.8	28	22.5	18.8	16.2	14.3	12.7	11.5	10.5
1231	4.3	65.4	61.3	37.7	28	22.4	18.8	16.2	14.2	12.7	11.5	10.5
1232	4.1	61.2	56	35.7	26.8	21.6	18.1	15.7	13.8	12.4	11.2	10.2
1233	4.1	63.2	57.4	35.9	26.8	21.5	18.1	15.6	13.7	12.3	11.1	10.1
1234	4.2	66.1	60.5	36.6	27	21.6	18.1	15.5	13.7	12.2	11	10.1
1235	4.3	70.7	63.3	37.1	27.2	21.6	18	15.5	13.6	12.1	10.9	10
1236	4.4	76.4	69.6	38.4	27.6	21.8	18.1	15.5	13.6	12.1	10.9	9.9
1237	5	91.7	88.6	52.4	35.2	26.9	21.9	18.6	16.1	14.3	12.8	12.5
1238	4.8	81.5	78	44.2	31.3	24.6	20.3	17.3	15.1	13.5	12.1	11.4
1239	4.7	83.2	79.9	45	31.5	24.5	20.2	17.2	15	13.3	12	11.3
1240	4.6	80.6	76.6	42.2	29.9	23.5	19.4	16.6	14.5	12.9	11.6	10.9
1241	4.5	76.1	71.8	39.5	28.4	22.4	18.6	15.9	14	12.4	11.2	10.2
1242	4.3	71.4	66.3	37.7	27.3	21.6	18	15.4	13.5	12	10.9	9.9
1243	4	63.3	56	34.6	25.7	20.6	17.2	14.9	13.1	11.7	10.6	9.6
1244	4	61.1	53.6	33.9	25.4	20.4	17.2	14.8	13.1	11.7	10.6	9.7
1245	4.1	64.2	58.5	35.6	26.4	21.1	17.6	15.2	13.4	11.9	10.8	9.8
1246	4	58.3	52	33.6	25.3	20.5	17.2	14.9	13.2	11.8	10.7	9.8
1247	4	59.5	53.1	34.1	25.7	20.7	17.4	15.1	13.3	11.9	10.8	9.8
1248	3.9	55.1	48.6	32.5	24.8	20.2	17.1	14.8	13.1	11.8	10.7	9.8
1249	4	58.7	53.2	34.4	25.9	20.9	17.6	15.3	13.5	12.1	10.9	10
1250	4.2	62.4	56.5	35.6	26.7	21.4	18	15.5	13.7	12.3	11.1	10.1
1251	4.2	62.9	56.5	35.8	26.8	21.6	18.1	15.6	13.8	12.3	11.2	10.2
1252	4.4	67.5	62.4	37.8	27.9	22.3	18.6	16.1	14.1	12.6	11.4	10.4
1253	4.5	69.8	66	39	28.6	22.8	19	16.3	14.3	12.8	11.5	10.5
1254	4.6	71.9	69	40	29.1	23.1	19.3	16.5	14.5	12.9	11.7	10.6
1255	4.6	72	68.6	39.8	29	23	19.2	16.5	14.5	12.9	11.6	10.6
1256	4.3	66.3	60.6	37.2	27.6	22.1	18.5	15.9	14	12.5	11.3	10.3
1257	4.3	67.5	61.1	37.1	27.4	21.9	18.3	15.8	13.9	12.4	11.2	10.2
1258	4.3	70.8	63.7	37.6	27.5	21.9	18.3	15.7	13.8	12.3	11.1	10.1
1259	4.4	73.9	66.7	38	27.6	21.9	18.2	15.6	13.7	12.2	11	10
1260	4.4	76.9	69.7	38.4	27.7	21.9	18.1	15.5	13.6	12.1	10.9	9.9
1261	5.1	83.9	79.2	46.3	32.9	25.8	21.3	18.2	15.9	14.1	12.7	12.1
1262	4.9	75.9	70.5	41.3	30.2	24	20	17.2	15.1	13.4	12.1	11.3
1263	4.8	77.7	72.6	41.3	29.9	23.7	19.7	16.9	14.8	13.2	11.9	11
1264	4.7	77.3	72.3	40.6	29.4	23.2	19.3	16.5	14.5	12.9	11.6	10.8
1265	4.5	72.3	66.7	38.6	28.1	22.4	18.6	16	14	12.5	11.3	10.3
1266	4.2	65.3	58.3	35.7	26.4	21.2	17.7	15.3	13.4	12	10.8	9.9
1267	4.1	63	55	34.4	25.7	20.7	17.3	15	13.2	11.8	10.7	9.7
1268	4.1	60.8	53	33.9	25.5	20.5	17.3	14.9	13.2	11.8	10.7	9.7
1269	4.1	59.8	52.7	33.9	25.5	20.6	17.3	15	13.2	11.8	10.7	9.8
1270	4.1	59.3	52.7	34	25.6	20.7	17.4	15.1	13.3	11.9	10.8	9.8
1271	4	57	50.2	33.1	25.2	20.4	17.3	15	13.2	11.8	10.7	9.8
1272	4	56.3	49.6	33	25.2	20.5	17.3	15	13.3	11.9	10.8	9.9
1273	4.1	57.9	51.7	33.9	25.7	20.8	17.6	15.2	13.4	12	10.9	10
1274	4.2	61.6	55.3	35.3	26.5	21.4	18	15.5	13.7	12.2	11.1	10.1
1275	4.3	63.6	57.1	36	26.9	21.7	18.2	15.7	13.8	12.4	11.2	10.2
1276	4.5	70.2	63.8	38.2	28.1	22.5	18.8	16.1	14.2	12.7	11.4	10.4
1277	4.6	73	68.7	39.7	28.9	23	19.1	16.4	14.4	12.8	11.6	10.6
1278	4.7	76.4	73.1	41	29.6	23.4	19.5	16.7	14.6	13	11.7	10.7
1279	4.7	78.2	75.6	42.2	30.2	23.7	19.6	16.8	14.7	13.1	11.8	10.7
1280	4.4	70.7	64.3	38.3	28.1	22.4	18.7	16.1	14.1	12.6	11.4	10.4
1281	4.5	72.4	65.3	38.3	28	22.3	18.6	16	14	12.5	11.3	10.3
1282	4.5	75.7	68.4	38.8	28.1	22.3	18.5	15.9	13.9	12.4	11.2	10.2
1283	4.5	78.8	72	39.3	28.2	22.3	18.5	15.8	13.8	12.3	11.1	10.1
1284	4.4	79.8	72.3	39	28	22	18.3	15.6	13.7	12.2	11	10
1285	5.2	83.6	79.1	46.8	33.3	26.2	21.7	18.5	16.2	14.4	13	12.3
1286	4.9	74.2	68.2	41.1	30.3	24.2	20.2	17.4	15.3	13.7	12.3	11.3
1287	4.8	70.7	64.5	39.4	29.2	23.4	19.6	16.9	14.8	13.2	12	10.9
1288	4.7	71.6	65.1	39.1	28.8	23	19.2	16.5	14.5	13	11.7	10.7
1289	4.5	70.1	63	37.9	27.9	22.3	18.6	16	14.1	12.6	11.4	10.4
1290	4.3	64.8	57.2	35.6	26.5	21.3	17.8	15.4	13.5	12.1	10.9	10
1291	4.1	60.5	51.9	33.6	25.3	20.5	17.2	14.9	13.2	11.8	10.7	9.8
1292	4.1	58.2	50.1	33	25	20.3	17.1	14.9	13.1	11.8	10.7	9.8
1293	4	56	48.3	32.4	24.7	20.1	17	14.8	13.1	11.7	10.6	9.7
1294	4.1	57.4	49.9	33	25.2	20.4	17.3	15	13.2	11.9	10.8	9.8
1295	4	55	48.2	32.4	24.8	20.3	17.1	14.9	13.2	11.8	10.7	9.8
1296	4	54.1	47.3	32.1	24.7	20.2	17.1	14.9	13.2	11.8	10.7	9.8
1297	4.1	55.9	50	33.3	25.4	20.7	17.5	15.2	13.4	12	10.9	10
1298	4.3	61.5	55.4	35.4	26.6	21.4	18	15.6	13.7	12.3	11.1	10.2
1299	4.3	62.9	55.6	35.5	26.7	21.5	18.1	15.7	13.8	12.3	11.2	10.2
1300	4.4	67.3	60.8	37.4	27.7	22.2	18.6	16	14.1	12.6	11.4	10.4
1301	4.6	72.3	67.7	39.5	28.8	22.9	19.1	16.4	14.4	12.8	11.6	10.6
1302	4.7	75.3	71.3	40.5	29.4	23.3	19.4	16.6	14.6	13	11.7	10.7
1303	4.9	82.7	79.5	45.1	31.5	24.5	20.2	17.2	15	13.3	12	10.9
1304	4.5	71.4	65	38.5	28.2	22.5	18.7	16.1	14.2	12.6	11.4	10.4
1305	4.5	72.9	66.3	38.6	28.1	22.4	18.6	16	14	12.5	11.3	10.3
1306	4.5	76.9	70.5	39.3	28.4	22.4	18.6	16	14	12.5	11.2	10.2
1307	4.6	82.6	77.4	41.8	29.4	23	18.9	16.2	14.1	12.5	11.3	10.3
1308	4.6	87.5	82.7	45.2	30.8	23.7	19.3	16.4	14.3	12.6	11.3	10.3
1309	5.3	77.8	72.1	43.4	31.9	25.5	21.3	18.3	16.1	14.4	13	11.9
1310	5	73.3	66.7	41.1	30.5	24.4	20.5	17.6	15.5	13.9	12.5	11.5
1311	4.8	67.4	60	38.3	28.8	23.2	19.5	16.9	14.9	13.3	12.1	11
1312	4.6	64.6	56.9	36.7	27.7	22.4	18.8	16.3	14.4	12.9	11.7	10.7
1313	4.4	63.6	55.3	35.7	26.9	21.7	18.3	15.8	14	12.5	11.3	10.3
1314	4.3	61	52.5	34.2	25.9	20.9	17.6	15.3	13.5	12.1	10.9	10
1315	4.1	58.3	49.4	32.8	25	20.3	17.2	14.9	13.2	11.8	10.7	9.8
1316	4.1	55.7	47.8	32.2	24.7	20.1	17.1	14.8	13.1	11.8	10.7	9.8
1317	4.2	58.1	49.9	33.1	25.2	20.5	17.3	15	13.3	11.9	10.8	9.9
1318	4.2	58.3	51.2	33.7	25.6	20.7	17.5	15.2	13.4	12	10.9	9.9
1319	4.1	56.9	50.2	33.3	25.4	20.6	17.4	15.1	13.4	12	10.9	10
1320	4.1	55.6	49.3	33	25.3	20.6	17.4	15.1	13.4	12	10.9	10
1321	4.1	56.3	49.7	33.2	25.4	20.7	17.5	15.2	13.4	12	10.9	10
1322	4.3	61.8	55.5	35.5	26.7	21.5	18.1	15.6	13.8	12.3	11.2	10.2
1323	4.3	62.9	55.2	35.4	26.7	21.5	18.1	15.7	13.8	12.4	11.2	10.2
1324	4.5	67.2	59.9	37.1	27.6	22.1	18.5	16	14.1	12.6	11.4	10.4
1325	4.6	73.5	67.9	39.5	28.9	22.9	19.1	16.4	14.4	12.8	11.6	10.6
1326	4.7	75.3	71.6	40.6	29.4	23.3	19.4	16.6	14.6	13	11.7	10.7
1327	4.7	76.9	72.4	40.7	29.4	23.3	19.3	16.6	14.5	12.9	11.7	10.6
1328	4.6	74.6	67.9	39.3	28.6	22.7	18.9	16.2	14.2	12.7	11.5	10.4
1329	4.5	74.4	67.8	38.9	28.3	22.5	18.7	16	14.1	12.5	11.3	10.3
1330	4.6	80.3	74	40.1	28.8	22.7	18.8	16.1	14.1	12.5	11.3	10.3
1331	4.6	88	82.6	45.5	31.1	23.9	19.6	16.6	14.4	12.8	11.5	10.4
1332	4.6	90.1	86.1	48	31.9	24.3	19.8	16.7	14.5	12.8	11.5	10.4
1333	7.3	132.4	149.9	110.3	72.3	48.6	36.2	29.1	24.4	21.1	20.8	45.1
1334	7.6	131.1	147.3	106.7	68.7	45.6	34.4	27.8	23.4	20.3	19.7	41.2
1335	6.1	105.6	105.2	71.2	45.4	34	27.4	23.1	19.9	17.6	16.1	20.4
1336	5.9	99.7	97.1	63.8	42.2	32.1	26	22	19.1	16.9	15.1	15
1337	5.7	89.2	83.6	52.4	37	28.9	23.9	20.4	17.8	15.8	14.2	13.7
1338	5.5	81.1	74.4	45.1	33.1	26.4	22.1	19	16.7	14.9	13.4	12.5
1339	5.3	78.9	72.5	43.8	32.2	25.7	21.5	18.5	16.2	14.5	13.1	12.2
1340	5.2	76.3	70.2	42.3	31.2	24.9	20.8	17.9	15.8	14.1	12.7	11.6
1341	4.9	71.7	64.5	40	29.7	23.9	20	17.2	15.2	13.6	12.3	11.2
1342	4.8	71.5	64.2	39.3	29.1	23.3	19.5	16.8	14.8	13.2	12	10.9
1343	4.6	67.7	59.7	37.3	27.8	22.4	18.8	16.2	14.3	12.8	11.5	10.5
1344	4.4	65.4	56.9	35.9	26.8	21.6	18.1	15.7	13.8	12.3	11.2	10.2
1345	4.3	61.9	53.4	34.4	26	21	17.7	15.3	13.5	12.1	10.9	10
1346	4.2	59	49.9	33.2	25.3	20.6	17.4	15.1	13.3	11.9	10.8	9.9
1347	4.2	58.6	50.9	33.6	25.6	20.8	17.5	15.2	13.4	12	10.9	10
1348	4.3	60.4	53.6	34.7	26.2	21.2	17.8	15.4	13.6	12.2	11	10.1
1349	4.3	59.8	54.1	34.9	26.3	21.3	17.9	15.5	13.7	12.2	11.1	10.1
1350	4.3	60.9	54.5	35.1	26.4	21.4	18	15.6	13.7	12.3	11.1	10.2
1351	4.3	58	51.1	33.9	25.8	21	17.7	15.4	13.6	12.2	11	10.1
1352	4.4	60.4	53.4	34.8	26.3	21.3	18	15.6	13.7	12.3	11.2	10.2
1353	4.4	62.9	55.5	35.6	26.8	21.6	18.2	15.7	13.9	12.4	11.3	10.3
1354	4.5	67.1	59.7	37.1	27.6	22.2	18.6	16	14.1	12.6	11.4	10.4
1355	4.6	71.7	65.6	39	28.6	22.8	19	16.4	14.4	12.8	11.6	10.6
1356	4.7	73.7	68.6	39.9	29.1	23.1	19.3	16.6	14.5	13	11.7	10.7
1357	4.8	80.8	77.9	44	31.1	24.3	20	17.1	14.9	13.3	11.9	10.9
1358	4.7	76	70	39.9	29	23	19.1	16.4	14.4	12.8	11.6	10.5
1359	4.6	77.5	70.5	39.8	28.8	22.8	18.9	16.2	14.2	12.7	11.4	10.4
1360	4.6	81.2	76.4	42.1	29.8	23.3	19.2	16.4	14.4	12.8	11.5	10.5
1361	4.6	84.2	79.2	43.8	30.4	23.6	19.4	16.5	14.4	12.8	11.5	10.4
1362	4.6	86.6	80.8	44.3	30.5	23.6	19.3	16.4	14.3	12.7	11.4	10.4
1363	12.3	145.3	161.7	120.3	79	52.7	38.1	30.1	25	21.4	23	53.1
1364	13.3	145.2	158.3	117.2	76.2	50.5	36.7	29.1	24.2	20.8	20.8	48.6
1365	6.3	116.4	123.4	85.8	52.4	37.4	29.4	24.3	20.8	18.2	17.2	29.9
1366	5.8	95	90.8	58.5	39.8	30.6	25	21.2	18.4	16.3	14.6	14.3
1367	5.7	92.6	86.6	54.7	37.8	29.3	24	20.4	17.8	15.8	14.2	13.6
1368	5.4	82.5	75.4	45.7	33.3	26.5	22	18.9	16.6	14.8	13.4	12.5
1369	5.3	82.4	76.2	46	33.2	26.2	21.8	18.7	16.4	14.6	13.1	12.2
1370	5.2	79.5	72.8	42.9	31.4	25	20.9	17.9	15.7	14	12.7	11.6
1371	5	76.7	68.5	41.1	30.3	24.2	20.2	17.4	15.3	13.6	12.3	11.2
1372	4.8	72.7	64.3	39.4	29.1	23.3	19.5	16.8	14.8	13.2	11.9	10.9
1373	4.7	69	60.6	37.7	28	22.5	18.9	16.3	14.3	12.8	11.6	10.6
1374	4.5	66.6	58.3	36.4	27.2	21.8	18.3	15.8	13.9	12.4	11.2	10.3
1375	4.4	63.1	54.9	35.1	26.4	21.3	17.9	15.5	13.6	12.2	11	10.1
1376	4.4	61.8	52.7	34.3	26	21	17.7	15.4	13.6	12.1	11	10.1
1377	4.4	62.6	54.4	35	26.4	21.3	17.9	15.5	13.7	12.2	11.1	10.1
1378	4.4	62.9	55.1	35.4	26.6	21.5	18	15.6	13.8	12.3	11.2	10.2
1379	4.4	62.6	55.2	35.4	26.7	21.5	18.1	15.7	13.8	12.4	11.2	10.2
1380	4.4	60.4	52.9	34.7	26.3	21.3	18	15.6	13.7	12.3	11.2	10.2
1381	4.4	61.5	54.5	35.3	26.6	21.5	18.1	15.7	13.9	12.4	11.2	10.3
1382	4.4	60	52.1	34.4	26.2	21.3	18	15.6	13.8	12.3	11.2	10.2
1383	4.4	60.7	52.1	34.5	26.3	21.3	18	15.6	13.8	12.4	11.2	10.3
1384	4.6	65.6	58.1	36.8	27.5	22.2	18.6	16.1	14.2	12.7	11.5	10.5
1385	4.7	72	65.9	39.3	28.9	23	19.2	16.5	14.5	13	11.7	10.7
1386	4.8	73.6	68.8	40.2	29.3	23.3	19.4	16.7	14.7	13.1	11.8	10.8
1387	4.9	80.6	77.4	44.2	31.3	24.5	20.2	17.2	15.1	13.4	12.1	11
1388	4.7	76.1	70.3	40.3	29.3	23.2	19.3	16.6	14.5	13	11.7	10.7
1389	4.7	77.9	71.5	40.3	29.2	23.1	19.2	16.5	14.4	12.9	11.6	10.6
1390	4.8	84.7	80.4	45.6	31.5	24.4	20.1	17.1	14.9	13.2	11.8	10.8
1391	4.8	89.3	85.4	49.2	32.9	25.2	20.5	17.3	15	13.3	11.9	10.8
1392	4.7	90.2	84.3	47	31.9	24.5	20	17	14.8	13.1	11.7	10.6
1393	29.9	157.7	157.7	118.7	77.6	51.3	37.1	29.3	24.3	20.9	31	81.6
1394	22.2	154.7	154.7	114.8	73.8	48.6	35.5	28.2	23.5	20.2	25.4	61.3
1395	6.2	117	122.8	85.7	51.7	36.8	28.9	23.9	20.4	17.8	16.9	26.4
1396	5.8	109.3	110.3	73.7	44.9	33.2	26.6	22.2	19.1	16.8	15.7	21.6
1397	5.7	101.8	99.2	64.5	41.4	31.2	25.2	21.2	18.3	16.1	14.8	14.7
1398	5.5	88.4	81.7	50.5	35.4	27.6	22.8	19.4	16.9	15	13.5	12.7
1399	5.3	84.1	78	47.2	33.7	26.4	21.9	18.7	16.4	14.6	13.1	12
1400	5.2	80.7	73.7	43.5	31.6	25.1	20.9	17.9	15.7	14	12.6	11.5
1401	5	78	70	41.5	30.4	24.2	20.2	17.4	15.3	13.6	12.3	11.2
1402	4.9	75.5	66.1	39.9	29.4	23.5	19.6	16.9	14.8	13.2	12	10.9
1403	4.7	71.9	62.3	38.3	28.4	22.7	19	16.4	14.4	12.9	11.6	10.6
1404	4.6	69.3	60.8	37.3	27.7	22.2	18.6	16	14.1	12.6	11.4	10.4
1405	4.5	65.9	57.6	36.1	27	21.7	18.2	15.7	13.8	12.4	11.2	10.2
1406	4.5	64.9	56.5	35.8	26.8	21.6	18.2	15.7	13.8	12.4	11.2	10.2
1407	4.5	64.5	56	35.7	26.8	21.6	18.2	15.7	13.8	12.4	11.2	10.2
1408	4.5	62.1	54.3	35.2	26.5	21.5	18.1	15.6	13.8	12.4	11.2	10.2
1409	4.4	60.2	52.3	34.5	26.2	21.3	18	15.6	13.7	12.3	11.2	10.2
1410	4.5	62.3	54	35.2	26.6	21.5	18.2	15.7	13.9	12.4	11.3	10.3
1411	4.5	62.7	54.9	35.6	26.9	21.7	18.3	15.8	14	12.5	11.3	10.4
1412	4.5	62.8	55.4	35.8	27	21.9	18.4	15.9	14	12.6	11.4	10.4
1413	4.5	62.2	53.8	35.3	26.8	21.7	18.3	15.9	14	12.6	11.4	10.4
1414	4.6	65.3	57	36.5	27.5	22.2	18.7	16.1	14.2	12.7	11.5	10.5
1415	4.7	69.5	63.5	38.8	28.7	23	19.2	16.5	14.5	13	11.7	10.7
1416	4.8	73	68.1	40.2	29.5	23.4	19.6	16.8	14.8	13.2	11.9	10.8
1417	5	82.5	80	46.6	32.5	25.3	20.8	17.7	15.4	13.7	12.3	11.2
1418	4.8	78.1	72.8	41.9	30.2	23.8	19.8	16.9	14.8	13.2	11.9	10.9
1419	4.7	74.7	67.8	39.7	29	23.1	19.3	16.5	14.5	12.9	11.7	10.7
1420	4.8	81.2	75.5	42.5	30.3	23.8	19.7	16.9	14.7	13.1	11.8	10.8
1421	4.9	90.9	88.4	52	34.2	26	21.1	17.8	15.5	13.7	12.2	11.1
1422	4.8	90.6	86	48.7	32.8	25.2	20.5	17.4	15.1	13.4	12	10.9
1423	34.1	153.7	153.7	115.8	75.2	49.2	35.7	28.3	23.6	20.2	33	85.4
1424	17.5	149.4	151.2	111.1	70.5	45.2	33.5	26.8	22.5	19.4	21	51.2
1425	6.1	117.8	124.3	85.5	51	36.2	28.4	23.4	20	17.5	16.6	29.7
1426	6.1	117.6	122.7	83.2	48.8	34.9	27.5	22.8	19.5	17.1	16.2	30.2
1427	5.6	98.6	95.1	61.2	39.9	30.2	24.5	20.6	17.9	15.8	14.3	14.2
1428	5.5	95.3	90.4	57.2	38.1	29.1	23.7	20	17.3	15.3	13.9	13.6
1429	5.3	89.6	83.9	52.2	35.8	27.6	22.6	19.2	16.7	14.8	13.3	12.4
1430	5.2	84.4	77.9	46.5	33	25.9	21.4	18.3	16	14.2	12.8	11.7
1431	5	77.4	68.7	41	30.1	24	20.1	17.2	15.2	13.5	12.2	11.1
1432	4.8	72.6	62.7	38.8	28.8	23.1	19.4	16.7	14.7	13.1	11.9	10.8
1433	4.7	71.2	61.5	38	28.2	22.6	19	16.4	14.4	12.9	11.6	10.6
1434	4.6	66.8	57.7	36.4	27.2	21.9	18.4	15.9	14	12.5	11.3	10.3
1435	4.5	65.8	56.5	35.9	26.9	21.7	18.2	15.7	13.8	12.4	11.2	10.2
1436	4.5	64.4	55.3	35.5	26.7	21.6	18.1	15.7	13.8	12.4	11.2	10.3
1437	4.6	65.9	57.3	36.3	27.2	21.9	18.4	15.9	14	12.5	11.3	10.3
1438	4.5	62	53	34.8	26.4	21.4	18.1	15.6	13.8	12.4	11.2	10.3
1439	4.6	63.3	54.9	35.6	26.9	21.7	18.3	15.8	14	12.5	11.3	10.4
1440	4.6	64.9	56.6	36.3	27.3	22	18.5	16	14.1	12.6	11.4	10.4
1441	4.7	67.1	59	37.2	27.8	22.3	18.8	16.2	14.3	12.8	11.5	10.5
1442	4.7	67.5	59.4	37.4	27.9	22.5	18.9	16.3	14.3	12.8	11.6	10.6
1443	4.7	66.9	58	37	27.7	22.4	18.8	16.2	14.3	12.8	11.6	10.6
1444	4.7	67.8	59.1	37.4	28	22.6	19	16.4	14.4	12.9	11.7	10.7
1445	4.8	67.1	60.7	38.1	28.4	22.8	19.1	16.5	14.5	13	11.8	10.8
1446	4.8	71.6	66.1	39.8	29.4	23.4	19.6	16.9	14.8	13.2	12	10.9
1447	5	83.8	81.6	48	33.2	25.7	21.1	18	15.7	13.9	12.5	11.3
1448	4.9	77.6	72.4	41.4	30.1	23.8	19.8	17	14.9	13.3	12	10.9
1449	4.7	69.2	61.1	38	28.3	22.7	19	16.4	14.4	12.9	11.7	10.7
1450	4.8	79.9	72.8	41.2	29.8	23.6	19.6	16.8	14.8	13.1	11.9	10.8
1451	5	90.1	86.6	50.8	34.1	26	21.2	17.9	15.6	13.8	12.4	11.2
1452	4.9	91.5	86.7	49.9	33.6	25.7	21	17.8	15.4	13.6	12.2	11.1
1453	41.4	149.8	149.8	112.7	72.7	47.3	34.5	27.4	22.8	19.6	36	96
1454	20.1	147.6	147.6	107.9	67.2	42.7	32	25.7	21.6	18.7	21.7	53.3
1455	7.1	121.5	129.7	88.9	52.8	36.7	28.5	23.5	20	17.4	16.7	33.8
1456	5.7	107	105.6	68.7	42.5	31.6	25.4	21.2	18.3	16.1	15	22.9
1457	5.5	93.8	88.3	55.2	37.3	28.6	23.4	19.8	17.2	15.2	13.7	13.3
1458	5.3	86.2	79.1	48.1	34	26.6	22	18.8	16.4	14.6	13.1	12.2
1459	5.3	86.5	79.9	48.4	34	26.5	21.8	18.6	16.2	14.4	13	11.8
1460	5.1	81.8	74.7	44.1	31.8	25.1	20.8	17.8	15.6	13.9	12.5	11.4
1461	5	76.4	67	40.4	29.8	23.8	19.9	17.1	15	13.4	12.1	11.1
1462	4.9	71.9	61.7	38.4	28.6	23	19.3	16.6	14.6	13.1	11.8	10.8
1463	4.8	70.4	60.8	37.8	28.1	22.6	18.9	16.3	14.4	12.9	11.6	10.6
1464	4.7	70.2	60	37.2	27.7	22.2	18.6	16.1	14.1	12.6	11.4	10.4
1465	4.6	65.5	55.7	35.7	26.8	21.7	18.2	15.7	13.9	12.4	11.3	10.3
1466	4.5	62.2	52.1	34.4	26.2	21.3	18	15.6	13.8	12.3	11.2	10.2
1467	4.5	61.2	51.9	34.4	26.2	21.3	18	15.6	13.8	12.4	11.2	10.3
1468	4.7	66.9	58.1	36.8	27.5	22.2	18.6	16.1	14.2	12.7	11.5	10.5
1469	4.7	66	57.2	36.5	27.4	22.1	18.6	16.1	14.2	12.7	11.5	10.5
1470	4.7	67.7	59	37.2	27.8	22.4	18.8	16.2	14.3	12.8	11.6	10.6
1471	4.7	69	61	38	28.3	22.7	19	16.4	14.5	12.9	11.7	10.7
1472	4.7	67.8	59.4	37.5	28.1	22.6	19	16.4	14.4	12.9	11.7	10.7
1473	4.7	67.5	58.3	37.2	28	22.5	19	16.4	14.4	12.9	11.7	10.7
1474	4.8	67.8	58.9	37.5	28.1	22.7	19.1	16.5	14.5	13	11.8	10.8
1475	4.9	72.3	65.8	39.9	29.4	23.5	19.6	16.9	14.9	13.3	12	10.9
1476	4.9	73.3	69	40.9	30	23.9	19.9	17.1	15	13.4	12.1	11.1
1477	5.1	81.1	78.3	45.6	32.3	25.3	20.8	17.8	15.5	13.8	12.4	11.3
1478	5	76.9	71.9	41.5	30.3	24	20	17.2	15.1	13.4	12.1	11
1479	4.9	73.8	66.7	40	29.4	23.5	19.6	16.9	14.8	13.2	12	10.9
1480	5	85.5	80.2	46.4	32.5	25.3	20.8	17.7	15.5	13.7	12.3	11.2
1481	5	89.6	84.7	50	33.9	26.1	21.3	18.1	15.7	13.9	12.5	11.3
1482	5	91	84.9	49.4	33.6	25.9	21.2	17.9	15.6	13.8	12.4	11.3
1483	35.9	145.8	145.8	107.8	68.5	44	32.5	26	21.8	18.8	31.4	80.3
1484	26.7	144.1	144.1	105.1	64.9	41.3	31	25	21	18.2	25.2	64.6
1485	14.4	138.7	142.3	100.5	60.8	39.6	30	24.3	20.5	17.7	17.6	42.9
1486	6	117.9	122.6	81.8	46.8	33.5	26.4	21.9	18.7	16.4	15.4	28.1
1487	5.4	90.3	83.7	51	35.3	27.4	22.5	19.1	16.7	14.8	13.3	13.1
1488	5.3	84.9	75.9	45	32.4	25.6	21.2	18.2	15.9	14.2	12.8	12.1
1489	5.2	80.5	71.8	42.2	30.9	24.6	20.5	17.6	15.5	13.8	12.5	11.4
1490	5.2	86.5	79.1	47	33.1	25.8	21.3	18.1	15.8	14.1	12.7	11.6
1491	5.1	83.8	75.5	44	31.5	24.8	20.6	17.6	15.4	13.7	12.3	11.2
1492	4.9	78.7	69	40.6	29.7	23.6	19.7	16.9	14.9	13.3	12	10.9
1493	4.8	74.9	64.3	39	28.8	23	19.2	16.5	14.5	13	11.7	10.7
1494	4.7	69.4	58.9	37	27.6	22.2	18.6	16.1	14.2	12.7	11.5	10.5
1495	4.6	66.5	56.7	36.2	27.1	21.9	18.4	15.9	14	12.5	11.3	10.4
1496	4.6	64.2	54.1	35.3	26.7	21.6	18.2	15.8	13.9	12.5	11.3	10.3
1497	4.6	63.6	54	35.3	26.8	21.7	18.3	15.8	14	12.5	11.4	10.4
1498	4.7	66.2	56.1	36.2	27.3	22	18.5	16	14.1	12.7	11.5	10.5
1499	4.7	65.4	55.2	35.9	27.2	22	18.5	16	14.2	12.7	11.5	10.5
1500	4.7	64.9	54.7	35.8	27.2	22	18.6	16.1	14.2	12.7	11.5	10.5
1501	4.8	66.9	57.4	36.9	27.8	22.4	18.9	16.3	14.4	12.9	11.7	10.7
1502	4.8	65.2	57.4	37	27.8	22.5	18.9	16.4	14.4	12.9	11.7	10.7
1503	4.8	68.4	59.1	37.6	28.3	22.8	19.1	16.5	14.6	13	11.8	10.8
1504	4.9	69.8	61	38.4	28.7	23.1	19.4	16.7	14.7	13.2	11.9	10.9
1505	5	73.5	67.2	40.5	29.8	23.8	19.9	17.1	15	13.4	12.1	11.1
1506	5.1	77.5	74.6	43.3	31.3	24.7	20.5	17.6	15.4	13.7	12.4	11.3
1507	5.4	86.9	86	52.1	35.2	27	22.1	18.7	16.2	14.4	12.9	11.7
1508	5.1	82.5	79.8	48.1	33.5	26	21.4	18.2	15.9	14.1	12.7	11.5
1509	5	77.2	72	41.8	30.5	24.2	20.1	17.3	15.2	13.5	12.2	11.1
1510	5.1	84.7	80.7	47.8	33.3	25.8	21.2	18.1	15.8	14	12.6	11.4
1511	5.1	87.3	83.2	49.5	34	26.2	21.5	18.2	15.9	14.1	12.6	11.5
1512	5.1	91.5	84.8	49.9	34.1	26.3	21.5	18.2	15.9	14	12.6	11.5
1513	5.1	79	69	41.2	30.3	24.1	20.2	17.3	15.2	13.6	12.3	11.2
1514	5.1	86.9	78.7	46.3	32.6	25.5	21	18	15.7	13.9	12.5	11.7
1515	5.1	94.3	87.9	53.2	35.4	27	22	18.6	16.1	14.3	12.8	12.2
1516	5	83.5	74.6	42.7	30.7	24.3	20.1	17.2	15.1	13.4	12.1	11.1
1517	4.9	75.4	65.2	39.2	28.9	23.1	19.3	16.6	14.6	13	11.8	10.7
1518	4.8	73.4	62.3	38.2	28.3	22.6	18.9	16.3	14.4	12.8	11.6	10.6
1519	4.7	69.2	58.7	37	27.6	22.2	18.6	16.1	14.2	12.7	11.5	10.5
1520	4.7	65.2	55.7	36	27.1	21.9	18.5	16	14.1	12.6	11.4	10.4
1521	4.7	62.9	52.5	34.8	26.5	21.6	18.2	15.8	14	12.5	11.4	10.4
1522	4.7	64.2	54.1	35.5	27	21.9	18.5	16	14.1	12.7	11.5	10.5
1523	4.7	62.7	52.3	34.9	26.7	21.7	18.4	15.9	14.1	12.6	11.5	10.5
1524	4.7	63.9	53.2	35.3	26.9	21.9	18.5	16.1	14.2	12.7	11.5	10.6
1525	4.7	61.8	51.9	34.9	26.7	21.8	18.5	16	14.2	12.7	11.5	10.6
1526	4.8	64	55.9	36.6	27.7	22.4	18.9	16.4	14.5	13	11.7	10.7
1527	4.8	66	57.5	37.2	28.1	22.7	19.1	16.6	14.6	13.1	11.9	10.8
1528	5	71	63.7	39.4	29.3	23.5	19.7	17	15	13.4	12.1	11
1529	5.1	75.1	69.5	41.3	30.3	24.2	20.2	17.3	15.2	13.6	12.3	11.2
1530	5.3	83.5	79.7	47.6	33.4	26.1	21.5	18.3	16	14.2	12.8	11.6
1531	6.3	91.5	90.1	55.8	36.8	28	22.8	19.2	16.7	14.7	13.2	12
1532	5.3	86.4	83.2	51.1	34.9	26.9	22	18.7	16.3	14.4	12.9	11.8
1533	5.2	83.7	80.3	48.9	33.9	26.3	21.6	18.4	16.1	14.2	12.8	11.6
1534	5.2	86.6	82.5	50.2	34.5	26.6	21.8	18.5	16.1	14.3	12.9	11.7
1535	5.2	89.7	85.9	52.4	35.4	27.1	22.2	18.8	16.3	14.4	13	11.8
1536	5.2	92.4	86.4	51.2	34.9	26.8	21.9	18.6	16.2	14.3	12.9	11.7
1537	5	77.2	66.3	40.2	29.7	23.7	19.8	17.1	15	13.4	12.1	11.1
1538	5.1	82.8	72.9	41.9	30.4	24.1	20.1	17.2	15.1	13.5	12.2	11.6
1539	5.1	88.1	80	46.9	32.8	25.5	21	17.9	15.6	13.8	12.4	12.1
1540	5	79.5	69.9	40.8	29.8	23.7	19.7	16.9	14.9	13.2	12	10.9
1541	4.8	71.8	60.6	37.8	28.2	22.6	19	16.4	14.4	12.9	11.7	10.7
1542	4.8	73.6	62.7	38.4	28.4	22.8	19	16.4	14.4	12.9	11.6	10.6
1543	4.8	71.2	60.3	37.6	28	22.5	18.9	16.3	14.3	12.8	11.6	10.6
1544	4.8	69.6	58.7	37.2	27.8	22.4	18.8	16.2	14.3	12.8	11.6	10.6
1545	4.8	68.3	57.6	36.9	27.7	22.4	18.8	16.3	14.3	12.8	11.6	10.6
1546	4.8	68.1	57.4	36.9	27.8	22.4	18.9	16.3	14.4	12.9	11.7	10.7
1547	4.8	64.9	54	35.7	27.2	22.1	18.6	16.1	14.3	12.8	11.6	10.6
1548	4.8	64.2	53.7	35.7	27.2	22.1	18.7	16.2	14.3	12.8	11.6	10.7
1549	4.8	62.1	52.3	35.2	27	22	18.6	16.2	14.3	12.8	11.6	10.7
1550	4.9	65.5	56.3	36.8	27.9	22.6	19.1	16.5	14.6	13.1	11.8	10.8
1551	4.9	66.6	58.2	37.6	28.4	22.9	19.3	16.7	14.7	13.2	12	10.9
1552	5	68.9	62.5	39.2	29.3	23.5	19.8	17.1	15	13.4	12.1	11.1
1553	5.1	73	67.4	40.9	30.2	24.1	20.2	17.4	15.3	13.6	12.3	11.3
1554	5.5	82.6	78.6	46.8	33.2	26	21.4	18.3	16	14.2	12.8	11.6
1555	9.6	97	94.6	59.3	38.3	28.9	23.4	19.7	17	15	13.5	12.2
1556	5.4	87	82	50.6	34.9	27	22.1	18.8	16.4	14.5	13	11.8
1557	5.3	87.7	81.3	48.7	34	26.5	21.8	18.6	16.2	14.4	12.9	11.8
1558	5.3	88.8	82.9	49.2	34.2	26.6	21.9	18.6	16.2	14.4	13	11.8
1559	5.4	94	89.5	54.8	36.6	27.9	22.7	19.2	16.7	14.8	13.2	12
1560	5.3	94.8	91.2	55.9	37	28.2	22.9	19.3	16.8	14.8	13.3	12
1561	5	75.2	64.4	39.4	29.1	23.3	19.5	16.8	14.8	13.2	11.9	11.1
1562	5	78.7	67.6	40.3	29.6	23.6	19.7	16.9	14.9	13.3	12	11.3
1563	5	84.2	74.5	42.2	30.5	24.1	20	17.2	15	13.4	12.1	11.5
1564	4.9	75.8	65.2	39.4	29.1	23.2	19.4	16.7	14.7	13.1	11.8	10.8
1565	4.9	75.9	64.7	39.2	28.9	23.1	19.3	16.6	14.6	13	11.8	10.8
1566	4.8	70.3	59.3	37.3	27.9	22.5	18.9	16.3	14.3	12.8	11.6	10.6
1567	4.8	69.9	58.4	37.1	27.8	22.4	18.8	16.2	14.3	12.8	11.6	10.6
1568	4.8	67.8	56.2	36.4	27.4	22.2	18.7	16.2	14.3	12.8	11.6	10.6
1569	4.8	67.1	56.8	36.7	27.7	22.4	18.8	16.3	14.4	12.9	11.7	10.7
1570	4.9	69.4	59.3	37.7	28.2	22.8	19.1	16.5	14.6	13	11.8	10.8
1571	4.9	66	55.8	36.5	27.7	22.4	18.9	16.4	14.5	13	11.7	10.7
1572	4.9	66.1	56.5	36.9	27.9	22.6	19.1	16.5	14.6	13	11.8	10.8
1573	4.9	65.9	56.4	36.9	28	22.7	19.1	16.6	14.6	13.1	11.9	10.9
1574	4.9	62.2	52.7	35.6	27.3	22.2	18.8	16.4	14.5	13	11.8	10.8
1575	5	65.8	56.9	37.3	28.3	22.9	19.3	16.7	14.8	13.2	12	11
1576	5.9	71.6	65.1	40.3	29.9	24	20.1	17.3	15.2	13.6	12.3	11.2
1577	5.2	68.8	61	39	29.3	23.6	19.8	17.2	15.1	13.5	12.3	11.2
1578	5.3	75.4	67.9	41.3	30.6	24.5	20.5	17.6	15.5	13.8	12.5	11.4
1579	11	99.3	95.5	59.6	38.6	29.2	23.6	19.9	17.2	15.2	13.6	12.3
1580	5.5	87.4	81.8	49.9	34.7	27	22.2	18.9	16.4	14.6	13.1	11.9
1581	5.3	84	76.5	45.5	32.7	25.8	21.4	18.3	16	14.3	12.9	11.7
1582	5.4	87.2	78.9	47.1	33.4	26.2	21.7	18.5	16.2	14.4	13	11.8
1583	5.5	92	87	53.1	36.1	27.8	22.7	19.3	16.8	14.8	13.3	12.1
1584	5.4	94.4	89.4	54.2	36.6	28.1	22.9	19.4	16.9	14.9	13.4	12.2
1585	5	79.5	69.9	40.7	29.7	23.6	19.7	16.9	14.8	13.2	11.9	11.5
1586	4.9	72.2	60.9	38	28.3	22.8	19.1	16.5	14.5	13	11.7	10.7
1587	5	79.7	69.3	40.5	29.6	23.6	19.6	16.9	14.8	13.2	11.9	11
1588	5	83.8	73.8	41.7	30.2	23.9	19.9	17	14.9	13.3	12	11.5
1589	4.9	75.7	63.9	38.9	28.8	23	19.3	16.6	14.6	13	11.8	10.8
1590	5	79.4	68.6	40.3	29.5	23.5	19.6	16.8	14.7	13.2	11.9	10.8
1591	4.9	71.8	59.9	37.7	28.2	22.6	19	16.4	14.5	12.9	11.7	10.7
1592	4.9	69.1	57.6	37	27.8	22.5	18.9	16.4	14.4	12.9	11.7	10.7
1593	4.9	68.6	58	37.2	28	22.6	19	16.5	14.5	13	11.8	10.8
1594	4.9	70	59.8	38	28.5	22.9	19.3	16.6	14.7	13.1	11.9	10.9
1595	5	69.6	59.4	37.9	28.5	23	19.3	16.7	14.7	13.2	11.9	10.9
1596	5	71.3	60.9	38.6	28.9	23.3	19.5	16.9	14.9	13.3	12	11
1597	5	69.4	58.5	37.8	28.5	23.1	19.4	16.8	14.8	13.3	12	11
1598	5	65.6	54.5	36.4	27.8	22.6	19.1	16.6	14.7	13.2	11.9	10.9
1599	5	66	55.1	36.7	28	22.8	19.3	16.7	14.8	13.3	12	11
1600	5.1	66.4	56.5	37.4	28.4	23.1	19.5	16.9	14.9	13.4	12.1	11.1
1601	5.1	66	56.6	37.5	28.5	23.2	19.6	17	15	13.5	12.2	11.2
1602	5.2	73.7	65.3	40.7	30.3	24.4	20.4	17.6	15.5	13.9	12.5	11.5
1603	12.6	104.2	100.5	63.6	40.2	30.1	24.2	20.3	17.6	15.5	13.8	12.5
1604	7.9	91.1	84.7	52.7	36.1	27.8	22.8	19.3	16.8	14.9	13.4	12.2
1605	5.5	85.4	77.1	46.6	33.4	26.3	21.8	18.6	16.3	14.5	13.1	11.9
1606	5.5	87.4	78.4	46.5	33.4	26.3	21.8	18.6	16.3	14.5	13.1	11.9
1607	5.6	91.9	85.1	51.3	35.6	27.6	22.7	19.3	16.8	14.9	13.4	12.2
1608	5.7	98.1	93.5	57.6	38.2	29.1	23.7	20	17.3	15.3	13.7	12.5
1609	6.2	96.1	89.6	52.8	34.9	26.6	21.6	18.2	15.8	14	12.5	15.3
1610	5	79.7	68.7	40.2	29.4	23.4	19.5	16.7	14.7	13.1	11.8	11
1611	5.1	85.6	76.2	43.1	30.8	24.2	20.1	17.2	15	13.4	12	11.5
1612	6.8	96	87.7	51.8	34.7	26.5	21.6	18.2	15.8	14	12.6	13.1
1613	5	78	66.1	39.6	29.2	23.3	19.4	16.7	14.7	13.1	11.8	10.8
1614	4.9	71.1	58.5	37.3	27.9	22.5	18.9	16.4	14.4	12.9	11.7	10.7
1615	4.9	72.1	59.6	37.7	28.2	22.7	19.1	16.5	14.5	13	11.8	10.7
1616	5	72.5	61.5	38.5	28.7	23	19.3	16.7	14.7	13.1	11.9	10.8
1617	5	73.4	62.7	39	29	23.3	19.5	16.8	14.8	13.2	12	10.9
1618	5	70.4	58.5	37.7	28.4	22.9	19.3	16.7	14.7	13.2	11.9	10.9
1619	5	70.6	59.5	38.1	28.6	23.1	19.4	16.8	14.8	13.3	12	11
1620	5.1	72.8	61.2	38.8	29.1	23.4	19.7	17	15	13.4	12.1	11.1
1621	5.1	74.2	62.8	39.5	29.5	23.7	19.9	17.2	15.1	13.5	12.2	11.2
1622	5.1	68.1	56.9	37.4	28.4	23.1	19.5	16.9	14.9	13.4	12.1	11.1
1623	5.1	66.4	55.5	37	28.2	23	19.4	16.9	14.9	13.4	12.1	11.1
1624	5.1	64.5	53.3	36.2	27.8	22.7	19.3	16.8	14.8	13.3	12.1	11.1
1625	5.1	64.8	54.3	36.7	28.2	23	19.5	16.9	15	13.4	12.2	11.2
1626	5.6	77.2	71.1	42.7	31.4	25.1	21	18	15.9	14.2	12.8	11.7
1627	11	94.3	91	58.1	38.4	29.2	23.7	20	17.4	15.3	13.7	12.5
1628	10.6	94.1	89.3	57	38	29	23.6	20	17.3	15.3	13.7	12.5
1629	5.7	88.8	81.9	50.2	35.2	27.4	22.6	19.2	16.8	14.9	13.4	12.2
1630	5.7	91.2	84.3	51.5	35.8	27.8	22.9	19.5	17	15	13.5	12.3
1631	5.8	97.5	92.5	57.9	38.6	29.4	23.9	20.2	17.5	15.5	13.9	12.6
1632	5.8	98.4	94.3	58.8	39	29.7	24.1	20.4	17.7	15.6	14	12.7
1633	28.8	126.5	126.5	83.3	44.5	31.3	24.4	20.1	17.2	15	14.7	41.9
1634	5.1	88.5	78.6	44.5	31.4	24.5	20.2	17.2	15.1	13.4	12	11.7
1635	4.9	78.7	67	39.7	29.1	23.2	19.3	16.6	14.6	13	11.8	11
1636	6.9	91.7	81.2	46.3	32.3	25.1	20.7	17.6	15.4	13.6	12.3	12.2
1637	5.7	91.2	80.4	46.2	32.4	25.2	20.7	17.7	15.4	13.7	12.3	11.8
1638	5	74.5	61.3	38.3	28.5	22.9	19.2	16.6	14.6	13	11.8	10.8
1639	5	72.3	59.4	37.7	28.3	22.8	19.2	16.5	14.6	13	11.8	10.8
1640	5.1	77.5	65	39.7	29.4	23.5	19.7	16.9	14.9	13.3	12	11
1641	5.3	84.8	74.1	42.4	30.8	24.4	20.3	17.4	15.3	13.6	12.3	11.2
1642	5.1	74	61.2	38.7	29	23.3	19.6	16.9	14.9	13.3	12.1	11
1643	5.1	74.7	62.1	39.2	29.3	23.5	19.8	17.1	15	13.4	12.2	11.1
1644	5.1	74.9	62.4	39.4	29.4	23.7	19.9	17.2	15.1	13.5	12.2	11.2
1645	5.1	71.3	59.5	38.4	29	23.4	19.7	17.1	15.1	13.5	12.2	11.2
1646	5.1	67.7	56	37.2	28.4	23.1	19.5	16.9	15	13.4	12.2	11.1
1647	5.1	67.5	54.8	36.8	28.2	23	19.5	16.9	15	13.4	12.2	11.2
1648	5.2	68.3	56.4	37.6	28.7	23.3	19.7	17.1	15.1	13.6	12.3	11.3
1649	5.2	68.8	57.7	38.2	29.1	23.6	19.9	17.3	15.3	13.7	12.4	11.4
1650	7.8	87.6	80.9	48.5	34.4	26.9	22.2	19	16.6	14.7	13.3	12.1
1651	14.5	101.9	99.3	65.2	41.1	30.8	24.8	20.8	17.9	15.8	14.1	12.8
1652	10.3	94.1	88.8	57.2	38.3	29.3	23.8	20.1	17.5	15.5	13.9	12.6
1653	8.4	91.5	84.9	53.3	36.7	28.4	23.3	19.8	17.2	15.3	13.7	12.5
1654	7	95.4	88.9	56.2	38	29.2	23.8	20.2	17.5	15.5	13.9	12.7
1655	7.5	103.6	99.5	64.1	41.1	30.9	25	21	18.2	16	14.3	13
1656	5.9	98.3	93.7	58.8	39.2	30	24.4	20.6	17.9	15.8	14.2	12.9
1657	11.6	104.6	97.4	57.9	36.6	27.4	22	18.5	16	14.1	12.6	21.8
1658	4.9	82.1	69.8	40.2	29.3	23.3	19.4	16.6	14.6	13	11.7	11.2
1659	4.9	75.2	61.6	38	28.2	22.6	18.9	16.3	14.4	12.8	11.6	10.9
1660	4.9	71.3	57.7	36.8	27.6	22.3	18.7	16.2	14.3	12.8	11.6	10.7
1661	4.9	71.7	57.5	36.9	27.7	22.4	18.8	16.3	14.3	12.8	11.6	10.6
1662	5	76.4	62.4	38.6	28.7	23	19.3	16.6	14.6	13.1	11.8	10.9
1663	29	126.4	125.6	80.4	42.6	30.4	23.9	19.8	16.9	14.8	14.6	40.3
1664	4.9	80	66	39.3	28.8	23	19.2	16.5	14.5	12.9	11.7	11.1
1665	5.2	88.7	76.5	42.5	30.5	24	19.9	17	14.9	13.2	11.9	11.8
1666	5.6	89.1	76.1	42.6	30.5	24.1	19.9	17.1	14.9	13.3	12	11.9
1667	5.1	82.1	68.4	40.2	29.4	23.4	19.5	16.8	14.7	13.1	11.9	11.3
1668	10.1	99.7	88.2	51.7	34.6	26.5	21.6	18.3	15.9	14	12.6	12.3
1669	15.6	107	97	57	36.4	27.3	22	18.5	16	14.1	12.9	24
1670	5.1	81.3	67.6	39.7	29.1	23.1	19.3	16.6	14.6	13	11.7	11.7
1671	14.7	109.4	98.2	58.4	36.9	27.7	22.3	18.7	16.2	14.2	12.7	21.2
1672	33.4	127.9	125.8	81.7	43.4	30.9	24.3	20.1	17.2	15	14.3	37.9
1673	32.5	128.3	127.3	83.6	44.9	31.6	24.7	20.4	17.4	15.2	14.3	35.2
1674	17.4	116.2	106.7	65.5	39.4	29	23.1	19.3	16.6	14.6	13	15
1675	16	108.5	96.7	56.7	36.3	27.3	22	18.5	16	14.1	12.7	23.3
1676	14.6	105.7	93.2	54.3	35.5	26.9	21.8	18.3	15.9	14	12.6	21.4
1677	36	127.6	125.2	80.7	42.9	30.6	24.1	19.9	17.1	14.9	14.5	40.7
1678	50.4	127.7	127.7	86.3	47.9	32.9	25.4	20.8	17.7	15.4	17.8	55.5
1679	27.2	127.8	123.2	80.2	42.9	30.7	24.1	20	17.1	15	13.5	28
1680	10.7	103	91.7	54.1	35.4	26.9	21.8	18.4	15.9	14	12.6	12.2
1681	25.1	127.9	118.9	73.9	41.5	30	23.7	19.7	16.9	14.8	13.9	35.1
1682	37.9	127.7	125.4	81.1	43.3	30.9	24.2	20	17.1	15	14.8	45.5
1683	63	127.6	127.6	87.7	49.7	33.7	25.9	21.1	17.9	15.6	27.2	76.7
1684	56.7	127.4	127.4	87.5	49.5	33.6	25.8	21.1	17.9	15.5	22.5	64.2
1685	45.3	127.3	127.3	85.4	46.7	32.4	25.1	20.6	17.5	15.3	14.9	41.8
1686	6	94.6	79.7	45.4	31.8	24.8	20.4	17.4	15.1	13.4	12.1	11.2
1687	55.4	128.3	128.3	85.4	46.9	32.5	25.3	20.7	17.6	15.4	23.2	71.3
1688	86.2	128	128	90.1	52	34.6	26.4	21.5	18.2	15.8	41.6	116.6
1689	89.3	127.6	127.6	91.5	53.2	35.1	26.6	21.6	18.2	15.8	41.2	113.7
1690	55.3	127.2	127.2	86.5	48.2	33	25.5	20.8	17.7	15.4	19	60
1691	19.4	126.4	115.2	72.9	41	29.7	23.5	19.5	16.7	14.7	13.1	18.4
1692	4.9	84.8	67.9	39.7	29	23.1	19.2	16.5	14.5	12.9	11.7	10.6
