# Supplementary material for: Roles of host and environment in shift of primary anthrax host species in Kruger National Park
Source: PLoS One. 2024 Dec 6;19(12):e0314103. doi: 10.1371/journal.pone.0314103 (PMC11623471; doi:10.1371/journal.pone.0314103)
Supplement: S1 Data — (ZIP) [file pone.0314103.s001.zip › Ochai Supplementary Data/Soil Moisture KNP/TerraClimate_Soil Moisture_2007.xlsx]

## Sheet: TerraClimate_Soil Moisture_2007
UPID	2007_1	2007_2	2007_3	2007_4	2007_5	2007_6	2007_7	2007_8	2007_9	2007_10	2007_11	2007_12
1	1.2	1.2	1.1	1.1	1.1	1.1	1.1	1.1	1.1	1	1	1
2	1.2	1.1	1.1	1.1	1.1	1.1	1.1	1.1	1	1	1	1
3	1.1	1.1	1.1	1.1	1.1	1.1	1.1	1	1	1	1	1
4	1.1	1.1	1.1	1.1	1.1	1.1	1	1	1	1	1	1
5	1.1	1.1	1.1	1.1	1.1	1.1	1	1	1	1	1	1
6	1.1	1.1	1.1	1.1	1.1	1	1	1	1	1	1	1
7	1.1	1.1	1.1	1.1	1	1	1	1	1	1	1	1
8	1.1	1.1	1.1	1.1	1.1	1.1	1	1	1	1	1	1
9	1.2	1.1	1.1	1.1	1.1	1.1	1.1	1.1	1	1	1	1
10	1.2	1.2	1.1	1.1	1.1	1.1	1.1	1.1	1.1	1.1	1	1
11	1.2	1.2	1.2	1.1	1.1	1.1	1.1	1.1	1.1	1.1	1.1	1
12	1.2	1.2	1.2	1.2	1.2	1.1	1.1	1.1	1.1	1.1	1.1	1.1
13	1.2	1.2	1.2	1.2	1.2	1.2	1.1	1.1	1.1	1.1	1.1	1.1
14	1.3	1.2	1.2	1.2	1.2	1.2	1.2	1.2	1.1	1.1	1.1	1.1
15	1.3	1.3	1.2	1.2	1.2	1.2	1.2	1.2	1.2	1.1	1.1	1.1
16	1.3	1.3	1.3	1.2	1.2	1.2	1.2	1.2	1.2	1.2	1.1	1.1
17	1.3	1.3	1.3	1.3	1.2	1.2	1.2	1.2	1.2	1.2	1.2	1.1
18	1.3	1.3	1.3	1.3	1.3	1.3	1.2	1.2	1.2	1.2	1.2	1.2
19	1.1	1.1	1.1	1.1	1.1	1.1	1.1	1	1	1	1	1
20	1.1	1.1	1.1	1.1	1.1	1.1	1	1	1	1	1	1
21	1.1	1.1	1.1	1.1	1	1	1	1	1	1	1	1
22	1.1	1.1	1.1	1	1	1	1	1	1	1	1	0.9
23	1.1	1.1	1	1	1	1	1	1	1	1	0.9	0.9
24	1.1	1	1	1	1	1	1	1	1	0.9	0.9	0.9
25	1.1	1	1	1	1	1	1	1	1	0.9	0.9	0.9
26	1.1	1.1	1	1	1	1	1	1	1	1	0.9	0.9
27	1.1	1.1	1.1	1	1	1	1	1	1	1	1	0.9
28	1.1	1.1	1.1	1.1	1	1	1	1	1	1	1	1
29	1.1	1.1	1.1	1.1	1.1	1.1	1	1	1	1	1	1
30	1.2	1.1	1.1	1.1	1.1	1.1	1.1	1.1	1	1	1	1
31	1.2	1.2	1.1	1.1	1.1	1.1	1.1	1.1	1.1	1	1	1
32	1.2	1.2	1.2	1.1	1.1	1.1	1.1	1.1	1.1	1.1	1.1	1
33	1.2	1.2	1.2	1.2	1.2	1.1	1.1	1.1	1.1	1.1	1.1	1.1
34	1.2	1.2	1.2	1.2	1.2	1.2	1.1	1.1	1.1	1.1	1.1	1.1
35	1.2	1.2	1.2	1.2	1.2	1.2	1.1	1.1	1.1	1.1	1.1	1.1
36	1.3	1.2	1.2	1.2	1.2	1.2	1.2	1.1	1.1	1.1	1.1	1.1
37	3	2.9	2.8	2.7	2.6	2.5	2.4	2.4	2.3	2.2	2.2	2.1
38	2.6	2.5	2.5	2.4	2.3	2.3	2.2	2.1	2.1	2	2	1.9
39	1.8	1.8	1.7	1.7	1.6	1.6	1.6	1.6	1.5	1.5	1.5	1.4
40	1.1	1.1	1.1	1.1	1	1	1	1	1	1	1	1
41	1	1	1	1	1	1	1	0.9	0.9	0.9	0.9	0.9
42	1	1	1	1	1	0.9	0.9	0.9	0.9	0.9	0.9	0.9
43	1	1	1	1	1	0.9	0.9	0.9	0.9	0.9	0.9	0.9
44	1	1	1	1	1	1	0.9	0.9	0.9	0.9	0.9	0.9
45	1	1	1	1	1	1	1	0.9	0.9	0.9	0.9	0.9
46	1	1	1	1	1	1	1	1	0.9	0.9	0.9	0.9
47	1.1	1	1	1	1	1	1	1	1	0.9	0.9	0.9
48	1.1	1.1	1	1	1	1	1	1	1	1	0.9	0.9
49	1.1	1.1	1.1	1.1	1	1	1	1	1	1	1	1
50	1.1	1.1	1.1	1.1	1.1	1.1	1	1	1	1	1	1
51	1.1	1.1	1.1	1.1	1.1	1.1	1.1	1	1	1	1	1
52	1.2	1.1	1.1	1.1	1.1	1.1	1.1	1.1	1	1	1	1
53	1.2	1.1	1.1	1.1	1.1	1.1	1.1	1.1	1	1	1	1
54	1.2	1.2	1.1	1.1	1.1	1.1	1.1	1.1	1.1	1	1	1
55	2.8	2.7	2.6	2.6	2.5	2.4	2.3	2.3	2.2	2.1	2.1	2
56	2.9	2.8	2.7	2.6	2.6	2.5	2.4	2.3	2.3	2.2	2.1	2.1
57	3.1	3	2.9	2.8	2.7	2.6	2.5	2.4	2.4	2.3	2.2	2.2
58	3.8	3.6	3.4	3.3	3.1	3	2.9	2.8	2.7	2.6	2.5	2.4
59	3.4	3.2	3.1	3	2.9	2.7	2.6	2.6	2.5	2.4	2.3	2.2
60	1	1	0.9	0.9	0.9	0.9	0.9	0.9	0.9	0.9	0.9	0.8
61	1	0.9	0.9	0.9	0.9	0.9	0.9	0.9	0.9	0.9	0.8	0.8
62	1	1	0.9	0.9	0.9	0.9	0.9	0.9	0.9	0.9	0.9	0.8
63	1	1	1	0.9	0.9	0.9	0.9	0.9	0.9	0.9	0.9	0.9
64	1	1	1	1	0.9	0.9	0.9	0.9	0.9	0.9	0.9	0.9
65	1	1	1	1	1	0.9	0.9	0.9	0.9	0.9	0.9	0.9
66	1	1	1	1	1	1	0.9	0.9	0.9	0.9	0.9	0.9
67	1	1	1	1	1	1	0.9	0.9	0.9	0.9	0.9	0.9
68	1	1	1	1	1	1	1	0.9	0.9	0.9	0.9	0.9
69	1.1	1	1	1	1	1	1	1	1	0.9	0.9	0.9
70	1.1	1.1	1.1	1	1	1	1	1	1	1	1	0.9
71	1.1	1.1	1.1	1.1	1	1	1	1	1	1	1	1
72	1.1	1.1	1.1	1.1	1	1	1	1	1	1	1	1
73	4.7	4.4	4.2	4	3.8	3.6	3.4	3.3	3.2	3	2.9	2.8
74	4.5	4.3	4	3.8	3.6	3.5	3.3	3.2	3	2.9	2.8	2.7
75	3.8	3.6	3.5	3.3	3.2	3	2.9	2.8	2.7	2.6	2.5	2.4
76	3.7	3.5	3.4	3.2	3.1	3	2.8	2.7	2.6	2.5	2.4	2.4
77	3.4	3.2	3.1	3	2.8	2.7	2.6	2.5	2.4	2.4	2.3	2.2
78	0.9	0.9	0.9	0.9	0.9	0.9	0.9	0.8	0.8	0.8	0.8	0.8
79	0.9	0.9	0.9	0.9	0.9	0.8	0.8	0.8	0.8	0.8	0.8	0.8
80	0.9	0.9	0.9	0.9	0.9	0.9	0.8	0.8	0.8	0.8	0.8	0.8
81	0.9	0.9	0.9	0.9	0.9	0.9	0.9	0.8	0.8	0.8	0.8	0.8
82	0.9	0.9	0.9	0.9	0.9	0.9	0.9	0.9	0.9	0.8	0.8	0.8
83	1	0.9	0.9	0.9	0.9	0.9	0.9	0.9	0.9	0.9	0.8	0.8
84	1	0.9	0.9	0.9	0.9	0.9	0.9	0.9	0.9	0.9	0.8	0.8
85	1	1	0.9	0.9	0.9	0.9	0.9	0.9	0.9	0.9	0.9	0.8
86	1	0.9	0.9	0.9	0.9	0.9	0.9	0.9	0.9	0.9	0.8	0.8
87	1	1	1	0.9	0.9	0.9	0.9	0.9	0.9	0.9	0.9	0.9
88	1	1	1	1	0.9	0.9	0.9	0.9	0.9	0.9	0.9	0.9
89	1	1	1	1	1	0.9	0.9	0.9	0.9	0.9	0.9	0.9
90	1	1	1	1	1	1	0.9	0.9	0.9	0.9	0.9	0.9
91	4.9	4.6	4.3	4.1	3.9	3.7	3.5	3.3	3.2	3.1	2.9	2.8
92	4.3	4.1	3.8	3.6	3.5	3.3	3.2	3	2.9	2.8	2.7	2.6
93	3.9	3.7	3.5	3.4	3.2	3.1	2.9	2.8	2.7	2.6	2.5	2.4
94	3.7	3.5	3.4	3.2	3.1	2.9	2.8	2.7	2.6	2.5	2.4	2.3
95	2.8	2.7	2.6	2.5	2.4	2.3	2.3	2.2	2.1	2	2	1.9
96	2.4	2.3	2.2	2.1	2.1	2	1.9	1.9	1.8	1.8	1.7	1.7
97	1.1	1.1	1.1	1.1	1	1	1	1	1	1	0.9	0.9
98	2.2	2.2	2.1	2	2	1.9	1.8	1.8	1.7	1.7	1.7	1.6
99	1.8	1.8	1.7	1.7	1.6	1.6	1.6	1.5	1.5	1.5	1.4	1.4
100	0.9	0.9	0.9	0.9	0.8	0.8	0.8	0.8	0.8	0.8	0.8	0.8
101	2.2	2.2	2.1	2	2	1.9	1.9	1.8	1.8	1.7	1.7	1.6
102	0.9	0.9	0.9	0.9	0.9	0.8	0.8	0.8	0.8	0.8	0.8	0.8
103	0.9	0.9	0.9	0.9	0.9	0.9	0.8	0.8	0.8	0.8	0.8	0.8
104	0.9	0.9	0.9	0.9	0.9	0.9	0.9	0.8	0.8	0.8	0.8	0.8
105	0.9	0.9	0.9	0.9	0.9	0.9	0.9	0.9	0.8	0.8	0.8	0.8
106	0.9	0.9	0.9	0.9	0.9	0.9	0.9	0.9	0.8	0.8	0.8	0.8
107	0.9	0.9	0.9	0.9	0.9	0.9	0.9	0.9	0.8	0.8	0.8	0.8
108	1	0.9	0.9	0.9	0.9	0.9	0.9	0.9	0.9	0.9	0.8	0.8
109	5.2	4.8	4.6	4.3	4.1	3.8	3.7	3.5	3.3	3.2	3.1	2.9
110	4.9	4.6	4.3	4.1	3.9	3.7	3.5	3.3	3.2	3.1	2.9	2.8
111	4.9	4.6	4.3	4.1	3.9	3.7	3.5	3.3	3.2	3	2.9	2.8
112	4.6	4.3	4	3.8	3.6	3.4	3.3	3.1	3	2.9	2.7	2.6
113	4.3	4	3.8	3.6	3.4	3.2	3.1	2.9	2.8	2.7	2.6	2.5
114	3.9	3.7	3.5	3.3	3.1	3	2.9	2.7	2.6	2.5	2.4	2.3
115	3.8	3.6	3.4	3.2	3.1	2.9	2.8	2.7	2.6	2.5	2.4	2.3
116	3.3	3.1	3	2.8	2.7	2.6	2.5	2.4	2.3	2.2	2.2	2.1
117	3.8	3.6	3.4	3.2	3	2.9	2.8	2.7	2.6	2.5	2.4	2.3
118	3.4	3.2	3.1	2.9	2.8	2.7	2.6	2.5	2.4	2.3	2.2	2.1
119	3.1	3	2.9	2.7	2.6	2.5	2.4	2.3	2.3	2.2	2.1	2.1
120	3.6	3.4	3.2	3.1	2.9	2.8	2.7	2.6	2.5	2.4	2.3	2.2
121	2.6	2.5	2.4	2.3	2.3	2.2	2.1	2.1	2	1.9	1.9	1.8
122	2.9	2.7	2.6	2.5	2.4	2.4	2.3	2.2	2.1	2.1	2	1.9
123	1.5	1.5	1.4	1.4	1.4	1.4	1.3	1.3	1.3	1.3	1.2	1.2
124	0.9	0.9	0.9	0.9	0.9	0.9	0.8	0.8	0.8	0.8	0.8	0.8
125	0.9	0.9	0.9	0.9	0.9	0.9	0.9	0.8	0.8	0.8	0.8	0.8
126	0.9	0.9	0.9	0.9	0.9	0.9	0.9	0.8	0.8	0.8	0.8	0.8
127	5.7	5.3	5	4.7	4.4	4.2	4	3.8	3.6	3.4	3.3	3.2
128	5.5	5.1	4.8	4.5	4.3	4	3.8	3.6	3.5	3.3	3.2	3.1
129	5.6	5.2	4.9	4.6	4.3	4.1	3.9	3.7	3.5	3.3	3.2	3.1
130	5.3	4.9	4.6	4.3	4.1	3.9	3.7	3.5	3.3	3.2	3.1	2.9
131	4.9	4.5	4.3	4	3.8	3.6	3.4	3.3	3.1	3	2.9	2.8
132	4.9	4.6	4.3	4.1	3.8	3.6	3.4	3.3	3.1	3	2.9	2.8
133	5	4.7	4.4	4.1	3.9	3.7	3.5	3.3	3.2	3	2.9	2.8
134	4.8	4.5	4.2	4	3.8	3.6	3.4	3.2	3.1	3	2.8	2.7
135	4.2	4	3.8	3.6	3.4	3.2	3.1	3	2.8	2.7	2.6	2.5
136	4.7	4.4	4.1	3.9	3.7	3.5	3.3	3.2	3	2.9	2.8	2.7
137	4.2	3.9	3.7	3.5	3.3	3.2	3	2.9	2.8	2.7	2.6	2.5
138	4.5	4.2	4	3.8	3.6	3.4	3.2	3.1	2.9	2.8	2.7	2.6
139	4.4	4.1	3.9	3.7	3.5	3.3	3.2	3	2.9	2.8	2.7	2.6
140	3.6	3.4	3.2	3.1	3	2.8	2.7	2.6	2.5	2.4	2.3	2.3
141	0.9	0.9	0.9	0.9	0.9	0.9	0.9	0.9	0.8	0.8	0.8	0.8
142	1	1	1	1	1	1	0.9	0.9	0.9	0.9	0.9	0.9
143	0.9	0.9	0.9	0.9	0.9	0.9	0.9	0.9	0.8	0.8	0.8	0.8
144	0.9	0.9	0.9	0.9	0.9	0.9	0.9	0.8	0.8	0.8	0.8	0.8
145	6.7	6.1	5.7	5.3	5	4.7	4.5	4.2	4	3.8	3.7	3.5
146	6.4	5.9	5.5	5.2	4.9	4.6	4.3	4.1	3.9	3.7	3.6	3.4
147	6.4	5.9	5.5	5.1	4.8	4.5	4.3	4.1	3.9	3.7	3.5	3.4
148	5.9	5.5	5.1	4.8	4.5	4.3	4	3.8	3.7	3.5	3.3	3.2
149	5.7	5.3	5	4.7	4.4	4.1	3.9	3.7	3.6	3.4	3.3	3.1
150	5.3	5	4.7	4.4	4.1	3.9	3.7	3.5	3.4	3.2	3.1	3
151	5.3	4.9	4.6	4.4	4.1	3.9	3.7	3.5	3.4	3.2	3.1	3
152	5.2	4.8	4.5	4.3	4	3.8	3.6	3.5	3.3	3.2	3	2.9
153	4.9	4.5	4.3	4	3.8	3.6	3.5	3.3	3.2	3	2.9	2.8
154	4.6	4.4	4.1	3.9	3.7	3.5	3.3	3.2	3.1	2.9	2.8	2.7
155	4.7	4.4	4.1	3.9	3.7	3.5	3.4	3.2	3.1	2.9	2.8	2.7
156	4.8	4.5	4.2	4	3.8	3.6	3.4	3.2	3.1	3	2.9	2.7
157	4.8	4.5	4.2	4	3.8	3.6	3.4	3.2	3.1	3	2.9	2.7
158	4.5	4.2	4	3.8	3.6	3.4	3.2	3.1	3	2.8	2.7	2.6
159	4.2	3.9	3.7	3.5	3.4	3.2	3.1	2.9	2.8	2.7	2.6	2.5
160	3.9	3.7	3.5	3.4	3.2	3.1	2.9	2.8	2.7	2.6	2.5	2.4
161	0.9	0.9	0.9	0.9	0.9	0.9	0.9	0.9	0.8	0.8	0.8	0.8
162	0.9	0.9	0.9	0.9	0.9	0.9	0.9	0.8	0.8	0.8	0.8	0.8
163	7	6.4	6	5.6	5.2	4.9	4.7	4.4	4.2	4	3.8	3.7
164	7.1	6.5	6	5.6	5.3	5	4.7	4.4	4.2	4	3.8	3.7
165	6.8	6.2	5.8	5.4	5.1	4.8	4.5	4.3	4.1	3.9	3.7	3.6
166	6.7	6.1	5.7	5.3	5	4.7	4.5	4.2	4	3.8	3.7	3.5
167	6	5.6	5.2	4.9	4.6	4.4	4.1	3.9	3.8	3.6	3.4	3.3
168	5.8	5.4	5.1	4.8	4.5	4.3	4	3.8	3.7	3.5	3.4	3.2
169	5.7	5.3	5	4.7	4.4	4.2	4	3.8	3.6	3.4	3.3	3.2
170	5.5	5.1	4.8	4.5	4.3	4.1	3.9	3.7	3.5	3.4	3.2	3.1
171	5.3	5	4.7	4.4	4.2	4	3.8	3.6	3.4	3.3	3.1	3
172	4.9	4.6	4.4	4.1	3.9	3.7	3.5	3.4	3.2	3.1	3	2.9
173	4.9	4.6	4.3	4.1	3.9	3.7	3.5	3.4	3.2	3.1	3	2.9
174	4.8	4.5	4.2	4	3.8	3.6	3.5	3.3	3.2	3	2.9	2.8
175	4.8	4.5	4.3	4	3.8	3.6	3.5	3.3	3.2	3	2.9	2.8
176	4.9	4.6	4.3	4.1	3.9	3.7	3.5	3.3	3.2	3.1	2.9	2.8
177	4.9	4.6	4.3	4.1	3.9	3.7	3.5	3.3	3.2	3	2.9	2.8
178	4.9	4.6	4.3	4.1	3.8	3.6	3.5	3.3	3.1	3	2.9	2.8
179	4.4	4.1	3.9	3.7	3.5	3.3	3.2	3	2.9	2.8	2.7	2.6
180	3.3	3.2	3	2.9	2.8	2.7	2.6	2.5	2.4	2.3	2.2	2.2
181	21.3	16.8	14	12	10.5	9.4	8.4	7.7	7.1	6.5	6.1	5.7
182	13.4	11.6	10.2	9.1	8.2	7.5	6.9	6.4	5.9	5.6	5.2	4.9
183	13.6	11.7	10.3	9.2	8.3	7.5	6.9	6.4	6	5.6	5.2	4.9
184	7	6.5	6	5.6	5.3	5	4.7	4.5	4.2	4	3.9	3.7
185	6.8	6.3	5.9	5.5	5.2	4.9	4.6	4.4	4.1	4	3.8	3.6
186	6.7	6.2	5.8	5.4	5.1	4.8	4.6	4.3	4.1	3.9	3.7	3.6
187	6.4	5.9	5.5	5.2	4.9	4.6	4.4	4.2	4	3.8	3.6	3.5
188	6.1	5.6	5.3	5	4.7	4.4	4.2	4	3.8	3.6	3.5	3.3
189	5.7	5.3	5	4.7	4.4	4.2	4	3.8	3.6	3.5	3.3	3.2
190	5.4	5	4.7	4.5	4.2	4	3.8	3.6	3.5	3.3	3.2	3.1
191	5.2	4.8	4.6	4.3	4.1	3.9	3.7	3.5	3.4	3.2	3.1	3
192	5	4.7	4.4	4.2	4	3.8	3.6	3.4	3.3	3.2	3	2.9
193	4.8	4.5	4.3	4	3.8	3.6	3.5	3.3	3.2	3	2.9	2.8
194	4.9	4.6	4.4	4.1	3.9	3.7	3.5	3.4	3.2	3.1	3	2.8
195	5.1	4.7	4.5	4.2	4	3.8	3.6	3.4	3.2	3.1	3	2.9
196	5.1	4.8	4.5	4.2	4	3.8	3.6	3.4	3.2	3.1	3	2.8
197	4.9	4.5	4.3	4	3.8	3.6	3.4	3.3	3.1	3	2.9	2.7
198	4.6	4.3	4.1	3.8	3.6	3.4	3.3	3.1	3	2.9	2.7	2.6
199	31.2	28.7	21.2	16.9	14.2	12.2	10.7	9.6	8.6	7.9	7.8	14.8
200	22.1	17.9	14.8	12.6	11	9.8	8.8	8	7.4	6.8	6.3	5.9
201	7.6	7	6.5	6.1	5.7	5.3	5	4.8	4.5	4.3	4.1	4
202	7.2	6.7	6.2	5.8	5.5	5.2	4.9	4.6	4.4	4.2	4	3.8
203	7.2	6.7	6.2	5.8	5.5	5.1	4.9	4.6	4.4	4.2	4	3.8
204	7.2	6.7	6.2	5.8	5.4	5.1	4.8	4.6	4.4	4.2	4	3.8
205	6.9	6.4	5.9	5.6	5.2	4.9	4.7	4.4	4.2	4	3.9	3.7
206	6.2	5.8	5.5	5.1	4.8	4.6	4.4	4.1	4	3.8	3.6	3.5
207	6	5.6	5.2	4.9	4.7	4.4	4.2	4	3.8	3.7	3.5	3.4
208	5.7	5.4	5	4.8	4.5	4.3	4.1	3.9	3.7	3.5	3.4	3.3
209	5.3	5	4.7	4.4	4.2	4	3.8	3.6	3.5	3.3	3.2	3.1
210	5.2	4.9	4.6	4.3	4.1	3.9	3.7	3.5	3.4	3.3	3.1	3
211	4.8	4.6	4.3	4.1	3.9	3.7	3.5	3.4	3.2	3.1	3	2.9
212	5	4.7	4.4	4.1	3.9	3.7	3.6	3.4	3.3	3.1	3	2.9
213	5.1	4.8	4.5	4.2	4	3.8	3.6	3.4	3.3	3.1	3	2.9
214	5	4.7	4.4	4.1	3.9	3.7	3.5	3.4	3.2	3.1	2.9	2.8
215	4.9	4.6	4.3	4	3.8	3.6	3.4	3.3	3.1	3	2.9	2.8
216	4.5	4.2	4	3.8	3.6	3.4	3.2	3.1	3	2.8	2.7	2.6
217	26.7	22.6	18	15	12.8	11.3	10	9.1	8.3	7.6	7	6.6
218	8.4	7.8	7.2	6.7	6.2	5.8	5.5	5.2	4.9	4.7	4.5	4.3
219	7.6	7.1	6.6	6.1	5.8	5.4	5.1	4.9	4.6	4.4	4.2	4.1
220	7.4	6.9	6.4	6	5.6	5.3	5	4.8	4.6	4.3	4.2	4
221	7.4	6.9	6.4	6	5.7	5.3	5.1	4.8	4.6	4.4	4.2	4
222	7.3	6.8	6.3	5.9	5.6	5.3	5	4.7	4.5	4.3	4.1	4
223	7	6.5	6.1	5.7	5.4	5.1	4.8	4.6	4.4	4.2	4	3.8
224	6.6	6.1	5.7	5.4	5.1	4.8	4.6	4.4	4.2	4	3.8	3.7
225	6.3	5.9	5.5	5.2	4.9	4.6	4.4	4.2	4	3.8	3.7	3.5
226	6.1	5.7	5.3	5	4.7	4.5	4.3	4.1	3.9	3.7	3.6	3.4
227	5.6	5.3	4.9	4.7	4.4	4.2	4	3.8	3.7	3.5	3.4	3.2
228	5.3	4.9	4.7	4.4	4.2	4	3.8	3.6	3.5	3.3	3.2	3.1
229	4.9	4.6	4.4	4.1	3.9	3.7	3.6	3.4	3.3	3.2	3	2.9
230	4.8	4.5	4.2	4	3.8	3.6	3.5	3.3	3.2	3.1	2.9	2.8
231	5	4.7	4.4	4.2	3.9	3.7	3.6	3.4	3.3	3.1	3	2.9
232	4.8	4.5	4.2	4	3.8	3.6	3.4	3.3	3.1	3	2.9	2.8
233	4.6	4.3	4.1	3.8	3.6	3.5	3.3	3.2	3	2.9	2.8	2.7
234	4.4	4.2	3.9	3.7	3.5	3.3	3.2	3	2.9	2.8	2.7	2.6
235	8.2	7.5	7	6.5	6.1	5.8	5.4	5.2	4.9	4.7	4.5	4.3
236	8.1	7.4	6.9	6.5	6.1	5.7	5.4	5.1	4.9	4.6	4.4	4.2
237	7.9	7.3	6.8	6.4	6	5.7	5.4	5.1	4.8	4.6	4.4	4.2
238	7.8	7.3	6.8	6.3	5.9	5.6	5.3	5	4.8	4.6	4.4	4.2
239	7.8	7.2	6.7	6.3	5.9	5.6	5.3	5	4.8	4.6	4.4	4.2
240	7.7	7.2	6.7	6.3	5.9	5.6	5.3	5	4.8	4.5	4.3	4.2
241	7.5	6.9	6.5	6.1	5.7	5.4	5.1	4.9	4.6	4.4	4.2	4.1
242	6.8	6.4	6	5.6	5.3	5	4.8	4.6	4.4	4.2	4	3.8
243	6.5	6.1	5.7	5.4	5.1	4.8	4.6	4.4	4.2	4	3.8	3.7
244	6.3	5.9	5.5	5.2	4.9	4.7	4.4	4.2	4	3.9	3.7	3.6
245	5.7	5.4	5.1	4.8	4.5	4.3	4.1	3.9	3.8	3.6	3.5	3.3
246	5.2	4.9	4.6	4.4	4.2	4	3.8	3.6	3.5	3.3	3.2	3.1
247	5	4.7	4.5	4.2	4	3.8	3.7	3.5	3.4	3.2	3.1	3
248	4.8	4.5	4.3	4.1	3.9	3.7	3.5	3.4	3.2	3.1	3	2.9
249	4.6	4.3	4.1	3.9	3.7	3.5	3.4	3.2	3.1	3	2.9	2.8
250	4.3	4	3.8	3.6	3.5	3.3	3.2	3	2.9	2.8	2.7	2.6
251	4.5	4.2	4	3.7	3.6	3.4	3.2	3.1	3	2.8	2.7	2.6
252	4.5	4.2	4	3.8	3.6	3.4	3.2	3.1	3	2.8	2.7	2.6
253	8.6	7.9	7.4	6.9	6.4	6	5.7	5.4	5.1	4.9	4.7	4.5
254	8.3	7.7	7.2	6.7	6.3	5.9	5.6	5.3	5.1	4.8	4.6	4.4
255	8.2	7.6	7.1	6.6	6.2	5.9	5.5	5.3	5	4.8	4.6	4.4
256	8	7.4	6.9	6.5	6.1	5.8	5.5	5.2	5	4.7	4.5	4.3
257	8	7.4	6.9	6.5	6.1	5.8	5.5	5.2	4.9	4.7	4.5	4.3
258	7.8	7.3	6.8	6.4	6	5.7	5.4	5.1	4.9	4.7	4.5	4.3
259	7.6	7.1	6.6	6.2	5.9	5.5	5.3	5	4.8	4.6	4.4	4.2
260	7.1	6.6	6.2	5.8	5.5	5.2	5	4.7	4.5	4.3	4.1	4
261	6.7	6.2	5.8	5.5	5.2	5	4.7	4.5	4.3	4.1	3.9	3.8
262	6.4	6	5.7	5.3	5	4.8	4.6	4.3	4.2	4	3.8	3.7
263	6	5.6	5.3	5	4.7	4.5	4.3	4.1	3.9	3.8	3.6	3.5
264	5.2	4.9	4.7	4.4	4.2	4	3.8	3.7	3.5	3.4	3.3	3.2
265	5.3	5	4.7	4.5	4.2	4	3.9	3.7	3.5	3.4	3.3	3.1
266	5.3	5	4.7	4.4	4.2	4	3.8	3.6	3.5	3.3	3.2	3.1
267	4.2	4	3.8	3.6	3.4	3.3	3.2	3	2.9	2.8	2.7	2.6
268	3.2	3.1	2.9	2.8	2.7	2.6	2.5	2.5	2.4	2.3	2.2	2.2
269	4.1	3.9	3.7	3.5	3.4	3.2	3.1	2.9	2.8	2.7	2.6	2.5
270	4.4	4.1	3.9	3.7	3.5	3.3	3.2	3	2.9	2.8	2.7	2.6
271	8.8	8.1	7.5	7	6.6	6.2	5.9	5.6	5.3	5	4.8	4.6
272	8.6	8	7.4	6.9	6.5	6.1	5.8	5.5	5.2	5	4.8	4.6
273	8.6	8	7.4	6.9	6.5	6.1	5.8	5.5	5.2	5	4.8	4.6
274	8.5	7.9	7.4	6.9	6.5	6.1	5.8	5.5	5.2	5	4.8	4.6
275	8.4	7.8	7.3	6.8	6.4	6	5.7	5.4	5.2	5	4.7	4.5
276	8.3	7.7	7.2	6.8	6.4	6	5.7	5.4	5.2	4.9	4.7	4.5
277	7.9	7.4	6.9	6.5	6.1	5.8	5.5	5.2	5	4.8	4.6	4.4
278	7.3	6.8	6.4	6	5.7	5.4	5.1	4.9	4.7	4.5	4.3	4.1
279	6.9	6.4	6	5.7	5.4	5.1	4.9	4.7	4.5	4.3	4.1	3.9
280	6.4	6	5.6	5.3	5.1	4.8	4.6	4.4	4.2	4	3.9	3.7
281	6	5.6	5.3	5	4.7	4.5	4.3	4.1	4	3.8	3.6	3.5
282	5.2	4.9	4.6	4.4	4.2	4	3.8	3.7	3.5	3.4	3.3	3.2
283	5	4.8	4.5	4.3	4.1	3.9	3.7	3.6	3.4	3.3	3.2	3.1
284	4.7	4.4	4.2	4	3.8	3.6	3.5	3.3	3.2	3.1	3	2.9
285	3.5	3.4	3.2	3.1	3	2.9	2.8	2.7	2.6	2.5	2.4	2.4
286	2.9	2.8	2.7	2.6	2.5	2.4	2.3	2.3	2.2	2.1	2.1	2
287	3.8	3.6	3.4	3.3	3.1	3	2.9	2.8	2.7	2.6	2.5	2.4
288	4	3.8	3.6	3.4	3.2	3.1	3	2.8	2.7	2.6	2.5	2.4
289	9.3	8.6	7.9	7.4	6.9	6.5	6.1	5.8	5.5	5.3	5	4.8
290	9.1	8.4	7.8	7.3	6.9	6.5	6.1	5.8	5.5	5.2	5	4.8
291	8.9	8.3	7.7	7.2	6.8	6.4	6	5.7	5.4	5.2	5	4.8
292	8.9	8.3	7.7	7.2	6.8	6.4	6	5.7	5.5	5.2	5	4.8
293	9	8.3	7.8	7.3	6.8	6.4	6.1	5.8	5.5	5.3	5	4.8
294	8.9	8.3	7.7	7.2	6.8	6.4	6.1	5.8	5.5	5.3	5	4.8
295	8.5	7.9	7.4	7	6.6	6.2	5.9	5.6	5.3	5.1	4.9	4.7
296	8	7.4	6.9	6.5	6.2	5.8	5.5	5.3	5	4.8	4.6	4.4
297	7.4	6.9	6.5	6.1	5.8	5.5	5.2	4.9	4.7	4.5	4.3	4.2
298	6.8	6.4	6	5.7	5.4	5.1	4.9	4.6	4.4	4.3	4.1	3.9
299	6.1	5.8	5.4	5.2	4.9	4.7	4.4	4.3	4.1	3.9	3.8	3.6
300	5.3	5	4.8	4.5	4.3	4.1	4	3.8	3.6	3.5	3.4	3.3
301	4.6	4.4	4.2	4	3.8	3.7	3.5	3.4	3.3	3.2	3.1	2.9
302	4.1	3.9	3.7	3.6	3.4	3.3	3.2	3.1	2.9	2.9	2.8	2.7
303	3.1	3	2.9	2.8	2.7	2.6	2.5	2.4	2.4	2.3	2.2	2.2
304	1.2	1.2	1.2	1.2	1.2	1.2	1.1	1.1	1.1	1.1	1.1	1.1
305	3	2.9	2.8	2.7	2.6	2.5	2.4	2.3	2.2	2.2	2.1	2.1
306	3	2.8	2.7	2.6	2.5	2.4	2.4	2.3	2.2	2.1	2.1	2
307	9.7	8.9	8.3	7.7	7.2	6.8	6.4	6	5.7	5.5	5.2	5
308	9.5	8.7	8.1	7.6	7.1	6.7	6.3	6	5.7	5.4	5.2	4.9
309	9.3	8.6	8	7.5	7	6.6	6.3	6	5.7	5.4	5.2	4.9
310	9.3	8.6	8	7.5	7	6.6	6.3	6	5.7	5.4	5.2	5
311	9.3	8.6	8	7.5	7.1	6.7	6.3	6	5.7	5.5	5.2	5
312	9.2	8.5	7.9	7.4	7	6.6	6.3	6	5.7	5.4	5.2	5
313	8.8	8.2	7.7	7.2	6.8	6.4	6.1	5.8	5.5	5.3	5.1	4.9
314	8.2	7.7	7.2	6.8	6.4	6	5.7	5.5	5.2	5	4.8	4.6
315	7.7	7.2	6.7	6.3	6	5.7	5.4	5.1	4.9	4.7	4.5	4.3
316	7.2	6.7	6.3	6	5.6	5.4	5.1	4.9	4.6	4.5	4.3	4.1
317	6.5	6.1	5.8	5.5	5.2	4.9	4.7	4.5	4.3	4.1	4	3.8
318	5.6	5.3	5	4.8	4.5	4.3	4.2	4	3.8	3.7	3.5	3.4
319	4.6	4.4	4.2	4	3.9	3.7	3.6	3.4	3.3	3.2	3.1	3
320	3.3	3.2	3.1	3	2.9	2.8	2.7	2.6	2.5	2.5	2.4	2.3
321	2.7	2.6	2.5	2.5	2.4	2.3	2.3	2.2	2.1	2.1	2	2
322	1	1	1	1	0.9	0.9	0.9	0.9	0.9	0.9	0.9	0.9
323	0.9	0.9	0.9	0.9	0.9	0.9	0.9	0.9	0.8	0.8	0.8	0.8
324	0.9	0.9	0.9	0.9	0.8	0.8	0.8	0.8	0.8	0.8	0.8	0.8
325	9.7	8.9	8.3	7.7	7.2	6.8	6.4	6.1	5.7	5.5	5.2	5
326	9.5	8.8	8.2	7.6	7.1	6.7	6.3	6	5.7	5.4	5.2	5
327	9.4	8.7	8.1	7.5	7.1	6.7	6.3	6	5.7	5.4	5.2	5
328	9.4	8.7	8.1	7.6	7.1	6.7	6.4	6	5.7	5.5	5.2	5
329	9.4	8.7	8.1	7.6	7.2	6.8	6.4	6.1	5.8	5.5	5.3	5
330	9.4	8.7	8.1	7.6	7.1	6.8	6.4	6.1	5.8	5.5	5.3	5.1
331	8.9	8.3	7.8	7.3	6.9	6.5	6.2	5.9	5.6	5.3	5.1	4.9
332	8.2	7.6	7.2	6.7	6.4	6	5.7	5.5	5.2	5	4.8	4.6
333	7.6	7.1	6.6	6.3	5.9	5.6	5.4	5.1	4.9	4.7	4.5	4.3
334	7.1	6.6	6.2	5.9	5.6	5.3	5	4.8	4.6	4.4	4.2	4.1
335	6.7	6.3	5.9	5.6	5.3	5	4.8	4.6	4.4	4.2	4	3.9
336	5.9	5.6	5.3	5	4.8	4.6	4.4	4.2	4	3.8	3.7	3.6
337	4.9	4.7	4.5	4.3	4.1	3.9	3.8	3.6	3.5	3.4	3.2	3.1
338	2.9	2.8	2.7	2.6	2.5	2.5	2.4	2.3	2.3	2.2	2.2	2.1
339	1	1	1	1	1	1	1	0.9	0.9	0.9	0.9	0.9
340	1	1	0.9	0.9	0.9	0.9	0.9	0.9	0.9	0.9	0.9	0.9
341	0.9	0.9	0.9	0.9	0.9	0.9	0.9	0.9	0.9	0.8	0.8	0.8
342	0.9	0.9	0.8	0.8	0.8	0.8	0.8	0.8	0.8	0.8	0.8	0.8
343	0.9	0.9	0.9	0.9	0.9	0.9	0.9	0.9	0.9	0.8	0.8	0.8
344	1.1	1	1	1	1	1	1	1	1	1	0.9	0.9
345	1.2	1.2	1.1	1.1	1.1	1.1	1.1	1.1	1.1	1	1	1
346	2.8	2.7	2.6	2.6	2.5	2.4	2.4	2.3	2.3	2.2	2.2	2.1
347	2.7	2.6	2.6	2.5	2.5	2.4	2.3	2.3	2.2	2.2	2.2	2.1
348	1.5	1.5	1.5	1.4	1.4	1.4	1.4	1.4	1.4	1.3	1.3	1.3
349	9.5	8.8	8.1	7.6	7.1	6.6	6.3	5.9	5.6	5.3	5.1	4.9
350	9.5	8.7	8.1	7.5	7.1	6.6	6.3	5.9	5.6	5.4	5.1	4.9
351	9.4	8.7	8	7.5	7	6.6	6.2	5.9	5.6	5.4	5.1	4.9
352	9.3	8.6	8	7.5	7	6.6	6.3	5.9	5.6	5.4	5.1	4.9
353	9.3	8.6	8	7.5	7	6.6	6.3	6	5.7	5.4	5.2	5
354	9.3	8.6	8	7.5	7.1	6.7	6.3	6	5.7	5.4	5.2	5
355	9	8.3	7.8	7.3	6.8	6.5	6.1	5.8	5.5	5.3	5.1	4.9
356	8.3	7.7	7.2	6.8	6.4	6.1	5.8	5.5	5.2	5	4.8	4.6
357	7.7	7.2	6.7	6.3	6	5.7	5.4	5.1	4.9	4.7	4.5	4.3
358	7.1	6.7	6.3	5.9	5.6	5.3	5.1	4.8	4.6	4.4	4.3	4.1
359	6.6	6.2	5.9	5.6	5.3	5	4.8	4.6	4.4	4.2	4	3.9
360	6.4	6	5.7	5.4	5.1	4.8	4.6	4.4	4.2	4	3.9	3.7
361	5.4	5.1	4.8	4.6	4.4	4.2	4	3.9	3.7	3.6	3.4	3.3
362	4.3	4.1	3.9	3.8	3.6	3.5	3.4	3.2	3.1	3	2.9	2.8
363	2.4	2.3	2.3	2.2	2.2	2.1	2.1	2	2	1.9	1.9	1.8
364	1	1	1	1	1	1	0.9	0.9	0.9	0.9	0.9	0.9
365	1	1	1	0.9	0.9	0.9	0.9	0.9	0.9	0.9	0.9	0.9
366	0.9	0.9	0.9	0.9	0.9	0.9	0.9	0.9	0.9	0.8	0.8	0.8
367	1	0.9	0.9	0.9	0.9	0.9	0.9	0.9	0.9	0.9	0.9	0.8
368	1.1	1.1	1.1	1	1	1	1	1	1	1	1	1
369	1.2	1.2	1.1	1.1	1.1	1.1	1.1	1.1	1.1	1.1	1	1
370	1.3	1.3	1.2	1.2	1.2	1.2	1.2	1.2	1.2	1.1	1.1	1.1
371	1.4	1.4	1.4	1.4	1.4	1.3	1.3	1.3	1.3	1.3	1.3	1.2
372	1.6	1.6	1.6	1.5	1.5	1.5	1.5	1.5	1.4	1.4	1.4	1.4
373	9.2	8.5	7.9	7.3	6.8	6.4	6.1	5.7	5.4	5.2	4.9	4.7
374	9.3	8.5	7.9	7.4	6.9	6.5	6.1	5.8	5.5	5.2	5	4.8
375	9.3	8.6	7.9	7.4	6.9	6.5	6.1	5.8	5.5	5.3	5	4.8
376	9.3	8.6	7.9	7.4	6.9	6.5	6.2	5.8	5.6	5.3	5.1	4.8
377	9.1	8.4	7.8	7.3	6.9	6.5	6.1	5.8	5.5	5.3	5	4.8
378	9.1	8.4	7.8	7.3	6.9	6.5	6.2	5.8	5.6	5.3	5.1	4.9
379	8.8	8.2	7.6	7.2	6.7	6.4	6	5.7	5.4	5.2	5	4.8
380	8.4	7.8	7.3	6.8	6.4	6.1	5.8	5.5	5.2	5	4.8	4.6
381	7.7	7.2	6.8	6.4	6	5.7	5.4	5.1	4.9	4.7	4.5	4.3
382	7.2	6.8	6.4	6	5.7	5.4	5.1	4.9	4.7	4.5	4.3	4.1
383	6.9	6.4	6.1	5.7	5.4	5.1	4.9	4.7	4.5	4.3	4.1	4
384	6.4	6	5.7	5.4	5.1	4.9	4.6	4.4	4.2	4.1	3.9	3.8
385	5.8	5.5	5.2	5	4.7	4.5	4.3	4.1	4	3.8	3.7	3.5
386	4.8	4.6	4.4	4.2	4	3.9	3.7	3.6	3.4	3.3	3.2	3.1
387	2.4	2.4	2.3	2.3	2.2	2.2	2.1	2.1	2	2	1.9	1.9
388	1.1	1.1	1	1	1	1	1	1	1	1	1	1
389	1	1	1	1	1	1	1	1	0.9	0.9	0.9	0.9
390	1	1	1	1	1	0.9	0.9	0.9	0.9	0.9	0.9	0.9
391	1	1	1	1	1	1	1	0.9	0.9	0.9	0.9	0.9
392	1.1	1.1	1.1	1.1	1.1	1.1	1	1	1	1	1	1
393	1.2	1.2	1.2	1.2	1.1	1.1	1.1	1.1	1.1	1.1	1.1	1.1
394	1.3	1.3	1.3	1.2	1.2	1.2	1.2	1.2	1.2	1.2	1.1	1.1
395	1.4	1.4	1.3	1.3	1.3	1.3	1.3	1.3	1.3	1.2	1.2	1.2
396	1.5	1.5	1.5	1.5	1.4	1.4	1.4	1.4	1.4	1.4	1.4	1.3
397	8.9	8.2	7.6	7.1	6.6	6.2	5.9	5.6	5.3	5	4.8	4.6
398	9.1	8.3	7.7	7.2	6.7	6.3	6	5.6	5.4	5.1	4.9	4.6
399	9	8.3	7.7	7.1	6.7	6.3	5.9	5.6	5.4	5.1	4.9	4.7
400	8.9	8.2	7.6	7.1	6.7	6.3	5.9	5.6	5.4	5.1	4.9	4.7
401	8.8	8.2	7.6	7.1	6.7	6.3	5.9	5.6	5.4	5.1	4.9	4.7
402	8.9	8.2	7.6	7.2	6.7	6.3	6	5.7	5.4	5.2	4.9	4.7
403	8.7	8.1	7.5	7	6.6	6.2	5.9	5.6	5.3	5.1	4.9	4.7
404	8.4	7.8	7.2	6.8	6.4	6	5.7	5.4	5.2	4.9	4.7	4.5
405	8.1	7.5	7	6.6	6.2	5.8	5.5	5.3	5	4.8	4.6	4.4
406	7.5	7	6.6	6.2	5.8	5.5	5.2	5	4.8	4.6	4.4	4.2
407	7.2	6.7	6.3	5.9	5.6	5.3	5.1	4.8	4.6	4.4	4.2	4.1
408	6.9	6.4	6	5.7	5.4	5.1	4.9	4.6	4.4	4.3	4.1	3.9
409	6.4	6	5.7	5.4	5.1	4.9	4.6	4.4	4.2	4.1	3.9	3.8
410	6	5.6	5.3	5	4.8	4.6	4.4	4.2	4	3.8	3.7	3.6
411	4.5	4.3	4.1	3.9	3.8	3.6	3.5	3.4	3.3	3.2	3.1	3
412	2.8	2.7	2.6	2.6	2.5	2.4	2.4	2.3	2.3	2.2	2.2	2.1
413	1.1	1.1	1.1	1.1	1.1	1	1	1	1	1	1	1
414	1.1	1.1	1	1	1	1	1	1	1	1	1	1
415	1.1	1.1	1.1	1.1	1	1	1	1	1	1	1	1
416	1.2	1.2	1.1	1.1	1.1	1.1	1.1	1.1	1.1	1.1	1.1	1
417	1.3	1.2	1.2	1.2	1.2	1.2	1.2	1.2	1.1	1.1	1.1	1.1
418	1.3	1.3	1.3	1.3	1.3	1.3	1.2	1.2	1.2	1.2	1.2	1.2
419	1.4	1.4	1.4	1.4	1.3	1.3	1.3	1.3	1.3	1.3	1.3	1.2
420	1.5	1.5	1.5	1.4	1.4	1.4	1.4	1.4	1.4	1.3	1.3	1.3
421	8.6	7.9	7.4	6.9	6.4	6	5.7	5.4	5.1	4.9	4.6	4.4
422	8.8	8.1	7.5	7	6.5	6.1	5.8	5.5	5.2	4.9	4.7	4.5
423	8.8	8.1	7.5	7	6.5	6.2	5.8	5.5	5.2	5	4.7	4.5
424	8.7	8	7.5	7	6.5	6.1	5.8	5.5	5.2	5	4.7	4.5
425	8.6	7.9	7.4	6.9	6.5	6.1	5.8	5.5	5.2	5	4.7	4.5
426	8.5	7.9	7.4	6.9	6.5	6.1	5.8	5.5	5.2	5	4.8	4.6
427	8.4	7.8	7.3	6.8	6.4	6	5.7	5.4	5.2	4.9	4.7	4.5
428	8.1	7.6	7.1	6.6	6.2	5.9	5.6	5.3	5	4.8	4.6	4.4
429	8	7.4	6.9	6.5	6.1	5.8	5.5	5.2	5	4.8	4.6	4.4
430	7.7	7.2	6.7	6.3	5.9	5.6	5.3	5.1	4.8	4.6	4.4	4.3
431	7.1	6.6	6.2	5.9	5.5	5.3	5	4.8	4.6	4.4	4.2	4
432	7.1	6.6	6.2	5.9	5.5	5.3	5	4.8	4.6	4.4	4.2	4
433	6.7	6.3	5.9	5.6	5.3	5	4.8	4.6	4.4	4.2	4	3.9
434	6.4	6	5.7	5.4	5.1	4.9	4.6	4.4	4.2	4.1	3.9	3.8
435	5.9	5.6	5.3	5	4.8	4.6	4.4	4.2	4	3.8	3.7	3.6
436	4.4	4.2	4	3.9	3.7	3.6	3.5	3.4	3.2	3.1	3	3
437	2.8	2.7	2.6	2.5	2.5	2.4	2.4	2.3	2.3	2.2	2.2	2.1
438	1.2	1.1	1.1	1.1	1.1	1.1	1.1	1.1	1.1	1	1	1
439	1.2	1.2	1.1	1.1	1.1	1.1	1.1	1.1	1.1	1.1	1	1
440	1.2	1.2	1.2	1.2	1.2	1.2	1.2	1.1	1.1	1.1	1.1	1.1
441	1.3	1.3	1.3	1.3	1.2	1.2	1.2	1.2	1.2	1.2	1.2	1.2
442	1.4	1.4	1.3	1.3	1.3	1.3	1.3	1.3	1.3	1.2	1.2	1.2
443	1.4	1.4	1.4	1.4	1.4	1.4	1.3	1.3	1.3	1.3	1.3	1.3
444	1.5	1.5	1.5	1.5	1.5	1.4	1.4	1.4	1.4	1.4	1.4	1.3
445	8.3	7.6	7.1	6.6	6.2	5.8	5.5	5.2	4.9	4.7	4.5	4.3
446	8.5	7.8	7.2	6.7	6.3	5.9	5.6	5.3	5	4.8	4.5	4.3
447	8.4	7.8	7.2	6.7	6.3	5.9	5.6	5.3	5	4.8	4.6	4.4
448	8.5	7.9	7.3	6.8	6.4	6	5.7	5.4	5.1	4.8	4.6	4.4
449	8.3	7.7	7.2	6.7	6.3	5.9	5.6	5.3	5	4.8	4.6	4.4
450	8.4	7.7	7.2	6.7	6.3	6	5.6	5.3	5.1	4.8	4.6	4.4
451	8.3	7.7	7.2	6.7	6.3	5.9	5.6	5.3	5.1	4.8	4.6	4.4
452	8.1	7.6	7	6.6	6.2	5.8	5.5	5.3	5	4.8	4.6	4.4
453	8	7.4	6.9	6.5	6.1	5.8	5.5	5.2	4.9	4.7	4.5	4.3
454	7.8	7.3	6.8	6.4	6	5.7	5.4	5.1	4.9	4.7	4.5	4.3
455	7.5	7	6.6	6.2	5.8	5.5	5.2	5	4.8	4.6	4.4	4.2
456	6.9	6.5	6.1	5.8	5.5	5.2	4.9	4.7	4.5	4.3	4.1	4
457	6.7	6.3	5.9	5.6	5.3	5.1	4.8	4.6	4.4	4.2	4.1	3.9
458	6.1	5.7	5.4	5.2	4.9	4.7	4.5	4.3	4.1	4	3.8	3.7
459	5.7	5.4	5.1	4.9	4.7	4.5	4.3	4.1	4	3.8	3.7	3.6
460	5.1	4.9	4.7	4.5	4.3	4.1	3.9	3.8	3.7	3.5	3.4	3.3
461	2.9	2.9	2.8	2.7	2.6	2.6	2.5	2.5	2.4	2.3	2.3	2.2
462	1.2	1.2	1.2	1.2	1.2	1.2	1.1	1.1	1.1	1.1	1.1	1.1
463	1.3	1.2	1.2	1.2	1.2	1.2	1.2	1.2	1.1	1.1	1.1	1.1
464	1.3	1.3	1.3	1.3	1.2	1.2	1.2	1.2	1.2	1.2	1.2	1.2
465	1.4	1.3	1.3	1.3	1.3	1.3	1.3	1.3	1.2	1.2	1.2	1.2
466	1.4	1.4	1.4	1.4	1.4	1.3	1.3	1.3	1.3	1.3	1.3	1.3
467	1.5	1.5	1.4	1.4	1.4	1.4	1.4	1.4	1.4	1.3	1.3	1.3
468	1.6	1.5	1.5	1.5	1.5	1.5	1.5	1.4	1.4	1.4	1.4	1.4
469	8.1	7.5	7	6.5	6.1	5.8	5.5	5.2	4.9	4.7	4.5	4.3
470	8.1	7.5	7	6.5	6.1	5.8	5.5	5.2	5	4.7	4.5	4.3
471	8	7.4	6.9	6.5	6.1	5.8	5.5	5.2	4.9	4.7	4.5	4.3
472	7.9	7.4	6.9	6.4	6.1	5.7	5.4	5.2	4.9	4.7	4.5	4.3
473	7.6	7.1	6.6	6.2	5.9	5.6	5.3	5	4.8	4.6	4.4	4.2
474	7.1	6.7	6.3	5.9	5.6	5.3	5.1	4.8	4.6	4.4	4.2	4.1
475	6.9	6.5	6.1	5.8	5.5	5.2	4.9	4.7	4.5	4.3	4.2	4
476	6.7	6.3	6	5.6	5.4	5.1	4.9	4.6	4.5	4.3	4.1	4
477	6.2	5.8	5.5	5.3	5	4.8	4.6	4.4	4.2	4.1	3.9	3.8
478	5.4	5.2	4.9	4.7	4.5	4.3	4.2	4	3.9	3.7	3.6	3.5
479	4.1	3.9	3.8	3.6	3.5	3.4	3.3	3.2	3.1	3	3	2.9
480	1.3	1.3	1.3	1.3	1.3	1.2	1.2	1.2	1.2	1.2	1.2	1.2
481	1.7	1.6	1.6	1.6	1.6	1.6	1.5	1.5	1.5	1.5	1.5	1.4
482	1.4	1.4	1.3	1.3	1.3	1.3	1.3	1.3	1.3	1.2	1.2	1.2
483	1.4	1.4	1.4	1.4	1.4	1.3	1.3	1.3	1.3	1.3	1.3	1.3
484	1.5	1.5	1.4	1.4	1.4	1.4	1.4	1.4	1.3	1.3	1.3	1.3
485	1.5	1.5	1.5	1.5	1.5	1.4	1.4	1.4	1.4	1.4	1.4	1.3
486	1.6	1.6	1.5	1.5	1.5	1.5	1.5	1.5	1.4	1.4	1.4	1.4
487	7.9	7.3	6.8	6.3	6	5.6	5.3	5	4.8	4.6	4.4	4.2
488	7.9	7.3	6.8	6.4	6	5.7	5.4	5.1	4.8	4.6	4.4	4.2
489	8	7.4	6.9	6.4	6.1	5.7	5.4	5.1	4.9	4.7	4.5	4.3
490	7.9	7.4	6.9	6.4	6.1	5.7	5.4	5.1	4.9	4.7	4.5	4.3
491	7.7	7.1	6.7	6.3	5.9	5.6	5.3	5.1	4.8	4.6	4.4	4.2
492	7.6	7.1	6.6	6.2	5.9	5.6	5.3	5.1	4.8	4.6	4.4	4.2
493	7.4	6.9	6.5	6.1	5.8	5.5	5.2	5	4.8	4.6	4.4	4.2
494	7.2	6.8	6.4	6	5.7	5.4	5.2	4.9	4.7	4.5	4.3	4.2
495	6.6	6.3	5.9	5.6	5.4	5.1	4.9	4.7	4.5	4.3	4.1	4
496	6	5.7	5.4	5.2	4.9	4.7	4.5	4.4	4.2	4	3.9	3.8
497	4.9	4.7	4.5	4.3	4.2	4	3.9	3.8	3.6	3.5	3.4	3.3
498	3.6	3.5	3.4	3.3	3.2	3.1	3	2.9	2.9	2.8	2.7	2.7
499	3.7	3.6	3.5	3.4	3.3	3.2	3.1	3.1	3	2.9	2.8	2.8
500	1.5	1.5	1.4	1.4	1.4	1.4	1.4	1.4	1.3	1.3	1.3	1.3
501	1.5	1.5	1.5	1.4	1.4	1.4	1.4	1.4	1.4	1.3	1.3	1.3
502	1.5	1.5	1.5	1.5	1.5	1.5	1.4	1.4	1.4	1.4	1.4	1.4
503	1.6	1.6	1.5	1.5	1.5	1.5	1.5	1.4	1.4	1.4	1.4	1.4
504	1.6	1.6	1.6	1.6	1.5	1.5	1.5	1.5	1.5	1.5	1.4	1.4
505	7.6	7	6.5	6.1	5.8	5.4	5.1	4.9	4.6	4.4	4.2	4
506	7.6	7	6.5	6.1	5.8	5.4	5.2	4.9	4.7	4.5	4.3	4.1
507	7.6	7.1	6.6	6.2	5.8	5.5	5.2	5	4.7	4.5	4.3	4.1
508	7.6	7.1	6.6	6.2	5.9	5.6	5.3	5	4.8	4.6	4.4	4.2
509	7.7	7.2	6.7	6.3	5.9	5.6	5.3	5.1	4.8	4.6	4.4	4.3
510	7.7	7.2	6.7	6.3	6	5.7	5.4	5.1	4.9	4.7	4.5	4.3
511	7.4	6.9	6.5	6.1	5.8	5.5	5.2	5	4.8	4.6	4.4	4.2
512	7.3	6.8	6.4	6.1	5.8	5.5	5.2	5	4.8	4.6	4.4	4.2
513	7.2	6.8	6.4	6.1	5.8	5.5	5.2	5	4.8	4.6	4.4	4.3
514	6.8	6.4	6.1	5.8	5.5	5.2	5	4.8	4.6	4.4	4.3	4.1
515	6	5.7	5.5	5.2	5	4.8	4.6	4.4	4.3	4.1	4	3.9
516	4.6	4.4	4.3	4.1	4	3.9	3.8	3.6	3.5	3.4	3.3	3.3
517	2.8	2.7	2.7	2.6	2.6	2.5	2.5	2.4	2.4	2.3	2.3	2.2
518	3.6	3.5	3.4	3.3	3.2	3.2	3.1	3	2.9	2.9	2.8	2.8
519	2.6	2.5	2.5	2.4	2.4	2.3	2.3	2.2	2.2	2.2	2.1	2.1
520	1.6	1.6	1.5	1.5	1.5	1.5	1.5	1.5	1.4	1.4	1.4	1.4
521	1.6	1.6	1.6	1.6	1.5	1.5	1.5	1.5	1.5	1.5	1.4	1.4
522	1.6	1.6	1.6	1.6	1.6	1.6	1.5	1.5	1.5	1.5	1.5	1.5
523	7.1	6.6	6.2	5.8	5.4	5.1	4.9	4.6	4.4	4.2	4	3.9
524	7.2	6.7	6.3	5.9	5.5	5.2	5	4.7	4.5	4.3	4.1	3.9
525	7.4	6.9	6.4	6	5.7	5.4	5.1	4.8	4.6	4.4	4.2	4
526	7.4	6.9	6.4	6.1	5.7	5.4	5.1	4.9	4.7	4.5	4.3	4.1
527	7.5	7	6.6	6.2	5.9	5.5	5.3	5	4.8	4.6	4.4	4.2
528	7.7	7.2	6.7	6.3	6	5.7	5.4	5.1	4.9	4.7	4.5	4.3
529	7.4	6.9	6.5	6.1	5.8	5.5	5.3	5	4.8	4.6	4.4	4.3
530	7.1	6.7	6.3	6	5.7	5.4	5.2	4.9	4.7	4.6	4.4	4.2
531	7.2	6.8	6.4	6.1	5.8	5.5	5.3	5	4.8	4.6	4.5	4.3
532	7.1	6.7	6.4	6.1	5.8	5.5	5.3	5	4.8	4.7	4.5	4.3
533	6.7	6.4	6.1	5.8	5.5	5.3	5.1	4.9	4.7	4.5	4.4	4.2
534	5.6	5.3	5.1	4.9	4.7	4.6	4.4	4.3	4.1	4	3.9	3.8
535	4.8	4.6	4.5	4.3	4.2	4	3.9	3.8	3.7	3.6	3.5	3.4
536	7.1	6.7	6.4	6.1	5.8	5.6	5.4	5.2	5	4.8	4.6	4.5
537	6.8	6.5	6.2	5.9	5.7	5.4	5.2	5	4.8	4.7	4.5	4.4
538	1.6	1.6	1.6	1.6	1.6	1.5	1.5	1.5	1.5	1.5	1.5	1.4
539	1.7	1.6	1.6	1.6	1.6	1.6	1.5	1.5	1.5	1.5	1.5	1.5
540	1.7	1.7	1.6	1.6	1.6	1.6	1.6	1.6	1.5	1.5	1.5	1.5
541	6.6	6.2	5.8	5.4	5.1	4.8	4.6	4.4	4.2	4	3.8	3.7
542	6.9	6.4	6	5.6	5.3	5	4.8	4.5	4.3	4.1	4	3.8
543	7.1	6.6	6.2	5.8	5.5	5.2	4.9	4.7	4.5	4.3	4.1	3.9
544	7.1	6.7	6.2	5.9	5.6	5.3	5	4.8	4.6	4.4	4.2	4
545	7.3	6.8	6.4	6	5.7	5.4	5.2	4.9	4.7	4.5	4.3	4.1
546	7.6	7.1	6.7	6.3	5.9	5.6	5.3	5.1	4.9	4.7	4.5	4.3
547	7.4	7	6.6	6.2	5.9	5.6	5.3	5.1	4.9	4.7	4.5	4.3
548	7.2	6.8	6.4	6.1	5.8	5.5	5.3	5	4.8	4.6	4.5	4.3
549	7.2	6.8	6.4	6.1	5.8	5.5	5.3	5.1	4.9	4.7	4.5	4.3
550	7.3	6.9	6.5	6.2	5.9	5.7	5.4	5.2	5	4.8	4.6	4.5
551	6.9	6.5	6.2	5.9	5.7	5.4	5.2	5	4.8	4.7	4.5	4.3
552	6.4	6.1	5.9	5.6	5.4	5.2	5	4.8	4.6	4.5	4.3	4.2
553	5.7	5.4	5.2	5	4.9	4.7	4.5	4.4	4.3	4.1	4	3.9
554	6.7	6.3	6.1	5.8	5.6	5.4	5.2	5	4.8	4.6	4.5	4.3
555	6.6	6.3	6	5.8	5.6	5.3	5.1	5	4.8	4.6	4.5	4.3
556	3	2.9	2.9	2.8	2.7	2.7	2.6	2.6	2.5	2.5	2.5	2.4
557	1.7	1.7	1.7	1.6	1.6	1.6	1.6	1.6	1.6	1.5	1.5	1.5
558	1.7	1.7	1.7	1.7	1.6	1.6	1.6	1.6	1.6	1.6	1.5	1.5
559	6.3	5.9	5.5	5.2	4.9	4.6	4.4	4.2	4	3.8	3.6	3.5
560	6.4	6	5.6	5.3	5	4.7	4.5	4.3	4.1	3.9	3.8	3.6
561	6.7	6.3	5.9	5.5	5.2	5	4.7	4.5	4.3	4.1	3.9	3.8
562	6.8	6.4	6	5.7	5.4	5.1	4.9	4.6	4.4	4.2	4.1	3.9
563	7.2	6.7	6.3	6	5.6	5.4	5.1	4.9	4.7	4.5	4.3	4.1
564	7.5	7	6.6	6.2	5.9	5.6	5.3	5.1	4.9	4.6	4.5	4.3
565	7.4	6.9	6.5	6.2	5.9	5.6	5.3	5.1	4.9	4.7	4.5	4.3
566	7.1	6.7	6.4	6	5.7	5.5	5.2	5	4.8	4.6	4.5	4.3
567	6.8	6.4	6.1	5.8	5.6	5.3	5.1	4.9	4.7	4.6	4.4	4.2
568	6.9	6.6	6.3	6	5.7	5.5	5.2	5	4.9	4.7	4.5	4.4
569	6.6	6.3	6	5.8	5.5	5.3	5.1	4.9	4.8	4.6	4.4	4.3
570	5.9	5.7	5.4	5.2	5.1	4.9	4.7	4.6	4.4	4.3	4.2	4
571	5.5	5.3	5.1	4.9	4.8	4.6	4.5	4.3	4.2	4.1	4	3.9
572	7	6.7	6.4	6.1	5.9	5.7	5.4	5.2	5.1	4.9	4.7	4.6
573	7.5	7.2	6.8	6.5	6.2	6	5.7	5.5	5.3	5.1	4.9	4.8
574	6.5	6.2	6	5.7	5.5	5.3	5.1	5	4.8	4.6	4.5	4.4
575	1.8	1.7	1.7	1.7	1.7	1.7	1.6	1.6	1.6	1.6	1.6	1.6
576	1.8	1.8	1.7	1.7	1.7	1.7	1.7	1.6	1.6	1.6	1.6	1.6
577	6.1	5.7	5.3	5	4.7	4.5	4.3	4.1	3.9	3.7	3.5	3.4
578	6.3	5.9	5.5	5.2	4.9	4.7	4.4	4.2	4	3.9	3.7	3.6
579	6.4	6	5.6	5.3	5	4.8	4.6	4.3	4.2	4	3.8	3.7
580	6.6	6.2	5.8	5.5	5.2	5	4.7	4.5	4.3	4.1	4	3.8
581	6.9	6.5	6.1	5.8	5.5	5.2	4.9	4.7	4.5	4.3	4.2	4
582	7.3	6.9	6.5	6.1	5.8	5.5	5.2	5	4.8	4.6	4.4	4.2
583	7.4	7	6.6	6.2	5.9	5.6	5.4	5.1	4.9	4.7	4.5	4.4
584	7.2	6.8	6.4	6.1	5.8	5.5	5.3	5.1	4.9	4.7	4.5	4.4
585	6.6	6.3	6	5.7	5.5	5.3	5.1	4.9	4.7	4.5	4.4	4.2
586	6.1	5.8	5.6	5.3	5.1	4.9	4.8	4.6	4.4	4.3	4.2	4
587	6	5.7	5.5	5.3	5.1	4.9	4.7	4.6	4.4	4.3	4.2	4.1
588	5.1	4.9	4.7	4.6	4.4	4.3	4.2	4.1	3.9	3.8	3.7	3.6
589	5.2	5.1	4.9	4.7	4.6	4.4	4.3	4.2	4.1	4	3.9	3.8
590	7.3	6.9	6.6	6.3	6	5.8	5.6	5.4	5.2	5	4.8	4.7
591	7.8	7.4	7	6.7	6.4	6.1	5.9	5.7	5.4	5.3	5.1	4.9
592	6.7	6.4	6.1	5.9	5.6	5.4	5.2	5.1	4.9	4.7	4.6	4.4
593	2	2	2	1.9	1.9	1.9	1.9	1.8	1.8	1.8	1.8	1.8
594	1.8	1.8	1.7	1.7	1.7	1.7	1.7	1.6	1.6	1.6	1.6	1.6
595	6	5.6	5.2	4.9	4.7	4.4	4.2	4	3.8	3.6	3.5	3.4
596	6.1	5.7	5.4	5.1	4.8	4.5	4.3	4.1	3.9	3.8	3.6	3.5
597	6.1	5.7	5.4	5.1	4.9	4.6	4.4	4.2	4	3.9	3.7	3.6
598	6.3	5.9	5.6	5.3	5	4.8	4.5	4.3	4.2	4	3.8	3.7
599	6.5	6.1	5.8	5.5	5.2	5	4.7	4.5	4.3	4.2	4	3.9
600	6.8	6.4	6.1	5.8	5.5	5.2	5	4.8	4.6	4.4	4.2	4.1
601	7.1	6.6	6.3	6	5.7	5.4	5.2	4.9	4.7	4.5	4.4	4.2
602	7.2	6.8	6.4	6.1	5.8	5.5	5.3	5.1	4.9	4.7	4.5	4.3
603	6.8	6.4	6.1	5.8	5.6	5.3	5.1	4.9	4.7	4.6	4.4	4.2
604	6.1	5.9	5.6	5.4	5.2	5	4.8	4.6	4.5	4.3	4.2	4.1
605	5	4.8	4.6	4.5	4.3	4.2	4.1	4	3.9	3.8	3.7	3.6
606	4.6	4.5	4.3	4.2	4.1	4	3.9	3.8	3.7	3.6	3.5	3.4
607	4.9	4.8	4.6	4.5	4.3	4.2	4.1	4	3.9	3.8	3.7	3.6
608	5.3	5.1	4.9	4.8	4.6	4.5	4.3	4.2	4.1	4	3.9	3.8
609	7	6.7	6.4	6.1	5.9	5.6	5.4	5.2	5	4.9	4.7	4.6
610	6.3	6.1	5.8	5.6	5.4	5.2	5	4.9	4.7	4.6	4.4	4.3
611	4.4	4.2	4.1	4	3.9	3.8	3.7	3.6	3.5	3.4	3.4	3.3
612	1.8	1.8	1.8	1.7	1.7	1.7	1.7	1.7	1.6	1.6	1.6	1.6
613	5.8	5.4	5.1	4.8	4.6	4.3	4.1	3.9	3.7	3.6	3.4	3.3
614	5.9	5.5	5.2	4.9	4.6	4.4	4.2	4	3.8	3.7	3.5	3.4
615	5.9	5.6	5.3	5	4.7	4.5	4.3	4.1	3.9	3.8	3.6	3.5
616	6.1	5.7	5.4	5.1	4.9	4.6	4.4	4.2	4.1	3.9	3.8	3.6
617	6.3	5.9	5.6	5.3	5.1	4.8	4.6	4.4	4.2	4.1	3.9	3.8
618	6.7	6.3	6	5.7	5.4	5.1	4.9	4.7	4.5	4.3	4.2	4
619	6.5	6.2	5.9	5.6	5.3	5.1	4.9	4.7	4.5	4.3	4.2	4
620	6.4	6.1	5.8	5.5	5.3	5.1	4.8	4.7	4.5	4.3	4.2	4
621	6.8	6.4	6.1	5.8	5.6	5.3	5.1	4.9	4.7	4.6	4.4	4.2
622	6.6	6.3	6	5.7	5.5	5.3	5.1	4.9	4.7	4.5	4.4	4.2
623	4.6	4.5	4.3	4.2	4.1	3.9	3.8	3.7	3.6	3.5	3.4	3.4
624	3.5	3.4	3.4	3.3	3.2	3.1	3.1	3	2.9	2.9	2.8	2.8
625	4.8	4.6	4.5	4.3	4.2	4.1	4	3.9	3.8	3.7	3.6	3.5
626	4.9	4.7	4.5	4.4	4.3	4.2	4	3.9	3.8	3.7	3.6	3.5
627	4.7	4.5	4.4	4.3	4.1	4	3.9	3.8	3.7	3.6	3.5	3.4
628	6.1	5.9	5.7	5.4	5.2	5.1	4.9	4.7	4.6	4.4	4.3	4.2
629	5.2	5	4.8	4.7	4.5	4.4	4.3	4.2	4	3.9	3.8	3.7
630	1.8	1.8	1.8	1.8	1.7	1.7	1.7	1.7	1.7	1.6	1.6	1.6
631	5.7	5.4	5	4.7	4.5	4.3	4.1	3.9	3.7	3.5	3.4	3.3
632	5.6	5.3	5	4.7	4.5	4.2	4.1	3.9	3.7	3.6	3.4	3.3
633	5.7	5.4	5.1	4.8	4.6	4.4	4.2	4	3.8	3.7	3.5	3.4
634	5.4	5.1	4.9	4.6	4.4	4.2	4.1	3.9	3.7	3.6	3.5	3.4
635	5.8	5.5	5.2	4.9	4.7	4.5	4.3	4.2	4	3.8	3.7	3.6
636	6	5.7	5.4	5.2	4.9	4.7	4.5	4.3	4.2	4	3.9	3.7
637	5.9	5.6	5.3	5.1	4.9	4.7	4.5	4.3	4.1	4	3.9	3.7
638	5.7	5.4	5.2	5	4.8	4.6	4.4	4.3	4.1	4	3.8	3.7
639	6.2	5.9	5.6	5.4	5.2	4.9	4.8	4.6	4.4	4.3	4.1	4
640	6.5	6.2	5.9	5.7	5.4	5.2	5	4.8	4.6	4.5	4.3	4.2
641	5.1	4.9	4.7	4.6	4.4	4.3	4.2	4	3.9	3.8	3.7	3.6
642	3.2	3.1	3.1	3	2.9	2.9	2.8	2.8	2.7	2.7	2.6	2.6
643	4.6	4.5	4.3	4.2	4.1	4	3.9	3.7	3.7	3.6	3.5	3.4
644	4.7	4.5	4.4	4.3	4.1	4	3.9	3.8	3.7	3.6	3.5	3.5
645	3.3	3.3	3.2	3.1	3	3	2.9	2.9	2.8	2.8	2.7	2.7
646	4.8	4.6	4.5	4.3	4.2	4.1	4	3.9	3.8	3.7	3.6	3.5
647	6.8	6.5	6.2	6	5.7	5.5	5.3	5.1	5	4.8	4.6	4.5
648	4.5	4.4	4.3	4.1	4	3.9	3.8	3.7	3.6	3.5	3.5	3.4
649	5.4	5	4.8	4.5	4.3	4.1	3.9	3.7	3.5	3.4	3.3	3.1
650	5.7	5.4	5.1	4.8	4.5	4.3	4.1	3.9	3.8	3.6	3.5	3.3
651	5.6	5.3	5	4.7	4.5	4.3	4.1	3.9	3.8	3.6	3.5	3.4
652	5.2	4.9	4.7	4.5	4.3	4.1	3.9	3.8	3.6	3.5	3.4	3.3
653	4.8	4.6	4.4	4.2	4	3.9	3.8	3.6	3.5	3.4	3.3	3.2
654	5	4.8	4.6	4.4	4.2	4.1	3.9	3.8	3.7	3.6	3.4	3.3
655	5.4	5.2	5	4.7	4.6	4.4	4.2	4.1	3.9	3.8	3.7	3.6
656	5.6	5.3	5.1	4.9	4.7	4.5	4.3	4.2	4.1	3.9	3.8	3.7
657	5.2	5	4.8	4.6	4.4	4.3	4.1	4	3.9	3.8	3.7	3.5
658	5.9	5.7	5.4	5.2	5	4.8	4.6	4.5	4.3	4.2	4.1	3.9
659	5.3	5.1	4.9	4.8	4.6	4.5	4.3	4.2	4	3.9	3.8	3.7
660	2.7	2.7	2.6	2.6	2.5	2.5	2.4	2.4	2.3	2.3	2.3	2.2
661	3.2	3.1	3.1	3	2.9	2.9	2.8	2.8	2.7	2.7	2.6	2.6
662	3.6	3.5	3.4	3.3	3.2	3.2	3.1	3	3	2.9	2.9	2.8
663	2.7	2.6	2.6	2.5	2.5	2.4	2.4	2.3	2.3	2.3	2.2	2.2
664	4.1	4	3.9	3.8	3.7	3.6	3.5	3.4	3.3	3.3	3.2	3.1
665	7.3	7	6.6	6.4	6.1	5.8	5.6	5.4	5.2	5	4.9	4.7
666	6.4	6.2	5.9	5.7	5.5	5.3	5.1	4.9	4.7	4.6	4.4	4.3
667	5.6	5.2	4.9	4.6	4.4	4.1	3.9	3.8	3.6	3.4	3.3	3.2
668	5.9	5.5	5.2	4.9	4.6	4.4	4.2	4	3.8	3.7	3.5	3.4
669	5.9	5.5	5.2	4.9	4.7	4.5	4.3	4.1	3.9	3.7	3.6	3.5
670	5.3	5	4.8	4.5	4.3	4.2	4	3.8	3.7	3.5	3.4	3.3
671	5	4.8	4.6	4.4	4.2	4	3.9	3.7	3.6	3.5	3.4	3.3
672	4.3	4.1	4	3.9	3.7	3.6	3.5	3.4	3.3	3.2	3.1	3
673	4.2	4	3.9	3.7	3.6	3.5	3.4	3.3	3.2	3.1	3	3
674	4.1	4	3.9	3.7	3.6	3.5	3.4	3.3	3.2	3.1	3.1	3
675	4	3.9	3.8	3.7	3.5	3.4	3.4	3.3	3.2	3.1	3	3
676	4.5	4.3	4.2	4.1	3.9	3.8	3.7	3.6	3.5	3.4	3.3	3.2
677	4.3	4.1	4	3.9	3.8	3.7	3.6	3.5	3.4	3.3	3.2	3.1
678	1.7	1.7	1.7	1.6	1.6	1.6	1.6	1.6	1.5	1.5	1.5	1.5
679	1.7	1.7	1.7	1.7	1.6	1.6	1.6	1.6	1.6	1.6	1.5	1.5
680	2.8	2.8	2.7	2.7	2.6	2.6	2.5	2.5	2.4	2.4	2.4	2.3
681	2.9	2.9	2.8	2.8	2.7	2.6	2.6	2.6	2.5	2.5	2.4	2.4
682	4.2	4.1	4	3.9	3.8	3.7	3.6	3.5	3.4	3.3	3.3	3.2
683	7.7	7.3	7	6.6	6.4	6.1	5.8	5.6	5.4	5.2	5	4.8
684	5.8	5.6	5.4	5.2	5	4.8	4.7	4.5	4.4	4.3	4.1	4
685	5.9	5.5	5.1	4.8	4.6	4.3	4.1	3.9	3.7	3.6	3.4	3.3
686	5.8	5.5	5.1	4.8	4.6	4.4	4.1	4	3.8	3.6	3.5	3.3
687	5.8	5.5	5.2	4.9	4.6	4.4	4.2	4	3.9	3.7	3.6	3.4
688	5.6	5.3	5	4.8	4.6	4.3	4.2	4	3.8	3.7	3.5	3.4
689	5.6	5.3	5.1	4.8	4.6	4.4	4.2	4	3.9	3.7	3.6	3.5
690	5.3	5.1	4.9	4.6	4.4	4.3	4.1	4	3.8	3.7	3.6	3.4
691	5.7	5.4	5.1	4.9	4.7	4.5	4.3	4.2	4	3.9	3.8	3.6
692	5.2	5	4.8	4.6	4.4	4.3	4.1	4	3.9	3.7	3.6	3.5
693	4.5	4.4	4.2	4.1	3.9	3.8	3.7	3.6	3.5	3.4	3.3	3.2
694	3.7	3.6	3.5	3.4	3.3	3.2	3.2	3.1	3	2.9	2.9	2.8
695	3.6	3.5	3.4	3.4	3.3	3.2	3.1	3	3	2.9	2.8	2.8
696	1.8	1.8	1.8	1.8	1.7	1.7	1.7	1.7	1.7	1.6	1.6	1.6
697	1.7	1.7	1.7	1.6	1.6	1.6	1.6	1.6	1.5	1.5	1.5	1.5
698	1.7	1.7	1.7	1.7	1.6	1.6	1.6	1.6	1.6	1.5	1.5	1.5
699	1.7	1.7	1.7	1.7	1.6	1.6	1.6	1.6	1.6	1.6	1.5	1.5
700	4.6	4.5	4.3	4.2	4.1	4	3.8	3.7	3.7	3.6	3.5	3.4
701	8.1	7.7	7.3	6.9	6.6	6.3	6	5.8	5.6	5.3	5.2	5
702	6.5	6.3	6	5.7	5.5	5.3	5.1	4.9	4.8	4.6	4.5	4.3
703	5.7	5.5	5.3	5.1	5	4.8	4.6	4.5	4.4	4.2	4.1	4
704	7	6.6	6.4	6.1	5.8	5.6	5.4	5.2	5	4.9	4.7	4.5
705	6	5.8	5.5	5.3	5.2	5	4.8	4.7	4.5	4.4	4.2	4.1
706	3.8	3.7	3.6	3.5	3.4	3.3	3.3	3.2	3.1	3.1	3	2.9
707	1.8	1.8	1.8	1.8	1.7	1.7	1.7	1.7	1.7	1.6	1.6	1.6
708	1.8	1.8	1.8	1.8	1.7	1.7	1.7	1.7	1.7	1.6	1.6	1.6
709	6.2	5.7	5.3	5	4.7	4.4	4.2	4	3.8	3.6	3.5	3.3
710	6.3	5.8	5.5	5.1	4.8	4.6	4.3	4.1	3.9	3.8	3.6	3.5
711	6.2	5.8	5.4	5.1	4.8	4.6	4.4	4.2	4	3.8	3.7	3.5
712	6	5.7	5.3	5.1	4.8	4.6	4.4	4.2	4	3.8	3.7	3.5
713	6.1	5.8	5.4	5.2	4.9	4.7	4.5	4.3	4.1	3.9	3.8	3.7
714	6.1	5.7	5.4	5.2	4.9	4.7	4.5	4.3	4.1	4	3.8	3.7
715	6.1	5.8	5.5	5.2	5	4.8	4.6	4.4	4.2	4.1	3.9	3.8
716	5.4	5.1	4.9	4.7	4.5	4.3	4.2	4	3.9	3.8	3.7	3.5
717	5.6	5.3	5.1	4.9	4.7	4.5	4.4	4.2	4.1	3.9	3.8	3.7
718	5.7	5.4	5.2	5	4.8	4.6	4.4	4.3	4.2	4	3.9	3.8
719	5.3	5.1	4.9	4.7	4.5	4.4	4.2	4.1	4	3.9	3.8	3.7
720	5	4.8	4.7	4.5	4.4	4.2	4.1	4	3.9	3.8	3.7	3.6
721	2.7	2.7	2.6	2.6	2.5	2.5	2.4	2.4	2.3	2.3	2.3	2.2
722	1.7	1.7	1.7	1.6	1.6	1.6	1.6	1.6	1.5	1.5	1.5	1.5
723	1.7	1.7	1.7	1.6	1.6	1.6	1.6	1.6	1.6	1.5	1.5	1.5
724	4.3	4.1	4	3.9	3.8	3.7	3.6	3.5	3.4	3.4	3.3	3.2
725	8.7	8.2	7.7	7.3	7	6.6	6.3	6.1	5.8	5.6	5.4	5.2
726	8.1	7.7	7.3	6.9	6.6	6.3	6	5.8	5.6	5.4	5.2	5
727	6.7	6.4	6.1	5.9	5.7	5.4	5.2	5.1	4.9	4.7	4.6	4.4
728	6.8	6.5	6.2	6	5.7	5.5	5.3	5.1	4.9	4.8	4.6	4.5
729	6.2	5.9	5.7	5.5	5.3	5.1	4.9	4.8	4.6	4.5	4.3	4.2
730	5.5	5.3	5.1	4.9	4.8	4.6	4.5	4.3	4.2	4.1	4	3.9
731	1.9	1.8	1.8	1.8	1.8	1.7	1.7	1.7	1.7	1.7	1.6	1.6
732	1.8	1.8	1.8	1.8	1.8	1.7	1.7	1.7	1.7	1.7	1.6	1.6
733	6.1	5.7	5.3	5	4.7	4.4	4.2	4	3.8	3.6	3.5	3.3
734	6.3	5.8	5.4	5.1	4.8	4.6	4.3	4.1	3.9	3.8	3.6	3.5
735	6.4	6	5.6	5.3	5	4.7	4.5	4.3	4.1	3.9	3.7	3.6
736	6.4	6	5.6	5.3	5	4.8	4.5	4.3	4.1	4	3.8	3.7
737	6.2	5.8	5.5	5.2	4.9	4.7	4.5	4.3	4.1	4	3.8	3.7
738	6.3	5.9	5.6	5.3	5.1	4.8	4.6	4.4	4.2	4.1	3.9	3.8
739	6.4	6	5.7	5.4	5.2	4.9	4.7	4.5	4.3	4.2	4	3.9
740	6.3	6	5.7	5.4	5.2	5	4.8	4.6	4.4	4.2	4.1	3.9
741	6.6	6.2	5.9	5.6	5.4	5.2	4.9	4.7	4.6	4.4	4.2	4.1
742	6.2	5.9	5.6	5.4	5.2	5	4.8	4.6	4.4	4.3	4.1	4
743	6.4	6.1	5.8	5.5	5.3	5.1	4.9	4.7	4.6	4.4	4.3	4.1
744	6.2	6	5.7	5.5	5.3	5.1	4.9	4.7	4.5	4.4	4.3	4.1
745	3.9	3.8	3.7	3.6	3.5	3.4	3.3	3.3	3.2	3.1	3	3
746	1.7	1.7	1.7	1.6	1.6	1.6	1.6	1.6	1.5	1.5	1.5	1.5
747	1.7	1.7	1.7	1.6	1.6	1.6	1.6	1.6	1.5	1.5	1.5	1.5
748	1.8	1.7	1.7	1.7	1.7	1.7	1.6	1.6	1.6	1.6	1.6	1.5
749	7.6	7.2	6.9	6.5	6.3	6	5.7	5.5	5.3	5.1	4.9	4.8
750	7.8	7.4	7.1	6.7	6.4	6.1	5.9	5.6	5.4	5.2	5	4.9
751	7.4	7	6.7	6.4	6.1	5.8	5.6	5.4	5.2	5	4.8	4.7
752	7	6.7	6.4	6.1	5.9	5.6	5.4	5.2	5	4.9	4.7	4.6
753	6	5.7	5.5	5.3	5.1	4.9	4.8	4.6	4.5	4.3	4.2	4.1
754	5.6	5.4	5.2	5	4.9	4.7	4.6	4.4	4.3	4.2	4	3.9
755	1.8	1.8	1.8	1.8	1.7	1.7	1.7	1.7	1.7	1.6	1.6	1.6
756	1.8	1.8	1.7	1.7	1.7	1.7	1.7	1.7	1.6	1.6	1.6	1.6
757	6	5.6	5.2	4.9	4.6	4.3	4.1	3.9	3.7	3.6	3.4	3.3
758	6	5.6	5.2	4.9	4.6	4.4	4.2	4	3.8	3.6	3.5	3.3
759	6.3	5.8	5.5	5.2	4.9	4.6	4.4	4.2	4	3.8	3.7	3.5
760	6.7	6.2	5.8	5.5	5.2	4.9	4.7	4.4	4.2	4.1	3.9	3.7
761	6.4	6	5.7	5.4	5.1	4.8	4.6	4.4	4.2	4	3.9	3.7
762	6.5	6.1	5.8	5.5	5.2	4.9	4.7	4.5	4.3	4.1	4	3.8
763	6.7	6.3	6	5.7	5.4	5.1	4.9	4.7	4.5	4.3	4.2	4
764	7	6.6	6.3	5.9	5.6	5.4	5.1	4.9	4.7	4.5	4.3	4.2
765	7.1	6.7	6.3	6	5.7	5.4	5.2	5	4.8	4.6	4.4	4.3
766	6.9	6.5	6.2	5.9	5.6	5.4	5.2	5	4.8	4.6	4.4	4.3
767	7.5	7.1	6.7	6.4	6.1	5.8	5.5	5.3	5.1	4.9	4.7	4.5
768	7.1	6.7	6.4	6.1	5.8	5.6	5.4	5.2	5	4.8	4.6	4.5
769	5.6	5.4	5.2	5	4.8	4.7	4.5	4.4	4.2	4.1	4	3.9
770	4.6	4.4	4.3	4.1	4	3.9	3.8	3.7	3.6	3.5	3.4	3.3
771	4.2	4.1	3.9	3.8	3.7	3.6	3.5	3.4	3.4	3.3	3.2	3.1
772	4.7	4.6	4.4	4.3	4.2	4	3.9	3.8	3.7	3.6	3.5	3.4
773	5.8	5.5	5.3	5.1	5	4.8	4.6	4.5	4.3	4.2	4.1	4
774	7.2	6.9	6.6	6.3	6	5.7	5.5	5.3	5.1	4.9	4.8	4.6
775	7.7	7.3	7	6.6	6.3	6.1	5.8	5.6	5.4	5.2	5	4.8
776	7.8	7.4	7	6.7	6.4	6.1	5.9	5.6	5.4	5.2	5	4.9
777	5.6	5.4	5.2	5	4.9	4.7	4.6	4.4	4.3	4.2	4	3.9
778	3.8	3.7	3.6	3.5	3.5	3.4	3.3	3.2	3.2	3.1	3	3
779	1.8	1.8	1.7	1.7	1.7	1.7	1.7	1.6	1.6	1.6	1.6	1.6
780	1.8	1.8	1.7	1.7	1.7	1.7	1.7	1.6	1.6	1.6	1.6	1.6
781	6	5.6	5.2	4.9	4.6	4.4	4.1	3.9	3.7	3.6	3.4	3.3
782	5.8	5.4	5.1	4.8	4.5	4.3	4.1	3.9	3.7	3.6	3.4	3.3
783	6.1	5.7	5.4	5	4.8	4.5	4.3	4.1	3.9	3.8	3.6	3.5
784	6.6	6.2	5.8	5.4	5.1	4.9	4.6	4.4	4.2	4	3.9	3.7
785	6.6	6.2	5.8	5.5	5.2	5	4.7	4.5	4.3	4.1	4	3.8
786	6.4	6	5.7	5.4	5.1	4.9	4.7	4.5	4.3	4.1	3.9	3.8
787	6.8	6.4	6.1	5.7	5.4	5.2	4.9	4.7	4.5	4.3	4.2	4
788	7.1	6.7	6.3	6	5.7	5.4	5.2	4.9	4.7	4.5	4.4	4.2
789	7.3	6.9	6.5	6.2	5.9	5.6	5.3	5.1	4.9	4.7	4.5	4.3
790	7.4	7	6.6	6.3	6	5.7	5.4	5.2	5	4.8	4.6	4.4
791	7.5	7.1	6.7	6.4	6.1	5.8	5.5	5.3	5.1	4.9	4.7	4.5
792	7.2	6.8	6.5	6.2	5.9	5.6	5.4	5.2	5	4.8	4.6	4.5
793	6.8	6.5	6.2	5.9	5.7	5.5	5.2	5	4.9	4.7	4.5	4.4
794	6.5	6.2	5.9	5.6	5.4	5.2	5	4.8	4.7	4.5	4.4	4.2
795	5.6	5.4	5.2	5	4.8	4.7	4.5	4.4	4.2	4.1	4	3.9
796	4.7	4.5	4.4	4.3	4.1	4	3.9	3.8	3.7	3.6	3.5	3.4
797	5.9	5.6	5.4	5.2	5	4.8	4.7	4.5	4.4	4.2	4.1	4
798	5	4.8	4.7	4.5	4.4	4.2	4.1	4	3.9	3.8	3.7	3.6
799	4.5	4.3	4.2	4.1	4	3.8	3.7	3.6	3.6	3.5	3.4	3.3
800	6.5	6.2	6	5.7	5.5	5.3	5.1	4.9	4.8	4.6	4.5	4.3
801	6.6	6.3	6	5.8	5.6	5.3	5.1	5	4.8	4.6	4.5	4.4
802	4.9	4.8	4.6	4.5	4.3	4.2	4.1	4	3.9	3.8	3.7	3.6
803	1.8	1.8	1.8	1.7	1.7	1.7	1.7	1.7	1.6	1.6	1.6	1.6
804	1.8	1.8	1.7	1.7	1.7	1.7	1.7	1.6	1.6	1.6	1.6	1.6
805	5.9	5.5	5.1	4.8	4.5	4.3	4.1	3.9	3.7	3.5	3.4	3.2
806	5.7	5.3	5	4.7	4.5	4.2	4	3.8	3.7	3.5	3.4	3.2
807	5.9	5.5	5.2	4.9	4.6	4.4	4.2	4	3.8	3.7	3.5	3.4
808	6	5.6	5.3	5	4.7	4.5	4.3	4.1	3.9	3.8	3.6	3.5
809	6.4	6	5.7	5.4	5.1	4.8	4.6	4.4	4.2	4	3.9	3.7
810	6.4	6.1	5.7	5.4	5.1	4.9	4.7	4.5	4.3	4.1	3.9	3.8
811	6.9	6.5	6.1	5.8	5.5	5.2	5	4.8	4.5	4.4	4.2	4
812	7.1	6.7	6.3	5.9	5.6	5.4	5.1	4.9	4.7	4.5	4.3	4.2
813	7.1	6.6	6.3	6	5.7	5.4	5.2	4.9	4.7	4.6	4.4	4.2
814	7.3	6.9	6.5	6.2	5.9	5.6	5.4	5.1	4.9	4.7	4.6	4.4
815	7.3	6.9	6.5	6.2	5.9	5.6	5.4	5.2	5	4.8	4.6	4.4
816	7.3	6.9	6.5	6.2	5.9	5.7	5.4	5.2	5	4.8	4.7	4.5
817	7.5	7.1	6.7	6.4	6.1	5.8	5.6	5.3	5.1	5	4.8	4.6
818	6.6	6.3	6	5.8	5.5	5.3	5.1	4.9	4.8	4.6	4.4	4.3
819	5.2	5	4.8	4.7	4.5	4.4	4.2	4.1	4	3.9	3.8	3.7
820	5	4.8	4.7	4.5	4.4	4.2	4.1	4	3.9	3.8	3.7	3.6
821	6.6	6.3	6.1	5.8	5.6	5.3	5.1	5	4.8	4.6	4.5	4.3
822	6.9	6.6	6.3	6	5.8	5.5	5.3	5.1	5	4.8	4.6	4.5
823	5.5	5.3	5.1	4.9	4.7	4.6	4.4	4.3	4.2	4	3.9	3.8
824	5	4.8	4.7	4.5	4.4	4.2	4.1	4	3.9	3.8	3.7	3.6
825	4	3.9	3.8	3.7	3.6	3.5	3.5	3.4	3.3	3.2	3.1	3.1
826	5.6	5.4	5.2	5	4.9	4.7	4.5	4.4	4.3	4.2	4	3.9
827	5.9	5.7	5.4	5.2	5.1	4.9	4.7	4.6	4.4	4.3	4.2	4.1
828	2	2	1.9	1.9	1.9	1.9	1.8	1.8	1.8	1.8	1.8	1.7
829	6	5.6	5.2	4.9	4.6	4.4	4.1	3.9	3.7	3.6	3.4	3.3
830	6.1	5.7	5.3	5	4.7	4.4	4.2	4	3.8	3.7	3.5	3.4
831	6.5	6	5.6	5.3	5	4.7	4.5	4.3	4.1	3.9	3.7	3.6
832	6.2	5.8	5.4	5.1	4.9	4.6	4.4	4.2	4	3.8	3.7	3.6
833	6.2	5.8	5.5	5.2	4.9	4.7	4.5	4.3	4.1	3.9	3.8	3.6
834	6.4	6	5.6	5.3	5.1	4.8	4.6	4.4	4.2	4.1	3.9	3.8
835	6.8	6.4	6	5.7	5.4	5.1	4.9	4.7	4.5	4.3	4.1	4
836	7	6.5	6.2	5.8	5.5	5.3	5	4.8	4.6	4.4	4.3	4.1
837	6.9	6.5	6.2	5.9	5.6	5.3	5.1	4.9	4.7	4.5	4.3	4.2
838	7.2	6.7	6.4	6.1	5.8	5.5	5.3	5	4.8	4.6	4.5	4.3
839	6.2	5.9	5.6	5.4	5.2	5	4.8	4.6	4.4	4.3	4.1	4
840	6.4	6.1	5.8	5.6	5.3	5.1	4.9	4.8	4.6	4.4	4.3	4.1
841	6.6	6.3	6	5.7	5.5	5.3	5.1	4.9	4.7	4.5	4.4	4.2
842	5.9	5.6	5.4	5.2	5	4.8	4.6	4.5	4.3	4.2	4.1	4
843	4.2	4	3.9	3.8	3.7	3.6	3.5	3.4	3.3	3.3	3.2	3.1
844	4.1	3.9	3.8	3.7	3.6	3.5	3.4	3.4	3.3	3.2	3.1	3.1
845	5.9	5.7	5.5	5.2	5.1	4.9	4.7	4.5	4.4	4.3	4.1	4
846	6.3	6	5.8	5.5	5.3	5.1	4.9	4.8	4.6	4.4	4.3	4.2
847	7.1	6.7	6.4	6.1	5.9	5.6	5.4	5.2	5	4.8	4.7	4.5
848	6.4	6.1	5.9	5.6	5.4	5.2	5	4.8	4.7	4.5	4.4	4.3
849	5.7	5.5	5.3	5.1	4.9	4.8	4.6	4.5	4.3	4.2	4.1	4
850	6.6	6.3	6.1	5.8	5.6	5.4	5.2	5	4.8	4.7	4.5	4.4
851	7.4	7	6.7	6.4	6.1	5.9	5.6	5.4	5.2	5	4.9	4.7
852	5.1	4.9	4.8	4.6	4.5	4.3	4.2	4.1	4	3.9	3.8	3.7
853	6.1	5.7	5.3	5	4.7	4.4	4.2	4	3.8	3.6	3.5	3.3
854	6.3	5.8	5.5	5.1	4.8	4.6	4.3	4.1	3.9	3.8	3.6	3.5
855	6.3	5.9	5.5	5.2	4.9	4.7	4.4	4.2	4	3.9	3.7	3.6
856	6.3	5.9	5.6	5.3	5	4.7	4.5	4.3	4.1	3.9	3.8	3.6
857	6.5	6.1	5.7	5.4	5.1	4.9	4.6	4.4	4.2	4	3.9	3.7
858	6.4	6	5.7	5.4	5.1	4.9	4.6	4.4	4.3	4.1	3.9	3.8
859	6.8	6.4	6	5.7	5.4	5.1	4.9	4.7	4.5	4.3	4.1	4
860	7	6.5	6.2	5.8	5.5	5.3	5	4.8	4.6	4.4	4.3	4.1
861	6.8	6.4	6	5.7	5.5	5.2	5	4.8	4.6	4.4	4.2	4.1
862	6.8	6.4	6.1	5.8	5.5	5.3	5	4.8	4.6	4.5	4.3	4.1
863	6.9	6.6	6.2	5.9	5.7	5.4	5.2	5	4.8	4.6	4.4	4.3
864	7.1	6.7	6.3	6	5.8	5.5	5.3	5.1	4.9	4.7	4.5	4.4
865	6.7	6.3	6	5.8	5.5	5.3	5.1	4.9	4.7	4.5	4.4	4.2
866	6.1	5.8	5.6	5.4	5.1	5	4.8	4.6	4.4	4.3	4.2	4
867	5.7	5.5	5.3	5.1	4.9	4.7	4.5	4.4	4.3	4.1	4	3.9
868	6.1	5.8	5.6	5.3	5.1	4.9	4.8	4.6	4.4	4.3	4.2	4
869	7.1	6.7	6.4	6.1	5.8	5.6	5.4	5.2	5	4.8	4.6	4.5
870	7.1	6.8	6.4	6.1	5.9	5.6	5.4	5.2	5	4.8	4.7	4.5
871	7.6	7.2	6.8	6.5	6.2	5.9	5.7	5.5	5.2	5	4.9	4.7
872	7.2	6.9	6.6	6.3	6	5.7	5.5	5.3	5.1	4.9	4.7	4.6
873	6.6	6.3	6	5.8	5.5	5.3	5.1	5	4.8	4.6	4.5	4.3
874	7.5	7.1	6.8	6.5	6.2	5.9	5.7	5.5	5.3	5.1	4.9	4.7
875	7.5	7.1	6.8	6.4	6.2	5.9	5.7	5.4	5.2	5.1	4.9	4.7
876	6.7	6.4	6.2	5.9	5.7	5.4	5.2	5.1	4.9	4.7	4.6	4.4
877	6.2	5.8	5.4	5	4.8	4.5	4.3	4.1	3.9	3.7	3.5	3.4
878	6.4	5.9	5.6	5.2	4.9	4.7	4.4	4.2	4	3.8	3.7	3.5
879	6.7	6.2	5.8	5.5	5.2	4.9	4.6	4.4	4.2	4	3.8	3.7
880	6.9	6.4	6	5.7	5.3	5	4.8	4.6	4.3	4.2	4	3.8
881	6.8	6.3	6	5.6	5.3	5	4.8	4.6	4.4	4.2	4	3.8
882	6.8	6.4	6	5.7	5.4	5.1	4.9	4.6	4.4	4.2	4.1	3.9
883	6.9	6.5	6.1	5.8	5.5	5.2	5	4.7	4.5	4.3	4.2	4
884	7.2	6.8	6.4	6	5.7	5.4	5.2	4.9	4.7	4.5	4.3	4.2
885	7.2	6.8	6.4	6	5.7	5.4	5.2	5	4.8	4.6	4.4	4.2
886	7.3	6.8	6.5	6.1	5.8	5.5	5.3	5	4.8	4.6	4.5	4.3
887	7.3	6.9	6.5	6.2	5.9	5.6	5.3	5.1	4.9	4.7	4.5	4.4
888	7.4	6.9	6.6	6.2	5.9	5.7	5.4	5.2	5	4.8	4.6	4.4
889	7.5	7.1	6.7	6.4	6.1	5.8	5.5	5.3	5.1	4.9	4.7	4.5
890	7.5	7.1	6.7	6.4	6.1	5.8	5.5	5.3	5.1	4.9	4.7	4.6
891	6.6	6.2	6	5.7	5.4	5.2	5	4.8	4.7	4.5	4.3	4.2
892	6	5.8	5.5	5.3	5.1	4.9	4.7	4.6	4.4	4.3	4.1	4
893	7.7	7.3	6.9	6.6	6.2	6	5.7	5.5	5.2	5	4.9	4.7
894	7.6	7.2	6.8	6.5	6.2	5.9	5.7	5.4	5.2	5	4.8	4.7
895	7.2	6.8	6.5	6.2	5.9	5.7	5.4	5.2	5	4.9	4.7	4.5
896	6.5	6.2	5.9	5.7	5.4	5.2	5	4.8	4.7	4.5	4.4	4.2
897	6.7	6.3	6.1	5.8	5.6	5.4	5.2	5	4.8	4.6	4.5	4.3
898	8.2	7.7	7.3	6.9	6.6	6.3	6	5.8	5.5	5.3	5.1	4.9
899	8.2	7.8	7.4	7	6.7	6.4	6.1	5.8	5.6	5.4	5.2	5
900	7.7	7.3	7	6.6	6.3	6.1	5.8	5.6	5.4	5.2	5	4.8
901	6.5	6	5.6	5.3	5	4.7	4.4	4.2	4	3.8	3.7	3.5
902	6.8	6.3	5.9	5.5	5.2	4.9	4.6	4.4	4.2	4	3.8	3.7
903	7.1	6.6	6.1	5.7	5.4	5.1	4.8	4.6	4.4	4.2	4	3.8
904	7.1	6.6	6.2	5.8	5.5	5.2	4.9	4.7	4.4	4.2	4.1	3.9
905	7.1	6.7	6.2	5.9	5.5	5.2	5	4.7	4.5	4.3	4.1	4
906	7.4	6.9	6.4	6.1	5.7	5.4	5.1	4.9	4.7	4.5	4.3	4.1
907	7.6	7	6.6	6.2	5.9	5.5	5.3	5	4.8	4.6	4.4	4.2
908	7.7	7.2	6.7	6.3	6	5.7	5.4	5.1	4.9	4.7	4.5	4.3
909	7.6	7.1	6.7	6.3	5.9	5.6	5.4	5.1	4.9	4.7	4.5	4.3
910	7.5	7.1	6.7	6.3	6	5.7	5.4	5.2	4.9	4.7	4.5	4.4
911	8	7.5	7.1	6.7	6.3	6	5.7	5.4	5.2	5	4.8	4.6
912	8.1	7.6	7.2	6.8	6.4	6.1	5.8	5.5	5.3	5.1	4.9	4.7
913	8.2	7.7	7.2	6.8	6.5	6.1	5.9	5.6	5.3	5.1	4.9	4.7
914	7.7	7.2	6.8	6.5	6.2	5.9	5.6	5.4	5.1	4.9	4.8	4.6
915	7	6.6	6.3	6	5.7	5.5	5.2	5	4.8	4.7	4.5	4.3
916	6.4	6.1	5.8	5.6	5.3	5.1	4.9	4.8	4.6	4.4	4.3	4.1
917	6.9	6.5	6.2	5.9	5.7	5.4	5.2	5	4.8	4.6	4.5	4.3
918	6.8	6.4	6.1	5.8	5.6	5.4	5.1	5	4.8	4.6	4.4	4.3
919	6.6	6.3	6	5.7	5.5	5.3	5.1	4.9	4.7	4.5	4.4	4.3
920	6.4	6.1	5.9	5.6	5.4	5.2	5	4.8	4.6	4.5	4.3	4.2
921	6.8	6.5	6.2	5.9	5.7	5.4	5.2	5	4.8	4.7	4.5	4.4
922	8	7.6	7.2	6.8	6.5	6.2	5.9	5.7	5.4	5.2	5	4.9
923	8.7	8.2	7.7	7.3	6.9	6.6	6.3	6	5.8	5.5	5.3	5.1
924	8.8	8.3	7.8	7.4	7	6.7	6.4	6.1	5.8	5.6	5.4	5.2
925	6.9	6.4	5.9	5.5	5.2	4.9	4.6	4.4	4.2	4	3.8	3.7
926	7.1	6.6	6.2	5.8	5.4	5.1	4.8	4.6	4.3	4.1	4	3.8
927	7.4	6.9	6.4	6	5.6	5.3	5	4.7	4.5	4.3	4.1	3.9
928	7.4	6.9	6.4	6	5.6	5.3	5	4.8	4.6	4.4	4.2	4
929	7.6	7	6.5	6.1	5.8	5.4	5.2	4.9	4.7	4.5	4.3	4.1
930	7.7	7.2	6.7	6.3	5.9	5.6	5.3	5	4.8	4.6	4.4	4.2
931	7.8	7.3	6.8	6.4	6	5.7	5.4	5.1	4.9	4.7	4.5	4.3
932	8	7.4	6.9	6.5	6.1	5.8	5.5	5.2	5	4.8	4.6	4.4
933	7.9	7.4	6.9	6.5	6.1	5.8	5.5	5.2	5	4.8	4.6	4.4
934	8	7.4	7	6.6	6.2	5.9	5.6	5.3	5.1	4.9	4.7	4.5
935	8.3	7.8	7.3	6.8	6.4	6.1	5.8	5.5	5.3	5	4.8	4.6
936	8.7	8.1	7.6	7.1	6.7	6.3	6	5.7	5.5	5.2	5	4.8
937	8.4	7.9	7.4	7	6.6	6.2	5.9	5.7	5.4	5.2	5	4.8
938	8	7.5	7	6.7	6.3	6	5.7	5.5	5.2	5	4.8	4.6
939	7.3	6.9	6.6	6.2	5.9	5.7	5.4	5.2	5	4.8	4.6	4.4
940	7	6.7	6.3	6	5.7	5.5	5.3	5	4.9	4.7	4.5	4.3
941	7.4	6.9	6.6	6.3	6	5.7	5.4	5.2	5	4.8	4.6	4.5
942	7.3	6.9	6.6	6.3	6	5.7	5.5	5.2	5	4.8	4.7	4.5
943	7.6	7.2	6.8	6.4	6.1	5.9	5.6	5.4	5.2	5	4.8	4.6
944	7.6	7.2	6.8	6.5	6.2	5.9	5.7	5.4	5.2	5	4.8	4.7
945	7.6	7.2	6.8	6.5	6.2	5.9	5.7	5.4	5.2	5	4.8	4.7
946	8.6	8.1	7.6	7.2	6.8	6.5	6.2	5.9	5.7	5.5	5.2	5
947	9.3	8.7	8.1	7.7	7.3	6.9	6.6	6.3	6	5.7	5.5	5.3
948	9.2	8.6	8.1	7.7	7.3	6.9	6.6	6.3	6	5.7	5.5	5.3
949	7.5	6.9	6.4	6	5.6	5.2	5	4.7	4.5	4.2	4	3.9
950	8	7.3	6.8	6.3	5.9	5.5	5.2	4.9	4.7	4.4	4.2	4
951	7.8	7.2	6.7	6.2	5.8	5.5	5.2	4.9	4.7	4.4	4.2	4.1
952	7.5	7	6.5	6.1	5.7	5.4	5.1	4.9	4.6	4.4	4.2	4
953	7.7	7.2	6.7	6.2	5.9	5.5	5.2	5	4.7	4.5	4.3	4.1
954	7.9	7.3	6.8	6.4	6	5.6	5.3	5.1	4.8	4.6	4.4	4.2
955	8	7.4	6.9	6.5	6.1	5.8	5.5	5.2	4.9	4.7	4.5	4.3
956	8.1	7.5	7	6.6	6.2	5.8	5.5	5.2	5	4.8	4.6	4.4
957	8.1	7.5	7	6.6	6.2	5.9	5.6	5.3	5.1	4.8	4.6	4.4
958	8.3	7.7	7.2	6.8	6.4	6	5.7	5.4	5.2	4.9	4.7	4.5
959	8.6	8	7.5	7	6.6	6.2	5.9	5.6	5.3	5.1	4.9	4.7
960	8.6	8	7.5	7	6.6	6.3	6	5.7	5.4	5.2	4.9	4.7
961	8.5	8	7.5	7	6.6	6.3	5.9	5.7	5.4	5.2	4.9	4.7
962	8.1	7.6	7.1	6.7	6.4	6	5.7	5.5	5.2	5	4.8	4.6
963	7.8	7.3	6.9	6.5	6.2	5.9	5.6	5.4	5.1	4.9	4.7	4.6
964	7.4	7	6.6	6.2	5.9	5.7	5.4	5.2	5	4.8	4.6	4.4
965	7.7	7.2	6.8	6.5	6.2	5.9	5.6	5.4	5.1	4.9	4.8	4.6
966	7.7	7.3	6.9	6.5	6.2	5.9	5.6	5.4	5.2	5	4.8	4.6
967	7.6	7.2	6.8	6.5	6.2	5.9	5.6	5.4	5.2	5	4.8	4.6
968	7.5	7.1	6.7	6.4	6.1	5.8	5.5	5.3	5.1	4.9	4.7	4.6
969	7.4	7	6.7	6.3	6.1	5.8	5.5	5.3	5.1	4.9	4.7	4.6
970	7.8	7.4	7	6.7	6.3	6	5.8	5.5	5.3	5.1	4.9	4.7
971	8.9	8.4	7.9	7.4	7	6.7	6.4	6.1	5.8	5.6	5.3	5.1
972	8.9	8.4	7.9	7.4	7.1	6.7	6.4	6.1	5.8	5.6	5.4	5.2
973	8.1	7.5	7	6.5	6.1	5.8	5.5	5.2	5	4.7	4.5	4.3
974	8.1	7.5	7	6.5	6.2	5.8	5.5	5.2	5	4.8	4.6	4.4
975	8.2	7.6	7.1	6.7	6.3	5.9	5.6	5.3	5.1	4.9	4.6	4.5
976	8.4	7.8	7.3	6.8	6.4	6.1	5.7	5.5	5.2	5	4.7	4.5
977	8.6	8	7.4	7	6.6	6.2	5.9	5.6	5.3	5.1	4.8	4.6
978	8.5	7.9	7.4	7	6.5	6.2	5.9	5.6	5.3	5.1	4.9	4.7
979	8.4	7.8	7.3	6.9	6.5	6.1	5.8	5.5	5.3	5.1	4.8	4.7
980	8.3	7.8	7.3	6.9	6.5	6.1	5.8	5.5	5.3	5.1	4.9	4.7
981	8.1	7.6	7.1	6.7	6.4	6	5.7	5.5	5.2	5	4.8	4.6
982	7.7	7.2	6.8	6.5	6.1	5.8	5.6	5.3	5.1	4.9	4.7	4.5
983	8.1	7.6	7.1	6.7	6.4	6.1	5.8	5.5	5.3	5.1	4.9	4.7
984	7.8	7.3	6.9	6.5	6.2	5.9	5.6	5.4	5.2	5	4.8	4.6
985	7.6	7.2	6.8	6.4	6.1	5.8	5.6	5.3	5.1	4.9	4.7	4.6
986	7.4	7	6.6	6.3	6	5.7	5.5	5.2	5	4.8	4.7	4.5
987	7.4	7	6.6	6.3	6	5.7	5.5	5.3	5.1	4.9	4.7	4.5
988	7.6	7.2	6.8	6.5	6.2	5.9	5.6	5.4	5.2	5	4.8	4.6
989	8.1	7.6	7.2	6.8	6.5	6.2	5.9	5.6	5.4	5.2	5	4.8
990	8.8	8.3	7.8	7.3	7	6.6	6.3	6	5.8	5.5	5.3	5.1
991	8.2	7.5	7	6.6	6.2	5.8	5.5	5.2	5	4.7	4.5	4.3
992	8.2	7.6	7	6.6	6.2	5.9	5.5	5.3	5	4.8	4.6	4.4
993	8.3	7.7	7.2	6.7	6.3	6	5.6	5.4	5.1	4.9	4.7	4.5
994	8.5	7.9	7.3	6.8	6.4	6.1	5.7	5.5	5.2	4.9	4.7	4.5
995	8.6	8	7.4	6.9	6.5	6.2	5.8	5.5	5.3	5	4.8	4.6
996	8.5	7.9	7.4	6.9	6.5	6.1	5.8	5.5	5.3	5	4.8	4.6
997	8.5	7.9	7.4	6.9	6.5	6.2	5.8	5.5	5.3	5.1	4.8	4.6
998	8.3	7.8	7.3	6.8	6.4	6.1	5.8	5.5	5.3	5	4.8	4.6
999	8.4	7.8	7.3	6.9	6.5	6.2	5.8	5.6	5.3	5.1	4.9	4.7
1000	8.4	7.9	7.4	6.9	6.5	6.2	5.9	5.6	5.3	5.1	4.9	4.7
1001	8.4	7.8	7.3	6.9	6.5	6.2	5.9	5.6	5.4	5.1	4.9	4.7
1002	8	7.5	7	6.7	6.3	6	5.7	5.5	5.2	5	4.8	4.6
1003	7.7	7.3	6.9	6.5	6.2	5.9	5.6	5.4	5.1	4.9	4.8	4.6
1004	7.4	7	6.6	6.3	6	5.7	5.4	5.2	5	4.8	4.6	4.5
1005	7.4	7	6.6	6.3	6	5.7	5.5	5.2	5	4.8	4.7	4.5
1006	7.4	7	6.6	6.3	6	5.7	5.5	5.3	5.1	4.9	4.7	4.5
1007	7.7	7.2	6.8	6.5	6.2	5.9	5.7	5.4	5.2	5	4.8	4.6
1008	8.5	8	7.5	7.1	6.8	6.4	6.1	5.9	5.6	5.4	5.2	5
1009	8.2	7.6	7.1	6.6	6.2	5.9	5.5	5.2	5	4.8	4.5	4.4
1010	8.3	7.6	7.1	6.6	6.2	5.9	5.6	5.3	5	4.8	4.6	4.4
1011	8.4	7.8	7.2	6.7	6.3	6	5.6	5.4	5.1	4.9	4.6	4.4
1012	8.6	7.9	7.3	6.9	6.4	6.1	5.7	5.4	5.2	4.9	4.7	4.5
1013	8.6	7.9	7.4	6.9	6.5	6.1	5.8	5.5	5.2	5	4.8	4.5
1014	8.6	7.9	7.4	6.9	6.5	6.1	5.8	5.5	5.2	5	4.8	4.6
1015	8.5	7.9	7.4	6.9	6.5	6.1	5.8	5.5	5.3	5	4.8	4.6
1016	8.5	7.9	7.3	6.9	6.5	6.1	5.8	5.5	5.3	5	4.8	4.6
1017	8.5	7.9	7.4	6.9	6.5	6.2	5.8	5.6	5.3	5.1	4.9	4.7
1018	8.6	8	7.5	7	6.6	6.2	5.9	5.6	5.4	5.1	4.9	4.7
1019	8.4	7.8	7.3	6.9	6.5	6.2	5.9	5.6	5.3	5.1	4.9	4.7
1020	8.2	7.7	7.2	6.8	6.5	6.1	5.8	5.5	5.3	5.1	4.9	4.7
1021	8	7.5	7	6.6	6.3	6	5.7	5.5	5.2	5	4.8	4.6
1022	7.7	7.2	6.8	6.4	6.1	5.8	5.6	5.3	5.1	4.9	4.7	4.5
1023	7.5	7	6.7	6.3	6	5.7	5.5	5.3	5	4.9	4.7	4.5
1024	7.5	7	6.7	6.3	6	5.8	5.5	5.3	5.1	4.9	4.7	4.5
1025	7.5	7.1	6.7	6.4	6.1	5.8	5.5	5.3	5.1	4.9	4.7	4.6
1026	8.1	7.6	7.2	6.8	6.5	6.2	5.9	5.7	5.4	5.2	5	4.8
1027	8.9	8.2	7.6	7	6.6	6.2	5.8	5.5	5.2	5	4.7	4.5
1028	8.7	8	7.4	6.9	6.5	6.1	5.7	5.4	5.2	4.9	4.7	4.5
1029	8.7	8.1	7.5	7	6.5	6.1	5.8	5.5	5.2	4.9	4.7	4.5
1030	8.8	8.1	7.5	7	6.6	6.2	5.8	5.5	5.3	5	4.8	4.6
1031	8.4	7.8	7.3	6.8	6.4	6	5.7	5.4	5.1	4.9	4.7	4.5
1032	8.4	7.8	7.3	6.8	6.4	6	5.7	5.4	5.1	4.9	4.7	4.5
1033	8.4	7.8	7.3	6.8	6.4	6	5.7	5.4	5.2	4.9	4.7	4.5
1034	8.4	7.8	7.3	6.8	6.4	6.1	5.7	5.5	5.2	5	4.7	4.5
1035	8.5	7.9	7.4	6.9	6.5	6.1	5.8	5.5	5.3	5	4.8	4.6
1036	8.5	7.9	7.4	6.9	6.5	6.2	5.9	5.6	5.3	5.1	4.9	4.7
1037	8.3	7.8	7.3	6.8	6.4	6.1	5.8	5.5	5.3	5	4.8	4.6
1038	8.3	7.7	7.2	6.8	6.4	6.1	5.8	5.5	5.3	5	4.8	4.6
1039	8	7.5	7	6.6	6.3	6	5.7	5.4	5.2	5	4.8	4.6
1040	7.8	7.4	6.9	6.6	6.2	5.9	5.6	5.4	5.2	4.9	4.8	4.6
1041	7.6	7.2	6.8	6.4	6.1	5.8	5.6	5.3	5.1	4.9	4.7	4.5
1042	7.6	7.2	6.8	6.4	6.1	5.8	5.6	5.3	5.1	4.9	4.7	4.6
1043	7.6	7.2	6.8	6.5	6.1	5.9	5.6	5.4	5.2	4.9	4.8	4.6
1044	8.1	7.6	7.2	6.8	6.5	6.2	5.9	5.6	5.4	5.2	5	4.8
1045	12.3	10.9	9.8	9	8.2	7.6	7	6.6	6.2	5.8	5.5	5.2
1046	9.5	8.7	8	7.4	6.9	6.5	6.1	5.7	5.4	5.1	4.9	4.7
1047	8.8	8.1	7.5	7	6.5	6.1	5.8	5.5	5.2	4.9	4.7	4.5
1048	8.4	7.7	7.2	6.7	6.3	5.9	5.6	5.3	5.1	4.8	4.6	4.4
1049	8.3	7.6	7.1	6.6	6.2	5.9	5.6	5.3	5	4.8	4.6	4.4
1050	8.2	7.6	7.1	6.6	6.2	5.9	5.6	5.3	5	4.8	4.6	4.4
1051	8.3	7.7	7.1	6.7	6.3	5.9	5.6	5.3	5.1	4.8	4.6	4.4
1052	8.4	7.8	7.2	6.8	6.4	6	5.7	5.4	5.1	4.9	4.7	4.5
1053	8.5	7.9	7.4	6.9	6.5	6.1	5.8	5.5	5.2	5	4.8	4.6
1054	8.4	7.8	7.3	6.9	6.5	6.1	5.8	5.5	5.2	5	4.8	4.6
1055	8.3	7.7	7.2	6.8	6.4	6.1	5.7	5.5	5.2	5	4.8	4.6
1056	8.1	7.5	7.1	6.7	6.3	6	5.7	5.4	5.2	4.9	4.7	4.5
1057	8	7.5	7	6.6	6.3	6	5.7	5.4	5.2	4.9	4.7	4.6
1058	8.1	7.6	7.1	6.7	6.4	6	5.7	5.5	5.2	5	4.8	4.6
1059	8.1	7.6	7.2	6.8	6.4	6.1	5.8	5.5	5.3	5.1	4.9	4.7
1060	8	7.5	7.1	6.7	6.3	6	5.7	5.5	5.2	5	4.8	4.7
1061	8	7.5	7.1	6.7	6.3	6	5.8	5.5	5.3	5.1	4.9	4.7
1062	8.3	7.8	7.3	6.9	6.6	6.2	6	5.7	5.4	5.2	5	4.8
1063	12.3	10.9	9.8	8.9	8.2	7.6	7	6.6	6.2	5.8	5.5	5.2
1064	9.2	8.4	7.7	7.2	6.7	6.3	5.9	5.6	5.3	5	4.8	4.6
1065	8.7	8	7.4	6.9	6.4	6	5.7	5.4	5.1	4.9	4.6	4.4
1066	8.4	7.8	7.2	6.7	6.3	5.9	5.6	5.3	5	4.8	4.6	4.4
1067	8.2	7.6	7	6.6	6.2	5.8	5.5	5.2	5	4.7	4.5	4.3
1068	8.2	7.5	7	6.6	6.2	5.8	5.5	5.2	4.9	4.7	4.5	4.3
1069	8.2	7.6	7.1	6.6	6.2	5.8	5.5	5.2	5	4.8	4.5	4.4
1070	8.3	7.7	7.2	6.7	6.3	5.9	5.6	5.3	5.1	4.8	4.6	4.4
1071	8.4	7.8	7.2	6.8	6.4	6	5.7	5.4	5.1	4.9	4.7	4.5
1072	8.4	7.8	7.2	6.8	6.4	6	5.7	5.4	5.2	4.9	4.7	4.5
1073	8.3	7.7	7.2	6.7	6.4	6	5.7	5.4	5.2	4.9	4.7	4.5
1074	8	7.5	7	6.6	6.2	5.9	5.6	5.3	5.1	4.9	4.7	4.5
1075	8	7.5	7	6.6	6.3	5.9	5.6	5.4	5.1	4.9	4.7	4.5
1076	8	7.5	7	6.6	6.3	6	5.7	5.4	5.2	4.9	4.7	4.6
1077	8	7.5	7.1	6.7	6.3	6	5.7	5.4	5.2	5	4.8	4.6
1078	8	7.5	7.1	6.7	6.3	6	5.7	5.5	5.2	5	4.8	4.6
1079	8	7.5	7.1	6.7	6.3	6	5.7	5.5	5.3	5	4.8	4.7
1080	8.3	7.8	7.3	6.9	6.6	6.2	5.9	5.7	5.4	5.2	5	4.8
1081	12.9	11.4	10.3	9.3	8.5	7.8	7.3	6.8	6.4	6	5.6	5.4
1082	10.5	9.5	8.7	8	7.4	6.9	6.4	6.1	5.7	5.4	5.1	4.9
1083	9.2	8.4	7.7	7.2	6.7	6.3	5.9	5.6	5.3	5	4.8	4.6
1084	8.7	8	7.4	6.9	6.5	6.1	5.7	5.4	5.1	4.9	4.7	4.5
1085	8.5	7.8	7.2	6.7	6.3	5.9	5.6	5.3	5.1	4.8	4.6	4.4
1086	8.2	7.6	7.1	6.6	6.2	5.8	5.5	5.2	5	4.7	4.5	4.3
1087	8.2	7.5	7	6.6	6.2	5.8	5.5	5.2	5	4.7	4.5	4.3
1088	8.2	7.6	7.1	6.6	6.2	5.9	5.6	5.3	5	4.8	4.6	4.4
1089	8.3	7.7	7.2	6.7	6.3	6	5.6	5.4	5.1	4.9	4.6	4.5
1090	8.4	7.8	7.3	6.8	6.4	6	5.7	5.4	5.2	4.9	4.7	4.5
1091	8.3	7.7	7.2	6.8	6.4	6	5.7	5.4	5.2	4.9	4.7	4.5
1092	8.2	7.7	7.2	6.7	6.3	6	5.7	5.4	5.2	4.9	4.7	4.5
1093	8.3	7.7	7.2	6.8	6.4	6.1	5.8	5.5	5.2	5	4.8	4.6
1094	8.3	7.8	7.3	6.8	6.5	6.1	5.8	5.5	5.3	5.1	4.8	4.6
1095	8.3	7.7	7.3	6.8	6.5	6.1	5.8	5.5	5.3	5.1	4.9	4.7
1096	8.2	7.7	7.2	6.8	6.4	6.1	5.8	5.5	5.3	5.1	4.9	4.7
1097	8.2	7.6	7.2	6.8	6.4	6.1	5.8	5.6	5.3	5.1	4.9	4.7
1098	8.8	8.2	7.7	7.3	6.9	6.5	6.2	5.9	5.6	5.4	5.2	4.9
1099	16.7	14.3	12.6	11.2	10.1	9.2	8.4	7.8	7.3	6.8	6.4	6
1100	12.9	11.5	10.3	9.4	8.6	7.9	7.4	6.9	6.4	6.1	5.7	5.4
1101	10.2	9.3	8.5	7.9	7.3	6.8	6.4	6	5.7	5.4	5.1	4.9
1102	9	8.2	7.6	7.1	6.6	6.2	5.9	5.6	5.3	5	4.8	4.6
1103	8.5	7.9	7.3	6.8	6.4	6	5.7	5.4	5.1	4.9	4.7	4.5
1104	8.3	7.6	7.1	6.6	6.2	5.9	5.6	5.3	5	4.8	4.6	4.4
1105	8.2	7.6	7.1	6.6	6.2	5.9	5.6	5.3	5	4.8	4.6	4.4
1106	8.3	7.7	7.1	6.7	6.3	5.9	5.6	5.3	5.1	4.8	4.6	4.4
1107	8.4	7.7	7.2	6.8	6.4	6	5.7	5.4	5.1	4.9	4.7	4.5
1108	8.4	7.8	7.3	6.8	6.4	6.1	5.7	5.5	5.2	5	4.7	4.6
1109	8.5	7.9	7.4	6.9	6.5	6.1	5.8	5.5	5.3	5	4.8	4.6
1110	8.5	7.9	7.4	6.9	6.5	6.2	5.8	5.6	5.3	5.1	4.8	4.6
1111	8.6	8	7.4	7	6.6	6.2	5.9	5.6	5.4	5.1	4.9	4.7
1112	8.7	8.1	7.5	7.1	6.7	6.3	6	5.7	5.4	5.2	5	4.8
1113	8.6	8	7.5	7.1	6.7	6.3	6	5.7	5.4	5.2	5	4.8
1114	8.6	8.1	7.5	7.1	6.7	6.3	6	5.7	5.5	5.2	5	4.8
1115	8.7	8.1	7.6	7.2	6.8	6.4	6.1	5.8	5.5	5.3	5.1	4.9
1116	9.1	8.5	7.9	7.4	7	6.6	6.3	6	5.7	5.5	5.2	5
1117	17.7	15.1	13.2	11.7	10.5	9.6	8.8	8.1	7.6	7.1	6.6	6.2
1118	13.6	12.1	10.8	9.8	9	8.3	7.7	7.2	6.7	6.3	6	5.6
1119	10	9.1	8.4	7.8	7.2	6.8	6.4	6	5.7	5.4	5.1	4.9
1120	9.1	8.4	7.8	7.2	6.8	6.4	6	5.7	5.4	5.1	4.9	4.7
1121	8.5	7.9	7.3	6.8	6.4	6	5.7	5.4	5.2	4.9	4.7	4.5
1122	8.3	7.7	7.2	6.7	6.3	5.9	5.6	5.3	5.1	4.8	4.6	4.4
1123	8.4	7.7	7.2	6.7	6.3	6	5.6	5.3	5.1	4.9	4.6	4.4
1124	8.4	7.8	7.2	6.8	6.4	6	5.7	5.4	5.1	4.9	4.7	4.5
1125	8.5	7.8	7.3	6.8	6.4	6.1	5.7	5.5	5.2	5	4.7	4.5
1126	8.5	7.9	7.3	6.9	6.5	6.1	5.8	5.5	5.2	5	4.8	4.6
1127	8.5	7.9	7.4	6.9	6.5	6.1	5.8	5.5	5.3	5	4.8	4.6
1128	8.5	7.9	7.4	6.9	6.5	6.2	5.9	5.6	5.3	5.1	4.9	4.7
1129	8.6	8	7.5	7	6.6	6.2	5.9	5.6	5.4	5.1	4.9	4.7
1130	8.8	8.2	7.6	7.1	6.7	6.4	6	5.7	5.5	5.2	5	4.8
1131	8.8	8.2	7.7	7.2	6.8	6.4	6.1	5.8	5.5	5.3	5.1	4.8
1132	8.8	8.2	7.7	7.2	6.8	6.4	6.1	5.8	5.5	5.3	5.1	4.9
1133	9.1	8.4	7.9	7.4	7	6.6	6.3	6	5.7	5.4	5.2	5
1134	9.3	8.6	8.1	7.6	7.1	6.8	6.4	6.1	5.8	5.5	5.3	5.1
1135	15.6	13.6	12.1	10.9	9.9	9.1	8.4	7.8	7.3	6.8	6.4	6.1
1136	10.1	9.2	8.5	7.9	7.4	6.9	6.5	6.1	5.8	5.5	5.3	5
1137	10.3	9.4	8.6	8	7.4	7	6.5	6.2	5.8	5.5	5.3	5
1138	9	8.3	7.7	7.2	6.7	6.3	6	5.7	5.4	5.1	4.9	4.7
1139	8.6	7.9	7.4	6.9	6.5	6.1	5.8	5.5	5.2	5	4.8	4.6
1140	8.5	7.8	7.3	6.8	6.4	6	5.7	5.4	5.2	4.9	4.7	4.5
1141	8.5	7.9	7.3	6.8	6.4	6.1	5.7	5.4	5.2	4.9	4.7	4.5
1142	8.5	7.9	7.4	6.9	6.5	6.1	5.8	5.5	5.2	5	4.8	4.6
1143	8.6	7.9	7.4	6.9	6.5	6.1	5.8	5.5	5.2	5	4.8	4.6
1144	8.6	8	7.5	7	6.6	6.2	5.9	5.6	5.3	5.1	4.9	4.6
1145	8.7	8.1	7.5	7	6.6	6.3	5.9	5.6	5.4	5.1	4.9	4.7
1146	8.7	8.1	7.5	7.1	6.7	6.3	6	5.7	5.4	5.2	4.9	4.7
1147	8.7	8.1	7.5	7.1	6.7	6.3	6	5.7	5.4	5.2	4.9	4.7
1148	8.8	8.2	7.6	7.2	6.8	6.4	6.1	5.8	5.5	5.2	5	4.8
1149	9	8.4	7.8	7.3	6.9	6.5	6.2	5.9	5.6	5.4	5.1	4.9
1150	9.1	8.4	7.9	7.4	7	6.6	6.2	5.9	5.7	5.4	5.2	5
1151	9.3	8.6	8	7.5	7.1	6.7	6.4	6	5.8	5.5	5.3	5
1152	9.5	8.9	8.3	7.7	7.3	6.9	6.5	6.2	5.9	5.6	5.4	5.2
1153	14.1	12.5	11.3	10.2	9.4	8.7	8.1	7.5	7.1	6.6	6.3	6
1154	10.5	9.6	8.8	8.2	7.6	7.1	6.7	6.3	6	5.7	5.4	5.2
1155	9.8	9	8.3	7.8	7.2	6.8	6.4	6.1	5.8	5.5	5.2	5
1156	9.2	8.5	7.9	7.3	6.9	6.5	6.1	5.8	5.5	5.2	5	4.8
1157	8.7	8	7.5	7	6.6	6.2	5.9	5.6	5.3	5.1	4.8	4.6
1158	8.6	7.9	7.4	6.9	6.5	6.1	5.8	5.5	5.2	5	4.8	4.6
1159	8.6	8	7.4	6.9	6.5	6.1	5.8	5.5	5.2	5	4.8	4.6
1160	8.6	8	7.5	7	6.6	6.2	5.8	5.5	5.3	5	4.8	4.6
1161	8.7	8.1	7.5	7	6.6	6.2	5.9	5.6	5.3	5.1	4.9	4.7
1162	8.8	8.1	7.6	7.1	6.7	6.3	6	5.7	5.4	5.1	4.9	4.7
1163	8.8	8.2	7.6	7.1	6.7	6.3	6	5.7	5.4	5.2	4.9	4.7
1164	8.8	8.2	7.6	7.2	6.7	6.4	6	5.7	5.5	5.2	5	4.8
1165	8.8	8.2	7.6	7.1	6.7	6.4	6	5.7	5.5	5.2	5	4.8
1166	8.9	8.2	7.7	7.2	6.8	6.4	6.1	5.8	5.5	5.3	5	4.8
1167	9.1	8.4	7.9	7.4	6.9	6.6	6.2	5.9	5.6	5.4	5.1	4.9
1168	9.2	8.6	8	7.5	7.1	6.7	6.3	6	5.7	5.5	5.2	5
1169	9.3	8.7	8.1	7.6	7.1	6.7	6.4	6.1	5.8	5.5	5.3	5.1
1170	9.7	9	8.3	7.8	7.4	6.9	6.6	6.2	5.9	5.7	5.4	5.2
1171	10.6	9.7	8.9	8.3	7.8	7.3	6.8	6.5	6.1	5.8	5.6	5.3
1172	10.3	9.5	8.7	8.1	7.6	7.1	6.7	6.3	6	5.7	5.5	5.2
1173	9.6	8.9	8.2	7.7	7.2	6.8	6.4	6.1	5.7	5.5	5.2	5
1174	9.5	8.8	8.1	7.6	7.1	6.7	6.3	6	5.7	5.4	5.2	4.9
1175	9	8.3	7.7	7.2	6.8	6.4	6	5.7	5.4	5.2	4.9	4.7
1176	8.7	8	7.5	7	6.6	6.2	5.9	5.6	5.3	5	4.8	4.6
1177	8.7	8	7.5	7	6.6	6.2	5.9	5.6	5.3	5	4.8	4.6
1178	8.7	8.1	7.5	7.1	6.6	6.2	5.9	5.6	5.3	5.1	4.9	4.7
1179	8.8	8.2	7.6	7.1	6.7	6.3	6	5.7	5.4	5.2	4.9	4.7
1180	8.9	8.2	7.6	7.2	6.7	6.3	6	5.7	5.4	5.2	5	4.7
1181	8.9	8.2	7.7	7.2	6.8	6.4	6	5.7	5.5	5.2	5	4.8
1182	8.8	8.2	7.7	7.2	6.8	6.4	6.1	5.7	5.5	5.2	5	4.8
1183	8.9	8.3	7.7	7.2	6.8	6.4	6.1	5.8	5.5	5.3	5	4.8
1184	9	8.3	7.8	7.3	6.9	6.5	6.2	5.8	5.6	5.3	5.1	4.9
1185	9.1	8.4	7.9	7.4	7	6.6	6.2	5.9	5.6	5.4	5.2	4.9
1186	9.3	8.6	8	7.5	7.1	6.7	6.3	6	5.7	5.5	5.2	5
1187	9.4	8.7	8.1	7.6	7.2	6.8	6.4	6.1	5.8	5.5	5.3	5.1
1188	9.6	8.9	8.3	7.8	7.3	6.9	6.6	6.2	5.9	5.7	5.4	5.2
1189	11.9	10.8	9.9	9.2	8.5	8	7.5	7	6.6	6.3	6	5.7
1190	10.2	9.4	8.7	8.1	7.6	7.1	6.7	6.4	6.1	5.8	5.5	5.3
1191	10.1	9.3	8.6	8	7.5	7	6.6	6.3	5.9	5.7	5.4	5.2
1192	9.5	8.8	8.2	7.6	7.1	6.7	6.4	6	5.7	5.5	5.2	5
1193	9.2	8.5	7.9	7.4	6.9	6.5	6.2	5.8	5.5	5.3	5.1	4.8
1194	8.8	8.1	7.6	7.1	6.7	6.3	5.9	5.6	5.4	5.1	4.9	4.7
1195	8.7	8.1	7.5	7	6.6	6.2	5.9	5.6	5.3	5.1	4.9	4.7
1196	8.8	8.2	7.6	7.1	6.7	6.3	6	5.7	5.4	5.1	4.9	4.7
1197	8.9	8.2	7.7	7.2	6.8	6.4	6	5.7	5.4	5.2	5	4.8
1198	8.9	8.3	7.7	7.2	6.8	6.4	6	5.7	5.5	5.2	5	4.8
1199	8.9	8.3	7.7	7.2	6.8	6.4	6.1	5.8	5.5	5.2	5	4.8
1200	9	8.3	7.8	7.3	6.8	6.5	6.1	5.8	5.5	5.3	5.1	4.9
1201	9.1	8.4	7.9	7.4	6.9	6.5	6.2	5.9	5.6	5.4	5.1	4.9
1202	9	8.4	7.8	7.3	6.9	6.5	6.2	5.9	5.6	5.4	5.1	4.9
1203	9.2	8.5	7.9	7.4	7	6.6	6.3	6	5.7	5.4	5.2	5
1204	9.3	8.7	8.1	7.6	7.1	6.7	6.4	6	5.8	5.5	5.3	5
1205	9.4	8.7	8.1	7.6	7.2	6.8	6.4	6.1	5.8	5.5	5.3	5.1
1206	9.6	8.9	8.3	7.7	7.3	6.9	6.5	6.2	5.9	5.6	5.4	5.2
1207	9.7	9	8.4	7.8	7.4	6.9	6.6	6.2	5.9	5.7	5.4	5.2
1208	9.4	8.7	8.1	7.6	7.2	6.8	6.4	6.1	5.8	5.5	5.3	5.1
1209	9.3	8.6	8	7.5	7.1	6.7	6.3	6	5.7	5.5	5.2	5
1210	9.2	8.5	7.9	7.4	7	6.6	6.3	5.9	5.7	5.4	5.2	4.9
1211	9.1	8.5	7.9	7.4	6.9	6.5	6.2	5.9	5.6	5.3	5.1	4.9
1212	9.1	8.4	7.8	7.3	6.9	6.5	6.1	5.8	5.5	5.3	5	4.8
1213	12.2	11.1	10.2	9.4	8.7	8.2	7.7	7.2	6.8	6.5	6.1	5.9
1214	10.8	9.9	9.1	8.5	7.9	7.5	7	6.6	6.3	6	5.7	5.5
1215	10.3	9.4	8.7	8.1	7.6	7.2	6.8	6.4	6.1	5.8	5.5	5.3
1216	9.7	9	8.3	7.8	7.3	6.9	6.5	6.1	5.8	5.6	5.3	5.1
1217	9.2	8.5	7.9	7.4	6.9	6.5	6.2	5.9	5.6	5.3	5.1	4.9
1218	8.9	8.3	7.7	7.2	6.8	6.4	6	5.7	5.4	5.2	5	4.8
1219	8.8	8.1	7.6	7.1	6.7	6.3	6	5.7	5.4	5.1	4.9	4.7
1220	8.8	8.2	7.6	7.1	6.7	6.3	6	5.7	5.4	5.2	4.9	4.7
1221	9	8.3	7.7	7.2	6.8	6.4	6.1	5.8	5.5	5.2	5	4.8
1222	9	8.3	7.8	7.3	6.8	6.4	6.1	5.8	5.5	5.3	5	4.8
1223	9.1	8.4	7.8	7.3	6.9	6.5	6.2	5.8	5.6	5.3	5.1	4.9
1224	9	8.4	7.8	7.3	6.9	6.5	6.2	5.9	5.6	5.3	5.1	4.9
1225	9.2	8.5	7.9	7.4	7	6.6	6.3	5.9	5.7	5.4	5.2	4.9
1226	9.2	8.5	7.9	7.4	7	6.6	6.3	5.9	5.7	5.4	5.2	5
1227	9.2	8.6	8	7.5	7	6.7	6.3	6	5.7	5.4	5.2	5
1228	9.4	8.7	8.1	7.6	7.1	6.7	6.4	6.1	5.8	5.5	5.3	5.1
1229	9.5	8.8	8.2	7.7	7.2	6.8	6.4	6.1	5.8	5.6	5.3	5.1
1230	9.7	9	8.3	7.8	7.3	6.9	6.6	6.2	5.9	5.7	5.4	5.2
1231	9.6	8.9	8.3	7.8	7.3	6.9	6.5	6.2	5.9	5.6	5.4	5.2
1232	9.4	8.7	8.1	7.6	7.2	6.8	6.4	6.1	5.8	5.5	5.3	5.1
1233	9.3	8.6	8.1	7.5	7.1	6.7	6.3	6	5.7	5.5	5.2	5
1234	9.3	8.6	8	7.5	7	6.6	6.3	6	5.7	5.4	5.2	5
1235	9.2	8.5	7.9	7.4	7	6.6	6.2	5.9	5.6	5.3	5.1	4.9
1236	9.1	8.4	7.9	7.3	6.9	6.5	6.1	5.8	5.6	5.3	5.1	4.8
1237	11.4	10.4	9.6	8.9	8.4	7.8	7.4	7	6.6	6.3	6	5.7
1238	10.5	9.6	8.9	8.3	7.8	7.4	6.9	6.6	6.3	6	5.7	5.4
1239	10.4	9.5	8.8	8.2	7.7	7.3	6.9	6.5	6.2	5.9	5.6	5.4
1240	10	9.2	8.6	8	7.5	7	6.6	6.3	6	5.7	5.4	5.2
1241	9.4	8.7	8.1	7.5	7.1	6.7	6.3	6	5.7	5.4	5.2	5
1242	9.1	8.4	7.8	7.3	6.9	6.5	6.1	5.8	5.5	5.3	5.1	4.8
1243	8.9	8.2	7.7	7.2	6.7	6.4	6	5.7	5.4	5.2	5	4.8
1244	8.9	8.2	7.7	7.2	6.8	6.4	6	5.7	5.5	5.2	5	4.8
1245	9.1	8.4	7.8	7.3	6.9	6.5	6.1	5.8	5.5	5.3	5.1	4.8
1246	9	8.3	7.8	7.3	6.8	6.5	6.1	5.8	5.5	5.3	5.1	4.8
1247	9.1	8.4	7.8	7.3	6.9	6.5	6.2	5.9	5.6	5.3	5.1	4.9
1248	9	8.4	7.8	7.3	6.9	6.5	6.2	5.9	5.6	5.3	5.1	4.9
1249	9.2	8.5	7.9	7.4	7	6.6	6.3	5.9	5.7	5.4	5.2	5
1250	9.3	8.6	8.1	7.5	7.1	6.7	6.3	6	5.7	5.5	5.2	5
1251	9.4	8.7	8.1	7.6	7.1	6.7	6.4	6.1	5.8	5.5	5.3	5
1252	9.6	8.9	8.2	7.7	7.3	6.8	6.5	6.1	5.9	5.6	5.3	5.1
1253	9.7	9	8.3	7.8	7.3	6.9	6.5	6.2	5.9	5.6	5.4	5.2
1254	9.8	9.1	8.4	7.9	7.4	7	6.6	6.3	6	5.7	5.4	5.2
1255	9.8	9	8.4	7.9	7.4	7	6.6	6.3	5.9	5.7	5.4	5.2
1256	9.5	8.8	8.2	7.7	7.2	6.8	6.4	6.1	5.8	5.6	5.3	5.1
1257	9.4	8.7	8.1	7.6	7.1	6.7	6.4	6	5.8	5.5	5.2	5
1258	9.3	8.6	8	7.5	7.1	6.7	6.3	6	5.7	5.4	5.2	5
1259	9.2	8.5	7.9	7.4	7	6.6	6.2	5.9	5.6	5.4	5.1	4.9
1260	9.1	8.5	7.9	7.4	6.9	6.5	6.2	5.8	5.6	5.3	5.1	4.9
1261	11.1	10.2	9.4	8.8	8.3	7.8	7.3	6.9	6.6	6.3	6	5.7
1262	10.3	9.6	8.9	8.3	7.8	7.3	6.9	6.6	6.3	6	5.7	5.5
1263	10.1	9.3	8.7	8.1	7.6	7.2	6.8	6.4	6.1	5.8	5.6	5.3
1264	9.9	9.2	8.5	8	7.5	7	6.6	6.3	6	5.7	5.5	5.2
1265	9.5	8.8	8.1	7.6	7.2	6.8	6.4	6.1	5.8	5.5	5.3	5
1266	9.1	8.4	7.9	7.4	6.9	6.5	6.2	5.9	5.6	5.3	5.1	4.9
1267	9	8.3	7.7	7.2	6.8	6.4	6.1	5.8	5.5	5.3	5	4.8
1268	9	8.3	7.8	7.3	6.8	6.4	6.1	5.8	5.5	5.3	5	4.8
1269	9	8.4	7.8	7.3	6.9	6.5	6.1	5.8	5.6	5.3	5.1	4.9
1270	9.1	8.4	7.8	7.3	6.9	6.5	6.2	5.9	5.6	5.3	5.1	4.9
1271	9.1	8.4	7.8	7.3	6.9	6.5	6.2	5.9	5.6	5.3	5.1	4.9
1272	9.1	8.4	7.9	7.4	6.9	6.6	6.2	5.9	5.6	5.4	5.1	4.9
1273	9.2	8.5	8	7.5	7	6.6	6.3	6	5.7	5.4	5.2	5
1274	9.3	8.7	8.1	7.6	7.1	6.7	6.4	6	5.7	5.5	5.2	5
1275	9.4	8.7	8.1	7.6	7.2	6.8	6.4	6.1	5.8	5.5	5.3	5.1
1276	9.6	8.9	8.3	7.7	7.3	6.9	6.5	6.2	5.9	5.6	5.4	5.1
1277	9.7	9	8.4	7.8	7.4	6.9	6.6	6.2	5.9	5.7	5.4	5.2
1278	9.8	9.1	8.5	7.9	7.4	7	6.6	6.3	6	5.7	5.5	5.2
1279	9.9	9.1	8.5	7.9	7.4	7	6.6	6.3	6	5.7	5.5	5.2
1280	9.6	8.9	8.2	7.7	7.2	6.8	6.5	6.1	5.8	5.6	5.3	5.1
1281	9.5	8.8	8.1	7.6	7.2	6.8	6.4	6.1	5.8	5.5	5.3	5
1282	9.4	8.7	8.1	7.6	7.1	6.7	6.3	6	5.7	5.4	5.2	5
1283	9.3	8.6	8	7.5	7	6.6	6.3	5.9	5.7	5.4	5.1	4.9
1284	9.2	8.5	7.9	7.4	6.9	6.5	6.2	5.9	5.6	5.3	5.1	4.9
1285	11.3	10.4	9.6	9	8.4	7.9	7.5	7.1	6.7	6.4	6.1	5.9
1286	10.4	9.6	9	8.4	7.9	7.4	7	6.7	6.4	6.1	5.8	5.5
1287	10.1	9.3	8.7	8.1	7.6	7.2	6.8	6.5	6.2	5.9	5.6	5.4
1288	9.8	9.1	8.5	7.9	7.4	7	6.6	6.3	6	5.7	5.5	5.2
1289	9.5	8.8	8.2	7.7	7.2	6.8	6.5	6.1	5.8	5.6	5.3	5.1
1290	9.2	8.5	7.9	7.4	7	6.6	6.2	5.9	5.6	5.4	5.2	4.9
1291	9	8.3	7.8	7.3	6.9	6.5	6.1	5.8	5.5	5.3	5.1	4.9
1292	9	8.3	7.8	7.3	6.9	6.5	6.1	5.8	5.6	5.3	5.1	4.9
1293	9	8.3	7.8	7.3	6.9	6.5	6.1	5.8	5.6	5.3	5.1	4.9
1294	9.1	8.4	7.8	7.4	6.9	6.5	6.2	5.9	5.6	5.4	5.1	4.9
1295	9.1	8.4	7.9	7.4	6.9	6.5	6.2	5.9	5.6	5.4	5.1	4.9
1296	9.1	8.4	7.9	7.4	6.9	6.6	6.2	5.9	5.6	5.4	5.1	4.9
1297	9.2	8.5	8	7.5	7	6.6	6.3	6	5.7	5.4	5.2	5
1298	9.4	8.7	8.1	7.6	7.1	6.7	6.4	6.1	5.8	5.5	5.3	5
1299	9.4	8.7	8.1	7.6	7.2	6.8	6.4	6.1	5.8	5.5	5.3	5.1
1300	9.6	8.9	8.2	7.7	7.3	6.8	6.5	6.2	5.9	5.6	5.3	5.1
1301	9.7	9	8.4	7.8	7.4	6.9	6.6	6.2	5.9	5.7	5.4	5.2
1302	9.8	9.1	8.4	7.9	7.4	7	6.6	6.3	6	5.7	5.4	5.2
1303	10	9.2	8.6	8	7.5	7.1	6.7	6.3	6	5.7	5.5	5.3
1304	9.6	8.9	8.2	7.7	7.2	6.8	6.5	6.1	5.8	5.6	5.3	5.1
1305	9.5	8.8	8.2	7.6	7.2	6.8	6.4	6.1	5.8	5.5	5.3	5
1306	9.4	8.7	8.1	7.6	7.1	6.7	6.3	6	5.7	5.5	5.2	5
1307	9.4	8.7	8.1	7.6	7.1	6.7	6.3	6	5.7	5.4	5.2	5
1308	9.4	8.7	8.1	7.5	7.1	6.7	6.3	6	5.7	5.4	5.2	4.9
1309	11	10.1	9.4	8.8	8.3	7.8	7.4	7	6.7	6.4	6.1	5.8
1310	10.5	9.8	9.1	8.5	8	7.6	7.2	6.8	6.5	6.2	5.9	5.6
1311	10.1	9.4	8.8	8.2	7.7	7.3	6.9	6.6	6.2	6	5.7	5.5
1312	9.8	9.1	8.5	8	7.5	7.1	6.7	6.4	6.1	5.8	5.5	5.3
1313	9.5	8.8	8.2	7.7	7.3	6.9	6.5	6.2	5.9	5.6	5.4	5.1
1314	9.2	8.5	8	7.5	7	6.6	6.3	6	5.7	5.4	5.2	5
1315	9	8.4	7.8	7.3	6.9	6.5	6.2	5.9	5.6	5.3	5.1	4.9
1316	9	8.4	7.8	7.3	6.9	6.5	6.2	5.9	5.6	5.3	5.1	4.9
1317	9.1	8.4	7.9	7.4	7	6.6	6.2	5.9	5.6	5.4	5.1	4.9
1318	9.2	8.5	7.9	7.4	7	6.6	6.3	5.9	5.7	5.4	5.2	5
1319	9.2	8.5	7.9	7.4	7	6.6	6.3	6	5.7	5.4	5.2	5
1320	9.2	8.5	8	7.5	7	6.6	6.3	6	5.7	5.4	5.2	5
1321	9.2	8.6	8	7.5	7	6.7	6.3	6	5.7	5.5	5.2	5
1322	9.4	8.7	8.1	7.6	7.2	6.8	6.4	6.1	5.8	5.5	5.3	5.1
1323	9.4	8.7	8.1	7.6	7.2	6.8	6.4	6.1	5.8	5.5	5.3	5.1
1324	9.6	8.8	8.2	7.7	7.3	6.8	6.5	6.2	5.9	5.6	5.3	5.1
1325	9.7	9	8.4	7.8	7.4	6.9	6.6	6.2	5.9	5.7	5.4	5.2
1326	9.8	9.1	8.4	7.9	7.4	7	6.6	6.3	6	5.7	5.4	5.2
1327	9.8	9	8.4	7.9	7.4	7	6.6	6.3	5.9	5.7	5.4	5.2
1328	9.6	8.9	8.3	7.7	7.3	6.9	6.5	6.2	5.9	5.6	5.3	5.1
1329	9.5	8.8	8.2	7.6	7.2	6.8	6.4	6.1	5.8	5.5	5.3	5.1
1330	9.4	8.7	8.1	7.6	7.1	6.7	6.4	6	5.7	5.5	5.2	5
1331	9.6	8.8	8.2	7.6	7.2	6.8	6.4	6	5.7	5.5	5.2	5
1332	9.5	8.8	8.2	7.6	7.1	6.7	6.3	6	5.7	5.4	5.2	5
1333	34.4	27.9	23.6	20.5	18.1	16.2	14.7	13.5	12.4	11.5	10.7	10.1
1334	31.9	26.2	22.3	19.4	17.2	15.5	14.1	12.9	11.9	11.1	10.3	9.7
1335	17.9	16	14.4	13.2	12.1	11.2	10.5	9.8	9.2	8.7	8.2	7.8
1336	13.6	12.5	11.5	10.7	10	9.3	8.8	8.3	7.9	7.5	7.1	6.8
1337	12.5	11.5	10.6	9.9	9.3	8.7	8.2	7.8	7.4	7	6.7	6.4
1338	11.4	10.6	9.8	9.2	8.6	8.2	7.7	7.3	7	6.6	6.3	6.1
1339	11.2	10.3	9.6	9	8.4	7.9	7.5	7.1	6.8	6.5	6.2	5.9
1340	10.7	9.9	9.2	8.6	8.1	7.6	7.2	6.9	6.5	6.2	6	5.7
1341	10.3	9.5	8.9	8.3	7.8	7.4	7	6.6	6.3	6	5.8	5.5
1342	10	9.3	8.7	8.1	7.6	7.2	6.8	6.5	6.2	5.9	5.6	5.4
1343	9.7	9	8.4	7.8	7.4	7	6.6	6.3	6	5.7	5.4	5.2
1344	9.4	8.7	8.1	7.6	7.1	6.7	6.4	6.1	5.8	5.5	5.3	5
1345	9.2	8.5	8	7.5	7	6.6	6.3	6	5.7	5.4	5.2	5
1346	9.1	8.5	7.9	7.4	7	6.6	6.2	5.9	5.7	5.4	5.2	5
1347	9.2	8.5	8	7.5	7	6.6	6.3	6	5.7	5.4	5.2	5
1348	9.3	8.6	8	7.5	7.1	6.7	6.3	6	5.7	5.5	5.2	5
1349	9.3	8.7	8.1	7.6	7.1	6.7	6.4	6	5.7	5.5	5.3	5
1350	9.4	8.7	8.1	7.6	7.1	6.7	6.4	6.1	5.8	5.5	5.3	5.1
1351	9.3	8.6	8.1	7.6	7.1	6.7	6.4	6	5.8	5.5	5.3	5
1352	9.4	8.7	8.1	7.6	7.2	6.8	6.4	6.1	5.8	5.5	5.3	5.1
1353	9.5	8.8	8.2	7.7	7.2	6.8	6.5	6.1	5.8	5.6	5.3	5.1
1354	9.6	8.9	8.3	7.8	7.3	6.9	6.5	6.2	5.9	5.6	5.4	5.1
1355	9.7	9	8.4	7.8	7.4	7	6.6	6.2	5.9	5.7	5.4	5.2
1356	9.8	9.1	8.4	7.9	7.4	7	6.6	6.3	6	5.7	5.5	5.2
1357	10	9.2	8.6	8	7.5	7.1	6.7	6.3	6	5.7	5.5	5.3
1358	9.7	9	8.3	7.8	7.3	6.9	6.5	6.2	5.9	5.6	5.4	5.2
1359	9.6	8.9	8.2	7.7	7.2	6.8	6.5	6.1	5.8	5.6	5.3	5.1
1360	9.6	8.9	8.2	7.7	7.2	6.8	6.4	6.1	5.8	5.5	5.3	5.1
1361	9.6	8.8	8.2	7.7	7.2	6.8	6.4	6.1	5.8	5.5	5.3	5
1362	9.5	8.8	8.1	7.6	7.1	6.7	6.3	6	5.7	5.5	5.2	5
1363	38.2	30.2	25	21.4	18.8	16.7	15.1	13.7	12.6	11.7	11.1	10.4
1364	35.7	28.5	23.8	20.5	18	16.1	14.5	13.2	12.2	11.3	10.6	9.9
1365	24.6	21	18.3	16.3	14.7	13.3	12.2	11.3	10.5	9.8	9.2	8.7
1366	13	12	11.1	10.3	9.6	9	8.5	8	7.6	7.2	6.9	6.6
1367	12.4	11.4	10.6	9.9	9.2	8.7	8.2	7.7	7.3	7	6.7	6.4
1368	11.4	10.6	9.8	9.2	8.6	8.1	7.7	7.3	6.9	6.6	6.3	6
1369	11.2	10.3	9.6	9	8.4	7.9	7.5	7.1	6.8	6.4	6.1	5.9
1370	10.6	9.8	9.2	8.6	8.1	7.6	7.2	6.8	6.5	6.2	5.9	5.7
1371	10.3	9.6	8.9	8.3	7.8	7.4	7	6.6	6.3	6	5.8	5.5
1372	10	9.3	8.7	8.1	7.6	7.2	6.8	6.5	6.1	5.9	5.6	5.4
1373	9.7	9	8.4	7.9	7.4	7	6.6	6.3	6	5.7	5.4	5.2
1374	9.5	8.8	8.2	7.6	7.2	6.8	6.4	6.1	5.8	5.5	5.3	5.1
1375	9.3	8.6	8	7.5	7.1	6.7	6.3	6	5.7	5.5	5.2	5
1376	9.3	8.6	8	7.5	7.1	6.7	6.3	6	5.7	5.5	5.2	5
1377	9.3	8.7	8.1	7.6	7.1	6.7	6.4	6	5.8	5.5	5.3	5
1378	9.4	8.7	8.1	7.6	7.1	6.7	6.4	6.1	5.8	5.5	5.3	5.1
1379	9.4	8.7	8.1	7.6	7.2	6.8	6.4	6.1	5.8	5.5	5.3	5.1
1380	9.4	8.7	8.1	7.6	7.2	6.8	6.4	6.1	5.8	5.5	5.3	5.1
1381	9.5	8.8	8.2	7.7	7.2	6.8	6.5	6.1	5.8	5.6	5.3	5.1
1382	9.4	8.8	8.2	7.7	7.2	6.8	6.4	6.1	5.8	5.6	5.3	5.1
1383	9.5	8.8	8.2	7.7	7.2	6.8	6.5	6.1	5.9	5.6	5.4	5.1
1384	9.6	8.9	8.3	7.8	7.3	6.9	6.6	6.2	5.9	5.7	5.4	5.2
1385	9.8	9.1	8.5	7.9	7.4	7	6.6	6.3	6	5.7	5.5	5.2
1386	9.9	9.2	8.5	8	7.5	7.1	6.7	6.3	6	5.8	5.5	5.3
1387	10.1	9.3	8.6	8.1	7.6	7.1	6.8	6.4	6.1	5.8	5.5	5.3
1388	9.8	9.1	8.4	7.9	7.4	7	6.6	6.3	6	5.7	5.4	5.2
1389	9.7	9	8.4	7.8	7.4	6.9	6.6	6.2	5.9	5.6	5.4	5.2
1390	9.9	9.1	8.5	7.9	7.4	7	6.6	6.3	5.9	5.7	5.4	5.2
1391	9.9	9.1	8.5	7.9	7.4	7	6.6	6.2	5.9	5.7	5.4	5.2
1392	9.8	9	8.4	7.8	7.3	6.9	6.5	6.2	5.9	5.6	5.3	5.1
1393	48.6	35.7	28.5	23.8	20.4	18	16	14.5	13.2	12.1	12.3	11.4
1394	41.3	31.6	25.8	21.8	18.9	16.8	15	13.6	12.5	11.5	11.1	10.4
1395	22.2	19.2	16.9	15.1	13.7	12.5	11.5	10.7	10	9.3	8.8	8.3
1396	18.7	16.5	14.8	13.4	12.2	11.3	10.4	9.7	9.1	8.6	8.1	7.7
1397	13.3	12.1	11.1	10.3	9.6	9	8.5	8	7.6	7.2	6.8	6.5
1398	11.6	10.7	9.9	9.2	8.7	8.2	7.7	7.3	6.9	6.6	6.3	6
1399	11	10.2	9.5	8.8	8.3	7.8	7.4	7	6.7	6.4	6.1	5.8
1400	10.6	9.8	9.1	8.5	8	7.6	7.2	6.8	6.5	6.2	5.9	5.6
1401	10.3	9.5	8.9	8.3	7.8	7.4	7	6.6	6.3	6	5.7	5.5
1402	10	9.3	8.7	8.1	7.6	7.2	6.8	6.5	6.1	5.9	5.6	5.4
1403	9.8	9.1	8.4	7.9	7.4	7	6.6	6.3	6	5.7	5.5	5.2
1404	9.5	8.8	8.2	7.7	7.2	6.8	6.5	6.1	5.8	5.6	5.3	5.1
1405	9.4	8.7	8.1	7.6	7.1	6.7	6.4	6.1	5.8	5.5	5.3	5
1406	9.4	8.7	8.1	7.6	7.2	6.8	6.4	6.1	5.8	5.5	5.3	5.1
1407	9.4	8.7	8.2	7.6	7.2	6.8	6.4	6.1	5.8	5.5	5.3	5.1
1408	9.4	8.7	8.2	7.6	7.2	6.8	6.4	6.1	5.8	5.6	5.3	5.1
1409	9.4	8.7	8.2	7.6	7.2	6.8	6.4	6.1	5.8	5.6	5.3	5.1
1410	9.5	8.8	8.2	7.7	7.2	6.8	6.5	6.1	5.9	5.6	5.3	5.1
1411	9.6	8.9	8.3	7.7	7.3	6.9	6.5	6.2	5.9	5.6	5.4	5.2
1412	9.6	8.9	8.3	7.8	7.3	6.9	6.5	6.2	5.9	5.6	5.4	5.2
1413	9.6	8.9	8.3	7.8	7.3	6.9	6.5	6.2	5.9	5.7	5.4	5.2
1414	9.7	9	8.4	7.9	7.4	7	6.6	6.3	6	5.7	5.5	5.2
1415	9.9	9.1	8.5	8	7.5	7.1	6.7	6.3	6	5.8	5.5	5.3
1416	10	9.2	8.6	8	7.6	7.1	6.7	6.4	6.1	5.8	5.6	5.3
1417	10.3	9.5	8.8	8.2	7.7	7.3	6.9	6.5	6.2	5.9	5.6	5.4
1418	10	9.2	8.6	8	7.5	7.1	6.7	6.4	6.1	5.8	5.5	5.3
1419	9.8	9.1	8.4	7.9	7.4	7	6.6	6.3	6	5.7	5.5	5.2
1420	9.9	9.1	8.5	7.9	7.4	7	6.6	6.3	6	5.7	5.5	5.2
1421	10.1	9.4	8.7	8.1	7.6	7.1	6.7	6.4	6.1	5.8	5.5	5.3
1422	10	9.2	8.5	8	7.5	7	6.6	6.3	6	5.7	5.4	5.2
1423	49	35.6	28.3	23.5	20.2	17.7	15.8	14.2	13	11.9	14.4	13.1
1424	36.5	28.7	23.7	20.3	17.7	15.8	14.2	12.9	11.9	11	10.3	9.7
1425	24.3	20.6	18	15.9	14.3	13	11.9	11	10.2	9.5	8.9	8.4
1426	24.5	20.7	18	15.9	14.3	12.9	11.8	10.9	10.1	9.5	8.9	8.3
1427	12.9	11.8	10.8	10.1	9.4	8.8	8.3	7.8	7.4	7	6.7	6.4
1428	12.3	11.3	10.4	9.7	9	8.5	8	7.5	7.1	6.8	6.5	6.2
1429	11.4	10.5	9.7	9.1	8.5	8	7.5	7.1	6.8	6.4	6.2	5.9
1430	10.7	9.9	9.2	8.6	8.1	7.6	7.2	6.8	6.5	6.2	5.9	5.6
1431	10.2	9.5	8.8	8.3	7.8	7.3	6.9	6.6	6.3	6	5.7	5.5
1432	10	9.2	8.6	8.1	7.6	7.1	6.8	6.4	6.1	5.8	5.6	5.3
1433	9.8	9.1	8.4	7.9	7.4	7	6.6	6.3	6	5.7	5.5	5.2
1434	9.5	8.8	8.2	7.7	7.2	6.8	6.5	6.1	5.9	5.6	5.3	5.1
1435	9.4	8.7	8.2	7.6	7.2	6.8	6.4	6.1	5.8	5.5	5.3	5.1
1436	9.4	8.8	8.2	7.6	7.2	6.8	6.4	6.1	5.8	5.6	5.3	5.1
1437	9.5	8.8	8.2	7.7	7.2	6.8	6.5	6.2	5.9	5.6	5.3	5.1
1438	9.5	8.8	8.2	7.7	7.2	6.8	6.5	6.1	5.8	5.6	5.3	5.1
1439	9.5	8.9	8.3	7.7	7.3	6.9	6.5	6.2	5.9	5.6	5.4	5.2
1440	9.6	8.9	8.3	7.8	7.3	6.9	6.6	6.2	5.9	5.7	5.4	5.2
1441	9.7	9	8.4	7.9	7.4	7	6.6	6.3	6	5.7	5.4	5.2
1442	9.8	9	8.4	7.9	7.4	7	6.6	6.3	6	5.7	5.5	5.2
1443	9.8	9.1	8.4	7.9	7.4	7	6.6	6.3	6	5.7	5.5	5.3
1444	9.8	9.1	8.5	7.9	7.5	7.1	6.7	6.3	6	5.8	5.5	5.3
1445	9.9	9.2	8.5	8	7.5	7.1	6.7	6.4	6.1	5.8	5.5	5.3
1446	10	9.3	8.7	8.1	7.6	7.2	6.8	6.4	6.1	5.9	5.6	5.4
1447	10.4	9.6	8.9	8.3	7.8	7.4	7	6.6	6.3	6	5.7	5.5
1448	10	9.3	8.7	8.1	7.6	7.2	6.8	6.4	6.1	5.8	5.6	5.3
1449	9.8	9.1	8.5	7.9	7.5	7	6.7	6.3	6	5.7	5.5	5.3
1450	9.9	9.2	8.6	8	7.5	7.1	6.7	6.4	6	5.8	5.5	5.3
1451	10.3	9.5	8.8	8.2	7.7	7.2	6.8	6.5	6.2	5.9	5.6	5.4
1452	10.2	9.4	8.7	8.1	7.6	7.2	6.8	6.4	6.1	5.8	5.6	5.3
1453	51.3	36.4	28.6	23.6	20.2	17.6	15.7	14.1	12.8	12.2	18	15.9
1454	37.2	28.9	23.8	20.2	17.6	15.6	14.1	12.8	11.7	10.8	10.3	9.6
1455	26.8	22.3	19.1	16.8	14.9	13.5	12.3	11.3	10.4	9.7	9.1	8.5
1456	19.5	17	15.1	13.6	12.4	11.4	10.5	9.7	9.1	8.5	8.1	7.6
1457	12.1	11.1	10.3	9.5	8.9	8.4	7.9	7.5	7.1	6.7	6.4	6.1
1458	11.2	10.3	9.6	9	8.4	7.9	7.5	7.1	6.7	6.4	6.1	5.9
1459	10.8	10	9.3	8.7	8.2	7.7	7.3	6.9	6.5	6.2	6	5.7
1460	10.5	9.7	9	8.4	7.9	7.5	7.1	6.7	6.4	6.1	5.8	5.6
1461	10.2	9.4	8.8	8.2	7.7	7.3	6.9	6.5	6.2	5.9	5.7	5.4
1462	9.9	9.2	8.6	8	7.6	7.1	6.7	6.4	6.1	5.8	5.6	5.3
1463	9.8	9.1	8.4	7.9	7.4	7	6.6	6.3	6	5.7	5.5	5.2
1464	9.6	8.9	8.3	7.8	7.3	6.9	6.5	6.2	5.9	5.6	5.4	5.2
1465	9.5	8.8	8.2	7.7	7.2	6.8	6.4	6.1	5.8	5.6	5.3	5.1
1466	9.4	8.7	8.2	7.6	7.2	6.8	6.4	6.1	5.8	5.6	5.3	5.1
1467	9.5	8.8	8.2	7.7	7.2	6.8	6.5	6.1	5.8	5.6	5.3	5.1
1468	9.6	8.9	8.3	7.8	7.3	6.9	6.6	6.2	5.9	5.7	5.4	5.2
1469	9.7	9	8.4	7.8	7.4	6.9	6.6	6.2	5.9	5.7	5.4	5.2
1470	9.7	9	8.4	7.9	7.4	7	6.6	6.3	6	5.7	5.5	5.2
1471	9.8	9.1	8.5	7.9	7.5	7	6.7	6.3	6	5.8	5.5	5.3
1472	9.8	9.1	8.5	8	7.5	7.1	6.7	6.3	6	5.8	5.5	5.3
1473	9.8	9.1	8.5	8	7.5	7.1	6.7	6.4	6.1	5.8	5.5	5.3
1474	9.9	9.2	8.6	8	7.5	7.1	6.7	6.4	6.1	5.8	5.6	5.3
1475	10.1	9.3	8.7	8.1	7.6	7.2	6.8	6.5	6.2	5.9	5.6	5.4
1476	10.2	9.4	8.8	8.2	7.7	7.3	6.9	6.5	6.2	5.9	5.7	5.4
1477	10.4	9.6	8.9	8.3	7.8	7.4	7	6.6	6.3	6	5.7	5.5
1478	10.2	9.4	8.7	8.2	7.7	7.3	6.9	6.5	6.2	5.9	5.6	5.4
1479	10	9.3	8.7	8.1	7.6	7.2	6.8	6.4	6.1	5.9	5.6	5.4
1480	10.3	9.5	8.8	8.3	7.7	7.3	6.9	6.5	6.2	5.9	5.7	5.4
1481	10.4	9.6	8.9	8.3	7.8	7.3	6.9	6.6	6.2	5.9	5.7	5.4
1482	10.3	9.5	8.8	8.3	7.7	7.3	6.9	6.5	6.2	5.9	5.6	5.4
1483	46.3	33.7	26.7	22.3	19.1	16.8	14.9	13.5	12.3	11.3	12.8	11.8
1484	41.3	31	25	21	18.2	16	14.3	13	11.9	10.9	10.6	9.8
1485	31.7	25.4	21.2	18.3	16.1	14.4	13	11.9	10.9	10.1	9.4	8.8
1486	23	19.5	17	15.1	13.5	12.3	11.3	10.4	9.7	9	8.5	8
1487	11.9	10.9	10.1	9.4	8.8	8.2	7.8	7.3	7	6.6	6.3	6
1488	11.1	10.2	9.5	8.9	8.3	7.8	7.4	7	6.6	6.3	6	5.8
1489	10.4	9.7	9	8.4	7.9	7.5	7.1	6.7	6.4	6.1	5.8	5.6
1490	10.6	9.8	9.1	8.5	8	7.5	7.1	6.7	6.4	6.1	5.8	5.6
1491	10.3	9.5	8.9	8.3	7.8	7.3	6.9	6.6	6.3	6	5.7	5.5
1492	10	9.3	8.7	8.1	7.6	7.2	6.8	6.4	6.1	5.9	5.6	5.4
1493	9.8	9.1	8.5	8	7.5	7	6.7	6.3	6	5.8	5.5	5.3
1494	9.6	8.9	8.3	7.8	7.3	6.9	6.5	6.2	5.9	5.6	5.4	5.2
1495	9.5	8.9	8.3	7.7	7.3	6.9	6.5	6.2	5.9	5.6	5.4	5.1
1496	9.5	8.8	8.2	7.7	7.3	6.9	6.5	6.2	5.9	5.6	5.4	5.1
1497	9.6	8.9	8.3	7.8	7.3	6.9	6.5	6.2	5.9	5.6	5.4	5.2
1498	9.7	9	8.4	7.8	7.4	6.9	6.6	6.3	6	5.7	5.4	5.2
1499	9.7	9	8.4	7.8	7.4	7	6.6	6.3	6	5.7	5.5	5.2
1500	9.7	9	8.4	7.9	7.4	7	6.6	6.3	6	5.7	5.5	5.2
1501	9.8	9.1	8.5	8	7.5	7.1	6.7	6.4	6	5.8	5.5	5.3
1502	9.9	9.1	8.5	8	7.5	7.1	6.7	6.4	6.1	5.8	5.5	5.3
1503	9.9	9.2	8.6	8	7.6	7.1	6.8	6.4	6.1	5.8	5.6	5.4
1504	10	9.3	8.7	8.1	7.6	7.2	6.8	6.5	6.2	5.9	5.6	5.4
1505	10.2	9.4	8.8	8.2	7.7	7.3	6.9	6.5	6.2	5.9	5.7	5.4
1506	10.4	9.6	8.9	8.3	7.8	7.4	7	6.6	6.3	6	5.8	5.5
1507	10.7	9.9	9.2	8.6	8	7.6	7.2	6.8	6.4	6.1	5.9	5.6
1508	10.6	9.7	9.1	8.5	7.9	7.5	7.1	6.7	6.4	6.1	5.8	5.6
1509	10.2	9.5	8.8	8.3	7.8	7.3	6.9	6.6	6.2	6	5.7	5.5
1510	10.5	9.7	9	8.4	7.9	7.4	7	6.7	6.3	6	5.8	5.5
1511	10.5	9.7	9	8.4	7.9	7.4	7	6.7	6.3	6	5.8	5.5
1512	10.5	9.7	9	8.4	7.9	7.4	7	6.6	6.3	6	5.7	5.5
1513	10.3	9.6	8.9	8.3	7.8	7.4	7	6.6	6.3	6	5.8	5.5
1514	10.7	9.9	9.2	8.6	8	7.6	7.1	6.8	6.4	6.1	5.9	5.6
1515	11.1	10.2	9.4	8.8	8.2	7.7	7.3	6.9	6.5	6.2	5.9	5.7
1516	10.2	9.4	8.8	8.2	7.7	7.2	6.9	6.5	6.2	5.9	5.6	5.4
1517	9.9	9.1	8.5	8	7.5	7.1	6.7	6.3	6	5.8	5.5	5.3
1518	9.7	9	8.4	7.9	7.4	7	6.6	6.3	6	5.7	5.4	5.2
1519	9.6	8.9	8.3	7.8	7.3	6.9	6.6	6.2	5.9	5.7	5.4	5.2
1520	9.6	8.9	8.3	7.8	7.3	6.9	6.6	6.2	5.9	5.7	5.4	5.2
1521	9.6	8.9	8.3	7.8	7.3	6.9	6.6	6.2	5.9	5.7	5.4	5.2
1522	9.7	9	8.4	7.8	7.4	7	6.6	6.3	6	5.7	5.5	5.2
1523	9.7	9	8.4	7.9	7.4	7	6.6	6.3	6	5.7	5.5	5.2
1524	9.7	9	8.4	7.9	7.4	7	6.7	6.3	6	5.8	5.5	5.3
1525	9.8	9.1	8.4	7.9	7.5	7	6.7	6.3	6	5.8	5.5	5.3
1526	9.9	9.2	8.6	8	7.6	7.1	6.8	6.4	6.1	5.8	5.6	5.3
1527	10	9.3	8.6	8.1	7.6	7.2	6.8	6.5	6.2	5.9	5.6	5.4
1528	10.2	9.4	8.8	8.2	7.7	7.3	6.9	6.5	6.2	5.9	5.7	5.4
1529	10.3	9.5	8.9	8.3	7.8	7.4	7	6.6	6.3	6	5.7	5.5
1530	10.6	9.8	9.1	8.5	8	7.5	7.1	6.8	6.4	6.1	5.9	5.6
1531	10.9	10.1	9.4	8.7	8.2	7.7	7.3	6.9	6.5	6.2	6	5.7
1532	10.8	9.9	9.2	8.6	8.1	7.6	7.2	6.8	6.5	6.2	5.9	5.6
1533	10.7	9.9	9.2	8.6	8	7.6	7.1	6.8	6.4	6.1	5.9	5.6
1534	10.7	9.9	9.2	8.6	8	7.6	7.2	6.8	6.4	6.1	5.9	5.6
1535	10.8	9.9	9.2	8.6	8.1	7.6	7.2	6.8	6.5	6.2	5.9	5.6
1536	10.7	9.9	9.2	8.6	8	7.6	7.1	6.8	6.4	6.1	5.9	5.6
1537	10.2	9.5	8.8	8.2	7.7	7.3	6.9	6.6	6.2	6	5.7	5.5
1538	10.6	9.8	9.1	8.5	7.9	7.5	7.1	6.7	6.4	6.1	5.8	5.5
1539	11	10.1	9.4	8.7	8.2	7.7	7.2	6.8	6.5	6.2	5.9	5.6
1540	10	9.3	8.6	8.1	7.6	7.2	6.8	6.4	6.1	5.8	5.6	5.3
1541	9.8	9.1	8.5	7.9	7.5	7	6.7	6.3	6	5.7	5.5	5.3
1542	9.8	9.1	8.4	7.9	7.4	7	6.6	6.3	6	5.7	5.5	5.2
1543	9.7	9	8.4	7.9	7.4	7	6.6	6.3	6	5.7	5.5	5.2
1544	9.8	9	8.4	7.9	7.4	7	6.6	6.3	6	5.7	5.5	5.2
1545	9.8	9.1	8.4	7.9	7.4	7	6.7	6.3	6	5.7	5.5	5.3
1546	9.8	9.1	8.5	8	7.5	7.1	6.7	6.4	6	5.8	5.5	5.3
1547	9.8	9.1	8.5	7.9	7.5	7.1	6.7	6.3	6	5.8	5.5	5.3
1548	9.8	9.1	8.5	8	7.5	7.1	6.7	6.4	6.1	5.8	5.5	5.3
1549	9.8	9.1	8.5	8	7.5	7.1	6.7	6.4	6.1	5.8	5.6	5.3
1550	10	9.3	8.6	8.1	7.6	7.2	6.8	6.5	6.2	5.9	5.6	5.4
1551	10.1	9.3	8.7	8.2	7.7	7.2	6.9	6.5	6.2	5.9	5.7	5.4
1552	10.2	9.5	8.8	8.3	7.8	7.3	6.9	6.6	6.3	6	5.7	5.5
1553	10.4	9.6	8.9	8.4	7.9	7.4	7	6.7	6.3	6	5.8	5.5
1554	10.7	9.9	9.2	8.6	8.1	7.6	7.2	6.8	6.5	6.2	5.9	5.6
1555	11.1	10.3	9.5	8.9	8.3	7.8	7.4	7	6.6	6.3	6	5.8
1556	10.9	10	9.3	8.7	8.2	7.7	7.3	6.9	6.5	6.2	6	5.7
1557	10.8	10	9.3	8.6	8.1	7.6	7.2	6.9	6.5	6.2	5.9	5.7
1558	10.8	10	9.3	8.7	8.1	7.6	7.2	6.9	6.5	6.2	5.9	5.7
1559	11	10.1	9.4	8.8	8.2	7.7	7.3	6.9	6.6	6.3	6	5.7
1560	11	10.2	9.4	8.8	8.2	7.8	7.3	6.9	6.6	6.3	6	5.7
1561	10.2	9.4	8.8	8.2	7.7	7.3	6.9	6.5	6.2	5.9	5.7	5.4
1562	10.3	9.5	8.9	8.3	7.8	7.3	6.9	6.6	6.2	6	5.7	5.4
1563	10.5	9.7	9	8.4	7.9	7.4	7	6.6	6.3	6	5.7	5.5
1564	10	9.2	8.6	8	7.6	7.1	6.7	6.4	6.1	5.8	5.6	5.3
1565	9.9	9.2	8.5	8	7.5	7.1	6.7	6.4	6.1	5.8	5.5	5.3
1566	9.8	9	8.4	7.9	7.4	7	6.6	6.3	6	5.7	5.5	5.2
1567	9.8	9	8.4	7.9	7.4	7	6.6	6.3	6	5.7	5.5	5.2
1568	9.8	9	8.4	7.9	7.4	7	6.6	6.3	6	5.7	5.5	5.3
1569	9.8	9.1	8.5	8	7.5	7.1	6.7	6.4	6	5.8	5.5	5.3
1570	9.9	9.2	8.6	8	7.6	7.1	6.7	6.4	6.1	5.8	5.6	5.3
1571	9.9	9.2	8.6	8	7.5	7.1	6.7	6.4	6.1	5.8	5.6	5.3
1572	10	9.2	8.6	8.1	7.6	7.2	6.8	6.5	6.1	5.9	5.6	5.4
1573	10	9.3	8.7	8.1	7.6	7.2	6.8	6.5	6.2	5.9	5.6	5.4
1574	10	9.2	8.6	8.1	7.6	7.2	6.8	6.5	6.2	5.9	5.6	5.4
1575	10.1	9.4	8.8	8.2	7.7	7.3	6.9	6.6	6.2	6	5.7	5.5
1576	10.3	9.6	8.9	8.4	7.9	7.4	7	6.7	6.3	6.1	5.8	5.5
1577	10.3	9.6	8.9	8.3	7.9	7.4	7	6.7	6.3	6.1	5.8	5.6
1578	10.5	9.7	9.1	8.5	8	7.5	7.1	6.8	6.4	6.1	5.9	5.6
1579	11.2	10.4	9.6	9	8.4	7.9	7.5	7.1	6.7	6.4	6.1	5.8
1580	10.9	10.1	9.4	8.8	8.2	7.7	7.3	6.9	6.6	6.3	6	5.8
1581	10.8	9.9	9.3	8.7	8.1	7.7	7.2	6.9	6.5	6.2	6	5.7
1582	10.8	10	9.3	8.7	8.2	7.7	7.3	6.9	6.6	6.3	6	5.7
1583	11.1	10.2	9.5	8.9	8.3	7.8	7.4	7	6.7	6.3	6.1	5.8
1584	11.1	10.3	9.5	8.9	8.3	7.9	7.4	7	6.7	6.4	6.1	5.8
1585	10.5	9.7	9	8.4	7.9	7.4	7	6.6	6.3	6	5.7	5.5
1586	9.9	9.1	8.5	8	7.5	7.1	6.7	6.4	6.1	5.8	5.5	5.3
1587	10.1	9.3	8.7	8.1	7.6	7.2	6.8	6.4	6.1	5.9	5.6	5.4
1588	10.5	9.7	9	8.4	7.9	7.4	7	6.6	6.3	6	5.7	5.5
1589	9.9	9.2	8.5	8	7.5	7.1	6.7	6.4	6.1	5.8	5.5	5.3
1590	10	9.2	8.6	8	7.5	7.1	6.7	6.4	6.1	5.8	5.5	5.3
1591	9.8	9.1	8.5	8	7.5	7.1	6.7	6.3	6	5.8	5.5	5.3
1592	9.8	9.1	8.5	8	7.5	7.1	6.7	6.4	6.1	5.8	5.5	5.3
1593	9.9	9.2	8.6	8	7.5	7.1	6.7	6.4	6.1	5.8	5.6	5.3
1594	10	9.3	8.6	8.1	7.6	7.2	6.8	6.5	6.1	5.9	5.6	5.4
1595	10	9.3	8.7	8.1	7.6	7.2	6.8	6.5	6.2	5.9	5.6	5.4
1596	10.1	9.4	8.7	8.2	7.7	7.3	6.9	6.5	6.2	5.9	5.7	5.4
1597	10.1	9.4	8.8	8.2	7.7	7.3	6.9	6.6	6.2	6	5.7	5.5
1598	10.1	9.4	8.7	8.2	7.7	7.3	6.9	6.5	6.2	6	5.7	5.5
1599	10.1	9.4	8.8	8.2	7.8	7.3	6.9	6.6	6.3	6	5.7	5.5
1600	10.2	9.5	8.9	8.3	7.8	7.4	7	6.6	6.3	6	5.8	5.5
1601	10.3	9.6	8.9	8.4	7.9	7.4	7	6.7	6.4	6.1	5.8	5.6
1602	10.5	9.8	9.1	8.5	8	7.6	7.2	6.8	6.5	6.2	5.9	5.7
1603	11.5	10.5	9.8	9.1	8.5	8	7.6	7.2	6.8	6.5	6.2	5.9
1604	11.1	10.3	9.6	8.9	8.4	7.9	7.4	7.1	6.7	6.4	6.1	5.8
1605	10.9	10.1	9.4	8.8	8.2	7.8	7.4	7	6.6	6.3	6	5.8
1606	10.9	10.1	9.4	8.8	8.3	7.8	7.4	7	6.6	6.3	6.1	5.8
1607	11.2	10.3	9.6	8.9	8.4	7.9	7.5	7.1	6.7	6.4	6.1	5.9
1608	11.4	10.5	9.8	9.1	8.5	8	7.6	7.2	6.8	6.5	6.2	5.9
1609	13.6	12.2	11.1	10.2	9.4	8.7	8.2	7.6	7.2	6.8	6.5	6.1
1610	10.1	9.3	8.7	8.1	7.6	7.2	6.8	6.4	6.1	5.8	5.6	5.3
1611	10.5	9.7	9	8.4	7.9	7.4	7	6.6	6.3	6	5.7	5.5
1612	11.8	10.8	9.9	9.2	8.6	8	7.5	7.1	6.7	6.4	6.1	5.8
1613	9.9	9.2	8.6	8	7.5	7.1	6.7	6.4	6.1	5.8	5.5	5.3
1614	9.8	9.1	8.5	8	7.5	7.1	6.7	6.3	6	5.8	5.5	5.3
1615	9.9	9.2	8.5	8	7.5	7.1	6.7	6.4	6.1	5.8	5.5	5.3
1616	10	9.3	8.6	8.1	7.6	7.2	6.8	6.4	6.1	5.8	5.6	5.4
1617	10.1	9.3	8.7	8.1	7.6	7.2	6.8	6.5	6.2	5.9	5.6	5.4
1618	10	9.3	8.7	8.1	7.6	7.2	6.8	6.5	6.2	5.9	5.6	5.4
1619	10.1	9.4	8.7	8.2	7.7	7.3	6.9	6.5	6.2	5.9	5.7	5.4
1620	10.2	9.5	8.8	8.3	7.8	7.3	6.9	6.6	6.3	6	5.7	5.5
1621	10.3	9.5	8.9	8.3	7.8	7.4	7	6.6	6.3	6	5.8	5.5
1622	10.2	9.5	8.8	8.3	7.8	7.4	7	6.6	6.3	6	5.8	5.5
1623	10.2	9.5	8.9	8.3	7.8	7.4	7	6.6	6.3	6	5.8	5.5
1624	10.2	9.5	8.9	8.3	7.8	7.4	7	6.7	6.3	6.1	5.8	5.6
1625	10.3	9.6	8.9	8.4	7.9	7.4	7.1	6.7	6.4	6.1	5.8	5.6
1626	10.7	9.9	9.3	8.7	8.1	7.7	7.3	6.9	6.6	6.3	6	5.7
1627	11.4	10.5	9.8	9.1	8.5	8	7.6	7.2	6.8	6.5	6.2	5.9
1628	11.4	10.5	9.8	9.1	8.5	8	7.6	7.2	6.8	6.5	6.2	5.9
1629	11.2	10.3	9.6	9	8.4	7.9	7.5	7.1	6.8	6.4	6.2	5.9
1630	11.3	10.4	9.7	9	8.5	8	7.6	7.2	6.8	6.5	6.2	5.9
1631	11.5	10.6	9.9	9.2	8.6	8.1	7.7	7.3	6.9	6.6	6.3	6
1632	11.6	10.7	9.9	9.3	8.7	8.2	7.7	7.3	6.9	6.6	6.3	6
1633	30.1	23.7	19.7	16.8	14.7	13.1	11.8	10.8	9.9	9.1	8.5	8
1634	10.7	9.8	9.1	8.4	7.9	7.4	7	6.6	6.3	6	5.7	5.5
1635	10.1	9.3	8.7	8.1	7.6	7.2	6.8	6.4	6.1	5.8	5.6	5.3
1636	11.1	10.2	9.4	8.8	8.2	7.7	7.2	6.8	6.5	6.2	5.9	5.6
1637	10.8	9.9	9.2	8.5	8	7.5	7.1	6.7	6.4	6.1	5.8	5.5
1638	9.9	9.2	8.6	8	7.5	7.1	6.7	6.4	6.1	5.8	5.6	5.3
1639	9.9	9.2	8.6	8	7.6	7.1	6.8	6.4	6.1	5.8	5.6	5.3
1640	10.1	9.4	8.7	8.2	7.7	7.2	6.9	6.5	6.2	5.9	5.6	5.4
1641	10.3	9.5	8.9	8.3	7.8	7.4	7	6.6	6.3	6	5.7	5.5
1642	10.2	9.4	8.8	8.2	7.7	7.3	6.9	6.6	6.2	6	5.7	5.5
1643	10.2	9.5	8.8	8.3	7.8	7.3	7	6.6	6.3	6	5.7	5.5
1644	10.3	9.5	8.9	8.3	7.8	7.4	7	6.6	6.3	6	5.8	5.5
1645	10.3	9.5	8.9	8.3	7.8	7.4	7	6.7	6.3	6.1	5.8	5.6
1646	10.3	9.5	8.9	8.3	7.8	7.4	7	6.7	6.3	6.1	5.8	5.6
1647	10.3	9.6	8.9	8.4	7.9	7.4	7	6.7	6.4	6.1	5.8	5.6
1648	10.4	9.6	9	8.4	7.9	7.5	7.1	6.7	6.4	6.1	5.9	5.6
1649	10.5	9.7	9.1	8.5	8	7.6	7.2	6.8	6.5	6.2	5.9	5.7
1650	11.1	10.3	9.5	8.9	8.4	7.9	7.5	7.1	6.7	6.4	6.1	5.9
1651	11.7	10.8	10	9.3	8.7	8.2	7.7	7.3	6.9	6.6	6.3	6
1652	11.5	10.6	9.9	9.2	8.6	8.1	7.7	7.3	6.9	6.6	6.3	6
1653	11.4	10.6	9.8	9.2	8.6	8.1	7.6	7.2	6.9	6.6	6.3	6
1654	11.6	10.7	9.9	9.3	8.7	8.2	7.7	7.3	7	6.6	6.3	6.1
1655	11.9	10.9	10.1	9.5	8.9	8.3	7.9	7.4	7.1	6.7	6.4	6.1
1656	11.8	10.9	10.1	9.4	8.8	8.3	7.8	7.4	7.1	6.7	6.4	6.1
1657	18.3	15.9	14	12.5	11.3	10.4	9.5	8.8	8.2	7.7	7.3	6.9
1658	10.3	9.5	8.8	8.2	7.7	7.2	6.8	6.5	6.2	5.9	5.6	5.4
1659	10	9.3	8.6	8	7.6	7.1	6.7	6.4	6.1	5.8	5.5	5.3
1660	9.9	9.1	8.5	8	7.5	7.1	6.7	6.3	6	5.8	5.5	5.3
1661	9.8	9.1	8.5	7.9	7.5	7	6.7	6.3	6	5.8	5.5	5.3
1662	10	9.3	8.6	8.1	7.6	7.2	6.8	6.4	6.1	5.8	5.6	5.4
1663	29.3	23.3	19.3	16.6	14.6	13	11.7	10.7	9.8	9.1	8.4	7.9
1664	10.2	9.4	8.7	8.1	7.6	7.2	6.8	6.4	6.1	5.8	5.6	5.3
1665	10.8	9.9	9.2	8.5	8	7.5	7.1	6.7	6.3	6	5.8	5.5
1666	10.9	10	9.2	8.6	8	7.5	7.1	6.7	6.4	6.1	5.8	5.5
1667	10.3	9.5	8.8	8.3	7.7	7.3	6.9	6.5	6.2	5.9	5.7	5.4
1668	11.2	10.2	9.5	8.8	8.2	7.7	7.3	6.9	6.5	6.2	5.9	5.6
1669	19.9	17	14.9	13.2	11.9	10.8	10	9.2	8.6	8	7.5	7.1
1670	10.6	9.8	9.1	8.4	7.9	7.4	7	6.6	6.3	6	5.7	5.5
1671	17.9	15.6	13.8	12.4	11.2	10.3	9.5	8.8	8.2	7.7	7.3	6.9
1672	28.2	22.6	18.9	16.3	14.4	12.9	11.6	10.6	9.8	9.1	8.4	7.9
1673	26.8	21.7	18.3	15.9	14	12.6	11.4	10.4	9.6	8.9	8.3	7.8
1674	13.3	12	10.9	10.1	9.3	8.7	8.1	7.6	7.2	6.8	6.4	6.1
1675	19.4	16.7	14.6	13	11.8	10.7	9.9	9.1	8.5	7.9	7.5	7
1676	18.1	15.7	13.9	12.5	11.3	10.3	9.5	8.8	8.3	7.7	7.3	6.9
1677	29.6	23.5	19.5	16.8	14.7	13.1	11.8	10.8	9.9	9.2	8.5	8
1678	35.9	27.1	21.9	18.5	16	14.1	12.6	11.4	10.5	9.6	9	8.4
1679	22.5	18.9	16.3	14.3	12.8	11.6	10.6	9.7	9	8.4	7.9	7.4
1680	11.1	10.1	9.4	8.7	8.1	7.6	7.2	6.8	6.4	6.1	5.8	5.6
1681	26.7	21.6	18.3	15.8	14	12.5	11.4	10.4	9.6	8.9	8.3	7.8
1682	31.9	24.8	20.4	17.4	15.2	13.5	12.1	11	10.1	9.4	8.7	8.1
1683	42	30.2	23.9	19.8	16.9	14.8	13.2	11.9	10.8	10	9.9	9.2
1684	38.8	28.6	22.9	19.1	16.4	14.5	12.9	11.7	10.6	9.8	9.5	8.8
1685	30.1	23.8	19.7	16.9	14.8	13.2	11.9	10.8	9.9	9.2	8.5	8
1686	10.2	9.5	8.8	8.2	7.7	7.2	6.8	6.5	6.2	5.9	5.6	5.4
1687	40.9	29.7	23.6	19.6	16.8	14.8	13.2	11.9	10.8	10	9.5	8.8
1688	65.6	39.3	28.9	23.1	19.3	16.6	14.6	13	11.7	11.5	23.8	19.7
1689	65.5	39.2	28.8	23	19.2	16.5	14.5	13	11.7	11.6	24.7	20.3
1690	37.4	27.9	22.4	18.8	16.2	14.3	12.8	11.5	10.5	9.7	9.1	8.5
1691	15.9	14.1	12.6	11.4	10.4	9.6	8.9	8.3	7.8	7.3	6.9	6.5
1692	9.8	9	8.4	7.9	7.4	7	6.6	6.3	6	5.7	5.4	5.2
