# Supplementary material for: Roles of host and environment in shift of primary anthrax host species in Kruger National Park
Source: PLoS One. 2024 Dec 6;19(12):e0314103. doi: 10.1371/journal.pone.0314103 (PMC11623471; doi:10.1371/journal.pone.0314103)
Supplement: S1 Data — (ZIP) [file pone.0314103.s001.zip › Ochai Supplementary Data/Soil Moisture KNP/TerraClimate_Soil Moisture_2008.xlsx]

## Sheet: TerraClimate_Soil Moisture_2008
UPID	2008_1	2008_2	2008_3	2008_4	2008_5	2008_6	2008_7	2008_8	2008_9	2008_10	2008_11	2008_12
1	1	1	1	1	1	1	0.9	0.9	0.9	0.9	0.9	0.9
2	1	1	1	1	1	0.9	0.9	0.9	0.9	0.9	0.9	0.9
3	1	1	1	1	0.9	0.9	0.9	0.9	0.9	0.9	0.9	0.9
4	1	1	1	0.9	0.9	0.9	0.9	0.9	0.9	0.9	0.9	0.9
5	1	1	0.9	0.9	0.9	0.9	0.9	0.9	0.9	0.9	0.9	0.9
6	1	0.9	0.9	0.9	0.9	0.9	0.9	0.9	0.9	0.9	0.9	0.8
7	0.9	0.9	0.9	0.9	0.9	0.9	0.9	0.9	0.9	0.9	0.9	0.8
8	1	1	0.9	0.9	0.9	0.9	0.9	0.9	0.9	0.9	0.9	0.9
9	1	1	1	1	0.9	0.9	0.9	0.9	0.9	0.9	0.9	0.9
10	1	1	1	1	1	1	0.9	0.9	0.9	0.9	0.9	0.9
11	1	1	1	1	1	1	1	1	0.9	0.9	0.9	0.9
12	1	1	1	1	1	1	1	1	1	0.9	0.9	0.9
13	1.1	1.1	1	1	1	1	1	1	1	1	1	0.9
14	1.1	1.1	1.1	1.1	1	1	1	1	1	1	1	1
15	1.1	1.1	1.1	1.1	1.1	1	1	1	1	1	1	1
16	1.1	1.1	1.1	1.1	1.1	1.1	1	1	1	1	1	1
17	1.1	1.1	1.1	1.1	1.1	1.1	1.1	1	1	1	1	1
18	1.2	1.1	1.1	1.1	1.1	1.1	1.1	1.1	1.1	1	1	1
19	1	1	1	0.9	0.9	0.9	0.9	0.9	0.9	0.9	0.9	0.9
20	1	1	0.9	0.9	0.9	0.9	0.9	0.9	0.9	0.9	0.9	0.9
21	1	0.9	0.9	0.9	0.9	0.9	0.9	0.9	0.9	0.9	0.9	0.8
22	0.9	0.9	0.9	0.9	0.9	0.9	0.9	0.9	0.9	0.9	0.8	0.8
23	0.9	0.9	0.9	0.9	0.9	0.9	0.9	0.9	0.8	0.8	0.8	0.8
24	0.9	0.9	0.9	0.9	0.9	0.9	0.9	0.8	0.8	0.8	0.8	0.8
25	0.9	0.9	0.9	0.9	0.9	0.9	0.9	0.8	0.8	0.8	0.8	0.8
26	0.9	0.9	0.9	0.9	0.9	0.9	0.9	0.9	0.8	0.8	0.8	0.8
27	0.9	0.9	0.9	0.9	0.9	0.9	0.9	0.9	0.9	0.8	0.8	0.8
28	0.9	0.9	0.9	0.9	0.9	0.9	0.9	0.9	0.9	0.9	0.9	0.8
29	1	1	1	0.9	0.9	0.9	0.9	0.9	0.9	0.9	0.9	0.9
30	1	1	1	1	0.9	0.9	0.9	0.9	0.9	0.9	0.9	0.9
31	1	1	1	1	1	1	0.9	0.9	0.9	0.9	0.9	0.9
32	1	1	1	1	1	1	1	1	0.9	0.9	0.9	0.9
33	1	1	1	1	1	1	1	1	1	0.9	0.9	0.9
34	1.1	1	1	1	1	1	1	1	1	1	1	0.9
35	1.1	1	1	1	1	1	1	1	1	1	1	0.9
36	1.1	1.1	1.1	1	1	1	1	1	1	1	1	1
37	2.1	2	2	1.9	1.9	1.8	1.8	1.8	1.7	1.7	1.7	1.6
38	1.9	1.8	1.8	1.8	1.7	1.7	1.7	1.6	1.6	1.6	1.5	1.5
39	1.4	1.4	1.4	1.3	1.3	1.3	1.3	1.3	1.2	1.2	1.2	1.2
40	0.9	0.9	0.9	0.9	0.9	0.9	0.9	0.9	0.9	0.9	0.8	0.8
41	0.9	0.9	0.9	0.9	0.9	0.8	0.8	0.8	0.8	0.8	0.8	0.8
42	0.9	0.9	0.8	0.8	0.8	0.8	0.8	0.8	0.8	0.8	0.8	0.8
43	0.9	0.9	0.8	0.8	0.8	0.8	0.8	0.8	0.8	0.8	0.8	0.8
44	0.9	0.9	0.9	0.8	0.8	0.8	0.8	0.8	0.8	0.8	0.8	0.8
45	0.9	0.9	0.9	0.9	0.9	0.8	0.8	0.8	0.8	0.8	0.8	0.8
46	0.9	0.9	0.9	0.9	0.9	0.9	0.8	0.8	0.8	0.8	0.8	0.8
47	0.9	0.9	0.9	0.9	0.9	0.9	0.9	0.8	0.8	0.8	0.8	0.8
48	0.9	0.9	0.9	0.9	0.9	0.9	0.9	0.9	0.8	0.8	0.8	0.8
49	0.9	0.9	0.9	0.9	0.9	0.9	0.9	0.9	0.9	0.9	0.8	0.8
50	1	1	0.9	0.9	0.9	0.9	0.9	0.9	0.9	0.9	0.9	0.9
51	1	1	1	1	0.9	0.9	0.9	0.9	0.9	0.9	0.9	0.9
52	1	1	1	1	1	0.9	0.9	0.9	0.9	0.9	0.9	0.9
53	1	1	1	1	1	0.9	0.9	0.9	0.9	0.9	0.9	0.9
54	1	1	1	1	1	1	0.9	0.9	0.9	0.9	0.9	0.9
55	2	1.9	1.9	1.9	1.8	1.8	1.7	1.7	1.7	1.6	1.6	1.6
56	2	2	1.9	1.9	1.8	1.8	1.8	1.7	1.7	1.6	1.6	1.6
57	2.1	2	2	1.9	1.9	1.9	1.8	1.8	1.7	1.7	1.7	1.6
58	2.3	2.3	2.2	2.1	2.1	2	2	1.9	1.9	1.8	1.8	1.7
59	2.2	2.1	2	2	1.9	1.9	1.8	1.8	1.8	1.7	1.7	1.6
60	0.8	0.8	0.8	0.8	0.8	0.8	0.8	0.8	0.8	0.8	0.8	0.7
61	0.8	0.8	0.8	0.8	0.8	0.8	0.8	0.8	0.8	0.7	0.7	0.7
62	0.8	0.8	0.8	0.8	0.8	0.8	0.8	0.8	0.8	0.8	0.7	0.7
63	0.8	0.8	0.8	0.8	0.8	0.8	0.8	0.8	0.8	0.8	0.8	0.8
64	0.9	0.9	0.8	0.8	0.8	0.8	0.8	0.8	0.8	0.8	0.8	0.8
65	0.9	0.9	0.8	0.8	0.8	0.8	0.8	0.8	0.8	0.8	0.8	0.8
66	0.9	0.9	0.9	0.9	0.8	0.8	0.8	0.8	0.8	0.8	0.8	0.8
67	0.9	0.9	0.9	0.9	0.8	0.8	0.8	0.8	0.8	0.8	0.8	0.8
68	0.9	0.9	0.9	0.9	0.9	0.8	0.8	0.8	0.8	0.8	0.8	0.8
69	0.9	0.9	0.9	0.9	0.9	0.9	0.9	0.8	0.8	0.8	0.8	0.8
70	0.9	0.9	0.9	0.9	0.9	0.9	0.9	0.9	0.9	0.8	0.8	0.8
71	0.9	0.9	0.9	0.9	0.9	0.9	0.9	0.9	0.9	0.9	0.8	0.8
72	0.9	0.9	0.9	0.9	0.9	0.9	0.9	0.9	0.9	0.9	0.9	0.8
73	2.7	2.6	2.5	2.5	2.4	2.3	2.2	2.2	2.1	2.1	2	2
74	2.6	2.5	2.5	2.4	2.3	2.2	2.2	2.1	2.1	2	1.9	1.9
75	2.4	2.3	2.2	2.1	2.1	2	2	1.9	1.9	1.8	1.8	1.7
76	2.3	2.2	2.2	2.1	2	2	1.9	1.9	1.8	1.8	1.7	1.7
77	2.1	2.1	2	2	1.9	1.9	1.8	1.8	1.7	1.7	1.6	1.6
78	0.8	0.8	0.8	0.8	0.8	0.8	0.7	0.7	0.7	0.7	0.7	0.7
79	0.8	0.8	0.8	0.8	0.7	0.7	0.7	0.7	0.7	0.7	0.7	0.7
80	0.8	0.8	0.8	0.8	0.8	0.7	0.7	0.7	0.7	0.7	0.7	0.7
81	0.8	0.8	0.8	0.8	0.8	0.8	0.7	0.7	0.7	0.7	0.7	0.7
82	0.8	0.8	0.8	0.8	0.8	0.8	0.8	0.8	0.7	0.7	0.7	0.7
83	0.8	0.8	0.8	0.8	0.8	0.8	0.8	0.8	0.8	0.7	0.7	0.7
84	0.8	0.8	0.8	0.8	0.8	0.8	0.8	0.8	0.8	0.8	0.7	0.7
85	0.8	0.8	0.8	0.8	0.8	0.8	0.8	0.8	0.8	0.8	0.7	0.7
86	0.8	0.8	0.8	0.8	0.8	0.8	0.8	0.8	0.8	0.8	0.7	0.7
87	0.8	0.8	0.8	0.8	0.8	0.8	0.8	0.8	0.8	0.8	0.8	0.8
88	0.9	0.9	0.8	0.8	0.8	0.8	0.8	0.8	0.8	0.8	0.8	0.8
89	0.9	0.9	0.9	0.8	0.8	0.8	0.8	0.8	0.8	0.8	0.8	0.8
90	0.9	0.9	0.9	0.8	0.8	0.8	0.8	0.8	0.8	0.8	0.8	0.8
91	2.7	2.6	2.5	2.5	2.4	2.3	2.2	2.2	2.1	2.1	2	1.9
92	2.5	2.4	2.3	2.3	2.2	2.1	2.1	2	2	1.9	1.9	1.8
93	2.3	2.3	2.2	2.1	2.1	2	2	1.9	1.9	1.8	1.8	1.7
94	2.3	2.2	2.1	2	2	1.9	1.9	1.8	1.8	1.7	1.7	1.7
95	1.9	1.8	1.8	1.7	1.7	1.6	1.6	1.6	1.5	1.5	1.5	1.4
96	1.6	1.6	1.6	1.5	1.5	1.5	1.4	1.4	1.4	1.3	1.3	1.3
97	0.9	0.9	0.9	0.9	0.9	0.9	0.8	0.8	0.8	0.8	0.8	0.8
98	1.6	1.5	1.5	1.5	1.4	1.4	1.4	1.3	1.3	1.3	1.3	1.2
99	1.4	1.3	1.3	1.3	1.3	1.2	1.2	1.2	1.2	1.1	1.1	1.1
100	0.8	0.8	0.7	0.7	0.7	0.7	0.7	0.7	0.7	0.7	0.7	0.7
101	1.6	1.6	1.5	1.5	1.5	1.4	1.4	1.4	1.3	1.3	1.3	1.3
102	0.8	0.8	0.8	0.8	0.7	0.7	0.7	0.7	0.7	0.7	0.7	0.7
103	0.8	0.8	0.8	0.8	0.8	0.7	0.7	0.7	0.7	0.7	0.7	0.7
104	0.8	0.8	0.8	0.8	0.8	0.8	0.7	0.7	0.7	0.7	0.7	0.7
105	0.8	0.8	0.8	0.8	0.8	0.8	0.8	0.7	0.7	0.7	0.7	0.7
106	0.8	0.8	0.8	0.8	0.8	0.8	0.8	0.7	0.7	0.7	0.7	0.7
107	0.8	0.8	0.8	0.8	0.8	0.8	0.8	0.7	0.7	0.7	0.7	0.7
108	0.8	0.8	0.8	0.8	0.8	0.8	0.8	0.8	0.8	0.7	0.7	0.7
109	2.8	2.7	2.6	2.5	2.5	2.4	2.3	2.2	2.2	2.1	2.1	2
110	2.7	2.6	2.5	2.4	2.4	2.3	2.2	2.2	2.1	2	2	1.9
111	2.7	2.6	2.5	2.4	2.3	2.3	2.2	2.1	2.1	2	1.9	1.9
112	2.5	2.4	2.4	2.3	2.2	2.1	2.1	2	2	1.9	1.9	1.8
113	2.4	2.3	2.2	2.2	2.1	2	2	1.9	1.9	1.8	1.8	1.7
114	2.3	2.2	2.1	2	2	1.9	1.9	1.8	1.8	1.7	1.7	1.6
115	2.2	2.1	2.1	2	1.9	1.9	1.8	1.8	1.7	1.7	1.6	1.6
116	2	2	1.9	1.9	1.8	1.8	1.7	1.7	1.6	1.6	1.5	1.5
117	2.2	2.1	2.1	2	1.9	1.9	1.8	1.8	1.7	1.7	1.6	1.6
118	2.1	2	2	1.9	1.8	1.8	1.7	1.7	1.7	1.6	1.6	1.5
119	2	1.9	1.9	1.8	1.8	1.7	1.7	1.6	1.6	1.6	1.5	1.5
120	2.2	2.1	2	2	1.9	1.9	1.8	1.8	1.7	1.7	1.6	1.6
121	1.8	1.7	1.7	1.6	1.6	1.6	1.5	1.5	1.5	1.4	1.4	1.4
122	1.9	1.8	1.8	1.7	1.7	1.7	1.6	1.6	1.5	1.5	1.5	1.4
123	1.2	1.2	1.2	1.1	1.1	1.1	1.1	1.1	1	1	1	1
124	0.8	0.8	0.8	0.8	0.8	0.7	0.7	0.7	0.7	0.7	0.7	0.7
125	0.8	0.8	0.8	0.8	0.8	0.8	0.7	0.7	0.7	0.7	0.7	0.7
126	0.8	0.8	0.8	0.8	0.8	0.8	0.7	0.7	0.7	0.7	0.7	0.7
127	3	2.9	2.8	2.7	2.6	2.5	2.5	2.4	2.3	2.3	2.2	2.1
128	2.9	2.8	2.7	2.6	2.6	2.5	2.4	2.3	2.3	2.2	2.1	2.1
129	2.9	2.8	2.7	2.6	2.5	2.5	2.4	2.3	2.2	2.2	2.1	2.1
130	2.8	2.7	2.6	2.5	2.4	2.4	2.3	2.2	2.2	2.1	2	2
131	2.7	2.6	2.5	2.4	2.3	2.2	2.2	2.1	2.1	2	1.9	1.9
132	2.7	2.6	2.5	2.4	2.3	2.2	2.2	2.1	2	2	1.9	1.9
133	2.7	2.6	2.5	2.4	2.3	2.2	2.2	2.1	2	2	1.9	1.9
134	2.6	2.5	2.4	2.3	2.3	2.2	2.1	2.1	2	1.9	1.9	1.8
135	2.4	2.3	2.3	2.2	2.1	2.1	2	2	1.9	1.8	1.8	1.8
136	2.6	2.5	2.4	2.3	2.2	2.2	2.1	2	2	1.9	1.9	1.8
137	2.4	2.3	2.2	2.2	2.1	2	2	1.9	1.9	1.8	1.8	1.7
138	2.5	2.4	2.3	2.3	2.2	2.1	2.1	2	1.9	1.9	1.8	1.8
139	2.5	2.4	2.3	2.2	2.2	2.1	2	2	1.9	1.9	1.8	1.8
140	2.2	2.1	2.1	2	1.9	1.9	1.8	1.8	1.8	1.7	1.7	1.6
141	0.8	0.8	0.8	0.8	0.8	0.8	0.8	0.7	0.7	0.7	0.7	0.7
142	0.9	0.9	0.9	0.8	0.8	0.8	0.8	0.8	0.8	0.8	0.8	0.8
143	0.8	0.8	0.8	0.8	0.8	0.8	0.8	0.7	0.7	0.7	0.7	0.7
144	0.8	0.8	0.8	0.8	0.8	0.8	0.7	0.7	0.7	0.7	0.7	0.7
145	3.4	3.2	3.1	3	2.9	2.8	2.7	2.6	2.5	2.5	2.4	2.3
146	3.3	3.1	3	2.9	2.8	2.7	2.6	2.5	2.5	2.4	2.3	2.3
147	3.2	3.1	3	2.9	2.8	2.7	2.6	2.5	2.4	2.4	2.3	2.2
148	3.1	3	2.8	2.7	2.7	2.6	2.5	2.4	2.3	2.3	2.2	2.1
149	3	2.9	2.8	2.7	2.6	2.5	2.4	2.4	2.3	2.2	2.2	2.1
150	2.9	2.8	2.7	2.6	2.5	2.4	2.3	2.3	2.2	2.1	2.1	2
151	2.8	2.7	2.6	2.5	2.5	2.4	2.3	2.2	2.2	2.1	2.1	2
152	2.8	2.7	2.6	2.5	2.4	2.3	2.3	2.2	2.1	2.1	2	2
153	2.7	2.6	2.5	2.4	2.3	2.3	2.2	2.1	2.1	2	2	1.9
154	2.6	2.5	2.4	2.4	2.3	2.2	2.1	2.1	2	2	1.9	1.9
155	2.6	2.5	2.4	2.4	2.3	2.2	2.2	2.1	2	2	1.9	1.9
156	2.6	2.6	2.5	2.4	2.3	2.2	2.2	2.1	2	2	1.9	1.9
157	2.6	2.5	2.5	2.4	2.3	2.2	2.2	2.1	2	2	1.9	1.9
158	2.5	2.5	2.4	2.3	2.2	2.2	2.1	2	2	1.9	1.9	1.8
159	2.4	2.3	2.3	2.2	2.1	2.1	2	2	1.9	1.9	1.8	1.8
160	2.3	2.3	2.2	2.1	2.1	2	1.9	1.9	1.8	1.8	1.7	1.7
161	0.8	0.8	0.8	0.8	0.8	0.8	0.8	0.7	0.7	0.7	0.7	0.7
162	0.8	0.8	0.8	0.8	0.8	0.8	0.7	0.7	0.7	0.7	0.7	0.7
163	3.5	3.4	3.2	3.1	3	2.9	2.8	2.7	2.6	2.6	2.5	2.4
164	3.5	3.4	3.2	3.1	3	2.9	2.8	2.7	2.6	2.6	2.5	2.4
165	3.4	3.3	3.2	3	2.9	2.8	2.7	2.7	2.6	2.5	2.4	2.4
166	3.4	3.2	3.1	3	2.9	2.8	2.7	2.6	2.5	2.5	2.4	2.3
167	3.2	3	2.9	2.8	2.7	2.6	2.6	2.5	2.4	2.3	2.3	2.2
168	3.1	3	2.9	2.8	2.7	2.6	2.5	2.4	2.4	2.3	2.2	2.2
169	3	2.9	2.8	2.7	2.6	2.6	2.5	2.4	2.3	2.3	2.2	2.1
170	3	2.9	2.8	2.7	2.6	2.5	2.4	2.3	2.3	2.2	2.2	2.1
171	2.9	2.8	2.7	2.6	2.5	2.4	2.4	2.3	2.2	2.2	2.1	2.1
172	2.8	2.7	2.6	2.5	2.4	2.3	2.3	2.2	2.1	2.1	2	2
173	2.7	2.7	2.6	2.5	2.4	2.3	2.3	2.2	2.1	2.1	2	2
174	2.7	2.6	2.5	2.4	2.4	2.3	2.2	2.2	2.1	2	2	1.9
175	2.7	2.6	2.5	2.4	2.3	2.3	2.2	2.1	2.1	2	2	1.9
176	2.7	2.6	2.5	2.4	2.4	2.3	2.2	2.1	2.1	2	2	1.9
177	2.7	2.6	2.5	2.4	2.3	2.3	2.2	2.1	2.1	2	2	1.9
178	2.7	2.6	2.5	2.4	2.3	2.2	2.2	2.1	2	2	1.9	1.9
179	2.5	2.4	2.3	2.2	2.2	2.1	2	2	1.9	1.9	1.8	1.8
180	2.1	2	2	1.9	1.9	1.8	1.8	1.7	1.7	1.6	1.6	1.6
181	5.3	5	4.8	4.5	4.3	4.1	3.9	3.8	3.6	3.5	3.3	14.9
182	4.7	4.4	4.2	4	3.9	3.7	3.5	3.4	3.3	3.2	3.1	5.2
183	4.7	4.4	4.2	4	3.8	3.7	3.5	3.4	3.3	3.2	3	7.8
184	3.5	3.4	3.3	3.2	3	2.9	2.8	2.8	2.7	2.6	2.5	2.4
185	3.5	3.3	3.2	3.1	3	2.9	2.8	2.7	2.6	2.5	2.5	2.4
186	3.4	3.3	3.2	3.1	3	2.9	2.8	2.7	2.6	2.5	2.5	2.4
187	3.3	3.2	3.1	3	2.9	2.8	2.7	2.6	2.5	2.5	2.4	2.3
188	3.2	3.1	3	2.9	2.8	2.7	2.6	2.5	2.5	2.4	2.3	2.3
189	3.1	3	2.9	2.8	2.7	2.6	2.5	2.4	2.4	2.3	2.2	2.2
190	3	2.9	2.8	2.7	2.6	2.5	2.4	2.4	2.3	2.2	2.2	2.1
191	2.9	2.8	2.7	2.6	2.5	2.4	2.4	2.3	2.2	2.2	2.1	2.1
192	2.8	2.7	2.6	2.5	2.5	2.4	2.3	2.2	2.2	2.1	2.1	2
193	2.7	2.6	2.5	2.5	2.4	2.3	2.2	2.2	2.1	2.1	2	1.9
194	2.7	2.6	2.5	2.5	2.4	2.3	2.2	2.2	2.1	2.1	2	1.9
195	2.8	2.7	2.6	2.5	2.4	2.3	2.2	2.2	2.1	2.1	2	1.9
196	2.7	2.6	2.5	2.5	2.4	2.3	2.2	2.2	2.1	2	2	1.9
197	2.6	2.5	2.5	2.4	2.3	2.2	2.2	2.1	2	2	1.9	1.9
198	2.5	2.5	2.4	2.3	2.2	2.1	2.1	2	2	1.9	1.9	1.8
199	12.6	11.1	9.8	8.9	8.1	7.4	6.8	6.4	6	5.6	5.3	39
200	5.6	5.2	5	4.7	4.5	4.3	4.1	3.9	3.7	3.6	3.5	17.6
201	3.8	3.6	3.5	3.4	3.3	3.1	3	2.9	2.8	2.8	2.7	2.6
202	3.7	3.5	3.4	3.3	3.2	3.1	3	2.9	2.8	2.7	2.6	2.6
203	3.7	3.5	3.4	3.3	3.2	3.1	3	2.9	2.8	2.7	2.6	2.5
204	3.7	3.5	3.4	3.3	3.2	3	2.9	2.9	2.8	2.7	2.6	2.5
205	3.6	3.4	3.3	3.2	3.1	3	2.9	2.8	2.7	2.6	2.5	2.5
206	3.3	3.2	3.1	3	2.9	2.8	2.7	2.6	2.6	2.5	2.4	2.4
207	3.2	3.1	3	2.9	2.8	2.7	2.6	2.6	2.5	2.4	2.3	2.3
208	3.1	3	2.9	2.8	2.7	2.6	2.6	2.5	2.4	2.3	2.3	2.2
209	3	2.9	2.8	2.7	2.6	2.5	2.4	2.4	2.3	2.2	2.2	2.1
210	2.9	2.8	2.7	2.6	2.5	2.5	2.4	2.3	2.2	2.2	2.1	2.1
211	2.8	2.7	2.6	2.5	2.4	2.4	2.3	2.2	2.2	2.1	2	2
212	2.8	2.7	2.6	2.5	2.4	2.3	2.3	2.2	2.1	2.1	2	2
213	2.8	2.7	2.6	2.5	2.4	2.3	2.3	2.2	2.1	2.1	2	2
214	2.7	2.6	2.5	2.4	2.4	2.3	2.2	2.2	2.1	2	2	1.9
215	2.7	2.6	2.5	2.4	2.3	2.2	2.2	2.1	2	2	1.9	1.9
216	2.5	2.4	2.3	2.3	2.2	2.1	2.1	2	1.9	1.9	1.8	1.8
217	6.2	5.8	5.5	5.2	4.9	4.7	4.4	4.3	4.1	3.9	3.8	22.6
218	4.1	3.9	3.8	3.6	3.5	3.4	3.3	3.1	3	3	2.9	2.8
219	3.9	3.7	3.6	3.5	3.3	3.2	3.1	3	2.9	2.8	2.8	2.7
220	3.8	3.7	3.5	3.4	3.3	3.2	3.1	3	2.9	2.8	2.7	2.7
221	3.8	3.7	3.5	3.4	3.3	3.2	3.1	3	2.9	2.8	2.7	2.7
222	3.8	3.7	3.5	3.4	3.3	3.2	3.1	3	2.9	2.8	2.7	2.6
223	3.7	3.5	3.4	3.3	3.2	3.1	3	2.9	2.8	2.7	2.6	2.6
224	3.5	3.4	3.3	3.2	3.1	3	2.9	2.8	2.7	2.6	2.5	2.5
225	3.4	3.3	3.2	3.1	3	2.9	2.8	2.7	2.6	2.5	2.5	2.4
226	3.3	3.2	3.1	3	2.9	2.8	2.7	2.6	2.5	2.5	2.4	2.3
227	3.1	3	2.9	2.8	2.7	2.6	2.6	2.5	2.4	2.3	2.3	2.2
228	3	2.9	2.8	2.7	2.6	2.5	2.4	2.4	2.3	2.2	2.2	2.1
229	2.8	2.7	2.6	2.6	2.5	2.4	2.3	2.3	2.2	2.1	2.1	2
230	2.7	2.6	2.6	2.5	2.4	2.3	2.3	2.2	2.1	2.1	2	2
231	2.8	2.7	2.6	2.5	2.4	2.3	2.3	2.2	2.1	2.1	2	2
232	2.7	2.6	2.5	2.4	2.3	2.3	2.2	2.1	2.1	2	2	1.9
233	2.6	2.5	2.4	2.3	2.3	2.2	2.1	2.1	2	1.9	1.9	1.8
234	2.5	2.4	2.3	2.2	2.2	2.1	2	2	1.9	1.9	1.8	1.8
235	4.1	3.9	3.8	3.6	3.5	3.4	3.3	3.2	3.1	3	2.9	2.8
236	4.1	3.9	3.8	3.6	3.5	3.4	3.3	3.2	3.1	3	2.9	2.8
237	4	3.9	3.7	3.6	3.5	3.4	3.3	3.2	3.1	3	2.9	2.8
238	4	3.9	3.7	3.6	3.5	3.4	3.2	3.1	3	3	2.9	2.8
239	4	3.9	3.7	3.6	3.5	3.3	3.2	3.1	3	3	2.9	2.8
240	4	3.8	3.7	3.6	3.5	3.3	3.2	3.1	3	2.9	2.9	2.8
241	3.9	3.8	3.6	3.5	3.4	3.3	3.2	3.1	3	2.9	2.8	2.7
242	3.7	3.6	3.4	3.3	3.2	3.1	3	2.9	2.8	2.7	2.7	2.6
243	3.5	3.4	3.3	3.2	3.1	3	2.9	2.8	2.7	2.6	2.6	2.5
244	3.4	3.3	3.2	3.1	3	2.9	2.8	2.7	2.6	2.6	2.5	2.4
245	3.2	3.1	3	2.9	2.8	2.7	2.6	2.6	2.5	2.4	2.4	2.3
246	3	2.9	2.8	2.7	2.6	2.5	2.5	2.4	2.3	2.3	2.2	2.2
247	2.9	2.8	2.7	2.6	2.5	2.5	2.4	2.3	2.3	2.2	2.1	2.1
248	2.8	2.7	2.6	2.5	2.4	2.4	2.3	2.2	2.2	2.1	2.1	2
249	2.7	2.6	2.5	2.4	2.3	2.3	2.2	2.1	2.1	2	2	1.9
250	2.5	2.4	2.4	2.3	2.2	2.2	2.1	2	2	1.9	1.9	1.8
251	2.5	2.5	2.4	2.3	2.2	2.2	2.1	2	2	1.9	1.9	1.8
252	2.5	2.4	2.3	2.3	2.2	2.1	2.1	2	1.9	1.9	1.8	1.8
253	4.3	4.1	4	3.8	3.7	3.5	3.4	3.3	3.2	3.1	3	2.9
254	4.2	4.1	3.9	3.8	3.6	3.5	3.4	3.3	3.2	3.1	3	2.9
255	4.2	4	3.9	3.7	3.6	3.5	3.4	3.3	3.2	3.1	3	2.9
256	4.2	4	3.9	3.7	3.6	3.5	3.4	3.3	3.2	3.1	3	2.9
257	4.2	4	3.9	3.7	3.6	3.5	3.4	3.3	3.2	3.1	3	2.9
258	4.1	4	3.8	3.7	3.6	3.5	3.3	3.2	3.2	3.1	3	2.9
259	4	3.9	3.7	3.6	3.5	3.4	3.3	3.2	3.1	3	2.9	2.8
260	3.8	3.7	3.6	3.4	3.3	3.2	3.1	3	2.9	2.9	2.8	2.7
261	3.7	3.5	3.4	3.3	3.2	3.1	3	2.9	2.8	2.7	2.7	2.6
262	3.5	3.4	3.3	3.2	3.1	3	2.9	2.8	2.7	2.6	2.6	2.5
263	3.3	3.2	3.1	3	2.9	2.8	2.7	2.7	2.6	2.5	2.4	2.4
264	3	2.9	2.8	2.8	2.7	2.6	2.5	2.5	2.4	2.3	2.3	2.2
265	3	2.9	2.8	2.7	2.7	2.6	2.5	2.4	2.4	2.3	2.2	2.2
266	3	2.9	2.8	2.7	2.6	2.5	2.4	2.4	2.3	2.2	2.2	2.1
267	2.5	2.5	2.4	2.3	2.3	2.2	2.1	2.1	2	2	1.9	1.9
268	2.1	2.1	2	1.9	1.9	1.9	1.8	1.8	1.7	1.7	1.6	1.6
269	2.4	2.4	2.3	2.2	2.2	2.1	2	2	1.9	1.9	1.8	1.8
270	2.5	2.4	2.3	2.2	2.2	2.1	2	2	1.9	1.9	1.8	1.8
271	4.4	4.2	4.1	3.9	3.8	3.7	3.5	3.4	3.3	3.2	3.1	3
272	4.4	4.2	4	3.9	3.8	3.6	3.5	3.4	3.3	3.2	3.1	3
273	4.4	4.2	4.1	3.9	3.8	3.6	3.5	3.4	3.3	3.2	3.1	3
274	4.4	4.2	4.1	3.9	3.8	3.7	3.5	3.4	3.3	3.2	3.1	3
275	4.4	4.2	4	3.9	3.8	3.6	3.5	3.4	3.3	3.2	3.1	3
276	4.4	4.2	4	3.9	3.8	3.6	3.5	3.4	3.3	3.2	3.1	3
277	4.2	4.1	3.9	3.8	3.7	3.5	3.4	3.3	3.2	3.1	3	3
278	4	3.8	3.7	3.6	3.5	3.3	3.2	3.1	3.1	3	2.9	2.8
279	3.8	3.7	3.5	3.4	3.3	3.2	3.1	3	2.9	2.8	2.8	2.7
280	3.6	3.5	3.3	3.2	3.1	3	2.9	2.9	2.8	2.7	2.6	2.6
281	3.4	3.3	3.2	3.1	3	2.9	2.8	2.7	2.6	2.6	2.5	2.4
282	3.1	3	2.9	2.8	2.7	2.6	2.6	2.5	2.4	2.4	2.3	2.2
283	3	2.9	2.8	2.7	2.6	2.5	2.5	2.4	2.3	2.3	2.2	2.2
284	2.8	2.7	2.6	2.5	2.5	2.4	2.3	2.3	2.2	2.1	2.1	2
285	2.3	2.2	2.2	2.1	2.1	2	2	1.9	1.9	1.8	1.8	1.7
286	2	1.9	1.9	1.8	1.8	1.8	1.7	1.7	1.6	1.6	1.6	1.5
287	2.3	2.3	2.2	2.1	2.1	2	2	1.9	1.9	1.8	1.8	1.7
288	2.4	2.3	2.2	2.1	2.1	2	2	1.9	1.8	1.8	1.8	1.7
289	4.6	4.4	4.2	4.1	3.9	3.8	3.7	3.6	3.4	3.3	3.2	3.2
290	4.6	4.4	4.2	4.1	3.9	3.8	3.7	3.6	3.4	3.3	3.2	3.2
291	4.6	4.4	4.2	4.1	3.9	3.8	3.7	3.6	3.4	3.3	3.2	3.2
292	4.6	4.4	4.2	4.1	3.9	3.8	3.7	3.6	3.5	3.4	3.3	3.2
293	4.6	4.4	4.3	4.1	4	3.8	3.7	3.6	3.5	3.4	3.3	3.2
294	4.6	4.4	4.3	4.1	4	3.9	3.7	3.6	3.5	3.4	3.3	3.2
295	4.5	4.3	4.2	4	3.9	3.8	3.6	3.5	3.4	3.3	3.2	3.1
296	4.3	4.1	4	3.8	3.7	3.6	3.5	3.4	3.3	3.2	3.1	3
297	4	3.9	3.7	3.6	3.5	3.4	3.3	3.2	3.1	3	2.9	2.8
298	3.8	3.6	3.5	3.4	3.3	3.2	3.1	3	2.9	2.8	2.8	2.7
299	3.5	3.4	3.3	3.2	3.1	3	2.9	2.8	2.7	2.6	2.6	2.5
300	3.2	3	3	2.9	2.8	2.7	2.6	2.6	2.5	2.4	2.4	2.3
301	2.9	2.8	2.7	2.6	2.5	2.5	2.4	2.3	2.3	2.2	2.2	2.1
302	2.6	2.5	2.4	2.4	2.3	2.3	2.2	2.1	2.1	2	2	1.9
303	2.1	2.1	2	2	1.9	1.9	1.8	1.8	1.8	1.7	1.7	1.7
304	1	1	1	1	1	1	1	1	0.9	0.9	0.9	0.9
305	2	1.9	1.9	1.9	1.8	1.8	1.7	1.7	1.6	1.6	1.6	1.5
306	2	1.9	1.8	1.8	1.8	1.7	1.7	1.6	1.6	1.6	1.5	1.5
307	4.8	4.6	4.4	4.2	4.1	3.9	3.8	3.7	3.6	3.5	3.4	3.3
308	4.7	4.6	4.4	4.2	4.1	3.9	3.8	3.7	3.6	3.5	3.4	3.3
309	4.7	4.6	4.4	4.2	4.1	3.9	3.8	3.7	3.6	3.5	3.4	3.3
310	4.8	4.6	4.4	4.2	4.1	4	3.8	3.7	3.6	3.5	3.4	3.3
311	4.8	4.6	4.4	4.3	4.1	4	3.9	3.7	3.6	3.5	3.4	3.3
312	4.8	4.6	4.4	4.3	4.1	4	3.9	3.8	3.6	3.5	3.4	3.3
313	4.7	4.5	4.3	4.2	4	3.9	3.8	3.7	3.6	3.5	3.4	3.3
314	4.4	4.2	4.1	4	3.8	3.7	3.6	3.5	3.4	3.3	3.2	3.1
315	4.2	4	3.9	3.7	3.6	3.5	3.4	3.3	3.2	3.1	3	3
316	4	3.8	3.7	3.6	3.4	3.3	3.2	3.1	3	3	2.9	2.8
317	3.7	3.5	3.4	3.3	3.2	3.1	3	2.9	2.8	2.8	2.7	2.6
318	3.3	3.2	3.1	3	2.9	2.8	2.7	2.7	2.6	2.5	2.5	2.4
319	2.9	2.8	2.7	2.6	2.6	2.5	2.4	2.4	2.3	2.3	2.2	2.1
320	2.3	2.2	2.2	2.1	2.1	2	2	1.9	1.9	1.8	1.8	1.8
321	1.9	1.9	1.8	1.8	1.8	1.7	1.7	1.7	1.6	1.6	1.6	1.5
322	0.9	0.8	0.8	0.8	0.8	0.8	0.8	0.8	0.8	0.8	0.8	0.8
323	0.8	0.8	0.8	0.8	0.8	0.8	0.8	0.8	0.7	0.7	0.7	0.7
324	0.8	0.8	0.8	0.7	0.7	0.7	0.7	0.7	0.7	0.7	0.7	0.7
325	4.8	4.6	4.4	4.2	4.1	4	3.8	3.7	3.6	3.5	3.4	3.3
326	4.8	4.6	4.4	4.2	4.1	4	3.8	3.7	3.6	3.5	3.4	3.3
327	4.8	4.6	4.4	4.2	4.1	4	3.8	3.7	3.6	3.5	3.4	3.3
328	4.8	4.6	4.4	4.3	4.1	4	3.9	3.7	3.6	3.5	3.4	3.3
329	4.8	4.7	4.5	4.3	4.2	4	3.9	3.8	3.7	3.6	3.5	3.4
330	4.9	4.7	4.5	4.3	4.2	4.1	3.9	3.8	3.7	3.6	3.5	3.4
331	4.7	4.5	4.4	4.2	4.1	3.9	3.8	3.7	3.6	3.5	3.4	3.3
332	4.4	4.3	4.1	4	3.8	3.7	3.6	3.5	3.4	3.3	3.2	3.1
333	4.2	4	3.9	3.7	3.6	3.5	3.4	3.3	3.2	3.1	3	3
334	3.9	3.8	3.7	3.5	3.4	3.3	3.2	3.1	3	3	2.9	2.8
335	3.7	3.6	3.5	3.4	3.3	3.2	3.1	3	2.9	2.8	2.7	2.7
336	3.4	3.3	3.2	3.1	3	2.9	2.8	2.8	2.7	2.6	2.6	2.5
337	3	2.9	2.8	2.8	2.7	2.6	2.5	2.5	2.4	2.4	2.3	2.2
338	2.1	2	2	1.9	1.9	1.9	1.8	1.8	1.7	1.7	1.7	1.7
339	0.9	0.9	0.9	0.9	0.9	0.9	0.8	0.8	0.8	0.8	0.8	0.8
340	0.8	0.8	0.8	0.8	0.8	0.8	0.8	0.8	0.8	0.8	0.8	0.8
341	0.8	0.8	0.8	0.8	0.8	0.8	0.8	0.8	0.8	0.7	0.7	0.7
342	0.8	0.7	0.7	0.7	0.7	0.7	0.7	0.7	0.7	0.7	0.7	0.7
343	0.8	0.8	0.8	0.8	0.8	0.8	0.8	0.8	0.8	0.7	0.7	0.7
344	0.9	0.9	0.9	0.9	0.9	0.9	0.9	0.9	0.8	0.8	0.8	0.8
345	1	1	1	1	1	1	0.9	0.9	0.9	0.9	0.9	0.9
346	2.1	2	2	2	1.9	1.9	1.8	1.8	1.8	1.7	1.7	1.7
347	2.1	2	2	2	1.9	1.9	1.9	1.8	1.8	1.8	1.7	1.7
348	1.3	1.3	1.3	1.2	1.2	1.2	1.2	1.2	1.2	1.2	1.2	1.1
349	4.7	4.5	4.3	4.1	4	3.9	3.7	3.6	3.5	3.4	3.3	3.2
350	4.7	4.5	4.3	4.2	4	3.9	3.7	3.6	3.5	3.4	3.3	3.2
351	4.7	4.5	4.3	4.2	4	3.9	3.8	3.6	3.5	3.4	3.3	3.2
352	4.7	4.5	4.4	4.2	4.1	3.9	3.8	3.7	3.6	3.5	3.4	3.3
353	4.7	4.6	4.4	4.2	4.1	3.9	3.8	3.7	3.6	3.5	3.4	3.3
354	4.8	4.6	4.4	4.3	4.1	4	3.8	3.7	3.6	3.5	3.4	3.3
355	4.7	4.5	4.3	4.2	4	3.9	3.8	3.7	3.5	3.4	3.3	3.3
356	4.4	4.3	4.1	4	3.8	3.7	3.6	3.5	3.4	3.3	3.2	3.1
357	4.2	4	3.9	3.7	3.6	3.5	3.4	3.3	3.2	3.1	3	2.9
358	3.9	3.8	3.7	3.5	3.4	3.3	3.2	3.1	3	3	2.9	2.8
359	3.7	3.6	3.5	3.4	3.3	3.2	3.1	3	2.9	2.8	2.7	2.7
360	3.6	3.5	3.4	3.3	3.2	3.1	3	2.9	2.8	2.7	2.6	2.6
361	3.2	3.1	3	2.9	2.8	2.8	2.7	2.6	2.5	2.5	2.4	2.4
362	2.8	2.7	2.6	2.5	2.5	2.4	2.3	2.3	2.2	2.2	2.1	2.1
363	1.8	1.8	1.7	1.7	1.7	1.6	1.6	1.6	1.6	1.5	1.5	1.5
364	0.9	0.9	0.9	0.9	0.9	0.8	0.8	0.8	0.8	0.8	0.8	0.8
365	0.9	0.8	0.8	0.8	0.8	0.8	0.8	0.8	0.8	0.8	0.8	0.8
366	0.8	0.8	0.8	0.8	0.8	0.8	0.8	0.8	0.8	0.7	0.7	0.7
367	0.8	0.8	0.8	0.8	0.8	0.8	0.8	0.8	0.8	0.8	0.8	0.8
368	0.9	0.9	0.9	0.9	0.9	0.9	0.9	0.9	0.9	0.9	0.9	0.8
369	1	1	1	1	1	1	1	0.9	0.9	0.9	0.9	0.9
370	1.1	1.1	1.1	1.1	1.1	1.1	1	1	1	1	1	1
371	1.2	1.2	1.2	1.2	1.2	1.2	1.2	1.1	1.1	1.1	1.1	1.1
372	1.4	1.4	1.3	1.3	1.3	1.3	1.3	1.3	1.3	1.2	1.2	1.2
373	4.5	4.3	4.2	4	3.9	3.7	3.6	3.5	3.4	3.3	3.2	3.1
374	4.6	4.4	4.2	4.1	3.9	3.8	3.7	3.5	3.4	3.3	3.2	3.1
375	4.6	4.4	4.3	4.1	3.9	3.8	3.7	3.6	3.5	3.4	3.3	3.2
376	4.6	4.4	4.3	4.1	4	3.8	3.7	3.6	3.5	3.4	3.3	3.2
377	4.6	4.4	4.3	4.1	4	3.8	3.7	3.6	3.5	3.4	3.3	3.2
378	4.7	4.5	4.3	4.2	4	3.9	3.7	3.6	3.5	3.4	3.3	3.2
379	4.6	4.4	4.2	4.1	3.9	3.8	3.7	3.6	3.5	3.4	3.3	3.2
380	4.4	4.2	4.1	3.9	3.8	3.7	3.6	3.4	3.3	3.2	3.2	3.1
381	4.2	4	3.9	3.7	3.6	3.5	3.4	3.3	3.2	3.1	3	2.9
382	4	3.8	3.7	3.6	3.5	3.3	3.2	3.2	3.1	3	2.9	2.8
383	3.8	3.7	3.6	3.4	3.3	3.2	3.1	3	2.9	2.9	2.8	2.7
384	3.6	3.5	3.4	3.3	3.2	3.1	3	2.9	2.8	2.7	2.7	2.6
385	3.4	3.3	3.2	3.1	3	2.9	2.8	2.7	2.7	2.6	2.5	2.5
386	3	2.9	2.8	2.7	2.7	2.6	2.5	2.5	2.4	2.3	2.3	2.2
387	1.9	1.8	1.8	1.7	1.7	1.7	1.7	1.6	1.6	1.6	1.5	1.5
388	0.9	0.9	0.9	0.9	0.9	0.9	0.9	0.9	0.9	0.9	0.9	0.8
389	0.9	0.9	0.9	0.9	0.9	0.9	0.9	0.8	0.8	0.8	0.8	0.8
390	0.9	0.9	0.9	0.9	0.8	0.8	0.8	0.8	0.8	0.8	0.8	0.8
391	0.9	0.9	0.9	0.9	0.9	0.9	0.8	0.8	0.8	0.8	0.8	0.8
392	1	1	1	0.9	0.9	0.9	0.9	0.9	0.9	0.9	0.9	0.9
393	1	1	1	1	1	1	1	1	1	1	0.9	0.9
394	1.1	1.1	1.1	1.1	1.1	1.1	1.1	1	1	1	1	1
395	1.2	1.2	1.2	1.2	1.2	1.1	1.1	1.1	1.1	1.1	1.1	1.1
396	1.3	1.3	1.3	1.3	1.3	1.3	1.2	1.2	1.2	1.2	1.2	1.2
397	4.4	4.2	4	3.9	3.8	3.6	3.5	3.4	3.3	3.2	3.1	3
398	4.4	4.3	4.1	4	3.8	3.7	3.6	3.4	3.3	3.2	3.1	3
399	4.5	4.3	4.1	4	3.8	3.7	3.6	3.5	3.3	3.2	3.2	3.1
400	4.5	4.3	4.1	4	3.8	3.7	3.6	3.5	3.4	3.3	3.2	3.1
401	4.5	4.3	4.1	4	3.9	3.7	3.6	3.5	3.4	3.3	3.2	3.1
402	4.5	4.4	4.2	4	3.9	3.8	3.6	3.5	3.4	3.3	3.2	3.1
403	4.5	4.3	4.1	4	3.9	3.7	3.6	3.5	3.4	3.3	3.2	3.1
404	4.4	4.2	4	3.9	3.8	3.6	3.5	3.4	3.3	3.2	3.1	3
405	4.2	4.1	3.9	3.8	3.7	3.5	3.4	3.3	3.2	3.1	3	3
406	4	3.9	3.8	3.6	3.5	3.4	3.3	3.2	3.1	3	2.9	2.8
407	3.9	3.8	3.6	3.5	3.4	3.3	3.2	3.1	3	2.9	2.8	2.8
408	3.8	3.6	3.5	3.4	3.3	3.2	3.1	3	2.9	2.8	2.8	2.7
409	3.6	3.5	3.4	3.3	3.2	3.1	3	2.9	2.8	2.7	2.7	2.6
410	3.4	3.3	3.2	3.1	3	2.9	2.8	2.8	2.7	2.6	2.5	2.5
411	2.9	2.8	2.7	2.6	2.6	2.5	2.4	2.4	2.3	2.3	2.2	2.2
412	2.1	2	2	1.9	1.9	1.9	1.8	1.8	1.8	1.7	1.7	1.7
413	1	1	0.9	0.9	0.9	0.9	0.9	0.9	0.9	0.9	0.9	0.9
414	0.9	0.9	0.9	0.9	0.9	0.9	0.9	0.9	0.9	0.9	0.9	0.8
415	1	1	0.9	0.9	0.9	0.9	0.9	0.9	0.9	0.9	0.9	0.9
416	1	1	1	1	1	1	1	1	1	0.9	0.9	0.9
417	1.1	1.1	1.1	1.1	1.1	1	1	1	1	1	1	1
418	1.2	1.2	1.1	1.1	1.1	1.1	1.1	1.1	1.1	1.1	1.1	1
419	1.2	1.2	1.2	1.2	1.2	1.2	1.2	1.1	1.1	1.1	1.1	1.1
420	1.3	1.3	1.3	1.3	1.2	1.2	1.2	1.2	1.2	1.2	1.2	1.2
421	4.2	4.1	3.9	3.8	3.6	3.5	3.4	3.3	3.2	3.1	3	2.9
422	4.3	4.1	4	3.8	3.7	3.6	3.4	3.3	3.2	3.1	3	2.9
423	4.3	4.2	4	3.9	3.7	3.6	3.5	3.4	3.3	3.2	3.1	3
424	4.4	4.2	4	3.9	3.7	3.6	3.5	3.4	3.3	3.2	3.1	3
425	4.3	4.2	4	3.9	3.7	3.6	3.5	3.4	3.3	3.2	3.1	3
426	4.4	4.2	4	3.9	3.8	3.6	3.5	3.4	3.3	3.2	3.1	3
427	4.3	4.2	4	3.9	3.7	3.6	3.5	3.4	3.3	3.2	3.1	3
428	4.2	4.1	3.9	3.8	3.7	3.5	3.4	3.3	3.2	3.1	3	3
429	4.2	4	3.9	3.7	3.6	3.5	3.4	3.3	3.2	3.1	3	2.9
430	4.1	3.9	3.8	3.7	3.5	3.4	3.3	3.2	3.1	3	2.9	2.9
431	3.9	3.7	3.6	3.5	3.4	3.3	3.2	3.1	3	2.9	2.8	2.8
432	3.9	3.7	3.6	3.5	3.4	3.3	3.2	3.1	3	2.9	2.8	2.7
433	3.7	3.6	3.5	3.4	3.3	3.2	3.1	3	2.9	2.8	2.7	2.7
434	3.6	3.5	3.4	3.3	3.2	3.1	3	2.9	2.8	2.7	2.7	2.6
435	3.4	3.3	3.2	3.1	3	2.9	2.9	2.8	2.7	2.6	2.6	2.5
436	2.9	2.8	2.7	2.6	2.6	2.5	2.4	2.4	2.3	2.3	2.2	2.2
437	2.1	2	2	1.9	1.9	1.9	1.8	1.8	1.8	1.7	1.7	1.7
438	1	1	1	1	1	1	1	0.9	0.9	0.9	0.9	0.9
439	1	1	1	1	1	1	1	1	0.9	0.9	0.9	0.9
440	1.1	1.1	1.1	1.1	1	1	1	1	1	1	1	1
441	1.1	1.1	1.1	1.1	1.1	1.1	1.1	1.1	1.1	1	1	1
442	1.2	1.2	1.2	1.2	1.2	1.1	1.1	1.1	1.1	1.1	1.1	1.1
443	1.3	1.2	1.2	1.2	1.2	1.2	1.2	1.2	1.2	1.2	1.1	1.1
444	1.3	1.3	1.3	1.3	1.3	1.3	1.3	1.2	1.2	1.2	1.2	1.2
445	4.1	3.9	3.8	3.6	3.5	3.4	3.3	3.2	3.1	3	2.9	2.8
446	4.2	4	3.8	3.7	3.6	3.4	3.3	3.2	3.1	3	2.9	2.9
447	4.2	4	3.9	3.7	3.6	3.5	3.3	3.2	3.1	3	3	2.9
448	4.2	4.1	3.9	3.8	3.6	3.5	3.4	3.3	3.2	3.1	3	2.9
449	4.2	4.1	3.9	3.8	3.6	3.5	3.4	3.3	3.2	3.1	3	2.9
450	4.3	4.1	3.9	3.8	3.7	3.5	3.4	3.3	3.2	3.1	3	2.9
451	4.3	4.1	3.9	3.8	3.7	3.5	3.4	3.3	3.2	3.1	3	2.9
452	4.2	4	3.9	3.8	3.6	3.5	3.4	3.3	3.2	3.1	3	2.9
453	4.2	4	3.9	3.7	3.6	3.5	3.4	3.3	3.2	3.1	3	2.9
454	4.1	3.9	3.8	3.7	3.5	3.4	3.3	3.2	3.1	3	3	2.9
455	4	3.9	3.7	3.6	3.5	3.4	3.3	3.2	3.1	3	2.9	2.8
456	3.8	3.7	3.6	3.5	3.3	3.2	3.1	3.1	3	2.9	2.8	2.7
457	3.8	3.6	3.5	3.4	3.3	3.2	3.1	3	2.9	2.8	2.8	2.7
458	3.6	3.4	3.3	3.2	3.1	3	3	2.9	2.8	2.7	2.7	2.6
459	3.4	3.3	3.2	3.1	3	2.9	2.9	2.8	2.7	2.6	2.6	2.5
460	3.2	3.1	3	2.9	2.9	2.8	2.7	2.6	2.6	2.5	2.5	2.4
461	2.2	2.1	2.1	2.1	2	2	1.9	1.9	1.9	1.8	1.8	1.8
462	1.1	1.1	1.1	1	1	1	1	1	1	1	1	1
463	1.1	1.1	1.1	1.1	1.1	1	1	1	1	1	1	1
464	1.1	1.1	1.1	1.1	1.1	1.1	1.1	1.1	1.1	1	1	1
465	1.2	1.2	1.2	1.2	1.1	1.1	1.1	1.1	1.1	1.1	1.1	1.1
466	1.2	1.2	1.2	1.2	1.2	1.2	1.2	1.2	1.1	1.1	1.1	1.1
467	1.3	1.3	1.3	1.3	1.2	1.2	1.2	1.2	1.2	1.2	1.2	1.2
468	1.4	1.3	1.3	1.3	1.3	1.3	1.3	1.3	1.3	1.2	1.2	1.2
469	4.1	4	3.8	3.7	3.6	3.4	3.3	3.2	3.1	3	3	2.9
470	4.2	4	3.8	3.7	3.6	3.5	3.3	3.2	3.1	3	3	2.9
471	4.1	4	3.8	3.7	3.6	3.5	3.3	3.2	3.1	3	3	2.9
472	4.1	4	3.8	3.7	3.6	3.4	3.3	3.2	3.1	3	3	2.9
473	4.1	3.9	3.8	3.6	3.5	3.4	3.3	3.2	3.1	3	2.9	2.8
474	3.9	3.8	3.7	3.5	3.4	3.3	3.2	3.1	3	2.9	2.9	2.8
475	3.9	3.7	3.6	3.5	3.4	3.3	3.2	3.1	3	2.9	2.8	2.8
476	3.8	3.7	3.6	3.4	3.3	3.2	3.1	3.1	3	2.9	2.8	2.7
477	3.6	3.5	3.4	3.3	3.2	3.1	3	2.9	2.9	2.8	2.7	2.7
478	3.4	3.3	3.2	3.1	3	2.9	2.9	2.8	2.7	2.6	2.6	2.5
479	2.8	2.7	2.7	2.6	2.5	2.5	2.4	2.4	2.3	2.3	2.2	2.2
480	1.2	1.1	1.1	1.1	1.1	1.1	1.1	1.1	1.1	1.1	1	1
481	1.4	1.4	1.4	1.4	1.3	1.3	1.3	1.3	1.3	1.3	1.3	1.2
482	1.2	1.2	1.2	1.2	1.2	1.1	1.1	1.1	1.1	1.1	1.1	1.1
483	1.2	1.2	1.2	1.2	1.2	1.2	1.2	1.2	1.1	1.1	1.1	1.1
484	1.3	1.3	1.3	1.3	1.2	1.2	1.2	1.2	1.2	1.2	1.2	1.2
485	1.3	1.3	1.3	1.3	1.3	1.3	1.3	1.2	1.2	1.2	1.2	1.2
486	1.4	1.4	1.3	1.3	1.3	1.3	1.3	1.3	1.3	1.3	1.2	1.2
487	4	3.9	3.7	3.6	3.5	3.3	3.2	3.1	3	2.9	2.9	2.8
488	4.1	3.9	3.8	3.6	3.5	3.4	3.3	3.2	3.1	3	2.9	2.8
489	4.1	3.9	3.8	3.7	3.5	3.4	3.3	3.2	3.1	3	2.9	2.8
490	4.1	4	3.8	3.7	3.6	3.4	3.3	3.2	3.1	3	2.9	2.9
491	4.1	3.9	3.8	3.6	3.5	3.4	3.3	3.2	3.1	3	2.9	2.9
492	4.1	3.9	3.8	3.7	3.5	3.4	3.3	3.2	3.1	3	3	2.9
493	4.1	3.9	3.8	3.6	3.5	3.4	3.3	3.2	3.1	3	2.9	2.9
494	4	3.9	3.7	3.6	3.5	3.4	3.3	3.2	3.1	3	2.9	2.9
495	3.9	3.7	3.6	3.5	3.4	3.3	3.2	3.1	3	2.9	2.9	2.8
496	3.7	3.5	3.4	3.3	3.2	3.1	3.1	3	2.9	2.8	2.8	2.7
497	3.2	3.1	3.1	3	2.9	2.8	2.8	2.7	2.6	2.6	2.5	2.5
498	2.6	2.6	2.5	2.4	2.4	2.3	2.3	2.3	2.2	2.2	2.1	2.1
499	2.7	2.7	2.6	2.5	2.5	2.4	2.4	2.3	2.3	2.3	2.2	2.2
500	1.3	1.3	1.3	1.2	1.2	1.2	1.2	1.2	1.2	1.2	1.2	1.2
501	1.3	1.3	1.3	1.3	1.2	1.2	1.2	1.2	1.2	1.2	1.2	1.2
502	1.3	1.3	1.3	1.3	1.3	1.3	1.3	1.3	1.2	1.2	1.2	1.2
503	1.4	1.4	1.3	1.3	1.3	1.3	1.3	1.3	1.3	1.3	1.2	1.2
504	1.4	1.4	1.4	1.4	1.4	1.3	1.3	1.3	1.3	1.3	1.3	1.3
505	3.9	3.7	3.6	3.5	3.3	3.2	3.1	3	2.9	2.8	2.8	2.7
506	3.9	3.8	3.6	3.5	3.4	3.3	3.2	3.1	3	2.9	2.8	2.7
507	4	3.8	3.7	3.6	3.4	3.3	3.2	3.1	3	2.9	2.9	2.8
508	4	3.9	3.7	3.6	3.5	3.4	3.3	3.2	3.1	3	2.9	2.8
509	4.1	3.9	3.8	3.7	3.5	3.4	3.3	3.2	3.1	3	2.9	2.9
510	4.1	4	3.8	3.7	3.6	3.5	3.4	3.3	3.2	3.1	3	2.9
511	4.1	3.9	3.8	3.7	3.5	3.4	3.3	3.2	3.1	3.1	3	2.9
512	4.1	3.9	3.8	3.7	3.6	3.5	3.4	3.3	3.2	3.1	3	2.9
513	4.1	4	3.8	3.7	3.6	3.5	3.4	3.3	3.2	3.1	3	2.9
514	4	3.9	3.7	3.6	3.5	3.4	3.3	3.2	3.1	3.1	3	2.9
515	3.7	3.6	3.5	3.4	3.3	3.2	3.2	3.1	3	2.9	2.9	2.8
516	3.2	3.1	3	2.9	2.9	2.8	2.7	2.7	2.6	2.6	2.5	2.5
517	2.2	2.2	2.1	2.1	2.1	2	2	2	1.9	1.9	1.9	1.8
518	2.7	2.6	2.6	2.5	2.5	2.4	2.4	2.3	2.3	2.3	2.2	2.2
519	2.1	2	2	2	1.9	1.9	1.9	1.9	1.8	1.8	1.8	1.8
520	1.4	1.4	1.4	1.3	1.3	1.3	1.3	1.3	1.3	1.3	1.3	1.2
521	1.4	1.4	1.4	1.4	1.4	1.3	1.3	1.3	1.3	1.3	1.3	1.3
522	1.4	1.4	1.4	1.4	1.4	1.4	1.4	1.3	1.3	1.3	1.3	1.3
523	3.7	3.6	3.4	3.3	3.2	3.1	3	2.9	2.8	2.7	2.6	2.6
524	3.8	3.6	3.5	3.4	3.3	3.2	3.1	3	2.9	2.8	2.7	2.6
525	3.9	3.7	3.6	3.5	3.4	3.3	3.1	3.1	3	2.9	2.8	2.7
526	4	3.8	3.7	3.5	3.4	3.3	3.2	3.1	3	2.9	2.9	2.8
527	4.1	3.9	3.8	3.6	3.5	3.4	3.3	3.2	3.1	3	2.9	2.9
528	4.2	4	3.9	3.7	3.6	3.5	3.4	3.3	3.2	3.1	3	2.9
529	4.1	4	3.8	3.7	3.6	3.5	3.4	3.3	3.2	3.1	3	2.9
530	4.1	3.9	3.8	3.7	3.6	3.5	3.4	3.3	3.2	3.1	3	2.9
531	4.2	4	3.9	3.8	3.6	3.5	3.4	3.3	3.2	3.2	3.1	3
532	4.2	4	3.9	3.8	3.7	3.6	3.5	3.4	3.3	3.2	3.1	3
533	4.1	3.9	3.8	3.7	3.6	3.5	3.4	3.3	3.2	3.2	3.1	3
534	3.7	3.6	3.5	3.4	3.3	3.2	3.1	3	3	2.9	2.8	2.8
535	3.3	3.2	3.2	3.1	3	3	2.9	2.8	2.8	2.7	2.7	2.6
536	4.3	4.2	4.1	3.9	3.8	3.7	3.6	3.5	3.4	3.3	3.3	3.2
537	4.2	4.1	4	3.9	3.8	3.7	3.6	3.5	3.4	3.3	3.2	3.2
538	1.4	1.4	1.4	1.4	1.4	1.4	1.3	1.3	1.3	1.3	1.3	1.3
539	1.5	1.4	1.4	1.4	1.4	1.4	1.4	1.4	1.3	1.3	1.3	1.3
540	1.5	1.5	1.4	1.4	1.4	1.4	1.4	1.4	1.4	1.3	1.3	1.3
541	3.5	3.4	3.3	3.1	3	2.9	2.8	2.8	2.7	2.6	2.5	2.5
542	3.6	3.5	3.4	3.3	3.2	3.1	3	2.9	2.8	2.7	2.6	2.6
543	3.8	3.6	3.5	3.4	3.3	3.2	3.1	3	2.9	2.8	2.7	2.7
544	3.9	3.7	3.6	3.5	3.4	3.3	3.2	3.1	3	2.9	2.8	2.7
545	4	3.8	3.7	3.6	3.5	3.4	3.3	3.2	3.1	3	2.9	2.8
546	4.1	4	3.8	3.7	3.6	3.5	3.4	3.3	3.2	3.1	3	2.9
547	4.2	4	3.9	3.7	3.6	3.5	3.4	3.3	3.2	3.1	3	3
548	4.2	4	3.9	3.8	3.6	3.5	3.4	3.3	3.2	3.2	3.1	3
549	4.2	4.1	3.9	3.8	3.7	3.6	3.5	3.4	3.3	3.2	3.1	3
550	4.3	4.2	4	3.9	3.8	3.7	3.6	3.5	3.4	3.3	3.2	3.1
551	4.2	4.1	3.9	3.8	3.7	3.6	3.5	3.4	3.3	3.3	3.2	3.1
552	4.1	4	3.8	3.7	3.6	3.5	3.5	3.4	3.3	3.2	3.1	3.1
553	3.8	3.7	3.6	3.5	3.4	3.3	3.2	3.2	3.1	3	3	2.9
554	4.2	4.1	4	3.9	3.8	3.7	3.6	3.5	3.4	3.3	3.2	3.2
555	4.2	4.1	4	3.9	3.8	3.7	3.6	3.5	3.4	3.3	3.2	3.2
556	2.4	2.3	2.3	2.3	2.2	2.2	2.2	2.1	2.1	2.1	2	2
557	1.5	1.5	1.5	1.4	1.4	1.4	1.4	1.4	1.4	1.4	1.3	1.3
558	1.5	1.5	1.5	1.5	1.4	1.4	1.4	1.4	1.4	1.4	1.4	1.4
559	3.4	3.2	3.1	3	2.9	2.8	2.7	2.6	2.6	2.5	2.4	2.4
560	3.5	3.3	3.2	3.1	3	2.9	2.8	2.7	2.7	2.6	2.5	2.5
561	3.6	3.5	3.4	3.3	3.2	3.1	3	2.9	2.8	2.7	2.6	2.6
562	3.8	3.6	3.5	3.4	3.3	3.2	3.1	3	2.9	2.8	2.8	2.7
563	4	3.8	3.7	3.6	3.4	3.3	3.2	3.1	3.1	3	2.9	2.8
564	4.1	4	3.8	3.7	3.6	3.5	3.4	3.3	3.2	3.1	3	2.9
565	4.2	4	3.9	3.8	3.6	3.5	3.4	3.3	3.2	3.2	3.1	3
566	4.2	4	3.9	3.8	3.7	3.6	3.5	3.4	3.3	3.2	3.1	3
567	4.1	4	3.9	3.7	3.6	3.5	3.4	3.3	3.3	3.2	3.1	3
568	4.2	4.1	4	3.9	3.7	3.6	3.5	3.4	3.4	3.3	3.2	3.1
569	4.2	4	3.9	3.8	3.7	3.6	3.5	3.4	3.3	3.3	3.2	3.1
570	3.9	3.8	3.7	3.6	3.5	3.4	3.4	3.3	3.2	3.1	3.1	3
571	3.8	3.7	3.6	3.5	3.4	3.3	3.3	3.2	3.1	3.1	3	2.9
572	4.4	4.3	4.2	4.1	3.9	3.8	3.7	3.6	3.6	3.5	3.4	3.3
573	4.6	4.5	4.4	4.2	4.1	4	3.9	3.8	3.7	3.6	3.5	3.4
574	4.2	4.1	4	3.9	3.8	3.7	3.6	3.5	3.4	3.4	3.3	3.2
575	1.5	1.5	1.5	1.5	1.5	1.5	1.5	1.4	1.4	1.4	1.4	1.4
576	1.5	1.5	1.5	1.5	1.5	1.5	1.5	1.4	1.4	1.4	1.4	1.4
577	3.3	3.2	3	2.9	2.8	2.7	2.7	2.6	2.5	2.4	2.4	2.3
578	3.4	3.3	3.2	3.1	3	2.9	2.8	2.7	2.6	2.6	2.5	2.4
579	3.5	3.4	3.3	3.2	3.1	3	2.9	2.8	2.7	2.7	2.6	2.5
580	3.7	3.6	3.4	3.3	3.2	3.1	3	2.9	2.9	2.8	2.7	2.6
581	3.9	3.7	3.6	3.5	3.4	3.3	3.2	3.1	3	2.9	2.8	2.8
582	4.1	3.9	3.8	3.7	3.6	3.5	3.4	3.3	3.2	3.1	3	2.9
583	4.2	4.1	3.9	3.8	3.7	3.6	3.5	3.4	3.3	3.2	3.1	3
584	4.2	4.1	3.9	3.8	3.7	3.6	3.5	3.4	3.3	3.2	3.1	3.1
585	4.1	4	3.8	3.7	3.6	3.5	3.4	3.3	3.3	3.2	3.1	3
586	3.9	3.8	3.7	3.6	3.5	3.4	3.3	3.3	3.2	3.1	3	3
587	3.9	3.8	3.7	3.6	3.5	3.4	3.4	3.3	3.2	3.1	3.1	3
588	3.6	3.5	3.4	3.3	3.2	3.2	3.1	3	3	2.9	2.9	2.8
589	3.7	3.6	3.5	3.4	3.3	3.3	3.2	3.1	3.1	3	2.9	2.9
590	4.5	4.4	4.3	4.2	4	3.9	3.8	3.7	3.6	3.6	3.5	3.4
591	4.7	4.6	4.5	4.3	4.2	4.1	4	3.9	3.8	3.7	3.6	3.5
592	4.3	4.2	4.1	4	3.9	3.8	3.7	3.6	3.5	3.4	3.3	3.3
593	1.7	1.7	1.7	1.7	1.7	1.6	1.6	1.6	1.6	1.6	1.6	1.5
594	1.6	1.5	1.5	1.5	1.5	1.5	1.5	1.5	1.4	1.4	1.4	1.4
595	3.2	3.1	3	2.9	2.8	2.7	2.6	2.5	2.5	2.4	2.3	2.3
596	3.4	3.2	3.1	3	2.9	2.8	2.7	2.7	2.6	2.5	2.4	2.4
597	3.4	3.3	3.2	3.1	3	2.9	2.8	2.7	2.7	2.6	2.5	2.5
598	3.6	3.4	3.3	3.2	3.1	3	2.9	2.9	2.8	2.7	2.6	2.6
599	3.7	3.6	3.5	3.4	3.3	3.2	3.1	3	2.9	2.8	2.8	2.7
600	3.9	3.8	3.7	3.5	3.4	3.3	3.2	3.1	3.1	3	2.9	2.8
601	4.1	3.9	3.8	3.7	3.6	3.5	3.4	3.3	3.2	3.1	3	2.9
602	4.2	4.1	3.9	3.8	3.7	3.6	3.5	3.4	3.3	3.2	3.1	3
603	4.1	4	3.9	3.7	3.6	3.5	3.4	3.3	3.3	3.2	3.1	3
604	3.9	3.8	3.7	3.6	3.5	3.4	3.3	3.3	3.2	3.1	3	3
605	3.5	3.4	3.3	3.2	3.1	3.1	3	2.9	2.9	2.8	2.8	2.7
606	3.3	3.2	3.2	3.1	3	3	2.9	2.9	2.8	2.7	2.7	2.6
607	3.5	3.4	3.3	3.3	3.2	3.1	3.1	3	2.9	2.9	2.8	2.8
608	3.7	3.6	3.5	3.4	3.3	3.3	3.2	3.1	3.1	3	2.9	2.9
609	4.4	4.3	4.2	4.1	4	3.8	3.8	3.7	3.6	3.5	3.4	3.3
610	4.2	4.1	3.9	3.8	3.7	3.6	3.6	3.5	3.4	3.3	3.2	3.2
611	3.2	3.1	3.1	3	3	2.9	2.8	2.8	2.7	2.7	2.6	2.6
612	1.6	1.5	1.5	1.5	1.5	1.5	1.5	1.5	1.4	1.4	1.4	1.4
613	3.2	3.1	2.9	2.8	2.8	2.7	2.6	2.5	2.4	2.4	2.3	2.2
614	3.3	3.2	3.1	2.9	2.9	2.8	2.7	2.6	2.5	2.5	2.4	2.3
615	3.4	3.3	3.1	3	3	2.9	2.8	2.7	2.6	2.6	2.5	2.4
616	3.5	3.4	3.3	3.2	3.1	3	2.9	2.8	2.7	2.7	2.6	2.5
617	3.7	3.5	3.4	3.3	3.2	3.1	3	2.9	2.9	2.8	2.7	2.6
618	3.9	3.7	3.6	3.5	3.4	3.3	3.2	3.1	3	2.9	2.9	2.8
619	3.9	3.7	3.6	3.5	3.4	3.3	3.2	3.1	3.1	3	2.9	2.8
620	3.9	3.8	3.7	3.6	3.5	3.4	3.3	3.2	3.1	3	2.9	2.9
621	4.1	4	3.9	3.7	3.6	3.5	3.4	3.3	3.3	3.2	3.1	3
622	4.1	4	3.9	3.8	3.7	3.6	3.5	3.4	3.3	3.2	3.1	3.1
623	3.3	3.2	3.1	3.1	3	2.9	2.9	2.8	2.8	2.7	2.6	2.6
624	2.7	2.7	2.6	2.6	2.5	2.5	2.4	2.4	2.4	2.3	2.3	2.2
625	3.4	3.3	3.3	3.2	3.1	3.1	3	2.9	2.9	2.8	2.8	2.7
626	3.5	3.4	3.3	3.2	3.2	3.1	3	3	2.9	2.8	2.8	2.7
627	3.4	3.3	3.2	3.1	3.1	3	3	2.9	2.8	2.8	2.7	2.7
628	4.1	4	3.9	3.8	3.7	3.6	3.5	3.4	3.3	3.3	3.2	3.1
629	3.6	3.6	3.5	3.4	3.3	3.2	3.2	3.1	3	3	2.9	2.9
630	1.6	1.6	1.6	1.5	1.5	1.5	1.5	1.5	1.5	1.4	1.4	1.4
631	3.1	3	2.9	2.8	2.7	2.6	2.6	2.5	2.4	2.3	2.3	2.2
632	3.2	3.1	3	2.9	2.8	2.7	2.6	2.5	2.5	2.4	2.3	2.3
633	3.3	3.2	3.1	3	2.9	2.8	2.7	2.6	2.6	2.5	2.4	2.4
634	3.3	3.1	3.1	3	2.9	2.8	2.7	2.6	2.6	2.5	2.4	2.4
635	3.5	3.3	3.2	3.1	3.1	3	2.9	2.8	2.7	2.7	2.6	2.5
636	3.6	3.5	3.4	3.3	3.2	3.1	3	2.9	2.9	2.8	2.7	2.7
637	3.6	3.5	3.4	3.3	3.2	3.1	3	3	2.9	2.8	2.8	2.7
638	3.6	3.5	3.4	3.3	3.2	3.1	3.1	3	2.9	2.8	2.8	2.7
639	3.9	3.8	3.6	3.5	3.4	3.3	3.3	3.2	3.1	3	3	2.9
640	4.1	3.9	3.8	3.7	3.6	3.5	3.4	3.3	3.2	3.2	3.1	3
641	3.5	3.4	3.3	3.3	3.2	3.1	3	3	2.9	2.8	2.8	2.7
642	2.5	2.5	2.4	2.4	2.4	2.3	2.3	2.2	2.2	2.2	2.1	2.1
643	3.3	3.2	3.2	3.1	3	3	2.9	2.9	2.8	2.7	2.7	2.6
644	3.4	3.3	3.2	3.1	3.1	3	3	2.9	2.8	2.8	2.7	2.7
645	2.6	2.6	2.5	2.5	2.4	2.4	2.4	2.3	2.3	2.2	2.2	2.2
646	3.4	3.3	3.3	3.2	3.1	3.1	3	2.9	2.9	2.8	2.8	2.7
647	4.4	4.2	4.1	4	3.9	3.8	3.7	3.6	3.5	3.4	3.4	3.3
648	3.3	3.2	3.2	3.1	3	3	2.9	2.8	2.8	2.7	2.7	2.6
649	3	2.9	2.8	2.7	2.6	2.6	2.5	2.4	2.3	2.3	2.2	2.2
650	3.2	3.1	3	2.9	2.8	2.7	2.6	2.6	2.5	2.4	2.3	2.3
651	3.2	3.1	3	2.9	2.9	2.8	2.7	2.6	2.5	2.5	2.4	2.3
652	3.2	3.1	3	2.9	2.8	2.7	2.7	2.6	2.5	2.5	2.4	2.3
653	3.1	3	2.9	2.8	2.8	2.7	2.6	2.6	2.5	2.4	2.4	2.3
654	3.2	3.1	3.1	3	2.9	2.8	2.7	2.7	2.6	2.5	2.5	2.4
655	3.4	3.3	3.2	3.2	3.1	3	2.9	2.8	2.8	2.7	2.6	2.6
656	3.6	3.5	3.4	3.3	3.2	3.1	3	2.9	2.9	2.8	2.7	2.7
657	3.4	3.4	3.3	3.2	3.1	3	3	2.9	2.8	2.8	2.7	2.6
658	3.8	3.7	3.6	3.5	3.4	3.3	3.2	3.2	3.1	3	2.9	2.9
659	3.6	3.5	3.4	3.3	3.3	3.2	3.1	3	3	2.9	2.8	2.8
660	2.2	2.2	2.1	2.1	2.1	2	2	2	2	1.9	1.9	1.9
661	2.5	2.5	2.4	2.4	2.4	2.3	2.3	2.2	2.2	2.2	2.1	2.1
662	2.7	2.7	2.6	2.6	2.5	2.5	2.5	2.4	2.4	2.3	2.3	2.3
663	2.2	2.1	2.1	2.1	2	2	2	2	1.9	1.9	1.9	1.9
664	3	3	2.9	2.9	2.8	2.8	2.7	2.7	2.6	2.6	2.5	2.5
665	4.5	4.4	4.3	4.2	4	3.9	3.8	3.7	3.6	3.5	3.5	3.4
666	4.2	4.1	4	3.9	3.8	3.7	3.6	3.5	3.4	3.3	3.3	3.2
667	3.1	3	2.8	2.8	2.7	2.6	2.5	2.4	2.4	2.3	2.2	2.2
668	3.3	3.1	3	2.9	2.8	2.7	2.7	2.6	2.5	2.4	2.4	2.3
669	3.3	3.2	3.1	3	2.9	2.8	2.7	2.7	2.6	2.5	2.5	2.4
670	3.2	3.1	3	2.9	2.8	2.7	2.7	2.6	2.5	2.5	2.4	2.4
671	3.2	3.1	3	2.9	2.8	2.7	2.7	2.6	2.5	2.5	2.4	2.4
672	2.9	2.8	2.8	2.7	2.6	2.6	2.5	2.4	2.4	2.3	2.3	2.2
673	2.9	2.8	2.7	2.7	2.6	2.6	2.5	2.4	2.4	2.3	2.3	2.3
674	2.9	2.8	2.8	2.7	2.6	2.6	2.5	2.5	2.4	2.4	2.3	2.3
675	2.9	2.8	2.8	2.7	2.6	2.6	2.5	2.5	2.4	2.4	2.3	2.3
676	3.2	3.1	3	2.9	2.9	2.8	2.8	2.7	2.6	2.6	2.5	2.5
677	3.1	3	2.9	2.9	2.8	2.8	2.7	2.6	2.6	2.5	2.5	2.5
678	1.5	1.5	1.5	1.4	1.4	1.4	1.4	1.4	1.4	1.4	1.3	1.3
679	1.5	1.5	1.5	1.5	1.4	1.4	1.4	1.4	1.4	1.4	1.4	1.3
680	2.3	2.2	2.2	2.2	2.1	2.1	2.1	2	2	2	2	1.9
681	2.3	2.3	2.3	2.2	2.2	2.2	2.1	2.1	2.1	2	2	2
682	3.1	3	3	2.9	2.9	2.8	2.8	2.7	2.7	2.6	2.6	2.5
683	4.7	4.5	4.4	4.3	4.1	4	3.9	3.8	3.7	3.6	3.5	3.4
684	3.9	3.8	3.7	3.6	3.5	3.5	3.4	3.3	3.2	3.2	3.1	3
685	3.2	3	2.9	2.8	2.7	2.6	2.6	2.5	2.4	2.3	2.3	2.2
686	3.2	3.1	3	2.9	2.8	2.7	2.6	2.6	2.5	2.4	2.4	2.3
687	3.3	3.2	3.1	3	2.9	2.8	2.7	2.6	2.6	2.5	2.4	2.4
688	3.3	3.2	3.1	3	2.9	2.8	2.7	2.7	2.6	2.5	2.5	2.4
689	3.4	3.3	3.2	3.1	3	2.9	2.8	2.7	2.7	2.6	2.5	2.5
690	3.3	3.2	3.1	3	3	2.9	2.8	2.7	2.7	2.6	2.5	2.5
691	3.5	3.4	3.3	3.2	3.1	3	3	2.9	2.8	2.7	2.7	2.6
692	3.4	3.3	3.2	3.1	3	3	2.9	2.8	2.8	2.7	2.6	2.6
693	3.1	3.1	3	2.9	2.8	2.8	2.7	2.7	2.6	2.5	2.5	2.4
694	2.7	2.7	2.6	2.6	2.5	2.5	2.4	2.4	2.3	2.3	2.3	2.2
695	2.7	2.7	2.6	2.6	2.5	2.5	2.4	2.4	2.3	2.3	2.3	2.2
696	1.6	1.6	1.6	1.5	1.5	1.5	1.5	1.5	1.5	1.4	1.4	1.4
697	1.5	1.5	1.4	1.4	1.4	1.4	1.4	1.4	1.4	1.4	1.3	1.3
698	1.5	1.5	1.5	1.5	1.4	1.4	1.4	1.4	1.4	1.4	1.4	1.3
699	1.5	1.5	1.5	1.5	1.4	1.4	1.4	1.4	1.4	1.4	1.4	1.4
700	3.3	3.2	3.2	3.1	3	3	2.9	2.8	2.8	2.7	2.7	2.6
701	4.8	4.6	4.5	4.4	4.2	4.1	4	3.9	3.8	3.7	3.6	3.5
702	4.2	4.1	4	3.9	3.8	3.7	3.6	3.5	3.4	3.3	3.3	3.2
703	3.9	3.8	3.7	3.6	3.5	3.4	3.3	3.3	3.2	3.1	3.1	3
704	4.4	4.3	4.2	4	3.9	3.8	3.7	3.6	3.5	3.5	3.4	3.3
705	4	3.9	3.8	3.7	3.6	3.5	3.4	3.4	3.3	3.2	3.1	3.1
706	2.9	2.8	2.8	2.7	2.7	2.6	2.6	2.5	2.5	2.5	2.4	2.4
707	1.6	1.6	1.6	1.5	1.5	1.5	1.5	1.5	1.5	1.5	1.4	1.4
708	1.6	1.6	1.6	1.5	1.5	1.5	1.5	1.5	1.5	1.5	1.4	1.4
709	3.2	3.1	3	2.9	2.8	2.7	2.6	2.5	2.4	2.4	2.3	2.2
710	3.3	3.2	3.1	3	2.9	2.8	2.7	2.6	2.5	2.5	2.4	2.3
711	3.4	3.3	3.2	3	3	2.9	2.8	2.7	2.6	2.5	2.5	2.4
712	3.4	3.3	3.2	3.1	3	2.9	2.8	2.7	2.7	2.6	2.5	2.5
713	3.5	3.4	3.3	3.2	3.1	3	2.9	2.8	2.8	2.7	2.6	2.6
714	3.6	3.5	3.4	3.3	3.2	3.1	3	2.9	2.8	2.7	2.7	2.6
715	3.7	3.5	3.4	3.3	3.2	3.1	3.1	3	2.9	2.8	2.8	2.7
716	3.4	3.3	3.2	3.2	3.1	3	2.9	2.8	2.8	2.7	2.7	2.6
717	3.6	3.5	3.4	3.3	3.2	3.1	3	3	2.9	2.8	2.8	2.7
718	3.7	3.6	3.5	3.4	3.3	3.2	3.1	3	3	2.9	2.8	2.8
719	3.6	3.5	3.4	3.3	3.2	3.1	3.1	3	2.9	2.9	2.8	2.7
720	3.5	3.4	3.3	3.2	3.2	3.1	3	2.9	2.9	2.8	2.8	2.7
721	2.2	2.2	2.1	2.1	2.1	2	2	2	2	1.9	1.9	1.9
722	1.5	1.5	1.4	1.4	1.4	1.4	1.4	1.4	1.4	1.4	1.3	1.3
723	1.5	1.5	1.5	1.4	1.4	1.4	1.4	1.4	1.4	1.4	1.3	1.3
724	3.1	3.1	3	2.9	2.9	2.8	2.8	2.7	2.7	2.6	2.6	2.5
725	5	4.8	4.7	4.5	4.4	4.2	4.1	4	3.9	3.8	3.7	3.6
726	4.8	4.7	4.5	4.4	4.2	4.1	4	3.9	3.8	3.7	3.6	3.5
727	4.3	4.2	4	3.9	3.8	3.7	3.6	3.5	3.5	3.4	3.3	3.2
728	4.3	4.2	4.1	4	3.9	3.8	3.7	3.6	3.5	3.4	3.3	3.3
729	4.1	4	3.9	3.8	3.7	3.6	3.5	3.4	3.3	3.3	3.2	3.1
730	3.8	3.7	3.6	3.5	3.4	3.3	3.3	3.2	3.1	3.1	3	2.9
731	1.6	1.6	1.6	1.6	1.5	1.5	1.5	1.5	1.5	1.5	1.5	1.4
732	1.6	1.6	1.6	1.6	1.5	1.5	1.5	1.5	1.5	1.5	1.4	1.4
733	3.2	3.1	3	2.9	2.8	2.7	2.6	2.5	2.4	2.4	2.3	2.2
734	3.3	3.2	3.1	3	2.9	2.8	2.7	2.6	2.5	2.5	2.4	2.3
735	3.5	3.3	3.2	3.1	3	2.9	2.8	2.7	2.6	2.6	2.5	2.4
736	3.5	3.4	3.3	3.2	3.1	3	2.9	2.8	2.7	2.6	2.6	2.5
737	3.5	3.4	3.3	3.2	3.1	3	2.9	2.8	2.8	2.7	2.6	2.5
738	3.6	3.5	3.4	3.3	3.2	3.1	3	2.9	2.9	2.8	2.7	2.6
739	3.7	3.6	3.5	3.4	3.3	3.2	3.1	3	2.9	2.9	2.8	2.7
740	3.8	3.7	3.6	3.5	3.4	3.3	3.2	3.1	3	2.9	2.9	2.8
741	4	3.8	3.7	3.6	3.5	3.4	3.3	3.2	3.1	3.1	3	2.9
742	3.9	3.8	3.6	3.5	3.4	3.4	3.3	3.2	3.1	3	3	2.9
743	4	3.9	3.8	3.7	3.6	3.5	3.4	3.3	3.2	3.1	3.1	3
744	4	3.9	3.8	3.7	3.6	3.5	3.4	3.3	3.2	3.2	3.1	3
745	2.9	2.9	2.8	2.7	2.7	2.6	2.6	2.5	2.5	2.5	2.4	2.4
746	1.5	1.5	1.5	1.4	1.4	1.4	1.4	1.4	1.4	1.4	1.3	1.3
747	1.5	1.5	1.4	1.4	1.4	1.4	1.4	1.4	1.4	1.3	1.3	1.3
748	1.5	1.5	1.5	1.5	1.5	1.4	1.4	1.4	1.4	1.4	1.4	1.4
749	4.6	4.5	4.3	4.2	4.1	4	3.9	3.7	3.7	3.6	3.5	3.4
750	4.7	4.5	4.4	4.3	4.1	4	3.9	3.8	3.7	3.6	3.5	3.4
751	4.5	4.4	4.3	4.1	4	3.9	3.8	3.7	3.6	3.5	3.4	3.4
752	4.4	4.3	4.2	4	3.9	3.8	3.7	3.6	3.5	3.5	3.4	3.3
753	4	3.9	3.8	3.7	3.6	3.5	3.4	3.3	3.3	3.2	3.1	3.1
754	3.8	3.7	3.6	3.6	3.5	3.4	3.3	3.2	3.2	3.1	3	3
755	1.6	1.6	1.6	1.5	1.5	1.5	1.5	1.5	1.5	1.5	1.4	1.4
756	1.6	1.5	1.5	1.5	1.5	1.5	1.5	1.5	1.4	1.4	1.4	1.4
757	3.1	3	2.9	2.8	2.7	2.6	2.5	2.5	2.4	2.3	2.3	2.2
758	3.2	3.1	3	2.9	2.8	2.7	2.6	2.5	2.5	2.4	2.3	2.3
759	3.4	3.3	3.2	3	2.9	2.9	2.8	2.7	2.6	2.5	2.5	2.4
760	3.6	3.5	3.3	3.2	3.1	3	2.9	2.8	2.8	2.7	2.6	2.5
761	3.6	3.5	3.4	3.2	3.1	3.1	3	2.9	2.8	2.7	2.6	2.6
762	3.7	3.6	3.5	3.3	3.2	3.1	3.1	3	2.9	2.8	2.7	2.7
763	3.9	3.7	3.6	3.5	3.4	3.3	3.2	3.1	3	2.9	2.9	2.8
764	4	3.9	3.8	3.6	3.5	3.4	3.3	3.2	3.1	3.1	3	2.9
765	4.1	4	3.8	3.7	3.6	3.5	3.4	3.3	3.2	3.1	3.1	3
766	4.1	4	3.9	3.7	3.6	3.5	3.4	3.3	3.3	3.2	3.1	3
767	4.4	4.2	4.1	4	3.9	3.7	3.6	3.5	3.4	3.4	3.3	3.2
768	4.3	4.2	4.1	3.9	3.8	3.7	3.6	3.5	3.4	3.3	3.3	3.2
769	3.8	3.7	3.6	3.5	3.4	3.3	3.2	3.1	3.1	3	2.9	2.9
770	3.3	3.2	3.1	3	3	2.9	2.9	2.8	2.7	2.7	2.6	2.6
771	3.1	3	2.9	2.9	2.8	2.8	2.7	2.7	2.6	2.6	2.5	2.5
772	3.4	3.3	3.2	3.1	3.1	3	2.9	2.9	2.8	2.8	2.7	2.7
773	3.9	3.8	3.7	3.6	3.5	3.4	3.3	3.2	3.2	3.1	3	3
774	4.5	4.3	4.2	4.1	4	3.9	3.8	3.7	3.6	3.5	3.4	3.3
775	4.7	4.5	4.4	4.2	4.1	4	3.9	3.8	3.7	3.6	3.5	3.4
776	4.7	4.5	4.4	4.3	4.2	4	3.9	3.8	3.7	3.6	3.5	3.4
777	3.8	3.7	3.6	3.5	3.5	3.4	3.3	3.2	3.2	3.1	3	3
778	2.9	2.8	2.8	2.7	2.7	2.6	2.6	2.5	2.5	2.5	2.4	2.4
779	1.6	1.5	1.5	1.5	1.5	1.5	1.5	1.4	1.4	1.4	1.4	1.4
780	1.6	1.5	1.5	1.5	1.5	1.5	1.5	1.4	1.4	1.4	1.4	1.4
781	3.1	3	2.9	2.8	2.7	2.6	2.5	2.5	2.4	2.3	2.3	2.2
782	3.2	3.1	2.9	2.8	2.8	2.7	2.6	2.5	2.4	2.4	2.3	2.2
783	3.3	3.2	3.1	3	2.9	2.8	2.7	2.6	2.6	2.5	2.4	2.4
784	3.6	3.4	3.3	3.2	3.1	3	2.9	2.8	2.7	2.7	2.6	2.5
785	3.7	3.5	3.4	3.3	3.2	3.1	3	2.9	2.8	2.7	2.7	2.6
786	3.7	3.5	3.4	3.3	3.2	3.1	3	2.9	2.9	2.8	2.7	2.6
787	3.9	3.7	3.6	3.5	3.4	3.3	3.2	3.1	3	2.9	2.9	2.8
788	4	3.9	3.8	3.7	3.5	3.4	3.3	3.2	3.1	3.1	3	2.9
789	4.2	4	3.9	3.8	3.7	3.5	3.4	3.3	3.3	3.2	3.1	3
790	4.3	4.1	4	3.9	3.8	3.6	3.5	3.4	3.3	3.3	3.2	3.1
791	4.4	4.2	4.1	4	3.9	3.7	3.6	3.5	3.4	3.3	3.3	3.2
792	4.3	4.2	4.1	3.9	3.8	3.7	3.6	3.5	3.4	3.3	3.3	3.2
793	4.2	4.1	4	3.9	3.8	3.7	3.6	3.5	3.4	3.3	3.2	3.2
794	4.1	4	3.9	3.8	3.7	3.6	3.5	3.4	3.3	3.2	3.2	3.1
795	3.8	3.7	3.6	3.5	3.4	3.3	3.2	3.2	3.1	3	3	2.9
796	3.3	3.3	3.2	3.1	3	3	2.9	2.9	2.8	2.7	2.7	2.6
797	3.9	3.8	3.7	3.6	3.5	3.4	3.3	3.3	3.2	3.1	3	3
798	3.5	3.4	3.3	3.2	3.2	3.1	3	3	2.9	2.9	2.8	2.7
799	3.2	3.2	3.1	3	3	2.9	2.8	2.8	2.7	2.7	2.6	2.6
800	4.2	4.1	4	3.9	3.8	3.7	3.6	3.5	3.4	3.3	3.2	3.2
801	4.2	4.1	4	3.9	3.8	3.7	3.6	3.5	3.4	3.3	3.3	3.2
802	3.5	3.4	3.3	3.3	3.2	3.1	3	3	2.9	2.9	2.8	2.8
803	1.6	1.6	1.5	1.5	1.5	1.5	1.5	1.5	1.5	1.4	1.4	1.4
804	1.6	1.5	1.5	1.5	1.5	1.5	1.5	1.5	1.4	1.4	1.4	1.4
805	3.1	3	2.9	2.8	2.7	2.6	2.5	2.4	2.4	2.3	2.2	2.2
806	3.1	3	2.9	2.8	2.7	2.6	2.6	2.5	2.4	2.3	2.3	2.2
807	3.3	3.1	3	2.9	2.8	2.8	2.7	2.6	2.5	2.4	2.4	2.3
808	3.4	3.2	3.1	3	2.9	2.9	2.8	2.7	2.6	2.5	2.5	2.4
809	3.6	3.5	3.3	3.2	3.1	3	2.9	2.9	2.8	2.7	2.6	2.6
810	3.7	3.5	3.4	3.3	3.2	3.1	3	2.9	2.8	2.8	2.7	2.6
811	3.9	3.8	3.6	3.5	3.4	3.3	3.2	3.1	3	2.9	2.9	2.8
812	4	3.9	3.7	3.6	3.5	3.4	3.3	3.2	3.1	3	3	2.9
813	4.1	3.9	3.8	3.7	3.6	3.5	3.4	3.3	3.2	3.1	3	2.9
814	4.2	4.1	4	3.8	3.7	3.6	3.5	3.4	3.3	3.2	3.1	3.1
815	4.3	4.1	4	3.9	3.8	3.7	3.6	3.5	3.4	3.3	3.2	3.1
816	4.3	4.2	4.1	4	3.8	3.7	3.6	3.5	3.4	3.3	3.3	3.2
817	4.5	4.3	4.2	4	3.9	3.8	3.7	3.6	3.5	3.4	3.3	3.3
818	4.2	4	3.9	3.8	3.7	3.6	3.5	3.4	3.3	3.3	3.2	3.1
819	3.6	3.5	3.4	3.3	3.2	3.2	3.1	3	3	2.9	2.8	2.8
820	3.5	3.4	3.3	3.2	3.2	3.1	3	3	2.9	2.8	2.8	2.7
821	4.2	4.1	4	3.9	3.7	3.6	3.6	3.5	3.4	3.3	3.2	3.2
822	4.3	4.2	4.1	4	3.9	3.7	3.7	3.6	3.5	3.4	3.3	3.2
823	3.7	3.6	3.5	3.4	3.4	3.3	3.2	3.1	3.1	3	2.9	2.9
824	3.5	3.4	3.3	3.3	3.2	3.1	3.1	3	2.9	2.9	2.8	2.8
825	3	3	2.9	2.8	2.8	2.7	2.7	2.6	2.6	2.5	2.5	2.4
826	3.8	3.7	3.6	3.5	3.5	3.4	3.3	3.2	3.2	3.1	3	3
827	4	3.8	3.7	3.7	3.6	3.5	3.4	3.3	3.2	3.2	3.1	3
828	1.7	1.7	1.7	1.7	1.6	1.6	1.6	1.6	1.6	1.6	1.5	1.5
829	3.1	3	2.9	2.8	2.7	2.6	2.5	2.5	2.4	2.3	2.3	2.2
830	3.2	3.1	3	2.9	2.8	2.7	2.6	2.6	2.5	2.4	2.3	2.3
831	3.4	3.3	3.2	3.1	3	2.9	2.8	2.7	2.6	2.5	2.5	2.4
832	3.4	3.3	3.2	3.1	3	2.9	2.8	2.7	2.6	2.6	2.5	2.4
833	3.5	3.4	3.3	3.2	3.1	3	2.9	2.8	2.7	2.6	2.6	2.5
834	3.6	3.5	3.4	3.3	3.2	3.1	3	2.9	2.8	2.7	2.7	2.6
835	3.8	3.7	3.6	3.5	3.4	3.3	3.2	3.1	3	2.9	2.8	2.7
836	4	3.8	3.7	3.6	3.5	3.4	3.3	3.2	3.1	3	2.9	2.8
837	4	3.9	3.8	3.6	3.5	3.4	3.3	3.2	3.1	3.1	3	2.9
838	4.2	4	3.9	3.8	3.6	3.5	3.4	3.3	3.3	3.2	3.1	3
839	3.9	3.8	3.6	3.5	3.4	3.4	3.3	3.2	3.1	3	3	2.9
840	4	3.9	3.8	3.7	3.6	3.5	3.4	3.3	3.2	3.1	3.1	3
841	4.1	4	3.9	3.8	3.7	3.6	3.5	3.4	3.3	3.2	3.1	3.1
842	3.8	3.7	3.6	3.5	3.4	3.4	3.3	3.2	3.1	3	3	2.9
843	3	3	2.9	2.8	2.8	2.7	2.7	2.6	2.6	2.5	2.5	2.4
844	3	2.9	2.9	2.8	2.7	2.7	2.6	2.6	2.5	2.5	2.4	2.4
845	3.9	3.8	3.7	3.6	3.5	3.4	3.3	3.2	3.2	3.1	3	3
846	4.1	3.9	3.8	3.7	3.6	3.5	3.4	3.4	3.3	3.2	3.1	3.1
847	4.4	4.2	4.1	4	3.9	3.8	3.7	3.6	3.5	3.4	3.3	3.3
848	4.1	4	3.9	3.8	3.7	3.6	3.5	3.4	3.3	3.3	3.2	3.1
849	3.9	3.8	3.7	3.6	3.5	3.4	3.3	3.2	3.2	3.1	3	3
850	4.2	4.1	4	3.9	3.8	3.7	3.6	3.5	3.4	3.3	3.3	3.2
851	4.6	4.4	4.3	4.2	4.1	3.9	3.8	3.7	3.6	3.6	3.5	3.4
852	3.6	3.5	3.4	3.3	3.3	3.2	3.1	3.1	3	2.9	2.9	2.8
853	3.2	3.1	3	2.9	2.8	2.7	2.6	2.5	2.4	2.4	2.3	2.2
854	3.3	3.2	3.1	3	2.9	2.8	2.7	2.6	2.5	2.5	2.4	2.3
855	3.4	3.3	3.2	3.1	3	2.9	2.8	2.7	2.6	2.5	2.5	2.4
856	3.5	3.4	3.2	3.1	3	2.9	2.9	2.8	2.7	2.6	2.5	2.5
857	3.6	3.5	3.4	3.2	3.1	3	2.9	2.9	2.8	2.7	2.6	2.6
858	3.6	3.5	3.4	3.3	3.2	3.1	3	2.9	2.8	2.8	2.7	2.6
859	3.8	3.7	3.6	3.5	3.3	3.2	3.1	3.1	3	2.9	2.8	2.7
860	3.9	3.8	3.7	3.6	3.5	3.3	3.2	3.2	3.1	3	2.9	2.8
861	3.9	3.8	3.7	3.6	3.5	3.4	3.3	3.2	3.1	3	2.9	2.9
862	4	3.9	3.7	3.6	3.5	3.4	3.3	3.2	3.1	3.1	3	2.9
863	4.1	4	3.9	3.7	3.6	3.5	3.4	3.3	3.2	3.2	3.1	3
864	4.2	4.1	4	3.8	3.7	3.6	3.5	3.4	3.3	3.2	3.2	3.1
865	4.1	4	3.9	3.8	3.6	3.5	3.5	3.4	3.3	3.2	3.1	3
866	3.9	3.8	3.7	3.6	3.5	3.4	3.3	3.2	3.2	3.1	3	2.9
867	3.8	3.7	3.6	3.5	3.4	3.3	3.2	3.1	3.1	3	2.9	2.9
868	3.9	3.8	3.7	3.6	3.5	3.4	3.3	3.2	3.2	3.1	3	3
869	4.3	4.2	4.1	3.9	3.8	3.7	3.6	3.5	3.4	3.4	3.3	3.2
870	4.4	4.2	4.1	4	3.9	3.8	3.6	3.6	3.5	3.4	3.3	3.2
871	4.5	4.4	4.3	4.1	4	3.9	3.8	3.7	3.6	3.5	3.4	3.3
872	4.4	4.3	4.2	4	3.9	3.8	3.7	3.6	3.5	3.4	3.4	3.3
873	4.2	4.1	4	3.9	3.8	3.7	3.6	3.5	3.4	3.3	3.2	3.2
874	4.6	4.4	4.3	4.2	4	3.9	3.8	3.7	3.6	3.5	3.5	3.4
875	4.6	4.4	4.3	4.2	4	3.9	3.8	3.7	3.6	3.5	3.5	3.4
876	4.3	4.2	4.1	3.9	3.8	3.7	3.6	3.6	3.5	3.4	3.3	3.2
877	3.3	3.1	3	2.9	2.8	2.7	2.6	2.6	2.5	2.4	2.3	2.3
878	3.4	3.3	3.1	3	2.9	2.8	2.7	2.7	2.6	2.5	2.4	2.4
879	3.5	3.4	3.3	3.2	3.1	3	2.9	2.8	2.7	2.6	2.5	2.5
880	3.7	3.5	3.4	3.3	3.2	3.1	3	2.9	2.8	2.7	2.6	2.6
881	3.7	3.6	3.4	3.3	3.2	3.1	3	2.9	2.8	2.8	2.7	2.6
882	3.8	3.6	3.5	3.4	3.3	3.2	3.1	3	2.9	2.8	2.8	2.7
883	3.9	3.7	3.6	3.5	3.4	3.3	3.2	3.1	3	2.9	2.8	2.8
884	4	3.9	3.7	3.6	3.5	3.4	3.3	3.2	3.1	3	2.9	2.9
885	4.1	3.9	3.8	3.7	3.6	3.4	3.3	3.2	3.2	3.1	3	2.9
886	4.1	4	3.9	3.7	3.6	3.5	3.4	3.3	3.2	3.1	3.1	3
887	4.2	4.1	3.9	3.8	3.7	3.6	3.5	3.4	3.3	3.2	3.1	3
888	4.3	4.1	4	3.9	3.8	3.7	3.5	3.4	3.4	3.3	3.2	3.1
889	4.4	4.2	4.1	4	3.8	3.7	3.6	3.5	3.4	3.3	3.3	3.2
890	4.4	4.2	4.1	4	3.9	3.7	3.6	3.5	3.4	3.4	3.3	3.2
891	4.1	3.9	3.8	3.7	3.6	3.5	3.4	3.3	3.3	3.2	3.1	3
892	3.9	3.8	3.7	3.6	3.5	3.4	3.3	3.2	3.1	3.1	3	2.9
893	4.5	4.4	4.2	4.1	4	3.9	3.8	3.6	3.5	3.5	3.4	3.3
894	4.5	4.4	4.2	4.1	4	3.9	3.7	3.6	3.5	3.5	3.4	3.3
895	4.4	4.2	4.1	4	3.9	3.8	3.7	3.6	3.5	3.4	3.3	3.2
896	4.1	4	3.9	3.8	3.7	3.6	3.5	3.4	3.3	3.2	3.2	3.1
897	4.2	4.1	4	3.8	3.7	3.6	3.6	3.5	3.4	3.3	3.2	3.1
898	4.8	4.6	4.5	4.3	4.2	4.1	4	3.8	3.7	3.6	3.5	3.5
899	4.8	4.7	4.5	4.4	4.2	4.1	4	3.9	3.8	3.7	3.6	3.5
900	4.7	4.5	4.4	4.2	4.1	4	3.9	3.8	3.7	3.6	3.5	3.4
901	3.4	3.2	3.1	3	2.9	2.8	2.7	2.6	2.6	2.5	2.4	2.4
902	3.5	3.4	3.3	3.2	3	2.9	2.8	2.8	2.7	2.6	2.5	2.5
903	3.7	3.5	3.4	3.3	3.2	3.1	3	2.9	2.8	2.7	2.6	2.5
904	3.7	3.6	3.5	3.3	3.2	3.1	3	2.9	2.8	2.8	2.7	2.6
905	3.8	3.7	3.5	3.4	3.3	3.2	3.1	3	2.9	2.8	2.7	2.7
906	3.9	3.8	3.7	3.5	3.4	3.3	3.2	3.1	3	2.9	2.8	2.8
907	4	3.9	3.8	3.6	3.5	3.4	3.3	3.2	3.1	3	2.9	2.8
908	4.1	4	3.8	3.7	3.6	3.5	3.4	3.3	3.2	3.1	3	2.9
909	4.2	4	3.9	3.7	3.6	3.5	3.4	3.3	3.2	3.1	3	3
910	4.2	4.1	3.9	3.8	3.7	3.6	3.4	3.3	3.3	3.2	3.1	3
911	4.4	4.2	4.1	4	3.8	3.7	3.6	3.5	3.4	3.3	3.2	3.1
912	4.5	4.3	4.2	4	3.9	3.8	3.7	3.6	3.5	3.4	3.3	3.2
913	4.6	4.4	4.2	4.1	4	3.8	3.7	3.6	3.5	3.4	3.3	3.2
914	4.4	4.3	4.1	4	3.9	3.8	3.6	3.5	3.4	3.4	3.3	3.2
915	4.2	4.1	3.9	3.8	3.7	3.6	3.5	3.4	3.3	3.2	3.2	3.1
916	4	3.9	3.8	3.7	3.6	3.5	3.4	3.3	3.2	3.1	3.1	3
917	4.2	4.1	3.9	3.8	3.7	3.6	3.5	3.4	3.3	3.2	3.2	3.1
918	4.2	4	3.9	3.8	3.7	3.6	3.5	3.4	3.3	3.2	3.2	3.1
919	4.1	4	3.9	3.8	3.7	3.6	3.5	3.4	3.3	3.2	3.1	3.1
920	4.1	4	3.8	3.7	3.6	3.5	3.4	3.4	3.3	3.2	3.1	3.1
921	4.2	4.1	4	3.9	3.8	3.7	3.6	3.5	3.4	3.3	3.2	3.2
922	4.7	4.5	4.4	4.3	4.1	4	3.9	3.8	3.7	3.6	3.5	3.5
923	4.9	4.8	4.6	4.5	4.3	4.2	4.1	3.9	3.8	3.7	3.6	6.5
924	5	4.8	4.7	4.5	4.4	4.2	4.1	4	3.9	3.8	3.7	8.8
925	3.5	3.4	3.3	3.1	3	2.9	2.8	2.7	2.7	2.6	2.5	2.4
926	3.6	3.5	3.4	3.2	3.1	3	2.9	2.8	2.8	2.7	2.6	2.6
927	3.8	3.6	3.5	3.4	3.2	3.1	3	2.9	2.8	2.8	2.7	4.6
928	3.8	3.7	3.5	3.4	3.3	3.2	3.1	3	2.9	2.8	2.7	2.7
929	3.9	3.8	3.6	3.5	3.4	3.3	3.2	3.1	3	2.9	2.8	2.7
930	4	3.9	3.7	3.6	3.5	3.4	3.2	3.1	3.1	3	2.9	2.8
931	4.1	4	3.8	3.7	3.5	3.4	3.3	3.2	3.1	3	2.9	2.9
932	4.2	4	3.9	3.8	3.6	3.5	3.4	3.3	3.2	3.1	3	3
933	4.2	4.1	3.9	3.8	3.7	3.6	3.4	3.3	3.2	3.1	3.1	3
934	4.3	4.1	4	3.9	3.7	3.6	3.5	3.4	3.3	3.2	3.1	3.1
935	4.5	4.3	4.1	4	3.9	3.7	3.6	3.5	3.4	3.3	3.2	3.3
936	4.6	4.4	4.3	4.1	4	3.9	3.7	3.6	3.5	3.4	3.3	6.4
937	4.6	4.4	4.3	4.1	4	3.9	3.7	3.6	3.5	3.4	3.3	3.6
938	4.5	4.3	4.2	4	3.9	3.8	3.7	3.6	3.5	3.4	3.3	3.2
939	4.3	4.1	4	3.9	3.8	3.7	3.6	3.5	3.4	3.3	3.2	3.1
940	4.2	4.1	3.9	3.8	3.7	3.6	3.5	3.4	3.3	3.2	3.2	3.1
941	4.3	4.2	4.1	3.9	3.8	3.7	3.6	3.5	3.4	3.3	3.2	3.2
942	4.3	4.2	4.1	3.9	3.8	3.7	3.6	3.5	3.4	3.3	3.3	3.2
943	4.5	4.3	4.2	4	3.9	3.8	3.7	3.6	3.5	3.4	3.3	3.2
944	4.5	4.3	4.2	4.1	4	3.8	3.7	3.6	3.5	3.4	3.4	3.3
945	4.5	4.4	4.2	4.1	4	3.9	3.8	3.6	3.6	3.5	3.4	3.3
946	4.9	4.7	4.5	4.4	4.2	4.1	4	3.9	3.8	3.7	3.6	5.2
947	5.1	4.9	4.7	4.6	4.4	4.3	4.2	4	3.9	3.8	3.7	13.4
948	5.1	4.9	4.7	4.6	4.4	4.3	4.2	4	3.9	3.8	3.7	13
949	3.7	3.6	3.4	3.3	3.2	3.1	3	2.9	2.8	2.7	2.6	4.2
950	3.9	3.7	3.6	3.4	3.3	3.2	3.1	3	2.9	2.8	2.7	9.5
951	3.9	3.7	3.6	3.5	3.3	3.2	3.1	3	2.9	2.8	2.7	7.6
952	3.9	3.7	3.6	3.5	3.3	3.2	3.1	3	2.9	2.8	2.8	2.7
953	4	3.8	3.7	3.5	3.4	3.3	3.2	3.1	3	2.9	2.8	4.9
954	4.1	3.9	3.8	3.6	3.5	3.4	3.3	3.2	3.1	3	2.9	2.9
955	4.1	4	3.8	3.7	3.6	3.5	3.3	3.2	3.1	3.1	3	6.1
956	4.2	4	3.9	3.8	3.6	3.5	3.4	3.3	3.2	3.1	3	5.5
957	4.3	4.1	3.9	3.8	3.7	3.6	3.4	3.3	3.2	3.2	3.1	4.7
958	4.4	4.2	4	3.9	3.8	3.6	3.5	3.4	3.3	3.2	3.1	7.3
959	4.5	4.3	4.2	4	3.9	3.8	3.6	3.5	3.4	3.3	3.2	11.8
960	4.6	4.4	4.2	4.1	3.9	3.8	3.7	3.6	3.5	3.4	3.3	10.8
961	4.6	4.4	4.2	4.1	4	3.8	3.7	3.6	3.5	3.4	3.3	8.8
962	4.5	4.3	4.2	4	3.9	3.8	3.6	3.5	3.4	3.3	3.3	3.2
963	4.4	4.2	4.1	4	3.8	3.7	3.6	3.5	3.4	3.3	3.2	3.1
964	4.3	4.1	4	3.9	3.8	3.7	3.5	3.4	3.4	3.3	3.2	3.1
965	4.4	4.3	4.1	4	3.9	3.8	3.6	3.5	3.4	3.4	3.3	3.2
966	4.4	4.3	4.2	4	3.9	3.8	3.7	3.6	3.5	3.4	3.3	3.2
967	4.4	4.3	4.2	4	3.9	3.8	3.7	3.6	3.5	3.4	3.3	3.2
968	4.4	4.3	4.1	4	3.9	3.8	3.7	3.6	3.5	3.4	3.3	3.2
969	4.4	4.3	4.1	4	3.9	3.8	3.7	3.6	3.5	3.4	3.3	3.2
970	4.6	4.4	4.3	4.2	4	3.9	3.8	3.7	3.6	3.5	3.4	3.4
971	5	4.8	4.6	4.5	4.3	4.2	4.1	3.9	3.8	3.7	3.6	12.1
972	5	4.8	4.6	4.5	4.3	4.2	4.1	4	3.9	3.7	3.6	14.4
973	4.2	4	3.8	3.7	3.6	3.5	3.4	3.2	3.1	3.1	3	9.9
974	4.2	4	3.9	3.7	3.6	3.5	3.4	3.3	3.2	3.1	3	8.2
975	4.3	4.1	4	3.8	3.7	3.6	3.5	3.3	3.2	3.2	3.1	10.3
976	4.4	4.2	4	3.9	3.8	3.6	3.5	3.4	3.3	3.2	3.1	11.7
977	4.5	4.3	4.1	4	3.8	3.7	3.6	3.5	3.4	3.3	3.2	13.9
978	4.5	4.3	4.2	4	3.9	3.7	3.6	3.5	3.4	3.3	3.2	10
979	4.5	4.3	4.2	4	3.9	3.8	3.6	3.5	3.4	3.3	3.2	9
980	4.5	4.3	4.2	4	3.9	3.8	3.7	3.5	3.4	3.3	3.2	6.1
981	4.5	4.3	4.1	4	3.9	3.8	3.6	3.5	3.4	3.3	3.2	3.5
982	4.4	4.2	4.1	3.9	3.8	3.7	3.6	3.5	3.4	3.3	3.2	3.2
983	4.5	4.3	4.2	4.1	3.9	3.8	3.7	3.6	3.5	3.4	3.3	5.8
984	4.4	4.3	4.1	4	3.9	3.8	3.6	3.5	3.4	3.4	3.3	3.2
985	4.4	4.2	4.1	4	3.9	3.7	3.6	3.5	3.4	3.3	3.3	3.2
986	4.4	4.2	4.1	3.9	3.8	3.7	3.6	3.5	3.4	3.3	3.2	3.2
987	4.4	4.2	4.1	4	3.9	3.7	3.6	3.5	3.4	3.4	3.3	3.2
988	4.5	4.3	4.2	4.1	3.9	3.8	3.7	3.6	3.5	3.4	3.3	3.3
989	4.6	4.5	4.3	4.2	4.1	4	3.8	3.7	3.6	3.5	3.4	4.8
990	4.9	4.7	4.6	4.4	4.3	4.2	4	3.9	3.8	3.7	3.6	12.9
991	4.2	4	3.9	3.7	3.6	3.5	3.4	3.2	3.1	3.1	3	11.8
992	4.2	4	3.9	3.7	3.6	3.5	3.4	3.3	3.2	3.1	3	11.5
993	4.3	4.1	4	3.8	3.7	3.6	3.4	3.3	3.2	3.1	3.1	13.1
994	4.4	4.2	4	3.9	3.7	3.6	3.5	3.4	3.3	3.2	3.1	16.5
995	4.4	4.2	4.1	3.9	3.8	3.7	3.6	3.4	3.3	3.2	3.1	17.9
996	4.4	4.3	4.1	4	3.8	3.7	3.6	3.5	3.4	3.3	3.2	14.3
997	4.5	4.3	4.1	4	3.8	3.7	3.6	3.5	3.4	3.3	3.2	13.7
998	4.4	4.3	4.1	4	3.8	3.7	3.6	3.5	3.4	3.3	3.2	8.6
999	4.5	4.3	4.2	4	3.9	3.8	3.7	3.5	3.4	3.3	3.2	11
1000	4.5	4.4	4.2	4.1	3.9	3.8	3.7	3.6	3.5	3.4	3.3	11.4
1001	4.5	4.4	4.2	4.1	4	3.8	3.7	3.6	3.5	3.4	3.3	10.5
1002	4.5	4.3	4.2	4	3.9	3.8	3.7	3.6	3.5	3.4	3.3	6.3
1003	4.4	4.3	4.1	4	3.9	3.7	3.6	3.5	3.4	3.3	3.3	3.3
1004	4.3	4.2	4	3.9	3.8	3.7	3.6	3.5	3.4	3.3	3.2	3.1
1005	4.3	4.2	4.1	3.9	3.8	3.7	3.6	3.5	3.4	3.3	3.2	3.2
1006	4.4	4.2	4.1	4	3.9	3.7	3.6	3.5	3.4	3.4	3.3	3.2
1007	4.5	4.3	4.2	4.1	3.9	3.8	3.7	3.6	3.5	3.4	3.3	3.3
1008	4.8	4.6	4.5	4.3	4.2	4.1	3.9	3.8	3.7	3.6	3.5	7.9
1009	4.2	4	3.9	3.7	3.6	3.5	3.4	3.2	3.2	3.1	3	16.3
1010	4.2	4	3.9	3.8	3.6	3.5	3.4	3.3	3.2	3.1	3	15.8
1011	4.3	4.1	3.9	3.8	3.7	3.5	3.4	3.3	3.2	3.1	3	17.2
1012	4.3	4.2	4	3.9	3.7	3.6	3.5	3.4	3.3	3.2	3.1	22.2
1013	4.4	4.2	4	3.9	3.8	3.6	3.5	3.4	3.3	3.2	3.1	22
1014	4.4	4.2	4.1	3.9	3.8	3.7	3.5	3.4	3.3	3.2	3.1	20
1015	4.4	4.2	4.1	3.9	3.8	3.7	3.6	3.5	3.3	3.2	3.2	17.8
1016	4.4	4.3	4.1	4	3.8	3.7	3.6	3.5	3.4	3.3	3.2	11.6
1017	4.5	4.3	4.1	4	3.9	3.7	3.6	3.5	3.4	3.3	3.2	12.6
1018	4.5	4.4	4.2	4.1	3.9	3.8	3.7	3.6	3.5	3.4	3.3	13.1
1019	4.5	4.4	4.2	4.1	3.9	3.8	3.7	3.6	3.5	3.4	3.3	11.2
1020	4.5	4.3	4.2	4	3.9	3.8	3.7	3.6	3.5	3.4	3.3	9.1
1021	4.5	4.3	4.1	4	3.9	3.8	3.7	3.5	3.4	3.4	3.3	7.4
1022	4.4	4.2	4.1	4	3.8	3.7	3.6	3.5	3.4	3.3	3.2	5.3
1023	4.3	4.2	4.1	3.9	3.8	3.7	3.6	3.5	3.4	3.3	3.2	3.9
1024	4.4	4.2	4.1	4	3.8	3.7	3.6	3.5	3.4	3.3	3.3	3.2
1025	4.4	4.3	4.1	4	3.9	3.8	3.7	3.6	3.5	3.4	3.3	3.2
1026	4.6	4.5	4.3	4.2	4.1	3.9	3.8	3.7	3.6	3.5	3.4	5.6
1027	4.3	4.1	4	3.8	3.7	3.6	3.4	3.3	3.2	3.1	3	24.6
1028	4.3	4.1	4	3.8	3.7	3.6	3.4	3.3	3.2	3.1	3	23.8
1029	4.3	4.2	4	3.8	3.7	3.6	3.5	3.4	3.2	3.1	3.1	25.7
1030	4.4	4.2	4	3.9	3.7	3.6	3.5	3.4	3.3	3.2	3.1	28.1
1031	4.3	4.1	4	3.8	3.7	3.6	3.5	3.3	3.2	3.1	3.1	23.8
1032	4.3	4.1	4	3.8	3.7	3.6	3.5	3.4	3.3	3.2	3.1	24
1033	4.3	4.2	4	3.9	3.7	3.6	3.5	3.4	3.3	3.2	3.1	21.5
1034	4.4	4.2	4	3.9	3.8	3.6	3.5	3.4	3.3	3.2	3.1	18.4
1035	4.4	4.3	4.1	4	3.8	3.7	3.6	3.5	3.4	3.3	3.2	16.1
1036	4.5	4.3	4.1	4	3.9	3.7	3.6	3.5	3.4	3.3	3.2	16.6
1037	4.5	4.3	4.1	4	3.9	3.7	3.6	3.5	3.4	3.3	3.2	13.9
1038	4.5	4.3	4.2	4	3.9	3.8	3.6	3.5	3.4	3.3	3.2	12.5
1039	4.4	4.3	4.1	4	3.9	3.7	3.6	3.5	3.4	3.3	3.2	7.5
1040	4.4	4.3	4.1	4	3.8	3.7	3.6	3.5	3.4	3.3	3.2	5.8
1041	4.4	4.2	4.1	4	3.8	3.7	3.6	3.5	3.4	3.3	3.2	5.1
1042	4.4	4.3	4.1	4	3.9	3.7	3.6	3.5	3.4	3.3	3.3	4.4
1043	4.4	4.3	4.1	4	3.9	3.8	3.7	3.6	3.5	3.4	3.3	3.3
1044	4.6	4.5	4.3	4.2	4	3.9	3.8	3.7	3.6	3.5	3.4	3.3
1045	5	4.7	4.5	4.3	4.1	4	3.8	3.7	3.6	3.4	3.3	31.8
1046	4.5	4.3	4.1	3.9	3.8	3.7	3.5	3.4	3.3	3.2	3.1	30.1
1047	4.3	4.1	4	3.8	3.7	3.6	3.4	3.3	3.2	3.1	3	27.8
1048	4.2	4.1	3.9	3.8	3.6	3.5	3.4	3.3	3.2	3.1	3	24.9
1049	4.2	4	3.9	3.7	3.6	3.5	3.4	3.3	3.2	3.1	3	22.7
1050	4.2	4	3.9	3.8	3.6	3.5	3.4	3.3	3.2	3.1	3	22.6
1051	4.2	4.1	3.9	3.8	3.7	3.5	3.4	3.3	3.2	3.1	3	23.5
1052	4.3	4.1	4	3.9	3.7	3.6	3.5	3.4	3.3	3.2	3.1	22.6
1053	4.4	4.2	4.1	3.9	3.8	3.7	3.5	3.4	3.3	3.2	3.1	23
1054	4.4	4.2	4.1	3.9	3.8	3.7	3.6	3.5	3.3	3.3	3.2	21.2
1055	4.4	4.2	4.1	3.9	3.8	3.7	3.6	3.5	3.4	3.3	3.2	16.7
1056	4.4	4.2	4.1	3.9	3.8	3.7	3.6	3.5	3.4	3.3	3.2	13.4
1057	4.4	4.2	4.1	3.9	3.8	3.7	3.6	3.5	3.4	3.3	3.2	10.3
1058	4.5	4.3	4.1	4	3.9	3.8	3.6	3.5	3.4	3.3	3.2	10.3
1059	4.5	4.3	4.2	4.1	3.9	3.8	3.7	3.6	3.5	3.4	3.3	8.1
1060	4.5	4.3	4.2	4	3.9	3.8	3.7	3.6	3.5	3.4	3.3	7.4
1061	4.5	4.4	4.2	4.1	3.9	3.8	3.7	3.6	3.5	3.4	3.3	4.6
1062	4.6	4.5	4.3	4.2	4.1	3.9	3.8	3.7	3.6	3.5	3.4	3.5
1063	4.9	4.7	4.5	4.3	4.1	4	3.8	3.7	3.6	3.4	3.3	32.8
1064	4.4	4.2	4	3.9	3.7	3.6	3.5	3.4	3.2	3.1	3.1	30.7
1065	4.3	4.1	3.9	3.8	3.6	3.5	3.4	3.3	3.2	3.1	3	28.9
1066	4.2	4	3.9	3.7	3.6	3.5	3.4	3.3	3.2	3.1	3	27.6
1067	4.1	4	3.8	3.7	3.6	3.4	3.3	3.2	3.1	3	2.9	27.1
1068	4.1	4	3.8	3.7	3.6	3.4	3.3	3.2	3.1	3	2.9	28.7
1069	4.2	4	3.9	3.7	3.6	3.5	3.4	3.3	3.2	3.1	3	29.5
1070	4.2	4.1	3.9	3.8	3.7	3.5	3.4	3.3	3.2	3.1	3	28.8
1071	4.3	4.1	4	3.8	3.7	3.6	3.5	3.4	3.3	3.2	3.1	26.2
1072	4.3	4.2	4	3.9	3.7	3.6	3.5	3.4	3.3	3.2	3.1	21.9
1073	4.4	4.2	4	3.9	3.8	3.6	3.5	3.4	3.3	3.2	3.1	17.3
1074	4.3	4.2	4	3.9	3.8	3.6	3.5	3.4	3.3	3.2	3.1	14.1
1075	4.4	4.2	4.1	3.9	3.8	3.7	3.6	3.5	3.4	3.3	3.2	12.6
1076	4.4	4.2	4.1	4	3.8	3.7	3.6	3.5	3.4	3.3	3.2	12.9
1077	4.4	4.3	4.1	4	3.9	3.7	3.6	3.5	3.4	3.3	3.2	10.6
1078	4.5	4.3	4.2	4	3.9	3.8	3.7	3.6	3.5	3.4	3.3	9.3
1079	4.5	4.3	4.2	4	3.9	3.8	3.7	3.6	3.5	3.4	3.3	5.8
1080	4.6	4.5	4.3	4.2	4	3.9	3.8	3.7	3.6	3.5	3.4	6
1081	5.1	4.8	4.6	4.4	4.2	4.1	3.9	3.8	3.6	3.5	3.4	34.4
1082	4.7	4.5	4.3	4.1	3.9	3.8	3.7	3.5	3.4	3.3	3.2	33.4
1083	4.4	4.2	4	3.9	3.7	3.6	3.5	3.4	3.3	3.2	3.1	32.5
1084	4.3	4.1	3.9	3.8	3.7	3.5	3.4	3.3	3.2	3.1	3	31
1085	4.2	4	3.9	3.7	3.6	3.5	3.4	3.3	3.2	3.1	3	31.3
1086	4.2	4	3.8	3.7	3.6	3.4	3.3	3.2	3.1	3	2.9	30.9
1087	4.2	4	3.8	3.7	3.6	3.5	3.3	3.2	3.1	3	3	28.3
1088	4.2	4.1	3.9	3.8	3.6	3.5	3.4	3.3	3.2	3.1	3	27.5
1089	4.3	4.1	4	3.8	3.7	3.6	3.4	3.3	3.2	3.1	3.1	27.4
1090	4.3	4.2	4	3.9	3.7	3.6	3.5	3.4	3.3	3.2	3.1	26.3
1091	4.4	4.2	4	3.9	3.8	3.6	3.5	3.4	3.3	3.2	3.1	21.6
1092	4.4	4.2	4.1	3.9	3.8	3.7	3.5	3.4	3.3	3.2	3.1	18.5
1093	4.4	4.3	4.1	4	3.8	3.7	3.6	3.5	3.4	3.3	3.2	18.9
1094	4.5	4.3	4.2	4	3.9	3.8	3.6	3.5	3.4	3.3	3.2	17
1095	4.5	4.3	4.2	4	3.9	3.8	3.7	3.6	3.5	3.4	3.3	15.3
1096	4.5	4.3	4.2	4.1	3.9	3.8	3.7	3.6	3.5	3.4	3.3	11.7
1097	4.5	4.4	4.2	4.1	3.9	3.8	3.7	3.6	3.5	3.4	3.3	7.6
1098	4.8	4.6	4.4	4.3	4.1	4	3.9	3.8	3.6	3.5	3.4	10.8
1099	5.7	5.4	5.1	4.9	4.7	4.5	4.3	4.1	4	3.8	3.7	40.5
1100	5.2	4.9	4.7	4.5	4.3	4.1	4	3.8	3.7	3.6	3.5	37.2
1101	4.7	4.5	4.3	4.1	4	3.8	3.7	3.6	3.4	3.3	3.2	35.7
1102	4.4	4.2	4	3.9	3.8	3.6	3.5	3.4	3.3	3.2	3.1	33.3
1103	4.3	4.1	3.9	3.8	3.7	3.5	3.4	3.3	3.2	3.1	3	31.2
1104	4.2	4	3.9	3.7	3.6	3.5	3.4	3.3	3.2	3.1	3	30.2
1105	4.2	4	3.9	3.7	3.6	3.5	3.4	3.3	3.2	3.1	3	27
1106	4.2	4.1	3.9	3.8	3.7	3.5	3.4	3.3	3.2	3.1	3	24.7
1107	4.3	4.1	4	3.8	3.7	3.6	3.5	3.4	3.3	3.2	3.1	26.1
1108	4.4	4.2	4	3.9	3.8	3.6	3.5	3.4	3.3	3.2	3.1	26.9
1109	4.4	4.3	4.1	4	3.8	3.7	3.6	3.5	3.4	3.3	3.2	25.6
1110	4.5	4.3	4.1	4	3.9	3.7	3.6	3.5	3.4	3.3	3.2	24.4
1111	4.5	4.3	4.2	4	3.9	3.8	3.7	3.5	3.4	3.3	3.2	22.9
1112	4.6	4.4	4.2	4.1	4	3.8	3.7	3.6	3.5	3.4	3.3	21.8
1113	4.6	4.4	4.3	4.1	4	3.9	3.7	3.6	3.5	3.4	3.3	20.2
1114	4.6	4.5	4.3	4.2	4	3.9	3.8	3.7	3.6	3.4	3.4	16.7
1115	4.7	4.5	4.4	4.2	4.1	3.9	3.8	3.7	3.6	3.5	3.4	14.3
1116	4.8	4.7	4.5	4.3	4.2	4	3.9	3.8	3.7	3.6	3.5	16.6
1117	5.9	5.6	5.3	5.1	4.8	4.6	4.4	4.3	4.1	4	3.8	42.7
1118	5.4	5.1	4.9	4.7	4.5	4.3	4.1	4	3.8	3.7	3.6	39
1119	4.7	4.5	4.3	4.1	4	3.9	3.7	3.6	3.5	3.4	3.3	36
1120	4.5	4.3	4.1	4	3.8	3.7	3.6	3.5	3.4	3.3	3.2	33.6
1121	4.3	4.1	4	3.8	3.7	3.6	3.5	3.4	3.3	3.2	3.1	29.7
1122	4.2	4.1	3.9	3.8	3.7	3.5	3.4	3.3	3.2	3.1	3	30.7
1123	4.3	4.1	3.9	3.8	3.7	3.5	3.4	3.3	3.2	3.1	3	29.5
1124	4.3	4.1	4	3.8	3.7	3.6	3.5	3.4	3.3	3.2	3.1	27
1125	4.4	4.2	4	3.9	3.8	3.6	3.5	3.4	3.3	3.2	3.1	26.6
1126	4.4	4.2	4.1	3.9	3.8	3.7	3.5	3.4	3.3	3.2	3.1	25.7
1127	4.4	4.3	4.1	4	3.8	3.7	3.6	3.5	3.4	3.3	3.2	24.7
1128	4.5	4.3	4.2	4	3.9	3.7	3.6	3.5	3.4	3.3	3.2	23.5
1129	4.5	4.4	4.2	4.1	3.9	3.8	3.7	3.6	3.5	3.4	3.3	21.5
1130	4.6	4.4	4.3	4.1	4	3.9	3.7	3.6	3.5	3.4	3.3	23.5
1131	4.7	4.5	4.3	4.2	4	3.9	3.8	3.7	3.6	3.4	3.4	20.9
1132	4.7	4.5	4.3	4.2	4.1	3.9	3.8	3.7	3.6	3.5	3.4	19.3
1133	4.8	4.6	4.4	4.3	4.1	4	3.9	3.8	3.7	3.5	3.4	19.1
1134	4.9	4.7	4.5	4.4	4.2	4.1	4	3.8	3.7	3.6	3.5	18.9
1135	5.8	5.5	5.2	5	4.8	4.6	4.4	4.2	4.1	3.9	3.8	40.3
1136	4.8	4.6	4.4	4.3	4.1	4	3.8	3.7	3.6	3.5	3.4	34.7
1137	4.8	4.6	4.4	4.3	4.1	4	3.8	3.7	3.6	3.5	3.4	37.2
1138	4.5	4.3	4.1	4	3.9	3.7	3.6	3.5	3.4	3.3	3.2	30.3
1139	4.4	4.2	4	3.9	3.8	3.6	3.5	3.4	3.3	3.2	3.1	29.3
1140	4.3	4.1	4	3.8	3.7	3.6	3.5	3.4	3.3	3.2	3.1	31.2
1141	4.3	4.2	4	3.9	3.7	3.6	3.5	3.4	3.3	3.2	3.1	31.4
1142	4.4	4.2	4	3.9	3.8	3.6	3.5	3.4	3.3	3.2	3.1	30.9
1143	4.4	4.2	4.1	3.9	3.8	3.7	3.6	3.4	3.3	3.2	3.1	29.3
1144	4.5	4.3	4.1	4	3.8	3.7	3.6	3.5	3.4	3.3	3.2	28.2
1145	4.5	4.3	4.2	4	3.9	3.8	3.6	3.5	3.4	3.3	3.2	29
1146	4.5	4.4	4.2	4.1	3.9	3.8	3.7	3.6	3.5	3.4	3.3	27.3
1147	4.6	4.4	4.2	4.1	3.9	3.8	3.7	3.6	3.5	3.4	3.3	25.9
1148	4.6	4.5	4.3	4.1	4	3.9	3.7	3.6	3.5	3.4	3.3	24.2
1149	4.7	4.5	4.4	4.2	4.1	3.9	3.8	3.7	3.6	3.5	3.4	25.1
1150	4.8	4.6	4.4	4.3	4.1	4	3.9	3.7	3.6	3.5	3.4	23.6
1151	4.8	4.7	4.5	4.3	4.2	4	3.9	3.8	3.7	3.6	3.5	23.3
1152	5	4.8	4.6	4.4	4.3	4.1	4	3.9	3.8	3.6	3.5	24.9
1153	5.7	5.4	5.2	4.9	4.7	4.5	4.4	4.2	4.1	3.9	3.8	38.6
1154	5	4.8	4.6	4.4	4.2	4.1	3.9	3.8	3.7	3.6	3.5	35.9
1155	4.8	4.6	4.4	4.2	4.1	3.9	3.8	3.7	3.6	3.5	3.4	35.1
1156	4.6	4.4	4.2	4.1	3.9	3.8	3.7	3.6	3.5	3.4	3.3	32.2
1157	4.4	4.3	4.1	4	3.8	3.7	3.6	3.5	3.4	3.3	3.2	28.4
1158	4.4	4.2	4	3.9	3.8	3.6	3.5	3.4	3.3	3.2	3.1	29.8
1159	4.4	4.2	4.1	3.9	3.8	3.6	3.5	3.4	3.3	3.2	3.1	32.1
1160	4.4	4.3	4.1	3.9	3.8	3.7	3.6	3.5	3.3	3.2	3.2	31.5
1161	4.5	4.3	4.1	4	3.9	3.7	3.6	3.5	3.4	3.3	3.2	33.2
1162	4.5	4.3	4.2	4	3.9	3.8	3.6	3.5	3.4	3.3	3.2	32.2
1163	4.6	4.4	4.2	4.1	3.9	3.8	3.7	3.6	3.5	3.4	3.3	31.6
1164	4.6	4.4	4.3	4.1	4	3.8	3.7	3.6	3.5	3.4	3.3	29.9
1165	4.6	4.4	4.3	4.1	4	3.8	3.7	3.6	3.5	3.4	3.3	26.7
1166	4.7	4.5	4.3	4.2	4	3.9	3.8	3.7	3.5	3.4	3.3	25.4
1167	4.7	4.6	4.4	4.2	4.1	4	3.8	3.7	3.6	3.5	3.4	26
1168	4.8	4.6	4.5	4.3	4.2	4	3.9	3.8	3.7	3.5	3.4	26.1
1169	4.9	4.7	4.5	4.4	4.2	4.1	3.9	3.8	3.7	3.6	3.5	24.6
1170	5	4.8	4.6	4.4	4.3	4.2	4	3.9	3.8	3.7	3.6	29.4
1171	5.1	4.9	4.7	4.5	4.3	4.2	4	3.9	3.8	3.7	3.6	33.7
1172	5	4.8	4.6	4.4	4.3	4.1	4	3.8	3.7	3.6	3.5	34.6
1173	4.8	4.6	4.4	4.3	4.1	4	3.8	3.7	3.6	3.5	3.4	32.6
1174	4.7	4.5	4.4	4.2	4.1	3.9	3.8	3.7	3.5	3.4	3.3	35.1
1175	4.5	4.4	4.2	4	3.9	3.8	3.7	3.5	3.4	3.3	3.2	31.7
1176	4.4	4.3	4.1	4	3.8	3.7	3.6	3.5	3.4	3.3	3.2	29.1
1177	4.4	4.3	4.1	3.9	3.8	3.7	3.6	3.5	3.3	3.2	3.2	31.9
1178	4.5	4.3	4.1	4	3.9	3.7	3.6	3.5	3.4	3.3	3.2	34.2
1179	4.5	4.4	4.2	4	3.9	3.8	3.6	3.5	3.4	3.3	3.2	34.9
1180	4.6	4.4	4.2	4.1	3.9	3.8	3.7	3.6	3.5	3.4	3.3	32.7
1181	4.6	4.4	4.3	4.1	4	3.8	3.7	3.6	3.5	3.4	3.3	33.9
1182	4.6	4.4	4.3	4.1	4	3.8	3.7	3.6	3.5	3.4	3.3	28.9
1183	4.6	4.5	4.3	4.2	4	3.9	3.8	3.6	3.5	3.4	3.3	29.1
1184	4.7	4.5	4.3	4.2	4.1	3.9	3.8	3.7	3.6	3.5	3.4	28.3
1185	4.7	4.6	4.4	4.2	4.1	4	3.8	3.7	3.6	3.5	3.4	26.8
1186	4.8	4.6	4.5	4.3	4.2	4	3.9	3.8	3.7	3.6	3.5	25.2
1187	4.9	4.7	4.5	4.4	4.2	4.1	3.9	3.8	3.7	3.6	3.5	23.7
1188	5	4.8	4.6	4.4	4.3	4.1	4	3.9	3.8	3.7	3.6	25.7
1189	5.5	5.2	5	4.8	4.6	4.5	4.3	4.2	4	3.9	3.8	37.2
1190	5	4.8	4.6	4.5	4.3	4.2	4	3.9	3.8	3.7	3.6	32.9
1191	4.9	4.7	4.6	4.4	4.2	4.1	4	3.8	3.7	3.6	3.5	35.5
1192	4.8	4.6	4.4	4.3	4.1	4	3.8	3.7	3.6	3.5	3.4	34.2
1193	4.6	4.5	4.3	4.1	4	3.9	3.7	3.6	3.5	3.4	3.3	33.7
1194	4.5	4.3	4.2	4	3.9	3.7	3.6	3.5	3.4	3.3	3.2	30.2
1195	4.5	4.3	4.1	4	3.8	3.7	3.6	3.5	3.4	3.3	3.2	26.4
1196	4.5	4.3	4.2	4	3.9	3.8	3.6	3.5	3.4	3.3	3.2	31.3
1197	4.6	4.4	4.2	4.1	3.9	3.8	3.7	3.6	3.5	3.4	3.3	34.5
1198	4.6	4.4	4.2	4.1	4	3.8	3.7	3.6	3.5	3.4	3.3	32.4
1199	4.6	4.4	4.3	4.1	4	3.9	3.7	3.6	3.5	3.4	3.3	30.9
1200	4.7	4.5	4.3	4.2	4	3.9	3.8	3.6	3.5	3.4	3.3	32.3
1201	4.7	4.5	4.4	4.2	4.1	3.9	3.8	3.7	3.6	3.5	3.4	31.3
1202	4.7	4.5	4.4	4.2	4.1	3.9	3.8	3.7	3.6	3.5	3.4	25.8
1203	4.8	4.6	4.4	4.3	4.1	4	3.9	3.7	3.6	3.5	3.4	25.5
1204	4.8	4.7	4.5	4.3	4.2	4	3.9	3.8	3.7	3.6	3.5	24.9
1205	4.9	4.7	4.5	4.4	4.2	4.1	3.9	3.8	3.7	3.6	3.5	23.3
1206	4.9	4.8	4.6	4.4	4.3	4.1	4	3.9	3.8	3.6	3.5	23.9
1207	5	4.8	4.6	4.4	4.3	4.1	4	3.9	3.8	3.7	3.6	30.3
1208	4.9	4.7	4.5	4.3	4.2	4.1	3.9	3.8	3.7	3.6	3.5	20.6
1209	4.8	4.6	4.4	4.3	4.1	4	3.9	3.8	3.6	3.5	3.4	19.5
1210	4.7	4.6	4.4	4.2	4.1	4	3.8	3.7	3.6	3.5	3.4	19.8
1211	4.7	4.5	4.3	4.2	4	3.9	3.8	3.7	3.5	3.4	3.3	20.6
1212	4.6	4.5	4.3	4.1	4	3.9	3.7	3.6	3.5	3.4	3.3	25.1
1213	5.6	5.4	5.1	4.9	4.7	4.6	4.4	4.3	4.1	4	3.9	38.8
1214	5.2	5	4.8	4.6	4.5	4.3	4.2	4	3.9	3.8	3.7	35.7
1215	5.1	4.8	4.7	4.5	4.3	4.2	4	3.9	3.8	3.7	3.6	35.5
1216	4.9	4.7	4.5	4.3	4.2	4	3.9	3.8	3.7	3.6	3.5	34.8
1217	4.7	4.5	4.3	4.2	4	3.9	3.8	3.7	3.5	3.4	3.3	32.4
1218	4.6	4.4	4.2	4.1	3.9	3.8	3.7	3.6	3.5	3.4	3.3	28
1219	4.5	4.3	4.2	4	3.9	3.8	3.6	3.5	3.4	3.3	3.2	26.6
1220	4.5	4.4	4.2	4.1	3.9	3.8	3.7	3.6	3.4	3.3	3.2	28.2
1221	4.6	4.4	4.3	4.1	4	3.8	3.7	3.6	3.5	3.4	3.3	34.7
1222	4.6	4.5	4.3	4.1	4	3.9	3.7	3.6	3.5	3.4	3.3	32.1
1223	4.7	4.5	4.3	4.2	4	3.9	3.8	3.7	3.5	3.4	3.3	33.3
1224	4.7	4.5	4.3	4.2	4	3.9	3.8	3.7	3.6	3.5	3.4	31.3
1225	4.7	4.6	4.4	4.2	4.1	4	3.8	3.7	3.6	3.5	3.4	33.2
1226	4.8	4.6	4.4	4.3	4.1	4	3.8	3.7	3.6	3.5	3.4	27.1
1227	4.8	4.6	4.4	4.3	4.1	4	3.9	3.8	3.6	3.5	3.4	27
1228	4.9	4.7	4.5	4.3	4.2	4	3.9	3.8	3.7	3.6	3.5	25.8
1229	4.9	4.7	4.5	4.4	4.2	4.1	4	3.8	3.7	3.6	3.5	25.6
1230	5	4.8	4.6	4.4	4.3	4.1	4	3.9	3.8	3.7	3.6	27.8
1231	5	4.8	4.6	4.4	4.3	4.1	4	3.9	3.8	3.6	3.5	25.3
1232	4.9	4.7	4.5	4.3	4.2	4.1	3.9	3.8	3.7	3.6	3.5	20
1233	4.8	4.6	4.5	4.3	4.1	4	3.9	3.8	3.6	3.5	3.4	18.3
1234	4.8	4.6	4.4	4.2	4.1	4	3.8	3.7	3.6	3.5	3.4	17.6
1235	4.7	4.5	4.3	4.2	4	3.9	3.8	3.7	3.6	3.4	3.4	19.8
1236	4.6	4.5	4.3	4.1	4	3.9	3.7	3.6	3.5	3.4	3.3	19.8
1237	5.5	5.3	5.1	4.9	4.7	4.5	4.4	4.2	4.1	4	3.9	35.7
1238	5.2	5	4.8	4.6	4.5	4.3	4.2	4	3.9	3.8	3.7	32.7
1239	5.1	4.9	4.7	4.6	4.4	4.2	4.1	4	3.9	3.7	3.6	35.6
1240	5	4.8	4.6	4.4	4.3	4.1	4	3.9	3.7	3.6	3.5	37.1
1241	4.8	4.6	4.4	4.3	4.1	4	3.8	3.7	3.6	3.5	3.4	34.2
1242	4.6	4.5	4.3	4.1	4	3.9	3.7	3.6	3.5	3.4	3.3	32.4
1243	4.6	4.4	4.2	4.1	3.9	3.8	3.7	3.6	3.5	3.4	3.3	27
1244	4.6	4.4	4.3	4.1	4	3.8	3.7	3.6	3.5	3.4	3.3	29
1245	4.7	4.5	4.3	4.2	4	3.9	3.7	3.6	3.5	3.4	3.3	33.4
1246	4.7	4.5	4.3	4.2	4	3.9	3.8	3.6	3.5	3.4	3.3	32.5
1247	4.7	4.5	4.3	4.2	4	3.9	3.8	3.7	3.6	3.5	3.4	33.6
1248	4.7	4.5	4.4	4.2	4.1	3.9	3.8	3.7	3.6	3.5	3.4	28.7
1249	4.8	4.6	4.4	4.3	4.1	4	3.8	3.7	3.6	3.5	3.4	31.4
1250	4.8	4.6	4.5	4.3	4.1	4	3.9	3.8	3.6	3.5	3.4	29.5
1251	4.8	4.7	4.5	4.3	4.2	4	3.9	3.8	3.7	3.6	3.5	29.8
1252	4.9	4.7	4.5	4.4	4.2	4.1	4	3.8	3.7	3.6	3.5	31.7
1253	5	4.8	4.6	4.4	4.3	4.1	4	3.9	3.8	3.6	3.5	31
1254	5	4.8	4.6	4.5	4.3	4.2	4	3.9	3.8	3.7	3.6	32.5
1255	5	4.8	4.6	4.4	4.3	4.1	4	3.9	3.8	3.7	3.6	28.8
1256	4.9	4.7	4.5	4.4	4.2	4.1	3.9	3.8	3.7	3.6	3.5	22.3
1257	4.8	4.6	4.5	4.3	4.2	4	3.9	3.8	3.7	3.5	3.4	23.7
1258	4.8	4.6	4.4	4.3	4.1	4	3.8	3.7	3.6	3.5	3.4	23.8
1259	4.7	4.5	4.4	4.2	4.1	3.9	3.8	3.7	3.6	3.5	3.4	22.9
1260	4.7	4.5	4.3	4.1	4	3.9	3.7	3.6	3.5	3.4	3.3	20
1261	5.5	5.3	5.1	4.9	4.7	4.6	4.4	4.3	4.1	4	3.9	33.3
1262	5.2	5	4.9	4.7	4.5	4.4	4.2	4.1	4	3.8	3.7	31.5
1263	5.1	4.9	4.7	4.6	4.4	4.3	4.1	4	3.9	3.8	3.6	32.7
1264	5	4.8	4.6	4.5	4.3	4.2	4	3.9	3.8	3.7	3.6	35.8
1265	4.8	4.6	4.5	4.3	4.2	4	3.9	3.8	3.7	3.5	3.4	35.2
1266	4.7	4.5	4.3	4.2	4	3.9	3.8	3.7	3.5	3.4	3.3	33.2
1267	4.6	4.4	4.3	4.1	4	3.9	3.7	3.6	3.5	3.4	3.3	28.8
1268	4.6	4.5	4.3	4.1	4	3.9	3.7	3.6	3.5	3.4	3.3	27.1
1269	4.7	4.5	4.3	4.2	4	3.9	3.8	3.6	3.5	3.4	3.3	30
1270	4.7	4.5	4.3	4.2	4	3.9	3.8	3.7	3.6	3.5	3.4	32
1271	4.7	4.5	4.4	4.2	4.1	3.9	3.8	3.7	3.6	3.5	3.4	32.9
1272	4.7	4.6	4.4	4.2	4.1	3.9	3.8	3.7	3.6	3.5	3.4	30.3
1273	4.8	4.6	4.4	4.3	4.1	4	3.9	3.7	3.6	3.5	3.4	31.5
1274	4.8	4.6	4.5	4.3	4.2	4	3.9	3.8	3.7	3.6	3.4	31.1
1275	4.9	4.7	4.5	4.3	4.2	4.1	3.9	3.8	3.7	3.6	3.5	31.1
1276	4.9	4.7	4.6	4.4	4.2	4.1	4	3.8	3.7	3.6	3.5	31.6
1277	5	4.8	4.6	4.4	4.3	4.1	4	3.9	3.8	3.6	3.5	33.3
1278	5	4.8	4.6	4.5	4.3	4.2	4	3.9	3.8	3.7	3.6	34.7
1279	5	4.8	4.6	4.5	4.3	4.2	4	3.9	3.8	3.7	3.6	32.4
1280	4.9	4.7	4.5	4.4	4.2	4.1	3.9	3.8	3.7	3.6	3.5	25.1
1281	4.8	4.7	4.5	4.3	4.2	4	3.9	3.8	3.7	3.6	3.5	26
1282	4.8	4.6	4.4	4.3	4.1	4	3.9	3.7	3.6	3.5	3.4	26.4
1283	4.7	4.5	4.4	4.2	4.1	3.9	3.8	3.7	3.6	3.5	3.4	25.5
1284	4.7	4.5	4.3	4.2	4	3.9	3.8	3.6	3.5	3.4	3.3	22.3
1285	5.6	5.4	5.2	5	4.8	4.7	4.5	4.4	4.2	4.1	4	34.2
1286	5.3	5.1	4.9	4.8	4.6	4.4	4.3	4.2	4	3.9	3.8	30.9
1287	5.2	5	4.8	4.6	4.5	4.3	4.2	4	3.9	3.8	3.7	29.3
1288	5	4.8	4.7	4.5	4.3	4.2	4.1	3.9	3.8	3.7	3.6	34.2
1289	4.9	4.7	4.5	4.4	4.2	4.1	3.9	3.8	3.7	3.6	3.5	35.3
1290	4.7	4.6	4.4	4.2	4.1	3.9	3.8	3.7	3.6	3.5	3.4	33.3
1291	4.7	4.5	4.3	4.2	4	3.9	3.8	3.6	3.5	3.4	3.3	30.7
1292	4.7	4.5	4.3	4.2	4	3.9	3.8	3.7	3.5	3.4	3.3	30.9
1293	4.7	4.5	4.3	4.2	4	3.9	3.8	3.7	3.6	3.5	3.4	28.8
1294	4.7	4.5	4.4	4.2	4.1	3.9	3.8	3.7	3.6	3.5	3.4	30.9
1295	4.7	4.5	4.4	4.2	4.1	3.9	3.8	3.7	3.6	3.5	3.4	30
1296	4.7	4.6	4.4	4.2	4.1	4	3.8	3.7	3.6	3.5	3.4	28.1
1297	4.8	4.6	4.4	4.3	4.1	4	3.9	3.7	3.6	3.5	3.4	29
1298	4.8	4.7	4.5	4.3	4.2	4	3.9	3.8	3.7	3.6	3.5	33.4
1299	4.9	4.7	4.5	4.3	4.2	4.1	3.9	3.8	3.7	3.6	3.5	31.9
1300	4.9	4.7	4.6	4.4	4.2	4.1	4	3.8	3.7	3.6	3.5	32.1
1301	5	4.8	4.6	4.4	4.3	4.1	4	3.9	3.8	3.6	3.5	34.9
1302	5	4.8	4.6	4.5	4.3	4.2	4	3.9	3.8	3.7	3.6	37.4
1303	5	4.8	4.7	4.5	4.3	4.2	4	3.9	3.8	3.7	3.6	41.5
1304	4.9	4.7	4.5	4.4	4.2	4.1	3.9	3.8	3.7	3.6	3.5	26.7
1305	4.8	4.7	4.5	4.3	4.2	4	3.9	3.8	3.7	3.6	3.5	22.7
1306	4.8	4.6	4.4	4.3	4.1	4	3.9	3.7	3.6	3.5	3.4	25.5
1307	4.8	4.6	4.4	4.2	4.1	4	3.8	3.7	3.6	3.5	3.4	26.3
1308	4.7	4.5	4.4	4.2	4.1	3.9	3.8	3.7	3.6	3.5	3.4	25.1
1309	5.6	5.4	5.2	5	4.8	4.7	4.5	4.4	4.2	4.1	4	30.3
1310	5.4	5.2	5	4.8	4.7	4.5	4.4	4.2	4.1	4	3.9	29.5
1311	5.2	5	4.9	4.7	4.5	4.4	4.2	4.1	4	3.9	3.8	27.9
1312	5.1	4.9	4.7	4.5	4.4	4.2	4.1	4	3.9	3.7	3.6	29
1313	4.9	4.7	4.6	4.4	4.3	4.1	4	3.9	3.7	3.6	3.5	30.4
1314	4.8	4.6	4.4	4.3	4.1	4	3.9	3.7	3.6	3.5	3.4	31.2
1315	4.7	4.5	4.3	4.2	4.1	3.9	3.8	3.7	3.6	3.5	3.4	29.4
1316	4.7	4.5	4.4	4.2	4.1	3.9	3.8	3.7	3.6	3.5	3.4	28.6
1317	4.7	4.6	4.4	4.2	4.1	4	3.8	3.7	3.6	3.5	3.4	32.8
1318	4.8	4.6	4.4	4.3	4.1	4	3.8	3.7	3.6	3.5	3.4	34.3
1319	4.8	4.6	4.4	4.3	4.1	4	3.9	3.7	3.6	3.5	3.4	33.3
1320	4.8	4.6	4.4	4.3	4.1	4	3.9	3.7	3.6	3.5	3.4	31.7
1321	4.8	4.6	4.5	4.3	4.1	4	3.9	3.8	3.6	3.5	3.4	29.7
1322	4.9	4.7	4.5	4.3	4.2	4.1	3.9	3.8	3.7	3.6	3.5	34.2
1323	4.9	4.7	4.5	4.4	4.2	4.1	3.9	3.8	3.7	3.6	3.5	31.4
1324	4.9	4.7	4.6	4.4	4.2	4.1	4	3.8	3.7	3.6	3.5	31.3
1325	5	4.8	4.6	4.4	4.3	4.1	4	3.9	3.8	3.6	3.5	34.6
1326	5	4.8	4.6	4.5	4.3	4.2	4	3.9	3.8	3.7	3.6	37.2
1327	5	4.8	4.6	4.4	4.3	4.1	4	3.9	3.8	3.7	3.5	35.5
1328	4.9	4.7	4.5	4.4	4.2	4.1	4	3.8	3.7	3.6	3.5	28
1329	4.8	4.7	4.5	4.3	4.2	4	3.9	3.8	3.7	3.6	3.5	21.5
1330	4.8	4.6	4.4	4.3	4.1	4	3.9	3.7	3.6	3.5	3.4	25.8
1331	4.8	4.6	4.4	4.3	4.1	4	3.9	3.7	3.6	3.5	3.4	27.3
1332	4.8	4.6	4.4	4.2	4.1	3.9	3.8	3.7	3.6	3.5	3.4	20.7
1333	9.5	8.9	8.5	8.1	7.7	7.3	7	6.7	6.4	6.2	16	67.1
1334	9.1	8.6	8.2	7.8	7.4	7.1	6.8	6.5	6.2	6	13.6	64.9
1335	7.4	7.1	6.8	6.5	6.2	6	5.8	5.6	5.4	5.2	5.1	40.8
1336	6.5	6.2	6	5.8	5.5	5.4	5.2	5	4.8	4.7	4.6	36.6
1337	6.2	5.9	5.7	5.5	5.3	5.1	4.9	4.8	4.6	4.5	4.3	33.8
1338	5.8	5.6	5.4	5.2	5	4.8	4.7	4.5	4.4	4.3	4.1	30.7
1339	5.7	5.5	5.3	5.1	4.9	4.7	4.6	4.4	4.3	4.2	4	33.4
1340	5.5	5.3	5.1	4.9	4.7	4.6	4.4	4.3	4.1	4	3.9	30.9
1341	5.3	5.1	4.9	4.7	4.6	4.4	4.3	4.1	4	3.9	3.8	29.9
1342	5.2	5	4.8	4.6	4.4	4.3	4.2	4	3.9	3.8	3.7	33.1
1343	5	4.8	4.6	4.5	4.3	4.2	4	3.9	3.8	3.7	3.6	32.6
1344	4.8	4.7	4.5	4.3	4.2	4	3.9	3.8	3.7	3.6	3.5	32.5
1345	4.8	4.6	4.4	4.3	4.1	4	3.8	3.7	3.6	3.5	3.4	32.2
1346	4.8	4.6	4.4	4.3	4.1	4	3.8	3.7	3.6	3.5	3.4	32
1347	4.8	4.6	4.4	4.3	4.1	4	3.9	3.7	3.6	3.5	3.4	32
1348	4.8	4.6	4.5	4.3	4.2	4	3.9	3.8	3.7	3.5	3.4	32.4
1349	4.8	4.6	4.5	4.3	4.2	4	3.9	3.8	3.7	3.6	3.5	34.4
1350	4.8	4.7	4.5	4.3	4.2	4	3.9	3.8	3.7	3.6	3.5	31.1
1351	4.8	4.7	4.5	4.3	4.2	4	3.9	3.8	3.7	3.6	3.5	29.8
1352	4.9	4.7	4.5	4.4	4.2	4.1	3.9	3.8	3.7	3.6	3.5	30.6
1353	4.9	4.7	4.5	4.4	4.2	4.1	4	3.8	3.7	3.6	3.5	32.3
1354	4.9	4.8	4.6	4.4	4.3	4.1	4	3.9	3.7	3.6	3.5	31.1
1355	5	4.8	4.6	4.4	4.3	4.2	4	3.9	3.8	3.7	3.6	32.6
1356	5	4.8	4.6	4.5	4.3	4.2	4	3.9	3.8	3.7	3.6	31.4
1357	5	4.8	4.7	4.5	4.3	4.2	4.1	3.9	3.8	3.7	3.6	37.7
1358	4.9	4.8	4.6	4.4	4.3	4.1	4	3.9	3.7	3.6	3.5	28.8
1359	4.9	4.7	4.5	4.4	4.2	4.1	3.9	3.8	3.7	3.6	3.5	24
1360	4.9	4.7	4.5	4.3	4.2	4	3.9	3.8	3.7	3.6	3.5	22.6
1361	4.8	4.6	4.5	4.3	4.1	4	3.9	3.8	3.6	3.5	3.4	20.2
1362	4.8	4.6	4.4	4.3	4.1	4	3.8	3.7	3.6	3.5	3.4	19
1363	9.7	9.1	8.6	8.2	7.8	7.4	7.1	6.8	6.5	6.2	21	79.8
1364	9.3	8.8	8.3	7.9	7.5	7.1	6.8	6.5	6.3	6	19.3	78.7
1365	8.2	7.8	7.4	7.1	6.7	6.5	6.2	6	5.7	5.5	9.7	55.9
1366	6.3	6.1	5.8	5.6	5.4	5.2	5	4.9	4.7	4.6	4.4	35.9
1367	6.1	5.9	5.6	5.4	5.2	5	4.9	4.7	4.6	4.4	4.3	35.5
1368	5.8	5.6	5.3	5.2	5	4.8	4.6	4.5	4.4	4.2	4.1	32.9
1369	5.6	5.4	5.2	5	4.9	4.7	4.5	4.4	4.3	4.1	4	34.1
1370	5.4	5.2	5	4.9	4.7	4.5	4.4	4.2	4.1	4	3.9	31.9
1371	5.3	5.1	4.9	4.7	4.6	4.4	4.3	4.1	4	3.9	3.8	31.3
1372	5.2	5	4.8	4.6	4.4	4.3	4.2	4	3.9	3.8	3.7	31.7
1373	5	4.8	4.6	4.5	4.3	4.2	4	3.9	3.8	3.7	3.6	32.4
1374	4.9	4.7	4.5	4.4	4.2	4.1	3.9	3.8	3.7	3.6	3.5	33.6
1375	4.8	4.6	4.4	4.3	4.1	4	3.9	3.8	3.6	3.5	3.4	35.5
1376	4.8	4.6	4.5	4.3	4.1	4	3.9	3.8	3.6	3.5	3.4	31.9
1377	4.8	4.6	4.5	4.3	4.2	4	3.9	3.8	3.7	3.6	3.5	34.1
1378	4.9	4.7	4.5	4.3	4.2	4	3.9	3.8	3.7	3.6	3.5	35.7
1379	4.9	4.7	4.5	4.4	4.2	4.1	3.9	3.8	3.7	3.6	3.5	35.2
1380	4.9	4.7	4.5	4.4	4.2	4.1	3.9	3.8	3.7	3.6	3.5	30.8
1381	4.9	4.7	4.5	4.4	4.2	4.1	4	3.8	3.7	3.6	3.5	30.9
1382	4.9	4.7	4.5	4.4	4.2	4.1	4	3.8	3.7	3.6	3.5	28.9
1383	4.9	4.7	4.6	4.4	4.3	4.1	4	3.9	3.7	3.6	3.5	26.8
1384	5	4.8	4.6	4.4	4.3	4.2	4	3.9	3.8	3.7	3.6	30.4
1385	5	4.8	4.7	4.5	4.3	4.2	4.1	3.9	3.8	3.7	3.6	32
1386	5.1	4.9	4.7	4.5	4.4	4.2	4.1	3.9	3.8	3.7	3.6	29.7
1387	5.1	4.9	4.7	4.5	4.4	4.2	4.1	4	3.8	3.7	3.6	36
1388	5	4.8	4.6	4.5	4.3	4.2	4	3.9	3.8	3.7	3.6	28.3
1389	5	4.8	4.6	4.4	4.3	4.1	4	3.9	3.7	3.6	3.5	23
1390	5	4.8	4.6	4.4	4.3	4.1	4	3.9	3.7	3.6	3.5	25
1391	5	4.8	4.6	4.4	4.3	4.1	4	3.8	3.7	3.6	3.5	22.2
1392	4.9	4.7	4.5	4.4	4.2	4.1	3.9	3.8	3.7	3.6	3.5	20.5
1393	10.6	9.9	9.3	8.8	8.3	7.9	7.5	7.1	6.8	6.5	30.7	112.9
1394	9.7	9.1	8.6	8.1	7.7	7.3	7	6.7	6.4	6.1	25.2	95
1395	7.8	7.4	7.1	6.8	6.5	6.2	5.9	5.7	5.5	5.3	10.3	54.6
1396	7.3	6.9	6.6	6.3	6.1	5.8	5.6	5.4	5.2	5	8.1	51.2
1397	6.2	6	5.7	5.5	5.3	5.1	4.9	4.8	4.6	4.5	4.9	42.3
1398	5.8	5.6	5.3	5.1	5	4.8	4.6	4.5	4.3	4.2	4.1	35
1399	5.6	5.4	5.2	5	4.8	4.6	4.5	4.3	4.2	4.1	4	34
1400	5.4	5.2	5	4.8	4.7	4.5	4.4	4.2	4.1	4	3.9	34
1401	5.3	5.1	4.9	4.7	4.6	4.4	4.3	4.1	4	3.9	3.8	32.5
1402	5.2	5	4.8	4.6	4.4	4.3	4.2	4	3.9	3.8	3.7	33.5
1403	5	4.8	4.7	4.5	4.3	4.2	4.1	3.9	3.8	3.7	3.6	34.2
1404	4.9	4.7	4.5	4.4	4.2	4.1	4	3.8	3.7	3.6	3.5	35.5
1405	4.8	4.7	4.5	4.3	4.2	4	3.9	3.8	3.7	3.6	3.5	37.7
1406	4.9	4.7	4.5	4.3	4.2	4.1	3.9	3.8	3.7	3.6	3.5	34.5
1407	4.9	4.7	4.5	4.4	4.2	4.1	3.9	3.8	3.7	3.6	3.5	36.8
1408	4.9	4.7	4.5	4.4	4.2	4.1	3.9	3.8	3.7	3.6	3.5	36.7
1409	4.9	4.7	4.5	4.4	4.2	4.1	4	3.8	3.7	3.6	3.5	34.2
1410	4.9	4.7	4.6	4.4	4.2	4.1	4	3.9	3.7	3.6	3.5	32.5
1411	4.9	4.8	4.6	4.4	4.3	4.1	4	3.9	3.8	3.6	3.5	32.1
1412	5	4.8	4.6	4.4	4.3	4.1	4	3.9	3.8	3.7	3.6	32.2
1413	5	4.8	4.6	4.4	4.3	4.2	4	3.9	3.8	3.7	3.6	28
1414	5	4.8	4.6	4.5	4.3	4.2	4	3.9	3.8	3.7	3.6	28
1415	5.1	4.9	4.7	4.5	4.4	4.2	4.1	4	3.8	3.7	3.6	31.4
1416	5.1	4.9	4.7	4.6	4.4	4.3	4.1	4	3.9	3.8	3.6	31.1
1417	5.2	5	4.8	4.6	4.4	4.3	4.2	4	3.9	3.8	3.7	35.3
1418	5.1	4.9	4.7	4.5	4.4	4.2	4.1	4	3.8	3.7	3.6	26.9
1419	5	4.8	4.6	4.5	4.3	4.2	4	3.9	3.8	3.7	3.6	15.9
1420	5	4.8	4.6	4.5	4.3	4.2	4	3.9	3.8	3.7	3.6	19.3
1421	5.1	4.9	4.7	4.5	4.3	4.2	4.1	3.9	3.8	3.7	3.6	25.4
1422	5	4.8	4.6	4.4	4.3	4.1	4	3.9	3.8	3.6	3.5	18.6
1423	12	11.1	10.3	9.7	9.1	8.6	8.1	7.7	7.3	7	34.2	119.9
1424	9.1	8.5	8.1	7.6	7.3	6.9	6.6	6.3	6.1	5.8	21.4	86.3
1425	7.9	7.5	7.2	6.8	6.5	6.2	6	5.7	5.5	5.3	11.2	60.7
1426	7.9	7.5	7.1	6.8	6.4	6.2	5.9	5.7	5.5	5.3	11.9	65.4
1427	6.1	5.8	5.6	5.4	5.2	5	4.8	4.7	4.5	4.4	4.4	43.8
1428	5.9	5.7	5.4	5.2	5	4.9	4.7	4.6	4.4	4.3	4.3	43.2
1429	5.6	5.4	5.2	5	4.8	4.7	4.5	4.4	4.2	4.1	4	38.8
1430	5.4	5.2	5	4.8	4.7	4.5	4.4	4.2	4.1	4	3.9	36.9
1431	5.3	5.1	4.9	4.7	4.5	4.4	4.2	4.1	4	3.9	3.7	36.2
1432	5.1	4.9	4.8	4.6	4.4	4.3	4.1	4	3.9	3.8	3.7	35.1
1433	5	4.8	4.7	4.5	4.3	4.2	4.1	3.9	3.8	3.7	3.6	34.4
1434	4.9	4.7	4.6	4.4	4.2	4.1	4	3.8	3.7	3.6	3.5	35.1
1435	4.9	4.7	4.5	4.4	4.2	4.1	3.9	3.8	3.7	3.6	3.5	37.2
1436	4.9	4.7	4.5	4.4	4.2	4.1	3.9	3.8	3.7	3.6	3.5	33.2
1437	4.9	4.7	4.6	4.4	4.2	4.1	4	3.8	3.7	3.6	3.5	36.3
1438	4.9	4.7	4.6	4.4	4.2	4.1	4	3.8	3.7	3.6	3.5	36.1
1439	4.9	4.8	4.6	4.4	4.3	4.1	4	3.9	3.8	3.6	3.5	36.3
1440	5	4.8	4.6	4.4	4.3	4.1	4	3.9	3.8	3.7	3.6	34.4
1441	5	4.8	4.6	4.5	4.3	4.2	4	3.9	3.8	3.7	3.6	35.2
1442	5	4.8	4.7	4.5	4.3	4.2	4.1	3.9	3.8	3.7	3.6	34.1
1443	5	4.9	4.7	4.5	4.4	4.2	4.1	3.9	3.8	3.7	3.6	31.2
1444	5.1	4.9	4.7	4.5	4.4	4.2	4.1	4	3.8	3.7	3.6	28.9
1445	5.1	4.9	4.7	4.6	4.4	4.3	4.1	4	3.9	3.8	3.6	29.3
1446	5.1	4.9	4.8	4.6	4.4	4.3	4.1	4	3.9	3.8	3.7	29.1
1447	5.2	5	4.8	4.7	4.5	4.3	4.2	4.1	3.9	3.8	3.7	35.6
1448	5.1	4.9	4.7	4.6	4.4	4.3	4.1	4	3.9	3.8	3.7	21.1
1449	5.1	4.9	4.7	4.5	4.4	4.2	4.1	3.9	3.8	3.7	3.6	7.1
1450	5.1	4.9	4.7	4.5	4.4	4.2	4.1	4	3.8	3.7	3.6	14.9
1451	5.1	4.9	4.7	4.6	4.4	4.3	4.1	4	3.9	3.7	3.6	23
1452	5.1	4.9	4.7	4.5	4.4	4.2	4.1	4	3.8	3.7	3.6	15.1
1453	14.3	13	11.9	11	10.2	9.6	9	8.4	8	7.6	39	134.7
1454	9	8.4	8	7.6	7.2	6.8	6.5	6.2	6	5.7	23.3	91.3
1455	8.1	7.6	7.2	6.9	6.6	6.3	6	5.8	5.5	5.3	13.8	69.1
1456	7.2	6.9	6.5	6.3	6	5.7	5.5	5.3	5.1	4.9	8.8	56.8
1457	5.9	5.6	5.4	5.2	5	4.8	4.7	4.5	4.4	4.3	4.2	41.6
1458	5.6	5.4	5.2	5	4.8	4.7	4.5	4.4	4.2	4.1	4	37.2
1459	5.5	5.3	5.1	4.9	4.7	4.5	4.4	4.3	4.1	4	3.9	35.7
1460	5.3	5.1	4.9	4.8	4.6	4.4	4.3	4.2	4	3.9	3.8	35.5
1461	5.2	5	4.8	4.7	4.5	4.3	4.2	4.1	4	3.8	3.7	34.7
1462	5.1	4.9	4.7	4.6	4.4	4.3	4.1	4	3.9	3.8	3.7	36.7
1463	5	4.8	4.7	4.5	4.3	4.2	4.1	3.9	3.8	3.7	3.6	35.5
1464	4.9	4.8	4.6	4.4	4.3	4.1	4	3.9	3.7	3.6	3.5	36.3
1465	4.9	4.7	4.5	4.4	4.2	4.1	4	3.8	3.7	3.6	3.5	34.8
1466	4.9	4.7	4.5	4.4	4.2	4.1	4	3.8	3.7	3.6	3.5	35
1467	4.9	4.7	4.6	4.4	4.2	4.1	4	3.9	3.7	3.6	3.5	33
1468	5	4.8	4.6	4.4	4.3	4.1	4	3.9	3.8	3.7	3.6	37.2
1469	5	4.8	4.6	4.5	4.3	4.2	4	3.9	3.8	3.7	3.6	37.3
1470	5	4.8	4.7	4.5	4.3	4.2	4.1	3.9	3.8	3.7	3.6	37.9
1471	5.1	4.9	4.7	4.5	4.4	4.2	4.1	4	3.8	3.7	3.6	37
1472	5.1	4.9	4.7	4.5	4.4	4.2	4.1	4	3.8	3.7	3.6	35.7
1473	5.1	4.9	4.7	4.5	4.4	4.2	4.1	4	3.9	3.7	3.6	30.9
1474	5.1	4.9	4.7	4.6	4.4	4.3	4.1	4	3.9	3.8	3.7	27.5
1475	5.2	5	4.8	4.6	4.5	4.3	4.2	4	3.9	3.8	3.7	32.1
1476	5.2	5	4.8	4.6	4.5	4.3	4.2	4.1	3.9	3.8	3.7	32
1477	5.3	5.1	4.9	4.7	4.5	4.4	4.2	4.1	4	3.9	3.7	35.1
1478	5.2	5	4.8	4.6	4.5	4.3	4.2	4	3.9	3.8	3.7	23
1479	5.1	4.9	4.8	4.6	4.4	4.3	4.1	4	3.9	3.8	3.7	7.9
1480	5.2	5	4.8	4.6	4.5	4.3	4.2	4	3.9	3.8	3.7	17.9
1481	5.2	5	4.8	4.6	4.5	4.3	4.2	4	3.9	3.8	3.7	17.6
1482	5.2	5	4.8	4.6	4.4	4.3	4.2	4	3.9	3.8	3.7	12.7
1483	10.8	10.1	9.4	8.8	8.3	7.8	7.4	7.1	6.7	6.4	34.4	119.7
1484	9.2	8.6	8.1	7.7	7.3	6.9	6.6	6.3	6	5.8	28	106.2
1485	8.3	7.8	7.4	7	6.7	6.4	6.1	5.8	5.6	5.4	19.8	85.8
1486	7.5	7.1	6.8	6.5	6.2	5.9	5.7	5.4	5.2	5	11.4	66.4
1487	5.8	5.5	5.3	5.1	4.9	4.8	4.6	4.5	4.3	4.2	4.1	44.8
1488	5.5	5.3	5.1	4.9	4.8	4.6	4.4	4.3	4.2	4	3.9	41
1489	5.3	5.1	5	4.8	4.6	4.5	4.3	4.2	4	3.9	3.8	36.7
1490	5.4	5.1	5	4.8	4.6	4.4	4.3	4.2	4	3.9	3.8	40.2
1491	5.2	5	4.9	4.7	4.5	4.4	4.2	4.1	4	3.8	3.7	40.3
1492	5.1	4.9	4.8	4.6	4.4	4.3	4.1	4	3.9	3.8	3.7	38.1
1493	5.1	4.9	4.7	4.5	4.4	4.2	4.1	3.9	3.8	3.7	3.6	41.5
1494	5	4.8	4.6	4.4	4.3	4.1	4	3.9	3.8	3.7	3.5	38.1
1495	4.9	4.7	4.6	4.4	4.3	4.1	4	3.9	3.7	3.6	3.5	36.2
1496	4.9	4.8	4.6	4.4	4.3	4.1	4	3.9	3.8	3.6	3.5	36.1
1497	5	4.8	4.6	4.4	4.3	4.1	4	3.9	3.8	3.7	3.6	36.1
1498	5	4.8	4.6	4.5	4.3	4.2	4	3.9	3.8	3.7	3.6	33.6
1499	5	4.8	4.6	4.5	4.3	4.2	4.1	3.9	3.8	3.7	3.6	29.7
1500	5	4.8	4.7	4.5	4.3	4.2	4.1	3.9	3.8	3.7	3.6	30.3
1501	5.1	4.9	4.7	4.5	4.4	4.2	4.1	4	3.9	3.7	3.6	32
1502	5.1	4.9	4.7	4.6	4.4	4.3	4.1	4	3.9	3.8	3.7	31.9
1503	5.1	4.9	4.8	4.6	4.4	4.3	4.1	4	3.9	3.8	3.7	27.2
1504	5.2	5	4.8	4.6	4.5	4.3	4.2	4	3.9	3.8	3.7	28.1
1505	5.2	5	4.8	4.7	4.5	4.4	4.2	4.1	4	3.8	3.7	34
1506	5.3	5.1	4.9	4.7	4.5	4.4	4.3	4.1	4	3.9	3.8	36.8
1507	5.4	5.2	5	4.8	4.6	4.5	4.3	4.2	4	3.9	3.8	39
1508	5.3	5.1	4.9	4.7	4.6	4.4	4.3	4.1	4	3.9	3.8	27.8
1509	5.2	5	4.8	4.7	4.5	4.4	4.2	4.1	4	3.8	3.7	16
1510	5.3	5.1	4.9	4.7	4.5	4.4	4.2	4.1	4	3.9	3.8	20.2
1511	5.3	5.1	4.9	4.7	4.5	4.4	4.2	4.1	4	3.9	3.7	20.5
1512	5.3	5.1	4.9	4.7	4.5	4.4	4.2	4.1	4	3.9	3.7	15.1
1513	5.3	5.1	4.9	4.7	4.6	4.4	4.3	4.1	4	3.9	3.8	38.6
1514	5.4	5.2	5	4.8	4.6	4.4	4.3	4.2	4	3.9	3.8	44.2
1515	5.4	5.2	5	4.8	4.6	4.5	4.3	4.2	4.1	3.9	3.8	48.9
1516	5.2	5	4.8	4.6	4.5	4.3	4.2	4	3.9	3.8	3.7	45
1517	5.1	4.9	4.7	4.5	4.4	4.2	4.1	4	3.8	3.7	3.6	41.3
1518	5	4.8	4.6	4.5	4.3	4.2	4	3.9	3.8	3.7	3.6	40.6
1519	5	4.8	4.6	4.4	4.3	4.1	4	3.9	3.8	3.7	3.6	39.1
1520	5	4.8	4.6	4.5	4.3	4.2	4	3.9	3.8	3.7	3.6	36.7
1521	5	4.8	4.6	4.5	4.3	4.2	4	3.9	3.8	3.7	3.6	34
1522	5	4.8	4.7	4.5	4.3	4.2	4.1	3.9	3.8	3.7	3.6	33.7
1523	5	4.8	4.7	4.5	4.3	4.2	4.1	3.9	3.8	3.7	3.6	29.1
1524	5.1	4.9	4.7	4.5	4.4	4.2	4.1	4	3.8	3.7	3.6	28.3
1525	5.1	4.9	4.7	4.5	4.4	4.2	4.1	4	3.9	3.8	3.6	28.3
1526	5.1	4.9	4.8	4.6	4.4	4.3	4.1	4	3.9	3.8	3.7	28.1
1527	5.2	5	4.8	4.6	4.5	4.3	4.2	4	3.9	3.8	3.7	26.4
1528	5.2	5	4.8	4.7	4.5	4.4	4.2	4.1	4	3.8	3.7	31
1529	5.3	5.1	4.9	4.7	4.5	4.4	4.3	4.1	4	3.9	3.8	35
1530	5.4	5.2	5	4.8	4.6	4.5	4.3	4.2	4.1	3.9	3.8	39.6
1531	5.5	5.2	5	4.9	4.7	4.5	4.4	4.2	4.1	4	3.9	41.7
1532	5.4	5.2	5	4.8	4.6	4.5	4.3	4.2	4.1	4	3.8	30
1533	5.4	5.2	5	4.8	4.6	4.5	4.3	4.2	4.1	3.9	3.8	24.3
1534	5.4	5.2	5	4.8	4.6	4.5	4.3	4.2	4.1	3.9	3.8	20.1
1535	5.4	5.2	5	4.8	4.6	4.5	4.3	4.2	4.1	3.9	3.8	19.6
1536	5.4	5.2	5	4.8	4.6	4.5	4.3	4.2	4	3.9	3.8	12.7
1537	5.2	5	4.8	4.7	4.5	4.4	4.2	4.1	4	3.8	3.7	38.7
1538	5.3	5.1	4.9	4.7	4.6	4.4	4.3	4.1	4	3.9	3.8	46
1539	5.4	5.2	5	4.8	4.6	4.5	4.3	4.2	4	3.9	3.8	51.7
1540	5.1	4.9	4.7	4.6	4.4	4.3	4.1	4	3.9	3.8	3.7	44.1
1541	5.1	4.9	4.7	4.5	4.4	4.2	4.1	3.9	3.8	3.7	3.6	38.8
1542	5	4.8	4.7	4.5	4.3	4.2	4.1	3.9	3.8	3.7	3.6	39.2
1543	5	4.8	4.6	4.5	4.3	4.2	4	3.9	3.8	3.7	3.6	39.7
1544	5	4.8	4.7	4.5	4.3	4.2	4.1	3.9	3.8	3.7	3.6	36.3
1545	5.1	4.9	4.7	4.5	4.4	4.2	4.1	4	3.8	3.7	3.6	34.3
1546	5.1	4.9	4.7	4.5	4.4	4.2	4.1	4	3.9	3.7	3.6	34.7
1547	5.1	4.9	4.7	4.5	4.4	4.2	4.1	4	3.9	3.7	3.6	32.5
1548	5.1	4.9	4.7	4.6	4.4	4.3	4.1	4	3.9	3.8	3.7	31.4
1549	5.1	4.9	4.7	4.6	4.4	4.3	4.1	4	3.9	3.8	3.7	28.2
1550	5.2	5	4.8	4.6	4.5	4.3	4.2	4.1	3.9	3.8	3.7	26.2
1551	5.2	5	4.8	4.7	4.5	4.4	4.2	4.1	4	3.8	3.7	28
1552	5.3	5.1	4.9	4.7	4.5	4.4	4.2	4.1	4	3.9	3.8	34
1553	5.3	5.1	4.9	4.7	4.6	4.4	4.3	4.2	4	3.9	3.8	32.8
1554	5.4	5.2	5	4.8	4.7	4.5	4.4	4.2	4.1	4	3.9	39.1
1555	5.5	5.3	5.1	4.9	4.7	4.6	4.4	4.3	4.2	4	3.9	42.8
1556	5.5	5.3	5.1	4.9	4.7	4.5	4.4	4.2	4.1	4	3.9	31.1
1557	5.4	5.2	5	4.9	4.7	4.5	4.4	4.2	4.1	4	3.9	26.1
1558	5.4	5.2	5	4.9	4.7	4.5	4.4	4.2	4.1	4	3.9	22.7
1559	5.5	5.3	5.1	4.9	4.7	4.6	4.4	4.3	4.1	4	3.9	19.4
1560	5.5	5.3	5.1	4.9	4.7	4.6	4.4	4.3	4.1	4	3.9	13.2
1561	5.2	5	4.8	4.6	4.5	4.3	4.2	4.1	3.9	3.8	3.7	40.3
1562	5.2	5	4.8	4.7	4.5	4.3	4.2	4.1	3.9	3.8	3.7	44.2
1563	5.3	5.1	4.9	4.7	4.5	4.4	4.2	4.1	4	3.8	3.7	48.3
1564	5.1	4.9	4.7	4.6	4.4	4.3	4.1	4	3.9	3.8	3.6	44.5
1565	5.1	4.9	4.7	4.5	4.4	4.2	4.1	4	3.8	3.7	3.6	41.1
1566	5	4.8	4.7	4.5	4.3	4.2	4.1	3.9	3.8	3.7	3.6	38.4
1567	5	4.8	4.7	4.5	4.3	4.2	4.1	3.9	3.8	3.7	3.6	35.1
1568	5.1	4.9	4.7	4.5	4.4	4.2	4.1	4	3.8	3.7	3.6	36
1569	5.1	4.9	4.7	4.5	4.4	4.2	4.1	4	3.9	3.7	3.6	35.4
1570	5.1	4.9	4.7	4.6	4.4	4.3	4.1	4	3.9	3.8	3.7	35.2
1571	5.1	4.9	4.8	4.6	4.4	4.3	4.1	4	3.9	3.8	3.7	34.8
1572	5.2	5	4.8	4.6	4.5	4.3	4.2	4	3.9	3.8	3.7	35
1573	5.2	5	4.8	4.6	4.5	4.3	4.2	4.1	3.9	3.8	3.7	33.3
1574	5.2	5	4.8	4.6	4.5	4.3	4.2	4.1	3.9	3.8	3.7	23.3
1575	5.3	5.1	4.9	4.7	4.5	4.4	4.2	4.1	4	3.9	3.8	25.8
1576	5.3	5.1	4.9	4.8	4.6	4.4	4.3	4.2	4	3.9	3.8	37.9
1577	5.3	5.1	4.9	4.8	4.6	4.4	4.3	4.2	4	3.9	3.8	31
1578	5.4	5.2	5	4.8	4.6	4.5	4.3	4.2	4.1	4	3.9	29.3
1579	5.6	5.4	5.2	5	4.8	4.6	4.5	4.3	4.2	4.1	4	41.8
1580	5.5	5.3	5.1	4.9	4.7	4.6	4.4	4.3	4.2	4	3.9	32.2
1581	5.5	5.3	5.1	4.9	4.7	4.6	4.4	4.3	4.1	4	3.9	24.1
1582	5.5	5.3	5.1	4.9	4.7	4.6	4.4	4.3	4.1	4	3.9	19.9
1583	5.6	5.3	5.1	5	4.8	4.6	4.5	4.3	4.2	4.1	3.9	17.4
1584	5.6	5.4	5.2	5	4.8	4.6	4.5	4.3	4.2	4.1	4	13.7
1585	5.2	5	4.8	4.7	4.5	4.3	4.2	4.1	3.9	3.8	3.7	45.3
1586	5.1	4.9	4.7	4.5	4.4	4.2	4.1	4	3.8	3.7	3.6	36.6
1587	5.1	4.9	4.8	4.6	4.4	4.3	4.1	4	3.9	3.8	3.7	43.7
1588	5.2	5	4.8	4.7	4.5	4.3	4.2	4.1	3.9	3.8	3.7	51.4
1589	5.1	4.9	4.7	4.5	4.4	4.2	4.1	4	3.8	3.7	3.6	44.4
1590	5.1	4.9	4.7	4.5	4.4	4.2	4.1	4	3.9	3.7	3.6	45.9
1591	5.1	4.9	4.7	4.5	4.4	4.2	4.1	4	3.8	3.7	3.6	37.8
1592	5.1	4.9	4.7	4.5	4.4	4.2	4.1	4	3.9	3.7	3.6	34.6
1593	5.1	4.9	4.7	4.6	4.4	4.3	4.1	4	3.9	3.8	3.7	38.2
1594	5.2	5	4.8	4.6	4.5	4.3	4.2	4	3.9	3.8	3.7	35.1
1595	5.2	5	4.8	4.6	4.5	4.3	4.2	4.1	3.9	3.8	3.7	37.5
1596	5.2	5	4.8	4.7	4.5	4.4	4.2	4.1	4	3.8	3.7	37.1
1597	5.2	5	4.9	4.7	4.5	4.4	4.2	4.1	4	3.9	3.8	33.6
1598	5.2	5	4.9	4.7	4.5	4.4	4.2	4.1	4	3.9	3.8	30.1
1599	5.3	5.1	4.9	4.7	4.6	4.4	4.3	4.1	4	3.9	3.8	24.9
1600	5.3	5.1	4.9	4.8	4.6	4.4	4.3	4.2	4	3.9	3.8	23.3
1601	5.4	5.1	5	4.8	4.6	4.5	4.3	4.2	4.1	3.9	3.8	21.6
1602	5.4	5.2	5	4.8	4.7	4.5	4.4	4.2	4.1	4	3.9	29.5
1603	5.7	5.4	5.2	5	4.9	4.7	4.5	4.4	4.3	4.1	4	48.3
1604	5.6	5.4	5.2	5	4.8	4.6	4.5	4.4	4.2	4.1	4	33.1
1605	5.6	5.3	5.1	5	4.8	4.6	4.5	4.3	4.2	4.1	4	23.6
1606	5.6	5.3	5.1	5	4.8	4.6	4.5	4.3	4.2	4.1	4	21.6
1607	5.6	5.4	5.2	5	4.8	4.7	4.5	4.4	4.2	4.1	4	18.8
1608	5.7	5.5	5.3	5.1	4.9	4.7	4.6	4.4	4.3	4.2	4	18.1
1609	5.9	5.6	5.4	5.1	4.9	4.7	4.6	4.4	4.3	4.1	4.1	55.5
1610	5.1	4.9	4.7	4.6	4.4	4.3	4.1	4	3.9	3.7	3.6	42.6
1611	5.2	5	4.8	4.7	4.5	4.3	4.2	4.1	3.9	3.8	3.7	49.5
1612	5.5	5.3	5.1	4.9	4.7	4.5	4.4	4.2	4.1	4	3.9	59.2
1613	5.1	4.9	4.7	4.6	4.4	4.2	4.1	4	3.9	3.7	3.6	43.6
1614	5.1	4.9	4.7	4.5	4.4	4.2	4.1	4	3.8	3.7	3.6	39.4
1615	5.1	4.9	4.7	4.6	4.4	4.3	4.1	4	3.9	3.8	3.6	41.5
1616	5.1	4.9	4.8	4.6	4.4	4.3	4.1	4	3.9	3.8	3.7	46
1617	5.2	5	4.8	4.6	4.5	4.3	4.2	4	3.9	3.8	3.7	43.6
1618	5.2	5	4.8	4.6	4.5	4.3	4.2	4.1	3.9	3.8	3.7	40.1
1619	5.2	5	4.8	4.7	4.5	4.4	4.2	4.1	4	3.8	3.7	36.8
1620	5.3	5.1	4.9	4.7	4.5	4.4	4.3	4.1	4	3.9	3.8	35.9
1621	5.3	5.1	4.9	4.7	4.6	4.4	4.3	4.1	4	3.9	3.8	34.8
1622	5.3	5.1	4.9	4.7	4.6	4.4	4.3	4.2	4	3.9	3.8	29.1
1623	5.3	5.1	4.9	4.8	4.6	4.4	4.3	4.2	4	3.9	3.8	30.4
1624	5.3	5.1	4.9	4.8	4.6	4.5	4.3	4.2	4.1	3.9	3.8	23.7
1625	5.4	5.2	5	4.8	4.6	4.5	4.3	4.2	4.1	4	3.9	24.2
1626	5.5	5.3	5.1	4.9	4.7	4.6	4.4	4.3	4.2	4	3.9	31.2
1627	5.7	5.5	5.3	5.1	4.9	4.7	4.6	4.4	4.3	4.1	4	39.5
1628	5.7	5.5	5.3	5.1	4.9	4.7	4.6	4.4	4.3	4.2	4	35.2
1629	5.7	5.4	5.2	5	4.9	4.7	4.5	4.4	4.3	4.1	4	28.2
1630	5.7	5.5	5.3	5.1	4.9	4.7	4.6	4.4	4.3	4.2	4	24.8
1631	5.8	5.5	5.3	5.1	4.9	4.8	4.6	4.5	4.3	4.2	4.1	21
1632	5.8	5.6	5.3	5.2	5	4.8	4.6	4.5	4.4	4.2	4.1	18.2
1633	7.5	7	6.7	6.3	6	5.7	5.5	5.2	5	4.8	19.8	99.7
1634	5.2	5	4.8	4.6	4.5	4.3	4.2	4	3.9	3.8	3.7	49
1635	5.1	4.9	4.7	4.6	4.4	4.3	4.1	4	3.9	3.7	3.6	46
1636	5.4	5.2	5	4.8	4.6	4.4	4.3	4.1	4	3.9	3.8	58.2
1637	5.3	5.1	4.9	4.7	4.5	4.4	4.2	4.1	4	3.9	3.7	53.8
1638	5.1	4.9	4.7	4.6	4.4	4.3	4.1	4	3.9	3.8	3.7	44.5
1639	5.1	4.9	4.8	4.6	4.4	4.3	4.1	4	3.9	3.8	3.7	45.3
1640	5.2	5	4.8	4.6	4.5	4.3	4.2	4.1	3.9	3.8	3.7	46.5
1641	5.3	5.1	4.9	4.7	4.5	4.4	4.2	4.1	4	3.9	3.8	53.6
1642	5.2	5	4.9	4.7	4.5	4.4	4.2	4.1	4	3.9	3.7	42.4
1643	5.3	5.1	4.9	4.7	4.6	4.4	4.3	4.1	4	3.9	3.8	33.8
1644	5.3	5.1	4.9	4.7	4.6	4.4	4.3	4.2	4	3.9	3.8	33.3
1645	5.3	5.1	4.9	4.8	4.6	4.4	4.3	4.2	4	3.9	3.8	28.6
1646	5.3	5.1	4.9	4.8	4.6	4.5	4.3	4.2	4.1	3.9	3.8	28.3
1647	5.4	5.2	5	4.8	4.6	4.5	4.3	4.2	4.1	4	3.8	29.9
1648	5.4	5.2	5	4.8	4.7	4.5	4.4	4.2	4.1	4	3.9	28.2
1649	5.4	5.2	5	4.9	4.7	4.5	4.4	4.3	4.1	4	3.9	23.2
1650	5.6	5.4	5.2	5	4.8	4.7	4.5	4.4	4.2	4.1	4	35.8
1651	5.8	5.6	5.3	5.1	5	4.8	4.6	4.5	4.3	4.2	4.1	41.1
1652	5.8	5.5	5.3	5.1	4.9	4.8	4.6	4.5	4.3	4.2	4.1	31.9
1653	5.8	5.5	5.3	5.1	4.9	4.8	4.6	4.5	4.3	4.2	4.1	31.4
1654	5.8	5.6	5.4	5.2	5	4.8	4.7	4.5	4.4	4.2	4.1	25.9
1655	5.9	5.7	5.4	5.2	5.1	4.9	4.7	4.6	4.4	4.3	4.2	23.8
1656	5.9	5.6	5.4	5.2	5	4.9	4.7	4.6	4.4	4.3	4.2	16.3
1657	6.5	6.2	5.9	5.6	5.4	5.1	4.9	4.7	4.6	4.4	7.3	65.4
1658	5.1	4.9	4.7	4.6	4.4	4.3	4.1	4	3.9	3.7	3.6	46.4
1659	5.1	4.9	4.7	4.5	4.4	4.2	4.1	4	3.8	3.7	3.6	45.4
1660	5.1	4.9	4.7	4.5	4.4	4.2	4.1	4	3.8	3.7	3.6	45.4
1661	5.1	4.9	4.7	4.5	4.4	4.2	4.1	4	3.8	3.7	3.6	44.3
1662	5.1	4.9	4.8	4.6	4.4	4.3	4.1	4	3.9	3.8	3.7	49.6
1663	7.4	7	6.6	6.3	6	5.7	5.5	5.2	5	4.8	20.8	98
1664	5.1	4.9	4.7	4.6	4.4	4.2	4.1	4	3.9	3.7	3.6	45.4
1665	5.3	5.1	4.9	4.7	4.5	4.4	4.2	4.1	3.9	3.8	3.7	53.8
1666	5.3	5.1	4.9	4.7	4.5	4.4	4.2	4.1	4	3.8	3.7	56.8
1667	5.2	5	4.8	4.6	4.5	4.3	4.2	4	3.9	3.8	3.7	52.2
1668	5.4	5.2	5	4.8	4.6	4.5	4.3	4.2	4	3.9	3.8	59.4
1669	6.7	6.4	6	5.8	5.5	5.3	5.1	4.9	4.7	4.5	10.6	70.5
1670	5.2	5	4.8	4.6	4.5	4.3	4.2	4	3.9	3.8	3.7	52
1671	6.5	6.2	5.9	5.6	5.4	5.2	5	4.8	4.6	4.4	5.4	67.3
1672	7.4	7	6.6	6.3	6	5.7	5.5	5.2	5	4.8	17.2	100.6
1673	7.3	6.9	6.6	6.2	5.9	5.7	5.4	5.2	5	4.8	15.5	98.7
1674	5.8	5.6	5.3	5.1	4.9	4.7	4.6	4.4	4.3	4.1	4.1	66.3
1675	6.7	6.3	6	5.7	5.5	5.3	5	4.8	4.7	4.5	8.7	68
1676	6.5	6.2	5.9	5.6	5.4	5.2	5	4.8	4.6	4.4	5.5	65.1
1677	7.5	7.1	6.7	6.3	6	5.8	5.5	5.3	5.1	4.9	19.6	103.3
1678	7.8	7.4	7	6.6	6.3	6	5.7	5.4	5.2	5	26.9	127.1
1679	7	6.6	6.3	6	5.7	5.5	5.2	5	4.8	4.6	10.4	84.9
1680	5.3	5.1	4.9	4.7	4.6	4.4	4.3	4.1	4	3.9	3.7	58.2
1681	7.3	6.9	6.5	6.2	5.9	5.7	5.4	5.2	5	4.8	15.5	86.6
1682	7.6	7.2	6.8	6.4	6.1	5.8	5.6	5.3	5.1	4.9	22.1	107.2
1683	8.6	8	7.5	7.1	6.7	6.4	6	5.8	5.5	5.3	37	127.6
1684	8.2	7.7	7.3	6.9	6.5	6.2	5.9	5.6	5.4	5.2	32.3	127.4
1685	7.5	7.1	6.7	6.4	6	5.8	5.5	5.3	5.1	4.9	21.7	112.6
1686	5.1	4.9	4.7	4.6	4.4	4.3	4.1	4	3.9	3.7	3.6	51.9
1687	8.2	7.7	7.3	6.9	6.5	6.2	5.9	5.6	5.4	5.2	32.5	128.3
1688	16.9	14.8	13.2	11.9	10.8	10	9.2	8.6	8	7.5	54.6	128
1689	17.3	15.1	13.4	12.1	11	10.1	9.3	8.7	8.1	7.6	54.7	127.6
1690	8	7.5	7	6.7	6.3	6	5.7	5.5	5.3	5	29.4	127.2
1691	6.2	5.9	5.6	5.4	5.2	5	4.8	4.6	4.4	4.3	4.3	68.9
1692	5	4.8	4.6	4.5	4.3	4.2	4	3.9	3.8	3.7	3.6	44.4
