# Supplementary material for: Roles of host and environment in shift of primary anthrax host species in Kruger National Park
Source: PLoS One. 2024 Dec 6;19(12):e0314103. doi: 10.1371/journal.pone.0314103 (PMC11623471; doi:10.1371/journal.pone.0314103)
Supplement: S1 Data — (ZIP) [file pone.0314103.s001.zip › Ochai Supplementary Data/Soil Moisture KNP/TerraClimate_Soil Moisture_2009.xlsx]

## Sheet: TerraClimate_Soil Moisture_2009
UPID	2009_1	2009_2	2009_3	2009_4	2009_5	2009_6	2009_7	2009_8	2009_9	2009_10	2009_11	2009_12
1	17.8	14.6	12.4	10.8	9.5	8.6	7.8	7.1	6.6	6.1	5.7	5.4
2	11.1	9.8	8.8	7.9	7.2	6.7	6.2	5.8	5.4	5.1	4.8	4.5
3	9.9	8.8	8	7.3	6.7	6.2	5.8	5.4	5.1	4.8	4.5	4.3
4	8.4	7.6	6.9	6.4	5.9	5.5	5.2	4.9	4.6	4.4	4.2	4
5	18	14.6	12.3	10.6	9.4	8.4	7.6	6.9	6.4	5.9	5.5	5.2
6	13.6	11.5	10.1	8.9	8	7.3	6.7	6.2	5.7	5.3	5	4.7
7	5.7	5.3	5	4.7	4.5	4.2	4	3.8	3.7	3.5	3.4	3.2
8	3.3	3.1	3	2.9	2.8	2.7	2.6	2.6	2.5	2.4	2.3	2.3
9	5	4.7	4.5	4.2	4	3.9	3.7	3.5	3.4	3.3	3.1	3
10	9.5	8.5	7.7	7.1	6.5	6.1	5.7	5.3	5	4.7	4.5	4.3
11	5.2	4.9	4.7	4.4	4.2	4	3.8	3.7	3.5	3.4	3.3	3.2
12	1.3	1.3	1.3	1.3	1.3	1.2	1.2	1.2	1.2	1.2	1.2	1.2
13	3.3	3.2	3.1	3	2.9	2.8	2.7	2.6	2.6	2.5	2.4	2.4
14	12.5	10.9	9.7	8.8	8	7.4	6.8	6.3	5.9	5.6	5.3	5
15	16.2	14.1	12.2	10.7	9.6	8.7	7.9	7.3	6.8	6.3	5.9	5.6
16	3.7	3.6	3.5	3.4	3.2	3.1	3	2.9	2.9	2.8	2.7	2.6
17	1.3	1.3	1.2	1.2	1.2	1.2	1.2	1.2	1.2	1.1	1.1	1.1
18	9.7	8.8	8.1	7.5	6.9	6.5	6.1	5.7	5.4	5.1	4.9	4.6
19	22.2	17.2	14.1	11.9	10.4	9.2	8.3	7.5	6.9	6.4	5.9	5.5
20	23.4	17.9	14.5	12.2	10.6	9.3	8.4	7.6	6.9	6.4	5.9	5.5
21	19.7	15.5	12.9	11.1	9.7	8.6	7.8	7.1	6.5	6	5.6	5.2
22	14.8	12.4	10.6	9.4	8.3	7.5	6.9	6.3	5.9	5.5	5.1	4.8
23	14.3	12	10.3	9.1	8.1	7.3	6.7	6.2	5.7	5.3	5	4.7
24	15.2	12.6	10.7	9.4	8.3	7.5	6.8	6.3	5.8	5.4	5	4.7
25	9.7	8.6	7.7	7	6.4	5.9	5.5	5.1	4.8	4.5	4.3	4.1
26	2.2	2.2	2.1	2.1	2	2	1.9	1.9	1.8	1.8	1.8	1.7
27	0.8	0.8	0.8	0.8	0.8	0.8	0.8	0.8	0.8	0.8	0.7	0.7
28	0.8	0.8	0.8	0.8	0.8	0.8	0.8	0.8	0.8	0.8	0.8	0.8
29	1.7	1.7	1.6	1.6	1.6	1.5	1.5	1.5	1.5	1.4	1.4	1.4
30	9.7	8.7	7.9	7.2	6.6	6.1	5.7	5.4	5	4.8	4.5	4.3
31	11.9	10.4	9.2	8.3	7.6	6.9	6.4	6	5.6	5.2	4.9	4.7
32	11.5	10.1	9	8.2	7.4	6.9	6.3	5.9	5.5	5.2	4.9	4.7
33	20.6	18.7	15.2	12.9	11.2	9.9	8.9	8.1	7.4	6.8	6.3	5.9
34	12	10.5	9.4	8.5	7.8	7.1	6.6	6.1	5.8	5.4	5.1	4.8
35	0.9	0.9	0.9	0.9	0.9	0.9	0.9	0.9	0.9	0.9	0.8	0.8
36	1	0.9	0.9	0.9	0.9	0.9	0.9	0.9	0.9	0.9	0.9	0.9
37	26	21.9	16.8	13.8	11.7	10.2	9	8.1	7.3	6.7	6.2	5.8
38	26.7	22.6	17.1	13.9	11.7	10.2	9	8.1	7.3	6.7	6.2	5.7
39	23.6	19.6	15.4	12.7	10.9	9.5	8.4	7.6	6.9	6.3	5.9	5.5
40	20	16.6	13.5	11.4	9.8	8.7	7.8	7.1	6.5	5.9	5.5	5.1
41	15.1	12.4	10.6	9.2	8.2	7.4	6.7	6.1	5.7	5.3	4.9	4.6
42	8.4	7.5	6.8	6.2	5.7	5.3	5	4.6	4.4	4.1	3.9	3.7
43	8.2	7.4	6.7	6.1	5.6	5.2	4.9	4.6	4.3	4.1	3.9	3.7
44	9.8	8.6	7.7	7	6.4	5.9	5.4	5.1	4.8	4.5	4.2	4
45	1.3	1.3	1.2	1.2	1.2	1.2	1.2	1.2	1.1	1.1	1.1	1.1
46	3.9	3.7	3.5	3.4	3.2	3.1	3	2.9	2.8	2.7	2.6	2.5
47	0.8	0.8	0.8	0.8	0.8	0.8	0.8	0.7	0.7	0.7	0.7	0.7
48	0.8	0.8	0.8	0.8	0.8	0.8	0.8	0.8	0.8	0.7	0.7	0.7
49	0.8	0.8	0.8	0.8	0.8	0.8	0.8	0.8	0.8	0.8	0.8	0.7
50	5.7	5.3	5	4.7	4.4	4.2	4	3.8	3.7	3.5	3.4	3.2
51	12.7	11	9.7	8.6	7.8	7.1	6.6	6.1	5.7	5.3	5	4.7
52	11.5	10.1	9	8.1	7.4	6.8	6.3	5.8	5.5	5.1	4.8	4.6
53	0.9	0.9	0.9	0.9	0.8	0.8	0.8	0.8	0.8	0.8	0.8	0.8
54	0.9	0.9	0.9	0.9	0.9	0.8	0.8	0.8	0.8	0.8	0.8	0.8
55	24.6	20	15.6	12.9	11	9.6	8.5	7.7	7	6.4	5.9	5.5
56	24.2	20.2	15.7	12.9	10.9	9.5	8.5	7.6	6.9	6.3	5.8	5.4
57	22.4	19.1	14.9	12.3	10.5	9.2	8.1	7.3	6.7	6.1	5.7	5.3
58	24.6	22	16.5	13.3	11.1	9.6	8.5	7.6	6.9	6.3	5.8	5.3
59	24.5	21.9	16.3	13.1	11	9.5	8.3	7.4	6.7	6.1	5.7	5.2
60	13.5	11.2	9.6	8.4	7.5	6.7	6.1	5.6	5.2	4.9	4.5	4.3
61	4.2	3.9	3.7	3.5	3.4	3.2	3.1	2.9	2.8	2.7	2.6	2.5
62	0.7	0.7	0.7	0.7	0.7	0.7	0.7	0.7	0.7	0.7	0.7	0.7
63	6	5.5	5.1	4.8	4.5	4.2	4	3.8	3.6	3.4	3.3	3.1
64	0.8	0.7	0.7	0.7	0.7	0.7	0.7	0.7	0.7	0.7	0.7	0.7
65	0.8	0.8	0.7	0.7	0.7	0.7	0.7	0.7	0.7	0.7	0.7	0.7
66	0.8	0.8	0.8	0.8	0.7	0.7	0.7	0.7	0.7	0.7	0.7	0.7
67	0.8	0.8	0.8	0.8	0.7	0.7	0.7	0.7	0.7	0.7	0.7	0.7
68	0.8	0.8	0.8	0.8	0.8	0.7	0.7	0.7	0.7	0.7	0.7	0.7
69	0.8	0.8	0.8	0.8	0.8	0.8	0.8	0.8	0.7	0.7	0.7	0.7
70	0.8	0.8	0.8	0.8	0.8	0.8	0.8	0.8	0.8	0.8	0.7	0.7
71	0.8	0.8	0.8	0.8	0.8	0.8	0.8	0.8	0.8	0.8	0.8	0.7
72	0.8	0.8	0.8	0.8	0.8	0.8	0.8	0.8	0.8	0.8	0.8	0.8
73	30.8	27.9	19.6	15.3	12.6	10.7	9.3	8.3	7.5	6.8	6.2	5.7
74	28.4	25.9	18.5	14.5	12	10.3	9	8	7.2	6.5	6	5.6
75	23.1	20.2	15.4	12.5	10.6	9.2	8.1	7.3	6.6	6	5.6	5.2
76	22.7	19.9	15.1	12.3	10.4	9	7.9	7.1	6.5	5.9	5.4	5.1
77	19.3	16.8	13.2	11	9.4	8.2	7.3	6.6	6	5.5	5.1	4.7
78	8.7	7.7	6.8	6.2	5.7	5.2	4.8	4.5	4.2	4	3.7	3.5
79	2.2	2.1	2.1	2	1.9	1.9	1.8	1.8	1.7	1.7	1.7	1.6
80	0.7	0.7	0.7	0.7	0.7	0.7	0.7	0.6	0.6	0.6	0.6	0.6
81	0.7	0.7	0.7	0.7	0.7	0.7	0.7	0.7	0.7	0.6	0.6	0.6
82	8.3	7.4	6.7	6.1	5.6	5.1	4.8	4.5	4.2	4	3.7	3.5
83	6	5.6	5.1	4.8	4.5	4.2	4	3.8	3.6	3.4	3.2	3.1
84	0.7	0.7	0.7	0.7	0.7	0.7	0.7	0.7	0.7	0.7	0.7	0.7
85	0.7	0.7	0.7	0.7	0.7	0.7	0.7	0.7	0.7	0.7	0.7	0.7
86	0.7	0.7	0.7	0.7	0.7	0.7	0.7	0.7	0.7	0.7	0.7	0.7
87	0.7	0.7	0.7	0.7	0.7	0.7	0.7	0.7	0.7	0.7	0.7	0.7
88	0.8	0.8	0.7	0.7	0.7	0.7	0.7	0.7	0.7	0.7	0.7	0.7
89	0.8	0.8	0.8	0.7	0.7	0.7	0.7	0.7	0.7	0.7	0.7	0.7
90	0.8	0.8	0.8	0.8	0.7	0.7	0.7	0.7	0.7	0.7	0.7	0.7
91	30.7	28.9	19.8	15.2	12.5	10.6	9.2	8.2	7.3	6.6	6.1	5.6
92	20.5	18	14.1	11.6	9.9	8.7	7.7	7	6.3	5.8	5.4	5
93	17.7	15.2	12.3	10.3	9	7.9	7.1	6.4	5.9	5.4	5	4.7
94	19.4	16.8	13.2	10.9	9.3	8.1	7.2	6.5	5.9	5.5	5	4.7
95	16.9	13.9	11.3	9.5	8.3	7.3	6.6	5.9	5.4	5	4.7	4.3
96	10.6	9	7.8	6.9	6.2	5.7	5.2	4.8	4.4	4.2	3.9	3.7
97	6.6	6	5.4	5	4.6	4.3	4	3.8	3.6	3.4	3.2	3
98	8.3	7.3	6.5	5.9	5.4	4.9	4.6	4.3	4	3.8	3.5	3.4
99	6.1	5.5	5.1	4.7	4.4	4.1	3.9	3.6	3.4	3.3	3.1	3
100	0.7	0.7	0.7	0.7	0.6	0.6	0.6	0.6	0.6	0.6	0.6	0.6
101	7.8	7	6.3	5.8	5.3	4.9	4.6	4.3	4	3.8	3.6	3.4
102	0.7	0.7	0.7	0.7	0.7	0.7	0.6	0.6	0.6	0.6	0.6	0.6
103	0.7	0.7	0.7	0.7	0.7	0.7	0.7	0.6	0.6	0.6	0.6	0.6
104	0.7	0.7	0.7	0.7	0.7	0.7	0.7	0.7	0.6	0.6	0.6	0.6
105	0.7	0.7	0.7	0.7	0.7	0.7	0.7	0.7	0.7	0.6	0.6	0.6
106	0.7	0.7	0.7	0.7	0.7	0.7	0.7	0.7	0.7	0.7	0.6	0.6
107	0.7	0.7	0.7	0.7	0.7	0.7	0.7	0.7	0.7	0.7	0.6	0.6
108	0.7	0.7	0.7	0.7	0.7	0.7	0.7	0.7	0.7	0.7	0.7	0.7
109	32	31.8	21	15.9	12.9	10.9	9.5	8.4	7.5	6.8	6.2	5.7
110	26.4	25.4	18.1	14.2	11.7	10	8.7	7.8	7	6.4	5.8	5.4
111	31.4	33.9	21.2	15.8	12.7	10.6	9.2	8.1	7.2	6.5	6	5.5
112	27.9	27.1	18.4	14.1	11.6	9.8	8.5	7.5	6.8	6.1	5.6	5.2
113	26.6	25.2	17.4	13.4	11	9.4	8.2	7.2	6.5	5.9	5.4	5
114	23.6	21.6	15.6	12.3	10.2	8.7	7.6	6.8	6.1	5.6	5.1	4.7
115	22.5	20.7	15	11.9	9.9	8.5	7.5	6.7	6	5.5	5	4.7
116	17.9	15.8	12.4	10.3	8.8	7.7	6.8	6.1	5.6	5.1	4.7	4.4
117	16.1	15.2	12.1	10.1	8.6	7.6	6.7	6.1	5.5	5.1	4.7	4.4
118	11.3	10.4	8.9	7.8	6.9	6.2	5.7	5.2	4.8	4.5	4.2	3.9
119	8.8	8.2	7.2	6.5	5.9	5.4	5	4.6	4.3	4	3.8	3.6
120	11.4	11.2	9.5	8.2	7.3	6.5	5.9	5.4	5	4.6	4.3	4.1
121	7.8	7.3	6.5	5.9	5.4	5	4.6	4.3	4.1	3.8	3.6	3.4
122	6.5	6.3	5.7	5.3	4.9	4.5	4.2	4	3.8	3.6	3.4	3.2
123	6.5	6.1	5.5	5.1	4.7	4.4	4.1	3.9	3.7	3.5	3.3	3.2
124	0.7	0.7	0.7	0.7	0.7	0.7	0.7	0.6	0.6	0.6	0.6	0.6
125	0.7	0.7	0.7	0.7	0.7	0.7	0.7	0.7	0.6	0.6	0.6	0.6
126	0.7	0.7	0.7	0.7	0.7	0.7	0.7	0.7	0.6	0.6	0.6	0.6
127	53.4	65.7	28.9	20.1	15.7	12.9	11	9.6	8.5	7.6	6.9	6.4
128	35.4	41.8	24.5	17.9	14.2	11.9	10.2	9	8	7.2	6.6	6
129	55.4	75.6	28.1	19.4	15.1	12.4	10.5	9.2	8.1	7.3	6.6	6.1
130	43.5	55.8	26.4	18.5	14.4	11.9	10.1	8.9	7.9	7.1	6.4	5.9
131	27.2	27.4	18.8	14.5	11.9	10.1	8.8	7.8	7	6.4	5.8	5.4
132	42.4	50.1	24.7	17.4	13.6	11.3	9.6	8.4	7.5	6.7	6.1	5.6
133	55.1	70	25.8	17.8	13.8	11.3	9.6	8.4	7.5	6.7	6.1	5.6
134	42	51.2	24.6	17.3	13.5	11.1	9.5	8.3	7.4	6.6	6	5.5
135	23.7	23	16.6	13.1	10.8	9.3	8.1	7.2	6.5	5.9	5.5	5.1
136	23	29.3	19.3	14.6	11.9	10	8.7	7.7	6.9	6.2	5.7	5.3
137	13	13.2	10.9	9.3	8.2	7.3	6.6	6	5.5	5.1	4.7	4.4
138	18.1	24.4	17.2	13.5	11.1	9.5	8.3	7.3	6.6	6	5.5	5.1
139	15.9	22.5	16.3	12.9	10.7	9.2	8.1	7.2	6.5	5.9	5.4	5
140	8.4	8.4	7.5	6.7	6.1	5.6	5.2	4.8	4.5	4.2	4	3.7
141	0.7	0.7	0.7	0.7	0.7	0.7	0.7	0.7	0.7	0.6	0.6	0.6
142	2.3	2.3	2.2	2.1	2.1	2	1.9	1.9	1.8	1.8	1.8	1.7
143	0.7	0.7	0.7	0.7	0.7	0.7	0.7	0.7	0.7	0.6	0.6	0.6
144	0.7	0.7	0.7	0.7	0.7	0.7	0.7	0.7	0.6	0.6	0.6	0.6
145	83.6	83.6	31.3	21.5	16.6	13.6	11.6	10.1	8.9	8	7.3	6.7
146	69.9	82.1	30.2	20.9	16.2	13.3	11.3	9.9	8.7	7.9	7.1	6.5
147	76.1	80.6	29.7	20.5	15.9	13.1	11.1	9.7	8.6	7.7	7	6.4
148	52.4	74.1	29.1	20.1	15.6	12.8	10.9	9.5	8.4	7.6	6.9	6.3
149	53.8	76	28.6	19.8	15.3	12.6	10.7	9.3	8.3	7.4	6.8	6.2
150	39.4	48.5	25.7	18.3	14.4	11.9	10.2	8.9	7.9	7.1	6.5	6
151	43.8	56.6	26.7	18.7	14.6	12	10.2	8.9	7.9	7.1	6.5	6
152	39.4	48.9	25.4	18.1	14.2	11.7	10	8.8	7.8	7	6.4	5.9
153	29.9	32.1	20.8	15.7	12.7	10.7	9.3	8.2	7.3	6.6	6.1	5.6
154	17.5	17.9	14	11.6	9.9	8.7	7.7	6.9	6.3	5.8	5.4	5
155	17.7	20.9	15.7	12.7	10.7	9.2	8.1	7.3	6.6	6	5.5	5.1
156	19.3	26.7	18.5	14.3	11.8	10	8.7	7.7	7	6.3	5.8	5.4
157	17.6	27.9	19	14.6	11.9	10.1	8.8	7.8	7	6.3	5.8	5.4
158	13.7	20.3	15.3	12.4	10.4	9	7.9	7.1	6.4	5.9	5.4	5
159	11.4	15.1	12.2	10.3	8.9	7.9	7	6.4	5.8	5.4	5	4.6
160	16.5	18.7	14.4	11.7	9.9	8.6	7.6	6.9	6.2	5.7	5.3	4.9
161	0.7	0.7	0.7	0.7	0.7	0.7	0.7	0.7	0.7	0.7	0.6	0.6
162	0.7	0.7	0.7	0.7	0.7	0.7	0.7	0.7	0.6	0.6	0.6	0.6
163	84.2	87.2	36.6	24.1	18.3	14.8	12.5	10.8	9.6	8.6	7.8	7.1
164	86.1	86.1	38	24.4	18.4	14.8	12.5	10.8	9.5	8.5	7.7	7.1
165	79.4	84.9	34.2	22.8	17.5	14.2	12	10.4	9.2	8.3	7.5	6.9
166	74.3	83.8	32.8	22.2	17	13.9	11.8	10.2	9	8.1	7.4	6.8
167	42.8	61.3	29.2	20.5	16	13.2	11.2	9.8	8.7	7.8	7.1	6.5
168	41.6	59	28.6	20.1	15.7	13	11.1	9.7	8.6	7.7	7	6.4
169	42.3	58.5	28.3	19.9	15.5	12.8	10.9	9.5	8.5	7.6	6.9	6.4
170	38.3	48.3	26.3	18.9	14.9	12.3	10.6	9.3	8.2	7.4	6.8	6.2
171	30.1	37	23.1	17.2	13.8	11.6	10	8.8	7.9	7.1	6.5	6
172	13.4	14.2	11.8	10.1	8.9	7.9	7.2	6.5	6	5.6	5.2	4.8
173	15.6	18.4	14.5	12	10.2	9	8	7.2	6.5	6	5.6	5.2
174	12.6	15.8	12.8	10.8	9.4	8.3	7.4	6.7	6.1	5.7	5.3	4.9
175	11.9	18.2	14.3	11.8	10.1	8.8	7.8	7	6.4	5.9	5.4	5.1
176	16.8	29.1	19.6	15	12.3	10.4	9	8	7.2	6.5	5.9	5.5
177	22.1	37.4	22.4	16.4	13.1	10.9	9.4	8.3	7.4	6.7	6.1	5.6
178	27.9	45.8	24.2	17.3	13.6	11.2	9.6	8.4	7.5	6.7	6.1	5.6
179	17.7	25.4	17.8	13.8	11.4	9.7	8.4	7.5	6.7	6.1	5.6	5.2
180	6.5	6.5	5.9	5.4	5	4.7	4.4	4.1	3.9	3.7	3.5	3.3
181	90.8	90.8	49	28.6	20.9	16.6	13.8	11.9	10.4	9.3	14.3	12.2
182	90	90	46.2	27.6	20.3	16.2	13.5	11.7	10.2	9.1	8.9	8.1
183	89.2	89.2	45.8	27.4	20.2	16.1	13.4	11.5	10.1	9.1	8.9	8.1
184	71.4	88.4	37.7	24.6	18.6	15.1	12.7	11	9.7	8.7	7.9	7.2
185	59.8	87.5	34.2	23.1	17.8	14.5	12.3	10.7	9.5	8.5	7.7	7.1
186	60.2	86.7	33.3	22.7	17.5	14.3	12.1	10.5	9.3	8.4	7.6	7
187	47.2	72.5	31.1	21.6	16.8	13.8	11.7	10.2	9.1	8.2	7.4	6.8
188	42.8	62.8	29.8	20.9	16.3	13.4	11.5	10	8.9	8	7.3	6.7
189	29.4	39.5	24.5	18.2	14.6	12.3	10.6	9.3	8.3	7.5	6.9	6.3
190	14.3	18.6	14.8	12.3	10.6	9.3	8.3	7.5	6.8	6.3	5.8	5.4
191	9.3	12.5	10.7	9.4	8.3	7.5	6.8	6.3	5.8	5.4	5	4.7
192	7.2	11.1	9.6	8.5	7.6	6.9	6.3	5.9	5.4	5.1	4.8	4.5
193	6.3	8.7	7.8	7	6.4	5.9	5.5	5.1	4.8	4.5	4.2	4
194	13.2	21.3	16.1	13	10.9	9.5	8.3	7.5	6.8	6.2	5.7	5.3
195	19.5	35.3	21.9	16.3	13.1	11	9.5	8.3	7.4	6.7	6.1	5.7
196	25.1	45.3	24.3	17.4	13.7	11.3	9.7	8.5	7.6	6.8	6.2	5.7
197	22.3	39.4	22.7	16.5	13.1	10.9	9.3	8.2	7.3	6.6	6	5.5
198	15.7	28.6	19	14.5	11.8	9.9	8.6	7.6	6.8	6.2	5.7	5.2
199	94.4	94.4	60.2	31.8	24.9	19.2	15.6	13.2	11.5	10.2	29.2	21.4
200	93.9	93.9	54.2	30.4	22.7	17.8	14.7	12.6	11	9.8	14.9	12.7
201	80.1	93.4	44.5	27.6	20.6	16.5	13.8	11.9	10.5	9.4	8.5	7.7
202	59.2	92.4	39.2	25.7	19.5	15.8	13.3	11.6	10.2	9.1	8.3	7.6
203	60.3	92.5	39.5	25.8	19.5	15.8	13.3	11.5	10.2	9.1	8.3	7.6
204	61.9	92	39.6	25.8	19.5	15.8	13.3	11.5	10.1	9.1	8.2	7.5
205	46.3	73.7	32.7	22.8	17.8	14.6	12.4	10.8	9.6	8.7	7.9	7.2
206	30.2	45.8	27.4	20.1	16	13.4	11.5	10.1	9	8.2	7.4	6.8
207	23.7	34.4	23.2	17.7	14.5	12.3	10.6	9.4	8.5	7.7	7	6.5
208	23.4	31.2	21.6	16.8	13.8	11.7	10.2	9.1	8.1	7.4	6.8	6.3
209	6.8	7.9	7.2	6.6	6.1	5.7	5.3	5	4.7	4.4	4.2	4
210	4.3	6.9	6.4	5.9	5.5	5.1	4.8	4.5	4.3	4.1	3.9	3.7
211	1.9	2.2	2.1	2.1	2	2	1.9	1.9	1.8	1.8	1.7	1.7
212	6.9	11.9	10.2	8.9	8	7.2	6.6	6	5.6	5.2	4.8	4.6
213	14.1	26.2	18.5	14.5	12	10.2	8.9	7.9	7.1	6.5	6	5.5
214	16.2	29.9	19.9	15.2	12.4	10.4	9.1	8	7.2	6.5	6	5.5
215	16.8	31.8	20.4	15.4	12.4	10.4	9	8	7.1	6.4	5.9	5.4
216	10.2	20.2	15.1	12.2	10.2	8.8	7.8	7	6.3	5.8	5.3	4.9
217	98	98	61.1	32.8	27.5	20.8	16.8	14.2	12.2	10.8	22.2	17.7
218	91.1	97.8	51.8	30.5	23.1	18.2	15.1	13	11.4	10.1	9.3	8.4
219	56.3	89.5	39.1	26.2	20	16.3	13.8	12	10.6	9.5	8.6	7.9
220	44.7	68.7	34	24	18.8	15.5	13.2	11.5	10.2	9.2	8.4	7.7
221	44.9	72.1	34.4	24.2	18.9	15.5	13.2	11.6	10.3	9.2	8.4	7.7
222	44.8	69.9	34.1	24	18.8	15.5	13.2	11.5	10.2	9.2	8.4	7.7
223	34.4	53.4	30.6	22.3	17.7	14.7	12.6	11.1	9.9	8.9	8.1	7.4
224	27.3	42.7	27.1	20.3	16.3	13.7	11.8	10.4	9.3	8.4	7.7	7.1
225	19.1	30.1	21.6	17.1	14.2	12.1	10.6	9.5	8.5	7.8	7.1	6.6
226	16.3	26.7	19.8	15.8	13.2	11.4	10	9	8.1	7.4	6.8	6.3
227	5.4	8	7.3	6.7	6.2	5.8	5.4	5.1	4.8	4.5	4.3	4.1
228	2.1	2.2	2.2	2.1	2	2	2	1.9	1.9	1.8	1.8	1.7
229	2	1.9	1.9	1.8	1.8	1.8	1.7	1.7	1.7	1.6	1.6	1.6
230	1.9	1.9	1.8	1.8	1.8	1.7	1.7	1.7	1.6	1.6	1.6	1.5
231	11.5	17.3	13.8	11.5	9.9	8.7	7.8	7	6.4	5.9	5.5	5.1
232	5.8	11.1	9.5	8.4	7.5	6.8	6.2	5.7	5.3	4.9	4.6	4.3
233	4.6	10.9	9.4	8.2	7.3	6.6	6	5.6	5.1	4.8	4.5	4.2
234	6.4	12.8	10.6	9.1	8	7.1	6.5	5.9	5.4	5	4.7	4.4
235	65.2	101.6	50.5	30.7	22.7	18.2	15.2	13.1	11.5	10.3	9.3	8.5
236	64.4	101.8	49.8	30.5	22.6	18.1	15.2	13.1	11.5	10.3	9.3	8.5
237	49.3	81.6	36.7	25.6	19.9	16.4	13.9	12.2	10.8	9.7	8.8	8.1
238	42.4	69.6	35.2	25	19.5	16.1	13.8	12	10.7	9.6	8.8	8
239	40.9	66.3	34.7	24.7	19.4	16.1	13.7	12	10.7	9.6	8.8	8
240	38.2	63	34.1	24.4	19.3	16	13.7	12	10.6	9.6	8.7	8
241	32.7	53.9	31.7	23.2	18.4	15.4	13.2	11.6	10.3	9.3	8.5	7.8
242	21	34.1	24.1	18.9	15.6	13.3	11.6	10.3	9.3	8.5	7.8	7.2
243	13.3	21.9	17.4	14.5	12.5	10.9	9.8	8.8	8	7.4	6.8	6.4
244	13.5	21.5	17	14.2	12.2	10.7	9.5	8.6	7.8	7.2	6.7	6.2
245	5	5.3	5	4.7	4.5	4.3	4.1	3.9	3.7	3.6	3.4	3.3
246	2.1	2.1	2	2	1.9	1.9	1.8	1.8	1.8	1.7	1.7	1.7
247	2	2	1.9	1.9	1.9	1.8	1.8	1.7	1.7	1.7	1.6	1.6
248	2	1.9	1.9	1.8	1.8	1.8	1.7	1.7	1.6	1.6	1.6	1.5
249	1.9	1.8	1.8	1.8	1.7	1.7	1.6	1.6	1.6	1.5	1.5	1.5
250	1.8	1.8	1.7	1.7	1.6	1.6	1.6	1.5	1.5	1.5	1.4	1.4
251	1.8	3.5	3.3	3.1	3	2.9	2.8	2.7	2.6	2.5	2.4	2.3
252	8	14.8	12	10.1	8.7	7.7	6.9	6.2	5.7	5.3	4.9	4.6
253	66.6	105.2	54.7	32.5	24	19.1	15.9	13.7	12	10.7	9.7	8.8
254	56.6	97.2	47	30.1	22.7	18.3	15.4	13.3	11.7	10.5	9.5	8.7
255	40.9	68.4	35.9	25.6	20.1	16.7	14.2	12.5	11.1	10	9.1	8.3
256	33.7	55.4	33	24.2	19.3	16.1	13.8	12.2	10.9	9.8	8.9	8.2
257	30.5	50.6	31.6	23.5	18.9	15.8	13.7	12	10.8	9.7	8.9	8.2
258	25.7	43.5	29.1	22.2	18.1	15.3	13.3	11.7	10.5	9.5	8.7	8.1
259	21.6	36.9	26.1	20.4	16.9	14.4	12.6	11.2	10.1	9.1	8.4	7.8
260	14.7	24.4	19.3	16	13.7	12	10.7	9.6	8.8	8.1	7.4	6.9
261	7.4	12.2	10.8	9.7	8.8	8	7.4	6.9	6.4	6	5.7	5.4
262	6	11.4	10.1	9.1	8.3	7.6	7	6.5	6.1	5.7	5.4	5.1
263	2.4	3.1	3	2.9	2.8	2.7	2.7	2.6	2.5	2.4	2.4	2.3
264	2.2	2.1	2.1	2	2	1.9	1.9	1.8	1.8	1.8	1.7	1.7
265	2.1	2.1	2	2	1.9	1.9	1.8	1.8	1.8	1.7	1.7	1.7
266	2.1	2.5	2.4	2.3	2.3	2.2	2.2	2.1	2	2	1.9	1.9
267	1.8	1.8	1.8	1.7	1.7	1.6	1.6	1.6	1.5	1.5	1.5	1.5
268	1.6	1.5	1.5	1.5	1.5	1.4	1.4	1.4	1.4	1.3	1.3	1.3
269	1.7	1.7	1.7	1.6	1.6	1.6	1.5	1.5	1.5	1.4	1.4	1.4
270	1.7	4.8	4.5	4.2	3.9	3.7	3.5	3.4	3.2	3.1	2.9	2.8
271	58.7	105.2	54.8	33.1	24.4	19.5	16.3	14	12.3	11	10	9.1
272	50.7	89.2	42.9	29	22.3	18.2	15.4	13.4	11.8	10.6	9.6	8.8
273	44.2	77	38.4	27.1	21.2	17.5	14.9	13.1	11.6	10.4	9.5	8.7
274	37.2	64.7	36.2	26.1	20.7	17.2	14.7	12.9	11.5	10.4	9.4	8.7
275	31.6	53	33	24.6	19.8	16.6	14.3	12.6	11.3	10.2	9.3	8.6
276	26.9	45.6	30.5	23.3	18.9	16	13.9	12.3	11	10	9.2	8.4
277	17	30.7	23.3	18.9	16	13.8	12.2	11	9.9	9.1	8.4	7.8
278	10.5	16.8	14.4	12.6	11.2	10.1	9.2	8.4	7.8	7.3	6.8	6.4
279	2.7	5.7	5.4	5.1	4.8	4.6	4.4	4.2	4.1	3.9	3.8	3.6
280	2.5	2.5	2.4	2.4	2.3	2.2	2.2	2.1	2.1	2.1	2	2
281	2.4	2.3	2.3	2.2	2.2	2.1	2.1	2	2	1.9	1.9	1.9
282	2.2	2.1	2.1	2	2	2	1.9	1.9	1.8	1.8	1.8	1.7
283	2.1	2.1	2	2	1.9	1.9	1.8	1.8	1.8	1.7	1.7	1.7
284	2	1.9	1.9	1.9	1.8	1.8	1.7	1.7	1.7	1.6	1.6	1.6
285	1.7	1.7	1.6	1.6	1.6	1.5	1.5	1.5	1.5	1.4	1.4	1.4
286	1.5	1.5	1.5	1.4	1.4	1.4	1.4	1.3	1.3	1.3	1.3	1.2
287	1.7	1.6	1.6	1.6	1.5	1.5	1.5	1.4	1.4	1.4	1.4	1.3
288	1.7	1.6	1.6	1.6	1.5	1.5	1.5	1.4	1.4	1.4	1.3	1.3
289	57.5	108.5	59.4	35	25.6	20.4	17	14.6	12.8	11.5	10.3	9.4
290	50.2	95	48.3	31.6	23.9	19.4	16.3	14.1	12.5	11.2	10.1	9.3
291	41.3	74.9	39	27.8	21.8	18	15.4	13.5	12	10.8	9.8	9
292	36	65.9	37.3	27.1	21.4	17.8	15.3	13.4	11.9	10.8	9.8	9
293	34.5	64.1	37.1	27	21.5	17.9	15.3	13.5	12	10.8	9.9	9.1
294	30.1	56.4	35	26	20.9	17.5	15.1	13.3	11.9	10.7	9.8	9
295	21.3	39.6	28.2	22.2	18.3	15.7	13.7	12.2	11	10	9.2	8.5
296	12	25.2	20.2	16.9	14.5	12.8	11.4	10.3	9.4	8.6	8	7.5
297	5.6	14.2	12.4	11.1	10	9.1	8.4	7.8	7.2	6.8	6.4	6
298	2.6	5.4	5.1	4.9	4.6	4.4	4.3	4.1	3.9	3.8	3.6	3.5
299	2.4	2.4	2.3	2.3	2.2	2.2	2.1	2.1	2	2	2	1.9
300	2.2	2.2	2.1	2.1	2.1	2	2	1.9	1.9	1.9	1.8	1.8
301	2.1	2	2	1.9	1.9	1.9	1.8	1.8	1.7	1.7	1.7	1.7
302	1.9	1.9	1.8	1.8	1.7	1.7	1.7	1.6	1.6	1.6	1.6	1.5
303	1.6	1.6	1.6	1.5	1.5	1.5	1.4	1.4	1.4	1.4	1.4	1.3
304	0.9	0.9	0.9	0.9	0.9	0.8	0.8	0.8	0.8	0.8	0.8	0.8
305	1.5	1.5	1.4	1.4	1.4	1.4	1.3	1.3	1.3	1.3	1.3	1.2
306	1.5	1.4	1.4	1.4	1.3	1.3	1.3	1.3	1.2	1.2	1.2	1.2
307	59.6	115.4	66.1	37.4	27.1	21.4	17.8	15.3	13.4	11.9	10.8	9.8
308	48	92.7	47.9	31.9	24.3	19.8	16.7	14.5	12.8	11.5	10.4	9.5
309	40.5	77.6	40.4	28.8	22.6	18.7	16	14	12.4	11.2	10.2	9.4
310	34.6	64.6	37.8	27.6	22	18.3	15.7	13.8	12.3	11.1	10.1	9.3
311	30	57.8	36	26.8	21.5	18	15.6	13.7	12.2	11.1	10.1	9.3
312	22.2	43.3	30.5	23.8	19.7	16.8	14.6	13	11.7	10.6	9.8	9
313	14.8	31.2	24.2	19.8	16.9	14.7	13	11.7	10.6	9.7	9	8.4
314	8.3	19.6	16.6	14.4	12.8	11.4	10.4	9.5	8.8	8.1	7.6	7.1
315	4.9	13.3	11.8	10.6	9.7	8.9	8.2	7.6	7.1	6.7	6.3	6
316	2.7	8	7.4	6.9	6.5	6.1	5.8	5.5	5.2	4.9	4.7	4.5
317	2.6	2.5	2.5	2.4	2.3	2.3	2.2	2.2	2.1	2.1	2.1	2
318	2.3	2.3	2.2	2.2	2.1	2.1	2	2	2	1.9	1.9	1.9
319	2.1	2.1	2	2	1.9	1.9	1.8	1.8	1.8	1.7	1.7	1.7
320	1.7	1.7	1.7	1.6	1.6	1.6	1.5	1.5	1.5	1.5	1.4	1.4
321	1.5	1.5	1.5	1.4	1.4	1.4	1.4	1.3	1.3	1.3	1.3	1.3
322	0.8	0.8	0.7	0.7	0.7	0.7	0.7	0.7	0.7	0.7	0.7	0.7
323	0.7	0.7	0.7	0.7	0.7	0.7	0.7	0.7	0.7	0.7	0.7	0.6
324	0.7	0.7	0.7	0.7	0.7	0.6	0.6	0.6	0.6	0.6	0.6	0.6
325	56.3	110.8	62.3	36.4	26.6	21.2	17.6	15.2	13.3	11.9	10.7	9.8
326	44	88.3	44.8	30.6	23.6	19.3	16.4	14.3	12.6	11.4	10.3	9.4
327	38.7	76.6	40.4	28.8	22.6	18.7	16	14	12.5	11.2	10.2	9.4
328	34.6	68.1	38.8	28.2	22.3	18.6	15.9	14	12.4	11.2	10.2	9.4
329	28.9	58.6	36.4	27	21.7	18.2	15.7	13.8	12.3	11.2	10.2	9.4
330	22.3	46.3	31.9	24.7	20.3	17.2	15	13.3	11.9	10.9	9.9	9.2
331	13.5	29.5	23.2	19.2	16.4	14.4	12.8	11.5	10.5	9.6	8.9	8.3
332	4.6	12.9	11.6	10.5	9.6	8.9	8.2	7.7	7.2	6.8	6.4	6.1
333	2.9	5.9	5.6	5.3	5.1	4.8	4.6	4.5	4.3	4.1	4	3.8
334	2.7	2.7	2.6	2.6	2.5	2.5	2.4	2.4	2.3	2.3	2.2	2.2
335	2.6	2.6	2.5	2.4	2.4	2.3	2.3	2.2	2.2	2.1	2.1	2.1
336	2.4	2.4	2.3	2.3	2.2	2.2	2.1	2.1	2	2	1.9	1.9
337	2.2	2.1	2.1	2	2	2	1.9	1.9	1.8	1.8	1.8	1.7
338	1.6	1.6	1.6	1.5	1.5	1.5	1.5	1.4	1.4	1.4	1.4	1.4
339	0.8	0.8	0.8	0.8	0.8	0.8	0.8	0.8	0.7	0.7	0.7	0.7
340	0.8	0.7	0.7	0.7	0.7	0.7	0.7	0.7	0.7	0.7	0.7	0.7
341	0.7	0.7	0.7	0.7	0.7	0.7	0.7	0.7	0.7	0.7	0.7	0.7
342	0.7	0.7	0.7	0.7	0.6	0.6	0.6	0.6	0.6	0.6	0.6	0.6
343	0.7	0.7	0.7	0.7	0.7	0.7	0.7	0.7	0.7	0.7	0.7	0.7
344	0.8	0.8	0.8	0.8	0.8	0.8	0.8	0.8	0.8	0.7	0.7	0.7
345	0.9	0.9	0.9	0.9	0.9	0.9	0.8	0.8	0.8	0.8	0.8	0.8
346	1.7	1.6	1.6	1.6	1.6	1.5	1.5	1.5	1.5	1.4	1.4	1.4
347	1.7	1.7	1.6	1.6	1.6	1.6	1.5	1.5	1.5	1.5	1.5	1.4
348	1.1	1.1	1.1	1.1	1.1	1.1	1.1	1.1	1.1	1	1	1
349	56	112.9	63.7	36.2	26.3	20.8	17.3	14.9	13	11.6	10.5	9.5
350	48.6	98.8	51.6	32.9	24.7	19.9	16.7	14.5	12.7	11.4	10.3	9.4
351	45.4	89.7	44.8	30.5	23.4	19.1	16.2	14.1	12.5	11.2	10.2	9.3
352	41.8	82	40.9	28.9	22.6	18.7	15.9	13.9	12.4	11.1	10.1	9.3
353	34.2	70	38.9	28.1	22.2	18.4	15.8	13.8	12.3	11.1	10.1	9.3
354	28.2	57.3	35.7	26.6	21.3	17.9	15.4	13.6	12.1	11	10	9.2
355	17.2	36.6	27	21.6	18	15.5	13.6	12.2	11	10	9.2	8.5
356	7	18	15.4	13.5	12	10.8	9.9	9.1	8.4	7.8	7.3	6.8
357	2.9	8	7.4	6.9	6.5	6.2	5.8	5.5	5.3	5	4.8	4.6
358	2.7	2.7	2.6	2.6	2.5	2.5	2.4	2.4	2.3	2.3	2.2	2.2
359	2.6	2.5	2.5	2.4	2.4	2.3	2.3	2.2	2.2	2.1	2.1	2
360	2.5	2.5	2.4	2.3	2.3	2.2	2.2	2.1	2.1	2.1	2	2
361	2.3	2.2	2.2	2.1	2.1	2.1	2	2	1.9	1.9	1.9	1.8
362	2	2	1.9	1.9	1.9	1.8	1.8	1.8	1.7	1.7	1.7	1.6
363	1.5	1.4	1.4	1.4	1.4	1.3	1.3	1.3	1.3	1.3	1.3	1.2
364	0.8	0.8	0.8	0.8	0.8	0.8	0.8	0.7	0.7	0.7	0.7	0.7
365	0.8	0.8	0.7	0.7	0.7	0.7	0.7	0.7	0.7	0.7	0.7	0.7
366	0.7	0.7	0.7	0.7	0.7	0.7	0.7	0.7	0.7	0.7	0.7	0.7
367	0.7	0.7	0.7	0.7	0.7	0.7	0.7	0.7	0.7	0.7	0.7	0.7
368	0.8	0.8	0.8	0.8	0.8	0.8	0.8	0.8	0.8	0.8	0.8	0.8
369	0.9	0.9	0.9	0.9	0.9	0.9	0.9	0.8	0.8	0.8	0.8	0.8
370	1	1	1	1	0.9	0.9	0.9	0.9	0.9	0.9	0.9	0.9
371	1.1	1.1	1.1	1.1	1	1	1	1	1	1	1	1
372	1.2	1.2	1.2	1.2	1.2	1.1	1.1	1.1	1.1	1.1	1.1	1.1
373	52.9	109.7	60.4	34.8	25.3	20.1	16.7	14.4	12.6	11.2	10.1	9.2
374	48.4	99.4	51.9	32.5	24.3	19.5	16.4	14.1	12.5	11.1	10.1	9.2
375	49.6	99	50.7	32.3	24.3	19.6	16.5	14.2	12.5	11.2	10.2	9.3
376	43.9	87.8	44.5	30.2	23.2	18.9	16	13.9	12.3	11.1	10.1	9.2
377	33	69.7	38.2	27.5	21.7	18	15.4	13.5	12	10.8	9.9	9.1
378	25.8	55.8	34.7	25.8	20.7	17.4	15	13.2	11.8	10.7	9.7	9
379	14.9	35.9	26.4	21.1	17.6	15.1	13.3	11.9	10.7	9.8	9	8.3
380	5.9	19.9	16.7	14.4	12.7	11.4	10.3	9.4	8.7	8	7.5	7
381	2.9	8.8	8.1	7.5	7	6.6	6.2	5.9	5.6	5.3	5.1	4.8
382	2.7	4.7	4.5	4.4	4.2	4	3.9	3.7	3.6	3.5	3.4	3.3
383	2.6	2.6	2.5	2.5	2.4	2.4	2.3	2.3	2.2	2.2	2.1	2.1
384	2.5	2.5	2.4	2.4	2.3	2.3	2.2	2.2	2.1	2.1	2	2
385	2.4	2.3	2.3	2.2	2.2	2.1	2.1	2.1	2	2	1.9	1.9
386	2.2	2.1	2.1	2	2	2	1.9	1.9	1.8	1.8	1.8	1.7
387	1.5	1.5	1.4	1.4	1.4	1.4	1.4	1.3	1.3	1.3	1.3	1.3
388	0.8	0.8	0.8	0.8	0.8	0.8	0.8	0.8	0.8	0.8	0.8	0.8
389	0.8	0.8	0.8	0.8	0.8	0.8	0.8	0.8	0.8	0.7	0.7	0.7
390	0.8	0.8	0.8	0.8	0.8	0.7	0.7	0.7	0.7	0.7	0.7	0.7
391	0.8	0.8	0.8	0.8	0.8	0.8	0.8	0.8	0.7	0.7	0.7	0.7
392	0.9	0.9	0.9	0.8	0.8	0.8	0.8	0.8	0.8	0.8	0.8	0.8
393	0.9	0.9	0.9	0.9	0.9	0.9	0.9	0.9	0.9	0.9	0.9	0.8
394	1	1	1	1	1	1	0.9	0.9	0.9	0.9	0.9	0.9
395	1.1	1.1	1	1	1	1	1	1	1	1	1	1
396	1.2	1.2	1.1	1.1	1.1	1.1	1.1	1.1	1.1	1.1	1.1	1.1
397	53.6	106.5	57.4	33.5	24.4	19.4	16.2	13.9	12.2	10.9	9.8	9
398	46.3	99.2	50.9	31.8	23.7	19	15.9	13.8	12.1	10.8	9.8	8.9
399	38.1	82.9	39.5	27.5	21.4	17.6	15	13.1	11.6	10.4	9.5	8.7
400	35.1	75	38.1	27	21.2	17.5	15	13.1	11.6	10.5	9.5	8.7
401	26.8	61.4	35.6	25.9	20.6	17.1	14.7	12.9	11.5	10.4	9.5	8.7
402	21.6	51.9	32.9	24.6	19.9	16.7	14.4	12.7	11.4	10.3	9.4	8.6
403	15.5	38.6	27.5	21.6	17.8	15.3	13.3	11.9	10.7	9.7	8.9	8.3
404	9.1	26.1	20.6	17.2	14.7	12.9	11.5	10.4	9.5	8.7	8	7.5
405	7.7	21.2	17.5	14.9	13	11.5	10.4	9.5	8.7	8	7.5	7
406	2.8	8.8	8.1	7.6	7	6.6	6.2	5.9	5.5	5.3	5	4.8
407	2.7	6.6	6.2	5.8	5.5	5.2	5	4.8	4.6	4.4	4.2	4
408	2.6	2.6	2.6	2.5	2.4	2.4	2.3	2.3	2.2	2.2	2.1	2.1
409	2.5	2.5	2.4	2.4	2.3	2.2	2.2	2.1	2.1	2.1	2	2
410	2.4	2.4	2.3	2.3	2.2	2.2	2.1	2.1	2	2	1.9	1.9
411	2.1	2.1	2	2	2	1.9	1.9	1.8	1.8	1.8	1.7	1.7
412	1.6	1.6	1.6	1.6	1.5	1.5	1.5	1.5	1.4	1.4	1.4	1.4
413	0.9	0.9	0.8	0.8	0.8	0.8	0.8	0.8	0.8	0.8	0.8	0.8
414	0.8	0.8	0.8	0.8	0.8	0.8	0.8	0.8	0.8	0.8	0.8	0.8
415	0.9	0.8	0.8	0.8	0.8	0.8	0.8	0.8	0.8	0.8	0.8	0.8
416	0.9	0.9	0.9	0.9	0.9	0.9	0.9	0.9	0.9	0.8	0.8	0.8
417	1	1	1	0.9	0.9	0.9	0.9	0.9	0.9	0.9	0.9	0.9
418	1	1	1	1	1	1	1	1	1	1	0.9	0.9
419	1.1	1.1	1.1	1.1	1.1	1	1	1	1	1	1	1
420	1.2	1.1	1.1	1.1	1.1	1.1	1.1	1.1	1.1	1.1	1.1	1
421	42.6	95.9	47.3	29.9	22.4	18	15.1	13.1	11.5	10.3	9.3	8.5
422	43.6	98.8	50.5	31.2	23.1	18.6	15.5	13.4	11.8	10.5	9.5	8.7
423	38.7	86.1	40.7	27.7	21.4	17.5	14.8	12.9	11.4	10.2	9.3	8.5
424	32.1	73.8	37.2	26.3	20.6	17	14.5	12.7	11.3	10.1	9.2	8.5
425	22.4	54.7	33.1	24.4	19.5	16.3	14.1	12.4	11	10	9.1	8.4
426	15.8	40.4	28	21.7	17.8	15.2	13.2	11.7	10.6	9.6	8.8	8.1
427	8.5	27.8	21.6	17.8	15.1	13.2	11.7	10.5	9.6	8.8	8.1	7.5
428	3.8	17.1	14.6	12.8	11.4	10.3	9.3	8.6	7.9	7.4	6.9	6.5
429	6.8	20.2	16.8	14.4	12.6	11.2	10.1	9.2	8.5	7.8	7.3	6.8
430	3.3	12.7	11.3	10.2	9.3	8.5	7.8	7.3	6.8	6.4	6	5.7
431	2.7	2.7	2.6	2.6	2.5	2.4	2.4	2.3	2.3	2.2	2.2	2.1
432	2.7	5.2	4.9	4.7	4.5	4.3	4.1	4	3.8	3.7	3.6	3.4
433	2.6	2.5	2.5	2.4	2.4	2.3	2.3	2.2	2.2	2.1	2.1	2
434	2.5	2.5	2.4	2.4	2.3	2.3	2.2	2.2	2.1	2.1	2	2
435	2.4	2.4	2.3	2.3	2.2	2.2	2.1	2.1	2	2	2	1.9
436	2.1	2.1	2	2	2	1.9	1.9	1.9	1.8	1.8	1.8	1.7
437	1.6	1.6	1.6	1.6	1.5	1.5	1.5	1.5	1.5	1.4	1.4	1.4
438	0.9	0.9	0.9	0.9	0.9	0.9	0.9	0.8	0.8	0.8	0.8	0.8
439	0.9	0.9	0.9	0.9	0.9	0.9	0.9	0.9	0.9	0.8	0.8	0.8
440	1	1	0.9	0.9	0.9	0.9	0.9	0.9	0.9	0.9	0.9	0.9
441	1	1	1	1	1	1	1	1	0.9	0.9	0.9	0.9
442	1.1	1.1	1	1	1	1	1	1	1	1	1	1
443	1.1	1.1	1.1	1.1	1.1	1.1	1.1	1.1	1	1	1	1
444	1.2	1.2	1.2	1.1	1.1	1.1	1.1	1.1	1.1	1.1	1.1	1.1
445	33.6	84.3	37.6	25.8	19.9	16.3	13.9	12.1	10.7	9.6	8.7	8
446	33.5	83.1	38.2	26.2	20.2	16.6	14.1	12.3	10.9	9.8	8.9	8.1
447	26.7	69	35.3	25	19.6	16.2	13.8	12.1	10.8	9.7	8.8	8.1
448	29.2	72.5	36.1	25.5	20	16.5	14.1	12.3	10.9	9.8	9	8.2
449	20.5	54.3	32.4	23.9	19	15.9	13.7	12	10.7	9.7	8.8	8.1
450	16	44.5	29.4	22.3	18.1	15.3	13.2	11.7	10.5	9.5	8.7	8
451	12.8	36.3	25.9	20.4	16.8	14.4	12.6	11.2	10.1	9.2	8.4	7.8
452	7.3	24.4	19.5	16.2	13.9	12.2	10.9	9.9	9	8.3	7.7	7.1
453	5.7	19.5	16.2	13.9	12.2	10.9	9.9	9	8.3	7.6	7.1	6.7
454	3.7	14.6	12.7	11.3	10.2	9.2	8.5	7.8	7.3	6.8	6.4	6
455	2.8	9.1	8.4	7.7	7.2	6.7	6.3	5.9	5.6	5.3	5.1	4.8
456	2.7	2.6	2.5	2.5	2.4	2.4	2.3	2.3	2.2	2.2	2.1	2.1
457	2.6	2.6	2.5	2.4	2.4	2.3	2.3	2.2	2.2	2.1	2.1	2.1
458	2.5	2.5	2.4	2.4	2.3	2.3	2.2	2.2	2.1	2.1	2	2
459	2.5	2.4	2.3	2.3	2.2	2.2	2.2	2.1	2.1	2	2	2
460	2.3	2.3	2.2	2.2	2.1	2.1	2.1	2	2	1.9	1.9	1.9
461	1.7	1.7	1.7	1.7	1.6	1.6	1.6	1.6	1.5	1.5	1.5	1.5
462	1	0.9	0.9	0.9	0.9	0.9	0.9	0.9	0.9	0.9	0.9	0.9
463	1	1	1	1	0.9	0.9	0.9	0.9	0.9	0.9	0.9	0.9
464	1	1	1	1	1	1	1	1	0.9	0.9	0.9	0.9
465	1.1	1.1	1	1	1	1	1	1	1	1	1	1
466	1.1	1.1	1.1	1.1	1.1	1.1	1	1	1	1	1	1
467	1.2	1.1	1.1	1.1	1.1	1.1	1.1	1.1	1.1	1.1	1.1	1
468	1.2	1.2	1.2	1.2	1.2	1.2	1.1	1.1	1.1	1.1	1.1	1.1
469	14.4	38.7	26.7	20.7	17	14.4	12.5	11.1	10	9.1	8.3	7.7
470	14	35.8	25.5	20	16.5	14.1	12.3	11	9.9	9	8.2	7.6
471	9.8	27.3	21.1	17.3	14.7	12.8	11.3	10.2	9.2	8.5	7.8	7.2
472	6.1	19.5	16.2	13.9	12.2	10.9	9.8	9	8.2	7.6	7.1	6.6
473	2.8	8.6	8	7.4	6.9	6.5	6.1	5.8	5.5	5.2	4.9	4.7
474	2.7	2.7	2.6	2.5	2.5	2.4	2.4	2.3	2.3	2.2	2.2	2.1
475	2.7	2.6	2.6	2.5	2.4	2.4	2.3	2.3	2.2	2.2	2.1	2.1
476	2.7	2.6	2.5	2.5	2.4	2.4	2.3	2.3	2.2	2.2	2.1	2.1
477	2.6	2.5	2.5	2.4	2.4	2.3	2.3	2.2	2.2	2.1	2.1	2.1
478	2.5	2.4	2.4	2.3	2.3	2.2	2.2	2.1	2.1	2	2	2
479	2.1	2.1	2.1	2	2	2	1.9	1.9	1.9	1.8	1.8	1.8
480	1	1	1	1	1	1	1	1	1	0.9	0.9	0.9
481	1.2	1.2	1.2	1.2	1.2	1.2	1.2	1.1	1.1	1.1	1.1	1.1
482	1.1	1.1	1.1	1	1	1	1	1	1	1	1	1
483	1.1	1.1	1.1	1.1	1.1	1.1	1.1	1	1	1	1	1
484	1.1	1.1	1.1	1.1	1.1	1.1	1.1	1.1	1.1	1.1	1.1	1
485	1.2	1.2	1.2	1.2	1.1	1.1	1.1	1.1	1.1	1.1	1.1	1.1
486	1.2	1.2	1.2	1.2	1.2	1.2	1.2	1.2	1.1	1.1	1.1	1.1
487	11.9	33.4	24	18.9	15.7	13.4	11.8	10.5	9.4	8.6	7.9	7.3
488	10.4	30	22.4	18	15.1	13	11.5	10.3	9.3	8.5	7.8	7.2
489	7.6	24.8	19.5	16.2	13.8	12.1	10.8	9.7	8.9	8.1	7.5	7
490	2.9	15.8	13.6	12	10.7	9.7	8.8	8.1	7.5	7	6.5	6.2
491	2.8	8.3	7.7	7.1	6.7	6.3	5.9	5.6	5.3	5.1	4.8	4.6
492	2.8	6	5.7	5.4	5.2	4.9	4.7	4.5	4.3	4.2	4	3.9
493	2.8	2.8	2.7	2.7	2.6	2.5	2.5	2.4	2.4	2.3	2.3	2.2
494	2.8	2.7	2.7	2.6	2.5	2.5	2.4	2.4	2.3	2.3	2.2	2.2
495	2.7	2.7	2.6	2.5	2.5	2.4	2.4	2.3	2.3	2.2	2.2	2.1
496	2.6	2.6	2.5	2.5	2.4	2.4	2.3	2.3	2.2	2.2	2.1	2.1
497	2.4	2.4	2.3	2.3	2.2	2.2	2.1	2.1	2.1	2	2	2
498	2.1	2	2	2	1.9	1.9	1.9	1.8	1.8	1.8	1.7	1.7
499	2.1	2.1	2.1	2	2	2	1.9	1.9	1.9	1.8	1.8	1.8
500	1.1	1.1	1.1	1.1	1.1	1.1	1.1	1.1	1.1	1.1	1	1
501	1.2	1.1	1.1	1.1	1.1	1.1	1.1	1.1	1.1	1.1	1.1	1.1
502	1.2	1.2	1.2	1.2	1.2	1.1	1.1	1.1	1.1	1.1	1.1	1.1
503	1.2	1.2	1.2	1.2	1.2	1.2	1.2	1.1	1.1	1.1	1.1	1.1
504	1.3	1.2	1.2	1.2	1.2	1.2	1.2	1.2	1.2	1.2	1.1	1.1
505	8.8	27.8	21	16.9	14.2	12.3	10.9	9.7	8.8	8	7.4	6.9
506	2.8	14.1	12.2	10.8	9.7	8.8	8.1	7.5	6.9	6.5	6.1	5.7
507	2.7	10.6	9.5	8.7	8	7.4	6.9	6.4	6	5.7	5.4	5.1
508	2.7	7.8	7.3	6.8	6.4	6	5.7	5.4	5.1	4.9	4.6	4.4
509	2.8	7.7	7.2	6.7	6.3	5.9	5.6	5.3	5.1	4.8	4.6	4.4
510	2.8	5.5	5.2	5	4.8	4.6	4.4	4.2	4	3.9	3.8	3.6
511	2.8	2.8	2.7	2.6	2.6	2.5	2.4	2.4	2.3	2.3	2.2	2.2
512	2.8	2.8	2.7	2.6	2.6	2.5	2.5	2.4	2.4	2.3	2.3	2.2
513	2.9	2.8	2.7	2.7	2.6	2.6	2.5	2.4	2.4	2.3	2.3	2.3
514	2.8	2.8	2.7	2.6	2.6	2.5	2.5	2.4	2.4	2.3	2.3	2.2
515	2.7	2.7	2.6	2.6	2.5	2.4	2.4	2.4	2.3	2.3	2.2	2.2
516	2.4	2.4	2.3	2.3	2.2	2.2	2.2	2.1	2.1	2.1	2	2
517	1.8	1.8	1.8	1.7	1.7	1.7	1.7	1.7	1.6	1.6	1.6	1.6
518	2.2	2.1	2.1	2	2	2	2	1.9	1.9	1.9	1.8	1.8
519	1.7	1.7	1.7	1.7	1.7	1.6	1.6	1.6	1.6	1.6	1.5	1.5
520	1.2	1.2	1.2	1.2	1.2	1.2	1.2	1.2	1.1	1.1	1.1	1.1
521	1.3	1.2	1.2	1.2	1.2	1.2	1.2	1.2	1.2	1.2	1.2	1.1
522	1.3	1.3	1.3	1.2	1.2	1.2	1.2	1.2	1.2	1.2	1.2	1.2
523	2.5	10.6	9.5	8.6	7.8	7.2	6.7	6.2	5.8	5.5	5.2	4.9
524	2.6	6.8	6.3	5.9	5.6	5.3	5	4.7	4.5	4.3	4.1	4
525	2.6	6.6	6.2	5.8	5.5	5.2	5	4.7	4.5	4.3	4.1	4
526	2.7	3.7	3.6	3.5	3.4	3.3	3.2	3.1	3	2.9	2.8	2.7
527	2.8	4.1	3.9	3.8	3.7	3.5	3.4	3.3	3.2	3.1	3	2.9
528	2.9	3.7	3.6	3.5	3.4	3.3	3.2	3.1	3	2.9	2.9	2.8
529	2.9	2.8	2.7	2.7	2.6	2.5	2.5	2.4	2.4	2.3	2.3	2.2
530	2.9	2.8	2.7	2.7	2.6	2.5	2.5	2.4	2.4	2.3	2.3	2.3
531	2.9	2.9	2.8	2.7	2.7	2.6	2.5	2.5	2.4	2.4	2.3	2.3
532	3	2.9	2.8	2.8	2.7	2.6	2.6	2.5	2.5	2.4	2.4	2.3
533	2.9	2.9	2.8	2.7	2.7	2.6	2.6	2.5	2.5	2.4	2.4	2.3
534	2.7	2.7	2.6	2.6	2.5	2.5	2.4	2.4	2.3	2.3	2.3	2.2
535	2.6	2.5	2.5	2.4	2.4	2.3	2.3	2.2	2.2	2.2	2.1	2.1
536	3.1	3	3	2.9	2.8	2.8	2.7	2.7	2.6	2.6	2.5	2.5
537	3.1	3	2.9	2.9	2.8	2.8	2.7	2.7	2.6	2.6	2.5	2.5
538	1.3	1.3	1.2	1.2	1.2	1.2	1.2	1.2	1.2	1.2	1.2	1.2
539	1.3	1.3	1.3	1.3	1.2	1.2	1.2	1.2	1.2	1.2	1.2	1.2
540	1.3	1.3	1.3	1.3	1.3	1.3	1.2	1.2	1.2	1.2	1.2	1.2
541	2.4	2.5	2.4	2.3	2.3	2.2	2.2	2.1	2.1	2	2	1.9
542	2.5	2.5	2.5	2.4	2.4	2.3	2.2	2.2	2.1	2.1	2	2
543	2.6	2.6	2.5	2.5	2.4	2.3	2.3	2.2	2.2	2.1	2.1	2.1
544	2.7	2.6	2.5	2.5	2.4	2.4	2.3	2.3	2.2	2.2	2.1	2.1
545	2.8	2.7	2.6	2.6	2.5	2.4	2.4	2.3	2.3	2.2	2.2	2.1
546	2.9	2.8	2.7	2.7	2.6	2.5	2.5	2.4	2.4	2.3	2.3	2.2
547	2.9	2.8	2.8	2.7	2.6	2.6	2.5	2.5	2.4	2.4	2.3	2.3
548	2.9	2.9	2.8	2.7	2.7	2.6	2.5	2.5	2.4	2.4	2.3	2.3
549	3	2.9	2.8	2.8	2.7	2.7	2.6	2.5	2.5	2.4	2.4	2.3
550	3.1	3	2.9	2.8	2.8	2.7	2.7	2.6	2.6	2.5	2.5	2.4
551	3	3	2.9	2.8	2.8	2.7	2.7	2.6	2.6	2.5	2.5	2.4
552	3	2.9	2.9	2.8	2.7	2.7	2.6	2.6	2.5	2.5	2.4	2.4
553	2.8	2.8	2.7	2.7	2.6	2.6	2.5	2.5	2.4	2.4	2.4	2.3
554	3.1	3	3	2.9	2.8	2.8	2.7	2.7	2.6	2.6	2.5	2.5
555	3.1	3	3	2.9	2.8	2.8	2.7	2.7	2.6	2.6	2.5	2.5
556	2	2	1.9	1.9	1.9	1.9	1.8	1.8	1.8	1.8	1.7	1.7
557	1.3	1.3	1.3	1.3	1.3	1.3	1.3	1.2	1.2	1.2	1.2	1.2
558	1.3	1.3	1.3	1.3	1.3	1.3	1.3	1.3	1.2	1.2	1.2	1.2
559	2.3	2.2	2.2	2.1	2.1	2	2	1.9	1.9	1.9	1.8	1.8
560	2.4	2.3	2.3	2.2	2.2	2.1	2.1	2	2	1.9	1.9	1.9
561	2.5	2.4	2.4	2.3	2.3	2.2	2.2	2.1	2.1	2	2	2
562	2.6	2.5	2.5	2.4	2.4	2.3	2.3	2.2	2.2	2.1	2.1	2
563	2.7	2.7	2.6	2.5	2.5	2.4	2.4	2.3	2.3	2.2	2.2	2.1
564	2.9	2.8	2.7	2.7	2.6	2.5	2.5	2.4	2.4	2.3	2.3	2.2
565	2.9	2.8	2.8	2.7	2.7	2.6	2.5	2.5	2.4	2.4	2.3	2.3
566	2.9	2.9	2.8	2.7	2.7	2.6	2.6	2.5	2.5	2.4	2.4	2.3
567	3	2.9	2.8	2.8	2.7	2.6	2.6	2.5	2.5	2.4	2.4	2.4
568	3	3	2.9	2.9	2.8	2.7	2.7	2.6	2.6	2.5	2.5	2.4
569	3	3	2.9	2.9	2.8	2.7	2.7	2.6	2.6	2.5	2.5	2.4
570	2.9	2.9	2.8	2.8	2.7	2.7	2.6	2.6	2.5	2.5	2.4	2.4
571	2.9	2.8	2.8	2.7	2.7	2.6	2.6	2.5	2.5	2.4	2.4	2.4
572	3.2	3.2	3.1	3	3	2.9	2.9	2.8	2.7	2.7	2.6	2.6
573	3.3	3.3	3.2	3.1	3.1	3	2.9	2.9	2.8	2.8	2.7	2.7
574	3.1	3.1	3	3	2.9	2.8	2.8	2.7	2.7	2.6	2.6	2.5
575	1.4	1.4	1.3	1.3	1.3	1.3	1.3	1.3	1.3	1.3	1.3	1.2
576	1.4	1.4	1.4	1.3	1.3	1.3	1.3	1.3	1.3	1.3	1.3	1.2
577	2.2	2.2	2.1	2.1	2	2	1.9	1.9	1.9	1.8	1.8	1.7
578	2.4	2.3	2.2	2.2	2.1	2.1	2	2	2	1.9	1.9	1.8
579	2.5	2.4	2.3	2.3	2.2	2.2	2.1	2.1	2	2	2	1.9
580	2.6	2.5	2.4	2.4	2.3	2.3	2.2	2.2	2.1	2.1	2	2
581	2.7	2.6	2.6	2.5	2.4	2.4	2.3	2.3	2.2	2.2	2.2	2.1
582	2.8	2.8	2.7	2.6	2.6	2.5	2.5	2.4	2.4	2.3	2.3	2.2
583	2.9	2.9	2.8	2.7	2.7	2.6	2.6	2.5	2.4	2.4	2.3	2.3
584	3	2.9	2.8	2.8	2.7	2.7	2.6	2.5	2.5	2.4	2.4	2.4
585	3	2.9	2.8	2.8	2.7	2.6	2.6	2.5	2.5	2.4	2.4	2.4
586	2.9	2.8	2.8	2.7	2.7	2.6	2.6	2.5	2.5	2.4	2.4	2.3
587	2.9	2.9	2.8	2.8	2.7	2.7	2.6	2.6	2.5	2.5	2.4	2.4
588	2.7	2.7	2.6	2.6	2.5	2.5	2.5	2.4	2.4	2.3	2.3	2.3
589	2.8	2.8	2.7	2.7	2.6	2.6	2.5	2.5	2.4	2.4	2.4	2.3
590	3.3	3.2	3.2	3.1	3	3	2.9	2.9	2.8	2.8	2.7	2.7
591	3.4	3.3	3.3	3.2	3.1	3.1	3	2.9	2.9	2.8	2.8	2.7
592	3.2	3.1	3.1	3	2.9	2.9	2.8	2.8	2.7	2.7	2.6	2.6
593	1.5	1.5	1.5	1.5	1.5	1.4	1.4	1.4	1.4	1.4	1.4	1.4
594	1.4	1.4	1.4	1.3	1.3	1.3	1.3	1.3	1.3	1.3	1.3	1.3
595	2.2	2.2	2.1	2.1	2	2	1.9	1.9	1.8	1.8	1.8	1.7
596	2.3	2.3	2.2	2.2	2.1	2.1	2	2	1.9	1.9	1.8	1.8
597	2.4	2.3	2.3	2.2	2.2	2.1	2.1	2	2	2	1.9	1.9
598	2.5	2.4	2.4	2.3	2.3	2.2	2.2	2.1	2.1	2	2	2
599	2.6	2.6	2.5	2.4	2.4	2.3	2.3	2.2	2.2	2.1	2.1	2.1
600	2.8	2.7	2.6	2.6	2.5	2.4	2.4	2.3	2.3	2.3	2.2	2.2
601	2.9	2.8	2.7	2.7	2.6	2.5	2.5	2.4	2.4	2.3	2.3	2.3
602	3	2.9	2.8	2.8	2.7	2.6	2.6	2.5	2.5	2.4	2.4	2.3
603	3	2.9	2.8	2.8	2.7	2.6	2.6	2.5	2.5	2.4	2.4	2.4
604	2.9	2.8	2.8	2.7	2.7	2.6	2.6	2.5	2.5	2.4	2.4	2.3
605	2.7	2.6	2.6	2.5	2.5	2.4	2.4	2.3	2.3	2.3	2.2	2.2
606	2.6	2.6	2.5	2.5	2.4	2.4	2.3	2.3	2.3	2.2	2.2	2.2
607	2.7	2.7	2.6	2.6	2.5	2.5	2.4	2.4	2.4	2.3	2.3	2.3
608	2.8	2.8	2.7	2.7	2.6	2.6	2.5	2.5	2.4	2.4	2.4	2.3
609	3.3	3.2	3.1	3	3	2.9	2.9	2.8	2.8	2.7	2.7	2.6
610	3.1	3	3	2.9	2.9	2.8	2.8	2.7	2.7	2.6	2.6	2.5
611	2.5	2.5	2.5	2.4	2.4	2.3	2.3	2.3	2.2	2.2	2.2	2.1
612	1.4	1.4	1.4	1.4	1.3	1.3	1.3	1.3	1.3	1.3	1.3	1.3
613	2.2	2.1	2.1	2	2	1.9	1.9	1.8	1.8	1.8	1.7	1.7
614	2.3	2.2	2.2	2.1	2.1	2	2	1.9	1.9	1.9	1.8	1.8
615	2.4	2.3	2.3	2.2	2.1	2.1	2.1	2	2	1.9	1.9	1.9
616	2.5	2.4	2.3	2.3	2.2	2.2	2.1	2.1	2.1	2	2	1.9
617	2.6	2.5	2.5	2.4	2.3	2.3	2.2	2.2	2.2	2.1	2.1	2
618	2.7	2.7	2.6	2.5	2.5	2.4	2.4	2.3	2.3	2.2	2.2	2.1
619	2.8	2.7	2.6	2.6	2.5	2.5	2.4	2.4	2.3	2.3	2.2	2.2
620	2.8	2.7	2.7	2.6	2.6	2.5	2.5	2.4	2.4	2.3	2.3	2.2
621	3	2.9	2.8	2.8	2.7	2.6	2.6	2.5	2.5	2.4	2.4	2.3
622	3	2.9	2.9	2.8	2.7	2.7	2.6	2.6	2.5	2.5	2.4	2.4
623	2.5	2.5	2.5	2.4	2.4	2.3	2.3	2.3	2.2	2.2	2.1	2.1
624	2.2	2.2	2.1	2.1	2.1	2	2	2	2	1.9	1.9	1.9
625	2.7	2.6	2.6	2.5	2.5	2.4	2.4	2.4	2.3	2.3	2.2	2.2
626	2.7	2.6	2.6	2.5	2.5	2.5	2.4	2.4	2.3	2.3	2.3	2.2
627	2.6	2.6	2.5	2.5	2.5	2.4	2.4	2.3	2.3	2.3	2.2	2.2
628	3	3	2.9	2.9	2.8	2.8	2.7	2.7	2.6	2.6	2.5	2.5
629	2.8	2.8	2.7	2.7	2.6	2.6	2.5	2.5	2.4	2.4	2.4	2.3
630	1.4	1.4	1.4	1.4	1.4	1.3	1.3	1.3	1.3	1.3	1.3	1.3
631	2.2	2.1	2.1	2	2	1.9	1.9	1.8	1.8	1.8	1.7	1.7
632	2.2	2.2	2.1	2.1	2	2	1.9	1.9	1.9	1.8	1.8	1.7
633	2.3	2.3	2.2	2.2	2.1	2.1	2	2	1.9	1.9	1.9	1.8
634	2.3	2.3	2.2	2.2	2.1	2.1	2	2	2	1.9	1.9	1.9
635	2.5	2.4	2.4	2.3	2.3	2.2	2.2	2.1	2.1	2	2	2
636	2.6	2.5	2.5	2.4	2.4	2.3	2.3	2.2	2.2	2.1	2.1	2.1
637	2.6	2.6	2.5	2.5	2.4	2.4	2.3	2.3	2.2	2.2	2.1	2.1
638	2.7	2.6	2.5	2.5	2.4	2.4	2.3	2.3	2.3	2.2	2.2	2.1
639	2.8	2.8	2.7	2.6	2.6	2.5	2.5	2.4	2.4	2.3	2.3	2.3
640	3	2.9	2.8	2.8	2.7	2.7	2.6	2.5	2.5	2.5	2.4	2.4
641	2.7	2.6	2.6	2.5	2.5	2.4	2.4	2.4	2.3	2.3	2.2	2.2
642	2.1	2	2	2	2	1.9	1.9	1.9	1.9	1.8	1.8	1.8
643	2.6	2.5	2.5	2.5	2.4	2.4	2.3	2.3	2.3	2.2	2.2	2.2
644	2.6	2.6	2.5	2.5	2.5	2.4	2.4	2.3	2.3	2.3	2.2	2.2
645	2.1	2.1	2.1	2.1	2	2	2	1.9	1.9	1.9	1.9	1.8
646	2.7	2.6	2.6	2.5	2.5	2.4	2.4	2.4	2.3	2.3	2.2	2.2
647	3.2	3.1	3.1	3	2.9	2.9	2.8	2.8	2.7	2.7	2.6	2.6
648	2.6	2.5	2.5	2.5	2.4	2.4	2.3	2.3	2.3	2.2	2.2	2.2
649	2.1	2.1	2	2	1.9	1.9	1.8	1.8	1.7	1.7	1.7	1.6
650	2.2	2.2	2.1	2.1	2	2	1.9	1.9	1.9	1.8	1.8	1.7
651	2.3	2.2	2.2	2.1	2.1	2	2	2	1.9	1.9	1.8	1.8
652	2.3	2.2	2.2	2.1	2.1	2	2	2	1.9	1.9	1.9	1.8
653	2.3	2.2	2.2	2.1	2.1	2	2	2	1.9	1.9	1.9	1.8
654	2.4	2.3	2.3	2.2	2.2	2.1	2.1	2.1	2	2	2	1.9
655	2.5	2.5	2.4	2.4	2.3	2.3	2.2	2.2	2.1	2.1	2.1	2
656	2.6	2.6	2.5	2.5	2.4	2.4	2.3	2.3	2.2	2.2	2.1	2.1
657	2.6	2.5	2.5	2.4	2.4	2.3	2.3	2.3	2.2	2.2	2.1	2.1
658	2.8	2.8	2.7	2.6	2.6	2.5	2.5	2.4	2.4	2.4	2.3	2.3
659	2.7	2.7	2.6	2.6	2.5	2.5	2.4	2.4	2.3	2.3	2.3	2.2
660	1.9	1.8	1.8	1.8	1.8	1.7	1.7	1.7	1.7	1.7	1.6	1.6
661	2.1	2.1	2	2	2	1.9	1.9	1.9	1.9	1.8	1.8	1.8
662	2.2	2.2	2.2	2.1	2.1	2.1	2	2	2	2	1.9	1.9
663	1.8	1.8	1.8	1.8	1.8	1.7	1.7	1.7	1.7	1.7	1.6	1.6
664	2.4	2.4	2.4	2.3	2.3	2.2	2.2	2.2	2.1	2.1	2.1	2.1
665	3.3	3.2	3.2	3.1	3	3	2.9	2.8	2.8	2.7	2.7	2.6
666	3.1	3	3	2.9	2.9	2.8	2.8	2.7	2.7	2.6	2.6	2.5
667	2.1	2.1	2	2	1.9	1.9	1.8	1.8	1.8	1.7	1.7	1.7
668	2.2	2.2	2.1	2.1	2	2	1.9	1.9	1.9	1.8	1.8	1.8
669	2.3	2.3	2.2	2.2	2.1	2.1	2	2	1.9	1.9	1.9	1.8
670	2.3	2.2	2.2	2.1	2.1	2.1	2	2	1.9	1.9	1.9	1.8
671	2.3	2.3	2.2	2.2	2.1	2.1	2	2	2	1.9	1.9	1.9
672	2.2	2.2	2.1	2.1	2	2	2	1.9	1.9	1.9	1.8	1.8
673	2.2	2.2	2.1	2.1	2	2	2	1.9	1.9	1.9	1.8	1.8
674	2.2	2.2	2.2	2.1	2.1	2.1	2	2	1.9	1.9	1.9	1.9
675	2.3	2.2	2.2	2.1	2.1	2.1	2	2	2	1.9	1.9	1.9
676	2.4	2.4	2.3	2.3	2.3	2.2	2.2	2.2	2.1	2.1	2	2
677	2.4	2.4	2.3	2.3	2.2	2.2	2.2	2.1	2.1	2.1	2	2
678	1.3	1.3	1.3	1.3	1.3	1.3	1.2	1.2	1.2	1.2	1.2	1.2
679	1.3	1.3	1.3	1.3	1.3	1.3	1.3	1.3	1.2	1.2	1.2	1.2
680	1.9	1.9	1.9	1.8	1.8	1.8	1.8	1.7	1.7	1.7	1.7	1.7
681	2	1.9	1.9	1.9	1.9	1.8	1.8	1.8	1.8	1.7	1.7	1.7
682	2.5	2.4	2.4	2.3	2.3	2.3	2.2	2.2	2.2	2.1	2.1	2.1
683	3.4	3.3	3.2	3.1	3.1	3	3	2.9	2.8	2.8	2.7	2.7
684	3	2.9	2.8	2.8	2.7	2.7	2.6	2.6	2.5	2.5	2.5	2.4
685	2.2	2.1	2	2	2	1.9	1.9	1.8	1.8	1.7	1.7	1.7
686	2.2	2.2	2.1	2.1	2	2	1.9	1.9	1.9	1.8	1.8	1.7
687	2.3	2.3	2.2	2.1	2.1	2.1	2	2	1.9	1.9	1.8	1.8
688	2.3	2.3	2.2	2.2	2.1	2.1	2	2	2	1.9	1.9	1.9
689	2.4	2.4	2.3	2.3	2.2	2.2	2.1	2.1	2	2	2	1.9
690	2.4	2.4	2.3	2.3	2.2	2.2	2.1	2.1	2.1	2	2	1.9
691	2.6	2.5	2.4	2.4	2.3	2.3	2.2	2.2	2.2	2.1	2.1	2
692	2.5	2.5	2.4	2.4	2.3	2.3	2.2	2.2	2.2	2.1	2.1	2
693	2.4	2.4	2.3	2.3	2.2	2.2	2.1	2.1	2.1	2	2	2
694	2.2	2.1	2.1	2.1	2	2	2	1.9	1.9	1.9	1.9	1.8
695	2.2	2.2	2.1	2.1	2.1	2	2	2	1.9	1.9	1.9	1.9
696	1.4	1.4	1.4	1.4	1.3	1.3	1.3	1.3	1.3	1.3	1.3	1.3
697	1.3	1.3	1.3	1.3	1.3	1.3	1.2	1.2	1.2	1.2	1.2	1.2
698	1.3	1.3	1.3	1.3	1.3	1.3	1.3	1.2	1.2	1.2	1.2	1.2
699	1.3	1.3	1.3	1.3	1.3	1.3	1.3	1.3	1.2	1.2	1.2	1.2
700	2.6	2.5	2.5	2.5	2.4	2.4	2.3	2.3	2.3	2.2	2.2	2.2
701	3.4	3.3	3.3	3.2	3.1	3.1	3	2.9	2.9	2.8	2.8	2.7
702	3.1	3.1	3	2.9	2.9	2.8	2.8	2.7	2.7	2.6	2.6	2.5
703	2.9	2.9	2.8	2.8	2.7	2.7	2.6	2.6	2.5	2.5	2.4	2.4
704	3.2	3.2	3.1	3	3	2.9	2.9	2.8	2.7	2.7	2.6	2.6
705	3	3	2.9	2.8	2.8	2.7	2.7	2.6	2.6	2.5	2.5	2.5
706	2.3	2.3	2.3	2.2	2.2	2.2	2.1	2.1	2.1	2	2	2
707	1.4	1.4	1.4	1.4	1.4	1.3	1.3	1.3	1.3	1.3	1.3	1.3
708	1.4	1.4	1.4	1.4	1.4	1.3	1.3	1.3	1.3	1.3	1.3	1.3
709	2.2	2.1	2.1	2	2	1.9	1.9	1.8	1.8	1.8	1.7	1.7
710	2.3	2.2	2.2	2.1	2.1	2	2	1.9	1.9	1.8	1.8	1.8
711	2.3	2.3	2.2	2.2	2.1	2.1	2	2	1.9	1.9	1.9	1.8
712	2.4	2.3	2.3	2.2	2.2	2.1	2.1	2	2	2	1.9	1.9
713	2.5	2.4	2.4	2.3	2.3	2.2	2.2	2.1	2.1	2	2	2
714	2.6	2.5	2.4	2.4	2.3	2.3	2.2	2.2	2.1	2.1	2.1	2
715	2.6	2.6	2.5	2.4	2.4	2.3	2.3	2.3	2.2	2.2	2.1	2.1
716	2.5	2.5	2.4	2.4	2.3	2.3	2.2	2.2	2.2	2.1	2.1	2
717	2.6	2.6	2.5	2.5	2.4	2.4	2.3	2.3	2.3	2.2	2.2	2.1
718	2.7	2.7	2.6	2.6	2.5	2.5	2.4	2.4	2.3	2.3	2.2	2.2
719	2.7	2.6	2.6	2.5	2.5	2.4	2.4	2.3	2.3	2.3	2.2	2.2
720	2.7	2.6	2.6	2.5	2.5	2.4	2.4	2.3	2.3	2.3	2.2	2.2
721	1.8	1.8	1.8	1.8	1.8	1.7	1.7	1.7	1.7	1.7	1.6	1.6
722	1.3	1.3	1.3	1.3	1.3	1.3	1.2	1.2	1.2	1.2	1.2	1.2
723	1.3	1.3	1.3	1.3	1.3	1.3	1.2	1.2	1.2	1.2	1.2	1.2
724	2.5	2.4	2.4	2.3	2.3	2.3	2.2	2.2	2.2	2.1	2.1	2.1
725	3.5	3.4	3.3	3.3	3.2	3.1	3.1	3	2.9	2.9	2.8	2.8
726	3.4	3.3	3.3	3.2	3.1	3.1	3	2.9	2.9	2.8	2.8	2.7
727	3.2	3.1	3	3	2.9	2.8	2.8	2.7	2.7	2.6	2.6	2.5
728	3.2	3.1	3.1	3	2.9	2.9	2.8	2.8	2.7	2.7	2.6	2.6
729	3.1	3	2.9	2.9	2.8	2.8	2.7	2.7	2.6	2.6	2.5	2.5
730	2.9	2.8	2.8	2.7	2.7	2.6	2.6	2.5	2.5	2.4	2.4	2.4
731	1.4	1.4	1.4	1.4	1.4	1.4	1.3	1.3	1.3	1.3	1.3	1.3
732	1.4	1.4	1.4	1.4	1.4	1.4	1.3	1.3	1.3	1.3	1.3	1.3
733	2.2	2.1	2.1	2	2	1.9	1.9	1.8	1.8	1.7	1.7	1.7
734	2.3	2.2	2.2	2.1	2	2	2	1.9	1.9	1.8	1.8	1.8
735	2.4	2.3	2.3	2.2	2.1	2.1	2	2	2	1.9	1.9	1.8
736	2.4	2.4	2.3	2.3	2.2	2.2	2.1	2.1	2	2	1.9	1.9
737	2.5	2.4	2.4	2.3	2.3	2.2	2.2	2.1	2.1	2	2	2
738	2.6	2.5	2.5	2.4	2.3	2.3	2.2	2.2	2.2	2.1	2.1	2
739	2.7	2.6	2.5	2.5	2.4	2.4	2.3	2.3	2.2	2.2	2.1	2.1
740	2.7	2.7	2.6	2.5	2.5	2.4	2.4	2.3	2.3	2.2	2.2	2.2
741	2.8	2.8	2.7	2.6	2.6	2.5	2.5	2.4	2.4	2.3	2.3	2.3
742	2.8	2.8	2.7	2.6	2.6	2.5	2.5	2.4	2.4	2.3	2.3	2.3
743	2.9	2.9	2.8	2.7	2.7	2.6	2.6	2.5	2.5	2.4	2.4	2.3
744	2.9	2.9	2.8	2.8	2.7	2.7	2.6	2.6	2.5	2.5	2.4	2.4
745	2.3	2.3	2.3	2.2	2.2	2.1	2.1	2.1	2.1	2	2	2
746	1.3	1.3	1.3	1.3	1.3	1.3	1.2	1.2	1.2	1.2	1.2	1.2
747	1.3	1.3	1.3	1.3	1.3	1.3	1.2	1.2	1.2	1.2	1.2	1.2
748	1.4	1.3	1.3	1.3	1.3	1.3	1.3	1.3	1.3	1.2	1.2	1.2
749	3.3	3.2	3.2	3.1	3	3	2.9	2.8	2.8	2.7	2.7	2.6
750	3.4	3.3	3.2	3.1	3.1	3	2.9	2.9	2.8	2.8	2.7	2.7
751	3.3	3.2	3.1	3.1	3	2.9	2.9	2.8	2.8	2.7	2.7	2.6
752	3.2	3.2	3.1	3	3	2.9	2.8	2.8	2.7	2.7	2.6	2.6
753	3	2.9	2.9	2.8	2.8	2.7	2.7	2.6	2.6	2.5	2.5	2.4
754	2.9	2.9	2.8	2.7	2.7	2.6	2.6	2.6	2.5	2.5	2.4	2.4
755	1.4	1.4	1.4	1.4	1.4	1.3	1.3	1.3	1.3	1.3	1.3	1.3
756	1.4	1.4	1.4	1.4	1.3	1.3	1.3	1.3	1.3	1.3	1.3	1.3
757	2.1	2.1	2	2	1.9	1.9	1.8	1.8	1.8	1.7	1.7	1.7
758	2.2	2.2	2.1	2.1	2	2	1.9	1.9	1.8	1.8	1.8	1.7
759	2.3	2.3	2.2	2.2	2.1	2.1	2	2	1.9	1.9	1.9	1.8
760	2.5	2.4	2.3	2.3	2.2	2.2	2.1	2.1	2	2	2	1.9
761	2.5	2.5	2.4	2.3	2.3	2.2	2.2	2.1	2.1	2	2	2
762	2.6	2.5	2.5	2.4	2.4	2.3	2.3	2.2	2.2	2.1	2.1	2
763	2.7	2.6	2.6	2.5	2.5	2.4	2.4	2.3	2.3	2.2	2.2	2.1
764	2.8	2.8	2.7	2.6	2.6	2.5	2.5	2.4	2.4	2.3	2.3	2.2
765	2.9	2.8	2.8	2.7	2.6	2.6	2.5	2.5	2.4	2.4	2.3	2.3
766	2.9	2.9	2.8	2.7	2.7	2.6	2.6	2.5	2.5	2.4	2.4	2.3
767	3.1	3	3	2.9	2.8	2.8	2.7	2.7	2.6	2.6	2.5	2.5
768	3.1	3	3	2.9	2.8	2.8	2.7	2.7	2.6	2.6	2.5	2.5
769	2.8	2.8	2.7	2.7	2.6	2.6	2.5	2.5	2.4	2.4	2.3	2.3
770	2.5	2.5	2.4	2.4	2.4	2.3	2.3	2.2	2.2	2.2	2.1	2.1
771	2.4	2.4	2.3	2.3	2.3	2.2	2.2	2.2	2.1	2.1	2.1	2
772	2.6	2.6	2.5	2.5	2.4	2.4	2.3	2.3	2.3	2.2	2.2	2.2
773	2.9	2.8	2.8	2.7	2.7	2.6	2.6	2.5	2.5	2.4	2.4	2.4
774	3.2	3.2	3.1	3	3	2.9	2.8	2.8	2.7	2.7	2.6	2.6
775	3.3	3.3	3.2	3.1	3.1	3	2.9	2.9	2.8	2.8	2.7	2.7
776	3.4	3.3	3.2	3.1	3.1	3	3	2.9	2.8	2.8	2.7	2.7
777	2.9	2.8	2.8	2.7	2.7	2.6	2.6	2.5	2.5	2.5	2.4	2.4
778	2.3	2.3	2.3	2.2	2.2	2.2	2.1	2.1	2.1	2	2	2
779	1.4	1.4	1.4	1.3	1.3	1.3	1.3	1.3	1.3	1.3	1.3	1.2
780	1.4	1.4	1.4	1.3	1.3	1.3	1.3	1.3	1.3	1.3	1.3	1.3
781	2.1	2.1	2	2	1.9	1.9	1.8	1.8	1.8	1.7	1.7	1.7
782	2.2	2.1	2.1	2	2	1.9	1.9	1.9	1.8	1.8	1.7	1.7
783	2.3	2.2	2.2	2.1	2.1	2	2	2	1.9	1.9	1.8	1.8
784	2.4	2.4	2.3	2.3	2.2	2.2	2.1	2.1	2	2	1.9	1.9
785	2.5	2.5	2.4	2.4	2.3	2.2	2.2	2.1	2.1	2.1	2	2
786	2.6	2.5	2.5	2.4	2.3	2.3	2.2	2.2	2.1	2.1	2.1	2
787	2.7	2.6	2.6	2.5	2.5	2.4	2.4	2.3	2.3	2.2	2.2	2.1
788	2.8	2.8	2.7	2.6	2.6	2.5	2.5	2.4	2.4	2.3	2.3	2.2
789	2.9	2.9	2.8	2.7	2.7	2.6	2.6	2.5	2.4	2.4	2.3	2.3
790	3	2.9	2.9	2.8	2.7	2.7	2.6	2.6	2.5	2.5	2.4	2.4
791	3.1	3	3	2.9	2.8	2.8	2.7	2.7	2.6	2.5	2.5	2.4
792	3.1	3	3	2.9	2.8	2.8	2.7	2.7	2.6	2.6	2.5	2.5
793	3.1	3	2.9	2.9	2.8	2.8	2.7	2.7	2.6	2.6	2.5	2.5
794	3	2.9	2.9	2.8	2.8	2.7	2.7	2.6	2.6	2.5	2.5	2.4
795	2.8	2.8	2.7	2.7	2.6	2.6	2.5	2.5	2.4	2.4	2.3	2.3
796	2.6	2.5	2.5	2.4	2.4	2.4	2.3	2.3	2.3	2.2	2.2	2.1
797	2.9	2.9	2.8	2.7	2.7	2.6	2.6	2.5	2.5	2.5	2.4	2.4
798	2.7	2.6	2.6	2.5	2.5	2.5	2.4	2.4	2.3	2.3	2.3	2.2
799	2.5	2.5	2.4	2.4	2.4	2.3	2.3	2.3	2.2	2.2	2.2	2.1
800	3.1	3	3	2.9	2.9	2.8	2.7	2.7	2.6	2.6	2.5	2.5
801	3.1	3.1	3	2.9	2.9	2.8	2.8	2.7	2.7	2.6	2.6	2.5
802	2.7	2.7	2.6	2.6	2.5	2.5	2.4	2.4	2.4	2.3	2.3	2.2
803	1.4	1.4	1.4	1.4	1.3	1.3	1.3	1.3	1.3	1.3	1.3	1.3
804	1.4	1.4	1.4	1.3	1.3	1.3	1.3	1.3	1.3	1.3	1.3	1.3
805	2.1	2.1	2	2	1.9	1.9	1.8	1.8	1.7	1.7	1.7	1.6
806	2.2	2.1	2.1	2	2	1.9	1.9	1.8	1.8	1.8	1.7	1.7
807	2.3	2.2	2.2	2.1	2.1	2	2	1.9	1.9	1.8	1.8	1.8
808	2.3	2.3	2.2	2.2	2.1	2.1	2	2	2	1.9	1.9	1.8
809	2.5	2.4	2.4	2.3	2.3	2.2	2.2	2.1	2.1	2	2	1.9
810	2.6	2.5	2.4	2.4	2.3	2.3	2.2	2.2	2.1	2.1	2.1	2
811	2.7	2.6	2.6	2.5	2.5	2.4	2.4	2.3	2.3	2.2	2.2	2.1
812	2.8	2.7	2.7	2.6	2.6	2.5	2.4	2.4	2.3	2.3	2.2	2.2
813	2.9	2.8	2.7	2.7	2.6	2.6	2.5	2.5	2.4	2.4	2.3	2.3
814	3	2.9	2.8	2.8	2.7	2.7	2.6	2.5	2.5	2.4	2.4	2.4
815	3	3	2.9	2.8	2.8	2.7	2.7	2.6	2.5	2.5	2.5	2.4
816	3.1	3	3	2.9	2.8	2.8	2.7	2.7	2.6	2.6	2.5	2.5
817	3.2	3.1	3	3	2.9	2.8	2.8	2.7	2.7	2.6	2.6	2.5
818	3	3	2.9	2.8	2.8	2.7	2.7	2.6	2.6	2.5	2.5	2.4
819	2.7	2.7	2.6	2.6	2.5	2.5	2.4	2.4	2.3	2.3	2.3	2.2
820	2.7	2.6	2.6	2.5	2.5	2.4	2.4	2.4	2.3	2.3	2.2	2.2
821	3.1	3	2.9	2.9	2.8	2.8	2.7	2.7	2.6	2.6	2.5	2.5
822	3.2	3.1	3	3	2.9	2.8	2.8	2.7	2.7	2.6	2.6	2.5
823	2.8	2.8	2.7	2.7	2.6	2.6	2.5	2.5	2.4	2.4	2.4	2.3
824	2.7	2.7	2.6	2.6	2.5	2.5	2.4	2.4	2.3	2.3	2.3	2.2
825	2.4	2.4	2.3	2.3	2.3	2.2	2.2	2.2	2.1	2.1	2.1	2
826	2.9	2.8	2.8	2.7	2.7	2.6	2.6	2.5	2.5	2.5	2.4	2.4
827	3	2.9	2.9	2.8	2.8	2.7	2.7	2.6	2.6	2.5	2.5	2.4
828	1.5	1.5	1.5	1.5	1.4	1.4	1.4	1.4	1.4	1.4	1.4	1.4
829	2.1	2.1	2	2	1.9	1.9	1.8	1.8	1.8	1.7	1.7	1.7
830	2.2	2.2	2.1	2.1	2	2	1.9	1.9	1.8	1.8	1.8	1.7
831	2.3	2.3	2.2	2.2	2.1	2.1	2	2	1.9	1.9	1.9	1.8
832	2.4	2.3	2.3	2.2	2.2	2.1	2.1	2	2	1.9	1.9	1.9
833	2.4	2.4	2.3	2.3	2.2	2.2	2.1	2.1	2	2	2	1.9
834	2.5	2.5	2.4	2.4	2.3	2.3	2.2	2.2	2.1	2.1	2	2
835	2.7	2.6	2.6	2.5	2.4	2.4	2.3	2.3	2.2	2.2	2.1	2.1
836	2.8	2.7	2.6	2.6	2.5	2.5	2.4	2.4	2.3	2.3	2.2	2.2
837	2.8	2.8	2.7	2.6	2.6	2.5	2.5	2.4	2.4	2.3	2.3	2.2
838	2.9	2.9	2.8	2.7	2.7	2.6	2.6	2.5	2.5	2.4	2.4	2.3
839	2.8	2.8	2.7	2.6	2.6	2.5	2.5	2.4	2.4	2.3	2.3	2.3
840	2.9	2.9	2.8	2.7	2.7	2.6	2.6	2.5	2.5	2.4	2.4	2.3
841	3	2.9	2.9	2.8	2.7	2.7	2.6	2.6	2.5	2.5	2.4	2.4
842	2.9	2.8	2.7	2.7	2.6	2.6	2.5	2.5	2.4	2.4	2.4	2.3
843	2.4	2.3	2.3	2.3	2.2	2.2	2.2	2.1	2.1	2.1	2	2
844	2.4	2.3	2.3	2.2	2.2	2.2	2.1	2.1	2.1	2	2	2
845	2.9	2.8	2.8	2.7	2.7	2.6	2.6	2.5	2.5	2.4	2.4	2.4
846	3	2.9	2.9	2.8	2.8	2.7	2.7	2.6	2.6	2.5	2.5	2.4
847	3.2	3.1	3	3	2.9	2.9	2.8	2.7	2.7	2.6	2.6	2.5
848	3.1	3	2.9	2.9	2.8	2.8	2.7	2.6	2.6	2.6	2.5	2.5
849	2.9	2.8	2.8	2.7	2.7	2.6	2.6	2.5	2.5	2.5	2.4	2.4
850	3.1	3.1	3	2.9	2.9	2.8	2.8	2.7	2.7	2.6	2.6	2.5
851	3.3	3.2	3.2	3.1	3	3	2.9	2.8	2.8	2.7	2.7	2.6
852	2.8	2.7	2.7	2.6	2.6	2.5	2.5	2.4	2.4	2.4	2.3	2.3
853	2.2	2.1	2.1	2	2	1.9	1.9	1.8	1.8	1.8	1.7	1.7
854	2.3	2.2	2.2	2.1	2.1	2	2	1.9	1.9	1.8	1.8	1.8
855	2.3	2.3	2.2	2.2	2.1	2.1	2	2	1.9	1.9	1.9	1.8
856	2.4	2.4	2.3	2.2	2.2	2.1	2.1	2	2	2	1.9	1.9
857	2.5	2.4	2.4	2.3	2.3	2.2	2.2	2.1	2.1	2	2	2
858	2.6	2.5	2.4	2.4	2.3	2.3	2.2	2.2	2.1	2.1	2	2
859	2.7	2.6	2.5	2.5	2.4	2.4	2.3	2.3	2.2	2.2	2.1	2.1
860	2.8	2.7	2.6	2.6	2.5	2.5	2.4	2.3	2.3	2.3	2.2	2.2
861	2.8	2.7	2.7	2.6	2.5	2.5	2.4	2.4	2.3	2.3	2.2	2.2
862	2.8	2.8	2.7	2.7	2.6	2.5	2.5	2.4	2.4	2.3	2.3	2.3
863	2.9	2.9	2.8	2.7	2.7	2.6	2.6	2.5	2.5	2.4	2.4	2.3
864	3	2.9	2.9	2.8	2.8	2.7	2.6	2.6	2.5	2.5	2.4	2.4
865	3	2.9	2.8	2.8	2.7	2.7	2.6	2.6	2.5	2.5	2.4	2.4
866	2.9	2.8	2.8	2.7	2.6	2.6	2.5	2.5	2.4	2.4	2.4	2.3
867	2.8	2.7	2.7	2.6	2.6	2.5	2.5	2.4	2.4	2.4	2.3	2.3
868	2.9	2.8	2.8	2.7	2.7	2.6	2.6	2.5	2.5	2.4	2.4	2.3
869	3.1	3.1	3	2.9	2.9	2.8	2.7	2.7	2.6	2.6	2.5	2.5
870	3.1	3.1	3	2.9	2.9	2.8	2.8	2.7	2.7	2.6	2.6	2.5
871	3.2	3.2	3.1	3	3	2.9	2.8	2.8	2.7	2.7	2.6	2.6
872	3.2	3.1	3.1	3	2.9	2.9	2.8	2.8	2.7	2.7	2.6	2.6
873	3.1	3	3	2.9	2.8	2.8	2.7	2.7	2.6	2.6	2.5	2.5
874	3.3	3.2	3.1	3.1	3	2.9	2.9	2.8	2.8	2.7	2.7	2.6
875	3.3	3.2	3.1	3.1	3	3	2.9	2.8	2.8	2.7	2.7	2.6
876	3.2	3.1	3	3	2.9	2.8	2.8	2.7	2.7	2.6	2.6	2.5
877	2.2	2.2	2.1	2.1	2	2	1.9	1.9	1.8	1.8	1.8	1.7
878	2.3	2.2	2.2	2.1	2.1	2	2	1.9	1.9	1.9	1.8	1.8
879	2.4	2.4	2.3	2.2	2.2	2.1	2.1	2	2	1.9	1.9	1.9
880	2.5	2.4	2.4	2.3	2.3	2.2	2.2	2.1	2.1	2	2	1.9
881	2.5	2.5	2.4	2.4	2.3	2.3	2.2	2.2	2.1	2.1	2	2
882	2.6	2.5	2.5	2.4	2.4	2.3	2.3	2.2	2.2	2.1	2.1	2
883	2.7	2.6	2.6	2.5	2.4	2.4	2.3	2.3	2.2	2.2	2.1	2.1
884	2.8	2.7	2.7	2.6	2.5	2.5	2.4	2.4	2.3	2.3	2.2	2.2
885	2.8	2.8	2.7	2.6	2.6	2.5	2.5	2.4	2.4	2.3	2.3	2.2
886	2.9	2.8	2.8	2.7	2.6	2.6	2.5	2.5	2.4	2.4	2.3	2.3
887	3	2.9	2.8	2.8	2.7	2.6	2.6	2.5	2.5	2.4	2.4	2.3
888	3	3	2.9	2.8	2.8	2.7	2.6	2.6	2.5	2.5	2.4	2.4
889	3.1	3	3	2.9	2.8	2.8	2.7	2.6	2.6	2.5	2.5	2.4
890	3.1	3	3	2.9	2.8	2.8	2.7	2.7	2.6	2.6	2.5	2.5
891	3	2.9	2.8	2.8	2.7	2.7	2.6	2.5	2.5	2.5	2.4	2.4
892	2.9	2.8	2.7	2.7	2.6	2.6	2.5	2.5	2.4	2.4	2.3	2.3
893	3.2	3.1	3.1	3	2.9	2.9	2.8	2.7	2.7	2.6	2.6	2.5
894	3.2	3.1	3.1	3	2.9	2.9	2.8	2.7	2.7	2.6	2.6	2.5
895	3.2	3.1	3	2.9	2.9	2.8	2.8	2.7	2.7	2.6	2.6	2.5
896	3	3	2.9	2.8	2.8	2.7	2.7	2.6	2.6	2.5	2.5	2.4
897	3.1	3	2.9	2.9	2.8	2.8	2.7	2.7	2.6	2.6	2.5	2.5
898	3.4	3.3	3.2	3.2	3.1	3	3	2.9	2.8	2.8	2.7	2.7
899	3.4	3.4	3.3	3.2	3.1	3.1	3	2.9	2.9	2.8	2.8	2.7
900	3.3	3.3	3.2	3.1	3	3	2.9	2.9	2.8	2.8	2.7	2.7
901	2.3	2.3	2.2	2.1	2.1	2	2	1.9	1.9	1.9	1.8	1.8
902	2.4	4.4	4.2	4	3.8	3.7	3.5	3.4	3.3	3.1	3	2.9
903	2.5	5.8	5.4	5.1	4.9	4.6	4.4	4.2	4	3.8	3.7	3.5
904	2.5	2.5	2.4	2.4	2.3	2.3	2.2	2.2	2.1	2.1	2	2
905	2.6	2.5	2.5	2.4	2.4	2.3	2.2	2.2	2.1	2.1	2.1	2
906	2.7	2.6	2.6	2.5	2.4	2.4	2.3	2.3	2.2	2.2	2.1	2.1
907	2.8	2.7	2.6	2.6	2.5	2.4	2.4	2.3	2.3	2.2	2.2	2.1
908	2.8	2.8	2.7	2.6	2.6	2.5	2.5	2.4	2.3	2.3	2.3	2.2
909	2.9	2.8	2.7	2.7	2.6	2.5	2.5	2.4	2.4	2.3	2.3	2.2
910	2.9	2.9	2.8	2.7	2.7	2.6	2.5	2.5	2.4	2.4	2.3	2.3
911	3	3	2.9	2.8	2.8	2.7	2.6	2.6	2.5	2.5	2.4	2.4
912	3.1	3	3	2.9	2.8	2.8	2.7	2.6	2.6	2.5	2.5	2.4
913	3.2	3.1	3	2.9	2.9	2.8	2.7	2.7	2.6	2.6	2.5	2.5
914	3.1	3	3	2.9	2.8	2.8	2.7	2.6	2.6	2.5	2.5	2.4
915	3	2.9	2.9	2.8	2.7	2.7	2.6	2.6	2.5	2.5	2.4	2.4
916	2.9	2.9	2.8	2.7	2.7	2.6	2.6	2.5	2.5	2.4	2.4	2.3
917	3	3	2.9	2.8	2.8	2.7	2.7	2.6	2.5	2.5	2.5	2.4
918	3	2.9	2.9	2.8	2.8	2.7	2.7	2.6	2.5	2.5	2.5	2.4
919	3	2.9	2.9	2.8	2.8	2.7	2.6	2.6	2.5	2.5	2.5	2.4
920	3	2.9	2.9	2.8	2.7	2.7	2.6	2.6	2.5	2.5	2.4	2.4
921	3.1	3	2.9	2.9	2.8	2.8	2.7	2.7	2.6	2.6	2.5	2.5
922	3.4	3.3	3.2	3.2	3.1	3	2.9	2.9	2.8	2.8	2.7	2.7
923	6.2	5.9	5.7	5.5	5.3	5.1	4.9	4.7	4.6	4.4	4.3	4.1
924	8.2	7.8	7.4	7	6.7	6.3	6.1	5.8	5.6	5.4	5.2	5
925	2.4	10.7	9.5	8.5	7.7	7.1	6.5	6.1	5.7	5.3	5	4.7
926	2.5	12.8	11.2	9.9	8.9	8.1	7.4	6.8	6.3	5.9	5.5	5.2
927	4.8	16.8	14	12.1	10.6	9.5	8.6	7.9	7.2	6.7	6.3	5.9
928	2.6	8.8	8.1	7.4	6.9	6.4	6	5.6	5.3	5	4.8	4.6
929	2.7	6.4	6	5.6	5.3	5	4.8	4.6	4.4	4.2	4	3.9
930	2.8	5.6	5.3	5	4.8	4.6	4.4	4.2	4	3.9	3.7	3.6
931	2.8	4	3.8	3.7	3.6	3.5	3.3	3.2	3.1	3	3	2.9
932	2.9	2.9	2.9	2.8	2.7	2.6	2.6	2.5	2.5	2.4	2.4	2.3
933	2.9	2.8	2.8	2.7	2.6	2.6	2.5	2.5	2.4	2.4	2.3	2.3
934	3	2.9	2.8	2.8	2.7	2.6	2.6	2.5	2.5	2.4	2.4	2.3
935	3.2	3.1	3	3	2.9	2.8	2.7	2.7	2.6	2.6	2.5	2.5
936	6	6	5.7	5.5	5.2	5	4.8	4.6	4.4	4.3	4.1	4
937	3.5	3.4	3.3	3.2	3.1	3.1	3	2.9	2.8	2.8	2.7	2.7
938	3.1	3	3	2.9	2.8	2.8	2.7	2.6	2.6	2.5	2.5	2.4
939	3	3	2.9	2.8	2.8	2.7	2.6	2.6	2.5	2.5	2.4	2.4
940	3	2.9	2.9	2.8	2.7	2.7	2.6	2.6	2.5	2.5	2.4	2.4
941	3.1	3	2.9	2.9	2.8	2.7	2.7	2.6	2.6	2.5	2.5	2.4
942	3.1	3	3	2.9	2.8	2.8	2.7	2.7	2.6	2.5	2.5	2.5
943	3.2	3.1	3	2.9	2.9	2.8	2.8	2.7	2.6	2.6	2.5	2.5
944	3.2	3.1	3	3	2.9	2.8	2.8	2.7	2.7	2.6	2.6	2.5
945	3.2	3.1	3.1	3	2.9	2.9	2.8	2.8	2.7	2.6	2.6	2.5
946	5	4.9	4.7	4.5	4.4	4.2	4.1	4	3.9	3.8	3.7	3.6
947	12.2	11.7	10.8	10	9.3	8.7	8.1	7.7	7.3	6.9	6.6	6.3
948	11.8	11.3	10.4	9.6	9	8.4	8	7.5	7.1	6.8	6.4	6.2
949	4.1	20.8	16.5	13.8	11.8	10.4	9.3	8.4	7.6	7	6.7	6.3
950	12.1	31.6	22.5	17.7	14.6	12.5	10.9	9.7	8.8	8	7.9	7.3
951	10.8	26.6	20.1	16.3	13.8	11.9	10.5	9.4	8.5	7.8	7.6	7.1
952	2.7	10.4	9.4	8.5	7.8	7.2	6.7	6.3	5.9	5.5	5.2	5
953	4.7	13.1	11.5	10.3	9.3	8.5	7.8	7.2	6.7	6.3	5.9	5.6
954	2.8	10.1	9.1	8.4	7.7	7.2	6.7	6.3	5.9	5.6	5.3	5
955	5.8	12.6	11.1	10	9.1	8.4	7.7	7.2	6.7	6.3	5.9	5.6
956	5.2	8.6	8	7.4	6.9	6.5	6.1	5.8	5.5	5.2	5	4.7
957	4.5	4.7	4.5	4.3	4.1	4	3.8	3.7	3.6	3.5	3.4	3.3
958	6.8	7.7	7.2	6.7	6.4	6	5.7	5.4	5.2	4.9	4.7	4.5
959	10.9	15.6	13.7	12.1	10.9	10	9.1	8.4	7.8	7.3	6.9	6.5
960	9.9	11.4	10.4	9.5	8.8	8.1	7.6	7.1	6.7	6.3	6	5.7
961	8.2	8	7.5	7.1	6.7	6.3	6	5.7	5.4	5.2	5	4.8
962	3.1	3	3	2.9	2.8	2.8	2.7	2.6	2.6	2.5	2.5	2.4
963	3.1	3	2.9	2.9	2.8	2.7	2.7	2.6	2.6	2.5	2.5	2.4
964	3	3	2.9	2.8	2.8	2.7	2.6	2.6	2.5	2.5	2.4	2.4
965	3.1	3	3	2.9	2.8	2.8	2.7	2.6	2.6	2.5	2.5	2.4
966	3.2	3.1	3	2.9	2.9	2.8	2.7	2.7	2.6	2.6	2.5	2.5
967	3.1	3.1	3	2.9	2.9	2.8	2.7	2.7	2.6	2.6	2.5	2.5
968	3.1	3.1	3	2.9	2.9	2.8	2.7	2.7	2.6	2.6	2.5	2.5
969	3.1	3.1	3	2.9	2.9	2.8	2.8	2.7	2.6	2.6	2.5	2.5
970	3.3	3.2	3.2	3.1	3	3	2.9	2.8	2.8	2.7	2.7	2.6
971	11	10.4	9.7	9	8.4	7.9	7.5	7.1	6.7	6.4	6.1	5.8
972	13	12.2	11.2	10.3	9.6	8.9	8.4	7.9	7.4	7	6.7	6.4
973	9.6	20.5	16.9	14.4	12.5	11.1	10	9.1	8.4	7.7	7.4	6.9
974	7.6	12.4	11.1	10	9.1	8.4	7.7	7.2	6.7	6.3	6	5.6
975	9.5	15.2	13.2	11.7	10.5	9.6	8.8	8.1	7.5	7	6.6	6.2
976	10.8	17.4	14.9	13	11.6	10.5	9.5	8.7	8.1	7.5	7	6.6
977	13	20.9	17.4	14.9	13.1	11.7	10.5	9.6	8.8	8.2	7.6	7.1
978	9.1	12	10.8	9.9	9.1	8.4	7.8	7.3	6.9	6.5	6.1	5.8
979	8.4	8.3	7.7	7.2	6.8	6.4	6.1	5.8	5.5	5.2	5	4.8
980	5.8	5.6	5.4	5.1	4.9	4.7	4.5	4.4	4.2	4.1	3.9	3.8
981	3.4	3.3	3.2	3.1	3	3	2.9	2.8	2.7	2.7	2.6	2.6
982	3.1	3	2.9	2.9	2.8	2.7	2.7	2.6	2.6	2.5	2.5	2.4
983	5.6	5.3	5.1	4.9	4.7	4.5	4.4	4.2	4.1	4	3.8	3.7
984	3.2	3.1	3	2.9	2.9	2.8	2.7	2.7	2.6	2.6	2.5	2.5
985	3.1	3	3	2.9	2.8	2.8	2.7	2.7	2.6	2.5	2.5	2.4
986	3.1	3	2.9	2.9	2.8	2.8	2.7	2.6	2.6	2.5	2.5	2.4
987	3.1	3	3	2.9	2.8	2.8	2.7	2.7	2.6	2.6	2.5	2.5
988	3.2	3.1	3.1	3	2.9	2.9	2.8	2.7	2.7	2.6	2.6	2.5
989	4.7	4.5	4.4	4.2	4.1	4	3.9	3.7	3.6	3.5	3.5	3.4
990	11.7	10.9	10.1	9.4	8.7	8.2	7.7	7.3	6.9	6.6	6.3	6
991	11.7	26.1	20.4	16.8	14.3	12.5	11.1	10	9.1	8.3	8.1	7.5
992	11	21	17.2	14.7	12.8	11.3	10.2	9.3	8.5	7.8	7.4	6.9
993	12.5	23.6	19	15.9	13.8	12.1	10.8	9.8	9	8.2	7.8	7.3
994	15.7	27.7	21.5	17.7	15.1	13.2	11.7	10.5	9.5	8.8	8.4	7.8
995	16.9	28.5	22.1	18.2	15.4	13.4	11.9	10.7	9.7	8.9	8.5	7.9
996	13.2	18.9	16	13.9	12.3	11	10	9.2	8.5	7.9	7.3	6.9
997	12.2	14.8	13	11.6	10.5	9.6	8.8	8.2	7.6	7.1	6.7	6.3
998	8	7.9	7.4	6.9	6.5	6.2	5.9	5.6	5.3	5.1	4.9	4.7
999	10	9.8	9	8.4	7.8	7.3	6.9	6.5	6.1	5.8	5.6	5.3
1000	10.4	10.1	9.3	8.6	8	7.5	7.1	6.7	6.3	6	5.7	5.4
1001	9.6	9.2	8.6	8	7.5	7	6.7	6.3	6	5.7	5.4	5.2
1002	6	5.7	5.4	5.2	5	4.8	4.6	4.4	4.3	4.1	4	3.9
1003	3.2	3.2	3.1	3	2.9	2.9	2.8	2.7	2.7	2.6	2.6	2.5
1004	3.1	3	2.9	2.9	2.8	2.7	2.7	2.6	2.6	2.5	2.5	2.4
1005	3.1	3	2.9	2.9	2.8	2.8	2.7	2.6	2.6	2.5	2.5	2.4
1006	3.1	3	3	2.9	2.8	2.8	2.7	2.7	2.6	2.6	2.5	2.5
1007	3.2	3.1	3.1	3	2.9	2.9	2.8	2.7	2.7	2.6	2.6	2.5
1008	7.5	7.1	6.7	6.4	6.1	5.8	5.6	5.4	5.1	5	4.8	4.6
1009	17	36.6	25.8	20.2	16.6	14.2	12.4	11	9.9	9	10.3	9.3
1010	15.7	32.9	24.1	19.2	16	13.8	12.1	10.8	9.7	8.9	8.9	8.2
1011	16.9	35.5	25.5	20.1	16.6	14.3	12.5	11.1	10	9.1	9.1	8.4
1012	22	41.2	28.2	21.7	17.8	15.1	13.1	11.6	10.5	9.5	9.5	8.7
1013	21.4	38.1	26.9	21.1	17.4	14.9	13	11.5	10.4	9.4	9.2	8.5
1014	19.3	31.6	23.8	19.2	16.2	14	12.3	11	10	9.1	8.7	8
1015	16.3	24.4	19.6	16.5	14.3	12.6	11.2	10.2	9.3	8.6	7.9	7.4
1016	10.5	14.1	12.5	11.2	10.1	9.3	8.6	7.9	7.4	6.9	6.5	6.2
1017	11.3	13	11.7	10.6	9.6	8.9	8.2	7.7	7.2	6.7	6.4	6
1018	11.7	13.1	11.7	10.6	9.7	8.9	8.3	7.7	7.2	6.8	6.4	6.1
1019	10.2	10	9.2	8.5	7.9	7.4	7	6.6	6.2	5.9	5.6	5.4
1020	8.5	8	7.5	7.1	6.7	6.3	6	5.7	5.4	5.2	5	4.8
1021	6.9	6.6	6.2	5.9	5.6	5.4	5.2	5	4.8	4.6	4.4	4.3
1022	5.1	4.9	4.7	4.5	4.4	4.2	4.1	3.9	3.8	3.7	3.6	3.5
1023	3.8	3.7	3.6	3.5	3.4	3.3	3.2	3.1	3.1	3	2.9	2.9
1024	3.1	3.1	3	2.9	2.9	2.8	2.7	2.7	2.6	2.6	2.5	2.5
1025	3.1	3.1	3	2.9	2.9	2.8	2.7	2.7	2.6	2.6	2.5	2.5
1026	5.3	5.1	4.9	4.8	4.6	4.4	4.3	4.2	4	3.9	3.8	3.7
1027	30.1	58.5	33.3	24.2	19.2	15.9	13.7	12	10.7	9.6	16.4	14
1028	25.7	51.3	31.5	23.3	18.7	15.6	13.5	11.8	10.6	9.6	15.1	13
1029	28.2	52.4	31.9	23.6	18.9	15.8	13.6	12	10.7	9.7	13.7	12
1030	30.5	54.4	32.7	24.1	19.2	16.1	13.8	12.1	10.8	9.8	13.4	11.8
1031	23.3	41	28	21.6	17.7	15	13.1	11.6	10.4	9.4	9.4	8.6
1032	22.9	37.6	26.6	20.8	17.2	14.7	12.8	11.4	10.3	9.3	9.1	8.3
1033	19.6	28.6	22.1	18.1	15.3	13.3	11.8	10.6	9.6	8.8	8.4	7.8
1034	16.3	22.4	18.4	15.6	13.6	12	10.8	9.8	9	8.3	7.7	7.2
1035	14	20	16.8	14.5	12.8	11.4	10.3	9.4	8.7	8	7.5	7
1036	14.4	17.1	14.7	13	11.6	10.5	9.6	8.8	8.2	7.6	7.1	6.7
1037	12.4	12.1	10.9	9.9	9.1	8.4	7.9	7.4	6.9	6.5	6.2	5.9
1038	11.3	10.9	9.9	9.1	8.5	7.9	7.4	6.9	6.6	6.2	5.9	5.6
1039	7.1	6.7	6.3	6	5.7	5.5	5.2	5	4.8	4.6	4.4	4.3
1040	5.5	5.3	5.1	4.9	4.7	4.5	4.3	4.2	4.1	3.9	3.8	3.7
1041	4.9	4.7	4.5	4.3	4.2	4.1	3.9	3.8	3.7	3.6	3.5	3.4
1042	4.3	4.2	4	3.9	3.8	3.7	3.6	3.5	3.4	3.3	3.2	3.1
1043	3.2	3.1	3	3	2.9	2.8	2.8	2.7	2.6	2.6	2.5	2.5
1044	3.3	3.2	3.1	3	3	2.9	2.8	2.8	2.7	2.7	2.6	2.6
1045	44.2	80	36.9	25.9	20.1	16.6	14.1	12.3	10.9	9.8	23.6	18.8
1046	36.7	66.6	35.1	25.1	19.7	16.3	13.9	12.2	10.8	9.8	18.9	15.8
1047	29.9	55.6	32.7	23.9	19	15.9	13.6	12	10.7	9.6	15.4	13.3
1048	24.6	45.8	29.6	22.4	18.1	15.2	13.2	11.6	10.4	9.4	11.4	10.2
1049	21.6	38.1	26.6	20.7	17	14.5	12.6	11.2	10.1	9.2	9	8.3
1050	20.9	32.8	24.1	19.2	16	13.8	12.1	10.8	9.8	8.9	8.7	8
1051	21.2	33	24.3	19.4	16.2	13.9	12.2	10.9	9.9	9	8.7	8.1
1052	20	30.3	23	18.6	15.7	13.6	12	10.8	9.8	8.9	8.6	8
1053	20.4	30.5	23.2	18.9	15.9	13.8	12.2	10.9	9.9	9.1	8.8	8.1
1054	17.9	21.9	18.1	15.4	13.5	11.9	10.8	9.8	9	8.3	7.7	7.2
1055	14.5	14.3	12.6	11.3	10.3	9.4	8.7	8	7.5	7	6.6	6.2
1056	11.9	11.4	10.3	9.5	8.7	8.1	7.6	7.1	6.7	6.3	6	5.7
1057	9.4	8.8	8.2	7.6	7.2	6.8	6.4	6.1	5.8	5.5	5.2	5
1058	9.4	8.8	8.2	7.7	7.2	6.8	6.4	6.1	5.8	5.5	5.3	5.1
1059	7.6	7.1	6.7	6.4	6	5.7	5.5	5.2	5	4.8	4.6	4.5
1060	7	6.6	6.3	6	5.7	5.5	5.2	5	4.8	4.6	4.5	4.3
1061	4.4	4.3	4.1	4	3.9	3.8	3.7	3.6	3.5	3.4	3.3	3.2
1062	3.4	3.3	3.2	3.1	3	3	2.9	2.8	2.8	2.7	2.7	2.6
1063	42.3	79.3	36.7	25.7	20	16.5	14.1	12.3	10.9	9.8	23.1	18.4
1064	34.2	63.8	34.4	24.6	19.4	16.1	13.8	12	10.7	9.7	18.4	15.4
1065	28.8	52.8	31.7	23.3	18.6	15.5	13.4	11.7	10.5	9.5	15.3	13.2
1066	26.9	50.9	31.1	23	18.4	15.4	13.3	11.7	10.4	9.4	14.1	12.3
1067	25.7	45.2	29.2	22	17.8	15	13	11.5	10.3	9.3	11.1	10
1068	26.9	44.5	29	21.9	17.8	15	13	11.4	10.2	9.3	11.2	10.1
1069	27.5	44.6	29.2	22.1	17.9	15.1	13.1	11.5	10.3	9.4	9.8	9
1070	26.5	40.6	27.8	21.4	17.5	14.9	13	11.5	10.3	9.4	9.4	8.6
1071	23.4	34.5	25.2	20	16.6	14.3	12.5	11.2	10.1	9.2	9	8.3
1072	18.5	24.2	19.5	16.3	14.1	12.4	11.1	10.1	9.2	8.5	7.8	7.3
1073	14.9	15.8	13.7	12.2	10.9	9.9	9.1	8.4	7.8	7.3	6.8	6.4
1074	12.5	12	10.8	9.8	9	8.3	7.8	7.3	6.8	6.4	6.1	5.8
1075	11.3	10.7	9.8	9	8.3	7.8	7.3	6.8	6.4	6.1	5.8	5.5
1076	11.6	10.8	9.9	9.1	8.4	7.8	7.3	6.9	6.5	6.2	5.9	5.6
1077	9.7	9	8.3	7.8	7.3	6.9	6.5	6.2	5.8	5.6	5.3	5.1
1078	8.7	8.1	7.6	7.1	6.7	6.4	6.1	5.8	5.5	5.3	5	4.8
1079	5.5	5.3	5.1	4.9	4.7	4.5	4.4	4.2	4.1	4	3.8	3.7
1080	5.7	5.5	5.3	5	4.8	4.7	4.5	4.3	4.2	4.1	3.9	3.8
1081	40.7	77.1	36.9	25.9	20.2	16.7	14.2	12.4	11	9.9	23.8	18.9
1082	33.9	65.2	34.9	25	19.7	16.3	13.9	12.2	10.8	9.8	20.4	16.8
1083	34	63.8	34.6	24.8	19.5	16.2	13.9	12.1	10.8	9.7	19.8	16.4
1084	30.5	57.4	33	24	19.1	15.9	13.6	11.9	10.7	9.6	18.7	15.6
1085	29.6	51.7	31.4	23.2	18.5	15.5	13.4	11.7	10.5	9.5	15.3	13.2
1086	28.7	47.7	30.1	22.5	18.1	15.2	13.1	11.6	10.3	9.4	12.3	10.9
1087	25.6	41.7	28	21.4	17.4	14.8	12.8	11.3	10.2	9.2	10.8	9.7
1088	24.7	37.5	26.4	20.6	17	14.5	12.6	11.2	10.1	9.2	9.1	8.3
1089	23.8	33.5	24.6	19.6	16.4	14.1	12.4	11	10	9.1	8.8	8.2
1090	22	30	22.9	18.6	15.7	13.6	12.1	10.8	9.8	9	8.5	7.9
1091	17.8	20.1	16.8	14.5	12.7	11.4	10.3	9.4	8.6	8	7.4	7
1092	15.7	15.5	13.6	12.1	10.9	9.9	9.1	8.4	7.8	7.3	6.8	6.4
1093	16.1	15.7	13.8	12.2	11	10	9.2	8.5	7.9	7.4	6.9	6.5
1094	14.8	14.3	12.7	11.4	10.3	9.5	8.8	8.1	7.6	7.1	6.7	6.3
1095	13.5	12.7	11.4	10.4	9.6	8.8	8.2	7.7	7.2	6.8	6.4	6.1
1096	10.7	9.9	9.1	8.5	7.9	7.4	7	6.6	6.2	5.9	5.7	5.4
1097	7.2	6.8	6.4	6.1	5.8	5.5	5.3	5.1	4.9	4.7	4.5	4.4
1098	9.9	9.5	8.8	8.2	7.7	7.2	6.8	6.5	6.2	5.9	5.6	5.4
1099	52.1	94.6	48.2	30.8	23.2	18.7	15.7	13.6	12	10.7	29.1	22.2
1100	43.1	78.7	37.8	26.6	20.8	17.1	14.6	12.7	11.3	10.2	26.8	20.9
1101	36.4	66.7	35.7	25.6	20.1	16.7	14.3	12.5	11.1	10	23	18.6
1102	31.9	56.6	33.2	24.3	19.3	16.1	13.8	12.2	10.8	9.8	17.9	15.1
1103	28.7	48.1	30.5	22.9	18.4	15.5	13.4	11.8	10.5	9.5	14.1	12.3
1104	27.5	45.4	29.5	22.3	18	15.2	13.1	11.6	10.4	9.4	13.4	11.8
1105	24.1	39	27	20.9	17.2	14.6	12.7	11.3	10.1	9.2	11.6	10.4
1106	21.6	31.8	23.7	19	15.9	13.7	12.1	10.8	9.8	8.9	8.7	8
1107	22.2	30.8	23.3	18.8	15.9	13.7	12.1	10.8	9.8	9	8.6	8
1108	22.1	29.2	22.5	18.4	15.6	13.6	12	10.8	9.8	9	8.5	7.9
1109	21.1	27.1	21.3	17.7	15.1	13.2	11.8	10.6	9.7	8.9	8.2	7.7
1110	20.1	22.8	18.7	15.9	13.9	12.3	11	10	9.2	8.5	7.9	7.4
1111	18.9	19.9	16.8	14.5	12.8	11.5	10.4	9.5	8.8	8.2	7.6	7.1
1112	18.2	18.2	15.6	13.7	12.2	11	10.1	9.2	8.6	8	7.4	7
1113	17.1	16.7	14.6	12.9	11.6	10.6	9.7	8.9	8.3	7.8	7.3	6.8
1114	14.6	14	12.5	11.3	10.3	9.5	8.8	8.2	7.7	7.2	6.8	6.4
1115	12.8	12.2	11	10.1	9.3	8.7	8.1	7.6	7.1	6.7	6.4	6.1
1116	14.6	14.2	12.7	11.5	10.5	9.7	9	8.4	7.8	7.4	6.9	6.6
1117	53.2	96.8	50.6	32.1	24.1	19.4	16.3	14.1	12.4	11.1	33.7	24.9
1118	41.7	75.9	38.2	27	21.1	17.5	14.9	13	11.6	10.4	24.4	19.6
1119	35.4	66.2	36.2	26	20.5	17	14.6	12.7	11.3	10.2	24	19.3
1120	32	57.3	33.8	24.8	19.7	16.4	14.1	12.4	11.1	10	19.3	16.1
1121	27.3	47.5	30.6	23	18.6	15.6	13.5	11.9	10.7	9.7	15.6	13.5
1122	27.4	43.7	29	22.1	18	15.2	13.2	11.7	10.5	9.5	13.4	11.9
1123	26.1	40.7	27.8	21.5	17.6	14.9	13	11.5	10.3	9.4	11.9	10.7
1124	23.5	35	25.4	20.1	16.7	14.4	12.6	11.2	10.1	9.2	9.1	8.4
1125	22.5	31.7	23.8	19.2	16.2	14	12.3	11	10	9.1	8.6	8
1126	21.4	27.1	21.3	17.6	15.1	13.2	11.7	10.6	9.6	8.8	8.2	7.6
1127	20.4	24.1	19.5	16.4	14.2	12.6	11.3	10.2	9.3	8.6	8	7.4
1128	19.2	20.5	17.2	14.8	13	11.7	10.5	9.6	8.9	8.2	7.7	7.2
1129	17.9	18.6	15.9	13.9	12.3	11.1	10.1	9.3	8.6	8	7.5	7
1130	19.3	20.8	17.5	15.1	13.3	11.9	10.8	9.9	9.1	8.4	7.8	7.3
1131	17.6	17.6	15.2	13.4	12	10.9	10	9.2	8.5	7.9	7.4	7
1132	16.5	16	14.1	12.5	11.3	10.3	9.5	8.8	8.2	7.7	7.2	6.8
1133	16.4	16.2	14.3	12.7	11.5	10.5	9.6	8.9	8.3	7.8	7.3	6.9
1134	16.3	16.3	14.3	12.8	11.6	10.6	9.7	9	8.4	7.8	7.4	7
1135	43.8	83.2	40.9	28.6	22.3	18.4	15.6	13.7	12.1	10.9	30.7	23.5
1136	34	63.8	36.3	26.4	20.9	17.4	14.9	13.1	11.7	10.5	24.3	19.6
1137	36.1	66.4	36.7	26.5	20.9	17.4	14.9	13	11.6	10.5	25.4	20.2
1138	28.4	51.6	32.4	24.2	19.5	16.3	14.1	12.4	11.1	10	20.1	16.8
1139	26.6	45.9	30.2	22.9	18.6	15.7	13.6	12	10.8	9.8	16.2	13.9
1140	28	44.4	29.5	22.5	18.3	15.4	13.4	11.8	10.6	9.6	13.7	12.1
1141	27.8	45.3	29.9	22.7	18.4	15.6	13.5	11.9	10.7	9.7	12.3	11
1142	27	40.3	28	21.7	17.8	15.2	13.2	11.7	10.6	9.6	9.6	8.8
1143	24.9	33.8	25	20	16.7	14.4	12.7	11.3	10.2	9.3	9	8.3
1144	23.8	32.6	24.5	19.7	16.6	14.3	12.6	11.3	10.2	9.4	8.9	8.3
1145	24.3	31.1	23.7	19.3	16.3	14.2	12.5	11.3	10.2	9.3	8.8	8.1
1146	22.5	26.7	21.2	17.7	15.2	13.4	11.9	10.8	9.8	9	8.4	7.8
1147	21.1	21.7	18.1	15.5	13.6	12.1	11	10	9.2	8.5	7.9	7.4
1148	19.8	20.9	17.6	15.2	13.4	12	10.8	9.9	9.1	8.5	7.9	7.4
1149	20.6	23	19	16.3	14.2	12.7	11.4	10.4	9.5	8.8	8.2	7.7
1150	19.5	20.2	17.1	14.9	13.2	11.9	10.8	9.9	9.1	8.5	7.9	7.4
1151	19.3	20.8	17.6	15.3	13.5	12.1	11	10.1	9.3	8.6	8.1	7.6
1152	20.5	25.1	20.6	17.5	15.2	13.5	12.2	11	10.1	9.3	8.7	8.1
1153	38	74	39.5	28.3	22.3	18.4	15.8	13.8	12.3	11.1	30.6	23.6
1154	34.6	64.6	37.1	27	21.4	17.8	15.3	13.4	11.9	10.8	25.6	20.6
1155	33.3	58.7	35.2	25.9	20.7	17.3	14.9	13.1	11.7	10.5	21.9	18.1
1156	29.7	52.2	32.9	24.6	19.8	16.6	14.4	12.7	11.3	10.2	19.7	16.6
1157	25	41.5	28.7	22.2	18.2	15.5	13.5	11.9	10.7	9.7	14.8	13
1158	25.9	40.2	27.9	21.7	17.8	15.2	13.2	11.7	10.5	9.6	12.6	11.2
1159	28.2	44.6	29.8	22.7	18.5	15.6	13.6	12	10.8	9.8	13.2	11.7
1160	27.4	40.7	28.3	22	18	15.4	13.4	11.9	10.7	9.7	11.9	10.7
1161	28.5	40.4	28.3	22	18.1	15.5	13.5	12	10.8	9.8	10.4	9.4
1162	27.4	37.7	27.1	21.4	17.8	15.2	13.3	11.9	10.7	9.8	9.6	8.9
1163	26.5	34.8	25.8	20.7	17.3	14.9	13.1	11.7	10.6	9.7	9.3	8.6
1164	24.7	30.8	23.7	19.4	16.5	14.3	12.7	11.4	10.3	9.5	8.8	8.1
1165	21.8	23.8	19.5	16.6	14.4	12.8	11.5	10.4	9.6	8.8	8.2	7.6
1166	20.7	22.2	18.5	15.9	13.9	12.4	11.2	10.2	9.4	8.7	8.1	7.5
1167	21.5	24.2	19.9	16.9	14.7	13.1	11.7	10.7	9.8	9	8.4	7.8
1168	21.2	24.5	20.1	17.1	14.9	13.2	11.9	10.8	9.9	9.1	8.5	7.9
1169	20.2	23.3	19.3	16.6	14.5	12.9	11.7	10.6	9.8	9	8.4	7.9
1170	24.4	32.3	25	20.6	17.5	15.2	13.5	12.1	11	10.1	9.3	8.7
1171	31.5	60.5	36.7	27.2	21.7	18.2	15.6	13.7	12.3	11.1	27.9	22.2
1172	32.5	59.8	36.3	26.8	21.4	17.9	15.4	13.5	12.1	10.9	26.1	21
1173	30.1	52.9	33.7	25.3	20.4	17.2	14.8	13.1	11.7	10.6	22.2	18.4
1174	32.6	55.4	34.3	25.5	20.5	17.2	14.8	13	11.6	10.5	23.5	19.2
1175	28	47.1	31.1	23.7	19.2	16.3	14.1	12.5	11.2	10.1	16.6	14.4
1176	24.6	37.9	27	21.2	17.6	15	13.1	11.7	10.5	9.6	11.2	10.2
1177	27.5	41.8	28.7	22.2	18.2	15.5	13.5	11.9	10.7	9.8	14.1	12.4
1178	29.1	42.7	29.3	22.6	18.5	15.7	13.7	12.1	10.9	9.9	12.5	11.2
1179	30	43	29.6	22.8	18.7	15.9	13.8	12.3	11	10	10.7	9.8
1180	27.4	37.6	27.2	21.5	17.9	15.3	13.4	11.9	10.8	9.8	9.6	8.8
1181	28.1	36.8	26.9	21.4	17.8	15.3	13.4	12	10.8	9.9	9.5	8.8
1182	23.9	29	22.7	18.7	16	14	12.4	11.2	10.2	9.3	8.7	8.1
1183	24	28	22.2	18.4	15.8	13.8	12.3	11.1	10.1	9.3	8.6	8
1184	23	25.8	20.8	17.5	15.2	13.4	12	10.9	9.9	9.2	8.5	7.9
1185	21.8	24.4	20	17	14.8	13.1	11.8	10.7	9.8	9.1	8.4	7.9
1186	20.5	24.3	20	17	14.8	13.2	11.8	10.8	9.9	9.1	8.5	7.9
1187	19.6	23.1	19.2	16.5	14.5	12.9	11.6	10.6	9.7	9	8.4	7.8
1188	21.1	28.1	22.5	18.9	16.3	14.3	12.8	11.5	10.5	9.7	9	8.4
1189	34.5	64.3	38.4	28.2	22.5	18.8	16.2	14.2	12.7	11.5	30.1	23.7
1190	30	55.7	35.3	26.5	21.3	17.9	15.5	13.7	12.2	11.1	25.4	20.6
1191	33	57.5	35.7	26.5	21.3	17.8	15.4	13.5	12.1	10.9	25.6	20.7
1192	31.2	51.9	33.5	25.2	20.4	17.1	14.8	13.1	11.7	10.6	22.3	18.4
1193	30.3	49.1	32.2	24.4	19.7	16.7	14.4	12.7	11.4	10.3	20.9	17.4
1194	25.6	39.9	28.1	22	18.1	15.4	13.5	12	10.8	9.8	14.6	12.9
1195	22	33.1	24.7	19.9	16.7	14.4	12.7	11.3	10.3	9.4	9.3	8.6
1196	25.9	37.4	27	21.3	17.7	15.2	13.3	11.8	10.7	9.7	9.7	8.9
1197	28.8	41.1	28.8	22.5	18.5	15.8	13.8	12.2	11	10	9.9	9.1
1198	26.9	36	26.4	21.1	17.6	15.1	13.3	11.9	10.7	9.8	9.6	8.8
1199	25.4	33.1	25	20.2	17	14.7	13	11.7	10.6	9.7	9.3	8.6
1200	26.7	33.8	25.5	20.6	17.3	15	13.2	11.8	10.7	9.8	9.2	8.5
1201	26	33.6	25.4	20.6	17.3	15	13.3	11.9	10.8	9.8	9.1	8.4
1202	20.9	24	19.7	16.8	14.6	13	11.6	10.6	9.7	9	8.3	7.8
1203	20.7	24.1	19.8	16.8	14.7	13	11.7	10.7	9.8	9	8.4	7.8
1204	20.4	25.5	20.7	17.6	15.2	13.5	12.1	11	10	9.3	8.6	8
1205	19.3	23.9	19.8	16.9	14.8	13.1	11.8	10.8	9.9	9.1	8.5	7.9
1206	19.8	25	20.5	17.5	15.2	13.5	12.1	11	10.1	9.3	8.7	8.1
1207	25.5	34.7	26.4	21.4	18.1	15.7	13.8	12.4	11.2	10.3	9.5	8.8
1208	17.5	20	17.1	14.9	13.2	11.9	10.8	9.9	9.1	8.5	7.9	7.4
1209	16.6	19.5	16.6	14.5	12.9	11.6	10.6	9.7	8.9	8.3	7.8	7.3
1210	16.8	20.4	17.3	15	13.2	11.8	10.7	9.8	9.1	8.4	7.8	7.3
1211	17.3	21.5	17.9	15.4	13.5	12.1	10.9	9.9	9.1	8.5	7.9	7.4
1212	20.3	27.3	21.6	18	15.4	13.5	12	10.9	9.9	9.1	8.4	7.8
1213	36.4	69.2	40.3	29.4	23.4	19.5	16.7	14.7	13.1	11.8	33.6	25.9
1214	32.4	61.3	37.6	27.9	22.3	18.7	16.1	14.2	12.7	11.4	30.8	24.1
1215	31.8	57.1	35.9	26.8	21.6	18.1	15.6	13.8	12.3	11.1	25.2	20.5
1216	31.3	53.3	34.2	25.8	20.8	17.5	15.1	13.4	12	10.8	24.1	19.7
1217	28.4	46.3	31.3	24	19.6	16.6	14.4	12.8	11.4	10.4	21.1	17.6
1218	23.7	37.6	27.2	21.5	17.8	15.3	13.4	11.9	10.7	9.8	13	11.6
1219	21.6	31.9	24.2	19.6	16.5	14.3	12.6	11.3	10.2	9.4	9.4	8.6
1220	22.9	31.2	23.8	19.4	16.4	14.2	12.6	11.3	10.2	9.4	9.2	8.5
1221	29.1	39.6	28.2	22.2	18.3	15.7	13.7	12.2	11	10	10	9.2
1222	26.7	35.5	26.3	21	17.6	15.1	13.3	11.9	10.8	9.8	9.5	8.8
1223	27.7	37.5	27.4	21.7	18.1	15.6	13.7	12.2	11	10	9.7	9
1224	25.8	32.4	24.8	20.1	17	14.8	13.1	11.7	10.6	9.7	9.2	8.5
1225	27.8	36.4	26.9	21.6	18	15.5	13.7	12.2	11	10.1	9.6	8.8
1226	22.1	27.2	21.8	18.2	15.7	13.8	12.3	11.1	10.2	9.4	8.7	8.1
1227	22	26.1	21.1	17.8	15.4	13.6	12.2	11	10.1	9.3	8.6	8
1228	21.1	26.8	21.6	18.1	15.7	13.8	12.4	11.2	10.2	9.4	8.7	8.1
1229	20.9	26.2	21.3	17.9	15.6	13.7	12.3	11.2	10.2	9.4	8.7	8.1
1230	22.5	31.4	24.5	20.2	17.2	15	13.3	12	10.9	10	9.3	8.6
1231	20.7	28.6	22.8	19	16.4	14.4	12.8	11.6	10.6	9.7	9	8.4
1232	17	21	17.7	15.4	13.6	12.2	11	10.1	9.3	8.6	8.1	7.6
1233	15.8	20.1	17	14.8	13.1	11.8	10.7	9.8	9.1	8.4	7.9	7.4
1234	15.2	20.1	17	14.8	13.1	11.7	10.6	9.7	9	8.3	7.8	7.3
1235	16.8	23.1	19	16.2	14.1	12.6	11.3	10.3	9.4	8.7	8.1	7.6
1236	16.7	26	20.8	17.4	15	13.2	11.8	10.7	9.7	9	8.3	7.7
1237	32.6	63	39	29	23.3	19.5	16.8	14.8	13.2	12	32	25.1
1238	29.1	52.1	34.7	26.5	21.6	18.3	15.8	14	12.6	11.4	29	23.2
1239	31.6	56.3	36	27	21.8	18.3	15.8	14	12.5	11.3	27.9	22.3
1240	32.8	55.5	35.3	26.5	21.4	18	15.5	13.7	12.2	11.1	25.7	20.9
1241	30	49.5	32.8	24.9	20.3	17.1	14.8	13.1	11.8	10.7	21.6	18.1
1242	27.7	43.7	30.1	23.3	19.1	16.2	14.1	12.5	11.3	10.2	16.3	14.2
1243	21.9	31.9	24.2	19.7	16.6	14.4	12.7	11.4	10.3	9.5	9.4	8.7
1244	23.5	32	24.4	19.8	16.7	14.5	12.8	11.5	10.4	9.5	9.4	8.7
1245	27.8	38.9	28	22.1	18.3	15.7	13.7	12.2	11	10	9.9	9.1
1246	26.2	33.2	25.1	20.3	17.1	14.8	13.1	11.7	10.6	9.7	9.4	8.7
1247	27.8	35.7	26.5	21.2	17.8	15.3	13.5	12.1	10.9	10	9.6	8.9
1248	23.4	28.2	22.3	18.6	15.9	14	12.4	11.2	10.2	9.4	8.9	8.3
1249	25.8	32.8	25	20.4	17.2	15	13.2	11.9	10.8	9.9	9.3	8.6
1250	24.5	33.3	25.4	20.6	17.4	15.1	13.4	12	10.9	10	9.3	8.6
1251	24.6	33.2	25.4	20.7	17.5	15.2	13.4	12	10.9	10	9.2	8.6
1252	26.4	37.9	28	22.3	18.7	16.1	14.1	12.6	11.4	10.4	9.7	9
1253	25.7	38.3	28.2	22.5	18.8	16.2	14.2	12.7	11.5	10.5	9.6	8.9
1254	27.4	40.7	29.5	23.4	19.4	16.7	14.6	13	11.7	10.7	9.8	9.1
1255	23.9	36.4	27.3	22	18.4	15.9	14	12.6	11.4	10.4	9.6	8.9
1256	18.6	26.1	21.2	17.9	15.5	13.7	12.2	11.1	10.1	9.3	8.7	8.1
1257	19.5	26.5	21.4	17.9	15.5	13.6	12.2	11	10.1	9.3	8.6	8
1258	19.5	27.5	21.9	18.3	15.7	13.8	12.3	11.1	10.1	9.3	8.6	8
1259	18.9	27.7	21.9	18.2	15.6	13.7	12.2	11	10.1	9.2	8.5	8
1260	16.8	26.7	21.3	17.7	15.2	13.4	11.9	10.8	9.8	9	8.4	7.8
1261	29.8	53.5	36	27.6	22.5	19	16.5	14.6	13.1	11.9	28.6	23.1
1262	27.1	45.2	32.1	25.1	20.8	17.7	15.5	13.8	12.4	11.3	25.1	20.8
1263	28	48.1	33.1	25.6	21	17.8	15.5	13.7	12.3	11.2	24.9	20.5
1264	31	51.2	34	25.9	21.1	17.8	15.5	13.7	12.3	11.1	23.7	19.6
1265	30	46.2	31.6	24.4	20	17	14.8	13.1	11.8	10.7	19.1	16.4
1266	27.7	38.4	27.8	22	18.3	15.7	13.7	12.2	11	10.1	13.3	11.9
1267	23.4	32.6	24.7	20	16.9	14.6	12.9	11.6	10.5	9.6	9.6	8.8
1268	21.9	29.6	23.1	19	16.2	14.1	12.5	11.3	10.2	9.4	9.1	8.5
1269	24.2	31.2	24	19.7	16.7	14.5	12.8	11.5	10.5	9.6	9.2	8.5
1270	26	32.8	24.9	20.3	17.1	14.8	13.1	11.8	10.7	9.8	9.4	8.7
1271	26.7	32.1	24.6	20.1	17	14.8	13.1	11.7	10.6	9.7	9.3	8.6
1272	24.6	29.6	23.2	19.2	16.4	14.3	12.7	11.5	10.4	9.6	8.9	8.3
1273	25.8	31.6	24.4	20	17	14.8	13.1	11.8	10.7	9.8	9.3	8.6
1274	25.8	33.3	25.4	20.7	17.5	15.2	13.4	12	10.9	10	9.3	8.7
1275	25.6	33.7	25.7	20.9	17.6	15.3	13.5	12.1	11	10.1	9.3	8.6
1276	26.4	39.1	28.6	22.7	18.9	16.3	14.3	12.7	11.5	10.5	9.8	9
1277	27.9	42.3	30.2	23.7	19.6	16.8	14.7	13.1	11.8	10.7	10.1	9.3
1278	29.3	45.2	31.6	24.6	20.2	17.2	15	13.4	12	10.9	10.2	9.4
1279	27.5	43.8	30.9	24.2	19.9	17	14.9	13.2	11.9	10.8	9.9	9.2
1280	20.5	30.7	24	19.8	16.9	14.7	13.1	11.8	10.7	9.8	9.1	8.4
1281	21.2	31.4	24.3	19.9	16.9	14.7	13.1	11.7	10.7	9.8	9	8.4
1282	21.5	33.1	25.1	20.4	17.2	14.9	13.2	11.8	10.7	9.8	9	8.4
1283	20.7	33.5	25.3	20.4	17.2	14.9	13.1	11.8	10.7	9.7	9	8.3
1284	18.5	30.7	23.6	19.3	16.4	14.2	12.6	11.3	10.3	9.4	8.7	8.1
1285	30	53.1	36.2	27.8	22.8	19.3	16.8	14.9	13.4	12.1	31.4	25
1286	26.2	42.8	31.2	24.7	20.6	17.7	15.5	13.8	12.5	11.4	26.2	21.6
1287	24.3	38.8	28.9	23.2	19.4	16.8	14.7	13.2	11.9	10.9	21.4	18.1
1288	28.7	43.9	31.1	24.4	20.2	17.2	15	13.4	12	11	19.8	17
1289	29.5	43.4	30.6	23.9	19.7	16.8	14.7	13.1	11.8	10.7	17.2	15
1290	27.1	37	27.2	21.7	18.1	15.6	13.7	12.2	11.1	10.1	13.5	12.1
1291	24.4	31.2	24	19.6	16.6	14.5	12.8	11.5	10.5	9.6	9.4	8.7
1292	24.4	29.8	23.3	19.2	16.3	14.2	12.6	11.4	10.3	9.5	9.1	8.5
1293	22.7	26.6	21.4	17.9	15.4	13.6	12.1	11	10	9.2	8.7	8.1
1294	24.8	29.9	23.3	19.2	16.4	14.3	12.7	11.5	10.4	9.6	9.2	8.5
1295	24.1	27.5	21.9	18.3	15.7	13.8	12.3	11.2	10.2	9.4	8.8	8.2
1296	22.3	25.2	20.5	17.3	15	13.3	11.9	10.8	9.9	9.1	8.5	7.9
1297	23.4	27.3	21.8	18.3	15.8	13.9	12.4	11.2	10.2	9.4	8.7	8.1
1298	27.8	34.8	26.3	21.2	17.9	15.5	13.7	12.2	11.1	10.1	9.5	8.8
1299	26.1	33.3	25.5	20.7	17.6	15.2	13.5	12.1	11	10	9.3	8.6
1300	26.2	36.2	27.1	21.8	18.3	15.8	13.9	12.5	11.3	10.3	9.5	8.8
1301	29.2	42.8	30.4	23.9	19.7	16.9	14.7	13.1	11.8	10.8	10	9.2
1302	31.7	46.3	32.1	24.9	20.4	17.4	15.1	13.4	12.1	11	10.3	9.5
1303	36.9	55.8	35.8	26.9	21.7	18.3	15.8	13.9	12.5	11.3	10.9	10
1304	21.6	31.9	24.7	20.2	17.2	15	13.3	11.9	10.8	9.9	9.2	8.5
1305	18.9	29.4	23.1	19.2	16.4	14.3	12.7	11.5	10.5	9.6	8.9	8.3
1306	20.6	33.7	25.5	20.6	17.4	15.1	13.3	11.9	10.8	9.9	9.1	8.4
1307	21.7	38.1	27.7	21.9	18.2	15.6	13.7	12.2	11	10.1	9.2	8.6
1308	20.5	39.4	28.2	22.2	18.3	15.7	13.7	12.2	11	10	9.2	8.5
1309	26	44.4	32.4	25.8	21.5	18.5	16.2	14.5	13.1	11.9	27.2	22.5
1310	24.7	39.7	29.8	24	20.2	17.4	15.3	13.7	12.4	11.4	24	20.2
1311	23.1	34.2	26.5	21.7	18.5	16.1	14.3	12.8	11.7	10.7	19.3	16.7
1312	23.9	32.9	25.5	21	17.9	15.6	13.8	12.4	11.3	10.4	14.6	13.1
1313	24.7	33.1	25.5	20.8	17.7	15.4	13.6	12.2	11.1	10.1	12.9	11.6
1314	24.9	31.6	24.4	20	17	14.8	13.1	11.8	10.7	9.8	9.8	9
1315	23.2	28	22.2	18.5	15.9	13.9	12.4	11.2	10.2	9.4	9.1	8.4
1316	22.6	25.6	20.7	17.5	15.1	13.4	12	10.8	9.9	9.1	8.8	8.1
1317	26.2	31.5	24.3	19.9	16.9	14.7	13	11.7	10.6	9.7	9.5	8.8
1318	27.7	33.4	25.4	20.6	17.4	15.1	13.4	12	10.9	9.9	9.6	8.9
1319	26.7	31.3	24.2	19.9	16.9	14.7	13.1	11.7	10.7	9.8	9.4	8.7
1320	25.7	29.1	23	19.1	16.3	14.3	12.7	11.5	10.5	9.6	9.1	8.5
1321	23.8	28	22.3	18.6	16	14.1	12.6	11.3	10.3	9.5	8.8	8.2
1322	28.2	35.6	26.7	21.5	18.1	15.6	13.8	12.3	11.2	10.2	9.5	8.8
1323	25.8	32.9	25.3	20.6	17.5	15.2	13.4	12.1	11	10	9.3	8.6
1324	25.9	35.8	26.9	21.7	18.2	15.8	13.9	12.4	11.3	10.3	9.5	8.8
1325	28.9	43.1	30.6	24	19.8	16.9	14.8	13.1	11.8	10.8	10	9.3
1326	31.1	46	31.9	24.8	20.4	17.3	15.1	13.4	12	10.9	10	9.3
1327	30.1	45.2	31.5	24.5	20.2	17.2	15	13.3	12	10.9	10.2	9.4
1328	23.1	35.7	26.8	21.6	18.1	15.7	13.8	12.3	11.2	10.2	9.4	8.7
1329	18.1	30.1	23.5	19.4	16.6	14.5	12.8	11.6	10.5	9.7	8.9	8.3
1330	20.9	36.7	27.1	21.6	18.1	15.6	13.7	12.2	11	10.1	9.3	8.6
1331	22.6	43.2	30.1	23.4	19.2	16.3	14.2	12.6	11.4	10.3	9.5	8.7
1332	17.4	38.3	27.6	21.8	18.1	15.5	13.6	12.1	10.9	10	9.2	8.5
1333	67.1	128.6	90.9	52.5	41.1	32.1	26.4	22.5	19.7	17.5	65.1	43.9
1334	66.3	125.5	87.1	50.8	39.4	30.9	25.5	21.8	19	16.9	62.8	42.6
1335	38.7	78.4	47.7	35.3	28.2	23.6	20.3	17.9	16	14.4	49.6	36.2
1336	33.8	68.9	44.1	33.1	26.7	22.5	19.4	17.1	15.3	13.9	45.4	33.8
1337	30.1	56.6	38.9	30	24.6	20.9	18.2	16.1	14.5	13.1	39.2	30.2
1338	26.4	46.7	33.9	26.9	22.4	19.2	16.9	15	13.6	12.4	32.2	25.9
1339	28.8	47.4	34	26.8	22.2	19	16.6	14.8	13.3	12.1	30.8	24.8
1340	26.2	43	31.5	25.1	21	18	15.8	14.1	12.8	11.6	27.4	22.5
1341	25.1	38.6	29	23.4	19.7	17	15	13.4	12.1	11.1	23.8	19.9
1342	27.5	41.3	30.2	24	20	17.1	15	13.4	12.1	11	20.3	17.4
1343	26.9	38.2	28.3	22.7	19	16.3	14.4	12.8	11.6	10.6	18.2	15.8
1344	26.2	36.2	27	21.7	18.2	15.7	13.8	12.4	11.2	10.2	14.1	12.6
1345	25.4	32.7	25	20.4	17.2	15	13.2	11.9	10.8	9.9	10	9.2
1346	25.2	30.1	23.5	19.4	16.5	14.5	12.8	11.6	10.5	9.6	9.4	8.7
1347	25.5	30.2	23.6	19.5	16.6	14.5	12.9	11.6	10.6	9.7	9.4	8.7
1348	26	32.4	24.9	20.3	17.2	15	13.3	11.9	10.8	9.9	9.6	8.8
1349	27.5	33.6	25.6	20.8	17.6	15.2	13.5	12.1	11	10	9.7	9
1350	24.9	31.5	24.4	20.1	17.1	14.9	13.2	11.9	10.8	9.9	9.2	8.6
1351	23.8	28.8	22.9	19	16.3	14.3	12.8	11.5	10.5	9.7	8.9	8.3
1352	24.6	31	24.2	19.9	17	14.8	13.2	11.8	10.8	9.9	9.1	8.5
1353	26.1	33.2	25.5	20.8	17.6	15.3	13.5	12.2	11	10.1	9.4	8.7
1354	25.3	35	26.5	21.5	18.1	15.7	13.8	12.4	11.2	10.3	9.5	8.8
1355	27.3	40.4	29.3	23.3	19.3	16.6	14.5	13	11.7	10.7	9.9	9.1
1356	25.9	40	29.2	23.2	19.3	16.6	14.5	13	11.7	10.7	9.8	9.1
1357	32	50.3	33.8	25.8	21.1	17.8	15.5	13.7	12.3	11.1	10.5	9.6
1358	23.3	37.2	27.6	22.1	18.5	16	14	12.6	11.3	10.4	9.5	8.8
1359	19.8	34.2	25.9	21	17.7	15.3	13.5	12.1	11	10.1	9.3	8.6
1360	18.8	35.5	26.5	21.3	17.9	15.4	13.6	12.2	11	10.1	9.3	8.6
1361	17.1	34.9	26.1	21	17.6	15.2	13.4	12	10.9	9.9	9.1	8.5
1362	16.2	34.5	25.8	20.8	17.4	15.1	13.3	11.9	10.7	9.8	9	8.4
1363	83.2	150.6	109.9	62.1	48.9	37.5	30.5	25.2	21.6	18.9	73.6	47.5
1364	83.6	149.1	107.7	59.9	46.8	36.3	29.2	24.3	20.8	18.3	72	45.7
1365	54.4	102.5	66	43.1	32.6	26.4	22.3	19.3	17	15.3	58.1	39.9
1366	32.6	64	42	31.8	25.8	21.7	18.8	16.6	14.9	13.5	45.2	33.5
1367	31.7	60.8	40.3	30.7	24.9	21.1	18.3	16.2	14.5	13.1	43.2	32.3
1368	28.6	49.6	35.2	27.6	22.8	19.5	17	15.1	13.6	12.4	35.3	27.6
1369	29.6	50.6	35.4	27.5	22.6	19.3	16.8	14.9	13.4	12.2	35.5	27.6
1370	27	45.9	32.9	25.9	21.5	18.4	16.1	14.3	12.9	11.7	32.2	25.5
1371	26.3	43.2	31.3	24.8	20.6	17.7	15.5	13.8	12.5	11.4	29.2	23.5
1372	26.4	40.8	29.9	23.8	19.8	17	15	13.3	12.1	11	24.1	20.1
1373	26.5	38.5	28.5	22.8	19.1	16.4	14.4	12.9	11.6	10.6	19	16.4
1374	26.8	37.3	27.6	22.1	18.5	15.9	14	12.5	11.3	10.3	17.6	15.3
1375	27.8	35.5	26.6	21.4	18	15.5	13.7	12.2	11.1	10.1	14.2	12.6
1376	25.1	31.4	24.3	20	17	14.8	13.1	11.8	10.7	9.8	11.6	10.6
1377	27.2	34.1	25.9	21	17.7	15.3	13.5	12.1	11	10.1	11.4	10.4
1378	28.6	35.9	26.9	21.7	18.2	15.7	13.8	12.4	11.2	10.2	10.1	9.3
1379	28.3	35.7	26.8	21.6	18.2	15.7	13.8	12.4	11.2	10.2	9.9	9.1
1380	24.4	30.4	23.9	19.7	16.8	14.7	13.1	11.8	10.7	9.8	9.2	8.6
1381	24.7	31.8	24.7	20.3	17.2	15	13.3	12	10.9	10	9.3	8.6
1382	23	28.7	22.8	19	16.4	14.4	12.8	11.6	10.6	9.7	9	8.4
1383	21.7	26.9	21.8	18.3	15.9	14	12.5	11.3	10.4	9.6	8.9	8.3
1384	24.5	33.4	25.7	21	17.8	15.5	13.7	12.3	11.2	10.2	9.5	8.8
1385	26.7	40.3	29.4	23.3	19.4	16.7	14.6	13	11.8	10.7	10	9.3
1386	24.6	38.7	28.6	22.9	19.1	16.5	14.5	12.9	11.7	10.7	9.8	9.1
1387	30.3	48.8	33.3	25.6	21	17.8	15.5	13.7	12.3	11.2	10.3	9.5
1388	22.7	37.1	27.7	22.2	18.6	16.1	14.2	12.7	11.4	10.5	9.6	8.9
1389	19.2	34.6	26.2	21.3	17.9	15.5	13.7	12.3	11.1	10.2	9.4	8.7
1390	20.5	39.9	28.9	22.9	19	16.3	14.3	12.7	11.5	10.5	9.6	8.9
1391	18.5	40.3	29	22.9	19	16.3	14.2	12.7	11.4	10.4	9.6	8.8
1392	17.3	37.9	27.7	22	18.4	15.8	13.9	12.4	11.2	10.2	9.4	8.7
1393	128.7	157.7	120.4	70.2	55.4	43.2	34.8	27.9	23.4	20.2	87.5	62.1
1394	105.4	154.7	114.1	64.4	50.1	39.6	32.2	26.1	22.1	19.1	80.8	53
1395	52.3	100.6	63.9	41.9	31.8	25.8	21.8	18.9	16.6	14.9	59.3	40.1
1396	48.1	90.2	54.7	37.8	29.3	24.1	20.5	17.8	15.8	14.2	56.7	38.7
1397	38.9	75	44.8	33	26.3	21.9	18.9	16.6	14.8	13.4	52.8	36.7
1398	30.8	56.3	38	29.1	23.7	20.1	17.5	15.4	13.9	12.6	42.8	31.7
1399	29.4	51.6	35.7	27.6	22.7	19.3	16.8	14.9	13.4	12.2	39.2	29.6
1400	28.9	48.4	34	26.5	21.8	18.6	16.2	14.4	13	11.8	35.1	27.2
1401	27.2	44.8	32.1	25.2	20.9	17.9	15.6	13.9	12.5	11.4	31.9	25.1
1402	27.9	43.8	31.3	24.7	20.4	17.5	15.3	13.6	12.3	11.2	28.7	23.1
1403	28	41.6	30	23.7	19.7	16.9	14.8	13.2	11.9	10.8	22.1	18.6
1404	28.6	40.4	29.2	23.1	19.2	16.5	14.4	12.8	11.6	10.6	20.6	17.5
1405	30.1	39.2	28.5	22.6	18.9	16.2	14.2	12.7	11.4	10.4	17.2	14.9
1406	27.4	35.6	26.7	21.5	18.1	15.6	13.8	12.3	11.2	10.2	13.7	12.2
1407	29.9	37.8	27.9	22.3	18.6	16.1	14.1	12.6	11.4	10.4	12.3	11.1
1408	29.4	35.6	26.8	21.6	18.2	15.7	13.9	12.4	11.2	10.3	10.2	9.4
1409	27	32.3	24.9	20.5	17.4	15.1	13.4	12.1	11	10	9.7	9
1410	25.7	32.7	25.2	20.7	17.5	15.3	13.5	12.1	11	10.1	9.5	8.8
1411	25.5	33.1	25.5	20.8	17.7	15.4	13.6	12.2	11.1	10.2	9.5	8.8
1412	26	33.3	25.6	20.9	17.8	15.4	13.7	12.3	11.1	10.2	9.5	8.8
1413	22.5	28.4	22.7	19	16.4	14.4	12.9	11.6	10.6	9.8	9.1	8.4
1414	22.5	31.1	24.4	20.2	17.2	15.1	13.4	12.1	11	10.1	9.3	8.7
1415	25.6	37.2	27.9	22.4	18.9	16.3	14.3	12.8	11.6	10.6	9.8	9.1
1416	25.6	39.2	29	23.1	19.3	16.7	14.6	13.1	11.8	10.8	9.9	9.2
1417	29.5	49.7	33.8	26	21.3	18	15.7	13.9	12.5	11.3	10.5	9.7
1418	21.8	38.2	28.3	22.7	19	16.4	14.4	12.9	11.6	10.6	9.8	9.1
1419	14	27	21.8	18.4	15.9	14	12.6	11.4	10.4	9.6	8.9	8.3
1420	16.5	33.2	25.5	20.8	17.6	15.3	13.6	12.2	11.1	10.1	9.3	8.7
1421	20.7	44.2	31	24.2	19.9	17	14.8	13.2	11.8	10.8	9.9	9.1
1422	16	36.7	27.3	21.9	18.3	15.8	13.9	12.4	11.2	10.3	9.4	8.7
1423	137.4	153.7	118.3	69.1	54.3	42.2	33.8	27.2	22.8	19.6	90.9	65.4
1424	91	151.2	108.9	60.3	46.4	35.4	28	23.3	20	17.5	74.9	47.5
1425	57.6	106.4	68	43	32.2	25.9	21.8	18.8	16.6	14.8	61	40.5
1426	63	110.8	70.2	43.4	32.2	25.9	21.7	18.7	16.4	14.7	62.4	40.7
1427	39.8	73.1	43.9	32.3	25.8	21.6	18.5	16.3	14.5	13.1	51.9	36.1
1428	39.1	69.6	42.5	31.4	25.1	21	18.1	15.9	14.2	12.9	52.1	36
1429	33.9	60.1	38.9	29.4	23.7	20	17.3	15.3	13.7	12.4	45.5	32.8
1430	31.1	53.4	36	27.6	22.5	19.1	16.6	14.7	13.2	11.9	39.9	29.7
1431	29.9	46.7	32.9	25.7	21.2	18.1	15.8	14	12.6	11.5	33	25.8
1432	28.4	41.6	30.2	24	20	17.1	15	13.4	12.1	11	26.4	21.6
1433	27.7	40.3	29.4	23.4	19.5	16.7	14.7	13.1	11.8	10.8	21.7	18.3
1434	28	37.6	27.9	22.3	18.7	16.1	14.1	12.6	11.4	10.4	18.4	15.9
1435	29.7	38.3	28.2	22.4	18.7	16.1	14.2	12.6	11.4	10.4	15.3	13.5
1436	26.3	33.7	25.7	20.9	17.7	15.4	13.6	12.2	11	10.1	13.9	12.4
1437	29.1	37.6	27.9	22.3	18.7	16.1	14.2	12.6	11.4	10.4	14.3	12.8
1438	28.4	34.3	26.1	21.2	17.9	15.6	13.7	12.3	11.2	10.2	10.2	9.4
1439	28.4	35.3	26.7	21.6	18.2	15.8	13.9	12.5	11.3	10.3	10.2	9.4
1440	27.2	35.4	26.8	21.7	18.3	15.8	14	12.5	11.4	10.4	10.3	9.5
1441	28.4	38.2	28.3	22.7	19	16.4	14.4	12.9	11.6	10.6	10.2	9.4
1442	27.6	37.6	28	22.5	18.9	16.3	14.4	12.8	11.6	10.6	10	9.3
1443	25.1	33.9	26.1	21.3	18.1	15.7	13.9	12.5	11.3	10.4	9.6	8.9
1444	23.3	33	25.5	21	17.8	15.5	13.8	12.4	11.3	10.3	9.5	8.9
1445	23.6	33.3	25.8	21.1	18	15.6	13.9	12.5	11.3	10.4	9.6	8.9
1446	23.3	35.4	27	21.9	18.5	16.1	14.2	12.8	11.6	10.6	9.8	9.1
1447	30	50.9	34.4	26.4	21.6	18.3	15.9	14.1	12.6	11.5	11	10.1
1448	18	34	26.1	21.4	18.1	15.7	13.9	12.5	11.4	10.4	9.6	8.9
1449	6.7	14.7	13.1	11.8	10.8	9.9	9.2	8.6	8	7.5	7.1	6.7
1450	13.3	28.1	22.5	18.9	16.3	14.3	12.8	11.6	10.6	9.7	9	8.4
1451	19.2	42.3	30.3	23.9	19.8	16.9	14.8	13.2	11.9	10.8	9.9	9.2
1452	13.4	34.9	26.4	21.4	18.1	15.7	13.8	12.4	11.2	10.3	9.5	8.8
1453	149.8	149.8	115.3	67	52.3	41.5	33	26.5	22.2	19.1	96.5	71.3
1454	96	147.6	105.8	57.8	43.4	32.9	26.3	22	19	16.7	76.9	48.9
1455	66.6	117.3	76.2	45.1	33.1	26.4	22	18.9	16.6	14.8	64.7	41.5
1456	52.8	92.8	55.1	37.5	28.9	23.6	20	17.4	15.4	13.8	58.2	38.8
1457	36.6	66.1	41.4	30.9	24.8	20.8	17.9	15.8	14.1	12.8	50.9	35.5
1458	32.2	55.4	37.2	28.5	23.2	19.6	17	15.1	13.5	12.3	47	33.5
1459	30.2	53.6	36.2	27.8	22.7	19.2	16.7	14.8	13.3	12	43.3	31.5
1460	29.8	49.6	34.3	26.6	21.8	18.6	16.2	14.3	12.9	11.7	37.8	28.5
1461	28.7	44.3	31.7	24.9	20.7	17.7	15.5	13.8	12.4	11.3	32.6	25.5
1462	29.6	41.9	30.4	24	20	17.1	15	13.4	12.1	11	26.3	21.5
1463	28.4	40.1	29.3	23.3	19.4	16.7	14.7	13.1	11.8	10.8	23.4	19.5
1464	28.8	40.6	29.4	23.3	19.4	16.6	14.5	13	11.7	10.7	20.5	17.4
1465	27.1	35.2	26.6	21.5	18.1	15.7	13.8	12.4	11.2	10.3	15.5	13.7
1466	27.1	32.5	25.1	20.6	17.5	15.2	13.5	12.1	11	10.1	11.8	10.7
1467	25.8	30.5	23.9	19.8	16.9	14.8	13.2	11.9	10.8	9.9	12	10.9
1468	29.6	38.5	28.4	22.7	19	16.4	14.4	12.8	11.6	10.6	12.6	11.4
1469	29.8	37.9	28.2	22.6	18.9	16.3	14.4	12.8	11.6	10.6	11.5	10.5
1470	30.4	39.8	29.2	23.2	19.4	16.7	14.6	13.1	11.8	10.8	12.3	11.2
1471	30.3	40.6	29.6	23.5	19.6	16.8	14.8	13.2	11.9	10.8	10.8	9.9
1472	29.2	38.5	28.6	22.9	19.2	16.5	14.6	13	11.8	10.7	10.3	9.5
1473	24.6	33.2	25.7	21.1	17.9	15.6	13.9	12.5	11.3	10.4	9.6	8.9
1474	22.3	31	24.5	20.3	17.4	15.2	13.5	12.2	11.1	10.2	9.4	8.8
1475	26.3	39.6	29.3	23.4	19.6	16.9	14.8	13.3	12	10.9	10.2	9.4
1476	26	39.2	29.1	23.4	19.6	16.9	14.8	13.3	12	10.9	10.3	9.5
1477	29.5	48.1	33.4	25.9	21.3	18.1	15.8	14	12.6	11.4	11	10.1
1478	19.3	34.9	26.7	21.8	18.5	16	14.2	12.7	11.6	10.6	9.8	9.1
1479	7.4	19.4	16.7	14.7	13.1	11.9	10.8	10	9.2	8.6	8.1	7.6
1480	15.6	35.5	27	21.9	18.5	16.1	14.2	12.7	11.5	10.6	9.7	9
1481	15.4	38.4	28.5	22.9	19.2	16.5	14.5	13	11.7	10.7	9.9	9.1
1482	11.5	33.3	25.7	21.1	17.9	15.5	13.8	12.4	11.2	10.3	9.5	8.8
1483	135.4	145.8	109.9	61.9	47.3	36.6	28.5	23.4	19.9	17.4	90.8	63.4
1484	114.4	144.1	105.2	57.3	42.8	32.2	25.7	21.5	18.5	16.3	82.9	54.6
1485	85.1	142.3	97.7	49.8	36.5	28.2	23.1	19.7	17.1	15.2	72.8	43.6
1486	62.7	110.6	69.5	42.4	31.4	25.1	21	18.1	15.9	14.2	62.7	40.1
1487	39.6	66	41	30.5	24.5	20.5	17.7	15.6	13.9	12.6	50.7	35.2
1488	35.2	57	37.6	28.6	23.2	19.6	17	15	13.4	12.2	47.5	33.6
1489	30.5	48.8	34	26.4	21.7	18.5	16.2	14.3	12.9	11.7	39.8	29.6
1490	34	56.9	37.1	28.1	22.8	19.2	16.6	14.7	13.2	11.9	43	31.1
1491	34	54.9	36.2	27.5	22.3	18.8	16.3	14.4	12.9	11.7	39.2	29.1
1492	30.9	47.8	33.1	25.7	21.1	17.9	15.6	13.8	12.4	11.3	31.4	24.7
1493	33.4	47.8	32.9	25.5	20.9	17.7	15.5	13.7	12.3	11.2	27.1	21.9
1494	30.3	40.9	29.6	23.4	19.5	16.7	14.6	13	11.8	10.7	20.1	17.2
1495	28.4	36.8	27.5	22.1	18.5	16	14.1	12.6	11.4	10.4	16.9	14.8
1496	28.2	35	26.5	21.5	18.2	15.7	13.9	12.4	11.3	10.3	14.4	12.8
1497	28	34.2	26.1	21.3	18	15.6	13.8	12.4	11.2	10.3	12.8	11.5
1498	26.3	34.1	26.1	21.3	18	15.7	13.9	12.4	11.3	10.3	10.3	9.5
1499	23.6	30.6	24.1	20	17.1	15	13.3	12	10.9	10	9.9	9.2
1500	23.9	30.7	24.2	20.1	17.2	15.1	13.4	12.1	11	10.1	9.9	9.1
1501	25.8	33.9	26.1	21.3	18.1	15.8	14	12.5	11.4	10.4	10.2	9.4
1502	25.5	32.4	25.3	20.8	17.8	15.5	13.8	12.4	11.3	10.3	9.8	9.1
1503	22.1	30.7	24.3	20.2	17.3	15.2	13.5	12.2	11.1	10.2	9.4	8.8
1504	22.7	32.1	25.1	20.8	17.7	15.5	13.8	12.4	11.3	10.4	9.6	8.9
1505	28.1	41.8	30.5	24.2	20.2	17.3	15.2	13.6	12.2	11.2	10.5	9.7
1506	30.2	47	33	25.7	21.2	18.1	15.8	14	12.6	11.5	11	10.1
1507	33.3	56.5	37	28	22.7	19.1	16.6	14.6	13.1	11.9	11.6	10.7
1508	22.5	42.4	30.8	24.4	20.3	17.4	15.3	13.6	12.3	11.2	10.3	9.5
1509	14.2	29.7	23.8	19.8	17.1	15	13.4	12.1	11	10.2	9.4	8.8
1510	17.4	37.9	28.5	22.9	19.3	16.6	14.7	13.1	11.9	10.9	10	9.3
1511	17.5	39.2	29.1	23.3	19.5	16.8	14.8	13.2	12	10.9	10	9.3
1512	13.5	36.5	27.6	22.3	18.8	16.3	14.4	12.9	11.7	10.7	9.9	9.1
1513	31.5	48.3	33.6	26.2	21.5	18.3	16	14.2	12.8	11.6	40.8	30.1
1514	37.8	60.5	38.3	28.7	23.1	19.4	16.8	14.8	13.2	12	46.2	32.6
1515	42.8	71.3	41.4	30.2	24	20	17.2	15	13.4	12.1	47.7	33.1
1516	37.8	58	37.1	27.9	22.5	18.9	16.3	14.4	12.9	11.7	38.9	28.8
1517	33.6	47.9	33	25.5	20.9	17.8	15.5	13.7	12.3	11.2	28.9	23.1
1518	32.2	45.2	31.7	24.7	20.3	17.3	15.1	13.4	12.1	11	23.9	19.8
1519	31.1	41.2	29.8	23.5	19.5	16.8	14.7	13.1	11.8	10.7	19.1	16.4
1520	28.8	36	27.1	21.9	18.5	16	14.1	12.6	11.4	10.4	15.3	13.6
1521	26.1	31.7	24.8	20.4	17.4	15.2	13.5	12.1	11	10.1	12.3	11.2
1522	26	32.3	25.2	20.7	17.6	15.4	13.6	12.3	11.2	10.2	10.2	9.4
1523	23.3	28	22.6	19	16.4	14.4	12.9	11.7	10.7	9.8	9.6	8.9
1524	22.8	28.1	22.7	19.1	16.5	14.5	13	11.7	10.7	9.9	9.7	9
1525	22.8	26.7	21.8	18.4	16	14.2	12.7	11.5	10.6	9.7	9.4	8.8
1526	22.7	28.1	22.7	19.1	16.5	14.6	13	11.8	10.8	9.9	9.6	8.9
1527	21.6	28.1	22.7	19.1	16.6	14.6	13.1	11.9	10.8	10	9.3	8.6
1528	25.3	35.7	27.3	22.2	18.8	16.3	14.4	13	11.8	10.8	10.1	9.3
1529	29.3	43.7	31.5	24.9	20.7	17.7	15.5	13.8	12.5	11.3	11	10.1
1530	33.3	54.1	36.2	27.6	22.5	19	16.5	14.6	13.1	11.9	11.8	10.8
1531	35.7	61.2	38.8	29.1	23.4	19.7	17	15	13.4	12.1	11.9	10.9
1532	24.5	46.8	33	25.8	21.3	18.2	15.9	14.1	12.7	11.6	10.9	10
1533	20.3	40.4	29.9	23.9	20	17.2	15.2	13.5	12.2	11.2	10.3	9.5
1534	17.3	39	29.1	23.4	19.7	17	15	13.4	12.1	11.1	10.2	9.4
1535	17	40.5	29.9	23.9	20	17.2	15.1	13.5	12.2	11.1	10.2	9.5
1536	11.5	35.3	27.1	22.1	18.7	16.3	14.4	12.9	11.7	10.7	9.9	9.2
1537	31.4	46.8	32.8	25.6	21.1	18	15.7	14	12.6	11.4	39.5	29.3
1538	38.5	57.9	37.3	28.1	22.7	19.1	16.5	14.6	13	11.8	43.1	31
1539	44.9	68.2	40.4	29.7	23.6	19.7	17	14.9	13.3	12	47.5	33
1540	36.5	53.3	35.3	26.9	21.9	18.5	16	14.2	12.7	11.5	35.8	27.2
1541	30.8	42.1	30.4	24	19.9	17	14.9	13.3	12	10.9	25.4	20.8
1542	31.2	43.9	31.1	24.4	20.2	17.2	15	13.4	12	11	24.3	20.1
1543	31.7	42.7	30.6	24.1	19.9	17	14.9	13.3	12	10.9	21.5	18.2
1544	28.6	38.6	28.6	22.9	19.1	16.5	14.5	12.9	11.7	10.7	19	16.4
1545	27.1	36.7	27.6	22.3	18.8	16.2	14.3	12.8	11.6	10.6	16.8	14.8
1546	27.3	36.7	27.6	22.3	18.8	16.3	14.4	12.9	11.6	10.6	13.4	12.1
1547	25.5	31.9	25	20.6	17.6	15.4	13.7	12.3	11.2	10.3	11.1	10.2
1548	25	30.8	24.4	20.2	17.4	15.2	13.5	12.2	11.1	10.2	11.9	10.9
1549	22.8	27	22	18.6	16.2	14.3	12.8	11.6	10.7	9.8	9.8	9.1
1550	21.5	27.6	22.4	18.9	16.4	14.5	13	11.8	10.8	9.9	9.5	8.8
1551	22.7	29.7	23.8	19.9	17.1	15.1	13.5	12.2	11.1	10.2	9.6	9
1552	27.8	37.6	28.4	23	19.4	16.8	14.8	13.2	12	11	10.7	9.9
1553	26.7	39.4	29.4	23.7	19.9	17.1	15.1	13.5	12.2	11.2	10.9	10.1
1554	33	51.8	35.4	27.2	22.3	18.9	16.5	14.6	13.1	11.9	11.8	10.8
1555	37	62.6	39.5	29.5	23.8	20	17.2	15.2	13.6	12.3	14.1	12.7
1556	25.5	46.3	32.9	25.9	21.4	18.3	16	14.2	12.8	11.6	11.2	10.3
1557	21.6	42.3	31	24.7	20.6	17.7	15.5	13.8	12.5	11.4	10.6	9.8
1558	19.2	40.4	30	24.1	20.1	17.4	15.3	13.7	12.3	11.3	10.4	9.6
1559	16.8	42.4	31	24.7	20.6	17.7	15.5	13.8	12.5	11.4	10.5	9.7
1560	12	37.8	28.6	23.2	19.5	16.9	14.9	13.4	12.1	11.1	10.2	9.5
1561	32.9	46.8	32.7	25.5	21	17.9	15.6	13.8	12.4	11.3	41.4	30.2
1562	36.4	52.5	35.1	26.8	21.8	18.5	16	14.2	12.7	11.5	41.3	30.1
1563	40.8	60.9	38.1	28.4	22.8	19.2	16.5	14.6	13	11.8	45.5	32
1564	35.9	49.9	33.9	26.1	21.3	18.1	15.7	13.9	12.5	11.4	32.9	25.5
1565	32.5	46.5	32.4	25.2	20.7	17.7	15.4	13.7	12.3	11.2	27.7	22.3
1566	30.1	40.1	29.4	23.4	19.5	16.7	14.7	13.1	11.8	10.8	22.6	19
1567	27.2	36.9	27.7	22.3	18.8	16.2	14.3	12.8	11.6	10.6	20	17.1
1568	28.2	36.4	27.4	22.2	18.7	16.2	14.3	12.8	11.6	10.6	18.4	15.9
1569	27.8	36.2	27.4	22.2	18.7	16.2	14.3	12.8	11.6	10.6	17.8	15.5
1570	28.1	38.4	28.6	23	19.3	16.6	14.7	13.1	11.8	10.8	16.6	14.6
1571	27.9	34.9	26.8	21.9	18.5	16.1	14.2	12.8	11.6	10.6	13.8	12.5
1572	28.8	36	27.4	22.3	18.8	16.3	14.4	12.9	11.7	10.7	17.1	15
1573	27.4	34.3	26.5	21.7	18.4	16.1	14.2	12.8	11.6	10.6	13.5	12.2
1574	19.5	22.7	19.2	16.6	14.7	13.1	11.9	10.9	10	9.3	9	8.4
1575	21.3	27.3	22.3	18.9	16.4	14.5	13.1	11.8	10.8	10	9.5	8.9
1576	32.1	43.2	31.4	24.9	20.7	17.8	15.6	13.9	12.5	11.4	12.2	11.1
1577	25.3	33.2	26	21.5	18.4	16	14.3	12.8	11.7	10.7	10.3	9.5
1578	23.6	34.3	26.7	22	18.7	16.3	14.5	13	11.9	10.9	10.3	9.6
1579	36	60.1	38.8	29.3	23.6	19.9	17.2	15.2	13.6	12.3	14.2	12.8
1580	26.3	46	32.9	25.9	21.5	18.4	16.1	14.3	12.9	11.7	11.4	10.5
1581	20.2	36.6	28.1	22.9	19.4	16.8	14.9	13.4	12.1	11.1	10.5	9.7
1582	17.2	35.4	27.4	22.5	19.1	16.6	14.7	13.2	12	11	10.2	9.4
1583	15.3	38.5	29.1	23.6	19.9	17.2	15.2	13.6	12.3	11.3	10.4	9.6
1584	12.4	36.6	28.1	22.9	19.4	16.9	14.9	13.4	12.2	11.1	10.3	9.5
1585	37.9	54.9	35.9	27.2	22	18.6	16.1	14.2	12.7	11.5	45.3	31.9
1586	28.6	39.8	29.3	23.3	19.5	16.8	14.7	13.1	11.9	10.8	34.8	26.6
1587	35.7	52.3	34.9	26.6	21.7	18.3	15.9	14.1	12.6	11.4	40.6	29.6
1588	43.4	63	38.7	28.7	23	19.2	16.6	14.6	13	11.8	43.4	31
1589	35.7	49.2	33.6	25.9	21.2	18	15.6	13.9	12.4	11.3	31.2	24.5
1590	37.4	53.4	35.3	26.8	21.8	18.4	16	14.1	12.6	11.5	31.6	24.7
1591	29.7	40.4	29.5	23.5	19.6	16.8	14.8	13.2	11.9	10.9	23.4	19.5
1592	26.8	36	27.3	22.1	18.7	16.2	14.3	12.8	11.6	10.6	21	17.9
1593	30.1	39.4	29.2	23.3	19.5	16.8	14.8	13.2	11.9	10.9	21.7	18.4
1594	27.5	37.7	28.3	22.8	19.2	16.6	14.6	13.1	11.9	10.8	19.6	16.9
1595	30.3	39.9	29.5	23.6	19.8	17	15	13.4	12.1	11	18.4	16
1596	30.3	41	30.2	24.1	20.1	17.3	15.2	13.5	12.2	11.2	17.2	15.2
1597	27.3	35.5	27.3	22.3	18.9	16.4	14.5	13	11.8	10.8	15.2	13.6
1598	24.1	28.5	23.1	19.4	16.8	14.9	13.3	12.1	11	10.2	10.1	9.4
1599	20.7	25.1	20.9	17.9	15.7	14	12.6	11.5	10.6	9.8	9.3	8.7
1600	19.7	24.1	20.2	17.4	15.4	13.7	12.4	11.3	10.4	9.7	9	8.5
1601	18.5	22	18.7	16.3	14.5	13.1	11.9	10.9	10.1	9.4	8.7	8.2
1602	23.8	32.3	25.6	21.2	18.2	16	14.2	12.8	11.7	10.7	10.3	9.6
1603	41.6	67.1	41.4	30.7	24.6	20.6	17.8	15.6	14	12.6	20.6	17.8
1604	27.3	46.8	33.4	26.3	21.8	18.6	16.3	14.5	13	11.9	11.7	10.7
1605	20	36.3	28	22.9	19.4	16.9	15	13.4	12.2	11.2	10.6	9.8
1606	18.5	36.2	27.9	22.9	19.4	16.9	15	13.5	12.2	11.2	10.4	9.6
1607	16.4	38.4	29.2	23.7	20	17.4	15.3	13.7	12.5	11.4	10.5	9.7
1608	15.9	42.1	31.2	25	20.9	18	15.8	14.2	12.8	11.7	10.8	10
1609	48.6	76.8	42.1	30.3	23.9	19.8	17	14.9	13.2	11.9	51.4	34.4
1610	34.5	50.8	34.2	26.2	21.4	18.1	15.7	13.9	12.5	11.3	40.2	29.4
1611	41.9	62.4	38.4	28.5	22.8	19.1	16.5	14.5	12.9	11.7	46.8	32.5
1612	51.9	79	42.8	30.7	24.2	20.1	17.2	15	13.4	12.1	51.5	34.5
1613	35	50	34	26.1	21.3	18.1	15.7	13.9	12.5	11.3	34.4	26.4
1614	30.7	41	29.9	23.7	19.8	17	14.9	13.3	12	10.9	25.8	21.1
1615	33.1	44.4	31.6	24.8	20.5	17.5	15.3	13.6	12.2	11.1	26.1	21.4
1616	37.6	49.3	33.8	26.1	21.4	18.2	15.8	14	12.6	11.4	28.2	22.8
1617	35.1	47.8	33.2	25.8	21.2	18.1	15.8	14	12.6	11.4	26.6	21.7
1618	32.1	42.1	30.6	24.3	20.2	17.4	15.2	13.6	12.3	11.2	20.8	17.8
1619	29.5	38.9	29.1	23.4	19.6	16.9	14.9	13.3	12.1	11	19.4	16.8
1620	28.8	38.9	29.1	23.4	19.7	17	15	13.4	12.1	11.1	17.5	15.3
1621	27.9	38.4	28.9	23.4	19.7	17	15	13.4	12.1	11.1	17.6	15.4
1622	23.5	29.1	23.5	19.8	17.1	15.1	13.5	12.2	11.2	10.3	10.3	9.5
1623	24.3	28.2	22.9	19.4	16.8	14.9	13.4	12.1	11.1	10.2	10.2	9.4
1624	20	22.1	18.8	16.4	14.6	13.1	11.9	10.9	10.1	9.4	9	8.4
1625	20.3	22.2	18.9	16.5	14.6	13.2	12	11	10.1	9.4	8.9	8.3
1626	25.2	37.1	28.4	23.2	19.6	17.1	15.1	13.5	12.3	11.3	10.9	10.1
1627	33.2	54.9	37.1	28.5	23.2	19.7	17.1	15.1	13.6	12.3	14.8	13.3
1628	29.2	49.7	34.9	27.3	22.5	19.1	16.7	14.8	13.4	12.1	12.7	11.6
1629	23.1	41.7	31.1	24.9	20.9	18	15.9	14.2	12.8	11.7	11.4	10.5
1630	20.8	41.3	30.8	24.8	20.8	18	15.8	14.2	12.8	11.7	11.1	10.2
1631	18.2	43.8	32.2	25.7	21.4	18.4	16.2	14.5	13.1	11.9	11	10.1
1632	16	41.6	31.1	25	21	18.1	16	14.3	12.9	11.8	10.9	10.1
1633	98.7	126.5	80.9	42.7	30.4	23.9	19.8	16.9	14.8	13.2	75.1	43.6
1634	41.2	63.9	38.7	28.5	22.8	19.1	16.4	14.4	12.9	11.6	46.4	32.2
1635	37.2	52.2	34.7	26.5	21.5	18.2	15.8	13.9	12.5	11.3	39.7	29.1
1636	50.3	73.7	41.6	30.1	23.8	19.8	17	14.9	13.3	12	50.8	34.2
1637	45.8	69.9	40.7	29.7	23.6	19.7	16.9	14.8	13.2	11.9	45.4	32
1638	35.6	48.5	33.4	25.8	21.2	18	15.7	13.9	12.5	11.3	30.8	24.3
1639	36.4	47.5	33.1	25.7	21.1	18	15.7	13.9	12.5	11.4	28.4	22.9
1640	38.1	52.2	35.2	26.9	22	18.6	16.1	14.3	12.8	11.6	31.9	25
1641	44.9	64.1	39.6	29.4	23.5	19.7	17	15	13.4	12.1	35.4	27.1
1642	33.6	44.6	31.9	25.1	20.8	17.8	15.6	13.9	12.5	11.4	24.8	20.6
1643	26.3	37.2	28.2	22.9	19.3	16.7	14.8	13.2	12	11	19.4	16.8
1644	26	37	28.2	22.9	19.3	16.8	14.8	13.3	12	11	17.2	15.2
1645	23.2	31.5	25	20.8	17.9	15.7	14	12.6	11.5	10.6	14.3	12.9
1646	23	28.2	22.9	19.4	16.8	14.9	13.4	12.1	11.1	10.2	12.1	11.1
1647	24.1	28.3	23.1	19.5	17	15	13.5	12.2	11.2	10.3	11.7	10.7
1648	23	27.6	22.6	19.2	16.7	14.8	13.3	12.1	11.1	10.3	10.2	9.4
1649	19.7	24.4	20.5	17.7	15.6	13.9	12.6	11.5	10.6	9.8	9.7	9
1650	29.1	45.9	33.1	26.2	21.7	18.6	16.3	14.5	13.1	11.9	12.3	11.2
1651	34.9	60.3	39.4	29.8	24.2	20.4	17.6	15.6	14	12.6	16.8	14.9
1652	26.1	47.6	34.1	26.8	22.2	19	16.6	14.8	13.3	12.1	12.1	11.1
1653	25.2	44.5	32.6	25.9	21.6	18.6	16.3	14.6	13.2	12	12	11
1654	21.6	43.8	32.3	25.8	21.6	18.6	16.3	14.6	13.2	12	11.4	10.6
1655	20.2	48.3	34.6	27.2	22.6	19.3	16.9	15	13.5	12.3	11.7	10.8
1656	14.6	39	29.8	24.3	20.6	17.8	15.8	14.2	12.8	11.8	10.8	10.1
1657	57.9	88.3	47.7	32.6	25.2	20.6	17.5	15.2	13.5	12.1	57.6	36.4
1658	37.6	55.3	35.7	27	21.8	18.4	15.9	14	12.5	11.4	39.8	29.1
1659	36.4	49.4	33.5	25.8	21.1	17.9	15.5	13.7	12.3	11.2	33.6	25.8
1660	35.6	45.5	31.9	24.9	20.5	17.5	15.3	13.6	12.2	11.1	34.2	26.2
1661	34.7	44.2	31.4	24.6	20.3	17.4	15.2	13.5	12.2	11.1	31	24.4
1662	39.8	52.8	35.2	26.8	21.8	18.5	16	14.2	12.7	11.5	33.9	26.1
1663	94.8	126.4	79	42.3	30.3	23.8	19.7	16.9	14.8	13.1	75.6	44.4
1664	35.9	51.7	34.4	26.2	21.3	18	15.7	13.8	12.4	11.3	40.3	29.3
1665	44.5	66.7	39.5	29	23.1	19.3	16.6	14.6	13	11.7	44.5	31.4
1666	47.2	69.2	40.3	29.4	23.4	19.5	16.7	14.7	13.1	11.8	44.5	31.4
1667	42	58.9	37.3	27.9	22.5	18.9	16.3	14.4	12.8	11.6	40.1	29.4
1668	50.7	76.7	42.4	30.6	24.1	20	17.2	15	13.4	12.1	49.2	33.6
1669	62.5	90.7	48.6	33.1	25.5	20.9	17.7	15.4	13.6	12.3	61.7	37.9
1670	42.1	58.4	36.9	27.6	22.2	18.7	16.1	14.2	12.7	11.5	47.3	32.6
1671	58.8	88.7	46.7	32.4	25.1	20.6	17.6	15.3	13.6	12.2	56.1	36.2
1672	97.5	127.9	80.2	42.8	30.7	24.1	20	17.1	15	13.3	73	42
1673	95.1	128.3	81.2	43.1	30.8	24.2	20.1	17.2	15	13.4	71.3	40.9
1674	58.6	91.7	50.4	34.1	26.1	21.3	18.1	15.7	13.9	12.5	54.4	35.7
1675	59.4	88	46.4	32.2	25	20.6	17.5	15.3	13.5	12.2	59.5	37.3
1676	56.2	83.6	43.4	30.9	24.2	20	17.1	15	13.3	12	55.5	35.9
1677	100.3	127.6	79.9	42.7	30.6	24.1	19.9	17	14.9	13.3	75.8	44.8
1678	127.7	127.7	84	43.5	30.9	24.3	20.1	17.2	15	13.3	85.5	55.6
1679	78.8	122.4	75.6	41.8	30.2	23.8	19.8	16.9	14.8	13.2	64.3	38.9
1680	48.4	75.9	41.9	30.2	23.9	19.8	17	14.9	13.2	11.9	49.9	33.8
1681	79.2	116.2	68.4	40.1	29.3	23.3	19.4	16.7	14.6	13.1	69	40.2
1682	104	127.7	80.8	42.9	30.7	24.1	20	17.1	14.9	13.3	78.2	48.5
1683	127.6	127.6	88.3	44.2	31.3	24.5	20.2	17.2	15.1	13.4	97.9	69.5
1684	127.4	127.4	86.7	43.9	31.1	24.4	20.1	17.2	15	13.4	92.1	62.5
1685	111.8	127.3	82.1	43.1	30.7	24.1	20	17.1	14.9	13.3	80	47.8
1686	40.9	64.6	38.9	28.6	22.9	19.1	16.4	14.4	12.9	11.6	42.6	30.5
1687	128.3	128.3	85.5	43.9	31.2	24.5	20.2	17.3	15.1	13.4	91.5	64.5
1688	128	128	93.9	48.5	34.3	26.2	21.4	18.1	15.7	13.9	118.5	95.8
1689	127.6	127.6	95	50.5	36.1	27.2	22	18.5	16	14.1	119.1	95.3
1690	127.2	127.2	84.6	43.5	30.9	24.2	20	17.1	15	13.3	89.5	59.3
1691	59.1	96.4	52.9	34.9	26.5	21.5	18.1	15.7	13.9	12.4	56.9	36.3
1692	32.3	49.1	33.3	25.6	20.9	17.7	15.4	13.6	12.2	11.1	34.8	26.4
