# Supplementary material for: Roles of host and environment in shift of primary anthrax host species in Kruger National Park
Source: PLoS One. 2024 Dec 6;19(12):e0314103. doi: 10.1371/journal.pone.0314103 (PMC11623471; doi:10.1371/journal.pone.0314103)
Supplement: S1 Data — (ZIP) [file pone.0314103.s001.zip › Ochai Supplementary Data/Soil Moisture KNP/TerraClimate_Soil Moisture_2010.xlsx]

## Sheet: TerraClimate_Soil Moisture_2010
UPID	2010_1	2010_2	2010_3	2010_4	2010_5	2010_6	2010_7	2010_8	2010_9	2010_10	2010_11	2010_12
1	5	4.8	4.5	4.3	4.1	3.9	3.7	3.6	3.4	3.3	3.2	6.8
2	4.3	4.1	3.9	3.7	3.6	3.4	3.3	3.2	3.1	3	2.9	2.8
3	4.1	3.9	3.7	3.6	3.4	3.3	3.2	3.1	2.9	2.9	2.8	2.7
4	3.8	3.6	3.5	3.3	3.2	3.1	3	2.9	2.8	2.7	2.6	2.6
5	4.9	4.6	4.3	4.1	3.9	3.8	3.6	3.4	3.3	3.2	3.1	10
6	4.5	4.2	4	3.8	3.7	3.5	3.4	3.2	3.1	3	2.9	8.8
7	3.1	3	2.9	2.8	2.7	2.6	2.5	2.5	2.4	2.3	2.3	2.2
8	2.2	2.2	2.1	2.1	2	2	1.9	1.9	1.8	1.8	1.8	1.7
9	2.9	2.8	2.7	2.7	2.6	2.5	2.4	2.4	2.3	2.2	2.2	2.6
10	4.1	3.9	3.7	3.6	3.4	3.3	3.2	3.1	3	2.9	2.8	13.3
11	3	2.9	2.8	2.8	2.7	2.6	2.5	2.5	2.4	2.3	2.3	11.7
12	1.1	1.1	1.1	1.1	1.1	1.1	1.1	1	1	1	1	9.9
13	2.3	2.2	2.2	2.1	2.1	2	2	2	1.9	1.9	1.8	17.5
14	4.7	4.5	4.3	4.1	3.9	3.8	3.6	3.5	3.4	3.2	3.1	22.1
15	5.3	5	4.7	4.5	4.3	4.1	3.9	3.8	3.6	3.5	3.4	19.8
16	2.6	2.5	2.4	2.4	2.3	2.3	2.2	2.2	2.1	2.1	2	11.7
17	1.1	1.1	1.1	1.1	1.1	1	1	1	1	1	1	7.1
18	4.4	4.2	4.1	3.9	3.8	3.6	3.5	3.4	3.3	3.2	3.1	12.7
19	5.2	4.9	4.6	4.4	4.2	4	3.8	3.6	3.5	3.3	3.2	7.1
20	5.2	4.9	4.6	4.4	4.1	3.9	3.8	3.6	3.5	3.3	3.2	10.2
21	4.9	4.6	4.4	4.2	4	3.8	3.6	3.5	3.3	3.2	3.1	8.3
22	4.5	4.3	4.1	3.9	3.7	3.5	3.4	3.2	3.1	3	2.9	7.5
23	4.4	4.2	4	3.8	3.6	3.5	3.3	3.2	3.1	2.9	2.8	9.4
24	4.5	4.2	4	3.8	3.6	3.5	3.3	3.2	3.1	2.9	2.8	11.7
25	3.9	3.7	3.5	3.4	3.2	3.1	3	2.9	2.8	2.7	2.6	3.4
26	1.7	1.6	1.6	1.6	1.6	1.5	1.5	1.5	1.4	1.4	1.4	1.4
27	0.7	0.7	0.7	0.7	0.7	0.7	0.7	0.7	0.7	0.7	0.7	0.7
28	0.7	0.7	0.7	0.7	0.7	0.7	0.7	0.7	0.7	0.7	0.7	0.7
29	1.4	1.3	1.3	1.3	1.3	1.3	1.2	1.2	1.2	1.2	1.2	5.5
30	4.1	3.9	3.7	3.6	3.4	3.3	3.2	3	2.9	2.8	2.8	12.1
31	4.4	4.2	4	3.8	3.7	3.5	3.4	3.3	3.1	3	2.9	14
32	4.4	4.2	4	3.8	3.7	3.5	3.4	3.3	3.1	3	2.9	21
33	5.5	5.2	4.9	4.7	4.4	4.2	4	3.8	3.7	3.5	3.4	25.6
34	4.6	4.4	4.2	4	3.8	3.7	3.5	3.4	3.3	3.2	3	17.1
35	0.8	0.8	0.8	0.8	0.8	0.8	0.8	0.8	0.8	0.8	0.8	0.8
36	0.9	0.8	0.8	0.8	0.8	0.8	0.8	0.8	0.8	0.8	0.8	3.5
37	5.4	5	4.7	4.5	4.3	4	3.9	3.7	3.5	3.4	3.2	11
38	5.3	5	4.7	4.4	4.2	4	3.8	3.6	3.5	3.3	3.2	10.4
39	5.1	4.8	4.5	4.3	4	3.8	3.7	3.5	3.4	3.2	3.1	9.5
40	4.8	4.5	4.3	4.1	3.9	3.7	3.5	3.4	3.2	3.1	3	7.4
41	4.4	4.1	3.9	3.7	3.5	3.4	3.2	3.1	3	2.9	2.8	2.7
42	3.5	3.4	3.2	3.1	3	2.9	2.7	2.7	2.6	2.5	2.4	2.3
43	3.5	3.3	3.2	3.1	2.9	2.8	2.7	2.6	2.5	2.5	2.4	4.8
44	3.8	3.6	3.4	3.3	3.2	3	2.9	2.8	2.7	2.6	2.5	3.5
45	1.1	1.1	1	1	1	1	1	1	1	1	0.9	2.7
46	2.4	2.4	2.3	2.2	2.2	2.1	2	2	1.9	1.9	1.9	7.1
47	0.7	0.7	0.7	0.7	0.7	0.7	0.7	0.7	0.7	0.7	0.7	1.1
48	0.7	0.7	0.7	0.7	0.7	0.7	0.7	0.7	0.7	0.7	0.7	1.7
49	0.7	0.7	0.7	0.7	0.7	0.7	0.7	0.7	0.7	0.7	0.7	4.1
50	3.1	3	2.9	2.8	2.7	2.6	2.5	2.5	2.4	2.3	2.3	14.3
51	4.5	4.2	4	3.8	3.7	3.5	3.4	3.2	3.1	3	2.9	18.7
52	4.3	4.1	3.9	3.8	3.6	3.5	3.3	3.2	3.1	3	2.9	16.5
53	0.8	0.8	0.8	0.8	0.8	0.8	0.7	0.7	0.7	0.7	0.7	0.7
54	0.8	0.8	0.8	0.8	0.8	0.8	0.8	0.7	0.7	0.7	0.7	0.7
55	5.1	4.8	4.6	4.3	4.1	3.9	3.7	3.5	3.4	3.2	3.1	8.7
56	5.1	4.8	4.5	4.2	4	3.8	3.6	3.5	3.3	3.2	3.1	9.5
57	4.9	4.6	4.3	4.1	3.9	3.7	3.5	3.4	3.2	3.1	3	9.1
58	5	4.7	4.4	4.1	3.9	3.7	3.5	3.4	3.2	3.1	3	12.5
59	4.9	4.6	4.3	4.1	3.8	3.6	3.5	3.3	3.2	3	2.9	11.2
60	4	3.8	3.6	3.4	3.3	3.1	3	2.9	2.8	2.7	2.6	2.7
61	2.4	2.4	2.3	2.2	2.1	2.1	2	2	1.9	1.9	1.8	1.8
62	0.7	0.7	0.6	0.6	0.6	0.6	0.6	0.6	0.6	0.6	0.6	0.6
63	3	2.9	2.8	2.7	2.6	2.5	2.4	2.3	2.3	2.2	2.1	10.7
64	0.7	0.7	0.7	0.7	0.7	0.6	0.6	0.6	0.6	0.6	0.6	3.7
65	0.7	0.7	0.7	0.7	0.7	0.7	0.6	0.6	0.6	0.6	0.6	0.7
66	0.7	0.7	0.7	0.7	0.7	0.7	0.7	0.7	0.6	0.6	0.6	3.5
67	0.7	0.7	0.7	0.7	0.7	0.7	0.7	0.7	0.6	0.6	0.6	0.6
68	0.7	0.7	0.7	0.7	0.7	0.7	0.7	0.7	0.7	0.6	0.6	1.7
69	0.7	0.7	0.7	0.7	0.7	0.7	0.7	0.7	0.7	0.7	0.7	0.7
70	0.7	0.7	0.7	0.7	0.7	0.7	0.7	0.7	0.7	0.7	0.7	0.7
71	0.7	0.7	0.7	0.7	0.7	0.7	0.7	0.7	0.7	0.7	0.7	0.7
72	0.7	0.7	0.7	0.7	0.7	0.7	0.7	0.7	0.7	0.7	0.7	0.7
73	5.3	5	4.7	4.4	4.2	4	3.8	3.6	3.4	3.3	3.1	19.5
74	5.2	4.8	4.5	4.3	4	3.8	3.6	3.5	3.3	3.2	3.1	15.9
75	4.8	4.5	4.3	4	3.8	3.6	3.4	3.3	3.1	3	2.9	12
76	4.7	4.4	4.2	3.9	3.7	3.5	3.4	3.2	3.1	2.9	2.8	7.6
77	4.4	4.2	3.9	3.7	3.5	3.4	3.2	3.1	2.9	2.8	2.7	7.4
78	3.4	3.2	3.1	2.9	2.8	2.7	2.6	2.5	2.4	2.3	2.2	2.2
79	1.6	1.5	1.5	1.5	1.4	1.4	1.4	1.4	1.3	1.3	1.3	1.3
80	0.6	0.6	0.6	0.6	0.6	0.6	0.6	0.6	0.6	0.6	0.6	0.6
81	0.6	0.6	0.6	0.6	0.6	0.6	0.6	0.6	0.6	0.6	0.6	0.6
82	3.4	3.2	3.1	2.9	2.8	2.7	2.6	2.5	2.4	2.3	2.3	15
83	3	2.8	2.7	2.6	2.5	2.4	2.4	2.3	2.2	2.1	2.1	10.8
84	0.6	0.6	0.6	0.6	0.6	0.6	0.6	0.6	0.6	0.6	0.6	1
85	0.7	0.6	0.6	0.6	0.6	0.6	0.6	0.6	0.6	0.6	0.6	0.6
86	0.7	0.6	0.6	0.6	0.6	0.6	0.6	0.6	0.6	0.6	0.6	0.6
87	0.7	0.7	0.7	0.6	0.6	0.6	0.6	0.6	0.6	0.6	0.6	0.6
88	0.7	0.7	0.7	0.7	0.7	0.6	0.6	0.6	0.6	0.6	0.6	0.6
89	0.7	0.7	0.7	0.7	0.7	0.7	0.7	0.6	0.6	0.6	0.6	0.6
90	0.7	0.7	0.7	0.7	0.7	0.7	0.7	0.7	0.6	0.6	0.6	0.6
91	5.2	4.9	4.6	4.3	4.1	3.9	3.7	3.5	3.3	3.2	3.1	12.1
92	4.7	4.4	4.1	3.9	3.7	3.5	3.4	3.2	3.1	2.9	2.8	5
93	4.4	4.1	3.9	3.7	3.5	3.3	3.2	3	2.9	2.8	2.7	2.7
94	4.4	4.1	3.9	3.7	3.5	3.3	3.2	3	2.9	2.8	2.7	8
95	4.1	3.8	3.6	3.4	3.3	3.1	3	2.8	2.7	2.6	2.5	6.5
96	3.5	3.3	3.1	3	2.8	2.7	2.6	2.5	2.4	2.3	2.2	2.2
97	2.9	2.8	2.7	2.5	2.4	2.4	2.3	2.2	2.1	2	2	1.9
98	3.2	3	2.9	2.8	2.7	2.5	2.5	2.4	2.3	2.2	2.1	6.4
99	2.8	2.7	2.6	2.5	2.4	2.3	2.2	2.2	2.1	2	2	7.6
100	0.6	0.6	0.6	0.6	0.6	0.6	0.6	0.6	0.6	0.6	0.6	1.9
101	3.2	3.1	2.9	2.8	2.7	2.6	2.5	2.4	2.3	2.2	2.2	14.3
102	0.6	0.6	0.6	0.6	0.6	0.6	0.6	0.6	0.6	0.6	0.6	4.1
103	0.6	0.6	0.6	0.6	0.6	0.6	0.6	0.6	0.6	0.6	0.6	1.3
104	0.6	0.6	0.6	0.6	0.6	0.6	0.6	0.6	0.6	0.6	0.6	1.4
105	0.6	0.6	0.6	0.6	0.6	0.6	0.6	0.6	0.6	0.6	0.6	4.6
106	0.6	0.6	0.6	0.6	0.6	0.6	0.6	0.6	0.6	0.6	0.6	0.6
107	0.6	0.6	0.6	0.6	0.6	0.6	0.6	0.6	0.6	0.6	0.6	0.6
108	0.6	0.6	0.6	0.6	0.6	0.6	0.6	0.6	0.6	0.6	0.6	0.6
109	5.3	5	4.6	4.4	4.1	3.9	3.7	3.5	3.4	3.2	3.1	15.7
110	5	4.7	4.4	4.2	3.9	3.7	3.5	3.4	3.2	3.1	3	9
111	5.1	4.7	4.4	4.2	3.9	3.7	3.5	3.4	3.2	3.1	3	18.1
112	4.8	4.5	4.2	4	3.8	3.6	3.4	3.2	3.1	2.9	2.8	16.4
113	4.6	4.3	4.1	3.8	3.6	3.4	3.3	3.1	3	2.8	2.7	15.8
114	4.4	4.1	3.9	3.7	3.5	3.3	3.1	3	2.8	2.7	2.6	11.6
115	4.3	4.1	3.8	3.6	3.4	3.2	3.1	2.9	2.8	2.7	2.6	13.1
116	4.1	3.9	3.6	3.4	3.3	3.1	3	2.8	2.7	2.6	2.5	9.9
117	4.1	3.9	3.6	3.4	3.3	3.1	3	2.8	2.7	2.6	2.5	14
118	3.7	3.5	3.3	3.2	3	2.9	2.8	2.6	2.5	2.4	2.4	11.5
119	3.4	3.2	3.1	2.9	2.8	2.7	2.6	2.5	2.4	2.3	2.2	17.3
120	3.8	3.6	3.4	3.2	3.1	3	2.8	2.7	2.6	2.5	2.4	21.5
121	3.3	3.1	3	2.8	2.7	2.6	2.5	2.4	2.3	2.3	2.2	14.1
122	3.1	2.9	2.8	2.7	2.6	2.5	2.4	2.3	2.2	2.2	2.1	14.4
123	3	2.9	2.8	2.7	2.6	2.5	2.4	2.3	2.2	2.1	2.1	18.6
124	0.6	0.6	0.6	0.6	0.6	0.6	0.6	0.6	0.6	0.6	0.6	2.6
125	0.6	0.6	0.6	0.6	0.6	0.6	0.6	0.6	0.6	0.6	0.6	4.2
126	0.6	0.6	0.6	0.6	0.6	0.6	0.6	0.6	0.6	0.6	0.6	0.6
127	5.9	6.8	6.2	5.8	5.4	5	4.7	4.4	4.2	4	3.8	32.7
128	5.6	5.2	4.9	4.6	4.3	4.1	3.9	3.7	3.5	3.4	3.2	17.4
129	5.6	12.4	10.5	9.2	8.1	7.3	6.6	6.1	5.6	5.2	4.9	40.4
130	5.5	5.3	5	4.6	4.4	4.1	3.9	3.7	3.5	3.4	3.2	27.1
131	5	4.7	4.4	4.1	3.9	3.7	3.5	3.3	3.2	3.1	2.9	12.9
132	5.2	4.8	4.5	4.2	4	3.8	3.6	3.4	3.2	3.1	3	27.3
133	5.2	6.4	5.9	5.4	5	4.7	4.4	4.1	3.9	3.7	3.5	41.1
134	5.1	4.8	4.4	4.2	3.9	3.7	3.5	3.3	3.2	3	2.9	30.8
135	4.7	4.4	4.1	3.9	3.7	3.5	3.3	3.2	3	2.9	2.8	17.8
136	4.9	4.5	4.3	4	3.8	3.6	3.4	3.2	3.1	3	2.8	21
137	4.1	3.9	3.7	3.5	3.3	3.2	3	2.9	2.8	2.7	2.6	19.6
138	4.7	4.4	4.2	3.9	3.7	3.5	3.3	3.2	3	2.9	2.8	26.2
139	4.7	4.4	4.1	3.9	3.7	3.5	3.3	3.2	3	2.9	2.8	22.3
140	3.5	3.4	3.2	3.1	2.9	2.8	2.7	2.6	2.5	2.4	2.3	18
141	0.6	0.6	0.6	0.6	0.6	0.6	0.6	0.6	0.6	0.6	0.6	9
142	1.7	1.6	1.6	1.6	1.5	1.5	1.5	1.4	1.4	1.4	1.3	17.5
143	0.6	0.6	0.6	0.6	0.6	0.6	0.6	0.6	0.6	0.6	0.6	9.2
144	0.6	0.6	0.6	0.6	0.6	0.6	0.6	0.6	0.6	0.6	0.6	0.6
145	6.2	40.1	24.8	18.4	14.8	12.4	10.7	9.4	8.4	7.6	6.9	65
146	6	26.1	19	15.1	12.5	10.8	9.4	8.4	7.6	6.9	6.4	50.8
147	5.9	28.9	20.2	15.7	12.9	11	9.6	8.5	7.7	7	6.4	59.2
148	5.8	11.8	10.2	8.9	8	7.2	6.6	6.1	5.6	5.2	4.9	34
149	5.7	11.3	9.8	8.6	7.7	7	6.4	5.9	5.5	5.1	4.8	34.5
150	5.5	5.1	4.8	4.5	4.3	4	3.8	3.6	3.5	3.3	3.2	24.8
151	5.5	5.2	4.8	4.5	4.3	4	3.8	3.6	3.5	3.3	3.2	33
152	5.4	5	4.7	4.4	4.2	3.9	3.7	3.6	3.4	3.2	3.1	29
153	5.2	4.8	4.5	4.3	4	3.8	3.6	3.5	3.3	3.2	3	21.7
154	4.7	4.4	4.1	3.9	3.7	3.5	3.4	3.2	3.1	2.9	2.8	13.2
155	4.8	4.5	4.2	4	3.8	3.6	3.4	3.3	3.1	3	2.9	24.6
156	5	4.6	4.4	4.1	3.9	3.7	3.5	3.3	3.2	3	2.9	26
157	5	4.6	4.4	4.1	3.9	3.7	3.5	3.3	3.2	3	2.9	23
158	4.7	4.4	4.1	3.9	3.7	3.5	3.3	3.2	3.1	2.9	2.8	26.2
159	4.4	4.1	3.9	3.7	3.5	3.3	3.2	3	2.9	2.8	2.7	24.1
160	4.6	4.3	4	3.8	3.6	3.4	3.3	3.1	3	2.9	2.7	25.6
161	0.6	0.6	0.6	0.6	0.6	0.6	0.6	0.6	0.6	0.6	0.6	3.7
162	0.6	0.6	0.6	0.6	0.6	0.6	0.6	0.6	0.6	0.6	0.6	0.6
163	6.6	41.5	25.8	19.9	15.8	13.2	11.4	10	8.9	8	7.3	62.5
164	6.5	47.4	27.3	21.6	16.8	13.8	11.8	10.3	9.1	8.2	7.5	68.2
165	6.3	37.6	24.1	18.2	14.7	12.3	10.7	9.4	8.4	7.6	7	55.9
166	6.2	34.2	22.7	17.3	14.1	11.9	10.3	9.1	8.2	7.4	6.8	54.7
167	6	7.5	6.9	6.3	5.9	5.5	5.1	4.8	4.5	4.3	4.1	23.6
168	6	5.9	5.5	5.2	4.8	4.6	4.3	4.1	3.9	3.7	3.5	25.2
169	5.9	5.7	5.3	5	4.7	4.4	4.2	4	3.8	3.6	3.4	30.9
170	5.7	5.3	5	4.7	4.4	4.2	4	3.8	3.6	3.4	3.3	25
171	5.5	5.2	4.8	4.5	4.3	4.1	3.9	3.7	3.5	3.4	3.2	21.5
172	4.5	4.3	4.1	3.8	3.7	3.5	3.3	3.2	3.1	2.9	2.8	16.9
173	4.8	4.5	4.3	4	3.8	3.6	3.5	3.3	3.2	3.1	2.9	23.9
174	4.6	4.3	4.1	3.9	3.7	3.5	3.3	3.2	3.1	2.9	2.8	23.6
175	4.7	4.4	4.2	3.9	3.7	3.6	3.4	3.2	3.1	3	2.9	20.1
176	5.1	4.8	4.5	4.2	4	3.8	3.6	3.4	3.2	3.1	3	24.9
177	5.2	4.8	4.5	4.2	4	3.8	3.6	3.4	3.3	3.1	3	35.3
178	5.2	4.8	4.5	4.2	4	3.8	3.6	3.4	3.3	3.1	3	37.7
179	4.8	4.5	4.2	4	3.8	3.6	3.4	3.2	3.1	3	2.8	27.7
180	3.2	3	2.9	2.8	2.7	2.6	2.5	2.4	2.3	2.2	2.2	15.4
181	10.7	76.4	32.9	32	22.5	17.6	14.5	12.3	10.8	9.6	8.6	90.8
182	7.4	61	31	27.9	20.5	16.3	13.6	11.7	10.3	9.2	8.3	82.7
183	7.4	61.9	30.9	28.5	20.7	16.4	13.7	11.7	10.3	9.2	8.3	84.8
184	6.7	31.1	21.9	17.1	14.1	12	10.5	9.3	8.4	7.6	7	47.8
185	6.5	21.9	17	14	12	10.4	9.3	8.3	7.6	6.9	6.4	41.2
186	6.4	21.6	16.8	13.9	11.8	10.3	9.2	8.2	7.5	6.9	6.3	42.9
187	6.3	11.7	10.2	9.1	8.2	7.4	6.8	6.3	5.8	5.5	5.1	29.9
188	6.2	6.1	5.7	5.3	5	4.7	4.5	4.2	4	3.8	3.7	27.7
189	5.9	5.5	5.1	4.8	4.5	4.3	4.1	3.9	3.7	3.5	3.4	19.8
190	5.1	4.8	4.5	4.2	4	3.8	3.7	3.5	3.4	3.2	3.1	15.3
191	4.5	4.2	4	3.8	3.6	3.5	3.3	3.2	3.1	2.9	2.8	18.8
192	4.2	4	3.8	3.6	3.5	3.3	3.2	3	2.9	2.8	2.7	18.7
193	3.8	3.6	3.4	3.3	3.2	3	2.9	2.8	2.7	2.6	2.5	16
194	4.9	4.6	4.3	4.1	3.9	3.7	3.5	3.4	3.2	3.1	3	17.8
195	5.2	4.9	4.6	4.3	4.1	3.8	3.6	3.5	3.3	3.2	3	27.2
196	5.3	4.9	4.6	4.3	4.1	3.9	3.7	3.5	3.3	3.2	3	33.5
197	5.1	4.8	4.4	4.2	3.9	3.7	3.5	3.4	3.2	3.1	2.9	33.7
198	4.8	4.5	4.2	4	3.8	3.6	3.4	3.2	3.1	3	2.8	27.2
199	17.1	94.4	38	45.8	28.2	20.9	16.8	14	12.1	10.6	9.5	94.4
200	11.1	76.5	33.9	33.4	23.4	18.2	15	12.8	11.2	9.9	8.9	93.9
201	7.1	37	24.9	20.9	16.7	14	12	10.6	9.4	8.5	7.8	51.5
202	7	21.1	16.8	14	12.1	10.6	9.5	8.5	7.8	7.2	6.6	31.8
203	7	22.8	17.8	14.7	12.5	11	9.7	8.8	8	7.3	6.8	39
204	6.9	23.5	18.2	14.9	12.7	11.1	9.8	8.8	8	7.3	6.8	43
205	6.7	13.3	11.5	10.1	9.1	8.2	7.5	6.9	6.4	6	5.6	28.4
206	6.3	6	5.6	5.3	5	4.7	4.5	4.2	4	3.9	3.7	14.3
207	6	5.6	5.3	5	4.7	4.4	4.2	4	3.8	3.7	3.5	12.6
208	5.8	5.4	5.1	4.8	4.5	4.3	4.1	3.9	3.7	3.6	3.4	15.4
209	3.8	3.6	3.5	3.3	3.2	3.1	3	2.9	2.8	2.7	2.6	11.6
210	3.5	3.4	3.2	3.1	3	2.9	2.8	2.7	2.6	2.5	2.4	11.3
211	1.7	1.6	1.6	1.6	1.5	1.5	1.5	1.4	1.4	1.4	1.4	7.7
212	4.3	4.1	3.9	3.7	3.5	3.3	3.2	3.1	3	2.8	2.7	15.2
213	5.1	4.8	4.5	4.2	4	3.8	3.6	3.4	3.3	3.1	3	23.7
214	5.1	4.8	4.5	4.2	4	3.8	3.6	3.4	3.3	3.1	3	27.6
215	5	4.7	4.4	4.1	3.9	3.7	3.5	3.3	3.2	3.1	2.9	29.7
216	4.6	4.3	4	3.8	3.6	3.4	3.3	3.1	3	2.9	2.7	20.8
217	14.8	90.8	35.9	44.7	28.3	21.2	17.1	14.3	12.4	10.9	9.8	98
218	7.7	47.4	29.2	26.2	20.1	16.3	13.8	12	10.6	9.5	8.6	59.7
219	7.3	20.2	16.5	13.9	12.1	10.7	9.6	8.7	7.9	7.3	6.8	27.3
220	7.1	11	9.8	8.9	8.1	7.4	6.9	6.4	6	5.7	5.3	17.3
221	7.1	13.3	11.6	10.3	9.2	8.4	7.7	7.1	6.6	6.2	5.8	22.2
222	7.1	10.8	9.6	8.7	8	7.4	6.8	6.4	6	5.6	5.3	22.5
223	6.9	6.7	6.3	5.9	5.5	5.2	4.9	4.7	4.5	4.3	4.1	14.3
224	6.6	6.2	5.8	5.4	5.1	4.8	4.6	4.4	4.2	4	3.8	10.2
225	6.1	5.7	5.4	5.1	4.8	4.6	4.3	4.1	3.9	3.8	3.6	6.8
226	5.9	5.5	5.2	4.9	4.6	4.4	4.2	4	3.8	3.6	3.5	12.2
227	3.9	3.7	3.6	3.4	3.3	3.2	3.1	2.9	2.8	2.8	2.7	4.8
228	1.7	1.7	1.6	1.6	1.6	1.6	1.5	1.5	1.5	1.4	1.4	5.7
229	1.5	1.5	1.5	1.5	1.4	1.4	1.4	1.4	1.3	1.3	1.3	5.3
230	1.5	1.5	1.4	1.4	1.4	1.4	1.3	1.3	1.3	1.3	1.3	10.1
231	4.8	4.5	4.2	4	3.8	3.6	3.5	3.3	3.2	3	2.9	19.8
232	4.1	3.9	3.7	3.5	3.3	3.2	3.1	2.9	2.8	2.7	2.6	16.7
233	4	3.8	3.6	3.4	3.2	3.1	3	2.8	2.7	2.6	2.5	14.3
234	4.1	3.9	3.7	3.5	3.3	3.1	3	2.9	2.8	2.7	2.6	17.8
235	7.8	30.5	22.6	18.1	15.1	13	11.5	10.2	9.3	8.5	7.8	28.6
236	7.8	29.2	21.9	17.7	14.8	12.8	11.3	10.1	9.2	8.4	7.7	29
237	7.5	17.3	14.6	12.6	11.2	10	9.1	8.3	7.7	7.1	6.6	18
238	7.4	11.9	10.6	9.6	8.7	8	7.4	6.9	6.4	6	5.7	12.1
239	7.4	9.8	8.9	8.2	7.5	7	6.5	6.1	5.8	5.5	5.2	14.7
240	7.4	9	8.2	7.6	7.1	6.6	6.2	5.8	5.5	5.2	4.9	15.9
241	7.2	7.1	6.6	6.2	5.8	5.5	5.2	4.9	4.7	4.5	4.3	12.8
242	6.7	6.2	5.8	5.5	5.2	4.9	4.7	4.5	4.3	4.1	3.9	6.5
243	6	5.6	5.3	5	4.7	4.5	4.3	4.1	3.9	3.8	3.6	3.5
244	5.8	5.4	5.1	4.9	4.6	4.4	4.2	4	3.8	3.7	3.5	5.6
245	3.2	3.1	3	2.9	2.8	2.7	2.6	2.5	2.5	2.4	2.3	2.3
246	1.6	1.6	1.6	1.5	1.5	1.5	1.5	1.4	1.4	1.4	1.4	1.4
247	1.6	1.5	1.5	1.5	1.5	1.4	1.4	1.4	1.4	1.3	1.3	1.3
248	1.5	1.5	1.5	1.4	1.4	1.4	1.4	1.3	1.3	1.3	1.3	4.7
249	1.5	1.4	1.4	1.4	1.4	1.3	1.3	1.3	1.3	1.2	1.2	6.6
250	1.4	1.4	1.3	1.3	1.3	1.3	1.3	1.2	1.2	1.2	1.2	7.3
251	2.3	2.2	2.1	2.1	2	1.9	1.9	1.8	1.8	1.8	1.7	12
252	4.3	4	3.8	3.6	3.4	3.2	3.1	3	2.8	2.7	2.6	21.3
253	8.1	32.7	23.9	19.1	15.9	13.7	12	10.7	9.7	8.8	8.1	27.1
254	8	24.1	19.2	16	13.8	12.1	10.8	9.7	8.9	8.2	7.6	17.4
255	7.7	11.1	10	9.1	8.4	7.7	7.2	6.7	6.3	5.9	5.6	6.1
256	7.6	7.4	6.9	6.5	6.1	5.8	5.5	5.2	5	4.7	4.5	4.4
257	7.6	7.3	6.8	6.4	6	5.7	5.4	5.1	4.9	4.7	4.5	4.4
258	7.5	7.1	6.6	6.2	5.9	5.6	5.3	5	4.8	4.6	4.4	4.2
259	7.2	6.7	6.3	6	5.6	5.3	5.1	4.8	4.6	4.4	4.3	4.1
260	6.5	6.1	5.7	5.4	5.1	4.9	4.7	4.5	4.3	4.1	3.9	3.8
261	5.1	4.8	4.6	4.4	4.2	4	3.9	3.7	3.6	3.5	3.3	3.2
262	4.8	4.6	4.4	4.2	4	3.9	3.7	3.6	3.4	3.3	3.2	3.1
263	2.3	2.2	2.2	2.1	2.1	2	2	1.9	1.9	1.9	1.8	1.8
264	1.7	1.6	1.6	1.6	1.6	1.5	1.5	1.5	1.5	1.4	1.4	1.4
265	1.6	1.6	1.6	1.5	1.5	1.5	1.5	1.4	1.4	1.4	1.4	1.4
266	1.9	1.8	1.8	1.7	1.7	1.7	1.6	1.6	1.6	1.5	1.5	3.4
267	1.4	1.4	1.4	1.4	1.3	1.3	1.3	1.3	1.3	1.2	1.2	1.2
268	1.3	1.2	1.2	1.2	1.2	1.2	1.1	1.1	1.1	1.1	1.1	1.1
269	1.3	1.3	1.3	1.3	1.3	1.2	1.2	1.2	1.2	1.2	1.1	3.7
270	2.7	2.6	2.5	2.4	2.3	2.3	2.2	2.1	2.1	2	1.9	11.5
271	8.4	28.3	21.8	17.9	15.2	13.2	11.7	10.5	9.5	8.7	8.1	15.5
272	8.1	20.1	16.7	14.4	12.6	11.2	10.1	9.2	8.5	7.9	7.3	7.9
273	8.1	14.1	12.4	11.1	10	9.2	8.4	7.8	7.3	6.8	6.4	6.5
274	8	8.9	8.3	7.7	7.2	6.7	6.3	6	5.7	5.4	5.1	5.1
275	7.9	7.6	7.1	6.7	6.3	6	5.6	5.4	5.1	4.9	4.7	4.5
276	7.8	7.4	6.9	6.5	6.1	5.8	5.5	5.3	5	4.8	4.6	4.4
277	7.2	6.8	6.4	6	5.7	5.4	5.2	4.9	4.7	4.5	4.4	4.2
278	6	5.7	5.4	5.1	4.9	4.7	4.5	4.3	4.1	4	3.8	3.7
279	3.5	3.4	3.3	3.2	3.1	3	2.9	2.8	2.8	2.7	2.6	2.6
280	1.9	1.9	1.9	1.8	1.8	1.8	1.7	1.7	1.7	1.6	1.6	1.6
281	1.8	1.8	1.8	1.7	1.7	1.7	1.6	1.6	1.6	1.6	1.5	1.5
282	1.7	1.7	1.6	1.6	1.6	1.6	1.5	1.5	1.5	1.5	1.4	1.4
283	1.6	1.6	1.6	1.6	1.5	1.5	1.5	1.4	1.4	1.4	1.4	1.4
284	1.6	1.5	1.5	1.5	1.4	1.4	1.4	1.4	1.4	1.3	1.3	1.3
285	1.4	1.3	1.3	1.3	1.3	1.3	1.2	1.2	1.2	1.2	1.2	1.1
286	1.2	1.2	1.2	1.2	1.1	1.1	1.1	1.1	1.1	1.1	1.1	1
287	1.3	1.3	1.3	1.3	1.2	1.2	1.2	1.2	1.2	1.1	1.1	1.1
288	1.3	1.3	1.2	1.2	1.2	1.2	1.2	1.1	1.1	1.1	1.1	3.8
289	8.7	30.2	23.1	18.8	15.9	13.8	12.2	11	9.9	9.1	8.4	10.4
290	8.5	24.2	19.5	16.5	14.2	12.6	11.2	10.2	9.3	8.6	8	7.9
291	8.3	13.3	11.9	10.7	9.7	8.9	8.3	7.7	7.2	6.8	6.4	6.1
292	8.3	9.7	8.9	8.3	7.7	7.2	6.8	6.4	6	5.7	5.5	5.2
293	8.4	9.6	8.9	8.2	7.7	7.2	6.8	6.4	6	5.7	5.5	5.2
294	8.4	8.2	7.7	7.2	6.8	6.4	6.1	5.8	5.5	5.2	5	4.8
295	7.9	7.4	6.9	6.5	6.2	5.9	5.6	5.3	5.1	4.9	4.7	4.5
296	7	6.6	6.2	5.9	5.6	5.3	5	4.8	4.6	4.4	4.3	4.1
297	5.7	5.4	5.1	4.9	4.7	4.5	4.3	4.1	4	3.8	3.7	3.6
298	3.4	3.3	3.2	3.1	3	2.9	2.8	2.8	2.7	2.6	2.6	2.5
299	1.9	1.9	1.8	1.8	1.8	1.7	1.7	1.7	1.6	1.6	1.6	1.6
300	1.7	1.7	1.7	1.7	1.6	1.6	1.6	1.5	1.5	1.5	1.5	1.5
301	1.6	1.6	1.6	1.5	1.5	1.5	1.5	1.4	1.4	1.4	1.4	1.4
302	1.5	1.5	1.5	1.4	1.4	1.4	1.4	1.3	1.3	1.3	1.3	1.3
303	1.3	1.3	1.3	1.2	1.2	1.2	1.2	1.2	1.2	1.1	1.1	1.1
304	0.8	0.8	0.8	0.8	0.8	0.8	0.7	0.7	0.7	0.7	0.7	0.7
305	1.2	1.2	1.2	1.2	1.1	1.1	1.1	1.1	1.1	1.1	1	1
306	1.2	1.1	1.1	1.1	1.1	1.1	1.1	1	1	1	1	1
307	9	32.5	24.5	19.9	16.7	14.5	12.8	11.4	10.4	9.5	8.7	8.6
308	8.8	22.2	18.4	15.7	13.8	12.2	11	10	9.2	8.5	7.9	7.4
309	8.6	15	13.2	11.8	10.7	9.8	9	8.4	7.8	7.3	6.9	6.5
310	8.6	8.6	8	7.5	7.1	6.7	6.3	6	5.7	5.4	5.2	5
311	8.6	8.5	7.9	7.4	7	6.6	6.2	5.9	5.7	5.4	5.2	5
312	8.4	7.9	7.4	7	6.6	6.2	5.9	5.7	5.4	5.2	5	4.8
313	7.8	7.3	6.9	6.5	6.2	5.9	5.6	5.3	5.1	4.9	4.7	4.5
314	6.7	6.3	6	5.7	5.4	5.2	5	4.7	4.6	4.4	4.2	4.1
315	5.7	5.4	5.1	4.9	4.7	4.5	4.3	4.2	4	3.9	3.7	3.6
316	4.3	4.2	4	3.9	3.7	3.6	3.5	3.4	3.3	3.2	3.1	3
317	2	1.9	1.9	1.9	1.8	1.8	1.8	1.7	1.7	1.7	1.7	1.6
318	1.8	1.8	1.8	1.7	1.7	1.7	1.6	1.6	1.6	1.6	1.5	1.5
319	1.7	1.6	1.6	1.6	1.5	1.5	1.5	1.5	1.4	1.4	1.4	1.4
320	1.4	1.4	1.4	1.3	1.3	1.3	1.3	1.3	1.2	1.2	1.2	1.2
321	1.2	1.2	1.2	1.2	1.2	1.2	1.1	1.1	1.1	1.1	1.1	1.1
322	0.7	0.7	0.7	0.7	0.7	0.7	0.6	0.6	0.6	0.6	0.6	0.6
323	0.6	0.6	0.6	0.6	0.6	0.6	0.6	0.6	0.6	0.6	0.6	0.6
324	0.6	0.6	0.6	0.6	0.6	0.6	0.6	0.6	0.6	0.6	0.6	0.6
325	9	29	22.6	18.6	15.8	13.8	12.3	11	10	9.2	8.5	7.9
326	8.7	19.4	16.5	14.3	12.7	11.4	10.3	9.5	8.7	8.1	7.6	7.1
327	8.7	13.6	12.2	11	10	9.2	8.5	7.9	7.4	7	6.6	6.2
328	8.7	9.7	9	8.3	7.8	7.3	6.9	6.5	6.2	5.9	5.6	5.3
329	8.7	8.6	8	7.5	7	6.6	6.3	6	5.7	5.4	5.2	5
330	8.5	8.1	7.6	7.1	6.7	6.4	6	5.8	5.5	5.3	5	4.8
331	7.8	7.3	6.9	6.5	6.2	5.9	5.6	5.3	5.1	4.9	4.7	4.5
332	5.8	5.5	5.2	5	4.8	4.6	4.4	4.3	4.1	4	3.8	3.7
333	3.7	3.6	3.5	3.4	3.3	3.2	3.1	3	2.9	2.9	2.8	2.7
334	2.1	2.1	2	2	2	1.9	1.9	1.9	1.8	1.8	1.8	1.7
335	2	2	1.9	1.9	1.9	1.8	1.8	1.8	1.7	1.7	1.7	1.7
336	1.9	1.8	1.8	1.8	1.7	1.7	1.7	1.7	1.6	1.6	1.6	1.6
337	1.7	1.7	1.7	1.6	1.6	1.6	1.5	1.5	1.5	1.5	1.5	1.4
338	1.3	1.3	1.3	1.3	1.3	1.2	1.2	1.2	1.2	1.2	1.2	1.1
339	0.7	0.7	0.7	0.7	0.7	0.7	0.7	0.7	0.7	0.7	0.7	0.7
340	0.7	0.7	0.7	0.7	0.7	0.7	0.6	0.6	0.6	0.6	0.6	0.6
341	0.7	0.6	0.6	0.6	0.6	0.6	0.6	0.6	0.6	0.6	0.6	0.6
342	0.6	0.6	0.6	0.6	0.6	0.6	0.6	0.6	0.6	0.6	0.6	0.6
343	0.6	0.6	0.6	0.6	0.6	0.6	0.6	0.6	0.6	0.6	0.6	0.6
344	0.7	0.7	0.7	0.7	0.7	0.7	0.7	0.7	0.7	0.7	0.7	0.7
345	0.8	0.8	0.8	0.8	0.8	0.8	0.8	0.8	0.7	0.7	0.7	0.7
346	1.4	1.4	1.3	1.3	1.3	1.3	1.3	1.3	1.2	1.2	1.2	1.2
347	1.4	1.4	1.4	1.4	1.3	1.3	1.3	1.3	1.3	1.3	1.2	1.2
348	1	1	1	1	1	1	1	1	0.9	0.9	0.9	0.9
349	8.8	30.3	23.2	18.9	16	13.9	12.3	11	10	9.1	8.4	7.8
350	8.7	22.4	18.4	15.7	13.7	12.1	10.9	9.9	9.1	8.4	7.8	7.3
351	8.6	17	14.7	13	11.6	10.5	9.6	8.8	8.2	7.6	7.1	6.7
352	8.6	13.7	12.2	11	10	9.2	8.5	7.9	7.4	7	6.6	6.2
353	8.6	10.2	9.4	8.7	8.1	7.5	7.1	6.7	6.3	6	5.7	5.4
354	8.6	8.3	7.7	7.2	6.8	6.5	6.1	5.8	5.5	5.3	5.1	4.9
355	8	7.4	7	6.6	6.2	5.9	5.6	5.4	5.1	4.9	4.7	4.5
356	6.5	6.1	5.8	5.5	5.3	5	4.8	4.6	4.4	4.3	4.1	4
357	4.4	4.3	4.1	3.9	3.8	3.7	3.6	3.5	3.4	3.3	3.2	3.1
358	2.1	2.1	2	2	2	1.9	1.9	1.9	1.8	1.8	1.8	1.7
359	2	2	1.9	1.9	1.9	1.8	1.8	1.8	1.7	1.7	1.7	1.7
360	1.9	1.9	1.9	1.8	1.8	1.8	1.7	1.7	1.7	1.6	1.6	1.6
361	1.8	1.8	1.7	1.7	1.7	1.6	1.6	1.6	1.6	1.5	1.5	1.5
362	1.6	1.6	1.6	1.5	1.5	1.5	1.5	1.4	1.4	1.4	1.4	1.4
363	1.2	1.2	1.2	1.2	1.2	1.1	1.1	1.1	1.1	1.1	1.1	1.1
364	0.7	0.7	0.7	0.7	0.7	0.7	0.7	0.7	0.7	0.7	0.7	0.7
365	0.7	0.7	0.7	0.7	0.7	0.7	0.7	0.6	0.6	0.6	0.6	0.6
366	0.7	0.6	0.6	0.6	0.6	0.6	0.6	0.6	0.6	0.6	0.6	0.6
367	0.7	0.7	0.7	0.7	0.6	0.6	0.6	0.6	0.6	0.6	0.6	0.6
368	0.8	0.7	0.7	0.7	0.7	0.7	0.7	0.7	0.7	0.7	0.7	0.7
369	0.8	0.8	0.8	0.8	0.8	0.8	0.8	0.8	0.8	0.8	0.7	0.7
370	0.9	0.9	0.9	0.9	0.9	0.8	0.8	0.8	0.8	0.8	0.8	0.8
371	1	1	1	0.9	0.9	0.9	0.9	0.9	0.9	0.9	0.9	0.9
372	1.1	1.1	1.1	1	1	1	1	1	1	1	1	1
373	8.5	28.7	22.1	18.1	15.3	13.3	11.8	10.6	9.6	8.8	8.1	7.6
374	8.5	20.9	17.3	14.8	13	11.5	10.4	9.5	8.7	8	7.5	7
375	8.5	19.6	16.5	14.2	12.5	11.2	10.2	9.3	8.5	7.9	7.4	6.9
376	8.5	14.9	13.1	11.7	10.5	9.6	8.8	8.2	7.6	7.1	6.7	6.3
377	8.4	9.1	8.4	7.8	7.3	6.9	6.5	6.1	5.8	5.5	5.3	5
378	8.3	8	7.4	7	6.6	6.2	5.9	5.6	5.3	5.1	4.9	4.7
379	7.8	7.3	6.8	6.4	6.1	5.8	5.5	5.2	5	4.8	4.6	4.4
380	6.6	6.2	5.9	5.6	5.3	5.1	4.9	4.7	4.5	4.3	4.1	4
381	4.6	4.4	4.3	4.1	4	3.8	3.7	3.6	3.5	3.4	3.3	3.2
382	3.2	3.1	3	2.9	2.8	2.8	2.7	2.6	2.6	2.5	2.5	2.4
383	2	2	2	1.9	1.9	1.9	1.8	1.8	1.8	1.7	1.7	1.7
384	2	1.9	1.9	1.8	1.8	1.8	1.8	1.7	1.7	1.7	1.6	1.6
385	1.9	1.8	1.8	1.8	1.7	1.7	1.7	1.6	1.6	1.6	1.6	1.5
386	1.7	1.7	1.7	1.6	1.6	1.6	1.5	1.5	1.5	1.5	1.5	1.4
387	1.3	1.2	1.2	1.2	1.2	1.2	1.2	1.1	1.1	1.1	1.1	1.1
388	0.8	0.7	0.7	0.7	0.7	0.7	0.7	0.7	0.7	0.7	0.7	0.7
389	0.7	0.7	0.7	0.7	0.7	0.7	0.7	0.7	0.7	0.7	0.7	0.7
390	0.7	0.7	0.7	0.7	0.7	0.7	0.7	0.7	0.7	0.7	0.6	0.6
391	0.7	0.7	0.7	0.7	0.7	0.7	0.7	0.7	0.7	0.7	0.7	0.7
392	0.8	0.8	0.8	0.8	0.8	0.7	0.7	0.7	0.7	0.7	0.7	0.7
393	0.8	0.8	0.8	0.8	0.8	0.8	0.8	0.8	0.8	0.8	0.8	0.8
394	0.9	0.9	0.9	0.9	0.9	0.9	0.9	0.8	0.8	0.8	0.8	0.8
395	1	1	0.9	0.9	0.9	0.9	0.9	0.9	0.9	0.9	0.9	0.9
396	1	1	1	1	1	1	1	1	1	1	1	1
397	8.2	25.4	20	16.6	14.2	12.4	11	10	9.1	8.3	7.7	7.2
398	8.2	20.2	16.8	14.4	12.6	11.2	10.1	9.2	8.4	7.8	7.3	6.8
399	8	13.4	11.8	10.6	9.6	8.8	8.1	7.6	7.1	6.6	6.2	5.9
400	8.1	9.6	8.8	8.1	7.5	7	6.6	6.2	5.9	5.6	5.3	5.1
401	8.1	7.9	7.3	6.9	6.5	6.1	5.8	5.5	5.2	5	4.8	4.6
402	8	7.6	7.1	6.7	6.3	6	5.7	5.4	5.1	4.9	4.7	4.5
403	7.7	7.2	6.7	6.3	6	5.7	5.4	5.2	4.9	4.7	4.5	4.4
404	7	6.6	6.2	5.9	5.6	5.3	5	4.8	4.6	4.4	4.3	4.1
405	6.5	6.2	5.8	5.5	5.2	5	4.8	4.6	4.4	4.2	4.1	3.9
406	4.6	4.4	4.2	4.1	3.9	3.8	3.6	3.5	3.4	3.3	3.2	3.1
407	3.9	3.7	3.6	3.5	3.4	3.3	3.2	3.1	3	2.9	2.8	2.7
408	2	2	2	1.9	1.9	1.9	1.8	1.8	1.8	1.7	1.7	1.7
409	1.9	1.9	1.9	1.8	1.8	1.8	1.7	1.7	1.7	1.7	1.6	1.6
410	1.9	1.8	1.8	1.8	1.7	1.7	1.7	1.7	1.6	1.6	1.6	1.6
411	1.7	1.7	1.6	1.6	1.6	1.5	1.5	1.5	1.5	1.5	1.4	1.4
412	1.4	1.3	1.3	1.3	1.3	1.3	1.2	1.2	1.2	1.2	1.2	1.2
413	0.8	0.8	0.8	0.8	0.7	0.7	0.7	0.7	0.7	0.7	0.7	0.7
414	0.8	0.7	0.7	0.7	0.7	0.7	0.7	0.7	0.7	0.7	0.7	0.7
415	0.8	0.8	0.8	0.8	0.7	0.7	0.7	0.7	0.7	0.7	0.7	0.7
416	0.8	0.8	0.8	0.8	0.8	0.8	0.8	0.8	0.8	0.8	0.8	0.8
417	0.9	0.9	0.9	0.9	0.8	0.8	0.8	0.8	0.8	0.8	0.8	0.8
418	0.9	0.9	0.9	0.9	0.9	0.9	0.9	0.9	0.9	0.9	0.9	0.9
419	1	1	1	1	1	0.9	0.9	0.9	0.9	0.9	0.9	0.9
420	1	1	1	1	1	1	1	1	1	1	1	1
421	7.8	17.8	15	13	11.4	10.2	9.3	8.5	7.8	7.2	6.7	6.3
422	8	19.9	16.4	14	12.3	10.9	9.8	9	8.2	7.6	7.1	6.6
423	7.9	13.3	11.7	10.5	9.5	8.7	8	7.4	6.9	6.5	6.1	5.8
424	7.8	8.7	8	7.4	6.9	6.5	6.1	5.8	5.5	5.2	5	4.7
425	7.7	7.3	6.8	6.4	6	5.7	5.4	5.2	4.9	4.7	4.5	4.3
426	7.5	7	6.6	6.2	5.9	5.6	5.3	5.1	4.8	4.6	4.4	4.3
427	7	6.6	6.2	5.9	5.6	5.3	5.1	4.8	4.6	4.4	4.3	4.1
428	6.1	5.8	5.5	5.2	5	4.7	4.5	4.4	4.2	4	3.9	3.7
429	6.4	6	5.7	5.4	5.1	4.9	4.7	4.5	4.3	4.1	4	3.8
430	5.4	5.1	4.9	4.7	4.5	4.3	4.1	4	3.8	3.7	3.6	3.4
431	2.1	2.1	2	2	1.9	1.9	1.9	1.8	1.8	1.8	1.7	1.7
432	3.3	3.2	3.1	3	3	2.9	2.8	2.7	2.6	2.6	2.5	2.5
433	2	2	1.9	1.9	1.9	1.8	1.8	1.8	1.7	1.7	1.7	1.6
434	2	1.9	1.9	1.8	1.8	1.8	1.8	1.7	1.7	1.7	1.6	1.6
435	1.9	1.9	1.8	1.8	1.8	1.7	1.7	1.7	1.6	1.6	1.6	1.6
436	1.7	1.7	1.6	1.6	1.6	1.6	1.5	1.5	1.5	1.5	1.4	1.4
437	1.4	1.4	1.3	1.3	1.3	1.3	1.3	1.3	1.2	1.2	1.2	1.2
438	0.8	0.8	0.8	0.8	0.8	0.8	0.8	0.8	0.8	0.8	0.7	0.7
439	0.8	0.8	0.8	0.8	0.8	0.8	0.8	0.8	0.8	0.8	0.8	0.8
440	0.9	0.9	0.9	0.8	0.8	0.8	0.8	0.8	0.8	0.8	0.8	0.8
441	0.9	0.9	0.9	0.9	0.9	0.9	0.9	0.9	0.9	0.9	0.8	0.8
442	1	1	0.9	0.9	0.9	0.9	0.9	0.9	0.9	0.9	0.9	0.9
443	1	1	1	1	1	1	1	1	0.9	0.9	0.9	0.9
444	1.1	1.1	1	1	1	1	1	1	1	1	1	1
445	7.4	13.3	11.7	10.4	9.4	8.5	7.8	7.2	6.7	6.3	5.9	5.6
446	7.5	12.8	11.3	10.1	9.2	8.4	7.7	7.1	6.7	6.2	5.9	5.5
447	7.5	7.4	6.9	6.5	6.1	5.7	5.4	5.1	4.9	4.7	4.5	4.3
448	7.6	8	7.4	6.9	6.4	6.1	5.7	5.4	5.1	4.9	4.7	4.5
449	7.5	7	6.6	6.2	5.8	5.5	5.2	5	4.7	4.5	4.3	4.2
450	7.4	6.9	6.5	6.1	5.8	5.5	5.2	5	4.7	4.5	4.3	4.2
451	7.2	6.8	6.4	6	5.7	5.4	5.1	4.9	4.7	4.5	4.3	4.1
452	6.7	6.3	5.9	5.6	5.3	5.1	4.8	4.6	4.4	4.2	4.1	3.9
453	6.3	5.9	5.6	5.3	5	4.8	4.6	4.4	4.2	4.1	3.9	3.8
454	5.7	5.4	5.1	4.9	4.7	4.5	4.3	4.1	4	3.8	3.7	3.6
455	4.6	4.4	4.2	4.1	3.9	3.8	3.7	3.5	3.4	3.3	3.2	3.1
456	2	2	2	1.9	1.9	1.9	1.8	1.8	1.8	1.7	1.7	1.7
457	2	2	1.9	1.9	1.9	1.8	1.8	1.8	1.8	1.7	1.7	1.7
458	2	1.9	1.9	1.9	1.8	1.8	1.8	1.7	1.7	1.7	1.6	1.6
459	1.9	1.9	1.9	1.8	1.8	1.8	1.7	1.7	1.7	1.6	1.6	1.6
460	1.8	1.8	1.8	1.8	1.7	1.7	1.7	1.6	1.6	1.6	1.6	1.5
461	1.5	1.4	1.4	1.4	1.4	1.4	1.3	1.3	1.3	1.3	1.3	1.3
462	0.9	0.9	0.8	0.8	0.8	0.8	0.8	0.8	0.8	0.8	0.8	0.8
463	0.9	0.9	0.9	0.9	0.9	0.8	0.8	0.8	0.8	0.8	0.8	0.8
464	0.9	0.9	0.9	0.9	0.9	0.9	0.9	0.9	0.9	0.9	0.8	0.8
465	1	0.9	0.9	0.9	0.9	0.9	0.9	0.9	0.9	0.9	0.9	0.9
466	1	1	1	1	1	1	1	0.9	0.9	0.9	0.9	0.9
467	1	1	1	1	1	1	1	1	1	1	1	1
468	1.1	1.1	1.1	1.1	1.1	1	1	1	1	1	1	1
469	7.1	6.7	6.3	5.9	5.6	5.3	5	4.8	4.6	4.4	4.2	4
470	7.1	6.6	6.2	5.9	5.5	5.3	5	4.8	4.6	4.4	4.2	4
471	6.8	6.3	6	5.6	5.4	5.1	4.8	4.6	4.4	4.2	4.1	3.9
472	6.2	5.9	5.6	5.3	5	4.8	4.6	4.4	4.2	4	3.9	3.7
473	4.5	4.3	4.1	4	3.8	3.7	3.6	3.5	3.4	3.2	3.2	3.1
474	2.1	2.1	2	2	1.9	1.9	1.9	1.8	1.8	1.8	1.8	1.7
475	2.1	2	2	2	1.9	1.9	1.9	1.8	1.8	1.8	1.7	1.7
476	2.1	2	2	1.9	1.9	1.9	1.8	1.8	1.8	1.8	1.7	1.7
477	2	2	1.9	1.9	1.9	1.8	1.8	1.8	1.8	1.7	1.7	1.7
478	1.9	1.9	1.9	1.8	1.8	1.8	1.8	1.7	1.7	1.7	1.6	1.6
479	1.7	1.7	1.7	1.7	1.6	1.6	1.6	1.6	1.5	1.5	1.5	1.5
480	0.9	0.9	0.9	0.9	0.9	0.9	0.9	0.9	0.9	0.9	0.9	0.8
481	1.1	1.1	1.1	1.1	1	1	1	1	1	1	1	1
482	1	1	1	0.9	0.9	0.9	0.9	0.9	0.9	0.9	0.9	0.9
483	1	1	1	1	1	1	1	0.9	0.9	0.9	0.9	0.9
484	1	1	1	1	1	1	1	1	1	1	1	0.9
485	1.1	1.1	1.1	1	1	1	1	1	1	1	1	1
486	1.1	1.1	1.1	1.1	1.1	1.1	1.1	1	1	1	1	1
487	6.8	6.4	6	5.6	5.3	5	4.8	4.6	4.4	4.2	4	3.9
488	6.7	6.3	5.9	5.6	5.3	5	4.8	4.6	4.4	4.2	4	3.9
489	6.5	6.1	5.8	5.5	5.2	4.9	4.7	4.5	4.3	4.1	4	3.8
490	5.8	5.5	5.2	5	4.7	4.5	4.3	4.2	4	3.9	3.7	3.6
491	4.4	4.2	4.1	3.9	3.8	3.6	3.5	3.4	3.3	3.2	3.1	3
492	3.7	3.6	3.5	3.4	3.3	3.2	3.1	3	2.9	2.8	2.8	2.7
493	2.2	2.1	2.1	2.1	2	2	1.9	1.9	1.9	1.8	1.8	1.8
494	2.1	2.1	2.1	2	2	2	1.9	1.9	1.9	1.8	1.8	1.8
495	2.1	2.1	2	2	2	1.9	1.9	1.9	1.8	1.8	1.8	1.7
496	2.1	2	2	2	1.9	1.9	1.9	1.8	1.8	1.8	1.7	1.7
497	1.9	1.9	1.9	1.8	1.8	1.8	1.8	1.7	1.7	1.7	1.7	1.6
498	1.7	1.7	1.6	1.6	1.6	1.6	1.6	1.5	1.5	1.5	1.5	1.5
499	1.8	1.7	1.7	1.7	1.7	1.6	1.6	1.6	1.6	1.5	1.5	1.5
500	1	1	1	1	1	1	1	1	1	1	0.9	0.9
501	1	1	1	1	1	1	1	1	1	1	1	1
502	1.1	1.1	1.1	1.1	1	1	1	1	1	1	1	1
503	1.1	1.1	1.1	1.1	1.1	1.1	1	1	1	1	1	1
504	1.1	1.1	1.1	1.1	1.1	1.1	1.1	1.1	1.1	1.1	1	1
505	6.4	6	5.6	5.3	5	4.8	4.6	4.4	4.2	4	3.8	3.7
506	5.4	5.1	4.9	4.6	4.4	4.2	4.1	3.9	3.7	3.6	3.5	3.4
507	4.9	4.6	4.4	4.2	4.1	3.9	3.8	3.6	3.5	3.4	3.3	3.2
508	4.3	4.1	3.9	3.8	3.6	3.5	3.4	3.3	3.2	3.1	3	2.9
509	4.3	4.1	3.9	3.8	3.7	3.5	3.4	3.3	3.2	3.1	3	2.9
510	3.5	3.4	3.3	3.2	3.1	3	2.9	2.9	2.8	2.7	2.7	2.6
511	2.2	2.1	2.1	2	2	2	1.9	1.9	1.9	1.8	1.8	1.8
512	2.2	2.1	2.1	2.1	2	2	2	1.9	1.9	1.9	1.8	1.8
513	2.2	2.2	2.1	2.1	2.1	2	2	2	1.9	1.9	1.9	1.8
514	2.2	2.2	2.1	2.1	2	2	2	1.9	1.9	1.9	1.9	1.8
515	2.1	2.1	2.1	2	2	2	1.9	1.9	1.9	1.8	1.8	1.8
516	2	1.9	1.9	1.9	1.8	1.8	1.8	1.8	1.7	1.7	1.7	1.7
517	1.6	1.5	1.5	1.5	1.5	1.5	1.4	1.4	1.4	1.4	1.4	1.4
518	1.8	1.8	1.7	1.7	1.7	1.7	1.7	1.6	1.6	1.6	1.6	1.6
519	1.5	1.5	1.5	1.4	1.4	1.4	1.4	1.4	1.4	1.4	1.3	1.3
520	1.1	1.1	1.1	1.1	1.1	1.1	1.1	1	1	1	1	1
521	1.1	1.1	1.1	1.1	1.1	1.1	1.1	1.1	1.1	1.1	1	1
522	1.2	1.1	1.1	1.1	1.1	1.1	1.1	1.1	1.1	1.1	1.1	1.1
523	4.7	4.4	4.2	4	3.9	3.7	3.6	3.4	3.3	3.2	3.1	3
524	3.8	3.7	3.5	3.4	3.3	3.2	3.1	3	2.9	2.8	2.7	2.7
525	3.8	3.7	3.5	3.4	3.3	3.2	3.1	3	2.9	2.8	2.8	2.7
526	2.7	2.6	2.5	2.5	2.4	2.4	2.3	2.3	2.2	2.2	2.1	2.1
527	2.9	2.8	2.7	2.7	2.6	2.5	2.5	2.4	2.4	2.3	2.3	2.2
528	2.7	2.7	2.6	2.5	2.5	2.4	2.4	2.3	2.3	2.2	2.2	2.1
529	2.2	2.1	2.1	2.1	2	2	2	1.9	1.9	1.9	1.8	1.8
530	2.2	2.2	2.1	2.1	2.1	2	2	1.9	1.9	1.9	1.9	1.8
531	2.3	2.2	2.2	2.1	2.1	2.1	2	2	2	1.9	1.9	1.9
532	2.3	2.3	2.2	2.2	2.1	2.1	2.1	2	2	2	1.9	1.9
533	2.3	2.2	2.2	2.2	2.1	2.1	2.1	2	2	2	1.9	1.9
534	2.2	2.1	2.1	2.1	2	2	2	1.9	1.9	1.9	1.9	1.8
535	2.1	2	2	2	1.9	1.9	1.9	1.9	1.8	1.8	1.8	1.8
536	2.4	2.4	2.3	2.3	2.3	2.2	2.2	2.2	2.1	2.1	2.1	2
537	2.4	2.4	2.3	2.3	2.3	2.2	2.2	2.2	2.1	2.1	2.1	2
538	1.1	1.1	1.1	1.1	1.1	1.1	1.1	1.1	1.1	1.1	1.1	1
539	1.2	1.2	1.1	1.1	1.1	1.1	1.1	1.1	1.1	1.1	1.1	1.1
540	1.2	1.2	1.2	1.2	1.1	1.1	1.1	1.1	1.1	1.1	1.1	1.1
541	1.9	1.9	1.8	1.8	1.8	1.7	1.7	1.7	1.6	1.6	1.6	1.5
542	2	1.9	1.9	1.8	1.8	1.8	1.7	1.7	1.7	1.7	1.6	1.6
543	2	2	1.9	1.9	1.9	1.8	1.8	1.8	1.7	1.7	1.7	1.6
544	2	2	2	1.9	1.9	1.8	1.8	1.8	1.8	1.7	1.7	1.7
545	2.1	2.1	2	2	1.9	1.9	1.9	1.8	1.8	1.8	1.8	1.7
546	2.2	2.2	2.1	2.1	2	2	2	1.9	1.9	1.9	1.8	1.8
547	2.2	2.2	2.1	2.1	2.1	2	2	2	1.9	1.9	1.9	1.8
548	2.3	2.2	2.2	2.1	2.1	2.1	2	2	2	1.9	1.9	1.9
549	2.3	2.3	2.2	2.2	2.1	2.1	2.1	2	2	2	1.9	1.9
550	2.4	2.3	2.3	2.2	2.2	2.2	2.1	2.1	2.1	2	2	2
551	2.4	2.3	2.3	2.3	2.2	2.2	2.1	2.1	2.1	2	2	2
552	2.4	2.3	2.3	2.2	2.2	2.2	2.1	2.1	2.1	2	2	2
553	2.3	2.2	2.2	2.2	2.1	2.1	2.1	2	2	2	2	1.9
554	2.4	2.4	2.4	2.3	2.3	2.2	2.2	2.2	2.1	2.1	2.1	2
555	2.4	2.4	2.4	2.3	2.3	2.3	2.2	2.2	2.1	2.1	2.1	2.1
556	1.7	1.7	1.7	1.6	1.6	1.6	1.6	1.6	1.5	1.5	1.5	1.5
557	1.2	1.2	1.2	1.2	1.2	1.1	1.1	1.1	1.1	1.1	1.1	1.1
558	1.2	1.2	1.2	1.2	1.2	1.2	1.1	1.1	1.1	1.1	1.1	1.1
559	1.7	1.7	1.7	1.6	1.6	1.6	1.6	1.5	1.5	1.5	1.5	1.4
560	1.8	1.8	1.8	1.7	1.7	1.7	1.6	1.6	1.6	1.5	1.5	1.5
561	1.9	1.9	1.8	1.8	1.8	1.7	1.7	1.7	1.7	1.6	1.6	1.6
562	2	2	1.9	1.9	1.9	1.8	1.8	1.8	1.7	1.7	1.7	1.6
563	2.1	2.1	2	2	1.9	1.9	1.9	1.8	1.8	1.8	1.8	1.7
564	2.2	2.1	2.1	2.1	2	2	2	1.9	1.9	1.9	1.8	1.8
565	2.2	2.2	2.2	2.1	2.1	2	2	2	1.9	1.9	1.9	1.9
566	2.3	2.2	2.2	2.2	2.1	2.1	2.1	2	2	2	1.9	1.9
567	2.3	2.3	2.2	2.2	2.2	2.1	2.1	2	2	2	2	1.9
568	2.4	2.3	2.3	2.3	2.2	2.2	2.2	2.1	2.1	2.1	2	2
569	2.4	2.4	2.3	2.3	2.2	2.2	2.2	2.1	2.1	2.1	2	2
570	2.4	2.3	2.3	2.2	2.2	2.2	2.1	2.1	2.1	2	2	2
571	2.3	2.3	2.2	2.2	2.2	2.1	2.1	2.1	2.1	2	2	2
572	2.6	2.5	2.5	2.4	2.4	2.3	2.3	2.3	2.2	2.2	2.2	2.1
573	2.6	2.6	2.5	2.5	2.4	2.4	2.4	2.3	2.3	2.3	2.2	2.2
574	2.5	2.5	2.4	2.4	2.3	2.3	2.3	2.2	2.2	2.2	2.1	2.1
575	1.2	1.2	1.2	1.2	1.2	1.2	1.2	1.2	1.2	1.1	1.1	1.1
576	1.2	1.2	1.2	1.2	1.2	1.2	1.2	1.2	1.2	1.2	1.1	1.1
577	1.7	1.7	1.6	1.6	1.6	1.6	1.5	1.5	1.5	1.4	1.4	1.4
578	1.8	1.8	1.7	1.7	1.7	1.6	1.6	1.6	1.6	1.5	1.5	1.5
579	1.9	1.8	1.8	1.8	1.7	1.7	1.7	1.7	1.6	1.6	1.6	1.5
580	2	1.9	1.9	1.9	1.8	1.8	1.8	1.7	1.7	1.7	1.7	1.6
581	2.1	2	2	2	1.9	1.9	1.9	1.8	1.8	1.8	1.7	1.7
582	2.2	2.1	2.1	2.1	2	2	2	1.9	1.9	1.9	1.8	1.8
583	2.3	2.2	2.2	2.1	2.1	2.1	2	2	2	1.9	1.9	1.9
584	2.3	2.3	2.2	2.2	2.1	2.1	2.1	2	2	2	1.9	1.9
585	2.3	2.3	2.2	2.2	2.2	2.1	2.1	2.1	2	2	2	1.9
586	2.3	2.3	2.2	2.2	2.2	2.1	2.1	2.1	2	2	2	1.9
587	2.3	2.3	2.3	2.2	2.2	2.2	2.1	2.1	2.1	2	2	2
588	2.2	2.2	2.2	2.1	2.1	2.1	2	2	2	2	1.9	1.9
589	2.3	2.3	2.2	2.2	2.2	2.1	2.1	2.1	2	2	2	2
590	2.6	2.6	2.5	2.5	2.4	2.4	2.4	2.3	2.3	2.3	2.2	2.2
591	2.7	2.6	2.6	2.5	2.5	2.5	2.4	2.4	2.3	2.3	2.3	2.2
592	2.5	2.5	2.5	2.4	2.4	2.3	2.3	2.3	2.2	2.2	2.2	2.1
593	1.4	1.3	1.3	1.3	1.3	1.3	1.3	1.3	1.3	1.3	1.2	1.2
594	1.2	1.2	1.2	1.2	1.2	1.2	1.2	1.2	1.2	1.2	1.2	1.1
595	1.7	1.7	1.6	1.6	1.6	1.5	1.5	1.5	1.5	1.4	1.4	1.4
596	1.8	1.7	1.7	1.7	1.6	1.6	1.6	1.6	1.5	1.5	1.5	1.5
597	1.8	1.8	1.8	1.7	1.7	1.7	1.7	1.6	1.6	1.6	1.5	1.5
598	1.9	1.9	1.9	1.8	1.8	1.8	1.7	1.7	1.7	1.6	1.6	1.6
599	2	2	1.9	1.9	1.9	1.8	1.8	1.8	1.8	1.7	1.7	1.7
600	2.1	2.1	2	2	2	1.9	1.9	1.9	1.8	1.8	1.8	1.8
601	2.2	2.2	2.1	2.1	2.1	2	2	2	1.9	1.9	1.9	1.8
602	2.3	2.3	2.2	2.2	2.1	2.1	2.1	2	2	2	1.9	1.9
603	2.3	2.3	2.2	2.2	2.2	2.1	2.1	2.1	2	2	2	1.9
604	2.3	2.3	2.2	2.2	2.1	2.1	2.1	2	2	2	2	1.9
605	2.2	2.1	2.1	2.1	2	2	2	1.9	1.9	1.9	1.9	1.8
606	2.1	2.1	2.1	2	2	2	2	1.9	1.9	1.9	1.9	1.8
607	2.2	2.2	2.2	2.1	2.1	2.1	2	2	2	2	1.9	1.9
608	2.3	2.3	2.2	2.2	2.2	2.1	2.1	2.1	2	2	2	2
609	2.6	2.5	2.5	2.4	2.4	2.4	2.3	2.3	2.3	2.2	2.2	2.2
610	2.5	2.4	2.4	2.4	2.3	2.3	2.3	2.2	2.2	2.2	2.1	2.1
611	2.1	2.1	2.1	2	2	2	1.9	1.9	1.9	1.9	1.8	1.8
612	1.3	1.2	1.2	1.2	1.2	1.2	1.2	1.2	1.2	1.2	1.2	1.1
613	1.7	1.6	1.6	1.6	1.5	1.5	1.5	1.5	1.4	1.4	1.4	1.4
614	1.7	1.7	1.7	1.6	1.6	1.6	1.6	1.5	1.5	1.5	1.5	1.4
615	1.8	1.8	1.8	1.7	1.7	1.7	1.6	1.6	1.6	1.6	1.5	1.5
616	1.9	1.9	1.8	1.8	1.8	1.7	1.7	1.7	1.6	1.6	1.6	1.6
617	2	2	1.9	1.9	1.9	1.8	1.8	1.8	1.7	1.7	1.7	1.6
618	2.1	2.1	2	2	2	1.9	1.9	1.9	1.8	1.8	1.8	1.7
619	2.1	2.1	2.1	2	2	2	1.9	1.9	1.9	1.8	1.8	1.8
620	2.2	2.2	2.1	2.1	2	2	2	1.9	1.9	1.9	1.9	1.8
621	2.3	2.3	2.2	2.2	2.1	2.1	2.1	2	2	2	1.9	1.9
622	2.3	2.3	2.3	2.2	2.2	2.2	2.1	2.1	2.1	2	2	2
623	2.1	2.1	2	2	2	1.9	1.9	1.9	1.9	1.8	1.8	1.8
624	1.9	1.8	1.8	1.8	1.8	1.7	1.7	1.7	1.7	1.7	1.6	1.6
625	2.2	2.1	2.1	2.1	2.1	2	2	2	1.9	1.9	1.9	1.9
626	2.2	2.2	2.1	2.1	2.1	2	2	2	2	1.9	1.9	1.9
627	2.2	2.1	2.1	2.1	2	2	2	2	1.9	1.9	1.9	1.9
628	2.4	2.4	2.4	2.3	2.3	2.3	2.2	2.2	2.2	2.1	2.1	2.1
629	2.3	2.2	2.2	2.2	2.1	2.1	2.1	2.1	2	2	2	1.9
630	1.3	1.3	1.2	1.2	1.2	1.2	1.2	1.2	1.2	1.2	1.2	1.2
631	1.7	1.6	1.6	1.6	1.5	1.5	1.5	1.5	1.4	1.4	1.4	1.4
632	1.7	1.7	1.6	1.6	1.6	1.6	1.5	1.5	1.5	1.5	1.4	1.4
633	1.8	1.8	1.7	1.7	1.7	1.6	1.6	1.6	1.6	1.5	1.5	1.5
634	1.8	1.8	1.8	1.7	1.7	1.7	1.6	1.6	1.6	1.6	1.5	1.5
635	1.9	1.9	1.9	1.8	1.8	1.8	1.7	1.7	1.7	1.7	1.6	1.6
636	2	2	1.9	1.9	1.9	1.9	1.8	1.8	1.8	1.7	1.7	1.7
637	2.1	2	2	2	1.9	1.9	1.9	1.8	1.8	1.8	1.7	1.7
638	2.1	2.1	2	2	2	1.9	1.9	1.9	1.8	1.8	1.8	1.8
639	2.2	2.2	2.1	2.1	2.1	2	2	2	1.9	1.9	1.9	1.9
640	2.3	2.3	2.2	2.2	2.2	2.1	2.1	2.1	2	2	2	1.9
641	2.2	2.1	2.1	2.1	2	2	2	1.9	1.9	1.9	1.9	1.8
642	1.8	1.7	1.7	1.7	1.7	1.7	1.6	1.6	1.6	1.6	1.6	1.6
643	2.1	2.1	2.1	2	2	2	2	1.9	1.9	1.9	1.9	1.8
644	2.2	2.1	2.1	2.1	2	2	2	2	1.9	1.9	1.9	1.9
645	1.8	1.8	1.8	1.8	1.7	1.7	1.7	1.7	1.7	1.6	1.6	1.6
646	2.2	2.2	2.1	2.1	2.1	2	2	2	1.9	1.9	1.9	1.9
647	2.5	2.5	2.4	2.4	2.4	2.3	2.3	2.3	2.2	2.2	2.2	2.1
648	2.1	2.1	2.1	2.1	2	2	2	1.9	1.9	1.9	1.9	1.8
649	1.6	1.6	1.6	1.5	1.5	1.5	1.4	1.4	1.4	1.4	1.4	1.3
650	1.7	1.7	1.6	1.6	1.6	1.6	1.5	1.5	1.5	1.5	1.4	1.4
651	1.8	1.7	1.7	1.7	1.6	1.6	1.6	1.6	1.5	1.5	1.5	1.5
652	1.8	1.8	1.7	1.7	1.7	1.6	1.6	1.6	1.6	1.5	1.5	1.5
653	1.8	1.8	1.7	1.7	1.7	1.7	1.6	1.6	1.6	1.6	1.5	1.5
654	1.9	1.9	1.8	1.8	1.8	1.7	1.7	1.7	1.7	1.6	1.6	1.6
655	2	2	1.9	1.9	1.9	1.8	1.8	1.8	1.8	1.7	1.7	1.7
656	2.1	2	2	2	1.9	1.9	1.9	1.8	1.8	1.8	1.8	1.7
657	2.1	2	2	2	1.9	1.9	1.9	1.9	1.8	1.8	1.8	1.7
658	2.2	2.2	2.2	2.1	2.1	2.1	2	2	2	1.9	1.9	1.9
659	2.2	2.2	2.1	2.1	2.1	2	2	2	1.9	1.9	1.9	1.9
660	1.6	1.6	1.6	1.5	1.5	1.5	1.5	1.5	1.5	1.4	1.4	1.4
661	1.8	1.8	1.7	1.7	1.7	1.7	1.6	1.6	1.6	1.6	1.6	1.6
662	1.9	1.9	1.8	1.8	1.8	1.8	1.7	1.7	1.7	1.7	1.7	1.6
663	1.6	1.6	1.6	1.5	1.5	1.5	1.5	1.5	1.5	1.5	1.4	1.4
664	2	2	2	1.9	1.9	1.9	1.9	1.8	1.8	1.8	1.8	1.8
665	2.6	2.5	2.5	2.5	2.4	2.4	2.3	2.3	2.3	2.2	2.2	2.2
666	2.5	2.4	2.4	2.4	2.3	2.3	2.2	2.2	2.2	2.1	2.1	2.1
667	1.6	1.6	1.6	1.5	1.5	1.5	1.5	1.4	1.4	1.4	1.4	1.3
668	1.7	1.7	1.7	1.6	1.6	1.6	1.5	1.5	1.5	1.5	1.4	1.4
669	1.8	1.8	1.7	1.7	1.7	1.6	1.6	1.6	1.6	1.5	1.5	1.5
670	1.8	1.8	1.7	1.7	1.7	1.6	1.6	1.6	1.6	1.5	1.5	1.5
671	1.8	1.8	1.8	1.7	1.7	1.7	1.6	1.6	1.6	1.6	1.5	1.5
672	1.8	1.7	1.7	1.7	1.7	1.6	1.6	1.6	1.6	1.5	1.5	1.5
673	1.8	1.8	1.7	1.7	1.7	1.7	1.6	1.6	1.6	1.6	1.5	1.5
674	1.8	1.8	1.8	1.7	1.7	1.7	1.7	1.7	1.6	1.6	1.6	1.6
675	1.8	1.8	1.8	1.8	1.7	1.7	1.7	1.7	1.6	1.6	1.6	1.6
676	2	2	1.9	1.9	1.9	1.8	1.8	1.8	1.8	1.7	1.7	1.7
677	2	1.9	1.9	1.9	1.9	1.8	1.8	1.8	1.8	1.7	1.7	1.7
678	1.2	1.2	1.2	1.2	1.1	1.1	1.1	1.1	1.1	1.1	1.1	1.1
679	1.2	1.2	1.2	1.2	1.2	1.2	1.1	1.1	1.1	1.1	1.1	1.1
680	1.6	1.6	1.6	1.6	1.6	1.6	1.5	1.5	1.5	1.5	1.5	1.5
681	1.7	1.7	1.6	1.6	1.6	1.6	1.6	1.6	1.5	1.5	1.5	1.5
682	2	2	2	2	1.9	1.9	1.9	1.9	1.8	1.8	1.8	1.8
683	2.6	2.6	2.5	2.5	2.4	2.4	2.4	2.3	2.3	2.3	2.2	2.2
684	2.4	2.3	2.3	2.3	2.2	2.2	2.2	2.1	2.1	2.1	2	2
685	1.6	1.6	1.6	1.5	1.5	1.5	1.5	1.4	1.4	1.4	1.4	1.3
686	1.7	1.7	1.6	1.6	1.6	1.6	1.5	1.5	1.5	1.5	1.4	1.4
687	1.8	1.7	1.7	1.7	1.6	1.6	1.6	1.6	1.5	1.5	1.5	1.5
688	1.8	1.8	1.8	1.7	1.7	1.7	1.6	1.6	1.6	1.6	1.5	1.5
689	1.9	1.8	1.8	1.8	1.8	1.7	1.7	1.7	1.6	1.6	1.6	1.6
690	1.9	1.9	1.8	1.8	1.8	1.8	1.7	1.7	1.7	1.6	1.6	1.6
691	2	2	1.9	1.9	1.9	1.8	1.8	1.8	1.8	1.7	1.7	1.7
692	2	2	1.9	1.9	1.9	1.8	1.8	1.8	1.8	1.7	1.7	1.7
693	1.9	1.9	1.9	1.9	1.8	1.8	1.8	1.7	1.7	1.7	1.7	1.7
694	1.8	1.8	1.8	1.7	1.7	1.7	1.7	1.6	1.6	1.6	1.6	1.6
695	1.8	1.8	1.8	1.8	1.7	1.7	1.7	1.7	1.6	1.6	1.6	1.6
696	1.2	1.2	1.2	1.2	1.2	1.2	1.2	1.2	1.2	1.2	1.1	1.1
697	1.2	1.2	1.2	1.2	1.1	1.1	1.1	1.1	1.1	1.1	1.1	1.1
698	1.2	1.2	1.2	1.2	1.2	1.1	1.1	1.1	1.1	1.1	1.1	1.1
699	1.2	1.2	1.2	1.2	1.2	1.2	1.1	1.1	1.1	1.1	1.1	1.1
700	2.1	2.1	2.1	2	2	2	2	1.9	1.9	1.9	1.8	1.8
701	2.7	2.6	2.6	2.5	2.5	2.4	2.4	2.4	2.3	2.3	2.2	2.2
702	2.5	2.4	2.4	2.4	2.3	2.3	2.2	2.2	2.2	2.1	2.1	2.1
703	2.4	2.3	2.3	2.3	2.2	2.2	2.2	2.1	2.1	2.1	2	2
704	2.6	2.5	2.5	2.4	2.4	2.3	2.3	2.3	2.2	2.2	2.2	2.1
705	2.4	2.4	2.3	2.3	2.3	2.2	2.2	2.2	2.1	2.1	2.1	2
706	2	1.9	1.9	1.9	1.9	1.8	1.8	1.8	1.8	1.8	1.7	1.7
707	1.3	1.3	1.2	1.2	1.2	1.2	1.2	1.2	1.2	1.2	1.2	1.2
708	1.3	1.3	1.2	1.2	1.2	1.2	1.2	1.2	1.2	1.2	1.2	1.2
709	1.7	1.6	1.6	1.6	1.5	1.5	1.5	1.4	1.4	1.4	1.4	1.4
710	1.7	1.7	1.7	1.6	1.6	1.6	1.5	1.5	1.5	1.5	1.4	1.4
711	1.8	1.8	1.7	1.7	1.7	1.6	1.6	1.6	1.6	1.5	1.5	1.5
712	1.8	1.8	1.8	1.7	1.7	1.7	1.7	1.6	1.6	1.6	1.6	1.5
713	1.9	1.9	1.9	1.8	1.8	1.8	1.7	1.7	1.7	1.6	1.6	1.6
714	2	1.9	1.9	1.9	1.8	1.8	1.8	1.8	1.7	1.7	1.7	1.6
715	2	2	2	1.9	1.9	1.9	1.8	1.8	1.8	1.8	1.7	1.7
716	2	2	1.9	1.9	1.9	1.9	1.8	1.8	1.8	1.7	1.7	1.7
717	2.1	2.1	2	2	2	1.9	1.9	1.9	1.8	1.8	1.8	1.8
718	2.2	2.1	2.1	2.1	2	2	2	1.9	1.9	1.9	1.8	1.8
719	2.2	2.1	2.1	2.1	2	2	2	1.9	1.9	1.9	1.8	1.8
720	2.2	2.1	2.1	2.1	2	2	2	1.9	1.9	1.9	1.9	1.8
721	1.6	1.6	1.6	1.5	1.5	1.5	1.5	1.5	1.5	1.4	1.4	1.4
722	1.2	1.2	1.2	1.2	1.1	1.1	1.1	1.1	1.1	1.1	1.1	1.1
723	1.2	1.2	1.2	1.2	1.1	1.1	1.1	1.1	1.1	1.1	1.1	1.1
724	2	2	2	2	1.9	1.9	1.9	1.9	1.8	1.8	1.8	1.8
725	2.7	2.7	2.6	2.6	2.5	2.5	2.4	2.4	2.3	2.3	2.3	2.2
726	2.7	2.6	2.6	2.5	2.5	2.4	2.4	2.4	2.3	2.3	2.2	2.2
727	2.5	2.5	2.4	2.4	2.3	2.3	2.3	2.2	2.2	2.2	2.1	2.1
728	2.5	2.5	2.4	2.4	2.4	2.3	2.3	2.2	2.2	2.2	2.1	2.1
729	2.4	2.4	2.4	2.3	2.3	2.3	2.2	2.2	2.2	2.1	2.1	2.1
730	2.3	2.3	2.3	2.2	2.2	2.2	2.1	2.1	2.1	2	2	2
731	1.3	1.3	1.3	1.2	1.2	1.2	1.2	1.2	1.2	1.2	1.2	1.2
732	1.3	1.3	1.3	1.2	1.2	1.2	1.2	1.2	1.2	1.2	1.2	1.2
733	1.6	1.6	1.6	1.5	1.5	1.5	1.5	1.4	1.4	1.4	1.4	1.3
734	1.7	1.7	1.7	1.6	1.6	1.6	1.5	1.5	1.5	1.5	1.4	1.4
735	1.8	1.8	1.7	1.7	1.7	1.6	1.6	1.6	1.6	1.5	1.5	1.5
736	1.9	1.8	1.8	1.8	1.7	1.7	1.7	1.6	1.6	1.6	1.6	1.5
737	1.9	1.9	1.8	1.8	1.8	1.8	1.7	1.7	1.7	1.6	1.6	1.6
738	2	2	1.9	1.9	1.9	1.8	1.8	1.8	1.7	1.7	1.7	1.6
739	2.1	2	2	2	1.9	1.9	1.9	1.8	1.8	1.8	1.7	1.7
740	2.1	2.1	2	2	2	1.9	1.9	1.9	1.9	1.8	1.8	1.8
741	2.2	2.2	2.1	2.1	2.1	2	2	2	1.9	1.9	1.9	1.8
742	2.2	2.2	2.1	2.1	2.1	2	2	2	1.9	1.9	1.9	1.9
743	2.3	2.3	2.2	2.2	2.1	2.1	2.1	2	2	2	2	1.9
744	2.3	2.3	2.3	2.2	2.2	2.1	2.1	2.1	2.1	2	2	2
745	1.9	1.9	1.9	1.9	1.8	1.8	1.8	1.8	1.7	1.7	1.7	1.7
746	1.2	1.2	1.2	1.2	1.1	1.1	1.1	1.1	1.1	1.1	1.1	1.1
747	1.2	1.2	1.2	1.2	1.1	1.1	1.1	1.1	1.1	1.1	1.1	1.1
748	1.2	1.2	1.2	1.2	1.2	1.2	1.2	1.1	1.1	1.1	1.1	1.1
749	2.6	2.5	2.5	2.4	2.4	2.4	2.3	2.3	2.3	2.2	2.2	2.2
750	2.6	2.6	2.5	2.5	2.4	2.4	2.4	2.3	2.3	2.2	2.2	2.2
751	2.6	2.5	2.5	2.4	2.4	2.4	2.3	2.3	2.3	2.2	2.2	2.1
752	2.5	2.5	2.5	2.4	2.4	2.3	2.3	2.3	2.2	2.2	2.2	2.1
753	2.4	2.4	2.3	2.3	2.3	2.2	2.2	2.2	2.1	2.1	2.1	2
754	2.4	2.3	2.3	2.2	2.2	2.2	2.1	2.1	2.1	2.1	2	2
755	1.3	1.3	1.2	1.2	1.2	1.2	1.2	1.2	1.2	1.2	1.2	1.2
756	1.2	1.2	1.2	1.2	1.2	1.2	1.2	1.2	1.2	1.2	1.2	1.1
757	1.6	1.6	1.6	1.5	1.5	1.5	1.4	1.4	1.4	1.4	1.4	1.3
758	1.7	1.7	1.6	1.6	1.6	1.5	1.5	1.5	1.5	1.4	1.4	1.4
759	1.8	1.7	1.7	1.7	1.7	1.6	1.6	1.6	1.5	1.5	1.5	1.5
760	1.9	1.8	1.8	1.8	1.7	1.7	1.7	1.7	1.6	1.6	1.6	1.5
761	1.9	1.9	1.9	1.8	1.8	1.8	1.7	1.7	1.7	1.6	1.6	1.6
762	2	2	1.9	1.9	1.9	1.8	1.8	1.8	1.7	1.7	1.7	1.7
763	2.1	2	2	2	1.9	1.9	1.9	1.8	1.8	1.8	1.8	1.7
764	2.2	2.1	2.1	2.1	2	2	2	1.9	1.9	1.9	1.8	1.8
765	2.2	2.2	2.2	2.1	2.1	2.1	2	2	2	1.9	1.9	1.9
766	2.3	2.2	2.2	2.2	2.1	2.1	2.1	2	2	2	1.9	1.9
767	2.4	2.4	2.3	2.3	2.2	2.2	2.2	2.1	2.1	2.1	2	2
768	2.4	2.4	2.3	2.3	2.3	2.2	2.2	2.2	2.1	2.1	2.1	2
769	2.3	2.2	2.2	2.2	2.1	2.1	2.1	2	2	2	1.9	1.9
770	2.1	2	2	2	2	1.9	1.9	1.9	1.9	1.8	1.8	1.8
771	2	2	1.9	1.9	1.9	1.9	1.8	1.8	1.8	1.8	1.7	1.7
772	2.1	2.1	2.1	2	2	2	2	1.9	1.9	1.9	1.8	1.8
773	2.3	2.3	2.2	2.2	2.2	2.1	2.1	2.1	2.1	2	2	2
774	2.5	2.5	2.5	2.4	2.4	2.3	2.3	2.3	2.2	2.2	2.2	2.1
775	2.6	2.6	2.5	2.5	2.4	2.4	2.4	2.3	2.3	2.2	2.2	2.2
776	2.6	2.6	2.5	2.5	2.4	2.4	2.4	2.3	2.3	2.3	2.2	2.2
777	2.3	2.3	2.3	2.2	2.2	2.2	2.1	2.1	2.1	2	2	2
778	2	1.9	1.9	1.9	1.9	1.8	1.8	1.8	1.8	1.8	1.7	1.7
779	1.2	1.2	1.2	1.2	1.2	1.2	1.2	1.2	1.2	1.2	1.1	1.1
780	1.2	1.2	1.2	1.2	1.2	1.2	1.2	1.2	1.2	1.2	1.1	1.1
781	1.6	1.6	1.6	1.5	1.5	1.5	1.4	1.4	1.4	1.4	1.3	1.3
782	1.7	1.6	1.6	1.6	1.5	1.5	1.5	1.5	1.4	1.4	1.4	1.4
783	1.8	1.7	1.7	1.7	1.6	1.6	1.6	1.5	1.5	1.5	1.5	1.4
784	1.9	1.8	1.8	1.8	1.7	1.7	1.7	1.6	1.6	1.6	1.6	1.5
785	1.9	1.9	1.9	1.8	1.8	1.8	1.7	1.7	1.7	1.6	1.6	1.6
786	2	1.9	1.9	1.9	1.8	1.8	1.8	1.8	1.7	1.7	1.7	1.6
787	2.1	2	2	2	1.9	1.9	1.9	1.8	1.8	1.8	1.8	1.7
788	2.2	2.1	2.1	2.1	2	2	2	1.9	1.9	1.9	1.8	1.8
789	2.3	2.2	2.2	2.1	2.1	2.1	2	2	2	1.9	1.9	1.9
790	2.3	2.3	2.2	2.2	2.2	2.1	2.1	2.1	2	2	2	1.9
791	2.4	2.4	2.3	2.3	2.2	2.2	2.2	2.1	2.1	2.1	2	2
792	2.4	2.4	2.3	2.3	2.3	2.2	2.2	2.1	2.1	2.1	2	2
793	2.4	2.4	2.3	2.3	2.3	2.2	2.2	2.2	2.1	2.1	2.1	2
794	2.4	2.3	2.3	2.3	2.2	2.2	2.2	2.1	2.1	2.1	2	2
795	2.3	2.2	2.2	2.2	2.1	2.1	2.1	2	2	2	1.9	1.9
796	2.1	2.1	2.1	2	2	2	1.9	1.9	1.9	1.9	1.8	1.8
797	2.3	2.3	2.3	2.2	2.2	2.2	2.1	2.1	2.1	2	2	2
798	2.2	2.2	2.1	2.1	2.1	2	2	2	1.9	1.9	1.9	1.9
799	2.1	2.1	2	2	2	1.9	1.9	1.9	1.9	1.8	1.8	1.8
800	2.5	2.4	2.4	2.3	2.3	2.3	2.2	2.2	2.2	2.1	2.1	2.1
801	2.5	2.4	2.4	2.4	2.3	2.3	2.2	2.2	2.2	2.1	2.1	2.1
802	2.2	2.2	2.1	2.1	2.1	2.1	2	2	2	1.9	1.9	1.9
803	1.3	1.2	1.2	1.2	1.2	1.2	1.2	1.2	1.2	1.2	1.2	1.1
804	1.2	1.2	1.2	1.2	1.2	1.2	1.2	1.2	1.2	1.2	1.1	1.1
805	1.6	1.6	1.5	1.5	1.5	1.5	1.4	1.4	1.4	1.4	1.3	1.3
806	1.7	1.6	1.6	1.6	1.5	1.5	1.5	1.5	1.4	1.4	1.4	1.4
807	1.7	1.7	1.7	1.6	1.6	1.6	1.6	1.5	1.5	1.5	1.5	1.4
808	1.8	1.8	1.7	1.7	1.7	1.6	1.6	1.6	1.6	1.5	1.5	1.5
809	1.9	1.9	1.8	1.8	1.8	1.7	1.7	1.7	1.7	1.6	1.6	1.6
810	2	1.9	1.9	1.9	1.8	1.8	1.8	1.7	1.7	1.7	1.7	1.6
811	2.1	2	2	2	1.9	1.9	1.9	1.8	1.8	1.8	1.7	1.7
812	2.2	2.1	2.1	2	2	2	1.9	1.9	1.9	1.8	1.8	1.8
813	2.2	2.2	2.1	2.1	2.1	2	2	2	1.9	1.9	1.9	1.8
814	2.3	2.3	2.2	2.2	2.1	2.1	2.1	2	2	2	1.9	1.9
815	2.4	2.3	2.3	2.2	2.2	2.2	2.1	2.1	2.1	2	2	2
816	2.4	2.4	2.3	2.3	2.3	2.2	2.2	2.1	2.1	2.1	2	2
817	2.5	2.4	2.4	2.3	2.3	2.3	2.2	2.2	2.2	2.1	2.1	2.1
818	2.4	2.4	2.3	2.3	2.2	2.2	2.2	2.1	2.1	2.1	2	2
819	2.2	2.2	2.1	2.1	2.1	2	2	2	1.9	1.9	1.9	1.9
820	2.2	2.1	2.1	2.1	2	2	2	2	1.9	1.9	1.9	1.8
821	2.4	2.4	2.3	2.3	2.3	2.2	2.2	2.2	2.1	2.1	2.1	2
822	2.5	2.4	2.4	2.4	2.3	2.3	2.2	2.2	2.2	2.1	2.1	2.1
823	2.3	2.2	2.2	2.2	2.1	2.1	2.1	2	2	2	2	1.9
824	2.2	2.2	2.1	2.1	2.1	2	2	2	2	1.9	1.9	1.9
825	2	2	1.9	1.9	1.9	1.9	1.8	1.8	1.8	1.8	1.8	1.7
826	2.3	2.3	2.3	2.2	2.2	2.2	2.1	2.1	2.1	2	2	2
827	2.4	2.4	2.3	2.3	2.2	2.2	2.2	2.1	2.1	2.1	2.1	2
828	1.3	1.3	1.3	1.3	1.3	1.3	1.3	1.3	1.2	1.2	1.2	1.2
829	1.6	1.6	1.6	1.5	1.5	1.5	1.4	1.4	1.4	1.4	1.3	1.3
830	1.7	1.7	1.6	1.6	1.6	1.5	1.5	1.5	1.5	1.4	1.4	1.4
831	1.8	1.7	1.7	1.7	1.7	1.6	1.6	1.6	1.5	1.5	1.5	1.5
832	1.8	1.8	1.8	1.7	1.7	1.7	1.6	1.6	1.6	1.5	1.5	1.5
833	1.9	1.8	1.8	1.8	1.8	1.7	1.7	1.7	1.6	1.6	1.6	1.6
834	2	1.9	1.9	1.9	1.8	1.8	1.8	1.7	1.7	1.7	1.6	1.6
835	2.1	2	2	1.9	1.9	1.9	1.8	1.8	1.8	1.8	1.7	1.7
836	2.1	2.1	2.1	2	2	1.9	1.9	1.9	1.9	1.8	1.8	1.8
837	2.2	2.1	2.1	2.1	2	2	2	1.9	1.9	1.9	1.8	1.8
838	2.3	2.2	2.2	2.2	2.1	2.1	2	2	2	1.9	1.9	1.9
839	2.2	2.2	2.1	2.1	2.1	2	2	2	1.9	1.9	1.9	1.9
840	2.3	2.3	2.2	2.2	2.1	2.1	2.1	2	2	2	2	1.9
841	2.4	2.3	2.3	2.2	2.2	2.2	2.1	2.1	2.1	2	2	2
842	2.3	2.2	2.2	2.2	2.1	2.1	2.1	2	2	2	1.9	1.9
843	2	1.9	1.9	1.9	1.9	1.8	1.8	1.8	1.8	1.7	1.7	1.7
844	2	1.9	1.9	1.9	1.9	1.8	1.8	1.8	1.8	1.7	1.7	1.7
845	2.3	2.3	2.2	2.2	2.2	2.1	2.1	2.1	2	2	2	2
846	2.4	2.3	2.3	2.3	2.2	2.2	2.2	2.1	2.1	2.1	2	2
847	2.5	2.5	2.4	2.4	2.3	2.3	2.3	2.2	2.2	2.2	2.1	2.1
848	2.4	2.4	2.3	2.3	2.3	2.2	2.2	2.2	2.1	2.1	2.1	2
849	2.3	2.3	2.3	2.2	2.2	2.2	2.1	2.1	2.1	2	2	2
850	2.5	2.4	2.4	2.4	2.3	2.3	2.2	2.2	2.2	2.1	2.1	2.1
851	2.6	2.5	2.5	2.5	2.4	2.4	2.3	2.3	2.3	2.2	2.2	2.2
852	2.3	2.2	2.2	2.2	2.1	2.1	2.1	2	2	2	2	1.9
853	1.7	1.6	1.6	1.6	1.5	1.5	1.5	1.5	1.4	1.4	1.4	1.4
854	1.7	1.7	1.7	1.6	1.6	1.6	1.5	1.5	1.5	1.5	1.4	1.4
855	1.8	1.8	1.7	1.7	1.7	1.6	1.6	1.6	1.5	1.5	1.5	1.5
856	1.8	1.8	1.8	1.7	1.7	1.7	1.7	1.6	1.6	1.6	1.5	1.5
857	1.9	1.9	1.8	1.8	1.8	1.7	1.7	1.7	1.7	1.6	1.6	1.6
858	2	1.9	1.9	1.9	1.8	1.8	1.8	1.7	1.7	1.7	1.6	1.6
859	2.1	2	2	1.9	1.9	1.9	1.8	1.8	1.8	1.8	1.7	1.7
860	2.1	2.1	2	2	2	1.9	1.9	1.9	1.8	1.8	1.8	1.8
861	2.2	2.1	2.1	2	2	2	1.9	1.9	1.9	1.8	1.8	1.8
862	2.2	2.2	2.1	2.1	2.1	2	2	2	1.9	1.9	1.9	1.8
863	2.3	2.2	2.2	2.2	2.1	2.1	2.1	2	2	2	1.9	1.9
864	2.3	2.3	2.3	2.2	2.2	2.1	2.1	2.1	2	2	2	1.9
865	2.3	2.3	2.3	2.2	2.2	2.1	2.1	2.1	2	2	2	1.9
866	2.3	2.2	2.2	2.2	2.1	2.1	2.1	2	2	2	1.9	1.9
867	2.2	2.2	2.2	2.1	2.1	2.1	2	2	2	1.9	1.9	1.9
868	2.3	2.3	2.2	2.2	2.1	2.1	2.1	2.1	2	2	2	1.9
869	2.4	2.4	2.4	2.3	2.3	2.2	2.2	2.2	2.1	2.1	2.1	2
870	2.5	2.4	2.4	2.3	2.3	2.3	2.2	2.2	2.2	2.1	2.1	2.1
871	2.5	2.5	2.4	2.4	2.4	2.3	2.3	2.2	2.2	2.2	2.1	2.1
872	2.5	2.5	2.4	2.4	2.3	2.3	2.3	2.2	2.2	2.2	2.1	2.1
873	2.4	2.4	2.4	2.3	2.3	2.2	2.2	2.2	2.1	2.1	2.1	2
874	2.6	2.5	2.5	2.4	2.4	2.4	2.3	2.3	2.2	2.2	2.2	2.1
875	2.6	2.5	2.5	2.4	2.4	2.4	2.3	2.3	2.3	2.2	2.2	2.2
876	2.5	2.5	2.4	2.4	2.3	2.3	2.3	2.2	2.2	2.2	2.1	2.1
877	1.7	1.7	1.6	1.6	1.6	1.5	1.5	1.5	1.5	1.4	1.4	1.4
878	1.8	1.7	1.7	1.7	1.6	1.6	1.6	1.5	1.5	1.5	1.5	1.4
879	1.8	1.8	1.8	1.7	1.7	1.7	1.6	1.6	1.6	1.6	1.5	1.5
880	1.9	1.9	1.8	1.8	1.8	1.7	1.7	1.7	1.6	1.6	1.6	1.6
881	1.9	1.9	1.9	1.8	1.8	1.8	1.7	1.7	1.7	1.7	1.6	1.6
882	2	2	1.9	1.9	1.9	1.8	1.8	1.8	1.7	1.7	1.7	1.6
883	2.1	2	2	1.9	1.9	1.9	1.8	1.8	1.8	1.8	1.7	1.7
884	2.1	2.1	2.1	2	2	1.9	1.9	1.9	1.8	1.8	1.8	1.8
885	2.2	2.1	2.1	2.1	2	2	2	1.9	1.9	1.9	1.8	1.8
886	2.2	2.2	2.2	2.1	2.1	2	2	2	1.9	1.9	1.9	1.9
887	2.3	2.2	2.2	2.2	2.1	2.1	2.1	2	2	2	1.9	1.9
888	2.3	2.3	2.3	2.2	2.2	2.1	2.1	2.1	2	2	2	1.9
889	2.4	2.4	2.3	2.3	2.2	2.2	2.2	2.1	2.1	2	2	2
890	2.4	2.4	2.3	2.3	2.2	2.2	2.2	2.1	2.1	2.1	2	2
891	2.3	2.3	2.2	2.2	2.2	2.1	2.1	2.1	2	2	2	1.9
892	2.3	2.2	2.2	2.2	2.1	2.1	2.1	2	2	2	1.9	1.9
893	2.5	2.4	2.4	2.4	2.3	2.3	2.2	2.2	2.2	2.1	2.1	2.1
894	2.5	2.4	2.4	2.4	2.3	2.3	2.2	2.2	2.2	2.1	2.1	2.1
895	2.5	2.4	2.4	2.3	2.3	2.3	2.2	2.2	2.2	2.1	2.1	2.1
896	2.4	2.3	2.3	2.3	2.2	2.2	2.2	2.1	2.1	2.1	2	2
897	2.4	2.4	2.3	2.3	2.3	2.2	2.2	2.2	2.1	2.1	2.1	2
898	2.6	2.6	2.5	2.5	2.4	2.4	2.4	2.3	2.3	2.2	2.2	2.2
899	2.7	2.6	2.6	2.5	2.5	2.4	2.4	2.3	2.3	2.3	2.2	2.2
900	2.6	2.6	2.5	2.5	2.4	2.4	2.3	2.3	2.3	2.2	2.2	2.2
901	1.8	1.7	1.7	1.6	1.6	1.6	1.6	1.5	1.5	1.5	1.5	1.4
902	2.8	2.8	2.7	2.6	2.5	2.4	2.4	2.3	2.3	2.2	2.2	2.1
903	3.4	3.3	3.2	3.1	3	2.9	2.8	2.7	2.6	2.6	2.5	2.4
904	1.9	1.9	1.9	1.8	1.8	1.8	1.7	1.7	1.7	1.6	1.6	1.6
905	2	1.9	1.9	1.9	1.8	1.8	1.8	1.7	1.7	1.7	1.6	1.6
906	2	2	2	1.9	1.9	1.9	1.8	1.8	1.8	1.7	1.7	1.7
907	2.1	2.1	2	2	1.9	1.9	1.9	1.8	1.8	1.8	1.8	1.7
908	2.2	2.1	2.1	2	2	2	1.9	1.9	1.9	1.8	1.8	1.8
909	2.2	2.2	2.1	2.1	2	2	2	1.9	1.9	1.9	1.8	1.8
910	2.2	2.2	2.2	2.1	2.1	2	2	2	1.9	1.9	1.9	1.8
911	2.3	2.3	2.2	2.2	2.2	2.1	2.1	2	2	2	1.9	1.9
912	2.4	2.3	2.3	2.3	2.2	2.2	2.1	2.1	2.1	2	2	2
913	2.4	2.4	2.3	2.3	2.2	2.2	2.2	2.1	2.1	2.1	2	2
914	2.4	2.4	2.3	2.3	2.2	2.2	2.2	2.1	2.1	2	2	2
915	2.3	2.3	2.3	2.2	2.2	2.1	2.1	2.1	2	2	2	1.9
916	2.3	2.3	2.2	2.2	2.1	2.1	2.1	2	2	2	1.9	1.9
917	2.4	2.3	2.3	2.2	2.2	2.2	2.1	2.1	2.1	2	2	2
918	2.4	2.3	2.3	2.2	2.2	2.2	2.1	2.1	2.1	2	2	2
919	2.4	2.3	2.3	2.2	2.2	2.2	2.1	2.1	2.1	2	2	2
920	2.4	2.3	2.3	2.2	2.2	2.2	2.1	2.1	2.1	2	2	2
921	2.4	2.4	2.3	2.3	2.3	2.2	2.2	2.2	2.1	2.1	2.1	2
922	2.6	2.6	2.5	2.5	2.4	2.4	2.3	2.3	2.3	2.2	2.2	2.2
923	4	3.9	3.8	3.7	3.6	3.5	3.4	3.3	3.3	3.2	3.1	3.1
924	4.8	4.6	4.5	4.4	4.2	4.1	4	3.9	3.8	3.7	3.6	3.5
925	4.5	4.3	4.1	3.9	3.7	3.6	3.4	3.3	3.2	3.1	3	2.9
926	4.9	4.7	4.4	4.2	4	3.9	3.7	3.6	3.4	3.3	3.2	3.1
927	5.5	5.2	4.9	4.7	4.4	4.2	4.1	3.9	3.7	3.6	3.5	3.3
928	4.4	4.2	4	3.8	3.7	3.5	3.4	3.3	3.2	3.1	3	2.9
929	3.7	3.6	3.5	3.3	3.2	3.1	3	2.9	2.9	2.8	2.7	2.6
930	3.5	3.4	3.2	3.1	3.1	3	2.9	2.8	2.7	2.7	2.6	2.5
931	2.8	2.7	2.7	2.6	2.5	2.5	2.4	2.4	2.3	2.3	2.2	2.2
932	2.3	2.2	2.2	2.1	2.1	2	2	2	1.9	1.9	1.9	1.8
933	2.2	2.2	2.1	2.1	2.1	2	2	1.9	1.9	1.9	1.8	1.8
934	2.3	2.2	2.2	2.1	2.1	2.1	2	2	2	1.9	1.9	1.9
935	2.4	2.4	2.3	2.3	2.2	2.2	2.1	2.1	2.1	2	2	2
936	3.9	3.7	3.6	3.5	3.4	3.3	3.2	3.2	3.1	3	2.9	2.9
937	2.6	2.5	2.5	2.4	2.4	2.4	2.3	2.3	2.2	2.2	2.1	2.1
938	2.4	2.3	2.3	2.3	2.2	2.2	2.1	2.1	2.1	2	2	2
939	2.3	2.3	2.3	2.2	2.2	2.1	2.1	2.1	2	2	2	1.9
940	2.3	2.3	2.3	2.2	2.2	2.1	2.1	2.1	2	2	2	1.9
941	2.4	2.3	2.3	2.3	2.2	2.2	2.1	2.1	2.1	2	2	2
942	2.4	2.4	2.3	2.3	2.2	2.2	2.2	2.1	2.1	2.1	2	2
943	2.5	2.4	2.4	2.3	2.3	2.2	2.2	2.2	2.1	2.1	2.1	2
944	2.5	2.4	2.4	2.3	2.3	2.3	2.2	2.2	2.2	2.1	2.1	2.1
945	2.5	2.5	2.4	2.4	2.3	2.3	2.2	2.2	2.2	2.1	2.1	2.1
946	3.5	3.4	3.3	3.2	3.2	3.1	3	2.9	2.9	2.8	2.8	2.7
947	6	5.7	5.5	5.3	5.1	4.9	4.7	4.6	4.4	4.3	4.2	4.1
948	5.9	5.7	5.4	5.2	5	4.9	4.7	4.5	4.4	4.3	4.1	4
949	5.8	5.5	5.2	4.9	4.6	4.4	4.2	4	3.8	3.7	3.5	3.4
950	6.7	6.3	5.9	5.5	5.2	4.9	4.7	4.4	4.2	4	3.9	3.9
951	6.6	6.1	5.7	5.4	5.1	4.8	4.6	4.4	4.2	4	3.8	3.8
952	4.7	4.5	4.3	4.1	3.9	3.8	3.6	3.5	3.4	3.3	3.2	3.1
953	5.3	5	4.8	4.5	4.3	4.2	4	3.8	3.7	3.6	3.4	3.3
954	4.8	4.6	4.4	4.2	4	3.9	3.7	3.6	3.5	3.4	3.2	3.1
955	5.3	5.1	4.8	4.6	4.4	4.2	4.1	3.9	3.8	3.6	3.5	3.4
956	4.5	4.4	4.2	4	3.9	3.7	3.6	3.5	3.4	3.3	3.2	3.1
957	3.2	3.1	3	2.9	2.8	2.8	2.7	2.6	2.6	2.5	2.5	2.4
958	4.4	4.2	4	3.9	3.8	3.6	3.5	3.4	3.3	3.2	3.1	3
959	6.1	5.8	5.5	5.3	5	4.8	4.6	4.5	4.3	4.1	4	3.9
960	5.4	5.2	5	4.8	4.6	4.4	4.2	4.1	4	3.8	3.7	3.6
961	4.6	4.4	4.3	4.1	4	3.8	3.7	3.6	3.5	3.4	3.3	3.2
962	2.4	2.3	2.3	2.3	2.2	2.2	2.1	2.1	2.1	2	2	2
963	2.4	2.3	2.3	2.2	2.2	2.2	2.1	2.1	2	2	2	1.9
964	2.3	2.3	2.3	2.2	2.2	2.1	2.1	2.1	2	2	2	1.9
965	2.4	2.4	2.3	2.3	2.2	2.2	2.2	2.1	2.1	2	2	2
966	2.4	2.4	2.3	2.3	2.3	2.2	2.2	2.1	2.1	2.1	2	2
967	2.4	2.4	2.3	2.3	2.3	2.2	2.2	2.1	2.1	2.1	2	2
968	2.4	2.4	2.3	2.3	2.3	2.2	2.2	2.2	2.1	2.1	2.1	2
969	2.4	2.4	2.4	2.3	2.3	2.2	2.2	2.2	2.1	2.1	2.1	2
970	2.6	2.5	2.5	2.4	2.4	2.3	2.3	2.3	2.2	2.2	2.1	2.1
971	5.6	5.4	5.2	5	4.8	4.6	4.5	4.3	4.2	4.1	4	3.8
972	6.1	5.8	5.6	5.4	5.2	5	4.8	4.6	4.5	4.3	4.2	4.1
973	6.4	6	5.7	5.4	5.1	4.9	4.7	4.5	4.3	4.1	4	3.8
974	5.4	5.1	4.9	4.6	4.5	4.3	4.1	4	3.8	3.7	3.6	3.4
975	5.9	5.6	5.3	5	4.8	4.6	4.4	4.2	4.1	3.9	3.8	3.7
976	6.2	5.9	5.6	5.3	5.1	4.8	4.6	4.4	4.3	4.1	4	3.9
977	6.7	6.3	6	5.7	5.4	5.1	4.9	4.7	4.5	4.3	4.2	4.1
978	5.5	5.3	5	4.8	4.6	4.4	4.3	4.1	4	3.8	3.7	3.6
979	4.6	4.4	4.3	4.1	4	3.8	3.7	3.6	3.5	3.4	3.3	3.2
980	3.7	3.6	3.5	3.4	3.3	3.2	3.1	3	3	2.9	2.8	2.7
981	2.5	2.5	2.4	2.4	2.3	2.3	2.2	2.2	2.2	2.1	2.1	2
982	2.4	2.3	2.3	2.2	2.2	2.2	2.1	2.1	2	2	2	1.9
983	3.6	3.5	3.4	3.3	3.2	3.1	3.1	3	2.9	2.9	2.8	2.7
984	2.4	2.4	2.3	2.3	2.2	2.2	2.2	2.1	2.1	2.1	2	2
985	2.4	2.4	2.3	2.3	2.2	2.2	2.2	2.1	2.1	2.1	2	2
986	2.4	2.4	2.3	2.3	2.2	2.2	2.2	2.1	2.1	2.1	2	2
987	2.4	2.4	2.3	2.3	2.3	2.2	2.2	2.1	2.1	2.1	2	2
988	2.5	2.4	2.4	2.4	2.3	2.3	2.2	2.2	2.2	2.1	2.1	2.1
989	3.3	3.2	3.1	3.1	3	2.9	2.9	2.8	2.7	2.7	2.6	2.6
990	5.7	5.5	5.3	5.1	4.9	4.7	4.6	4.4	4.3	4.1	4	3.9
991	7	6.5	6.1	5.8	5.5	5.2	4.9	4.7	4.5	4.3	4.1	4
992	6.5	6.1	5.8	5.5	5.2	4.9	4.7	4.5	4.3	4.1	4	3.8
993	6.8	6.4	6	5.7	5.4	5.1	4.9	4.7	4.5	4.3	4.1	4
994	7.3	6.8	6.4	6	5.7	5.4	5.2	4.9	4.7	4.5	4.3	4.3
995	7.3	6.9	6.5	6.1	5.8	5.5	5.2	5	4.8	4.6	4.4	5
996	6.5	6.1	5.8	5.5	5.2	5	4.8	4.6	4.4	4.2	4.1	4
997	6	5.7	5.4	5.2	4.9	4.7	4.5	4.4	4.2	4.1	3.9	3.8
998	4.5	4.3	4.2	4	3.9	3.8	3.6	3.5	3.4	3.3	3.2	3.1
999	5.1	4.9	4.7	4.5	4.3	4.2	4	3.9	3.8	3.6	3.5	3.4
1000	5.2	5	4.8	4.6	4.4	4.3	4.1	4	3.8	3.7	3.6	3.5
1001	5	4.8	4.6	4.4	4.3	4.1	4	3.9	3.7	3.6	3.5	3.4
1002	3.8	3.6	3.5	3.4	3.3	3.3	3.2	3.1	3	2.9	2.9	2.8
1003	2.5	2.4	2.4	2.3	2.3	2.2	2.2	2.2	2.1	2.1	2.1	2
1004	2.4	2.3	2.3	2.2	2.2	2.2	2.1	2.1	2.1	2	2	2
1005	2.4	2.4	2.3	2.3	2.2	2.2	2.2	2.1	2.1	2.1	2	2
1006	2.4	2.4	2.3	2.3	2.3	2.2	2.2	2.1	2.1	2.1	2	2
1007	2.5	2.4	2.4	2.3	2.3	2.3	2.2	2.2	2.2	2.1	2.1	2.1
1008	4.5	4.3	4.2	4	3.9	3.8	3.7	3.6	3.5	3.4	3.3	3.3
1009	8.5	7.8	7.3	6.8	6.4	6	5.7	5.4	5.1	4.8	4.6	4.6
1010	7.5	7	6.6	6.2	5.8	5.5	5.2	5	4.8	4.5	4.4	4.3
1011	7.7	7.2	6.7	6.3	6	5.6	5.3	5.1	4.9	4.6	4.4	4.4
1012	8	7.5	7	6.5	6.1	5.8	5.5	5.2	5	4.8	4.6	7.9
1013	7.9	7.3	6.9	6.4	6.1	5.7	5.5	5.2	4.9	4.7	4.5	7.4
1014	7.5	7	6.6	6.2	5.9	5.6	5.3	5	4.8	4.6	4.4	5.1
1015	6.9	6.5	6.2	5.8	5.5	5.3	5	4.8	4.6	4.4	4.3	4.2
1016	5.9	5.6	5.3	5.1	4.8	4.6	4.5	4.3	4.1	4	3.8	3.7
1017	5.7	5.4	5.2	5	4.8	4.6	4.4	4.2	4.1	3.9	3.8	3.7
1018	5.8	5.5	5.3	5	4.8	4.6	4.4	4.3	4.1	4	3.9	3.7
1019	5.1	4.9	4.7	4.5	4.4	4.2	4.1	3.9	3.8	3.7	3.6	3.5
1020	4.6	4.4	4.3	4.1	4	3.9	3.7	3.6	3.5	3.4	3.3	3.2
1021	4.1	4	3.9	3.7	3.6	3.5	3.4	3.3	3.2	3.2	3.1	3
1022	3.4	3.3	3.2	3.1	3.1	3	2.9	2.9	2.8	2.7	2.7	2.6
1023	2.8	2.7	2.7	2.6	2.6	2.5	2.5	2.4	2.4	2.3	2.3	2.2
1024	2.4	2.4	2.3	2.3	2.3	2.2	2.2	2.1	2.1	2.1	2	2
1025	2.4	2.4	2.3	2.3	2.3	2.2	2.2	2.2	2.1	2.1	2.1	2
1026	3.6	3.5	3.4	3.3	3.2	3.2	3.1	3	2.9	2.9	2.8	2.8
1027	12.3	10.9	9.8	8.9	8.2	7.6	7	6.6	6.2	5.8	5.5	10.2
1028	11.5	10.3	9.4	8.6	7.9	7.3	6.8	6.4	6	5.7	5.4	9.1
1029	10.7	9.7	8.8	8.1	7.5	7	6.6	6.2	5.8	5.5	5.2	10.3
1030	10.6	9.6	8.7	8.1	7.5	7	6.5	6.1	5.8	5.5	5.2	12.3
1031	8	7.4	6.9	6.5	6.1	5.8	5.5	5.2	4.9	4.7	4.5	7.3
1032	7.7	7.2	6.7	6.3	6	5.6	5.4	5.1	4.9	4.7	4.5	7.1
1033	7.2	6.8	6.4	6	5.7	5.4	5.1	4.9	4.7	4.5	4.3	4.5
1034	6.7	6.3	6	5.7	5.4	5.2	4.9	4.7	4.5	4.3	4.2	4.1
1035	6.6	6.2	5.9	5.6	5.3	5.1	4.9	4.7	4.5	4.3	4.1	4
1036	6.3	6	5.7	5.4	5.2	5	4.7	4.6	4.4	4.2	4.1	3.9
1037	5.6	5.3	5.1	4.9	4.7	4.5	4.3	4.2	4	3.9	3.8	3.6
1038	5.4	5.1	4.9	4.7	4.5	4.4	4.2	4.1	3.9	3.8	3.7	3.6
1039	4.1	4	3.9	3.7	3.6	3.5	3.4	3.3	3.2	3.2	3.1	3
1040	3.6	3.5	3.4	3.3	3.2	3.1	3	3	2.9	2.8	2.8	2.7
1041	3.3	3.2	3.1	3.1	3	2.9	2.8	2.8	2.7	2.7	2.6	2.6
1042	3	3	2.9	2.8	2.8	2.7	2.7	2.6	2.6	2.5	2.5	2.4
1043	2.4	2.4	2.4	2.3	2.3	2.2	2.2	2.2	2.1	2.1	2.1	2
1044	2.5	2.5	2.4	2.4	2.3	2.3	2.2	2.2	2.2	2.1	2.1	2.1
1045	15.7	13.5	11.8	11.1	9.9	9	8.3	7.6	7.1	6.6	6.2	15.6
1046	13.6	11.9	10.6	9.8	9	8.2	7.6	7.1	6.6	6.2	5.8	13.5
1047	11.7	10.5	9.5	8.7	8	7.4	6.9	6.4	6.1	5.7	5.4	10.7
1048	9.3	8.5	7.8	7.3	6.8	6.4	6	5.7	5.4	5.1	4.9	7.2
1049	7.7	7.1	6.7	6.3	5.9	5.6	5.3	5	4.8	4.6	4.4	4.4
1050	7.4	6.9	6.5	6.1	5.8	5.5	5.2	4.9	4.7	4.5	4.3	4.3
1051	7.5	7	6.5	6.2	5.8	5.5	5.2	5	4.8	4.6	4.4	4.5
1052	7.4	6.9	6.5	6.1	5.8	5.5	5.2	5	4.8	4.6	4.4	4.3
1053	7.5	7	6.6	6.2	5.9	5.6	5.3	5.1	4.8	4.6	4.4	4.4
1054	6.8	6.4	6	5.7	5.4	5.2	4.9	4.7	4.5	4.4	4.2	4.1
1055	5.9	5.6	5.4	5.1	4.9	4.7	4.5	4.3	4.2	4	3.9	3.8
1056	5.4	5.2	5	4.7	4.6	4.4	4.2	4.1	3.9	3.8	3.7	3.6
1057	4.8	4.6	4.4	4.3	4.1	4	3.9	3.7	3.6	3.5	3.4	3.3
1058	4.8	4.7	4.5	4.3	4.2	4	3.9	3.8	3.7	3.6	3.5	3.4
1059	4.3	4.2	4	3.9	3.8	3.7	3.6	3.5	3.4	3.3	3.2	3.1
1060	4.2	4	3.9	3.8	3.7	3.6	3.5	3.4	3.3	3.2	3.1	3
1061	3.1	3	3	2.9	2.8	2.8	2.7	2.7	2.6	2.6	2.5	2.5
1062	2.6	2.5	2.5	2.4	2.4	2.3	2.3	2.2	2.2	2.2	2.1	2.1
1063	15.4	13.3	11.7	11.4	10.2	9.2	8.4	7.8	7.2	6.7	6.3	14.6
1064	13.2	11.6	10.4	9.8	8.9	8.2	7.6	7	6.6	6.2	5.8	12.1
1065	11.6	10.4	9.4	8.6	7.9	7.3	6.8	6.4	6	5.7	5.4	9.9
1066	10.9	9.8	8.9	8.2	7.6	7	6.6	6.2	5.8	5.5	5.2	8.2
1067	9.1	8.3	7.7	7.1	6.6	6.2	5.9	5.5	5.3	5	4.8	7.2
1068	9.1	8.4	7.7	7.2	6.7	6.3	5.9	5.6	5.3	5	4.8	8.3
1069	8.2	7.6	7.1	6.6	6.2	5.9	5.5	5.3	5	4.8	4.6	8.6
1070	7.9	7.4	6.9	6.4	6.1	5.7	5.4	5.2	4.9	4.7	4.5	7.6
1071	7.7	7.1	6.7	6.3	5.9	5.6	5.3	5.1	4.9	4.6	4.5	4.8
1072	6.8	6.4	6.1	5.8	5.5	5.2	5	4.7	4.5	4.4	4.2	4.1
1073	6.1	5.8	5.5	5.2	5	4.8	4.6	4.4	4.2	4.1	3.9	3.8
1074	5.5	5.2	5	4.8	4.6	4.4	4.2	4.1	4	3.8	3.7	3.6
1075	5.3	5	4.8	4.6	4.4	4.3	4.1	4	3.9	3.7	3.6	3.5
1076	5.3	5.1	4.9	4.7	4.5	4.3	4.2	4	3.9	3.8	3.7	3.6
1077	4.9	4.7	4.5	4.4	4.2	4.1	3.9	3.8	3.7	3.6	3.5	3.4
1078	4.7	4.5	4.3	4.2	4	3.9	3.8	3.7	3.6	3.5	3.4	3.3
1079	3.6	3.5	3.4	3.3	3.2	3.1	3.1	3	2.9	2.9	2.8	2.7
1080	3.7	3.6	3.5	3.4	3.3	3.2	3.2	3.1	3	2.9	2.9	2.8
1081	15.8	13.6	11.9	11.7	10.5	9.5	8.6	8	7.4	6.9	6.4	14.3
1082	14.3	12.5	11.1	10.5	9.5	8.6	8	7.4	6.9	6.4	6	12.9
1083	14	12.2	10.9	10.2	9.2	8.4	7.8	7.2	6.7	6.3	5.9	11.8
1084	13.4	11.8	10.5	9.5	8.7	8	7.4	6.9	6.5	6.1	5.7	9.9
1085	11.6	10.4	9.4	8.6	7.9	7.3	6.8	6.4	6	5.7	5.4	9.7
1086	9.8	9	8.2	7.6	7	6.6	6.2	5.8	5.5	5.2	5	8.8
1087	8.9	8.2	7.5	7	6.6	6.2	5.8	5.5	5.2	5	4.7	5.8
1088	7.7	7.2	6.7	6.3	5.9	5.6	5.3	5.1	4.8	4.6	4.4	4.5
1089	7.6	7.1	6.6	6.2	5.9	5.6	5.3	5	4.8	4.6	4.4	4.4
1090	7.3	6.8	6.4	6.1	5.7	5.5	5.2	5	4.7	4.5	4.4	4.3
1091	6.6	6.2	5.9	5.6	5.3	5	4.8	4.6	4.4	4.3	4.1	4
1092	6.1	5.8	5.5	5.2	5	4.8	4.6	4.4	4.2	4.1	3.9	3.8
1093	6.2	5.9	5.6	5.3	5.1	4.9	4.7	4.5	4.3	4.2	4	3.9
1094	6	5.7	5.4	5.2	5	4.8	4.6	4.4	4.3	4.1	4	3.8
1095	5.8	5.5	5.3	5	4.8	4.6	4.5	4.3	4.2	4	3.9	3.8
1096	5.2	5	4.8	4.6	4.4	4.3	4.1	4	3.9	3.7	3.6	3.5
1097	4.2	4.1	3.9	3.8	3.7	3.6	3.5	3.4	3.3	3.2	3.1	3.1
1098	5.1	4.9	4.7	4.6	4.4	4.3	4.1	4	3.9	3.8	3.6	3.5
1099	18.1	15.3	13.3	15	13	11.6	10.4	9.4	8.6	8	7.4	18.7
1100	17.2	14.7	12.8	12.6	11.2	10.1	9.2	8.4	7.8	7.2	6.8	15
1101	15.6	13.5	11.9	11.4	10.2	9.3	8.5	7.9	7.3	6.8	6.4	13.2
1102	13.1	11.6	10.4	9.7	8.8	8.1	7.5	7	6.6	6.2	5.8	10.2
1103	11	9.9	9	8.3	7.6	7.1	6.6	6.2	5.9	5.6	5.3	7.6
1104	10.6	9.6	8.7	8	7.4	6.9	6.5	6.1	5.8	5.5	5.2	6.5
1105	9.4	8.6	8	7.4	6.9	6.4	6.1	5.7	5.4	5.2	4.9	4.8
1106	7.4	6.9	6.5	6.1	5.8	5.5	5.2	5	4.7	4.5	4.4	4.2
1107	7.4	6.9	6.5	6.1	5.8	5.5	5.2	5	4.8	4.6	4.4	4.2
1108	7.3	6.9	6.4	6.1	5.8	5.5	5.2	5	4.8	4.6	4.4	4.3
1109	7.2	6.7	6.3	6	5.7	5.4	5.2	4.9	4.7	4.5	4.3	4.2
1110	6.9	6.5	6.2	5.8	5.6	5.3	5.1	4.8	4.6	4.5	4.3	4.1
1111	6.7	6.3	6	5.7	5.4	5.2	5	4.8	4.6	4.4	4.2	4.1
1112	6.6	6.2	5.9	5.6	5.4	5.1	4.9	4.7	4.5	4.4	4.2	4.1
1113	6.5	6.1	5.8	5.6	5.3	5.1	4.9	4.7	4.5	4.3	4.2	4
1114	6.1	5.8	5.5	5.3	5.1	4.9	4.7	4.5	4.3	4.2	4.1	3.9
1115	5.8	5.5	5.3	5.1	4.9	4.7	4.5	4.3	4.2	4.1	3.9	3.8
1116	6.2	5.9	5.7	5.4	5.2	5	4.8	4.6	4.5	4.3	4.2	4
1117	19.9	16.6	14.3	19.4	16.3	14.1	12.4	11.1	10	9.2	8.4	19.6
1118	16.4	14.1	12.4	12.4	11.1	10	9.2	8.4	7.8	7.3	6.8	14.7
1119	16.2	13.9	12.3	11.8	10.6	9.6	8.8	8.1	7.5	7	6.6	11.7
1120	13.9	12.2	10.9	10.2	9.3	8.5	7.9	7.3	6.9	6.4	6.1	8.8
1121	11.9	10.7	9.7	8.8	8.1	7.5	7	6.6	6.2	5.9	5.5	5.5
1122	10.6	9.6	8.8	8.1	7.5	7	6.5	6.2	5.8	5.5	5.2	5.2
1123	9.6	8.8	8.1	7.5	7	6.6	6.2	5.8	5.5	5.3	5	4.9
1124	7.8	7.2	6.8	6.4	6	5.7	5.4	5.1	4.9	4.7	4.5	4.3
1125	7.4	6.9	6.5	6.1	5.8	5.5	5.3	5	4.8	4.6	4.4	4.2
1126	7.1	6.7	6.3	6	5.7	5.4	5.1	4.9	4.7	4.5	4.3	4.2
1127	7	6.6	6.2	5.9	5.6	5.3	5.1	4.9	4.7	4.5	4.3	4.1
1128	6.7	6.4	6	5.7	5.4	5.2	5	4.8	4.6	4.4	4.2	4.1
1129	6.6	6.2	5.9	5.6	5.4	5.1	4.9	4.7	4.5	4.4	4.2	4.1
1130	6.9	6.5	6.2	5.9	5.6	5.3	5.1	4.9	4.7	4.5	4.3	4.2
1131	6.6	6.3	5.9	5.7	5.4	5.2	4.9	4.8	4.6	4.4	4.2	4.1
1132	6.4	6.1	5.8	5.5	5.3	5.1	4.9	4.7	4.5	4.3	4.2	4.1
1133	6.5	6.2	5.9	5.6	5.4	5.2	4.9	4.8	4.6	4.4	4.3	4.1
1134	6.6	6.3	6	5.7	5.4	5.2	5	4.8	4.6	4.5	4.3	4.2
1135	19.2	16.2	14.1	15.4	13.5	12	10.8	9.8	9	8.3	7.8	14.7
1136	16.5	14.3	12.6	12.2	11	10	9.1	8.4	7.8	7.3	6.8	9.1
1137	16.9	14.5	12.8	12.4	11.1	10	9.2	8.4	7.8	7.3	6.8	11
1138	14.4	12.7	11.3	10.6	9.7	8.9	8.2	7.6	7.1	6.7	6.3	6.2
1139	12.3	11	9.9	9.1	8.4	7.7	7.2	6.8	6.4	6	5.7	5.5
1140	10.8	9.8	9	8.2	7.6	7.1	6.7	6.3	5.9	5.6	5.3	5.2
1141	9.9	9.1	8.3	7.7	7.2	6.7	6.3	6	5.7	5.4	5.1	5
1142	8.1	7.5	7	6.6	6.2	5.9	5.6	5.3	5.1	4.8	4.6	4.5
1143	7.7	7.2	6.8	6.4	6	5.7	5.4	5.2	4.9	4.7	4.5	4.4
1144	7.7	7.2	6.7	6.4	6	5.7	5.4	5.2	4.9	4.7	4.5	4.4
1145	7.6	7.1	6.7	6.3	6	5.7	5.4	5.1	4.9	4.7	4.5	4.4
1146	7.3	6.8	6.5	6.1	5.8	5.5	5.3	5	4.8	4.6	4.4	4.3
1147	7	6.6	6.2	5.9	5.6	5.3	5.1	4.9	4.7	4.5	4.3	4.2
1148	6.9	6.6	6.2	5.9	5.6	5.4	5.1	4.9	4.7	4.5	4.4	4.2
1149	7.2	6.8	6.4	6.1	5.8	5.5	5.3	5.1	4.9	4.7	4.5	4.3
1150	7	6.6	6.3	6	5.7	5.4	5.2	5	4.8	4.6	4.4	4.3
1151	7.1	6.7	6.4	6.1	5.8	5.5	5.3	5.1	4.9	4.7	4.5	4.3
1152	7.6	7.2	6.8	6.4	6.1	5.8	5.6	5.3	5.1	4.9	4.7	4.5
1153	19.3	16.4	14.3	14	12.4	11.2	10.2	9.3	8.6	8	7.5	11.1
1154	17.2	14.9	13.1	14.6	12.8	11.5	10.4	9.5	8.8	8.1	7.6	8.9
1155	15.5	13.5	12	11.6	10.5	9.6	8.8	8.2	7.6	7.1	6.7	7.3
1156	14.3	12.6	11.3	10.8	9.8	9	8.3	7.7	7.2	6.8	6.4	6.3
1157	11.5	10.4	9.5	8.7	8.1	7.5	7	6.6	6.2	5.9	5.6	5.3
1158	10.2	9.3	8.5	7.9	7.3	6.9	6.5	6.1	5.8	5.5	5.2	5
1159	10.5	9.6	8.8	8.1	7.5	7	6.6	6.2	5.9	5.6	5.3	5.2
1160	9.7	8.9	8.2	7.6	7.1	6.7	6.3	6	5.6	5.4	5.1	5
1161	8.7	8	7.5	7	6.6	6.2	5.9	5.6	5.3	5.1	4.9	4.8
1162	8.2	7.6	7.1	6.7	6.3	6	5.7	5.4	5.2	4.9	4.7	4.6
1163	7.9	7.4	7	6.6	6.2	5.9	5.6	5.3	5.1	4.9	4.7	4.5
1164	7.6	7.1	6.7	6.3	6	5.7	5.4	5.2	5	4.8	4.6	4.4
1165	7.2	6.8	6.4	6	5.8	5.5	5.2	5	4.8	4.6	4.4	4.3
1166	7.1	6.7	6.3	6	5.7	5.4	5.2	5	4.8	4.6	4.4	4.3
1167	7.3	6.9	6.5	6.2	5.9	5.6	5.4	5.1	4.9	4.7	4.5	4.4
1168	7.4	7	6.6	6.3	6	5.7	5.4	5.2	5	4.8	4.6	4.4
1169	7.4	7	6.6	6.2	5.9	5.7	5.4	5.2	5	4.8	4.6	4.4
1170	8.1	7.6	7.2	6.8	6.4	6.1	5.8	5.6	5.3	5.1	4.9	4.7
1171	18.5	15.9	13.9	13.3	11.9	10.8	9.9	9.1	8.4	7.9	7.4	7.2
1172	17.6	15.2	13.4	12.9	11.5	10.5	9.6	8.9	8.2	7.7	7.2	7.1
1173	15.7	13.8	12.2	11.6	10.5	9.6	8.9	8.2	7.7	7.2	6.8	6.6
1174	16.3	14.1	12.5	12	10.8	9.9	9.1	8.4	7.8	7.3	6.8	6.7
1175	12.7	11.3	10.3	9.5	8.8	8.1	7.6	7.1	6.7	6.3	5.9	5.7
1176	9.3	8.5	7.9	7.4	6.9	6.5	6.1	5.8	5.5	5.2	5	4.8
1177	11.1	10.1	9.2	8.5	7.9	7.3	6.9	6.5	6.1	5.8	5.5	5.2
1178	10.2	9.3	8.6	7.9	7.4	6.9	6.5	6.1	5.8	5.5	5.3	5.1
1179	9	8.3	7.7	7.2	6.8	6.4	6	5.7	5.4	5.2	5	4.8
1180	8.2	7.6	7.1	6.7	6.3	6	5.7	5.4	5.2	5	4.7	4.6
1181	8.1	7.6	7.1	6.7	6.3	6	5.7	5.4	5.2	5	4.7	4.6
1182	7.6	7.1	6.7	6.3	6	5.7	5.4	5.2	5	4.8	4.6	4.4
1183	7.5	7.1	6.6	6.3	6	5.7	5.4	5.2	5	4.8	4.6	4.4
1184	7.4	7	6.6	6.2	5.9	5.6	5.4	5.2	4.9	4.7	4.6	4.4
1185	7.4	6.9	6.6	6.2	5.9	5.6	5.4	5.1	4.9	4.7	4.6	4.4
1186	7.4	7	6.6	6.3	6	5.7	5.4	5.2	5	4.8	4.6	4.4
1187	7.4	6.9	6.6	6.2	5.9	5.7	5.4	5.2	5	4.8	4.6	4.4
1188	7.8	7.4	6.9	6.6	6.2	5.9	5.7	5.4	5.2	5	4.8	4.6
1189	19.6	16.7	14.6	14.2	12.7	11.4	10.4	9.6	8.9	8.3	7.7	7.7
1190	17.4	15.1	13.4	12.9	11.6	10.5	9.7	8.9	8.3	7.8	7.3	7
1191	17.4	15.1	13.3	12.9	11.6	10.5	9.7	8.9	8.3	7.7	7.2	7.1
1192	15.8	13.8	12.3	11.6	10.5	9.6	8.9	8.2	7.7	7.2	6.8	6.5
1193	15	13.2	11.8	10.8	9.8	9	8.3	7.8	7.3	6.8	6.4	6.2
1194	11.5	10.4	9.5	8.7	8.1	7.5	7	6.6	6.2	5.9	5.6	5.3
1195	7.9	7.4	6.9	6.5	6.2	5.8	5.5	5.3	5	4.8	4.6	4.4
1196	8.2	7.6	7.2	6.7	6.3	6	5.7	5.4	5.2	4.9	4.7	4.5
1197	8.4	7.8	7.3	6.9	6.5	6.1	5.8	5.5	5.3	5	4.8	4.6
1198	8.2	7.6	7.1	6.7	6.3	6	5.7	5.4	5.2	5	4.8	4.6
1199	8	7.5	7	6.6	6.3	5.9	5.7	5.4	5.1	4.9	4.7	4.5
1200	7.9	7.4	7	6.6	6.2	5.9	5.6	5.4	5.1	4.9	4.7	4.5
1201	7.9	7.4	6.9	6.5	6.2	5.9	5.6	5.3	5.1	4.9	4.7	4.5
1202	7.3	6.9	6.5	6.2	5.9	5.6	5.3	5.1	4.9	4.7	4.5	4.4
1203	7.3	6.9	6.5	6.2	5.9	5.6	5.4	5.1	4.9	4.7	4.6	4.4
1204	7.5	7.1	6.7	6.3	6	5.7	5.5	5.2	5	4.8	4.6	4.5
1205	7.4	7	6.6	6.3	6	5.7	5.4	5.2	5	4.8	4.6	4.5
1206	7.6	7.1	6.8	6.4	6.1	5.8	5.5	5.3	5.1	4.9	4.7	4.5
1207	8.2	7.7	7.2	7	6.6	6.3	6	5.7	5.4	5.2	5	4.8
1208	7	6.6	6.3	6.1	5.8	5.5	5.3	5	4.8	4.7	4.5	4.3
1209	6.9	6.5	6.2	5.9	5.7	5.4	5.2	5	4.8	4.6	4.4	4.3
1210	6.9	6.5	6.2	6.1	5.8	5.5	5.3	5	4.8	4.6	4.5	4.3
1211	6.9	6.5	6.2	6.1	5.8	5.5	5.3	5	4.8	4.6	4.4	4.3
1212	7.3	6.9	6.5	6.7	6.3	6	5.7	5.4	5.2	5	4.8	4.6
1213	21.1	17.9	15.6	15.4	13.6	12.3	11.1	10.2	9.4	8.8	8.2	8.1
1214	19.9	17	14.8	14.4	12.8	11.6	10.6	9.7	9	8.4	7.8	7.5
1215	17.4	15.1	13.3	12.9	11.6	10.6	9.7	9	8.4	7.8	7.3	7
1216	16.8	14.6	12.9	12.4	11.2	10.2	9.4	8.7	8.1	7.5	7.1	6.8
1217	15.2	13.3	11.9	11.1	10.1	9.3	8.6	8	7.5	7	6.6	6.2
1218	10.5	9.6	8.8	8.2	7.6	7.1	6.7	6.3	6	5.7	5.4	5.2
1219	8	7.5	7	6.6	6.2	5.9	5.6	5.3	5.1	4.9	4.7	4.5
1220	7.9	7.4	6.9	6.5	6.2	5.9	5.6	5.3	5.1	4.9	4.7	4.5
1221	8.5	7.9	7.4	6.9	6.5	6.2	5.9	5.6	5.3	5.1	4.9	4.7
1222	8.2	7.6	7.1	6.7	6.4	6	5.7	5.4	5.2	5	4.8	4.6
1223	8.3	7.8	7.3	6.8	6.5	6.1	5.8	5.5	5.3	5.1	4.8	4.6
1224	7.9	7.4	7	6.6	6.2	5.9	5.6	5.4	5.1	4.9	4.7	4.5
1225	8.2	7.7	7.2	6.8	6.4	6.1	5.8	5.5	5.3	5.1	4.8	4.7
1226	7.6	7.1	6.7	6.3	6	5.7	5.5	5.2	5	4.8	4.6	4.5
1227	7.5	7.1	6.7	6.3	6	5.7	5.5	5.2	5	4.8	4.6	4.5
1228	7.6	7.2	6.8	6.4	6.1	5.8	5.5	5.3	5.1	4.9	4.7	4.5
1229	7.6	7.2	6.8	6.4	6.1	5.8	5.6	5.3	5.1	4.9	4.7	4.5
1230	8	7.5	7.1	6.7	6.4	6.1	5.8	5.5	5.3	5.1	4.9	4.7
1231	7.8	7.4	6.9	6.7	6.4	6.1	5.8	5.5	5.3	5.1	4.9	4.7
1232	7.1	6.7	6.4	6.2	5.9	5.6	5.4	5.1	4.9	4.7	4.6	4.4
1233	6.9	6.6	6.2	6	5.7	5.5	5.2	5	4.8	4.6	4.5	4.3
1234	6.9	6.5	6.1	6.5	6.1	5.8	5.6	5.3	5.1	4.9	4.7	4.5
1235	7.1	6.7	6.3	6.3	6	5.7	5.4	5.2	4.9	4.7	4.6	4.4
1236	7.2	6.8	6.4	6.5	6.2	5.8	5.6	5.3	5.1	4.8	4.7	4.5
1237	20.7	17.7	15.5	15.3	13.6	12.3	11.2	10.3	9.5	8.8	8.3	7.9
1238	19.3	16.6	14.6	14	12.5	11.4	10.4	9.6	8.9	8.3	7.8	7.3
1239	18.7	16.1	14.2	13.6	12.2	11.1	10.1	9.3	8.7	8.1	7.6	7.2
1240	17.6	15.3	13.5	12.9	11.7	10.6	9.7	9	8.4	7.8	7.3	7
1241	15.5	13.6	12.2	11.6	10.5	9.6	8.9	8.2	7.7	7.2	6.8	6.4
1242	12.5	11.3	10.2	9.4	8.7	8.1	7.6	7.1	6.7	6.3	6	5.7
1243	8.1	7.5	7.1	6.6	6.3	5.9	5.6	5.4	5.1	4.9	4.7	4.5
1244	8.1	7.5	7	6.6	6.3	5.9	5.7	5.4	5.1	4.9	4.7	4.5
1245	8.4	7.9	7.4	6.9	6.5	6.2	5.9	5.6	5.3	5.1	4.9	4.7
1246	8.1	7.5	7.1	6.7	6.3	6	5.7	5.4	5.2	5	4.8	4.6
1247	8.2	7.7	7.2	6.8	6.4	6.1	5.8	5.5	5.3	5	4.8	4.6
1248	7.7	7.2	6.8	6.4	6.1	5.8	5.5	5.3	5.1	4.9	4.7	4.5
1249	8	7.5	7.1	6.7	6.3	6	5.7	5.4	5.2	5	4.8	4.6
1250	8	7.5	7.1	6.7	6.3	6	5.7	5.5	5.2	5	4.8	4.6
1251	8	7.5	7	6.7	6.3	6	5.7	5.5	5.2	5	4.8	4.6
1252	8.4	7.8	7.4	6.9	6.6	6.2	5.9	5.6	5.4	5.2	5	4.8
1253	8.3	7.8	7.3	6.9	6.5	6.2	5.9	5.6	5.4	5.2	5	4.8
1254	8.5	7.9	7.4	7	6.6	6.3	6	5.7	5.5	5.2	5	4.8
1255	8.3	7.7	7.3	6.9	6.6	6.2	5.9	5.7	5.4	5.2	5	4.8
1256	7.6	7.1	6.7	6.5	6.2	5.9	5.6	5.4	5.1	4.9	4.7	4.6
1257	7.5	7.1	6.7	6.7	6.3	6	5.7	5.4	5.2	5	4.8	4.6
1258	7.5	7.1	6.7	6.6	6.3	6	5.7	5.4	5.2	5	4.8	4.6
1259	7.4	7	6.6	6.5	6.1	5.8	5.5	5.3	5.1	4.8	4.6	4.5
1260	7.3	6.8	6.5	6.5	6.1	5.8	5.5	5.3	5	4.8	4.6	4.4
1261	19.5	16.9	14.9	14.7	13.2	11.9	10.9	10.1	9.4	8.7	8.2	7.7
1262	17.7	15.5	13.8	13	11.7	10.7	9.9	9.2	8.6	8	7.5	7.1
1263	17.5	15.3	13.5	12.8	11.6	10.6	9.7	9	8.4	7.9	7.4	7
1264	16.8	14.7	13	12.2	11	10.1	9.3	8.7	8.1	7.6	7.1	6.7
1265	14.3	12.7	11.5	10.6	9.7	9	8.3	7.8	7.3	6.9	6.5	6.2
1266	10.8	9.8	9.1	8.4	7.8	7.3	6.9	6.5	6.2	5.8	5.6	5.3
1267	8.2	7.6	7.2	6.7	6.4	6	5.7	5.5	5.2	5	4.8	4.6
1268	7.9	7.4	6.9	6.5	6.2	5.9	5.6	5.3	5.1	4.9	4.7	4.5
1269	7.9	7.4	7	6.6	6.2	5.9	5.6	5.3	5.1	4.9	4.7	4.5
1270	8.1	7.6	7.1	6.7	6.3	6	5.7	5.4	5.2	5	4.8	4.6
1271	8	7.5	7	6.6	6.3	6	5.7	5.4	5.2	5	4.8	4.6
1272	7.7	7.3	6.8	6.5	6.1	5.8	5.6	5.3	5.1	4.9	4.7	4.5
1273	8	7.5	7.1	6.7	6.3	6	5.7	5.4	5.2	5	4.8	4.6
1274	8.1	7.6	7.1	6.7	6.4	6	5.7	5.5	5.2	5	4.8	4.6
1275	8.1	7.5	7.1	6.7	6.4	6	5.7	5.5	5.2	5	4.8	4.6
1276	8.4	7.8	7.4	6.9	6.6	6.2	5.9	5.7	5.4	5.2	5	4.8
1277	8.6	8	7.5	7.1	6.7	6.4	6.1	5.8	5.5	5.3	5.1	4.9
1278	8.7	8.1	7.6	7.2	6.8	6.5	6.2	5.9	5.6	5.4	5.1	4.9
1279	8.5	8	7.5	7.3	6.9	6.5	6.2	5.9	5.6	5.4	5.2	5
1280	7.9	7.4	7	6.9	6.6	6.2	5.9	5.6	5.4	5.2	4.9	4.8
1281	7.8	7.3	6.9	6.9	6.5	6.2	5.9	5.6	5.3	5.1	4.9	4.7
1282	7.8	7.3	6.9	6.9	6.5	6.2	5.8	5.6	5.3	5.1	4.9	4.7
1283	7.8	7.3	6.8	6.7	6.4	6	5.7	5.5	5.2	5	4.8	4.6
1284	7.5	7.1	6.7	6.6	6.3	6	5.7	5.4	5.1	4.9	4.7	4.5
1285	20.9	18	15.8	15.4	13.8	12.5	11.4	10.5	9.7	9.1	8.5	8
1286	18.4	16	14.2	13.4	12.2	11.1	10.2	9.5	8.8	8.3	7.8	7.3
1287	15.8	14	12.6	11.6	10.6	9.8	9.1	8.5	8	7.5	7.1	6.7
1288	14.9	13.2	11.9	11	10.1	9.3	8.7	8.1	7.6	7.2	6.8	6.4
1289	13.3	11.9	10.8	10	9.2	8.6	8	7.5	7.1	6.7	6.3	6
1290	10.9	10	9.2	8.5	7.9	7.4	7	6.6	6.2	5.9	5.6	5.4
1291	8.1	7.6	7.1	6.7	6.3	6	5.7	5.4	5.2	5	4.8	4.6
1292	7.9	7.4	6.9	6.5	6.2	5.9	5.6	5.3	5.1	4.9	4.7	4.5
1293	7.6	7.1	6.7	6.4	6	5.7	5.5	5.2	5	4.8	4.6	4.4
1294	7.9	7.4	7	6.6	6.2	5.9	5.6	5.4	5.1	4.9	4.7	4.6
1295	7.7	7.2	6.8	6.4	6.1	5.8	5.5	5.3	5.1	4.9	4.7	4.5
1296	7.4	7	6.6	6.2	5.9	5.7	5.4	5.2	5	4.8	4.6	4.4
1297	7.6	7.2	6.8	6.4	6.1	5.8	5.5	5.3	5.1	4.8	4.7	4.5
1298	8.2	7.7	7.2	6.8	6.4	6.1	5.8	5.6	5.3	5.1	4.9	4.7
1299	8	7.5	7.1	6.7	6.3	6	5.7	5.5	5.2	5	4.8	4.6
1300	8.2	7.7	7.2	6.8	6.5	6.1	5.8	5.6	5.3	5.1	4.9	4.7
1301	8.6	8	7.5	7.1	6.7	6.3	6	5.7	5.5	5.3	5	4.8
1302	8.8	8.2	7.7	7.3	6.9	6.5	6.2	5.9	5.6	5.4	5.2	5
1303	9.2	8.5	8	7.9	7.5	7	6.6	6.3	6	5.7	5.5	5.2
1304	7.9	7.4	7	7	6.6	6.2	5.9	5.7	5.4	5.2	5	4.8
1305	7.7	7.2	6.8	6.8	6.4	6.1	5.8	5.5	5.3	5	4.8	4.7
1306	7.9	7.4	6.9	8.4	7.8	7.3	6.9	6.5	6.2	5.8	5.6	5.3
1307	8	7.4	7	7.6	7.1	6.7	6.3	6	5.7	5.5	5.2	5
1308	7.9	7.4	6.9	11.8	10.7	9.7	9	8.3	7.7	7.2	6.8	6.4
1309	19.2	16.7	14.9	14.4	13	11.9	10.9	10.1	9.4	8.8	8.3	7.8
1310	17.4	15.4	13.7	13.2	12	11	10.1	9.4	8.8	8.3	7.8	7.3
1311	14.8	13.2	12	11.2	10.3	9.5	8.9	8.3	7.8	7.4	7	6.6
1312	11.8	10.8	9.9	9.2	8.6	8	7.6	7.1	6.7	6.4	6.1	5.8
1313	10.6	9.7	9	8.4	7.9	7.4	7	6.6	6.3	5.9	5.7	5.4
1314	8.4	7.8	7.3	6.9	6.5	6.2	5.9	5.6	5.4	5.1	4.9	4.7
1315	7.9	7.4	6.9	6.5	6.2	5.9	5.6	5.4	5.1	4.9	4.7	4.5
1316	7.6	7.2	6.7	6.4	6	5.8	5.5	5.2	5	4.8	4.6	4.5
1317	8.1	7.6	7.2	6.7	6.4	6.1	5.8	5.5	5.3	5	4.8	4.6
1318	8.2	7.7	7.2	6.8	6.4	6.1	5.8	5.5	5.3	5.1	4.9	4.7
1319	8.1	7.6	7.1	6.7	6.4	6.1	5.8	5.5	5.3	5	4.8	4.6
1320	7.9	7.4	7	6.6	6.3	6	5.7	5.4	5.2	5	4.8	4.6
1321	7.7	7.2	6.8	6.4	6.1	5.8	5.6	5.3	5.1	4.9	4.7	4.5
1322	8.2	7.7	7.2	6.8	6.5	6.1	5.8	5.6	5.3	5.1	4.9	4.7
1323	8	7.5	7.1	6.7	6.3	6	5.7	5.5	5.2	5	4.8	4.6
1324	8.2	7.7	7.2	6.8	6.5	6.1	5.8	5.6	5.3	5.1	4.9	4.7
1325	8.6	8	7.5	7.1	6.7	6.4	6	5.8	5.5	5.3	5.1	4.9
1326	8.6	8.1	7.6	7.3	6.9	6.5	6.2	5.9	5.6	5.4	5.1	4.9
1327	8.7	8.1	7.6	7.4	6.9	6.6	6.2	5.9	5.7	5.4	5.2	5
1328	8.1	7.6	7.2	7.1	6.7	6.4	6	5.8	5.5	5.3	5	4.8
1329	7.8	7.3	6.9	8.1	7.6	7.2	6.8	6.4	6.1	5.8	5.5	5.3
1330	8	7.5	7	8.6	8	7.5	7	6.6	6.3	6	5.7	5.4
1331	8.1	7.6	7.1	9.5	8.7	8.1	7.6	7.1	6.7	6.3	6	5.7
1332	7.9	7.4	6.9	13.8	12.3	11.1	10.1	9.2	8.5	7.9	7.4	7
1333	39.5	31.1	25.8	41.3	32.2	26.5	22.6	19.7	17.5	15.7	14.3	19.5
1334	38.4	30.3	25.1	41	31.8	26.1	22.2	19.4	17.2	15.5	14	18.5
1335	30.5	25.2	21.5	31.8	26	22	19.2	17	15.2	13.8	12.7	12
1336	27.6	23.1	19.9	26.6	22.4	19.4	17.1	15.3	13.8	12.7	11.7	10.8
1337	24.7	21	18.2	19.3	17	15.2	13.7	12.5	11.5	10.7	9.9	9.3
1338	21.7	18.7	16.5	16.4	14.7	13.3	12.1	11.2	10.4	9.6	9	8.5
1339	20.9	18	15.9	19.2	16.8	14.9	13.4	12.2	11.2	10.4	9.7	9
1340	19.1	16.7	14.8	14.5	13.1	11.9	10.9	10.1	9.4	8.8	8.2	7.8
1341	17.2	15.1	13.5	12.7	11.5	10.6	9.8	9.1	8.5	8	7.5	7.1
1342	15.2	13.5	12.2	11.5	10.5	9.7	9	8.4	7.9	7.4	7	6.6
1343	13.9	12.5	11.3	10.4	9.6	8.9	8.3	7.7	7.3	6.9	6.5	6.2
1344	11.4	10.4	9.5	8.8	8.2	7.7	7.2	6.8	6.4	6.1	5.8	5.6
1345	8.5	7.9	7.4	7	6.6	6.3	5.9	5.7	5.4	5.2	5	4.8
1346	8.1	7.6	7.1	6.7	6.3	6	5.7	5.5	5.2	5	4.8	4.6
1347	8.1	7.6	7.1	6.7	6.4	6.1	5.8	5.5	5.3	5	4.8	4.6
1348	8.2	7.7	7.2	6.8	6.5	6.1	5.8	5.6	5.3	5.1	4.9	4.7
1349	8.3	7.8	7.3	6.9	6.5	6.2	5.9	5.6	5.4	5.1	4.9	4.7
1350	8	7.5	7.1	6.7	6.3	6	5.7	5.5	5.2	5	4.8	4.6
1351	7.8	7.3	6.9	6.5	6.2	5.9	5.6	5.4	5.1	4.9	4.7	4.6
1352	7.9	7.4	7	6.6	6.3	6	5.7	5.4	5.2	5	4.8	4.6
1353	8.1	7.6	7.2	6.8	6.4	6.1	5.8	5.5	5.3	5.1	4.9	4.7
1354	8.2	7.7	7.2	6.8	6.5	6.1	5.8	5.6	5.3	5.1	4.9	4.7
1355	8.5	7.9	7.5	7	6.6	6.3	6	5.7	5.5	5.2	5	4.8
1356	8.5	7.9	7.4	7	6.6	6.3	6	5.7	5.5	5.2	5	4.8
1357	8.9	8.3	7.8	7.5	7.1	6.7	6.4	6.1	5.8	5.5	5.3	5.1
1358	8.2	7.7	7.2	7.2	6.8	6.4	6.1	5.8	5.6	5.3	5.1	4.9
1359	8	7.5	7.1	7	6.6	6.3	6	5.7	5.4	5.2	5	4.8
1360	8	7.5	7	10.7	9.8	9.1	8.4	7.8	7.4	6.9	6.5	6.2
1361	7.9	7.4	7	13.2	11.8	10.7	9.8	9	8.4	7.8	7.3	6.9
1362	7.8	7.3	6.9	13	11.7	10.6	9.7	8.9	8.3	7.7	7.2	6.8
1363	43.9	34.1	27.6	48.2	35.8	28.7	24	20.7	18.2	16.3	14.7	24.5
1364	42.3	32.4	26.4	50.6	36.8	29.1	24.2	20.8	18.2	16.3	14.7	24.2
1365	34.8	27.8	23.2	39.3	30.5	25.1	21.3	18.6	16.5	14.8	13.5	13.3
1366	27.2	22.7	19.5	24.7	21	18.3	16.2	14.6	13.2	12.1	11.2	10.4
1367	25.9	21.8	18.8	24	20.4	17.8	15.8	14.2	12.9	11.8	10.9	10.1
1368	22.8	19.5	17	18.8	16.5	14.7	13.3	12.1	11.1	10.3	9.6	9
1369	22.7	19.3	16.9	19.6	17	15.1	13.6	12.3	11.3	10.4	9.7	9
1370	21.2	18.2	15.9	17.4	15.4	13.7	12.4	11.4	10.5	9.7	9	8.5
1371	19.7	17	15	14.6	13.1	11.9	10.9	10	9.3	8.7	8.1	7.7
1372	17.2	15.1	13.5	12.6	11.4	10.5	9.7	9	8.4	7.9	7.4	7
1373	14.4	12.9	11.6	10.6	9.8	9.1	8.4	7.9	7.4	7	6.6	6.3
1374	13.5	12.1	11	10.1	9.3	8.6	8	7.5	7.1	6.7	6.3	6
1375	11.4	10.4	9.5	8.8	8.2	7.7	7.2	6.8	6.4	6.1	5.8	5.5
1376	9.7	9	8.3	7.8	7.3	6.9	6.5	6.2	5.9	5.6	5.4	5.1
1377	9.6	8.8	8.2	7.7	7.2	6.8	6.5	6.1	5.8	5.6	5.3	5.1
1378	8.6	8.1	7.6	7.1	6.7	6.4	6	5.8	5.5	5.3	5	4.8
1379	8.5	7.9	7.4	7	6.6	6.3	6	5.7	5.4	5.2	5	4.8
1380	8	7.5	7.1	6.7	6.3	6	5.7	5.5	5.2	5	4.8	4.6
1381	8	7.5	7.1	6.7	6.4	6	5.8	5.5	5.3	5.1	4.9	4.7
1382	7.8	7.4	6.9	6.6	6.2	5.9	5.7	5.4	5.2	5	4.8	4.6
1383	7.7	7.3	6.9	6.5	6.2	5.9	5.6	5.4	5.2	4.9	4.8	4.6
1384	8.2	7.7	7.2	6.8	6.5	6.2	5.9	5.6	5.4	5.1	4.9	4.7
1385	8.6	8.1	7.6	7.1	6.7	6.4	6.1	5.8	5.5	5.3	5.1	4.9
1386	8.5	7.9	7.4	7	6.7	6.3	6	5.7	5.5	5.3	5	4.8
1387	8.8	8.2	7.7	7.6	7.2	6.8	6.4	6.1	5.8	5.6	5.3	5.1
1388	8.3	7.8	7.3	7.3	6.9	6.5	6.2	5.9	5.6	5.4	5.2	5
1389	8.1	7.6	7.2	7.1	6.7	6.3	6	5.7	5.5	5.2	5	4.8
1390	8.3	7.7	7.3	10.1	9.3	8.7	8.1	7.6	7.1	6.7	6.4	6
1391	8.2	7.7	7.2	14.3	12.7	11.5	10.4	9.6	8.9	8.3	7.7	7.2
1392	8.1	7.5	7.1	11	10	9.2	8.6	8	7.5	7	6.6	6.3
1393	61.7	51.8	44.4	74.2	52.8	37.8	29.7	24.6	21.1	18.4	16.4	43.8
1394	51	40.4	33.1	62	42.8	32.5	26.3	22.2	19.2	17	15.2	31.7
1395	34.7	27.6	23	43.4	32.6	26.3	22.1	19.1	16.8	15.1	13.7	13.2
1396	32.7	26.2	22	34.5	27.3	22.7	19.5	17.1	15.3	13.8	12.6	12
1397	30.4	24.7	20.8	32	25.7	21.5	18.6	16.4	14.6	13.2	12.1	11.1
1398	25.4	21.3	18.3	24.5	20.6	17.9	15.8	14.1	12.8	11.7	10.8	10
1399	24	20.2	17.5	22.3	19	16.6	14.7	13.3	12.1	11.1	10.2	9.5
1400	22.3	18.9	16.5	19.7	17	15	13.5	12.2	11.2	10.3	9.5	8.9
1401	20.8	17.8	15.6	15.4	13.7	12.4	11.3	10.4	9.6	8.9	8.3	7.8
1402	19.3	16.7	14.7	14.1	12.7	11.5	10.5	9.7	9	8.4	7.9	7.4
1403	16.1	14.2	12.7	11.9	10.8	9.9	9.2	8.6	8	7.5	7.1	6.7
1404	15.2	13.5	12.1	11	10.1	9.3	8.6	8.1	7.6	7.1	6.7	6.4
1405	13.2	11.9	10.8	9.9	9.1	8.5	7.9	7.4	7	6.6	6.3	6
1406	11.1	10.1	9.3	8.7	8.1	7.6	7.1	6.7	6.4	6	5.8	5.5
1407	10.2	9.4	8.7	8.1	7.6	7.1	6.7	6.4	6.1	5.8	5.5	5.3
1408	8.7	8.1	7.6	7.2	6.8	6.4	6.1	5.8	5.5	5.3	5.1	4.9
1409	8.3	7.8	7.3	6.9	6.5	6.2	5.9	5.6	5.4	5.2	5	4.8
1410	8.2	7.7	7.3	6.9	6.5	6.2	5.9	5.6	5.4	5.1	4.9	4.7
1411	8.2	7.7	7.2	6.8	6.5	6.2	5.9	5.6	5.4	5.1	4.9	4.7
1412	8.2	7.7	7.2	6.8	6.5	6.2	5.9	5.6	5.4	5.1	4.9	4.7
1413	7.9	7.4	7	6.6	6.3	6	5.7	5.5	5.2	5	4.8	4.7
1414	8.1	7.6	7.2	6.8	6.4	6.1	5.8	5.6	5.3	5.1	4.9	4.7
1415	8.5	7.9	7.5	7	6.7	6.3	6	5.8	5.5	5.3	5.1	4.9
1416	8.6	8	7.5	7.1	6.7	6.4	6.1	5.8	5.5	5.3	5.1	4.9
1417	9	8.4	7.8	7.8	7.3	6.9	6.5	6.2	5.9	5.7	5.4	5.2
1418	8.4	7.9	7.4	10.6	9.8	9.1	8.4	7.9	7.4	7	6.6	6.3
1419	7.8	7.3	6.9	6.6	6.3	6	5.7	5.5	5.2	5	4.8	4.6
1420	8.1	7.6	7.1	7.1	6.7	6.4	6.1	5.8	5.5	5.3	5.1	4.9
1421	8.5	7.9	7.4	13.1	11.8	10.7	9.8	9.1	8.5	7.9	7.4	7
1422	8.1	7.6	7.2	10.9	10	9.2	8.6	8	7.5	7.1	6.7	6.3
1423	67.5	56.6	49.9	80	57.3	39.5	30.5	25	21.3	18.5	16.4	45.4
1424	44.8	33.7	27	53.2	37.4	29.2	24.1	20.5	17.9	15.9	14.3	25.7
1425	34.9	27.6	22.9	39.1	30.1	24.6	20.8	18.1	16	14.4	13.1	12.8
1426	35.5	27.9	23	37.4	28.9	23.7	20.2	17.6	15.6	14	12.7	12.9
1427	29.7	24.1	20.4	33.5	26.5	22	18.9	16.6	14.8	13.3	12.1	11.2
1428	29.3	23.8	20.1	32.2	25.6	21.4	18.4	16.1	14.4	13	11.8	10.9
1429	25.8	21.4	18.4	31.2	24.9	20.8	17.9	15.7	14	12.7	11.6	10.6
1430	23.9	20	17.3	22.6	19.1	16.6	14.7	13.2	12	11	10.1	9.4
1431	21.2	18.1	15.8	15.8	14	12.6	11.5	10.5	9.7	9	8.4	7.9
1432	18.3	15.9	14.1	13.7	12.4	11.2	10.3	9.5	8.9	8.3	7.8	7.3
1433	15.9	14	12.6	11.8	10.8	9.9	9.2	8.5	8	7.5	7.1	6.7
1434	14	12.5	11.3	10.4	9.5	8.8	8.2	7.7	7.3	6.8	6.5	6.2
1435	12.1	11	10.1	9.3	8.6	8	7.5	7.1	6.7	6.3	6	5.7
1436	11.3	10.3	9.5	8.8	8.2	7.7	7.2	6.8	6.4	6.1	5.8	5.6
1437	11.6	10.5	9.7	9	8.3	7.8	7.3	6.9	6.5	6.2	5.9	5.6
1438	8.7	8.1	7.6	7.2	6.8	6.4	6.1	5.8	5.6	5.3	5.1	4.9
1439	8.7	8.1	7.6	7.2	6.8	6.4	6.1	5.8	5.6	5.3	5.1	4.9
1440	8.8	8.2	7.7	7.3	6.9	6.5	6.2	5.9	5.6	5.4	5.1	4.9
1441	8.7	8.2	7.7	7.2	6.8	6.5	6.1	5.9	5.6	5.4	5.1	4.9
1442	8.6	8	7.6	7.1	6.7	6.4	6.1	5.8	5.5	5.3	5.1	4.9
1443	8.3	7.8	7.3	6.9	6.6	6.2	5.9	5.7	5.4	5.2	5	4.8
1444	8.3	7.8	7.3	6.9	6.5	6.2	5.9	5.7	5.4	5.2	5	4.8
1445	8.3	7.8	7.3	6.9	6.6	6.3	6	5.7	5.4	5.2	5	4.8
1446	8.5	7.9	7.5	7.1	6.7	6.3	6	5.8	5.5	5.3	5.1	4.9
1447	9.4	8.7	8.2	8.1	7.6	7.1	6.8	6.4	6.1	5.8	5.6	5.3
1448	8.3	7.8	7.4	7.2	6.8	6.4	6.1	5.8	5.6	5.4	5.1	4.9
1449	6.4	6.1	5.8	5.5	5.3	5.1	4.9	4.7	4.5	4.4	4.2	4.1
1450	7.9	7.4	7	6.8	6.5	6.1	5.8	5.6	5.3	5.1	4.9	4.7
1451	8.5	8	7.5	10.9	10	9.3	8.6	8.1	7.6	7.1	6.7	6.4
1452	8.2	7.7	7.2	12.9	11.7	10.6	9.8	9	8.4	7.9	7.4	7
1453	78.9	67.3	60.4	92	66.6	42.7	32.1	25.9	21.8	18.8	16.6	51.7
1454	46.5	34.6	27.7	54.5	37.7	29.2	23.9	20.4	17.7	15.7	14.1	26.3
1455	36.6	28.4	23.4	37.7	29.1	23.8	20.2	17.6	15.6	14	12.7	13.3
1456	32.8	26.1	21.8	30.9	24.9	20.9	18.1	15.9	14.3	12.9	11.8	11.4
1457	28.5	23.3	19.7	28.8	23.5	19.9	17.3	15.3	13.7	12.4	11.4	10.5
1458	26.3	21.8	18.6	26.8	22.1	18.8	16.5	14.6	13.2	12	11	10.1
1459	25	20.8	17.9	25	20.9	17.9	15.7	14	12.6	11.5	10.6	9.8
1460	23.1	19.4	16.8	22.4	19	16.5	14.6	13.1	11.9	10.9	10	9.3
1461	21	17.9	15.7	15.7	13.9	12.5	11.4	10.5	9.7	9	8.4	7.9
1462	18.2	15.8	14	13.7	12.3	11.2	10.3	9.5	8.8	8.2	7.7	7.3
1463	16.7	14.7	13.1	12.5	11.3	10.4	9.6	8.9	8.3	7.8	7.3	6.9
1464	15.2	13.5	12.1	11.2	10.3	9.5	8.8	8.2	7.7	7.2	6.8	6.5
1465	12.3	11.1	10.2	9.4	8.7	8.1	7.6	7.2	6.8	6.4	6.1	5.8
1466	9.9	9.1	8.5	7.9	7.4	7	6.6	6.3	6	5.7	5.5	5.2
1467	10	9.3	8.6	8	7.6	7.1	6.7	6.4	6.1	5.8	5.5	5.3
1468	10.4	9.6	8.9	8.3	7.8	7.3	6.9	6.5	6.2	5.9	5.7	5.4
1469	9.7	9	8.4	7.8	7.4	7	6.6	6.3	6	5.7	5.4	5.2
1470	10.2	9.5	8.8	8.2	7.7	7.2	6.8	6.5	6.2	5.9	5.6	5.4
1471	9.2	8.5	8	7.5	7.1	6.7	6.4	6.1	5.8	5.5	5.3	5.1
1472	8.8	8.3	7.7	7.3	6.9	6.5	6.2	5.9	5.7	5.4	5.2	5
1473	8.3	7.8	7.3	6.9	6.6	6.3	6	5.7	5.4	5.2	5	4.8
1474	8.2	7.7	7.3	6.9	6.5	6.2	5.9	5.7	5.4	5.2	5	4.8
1475	8.8	8.2	7.7	7.3	6.9	6.5	6.2	5.9	5.7	5.4	5.2	5
1476	8.9	8.3	7.8	7.3	6.9	6.6	6.3	6	5.7	5.5	5.2	5
1477	9.4	8.7	8.2	7.8	7.4	7	6.6	6.3	6	5.7	5.5	5.3
1478	8.5	7.9	7.5	7.1	6.7	6.4	6.1	5.8	5.5	5.3	5.1	4.9
1479	7.1	6.8	6.4	6.1	5.8	5.6	5.3	5.1	4.9	4.7	4.6	4.4
1480	8.4	7.9	7.4	7.3	6.9	6.5	6.2	5.9	5.6	5.4	5.2	5
1481	8.5	8	7.5	11	10.1	9.3	8.7	8.1	7.6	7.2	6.8	6.4
1482	8.2	7.7	7.3	13.3	12	10.9	10.1	9.3	8.6	8.1	7.6	7.2
1483	66.9	54.4	47.9	75.5	52.9	36.8	28.6	23.5	20	17.4	15.5	40.5
1484	53.4	40.8	34.5	62.6	41.9	31.3	25.2	21.2	18.3	16.1	14.4	33.1
1485	40.1	30.2	24.5	45.9	33.2	26.3	21.9	18.8	16.4	14.6	13.2	20.9
1486	34.9	27.2	22.4	33.6	26.5	21.9	18.8	16.4	14.6	13.2	12	11.8
1487	28.6	23.2	19.7	25.2	21	18.1	15.9	14.2	12.8	11.7	10.7	9.9
1488	26.5	21.8	18.6	22.6	19.2	16.7	14.8	13.2	12	11	10.2	9.4
1489	23.8	20	17.2	20.2	17.4	15.3	13.7	12.3	11.3	10.4	9.6	8.9
1490	24.7	20.5	17.6	23.2	19.5	16.9	14.9	13.3	12	11	10.1	9.4
1491	23.4	19.6	16.9	20.9	17.8	15.6	13.8	12.5	11.3	10.4	9.6	8.9
1492	20.4	17.5	15.3	15.1	13.4	12.1	11	10.1	9.4	8.7	8.2	7.7
1493	18.5	16	14.1	13.6	12.2	11.1	10.2	9.4	8.8	8.2	7.7	7.2
1494	15	13.3	12	11.1	10.2	9.4	8.7	8.1	7.6	7.2	6.8	6.4
1495	13.1	11.8	10.8	9.9	9.1	8.5	8	7.5	7	6.7	6.3	6
1496	11.6	10.6	9.7	9	8.4	7.9	7.4	7	6.6	6.3	6	5.7
1497	10.5	9.7	9	8.4	7.8	7.4	7	6.6	6.3	6	5.7	5.4
1498	8.8	8.3	7.7	7.3	6.9	6.5	6.2	5.9	5.6	5.4	5.2	5
1499	8.6	8	7.5	7.1	6.7	6.4	6.1	5.8	5.5	5.3	5.1	4.9
1500	8.5	8	7.5	7.1	6.7	6.4	6.1	5.8	5.5	5.3	5.1	4.9
1501	8.8	8.2	7.7	7.3	6.9	6.5	6.2	5.9	5.6	5.4	5.2	5
1502	8.5	8	7.5	7.1	6.7	6.4	6.1	5.8	5.5	5.3	5.1	4.9
1503	8.2	7.7	7.3	6.9	6.5	6.2	5.9	5.7	5.4	5.2	5	4.8
1504	8.3	7.8	7.4	7	6.6	6.3	6	5.7	5.5	5.3	5.1	4.9
1505	9	8.4	7.9	7.5	7.1	6.7	6.4	6.1	5.8	5.5	5.3	5.1
1506	9.4	8.7	8.2	7.7	7.3	6.9	6.5	6.2	5.9	5.7	5.4	5.2
1507	9.8	9.1	8.5	8.5	7.9	7.5	7.1	6.7	6.4	6.1	5.8	5.6
1508	8.9	8.3	7.8	11.6	10.6	9.8	9.1	8.5	8	7.5	7.1	6.7
1509	8.2	7.7	7.3	6.9	6.6	6.3	6	5.7	5.5	5.2	5	4.8
1510	8.6	8.1	7.6	7.5	7.1	6.7	6.4	6.1	5.8	5.6	5.3	5.1
1511	8.7	8.1	7.6	9.7	9	8.4	7.9	7.4	7	6.7	6.3	6
1512	8.5	8	7.5	10.3	9.5	8.8	8.3	7.7	7.3	6.9	6.6	6.2
1513	24	20.1	17.3	17	14.9	13.4	12.1	11	10.2	9.4	8.8	8.2
1514	25.7	21.2	18	19.9	17.1	15	13.4	12.1	11.1	10.2	9.4	8.8
1515	26.8	21.9	18.5	24.6	20.4	17.4	15.3	13.6	12.3	11.2	10.2	9.5
1516	23.1	19.3	16.7	17.1	15	13.4	12.1	11	10.1	9.3	8.7	8.1
1517	19.3	16.6	14.6	14.1	12.6	11.4	10.5	9.7	9	8.3	7.8	7.4
1518	17	14.8	13.2	12.2	11.1	10.2	9.4	8.7	8.2	7.6	7.2	6.8
1519	14.4	12.9	11.6	10.6	9.8	9	8.4	7.9	7.4	7	6.6	6.3
1520	12.2	11.1	10.2	9.4	8.7	8.2	7.6	7.2	6.8	6.5	6.1	5.8
1521	10.2	9.5	8.8	8.2	7.7	7.2	6.8	6.5	6.2	5.9	5.6	5.4
1522	8.7	8.2	7.7	7.2	6.8	6.5	6.2	5.9	5.6	5.4	5.1	4.9
1523	8.3	7.8	7.3	6.9	6.6	6.3	6	5.7	5.4	5.2	5	4.8
1524	8.4	7.8	7.4	7	6.6	6.3	6	5.7	5.5	5.3	5	4.9
1525	8.2	7.7	7.3	6.9	6.5	6.2	5.9	5.7	5.4	5.2	5	4.8
1526	8.3	7.8	7.4	7	6.6	6.3	6	5.7	5.5	5.3	5.1	4.9
1527	8.1	7.6	7.2	6.8	6.5	6.2	5.9	5.6	5.4	5.2	5	4.8
1528	8.7	8.1	7.7	7.2	6.8	6.5	6.2	5.9	5.7	5.4	5.2	5
1529	9.4	8.7	8.2	7.7	7.3	6.9	6.5	6.2	5.9	5.7	5.4	5.2
1530	9.9	9.2	8.6	8.2	7.7	7.3	6.9	6.6	6.2	6	5.7	5.5
1531	10.1	9.3	8.7	9.8	9.1	8.5	8	7.6	7.1	6.8	6.4	6.1
1532	9.3	8.7	8.1	12.1	11.1	10.2	9.4	8.8	8.2	7.8	7.3	6.9
1533	8.9	8.3	7.8	10.6	9.8	9.1	8.5	8	7.5	7.1	6.7	6.4
1534	8.8	8.2	7.7	10.6	9.8	9.1	8.5	8	7.5	7.1	6.8	6.4
1535	8.8	8.3	7.8	10.7	9.9	9.2	8.6	8	7.6	7.1	6.8	6.4
1536	8.6	8	7.6	7.4	7	6.7	6.3	6	5.8	5.5	5.3	5.1
1537	23.5	19.7	16.9	16	14.2	12.7	11.6	10.6	9.8	9.1	8.5	8
1538	24.5	20.3	17.4	16.5	14.5	13	11.8	10.8	9.9	9.2	8.6	8
1539	26.7	21.8	18.4	18.2	15.9	14	12.6	11.4	10.5	9.7	9	8.4
1540	22	18.6	16.1	15.6	13.8	12.4	11.3	10.3	9.5	8.9	8.3	7.8
1541	17.7	15.4	13.7	12.4	11.2	10.3	9.5	8.8	8.2	7.7	7.3	6.9
1542	17.2	15	13.3	12.1	11	10.1	9.3	8.7	8.1	7.6	7.2	6.8
1543	15.8	13.9	12.5	11.3	10.4	9.6	8.9	8.3	7.8	7.3	6.9	6.5
1544	14.4	12.9	11.6	10.6	9.8	9.1	8.5	7.9	7.4	7	6.6	6.3
1545	13.2	11.9	10.8	10	9.2	8.6	8	7.6	7.1	6.7	6.4	6.1
1546	11	10.1	9.4	8.7	8.2	7.7	7.2	6.8	6.5	6.2	5.9	5.6
1547	9.4	8.8	8.2	7.7	7.3	6.9	6.5	6.2	5.9	5.6	5.4	5.2
1548	10	9.3	8.7	8.1	7.6	7.2	6.8	6.5	6.2	5.9	5.6	5.4
1549	8.5	7.9	7.5	7.1	6.7	6.4	6.1	5.8	5.5	5.3	5.1	4.9
1550	8.3	7.8	7.3	6.9	6.6	6.3	6	5.7	5.5	5.3	5	4.9
1551	8.4	7.9	7.4	7	6.7	6.3	6	5.8	5.5	5.3	5.1	4.9
1552	9.2	8.6	8.1	7.6	7.2	6.8	6.5	6.2	5.9	5.6	5.4	5.2
1553	9.3	8.7	8.2	7.7	7.3	6.9	6.5	6.2	5.9	5.7	5.5	5.2
1554	10	9.3	8.7	8.1	7.6	7.2	6.9	6.5	6.2	5.9	5.7	5.4
1555	11.5	10.6	9.8	9.7	9.1	8.5	8	7.5	7.1	6.7	6.4	6.1
1556	9.5	8.9	8.3	12.1	11.1	10.2	9.5	8.8	8.3	7.8	7.4	7
1557	9.1	8.5	8	7.9	7.5	7.1	6.7	6.4	6.1	5.8	5.6	5.4
1558	9	8.4	7.9	7.7	7.2	6.9	6.5	6.2	5.9	5.7	5.5	5.2
1559	9	8.5	7.9	7.8	7.4	7	6.7	6.3	6	5.8	5.5	5.3
1560	8.8	8.3	7.8	7.5	7.1	6.8	6.4	6.1	5.9	5.6	5.4	5.2
1561	24	20	17.1	15.2	13.5	12.2	11.1	10.2	9.4	8.8	8.2	7.7
1562	23.9	19.9	17.1	15.3	13.6	12.3	11.2	10.3	9.5	8.8	8.2	7.7
1563	25.5	21	17.8	16.3	14.4	12.9	11.7	10.7	9.8	9.1	8.5	8
1564	21	17.8	15.5	14.2	12.7	11.5	10.6	9.7	9	8.4	7.9	7.4
1565	18.8	16.2	14.3	12.8	11.6	10.6	9.8	9	8.4	7.9	7.4	7
1566	16.4	14.4	12.9	11.6	10.6	9.8	9.1	8.5	7.9	7.4	7	6.6
1567	15	13.4	12	11	10.1	9.3	8.7	8.1	7.6	7.2	6.8	6.4
1568	14.1	12.6	11.5	10.5	9.7	9	8.4	7.8	7.4	7	6.6	6.3
1569	13.8	12.4	11.3	10.3	9.5	8.9	8.3	7.8	7.3	6.9	6.6	6.2
1570	13.1	11.8	10.8	9.9	9.2	8.6	8	7.6	7.1	6.8	6.4	6.1
1571	11.3	10.4	9.6	8.9	8.3	7.8	7.4	7	6.6	6.3	6	5.7
1572	13.4	12.1	11.1	10.2	9.4	8.8	8.2	7.7	7.3	6.9	6.5	6.2
1573	11.1	10.2	9.5	8.8	8.3	7.8	7.3	6.9	6.6	6.3	6	5.7
1574	7.9	7.4	7	6.7	6.3	6.1	5.8	5.5	5.3	5.1	4.9	4.7
1575	8.3	7.8	7.4	7	6.6	6.3	6	5.8	5.5	5.3	5.1	4.9
1576	10.2	9.5	8.8	8.3	7.8	7.4	7	6.6	6.3	6	5.8	5.5
1577	8.9	8.3	7.8	7.4	7	6.7	6.3	6.1	5.8	5.5	5.3	5.1
1578	8.9	8.4	7.9	7.4	7	6.7	6.4	6.1	5.8	5.6	5.3	5.1
1579	11.7	10.7	9.9	9.4	8.8	8.3	7.8	7.3	7	6.6	6.3	6
1580	9.7	9.1	8.5	8.2	7.8	7.3	6.9	6.6	6.3	6	5.8	5.5
1581	9	8.5	8	7.7	7.2	6.9	6.5	6.2	6	5.7	5.5	5.3
1582	8.8	8.3	7.8	7.5	7.1	6.8	6.4	6.1	5.9	5.6	5.4	5.2
1583	9	8.4	7.9	7.7	7.3	6.9	6.6	6.3	6	5.7	5.5	5.3
1584	8.9	8.3	7.9	7.4	7	6.7	6.4	6.1	5.8	5.6	5.4	5.2
1585	25.4	20.9	17.8	15.5	13.7	12.4	11.2	10.3	9.5	8.8	8.3	7.7
1586	21.7	18.3	15.9	14.1	12.6	11.4	10.5	9.7	9	8.4	7.8	7.4
1587	23.6	19.6	16.9	14.8	13.2	11.9	10.9	10	9.2	8.6	8.1	7.6
1588	25	20.6	17.6	15.6	13.9	12.4	11.3	10.4	9.6	8.9	8.3	7.8
1589	20.3	17.3	15.1	13.5	12.1	11	10.1	9.4	8.7	8.1	7.6	7.2
1590	20.4	17.4	15.2	13.5	12.2	11.1	10.2	9.4	8.7	8.2	7.7	7.2
1591	16.8	14.7	13.1	11.9	10.8	10	9.2	8.6	8	7.6	7.1	6.7
1592	15.6	13.8	12.4	11.3	10.4	9.6	8.9	8.3	7.8	7.3	6.9	6.6
1593	16	14.2	12.7	11.5	10.6	9.7	9	8.4	7.9	7.4	7	6.7
1594	14.9	13.3	12	11	10.1	9.3	8.7	8.2	7.7	7.2	6.8	6.5
1595	14.2	12.8	11.6	10.6	9.8	9.1	8.5	8	7.5	7.1	6.7	6.4
1596	13.5	12.2	11.2	10.3	9.5	8.8	8.3	7.8	7.3	6.9	6.6	6.3
1597	12.3	11.2	10.3	9.5	8.9	8.3	7.8	7.4	7	6.6	6.3	6
1598	8.7	8.2	7.7	7.3	6.9	6.5	6.2	6	5.7	5.5	5.2	5
1599	8.2	7.7	7.3	6.9	6.5	6.2	6	5.7	5.5	5.3	5.1	4.9
1600	8	7.5	7.1	6.7	6.4	6.1	5.9	5.6	5.4	5.2	5	4.8
1601	7.7	7.3	6.9	6.6	6.3	6	5.7	5.5	5.3	5.1	4.9	4.7
1602	8.9	8.4	7.9	7.4	7	6.7	6.4	6.1	5.8	5.6	5.4	5.2
1603	15.6	14	12.6	11.7	10.8	10	9.3	8.7	8.2	7.7	7.3	6.9
1604	9.9	9.3	8.7	8.2	7.8	7.3	7	6.6	6.3	6	5.8	5.5
1605	9.1	8.5	8	7.6	7.2	6.8	6.5	6.2	5.9	5.7	5.5	5.3
1606	9	8.4	7.9	7.5	7.1	6.8	6.4	6.1	5.9	5.6	5.4	5.2
1607	9.1	8.5	8	7.6	7.2	6.8	6.5	6.2	5.9	5.7	5.5	5.3
1608	9.3	8.7	8.2	7.7	7.3	6.9	6.6	6.3	6	5.8	5.5	5.3
1609	29	23.1	19.3	17.1	14.9	13.3	12	10.9	10	9.3	8.6	8.1
1610	23.4	19.5	16.7	14.7	13.1	11.8	10.8	9.9	9.2	8.5	8	7.5
1611	26.6	21.6	18.3	15.9	14	12.6	11.4	10.4	9.6	8.9	8.3	7.8
1612	29.3	23.3	19.5	17.4	15.2	13.5	12.2	11.1	10.2	9.4	8.7	8.2
1613	21.5	18.2	15.8	14	12.6	11.4	10.4	9.6	8.9	8.3	7.8	7.4
1614	17.9	15.6	13.8	12.4	11.3	10.4	9.6	8.9	8.3	7.8	7.3	6.9
1615	18.1	15.8	14	12.6	11.4	10.4	9.6	9	8.4	7.8	7.4	7
1616	19.1	16.5	14.6	13	11.8	10.8	9.9	9.2	8.6	8	7.6	7.1
1617	18.4	16	14.2	12.7	11.6	10.6	9.8	9.1	8.5	7.9	7.5	7.1
1618	15.5	13.8	12.5	11.3	10.4	9.6	9	8.4	7.9	7.4	7	6.6
1619	14.8	13.3	12	11	10.1	9.4	8.7	8.2	7.7	7.3	6.9	6.5
1620	13.7	12.4	11.3	10.4	9.6	8.9	8.4	7.9	7.4	7	6.7	6.3
1621	13.8	12.4	11.3	10.4	9.7	9	8.4	7.9	7.5	7.1	6.7	6.4
1622	8.9	8.3	7.8	7.4	7	6.6	6.3	6	5.8	5.5	5.3	5.1
1623	8.8	8.3	7.8	7.3	7	6.6	6.3	6	5.8	5.5	5.3	5.1
1624	7.9	7.5	7.1	6.7	6.4	6.1	5.9	5.6	5.4	5.2	5	4.8
1625	7.8	7.4	7	6.7	6.4	6.1	5.8	5.6	5.4	5.2	5	4.8
1626	9.4	8.8	8.2	7.8	7.3	7	6.6	6.3	6	5.8	5.5	5.3
1627	12.1	11.1	10.3	9.5	8.9	8.4	7.9	7.5	7.1	6.7	6.4	6.1
1628	10.7	9.9	9.2	8.7	8.1	7.7	7.3	6.9	6.6	6.3	6	5.7
1629	9.8	9.1	8.5	8	7.6	7.2	6.8	6.5	6.2	6	5.7	5.5
1630	9.5	8.9	8.4	7.9	7.5	7.1	6.7	6.4	6.1	5.9	5.6	5.4
1631	9.4	8.8	8.3	7.8	7.4	7	6.7	6.4	6.1	5.9	5.6	5.4
1632	9.4	8.8	8.3	7.8	7.4	7	6.7	6.4	6.1	5.8	5.6	5.4
1633	42.3	30.3	24.8	23.5	19.5	16.7	14.7	13.1	11.8	10.7	9.9	14.2
1634	26.4	21.4	18.1	15.7	13.9	12.4	11.3	10.3	9.5	8.8	8.2	7.7
1635	23.2	19.3	16.6	14.6	13	11.8	10.7	9.9	9.1	8.5	8	7.5
1636	28.9	23.1	19.3	16.6	14.6	13	11.8	10.7	9.9	9.2	8.5	8
1637	26.7	21.7	18.4	15.9	14.1	12.6	11.5	10.5	9.7	9	8.4	7.9
1638	20.2	17.3	15.1	13.5	12.2	11.1	10.2	9.4	8.7	8.2	7.7	7.2
1639	19.2	16.6	14.6	13.1	11.8	10.8	9.9	9.2	8.6	8	7.6	7.1
1640	20.7	17.7	15.5	13.8	12.4	11.3	10.4	9.6	8.9	8.3	7.8	7.4
1641	22.5	19	16.4	14.5	13	11.8	10.8	10	9.2	8.6	8.1	7.6
1642	17.6	15.5	13.8	12.4	11.3	10.4	9.6	9	8.4	7.9	7.4	7
1643	14.8	13.3	12	11	10.1	9.4	8.8	8.2	7.7	7.3	6.9	6.6
1644	13.6	12.3	11.2	10.3	9.6	8.9	8.3	7.8	7.4	7	6.7	6.3
1645	11.7	10.7	9.9	9.2	8.6	8.1	7.6	7.2	6.8	6.5	6.2	5.9
1646	10.2	9.5	8.8	8.3	7.8	7.4	7	6.6	6.3	6	5.8	5.5
1647	9.9	9.2	8.6	8.1	7.6	7.2	6.9	6.5	6.2	6	5.7	5.5
1648	8.8	8.3	7.8	7.4	7	6.7	6.3	6.1	5.8	5.6	5.3	5.1
1649	8.5	8	7.5	7.1	6.8	6.5	6.2	5.9	5.7	5.4	5.2	5
1650	10.4	9.6	9	8.4	8	7.5	7.1	6.8	6.5	6.2	5.9	5.7
1651	13.4	12.2	11.2	10.3	9.6	9	8.4	7.9	7.5	7.1	6.8	6.5
1652	10.3	9.5	8.9	8.4	7.9	7.5	7.1	6.8	6.4	6.2	5.9	5.7
1653	10.2	9.5	8.9	8.4	7.9	7.5	7.1	6.7	6.4	6.2	5.9	5.7
1654	9.8	9.2	8.6	8.1	7.7	7.3	6.9	6.6	6.3	6	5.8	5.5
1655	10	9.3	8.7	8.2	7.8	7.4	7	6.7	6.4	6.1	5.8	5.6
1656	9.4	8.8	8.3	7.8	7.4	7	6.7	6.4	6.1	5.9	5.6	5.4
1657	31.7	24.7	20.3	17.3	15	13.4	12	10.9	10	9.2	8.6	8
1658	23.2	19.3	16.6	14.5	13	11.7	10.7	9.8	9.1	8.5	7.9	7.4
1659	21.1	17.9	15.5	13.8	12.4	11.2	10.3	9.5	8.8	8.2	7.7	7.2
1660	21.4	18.1	15.7	13.9	12.5	11.3	10.4	9.6	8.9	8.3	7.8	7.3
1661	20.2	17.3	15.1	13.5	12.1	11	10.1	9.4	8.7	8.1	7.6	7.2
1662	21.4	18.1	15.8	14	12.5	11.4	10.4	9.6	8.9	8.4	7.8	7.4
1663	42.9	30.6	24.4	20.2	17.2	15	13.3	12	10.9	10	9.3	9.2
1664	23.3	19.4	16.6	14.6	13	11.7	10.7	9.8	9.1	8.5	7.9	7.5
1665	25.9	21.1	17.9	15.6	13.8	12.4	11.2	10.3	9.5	8.8	8.2	7.7
1666	26	21.3	18	15.6	13.8	12.4	11.3	10.3	9.5	8.8	8.3	7.7
1667	23.6	19.7	16.9	14.8	13.2	11.9	10.9	10	9.2	8.6	8	7.6
1668	28.8	23.1	19.3	16.6	14.6	13.1	11.8	10.8	9.9	9.2	8.6	8
1669	33.7	25.9	21.1	17.9	15.5	13.7	12.3	11.2	10.2	9.4	8.8	8.2
1670	26.6	21.6	18.2	15.8	13.9	12.5	11.3	10.4	9.5	8.9	8.3	7.7
1671	31.9	24.8	20.4	17.4	15.2	13.5	12.1	11	10.1	9.3	8.7	8.1
1672	41.5	30	24.5	20.3	17.3	15.1	13.4	12.1	11	10.1	9.3	10
1673	40.2	29.4	24.5	20.5	17.5	15.2	13.5	12.2	11.1	10.2	9.4	10.1
1674	32	25	20.6	17.5	15.3	13.6	12.2	11.1	10.2	9.4	8.8	8.2
1675	33.1	25.5	20.9	17.7	15.4	13.7	12.3	11.1	10.2	9.4	8.8	8.2
1676	31.5	24.6	20.3	17.3	15.1	13.4	12.1	11	10.1	9.3	8.7	8.1
1677	44.7	31.5	25.8	21.1	17.9	15.5	13.8	12.3	11.2	10.3	9.5	9.4
1678	66.3	44.8	40.6	35.2	26.7	21.7	18.3	15.8	14	12.5	11.4	22.7
1679	37.1	27.8	22.5	18.8	16.3	14.3	12.8	11.6	10.6	9.7	9	8.6
1680	28.8	23	19.2	16.5	14.5	13	11.7	10.7	9.8	9.1	8.5	7.9
1681	37.7	28.1	22.5	18.9	16.3	14.3	12.8	11.6	10.6	9.8	9	8.4
1682	49.1	33.4	27.7	22.3	18.7	16.2	14.3	12.7	11.5	10.5	9.7	9.6
1683	89.5	66.3	64.6	55.7	36	27.2	21.9	18.5	16	14.1	12.7	29.7
1684	77.7	55.4	52.7	45.1	31.7	24.7	20.3	17.3	15.1	13.4	12.1	25
1685	54.2	35.4	31.5	25.9	21.1	17.9	15.6	13.8	12.4	11.2	10.3	12
1686	25	20.5	17.5	15.2	13.5	12.1	11	10.1	9.3	8.7	8.1	7.6
1687	78.1	54.5	49.8	39	28.8	23	19.2	16.5	14.5	13	11.7	20.3
1688	128	104.9	117	104.9	71.3	43.5	31	24.3	20.1	17.2	17	49.9
1689	127.6	105.3	122.8	113.2	78.1	48.9	33.3	25.7	21	17.8	17.7	51.3
1690	72.5	49.9	47.1	38.8	28.6	22.8	19.1	16.4	14.4	12.9	11.6	20.7
1691	32.6	25.2	20.7	17.6	15.3	13.6	12.2	11.1	10.1	9.4	8.7	8.1
1692	21.4	18.1	15.7	13.9	12.4	11.3	10.3	9.5	8.8	8.2	7.7	7.2
