# Supplementary material for: Roles of host and environment in shift of primary anthrax host species in Kruger National Park
Source: PLoS One. 2024 Dec 6;19(12):e0314103. doi: 10.1371/journal.pone.0314103 (PMC11623471; doi:10.1371/journal.pone.0314103)
Supplement: S1 Data — (ZIP) [file pone.0314103.s001.zip › Ochai Supplementary Data/Soil Moisture KNP/TerraClimate_Soil Moisture_2011.xlsx]

## Sheet: TerraClimate_Soil Moisture_2011
UPID	2011_1	2011_2	2011_3	2011_4	2011_5	2011_6	2011_7	2011_8	2011_9	2011_10	2011_11	2011_12
1	6.3	5.9	5.5	5.2	4.9	4.6	4.4	4.2	4	3.8	3.6	3.5
2	2.7	2.6	2.6	2.5	2.4	2.3	2.3	2.2	2.2	2.1	2.1	2
3	2.6	2.5	2.4	2.4	2.3	2.2	2.2	2.1	2.1	2	2	1.9
4	2.5	2.4	2.4	2.3	2.2	2.2	2.1	2.1	2	2	1.9	1.9
5	8.9	8	7.3	6.7	6.2	5.7	5.4	5	4.7	4.5	4.2	4
6	7.9	7.2	6.6	6.1	5.7	5.3	5	4.7	4.4	4.2	4	3.8
7	2.1	2.1	2	2	1.9	1.9	1.9	1.8	1.8	1.7	1.7	1.7
8	1.7	1.7	1.6	1.6	1.6	1.5	1.5	1.5	1.5	1.4	1.4	1.4
9	2.5	2.4	2.3	2.3	2.2	2.2	2.1	2.1	2	2	1.9	1.9
10	11.5	10.1	9	8.1	7.4	6.8	6.3	5.9	5.5	5.2	4.9	4.6
11	10.2	9.1	8.3	7.5	6.9	6.4	6	5.6	5.3	5	4.7	4.5
12	8.9	8.1	7.4	6.8	6.3	5.9	5.5	5.2	4.9	4.7	4.4	4.2
13	14.5	12.4	10.9	9.7	8.7	7.9	7.3	6.7	6.3	5.9	5.5	5.2
14	17.5	14.6	12.5	10.9	9.7	8.8	8	7.4	6.8	6.3	5.9	5.6
15	16.1	13.7	11.9	10.5	9.4	8.5	7.8	7.2	6.7	6.2	5.8	5.5
16	10.4	9.3	8.5	7.8	7.2	6.7	6.2	5.9	5.5	5.2	4.9	4.7
17	6.6	6.2	5.8	5.5	5.2	4.9	4.7	4.5	4.3	4.1	3.9	3.8
18	11.2	10	9.1	8.3	7.7	7.1	6.6	6.2	5.8	5.5	5.2	5
19	6.6	6.1	5.7	5.3	5	4.7	4.5	4.2	4	3.9	3.7	3.5
20	9	8.1	7.4	6.8	6.2	5.8	5.4	5.1	4.8	4.5	4.3	4.1
21	7.5	6.9	6.3	5.9	5.5	5.1	4.8	4.5	4.3	4.1	3.9	3.7
22	6.8	6.3	5.8	5.4	5.1	4.8	4.5	4.3	4	3.9	3.7	3.5
23	8.3	7.5	6.9	6.3	5.8	5.4	5.1	4.8	4.5	4.2	4	3.8
24	10.1	8.9	8	7.2	6.6	6.1	5.6	5.2	4.9	4.6	4.3	4.1
25	3.2	3.1	3	2.9	2.8	2.7	2.6	2.5	2.4	2.4	2.3	2.2
26	1.3	1.3	1.3	1.3	1.3	1.2	1.2	1.2	1.2	1.2	1.2	1.1
27	0.7	0.7	0.7	0.6	0.6	0.6	0.6	0.6	0.6	0.6	0.6	0.6
28	0.7	0.7	0.7	0.7	0.7	0.6	0.6	0.6	0.6	0.6	0.6	0.6
29	5.1	4.8	4.6	4.3	4.1	3.9	3.7	3.6	3.4	3.3	3.2	3.1
30	10.6	9.3	8.4	7.6	7	6.4	6	5.6	5.2	4.9	4.7	4.4
31	12	10.5	9.3	8.4	7.6	7	6.4	6	5.6	5.3	5	4.7
32	16.6	13.8	11.8	10.4	9.2	8.3	7.6	7	6.5	6	5.6	5.3
33	19.3	15.6	13.2	11.4	10.1	9	8.2	7.5	6.9	6.4	5.9	5.6
34	14.2	12.2	10.7	9.5	8.6	7.8	7.2	6.7	6.2	5.8	5.4	5.1
35	0.8	0.7	0.7	0.7	0.7	0.7	0.7	0.7	0.7	0.7	0.7	0.7
36	3.4	3.3	3.2	3.1	3	2.9	2.8	2.7	2.6	2.6	2.5	2.4
37	9.7	8.6	7.8	7.1	6.5	6	5.6	5.2	4.9	4.6	4.4	4.2
38	9.1	8.2	7.4	6.8	6.2	5.8	5.4	5	4.7	4.5	4.2	4
39	8.4	7.6	6.9	6.4	5.9	5.5	5.1	4.8	4.5	4.3	4	3.8
40	6.8	6.2	5.7	5.3	5	4.7	4.4	4.2	4	3.8	3.6	3.4
41	2.6	2.6	2.5	2.4	2.3	2.3	2.2	2.1	2.1	2	2	1.9
42	2.3	2.2	2.1	2.1	2	2	1.9	1.9	1.8	1.8	1.7	1.7
43	4.5	4.2	4	3.8	3.6	3.4	3.3	3.1	3	2.9	2.8	2.7
44	3.3	3.2	3.1	2.9	2.8	2.7	2.6	2.5	2.5	2.4	2.3	2.2
45	2.6	2.5	2.4	2.4	2.3	2.2	2.2	2.1	2	2	1.9	1.9
46	6.5	6	5.6	5.2	4.9	4.6	4.3	4.1	3.9	3.7	3.5	3.4
47	1.1	1.1	1.1	1.1	1.1	1	1	1	1	1	1	1
48	1.7	1.6	1.6	1.6	1.6	1.5	1.5	1.5	1.4	1.4	1.4	1.4
49	3.9	3.7	3.5	3.4	3.3	3.1	3	2.9	2.8	2.7	2.6	2.5
50	12.1	10.5	9.3	8.3	7.5	6.9	6.4	5.9	5.5	5.2	4.8	4.6
51	15	12.6	10.9	9.6	8.6	7.8	7.1	6.5	6.1	5.6	5.3	5
52	13.7	11.7	10.2	9.1	8.2	7.5	6.8	6.3	5.9	5.5	5.2	4.9
53	0.7	0.7	0.7	0.7	0.7	0.7	0.7	0.7	0.7	0.7	0.7	0.7
54	0.7	0.7	0.7	0.7	0.7	0.7	0.7	0.7	0.7	0.7	0.7	0.7
55	7.8	7.1	6.5	6	5.6	5.2	4.9	4.6	4.3	4.1	3.9	3.7
56	8.5	7.6	6.9	6.3	5.8	5.4	5.1	4.8	4.5	4.2	4	3.8
57	8.1	7.3	6.7	6.1	5.6	5.3	4.9	4.6	4.3	4.1	3.9	3.7
58	10.6	9.2	8.2	7.3	6.7	6.1	5.6	5.2	4.9	4.6	4.3	4.1
59	9.6	8.5	7.5	6.8	6.2	5.7	5.3	4.9	4.6	4.3	4.1	3.9
60	2.6	2.5	2.4	2.3	2.3	2.2	2.1	2.1	2	1.9	1.9	1.8
61	1.7	1.7	1.6	1.6	1.6	1.5	1.5	1.5	1.4	1.4	1.4	1.4
62	0.6	0.6	0.6	0.6	0.6	0.6	0.6	0.6	0.6	0.6	0.5	0.5
63	9.3	8.2	7.3	6.6	6.1	5.6	5.2	4.8	4.5	4.3	4	3.8
64	3.5	3.4	3.2	3.1	3	2.9	2.8	2.7	2.6	2.5	2.4	2.3
65	0.7	0.7	0.7	0.7	0.6	0.6	0.6	0.6	0.6	0.6	0.6	0.6
66	3.3	3.2	3	2.9	2.8	2.7	2.6	2.5	2.5	2.4	2.3	2.2
67	0.6	0.6	0.6	0.6	0.6	0.6	0.6	0.6	0.6	0.6	0.6	0.6
68	1.7	1.6	1.6	1.6	1.6	1.5	1.5	1.5	1.4	1.4	1.4	1.4
69	0.6	0.6	0.6	0.6	0.6	0.6	0.6	0.6	0.6	0.6	0.6	0.6
70	0.7	0.7	0.7	0.6	0.6	0.6	0.6	0.6	0.6	0.6	0.6	0.6
71	0.7	0.7	0.7	0.7	0.7	0.6	0.6	0.6	0.6	0.6	0.6	0.6
72	0.7	0.7	0.7	0.7	0.7	0.6	0.6	0.6	0.6	0.6	0.6	0.6
73	15.2	12.5	10.7	9.3	8.3	7.5	6.8	6.2	5.7	5.3	5	4.7
74	12.9	10.9	9.5	8.4	7.5	6.8	6.2	5.7	5.3	5	4.7	4.4
75	10.2	8.9	7.9	7.1	6.5	5.9	5.5	5.1	4.8	4.5	4.2	4
76	6.9	6.3	5.7	5.3	4.9	4.6	4.3	4.1	3.8	3.7	3.5	3.3
77	6.7	6.1	5.6	5.2	4.8	4.5	4.2	4	3.7	3.5	3.4	3.2
78	2.1	2	2	1.9	1.9	1.8	1.8	1.7	1.7	1.6	1.6	1.6
79	1.2	1.2	1.2	1.2	1.1	1.1	1.1	1.1	1.1	1.1	1	1
80	0.6	0.6	0.5	0.5	0.5	0.5	0.5	0.5	0.5	0.5	0.5	0.5
81	0.6	0.6	0.6	0.6	0.5	0.5	0.5	0.5	0.5	0.5	0.5	0.5
82	12.1	10.2	8.9	7.8	7	6.3	5.8	5.3	5	4.6	4.3	4.1
83	9.3	8.2	7.3	6.6	6	5.5	5.1	4.8	4.5	4.2	3.9	3.7
84	1	1	0.9	0.9	0.9	0.9	0.9	0.9	0.9	0.9	0.9	0.8
85	0.6	0.6	0.6	0.6	0.6	0.6	0.6	0.6	0.6	0.6	0.5	0.5
86	0.6	0.6	0.6	0.6	0.6	0.6	0.6	0.6	0.6	0.6	0.5	0.5
87	0.6	0.6	0.6	0.6	0.6	0.6	0.6	0.6	0.6	0.6	0.6	0.6
88	0.6	0.6	0.6	0.6	0.6	0.6	0.6	0.6	0.6	0.6	0.6	0.6
89	0.6	0.6	0.6	0.6	0.6	0.6	0.6	0.6	0.6	0.6	0.6	0.6
90	0.6	0.6	0.6	0.6	0.6	0.6	0.6	0.6	0.6	0.6	0.6	0.6
91	10.3	9	8	7.2	6.6	6	5.6	5.2	4.8	4.5	4.3	4
92	4.7	4.4	4.1	3.9	3.7	3.5	3.4	3.2	3.1	2.9	2.8	2.7
93	2.6	2.5	2.4	2.4	2.3	2.2	2.1	2.1	2	2	1.9	1.9
94	7.1	6.4	5.8	5.4	5	4.6	4.3	4.1	3.8	3.6	3.4	3.3
95	5.9	5.4	5	4.6	4.3	4	3.8	3.6	3.4	3.2	3.1	2.9
96	2.1	2	2	1.9	1.9	1.8	1.8	1.7	1.7	1.6	1.6	1.5
97	1.9	1.8	1.8	1.7	1.7	1.6	1.6	1.5	1.5	1.5	1.4	1.4
98	5.8	5.3	4.9	4.6	4.2	4	3.7	3.5	3.3	3.2	3	2.9
99	6.8	6.1	5.6	5.1	4.7	4.4	4.1	3.9	3.6	3.5	3.3	3.1
100	1.9	1.8	1.8	1.7	1.7	1.6	1.6	1.5	1.5	1.5	1.4	1.4
101	11.6	9.7	8.4	7.4	6.7	6	5.5	5.1	4.7	4.4	4.1	3.9
102	3.9	3.7	3.5	3.3	3.1	3	2.9	2.8	2.6	2.5	2.5	2.4
103	1.3	1.3	1.3	1.2	1.2	1.2	1.2	1.2	1.1	1.1	1.1	1.1
104	1.4	1.4	1.4	1.3	1.3	1.3	1.3	1.2	1.2	1.2	1.2	1.2
105	4.3	4	3.8	3.6	3.4	3.3	3.1	3	2.9	2.7	2.6	2.5
106	0.6	0.6	0.6	0.6	0.6	0.6	0.5	0.5	0.5	0.5	0.5	0.5
107	0.6	0.6	0.6	0.6	0.6	0.6	0.5	0.5	0.5	0.5	0.5	0.5
108	0.6	0.6	0.6	0.6	0.6	0.6	0.6	0.6	0.5	0.5	0.5	0.5
109	12.8	10.8	9.4	8.3	7.5	6.8	6.2	5.7	5.3	4.9	4.6	4.4
110	8	7.2	6.5	6	5.5	5.1	4.8	4.5	4.2	4	3.8	3.6
111	14.1	11.6	9.9	8.6	7.6	6.9	6.2	5.7	5.3	4.9	4.6	4.3
112	13	10.8	9.2	8.1	7.2	6.5	5.9	5.4	5	4.7	4.4	4.1
113	12.5	10.4	8.9	7.8	7	6.3	5.7	5.3	4.9	4.5	4.2	4
114	9.8	8.4	7.4	6.6	6	5.5	5	4.7	4.3	4.1	3.8	3.6
115	10.7	9.1	7.9	7	6.3	5.7	5.2	4.8	4.5	4.2	3.9	3.7
116	8.5	7.5	6.7	6	5.5	5	4.7	4.3	4.1	3.8	3.6	3.4
117	11.3	9.5	8.2	7.3	6.5	5.9	5.4	5	4.6	4.3	4	3.8
118	9.6	8.3	7.3	6.6	6	5.4	5	4.6	4.3	4.1	3.8	3.6
119	13.3	10.9	9.3	8.1	7.1	6.4	5.8	5.3	4.9	4.6	4.3	4
120	15.6	12.4	10.3	8.8	7.7	6.9	6.2	5.7	5.2	4.8	4.5	4.2
121	11.4	9.7	8.4	7.4	6.6	6	5.5	5.1	4.7	4.4	4.1	3.9
122	11.6	9.8	8.5	7.5	6.7	6.1	5.6	5.1	4.8	4.4	4.2	3.9
123	14.2	11.5	9.7	8.5	7.5	6.7	6.1	5.6	5.1	4.8	4.4	4.2
124	2.5	2.4	2.3	2.2	2.2	2.1	2	2	1.9	1.9	1.8	1.8
125	4	3.8	3.6	3.4	3.2	3.1	2.9	2.8	2.7	2.6	2.5	2.4
126	0.6	0.6	0.6	0.6	0.5	0.5	0.5	0.5	0.5	0.5	0.5	0.5
127	26.6	19.1	15	12.5	10.7	9.3	8.3	7.5	6.8	6.3	5.8	5.4
128	13.9	11.7	10	8.8	7.9	7.1	6.5	6	5.5	5.2	4.8	4.5
129	33.6	21.6	16.3	13.2	11.1	9.6	8.5	7.6	6.9	6.3	5.8	5.4
130	19.9	15.2	12.4	10.5	9.1	8.1	7.3	6.6	6	5.6	5.2	4.8
131	10.8	9.3	8.2	7.3	6.6	6	5.6	5.1	4.8	4.5	4.2	4
132	20.2	15.2	12.3	10.3	8.9	7.9	7	6.4	5.8	5.4	5	4.6
133	35.4	21.4	15.7	12.6	10.5	9	7.9	7.1	6.4	5.8	5.4	5
134	23.5	16.8	13.2	10.9	9.4	8.2	7.3	6.6	6	5.5	5.1	4.7
135	13.8	11.3	9.6	8.4	7.5	6.7	6.1	5.6	5.2	4.8	4.5	4.2
136	15.5	12.4	10.4	9	7.9	7.1	6.4	5.8	5.4	5	4.6	4.3
137	14.8	12	10.1	8.7	7.7	6.9	6.3	5.7	5.3	4.9	4.6	4.3
138	18	13.9	11.4	9.7	8.4	7.5	6.7	6.1	5.6	5.2	4.8	4.5
139	16.2	12.8	10.7	9.2	8	7.2	6.5	5.9	5.4	5	4.7	4.4
140	13.9	11.4	9.7	8.4	7.5	6.7	6.1	5.6	5.2	4.8	4.5	4.2
141	7.9	7.1	6.4	5.8	5.4	5	4.6	4.3	4.1	3.8	3.6	3.5
142	13.6	11.2	9.6	8.3	7.4	6.7	6	5.5	5.1	4.8	4.4	4.2
143	8.1	7.2	6.5	5.9	5.4	5	4.7	4.4	4.1	3.9	3.7	3.5
144	0.6	0.6	0.6	0.5	0.5	0.5	0.5	0.5	0.5	0.5	0.5	0.5
145	66.8	30	21	27.4	19.7	15.6	12.9	11.1	9.7	8.6	7.8	7.1
146	47.5	26.6	19.3	18.8	14.9	12.5	10.7	9.4	8.4	7.6	6.9	6.3
147	58	28.2	19.9	19.3	15.2	12.6	10.8	9.4	8.4	7.6	6.9	6.3
148	27.8	19.6	15.3	12.6	10.7	9.4	8.3	7.5	6.8	6.3	5.8	5.4
149	28.6	19.8	15.3	13	11	9.5	8.4	7.6	6.9	6.3	5.8	5.4
150	17.9	14.2	11.8	10.1	8.8	7.9	7.1	6.5	5.9	5.5	5.1	4.8
151	25.6	18.2	14.3	11.8	10.1	8.8	7.9	7.1	6.4	5.9	5.5	5.1
152	21.6	16.2	13	10.9	9.5	8.3	7.5	6.7	6.2	5.7	5.3	4.9
153	16.2	13	10.9	9.4	8.3	7.4	6.7	6.1	5.6	5.2	4.9	4.6
154	11.1	9.5	8.4	7.5	6.8	6.2	5.7	5.2	4.9	4.6	4.3	4.1
155	17.6	13.8	11.5	9.8	8.6	7.6	6.9	6.3	5.7	5.3	4.9	4.6
156	18.2	14.2	11.7	9.9	8.7	7.7	6.9	6.3	5.8	5.3	5	4.6
157	16.7	13.3	11	9.5	8.3	7.4	6.7	6.1	5.6	5.2	4.8	4.5
158	18.2	14.1	11.6	9.9	8.6	7.6	6.9	6.2	5.7	5.3	4.9	4.6
159	17.2	13.5	11.2	9.5	8.4	7.4	6.7	6.1	5.6	5.2	4.8	4.5
160	17.8	13.9	11.4	9.7	8.5	7.5	6.8	6.1	5.6	5.2	4.8	4.5
161	3.5	3.3	3.2	3.1	2.9	2.8	2.7	2.6	2.5	2.4	2.3	2.3
162	0.6	0.6	0.6	0.6	0.5	0.5	0.5	0.5	0.5	0.5	0.5	0.5
163	65	30.9	21.7	37.9	24.5	18.5	15	12.6	10.9	9.6	8.6	7.8
164	74	31.3	21.8	40.2	25.2	18.8	15.1	12.7	10.9	9.6	8.6	7.9
165	56.9	29.1	20.7	27.5	19.9	15.7	13.1	11.2	9.8	8.8	7.9	7.2
166	53.9	28.3	20.2	25.6	18.9	15.1	12.6	10.8	9.5	8.5	7.7	7
167	18.2	14.6	12.2	11.1	9.7	8.6	7.8	7.1	6.5	6	5.6	5.2
168	19.4	15.3	12.7	10.8	9.5	8.4	7.6	6.9	6.4	5.9	5.5	5.1
169	24.1	17.8	14.3	12.1	10.4	9.2	8.2	7.4	6.7	6.2	5.7	5.3
170	18.7	14.8	12.3	10.5	9.2	8.2	7.4	6.7	6.2	5.7	5.3	5
171	16.4	13.3	11.2	9.7	8.6	7.7	7	6.4	5.9	5.5	5.1	4.8
172	13.6	11.4	9.8	8.7	7.7	7	6.4	5.9	5.5	5.1	4.8	4.5
173	17.5	13.9	11.6	10	8.8	7.8	7.1	6.4	5.9	5.5	5.1	4.8
174	17.3	13.7	11.5	9.8	8.6	7.7	7	6.3	5.8	5.4	5	4.7
175	15.4	12.5	10.6	9.2	8.1	7.3	6.6	6	5.6	5.2	4.8	4.5
176	17.8	14	11.5	10.2	8.9	7.9	7.1	6.4	5.9	5.4	5	4.7
177	25.4	17.9	14	12.3	10.4	9	8	7.1	6.5	5.9	5.5	5.1
178	29.3	19.5	14.8	13.7	11.3	9.7	8.4	7.5	6.8	6.2	5.6	5.2
179	19	14.5	11.8	10.3	8.9	7.9	7	6.4	5.8	5.4	5	4.6
180	12.3	10.3	8.9	7.8	7	6.3	5.8	5.3	4.9	4.6	4.3	4
181	90.8	33.4	23.1	73	45.1	27.5	20.3	16.2	13.6	11.7	10.3	27.3
182	90	33.1	22.9	58.3	33.1	22.9	17.8	14.6	12.4	10.8	9.6	13.6
183	89.2	32.8	22.7	60.3	34	23.2	17.9	14.6	12.4	10.8	9.6	12.8
184	46.8	27.6	20.2	33	22.7	17.6	14.4	12.2	10.6	9.4	8.5	7.7
185	37.7	24.5	18.5	19.6	15.7	13.1	11.3	9.9	8.9	8	7.3	6.7
186	39.7	25.1	18.8	22.2	17.2	14.1	12	10.4	9.3	8.3	7.6	6.9
187	25	18.7	15	14.3	12.1	10.5	9.3	8.3	7.6	6.9	6.4	5.9
188	22.3	17.1	14	12.1	10.5	9.2	8.3	7.5	6.9	6.3	5.9	5.5
189	15.6	12.9	11	9.7	8.6	7.7	7.1	6.5	6	5.6	5.2	4.9
190	12.7	10.8	9.5	8.4	7.6	6.9	6.4	5.9	5.5	5.1	4.8	4.5
191	14.9	12.3	10.6	9.3	8.2	7.4	6.8	6.2	5.8	5.4	5	4.7
192	14.8	12.2	10.5	9.2	8.1	7.3	6.7	6.1	5.7	5.3	4.9	4.6
193	13	11	9.5	8.4	7.5	6.8	6.3	5.8	5.4	5	4.7	4.4
194	14.1	11.7	10	9	8	7.2	6.5	6	5.5	5.2	4.8	4.5
195	18.9	14.6	12	11.4	9.8	8.6	7.6	6.9	6.3	5.8	5.3	5
196	25.6	18	14.1	14	11.5	9.8	8.6	7.6	6.9	6.3	5.7	5.3
197	25.5	17.8	13.9	13.9	11.4	9.7	8.5	7.5	6.8	6.2	5.6	5.2
198	18.9	14.4	11.7	11.1	9.4	8.2	7.3	6.6	6	5.5	5.1	4.7
199	94.4	42.1	27	94.4	65.8	32.8	23.2	18.1	15	12.8	11.1	50.7
200	93.9	37.5	25.1	75.7	49	29.1	21.3	17	14.2	12.2	10.7	25.9
201	54.8	30.5	22	44.5	27.6	20.6	16.5	13.8	11.9	10.5	9.4	8.5
202	28.9	21.2	16.9	24.5	18.8	15.4	13	11.3	10	9	8.2	7.5
203	36	24.4	18.7	21.9	17.3	14.3	12.3	10.7	9.6	8.6	7.9	7.2
204	40.4	26	19.6	24.6	18.8	15.3	13	11.3	10	9	8.1	7.4
205	23.9	18.4	15	13.5	11.7	10.3	9.2	8.3	7.6	7	6.4	6
206	12.2	10.6	9.4	8.6	7.8	7.1	6.6	6.1	5.7	5.3	5	4.8
207	10.9	9.6	8.6	7.8	7.1	6.6	6.1	5.7	5.3	5	4.7	4.5
208	12.8	11	9.7	8.7	7.8	7.1	6.6	6.1	5.7	5.3	5	4.7
209	10.1	8.9	8	7.3	6.7	6.2	5.7	5.3	5	4.7	4.5	4.2
210	9.9	8.7	7.8	7.1	6.5	6	5.6	5.2	4.9	4.6	4.4	4.1
211	7	6.4	5.9	5.5	5.1	4.8	4.5	4.3	4	3.8	3.7	3.5
212	12.5	10.6	9.3	8.2	7.4	6.7	6.2	5.7	5.3	4.9	4.6	4.4
213	17.3	13.8	11.5	10.1	8.9	7.9	7.1	6.5	5.9	5.5	5.1	4.8
214	19.2	14.8	12.1	11.7	10	8.7	7.7	7	6.3	5.8	5.4	5
215	21.3	15.8	12.7	13.6	11.2	9.6	8.4	7.5	6.7	6.1	5.6	5.2
216	15.5	12.4	10.4	10	8.6	7.6	6.8	6.2	5.7	5.2	4.9	4.5
217	98	43.7	28	98	72.2	34.5	24.3	19	15.6	13.3	11.6	35
218	69.2	34.1	24.1	58.4	36.9	25.3	19.5	16	13.6	11.8	10.5	9.4
219	24.2	18.9	15.6	20.5	16.6	14	12.1	10.7	9.6	8.7	8	7.3
220	14.5	12.5	11	10.3	9.3	8.4	7.7	7.1	6.6	6.2	5.8	5.5
221	18.3	15.2	13	13.2	11.5	10.2	9.2	8.4	7.7	7.1	6.6	6.2
222	18.7	15.4	13.2	12.6	11.1	9.9	8.9	8.2	7.5	6.9	6.5	6
223	12.3	10.9	9.7	9	8.2	7.5	7	6.5	6	5.7	5.4	5.1
224	9.1	8.3	7.6	7	6.5	6	5.7	5.3	5	4.8	4.5	4.3
225	6.3	5.9	5.5	5.2	4.9	4.7	4.4	4.2	4	3.9	3.7	3.6
226	10.6	9.4	8.5	7.7	7.1	6.5	6.1	5.7	5.3	5	4.7	4.5
227	4.6	4.3	4.1	3.9	3.8	3.6	3.4	3.3	3.2	3.1	3	2.9
228	5.3	5	4.7	4.4	4.2	4	3.8	3.6	3.5	3.3	3.2	3.1
229	5	4.7	4.4	4.2	4	3.8	3.6	3.5	3.3	3.2	3.1	2.9
230	8.9	7.9	7.2	6.6	6	5.6	5.2	4.9	4.6	4.3	4.1	3.9
231	15.3	12.5	10.6	9.3	8.2	7.4	6.7	6.2	5.7	5.3	4.9	4.6
232	13.3	11.1	9.6	8.4	7.5	6.8	6.2	5.7	5.3	4.9	4.6	4.3
233	11.7	10	8.7	8	7.2	6.5	5.9	5.5	5.1	4.7	4.4	4.2
234	13.8	11.3	9.6	8.9	7.9	7	6.4	5.8	5.3	4.9	4.6	4.3
235	26.7	20.5	16.8	31.6	23.2	18.4	15.4	13.2	11.6	10.4	9.4	8.5
236	27.1	20.7	16.9	27.5	21	17.1	14.4	12.5	11.1	9.9	9	8.2
237	15.1	13	11.4	16.9	14.3	12.4	11	9.9	9	8.2	7.6	7
238	10.8	9.7	8.8	9	8.3	7.6	7.1	6.6	6.2	5.8	5.5	5.2
239	12.7	11.2	10.1	9.8	8.9	8.1	7.5	7	6.5	6.1	5.8	5.4
240	13.6	11.9	10.6	10.4	9.4	8.6	7.9	7.3	6.8	6.4	6	5.6
241	11.3	10.1	9.1	8.6	7.9	7.3	6.8	6.3	6	5.6	5.3	5
242	6.1	5.7	5.4	5.1	4.8	4.6	4.4	4.2	4	3.9	3.7	3.6
243	3.4	3.3	3.1	3	2.9	2.9	2.8	2.7	2.6	2.5	2.5	2.4
244	5.2	4.9	4.7	4.5	4.2	4.1	3.9	3.7	3.6	3.4	3.3	3.2
245	2.2	2.2	2.1	2.1	2	2	1.9	1.9	1.9	1.8	1.8	1.7
246	1.3	1.3	1.3	1.3	1.3	1.2	1.2	1.2	1.2	1.2	1.2	1.1
247	1.3	1.3	1.3	1.2	1.2	1.2	1.2	1.2	1.2	1.1	1.1	1.1
248	4.5	4.2	4	3.8	3.6	3.5	3.3	3.2	3.1	3	2.9	2.8
249	6.1	5.6	5.3	4.9	4.6	4.3	4.1	3.9	3.7	3.5	3.4	3.2
250	6.6	6	5.6	5.2	4.8	4.5	4.3	4	3.8	3.6	3.5	3.3
251	10.2	8.9	7.9	7	6.4	5.9	5.4	5	4.7	4.4	4.1	3.9
252	15.7	12.5	10.5	9.3	8.1	7.2	6.5	5.9	5.4	5	4.7	4.4
253	25.7	20.1	16.6	28.6	21.8	17.7	15	13	11.5	10.3	9.3	8.5
254	15.5	13.4	11.8	19.6	16.3	14	12.2	10.9	9.8	9	8.2	7.6
255	5.7	5.4	5.2	5.1	4.9	4.6	4.4	4.3	4.1	3.9	3.8	3.7
256	4.2	4	3.9	3.8	3.6	3.5	3.4	3.3	3.2	3.1	3	2.9
257	4.2	4	3.9	3.8	3.6	3.5	3.4	3.3	3.2	3.1	3	2.9
258	4.1	3.9	3.8	3.6	3.5	3.4	3.3	3.2	3.1	3	2.9	2.9
259	3.9	3.8	3.7	3.5	3.4	3.3	3.2	3.1	3	2.9	2.9	2.8
260	3.7	3.5	3.4	3.3	3.2	3.1	3	2.9	2.8	2.8	2.7	2.6
261	3.1	3	2.9	2.9	2.8	2.7	2.6	2.6	2.5	2.4	2.4	2.3
262	3	2.9	2.8	2.7	2.7	2.6	2.5	2.5	2.4	2.3	2.3	2.2
263	1.7	1.7	1.7	1.7	1.6	1.6	1.6	1.5	1.5	1.5	1.5	1.4
264	1.4	1.3	1.3	1.3	1.3	1.3	1.2	1.2	1.2	1.2	1.2	1.2
265	1.3	1.3	1.3	1.3	1.3	1.2	1.2	1.2	1.2	1.2	1.2	1.1
266	3.2	3.1	3	2.9	2.8	2.7	2.6	2.5	2.5	2.4	2.3	2.3
267	1.2	1.2	1.2	1.1	1.1	1.1	1.1	1.1	1.1	1.1	1	1
268	1.1	1	1	1	1	1	1	1	0.9	0.9	0.9	0.9
269	3.5	3.4	3.2	3.1	3	2.8	2.7	2.6	2.5	2.5	2.4	2.3
270	9.7	8.5	7.5	6.7	6.1	5.6	5.2	4.8	4.5	4.2	4	3.7
271	14	12.3	11	20.1	16.7	14.3	12.6	11.2	10.1	9.2	8.5	7.8
272	7.3	6.9	6.4	14.6	12.8	11.4	10.3	9.3	8.6	7.9	7.4	6.9
273	6.2	5.8	5.5	5.5	5.2	5	4.8	4.6	4.4	4.2	4.1	3.9
274	4.8	4.6	4.4	4.3	4.1	4	3.8	3.7	3.6	3.5	3.4	3.3
275	4.3	4.2	4	4	3.8	3.7	3.6	3.5	3.4	3.3	3.2	3.1
276	4.2	4.1	3.9	3.9	3.8	3.7	3.6	3.4	3.3	3.2	3.2	3.1
277	4	3.9	3.8	3.6	3.5	3.4	3.3	3.2	3.1	3	2.9	2.9
278	3.6	3.5	3.3	3.2	3.1	3.1	3	2.9	2.8	2.7	2.7	2.6
279	2.5	2.4	2.4	2.3	2.3	2.2	2.2	2.1	2.1	2	2	2
280	1.6	1.5	1.5	1.5	1.5	1.5	1.4	1.4	1.4	1.4	1.4	1.3
281	1.5	1.5	1.4	1.4	1.4	1.4	1.4	1.3	1.3	1.3	1.3	1.3
282	1.4	1.4	1.3	1.3	1.3	1.3	1.3	1.3	1.2	1.2	1.2	1.2
283	1.3	1.3	1.3	1.3	1.3	1.2	1.2	1.2	1.2	1.2	1.2	1.1
284	1.3	1.3	1.2	1.2	1.2	1.2	1.2	1.1	1.1	1.1	1.1	1.1
285	1.1	1.1	1.1	1.1	1.1	1.1	1	1	1	1	1	1
286	1	1	1	1	1	1	0.9	0.9	0.9	0.9	0.9	0.9
287	1.1	1.1	1.1	1	1	1	1	1	1	1	0.9	0.9
288	3.6	3.4	3.3	3.1	3	2.8	2.7	2.6	2.5	2.4	2.4	2.3
289	9.5	8.7	8.1	21.9	18	15.3	13.4	11.9	10.7	9.7	8.9	8.2
290	7.4	6.9	6.5	16.1	14	12.4	11.1	10.1	9.2	8.5	7.9	7.3
291	5.7	5.5	5.2	9.7	8.9	8.2	7.7	7.2	6.7	6.3	6	5.7
292	5	4.8	4.6	4.4	4.2	4.1	3.9	3.8	3.7	3.6	3.5	3.4
293	5	4.8	4.6	5.2	5	4.8	4.6	4.4	4.3	4.1	4	3.8
294	4.6	4.4	4.3	5	4.8	4.6	4.4	4.3	4.1	4	3.8	3.7
295	4.3	4.2	4	4	3.9	3.7	3.6	3.5	3.4	3.3	3.2	3.1
296	4	3.8	3.7	3.6	3.5	3.4	3.3	3.2	3.1	3	2.9	2.8
297	3.5	3.3	3.2	3.1	3.1	3	2.9	2.8	2.7	2.7	2.6	2.5
298	2.4	2.4	2.3	2.3	2.2	2.2	2.1	2.1	2	2	2	1.9
299	1.5	1.5	1.5	1.5	1.4	1.4	1.4	1.4	1.4	1.3	1.3	1.3
300	1.4	1.4	1.4	1.4	1.3	1.3	1.3	1.3	1.3	1.3	1.2	1.2
301	1.3	1.3	1.3	1.3	1.3	1.2	1.2	1.2	1.2	1.2	1.2	1.1
302	1.2	1.2	1.2	1.2	1.2	1.2	1.1	1.1	1.1	1.1	1.1	1.1
303	1.1	1.1	1.1	1.1	1	1	1	1	1	1	1	1
304	0.7	0.7	0.7	0.7	0.7	0.7	0.7	0.7	0.7	0.7	0.6	0.6
305	1	1	1	1	1	0.9	0.9	0.9	0.9	0.9	0.9	0.9
306	1	1	0.9	0.9	0.9	0.9	0.9	0.9	0.9	0.9	0.8	0.8
307	8	7.4	7	17.8	15.3	13.4	11.9	10.8	9.8	9	8.3	7.8
308	7	6.6	6.2	13.1	11.7	10.6	9.7	8.9	8.3	7.7	7.2	6.8
309	6.1	5.8	5.5	8	7.5	7	6.6	6.3	5.9	5.7	5.4	5.2
310	4.8	4.6	4.4	4.4	4.2	4.1	3.9	3.8	3.7	3.6	3.5	3.4
311	4.8	4.6	4.4	4.4	4.2	4.1	3.9	3.8	3.7	3.6	3.5	3.4
312	4.6	4.4	4.3	4.2	4.1	3.9	3.8	3.7	3.6	3.5	3.4	3.3
313	4.4	4.2	4.1	3.9	3.8	3.7	3.6	3.5	3.4	3.3	3.2	3.1
314	3.9	3.8	3.7	3.6	3.5	3.4	3.3	3.2	3.1	3	2.9	2.9
315	3.5	3.4	3.3	3.2	3.1	3	2.9	2.9	2.8	2.7	2.7	2.6
316	2.9	2.8	2.8	2.7	2.6	2.6	2.5	2.4	2.4	2.3	2.3	2.2
317	1.6	1.6	1.6	1.5	1.5	1.5	1.5	1.4	1.4	1.4	1.4	1.4
318	1.5	1.5	1.4	1.4	1.4	1.4	1.4	1.3	1.3	1.3	1.3	1.3
319	1.4	1.3	1.3	1.3	1.3	1.3	1.3	1.2	1.2	1.2	1.2	1.2
320	1.2	1.2	1.1	1.1	1.1	1.1	1.1	1.1	1.1	1.1	1	1
321	1.1	1	1	1	1	1	1	1	1	0.9	0.9	0.9
322	0.6	0.6	0.6	0.6	0.6	0.6	0.6	0.6	0.6	0.6	0.6	0.6
323	0.6	0.6	0.6	0.6	0.6	0.6	0.6	0.6	0.5	0.5	0.5	0.5
324	0.6	0.5	0.5	0.5	0.5	0.5	0.5	0.5	0.5	0.5	0.5	0.5
325	7.4	6.9	6.5	18.1	15.5	13.6	12.1	10.9	9.9	9.1	8.4	7.8
326	6.7	6.3	6	13.5	12.1	10.9	9.9	9.1	8.4	7.9	7.4	6.9
327	5.9	5.6	5.4	8.5	7.9	7.4	6.9	6.6	6.2	5.9	5.6	5.3
328	5.1	4.9	4.7	8.3	7.8	7.3	6.9	6.5	6.2	5.9	5.6	5.3
329	4.8	4.6	4.4	7.9	7.4	7	6.6	6.3	6	5.7	5.4	5.2
330	4.7	4.5	4.3	7.5	7	6.6	6.3	6	5.7	5.5	5.2	5
331	4.4	4.2	4.1	4	3.9	3.8	3.7	3.6	3.5	3.4	3.3	3.2
332	3.6	3.5	3.4	3.3	3.2	3.1	3	3	2.9	2.8	2.8	2.7
333	2.7	2.6	2.5	2.5	2.4	2.4	2.3	2.3	2.2	2.2	2.2	2.1
334	1.7	1.7	1.7	1.6	1.6	1.6	1.6	1.5	1.5	1.5	1.5	1.5
335	1.6	1.6	1.6	1.6	1.5	1.5	1.5	1.5	1.5	1.4	1.4	1.4
336	1.5	1.5	1.5	1.5	1.4	1.4	1.4	1.4	1.4	1.3	1.3	1.3
337	1.4	1.4	1.4	1.3	1.3	1.3	1.3	1.3	1.3	1.2	1.2	1.2
338	1.1	1.1	1.1	1.1	1.1	1.1	1.1	1	1	1	1	1
339	0.7	0.6	0.6	0.6	0.6	0.6	0.6	0.6	0.6	0.6	0.6	0.6
340	0.6	0.6	0.6	0.6	0.6	0.6	0.6	0.6	0.6	0.6	0.6	0.6
341	0.6	0.6	0.6	0.6	0.6	0.6	0.6	0.6	0.6	0.6	0.6	0.5
342	0.5	0.5	0.5	0.5	0.5	0.5	0.5	0.5	0.5	0.5	0.5	0.5
343	0.6	0.6	0.6	0.6	0.6	0.6	0.6	0.6	0.6	0.5	0.5	0.5
344	0.7	0.7	0.6	0.6	0.6	0.6	0.6	0.6	0.6	0.6	0.6	0.6
345	0.7	0.7	0.7	0.7	0.7	0.7	0.7	0.7	0.7	0.7	0.7	0.7
346	1.2	1.2	1.2	1.1	1.1	1.1	1.1	1.1	1.1	1.1	1.1	1
347	1.2	1.2	1.2	1.2	1.2	1.2	1.1	1.1	1.1	1.1	1.1	1.1
348	0.9	0.9	0.9	0.9	0.9	0.9	0.9	0.9	0.9	0.9	0.9	0.8
349	7.3	6.8	6.4	19.2	16.2	14	12.4	11.1	10.1	9.2	8.5	7.9
350	6.8	6.4	6.1	14.7	12.9	11.5	10.4	9.5	8.8	8.1	7.6	7.1
351	6.3	6	5.7	9.6	8.9	8.2	7.7	7.2	6.7	6.4	6	5.7
352	5.9	5.6	5.3	12.8	11.5	10.4	9.5	8.8	8.2	7.6	7.1	6.7
353	5.2	5	4.8	12.5	11.2	10.2	9.4	8.7	8.1	7.5	7.1	6.7
354	4.7	4.5	4.3	7.9	7.4	6.9	6.5	6.2	5.9	5.6	5.4	5.1
355	4.4	4.2	4.1	4.1	3.9	3.8	3.7	3.6	3.5	3.4	3.3	3.2
356	3.8	3.7	3.6	3.5	3.4	3.3	3.2	3.1	3	3	2.9	2.8
357	3	2.9	2.8	2.8	2.7	2.6	2.6	2.5	2.5	2.4	2.4	2.3
358	1.7	1.7	1.7	1.6	1.6	1.6	1.6	1.5	1.5	1.5	1.5	1.5
359	1.6	1.6	1.6	1.6	1.5	1.5	1.5	1.5	1.4	1.4	1.4	1.4
360	1.6	1.5	1.5	1.5	1.5	1.5	1.4	1.4	1.4	1.4	1.4	1.3
361	1.5	1.4	1.4	1.4	1.4	1.4	1.3	1.3	1.3	1.3	1.3	1.3
362	1.3	1.3	1.3	1.3	1.3	1.2	1.2	1.2	1.2	1.2	1.2	1.2
363	1	1	1	1	1	1	1	1	1	0.9	0.9	0.9
364	0.6	0.6	0.6	0.6	0.6	0.6	0.6	0.6	0.6	0.6	0.6	0.6
365	0.6	0.6	0.6	0.6	0.6	0.6	0.6	0.6	0.6	0.6	0.6	0.6
366	0.6	0.6	0.6	0.6	0.6	0.6	0.6	0.6	0.6	0.6	0.6	0.5
367	0.6	0.6	0.6	0.6	0.6	0.6	0.6	0.6	0.6	0.6	0.6	0.6
368	0.7	0.7	0.7	0.7	0.7	0.7	0.7	0.6	0.6	0.6	0.6	0.6
369	0.7	0.7	0.7	0.7	0.7	0.7	0.7	0.7	0.7	0.7	0.7	0.7
370	0.8	0.8	0.8	0.8	0.8	0.8	0.8	0.8	0.8	0.7	0.7	0.7
371	0.9	0.9	0.9	0.9	0.9	0.8	0.8	0.8	0.8	0.8	0.8	0.8
372	1	1	1	0.9	0.9	0.9	0.9	0.9	0.9	0.9	0.9	0.9
373	7	6.6	6.2	16.4	14.1	12.4	11.1	10	9.1	8.4	7.8	7.3
374	6.6	6.2	5.9	12.1	10.8	9.8	9	8.3	7.7	7.2	6.7	6.3
375	6.5	6.1	5.8	11	10	9.1	8.4	7.8	7.3	6.8	6.4	6.1
376	6	5.7	5.4	10.2	9.3	8.6	8	7.4	7	6.5	6.2	5.9
377	4.8	4.6	4.4	13.2	11.7	10.6	9.7	8.9	8.3	7.7	7.2	6.8
378	4.5	4.3	4.2	8.7	8.1	7.6	7.1	6.7	6.3	6	5.7	5.4
379	4.3	4.1	4	4.1	3.9	3.8	3.7	3.6	3.4	3.3	3.3	3.2
380	3.9	3.7	3.6	3.5	3.4	3.3	3.2	3.1	3	2.9	2.9	2.8
381	3.1	3	2.9	2.8	2.8	2.7	2.6	2.6	2.5	2.5	2.4	2.3
382	2.3	2.3	2.2	2.2	2.2	2.1	2.1	2	2	2	1.9	1.9
383	1.7	1.6	1.6	1.6	1.6	1.5	1.5	1.5	1.5	1.5	1.4	1.4
384	1.6	1.6	1.5	1.5	1.5	1.5	1.5	1.4	1.4	1.4	1.4	1.4
385	1.5	1.5	1.5	1.5	1.4	1.4	1.4	1.4	1.4	1.3	1.3	1.3
386	1.4	1.4	1.4	1.4	1.3	1.3	1.3	1.3	1.3	1.2	1.2	1.2
387	1.1	1.1	1.1	1	1	1	1	1	1	1	1	1
388	0.7	0.7	0.7	0.7	0.7	0.7	0.7	0.7	0.6	0.6	0.6	0.6
389	0.7	0.7	0.7	0.6	0.6	0.6	0.6	0.6	0.6	0.6	0.6	0.6
390	0.6	0.6	0.6	0.6	0.6	0.6	0.6	0.6	0.6	0.6	0.6	0.6
391	0.7	0.7	0.6	0.6	0.6	0.6	0.6	0.6	0.6	0.6	0.6	0.6
392	0.7	0.7	0.7	0.7	0.7	0.7	0.7	0.7	0.7	0.7	0.7	0.7
393	0.8	0.8	0.8	0.7	0.7	0.7	0.7	0.7	0.7	0.7	0.7	0.7
394	0.8	0.8	0.8	0.8	0.8	0.8	0.8	0.8	0.8	0.8	0.8	0.8
395	0.9	0.9	0.9	0.9	0.8	0.8	0.8	0.8	0.8	0.8	0.8	0.8
396	0.9	0.9	0.9	0.9	0.9	0.9	0.9	0.9	0.9	0.9	0.9	0.9
397	6.7	6.3	5.9	16.7	14.3	12.5	11.1	10	9.1	8.4	7.7	7.2
398	6.4	6	5.7	8.8	8.1	7.5	7	6.6	6.2	5.8	5.5	5.2
399	5.6	5.3	5	11.4	10.2	9.3	8.6	7.9	7.4	6.9	6.5	6.1
400	4.8	4.6	4.4	10.5	9.5	8.7	8.1	7.5	7	6.6	6.2	5.9
401	4.4	4.2	4.1	10.2	9.3	8.6	7.9	7.4	6.9	6.5	6.2	5.8
402	4.3	4.2	4	9.7	8.9	8.2	7.6	7.1	6.7	6.3	6	5.7
403	4.2	4	3.9	3.8	3.7	3.6	3.5	3.4	3.3	3.2	3.1	3
404	4	3.8	3.7	3.6	3.5	3.4	3.3	3.2	3.1	3	2.9	2.8
405	3.8	3.6	3.5	3.4	3.3	3.2	3.1	3	3	2.9	2.8	2.7
406	3	2.9	2.9	2.8	2.7	2.6	2.6	2.5	2.5	2.4	2.3	2.3
407	2.7	2.6	2.5	2.5	2.4	2.4	2.3	2.3	2.2	2.2	2.1	2.1
408	1.6	1.6	1.6	1.6	1.6	1.5	1.5	1.5	1.5	1.4	1.4	1.4
409	1.6	1.6	1.5	1.5	1.5	1.5	1.4	1.4	1.4	1.4	1.4	1.3
410	1.5	1.5	1.5	1.5	1.4	1.4	1.4	1.4	1.4	1.3	1.3	1.3
411	1.4	1.4	1.4	1.3	1.3	1.3	1.3	1.3	1.2	1.2	1.2	1.2
412	1.2	1.1	1.1	1.1	1.1	1.1	1.1	1.1	1.1	1	1	1
413	0.7	0.7	0.7	0.7	0.7	0.7	0.7	0.7	0.7	0.7	0.7	0.6
414	0.7	0.7	0.7	0.7	0.7	0.7	0.7	0.7	0.6	0.6	0.6	0.6
415	0.7	0.7	0.7	0.7	0.7	0.7	0.7	0.7	0.7	0.7	0.7	0.6
416	0.8	0.7	0.7	0.7	0.7	0.7	0.7	0.7	0.7	0.7	0.7	0.7
417	0.8	0.8	0.8	0.8	0.8	0.8	0.8	0.8	0.8	0.7	0.7	0.7
418	0.8	0.8	0.8	0.8	0.8	0.8	0.8	0.8	0.8	0.8	0.8	0.8
419	0.9	0.9	0.9	0.9	0.9	0.9	0.9	0.8	0.8	0.8	0.8	0.8
420	0.9	0.9	0.9	0.9	0.9	0.9	0.9	0.9	0.9	0.9	0.9	0.9
421	5.9	5.6	5.3	10.1	9.1	8.4	7.7	7.2	6.7	6.3	5.9	5.6
422	6.2	5.8	5.5	9.6	8.8	8.1	7.5	7	6.5	6.1	5.8	5.5
423	5.5	5.2	4.9	7.8	7.2	6.7	6.3	6	5.6	5.3	5.1	4.8
424	4.5	4.3	4.2	6.6	6.2	5.9	5.6	5.3	5	4.8	4.6	4.4
425	4.2	4	3.9	3.8	3.7	3.6	3.5	3.3	3.2	3.1	3.1	3
426	4.1	3.9	3.8	3.8	3.6	3.5	3.4	3.3	3.2	3.1	3	3
427	3.9	3.8	3.7	3.6	3.5	3.4	3.3	3.2	3.1	3	2.9	2.9
428	3.6	3.5	3.4	3.3	3.2	3.1	3	2.9	2.9	2.8	2.7	2.6
429	3.7	3.6	3.5	3.4	3.3	3.2	3.1	3	2.9	2.8	2.8	2.7
430	3.3	3.2	3.1	3	3	2.9	2.8	2.7	2.7	2.6	2.5	2.5
431	1.7	1.7	1.6	1.6	1.6	1.6	1.5	1.5	1.5	1.5	1.5	1.4
432	2.4	2.3	2.3	2.2	2.2	2.2	2.1	2.1	2	2	2	1.9
433	1.6	1.6	1.6	1.5	1.5	1.5	1.5	1.5	1.4	1.4	1.4	1.4
434	1.6	1.6	1.5	1.5	1.5	1.5	1.5	1.4	1.4	1.4	1.4	1.4
435	1.5	1.5	1.5	1.5	1.5	1.4	1.4	1.4	1.4	1.4	1.3	1.3
436	1.4	1.4	1.4	1.4	1.3	1.3	1.3	1.3	1.3	1.3	1.2	1.2
437	1.2	1.2	1.2	1.1	1.1	1.1	1.1	1.1	1.1	1.1	1.1	1
438	0.7	0.7	0.7	0.7	0.7	0.7	0.7	0.7	0.7	0.7	0.7	0.7
439	0.8	0.7	0.7	0.7	0.7	0.7	0.7	0.7	0.7	0.7	0.7	0.7
440	0.8	0.8	0.8	0.8	0.8	0.8	0.8	0.8	0.7	0.7	0.7	0.7
441	0.8	0.8	0.8	0.8	0.8	0.8	0.8	0.8	0.8	0.8	0.8	0.8
442	0.9	0.9	0.9	0.9	0.8	0.8	0.8	0.8	0.8	0.8	0.8	0.8
443	0.9	0.9	0.9	0.9	0.9	0.9	0.9	0.9	0.9	0.9	0.9	0.8
444	1	1	1	0.9	0.9	0.9	0.9	0.9	0.9	0.9	0.9	0.9
445	5.3	5	4.8	4.7	4.4	4.3	4.1	3.9	3.8	3.6	3.5	3.4
446	5.2	5	4.7	6.4	6	5.6	5.3	5.1	4.8	4.6	4.4	4.2
447	4.1	3.9	3.8	4.7	4.5	4.3	4.1	3.9	3.8	3.7	3.5	3.4
448	4.3	4.1	3.9	7.7	7.1	6.6	6.2	5.9	5.5	5.3	5	4.8
449	4	3.9	3.7	3.7	3.6	3.5	3.3	3.2	3.1	3.1	3	2.9
450	4	3.9	3.7	3.7	3.6	3.5	3.4	3.3	3.2	3.1	3	2.9
451	4	3.8	3.7	6.7	6.3	5.9	5.6	5.3	5.1	4.8	4.6	4.4
452	3.8	3.6	3.5	3.4	3.3	3.2	3.1	3	2.9	2.9	2.8	2.7
453	3.6	3.5	3.4	3.3	3.2	3.1	3	2.9	2.9	2.8	2.7	2.6
454	3.4	3.3	3.2	3.1	3	3	2.9	2.8	2.7	2.7	2.6	2.5
455	3	2.9	2.9	2.8	2.7	2.6	2.6	2.5	2.5	2.4	2.3	2.3
456	1.7	1.6	1.6	1.6	1.6	1.5	1.5	1.5	1.5	1.5	1.4	1.4
457	1.6	1.6	1.6	1.6	1.5	1.5	1.5	1.5	1.5	1.4	1.4	1.4
458	1.6	1.6	1.6	1.5	1.5	1.5	1.5	1.4	1.4	1.4	1.4	1.4
459	1.6	1.5	1.5	1.5	1.5	1.5	1.4	1.4	1.4	1.4	1.4	1.3
460	1.5	1.5	1.5	1.5	1.4	1.4	1.4	1.4	1.4	1.3	1.3	1.3
461	1.2	1.2	1.2	1.2	1.2	1.2	1.2	1.2	1.1	1.1	1.1	1.1
462	0.8	0.8	0.8	0.8	0.8	0.8	0.8	0.7	0.7	0.7	0.7	0.7
463	0.8	0.8	0.8	0.8	0.8	0.8	0.8	0.8	0.8	0.7	0.7	0.7
464	0.8	0.8	0.8	0.8	0.8	0.8	0.8	0.8	0.8	0.8	0.8	0.8
465	0.9	0.9	0.9	0.9	0.8	0.8	0.8	0.8	0.8	0.8	0.8	0.8
466	0.9	0.9	0.9	0.9	0.9	0.9	0.9	0.9	0.9	0.9	0.8	0.8
467	0.9	0.9	0.9	0.9	0.9	0.9	0.9	0.9	0.9	0.9	0.9	0.9
468	1	1	1	1	1	1	0.9	0.9	0.9	0.9	0.9	0.9
469	3.9	3.7	3.6	3.6	3.5	3.4	3.3	3.2	3.1	3	2.9	2.8
470	3.9	3.7	3.6	3.6	3.5	3.3	3.2	3.1	3	3	2.9	2.8
471	3.8	3.6	3.5	3.4	3.3	3.2	3.1	3	2.9	2.8	2.8	2.7
472	3.6	3.5	3.4	3.3	3.2	3.1	3	2.9	2.8	2.8	2.7	2.6
473	3	2.9	2.8	2.8	2.7	2.6	2.6	2.5	2.4	2.4	2.3	2.3
474	1.7	1.7	1.6	1.6	1.6	1.6	1.5	1.5	1.5	1.5	1.5	1.4
475	1.7	1.7	1.6	1.6	1.6	1.6	1.5	1.5	1.5	1.5	1.5	1.4
476	1.7	1.6	1.6	1.6	1.6	1.6	1.5	1.5	1.5	1.5	1.4	1.4
477	1.6	1.6	1.6	1.6	1.6	1.5	1.5	1.5	1.5	1.4	1.4	1.4
478	1.6	1.6	1.6	1.5	1.5	1.5	1.5	1.4	1.4	1.4	1.4	1.4
479	1.5	1.4	1.4	1.4	1.4	1.4	1.4	1.3	1.3	1.3	1.3	1.3
480	0.8	0.8	0.8	0.8	0.8	0.8	0.8	0.8	0.8	0.8	0.8	0.8
481	1	1	1	1	0.9	0.9	0.9	0.9	0.9	0.9	0.9	0.9
482	0.9	0.9	0.9	0.9	0.9	0.8	0.8	0.8	0.8	0.8	0.8	0.8
483	0.9	0.9	0.9	0.9	0.9	0.9	0.9	0.9	0.9	0.9	0.8	0.8
484	0.9	0.9	0.9	0.9	0.9	0.9	0.9	0.9	0.9	0.9	0.9	0.9
485	1	1	1	1	0.9	0.9	0.9	0.9	0.9	0.9	0.9	0.9
486	1	1	1	1	1	1	1	1	0.9	0.9	0.9	0.9
487	3.7	3.6	3.5	3.6	3.5	3.3	3.2	3.1	3	2.9	2.9	2.8
488	3.7	3.6	3.5	3.4	3.2	3.1	3.1	3	2.9	2.8	2.7	2.7
489	3.7	3.6	3.4	3.3	3.2	3.1	3	2.9	2.9	2.8	2.7	2.6
490	3.5	3.4	3.2	3.2	3.1	3	2.9	2.8	2.7	2.7	2.6	2.5
491	2.9	2.9	2.8	2.7	2.6	2.6	2.5	2.5	2.4	2.3	2.3	2.2
492	2.6	2.6	2.5	2.4	2.4	2.3	2.3	2.2	2.2	2.2	2.1	2.1
493	1.8	1.7	1.7	1.7	1.6	1.6	1.6	1.6	1.6	1.5	1.5	1.5
494	1.7	1.7	1.7	1.7	1.6	1.6	1.6	1.6	1.5	1.5	1.5	1.5
495	1.7	1.7	1.7	1.6	1.6	1.6	1.6	1.6	1.5	1.5	1.5	1.5
496	1.7	1.7	1.6	1.6	1.6	1.6	1.6	1.5	1.5	1.5	1.5	1.5
497	1.6	1.6	1.6	1.5	1.5	1.5	1.5	1.5	1.4	1.4	1.4	1.4
498	1.4	1.4	1.4	1.4	1.4	1.4	1.3	1.3	1.3	1.3	1.3	1.3
499	1.5	1.5	1.5	1.4	1.4	1.4	1.4	1.4	1.4	1.3	1.3	1.3
500	0.9	0.9	0.9	0.9	0.9	0.9	0.9	0.9	0.9	0.9	0.9	0.9
501	0.9	0.9	0.9	0.9	0.9	0.9	0.9	0.9	0.9	0.9	0.9	0.9
502	1	1	1	1	1	0.9	0.9	0.9	0.9	0.9	0.9	0.9
503	1	1	1	1	1	1	1	1	0.9	0.9	0.9	0.9
504	1	1	1	1	1	1	1	1	1	1	1	0.9
505	3.6	3.4	3.3	3.2	3.1	3	2.9	2.8	2.7	2.7	2.6	2.5
506	3.2	3.1	3	3	2.9	2.8	2.7	2.6	2.6	2.5	2.4	2.4
507	3.1	3	2.9	2.8	2.7	2.7	2.6	2.5	2.5	2.4	2.4	2.3
508	2.8	2.8	2.7	2.6	2.6	2.5	2.4	2.4	2.3	2.3	2.2	2.2
509	2.9	2.8	2.7	2.7	2.6	2.6	2.5	2.4	2.4	2.3	2.3	2.2
510	2.5	2.5	2.4	2.4	2.3	2.3	2.2	2.2	2.1	2.1	2.1	2
511	1.8	1.7	1.7	1.7	1.6	1.6	1.6	1.6	1.6	1.5	1.5	1.5
512	1.8	1.7	1.7	1.7	1.7	1.6	1.6	1.6	1.6	1.6	1.5	1.5
513	1.8	1.8	1.7	1.7	1.7	1.7	1.6	1.6	1.6	1.6	1.6	1.5
514	1.8	1.8	1.7	1.7	1.7	1.7	1.6	1.6	1.6	1.6	1.6	1.5
515	1.8	1.7	1.7	1.7	1.7	1.6	1.6	1.6	1.6	1.6	1.5	1.5
516	1.6	1.6	1.6	1.6	1.6	1.5	1.5	1.5	1.5	1.5	1.4	1.4
517	1.4	1.3	1.3	1.3	1.3	1.3	1.3	1.3	1.2	1.2	1.2	1.2
518	1.5	1.5	1.5	1.5	1.5	1.4	1.4	1.4	1.4	1.4	1.4	1.4
519	1.3	1.3	1.3	1.3	1.3	1.3	1.2	1.2	1.2	1.2	1.2	1.2
520	1	1	1	1	1	1	1	1	0.9	0.9	0.9	0.9
521	1	1	1	1	1	1	1	1	1	1	1	1
522	1	1	1	1	1	1	1	1	1	1	1	1
523	2.9	2.8	2.7	2.7	2.6	2.5	2.5	2.4	2.3	2.3	2.2	2.2
524	2.6	2.5	2.5	2.4	2.3	2.3	2.2	2.2	2.1	2.1	2	2
525	2.6	2.5	2.5	2.4	2.4	2.3	2.3	2.2	2.2	2.1	2.1	2
526	2	2	2	1.9	1.9	1.9	1.8	1.8	1.8	1.7	1.7	1.7
527	2.2	2.1	2.1	2	2	2	1.9	1.9	1.9	1.8	1.8	1.8
528	2.1	2.1	2	2	1.9	1.9	1.9	1.9	1.8	1.8	1.8	1.7
529	1.8	1.8	1.7	1.7	1.7	1.6	1.6	1.6	1.6	1.6	1.5	1.5
530	1.8	1.8	1.7	1.7	1.7	1.7	1.6	1.6	1.6	1.6	1.6	1.5
531	1.8	1.8	1.8	1.8	1.7	1.7	1.7	1.7	1.6	1.6	1.6	1.6
532	1.9	1.8	1.8	1.8	1.8	1.7	1.7	1.7	1.7	1.6	1.6	1.6
533	1.9	1.9	1.8	1.8	1.8	1.7	1.7	1.7	1.7	1.7	1.6	1.6
534	1.8	1.8	1.8	1.7	1.7	1.7	1.7	1.6	1.6	1.6	1.6	1.6
535	1.7	1.7	1.7	1.7	1.7	1.6	1.6	1.6	1.6	1.6	1.5	1.5
536	2	2	1.9	1.9	1.9	1.9	1.8	1.8	1.8	1.8	1.7	1.7
537	2	2	1.9	1.9	1.9	1.9	1.8	1.8	1.8	1.8	1.7	1.7
538	1	1	1	1	1	1	1	1	1	1	1	1
539	1.1	1	1	1	1	1	1	1	1	1	1	1
540	1.1	1.1	1.1	1	1	1	1	1	1	1	1	1
541	1.5	1.5	1.5	1.4	1.4	1.4	1.4	1.4	1.3	1.3	1.3	1.3
542	1.6	1.5	1.5	1.5	1.5	1.5	1.4	1.4	1.4	1.4	1.3	1.3
543	1.6	1.6	1.6	1.5	1.5	1.5	1.5	1.4	1.4	1.4	1.4	1.4
544	1.6	1.6	1.6	1.6	1.5	1.5	1.5	1.5	1.5	1.4	1.4	1.4
545	1.7	1.7	1.6	1.6	1.6	1.6	1.6	1.5	1.5	1.5	1.5	1.4
546	1.8	1.7	1.7	1.7	1.7	1.6	1.6	1.6	1.6	1.6	1.5	1.5
547	1.8	1.8	1.7	1.7	1.7	1.7	1.6	1.6	1.6	1.6	1.6	1.5
548	1.8	1.8	1.8	1.8	1.7	1.7	1.7	1.7	1.6	1.6	1.6	1.6
549	1.9	1.9	1.8	1.8	1.8	1.7	1.7	1.7	1.7	1.7	1.6	1.6
550	1.9	1.9	1.9	1.9	1.8	1.8	1.8	1.8	1.7	1.7	1.7	1.7
551	2	1.9	1.9	1.9	1.8	1.8	1.8	1.8	1.7	1.7	1.7	1.7
552	2	1.9	1.9	1.9	1.8	1.8	1.8	1.8	1.8	1.7	1.7	1.7
553	1.9	1.9	1.9	1.8	1.8	1.8	1.8	1.7	1.7	1.7	1.7	1.7
554	2	2	2	1.9	1.9	1.9	1.9	1.8	1.8	1.8	1.8	1.7
555	2	2	2	1.9	1.9	1.9	1.9	1.8	1.8	1.8	1.8	1.7
556	1.5	1.5	1.5	1.4	1.4	1.4	1.4	1.4	1.4	1.4	1.3	1.3
557	1.1	1.1	1.1	1.1	1.1	1	1	1	1	1	1	1
558	1.1	1.1	1.1	1.1	1.1	1.1	1	1	1	1	1	1
559	1.4	1.4	1.4	1.3	1.3	1.3	1.3	1.3	1.2	1.2	1.2	1.2
560	1.5	1.5	1.4	1.4	1.4	1.4	1.3	1.3	1.3	1.3	1.3	1.3
561	1.6	1.5	1.5	1.5	1.5	1.4	1.4	1.4	1.4	1.4	1.3	1.3
562	1.6	1.6	1.6	1.5	1.5	1.5	1.5	1.5	1.4	1.4	1.4	1.4
563	1.7	1.7	1.6	1.6	1.6	1.6	1.6	1.5	1.5	1.5	1.5	1.4
564	1.8	1.7	1.7	1.7	1.7	1.6	1.6	1.6	1.6	1.6	1.5	1.5
565	1.8	1.8	1.8	1.7	1.7	1.7	1.7	1.6	1.6	1.6	1.6	1.6
566	1.9	1.8	1.8	1.8	1.8	1.7	1.7	1.7	1.7	1.6	1.6	1.6
567	1.9	1.9	1.8	1.8	1.8	1.8	1.7	1.7	1.7	1.7	1.7	1.6
568	2	1.9	1.9	1.9	1.9	1.8	1.8	1.8	1.8	1.7	1.7	1.7
569	2	2	1.9	1.9	1.9	1.9	1.8	1.8	1.8	1.8	1.7	1.7
570	2	1.9	1.9	1.9	1.9	1.8	1.8	1.8	1.8	1.7	1.7	1.7
571	1.9	1.9	1.9	1.9	1.8	1.8	1.8	1.8	1.8	1.7	1.7	1.7
572	2.1	2.1	2	2	2	2	1.9	1.9	1.9	1.9	1.8	1.8
573	2.2	2.1	2.1	2.1	2	2	2	2	1.9	1.9	1.9	1.9
574	2.1	2	2	2	2	1.9	1.9	1.9	1.9	1.8	1.8	1.8
575	1.1	1.1	1.1	1.1	1.1	1.1	1.1	1.1	1.1	1.1	1	1
576	1.1	1.1	1.1	1.1	1.1	1.1	1.1	1.1	1.1	1.1	1	1
577	1.4	1.4	1.3	1.3	1.3	1.3	1.3	1.2	1.2	1.2	1.2	1.2
578	1.5	1.4	1.4	1.4	1.4	1.3	1.3	1.3	1.3	1.3	1.3	1.2
579	1.5	1.5	1.5	1.5	1.4	1.4	1.4	1.4	1.4	1.3	1.3	1.3
580	1.6	1.6	1.6	1.5	1.5	1.5	1.5	1.4	1.4	1.4	1.4	1.4
581	1.7	1.7	1.6	1.6	1.6	1.6	1.5	1.5	1.5	1.5	1.5	1.4
582	1.8	1.7	1.7	1.7	1.7	1.6	1.6	1.6	1.6	1.5	1.5	1.5
583	1.8	1.8	1.8	1.8	1.7	1.7	1.7	1.7	1.6	1.6	1.6	1.6
584	1.9	1.9	1.8	1.8	1.8	1.7	1.7	1.7	1.7	1.7	1.6	1.6
585	1.9	1.9	1.8	1.8	1.8	1.8	1.7	1.7	1.7	1.7	1.7	1.6
586	1.9	1.9	1.9	1.8	1.8	1.8	1.8	1.7	1.7	1.7	1.7	1.6
587	1.9	1.9	1.9	1.9	1.8	1.8	1.8	1.8	1.8	1.7	1.7	1.7
588	1.9	1.9	1.8	1.8	1.8	1.8	1.7	1.7	1.7	1.7	1.7	1.6
589	1.9	1.9	1.9	1.9	1.8	1.8	1.8	1.8	1.7	1.7	1.7	1.7
590	2.2	2.1	2.1	2.1	2	2	2	2	1.9	1.9	1.9	1.9
591	2.2	2.2	2.1	2.1	2.1	2	2	2	2	1.9	1.9	1.9
592	2.1	2.1	2	2	2	2	1.9	1.9	1.9	1.9	1.8	1.8
593	1.2	1.2	1.2	1.2	1.2	1.2	1.2	1.2	1.1	1.1	1.1	1.1
594	1.1	1.1	1.1	1.1	1.1	1.1	1.1	1.1	1.1	1.1	1.1	1
595	1.4	1.3	1.3	1.3	1.3	1.3	1.2	1.2	1.2	1.2	1.2	1.2
596	1.4	1.4	1.4	1.4	1.4	1.3	1.3	1.3	1.3	1.3	1.2	1.2
597	1.5	1.5	1.5	1.4	1.4	1.4	1.4	1.4	1.3	1.3	1.3	1.3
598	1.6	1.5	1.5	1.5	1.5	1.5	1.4	1.4	1.4	1.4	1.4	1.3
599	1.6	1.6	1.6	1.6	1.6	1.5	1.5	1.5	1.5	1.4	1.4	1.4
600	1.7	1.7	1.7	1.7	1.6	1.6	1.6	1.6	1.5	1.5	1.5	1.5
601	1.8	1.8	1.7	1.7	1.7	1.7	1.6	1.6	1.6	1.6	1.6	1.5
602	1.9	1.8	1.8	1.8	1.8	1.7	1.7	1.7	1.7	1.6	1.6	1.6
603	1.9	1.9	1.8	1.8	1.8	1.8	1.7	1.7	1.7	1.7	1.7	1.6
604	1.9	1.9	1.8	1.8	1.8	1.8	1.8	1.7	1.7	1.7	1.7	1.6
605	1.8	1.8	1.8	1.8	1.7	1.7	1.7	1.7	1.6	1.6	1.6	1.6
606	1.8	1.8	1.8	1.7	1.7	1.7	1.7	1.7	1.6	1.6	1.6	1.6
607	1.9	1.9	1.8	1.8	1.8	1.8	1.7	1.7	1.7	1.7	1.7	1.6
608	1.9	1.9	1.9	1.9	1.8	1.8	1.8	1.8	1.7	1.7	1.7	1.7
609	2.1	2.1	2.1	2	2	2	2	1.9	1.9	1.9	1.9	1.8
610	2.1	2	2	2	2	1.9	1.9	1.9	1.9	1.8	1.8	1.8
611	1.8	1.8	1.8	1.7	1.7	1.7	1.7	1.7	1.6	1.6	1.6	1.6
612	1.1	1.1	1.1	1.1	1.1	1.1	1.1	1.1	1.1	1.1	1.1	1
613	1.3	1.3	1.3	1.3	1.3	1.2	1.2	1.2	1.2	1.2	1.2	1.1
614	1.4	1.4	1.4	1.4	1.3	1.3	1.3	1.3	1.3	1.2	1.2	1.2
615	1.5	1.5	1.4	1.4	1.4	1.4	1.4	1.3	1.3	1.3	1.3	1.3
616	1.5	1.5	1.5	1.5	1.5	1.4	1.4	1.4	1.4	1.4	1.3	1.3
617	1.6	1.6	1.6	1.6	1.5	1.5	1.5	1.5	1.4	1.4	1.4	1.4
618	1.7	1.7	1.7	1.6	1.6	1.6	1.6	1.5	1.5	1.5	1.5	1.5
619	1.8	1.7	1.7	1.7	1.7	1.6	1.6	1.6	1.6	1.5	1.5	1.5
620	1.8	1.8	1.8	1.7	1.7	1.7	1.7	1.6	1.6	1.6	1.6	1.6
621	1.9	1.9	1.8	1.8	1.8	1.8	1.7	1.7	1.7	1.7	1.6	1.6
622	1.9	1.9	1.9	1.9	1.8	1.8	1.8	1.8	1.7	1.7	1.7	1.7
623	1.8	1.7	1.7	1.7	1.7	1.7	1.6	1.6	1.6	1.6	1.6	1.5
624	1.6	1.6	1.6	1.6	1.5	1.5	1.5	1.5	1.5	1.5	1.4	1.4
625	1.8	1.8	1.8	1.8	1.8	1.7	1.7	1.7	1.7	1.7	1.6	1.6
626	1.9	1.8	1.8	1.8	1.8	1.8	1.7	1.7	1.7	1.7	1.7	1.6
627	1.8	1.8	1.8	1.8	1.7	1.7	1.7	1.7	1.7	1.7	1.6	1.6
628	2	2	2	2	1.9	1.9	1.9	1.9	1.8	1.8	1.8	1.8
629	1.9	1.9	1.9	1.9	1.8	1.8	1.8	1.8	1.7	1.7	1.7	1.7
630	1.1	1.1	1.1	1.1	1.1	1.1	1.1	1.1	1.1	1.1	1.1	1.1
631	1.3	1.3	1.3	1.3	1.3	1.2	1.2	1.2	1.2	1.2	1.2	1.1
632	1.4	1.4	1.4	1.3	1.3	1.3	1.3	1.3	1.2	1.2	1.2	1.2
633	1.5	1.4	1.4	1.4	1.4	1.4	1.3	1.3	1.3	1.3	1.3	1.2
634	1.5	1.5	1.5	1.4	1.4	1.4	1.4	1.4	1.3	1.3	1.3	1.3
635	1.6	1.6	1.5	1.5	1.5	1.5	1.4	1.4	1.4	1.4	1.4	1.4
636	1.7	1.6	1.6	1.6	1.6	1.5	1.5	1.5	1.5	1.5	1.4	1.4
637	1.7	1.7	1.6	1.6	1.6	1.6	1.6	1.5	1.5	1.5	1.5	1.5
638	1.7	1.7	1.7	1.7	1.6	1.6	1.6	1.6	1.6	1.5	1.5	1.5
639	1.8	1.8	1.8	1.8	1.7	1.7	1.7	1.7	1.6	1.6	1.6	1.6
640	1.9	1.9	1.9	1.8	1.8	1.8	1.8	1.7	1.7	1.7	1.7	1.6
641	1.8	1.8	1.8	1.7	1.7	1.7	1.7	1.7	1.6	1.6	1.6	1.6
642	1.5	1.5	1.5	1.5	1.5	1.5	1.4	1.4	1.4	1.4	1.4	1.4
643	1.8	1.8	1.8	1.7	1.7	1.7	1.7	1.7	1.6	1.6	1.6	1.6
644	1.8	1.8	1.8	1.8	1.7	1.7	1.7	1.7	1.7	1.6	1.6	1.6
645	1.6	1.6	1.5	1.5	1.5	1.5	1.5	1.5	1.5	1.4	1.4	1.4
646	1.8	1.8	1.8	1.8	1.8	1.7	1.7	1.7	1.7	1.7	1.6	1.6
647	2.1	2.1	2	2	2	2	1.9	1.9	1.9	1.9	1.8	1.8
648	1.8	1.8	1.8	1.8	1.7	1.7	1.7	1.7	1.7	1.6	1.6	1.6
649	1.3	1.3	1.3	1.3	1.2	1.2	1.2	1.2	1.2	1.1	1.1	1.1
650	1.4	1.4	1.3	1.3	1.3	1.3	1.3	1.3	1.2	1.2	1.2	1.2
651	1.4	1.4	1.4	1.4	1.4	1.3	1.3	1.3	1.3	1.3	1.3	1.2
652	1.5	1.4	1.4	1.4	1.4	1.4	1.4	1.3	1.3	1.3	1.3	1.3
653	1.5	1.5	1.4	1.4	1.4	1.4	1.4	1.4	1.3	1.3	1.3	1.3
654	1.6	1.5	1.5	1.5	1.5	1.5	1.4	1.4	1.4	1.4	1.4	1.4
655	1.7	1.6	1.6	1.6	1.6	1.5	1.5	1.5	1.5	1.5	1.4	1.4
656	1.7	1.7	1.7	1.6	1.6	1.6	1.6	1.6	1.5	1.5	1.5	1.5
657	1.7	1.7	1.7	1.7	1.6	1.6	1.6	1.6	1.6	1.5	1.5	1.5
658	1.9	1.8	1.8	1.8	1.8	1.7	1.7	1.7	1.7	1.6	1.6	1.6
659	1.8	1.8	1.8	1.8	1.7	1.7	1.7	1.7	1.7	1.6	1.6	1.6
660	1.4	1.4	1.4	1.4	1.4	1.3	1.3	1.3	1.3	1.3	1.3	1.3
661	1.5	1.5	1.5	1.5	1.5	1.5	1.4	1.4	1.4	1.4	1.4	1.4
662	1.6	1.6	1.6	1.6	1.6	1.5	1.5	1.5	1.5	1.5	1.5	1.4
663	1.4	1.4	1.4	1.4	1.4	1.3	1.3	1.3	1.3	1.3	1.3	1.3
664	1.7	1.7	1.7	1.7	1.7	1.6	1.6	1.6	1.6	1.6	1.5	1.5
665	2.1	2.1	2.1	2	2	2	2	1.9	1.9	1.9	1.9	1.8
666	2.1	2	2	2	1.9	1.9	1.9	1.9	1.8	1.8	1.8	1.8
667	1.3	1.3	1.3	1.3	1.2	1.2	1.2	1.2	1.2	1.2	1.1	1.1
668	1.4	1.4	1.4	1.3	1.3	1.3	1.3	1.3	1.2	1.2	1.2	1.2
669	1.5	1.4	1.4	1.4	1.4	1.3	1.3	1.3	1.3	1.3	1.3	1.2
670	1.5	1.4	1.4	1.4	1.4	1.4	1.3	1.3	1.3	1.3	1.3	1.3
671	1.5	1.5	1.5	1.4	1.4	1.4	1.4	1.4	1.3	1.3	1.3	1.3
672	1.5	1.5	1.4	1.4	1.4	1.4	1.4	1.4	1.3	1.3	1.3	1.3
673	1.5	1.5	1.5	1.4	1.4	1.4	1.4	1.4	1.4	1.3	1.3	1.3
674	1.5	1.5	1.5	1.5	1.5	1.4	1.4	1.4	1.4	1.4	1.4	1.3
675	1.6	1.5	1.5	1.5	1.5	1.5	1.5	1.4	1.4	1.4	1.4	1.4
676	1.7	1.7	1.6	1.6	1.6	1.6	1.6	1.5	1.5	1.5	1.5	1.5
677	1.7	1.7	1.6	1.6	1.6	1.6	1.6	1.5	1.5	1.5	1.5	1.5
678	1.1	1.1	1.1	1	1	1	1	1	1	1	1	1
679	1.1	1.1	1.1	1.1	1.1	1	1	1	1	1	1	1
680	1.4	1.4	1.4	1.4	1.4	1.4	1.4	1.4	1.3	1.3	1.3	1.3
681	1.5	1.5	1.4	1.4	1.4	1.4	1.4	1.4	1.4	1.3	1.3	1.3
682	1.7	1.7	1.7	1.7	1.7	1.6	1.6	1.6	1.6	1.6	1.6	1.5
683	2.2	2.1	2.1	2.1	2	2	2	2	1.9	1.9	1.9	1.9
684	2	2	1.9	1.9	1.9	1.9	1.8	1.8	1.8	1.8	1.7	1.7
685	1.3	1.3	1.3	1.3	1.2	1.2	1.2	1.2	1.2	1.2	1.1	1.1
686	1.4	1.4	1.3	1.5	1.4	1.4	1.4	1.4	1.4	1.3	1.3	1.3
687	1.4	1.4	1.4	1.4	1.4	1.3	1.3	1.3	1.3	1.3	1.2	1.2
688	1.5	1.5	1.4	1.4	1.4	1.4	1.4	1.3	1.3	1.3	1.3	1.3
689	1.5	1.5	1.5	1.5	1.5	1.4	1.4	1.4	1.4	1.4	1.3	1.3
690	1.6	1.6	1.5	1.5	1.5	1.5	1.4	1.4	1.4	1.4	1.4	1.4
691	1.7	1.6	1.6	1.6	1.6	1.5	1.5	1.5	1.5	1.5	1.4	1.4
692	1.7	1.6	1.6	1.6	1.6	1.6	1.5	1.5	1.5	1.5	1.5	1.4
693	1.6	1.6	1.6	1.6	1.5	1.5	1.5	1.5	1.5	1.5	1.4	1.4
694	1.5	1.5	1.5	1.5	1.5	1.5	1.4	1.4	1.4	1.4	1.4	1.4
695	1.6	1.5	1.5	1.5	1.5	1.5	1.5	1.4	1.4	1.4	1.4	1.4
696	1.1	1.1	1.1	1.1	1.1	1.1	1.1	1.1	1.1	1	1	1
697	1.1	1.1	1.1	1	1	1	1	1	1	1	1	1
698	1.1	1.1	1.1	1.1	1.1	1	1	1	1	1	1	1
699	1.1	1.1	1.1	1.1	1.1	1.1	1	1	1	1	1	1
700	1.8	1.8	1.8	1.7	1.7	1.7	1.7	1.7	1.6	1.6	1.6	1.6
701	2.2	2.1	2.1	2.1	2	2	2	2	1.9	1.9	1.9	1.9
702	2.1	2	2	2	1.9	1.9	1.9	1.9	1.8	1.8	1.8	1.8
703	2	1.9	1.9	1.9	1.9	1.8	1.8	1.8	1.8	1.8	1.7	1.7
704	2.1	2.1	2	2	2	2	1.9	1.9	1.9	1.9	1.8	1.8
705	2	2	2	1.9	1.9	1.9	1.9	1.8	1.8	1.8	1.8	1.8
706	1.7	1.7	1.7	1.6	1.6	1.6	1.6	1.6	1.5	1.5	1.5	1.5
707	1.1	1.1	1.1	1.1	1.1	1.1	1.1	1.1	1.1	1.1	1.1	1.1
708	1.2	1.1	1.1	1.1	1.1	1.1	1.1	1.1	1.1	1.1	1.1	1.1
709	1.3	1.3	1.3	5.2	4.9	4.6	4.4	4.1	3.9	3.7	3.6	3.4
710	1.4	1.4	1.4	1.8	1.7	1.7	1.7	1.6	1.6	1.6	1.5	1.5
711	1.5	1.4	1.4	1.4	1.4	1.3	1.3	1.3	1.3	1.3	1.3	1.2
712	1.5	1.5	1.5	1.4	1.4	1.4	1.4	1.4	1.3	1.3	1.3	1.3
713	1.6	1.5	1.5	1.5	1.5	1.5	1.4	1.4	1.4	1.4	1.4	1.3
714	1.6	1.6	1.6	1.5	1.5	1.5	1.5	1.5	1.4	1.4	1.4	1.4
715	1.7	1.7	1.6	1.6	1.6	1.6	1.5	1.5	1.5	1.5	1.5	1.4
716	1.7	1.6	1.6	1.6	1.6	1.6	1.5	1.5	1.5	1.5	1.5	1.4
717	1.7	1.7	1.7	1.7	1.6	1.6	1.6	1.6	1.6	1.5	1.5	1.5
718	1.8	1.8	1.7	1.7	1.7	1.7	1.7	1.6	1.6	1.6	1.6	1.5
719	1.8	1.8	1.8	1.7	1.7	1.7	1.7	1.6	1.6	1.6	1.6	1.6
720	1.8	1.8	1.8	1.7	1.7	1.7	1.7	1.7	1.6	1.6	1.6	1.6
721	1.4	1.4	1.4	1.4	1.3	1.3	1.3	1.3	1.3	1.3	1.3	1.3
722	1.1	1.1	1.1	1	1	1	1	1	1	1	1	1
723	1.1	1.1	1.1	1.1	1	1	1	1	1	1	1	1
724	1.7	1.7	1.7	1.7	1.7	1.6	1.6	1.6	1.6	1.6	1.6	1.5
725	2.2	2.2	2.1	2.1	2.1	2	2	2	2	1.9	1.9	1.9
726	2.2	2.1	2.1	2.1	2.1	2	2	2	1.9	1.9	1.9	1.9
727	2.1	2	2	2	2	1.9	1.9	1.9	1.9	1.8	1.8	1.8
728	2.1	2.1	2	2	2	2	1.9	1.9	1.9	1.9	1.8	1.8
729	2	2	2	7.5	7.1	6.7	6.4	6.2	5.9	5.7	5.5	5.3
730	2	1.9	1.9	1.9	1.9	1.8	1.8	1.8	1.8	1.7	1.7	1.7
731	1.2	1.1	1.1	1.1	1.1	1.1	1.1	1.1	1.1	1.1	1.1	1.1
732	1.2	1.1	1.1	1.1	1.1	1.1	1.1	1.1	1.1	1.1	1.1	1.1
733	1.3	1.3	1.3	4.6	4.3	4.1	3.9	3.7	3.6	3.4	3.3	3.2
734	1.4	1.4	1.3	1.3	1.3	1.3	1.3	1.2	1.2	1.2	1.2	1.2
735	1.5	1.4	1.4	1.4	1.4	1.4	1.3	1.3	1.3	1.3	1.3	1.2
736	1.5	1.5	1.5	1.4	1.4	1.4	1.4	1.4	1.3	1.3	1.3	1.3
737	1.6	1.5	1.5	1.5	1.5	1.4	1.4	1.4	1.4	1.4	1.4	1.3
738	1.6	1.6	1.6	1.6	1.5	1.5	1.5	1.5	1.4	1.4	1.4	1.4
739	1.7	1.7	1.6	1.6	1.6	1.6	1.5	1.5	1.5	1.5	1.5	1.4
740	1.7	1.7	1.7	1.7	1.6	1.6	1.6	1.6	1.6	1.5	1.5	1.5
741	1.8	1.8	1.8	1.7	1.7	1.7	1.7	1.6	1.6	1.6	1.6	1.6
742	1.8	1.8	1.8	1.8	1.7	1.7	1.7	1.7	1.6	1.6	1.6	1.6
743	1.9	1.9	1.8	1.8	1.8	1.8	1.7	1.7	1.7	1.7	1.7	1.6
744	1.9	1.9	1.9	1.9	1.8	1.8	1.8	1.8	1.7	1.7	1.7	1.7
745	1.7	1.6	1.6	1.6	1.6	1.6	1.5	1.5	1.5	1.5	1.5	1.5
746	1.1	1.1	1.1	1	1	1	1	1	1	1	1	1
747	1.1	1.1	1.1	1	1	1	1	1	1	1	1	1
748	1.1	1.1	1.1	1.1	1.1	1.1	1.1	1	1	1	1	1
749	2.1	2.1	2.1	2	2	2	1.9	1.9	1.9	1.9	1.8	1.8
750	2.1	2.1	2.1	2.1	2	2	2	2	1.9	1.9	1.9	1.9
751	2.1	2.1	2.1	2	2	2	2	1.9	1.9	1.9	1.9	1.8
752	2.1	2.1	2	2	2	2	1.9	1.9	1.9	1.9	1.8	1.8
753	2	2	1.9	4.5	4.4	4.3	4.1	4	3.9	3.8	3.7	3.6
754	2	1.9	1.9	4.5	4.4	4.3	4.2	4	3.9	3.8	3.7	3.6
755	1.1	1.1	1.1	1.1	1.1	1.1	1.1	1.1	1.1	1.1	1.1	1.1
756	1.1	1.1	1.1	1.1	1.1	1.1	1.1	1.1	1.1	1.1	1.1	1
757	1.3	1.3	1.3	1.2	1.2	1.2	1.2	1.2	1.2	1.1	1.1	1.1
758	1.4	1.3	1.3	1.3	1.3	1.3	1.2	1.2	1.2	1.2	1.2	1.2
759	1.4	1.4	1.4	1.4	1.4	1.3	1.3	1.3	1.3	1.3	1.2	1.2
760	1.5	1.5	1.5	1.5	1.4	1.4	1.4	1.4	1.4	1.3	1.3	1.3
761	1.6	1.5	1.5	1.5	1.5	1.5	1.4	1.4	1.4	1.4	1.4	1.3
762	1.6	1.6	1.6	1.6	1.5	1.5	1.5	1.5	1.4	1.4	1.4	1.4
763	1.7	1.7	1.6	1.6	1.6	1.6	1.6	1.5	1.5	1.5	1.5	1.5
764	1.8	1.7	1.7	1.7	1.7	1.6	1.6	1.6	1.6	1.6	1.5	1.5
765	1.8	1.8	1.8	1.8	1.7	1.7	1.7	1.7	1.6	1.6	1.6	1.6
766	1.9	1.8	1.8	1.8	1.8	1.7	1.7	1.7	1.7	1.7	1.6	1.6
767	2	1.9	1.9	1.9	1.9	1.8	1.8	1.8	1.8	1.7	1.7	1.7
768	2	2	1.9	1.9	1.9	1.9	1.8	1.8	1.8	1.8	1.7	1.7
769	1.9	1.9	1.8	1.8	1.8	1.8	1.7	1.7	1.7	1.7	1.7	1.6
770	1.8	1.7	1.7	1.7	1.7	1.7	1.6	1.6	1.6	1.6	1.6	1.5
771	1.7	1.7	1.7	1.6	1.6	1.6	1.6	1.6	1.6	1.5	1.5	1.5
772	1.8	1.8	1.8	1.7	1.7	1.7	1.7	1.7	1.6	1.6	1.6	1.6
773	1.9	1.9	1.9	1.9	1.8	1.8	1.8	1.8	1.7	1.7	1.7	1.7
774	2.1	2.1	2	2	2	2	1.9	1.9	1.9	1.8	1.8	1.8
775	2.1	2.1	2.1	2	2	2	2	1.9	1.9	1.9	1.9	1.8
776	2.2	2.1	2.1	2.1	2	2	2	2	1.9	1.9	1.9	1.9
777	2	1.9	1.9	1.9	1.9	1.8	1.8	1.8	1.8	1.7	1.7	1.7
778	1.7	1.7	1.7	1.6	1.6	1.6	1.6	1.6	1.6	1.5	1.5	1.5
779	1.1	1.1	1.1	1.1	1.1	1.1	1.1	1.1	1.1	1.1	1	1
780	1.1	1.1	1.1	1.1	1.1	1.1	1.1	1.1	1.1	1.1	1	1
781	1.3	1.3	1.3	1.2	1.2	1.2	1.2	1.2	1.2	1.1	1.1	1.1
782	1.4	1.3	1.3	1.3	1.3	1.3	1.2	1.2	1.2	1.2	1.2	1.2
783	1.4	1.4	1.4	1.4	1.3	1.3	1.3	1.3	1.3	1.2	1.2	1.2
784	1.5	1.5	1.5	1.4	1.4	1.4	1.4	1.4	1.3	1.3	1.3	1.3
785	1.6	1.5	1.5	1.5	1.5	1.5	1.4	1.4	1.4	1.4	1.4	1.3
786	1.6	1.6	1.6	1.5	1.5	1.5	1.5	1.5	1.4	1.4	1.4	1.4
787	1.7	1.7	1.6	1.6	1.6	1.6	1.6	1.5	1.5	1.5	1.5	1.4
788	1.8	1.7	1.7	1.7	1.7	1.6	1.6	1.6	1.6	1.6	1.5	1.5
789	1.8	1.8	1.8	1.8	1.7	1.7	1.7	1.7	1.6	1.6	1.6	1.6
790	1.9	1.9	1.8	1.8	1.8	1.8	1.7	1.7	1.7	1.7	1.6	1.6
791	2	1.9	1.9	1.9	1.8	1.8	1.8	1.8	1.7	1.7	1.7	1.7
792	2	2	1.9	1.9	1.9	1.8	1.8	1.8	1.8	1.8	1.7	1.7
793	2	2	1.9	1.9	1.9	1.9	1.8	1.8	1.8	1.8	1.7	1.7
794	2	1.9	1.9	1.9	1.9	1.8	1.8	1.8	1.8	1.7	1.7	1.7
795	1.9	1.9	1.8	1.8	1.8	1.8	1.8	1.7	1.7	1.7	1.7	1.6
796	1.8	1.8	1.7	1.7	1.7	1.7	1.7	1.6	1.6	1.6	1.6	1.6
797	1.9	1.9	1.9	1.9	1.8	1.8	1.8	1.8	1.7	1.7	1.7	1.7
798	1.8	1.8	1.8	1.8	1.8	1.7	1.7	1.7	1.7	1.7	1.6	1.6
799	1.8	1.8	1.7	1.7	1.7	1.7	1.7	1.6	1.6	1.6	1.6	1.6
800	2	2	2	2	1.9	1.9	1.9	1.9	1.8	1.8	1.8	1.8
801	2.1	2	2	5	4.8	4.6	4.5	4.3	4.2	4.1	4	3.9
802	1.9	1.8	1.8	1.8	1.8	1.8	1.8	1.7	1.7	1.7	1.7	1.7
803	1.1	1.1	1.1	1.1	1.1	1.1	1.1	1.1	1.1	1.1	1.1	1
804	1.1	1.1	1.1	1.1	1.1	1.1	1.1	1.1	1.1	1.1	1	1
805	1.3	1.3	1.2	2.6	2.5	2.4	2.3	2.3	2.2	2.1	2.1	2
806	1.3	1.3	1.3	1.3	1.3	1.2	1.2	1.2	1.2	1.2	1.2	1.1
807	1.4	1.4	1.4	1.3	1.3	1.3	1.3	1.3	1.2	1.2	1.2	1.2
808	1.5	1.4	1.4	1.4	1.4	1.4	1.3	1.3	1.3	1.3	1.3	1.3
809	1.5	1.5	1.5	1.5	1.5	1.4	1.4	1.4	1.4	1.4	1.3	1.3
810	1.6	1.6	1.6	1.5	1.5	1.5	1.5	1.4	1.4	1.4	1.4	1.4
811	1.7	1.7	1.6	1.6	1.6	1.6	1.5	1.5	1.5	1.5	1.5	1.4
812	1.8	1.7	1.7	3.5	3.4	3.3	3.2	3.1	3	2.9	2.9	2.8
813	1.8	1.8	1.8	1.7	1.7	1.7	1.7	1.6	1.6	1.6	1.6	1.5
814	1.9	1.9	1.8	3	2.9	2.8	2.8	2.7	2.6	2.6	2.5	2.5
815	1.9	1.9	1.9	1.8	1.8	1.8	1.8	1.7	1.7	1.7	1.7	1.7
816	2	2	1.9	1.9	1.9	1.8	1.8	1.8	1.8	1.7	1.7	1.7
817	2	2	2	1.9	1.9	1.9	1.9	1.8	1.8	1.8	1.8	1.7
818	2	1.9	1.9	1.9	1.9	1.8	1.8	1.8	1.8	1.7	1.7	1.7
819	1.8	1.8	1.8	1.8	1.7	1.7	1.7	1.7	1.7	1.6	1.6	1.6
820	1.8	1.8	1.8	1.8	1.7	1.7	1.7	1.7	1.6	1.6	1.6	1.6
821	2	2	2	1.9	1.9	1.9	1.8	1.8	1.8	1.8	1.8	1.7
822	2	2	2	2	1.9	1.9	1.9	1.9	1.8	1.8	1.8	1.8
823	1.9	1.9	1.9	1.8	1.8	1.8	1.8	1.7	1.7	1.7	1.7	1.7
824	1.9	1.8	1.8	1.8	1.8	1.7	1.7	1.7	1.7	1.7	1.6	1.6
825	1.7	1.7	1.7	1.7	1.6	1.6	1.6	1.6	1.6	1.5	1.5	1.5
826	2	1.9	1.9	1.9	1.9	1.8	1.8	1.8	1.8	1.7	1.7	1.7
827	2	2	1.9	1.9	1.9	1.9	1.8	1.8	1.8	1.8	1.8	1.7
828	1.2	1.2	1.2	1.2	1.2	1.2	1.2	1.1	1.1	1.1	1.1	1.1
829	1.3	1.3	1.3	3.2	3.1	2.9	2.8	2.7	2.7	2.6	2.5	2.4
830	1.4	1.3	1.3	1.3	1.3	1.3	1.2	1.2	1.2	1.2	1.2	1.2
831	1.4	1.4	1.4	1.4	1.4	1.3	1.3	1.3	1.3	1.3	1.2	1.2
832	1.5	1.5	1.4	1.4	1.4	1.4	1.3	1.3	1.3	1.3	1.3	1.3
833	1.5	1.5	1.5	1.5	1.4	1.4	1.4	1.4	1.4	1.3	1.3	1.3
834	1.6	1.6	1.5	1.5	1.5	1.5	1.5	1.4	1.4	1.4	1.4	1.4
835	1.7	1.6	1.6	1.6	1.6	1.6	1.5	1.5	1.5	1.5	1.4	1.4
836	1.7	1.7	1.7	1.7	1.6	1.6	1.6	1.6	1.5	1.5	1.5	1.5
837	1.8	1.8	1.7	1.7	1.7	1.7	1.6	1.6	1.6	1.6	1.5	1.5
838	1.9	1.8	1.8	6.8	6.5	6.1	5.8	5.6	5.3	5.1	4.9	4.7
839	1.8	1.8	1.8	2.7	2.6	2.6	2.5	2.5	2.4	2.4	2.3	2.3
840	1.9	1.9	1.8	1.8	1.8	1.8	1.7	1.7	1.7	1.7	1.7	1.6
841	1.9	1.9	1.9	1.9	1.8	1.8	1.8	1.8	1.7	1.7	1.7	1.7
842	1.9	1.9	1.8	1.8	1.8	1.8	1.7	1.7	1.7	1.7	1.7	1.6
843	1.7	1.7	1.6	1.6	1.6	1.6	1.6	1.5	1.5	1.5	1.5	1.5
844	1.7	1.6	1.6	1.6	1.6	1.6	1.6	1.5	1.5	1.5	1.5	1.5
845	1.9	1.9	1.9	1.8	1.8	1.8	1.8	1.8	1.7	1.7	1.7	1.7
846	2	1.9	1.9	1.9	1.9	1.8	1.8	1.8	1.8	1.7	1.7	1.7
847	2.1	2	2	2	1.9	1.9	1.9	1.9	1.8	1.8	1.8	1.8
848	2	2	2	1.9	1.9	1.9	1.8	1.8	1.8	1.8	1.8	1.7
849	1.9	1.9	1.9	1.9	1.8	1.8	1.8	1.8	1.8	1.7	1.7	1.7
850	2.1	2	2	2	1.9	1.9	1.9	1.9	1.8	1.8	1.8	1.8
851	2.1	2.1	2.1	4.9	4.7	4.6	4.4	4.3	4.2	4.1	4	3.8
852	1.9	1.9	1.9	1.8	1.8	1.8	1.8	1.7	1.7	1.7	1.7	1.7
853	1.3	1.3	1.3	10.2	9	8.1	7.3	6.7	6.2	5.7	5.4	5
854	1.4	1.4	1.3	2.6	2.6	2.5	2.4	2.4	2.3	2.2	2.2	2.1
855	1.4	1.4	1.4	1.4	1.4	1.3	1.3	1.3	1.3	1.3	1.2	1.2
856	1.5	1.5	1.4	1.4	1.4	1.4	1.4	1.3	1.3	1.3	1.3	1.3
857	1.6	1.5	1.5	3.1	3	2.9	2.9	2.8	2.7	2.6	2.6	2.5
858	1.6	1.6	1.6	1.5	1.5	1.5	1.5	1.4	1.4	1.4	1.4	1.4
859	1.7	1.6	1.6	2.7	2.7	2.6	2.5	2.5	2.4	2.4	2.3	2.3
860	1.7	1.7	1.7	2.9	2.9	2.8	2.7	2.7	2.6	2.5	2.5	2.4
861	1.8	1.7	1.7	3.3	3.2	3.1	3.1	3	2.9	2.8	2.8	2.7
862	1.8	1.8	1.8	1.7	1.7	1.7	1.7	1.6	1.6	1.6	1.6	1.6
863	1.9	1.8	1.8	2.3	2.3	2.2	2.2	2.2	2.1	2.1	2.1	2
864	1.9	1.9	1.9	1.8	1.8	1.8	1.8	1.7	1.7	1.7	1.7	1.6
865	1.9	1.9	1.9	1.8	1.8	1.8	1.8	1.7	1.7	1.7	1.7	1.7
866	1.9	1.9	1.8	1.8	1.8	1.8	1.7	1.7	1.7	1.7	1.6	1.6
867	1.9	1.8	1.8	1.8	1.8	1.7	1.7	1.7	1.7	1.7	1.6	1.6
868	1.9	1.9	1.9	1.8	1.8	1.8	1.8	1.7	1.7	1.7	1.7	1.6
869	2	2	1.9	1.9	1.9	1.9	1.8	1.8	1.8	1.8	1.7	1.7
870	2	2	2	1.9	1.9	1.9	1.9	1.8	1.8	1.8	1.8	1.7
871	2.1	2	2	2	2	1.9	1.9	1.9	1.9	1.8	1.8	1.8
872	2.1	2	2	2	1.9	1.9	1.9	1.9	1.8	1.8	1.8	1.8
873	2	2	2	1.9	1.9	1.9	1.9	1.8	1.8	1.8	1.8	1.7
874	2.1	2.1	2	2	2	2	1.9	1.9	1.9	1.9	1.8	1.8
875	2.1	2.1	2.1	6.2	6	5.7	5.5	5.3	5.1	4.9	4.8	4.6
876	2.1	2	2	3.3	3.2	3.1	3.1	3	2.9	2.9	2.8	2.8
877	1.4	1.3	1.3	9.5	8.5	7.7	7	6.5	6	5.6	5.2	4.9
878	1.4	1.4	1.4	9.7	8.7	7.9	7.2	6.6	6.2	5.8	5.4	5.1
879	1.5	1.5	1.4	6.2	5.8	5.4	5.1	4.9	4.6	4.4	4.2	4
880	1.5	1.5	1.5	5.8	5.5	5.2	4.9	4.7	4.4	4.2	4	3.9
881	1.6	1.5	1.5	6.1	5.7	5.4	5.1	4.9	4.6	4.4	4.2	4.1
882	1.6	1.6	1.6	6.4	6	5.7	5.4	5.1	4.9	4.6	4.4	4.2
883	1.7	1.6	1.6	6.7	6.3	5.9	5.6	5.3	5.1	4.8	4.6	4.4
884	1.7	1.7	1.7	10.2	9.3	8.6	7.9	7.4	6.9	6.5	6.1	5.8
885	1.8	1.7	1.7	6.7	6.3	6	5.7	5.4	5.2	4.9	4.7	4.5
886	1.8	1.8	1.8	6.2	5.9	5.6	5.4	5.1	4.9	4.7	4.5	4.4
887	1.9	1.8	1.8	6	5.7	5.4	5.2	5	4.8	4.6	4.4	4.3
888	1.9	1.9	1.9	1.8	1.8	1.8	1.8	1.7	1.7	1.7	1.7	1.7
889	2	1.9	1.9	1.9	1.9	1.8	1.8	1.8	1.8	1.7	1.7	1.7
890	2	1.9	1.9	5.2	5	4.8	4.6	4.5	4.3	4.2	4.1	3.9
891	1.9	1.9	1.9	1.8	1.8	1.8	1.8	1.7	1.7	1.7	1.7	1.6
892	1.9	1.9	1.8	1.8	1.8	1.8	1.7	1.7	1.7	1.7	1.6	1.6
893	2	2	2	1.9	1.9	1.9	1.9	1.8	1.8	1.8	1.8	1.7
894	2	2	2	1.9	1.9	1.9	1.9	1.8	1.8	1.8	1.8	1.7
895	2	2	2	1.9	1.9	1.9	1.9	1.8	1.8	1.8	1.8	1.7
896	2	1.9	1.9	1.9	1.9	1.8	1.8	1.8	1.8	1.7	1.7	1.7
897	2	2	1.9	1.9	1.9	1.9	1.8	1.8	1.8	1.8	1.8	1.7
898	2.1	2.1	2.1	5.8	5.6	5.4	5.2	5	4.8	4.7	4.5	4.4
899	2.2	2.1	2.1	8	7.6	7.2	6.8	6.5	6.2	5.9	5.7	5.5
900	2.1	2.1	2.1	8.1	7.7	7.3	6.9	6.6	6.3	6	5.8	5.6
901	1.4	1.4	1.4	12.9	11.1	9.8	8.7	7.9	7.2	6.6	6.1	5.7
902	2.1	2	2	13.6	11.7	10.3	9.2	8.3	7.6	6.9	6.4	6
903	2.4	2.3	2.2	17.5	14.5	12.4	10.9	9.7	8.7	8	7.3	6.8
904	1.6	1.5	1.5	13.2	11.5	10.2	9.2	8.4	7.7	7.1	6.6	6.2
905	1.6	1.6	1.5	13.7	11.9	10.6	9.5	8.7	7.9	7.3	6.8	6.4
906	1.6	1.6	1.6	13.1	11.6	10.3	9.4	8.6	7.9	7.3	6.8	6.4
907	1.7	1.7	1.6	17	14.5	12.7	11.2	10.1	9.2	8.4	7.8	7.3
908	1.7	1.7	1.7	17.7	15.1	13.1	11.7	10.5	9.5	8.7	8.1	7.5
909	1.8	1.8	1.7	18	15.3	13.4	11.9	10.7	9.8	9	8.3	7.7
910	1.8	1.8	1.8	13.8	12.3	11.1	10.1	9.2	8.5	7.9	7.4	7
911	1.9	1.9	1.8	13.7	12.3	11.1	10.1	9.3	8.6	8	7.5	7
912	1.9	1.9	1.9	13.1	11.7	10.7	9.8	9	8.4	7.9	7.4	6.9
913	2	1.9	1.9	13.1	11.8	10.8	9.9	9.1	8.5	7.9	7.5	7
914	2	1.9	1.9	10.3	9.5	8.8	8.2	7.7	7.2	6.8	6.5	6.2
915	1.9	1.9	1.9	5.7	5.4	5.2	5	4.8	4.6	4.5	4.3	4.2
916	1.9	1.9	1.8	1.8	1.8	1.8	1.7	1.7	1.7	1.7	1.6	1.6
917	1.9	1.9	1.9	1.9	1.8	1.8	1.8	1.8	1.7	1.7	1.7	1.7
918	1.9	1.9	1.9	1.9	1.8	1.8	1.8	1.8	1.7	1.7	1.7	1.7
919	1.9	1.9	1.9	1.9	1.8	1.8	1.8	1.8	1.7	1.7	1.7	1.7
920	2	1.9	1.9	1.9	1.8	1.8	1.8	1.8	1.7	1.7	1.7	1.7
921	2	2	1.9	1.9	1.9	1.9	1.8	1.8	1.8	1.8	1.7	1.7
922	2.1	2.1	2.1	11.1	10.2	9.5	8.9	8.3	7.8	7.4	7	6.7
923	3	2.9	2.9	13.4	12.2	11.2	10.3	9.6	9	8.4	7.9	7.5
924	3.4	3.3	3.2	17	15	13.5	12.3	11.3	10.4	9.7	9	8.5
925	2.8	2.7	2.6	28.5	20.7	16.4	13.6	11.7	10.2	9.1	8.2	7.5
926	3	2.9	2.8	32	22.6	17.7	14.6	12.4	10.8	9.6	8.7	7.9
927	3.2	3.1	3	28.8	21.2	17	14.2	12.2	10.7	9.6	8.7	7.9
928	2.8	2.7	2.7	21.3	17.1	14.4	12.4	10.9	9.8	8.8	8.1	7.4
929	2.6	2.5	2.4	21.4	17.3	14.6	12.6	11.1	9.9	9	8.2	7.6
930	2.5	2.4	2.3	20	16.5	14	12.3	10.9	9.8	8.9	8.2	7.6
931	2.1	2.1	2	16.6	14.2	12.4	11	10	9.1	8.3	7.7	7.2
932	1.8	1.8	1.7	17	14.6	12.7	11.3	10.2	9.3	8.5	7.9	7.4
933	1.8	1.8	1.7	21.2	17.5	15	13.1	11.7	10.5	9.6	8.8	8.1
934	1.8	1.8	1.8	21.2	17.7	15.2	13.3	11.8	10.7	9.7	8.9	8.3
935	1.9	1.9	1.9	17.5	15.1	13.3	11.9	10.7	9.8	9	8.4	7.8
936	2.8	2.7	2.7	21.7	18.1	15.6	13.7	12.2	11.1	10.1	9.3	8.6
937	2.1	2	2	17.6	15.2	13.5	12.1	10.9	10	9.2	8.6	8
938	1.9	1.9	1.9	10.2	9.4	8.7	8.1	7.6	7.2	6.8	6.4	6.1
939	1.9	1.9	1.9	2	2	1.9	1.9	1.9	1.8	1.8	1.8	1.8
940	1.9	1.9	1.9	1.8	1.8	1.8	1.8	1.7	1.7	1.7	1.7	1.6
941	2	1.9	1.9	1.9	1.8	1.8	1.8	1.8	1.7	1.7	1.7	1.7
942	2	1.9	1.9	1.9	1.9	1.8	1.8	1.8	1.8	1.7	1.7	1.7
943	2	2	1.9	1.9	1.9	1.9	1.8	1.8	1.8	1.8	1.7	1.7
944	2	2	2	2.7	2.6	2.6	2.5	2.5	2.5	2.4	2.4	2.3
945	2	2	2	9	8.4	7.9	7.4	7	6.7	6.4	6.1	5.8
946	2.7	2.6	2.6	20.5	17.6	15.5	13.9	12.5	11.4	10.5	9.7	9.1
947	4	3.8	3.7	22.2	18.9	16.5	14.7	13.2	12	11	10.2	9.4
948	3.9	3.8	3.7	24.9	20.8	17.9	15.8	14.1	12.8	11.6	10.7	9.9
949	3.3	3.1	3	35.7	24.1	18.5	15.1	12.8	11.1	9.8	8.8	8
950	3.7	3.6	3.4	43.6	27.3	20.4	16.4	13.7	11.9	10.4	9.3	8.4
951	3.6	3.5	3.4	36	24.7	19.1	15.6	13.3	11.6	10.2	9.2	8.4
952	3	2.9	2.8	23.9	18.8	15.5	13.2	11.6	10.3	9.3	8.4	7.7
953	3.2	3.1	3	31.6	23.1	18.4	15.3	13.1	11.5	10.3	9.3	8.5
954	3.1	3	2.9	27.7	21.2	17.3	14.6	12.7	11.2	10.1	9.1	8.4
955	3.3	3.2	3.1	28.4	21.7	17.7	15	13	11.5	10.3	9.4	8.6
956	3	2.9	2.8	24.4	19.5	16.3	14	12.3	11	9.9	9.1	8.3
957	2.4	2.3	2.3	24.9	19.9	16.6	14.3	12.6	11.2	10.1	9.3	8.5
958	3	2.9	2.8	25.8	20.6	17.2	14.8	13	11.6	10.4	9.5	8.8
959	3.8	3.7	3.6	26.7	21.2	17.7	15.2	13.3	11.9	10.7	9.8	9
960	3.5	3.4	3.3	26.5	21.2	17.7	15.3	13.4	12	10.8	9.9	9.1
961	3.1	3.1	3	22.7	18.8	16.1	14.1	12.5	11.3	10.3	9.4	8.7
962	1.9	1.9	1.9	14.6	12.9	11.6	10.6	9.7	9	8.3	7.8	7.3
963	1.9	1.9	1.9	10.2	9.4	8.7	8.1	7.6	7.1	6.7	6.4	6.1
964	1.9	1.9	1.9	1.8	1.8	1.8	1.7	1.7	1.7	1.7	1.7	1.6
965	2	1.9	1.9	3	2.9	2.9	2.8	2.7	2.7	2.6	2.6	2.5
966	2	1.9	1.9	3.5	3.4	3.3	3.2	3.2	3.1	3	2.9	2.9
967	2	2	1.9	6.8	6.4	6.1	5.8	5.6	5.3	5.1	4.9	4.7
968	2	2	1.9	6.4	6.1	5.8	5.6	5.4	5.1	4.9	4.8	4.6
969	2	2	1.9	6.4	6.1	5.8	5.6	5.3	5.1	4.9	4.8	4.6
970	2.1	2	2	10	9.3	8.7	8.1	7.6	7.2	6.8	6.5	6.2
971	3.7	3.6	3.5	26.4	21.8	18.6	16.2	14.4	13	11.8	10.8	10
972	4	3.9	3.8	26.1	21.6	18.5	16.2	14.4	13	11.8	10.8	10
973	3.7	3.6	3.4	27.8	21.4	17.4	14.8	12.8	11.4	10.2	9.3	8.5
974	3.3	3.2	3.1	24.2	19.3	16.1	13.9	12.2	10.9	9.8	9	8.3
975	3.5	3.4	3.3	29	22.3	18.2	15.4	13.4	11.9	10.6	9.7	8.8
976	3.7	3.6	3.5	33.8	25	20	16.7	14.4	12.7	11.3	10.2	9.3
977	4	3.8	3.7	34.1	25.3	20.2	16.9	14.6	12.8	11.5	10.4	9.5
978	3.5	3.4	3.3	30.3	23.3	19.1	16.2	14.1	12.5	11.2	10.2	9.3
979	3.1	3	3	26.5	21.2	17.7	15.2	13.4	11.9	10.8	9.9	9.1
980	2.7	2.6	2.6	18.8	16	14	12.5	11.2	10.2	9.4	8.7	8.1
981	2	2	1.9	10.9	10	9.2	8.5	7.9	7.4	7	6.6	6.3
982	1.9	1.9	1.9	7	6.6	6.2	5.9	5.7	5.4	5.2	5	4.8
983	2.7	2.6	2.6	8	7.5	7.1	6.7	6.3	6	5.7	5.5	5.2
984	2	1.9	1.9	4	3.8	3.7	3.6	3.5	3.4	3.3	3.2	3.2
985	2	1.9	1.9	3.8	3.7	3.6	3.5	3.4	3.3	3.3	3.2	3.1
986	2	1.9	1.9	3.4	3.3	3.2	3.2	3.1	3	2.9	2.9	2.8
987	2	1.9	1.9	6.6	6.2	5.9	5.7	5.4	5.2	5	4.8	4.7
988	2	2	2	10.3	9.6	8.9	8.3	7.8	7.4	7	6.6	6.3
989	2.5	2.5	2.4	18.4	16	14.2	12.8	11.7	10.7	9.9	9.2	8.6
990	3.8	3.7	3.6	27	22.2	18.9	16.4	14.6	13.1	11.9	10.9	10.1
991	3.8	3.7	3.6	30.6	22.9	18.4	15.4	13.3	11.7	10.5	9.5	8.7
992	3.7	3.6	3.5	31.1	23.2	18.7	15.7	13.5	11.9	10.7	9.6	8.8
993	3.9	3.7	3.6	35.8	25.7	20.3	16.8	14.4	12.6	11.2	10.1	9.2
994	4.2	4	3.9	36.7	26.3	20.7	17.2	14.7	12.9	11.4	10.3	9.4
995	4.8	4.6	4.4	37.4	26.8	21.1	17.5	14.9	13.1	11.6	10.5	9.5
996	3.8	3.7	3.6	29.5	22.8	18.6	15.8	13.8	12.2	11	9.9	9.1
997	3.7	3.5	3.4	26.3	20.9	17.5	15	13.2	11.8	10.6	9.7	8.9
998	3.1	3	2.9	22.8	18.7	16	13.9	12.4	11.1	10.1	9.3	8.6
999	3.3	3.2	3.2	19.5	16.6	14.4	12.8	11.5	10.4	9.5	8.8	8.2
1000	3.4	3.3	3.2	16	14	12.5	11.3	10.3	9.4	8.7	8.1	7.6
1001	3.3	3.2	3.2	12.6	11.3	10.3	9.5	8.8	8.2	7.7	7.2	6.8
1002	2.7	2.7	2.6	8.4	7.8	7.3	6.9	6.5	6.2	5.9	5.6	5.4
1003	2	2	1.9	7.3	6.9	6.6	6.2	5.9	5.6	5.4	5.2	5
1004	1.9	1.9	1.9	3.9	3.8	3.7	3.6	3.5	3.4	3.3	3.2	3.2
1005	2	1.9	1.9	7.3	6.9	6.5	6.2	5.9	5.7	5.4	5.2	5
1006	2	2	1.9	7.6	7.1	6.8	6.4	6.1	5.8	5.6	5.3	5.1
1007	2	2	2	14.6	13.1	11.8	10.8	10	9.3	8.6	8.1	7.6
1008	3.2	3.1	3	22.6	19.1	16.6	14.7	13.2	11.9	10.9	10.1	9.4
1009	4.4	4.2	4	41.6	27.9	21.4	17.4	14.7	12.8	11.3	10.2	9.2
1010	4.1	3.9	3.8	38.8	26.9	20.9	17.1	14.6	12.7	11.3	10.1	9.2
1011	4.2	4.1	3.9	39.6	27.4	21.2	17.4	14.8	12.9	11.4	10.3	9.3
1012	7.4	6.9	6.5	46.2	30.2	22.9	18.5	15.6	13.5	11.9	10.7	9.7
1013	6.9	6.5	6.1	46.6	30.5	23.1	18.7	15.8	13.7	12.1	10.8	9.8
1014	4.9	4.7	4.5	37.6	26.8	21.1	17.4	14.9	13	11.6	10.4	9.5
1015	4	3.9	3.8	38.1	27.2	21.4	17.7	15.1	13.2	11.8	10.6	9.6
1016	3.6	3.5	3.4	30.5	23.4	19.1	16.1	14	12.4	11.1	10.1	9.3
1017	3.6	3.5	3.4	27.2	21.5	17.9	15.3	13.4	12	10.8	9.9	9.1
1018	3.6	3.5	3.4	23.5	19.3	16.4	14.3	12.6	11.4	10.3	9.5	8.7
1019	3.4	3.3	3.2	16.2	14.2	12.6	11.3	10.3	9.5	8.7	8.1	7.6
1020	3.2	3.1	3	9.1	8.5	7.9	7.4	7	6.6	6.2	5.9	5.6
1021	2.9	2.9	2.8	12.3	11.1	10.1	9.4	8.7	8.1	7.6	7.1	6.7
1022	2.6	2.5	2.5	11.7	10.7	9.8	9.1	8.5	7.9	7.4	7	6.6
1023	2.2	2.2	2.1	11.7	10.6	9.8	9.1	8.4	7.9	7.4	7	6.6
1024	2	1.9	1.9	11.2	10.2	9.5	8.8	8.2	7.7	7.3	6.9	6.5
1025	2	2	1.9	10.9	10	9.3	8.7	8.1	7.6	7.2	6.8	6.5
1026	2.7	2.6	2.6	22.2	18.8	16.3	14.4	13	11.8	10.8	9.9	9.2
1027	9.8	8.9	8.2	49.3	31.9	23.5	18.7	15.6	13.5	11.8	10.5	9.5
1028	8.5	7.8	7.3	49.1	31.8	23.5	18.8	15.7	13.5	11.9	10.6	9.6
1029	9.8	8.9	8.2	54.6	35	25.1	19.8	16.4	14.1	12.3	11	9.9
1030	11.8	10.5	9.6	52.1	33.3	24.4	19.4	16.2	13.9	12.2	10.9	9.8
1031	6.8	6.4	6	53.6	34.4	25	19.8	16.5	14.2	12.4	11.1	10
1032	6.6	6.2	5.9	42.8	28.9	22.1	18.1	15.3	13.3	11.8	10.6	9.6
1033	4.3	4.1	4	37.5	26.7	20.9	17.3	14.8	12.9	11.5	10.4	9.4
1034	3.9	3.8	3.7	34.8	25.5	20.3	16.9	14.6	12.8	11.4	10.3	9.4
1035	3.9	3.7	3.6	34.7	25.6	20.4	17.1	14.7	12.9	11.5	10.4	9.5
1036	3.8	3.7	3.6	27.4	21.6	17.9	15.4	13.5	12	10.8	9.9	9
1037	3.5	3.4	3.3	16.2	14.1	12.5	11.2	10.2	9.4	8.7	8	7.5
1038	3.5	3.4	3.3	16.1	14	12.5	11.3	10.2	9.4	8.7	8.1	7.6
1039	2.9	2.9	2.8	12.8	11.5	10.5	9.6	8.9	8.3	7.7	7.3	6.8
1040	2.6	2.6	2.5	12.5	11.3	10.3	9.5	8.8	8.2	7.7	7.2	6.8
1041	2.5	2.5	2.4	8.7	8.1	7.6	7.2	6.8	6.4	6.1	5.8	5.5
1042	2.4	2.3	2.3	11.6	10.6	9.7	9	8.4	7.9	7.4	7	6.6
1043	2	2	1.9	10.9	10.1	9.3	8.7	8.1	7.6	7.2	6.8	6.4
1044	2	2	2	14.4	12.9	11.7	10.7	9.9	9.1	8.5	8	7.5
1045	18.4	15.4	13.3	68.7	47.2	29.9	22.4	18.1	15.2	13.1	11.5	10.3
1046	13.3	11.7	10.5	63	42.8	28.4	21.6	17.6	14.8	12.9	11.4	10.2
1047	10.2	9.2	8.5	54	34.2	24.7	19.5	16.2	13.9	12.1	10.8	9.7
1048	6.7	6.3	5.9	48.4	30.6	22.9	18.4	15.4	13.3	11.7	10.5	9.5
1049	4.2	4	3.9	47.6	30.4	22.8	18.4	15.4	13.3	11.8	10.5	9.5
1050	4.1	4	3.8	40.5	27.7	21.3	17.4	14.8	12.9	11.4	10.2	9.3
1051	4.3	4.2	4	33.7	24.6	19.6	16.3	14	12.3	11	9.9	9
1052	4.2	4	3.9	34.2	25	19.9	16.6	14.3	12.5	11.2	10.1	9.2
1053	4.2	4.1	3.9	34.7	25.4	20.2	16.9	14.5	12.7	11.4	10.3	9.4
1054	4	3.8	3.7	27.5	21.6	17.8	15.2	13.3	11.9	10.7	9.7	8.9
1055	3.6	3.5	3.4	20	16.9	14.6	12.8	11.5	10.4	9.5	8.8	8.1
1056	3.5	3.4	3.3	16.5	14.4	12.7	11.4	10.4	9.5	8.8	8.1	7.6
1057	3.2	3.1	3.1	16.3	14.2	12.6	11.3	10.3	9.5	8.7	8.1	7.6
1058	3.3	3.2	3.1	16.4	14.3	12.7	11.5	10.4	9.6	8.9	8.2	7.7
1059	3	3	2.9	12.9	11.6	10.6	9.7	9	8.4	7.8	7.3	6.9
1060	3	2.9	2.8	12.5	11.3	10.3	9.5	8.8	8.2	7.7	7.2	6.8
1061	2.4	2.4	2.3	18.4	15.9	14.1	12.6	11.4	10.4	9.6	8.9	8.3
1062	2.1	2	2	17.6	15.4	13.7	12.3	11.2	10.3	9.5	8.8	8.2
1063	16.4	14	12.2	75.7	52.9	31.7	23.3	18.6	15.5	13.3	11.7	10.5
1064	11.8	10.5	9.5	65.9	44	28.7	21.7	17.6	14.9	12.9	11.4	10.2
1065	9.3	8.5	7.8	49.9	31.1	23	18.4	15.4	13.3	11.7	10.4	9.4
1066	7.6	7.1	6.6	49.4	30.6	22.8	18.3	15.3	13.2	11.6	10.4	9.4
1067	6.7	6.3	5.9	45.5	29.4	22.1	17.9	15	13	11.5	10.3	9.3
1068	7.7	7.1	6.7	46.7	29.8	22.4	18	15.2	13.1	11.5	10.3	9.4
1069	8	7.4	6.9	47.4	30.2	22.6	18.2	15.3	13.2	11.7	10.4	9.5
1070	7.1	6.6	6.2	40.1	27.6	21.3	17.5	14.8	12.9	11.4	10.3	9.3
1071	4.6	4.4	4.3	35.3	25.5	20.2	16.8	14.4	12.6	11.2	10.1	9.2
1072	3.9	3.8	3.6	31.2	23.6	19.1	16.1	13.9	12.3	11	10	9.1
1073	3.7	3.5	3.4	23.7	19.2	16.2	14.1	12.4	11.1	10.1	9.2	8.5
1074	3.5	3.4	3.3	23.6	19.3	16.3	14.2	12.5	11.2	10.2	9.3	8.6
1075	3.4	3.3	3.2	20.1	16.9	14.7	12.9	11.6	10.5	9.6	8.9	8.2
1076	3.5	3.4	3.3	16.9	14.7	13	11.7	10.6	9.7	8.9	8.3	7.7
1077	3.3	3.2	3.1	16.5	14.4	12.8	11.5	10.5	9.6	8.9	8.3	7.7
1078	3.2	3.1	3	12.3	11.2	10.2	9.4	8.7	8.1	7.6	7.1	6.7
1079	2.7	2.6	2.6	14.9	13.3	11.9	10.9	10	9.2	8.6	8	7.5
1080	2.7	2.7	2.6	18.2	15.8	13.9	12.5	11.3	10.4	9.6	8.9	8.3
1081	14.8	12.8	11.3	76.1	54	32.2	23.7	18.9	15.8	13.6	11.9	10.6
1082	12.3	11	9.9	66.8	45.2	29.3	22.1	17.9	15.1	13	11.5	10.3
1083	11.5	10.3	9.3	62.7	40.7	27.5	21.1	17.2	14.6	12.7	11.2	10.1
1084	9.4	8.6	7.9	54.6	34.6	24.8	19.5	16.2	13.8	12.1	10.8	9.7
1085	8.9	8.2	7.6	50.8	31.1	23	18.5	15.4	13.3	11.7	10.5	9.5
1086	8	7.4	6.9	47	29.8	22.4	18	15.1	13.1	11.5	10.3	9.3
1087	5.5	5.2	5	38.5	26.6	20.6	16.9	14.4	12.5	11.1	10	9.1
1088	4.3	4.1	4	34.7	25	19.8	16.4	14.1	12.3	11	9.9	9
1089	4.2	4.1	3.9	35	25.4	20.1	16.7	14.3	12.5	11.2	10.1	9.2
1090	4.1	4	3.8	31.2	23.5	19	16	13.9	12.2	10.9	9.9	9.1
1091	3.8	3.7	3.6	27.3	21.4	17.7	15.1	13.2	11.8	10.6	9.7	8.9
1092	3.7	3.6	3.5	27.4	21.6	17.9	15.3	13.4	11.9	10.7	9.8	9
1093	3.7	3.6	3.5	24.1	19.6	16.6	14.4	12.7	11.4	10.3	9.5	8.7
1094	3.7	3.6	3.5	24.2	19.7	16.7	14.5	12.9	11.5	10.5	9.6	8.8
1095	3.6	3.5	3.4	20.7	17.4	15.1	13.3	11.9	10.8	9.9	9.1	8.4
1096	3.4	3.3	3.2	16.4	14.4	12.8	11.5	10.5	9.6	8.9	8.3	7.8
1097	3	2.9	2.8	18.8	16.2	14.2	12.7	11.5	10.5	9.6	8.9	8.3
1098	3.4	3.4	3.3	22.7	19	16.4	14.4	12.8	11.6	10.6	9.8	9
1099	25.7	20.3	16.8	89.2	65.1	35.6	25.6	20.2	16.7	14.3	12.6	11.2
1100	17.1	14.5	12.7	77.2	54.6	32.8	24.2	19.3	16.1	13.9	12.2	10.9
1101	13	11.5	10.3	68.2	47.3	30.4	22.9	18.4	15.5	13.4	11.8	10.6
1102	9.6	8.8	8.1	59.1	37.4	26.3	20.5	16.9	14.4	12.6	11.2	10.1
1103	7.1	6.6	6.2	50.3	31.2	23.3	18.7	15.6	13.5	11.9	10.6	9.6
1104	6.1	5.8	5.5	46.2	29.8	22.4	18.1	15.3	13.2	11.6	10.4	9.4
1105	4.6	4.4	4.2	41.8	28.2	21.6	17.6	14.9	13	11.5	10.3	9.3
1106	4	3.9	3.7	38.2	26.8	20.9	17.2	14.7	12.8	11.4	10.2	9.3
1107	4.1	3.9	3.8	35.2	25.5	20.2	16.8	14.4	12.7	11.3	10.2	9.3
1108	4.1	4	3.8	27.8	21.7	17.9	15.2	13.3	11.8	10.6	9.6	8.9
1109	4	3.9	3.8	35	25.7	20.5	17.1	14.7	12.9	11.5	10.4	9.5
1110	4	3.9	3.7	31.7	24.1	19.5	16.5	14.3	12.6	11.3	10.3	9.4
1111	3.9	3.8	3.7	31.6	24.1	19.7	16.6	14.4	12.8	11.5	10.4	9.5
1112	3.9	3.8	3.7	28.1	22.2	18.4	15.8	13.8	12.3	11.1	10.1	9.3
1113	3.9	3.8	3.7	25.2	20.5	17.3	15	13.3	11.9	10.8	9.9	9.1
1114	3.8	3.7	3.6	21.5	18.1	15.6	13.7	12.3	11.1	10.2	9.4	8.7
1115	3.7	3.6	3.5	24.3	20	17	14.9	13.2	11.9	10.8	9.9	9.2
1116	3.9	3.8	3.7	27.5	22.2	18.6	16.1	14.2	12.7	11.5	10.5	9.7
1117	26.9	21.1	17.5	96.7	71.2	39.5	27.7	21.6	17.8	15.2	13.2	11.7
1118	15	13.1	11.6	80.1	57.2	34.1	25	19.9	16.7	14.3	12.6	11.2
1119	11.4	10.3	9.4	68	45.7	30.1	22.9	18.6	15.7	13.6	12	10.8
1120	8.4	7.7	7.2	59.2	38	26.8	20.9	17.3	14.7	12.9	11.4	10.3
1121	5.2	5	4.8	45.4	29.8	22.6	18.3	15.5	13.4	11.8	10.6	9.6
1122	5	4.7	4.5	41.9	28.3	21.7	17.7	15	13.1	11.6	10.4	9.4
1123	4.7	4.5	4.3	42.1	28.4	21.8	17.8	15.1	13.1	11.6	10.4	9.4
1124	4.2	4	3.9	38.5	27.1	21.1	17.4	14.8	12.9	11.5	10.4	9.4
1125	4.1	3.9	3.8	35.1	25.6	20.3	16.9	14.5	12.7	11.4	10.3	9.3
1126	4	3.9	3.7	31.5	23.8	19.3	16.3	14.1	12.4	11.1	10.1	9.2
1127	4	3.9	3.7	31.5	23.9	19.4	16.4	14.2	12.5	11.2	10.2	9.3
1128	3.9	3.8	3.7	31	23.8	19.4	16.4	14.2	12.6	11.3	10.3	9.4
1129	3.9	3.8	3.7	24.2	19.7	16.7	14.5	12.8	11.5	10.4	9.5	8.8
1130	4	3.9	3.8	25.2	20.4	17.2	14.9	13.2	11.8	10.7	9.8	9
1131	4	3.8	3.7	28.3	22.4	18.7	16	14	12.5	11.3	10.3	9.4
1132	3.9	3.8	3.7	28.7	22.8	18.9	16.2	14.2	12.7	11.4	10.4	9.6
1133	4	3.9	3.7	28.9	22.9	19.1	16.4	14.4	12.8	11.6	10.5	9.7
1134	4	3.9	3.8	28.5	22.8	19.1	16.4	14.4	12.9	11.6	10.6	9.8
1135	16.6	14.3	12.6	85.4	62.2	36.2	26.4	21	17.5	15	13.2	11.7
1136	8.8	8.1	7.6	70.1	47.9	31.4	23.8	19.3	16.3	14.1	12.5	11.2
1137	10.7	9.7	8.9	68.8	46.8	30.8	23.4	19	16	13.9	12.3	11
1138	5.8	5.5	5.3	58.1	37.6	26.8	21	17.4	14.9	13	11.6	10.4
1139	5.3	5	4.8	46.5	30.4	23.1	18.7	15.8	13.7	12.1	10.8	9.8
1140	5	4.8	4.6	46	30.1	22.8	18.5	15.6	13.5	11.9	10.7	9.7
1141	4.8	4.6	4.4	42.5	28.8	22.1	18	15.3	13.3	11.7	10.5	9.6
1142	4.3	4.2	4	38.9	27.3	21.3	17.6	15	13.1	11.6	10.5	9.5
1143	4.2	4	3.9	35.4	25.8	20.5	17.1	14.7	12.9	11.5	10.4	9.4
1144	4.2	4	3.9	35.8	26.2	20.8	17.3	14.9	13	11.6	10.5	9.6
1145	4.2	4	3.9	35.7	26.2	20.9	17.4	15	13.2	11.7	10.6	9.7
1146	4.1	4	3.9	31.6	24.1	19.6	16.6	14.4	12.7	11.4	10.4	9.5
1147	4	3.9	3.8	27.8	22	18.3	15.7	13.7	12.2	11	10	9.2
1148	4.1	3.9	3.8	28	22.2	18.5	15.8	13.9	12.4	11.2	10.2	9.3
1149	4.2	4	3.9	32	24.6	20.1	17	14.8	13.1	11.8	10.7	9.8
1150	4.1	4	3.9	32.3	24.8	20.3	17.2	15	13.3	11.9	10.8	9.9
1151	4.2	4.1	3.9	32.8	25.2	20.6	17.5	15.2	13.5	12.1	11	10.1
1152	4.4	4.2	4.1	36.2	27.2	22	18.5	16	14.1	12.6	11.4	10.4
1153	11	10	9.2	75.4	53.6	34	25.5	20.6	17.3	14.9	13.1	11.8
1154	8.7	8	7.5	78.5	54.8	34.2	25.5	20.5	17.2	14.8	13.1	11.7
1155	6.9	6.5	6.2	66.1	44.9	30.4	23.3	19	16.1	14	12.4	11.1
1156	5.9	5.6	5.4	61.9	40.5	28.3	22.1	18.2	15.5	13.5	12	10.8
1157	5.1	4.8	4.6	46.6	30.7	23.4	19	16	13.9	12.2	11	10
1158	4.8	4.6	4.4	43.1	29.2	22.4	18.3	15.5	13.5	11.9	10.7	9.7
1159	4.9	4.7	4.5	46.8	30.6	23.2	18.8	15.8	13.7	12.1	10.9	9.8
1160	4.7	4.5	4.4	43.1	29.3	22.6	18.4	15.6	13.6	12	10.8	9.8
1161	4.6	4.4	4.2	36.1	26.3	20.8	17.3	14.9	13	11.6	10.5	9.6
1162	4.4	4.2	4.1	39.6	28.1	22	18.1	15.5	13.5	12	10.8	9.9
1163	4.3	4.2	4	32.4	24.5	19.9	16.7	14.5	12.8	11.5	10.4	9.5
1164	4.2	4.1	3.9	31.9	24.3	19.8	16.7	14.5	12.8	11.5	10.4	9.6
1165	4.1	4	3.9	25.1	20.4	17.2	14.9	13.1	11.8	10.7	9.7	9
1166	4.1	4	3.9	22	18.3	15.7	13.8	12.3	11.1	10.1	9.3	8.6
1167	4.2	4.1	3.9	29.1	22.9	19	16.3	14.2	12.7	11.4	10.4	9.6
1168	4.3	4.1	4	35.6	26.7	21.5	18.1	15.6	13.8	12.3	11.2	10.2
1169	4.3	4.1	4	36.5	27.3	21.9	18.4	15.9	14	12.5	11.3	10.3
1170	4.5	4.4	4.2	40.2	29.3	23.2	19.3	16.6	14.6	13	11.7	10.7
1171	6.8	6.4	6.1	65.7	46.4	31.7	24.4	20	16.9	14.7	13	11.7
1172	6.8	6.4	6	66.1	46.4	31.5	24.2	19.8	16.8	14.6	12.9	11.6
1173	6.2	5.9	5.6	62	42.1	29.5	22.9	18.9	16.1	14	12.4	11.2
1174	6.4	6.1	5.7	62.8	43.6	29.9	23.1	18.9	16.1	14	12.4	11.1
1175	5.4	5.2	4.9	54.6	35.5	26	20.7	17.3	14.8	13	11.6	10.5
1176	4.6	4.4	4.2	43.4	29.5	22.7	18.5	15.7	13.6	12.1	10.8	9.8
1177	5	4.8	4.6	43.8	29.6	22.7	18.5	15.7	13.6	12.1	10.8	9.8
1178	4.9	4.7	4.5	43.8	29.7	22.9	18.7	15.8	13.8	12.2	10.9	9.9
1179	4.6	4.5	4.3	43.4	29.7	22.9	18.8	15.9	13.9	12.3	11	10
1180	4.4	4.2	4.1	36.1	26.4	21	17.6	15.1	13.2	11.8	10.7	9.7
1181	4.4	4.3	4.1	36.1	26.5	21.2	17.7	15.2	13.3	11.9	10.8	9.8
1182	4.2	4.1	3.9	28.9	22.7	18.7	16	14	12.4	11.2	10.2	9.3
1183	4.2	4.1	4	28.8	22.7	18.8	16	14	12.5	11.2	10.2	9.4
1184	4.2	4.1	4	25.7	20.8	17.5	15.2	13.4	12	10.9	9.9	9.1
1185	4.2	4.1	4	29	22.9	19	16.3	14.2	12.7	11.4	10.4	9.6
1186	4.3	4.1	4	36.2	27	21.7	18.2	15.7	13.9	12.4	11.2	10.2
1187	4.3	4.1	4	36.4	27.2	21.9	18.4	15.9	14	12.5	11.3	10.3
1188	4.5	4.3	4.2	40.2	29.3	23.2	19.3	16.6	14.6	13	11.7	10.7
1189	7.2	6.8	6.4	70.2	49.4	33.3	25.5	20.8	17.6	15.3	13.5	12.1
1190	6.6	6.3	6	66.6	46.4	31.8	24.5	20.1	17	14.8	13.1	11.8
1191	6.7	6.4	6	67.2	47.6	32.1	24.6	20	17	14.7	13	11.7
1192	6.2	5.9	5.6	59.5	41.8	29.4	22.9	18.9	16.1	14	12.5	11.2
1193	5.9	5.6	5.3	51.9	34.9	25.8	20.7	17.3	14.9	13.1	11.7	10.6
1194	5.1	4.9	4.7	44.3	30	23	18.8	15.9	13.9	12.3	11	10
1195	4.3	4.1	4	40.1	28.1	21.9	18.1	15.4	13.4	11.9	10.7	9.8
1196	4.4	4.2	4	40.2	28.3	22.1	18.2	15.5	13.6	12	10.8	9.9
1197	4.4	4.3	4.1	43.6	29.9	23.1	18.9	16.1	14	12.4	11.1	10.1
1198	4.4	4.2	4.1	36.5	26.7	21.2	17.7	15.2	13.4	11.9	10.8	9.8
1199	4.4	4.2	4.1	36.4	26.7	21.3	17.8	15.3	13.4	12	10.8	9.9
1200	4.4	4.2	4.1	29.5	23	19	16.2	14.1	12.6	11.3	10.3	9.4
1201	4.4	4.2	4.1	29.3	23	19	16.2	14.2	12.6	11.4	10.3	9.5
1202	4.2	4.1	3.9	25.9	20.9	17.6	15.2	13.4	12	10.9	10	9.2
1203	4.2	4.1	4	26	21.1	17.7	15.4	13.6	12.1	11	10.1	9.3
1204	4.3	4.2	4	30.2	23.7	19.6	16.7	14.6	13	11.7	10.6	9.8
1205	4.3	4.2	4	30.2	23.8	19.7	16.8	14.7	13.1	11.8	10.7	9.8
1206	4.4	4.2	4.1	37.1	27.7	22.2	18.6	16.1	14.2	12.7	11.5	10.5
1207	4.6	4.5	4.3	47.2	33.5	25.7	21	17.8	15.4	13.7	12.3	11.1
1208	4.2	4	3.9	45.8	32.6	25.1	20.5	17.4	15.1	13.4	12	10.9
1209	4.1	4	3.8	45.1	31.6	24.4	20	17	14.8	13.1	11.8	10.7
1210	4.1	4	3.9	48.2	33.8	25.5	20.7	17.4	15.1	13.3	11.9	10.8
1211	4.1	4	3.9	47.6	33.1	25	20.3	17.1	14.8	13.1	11.7	10.6
1212	4.4	4.3	4.1	51.2	36.3	26.6	21.2	17.7	15.2	13.3	11.9	10.7
1213	7.7	7.3	6.9	74.8	54.6	35.7	27	21.9	18.4	16	14.1	12.6
1214	7.1	6.7	6.4	68.1	48.8	33.1	25.4	20.8	17.6	15.3	13.5	12.2
1215	6.6	6.3	6	67.2	46.9	32	24.7	20.2	17.1	14.9	13.2	11.9
1216	6.4	6.1	5.8	63.4	43.7	30.4	23.6	19.4	16.5	14.4	12.8	11.5
1217	5.9	5.6	5.4	56.1	38	27.6	21.8	18.1	15.5	13.6	12.1	11
1218	4.9	4.7	4.5	48.3	31.8	24.1	19.6	16.5	14.3	12.7	11.3	10.3
1219	4.3	4.1	4	40.6	28.5	22.2	18.3	15.6	13.6	12.1	10.9	9.9
1220	4.3	4.1	4	33.4	25	20.2	16.9	14.6	12.9	11.5	10.4	9.5
1221	4.5	4.3	4.2	40.6	28.7	22.4	18.5	15.8	13.8	12.3	11	10
1222	4.4	4.2	4.1	36.7	26.9	21.4	17.8	15.3	13.5	12	10.8	9.9
1223	4.5	4.3	4.2	36.6	26.9	21.5	17.9	15.4	13.5	12.1	10.9	10
1224	4.4	4.2	4.1	33.1	25.1	20.4	17.2	14.9	13.2	11.8	10.7	9.8
1225	4.5	4.3	4.2	30.2	23.6	19.4	16.5	14.4	12.8	11.5	10.5	9.6
1226	4.3	4.1	4	26.4	21.3	17.9	15.4	13.6	12.2	11	10.1	9.3
1227	4.3	4.2	4	26.6	21.4	18	15.6	13.7	12.3	11.1	10.1	9.3
1228	4.3	4.2	4.1	26.9	21.7	18.2	15.7	13.9	12.4	11.2	10.3	9.4
1229	4.4	4.2	4.1	30.8	24.1	19.9	17	14.8	13.2	11.9	10.8	9.9
1230	4.5	4.4	4.2	34.3	26.2	21.3	18	15.6	13.8	12.4	11.2	10.3
1231	4.5	4.4	4.2	47.8	33.5	25.7	20.9	17.7	15.4	13.6	12.2	11.1
1232	4.2	4.1	4	47	33.7	25.7	20.9	17.7	15.3	13.5	12.1	11
1233	4.1	4	3.9	46.3	32.5	24.9	20.3	17.2	15	13.2	11.9	10.8
1234	4.3	4.2	4	52.8	36.5	27	21.6	18	15.5	13.7	12.2	11
1235	4.2	4.1	3.9	51	35.1	26.1	21	17.6	15.2	13.3	11.9	10.8
1236	4.3	4.2	4	51.3	35.8	26.4	21.1	17.6	15.1	13.3	11.9	10.7
1237	7.4	7	6.6	75	55.4	36.4	27.6	22.4	18.9	16.3	14.4	12.9
1238	6.9	6.6	6.2	64.6	46.5	32.4	25.2	20.7	17.6	15.4	13.6	12.3
1239	6.8	6.4	6.1	64.3	44.8	31.4	24.4	20.1	17.2	15	13.3	12
1240	6.6	6.3	6	64	44.2	30.9	24	19.8	16.8	14.7	13	11.7
1241	6.1	5.8	5.5	59.9	41.6	29.4	23	19	16.2	14.2	12.6	11.3
1242	5.4	5.2	4.9	52.5	35.9	26.4	21.1	17.6	15.2	13.3	11.9	10.7
1243	4.3	4.2	4	41	28.8	22.5	18.5	15.8	13.8	12.2	11	10
1244	4.4	4.2	4.1	33.9	25.4	20.4	17.2	14.8	13.1	11.7	10.6	9.7
1245	4.5	4.3	4.2	37.4	27.2	21.6	18	15.5	13.6	12.1	10.9	9.9
1246	4.4	4.2	4.1	33.7	25.4	20.5	17.3	14.9	13.2	11.8	10.7	9.8
1247	4.5	4.3	4.1	33.6	25.4	20.5	17.3	15	13.2	11.8	10.7	9.8
1248	4.3	4.2	4	29.9	23.4	19.3	16.4	14.3	12.7	11.5	10.4	9.6
1249	4.4	4.3	4.1	27.1	21.7	18.2	15.6	13.8	12.3	11.1	10.1	9.3
1250	4.4	4.3	4.1	26.6	21.4	18	15.5	13.7	12.2	11.1	10.1	9.3
1251	4.4	4.3	4.1	26.9	21.6	18.1	15.7	13.8	12.3	11.2	10.2	9.4
1252	4.6	4.4	4.3	30.9	24.1	19.9	16.9	14.8	13.1	11.8	10.7	9.9
1253	4.6	4.4	4.3	31	24.2	20	17	14.9	13.2	11.9	10.8	9.9
1254	4.7	4.5	4.4	42	30.1	23.7	19.7	16.8	14.7	13.1	11.8	10.8
1255	4.6	4.5	4.3	44.9	31.4	24.5	20.2	17.2	15	13.3	12	10.9
1256	4.4	4.2	4.1	47.2	33.2	25.4	20.7	17.5	15.2	13.5	12.1	11
1257	4.4	4.3	4.1	53	36.7	27.2	21.8	18.2	15.7	13.8	12.3	11.2
1258	4.4	4.3	4.1	52.5	36.9	27.2	21.7	18.1	15.6	13.7	12.2	11.1
1259	4.4	4.2	4.1	48.3	33.8	25.4	20.5	17.3	14.9	13.2	11.8	10.7
1260	4.3	4.2	4	51.5	36	26.5	21.1	17.6	15.2	13.3	11.9	10.7
1261	7.3	6.9	6.5	75.2	55.9	36.9	28.1	22.8	19.3	16.7	14.8	13.2
1262	6.8	6.4	6.1	60.7	43.9	31.5	24.8	20.5	17.6	15.4	13.7	12.3
1263	6.6	6.3	6	60.9	42.7	30.6	24.1	20	17.1	15	13.3	12
1264	6.4	6.1	5.8	57.3	39.4	28.8	22.9	19	16.4	14.4	12.8	11.6
1265	5.9	5.6	5.3	53.4	36.2	26.9	21.6	18.1	15.6	13.7	12.3	11.1
1266	5.1	4.9	4.7	52.9	36	26.6	21.3	17.8	15.3	13.5	12	10.9
1267	4.4	4.2	4.1	41.4	29.1	22.7	18.7	16	14	12.4	11.2	10.1
1268	4.3	4.2	4	30.7	23.7	19.4	16.5	14.3	12.7	11.4	10.4	9.5
1269	4.4	4.2	4.1	24	19.6	16.7	14.5	12.8	11.5	10.5	9.6	8.8
1270	4.4	4.3	4.1	38	27.7	22	18.3	15.7	13.8	12.3	11.1	10.1
1271	4.4	4.3	4.1	34.2	25.8	20.8	17.5	15.2	13.4	12	10.8	9.9
1272	4.3	4.2	4	26.8	21.5	18	15.5	13.7	12.2	11	10.1	9.3
1273	4.4	4.3	4.1	30.3	23.6	19.5	16.6	14.5	12.9	11.6	10.5	9.7
1274	4.5	4.3	4.2	33.4	25.4	20.7	17.5	15.2	13.4	12	10.9	10
1275	4.5	4.3	4.2	30.1	23.6	19.5	16.7	14.6	13	11.7	10.6	9.8
1276	4.6	4.4	4.3	34.2	26	21.1	17.8	15.4	13.6	12.2	11.1	10.1
1277	4.7	4.5	4.4	38.5	28.3	22.6	18.9	16.2	14.3	12.7	11.5	10.5
1278	4.9	4.7	4.5	45.9	31.9	24.8	20.4	17.3	15.1	13.4	12.1	11
1279	4.9	4.8	4.6	51.9	35.8	26.9	21.7	18.3	15.8	13.9	12.5	11.3
1280	4.6	4.4	4.3	54.2	37.7	27.8	22.2	18.6	16	14.1	12.6	11.3
1281	4.6	4.5	4.3	53	36.7	27.2	21.8	18.2	15.7	13.8	12.3	11.2
1282	4.7	4.5	4.3	52.9	36.7	27.1	21.6	18.1	15.6	13.7	12.2	11
1283	4.8	4.6	4.4	49.6	34.7	25.9	20.9	17.5	15.1	13.3	11.9	10.8
1284	4.5	4.3	4.2	52	36.5	26.8	21.3	17.8	15.3	13.4	12	10.8
1285	7.5	7.1	6.8	72.5	54.8	36.9	28.2	23	19.5	16.9	15	13.4
1286	7	6.6	6.3	61.7	45.8	32.6	25.6	21.2	18.1	15.8	14.1	12.7
1287	6.4	6.1	5.8	54.5	38.3	28.6	23	19.3	16.7	14.7	13.1	11.9
1288	6.1	5.8	5.6	54.1	37.3	27.9	22.4	18.8	16.2	14.3	12.8	11.6
1289	5.7	5.5	5.2	53.6	36.6	27.3	21.9	18.3	15.8	13.9	12.5	11.3
1290	5.1	4.9	4.7	49.6	33.7	25.5	20.6	17.4	15.1	13.3	11.9	10.8
1291	4.4	4.3	4.1	38.4	27.8	22	18.3	15.7	13.8	12.3	11.1	10.1
1292	4.4	4.2	4.1	31.1	24	19.6	16.7	14.5	12.8	11.5	10.5	9.6
1293	4.3	4.1	4	27.5	21.9	18.2	15.7	13.8	12.3	11.1	10.1	9.3
1294	4.4	4.2	4.1	27.6	22	18.3	15.7	13.8	12.3	11.1	10.2	9.3
1295	4.3	4.2	4	27.4	21.9	18.3	15.7	13.8	12.3	11.1	10.2	9.4
1296	4.3	4.1	4	23.7	19.5	16.7	14.5	12.9	11.6	10.6	9.7	9
1297	4.3	4.2	4	23.7	19.5	16.7	14.6	12.9	11.6	10.6	9.7	9
1298	4.5	4.4	4.2	27.3	21.9	18.3	15.8	13.9	12.4	11.2	10.3	9.4
1299	4.5	4.3	4.2	30.2	23.7	19.6	16.7	14.6	13	11.7	10.7	9.8
1300	4.5	4.4	4.2	33.9	25.8	21	17.7	15.4	13.6	12.2	11.1	10.1
1301	4.7	4.5	4.4	38.7	28.4	22.7	18.9	16.3	14.3	12.8	11.5	10.5
1302	4.9	4.7	4.6	46	31.9	24.8	20.4	17.3	15.1	13.4	12.1	11
1303	11.6	10.5	9.7	60.9	43.4	30.7	24.1	19.9	17	14.8	13.2	11.9
1304	4.6	4.5	4.3	54.3	38.3	28.1	22.4	18.7	16.1	14.1	12.6	11.4
1305	4.5	4.3	4.2	53.1	36.7	27.2	21.8	18.2	15.7	13.8	12.3	11.2
1306	5.2	5	4.8	57.2	40	28.7	22.6	18.8	16.1	14.1	12.5	11.3
1307	8.3	7.7	7.3	57.1	40.7	28.9	22.7	18.7	16	14	12.4	11.2
1308	10.3	9.5	8.7	65.1	46.9	31.5	24.1	19.6	16.6	14.4	12.7	11.4
1309	7.4	7	6.7	69.6	52.9	36.4	28.2	23.1	19.6	17.1	15.1	13.6
1310	7	6.6	6.3	65.7	49.4	34.5	26.9	22.1	18.8	16.4	14.6	13.1
1311	6.3	6	5.7	58.1	42.4	30.9	24.5	20.4	17.5	15.4	13.7	12.4
1312	5.6	5.3	5.1	50.1	35.2	26.9	21.9	18.5	16	14.2	12.7	11.5
1313	5.2	5	4.8	46.3	32.1	24.9	20.4	17.4	15.1	13.4	12.1	11
1314	4.5	4.4	4.2	42.6	30.1	23.5	19.4	16.6	14.5	12.8	11.6	10.5
1315	4.4	4.2	4.1	38.6	28	22.2	18.5	15.9	13.9	12.4	11.2	10.2
1316	4.3	4.1	4	31.4	24.2	19.8	16.8	14.6	13	11.7	10.6	9.7
1317	4.5	4.3	4.2	24.7	20.2	17.1	14.8	13.1	11.8	10.7	9.8	9
1318	4.5	4.3	4.2	21.3	17.9	15.4	13.6	12.2	11	10.1	9.3	8.6
1319	4.5	4.3	4.2	24.4	20	17	14.8	13.1	11.8	10.7	9.8	9
1320	4.4	4.3	4.1	24	19.8	16.8	14.7	13	11.7	10.7	9.8	9
1321	4.4	4.2	4.1	20.3	17.3	15	13.3	11.9	10.8	9.9	9.2	8.5
1322	4.5	4.4	4.2	27.8	22.2	18.6	16	14.1	12.6	11.3	10.4	9.5
1323	4.5	4.3	4.2	30.5	23.9	19.7	16.8	14.7	13.1	11.8	10.7	9.8
1324	4.5	4.4	4.2	34.2	26	21.1	17.8	15.5	13.7	12.3	11.1	10.2
1325	4.7	4.6	4.4	42.3	30.2	23.8	19.7	16.8	14.7	13.1	11.8	10.7
1326	4.9	4.7	4.5	49.4	33.4	25.6	20.9	17.7	15.4	13.6	12.2	11.1
1327	6	5.7	5.5	50.5	34.8	26.4	21.4	18	15.6	13.8	12.4	11.2
1328	4.8	4.6	4.5	54.9	38.1	28	22.3	18.7	16	14.1	12.6	11.4
1329	5	4.8	4.7	57.8	40.2	29	22.9	19	16.2	14.2	12.7	11.4
1330	5.5	5.2	5	58	40.6	29	22.8	18.9	16.1	14.1	12.6	11.3
1331	10.5	9.6	8.9	62.4	44.1	30.5	23.6	19.3	16.4	14.3	12.7	11.4
1332	8.2	7.6	7.2	67.5	47.4	31.7	24.2	19.7	16.6	14.4	12.8	11.5
1333	25.5	21.8	19.1	126.7	108	78.8	52.8	38.4	30.5	25.3	21.7	19.1
1334	25.9	22.1	19.2	127.9	108.3	79.3	52.8	38.1	30.1	25	21.4	18.8
1335	11.7	10.9	10.1	107.1	88.1	62.5	42.1	32.2	26.3	22.3	19.3	17.1
1336	10.3	9.7	9.1	98.1	79.6	55.3	38.6	30.1	24.7	21.1	18.4	16.3
1337	8.7	8.3	7.8	85.2	66.9	44.7	33.2	26.6	22.3	19.2	16.9	15.1
1338	8	7.6	7.2	81	62.7	40.9	30.9	25	21.1	18.3	16.1	14.4
1339	8.5	8	7.5	85.8	67.3	43.8	32.2	25.7	21.5	18.5	16.2	14.5
1340	7.3	7	6.6	73.5	55	37	28.3	23.1	19.6	17	15	13.5
1341	6.8	6.4	6.1	58.7	42	30.8	24.5	20.4	17.6	15.4	13.8	12.4
1342	6.3	6	5.8	58.2	41.1	30	23.9	19.9	17.1	15	13.4	12.1
1343	5.9	5.6	5.4	47.4	32.7	25.3	20.7	17.6	15.3	13.6	12.2	11.1
1344	5.3	5.1	4.9	46.7	32	24.7	20.2	17.2	14.9	13.2	11.9	10.8
1345	4.6	4.4	4.2	42.4	29.9	23.4	19.3	16.5	14.4	12.8	11.5	10.5
1346	4.5	4.3	4.1	35.1	26.3	21.2	17.8	15.4	13.6	12.2	11	10.1
1347	4.5	4.3	4.2	31.5	24.4	20	17	14.8	13.1	11.8	10.7	9.8
1348	4.5	4.4	4.2	31.5	24.4	20	17	14.8	13.1	11.8	10.7	9.8
1349	4.6	4.4	4.2	28.1	22.4	18.7	16.1	14.1	12.6	11.4	10.4	9.5
1350	4.5	4.3	4.2	27.5	22	18.4	15.9	14	12.5	11.3	10.3	9.5
1351	4.4	4.2	4.1	27.8	22.3	18.6	16	14.1	12.6	11.4	10.4	9.5
1352	4.5	4.3	4.2	24.7	20.3	17.2	15	13.3	12	10.9	10	9.2
1353	4.5	4.4	4.2	27.2	21.9	18.4	15.9	14	12.5	11.3	10.3	9.5
1354	4.5	4.4	4.2	34.7	26.3	21.3	18	15.6	13.8	12.4	11.2	10.2
1355	4.8	4.6	4.4	42.9	30.5	24	19.8	16.9	14.8	13.2	11.9	10.8
1356	4.8	4.6	4.4	43.2	30.7	24.1	19.9	17	14.9	13.2	11.9	10.8
1357	7.8	7.3	6.9	52.4	35.5	26.8	21.7	18.2	15.8	13.9	12.5	11.3
1358	4.8	4.6	4.5	55.3	38.5	28.3	22.5	18.8	16.2	14.2	12.7	11.5
1359	4.6	4.5	4.3	54.3	37.8	27.8	22.2	18.5	15.9	14	12.5	11.3
1360	6.1	5.8	5.5	62.5	44.2	30.7	23.9	19.6	16.7	14.6	12.9	11.6
1361	7.1	6.7	6.3	66.8	47.6	32	24.5	20	16.9	14.7	13	11.7
1362	6.8	6.4	6.1	65.9	46.9	31.6	24.2	19.8	16.7	14.5	12.9	11.5
1363	35.3	28.4	23.8	142.2	122.8	90	60.7	41.7	32.2	26.4	22.4	19.5
1364	36.5	29	24.1	148.7	128.2	95.2	64.3	42.8	32.7	26.6	22.5	19.5
1365	15.6	14.1	12.9	121.3	101.5	73.4	48	35.2	28.1	23.4	20.1	17.7
1366	9.8	9.2	8.7	94.8	76.8	52.8	37.2	29.1	24	20.5	17.9	15.9
1367	9.5	8.9	8.4	93.9	75.2	51	36.1	28.3	23.4	20	17.4	15.5
1368	8.4	8	7.5	85.4	67.5	44.4	32.6	26	21.8	18.7	16.4	14.7
1369	8.5	8	7.5	85.7	67.5	44.2	32.3	25.7	21.4	18.4	16.2	14.4
1370	8	7.5	7.1	81.5	63.4	40.9	30.4	24.4	20.4	17.6	15.5	13.8
1371	7.2	6.8	6.5	69.6	51.3	35	27	22.1	18.7	16.3	14.4	13
1372	6.6	6.3	6	58.7	42	30.5	24.2	20.1	17.2	15.1	13.5	12.1
1373	6	5.7	5.5	51.1	35.7	27	21.8	18.4	15.9	14.1	12.6	11.4
1374	5.7	5.5	5.2	50.9	34.6	26.2	21.2	17.9	15.5	13.7	12.2	11.1
1375	5.3	5.1	4.9	43.1	30.3	23.7	19.5	16.7	14.5	12.9	11.6	10.6
1376	4.9	4.7	4.5	39	28.4	22.6	18.8	16.1	14.1	12.6	11.4	10.4
1377	4.9	4.7	4.5	42.3	30	23.6	19.5	16.6	14.5	12.9	11.6	10.6
1378	4.7	4.5	4.3	38.3	28.1	22.4	18.7	16.1	14.1	12.6	11.4	10.4
1379	4.6	4.4	4.3	28.2	22.5	18.8	16.2	14.2	12.7	11.4	10.4	9.6
1380	4.5	4.3	4.2	27.7	22.2	18.6	16	14.1	12.6	11.4	10.4	9.6
1381	4.5	4.3	4.2	31.5	24.5	20.1	17.2	15	13.3	11.9	10.9	10
1382	4.4	4.3	4.1	24.6	20.3	17.3	15	13.4	12	10.9	10	9.2
1383	4.4	4.3	4.1	27.8	22.3	18.7	16.1	14.2	12.7	11.5	10.5	9.6
1384	4.6	4.4	4.3	32	24.9	20.4	17.4	15.2	13.5	12.1	11	10.1
1385	4.9	4.7	4.5	40	29.2	23.2	19.4	16.6	14.6	13	11.8	10.7
1386	4.8	4.6	4.5	40.4	29.5	23.4	19.5	16.7	14.7	13.1	11.8	10.8
1387	7.1	6.7	6.4	55.7	38.2	28.3	22.7	19	16.4	14.4	12.9	11.6
1388	4.9	4.7	4.5	56.6	39.8	29	23.1	19.2	16.5	14.5	12.9	11.7
1389	4.7	4.5	4.4	52.8	36.4	27.2	21.9	18.4	15.9	14	12.5	11.3
1390	6	5.7	5.5	61	43.4	30.5	23.9	19.7	16.8	14.7	13	11.7
1391	8.8	8.2	7.7	69.7	50.1	33.3	25.4	20.6	17.4	15.1	13.4	12
1392	6.6	6.3	6	62.5	43.7	30.5	23.7	19.5	16.6	14.5	12.8	11.5
1393	69.2	44.6	33.6	157.7	137	102.4	69.5	47.7	35.3	28.2	23.6	20.3
1394	51.2	36.8	29	154.7	133.4	100.4	68.1	45.5	33.9	27.2	22.8	19.7
1395	14	12.8	11.7	128.4	107.5	77.8	50.7	36.3	28.6	23.7	20.3	17.7
1396	11.9	10.9	10.2	111.2	91.4	63.7	41.5	31.4	25.4	21.4	18.6	16.4
1397	10.8	10.1	9.4	106.5	87	60.1	39.8	30.3	24.6	20.8	18	15.9
1398	9.3	8.7	8.2	94.4	75.4	50.8	35.6	27.7	22.8	19.5	17	15.1
1399	8.9	8.3	7.8	90.3	72.3	48.4	34.2	26.8	22.1	18.9	16.5	14.7
1400	8.3	7.8	7.4	85.7	67	44.8	32.3	25.5	21.2	18.1	15.9	14.1
1401	7.4	7	6.6	73.8	55.6	36.7	27.9	22.6	19.1	16.6	14.6	13.1
1402	7	6.7	6.3	66.2	48.1	33.3	25.8	21.2	18	15.7	13.9	12.5
1403	6.4	6.1	5.8	58.3	41.4	29.9	23.7	19.7	16.9	14.8	13.2	11.9
1404	6	5.8	5.5	51.2	34.1	26	21.1	17.8	15.4	13.6	12.2	11.1
1405	5.7	5.4	5.2	47.3	32.2	24.8	20.3	17.2	15	13.3	11.9	10.8
1406	5.3	5	4.8	42.9	30.4	23.8	19.6	16.7	14.6	13	11.7	10.7
1407	5.1	4.9	4.7	42.6	30.3	23.7	19.6	16.8	14.6	13	11.7	10.7
1408	4.7	4.5	4.4	38.4	28.3	22.5	18.8	16.2	14.2	12.7	11.5	10.5
1409	4.6	4.4	4.3	34.9	26.4	21.4	18.1	15.6	13.8	12.4	11.2	10.3
1410	4.6	4.4	4.3	31.5	24.5	20.2	17.2	15	13.3	12	10.9	10
1411	4.6	4.4	4.3	31.8	24.7	20.3	17.3	15.1	13.4	12.1	11	10.1
1412	4.6	4.4	4.3	28.4	22.7	19	16.4	14.4	12.8	11.6	10.6	9.8
1413	4.5	4.3	4.2	31.6	24.7	20.3	17.3	15.1	13.4	12.1	11	10.1
1414	4.6	4.4	4.2	28.6	22.9	19.2	16.5	14.5	13	11.7	10.7	9.8
1415	4.7	4.6	4.4	33.2	25.6	21	17.8	15.5	13.8	12.4	11.2	10.3
1416	4.8	4.7	4.5	44.7	31.6	24.8	20.4	17.4	15.2	13.5	12.2	11.1
1417	7.3	6.9	6.6	56.9	38.5	28.6	22.9	19.2	16.5	14.5	13	11.7
1418	6.2	5.9	5.7	63	45.2	31.7	24.8	20.4	17.4	15.2	13.5	12.1
1419	4.5	4.3	4.2	47.4	32.6	25.2	20.7	17.6	15.3	13.6	12.2	11.1
1420	4.8	4.6	4.4	54	37.1	27.6	22.2	18.6	16	14.1	12.6	11.4
1421	10.4	9.6	8.9	68.7	49.1	33.1	25.4	20.7	17.5	15.2	13.5	12.1
1422	6.2	5.9	5.6	62.6	44.5	31	24.1	19.9	16.9	14.7	13.1	11.8
1423	74	45.7	34	153.7	133.7	99.4	67	44.5	33.3	26.8	22.5	19.5
1424	40.6	31	25.3	151.2	130	95.7	63.5	41.7	31.7	25.7	21.7	18.8
1425	13.2	12	11.1	120.6	100.2	71.4	45.3	33.4	26.7	22.3	19.2	16.9
1426	16.5	14.7	13.3	118.4	97.6	69.1	43.3	32.2	25.8	21.6	18.7	16.4
1427	10.8	10	9.3	110.6	90.2	63.5	40.8	30.7	24.8	20.8	18	15.9
1428	10.5	9.7	9.1	106.9	85.7	60	39.2	29.7	24	20.3	17.5	15.5
1429	10	9.3	8.7	106.4	85.9	60	38.9	29.3	23.7	20	17.3	15.3
1430	8.8	8.2	7.7	90.3	71.6	48.3	33.8	26.4	21.7	18.5	16.1	14.3
1431	7.5	7.1	6.7	77.8	58.7	37.9	28.5	23	19.4	16.7	14.8	13.2
1432	6.9	6.6	6.2	69.9	51	34.5	26.5	21.6	18.3	15.9	14.1	12.6
1433	6.3	6	5.8	58.8	41.1	29.8	23.6	19.6	16.8	14.8	13.1	11.9
1434	5.9	5.6	5.3	51.2	35	26.5	21.4	18.1	15.6	13.8	12.4	11.2
1435	5.5	5.3	5	47	32.4	24.9	20.4	17.3	15.1	13.3	12	10.9
1436	5.3	5.1	4.9	40.1	29.1	23	19.2	16.4	14.4	12.8	11.6	10.6
1437	5.4	5.2	5	39.7	28.9	23	19.1	16.4	14.4	12.8	11.6	10.6
1438	4.7	4.5	4.4	38.6	28.4	22.7	18.9	16.3	14.3	12.8	11.6	10.5
1439	4.7	4.5	4.4	35.4	26.7	21.7	18.2	15.8	13.9	12.5	11.3	10.3
1440	4.8	4.6	4.4	35.4	26.8	21.7	18.3	15.8	14	12.5	11.4	10.4
1441	4.7	4.6	4.4	36	27.1	21.9	18.5	16	14.1	12.6	11.4	10.5
1442	4.7	4.5	4.4	28.5	22.8	19.1	16.5	14.5	12.9	11.7	10.7	9.8
1443	4.6	4.5	4.3	31.7	24.8	20.5	17.5	15.2	13.5	12.2	11.1	10.2
1444	4.6	4.5	4.3	32.1	25.1	20.6	17.6	15.4	13.6	12.3	11.2	10.2
1445	4.7	4.5	4.3	25.9	21.2	18	15.7	13.9	12.5	11.3	10.4	9.6
1446	4.7	4.5	4.4	37.5	28.1	22.7	19.1	16.5	14.5	13	11.8	10.7
1447	9.2	8.6	8.1	58.4	39.7	29.3	23.4	19.5	16.8	14.8	13.2	11.9
1448	4.8	4.6	4.4	51.5	35	26.7	21.7	18.4	15.9	14.1	12.6	11.5
1449	4	3.8	3.7	35.5	26.9	21.8	18.4	16	14.1	12.6	11.5	10.5
1450	4.6	4.4	4.3	50.1	33.9	26	21.2	18	15.6	13.8	12.4	11.2
1451	10.2	9.4	8.7	65.3	45.6	31.8	24.8	20.4	17.3	15.1	13.4	12.1
1452	6.9	6.6	6.2	66.9	47.5	32.6	25.1	20.6	17.5	15.2	13.5	12.1
1453	86.1	53.4	37.4	149.8	130.3	97.7	65.4	44.1	32.9	26.4	22.1	19.1
1454	42.5	31.9	25.7	147.6	125	91.6	59.7	39.8	30.4	24.7	20.9	18.2
1455	17.3	15.4	13.8	120.1	99.4	70.3	43.9	32.5	26	21.7	18.7	16.5
1456	11.2	10.4	9.7	104.6	83.9	57.6	38.6	29.5	24	20.3	17.6	15.6
1457	9.9	9.2	8.6	102.9	80.8	55.3	37.4	28.7	23.4	19.8	17.2	15.2
1458	9.4	8.8	8.3	99	77.2	53.3	36.3	28	22.9	19.4	16.9	14.9
1459	9.1	8.5	8	95.3	73.7	50.5	34.9	27	22.2	18.9	16.4	14.6
1460	8.7	8.1	7.7	90.7	69.7	46.8	33	25.8	21.3	18.2	15.9	14.1
1461	7.4	7	6.7	78.4	57.9	37.4	28.2	22.8	19.2	16.6	14.6	13.1
1462	6.9	6.5	6.2	70	50.8	34.4	26.4	21.6	18.3	15.9	14.1	12.6
1463	6.5	6.2	5.9	62.9	44.9	31.6	24.7	20.4	17.4	15.2	13.5	12.1
1464	6.1	5.8	5.6	55.2	38.6	28.4	22.7	18.9	16.3	14.3	12.8	11.5
1465	5.5	5.3	5.1	43.9	30.9	24.1	19.9	17	14.8	13.2	11.8	10.8
1466	5	4.8	4.6	36.5	27.3	22	18.5	15.9	14	12.6	11.4	10.4
1467	5.1	4.9	4.7	39.5	28.9	23	19.2	16.5	14.5	12.9	11.6	10.6
1468	5.2	5	4.8	42.7	30.5	24	19.8	17	14.9	13.2	11.9	10.8
1469	5	4.8	4.6	42.2	30.3	23.9	19.8	17	14.9	13.2	11.9	10.9
1470	5.2	5	4.8	42	30.3	23.9	19.8	17	14.9	13.2	11.9	10.9
1471	4.9	4.7	4.5	38.9	28.8	23	19.2	16.6	14.6	13	11.8	10.7
1472	4.8	4.6	4.5	35.6	27	21.9	18.5	16	14.2	12.7	11.5	10.5
1473	4.7	4.5	4.3	31.5	24.7	20.4	17.5	15.3	13.6	12.2	11.1	10.2
1474	4.6	4.5	4.3	31.4	24.7	20.4	17.5	15.3	13.6	12.3	11.2	10.2
1475	5	4.8	4.6	33.9	26.2	21.4	18.2	15.8	14	12.6	11.5	10.5
1476	5	4.8	4.6	33.9	26.2	21.5	18.3	15.9	14.1	12.7	11.5	10.5
1477	9.5	8.8	8.3	52.1	35.8	27.3	22.2	18.7	16.3	14.4	12.9	11.7
1478	4.8	4.7	4.5	44.9	31.9	25	20.7	17.7	15.4	13.7	12.4	11.2
1479	4.3	4.1	4	36.5	27.6	22.3	18.8	16.3	14.4	12.9	11.7	10.7
1480	6.7	6.3	6	53	37.2	27.9	22.5	18.9	16.4	14.4	12.9	11.7
1481	9.5	8.8	8.2	65.1	46.6	32.5	25.2	20.8	17.7	15.4	13.7	12.3
1482	7	6.7	6.3	67.9	49.1	33.5	25.8	21.1	17.9	15.6	13.8	12.4
1483	69.5	43.1	32.1	145.8	125.4	92.8	61.2	40.4	30.6	24.8	20.9	18.1
1484	54.5	37.3	28.8	144.1	121.8	88.4	56.6	38.2	29.3	23.9	20.3	17.6
1485	31.6	25.3	21.2	140.5	117.6	85.1	54.5	37.1	28.6	23.4	19.9	17.3
1486	14.4	13	11.8	111.2	89.5	61.7	39.8	30	24.2	20.4	17.6	15.6
1487	9.4	8.8	8.3	95.7	74.3	50.2	34.9	27.2	22.3	19	16.6	14.7
1488	8.8	8.3	7.8	91.2	69.3	46.6	33.2	26	21.5	18.4	16.1	14.3
1489	8.4	7.9	7.4	87.4	65.8	43.2	31.4	24.9	20.7	17.8	15.6	13.9
1490	8.8	8.2	7.7	91.4	68.9	46.2	32.7	25.6	21.1	18	15.8	14
1491	8.4	7.8	7.4	86.8	64.5	42	30.5	24.2	20.1	17.3	15.2	13.5
1492	7.2	6.8	6.5	74.3	54.1	35.7	27.1	22	18.6	16.1	14.2	12.8
1493	6.8	6.5	6.2	66.5	47.5	32.8	25.4	20.8	17.7	15.4	13.7	12.3
1494	6.1	5.8	5.6	55.5	37.8	28	22.5	18.8	16.2	14.3	12.7	11.5
1495	5.7	5.5	5.2	47.5	32.6	25.2	20.6	17.5	15.2	13.5	12.1	11
1496	5.4	5.2	5	40.1	29.2	23.2	19.3	16.6	14.5	13	11.7	10.7
1497	5.2	5	4.8	36.4	27.4	22.1	18.6	16	14.1	12.7	11.5	10.5
1498	4.8	4.6	4.4	38.8	28.7	22.9	19.2	16.5	14.5	12.9	11.7	10.7
1499	4.7	4.5	4.4	38.1	28.3	22.7	19	16.4	14.5	12.9	11.7	10.7
1500	4.7	4.5	4.4	37.8	28.2	22.7	19	16.4	14.5	12.9	11.7	10.7
1501	4.8	4.6	4.5	35	26.7	21.7	18.4	16	14.1	12.7	11.5	10.5
1502	4.7	4.6	4.4	32	25.1	20.7	17.6	15.4	13.7	12.3	11.2	10.3
1503	4.6	4.5	4.3	38.8	28.9	23.2	19.4	16.7	14.7	13.2	11.9	10.9
1504	4.7	4.5	4.4	35.1	26.9	21.9	18.6	16.1	14.3	12.8	11.6	10.6
1505	5.8	5.6	5.3	38.3	28.7	23.1	19.4	16.7	14.8	13.2	11.9	10.9
1506	6.2	5.9	5.7	43.9	31.6	24.9	20.7	17.7	15.5	13.8	12.4	11.3
1507	13.1	11.9	10.9	62.9	43.3	31.3	24.7	20.5	17.6	15.4	13.7	12.4
1508	8.2	7.7	7.3	66.5	47.4	33.2	25.8	21.3	18.1	15.8	14	12.6
1509	4.7	4.5	4.4	45.6	32.3	25.3	20.9	17.8	15.6	13.9	12.5	11.4
1510	8.4	7.9	7.4	56.2	40	29.5	23.6	19.7	17	14.9	13.3	12
1511	10	9.3	8.6	63.3	45.4	32.1	25.2	20.8	17.7	15.5	13.8	12.4
1512	7.1	6.8	6.4	62.6	44	31.4	24.7	20.5	17.5	15.3	13.6	12.3
1513	7.7	7.3	6.9	79.8	58.3	37.7	28.4	23	19.4	16.8	14.8	13.2
1514	8.2	7.7	7.3	87.6	65.5	43	31.1	24.6	20.4	17.5	15.3	13.7
1515	9.2	8.6	8	95.4	72.6	48.6	33.6	26	21.3	18.1	15.8	14
1516	7.6	7.2	6.8	82.5	61.5	39	28.9	23.1	19.4	16.7	14.7	13.1
1517	7	6.6	6.3	70.8	49.6	33.7	25.9	21.2	18	15.6	13.8	12.4
1518	6.4	6.1	5.8	59.4	40.7	29.6	23.4	19.5	16.7	14.7	13.1	11.8
1519	6	5.7	5.4	48.2	33	25.4	20.8	17.7	15.4	13.6	12.2	11.1
1520	5.6	5.3	5.1	44.1	31.2	24.4	20.2	17.2	15	13.4	12	11
1521	5.2	5	4.8	40.1	29.3	23.3	19.5	16.7	14.7	13.1	11.8	10.8
1522	4.8	4.6	4.4	39	28.8	23	19.3	16.6	14.6	13	11.8	10.7
1523	4.6	4.5	4.3	38.4	28.5	22.9	19.2	16.5	14.6	13	11.8	10.7
1524	4.7	4.5	4.4	38.1	28.4	22.9	19.2	16.6	14.6	13	11.8	10.8
1525	4.6	4.5	4.3	31.7	24.9	20.6	17.6	15.4	13.7	12.3	11.2	10.3
1526	4.7	4.5	4.4	36.5	27.7	22.4	18.9	16.4	14.5	13	11.7	10.7
1527	4.6	4.5	4.3	33	25.7	21.2	18	15.7	14	12.6	11.4	10.5
1528	5	4.8	4.6	36.9	28	22.7	19.1	16.6	14.6	13.1	11.9	10.9
1529	8.7	8.1	7.7	45.1	32.2	25.3	20.9	17.9	15.7	13.9	12.5	11.4
1530	10.6	9.8	9.1	55.1	36.6	27.8	22.6	19.1	16.6	14.7	13.1	11.9
1531	15.7	14	12.6	72.4	51.6	35.2	27.1	22.1	18.8	16.3	14.5	13
1532	11.5	10.6	9.8	73	53.4	35.9	27.5	22.4	18.9	16.5	14.6	13.1
1533	7.1	6.7	6.4	66.4	47.8	33.4	26.1	21.5	18.3	15.9	14.2	12.7
1534	7	6.6	6.3	66.1	47.6	33.4	26	21.4	18.2	15.9	14.1	12.7
1535	10.3	9.5	8.9	68.3	48.8	33.9	26.3	21.6	18.4	16	14.2	12.8
1536	5.1	4.9	4.7	54.9	38.2	28.7	23.1	19.4	16.8	14.8	13.3	12
1537	7.5	7.1	6.7	76.4	55.5	36.5	27.7	22.5	19	16.4	14.5	13
1538	7.6	7.1	6.8	76.3	55.4	36.4	27.6	22.4	18.9	16.3	14.4	12.9
1539	8.1	7.6	7.2	87.8	66.5	43.9	31.4	24.7	20.4	17.5	15.3	13.6
1540	7.3	6.9	6.6	79.5	58.4	37.2	27.9	22.5	18.9	16.4	14.4	12.9
1541	6.5	6.2	5.9	60.6	42.1	30.3	24	19.9	17	14.9	13.3	12
1542	6.4	6.1	5.8	60.1	41.3	29.9	23.7	19.7	16.9	14.8	13.2	11.9
1543	6.2	5.9	5.6	52.8	35.8	27	21.9	18.4	16	14.1	12.6	11.4
1544	6	5.7	5.5	48.9	33.4	25.7	21.1	17.9	15.6	13.8	12.4	11.2
1545	5.8	5.6	5.3	42	30.3	24	19.9	17.1	15	13.3	12	10.9
1546	5.4	5.2	5	37.6	28.1	22.7	19	16.4	14.5	13	11.7	10.7
1547	5	4.8	4.6	36.5	27.6	22.3	18.8	16.3	14.4	12.9	11.7	10.7
1548	5.2	5	4.8	36.5	27.7	22.4	18.9	16.4	14.4	12.9	11.7	10.7
1549	4.7	4.6	4.4	33.1	25.8	21.2	18.1	15.7	14	12.6	11.4	10.5
1550	4.7	4.5	4.4	34.2	26.4	21.7	18.4	16	14.2	12.8	11.6	10.6
1551	4.7	4.6	4.4	38.4	28.8	23.2	19.5	16.8	14.8	13.3	12	11
1552	5.2	5	4.8	39.8	29.6	23.7	19.9	17.1	15.1	13.5	12.2	11.1
1553	5.6	5.4	5.2	40.2	29.8	23.9	20	17.3	15.2	13.6	12.3	11.2
1554	12.3	11.2	10.3	56.4	37.3	28.3	23	19.4	16.8	14.9	13.3	12.1
1555	18.1	15.8	14.1	77.4	56.5	37.3	28.3	23	19.4	16.8	14.9	13.3
1556	12.6	11.5	10.6	80.6	59.3	38.3	28.9	23.4	19.7	17	15	13.5
1557	8	7.5	7.1	67.9	49	34.1	26.6	21.8	18.6	16.2	14.4	12.9
1558	7.7	7.3	6.9	63.4	45	32.3	25.5	21.1	18.1	15.8	14.1	12.7
1559	10.2	9.5	8.8	67.6	48.9	34.1	26.5	21.8	18.6	16.2	14.4	12.9
1560	6.7	6.3	6	58.8	41.6	30.6	24.4	20.4	17.6	15.4	13.8	12.4
1561	7.3	6.9	6.5	66.4	46.4	32.6	25.4	20.9	17.8	15.6	13.8	12.4
1562	7.3	6.9	6.5	69.6	48.8	33.6	25.9	21.3	18.1	15.7	13.9	12.5
1563	7.5	7.1	6.7	73.5	53.9	35.6	27.1	22	18.6	16.1	14.2	12.7
1564	7	6.6	6.3	72.5	51.7	34.6	26.5	21.6	18.3	15.9	14	12.6
1565	6.6	6.3	6	64.8	44	31.3	24.5	20.3	17.3	15.1	13.5	12.1
1566	6.3	6	5.7	57.1	38.1	28.3	22.7	19	16.4	14.4	12.9	11.7
1567	6.1	5.8	5.6	49.5	33.7	25.9	21.2	18	15.6	13.8	12.4	11.3
1568	6	5.7	5.5	45.7	32.1	25	20.6	17.6	15.3	13.6	12.3	11.2
1569	5.9	5.7	5.4	46.1	32.3	25.2	20.8	17.7	15.4	13.7	12.3	11.2
1570	5.8	5.6	5.3	42.3	30.6	24.2	20.1	17.3	15.1	13.5	12.2	11.1
1571	5.5	5.3	5.1	38.1	28.5	22.9	19.3	16.6	14.7	13.1	11.9	10.8
1572	6.1	5.8	5.6	39.1	29.1	23.3	19.6	16.9	14.9	13.3	12	11
1573	5.6	5.4	5.2	35.4	27.2	22.1	18.7	16.3	14.4	12.9	11.7	10.7
1574	4.6	4.4	4.3	33.8	26.2	21.6	18.4	16	14.2	12.8	11.6	10.6
1575	4.7	4.6	4.4	34.5	26.7	21.9	18.6	16.2	14.4	12.9	11.7	10.8
1576	11.2	10.3	9.6	45.8	32.7	25.7	21.2	18.2	15.9	14.1	12.7	11.6
1577	7.3	6.9	6.6	44.4	32.1	25.3	21	18	15.8	14.1	12.7	11.6
1578	6.4	6.1	5.8	46	32.9	25.9	21.4	18.3	16	14.3	12.8	11.7
1579	17.9	15.7	14	73.6	54.2	36.5	28	22.8	19.3	16.8	14.9	13.3
1580	11.3	10.4	9.7	72.6	54.4	36.6	28.1	22.9	19.4	16.8	14.9	13.4
1581	6	5.7	5.5	66.5	48.7	34.2	26.7	22	18.7	16.3	14.5	13.1
1582	7	6.7	6.3	67	49.3	34.5	26.8	22.1	18.8	16.4	14.6	13.1
1583	8.9	8.4	7.9	69.6	50.3	34.9	27.1	22.3	18.9	16.5	14.7	13.2
1584	7.9	7.5	7.1	58.4	41	30.5	24.4	20.5	17.6	15.5	13.9	12.6
1585	7.3	6.9	6.5	67.1	46.6	32.5	25.3	20.8	17.7	15.4	13.7	12.3
1586	7	6.6	6.3	66.2	44.1	31.4	24.6	20.3	17.4	15.2	13.5	12.2
1587	7.1	6.8	6.4	70	48.7	33.4	25.8	21.1	17.9	15.6	13.8	12.4
1588	7.5	7	6.7	73.4	52.2	34.9	26.6	21.7	18.3	15.9	14.1	12.6
1589	6.8	6.5	6.1	69.1	48.3	33.2	25.7	21	17.9	15.6	13.8	12.4
1590	6.8	6.5	6.2	65.5	45.2	31.8	24.9	20.5	17.5	15.3	13.6	12.2
1591	6.4	6.1	5.8	53.9	35.8	27.2	22	18.6	16.1	14.2	12.7	11.5
1592	6.2	6	5.7	46.4	32.5	25.3	20.8	17.8	15.5	13.8	12.4	11.2
1593	6.3	6	5.8	47.1	32.9	25.6	21	17.9	15.6	13.9	12.5	11.3
1594	6.2	5.9	5.6	47.2	33	25.7	21.1	18	15.7	13.9	12.5	11.4
1595	6.1	5.9	5.6	40.3	29.7	23.8	19.9	17.1	15	13.4	12.1	11.1
1596	6.1	5.9	5.6	43.4	31.4	24.8	20.6	17.6	15.5	13.8	12.4	11.3
1597	5.9	5.6	5.4	38.9	29.1	23.4	19.7	17	15	13.4	12.1	11.1
1598	4.9	4.7	4.5	33	25.8	21.3	18.2	15.9	14.1	12.7	11.6	10.6
1599	4.7	4.5	4.4	32.7	25.7	21.3	18.2	15.9	14.1	12.7	11.6	10.7
1600	4.7	4.5	4.4	37	28.2	22.9	19.4	16.8	14.9	13.3	12.1	11.1
1601	4.6	4.4	4.3	43.4	31.6	25.1	20.9	18	15.8	14.1	12.7	11.6
1602	5.1	4.9	4.7	48.1	34	26.6	21.9	18.7	16.3	14.5	13.1	11.9
1603	19.1	16.6	14.7	75.1	54.4	36.8	28.2	23	19.5	16.9	15	13.5
1604	13.4	12.1	11.1	75.7	56.1	37.5	28.6	23.3	19.7	17.1	15.1	13.6
1605	6.3	6	5.8	68.4	50.2	35	27.2	22.4	19.1	16.6	14.8	13.3
1606	6.5	6.2	5.9	60	43.8	32	25.5	21.2	18.2	16	14.3	12.9
1607	8.7	8.1	7.7	61.8	44.7	32.5	25.8	21.4	18.4	16.1	14.4	13
1608	10.5	9.7	9.1	61	42.9	31.6	25.2	21.1	18.2	16	14.2	12.9
1609	8	7.5	7.1	83.1	61.6	38.1	28.3	22.7	19	16.4	14.4	12.9
1610	7.1	6.7	6.4	70.7	47.1	32.6	25.3	20.8	17.7	15.4	13.7	12.3
1611	7.5	7.1	6.7	74.6	50.9	34.3	26.2	21.4	18.1	15.7	13.9	12.5
1612	8.8	8.2	7.7	83	59.3	37.4	28	22.5	18.9	16.3	14.4	12.9
1613	6.9	6.6	6.3	70.6	48.3	33.2	25.7	21.1	17.9	15.6	13.8	12.4
1614	6.6	6.2	5.9	55.2	36.1	27.3	22.1	18.6	16.1	14.3	12.8	11.6
1615	6.6	6.3	6	51.5	34.7	26.6	21.7	18.3	15.9	14.1	12.6	11.5
1616	6.8	6.5	6.2	52	35.4	27	22	18.6	16.1	14.3	12.8	11.6
1617	6.7	6.4	6.1	48.9	33.7	26.1	21.4	18.2	15.9	14.1	12.6	11.5
1618	6.3	6	5.8	44.1	31.6	24.9	20.6	17.7	15.5	13.8	12.4	11.3
1619	6.3	6	5.7	43.7	31.5	24.9	20.6	17.7	15.5	13.8	12.4	11.3
1620	6.1	5.8	5.6	43.1	31.3	24.8	20.6	17.7	15.5	13.8	12.5	11.4
1621	6.2	5.9	5.7	43.5	31.5	25	20.8	17.8	15.6	13.9	12.5	11.4
1622	4.9	4.7	4.6	34.7	26.9	22.1	18.8	16.3	14.5	13	11.8	10.9
1623	4.9	4.7	4.6	29.2	23.6	19.9	17.2	15.2	13.6	12.3	11.2	10.3
1624	4.6	4.5	4.3	37.1	28.3	23.1	19.5	16.9	15	13.4	12.2	11.2
1625	4.6	4.5	4.3	40.6	30.3	24.4	20.4	17.6	15.5	13.9	12.6	11.5
1626	8.7	8.2	7.7	54.9	38.4	29.2	23.7	20	17.3	15.3	13.7	12.4
1627	16.5	14.6	13.2	71.4	53.2	36.4	28.1	23	19.5	17	15	13.5
1628	15.9	14.2	12.8	79.7	59.5	39	29.5	24	20.2	17.5	15.5	13.8
1629	10.2	9.5	8.9	69.1	50.6	35.4	27.5	22.7	19.3	16.8	14.9	13.4
1630	9.6	9	8.4	64.5	46.7	33.6	26.5	22	18.8	16.5	14.7	13.2
1631	11.3	10.4	9.7	66.9	48.4	34.4	27	22.4	19.1	16.7	14.9	13.4
1632	10.1	9.4	8.8	59	41.7	31.1	25	21	18.1	16	14.3	12.9
1633	34.3	26.1	21.3	125.2	97.9	66.7	39.4	28.8	23	19.1	16.5	14.4
1634	7.4	7	6.6	75.6	52	34.5	26.3	21.4	18.1	15.7	13.9	12.4
1635	7.1	6.7	6.3	60.4	39.5	29	23.1	19.3	16.6	14.6	13	11.8
1636	7.9	7.5	7	68.3	46.9	32.6	25.3	20.8	17.7	15.4	13.7	12.3
1637	7.8	7.3	6.9	71.9	49.4	33.7	26	21.3	18	15.7	13.9	12.5
1638	6.8	6.5	6.2	56.3	36.5	27.6	22.3	18.8	16.3	14.4	12.9	11.7
1639	6.8	6.4	6.1	52.1	35	26.8	21.8	18.5	16.1	14.2	12.7	11.6
1640	7.1	6.7	6.4	56	36.6	27.7	22.5	19	16.4	14.5	13	11.8
1641	7.5	7.1	6.7	60.5	40.5	29.8	23.8	19.9	17.1	15.1	13.4	12.2
1642	6.7	6.3	6	44.3	31.8	25.1	20.8	17.8	15.6	13.9	12.5	11.4
1643	6.2	6	5.7	47	33.1	25.9	21.4	18.2	15.9	14.1	12.7	11.6
1644	6	5.8	5.5	46.5	33	25.9	21.4	18.2	15.9	14.2	12.8	11.6
1645	5.7	5.4	5.2	42.3	31	24.7	20.6	17.7	15.6	13.9	12.5	11.4
1646	5.3	5.1	4.9	38.8	29.2	23.6	19.9	17.2	15.2	13.6	12.3	11.3
1647	5.3	5.1	4.9	34.9	27.1	22.3	18.9	16.5	14.7	13.2	12	11
1648	5	4.8	4.6	38.1	29	23.5	19.9	17.2	15.2	13.6	12.4	11.3
1649	4.9	4.7	4.5	38.5	29.2	23.7	20	17.4	15.3	13.7	12.5	11.4
1650	10.4	9.7	9.1	52.8	37.4	28.7	23.4	19.8	17.2	15.2	13.7	12.4
1651	19.6	17.1	15.1	75.3	56.6	38	29	23.7	20	17.4	15.4	13.8
1652	14.6	13.1	12	74.6	55.7	37.7	28.9	23.6	20	17.4	15.4	13.8
1653	12.6	11.5	10.6	70.2	51.4	35.9	27.9	23	19.6	17.1	15.1	13.6
1654	11.5	10.6	9.9	69.2	50.7	35.6	27.8	22.9	19.5	17.1	15.1	13.6
1655	12.5	11.4	10.6	67	49	34.9	27.4	22.7	19.4	17	15.1	13.6
1656	9.1	8.6	8.1	56	40.2	30.5	24.7	20.9	18.1	16	14.3	13
1657	10.6	9.7	9	79.5	56.8	36.2	27.1	21.9	18.4	15.9	14	12.5
1658	7	6.6	6.3	60.9	40.2	29.3	23.3	19.4	16.6	14.6	13	11.7
1659	6.8	6.5	6.2	49.9	33.8	25.9	21.2	17.9	15.6	13.8	12.4	11.2
1660	6.9	6.5	6.2	46.4	32.3	25.1	20.7	17.6	15.3	13.6	12.2	11.1
1661	6.8	6.5	6.2	49.6	33.8	26	21.3	18	15.7	13.9	12.5	11.3
1662	7	6.6	6.3	53	35.2	26.9	21.9	18.5	16	14.2	12.7	11.5
1663	27.2	21.9	18.5	100.9	76	49.3	33.4	25.6	20.9	17.7	15.4	13.6
1664	7	6.6	6.3	50.9	34.1	26.1	21.2	18	15.6	13.8	12.4	11.2
1665	7.4	7	6.6	62	42.8	30.6	24.1	19.9	17	14.9	13.3	12
1666	7.5	7.1	6.7	65.5	45.5	31.9	24.9	20.5	17.5	15.2	13.5	12.2
1667	7.1	6.8	6.4	58.1	38.8	28.7	23	19.2	16.6	14.6	13	11.8
1668	9.6	9	8.4	71	48.1	33.2	25.7	21	17.9	15.6	13.8	12.4
1669	12.2	11.1	10.2	70.3	50	33.7	25.9	21.1	17.9	15.5	13.7	12.3
1670	7.3	6.9	6.5	51.5	34.6	26.4	21.4	18.1	15.7	13.9	12.4	11.3
1671	11.9	10.8	9.9	76.8	54.3	35.5	26.9	21.8	18.4	15.9	14	12.6
1672	32.1	25	20.6	107.3	83.1	54.9	35.7	27	21.9	18.4	16	14.1
1673	32.2	25.1	20.6	111.5	86.3	58.8	37.2	27.8	22.4	18.8	16.2	14.3
1674	16.4	14.4	12.9	80.4	57.8	36.9	27.7	22.3	18.8	16.2	14.3	12.8
1675	11.3	10.4	9.6	66.5	48.3	33.1	25.5	20.9	17.7	15.4	13.7	12.3
1676	10.3	9.5	8.8	65.8	46.5	32.3	25.1	20.6	17.5	15.3	13.5	12.2
1677	32.4	25.1	20.6	101.1	77	50.9	34.2	26.1	21.3	18	15.6	13.8
1678	59.1	37.2	27.8	127.7	106.4	75.6	44.6	31.5	24.6	20.3	17.3	15.1
1679	25.1	20.6	17.5	102.4	80.4	54	35.4	26.8	21.7	18.3	15.9	14
1680	8.4	7.9	7.4	71.8	49.8	33.7	25.9	21.2	17.9	15.6	13.8	12.4
1681	19.4	16.6	14.6	79.6	59.2	37.3	27.8	22.4	18.8	16.2	14.3	12.8
1682	32.5	25.2	20.7	99.1	76.8	49.6	33.6	25.9	21.1	17.9	15.6	13.8
1683	75.5	41.8	30.1	127.6	108.3	76.8	45	31.6	24.7	20.3	17.3	15.1
1684	66	39.3	28.9	127.4	107.5	77.2	45.8	32	24.9	20.5	17.4	15.2
1685	43.2	30.8	24.2	127.3	105.1	74.4	42.7	30.5	24	19.9	17	14.9
1686	7.3	6.9	6.5	71.3	48.9	33.3	25.6	21	17.8	15.5	13.7	12.3
1687	57.1	36.6	27.5	119.5	98.7	66.2	39.5	29	23.2	19.3	16.6	14.6
1688	114.4	73	42.9	128	112.9	81.7	49.5	33.6	25.9	21.1	18.2	17.5
1689	119.2	77.5	47.1	127.6	113.4	83.5	50.9	34.2	26.1	21.3	18.5	17.5
1690	58.7	37	27.7	127.2	106.9	76.4	45.1	31.6	24.7	20.3	17.3	15.1
1691	14.2	12.7	11.5	92.9	70.9	45.6	31.8	24.8	20.4	17.3	15.1	13.4
1692	6.8	6.5	6.2	59.8	39.2	28.8	22.9	19.1	16.4	14.4	12.9	11.6
