# Supplementary material for: Roles of host and environment in shift of primary anthrax host species in Kruger National Park
Source: PLoS One. 2024 Dec 6;19(12):e0314103. doi: 10.1371/journal.pone.0314103 (PMC11623471; doi:10.1371/journal.pone.0314103)
Supplement: S1 Data — (ZIP) [file pone.0314103.s001.zip › Ochai Supplementary Data/Soil Moisture KNP/TerraClimate_Soil Moisture_2012.xlsx]

## Sheet: TerraClimate_Soil Moisture_2012
UPID	2012_1	2012_2	2012_3	2012_4	2012_5	2012_6	2012_7	2012_8	2012_9	2012_10	2012_11	2012_12
1	3.4	3.2	3.1	3	2.9	2.8	2.7	2.7	2.6	2.5	2.4	2.4
2	2	1.9	1.9	1.8	1.8	1.8	1.7	1.7	1.7	1.6	1.6	1.6
3	1.9	1.9	1.8	1.8	1.7	1.7	1.7	1.6	1.6	1.6	1.6	1.5
4	1.8	1.8	1.8	1.7	1.7	1.7	1.6	1.6	1.6	1.5	1.5	1.5
5	3.8	3.7	3.5	3.4	3.2	3.1	3	2.9	2.8	2.7	2.6	2.5
6	3.6	3.5	3.3	3.2	3.1	3	2.9	2.8	2.7	2.6	2.5	2.4
7	1.6	1.6	1.6	1.5	1.5	1.5	1.5	1.4	1.4	1.4	1.4	1.3
8	1.4	1.3	1.3	1.3	1.3	1.3	1.2	1.2	1.2	1.2	1.2	1.2
9	1.8	1.8	1.8	1.7	1.7	1.7	1.6	1.6	1.6	1.5	1.5	1.5
10	4.4	4.2	4	3.8	3.6	3.5	3.4	3.2	3.1	3	2.9	2.8
11	4.2	4	3.9	3.7	3.6	3.4	3.3	3.2	3.1	3	2.9	2.8
12	4	3.9	3.7	3.6	3.4	3.3	3.2	3.1	3	2.9	2.8	2.7
13	4.9	4.7	4.4	4.2	4	3.9	3.7	3.6	3.4	3.3	3.2	3.1
14	5.3	5	4.7	4.5	4.3	4.1	3.9	3.8	3.6	3.5	3.4	3.2
15	5.2	4.9	4.7	4.5	4.3	4.1	3.9	3.7	3.6	3.5	3.3	3.2
16	4.5	4.3	4.1	3.9	3.8	3.6	3.5	3.4	3.3	3.2	3.1	3
17	3.7	3.5	3.4	3.3	3.2	3.1	3	2.9	2.8	2.7	2.7	2.6
18	4.7	4.5	4.3	4.1	4	3.8	3.7	3.5	3.4	3.3	3.2	3.1
19	3.4	3.3	3.1	3	2.9	2.8	2.7	2.6	2.6	2.5	2.4	2.4
20	3.9	3.7	3.6	3.4	3.3	3.2	3	2.9	2.8	2.7	2.7	2.6
21	3.6	3.4	3.3	3.1	3	2.9	2.8	2.7	2.6	2.6	2.5	2.4
22	3.4	3.2	3.1	3	2.9	2.8	2.7	2.6	2.5	2.4	2.4	2.3
23	3.7	3.5	3.3	3.2	3.1	3	2.9	2.8	2.7	2.6	2.5	2.4
24	3.9	3.7	3.6	3.4	3.3	3.1	3	2.9	2.8	2.7	2.6	2.5
25	2.2	2.1	2.1	2	2	1.9	1.9	1.8	1.8	1.7	1.7	1.7
26	1.1	1.1	1.1	1.1	1.1	1	1	1	1	1	1	1
27	0.6	0.6	0.6	0.6	0.6	0.6	0.6	0.6	0.6	0.6	0.6	0.6
28	0.6	0.6	0.6	0.6	0.6	0.6	0.6	0.6	0.6	0.6	0.6	0.6
29	3	2.9	2.8	2.7	2.6	2.5	2.4	2.4	2.3	2.2	2.2	2.1
30	4.2	4	3.8	3.7	3.5	3.4	3.2	3.1	3	2.9	2.8	2.7
31	4.4	4.2	4	3.8	3.7	3.5	3.4	3.3	3.1	3	2.9	2.8
32	5	4.7	4.5	4.3	4.1	3.9	3.7	3.6	3.4	3.3	3.2	3.1
33	5.2	4.9	4.7	4.5	4.2	4	3.9	3.7	3.6	3.4	3.3	3.2
34	4.9	4.6	4.4	4.2	4	3.8	3.7	3.5	3.4	3.3	3.2	3.1
35	0.7	0.7	0.7	0.7	0.7	0.7	0.7	0.7	0.6	0.6	0.6	0.6
36	2.4	2.3	2.3	2.2	2.2	2.1	2.1	2	2	1.9	1.9	1.9
37	4	3.8	3.6	3.5	3.3	3.2	3.1	3	2.9	2.8	2.7	2.6
38	3.8	3.7	3.5	3.4	3.2	3.1	3	2.9	2.8	2.7	2.6	2.5
39	3.7	3.5	3.4	3.2	3.1	3	2.9	2.8	2.7	2.6	2.5	2.4
40	3.3	3.2	3	2.9	2.8	2.7	2.6	2.5	2.5	2.4	2.3	2.2
41	1.9	1.8	1.8	1.7	1.7	1.7	1.6	1.6	1.6	1.5	1.5	1.5
42	1.7	1.6	1.6	1.6	1.5	1.5	1.5	1.4	1.4	1.4	1.4	1.3
43	2.6	2.5	2.4	2.3	2.3	2.2	2.1	2.1	2	2	1.9	1.9
44	2.2	2.1	2.1	2	2	1.9	1.9	1.8	1.8	1.7	1.7	1.7
45	1.8	1.8	1.8	1.7	1.7	1.6	1.6	1.6	1.6	1.5	1.5	1.5
46	3.2	3.1	3	2.9	2.8	2.7	2.6	2.5	2.4	2.4	2.3	2.2
47	1	0.9	0.9	0.9	0.9	0.9	0.9	0.9	0.9	0.9	0.9	0.8
48	1.3	1.3	1.3	1.3	1.3	1.2	1.2	1.2	1.2	1.2	1.2	1.1
49	2.5	2.4	2.3	2.3	2.2	2.1	2.1	2	2	1.9	1.9	1.9
50	4.3	4.1	3.9	3.7	3.6	3.4	3.3	3.2	3.1	2.9	2.8	2.8
51	4.7	4.4	4.2	4	3.8	3.7	3.5	3.4	3.2	3.1	3	2.9
52	4.6	4.4	4.2	4	3.8	3.6	3.5	3.3	3.2	3.1	3	2.9
53	0.6	0.6	0.6	0.6	0.6	0.6	0.6	0.6	0.6	0.6	0.6	0.6
54	0.7	0.7	0.6	0.6	0.6	0.6	0.6	0.6	0.6	0.6	0.6	0.6
55	3.6	3.4	3.3	3.1	3	2.9	2.8	2.7	2.6	2.5	2.5	2.4
56	3.6	3.5	3.3	3.2	3.1	2.9	2.8	2.7	2.6	2.6	2.5	2.4
57	3.5	3.4	3.2	3.1	3	2.9	2.8	2.7	2.6	2.5	2.4	2.3
58	3.9	3.7	3.5	3.3	3.2	3.1	2.9	2.8	2.7	2.6	2.5	2.5
59	3.7	3.5	3.3	3.2	3	2.9	2.8	2.7	2.6	2.5	2.4	2.4
60	1.8	1.8	1.7	1.7	1.6	1.6	1.6	1.5	1.5	1.5	1.4	1.4
61	1.3	1.3	1.3	1.3	1.2	1.2	1.2	1.2	1.2	1.1	1.1	1.1
62	0.5	0.5	0.5	0.5	0.5	0.5	0.5	0.5	0.5	0.5	0.5	0.5
63	3.6	3.4	3.3	3.1	3	2.9	2.8	2.7	2.6	2.5	2.4	2.3
64	2.3	2.2	2.1	2.1	2	2	1.9	1.9	1.8	1.8	1.7	1.7
65	0.6	0.6	0.6	0.6	0.6	0.6	0.6	0.6	0.6	0.6	0.6	0.6
66	2.2	2.1	2.1	2	2	1.9	1.9	1.8	1.8	1.7	1.7	1.7
67	0.6	0.6	0.6	0.6	0.6	0.6	0.5	0.5	0.5	0.5	0.5	0.5
68	1.3	1.3	1.3	1.3	1.3	1.2	1.2	1.2	1.2	1.2	1.1	1.1
69	0.6	0.6	0.6	0.6	0.6	0.6	0.6	0.6	0.6	0.6	0.6	0.5
70	0.6	0.6	0.6	0.6	0.6	0.6	0.6	0.6	0.6	0.6	0.6	0.6
71	0.6	0.6	0.6	0.6	0.6	0.6	0.6	0.6	0.6	0.6	0.6	0.6
72	0.6	0.6	0.6	0.6	0.6	0.6	0.6	0.6	0.6	0.6	0.6	0.6
73	4.4	4.2	4	3.8	3.6	3.4	3.3	3.1	3	2.9	2.8	2.7
74	4.1	3.9	3.7	3.5	3.4	3.2	3.1	3	2.9	2.8	2.7	2.6
75	3.8	3.6	3.4	3.3	3.1	3	2.9	2.8	2.7	2.6	2.5	2.4
76	3.2	3	2.9	2.8	2.7	2.6	2.5	2.4	2.3	2.3	2.2	2.1
77	3.1	2.9	2.8	2.7	2.6	2.5	2.4	2.3	2.3	2.2	2.1	2.1
78	1.5	1.5	1.5	1.4	1.4	1.4	1.3	1.3	1.3	1.3	1.2	1.2
79	1	1	1	1	1	0.9	0.9	0.9	0.9	0.9	0.9	0.9
80	0.5	0.5	0.5	0.5	0.5	0.5	0.5	0.5	0.5	0.5	0.5	0.5
81	0.5	0.5	0.5	0.5	0.5	0.5	0.5	0.5	0.5	0.5	0.5	0.5
82	3.8	3.6	3.5	3.3	3.1	3	2.9	2.8	2.7	2.6	2.5	2.4
83	3.5	3.4	3.2	3.1	3	2.8	2.7	2.6	2.5	2.4	2.4	2.3
84	0.8	0.8	0.8	0.8	0.8	0.8	0.8	0.8	0.8	0.8	0.7	0.7
85	0.5	0.5	0.5	0.5	0.5	0.5	0.5	0.5	0.5	0.5	0.5	0.5
86	0.5	0.5	0.5	0.5	0.5	0.5	0.5	0.5	0.5	0.5	0.5	0.5
87	0.5	0.5	0.5	0.5	0.5	0.5	0.5	0.5	0.5	0.5	0.5	0.5
88	0.6	0.6	0.6	0.5	0.5	0.5	0.5	0.5	0.5	0.5	0.5	0.5
89	0.6	0.6	0.6	0.6	0.5	0.5	0.5	0.5	0.5	0.5	0.5	0.5
90	0.6	0.6	0.6	0.6	0.6	0.6	0.5	0.5	0.5	0.5	0.5	0.5
91	3.8	3.6	3.5	3.3	3.2	3	2.9	2.8	2.7	2.6	2.5	2.4
92	2.6	2.5	2.4	2.4	2.3	2.2	2.2	2.1	2	2	1.9	1.9
93	1.8	1.8	1.7	1.7	1.6	1.6	1.6	1.5	1.5	1.5	1.4	1.4
94	3.1	3	2.9	2.7	2.6	2.5	2.4	2.4	2.3	2.2	2.1	2.1
95	2.8	2.7	2.6	2.5	2.4	2.3	2.2	2.2	2.1	2	2	1.9
96	1.5	1.5	1.4	1.4	1.4	1.3	1.3	1.3	1.3	1.2	1.2	1.2
97	1.4	1.3	1.3	1.3	1.3	1.2	1.2	1.2	1.2	1.2	1.1	1.1
98	2.8	2.6	2.5	2.4	2.4	2.3	2.2	2.1	2.1	2	1.9	1.9
99	3	2.8	2.7	2.6	2.5	2.4	2.3	2.2	2.2	2.1	2	2
100	1.4	1.4	1.3	1.3	1.3	1.3	1.2	1.2	1.2	1.2	1.1	1.1
101	3.7	3.5	3.3	3.1	3	2.9	2.7	2.6	2.5	2.4	2.3	2.3
102	2.3	2.2	2.1	2.1	2	2	1.9	1.8	1.8	1.7	1.7	1.7
103	1.1	1.1	1	1	1	1	1	1	0.9	0.9	0.9	0.9
104	1.1	1.1	1.1	1.1	1.1	1.1	1	1	1	1	1	1
105	2.5	2.4	2.3	2.2	2.1	2.1	2	2	1.9	1.9	1.8	1.8
106	0.5	0.5	0.5	0.5	0.5	0.5	0.5	0.5	0.5	0.5	0.5	0.5
107	0.5	0.5	0.5	0.5	0.5	0.5	0.5	0.5	0.5	0.5	0.5	0.5
108	0.5	0.5	0.5	0.5	0.5	0.5	0.5	0.5	0.5	0.5	0.5	0.5
109	4.1	3.9	3.7	3.5	3.4	3.2	3.1	3	2.9	2.8	2.7	2.6
110	3.4	3.3	3.1	3	2.9	2.8	2.7	2.6	2.5	2.4	2.3	2.3
111	4.1	3.8	3.6	3.5	3.3	3.1	3	2.9	2.8	2.7	2.6	2.5
112	3.9	3.7	3.5	3.3	3.2	3	2.9	2.8	2.7	2.6	2.5	2.4
113	3.8	3.6	3.4	3.2	3.1	2.9	2.8	2.7	2.6	2.5	2.4	2.3
114	3.4	3.2	3.1	2.9	2.8	2.7	2.6	2.5	2.4	2.3	2.2	2.2
115	3.5	3.3	3.1	3	2.8	2.7	2.6	2.5	2.4	2.3	2.2	2.2
116	3.2	3.1	2.9	2.8	2.7	2.6	2.5	2.4	2.3	2.2	2.1	2.1
117	3.6	3.4	3.2	3.1	2.9	2.8	2.7	2.6	2.5	2.4	2.3	2.2
118	3.4	3.2	3.1	2.9	2.8	2.7	2.6	2.5	2.4	2.3	2.2	2.2
119	3.8	3.6	3.4	3.2	3.1	2.9	2.8	2.7	2.6	2.5	2.4	2.3
120	3.9	3.7	3.5	3.3	3.2	3	2.9	2.8	2.7	2.6	2.5	2.4
121	3.7	3.5	3.3	3.1	3	2.9	2.7	2.6	2.5	2.4	2.4	2.3
122	3.7	3.5	3.3	3.2	3	2.9	2.8	2.7	2.6	2.5	2.4	2.3
123	3.9	3.7	3.5	3.3	3.2	3	2.9	2.8	2.7	2.6	2.5	2.4
124	1.7	1.7	1.6	1.6	1.6	1.5	1.5	1.5	1.4	1.4	1.4	1.4
125	2.3	2.3	2.2	2.1	2.1	2	1.9	1.9	1.8	1.8	1.7	1.7
126	0.5	0.5	0.5	0.5	0.5	0.5	0.5	0.5	0.5	0.5	0.5	0.5
127	5	4.7	4.5	4.2	4	3.8	3.6	3.5	3.3	3.2	3.1	2.9
128	4.3	4.1	3.9	3.7	3.5	3.3	3.2	3.1	3	2.9	2.7	2.7
129	5	4.7	4.4	4.2	3.9	3.7	3.6	3.4	3.2	3.1	3	2.9
130	4.5	4.2	4	3.8	3.6	3.4	3.3	3.1	3	2.9	2.8	2.7
131	3.8	3.6	3.4	3.3	3.1	3	2.9	2.8	2.6	2.6	2.5	2.4
132	4.3	4.1	3.9	3.7	3.5	3.3	3.2	3	2.9	2.8	2.7	2.6
133	4.6	4.3	4.1	3.8	3.6	3.5	3.3	3.1	3	2.9	2.8	2.7
134	4.4	4.1	3.9	3.7	3.5	3.3	3.2	3	2.9	2.8	2.7	2.6
135	3.9	3.7	3.5	3.4	3.2	3.1	2.9	2.8	2.7	2.6	2.5	2.4
136	4.1	3.8	3.6	3.4	3.3	3.1	3	2.9	2.8	2.6	2.5	2.5
137	4	3.8	3.6	3.4	3.3	3.1	3	2.8	2.7	2.6	2.5	2.4
138	4.2	4	3.7	3.5	3.4	3.2	3.1	2.9	2.8	2.7	2.6	2.5
139	4.1	3.9	3.7	3.5	3.3	3.2	3	2.9	2.8	2.7	2.6	2.5
140	4	3.7	3.5	3.4	3.2	3.1	2.9	2.8	2.7	2.6	2.5	2.4
141	3.3	3.1	3	2.9	2.8	2.7	2.6	2.5	2.4	2.3	2.2	2.2
142	3.9	3.7	3.5	3.3	3.2	3.1	2.9	2.8	2.7	2.6	2.5	2.4
143	3.3	3.2	3	2.9	2.8	2.7	2.6	2.5	2.4	2.3	2.2	2.2
144	0.5	0.5	0.5	0.5	0.5	0.5	0.5	0.5	0.5	0.5	0.5	0.5
145	6.5	6	5.6	5.2	4.9	4.6	4.4	4.2	4	3.8	3.6	3.5
146	5.9	5.5	5.1	4.8	4.5	4.3	4.1	3.9	3.7	3.5	3.4	3.2
147	5.8	5.4	5.1	4.8	4.5	4.2	4	3.8	3.7	3.5	3.3	3.2
148	5	4.7	4.4	4.2	4	3.8	3.6	3.4	3.3	3.2	3	2.9
149	5	4.7	4.4	4.2	4	3.8	3.6	3.4	3.3	3.1	3	2.9
150	4.5	4.2	4	3.8	3.6	3.4	3.3	3.2	3	2.9	2.8	2.7
151	4.7	4.5	4.2	4	3.8	3.6	3.4	3.3	3.1	3	2.9	2.8
152	4.6	4.3	4.1	3.9	3.7	3.5	3.3	3.2	3.1	2.9	2.8	2.7
153	4.3	4.1	3.8	3.6	3.5	3.3	3.2	3	2.9	2.8	2.7	2.6
154	3.8	3.6	3.5	3.3	3.2	3	2.9	2.8	2.7	2.6	2.5	2.4
155	4.3	4.1	3.9	3.7	3.5	3.3	3.2	3	2.9	2.8	2.7	2.6
156	4.3	4.1	3.9	3.7	3.5	3.3	3.2	3	2.9	2.8	2.7	2.6
157	4.2	4	3.8	3.6	3.4	3.3	3.1	3	2.9	2.8	2.6	2.6
158	4.3	4	3.8	3.6	3.4	3.3	3.1	3	2.9	2.8	2.7	2.6
159	4.2	4	3.8	3.6	3.4	3.2	3.1	3	2.8	2.7	2.6	2.5
160	4.2	4	3.8	3.6	3.4	3.2	3.1	3	2.8	2.7	2.6	2.5
161	2.2	2.1	2.1	2	1.9	1.9	1.8	1.8	1.7	1.7	1.7	1.6
162	0.5	0.5	0.5	0.5	0.5	0.5	0.5	0.5	0.5	0.5	0.5	0.5
163	7.1	6.6	6.1	5.7	5.3	5	4.7	4.5	4.3	4.1	3.9	3.7
164	7.2	6.6	6.1	5.7	5.3	5	4.7	4.5	4.3	4.1	3.9	3.7
165	6.6	6.1	5.7	5.3	5	4.7	4.5	4.2	4	3.8	3.7	3.5
166	6.4	6	5.6	5.2	4.9	4.6	4.4	4.1	3.9	3.8	3.6	3.4
167	4.9	4.6	4.4	4.1	3.9	3.8	3.6	3.4	3.3	3.2	3.1	2.9
168	4.8	4.5	4.3	4.1	3.9	3.7	3.5	3.4	3.2	3.1	3	2.9
169	5	4.7	4.4	4.2	4	3.8	3.6	3.5	3.3	3.2	3.1	2.9
170	4.7	4.4	4.2	4	3.8	3.6	3.4	3.3	3.2	3	2.9	2.8
171	4.5	4.2	4	3.8	3.6	3.5	3.3	3.2	3.1	2.9	2.8	2.7
172	4.2	4	3.8	3.6	3.5	3.3	3.2	3	2.9	2.8	2.7	2.6
173	4.5	4.2	4	3.8	3.6	3.4	3.3	3.2	3	2.9	2.8	2.7
174	4.4	4.2	3.9	3.7	3.6	3.4	3.3	3.1	3	2.9	2.8	2.7
175	4.3	4	3.8	3.6	3.4	3.3	3.2	3	2.9	2.8	2.7	2.6
176	4.4	4.2	3.9	3.7	3.5	3.4	3.2	3.1	3	2.8	2.7	2.6
177	4.7	4.4	4.2	3.9	3.7	3.5	3.4	3.2	3.1	3	2.8	2.7
178	4.9	4.5	4.3	4	3.8	3.6	3.4	3.3	3.1	3	2.9	2.8
179	4.3	4.1	3.9	3.6	3.5	3.3	3.1	3	2.9	2.8	2.7	2.6
180	3.8	3.6	3.4	3.3	3.1	3	2.9	2.7	2.6	2.5	2.4	2.4
181	20.2	16.2	13.5	11.7	10.3	9.2	8.3	7.6	7	6.4	6	5.6
182	11.7	10.3	9.2	8.3	7.5	6.9	6.4	6	5.6	5.3	5	4.7
183	11.1	9.8	8.8	8	7.3	6.7	6.2	5.8	5.4	5.1	4.8	4.6
184	7.1	6.5	6.1	5.7	5.3	5	4.7	4.5	4.3	4.1	3.9	3.7
185	6.2	5.8	5.4	5.1	4.8	4.6	4.3	4.1	3.9	3.8	3.6	3.5
186	6.4	5.9	5.5	5.2	4.9	4.6	4.4	4.2	4	3.8	3.6	3.5
187	5.5	5.2	4.9	4.6	4.4	4.1	4	3.8	3.6	3.5	3.3	3.2
188	5.1	4.8	4.6	4.3	4.1	3.9	3.7	3.6	3.4	3.3	3.2	3
189	4.6	4.4	4.1	3.9	3.8	3.6	3.4	3.3	3.2	3	2.9	2.8
190	4.3	4.1	3.9	3.7	3.5	3.4	3.2	3.1	3	2.9	2.8	2.7
191	4.4	4.2	4	3.8	3.6	3.5	3.3	3.2	3	2.9	2.8	2.7
192	4.4	4.1	3.9	3.7	3.6	3.4	3.3	3.1	3	2.9	2.8	2.7
193	4.2	3.9	3.7	3.6	3.4	3.3	3.1	3	2.9	2.8	2.7	2.6
194	4.3	4	3.8	3.6	3.5	3.3	3.2	3	2.9	2.8	2.7	2.6
195	4.6	4.4	4.1	3.9	3.7	3.5	3.4	3.2	3.1	2.9	2.8	2.7
196	4.9	4.6	4.3	4.1	3.9	3.7	3.5	3.3	3.2	3	2.9	2.8
197	4.8	4.5	4.3	4	3.8	3.6	3.4	3.3	3.1	3	2.9	2.7
198	4.4	4.2	3.9	3.7	3.5	3.3	3.2	3	2.9	2.8	2.7	2.6
199	29.6	21.6	17.2	14.3	12.3	10.8	9.6	8.7	7.9	7.3	6.8	6.3
200	19.7	16	13.5	11.7	10.3	9.2	8.4	7.7	7.1	6.5	6.1	5.7
201	7.7	7.1	6.6	6.2	5.8	5.4	5.1	4.8	4.6	4.4	4.2	4
202	6.9	6.4	6	5.6	5.3	5	4.7	4.5	4.3	4.1	3.9	3.8
203	6.7	6.2	5.8	5.5	5.1	4.9	4.6	4.4	4.2	4	3.8	3.7
204	6.9	6.4	5.9	5.6	5.2	5	4.7	4.5	4.2	4.1	3.9	3.7
205	5.6	5.3	5	4.7	4.5	4.3	4.1	3.9	3.7	3.6	3.4	3.3
206	4.5	4.3	4.1	3.9	3.7	3.6	3.4	3.3	3.2	3.1	3	2.9
207	4.2	4	3.9	3.7	3.5	3.4	3.3	3.1	3	2.9	2.8	2.7
208	4.4	4.2	4	3.8	3.7	3.5	3.4	3.2	3.1	3	2.9	2.8
209	4	3.8	3.7	3.5	3.4	3.2	3.1	3	2.9	2.8	2.7	2.6
210	3.9	3.7	3.6	3.4	3.3	3.1	3	2.9	2.8	2.7	2.6	2.5
211	3.3	3.2	3.1	3	2.8	2.7	2.7	2.6	2.5	2.4	2.3	2.3
212	4.1	3.9	3.7	3.5	3.4	3.2	3.1	3	2.9	2.8	2.7	2.6
213	4.5	4.2	4	3.8	3.6	3.4	3.3	3.1	3	2.9	2.8	2.7
214	4.7	4.4	4.1	3.9	3.7	3.5	3.4	3.2	3.1	2.9	2.8	2.7
215	4.8	4.5	4.2	4	3.8	3.6	3.4	3.3	3.1	3	2.9	2.7
216	4.2	4	3.8	3.6	3.4	3.2	3.1	3	2.8	2.7	2.6	2.5
217	24.5	19.1	15.7	13.4	11.7	10.4	9.3	8.5	7.8	7.2	6.7	6.2
218	8.5	7.8	7.2	6.7	6.3	5.9	5.5	5.2	5	4.7	4.5	4.3
219	6.8	6.3	5.9	5.6	5.3	5	4.8	4.5	4.3	4.1	4	3.8
220	5.2	4.9	4.7	4.5	4.3	4.1	3.9	3.8	3.6	3.5	3.4	3.2
221	5.8	5.5	5.2	4.9	4.7	4.4	4.2	4.1	3.9	3.7	3.6	3.5
222	5.7	5.4	5.1	4.8	4.6	4.4	4.2	4	3.8	3.7	3.6	3.4
223	4.8	4.6	4.4	4.2	4	3.8	3.7	3.5	3.4	3.3	3.2	3.1
224	4.1	3.9	3.8	3.6	3.5	3.4	3.3	3.1	3	2.9	2.8	2.8
225	3.4	3.3	3.2	3.1	3	2.9	2.8	2.7	2.6	2.5	2.5	2.4
226	4.3	4.1	3.9	3.7	3.6	3.4	3.3	3.2	3.1	3	2.9	2.8
227	2.8	2.7	2.6	2.5	2.5	2.4	2.3	2.3	2.2	2.1	2.1	2
228	3	2.9	2.8	2.7	2.6	2.5	2.5	2.4	2.3	2.3	2.2	2.1
229	2.8	2.7	2.7	2.6	2.5	2.4	2.3	2.3	2.2	2.2	2.1	2
230	3.7	3.5	3.4	3.2	3.1	3	2.9	2.8	2.7	2.6	2.5	2.4
231	4.3	4.1	3.9	3.7	3.5	3.4	3.2	3.1	3	2.9	2.8	2.7
232	4.1	3.9	3.7	3.5	3.3	3.2	3.1	2.9	2.8	2.7	2.6	2.5
233	3.9	3.7	3.5	3.4	3.2	3.1	2.9	2.8	2.7	2.6	2.5	2.4
234	4.1	3.8	3.6	3.4	3.3	3.1	3	2.9	2.7	2.6	2.5	2.5
235	7.8	7.3	6.8	6.3	5.9	5.6	5.3	5	4.8	4.6	4.4	4.2
236	7.6	7.1	6.6	6.2	5.8	5.5	5.2	4.9	4.7	4.5	4.3	4.1
237	6.6	6.2	5.8	5.5	5.2	4.9	4.7	4.5	4.3	4.1	4	3.8
238	5	4.7	4.5	4.3	4.1	4	3.8	3.7	3.5	3.4	3.3	3.2
239	5.2	4.9	4.7	4.5	4.3	4.1	3.9	3.8	3.7	3.5	3.4	3.3
240	5.3	5.1	4.8	4.6	4.4	4.2	4	3.9	3.7	3.6	3.5	3.4
241	4.8	4.6	4.4	4.2	4	3.9	3.7	3.6	3.5	3.3	3.2	3.1
242	3.5	3.3	3.2	3.1	3	2.9	2.8	2.8	2.7	2.6	2.5	2.5
243	2.4	2.3	2.2	2.2	2.1	2.1	2.1	2	2	1.9	1.9	1.8
244	3.1	3	2.9	2.8	2.7	2.6	2.6	2.5	2.4	2.4	2.3	2.3
245	1.7	1.7	1.6	1.6	1.6	1.6	1.5	1.5	1.5	1.5	1.4	1.4
246	1.1	1.1	1.1	1.1	1.1	1.1	1	1	1	1	1	1
247	1.1	1.1	1.1	1.1	1	1	1	1	1	1	1	1
248	2.7	2.6	2.5	2.4	2.4	2.3	2.2	2.2	2.1	2.1	2	2
249	3.1	3	2.9	2.8	2.7	2.6	2.5	2.4	2.4	2.3	2.2	2.2
250	3.2	3	2.9	2.8	2.7	2.6	2.5	2.4	2.4	2.3	2.2	2.2
251	3.7	3.5	3.3	3.2	3.1	2.9	2.8	2.7	2.6	2.5	2.4	2.4
252	4.1	3.9	3.7	3.5	3.3	3.2	3	2.9	2.8	2.7	2.6	2.5
253	7.9	7.3	6.8	6.4	6	5.7	5.4	5.1	4.9	4.6	4.4	4.3
254	7.1	6.6	6.2	5.9	5.5	5.3	5	4.8	4.6	4.4	4.2	4
255	3.5	3.4	3.3	3.2	3.1	3	2.9	2.9	2.8	2.7	2.6	2.6
256	2.8	2.8	2.7	2.6	2.6	2.5	2.4	2.4	2.3	2.3	2.2	2.2
257	2.8	2.8	2.7	2.6	2.6	2.5	2.4	2.4	2.3	2.3	2.2	2.2
258	2.8	2.7	2.6	2.6	2.5	2.5	2.4	2.4	2.3	2.3	2.2	2.2
259	2.7	2.6	2.6	2.5	2.5	2.4	2.3	2.3	2.2	2.2	2.2	2.1
260	2.6	2.5	2.4	2.4	2.3	2.3	2.2	2.2	2.1	2.1	2	2
261	2.3	2.2	2.2	2.1	2.1	2	2	2	1.9	1.9	1.8	1.8
262	2.2	2.1	2.1	2	2	2	1.9	1.9	1.8	1.8	1.8	1.7
263	1.4	1.4	1.4	1.4	1.3	1.3	1.3	1.3	1.3	1.3	1.2	1.2
264	1.2	1.1	1.1	1.1	1.1	1.1	1.1	1.1	1	1	1	1
265	1.1	1.1	1.1	1.1	1.1	1.1	1	1	1	1	1	1
266	2.2	2.1	2.1	2	2	1.9	1.9	1.9	1.8	1.8	1.7	1.7
267	1	1	1	1	1	1	0.9	0.9	0.9	0.9	0.9	0.9
268	0.9	0.9	0.9	0.9	0.9	0.9	0.8	0.8	0.8	0.8	0.8	0.8
269	2.2	2.2	2.1	2	2	1.9	1.9	1.8	1.8	1.7	1.7	1.7
270	3.5	3.4	3.2	3.1	2.9	2.8	2.7	2.6	2.5	2.4	2.3	2.3
271	7.3	6.8	6.4	6	5.7	5.4	5.2	4.9	4.7	4.5	4.3	4.1
272	6.5	6.1	5.8	5.5	5.2	5	4.7	4.5	4.4	4.2	4	3.9
273	3.8	3.6	3.5	3.4	3.3	3.2	3.1	3	3	2.9	2.8	2.7
274	3.2	3.1	3	2.9	2.8	2.8	2.7	2.6	2.6	2.5	2.5	2.4
275	3	2.9	2.9	2.8	2.7	2.7	2.6	2.5	2.5	2.4	2.4	2.3
276	3	2.9	2.8	2.8	2.7	2.6	2.6	2.5	2.5	2.4	2.4	2.3
277	2.8	2.7	2.7	2.6	2.5	2.5	2.4	2.4	2.3	2.3	2.2	2.2
278	2.5	2.5	2.4	2.4	2.3	2.3	2.2	2.2	2.1	2.1	2.1	2
279	1.9	1.9	1.9	1.8	1.8	1.8	1.7	1.7	1.7	1.7	1.6	1.6
280	1.3	1.3	1.3	1.3	1.3	1.2	1.2	1.2	1.2	1.2	1.2	1.2
281	1.3	1.2	1.2	1.2	1.2	1.2	1.2	1.1	1.1	1.1	1.1	1.1
282	1.2	1.2	1.1	1.1	1.1	1.1	1.1	1.1	1.1	1.1	1	1
283	1.1	1.1	1.1	1.1	1.1	1.1	1.1	1	1	1	1	1
284	1.1	1.1	1	1	1	1	1	1	1	1	1	0.9
285	1	1	0.9	0.9	0.9	0.9	0.9	0.9	0.9	0.9	0.9	0.9
286	0.9	0.9	0.9	0.9	0.8	0.8	0.8	0.8	0.8	0.8	0.8	0.8
287	0.9	0.9	0.9	0.9	0.9	0.9	0.9	0.8	0.8	0.8	0.8	0.8
288	2.2	2.1	2.1	2	2	1.9	1.8	1.8	1.8	1.7	1.7	1.6
289	7.7	7.1	6.7	6.3	6	5.7	5.4	5.1	4.9	4.7	4.5	4.3
290	6.9	6.5	6.1	5.8	5.5	5.3	5	4.8	4.6	4.4	4.2	4.1
291	5.4	5.2	4.9	4.7	4.5	4.4	4.2	4.1	3.9	3.8	3.7	3.5
292	3.3	3.2	3.1	3	2.9	2.9	2.8	2.7	2.7	2.6	2.5	2.5
293	3.7	3.6	3.5	3.4	3.3	3.2	3.1	3	2.9	2.9	2.8	2.7
294	3.6	3.5	3.4	3.3	3.2	3.1	3	3	2.9	2.8	2.8	2.7
295	3	3	2.9	2.8	2.8	2.7	2.6	2.6	2.5	2.5	2.4	2.4
296	2.8	2.7	2.6	2.6	2.5	2.5	2.4	2.4	2.3	2.3	2.2	2.2
297	2.5	2.4	2.4	2.3	2.3	2.2	2.2	2.1	2.1	2.1	2	2
298	1.9	1.9	1.8	1.8	1.8	1.7	1.7	1.7	1.7	1.6	1.6	1.6
299	1.3	1.3	1.3	1.2	1.2	1.2	1.2	1.2	1.2	1.2	1.1	1.1
300	1.2	1.2	1.2	1.2	1.2	1.1	1.1	1.1	1.1	1.1	1.1	1.1
301	1.1	1.1	1.1	1.1	1.1	1.1	1.1	1	1	1	1	1
302	1.1	1	1	1	1	1	1	1	1	1	0.9	0.9
303	0.9	0.9	0.9	0.9	0.9	0.9	0.9	0.9	0.9	0.9	0.8	0.8
304	0.6	0.6	0.6	0.6	0.6	0.6	0.6	0.6	0.6	0.6	0.6	0.6
305	0.9	0.9	0.8	0.8	0.8	0.8	0.8	0.8	0.8	0.8	0.8	0.8
306	0.8	0.8	0.8	0.8	0.8	0.8	0.8	0.8	0.8	0.7	0.7	0.7
307	7.3	6.8	6.4	6.1	5.8	5.5	5.2	5	4.8	4.6	4.4	4.3
308	6.4	6.1	5.8	5.5	5.2	5	4.8	4.6	4.4	4.3	4.1	4
309	4.9	4.7	4.6	4.4	4.2	4.1	3.9	3.8	3.7	3.6	3.5	3.4
310	3.3	3.2	3.1	3	3	2.9	2.8	2.7	2.7	2.6	2.6	2.5
311	3.3	3.2	3.1	3	3	2.9	2.8	2.8	2.7	2.6	2.6	2.5
312	3.2	3.1	3.1	3	2.9	2.8	2.8	2.7	2.7	2.6	2.5	2.5
313	3	3	2.9	2.8	2.8	2.7	2.6	2.6	2.5	2.5	2.4	2.4
314	2.8	2.7	2.7	2.6	2.5	2.5	2.4	2.4	2.3	2.3	2.3	2.2
315	2.5	2.5	2.4	2.4	2.3	2.3	2.2	2.2	2.1	2.1	2.1	2
316	2.2	2.1	2.1	2.1	2	2	2	1.9	1.9	1.8	1.8	1.8
317	1.4	1.3	1.3	1.3	1.3	1.3	1.3	1.2	1.2	1.2	1.2	1.2
318	1.3	1.2	1.2	1.2	1.2	1.2	1.2	1.2	1.1	1.1	1.1	1.1
319	1.2	1.1	1.1	1.1	1.1	1.1	1.1	1.1	1.1	1	1	1
320	1	1	1	1	1	1	0.9	0.9	0.9	0.9	0.9	0.9
321	0.9	0.9	0.9	0.9	0.9	0.9	0.9	0.9	0.8	0.8	0.8	0.8
322	0.6	0.6	0.6	0.6	0.5	0.5	0.5	0.5	0.5	0.5	0.5	0.5
323	0.5	0.5	0.5	0.5	0.5	0.5	0.5	0.5	0.5	0.5	0.5	0.5
324	0.5	0.5	0.5	0.5	0.5	0.5	0.5	0.5	0.5	0.5	0.5	0.5
325	7.3	6.9	6.5	6.1	5.8	5.5	5.3	5	4.8	4.6	4.4	4.3
326	6.5	6.2	5.8	5.6	5.3	5.1	4.9	4.7	4.5	4.3	4.2	4
327	5.1	4.9	4.7	4.5	4.4	4.2	4.1	3.9	3.8	3.7	3.6	3.5
328	5.1	4.9	4.7	4.5	4.3	4.2	4.1	3.9	3.8	3.7	3.6	3.5
329	5	4.8	4.6	4.4	4.3	4.1	4	3.9	3.7	3.6	3.5	3.4
330	4.8	4.6	4.5	4.3	4.2	4	3.9	3.8	3.7	3.6	3.5	3.4
331	3.1	3	2.9	2.9	2.8	2.7	2.7	2.6	2.6	2.5	2.5	2.4
332	2.6	2.6	2.5	2.5	2.4	2.4	2.3	2.3	2.2	2.2	2.2	2.1
333	2.1	2	2	2	1.9	1.9	1.9	1.8	1.8	1.8	1.8	1.7
334	1.4	1.4	1.4	1.4	1.4	1.4	1.3	1.3	1.3	1.3	1.3	1.3
335	1.4	1.4	1.3	1.3	1.3	1.3	1.3	1.3	1.2	1.2	1.2	1.2
336	1.3	1.3	1.3	1.2	1.2	1.2	1.2	1.2	1.2	1.2	1.1	1.1
337	1.2	1.2	1.2	1.2	1.1	1.1	1.1	1.1	1.1	1.1	1.1	1.1
338	1	1	1	1	0.9	0.9	0.9	0.9	0.9	0.9	0.9	0.9
339	0.6	0.6	0.6	0.6	0.6	0.6	0.6	0.6	0.6	0.6	0.6	0.6
340	0.6	0.6	0.6	0.6	0.6	0.5	0.5	0.5	0.5	0.5	0.5	0.5
341	0.5	0.5	0.5	0.5	0.5	0.5	0.5	0.5	0.5	0.5	0.5	0.5
342	0.5	0.5	0.5	0.5	0.5	0.5	0.5	0.5	0.5	0.5	0.5	0.5
343	0.5	0.5	0.5	0.5	0.5	0.5	0.5	0.5	0.5	0.5	0.5	0.5
344	0.6	0.6	0.6	0.6	0.6	0.6	0.6	0.6	0.6	0.6	0.6	0.6
345	0.7	0.7	0.6	0.6	0.6	0.6	0.6	0.6	0.6	0.6	0.6	0.6
346	1	1	1	1	1	1	1	1	1	0.9	0.9	0.9
347	1.1	1.1	1.1	1	1	1	1	1	1	1	1	1
348	0.8	0.8	0.8	0.8	0.8	0.8	0.8	0.8	0.8	0.8	0.8	0.8
349	7.3	6.9	6.5	6.1	5.8	5.5	5.2	5	4.8	4.6	4.4	4.2
350	6.7	6.3	5.9	5.6	5.4	5.1	4.9	4.7	4.5	4.3	4.2	4
351	5.4	5.2	5	4.8	4.6	4.4	4.2	4.1	3.9	3.8	3.7	3.6
352	6.3	6	5.7	5.4	5.2	5	4.8	4.6	4.4	4.2	4.1	4
353	6.3	6	5.7	5.4	5.2	5	4.8	4.6	4.4	4.2	4.1	4
354	4.9	4.7	4.5	4.4	4.2	4.1	3.9	3.8	3.7	3.6	3.5	3.4
355	3.1	3	2.9	2.9	2.8	2.7	2.7	2.6	2.6	2.5	2.5	2.4
356	2.7	2.7	2.6	2.6	2.5	2.4	2.4	2.3	2.3	2.3	2.2	2.2
357	2.3	2.2	2.2	2.1	2.1	2.1	2	2	1.9	1.9	1.9	1.8
358	1.4	1.4	1.4	1.4	1.4	1.4	1.3	1.3	1.3	1.3	1.3	1.3
359	1.4	1.4	1.3	1.3	1.3	1.3	1.3	1.3	1.2	1.2	1.2	1.2
360	1.3	1.3	1.3	1.3	1.3	1.2	1.2	1.2	1.2	1.2	1.2	1.2
361	1.2	1.2	1.2	1.2	1.2	1.2	1.2	1.1	1.1	1.1	1.1	1.1
362	1.1	1.1	1.1	1.1	1.1	1.1	1.1	1	1	1	1	1
363	0.9	0.9	0.9	0.9	0.9	0.9	0.9	0.9	0.9	0.8	0.8	0.8
364	0.6	0.6	0.6	0.6	0.6	0.6	0.6	0.6	0.6	0.6	0.6	0.6
365	0.6	0.6	0.6	0.6	0.6	0.6	0.5	0.5	0.5	0.5	0.5	0.5
366	0.5	0.5	0.5	0.5	0.5	0.5	0.5	0.5	0.5	0.5	0.5	0.5
367	0.6	0.6	0.6	0.5	0.5	0.5	0.5	0.5	0.5	0.5	0.5	0.5
368	0.6	0.6	0.6	0.6	0.6	0.6	0.6	0.6	0.6	0.6	0.6	0.6
369	0.7	0.7	0.7	0.7	0.7	0.7	0.6	0.6	0.6	0.6	0.6	0.6
370	0.7	0.7	0.7	0.7	0.7	0.7	0.7	0.7	0.7	0.7	0.7	0.7
371	0.8	0.8	0.8	0.8	0.8	0.8	0.8	0.8	0.8	0.8	0.7	0.7
372	0.9	0.9	0.9	0.9	0.9	0.9	0.8	0.8	0.8	0.8	0.8	0.8
373	6.8	6.4	6	5.7	5.4	5.1	4.9	4.7	4.5	4.3	4.2	4
374	6	5.7	5.4	5.1	4.9	4.7	4.5	4.3	4.2	4	3.9	3.7
375	5.8	5.5	5.2	5	4.8	4.6	4.4	4.2	4.1	3.9	3.8	3.7
376	5.6	5.3	5.1	4.8	4.6	4.5	4.3	4.1	4	3.8	3.7	3.6
377	6.4	6	5.7	5.5	5.2	5	4.8	4.6	4.4	4.2	4.1	3.9
378	5.2	4.9	4.7	4.6	4.4	4.2	4.1	3.9	3.8	3.7	3.6	3.5
379	3.1	3	2.9	2.8	2.8	2.7	2.7	2.6	2.5	2.5	2.4	2.4
380	2.7	2.7	2.6	2.5	2.5	2.4	2.4	2.3	2.3	2.2	2.2	2.2
381	2.3	2.3	2.2	2.2	2.1	2.1	2	2	2	1.9	1.9	1.9
382	1.9	1.8	1.8	1.8	1.7	1.7	1.7	1.7	1.6	1.6	1.6	1.6
383	1.4	1.4	1.4	1.3	1.3	1.3	1.3	1.3	1.3	1.2	1.2	1.2
384	1.3	1.3	1.3	1.3	1.3	1.3	1.2	1.2	1.2	1.2	1.2	1.2
385	1.3	1.3	1.3	1.2	1.2	1.2	1.2	1.2	1.2	1.1	1.1	1.1
386	1.2	1.2	1.2	1.2	1.1	1.1	1.1	1.1	1.1	1.1	1.1	1.1
387	0.9	0.9	0.9	0.9	0.9	0.9	0.9	0.9	0.9	0.9	0.9	0.9
388	0.6	0.6	0.6	0.6	0.6	0.6	0.6	0.6	0.6	0.6	0.6	0.6
389	0.6	0.6	0.6	0.6	0.6	0.6	0.6	0.6	0.6	0.6	0.6	0.6
390	0.6	0.6	0.6	0.6	0.6	0.6	0.6	0.6	0.6	0.6	0.5	0.5
391	0.6	0.6	0.6	0.6	0.6	0.6	0.6	0.6	0.6	0.6	0.6	0.6
392	0.7	0.6	0.6	0.6	0.6	0.6	0.6	0.6	0.6	0.6	0.6	0.6
393	0.7	0.7	0.7	0.7	0.7	0.7	0.7	0.7	0.7	0.7	0.7	0.6
394	0.7	0.7	0.7	0.7	0.7	0.7	0.7	0.7	0.7	0.7	0.7	0.7
395	0.8	0.8	0.8	0.8	0.8	0.8	0.8	0.8	0.8	0.8	0.7	0.7
396	0.9	0.9	0.9	0.8	0.8	0.8	0.8	0.8	0.8	0.8	0.8	0.8
397	6.7	6.3	5.9	5.6	5.3	5.1	4.8	4.6	4.4	4.2	4.1	3.9
398	5	4.8	4.6	4.4	4.2	4	3.9	3.8	3.6	3.5	3.4	3.3
399	5.8	5.5	5.2	5	4.7	4.5	4.4	4.2	4	3.9	3.7	3.6
400	5.6	5.3	5	4.8	4.6	4.4	4.3	4.1	3.9	3.8	3.7	3.6
401	5.5	5.3	5	4.8	4.6	4.4	4.2	4.1	3.9	3.8	3.7	3.6
402	5.4	5.2	4.9	4.7	4.5	4.3	4.2	4	3.9	3.8	3.6	3.5
403	2.9	2.8	2.8	2.7	2.6	2.6	2.5	2.5	2.4	2.4	2.3	2.3
404	2.8	2.7	2.6	2.6	2.5	2.5	2.4	2.4	2.3	2.3	2.2	2.2
405	2.7	2.6	2.5	2.5	2.4	2.4	2.3	2.3	2.2	2.2	2.1	2.1
406	2.3	2.2	2.2	2.1	2.1	2	2	2	1.9	1.9	1.9	1.8
407	2	2	2	1.9	1.9	1.9	1.8	1.8	1.8	1.7	1.7	1.7
408	1.4	1.4	1.3	1.3	1.3	1.3	1.3	1.3	1.2	1.2	1.2	1.2
409	1.3	1.3	1.3	1.3	1.3	1.2	1.2	1.2	1.2	1.2	1.2	1.2
410	1.3	1.3	1.3	1.2	1.2	1.2	1.2	1.2	1.2	1.2	1.1	1.1
411	1.2	1.2	1.2	1.1	1.1	1.1	1.1	1.1	1.1	1.1	1.1	1
412	1	1	1	1	1	1	1	0.9	0.9	0.9	0.9	0.9
413	0.6	0.6	0.6	0.6	0.6	0.6	0.6	0.6	0.6	0.6	0.6	0.6
414	0.6	0.6	0.6	0.6	0.6	0.6	0.6	0.6	0.6	0.6	0.6	0.6
415	0.6	0.6	0.6	0.6	0.6	0.6	0.6	0.6	0.6	0.6	0.6	0.6
416	0.7	0.7	0.7	0.7	0.7	0.7	0.7	0.7	0.7	0.6	0.6	0.6
417	0.7	0.7	0.7	0.7	0.7	0.7	0.7	0.7	0.7	0.7	0.7	0.7
418	0.8	0.8	0.8	0.8	0.8	0.8	0.7	0.7	0.7	0.7	0.7	0.7
419	0.8	0.8	0.8	0.8	0.8	0.8	0.8	0.8	0.8	0.8	0.8	0.8
420	0.9	0.9	0.9	0.8	0.8	0.8	0.8	0.8	0.8	0.8	0.8	0.8
421	5.3	5	4.8	4.6	4.4	4.2	4	3.9	3.7	3.6	3.5	3.4
422	5.2	4.9	4.7	4.5	4.3	4.1	4	3.8	3.7	3.6	3.4	3.3
423	4.6	4.4	4.2	4.1	3.9	3.8	3.7	3.5	3.4	3.3	3.2	3.1
424	4.2	4.1	3.9	3.8	3.6	3.5	3.4	3.3	3.2	3.1	3	2.9
425	2.9	2.8	2.7	2.7	2.6	2.5	2.5	2.4	2.4	2.3	2.3	2.2
426	2.9	2.8	2.7	2.7	2.6	2.5	2.5	2.4	2.4	2.3	2.3	2.2
427	2.8	2.7	2.7	2.6	2.5	2.5	2.4	2.4	2.3	2.3	2.2	2.2
428	2.6	2.5	2.5	2.4	2.4	2.3	2.3	2.2	2.2	2.1	2.1	2
429	2.6	2.6	2.5	2.5	2.4	2.3	2.3	2.2	2.2	2.2	2.1	2.1
430	2.4	2.4	2.3	2.3	2.2	2.2	2.1	2.1	2	2	2	1.9
431	1.4	1.4	1.4	1.4	1.3	1.3	1.3	1.3	1.3	1.3	1.2	1.2
432	1.9	1.8	1.8	1.8	1.8	1.7	1.7	1.7	1.6	1.6	1.6	1.6
433	1.4	1.3	1.3	1.3	1.3	1.3	1.3	1.2	1.2	1.2	1.2	1.2
434	1.3	1.3	1.3	1.3	1.3	1.3	1.2	1.2	1.2	1.2	1.2	1.2
435	1.3	1.3	1.3	1.3	1.2	1.2	1.2	1.2	1.2	1.2	1.2	1.1
436	1.2	1.2	1.2	1.2	1.1	1.1	1.1	1.1	1.1	1.1	1.1	1.1
437	1	1	1	1	1	1	1	1	1	0.9	0.9	0.9
438	0.7	0.7	0.7	0.7	0.7	0.7	0.6	0.6	0.6	0.6	0.6	0.6
439	0.7	0.7	0.7	0.7	0.7	0.7	0.7	0.7	0.7	0.6	0.6	0.6
440	0.7	0.7	0.7	0.7	0.7	0.7	0.7	0.7	0.7	0.7	0.7	0.7
441	0.8	0.8	0.8	0.7	0.7	0.7	0.7	0.7	0.7	0.7	0.7	0.7
442	0.8	0.8	0.8	0.8	0.8	0.8	0.8	0.8	0.8	0.8	0.8	0.7
443	0.8	0.8	0.8	0.8	0.8	0.8	0.8	0.8	0.8	0.8	0.8	0.8
444	0.9	0.9	0.9	0.9	0.9	0.9	0.8	0.8	0.8	0.8	0.8	0.8
445	3.3	3.2	3.1	3	2.9	2.8	2.7	2.6	2.6	2.5	2.5	2.4
446	4	3.9	3.7	3.6	3.5	3.4	3.2	3.1	3	3	2.9	2.8
447	3.3	3.2	3.1	3	2.9	2.8	2.8	2.7	2.6	2.6	2.5	2.4
448	4.6	4.4	4.2	4	3.9	3.7	3.6	3.5	3.4	3.2	3.1	3.1
449	2.8	2.7	2.7	2.6	2.5	2.5	2.4	2.4	2.3	2.3	2.2	2.2
450	2.8	2.7	2.7	2.6	2.5	2.5	2.4	2.4	2.3	2.3	2.2	2.2
451	4.2	4.1	3.9	3.8	3.7	3.5	3.4	3.3	3.2	3.1	3	2.9
452	2.6	2.6	2.5	2.5	2.4	2.4	2.3	2.3	2.2	2.2	2.1	2.1
453	2.6	2.5	2.5	2.4	2.3	2.3	2.2	2.2	2.2	2.1	2.1	2
454	2.5	2.4	2.4	2.3	2.3	2.2	2.2	2.1	2.1	2	2	2
455	2.2	2.2	2.2	2.1	2.1	2	2	2	1.9	1.9	1.9	1.8
456	1.4	1.4	1.4	1.3	1.3	1.3	1.3	1.3	1.3	1.2	1.2	1.2
457	1.4	1.4	1.3	1.3	1.3	1.3	1.3	1.3	1.3	1.2	1.2	1.2
458	1.4	1.3	1.3	1.3	1.3	1.3	1.3	1.2	1.2	1.2	1.2	1.2
459	1.3	1.3	1.3	1.3	1.3	1.3	1.2	1.2	1.2	1.2	1.2	1.2
460	1.3	1.3	1.3	1.2	1.2	1.2	1.2	1.2	1.2	1.2	1.2	1.1
461	1.1	1.1	1.1	1.1	1	1	1	1	1	1	1	1
462	0.7	0.7	0.7	0.7	0.7	0.7	0.7	0.7	0.7	0.7	0.7	0.7
463	0.7	0.7	0.7	0.7	0.7	0.7	0.7	0.7	0.7	0.7	0.7	0.7
464	0.8	0.8	0.8	0.8	0.7	0.7	0.7	0.7	0.7	0.7	0.7	0.7
465	0.8	0.8	0.8	0.8	0.8	0.8	0.8	0.8	0.8	0.8	0.7	0.7
466	0.8	0.8	0.8	0.8	0.8	0.8	0.8	0.8	0.8	0.8	0.8	0.8
467	0.9	0.9	0.9	0.8	0.8	0.8	0.8	0.8	0.8	0.8	0.8	0.8
468	0.9	0.9	0.9	0.9	0.9	0.9	0.9	0.9	0.9	0.9	0.8	0.8
469	2.7	2.7	2.6	2.5	2.5	2.4	2.4	2.3	2.3	2.2	2.2	2.1
470	2.7	2.7	2.6	2.5	2.5	2.4	2.4	2.3	2.3	2.2	2.2	2.1
471	2.6	2.6	2.5	2.4	2.4	2.3	2.3	2.2	2.2	2.1	2.1	2.1
472	2.6	2.5	2.4	2.4	2.3	2.3	2.2	2.2	2.1	2.1	2.1	2
473	2.2	2.2	2.1	2.1	2.1	2	2	1.9	1.9	1.9	1.8	1.8
474	1.4	1.4	1.4	1.4	1.4	1.3	1.3	1.3	1.3	1.3	1.3	1.2
475	1.4	1.4	1.4	1.4	1.3	1.3	1.3	1.3	1.3	1.3	1.2	1.2
476	1.4	1.4	1.4	1.4	1.3	1.3	1.3	1.3	1.3	1.3	1.2	1.2
477	1.4	1.4	1.4	1.3	1.3	1.3	1.3	1.3	1.3	1.2	1.2	1.2
478	1.4	1.3	1.3	1.3	1.3	1.3	1.3	1.2	1.2	1.2	1.2	1.2
479	1.3	1.2	1.2	1.2	1.2	1.2	1.2	1.2	1.2	1.1	1.1	1.1
480	0.8	0.8	0.8	0.8	0.7	0.7	0.7	0.7	0.7	0.7	0.7	0.7
481	0.9	0.9	0.9	0.9	0.9	0.9	0.8	0.8	0.8	0.8	0.8	0.8
482	0.8	0.8	0.8	0.8	0.8	0.8	0.8	0.8	0.8	0.8	0.8	0.8
483	0.8	0.8	0.8	0.8	0.8	0.8	0.8	0.8	0.8	0.8	0.8	0.8
484	0.9	0.9	0.9	0.8	0.8	0.8	0.8	0.8	0.8	0.8	0.8	0.8
485	0.9	0.9	0.9	0.9	0.9	0.9	0.9	0.9	0.8	0.8	0.8	0.8
486	0.9	0.9	0.9	0.9	0.9	0.9	0.9	0.9	0.9	0.9	0.9	0.9
487	2.7	2.6	2.6	2.5	2.4	2.4	2.3	2.3	2.2	2.2	2.1	2.1
488	2.6	2.5	2.5	2.4	2.3	2.3	2.2	2.2	2.1	2.1	2.1	2
489	2.6	2.5	2.5	2.4	2.3	2.3	2.2	2.2	2.1	2.1	2.1	2
490	2.5	2.4	2.4	2.3	2.3	2.2	2.2	2.1	2.1	2	2	2
491	2.2	2.2	2.1	2.1	2	2	2	1.9	1.9	1.9	1.8	1.8
492	2	2	2	1.9	1.9	1.9	1.8	1.8	1.8	1.7	1.7	1.7
493	1.5	1.5	1.4	1.4	1.4	1.4	1.4	1.3	1.3	1.3	1.3	1.3
494	1.5	1.4	1.4	1.4	1.4	1.4	1.4	1.3	1.3	1.3	1.3	1.3
495	1.5	1.4	1.4	1.4	1.4	1.4	1.3	1.3	1.3	1.3	1.3	1.3
496	1.4	1.4	1.4	1.4	1.4	1.3	1.3	1.3	1.3	1.3	1.3	1.3
497	1.4	1.4	1.3	1.3	1.3	1.3	1.3	1.3	1.3	1.2	1.2	1.2
498	1.3	1.2	1.2	1.2	1.2	1.2	1.2	1.2	1.2	1.1	1.1	1.1
499	1.3	1.3	1.3	1.3	1.2	1.2	1.2	1.2	1.2	1.2	1.2	1.2
500	0.9	0.8	0.8	0.8	0.8	0.8	0.8	0.8	0.8	0.8	0.8	0.8
501	0.9	0.9	0.9	0.9	0.8	0.8	0.8	0.8	0.8	0.8	0.8	0.8
502	0.9	0.9	0.9	0.9	0.9	0.9	0.9	0.9	0.9	0.8	0.8	0.8
503	0.9	0.9	0.9	0.9	0.9	0.9	0.9	0.9	0.9	0.9	0.9	0.9
504	0.9	0.9	0.9	0.9	0.9	0.9	0.9	0.9	0.9	0.9	0.9	0.9
505	2.5	2.4	2.3	2.3	2.2	2.2	2.1	2.1	2	2	2	1.9
506	2.3	2.3	2.2	2.2	2.1	2.1	2	2	2	1.9	1.9	1.9
507	2.3	2.2	2.2	2.1	2.1	2	2	2	1.9	1.9	1.8	1.8
508	2.1	2.1	2.1	2	2	1.9	1.9	1.9	1.8	1.8	1.8	1.7
509	2.2	2.1	2.1	2.1	2	2	1.9	1.9	1.9	1.8	1.8	1.8
510	2	1.9	1.9	1.9	1.8	1.8	1.8	1.8	1.7	1.7	1.7	1.6
511	1.5	1.5	1.4	1.4	1.4	1.4	1.4	1.3	1.3	1.3	1.3	1.3
512	1.5	1.5	1.5	1.4	1.4	1.4	1.4	1.4	1.4	1.3	1.3	1.3
513	1.5	1.5	1.5	1.5	1.4	1.4	1.4	1.4	1.4	1.4	1.3	1.3
514	1.5	1.5	1.5	1.5	1.4	1.4	1.4	1.4	1.4	1.4	1.3	1.3
515	1.5	1.5	1.5	1.4	1.4	1.4	1.4	1.4	1.4	1.4	1.3	1.3
516	1.4	1.4	1.4	1.4	1.4	1.3	1.3	1.3	1.3	1.3	1.3	1.3
517	1.2	1.2	1.2	1.2	1.2	1.1	1.1	1.1	1.1	1.1	1.1	1.1
518	1.3	1.3	1.3	1.3	1.3	1.3	1.3	1.2	1.2	1.2	1.2	1.2
519	1.2	1.2	1.2	1.1	1.1	1.1	1.1	1.1	1.1	1.1	1.1	1.1
520	0.9	0.9	0.9	0.9	0.9	0.9	0.9	0.9	0.9	0.9	0.9	0.9
521	0.9	0.9	0.9	0.9	0.9	0.9	0.9	0.9	0.9	0.9	0.9	0.9
522	1	1	0.9	0.9	0.9	0.9	0.9	0.9	0.9	0.9	0.9	0.9
523	2.1	2.1	2	2	1.9	1.9	1.9	1.8	1.8	1.8	1.7	1.7
524	2	1.9	1.9	1.8	1.8	1.8	1.7	1.7	1.7	1.7	1.6	1.6
525	2	2	1.9	1.9	1.8	1.8	1.8	1.7	1.7	1.7	1.7	1.6
526	1.6	1.6	1.6	1.6	1.5	1.5	1.5	1.5	1.5	1.4	1.4	1.4
527	1.7	1.7	1.7	1.7	1.6	1.6	1.6	1.6	1.5	1.5	1.5	1.5
528	1.7	1.7	1.7	1.6	1.6	1.6	1.6	1.5	1.5	1.5	1.5	1.5
529	1.5	1.5	1.5	1.4	1.4	1.4	1.4	1.4	1.4	1.3	1.3	1.3
530	1.5	1.5	1.5	1.5	1.4	1.4	1.4	1.4	1.4	1.4	1.3	1.3
531	1.6	1.5	1.5	1.5	1.5	1.5	1.4	1.4	1.4	1.4	1.4	1.4
532	1.6	1.6	1.5	1.5	1.5	1.5	1.5	1.5	1.4	1.4	1.4	1.4
533	1.6	1.6	1.6	1.5	1.5	1.5	1.5	1.5	1.4	1.4	1.4	1.4
534	1.5	1.5	1.5	1.5	1.5	1.5	1.4	1.4	1.4	1.4	1.4	1.4
535	1.5	1.5	1.5	1.5	1.4	1.4	1.4	1.4	1.4	1.4	1.3	1.3
536	1.7	1.7	1.7	1.6	1.6	1.6	1.6	1.6	1.5	1.5	1.5	1.5
537	1.7	1.7	1.7	1.6	1.6	1.6	1.6	1.6	1.5	1.5	1.5	1.5
538	1	0.9	0.9	0.9	0.9	0.9	0.9	0.9	0.9	0.9	0.9	0.9
539	1	1	1	1	0.9	0.9	0.9	0.9	0.9	0.9	0.9	0.9
540	1	1	1	1	1	1	0.9	0.9	0.9	0.9	0.9	0.9
541	1.3	1.2	1.2	1.2	1.2	1.2	1.2	1.2	1.1	1.1	1.1	1.1
542	1.3	1.3	1.3	1.3	1.2	1.2	1.2	1.2	1.2	1.2	1.2	1.1
543	1.4	1.3	1.3	1.3	1.3	1.3	1.2	1.2	1.2	1.2	1.2	1.2
544	1.4	1.4	1.3	1.3	1.3	1.3	1.3	1.3	1.2	1.2	1.2	1.2
545	1.4	1.4	1.4	1.4	1.4	1.3	1.3	1.3	1.3	1.3	1.3	1.2
546	1.5	1.5	1.5	1.4	1.4	1.4	1.4	1.4	1.3	1.3	1.3	1.3
547	1.5	1.5	1.5	1.5	1.4	1.4	1.4	1.4	1.4	1.4	1.3	1.3
548	1.6	1.5	1.5	1.5	1.5	1.5	1.4	1.4	1.4	1.4	1.4	1.4
549	1.6	1.6	1.6	1.5	1.5	1.5	1.5	1.5	1.4	1.4	1.4	1.4
550	1.6	1.6	1.6	1.6	1.6	1.5	1.5	1.5	1.5	1.5	1.5	1.4
551	1.7	1.6	1.6	1.6	1.6	1.6	1.5	1.5	1.5	1.5	1.5	1.5
552	1.7	1.6	1.6	1.6	1.6	1.6	1.6	1.5	1.5	1.5	1.5	1.5
553	1.6	1.6	1.6	1.6	1.6	1.5	1.5	1.5	1.5	1.5	1.5	1.4
554	1.7	1.7	1.7	1.7	1.6	1.6	1.6	1.6	1.6	1.5	1.5	1.5
555	1.7	1.7	1.7	1.7	1.6	1.6	1.6	1.6	1.6	1.6	1.5	1.5
556	1.3	1.3	1.3	1.3	1.3	1.3	1.3	1.2	1.2	1.2	1.2	1.2
557	1	1	1	1	1	1	1	0.9	0.9	0.9	0.9	0.9
558	1	1	1	1	1	1	1	1	1	0.9	0.9	0.9
559	1.2	1.2	1.2	1.1	1.1	1.1	1.1	1.1	1.1	1.1	1	1
560	1.2	1.2	1.2	1.2	1.2	1.2	1.1	1.1	1.1	1.1	1.1	1.1
561	1.3	1.3	1.3	1.3	1.2	1.2	1.2	1.2	1.2	1.2	1.2	1.1
562	1.4	1.3	1.3	1.3	1.3	1.3	1.3	1.2	1.2	1.2	1.2	1.2
563	1.4	1.4	1.4	1.4	1.4	1.3	1.3	1.3	1.3	1.3	1.3	1.2
564	1.5	1.5	1.5	1.4	1.4	1.4	1.4	1.4	1.3	1.3	1.3	1.3
565	1.5	1.5	1.5	1.5	1.5	1.4	1.4	1.4	1.4	1.4	1.4	1.3
566	1.6	1.6	1.5	1.5	1.5	1.5	1.5	1.4	1.4	1.4	1.4	1.4
567	1.6	1.6	1.6	1.5	1.5	1.5	1.5	1.5	1.5	1.4	1.4	1.4
568	1.7	1.6	1.6	1.6	1.6	1.6	1.5	1.5	1.5	1.5	1.5	1.5
569	1.7	1.7	1.7	1.6	1.6	1.6	1.6	1.6	1.5	1.5	1.5	1.5
570	1.7	1.7	1.6	1.6	1.6	1.6	1.6	1.6	1.5	1.5	1.5	1.5
571	1.7	1.7	1.6	1.6	1.6	1.6	1.6	1.5	1.5	1.5	1.5	1.5
572	1.8	1.8	1.8	1.7	1.7	1.7	1.7	1.7	1.6	1.6	1.6	1.6
573	1.8	1.8	1.8	1.8	1.7	1.7	1.7	1.7	1.7	1.6	1.6	1.6
574	1.8	1.8	1.7	1.7	1.7	1.7	1.7	1.6	1.6	1.6	1.6	1.6
575	1	1	1	1	1	1	1	1	1	1	1	1
576	1	1	1	1	1	1	1	1	1	1	1	1
577	1.2	1.1	1.1	1.1	1.1	1.1	1.1	1.1	1	1	1	1
578	1.2	1.2	1.2	1.2	1.2	1.1	1.1	1.1	1.1	1.1	1.1	1.1
579	1.3	1.3	1.2	1.2	1.2	1.2	1.2	1.2	1.2	1.1	1.1	1.1
580	1.3	1.3	1.3	1.3	1.3	1.3	1.2	1.2	1.2	1.2	1.2	1.2
581	1.4	1.4	1.4	1.4	1.3	1.3	1.3	1.3	1.3	1.3	1.2	1.2
582	1.5	1.5	1.4	1.4	1.4	1.4	1.4	1.4	1.3	1.3	1.3	1.3
583	1.5	1.5	1.5	1.5	1.5	1.5	1.4	1.4	1.4	1.4	1.4	1.4
584	1.6	1.6	1.6	1.5	1.5	1.5	1.5	1.5	1.4	1.4	1.4	1.4
585	1.6	1.6	1.6	1.6	1.5	1.5	1.5	1.5	1.5	1.5	1.4	1.4
586	1.6	1.6	1.6	1.6	1.6	1.5	1.5	1.5	1.5	1.5	1.5	1.4
587	1.7	1.6	1.6	1.6	1.6	1.6	1.6	1.5	1.5	1.5	1.5	1.5
588	1.6	1.6	1.6	1.6	1.6	1.5	1.5	1.5	1.5	1.5	1.5	1.4
589	1.7	1.7	1.6	1.6	1.6	1.6	1.6	1.5	1.5	1.5	1.5	1.5
590	1.8	1.8	1.8	1.8	1.7	1.7	1.7	1.7	1.7	1.6	1.6	1.6
591	1.9	1.8	1.8	1.8	1.8	1.8	1.7	1.7	1.7	1.7	1.7	1.6
592	1.8	1.8	1.8	1.7	1.7	1.7	1.7	1.7	1.6	1.6	1.6	1.6
593	1.1	1.1	1.1	1.1	1.1	1.1	1.1	1.1	1	1	1	1
594	1	1	1	1	1	1	1	1	1	1	1	1
595	1.1	1.1	1.1	1.1	1.1	1.1	1.1	1	1	1	1	1
596	1.2	1.2	1.2	1.2	1.1	1.1	1.1	1.1	1.1	1.1	1.1	1.1
597	1.3	1.2	1.2	1.2	1.2	1.2	1.2	1.2	1.1	1.1	1.1	1.1
598	1.3	1.3	1.3	1.3	1.3	1.2	1.2	1.2	1.2	1.2	1.2	1.2
599	1.4	1.4	1.4	1.3	1.3	1.3	1.3	1.3	1.3	1.2	1.2	1.2
600	1.5	1.4	1.4	1.4	1.4	1.4	1.4	1.3	1.3	1.3	1.3	1.3
601	1.5	1.5	1.5	1.5	1.4	1.4	1.4	1.4	1.4	1.4	1.3	1.3
602	1.6	1.6	1.5	1.5	1.5	1.5	1.5	1.5	1.4	1.4	1.4	1.4
603	1.6	1.6	1.6	1.6	1.5	1.5	1.5	1.5	1.5	1.4	1.4	1.4
604	1.6	1.6	1.6	1.6	1.5	1.5	1.5	1.5	1.5	1.5	1.4	1.4
605	1.6	1.6	1.5	1.5	1.5	1.5	1.5	1.5	1.4	1.4	1.4	1.4
606	1.6	1.6	1.5	1.5	1.5	1.5	1.5	1.5	1.4	1.4	1.4	1.4
607	1.6	1.6	1.6	1.6	1.6	1.5	1.5	1.5	1.5	1.5	1.5	1.5
608	1.7	1.6	1.6	1.6	1.6	1.6	1.6	1.5	1.5	1.5	1.5	1.5
609	1.8	1.8	1.8	1.7	1.7	1.7	1.7	1.7	1.6	1.6	1.6	1.6
610	1.8	1.7	1.7	1.7	1.7	1.7	1.6	1.6	1.6	1.6	1.6	1.6
611	1.6	1.6	1.5	1.5	1.5	1.5	1.5	1.5	1.4	1.4	1.4	1.4
612	1	1	1	1	1	1	1	1	1	1	1	1
613	1.1	1.1	1.1	1.1	1.1	1.1	1	1	1	1	1	1
614	1.2	1.2	1.2	1.1	1.1	1.1	1.1	1.1	1.1	1.1	1.1	1
615	1.2	1.2	1.2	1.2	1.2	1.2	1.2	1.1	1.1	1.1	1.1	1.1
616	1.3	1.3	1.3	1.3	1.2	1.2	1.2	1.2	1.2	1.2	1.2	1.1
617	1.4	1.4	1.3	1.3	1.3	1.3	1.3	1.3	1.2	1.2	1.2	1.2
618	1.4	1.4	1.4	1.4	1.4	1.4	1.3	1.3	1.3	1.3	1.3	1.3
619	1.5	1.5	1.4	1.4	1.4	1.4	1.4	1.4	1.3	1.3	1.3	1.3
620	1.5	1.5	1.5	1.5	1.5	1.4	1.4	1.4	1.4	1.4	1.4	1.3
621	1.6	1.6	1.6	1.5	1.5	1.5	1.5	1.5	1.5	1.4	1.4	1.4
622	1.6	1.6	1.6	1.6	1.6	1.5	1.5	1.5	1.5	1.5	1.5	1.4
623	1.5	1.5	1.5	1.5	1.5	1.4	1.4	1.4	1.4	1.4	1.4	1.4
624	1.4	1.4	1.4	1.4	1.4	1.3	1.3	1.3	1.3	1.3	1.3	1.3
625	1.6	1.6	1.6	1.6	1.5	1.5	1.5	1.5	1.5	1.5	1.4	1.4
626	1.6	1.6	1.6	1.6	1.5	1.5	1.5	1.5	1.5	1.5	1.5	1.4
627	1.6	1.6	1.6	1.5	1.5	1.5	1.5	1.5	1.5	1.5	1.4	1.4
628	1.7	1.7	1.7	1.7	1.7	1.6	1.6	1.6	1.6	1.6	1.6	1.5
629	1.7	1.6	1.6	1.6	1.6	1.6	1.6	1.5	1.5	1.5	1.5	1.5
630	1	1	1	1	1	1	1	1	1	1	1	1
631	1.1	1.1	1.1	1.1	1.1	1.1	1	1	1	1	1	1
632	1.2	1.2	1.1	1.1	1.1	1.1	1.1	1.1	1.1	1	1	1
633	1.2	1.2	1.2	1.2	1.2	1.2	1.1	1.1	1.1	1.1	1.1	1.1
634	1.3	1.3	1.2	1.2	1.2	1.2	1.2	1.2	1.1	1.1	1.1	1.1
635	1.3	1.3	1.3	1.3	1.3	1.3	1.2	1.2	1.2	1.2	1.2	1.2
636	1.4	1.4	1.4	1.4	1.3	1.3	1.3	1.3	1.3	1.3	1.2	1.2
637	1.4	1.4	1.4	1.4	1.4	1.4	1.3	1.3	1.3	1.3	1.3	1.3
638	1.5	1.5	1.4	1.4	1.4	1.4	1.4	1.4	1.3	1.3	1.3	1.3
639	1.6	1.5	1.5	1.5	1.5	1.5	1.5	1.4	1.4	1.4	1.4	1.4
640	1.6	1.6	1.6	1.6	1.6	1.5	1.5	1.5	1.5	1.5	1.4	1.4
641	1.6	1.5	1.5	1.5	1.5	1.5	1.5	1.4	1.4	1.4	1.4	1.4
642	1.4	1.3	1.3	1.3	1.3	1.3	1.3	1.3	1.3	1.2	1.2	1.2
643	1.6	1.6	1.5	1.5	1.5	1.5	1.5	1.5	1.4	1.4	1.4	1.4
644	1.6	1.6	1.6	1.5	1.5	1.5	1.5	1.5	1.5	1.4	1.4	1.4
645	1.4	1.4	1.4	1.4	1.3	1.3	1.3	1.3	1.3	1.3	1.3	1.3
646	1.6	1.6	1.6	1.6	1.5	1.5	1.5	1.5	1.5	1.5	1.4	1.4
647	1.8	1.8	1.7	1.7	1.7	1.7	1.7	1.6	1.6	1.6	1.6	1.6
648	1.6	1.6	1.6	1.5	1.5	1.5	1.5	1.5	1.5	1.4	1.4	1.4
649	1.1	1.1	1.1	1.1	1	1	1	1	1	1	1	1
650	1.2	1.2	1.1	1.1	1.1	1.1	1.1	1.1	1.1	1	1	1
651	1.2	1.2	1.2	1.2	1.2	1.1	1.1	1.1	1.1	1.1	1.1	1.1
652	1.2	1.2	1.2	1.2	1.2	1.2	1.2	1.1	1.1	1.1	1.1	1.1
653	1.3	1.3	1.2	1.2	1.2	1.2	1.2	1.2	1.2	1.1	1.1	1.1
654	1.3	1.3	1.3	1.3	1.3	1.3	1.2	1.2	1.2	1.2	1.2	1.2
655	1.4	1.4	1.4	1.4	1.3	1.3	1.3	1.3	1.3	1.3	1.3	1.2
656	1.5	1.4	1.4	1.4	1.4	1.4	1.4	1.3	1.3	1.3	1.3	1.3
657	1.5	1.5	1.4	1.4	1.4	1.4	1.4	1.4	1.4	1.3	1.3	1.3
658	1.6	1.6	1.5	1.5	1.5	1.5	1.5	1.5	1.4	1.4	1.4	1.4
659	1.6	1.6	1.5	1.5	1.5	1.5	1.5	1.5	1.4	1.4	1.4	1.4
660	1.3	1.2	1.2	1.2	1.2	1.2	1.2	1.2	1.2	1.2	1.2	1.1
661	1.4	1.4	1.3	1.3	1.3	1.3	1.3	1.3	1.3	1.3	1.2	1.2
662	1.4	1.4	1.4	1.4	1.4	1.4	1.4	1.3	1.3	1.3	1.3	1.3
663	1.3	1.2	1.2	1.2	1.2	1.2	1.2	1.2	1.2	1.2	1.2	1.2
664	1.5	1.5	1.5	1.5	1.5	1.4	1.4	1.4	1.4	1.4	1.4	1.4
665	1.8	1.8	1.8	1.7	1.7	1.7	1.7	1.7	1.6	1.6	1.6	1.6
666	1.8	1.7	1.7	1.7	1.7	1.7	1.6	1.6	1.6	1.6	1.6	1.6
667	1.1	1.1	1.1	1.1	1	1	1	1	1	1	1	1
668	1.2	1.2	1.1	1.1	1.1	1.1	1.1	1.1	1.1	1	1	1
669	1.2	1.2	1.2	1.2	1.2	1.2	1.1	1.1	1.1	1.1	1.1	1.1
670	1.2	1.2	1.2	1.2	1.2	1.2	1.2	1.1	1.1	1.1	1.1	1.1
671	1.3	1.3	1.2	1.2	1.2	1.2	1.2	1.2	1.2	1.2	1.1	1.1
672	1.3	1.3	1.2	1.2	1.2	1.2	1.2	1.2	1.2	1.2	1.1	1.1
673	1.3	1.3	1.3	1.3	1.2	1.2	1.2	1.2	1.2	1.2	1.2	1.2
674	1.3	1.3	1.3	1.3	1.3	1.3	1.3	1.2	1.2	1.2	1.2	1.2
675	1.4	1.3	1.3	1.3	1.3	1.3	1.3	1.3	1.2	1.2	1.2	1.2
676	1.4	1.4	1.4	1.4	1.4	1.4	1.4	1.3	1.3	1.3	1.3	1.3
677	1.5	1.4	1.4	1.4	1.4	1.4	1.4	1.4	1.3	1.3	1.3	1.3
678	1	1	1	1	1	0.9	0.9	0.9	0.9	0.9	0.9	0.9
679	1	1	1	1	1	1	1	1	0.9	0.9	0.9	0.9
680	1.3	1.3	1.3	1.3	1.2	1.2	1.2	1.2	1.2	1.2	1.2	1.2
681	1.3	1.3	1.3	1.3	1.3	1.3	1.2	1.2	1.2	1.2	1.2	1.2
682	1.5	1.5	1.5	1.5	1.5	1.4	1.4	1.4	1.4	1.4	1.4	1.4
683	1.8	1.8	1.8	1.8	1.7	1.7	1.7	1.7	1.7	1.6	1.6	1.6
684	1.7	1.7	1.7	1.6	1.6	1.6	1.6	1.6	1.6	1.5	1.5	1.5
685	1.1	1.1	1.1	1.1	1.1	1	1	1	1	1	1	1
686	1.3	1.3	1.2	1.2	1.2	1.2	1.2	1.2	1.1	1.1	1.1	1.1
687	1.2	1.2	1.2	1.2	1.2	1.1	1.1	1.1	1.1	1.1	1.1	1.1
688	1.3	1.2	1.2	1.2	1.2	1.2	1.2	1.2	1.1	1.1	1.1	1.1
689	1.3	1.3	1.3	1.3	1.2	1.2	1.2	1.2	1.2	1.2	1.2	1.1
690	1.3	1.3	1.3	1.3	1.3	1.3	1.2	1.2	1.2	1.2	1.2	1.2
691	1.4	1.4	1.4	1.4	1.3	1.3	1.3	1.3	1.3	1.3	1.2	1.2
692	1.4	1.4	1.4	1.4	1.4	1.3	1.3	1.3	1.3	1.3	1.3	1.3
693	1.4	1.4	1.4	1.4	1.3	1.3	1.3	1.3	1.3	1.3	1.3	1.2
694	1.4	1.3	1.3	1.3	1.3	1.3	1.3	1.3	1.2	1.2	1.2	1.2
695	1.4	1.4	1.3	1.3	1.3	1.3	1.3	1.3	1.3	1.3	1.2	1.2
696	1	1	1	1	1	1	1	1	1	1	1	0.9
697	1	1	1	1	1	1	0.9	0.9	0.9	0.9	0.9	0.9
698	1	1	1	1	1	1	1	0.9	0.9	0.9	0.9	0.9
699	1	1	1	1	1	1	1	1	0.9	0.9	0.9	0.9
700	1.6	1.5	1.5	1.5	1.5	1.5	1.5	1.5	1.4	1.4	1.4	1.4
701	1.8	1.8	1.8	1.8	1.7	1.7	1.7	1.7	1.7	1.6	1.6	1.6
702	1.8	1.7	1.7	1.7	1.7	1.7	1.6	1.6	1.6	1.6	1.6	1.5
703	1.7	1.7	1.7	1.6	1.6	1.6	1.6	1.6	1.6	1.5	1.5	1.5
704	1.8	1.8	1.8	1.7	1.7	1.7	1.7	1.7	1.6	1.6	1.6	1.6
705	1.7	1.7	1.7	1.7	1.7	1.6	1.6	1.6	1.6	1.6	1.5	1.5
706	1.5	1.5	1.5	1.4	1.4	1.4	1.4	1.4	1.4	1.4	1.4	1.3
707	1.1	1	1	1	1	1	1	1	1	1	1	1
708	1.1	1	1	1	1	1	1	1	1	1	1	1
709	3.3	3.2	3	2.9	2.8	2.7	2.6	2.6	2.5	2.4	2.3	2.3
710	1.5	1.5	1.4	1.4	1.4	1.4	1.4	1.3	1.3	1.3	1.3	1.3
711	1.2	1.2	1.2	1.2	1.2	1.1	1.1	1.1	1.1	1.1	1.1	1.1
712	1.3	1.3	1.2	1.2	1.2	1.2	1.2	1.2	1.1	1.1	1.1	1.1
713	1.3	1.3	1.3	1.3	1.3	1.2	1.2	1.2	1.2	1.2	1.2	1.2
714	1.4	1.4	1.3	1.3	1.3	1.3	1.3	1.3	1.2	1.2	1.2	1.2
715	1.4	1.4	1.4	1.4	1.4	1.3	1.3	1.3	1.3	1.3	1.3	1.2
716	1.4	1.4	1.4	1.4	1.4	1.3	1.3	1.3	1.3	1.3	1.3	1.3
717	1.5	1.5	1.4	1.4	1.4	1.4	1.4	1.4	1.4	1.3	1.3	1.3
718	1.5	1.5	1.5	1.5	1.5	1.4	1.4	1.4	1.4	1.4	1.4	1.4
719	1.5	1.5	1.5	1.5	1.5	1.5	1.4	1.4	1.4	1.4	1.4	1.4
720	1.6	1.5	1.5	1.5	1.5	1.5	1.5	1.4	1.4	1.4	1.4	1.4
721	1.3	1.2	1.2	1.2	1.2	1.2	1.2	1.2	1.2	1.2	1.1	1.1
722	1	1	1	1	1	0.9	0.9	0.9	0.9	0.9	0.9	0.9
723	1	1	1	1	1	1	0.9	0.9	0.9	0.9	0.9	0.9
724	1.5	1.5	1.5	1.5	1.5	1.4	1.4	1.4	1.4	1.4	1.4	1.4
725	1.9	1.8	1.8	1.8	1.8	1.7	1.7	1.7	1.7	1.7	1.6	1.6
726	1.8	1.8	1.8	1.8	1.8	1.7	1.7	1.7	1.7	1.7	1.6	1.6
727	1.8	1.7	1.7	1.7	1.7	1.7	1.6	1.6	1.6	1.6	1.6	1.6
728	1.8	1.8	1.7	1.7	1.7	1.7	1.7	1.6	1.6	1.6	1.6	1.6
729	5.1	4.9	4.7	4.6	4.5	4.3	4.2	4.1	4	3.9	3.8	3.7
730	1.7	1.7	1.7	1.6	1.6	1.6	1.6	1.6	1.5	1.5	1.5	1.5
731	1.1	1.1	1	1	1	1	1	1	1	1	1	1
732	1.1	1	1	1	1	1	1	1	1	1	1	1
733	3	2.9	2.8	2.7	2.6	2.6	2.5	2.4	2.3	2.3	2.2	2.1
734	1.2	1.1	1.1	1.1	1.1	1.1	1.1	1.1	1.1	1	1	1
735	1.2	1.2	1.2	1.2	1.2	1.1	1.1	1.1	1.1	1.1	1.1	1.1
736	1.3	1.3	1.2	1.2	1.2	1.2	1.2	1.2	1.2	1.1	1.1	1.1
737	1.3	1.3	1.3	1.3	1.3	1.2	1.2	1.2	1.2	1.2	1.2	1.2
738	1.4	1.4	1.3	1.3	1.3	1.3	1.3	1.3	1.2	1.2	1.2	1.2
739	1.4	1.4	1.4	1.4	1.4	1.3	1.3	1.3	1.3	1.3	1.3	1.2
740	1.5	1.5	1.4	1.4	1.4	1.4	1.4	1.4	1.3	1.3	1.3	1.3
741	1.5	1.5	1.5	1.5	1.5	1.4	1.4	1.4	1.4	1.4	1.4	1.3
742	1.6	1.5	1.5	1.5	1.5	1.5	1.5	1.4	1.4	1.4	1.4	1.4
743	1.6	1.6	1.6	1.6	1.5	1.5	1.5	1.5	1.5	1.5	1.4	1.4
744	1.7	1.6	1.6	1.6	1.6	1.6	1.5	1.5	1.5	1.5	1.5	1.5
745	1.4	1.4	1.4	1.4	1.4	1.4	1.4	1.3	1.3	1.3	1.3	1.3
746	1	1	1	1	1	0.9	0.9	0.9	0.9	0.9	0.9	0.9
747	1	1	1	1	1	0.9	0.9	0.9	0.9	0.9	0.9	0.9
748	1	1	1	1	1	1	1	1	1	0.9	0.9	0.9
749	1.8	1.8	1.8	1.7	1.7	1.7	1.7	1.7	1.6	1.6	1.6	1.6
750	1.8	1.8	1.8	1.8	1.7	1.7	1.7	1.7	1.7	1.6	1.6	1.6
751	1.8	1.8	1.8	1.7	1.7	1.7	1.7	1.7	1.6	1.6	1.6	1.6
752	1.8	1.8	1.8	1.7	1.7	1.7	1.7	1.7	1.6	1.6	1.6	1.6
753	3.5	3.4	3.4	3.3	3.2	3.1	3.1	3	3	2.9	2.8	2.8
754	3.5	3.5	3.4	3.3	3.2	3.2	3.1	3	3	2.9	2.9	2.8
755	1	1	1	1	1	1	1	1	1	1	1	1
756	1	1	1	1	1	1	1	1	1	1	1	1
757	1.1	1.1	1.1	1.1	1	1	1	1	1	1	1	1
758	1.1	1.1	1.1	1.1	1.1	1.1	1.1	1	1	1	1	1
759	1.2	1.2	1.2	1.2	1.1	1.1	1.1	1.1	1.1	1.1	1.1	1.1
760	1.3	1.3	1.3	1.2	1.2	1.2	1.2	1.2	1.2	1.1	1.1	1.1
761	1.3	1.3	1.3	1.3	1.3	1.2	1.2	1.2	1.2	1.2	1.2	1.2
762	1.4	1.4	1.3	1.3	1.3	1.3	1.3	1.3	1.2	1.2	1.2	1.2
763	1.4	1.4	1.4	1.4	1.4	1.3	1.3	1.3	1.3	1.3	1.3	1.3
764	1.5	1.5	1.5	1.4	1.4	1.4	1.4	1.4	1.4	1.3	1.3	1.3
765	1.5	1.5	1.5	1.5	1.5	1.5	1.4	1.4	1.4	1.4	1.4	1.4
766	1.6	1.6	1.5	1.5	1.5	1.5	1.5	1.5	1.4	1.4	1.4	1.4
767	1.7	1.6	1.6	1.6	1.6	1.6	1.5	1.5	1.5	1.5	1.5	1.5
768	1.7	1.7	1.7	1.6	1.6	1.6	1.6	1.6	1.5	1.5	1.5	1.5
769	1.6	1.6	1.6	1.6	1.5	1.5	1.5	1.5	1.5	1.5	1.4	1.4
770	1.5	1.5	1.5	1.5	1.5	1.4	1.4	1.4	1.4	1.4	1.4	1.4
771	1.5	1.5	1.5	1.4	1.4	1.4	1.4	1.4	1.4	1.4	1.3	1.3
772	1.6	1.5	1.5	1.5	1.5	1.5	1.5	1.4	1.4	1.4	1.4	1.4
773	1.7	1.6	1.6	1.6	1.6	1.6	1.6	1.5	1.5	1.5	1.5	1.5
774	1.8	1.8	1.7	1.7	1.7	1.7	1.7	1.6	1.6	1.6	1.6	1.6
775	1.8	1.8	1.8	1.7	1.7	1.7	1.7	1.7	1.6	1.6	1.6	1.6
776	1.8	1.8	1.8	1.8	1.7	1.7	1.7	1.7	1.7	1.6	1.6	1.6
777	1.7	1.7	1.6	1.6	1.6	1.6	1.6	1.6	1.5	1.5	1.5	1.5
778	1.5	1.5	1.5	1.4	1.4	1.4	1.4	1.4	1.4	1.4	1.4	1.3
779	1	1	1	1	1	1	1	1	1	1	1	1
780	1	1	1	1	1	1	1	1	1	1	1	1
781	1.1	1.1	1.1	1	1	1	1	1	1	1	1	0.9
782	1.1	1.1	1.1	1.1	1.1	1.1	1.1	1	1	1	1	1
783	1.2	1.2	1.2	1.2	1.1	1.1	1.1	1.1	1.1	1.1	1.1	1
784	1.3	1.3	1.2	1.2	1.2	1.2	1.2	1.2	1.1	1.1	1.1	1.1
785	1.3	1.3	1.3	1.3	1.3	1.2	1.2	1.2	1.2	1.2	1.2	1.2
786	1.4	1.3	1.3	1.3	1.3	1.3	1.3	1.2	1.2	1.2	1.2	1.2
787	1.4	1.4	1.4	1.4	1.4	1.3	1.3	1.3	1.3	1.3	1.3	1.2
788	1.5	1.5	1.5	1.4	1.4	1.4	1.4	1.4	1.4	1.3	1.3	1.3
789	1.5	1.5	1.5	1.5	1.5	1.5	1.4	1.4	1.4	1.4	1.4	1.4
790	1.6	1.6	1.6	1.5	1.5	1.5	1.5	1.5	1.5	1.4	1.4	1.4
791	1.7	1.6	1.6	1.6	1.6	1.6	1.5	1.5	1.5	1.5	1.5	1.5
792	1.7	1.7	1.6	1.6	1.6	1.6	1.6	1.5	1.5	1.5	1.5	1.5
793	1.7	1.7	1.7	1.6	1.6	1.6	1.6	1.6	1.5	1.5	1.5	1.5
794	1.7	1.7	1.6	1.6	1.6	1.6	1.6	1.5	1.5	1.5	1.5	1.5
795	1.6	1.6	1.6	1.6	1.6	1.5	1.5	1.5	1.5	1.5	1.5	1.4
796	1.5	1.5	1.5	1.5	1.5	1.5	1.5	1.4	1.4	1.4	1.4	1.4
797	1.7	1.6	1.6	1.6	1.6	1.6	1.6	1.5	1.5	1.5	1.5	1.5
798	1.6	1.6	1.6	1.5	1.5	1.5	1.5	1.5	1.5	1.4	1.4	1.4
799	1.5	1.5	1.5	1.5	1.5	1.5	1.4	1.4	1.4	1.4	1.4	1.4
800	1.7	1.7	1.7	1.7	1.7	1.6	1.6	1.6	1.6	1.6	1.6	1.5
801	3.8	3.7	3.6	3.5	3.4	3.3	3.3	3.2	3.1	3.1	3	2.9
802	1.6	1.6	1.6	1.6	1.6	1.6	1.5	1.5	1.5	1.5	1.5	1.5
803	1	1	1	1	1	1	1	1	1	1	1	1
804	1	1	1	1	1	1	1	1	1	1	1	1
805	2	1.9	1.9	1.8	1.8	1.8	1.7	1.7	1.7	1.6	1.6	1.6
806	1.1	1.1	1.1	1.1	1.1	1.1	1	1	1	1	1	1
807	1.2	1.2	1.2	1.1	1.1	1.1	1.1	1.1	1.1	1.1	1	1
808	1.2	1.2	1.2	1.2	1.2	1.2	1.1	1.1	1.1	1.1	1.1	1.1
809	1.3	1.3	1.3	1.3	1.2	1.2	1.2	1.2	1.2	1.2	1.2	1.1
810	1.4	1.3	1.3	1.3	1.3	1.3	1.3	1.2	1.2	1.2	1.2	1.2
811	1.4	1.4	1.4	1.4	1.4	1.3	1.3	1.3	1.3	1.3	1.3	1.2
812	2.7	2.7	2.6	2.5	2.5	2.4	2.4	2.3	2.3	2.2	2.2	2.1
813	1.5	1.5	1.5	1.5	1.5	1.4	1.4	1.4	1.4	1.4	1.4	1.3
814	2.4	2.4	2.3	2.3	2.2	2.2	2.2	2.1	2.1	2.1	2	2
815	1.6	1.6	1.6	1.6	1.6	1.5	1.5	1.5	1.5	1.5	1.4	1.4
816	1.7	1.7	1.6	1.6	1.6	1.6	1.6	1.5	1.5	1.5	1.5	1.5
817	1.7	1.7	1.7	1.7	1.6	1.6	1.6	1.6	1.6	1.5	1.5	1.5
818	1.7	1.7	1.6	1.6	1.6	1.6	1.6	1.5	1.5	1.5	1.5	1.5
819	1.6	1.6	1.5	1.5	1.5	1.5	1.5	1.5	1.5	1.4	1.4	1.4
820	1.6	1.6	1.5	1.5	1.5	1.5	1.5	1.5	1.4	1.4	1.4	1.4
821	1.7	1.7	1.7	1.7	1.6	1.6	1.6	1.6	1.6	1.5	1.5	1.5
822	1.7	1.7	1.7	1.7	1.7	1.6	1.6	1.6	1.6	1.6	1.5	1.5
823	1.6	1.6	1.6	1.6	1.6	1.6	1.5	1.5	1.5	1.5	1.5	1.5
824	1.6	1.6	1.6	1.6	1.5	1.5	1.5	1.5	1.5	1.5	1.4	1.4
825	1.5	1.5	1.5	1.5	1.4	1.4	1.4	1.4	1.4	1.4	1.4	1.3
826	1.7	1.7	1.6	1.6	1.6	1.6	1.6	1.6	1.5	1.5	1.5	1.5
827	1.7	1.7	1.7	1.7	1.6	1.6	1.6	1.6	1.6	1.6	1.5	1.5
828	1.1	1.1	1.1	1.1	1.1	1.1	1.1	1	1	1	1	1
829	2.3	2.3	2.2	2.2	2.1	2	2	1.9	1.9	1.9	1.8	1.8
830	1.1	1.1	1.1	1.1	1.1	1.1	1.1	1	1	1	1	1
831	1.2	1.2	1.2	1.2	1.1	1.1	1.1	1.1	1.1	1.1	1.1	1.1
832	1.2	1.2	1.2	1.2	1.2	1.2	1.2	1.1	1.1	1.1	1.1	1.1
833	1.3	1.3	1.3	1.2	1.2	1.2	1.2	1.2	1.2	1.2	1.1	1.1
834	1.3	1.3	1.3	1.3	1.3	1.3	1.2	1.2	1.2	1.2	1.2	1.2
835	1.4	1.4	1.4	1.4	1.3	1.3	1.3	1.3	1.3	1.3	1.2	1.2
836	1.5	1.4	1.4	1.4	1.4	1.4	1.4	1.3	1.3	1.3	1.3	1.3
837	1.5	1.5	1.5	1.5	1.4	1.4	1.4	1.4	1.4	1.4	1.3	1.3
838	4.5	4.3	4.2	4	3.9	3.8	3.7	3.6	3.5	3.4	3.3	3.2
839	2.2	2.2	2.2	2.1	2.1	2.1	2	2	2	1.9	1.9	1.9
840	1.6	1.6	1.6	1.6	1.5	1.5	1.5	1.5	1.5	1.5	1.4	1.4
841	1.7	1.6	1.6	1.6	1.6	1.6	1.5	1.5	1.5	1.5	1.5	1.5
842	1.6	1.6	1.6	1.6	1.5	1.5	1.5	1.5	1.5	1.5	1.4	1.4
843	1.5	1.4	1.4	1.4	1.4	1.4	1.4	1.4	1.3	1.3	1.3	1.3
844	1.5	1.4	1.4	1.4	1.4	1.4	1.4	1.4	1.3	1.3	1.3	1.3
845	1.6	1.6	1.6	1.6	1.6	1.6	1.5	1.5	1.5	1.5	1.5	1.5
846	1.7	1.7	1.6	1.6	1.6	1.6	1.6	1.6	1.5	1.5	1.5	1.5
847	1.7	1.7	1.7	1.7	1.7	1.6	1.6	1.6	1.6	1.6	1.6	1.5
848	1.7	1.7	1.7	1.7	1.6	1.6	1.6	1.6	1.6	1.5	1.5	1.5
849	1.7	1.7	1.6	1.6	1.6	1.6	1.6	1.5	1.5	1.5	1.5	1.5
850	1.8	1.7	1.7	1.7	1.7	1.7	1.6	1.6	1.6	1.6	1.6	1.5
851	3.7	3.7	3.6	3.5	3.4	3.3	3.2	3.2	3.1	3	3	2.9
852	1.6	1.6	1.6	1.6	1.6	1.6	1.5	1.5	1.5	1.5	1.5	1.5
853	4.7	4.5	4.2	4	3.8	3.7	3.5	3.4	3.2	3.1	3	2.9
854	2.1	2	2	1.9	1.9	1.8	1.8	1.8	1.7	1.7	1.7	1.6
855	1.2	1.2	1.2	1.2	1.2	1.1	1.1	1.1	1.1	1.1	1.1	1.1
856	1.3	1.2	1.2	1.2	1.2	1.2	1.2	1.2	1.1	1.1	1.1	1.1
857	2.4	2.4	2.3	2.3	2.2	2.2	2.1	2.1	2	2	1.9	1.9
858	1.3	1.3	1.3	1.3	1.3	1.3	1.2	1.2	1.2	1.2	1.2	1.2
859	2.2	2.2	2.1	2.1	2	2	2	1.9	1.9	1.9	1.8	1.8
860	2.4	2.3	2.3	2.2	2.2	2.1	2.1	2.1	2	2	2	1.9
861	2.6	2.6	2.5	2.5	2.4	2.4	2.3	2.3	2.2	2.2	2.1	2.1
862	1.5	1.5	1.5	1.5	1.5	1.4	1.4	1.4	1.4	1.4	1.4	1.3
863	2	2	1.9	1.9	1.9	1.8	1.8	1.8	1.8	1.7	1.7	1.7
864	1.6	1.6	1.6	1.6	1.5	1.5	1.5	1.5	1.5	1.5	1.4	1.4
865	1.6	1.6	1.6	1.6	1.6	1.5	1.5	1.5	1.5	1.5	1.4	1.4
866	1.6	1.6	1.6	1.6	1.5	1.5	1.5	1.5	1.5	1.4	1.4	1.4
867	1.6	1.6	1.6	1.5	1.5	1.5	1.5	1.5	1.5	1.4	1.4	1.4
868	1.6	1.6	1.6	1.6	1.6	1.5	1.5	1.5	1.5	1.5	1.5	1.4
869	1.7	1.7	1.7	1.6	1.6	1.6	1.6	1.6	1.5	1.5	1.5	1.5
870	1.7	1.7	1.7	1.7	1.6	1.6	1.6	1.6	1.6	1.5	1.5	1.5
871	1.8	1.7	1.7	1.7	1.7	1.7	1.6	1.6	1.6	1.6	1.6	1.5
872	1.7	1.7	1.7	1.7	1.7	1.6	1.6	1.6	1.6	1.6	1.6	1.5
873	1.7	1.7	1.7	1.7	1.6	1.6	1.6	1.6	1.6	1.6	1.5	1.5
874	1.8	1.8	1.7	1.7	1.7	1.7	1.7	1.6	1.6	1.6	1.6	1.6
875	4.5	4.3	4.2	4.1	4	3.9	3.7	3.7	3.6	3.5	3.4	3.3
876	2.7	2.7	2.6	2.6	2.5	2.5	2.4	2.4	2.4	2.3	2.3	2.2
877	4.6	4.4	4.2	4	3.8	3.6	3.5	3.3	3.2	3.1	3	2.9
878	4.8	4.5	4.3	4.1	3.9	3.8	3.6	3.5	3.3	3.2	3.1	3
879	3.8	3.7	3.5	3.4	3.3	3.2	3.1	3	2.9	2.8	2.7	2.6
880	3.7	3.6	3.5	3.3	3.2	3.1	3	2.9	2.8	2.8	2.7	2.6
881	3.9	3.8	3.6	3.5	3.4	3.3	3.1	3.1	3	2.9	2.8	2.7
882	4.1	3.9	3.8	3.6	3.5	3.4	3.3	3.2	3.1	3	2.9	2.8
883	4.2	4.1	3.9	3.8	3.7	3.5	3.4	3.3	3.2	3.1	3	2.9
884	5.5	5.2	5	4.8	4.6	4.4	4.2	4.1	3.9	3.8	3.7	3.5
885	4.4	4.2	4	3.9	3.8	3.6	3.5	3.4	3.3	3.2	3.1	3.1
886	4.2	4.1	3.9	3.8	3.7	3.6	3.5	3.4	3.3	3.2	3.1	3
887	4.1	4	3.9	3.7	3.6	3.5	3.4	3.3	3.2	3.2	3.1	3
888	1.6	1.6	1.6	1.6	1.5	1.5	1.5	1.5	1.5	1.5	1.4	1.4
889	1.7	1.6	1.6	1.6	1.6	1.6	1.5	1.5	1.5	1.5	1.5	1.5
890	3.8	3.7	3.6	3.5	3.4	3.3	3.2	3.2	3.1	3	2.9	2.9
891	1.6	1.6	1.6	1.6	1.5	1.5	1.5	1.5	1.5	1.5	1.4	1.4
892	1.6	1.6	1.6	1.5	1.5	1.5	1.5	1.5	1.5	1.4	1.4	1.4
893	1.7	1.7	1.7	1.7	1.6	1.6	1.6	1.6	1.6	1.5	1.5	1.5
894	1.7	1.7	1.7	1.7	1.6	1.6	1.6	1.6	1.6	1.5	1.5	1.5
895	1.7	1.7	1.7	1.7	1.6	1.6	1.6	1.6	1.6	1.5	1.5	1.5
896	1.7	1.7	1.6	1.6	1.6	1.6	1.6	1.5	1.5	1.5	1.5	1.5
897	1.7	1.7	1.7	1.6	1.6	1.6	1.6	1.6	1.6	1.5	1.5	1.5
898	4.2	4.1	4	3.9	3.8	3.7	3.6	3.5	3.4	3.3	3.2	3.2
899	5.3	5.1	4.9	4.7	4.6	4.4	4.3	4.2	4	3.9	3.8	3.7
900	5.3	5.1	5	4.8	4.6	4.5	4.4	4.2	4.1	4	3.9	3.8
901	5.4	5	4.8	4.5	4.3	4.1	3.9	3.7	3.6	3.4	3.3	3.2
902	5.6	5.3	5	4.7	4.5	4.2	4.1	3.9	3.7	3.6	3.4	3.3
903	6.3	5.9	5.5	5.2	4.9	4.7	4.4	4.2	4	3.9	3.7	3.6
904	5.8	5.4	5.1	4.9	4.6	4.4	4.2	4	3.9	3.7	3.6	3.5
905	6	5.6	5.3	5	4.8	4.6	4.4	4.2	4	3.9	3.7	3.6
906	6	5.7	5.4	5.1	4.8	4.6	4.4	4.2	4.1	3.9	3.8	3.6
907	6.8	6.4	6	5.7	5.4	5.1	4.9	4.7	4.5	4.3	4.1	4
908	7	6.6	6.2	5.9	5.6	5.3	5	4.8	4.6	4.4	4.2	4.1
909	7.2	6.7	6.4	6	5.7	5.4	5.2	4.9	4.7	4.5	4.4	4.2
910	6.5	6.2	5.9	5.6	5.3	5.1	4.9	4.7	4.5	4.3	4.2	4
911	6.6	6.3	6	5.7	5.4	5.2	5	4.8	4.6	4.4	4.2	4.1
912	6.6	6.2	5.9	5.6	5.4	5.2	4.9	4.8	4.6	4.4	4.3	4.1
913	6.7	6.3	6	5.7	5.5	5.2	5	4.8	4.6	4.5	4.3	4.2
914	5.9	5.6	5.4	5.1	4.9	4.7	4.6	4.4	4.3	4.1	4	3.9
915	4	3.9	3.8	3.7	3.6	3.5	3.4	3.3	3.2	3.1	3.1	3
916	1.6	1.6	1.6	1.6	1.5	1.5	1.5	1.5	1.5	1.4	1.4	1.4
917	1.6	1.6	1.6	1.6	1.6	1.6	1.5	1.5	1.5	1.5	1.5	1.4
918	1.7	1.6	1.6	1.6	1.6	1.6	1.5	1.5	1.5	1.5	1.5	1.5
919	1.7	1.6	1.6	1.6	1.6	1.6	1.5	1.5	1.5	1.5	1.5	1.5
920	1.7	1.6	1.6	1.6	1.6	1.6	1.5	1.5	1.5	1.5	1.5	1.5
921	1.7	1.7	1.7	1.6	1.6	1.6	1.6	1.6	1.5	1.5	1.5	1.5
922	6.4	6.1	5.8	5.6	5.4	5.2	5	4.8	4.6	4.5	4.3	4.2
923	7.1	6.7	6.4	6.1	5.9	5.6	5.4	5.2	5	4.8	4.7	4.5
924	8	7.6	7.2	6.8	6.5	6.2	5.9	5.7	5.5	5.3	5.1	4.9
925	6.9	6.4	5.9	5.6	5.2	4.9	4.7	4.4	4.2	4	3.8	3.7
926	7.2	6.7	6.2	5.8	5.5	5.1	4.9	4.6	4.4	4.2	4	3.8
927	7.3	6.7	6.3	5.9	5.5	5.2	4.9	4.7	4.4	4.2	4.1	3.9
928	6.9	6.4	6	5.6	5.3	5	4.8	4.6	4.4	4.2	4	3.8
929	7	6.6	6.1	5.8	5.5	5.2	4.9	4.7	4.5	4.3	4.1	3.9
930	7	6.6	6.2	5.8	5.5	5.2	4.9	4.7	4.5	4.3	4.1	4
931	6.7	6.3	5.9	5.6	5.3	5.1	4.8	4.6	4.4	4.2	4.1	3.9
932	6.9	6.5	6.1	5.8	5.5	5.2	5	4.7	4.5	4.3	4.2	4
933	7.6	7.1	6.6	6.3	5.9	5.6	5.3	5.1	4.9	4.7	4.5	4.3
934	7.7	7.2	6.8	6.4	6	5.7	5.5	5.2	5	4.8	4.6	4.4
935	7.3	6.9	6.5	6.1	5.8	5.5	5.3	5	4.8	4.6	4.5	4.3
936	8	7.5	7	6.6	6.3	6	5.7	5.4	5.2	5	4.8	4.6
937	7.5	7	6.7	6.3	6	5.7	5.4	5.2	5	4.8	4.6	4.4
938	5.8	5.5	5.3	5.1	4.9	4.7	4.5	4.3	4.2	4.1	3.9	3.8
939	1.7	1.7	1.7	1.7	1.7	1.6	1.6	1.6	1.6	1.6	1.5	1.5
940	1.6	1.6	1.6	1.6	1.5	1.5	1.5	1.5	1.5	1.5	1.4	1.4
941	1.7	1.6	1.6	1.6	1.6	1.6	1.5	1.5	1.5	1.5	1.5	1.4
942	1.7	1.6	1.6	1.6	1.6	1.6	1.5	1.5	1.5	1.5	1.5	1.5
943	1.7	1.7	1.7	1.6	1.6	1.6	1.6	1.6	1.5	1.5	1.5	1.5
944	2.3	2.2	2.2	2.2	2.1	2.1	2.1	2	2	2	1.9	1.9
945	5.6	5.3	5.1	4.9	4.8	4.6	4.4	4.3	4.2	4	3.9	3.8
946	8.5	8	7.5	7.1	6.8	6.4	6.1	5.9	5.6	5.4	5.2	5
947	8.8	8.3	7.8	7.4	7	6.6	6.3	6	5.8	5.6	5.3	5.1
948	9.2	8.7	8.1	7.7	7.3	6.9	6.6	6.3	6	5.7	5.5	5.3
949	7.3	6.7	6.3	5.8	5.5	5.2	4.9	4.6	4.4	4.2	4	3.8
950	7.7	7.1	6.6	6.1	5.7	5.4	5.1	4.8	4.6	4.4	4.2	4
951	7.7	7.1	6.6	6.1	5.8	5.4	5.1	4.9	4.6	4.4	4.2	4
952	7.2	6.6	6.2	5.8	5.5	5.2	4.9	4.7	4.5	4.3	4.1	3.9
953	7.8	7.2	6.7	6.3	5.9	5.6	5.3	5	4.8	4.5	4.3	4.2
954	7.7	7.2	6.7	6.3	5.9	5.6	5.3	5	4.8	4.6	4.4	4.2
955	7.9	7.3	6.8	6.4	6	5.7	5.4	5.1	4.9	4.7	4.5	4.3
956	7.7	7.2	6.7	6.3	6	5.6	5.4	5.1	4.9	4.7	4.5	4.3
957	7.9	7.3	6.9	6.5	6.1	5.8	5.5	5.2	5	4.8	4.6	4.4
958	8.1	7.5	7.1	6.6	6.3	5.9	5.6	5.3	5.1	4.9	4.7	4.5
959	8.3	7.7	7.2	6.8	6.4	6.1	5.8	5.5	5.2	5	4.8	4.6
960	8.4	7.8	7.3	6.9	6.5	6.2	5.9	5.6	5.3	5.1	4.9	4.7
961	8.1	7.6	7.1	6.7	6.4	6	5.7	5.5	5.2	5	4.8	4.6
962	6.9	6.5	6.2	5.9	5.6	5.3	5.1	4.9	4.7	4.5	4.4	4.2
963	5.8	5.5	5.3	5.1	4.9	4.7	4.5	4.3	4.2	4	3.9	3.8
964	1.6	1.6	1.6	1.6	1.5	1.5	1.5	1.5	1.5	1.4	1.4	1.4
965	2.5	2.4	2.4	2.3	2.3	2.2	2.2	2.2	2.1	2.1	2.1	2
966	2.8	2.8	2.7	2.6	2.6	2.5	2.5	2.4	2.4	2.3	2.3	2.3
967	4.6	4.4	4.3	4.1	4	3.9	3.8	3.7	3.6	3.5	3.4	3.3
968	4.4	4.3	4.2	4	3.9	3.8	3.7	3.6	3.5	3.4	3.3	3.2
969	4.4	4.3	4.2	4	3.9	3.8	3.7	3.6	3.5	3.4	3.3	3.2
970	5.9	5.7	5.4	5.2	5	4.8	4.7	4.5	4.4	4.2	4.1	4
971	9.3	8.7	8.1	7.7	7.3	6.9	6.5	6.2	6	5.7	5.5	5.3
972	9.3	8.7	8.2	7.7	7.3	6.9	6.6	6.3	6	5.7	5.5	5.3
973	7.8	7.3	6.8	6.4	6	5.7	5.4	5.1	4.9	4.6	4.4	4.3
974	7.7	7.1	6.7	6.3	5.9	5.6	5.3	5.1	4.8	4.6	4.4	4.2
975	8.2	7.6	7.1	6.6	6.2	5.9	5.6	5.3	5.1	4.8	4.6	4.4
976	8.6	7.9	7.4	6.9	6.5	6.1	5.8	5.5	5.3	5	4.8	4.6
977	8.7	8.1	7.5	7	6.6	6.2	5.9	5.6	5.3	5.1	4.9	4.7
978	8.6	8	7.5	7	6.6	6.2	5.9	5.6	5.3	5.1	4.9	4.7
979	8.4	7.8	7.3	6.9	6.5	6.1	5.8	5.5	5.3	5.1	4.8	4.7
980	7.6	7.1	6.7	6.3	6	5.7	5.4	5.2	5	4.8	4.6	4.4
981	5.9	5.7	5.4	5.2	4.9	4.8	4.6	4.4	4.2	4.1	4	3.8
982	4.6	4.4	4.3	4.1	4	3.9	3.7	3.6	3.5	3.4	3.3	3.2
983	5	4.8	4.6	4.5	4.3	4.2	4	3.9	3.8	3.7	3.6	3.5
984	3.1	3	2.9	2.9	2.8	2.7	2.7	2.6	2.6	2.5	2.5	2.4
985	3	3	2.9	2.8	2.8	2.7	2.6	2.6	2.5	2.5	2.4	2.4
986	2.8	2.7	2.6	2.6	2.5	2.5	2.4	2.4	2.3	2.3	2.3	2.2
987	4.5	4.3	4.2	4.1	3.9	3.8	3.7	3.6	3.5	3.4	3.3	3.3
988	6	5.7	5.5	5.3	5.1	4.9	4.7	4.5	4.4	4.2	4.1	4
989	8	7.6	7.2	6.8	6.5	6.2	5.9	5.6	5.4	5.2	5	4.8
990	9.4	8.7	8.2	7.7	7.3	6.9	6.6	6.3	6	5.7	5.5	5.3
991	8	7.4	6.9	6.5	6.1	5.7	5.4	5.2	4.9	4.7	4.5	4.3
992	8.1	7.5	7	6.6	6.2	5.8	5.5	5.2	5	4.8	4.6	4.4
993	8.5	7.8	7.3	6.8	6.4	6	5.7	5.4	5.1	4.9	4.7	4.5
994	8.6	8	7.4	6.9	6.5	6.1	5.8	5.5	5.2	5	4.8	4.6
995	8.8	8.1	7.5	7	6.6	6.2	5.9	5.6	5.3	5.1	4.9	4.6
996	8.4	7.8	7.3	6.8	6.4	6.1	5.8	5.5	5.2	5	4.8	4.6
997	8.2	7.7	7.2	6.7	6.4	6	5.7	5.4	5.2	5	4.8	4.6
998	8	7.4	7	6.6	6.2	5.9	5.6	5.4	5.1	4.9	4.7	4.5
999	7.6	7.2	6.7	6.4	6	5.7	5.5	5.2	5	4.8	4.6	4.4
1000	7.1	6.7	6.3	6	5.7	5.5	5.2	5	4.8	4.6	4.4	4.3
1001	6.4	6.1	5.8	5.5	5.3	5.1	4.9	4.7	4.5	4.3	4.2	4
1002	5.2	4.9	4.8	4.6	4.4	4.3	4.1	4	3.9	3.7	3.6	3.5
1003	4.8	4.6	4.4	4.3	4.1	4	3.9	3.8	3.6	3.5	3.4	3.4
1004	3.1	3	2.9	2.9	2.8	2.7	2.7	2.6	2.6	2.5	2.5	2.4
1005	4.8	4.6	4.5	4.3	4.2	4	3.9	3.8	3.7	3.6	3.5	3.4
1006	4.9	4.8	4.6	4.4	4.3	4.1	4	3.9	3.8	3.7	3.6	3.5
1007	7.2	6.8	6.5	6.2	5.9	5.6	5.4	5.2	5	4.8	4.6	4.5
1008	8.7	8.2	7.7	7.3	6.9	6.5	6.2	6	5.7	5.5	5.2	5
1009	8.4	7.8	7.2	6.7	6.3	6	5.6	5.3	5.1	4.8	4.6	4.4
1010	8.4	7.8	7.2	6.8	6.3	6	5.6	5.3	5.1	4.8	4.6	4.4
1011	8.6	7.9	7.3	6.8	6.4	6.1	5.7	5.4	5.2	4.9	4.7	4.5
1012	8.9	8.2	7.6	7.1	6.6	6.2	5.9	5.6	5.3	5	4.8	4.6
1013	9	8.3	7.7	7.1	6.7	6.3	5.9	5.6	5.4	5.1	4.9	4.7
1014	8.7	8.1	7.5	7	6.6	6.2	5.9	5.6	5.3	5.1	4.8	4.6
1015	8.9	8.2	7.6	7.1	6.7	6.3	6	5.6	5.4	5.1	4.9	4.7
1016	8.5	7.9	7.4	6.9	6.5	6.2	5.8	5.6	5.3	5.1	4.8	4.6
1017	8.4	7.8	7.3	6.8	6.5	6.1	5.8	5.5	5.3	5	4.8	4.6
1018	8.1	7.6	7.1	6.7	6.3	6	5.7	5.4	5.2	5	4.8	4.6
1019	7.1	6.7	6.4	6	5.7	5.5	5.2	5	4.8	4.6	4.4	4.3
1020	5.4	5.2	4.9	4.7	4.6	4.4	4.2	4.1	4	3.8	3.7	3.6
1021	6.4	6.1	5.8	5.5	5.3	5	4.8	4.7	4.5	4.3	4.2	4
1022	6.3	6	5.7	5.4	5.2	5	4.8	4.6	4.5	4.3	4.2	4
1023	6.3	6	5.7	5.5	5.2	5	4.8	4.7	4.5	4.3	4.2	4.1
1024	6.2	5.9	5.6	5.4	5.2	5	4.8	4.6	4.5	4.3	4.2	4
1025	6.2	5.9	5.6	5.4	5.2	5	4.8	4.6	4.5	4.3	4.2	4
1026	8.6	8.1	7.6	7.2	6.8	6.5	6.2	5.9	5.6	5.4	5.2	5
1027	8.7	8	7.4	6.9	6.5	6.1	5.7	5.4	5.1	4.9	4.7	4.5
1028	8.8	8.1	7.5	6.9	6.5	6.1	5.8	5.5	5.2	4.9	4.7	4.5
1029	9	8.3	7.7	7.1	6.7	6.3	5.9	5.6	5.3	5	4.8	4.6
1030	9	8.2	7.6	7.1	6.7	6.2	5.9	5.6	5.3	5	4.8	4.6
1031	9.1	8.4	7.7	7.2	6.7	6.3	6	5.6	5.4	5.1	4.9	4.6
1032	8.8	8.1	7.5	7	6.6	6.2	5.8	5.5	5.3	5	4.8	4.6
1033	8.7	8	7.4	7	6.5	6.2	5.8	5.5	5.3	5	4.8	4.6
1034	8.6	8	7.5	7	6.6	6.2	5.8	5.6	5.3	5	4.8	4.6
1035	8.8	8.1	7.6	7.1	6.6	6.3	5.9	5.6	5.4	5.1	4.9	4.7
1036	8.4	7.8	7.3	6.8	6.4	6.1	5.8	5.5	5.2	5	4.8	4.6
1037	7	6.6	6.3	6	5.7	5.4	5.2	4.9	4.7	4.5	4.4	4.2
1038	7.1	6.7	6.3	6	5.7	5.4	5.2	5	4.8	4.6	4.4	4.3
1039	6.5	6.1	5.8	5.6	5.3	5.1	4.9	4.7	4.5	4.3	4.2	4
1040	6.4	6.1	5.8	5.5	5.3	5.1	4.9	4.7	4.5	4.4	4.2	4.1
1041	5.3	5.1	4.9	4.7	4.5	4.4	4.2	4.1	3.9	3.8	3.7	3.6
1042	6.3	6	5.7	5.5	5.2	5	4.8	4.6	4.5	4.3	4.2	4
1043	6.1	5.8	5.6	5.4	5.1	4.9	4.8	4.6	4.4	4.3	4.1	4
1044	7.1	6.7	6.4	6.1	5.8	5.6	5.3	5.1	4.9	4.7	4.6	4.4
1045	9.3	8.5	7.9	7.3	6.8	6.4	6	5.6	5.3	5.1	4.8	4.6
1046	9.2	8.5	7.8	7.2	6.7	6.3	6	5.6	5.3	5.1	4.8	4.6
1047	8.9	8.2	7.5	7	6.6	6.2	5.8	5.5	5.2	5	4.7	4.5
1048	8.7	8	7.4	6.9	6.5	6.1	5.7	5.4	5.2	4.9	4.7	4.5
1049	8.7	8	7.4	6.9	6.5	6.1	5.8	5.5	5.2	4.9	4.7	4.5
1050	8.5	7.9	7.3	6.8	6.4	6	5.7	5.4	5.1	4.9	4.7	4.5
1051	8.3	7.7	7.2	6.7	6.3	5.9	5.6	5.3	5.1	4.8	4.6	4.4
1052	8.5	7.8	7.3	6.8	6.4	6	5.7	5.4	5.2	4.9	4.7	4.5
1053	8.6	8	7.4	6.9	6.5	6.2	5.8	5.5	5.3	5	4.8	4.6
1054	8.3	7.7	7.2	6.7	6.3	6	5.7	5.4	5.2	4.9	4.7	4.5
1055	7.6	7.1	6.7	6.3	6	5.7	5.4	5.1	4.9	4.7	4.5	4.4
1056	7.1	6.7	6.3	6	5.7	5.4	5.2	5	4.8	4.6	4.4	4.2
1057	7.1	6.7	6.4	6	5.7	5.5	5.2	5	4.8	4.6	4.4	4.3
1058	7.2	6.8	6.4	6.1	5.8	5.5	5.3	5.1	4.9	4.7	4.5	4.3
1059	6.5	6.2	5.9	5.6	5.4	5.1	4.9	4.7	4.6	4.4	4.2	4.1
1060	6.5	6.2	5.9	5.6	5.3	5.1	4.9	4.7	4.6	4.4	4.2	4.1
1061	7.8	7.3	6.9	6.6	6.2	5.9	5.7	5.4	5.2	5	4.8	4.6
1062	7.7	7.3	6.9	6.5	6.2	5.9	5.7	5.4	5.2	5	4.8	4.6
1063	9.5	8.6	7.9	7.3	6.8	6.4	6	5.7	5.4	5.1	4.9	4.6
1064	9.2	8.4	7.8	7.2	6.7	6.3	5.9	5.6	5.3	5	4.8	4.6
1065	8.6	7.9	7.3	6.8	6.4	6	5.7	5.4	5.1	4.9	4.6	4.4
1066	8.6	7.9	7.3	6.8	6.4	6	5.7	5.4	5.1	4.8	4.6	4.4
1067	8.5	7.8	7.3	6.8	6.3	6	5.6	5.3	5.1	4.8	4.6	4.4
1068	8.5	7.9	7.3	6.8	6.4	6	5.7	5.4	5.1	4.8	4.6	4.4
1069	8.6	8	7.4	6.9	6.4	6.1	5.7	5.4	5.1	4.9	4.7	4.5
1070	8.6	7.9	7.3	6.9	6.4	6.1	5.7	5.4	5.2	4.9	4.7	4.5
1071	8.5	7.9	7.3	6.8	6.4	6.1	5.7	5.4	5.2	4.9	4.7	4.5
1072	8.4	7.8	7.3	6.8	6.4	6	5.7	5.4	5.2	4.9	4.7	4.5
1073	7.9	7.4	6.9	6.5	6.1	5.8	5.5	5.3	5	4.8	4.6	4.4
1074	8	7.5	7	6.6	6.2	5.9	5.6	5.3	5.1	4.9	4.7	4.5
1075	7.7	7.2	6.7	6.4	6	5.7	5.5	5.2	5	4.8	4.6	4.4
1076	7.3	6.8	6.4	6.1	5.8	5.5	5.3	5.1	4.8	4.7	4.5	4.3
1077	7.2	6.8	6.5	6.1	5.8	5.5	5.3	5.1	4.9	4.7	4.5	4.3
1078	6.4	6.1	5.8	5.5	5.3	5.1	4.9	4.7	4.5	4.3	4.2	4
1079	7.1	6.7	6.3	6	5.7	5.5	5.3	5	4.8	4.7	4.5	4.3
1080	7.8	7.3	6.9	6.5	6.2	5.9	5.7	5.4	5.2	5	4.8	4.6
1081	9.6	8.8	8.1	7.5	6.9	6.5	6.1	5.8	5.4	5.2	4.9	4.7
1082	9.3	8.5	7.9	7.3	6.8	6.4	6	5.7	5.4	5.1	4.9	4.6
1083	9.2	8.4	7.7	7.2	6.7	6.3	5.9	5.6	5.3	5	4.8	4.6
1084	8.9	8.1	7.5	7	6.5	6.1	5.8	5.5	5.2	4.9	4.7	4.5
1085	8.6	7.9	7.4	6.8	6.4	6	5.7	5.4	5.1	4.9	4.6	4.4
1086	8.5	7.9	7.3	6.8	6.4	6	5.6	5.3	5.1	4.8	4.6	4.4
1087	8.3	7.7	7.1	6.7	6.3	5.9	5.6	5.3	5	4.8	4.6	4.4
1088	8.3	7.7	7.1	6.7	6.3	5.9	5.6	5.3	5	4.8	4.6	4.4
1089	8.4	7.8	7.3	6.8	6.4	6	5.7	5.4	5.1	4.9	4.7	4.5
1090	8.4	7.7	7.2	6.8	6.4	6	5.7	5.4	5.1	4.9	4.7	4.5
1091	8.2	7.6	7.1	6.7	6.3	6	5.6	5.4	5.1	4.9	4.7	4.5
1092	8.3	7.7	7.2	6.8	6.4	6	5.7	5.5	5.2	5	4.8	4.6
1093	8.1	7.6	7.1	6.7	6.3	6	5.7	5.4	5.2	4.9	4.7	4.5
1094	8.2	7.7	7.2	6.8	6.4	6.1	5.8	5.5	5.2	5	4.8	4.6
1095	7.9	7.4	6.9	6.6	6.2	5.9	5.6	5.4	5.1	4.9	4.7	4.5
1096	7.3	6.9	6.5	6.2	5.9	5.6	5.3	5.1	4.9	4.7	4.5	4.4
1097	7.8	7.3	6.9	6.5	6.2	5.9	5.6	5.4	5.1	4.9	4.7	4.6
1098	8.4	7.9	7.4	7	6.6	6.3	6	5.7	5.4	5.2	5	4.8
1099	10.1	9.2	8.4	7.8	7.3	6.8	6.4	6	5.7	5.4	5.1	4.9
1100	9.8	9	8.3	7.6	7.1	6.7	6.3	5.9	5.6	5.3	5	4.8
1101	9.6	8.8	8.1	7.5	7	6.5	6.2	5.8	5.5	5.2	5	4.7
1102	9.2	8.4	7.8	7.2	6.7	6.3	6	5.6	5.3	5.1	4.8	4.6
1103	8.8	8.1	7.5	7	6.5	6.1	5.8	5.5	5.2	5	4.7	4.5
1104	8.6	7.9	7.4	6.9	6.4	6.1	5.7	5.4	5.1	4.9	4.7	4.5
1105	8.5	7.9	7.3	6.8	6.4	6	5.7	5.4	5.1	4.9	4.7	4.5
1106	8.5	7.9	7.3	6.8	6.4	6.1	5.7	5.4	5.2	4.9	4.7	4.5
1107	8.5	7.9	7.3	6.9	6.4	6.1	5.8	5.5	5.2	5	4.7	4.5
1108	8.2	7.6	7.1	6.7	6.3	5.9	5.6	5.3	5.1	4.9	4.7	4.5
1109	8.7	8.1	7.5	7.1	6.6	6.3	5.9	5.6	5.3	5.1	4.9	4.7
1110	8.7	8	7.5	7	6.6	6.2	5.9	5.6	5.4	5.1	4.9	4.7
1111	8.8	8.1	7.6	7.1	6.7	6.3	6	5.7	5.4	5.2	5	4.8
1112	8.6	8	7.5	7	6.6	6.3	5.9	5.7	5.4	5.2	4.9	4.7
1113	8.4	7.9	7.4	6.9	6.6	6.2	5.9	5.6	5.4	5.1	4.9	4.7
1114	8.1	7.6	7.1	6.7	6.4	6	5.8	5.5	5.3	5	4.8	4.6
1115	8.5	8	7.5	7	6.6	6.3	6	5.7	5.5	5.2	5	4.8
1116	8.9	8.3	7.8	7.3	6.9	6.6	6.2	5.9	5.7	5.4	5.2	5
1117	10.6	9.6	8.8	8.1	7.6	7.1	6.6	6.3	5.9	5.6	5.3	5.1
1118	10.1	9.2	8.5	7.9	7.3	6.9	6.4	6.1	5.8	5.5	5.2	5
1119	9.7	8.9	8.2	7.6	7.1	6.7	6.3	5.9	5.6	5.3	5.1	4.8
1120	9.4	8.6	7.9	7.4	6.9	6.5	6.1	5.8	5.5	5.2	5	4.7
1121	8.8	8.1	7.5	7	6.6	6.2	5.8	5.5	5.2	5	4.8	4.6
1122	8.6	7.9	7.4	6.9	6.5	6.1	5.7	5.4	5.2	4.9	4.7	4.5
1123	8.7	8	7.4	6.9	6.5	6.1	5.8	5.5	5.2	4.9	4.7	4.5
1124	8.6	8	7.4	6.9	6.5	6.1	5.8	5.5	5.2	5	4.8	4.6
1125	8.6	8	7.4	6.9	6.5	6.1	5.8	5.5	5.2	5	4.8	4.6
1126	8.5	7.9	7.3	6.9	6.5	6.1	5.8	5.5	5.2	5	4.8	4.6
1127	8.6	8	7.4	7	6.6	6.2	5.9	5.6	5.3	5.1	4.8	4.6
1128	8.7	8	7.5	7	6.6	6.3	5.9	5.6	5.4	5.1	4.9	4.7
1129	8.2	7.6	7.1	6.7	6.4	6	5.7	5.5	5.2	5	4.8	4.6
1130	8.4	7.8	7.3	6.9	6.5	6.1	5.8	5.6	5.3	5.1	4.9	4.7
1131	8.7	8.1	7.6	7.1	6.7	6.4	6.1	5.8	5.5	5.2	5	4.8
1132	8.9	8.3	7.7	7.3	6.8	6.5	6.1	5.8	5.6	5.3	5.1	4.9
1133	9	8.4	7.8	7.3	6.9	6.6	6.2	5.9	5.6	5.4	5.2	5
1134	9	8.4	7.9	7.4	7	6.6	6.3	6	5.7	5.4	5.2	5
1135	10.6	9.7	8.9	8.2	7.6	7.2	6.7	6.3	6	5.7	5.4	5.2
1136	10.1	9.3	8.5	7.9	7.4	6.9	6.5	6.1	5.8	5.5	5.3	5
1137	10	9.1	8.4	7.8	7.3	6.8	6.4	6.1	5.7	5.5	5.2	5
1138	9.5	8.7	8.1	7.5	7	6.6	6.2	5.9	5.6	5.3	5	4.8
1139	9	8.3	7.7	7.1	6.7	6.3	5.9	5.6	5.4	5.1	4.9	4.7
1140	8.9	8.2	7.6	7.1	6.6	6.2	5.9	5.6	5.3	5	4.8	4.6
1141	8.8	8.1	7.5	7	6.6	6.2	5.8	5.5	5.3	5	4.8	4.6
1142	8.7	8.1	7.5	7	6.6	6.2	5.9	5.6	5.3	5	4.8	4.6
1143	8.7	8	7.5	7	6.6	6.2	5.9	5.6	5.3	5.1	4.8	4.6
1144	8.8	8.1	7.6	7.1	6.7	6.3	5.9	5.6	5.4	5.1	4.9	4.7
1145	8.9	8.2	7.7	7.2	6.7	6.4	6	5.7	5.4	5.2	5	4.7
1146	8.7	8.1	7.6	7.1	6.7	6.3	6	5.7	5.4	5.2	4.9	4.7
1147	8.5	7.9	7.4	7	6.6	6.2	5.9	5.6	5.4	5.1	4.9	4.7
1148	8.6	8	7.5	7.1	6.7	6.3	6	5.7	5.4	5.2	5	4.8
1149	9	8.4	7.8	7.4	6.9	6.5	6.2	5.9	5.6	5.4	5.1	4.9
1150	9.2	8.5	7.9	7.4	7	6.6	6.3	6	5.7	5.4	5.2	5
1151	9.3	8.6	8	7.5	7.1	6.7	6.4	6	5.8	5.5	5.3	5.1
1152	9.6	8.9	8.3	7.8	7.3	6.9	6.5	6.2	5.9	5.6	5.4	5.2
1153	10.6	9.7	9	8.3	7.7	7.2	6.8	6.4	6.1	5.8	5.5	5.3
1154	10.6	9.6	8.9	8.2	7.7	7.2	6.7	6.4	6	5.7	5.5	5.2
1155	10.1	9.3	8.5	7.9	7.4	6.9	6.5	6.2	5.9	5.6	5.3	5.1
1156	9.8	9	8.3	7.7	7.2	6.8	6.4	6	5.7	5.4	5.2	4.9
1157	9.1	8.4	7.8	7.3	6.8	6.4	6	5.7	5.4	5.2	5	4.7
1158	8.9	8.2	7.6	7.1	6.7	6.3	5.9	5.6	5.3	5.1	4.9	4.6
1159	9	8.3	7.7	7.2	6.7	6.3	6	5.7	5.4	5.1	4.9	4.7
1160	9	8.3	7.7	7.2	6.7	6.3	6	5.7	5.4	5.1	4.9	4.7
1161	8.8	8.1	7.6	7.1	6.7	6.3	5.9	5.6	5.4	5.1	4.9	4.7
1162	9	8.4	7.8	7.3	6.8	6.4	6.1	5.8	5.5	5.2	5	4.8
1163	8.8	8.1	7.6	7.1	6.7	6.3	6	5.7	5.4	5.2	4.9	4.7
1164	8.8	8.2	7.6	7.1	6.7	6.4	6	5.7	5.4	5.2	5	4.8
1165	8.3	7.8	7.3	6.8	6.5	6.1	5.8	5.5	5.3	5.1	4.8	4.7
1166	8	7.5	7.1	6.7	6.3	6	5.7	5.4	5.2	5	4.8	4.6
1167	8.8	8.2	7.7	7.2	6.8	6.4	6.1	5.8	5.5	5.3	5.1	4.9
1168	9.4	8.7	8.1	7.6	7.1	6.7	6.4	6.1	5.8	5.5	5.3	5.1
1169	9.5	8.8	8.2	7.7	7.2	6.8	6.5	6.1	5.9	5.6	5.3	5.1
1170	9.8	9.1	8.5	7.9	7.4	7	6.6	6.3	6	5.7	5.5	5.2
1171	10.6	9.7	9	8.4	7.8	7.3	6.9	6.5	6.2	5.9	5.6	5.3
1172	10.5	9.6	8.9	8.2	7.7	7.2	6.8	6.4	6.1	5.8	5.5	5.3
1173	10.2	9.3	8.6	8	7.5	7	6.6	6.3	5.9	5.6	5.4	5.1
1174	10.1	9.3	8.6	7.9	7.4	7	6.6	6.2	5.9	5.6	5.3	5.1
1175	9.6	8.8	8.1	7.6	7.1	6.7	6.3	5.9	5.6	5.4	5.1	4.9
1176	9	8.3	7.7	7.2	6.8	6.4	6	5.7	5.4	5.2	4.9	4.7
1177	9	8.3	7.7	7.2	6.8	6.4	6	5.7	5.4	5.2	4.9	4.7
1178	9.1	8.4	7.8	7.3	6.8	6.4	6.1	5.8	5.5	5.2	5	4.8
1179	9.2	8.5	7.9	7.3	6.9	6.5	6.1	5.8	5.5	5.3	5	4.8
1180	8.9	8.3	7.7	7.2	6.8	6.4	6	5.7	5.5	5.2	5	4.8
1181	9	8.4	7.8	7.3	6.8	6.5	6.1	5.8	5.5	5.3	5	4.8
1182	8.6	8	7.5	7	6.6	6.3	5.9	5.7	5.4	5.2	4.9	4.7
1183	8.7	8.1	7.6	7.1	6.7	6.3	6	5.7	5.4	5.2	5	4.8
1184	8.5	7.9	7.4	7	6.6	6.2	5.9	5.6	5.4	5.1	4.9	4.7
1185	8.8	8.2	7.7	7.2	6.8	6.4	6.1	5.8	5.5	5.3	5.1	4.9
1186	9.4	8.7	8.1	7.6	7.2	6.8	6.4	6.1	5.8	5.5	5.3	5.1
1187	9.5	8.8	8.2	7.7	7.2	6.8	6.5	6.1	5.9	5.6	5.3	5.1
1188	9.8	9.1	8.5	7.9	7.4	7	6.6	6.3	6	5.7	5.5	5.2
1189	11	10.1	9.3	8.6	8.1	7.5	7.1	6.7	6.4	6	5.8	5.5
1190	10.7	9.8	9.1	8.4	7.9	7.4	6.9	6.6	6.2	5.9	5.6	5.4
1191	10.6	9.7	9	8.3	7.8	7.3	6.9	6.5	6.1	5.8	5.6	5.3
1192	10.2	9.4	8.6	8	7.5	7	6.6	6.3	5.9	5.7	5.4	5.2
1193	9.7	8.9	8.2	7.7	7.2	6.7	6.4	6	5.7	5.4	5.2	5
1194	9.2	8.4	7.8	7.3	6.9	6.5	6.1	5.8	5.5	5.2	5	4.8
1195	9	8.3	7.7	7.2	6.8	6.4	6	5.7	5.4	5.2	4.9	4.7
1196	9	8.4	7.8	7.3	6.8	6.4	6.1	5.8	5.5	5.2	5	4.8
1197	9.3	8.5	7.9	7.4	7	6.5	6.2	5.9	5.6	5.3	5.1	4.9
1198	9	8.4	7.8	7.3	6.8	6.4	6.1	5.8	5.5	5.3	5	4.8
1199	9.1	8.4	7.8	7.3	6.9	6.5	6.2	5.8	5.6	5.3	5.1	4.9
1200	8.7	8.1	7.6	7.1	6.7	6.3	6	5.7	5.4	5.2	5	4.8
1201	8.8	8.1	7.6	7.2	6.7	6.4	6	5.7	5.5	5.2	5	4.8
1202	8.5	7.9	7.4	7	6.6	6.3	5.9	5.7	5.4	5.2	5	4.8
1203	8.6	8	7.5	7.1	6.7	6.3	6	5.7	5.5	5.2	5	4.8
1204	9	8.4	7.8	7.4	6.9	6.6	6.2	5.9	5.6	5.4	5.2	5
1205	9.1	8.5	7.9	7.4	7	6.6	6.3	6	5.7	5.4	5.2	5
1206	9.6	8.9	8.3	7.8	7.3	6.9	6.5	6.2	5.9	5.7	5.4	5.2
1207	10.2	9.4	8.7	8.1	7.6	7.2	6.8	6.4	6.1	5.8	5.6	5.3
1208	10	9.2	8.6	8	7.5	7.1	6.7	6.3	6	5.7	5.5	5.2
1209	9.8	9	8.4	7.8	7.4	6.9	6.5	6.2	5.9	5.6	5.4	5.1
1210	9.9	9.1	8.4	7.9	7.4	6.9	6.5	6.2	5.9	5.6	5.4	5.1
1211	9.7	8.9	8.3	7.7	7.2	6.8	6.4	6.1	5.8	5.5	5.3	5
1212	9.8	9	8.3	7.8	7.3	6.8	6.4	6.1	5.8	6.4	6	5.7
1213	11.4	10.5	9.6	8.9	8.3	7.8	7.4	6.9	6.6	6.2	6	5.7
1214	11	10.1	9.3	8.7	8.1	7.6	7.1	6.7	6.4	6.1	5.8	5.5
1215	10.8	9.9	9.1	8.5	7.9	7.4	7	6.6	6.2	5.9	5.7	5.4
1216	10.5	9.6	8.9	8.2	7.7	7.2	6.8	6.4	6.1	5.8	5.5	5.3
1217	10	9.2	8.5	7.9	7.4	6.9	6.5	6.2	5.9	5.6	5.3	5.1
1218	9.4	8.7	8	7.5	7	6.6	6.2	5.9	5.6	5.4	5.1	4.9
1219	9.1	8.4	7.8	7.3	6.8	6.4	6.1	5.8	5.5	5.2	5	4.8
1220	8.8	8.1	7.6	7.1	6.7	6.3	6	5.7	5.4	5.2	4.9	4.7
1221	9.2	8.5	7.9	7.4	6.9	6.5	6.2	5.9	5.6	5.3	5.1	4.9
1222	9.1	8.4	7.8	7.3	6.9	6.5	6.2	5.8	5.6	5.3	5.1	4.9
1223	9.2	8.5	7.9	7.4	6.9	6.6	6.2	5.9	5.6	5.3	5.1	4.9
1224	9	8.4	7.8	7.3	6.9	6.5	6.2	5.8	5.6	5.3	5.1	4.9
1225	8.9	8.2	7.7	7.2	6.8	6.4	6.1	5.8	5.5	5.3	5.1	4.9
1226	8.6	8	7.5	7.1	6.7	6.3	6	5.7	5.4	5.2	5	4.8
1227	8.7	8.1	7.6	7.1	6.7	6.4	6	5.7	5.5	5.2	5	4.8
1228	8.8	8.2	7.6	7.2	6.8	6.4	6.1	5.8	5.5	5.3	5.1	4.9
1229	9.1	8.5	7.9	7.5	7	6.6	6.3	6	5.7	5.5	5.2	5
1230	9.5	8.8	8.2	7.7	7.2	6.8	6.5	6.1	5.9	5.6	5.3	5.1
1231	10.2	9.4	8.7	8.1	7.6	7.2	6.8	6.4	6.1	5.8	5.6	5.3
1232	10.1	9.3	8.6	8	7.5	7.1	6.7	6.4	6	5.7	5.5	5.3
1233	9.9	9.1	8.5	7.9	7.4	7	6.6	6.2	5.9	5.6	5.4	5.2
1234	10.1	9.3	8.6	8	7.5	7	6.6	6.3	6	5.7	5.4	5.2
1235	9.8	9.1	8.4	7.8	7.3	6.9	6.5	6.2	5.8	5.6	5.4	5.1
1236	9.8	9	8.3	7.8	7.3	6.8	6.4	6.1	5.8	5.8	5.5	5.2
1237	11.7	10.7	9.9	9.2	8.6	8	7.5	7.1	6.7	6.4	6.1	5.8
1238	11.2	10.2	9.4	8.8	8.2	7.7	7.2	6.8	6.5	6.2	5.9	5.6
1239	10.9	10	9.2	8.6	8	7.5	7.1	6.7	6.3	6	5.7	5.5
1240	10.6	9.8	9	8.4	7.8	7.3	6.9	6.5	6.2	5.9	5.6	5.4
1241	10.3	9.5	8.8	8.1	7.6	7.1	6.7	6.4	6	5.7	5.5	5.2
1242	9.8	9	8.3	7.8	7.3	6.8	6.4	6.1	5.8	5.5	5.3	5
1243	9.2	8.5	7.9	7.4	6.9	6.5	6.2	5.8	5.6	5.3	5.1	4.8
1244	8.9	8.2	7.7	7.2	6.8	6.4	6	5.7	5.5	5.2	5	4.8
1245	9.1	8.5	7.9	7.4	6.9	6.5	6.2	5.9	5.6	5.3	5.1	4.9
1246	9	8.3	7.8	7.3	6.8	6.5	6.1	5.8	5.5	5.3	5.1	4.8
1247	9	8.4	7.8	7.3	6.9	6.5	6.2	5.9	5.6	5.3	5.1	4.9
1248	8.8	8.2	7.7	7.2	6.8	6.4	6.1	5.8	5.5	5.3	5	4.8
1249	8.6	8	7.5	7.1	6.7	6.3	6	5.7	5.5	5.2	5	4.8
1250	8.6	8	7.5	7.1	6.7	6.3	6	5.7	5.5	5.2	5	4.8
1251	8.7	8.1	7.6	7.1	6.7	6.4	6.1	5.8	5.5	5.3	5.1	4.8
1252	9.1	8.5	7.9	7.4	7	6.6	6.3	6	5.7	5.5	5.3	5.1
1253	9.2	8.5	8	7.5	7	6.7	6.3	6	5.7	5.6	5.3	5.1
1254	9.9	9.1	8.5	8	7.5	7	6.7	6.3	6	5.9	5.6	5.4
1255	10	9.2	8.6	8	7.5	7.1	6.7	6.3	6	5.9	5.6	5.4
1256	10	9.3	8.6	8	7.5	7.1	6.7	6.3	6	5.7	5.5	5.2
1257	10.2	9.4	8.7	8.1	7.6	7.1	6.7	6.4	6	6	5.7	5.4
1258	10.1	9.3	8.6	8	7.5	7	6.6	6.3	6	6.8	6.4	6.1
1259	9.8	9	8.3	7.8	7.3	6.8	6.5	6.1	5.8	8	7.5	7
1260	9.8	9	8.3	7.8	7.3	6.8	6.4	6.1	5.8	5.8	5.5	5.3
1261	12	11	10.1	9.4	8.8	8.2	7.7	7.3	6.9	6.6	6.3	6
1262	11.2	10.3	9.5	8.9	8.3	7.8	7.3	6.9	6.6	6.3	6	5.7
1263	10.9	10.1	9.3	8.6	8.1	7.6	7.2	6.8	6.4	6.1	5.8	5.6
1264	10.5	9.7	9	8.3	7.8	7.3	6.9	6.5	6.2	5.9	5.6	5.4
1265	10.1	9.3	8.6	8	7.5	7.1	6.7	6.3	6	5.7	5.5	5.2
1266	9.9	9.1	8.4	7.9	7.4	6.9	6.5	6.2	5.9	5.6	5.3	5.1
1267	9.3	8.6	8	7.5	7	6.6	6.2	5.9	5.6	5.4	5.1	4.9
1268	8.8	8.1	7.6	7.1	6.7	6.3	6	5.7	5.4	5.2	5	4.8
1269	8.2	7.7	7.2	6.8	6.4	6.1	5.8	5.5	5.2	5	4.8	4.6
1270	9.3	8.6	8	7.5	7	6.6	6.3	6	5.7	5.4	5.2	5
1271	9.1	8.5	7.9	7.4	7	6.6	6.2	5.9	5.6	5.4	5.1	4.9
1272	8.6	8	7.5	7.1	6.7	6.3	6	5.7	5.4	5.2	5	4.8
1273	8.9	8.3	7.8	7.3	6.9	6.5	6.2	5.9	5.6	5.3	5.1	4.9
1274	9.2	8.5	8	7.5	7	6.6	6.3	6	5.7	5.5	5.2	5
1275	9	8.4	7.8	7.4	6.9	6.6	6.2	5.9	5.6	5.4	5.2	5
1276	9.4	8.7	8.1	7.6	7.1	6.7	6.4	6.1	5.8	5.6	5.4	5.1
1277	9.7	8.9	8.3	7.8	7.3	6.9	6.5	6.2	5.9	5.8	5.6	5.3
1278	10	9.3	8.6	8.1	7.6	7.1	6.7	6.4	6.1	7.7	7.3	6.9
1279	10.3	9.5	8.8	8.2	7.7	7.2	6.8	6.5	6.2	10.9	10	9.2
1280	10.4	9.5	8.8	8.2	7.7	7.2	6.8	6.5	6.1	6.1	5.8	5.5
1281	10.2	9.4	8.7	8.1	7.6	7.1	6.7	6.4	6	9.2	8.5	8
1282	10.1	9.3	8.6	8	7.5	7	6.6	6.3	6	11.9	10.7	9.8
1283	9.8	9.1	8.4	7.8	7.3	6.9	6.5	6.2	5.8	12.9	11.6	10.5
1284	9.8	9.1	8.4	7.8	7.3	6.9	6.5	6.1	5.8	9.2	8.5	7.9
1285	12.2	11.2	10.3	9.6	8.9	8.4	7.9	7.4	7.1	6.8	6.5	6.2
1286	11.5	10.6	9.8	9.1	8.5	8	7.5	7.1	6.8	6.4	6.1	5.9
1287	10.8	10	9.3	8.6	8.1	7.6	7.2	6.8	6.4	6.1	5.9	5.6
1288	10.6	9.7	9	8.4	7.9	7.4	7	6.6	6.3	6	5.7	5.4
1289	10.3	9.5	8.8	8.2	7.7	7.2	6.8	6.4	6.1	5.8	5.5	5.3
1290	9.9	9.1	8.4	7.9	7.4	6.9	6.5	6.2	5.9	5.6	5.3	5.1
1291	9.3	8.6	8	7.5	7	6.6	6.2	5.9	5.6	5.4	5.1	4.9
1292	8.9	8.2	7.7	7.2	6.8	6.4	6.1	5.8	5.5	5.3	5	4.8
1293	8.6	8	7.5	7	6.6	6.3	6	5.7	5.4	5.2	5	4.8
1294	8.6	8.1	7.5	7.1	6.7	6.3	6	5.7	5.4	5.2	5	4.8
1295	8.7	8.1	7.6	7.1	6.7	6.3	6	5.7	5.5	5.2	5	4.8
1296	8.3	7.8	7.3	6.9	6.5	6.2	5.9	5.6	5.3	5.1	4.9	4.7
1297	8.3	7.8	7.3	6.9	6.5	6.2	5.9	5.6	5.4	5.1	4.9	4.7
1298	8.7	8.1	7.6	7.2	6.8	6.4	6.1	5.8	5.5	5.4	5.1	4.9
1299	9	8.4	7.9	7.4	6.9	6.6	6.2	5.9	5.7	5.5	5.2	5
1300	9.3	8.7	8.1	7.6	7.1	6.7	6.4	6.1	5.8	5.6	5.4	5.2
1301	9.7	9	8.3	7.8	7.3	6.9	6.5	6.2	5.9	7.9	7.4	7
1302	10	9.3	8.6	8	7.6	7.1	6.7	6.4	6.1	14.3	12.7	11.5
1303	10.8	9.9	9.2	8.5	8	7.5	7	6.7	6.3	23.3	19.4	16.6
1304	10.4	9.6	8.8	8.2	7.7	7.2	6.8	6.5	6.1	6.1	5.8	5.6
1305	10.2	9.4	8.7	8.1	7.6	7.1	6.7	6.4	6	6.1	5.8	5.5
1306	10.3	9.4	8.7	8.1	7.6	7.1	6.7	6.4	6	9.5	8.8	8.1
1307	10.2	9.4	8.7	8	7.5	7.1	6.7	6.3	6	16	14	12.4
1308	10.4	9.5	8.8	8.1	7.6	7.1	6.7	6.3	6	13.1	11.7	10.6
1309	12.4	11.3	10.5	9.7	9.1	8.5	8	7.6	7.2	6.9	6.6	6.3
1310	11.9	10.9	10.1	9.4	8.8	8.2	7.8	7.3	6.9	6.7	6.3	6.1
1311	11.3	10.4	9.6	8.9	8.4	7.9	7.4	7	6.7	6.3	6	5.8
1312	10.5	9.7	9	8.4	7.9	7.4	7	6.6	6.3	6	5.7	5.5
1313	10.1	9.3	8.6	8.1	7.6	7.1	6.7	6.4	6.1	5.8	5.5	5.3
1314	9.7	8.9	8.3	7.8	7.3	6.9	6.5	6.1	5.8	5.6	5.3	5.1
1315	9.4	8.7	8.1	7.5	7.1	6.7	6.3	6	5.7	5.4	5.2	5
1316	9	8.3	7.8	7.3	6.9	6.5	6.1	5.8	5.6	5.3	5.1	4.9
1317	8.4	7.8	7.3	6.9	6.5	6.2	5.9	5.6	5.4	5.1	4.9	4.7
1318	8	7.5	7.1	6.7	6.3	6	5.7	5.4	5.2	5	4.8	4.6
1319	8.4	7.8	7.4	6.9	6.6	6.2	5.9	5.6	5.4	5.2	4.9	4.7
1320	8.4	7.8	7.4	6.9	6.5	6.2	5.9	5.6	5.4	5.3	5.1	4.9
1321	7.9	7.4	7	6.6	6.3	6	5.7	5.4	5.2	5	4.8	4.6
1322	8.8	8.2	7.7	7.2	6.8	6.5	6.1	5.8	5.6	5.5	5.3	5.1
1323	9.1	8.4	7.9	7.4	7	6.6	6.3	5.9	5.7	5.6	5.3	5.1
1324	9.4	8.7	8.1	7.6	7.2	6.8	6.4	6.1	5.8	7.7	7.2	6.8
1325	9.9	9.1	8.5	7.9	7.4	7	6.6	6.3	6	9.3	8.6	8
1326	10.2	9.4	8.7	8.1	7.6	7.2	6.8	6.4	6.1	11.4	10.4	9.6
1327	10.2	9.4	8.8	8.2	7.7	7.2	6.8	6.4	6.1	16.7	14.6	13
1328	10.4	9.5	8.8	8.2	7.7	7.2	6.8	6.5	6.1	9.9	9.1	8.5
1329	10.4	9.5	8.8	8.2	7.7	7.2	6.8	6.4	6.1	6.5	6.2	5.9
1330	10.3	9.5	8.8	8.1	7.6	7.1	6.7	6.4	6	13.9	12.4	11.1
1331	10.4	9.5	8.8	8.2	7.6	7.1	6.7	6.4	6	20.8	17.5	15.1
1332	10.4	9.5	8.8	8.1	7.6	7.1	6.7	6.3	6	12.4	11.1	10.1
1333	17	15.3	14	12.9	11.9	11.1	10.4	9.7	9.2	31.9	26.3	26.1
1334	16.7	15.1	13.7	12.6	11.7	10.9	10.2	9.5	9	28.5	23.9	23.5
1335	15.4	13.9	12.8	11.8	10.9	10.2	9.6	9	8.5	16.4	14.8	13.5
1336	14.7	13.3	12.2	11.3	10.5	9.8	9.2	8.7	8.2	13.4	12.3	11.4
1337	13.7	12.5	11.5	10.6	9.9	9.3	8.7	8.2	7.8	9.8	9.2	8.7
1338	13.1	12	11	10.2	9.5	8.9	8.4	7.9	7.5	7.4	7	6.7
1339	13.1	11.9	11	10.2	9.5	8.9	8.3	7.9	7.4	8.3	7.8	7.4
1340	12.2	11.2	10.3	9.6	9	8.4	7.9	7.5	7.1	7.1	6.7	6.4
1341	11.3	10.4	9.6	9	8.4	7.9	7.4	7	6.7	6.7	6.3	6
1342	11	10.1	9.4	8.7	8.2	7.7	7.2	6.9	6.5	7.4	7	6.6
1343	10.2	9.4	8.7	8.1	7.6	7.2	6.8	6.4	6.1	6.1	5.8	5.6
1344	9.9	9.1	8.5	7.9	7.4	7	6.6	6.3	6	5.9	5.6	5.3
1345	9.6	8.9	8.3	7.7	7.2	6.8	6.5	6.1	5.8	5.6	5.4	5.2
1346	9.3	8.6	8	7.5	7.1	6.7	6.3	6	5.7	5.4	5.2	5
1347	9	8.4	7.8	7.4	6.9	6.6	6.2	5.9	5.6	5.4	5.2	5
1348	9.1	8.4	7.9	7.4	7	6.6	6.2	5.9	5.6	5.6	5.3	5.1
1349	8.8	8.2	7.7	7.2	6.8	6.4	6.1	5.8	5.6	5.5	5.3	5.1
1350	8.8	8.2	7.7	7.2	6.8	6.4	6.1	5.8	5.5	5.4	5.2	5
1351	8.8	8.2	7.7	7.2	6.8	6.5	6.1	5.8	5.6	5.5	5.3	5.1
1352	8.5	8	7.5	7.1	6.7	6.3	6	5.7	5.5	5.5	5.2	5
1353	8.8	8.2	7.7	7.2	6.8	6.5	6.1	5.9	5.6	5.6	5.3	5.1
1354	9.4	8.8	8.2	7.7	7.2	6.8	6.4	6.1	5.8	8.2	7.7	7.2
1355	9.9	9.2	8.5	8	7.5	7	6.7	6.3	6	9.5	8.8	8.2
1356	10	9.2	8.6	8	7.5	7.1	6.7	6.3	6	10	9.3	8.6
1357	10.3	9.5	8.8	8.2	7.7	7.3	6.8	6.5	6.2	20.3	17.3	15.1
1358	10.4	9.6	8.9	8.3	7.7	7.3	6.9	6.5	6.2	10.7	9.8	9.1
1359	10.3	9.5	8.8	8.2	7.6	7.2	6.8	6.4	6.1	10.5	9.7	8.9
1360	10.6	9.7	8.9	8.3	7.8	7.3	6.9	6.5	6.1	10.7	9.8	9
1361	10.6	9.7	9	8.3	7.8	7.3	6.8	6.5	6.1	11.3	10.3	9.4
1362	10.5	9.6	8.8	8.2	7.7	7.2	6.8	6.4	6.1	7.2	6.8	6.4
1363	17.3	15.5	14.1	12.9	11.9	11.1	10.4	9.7	9.1	40.8	31.7	36
1364	17.2	15.5	14	12.8	11.8	11	10.2	9.6	9	40.8	31.5	35
1365	15.8	14.2	13	11.9	11.1	10.3	9.6	9.1	8.5	28.9	24	22.9
1366	14.3	13	12	11	10.3	9.6	9	8.5	8	17.1	15.3	13.8
1367	14	12.7	11.7	10.8	10	9.4	8.8	8.3	7.8	16.7	14.9	13.5
1368	13.3	12.1	11.1	10.3	9.6	9	8.4	8	7.5	10.3	9.6	9
1369	13	11.9	10.9	10.1	9.4	8.8	8.3	7.8	7.4	12.5	11.5	10.6
1370	12.5	11.4	10.5	9.7	9.1	8.5	8	7.5	7.1	12	11	10.1
1371	11.8	10.8	9.9	9.2	8.6	8.1	7.6	7.2	6.8	12.1	11.1	10.2
1372	11.1	10.2	9.4	8.8	8.2	7.7	7.3	6.9	6.5	11	10.1	9.4
1373	10.4	9.6	8.9	8.3	7.8	7.3	6.9	6.6	6.2	7.4	7	6.6
1374	10.1	9.3	8.7	8.1	7.6	7.1	6.7	6.4	6.1	8.5	7.9	7.4
1375	9.7	9	8.3	7.8	7.3	6.9	6.5	6.2	5.9	6.5	6.2	5.9
1376	9.5	8.8	8.2	7.7	7.2	6.8	6.4	6.1	5.8	6.3	6	5.7
1377	9.7	9	8.4	7.8	7.3	6.9	6.5	6.2	5.9	6.5	6.2	5.9
1378	9.6	8.9	8.2	7.7	7.2	6.8	6.5	6.1	5.8	6.4	6.1	5.8
1379	8.9	8.3	7.7	7.3	6.9	6.5	6.2	5.9	5.6	8.7	8.1	7.6
1380	8.9	8.3	7.7	7.3	6.9	6.5	6.2	5.9	5.6	6.7	6.3	6
1381	9.2	8.6	8	7.5	7.1	6.7	6.3	6	5.7	8.1	7.6	7.1
1382	8.6	8	7.5	7.1	6.7	6.4	6	5.8	5.5	5.5	5.3	5
1383	8.9	8.3	7.8	7.3	6.9	6.6	6.2	5.9	5.7	6.3	6	5.7
1384	9.3	8.7	8.1	7.6	7.2	6.8	6.4	6.1	5.8	9.6	8.9	8.3
1385	9.9	9.1	8.5	7.9	7.5	7	6.7	6.3	6	13.3	11.9	10.9
1386	9.9	9.2	8.5	8	7.5	7.1	6.7	6.4	6	11.5	10.5	9.7
1387	10.6	9.8	9	8.4	7.9	7.4	7	6.6	6.3	15.1	13.4	12.1
1388	10.6	9.8	9	8.4	7.9	7.4	7	6.6	6.3	9.8	9.1	8.5
1389	10.3	9.5	8.8	8.2	7.7	7.2	6.8	6.5	6.1	10.7	9.8	9.1
1390	10.7	9.8	9	8.4	7.8	7.4	6.9	6.6	6.2	13.8	12.4	11.2
1391	10.9	9.9	9.2	8.5	7.9	7.4	7	6.6	6.3	11.7	10.6	9.7
1392	10.5	9.6	8.9	8.3	7.7	7.2	6.8	6.4	6.1	10.1	9.3	8.6
1393	17.9	15.9	14.4	13.2	12.1	11.2	10.4	9.8	9.2	62.9	42.2	64.4
1394	17.3	15.5	14	12.8	11.8	10.9	10.2	9.5	9	52.7	37.5	48.6
1395	15.8	14.2	12.9	11.9	11	10.2	9.6	9	8.5	34.3	27.3	25.7
1396	14.7	13.3	12.2	11.2	10.4	9.7	9.1	8.5	8.1	28.3	23.4	21.8
1397	14.3	12.9	11.8	10.9	10.1	9.4	8.9	8.3	7.9	26.2	21.9	19.5
1398	13.6	12.3	11.3	10.4	9.7	9.1	8.5	8	7.6	18.6	16.3	14.5
1399	13.2	12	11	10.2	9.5	8.8	8.3	7.8	7.4	17.3	15.3	13.7
1400	12.7	11.6	10.7	9.9	9.2	8.6	8.1	7.6	7.2	18.8	16.4	14.5
1401	11.9	10.9	10	9.3	8.7	8.1	7.7	7.2	6.8	17.1	15	13.4
1402	11.4	10.4	9.6	8.9	8.3	7.8	7.4	7	6.6	17.5	15.3	13.6
1403	10.8	9.9	9.2	8.6	8	7.5	7.1	6.7	6.4	16.2	14.3	12.8
1404	10.1	9.3	8.7	8.1	7.6	7.1	6.7	6.4	6.1	15.1	13.4	12
1405	9.9	9.1	8.5	7.9	7.4	7	6.6	6.3	6	13.7	12.3	11.1
1406	9.8	9	8.4	7.8	7.4	6.9	6.6	6.2	5.9	11.6	10.6	9.7
1407	9.8	9.1	8.4	7.9	7.4	7	6.6	6.2	5.9	12.5	11.3	10.3
1408	9.6	8.9	8.3	7.8	7.3	6.9	6.5	6.2	5.9	11	10.1	9.3
1409	9.4	8.8	8.2	7.7	7.2	6.8	6.4	6.1	5.8	9.7	9	8.3
1410	9.2	8.6	8	7.5	7.1	6.7	6.4	6	5.8	11.3	10.3	9.5
1411	9.3	8.6	8.1	7.6	7.1	6.7	6.4	6.1	5.8	12	10.9	10
1412	9	8.4	7.9	7.4	7	6.6	6.3	6	5.7	11.7	10.7	9.8
1413	9.3	8.7	8.1	7.6	7.2	6.8	6.4	6.1	5.8	9.3	8.6	8.1
1414	9.1	8.5	7.9	7.5	7	6.7	6.3	6	5.7	10.5	9.6	8.9
1415	9.5	8.8	8.2	7.7	7.3	6.9	6.5	6.2	5.9	11.8	10.8	9.9
1416	10.2	9.4	8.8	8.2	7.7	7.2	6.8	6.5	6.2	12.5	11.4	10.4
1417	10.7	9.9	9.1	8.5	8	7.5	7.1	6.7	6.4	19.3	16.6	14.6
1418	11	10.1	9.4	8.7	8.1	7.6	7.2	6.8	6.4	8.1	7.6	7.2
1419	10.1	9.4	8.7	8.1	7.6	7.2	6.8	6.4	6.1	6	5.7	5.4
1420	10.4	9.6	8.9	8.3	7.8	7.3	6.9	6.5	6.2	7.8	7.3	6.9
1421	11	10.1	9.3	8.6	8	7.5	7.1	6.7	6.3	14.6	13	11.7
1422	10.7	9.8	9.1	8.4	7.9	7.4	7	6.6	6.2	8.7	8.1	7.6
1423	17.1	15.3	13.9	12.7	11.7	10.8	10.1	9.4	8.9	67.5	44.1	69.3
1424	16.6	14.9	13.5	12.3	11.4	10.5	9.8	9.2	8.7	51	36.4	44.3
1425	15.1	13.6	12.4	11.4	10.6	9.8	9.2	8.7	8.2	36.6	28.6	27.6
1426	14.7	13.3	12.1	11.2	10.3	9.6	9	8.5	8	39.5	30.1	29.4
1427	14.2	12.9	11.8	10.8	10.1	9.4	8.8	8.3	7.8	29.1	23.8	21.4
1428	13.9	12.6	11.5	10.6	9.8	9.2	8.6	8.1	7.6	33.6	26.5	23.7
1429	13.7	12.4	11.3	10.4	9.7	9	8.4	7.9	7.5	28.7	23.3	20.2
1430	12.9	11.7	10.8	9.9	9.2	8.6	8.1	7.6	7.2	25.2	21	18
1431	12	10.9	10.1	9.3	8.7	8.2	7.7	7.2	6.9	20.4	17.5	15.3
1432	11.5	10.5	9.7	9	8.4	7.9	7.4	7	6.6	18.4	16	14.1
1433	10.8	9.9	9.2	8.6	8	7.5	7.1	6.7	6.4	17.3	15.1	13.4
1434	10.2	9.4	8.8	8.2	7.6	7.2	6.8	6.4	6.1	16.4	14.4	12.8
1435	10	9.2	8.5	8	7.5	7	6.7	6.3	6	17.6	15.3	13.5
1436	9.7	9	8.4	7.8	7.3	6.9	6.5	6.2	5.9	15.8	13.9	12.5
1437	9.7	9	8.4	7.8	7.4	6.9	6.6	6.2	5.9	17.4	15.2	13.4
1438	9.7	9	8.4	7.8	7.4	6.9	6.6	6.2	5.9	15.9	14	12.6
1439	9.5	8.8	8.2	7.7	7.3	6.9	6.5	6.2	5.9	14.1	12.6	11.4
1440	9.6	8.9	8.3	7.8	7.3	6.9	6.5	6.2	5.9	15.5	13.7	12.3
1441	9.6	8.9	8.3	7.8	7.3	6.9	6.6	6.2	5.9	16.1	14.2	12.7
1442	9.1	8.5	7.9	7.5	7	6.7	6.3	6	5.7	16.3	14.4	12.8
1443	9.4	8.7	8.2	7.7	7.2	6.8	6.5	6.2	5.9	12.2	11.1	10.2
1444	9.5	8.8	8.2	7.7	7.3	6.9	6.5	6.2	5.9	14	12.6	11.4
1445	8.9	8.3	7.8	7.4	6.9	6.6	6.3	6	5.7	12.3	11.2	10.3
1446	9.9	9.2	8.5	8	7.5	7.1	6.7	6.4	6.1	15.4	13.7	12.3
1447	10.9	10	9.3	8.6	8.1	7.6	7.2	6.8	6.4	24	20	17.1
1448	10.5	9.7	9	8.4	7.9	7.4	7	6.6	6.3	9.4	8.8	8.2
1449	9.7	9	8.4	7.8	7.4	7	6.6	6.3	6	5.9	5.6	5.4
1450	10.3	9.5	8.8	8.2	7.7	7.3	6.9	6.5	6.2	11.4	10.5	9.6
1451	11	10.1	9.3	8.6	8.1	7.6	7.1	6.7	6.4	14.2	12.7	11.5
1452	11	10.1	9.3	8.6	8.1	7.6	7.1	6.7	6.4	9.1	8.4	7.9
1453	16.8	15	13.6	12.4	11.4	10.6	9.9	9.2	8.7	76.3	51.1	83.5
1454	16.1	14.4	13.1	12	11	10.2	9.5	9	8.4	54.1	37.5	47.7
1455	14.7	13.3	12.1	11.2	10.3	9.6	9	8.5	8	45.1	33.1	32.8
1456	14	12.7	11.6	10.7	9.9	9.3	8.7	8.2	7.7	40.3	30.4	28.9
1457	13.7	12.4	11.4	10.5	9.7	9.1	8.5	8	7.6	32.6	25.9	23
1458	13.4	12.2	11.2	10.3	9.6	8.9	8.4	7.9	7.4	30.7	24.6	21.2
1459	13.1	11.9	10.9	10.1	9.4	8.7	8.2	7.7	7.3	28.8	23.4	19.8
1460	12.7	11.6	10.6	9.8	9.1	8.5	8	7.5	7.1	25.9	21.4	18.2
1461	11.9	10.9	10	9.3	8.6	8.1	7.6	7.2	6.8	23.5	19.7	17
1462	11.5	10.5	9.7	9	8.4	7.9	7.4	7	6.6	22.5	19	16.4
1463	11	10.1	9.4	8.7	8.1	7.6	7.2	6.8	6.4	21.3	18	15.7
1464	10.5	9.7	9	8.4	7.8	7.3	6.9	6.6	6.2	19.9	17	14.9
1465	9.9	9.1	8.5	7.9	7.4	7	6.6	6.3	6	18.2	15.7	13.9
1466	9.6	8.9	8.3	7.7	7.3	6.9	6.5	6.2	5.9	16.4	14.4	12.8
1467	9.8	9	8.4	7.9	7.4	7	6.6	6.3	6	18.1	15.7	13.8
1468	10	9.2	8.6	8	7.5	7.1	6.7	6.4	6	19.7	16.9	14.8
1469	10	9.2	8.6	8	7.5	7.1	6.7	6.4	6.1	21.2	17.9	15.6
1470	10	9.2	8.6	8	7.6	7.1	6.7	6.4	6.1	21.9	18.4	16
1471	9.9	9.1	8.5	8	7.5	7.1	6.7	6.4	6	22.1	18.6	16.1
1472	9.7	9	8.4	7.9	7.4	7	6.6	6.3	6	19.2	16.6	14.6
1473	9.4	8.8	8.2	7.7	7.3	6.9	6.5	6.2	5.9	15	13.4	12.1
1474	9.5	8.8	8.2	7.7	7.3	6.9	6.5	6.2	5.9	16.4	14.4	12.9
1475	9.7	9	8.4	7.9	7.4	7	6.7	6.3	6	18.5	16.1	14.2
1476	9.7	9	8.4	7.9	7.5	7	6.7	6.3	6	18.5	16	14.2
1477	10.7	9.9	9.2	8.5	8	7.5	7.1	6.7	6.4	28.5	22.9	19.3
1478	10.3	9.5	8.9	8.3	7.8	7.3	6.9	6.6	6.3	14.8	13.3	12
1479	9.8	9.1	8.5	8	7.5	7.1	6.7	6.4	6.1	6	5.7	5.5
1480	10.7	9.8	9.1	8.5	8	7.5	7.1	6.7	6.4	16.4	14.4	12.9
1481	11.2	10.3	9.5	8.8	8.2	7.7	7.3	6.9	6.5	14.2	12.7	11.5
1482	11.3	10.3	9.5	8.8	8.2	7.7	7.3	6.9	6.5	9.1	8.5	7.9
1483	16	14.3	13	11.9	11	10.2	9.5	8.9	8.4	70.5	45.3	69.6
1484	15.6	14	12.7	11.6	10.7	9.9	9.3	8.7	8.2	64.1	41.1	58.7
1485	15.3	13.7	12.5	11.4	10.5	9.8	9.1	8.6	8.1	53.6	36.8	43.6
1486	13.9	12.6	11.5	10.6	9.8	9.2	8.6	8.1	7.6	47.2	33.7	33.1
1487	13.2	12	11	10.2	9.5	8.8	8.3	7.8	7.4	39.4	29.7	26.9
1488	12.9	11.7	10.8	10	9.3	8.7	8.1	7.7	7.2	36	27.7	24.4
1489	12.5	11.4	10.5	9.7	9	8.5	7.9	7.5	7.1	29.7	23.8	20.3
1490	12.6	11.5	10.5	9.7	9	8.5	7.9	7.5	7.1	31.2	24.7	21.3
1491	12.2	11.1	10.2	9.5	8.8	8.2	7.7	7.3	6.9	31.3	24.7	21.2
1492	11.6	10.6	9.8	9	8.4	7.9	7.4	7	6.7	30.3	24	20.3
1493	11.2	10.2	9.5	8.8	8.2	7.7	7.2	6.8	6.5	27.9	22.5	19.4
1494	10.5	9.7	9	8.4	7.8	7.4	6.9	6.6	6.2	23.8	19.7	16.9
1495	10.1	9.3	8.6	8.1	7.6	7.1	6.7	6.4	6.1	21.9	18.4	15.9
1496	9.8	9.1	8.4	7.9	7.4	7	6.6	6.3	6	20.4	17.4	15.2
1497	9.6	8.9	8.3	7.8	7.3	6.9	6.6	6.2	5.9	21.8	18.4	15.9
1498	9.8	9.1	8.5	7.9	7.5	7	6.7	6.3	6	22.1	18.6	16.1
1499	9.8	9.1	8.5	7.9	7.5	7	6.7	6.3	6	20.6	17.5	15.3
1500	9.8	9.1	8.5	8	7.5	7.1	6.7	6.3	6	21.1	17.9	15.6
1501	9.7	9	8.4	7.9	7.4	7	6.6	6.3	6	22.4	18.8	16.3
1502	9.5	8.8	8.3	7.8	7.3	6.9	6.6	6.2	5.9	20.6	17.6	15.4
1503	10	9.3	8.6	8.1	7.6	7.2	6.8	6.5	6.1	19.8	17	14.9
1504	9.8	9.1	8.5	8	7.5	7.1	6.7	6.4	6.1	20.4	17.4	15.3
1505	10.1	9.3	8.7	8.1	7.7	7.2	6.8	6.5	6.2	20.3	17.4	15.3
1506	10.4	9.6	8.9	8.4	7.9	7.4	7	6.6	6.3	23.5	19.7	17
1507	11.3	10.4	9.6	8.9	8.3	7.8	7.4	7	6.6	28.1	22.8	19.2
1508	11.5	10.5	9.7	9	8.4	7.9	7.5	7.1	6.7	19.7	17	15
1509	10.4	9.6	9	8.4	7.9	7.4	7	6.6	6.3	10.8	10	9.3
1510	11	10.1	9.4	8.7	8.2	7.7	7.2	6.9	6.5	19.6	16.9	14.9
1511	11.3	10.4	9.6	8.9	8.3	7.8	7.4	7	6.6	26.3	21.5	18.3
1512	11.2	10.3	9.5	8.8	8.2	7.7	7.3	6.9	6.5	18	15.7	13.9
1513	12	11	10.1	9.4	8.7	8.2	7.7	7.3	6.9	34.7	26.8	23.1
1514	12.3	11.2	10.3	9.5	8.9	8.3	7.8	7.4	7	39.1	29.1	25.8
1515	12.6	11.4	10.5	9.7	9	8.4	7.9	7.4	7	40.9	29.9	27.1
1516	11.8	10.8	9.9	9.2	8.6	8	7.5	7.1	6.7	35.2	26.8	23.7
1517	11.3	10.3	9.5	8.9	8.3	7.7	7.3	6.9	6.5	30.6	24.1	20.8
1518	10.7	9.9	9.1	8.5	8	7.5	7	6.7	6.3	29.1	23.2	19.8
1519	10.2	9.4	8.7	8.1	7.6	7.2	6.8	6.4	6.1	25.8	21.1	17.8
1520	10.1	9.3	8.6	8.1	7.6	7.1	6.8	6.4	6.1	24.1	19.9	17.1
1521	9.9	9.2	8.5	8	7.5	7.1	6.7	6.4	6	22.5	18.9	16.3
1522	9.9	9.2	8.5	8	7.5	7.1	6.7	6.4	6.1	23.2	19.4	16.7
1523	9.9	9.2	8.5	8	7.5	7.1	6.7	6.4	6.1	21	17.9	15.6
1524	9.9	9.2	8.6	8	7.5	7.1	6.7	6.4	6.1	22.6	19	16.4
1525	9.5	8.8	8.3	7.8	7.3	6.9	6.6	6.2	6	21.4	18.2	15.8
1526	9.9	9.2	8.6	8	7.5	7.1	6.8	6.4	6.1	25.4	20.9	17.8
1527	9.7	9	8.4	7.9	7.4	7	6.7	6.3	6	21.9	18.6	16.1
1528	10	9.3	8.7	8.1	7.6	7.2	6.8	6.5	6.2	24.6	20.5	17.5
1529	10.5	9.7	9	8.4	7.9	7.5	7.1	6.7	6.4	25.9	21.4	18.2
1530	10.9	10.1	9.3	8.7	8.2	7.7	7.3	6.9	6.5	29.5	23.7	19.8
1531	11.8	10.8	10	9.3	8.6	8.1	7.6	7.2	6.8	29.8	23.9	20
1532	11.9	10.8	10	9.3	8.7	8.1	7.6	7.2	6.8	25	20.8	17.8
1533	11.6	10.6	9.8	9.1	8.5	8	7.5	7.1	6.8	22.1	18.8	16.3
1534	11.6	10.6	9.8	9.1	8.5	8	7.5	7.1	6.7	19.1	16.5	14.6
1535	11.6	10.6	9.8	9.1	8.5	8	7.5	7.1	6.7	19.7	17	15
1536	11	10.1	9.4	8.7	8.2	7.7	7.3	6.9	6.5	20.2	17.3	15.2
1537	11.8	10.8	9.9	9.2	8.6	8.1	7.6	7.2	6.8	37.3	28.1	24.3
1538	11.7	10.7	9.9	9.2	8.5	8	7.5	7.1	6.7	46.7	32.7	29.5
1539	12.2	11.1	10.2	9.5	8.8	8.2	7.7	7.3	6.9	46.5	32.6	30.1
1540	11.7	10.7	9.8	9.1	8.5	8	7.5	7.1	6.7	35.5	27	23.8
1541	10.9	10	9.3	8.6	8.1	7.6	7.1	6.8	6.4	30.3	24	20.3
1542	10.8	9.9	9.2	8.6	8	7.5	7.1	6.7	6.4	31.6	24.7	20.9
1543	10.4	9.6	8.9	8.3	7.8	7.3	6.9	6.6	6.2	28.6	22.8	19.3
1544	10.3	9.5	8.8	8.2	7.7	7.3	6.9	6.5	6.2	27.9	22.5	18.9
1545	10.1	9.3	8.7	8.1	7.6	7.2	6.8	6.4	6.1	27	21.9	18.5
1546	9.9	9.1	8.5	8	7.5	7.1	6.7	6.4	6.1	27.4	22.2	18.7
1547	9.8	9.1	8.5	8	7.5	7.1	6.7	6.4	6.1	25.7	21.1	17.9
1548	9.9	9.2	8.5	8	7.5	7.1	6.7	6.4	6.1	27	22	18.6
1549	9.7	9	8.4	7.9	7.4	7	6.7	6.3	6	23.1	19.4	16.7
1550	9.8	9.1	8.5	8	7.5	7.1	6.7	6.4	6.1	24.5	20.4	17.5
1551	10.1	9.4	8.7	8.2	7.7	7.3	6.9	6.5	6.2	23.4	19.7	17
1552	10.2	9.5	8.8	8.3	7.8	7.3	7	6.6	6.3	25.3	20.9	17.9
1553	10.3	9.6	8.9	8.3	7.8	7.4	7	6.6	6.3	26.1	21.5	18.3
1554	11	10.2	9.4	8.8	8.3	7.8	7.3	6.9	6.6	30.7	24.5	20.4
1555	12.1	11.1	10.2	9.5	8.8	8.3	7.8	7.3	7	34.1	26.5	22.4
1556	12.2	11.1	10.3	9.5	8.9	8.3	7.8	7.4	7	26.5	21.8	18.6
1557	11.8	10.8	10	9.3	8.7	8.1	7.6	7.2	6.9	23.5	19.8	17.1
1558	11.6	10.6	9.8	9.1	8.5	8	7.6	7.1	6.8	20.4	17.6	15.4
1559	11.8	10.8	10	9.3	8.6	8.1	7.6	7.2	6.8	18.4	16.1	14.3
1560	11.3	10.4	9.7	9	8.4	7.9	7.5	7.1	6.7	13.6	12.3	11.2
1561	11.3	10.4	9.6	8.9	8.3	7.8	7.4	7	6.6	41.9	30.4	26.6
1562	11.4	10.4	9.6	8.9	8.3	7.8	7.4	7	6.6	47.4	32.9	29.4
1563	11.5	10.6	9.7	9	8.4	7.9	7.4	7	6.6	48	33.2	30.2
1564	11.4	10.5	9.6	9	8.4	7.8	7.4	7	6.6	36.6	27.6	24.4
1565	11	10.1	9.4	8.7	8.1	7.6	7.2	6.8	6.5	32.9	25.5	22.1
1566	10.7	9.8	9.1	8.5	7.9	7.4	7	6.7	6.3	32.6	25.3	21.4
1567	10.3	9.5	8.8	8.3	7.7	7.3	6.9	6.5	6.2	31.8	24.8	20.5
1568	10.2	9.5	8.8	8.2	7.7	7.3	6.9	6.5	6.2	31	24.4	20.2
1569	10.3	9.5	8.8	8.3	7.8	7.3	6.9	6.5	6.2	30.5	24.1	20.1
1570	10.2	9.4	8.8	8.2	7.7	7.3	6.9	6.5	6.2	31.2	24.6	20.4
1571	10	9.3	8.6	8.1	7.6	7.2	6.8	6.5	6.1	28.5	22.9	19.3
1572	10.1	9.4	8.7	8.2	7.7	7.2	6.9	6.5	6.2	34.2	26.4	21.7
1573	9.9	9.2	8.6	8	7.6	7.2	6.8	6.4	6.1	34.9	26.9	22
1574	9.8	9.1	8.5	8	7.5	7.1	6.8	6.4	6.1	23.7	19.8	17.1
1575	9.9	9.2	8.6	8.1	7.6	7.2	6.8	6.5	6.2	25.5	21.1	18
1576	10.6	9.8	9.1	8.5	8	7.6	7.1	6.8	6.5	34.8	26.9	22.4
1577	10.6	9.8	9.1	8.5	8	7.6	7.2	6.8	6.5	22.3	18.9	16.5
1578	10.7	9.9	9.2	8.6	8.1	7.6	7.2	6.9	6.5	24.5	20.5	17.6
1579	12.1	11.1	10.2	9.5	8.9	8.3	7.8	7.4	7	38.2	28.9	24.3
1580	12.1	11.1	10.2	9.5	8.9	8.3	7.8	7.4	7	28.3	23.1	19.5
1581	11.9	10.9	10.1	9.4	8.7	8.2	7.7	7.3	6.9	23.9	20.1	17.4
1582	11.9	10.9	10.1	9.4	8.8	8.2	7.7	7.3	6.9	19.8	17.1	15.1
1583	12	11	10.1	9.4	8.8	8.3	7.8	7.3	7	15.5	13.8	12.5
1584	11.5	10.5	9.8	9.1	8.5	8	7.6	7.2	6.8	19	16.6	14.7
1585	11.2	10.3	9.5	8.8	8.2	7.7	7.3	6.9	6.5	46.8	32.6	29.4
1586	11.1	10.2	9.4	8.7	8.2	7.7	7.2	6.8	6.5	37.1	27.9	23.6
1587	11.3	10.3	9.6	8.9	8.3	7.8	7.3	6.9	6.6	43.6	31.1	27.4
1588	11.4	10.5	9.6	9	8.4	7.8	7.4	7	6.6	45.3	31.9	29.4
1589	11.3	10.3	9.5	8.8	8.3	7.7	7.3	6.9	6.5	37.7	28.1	24.8
1590	11.1	10.2	9.4	8.8	8.2	7.7	7.2	6.8	6.5	38.6	28.6	25.4
1591	10.5	9.7	9	8.4	7.9	7.4	7	6.6	6.3	33	25.5	21.5
1592	10.3	9.5	8.9	8.3	7.8	7.3	6.9	6.6	6.2	29.7	23.6	19.7
1593	10.4	9.6	8.9	8.3	7.8	7.4	7	6.6	6.3	33.6	26	22
1594	10.5	9.7	9	8.4	7.9	7.4	7	6.6	6.3	31.9	25	20.7
1595	10.2	9.4	8.8	8.2	7.7	7.3	6.9	6.5	6.2	35.3	27	22.6
1596	10.4	9.6	8.9	8.4	7.9	7.4	7	6.6	6.3	36.3	27.6	23.1
1597	10.2	9.4	8.8	8.2	7.8	7.3	6.9	6.6	6.3	32.1	25.3	21
1598	9.8	9.1	8.5	8	7.6	7.1	6.8	6.4	6.1	26.1	21.5	18.4
1599	9.8	9.2	8.6	8	7.6	7.2	6.8	6.5	6.2	22.3	18.9	16.5
1600	10.2	9.5	8.8	8.3	7.8	7.4	7	6.6	6.3	20	17.3	15.2
1601	10.6	9.8	9.2	8.6	8.1	7.6	7.2	6.8	6.5	16.9	15	13.4
1602	10.9	10.1	9.4	8.8	8.2	7.7	7.3	6.9	6.6	30.2	24.3	20.4
1603	12.2	11.2	10.3	9.6	8.9	8.4	7.9	7.5	7.1	51.6	35.6	31.1
1604	12.3	11.3	10.4	9.6	9	8.4	7.9	7.5	7.1	29.7	24	20.2
1605	12.1	11.1	10.2	9.5	8.9	8.3	7.8	7.4	7	23.1	19.6	17
1606	11.8	10.8	10	9.3	8.7	8.2	7.7	7.3	6.9	21.2	18.2	16
1607	11.8	10.9	10.1	9.4	8.8	8.2	7.8	7.3	7	15.5	13.9	12.6
1608	11.7	10.8	10	9.3	8.7	8.2	7.7	7.3	6.9	20.7	17.9	15.8
1609	11.6	10.6	9.8	9.1	8.4	7.9	7.4	7	6.6	50.6	34.1	32.2
1610	11.2	10.2	9.4	8.8	8.2	7.7	7.2	6.8	6.5	42.8	30.7	26.9
1611	11.3	10.4	9.6	8.9	8.3	7.8	7.3	6.9	6.6	49.2	33.6	30.6
1612	11.6	10.6	9.8	9.1	8.5	7.9	7.5	7	6.7	56	36.3	34.8
1613	11.3	10.3	9.5	8.9	8.3	7.8	7.3	6.9	6.5	42.5	30.6	26.8
1614	10.6	9.8	9	8.4	7.9	7.4	7	6.7	6.3	34.1	26.2	22.4
1615	10.5	9.7	9	8.4	7.9	7.4	7	6.6	6.3	36.9	27.8	24.1
1616	10.6	9.8	9.1	8.5	7.9	7.5	7.1	6.7	6.4	40.6	29.8	26.5
1617	10.5	9.7	9	8.4	7.9	7.4	7	6.7	6.3	39.6	29.3	25.7
1618	10.4	9.6	8.9	8.3	7.8	7.4	7	6.6	6.3	34.8	26.8	22.9
1619	10.4	9.6	9	8.4	7.9	7.4	7	6.7	6.3	34	26.4	22
1620	10.4	9.7	9	8.4	7.9	7.4	7	6.7	6.4	35.8	27.4	22.7
1621	10.5	9.7	9	8.5	8	7.5	7.1	6.7	6.4	35.4	27.2	22.3
1622	10	9.3	8.7	8.2	7.7	7.3	6.9	6.5	6.2	25.8	21.4	18.3
1623	9.6	8.9	8.4	7.9	7.4	7	6.7	6.4	6.1	32.4	25.6	21.2
1624	10.3	9.5	8.9	8.4	7.9	7.4	7	6.7	6.4	24.3	20.4	17.6
1625	10.6	9.8	9.1	8.5	8	7.6	7.2	6.8	6.5	26.5	21.9	18.7
1626	11.4	10.5	9.7	9.1	8.5	8	7.5	7.1	6.8	27.9	22.9	19.4
1627	12.3	11.2	10.4	9.6	9	8.4	7.9	7.5	7.1	35.2	27.4	23
1628	12.6	11.5	10.6	9.8	9.2	8.6	8.1	7.6	7.2	32.2	25.6	21.4
1629	12.2	11.2	10.4	9.6	9	8.4	7.9	7.5	7.1	25.6	21.4	18.4
1630	12.1	11.1	10.2	9.5	8.9	8.4	7.9	7.5	7.1	23.1	19.6	17.1
1631	12.2	11.2	10.3	9.6	9	8.4	8	7.5	7.1	17.7	15.6	14
1632	11.8	10.9	10.1	9.4	8.8	8.3	7.8	7.4	7	17.2	15.2	13.7
1633	12.9	11.6	10.6	9.8	9	8.4	7.9	7.4	7	71.9	40.7	53.6
1634	11.3	10.3	9.5	8.8	8.2	7.7	7.3	6.9	6.5	49	33.3	30.3
1635	10.7	9.9	9.1	8.5	8	7.5	7	6.7	6.3	43.2	30.8	27.5
1636	11.2	10.2	9.5	8.8	8.2	7.7	7.3	6.9	6.5	55.7	36.1	34.6
1637	11.3	10.4	9.6	8.9	8.3	7.8	7.3	6.9	6.6	52	34.8	32.3
1638	10.7	9.8	9.1	8.5	8	7.5	7.1	6.7	6.4	42.1	30.5	27
1639	10.6	9.8	9.1	8.5	7.9	7.5	7	6.7	6.3	41.9	30.4	27
1640	10.8	9.9	9.2	8.6	8	7.6	7.1	6.8	6.4	42.7	30.9	27.5
1641	11.1	10.2	9.4	8.8	8.2	7.7	7.3	6.9	6.6	49.1	33.9	31.3
1642	10.5	9.7	9	8.4	7.9	7.4	7	6.7	6.4	40.2	29.7	25.8
1643	10.6	9.8	9.1	8.5	8	7.5	7.1	6.8	6.4	33.9	26.3	21.7
1644	10.7	9.9	9.2	8.6	8	7.6	7.2	6.8	6.5	31.1	24.7	20.6
1645	10.5	9.7	9.1	8.5	8	7.5	7.1	6.8	6.4	28.2	23	19.4
1646	10.4	9.6	9	8.4	7.9	7.5	7.1	6.7	6.4	25.7	21.3	18.2
1647	10.1	9.4	8.8	8.3	7.8	7.4	7	6.6	6.3	28.4	23.1	19.6
1648	10.4	9.7	9	8.5	8	7.5	7.1	6.8	6.4	25.6	21.3	18.3
1649	10.5	9.7	9.1	8.5	8	7.6	7.2	6.8	6.5	25.5	21.3	18.3
1650	11.4	10.5	9.7	9.1	8.5	8	7.6	7.2	6.8	31.9	25.4	21.2
1651	12.5	11.5	10.6	9.8	9.1	8.6	8.1	7.6	7.2	32.1	25.6	21.7
1652	12.5	11.5	10.6	9.8	9.2	8.6	8.1	7.6	7.2	28.4	23.2	19.7
1653	12.4	11.4	10.5	9.8	9.1	8.5	8.1	7.6	7.2	28.1	23.1	19.6
1654	12.4	11.4	10.5	9.8	9.1	8.6	8.1	7.6	7.2	21.1	18.2	16
1655	12.4	11.4	10.5	9.8	9.1	8.6	8.1	7.6	7.2	20.2	17.6	15.6
1656	11.9	10.9	10.1	9.4	8.9	8.3	7.9	7.5	7.1	12.7	11.6	10.8
1657	11.3	10.4	9.6	8.9	8.3	7.7	7.3	6.9	6.5	59.4	37.1	36.4
1658	10.7	9.8	9.1	8.5	7.9	7.4	7	6.6	6.3	46.9	32.4	29.2
1659	10.3	9.5	8.8	8.2	7.7	7.3	6.9	6.5	6.2	45.3	31.8	28.5
1660	10.2	9.4	8.8	8.2	7.7	7.2	6.8	6.5	6.2	43.5	31	27.8
1661	10.4	9.6	8.9	8.3	7.8	7.3	6.9	6.6	6.2	43.4	31	27.5
1662	10.6	9.7	9	8.4	7.9	7.4	7	6.6	6.3	45.3	32	29.2
1663	12.2	11.1	10.2	9.4	8.7	8.1	7.6	7.2	6.8	78.9	42.3	53.8
1664	10.3	9.5	8.8	8.2	7.7	7.2	6.8	6.5	6.2	46.9	32.4	29.1
1665	10.9	10	9.2	8.6	8	7.5	7.1	6.7	6.4	51.3	34.3	32.1
1666	11.1	10.2	9.4	8.7	8.1	7.6	7.2	6.8	6.5	53.7	35.3	33.6
1667	10.7	9.9	9.1	8.5	8	7.5	7.1	6.7	6.4	50.9	34.3	31.8
1668	11.3	10.3	9.5	8.9	8.3	7.8	7.3	6.9	6.5	57.4	36.8	35.2
1669	11.2	10.2	9.4	8.8	8.2	7.7	7.2	6.8	6.5	68.2	39.9	39.5
1670	10.3	9.5	8.8	8.2	7.7	7.3	6.9	6.5	6.2	58.1	36.8	34.4
1671	11.4	10.4	9.6	8.9	8.3	7.8	7.3	6.9	6.5	64.7	39	38.9
1672	12.6	11.4	10.5	9.6	8.9	8.3	7.8	7.3	6.9	78.8	42.6	57.1
1673	12.8	11.6	10.6	9.7	9	8.4	7.9	7.4	7	82.6	43.4	56.9
1674	11.6	10.6	9.7	9	8.4	7.9	7.4	7	6.6	70.2	40.7	40.1
1675	11.1	10.2	9.4	8.8	8.2	7.7	7.2	6.8	6.5	70.9	40.6	40.1
1676	11.1	10.1	9.4	8.7	8.1	7.6	7.2	6.8	6.4	64.8	39	38.5
1677	12.4	11.3	10.3	9.5	8.8	8.2	7.7	7.3	6.9	81.3	43	58
1678	13.4	12.1	11	10.1	9.3	8.7	8.1	7.6	7.2	93	50.9	77.7
1679	12.6	11.4	10.4	9.6	8.9	8.3	7.8	7.3	6.9	76.9	42.1	49.8
1680	11.2	10.3	9.5	8.8	8.2	7.7	7.3	6.9	6.5	66.4	39.5	37.5
1681	11.6	10.6	9.7	9	8.4	7.9	7.4	7	6.6	78.3	42.4	49.6
1682	12.4	11.2	10.3	9.5	8.8	8.2	7.7	7.3	6.9	85.7	44.8	62.1
1683	13.4	12.1	11	10.1	9.3	8.7	8.1	7.6	7.6	104	62	97.3
1684	13.5	12.1	11	10.1	9.3	8.7	8.1	7.6	8.3	103.7	60.3	90.5
1685	13.2	11.9	10.9	10	9.2	8.6	8	7.5	7.1	93.2	48.5	67.4
1686	11.2	10.2	9.4	8.8	8.2	7.7	7.2	6.8	6.5	60.4	37.6	34.4
1687	13	11.8	10.7	9.9	9.2	8.5	8	7.5	7.1	97.9	56.2	86.7
1688	15.3	13.6	12.3	11.2	10.3	9.5	8.8	8.2	24.5	128	85.1	128
1689	15.2	13.5	12.7	11.5	10.5	9.7	9	8.4	30.9	127.6	84.5	127.6
1690	13.4	12.1	11	10.1	9.3	8.7	8.1	7.6	7.5	107.8	61	90.5
1691	12.1	11	10.1	9.3	8.6	8.1	7.6	7.1	6.7	76.2	41.8	41.7
1692	10.6	9.8	9	8.4	7.9	7.4	7	6.6	6.3	58.1	36.7	32.3
