# Supplementary material for: Roles of host and environment in shift of primary anthrax host species in Kruger National Park
Source: PLoS One. 2024 Dec 6;19(12):e0314103. doi: 10.1371/journal.pone.0314103 (PMC11623471; doi:10.1371/journal.pone.0314103)
Supplement: S1 Data — (ZIP) [file pone.0314103.s001.zip › Ochai Supplementary Data/Soil Moisture KNP/TerraClimate_Soil Moisture_2013.xlsx]

## Sheet: TerraClimate_Soil Moisture_2013
UPID	2013_1	2013_2	2013_3	2013_4	2013_5	2013_6	2013_7	2013_8	2013_9	2013_10	2013_11	2013_12
1	3.8	3.6	3.5	3.4	3.2	3.1	3	2.9	2.8	2.7	2.7	2.6
2	1.6	1.5	1.5	1.5	1.4	1.4	1.4	1.4	1.4	1.3	1.3	1.3
3	1.5	1.5	1.5	1.4	1.4	1.4	1.4	1.3	1.3	1.3	1.3	1.3
4	1.5	1.4	1.4	1.4	1.4	1.3	1.3	1.3	1.3	1.3	1.2	1.2
5	6.4	5.9	5.5	5.2	4.9	4.6	4.3	4.1	3.9	3.8	3.6	3.4
6	2.5	2.4	2.4	2.3	2.2	2.2	2.1	2.1	2	2	1.9	1.9
7	1.3	1.3	1.3	1.3	1.2	1.2	1.2	1.2	1.2	1.2	1.1	1.1
8	1.1	1.1	1.1	1.1	1.1	1.1	1.1	1	1	1	1	1
9	1.5	1.4	1.4	1.4	1.4	1.3	1.3	1.3	1.3	1.3	1.3	1.2
10	2.8	2.7	2.6	2.5	2.5	2.4	2.3	2.3	2.2	2.2	2.1	2.1
11	2.7	2.6	2.5	2.5	2.4	2.3	2.3	2.2	2.2	2.1	2.1	2
12	2.6	2.5	2.5	2.4	2.4	2.3	2.2	2.2	2.1	2.1	2	2
13	3	2.9	2.8	2.7	2.6	2.6	2.5	2.4	2.4	2.3	2.3	2.2
14	8.1	7.4	6.9	6.4	6	5.6	5.3	5	4.7	4.5	4.3	4.1
15	12.4	10.9	9.7	8.8	8	7.4	6.8	6.4	6	5.6	5.3	5
16	2.9	2.8	2.7	2.6	2.6	2.5	2.4	2.4	2.3	2.3	2.2	2.2
17	2.5	2.5	2.4	2.3	2.3	2.2	2.2	2.1	2.1	2.1	2	2
18	8.1	7.5	6.9	6.5	6.1	5.7	5.4	5.1	4.9	4.6	4.4	4.2
19	7.3	6.7	6.2	5.8	5.4	5.1	4.8	4.5	4.3	4.1	3.9	3.7
20	9.5	8.5	7.7	7	6.5	6	5.6	5.2	4.9	4.6	4.4	4.2
21	5.7	5.4	5	4.7	4.5	4.2	4	3.8	3.7	3.5	3.4	3.2
22	2.3	2.2	2.2	2.1	2	2	1.9	1.9	1.9	1.8	1.8	1.7
23	2.4	2.3	2.3	2.2	2.2	2.1	2	2	1.9	1.9	1.9	1.8
24	3.9	3.7	3.6	3.4	3.3	3.1	3	2.9	2.8	2.7	2.6	2.5
25	1.6	1.6	1.6	1.5	1.5	1.5	1.4	1.4	1.4	1.4	1.3	1.3
26	1	0.9	0.9	0.9	0.9	0.9	0.9	0.9	0.9	0.9	0.9	0.8
27	0.6	0.6	0.5	0.5	0.5	0.5	0.5	0.5	0.5	0.5	0.5	0.5
28	0.6	0.6	0.6	0.6	0.5	0.5	0.5	0.5	0.5	0.5	0.5	0.5
29	2.1	2	2	1.9	1.9	1.9	1.8	1.8	1.7	1.7	1.7	1.6
30	2.7	2.6	2.6	2.5	2.4	2.3	2.3	2.2	2.2	2.1	2.1	2
31	6.1	5.7	5.3	5	4.8	4.5	4.3	4.1	3.9	3.7	3.6	3.4
32	7.6	7	6.5	6	5.6	5.3	5	4.7	4.5	4.2	4.1	3.9
33	18	14.8	12.6	11	9.7	8.7	7.9	7.3	6.7	6.2	5.8	5.5
34	8.6	7.9	7.2	6.7	6.2	5.8	5.5	5.1	4.9	4.6	4.4	4.2
35	0.6	0.6	0.6	0.6	0.6	0.6	0.6	0.6	0.6	0.6	0.6	0.6
36	1.8	1.8	1.8	1.7	1.7	1.7	1.6	1.6	1.6	1.6	1.5	1.5
37	10.6	9.4	8.4	7.6	6.9	6.4	5.9	5.5	5.2	4.8	4.6	4.3
38	12.1	10.4	9.2	8.2	7.4	6.8	6.2	5.8	5.4	5.1	4.7	4.5
39	9.2	8.2	7.4	6.8	6.2	5.8	5.4	5	4.7	4.5	4.2	4
40	6.8	6.3	5.8	5.4	5	4.7	4.4	4.2	4	3.8	3.6	3.4
41	2.3	2.2	2.1	2.1	2	2	1.9	1.9	1.8	1.8	1.8	1.7
42	1.3	1.3	1.3	1.2	1.2	1.2	1.2	1.2	1.2	1.1	1.1	1.1
43	1.8	1.8	1.7	1.7	1.7	1.6	1.6	1.6	1.5	1.5	1.5	1.4
44	1.6	1.6	1.6	1.5	1.5	1.5	1.4	1.4	1.4	1.4	1.3	1.3
45	1.4	1.4	1.4	1.4	1.3	1.3	1.3	1.3	1.3	1.2	1.2	1.2
46	2.2	2.1	2.1	2	1.9	1.9	1.9	1.8	1.8	1.7	1.7	1.7
47	0.8	0.8	0.8	0.8	0.8	0.8	0.8	0.8	0.8	0.8	0.8	0.8
48	1.1	1.1	1.1	1.1	1.1	1.1	1	1	1	1	1	1
49	1.8	1.8	1.7	1.7	1.7	1.6	1.6	1.6	1.5	1.5	1.5	1.5
50	2.7	2.6	2.5	2.5	2.4	2.3	2.3	2.2	2.1	2.1	2	2
51	10.2	9.1	8.2	7.4	6.8	6.3	5.8	5.5	5.1	4.8	4.6	4.3
52	8.8	8	7.3	6.7	6.2	5.8	5.4	5.1	4.8	4.5	4.3	4.1
53	0.6	0.6	0.6	0.6	0.6	0.6	0.6	0.6	0.6	0.6	0.6	0.6
54	0.6	0.6	0.6	0.6	0.6	0.6	0.6	0.6	0.6	0.6	0.6	0.6
55	8.2	7.4	6.8	6.2	5.8	5.4	5	4.7	4.5	4.2	4	3.8
56	9.2	8.2	7.4	6.8	6.2	5.7	5.3	5	4.7	4.4	4.2	4
57	7.6	6.9	6.3	5.8	5.4	5	4.7	4.4	4.2	4	3.8	3.6
58	10.8	9.4	8.3	7.4	6.7	6.2	5.7	5.3	4.9	4.6	4.3	4.1
59	12.6	10.6	9.2	8.1	7.3	6.6	6	5.6	5.2	4.8	4.5	4.2
60	1.6	1.6	1.5	1.5	1.5	1.4	1.4	1.4	1.4	1.3	1.3	1.3
61	1.1	1.1	1.1	1	1	1	1	1	1	1	0.9	0.9
62	0.5	0.5	0.5	0.5	0.5	0.5	0.5	0.5	0.5	0.5	0.5	0.5
63	2.3	2.2	2.1	2.1	2	2	1.9	1.9	1.8	1.8	1.7	1.7
64	1.7	1.6	1.6	1.5	1.5	1.5	1.5	1.4	1.4	1.4	1.4	1.3
65	0.6	0.6	0.5	0.5	0.5	0.5	0.5	0.5	0.5	0.5	0.5	0.5
66	1.6	1.6	1.6	1.5	1.5	1.5	1.4	1.4	1.4	1.4	1.3	1.3
67	0.5	0.5	0.5	0.5	0.5	0.5	0.5	0.5	0.5	0.5	0.5	0.5
68	1.1	1.1	1.1	1.1	1.1	1	1	1	1	1	1	1
69	0.5	0.5	0.5	0.5	0.5	0.5	0.5	0.5	0.5	0.5	0.5	0.5
70	0.6	0.6	0.5	0.5	0.5	0.5	0.5	0.5	0.5	0.5	0.5	0.5
71	0.6	0.6	0.6	0.6	0.5	0.5	0.5	0.5	0.5	0.5	0.5	0.5
72	0.6	0.6	0.6	0.6	0.5	0.5	0.5	0.5	0.5	0.5	0.5	0.5
73	13.4	11.3	9.8	8.7	7.8	7	6.4	5.9	5.5	5.1	4.8	4.5
74	12.8	10.8	9.4	8.3	7.5	6.8	6.2	5.7	5.3	4.9	4.6	4.4
75	8	7.2	6.5	6	5.5	5.1	4.8	4.5	4.2	4	3.8	3.6
76	8.2	7.3	6.6	6	5.6	5.2	4.8	4.5	4.2	4	3.8	3.6
77	6	5.5	5.1	4.8	4.4	4.2	3.9	3.7	3.5	3.4	3.2	3.1
78	1.2	1.2	1.2	1.1	1.1	1.1	1.1	1.1	1.1	1	1	1
79	0.9	0.8	0.8	0.8	0.8	0.8	0.8	0.8	0.8	0.8	0.8	0.8
80	0.5	0.5	0.5	0.5	0.5	0.5	0.4	0.4	0.4	0.4	0.4	0.4
81	0.5	0.5	0.5	0.5	0.5	0.5	0.5	0.5	0.4	0.4	0.4	0.4
82	2.3	2.3	2.2	2.1	2.1	2	1.9	1.9	1.8	1.8	1.7	1.7
83	2.2	2.1	2.1	2	2	1.9	1.9	1.8	1.8	1.7	1.7	1.6
84	0.7	0.7	0.7	0.7	0.7	0.7	0.7	0.7	0.7	0.7	0.7	0.7
85	0.5	0.5	0.5	0.5	0.5	0.5	0.5	0.5	0.5	0.5	0.5	0.5
86	0.5	0.5	0.5	0.5	0.5	0.5	0.5	0.5	0.5	0.5	0.5	0.5
87	0.5	0.5	0.5	0.5	0.5	0.5	0.5	0.5	0.5	0.5	0.5	0.5
88	0.5	0.5	0.5	0.5	0.5	0.5	0.5	0.5	0.5	0.5	0.5	0.5
89	0.5	0.5	0.5	0.5	0.5	0.5	0.5	0.5	0.5	0.5	0.5	0.5
90	0.5	0.5	0.5	0.5	0.5	0.5	0.5	0.5	0.5	0.5	0.5	0.5
91	13.4	11.2	9.7	8.5	7.6	6.9	6.3	5.8	5.4	5	4.7	4.4
92	3.9	3.7	3.5	3.4	3.2	3.1	3	2.8	2.7	2.6	2.5	2.5
93	1.8	1.8	1.7	1.7	1.7	1.6	1.6	1.5	1.5	1.5	1.5	1.4
94	5.1	4.8	4.5	4.2	3.9	3.7	3.5	3.3	3.2	3	2.9	2.8
95	3.2	3.1	3	2.8	2.7	2.6	2.5	2.4	2.3	2.2	2.2	2.1
96	1.2	1.2	1.1	1.1	1.1	1.1	1.1	1	1	1	1	1
97	1.1	1.1	1.1	1	1	1	1	1	1	0.9	0.9	0.9
98	1.8	1.8	1.7	1.7	1.6	1.6	1.6	1.5	1.5	1.4	1.4	1.4
99	1.9	1.9	1.8	1.8	1.7	1.7	1.6	1.6	1.5	1.5	1.5	1.4
100	1.1	1.1	1.1	1.1	1	1	1	1	1	1	0.9	0.9
101	2.5	2.4	2.4	2.3	2.2	2.1	2.1	2	1.9	1.9	1.8	1.8
102	1.6	1.6	1.5	1.5	1.5	1.4	1.4	1.4	1.4	1.3	1.3	1.3
103	0.9	0.9	0.9	0.9	0.9	0.8	0.8	0.8	0.8	0.8	0.8	0.8
104	0.9	0.9	0.9	0.9	0.9	0.9	0.9	0.9	0.9	0.8	0.8	0.8
105	1.7	1.7	1.6	1.6	1.6	1.5	1.5	1.5	1.4	1.4	1.4	1.4
106	0.5	0.5	0.5	0.5	0.5	0.5	0.5	0.5	0.5	0.5	0.4	0.4
107	0.5	0.5	0.5	0.5	0.5	0.5	0.5	0.5	0.5	0.5	0.5	0.4
108	0.5	0.5	0.5	0.5	0.5	0.5	0.5	0.5	0.5	0.5	0.5	0.5
109	14.3	11.9	10.2	8.9	7.9	7.1	6.5	6	5.5	5.1	4.8	4.5
110	9.8	8.6	7.6	6.9	6.3	5.8	5.3	5	4.6	4.4	4.1	3.9
111	16.3	13	10.9	9.3	8.2	7.3	6.6	6	5.6	5.1	4.8	4.5
112	13.7	11.3	9.6	8.4	7.4	6.7	6.1	5.6	5.1	4.8	4.5	4.2
113	13.5	11.1	9.4	8.2	7.3	6.5	5.9	5.4	5	4.7	4.3	4.1
114	11.5	9.6	8.3	7.3	6.6	5.9	5.4	5	4.6	4.3	4	3.8
115	11.7	9.8	8.4	7.4	6.6	5.9	5.4	5	4.6	4.3	4	3.8
116	7.9	7	6.3	5.7	5.2	4.8	4.5	4.2	3.9	3.7	3.5	3.3
117	8	7.1	6.4	5.8	5.3	4.9	4.5	4.2	4	3.7	3.5	3.3
118	4.7	4.3	4.1	3.8	3.6	3.4	3.2	3.1	2.9	2.8	2.7	2.6
119	4.5	4.2	4	3.8	3.5	3.4	3.2	3	2.9	2.8	2.7	2.6
120	8.3	7.4	6.6	6	5.5	5	4.7	4.4	4.1	3.8	3.6	3.4
121	5.3	4.9	4.6	4.3	4	3.8	3.6	3.4	3.2	3.1	2.9	2.8
122	6.5	5.9	5.4	5	4.7	4.4	4.1	3.8	3.6	3.4	3.3	3.1
123	7.1	6.4	5.8	5.3	4.9	4.6	4.3	4	3.8	3.6	3.4	3.2
124	1.3	1.3	1.3	1.3	1.2	1.2	1.2	1.2	1.1	1.1	1.1	1.1
125	1.7	1.6	1.6	1.5	1.5	1.5	1.4	1.4	1.4	1.4	1.3	1.3
126	0.5	0.5	0.5	0.5	0.5	0.5	0.5	0.5	0.4	0.4	0.4	0.4
127	34.9	22.6	17	13.8	11.6	10	8.8	7.9	7.2	6.6	6	5.6
128	18.6	14.7	12.2	10.4	9.1	8.1	7.3	6.7	6.1	5.7	5.3	4.9
129	40	23.7	17.4	13.8	11.5	9.9	8.7	7.8	7	6.4	5.9	5.5
130	29.4	19.8	15.2	12.4	10.5	9.1	8.1	7.2	6.6	6	5.6	5.2
131	14.3	11.7	10	8.7	7.7	6.9	6.3	5.8	5.3	5	4.6	4.3
132	30.9	20	15.1	12.2	10.3	8.9	7.8	7	6.4	5.8	5.4	5
133	45.7	23.8	16.9	13.3	11	9.4	8.2	7.3	6.6	6	5.5	5.1
134	33.7	20.8	15.5	12.4	10.4	9	7.9	7	6.4	5.8	5.3	5
135	15.9	12.6	10.6	9.1	8	7.1	6.4	5.9	5.4	5	4.6	4.3
136	17.7	13.7	11.3	9.6	8.4	7.4	6.7	6.1	5.6	5.1	4.8	4.5
137	9.7	8.4	7.5	6.7	6.1	5.6	5.2	4.8	4.5	4.2	3.9	3.7
138	16.5	13.1	10.8	9.3	8.1	7.2	6.5	5.9	5.5	5	4.7	4.4
139	16.2	12.9	10.7	9.2	8	7.2	6.5	5.9	5.4	5	4.7	4.4
140	10.2	8.8	7.8	6.9	6.3	5.7	5.3	4.9	4.6	4.3	4	3.8
141	2.1	2	2	1.9	1.9	1.8	1.8	1.7	1.7	1.6	1.6	1.6
142	4.6	4.3	4.1	3.8	3.6	3.4	3.3	3.1	3	2.9	2.8	2.6
143	2.1	2	2	1.9	1.9	1.8	1.8	1.7	1.7	1.6	1.6	1.6
144	0.5	0.5	0.5	0.5	0.5	0.5	0.5	0.5	0.4	0.4	0.4	0.4
145	67.4	30.1	21	16.3	13.4	11.4	10	8.9	8	7.2	6.6	17.8
146	53.8	27.9	19.9	15.6	12.9	11	9.6	8.6	7.7	7	6.5	6.4
147	62	28.7	20.1	15.7	12.9	11	9.6	8.5	7.7	7	6.4	11.7
148	39	23.8	17.6	14.1	11.8	10.2	8.9	8	7.2	6.6	6.1	5.6
149	41.7	24.4	17.8	14.2	11.8	10.1	8.9	7.9	7.2	6.5	6	5.6
150	28.3	19.5	15.1	12.4	10.5	9.2	8.1	7.3	6.6	6.1	5.6	5.2
151	34.7	21.9	16.4	13.2	11	9.5	8.4	7.5	6.8	6.2	5.7	5.3
152	31.5	20.7	15.7	12.7	10.7	9.3	8.2	7.3	6.7	6.1	5.6	5.2
153	22.4	16.6	13.2	11.1	9.5	8.4	7.5	6.8	6.2	5.7	5.3	4.9
154	12.1	10.3	8.9	7.9	7.1	6.5	5.9	5.5	5.1	4.7	4.4	4.2
155	15.2	12.3	10.4	9	8	7.2	6.5	5.9	5.5	5.1	4.7	4.4
156	18.5	14.3	11.8	10	8.7	7.7	7	6.3	5.8	5.4	5	4.6
157	19.1	14.7	12	10.1	8.8	7.8	7	6.4	5.8	5.4	5	4.7
158	17.2	13.5	11.2	9.6	8.4	7.5	6.7	6.1	5.6	5.2	4.8	4.5
159	15.3	12.3	10.4	9	7.9	7.1	6.4	5.9	5.4	5	4.7	4.4
160	20.6	15.4	12.4	10.4	9	7.9	7.1	6.4	5.8	5.4	5	4.7
161	1.6	1.5	1.5	1.5	1.5	1.4	1.4	1.4	1.3	1.3	1.3	1.3
162	0.5	0.5	0.5	0.5	0.5	0.5	0.5	0.5	0.4	0.4	0.4	0.4
163	67.6	31.1	21.8	17	14	11.9	10.4	9.2	8.3	7.5	6.9	18.3
164	74	31.3	21.8	16.9	13.9	11.8	10.3	9.1	8.2	7.5	6.8	21.4
165	67	30.4	21.3	16.6	13.6	11.6	10.1	9	8.1	7.3	6.7	11.1
166	63.8	29.8	20.9	16.3	13.4	11.4	10	8.8	8	7.2	6.6	9.2
167	32.7	22	16.9	13.7	11.6	10.1	8.9	8	7.3	6.7	6.2	5.7
168	32.9	22	16.8	13.7	11.5	10	8.9	7.9	7.2	6.6	6.1	5.6
169	34.9	22.6	17.1	13.8	11.6	10.1	8.9	7.9	7.2	6.6	6.1	5.6
170	30.5	20.8	16	13.1	11.1	9.6	8.5	7.7	7	6.4	5.9	5.5
171	23.6	17.5	14	11.7	10.1	8.9	7.9	7.2	6.5	6	5.6	5.2
172	8.6	7.7	7	6.4	5.9	5.5	5.1	4.8	4.5	4.2	4	3.8
173	13.2	11.1	9.6	8.5	7.6	6.9	6.3	5.8	5.4	5	4.7	4.4
174	11.9	10.1	8.9	7.9	7.1	6.5	5.9	5.5	5.1	4.8	4.5	4.2
175	13	10.9	9.5	8.3	7.4	6.7	6.2	5.7	5.3	4.9	4.6	4.3
176	21.7	16.2	13	10.9	9.4	8.3	7.4	6.7	6.1	5.6	5.2	4.8
177	29.1	19.5	14.9	12.1	10.3	8.9	7.9	7.1	6.4	5.9	5.4	5
178	36.7	22	16.2	12.9	10.8	9.3	8.2	7.3	6.6	6	5.5	5.1
179	26.3	18.1	14	11.5	9.8	8.5	7.6	6.8	6.2	5.7	5.2	4.8
180	14.9	12	10.1	8.8	7.7	6.9	6.3	5.7	5.3	4.9	4.6	4.3
181	90.8	37	24.6	24.4	18.6	15.2	12.8	11.1	9.9	8.8	8	47.8
182	90	33.9	23.2	20.8	16.5	13.7	11.8	10.3	9.2	8.3	7.6	35.1
183	89.2	33.7	23.1	21	16.6	13.8	11.8	10.3	9.2	8.3	7.6	35.9
184	61.8	30.7	21.7	17	14	12	10.4	9.3	8.4	7.6	7	6.9
185	51.7	28.6	20.6	16.3	13.5	11.6	10.2	9	8.2	7.4	6.8	6.3
186	54.3	29	20.8	16.3	13.5	11.6	10.1	9	8.1	7.4	6.8	6.3
187	42.4	25.8	19.1	15.3	12.8	11	9.7	8.6	7.8	7.1	6.6	6.1
188	38.7	24.4	18.3	14.7	12.3	10.7	9.4	8.4	7.6	6.9	6.4	5.9
189	25.4	18.7	14.9	12.5	10.7	9.4	8.4	7.6	6.9	6.4	5.9	5.5
190	10.8	9.5	8.4	7.6	6.9	6.4	5.9	5.5	5.1	4.8	4.5	4.3
191	6.9	6.3	5.8	5.4	5	4.7	4.5	4.2	4	3.8	3.6	3.5
192	6.4	5.9	5.5	5.1	4.8	4.5	4.3	4	3.8	3.6	3.5	3.3
193	7.4	6.7	6.2	5.7	5.3	4.9	4.6	4.4	4.1	3.9	3.7	3.5
194	18.5	14.5	12	10.2	8.9	7.9	7.1	6.5	6	5.5	5.1	4.8
195	28.1	19.2	14.8	12.1	10.3	9	7.9	7.1	6.5	5.9	5.5	5.1
196	36.7	22.1	16.3	13	10.9	9.4	8.2	7.4	6.7	6.1	5.6	5.2
197	35	21.4	15.9	12.7	10.6	9.1	8	7.2	6.5	5.9	5.5	5.1
198	28.7	19	14.5	11.8	9.9	8.6	7.6	6.8	6.2	5.7	5.2	4.8
199	94.4	45.8	28.2	40.8	26.5	20	16.2	13.6	11.8	10.4	9.4	73.4
200	93.9	41.1	26.5	26.8	20.1	16.2	13.7	11.8	10.4	9.3	8.4	48.5
201	69	33	23.2	19	15.5	13.1	11.4	10.1	9.1	8.2	7.5	11.8
202	49.3	29	21.2	16.9	14.1	12.1	10.6	9.5	8.6	7.8	7.2	6.6
203	52.4	29.7	21.6	17.1	14.2	12.2	10.7	9.5	8.6	7.8	7.2	6.6
204	56.3	30.5	21.9	17.3	14.3	12.2	10.7	9.5	8.6	7.8	7.2	6.8
205	42.1	26.5	19.8	15.9	13.3	11.5	10.2	9.1	8.2	7.5	6.9	6.4
206	26.5	19.7	15.8	13.2	11.4	10	9	8.1	7.4	6.8	6.3	5.9
207	21.2	16.6	13.7	11.7	10.2	9.1	8.2	7.5	6.9	6.3	5.9	5.5
208	20.9	16.3	13.5	11.5	10.1	8.9	8	7.3	6.7	6.2	5.8	5.4
209	4.6	4.4	4.2	4	3.8	3.6	3.5	3.3	3.2	3.1	3	2.9
210	4.4	4.2	3.9	3.8	3.6	3.4	3.3	3.2	3	2.9	2.8	2.7
211	2.2	2.2	2.1	2.1	2	2	1.9	1.9	1.8	1.8	1.7	1.7
212	12	10.3	9	8	7.2	6.6	6	5.6	5.2	4.9	4.6	4.3
213	22.6	16.8	13.4	11.2	9.7	8.5	7.6	6.9	6.3	5.8	5.4	5
214	27.7	19	14.7	12	10.2	8.9	7.9	7.1	6.4	5.9	5.4	5.1
215	30.5	19.9	15.1	12.2	10.3	8.9	7.9	7.1	6.4	5.9	5.4	5
216	24	17	13.3	11	9.4	8.2	7.3	6.6	6	5.5	5.1	4.7
217	98	46.9	29.1	43.2	27.8	20.9	16.9	14.2	12.3	10.8	9.7	57.1
218	77.6	35.1	24.5	22.2	17.7	14.7	12.7	11.1	9.9	9	8.2	20.2
219	44.1	28.1	21.1	17	14.3	12.3	10.9	9.7	8.8	8	7.4	6.9
220	33.6	23.8	18.6	15.4	13.1	11.5	10.2	9.2	8.4	7.7	7.1	6.6
221	36.3	25	19.3	15.9	13.5	11.7	10.4	9.4	8.5	7.8	7.2	6.7
222	38.3	25.8	19.8	16.2	13.7	11.9	10.5	9.4	8.6	7.8	7.2	6.7
223	29.5	21.7	17.3	14.5	12.4	10.9	9.7	8.8	8	7.4	6.8	6.4
224	23.7	18.4	15.1	12.9	11.2	9.9	8.9	8.1	7.5	6.9	6.4	6
225	16.5	13.7	11.8	10.4	9.3	8.4	7.6	7	6.5	6.1	5.7	5.3
226	15.1	12.7	11	9.8	8.7	7.9	7.2	6.7	6.2	5.8	5.4	5.1
227	3.7	3.6	3.4	3.3	3.2	3	2.9	2.8	2.8	2.7	2.6	2.5
228	2.1	2.1	2	2	1.9	1.9	1.8	1.8	1.8	1.7	1.7	1.6
229	2	2	1.9	1.9	1.8	1.8	1.7	1.7	1.7	1.6	1.6	1.6
230	3.6	3.4	3.3	3.1	3	2.9	2.8	2.7	2.6	2.5	2.5	2.4
231	18.9	14.8	12.2	10.4	9.1	8.1	7.3	6.6	6.1	5.6	5.2	4.9
232	15.3	12.5	10.5	9.2	8.1	7.3	6.6	6	5.6	5.2	4.8	4.5
233	16.4	13.1	10.9	9.4	8.2	7.3	6.6	6.1	5.6	5.2	4.8	4.5
234	19.8	14.9	12	10.1	8.8	7.7	6.9	6.3	5.7	5.3	4.9	4.6
235	50.1	30.6	22.6	18.1	15.2	13.1	11.5	10.3	9.3	8.5	7.8	7.2
236	50.6	30.8	22.8	18.2	15.2	13.1	11.5	10.3	9.3	8.5	7.8	7.2
237	36.2	25.4	19.8	16.3	13.9	12.1	10.8	9.7	8.8	8.1	7.5	6.9
238	30.2	22.5	18	15.1	13	11.5	10.3	9.3	8.5	7.8	7.2	6.7
239	31.2	23	18.4	15.3	13.2	11.6	10.4	9.4	8.5	7.9	7.3	6.8
240	31.6	23.2	18.5	15.5	13.3	11.7	10.4	9.4	8.6	7.9	7.3	6.8
241	28.1	21.3	17.2	14.5	12.6	11.1	10	9	8.3	7.6	7.1	6.6
242	17	14.3	12.3	10.9	9.8	8.8	8.1	7.4	6.9	6.4	6	5.7
243	10.1	9.1	8.3	7.6	7	6.5	6.1	5.7	5.4	5.1	4.8	4.6
244	12.6	11	9.8	8.8	8	7.3	6.8	6.3	5.9	5.5	5.2	4.9
245	3.5	3.4	3.3	3.1	3	2.9	2.8	2.7	2.7	2.6	2.5	2.4
246	1	1	1	0.9	0.9	0.9	0.9	0.9	0.9	0.9	0.9	0.9
247	0.9	0.9	0.9	0.9	0.9	0.9	0.9	0.9	0.9	0.9	0.9	0.8
248	1.9	1.9	1.8	1.8	1.8	1.7	1.7	1.6	1.6	1.6	1.6	1.5
249	3.7	3.6	3.4	3.3	3.1	3	2.9	2.8	2.7	2.6	2.5	2.4
250	4.4	4.2	3.9	3.7	3.6	3.4	3.3	3.1	3	2.9	2.8	2.7
251	9	8	7.2	6.5	5.9	5.5	5.1	4.7	4.4	4.2	3.9	3.7
252	21.9	16	12.7	10.6	9.1	8	7.1	6.4	5.9	5.4	5	4.7
253	52.4	31.8	23.5	18.8	15.7	13.5	11.9	10.6	9.6	8.8	8.1	7.5
254	43.7	28.9	22	17.9	15.1	13.1	11.6	10.4	9.4	8.6	7.9	7.3
255	27	21	17.2	14.6	12.7	11.3	10.2	9.2	8.5	7.8	7.3	6.8
256	20.7	17.1	14.5	12.7	11.3	10.1	9.2	8.5	7.8	7.3	6.8	6.4
257	19.5	16.3	14	12.3	11	9.9	9	8.3	7.7	7.1	6.7	6.3
258	17.6	14.9	13	11.5	10.4	9.4	8.6	8	7.4	6.9	6.5	6.1
259	15.3	13.3	11.7	10.5	9.5	8.7	8	7.4	6.9	6.5	6.1	5.8
260	10	9.1	8.3	7.7	7.1	6.6	6.2	5.9	5.5	5.2	5	4.8
261	4.4	4.2	4	3.8	3.7	3.6	3.4	3.3	3.2	3.1	3	2.9
262	4.6	4.3	4.2	4	3.8	3.7	3.5	3.4	3.3	3.2	3.1	3
263	1.2	1.2	1.2	1.2	1.1	1.1	1.1	1.1	1.1	1.1	1.1	1.1
264	1	1	1	1	1	0.9	0.9	0.9	0.9	0.9	0.9	0.9
265	1	1	0.9	0.9	0.9	0.9	0.9	0.9	0.9	0.9	0.9	0.9
266	2.5	2.4	2.3	2.3	2.2	2.2	2.1	2.1	2	2	1.9	1.9
267	0.9	0.9	0.9	0.8	0.8	0.8	0.8	0.8	0.8	0.8	0.8	0.8
268	0.8	0.8	0.8	0.8	0.8	0.8	0.7	0.7	0.7	0.7	0.7	0.7
269	1.6	1.6	1.6	1.5	1.5	1.5	1.4	1.4	1.4	1.4	1.3	1.3
270	10.9	9.3	8.2	7.3	6.5	6	5.5	5.1	4.7	4.4	4.1	3.9
271	45.3	29.8	22.7	18.4	15.5	13.5	11.9	10.7	9.7	8.8	8.2	7.6
272	38.2	26.9	21.1	17.4	14.8	13	11.5	10.4	9.4	8.7	8	7.4
273	31.2	23.5	19	16	13.9	12.2	10.9	9.9	9.1	8.3	7.7	7.2
274	25.4	20.2	16.8	14.5	12.7	11.3	10.2	9.3	8.6	8	7.4	6.9
275	21.7	17.9	15.3	13.3	11.8	10.6	9.7	8.9	8.2	7.6	7.1	6.7
276	19.7	16.5	14.3	12.6	11.3	10.2	9.3	8.6	8	7.4	6.9	6.5
277	10.6	9.6	8.8	8.2	7.6	7.1	6.6	6.3	5.9	5.6	5.3	5.1
278	5	4.8	4.5	4.4	4.2	4	3.9	3.7	3.6	3.5	3.4	3.3
279	1.6	1.6	1.5	1.5	1.5	1.5	1.4	1.4	1.4	1.4	1.4	1.3
280	1.1	1.1	1.1	1.1	1.1	1.1	1.1	1.1	1	1	1	1
281	1.1	1.1	1.1	1	1	1	1	1	1	1	1	1
282	1	1	1	1	1	1	1	0.9	0.9	0.9	0.9	0.9
283	1	1	1	0.9	0.9	0.9	0.9	0.9	0.9	0.9	0.9	0.9
284	0.9	0.9	0.9	0.9	0.9	0.9	0.9	0.9	0.9	0.8	0.8	0.8
285	0.8	0.8	0.8	0.8	0.8	0.8	0.8	0.8	0.8	0.8	0.8	0.8
286	0.8	0.8	0.8	0.8	0.7	0.7	0.7	0.7	0.7	0.7	0.7	0.7
287	0.8	0.8	0.8	0.8	0.8	0.8	0.7	0.7	0.7	0.7	0.7	0.7
288	1.6	1.6	1.5	1.5	1.5	1.4	1.4	1.4	1.3	1.3	1.3	1.3
289	45.2	30.2	23.1	18.8	15.9	13.8	12.2	11	9.9	9.1	8.4	7.8
290	39.1	27.7	21.7	17.9	15.3	13.4	11.9	10.7	9.7	8.9	8.3	7.7
291	30.5	23.4	19.1	16.1	14	12.4	11.1	10.1	9.3	8.5	7.9	7.4
292	25.6	20.5	17.2	14.8	13.1	11.7	10.5	9.6	8.9	8.2	7.6	7.2
293	26.6	21.2	17.7	15.2	13.4	11.9	10.8	9.8	9	8.4	7.8	7.3
294	24.1	19.7	16.7	14.5	12.8	11.5	10.4	9.5	8.8	8.2	7.6	7.2
295	15.8	13.8	12.3	11	10.1	9.2	8.5	7.9	7.4	6.9	6.5	6.2
296	7.4	6.9	6.5	6.2	5.8	5.5	5.3	5	4.8	4.6	4.4	4.3
297	2.5	2.5	2.4	2.4	2.3	2.3	2.2	2.2	2.1	2.1	2	2
298	1.6	1.5	1.5	1.5	1.5	1.4	1.4	1.4	1.4	1.4	1.4	1.3
299	1.1	1.1	1.1	1.1	1.1	1.1	1	1	1	1	1	1
300	1.1	1	1	1	1	1	1	1	1	1	0.9	0.9
301	1	1	1	1	0.9	0.9	0.9	0.9	0.9	0.9	0.9	0.9
302	0.9	0.9	0.9	0.9	0.9	0.9	0.9	0.9	0.9	0.8	0.8	0.8
303	0.8	0.8	0.8	0.8	0.8	0.8	0.8	0.8	0.8	0.8	0.8	0.7
304	0.6	0.6	0.6	0.6	0.6	0.6	0.6	0.6	0.5	0.5	0.5	0.5
305	0.8	0.8	0.7	0.7	0.7	0.7	0.7	0.7	0.7	0.7	0.7	0.7
306	0.7	0.7	0.7	0.7	0.7	0.7	0.7	0.7	0.7	0.7	0.7	0.7
307	48.8	32	24.3	19.7	16.6	14.4	12.7	11.4	10.3	9.5	8.7	8.1
308	38.1	27.5	21.8	18.1	15.5	13.6	12.1	10.9	10	9.1	8.5	7.9
309	30.8	23.8	19.5	16.5	14.4	12.8	11.5	10.4	9.5	8.8	8.2	7.6
310	25.2	20.4	17.2	14.9	13.2	11.8	10.7	9.8	9	8.4	7.8	7.3
311	23	19.1	16.3	14.3	12.7	11.4	10.4	9.6	8.8	8.2	7.7	7.2
312	16.5	14.5	12.9	11.6	10.6	9.7	9	8.3	7.8	7.3	6.9	6.5
313	9.9	9.1	8.5	7.9	7.4	7	6.6	6.2	5.9	5.6	5.4	5.2
314	4.1	4	3.9	3.7	3.6	3.5	3.4	3.3	3.2	3.1	3	3
315	2	2	2	1.9	1.9	1.9	1.8	1.8	1.8	1.7	1.7	1.7
316	1.8	1.7	1.7	1.7	1.6	1.6	1.6	1.6	1.6	1.5	1.5	1.5
317	1.2	1.2	1.1	1.1	1.1	1.1	1.1	1.1	1.1	1.1	1	1
318	1.1	1.1	1.1	1.1	1	1	1	1	1	1	1	1
319	1	1	1	1	1	1	0.9	0.9	0.9	0.9	0.9	0.9
320	0.9	0.9	0.9	0.9	0.9	0.8	0.8	0.8	0.8	0.8	0.8	0.8
321	0.8	0.8	0.8	0.8	0.8	0.8	0.8	0.8	0.8	0.7	0.7	0.7
322	0.5	0.5	0.5	0.5	0.5	0.5	0.5	0.5	0.5	0.5	0.5	0.5
323	0.5	0.5	0.5	0.5	0.5	0.5	0.5	0.5	0.5	0.5	0.5	0.5
324	0.5	0.5	0.5	0.5	0.5	0.4	0.4	0.4	0.4	0.4	0.4	0.4
325	46.6	31.2	23.8	19.4	16.4	14.3	12.6	11.3	10.3	9.4	8.7	8
326	34.8	25.9	20.8	17.4	15	13.2	11.8	10.7	9.8	9	8.3	7.8
327	29.8	23.2	19.1	16.3	14.2	12.6	11.4	10.3	9.5	8.8	8.1	7.6
328	27.4	21.8	18.2	15.7	13.8	12.3	11.1	10.1	9.3	8.6	8	7.5
329	23.8	19.6	16.7	14.6	12.9	11.6	10.6	9.7	9	8.3	7.8	7.3
330	18.1	15.6	13.8	12.3	11.2	10.2	9.4	8.7	8.1	7.6	7.2	6.8
331	8.7	8.1	7.6	7.2	6.8	6.4	6.1	5.8	5.5	5.3	5	4.8
332	2.1	2	2	2	1.9	1.9	1.9	1.8	1.8	1.8	1.8	1.7
333	1.7	1.7	1.6	1.6	1.6	1.6	1.6	1.5	1.5	1.5	1.5	1.5
334	1.2	1.2	1.2	1.2	1.2	1.2	1.2	1.2	1.1	1.1	1.1	1.1
335	1.2	1.2	1.2	1.1	1.1	1.1	1.1	1.1	1.1	1.1	1.1	1.1
336	1.1	1.1	1.1	1.1	1.1	1.1	1	1	1	1	1	1
337	1	1	1	1	1	1	1	1	1	0.9	0.9	0.9
338	0.9	0.9	0.9	0.8	0.8	0.8	0.8	0.8	0.8	0.8	0.8	0.8
339	0.6	0.5	0.5	0.5	0.5	0.5	0.5	0.5	0.5	0.5	0.5	0.5
340	0.5	0.5	0.5	0.5	0.5	0.5	0.5	0.5	0.5	0.5	0.5	0.5
341	0.5	0.5	0.5	0.5	0.5	0.5	0.5	0.5	0.5	0.5	0.5	0.5
342	0.5	0.5	0.5	0.5	0.5	0.5	0.4	0.4	0.4	0.4	0.4	0.4
343	0.5	0.5	0.5	0.5	0.5	0.5	0.5	0.5	0.5	0.5	0.5	0.5
344	0.6	0.5	0.5	0.5	0.5	0.5	0.5	0.5	0.5	0.5	0.5	0.5
345	0.6	0.6	0.6	0.6	0.6	0.6	0.6	0.6	0.6	0.6	0.6	0.6
346	0.9	0.9	0.9	0.9	0.9	0.9	0.9	0.9	0.9	0.8	0.8	0.8
347	1	0.9	0.9	0.9	0.9	0.9	0.9	0.9	0.9	0.9	0.9	0.9
348	0.8	0.8	0.8	0.8	0.8	0.7	0.7	0.7	0.7	0.7	0.7	0.7
349	48	31.4	23.8	19.2	16.2	14.1	12.4	11.1	10.1	9.2	8.5	7.9
350	40.9	28.6	22.3	18.3	15.6	13.6	12.1	10.9	9.9	9.1	8.4	7.8
351	38.4	27.6	21.8	18	15.4	13.5	12	10.9	9.9	9.1	8.4	7.8
352	37	27	21.5	17.9	15.4	13.5	12	10.9	9.9	9.1	8.4	7.8
353	31.4	24.1	19.7	16.7	14.5	12.9	11.5	10.5	9.6	8.9	8.2	7.7
354	25.8	20.8	17.5	15.2	13.4	12	10.9	9.9	9.1	8.5	7.9	7.4
355	14	12.5	11.2	10.2	9.4	8.7	8.1	7.6	7.1	6.7	6.3	6
356	3.2	3.2	3.1	3	2.9	2.8	2.8	2.7	2.6	2.6	2.5	2.5
357	1.8	1.8	1.8	1.7	1.7	1.7	1.7	1.6	1.6	1.6	1.6	1.5
358	1.2	1.2	1.2	1.2	1.2	1.2	1.2	1.2	1.1	1.1	1.1	1.1
359	1.2	1.2	1.2	1.1	1.1	1.1	1.1	1.1	1.1	1.1	1.1	1.1
360	1.1	1.1	1.1	1.1	1.1	1.1	1.1	1.1	1	1	1	1
361	1.1	1.1	1.1	1	1	1	1	1	1	1	1	1
362	1	1	1	1	1	0.9	0.9	0.9	0.9	0.9	0.9	0.9
363	0.8	0.8	0.8	0.8	0.8	0.8	0.8	0.8	0.8	0.8	0.8	0.7
364	0.5	0.5	0.5	0.5	0.5	0.5	0.5	0.5	0.5	0.5	0.5	0.5
365	0.5	0.5	0.5	0.5	0.5	0.5	0.5	0.5	0.5	0.5	0.5	0.5
366	0.5	0.5	0.5	0.5	0.5	0.5	0.5	0.5	0.5	0.5	0.5	0.5
367	0.5	0.5	0.5	0.5	0.5	0.5	0.5	0.5	0.5	0.5	0.5	0.5
368	0.6	0.6	0.6	0.6	0.6	0.6	0.6	0.6	0.5	0.5	0.5	0.5
369	0.6	0.6	0.6	0.6	0.6	0.6	0.6	0.6	0.6	0.6	0.6	0.6
370	0.7	0.7	0.7	0.7	0.7	0.7	0.6	0.6	0.6	0.6	0.6	0.6
371	0.7	0.7	0.7	0.7	0.7	0.7	0.7	0.7	0.7	0.7	0.7	0.7
372	0.8	0.8	0.8	0.8	0.8	0.8	0.8	0.8	0.8	0.8	0.8	0.8
373	45.9	30.2	22.9	18.6	15.7	13.6	12	10.8	9.8	8.9	8.2	7.6
374	41.9	28.8	22.2	18.2	15.4	13.4	11.9	10.7	9.7	8.9	8.2	7.6
375	43.8	29.7	22.8	18.7	15.8	13.7	12.2	10.9	9.9	9.1	8.4	7.8
376	40.3	28.3	22.1	18.2	15.5	13.6	12	10.8	9.9	9	8.4	7.8
377	31.5	24	19.5	16.5	14.3	12.6	11.3	10.3	9.4	8.7	8	7.5
378	24.7	20	16.9	14.6	12.9	11.6	10.5	9.6	8.8	8.2	7.6	7.2
379	13.1	11.7	10.6	9.7	8.9	8.3	7.7	7.2	6.8	6.4	6.1	5.7
380	3.7	3.6	3.5	3.4	3.3	3.2	3.1	3	2.9	2.9	2.8	2.7
381	1.8	1.8	1.8	1.8	1.7	1.7	1.7	1.6	1.6	1.6	1.6	1.6
382	1.5	1.5	1.5	1.5	1.5	1.4	1.4	1.4	1.4	1.4	1.3	1.3
383	1.2	1.2	1.2	1.2	1.1	1.1	1.1	1.1	1.1	1.1	1.1	1.1
384	1.2	1.1	1.1	1.1	1.1	1.1	1.1	1.1	1.1	1	1	1
385	1.1	1.1	1.1	1.1	1.1	1.1	1	1	1	1	1	1
386	1	1	1	1	1	1	1	1	1	1	0.9	0.9
387	0.8	0.8	0.8	0.8	0.8	0.8	0.8	0.8	0.8	0.8	0.8	0.8
388	0.6	0.6	0.6	0.6	0.6	0.6	0.6	0.6	0.6	0.5	0.5	0.5
389	0.6	0.6	0.6	0.5	0.5	0.5	0.5	0.5	0.5	0.5	0.5	0.5
390	0.5	0.5	0.5	0.5	0.5	0.5	0.5	0.5	0.5	0.5	0.5	0.5
391	0.6	0.6	0.5	0.5	0.5	0.5	0.5	0.5	0.5	0.5	0.5	0.5
392	0.6	0.6	0.6	0.6	0.6	0.6	0.6	0.6	0.6	0.6	0.6	0.6
393	0.6	0.6	0.6	0.6	0.6	0.6	0.6	0.6	0.6	0.6	0.6	0.6
394	0.7	0.7	0.7	0.7	0.7	0.7	0.7	0.7	0.7	0.7	0.6	0.6
395	0.7	0.7	0.7	0.7	0.7	0.7	0.7	0.7	0.7	0.7	0.7	0.7
396	0.8	0.8	0.8	0.8	0.8	0.8	0.8	0.8	0.8	0.8	0.7	0.7
397	47.5	30.4	22.8	18.4	15.5	13.4	11.8	10.6	9.6	8.8	8.1	7.5
398	41.1	28.1	21.7	17.7	15	13.1	11.6	10.4	9.5	8.7	8	7.4
399	34.3	25.1	20	16.6	14.3	12.5	11.2	10.1	9.2	8.5	7.8	7.3
400	32.6	24.3	19.5	16.4	14.1	12.4	11.1	10.1	9.2	8.5	7.8	7.3
401	25.4	20.3	16.9	14.6	12.8	11.4	10.3	9.4	8.7	8	7.5	7
402	21.4	17.8	15.2	13.3	11.8	10.7	9.7	8.9	8.2	7.7	7.2	6.7
403	14.7	12.9	11.5	10.4	9.5	8.7	8.1	7.5	7	6.6	6.2	5.9
404	8.4	7.8	7.3	6.8	6.4	6.1	5.7	5.5	5.2	5	4.7	4.5
405	7.1	6.6	6.2	5.9	5.6	5.3	5.1	4.8	4.6	4.4	4.3	4.1
406	1.8	1.8	1.7	1.7	1.7	1.7	1.6	1.6	1.6	1.6	1.5	1.5
407	1.7	1.6	1.6	1.6	1.6	1.5	1.5	1.5	1.5	1.5	1.4	1.4
408	1.2	1.2	1.2	1.2	1.1	1.1	1.1	1.1	1.1	1.1	1.1	1.1
409	1.1	1.1	1.1	1.1	1.1	1.1	1.1	1.1	1.1	1	1	1
410	1.1	1.1	1.1	1.1	1.1	1.1	1	1	1	1	1	1
411	1	1	1	1	1	1	1	1	1	0.9	0.9	0.9
412	0.9	0.9	0.9	0.9	0.9	0.9	0.8	0.8	0.8	0.8	0.8	0.8
413	0.6	0.6	0.6	0.6	0.6	0.6	0.6	0.6	0.6	0.6	0.6	0.6
414	0.6	0.6	0.6	0.6	0.6	0.6	0.6	0.6	0.6	0.6	0.5	0.5
415	0.6	0.6	0.6	0.6	0.6	0.6	0.6	0.6	0.6	0.6	0.6	0.6
416	0.6	0.6	0.6	0.6	0.6	0.6	0.6	0.6	0.6	0.6	0.6	0.6
417	0.7	0.7	0.7	0.7	0.7	0.7	0.7	0.6	0.6	0.6	0.6	0.6
418	0.7	0.7	0.7	0.7	0.7	0.7	0.7	0.7	0.7	0.7	0.7	0.7
419	0.8	0.8	0.7	0.7	0.7	0.7	0.7	0.7	0.7	0.7	0.7	0.7
420	0.8	0.8	0.8	0.8	0.8	0.8	0.8	0.8	0.8	0.8	0.8	0.7
421	37.1	25.9	20.2	16.6	14.1	12.3	10.9	9.8	8.9	8.2	7.6	7
422	39.8	27.2	21	17.2	14.6	12.7	11.2	10.1	9.2	8.4	7.7	7.2
423	35.4	25.4	20	16.5	14.2	12.4	11	9.9	9	8.3	7.7	7.1
424	29.7	22.5	18.3	15.4	13.4	11.8	10.6	9.6	8.8	8.1	7.5	7
425	19.9	16.6	14.2	12.5	11.1	10	9.2	8.4	7.8	7.3	6.8	6.4
426	14.2	12.5	11.2	10.1	9.2	8.5	7.8	7.3	6.8	6.4	6.1	5.7
427	7.4	6.9	6.5	6.1	5.8	5.5	5.2	5	4.8	4.6	4.4	4.2
428	3.3	3.2	3.1	3	2.9	2.9	2.8	2.7	2.7	2.6	2.5	2.5
429	7.1	6.6	6.2	5.9	5.6	5.3	5	4.8	4.6	4.4	4.2	4.1
430	3.7	3.6	3.5	3.4	3.3	3.2	3.1	3	2.9	2.8	2.8	2.7
431	1.2	1.2	1.2	1.2	1.2	1.2	1.1	1.1	1.1	1.1	1.1	1.1
432	1.5	1.5	1.5	1.5	1.5	1.4	1.4	1.4	1.4	1.4	1.3	1.3
433	1.2	1.2	1.1	1.1	1.1	1.1	1.1	1.1	1.1	1.1	1.1	1
434	1.2	1.1	1.1	1.1	1.1	1.1	1.1	1.1	1.1	1	1	1
435	1.1	1.1	1.1	1.1	1.1	1.1	1.1	1	1	1	1	1
436	1.1	1	1	1	1	1	1	1	1	1	1	0.9
437	0.9	0.9	0.9	0.9	0.9	0.9	0.9	0.9	0.9	0.8	0.8	0.8
438	0.6	0.6	0.6	0.6	0.6	0.6	0.6	0.6	0.6	0.6	0.6	0.6
439	0.6	0.6	0.6	0.6	0.6	0.6	0.6	0.6	0.6	0.6	0.6	0.6
440	0.7	0.7	0.7	0.7	0.7	0.7	0.6	0.6	0.6	0.6	0.6	0.6
441	0.7	0.7	0.7	0.7	0.7	0.7	0.7	0.7	0.7	0.7	0.7	0.7
442	0.7	0.7	0.7	0.7	0.7	0.7	0.7	0.7	0.7	0.7	0.7	0.7
443	0.8	0.8	0.8	0.8	0.8	0.8	0.7	0.7	0.7	0.7	0.7	0.7
444	0.8	0.8	0.8	0.8	0.8	0.8	0.8	0.8	0.8	0.8	0.8	0.8
445	28.4	21.4	17.3	14.5	12.6	11.1	9.9	9	8.2	7.6	7	6.5
446	30.2	22.4	18	15	13	11.4	10.2	9.2	8.4	7.7	7.2	6.7
447	23.3	18.6	15.5	13.3	11.7	10.4	9.4	8.6	7.9	7.3	6.8	6.4
448	27.5	21.1	17.3	14.6	12.7	11.2	10.1	9.2	8.4	7.7	7.2	6.7
449	18.3	15.4	13.3	11.7	10.5	9.5	8.7	8	7.4	6.9	6.5	6.1
450	15.1	13.1	11.6	10.4	9.4	8.6	8	7.4	6.9	6.5	6.1	5.7
451	13.4	11.8	10.6	9.6	8.8	8.1	7.5	7	6.6	6.2	5.8	5.5
452	7.6	7	6.6	6.2	5.9	5.5	5.3	5	4.8	4.6	4.4	4.2
453	6.3	5.9	5.6	5.3	5	4.8	4.6	4.4	4.2	4.1	3.9	3.8
454	4.8	4.6	4.4	4.2	4	3.9	3.7	3.6	3.5	3.4	3.3	3.2
455	1.8	1.8	1.7	1.7	1.7	1.7	1.6	1.6	1.6	1.6	1.5	1.5
456	1.2	1.2	1.2	1.2	1.2	1.1	1.1	1.1	1.1	1.1	1.1	1.1
457	1.2	1.2	1.2	1.2	1.1	1.1	1.1	1.1	1.1	1.1	1.1	1.1
458	1.2	1.2	1.1	1.1	1.1	1.1	1.1	1.1	1.1	1.1	1.1	1
459	1.2	1.1	1.1	1.1	1.1	1.1	1.1	1.1	1.1	1.1	1	1
460	1.1	1.1	1.1	1.1	1.1	1.1	1.1	1	1	1	1	1
461	1	1	1	0.9	0.9	0.9	0.9	0.9	0.9	0.9	0.9	0.9
462	0.7	0.7	0.7	0.7	0.6	0.6	0.6	0.6	0.6	0.6	0.6	0.6
463	0.7	0.7	0.7	0.7	0.7	0.7	0.7	0.6	0.6	0.6	0.6	0.6
464	0.7	0.7	0.7	0.7	0.7	0.7	0.7	0.7	0.7	0.7	0.7	0.7
465	0.7	0.7	0.7	0.7	0.7	0.7	0.7	0.7	0.7	0.7	0.7	0.7
466	0.8	0.8	0.8	0.8	0.7	0.7	0.7	0.7	0.7	0.7	0.7	0.7
467	0.8	0.8	0.8	0.8	0.8	0.8	0.8	0.8	0.8	0.8	0.8	0.7
468	0.8	0.8	0.8	0.8	0.8	0.8	0.8	0.8	0.8	0.8	0.8	0.8
469	15	13	11.5	10.3	9.3	8.5	7.8	7.3	6.8	6.4	6	5.6
470	15.3	13.2	11.6	10.4	9.4	8.6	7.9	7.4	6.9	6.4	6	5.7
471	11.3	10.2	9.2	8.4	7.8	7.2	6.8	6.3	6	5.6	5.3	5.1
472	8.2	7.6	7.1	6.6	6.2	5.9	5.6	5.3	5	4.8	4.6	4.4
473	1.8	1.8	1.7	1.7	1.7	1.6	1.6	1.6	1.6	1.5	1.5	1.5
474	1.2	1.2	1.2	1.2	1.2	1.2	1.1	1.1	1.1	1.1	1.1	1.1
475	1.2	1.2	1.2	1.2	1.2	1.2	1.1	1.1	1.1	1.1	1.1	1.1
476	1.2	1.2	1.2	1.2	1.2	1.2	1.1	1.1	1.1	1.1	1.1	1.1
477	1.2	1.2	1.2	1.2	1.2	1.1	1.1	1.1	1.1	1.1	1.1	1.1
478	1.2	1.2	1.2	1.1	1.1	1.1	1.1	1.1	1.1	1.1	1.1	1.1
479	1.1	1.1	1.1	1.1	1.1	1.1	1	1	1	1	1	1
480	0.7	0.7	0.7	0.7	0.7	0.7	0.7	0.7	0.7	0.7	0.7	0.7
481	0.8	0.8	0.8	0.8	0.8	0.8	0.8	0.8	0.8	0.8	0.8	0.7
482	0.7	0.7	0.7	0.7	0.7	0.7	0.7	0.7	0.7	0.7	0.7	0.7
483	0.8	0.8	0.8	0.8	0.8	0.7	0.7	0.7	0.7	0.7	0.7	0.7
484	0.8	0.8	0.8	0.8	0.8	0.8	0.8	0.8	0.8	0.8	0.7	0.7
485	0.8	0.8	0.8	0.8	0.8	0.8	0.8	0.8	0.8	0.8	0.8	0.8
486	0.9	0.8	0.8	0.8	0.8	0.8	0.8	0.8	0.8	0.8	0.8	0.8
487	13.3	11.7	10.4	9.4	8.6	7.9	7.3	6.8	6.3	5.9	5.6	5.3
488	12.1	10.8	9.7	8.8	8.1	7.5	7	6.5	6.1	5.7	5.4	5.2
489	10.7	9.6	8.8	8.1	7.5	7	6.5	6.1	5.8	5.5	5.2	4.9
490	6.4	6	5.7	5.4	5.1	4.9	4.7	4.5	4.3	4.1	4	3.8
491	1.8	1.7	1.7	1.7	1.7	1.6	1.6	1.6	1.6	1.5	1.5	1.5
492	1.7	1.6	1.6	1.6	1.6	1.5	1.5	1.5	1.5	1.5	1.4	1.4
493	1.3	1.3	1.2	1.2	1.2	1.2	1.2	1.2	1.2	1.1	1.1	1.1
494	1.3	1.2	1.2	1.2	1.2	1.2	1.2	1.2	1.2	1.1	1.1	1.1
495	1.3	1.2	1.2	1.2	1.2	1.2	1.2	1.2	1.2	1.1	1.1	1.1
496	1.2	1.2	1.2	1.2	1.2	1.2	1.2	1.2	1.1	1.1	1.1	1.1
497	1.2	1.2	1.2	1.2	1.2	1.1	1.1	1.1	1.1	1.1	1.1	1.1
498	1.1	1.1	1.1	1.1	1.1	1.1	1.1	1	1	1	1	1
499	1.1	1.1	1.1	1.1	1.1	1.1	1.1	1.1	1.1	1.1	1	1
500	0.8	0.8	0.8	0.8	0.8	0.8	0.8	0.8	0.8	0.7	0.7	0.7
501	0.8	0.8	0.8	0.8	0.8	0.8	0.8	0.8	0.8	0.8	0.8	0.8
502	0.8	0.8	0.8	0.8	0.8	0.8	0.8	0.8	0.8	0.8	0.8	0.8
503	0.8	0.8	0.8	0.8	0.8	0.8	0.8	0.8	0.8	0.8	0.8	0.8
504	0.9	0.9	0.9	0.9	0.8	0.8	0.8	0.8	0.8	0.8	0.8	0.8
505	10.4	9.4	8.5	7.8	7.2	6.7	6.3	5.9	5.5	5.2	5	4.7
506	4.9	4.7	4.5	4.3	4.1	3.9	3.8	3.6	3.5	3.4	3.3	3.2
507	1.8	1.8	1.7	1.7	1.7	1.6	1.6	1.6	1.6	1.5	1.5	1.5
508	1.7	1.7	1.7	1.6	1.6	1.6	1.6	1.5	1.5	1.5	1.5	1.5
509	1.8	1.7	1.7	1.7	1.6	1.6	1.6	1.6	1.5	1.5	1.5	1.5
510	1.6	1.6	1.6	1.6	1.5	1.5	1.5	1.5	1.5	1.4	1.4	1.4
511	1.3	1.3	1.2	1.2	1.2	1.2	1.2	1.2	1.2	1.2	1.1	1.1
512	1.3	1.3	1.3	1.2	1.2	1.2	1.2	1.2	1.2	1.2	1.2	1.1
513	1.3	1.3	1.3	1.3	1.3	1.2	1.2	1.2	1.2	1.2	1.2	1.2
514	1.3	1.3	1.3	1.3	1.3	1.2	1.2	1.2	1.2	1.2	1.2	1.2
515	1.3	1.3	1.3	1.3	1.3	1.2	1.2	1.2	1.2	1.2	1.2	1.2
516	1.2	1.2	1.2	1.2	1.2	1.2	1.2	1.2	1.2	1.1	1.1	1.1
517	1.1	1.1	1.1	1	1	1	1	1	1	1	1	1
518	1.2	1.2	1.2	1.2	1.1	1.1	1.1	1.1	1.1	1.1	1.1	1.1
519	1.1	1.1	1	1	1	1	1	1	1	1	1	1
520	0.9	0.8	0.8	0.8	0.8	0.8	0.8	0.8	0.8	0.8	0.8	0.8
521	0.9	0.9	0.9	0.9	0.9	0.8	0.8	0.8	0.8	0.8	0.8	0.8
522	0.9	0.9	0.9	0.9	0.9	0.9	0.9	0.9	0.8	0.8	0.8	0.8
523	1.7	1.6	1.6	1.6	1.6	1.5	1.5	1.5	1.5	1.4	1.4	1.4
524	1.6	1.6	1.5	1.5	1.5	1.5	1.4	1.4	1.4	1.4	1.4	1.3
525	1.6	1.6	1.6	1.5	1.5	1.5	1.5	1.4	1.4	1.4	1.4	1.4
526	1.4	1.4	1.3	1.3	1.3	1.3	1.3	1.3	1.2	1.2	1.2	1.2
527	1.5	1.4	1.4	1.4	1.4	1.4	1.3	1.3	1.3	1.3	1.3	1.3
528	1.4	1.4	1.4	1.4	1.4	1.4	1.3	1.3	1.3	1.3	1.3	1.3
529	1.3	1.3	1.3	1.2	1.2	1.2	1.2	1.2	1.2	1.2	1.2	1.1
530	1.3	1.3	1.3	1.3	1.3	1.2	1.2	1.2	1.2	1.2	1.2	1.2
531	1.3	1.3	1.3	1.3	1.3	1.3	1.3	1.2	1.2	1.2	1.2	1.2
532	1.4	1.4	1.3	1.3	1.3	1.3	1.3	1.3	1.3	1.2	1.2	1.2
533	1.4	1.4	1.4	1.3	1.3	1.3	1.3	1.3	1.3	1.3	1.2	1.2
534	1.4	1.3	1.3	1.3	1.3	1.3	1.3	1.3	1.3	1.2	1.2	1.2
535	1.3	1.3	1.3	1.3	1.3	1.3	1.2	1.2	1.2	1.2	1.2	1.2
536	1.5	1.5	1.4	1.4	1.4	1.4	1.4	1.4	1.4	1.3	1.3	1.3
537	1.5	1.5	1.4	1.4	1.4	1.4	1.4	1.4	1.4	1.3	1.3	1.3
538	0.9	0.9	0.9	0.9	0.9	0.9	0.8	0.8	0.8	0.8	0.8	0.8
539	0.9	0.9	0.9	0.9	0.9	0.9	0.9	0.9	0.9	0.8	0.8	0.8
540	0.9	0.9	0.9	0.9	0.9	0.9	0.9	0.9	0.9	0.9	0.9	0.8
541	1.1	1.1	1.1	1	1	1	1	1	1	1	1	1
542	1.1	1.1	1.1	1.1	1.1	1.1	1.1	1	1	1	1	1
543	1.2	1.1	1.1	1.1	1.1	1.1	1.1	1.1	1.1	1.1	1	1
544	1.2	1.2	1.2	1.1	1.1	1.1	1.1	1.1	1.1	1.1	1.1	1.1
545	1.2	1.2	1.2	1.2	1.2	1.2	1.2	1.1	1.1	1.1	1.1	1.1
546	1.3	1.3	1.3	1.2	1.2	1.2	1.2	1.2	1.2	1.2	1.2	1.1
547	1.3	1.3	1.3	1.3	1.3	1.2	1.2	1.2	1.2	1.2	1.2	1.2
548	1.3	1.3	1.3	1.3	1.3	1.3	1.3	1.2	1.2	1.2	1.2	1.2
549	1.4	1.4	1.3	1.3	1.3	1.3	1.3	1.3	1.3	1.3	1.2	1.2
550	1.4	1.4	1.4	1.4	1.4	1.3	1.3	1.3	1.3	1.3	1.3	1.3
551	1.4	1.4	1.4	1.4	1.4	1.4	1.4	1.3	1.3	1.3	1.3	1.3
552	1.5	1.4	1.4	1.4	1.4	1.4	1.4	1.4	1.3	1.3	1.3	1.3
553	1.4	1.4	1.4	1.4	1.4	1.4	1.3	1.3	1.3	1.3	1.3	1.3
554	1.5	1.5	1.5	1.5	1.4	1.4	1.4	1.4	1.4	1.4	1.4	1.3
555	1.5	1.5	1.5	1.5	1.4	1.4	1.4	1.4	1.4	1.4	1.4	1.3
556	1.2	1.2	1.2	1.2	1.1	1.1	1.1	1.1	1.1	1.1	1.1	1.1
557	0.9	0.9	0.9	0.9	0.9	0.9	0.9	0.9	0.9	0.9	0.9	0.9
558	0.9	0.9	0.9	0.9	0.9	0.9	0.9	0.9	0.9	0.9	0.9	0.9
559	1	1	1	1	1	1	1	0.9	0.9	0.9	0.9	0.9
560	1.1	1.1	1	1	1	1	1	1	1	1	1	0.9
561	1.1	1.1	1.1	1.1	1.1	1.1	1.1	1	1	1	1	1
562	1.2	1.2	1.1	1.1	1.1	1.1	1.1	1.1	1.1	1.1	1.1	1
563	1.2	1.2	1.2	1.2	1.2	1.2	1.2	1.1	1.1	1.1	1.1	1.1
564	1.3	1.3	1.3	1.2	1.2	1.2	1.2	1.2	1.2	1.2	1.2	1.1
565	1.3	1.3	1.3	1.3	1.3	1.3	1.2	1.2	1.2	1.2	1.2	1.2
566	1.4	1.4	1.3	1.3	1.3	1.3	1.3	1.3	1.3	1.2	1.2	1.2
567	1.4	1.4	1.4	1.4	1.3	1.3	1.3	1.3	1.3	1.3	1.3	1.2
568	1.4	1.4	1.4	1.4	1.4	1.4	1.4	1.3	1.3	1.3	1.3	1.3
569	1.5	1.5	1.4	1.4	1.4	1.4	1.4	1.4	1.4	1.3	1.3	1.3
570	1.5	1.5	1.4	1.4	1.4	1.4	1.4	1.4	1.4	1.3	1.3	1.3
571	1.5	1.5	1.4	1.4	1.4	1.4	1.4	1.4	1.4	1.3	1.3	1.3
572	1.6	1.5	1.5	1.5	1.5	1.5	1.5	1.5	1.4	1.4	1.4	1.4
573	1.6	1.6	1.6	1.5	1.5	1.5	1.5	1.5	1.5	1.5	1.4	1.4
574	1.5	1.5	1.5	1.5	1.5	1.5	1.5	1.4	1.4	1.4	1.4	1.4
575	0.9	0.9	0.9	0.9	0.9	0.9	0.9	0.9	0.9	0.9	0.9	0.9
576	1	0.9	0.9	0.9	0.9	0.9	0.9	0.9	0.9	0.9	0.9	0.9
577	1	1	1	1	1	0.9	0.9	0.9	0.9	0.9	0.9	0.9
578	1.1	1	1	1	1	1	1	1	1	1	0.9	0.9
579	1.1	1.1	1.1	1.1	1.1	1	1	1	1	1	1	1
580	1.2	1.1	1.1	1.1	1.1	1.1	1.1	1.1	1.1	1.1	1	1
581	1.2	1.2	1.2	1.2	1.2	1.2	1.1	1.1	1.1	1.1	1.1	1.1
582	1.3	1.3	1.3	1.2	1.2	1.2	1.2	1.2	1.2	1.2	1.2	1.1
583	1.3	1.3	1.3	1.3	1.3	1.3	1.3	1.2	1.2	1.2	1.2	1.2
584	1.4	1.4	1.3	1.3	1.3	1.3	1.3	1.3	1.3	1.3	1.2	1.2
585	1.4	1.4	1.4	1.4	1.3	1.3	1.3	1.3	1.3	1.3	1.3	1.3
586	1.4	1.4	1.4	1.4	1.4	1.3	1.3	1.3	1.3	1.3	1.3	1.3
587	1.5	1.4	1.4	1.4	1.4	1.4	1.4	1.4	1.3	1.3	1.3	1.3
588	1.4	1.4	1.4	1.4	1.4	1.4	1.4	1.3	1.3	1.3	1.3	1.3
589	1.5	1.5	1.4	1.4	1.4	1.4	1.4	1.4	1.4	1.3	1.3	1.3
590	1.6	1.6	1.6	1.5	1.5	1.5	1.5	1.5	1.5	1.5	1.4	1.4
591	1.6	1.6	1.6	1.6	1.6	1.5	1.5	1.5	1.5	1.5	1.5	1.4
592	1.6	1.6	1.5	1.5	1.5	1.5	1.5	1.5	1.4	1.4	1.4	1.4
593	1	1	1	1	1	1	1	1	1	1	1	0.9
594	1	1	0.9	0.9	0.9	0.9	0.9	0.9	0.9	0.9	0.9	0.9
595	1	1	1	1	0.9	0.9	0.9	0.9	0.9	0.9	0.9	0.9
596	1	1	1	1	1	1	1	1	1	0.9	0.9	0.9
597	1.1	1.1	1.1	1.1	1	1	1	1	1	1	1	1
598	1.1	1.1	1.1	1.1	1.1	1.1	1.1	1.1	1	1	1	1
599	1.2	1.2	1.2	1.2	1.1	1.1	1.1	1.1	1.1	1.1	1.1	1.1
600	1.3	1.2	1.2	1.2	1.2	1.2	1.2	1.2	1.2	1.1	1.1	1.1
601	1.3	1.3	1.3	1.3	1.3	1.2	1.2	1.2	1.2	1.2	1.2	1.2
602	1.4	1.4	1.3	1.3	1.3	1.3	1.3	1.3	1.3	1.2	1.2	1.2
603	1.4	1.4	1.4	1.4	1.3	1.3	1.3	1.3	1.3	1.3	1.3	1.2
604	1.4	1.4	1.4	1.4	1.4	1.3	1.3	1.3	1.3	1.3	1.3	1.3
605	1.4	1.4	1.4	1.3	1.3	1.3	1.3	1.3	1.3	1.3	1.3	1.2
606	1.4	1.4	1.4	1.4	1.3	1.3	1.3	1.3	1.3	1.3	1.3	1.3
607	1.4	1.4	1.4	1.4	1.4	1.4	1.4	1.3	1.3	1.3	1.3	1.3
608	1.5	1.5	1.4	1.4	1.4	1.4	1.4	1.4	1.4	1.3	1.3	1.3
609	1.6	1.6	1.5	1.5	1.5	1.5	1.5	1.5	1.5	1.4	1.4	1.4
610	1.5	1.5	1.5	1.5	1.5	1.5	1.5	1.4	1.4	1.4	1.4	1.4
611	1.4	1.4	1.4	1.4	1.3	1.3	1.3	1.3	1.3	1.3	1.3	1.3
612	1	1	0.9	0.9	0.9	0.9	0.9	0.9	0.9	0.9	0.9	0.9
613	1	1	1	0.9	0.9	0.9	0.9	0.9	0.9	0.9	0.9	0.9
614	1	1	1	1	1	1	1	1	0.9	0.9	0.9	0.9
615	1.1	1.1	1.1	1	1	1	1	1	1	1	1	1
616	1.1	1.1	1.1	1.1	1.1	1.1	1.1	1	1	1	1	1
617	1.2	1.2	1.2	1.1	1.1	1.1	1.1	1.1	1.1	1.1	1.1	1.1
618	1.2	1.2	1.2	1.2	1.2	1.2	1.2	1.2	1.1	1.1	1.1	1.1
619	1.3	1.3	1.3	1.2	1.2	1.2	1.2	1.2	1.2	1.2	1.2	1.1
620	1.3	1.3	1.3	1.3	1.3	1.3	1.2	1.2	1.2	1.2	1.2	1.2
621	1.4	1.4	1.4	1.3	1.3	1.3	1.3	1.3	1.3	1.3	1.3	1.2
622	1.4	1.4	1.4	1.4	1.4	1.4	1.3	1.3	1.3	1.3	1.3	1.3
623	1.3	1.3	1.3	1.3	1.3	1.3	1.3	1.3	1.2	1.2	1.2	1.2
624	1.3	1.3	1.2	1.2	1.2	1.2	1.2	1.2	1.2	1.2	1.2	1.2
625	1.4	1.4	1.4	1.4	1.4	1.3	1.3	1.3	1.3	1.3	1.3	1.3
626	1.4	1.4	1.4	1.4	1.4	1.4	1.3	1.3	1.3	1.3	1.3	1.3
627	1.4	1.4	1.4	1.4	1.4	1.3	1.3	1.3	1.3	1.3	1.3	1.3
628	1.5	1.5	1.5	1.5	1.5	1.4	1.4	1.4	1.4	1.4	1.4	1.4
629	1.5	1.4	1.4	1.4	1.4	1.4	1.4	1.4	1.4	1.3	1.3	1.3
630	1	1	1	0.9	0.9	0.9	0.9	0.9	0.9	0.9	0.9	0.9
631	1	1	0.9	0.9	0.9	0.9	0.9	0.9	0.9	0.9	0.9	0.9
632	1	1	1	1	1	1	0.9	0.9	0.9	0.9	0.9	0.9
633	1.1	1.1	1	1	1	1	1	1	1	1	1	0.9
634	1.1	1.1	1.1	1.1	1.1	1	1	1	1	1	1	1
635	1.2	1.1	1.1	1.1	1.1	1.1	1.1	1.1	1.1	1.1	1	1
636	1.2	1.2	1.2	1.2	1.2	1.2	1.1	1.1	1.1	1.1	1.1	1.1
637	1.3	1.2	1.2	1.2	1.2	1.2	1.2	1.2	1.2	1.1	1.1	1.1
638	1.3	1.3	1.3	1.2	1.2	1.2	1.2	1.2	1.2	1.2	1.2	1.2
639	1.4	1.3	1.3	1.3	1.3	1.3	1.3	1.3	1.2	1.2	1.2	1.2
640	1.4	1.4	1.4	1.4	1.4	1.3	1.3	1.3	1.3	1.3	1.3	1.3
641	1.4	1.4	1.3	1.3	1.3	1.3	1.3	1.3	1.3	1.3	1.2	1.2
642	1.2	1.2	1.2	1.2	1.2	1.2	1.2	1.1	1.1	1.1	1.1	1.1
643	1.4	1.4	1.4	1.4	1.3	1.3	1.3	1.3	1.3	1.3	1.3	1.3
644	1.4	1.4	1.4	1.4	1.4	1.3	1.3	1.3	1.3	1.3	1.3	1.3
645	1.3	1.2	1.2	1.2	1.2	1.2	1.2	1.2	1.2	1.2	1.2	1.1
646	1.4	1.4	1.4	1.4	1.4	1.4	1.3	1.3	1.3	1.3	1.3	1.3
647	1.6	1.5	1.5	1.5	1.5	1.5	1.5	1.5	1.4	1.4	1.4	1.4
648	1.4	1.4	1.4	1.4	1.4	1.3	1.3	1.3	1.3	1.3	1.3	1.3
649	1	0.9	0.9	0.9	0.9	0.9	0.9	0.9	0.9	0.9	0.9	0.8
650	1	1	1	1	1	1	0.9	0.9	0.9	0.9	0.9	0.9
651	1.1	1	1	1	1	1	1	1	1	1	0.9	0.9
652	1.1	1.1	1.1	1.1	1	1	1	1	1	1	1	1
653	1.1	1.1	1.1	1.1	1.1	1.1	1	1	1	1	1	1
654	1.2	1.2	1.1	1.1	1.1	1.1	1.1	1.1	1.1	1.1	1.1	1
655	1.2	1.2	1.2	1.2	1.2	1.2	1.2	1.1	1.1	1.1	1.1	1.1
656	1.3	1.3	1.2	1.2	1.2	1.2	1.2	1.2	1.2	1.2	1.2	1.1
657	1.3	1.3	1.3	1.3	1.2	1.2	1.2	1.2	1.2	1.2	1.2	1.2
658	1.4	1.4	1.4	1.3	1.3	1.3	1.3	1.3	1.3	1.3	1.2	1.2
659	1.4	1.4	1.4	1.3	1.3	1.3	1.3	1.3	1.3	1.3	1.3	1.2
660	1.1	1.1	1.1	1.1	1.1	1.1	1.1	1.1	1.1	1.1	1	1
661	1.2	1.2	1.2	1.2	1.2	1.2	1.2	1.2	1.1	1.1	1.1	1.1
662	1.3	1.3	1.3	1.2	1.2	1.2	1.2	1.2	1.2	1.2	1.2	1.2
663	1.1	1.1	1.1	1.1	1.1	1.1	1.1	1.1	1.1	1.1	1.1	1
664	1.3	1.3	1.3	1.3	1.3	1.3	1.3	1.3	1.3	1.2	1.2	1.2
665	1.6	1.6	1.5	1.5	1.5	1.5	1.5	1.5	1.5	1.4	1.4	1.4
666	1.5	1.5	1.5	1.5	1.5	1.5	1.4	1.4	1.4	1.4	1.4	1.4
667	1	0.9	0.9	0.9	0.9	0.9	0.9	0.9	0.9	0.9	0.9	0.8
668	1	1	1	1	1	1	0.9	0.9	0.9	0.9	0.9	0.9
669	1.1	1	1	1	1	1	1	1	1	1	1	0.9
670	1.1	1.1	1.1	1	1	1	1	1	1	1	1	1
671	1.1	1.1	1.1	1.1	1.1	1.1	1	1	1	1	1	1
672	1.1	1.1	1.1	1.1	1.1	1.1	1.1	1	1	1	1	1
673	1.1	1.1	1.1	1.1	1.1	1.1	1.1	1.1	1.1	1	1	1
674	1.2	1.2	1.2	1.1	1.1	1.1	1.1	1.1	1.1	1.1	1.1	1.1
675	1.2	1.2	1.2	1.2	1.2	1.1	1.1	1.1	1.1	1.1	1.1	1.1
676	1.3	1.3	1.3	1.2	1.2	1.2	1.2	1.2	1.2	1.2	1.2	1.2
677	1.3	1.3	1.3	1.3	1.2	1.2	1.2	1.2	1.2	1.2	1.2	1.2
678	0.9	0.9	0.9	0.9	0.9	0.9	0.9	0.9	0.9	0.9	0.8	0.8
679	0.9	0.9	0.9	0.9	0.9	0.9	0.9	0.9	0.9	0.9	0.9	0.9
680	1.2	1.2	1.1	1.1	1.1	1.1	1.1	1.1	1.1	1.1	1.1	1.1
681	1.2	1.2	1.2	1.2	1.1	1.1	1.1	1.1	1.1	1.1	1.1	1.1
682	1.4	1.3	1.3	1.3	1.3	1.3	1.3	1.3	1.3	1.2	1.2	1.2
683	2.1	2.1	2.1	2.1	2	2	2	1.9	1.9	1.9	1.9	1.8
684	1.5	1.5	1.5	1.5	1.4	1.4	1.4	1.4	1.4	1.4	1.4	1.3
685	1	0.9	0.9	0.9	0.9	0.9	0.9	0.9	0.9	0.9	0.9	0.8
686	1.1	1.1	1.1	1	1	1	1	1	1	1	1	1
687	1.1	1	1	1	1	1	1	1	1	1	0.9	0.9
688	1.1	1.1	1.1	1.1	1	1	1	1	1	1	1	1
689	1.1	1.1	1.1	1.1	1.1	1.1	1.1	1.1	1	1	1	1
690	1.2	1.2	1.1	1.1	1.1	1.1	1.1	1.1	1.1	1.1	1.1	1
691	1.2	1.2	1.2	1.2	1.2	1.2	1.1	1.1	1.1	1.1	1.1	1.1
692	1.2	1.2	1.2	1.2	1.2	1.2	1.2	1.2	1.1	1.1	1.1	1.1
693	1.2	1.2	1.2	1.2	1.2	1.2	1.2	1.2	1.1	1.1	1.1	1.1
694	1.2	1.2	1.2	1.2	1.2	1.1	1.1	1.1	1.1	1.1	1.1	1.1
695	1.2	1.2	1.2	1.2	1.2	1.2	1.2	1.1	1.1	1.1	1.1	1.1
696	0.9	0.9	0.9	0.9	0.9	0.9	0.9	0.9	0.9	0.9	0.9	0.9
697	0.9	0.9	0.9	0.9	0.9	0.9	0.9	0.9	0.9	0.9	0.9	0.8
698	0.9	0.9	0.9	0.9	0.9	0.9	0.9	0.9	0.9	0.9	0.9	0.9
699	0.9	0.9	0.9	0.9	0.9	0.9	0.9	0.9	0.9	0.9	0.9	0.9
700	1.4	1.4	1.4	1.3	1.3	1.3	1.3	1.3	1.3	1.3	1.3	1.3
701	6.5	6.2	5.9	5.7	5.5	5.3	5.1	4.9	4.7	4.6	4.4	4.3
702	1.5	1.5	1.5	1.5	1.5	1.5	1.4	1.4	1.4	1.4	1.4	1.4
703	1.5	1.5	1.5	1.4	1.4	1.4	1.4	1.4	1.4	1.4	1.4	1.3
704	6.2	6	5.7	5.5	5.3	5.1	5	4.8	4.6	4.5	4.4	4.2
705	6.2	6	5.7	5.5	5.3	5.1	4.9	4.8	4.6	4.5	4.3	4.2
706	3.3	3.2	3.1	3.1	3	2.9	2.9	2.8	2.8	2.7	2.7	2.6
707	1	1	1	1	0.9	0.9	0.9	0.9	0.9	0.9	0.9	0.9
708	1	1	1	1	0.9	0.9	0.9	0.9	0.9	0.9	0.9	0.9
709	6.7	6.2	5.7	5.3	5	4.7	4.5	4.2	4	3.8	3.7	3.5
710	3.1	3	2.9	2.8	2.7	2.6	2.6	2.5	2.4	2.4	2.3	2.2
711	1.4	1.4	1.4	1.3	1.3	1.3	1.3	1.3	1.3	1.2	1.2	1.2
712	1.1	1.1	1.1	1.1	1	1	1	1	1	1	1	1
713	1.1	1.1	1.1	1.1	1.1	1.1	1.1	1.1	1.1	1	1	1
714	1.2	1.2	1.2	1.1	1.1	1.1	1.1	1.1	1.1	1.1	1.1	1.1
715	1.2	1.2	1.2	1.2	1.2	1.2	1.2	1.1	1.1	1.1	1.1	1.1
716	1.2	1.2	1.2	1.2	1.2	1.2	1.2	1.2	1.1	1.1	1.1	1.1
717	1.3	1.3	1.3	1.3	1.2	1.2	1.2	1.2	1.2	1.2	1.2	1.2
718	1.3	1.3	1.3	1.3	1.3	1.3	1.3	1.2	1.2	1.2	1.2	1.2
719	1.4	1.3	1.3	1.3	1.3	1.3	1.3	1.3	1.3	1.2	1.2	1.2
720	1.4	1.4	1.3	1.3	1.3	1.3	1.3	1.3	1.3	1.3	1.2	1.2
721	1.1	1.1	1.1	1.1	1.1	1.1	1.1	1.1	1.1	1.1	1	1
722	0.9	0.9	0.9	0.9	0.9	0.9	0.9	0.9	0.9	0.9	0.9	0.8
723	0.9	0.9	0.9	0.9	0.9	0.9	0.9	0.9	0.9	0.9	0.9	0.9
724	1.3	1.3	1.3	1.3	1.3	1.3	1.3	1.3	1.3	1.2	1.2	1.2
725	17.1	15.2	13.7	12.4	11.4	10.5	9.8	9.1	8.6	8.1	7.6	7.2
726	8.6	8.1	7.7	7.3	6.9	6.6	6.3	6	5.8	5.6	5.4	5.2
727	1.5	1.5	1.5	1.5	1.5	1.5	1.5	1.4	1.4	1.4	1.4	1.4
728	5.4	5.2	5	4.8	4.7	4.5	4.4	4.2	4.1	4	3.9	3.8
729	6.4	6.1	5.9	5.7	5.4	5.2	5.1	4.9	4.7	4.6	4.4	4.3
730	5.2	5	4.9	4.7	4.6	4.4	4.3	4.2	4.1	3.9	3.8	3.7
731	1	1	1	1	0.9	0.9	0.9	0.9	0.9	0.9	0.9	0.9
732	1	1	1	1	0.9	0.9	0.9	0.9	0.9	0.9	0.9	0.9
733	8.9	8	7.2	6.6	6.1	5.7	5.3	5	4.7	4.4	4.2	4
734	8.7	7.9	7.2	6.6	6.1	5.7	5.4	5	4.8	4.5	4.3	4.1
735	7.8	7.1	6.6	6.1	5.7	5.4	5.1	4.8	4.6	4.3	4.1	4
736	6	5.6	5.3	5	4.8	4.5	4.3	4.1	4	3.8	3.7	3.5
737	1.1	1.1	1.1	1.1	1.1	1.1	1.1	1.1	1	1	1	1
738	1.2	1.2	1.2	1.1	1.1	1.1	1.1	1.1	1.1	1.1	1.1	1.1
739	1.2	1.2	1.2	1.2	1.2	1.2	1.2	1.1	1.1	1.1	1.1	1.1
740	1.3	1.3	1.3	1.2	1.2	1.2	1.2	1.2	1.2	1.2	1.2	1.1
741	1.3	1.3	1.3	1.3	1.3	1.3	1.2	1.2	1.2	1.2	1.2	1.2
742	1.4	1.3	1.3	1.3	1.3	1.3	1.3	1.3	1.2	1.2	1.2	1.2
743	1.4	1.4	1.4	1.4	1.3	1.3	1.3	1.3	1.3	1.3	1.3	1.3
744	1.4	1.4	1.4	1.4	1.4	1.4	1.4	1.3	1.3	1.3	1.3	1.3
745	1.3	1.3	1.3	1.3	1.2	1.2	1.2	1.2	1.2	1.2	1.2	1.2
746	0.9	0.9	0.9	0.9	0.9	0.9	0.9	0.9	0.9	0.9	0.8	0.8
747	0.9	0.9	0.9	0.9	0.9	0.9	0.9	0.9	0.9	0.9	0.9	0.8
748	0.9	0.9	0.9	0.9	0.9	0.9	0.9	0.9	0.9	0.9	0.9	0.9
749	5.7	5.5	5.3	5.1	4.9	4.8	4.6	4.5	4.3	4.2	4.1	4
750	9.5	8.9	8.4	7.9	7.5	7.1	6.8	6.5	6.2	5.9	5.7	5.5
751	6	5.7	5.5	5.3	5.1	4.9	4.8	4.6	4.5	4.3	4.2	4.1
752	9.8	9.1	8.6	8.1	7.6	7.3	6.9	6.6	6.3	6	5.8	5.6
753	4.1	4	3.9	3.8	3.7	3.6	3.5	3.4	3.3	3.3	3.2	3.1
754	6.6	6.3	6	5.8	5.6	5.4	5.2	5	4.8	4.7	4.5	4.4
755	1	1	1	0.9	0.9	0.9	0.9	0.9	0.9	0.9	0.9	0.9
756	1	1	0.9	0.9	0.9	0.9	0.9	0.9	0.9	0.9	0.9	0.9
757	10.1	9	8	7.3	6.7	6.1	5.7	5.3	5	4.7	4.4	4.2
758	6.7	6.2	5.8	5.4	5.1	4.8	4.5	4.3	4.1	3.9	3.7	3.6
759	7.8	7.2	6.6	6.2	5.8	5.4	5.1	4.8	4.6	4.4	4.2	4
760	12.9	11.3	10	9	8.2	7.6	7	6.5	6.1	5.7	5.4	5.1
761	6.1	5.7	5.4	5.1	4.9	4.6	4.4	4.2	4.1	3.9	3.8	3.6
762	4.1	3.9	3.8	3.7	3.5	3.4	3.3	3.2	3.1	3	2.9	2.9
763	2.3	2.2	2.2	2.1	2.1	2	2	2	1.9	1.9	1.9	1.8
764	5.2	4.9	4.7	4.5	4.4	4.2	4.1	3.9	3.8	3.7	3.5	3.4
765	4.2	4.1	3.9	3.8	3.7	3.6	3.5	3.4	3.3	3.2	3.1	3
766	1.4	1.4	1.4	1.3	1.3	1.3	1.3	1.3	1.3	1.3	1.3	1.2
767	2.8	2.8	2.7	2.7	2.6	2.6	2.5	2.5	2.4	2.4	2.3	2.3
768	1.5	1.5	1.4	1.4	1.4	1.4	1.4	1.4	1.4	1.3	1.3	1.3
769	1.4	1.4	1.4	1.4	1.4	1.3	1.3	1.3	1.3	1.3	1.3	1.3
770	1.3	1.3	1.3	1.3	1.3	1.3	1.3	1.3	1.2	1.2	1.2	1.2
771	1.3	1.3	1.3	1.3	1.3	1.3	1.2	1.2	1.2	1.2	1.2	1.2
772	1.4	1.4	1.3	1.3	1.3	1.3	1.3	1.3	1.3	1.3	1.3	1.2
773	1.5	1.4	1.4	1.4	1.4	1.4	1.4	1.4	1.3	1.3	1.3	1.3
774	4.1	4	3.9	3.8	3.7	3.6	3.5	3.4	3.3	3.2	3.2	3.1
775	11.4	10.6	9.8	9.2	8.6	8.1	7.7	7.3	6.9	6.6	6.3	6
776	13.6	12.4	11.4	10.5	9.8	9.1	8.6	8.1	7.6	7.3	6.9	6.6
777	4.9	4.8	4.6	4.5	4.3	4.2	4.1	4	3.9	3.8	3.7	3.6
778	2	2	1.9	1.9	1.9	1.9	1.8	1.8	1.8	1.8	1.7	1.7
779	1	0.9	0.9	0.9	0.9	0.9	0.9	0.9	0.9	0.9	0.9	0.9
780	1	0.9	0.9	0.9	0.9	0.9	0.9	0.9	0.9	0.9	0.9	0.9
781	14.1	11.9	10.3	9	8.1	7.3	6.7	6.2	5.7	5.3	5	4.7
782	1	1	1	1	0.9	0.9	0.9	0.9	0.9	0.9	0.9	0.9
783	7.2	6.6	6.2	5.8	5.4	5.1	4.8	4.6	4.3	4.1	4	3.8
784	14.1	12.2	10.7	9.6	8.7	7.9	7.3	6.8	6.3	5.9	5.5	5.2
785	8	7.4	6.9	6.4	6	5.7	5.4	5.1	4.8	4.6	4.4	4.2
786	3.2	3.1	3.1	3	2.9	2.8	2.7	2.7	2.6	2.5	2.5	2.4
787	5.9	5.6	5.3	5.1	4.9	4.6	4.5	4.3	4.1	4	3.8	3.7
788	7.4	6.9	6.5	6.2	5.8	5.5	5.3	5	4.8	4.6	4.4	4.3
789	7.1	6.7	6.3	6	5.7	5.4	5.2	5	4.8	4.6	4.4	4.2
790	5.9	5.6	5.4	5.2	5	4.8	4.6	4.4	4.3	4.1	4	3.9
791	6.7	6.3	6	5.7	5.5	5.3	5.1	4.9	4.7	4.5	4.4	4.2
792	2.1	2.1	2	2	2	1.9	1.9	1.9	1.9	1.8	1.8	1.8
793	1.5	1.5	1.4	1.4	1.4	1.4	1.4	1.4	1.4	1.3	1.3	1.3
794	1.5	1.4	1.4	1.4	1.4	1.4	1.4	1.4	1.3	1.3	1.3	1.3
795	1.4	1.4	1.4	1.4	1.4	1.4	1.3	1.3	1.3	1.3	1.3	1.3
796	1.4	1.4	1.3	1.3	1.3	1.3	1.3	1.3	1.3	1.3	1.2	1.2
797	1.5	1.4	1.4	1.4	1.4	1.4	1.4	1.4	1.3	1.3	1.3	1.3
798	1.4	1.4	1.4	1.4	1.4	1.3	1.3	1.3	1.3	1.3	1.3	1.3
799	1.4	1.4	1.3	1.3	1.3	1.3	1.3	1.3	1.3	1.3	1.2	1.2
800	3.7	3.7	3.6	3.5	3.4	3.3	3.2	3.2	3.1	3	3	2.9
801	7.3	6.9	6.6	6.3	6.1	5.8	5.6	5.4	5.2	5	4.8	4.7
802	2	1.9	1.9	1.9	1.9	1.8	1.8	1.8	1.8	1.7	1.7	1.7
803	1	1	0.9	0.9	0.9	0.9	0.9	0.9	0.9	0.9	0.9	0.9
804	1	0.9	0.9	0.9	0.9	0.9	0.9	0.9	0.9	0.9	0.9	0.9
805	9.7	8.6	7.7	7	6.4	5.9	5.5	5.1	4.8	4.5	4.3	4.1
806	1	1	0.9	0.9	0.9	0.9	0.9	0.9	0.9	0.9	0.9	0.9
807	5.1	4.8	4.6	4.4	4.1	4	3.8	3.6	3.5	3.4	3.2	3.1
808	1.9	1.8	1.8	1.8	1.7	1.7	1.7	1.6	1.6	1.6	1.6	1.5
809	7.3	6.8	6.3	6	5.6	5.3	5	4.8	4.6	4.4	4.2	4
810	2.2	2.1	2.1	2.1	2	2	1.9	1.9	1.9	1.8	1.8	1.8
811	7	6.5	6.1	5.8	5.5	5.2	5	4.8	4.6	4.4	4.2	4
812	7.8	7.3	6.8	6.4	6.1	5.8	5.5	5.2	5	4.8	4.6	4.4
813	4.8	4.6	4.5	4.3	4.1	4	3.9	3.7	3.6	3.5	3.4	3.3
814	5.8	5.5	5.3	5	4.8	4.7	4.5	4.3	4.2	4	3.9	3.8
815	2.3	2.3	2.2	2.2	2.2	2.1	2.1	2.1	2	2	2	1.9
816	2.9	2.9	2.8	2.8	2.7	2.6	2.6	2.5	2.5	2.4	2.4	2.4
817	1.7	1.6	1.6	1.6	1.6	1.6	1.5	1.5	1.5	1.5	1.5	1.5
818	1.5	1.4	1.4	1.4	1.4	1.4	1.4	1.4	1.3	1.3	1.3	1.3
819	1.4	1.4	1.4	1.4	1.3	1.3	1.3	1.3	1.3	1.3	1.3	1.3
820	1.4	1.4	1.4	1.3	1.3	1.3	1.3	1.3	1.3	1.3	1.3	1.2
821	1.5	1.5	1.5	1.4	1.4	1.4	1.4	1.4	1.4	1.4	1.3	1.3
822	3.9	3.8	3.7	3.6	3.5	3.4	3.3	3.3	3.2	3.1	3.1	3
823	1.4	1.4	1.4	1.4	1.4	1.4	1.4	1.3	1.3	1.3	1.3	1.3
824	1.4	1.4	1.4	1.4	1.4	1.3	1.3	1.3	1.3	1.3	1.3	1.3
825	1.3	1.3	1.3	1.3	1.3	1.3	1.3	1.3	1.2	1.2	1.2	1.2
826	4.2	4.1	4	3.9	3.8	3.7	3.6	3.5	3.4	3.3	3.3	3.2
827	6.6	6.3	6.1	5.8	5.6	5.4	5.2	5	4.8	4.7	4.5	4.4
828	1	1	1	1	1	1	1	1	1	1	0.9	0.9
829	7.4	6.8	6.2	5.8	5.4	5	4.7	4.5	4.2	4	3.8	3.6
830	4.4	4.2	4	3.8	3.7	3.5	3.4	3.2	3.1	3	2.9	2.8
831	14.9	12.6	11	9.7	8.7	7.9	7.2	6.7	6.2	5.8	5.4	5.1
832	2.6	2.5	2.5	2.4	2.3	2.3	2.2	2.2	2.1	2.1	2	2
833	1.9	1.8	1.8	1.8	1.7	1.7	1.7	1.6	1.6	1.6	1.6	1.5
834	3.2	3.1	3	2.9	2.8	2.8	2.7	2.6	2.5	2.5	2.4	2.4
835	6.1	5.8	5.5	5.2	4.9	4.7	4.5	4.3	4.2	4	3.9	3.7
836	4.1	4	3.8	3.7	3.6	3.5	3.4	3.3	3.2	3.1	3	2.9
837	1.8	1.8	1.7	1.7	1.7	1.7	1.6	1.6	1.6	1.6	1.5	1.5
838	3.8	3.7	3.6	3.5	3.4	3.3	3.2	3.1	3.1	3	2.9	2.8
839	1.8	1.8	1.8	1.8	1.7	1.7	1.7	1.7	1.6	1.6	1.6	1.6
840	1.4	1.4	1.4	1.4	1.3	1.3	1.3	1.3	1.3	1.3	1.3	1.3
841	1.4	1.4	1.4	1.4	1.4	1.4	1.3	1.3	1.3	1.3	1.3	1.3
842	1.4	1.4	1.4	1.4	1.4	1.3	1.3	1.3	1.3	1.3	1.3	1.3
843	1.3	1.3	1.3	1.3	1.2	1.2	1.2	1.2	1.2	1.2	1.2	1.2
844	1.3	1.3	1.3	1.3	1.2	1.2	1.2	1.2	1.2	1.2	1.2	1.2
845	1.4	1.4	1.4	1.4	1.4	1.4	1.4	1.3	1.3	1.3	1.3	1.3
846	2.9	2.8	2.8	2.7	2.7	2.6	2.6	2.5	2.5	2.4	2.4	2.3
847	6.4	6.2	5.9	5.7	5.4	5.2	5	4.9	4.7	4.5	4.4	4.3
848	4.3	4.2	4	3.9	3.8	3.7	3.6	3.5	3.5	3.4	3.3	3.2
849	1.6	1.6	1.6	1.5	1.5	1.5	1.5	1.5	1.5	1.5	1.4	1.4
850	4.7	4.6	4.4	4.3	4.2	4.1	4	3.8	3.7	3.7	3.6	3.5
851	12.6	11.6	10.7	9.9	9.3	8.7	8.2	7.7	7.3	7	6.7	6.4
852	2.2	2.2	2.2	2.1	2.1	2.1	2.1	2	2	2	1.9	1.9
853	8.2	7.4	6.8	6.3	5.8	5.4	5.1	4.8	4.5	4.3	4	3.9
854	6.7	6.2	5.8	5.4	5.1	4.8	4.5	4.3	4.1	3.9	3.7	3.6
855	5.2	5	4.7	4.5	4.2	4.1	3.9	3.7	3.6	3.4	3.3	3.2
856	1.9	1.8	1.8	1.7	1.7	1.7	1.7	1.6	1.6	1.6	1.5	1.5
857	3.5	3.4	3.3	3.2	3.1	3	2.9	2.8	2.7	2.7	2.6	2.5
858	1.2	1.2	1.1	1.1	1.1	1.1	1.1	1.1	1.1	1.1	1	1
859	5.4	5.1	4.9	4.7	4.5	4.3	4.1	4	3.8	3.7	3.6	3.5
860	4.9	4.7	4.5	4.3	4.1	4	3.8	3.7	3.6	3.5	3.4	3.3
861	2.1	2	2	2	1.9	1.9	1.9	1.8	1.8	1.8	1.8	1.7
862	1.3	1.3	1.3	1.3	1.3	1.3	1.2	1.2	1.2	1.2	1.2	1.2
863	1.7	1.6	1.6	1.6	1.6	1.6	1.5	1.5	1.5	1.5	1.5	1.5
864	1.4	1.4	1.4	1.4	1.4	1.3	1.3	1.3	1.3	1.3	1.3	1.3
865	1.4	1.4	1.4	1.4	1.4	1.3	1.3	1.3	1.3	1.3	1.3	1.3
866	1.4	1.4	1.4	1.4	1.3	1.3	1.3	1.3	1.3	1.3	1.3	1.3
867	1.4	1.4	1.4	1.3	1.3	1.3	1.3	1.3	1.3	1.3	1.3	1.2
868	1.4	1.4	1.4	1.4	1.4	1.3	1.3	1.3	1.3	1.3	1.3	1.3
869	6.3	6	5.7	5.5	5.3	5.1	4.9	4.7	4.6	4.4	4.3	4.1
870	6.5	6.2	6	5.7	5.5	5.3	5.1	4.9	4.7	4.6	4.4	4.3
871	9.7	9.1	8.5	8	7.5	7.1	6.8	6.5	6.2	5.9	5.7	5.4
872	10.8	10	9.3	8.7	8.2	7.7	7.3	6.9	6.6	6.3	6	5.8
873	5.6	5.4	5.2	5	4.8	4.6	4.5	4.4	4.2	4.1	4	3.9
874	6.3	6.1	5.8	5.6	5.4	5.2	5	4.8	4.6	4.5	4.4	4.2
875	12.6	11.6	10.7	9.9	9.2	8.7	8.2	7.7	7.3	7	6.6	6.3
876	10.8	10.1	9.4	8.8	8.3	7.8	7.4	7	6.7	6.4	6.1	5.9
877	5.4	5.1	4.8	4.5	4.3	4.1	3.9	3.7	3.6	3.4	3.3	3.2
878	5.8	5.5	5.1	4.9	4.6	4.4	4.2	4	3.8	3.6	3.5	3.4
879	10.9	9.7	8.8	8	7.3	6.7	6.3	5.9	5.5	5.2	4.9	4.6
880	12.1	10.7	9.6	8.7	7.9	7.3	6.8	6.3	5.9	5.5	5.2	5
881	8	7.4	6.8	6.4	6	5.6	5.3	5.1	4.8	4.6	4.4	4.2
882	9.1	8.3	7.7	7.1	6.7	6.2	5.9	5.6	5.3	5	4.8	4.6
883	8.3	7.7	7.2	6.7	6.3	5.9	5.6	5.3	5.1	4.8	4.6	4.4
884	10.3	9.4	8.6	8	7.4	6.9	6.5	6.1	5.8	5.5	5.2	5
885	7.1	6.7	6.3	6	5.7	5.4	5.2	4.9	4.7	4.5	4.4	4.2
886	5.5	5.3	5	4.8	4.6	4.5	4.3	4.1	4	3.9	3.7	3.6
887	3.5	3.4	3.3	3.2	3.2	3.1	3	2.9	2.9	2.8	2.7	2.7
888	2.1	2	2	2	1.9	1.9	1.9	1.9	1.8	1.8	1.8	1.7
889	4	3.9	3.8	3.7	3.6	3.5	3.4	3.3	3.2	3.1	3	3
890	4.5	4.4	4.2	4.1	4	3.8	3.7	3.6	3.5	3.4	3.3	3.3
891	1.4	1.4	1.4	1.4	1.4	1.3	1.3	1.3	1.3	1.3	1.3	1.3
892	1.4	1.4	1.4	1.4	1.3	1.3	1.3	1.3	1.3	1.3	1.3	1.3
893	12.4	11.3	10.4	9.6	8.9	8.4	7.9	7.4	7	6.7	6.3	6
894	11.5	10.6	9.8	9.1	8.5	8	7.5	7.1	6.8	6.4	6.1	5.9
895	10.4	9.6	9	8.4	7.9	7.5	7.1	6.7	6.4	6.1	5.8	5.6
896	6.5	6.2	6	5.7	5.5	5.3	5.1	4.9	4.7	4.6	4.4	4.3
897	6.1	5.8	5.6	5.4	5.2	5	4.8	4.6	4.5	4.3	4.2	4.1
898	14.5	13	11.9	10.9	10.1	9.4	8.8	8.3	7.8	7.4	7	6.7
899	20.2	17.5	15.5	13.9	12.6	11.5	10.6	9.9	9.2	8.6	8.1	7.7
900	19.2	16.8	15	13.5	12.3	11.3	10.4	9.7	9.1	8.5	8	7.6
901	10.1	9	8.1	7.4	6.8	6.3	5.8	5.5	5.1	4.8	4.6	4.3
902	16.8	13.9	11.9	10.5	9.3	8.4	7.7	7	6.5	6.1	5.7	5.3
903	19.6	15.9	13.4	11.6	10.3	9.2	8.3	7.6	7	6.5	6.1	5.7
904	18.2	15.1	12.9	11.3	10	9.1	8.2	7.6	7	6.5	6.1	5.7
905	14	12.2	10.8	9.7	8.8	8.1	7.4	6.9	6.4	6	5.7	5.4
906	18.8	15.6	13.4	11.8	10.5	9.5	8.7	8	7.4	6.9	6.4	6
907	18.3	15.4	13.3	11.8	10.5	9.5	8.7	8	7.5	7	6.5	6.1
908	19.3	16.2	14	12.3	11	10	9.1	8.4	7.8	7.2	6.8	6.4
909	13	11.6	10.5	9.5	8.8	8.1	7.6	7.1	6.6	6.3	5.9	5.6
910	9.7	8.9	8.2	7.7	7.2	6.8	6.4	6	5.7	5.5	5.2	5
911	13.5	12	10.9	9.9	9.2	8.5	7.9	7.4	7	6.6	6.2	5.9
912	12.6	11.4	10.4	9.6	8.8	8.2	7.7	7.2	6.8	6.5	6.1	5.8
913	15.1	13.4	12.1	11	10	9.3	8.6	8	7.5	7.1	6.7	6.4
914	8.6	8	7.5	7.1	6.7	6.4	6.1	5.8	5.5	5.3	5.1	4.9
915	2.9	2.9	2.8	2.7	2.7	2.6	2.6	2.5	2.5	2.4	2.4	2.3
916	1.4	1.4	1.4	1.4	1.3	1.3	1.3	1.3	1.3	1.3	1.3	1.3
917	1.4	1.4	1.4	1.4	1.4	1.4	1.4	1.3	1.3	1.3	1.3	1.3
918	2.1	2.1	2	2	2	1.9	1.9	1.9	1.9	1.8	1.8	1.8
919	2.3	2.2	2.2	2.2	2.1	2.1	2.1	2	2	2	1.9	1.9
920	3.6	3.5	3.4	3.4	3.3	3.2	3.1	3.1	3	2.9	2.9	2.8
921	6.2	5.9	5.6	5.4	5.2	5	4.8	4.7	4.5	4.4	4.2	4.1
922	19.5	17	15	13.5	12.2	11.2	10.3	9.6	8.9	8.4	7.9	7.5
923	26.6	22	18.8	16.5	14.6	13.2	12	11	10.2	9.5	8.9	8.3
924	30.1	24.3	20.5	17.7	15.6	14	12.7	11.6	10.7	9.9	9.2	8.7
925	16.6	13.8	11.8	10.3	9.2	8.3	7.6	6.9	6.4	6	5.6	5.2
926	24.6	18.8	15.3	13	11.2	10	8.9	8.1	7.4	6.8	6.3	5.9
927	32.5	23	18.1	14.9	12.7	11.1	9.9	8.9	8.1	7.5	6.9	6.4
928	30.6	22.4	17.8	14.8	12.7	11.2	10	9	8.2	7.5	7	6.5
929	24.2	19	15.7	13.5	11.8	10.5	9.4	8.6	7.9	7.3	6.8	6.3
930	24.9	19.6	16.2	13.9	12.1	10.8	9.7	8.8	8.1	7.5	7	6.5
931	22.9	18.5	15.5	13.4	11.8	10.6	9.6	8.8	8.1	7.5	7	6.5
932	30.2	22.9	18.6	15.7	13.6	12	10.7	9.7	8.9	8.2	7.6	7.1
933	22.2	18.2	15.5	13.5	12	10.7	9.8	9	8.3	7.7	7.2	6.7
934	18.8	15.9	13.9	12.3	11.1	10	9.2	8.5	7.9	7.4	6.9	6.5
935	20.3	17.1	14.8	13.1	11.7	10.6	9.7	8.9	8.3	7.7	7.2	6.8
936	23.1	19.1	16.3	14.2	12.7	11.4	10.4	9.5	8.8	8.2	7.7	7.2
937	20.1	17.1	14.9	13.2	11.8	10.8	9.9	9.1	8.5	7.9	7.4	7
938	12.3	11.1	10.2	9.4	8.7	8.1	7.6	7.1	6.7	6.4	6.1	5.8
939	1.9	1.9	1.8	1.8	1.8	1.8	1.7	1.7	1.7	1.7	1.7	1.6
940	1.4	1.4	1.4	1.4	1.4	1.3	1.3	1.3	1.3	1.3	1.3	1.3
941	5.5	5.3	5.1	4.9	4.7	4.5	4.4	4.2	4.1	4	3.9	3.7
942	5.4	5.2	5	4.8	4.7	4.5	4.3	4.2	4.1	3.9	3.8	3.7
943	8.8	8.2	7.7	7.3	6.9	6.5	6.2	5.9	5.7	5.4	5.2	5
944	12.9	11.7	10.7	9.9	9.2	8.6	8	7.6	7.2	6.8	6.5	6.2
945	15.3	13.7	12.3	11.3	10.4	9.6	9	8.4	7.9	7.4	7	6.7
946	24.2	20.3	17.5	15.4	13.8	12.5	11.4	10.5	9.7	9	8.5	7.9
947	32.9	25.9	21.5	18.4	16.1	14.3	12.9	11.8	10.8	10	9.3	8.7
948	33.7	26.5	21.9	18.7	16.4	14.6	13.1	12	11	10.2	9.4	8.8
949	30.4	21.7	17.1	14.2	12.1	10.6	9.4	8.5	7.7	7.1	6.6	6.2
950	36.7	24.8	19	15.5	13.1	11.4	10.1	9	8.2	7.5	6.9	6.7
951	37.4	25.3	19.4	15.9	13.4	11.7	10.3	9.3	8.4	7.7	7.1	6.6
952	28	21.1	17	14.3	12.4	10.9	9.8	8.8	8.1	7.4	6.9	6.4
953	28.6	21.5	17.4	14.6	12.7	11.2	10	9	8.3	7.6	7.1	6.6
954	27.6	21.1	17.2	14.6	12.7	11.2	10.1	9.1	8.3	7.7	7.1	6.7
955	27.7	21.3	17.4	14.8	12.9	11.4	10.2	9.3	8.5	7.9	7.3	6.8
956	25.8	20.3	16.8	14.4	12.6	11.2	10.1	9.2	8.5	7.8	7.3	6.8
957	26	20.6	17.1	14.6	12.8	11.4	10.3	9.4	8.6	8	7.4	7
958	25.3	20.2	16.9	14.6	12.8	11.5	10.4	9.5	8.7	8.1	7.5	7
959	30.2	23.3	19.1	16.2	14.1	12.5	11.2	10.2	9.3	8.6	8	7.4
960	30.2	23.4	19.2	16.3	14.2	12.6	11.3	10.3	9.5	8.7	8.1	7.6
961	24.6	20	17	14.7	13.1	11.7	10.6	9.7	9	8.3	7.8	7.3
962	15.6	13.7	12.2	11.1	10.1	9.3	8.6	8	7.5	7.1	6.7	6.3
963	12.2	11	10.1	9.3	8.6	8	7.5	7.1	6.7	6.3	6	5.7
964	3.8	3.7	3.6	3.5	3.4	3.3	3.2	3.2	3.1	3	2.9	2.9
965	9.4	8.7	8.1	7.6	7.2	6.8	6.4	6.1	5.8	5.6	5.3	5.1
966	11.7	10.7	9.9	9.1	8.5	8	7.5	7.1	6.7	6.3	6	5.8
967	12.2	11.1	10.2	9.4	8.8	8.2	7.7	7.3	6.9	6.5	6.2	5.9
968	10.6	9.8	9.1	8.5	8	7.5	7.1	6.7	6.4	6.1	5.8	5.6
969	11	10.1	9.4	8.8	8.2	7.7	7.3	6.9	6.5	6.2	6	5.7
970	14.6	13.1	11.9	10.9	10	9.3	8.7	8.2	7.7	7.3	6.9	6.5
971	31.9	25.3	21	18	15.8	14.1	12.7	11.6	10.6	9.8	9.2	8.6
972	32.2	25.5	21.2	18.2	16	14.2	12.8	11.7	10.7	9.9	9.3	8.7
973	33.8	24.5	19.4	16.2	13.9	12.2	10.8	9.8	8.9	8.2	7.6	7
974	29.1	22.2	18.1	15.3	13.3	11.7	10.5	9.5	8.7	8	7.5	7
975	29.1	22.3	18.2	15.4	13.4	11.9	10.6	9.7	8.8	8.2	7.6	7.1
976	30.4	23.2	18.8	15.9	13.8	12.2	10.9	9.9	9.1	8.4	7.8	7.2
977	33.4	24.9	20	16.8	14.5	12.8	11.4	10.3	9.4	8.7	8	7.5
978	28.1	22.1	18.2	15.6	13.6	12.1	10.9	9.9	9.1	8.4	7.8	7.3
979	26.3	21	17.6	15.2	13.3	11.9	10.8	9.8	9	8.4	7.8	7.3
980	19.9	16.9	14.6	13	11.6	10.6	9.7	8.9	8.3	7.7	7.2	6.8
981	15.6	13.7	12.2	11.1	10.1	9.3	8.6	8	7.5	7.1	6.7	6.3
982	11.5	10.5	9.6	8.9	8.3	7.8	7.3	6.9	6.5	6.2	5.9	5.6
983	14.9	13.3	11.9	10.8	9.9	9.2	8.5	8	7.5	7	6.6	6.3
984	11.4	10.4	9.6	8.9	8.3	7.8	7.3	6.9	6.5	6.2	5.9	5.6
985	9.4	8.8	8.2	7.7	7.2	6.8	6.5	6.2	5.9	5.6	5.4	5.2
986	7.2	6.8	6.4	6.1	5.8	5.6	5.4	5.1	4.9	4.8	4.6	4.4
987	10.3	9.5	8.9	8.3	7.8	7.3	6.9	6.6	6.3	6	5.7	5.5
988	14.2	12.8	11.6	10.7	9.8	9.1	8.5	8	7.5	7.1	6.8	6.4
989	22.2	18.8	16.4	14.5	13	11.8	10.8	10	9.3	8.7	8.1	7.7
990	30.7	24.5	20.5	17.6	15.5	13.8	12.5	11.4	10.5	9.7	9.1	8.5
991	38.1	26.5	20.6	16.9	14.4	12.6	11.1	10	9.1	8.3	7.7	7.2
992	33.4	24.4	19.4	16.2	13.9	12.2	10.9	9.8	9	8.2	7.6	7.1
993	35.3	25.5	20.1	16.7	14.3	12.6	11.2	10.1	9.2	8.4	7.8	7.3
994	36.4	26.1	20.6	17.1	14.6	12.8	11.4	10.3	9.4	8.6	8	7.4
995	35.6	25.9	20.5	17.1	14.7	12.9	11.5	10.4	9.4	8.7	8	7.5
996	32.5	24.4	19.7	16.6	14.3	12.6	11.3	10.2	9.3	8.6	8	7.4
997	28.6	22.3	18.4	15.7	13.7	12.2	10.9	10	9.1	8.4	7.8	7.3
998	21.8	18.1	15.5	13.6	12.1	10.9	9.9	9.1	8.4	7.9	7.3	6.9
999	22.4	18.5	15.9	13.9	12.3	11.1	10.1	9.3	8.6	8	7.5	7
1000	19.6	16.7	14.5	12.9	11.6	10.5	9.6	8.9	8.3	7.7	7.2	6.8
1001	19.1	16.3	14.3	12.7	11.5	10.4	9.6	8.9	8.2	7.7	7.2	6.8
1002	14.1	12.6	11.4	10.4	9.5	8.8	8.2	7.7	7.2	6.8	6.5	6.1
1003	9	8.4	7.8	7.4	6.9	6.6	6.2	5.9	5.7	5.4	5.2	5
1004	7.5	7.1	6.7	6.4	6	5.8	5.5	5.3	5.1	4.9	4.7	4.5
1005	10.7	9.8	9.1	8.5	7.9	7.5	7.1	6.7	6.3	6	5.8	5.5
1006	11	10.1	9.4	8.7	8.2	7.7	7.2	6.8	6.5	6.2	5.9	5.6
1007	16.8	14.8	13.2	12	10.9	10.1	9.3	8.7	8.2	7.7	7.2	6.9
1008	28.3	22.9	19.4	16.8	14.8	13.3	12	11	10.1	9.4	8.8	8.2
1009	41.7	28	21.4	17.4	14.8	12.8	11.3	10.2	9.2	8.4	7.8	7.2
1010	41.1	27.9	21.4	17.5	14.8	12.9	11.4	10.2	9.3	8.5	7.9	7.3
1011	41	28	21.5	17.6	14.9	13	11.5	10.3	9.4	8.6	7.9	7.4
1012	43.7	29.2	22.3	18.2	15.4	13.3	11.8	10.6	9.6	8.8	8.1	7.5
1013	41	28.2	21.8	17.9	15.2	13.2	11.7	10.5	9.6	8.8	8.1	7.5
1014	40.3	28	21.8	17.9	15.2	13.3	11.8	10.6	9.6	8.8	8.2	7.6
1015	33.2	24.7	19.9	16.7	14.4	12.7	11.3	10.2	9.3	8.6	8	7.4
1016	25.7	20.5	17.2	14.8	13	11.6	10.5	9.6	8.8	8.2	7.6	7.1
1017	25.2	20.3	17.1	14.7	13	11.6	10.5	9.6	8.8	8.2	7.6	7.2
1018	22.5	18.6	15.9	13.9	12.4	11.1	10.1	9.3	8.6	8	7.5	7
1019	19.2	16.4	14.3	12.7	11.4	10.4	9.5	8.8	8.2	7.6	7.2	6.8
1020	16.4	14.4	12.8	11.5	10.5	9.6	8.9	8.3	7.7	7.2	6.8	6.5
1021	13.4	12	10.9	10	9.2	8.6	8	7.5	7.1	6.7	6.3	6
1022	13.3	11.9	10.9	10	9.2	8.6	8	7.5	7.1	6.7	6.3	6
1023	12.3	11.2	10.3	9.5	8.8	8.2	7.7	7.2	6.8	6.5	6.2	5.9
1024	11.8	10.8	9.9	9.2	8.5	8	7.5	7.1	6.7	6.4	6.1	5.8
1025	13.3	12	11	10.1	9.3	8.7	8.1	7.7	7.2	6.8	6.5	6.2
1026	23.2	19.5	16.8	14.8	13.3	12	11	10.1	9.4	8.7	8.2	7.7
1027	49.5	30.7	22.9	18.4	15.4	13.3	11.7	10.4	9.4	8.6	7.9	7.6
1028	46.3	29.8	22.4	18.1	15.2	13.2	11.6	10.4	9.4	8.6	7.9	7.4
1029	48.3	30.6	22.9	18.5	15.5	13.4	11.8	10.6	9.6	8.7	8	7.5
1030	49.2	31	23.2	18.7	15.7	13.5	11.9	10.7	9.7	8.8	8.1	7.6
1031	43.9	29.2	22.3	18.1	15.3	13.3	11.7	10.5	9.6	8.7	8.1	7.5
1032	40.8	28	21.7	17.7	15.1	13.1	11.6	10.4	9.5	8.7	8	7.5
1033	33.8	24.9	19.9	16.6	14.3	12.5	11.2	10.1	9.2	8.5	7.9	7.3
1034	30.6	23.3	18.9	16	13.9	12.3	11	10	9.1	8.4	7.8	7.3
1035	29.8	23	18.8	15.9	13.9	12.3	11	10	9.2	8.5	7.9	7.3
1036	23.8	19.4	16.4	14.2	12.6	11.3	10.2	9.4	8.6	8	7.5	7
1037	20.7	17.4	15	13.2	11.8	10.7	9.8	9	8.3	7.8	7.3	6.8
1038	20.6	17.3	15	13.2	11.8	10.7	9.8	9	8.4	7.8	7.3	6.9
1039	14.1	12.5	11.3	10.3	9.5	8.8	8.1	7.6	7.2	6.8	6.4	6.1
1040	10.9	9.9	9.2	8.5	8	7.5	7	6.6	6.3	6	5.7	5.4
1041	10.7	9.8	9.1	8.4	7.9	7.4	7	6.6	6.3	6	5.7	5.4
1042	11.7	10.7	9.8	9.1	8.5	7.9	7.5	7	6.7	6.3	6	5.7
1043	12.6	11.4	10.5	9.6	9	8.4	7.8	7.4	7	6.6	6.3	6
1044	19.7	17	14.9	13.3	12	11	10.1	9.4	8.7	8.2	7.7	7.2
1045	60.4	33.7	24.3	20.2	16.6	14.2	12.4	11	9.9	9	8.2	8.2
1046	53.8	32.1	23.6	19.2	15.9	13.7	12	10.7	9.6	8.8	8.1	7.8
1047	48.7	30.6	22.8	18.4	15.4	13.3	11.7	10.5	9.5	8.7	8	7.5
1048	45.3	29.5	22.3	18	15.2	13.1	11.6	10.4	9.4	8.6	7.9	7.4
1049	40	27.4	21.1	17.3	14.7	12.8	11.3	10.2	9.2	8.5	7.8	7.3
1050	36.7	26	20.3	16.8	14.3	12.5	11.1	10	9.1	8.4	7.7	7.2
1051	34.5	25	19.8	16.5	14.2	12.4	11.1	10	9.1	8.4	7.7	7.2
1052	33	24.4	19.5	16.3	14.1	12.4	11.1	10	9.1	8.4	7.8	7.2
1053	34.4	25.3	20.2	16.8	14.5	12.7	11.3	10.2	9.3	8.6	8	7.4
1054	26.7	21.1	17.5	15	13.2	11.7	10.6	9.6	8.9	8.2	7.6	7.1
1055	22.1	18.3	15.6	13.6	12.1	10.9	9.9	9.1	8.4	7.8	7.3	6.9
1056	18.1	15.5	13.6	12.1	10.9	10	9.2	8.5	7.9	7.4	6.9	6.5
1057	15.2	13.4	12	10.8	9.9	9.1	8.4	7.9	7.4	6.9	6.5	6.2
1058	15.8	13.9	12.4	11.2	10.2	9.4	8.7	8.1	7.6	7.1	6.7	6.4
1059	16.9	14.8	13.1	11.8	10.7	9.8	9.1	8.4	7.9	7.4	7	6.6
1060	15.8	13.9	12.5	11.3	10.3	9.5	8.8	8.2	7.7	7.2	6.8	6.5
1061	17.7	15.4	13.7	12.3	11.2	10.2	9.4	8.8	8.2	7.7	7.2	6.8
1062	23.7	19.8	17	14.9	13.3	12	10.9	10	9.3	8.7	8.1	7.6
1063	58.3	33.1	24	20.8	17	14.4	12.5	11.1	10	9	8.3	8.3
1064	51.1	31.1	23	19	15.8	13.6	11.9	10.6	9.6	8.7	8	7.8
1065	46.3	29.6	22.2	17.9	15.1	13	11.5	10.3	9.3	8.5	7.8	7.4
1066	44.4	28.9	21.9	17.7	14.9	12.9	11.4	10.2	9.3	8.5	7.8	7.2
1067	41.1	27.7	21.2	17.3	14.6	12.7	11.2	10.1	9.1	8.4	7.7	7.2
1068	40.7	27.5	21.1	17.2	14.6	12.7	11.2	10.1	9.1	8.4	7.7	7.2
1069	40.5	27.5	21.2	17.3	14.7	12.8	11.3	10.1	9.2	8.4	7.8	7.2
1070	39.2	27.2	21.1	17.3	14.7	12.8	11.4	10.2	9.3	8.5	7.9	7.3
1071	35.7	25.7	20.3	16.9	14.5	12.7	11.3	10.2	9.3	8.5	7.9	7.3
1072	28.3	22	18	15.3	13.4	11.8	10.6	9.7	8.9	8.2	7.6	7.1
1073	23.1	18.8	15.9	13.9	12.3	11	10	9.1	8.4	7.8	7.3	6.9
1074	20.4	17.1	14.7	13	11.6	10.5	9.6	8.8	8.2	7.6	7.1	6.7
1075	18	15.5	13.6	12.1	10.9	9.9	9.1	8.4	7.9	7.4	6.9	6.5
1076	16.8	14.6	12.9	11.6	10.5	9.6	8.9	8.3	7.7	7.2	6.8	6.4
1077	18.1	15.6	13.7	12.3	11.1	10.1	9.3	8.6	8	7.5	7.1	6.7
1078	19.1	16.4	14.3	12.8	11.5	10.5	9.6	8.9	8.3	7.8	7.3	6.9
1079	19.2	16.5	14.4	12.9	11.6	10.6	9.7	9	8.4	7.9	7.4	7
1080	25.4	20.9	17.7	15.4	13.7	12.3	11.2	10.2	9.5	8.8	8.2	7.7
1081	55.7	32.7	23.9	20.8	17	14.5	12.6	11.2	10	9.1	8.4	9
1082	48.8	30.5	22.8	18.7	15.7	13.5	11.8	10.6	9.6	8.7	8	7.9
1083	51	31.2	23.1	18.5	15.5	13.4	11.8	10.5	9.5	8.7	8	7.7
1084	47.7	30.1	22.5	18.1	15.2	13.2	11.6	10.4	9.4	8.6	7.9	7.4
1085	42.1	28	21.4	17.4	14.7	12.8	11.3	10.1	9.2	8.4	7.7	7.2
1086	40.3	27.3	21	17.1	14.5	12.6	11.2	10	9.1	8.3	7.7	7.1
1087	37.1	26	20.3	16.7	14.2	12.4	11	9.9	9	8.3	7.6	7.1
1088	37.1	26.2	20.5	16.9	14.4	12.6	11.2	10.1	9.2	8.4	7.8	7.2
1089	33	24.3	19.4	16.3	14	12.3	11	9.9	9.1	8.3	7.7	7.2
1090	28.5	22	18.1	15.3	13.3	11.8	10.6	9.7	8.8	8.2	7.6	7.1
1091	23.5	19.1	16.1	14	12.3	11	10	9.2	8.4	7.8	7.3	6.9
1092	23.1	18.9	16	13.9	12.3	11.1	10.1	9.2	8.5	7.9	7.4	6.9
1093	22.6	18.6	15.9	13.9	12.3	11.1	10.1	9.2	8.5	7.9	7.4	7
1094	23.6	19.3	16.4	14.3	12.7	11.4	10.4	9.5	8.8	8.1	7.6	7.1
1095	21.9	18.2	15.7	13.8	12.3	11.1	10.1	9.3	8.6	8	7.5	7.1
1096	21.6	18.1	15.6	13.8	12.3	11.1	10.2	9.4	8.7	8.1	7.6	7.1
1097	20.8	17.6	15.3	13.6	12.2	11	10.1	9.3	8.7	8.1	7.6	7.1
1098	28.7	22.9	19.1	16.5	14.5	12.9	11.7	10.6	9.8	9.1	8.4	7.9
1099	64.4	35.5	25.5	23	18.6	15.7	13.5	11.9	10.7	9.7	8.9	13.5
1100	57.6	33.7	24.6	21.1	17.3	14.8	12.9	11.4	10.3	9.3	8.5	8.8
1101	51.7	31.9	23.6	19.5	16.2	13.9	12.2	10.9	9.8	9	8.3	8.1
1102	44.7	29.3	22.3	18.1	15.2	13.2	11.7	10.4	9.5	8.7	8	7.6
1103	38.6	26.8	20.8	17.1	14.5	12.7	11.2	10.1	9.2	8.4	7.8	7.2
1104	38.4	26.7	20.7	17	14.5	12.6	11.2	10.1	9.1	8.4	7.7	7.2
1105	36.7	25.9	20.3	16.8	14.3	12.5	11.1	10	9.1	8.3	7.7	7.2
1106	34	24.8	19.7	16.4	14.1	12.4	11	10	9.1	8.3	7.7	7.2
1107	31.2	23.5	19	16	13.8	12.2	10.9	9.9	9	8.3	7.7	7.2
1108	26.5	20.9	17.3	14.8	13	11.6	10.4	9.5	8.7	8.1	7.5	7
1109	28.2	22	18.1	15.4	13.5	12	10.8	9.8	9	8.3	7.7	7.2
1110	27.8	21.9	18.1	15.5	13.5	12	10.8	9.9	9.1	8.4	7.8	7.3
1111	27.1	21.5	17.9	15.4	13.5	12	10.9	9.9	9.1	8.4	7.8	7.3
1112	26.4	21.2	17.7	15.3	13.4	12	10.9	9.9	9.1	8.5	7.9	7.4
1113	25.4	20.6	17.4	15.1	13.3	11.9	10.8	9.9	9.1	8.4	7.9	7.4
1114	25.9	21	17.7	15.3	13.5	12.1	11	10.1	9.3	8.6	8	7.5
1115	27.2	21.9	18.4	15.9	14	12.5	11.3	10.3	9.5	8.8	8.2	7.7
1116	29.9	23.6	19.6	16.8	14.7	13.1	11.8	10.8	9.9	9.2	8.5	8
1117	64.6	36.1	26.1	24.2	19.5	16.4	14.1	12.4	11.1	10.1	9.2	14.6
1118	54.5	33.3	24.6	21.5	17.7	15.1	13.1	11.7	10.5	9.5	8.8	9.8
1119	49.8	31.6	23.7	19.6	16.4	14.1	12.4	11.1	10	9.1	8.4	8.2
1120	44.8	29.7	22.6	18.3	15.5	13.4	11.9	10.6	9.6	8.8	8.1	7.7
1121	40.3	27.7	21.4	17.6	14.9	13	11.5	10.4	9.4	8.6	8	7.4
1122	36.6	26	20.4	16.8	14.4	12.6	11.2	10.1	9.2	8.4	7.8	7.2
1123	36.3	25.9	20.3	16.8	14.4	12.6	11.2	10.1	9.2	8.4	7.8	7.2
1124	34.5	25.2	20	16.6	14.3	12.5	11.2	10.1	9.2	8.5	7.8	7.3
1125	30.9	23.4	18.9	16	13.8	12.2	10.9	9.9	9.1	8.3	7.7	7.2
1126	29	22.4	18.4	15.6	13.6	12	10.8	9.8	9	8.3	7.7	7.2
1127	28.4	22.2	18.3	15.6	13.6	12.1	10.9	9.9	9.1	8.4	7.8	7.3
1128	27.4	21.7	18	15.4	13.5	12	10.8	9.9	9.1	8.4	7.8	7.3
1129	26.2	21	17.6	15.2	13.3	11.9	10.8	9.8	9	8.4	7.8	7.3
1130	29.3	23	19	16.2	14.1	12.6	11.3	10.3	9.5	8.7	8.1	7.6
1131	30.1	23.5	19.4	16.5	14.4	12.8	11.5	10.5	9.6	8.9	8.3	7.7
1132	29.2	23	19.1	16.4	14.3	12.8	11.5	10.5	9.6	8.9	8.3	7.7
1133	30.7	24.1	19.8	16.9	14.8	13.1	11.8	10.8	9.9	9.1	8.5	7.9
1134	33.7	25.8	21.1	17.8	15.5	13.7	12.3	11.2	10.2	9.4	8.8	8.2
1135	56.2	34.4	25.5	22.9	18.7	15.9	13.8	12.3	11	10	9.2	12.1
1136	48.4	31.6	23.9	20.3	17	14.6	12.8	11.5	10.4	9.5	8.7	8.5
1137	48.9	31.6	23.9	19.9	16.7	14.4	12.6	11.3	10.2	9.3	8.6	8.4
1138	43.5	29.4	22.6	18.4	15.6	13.6	12	10.8	9.8	8.9	8.3	7.7
1139	39.1	27.4	21.4	17.6	15	13.1	11.6	10.4	9.5	8.7	8	7.5
1140	38	26.8	20.9	17.3	14.7	12.9	11.4	10.3	9.4	8.6	7.9	7.4
1141	37.6	26.6	20.8	17.2	14.7	12.8	11.4	10.3	9.3	8.6	7.9	7.4
1142	35.8	25.9	20.5	17	14.6	12.8	11.4	10.3	9.4	8.6	8	7.4
1143	32.3	24.2	19.5	16.4	14.2	12.5	11.2	10.1	9.2	8.5	7.9	7.3
1144	32.4	24.3	19.7	16.5	14.3	12.6	11.3	10.2	9.3	8.6	8	7.4
1145	31.6	24	19.5	16.5	14.3	12.6	11.3	10.3	9.4	8.7	8	7.5
1146	30	23.2	19.1	16.2	14.1	12.5	11.2	10.2	9.4	8.6	8	7.5
1147	28.9	22.6	18.7	16	14	12.4	11.2	10.2	9.3	8.6	8	7.5
1148	30.5	23.7	19.5	16.5	14.4	12.8	11.5	10.5	9.6	8.9	8.2	7.7
1149	33.4	25.4	20.6	17.4	15.1	13.3	12	10.8	9.9	9.1	8.5	7.9
1150	32	24.7	20.2	17.2	14.9	13.2	11.9	10.8	9.9	9.1	8.5	7.9
1151	33.9	25.8	21	17.8	15.4	13.6	12.2	11.1	10.2	9.4	8.7	8.1
1152	36.6	27.4	22.1	18.6	16	14.1	12.6	11.4	10.5	9.6	8.9	8.3
1153	50.2	32.8	24.9	21.6	18	15.4	13.5	12.1	10.9	9.9	9.1	10.4
1154	47	31.4	24	21.2	17.7	15.2	13.3	11.9	10.7	9.8	9	8.8
1155	45.1	30.5	23.4	19.4	16.4	14.2	12.6	11.3	10.2	9.3	8.6	8.3
1156	41.4	28.7	22.3	18.3	15.6	13.6	12.1	10.8	9.8	9	8.3	7.8
1157	35.3	25.8	20.5	17	14.6	12.8	11.4	10.3	9.4	8.7	8	7.5
1158	34.6	25.3	20.1	16.8	14.4	12.6	11.3	10.2	9.3	8.5	7.9	7.4
1159	37.2	26.6	20.9	17.3	14.8	12.9	11.5	10.4	9.4	8.7	8	7.4
1160	37	26.6	21	17.4	14.9	13	11.6	10.4	9.5	8.7	8.1	7.5
1161	35.2	25.8	20.6	17.1	14.7	12.9	11.5	10.4	9.5	8.7	8.1	7.5
1162	34.7	25.7	20.5	17.2	14.8	13	11.6	10.5	9.6	8.8	8.2	7.6
1163	32.5	24.6	19.9	16.8	14.5	12.8	11.5	10.4	9.5	8.8	8.1	7.6
1164	31.4	24.1	19.6	16.6	14.4	12.8	11.5	10.4	9.5	8.8	8.1	7.6
1165	30.3	23.5	19.3	16.4	14.3	12.7	11.4	10.4	9.5	8.8	8.2	7.6
1166	31.6	24.3	19.9	16.9	14.7	13	11.7	10.6	9.7	9	8.3	7.8
1167	36.1	26.9	21.6	18.1	15.6	13.7	12.3	11.1	10.1	9.3	8.6	8.1
1168	35.2	26.5	21.4	18	15.6	13.7	12.3	11.1	10.2	9.4	8.7	8.1
1169	35.3	26.6	21.5	18.1	15.7	13.8	12.4	11.2	10.3	9.5	8.8	8.2
1170	42.2	30.3	23.8	19.7	16.9	14.8	13.2	11.9	10.8	9.9	9.2	8.5
1171	41.7	29.6	23.2	19.4	16.6	14.5	12.8	11.5	10.5	9.6	8.9	8.7
1172	43.5	30.2	23.5	19.6	16.6	14.5	12.8	11.5	10.5	9.6	8.8	8.6
1173	41.4	29.1	22.7	18.7	16	14	12.4	11.2	10.1	9.3	8.6	8.1
1174	43.2	29.8	23	18.9	16	14	12.4	11.1	10.1	9.3	8.5	8.1
1175	36.9	26.7	21.1	17.5	15	13.2	11.7	10.6	9.6	8.9	8.2	7.6
1176	31	23.5	19.1	16.1	13.9	12.3	11	10	9.1	8.4	7.8	7.3
1177	35.6	25.9	20.5	17.1	14.7	12.9	11.5	10.3	9.4	8.7	8	7.5
1178	33.5	24.9	20	16.7	14.4	12.7	11.4	10.3	9.4	8.6	8	7.5
1179	36.2	26.4	21	17.5	15	13.1	11.7	10.6	9.6	8.9	8.2	7.6
1180	32.9	24.8	20	16.8	14.6	12.8	11.5	10.4	9.5	8.8	8.1	7.6
1181	32.2	24.5	19.9	16.8	14.5	12.8	11.5	10.4	9.5	8.8	8.2	7.6
1182	32.7	24.8	20.1	17	14.7	13	11.7	10.6	9.7	8.9	8.3	7.7
1183	33.1	25.1	20.4	17.2	14.9	13.2	11.8	10.7	9.8	9	8.4	7.8
1184	32.3	24.8	20.2	17.1	14.8	13.1	11.8	10.7	9.8	9	8.4	7.8
1185	34	25.8	20.9	17.6	15.3	13.5	12.1	10.9	10	9.2	8.6	8
1186	34.9	26.3	21.3	17.9	15.5	13.7	12.3	11.1	10.2	9.4	8.7	8.1
1187	35.4	26.7	21.6	18.2	15.7	13.9	12.4	11.2	10.3	9.5	8.8	8.2
1188	40.9	29.6	23.5	19.5	16.7	14.6	13	11.8	10.7	9.9	9.1	8.5
1189	41	29.5	23.3	19.9	17	14.8	13.2	11.8	10.8	9.9	9.1	9.1
1190	38.8	28.3	22.4	18.8	16.1	14.1	12.6	11.4	10.4	9.5	8.8	8.4
1191	42.7	30	23.4	19.5	16.6	14.5	12.8	11.5	10.5	9.6	8.9	8.5
1192	40.5	28.7	22.5	18.6	15.9	13.9	12.4	11.1	10.1	9.3	8.6	8
1193	39.6	28.1	22.1	18.3	15.6	13.6	12.1	10.9	9.9	9.1	8.4	7.8
1194	31.9	24.1	19.5	16.4	14.2	12.5	11.2	10.2	9.3	8.6	8	7.4
1195	31	23.6	19.2	16.2	14	12.4	11.1	10.1	9.2	8.5	7.9	7.3
1196	30.5	23.4	19	16.1	14	12.4	11.1	10.1	9.2	8.5	7.9	7.4
1197	32.5	24.5	19.8	16.7	14.5	12.8	11.4	10.4	9.5	8.7	8.1	7.5
1198	32.5	24.6	19.9	16.8	14.6	12.9	11.5	10.4	9.5	8.8	8.2	7.6
1199	31.8	24.3	19.8	16.7	14.5	12.8	11.5	10.4	9.6	8.8	8.2	7.6
1200	33	25	20.3	17.1	14.8	13.1	11.7	10.6	9.7	9	8.3	7.8
1201	35.2	26.3	21.1	17.7	15.3	13.5	12.1	10.9	10	9.2	8.5	7.9
1202	32.2	24.7	20.2	17.1	14.9	13.2	11.8	10.7	9.8	9.1	8.4	7.8
1203	33.3	25.4	20.7	17.5	15.1	13.4	12	10.9	10	9.2	8.5	8
1204	36.4	27.1	21.8	18.3	15.8	13.9	12.4	11.2	10.3	9.5	8.8	8.2
1205	34.9	26.4	21.4	18	15.6	13.8	12.4	11.2	10.2	9.4	8.8	8.2
1206	36.9	27.6	22.2	18.6	16.1	14.2	12.7	11.5	10.5	9.6	8.9	8.3
1207	47.9	32.8	25.3	20.7	17.6	15.3	13.5	12.2	11	10.1	9.3	8.7
1208	40.9	29.5	23.2	19.3	16.5	14.5	12.9	11.6	10.6	9.7	9	8.4
1209	39.3	28.5	22.6	18.8	16.1	14.1	12.6	11.4	10.4	9.5	8.8	8.2
1210	44.1	30.6	23.7	19.5	16.6	14.5	12.8	11.5	10.5	9.6	8.9	8.2
1211	46	31.2	24	19.6	16.6	14.5	12.8	11.5	10.4	9.6	8.8	8.2
1212	52.3	33.4	25.1	20.3	17	14.7	13	11.6	10.5	9.6	8.8	8.2
1213	43.6	31	24.4	21.2	18	15.6	13.8	12.4	11.3	10.3	9.5	9.4
1214	38.8	28.5	22.7	19.2	16.5	14.4	12.9	11.6	10.6	9.7	9	8.7
1215	37.4	27.6	22.1	18.4	15.9	14	12.5	11.3	10.3	9.5	8.8	8.3
1216	39.2	28.3	22.4	18.6	15.9	14	12.4	11.2	10.2	9.4	8.7	8.1
1217	36	26.5	21.2	17.7	15.2	13.4	12	10.8	9.9	9.1	8.4	7.8
1218	32.1	24.3	19.7	16.6	14.4	12.7	11.4	10.3	9.4	8.7	8.1	7.5
1219	27.9	21.9	18.1	15.5	13.5	12	10.8	9.8	9	8.3	7.8	7.3
1220	27.6	21.7	18	15.4	13.5	12	10.8	9.9	9.1	8.4	7.8	7.3
1221	33.2	25	20.2	17	14.7	13	11.6	10.5	9.6	8.8	8.2	7.6
1222	33.1	25	20.2	17	14.7	13	11.7	10.6	9.7	8.9	8.2	7.7
1223	33.8	25.5	20.6	17.3	15	13.2	11.8	10.7	9.8	9	8.3	7.8
1224	33.2	25.2	20.4	17.2	14.9	13.2	11.8	10.7	9.8	9	8.4	7.8
1225	37.3	27.4	21.9	18.3	15.7	13.8	12.3	11.1	10.1	9.3	8.6	8
1226	34.3	25.9	20.9	17.6	15.3	13.5	12.1	10.9	10	9.2	8.5	8
1227	35.7	26.7	21.5	18.1	15.6	13.8	12.3	11.1	10.2	9.4	8.7	8.1
1228	38	28	22.3	18.7	16.1	14.1	12.6	11.4	10.4	9.6	8.8	8.2
1229	36.1	27.1	21.8	18.3	15.8	14	12.5	11.3	10.3	9.5	8.8	8.2
1230	40	29.2	23.2	19.3	16.6	14.5	12.9	11.7	10.7	9.8	9.1	8.4
1231	40.4	29.3	23.2	19.3	16.6	14.5	13	11.7	10.7	9.8	9.1	8.4
1232	38.4	28.2	22.5	18.8	16.1	14.2	12.6	11.4	10.4	9.6	8.9	8.3
1233	41.3	29.5	23.2	19.2	16.4	14.3	12.8	11.5	10.5	9.6	8.9	8.3
1234	43.2	30.2	23.5	19.3	16.5	14.4	12.8	11.5	10.4	9.6	8.8	8.2
1235	48.5	32.3	24.6	20	16.9	14.7	13	11.6	10.5	9.6	8.9	8.2
1236	50.4	32.7	24.7	20	16.9	14.6	12.9	11.5	10.5	9.6	8.8	8.2
1237	38.6	28.8	23.1	20.1	17.3	15.2	13.5	12.2	11.1	10.2	9.4	9.1
1238	35.9	27.2	22	18.5	16.1	14.2	12.7	11.5	10.5	9.7	9	8.4
1239	37.1	27.6	22.2	18.6	16	14.1	12.6	11.4	10.4	9.6	8.9	8.4
1240	37	27.4	21.9	18.3	15.8	13.9	12.4	11.2	10.2	9.4	8.7	8.2
1241	36.9	27.1	21.6	18.1	15.5	13.7	12.2	11	10	9.2	8.6	8
1242	34.5	25.7	20.6	17.3	14.9	13.1	11.7	10.6	9.7	8.9	8.3	7.7
1243	27.3	21.6	17.9	15.3	13.4	12	10.8	9.8	9	8.4	7.8	7.3
1244	27.5	21.8	18.1	15.5	13.6	12.1	10.9	9.9	9.1	8.4	7.9	7.3
1245	32.4	24.6	20	16.9	14.6	12.9	11.6	10.5	9.6	8.9	8.2	7.7
1246	28.5	22.4	18.6	15.9	13.9	12.4	11.1	10.1	9.3	8.6	8	7.5
1247	32.9	25	20.3	17.1	14.8	13.1	11.8	10.7	9.8	9	8.3	7.8
1248	32.1	24.6	20.1	17	14.8	13.1	11.7	10.6	9.7	9	8.3	7.8
1249	34.5	26	21	17.7	15.3	13.5	12.1	10.9	10	9.2	8.5	8
1250	38	27.9	22.2	18.5	15.9	14	12.5	11.3	10.3	9.5	8.8	8.2
1251	38.8	28.4	22.5	18.8	16.1	14.2	12.6	11.4	10.4	9.6	8.8	8.2
1252	41.7	29.8	23.5	19.4	16.6	14.6	12.9	11.7	10.6	9.8	9	8.4
1253	43.5	30.8	24.1	19.9	17	14.8	13.2	11.9	10.8	9.9	9.1	8.5
1254	47.9	32.8	25.3	20.7	17.6	15.3	13.5	12.2	11.1	10.1	9.3	8.7
1255	47.8	32.7	25.2	20.6	17.5	15.2	13.5	12.1	11	10.1	9.3	8.7
1256	42.1	30	23.6	19.5	16.7	14.6	13	11.7	10.6	9.8	9	8.4
1257	44.9	31.1	24.1	19.8	16.8	14.7	13	11.7	10.6	9.8	9	8.4
1258	49.5	32.8	25	20.3	17.2	14.9	13.2	11.8	10.7	9.8	9	8.4
1259	53	33.9	25.5	20.6	17.3	15	13.2	11.8	10.7	9.8	9	8.3
1260	51.4	33.1	25	20.2	17	14.7	13	11.6	10.5	9.6	8.8	8.2
1261	34.9	26.9	22.1	19.1	16.6	14.7	13.2	11.9	10.9	10.1	9.4	8.9
1262	29.1	23.3	19.6	16.9	14.8	13.3	12	10.9	10.1	9.3	8.7	8.1
1263	30.8	24.2	20.1	17.2	15	13.4	12	11	10.1	9.3	8.7	8.1
1264	33.8	25.8	21	17.8	15.4	13.6	12.2	11.1	10.2	9.4	8.7	8.1
1265	32	24.6	20.1	17.1	14.8	13.1	11.8	10.7	9.8	9.1	8.4	7.9
1266	29.6	23.1	19	16.2	14.1	12.5	11.3	10.3	9.4	8.7	8.1	7.6
1267	27.7	21.9	18.2	15.6	13.6	12.1	11	10	9.2	8.5	7.9	7.4
1268	27	21.5	17.9	15.4	13.5	12.1	10.9	9.9	9.1	8.5	7.9	7.4
1269	28	22.2	18.4	15.8	13.8	12.3	11.1	10.1	9.3	8.6	8	7.5
1270	29.9	23.3	19.2	16.4	14.3	12.7	11.4	10.4	9.5	8.8	8.2	7.6
1271	30.9	23.9	19.6	16.7	14.5	12.9	11.6	10.5	9.6	8.9	8.3	7.7
1272	31.8	24.5	20	17	14.8	13.1	11.7	10.7	9.8	9	8.4	7.8
1273	34.5	26	21	17.7	15.3	13.5	12.1	11	10	9.2	8.6	8
1274	38.2	28	22.3	18.6	16	14.1	12.5	11.3	10.3	9.5	8.8	8.2
1275	38.2	28.1	22.4	18.7	16.1	14.1	12.6	11.4	10.4	9.5	8.8	8.2
1276	42.7	30.3	23.8	19.7	16.8	14.7	13	11.7	10.7	9.8	9.1	8.4
1277	45.7	31.7	24.6	20.3	17.2	15	13.3	12	10.9	10	9.2	8.6
1278	50.6	33.9	25.9	21.1	17.9	15.5	13.7	12.3	11.2	10.2	9.4	8.7
1279	55.6	35.7	26.9	21.7	18.3	15.8	13.9	12.5	11.3	10.3	9.5	8.8
1280	44.6	31.1	24.2	19.9	17	14.8	13.1	11.8	10.7	9.9	9.1	8.5
1281	52.8	34.3	25.9	21	17.7	15.3	13.5	12.1	10.9	10	9.2	8.6
1282	56.6	35.4	26.4	21.2	17.8	15.4	13.5	12.1	10.9	10	9.2	8.5
1283	59.2	36	26.6	21.3	17.8	15.3	13.5	12	10.9	9.9	9.1	8.5
1284	56.5	34.9	25.9	20.8	17.4	15	13.2	11.8	10.7	9.7	9	8.3
1285	31.4	25	20.9	18	15.8	14.1	12.7	11.6	10.7	9.9	9.2	8.7
1286	26.7	21.9	18.6	16.2	14.4	12.9	11.7	10.8	9.9	9.2	8.6	8.1
1287	24.8	20.5	17.5	15.3	13.7	12.3	11.2	10.3	9.5	8.8	8.3	7.8
1288	27.9	22.4	18.8	16.2	14.3	12.8	11.6	10.6	9.7	9	8.4	7.9
1289	28.7	22.8	19	16.3	14.3	12.7	11.5	10.5	9.6	8.9	8.3	7.8
1290	26.1	21	17.7	15.3	13.5	12	10.9	9.9	9.2	8.5	7.9	7.4
1291	23.8	19.5	16.6	14.4	12.8	11.5	10.4	9.5	8.8	8.2	7.6	7.2
1292	23.5	19.3	16.4	14.3	12.7	11.4	10.4	9.5	8.8	8.2	7.6	7.2
1293	24.7	20.1	17	14.8	13.1	11.7	10.6	9.7	9	8.3	7.8	7.3
1294	27.8	22.1	18.4	15.8	13.9	12.4	11.2	10.2	9.4	8.7	8.1	7.6
1295	29.2	23	19	16.3	14.2	12.7	11.4	10.4	9.5	8.8	8.2	7.7
1296	28.4	22.5	18.7	16.1	14.1	12.6	11.3	10.3	9.5	8.8	8.2	7.6
1297	33.1	25.3	20.6	17.4	15.1	13.4	12	10.9	10	9.2	8.5	7.9
1298	38.7	28.3	22.5	18.8	16.1	14.2	12.6	11.4	10.4	9.6	8.8	8.2
1299	38.3	28.1	22.4	18.7	16.1	14.1	12.6	11.4	10.4	9.6	8.9	8.3
1300	39.1	28.6	22.7	18.9	16.3	14.3	12.7	11.5	10.5	9.6	8.9	8.3
1301	47.4	32.5	25.1	20.5	17.4	15.2	13.4	12.1	11	10.1	9.3	8.6
1302	55.8	35.9	27	21.8	18.3	15.9	14	12.5	11.3	10.4	9.5	8.8
1303	71.5	40.5	29.3	23.2	19.3	16.6	14.5	12.9	11.7	10.6	9.8	9
1304	46.7	32	24.7	20.3	17.2	15	13.3	11.9	10.8	9.9	9.2	8.5
1305	45.1	31.2	24.2	19.8	16.9	14.7	13	11.7	10.6	9.8	9	8.4
1306	51.3	33.5	25.4	20.6	17.3	15	13.3	11.9	10.8	9.9	9.1	8.4
1307	64.7	37.6	27.4	21.8	18.1	15.6	13.7	12.2	11	10	9.2	8.5
1308	64.3	37.2	27.1	21.5	17.9	15.4	13.5	12	10.8	9.9	9.1	8.4
1309	27	22.3	19.1	16.7	14.8	13.4	12.2	11.2	10.3	9.6	9	8.4
1310	24.8	20.7	17.8	15.7	14	12.6	11.5	10.6	9.8	9.1	8.6	8
1311	24.5	20.4	17.5	15.4	13.7	12.4	11.3	10.4	9.6	8.9	8.4	7.9
1312	24.5	20.3	17.4	15.2	13.5	12.2	11.1	10.2	9.4	8.8	8.2	7.7
1313	24.2	20	17	14.9	13.2	11.9	10.8	9.9	9.2	8.5	8	7.5
1314	23.3	19.2	16.4	14.4	12.8	11.5	10.5	9.6	8.9	8.3	7.7	7.3
1315	23.4	19.3	16.4	14.3	12.7	11.4	10.4	9.6	8.8	8.2	7.7	7.2
1316	24.4	19.9	16.9	14.7	13	11.7	10.6	9.7	9	8.3	7.8	7.3
1317	26.3	21.2	17.8	15.4	13.6	12.1	11	10	9.2	8.6	8	7.5
1318	28.2	22.4	18.7	16	14	12.5	11.3	10.3	9.5	8.8	8.2	7.6
1319	29.1	22.9	19	16.3	14.3	12.7	11.4	10.4	9.6	8.9	8.2	7.7
1320	32.2	24.8	20.3	17.2	14.9	13.2	11.9	10.8	9.9	9.1	8.5	7.9
1321	31.8	24.6	20.2	17.1	14.9	13.2	11.9	10.8	9.9	9.1	8.5	7.9
1322	37.7	27.8	22.2	18.6	16	14.1	12.6	11.4	10.4	9.5	8.8	8.2
1323	39.2	28.6	22.7	18.9	16.3	14.3	12.7	11.5	10.5	9.6	8.9	8.3
1324	44.3	31.1	24.3	20	17	14.9	13.2	11.9	10.8	9.9	9.2	8.5
1325	48.8	33.1	25.4	20.8	17.6	15.3	13.5	12.2	11	10.1	9.3	8.7
1326	52.1	34.5	26.2	21.3	18	15.6	13.8	12.4	11.2	10.2	9.4	8.8
1327	59.6	37.1	27.6	22.1	18.6	16	14.1	12.6	11.4	10.4	9.6	8.9
1328	53.8	34.8	26.3	21.3	17.9	15.5	13.7	12.3	11.1	10.1	9.3	8.7
1329	45.1	31.2	24.2	19.8	16.9	14.7	13	11.7	10.6	9.8	9	8.4
1330	57.8	35.8	26.6	21.3	17.9	15.4	13.6	12.1	11	10	9.2	8.5
1331	68.8	38.6	27.9	22.1	18.3	15.7	13.8	12.3	11.1	10.1	9.3	8.6
1332	59.5	35.9	26.4	21.1	17.6	15.2	13.3	11.9	10.8	9.8	9	8.4
1333	73.7	47.2	35.5	39.8	31.3	25.9	22.1	19.4	17.2	15.5	15	35.1
1334	74	46.8	35.1	38.1	30.1	25	21.4	18.8	16.7	15.1	14.2	31.9
1335	49.7	36.3	28.8	28.2	23.6	20.3	17.9	15.9	14.4	13.2	12.1	14.9
1336	42.8	32.4	26.3	24.9	21.2	18.4	16.4	14.7	13.4	12.3	11.3	11.2
1337	33.7	27	22.5	20.3	17.8	15.8	14.2	12.9	11.9	11	10.2	9.8
1338	26.9	22.4	19.2	17	15.1	13.6	12.4	11.4	10.6	9.8	9.2	8.6
1339	28.8	23.6	20	17.9	15.8	14.1	12.8	11.7	10.8	10	9.3	8.7
1340	27.1	22.3	19	16.6	14.7	13.2	12	11	10.2	9.5	8.8	8.3
1341	26.9	22	18.7	16.3	14.4	13	11.8	10.8	10	9.3	8.6	8.1
1342	27.8	22.5	19	16.4	14.5	13	11.7	10.7	9.9	9.2	8.6	8
1343	27.2	22	18.5	16	14.1	12.6	11.4	10.4	9.6	8.9	8.3	7.8
1344	25.4	20.7	17.5	15.2	13.4	12	10.9	10	9.2	8.6	8	7.5
1345	23.5	19.4	16.5	14.4	12.8	11.5	10.5	9.6	8.9	8.3	7.7	7.3
1346	23.8	19.6	16.7	14.6	12.9	11.6	10.6	9.7	9	8.3	7.8	7.3
1347	26.8	21.5	18.1	15.6	13.7	12.3	11.1	10.1	9.3	8.7	8.1	7.6
1348	28.7	22.7	18.9	16.2	14.2	12.7	11.4	10.4	9.6	8.8	8.2	7.7
1349	29.8	23.4	19.4	16.6	14.5	12.9	11.6	10.6	9.7	9	8.3	7.8
1350	30.7	23.9	19.7	16.8	14.7	13.1	11.7	10.7	9.8	9.1	8.4	7.9
1351	31.9	24.7	20.3	17.2	15	13.3	11.9	10.8	9.9	9.2	8.5	8
1352	34.5	26.2	21.2	17.9	15.5	13.7	12.3	11.1	10.2	9.4	8.7	8.1
1353	37.3	27.7	22.2	18.6	16	14.1	12.6	11.4	10.4	9.6	8.9	8.3
1354	41.8	30	23.6	19.6	16.8	14.7	13	11.8	10.7	9.8	9.1	8.5
1355	49.6	33.5	25.7	21	17.7	15.4	13.6	12.2	11.1	10.2	9.4	8.7
1356	50	33.7	25.8	21.1	17.8	15.5	13.7	12.3	11.2	10.2	9.4	8.8
1357	63.3	38.3	28.3	22.6	18.9	16.3	14.3	12.8	11.5	10.5	9.7	9
1358	52	34.3	26	21.1	17.8	15.5	13.7	12.2	11.1	10.1	9.4	8.7
1359	48.4	32.7	25.1	20.4	17.3	15	13.3	12	10.8	9.9	9.2	8.5
1360	51.9	33.9	25.6	20.8	17.5	15.2	13.4	12	10.9	9.9	9.2	8.5
1361	56	35.1	26.2	21.1	17.7	15.3	13.5	12	10.9	9.9	9.2	8.5
1362	53.3	34	25.5	20.6	17.3	15	13.2	11.8	10.7	9.8	9	8.3
1363	89.2	51.4	37.4	46.2	34.7	28	23.5	20.4	17.9	16.1	15.9	41
1364	91.1	51.2	37.1	48	35.5	28.3	23.7	20.4	17.9	16	15.6	38.5
1365	66.2	43.2	32.7	33.8	27.2	22.8	19.7	17.3	15.5	14	12.8	22.9
1366	43	32.4	26.1	24.4	20.8	18.1	16.1	14.4	13.1	12	11.1	10.9
1367	40.4	30.7	25	23.1	19.7	17.3	15.4	13.9	12.6	11.6	10.7	10.3
1368	31.8	25.5	21.4	19.1	16.7	14.9	13.4	12.2	11.3	10.4	9.7	9.1
1369	34.8	27.2	22.4	20	17.3	15.3	13.8	12.5	11.4	10.5	9.8	9.1
1370	32.3	25.6	21.2	18.5	16.2	14.4	13	11.8	10.8	10	9.3	8.7
1371	32	25.2	20.9	17.9	15.7	13.9	12.6	11.4	10.5	9.7	9	8.5
1372	31.6	24.8	20.5	17.5	15.3	13.6	12.3	11.2	10.3	9.5	8.8	8.3
1373	27.5	22.2	18.6	16.1	14.2	12.7	11.5	10.5	9.7	9	8.4	7.8
1374	26.6	21.5	18	15.6	13.8	12.3	11.2	10.2	9.4	8.7	8.1	7.6
1375	23.3	19.3	16.5	14.4	12.8	11.5	10.5	9.6	8.9	8.3	7.7	7.3
1376	25.5	20.7	17.5	15.2	13.4	12	10.9	10	9.2	8.5	8	7.5
1377	28.4	22.5	18.8	16.1	14.2	12.6	11.4	10.4	9.6	8.8	8.2	7.7
1378	29.7	23.4	19.4	16.6	14.5	12.9	11.6	10.6	9.7	9	8.4	7.8
1379	32.8	25.2	20.6	17.4	15.2	13.4	12.1	10.9	10	9.2	8.6	8
1380	30.7	24	19.8	16.9	14.8	13.1	11.8	10.8	9.9	9.1	8.5	7.9
1381	34.7	26.3	21.4	18	15.6	13.8	12.3	11.2	10.2	9.4	8.8	8.2
1382	33.5	25.7	20.9	17.7	15.4	13.6	12.2	11.1	10.2	9.4	8.7	8.1
1383	34.2	26.1	21.2	17.9	15.6	13.8	12.3	11.2	10.2	9.5	8.8	8.2
1384	41.8	30.1	23.7	19.7	16.9	14.8	13.1	11.9	10.8	9.9	9.2	8.5
1385	52.6	34.8	26.5	21.5	18.2	15.8	13.9	12.5	11.3	10.4	9.5	8.9
1386	51.6	34.5	26.3	21.4	18.1	15.7	13.9	12.5	11.3	10.4	9.6	8.9
1387	58.6	37	27.7	22.3	18.7	16.2	14.2	12.7	11.5	10.5	9.7	9
1388	49.5	33.4	25.7	20.9	17.7	15.4	13.6	12.2	11.1	10.2	9.4	8.7
1389	48.5	32.9	25.3	20.7	17.5	15.2	13.5	12.1	11	10.1	9.3	8.6
1390	56	35.6	26.7	21.5	18.1	15.6	13.8	12.3	11.2	10.2	9.4	8.7
1391	57.5	35.9	26.8	21.5	18.1	15.6	13.7	12.3	11.1	10.1	9.3	8.6
1392	56.3	35.4	26.4	21.3	17.8	15.4	13.6	12.1	11	10	9.2	8.5
1393	136	83.2	50.1	67.8	44.1	33.3	27	22.7	19.7	17.4	25.5	68
1394	113.4	63.7	42.2	57.2	39.5	30.6	25.1	21.4	18.6	16.5	18.3	48.3
1395	66.3	42.8	32.3	37.1	29	24	20.5	17.9	15.9	14.3	13.1	20.6
1396	59	39.7	30.4	29.6	24.3	20.6	17.9	15.9	14.3	13	11.9	16.3
1397	53.9	37.2	28.8	27.6	22.8	19.5	17.1	15.2	13.7	12.5	11.4	11.3
1398	41.1	30.8	24.8	22.8	19.4	16.9	15	13.5	12.3	11.3	10.4	9.8
1399	38.3	29.1	23.6	21.2	18.2	16	14.3	12.9	11.8	10.8	10	9.3
1400	37.9	28.7	23.3	20.5	17.6	15.5	13.8	12.5	11.4	10.5	9.7	9.1
1401	36	27.5	22.4	18.9	16.4	14.5	13	11.8	10.8	10	9.3	8.6
1402	36.6	27.6	22.4	18.9	16.3	14.4	12.9	11.7	10.7	9.8	9.1	8.5
1403	34.5	26.3	21.4	18.1	15.7	13.9	12.5	11.3	10.3	9.5	8.9	8.3
1404	33.4	25.6	20.8	17.6	15.3	13.5	12.1	11	10.1	9.3	8.6	8.1
1405	31.5	24.4	20	17	14.8	13.2	11.8	10.7	9.9	9.1	8.5	7.9
1406	30.9	24.1	19.8	16.9	14.7	13.1	11.8	10.7	9.8	9.1	8.4	7.9
1407	36	27	21.7	18.2	15.8	13.9	12.4	11.2	10.3	9.5	8.8	8.2
1408	33.3	25.5	20.8	17.6	15.3	13.5	12.1	11	10.1	9.3	8.6	8.1
1409	31.1	24.3	20	17.1	14.9	13.2	11.9	10.8	9.9	9.2	8.5	8
1410	33.9	25.9	21.1	17.8	15.5	13.7	12.3	11.1	10.2	9.4	8.7	8.1
1411	37.2	27.7	22.3	18.7	16.1	14.2	12.7	11.5	10.5	9.6	8.9	8.3
1412	41.1	29.7	23.5	19.6	16.8	14.7	13.1	11.8	10.8	9.9	9.1	8.5
1413	37.4	27.9	22.4	18.8	16.2	14.3	12.8	11.6	10.6	9.7	9	8.4
1414	41.9	30.2	23.9	19.8	17	14.9	13.2	11.9	10.9	10	9.2	8.6
1415	47.4	32.8	25.4	20.9	17.7	15.5	13.7	12.3	11.2	10.3	9.5	8.8
1416	51.4	34.5	26.4	21.5	18.2	15.8	14	12.6	11.4	10.4	9.6	8.9
1417	60.7	37.9	28.3	22.7	19	16.4	14.5	12.9	11.7	10.7	9.8	9.1
1418	48.5	33.2	25.6	21	17.8	15.5	13.7	12.3	11.2	10.3	9.5	8.8
1419	39.2	28.8	22.9	19.1	16.5	14.5	12.9	11.7	10.6	9.8	9	8.4
1420	48	32.8	25.3	20.7	17.5	15.2	13.5	12.1	11	10.1	9.3	8.6
1421	61	37.4	27.7	22.2	18.6	16	14.1	12.6	11.4	10.4	9.5	8.8
1422	52.6	34.4	26	21.1	17.8	15.4	13.6	12.2	11	10.1	9.3	8.6
1423	143.7	88.8	54.6	72.2	45.1	33.6	27	22.7	19.6	17.2	28.3	72.8
1424	101.5	53.7	37.6	49.3	35.6	28.1	23.3	20	17.5	15.6	15.4	41
1425	66.8	42.6	32	32	25.8	21.7	18.7	16.5	14.8	13.4	12.3	22.7
1426	73.3	44.4	32.7	32.1	25.8	21.6	18.6	16.4	14.7	13.3	12.2	23.5
1427	53.5	36.9	28.5	27.5	22.7	19.4	16.9	15	13.5	12.3	11.3	11.2
1428	56.1	37.7	28.8	27.4	22.5	19.2	16.8	14.9	13.4	12.2	11.2	10.9
1429	47.6	33.7	26.4	25	20.9	17.9	15.8	14.1	12.7	11.6	10.7	10.1
1430	40.7	30.2	24.1	21.5	18.3	16	14.2	12.8	11.7	10.7	9.9	9.2
1431	35.7	27.3	22.2	18.8	16.3	14.5	13	11.8	10.8	9.9	9.2	8.6
1432	32.9	25.6	21	17.9	15.6	13.8	12.5	11.3	10.4	9.6	8.9	8.3
1433	32.9	25.4	20.8	17.7	15.4	13.7	12.3	11.2	10.2	9.4	8.8	8.2
1434	32.8	25.2	20.6	17.5	15.2	13.5	12.1	11	10.1	9.3	8.6	8.1
1435	34.5	26.1	21.2	17.9	15.5	13.7	12.2	11.1	10.1	9.3	8.7	8.1
1436	34	25.9	21.1	17.8	15.4	13.6	12.2	11.1	10.1	9.4	8.7	8.1
1437	37.3	27.7	22.2	18.6	16	14.1	12.6	11.4	10.4	9.6	8.9	8.3
1438	34.3	26.1	21.2	17.9	15.6	13.8	12.3	11.2	10.2	9.4	8.8	8.2
1439	33.2	25.5	20.9	17.7	15.4	13.6	12.2	11.1	10.2	9.4	8.7	8.1
1440	37.5	27.9	22.4	18.8	16.2	14.3	12.8	11.5	10.5	9.7	9	8.4
1441	42.4	30.4	24	19.9	17	14.9	13.2	11.9	10.9	10	9.2	8.6
1442	45	31.7	24.7	20.4	17.4	15.2	13.5	12.1	11	10.1	9.4	8.7
1443	43.4	31	24.4	20.2	17.2	15.1	13.4	12.1	11	10.1	9.3	8.7
1444	46.8	32.6	25.3	20.8	17.7	15.5	13.7	12.3	11.2	10.3	9.5	8.8
1445	45.7	32.2	25.1	20.7	17.7	15.4	13.7	12.3	11.2	10.3	9.5	8.8
1446	48.1	33.3	25.8	21.2	18	15.7	13.9	12.5	11.4	10.4	9.6	8.9
1447	64.8	39.4	29.1	23.3	19.5	16.8	14.8	13.2	11.9	10.9	10	9.3
1448	44.9	31.7	24.8	20.5	17.5	15.3	13.6	12.2	11.1	10.2	9.4	8.8
1449	29.2	23.2	19.4	16.7	14.7	13.1	11.8	10.8	9.9	9.2	8.5	8
1450	48.7	33.3	25.6	21	17.8	15.5	13.7	12.3	11.2	10.3	9.5	8.8
1451	60.7	37.6	28	22.4	18.8	16.2	14.3	12.7	11.5	10.5	9.7	9
1452	53.8	35.1	26.6	21.5	18.1	15.7	13.9	12.4	11.3	10.3	9.5	8.8
1453	149.8	94	58.3	76.6	45.9	33.8	27	22.5	19.4	17	32.3	83.1
1454	105.7	55.7	38.2	49.7	35.5	27.9	23.1	19.8	17.3	15.4	15.4	42.2
1455	76.1	45.1	33.1	32.6	26	21.8	18.7	16.5	14.7	13.3	12.4	26.5
1456	64.7	41.2	30.9	29.2	23.8	20.2	17.5	15.5	13.9	12.6	11.6	18.1
1457	50.2	35.2	27.4	25.7	21.4	18.4	16.1	14.4	13	11.9	10.9	10.6
1458	46	33	26	24	20.2	17.4	15.4	13.8	12.5	11.4	10.5	9.9
1459	42.1	31	24.7	22.4	19	16.5	14.6	13.2	11.9	11	10.1	9.4
1460	40.9	30.2	24.1	21.4	18.2	15.9	14.2	12.7	11.6	10.6	9.8	9.1
1461	38.5	28.8	23.2	19.5	16.8	14.8	13.2	12	10.9	10.1	9.3	8.7
1462	34.9	26.7	21.8	18.4	16	14.1	12.7	11.5	10.5	9.7	9	8.4
1463	34.9	26.6	21.6	18.2	15.8	14	12.5	11.4	10.4	9.6	8.9	8.3
1464	34.3	26.1	21.2	17.9	15.6	13.7	12.3	11.2	10.2	9.4	8.7	8.2
1465	31.5	24.5	20.1	17.1	14.9	13.3	11.9	10.8	9.9	9.2	8.5	8
1466	30.9	24.2	19.9	17	14.9	13.2	11.9	10.8	9.9	9.2	8.5	8
1467	34.6	26.3	21.4	18	15.6	13.8	12.4	11.2	10.3	9.5	8.8	8.2
1468	39.1	28.7	22.9	19.1	16.5	14.5	12.9	11.7	10.6	9.8	9.1	8.4
1469	41.9	30.2	23.8	19.8	16.9	14.8	13.2	11.9	10.8	10	9.2	8.6
1470	43.8	31.1	24.4	20.2	17.2	15.1	13.4	12.1	11	10.1	9.3	8.7
1471	49	33.5	25.8	21.1	17.9	15.6	13.8	12.4	11.3	10.3	9.5	8.9
1472	48.7	33.4	25.8	21.2	18	15.6	13.9	12.4	11.3	10.4	9.6	8.9
1473	44.1	31.4	24.7	20.4	17.4	15.2	13.6	12.2	11.1	10.2	9.4	8.8
1474	47.5	33	25.6	21.1	17.9	15.6	13.9	12.5	11.3	10.4	9.6	8.9
1475	53.6	35.6	27.1	22.1	18.7	16.2	14.3	12.8	11.6	10.6	9.8	9.1
1476	53.7	35.7	27.3	22.2	18.7	16.3	14.4	12.9	11.7	10.7	9.9	9.1
1477	66.7	40.2	29.6	23.7	19.8	17	15	13.4	12.1	11	10.1	9.4
1478	51.1	34.6	26.6	21.7	18.4	16	14.2	12.7	11.5	10.6	9.7	9
1479	35.1	26.8	21.8	18.5	16	14.2	12.7	11.5	10.6	9.7	9	8.4
1480	59	37.4	28	22.6	19	16.4	14.5	12.9	11.7	10.7	9.8	9.1
1481	58.8	37.3	27.9	22.5	18.9	16.3	14.4	12.9	11.6	10.6	9.8	9.1
1482	50.5	34.1	26.1	21.3	18.1	15.7	13.9	12.5	11.3	10.4	9.6	8.9
1483	142.8	85.8	50.6	64.2	41.3	31.1	25.1	21.2	18.3	16.1	27.6	69.1
1484	122.7	68.2	42.5	54.8	37.5	28.9	23.6	20.1	17.5	15.5	20	53.6
1485	94.8	48.7	34.6	38.5	29.4	23.9	20.2	17.5	15.5	13.9	13.5	34.7
1486	74.3	43.8	32.1	30.6	24.6	20.7	17.8	15.7	14	12.7	11.6	22.1
1487	55.3	37.1	28.4	25.8	21.4	18.4	16.1	14.3	12.9	11.8	10.8	10.7
1488	48.4	34	26.5	23.6	19.9	17.2	15.2	13.6	12.3	11.2	10.4	9.9
1489	40.3	29.9	24	21	18	15.7	14	12.6	11.5	10.6	9.8	9.1
1490	45.8	32.5	25.5	22.5	19	16.5	14.6	13.1	11.9	10.8	10	9.3
1491	46.9	32.8	25.6	22.1	18.7	16.2	14.3	12.9	11.7	10.7	9.9	9.1
1492	40.6	29.7	23.7	19.7	16.9	14.9	13.3	12	10.9	10	9.3	8.7
1493	39.8	29.2	23.2	19.4	16.7	14.6	13.1	11.8	10.8	9.9	9.2	8.5
1494	36.9	27.6	22.2	18.6	16.1	14.1	12.7	11.4	10.5	9.6	8.9	8.3
1495	35.3	26.7	21.6	18.2	15.7	13.9	12.4	11.3	10.3	9.5	8.8	8.2
1496	34.2	26.1	21.2	18	15.6	13.8	12.4	11.2	10.3	9.5	8.8	8.2
1497	35	26.6	21.6	18.2	15.8	13.9	12.5	11.3	10.4	9.5	8.9	8.3
1498	38.5	28.5	22.8	19.1	16.4	14.4	12.9	11.7	10.6	9.8	9.1	8.5
1499	35.4	26.9	21.8	18.4	16	14.1	12.6	11.4	10.5	9.7	9	8.4
1500	41.4	30.1	23.8	19.8	17	14.9	13.3	12	10.9	10	9.3	8.6
1501	47.5	33	25.6	21	17.9	15.6	13.8	12.4	11.3	10.3	9.6	8.9
1502	46.3	32.5	25.3	20.9	17.8	15.5	13.8	12.4	11.3	10.3	9.6	8.9
1503	46	32.4	25.3	20.9	17.8	15.5	13.8	12.4	11.3	10.4	9.6	8.9
1504	50.4	34.4	26.5	21.7	18.4	16	14.2	12.7	11.5	10.6	9.8	9.1
1505	56.2	36.8	27.9	22.6	19	16.5	14.6	13	11.8	10.8	10	9.2
1506	58.9	37.8	28.5	23	19.3	16.7	14.8	13.2	12	10.9	10.1	9.3
1507	70.3	41.5	30.4	24.2	20.2	17.3	15.2	13.6	12.3	11.2	10.3	9.5
1508	57.9	37.4	28.2	22.8	19.2	16.6	14.7	13.1	11.9	10.9	10	9.3
1509	43.8	31.5	24.8	20.6	17.6	15.4	13.7	12.4	11.3	10.3	9.6	8.9
1510	61.1	38.4	28.7	23.1	19.4	16.7	14.7	13.2	11.9	10.9	10	9.3
1511	65.8	39.9	29.4	23.5	19.7	16.9	14.9	13.3	12	11	10.1	9.3
1512	59.5	37.8	28.3	22.8	19.1	16.5	14.6	13	11.8	10.8	9.9	9.2
1513	40.7	30	24	20.2	17.4	15.3	13.6	12.3	11.2	10.3	9.6	8.9
1514	52.9	35.5	27.1	23.5	19.7	17	14.9	13.3	12.1	11	10.1	9.6
1515	60.3	38.1	28.5	25.3	20.8	17.8	15.5	13.8	12.4	11.3	10.4	9.9
1516	50.4	34.2	26.3	22.1	18.6	16.1	14.3	12.8	11.6	10.6	9.8	9.1
1517	43.6	31	24.4	20.2	17.2	15.1	13.4	12.1	11	10.1	9.3	8.7
1518	40	29.2	23.2	19.3	16.6	14.6	13	11.7	10.7	9.8	9.1	8.5
1519	39.8	29.1	23.1	19.3	16.5	14.5	13	11.7	10.7	9.8	9.1	8.4
1520	37.4	27.9	22.4	18.8	16.2	14.3	12.8	11.5	10.5	9.7	9	8.4
1521	33.9	26	21.2	18	15.6	13.8	12.4	11.3	10.3	9.5	8.8	8.3
1522	36.6	27.5	22.2	18.7	16.2	14.3	12.8	11.6	10.6	9.7	9	8.4
1523	36.8	27.7	22.4	18.8	16.3	14.4	12.8	11.6	10.6	9.8	9.1	8.5
1524	40.1	29.5	23.5	19.6	16.9	14.8	13.2	12	10.9	10	9.3	8.6
1525	43.6	31.3	24.6	20.4	17.5	15.3	13.6	12.3	11.2	10.2	9.5	8.8
1526	48.4	33.5	26	21.3	18.1	15.8	14	12.6	11.4	10.5	9.7	9
1527	44.6	31.8	25	20.7	17.7	15.5	13.8	12.4	11.3	10.4	9.6	8.9
1528	55.9	36.7	27.9	22.6	19.1	16.5	14.6	13.1	11.8	10.8	10	9.3
1529	62.1	39	29.1	23.4	19.7	17	14.9	13.4	12.1	11	10.2	9.4
1530	66.4	40.5	30	24	20.1	17.3	15.2	13.6	12.3	11.2	10.3	9.5
1531	72.7	42.4	30.9	24.6	20.5	17.6	15.4	13.8	12.4	11.3	10.4	9.6
1532	64	39.7	29.6	23.7	19.9	17.1	15.1	13.5	12.2	11.1	10.3	9.5
1533	57.8	37.6	28.4	23	19.4	16.7	14.8	13.2	12	11	10.1	9.4
1534	56.3	37	28	22.7	19.2	16.6	14.7	13.2	11.9	10.9	10.1	9.3
1535	61.5	38.8	29	23.3	19.6	16.9	14.9	13.3	12.1	11	10.1	9.4
1536	58.2	37.6	28.4	22.9	19.3	16.7	14.7	13.2	11.9	10.9	10.1	9.3
1537	41.9	30.5	24.2	20.2	17.3	15.2	13.6	12.2	11.2	10.3	9.5	8.8
1538	53	35.4	27	22.3	18.8	16.3	14.4	12.9	11.7	10.7	9.9	9.4
1539	61.5	38.4	28.6	24.6	20.4	17.4	15.2	13.6	12.2	11.1	10.2	10
1540	48.6	33.4	25.8	21.4	18.1	15.7	13.9	12.5	11.4	10.4	9.6	8.9
1541	39.8	29.2	23.3	19.4	16.7	14.7	13.1	11.8	10.8	9.9	9.2	8.6
1542	42.2	30.3	23.9	19.8	17	14.9	13.2	11.9	10.9	10	9.2	8.6
1543	42.7	30.6	24.1	19.9	17	14.9	13.3	12	10.9	10	9.2	8.6
1544	40.9	29.7	23.6	19.6	16.8	14.8	13.2	11.9	10.8	10	9.2	8.6
1545	42.3	30.5	24.1	20	17.1	15	13.3	12	11	10.1	9.3	8.7
1546	42.9	30.8	24.3	20.2	17.3	15.1	13.4	12.1	11	10.1	9.4	8.7
1547	42.5	30.7	24.3	20.1	17.3	15.1	13.5	12.2	11.1	10.2	9.4	8.8
1548	47.5	33.1	25.7	21.1	18	15.7	13.9	12.5	11.4	10.4	9.6	9
1549	44.3	31.7	24.9	20.6	17.6	15.4	13.7	12.4	11.3	10.3	9.6	8.9
1550	46.1	32.6	25.5	21	18	15.7	13.9	12.5	11.4	10.5	9.7	9
1551	48.3	33.6	26.1	21.5	18.3	16	14.2	12.7	11.6	10.6	9.8	9.1
1552	56.3	37	28.1	22.8	19.2	16.7	14.7	13.2	12	10.9	10.1	9.3
1553	57.8	37.7	28.5	23.1	19.4	16.8	14.9	13.3	12.1	11	10.2	9.4
1554	68.4	41.3	30.5	24.3	20.3	17.5	15.4	13.7	12.4	11.3	10.4	9.7
1555	77.6	43.8	31.8	25.1	20.9	17.9	15.7	14	12.6	11.5	10.6	9.8
1556	65.6	40.5	30	24.1	20.2	17.4	15.3	13.7	12.4	11.3	10.4	9.6
1557	60.7	38.8	29.2	23.5	19.8	17.1	15.1	13.5	12.2	11.2	10.3	9.5
1558	59.7	38.5	29	23.4	19.7	17	15	13.5	12.2	11.1	10.3	9.5
1559	61.6	39.1	29.3	23.6	19.9	17.2	15.1	13.5	12.2	11.2	10.3	9.5
1560	54.9	36.6	28	22.8	19.2	16.7	14.8	13.2	12	11	10.1	9.4
1561	46	32.4	25.3	20.8	17.8	15.5	13.8	12.4	11.3	10.3	9.6	8.9
1562	51	34.5	26.5	21.6	18.3	15.9	14.1	12.6	11.5	10.5	9.7	9.1
1563	57.6	37	27.8	22.5	18.9	16.4	14.4	12.9	11.7	10.7	9.8	9.4
1564	45.2	31.9	24.9	20.6	17.5	15.3	13.6	12.2	11.1	10.2	9.4	8.8
1565	41.7	30.2	23.9	19.8	17	14.9	13.3	12	10.9	10	9.3	8.6
1566	40.8	29.7	23.5	19.6	16.8	14.8	13.2	11.9	10.8	9.9	9.2	8.6
1567	40.3	29.4	23.4	19.5	16.8	14.7	13.1	11.8	10.8	9.9	9.2	8.6
1568	42	30.3	24	19.9	17.1	15	13.3	12	11	10.1	9.3	8.7
1569	42.7	30.7	24.3	20.1	17.2	15.1	13.4	12.1	11	10.1	9.4	8.7
1570	47.1	32.8	25.5	21	17.9	15.6	13.9	12.5	11.3	10.4	9.6	8.9
1571	47.5	33.1	25.7	21.2	18	15.7	13.9	12.5	11.4	10.5	9.7	9
1572	56.3	36.8	27.9	22.6	19	16.5	14.6	13	11.8	10.8	10	9.2
1573	57.8	37.5	28.3	22.9	19.3	16.7	14.7	13.2	11.9	10.9	10	9.3
1574	44.7	32	25.2	20.9	17.9	15.6	13.9	12.5	11.4	10.5	9.7	9
1575	50.6	34.7	26.8	22	18.7	16.3	14.4	12.9	11.8	10.8	9.9	9.2
1576	67.9	41.1	30.3	24.3	20.3	17.5	15.3	13.7	12.4	11.3	10.4	9.6
1577	57.9	37.8	28.7	23.2	19.6	17	15	13.4	12.2	11.1	10.2	9.5
1578	59.3	38.5	29	23.5	19.8	17.1	15.1	13.5	12.3	11.2	10.3	9.6
1579	80.1	44.7	32.3	25.5	21.2	18.2	15.9	14.2	12.8	11.7	10.7	9.9
1580	66.6	41	30.4	24.4	20.4	17.6	15.5	13.8	12.5	11.4	10.5	9.7
1581	58.6	38.3	29	23.5	19.8	17.2	15.1	13.6	12.3	11.2	10.4	9.6
1582	58.2	38.2	28.9	23.5	19.8	17.1	15.1	13.6	12.3	11.2	10.4	9.6
1583	57.8	38	28.9	23.4	19.8	17.1	15.1	13.5	12.3	11.2	10.4	9.6
1584	60.1	38.9	29.3	23.7	20	17.3	15.3	13.7	12.4	11.3	10.4	9.7
1585	53.2	35.3	26.9	21.8	18.4	16	14.1	12.7	11.5	10.5	9.7	9.3
1586	39.1	28.9	23.1	19.3	16.7	14.6	13.1	11.8	10.8	9.9	9.2	8.6
1587	50.8	34.3	26.3	21.5	18.2	15.8	14	12.5	11.4	10.4	9.6	8.9
1588	59.3	37.5	28	22.6	18.9	16.4	14.4	12.9	11.7	10.7	9.8	9.4
1589	47.6	32.9	25.5	20.9	17.8	15.5	13.7	12.4	11.2	10.3	9.5	8.8
1590	51.8	34.7	26.5	21.6	18.3	15.8	14	12.6	11.4	10.4	9.6	8.9
1591	43.6	31.1	24.5	20.2	17.3	15.1	13.5	12.1	11	10.1	9.4	8.7
1592	40.3	29.6	23.6	19.7	16.9	14.8	13.2	12	10.9	10	9.3	8.6
1593	45.3	32	25.1	20.7	17.7	15.4	13.7	12.4	11.2	10.3	9.5	8.9
1594	44.9	31.9	25.1	20.7	17.7	15.5	13.8	12.4	11.3	10.4	9.6	8.9
1595	52.4	35.3	27	22.1	18.7	16.2	14.4	12.9	11.7	10.7	9.9	9.2
1596	56.1	36.9	28	22.7	19.1	16.6	14.6	13.1	11.9	10.9	10	9.3
1597	55.1	36.6	27.8	22.6	19.1	16.6	14.6	13.1	11.9	10.9	10	9.3
1598	46.6	33	25.8	21.3	18.2	15.9	14.1	12.7	11.6	10.6	9.8	9.1
1599	45.6	32.6	25.6	21.2	18.2	15.9	14.1	12.7	11.6	10.6	9.8	9.2
1600	49	34.2	26.6	21.9	18.7	16.3	14.5	13	11.8	10.8	10	9.3
1601	45.4	32.6	25.7	21.3	18.3	16	14.2	12.8	11.7	10.7	9.9	9.2
1602	57.5	37.9	28.8	23.4	19.8	17.1	15.1	13.6	12.3	11.2	10.4	9.6
1603	87.3	46.5	33.3	26.2	21.7	18.5	16.2	14.4	13	11.8	10.9	10.1
1604	69.4	42.1	31.1	24.9	20.8	17.9	15.8	14.1	12.7	11.6	10.7	9.9
1605	58.3	38.4	29.1	23.7	20	17.3	15.3	13.7	12.4	11.4	10.5	9.7
1606	58.1	38.3	29.1	23.7	20	17.3	15.3	13.7	12.4	11.4	10.5	9.7
1607	57.3	38.1	29	23.6	19.9	17.3	15.3	13.7	12.4	11.4	10.5	9.7
1608	63.4	40.4	30.3	24.4	20.5	17.7	15.6	14	12.7	11.6	10.7	9.9
1609	66.3	39.5	29	24.2	20	17.1	15	13.3	12	10.9	10	10
1610	48.9	33.4	25.7	21.1	17.9	15.5	13.8	12.4	11.2	10.3	9.5	8.8
1611	60.9	37.9	28.2	22.7	19	16.4	14.4	12.9	11.7	10.7	9.8	9.3
1612	72	41.2	29.9	24.8	20.4	17.4	15.2	13.5	12.2	11.1	10.2	10.1
1613	49.8	33.9	26.1	21.3	18.1	15.7	13.9	12.5	11.3	10.4	9.6	8.9
1614	41.8	30.3	24	19.9	17.1	15	13.3	12	11	10.1	9.3	8.7
1615	47.8	33.1	25.7	21.1	17.9	15.6	13.9	12.5	11.3	10.4	9.6	8.9
1616	54.7	36	27.4	22.2	18.7	16.2	14.4	12.9	11.7	10.7	9.8	9.1
1617	52.1	35.1	26.9	21.9	18.6	16.1	14.3	12.8	11.6	10.6	9.8	9.1
1618	50.6	34.6	26.6	21.8	18.5	16.1	14.2	12.8	11.6	10.6	9.8	9.1
1619	51.9	35.2	27	22.1	18.7	16.3	14.4	12.9	11.7	10.8	9.9	9.2
1620	54.3	36.3	27.7	22.5	19.1	16.5	14.6	13.1	11.9	10.9	10	9.3
1621	55.6	36.8	28.1	22.8	19.3	16.7	14.8	13.2	12	11	10.1	9.4
1622	48	33.7	26.3	21.7	18.5	16.1	14.3	12.9	11.7	10.8	9.9	9.2
1623	52.9	36	27.7	22.6	19.2	16.7	14.8	13.2	12	11	10.2	9.4
1624	46.6	33.2	26.1	21.6	18.5	16.2	14.4	12.9	11.8	10.8	10	9.3
1625	51.7	35.6	27.5	22.6	19.2	16.7	14.8	13.3	12.1	11.1	10.2	9.5
1626	62.3	39.9	30	24.2	20.3	17.6	15.5	13.9	12.6	11.5	10.6	9.8
1627	73.8	43.6	31.9	25.4	21.2	18.2	16	14.3	12.9	11.8	10.8	10
1628	72.2	43.2	31.8	25.4	21.2	18.2	16	14.3	12.9	11.8	10.8	10
1629	63.1	40.4	30.3	24.5	20.6	17.8	15.7	14	12.7	11.6	10.7	9.9
1630	62	40	30.2	24.4	20.5	17.8	15.7	14	12.7	11.6	10.7	9.9
1631	60.9	39.7	30	24.3	20.5	17.8	15.7	14	12.7	11.6	10.7	9.9
1632	60.2	39.5	30	24.3	20.5	17.8	15.7	14	12.7	11.6	10.7	10
1633	115	53.4	35	32.5	25.2	20.6	17.5	15.3	13.5	12.1	11.3	30.3
1634	59	37.1	27.7	22.3	18.7	16.1	14.2	12.7	11.5	10.5	9.7	9.2
1635	50.9	34.2	26.2	21.3	18.1	15.7	13.9	12.4	11.3	10.3	9.5	8.8
1636	69.8	40.6	29.6	23.5	19.6	16.8	14.8	13.2	11.9	10.8	10	9.8
1637	66.6	39.8	29.3	23.3	19.5	16.8	14.7	13.1	11.9	10.8	10	9.5
1638	50.1	34.1	26.2	21.5	18.2	15.8	14	12.6	11.4	10.5	9.7	9
1639	51.9	34.9	26.7	21.8	18.5	16	14.2	12.7	11.6	10.6	9.8	9.1
1640	57.4	37.2	28	22.7	19.1	16.5	14.6	13	11.8	10.8	10	9.2
1641	66.1	40.2	29.7	23.7	19.9	17.1	15	13.4	12.1	11.1	10.2	9.4
1642	52.2	35.3	27.1	22.1	18.8	16.3	14.4	13	11.8	10.8	9.9	9.2
1643	46.1	32.7	25.7	21.2	18.1	15.8	14.1	12.7	11.5	10.6	9.8	9.1
1644	47.7	33.5	26.2	21.6	18.4	16.1	14.3	12.8	11.7	10.7	9.9	9.2
1645	48	33.7	26.3	21.7	18.5	16.2	14.4	12.9	11.8	10.8	10	9.3
1646	45.6	32.7	25.8	21.4	18.3	16	14.2	12.8	11.7	10.7	9.9	9.2
1647	49	34.4	26.8	22.1	18.8	16.4	14.6	13.1	11.9	10.9	10.1	9.4
1648	47.5	33.8	26.5	21.9	18.7	16.3	14.5	13.1	11.9	10.9	10.1	9.4
1649	47.4	33.8	26.5	22	18.8	16.4	14.6	13.1	12	11	10.2	9.4
1650	66	41.3	30.8	24.8	20.8	17.9	15.8	14.1	12.8	11.7	10.7	9.9
1651	75.2	44.2	32.4	25.7	21.5	18.4	16.2	14.4	13	11.9	10.9	10.1
1652	68.2	42.2	31.4	25.2	21.1	18.2	16	14.3	12.9	11.8	10.9	10.1
1653	66.3	41.7	31.2	25.1	21	18.2	16	14.3	12.9	11.8	10.9	10.1
1654	62	40.3	30.4	24.6	20.8	18	15.9	14.2	12.9	11.8	10.8	10.1
1655	63.1	40.8	30.8	24.9	20.9	18.1	16	14.3	13	11.8	10.9	10.1
1656	55.3	37.8	29.1	23.8	20.2	17.6	15.6	14	12.7	11.7	10.8	10
1657	73.8	41.1	29.6	24	19.8	16.9	14.8	13.2	11.9	10.8	9.9	13.6
1658	52	34.5	26.3	21.4	18.1	15.7	13.8	12.4	11.3	10.3	9.5	8.9
1659	50.2	33.9	26	21.2	18	15.6	13.8	12.4	11.2	10.3	9.5	8.8
1660	46.2	32.2	25.1	20.6	17.6	15.3	13.6	12.2	11.1	10.2	9.4	8.8
1661	47.3	32.8	25.5	20.9	17.8	15.5	13.7	12.4	11.2	10.3	9.5	8.8
1662	53.8	35.6	27.1	22	18.6	16.1	14.2	12.7	11.6	10.6	9.8	9
1663	110.9	49.2	33.3	28.2	22.6	18.9	16.3	14.3	12.8	11.5	10.8	27.3
1664	48.6	33.1	25.5	20.9	17.7	15.4	13.6	12.3	11.1	10.2	9.4	8.7
1665	59.9	37.5	27.9	22.4	18.8	16.2	14.3	12.8	11.6	10.6	9.7	9.4
1666	63.2	38.6	28.6	22.9	19.1	16.5	14.5	12.9	11.7	10.7	9.8	9.6
1667	57.3	36.7	27.6	22.3	18.7	16.2	14.3	12.8	11.6	10.6	9.7	9.2
1668	72.8	41.5	30.1	23.9	19.8	17	14.9	13.3	12	10.9	10	9.7
1669	77.8	42.1	30.2	23.8	19.7	16.9	14.8	13.2	11.9	10.8	9.9	13.6
1670	57.9	36.8	27.5	22.2	18.6	16.1	14.2	12.7	11.5	10.5	9.7	9.3
1671	77.7	42.3	30.4	23.9	19.8	17	14.9	13.2	11.9	10.9	10	12.8
1672	120.5	56.6	36.4	31.1	24.4	20.2	17.2	15.1	13.4	12.1	11	27
1673	120.4	57.8	36.9	32	24.9	20.5	17.5	15.3	13.6	12.2	11.1	25.7
1674	85.4	44	31.2	24.6	20.3	17.3	15.2	13.5	12.1	11	10.1	10.1
1675	76.8	42	30.2	23.8	19.8	16.9	14.8	13.2	11.9	10.8	10	12.3
1676	74.1	41.4	29.9	23.7	19.7	16.9	14.8	13.2	11.9	10.8	9.9	11.7
1677	121.2	57.1	36.5	30.5	24	19.9	17	14.9	13.3	11.9	10.9	27.7
1678	127.7	65.5	39.2	36.5	27.4	22.1	18.6	16.1	14.2	12.7	12.2	39.8
1679	104.7	46.4	32.3	27.3	22.1	18.6	16.1	14.2	12.7	11.5	10.5	19.8
1680	72.4	41.1	29.8	23.6	19.6	16.8	14.8	13.2	11.9	10.8	9.9	9.5
1681	95.6	45.3	31.8	24.8	20.4	17.4	15.2	13.5	12.1	11	10.1	20.6
1682	123.5	59.1	37.2	30.9	24.2	20	17.1	15	13.3	12	11.1	30.6
1683	127.6	68.5	40	37.8	28.1	22.6	18.9	16.3	14.3	12.8	17.3	53.4
1684	127.4	67.4	39.7	37.3	27.8	22.4	18.8	16.2	14.3	12.8	12.7	43.3
1685	127.3	63.4	38.5	35.1	26.6	21.6	18.2	15.8	14	12.5	11.4	30.2
1686	61.5	37.9	28.1	22.6	18.9	16.3	14.3	12.8	11.6	10.6	9.7	9
1687	128.3	65.9	39.4	34.6	26.4	21.5	18.2	15.8	14	12.5	12.9	45.1
1688	128	72.3	41.1	42	30.3	23.9	19.8	17	14.9	13.2	32.2	87.1
1689	127.6	72.7	41.1	48.3	33.1	25.5	20.9	17.7	15.4	13.7	32.2	86.2
1690	127.2	64.9	39	36.4	27.3	22.1	18.5	16	14.1	12.6	12.3	41.1
1691	83	43.1	30.7	25.2	20.7	17.6	15.3	13.5	12.2	11.1	10.1	10.4
1692	48.6	33.1	25.5	20.8	17.7	15.4	13.6	12.2	11.1	10.2	9.4	8.7
