# Supplementary material for: Roles of host and environment in shift of primary anthrax host species in Kruger National Park
Source: PLoS One. 2024 Dec 6;19(12):e0314103. doi: 10.1371/journal.pone.0314103 (PMC11623471; doi:10.1371/journal.pone.0314103)
Supplement: S1 Data — (ZIP) [file pone.0314103.s001.zip › Ochai Supplementary Data/Soil Moisture KNP/TerraClimate_Soil Moisture_2014.xlsx]

## Sheet: TerraClimate_Soil Moisture_2014
UPID	2014_1	2014_2	2014_3	2014_4	2014_5	2014_6	2014_7	2014_8	2014_9	2014_10	2014_11	2014_12
1	2.5	2.4	2.4	2.3	2.2	2.2	2.1	2.1	2	2	1.9	27
2	1.3	1.3	1.2	1.2	1.2	1.2	1.2	1.2	1.1	1.1	1.1	20.7
3	1.2	1.2	1.2	1.2	1.2	1.2	1.1	1.1	1.1	1.1	1.1	19.3
4	1.2	1.2	1.2	1.2	1.1	1.1	1.1	1.1	1.1	1.1	1.1	22.2
5	3.3	3.2	3.1	2.9	2.8	2.8	2.7	2.6	2.5	2.4	2.4	32.9
6	1.8	1.8	1.8	1.7	1.7	1.6	1.6	1.6	1.6	1.5	1.5	31.4
7	1.1	1.1	1.1	1.1	1.1	1	1	1	1	1	1	22.5
8	1	1	1	0.9	0.9	0.9	0.9	0.9	0.9	0.9	0.9	21.8
9	1.2	1.2	1.2	1.2	1.2	1.1	1.1	1.1	1.1	1.1	1.1	26.4
10	2	2	1.9	1.9	1.8	1.8	1.8	1.7	1.7	1.7	1.6	38.3
11	2	1.9	1.9	1.8	1.8	1.8	1.7	1.7	1.7	1.6	1.6	36.9
12	1.9	1.9	1.9	1.8	1.8	1.8	1.7	1.7	1.7	1.6	1.6	36.9
13	2.1	2.1	2.1	2	2	1.9	1.9	1.8	1.8	1.8	1.7	43.9
14	3.9	3.8	3.6	3.5	3.4	3.2	3.1	3	2.9	2.9	2.8	48.2
15	4.8	4.5	4.3	4.1	4	3.8	3.7	3.5	3.4	3.3	3.2	45.6
16	2.1	2.1	2	2	1.9	1.9	1.9	1.8	1.8	1.8	1.7	36.1
17	1.9	1.9	1.9	1.8	1.8	1.8	1.7	1.7	1.7	1.6	1.6	31.7
18	4.1	3.9	3.8	3.6	3.5	3.4	3.3	3.2	3.1	3	2.9	36.5
19	3.6	3.4	3.3	3.2	3	2.9	2.8	2.8	2.7	2.6	2.5	29.2
20	4	3.8	3.6	3.5	3.3	3.2	3.1	3	2.9	2.8	2.7	33
21	3.1	3	2.9	2.8	2.7	2.6	2.5	2.5	2.4	2.3	2.3	30.8
22	1.7	1.7	1.6	1.6	1.6	1.5	1.5	1.5	1.5	1.4	1.4	29.6
23	1.8	1.7	1.7	1.7	1.6	1.6	1.6	1.5	1.5	1.5	1.5	32.4
24	2.5	2.4	2.3	2.2	2.2	2.1	2.1	2	2	1.9	1.9	35.8
25	1.3	1.3	1.3	1.2	1.2	1.2	1.2	1.2	1.2	1.1	1.1	26.8
26	0.8	0.8	0.8	0.8	0.8	0.8	0.8	0.8	0.8	0.8	0.8	20.2
27	0.5	0.5	0.5	0.5	0.5	0.5	0.5	0.5	0.5	0.5	0.5	19.7
28	0.5	0.5	0.5	0.5	0.5	0.5	0.5	0.5	0.5	0.5	0.5	20.7
29	1.6	1.6	1.5	1.5	1.5	1.5	1.4	1.4	1.4	1.4	1.3	31.4
30	2	1.9	1.9	1.8	1.8	1.8	1.7	1.7	1.7	1.6	1.6	37.9
31	3.3	3.2	3.1	3	2.9	2.8	2.7	2.6	2.5	2.5	2.4	40.7
32	3.7	3.6	3.4	3.3	3.2	3.1	3	2.9	2.8	2.7	2.6	48
33	5.1	4.9	4.6	4.4	4.2	4	3.8	3.7	3.5	3.4	3.3	53.1
34	4	3.8	3.7	3.5	3.4	3.3	3.2	3.1	3	2.9	2.8	43.1
35	0.6	0.6	0.6	0.6	0.6	0.6	0.6	0.6	0.6	0.6	0.5	19.7
36	1.5	1.5	1.4	1.4	1.4	1.4	1.4	1.3	1.3	1.3	1.3	28.1
37	4.1	3.9	3.7	3.6	3.4	3.3	3.2	3	2.9	2.8	2.7	35.9
38	4.2	4	3.8	3.7	3.5	3.4	3.2	3.1	3	2.9	2.8	35.7
39	3.8	3.6	3.5	3.3	3.2	3.1	3	2.8	2.7	2.7	2.6	34.9
40	3.3	3.2	3	2.9	2.8	2.7	2.6	2.5	2.5	2.4	2.3	32.9
41	1.7	1.6	1.6	1.6	1.5	1.5	1.5	1.5	1.4	1.4	1.4	26.8
42	1.1	1.1	1.1	1	1	1	1	1	1	1	0.9	24.7
43	1.4	1.4	1.4	1.3	1.3	1.3	1.3	1.3	1.2	1.2	1.2	29.4
44	1.3	1.3	1.3	1.2	1.2	1.2	1.2	1.2	1.1	1.1	1.1	27.8
45	1.2	1.2	1.1	1.1	1.1	1.1	1.1	1.1	1	1	1	28.6
46	1.6	1.6	1.6	1.5	1.5	1.5	1.4	1.4	1.4	1.4	1.3	33.2
47	0.7	0.7	0.7	0.7	0.7	0.7	0.7	0.7	0.7	0.7	0.7	27.4
48	1	1	0.9	0.9	0.9	0.9	0.9	0.9	0.9	0.9	0.9	28.3
49	1.4	1.4	1.4	1.4	1.3	1.3	1.3	1.3	1.3	1.2	1.2	31.5
50	1.9	1.9	1.9	1.8	1.8	1.7	1.7	1.7	1.6	1.6	1.6	41.3
51	4.1	3.9	3.7	3.6	3.4	3.3	3.2	3.1	3	2.9	2.8	46.3
52	3.9	3.7	3.6	3.4	3.3	3.2	3.1	3	2.9	2.8	2.7	43.5
53	0.5	0.5	0.5	0.5	0.5	0.5	0.5	0.5	0.5	0.5	0.5	24.7
54	0.6	0.6	0.6	0.5	0.5	0.5	0.5	0.5	0.5	0.5	0.5	23.7
55	3.6	3.5	3.3	3.2	3.1	3	2.9	2.8	2.7	2.6	2.5	35
56	3.8	3.6	3.4	3.3	3.2	3	2.9	2.8	2.7	2.6	2.5	36.1
57	3.4	3.3	3.1	3	2.9	2.8	2.7	2.6	2.5	2.4	2.4	36
58	3.9	3.7	3.5	3.4	3.2	3.1	3	2.8	2.7	2.6	2.5	40.1
59	4	3.8	3.6	3.4	3.3	3.1	3	2.9	2.8	2.7	2.6	39.3
60	1.3	1.2	1.2	1.2	1.2	1.2	1.1	1.1	1.1	1.1	1.1	29
61	0.9	0.9	0.9	0.9	0.9	0.9	0.9	0.8	0.8	0.8	0.8	23.1
62	0.5	0.5	0.5	0.4	0.4	0.4	0.4	0.4	0.4	0.4	0.4	23.6
63	1.7	1.6	1.6	1.5	1.5	1.5	1.5	1.4	1.4	1.4	1.3	37.9
64	1.3	1.3	1.3	1.2	1.2	1.2	1.2	1.2	1.1	1.1	1.1	31.9
65	0.5	0.5	0.5	0.5	0.5	0.5	0.5	0.5	0.5	0.5	0.5	27.8
66	1.3	1.3	1.3	1.2	1.2	1.2	1.2	1.2	1.1	1.1	1.1	31.5
67	0.5	0.5	0.5	0.5	0.5	0.5	0.5	0.5	0.5	0.5	0.5	26.1
68	1	0.9	0.9	0.9	0.9	0.9	0.9	0.9	0.9	0.9	0.9	28.9
69	0.5	0.5	0.5	0.5	0.5	0.5	0.5	0.5	0.5	0.5	0.5	24
70	0.5	0.5	0.5	0.5	0.5	0.5	0.5	0.5	0.5	0.5	0.5	25.3
71	0.5	0.5	0.5	0.5	0.5	0.5	0.5	0.5	0.5	0.5	0.5	26.5
72	0.5	0.5	0.5	0.5	0.5	0.5	0.5	0.5	0.5	0.5	0.5	14.6
73	4.3	4	3.8	3.7	3.5	3.3	3.2	3.1	2.9	2.8	2.7	48.5
74	4.1	3.9	3.7	3.5	3.4	3.2	3.1	3	2.9	2.8	2.7	44.8
75	3.4	3.3	3.1	3	2.9	2.8	2.7	2.6	2.5	2.4	2.3	40.3
76	3.4	3.3	3.1	3	2.9	2.7	2.6	2.6	2.5	2.4	2.3	36.1
77	2.9	2.8	2.7	2.6	2.5	2.4	2.3	2.3	2.2	2.1	2.1	35.8
78	1	1	1	1	0.9	0.9	0.9	0.9	0.9	0.9	0.9	26.3
79	0.7	0.7	0.7	0.7	0.7	0.7	0.7	0.7	0.7	0.7	0.7	23.5
80	0.4	0.4	0.4	0.4	0.4	0.4	0.4	0.4	0.4	0.4	0.4	21.6
81	0.4	0.4	0.4	0.4	0.4	0.4	0.4	0.4	0.4	0.4	0.4	27.1
82	1.7	1.6	1.6	1.6	1.5	1.5	1.5	1.4	1.4	1.4	1.3	43.5
83	1.6	1.6	1.5	1.5	1.5	1.4	1.4	1.4	1.4	1.3	1.3	38.9
84	0.7	0.6	0.6	0.6	0.6	0.6	0.6	0.6	0.6	0.6	0.6	28.6
85	0.5	0.5	0.5	0.5	0.4	0.4	0.4	0.4	0.4	0.4	0.4	24.3
86	0.5	0.5	0.5	0.5	0.4	0.4	0.4	0.4	0.4	0.4	0.4	21
87	0.5	0.5	0.5	0.5	0.5	0.5	0.5	0.4	0.4	0.4	0.4	23.2
88	0.5	0.5	0.5	0.5	0.5	0.5	0.5	0.5	0.5	0.4	0.4	19.9
89	0.5	0.5	0.5	0.5	0.5	0.5	0.5	0.5	0.5	0.5	0.5	16.6
90	0.5	0.5	0.5	0.5	0.5	0.5	0.5	0.5	0.5	0.5	0.5	15.4
91	4.2	3.9	3.7	3.6	3.4	3.2	3.1	3	2.9	2.8	2.7	42.6
92	2.4	2.3	2.2	2.2	2.1	2	2	1.9	1.9	1.8	1.8	34
93	1.4	1.4	1.3	1.3	1.3	1.3	1.2	1.2	1.2	1.2	1.2	31.1
94	2.7	2.6	2.5	2.4	2.3	2.2	2.2	2.1	2	2	1.9	37.5
95	2	2	1.9	1.9	1.8	1.8	1.7	1.7	1.6	1.6	1.6	35.4
96	1	0.9	0.9	0.9	0.9	0.9	0.9	0.9	0.9	0.8	0.8	27
97	0.9	0.9	0.9	0.9	0.9	0.8	0.8	0.8	0.8	0.8	0.8	28
98	1.4	1.3	1.3	1.3	1.3	1.2	1.2	1.2	1.2	1.1	1.1	35.7
99	1.4	1.4	1.4	1.3	1.3	1.3	1.3	1.2	1.2	1.2	1.2	37
100	0.9	0.9	0.9	0.9	0.9	0.9	0.8	0.8	0.8	0.8	0.8	32
101	1.7	1.7	1.7	1.6	1.6	1.5	1.5	1.5	1.4	1.4	1.4	44.3
102	1.3	1.2	1.2	1.2	1.2	1.2	1.1	1.1	1.1	1.1	1.1	34.1
103	0.8	0.8	0.8	0.8	0.7	0.7	0.7	0.7	0.7	0.7	0.7	30.5
104	0.8	0.8	0.8	0.8	0.8	0.8	0.8	0.8	0.7	0.7	0.7	30.7
105	1.3	1.3	1.3	1.3	1.2	1.2	1.2	1.2	1.2	1.1	1.1	34.4
106	0.4	0.4	0.4	0.4	0.4	0.4	0.4	0.4	0.4	0.4	0.4	24.9
107	0.4	0.4	0.4	0.4	0.4	0.4	0.4	0.4	0.4	0.4	0.4	14.6
108	0.5	0.4	0.4	0.4	0.4	0.4	0.4	0.4	0.4	0.4	0.4	18
109	4.3	4	3.8	3.6	3.5	3.3	3.2	3	2.9	2.8	2.7	48.1
110	3.7	3.5	3.4	3.2	3.1	2.9	2.8	2.7	2.6	2.5	2.4	41
111	4.2	4	3.8	3.6	3.4	3.2	3.1	3	2.8	2.7	2.6	51.3
112	3.9	3.7	3.5	3.4	3.2	3.1	2.9	2.8	2.7	2.6	2.5	48.8
113	3.8	3.6	3.4	3.3	3.1	3	2.8	2.7	2.6	2.5	2.4	47.7
114	3.6	3.4	3.2	3.1	2.9	2.8	2.7	2.6	2.5	2.4	2.3	43.4
115	3.6	3.4	3.2	3	2.9	2.8	2.7	2.6	2.5	2.4	2.3	44.6
116	3.1	3	2.9	2.7	2.6	2.5	2.4	2.3	2.3	2.2	2.1	40.9
117	3.2	3	2.9	2.8	2.7	2.6	2.5	2.4	2.3	2.2	2.1	46.1
118	2.5	2.4	2.3	2.2	2.2	2.1	2	2	1.9	1.9	1.8	42.9
119	2.5	2.4	2.3	2.2	2.1	2.1	2	2	1.9	1.8	1.8	48.8
120	3.3	3.1	3	2.8	2.7	2.6	2.5	2.4	2.3	2.3	2.2	53.7
121	2.7	2.6	2.5	2.4	2.3	2.2	2.2	2.1	2	2	1.9	45.9
122	3	2.9	2.7	2.6	2.5	2.4	2.4	2.3	2.2	2.1	2.1	46.3
123	3.1	3	2.8	2.7	2.6	2.5	2.4	2.3	2.3	2.2	2.1	50.2
124	1.1	1.1	1	1	1	1	1	1	1	0.9	0.9	32.3
125	1.3	1.3	1.2	1.2	1.2	1.2	1.2	1.1	1.1	1.1	1.1	34.3
126	0.4	0.4	0.4	0.4	0.4	0.4	0.4	0.4	0.4	0.4	0.4	22.3
127	5.2	4.9	4.6	4.3	4.1	3.9	3.7	3.6	3.4	3.3	3.1	69
128	4.6	4.4	4.1	3.9	3.7	3.5	3.4	3.2	3.1	3	2.9	52.5
129	5.1	4.8	4.5	4.2	4	3.8	3.6	3.4	3.3	3.1	3	76.3
130	4.8	4.5	4.2	4	3.8	3.6	3.4	3.3	3.1	3	2.9	63.3
131	4.1	3.9	3.7	3.5	3.3	3.2	3	2.9	2.8	2.7	2.6	47.2
132	4.6	4.3	4.1	3.9	3.6	3.5	3.3	3.1	3	2.9	2.8	62.8
133	4.7	4.4	4.1	3.9	3.7	3.5	3.3	3.2	3	2.9	2.8	70
134	4.6	4.3	4.1	3.8	3.6	3.4	3.3	3.1	3	2.9	2.8	66.5
135	4.1	3.9	3.6	3.5	3.3	3.1	3	2.9	2.8	2.7	2.6	51.1
136	4.2	3.9	3.7	3.5	3.4	3.2	3.1	2.9	2.8	2.7	2.6	55.3
137	3.5	3.4	3.2	3.1	2.9	2.8	2.7	2.6	2.5	2.4	2.3	53
138	4.1	3.9	3.7	3.5	3.3	3.2	3	2.9	2.8	2.7	2.6	60.6
139	4.1	3.9	3.7	3.5	3.3	3.2	3	2.9	2.8	2.7	2.6	55.8
140	3.6	3.4	3.3	3.1	3	2.8	2.7	2.6	2.5	2.4	2.4	51
141	1.5	1.5	1.5	1.4	1.4	1.4	1.4	1.3	1.3	1.3	1.3	41.4
142	2.5	2.5	2.4	2.3	2.2	2.1	2.1	2	2	1.9	1.9	50.3
143	1.5	1.5	1.5	1.4	1.4	1.4	1.4	1.3	1.3	1.3	1.3	41.3
144	0.4	0.4	0.4	0.4	0.4	0.4	0.4	0.4	0.4	0.4	0.4	20.6
145	17.4	14.1	12.9	11.1	9.7	8.6	7.8	7.1	6.5	6	5.6	83.6
146	6	5.5	5.2	4.9	4.6	4.3	4.1	3.9	3.7	3.6	3.4	82.1
147	10.7	9.4	8.4	7.5	6.9	6.3	5.8	5.4	5.1	4.8	4.5	80.6
148	5.2	4.9	4.6	4.3	4.1	3.9	3.7	3.5	3.4	3.2	3.1	71.8
149	5.2	4.8	4.5	4.3	4.1	3.9	3.7	3.5	3.3	3.2	3.1	71.9
150	4.9	4.6	4.3	4.1	3.9	3.7	3.5	3.3	3.2	3.1	2.9	61.4
151	4.9	4.6	4.3	4.1	3.9	3.7	3.5	3.4	3.2	3.1	3	70.4
152	4.9	4.6	4.3	4	3.8	3.6	3.5	3.3	3.2	3	2.9	65.6
153	4.6	4.3	4.1	3.9	3.7	3.5	3.3	3.2	3	2.9	2.8	57
154	3.9	3.7	3.6	3.4	3.2	3.1	3	2.9	2.7	2.6	2.6	47.5
155	4.2	4	3.7	3.6	3.4	3.2	3.1	3	2.9	2.7	2.6	59.4
156	4.4	4.1	3.9	3.7	3.5	3.3	3.2	3	2.9	2.8	2.7	61.4
157	4.4	4.1	3.9	3.7	3.5	3.3	3.2	3	2.9	2.8	2.7	57.7
158	4.2	4	3.8	3.6	3.4	3.3	3.1	3	2.9	2.7	2.6	60.7
159	4.1	3.9	3.7	3.5	3.3	3.2	3	2.9	2.8	2.7	2.6	58.3
160	4.4	4.1	3.9	3.7	3.5	3.3	3.2	3	2.9	2.8	2.7	60
161	1.2	1.2	1.2	1.2	1.2	1.1	1.1	1.1	1.1	1.1	1.1	36.2
162	0.4	0.4	0.4	0.4	0.4	0.4	0.4	0.4	0.4	0.4	0.4	23.5
163	17.7	14.5	13.8	11.8	10.3	9.1	8.2	7.5	6.9	6.4	5.9	87.2
164	21.9	17	18.8	15.1	12.7	10.9	9.6	8.6	7.8	7.1	6.5	86.1
165	10.5	9.3	8.4	7.6	6.9	6.4	5.9	5.5	5.2	4.9	4.6	84.9
166	8.4	7.6	6.9	6.4	5.9	5.5	5.2	4.8	4.6	4.3	4.1	83.8
167	5.3	5	4.7	4.4	4.2	4	3.8	3.6	3.5	3.3	3.2	61.9
168	5.3	4.9	4.6	4.4	4.2	4	3.8	3.6	3.4	3.3	3.2	63.7
169	5.2	4.9	4.6	4.4	4.1	3.9	3.7	3.6	3.4	3.3	3.1	69.5
170	5.1	4.8	4.5	4.3	4	3.8	3.7	3.5	3.3	3.2	3.1	62.2
171	4.9	4.6	4.3	4.1	3.9	3.7	3.5	3.4	3.2	3.1	3	58.1
172	3.6	3.5	3.3	3.2	3	2.9	2.8	2.7	2.6	2.5	2.5	51.9
173	4.2	3.9	3.7	3.6	3.4	3.3	3.1	3	2.9	2.8	2.7	59.4
174	4	3.8	3.6	3.4	3.3	3.1	3	2.9	2.8	2.7	2.6	58.8
175	4.1	3.9	3.7	3.5	3.3	3.2	3	2.9	2.8	2.7	2.6	55
176	4.5	4.3	4	3.8	3.6	3.4	3.3	3.1	3	2.9	2.8	60.7
177	4.7	4.4	4.1	3.9	3.7	3.5	3.4	3.2	3.1	2.9	2.8	72
178	4.8	4.5	4.2	3.9	3.7	3.5	3.4	3.2	3.1	2.9	2.8	71.7
179	4.5	4.2	4	3.8	3.6	3.4	3.2	3.1	3	2.8	2.7	63.5
180	4	3.8	3.6	3.4	3.2	3.1	3	2.8	2.7	2.6	2.5	50.1
181	67.9	32.1	59.5	34.5	23.6	18.2	14.9	12.6	11	9.7	8.7	90.8
182	46.3	27.7	44.2	27	20	16	13.4	11.6	10.2	9.1	8.2	90
183	48.7	28.2	43.7	26.8	19.8	15.9	13.3	11.4	10.1	9	8.1	89.2
184	6.4	5.9	5.6	5.2	4.9	4.7	4.4	4.2	4	3.8	3.7	88.4
185	5.9	5.5	5.2	4.9	4.6	4.4	4.2	4	3.8	3.6	3.5	81.5
186	5.9	5.5	5.1	4.8	4.6	4.3	4.1	3.9	3.8	3.6	3.5	83
187	5.7	5.3	5	4.7	4.4	4.2	4	3.8	3.7	3.5	3.4	68.9
188	5.5	5.2	4.9	4.6	4.3	4.1	3.9	3.8	3.6	3.4	3.3	66.9
189	5.1	4.8	4.6	4.3	4.1	3.9	3.7	3.6	3.4	3.3	3.1	56.9
190	4.1	3.9	3.7	3.5	3.4	3.2	3.1	3	2.9	2.8	2.7	51.1
191	3.3	3.2	3.1	2.9	2.8	2.7	2.6	2.6	2.5	2.4	2.3	54.3
192	3.2	3.1	2.9	2.8	2.7	2.6	2.6	2.5	2.4	2.3	2.3	53.8
193	3.4	3.2	3.1	3	2.9	2.8	2.7	2.6	2.5	2.4	2.3	51.2
194	4.5	4.2	4	3.8	3.6	3.4	3.3	3.1	3	2.9	2.8	53.7
195	4.8	4.5	4.2	4	3.8	3.6	3.4	3.3	3.1	3	2.9	64.3
196	4.8	4.5	4.2	4	3.8	3.6	3.4	3.3	3.1	3	2.9	71.3
197	4.7	4.4	4.1	3.9	3.7	3.5	3.3	3.2	3.1	2.9	2.8	71.2
198	4.5	4.2	4	3.8	3.6	3.4	3.2	3.1	3	2.8	2.7	64
199	94.4	51.1	94.4	66.2	32.8	23.2	18.1	15	12.8	11.2	9.9	94.4
200	69.6	33.2	63.4	39.1	25.8	19.6	15.9	13.4	11.6	10.3	9.2	93.9
201	11	9.8	9.3	8.5	7.7	7.1	6.6	6.1	5.7	5.4	5.1	93.4
202	6.2	5.8	5.4	5.1	4.9	4.6	4.4	4.2	4	3.8	3.7	72.4
203	6.2	5.8	5.4	5.1	4.8	4.6	4.4	4.2	4	3.8	3.7	80.2
204	6.3	5.9	5.5	5.2	4.9	4.7	4.4	4.2	4	3.9	3.7	84.2
205	6	5.6	5.3	5	4.7	4.5	4.2	4.1	3.9	3.7	3.6	67.9
206	5.5	5.2	4.9	4.6	4.4	4.2	4	3.8	3.6	3.5	3.4	52.9
207	5.2	4.9	4.6	4.4	4.2	4	3.8	3.6	3.5	3.3	3.2	49.8
208	5.1	4.8	4.5	4.3	4.1	3.9	3.7	3.5	3.4	3.3	3.1	52.6
209	2.8	2.7	2.6	2.5	2.4	2.4	2.3	2.2	2.2	2.1	2.1	47.1
210	2.6	2.6	2.5	2.4	2.3	2.3	2.2	2.1	2.1	2	2	46.3
211	1.7	1.6	1.6	1.6	1.5	1.5	1.5	1.5	1.4	1.4	1.4	43.1
212	4.1	3.9	3.7	3.5	3.3	3.2	3.1	3	2.8	2.7	2.6	51.4
213	4.7	4.4	4.1	3.9	3.7	3.5	3.4	3.2	3.1	3	2.9	61.2
214	4.7	4.4	4.2	3.9	3.7	3.5	3.4	3.2	3.1	3	2.8	65.7
215	4.7	4.4	4.1	3.9	3.7	3.5	3.3	3.2	3	2.9	2.8	67.9
216	4.4	4.1	3.9	3.7	3.5	3.3	3.2	3	2.9	2.8	2.7	58.1
217	83.8	43.1	88.3	62.5	33	23.6	18.5	15.3	13.1	11.5	10.2	98
218	19.9	16.2	25	19.4	15.9	13.5	11.8	10.4	9.4	8.5	7.8	97.8
219	6.4	6	5.6	5.3	5	4.8	4.6	4.4	4.2	4	3.8	69.7
220	6.2	5.8	5.5	5.2	4.9	4.7	4.4	4.2	4.1	3.9	3.7	58.8
221	6.2	5.8	5.5	5.2	4.9	4.7	4.5	4.3	4.1	3.9	3.8	63.6
222	6.3	5.9	5.5	5.2	5	4.7	4.5	4.3	4.1	3.9	3.8	63.7
223	6	5.6	5.3	5	4.7	4.5	4.3	4.1	3.9	3.8	3.6	55
224	5.6	5.3	5	4.7	4.5	4.3	4.1	3.9	3.8	3.6	3.5	49.6
225	5	4.8	4.5	4.3	4.1	3.9	3.8	3.6	3.5	3.3	3.2	45.4
226	4.8	4.6	4.3	4.1	3.9	3.8	3.6	3.5	3.3	3.2	3.1	50.5
227	2.4	2.4	2.3	2.2	2.2	2.1	2.1	2	2	1.9	1.9	41
228	1.6	1.6	1.6	1.5	1.5	1.5	1.4	1.4	1.4	1.4	1.4	41.8
229	1.5	1.5	1.5	1.5	1.4	1.4	1.4	1.4	1.3	1.3	1.3	41.3
230	2.3	2.2	2.2	2.1	2.1	2	2	1.9	1.9	1.8	1.8	47.4
231	4.6	4.3	4.1	3.9	3.7	3.5	3.3	3.2	3.1	3	2.8	58.2
232	4.3	4	3.8	3.6	3.4	3.3	3.1	3	2.9	2.8	2.7	54.9
233	4.2	4	3.8	3.6	3.4	3.2	3.1	3	2.9	2.7	2.6	52.6
234	4.3	4	3.8	3.6	3.4	3.3	3.1	3	2.8	2.7	2.6	56.2
235	6.7	6.3	5.9	5.6	5.3	5	4.8	4.6	4.4	4.2	4	73.7
236	6.7	6.3	5.9	5.6	5.3	5	4.8	4.6	4.4	4.2	4	73.8
237	6.5	6.1	5.7	5.4	5.1	4.9	4.7	4.4	4.3	4.1	3.9	61.1
238	6.3	5.9	5.6	5.3	5	4.8	4.6	4.4	4.2	4	3.9	54.8
239	6.3	6	5.6	5.3	5.1	4.8	4.6	4.4	4.2	4	3.9	57.5
240	6.4	6	5.6	5.3	5.1	4.8	4.6	4.4	4.2	4	3.9	58.3
241	6.2	5.8	5.5	5.2	4.9	4.7	4.5	4.3	4.1	3.9	3.8	54.8
242	5.3	5.1	4.8	4.6	4.4	4.2	4	3.8	3.7	3.6	3.4	46.7
243	4.4	4.2	4	3.8	3.7	3.5	3.4	3.3	3.2	3.1	3	37.9
244	4.7	4.4	4.2	4	3.9	3.7	3.6	3.4	3.3	3.2	3.1	44.6
245	2.4	2.3	2.3	2.2	2.1	2.1	2	2	2	1.9	1.9	38
246	0.9	0.9	0.8	0.8	0.8	0.8	0.8	0.8	0.8	0.8	0.8	37.4
247	0.8	0.8	0.8	0.8	0.8	0.8	0.8	0.8	0.8	0.8	0.8	37.7
248	1.5	1.5	1.4	1.4	1.4	1.4	1.3	1.3	1.3	1.3	1.3	42.4
249	2.4	2.3	2.2	2.2	2.1	2	2	1.9	1.9	1.8	1.8	45.4
250	2.6	2.5	2.4	2.3	2.3	2.2	2.1	2.1	2	2	1.9	46.5
251	3.5	3.4	3.2	3.1	3	2.8	2.7	2.6	2.5	2.4	2.4	51.7
252	4.4	4.1	3.9	3.6	3.5	3.3	3.1	3	2.9	2.8	2.7	61.6
253	7	6.5	6.4	6	5.7	5.4	5.1	4.9	4.6	4.4	4.3	74.4
254	6.9	6.4	6	5.7	5.4	5.1	4.9	4.7	4.5	4.3	4.1	62.6
255	6.4	6	5.7	5.4	5.1	4.9	4.6	4.4	4.3	4.1	3.9	50.4
256	6	5.7	5.4	5.1	4.9	4.7	4.5	4.3	4.1	4	3.8	44.8
257	5.9	5.6	5.3	5.1	4.8	4.6	4.4	4.2	4.1	3.9	3.8	45
258	5.8	5.5	5.2	5	4.7	4.5	4.3	4.2	4	3.9	3.7	42.1
259	5.5	5.2	4.9	4.7	4.5	4.3	4.2	4	3.8	3.7	3.6	40.5
260	4.5	4.3	4.2	4	3.8	3.7	3.6	3.5	3.3	3.2	3.1	37.7
261	2.8	2.8	2.7	2.6	2.5	2.5	2.4	2.4	2.3	2.3	2.2	32.3
262	2.9	2.8	2.7	2.6	2.6	2.5	2.4	2.4	2.3	2.3	2.2	33.3
263	1	1	1	1	1	1	1	1	1	0.9	0.9	32.3
264	0.9	0.9	0.9	0.9	0.8	0.8	0.8	0.8	0.8	0.8	0.8	26.8
265	0.9	0.8	0.8	0.8	0.8	0.8	0.8	0.8	0.8	0.8	0.8	37.8
266	1.8	1.8	1.7	1.7	1.7	1.6	1.6	1.6	1.6	1.5	1.5	43.4
267	0.8	0.8	0.8	0.8	0.7	0.7	0.7	0.7	0.7	0.7	0.7	39.6
268	0.7	0.7	0.7	0.7	0.7	0.7	0.7	0.7	0.7	0.6	0.6	36.5
269	1.3	1.3	1.2	1.2	1.2	1.2	1.2	1.1	1.1	1.1	1.1	43.4
270	3.7	3.5	3.3	3.2	3	2.9	2.8	2.7	2.6	2.5	2.4	52.7
271	7.1	6.6	6.4	6	5.7	5.4	5.1	4.9	4.7	4.5	4.3	62.7
272	6.9	6.5	6.1	5.8	5.5	5.2	5	4.8	4.6	4.4	4.2	53.6
273	6.8	6.4	6	5.7	5.4	5.1	4.9	4.7	4.5	4.3	4.2	52.3
274	6.5	6.1	5.8	5.5	5.2	5	4.8	4.6	4.4	4.2	4.1	49.7
275	6.3	6	5.6	5.4	5.1	4.9	4.7	4.5	4.3	4.2	4	41.8
276	6.2	5.8	5.5	5.3	5	4.8	4.6	4.4	4.3	4.1	4	38.6
277	4.9	4.7	4.5	4.3	4.1	4	3.8	3.7	3.6	3.5	3.4	37.2
278	3.2	3.1	3	2.9	2.8	2.8	2.7	2.6	2.6	2.5	2.4	33.3
279	1.3	1.3	1.3	1.3	1.3	1.3	1.2	1.2	1.2	1.2	1.2	28.6
280	1	1	1	1	1	1	0.9	0.9	0.9	0.9	0.9	24.5
281	1	0.9	0.9	0.9	0.9	0.9	0.9	0.9	0.9	0.9	0.9	23.7
282	0.9	0.9	0.9	0.9	0.9	0.9	0.9	0.8	0.8	0.8	0.8	23.4
283	0.9	0.9	0.8	0.8	0.8	0.8	0.8	0.8	0.8	0.8	0.8	31.5
284	0.8	0.8	0.8	0.8	0.8	0.8	0.8	0.8	0.8	0.8	0.8	33.9
285	0.8	0.7	0.7	0.7	0.7	0.7	0.7	0.7	0.7	0.7	0.7	33.6
286	0.7	0.7	0.7	0.7	0.7	0.7	0.7	0.7	0.6	0.6	0.6	31.8
287	0.7	0.7	0.7	0.7	0.7	0.7	0.7	0.7	0.7	0.7	0.6	37.5
288	1.2	1.2	1.2	1.2	1.2	1.1	1.1	1.1	1.1	1.1	1.1	45.2
289	7.3	6.8	9.1	8.4	7.8	7.3	6.8	6.4	6.1	5.7	5.5	59.6
290	7.2	6.7	6.4	6.1	5.7	5.5	5.2	5	4.8	4.6	4.4	54.5
291	6.9	6.5	6.2	5.8	5.6	5.3	5.1	4.8	4.6	4.5	4.3	47.1
292	6.7	6.4	6	5.7	5.4	5.2	5	4.8	4.6	4.4	4.2	43.8
293	6.8	6.5	6.1	5.8	5.5	5.3	5	4.8	4.6	4.4	4.3	42.8
294	6.7	6.4	6	5.7	5.5	5.2	5	4.8	4.6	4.4	4.3	39.4
295	5.9	5.6	5.3	5.1	4.9	4.7	4.5	4.3	4.2	4	3.9	38.9
296	4.1	3.9	3.8	3.7	3.6	3.5	3.3	3.3	3.2	3.1	3	34.6
297	2	1.9	1.9	1.9	1.8	1.8	1.8	1.7	1.7	1.7	1.7	29.4
298	1.3	1.3	1.3	1.3	1.3	1.2	1.2	1.2	1.2	1.2	1.2	26.7
299	1	1	1	1	0.9	0.9	0.9	0.9	0.9	0.9	0.9	24.7
300	0.9	0.9	0.9	0.9	0.9	0.9	0.9	0.9	0.9	0.9	0.8	20.3
301	0.9	0.9	0.9	0.8	0.8	0.8	0.8	0.8	0.8	0.8	0.8	25.5
302	0.8	0.8	0.8	0.8	0.8	0.8	0.8	0.8	0.8	0.8	0.7	29.1
303	0.7	0.7	0.7	0.7	0.7	0.7	0.7	0.7	0.7	0.7	0.7	29.6
304	0.5	0.5	0.5	0.5	0.5	0.5	0.5	0.5	0.5	0.5	0.5	26.1
305	0.7	0.7	0.7	0.7	0.7	0.6	0.6	0.6	0.6	0.6	0.6	33.2
306	0.6	0.6	0.6	0.6	0.6	0.6	0.6	0.6	0.6	0.6	0.6	35.6
307	7.5	7.1	12.6	11.3	10.3	9.4	8.7	8	7.5	7	6.6	57.5
308	7.4	6.9	6.6	6.3	5.9	5.7	5.4	5.1	4.9	4.7	4.5	47.3
309	7.2	6.7	6.4	6	5.7	5.5	5.2	5	4.8	4.6	4.4	38.9
310	6.9	6.5	6.2	5.9	5.6	5.3	5.1	4.9	4.7	4.5	4.4	35.5
311	6.8	6.4	6.1	5.8	5.5	5.3	5.1	4.9	4.7	4.5	4.3	35
312	6.2	5.9	5.6	5.4	5.1	4.9	4.7	4.6	4.4	4.2	4.1	31.7
313	4.9	4.7	4.6	4.4	4.2	4.1	4	3.8	3.7	3.6	3.5	30.4
314	2.9	2.8	2.8	2.7	2.6	2.6	2.5	2.5	2.4	2.4	2.3	30.4
315	1.7	1.6	1.6	1.6	1.6	1.5	1.5	1.5	1.5	1.5	1.4	28.4
316	1.5	1.4	1.4	1.4	1.4	1.4	1.4	1.3	1.3	1.3	1.3	31.2
317	1	1	1	1	1	1	1	1	1	0.9	0.9	27.8
318	1	1	0.9	0.9	0.9	0.9	0.9	0.9	0.9	0.9	0.9	22.8
319	0.9	0.9	0.9	0.9	0.9	0.9	0.8	0.8	0.8	0.8	0.8	19.8
320	0.8	0.8	0.8	0.8	0.8	0.8	0.8	0.7	0.7	0.7	0.7	22.1
321	0.7	0.7	0.7	0.7	0.7	0.7	0.7	0.7	0.7	0.7	0.7	25.6
322	0.5	0.5	0.5	0.5	0.5	0.5	0.5	0.5	0.5	0.5	0.5	24.7
323	0.5	0.5	0.4	0.4	0.4	0.4	0.4	0.4	0.4	0.4	0.4	25.9
324	0.4	0.4	0.4	0.4	0.4	0.4	0.4	0.4	0.4	0.4	0.4	29.1
325	7.5	7	12.7	11.4	10.3	9.4	8.7	8.1	7.5	7.1	6.6	51.9
326	7.3	6.8	6.6	6.3	5.9	5.6	5.4	5.1	4.9	4.7	4.5	38.6
327	7.1	6.7	6.3	6	5.7	5.5	5.2	5	4.8	4.6	4.4	35.4
328	7.1	6.7	6.3	6	5.7	5.4	5.2	5	4.8	4.6	4.4	34.4
329	6.9	6.5	6.2	5.9	5.6	5.4	5.1	4.9	4.7	4.5	4.4	31.9
330	6.4	6.1	5.8	5.5	5.3	5.1	4.9	4.7	4.5	4.4	4.2	30.6
331	4.7	4.5	4.3	4.2	4	3.9	3.8	3.7	3.6	3.5	3.4	26.2
332	1.7	1.7	1.7	1.6	1.6	1.6	1.6	1.6	1.5	1.5	1.5	21.1
333	1.4	1.4	1.4	1.4	1.4	1.4	1.3	1.3	1.3	1.3	1.3	19.7
334	1.1	1.1	1.1	1.1	1.1	1	1	1	1	1	1	21.5
335	1	1	1	1	1	1	1	1	1	1	0.9	23.4
336	1	1	1	1	0.9	0.9	0.9	0.9	0.9	0.9	0.9	22.9
337	0.9	0.9	0.9	0.9	0.9	0.9	0.9	0.9	0.9	0.8	0.8	20.7
338	0.8	0.8	0.8	0.8	0.8	0.8	0.7	0.7	0.7	0.7	0.7	19.5
339	0.5	0.5	0.5	0.5	0.5	0.5	0.5	0.5	0.5	0.5	0.5	19.5
340	0.5	0.5	0.5	0.5	0.5	0.5	0.5	0.5	0.5	0.5	0.5	25
341	0.5	0.5	0.5	0.5	0.5	0.5	0.4	0.4	0.4	0.4	0.4	26.3
342	0.4	0.4	0.4	0.4	0.4	0.4	0.4	0.4	0.4	0.4	0.4	28.5
343	0.5	0.5	0.5	0.4	0.4	0.4	0.4	0.4	0.4	0.4	0.4	24.9
344	0.5	0.5	0.5	0.5	0.5	0.5	0.5	0.5	0.5	0.5	0.5	26.9
345	0.6	0.6	0.6	0.6	0.5	0.5	0.5	0.5	0.5	0.5	0.5	29
346	0.8	0.8	0.8	0.8	0.8	0.8	0.8	0.8	0.8	0.8	0.8	37.3
347	0.9	0.9	0.9	0.8	0.8	0.8	0.8	0.8	0.8	0.8	0.8	40.5
348	0.7	0.7	0.7	0.7	0.7	0.7	0.7	0.7	0.7	0.7	0.7	32.9
349	7.3	6.9	16	13.9	12.3	11	10	9.1	8.4	7.8	7.3	46.8
350	7.3	6.8	7.3	6.9	6.5	6.1	5.8	5.5	5.3	5	4.8	40.2
351	7.3	6.9	6.6	6.3	5.9	5.6	5.4	5.1	4.9	4.7	4.5	36.2
352	7.3	6.9	6.5	6.2	5.8	5.6	5.3	5.1	4.9	4.7	4.5	36.4
353	7.2	6.8	6.4	6.1	5.8	5.5	5.2	5	4.8	4.6	4.4	34.5
354	7	6.6	6.2	5.9	5.6	5.4	5.1	4.9	4.7	4.5	4.4	32.2
355	5.7	5.4	5.2	5	4.8	4.6	4.4	4.3	4.1	4	3.8	28.7
356	2.4	2.4	2.3	2.3	2.2	2.2	2.2	2.1	2.1	2	2	25
357	1.5	1.5	1.5	1.5	1.4	1.4	1.4	1.4	1.4	1.4	1.3	23.2
358	1.1	1.1	1.1	1.1	1.1	1	1	1	1	1	1	21.8
359	1	1	1	1	1	1	1	1	1	1	0.9	20.8
360	1	1	1	1	1	1	0.9	0.9	0.9	0.9	0.9	23.5
361	0.9	0.9	0.9	0.9	0.9	0.9	0.9	0.9	0.9	0.9	0.9	20.9
362	0.9	0.9	0.9	0.9	0.8	0.8	0.8	0.8	0.8	0.8	0.8	20.5
363	0.7	0.7	0.7	0.7	0.7	0.7	0.7	0.7	0.7	0.7	0.7	18.8
364	0.5	0.5	0.5	0.5	0.5	0.5	0.5	0.5	0.5	0.5	0.5	18.2
365	0.5	0.5	0.5	0.5	0.5	0.5	0.5	0.5	0.5	0.5	0.5	24.2
366	0.5	0.5	0.5	0.5	0.5	0.5	0.5	0.4	0.4	0.4	0.4	24.3
367	0.5	0.5	0.5	0.5	0.5	0.5	0.5	0.5	0.5	0.5	0.5	25.4
368	0.5	0.5	0.5	0.5	0.5	0.5	0.5	0.5	0.5	0.5	0.5	29.8
369	0.6	0.6	0.6	0.6	0.6	0.6	0.6	0.6	0.6	0.5	0.5	27.1
370	0.6	0.6	0.6	0.6	0.6	0.6	0.6	0.6	0.6	0.6	0.6	24.7
371	0.7	0.7	0.7	0.7	0.7	0.7	0.7	0.7	0.7	0.6	0.6	33.6
372	0.7	0.7	0.7	0.7	0.7	0.7	0.7	0.7	0.7	0.7	0.7	38.5
373	7.1	6.7	16.2	14	12.3	11	9.9	9.1	8.4	7.7	7.2	36.1
374	7.1	6.7	9.9	9	8.3	7.7	7.2	6.8	6.4	6	5.7	32.2
375	7.3	6.8	6.7	6.3	6	5.7	5.4	5.1	4.9	4.7	4.5	33.5
376	7.3	6.8	6.7	6.3	6	5.7	5.4	5.2	4.9	4.7	4.5	34.9
377	7	6.6	6.3	5.9	5.6	5.4	5.1	4.9	4.7	4.5	4.3	30.5
378	6.7	6.4	6	5.7	5.5	5.2	5	4.8	4.6	4.4	4.2	29
379	5.5	5.2	5	4.8	4.6	4.4	4.3	4.1	4	3.8	3.7	27.7
380	2.7	2.6	2.5	2.5	2.4	2.4	2.3	2.3	2.2	2.2	2.1	24.5
381	1.5	1.5	1.5	1.5	1.5	1.4	1.4	1.4	1.4	1.4	1.3	22.4
382	1.3	1.3	1.3	1.3	1.3	1.2	1.2	1.2	1.2	1.2	1.2	20.9
383	1.1	1	1	1	1	1	1	1	1	1	1	19.3
384	1	1	1	1	1	1	1	1	0.9	0.9	0.9	19.8
385	1	1	1	1	0.9	0.9	0.9	0.9	0.9	0.9	0.9	22.4
386	0.9	0.9	0.9	0.9	0.9	0.9	0.9	0.9	0.9	0.9	0.8	20.1
387	0.8	0.8	0.8	0.7	0.7	0.7	0.7	0.7	0.7	0.7	0.7	18.4
388	0.5	0.5	0.5	0.5	0.5	0.5	0.5	0.5	0.5	0.5	0.5	18.7
389	0.5	0.5	0.5	0.5	0.5	0.5	0.5	0.5	0.5	0.5	0.5	19.8
390	0.5	0.5	0.5	0.5	0.5	0.5	0.5	0.5	0.5	0.5	0.5	21.8
391	0.5	0.5	0.5	0.5	0.5	0.5	0.5	0.5	0.5	0.5	0.5	20.8
392	0.6	0.6	0.6	0.5	0.5	0.5	0.5	0.5	0.5	0.5	0.5	21.8
393	0.6	0.6	0.6	0.6	0.6	0.6	0.6	0.6	0.6	0.6	0.6	22.6
394	0.6	0.6	0.6	0.6	0.6	0.6	0.6	0.6	0.6	0.6	0.6	25.5
395	0.7	0.7	0.7	0.7	0.7	0.7	0.7	0.7	0.7	0.6	0.6	26.5
396	0.7	0.7	0.7	0.7	0.7	0.7	0.7	0.7	0.7	0.7	0.7	32.4
397	7	6.5	18.9	15.8	13.6	12	10.7	9.7	8.9	8.1	7.5	31.3
398	6.9	6.5	11.3	10.1	9.2	8.5	7.8	7.3	6.8	6.4	6	27.2
399	6.8	6.4	6.4	6	5.7	5.4	5.1	4.9	4.7	4.5	4.3	23.1
400	6.8	6.4	6.2	5.9	5.6	5.3	5.1	4.8	4.6	4.4	4.3	22.4
401	6.6	6.2	5.9	5.6	5.3	5	4.8	4.6	4.4	4.3	4.1	23.6
402	6.3	6	5.7	5.4	5.2	4.9	4.7	4.5	4.4	4.2	4	24.3
403	5.6	5.3	5.1	4.9	4.7	4.5	4.3	4.1	4	3.9	3.7	23
404	4.4	4.2	4	3.9	3.8	3.6	3.5	3.4	3.3	3.2	3.1	24.5
405	3.9	3.8	3.7	3.6	3.4	3.3	3.2	3.1	3.1	3	2.9	25.7
406	1.5	1.5	1.5	1.4	1.4	1.4	1.4	1.4	1.3	1.3	1.3	23
407	1.4	1.4	1.4	1.3	1.3	1.3	1.3	1.3	1.3	1.2	1.2	25.1
408	1	1	1	1	1	1	1	1	1	1	1	24.1
409	1	1	1	1	1	1	1	0.9	0.9	0.9	0.9	23.4
410	1	1	1	1	0.9	0.9	0.9	0.9	0.9	0.9	0.9	24.6
411	0.9	0.9	0.9	0.9	0.9	0.9	0.9	0.9	0.9	0.8	0.8	21.6
412	0.8	0.8	0.8	0.8	0.8	0.8	0.8	0.8	0.8	0.7	0.7	22.1
413	0.6	0.6	0.5	0.5	0.5	0.5	0.5	0.5	0.5	0.5	0.5	19.5
414	0.5	0.5	0.5	0.5	0.5	0.5	0.5	0.5	0.5	0.5	0.5	16.7
415	0.6	0.6	0.5	0.5	0.5	0.5	0.5	0.5	0.5	0.5	0.5	19.8
416	0.6	0.6	0.6	0.6	0.6	0.6	0.6	0.6	0.6	0.6	0.6	21.8
417	0.6	0.6	0.6	0.6	0.6	0.6	0.6	0.6	0.6	0.6	0.6	23.3
418	0.7	0.7	0.7	0.7	0.7	0.6	0.6	0.6	0.6	0.6	0.6	23.8
419	0.7	0.7	0.7	0.7	0.7	0.7	0.7	0.7	0.7	0.7	0.7	24.3
420	0.7	0.7	0.7	0.7	0.7	0.7	0.7	0.7	0.7	0.7	0.7	27.4
421	6.6	6.2	12.6	11.1	10	9.1	8.3	7.7	7.1	6.6	6.2	14.9
422	6.7	6.3	15	13	11.5	10.3	9.3	8.5	7.8	7.3	6.8	23.9
423	6.7	6.3	8.4	7.7	7.2	6.7	6.3	5.9	5.6	5.3	5.1	23.6
424	6.5	6.2	6	5.6	5.4	5.1	4.9	4.6	4.4	4.3	4.1	21.6
425	6	5.7	5.4	5.1	4.9	4.7	4.5	4.3	4.1	4	3.8	18.5
426	5.4	5.2	4.9	4.7	4.5	4.3	4.2	4	3.9	3.7	3.6	18.3
427	4	3.9	3.8	3.6	3.5	3.4	3.3	3.2	3.1	3	2.9	19.3
428	2.4	2.4	2.3	2.3	2.2	2.2	2.1	2.1	2.1	2	2	19.4
429	3.9	3.8	3.7	3.5	3.4	3.3	3.2	3.1	3	2.9	2.9	23.9
430	2.6	2.6	2.5	2.4	2.4	2.3	2.3	2.2	2.2	2.1	2.1	25.4
431	1.1	1.1	1.1	1	1	1	1	1	1	1	1	20.9
432	1.3	1.3	1.3	1.3	1.2	1.2	1.2	1.2	1.2	1.2	1.2	26.1
433	1	1	1	1	1	1	1	1	1	0.9	0.9	24.2
434	1	1	1	1	1	1	1	1	0.9	0.9	0.9	26.7
435	1	1	1	1	1	0.9	0.9	0.9	0.9	0.9	0.9	26.1
436	0.9	0.9	0.9	0.9	0.9	0.9	0.9	0.9	0.9	0.9	0.9	24.3
437	0.8	0.8	0.8	0.8	0.8	0.8	0.8	0.8	0.8	0.8	0.8	23.6
438	0.6	0.6	0.6	0.6	0.6	0.6	0.6	0.6	0.6	0.6	0.5	19
439	0.6	0.6	0.6	0.6	0.6	0.6	0.6	0.6	0.6	0.6	0.6	13.7
440	0.6	0.6	0.6	0.6	0.6	0.6	0.6	0.6	0.6	0.6	0.6	19.2
441	0.7	0.7	0.6	0.6	0.6	0.6	0.6	0.6	0.6	0.6	0.6	16.7
442	0.7	0.7	0.7	0.7	0.7	0.7	0.7	0.7	0.7	0.7	0.7	17.7
443	0.7	0.7	0.7	0.7	0.7	0.7	0.7	0.7	0.7	0.7	0.7	20.5
444	0.8	0.8	0.7	0.7	0.7	0.7	0.7	0.7	0.7	0.7	0.7	31.6
445	6.1	5.8	9.2	8.4	7.7	7.2	6.7	6.2	5.9	5.5	5.2	5
446	6.3	5.9	10.8	9.7	8.8	8.1	7.5	6.9	6.5	6.1	5.7	10.4
447	6	5.7	5.6	5.3	5	4.8	4.6	4.4	4.2	4	3.9	8.9
448	6.3	5.9	5.9	5.6	5.3	5	4.8	4.6	4.4	4.2	4	17.5
449	5.7	5.4	5.2	4.9	4.7	4.5	4.3	4.1	4	3.8	3.7	16.5
450	5.4	5.2	4.9	4.7	4.5	4.3	4.1	4	3.8	3.7	3.6	18.5
451	5.2	5	4.8	4.6	4.4	4.2	4	3.9	3.7	3.6	3.5	22.6
452	4	3.9	3.8	3.6	3.5	3.4	3.3	3.2	3.1	3	2.9	22.4
453	3.6	3.5	3.4	3.3	3.2	3.1	3	2.9	2.9	2.8	2.7	24.3
454	3.1	3	2.9	2.8	2.8	2.7	2.6	2.6	2.5	2.4	2.4	26.5
455	1.5	1.5	1.4	1.4	1.4	1.4	1.4	1.4	1.3	1.3	1.3	25.5
456	1.1	1	1	1	1	1	1	1	1	1	1	20.9
457	1.1	1	1	1	1	1	1	1	1	1	1	20.8
458	1	1	1	1	1	1	1	1	1	0.9	0.9	22.1
459	1	1	1	1	1	1	1	1	0.9	0.9	0.9	26.6
460	1	1	1	1	1	1	0.9	0.9	0.9	0.9	0.9	27.1
461	0.9	0.9	0.9	0.9	0.8	0.8	0.8	0.8	0.8	0.8	0.8	24.5
462	0.6	0.6	0.6	0.6	0.6	0.6	0.6	0.6	0.6	0.6	0.6	22.2
463	0.6	0.6	0.6	0.6	0.6	0.6	0.6	0.6	0.6	0.6	0.6	16.1
464	0.7	0.7	0.6	0.6	0.6	0.6	0.6	0.6	0.6	0.6	0.6	14.6
465	0.7	0.7	0.7	0.7	0.7	0.7	0.7	0.7	0.7	0.7	0.6	12.2
466	0.7	0.7	0.7	0.7	0.7	0.7	0.7	0.7	0.7	0.7	0.7	21.7
467	0.7	0.7	0.7	0.7	0.7	0.7	0.7	0.7	0.7	0.7	0.7	21.9
468	0.8	0.8	0.8	0.8	0.8	0.8	0.7	0.7	0.7	0.7	0.7	29.3
469	5.3	5.1	4.8	4.6	4.4	4.2	4.1	3.9	3.8	3.6	3.5	23.5
470	5.4	5.1	4.9	4.7	4.5	4.3	4.1	3.9	3.8	3.7	3.5	30.1
471	4.8	4.6	4.4	4.2	4.1	3.9	3.8	3.6	3.5	3.4	3.3	30.2
472	4.2	4	3.9	3.8	3.6	3.5	3.4	3.3	3.2	3.1	3	32.8
473	1.5	1.5	1.4	1.4	1.4	1.4	1.4	1.3	1.3	1.3	1.3	25.4
474	1.1	1.1	1.1	1	1	1	1	1	1	1	1	22.5
475	1.1	1.1	1.1	1	1	1	1	1	1	1	1	26.5
476	1.1	1.1	1.1	1	1	1	1	1	1	1	1	26.9
477	1.1	1.1	1	1	1	1	1	1	1	1	1	26.6
478	1	1	1	1	1	1	1	1	1	1	1	27.5
479	1	1	1	1	1	0.9	0.9	0.9	0.9	0.9	0.9	25.5
480	0.7	0.7	0.7	0.6	0.6	0.6	0.6	0.6	0.6	0.6	0.6	23.3
481	0.7	0.7	0.7	0.7	0.7	0.7	0.7	0.7	0.7	0.7	0.7	26.2
482	0.7	0.7	0.7	0.7	0.7	0.7	0.7	0.7	0.7	0.7	0.7	22.3
483	0.7	0.7	0.7	0.7	0.7	0.7	0.7	0.7	0.7	0.7	0.7	15.1
484	0.7	0.7	0.7	0.7	0.7	0.7	0.7	0.7	0.7	0.7	0.7	24.3
485	0.8	0.8	0.8	0.8	0.7	0.7	0.7	0.7	0.7	0.7	0.7	23.9
486	0.8	0.8	0.8	0.8	0.8	0.8	0.8	0.8	0.8	0.8	0.7	26.7
487	5	4.8	4.6	4.4	4.2	4	3.9	3.7	3.6	3.5	3.3	23.3
488	4.9	4.7	4.5	4.3	4.1	3.9	3.8	3.7	3.5	3.4	3.3	27.5
489	4.7	4.5	4.3	4.1	4	3.8	3.7	3.6	3.4	3.3	3.2	32
490	3.7	3.6	3.4	3.3	3.2	3.1	3	2.9	2.9	2.8	2.7	31.4
491	1.5	1.5	1.4	1.4	1.4	1.4	1.4	1.3	1.3	1.3	1.3	27.7
492	1.4	1.4	1.4	1.3	1.3	1.3	1.3	1.3	1.3	1.3	1.2	29
493	1.1	1.1	1.1	1.1	1.1	1.1	1	1	1	1	1	30.3
494	1.1	1.1	1.1	1.1	1.1	1.1	1	1	1	1	1	32.2
495	1.1	1.1	1.1	1.1	1.1	1.1	1	1	1	1	1	30.6
496	1.1	1.1	1.1	1.1	1.1	1.1	1	1	1	1	1	30.3
497	1.1	1.1	1.1	1	1	1	1	1	1	1	1	30.4
498	1	1	1	1	1	1	1	0.9	0.9	0.9	0.9	28.5
499	1	1	1	1	1	1	1	1	1	1	0.9	30.9
500	0.7	0.7	0.7	0.7	0.7	0.7	0.7	0.7	0.7	0.7	0.7	25.4
501	0.7	0.7	0.7	0.7	0.7	0.7	0.7	0.7	0.7	0.7	0.7	23.7
502	0.8	0.8	0.8	0.8	0.8	0.7	0.7	0.7	0.7	0.7	0.7	28.4
503	0.8	0.8	0.8	0.8	0.8	0.8	0.8	0.8	0.8	0.7	0.7	27.1
504	0.8	0.8	0.8	0.8	0.8	0.8	0.8	0.8	0.8	0.8	0.8	26.1
505	4.5	4.3	4.1	3.9	3.8	3.6	3.5	3.4	3.3	3.2	3.1	21.6
506	3.1	3	2.9	2.8	2.7	2.7	2.6	2.5	2.5	2.4	2.3	21
507	1.5	1.5	1.4	1.4	1.4	1.4	1.4	1.3	1.3	1.3	1.3	23.9
508	1.4	1.4	1.4	1.4	1.4	1.3	1.3	1.3	1.3	1.3	1.3	25.2
509	1.5	1.4	1.4	1.4	1.4	1.4	1.4	1.3	1.3	1.3	1.3	26.2
510	1.4	1.4	1.3	1.3	1.3	1.3	1.3	1.3	1.3	1.2	1.2	30
511	1.1	1.1	1.1	1.1	1.1	1.1	1.1	1	1	1	1	28.9
512	1.1	1.1	1.1	1.1	1.1	1.1	1.1	1.1	1.1	1	1	31.2
513	1.2	1.1	1.1	1.1	1.1	1.1	1.1	1.1	1.1	1.1	1.1	35.7
514	1.2	1.2	1.1	1.1	1.1	1.1	1.1	1.1	1.1	1.1	1.1	33.8
515	1.2	1.1	1.1	1.1	1.1	1.1	1.1	1.1	1.1	1.1	1.1	31.1
516	1.1	1.1	1.1	1.1	1.1	1.1	1.1	1	1	1	1	28.8
517	1	1	1	1	0.9	0.9	0.9	0.9	0.9	0.9	0.9	28.1
518	1.1	1.1	1.1	1	1	1	1	1	1	1	1	29.3
519	1	1	1	0.9	0.9	0.9	0.9	0.9	0.9	0.9	0.9	33.7
520	0.8	0.8	0.8	0.8	0.8	0.8	0.8	0.8	0.8	0.8	0.7	21.5
521	0.8	0.8	0.8	0.8	0.8	0.8	0.8	0.8	0.8	0.8	0.8	28
522	0.8	0.8	0.8	0.8	0.8	0.8	0.8	0.8	0.8	0.8	0.8	21.8
523	1.4	1.4	1.3	1.3	1.3	1.3	1.3	1.2	1.2	1.2	1.2	10.6
524	1.3	1.3	1.3	1.3	1.3	1.2	1.2	1.2	1.2	1.2	1.2	17.6
525	1.3	1.3	1.3	1.3	1.3	1.3	1.2	1.2	1.2	1.2	1.2	21.7
526	1.2	1.2	1.2	1.2	1.1	1.1	1.1	1.1	1.1	1.1	1.1	22.8
527	1.3	1.2	1.2	1.2	1.2	1.2	1.2	1.2	1.1	1.1	1.1	26.3
528	1.2	1.2	1.2	1.2	1.2	1.2	1.2	1.2	1.1	1.1	1.1	30.2
529	1.1	1.1	1.1	1.1	1.1	1.1	1.1	1.1	1.1	1	1	31.9
530	1.2	1.1	1.1	1.1	1.1	1.1	1.1	1.1	1.1	1.1	1.1	31.6
531	1.2	1.2	1.2	1.2	1.1	1.1	1.1	1.1	1.1	1.1	1.1	34
532	1.2	1.2	1.2	1.2	1.2	1.2	1.1	1.1	1.1	1.1	1.1	33.9
533	1.2	1.2	1.2	1.2	1.2	1.2	1.2	1.1	1.1	1.1	1.1	34.1
534	1.2	1.2	1.2	1.2	1.2	1.2	1.1	1.1	1.1	1.1	1.1	33.5
535	1.2	1.2	1.2	1.2	1.1	1.1	1.1	1.1	1.1	1.1	1.1	33.1
536	1.3	1.3	1.3	1.3	1.3	1.2	1.2	1.2	1.2	1.2	1.2	43.8
537	1.3	1.3	1.3	1.3	1.3	1.2	1.2	1.2	1.2	1.2	1.2	45.9
538	0.8	0.8	0.8	0.8	0.8	0.8	0.8	0.8	0.8	0.8	0.8	18.6
539	0.8	0.8	0.8	0.8	0.8	0.8	0.8	0.8	0.8	0.8	0.8	24
540	0.8	0.8	0.8	0.8	0.8	0.8	0.8	0.8	0.8	0.8	0.8	20.8
541	0.9	0.9	0.9	0.9	0.9	0.9	0.9	0.9	0.9	0.9	0.9	8.7
542	1	1	1	1	0.9	0.9	0.9	0.9	0.9	0.9	0.9	15.1
543	1	1	1	1	1	1	1	1	0.9	0.9	0.9	21.5
544	1	1	1	1	1	1	1	1	1	1	0.9	20.8
545	1.1	1.1	1.1	1.1	1	1	1	1	1	1	1	26.5
546	1.1	1.1	1.1	1.1	1.1	1.1	1.1	1.1	1	1	1	32.6
547	1.2	1.1	1.1	1.1	1.1	1.1	1.1	1.1	1.1	1.1	1	29.9
548	1.2	1.2	1.2	1.1	1.1	1.1	1.1	1.1	1.1	1.1	1.1	29.6
549	1.2	1.2	1.2	1.2	1.2	1.2	1.1	1.1	1.1	1.1	1.1	32
550	1.3	1.2	1.2	1.2	1.2	1.2	1.2	1.2	1.2	1.2	1.1	36.4
551	1.3	1.3	1.2	1.2	1.2	1.2	1.2	1.2	1.2	1.2	1.2	36.8
552	1.3	1.3	1.3	1.3	1.2	1.2	1.2	1.2	1.2	1.2	1.2	36.1
553	1.3	1.3	1.3	1.2	1.2	1.2	1.2	1.2	1.2	1.2	1.2	31.5
554	1.3	1.3	1.3	1.3	1.3	1.3	1.3	1.2	1.2	1.2	1.2	39
555	1.3	1.3	1.3	1.3	1.3	1.3	1.3	1.3	1.2	1.2	1.2	41.2
556	1.1	1.1	1.1	1.1	1	1	1	1	1	1	1	33.1
557	0.9	0.8	0.8	0.8	0.8	0.8	0.8	0.8	0.8	0.8	0.8	20.1
558	0.9	0.9	0.9	0.8	0.8	0.8	0.8	0.8	0.8	0.8	0.8	23.3
559	0.9	0.9	0.9	0.9	0.9	0.9	0.8	0.8	0.8	0.8	0.8	11.2
560	0.9	0.9	0.9	0.9	0.9	0.9	0.9	0.9	0.9	0.9	0.9	15.2
561	1	1	1	1	0.9	0.9	0.9	0.9	0.9	0.9	0.9	19.3
562	1	1	1	1	1	1	1	1	1	0.9	0.9	20.9
563	1.1	1.1	1.1	1.1	1	1	1	1	1	1	1	27
564	1.1	1.1	1.1	1.1	1.1	1.1	1.1	1.1	1	1	1	33.2
565	1.2	1.2	1.1	1.1	1.1	1.1	1.1	1.1	1.1	1.1	1.1	30.3
566	1.2	1.2	1.2	1.2	1.2	1.1	1.1	1.1	1.1	1.1	1.1	30.4
567	1.2	1.2	1.2	1.2	1.2	1.2	1.2	1.2	1.1	1.1	1.1	30.1
568	1.3	1.3	1.3	1.2	1.2	1.2	1.2	1.2	1.2	1.2	1.2	32.9
569	1.3	1.3	1.3	1.3	1.3	1.2	1.2	1.2	1.2	1.2	1.2	34.5
570	1.3	1.3	1.3	1.3	1.3	1.3	1.2	1.2	1.2	1.2	1.2	33.9
571	1.3	1.3	1.3	1.3	1.3	1.3	1.2	1.2	1.2	1.2	1.2	34.8
572	1.4	1.4	1.4	1.3	1.3	1.3	1.3	1.3	1.3	1.3	1.3	42.4
573	1.4	1.4	1.4	1.4	1.4	1.3	1.3	1.3	1.3	1.3	1.3	49.9
574	1.4	1.4	1.3	1.3	1.3	1.3	1.3	1.3	1.3	1.3	1.3	42.1
575	0.9	0.9	0.9	0.9	0.9	0.9	0.9	0.8	0.8	0.8	0.8	23.7
576	0.9	0.9	0.9	0.9	0.9	0.9	0.9	0.8	0.8	0.8	0.8	24.3
577	0.9	0.9	0.9	0.8	0.8	0.8	0.8	0.8	0.8	0.8	0.8	16.1
578	0.9	0.9	0.9	0.9	0.9	0.9	0.9	0.9	0.9	0.8	0.8	18.1
579	1	1	1	0.9	0.9	0.9	0.9	0.9	0.9	0.9	0.9	17
580	1	1	1	1	1	1	1	1	0.9	0.9	0.9	20.8
581	1.1	1.1	1.1	1	1	1	1	1	1	1	1	27
582	1.1	1.1	1.1	1.1	1.1	1.1	1.1	1.1	1	1	1	33.4
583	1.2	1.2	1.2	1.1	1.1	1.1	1.1	1.1	1.1	1.1	1.1	35.3
584	1.2	1.2	1.2	1.2	1.2	1.2	1.1	1.1	1.1	1.1	1.1	33.4
585	1.2	1.2	1.2	1.2	1.2	1.2	1.2	1.2	1.2	1.1	1.1	33.2
586	1.3	1.2	1.2	1.2	1.2	1.2	1.2	1.2	1.2	1.2	1.2	32.7
587	1.3	1.3	1.3	1.3	1.2	1.2	1.2	1.2	1.2	1.2	1.2	32.2
588	1.3	1.3	1.3	1.2	1.2	1.2	1.2	1.2	1.2	1.2	1.2	31.1
589	1.3	1.3	1.3	1.3	1.3	1.3	1.2	1.2	1.2	1.2	1.2	35.3
590	1.4	1.4	1.4	1.4	1.4	1.3	1.3	1.3	1.3	1.3	1.3	43.3
591	1.4	1.4	1.4	1.4	1.4	1.4	1.4	1.3	1.3	1.3	1.3	50.8
592	1.4	1.4	1.4	1.4	1.3	1.3	1.3	1.3	1.3	1.3	1.3	44.2
593	0.9	0.9	0.9	0.9	0.9	0.9	0.9	0.9	0.9	0.9	0.9	29.8
594	0.9	0.9	0.9	0.9	0.9	0.9	0.9	0.9	0.9	0.8	0.8	26.9
595	0.9	0.9	0.8	0.8	0.8	0.8	0.8	0.8	0.8	0.8	0.8	22.5
596	0.9	0.9	0.9	0.9	0.9	0.9	0.9	0.9	0.8	0.8	0.8	22.1
597	1	1	0.9	0.9	0.9	0.9	0.9	0.9	0.9	0.9	0.9	19.6
598	1	1	1	1	1	1	1	0.9	0.9	0.9	0.9	23
599	1.1	1	1	1	1	1	1	1	1	1	1	26.7
600	1.1	1.1	1.1	1.1	1.1	1.1	1	1	1	1	1	30.7
601	1.2	1.1	1.1	1.1	1.1	1.1	1.1	1.1	1.1	1.1	1.1	35.9
602	1.2	1.2	1.2	1.2	1.2	1.2	1.1	1.1	1.1	1.1	1.1	38
603	1.2	1.2	1.2	1.2	1.2	1.2	1.2	1.2	1.1	1.1	1.1	34.7
604	1.3	1.2	1.2	1.2	1.2	1.2	1.2	1.2	1.2	1.2	1.1	32.3
605	1.2	1.2	1.2	1.2	1.2	1.2	1.2	1.2	1.2	1.1	1.1	32
606	1.2	1.2	1.2	1.2	1.2	1.2	1.2	1.2	1.2	1.2	1.1	33.5
607	1.3	1.3	1.3	1.3	1.2	1.2	1.2	1.2	1.2	1.2	1.2	34.8
608	1.3	1.3	1.3	1.3	1.3	1.3	1.2	1.2	1.2	1.2	1.2	39.4
609	1.4	1.4	1.4	1.4	1.3	1.3	1.3	1.3	1.3	1.3	1.3	45.7
610	1.4	1.4	1.3	1.3	1.3	1.3	1.3	1.3	1.3	1.3	1.3	44.5
611	1.3	1.2	1.2	1.2	1.2	1.2	1.2	1.2	1.2	1.2	1.2	39.3
612	0.9	0.9	0.9	0.9	0.9	0.9	0.9	0.9	0.9	0.8	0.8	32.1
613	0.9	0.9	0.8	0.8	0.8	0.8	0.8	0.8	0.8	0.8	0.8	24.2
614	0.9	0.9	0.9	0.9	0.9	0.9	0.9	0.8	0.8	0.8	0.8	25.1
615	1	0.9	0.9	0.9	0.9	0.9	0.9	0.9	0.9	0.9	0.9	22.4
616	1	1	1	1	1	0.9	0.9	0.9	0.9	0.9	0.9	23.7
617	1	1	1	1	1	1	1	1	1	1	1	27.2
618	1.1	1.1	1.1	1.1	1.1	1	1	1	1	1	1	33.7
619	1.1	1.1	1.1	1.1	1.1	1.1	1.1	1.1	1.1	1	1	34.1
620	1.2	1.2	1.2	1.1	1.1	1.1	1.1	1.1	1.1	1.1	1.1	35.2
621	1.2	1.2	1.2	1.2	1.2	1.2	1.2	1.2	1.1	1.1	1.1	36.8
622	1.3	1.3	1.2	1.2	1.2	1.2	1.2	1.2	1.2	1.2	1.2	37.6
623	1.2	1.2	1.2	1.2	1.2	1.2	1.1	1.1	1.1	1.1	1.1	31.8
624	1.1	1.1	1.1	1.1	1.1	1.1	1.1	1.1	1.1	1.1	1.1	33.4
625	1.3	1.3	1.2	1.2	1.2	1.2	1.2	1.2	1.2	1.2	1.2	37.5
626	1.3	1.3	1.3	1.2	1.2	1.2	1.2	1.2	1.2	1.2	1.2	39.5
627	1.3	1.3	1.2	1.2	1.2	1.2	1.2	1.2	1.2	1.2	1.2	41.1
628	1.4	1.3	1.3	1.3	1.3	1.3	1.3	1.3	1.3	1.3	1.2	44
629	1.3	1.3	1.3	1.3	1.3	1.3	1.2	1.2	1.2	1.2	1.2	39.5
630	0.9	0.9	0.9	0.9	0.9	0.9	0.9	0.9	0.9	0.8	0.8	36.1
631	0.9	0.8	0.8	0.8	0.8	0.8	0.8	0.8	0.8	0.8	0.8	27.8
632	0.9	0.9	0.9	0.9	0.9	0.9	0.8	0.8	0.8	0.8	0.8	25.8
633	0.9	0.9	0.9	0.9	0.9	0.9	0.9	0.9	0.9	0.9	0.9	27.3
634	1	1	1	0.9	0.9	0.9	0.9	0.9	0.9	0.9	0.9	24
635	1	1	1	1	1	1	1	1	1	0.9	0.9	27.2
636	1.1	1.1	1.1	1	1	1	1	1	1	1	1	34.6
637	1.1	1.1	1.1	1.1	1.1	1.1	1	1	1	1	1	33.8
638	1.1	1.1	1.1	1.1	1.1	1.1	1.1	1.1	1.1	1.1	1	33.8
639	1.2	1.2	1.2	1.2	1.2	1.1	1.1	1.1	1.1	1.1	1.1	35.4
640	1.3	1.2	1.2	1.2	1.2	1.2	1.2	1.2	1.2	1.2	1.1	39.6
641	1.2	1.2	1.2	1.2	1.2	1.2	1.2	1.2	1.1	1.1	1.1	32.9
642	1.1	1.1	1.1	1.1	1.1	1.1	1.1	1	1	1	1	30.9
643	1.2	1.2	1.2	1.2	1.2	1.2	1.2	1.2	1.2	1.2	1.1	35
644	1.3	1.2	1.2	1.2	1.2	1.2	1.2	1.2	1.2	1.2	1.2	37.1
645	1.1	1.1	1.1	1.1	1.1	1.1	1.1	1.1	1.1	1.1	1.1	36.3
646	1.3	1.3	1.2	1.2	1.2	1.2	1.2	1.2	1.2	1.2	1.2	39.8
647	1.4	1.4	1.4	1.3	1.3	1.3	1.3	1.3	1.3	1.3	1.3	49.3
648	1.3	1.2	1.2	1.2	1.2	1.2	1.2	1.2	1.2	1.2	1.2	42.5
649	0.8	0.8	0.8	0.8	0.8	0.8	0.8	0.8	0.8	0.8	0.8	30.9
650	0.9	0.9	0.9	0.9	0.9	0.8	0.8	0.8	0.8	0.8	0.8	33.3
651	0.9	0.9	0.9	0.9	0.9	0.9	0.9	0.9	0.9	0.9	0.8	32.4
652	1	0.9	0.9	0.9	0.9	0.9	0.9	0.9	0.9	0.9	0.9	31.9
653	1	1	1	1	0.9	0.9	0.9	0.9	0.9	0.9	0.9	28.1
654	1	1	1	1	1	1	1	1	1	1	0.9	32.8
655	1.1	1.1	1.1	1.1	1	1	1	1	1	1	1	34.5
656	1.1	1.1	1.1	1.1	1.1	1.1	1.1	1.1	1.1	1	1	34.8
657	1.2	1.1	1.1	1.1	1.1	1.1	1.1	1.1	1.1	1.1	1.1	34.4
658	1.2	1.2	1.2	1.2	1.2	1.2	1.2	1.1	1.1	1.1	1.1	40.7
659	1.2	1.2	1.2	1.2	1.2	1.2	1.2	1.2	1.1	1.1	1.1	36.9
660	1	1	1	1	1	1	1	1	1	1	1	30.6
661	1.1	1.1	1.1	1.1	1.1	1.1	1.1	1.1	1	1	1	31.9
662	1.2	1.1	1.1	1.1	1.1	1.1	1.1	1.1	1.1	1.1	1.1	36.6
663	1	1	1	1	1	1	1	1	1	1	1	38.1
664	1.2	1.2	1.2	1.2	1.2	1.2	1.2	1.1	1.1	1.1	1.1	38.7
665	1.4	1.4	1.4	1.4	1.3	1.3	1.3	1.3	1.3	1.3	1.3	50.6
666	1.4	1.4	1.3	1.3	1.3	1.3	1.3	1.3	1.3	1.3	1.2	45.6
667	0.8	0.8	0.8	0.8	0.8	0.8	0.8	0.8	0.8	0.8	0.8	40.5
668	0.9	0.9	0.9	0.9	0.9	0.8	0.8	0.8	0.8	0.8	0.8	42.9
669	0.9	0.9	0.9	0.9	0.9	0.9	0.9	0.9	0.9	0.9	0.8	44.6
670	1	0.9	0.9	0.9	0.9	0.9	0.9	0.9	0.9	0.9	0.9	38.8
671	1	1	1	1	1	0.9	0.9	0.9	0.9	0.9	0.9	33.6
672	1	1	1	1	1	0.9	0.9	0.9	0.9	0.9	0.9	33.6
673	1	1	1	1	1	1	1	1	1	0.9	0.9	32.9
674	1.1	1	1	1	1	1	1	1	1	1	1	31.2
675	1.1	1.1	1.1	1	1	1	1	1	1	1	1	33.8
676	1.1	1.1	1.1	1.1	1.1	1.1	1.1	1.1	1.1	1.1	1	35.2
677	1.2	1.1	1.1	1.1	1.1	1.1	1.1	1.1	1.1	1.1	1.1	33.6
678	0.8	0.8	0.8	0.8	0.8	0.8	0.8	0.8	0.8	0.8	0.8	32.2
679	0.9	0.8	0.8	0.8	0.8	0.8	0.8	0.8	0.8	0.8	0.8	31
680	1.1	1.1	1	1	1	1	1	1	1	1	1	36.4
681	1.1	1.1	1.1	1.1	1	1	1	1	1	1	1	35.5
682	1.2	1.2	1.2	1.2	1.2	1.2	1.2	1.1	1.1	1.1	1.1	40.1
683	1.8	1.8	1.8	1.8	1.7	1.7	1.7	1.7	1.7	1.6	1.6	53.1
684	1.3	1.3	1.3	1.3	1.3	1.3	1.3	1.3	1.2	1.2	1.2	42
685	0.8	0.8	0.8	0.8	0.8	0.8	0.8	0.8	0.8	0.8	0.8	54.5
686	0.9	0.9	0.9	0.9	0.9	0.9	0.9	0.9	0.9	0.9	0.9	49.7
687	0.9	0.9	0.9	0.9	0.9	0.9	0.9	0.9	0.9	0.8	0.8	46.7
688	1	1	0.9	0.9	0.9	0.9	0.9	0.9	0.9	0.9	0.9	43.3
689	1	1	1	1	1	1	0.9	0.9	0.9	0.9	0.9	45.1
690	1	1	1	1	1	1	1	1	1	0.9	0.9	42.9
691	1.1	1.1	1.1	1.1	1	1	1	1	1	1	1	44.5
692	1.1	1.1	1.1	1.1	1.1	1.1	1	1	1	1	1	41.1
693	1.1	1.1	1.1	1.1	1.1	1.1	1	1	1	1	1	38
694	1.1	1.1	1.1	1.1	1	1	1	1	1	1	1	34.8
695	1.1	1.1	1.1	1.1	1.1	1.1	1	1	1	1	1	36
696	0.9	0.9	0.9	0.9	0.8	0.8	0.8	0.8	0.8	0.8	0.8	34.5
697	0.8	0.8	0.8	0.8	0.8	0.8	0.8	0.8	0.8	0.8	0.8	30.6
698	0.9	0.8	0.8	0.8	0.8	0.8	0.8	0.8	0.8	0.8	0.8	33.3
699	0.9	0.9	0.8	0.8	0.8	0.8	0.8	0.8	0.8	0.8	0.8	34.9
700	1.2	1.2	1.2	1.2	1.2	1.2	1.2	1.2	1.2	1.2	1.1	40.3
701	4.2	4.1	4	3.8	3.7	3.6	3.6	3.5	3.4	3.3	3.2	60.1
702	1.4	1.3	1.3	1.3	1.3	1.3	1.3	1.3	1.3	1.3	1.2	45.2
703	1.3	1.3	1.3	1.3	1.3	1.3	1.3	1.2	1.2	1.2	1.2	45.1
704	4.1	4	3.9	3.8	3.7	3.6	3.5	3.4	3.4	3.3	3.2	48.8
705	4.1	4	3.9	3.8	3.7	3.6	3.5	3.4	3.3	3.3	3.2	51.3
706	2.6	2.5	2.5	2.5	2.4	2.4	2.3	2.3	2.3	2.2	2.2	44.7
707	0.9	0.9	0.9	0.9	0.9	0.9	0.9	0.9	0.9	0.9	0.8	26.8
708	0.9	0.9	0.9	0.9	0.9	0.9	0.9	0.9	0.9	0.9	0.9	21.2
709	3.3	3.2	3.1	3	2.9	2.8	2.7	2.6	2.5	2.4	2.4	66.2
710	2.2	2.1	2.1	2	2	1.9	1.9	1.9	1.8	1.8	1.7	60.1
711	1.2	1.2	1.2	1.1	1.1	1.1	1.1	1.1	1.1	1.1	1.1	55.8
712	1	1	0.9	0.9	0.9	0.9	0.9	0.9	0.9	0.9	0.9	52.4
713	1	1	1	1	1	1	1	0.9	0.9	0.9	0.9	53.9
714	1	1	1	1	1	1	1	1	1	1	1	51.3
715	1.1	1.1	1.1	1.1	1	1	1	1	1	1	1	50.5
716	1.1	1.1	1.1	1.1	1.1	1.1	1	1	1	1	1	46.8
717	1.1	1.1	1.1	1.1	1.1	1.1	1.1	1.1	1.1	1.1	1	46.3
718	1.2	1.2	1.2	1.2	1.1	1.1	1.1	1.1	1.1	1.1	1.1	43.4
719	1.2	1.2	1.2	1.2	1.2	1.2	1.1	1.1	1.1	1.1	1.1	42.4
720	1.2	1.2	1.2	1.2	1.2	1.2	1.2	1.2	1.1	1.1	1.1	41.7
721	1	1	1	1	1	1	1	1	1	1	1	35.4
722	0.8	0.8	0.8	0.8	0.8	0.8	0.8	0.8	0.8	0.8	0.8	31.1
723	0.8	0.8	0.8	0.8	0.8	0.8	0.8	0.8	0.8	0.8	0.8	30.3
724	1.2	1.2	1.2	1.2	1.2	1.2	1.2	1.1	1.1	1.1	1.1	39.4
725	6.9	6.6	6.3	6	5.8	5.5	5.3	5.1	4.9	4.8	4.6	68.9
726	5	4.8	4.7	4.5	4.4	4.2	4.1	4	3.9	3.8	3.7	56.1
727	1.4	1.4	1.3	1.3	1.3	1.3	1.3	1.3	1.3	1.3	1.2	44.1
728	3.7	3.6	3.5	3.4	3.4	3.3	3.2	3.1	3.1	3	2.9	48.3
729	4.2	4.1	4	3.8	3.7	3.7	3.6	3.5	3.4	3.3	3.2	47.7
730	3.7	3.6	3.5	3.4	3.3	3.2	3.2	3.1	3	3	2.9	46.5
731	0.9	0.9	0.9	0.9	0.9	0.9	0.9	0.9	0.9	0.9	0.9	28.6
732	0.9	0.9	0.9	0.9	0.9	0.9	0.9	0.9	0.9	0.9	0.9	24.3
733	3.8	3.6	3.5	3.3	3.2	3.1	3	2.8	2.8	2.7	2.6	70.6
734	3.9	3.7	3.6	3.4	3.3	3.2	3.1	2.9	2.8	2.8	2.7	67.1
735	3.8	3.6	3.5	3.4	3.3	3.1	3	2.9	2.8	2.8	2.7	66.3
736	3.4	3.3	3.2	3.1	3	2.9	2.8	2.7	2.6	2.6	2.5	65.5
737	1	1	1	1	1	1	0.9	0.9	0.9	0.9	0.9	58.3
738	1	1	1	1	1	1	1	1	1	1	1	55.4
739	1.1	1.1	1.1	1.1	1	1	1	1	1	1	1	52.8
740	1.1	1.1	1.1	1.1	1.1	1.1	1.1	1.1	1	1	1	53.6
741	1.2	1.2	1.2	1.1	1.1	1.1	1.1	1.1	1.1	1.1	1.1	55.3
742	1.2	1.2	1.2	1.2	1.2	1.1	1.1	1.1	1.1	1.1	1.1	50.4
743	1.2	1.2	1.2	1.2	1.2	1.2	1.2	1.2	1.2	1.1	1.1	46.8
744	1.3	1.3	1.3	1.2	1.2	1.2	1.2	1.2	1.2	1.2	1.2	45.4
745	1.2	1.1	1.1	1.1	1.1	1.1	1.1	1.1	1.1	1.1	1.1	39.8
746	0.8	0.8	0.8	0.8	0.8	0.8	0.8	0.8	0.8	0.8	0.8	34.1
747	0.8	0.8	0.8	0.8	0.8	0.8	0.8	0.8	0.8	0.8	0.8	32.4
748	0.9	0.9	0.8	0.8	0.8	0.8	0.8	0.8	0.8	0.8	0.8	35.4
749	3.9	3.8	3.7	3.6	3.5	3.4	3.3	3.2	3.2	3.1	3	55.6
750	5.2	5.1	4.9	4.7	4.6	4.4	4.3	4.2	4	3.9	3.8	57.2
751	4	3.9	3.8	3.7	3.6	3.5	3.4	3.3	3.3	3.2	3.1	51.6
752	5.3	5.2	5	4.8	4.7	4.5	4.4	4.2	4.1	4	3.9	49.8
753	3.1	3	2.9	2.9	2.8	2.8	2.7	2.7	2.6	2.6	2.5	41.4
754	4.3	4.1	4	3.9	3.8	3.7	3.6	3.5	3.4	3.4	3.3	45.1
755	0.9	0.9	0.9	0.9	0.9	0.9	0.9	0.9	0.9	0.8	0.8	26.9
756	0.9	0.9	0.9	0.9	0.9	0.9	0.9	0.9	0.8	0.8	0.8	18.4
757	4	3.8	3.6	3.5	3.3	3.2	3.1	2.9	2.8	2.7	2.7	72.6
758	3.4	3.3	3.2	3.1	3	2.9	2.8	2.7	2.6	2.5	2.4	65.7
759	3.8	3.6	3.5	3.4	3.2	3.1	3	2.9	2.8	2.8	2.7	68.5
760	4.8	4.6	4.4	4.2	4	3.8	3.7	3.5	3.4	3.3	3.2	73.5
761	3.5	3.4	3.3	3.2	3.1	3	2.9	2.8	2.7	2.7	2.6	67.1
762	2.8	2.7	2.6	2.6	2.5	2.5	2.4	2.3	2.3	2.2	2.2	63.2
763	1.8	1.8	1.8	1.7	1.7	1.7	1.6	1.6	1.6	1.6	1.6	64.2
764	3.3	3.2	3.2	3.1	3	2.9	2.8	2.8	2.7	2.6	2.6	64.3
765	3	2.9	2.8	2.8	2.7	2.6	2.6	2.5	2.5	2.4	2.4	63.3
766	1.2	1.2	1.2	1.2	1.2	1.2	1.2	1.1	1.1	1.1	1.1	56.8
767	2.2	2.2	2.2	2.1	2.1	2.1	2	2	2	1.9	1.9	59.7
768	1.3	1.3	1.3	1.3	1.3	1.2	1.2	1.2	1.2	1.2	1.2	53.1
769	1.3	1.3	1.2	1.2	1.2	1.2	1.2	1.2	1.2	1.2	1.2	44.6
770	1.2	1.2	1.2	1.2	1.2	1.2	1.1	1.1	1.1	1.1	1.1	40.8
771	1.2	1.2	1.2	1.2	1.1	1.1	1.1	1.1	1.1	1.1	1.1	41.7
772	1.2	1.2	1.2	1.2	1.2	1.2	1.2	1.2	1.1	1.1	1.1	40.8
773	1.3	1.3	1.3	1.3	1.3	1.2	1.2	1.2	1.2	1.2	1.2	44.1
774	3	3	2.9	2.8	2.8	2.7	2.7	2.6	2.6	2.5	2.5	51.2
775	5.8	5.5	5.3	5.1	5	4.8	4.6	4.5	4.4	4.2	4.1	53
776	6.3	6	5.8	5.5	5.3	5.1	5	4.8	4.6	4.5	4.4	55.9
777	3.5	3.4	3.3	3.3	3.2	3.1	3	3	2.9	2.9	2.8	39.2
778	1.7	1.7	1.7	1.6	1.6	1.6	1.6	1.6	1.6	1.5	1.5	34.3
779	0.9	0.9	0.9	0.9	0.9	0.9	0.9	0.8	0.8	0.8	0.8	19.2
780	0.9	0.9	0.9	0.9	0.9	0.9	0.9	0.9	0.8	0.8	0.8	16.7
781	4.4	4.2	4	3.8	3.6	3.5	3.3	3.2	3.1	2.9	2.8	78.4
782	0.9	0.9	0.8	0.8	0.8	0.8	0.8	0.8	0.8	0.8	0.8	63.3
783	3.6	3.5	3.4	3.2	3.1	3	2.9	2.8	2.7	2.7	2.6	68.2
784	4.9	4.7	4.5	4.3	4.1	3.9	3.8	3.6	3.5	3.3	3.2	75
785	4	3.9	3.7	3.6	3.5	3.3	3.2	3.1	3	2.9	2.9	71.8
786	2.4	2.3	2.3	2.2	2.2	2.1	2.1	2	2	2	1.9	65.1
787	3.6	3.5	3.3	3.2	3.2	3.1	3	2.9	2.8	2.8	2.7	67.3
788	4.1	4	3.8	3.7	3.6	3.5	3.4	3.3	3.2	3.1	3	67.2
789	4.1	4	3.8	3.7	3.6	3.5	3.4	3.3	3.2	3.1	3	64.9
790	3.7	3.6	3.5	3.4	3.3	3.2	3.2	3.1	3	2.9	2.9	61.5
791	4.1	4	3.8	3.7	3.6	3.5	3.4	3.3	3.2	3.2	3.1	62.6
792	1.8	1.7	1.7	1.7	1.7	1.7	1.6	1.6	1.6	1.6	1.6	56
793	1.3	1.3	1.3	1.3	1.3	1.2	1.2	1.2	1.2	1.2	1.2	51.9
794	1.3	1.3	1.3	1.3	1.3	1.2	1.2	1.2	1.2	1.2	1.2	50.4
795	1.3	1.3	1.2	1.2	1.2	1.2	1.2	1.2	1.2	1.2	1.2	46.7
796	1.2	1.2	1.2	1.2	1.2	1.2	1.2	1.2	1.1	1.1	1.1	41.4
797	1.3	1.3	1.3	1.3	1.2	1.2	1.2	1.2	1.2	1.2	1.2	42.6
798	1.3	1.2	1.2	1.2	1.2	1.2	1.2	1.2	1.2	1.2	1.2	41.1
799	1.2	1.2	1.2	1.2	1.2	1.2	1.2	1.2	1.1	1.1	1.1	38.5
800	2.8	2.8	2.7	2.7	2.6	2.6	2.5	2.5	2.5	2.4	2.4	41.1
801	4.5	4.4	4.3	4.1	4	3.9	3.8	3.7	3.6	3.5	3.4	45.9
802	1.7	1.7	1.6	1.6	1.6	1.6	1.6	1.6	1.5	1.5	1.5	38.7
803	0.9	0.9	0.9	0.9	0.9	0.9	0.9	0.9	0.8	0.8	0.8	26.8
804	0.9	0.9	0.9	0.9	0.9	0.9	0.9	0.9	0.8	0.8	0.8	19.6
805	3.9	3.7	3.5	3.4	3.2	3.1	3	2.9	2.8	2.7	2.6	74.9
806	0.9	0.8	0.8	0.8	0.8	0.8	0.8	0.8	0.8	0.8	0.8	61.6
807	3	2.9	2.8	2.7	2.7	2.6	2.5	2.4	2.4	2.3	2.2	67.2
808	1.5	1.5	1.5	1.4	1.4	1.4	1.4	1.4	1.3	1.3	1.3	65
809	3.8	3.7	3.6	3.4	3.3	3.2	3.1	3	2.9	2.8	2.8	69.1
810	1.7	1.7	1.7	1.7	1.6	1.6	1.6	1.6	1.5	1.5	1.5	62.4
811	3.9	3.8	3.6	3.5	3.4	3.3	3.2	3.1	3	2.9	2.9	65.9
812	4.2	4.1	3.9	3.8	3.7	3.6	3.4	3.3	3.2	3.2	3.1	65.4
813	3.2	3.1	3.1	3	2.9	2.8	2.8	2.7	2.6	2.6	2.5	62
814	3.7	3.6	3.5	3.4	3.3	3.2	3.1	3	3	2.9	2.8	58.6
815	1.9	1.9	1.8	1.8	1.8	1.8	1.7	1.7	1.7	1.7	1.7	58.4
816	2.3	2.3	2.2	2.2	2.2	2.1	2.1	2.1	2	2	2	58.1
817	1.4	1.4	1.4	1.4	1.4	1.4	1.4	1.3	1.3	1.3	1.3	56.7
818	1.3	1.3	1.3	1.3	1.2	1.2	1.2	1.2	1.2	1.2	1.2	50.2
819	1.2	1.2	1.2	1.2	1.2	1.2	1.2	1.2	1.2	1.1	1.1	46.4
820	1.2	1.2	1.2	1.2	1.2	1.2	1.2	1.2	1.2	1.1	1.1	43.2
821	1.3	1.3	1.3	1.3	1.3	1.3	1.3	1.2	1.2	1.2	1.2	48.8
822	2.9	2.9	2.8	2.8	2.7	2.7	2.6	2.6	2.5	2.5	2.4	48.5
823	1.3	1.3	1.3	1.3	1.2	1.2	1.2	1.2	1.2	1.2	1.2	40.6
824	1.3	1.3	1.2	1.2	1.2	1.2	1.2	1.2	1.2	1.2	1.2	38.4
825	1.2	1.2	1.2	1.2	1.2	1.2	1.1	1.1	1.1	1.1	1.1	38.8
826	3.1	3.1	3	2.9	2.9	2.8	2.8	2.7	2.7	2.6	2.6	42.2
827	4.3	4.2	4	3.9	3.8	3.7	3.6	3.5	3.5	3.4	3.3	44
828	0.9	0.9	0.9	0.9	0.9	0.9	0.9	0.9	0.9	0.9	0.9	27.6
829	3.5	3.3	3.2	3.1	3	2.9	2.8	2.7	2.6	2.5	2.4	78.6
830	2.7	2.6	2.5	2.5	2.4	2.3	2.3	2.2	2.2	2.1	2.1	70.4
831	4.8	4.6	4.4	4.2	4	3.8	3.6	3.5	3.4	3.2	3.1	72.5
832	2	1.9	1.9	1.8	1.8	1.8	1.7	1.7	1.7	1.6	1.6	65.4
833	1.5	1.5	1.5	1.5	1.4	1.4	1.4	1.4	1.4	1.3	1.3	62.2
834	2.3	2.3	2.2	2.2	2.1	2.1	2	2	2	1.9	1.9	60.6
835	3.6	3.5	3.4	3.3	3.2	3.1	3	2.9	2.8	2.8	2.7	63.5
836	2.8	2.8	2.7	2.6	2.6	2.5	2.5	2.4	2.4	2.3	2.3	62.4
837	1.5	1.5	1.5	1.4	1.4	1.4	1.4	1.4	1.4	1.3	1.3	56.2
838	2.8	2.7	2.6	2.6	2.5	2.5	2.4	2.4	2.3	2.3	2.3	58.4
839	1.6	1.5	1.5	1.5	1.5	1.5	1.5	1.4	1.4	1.4	1.4	51.6
840	1.2	1.2	1.2	1.2	1.2	1.2	1.2	1.2	1.2	1.1	1.1	50.3
841	1.3	1.3	1.2	1.2	1.2	1.2	1.2	1.2	1.2	1.2	1.2	51.3
842	1.3	1.2	1.2	1.2	1.2	1.2	1.2	1.2	1.2	1.2	1.1	44.8
843	1.2	1.2	1.1	1.1	1.1	1.1	1.1	1.1	1.1	1.1	1.1	41.1
844	1.2	1.1	1.1	1.1	1.1	1.1	1.1	1.1	1.1	1.1	1.1	39.7
845	1.3	1.3	1.3	1.2	1.2	1.2	1.2	1.2	1.2	1.2	1.2	45.7
846	2.3	2.3	2.2	2.2	2.2	2.1	2.1	2.1	2	2	2	45.5
847	4.1	4	3.9	3.8	3.7	3.6	3.5	3.4	3.3	3.3	3.2	50
848	3.1	3.1	3	2.9	2.9	2.8	2.8	2.7	2.7	2.6	2.6	45.7
849	1.4	1.4	1.4	1.4	1.4	1.3	1.3	1.3	1.3	1.3	1.3	44.2
850	3.4	3.3	3.2	3.2	3.1	3	3	2.9	2.8	2.8	2.7	49.5
851	6.1	5.8	5.6	5.4	5.2	5	4.8	4.7	4.5	4.4	4.3	50
852	1.9	1.9	1.8	1.8	1.8	1.8	1.8	1.7	1.7	1.7	1.7	36.4
853	3.7	3.5	3.4	3.2	3.1	3	2.9	2.8	2.7	2.6	2.5	78.8
854	3.4	3.3	3.2	3.1	3	2.9	2.8	2.7	2.6	2.5	2.5	70.9
855	3.1	3	2.9	2.8	2.7	2.6	2.6	2.5	2.4	2.4	2.3	69.5
856	1.5	1.5	1.5	1.4	1.4	1.4	1.4	1.4	1.3	1.3	1.3	60.6
857	2.5	2.4	2.4	2.3	2.2	2.2	2.1	2.1	2.1	2	2	63.1
858	1	1	1	1	1	1	1	1	0.9	0.9	0.9	56.8
859	3.4	3.2	3.2	3.1	3	2.9	2.8	2.7	2.7	2.6	2.5	62.4
860	3.2	3.1	3	2.9	2.8	2.8	2.7	2.6	2.6	2.5	2.5	60
861	1.7	1.7	1.7	1.6	1.6	1.6	1.6	1.5	1.5	1.5	1.5	55.8
862	1.2	1.2	1.1	1.1	1.1	1.1	1.1	1.1	1.1	1.1	1.1	54.3
863	1.4	1.4	1.4	1.4	1.4	1.4	1.3	1.3	1.3	1.3	1.3	53.2
864	1.2	1.2	1.2	1.2	1.2	1.2	1.2	1.2	1.2	1.1	1.1	51.6
865	1.3	1.2	1.2	1.2	1.2	1.2	1.2	1.2	1.2	1.2	1.1	48.4
866	1.2	1.2	1.2	1.2	1.2	1.2	1.2	1.2	1.2	1.1	1.1	46.8
867	1.2	1.2	1.2	1.2	1.2	1.2	1.2	1.2	1.2	1.1	1.1	43.2
868	1.3	1.2	1.2	1.2	1.2	1.2	1.2	1.2	1.2	1.2	1.2	45.2
869	4	3.9	3.8	3.7	3.6	3.5	3.4	3.3	3.2	3.2	3.1	53.5
870	4.1	4	3.9	3.8	3.7	3.6	3.5	3.4	3.3	3.2	3.2	51.8
871	5.2	5	4.8	4.7	4.5	4.4	4.2	4.1	4	3.9	3.8	54.5
872	5.5	5.3	5.1	4.9	4.8	4.6	4.5	4.3	4.2	4.1	3.9	54
873	3.8	3.7	3.6	3.5	3.4	3.3	3.2	3.2	3.1	3	3	49.7
874	4.1	4	3.9	3.8	3.7	3.6	3.5	3.4	3.3	3.3	3.2	54.6
875	6.1	5.8	5.6	5.4	5.2	5	4.8	4.7	4.5	4.4	4.2	50.9
876	5.6	5.4	5.2	5	4.9	4.7	4.6	4.4	4.3	4.2	4	47.9
877	3	2.9	2.8	2.7	2.7	2.6	2.5	2.4	2.4	2.3	2.2	70.7
878	3.2	3.1	3	2.9	2.8	2.7	2.6	2.6	2.5	2.4	2.4	72.4
879	4.4	4.2	4	3.9	3.7	3.6	3.4	3.3	3.2	3.1	3	74.5
880	4.7	4.5	4.3	4.1	3.9	3.8	3.6	3.5	3.4	3.2	3.1	73.5
881	4	3.9	3.7	3.6	3.4	3.3	3.2	3.1	3	2.9	2.8	66
882	4.4	4.2	4	3.9	3.7	3.6	3.5	3.4	3.2	3.1	3.1	65.5
883	4.3	4.1	3.9	3.8	3.7	3.5	3.4	3.3	3.2	3.1	3	65.2
884	4.8	4.6	4.4	4.2	4.1	3.9	3.8	3.7	3.5	3.4	3.3	67.6
885	4	3.9	3.8	3.7	3.5	3.4	3.3	3.2	3.1	3.1	3	66.2
886	3.5	3.4	3.3	3.2	3.1	3.1	3	2.9	2.8	2.8	2.7	62.4
887	2.6	2.6	2.5	2.5	2.4	2.4	2.3	2.3	2.2	2.2	2.1	60
888	1.7	1.7	1.7	1.7	1.6	1.6	1.6	1.6	1.6	1.5	1.5	58.2
889	2.9	2.8	2.8	2.7	2.7	2.6	2.6	2.5	2.5	2.4	2.4	61
890	3.2	3.1	3	3	2.9	2.8	2.8	2.7	2.6	2.6	2.5	57.9
891	1.3	1.2	1.2	1.2	1.2	1.2	1.2	1.2	1.2	1.2	1.1	47.5
892	1.2	1.2	1.2	1.2	1.2	1.2	1.2	1.2	1.2	1.1	1.1	45.2
893	5.8	5.5	5.3	5.1	4.9	4.7	4.6	4.4	4.3	4.1	4	58.9
894	5.6	5.4	5.2	5	4.8	4.6	4.5	4.3	4.2	4.1	3.9	55.7
895	5.4	5.2	5	4.8	4.6	4.5	4.3	4.2	4.1	3.9	3.8	56.1
896	4.1	4	3.9	3.8	3.7	3.6	3.5	3.4	3.3	3.2	3.2	51.1
897	4	3.9	3.7	3.6	3.6	3.5	3.4	3.3	3.2	3.1	3.1	52.4
898	6.4	6.1	5.8	5.6	5.4	5.2	5	4.8	4.6	4.5	4.4	60.2
899	7.3	6.9	6.6	6.3	6	5.8	5.5	5.3	5.1	4.9	4.8	59
900	7.2	6.8	6.5	6.2	6	5.7	5.5	5.3	5.1	4.9	4.8	53.8
901	4.1	3.9	3.8	3.6	3.5	3.3	3.2	3.1	3	2.9	2.8	77.7
902	5	4.7	4.5	4.3	4.1	3.9	3.7	3.6	3.4	3.3	3.2	83.8
903	5.4	5.1	4.8	4.6	4.3	4.1	4	3.8	3.6	3.5	3.4	85.8
904	5.4	5.1	4.8	4.6	4.4	4.2	4	3.9	3.7	3.6	3.4	78.5
905	5.1	4.8	4.6	4.4	4.2	4	3.9	3.7	3.6	3.5	3.4	73.6
906	5.7	5.4	5.1	4.9	4.7	4.4	4.3	4.1	3.9	3.8	3.6	77.6
907	5.8	5.5	5.2	5	4.7	4.5	4.3	4.2	4	3.9	3.7	74.7
908	6	5.7	5.4	5.2	4.9	4.7	4.5	4.3	4.2	4	3.9	74.4
909	5.4	5.1	4.9	4.7	4.5	4.3	4.2	4	3.9	3.7	3.6	68.6
910	4.8	4.6	4.4	4.2	4.1	4	3.8	3.7	3.6	3.5	3.4	66.6
911	5.6	5.4	5.1	4.9	4.7	4.5	4.4	4.2	4.1	3.9	3.8	70.4
912	5.6	5.3	5.1	4.9	4.7	4.5	4.4	4.2	4.1	3.9	3.8	69.8
913	6.1	5.8	5.5	5.3	5.1	4.9	4.7	4.5	4.3	4.2	4.1	67.4
914	4.7	4.5	4.4	4.2	4.1	4	3.8	3.7	3.6	3.5	3.4	61.5
915	2.3	2.3	2.2	2.2	2.1	2.1	2.1	2	2	2	2	52.9
916	1.2	1.2	1.2	1.2	1.2	1.2	1.2	1.2	1.2	1.1	1.1	44.3
917	1.3	1.3	1.3	1.2	1.2	1.2	1.2	1.2	1.2	1.2	1.2	49
918	1.8	1.7	1.7	1.7	1.7	1.6	1.6	1.6	1.6	1.6	1.6	50.6
919	1.9	1.9	1.8	1.8	1.8	1.8	1.7	1.7	1.7	1.7	1.7	49.9
920	2.7	2.7	2.6	2.6	2.5	2.5	2.4	2.4	2.4	2.3	2.3	49.2
921	4	3.9	3.8	3.7	3.6	3.5	3.4	3.3	3.2	3.2	3.1	51.9
922	7.1	6.7	6.4	6.1	5.8	5.6	5.4	5.2	5	4.8	4.7	61
923	7.8	7.4	7	6.7	6.4	6.1	5.8	5.6	5.4	5.2	5	64.4
924	8.1	7.7	7.3	6.9	6.6	6.3	6	5.8	5.5	5.3	5.1	65.5
925	4.9	4.7	4.4	4.2	4	3.8	3.7	3.5	3.4	3.3	3.1	88.8
926	5.6	5.2	5	4.7	4.5	4.3	4.1	3.9	3.7	3.6	3.4	91.7
927	6	5.6	5.5	5.2	4.9	4.7	4.4	4.2	4.1	3.9	3.7	94.4
928	6.1	5.7	5.4	5.1	4.8	4.6	4.4	4.2	4	3.9	3.7	86.2
929	6	5.6	5.3	5	4.8	4.6	4.4	4.2	4	3.8	3.7	82.2
930	6.1	5.8	5.5	5.2	4.9	4.7	4.5	4.3	4.1	4	3.8	81.1
931	6.1	5.8	5.5	5.2	5	4.7	4.5	4.3	4.2	4	3.9	78.5
932	6.7	6.3	5.9	5.6	5.3	5.1	4.8	4.6	4.4	4.3	4.1	79.5
933	6.3	6	5.7	5.4	5.1	4.9	4.7	4.5	4.3	4.2	4	74.3
934	6.2	5.8	5.5	5.3	5	4.8	4.6	4.4	4.3	4.1	4	73.6
935	6.4	6.1	5.8	5.5	5.2	5	4.8	4.6	4.4	4.3	4.1	74.9
936	6.8	6.4	6.1	5.8	5.5	5.3	5.1	4.9	4.7	4.5	4.3	77.3
937	6.6	6.2	5.9	5.7	5.4	5.2	5	4.8	4.6	4.4	4.3	71.7
938	5.5	5.3	5.1	4.9	4.7	4.5	4.3	4.2	4.1	3.9	3.8	63.6
939	1.6	1.6	1.6	1.6	1.5	1.5	1.5	1.5	1.5	1.4	1.4	54.2
940	1.3	1.2	1.2	1.2	1.2	1.2	1.2	1.2	1.2	1.2	1.1	53.8
941	3.6	3.5	3.4	3.4	3.3	3.2	3.1	3	3	2.9	2.8	57.4
942	3.6	3.5	3.4	3.3	3.2	3.2	3.1	3	2.9	2.9	2.8	53.6
943	4.8	4.7	4.5	4.3	4.2	4.1	4	3.8	3.7	3.6	3.5	56.2
944	5.9	5.6	5.4	5.2	5	4.8	4.6	4.5	4.3	4.2	4.1	56
945	6.4	6.1	5.8	5.6	5.3	5.1	4.9	4.8	4.6	4.4	4.3	57.4
946	7.5	7.1	6.7	6.4	6.1	5.9	5.6	5.4	5.2	5	4.8	63.2
947	8.2	7.7	7.3	6.9	6.6	6.3	6	5.7	5.5	5.3	5.1	71.6
948	8.3	7.8	7.4	7	6.7	6.4	6.1	5.8	5.6	5.4	5.2	69.6
949	5.8	5.4	5.2	4.9	4.7	4.4	4.2	4	3.9	3.7	3.6	90.7
950	6.3	5.9	6.5	6	5.6	5.3	5	4.8	4.5	4.3	4.1	93.2
951	6.2	5.8	6	5.6	5.3	5	4.8	4.5	4.3	4.1	4	95.7
952	6	5.7	5.4	5.1	4.9	4.6	4.4	4.2	4.1	3.9	3.7	86
953	6.2	5.8	5.6	5.3	5	4.8	4.6	4.4	4.2	4	3.8	87.8
954	6.3	5.9	5.6	5.3	5	4.8	4.6	4.4	4.2	4	3.9	81.3
955	6.4	6	5.7	5.4	5.1	4.9	4.7	4.5	4.3	4.1	3.9	84.5
956	6.4	6	5.7	5.4	5.2	4.9	4.7	4.5	4.3	4.1	4	81.7
957	6.5	6.2	5.8	5.5	5.3	5	4.8	4.6	4.4	4.2	4.1	78.8
958	6.6	6.2	5.9	5.6	5.3	5.1	4.9	4.7	4.5	4.3	4.1	80.7
959	7	6.6	6.4	6	5.7	5.5	5.2	5	4.8	4.6	4.4	85.1
960	7.1	6.7	6.5	6.2	5.8	5.6	5.3	5.1	4.9	4.7	4.5	81.9
961	6.9	6.5	6.1	5.8	5.6	5.3	5.1	4.9	4.7	4.5	4.3	77.1
962	6	5.7	5.5	5.2	5	4.8	4.6	4.4	4.3	4.1	4	65.7
963	5.5	5.2	5	4.8	4.6	4.5	4.3	4.2	4	3.9	3.8	60.7
964	2.8	2.7	2.7	2.6	2.6	2.5	2.5	2.4	2.4	2.3	2.3	57.4
965	4.9	4.7	4.5	4.4	4.2	4.1	4	3.8	3.7	3.6	3.5	60.2
966	5.5	5.3	5.1	4.9	4.7	4.5	4.4	4.2	4.1	4	3.8	59.9
967	5.6	5.4	5.2	5	4.8	4.6	4.5	4.3	4.2	4	3.9	56.6
968	5.3	5.1	4.9	4.7	4.6	4.4	4.3	4.1	4	3.9	3.8	55.3
969	5.5	5.2	5	4.8	4.7	4.5	4.4	4.2	4.1	4	3.9	54.7
970	6.2	5.9	5.7	5.5	5.2	5	4.9	4.7	4.5	4.4	4.2	58.7
971	8	7.6	7.2	6.8	6.5	6.2	5.9	5.7	5.4	5.2	5	68.9
972	8.1	7.7	7.3	6.9	6.5	6.2	6	5.7	5.5	5.3	5.1	70
973	6.6	6.2	6	5.7	5.4	5.1	4.9	4.7	4.5	4.3	4.1	88.9
974	6.5	6.1	5.8	5.5	5.2	5	4.8	4.5	4.4	4.2	4	84.1
975	6.6	6.2	6	5.7	5.4	5.2	4.9	4.7	4.5	4.3	4.2	85.5
976	6.8	6.4	6.2	5.9	5.6	5.3	5.1	4.8	4.6	4.4	4.3	85.5
977	7	6.6	6.6	6.2	5.9	5.6	5.3	5.1	4.9	4.7	4.5	86.9
978	6.9	6.5	6.2	5.9	5.6	5.3	5.1	4.9	4.7	4.5	4.3	79.5
979	6.9	6.5	6.1	5.8	5.5	5.3	5.1	4.8	4.6	4.5	4.3	76.5
980	6.4	6.1	5.8	5.5	5.3	5	4.8	4.6	4.5	4.3	4.2	70.8
981	6	5.7	5.4	5.2	5	4.8	4.6	4.4	4.3	4.1	4	66
982	5.3	5.1	4.9	4.7	4.5	4.4	4.2	4.1	3.9	3.8	3.7	62.1
983	6	5.7	5.5	5.2	5	4.8	4.6	4.5	4.3	4.2	4	66.3
984	5.4	5.2	5	4.8	4.6	4.4	4.3	4.1	4	3.9	3.8	60
985	4.9	4.8	4.6	4.4	4.3	4.1	4	3.9	3.8	3.7	3.6	56.4
986	4.3	4.1	4	3.9	3.8	3.7	3.6	3.5	3.4	3.3	3.2	52.5
987	5.2	5	4.8	4.7	4.5	4.4	4.2	4.1	4	3.8	3.7	52.7
988	6.1	5.8	5.6	5.4	5.1	5	4.8	4.6	4.4	4.3	4.2	55.1
989	7.2	6.9	6.5	6.2	5.9	5.7	5.4	5.2	5	4.8	4.7	58.9
990	8	7.5	7.1	6.7	6.4	6.1	5.9	5.6	5.4	5.2	5	67.2
991	6.7	6.3	6.6	6.2	5.8	5.5	5.2	5	4.8	4.5	4.4	90.8
992	6.6	6.2	6.1	5.7	5.4	5.2	4.9	4.7	4.5	4.3	4.1	88
993	6.8	6.4	6.4	6	5.7	5.4	5.1	4.9	4.7	4.5	4.3	89
994	6.9	6.5	10.3	9.4	8.6	8	7.4	6.9	6.5	6.1	5.8	92.9
995	7	6.6	10.1	9.2	8.5	7.8	7.3	6.9	6.4	6.1	5.8	92.6
996	7	6.6	6.5	6.1	5.8	5.5	5.2	5	4.8	4.6	4.4	84.5
997	6.9	6.5	6.3	6	5.7	5.4	5.2	4.9	4.7	4.5	4.4	81.6
998	6.5	6.2	5.8	5.6	5.3	5.1	4.9	4.7	4.5	4.3	4.1	73.2
999	6.6	6.3	5.9	5.7	5.4	5.2	4.9	4.7	4.5	4.4	4.2	74.7
1000	6.4	6.1	5.8	5.5	5.3	5.1	4.9	4.7	4.5	4.3	4.2	73.8
1001	6.5	6.1	5.8	5.6	5.3	5.1	4.9	4.7	4.5	4.3	4.2	70.8
1002	5.8	5.6	5.3	5.1	4.9	4.7	4.5	4.4	4.2	4.1	3.9	64
1003	4.8	4.6	4.4	4.3	4.1	4	3.9	3.8	3.7	3.5	3.5	59
1004	4.4	4.2	4.1	3.9	3.8	3.7	3.6	3.5	3.4	3.3	3.2	52.9
1005	5.3	5.1	4.9	4.7	4.5	4.4	4.2	4.1	4	3.8	3.7	53.2
1006	5.4	5.2	5	4.8	4.6	4.5	4.3	4.2	4	3.9	3.8	52.3
1007	6.5	6.2	5.9	5.7	5.4	5.2	5	4.8	4.7	4.5	4.3	52.9
1008	7.7	7.3	6.9	6.6	6.3	6	5.7	5.5	5.3	5.1	4.9	60.6
1009	6.7	6.3	9.5	8.7	8	7.4	6.9	6.5	6.1	5.7	5.4	97.6
1010	6.8	6.4	8.1	7.5	7	6.6	6.2	5.8	5.5	5.2	5	94.4
1011	6.9	6.5	11.6	10.4	9.5	8.7	8	7.4	6.9	6.5	6.1	95.3
1012	7	6.6	15.3	13.3	11.7	10.5	9.6	8.8	8.1	7.5	7	100.8
1013	7	6.6	14.7	12.9	11.5	10.3	9.4	8.6	8	7.4	6.9	98.4
1014	7.1	6.6	9.9	9	8.3	7.7	7.2	6.7	6.3	6	5.7	92.4
1015	7	6.5	6.5	6.1	5.8	5.5	5.3	5	4.8	4.6	4.4	86.3
1016	6.7	6.3	6	5.7	5.4	5.2	5	4.7	4.6	4.4	4.2	76.7
1017	6.7	6.4	6	5.7	5.5	5.2	5	4.8	4.6	4.4	4.2	76.2
1018	6.6	6.3	5.9	5.7	5.4	5.2	4.9	4.7	4.5	4.4	4.2	75.3
1019	6.4	6.1	5.8	5.5	5.2	5	4.8	4.6	4.5	4.3	4.1	70.8
1020	6.1	5.8	5.6	5.3	5.1	4.9	4.7	4.5	4.3	4.2	4	66.8
1021	5.7	5.5	5.2	5	4.8	4.6	4.5	4.3	4.2	4	3.9	63.3
1022	5.7	5.5	5.3	5	4.8	4.7	4.5	4.3	4.2	4	3.9	59.7
1023	5.6	5.4	5.2	4.9	4.8	4.6	4.4	4.3	4.1	4	3.9	56.9
1024	5.5	5.3	5.1	4.9	4.7	4.5	4.4	4.2	4.1	4	3.9	53.2
1025	5.9	5.6	5.4	5.2	5	4.8	4.6	4.5	4.3	4.2	4	51.1
1026	7.3	6.9	6.5	6.2	5.9	5.7	5.4	5.2	5	4.8	4.7	57
1027	7	6.6	16	13.7	12	10.7	9.7	8.8	8.1	7.5	7	104
1028	6.9	6.4	14.8	12.9	11.4	10.2	9.3	8.5	7.8	7.3	6.8	104.9
1029	7	6.5	18.6	15.6	13.5	11.8	10.6	9.6	8.8	8.1	7.5	105.9
1030	7	6.6	19.5	16.3	14	12.2	10.9	9.9	9	8.3	7.7	106.8
1031	7	6.5	16.5	14.2	12.4	11.1	10	9.1	8.4	7.7	7.2	100.4
1032	7	6.5	12.7	11.3	10.2	9.3	8.5	7.9	7.3	6.9	6.4	97.6
1033	6.8	6.4	8	7.4	6.9	6.5	6.1	5.8	5.5	5.2	5	91.1
1034	6.8	6.4	6.3	6	5.7	5.4	5.1	4.9	4.7	4.5	4.3	84.6
1035	6.9	6.5	6.4	6	5.7	5.4	5.2	4.9	4.7	4.5	4.4	80.4
1036	6.6	6.2	6.1	5.8	5.5	5.2	5	4.8	4.6	4.4	4.2	78.6
1037	6.4	6.1	5.8	5.5	5.3	5	4.8	4.6	4.5	4.3	4.1	73.4
1038	6.5	6.2	5.9	5.6	5.3	5.1	4.9	4.7	4.5	4.3	4.2	70.2
1039	5.8	5.5	5.3	5	4.8	4.6	4.5	4.3	4.2	4	3.9	62.1
1040	5.2	5	4.8	4.6	4.4	4.3	4.1	4	3.9	3.8	3.6	58.7
1041	5.2	5	4.8	4.6	4.5	4.3	4.2	4	3.9	3.8	3.7	57
1042	5.5	5.3	5	4.8	4.7	4.5	4.3	4.2	4.1	3.9	3.8	55.6
1043	5.7	5.5	5.2	5	4.8	4.7	4.5	4.3	4.2	4.1	3.9	51.7
1044	6.8	6.5	6.2	5.9	5.6	5.4	5.2	5	4.8	4.6	4.5	50.5
1045	7.6	7	24.4	19.3	16	13.7	12	10.7	9.7	8.8	8.1	103.5
1046	7.3	6.8	22.9	18.4	15.4	13.3	11.7	10.4	9.4	8.6	7.9	104.1
1047	7	6.5	19.5	16.2	13.9	12.2	10.8	9.8	8.9	8.2	7.6	104.6
1048	6.9	6.4	16.7	14.2	12.4	11	9.9	9	8.3	7.7	7.1	102.7
1049	6.8	6.4	12.4	11	9.9	9	8.3	7.7	7.1	6.7	6.3	96.9
1050	6.7	6.3	11.1	10	9.1	8.3	7.7	7.2	6.7	6.3	5.9	94.4
1051	6.7	6.3	9.1	8.4	7.7	7.2	6.7	6.3	6	5.6	5.4	93.2
1052	6.8	6.4	7.6	7.1	6.7	6.3	5.9	5.6	5.3	5.1	4.8	89.8
1053	6.9	6.5	9.1	8.4	7.8	7.2	6.8	6.4	6	5.7	5.4	89.2
1054	6.7	6.3	6.2	5.9	5.6	5.3	5.1	4.9	4.7	4.5	4.3	83.7
1055	6.5	6.1	5.9	5.6	5.3	5.1	4.9	4.7	4.5	4.3	4.2	76.1
1056	6.2	5.9	5.6	5.3	5.1	4.9	4.7	4.5	4.3	4.2	4	70.3
1057	5.9	5.6	5.3	5.1	4.9	4.7	4.5	4.4	4.2	4.1	3.9	64.8
1058	6	5.7	5.5	5.2	5	4.8	4.6	4.5	4.3	4.1	4	63.8
1059	6.2	5.9	5.7	5.4	5.2	5	4.8	4.6	4.4	4.3	4.1	60
1060	6.1	5.9	5.6	5.3	5.1	4.9	4.7	4.6	4.4	4.2	4.1	58.4
1061	6.5	6.2	5.9	5.6	5.4	5.1	4.9	4.8	4.6	4.4	4.3	54.3
1062	7.2	6.8	6.4	6.1	5.8	5.6	5.4	5.1	4.9	4.8	4.6	52.4
1063	7.6	7.1	23.7	18.8	15.7	13.5	11.8	10.5	9.5	8.7	8	103.1
1064	7.2	6.7	21.1	17.2	14.6	12.7	11.2	10	9.1	8.3	7.7	103.2
1065	6.9	6.4	17.8	15	13	11.4	10.2	9.3	8.5	7.8	7.2	103.4
1066	6.7	6.3	17.3	14.6	12.7	11.2	10.1	9.1	8.4	7.7	7.2	103.5
1067	6.7	6.3	15.7	13.5	11.9	10.6	9.6	8.7	8	7.4	6.9	102.4
1068	6.7	6.3	15.8	13.6	11.9	10.6	9.6	8.7	8	7.4	6.9	102.4
1069	6.7	6.3	13.7	12	10.7	9.7	8.8	8.1	7.5	7	6.5	101.4
1070	6.8	6.4	12.4	11.1	10	9.1	8.4	7.7	7.2	6.7	6.3	98.4
1071	6.9	6.4	9.3	8.5	7.9	7.3	6.9	6.4	6.1	5.7	5.4	92.3
1072	6.7	6.3	6.6	6.2	5.8	5.5	5.3	5	4.8	4.6	4.4	83.9
1073	6.5	6.1	5.9	5.6	5.4	5.1	4.9	4.7	4.5	4.3	4.2	76
1074	6.3	6	5.7	5.4	5.2	4.9	4.7	4.5	4.4	4.2	4.1	70.4
1075	6.2	5.8	5.6	5.3	5.1	4.9	4.7	4.5	4.3	4.2	4	67.1
1076	6.1	5.8	5.5	5.3	5	4.8	4.6	4.5	4.3	4.1	4	66.2
1077	6.3	6	5.7	5.4	5.2	5	4.8	4.6	4.4	4.3	4.1	62.5
1078	6.5	6.2	5.9	5.6	5.4	5.1	4.9	4.7	4.6	4.4	4.2	59.7
1079	6.6	6.3	6	5.7	5.4	5.2	5	4.8	4.6	4.4	4.3	54.7
1080	7.2	6.8	6.5	6.2	5.9	5.6	5.4	5.2	4.9	4.8	4.6	54.5
1081	8.2	7.6	23.7	18.9	15.8	13.6	11.9	10.6	9.6	8.8	8.1	104.5
1082	7.3	6.8	20.6	16.9	14.4	12.5	11.1	10	9.1	8.3	7.7	104.3
1083	7.1	6.6	22.3	18	15.2	13.1	11.6	10.3	9.4	8.6	7.9	104.1
1084	6.9	6.4	20.3	16.7	14.2	12.4	11	9.9	9	8.3	7.6	103.9
1085	6.7	6.3	18.3	15.4	13.2	11.7	10.4	9.4	8.6	7.9	7.3	103.7
1086	6.7	6.2	15.4	13.3	11.7	10.4	9.4	8.6	7.9	7.3	6.8	103.5
1087	6.6	6.2	12.4	11	9.9	9	8.3	7.7	7.1	6.6	6.2	98.6
1088	6.7	6.3	11.4	10.2	9.3	8.5	7.9	7.3	6.8	6.4	6	95.4
1089	6.7	6.3	9.7	8.9	8.2	7.6	7.1	6.6	6.3	5.9	5.6	92.9
1090	6.6	6.3	7.9	7.4	6.9	6.5	6.1	5.8	5.5	5.2	5	89.1
1091	6.4	6.1	6	5.7	5.4	5.2	4.9	4.7	4.5	4.3	4.2	80.7
1092	6.5	6.2	5.9	5.6	5.3	5.1	4.9	4.7	4.5	4.3	4.1	75.3
1093	6.6	6.2	5.9	5.6	5.3	5.1	4.9	4.7	4.5	4.3	4.2	74.4
1094	6.7	6.3	6	5.7	5.5	5.2	5	4.8	4.6	4.4	4.3	70.8
1095	6.7	6.3	6	5.7	5.4	5.2	5	4.8	4.6	4.4	4.3	67.5
1096	6.7	6.4	6	5.8	5.5	5.3	5	4.8	4.6	4.5	4.3	61.9
1097	6.7	6.4	6.1	5.8	5.5	5.3	5.1	4.9	4.7	4.5	4.3	56.1
1098	7.4	7	6.6	6.3	6	5.7	5.5	5.2	5	4.8	4.6	59.3
1099	11.9	10.6	33.3	24.4	19.5	16.3	14	12.3	11	9.9	9	107.9
1100	8.1	7.6	25.3	20	16.6	14.2	12.5	11.1	10	9.1	8.4	107.3
1101	7.5	7	22.4	18.2	15.3	13.3	11.7	10.5	9.5	8.7	8	106.8
1102	7	6.6	19.4	16.2	13.9	12.2	10.9	9.8	8.9	8.2	7.6	106.3
1103	6.7	6.3	15.1	13.1	11.5	10.3	9.4	8.6	7.9	7.3	6.9	105.2
1104	6.7	6.3	14.2	12.4	11	9.9	9	8.3	7.7	7.1	6.7	102
1105	6.7	6.3	12.5	11.1	10	9.1	8.3	7.7	7.2	6.7	6.3	95.9
1106	6.7	6.3	9.2	8.5	7.8	7.3	6.8	6.4	6	5.7	5.4	90.2
1107	6.7	6.3	8.1	7.5	7	6.6	6.2	5.9	5.6	5.3	5	89.8
1108	6.6	6.2	7.5	7	6.6	6.2	5.9	5.6	5.3	5.1	4.8	88.9
1109	6.8	6.4	6.3	6	5.7	5.4	5.2	4.9	4.7	4.5	4.4	85.2
1110	6.8	6.4	6.3	6	5.7	5.4	5.2	4.9	4.7	4.5	4.4	82.1
1111	6.9	6.5	6.4	6.1	5.8	5.5	5.2	5	4.8	4.6	4.4	78.9
1112	6.9	6.5	6.6	6.2	5.9	5.6	5.4	5.1	4.9	4.7	4.5	76.1
1113	6.9	6.6	6.4	6.1	5.8	5.5	5.3	5.1	4.9	4.7	4.5	72.7
1114	7.1	6.7	6.5	6.1	5.8	5.6	5.3	5.1	4.9	4.7	4.5	67.1
1115	7.2	6.8	6.6	6.2	5.9	5.7	5.4	5.2	5	4.8	4.6	63.1
1116	7.5	7.1	6.9	6.6	6.2	5.9	5.7	5.4	5.2	5	4.8	65.1
1117	12.8	11.4	36	26.1	20.6	17.1	14.7	12.9	11.5	10.3	9.4	111.3
1118	9	8.3	24.6	19.7	16.5	14.2	12.5	11.1	10.1	9.2	8.5	110.4
1119	7.6	7.1	25.2	20	16.7	14.3	12.6	11.2	10.1	9.2	8.5	109.5
1120	7.2	6.7	19.9	16.5	14.2	12.5	11.1	10	9.1	8.4	7.8	108.6
1121	6.9	6.5	15.5	13.4	11.8	10.6	9.6	8.8	8.1	7.5	7	102.4
1122	6.8	6.3	14	12.3	10.9	9.9	9	8.3	7.7	7.1	6.7	101.7
1123	6.8	6.4	14	12.3	11	9.9	9	8.3	7.7	7.2	6.7	98.6
1124	6.8	6.4	11	10	9.1	8.4	7.8	7.2	6.8	6.4	6	92.9
1125	6.8	6.4	8	7.5	7	6.6	6.2	5.9	5.5	5.3	5	89.5
1126	6.8	6.4	6.7	6.3	6	5.7	5.4	5.1	4.9	4.7	4.5	86.2
1127	6.8	6.4	6.7	6.3	6	5.7	5.4	5.1	4.9	4.7	4.5	83.3
1128	6.9	6.5	7.4	6.9	6.5	6.2	5.8	5.6	5.3	5.1	4.8	80.6
1129	6.9	6.5	6.4	6.1	5.8	5.5	5.2	5	4.8	4.6	4.4	76.3
1130	7.1	6.7	6.7	6.3	6	5.7	5.4	5.2	5	4.8	4.6	77.5
1131	7.2	6.8	6.8	6.4	6.1	5.8	5.5	5.3	5	4.8	4.6	72.8
1132	7.3	6.9	6.8	6.5	6.1	5.8	5.6	5.3	5.1	4.9	4.7	69.5
1133	7.4	7	7	6.6	6.3	6	5.7	5.4	5.2	5	4.8	68.1
1134	7.7	7.2	9.5	8.8	8.2	7.7	7.3	6.9	6.5	6.2	5.9	68.1
1135	10.9	9.9	29.1	22.5	18.5	15.8	13.7	12.2	11	10	9.1	114.7
1136	7.9	7.4	20.9	17.4	14.9	13.1	11.6	10.5	9.6	8.8	8.1	113.4
1137	7.8	7.3	24.5	19.7	16.5	14.3	12.6	11.2	10.2	9.3	8.5	112.2
1138	7.2	6.7	19.4	16.3	14.1	12.4	11.1	10	9.2	8.4	7.8	105
1139	7	6.6	14.2	12.5	11.2	10.1	9.2	8.5	7.8	7.3	6.8	101
1140	6.9	6.5	14	12.3	11	10	9.1	8.4	7.7	7.2	6.7	101.4
1141	6.9	6.5	15.7	13.6	12	10.8	9.7	8.9	8.2	7.6	7.1	100.5
1142	6.9	6.5	13.2	11.7	10.5	9.6	8.8	8.1	7.5	7	6.6	97.6
1143	6.9	6.5	11.6	10.5	9.5	8.8	8.1	7.5	7	6.6	6.2	93.1
1144	7	6.6	10.3	9.4	8.7	8	7.5	7	6.6	6.2	5.9	89.8
1145	7	6.6	10.5	9.6	8.8	8.2	7.6	7.1	6.7	6.3	6	89.4
1146	7	6.6	8.9	8.3	7.7	7.2	6.8	6.4	6.1	5.8	5.5	85.3
1147	7	6.6	6.9	6.5	6.2	5.9	5.6	5.3	5.1	4.9	4.7	81.2
1148	7.2	6.8	6.7	6.4	6	5.7	5.5	5.2	5	4.8	4.6	77.6
1149	7.4	7	9	8.4	7.8	7.3	6.9	6.5	6.2	5.9	5.6	78
1150	7.4	7	9.4	8.7	8.1	7.6	7.2	6.8	6.4	6.1	5.8	75
1151	7.6	7.1	10.2	9.4	8.7	8.1	7.6	7.2	6.8	6.4	6.1	73.5
1152	7.8	7.3	13.6	12.2	11.1	10.2	9.4	8.7	8.2	7.6	7.2	75.8
1153	9.5	8.8	25.2	20.3	17.1	14.8	13.1	11.7	10.6	9.7	8.9	118
1154	8.2	7.6	23.1	18.9	16.1	14	12.4	11.2	10.1	9.3	8.6	114.7
1155	7.7	7.2	20.1	16.9	14.6	12.8	11.5	10.4	9.5	8.7	8.1	111.6
1156	7.2	6.8	18.8	15.9	13.8	12.3	11	10	9.1	8.4	7.8	105.9
1157	7	6.6	12.9	11.5	10.4	9.5	8.7	8	7.5	7	6.6	98.4
1158	6.9	6.5	13.3	11.8	10.6	9.6	8.8	8.1	7.6	7.1	6.6	98.4
1159	7	6.5	16.2	14	12.3	11	10	9.1	8.4	7.8	7.2	100.6
1160	7	6.6	15.1	13.2	11.7	10.6	9.6	8.8	8.1	7.6	7.1	97.8
1161	7.1	6.6	13.8	12.2	10.9	9.9	9.1	8.4	7.8	7.3	6.8	97.9
1162	7.1	6.7	13.8	12.2	11	10	9.1	8.4	7.8	7.3	6.9	95.1
1163	7.1	6.7	10.7	9.8	9	8.3	7.7	7.2	6.8	6.4	6.1	91.7
1164	7.1	6.7	8.7	8	7.5	7	6.6	6.3	5.9	5.7	5.4	87.5
1165	7.1	6.7	7	6.6	6.3	6	5.7	5.4	5.2	4.9	4.7	81.4
1166	7.3	6.9	6.8	6.5	6.1	5.8	5.5	5.3	5.1	4.9	4.7	78.2
1167	7.5	7.1	10.7	9.8	9	8.4	7.8	7.4	6.9	6.5	6.2	78.8
1168	7.6	7.1	11.8	10.8	9.9	9.1	8.5	7.9	7.4	7	6.6	77.8
1169	7.7	7.2	10.8	9.9	9.1	8.5	7.9	7.5	7	6.6	6.3	74.3
1170	8	7.5	17.3	15.1	13.4	12.1	11	10.1	9.3	8.6	8.1	80.5
1171	8.1	7.6	19	16.3	14.2	12.6	11.4	10.4	9.5	8.8	8.2	111.8
1172	8	7.5	21.2	17.8	15.3	13.5	12	10.9	9.9	9.1	8.5	111.8
1173	7.6	7.1	18.7	15.9	13.9	12.4	11.1	10.1	9.3	8.6	8	106.7
1174	7.5	7.1	19.1	16.2	14.1	12.5	11.2	10.2	9.3	8.6	8	108.5
1175	7.1	6.7	16.8	14.5	12.7	11.4	10.3	9.4	8.7	8	7.5	102.2
1176	6.8	6.4	13.9	12.2	11	10	9.1	8.4	7.8	7.3	6.8	96.6
1177	7	6.6	15.7	13.6	12.1	10.8	9.8	9	8.3	7.7	7.2	98.9
1178	7	6.6	15.1	13.2	11.8	10.6	9.6	8.9	8.2	7.6	7.1	100.4
1179	7.1	6.7	17.9	15.3	13.4	11.9	10.7	9.8	9	8.3	7.7	100.2
1180	7.1	6.7	14.6	12.9	11.5	10.4	9.5	8.8	8.1	7.6	7.1	95.1
1181	7.1	6.7	12.8	11.5	10.4	9.5	8.8	8.2	7.6	7.1	6.7	94.5
1182	7.2	6.8	9.2	8.5	7.9	7.4	6.9	6.5	6.2	5.9	5.6	85.6
1183	7.3	6.9	7.4	7	6.6	6.2	5.9	5.6	5.4	5.1	4.9	83.7
1184	7.3	6.9	8	7.4	7	6.6	6.3	5.9	5.7	5.4	5.2	81.1
1185	7.5	7	9	8.3	7.8	7.3	6.9	6.5	6.2	5.9	5.6	78.3
1186	7.6	7.1	10.4	9.5	8.8	8.2	7.7	7.2	6.8	6.5	6.1	75.3
1187	7.7	7.2	11.3	10.3	9.5	8.8	8.2	7.7	7.2	6.8	6.5	72.3
1188	7.9	7.5	16.6	14.5	13	11.7	10.7	9.8	9.1	8.5	7.9	75.1
1189	8.4	7.9	21.3	17.9	15.5	13.7	12.3	11.1	10.2	9.4	8.7	115.2
1190	7.8	7.4	18.4	15.8	13.9	12.4	11.2	10.2	9.4	8.7	8.1	107.3
1191	7.9	7.4	17.9	15.4	13.6	12.1	11	10	9.2	8.5	8	109
1192	7.5	7	16.4	14.3	12.6	11.4	10.3	9.5	8.7	8.1	7.6	105.5
1193	7.3	6.9	16.3	14.2	12.6	11.3	10.2	9.4	8.6	8	7.5	103.1
1194	6.9	6.5	14.2	12.5	11.2	10.2	9.3	8.6	8	7.4	6.9	96.8
1195	6.9	6.5	12.6	11.3	10.2	9.3	8.6	7.9	7.4	6.9	6.5	90.2
1196	6.9	6.5	14.6	12.9	11.5	10.4	9.5	8.7	8.1	7.5	7.1	95.2
1197	7.1	6.6	16.4	14.2	12.6	11.3	10.2	9.4	8.6	8	7.5	98
1198	7.1	6.7	13.9	12.3	11.1	10.1	9.3	8.5	7.9	7.4	7	93.6
1199	7.2	6.7	12.6	11.3	10.3	9.4	8.7	8.1	7.6	7.1	6.7	90
1200	7.3	6.8	11.3	10.3	9.4	8.7	8.1	7.6	7.1	6.7	6.3	89.7
1201	7.4	7	11.4	10.3	9.5	8.8	8.2	7.6	7.2	6.7	6.4	86.9
1202	7.4	6.9	8.5	7.9	7.4	7	6.6	6.2	5.9	5.6	5.4	77.6
1203	7.5	7	10.1	9.3	8.6	8	7.5	7.1	6.7	6.3	6	76.1
1204	7.6	7.2	11	10.1	9.3	8.6	8	7.5	7.1	6.7	6.3	74.3
1205	7.6	7.2	9.9	9.1	8.5	7.9	7.4	7	6.6	6.3	6	70.6
1206	7.8	7.3	12.1	11	10.1	9.3	8.7	8.1	7.6	7.2	6.8	70.5
1207	8.1	7.6	18.8	16.2	14.2	12.7	11.5	10.5	9.7	8.9	8.3	78.2
1208	7.8	7.3	11	10.1	9.3	8.6	8	7.5	7.1	6.7	6.3	63.3
1209	7.7	7.2	10.7	9.8	9	8.4	7.8	7.3	6.9	6.5	6.2	60.4
1210	7.7	7.2	9.3	8.6	8	7.5	7	6.6	6.3	6	5.7	58.9
1211	7.6	7.2	10.2	9.4	8.6	8	7.5	7.1	6.6	6.3	6	59
1212	7.6	7.2	13.5	12	10.8	9.9	9.1	8.4	7.8	7.3	6.9	63.7
1213	8.8	8.2	26.1	21.3	18	15.7	13.9	12.4	11.3	10.3	9.5	116.9
1214	8.1	7.6	23.4	19.4	16.6	14.6	13	11.7	10.7	9.8	9.1	110.9
1215	7.8	7.3	20.4	17.3	15	13.3	11.9	10.8	9.9	9.2	8.5	108.2
1216	7.6	7.1	20.9	17.5	15.2	13.4	12	10.8	9.9	9.1	8.5	105.6
1217	7.3	6.9	18	15.5	13.6	12.1	10.9	10	9.2	8.5	7.9	100.2
1218	7	6.6	13.1	11.7	10.5	9.6	8.9	8.2	7.6	7.2	6.7	92.4
1219	6.8	6.4	11.7	10.5	9.6	8.8	8.2	7.6	7.1	6.7	6.3	88.9
1220	6.8	6.4	11.7	10.6	9.7	8.9	8.2	7.7	7.2	6.7	6.4	89.1
1221	7.2	6.7	16.9	14.6	12.9	11.5	10.4	9.6	8.8	8.2	7.6	97
1222	7.2	6.8	14.8	13.1	11.7	10.6	9.7	8.9	8.3	7.7	7.2	91.7
1223	7.3	6.9	14.6	12.9	11.6	10.5	9.6	8.9	8.2	7.7	7.2	92.1
1224	7.3	6.9	13	11.7	10.6	9.7	8.9	8.3	7.8	7.3	6.8	87.5
1225	7.5	7.1	15.2	13.4	12	10.8	9.9	9.1	8.5	7.9	7.4	88.9
1226	7.5	7	12.5	11.3	10.3	9.5	8.8	8.1	7.6	7.2	6.8	79.5
1227	7.6	7.1	11.7	10.7	9.8	9	8.4	7.8	7.4	6.9	6.5	77.4
1228	7.7	7.2	11.4	10.4	9.6	8.9	8.3	7.7	7.3	6.9	6.5	74.3
1229	7.7	7.2	12.2	11	10.1	9.3	8.7	8.1	7.6	7.1	6.7	72.9
1230	7.9	7.4	16.1	14.2	12.7	11.5	10.5	9.7	8.9	8.3	7.8	75.2
1231	7.9	7.4	16.4	14.4	12.8	11.6	10.6	9.7	9	8.4	7.8	70.7
1232	7.7	7.3	12.4	11.2	10.3	9.4	8.7	8.2	7.6	7.2	6.8	61.9
1233	7.7	7.3	11.7	10.7	9.8	9	8.4	7.8	7.3	6.9	6.5	58.4
1234	7.7	7.2	13.2	11.9	10.8	9.8	9.1	8.4	7.8	7.4	6.9	56.8
1235	7.7	7.2	11	10	9.2	8.5	7.9	7.4	7	6.6	6.2	57.5
1236	7.6	7.1	13.7	12.2	11	10	9.2	8.5	7.9	7.4	6.9	56.9
1237	8.5	8	24.4	20.3	17.4	15.2	13.6	12.2	11.1	10.2	9.5	111.1
1238	7.9	7.4	21.7	18.4	15.9	14.1	12.6	11.4	10.5	9.6	8.9	105.2
1239	7.8	7.4	22.4	18.7	16.1	14.2	12.7	11.5	10.5	9.6	8.9	107.3
1240	7.7	7.2	20.8	17.6	15.2	13.5	12.1	10.9	10	9.2	8.6	107.2
1241	7.5	7	19.7	16.7	14.5	12.9	11.6	10.5	9.6	8.9	8.2	101.7
1242	7.2	6.8	17.7	15.2	13.4	11.9	10.8	9.8	9	8.4	7.8	97.5
1243	6.8	6.4	10.5	9.6	8.8	8.2	7.6	7.1	6.7	6.3	6	87.5
1244	6.9	6.5	9.3	8.6	8	7.5	7	6.6	6.2	5.9	5.6	87.7
1245	7.2	6.8	15.1	13.3	11.9	10.7	9.8	9	8.4	7.8	7.3	93.4
1246	7	6.6	12.2	11	10	9.2	8.5	7.9	7.4	7	6.6	89.5
1247	7.3	6.9	11.8	10.7	9.8	9	8.4	7.8	7.3	6.9	6.5	89.7
1248	7.3	6.9	10.4	9.5	8.8	8.2	7.7	7.2	6.8	6.4	6.1	81.8
1249	7.5	7	14.4	12.8	11.5	10.5	9.6	8.9	8.3	7.7	7.2	84.7
1250	7.6	7.2	14	12.5	11.3	10.3	9.5	8.8	8.2	7.6	7.2	81.5
1251	7.7	7.2	12.4	11.3	10.3	9.5	8.8	8.2	7.6	7.2	6.8	79.5
1252	7.8	7.4	15.8	13.9	12.4	11.2	10.3	9.5	8.8	8.2	7.7	81.4
1253	7.9	7.5	18.6	16.1	14.1	12.6	11.4	10.4	9.6	8.9	8.3	80
1254	8.1	7.6	20.9	17.7	15.4	13.6	12.2	11.1	10.2	9.4	8.7	80.5
1255	8.1	7.6	19.7	16.8	14.7	13.1	11.8	10.8	9.9	9.1	8.5	74.4
1256	7.8	7.4	13.6	12.2	11.1	10.1	9.3	8.7	8.1	7.6	7.1	63.9
1257	7.8	7.3	12.9	11.6	10.5	9.7	8.9	8.3	7.8	7.3	6.9	63.9
1258	7.8	7.3	12.2	11	10.1	9.3	8.6	8	7.5	7	6.6	62.5
1259	7.8	7.3	13.2	11.8	10.7	9.8	9	8.3	7.8	7.3	6.8	60.7
1260	7.6	7.2	14	12.5	11.2	10.2	9.3	8.6	8	7.5	7	56.5
1261	8.3	7.8	20.4	17.6	15.4	13.7	12.4	11.3	10.4	9.6	9	104.9
1262	7.6	7.2	17.1	15	13.4	12.1	11	10.2	9.4	8.8	8.2	100.6
1263	7.6	7.2	17.9	15.5	13.8	12.4	11.2	10.3	9.5	8.8	8.2	100.6
1264	7.6	7.2	18.2	15.7	13.9	12.4	11.2	10.3	9.5	8.8	8.2	102.9
1265	7.4	6.9	16.4	14.4	12.8	11.5	10.5	9.6	8.9	8.3	7.7	100.1
1266	7.1	6.7	12.1	10.9	9.9	9.1	8.5	7.9	7.4	6.9	6.5	95.1
1267	6.9	6.5	8.8	8.2	7.6	7.1	6.7	6.3	6	5.7	5.4	87.4
1268	6.9	6.5	9	8.3	7.8	7.3	6.8	6.5	6.1	5.8	5.5	84
1269	7	6.6	10.9	10	9.2	8.5	7.9	7.4	6.9	6.6	6.2	86.7
1270	7.2	6.7	12.1	11	10	9.2	8.5	7.9	7.4	7	6.6	87.7
1271	7.2	6.8	10.3	9.5	8.7	8.1	7.6	7.1	6.7	6.4	6	86.8
1272	7.3	6.9	10.8	9.9	9.1	8.4	7.9	7.4	6.9	6.6	6.2	82.1
1273	7.5	7	12.8	11.5	10.5	9.6	8.9	8.3	7.7	7.3	6.8	83.2
1274	7.7	7.2	13.7	12.3	11.1	10.2	9.4	8.7	8.1	7.6	7.1	81.7
1275	7.7	7.2	13.6	12.2	11	10.1	9.3	8.6	8	7.5	7.1	80.3
1276	7.9	7.4	14.4	12.8	11.6	10.6	9.7	9	8.3	7.8	7.3	79.9
1277	8	7.5	19.6	16.7	14.6	13	11.7	10.7	9.8	9.1	8.4	81.2
1278	8.2	7.6	21.9	18.4	15.9	14	12.6	11.4	10.4	9.6	8.9	82.1
1279	8.2	7.7	24	19.8	16.9	14.8	13.2	11.9	10.8	9.9	9.2	78.5
1280	7.9	7.4	14.4	12.8	11.6	10.5	9.7	9	8.3	7.8	7.3	66.4
1281	8	7.5	13.8	12.4	11.2	10.2	9.4	8.7	8.1	7.6	7.1	65.9
1282	7.9	7.4	13.7	12.2	11	10.1	9.3	8.6	8	7.5	7	65
1283	7.9	7.4	15.3	13.5	12	10.9	9.9	9.1	8.5	7.9	7.4	63.3
1284	7.7	7.2	14.3	12.7	11.4	10.3	9.4	8.7	8.1	7.5	7.1	58.4
1285	8.2	7.7	21.3	18.3	16	14.3	12.9	11.7	10.8	10	9.3	104.8
1286	7.6	7.2	15.3	13.6	12.3	11.2	10.3	9.6	8.9	8.3	7.8	97.3
1287	7.3	6.9	13.9	12.5	11.4	10.4	9.6	8.9	8.3	7.8	7.4	93.4
1288	7.4	7	13.7	12.3	11.2	10.3	9.5	8.8	8.2	7.7	7.2	97.9
1289	7.3	6.9	12.7	11.5	10.5	9.6	8.9	8.3	7.8	7.3	6.9	97.5
1290	7	6.6	10.6	9.7	9	8.3	7.8	7.3	6.9	6.5	6.1	92.9
1291	6.7	6.4	6.8	6.4	6.1	5.8	5.5	5.3	5	4.8	4.6	87.1
1292	6.7	6.4	7.2	6.8	6.4	6.1	5.8	5.5	5.2	5	4.8	86.2
1293	6.9	6.5	8.1	7.6	7.1	6.7	6.3	6	5.7	5.5	5.2	82.8
1294	7.1	6.7	8.8	8.2	7.6	7.2	6.8	6.4	6.1	5.8	5.5	83.7
1295	7.2	6.8	10	9.2	8.5	8	7.5	7	6.6	6.3	6	81.6
1296	7.2	6.8	9.9	9.1	8.5	7.9	7.4	7	6.6	6.2	5.9	77.9
1297	7.5	7	13.7	12.3	11.1	10.1	9.3	8.7	8.1	7.6	7.1	78.7
1298	7.7	7.2	14.9	13.2	11.8	10.8	9.9	9.1	8.5	7.9	7.4	83.1
1299	7.7	7.3	11.7	10.7	9.8	9.1	8.4	7.9	7.4	7	6.6	79
1300	7.8	7.3	14.7	13.1	11.8	10.7	9.8	9.1	8.5	7.9	7.4	78.8
1301	8	7.5	19.7	16.9	14.7	13.1	11.8	10.7	9.9	9.1	8.5	81.8
1302	8.2	7.7	21.5	18.1	15.7	13.8	12.4	11.2	10.3	9.5	8.8	83.6
1303	8.4	7.9	24.9	20.4	17.4	15.1	13.4	12	10.9	10	9.3	87.7
1304	7.9	7.5	16	14	12.5	11.3	10.3	9.5	8.8	8.2	7.7	67.4
1305	7.8	7.3	15.8	13.9	12.4	11.2	10.2	9.4	8.7	8.1	7.6	61.5
1306	7.9	7.4	16.6	14.5	12.8	11.5	10.5	9.6	8.9	8.2	7.7	63.6
1307	7.9	7.4	19.4	16.5	14.4	12.7	11.4	10.4	9.5	8.8	8.2	64.2
1308	7.8	7.3	20.7	17.3	14.9	13.2	11.8	10.6	9.7	8.9	8.3	62
1309	7.9	7.5	17.3	15.3	13.7	12.5	11.4	10.5	9.8	9.1	8.6	97.2
1310	7.6	7.2	14.1	12.7	11.6	10.7	9.9	9.2	8.6	8.1	7.6	93.6
1311	7.4	7	10.5	9.7	9.1	8.5	7.9	7.5	7.1	6.7	6.4	89.1
1312	7.2	6.9	9.9	9.1	8.5	8	7.5	7.1	6.7	6.4	6.1	88.7
1313	7.1	6.7	8.1	7.6	7.1	6.7	6.4	6.1	5.8	5.5	5.3	88.1
1314	6.8	6.5	7.6	7.2	6.8	6.4	6.1	5.8	5.5	5.3	5.1	87.3
1315	6.8	6.4	6.4	6	5.7	5.5	5.2	5	4.8	4.6	4.4	83.7
1316	6.9	6.5	7.9	7.4	6.9	6.5	6.2	5.9	5.6	5.4	5.1	82.5
1317	7	6.6	7.5	7	6.6	6.3	6	5.7	5.4	5.2	5	85.5
1318	7.2	6.8	10.6	9.7	9	8.3	7.8	7.3	6.9	6.5	6.2	86.9
1319	7.2	6.8	11.1	10.1	9.3	8.6	8	7.5	7.1	6.7	6.3	84.2
1320	7.4	7	12.5	11.3	10.3	9.5	8.8	8.2	7.7	7.2	6.8	81.5
1321	7.4	7	11.3	10.3	9.5	8.8	8.2	7.7	7.2	6.8	6.4	77
1322	7.7	7.2	14.4	12.8	11.6	10.5	9.7	8.9	8.3	7.8	7.3	82
1323	7.8	7.3	11.2	10.3	9.5	8.8	8.2	7.7	7.2	6.8	6.4	76.7
1324	7.9	7.5	13.3	11.9	10.8	9.9	9.2	8.5	8	7.5	7	76.1
1325	8.1	7.6	18.4	15.9	14	12.5	11.3	10.3	9.5	8.8	8.2	79.7
1326	8.2	7.7	22.8	19	16.3	14.4	12.8	11.6	10.6	9.7	9	82.2
1327	8.3	7.7	21.3	18	15.6	13.8	12.3	11.2	10.2	9.4	8.7	78.8
1328	8.1	7.6	16.6	14.5	12.9	11.6	10.6	9.7	9	8.4	7.8	68
1329	7.8	7.3	16.7	14.5	12.9	11.6	10.6	9.7	9	8.3	7.8	59.5
1330	8	7.4	17.7	15.3	13.5	12.1	10.9	10	9.2	8.5	7.9	63.4
1331	8	7.5	20.2	17	14.8	13.1	11.7	10.6	9.7	8.9	8.3	64.5
1332	7.8	7.3	23.2	19	16.2	14.1	12.5	11.2	10.2	9.4	8.6	56.4
1333	28.4	23.9	68.9	56.5	40.2	31.5	26.1	22.3	19.5	17.3	15.6	152.3
1334	26.2	22.3	66.7	54.1	38.7	30.5	25.3	21.6	18.9	16.8	15.2	149.5
1335	13.6	12.5	37.6	29.6	24.6	21	18.4	16.4	14.8	13.5	12.4	122.9
1336	10.4	9.7	29.5	24.4	20.8	18.2	16.2	14.6	13.2	12.2	11.2	114
1337	9.2	8.7	20.9	18.2	16.1	14.5	13.1	12	11.1	10.3	9.6	105.8
1338	8.1	7.7	15.8	14.2	12.9	11.8	10.9	10.1	9.4	8.9	8.3	97.6
1339	8.2	7.8	16.7	14.9	13.4	12.2	11.2	10.4	9.6	9	8.5	99.5
1340	7.8	7.4	17	15.1	13.5	12.3	11.2	10.4	9.6	9	8.4	95.2
1341	7.6	7.2	13.4	12.2	11.1	10.2	9.5	8.8	8.3	7.8	7.4	91.5
1342	7.5	7.1	13.3	12	11	10.1	9.4	8.7	8.2	7.7	7.2	93.7
1343	7.3	6.9	10.5	9.7	9	8.4	7.8	7.4	6.9	6.6	6.2	90.5
1344	7	6.7	8.7	8.1	7.6	7.1	6.7	6.4	6.1	5.8	5.5	88.5
1345	6.8	6.5	8	7.5	7	6.6	6.3	6	5.7	5.4	5.2	86.5
1346	6.9	6.5	6.5	6.1	5.8	5.6	5.3	5.1	4.9	4.7	4.5	84.4
1347	7.1	6.7	10.1	9.3	8.7	8.1	7.5	7.1	6.7	6.3	6	84.6
1348	7.2	6.8	13	11.7	10.6	9.7	9	8.4	7.8	7.3	6.9	84.6
1349	7.3	6.9	15.7	13.8	12.3	11.2	10.2	9.4	8.7	8.1	7.6	85.8
1350	7.4	7	14.6	13	11.7	10.6	9.8	9	8.4	7.8	7.4	80.2
1351	7.5	7	11.7	10.6	9.8	9	8.4	7.8	7.4	6.9	6.6	76.1
1352	7.6	7.2	12	10.9	10	9.2	8.6	8	7.5	7.1	6.7	75.9
1353	7.7	7.3	12.2	11.1	10.1	9.4	8.7	8.1	7.6	7.1	6.8	76.9
1354	7.9	7.4	13.8	12.4	11.2	10.3	9.5	8.8	8.2	7.7	7.2	74.7
1355	8.1	7.6	17.4	15.2	13.5	12.1	11	10.1	9.3	8.6	8.1	75.9
1356	8.2	7.7	19.2	16.5	14.5	12.9	11.7	10.6	9.8	9.1	8.4	73.9
1357	8.4	7.8	25.9	21.1	17.8	15.5	13.7	12.3	11.1	10.2	9.4	81
1358	8.1	7.6	18.9	16.3	14.3	12.7	11.5	10.5	9.6	8.9	8.3	68.4
1359	7.9	7.4	16.7	14.6	13	11.7	10.6	9.7	9	8.4	7.8	61.6
1360	7.9	7.4	22.1	18.5	15.9	13.9	12.4	11.2	10.2	9.4	8.7	59.7
1361	7.9	7.4	21.9	18.2	15.7	13.7	12.3	11.1	10.1	9.3	8.6	56
1362	7.8	7.3	21	17.6	15.2	13.3	11.9	10.8	9.9	9.1	8.4	53.6
1363	31.8	27.3	81.2	68	44.7	33.9	27.5	23.2	20.1	17.7	15.9	161.7
1364	30.2	25.6	79.6	67.2	43.9	33.3	27	22.7	19.7	17.4	15.6	158.3
1365	19.8	17.4	52.5	41.7	31.9	25.9	21.9	19	16.8	15.1	13.7	136.7
1366	10.1	9.5	25.8	21.7	18.8	16.6	14.9	13.5	12.4	11.4	10.6	111
1367	9.6	9	21.3	18.5	16.3	14.6	13.2	12.1	11.2	10.3	9.6	107.1
1368	8.6	8.1	16.3	14.6	13.2	12	11.1	10.2	9.5	8.9	8.4	99.5
1369	8.6	8.1	19	16.6	14.8	13.3	12.1	11.1	10.3	9.6	8.9	99.6
1370	8.2	7.7	17.1	15.1	13.5	12.2	11.2	10.3	9.6	8.9	8.4	95
1371	7.9	7.5	12.9	11.7	10.7	9.9	9.2	8.6	8.1	7.6	7.2	92.1
1372	7.8	7.3	11.7	10.7	9.9	9.1	8.5	8	7.5	7.1	6.7	90.3
1373	7.4	6.9	10.4	9.6	8.9	8.3	7.8	7.3	6.9	6.5	6.2	89.3
1374	7.1	6.7	10.3	9.5	8.8	8.2	7.7	7.2	6.8	6.4	6.1	88.9
1375	6.9	6.5	10	9.2	8.6	8	7.5	7	6.6	6.3	6	89.9
1376	7	6.6	7.6	7.2	6.8	6.4	6.1	5.8	5.5	5.3	5.1	83.7
1377	7.2	6.8	10.8	9.9	9.2	8.5	7.9	7.4	7	6.6	6.3	86.1
1378	7.3	6.9	12.1	11	10.1	9.3	8.6	8	7.5	7.1	6.7	86.7
1379	7.5	7.1	12.9	11.6	10.6	9.7	9	8.4	7.8	7.3	6.9	84.8
1380	7.4	7	12.3	11.1	10.2	9.4	8.7	8.1	7.6	7.2	6.8	78.2
1381	7.6	7.2	13.4	12.1	11	10	9.3	8.6	8	7.5	7.1	76.9
1382	7.6	7.2	10	9.2	8.6	8	7.5	7.1	6.7	6.3	6	72
1383	7.7	7.2	8.8	8.2	7.7	7.2	6.8	6.5	6.1	5.9	5.6	68.1
1384	8	7.5	13.4	12	11	10	9.3	8.6	8.1	7.6	7.1	72.6
1385	8.3	7.7	17.5	15.3	13.5	12.2	11.1	10.2	9.4	8.7	8.1	74.1
1386	8.3	7.8	20.2	17.3	15.1	13.4	12.1	11	10.1	9.3	8.7	71
1387	8.4	7.8	25.2	20.7	17.6	15.3	13.6	12.2	11.1	10.2	9.4	77.9
1388	8.1	7.6	19.1	16.4	14.4	12.9	11.6	10.6	9.8	9	8.4	66.9
1389	8	7.5	17.4	15.1	13.4	12	10.9	10	9.2	8.6	8	59.8
1390	8.1	7.6	23.2	19.3	16.5	14.4	12.8	11.6	10.5	9.7	9	62.1
1391	8.1	7.5	24.8	20.3	17.2	14.9	13.2	11.9	10.8	9.9	9.1	58.1
1392	8	7.5	22.3	18.6	15.9	14	12.4	11.2	10.2	9.4	8.7	54.9
1393	50.9	48.2	120.4	106.4	66	43.4	33	26.8	22.6	19.6	17.3	157.7
1394	35.4	31.7	94.7	82	48.3	35.3	28.1	23.4	20.1	17.7	15.8	154.7
1395	18	16	50.8	41	31.3	25.5	21.5	18.7	16.5	14.8	13.4	132.9
1396	14.6	13.3	42.5	32.6	26.2	22	18.9	16.7	14.9	13.5	12.3	126.9
1397	10.5	9.7	31.4	25.3	21.3	18.4	16.2	14.5	13.1	12	11.1	115.3
1398	9.2	8.6	19.4	16.9	15	13.5	12.3	11.3	10.4	9.7	9.1	101.6
1399	8.7	8.2	20.1	17.4	15.3	13.7	12.5	11.4	10.5	9.7	9.1	98.6
1400	8.5	8	17.5	15.4	13.8	12.4	11.4	10.5	9.7	9	8.4	96.6
1401	8.1	7.6	14.6	13.1	11.9	10.9	10	9.3	8.7	8.1	7.7	92.6
1402	8	7.5	10.8	9.9	9.2	8.6	8	7.6	7.1	6.7	6.4	91.1
1403	7.7	7.3	9.6	8.9	8.3	7.8	7.3	6.9	6.6	6.2	5.9	90.1
1404	7.6	7.1	11.9	10.8	9.9	9.2	8.5	8	7.5	7	6.7	90.8
1405	7.4	7	11.9	10.8	9.9	9.1	8.5	7.9	7.4	7	6.6	92.1
1406	7.4	7	11.6	10.5	9.7	8.9	8.3	7.8	7.3	6.9	6.5	87
1407	7.6	7.2	11.5	10.5	9.6	8.9	8.3	7.8	7.3	6.9	6.5	88.3
1408	7.6	7.1	12.6	11.4	10.4	9.6	8.8	8.2	7.7	7.3	6.8	86.7
1409	7.5	7	11.4	10.4	9.6	8.9	8.2	7.7	7.3	6.9	6.5	81.8
1410	7.6	7.2	10.7	9.8	9.1	8.4	7.9	7.4	7	6.6	6.3	78.2
1411	7.8	7.3	11.8	10.7	9.9	9.1	8.5	7.9	7.5	7	6.6	76.6
1412	8	7.5	13.4	12.1	11	10.1	9.3	8.6	8.1	7.6	7.1	76.1
1413	7.9	7.4	10.8	9.9	9.2	8.5	8	7.5	7.1	6.7	6.3	69.4
1414	8	7.6	11.2	10.2	9.5	8.8	8.2	7.7	7.2	6.8	6.5	68.2
1415	8.2	7.7	17	14.9	13.3	12	10.9	10	9.3	8.6	8.1	72.2
1416	8.3	7.8	19.8	17	14.9	13.3	12	10.9	10	9.3	8.6	71.4
1417	8.5	7.9	27	21.9	18.5	16	14.1	12.7	11.5	10.5	9.7	76.3
1418	8.2	7.7	19.6	16.8	14.8	13.2	11.9	10.8	9.9	9.2	8.6	64.7
1419	7.9	7.4	15.1	13.4	12.1	11	10.1	9.3	8.6	8.1	7.6	51.1
1420	8.1	7.6	19.8	16.9	14.8	13.2	11.9	10.8	9.9	9.2	8.5	54.7
1421	8.2	7.7	28	22.4	18.7	16.1	14.1	12.6	11.4	10.4	9.6	61.3
1422	8	7.5	26.2	21.2	17.9	15.5	13.6	12.2	11.1	10.1	9.3	53.2
1423	55.2	52.9	128.1	114	71.5	44.9	33.5	27	22.6	19.5	17.2	153.7
1424	31.3	27.2	80.3	68.3	43.5	32.6	26.3	22.1	19.1	16.8	15	151.2
1425	19.5	17.1	53.7	42.4	31.9	25.7	21.6	18.7	16.5	14.8	13.4	138
1426	20	17.4	52.7	41	31	25	21.1	18.3	16.1	14.4	13.1	139.7
1427	10.4	9.7	30	24.3	20.5	17.8	15.7	14.1	12.8	11.7	10.8	115.8
1428	10.1	9.4	26	21.6	18.5	16.3	14.5	13.1	11.9	10.9	10.1	111.3
1429	9.4	8.7	22.7	19.3	16.8	14.9	13.3	12.1	11.1	10.2	9.5	103.6
1430	8.6	8.1	20	17.3	15.2	13.6	12.3	11.2	10.3	9.6	8.9	99.4
1431	8.1	7.6	13.4	12.1	11	10.2	9.4	8.8	8.2	7.7	7.3	95.3
1432	7.8	7.4	9.5	8.8	8.2	7.7	7.3	6.9	6.5	6.2	5.9	91.1
1433	7.7	7.2	9.9	9.2	8.6	8	7.5	7.1	6.7	6.4	6.1	88.8
1434	7.5	7.1	10.4	9.6	8.9	8.3	7.7	7.3	6.9	6.5	6.2	88.3
1435	7.6	7.1	10.2	9.4	8.7	8.1	7.6	7.2	6.8	6.4	6.1	89.4
1436	7.6	7.1	10.4	9.5	8.8	8.2	7.7	7.2	6.8	6.5	6.1	83.9
1437	7.7	7.3	12.1	11	10.1	9.3	8.6	8.1	7.6	7.1	6.7	86.5
1438	7.7	7.2	9.3	8.6	8	7.5	7.1	6.7	6.4	6.1	5.8	83.6
1439	7.6	7.2	11.5	10.5	9.7	9	8.4	7.8	7.4	6.9	6.6	83.2
1440	7.8	7.4	12.1	11	10.1	9.3	8.7	8.1	7.6	7.2	6.8	79.8
1441	8	7.5	13.1	11.8	10.8	9.9	9.1	8.5	8	7.5	7.1	79.7
1442	8.1	7.6	13.4	12.1	11	10.1	9.3	8.7	8.1	7.6	7.2	77.4
1443	8.1	7.6	11.8	10.8	9.9	9.2	8.6	8	7.5	7.1	6.7	72.6
1444	8.2	7.7	12.1	11	10.1	9.4	8.7	8.1	7.6	7.2	6.8	68.8
1445	8.2	7.7	15.7	13.9	12.5	11.4	10.4	9.6	8.9	8.3	7.8	68.7
1446	8.3	7.8	18.6	16.1	14.3	12.8	11.6	10.6	9.8	9.1	8.5	68.1
1447	8.6	8.1	28.4	22.9	19.2	16.6	14.6	13	11.8	10.8	9.9	76
1448	8.2	7.7	20.3	17.4	15.2	13.5	12.2	11.1	10.2	9.4	8.7	58.2
1449	7.5	7.1	11.8	10.7	9.9	9.1	8.5	8	7.5	7.1	6.7	40.2
1450	8.2	7.7	18.4	15.9	14.1	12.6	11.4	10.4	9.6	8.9	8.3	49.7
1451	8.4	7.8	26.7	21.7	18.3	15.8	14	12.5	11.3	10.4	9.5	58.1
1452	8.2	7.7	26.7	21.6	18.2	15.8	13.9	12.5	11.3	10.3	9.5	49.3
1453	64.6	64	141.8	127.5	81.5	50.4	36	28.3	23.4	20	17.5	149.8
1454	31.7	27.9	82.9	70.7	43.8	32.5	26.1	21.9	18.9	16.6	14.8	147.6
1455	22.1	19	58.8	46	33.5	26.6	22.2	19	16.7	14.9	13.4	143.8
1456	15.9	14.2	40.9	30.7	24.8	20.9	18	15.9	14.2	12.9	11.8	129.5
1457	9.9	9.2	25.7	21.4	18.4	16.1	14.4	13	11.9	10.9	10.1	111.5
1458	9.2	8.6	19.8	17.2	15.2	13.6	12.3	11.3	10.4	9.7	9	101.8
1459	8.8	8.2	20.8	17.9	15.7	14	12.6	11.5	10.6	9.8	9.1	98.1
1460	8.5	8	18.9	16.5	14.6	13.1	11.9	10.9	10	9.3	8.7	96.2
1461	8.2	7.7	12.1	11.1	10.2	9.4	8.8	8.2	7.7	7.3	6.9	91.8
1462	7.9	7.4	9.3	8.7	8.1	7.6	7.2	6.8	6.5	6.2	5.9	91.5
1463	7.8	7.3	10.4	9.6	8.9	8.3	7.8	7.3	6.9	6.6	6.2	89
1464	7.6	7.2	9.1	8.5	7.9	7.5	7	6.6	6.3	6	5.7	88
1465	7.5	7	9	8.4	7.9	7.4	7	6.6	6.3	5.9	5.7	84.6
1466	7.5	7	7.1	6.7	6.4	6	5.8	5.5	5.3	5.1	4.9	82.6
1467	7.7	7.2	9.1	8.4	7.9	7.4	7	6.6	6.3	6	5.7	80.3
1468	7.9	7.4	12.6	11.4	10.4	9.6	8.9	8.3	7.8	7.3	6.9	85
1469	8	7.5	12.6	11.4	10.4	9.6	8.9	8.3	7.8	7.3	6.9	83.8
1470	8.1	7.6	13.1	11.8	10.8	9.9	9.2	8.5	8	7.5	7.1	83.2
1471	8.3	7.7	15.3	13.6	12.2	11.1	10.2	9.4	8.7	8.2	7.7	81.3
1472	8.3	7.8	14.1	12.6	11.5	10.5	9.7	9	8.4	7.8	7.4	78.4
1473	8.2	7.7	11.8	10.8	9.9	9.2	8.6	8	7.5	7.1	6.7	71.3
1474	8.3	7.8	12.8	11.6	10.6	9.8	9.1	8.5	8	7.5	7.1	66.8
1475	8.5	8	17.6	15.4	13.7	12.3	11.2	10.3	9.5	8.9	8.3	71.3
1476	8.5	8	23	19.3	16.7	14.7	13.2	11.9	10.9	10	9.3	71.3
1477	8.7	8.2	27.5	22.3	18.9	16.3	14.4	12.9	11.7	10.7	9.9	74.3
1478	8.4	7.9	21.3	18.1	15.8	14	12.6	11.4	10.5	9.7	9	59.4
1479	7.9	7.4	15.5	13.7	12.4	11.2	10.3	9.5	8.9	8.3	7.8	41.5
1480	8.5	8	23.1	19.3	16.6	14.6	13.1	11.8	10.8	9.9	9.2	52.8
1481	8.5	7.9	24	19.9	17.1	14.9	13.3	12	10.9	10.1	9.3	51.5
1482	8.3	7.8	23.8	19.8	16.9	14.8	13.2	11.9	10.9	10	9.2	45.8
1483	50.8	49.1	121.9	107.2	65.7	41.9	31.4	25.3	21.3	18.4	16.2	145.8
1484	37	33.9	97.7	84.5	48.2	34.5	27.2	22.5	19.2	16.8	15	144.1
1485	27.2	22.9	70.5	57.6	38.4	29.3	23.9	20.2	17.5	15.5	13.9	142.3
1486	18.9	16.5	53	40.3	30.3	24.4	20.5	17.7	15.6	14	12.7	138.4
1487	9.9	9.2	23.9	20.1	17.4	15.3	13.7	12.4	11.4	10.5	9.7	113.2
1488	9.2	8.6	16.6	14.7	13.2	12	11	10.1	9.4	8.8	8.2	104.1
1489	8.5	8	15.6	13.9	12.6	11.4	10.5	9.7	9.1	8.5	8	96.8
1490	8.7	8.1	20	17.2	15.1	13.5	12.2	11.1	10.2	9.5	8.8	100.9
1491	8.5	8	17.7	15.5	13.8	12.4	11.3	10.4	9.6	8.9	8.3	99.2
1492	8.1	7.6	13.4	12.1	11	10.1	9.4	8.7	8.2	7.7	7.2	93.6
1493	8	7.5	10.2	9.4	8.7	8.1	7.6	7.2	6.8	6.5	6.1	94.5
1494	7.8	7.3	8.9	8.3	7.8	7.3	6.9	6.5	6.2	5.9	5.6	88.5
1495	7.7	7.2	9.9	9.2	8.5	8	7.5	7	6.7	6.3	6	85.2
1496	7.7	7.2	8.3	7.8	7.3	6.9	6.6	6.2	5.9	5.7	5.4	83.3
1497	7.7	7.3	9.9	9.1	8.5	8	7.5	7.1	6.7	6.3	6	82.5
1498	7.9	7.4	9.5	8.8	8.2	7.7	7.3	6.9	6.5	6.2	5.9	78.5
1499	7.8	7.4	9	8.4	7.9	7.4	7	6.6	6.3	6	5.7	72.7
1500	8.1	7.6	9.1	8.5	7.9	7.5	7	6.7	6.3	6	5.8	72
1501	8.3	7.8	11.7	10.7	9.8	9.1	8.5	8	7.5	7.1	6.7	73.5
1502	8.3	7.8	15.4	13.7	12.3	11.2	10.3	9.5	8.8	8.3	7.7	73.2
1503	8.3	7.8	12.4	11.3	10.4	9.6	8.9	8.3	7.8	7.3	6.9	66.6
1504	8.5	7.9	14.4	12.9	11.7	10.7	9.9	9.2	8.5	8	7.5	67.3
1505	8.6	8.1	19.7	17	14.9	13.3	12.1	11	10.1	9.4	8.7	73.1
1506	8.7	8.2	27.5	22.4	18.9	16.4	14.5	13	11.8	10.8	10	76.4
1507	8.9	8.3	33.3	25.9	21.3	18.2	15.9	14.1	12.7	11.5	10.6	78.6
1508	8.7	8.1	28.3	22.9	19.3	16.7	14.7	13.2	11.9	10.9	10	64.8
1509	8.3	7.8	20.6	17.6	15.4	13.7	12.4	11.3	10.4	9.6	8.9	50.3
1510	8.7	8.1	24.7	20.5	17.5	15.3	13.7	12.3	11.2	10.3	9.5	54.5
1511	8.7	8.1	25.7	21.1	18	15.7	13.9	12.5	11.4	10.4	9.6	54
1512	8.6	8	22.2	18.7	16.2	14.3	12.8	11.6	10.7	9.8	9.1	47.4
1513	8.3	7.8	13.2	11.9	10.9	10.1	9.3	8.7	8.2	7.7	7.2	97.4
1514	8.9	8.3	19.8	17.1	15	13.4	12.1	11	10.2	9.4	8.8	104.5
1515	9.2	8.6	25.2	20.8	17.7	15.5	13.8	12.4	11.3	10.3	9.6	110.1
1516	8.5	7.9	17.5	15.3	13.6	12.2	11.1	10.2	9.4	8.8	8.2	102.1
1517	8.1	7.6	12.4	11.2	10.3	9.5	8.8	8.2	7.7	7.3	6.9	94.3
1518	7.9	7.4	9.4	8.7	8.1	7.6	7.2	6.8	6.4	6.1	5.8	90.8
1519	7.9	7.4	10	9.3	8.6	8	7.6	7.1	6.7	6.4	6.1	87.7
1520	7.9	7.4	11.1	10.2	9.4	8.8	8.2	7.7	7.2	6.8	6.5	84.1
1521	7.7	7.3	7.3	6.9	6.5	6.2	5.9	5.6	5.4	5.2	5	78
1522	7.9	7.4	9.2	8.5	8	7.5	7.1	6.7	6.4	6.1	5.8	77.2
1523	7.9	7.5	8.1	7.6	7.1	6.8	6.4	6.1	5.8	5.6	5.3	70.5
1524	8.1	7.6	7.8	7.3	6.9	6.5	6.2	5.9	5.7	5.4	5.2	68.3
1525	8.2	7.7	8.7	8.1	7.6	7.2	6.8	6.5	6.2	5.9	5.6	67.3
1526	8.4	7.9	14.3	12.8	11.7	10.7	9.8	9.1	8.5	8	7.5	68.1
1527	8.3	7.8	13.1	11.8	10.8	10	9.3	8.6	8.1	7.6	7.2	65
1528	8.6	8.1	17.4	15.2	13.6	12.3	11.2	10.3	9.5	8.9	8.3	69.7
1529	8.8	8.2	22	18.6	16.2	14.4	12.9	11.7	10.7	9.9	9.2	73.8
1530	8.9	8.3	27.3	22.3	18.9	16.4	14.5	13	11.8	10.8	10	78.9
1531	9	8.4	34.1	26.5	21.7	18.5	16.1	14.3	12.9	11.7	10.7	81.1
1532	8.9	8.3	29.6	23.7	19.9	17.1	15.1	13.5	12.2	11.1	10.3	66.6
1533	8.7	8.2	27.2	22.2	18.8	16.3	14.5	13	11.8	10.8	10	59.4
1534	8.7	8.1	25.2	20.9	17.9	15.6	13.9	12.5	11.4	10.5	9.7	53.6
1535	8.8	8.2	26.5	21.7	18.5	16.1	14.3	12.8	11.6	10.7	9.8	52.6
1536	8.7	8.1	23.5	19.7	17	15	13.4	12.1	11	10.2	9.4	44.6
1537	8.3	7.8	11.7	10.7	9.9	9.2	8.6	8	7.5	7.1	6.8	96.9
1538	8.8	8.2	16.5	14.6	13.1	11.8	10.8	9.9	9.2	8.6	8.1	105.3
1539	9.2	8.6	22.3	18.8	16.2	14.3	12.9	11.6	10.7	9.8	9.1	111.9
1540	8.3	7.8	16.4	14.5	12.9	11.7	10.7	9.8	9.1	8.5	8	100
1541	8	7.5	9.9	9.1	8.5	8	7.5	7.1	6.7	6.3	6	90.2
1542	8	7.5	11.4	10.5	9.6	8.9	8.3	7.8	7.3	6.9	6.6	89.8
1543	8	7.5	10.4	9.6	8.9	8.3	7.7	7.3	6.9	6.5	6.2	88.4
1544	8	7.5	9.5	8.8	8.2	7.7	7.2	6.8	6.5	6.2	5.9	82.6
1545	8.1	7.6	8.9	8.3	7.8	7.4	6.9	6.6	6.3	6	5.7	78.7
1546	8.2	7.7	9	8.4	7.9	7.4	7	6.6	6.3	6	5.7	77.7
1547	8.2	7.7	7.9	7.4	7	6.6	6.3	6	5.7	5.5	5.3	73.3
1548	8.4	7.9	8.6	8	7.6	7.1	6.8	6.4	6.1	5.8	5.6	70.7
1549	8.3	7.8	9.1	8.5	8	7.5	7.1	6.7	6.4	6.1	5.8	66.3
1550	8.4	7.9	11.4	10.5	9.7	9	8.4	7.9	7.5	7	6.7	64.5
1551	8.5	8	13	11.8	10.8	10	9.3	8.6	8.1	7.6	7.2	65.6
1552	8.7	8.2	18.1	15.8	14.1	12.7	11.5	10.6	9.8	9.1	8.5	72
1553	8.8	8.2	20.7	17.8	15.6	13.9	12.5	11.4	10.5	9.7	9	70.3
1554	9	8.4	27.1	22.2	18.9	16.4	14.5	13.1	11.9	10.9	10	77.5
1555	9.1	8.5	33.1	26	21.5	18.3	16	14.2	12.8	11.7	10.7	81.6
1556	9	8.4	27.3	22.3	18.9	16.5	14.6	13.1	11.9	10.9	10.1	66.9
1557	8.9	8.3	24.3	20.3	17.5	15.4	13.7	12.4	11.3	10.4	9.6	60.4
1558	8.9	8.3	24.8	20.7	17.7	15.6	13.9	12.5	11.4	10.5	9.7	56
1559	8.9	8.3	25.9	21.4	18.3	16	14.2	12.8	11.6	10.7	9.9	52
1560	8.8	8.2	26.5	21.8	18.6	16.2	14.4	12.9	11.7	10.8	10	45
1561	8.3	7.8	12.8	11.6	10.6	9.8	9.1	8.5	7.9	7.5	7.1	98.5
1562	8.5	8	13.5	12.1	11.1	10.2	9.4	8.7	8.2	7.7	7.2	102
1563	8.7	8.2	18.7	16.2	14.3	12.8	11.6	10.6	9.8	9.1	8.5	106.8
1564	8.2	7.7	13.7	12.3	11.2	10.3	9.5	8.8	8.2	7.7	7.3	99.4
1565	8.1	7.6	12.1	11	10.1	9.3	8.7	8.1	7.6	7.2	6.8	93.3
1566	8	7.5	10.7	9.9	9.1	8.5	8	7.5	7.1	6.7	6.3	88.4
1567	8	7.5	9.3	8.7	8.1	7.6	7.2	6.8	6.4	6.1	5.8	82.2
1568	8.1	7.6	7.7	7.2	6.8	6.5	6.2	5.9	5.6	5.4	5.2	81.1
1569	8.2	7.7	10	9.2	8.6	8	7.6	7.1	6.8	6.4	6.1	79.7
1570	8.3	7.8	11.7	10.7	9.8	9.1	8.5	8	7.5	7.1	6.7	78.3
1571	8.4	7.9	11	10.1	9.4	8.7	8.2	7.7	7.3	6.9	6.5	76.2
1572	8.6	8.1	12.4	11.3	10.3	9.6	8.9	8.3	7.8	7.4	7	75.4
1573	8.7	8.1	12.3	11.2	10.3	9.5	8.9	8.3	7.8	7.4	7	72.6
1574	8.4	7.9	10.9	10	9.3	8.7	8.1	7.6	7.2	6.8	6.5	60.5
1575	8.6	8.1	12.7	11.6	10.6	9.8	9.1	8.5	8	7.5	7.1	62.9
1576	9	8.4	19.1	16.6	14.7	13.2	11.9	10.9	10.1	9.4	8.7	76.2
1577	8.9	8.3	16	14.2	12.8	11.7	10.7	9.9	9.2	8.6	8.1	66.9
1578	8.9	8.4	20.7	17.8	15.6	13.9	12.6	11.5	10.6	9.8	9.1	65.8
1579	9.2	8.6	31.2	24.8	20.7	17.8	15.7	14	12.6	11.5	10.6	80.3
1580	9.1	8.5	25.5	21.2	18.2	15.9	14.2	12.8	11.7	10.7	9.9	67.4
1581	9	8.4	21.7	18.5	16.2	14.4	13	11.8	10.8	10	9.3	57.2
1582	9	8.4	19.6	17	15	13.5	12.2	11.2	10.3	9.6	8.9	51.8
1583	9	8.4	25.3	21.1	18.1	15.9	14.1	12.8	11.6	10.7	9.9	49.3
1584	9	8.4	23.8	20	17.3	15.3	13.7	12.4	11.3	10.4	9.7	44.7
1585	8.6	8.1	18.6	16.1	14.2	12.8	11.6	10.6	9.7	9	8.4	105.6
1586	8	7.5	11.6	10.6	9.7	9	8.4	7.9	7.4	7	6.6	92.4
1587	8.3	7.8	16.7	14.7	13.1	11.8	10.8	9.9	9.2	8.6	8	101.1
1588	8.7	8.2	18.7	16.2	14.3	12.8	11.6	10.6	9.7	9	8.4	108.8
1589	8.2	7.7	11.7	10.7	9.8	9.1	8.5	7.9	7.5	7.1	6.7	96.9
1590	8.3	7.8	15.5	13.7	12.3	11.2	10.3	9.5	8.8	8.2	7.7	98.3
1591	8.2	7.7	9.6	8.9	8.3	7.8	7.4	7	6.6	6.3	6	85.3
1592	8.1	7.6	9.2	8.5	8	7.5	7.1	6.7	6.4	6.1	5.8	79.5
1593	8.3	7.8	10.1	9.3	8.7	8.1	7.7	7.2	6.8	6.5	6.2	81.8
1594	8.3	7.8	11.6	10.6	9.8	9.1	8.5	7.9	7.5	7.1	6.7	77.5
1595	8.6	8	11.8	10.8	9.9	9.2	8.6	8.1	7.6	7.2	6.8	78.8
1596	8.7	8.1	11.7	10.7	9.9	9.2	8.6	8	7.6	7.1	6.8	77
1597	8.7	8.2	10.9	10.1	9.3	8.7	8.2	7.7	7.2	6.9	6.5	72.1
1598	8.5	8	9.2	8.6	8	7.6	7.2	6.8	6.5	6.1	5.9	66.9
1599	8.6	8	9.4	8.8	8.3	7.8	7.3	7	6.6	6.3	6	60.5
1600	8.7	8.2	12.1	11.1	10.2	9.5	8.8	8.3	7.8	7.4	7	58.9
1601	8.6	8.1	13.7	12.4	11.3	10.4	9.7	9	8.4	7.9	7.5	56.6
1602	9	8.4	18.5	16.2	14.4	13	11.8	10.8	10	9.3	8.7	65.6
1603	9.4	8.7	31.8	25.3	21.1	18.1	15.9	14.2	12.8	11.7	10.7	86.9
1604	9.2	8.6	23.8	20	17.3	15.3	13.7	12.4	11.4	10.5	9.7	67.6
1605	9.1	8.5	18.9	16.5	14.7	13.2	12	11	10.2	9.5	8.8	55.9
1606	9.1	8.5	17.8	15.7	14	12.7	11.6	10.7	9.9	9.2	8.6	52.8
1607	9.1	8.5	21.2	18.2	16	14.3	12.9	11.8	10.8	10	9.3	49.8
1608	9.2	8.6	24.8	20.8	17.9	15.8	14.1	12.7	11.6	10.7	9.9	48.9
1609	9.2	8.6	31.6	24.7	20.3	17.3	15.1	13.5	12.1	11	10.1	120.2
1610	8.2	7.7	16.5	14.5	13	11.7	10.7	9.8	9.1	8.5	7.9	101.2
1611	8.7	8.1	22.1	18.6	16.1	14.2	12.7	11.5	10.5	9.7	9	108.9
1612	9.3	8.7	26.8	21.7	18.4	15.9	14.1	12.6	11.4	10.5	9.7	119.1
1613	8.3	7.8	12.7	11.5	10.5	9.7	9	8.4	7.9	7.4	7	96.1
1614	8.1	7.6	8.1	7.6	7.2	6.8	6.4	6.1	5.8	5.6	5.3	87.4
1615	8.3	7.8	8.2	7.7	7.2	6.9	6.5	6.2	5.9	5.6	5.4	88.1
1616	8.5	8	11.9	10.9	10	9.3	8.6	8.1	7.6	7.2	6.8	92.7
1617	8.5	8	11.7	10.7	9.9	9.2	8.6	8	7.6	7.1	6.8	88.1
1618	8.5	8	8.2	7.7	7.3	6.9	6.5	6.2	5.9	5.7	5.4	81.3
1619	8.6	8.1	10.6	9.8	9.1	8.5	8	7.5	7.1	6.7	6.4	77.4
1620	8.7	8.1	10.8	10	9.2	8.6	8.1	7.6	7.2	6.8	6.5	75.4
1621	8.8	8.2	11.7	10.8	9.9	9.2	8.6	8.1	7.6	7.2	6.8	73.5
1622	8.6	8.1	9.8	9.1	8.6	8	7.6	7.2	6.8	6.5	6.2	65.5
1623	8.8	8.3	10	9.3	8.7	8.2	7.7	7.3	6.9	6.6	6.3	66
1624	8.7	8.2	8.2	7.7	7.3	6.9	6.6	6.3	6	5.7	5.5	57.1
1625	8.9	8.3	10.1	9.4	8.8	8.3	7.8	7.4	7	6.6	6.3	57.7
1626	9.1	8.6	22.1	18.9	16.5	14.6	13.2	12	11	10.2	9.5	66.9
1627	9.3	8.7	28.1	23	19.5	17	15.1	13.5	12.3	11.2	10.4	75.3
1628	9.3	8.7	25.8	21.5	18.4	16.2	14.4	13	11.9	10.9	10.1	69.4
1629	9.2	8.7	21.1	18.2	16	14.3	12.9	11.8	10.8	10	9.4	60.6
1630	9.3	8.7	21	18.1	16	14.3	12.9	11.8	10.8	10	9.4	56.5
1631	9.3	8.7	23.8	20.1	17.5	15.5	13.9	12.6	11.5	10.6	9.9	52.3
1632	9.3	8.7	24.4	20.6	17.8	15.7	14.1	12.8	11.7	10.8	10	48.6
1633	23.8	19.8	67.2	51.3	34.2	26.1	21.2	17.9	15.6	13.8	12.3	126.5
1634	8.6	8	22.7	19	16.4	14.4	12.9	11.6	10.6	9.8	9	109.8
1635	8.3	7.7	15.5	13.8	12.4	11.2	10.3	9.5	8.8	8.2	7.7	102.8
1636	9.1	8.5	21.6	18.3	15.9	14	12.6	11.4	10.4	9.6	8.9	116.6
1637	8.8	8.3	20.2	17.3	15.1	13.5	12.1	11	10.1	9.4	8.7	109.5
1638	8.4	7.8	8.4	7.8	7.4	7	6.6	6.3	6	5.7	5.5	92.6
1639	8.5	7.9	8.3	7.8	7.3	6.9	6.6	6.3	6	5.7	5.5	92.3
1640	8.6	8.1	11.3	10.4	9.6	8.9	8.3	7.8	7.4	7	6.6	93.2
1641	8.8	8.2	17.3	15.2	13.6	12.2	11.2	10.3	9.5	8.8	8.3	101.3
1642	8.6	8.1	9	8.4	7.9	7.5	7.1	6.7	6.4	6.1	5.8	84.4
1643	8.5	8	9.9	9.2	8.6	8	7.6	7.2	6.8	6.5	6.2	74
1644	8.6	8.1	10	9.3	8.7	8.2	7.7	7.3	6.9	6.5	6.2	72.1
1645	8.7	8.1	10.5	9.7	9	8.5	8	7.5	7.1	6.7	6.4	65.6
1646	8.6	8.1	9	8.4	7.9	7.5	7.1	6.7	6.4	6.1	5.8	63.5
1647	8.8	8.2	8.1	7.6	7.2	6.8	6.5	6.2	5.9	5.7	5.5	63.9
1648	8.8	8.2	8.2	7.7	7.3	6.9	6.6	6.3	6	5.8	5.5	61.2
1649	8.8	8.3	9.4	8.8	8.2	7.8	7.3	7	6.6	6.3	6	55.6
1650	9.3	8.7	23.3	19.8	17.2	15.2	13.7	12.4	11.3	10.5	9.7	72
1651	9.4	8.8	29.2	23.7	20.1	17.4	15.4	13.8	12.5	11.5	10.6	76.4
1652	9.4	8.8	22.2	19	16.6	14.8	13.3	12.1	11.1	10.3	9.6	64.6
1653	9.4	8.8	20.6	17.8	15.8	14.1	12.8	11.7	10.8	10	9.3	63.4
1654	9.4	8.8	20.9	18.1	15.9	14.3	12.9	11.8	10.9	10.1	9.4	57.1
1655	9.4	8.8	24.9	21	18.1	16	14.3	13	11.9	10.9	10.1	54.8
1656	9.3	8.7	22.6	19.3	16.9	15.1	13.6	12.4	11.4	10.5	9.8	45.8
1657	12.2	11.1	35.6	26.8	21.7	18.3	15.8	13.9	12.5	11.3	10.3	126
1658	8.3	7.8	16.3	14.3	12.8	11.6	10.6	9.7	9	8.4	7.8	104.8
1659	8.2	7.7	9.5	8.8	8.2	7.7	7.3	6.9	6.5	6.2	5.9	99.3
1660	8.2	7.7	7.7	7.2	6.8	6.5	6.2	5.9	5.6	5.4	5.1	96.4
1661	8.3	7.7	7.7	7.2	6.8	6.5	6.2	5.9	5.6	5.4	5.2	94.1
1662	8.4	7.9	8.7	8.1	7.6	7.2	6.8	6.5	6.1	5.9	5.6	98.9
1663	22	18.5	58.8	41.4	29.9	23.6	19.6	16.8	14.7	13.1	11.8	126.4
1664	8.2	7.6	12.5	11.3	10.3	9.5	8.8	8.2	7.7	7.3	6.9	101.9
1665	8.7	8.1	19.2	16.5	14.5	13	11.7	10.7	9.8	9.1	8.5	112
1666	8.9	8.3	17.4	15.2	13.5	12.2	11.1	10.1	9.4	8.7	8.1	113.3
1667	8.5	8	12.8	11.6	10.6	9.7	9	8.4	7.9	7.4	7	104.9
1668	9	8.4	22.1	18.7	16.1	14.3	12.8	11.6	10.6	9.7	9	113.9
1669	12.2	11.1	32.7	25.2	20.7	17.6	15.3	13.6	12.2	11.1	10.1	126.9
1670	8.6	8.1	15.2	13.5	12.2	11.1	10.1	9.4	8.7	8.1	7.6	110.3
1671	11.6	10.6	29.6	23.5	19.5	16.8	14.7	13.1	11.8	10.8	9.9	127.4
1672	21.8	18.4	56.7	40.8	29.6	23.5	19.6	16.8	14.7	13.1	11.8	127.9
1673	21.1	17.9	57.3	42.1	30.3	23.9	19.9	17	14.9	13.3	12	128.3
1674	9.4	8.7	29.5	23.4	19.5	16.8	14.7	13.1	11.9	10.8	9.9	122.2
1675	11.2	10.3	29.2	23.2	19.4	16.6	14.6	13	11.7	10.7	9.8	127.4
1676	10.7	9.8	26.6	21.6	18.2	15.8	14	12.5	11.3	10.4	9.6	125.9
1677	22.3	18.9	57.8	40.8	29.6	23.5	19.5	16.8	14.7	13.1	11.8	127.6
1678	29.1	26.9	79.9	63.3	38.6	28.5	22.8	19.1	16.4	14.4	12.9	127.7
1679	17	14.9	47.9	34.1	26.1	21.3	18	15.7	13.8	12.4	11.3	127.8
1680	8.8	8.2	25.2	20.7	17.6	15.4	13.6	12.2	11.1	10.2	9.4	112.4
1681	17.5	15.3	43.5	31	24.3	20.1	17.2	15	13.4	12	10.9	127.9
1682	24.1	20.8	60.5	42.7	30.5	24	19.9	17	14.9	13.3	12	127.7
1683	36.5	36.4	102.6	84	45.3	31.8	24.8	20.4	17.4	15.2	13.5	127.6
1684	30.9	29.9	89.4	72.4	41	29.7	23.5	19.6	16.8	14.7	13.1	127.4
1685	23.8	21.5	69.2	53.6	35.2	26.7	21.6	18.3	15.8	14	12.5	127.3
1686	8.4	7.9	16.8	14.7	13.1	11.8	10.8	9.9	9.2	8.5	8	103.5
1687	31.7	30.1	85.8	65	39.2	28.9	23.1	19.3	16.6	14.6	13	128.3
1688	67.9	82.8	128	110.7	64.8	39.1	28.8	23	19.2	16.5	14.5	128
1689	68.1	85.2	127.6	113.7	67.2	39.7	29.1	23.1	19.3	16.6	14.6	127.6
1690	29.8	28.6	86.8	69.7	40.3	29.4	23.3	19.4	16.7	14.6	13	127.2
1691	9.6	8.9	32.7	25.2	20.7	17.6	15.3	13.6	12.2	11.1	10.1	126.6
1692	8.1	7.6	9.8	9	8.4	7.9	7.4	7	6.6	6.3	6	92.1
