# Supplementary material for: Roles of host and environment in shift of primary anthrax host species in Kruger National Park
Source: PLoS One. 2024 Dec 6;19(12):e0314103. doi: 10.1371/journal.pone.0314103 (PMC11623471; doi:10.1371/journal.pone.0314103)
Supplement: S1 Data — (ZIP) [file pone.0314103.s001.zip › Ochai Supplementary Data/Soil Moisture KNP/TerraClimate_Soil Moisture_2015.xlsx]

## Sheet: TerraClimate_Soil Moisture_2015
UPID	2015_1	2015_2	2015_3	2015_4	2015_5	2015_6	2015_7	2015_8	2015_9	2015_10	2015_11	2015_12
1	19.9	15.9	13.3	11.5	10.1	9	8.1	7.4	6.8	6.3	5.9	5.5
2	16.4	13.6	11.6	10.2	9.1	8.2	7.5	6.8	6.3	5.9	5.5	5.2
3	15.5	12.9	11.1	9.8	8.7	7.9	7.2	6.6	6.2	5.7	5.4	5
4	17.1	14	11.9	10.4	9.2	8.2	7.5	6.9	6.3	5.9	5.5	5.1
5	22.3	17.1	14	11.8	10.3	9.1	8.2	7.4	6.8	6.3	5.8	5.4
6	21.5	16.6	13.6	11.6	10.1	8.9	8	7.3	6.7	6.2	5.7	5.3
7	17.2	14	11.8	10.3	9.1	8.1	7.4	6.8	6.2	5.8	5.4	5.1
8	16.9	13.9	11.8	10.3	9.1	8.2	7.4	6.8	6.3	5.8	5.4	5.1
9	19.5	15.5	13	11.2	9.8	8.8	7.9	7.2	6.7	6.2	5.7	5.4
10	24.8	18.7	15.2	12.8	11.1	9.8	8.7	7.9	7.2	6.7	6.2	5.8
11	24.5	18.7	15.2	12.8	11.1	9.8	8.8	8	7.3	6.7	6.3	5.8
12	24.7	18.8	15.3	13	11.3	10	8.9	8.1	7.4	6.8	6.3	5.9
13	27.4	20.4	16.4	13.8	11.9	10.5	9.3	8.5	7.7	7.1	6.6	6.1
14	29	21.3	17	14.2	12.3	10.8	9.6	8.7	7.9	7.3	6.8	6.3
15	28.4	21.2	17	14.2	12.3	10.8	9.7	8.7	8	7.4	6.8	6.3
16	25	19.4	15.9	13.5	11.8	10.4	9.4	8.5	7.8	7.2	6.7	6.3
17	23.1	18.3	15.2	13.1	11.5	10.2	9.2	8.4	7.7	7.2	6.7	6.2
18	25.5	19.8	16.3	13.9	12.1	10.7	9.7	8.8	8	7.4	6.9	6.4
19	20.8	16.4	13.5	11.6	10.1	9	8.1	7.4	6.8	6.3	5.8	5.4
20	22.4	17.2	14	11.9	10.3	9.2	8.2	7.5	6.8	6.3	5.9	5.5
21	21.3	16.5	13.6	11.5	10	8.9	8	7.3	6.7	6.2	5.7	5.3
22	20.6	16.1	13.2	11.3	9.8	8.7	7.8	7.1	6.5	6	5.6	5.2
23	21.7	16.6	13.5	11.4	9.9	8.8	7.9	7.2	6.5	6	5.6	5.2
24	22.9	17.2	13.8	11.6	10	8.9	7.9	7.2	6.6	6	5.6	5.2
25	19.1	15.1	12.5	10.7	9.3	8.3	7.5	6.8	6.2	5.8	5.4	5
26	15.8	13	11.1	9.7	8.6	7.7	7	6.4	5.9	5.5	5.2	4.8
27	15.5	12.9	11	9.6	8.6	7.7	7	6.5	6	5.6	5.2	4.9
28	16.2	13.3	11.4	9.9	8.8	8	7.2	6.6	6.1	5.7	5.3	5
29	21.7	16.8	13.8	11.8	10.3	9.1	8.2	7.4	6.8	6.3	5.8	5.5
30	24.5	18.5	14.9	12.6	10.9	9.6	8.6	7.8	7.1	6.6	6.1	5.7
31	25.7	19.2	15.4	13	11.2	9.9	8.8	8	7.3	6.7	6.2	5.8
32	28.1	20.6	16.3	13.6	11.7	10.3	9.2	8.3	7.5	6.9	6.4	6
33	29.7	21.4	16.9	14.1	12.1	10.6	9.4	8.5	7.7	7.1	6.6	6.1
34	27.1	20.2	16.2	13.6	11.8	10.4	9.3	8.4	7.7	7.1	6.5	6.1
35	16	13.5	11.7	10.3	9.3	8.4	7.7	7.1	6.6	6.1	5.7	5.4
36	20.9	16.8	14.1	12.2	10.7	9.6	8.7	7.9	7.3	6.7	6.3	5.9
37	23.4	17.7	14.3	12.1	10.4	9.2	8.3	7.5	6.8	6.3	5.8	5.5
38	23.1	17.4	14.1	11.9	10.3	9.1	8.1	7.4	6.7	6.2	5.7	5.4
39	22.6	17.1	13.8	11.6	10.1	8.9	8	7.2	6.6	6.1	5.6	5.3
40	21.7	16.5	13.4	11.3	9.8	8.7	7.8	7	6.4	5.9	5.5	5.1
41	19	14.9	12.3	10.5	9.1	8.1	7.3	6.7	6.1	5.6	5.3	4.9
42	17.8	14.1	11.7	10	8.8	7.8	7.1	6.4	5.9	5.5	5.1	4.8
43	19.9	15.3	12.5	10.6	9.2	8.2	7.3	6.7	6.1	5.6	5.2	4.9
44	19.4	15.1	12.4	10.6	9.2	8.2	7.3	6.7	6.1	5.7	5.3	4.9
45	19.9	15.4	12.7	10.8	9.4	8.3	7.5	6.8	6.2	5.8	5.4	5
46	21.9	16.6	13.5	11.4	9.9	8.7	7.8	7.1	6.5	6	5.5	5.2
47	19.5	15.3	12.7	10.8	9.5	8.4	7.6	6.9	6.4	5.9	5.5	5.1
48	20	15.7	13	11.1	9.7	8.6	7.7	7.1	6.5	6	5.6	5.2
49	21.6	16.7	13.6	11.6	10.1	8.9	8	7.3	6.7	6.2	5.7	5.3
50	25.4	18.8	15.1	12.6	10.9	9.6	8.5	7.7	7	6.5	6	5.6
51	27	19.7	15.7	13.1	11.2	9.9	8.8	7.9	7.2	6.6	6.2	5.7
52	26.4	19.5	15.6	13.1	11.2	9.9	8.8	8	7.3	6.7	6.2	5.8
53	18.7	15.1	12.7	11	9.7	8.7	7.9	7.2	6.7	6.2	5.8	5.4
54	18.2	14.9	12.6	10.9	9.7	8.7	7.9	7.2	6.7	6.2	5.8	5.4
55	22.7	17.2	13.9	11.7	10.1	8.9	8	7.3	6.6	6.1	5.7	5.3
56	22.9	17.2	13.8	11.6	10	8.8	7.9	7.2	6.5	6	5.6	5.2
57	22.6	16.9	13.6	11.4	9.8	8.7	7.8	7	6.4	5.9	5.5	5.1
58	23.6	17.3	13.8	11.5	9.9	8.7	7.7	7	6.4	5.9	5.4	5
59	23.1	16.9	13.5	11.2	9.6	8.5	7.5	6.8	6.2	5.7	5.3	4.9
60	19.4	14.8	12.1	10.2	8.9	7.8	7	6.4	5.8	5.4	5	4.7
61	16.8	13.3	11	9.5	8.3	7.4	6.7	6.1	5.6	5.2	4.8	4.5
62	17.1	13.5	11.2	9.6	8.4	7.5	6.8	6.2	5.7	5.3	4.9	4.6
63	22.7	16.7	13.3	11.1	9.6	8.4	7.5	6.8	6.2	5.7	5.3	4.9
64	20.9	15.8	12.8	10.8	9.4	8.3	7.4	6.7	6.1	5.7	5.2	4.9
65	19.3	15	12.3	10.5	9.1	8.1	7.3	6.6	6.1	5.6	5.2	4.9
66	21	16	13	11	9.5	8.4	7.6	6.9	6.3	5.8	5.4	5
67	18.7	14.8	12.2	10.5	9.2	8.2	7.4	6.7	6.1	5.7	5.3	4.9
68	20.1	15.6	12.8	10.9	9.5	8.5	7.6	6.9	6.3	5.9	5.4	5.1
69	17.8	14.3	12	10.3	9.1	8.1	7.3	6.7	6.2	5.7	5.3	5
70	18.6	14.8	12.4	10.6	9.3	8.3	7.5	6.9	6.3	5.8	5.4	5.1
71	19.3	15.3	12.7	10.9	9.6	8.5	7.7	7	6.4	6	5.5	5.2
72	12.3	10.6	9.4	8.4	7.6	6.9	6.4	5.9	5.5	5.2	4.9	4.6
73	26.2	18.7	14.8	12.2	10.5	9.2	8.2	7.3	6.7	6.1	5.7	5.3
74	25	18	14.2	11.8	10.1	8.9	7.9	7.1	6.5	6	5.5	5.1
75	23.5	17.1	13.6	11.3	9.7	8.5	7.6	6.9	6.3	5.8	5.3	5
76	21.9	16.2	13	10.8	9.3	8.2	7.3	6.6	6	5.6	5.2	4.8
77	21.5	15.9	12.7	10.6	9.1	8	7.2	6.5	5.9	5.4	5	4.7
78	17.9	13.8	11.3	9.6	8.3	7.4	6.6	6	5.5	5.1	4.7	4.4
79	16.6	13	10.8	9.2	8	7.1	6.4	5.8	5.4	5	4.6	4.3
80	15.8	12.6	10.5	9	7.9	7	6.4	5.8	5.3	4.9	4.6	4.3
81	18.4	14.1	11.5	9.8	8.5	7.5	6.8	6.1	5.6	5.2	4.8	4.5
82	23.5	16.9	13.3	11	9.4	8.3	7.4	6.6	6	5.5	5.1	4.8
83	22.6	16.5	13.1	10.9	9.4	8.2	7.3	6.6	6	5.6	5.1	4.8
84	19.3	14.8	12.1	10.2	8.9	7.9	7.1	6.4	5.9	5.4	5	4.7
85	17.5	13.8	11.4	9.8	8.6	7.6	6.9	6.3	5.8	5.3	5	4.6
86	15.9	12.8	10.8	9.3	8.2	7.4	6.7	6.1	5.6	5.2	4.9	4.6
87	17.1	13.6	11.4	9.8	8.6	7.7	6.9	6.3	5.8	5.4	5	4.7
88	15.3	12.5	10.6	9.3	8.2	7.4	6.7	6.1	5.7	5.3	4.9	4.6
89	13.4	11.3	9.7	8.6	7.7	7	6.4	5.9	5.4	5.1	4.7	4.5
90	12.7	10.8	9.4	8.3	7.5	6.8	6.2	5.8	5.4	5	4.7	4.4
91	24.3	17.6	14	11.6	10	8.8	7.8	7	6.4	5.9	5.5	5.1
92	21.4	16	12.9	10.8	9.3	8.2	7.4	6.7	6.1	5.6	5.2	4.8
93	20.1	15.2	12.3	10.3	9	7.9	7.1	6.4	5.9	5.4	5	4.7
94	21.8	15.9	12.7	10.5	9.1	7.9	7.1	6.4	5.8	5.4	5	4.6
95	20.9	15.3	12.2	10.2	8.7	7.7	6.8	6.2	5.6	5.2	4.8	4.5
96	17.8	13.5	11	9.3	8	7.1	6.4	5.8	5.3	4.9	4.5	4.2
97	18.1	13.7	11	9.3	8	7.1	6.3	5.8	5.3	4.8	4.5	4.2
98	20.6	15	11.9	9.9	8.5	7.5	6.7	6	5.5	5	4.7	4.3
99	21.1	15.3	12.1	10.1	8.6	7.6	6.8	6.1	5.6	5.1	4.7	4.4
100	19.8	14.7	11.8	9.9	8.5	7.5	6.7	6	5.5	5.1	4.7	4.4
101	22.9	16.3	12.8	10.6	9	7.9	7	6.3	5.8	5.3	4.9	4.5
102	20.6	15.2	12.2	10.2	8.8	7.7	6.9	6.2	5.7	5.2	4.8	4.5
103	19.6	14.7	11.9	10	8.6	7.6	6.8	6.2	5.6	5.2	4.8	4.5
104	19.8	14.9	12	10.1	8.7	7.7	6.9	6.2	5.7	5.3	4.9	4.5
105	21.1	15.6	12.5	10.5	9	7.9	7.1	6.4	5.9	5.4	5	4.6
106	17.5	13.7	11.3	9.6	8.4	7.5	6.7	6.1	5.6	5.2	4.8	4.5
107	11.9	10.1	8.8	7.8	7	6.3	5.8	5.3	5	4.6	4.3	4.1
108	14.1	11.6	9.9	8.6	7.7	6.9	6.3	5.8	5.3	4.9	4.6	4.3
109	25.6	18.3	14.4	11.9	10.2	8.9	8	7.2	6.5	6	5.5	5.2
110	23.6	17.2	13.6	11.3	9.7	8.5	7.6	6.9	6.3	5.8	5.3	5
111	25.2	17.8	13.9	11.5	9.8	8.5	7.6	6.8	6.2	5.7	5.3	4.9
112	24.3	17.2	13.4	11.1	9.5	8.3	7.3	6.6	6	5.5	5.1	4.7
113	23.6	16.7	13	10.8	9.2	8	7.1	6.4	5.8	5.4	4.9	4.6
114	22.4	15.9	12.5	10.3	8.8	7.7	6.9	6.2	5.6	5.2	4.8	4.4
115	22.4	15.9	12.4	10.2	8.7	7.6	6.8	6.1	5.6	5.1	4.7	4.4
116	21.9	15.6	12.3	10.2	8.7	7.6	6.8	6.1	5.6	5.1	4.7	4.4
117	22.9	16.1	12.6	10.4	8.9	7.8	6.9	6.2	5.7	5.2	4.8	4.5
118	22.4	16	12.5	10.4	8.9	7.8	6.9	6.2	5.7	5.2	4.8	4.5
119	23.5	16.5	12.9	10.6	9	7.9	7	6.3	5.7	5.3	4.9	4.5
120	24.1	16.8	13.1	10.8	9.2	8	7.1	6.4	5.8	5.3	4.9	4.6
121	23.3	16.5	12.9	10.7	9.1	8	7.1	6.4	5.8	5.3	4.9	4.6
122	23.4	16.6	13	10.7	9.2	8	7.1	6.4	5.8	5.4	5	4.6
123	24.1	17	13.2	10.9	9.3	8.1	7.2	6.5	5.9	5.4	5	4.6
124	20.2	15.1	12.1	10.2	8.8	7.7	6.9	6.2	5.7	5.2	4.9	4.5
125	20.9	15.5	12.4	10.4	8.9	7.8	7	6.3	5.8	5.3	4.9	4.6
126	16.2	12.8	10.7	9.2	8	7.2	6.5	5.9	5.4	5	4.7	4.4
127	29.1	20.2	15.7	12.9	11	9.6	8.5	7.6	6.9	6.4	5.9	5.5
128	26.8	19	14.9	12.3	10.5	9.2	8.2	7.4	6.7	6.2	5.7	5.3
129	28.1	19.4	15.1	12.4	10.5	9.2	8.1	7.3	6.6	6.1	5.6	5.2
130	27.1	18.8	14.6	12	10.2	8.9	7.9	7.1	6.5	5.9	5.5	5.1
131	24.7	17.6	13.8	11.4	9.8	8.5	7.6	6.8	6.2	5.7	5.3	4.9
132	25.9	18	14	11.5	9.7	8.5	7.5	6.8	6.2	5.6	5.2	4.8
133	25.8	17.8	13.8	11.3	9.6	8.4	7.5	6.7	6.1	5.6	5.2	4.8
134	25.7	17.8	13.8	11.3	9.6	8.4	7.4	6.7	6.1	5.6	5.2	4.8
135	24.6	17.3	13.5	11.1	9.5	8.3	7.4	6.6	6	5.5	5.1	4.8
136	25.1	17.5	13.6	11.2	9.6	8.3	7.4	6.7	6.1	5.6	5.1	4.8
137	24.8	17.4	13.6	11.2	9.5	8.3	7.4	6.6	6	5.5	5.1	4.8
138	25.5	17.7	13.7	11.3	9.6	8.4	7.4	6.7	6.1	5.6	5.1	4.8
139	25.1	17.5	13.6	11.2	9.6	8.3	7.4	6.7	6.1	5.5	5.1	4.8
140	24.6	17.3	13.5	11.1	9.5	8.3	7.4	6.6	6	5.5	5.1	4.7
141	22.9	16.5	13	10.8	9.3	8.1	7.2	6.5	5.9	5.4	5	4.7
142	24.5	17.2	13.5	11.1	9.5	8.3	7.3	6.6	6	5.5	5.1	4.7
143	22.9	16.5	13	10.8	9.3	8.1	7.2	6.5	5.9	5.4	5	4.7
144	15.4	12.3	10.3	8.9	7.8	7	6.3	5.8	5.3	4.9	4.6	4.3
145	30.8	21.3	16.5	13.5	11.5	10	8.9	8	7.3	6.7	6.2	5.7
146	30.2	20.9	16.2	13.3	11.3	9.9	8.7	7.9	7.1	6.5	6	5.6
147	29.7	20.5	15.9	13.1	11.1	9.7	8.6	7.7	7	6.4	5.9	5.5
148	29	20.1	15.6	12.8	10.9	9.5	8.4	7.6	6.9	6.3	5.8	5.4
149	28.5	19.7	15.3	12.6	10.7	9.3	8.3	7.4	6.8	6.2	5.7	5.3
150	27.4	19.1	14.9	12.2	10.4	9.1	8.1	7.3	6.6	6.1	5.6	5.2
151	27.6	19.1	14.8	12.2	10.4	9	8	7.2	6.5	6	5.5	5.1
152	27.3	18.9	14.7	12.1	10.3	8.9	7.9	7.1	6.5	5.9	5.5	5.1
153	26.4	18.5	14.4	11.9	10.1	8.8	7.8	7.1	6.4	5.9	5.4	5.1
154	24.9	17.8	14	11.6	9.9	8.6	7.7	6.9	6.3	5.8	5.4	5
155	26.4	18.4	14.3	11.8	10	8.7	7.8	7	6.3	5.8	5.4	5
156	26.4	18.4	14.3	11.7	10	8.7	7.7	6.9	6.3	5.8	5.3	5
157	26	18.1	14.1	11.6	9.9	8.6	7.6	6.9	6.3	5.7	5.3	4.9
158	26.1	18.1	14.1	11.6	9.8	8.6	7.6	6.8	6.2	5.7	5.3	4.9
159	25.7	17.9	13.9	11.5	9.8	8.5	7.6	6.8	6.2	5.7	5.2	4.9
160	25.7	17.9	13.9	11.4	9.7	8.5	7.5	6.8	6.1	5.6	5.2	4.8
161	21.6	15.9	12.7	10.6	9.1	8	7.1	6.5	5.9	5.4	5	4.7
162	16.8	13.2	10.9	9.3	8.2	7.3	6.5	6	5.5	5.1	4.7	4.4
163	32.1	22.2	17.2	14.1	12	10.5	9.3	8.3	7.6	7	6.4	6
164	31.7	21.9	17	13.9	11.9	10.3	9.2	8.2	7.5	6.9	6.3	5.9
165	31.2	21.6	16.8	13.8	11.7	10.2	9	8.1	7.4	6.8	6.3	5.8
166	30.8	21.3	16.5	13.6	11.5	10.1	8.9	8	7.3	6.7	6.2	5.7
167	29.3	20.5	16	13.2	11.2	9.8	8.7	7.8	7.1	6.5	6	5.6
168	29.1	20.4	15.9	13.1	11.1	9.7	8.6	7.8	7	6.5	6	5.5
169	29.3	20.3	15.8	13	11	9.6	8.5	7.7	7	6.4	5.9	5.5
170	28.4	19.9	15.5	12.7	10.9	9.5	8.4	7.6	6.9	6.3	5.8	5.4
171	27.7	19.5	15.2	12.5	10.7	9.3	8.3	7.4	6.8	6.2	5.7	5.3
172	26.6	18.9	14.8	12.2	10.4	9.1	8.1	7.3	6.6	6.1	5.6	5.2
173	27.3	19.1	14.9	12.3	10.4	9.1	8.1	7.3	6.6	6.1	5.6	5.2
174	27	18.9	14.7	12.1	10.3	9	8	7.2	6.5	6	5.5	5.1
175	26.3	18.5	14.4	11.9	10.1	8.9	7.9	7.1	6.4	5.9	5.5	5.1
176	26.6	18.5	14.4	11.9	10.1	8.8	7.8	7	6.4	5.9	5.4	5
177	26.7	18.5	14.3	11.8	10	8.7	7.7	7	6.3	5.8	5.4	5
178	26.4	18.3	14.2	11.6	9.9	8.6	7.6	6.9	6.2	5.7	5.3	4.9
179	25.9	18	13.9	11.4	9.7	8.5	7.5	6.8	6.1	5.6	5.2	4.8
180	24.4	17.2	13.5	11.1	9.5	8.3	7.3	6.6	6	5.5	5.1	4.7
181	33.4	23.1	17.9	17.5	14.5	12.3	10.8	9.6	8.6	7.8	7.2	6.6
182	33.1	22.9	17.8	15.8	13.3	11.5	10.1	9	8.2	7.5	6.9	6.4
183	32.8	22.7	17.6	16	13.3	11.5	10.1	9	8.2	7.4	6.8	6.3
184	32.5	22.5	17.4	14.3	12.2	10.6	9.4	8.5	7.7	7	6.5	6
185	32.1	22.3	17.3	14.2	12.1	10.5	9.3	8.4	7.6	7	6.4	6
186	31.9	22.1	17.1	14	11.9	10.4	9.2	8.3	7.5	6.9	6.4	5.9
187	30.8	21.5	16.7	13.8	11.7	10.2	9.1	8.2	7.4	6.8	6.3	5.8
188	30.2	21.1	16.4	13.5	11.5	10	8.9	8	7.3	6.7	6.2	5.7
189	28.6	20.2	15.9	13.1	11.2	9.8	8.7	7.8	7.1	6.5	6	5.6
190	27.3	19.5	15.3	12.7	10.9	9.5	8.5	7.6	6.9	6.4	5.9	5.5
191	27.5	19.5	15.3	12.6	10.8	9.4	8.4	7.5	6.9	6.3	5.8	5.4
192	27.1	19.2	15	12.4	10.6	9.2	8.2	7.4	6.7	6.2	5.7	5.3
193	26.3	18.7	14.7	12.1	10.4	9.1	8	7.2	6.6	6.1	5.6	5.2
194	26.4	18.6	14.5	12	10.2	8.9	7.9	7.1	6.5	6	5.5	5.1
195	27	18.8	14.6	12	10.2	8.9	7.9	7.1	6.4	5.9	5.4	5.1
196	26.7	18.5	14.3	11.8	10	8.7	7.7	7	6.3	5.8	5.4	5
197	26.2	18.1	14.1	11.5	9.8	8.6	7.6	6.8	6.2	5.7	5.2	4.9
198	25.6	17.7	13.8	11.3	9.6	8.4	7.4	6.7	6.1	5.6	5.1	4.8
199	36.5	26.6	20.1	28.4	21	16.8	14.1	12.1	10.7	9.5	8.6	7.9
200	34.5	23.9	18.5	18.1	14.9	12.7	11.1	9.9	8.9	8.1	7.4	6.9
201	34.4	23.8	18.4	15.1	12.9	11.2	9.9	8.9	8.1	7.5	6.9	6.4
202	33.2	23.2	18.1	14.9	12.7	11.1	9.8	8.8	8	7.4	6.8	6.3
203	33.7	23.4	18.2	14.9	12.7	11.1	9.8	8.8	8	7.4	6.8	6.3
204	33.7	23.4	18.1	14.9	12.7	11	9.8	8.8	8	7.3	6.8	6.3
205	32.1	22.6	17.6	14.5	12.4	10.8	9.6	8.6	7.8	7.2	6.6	6.2
206	29.2	21	16.6	13.8	11.8	10.3	9.2	8.3	7.6	6.9	6.4	6
207	28.1	20.3	16.1	13.4	11.5	10.1	9	8.1	7.4	6.8	6.3	5.8
208	28.3	20.3	16	13.3	11.3	9.9	8.8	8	7.3	6.7	6.2	5.7
209	26.7	19.4	15.4	12.8	10.9	9.6	8.6	7.7	7	6.5	6	5.6
210	26.2	19	15	12.5	10.7	9.4	8.4	7.5	6.9	6.3	5.8	5.4
211	25	18.3	14.5	12.1	10.4	9.1	8.1	7.3	6.7	6.1	5.7	5.3
212	26.5	18.8	14.7	12.2	10.4	9.1	8.1	7.3	6.6	6.1	5.6	5.2
213	27.2	19	14.8	12.1	10.3	9	8	7.2	6.5	6	5.5	5.1
214	26.9	18.7	14.5	11.9	10.1	8.8	7.8	7	6.4	5.9	5.4	5
215	26.3	18.2	14.1	11.6	9.9	8.6	7.6	6.9	6.2	5.7	5.3	4.9
216	25.3	17.6	13.7	11.2	9.6	8.3	7.4	6.7	6.1	5.5	5.1	4.8
217	38	26.7	20.3	28.7	21.4	17.2	14.4	12.5	11	9.8	8.9	8.1
218	36	24.9	19.3	16.9	14.3	12.3	10.9	9.7	8.8	8	7.4	6.9
219	34.2	24.1	18.8	15.5	13.2	11.6	10.3	9.2	8.4	7.7	7.1	6.6
220	32.2	23.1	18.3	15.1	13	11.3	10.1	9.1	8.3	7.6	7	6.6
221	33.1	23.6	18.5	15.3	13.1	11.4	10.2	9.2	8.3	7.7	7.1	6.6
222	33.1	23.6	18.5	15.3	13.1	11.4	10.2	9.2	8.3	7.6	7.1	6.6
223	31	22.5	17.8	14.8	12.7	11.1	9.9	8.9	8.1	7.5	6.9	6.4
224	29.2	21.4	17	14.2	12.2	10.7	9.5	8.6	7.9	7.2	6.7	6.2
225	27.6	20.4	16.3	13.6	11.7	10.3	9.2	8.3	7.6	7	6.5	6
226	28.6	20.7	16.4	13.6	11.7	10.3	9.1	8.2	7.5	6.9	6.4	5.9
227	25.5	19	15.3	12.8	11	9.7	8.7	7.8	7.2	6.6	6.1	5.7
228	25.4	18.8	15	12.6	10.8	9.5	8.5	7.7	7	6.4	6	5.6
229	24.9	18.4	14.7	12.3	10.6	9.3	8.3	7.5	6.8	6.3	5.8	5.4
230	26.1	18.8	14.8	12.3	10.5	9.2	8.2	7.4	6.7	6.2	5.7	5.3
231	27.3	19.2	14.9	12.3	10.5	9.1	8.1	7.3	6.6	6.1	5.6	5.2
232	26.3	18.5	14.4	11.9	10.1	8.8	7.9	7.1	6.4	5.9	5.5	5.1
233	25.4	17.9	13.9	11.5	9.8	8.6	7.6	6.8	6.2	5.7	5.3	4.9
234	25.1	17.5	13.6	11.2	9.5	8.3	7.4	6.6	6	5.5	5.1	4.8
235	35.7	25.1	19.6	16.2	13.8	12	10.7	9.6	8.8	8	7.4	6.9
236	35.7	25.2	19.6	16.2	13.8	12.1	10.7	9.6	8.8	8	7.4	6.9
237	33.6	24.2	19.1	15.8	13.5	11.9	10.6	9.5	8.7	8	7.4	6.9
238	32.1	23.4	18.6	15.5	13.3	11.7	10.4	9.4	8.6	7.9	7.3	6.8
239	32.8	23.8	18.9	15.7	13.5	11.8	10.5	9.5	8.6	7.9	7.4	6.8
240	33	23.9	18.9	15.8	13.5	11.8	10.6	9.5	8.7	8	7.4	6.9
241	31.9	23.3	18.5	15.4	13.2	11.6	10.4	9.3	8.5	7.8	7.2	6.7
242	29	21.6	17.4	14.5	12.5	11	9.9	8.9	8.2	7.5	7	6.5
243	25.5	19.5	15.9	13.5	11.7	10.3	9.3	8.4	7.7	7.1	6.6	6.2
244	27.5	20.5	16.4	13.7	11.8	10.4	9.3	8.4	7.7	7.1	6.6	6.1
245	24.9	18.9	15.3	12.9	11.2	9.9	8.8	8	7.3	6.8	6.3	5.8
246	24.3	18.4	14.9	12.5	10.9	9.6	8.6	7.8	7.1	6.6	6.1	5.7
247	24.1	18.1	14.6	12.3	10.6	9.3	8.4	7.6	6.9	6.4	5.9	5.5
248	25.2	18.5	14.7	12.3	10.5	9.3	8.3	7.5	6.8	6.3	5.8	5.4
249	25.4	18.4	14.5	12.1	10.4	9.1	8.1	7.3	6.6	6.1	5.6	5.3
250	25.1	18	14.2	11.8	10.1	8.8	7.8	7.1	6.4	5.9	5.5	5.1
251	25.4	17.9	14	11.5	9.8	8.6	7.6	6.9	6.3	5.7	5.3	4.9
252	25.5	17.7	13.7	11.3	9.6	8.4	7.4	6.7	6.1	5.6	5.1	4.8
253	36.7	25.9	20.2	16.7	14.2	12.4	11	9.9	9	8.3	7.7	7.1
254	34.6	24.9	19.7	16.4	14	12.3	10.9	9.9	9	8.2	7.6	7.1
255	31.4	23.3	18.7	15.7	13.5	11.9	10.7	9.6	8.8	8.1	7.5	7
256	29.4	22.3	18.1	15.3	13.3	11.7	10.5	9.5	8.7	8	7.4	6.9
257	29.6	22.5	18.2	15.4	13.3	11.8	10.5	9.6	8.7	8.1	7.5	7
258	28.5	21.9	17.9	15.1	13.2	11.6	10.4	9.5	8.7	8	7.4	6.9
259	27.7	21.3	17.5	14.8	12.9	11.4	10.3	9.3	8.5	7.9	7.3	6.8
260	26.2	20.3	16.7	14.2	12.4	11	9.9	9	8.2	7.6	7	6.6
261	23.4	18.5	15.4	13.2	11.5	10.3	9.3	8.4	7.8	7.2	6.7	6.3
262	23.6	18.5	15.2	13	11.4	10.1	9.1	8.3	7.6	7	6.5	6.1
263	22.8	17.9	14.7	12.6	11	9.8	8.8	8	7.3	6.8	6.3	5.9
264	19.9	15.9	13.3	11.5	10.1	9	8.2	7.5	6.9	6.4	5.9	5.5
265	24.4	18.4	14.9	12.5	10.8	9.6	8.6	7.8	7.1	6.5	6.1	5.6
266	25.7	18.9	15	12.6	10.8	9.5	8.5	7.6	7	6.4	5.9	5.5
267	24.1	17.8	14.3	11.9	10.3	9	8.1	7.3	6.7	6.1	5.7	5.3
268	22.7	16.8	13.5	11.3	9.8	8.6	7.7	6.9	6.3	5.8	5.4	5
269	24	17.3	13.6	11.3	9.7	8.5	7.6	6.8	6.2	5.7	5.3	4.9
270	24.8	17.4	13.5	11.2	9.5	8.3	7.4	6.6	6	5.5	5.1	4.7
271	35.2	25.5	20.2	16.7	14.4	12.6	11.2	10.1	9.2	8.5	7.8	7.3
272	32.9	24.3	19.5	16.3	14.1	12.4	11	10	9.1	8.4	7.8	7.2
273	32.6	24.3	19.5	16.3	14.1	12.4	11.1	10	9.2	8.4	7.8	7.3
274	31.8	23.9	19.3	16.2	14	12.4	11.1	10	9.2	8.4	7.8	7.3
275	28.8	22.3	18.3	15.5	13.5	12	10.8	9.8	9	8.3	7.7	7.2
276	27.4	21.5	17.8	15.2	13.3	11.8	10.6	9.7	8.9	8.2	7.6	7.1
277	26.7	21	17.4	14.9	13	11.6	10.5	9.5	8.7	8.1	7.5	7
278	24.4	19.5	16.3	14	12.3	11	9.9	9	8.3	7.7	7.2	6.7
279	21.7	17.6	14.9	12.9	11.4	10.2	9.3	8.5	7.8	7.2	6.8	6.3
280	19.2	15.8	13.5	11.8	10.5	9.5	8.6	7.9	7.3	6.8	6.3	6
281	18.5	15.3	13	11.4	10.1	9.1	8.3	7.6	7	6.5	6.1	5.7
282	18.2	14.9	12.7	11.1	9.8	8.8	8	7.4	6.8	6.3	5.9	5.5
283	22.1	17.2	14.2	12.1	10.6	9.4	8.4	7.7	7	6.5	6	5.6
284	22.8	17.4	14.2	12	10.4	9.2	8.3	7.5	6.9	6.3	5.9	5.5
285	22.2	16.9	13.7	11.6	10	8.9	8	7.2	6.6	6.1	5.6	5.3
286	21.1	16	13	11	9.6	8.4	7.6	6.9	6.3	5.8	5.4	5
287	22.5	16.6	13.2	11.1	9.5	8.4	7.5	6.7	6.2	5.7	5.2	4.9
288	23.7	16.9	13.2	10.9	9.4	8.2	7.3	6.6	6	5.5	5.1	4.7
289	35.1	25.7	20.4	17	14.6	12.8	11.5	10.3	9.4	8.7	8	7.5
290	33.7	25.1	20.1	16.8	14.5	12.8	11.4	10.3	9.4	8.7	8	7.5
291	31.3	23.8	19.3	16.3	14.2	12.5	11.2	10.2	9.3	8.6	8	7.4
292	30	23.2	19	16.1	14	12.4	11.2	10.1	9.3	8.6	8	7.4
293	29.7	23	18.9	16.1	14	12.5	11.2	10.2	9.3	8.6	8	7.5
294	28.3	22.3	18.4	15.8	13.8	12.3	11.1	10.1	9.3	8.6	8	7.4
295	27.9	22	18.2	15.6	13.6	12.1	10.9	10	9.1	8.5	7.9	7.4
296	25.5	20.3	17	14.6	12.8	11.4	10.3	9.4	8.7	8	7.5	7
297	22.4	18.2	15.4	13.3	11.8	10.6	9.6	8.8	8.1	7.5	7	6.6
298	20.7	16.9	14.4	12.5	11.1	10	9.1	8.3	7.7	7.1	6.7	6.2
299	19.3	15.9	13.5	11.8	10.5	9.5	8.6	7.9	7.3	6.8	6.3	5.9
300	16.4	13.8	12	10.6	9.4	8.6	7.8	7.2	6.7	6.2	5.8	5.5
301	19.3	15.6	13.1	11.4	10	9	8.1	7.5	6.9	6.4	5.9	5.6
302	20.8	16.4	13.6	11.6	10.2	9	8.1	7.4	6.8	6.3	5.9	5.5
303	20.7	16.1	13.2	11.3	9.8	8.7	7.9	7.1	6.6	6.1	5.6	5.3
304	18.7	14.7	12.2	10.4	9.1	8.1	7.3	6.7	6.1	5.7	5.3	4.9
305	21.2	15.9	12.8	10.8	9.3	8.2	7.4	6.7	6.1	5.6	5.2	4.8
306	21.4	15.7	12.6	10.5	9	7.9	7.1	6.4	5.8	5.4	5	4.6
307	35	25.9	20.7	17.3	14.9	13.1	11.7	10.6	9.7	8.9	8.2	7.7
308	31.6	24.2	19.7	16.6	14.4	12.8	11.5	10.4	9.5	8.8	8.1	7.6
309	28.1	22.2	18.4	15.8	13.8	12.3	11.1	10.1	9.3	8.6	8	7.5
310	26.4	21.2	17.8	15.4	13.5	12.1	10.9	10	9.2	8.5	7.9	7.4
311	26.3	21.2	17.8	15.4	13.6	12.1	11	10	9.3	8.6	8	7.5
312	24.5	20.1	17.1	14.9	13.2	11.9	10.8	9.9	9.1	8.5	7.9	7.4
313	23.7	19.5	16.6	14.5	12.9	11.6	10.5	9.7	8.9	8.3	7.8	7.3
314	23.4	19.2	16.3	14.2	12.6	11.3	10.3	9.4	8.7	8.1	7.5	7.1
315	22.1	18.1	15.4	13.5	11.9	10.7	9.8	8.9	8.3	7.7	7.2	6.7
316	23.4	18.8	15.8	13.6	12	10.8	9.7	8.9	8.2	7.6	7.1	6.6
317	21.2	17.3	14.6	12.7	11.2	10.1	9.1	8.3	7.7	7.1	6.7	6.2
318	18.1	15.1	12.9	11.3	10.1	9.1	8.3	7.6	7.1	6.6	6.1	5.8
319	16	13.5	11.7	10.3	9.2	8.4	7.6	7	6.5	6.1	5.7	5.4
320	17.2	14.2	12.1	10.6	9.4	8.4	7.7	7	6.5	6	5.6	5.3
321	18.9	15.1	12.6	10.9	9.5	8.5	7.7	7	6.5	6	5.6	5.2
322	18.1	14.4	12	10.3	9.1	8.1	7.3	6.7	6.1	5.7	5.3	4.9
323	18.3	14.3	11.8	10.1	8.8	7.8	7	6.4	5.9	5.4	5.1	4.7
324	19.2	14.6	11.8	10	8.6	7.6	6.8	6.2	5.7	5.2	4.9	4.5
325	33.2	24.9	20.1	16.9	14.6	12.9	11.5	10.4	9.5	8.8	8.2	7.6
326	27.8	22	18.2	15.6	13.7	12.2	11	10	9.2	8.5	7.9	7.4
327	26.3	21.1	17.7	15.3	13.4	12	10.9	9.9	9.1	8.5	7.9	7.4
328	25.9	20.9	17.6	15.2	13.4	12	10.9	9.9	9.2	8.5	7.9	7.4
329	24.6	20.1	17.1	14.9	13.2	11.8	10.8	9.8	9.1	8.4	7.9	7.4
330	23.9	19.7	16.8	14.7	13.1	11.8	10.7	9.8	9.1	8.4	7.9	7.4
331	21.2	17.8	15.4	13.6	12.2	11	10.1	9.3	8.6	8	7.5	7.1
332	17.7	15.2	13.4	12	10.8	9.9	9.1	8.4	7.8	7.3	6.9	6.5
333	16.5	14.3	12.6	11.3	10.2	9.4	8.6	8	7.4	7	6.6	6.2
334	17.7	15	13.1	11.6	10.4	9.5	8.7	8	7.5	7	6.5	6.2
335	18.7	15.7	13.5	11.9	10.6	9.6	8.7	8	7.4	6.9	6.5	6.1
336	18.2	15.2	13.1	11.5	10.2	9.2	8.4	7.7	7.2	6.7	6.2	5.9
337	16.7	14	12.1	10.7	9.5	8.6	7.9	7.3	6.7	6.3	5.9	5.5
338	15.7	13.2	11.4	10.1	9	8.2	7.5	6.9	6.4	6	5.6	5.2
339	15.6	13	11.2	9.8	8.8	7.9	7.2	6.7	6.2	5.7	5.4	5.1
340	18.4	14.7	12.3	10.6	9.3	8.3	7.5	6.9	6.3	5.8	5.4	5.1
341	18.7	14.7	12.2	10.4	9.1	8.1	7.3	6.6	6.1	5.6	5.2	4.9
342	19.3	14.8	12.1	10.2	8.9	7.9	7.1	6.4	5.9	5.4	5	4.7
343	17.9	14.1	11.7	10	8.7	7.8	7	6.4	5.9	5.4	5	4.7
344	19.5	15.4	12.8	11	9.6	8.6	7.7	7	6.5	6	5.6	5.2
345	21.1	16.7	13.9	11.9	10.5	9.3	8.4	7.7	7.1	6.5	6.1	5.7
346	25.6	19.8	16.2	13.8	12	10.6	9.5	8.7	7.9	7.3	6.8	6.4
347	27.8	21.5	17.6	14.9	13	11.5	10.3	9.4	8.6	7.9	7.4	6.9
348	24.7	20	16.8	14.5	12.8	11.5	10.4	9.5	8.7	8.1	7.6	7.1
349	30.9	23.5	19.1	16.1	14	12.3	11.1	10	9.2	8.5	7.9	7.3
350	28.3	22.1	18.2	15.5	13.6	12.1	10.9	9.9	9.1	8.4	7.8	7.3
351	26.5	21.1	17.6	15.1	13.3	11.8	10.7	9.8	9	8.3	7.7	7.2
352	26.7	21.3	17.8	15.3	13.4	12	10.8	9.9	9.1	8.4	7.8	7.3
353	25.9	20.8	17.5	15.1	13.3	11.9	10.8	9.8	9.1	8.4	7.8	7.3
354	24.7	20.1	17	14.8	13.1	11.7	10.7	9.8	9	8.4	7.8	7.3
355	22.6	18.7	16	14	12.5	11.2	10.2	9.4	8.7	8.1	7.6	7.1
356	20.2	17	14.7	12.9	11.6	10.5	9.6	8.8	8.2	7.6	7.1	6.7
357	18.9	15.9	13.8	12.2	11	10	9.1	8.4	7.8	7.3	6.8	6.4
358	17.9	15.2	13.2	11.7	10.5	9.5	8.7	8.1	7.5	7	6.6	6.2
359	17.1	14.5	12.6	11.2	10.1	9.2	8.4	7.7	7.2	6.7	6.3	5.9
360	18.7	15.5	13.3	11.7	10.4	9.4	8.6	7.9	7.3	6.8	6.3	6
361	16.9	14.2	12.3	10.8	9.7	8.8	8	7.4	6.9	6.4	6	5.6
362	16.5	13.9	12	10.5	9.4	8.5	7.8	7.2	6.6	6.2	5.8	5.4
363	15.2	12.9	11.2	9.9	8.9	8	7.3	6.8	6.3	5.9	5.5	5.2
364	14.7	12.4	10.8	9.5	8.5	7.7	7.1	6.5	6	5.6	5.3	5
365	18.1	14.5	12.2	10.5	9.3	8.3	7.5	6.9	6.3	5.9	5.5	5.1
366	17.9	14.3	11.9	10.3	9	8	7.3	6.6	6.1	5.6	5.3	4.9
367	18.6	14.8	12.3	10.6	9.3	8.3	7.5	6.8	6.3	5.8	5.4	5.1
368	21.3	16.8	13.9	11.9	10.4	9.2	8.3	7.6	7	6.4	6	5.6
369	20.4	16.5	13.9	12	10.6	9.5	8.6	7.9	7.3	6.7	6.3	5.9
370	19.5	16.1	13.8	12.1	10.8	9.7	8.8	8.1	7.5	7	6.5	6.1
371	24.8	19.9	16.6	14.3	12.6	11.2	10.2	9.3	8.5	7.9	7.4	6.9
372	27.8	22	18.3	15.7	13.7	12.2	11	10.1	9.2	8.5	7.9	7.4
373	26	20.5	17	14.6	12.7	11.4	10.2	9.3	8.6	7.9	7.4	6.9
374	24.1	19.4	16.3	14.1	12.4	11.1	10	9.2	8.5	7.8	7.3	6.8
375	24.9	20	16.7	14.4	12.7	11.3	10.3	9.4	8.6	8	7.4	7
376	25.7	20.5	17.2	14.8	13	11.6	10.5	9.6	8.8	8.1	7.6	7.1
377	23.5	19.2	16.2	14.1	12.5	11.2	10.2	9.3	8.6	8	7.5	7
378	22.7	18.7	15.9	13.9	12.4	11.1	10.1	9.3	8.6	8	7.5	7
379	21.8	18.1	15.5	13.6	12.1	10.9	9.9	9.1	8.4	7.8	7.3	6.9
380	19.8	16.6	14.4	12.7	11.3	10.3	9.4	8.6	8	7.5	7	6.6
381	18.3	15.5	13.5	12	10.7	9.7	8.9	8.2	7.7	7.1	6.7	6.3
382	17.2	14.7	12.8	11.4	10.3	9.3	8.6	7.9	7.4	6.9	6.4	6.1
383	16.1	13.8	12.1	10.8	9.7	8.9	8.2	7.6	7	6.6	6.2	5.8
384	16.3	13.9	12.1	10.8	9.7	8.8	8.1	7.5	7	6.5	6.1	5.8
385	17.9	15	12.9	11.3	10.1	9.1	8.3	7.7	7.1	6.6	6.2	5.8
386	16.3	13.8	12	10.6	9.5	8.6	7.9	7.3	6.7	6.3	5.9	5.5
387	15.1	12.9	11.2	10	9	8.2	7.5	6.9	6.4	6	5.6	5.3
388	15.2	12.9	11.2	9.9	8.9	8.1	7.4	6.8	6.3	5.9	5.5	5.2
389	15.8	13.2	11.4	10	9	8.1	7.4	6.8	6.3	5.9	5.5	5.2
390	16.9	13.9	11.8	10.3	9.1	8.2	7.5	6.8	6.3	5.9	5.5	5.1
391	16.4	13.6	11.6	10.2	9.1	8.2	7.5	6.8	6.3	5.9	5.5	5.2
392	17.3	14.4	12.4	10.9	9.7	8.7	8	7.3	6.8	6.3	5.9	5.5
393	18.1	15.1	13	11.5	10.2	9.3	8.4	7.8	7.2	6.7	6.3	5.9
394	20.1	16.7	14.3	12.5	11.2	10.1	9.2	8.4	7.8	7.3	6.8	6.4
395	21	17.5	15	13.2	11.8	10.6	9.7	8.9	8.2	7.7	7.2	6.7
396	24.8	20.2	17.1	14.9	13.2	11.8	10.7	9.8	9.1	8.4	7.8	7.4
397	23.3	18.7	15.7	13.6	11.9	10.7	9.7	8.8	8.1	7.5	7	6.6
398	21.1	17.4	14.8	12.9	11.4	10.3	9.4	8.6	7.9	7.4	6.9	6.5
399	18.7	15.8	13.7	12.1	10.8	9.8	8.9	8.2	7.6	7.1	6.7	6.3
400	18.3	15.5	13.5	11.9	10.7	9.7	8.9	8.2	7.6	7.1	6.7	6.3
401	19.1	16.1	14	12.3	11.1	10	9.2	8.5	7.8	7.3	6.9	6.4
402	19.7	16.5	14.3	12.6	11.3	10.2	9.3	8.6	8	7.4	7	6.6
403	18.8	15.9	13.8	12.3	11	10	9.1	8.4	7.8	7.3	6.9	6.5
404	19.7	16.5	14.2	12.5	11.2	10.1	9.3	8.5	7.9	7.4	6.9	6.5
405	20.3	16.9	14.5	12.7	11.3	10.2	9.3	8.5	7.9	7.4	6.9	6.5
406	18.6	15.7	13.5	11.9	10.7	9.7	8.8	8.2	7.6	7	6.6	6.2
407	19.8	16.4	14.1	12.3	11	9.9	9	8.3	7.6	7.1	6.6	6.2
408	19.1	15.9	13.6	12	10.7	9.6	8.8	8.1	7.5	6.9	6.5	6.1
409	18.6	15.5	13.3	11.7	10.4	9.4	8.6	7.9	7.3	6.8	6.4	6
410	19.2	15.9	13.5	11.8	10.5	9.5	8.6	7.9	7.3	6.8	6.3	5.9
411	17.3	14.5	12.5	11	9.8	8.9	8.1	7.5	6.9	6.5	6	5.7
412	17.5	14.6	12.5	11	9.8	8.9	8.1	7.4	6.9	6.4	6	5.6
413	15.9	13.4	11.6	10.3	9.2	8.3	7.6	7	6.5	6.1	5.7	5.4
414	13.9	12	10.5	9.4	8.5	7.7	7.1	6.6	6.1	5.7	5.4	5.1
415	16.1	13.5	11.7	10.4	9.3	8.4	7.7	7.1	6.6	6.1	5.7	5.4
416	17.5	14.7	12.7	11.2	10	9.1	8.3	7.6	7.1	6.6	6.2	5.8
417	18.7	15.7	13.5	11.9	10.7	9.6	8.8	8.1	7.5	7	6.6	6.2
418	19.3	16.2	14	12.4	11.1	10.1	9.2	8.5	7.9	7.3	6.9	6.5
419	19.8	16.8	14.6	12.9	11.6	10.5	9.6	8.8	8.2	7.7	7.2	6.8
420	22	18.4	15.9	14	12.5	11.3	10.3	9.5	8.8	8.2	7.7	7.2
421	12.9	11.4	10.2	9.2	8.4	7.8	7.2	6.7	6.3	5.9	5.6	5.3
422	19	15.9	13.6	12	10.7	9.6	8.8	8.1	7.5	7	6.5	6.1
423	18.9	15.8	13.6	12	10.7	9.7	8.8	8.1	7.5	7	6.6	6.2
424	17.6	15	13	11.5	10.4	9.4	8.6	8	7.4	6.9	6.5	6.1
425	15.6	13.5	12	10.7	9.7	8.9	8.2	7.6	7.1	6.6	6.2	5.9
426	15.5	13.5	11.9	10.7	9.7	8.9	8.2	7.6	7.1	6.7	6.3	5.9
427	16.2	14	12.3	11	10	9.1	8.4	7.8	7.3	6.8	6.4	6
428	16.3	14	12.3	11	10	9.1	8.4	7.8	7.2	6.8	6.4	6
429	19.2	16.1	13.8	12.2	10.9	9.8	9	8.3	7.7	7.1	6.7	6.3
430	20.1	16.6	14.2	12.5	11.1	10	9.1	8.4	7.7	7.2	6.7	6.3
431	17.2	14.6	12.7	11.3	10.1	9.2	8.5	7.8	7.3	6.8	6.4	6
432	20.4	16.8	14.3	12.5	11.1	10	9.1	8.3	7.7	7.1	6.7	6.3
433	19.2	15.9	13.7	12	10.7	9.6	8.8	8.1	7.5	7	6.5	6.1
434	20.6	16.8	14.3	12.4	11	9.9	9	8.2	7.6	7.1	6.6	6.2
435	20.2	16.5	14.1	12.2	10.9	9.8	8.9	8.1	7.5	7	6.5	6.1
436	19.1	15.8	13.5	11.8	10.5	9.5	8.6	7.9	7.3	6.8	6.3	6
437	18.6	15.4	13.2	11.6	10.3	9.3	8.5	7.8	7.2	6.7	6.3	5.9
438	15.6	13.3	11.6	10.3	9.3	8.5	7.8	7.2	6.7	6.2	5.9	5.5
439	12	10.6	9.6	8.7	8	7.4	6.8	6.4	6	5.7	5.3	5.1
440	16.1	13.8	12.1	10.8	9.8	8.9	8.2	7.6	7.1	6.6	6.2	5.8
441	14.4	12.6	11.3	10.2	9.3	8.6	7.9	7.4	6.9	6.5	6.1	5.8
442	15.2	13.3	11.9	10.7	9.8	9	8.3	7.8	7.3	6.8	6.4	6.1
443	17.3	15	13.3	11.9	10.8	9.9	9.1	8.5	7.9	7.4	7	6.6
444	24.7	20.3	17.3	15.1	13.4	12.1	11	10.1	9.3	8.7	8.1	7.6
445	4.7	4.5	4.3	4.1	4	3.8	3.7	3.5	3.4	3.3	3.2	3.1
446	9.4	8.5	7.9	7.3	6.8	6.3	5.9	5.6	5.3	5	4.8	4.6
447	8.2	7.5	7	6.5	6.1	5.8	5.5	5.2	4.9	4.7	4.5	4.3
448	14.8	12.8	11.3	10.2	9.2	8.4	7.8	7.2	6.7	6.3	5.9	5.6
449	14.1	12.3	11	9.9	9	8.3	7.6	7.1	6.6	6.2	5.9	5.6
450	15.6	13.5	11.9	10.6	9.6	8.8	8.1	7.5	7	6.6	6.2	5.8
451	18.3	15.4	13.4	11.8	10.6	9.6	8.8	8.1	7.5	7	6.5	6.2
452	18.2	15.3	13.3	11.7	10.5	9.5	8.7	8	7.5	7	6.5	6.1
453	19.4	16.2	13.9	12.2	10.9	9.8	9	8.2	7.6	7.1	6.6	6.2
454	20.7	17	14.5	12.7	11.2	10.1	9.2	8.4	7.8	7.3	6.8	6.4
455	20.1	16.6	14.2	12.4	11.1	10	9.1	8.3	7.7	7.2	6.7	6.3
456	17.2	14.6	12.7	11.3	10.2	9.2	8.5	7.8	7.3	6.8	6.4	6
457	17.1	14.6	12.7	11.3	10.1	9.2	8.4	7.8	7.2	6.8	6.3	6
458	17.9	15.1	13.1	11.6	10.4	9.4	8.6	7.9	7.4	6.9	6.4	6.1
459	20.7	17	14.5	12.6	11.2	10.1	9.1	8.4	7.7	7.2	6.7	6.3
460	21	17.2	14.6	12.7	11.3	10.1	9.2	8.4	7.8	7.2	6.7	6.3
461	19.4	16.1	13.8	12.1	10.8	9.8	8.9	8.2	7.6	7	6.6	6.2
462	18	15.1	13.1	11.6	10.4	9.4	8.6	7.9	7.3	6.8	6.4	6
463	13.9	12.2	10.9	9.8	9	8.2	7.6	7.1	6.6	6.2	5.9	5.6
464	12.8	11.4	10.3	9.4	8.6	8	7.5	7	6.5	6.2	5.8	5.5
465	11	10	9.2	8.5	7.9	7.4	6.9	6.5	6.2	5.9	5.6	5.3
466	18.1	15.6	13.7	12.3	11.1	10.1	9.3	8.6	8	7.5	7.1	6.7
467	18.4	15.9	14	12.5	11.4	10.4	9.6	8.9	8.3	7.7	7.3	6.9
468	23.4	19.6	16.9	14.8	13.2	12	10.9	10	9.3	8.7	8.1	7.6
469	18.8	15.7	13.5	11.8	10.6	9.6	8.7	8	7.4	6.9	6.5	6.1
470	22.6	18.2	15.3	13.2	11.7	10.4	9.4	8.6	7.9	7.4	6.9	6.4
471	22.7	18.3	15.4	13.3	11.7	10.5	9.5	8.7	8	7.4	6.9	6.5
472	24.1	19.2	16	13.8	12.1	10.8	9.7	8.9	8.2	7.6	7.1	6.6
473	20	16.6	14.2	12.4	11.1	10	9.1	8.3	7.7	7.2	6.7	6.3
474	18.2	15.4	13.3	11.8	10.5	9.6	8.7	8.1	7.5	7	6.5	6.2
475	20.7	17.1	14.6	12.8	11.3	10.2	9.3	8.5	7.9	7.3	6.8	6.4
476	21	17.3	14.7	12.9	11.4	10.3	9.4	8.6	7.9	7.4	6.9	6.5
477	20.8	17.2	14.7	12.9	11.4	10.3	9.4	8.6	7.9	7.4	6.9	6.5
478	21.4	17.6	15	13.1	11.6	10.5	9.5	8.7	8.1	7.5	7	6.6
479	20.2	16.8	14.5	12.7	11.3	10.2	9.3	8.6	7.9	7.4	6.9	6.5
480	18.9	15.9	13.8	12.2	10.9	9.9	9.1	8.3	7.7	7.2	6.8	6.4
481	20.8	17.3	14.9	13	11.6	10.5	9.6	8.8	8.1	7.6	7.1	6.7
482	18.5	15.8	13.8	12.3	11.1	10.1	9.2	8.5	7.9	7.4	7	6.6
483	13.3	11.9	10.8	9.9	9.1	8.5	7.9	7.4	7	6.6	6.2	5.9
484	20	17.1	14.9	13.2	11.9	10.8	9.9	9.2	8.5	8	7.5	7.1
485	19.9	17.1	15	13.3	12	11	10.1	9.3	8.7	8.1	7.6	7.2
486	21.9	18.6	16.2	14.3	12.9	11.7	10.7	9.9	9.2	8.6	8	7.6
487	18.5	15.4	13.2	11.6	10.3	9.3	8.5	7.8	7.2	6.7	6.3	5.9
488	21	17.1	14.5	12.6	11.1	10	9.1	8.3	7.7	7.1	6.6	6.2
489	23.5	18.8	15.7	13.5	11.8	10.6	9.5	8.7	8	7.4	6.9	6.5
490	23.3	18.7	15.7	13.5	11.9	10.6	9.6	8.8	8.1	7.5	7	6.5
491	21.4	17.5	14.9	13	11.5	10.3	9.4	8.6	7.9	7.4	6.9	6.4
492	22.2	18.1	15.3	13.3	11.8	10.6	9.6	8.8	8.1	7.5	7	6.6
493	23	18.7	15.7	13.6	12.1	10.8	9.8	9	8.3	7.7	7.1	6.7
494	24.1	19.4	16.3	14.1	12.4	11.1	10.1	9.2	8.5	7.8	7.3	6.8
495	23.4	19	16.1	13.9	12.3	11	10	9.2	8.5	7.8	7.3	6.9
496	23.2	19	16.1	14	12.4	11.1	10.1	9.2	8.5	7.9	7.4	6.9
497	23.4	19.1	16.2	14.1	12.5	11.2	10.2	9.3	8.6	8	7.5	7
498	22.4	18.5	15.8	13.8	12.3	11.1	10.1	9.2	8.5	7.9	7.4	7
499	23.9	19.6	16.6	14.5	12.8	11.5	10.5	9.6	8.9	8.2	7.7	7.2
500	20.7	17.5	15.2	13.4	12	10.9	10	9.2	8.5	8	7.5	7
501	19.7	16.8	14.7	13.1	11.8	10.8	9.9	9.2	8.5	8	7.5	7.1
502	22.8	19.2	16.5	14.6	13	11.8	10.8	9.9	9.2	8.6	8	7.5
503	22.1	18.8	16.3	14.4	13	11.8	10.8	9.9	9.2	8.6	8.1	7.6
504	21.6	18.4	16.1	14.3	12.9	11.7	10.8	10	9.3	8.7	8.1	7.7
505	17.3	14.5	12.5	11	9.8	8.9	8.1	7.5	6.9	6.5	6	5.7
506	17	14.4	12.4	11	9.8	8.9	8.2	7.5	7	6.5	6.1	5.7
507	19	15.8	13.5	11.9	10.6	9.5	8.7	8	7.4	6.9	6.4	6
508	19.8	16.4	14	12.3	10.9	9.9	9	8.2	7.6	7.1	6.6	6.2
509	20.6	17	14.5	12.7	11.3	10.1	9.2	8.5	7.8	7.3	6.8	6.4
510	22.8	18.5	15.7	13.6	12	10.8	9.7	8.9	8.2	7.6	7.1	6.7
511	22.4	18.3	15.6	13.5	12	10.8	9.8	9	8.3	7.7	7.2	6.7
512	23.8	19.3	16.3	14.1	12.5	11.2	10.2	9.3	8.6	8	7.4	7
513	26.3	21	17.5	15.1	13.3	11.8	10.7	9.8	9	8.3	7.7	7.2
514	25.5	20.6	17.3	15	13.2	11.8	10.7	9.8	9	8.4	7.8	7.3
515	24.1	19.7	16.8	14.6	13	11.6	10.6	9.7	9	8.3	7.8	7.3
516	22.8	19	16.3	14.3	12.7	11.5	10.5	9.6	8.9	8.3	7.7	7.3
517	22.5	18.8	16.2	14.3	12.7	11.5	10.5	9.7	9	8.3	7.8	7.3
518	23.4	19.5	16.8	14.7	13.1	11.9	10.8	10	9.2	8.6	8	7.5
519	26.1	21.4	18.2	15.9	14.1	12.6	11.5	10.5	9.7	9	8.4	7.9
520	18.3	16	14.2	12.8	11.6	10.7	9.9	9.2	8.6	8	7.6	7.1
521	22.8	19.3	16.8	14.8	13.3	12.1	11.1	10.2	9.5	8.8	8.3	7.8
522	18.7	16.4	14.6	13.1	11.9	11	10.1	9.4	8.8	8.3	7.8	7.4
523	9.5	8.6	7.9	7.2	6.7	6.2	5.8	5.5	5.2	4.9	4.7	4.4
524	14.7	12.7	11.1	9.9	9	8.2	7.5	7	6.5	6.1	5.7	5.4
525	17.5	14.8	12.8	11.2	10.1	9.1	8.3	7.7	7.1	6.6	6.2	5.8
526	18.3	15.4	13.3	11.7	10.5	9.5	8.6	8	7.4	6.9	6.4	6
527	20.6	17	14.5	12.7	11.3	10.2	9.2	8.5	7.8	7.3	6.8	6.4
528	23	18.7	15.8	13.7	12.1	10.9	9.8	9	8.3	7.7	7.2	6.7
529	24.1	19.5	16.5	14.2	12.6	11.3	10.2	9.3	8.6	8	7.4	7
530	24.2	19.7	16.6	14.4	12.8	11.4	10.4	9.5	8.8	8.1	7.6	7.1
531	25.7	20.7	17.5	15.1	13.3	11.9	10.8	9.9	9.1	8.4	7.9	7.4
532	25.8	20.9	17.7	15.3	13.5	12.1	11	10.1	9.3	8.6	8	7.5
533	26.1	21.2	18	15.6	13.8	12.4	11.2	10.3	9.5	8.8	8.2	7.7
534	25.9	21.2	18	15.7	13.9	12.5	11.4	10.4	9.6	8.9	8.3	7.8
535	25.8	21.2	18.1	15.8	14	12.6	11.5	10.5	9.7	9	8.4	7.9
536	31.7	25	20.8	17.8	15.6	13.9	12.5	11.4	10.5	9.7	9	8.5
537	32.8	25.8	21.4	18.3	16	14.2	12.8	11.7	10.7	9.9	9.2	8.6
538	16.3	14.5	13	11.9	10.9	10.1	9.4	8.8	8.2	7.8	7.3	7
539	20.2	17.5	15.5	13.9	12.6	11.5	10.6	9.8	9.2	8.6	8.1	7.6
540	18	15.8	14.2	12.8	11.7	10.8	10	9.3	8.8	8.2	7.8	7.4
541	7.9	7.3	6.7	6.2	5.8	5.5	5.1	4.9	4.6	4.4	4.2	4
542	12.9	11.3	10	9	8.2	7.5	7	6.5	6.1	5.7	5.4	5.1
543	17.3	14.6	12.6	11.1	9.9	9	8.2	7.6	7	6.5	6.1	5.8
544	17	14.5	12.6	11.1	10	9.1	8.3	7.7	7.1	6.7	6.3	5.9
545	20.7	17.1	14.6	12.8	11.3	10.2	9.3	8.5	7.9	7.3	6.8	6.4
546	24.4	19.6	16.5	14.2	12.5	11.2	10.1	9.3	8.5	7.9	7.4	6.9
547	23.1	18.9	16.1	14	12.4	11.2	10.1	9.3	8.6	8	7.4	7
548	23.2	19.1	16.3	14.2	12.6	11.4	10.4	9.5	8.8	8.2	7.6	7.2
549	24.7	20.3	17.2	15	13.3	11.9	10.8	9.9	9.2	8.5	8	7.5
550	27.4	22.2	18.6	16.1	14.2	12.7	11.5	10.5	9.7	9	8.4	7.9
551	27.9	22.6	19	16.5	14.6	13	11.8	10.8	10	9.2	8.6	8.1
552	27.7	22.6	19.2	16.7	14.8	13.2	12	11	10.2	9.4	8.8	8.2
553	25.1	21	18.1	15.9	14.2	12.8	11.7	10.7	9.9	9.2	8.7	8.1
554	29.5	23.9	20.2	17.5	15.4	13.8	12.5	11.5	10.6	9.8	9.1	8.6
555	30.8	24.8	20.8	18	15.9	14.2	12.8	11.7	10.8	10	9.3	8.7
556	26.3	21.9	18.8	16.5	14.7	13.3	12.1	11.1	10.3	9.6	9	8.4
557	17.5	15.5	13.9	12.7	11.6	10.7	9.9	9.3	8.7	8.2	7.7	7.3
558	19.9	17.3	15.4	13.9	12.6	11.6	10.7	9.9	9.3	8.7	8.2	7.8
559	9.8	8.8	8	7.3	6.7	6.2	5.8	5.4	5.1	4.8	4.6	4.3
560	12.9	11.3	10	9	8.2	7.5	6.9	6.4	6	5.6	5.3	5
561	15.9	13.5	11.8	10.5	9.4	8.5	7.8	7.2	6.7	6.3	5.9	5.5
562	17.1	14.5	12.6	11.2	10	9.1	8.3	7.7	7.1	6.7	6.2	5.9
563	21.1	17.3	14.8	12.9	11.4	10.3	9.4	8.6	7.9	7.4	6.9	6.5
564	24.8	19.9	16.7	14.4	12.7	11.3	10.3	9.4	8.6	8	7.5	7
565	23.4	19.2	16.3	14.2	12.6	11.3	10.3	9.4	8.7	8.1	7.6	7.1
566	23.7	19.6	16.7	14.6	13	11.7	10.6	9.7	9	8.4	7.8	7.3
567	23.8	19.7	16.9	14.8	13.2	11.9	10.9	10	9.2	8.6	8	7.5
568	25.7	21.2	18.1	15.8	14	12.6	11.5	10.5	9.7	9	8.4	7.9
569	26.8	22.1	18.8	16.4	14.6	13.1	11.9	10.9	10.1	9.4	8.8	8.2
570	26.8	22.2	19	16.6	14.8	13.4	12.2	11.2	10.3	9.6	9	8.4
571	27.4	22.7	19.4	17	15.1	13.6	12.4	11.4	10.6	9.8	9.2	8.6
572	31.7	25.6	21.5	18.5	16.3	14.6	13.2	12.1	11.1	10.3	9.6	9
573	35.5	27.9	23.1	19.7	17.3	15.3	13.8	12.6	11.6	10.7	9.9	9.3
574	31.7	25.6	21.5	18.6	16.4	14.7	13.3	12.1	11.2	10.4	9.7	9.1
575	20.2	17.6	15.6	14.1	12.8	11.7	10.9	10.1	9.4	8.8	8.3	7.9
576	20.7	18	15.9	14.3	13	11.9	11	10.2	9.6	9	8.4	8
577	13.4	11.5	10	8.9	8.1	7.4	6.8	6.2	5.8	5.4	5.1	4.8
578	14.8	12.6	11	9.8	8.8	8	7.3	6.8	6.3	5.9	5.5	5.2
579	14.3	12.3	10.9	9.7	8.8	8	7.4	6.9	6.4	6	5.6	5.3
580	17	14.4	12.5	11.1	10	9	8.3	7.6	7.1	6.6	6.2	5.8
581	21	17.3	14.8	12.9	11.4	10.3	9.3	8.6	7.9	7.4	6.9	6.5
582	24.9	20	16.8	14.5	12.7	11.4	10.3	9.4	8.7	8	7.5	7
583	26.2	21	17.6	15.2	13.4	11.9	10.8	9.9	9.1	8.4	7.8	7.3
584	25.5	20.8	17.6	15.2	13.5	12.1	11	10	9.3	8.6	8	7.5
585	25.7	21.1	17.9	15.6	13.8	12.4	11.3	10.3	9.5	8.9	8.3	7.8
586	25.6	21.2	18.1	15.8	14.1	12.7	11.5	10.6	9.8	9.1	8.5	8
587	25.6	21.3	18.3	16.1	14.3	12.9	11.8	10.8	10	9.3	8.7	8.2
588	25.1	21.1	18.3	16.1	14.4	13.1	11.9	11	10.2	9.5	8.9	8.4
589	27.8	23.1	19.7	17.3	15.4	13.9	12.6	11.6	10.7	10	9.3	8.8
590	32.4	26	21.9	18.9	16.6	14.9	13.5	12.3	11.3	10.5	9.8	9.1
591	36.1	28.4	23.4	20	17.5	15.6	14	12.8	11.7	10.8	10.1	9.4
592	32.9	26.4	22.1	19.1	16.8	15	13.6	12.4	11.4	10.6	9.8	9.2
593	24.4	20.8	18.1	16	14.4	13.1	12	11.1	10.3	9.6	9	8.5
594	22.5	19.4	17	15.2	13.7	12.5	11.5	10.7	10	9.3	8.8	8.3
595	17.3	14.2	12	10.4	9.3	8.3	7.5	6.9	6.4	5.9	5.5	5.2
596	17.4	14.4	12.3	10.7	9.5	8.6	7.8	7.2	6.6	6.2	5.8	5.4
597	16	13.6	11.8	10.4	9.4	8.5	7.8	7.2	6.7	6.2	5.8	5.5
598	18.4	15.4	13.2	11.6	10.4	9.4	8.5	7.9	7.3	6.8	6.3	6
599	20.8	17.1	14.6	12.7	11.3	10.2	9.3	8.5	7.8	7.3	6.8	6.4
600	23.4	19	16.1	13.9	12.3	11	10	9.1	8.4	7.8	7.3	6.8
601	26.5	21.1	17.7	15.2	13.4	11.9	10.8	9.8	9.1	8.4	7.8	7.3
602	27.9	22.2	18.6	16	14	12.5	11.3	10.3	9.5	8.8	8.2	7.7
603	26.5	21.5	18.2	15.8	14	12.5	11.4	10.4	9.6	8.9	8.3	7.8
604	25.3	21	17.9	15.7	13.9	12.6	11.4	10.5	9.7	9	8.4	7.9
605	25.4	21.2	18.2	15.9	14.2	12.8	11.7	10.8	10	9.3	8.7	8.1
606	26.6	22.1	19	16.6	14.8	13.4	12.2	11.2	10.4	9.6	9	8.5
607	27.5	22.8	19.5	17.1	15.2	13.7	12.5	11.5	10.6	9.9	9.2	8.7
608	30.2	24.6	20.8	18.1	16	14.4	13	11.9	11	10.2	9.5	8.9
609	33.6	26.7	22.3	19.2	16.9	15.1	13.6	12.4	11.4	10.6	9.8	9.2
610	33	26.4	22.1	19.1	16.8	15	13.5	12.4	11.4	10.5	9.8	9.2
611	30.2	24.6	20.9	18.2	16.1	14.4	13.1	12	11.1	10.3	9.6	9
612	25.9	21.8	18.8	16.6	14.9	13.5	12.3	11.3	10.5	9.8	9.2	8.6
613	18.2	14.7	12.4	10.7	9.5	8.5	7.7	7	6.5	6	5.6	5.2
614	19	15.4	13	11.3	10	8.9	8.1	7.4	6.8	6.3	5.9	5.5
615	17.7	14.7	12.6	11.1	9.9	8.9	8.1	7.5	6.9	6.4	6	5.6
616	18.7	15.6	13.3	11.7	10.4	9.4	8.6	7.9	7.3	6.8	6.3	6
617	21.1	17.3	14.7	12.8	11.4	10.2	9.3	8.5	7.8	7.3	6.8	6.4
618	24.9	19.9	16.7	14.4	12.6	11.3	10.2	9.3	8.6	7.9	7.4	6.9
619	25.5	20.5	17.2	14.8	13.1	11.7	10.6	9.7	8.9	8.2	7.7	7.2
620	26.4	21.3	17.9	15.4	13.6	12.2	11	10.1	9.3	8.6	8	7.5
621	27.6	22.2	18.7	16.1	14.2	12.7	11.5	10.5	9.7	9	8.4	7.8
622	28.3	22.9	19.3	16.7	14.7	13.2	11.9	10.9	10	9.3	8.7	8.1
623	25.3	21	18.1	15.8	14.1	12.8	11.6	10.7	9.9	9.2	8.6	8.1
624	26.4	22	18.8	16.5	14.7	13.3	12.1	11.1	10.3	9.6	9	8.4
625	29	23.8	20.2	17.6	15.6	14	12.7	11.7	10.8	10	9.3	8.8
626	30.1	24.5	20.8	18	15.9	14.3	13	11.9	10.9	10.2	9.5	8.9
627	31.1	25.2	21.2	18.4	16.2	14.5	13.1	12	11.1	10.3	9.6	9
628	32.7	26.2	21.9	18.9	16.6	14.9	13.4	12.3	11.3	10.5	9.7	9.1
629	30.2	24.7	20.9	18.1	16	14.4	13.1	12	11	10.2	9.6	9
630	28.3	23.4	20	17.5	15.5	14	12.7	11.7	10.8	10	9.4	8.8
631	20	15.8	13.1	11.3	9.9	8.8	7.9	7.2	6.6	6.1	5.7	5.3
632	19.4	15.6	13.2	11.4	10	9	8.1	7.4	6.8	6.3	5.9	5.5
633	20.5	16.5	13.9	12	10.6	9.5	8.6	7.8	7.2	6.7	6.2	5.8
634	18.9	15.6	13.4	11.7	10.4	9.4	8.6	7.9	7.3	6.8	6.3	5.9
635	21	17.2	14.6	12.7	11.3	10.2	9.2	8.5	7.8	7.2	6.8	6.3
636	25.3	20.2	16.8	14.4	12.7	11.3	10.2	9.3	8.6	7.9	7.4	6.9
637	25.3	20.3	17.1	14.7	13	11.6	10.5	9.6	8.8	8.2	7.6	7.1
638	25.6	20.7	17.5	15.1	13.3	12	10.8	9.9	9.1	8.5	7.9	7.4
639	26.8	21.7	18.3	15.8	13.9	12.5	11.3	10.3	9.5	8.8	8.2	7.7
640	29.3	23.4	19.6	16.9	14.9	13.3	12	11	10.1	9.3	8.7	8.1
641	25.9	21.4	18.3	16	14.2	12.8	11.7	10.7	9.9	9.2	8.6	8.1
642	24.9	20.9	18	15.9	14.2	12.8	11.7	10.8	10	9.3	8.7	8.2
643	27.5	22.7	19.4	17	15.1	13.6	12.4	11.4	10.5	9.8	9.1	8.6
644	28.7	23.6	20.1	17.5	15.5	13.9	12.7	11.6	10.7	10	9.3	8.7
645	28.3	23.3	19.9	17.4	15.4	13.9	12.6	11.6	10.7	9.9	9.3	8.7
646	30.4	24.7	20.9	18.1	16	14.3	13	11.9	11	10.2	9.5	8.9
647	35.3	27.8	23	19.7	17.2	15.3	13.8	12.6	11.5	10.7	9.9	9.3
648	31.9	25.7	21.6	18.7	16.4	14.7	13.3	12.2	11.2	10.4	9.7	9.1
649	21.4	16.6	13.7	11.6	10.1	9	8.1	7.3	6.7	6.2	5.8	5.4
650	22.9	17.8	14.6	12.4	10.8	9.6	8.6	7.8	7.2	6.6	6.1	5.7
651	23	18	14.9	12.7	11.1	9.9	8.9	8.1	7.4	6.9	6.4	6
652	23.2	18.4	15.3	13.1	11.5	10.2	9.2	8.4	7.7	7.2	6.7	6.2
653	21.5	17.5	14.8	12.9	11.4	10.2	9.3	8.5	7.8	7.3	6.8	6.4
654	24.4	19.5	16.3	14.1	12.4	11.1	10	9.1	8.4	7.8	7.3	6.8
655	25.6	20.5	17.2	14.8	13	11.6	10.5	9.6	8.8	8.2	7.6	7.1
656	26	21	17.6	15.2	13.4	12	10.9	9.9	9.1	8.5	7.9	7.4
657	26.1	21.2	17.9	15.5	13.7	12.3	11.2	10.2	9.4	8.7	8.1	7.6
658	29.8	23.7	19.8	17	14.9	13.3	12	11	10.1	9.3	8.7	8.1
659	28.1	22.9	19.3	16.8	14.8	13.3	12	11	10.2	9.4	8.8	8.2
660	24.6	20.7	17.8	15.7	14.1	12.7	11.6	10.7	9.9	9.2	8.7	8.1
661	25.5	21.4	18.4	16.2	14.5	13.1	12	11	10.2	9.5	8.9	8.4
662	28.4	23.3	19.8	17.3	15.3	13.8	12.5	11.5	10.6	9.9	9.2	8.6
663	29.3	23.9	20.3	17.6	15.6	14	12.7	11.7	10.8	10	9.3	8.7
664	29.7	24.2	20.5	17.8	15.8	14.1	12.8	11.7	10.8	10.1	9.4	8.8
665	35.8	28	23.1	19.8	17.3	15.3	13.8	12.6	11.5	10.7	9.9	9.3
666	33.4	26.6	22.2	19.1	16.8	15	13.5	12.3	11.3	10.5	9.8	9.1
667	25	18.5	14.9	12.5	10.7	9.4	8.4	7.6	7	6.4	5.9	5.5
668	26.5	19.7	15.8	13.2	11.4	10	8.9	8.1	7.4	6.8	6.3	5.9
669	27.7	20.7	16.6	13.9	12	10.6	9.4	8.5	7.8	7.2	6.6	6.2
670	26.2	20.1	16.4	13.9	12.1	10.7	9.6	8.7	8	7.4	6.8	6.4
671	24.3	19.3	16	13.7	12	10.7	9.7	8.8	8.1	7.5	7	6.5
672	24.7	19.7	16.4	14.1	12.4	11.1	10	9.1	8.4	7.8	7.2	6.8
673	24.7	19.9	16.7	14.4	12.7	11.4	10.3	9.4	8.7	8	7.5	7
674	24	19.7	16.7	14.5	12.8	11.5	10.5	9.6	8.9	8.2	7.7	7.2
675	25.7	20.9	17.7	15.3	13.6	12.2	11	10.1	9.3	8.6	8.1	7.6
676	26.8	21.8	18.4	16	14.1	12.7	11.5	10.5	9.7	9	8.4	7.9
677	26.2	21.6	18.4	16	14.2	12.8	11.6	10.7	9.9	9.2	8.6	8
678	25.6	21.3	18.3	16	14.3	12.9	11.8	10.8	10	9.3	8.7	8.2
679	24.9	20.9	18.1	15.9	14.2	12.9	11.8	10.8	10	9.4	8.8	8.2
680	28.3	23.2	19.7	17.2	15.2	13.7	12.5	11.4	10.5	9.8	9.1	8.6
681	27.7	22.9	19.5	17	15.1	13.6	12.4	11.4	10.5	9.8	9.1	8.6
682	30.4	24.6	20.8	18	15.9	14.2	12.9	11.8	10.9	10.1	9.4	8.8
683	36.8	28.6	23.5	20	17.4	15.5	13.9	12.6	11.6	10.7	9.9	9.3
684	31.5	25.4	21.4	18.4	16.3	14.5	13.2	12	11.1	10.3	9.6	9
685	28.3	20.2	15.8	13.1	11.2	9.8	8.7	7.8	7.1	6.5	6.1	5.6
686	28.3	20.5	16.3	13.5	11.6	10.2	9.1	8.2	7.5	6.9	6.3	5.9
687	28.3	20.9	16.7	14	12	10.6	9.4	8.5	7.8	7.2	6.6	6.2
688	27.9	21	17	14.3	12.3	10.9	9.8	8.8	8.1	7.4	6.9	6.4
689	29.1	22	17.8	15	12.9	11.4	10.2	9.3	8.5	7.8	7.2	6.7
690	28.9	22.1	18	15.3	13.3	11.7	10.5	9.6	8.7	8.1	7.5	7
691	30.1	23.1	18.8	15.9	13.9	12.3	11	10	9.1	8.4	7.8	7.3
692	29.1	22.7	18.8	16	14	12.4	11.2	10.2	9.3	8.6	8	7.5
693	27.9	22.3	18.6	16	14.1	12.5	11.3	10.3	9.5	8.8	8.2	7.7
694	26.5	21.6	18.2	15.8	14	12.6	11.4	10.4	9.6	8.9	8.3	7.8
695	27.5	22.4	18.9	16.4	14.5	13	11.8	10.8	10	9.3	8.6	8.1
696	26.9	22.2	18.9	16.5	14.6	13.2	12	11	10.1	9.4	8.8	8.3
697	24.7	20.7	17.9	15.8	14.1	12.8	11.7	10.7	10	9.3	8.7	8.2
698	26.4	21.9	18.8	16.5	14.7	13.2	12	11.1	10.2	9.5	8.9	8.4
699	27.3	22.6	19.3	16.9	15	13.5	12.3	11.3	10.4	9.7	9	8.5
700	30.5	24.6	20.8	18	15.9	14.2	12.9	11.8	10.8	10.1	9.4	8.8
701	39.7	30.1	24.5	20.7	17.9	15.8	14.2	12.9	11.8	10.8	10.1	9.4
702	33.1	26.4	22	18.9	16.6	14.8	13.4	12.2	11.2	10.4	9.7	9
703	33.1	26.4	22	18.9	16.6	14.8	13.4	12.2	11.3	10.4	9.7	9.1
704	35	27.6	22.9	19.6	17.1	15.2	13.7	12.5	11.5	10.6	9.9	9.2
705	36.2	28.4	23.4	20	17.4	15.5	14	12.7	11.7	10.8	10	9.4
706	33.1	26.5	22.1	19.1	16.8	15	13.5	12.4	11.4	10.5	9.8	9.2
707	22.4	19.3	17	15.1	13.7	12.5	11.5	10.6	9.9	9.3	8.7	8.2
708	18.4	16.3	14.6	13.2	12.1	11.2	10.4	9.7	9.1	8.5	8.1	7.7
709	29.7	20.8	16.2	13.3	11.3	9.9	8.8	7.9	7.2	6.6	6.1	5.6
710	30.3	21.4	16.8	13.9	11.8	10.3	9.2	8.3	7.5	6.9	6.4	5.9
711	30.6	22	17.3	14.4	12.3	10.8	9.6	8.7	7.9	7.2	6.7	6.2
712	30.6	22.4	17.8	14.8	12.7	11.2	10	9	8.2	7.5	7	6.5
713	31.9	23.4	18.6	15.5	13.3	11.7	10.4	9.4	8.6	7.9	7.3	6.8
714	31.8	23.7	19	15.9	13.7	12.1	10.8	9.8	8.9	8.2	7.6	7.1
715	32.2	24.2	19.5	16.4	14.2	12.5	11.2	10.1	9.3	8.5	7.9	7.4
716	31.4	24	19.6	16.6	14.4	12.7	11.4	10.4	9.5	8.8	8.1	7.6
717	31.7	24.5	20	17	14.8	13.1	11.8	10.7	9.8	9.1	8.4	7.9
718	30.9	24.2	20	17.1	15	13.3	12	10.9	10	9.3	8.6	8
719	30.8	24.4	20.3	17.4	15.3	13.6	12.3	11.2	10.3	9.5	8.8	8.3
720	30.8	24.6	20.6	17.7	15.6	13.9	12.6	11.5	10.5	9.8	9.1	8.5
721	27.5	22.6	19.2	16.8	14.9	13.4	12.2	11.1	10.3	9.6	8.9	8.4
722	25	20.9	18	15.9	14.2	12.8	11.7	10.8	10	9.3	8.7	8.2
723	24.5	20.6	17.8	15.7	14.1	12.7	11.6	10.7	9.9	9.3	8.7	8.2
724	29.9	24.2	20.5	17.7	15.7	14	12.7	11.6	10.7	9.9	9.3	8.7
725	42.6	31.7	25.4	21.3	18.4	16.2	14.4	13.1	11.9	11	10.2	9.5
726	38	29.2	23.9	20.2	17.6	15.6	14	12.7	11.6	10.7	10	9.3
727	32.5	26	21.8	18.7	16.5	14.7	13.3	12.1	11.2	10.3	9.6	9
728	34.7	27.4	22.7	19.4	17	15.1	13.7	12.4	11.4	10.6	9.8	9.2
729	34.5	27.3	22.7	19.4	17	15.2	13.7	12.5	11.4	10.6	9.9	9.2
730	34	27	22.5	19.3	17	15.1	13.6	12.4	11.4	10.6	9.9	9.2
731	23.6	20.1	17.6	15.6	14.1	12.8	11.7	10.8	10.1	9.4	8.8	8.3
732	20.7	18	16	14.4	13	12	11	10.2	9.6	9	8.5	8
733	29.9	20.8	16.1	13.3	11.3	9.8	8.7	7.8	7.1	6.5	6	5.6
734	31	21.7	16.9	13.9	11.9	10.4	9.2	8.3	7.5	6.9	6.4	5.9
735	32.2	22.7	17.7	14.6	12.5	10.9	9.7	8.7	7.9	7.3	6.7	6.2
736	33.3	23.6	18.5	15.3	13.1	11.4	10.1	9.1	8.3	7.6	7.1	6.6
737	32.9	23.8	18.8	15.7	13.4	11.8	10.5	9.5	8.6	7.9	7.3	6.8
738	33	24.2	19.3	16.1	13.8	12.2	10.9	9.8	8.9	8.2	7.6	7.1
739	32.9	24.5	19.7	16.5	14.2	12.5	11.2	10.1	9.2	8.5	7.9	7.3
740	33.8	25.3	20.4	17.1	14.8	13	11.6	10.5	9.6	8.9	8.2	7.7
741	35.1	26.3	21.2	17.8	15.4	13.5	12.1	11	10	9.2	8.5	8
742	33.8	25.9	21.1	17.8	15.5	13.7	12.3	11.2	10.2	9.4	8.7	8.2
743	32.8	25.5	21	17.9	15.6	13.9	12.5	11.3	10.4	9.6	8.9	8.3
744	32.5	25.6	21.2	18.2	15.9	14.1	12.7	11.6	10.7	9.9	9.2	8.6
745	29.9	24.1	20.3	17.5	15.5	13.8	12.5	11.4	10.5	9.8	9.1	8.5
746	26.7	22.1	18.9	16.5	14.7	13.2	12	11	10.2	9.5	8.9	8.3
747	25.7	21.4	18.4	16.2	14.4	13	11.9	10.9	10.1	9.4	8.8	8.3
748	27.6	22.7	19.4	16.9	15	13.5	12.3	11.2	10.4	9.7	9	8.5
749	37.7	28.9	23.6	20	17.4	15.4	13.8	12.5	11.5	10.6	9.8	9.2
750	38.4	29.4	24	20.3	17.6	15.6	14	12.7	11.6	10.7	9.9	9.3
751	36.1	28.1	23.2	19.7	17.2	15.3	13.8	12.5	11.5	10.6	9.8	9.2
752	35.4	27.7	22.9	19.6	17.1	15.2	13.7	12.5	11.4	10.6	9.8	9.2
753	31.2	25.2	21.2	18.4	16.2	14.5	13.1	12	11.1	10.3	9.6	9
754	33.2	26.5	22.1	19.1	16.7	14.9	13.5	12.3	11.3	10.5	9.8	9.1
755	22.5	19.3	16.9	15.1	13.6	12.4	11.4	10.6	9.9	9.2	8.7	8.2
756	16.3	14.6	13.2	12.1	11.2	10.4	9.7	9.1	8.5	8.1	7.6	7.2
757	29.8	20.7	16.1	13.2	11.2	9.8	8.7	7.8	7.1	6.5	6	5.6
758	30.7	21.5	16.8	13.8	11.8	10.3	9.1	8.2	7.5	6.9	6.3	5.9
759	32.4	22.7	17.7	14.6	12.4	10.8	9.6	8.7	7.9	7.2	6.7	6.2
760	34.2	24	18.7	15.4	13.1	11.4	10.2	9.1	8.3	7.6	7	6.5
761	34.5	24.5	19.2	15.9	13.6	11.9	10.6	9.5	8.7	7.9	7.3	6.8
762	34.8	25	19.8	16.4	14	12.3	11	9.9	9	8.3	7.6	7.1
763	35.9	26	20.5	17.1	14.6	12.8	11.4	10.3	9.4	8.6	8	7.4
764	36.9	26.8	21.3	17.7	15.2	13.3	11.9	10.7	9.8	9	8.3	7.7
765	37.4	27.4	21.8	18.2	15.7	13.7	12.3	11.1	10.1	9.3	8.6	8
766	36.1	27.1	21.8	18.3	15.8	13.9	12.5	11.3	10.3	9.5	8.8	8.2
767	37.7	28.2	22.7	19.1	16.5	14.5	13	11.8	10.7	9.9	9.2	8.5
768	35.8	27.5	22.4	19	16.5	14.6	13.1	11.9	10.9	10	9.3	8.7
769	32.3	25.6	21.2	18.2	16	14.2	12.8	11.7	10.7	9.9	9.2	8.6
770	30.4	24.4	20.5	17.7	15.6	13.9	12.6	11.5	10.6	9.8	9.1	8.6
771	30.9	24.8	20.8	17.9	15.8	14.1	12.7	11.6	10.7	9.9	9.2	8.6
772	30.6	24.6	20.7	17.8	15.7	14.1	12.7	11.6	10.7	9.9	9.2	8.7
773	32.3	25.7	21.5	18.4	16.2	14.4	13	11.9	10.9	10.1	9.4	8.8
774	35.8	27.8	22.9	19.5	17	15.1	13.6	12.4	11.3	10.5	9.7	9.1
775	36.6	28.4	23.3	19.8	17.3	15.3	13.8	12.5	11.5	10.6	9.8	9.2
776	38	29.2	23.9	20.3	17.6	15.6	14	12.7	11.6	10.7	10	9.3
777	30	24.4	20.6	17.9	15.8	14.2	12.9	11.8	10.9	10.1	9.4	8.8
778	27.2	22.6	19.4	17	15.1	13.6	12.4	11.4	10.6	9.8	9.2	8.6
779	16.8	15	13.6	12.4	11.4	10.5	9.8	9.2	8.6	8.1	7.7	7.3
780	15	13.5	12.4	11.4	10.5	9.8	9.2	8.6	8.1	7.7	7.3	7
781	29.8	20.6	16	13.1	11.2	9.7	8.6	7.8	7	6.5	6	5.5
782	30.3	21.3	16.6	13.7	11.7	10.2	9	8.1	7.4	6.8	6.3	5.8
783	32.1	22.5	17.6	14.5	12.3	10.8	9.6	8.6	7.8	7.2	6.6	6.2
784	34.2	23.9	18.6	15.3	13	11.4	10.1	9.1	8.3	7.6	7	6.5
785	35.1	24.7	19.3	15.9	13.6	11.9	10.5	9.5	8.6	7.9	7.3	6.8
786	35	25.1	19.8	16.4	14	12.3	10.9	9.8	9	8.2	7.6	7.1
787	36.5	26.2	20.6	17.1	14.6	12.8	11.4	10.3	9.4	8.6	7.9	7.4
788	37.4	27	21.3	17.7	15.2	13.3	11.8	10.7	9.7	8.9	8.3	7.7
789	37.7	27.5	21.8	18.2	15.6	13.7	12.2	11	10.1	9.2	8.6	8
790	37.5	27.7	22.2	18.5	16	14	12.5	11.3	10.4	9.5	8.8	8.2
791	38.5	28.6	22.9	19.2	16.5	14.5	13	11.7	10.7	9.9	9.1	8.5
792	36.9	28	22.7	19.2	16.6	14.7	13.1	11.9	10.9	10	9.3	8.7
793	35.5	27.4	22.4	19	16.6	14.7	13.2	12	11	10.1	9.4	8.8
794	35	27.1	22.3	19	16.5	14.7	13.2	12	11	10.1	9.4	8.8
795	33.4	26.2	21.7	18.6	16.3	14.5	13	11.9	10.9	10.1	9.4	8.8
796	30.8	24.7	20.7	17.9	15.7	14	12.7	11.6	10.7	9.9	9.2	8.6
797	31.5	25.2	21.1	18.1	16	14.2	12.9	11.8	10.8	10	9.3	8.7
798	30.8	24.8	20.8	18	15.8	14.2	12.8	11.7	10.8	10	9.3	8.7
799	29.4	23.9	20.3	17.6	15.5	13.9	12.7	11.6	10.7	9.9	9.2	8.7
800	30.9	25	21	18.1	16	14.3	13	11.8	10.9	10.1	9.4	8.8
801	33.4	26.6	22.1	19	16.7	14.9	13.4	12.2	11.2	10.4	9.7	9.1
802	29.7	24.2	20.5	17.8	15.8	14.2	12.9	11.8	10.9	10.1	9.4	8.8
803	22.3	19.2	16.9	15	13.6	12.4	11.4	10.5	9.8	9.2	8.6	8.1
804	17.2	15.3	13.8	12.6	11.5	10.7	9.9	9.3	8.7	8.2	7.8	7.4
805	29.5	20.5	15.9	13	11.1	9.7	8.6	7.7	7	6.4	5.9	5.5
806	29.9	21.1	16.4	13.6	11.6	10.1	9	8.1	7.3	6.7	6.2	5.8
807	31.8	22.3	17.4	14.4	12.2	10.7	9.5	8.5	7.8	7.1	6.6	6.1
808	32.7	23.2	18.1	15	12.8	11.2	9.9	8.9	8.1	7.5	6.9	6.4
809	34.5	24.4	19.1	15.7	13.4	11.7	10.4	9.4	8.5	7.8	7.2	6.7
810	34.3	24.7	19.5	16.2	13.8	12.1	10.8	9.7	8.9	8.1	7.5	7
811	36	25.9	20.4	16.9	14.5	12.7	11.3	10.2	9.3	8.5	7.9	7.3
812	36.8	26.6	21.1	17.5	15	13.1	11.7	10.6	9.6	8.8	8.2	7.6
813	36.7	26.9	21.4	17.9	15.4	13.5	12.1	10.9	9.9	9.1	8.5	7.9
814	36.4	27.1	21.7	18.2	15.7	13.8	12.4	11.2	10.2	9.4	8.7	8.1
815	37	27.7	22.3	18.7	16.2	14.3	12.8	11.5	10.5	9.7	9	8.4
816	37.5	28.3	22.8	19.2	16.6	14.7	13.1	11.9	10.9	10	9.3	8.7
817	37.3	28.3	23	19.4	16.8	14.9	13.3	12.1	11	10.2	9.4	8.8
818	34.8	26.9	22.1	18.8	16.4	14.5	13.1	11.9	10.9	10.1	9.3	8.7
819	33.1	26	21.6	18.4	16.1	14.3	12.9	11.8	10.8	10	9.3	8.7
820	31.6	25.2	21	18.1	15.9	14.2	12.8	11.7	10.7	9.9	9.2	8.6
821	34.5	26.9	22.2	19	16.6	14.7	13.2	12.1	11.1	10.2	9.5	8.9
822	34.4	27	22.3	19	16.6	14.8	13.3	12.1	11.1	10.3	9.6	8.9
823	30.5	24.6	20.7	17.9	15.8	14.1	12.8	11.7	10.8	10	9.3	8.7
824	29.4	23.9	20.3	17.6	15.6	14	12.7	11.6	10.7	9.9	9.3	8.7
825	29.7	24.2	20.4	17.7	15.7	14.1	12.8	11.7	10.8	10	9.3	8.8
826	31.6	25.4	21.3	18.4	16.2	14.5	13.2	12	11.1	10.3	9.6	9
827	32.6	26.1	21.8	18.8	16.6	14.8	13.4	12.2	11.2	10.4	9.7	9.1
828	22.9	19.6	17.2	15.3	13.8	12.6	11.5	10.7	9.9	9.3	8.7	8.2
829	29.8	20.7	16	13.1	11.2	9.7	8.6	7.8	7.1	6.5	6	5.5
830	30.9	21.6	16.8	13.8	11.7	10.2	9.1	8.2	7.4	6.8	6.3	5.8
831	32.4	22.6	17.6	14.5	12.3	10.8	9.5	8.6	7.8	7.2	6.6	6.1
832	32.8	23.2	18.2	15	12.8	11.2	9.9	8.9	8.1	7.5	6.9	6.4
833	33.2	23.8	18.7	15.5	13.3	11.6	10.3	9.3	8.5	7.8	7.2	6.7
834	33.8	24.4	19.3	16	13.7	12	10.7	9.7	8.8	8.1	7.5	7
835	35.3	25.5	20.1	16.7	14.3	12.6	11.2	10.1	9.2	8.4	7.8	7.3
836	35.9	26.1	20.7	17.2	14.8	13	11.6	10.4	9.5	8.7	8.1	7.5
837	34.8	25.9	20.8	17.4	15	13.2	11.8	10.7	9.7	9	8.3	7.7
838	36.1	26.9	21.5	18.1	15.6	13.7	12.2	11.1	10.1	9.3	8.6	8
839	34.3	26.1	21.3	18	15.6	13.8	12.4	11.2	10.2	9.5	8.8	8.2
840	34.3	26.4	21.6	18.3	15.9	14.1	12.6	11.5	10.5	9.7	9	8.4
841	35	26.9	22	18.7	16.2	14.4	12.9	11.7	10.7	9.9	9.2	8.6
842	32.1	25.3	21	18	15.7	14	12.6	11.5	10.6	9.8	9.1	8.5
843	30.4	24.3	20.3	17.5	15.4	13.7	12.4	11.3	10.4	9.7	9	8.4
844	29.7	23.9	20.1	17.4	15.3	13.7	12.4	11.3	10.4	9.7	9	8.4
845	32.8	25.9	21.5	18.4	16.1	14.3	12.9	11.8	10.8	10	9.3	8.7
846	32.9	26	21.6	18.5	16.2	14.4	13	11.8	10.9	10.1	9.4	8.8
847	35.1	27.3	22.5	19.2	16.7	14.9	13.4	12.2	11.2	10.3	9.6	9
848	33.1	26.2	21.8	18.7	16.4	14.6	13.2	12	11	10.2	9.5	8.9
849	32.5	25.9	21.6	18.6	16.3	14.6	13.2	12	11	10.2	9.5	8.9
850	35.1	27.5	22.8	19.4	17	15.1	13.6	12.4	11.4	10.5	9.8	9.1
851	35.5	27.8	23	19.6	17.2	15.2	13.7	12.5	11.5	10.6	9.9	9.2
852	28.4	23.4	20	17.4	15.5	13.9	12.7	11.6	10.7	10	9.3	8.8
853	30.5	21.1	16.4	13.4	11.4	10	8.8	7.9	7.2	6.6	6.1	5.7
854	31.4	21.9	17	14	11.9	10.4	9.2	8.3	7.6	6.9	6.4	5.9
855	32.5	22.7	17.7	14.6	12.4	10.9	9.6	8.7	7.9	7.2	6.7	6.2
856	32.1	22.9	18	14.9	12.8	11.2	9.9	9	8.1	7.5	6.9	6.4
857	33.5	23.9	18.8	15.6	13.3	11.6	10.4	9.3	8.5	7.8	7.2	6.7
858	32.8	23.9	19	15.8	13.6	11.9	10.6	9.6	8.7	8	7.4	6.9
859	35	25.3	20	16.6	14.2	12.5	11.1	10	9.1	8.4	7.8	7.2
860	35.1	25.6	20.4	17	14.6	12.8	11.4	10.3	9.4	8.6	8	7.5
861	34.5	25.6	20.5	17.2	14.8	13.1	11.7	10.5	9.6	8.9	8.2	7.7
862	34.6	25.9	20.9	17.6	15.2	13.4	12	10.8	9.9	9.1	8.4	7.9
863	34.7	26.2	21.2	17.9	15.5	13.7	12.3	11.1	10.2	9.4	8.7	8.1
864	34.5	26.4	21.5	18.2	15.8	14	12.5	11.4	10.4	9.6	8.9	8.3
865	33.5	25.9	21.3	18.1	15.8	14	12.6	11.4	10.5	9.7	9	8.4
866	32.8	25.6	21.1	18	15.7	14	12.6	11.4	10.5	9.7	9	8.4
867	31.3	24.8	20.6	17.6	15.5	13.8	12.4	11.3	10.4	9.6	9	8.4
868	32.3	25.4	21.1	18	15.8	14	12.6	11.5	10.6	9.8	9.1	8.5
869	36.1	27.7	22.6	19.2	16.6	14.7	13.2	12	11	10.1	9.4	8.8
870	35.5	27.4	22.5	19.1	16.6	14.7	13.2	12	11	10.2	9.4	8.8
871	36.8	28.2	23	19.5	16.9	15	13.5	12.2	11.2	10.3	9.6	8.9
872	36.7	28.2	23.1	19.6	17	15.1	13.5	12.3	11.3	10.4	9.6	9
873	35	27.3	22.5	19.2	16.8	14.9	13.4	12.2	11.2	10.3	9.6	9
874	37.2	28.7	23.5	19.9	17.3	15.3	13.8	12.5	11.4	10.6	9.8	9.2
875	35.7	27.9	23	19.6	17.1	15.2	13.7	12.4	11.4	10.5	9.8	9.1
876	34.4	27.2	22.5	19.3	16.9	15	13.6	12.3	11.3	10.5	9.8	9.1
877	30.8	21.4	16.6	13.7	11.6	10.2	9	8.1	7.4	6.8	6.2	5.8
878	32	22.3	17.3	14.3	12.1	10.6	9.4	8.5	7.7	7	6.5	6
879	33.3	23.2	18.1	14.8	12.6	11	9.8	8.8	8	7.3	6.8	6.3
880	34.2	24	18.7	15.4	13.1	11.4	10.2	9.1	8.3	7.6	7	6.5
881	34.1	24.2	19	15.7	13.4	11.7	10.4	9.4	8.6	7.9	7.3	6.7
882	34.8	24.9	19.6	16.2	13.9	12.1	10.8	9.7	8.8	8.1	7.5	7
883	35.5	25.5	20.1	16.7	14.3	12.5	11.1	10	9.1	8.4	7.8	7.2
884	36.8	26.4	20.8	17.3	14.8	12.9	11.5	10.4	9.5	8.7	8	7.5
885	37.2	26.9	21.3	17.7	15.1	13.3	11.8	10.7	9.7	8.9	8.3	7.7
886	36.8	27	21.5	17.9	15.4	13.5	12.1	10.9	9.9	9.1	8.5	7.9
887	36.7	27.2	21.8	18.2	15.7	13.8	12.3	11.1	10.2	9.4	8.7	8.1
888	36.7	27.4	22	18.5	16	14.1	12.6	11.4	10.4	9.6	8.9	8.3
889	37.9	28.2	22.7	19	16.4	14.4	12.9	11.7	10.6	9.8	9.1	8.5
890	37.1	27.9	22.5	18.9	16.3	14.4	12.9	11.7	10.7	9.8	9.1	8.5
891	33.1	25.7	21.1	18	15.7	13.9	12.5	11.4	10.4	9.6	9	8.4
892	32.2	25.2	20.9	17.8	15.6	13.9	12.5	11.4	10.4	9.6	9	8.4
893	37.9	28.6	23.1	19.4	16.8	14.8	13.3	12	11	10.1	9.4	8.7
894	36.9	28.1	22.8	19.3	16.7	14.8	13.2	12	11	10.1	9.4	8.8
895	37.2	28.3	23	19.5	16.9	14.9	13.4	12.1	11.1	10.2	9.5	8.9
896	35.3	27.3	22.4	19.1	16.6	14.7	13.2	12	11	10.2	9.4	8.8
897	36	27.8	22.8	19.3	16.8	14.9	13.4	12.2	11.2	10.3	9.6	8.9
898	39.3	29.7	24.1	20.3	17.6	15.5	13.9	12.6	11.5	10.6	9.8	9.2
899	39	29.6	24	20.3	17.6	15.5	13.9	12.6	11.6	10.7	9.9	9.2
900	37	28.6	23.4	19.9	17.3	15.3	13.8	12.5	11.5	10.6	9.8	9.2
901	31.8	22	17.1	14	11.9	10.4	9.2	8.3	7.5	6.9	6.4	5.9
902	33.1	22.9	17.8	14.6	12.4	10.8	9.6	8.6	7.8	7.2	6.6	6.2
903	34.3	23.8	18.4	15.1	12.9	11.2	9.9	8.9	8.1	7.5	6.9	6.4
904	34.9	24.3	18.9	15.6	13.3	11.6	10.3	9.2	8.4	7.7	7.1	6.6
905	35.3	24.8	19.4	16	13.6	11.9	10.6	9.5	8.6	7.9	7.3	6.8
906	36.7	25.7	20.1	16.5	14.1	12.3	10.9	9.8	8.9	8.2	7.6	7
907	37.1	26.2	20.5	16.9	14.5	12.6	11.2	10.1	9.2	8.4	7.8	7.2
908	37.9	26.9	21	17.4	14.8	13	11.5	10.4	9.5	8.7	8	7.5
909	37.5	26.9	21.2	17.6	15.1	13.2	11.8	10.6	9.7	8.9	8.2	7.6
910	37.7	27.3	21.6	18	15.4	13.5	12	10.8	9.9	9.1	8.4	7.8
911	39.2	28.3	22.3	18.6	15.9	13.9	12.4	11.2	10.2	9.4	8.7	8.1
912	39.7	28.8	22.8	18.9	16.3	14.2	12.7	11.5	10.4	9.6	8.9	8.3
913	39.4	28.8	22.9	19.1	16.4	14.4	12.9	11.6	10.6	9.7	9	8.4
914	37.9	28.2	22.6	18.9	16.3	14.3	12.8	11.6	10.6	9.7	9	8.4
915	35.1	26.7	21.7	18.3	15.9	14.1	12.6	11.4	10.5	9.6	8.9	8.3
916	31.5	24.7	20.5	17.5	15.3	13.6	12.2	11.1	10.2	9.5	8.8	8.2
917	33.8	26.1	21.4	18.2	15.9	14.1	12.6	11.5	10.5	9.7	9	8.4
918	34.6	26.7	21.8	18.5	16.1	14.3	12.8	11.6	10.7	9.8	9.1	8.5
919	34.4	26.7	21.9	18.6	16.2	14.4	12.9	11.7	10.7	9.9	9.2	8.6
920	34.2	26.6	21.9	18.6	16.2	14.4	13	11.8	10.8	10	9.3	8.7
921	35.6	27.5	22.5	19.1	16.6	14.7	13.2	12	11	10.2	9.4	8.8
922	39.3	29.6	23.9	20.1	17.4	15.4	13.8	12.5	11.4	10.5	9.7	9.1
923	40.7	30.5	24.5	20.6	17.8	15.7	14	12.7	11.6	10.7	9.9	9.2
924	41.3	30.8	24.8	20.8	18	15.8	14.2	12.8	11.7	10.8	10	9.3
925	32.7	22.6	17.5	14.4	12.2	10.7	9.5	8.5	7.7	7.1	6.5	6.1
926	33.7	23.4	18.1	14.9	12.6	11	9.8	8.8	8	7.3	6.8	6.3
927	34.8	24.1	18.7	15.3	13	11.4	10.1	9.1	8.2	7.5	7	6.5
928	35.6	24.7	19.2	15.8	13.4	11.7	10.4	9.3	8.5	7.8	7.2	6.7
929	36.3	25.3	19.7	16.2	13.8	12	10.7	9.6	8.7	8	7.4	6.9
930	37	25.9	20.2	16.6	14.1	12.3	10.9	9.8	8.9	8.2	7.6	7
931	37.5	26.4	20.6	17	14.5	12.6	11.2	10.1	9.2	8.4	7.8	7.2
932	38.4	27	21.1	17.4	14.8	13	11.5	10.4	9.4	8.6	8	7.4
933	38.3	27.2	21.4	17.7	15.1	13.2	11.7	10.6	9.6	8.8	8.2	7.6
934	38.8	27.7	21.8	18	15.4	13.5	12	10.8	9.8	9	8.4	7.8
935	39.7	28.4	22.3	18.5	15.8	13.8	12.3	11.1	10.1	9.3	8.6	8
936	40.8	29.1	22.9	18.9	16.2	14.2	12.6	11.4	10.3	9.5	8.8	8.2
937	40.1	28.9	22.9	19	16.3	14.3	12.7	11.5	10.4	9.6	8.9	8.3
938	38.2	28.1	22.4	18.8	16.1	14.2	12.7	11.4	10.4	9.6	8.9	8.3
939	35.3	26.7	21.6	18.2	15.8	13.9	12.5	11.3	10.3	9.5	8.8	8.2
940	35.3	26.8	21.7	18.3	15.9	14	12.6	11.4	10.4	9.6	8.9	8.3
941	36.8	27.7	22.4	18.8	16.3	14.3	12.8	11.6	10.6	9.8	9.1	8.5
942	35.6	27.1	22	18.6	16.2	14.3	12.8	11.6	10.6	9.8	9.1	8.5
943	36.8	27.9	22.6	19	16.5	14.6	13	11.8	10.8	10	9.2	8.6
944	36.9	28	22.7	19.2	16.6	14.7	13.2	11.9	10.9	10.1	9.3	8.7
945	37.6	28.5	23.1	19.5	16.9	14.9	13.3	12.1	11.1	10.2	9.4	8.8
946	39.8	29.8	24	20.1	17.4	15.3	13.7	12.4	11.3	10.4	9.7	9
947	42.7	31.4	25	20.9	18	15.8	14.1	12.7	11.6	10.7	9.9	9.2
948	42.4	31.3	25	20.9	18	15.9	14.2	12.8	11.7	10.7	9.9	9.3
949	33.4	23.1	17.9	14.7	12.5	10.9	9.7	8.7	7.9	7.2	6.7	6.2
950	34.3	23.7	18.4	15.1	12.8	11.2	9.9	8.9	8.1	7.4	6.9	6.4
951	35.2	24.4	18.9	15.5	13.2	11.5	10.2	9.2	8.3	7.6	7	6.5
952	35.8	24.9	19.3	15.9	13.5	11.8	10.4	9.4	8.5	7.8	7.2	6.7
953	36.7	25.5	19.8	16.3	13.9	12.1	10.7	9.6	8.8	8	7.4	6.9
954	37	25.9	20.1	16.6	14.1	12.3	10.9	9.8	8.9	8.2	7.6	7
955	38	26.6	20.7	17	14.5	12.6	11.2	10.1	9.2	8.4	7.8	7.2
956	38.5	27	21	17.3	14.8	12.9	11.4	10.3	9.4	8.6	7.9	7.4
957	38.7	27.3	21.4	17.6	15	13.1	11.7	10.5	9.6	8.8	8.1	7.5
958	39.6	27.9	21.8	18	15.4	13.4	11.9	10.7	9.8	9	8.3	7.7
959	40.9	28.7	22.4	18.5	15.8	13.8	12.2	11	10	9.2	8.5	7.9
960	41	29	22.7	18.8	16	14	12.4	11.2	10.2	9.3	8.6	8
961	40.7	29	22.8	18.9	16.2	14.1	12.6	11.3	10.3	9.5	8.8	8.1
962	38.4	28	22.3	18.6	16	14	12.5	11.3	10.3	9.5	8.7	8.1
963	37.2	27.5	22	18.5	15.9	14	12.5	11.3	10.3	9.5	8.8	8.2
964	36.3	27.2	21.9	18.4	15.9	14	12.5	11.3	10.3	9.5	8.8	8.2
965	37.5	27.9	22.4	18.8	16.2	14.3	12.7	11.5	10.5	9.7	9	8.4
966	37.6	28.1	22.6	18.9	16.3	14.4	12.9	11.6	10.6	9.8	9.1	8.5
967	36.7	27.7	22.4	18.8	16.3	14.4	12.9	11.7	10.7	9.8	9.1	8.5
968	36.4	27.6	22.4	18.9	16.4	14.5	13	11.7	10.7	9.9	9.2	8.6
969	36.3	27.7	22.5	19	16.5	14.6	13.1	11.8	10.8	10	9.3	8.7
970	38	28.7	23.2	19.5	16.9	14.9	13.4	12.1	11.1	10.2	9.5	8.8
971	41.6	30.7	24.5	20.5	17.6	15.5	13.8	12.5	11.4	10.5	9.7	9.1
972	42.2	31.1	24.8	20.8	17.9	15.7	14	12.7	11.6	10.6	9.8	9.2
973	38.3	26.6	20.7	17	14.5	12.6	11.2	10.1	9.1	8.4	7.7	7.2
974	38.5	26.9	21	17.2	14.7	12.8	11.4	10.2	9.3	8.5	7.9	7.3
975	39.2	27.4	21.4	17.6	15	13.1	11.6	10.4	9.5	8.7	8	7.5
976	39.8	27.9	21.7	17.9	15.2	13.3	11.8	10.6	9.7	8.9	8.2	7.6
977	40.5	28.4	22.1	18.2	15.5	13.6	12	10.8	9.8	9	8.3	7.8
978	40.1	28.4	22.2	18.4	15.7	13.7	12.2	11	10	9.1	8.5	7.9
979	40	28.5	22.4	18.5	15.8	13.8	12.3	11.1	10.1	9.3	8.6	8
980	39.2	28.3	22.3	18.5	15.9	13.9	12.4	11.2	10.2	9.3	8.6	8
981	38.3	28	22.2	18.5	15.9	13.9	12.4	11.2	10.2	9.4	8.7	8.1
982	37.5	27.6	22.1	18.5	15.9	14	12.5	11.3	10.3	9.5	8.8	8.2
983	39	28.5	22.7	18.9	16.3	14.3	12.7	11.5	10.5	9.6	8.9	8.3
984	37.3	27.8	22.3	18.7	16.1	14.2	12.7	11.5	10.5	9.7	8.9	8.3
985	36.3	27.4	22.1	18.6	16.1	14.2	12.7	11.5	10.5	9.7	9	8.4
986	35	26.8	21.8	18.4	16	14.1	12.7	11.5	10.5	9.7	9	8.4
987	35.3	27	22	18.6	16.2	14.3	12.8	11.6	10.6	9.8	9.1	8.5
988	36.4	27.7	22.5	19	16.5	14.6	13.1	11.8	10.8	10	9.3	8.6
989	38.1	28.7	23.2	19.5	16.9	14.9	13.4	12.1	11.1	10.2	9.4	8.8
990	41.1	30.4	24.3	20.4	17.6	15.4	13.8	12.5	11.4	10.5	9.7	9
991	38.2	26.6	20.6	16.9	14.4	12.6	11.1	10	9.1	8.4	7.7	7.2
992	38.6	26.9	20.9	17.2	14.6	12.7	11.3	10.2	9.2	8.5	7.8	7.3
993	39.2	27.3	21.2	17.4	14.9	13	11.5	10.3	9.4	8.6	8	7.4
994	40	27.8	21.6	17.8	15.1	13.2	11.7	10.5	9.6	8.8	8.1	7.5
995	40.5	28.2	21.9	18	15.3	13.4	11.9	10.7	9.7	8.9	8.2	7.6
996	40.2	28.2	22	18.1	15.5	13.5	12	10.8	9.8	9	8.3	7.7
997	40.2	28.4	22.2	18.3	15.6	13.6	12.1	10.9	9.9	9.1	8.4	7.8
998	39.2	28	22.1	18.3	15.6	13.7	12.2	11	10	9.2	8.5	7.9
999	39.9	28.5	22.4	18.6	15.9	13.9	12.4	11.1	10.2	9.3	8.6	8
1000	40	28.7	22.7	18.8	16.1	14.1	12.5	11.3	10.3	9.4	8.7	8.1
1001	39.7	28.7	22.7	18.9	16.2	14.2	12.6	11.4	10.4	9.5	8.8	8.2
1002	38.3	28.1	22.4	18.7	16.1	14.1	12.6	11.4	10.4	9.6	8.9	8.3
1003	37	27.6	22.2	18.6	16	14.1	12.6	11.4	10.4	9.6	8.9	8.3
1004	35	26.6	21.6	18.2	15.8	14	12.5	11.4	10.4	9.6	8.9	8.3
1005	35.3	26.9	21.8	18.5	16	14.1	12.7	11.5	10.5	9.7	9	8.4
1006	35.1	26.9	21.9	18.5	16.1	14.2	12.8	11.6	10.6	9.8	9.1	8.5
1007	35.6	27.2	22.2	18.8	16.3	14.4	13	11.8	10.8	9.9	9.2	8.6
1008	38.7	29	23.4	19.7	17	15	13.4	12.1	11.1	10.2	9.5	8.8
1009	38.3	26.6	20.6	16.9	14.4	12.5	11.1	10	9.1	8.3	7.7	7.1
1010	38.7	26.8	20.8	17.1	14.6	12.7	11.2	10.1	9.2	8.4	7.8	7.2
1011	39.2	27.2	21.1	17.3	14.7	12.8	11.4	10.2	9.3	8.5	7.9	7.3
1012	41.9	28.5	21.9	17.9	15.2	13.2	11.7	10.5	9.5	8.7	8	7.5
1013	40.2	27.9	21.6	17.8	15.1	13.2	11.7	10.5	9.5	8.8	8.1	7.5
1014	40.2	28	21.8	17.9	15.2	13.3	11.8	10.6	9.6	8.8	8.2	7.6
1015	40.1	28.1	21.9	18	15.4	13.4	11.9	10.7	9.7	8.9	8.3	7.7
1016	39.3	27.9	21.9	18.1	15.4	13.5	12	10.8	9.8	9	8.3	7.8
1017	39.6	28.2	22.1	18.3	15.6	13.7	12.2	11	10	9.2	8.5	7.9
1018	39.8	28.5	22.4	18.5	15.8	13.9	12.3	11.1	10.1	9.3	8.6	8
1019	39.3	28.3	22.4	18.6	15.9	13.9	12.4	11.2	10.2	9.4	8.7	8.1
1020	38.6	28.2	22.4	18.6	16	14	12.5	11.3	10.3	9.5	8.8	8.1
1021	38	28	22.3	18.6	16	14.1	12.6	11.4	10.4	9.5	8.8	8.2
1022	37.1	27.6	22.2	18.6	16	14.1	12.6	11.4	10.4	9.6	8.9	8.3
1023	36.4	27.4	22.1	18.6	16.1	14.2	12.7	11.5	10.5	9.7	9	8.4
1024	35.3	26.9	21.8	18.4	16	14.1	12.7	11.5	10.5	9.7	9	8.4
1025	34.6	26.6	21.7	18.4	16	14.2	12.7	11.5	10.6	9.8	9.1	8.5
1026	37.2	28.1	22.8	19.2	16.6	14.7	13.1	11.9	10.9	10	9.3	8.7
1027	43.4	28.6	21.7	17.6	14.9	12.9	11.4	10.2	9.3	8.5	7.8	7.2
1028	43.7	28.8	21.9	17.8	15	13	11.5	10.3	9.3	8.5	7.9	7.3
1029	45.5	29.6	22.4	18.1	15.3	13.2	11.7	10.4	9.5	8.7	8	7.4
1030	46.6	30.1	22.7	18.4	15.5	13.4	11.8	10.6	9.6	8.8	8.1	7.5
1031	41.6	28.3	21.8	17.8	15.1	13.1	11.6	10.4	9.5	8.7	8	7.4
1032	39.8	27.6	21.4	17.6	15	13	11.6	10.4	9.4	8.7	8	7.4
1033	39.8	27.8	21.6	17.7	15.1	13.2	11.7	10.5	9.6	8.8	8.1	7.5
1034	39.8	27.9	21.8	17.9	15.3	13.3	11.8	10.6	9.7	8.9	8.2	7.6
1035	39.7	28	21.9	18.1	15.4	13.5	12	10.8	9.8	9	8.3	7.7
1036	39.9	28.3	22.2	18.3	15.6	13.7	12.1	10.9	10	9.1	8.4	7.9
1037	39.4	28.2	22.2	18.4	15.7	13.8	12.3	11	10.1	9.2	8.5	7.9
1038	39.1	28.2	22.3	18.5	15.9	13.9	12.4	11.2	10.2	9.3	8.6	8
1039	37.3	27.5	21.9	18.3	15.8	13.8	12.4	11.2	10.2	9.4	8.7	8.1
1040	36.5	27.2	21.8	18.3	15.8	13.9	12.4	11.2	10.3	9.4	8.7	8.2
1041	36.2	27.2	21.9	18.4	15.9	14	12.5	11.3	10.4	9.5	8.8	8.2
1042	36	27.1	21.9	18.5	16	14.1	12.6	11.4	10.5	9.6	8.9	8.3
1043	34.7	26.5	21.6	18.3	15.9	14.1	12.6	11.4	10.5	9.7	9	8.4
1044	34.4	26.5	21.6	18.4	16	14.1	12.7	11.5	10.6	9.7	9.1	8.5
1045	45.5	29.3	22.1	17.8	15	13	11.5	10.3	9.3	8.5	7.8	7.3
1046	44.7	29.1	22	17.8	15	13	11.5	10.3	9.3	8.5	7.8	7.3
1047	44.3	29	22	17.8	15	13	11.5	10.3	9.3	8.5	7.9	7.3
1048	42.7	28.5	21.7	17.7	14.9	13	11.5	10.3	9.3	8.5	7.9	7.3
1049	38.8	26.9	20.8	17.1	14.6	12.7	11.2	10.1	9.2	8.4	7.8	7.2
1050	38.8	26.9	20.9	17.2	14.6	12.7	11.3	10.2	9.2	8.5	7.8	7.3
1051	39.2	27.2	21.1	17.4	14.8	12.9	11.4	10.3	9.3	8.6	7.9	7.3
1052	39.6	27.6	21.4	17.6	15	13.1	11.6	10.4	9.5	8.7	8	7.5
1053	40.1	28	21.8	17.9	15.3	13.3	11.8	10.6	9.7	8.9	8.2	7.6
1054	40.1	28.2	22	18.1	15.4	13.5	12	10.8	9.8	9	8.3	7.7
1055	39.4	28	22	18.2	15.5	13.6	12.1	10.9	9.9	9.1	8.4	7.8
1056	38.7	27.8	22	18.2	15.6	13.7	12.2	11	10	9.2	8.5	7.9
1057	37.7	27.5	21.9	18.2	15.6	13.7	12.2	11.1	10.1	9.3	8.6	8
1058	37.8	27.7	22.1	18.4	15.8	13.9	12.4	11.2	10.2	9.4	8.7	8.1
1059	37	27.4	22	18.4	15.9	13.9	12.5	11.3	10.3	9.5	8.8	8.2
1060	36.7	27.4	22	18.5	16	14.1	12.6	11.4	10.4	9.6	8.9	8.3
1061	35.5	26.9	21.8	18.4	15.9	14.1	12.6	11.4	10.4	9.6	8.9	8.3
1062	35	26.7	21.7	18.4	16	14.1	12.7	11.5	10.5	9.7	9	8.4
1063	44.6	28.9	21.9	17.7	14.9	12.9	11.4	10.2	9.2	8.4	7.8	7.2
1064	43.2	28.4	21.6	17.5	14.8	12.8	11.3	10.1	9.2	8.4	7.7	7.2
1065	42.7	28.2	21.5	17.5	14.7	12.8	11.3	10.1	9.2	8.4	7.7	7.2
1066	42.5	28.2	21.5	17.5	14.7	12.8	11.3	10.1	9.2	8.4	7.8	7.2
1067	41.3	27.7	21.2	17.3	14.6	12.7	11.2	10.1	9.2	8.4	7.7	7.2
1068	41.3	27.8	21.2	17.3	14.7	12.7	11.3	10.1	9.2	8.4	7.7	7.2
1069	41.1	27.8	21.3	17.4	14.7	12.8	11.3	10.2	9.2	8.5	7.8	7.2
1070	39.9	27.5	21.3	17.4	14.8	12.9	11.4	10.3	9.3	8.6	7.9	7.3
1071	39.6	27.6	21.4	17.6	15	13.1	11.6	10.4	9.5	8.7	8	7.5
1072	39.5	27.7	21.6	17.8	15.2	13.2	11.7	10.6	9.6	8.8	8.1	7.6
1073	38.9	27.6	21.6	17.9	15.3	13.3	11.9	10.7	9.7	8.9	8.2	7.7
1074	38.3	27.5	21.7	18	15.4	13.5	12	10.8	9.8	9	8.4	7.8
1075	37.9	27.5	21.7	18.1	15.5	13.6	12.1	10.9	10	9.1	8.5	7.9
1076	38.1	27.7	22	18.3	15.7	13.8	12.3	11.1	10.1	9.3	8.6	8
1077	37.4	27.5	22	18.3	15.8	13.9	12.4	11.2	10.2	9.4	8.7	8.1
1078	36.9	27.4	21.9	18.4	15.9	13.9	12.5	11.3	10.3	9.5	8.8	8.2
1079	35.4	26.7	21.6	18.2	15.8	13.9	12.5	11.3	10.3	9.5	8.8	8.2
1080	35.6	27	21.9	18.4	16	14.1	12.6	11.4	10.5	9.6	8.9	8.3
1081	45.9	29.6	22.3	18	15.2	13.1	11.6	10.4	9.4	8.6	7.9	7.3
1082	43.7	28.7	21.8	17.7	14.9	12.9	11.4	10.2	9.3	8.5	7.8	7.3
1083	44.6	29	22	17.8	15	13	11.5	10.3	9.3	8.5	7.8	7.3
1084	43.9	28.8	21.8	17.7	14.9	12.9	11.4	10.2	9.3	8.5	7.8	7.2
1085	42.4	28.2	21.5	17.5	14.7	12.8	11.3	10.1	9.2	8.4	7.8	7.2
1086	42	28	21.3	17.4	14.7	12.7	11.3	10.1	9.2	8.4	7.7	7.2
1087	38.8	26.7	20.7	17	14.4	12.6	11.1	10	9.1	8.3	7.7	7.1
1088	38.9	27	21	17.2	14.6	12.8	11.3	10.2	9.2	8.5	7.8	7.3
1089	39.5	27.4	21.3	17.5	14.9	13	11.5	10.4	9.4	8.6	8	7.4
1090	39.8	27.8	21.6	17.8	15.1	13.2	11.7	10.5	9.6	8.8	8.1	7.5
1091	39.4	27.8	21.7	17.9	15.3	13.3	11.9	10.7	9.7	8.9	8.2	7.6
1092	39.1	27.8	21.8	18	15.4	13.5	12	10.8	9.8	9	8.3	7.8
1093	39.3	28.1	22.1	18.3	15.6	13.7	12.2	11	10	9.2	8.5	7.9
1094	39	28.1	22.2	18.4	15.8	13.8	12.3	11.1	10.1	9.3	8.6	8
1095	38.6	28.1	22.3	18.5	15.9	13.9	12.4	11.2	10.2	9.4	8.7	8.1
1096	37.4	27.6	22.1	18.4	15.9	14	12.5	11.3	10.3	9.5	8.8	8.2
1097	35.8	26.9	21.7	18.2	15.8	13.9	12.4	11.3	10.3	9.5	8.8	8.2
1098	37.2	27.8	22.3	18.7	16.2	14.2	12.7	11.5	10.5	9.7	9	8.4
1099	51.8	32	23.8	19.1	16	13.8	12.1	10.8	9.8	9	8.2	7.6
1100	49.4	31.2	23.3	18.8	15.8	13.6	12	10.7	9.7	8.9	8.2	7.6
1101	47.8	30.6	23	18.5	15.6	13.5	11.9	10.6	9.6	8.8	8.1	7.5
1102	45.8	29.8	22.5	18.2	15.3	13.3	11.7	10.5	9.5	8.7	8	7.4
1103	43.5	28.8	22	17.8	15.1	13.1	11.5	10.4	9.4	8.6	7.9	7.3
1104	41.4	27.9	21.4	17.5	14.8	12.9	11.4	10.2	9.3	8.5	7.8	7.3
1105	38.8	26.9	20.9	17.1	14.6	12.7	11.3	10.1	9.2	8.4	7.8	7.2
1106	39.1	27.2	21.1	17.4	14.8	12.9	11.4	10.3	9.3	8.6	7.9	7.4
1107	39.6	27.6	21.5	17.7	15	13.1	11.6	10.5	9.5	8.7	8.1	7.5
1108	40.1	28	21.8	17.9	15.3	13.3	11.8	10.6	9.7	8.9	8.2	7.6
1109	40.2	28.2	22	18.1	15.5	13.5	12	10.8	9.8	9	8.3	7.7
1110	40.3	28.5	22.2	18.3	15.7	13.7	12.1	10.9	9.9	9.1	8.4	7.8
1111	40.3	28.6	22.4	18.5	15.8	13.8	12.3	11.1	10.1	9.2	8.5	7.9
1112	40.2	28.7	22.6	18.7	16	14	12.4	11.2	10.2	9.4	8.7	8.1
1113	39.9	28.7	22.7	18.8	16.1	14.1	12.6	11.3	10.3	9.5	8.8	8.2
1114	38.9	28.4	22.5	18.8	16.1	14.1	12.6	11.4	10.4	9.5	8.8	8.2
1115	38.1	28.1	22.5	18.8	16.2	14.2	12.7	11.5	10.5	9.6	8.9	8.3
1116	39	28.7	22.9	19.1	16.5	14.5	12.9	11.7	10.6	9.8	9.1	8.4
1117	55	34.9	25.5	20.3	16.9	14.5	12.7	11.4	10.3	9.4	8.6	8
1118	52	32.5	24.2	19.4	16.3	14.1	12.4	11.1	10	9.1	8.4	7.8
1119	50.2	31.8	23.8	19.1	16.1	13.9	12.2	10.9	9.9	9	8.3	7.7
1120	48.5	31	23.3	18.8	15.8	13.7	12.1	10.8	9.8	8.9	8.2	7.6
1121	43.1	28.9	22.1	18	15.2	13.2	11.7	10.5	9.5	8.7	8	7.5
1122	41.6	28.2	21.7	17.7	15	13	11.5	10.4	9.4	8.6	7.9	7.4
1123	39.8	27.5	21.3	17.4	14.8	12.9	11.4	10.3	9.4	8.6	7.9	7.4
1124	39.7	27.6	21.4	17.6	15	13.1	11.6	10.4	9.5	8.7	8	7.5
1125	39.9	27.9	21.7	17.8	15.2	13.2	11.7	10.6	9.6	8.8	8.1	7.6
1126	40.1	28.1	21.9	18	15.4	13.4	11.9	10.7	9.7	8.9	8.3	7.7
1127	40.2	28.3	22.1	18.2	15.5	13.6	12.1	10.8	9.9	9.1	8.4	7.8
1128	40.3	28.5	22.3	18.4	15.7	13.7	12.2	11	10	9.2	8.5	7.9
1129	40	28.5	22.4	18.5	15.8	13.8	12.3	11.1	10.1	9.3	8.6	8
1130	40.6	28.9	22.7	18.8	16.1	14.1	12.5	11.3	10.3	9.4	8.7	8.1
1131	40	28.8	22.7	18.9	16.1	14.1	12.6	11.4	10.3	9.5	8.8	8.2
1132	39.6	28.7	22.8	18.9	16.2	14.2	12.7	11.4	10.4	9.6	8.9	8.3
1133	39.5	28.8	22.9	19.1	16.4	14.4	12.8	11.6	10.5	9.7	9	8.4
1134	39.8	29.1	23.1	19.3	16.6	14.5	13	11.7	10.7	9.8	9.1	8.5
1135	56.6	35.6	26.1	20.8	17.3	14.9	13.1	11.7	10.5	9.6	8.8	8.2
1136	53.9	33.5	24.9	20	16.8	14.5	12.7	11.4	10.3	9.4	8.7	8
1137	53.2	33.1	24.7	19.8	16.6	14.3	12.6	11.3	10.2	9.3	8.6	7.9
1138	46.9	30.7	23.3	18.9	15.9	13.8	12.2	10.9	9.9	9.1	8.3	7.7
1139	42.9	29	22.3	18.2	15.4	13.4	11.9	10.6	9.7	8.8	8.2	7.6
1140	42.5	28.7	22.1	18	15.2	13.3	11.7	10.5	9.6	8.8	8.1	7.5
1141	42	28.6	22	18	15.2	13.2	11.7	10.5	9.6	8.7	8.1	7.5
1142	40.5	28.1	21.8	17.9	15.2	13.2	11.8	10.6	9.6	8.8	8.1	7.6
1143	40.6	28.3	22	18.1	15.4	13.4	11.9	10.7	9.7	8.9	8.2	7.6
1144	40.8	28.5	22.2	18.2	15.5	13.6	12	10.8	9.8	9	8.3	7.7
1145	41.2	28.8	22.5	18.5	15.7	13.7	12.2	11	10	9.2	8.5	7.9
1146	41.2	29	22.6	18.6	15.9	13.9	12.3	11.1	10.1	9.3	8.6	7.9
1147	41	29	22.7	18.8	16	14	12.4	11.2	10.2	9.4	8.6	8
1148	40.7	29	22.8	18.9	16.1	14.1	12.5	11.3	10.3	9.4	8.7	8.1
1149	41.2	29.4	23.1	19.1	16.3	14.3	12.7	11.4	10.4	9.6	8.8	8.2
1150	40.9	29.4	23.2	19.2	16.4	14.4	12.8	11.5	10.5	9.7	8.9	8.3
1151	40.9	29.5	23.3	19.3	16.6	14.5	12.9	11.7	10.6	9.8	9	8.4
1152	41.7	30	23.7	19.7	16.8	14.7	13.1	11.8	10.8	9.9	9.2	8.5
1153	59	37	27.1	21.5	17.9	15.4	13.5	12.1	10.9	9.9	9.1	8.4
1154	55.7	34.5	25.7	20.6	17.3	14.9	13.1	11.7	10.6	9.7	8.9	8.2
1155	52.9	33.4	25	20.1	16.9	14.6	12.8	11.5	10.4	9.5	8.7	8.1
1156	47.9	31.4	23.8	19.3	16.3	14.1	12.5	11.2	10.1	9.2	8.5	7.9
1157	41.2	28.5	22.1	18.1	15.4	13.4	11.9	10.7	9.7	8.9	8.2	7.7
1158	40.6	28.1	21.8	17.9	15.2	13.2	11.7	10.6	9.6	8.8	8.1	7.5
1159	42.6	29	22.3	18.2	15.4	13.4	11.9	10.7	9.7	8.9	8.2	7.6
1160	41.4	28.6	22.1	18.2	15.4	13.4	11.9	10.7	9.7	8.9	8.2	7.7
1161	41.8	28.9	22.4	18.4	15.6	13.6	12.1	10.8	9.9	9	8.3	7.8
1162	41.5	28.9	22.5	18.5	15.7	13.7	12.2	10.9	10	9.1	8.4	7.8
1163	41.7	29.1	22.7	18.7	15.9	13.9	12.3	11.1	10.1	9.2	8.5	7.9
1164	41.6	29.2	22.8	18.8	16	14	12.4	11.2	10.2	9.3	8.6	8
1165	41.1	29.1	22.8	18.8	16.1	14.1	12.5	11.3	10.2	9.4	8.7	8.1
1166	40.9	29.2	22.9	18.9	16.2	14.2	12.6	11.4	10.3	9.5	8.8	8.2
1167	41.4	29.5	23.2	19.2	16.4	14.3	12.7	11.5	10.5	9.6	8.9	8.3
1168	41.5	29.7	23.4	19.3	16.5	14.5	12.9	11.6	10.6	9.7	9	8.3
1169	41.1	29.6	23.4	19.4	16.6	14.5	13	11.7	10.6	9.8	9	8.4
1170	42.7	30.5	24	19.8	17	14.8	13.2	11.9	10.8	9.9	9.2	8.6
1171	53.7	34.5	26	21	17.6	15.3	13.5	12	10.9	10	9.2	8.5
1172	54	34.4	25.8	20.8	17.5	15.1	13.3	11.9	10.8	9.8	9.1	8.4
1173	49.8	32.6	24.7	20	16.9	14.6	12.9	11.6	10.5	9.6	8.8	8.2
1174	51.2	32.9	24.8	20	16.8	14.5	12.8	11.5	10.4	9.5	8.8	8.1
1175	44.8	30.2	23.2	18.9	16	13.9	12.3	11.1	10	9.2	8.5	7.9
1176	40.8	28.3	22	18.1	15.4	13.4	11.9	10.7	9.7	8.9	8.2	7.7
1177	42	28.8	22.3	18.2	15.5	13.5	12	10.7	9.8	8.9	8.3	7.7
1178	42.9	29.4	22.7	18.5	15.7	13.7	12.1	10.9	9.9	9.1	8.4	7.8
1179	43.9	29.9	23	18.8	16	13.9	12.3	11.1	10	9.2	8.5	7.9
1180	41.8	29.2	22.7	18.6	15.9	13.8	12.3	11	10	9.2	8.5	7.9
1181	42.2	29.4	22.9	18.8	16	14	12.4	11.2	10.2	9.3	8.6	8
1182	41.6	29.3	22.9	18.9	16.1	14	12.5	11.2	10.2	9.4	8.7	8
1183	41.6	29.4	23	19	16.2	14.2	12.6	11.3	10.3	9.5	8.7	8.1
1184	41.6	29.5	23.1	19.1	16.3	14.3	12.7	11.4	10.4	9.5	8.8	8.2
1185	41.3	29.5	23.2	19.2	16.4	14.4	12.8	11.5	10.5	9.6	8.9	8.3
1186	41	29.5	23.2	19.3	16.5	14.4	12.8	11.6	10.6	9.7	9	8.3
1187	40.6	29.4	23.2	19.3	16.5	14.5	12.9	11.7	10.6	9.8	9	8.4
1188	41.5	29.9	23.6	19.6	16.8	14.7	13.1	11.8	10.8	9.9	9.1	8.5
1189	57	36.1	27	21.8	18.3	15.8	13.9	12.4	11.3	10.3	9.5	8.8
1190	51.1	33.7	25.6	20.8	17.5	15.2	13.4	12	10.9	10	9.2	8.5
1191	53.2	34.2	25.7	20.8	17.5	15.1	13.3	11.9	10.8	9.9	9.1	8.4
1192	49.7	32.7	24.8	20.1	16.9	14.7	13	11.6	10.5	9.6	8.9	8.2
1193	47.4	31.5	24	19.5	16.5	14.3	12.6	11.3	10.3	9.4	8.7	8.1
1194	41.3	28.7	22.3	18.3	15.6	13.6	12.1	10.9	9.9	9	8.4	7.8
1195	40.7	28.4	22.1	18.2	15.5	13.5	12	10.8	9.8	9	8.3	7.7
1196	41.4	28.9	22.4	18.4	15.7	13.7	12.1	10.9	9.9	9.1	8.4	7.8
1197	42	29.2	22.7	18.7	15.9	13.8	12.3	11	10	9.2	8.5	7.9
1198	42	29.3	22.8	18.8	16	13.9	12.4	11.1	10.1	9.3	8.6	8
1199	42	29.4	22.9	18.9	16.1	14	12.5	11.2	10.2	9.4	8.6	8
1200	42.3	29.7	23.1	19.1	16.2	14.2	12.6	11.3	10.3	9.4	8.7	8.1
1201	42.2	29.8	23.2	19.2	16.3	14.3	12.7	11.4	10.4	9.5	8.8	8.2
1202	41	29.3	23	19.1	16.3	14.3	12.7	11.4	10.4	9.5	8.8	8.2
1203	41	29.4	23.1	19.2	16.4	14.3	12.8	11.5	10.5	9.6	8.9	8.3
1204	40.9	29.4	23.2	19.2	16.5	14.4	12.8	11.6	10.6	9.7	9	8.3
1205	40.2	29.2	23.1	19.2	16.5	14.5	12.9	11.6	10.6	9.7	9	8.4
1206	40.4	29.4	23.3	19.4	16.6	14.6	13	11.7	10.7	9.8	9.1	8.5
1207	42.1	30.2	23.7	19.7	16.8	14.7	13.1	11.8	10.8	9.9	9.1	8.5
1208	38	28	22.4	18.7	16.1	14.1	12.6	11.4	10.4	9.6	8.9	8.2
1209	36.9	27.3	21.8	18.3	15.7	13.8	12.4	11.2	10.2	9.4	8.7	8.1
1210	36.1	26.8	21.4	18	15.5	13.6	12.2	11	10	9.2	8.6	8
1211	35.9	26.5	21.2	17.7	15.3	13.4	12	10.8	9.9	9.1	8.4	7.9
1212	36.9	26.9	21.4	17.8	15.3	13.4	12	10.8	9.8	9	8.4	7.8
1213	59.8	38.3	28.4	22.8	19.1	16.4	14.4	12.9	11.7	10.7	9.8	9.1
1214	54	35.1	26.6	21.5	18.1	15.7	13.8	12.4	11.2	10.3	9.5	8.8
1215	51.6	33.9	25.8	20.9	17.6	15.3	13.5	12.1	11	10	9.2	8.6
1216	50.1	33	25.1	20.4	17.2	14.9	13.2	11.8	10.7	9.8	9	8.4
1217	45.4	30.9	23.8	19.4	16.5	14.3	12.7	11.4	10.3	9.5	8.7	8.1
1218	41.5	29	22.5	18.5	15.8	13.8	12.2	11	10	9.2	8.5	7.9
1219	41	28.7	22.3	18.4	15.7	13.7	12.1	10.9	9.9	9.1	8.4	7.8
1220	41.3	28.9	22.5	18.5	15.8	13.8	12.2	11	10	9.2	8.5	7.9
1221	42.5	29.5	22.9	18.8	16	14	12.4	11.2	10.1	9.3	8.6	8
1222	42.1	29.5	23	18.9	16.1	14	12.5	11.2	10.2	9.4	8.6	8
1223	42.5	29.7	23.2	19.1	16.2	14.2	12.6	11.3	10.3	9.4	8.7	8.1
1224	42.2	29.7	23.2	19.1	16.3	14.2	12.6	11.4	10.3	9.5	8.8	8.2
1225	42.7	30	23.4	19.3	16.5	14.4	12.8	11.5	10.4	9.6	8.9	8.2
1226	41.5	29.5	23.2	19.2	16.4	14.3	12.8	11.5	10.5	9.6	8.9	8.3
1227	41.3	29.5	23.2	19.3	16.5	14.4	12.8	11.6	10.5	9.7	8.9	8.3
1228	40.9	29.4	23.2	19.3	16.5	14.5	12.9	11.6	10.6	9.7	9	8.4
1229	40.8	29.5	23.3	19.3	16.6	14.5	12.9	11.7	10.6	9.8	9	8.4
1230	41.5	29.9	23.6	19.6	16.8	14.7	13.1	11.8	10.7	9.9	9.1	8.5
1231	40.3	29.3	23.2	19.3	16.6	14.5	13	11.7	10.7	9.8	9.1	8.4
1232	37.6	27.8	22.2	18.6	16	14.1	12.6	11.4	10.4	9.5	8.8	8.2
1233	36.3	27	21.6	18.1	15.6	13.8	12.3	11.1	10.2	9.3	8.7	8.1
1234	35.5	26.4	21.2	17.8	15.4	13.5	12.1	10.9	10	9.2	8.5	7.9
1235	35.4	26.3	21.1	17.6	15.2	13.4	12	10.8	9.9	9.1	8.4	7.8
1236	35	25.9	20.8	17.4	15	13.2	11.8	10.7	9.7	8.9	8.3	7.7
1237	55.8	36.5	27.7	22.4	18.9	16.4	14.5	13	11.7	10.7	9.9	9.2
1238	50.9	34.3	26.3	21.4	18.1	15.7	13.9	12.5	11.3	10.4	9.6	8.9
1239	51.8	34.3	26.1	21.2	17.9	15.5	13.7	12.3	11.2	10.2	9.4	8.7
1240	51.3	33.8	25.7	20.8	17.6	15.2	13.5	12.1	10.9	10	9.2	8.6
1241	47	31.8	24.4	19.9	16.9	14.7	13	11.6	10.6	9.7	8.9	8.3
1242	43	29.8	23.1	19	16.1	14.1	12.5	11.2	10.2	9.3	8.6	8
1243	41.2	28.9	22.5	18.6	15.8	13.8	12.3	11	10	9.2	8.5	7.9
1244	41.5	29.1	22.7	18.7	15.9	13.9	12.4	11.1	10.1	9.3	8.6	8
1245	42.3	29.6	23	18.9	16.1	14.1	12.5	11.2	10.2	9.4	8.7	8
1246	42.2	29.6	23.1	19	16.2	14.1	12.6	11.3	10.3	9.4	8.7	8.1
1247	42.5	29.8	23.2	19.1	16.3	14.2	12.6	11.4	10.4	9.5	8.8	8.2
1248	41.6	29.5	23.1	19.1	16.3	14.2	12.7	11.4	10.4	9.5	8.8	8.2
1249	42.2	29.9	23.4	19.3	16.5	14.4	12.8	11.5	10.5	9.6	8.9	8.3
1250	41.9	29.8	23.4	19.3	16.5	14.4	12.8	11.6	10.5	9.6	8.9	8.3
1251	41.8	29.8	23.4	19.4	16.6	14.5	12.9	11.6	10.6	9.7	9	8.3
1252	42.3	30.1	23.7	19.6	16.7	14.6	13	11.7	10.7	9.8	9	8.4
1253	42.3	30.2	23.7	19.6	16.8	14.7	13.1	11.8	10.7	9.8	9.1	8.5
1254	42.6	30.4	23.9	19.8	16.9	14.8	13.2	11.9	10.8	9.9	9.2	8.5
1255	41.2	29.7	23.5	19.5	16.7	14.6	13	11.7	10.7	9.8	9.1	8.5
1256	38.2	28.1	22.4	18.7	16.1	14.1	12.6	11.4	10.4	9.6	8.9	8.2
1257	37.9	27.8	22.2	18.5	15.9	14	12.5	11.3	10.3	9.4	8.7	8.1
1258	37.2	27.3	21.8	18.2	15.6	13.7	12.3	11.1	10.1	9.3	8.6	8
1259	36.4	26.8	21.4	17.9	15.4	13.5	12.1	10.9	9.9	9.1	8.5	7.9
1260	34.9	25.9	20.8	17.4	15	13.2	11.8	10.7	9.7	9	8.3	7.7
1261	52.4	35.5	27.3	22.3	18.9	16.4	14.6	13.1	11.9	10.9	10	9.3
1262	47.5	33.1	25.8	21.2	18	15.7	14	12.6	11.4	10.5	9.7	9
1263	47.1	32.7	25.3	20.8	17.7	15.4	13.7	12.3	11.2	10.2	9.5	8.8
1264	48.6	33	25.4	20.7	17.6	15.3	13.5	12.1	11	10.1	9.3	8.6
1265	45.8	31.5	24.3	19.9	16.9	14.7	13.1	11.7	10.7	9.8	9	8.4
1266	42.7	29.8	23.2	19.1	16.3	14.2	12.6	11.3	10.3	9.4	8.7	8.1
1267	41.6	29.2	22.8	18.8	16	14	12.4	11.2	10.2	9.3	8.6	8
1268	41.3	29.2	22.8	18.8	16	14	12.4	11.2	10.2	9.4	8.6	8
1269	41.9	29.5	23	19	16.2	14.1	12.6	11.3	10.3	9.4	8.7	8.1
1270	42.2	29.7	23.2	19.1	16.3	14.2	12.6	11.4	10.3	9.5	8.8	8.2
1271	42.3	29.8	23.3	19.2	16.4	14.3	12.7	11.4	10.4	9.5	8.8	8.2
1272	41.8	29.6	23.2	19.2	16.4	14.3	12.7	11.5	10.4	9.6	8.8	8.2
1273	42.2	29.9	23.4	19.3	16.5	14.4	12.8	11.5	10.5	9.6	8.9	8.3
1274	42.1	29.9	23.5	19.4	16.6	14.5	12.9	11.6	10.6	9.7	9	8.3
1275	42	29.9	23.5	19.4	16.6	14.5	12.9	11.6	10.6	9.7	9	8.4
1276	42.1	30	23.6	19.5	16.7	14.6	13	11.7	10.7	9.8	9	8.4
1277	42.5	30.3	23.8	19.7	16.8	14.7	13.1	11.8	10.7	9.9	9.1	8.5
1278	42.8	30.5	24	19.8	16.9	14.8	13.2	11.9	10.8	9.9	9.2	8.5
1279	42.1	30.1	23.7	19.6	16.8	14.7	13.1	11.8	10.7	9.9	9.1	8.5
1280	38.9	28.4	22.6	18.8	16.2	14.2	12.7	11.4	10.4	9.6	8.9	8.3
1281	38.5	28.1	22.3	18.6	16	14	12.5	11.3	10.3	9.5	8.8	8.2
1282	37.9	27.7	22	18.3	15.8	13.8	12.3	11.1	10.2	9.3	8.6	8
1283	37.2	27.2	21.6	18	15.5	13.6	12.1	11	10	9.2	8.5	7.9
1284	35.5	26.2	21	17.5	15.1	13.3	11.9	10.7	9.8	9	8.3	7.8
1285	52.6	35.9	27.7	22.7	19.3	16.8	14.8	13.3	12.1	11.1	10.2	9.5
1286	47.3	33.3	26	21.4	18.3	16	14.2	12.8	11.6	10.7	9.8	9.1
1287	45.8	32.3	25.3	20.8	17.8	15.5	13.8	12.4	11.3	10.4	9.6	8.9
1288	45.5	31.8	24.8	20.4	17.4	15.2	13.5	12.1	11	10.1	9.4	8.7
1289	44.5	31.1	24.2	19.9	17	14.8	13.1	11.8	10.7	9.9	9.1	8.5
1290	43	30.1	23.5	19.3	16.5	14.4	12.7	11.5	10.4	9.6	8.8	8.2
1291	41.9	29.5	23	19	16.2	14.1	12.5	11.3	10.3	9.4	8.7	8.1
1292	42	29.6	23.1	19	16.2	14.2	12.6	11.3	10.3	9.5	8.7	8.1
1293	41.6	29.5	23.1	19	16.3	14.2	12.6	11.4	10.3	9.5	8.8	8.2
1294	41.9	29.7	23.2	19.2	16.4	14.3	12.7	11.4	10.4	9.5	8.8	8.2
1295	41.7	29.6	23.2	19.2	16.4	14.3	12.7	11.5	10.4	9.6	8.9	8.2
1296	41.2	29.4	23.1	19.1	16.4	14.3	12.7	11.5	10.5	9.6	8.9	8.3
1297	41.5	29.6	23.3	19.3	16.5	14.4	12.8	11.5	10.5	9.6	8.9	8.3
1298	42.4	30.1	23.6	19.5	16.6	14.6	12.9	11.7	10.6	9.7	9	8.4
1299	41.8	29.9	23.5	19.4	16.6	14.5	12.9	11.7	10.6	9.7	9	8.4
1300	41.9	30	23.6	19.5	16.7	14.6	13	11.7	10.7	9.8	9.1	8.4
1301	42.6	30.4	23.8	19.7	16.8	14.7	13.1	11.8	10.7	9.9	9.1	8.5
1302	43.1	30.6	24	19.9	17	14.8	13.2	11.9	10.8	9.9	9.2	8.5
1303	44.7	31.3	24.4	20.1	17.1	14.9	13.3	11.9	10.9	10	9.2	8.5
1304	39.1	28.5	22.7	18.9	16.2	14.2	12.7	11.5	10.4	9.6	8.9	8.3
1305	37.2	27.5	21.9	18.3	15.8	13.9	12.4	11.2	10.2	9.4	8.7	8.1
1306	37.5	27.5	21.9	18.3	15.7	13.8	12.3	11.1	10.1	9.3	8.6	8
1307	37.4	27.3	21.7	18.1	15.5	13.6	12.2	11	10	9.2	8.5	7.9
1308	36.6	26.8	21.3	17.8	15.3	13.4	12	10.8	9.9	9.1	8.4	7.8
1309	49	34.7	27.1	22.4	19.1	16.7	14.9	13.4	12.2	11.2	10.3	9.6
1310	47.5	33.6	26.4	21.8	18.6	16.2	14.4	13	11.8	10.9	10	9.3
1311	45.8	32.5	25.5	21.1	18	15.8	14	12.6	11.5	10.5	9.7	9.1
1312	44.8	31.8	24.9	20.6	17.5	15.3	13.6	12.3	11.2	10.2	9.5	8.8
1313	43.8	31	24.2	20	17.1	14.9	13.2	11.9	10.9	10	9.2	8.6
1314	42.8	30.1	23.6	19.4	16.6	14.5	12.9	11.6	10.5	9.7	8.9	8.3
1315	41.8	29.6	23.1	19.1	16.3	14.2	12.7	11.4	10.4	9.5	8.8	8.2
1316	41.7	29.6	23.2	19.1	16.3	14.3	12.7	11.4	10.4	9.5	8.8	8.2
1317	42.3	29.9	23.4	19.3	16.5	14.4	12.8	11.5	10.5	9.6	8.9	8.2
1318	42.7	30.1	23.5	19.4	16.5	14.4	12.8	11.6	10.5	9.6	8.9	8.3
1319	42.4	30	23.5	19.4	16.6	14.5	12.9	11.6	10.5	9.7	8.9	8.3
1320	42	29.9	23.4	19.4	16.6	14.5	12.9	11.6	10.5	9.7	8.9	8.3
1321	41.3	29.6	23.3	19.3	16.5	14.4	12.8	11.6	10.5	9.7	8.9	8.3
1322	42.3	30.1	23.6	19.5	16.7	14.6	13	11.7	10.6	9.8	9	8.4
1323	41.4	29.7	23.4	19.4	16.6	14.5	12.9	11.7	10.6	9.7	9	8.4
1324	41.4	29.7	23.4	19.4	16.6	14.6	13	11.7	10.6	9.8	9	8.4
1325	42.3	30.2	23.7	19.6	16.8	14.7	13.1	11.8	10.7	9.8	9.1	8.5
1326	42.8	30.5	23.9	19.8	16.9	14.8	13.2	11.9	10.8	9.9	9.2	8.5
1327	42	30.1	23.7	19.6	16.8	14.7	13.1	11.8	10.7	9.8	9.1	8.5
1328	39.3	28.6	22.7	18.9	16.2	14.2	12.7	11.5	10.4	9.6	8.9	8.3
1329	36.6	27.1	21.7	18.2	15.7	13.8	12.3	11.1	10.2	9.4	8.7	8.1
1330	37.5	27.5	21.9	18.3	15.7	13.8	12.3	11.1	10.1	9.3	8.6	8
1331	37.5	27.4	21.8	18.1	15.6	13.7	12.2	11	10	9.2	8.5	7.9
1332	34.9	25.9	20.8	17.4	15	13.2	11.8	10.7	9.8	9	8.3	7.7
1333	99.5	78.5	49.2	45.1	34.3	27.9	23.6	20.5	18.1	16.2	14.7	13.5
1334	97	75.5	47.4	43.1	33	26.9	22.8	19.8	17.5	15.7	14.3	13.1
1335	72.5	51.5	37.2	32.6	26.5	22.4	19.5	17.2	15.4	14	12.8	11.8
1336	64.4	44.4	33.3	28.4	23.6	20.3	17.8	15.8	14.3	13	12	11.1
1337	56.4	38.8	29.9	24.5	20.8	18.1	16.1	14.5	13.1	12	11.1	10.3
1338	50.1	35.6	27.9	23.1	19.7	17.2	15.3	13.8	12.6	11.5	10.7	9.9
1339	49.9	35.2	27.5	22.7	19.3	16.9	15	13.5	12.3	11.3	10.4	9.7
1340	48	33.9	26.6	21.9	18.7	16.4	14.6	13.1	11.9	10.9	10.1	9.4
1341	46.5	32.9	25.8	21.3	18.2	15.9	14.1	12.7	11.6	10.6	9.8	9.1
1342	45.9	32.3	25.3	20.8	17.8	15.5	13.8	12.4	11.3	10.4	9.6	8.9
1343	44.5	31.4	24.5	20.2	17.2	15.1	13.4	12	11	10.1	9.3	8.6
1344	43.2	30.5	23.8	19.6	16.7	14.6	13	11.7	10.6	9.8	9	8.4
1345	42.5	30	23.4	19.3	16.5	14.4	12.8	11.5	10.5	9.6	8.9	8.3
1346	42.3	29.9	23.4	19.3	16.5	14.4	12.8	11.5	10.5	9.6	8.9	8.3
1347	42.4	30	23.5	19.4	16.6	14.5	12.9	11.6	10.5	9.7	8.9	8.3
1348	42.6	30.1	23.6	19.5	16.6	14.5	12.9	11.6	10.6	9.7	9	8.3
1349	42.8	30.3	23.7	19.6	16.7	14.6	13	11.7	10.6	9.7	9	8.4
1350	42	29.9	23.5	19.4	16.6	14.5	12.9	11.7	10.6	9.7	9	8.4
1351	41.3	29.6	23.4	19.4	16.6	14.5	12.9	11.6	10.6	9.7	9	8.4
1352	41.3	29.7	23.4	19.4	16.6	14.5	12.9	11.7	10.6	9.8	9	8.4
1353	41.6	29.9	23.5	19.5	16.7	14.6	13	11.7	10.7	9.8	9.1	8.4
1354	41.2	29.7	23.5	19.5	16.7	14.6	13	11.7	10.7	9.8	9.1	8.4
1355	41.6	29.9	23.6	19.6	16.8	14.7	13.1	11.8	10.7	9.9	9.1	8.5
1356	41.2	29.8	23.5	19.5	16.7	14.7	13.1	11.8	10.7	9.9	9.1	8.5
1357	42.6	30.4	23.9	19.8	16.9	14.8	13.1	11.8	10.8	9.9	9.2	8.5
1358	39.5	28.8	22.8	19	16.3	14.3	12.8	11.5	10.5	9.7	8.9	8.3
1359	37.3	27.6	22	18.4	15.9	14	12.5	11.3	10.3	9.5	8.8	8.2
1360	36.5	27.1	21.7	18.1	15.6	13.7	12.3	11.1	10.1	9.3	8.6	8
1361	35.2	26.2	21.1	17.7	15.3	13.5	12	10.9	9.9	9.2	8.5	7.9
1362	34.1	25.6	20.6	17.3	15	13.2	11.8	10.7	9.8	9	8.3	7.8
1363	107.9	86.6	55.6	52	37.7	29.9	24.8	21.3	18.7	16.6	15	13.7
1364	104.9	83.3	52.5	49.5	36.2	28.8	24	20.6	18.1	16.2	14.6	13.3
1365	83.9	61.8	41.5	37.3	29.3	24.3	20.7	18.1	16.1	14.5	13.2	12.2
1366	61.4	41.2	31.4	26.5	22.2	19.2	16.9	15.1	13.7	12.5	11.5	10.7
1367	57.4	38.9	29.9	25	21.1	18.3	16.2	14.5	13.1	12	11.1	10.3
1368	50.7	35.7	27.9	23	19.6	17.1	15.2	13.7	12.5	11.4	10.6	9.8
1369	50.2	35.2	27.4	22.6	19.2	16.8	14.9	13.4	12.2	11.2	10.3	9.6
1370	47.7	33.7	26.4	21.8	18.6	16.3	14.4	13	11.8	10.9	10	9.3
1371	46.4	32.8	25.7	21.2	18.1	15.8	14.1	12.7	11.5	10.6	9.8	9.1
1372	45.3	32.1	25.1	20.7	17.7	15.4	13.7	12.4	11.2	10.3	9.5	8.9
1373	44.3	31.3	24.5	20.2	17.2	15.1	13.4	12.1	11	10.1	9.3	8.6
1374	43.4	30.6	23.9	19.7	16.8	14.7	13.1	11.7	10.7	9.8	9.1	8.4
1375	43.2	30.4	23.7	19.5	16.7	14.5	12.9	11.6	10.6	9.7	9	8.3
1376	42.4	30	23.5	19.4	16.6	14.5	12.9	11.6	10.6	9.7	9	8.3
1377	42.9	30.3	23.7	19.6	16.7	14.6	13	11.7	10.6	9.7	9	8.4
1378	43.1	30.5	23.8	19.7	16.8	14.7	13	11.7	10.7	9.8	9	8.4
1379	42.9	30.4	23.8	19.7	16.8	14.7	13	11.7	10.7	9.8	9.1	8.4
1380	41.8	29.9	23.6	19.5	16.7	14.6	13	11.7	10.7	9.8	9.1	8.4
1381	41.7	29.9	23.6	19.5	16.7	14.6	13	11.7	10.7	9.8	9.1	8.4
1382	40.7	29.4	23.3	19.4	16.6	14.6	13	11.7	10.7	9.8	9.1	8.4
1383	39.8	29	23.1	19.2	16.5	14.5	12.9	11.7	10.6	9.8	9.1	8.4
1384	41	29.7	23.5	19.5	16.7	14.7	13.1	11.8	10.7	9.9	9.1	8.5
1385	41.4	29.9	23.7	19.7	16.8	14.8	13.1	11.9	10.8	9.9	9.2	8.5
1386	40.7	29.6	23.5	19.6	16.8	14.7	13.1	11.8	10.8	9.9	9.2	8.5
1387	42.3	30.4	23.9	19.8	17	14.9	13.2	11.9	10.9	10	9.2	8.6
1388	39.4	28.8	22.9	19.1	16.4	14.4	12.9	11.6	10.6	9.7	9	8.4
1389	37.1	27.6	22.1	18.5	16	14.1	12.6	11.4	10.4	9.5	8.8	8.2
1390	37.6	27.7	22.2	18.5	16	14	12.5	11.3	10.3	9.5	8.8	8.2
1391	36.1	26.9	21.6	18.1	15.6	13.7	12.3	11.1	10.1	9.3	8.7	8.1
1392	34.9	26.2	21.1	17.7	15.3	13.5	12.1	10.9	10	9.2	8.5	7.9
1393	109.3	93	63.5	61.8	41.8	32	26.2	22.2	19.3	17	15.3	13.9
1394	104	85.1	54.8	52.7	37.5	29.4	24.3	20.8	18.2	16.2	14.6	13.2
1395	79.7	58	39.6	36.3	28.6	23.7	20.2	17.7	15.8	14.2	12.9	11.9
1396	73.7	52.1	36.7	32.1	25.8	21.7	18.8	16.5	14.8	13.4	12.2	11.3
1397	64.3	43.7	32.4	27.8	23	19.6	17.2	15.2	13.7	12.5	11.5	10.6
1398	52.7	36.4	28.2	23.4	19.8	17.3	15.3	13.7	12.5	11.4	10.6	9.8
1399	49.5	34.7	27.1	22.3	19	16.6	14.7	13.3	12.1	11.1	10.2	9.5
1400	47.7	33.6	26.3	21.7	18.5	16.2	14.4	12.9	11.8	10.8	10	9.3
1401	46.3	32.8	25.6	21.2	18.1	15.8	14	12.6	11.5	10.5	9.7	9.1
1402	45.4	32.1	25.1	20.7	17.7	15.4	13.7	12.4	11.2	10.3	9.5	8.9
1403	44.5	31.4	24.6	20.3	17.3	15.1	13.4	12.1	11	10.1	9.3	8.7
1404	43.8	30.8	24.1	19.9	16.9	14.8	13.1	11.8	10.7	9.9	9.1	8.5
1405	43.7	30.7	23.9	19.7	16.8	14.7	13	11.7	10.7	9.8	9	8.4
1406	43.1	30.5	23.8	19.7	16.8	14.7	13	11.7	10.7	9.8	9	8.4
1407	43.4	30.6	24	19.8	16.9	14.7	13.1	11.8	10.7	9.8	9.1	8.4
1408	43.3	30.6	24	19.8	16.9	14.8	13.1	11.8	10.7	9.9	9.1	8.5
1409	42.6	30.4	23.8	19.7	16.9	14.7	13.1	11.8	10.7	9.9	9.1	8.5
1410	42	30.1	23.7	19.7	16.8	14.7	13.1	11.8	10.7	9.9	9.1	8.5
1411	41.8	30.1	23.7	19.7	16.8	14.7	13.1	11.8	10.8	9.9	9.1	8.5
1412	41.8	30.1	23.8	19.7	16.9	14.8	13.2	11.9	10.8	9.9	9.2	8.5
1413	40.3	29.4	23.3	19.4	16.7	14.6	13.1	11.8	10.7	9.9	9.1	8.5
1414	40	29.3	23.3	19.4	16.7	14.7	13.1	11.8	10.8	9.9	9.2	8.5
1415	41.2	29.9	23.7	19.7	16.9	14.8	13.2	11.9	10.9	10	9.2	8.6
1416	41.1	29.9	23.7	19.7	16.9	14.9	13.2	12	10.9	10	9.3	8.6
1417	42.2	30.4	24	19.9	17.1	15	13.3	12	10.9	10.1	9.3	8.7
1418	39	28.7	23	19.2	16.5	14.5	13	11.7	10.7	9.8	9.1	8.5
1419	34.1	26.1	21.2	18	15.6	13.8	12.4	11.2	10.3	9.5	8.8	8.2
1420	35.4	26.7	21.6	18.2	15.7	13.9	12.4	11.3	10.3	9.5	8.8	8.2
1421	37.5	27.8	22.2	18.6	16	14.1	12.6	11.4	10.4	9.6	8.8	8.2
1422	34.6	26.1	21.2	17.8	15.4	13.6	12.2	11.1	10.1	9.3	8.6	8.1
1423	106.8	90.6	62.4	60.9	41	31.4	25.6	21.7	18.8	16.7	14.9	13.6
1424	99.1	78.2	48	45.6	33.7	27	22.6	19.4	17.1	15.3	13.8	12.6
1425	82.4	59.8	40	35.8	28.1	23.3	19.9	17.4	15.5	13.9	12.7	11.7
1426	84.4	61.1	40.2	35.4	27.8	23	19.6	17.2	15.3	13.7	12.5	11.5
1427	63.8	42.4	31.5	27.3	22.6	19.3	16.9	15	13.5	12.3	11.3	10.4
1428	60.2	39.3	29.7	25.4	21.2	18.2	16	14.3	12.9	11.8	10.8	10
1429	53.3	36.2	27.9	23.7	20	17.3	15.2	13.7	12.4	11.3	10.4	9.7
1430	48.5	33.9	26.4	21.7	18.5	16.2	14.3	12.9	11.7	10.8	9.9	9.2
1431	46.6	32.8	25.6	21.1	18	15.8	14	12.6	11.5	10.5	9.7	9
1432	45.3	32	25.1	20.7	17.6	15.4	13.7	12.3	11.2	10.3	9.5	8.8
1433	44.3	31.4	24.5	20.3	17.3	15.1	13.4	12.1	11	10.1	9.3	8.7
1434	43.6	30.8	24.1	19.9	17	14.8	13.2	11.8	10.8	9.9	9.1	8.5
1435	43.5	30.7	24	19.8	16.9	14.7	13.1	11.8	10.7	9.8	9.1	8.4
1436	42.8	30.4	23.8	19.7	16.8	14.7	13.1	11.8	10.7	9.8	9.1	8.4
1437	43.4	30.7	24	19.8	16.9	14.8	13.2	11.8	10.8	9.9	9.1	8.5
1438	43	30.6	24	19.8	16.9	14.8	13.2	11.9	10.8	9.9	9.2	8.5
1439	43.1	30.7	24.1	19.9	17	14.9	13.2	11.9	10.8	9.9	9.2	8.6
1440	42.6	30.5	24	19.9	17	14.9	13.2	11.9	10.8	10	9.2	8.6
1441	42.7	30.6	24.1	19.9	17	14.9	13.3	12	10.9	10	9.2	8.6
1442	42.3	30.4	24	19.9	17	14.9	13.3	12	10.9	10	9.3	8.6
1443	41.3	30	23.8	19.8	16.9	14.9	13.2	11.9	10.9	10	9.3	8.6
1444	40.4	29.6	23.5	19.6	16.9	14.8	13.2	11.9	10.9	10	9.3	8.6
1445	40.5	29.6	23.6	19.7	16.9	14.8	13.2	12	10.9	10	9.3	8.6
1446	40.4	29.6	23.6	19.7	16.9	14.9	13.3	12	10.9	10.1	9.3	8.7
1447	42.4	30.6	24.2	20.1	17.2	15.1	13.5	12.1	11.1	10.2	9.4	8.7
1448	37.1	27.9	22.5	18.9	16.3	14.4	12.9	11.7	10.7	9.8	9.1	8.5
1449	29.4	23.4	19.5	16.8	14.7	13.1	11.9	10.8	9.9	9.2	8.6	8
1450	33.7	25.9	21.1	17.9	15.6	13.8	12.4	11.2	10.3	9.5	8.8	8.2
1451	36.8	27.5	22.2	18.6	16.1	14.2	12.7	11.5	10.5	9.6	8.9	8.3
1452	33.3	25.6	20.9	17.7	15.4	13.6	12.2	11.1	10.2	9.4	8.7	8.1
1453	104.9	90.1	62.2	61.1	40.6	31	25.2	21.3	18.5	16.3	14.6	13.3
1454	96	75.2	45.8	43.5	32.4	26	21.8	18.8	16.6	14.8	13.4	12.2
1455	87.5	63.8	41.1	36.4	28.3	23.3	19.9	17.3	15.4	13.8	12.6	11.5
1456	74.5	51.4	35.9	30.6	24.7	20.8	18	15.9	14.2	12.9	11.8	10.8
1457	59	38.8	29.5	24.9	20.8	18	15.8	14.1	12.8	11.7	10.8	10
1458	51.6	35.6	27.6	22.9	19.4	16.9	15	13.4	12.2	11.2	10.3	9.6
1459	47.9	33.8	26.4	21.7	18.5	16.2	14.4	13	11.8	10.8	10	9.3
1460	47.1	33.2	25.9	21.4	18.2	15.9	14.2	12.7	11.6	10.6	9.8	9.1
1461	45.9	32.5	25.4	21	17.9	15.6	13.9	12.5	11.4	10.4	9.7	9
1462	45.3	32	25	20.7	17.6	15.4	13.7	12.3	11.2	10.3	9.5	8.8
1463	44.4	31.4	24.6	20.3	17.3	15.1	13.4	12.1	11	10.1	9.3	8.7
1464	43.7	30.9	24.2	20	17	14.9	13.2	11.9	10.8	9.9	9.2	8.5
1465	43	30.5	23.9	19.7	16.9	14.7	13.1	11.8	10.7	9.9	9.1	8.5
1466	42.8	30.5	23.9	19.8	16.9	14.8	13.1	11.8	10.8	9.9	9.1	8.5
1467	42.5	30.4	23.9	19.8	16.9	14.8	13.2	11.9	10.8	9.9	9.2	8.5
1468	43.5	30.9	24.2	20	17.1	14.9	13.3	12	10.9	10	9.2	8.6
1469	43.4	30.9	24.3	20.1	17.1	15	13.3	12	10.9	10	9.3	8.6
1470	43.5	31	24.3	20.1	17.2	15	13.4	12	11	10.1	9.3	8.7
1471	43.2	30.9	24.3	20.1	17.2	15.1	13.4	12.1	11	10.1	9.3	8.7
1472	42.8	30.7	24.2	20.1	17.2	15.1	13.4	12.1	11	10.1	9.3	8.7
1473	41.2	30	23.8	19.8	17	14.9	13.3	12	11	10.1	9.3	8.7
1474	40.1	29.5	23.5	19.6	16.9	14.8	13.3	12	10.9	10	9.3	8.7
1475	41.4	30.2	24	20	17.2	15.1	13.4	12.1	11	10.2	9.4	8.7
1476	41.5	30.3	24.1	20.1	17.2	15.1	13.5	12.2	11.1	10.2	9.4	8.8
1477	42.3	30.7	24.3	20.2	17.3	15.2	13.5	12.2	11.1	10.2	9.5	8.8
1478	37.8	28.3	22.8	19.2	16.6	14.6	13.1	11.8	10.8	9.9	9.2	8.6
1479	30.2	23.9	19.9	17.1	15	13.4	12.1	11	10.1	9.4	8.7	8.1
1480	35.1	26.8	21.8	18.4	16	14.1	12.7	11.5	10.5	9.7	9	8.4
1481	34.6	26.4	21.5	18.2	15.8	14	12.6	11.4	10.4	9.6	8.9	8.3
1482	32.1	25	20.6	17.5	15.3	13.6	12.2	11.1	10.2	9.4	8.7	8.2
1483	98.9	82	54.4	52.4	36.6	28.5	23.4	19.9	17.4	15.4	13.9	12.6
1484	94.3	75.2	47.1	45.1	33	26.2	21.9	18.8	16.5	14.7	13.3	12.1
1485	88	65.8	41.4	37.9	29.1	23.7	20.1	17.4	15.4	13.8	12.5	11.5
1486	81.4	58	38.4	33	26.1	21.7	18.6	16.3	14.5	13.1	11.9	10.9
1487	60	39	29.4	24.2	20.4	17.6	15.5	13.9	12.5	11.5	10.5	9.8
1488	52.7	35.9	27.6	22.6	19.1	16.7	14.7	13.2	12	11	10.2	9.4
1489	47.3	33.4	26.1	21.5	18.3	16	14.2	12.8	11.7	10.7	9.9	9.2
1490	49.5	34.2	26.5	21.7	18.4	16.1	14.2	12.8	11.6	10.7	9.8	9.1
1491	48.1	33.4	25.9	21.3	18.1	15.8	14	12.6	11.4	10.5	9.7	9
1492	45.6	32.1	25.1	20.7	17.6	15.4	13.7	12.3	11.2	10.3	9.5	8.8
1493	45.2	31.8	24.8	20.4	17.4	15.2	13.5	12.2	11.1	10.1	9.4	8.7
1494	44	31.1	24.3	20.1	17.1	14.9	13.3	12	10.9	10	9.2	8.6
1495	43.3	30.7	24.1	19.9	17	14.8	13.2	11.9	10.8	9.9	9.2	8.5
1496	43.1	30.7	24.1	19.9	17	14.9	13.2	11.9	10.8	10	9.2	8.6
1497	43.1	30.7	24.1	20	17.1	14.9	13.3	12	10.9	10	9.2	8.6
1498	42.5	30.5	24	19.9	17	14.9	13.3	12	10.9	10	9.3	8.6
1499	41.3	30	23.7	19.7	16.9	14.8	13.2	11.9	10.9	10	9.2	8.6
1500	41.2	30	23.8	19.8	17	14.9	13.3	12	10.9	10	9.3	8.6
1501	41.7	30.3	24	19.9	17.1	15	13.4	12	11	10.1	9.3	8.7
1502	41.8	30.3	24	20	17.2	15	13.4	12.1	11	10.1	9.4	8.7
1503	40.1	29.5	23.6	19.7	16.9	14.9	13.3	12	11	10.1	9.3	8.7
1504	40.4	29.7	23.7	19.8	17.1	15	13.4	12.1	11	10.1	9.4	8.7
1505	42.1	30.6	24.3	20.2	17.4	15.2	13.6	12.3	11.2	10.3	9.5	8.8
1506	43	31.1	24.6	20.5	17.6	15.4	13.7	12.4	11.3	10.4	9.6	8.9
1507	43.6	31.4	24.8	20.6	17.6	15.5	13.8	12.4	11.3	10.4	9.6	8.9
1508	39.8	29.5	23.6	19.8	17	15	13.4	12.1	11	10.2	9.4	8.8
1509	34.4	26.5	21.7	18.4	16	14.2	12.7	11.6	10.6	9.8	9.1	8.5
1510	36	27.4	22.3	18.8	16.3	14.4	12.9	11.7	10.7	9.9	9.2	8.5
1511	35.8	27.2	22.1	18.7	16.2	14.3	12.9	11.7	10.7	9.8	9.1	8.5
1512	33	25.7	21.1	17.9	15.6	13.9	12.5	11.3	10.4	9.6	8.9	8.3
1513	47	33.1	25.8	21.3	18.2	15.9	14.1	12.7	11.5	10.6	9.8	9.1
1514	52.3	35.2	27	22	18.7	16.2	14.3	12.9	11.7	10.7	9.9	9.2
1515	57.1	36.9	27.9	22.5	19	16.4	14.5	13	11.8	10.7	9.9	9.2
1516	49.9	34	26.2	21.4	18.1	15.8	14	12.5	11.4	10.4	9.6	8.9
1517	45.3	31.8	24.8	20.5	17.5	15.2	13.5	12.2	11.1	10.2	9.4	8.7
1518	44.5	31.3	24.5	20.2	17.2	15	13.4	12	10.9	10	9.3	8.6
1519	43.9	31.1	24.3	20.1	17.1	15	13.3	12	10.9	10	9.2	8.6
1520	43.5	30.9	24.3	20.1	17.1	15	13.3	12	10.9	10	9.3	8.6
1521	42.5	30.5	24	19.9	17.1	14.9	13.3	12	10.9	10	9.3	8.6
1522	42.4	30.5	24.1	20	17.1	15	13.3	12	11	10.1	9.3	8.7
1523	40.9	29.8	23.7	19.7	16.9	14.9	13.3	12	10.9	10	9.3	8.6
1524	40.4	29.6	23.6	19.7	16.9	14.9	13.3	12	10.9	10	9.3	8.7
1525	40.2	29.6	23.6	19.7	17	14.9	13.3	12	11	10.1	9.3	8.7
1526	40.6	29.8	23.8	19.8	17.1	15	13.4	12.1	11	10.1	9.4	8.7
1527	39.8	29.4	23.6	19.7	17	14.9	13.3	12.1	11	10.1	9.4	8.7
1528	41.3	30.3	24.1	20.1	17.3	15.2	13.5	12.2	11.2	10.3	9.5	8.8
1529	42.5	30.9	24.5	20.4	17.5	15.4	13.7	12.4	11.3	10.4	9.6	8.9
1530	43.9	31.6	25	20.8	17.8	15.6	13.9	12.5	11.4	10.5	9.7	9
1531	44.4	31.9	25.2	20.9	17.9	15.7	13.9	12.6	11.4	10.5	9.7	9
1532	40.6	30	24	20.1	17.3	15.2	13.6	12.3	11.2	10.3	9.5	8.9
1533	38.1	28.7	23.2	19.5	16.8	14.9	13.3	12	11	10.1	9.4	8.8
1534	35.9	27.5	22.4	18.9	16.4	14.5	13	11.8	10.8	10	9.3	8.6
1535	35.5	27.2	22.2	18.8	16.3	14.4	13	11.8	10.8	9.9	9.2	8.6
1536	31.9	25.1	20.8	17.8	15.6	13.9	12.5	11.4	10.4	9.7	9	8.4
1537	46.6	32.8	25.6	21.1	18	15.7	13.9	12.5	11.4	10.5	9.7	9
1538	51.9	34.9	26.8	21.8	18.5	16.1	14.2	12.8	11.6	10.6	9.8	9.1
1539	58	37.2	28	22.6	19	16.4	14.5	13	11.7	10.7	9.9	9.2
1540	48.2	33.2	25.7	21.1	17.9	15.6	13.8	12.4	11.3	10.4	9.6	8.9
1541	44.7	31.6	24.7	20.4	17.4	15.2	13.5	12.2	11.1	10.2	9.4	8.7
1542	44.5	31.4	24.6	20.3	17.3	15.1	13.4	12.1	11	10.1	9.3	8.7
1543	44.2	31.3	24.5	20.2	17.2	15.1	13.4	12.1	11	10.1	9.3	8.6
1544	43.4	31	24.3	20.1	17.2	15	13.4	12.1	11	10.1	9.3	8.7
1545	42.8	30.7	24.2	20.1	17.2	15	13.4	12.1	11	10.1	9.3	8.7
1546	42.7	30.7	24.3	20.1	17.2	15.1	13.4	12.1	11	10.1	9.4	8.7
1547	41.8	30.3	24.1	20	17.2	15	13.4	12.1	11	10.1	9.4	8.7
1548	41.3	30.1	24	20	17.1	15	13.4	12.1	11	10.2	9.4	8.7
1549	40.1	29.6	23.7	19.8	17	15	13.4	12.1	11	10.1	9.4	8.7
1550	39.7	29.4	23.6	19.7	17	15	13.4	12.1	11	10.2	9.4	8.8
1551	40.1	29.7	23.8	19.9	17.1	15.1	13.5	12.2	11.1	10.2	9.5	8.8
1552	42.1	30.8	24.5	20.4	17.5	15.4	13.7	12.4	11.3	10.4	9.6	8.9
1553	41.8	30.6	24.4	20.4	17.5	15.4	13.7	12.4	11.3	10.4	9.6	9
1554	43.8	31.7	25.1	20.9	17.9	15.7	14	12.6	11.5	10.5	9.8	9.1
1555	44.8	32.2	25.4	21.1	18.1	15.8	14.1	12.7	11.6	10.6	9.8	9.1
1556	40.9	30.3	24.2	20.3	17.5	15.4	13.7	12.4	11.3	10.4	9.6	9
1557	38.7	29.1	23.5	19.8	17.1	15.1	13.5	12.2	11.2	10.3	9.5	8.9
1558	37.1	28.2	22.9	19.4	16.8	14.8	13.3	12.1	11	10.2	9.4	8.8
1559	35.5	27.3	22.3	18.9	16.5	14.6	13.1	11.9	10.9	10.1	9.3	8.7
1560	32.3	25.5	21.1	18.1	15.8	14.1	12.7	11.6	10.6	9.8	9.1	8.5
1561	46.7	32.7	25.5	21	17.9	15.6	13.8	12.4	11.3	10.4	9.6	8.9
1562	49.2	33.7	26	21.3	18.1	15.8	14	12.5	11.4	10.4	9.6	8.9
1563	53.4	35.4	27	21.9	18.5	16	14.2	12.7	11.5	10.5	9.7	9
1564	46.8	32.6	25.3	20.8	17.7	15.5	13.7	12.3	11.2	10.3	9.5	8.8
1565	45.2	31.8	24.9	20.5	17.5	15.3	13.6	12.2	11.1	10.2	9.4	8.7
1566	44.4	31.4	24.6	20.3	17.3	15.1	13.5	12.1	11	10.1	9.4	8.7
1567	43.3	30.9	24.3	20.1	17.2	15	13.4	12.1	11	10.1	9.3	8.7
1568	43.3	31	24.4	20.2	17.3	15.1	13.4	12.1	11	10.1	9.4	8.7
1569	43.2	31	24.4	20.2	17.3	15.2	13.5	12.2	11.1	10.2	9.4	8.7
1570	43	31	24.4	20.3	17.4	15.2	13.5	12.2	11.1	10.2	9.4	8.8
1571	42.7	30.9	24.4	20.3	17.4	15.2	13.6	12.2	11.1	10.2	9.5	8.8
1572	42.6	30.9	24.5	20.3	17.4	15.3	13.6	12.3	11.2	10.3	9.5	8.9
1573	42.1	30.7	24.4	20.3	17.4	15.3	13.6	12.3	11.2	10.3	9.5	8.9
1574	38.5	28.9	23.3	19.6	16.9	14.9	13.3	12.1	11	10.2	9.4	8.8
1575	39.4	29.4	23.6	19.8	17.1	15.1	13.5	12.2	11.1	10.3	9.5	8.9
1576	43.4	31.5	25	20.8	17.8	15.6	13.9	12.6	11.4	10.5	9.7	9.1
1577	40.9	30.3	24.3	20.3	17.5	15.4	13.7	12.4	11.3	10.4	9.7	9
1578	40.7	30.2	24.2	20.3	17.5	15.4	13.8	12.5	11.4	10.5	9.7	9
1579	44.8	32.3	25.5	21.2	18.2	15.9	14.2	12.8	11.7	10.7	9.9	9.2
1580	41.3	30.6	24.5	20.5	17.7	15.5	13.9	12.5	11.4	10.5	9.8	9.1
1581	37.8	28.7	23.3	19.7	17.1	15.1	13.5	12.2	11.2	10.3	9.6	8.9
1582	35.6	27.5	22.5	19.1	16.6	14.7	13.2	12	11	10.2	9.5	8.8
1583	34.5	26.8	22.1	18.8	16.4	14.6	13.1	11.9	10.9	10.1	9.4	8.8
1584	32.3	25.6	21.3	18.2	16	14.2	12.8	11.7	10.7	9.9	9.2	8.6
1585	52.1	34.8	26.6	21.7	18.3	15.9	14.1	12.6	11.4	10.5	9.7	9
1586	45.2	31.9	24.9	20.5	17.5	15.3	13.6	12.2	11.1	10.2	9.4	8.8
1587	48.5	33.3	25.7	21.1	17.9	15.6	13.8	12.4	11.3	10.3	9.5	8.9
1588	55.1	36	27.2	22.1	18.6	16.1	14.2	12.7	11.5	10.5	9.7	9
1589	45.7	32.1	25	20.6	17.6	15.3	13.6	12.3	11.1	10.2	9.4	8.8
1590	47.2	32.7	25.4	20.9	17.7	15.5	13.7	12.3	11.2	10.3	9.5	8.8
1591	44.1	31.4	24.6	20.3	17.4	15.2	13.5	12.2	11.1	10.2	9.4	8.7
1592	43.1	31	24.4	20.2	17.3	15.2	13.5	12.2	11.1	10.2	9.4	8.8
1593	43.8	31.3	24.7	20.4	17.5	15.3	13.6	12.3	11.2	10.3	9.5	8.8
1594	43	31	24.5	20.4	17.4	15.3	13.6	12.3	11.2	10.3	9.5	8.8
1595	43.5	31.3	24.7	20.5	17.6	15.4	13.7	12.4	11.3	10.3	9.6	8.9
1596	43.2	31.3	24.7	20.5	17.6	15.4	13.7	12.4	11.3	10.4	9.6	8.9
1597	42.1	30.8	24.5	20.4	17.5	15.4	13.7	12.4	11.3	10.4	9.6	8.9
1598	40.7	30.1	24.1	20.2	17.4	15.3	13.6	12.3	11.2	10.3	9.6	8.9
1599	38.7	29.1	23.5	19.8	17.1	15.1	13.5	12.2	11.2	10.3	9.5	8.9
1600	38.3	28.9	23.4	19.7	17.1	15.1	13.5	12.2	11.2	10.3	9.6	8.9
1601	37.5	28.5	23.2	19.6	17	15	13.5	12.2	11.2	10.3	9.6	8.9
1602	40.8	30.4	24.4	20.4	17.6	15.5	13.9	12.5	11.5	10.5	9.8	9.1
1603	48.1	34	26.6	22	18.8	16.4	14.6	13.1	11.9	10.9	10.1	9.4
1604	41.6	30.8	24.7	20.7	17.8	15.7	14	12.7	11.6	10.6	9.9	9.2
1605	37.4	28.6	23.3	19.7	17.1	15.1	13.6	12.3	11.3	10.4	9.7	9
1606	36.2	27.9	22.9	19.4	16.9	15	13.5	12.2	11.2	10.3	9.6	9
1607	34.9	27.2	22.4	19.1	16.7	14.8	13.3	12.1	11.1	10.3	9.5	8.9
1608	34.5	27	22.3	19	16.6	14.7	13.3	12.1	11.1	10.2	9.5	8.9
1609	63.9	39.2	28.8	23	19.2	16.5	14.5	13	11.7	10.7	9.8	9.1
1610	47.8	32.9	25.5	20.9	17.7	15.4	13.7	12.3	11.2	10.2	9.5	8.8
1611	55	35.9	27.1	22	18.5	16	14.2	12.7	11.5	10.5	9.7	9
1612	64.1	39.7	29.2	23.3	19.4	16.7	14.7	13.1	11.8	10.8	9.9	9.2
1613	45.7	32.1	25	20.6	17.6	15.3	13.6	12.3	11.2	10.2	9.5	8.8
1614	44.5	31.6	24.7	20.4	17.5	15.3	13.6	12.2	11.1	10.2	9.4	8.8
1615	44.8	31.7	24.9	20.5	17.5	15.3	13.6	12.3	11.2	10.2	9.5	8.8
1616	45.9	32.3	25.3	20.8	17.8	15.5	13.8	12.4	11.3	10.4	9.6	8.9
1617	45.2	32.1	25.1	20.8	17.7	15.5	13.8	12.4	11.3	10.4	9.6	8.9
1618	44.1	31.6	24.9	20.6	17.7	15.5	13.8	12.4	11.3	10.4	9.6	8.9
1619	43.4	31.3	24.8	20.6	17.6	15.5	13.8	12.4	11.3	10.4	9.6	9
1620	43	31.2	24.8	20.6	17.7	15.5	13.8	12.5	11.4	10.4	9.7	9
1621	42.7	31.1	24.7	20.6	17.7	15.5	13.8	12.5	11.4	10.5	9.7	9
1622	40.5	30.1	24.1	20.2	17.4	15.3	13.7	12.4	11.3	10.4	9.6	9
1623	40.8	30.3	24.3	20.3	17.5	15.4	13.8	12.5	11.4	10.5	9.7	9
1624	37.7	28.7	23.3	19.7	17.1	15.1	13.5	12.2	11.2	10.3	9.6	8.9
1625	38.1	28.9	23.5	19.8	17.2	15.2	13.6	12.3	11.3	10.4	9.7	9
1626	41.4	30.8	24.7	20.7	17.8	15.7	14	12.7	11.6	10.7	9.9	9.2
1627	44	32.2	25.6	21.3	18.3	16.1	14.3	12.9	11.8	10.8	10	9.3
1628	42.4	31.4	25.1	21	18.1	15.9	14.2	12.8	11.7	10.8	10	9.3
1629	39.5	29.8	24.2	20.4	17.6	15.6	13.9	12.6	11.5	10.6	9.9	9.2
1630	37.9	29	23.7	20	17.4	15.4	13.8	12.5	11.5	10.6	9.8	9.2
1631	36.2	28.1	23.1	19.6	17.1	15.2	13.6	12.4	11.3	10.5	9.7	9.1
1632	34.6	27.1	22.4	19.2	16.8	14.9	13.4	12.2	11.2	10.4	9.7	9
1633	75.5	52.5	34.7	29.3	23.2	19.3	16.6	14.6	13	11.7	10.7	9.8
1634	55	35.7	27	21.8	18.4	15.9	14	12.6	11.4	10.4	9.6	8.9
1635	49.2	33.5	25.8	21.1	17.9	15.5	13.8	12.4	11.2	10.3	9.5	8.8
1636	61.8	38.2	28.4	22.8	19.1	16.5	14.5	12.9	11.7	10.7	9.8	9.1
1637	57	36.7	27.6	22.3	18.8	16.2	14.3	12.8	11.6	10.6	9.8	9.1
1638	45.5	32.1	25.1	20.7	17.6	15.4	13.7	12.3	11.2	10.3	9.5	8.8
1639	45.6	32.2	25.2	20.8	17.7	15.5	13.8	12.4	11.3	10.3	9.6	8.9
1640	46.2	32.6	25.4	21	17.9	15.6	13.9	12.5	11.4	10.4	9.6	9
1641	52.8	35.5	27.2	22.1	18.7	16.3	14.4	12.9	11.7	10.7	9.9	9.2
1642	44.9	32.1	25.2	20.9	17.9	15.6	13.9	12.5	11.4	10.5	9.7	9
1643	42.7	31.1	24.7	20.5	17.6	15.5	13.8	12.4	11.3	10.4	9.6	9
1644	42.3	31	24.6	20.5	17.7	15.5	13.8	12.5	11.4	10.5	9.7	9
1645	40.5	30.1	24.1	20.2	17.4	15.3	13.7	12.4	11.3	10.4	9.7	9
1646	40	29.9	24	20.2	17.4	15.3	13.7	12.4	11.3	10.4	9.7	9
1647	40.2	30.1	24.2	20.3	17.5	15.4	13.8	12.5	11.4	10.5	9.7	9.1
1648	39.4	29.7	24	20.2	17.5	15.4	13.8	12.5	11.4	10.5	9.7	9.1
1649	37.4	28.6	23.3	19.7	17.1	15.2	13.6	12.3	11.3	10.4	9.7	9
1650	43.2	31.8	25.4	21.2	18.2	16	14.3	12.9	11.8	10.8	10	9.3
1651	44.5	32.5	25.8	21.5	18.5	16.2	14.5	13.1	11.9	11	10.1	9.4
1652	41	30.8	24.8	20.8	18	15.9	14.2	12.8	11.7	10.8	10	9.3
1653	40.7	30.6	24.7	20.8	18	15.9	14.2	12.9	11.8	10.8	10	9.4
1654	38.4	29.4	24	20.3	17.6	15.6	14	12.7	11.6	10.7	9.9	9.3
1655	37.5	28.9	23.7	20.1	17.5	15.5	13.9	12.6	11.6	10.7	9.9	9.3
1656	33.4	26.6	22.1	19	16.7	14.9	13.4	12.2	11.2	10.4	9.7	9.1
1657	68.8	42.8	30.5	23.9	19.8	16.9	14.8	13.1	11.8	10.8	9.9	9.1
1658	50.1	33.8	25.9	21.1	17.9	15.5	13.7	12.3	11.2	10.2	9.4	8.8
1659	47.1	32.6	25.2	20.7	17.6	15.3	13.6	12.2	11.1	10.2	9.4	8.7
1660	45.5	31.9	24.9	20.5	17.5	15.3	13.6	12.2	11.1	10.2	9.4	8.7
1661	45.4	32	25	20.6	17.6	15.3	13.6	12.3	11.1	10.2	9.4	8.8
1662	48	33.2	25.7	21.1	17.9	15.6	13.9	12.5	11.3	10.4	9.6	8.9
1663	74.6	50.2	33.8	26.5	21.5	18.1	15.7	13.9	12.4	11.3	10.3	9.5
1664	47.7	32.8	25.3	20.7	17.6	15.3	13.6	12.2	11.1	10.2	9.4	8.7
1665	56.7	36.3	27.3	22.1	18.6	16	14.2	12.7	11.5	10.5	9.7	9
1666	58.1	36.9	27.7	22.3	18.7	16.2	14.3	12.8	11.6	10.6	9.7	9
1667	51.4	34.5	26.4	21.5	18.2	15.8	14	12.5	11.4	10.4	9.6	8.9
1668	60.7	38	28.3	22.7	19.1	16.5	14.5	13	11.7	10.7	9.9	9.1
1669	70	42.7	30.5	24	19.9	17	14.9	13.2	11.9	10.8	10	9.2
1670	54.4	35.5	26.8	21.7	18.3	15.9	14	12.5	11.4	10.4	9.6	8.9
1671	70.4	43.7	31	24.3	20.1	17.2	15	13.3	12	10.9	10	9.3
1672	77.3	53.3	35.1	27.9	22.5	18.8	16.3	14.3	12.8	11.6	10.6	9.7
1673	77.9	55	35.8	28.9	23.1	19.3	16.6	14.6	13	11.8	10.7	9.9
1674	68.8	44.3	31.4	24.6	20.3	17.4	15.2	13.5	12.1	11	10.1	9.4
1675	69.8	42.5	30.4	24	19.9	17	14.9	13.2	11.9	10.9	10	9.2
1676	68.7	41.7	30.1	23.8	19.7	16.9	14.8	13.2	11.9	10.8	9.9	9.2
1677	77.2	53.5	35.2	27.4	22.1	18.6	16.1	14.2	12.7	11.5	10.5	9.7
1678	82.5	61.7	38.1	32.6	25.3	20.7	17.6	15.3	13.6	12.2	11.1	10.2
1679	76	51.8	34.6	27.4	22.1	18.6	16.1	14.2	12.7	11.5	10.5	9.7
1680	58.5	37	27.7	22.3	18.7	16.2	14.3	12.8	11.5	10.6	9.7	9
1681	73	46.8	32.4	25.2	20.7	17.6	15.3	13.6	12.2	11.1	10.2	9.4
1682	77.7	54	35.4	27.5	22.2	18.6	16.1	14.2	12.7	11.5	10.5	9.7
1683	86	67.9	39.9	34.6	26.4	21.4	18.1	15.7	13.9	12.5	11.3	10.3
1684	84.3	65.1	39.1	33.8	25.9	21.2	17.9	15.6	13.8	12.4	11.2	10.3
1685	79.6	57.9	36.8	30.9	24.3	20.1	17.1	15	13.3	12	10.9	10
1686	49.9	33.7	25.9	21.1	17.9	15.5	13.7	12.3	11.2	10.3	9.5	8.8
1687	83.3	62.1	38.3	31.3	24.5	20.2	17.3	15.1	13.4	12.1	11	10.1
1688	92.6	78.6	51.1	47	32.6	25.2	20.7	17.6	15.4	13.6	12.2	11.1
1689	93.3	80.3	53.6	51	34.2	26.1	21.3	18	15.7	13.8	12.4	11.3
1690	81.8	61.9	38	32.8	25.3	20.8	17.6	15.3	13.6	12.2	11.1	10.2
1691	69.7	44.5	31.3	24.5	20.2	17.2	15	13.3	12	10.9	10	9.3
1692	44.5	31.3	24.4	20.1	17.2	15	13.3	12	10.9	10	9.2	8.6
