# Supplementary material for: Roles of host and environment in shift of primary anthrax host species in Kruger National Park
Source: PLoS One. 2024 Dec 6;19(12):e0314103. doi: 10.1371/journal.pone.0314103 (PMC11623471; doi:10.1371/journal.pone.0314103)
Supplement: S1 Data — (ZIP) [file pone.0314103.s001.zip › Ochai Supplementary Data/Soil Moisture KNP/TerraClimate_Soil Moisture_2016.xlsx]

## Sheet: TerraClimate_Soil Moisture_2016
UPID	2016_1	2016_2	2016_3	2016_4	2016_5	2016_6	2016_7	2016_8	2016_9	2016_10	2016_11	2016_12
1	5.2	4.9	4.6	4.4	4.2	4	3.8	3.7	3.5	3.4	3.2	3.1
2	4.9	4.6	4.4	4.2	4	3.8	3.6	3.5	3.4	3.2	3.1	3
3	4.8	4.5	4.3	4.1	3.9	3.7	3.6	3.4	3.3	3.2	3	2.9
4	4.8	4.6	4.3	4.1	3.9	3.8	3.6	3.4	3.3	3.2	3.1	3
5	5.1	4.8	4.5	4.3	4.1	3.9	3.7	3.6	3.4	3.3	3.1	3
6	5	4.7	4.5	4.2	4	3.8	3.7	3.5	3.4	3.2	3.1	3
7	4.8	4.5	4.3	4.1	3.9	3.7	3.5	3.4	3.2	3.1	3	2.9
8	4.8	4.5	4.3	4.1	3.9	3.7	3.6	3.4	3.3	3.2	3.1	2.9
9	5.1	4.8	4.5	4.3	4.1	3.9	3.7	3.6	3.4	3.3	3.2	3.1
10	5.4	5.1	4.8	4.5	4.3	4.1	3.9	3.8	3.6	3.5	3.3	3.2
11	5.5	5.1	4.9	4.6	4.4	4.2	4	3.8	3.6	3.5	3.4	3.2
12	5.6	5.2	4.9	4.7	4.4	4.2	4	3.9	3.7	3.6	3.4	3.3
13	5.7	5.4	5.1	4.8	4.6	4.4	4.2	4	3.8	3.7	3.5	3.4
14	5.9	5.5	5.2	4.9	4.7	4.5	4.3	4.1	3.9	3.7	3.6	3.5
15	5.9	5.6	5.3	5	4.7	4.5	4.3	4.1	3.9	3.8	3.6	3.5
16	5.9	5.5	5.2	5	4.7	4.5	4.3	4.1	3.9	3.8	3.6	3.5
17	5.8	5.5	5.2	5	4.7	4.5	4.3	4.1	3.9	3.8	3.7	3.5
18	6.1	5.7	5.4	5.1	4.9	4.6	4.4	4.2	4.1	3.9	3.8	3.6
19	5.1	4.8	4.6	4.3	4.1	3.9	3.7	3.6	3.4	3.3	3.2	3.1
20	5.1	4.8	4.6	4.3	4.1	3.9	3.7	3.6	3.4	3.3	3.2	3.1
21	5	4.7	4.5	4.2	4	3.8	3.7	3.5	3.4	3.2	3.1	3
22	4.9	4.6	4.4	4.2	3.9	3.8	3.6	3.4	3.3	3.2	3.1	2.9
23	4.9	4.6	4.4	4.1	3.9	3.7	3.6	3.4	3.3	3.1	3	2.9
24	4.9	4.6	4.3	4.1	3.9	3.7	3.5	3.4	3.2	3.1	3	2.9
25	4.7	4.4	4.2	4	3.8	3.6	3.5	3.3	3.2	3.1	2.9	2.8
26	4.6	4.3	4.1	3.9	3.7	3.5	3.4	3.2	3.1	3	2.9	2.8
27	4.6	4.4	4.1	3.9	3.7	3.6	3.4	3.3	3.2	3	2.9	2.8
28	4.7	4.5	4.2	4	3.8	3.7	3.5	3.4	3.2	3.1	3	2.9
29	5.1	4.8	4.6	4.3	4.1	3.9	3.7	3.6	3.4	3.3	3.2	3.1
30	5.3	5	4.7	4.5	4.2	4	3.9	3.7	3.5	3.4	3.3	3.1
31	5.4	5.1	4.8	4.6	4.3	4.1	3.9	3.8	3.6	3.5	3.3	3.2
32	5.6	5.3	5	4.7	4.5	4.2	4	3.9	3.7	3.6	3.4	3.3
33	5.7	5.4	5.1	4.8	4.5	4.3	4.1	3.9	3.8	3.6	3.5	3.4
34	5.7	5.4	5.1	4.8	4.5	4.3	4.1	4	3.8	3.6	3.5	3.4
35	5.1	4.8	4.6	4.4	4.2	4	3.8	3.7	3.5	3.4	3.3	3.2
36	5.5	5.2	4.9	4.7	4.5	4.3	4.1	3.9	3.8	3.6	3.5	3.3
37	5.1	4.8	4.5	4.3	4.1	3.9	3.7	3.6	3.4	3.3	3.1	3
38	5	4.7	4.5	4.2	4	3.8	3.6	3.5	3.3	3.2	3.1	3
39	4.9	4.6	4.4	4.1	3.9	3.7	3.6	3.4	3.3	3.1	3	2.9
40	4.8	4.5	4.3	4	3.8	3.7	3.5	3.3	3.2	3.1	3	2.9
41	4.6	4.3	4.1	3.9	3.7	3.5	3.4	3.2	3.1	3	2.9	2.8
42	4.5	4.2	4	3.8	3.6	3.4	3.3	3.1	3	2.9	2.8	2.7
43	4.6	4.3	4.1	3.9	3.7	3.5	3.3	3.2	3.1	2.9	2.8	2.7
44	4.6	4.3	4.1	3.9	3.7	3.5	3.4	3.2	3.1	3	2.9	2.8
45	4.7	4.4	4.2	4	3.8	3.6	3.4	3.3	3.1	3	2.9	2.8
46	4.8	4.6	4.3	4.1	3.9	3.7	3.5	3.4	3.2	3.1	3	2.9
47	4.8	4.5	4.3	4.1	3.9	3.7	3.5	3.4	3.2	3.1	3	2.9
48	4.9	4.6	4.3	4.1	3.9	3.7	3.6	3.4	3.3	3.2	3	2.9
49	5	4.7	4.5	4.2	4	3.8	3.7	3.5	3.4	3.2	3.1	3
50	5.2	4.9	4.6	4.4	4.2	4	3.8	3.6	3.5	3.3	3.2	3.1
51	5.4	5	4.7	4.5	4.3	4.1	3.9	3.7	3.5	3.4	3.3	3.1
52	5.4	5.1	4.8	4.5	4.3	4.1	3.9	3.7	3.6	3.4	3.3	3.2
53	5.1	4.8	4.5	4.3	4.1	3.9	3.8	3.6	3.5	3.3	3.2	3.1
54	5.1	4.8	4.6	4.3	4.1	4	3.8	3.6	3.5	3.3	3.2	3.1
55	5	4.7	4.4	4.2	4	3.8	3.6	3.4	3.3	3.2	3	2.9
56	4.9	4.6	4.3	4.1	3.9	3.7	3.5	3.4	3.2	3.1	3	2.9
57	4.8	4.5	4.2	4	3.8	3.6	3.5	3.3	3.2	3	2.9	2.8
58	4.7	4.4	4.2	4	3.8	3.6	3.4	3.3	3.1	3	2.9	2.8
59	4.6	4.3	4.1	3.9	3.7	3.5	3.3	3.2	3	2.9	2.8	2.7
60	4.4	4.1	3.9	3.7	3.5	3.3	3.2	3	2.9	2.8	2.7	2.6
61	4.2	4	3.8	3.6	3.4	3.2	3.1	3	2.9	2.7	2.6	2.5
62	4.3	4.1	3.8	3.6	3.5	3.3	3.2	3	2.9	2.8	2.7	2.6
63	4.6	4.3	4.1	3.9	3.7	3.5	3.3	3.2	3	2.9	2.8	2.7
64	4.6	4.3	4.1	3.9	3.7	3.5	3.3	3.2	3.1	2.9	2.8	2.7
65	4.6	4.3	4.1	3.9	3.7	3.5	3.3	3.2	3.1	2.9	2.8	2.7
66	4.7	4.4	4.2	4	3.8	3.6	3.4	3.3	3.1	3	2.9	2.8
67	4.6	4.4	4.1	3.9	3.7	3.6	3.4	3.3	3.1	3	2.9	2.8
68	4.8	4.5	4.2	4	3.8	3.6	3.5	3.3	3.2	3.1	3	2.8
69	4.7	4.4	4.2	4	3.8	3.6	3.5	3.3	3.2	3.1	2.9	2.8
70	4.8	4.5	4.3	4.1	3.9	3.7	3.5	3.4	3.2	3.1	3	2.9
71	4.9	4.6	4.3	4.1	3.9	3.7	3.6	3.4	3.3	3.2	3	2.9
72	4.3	4.1	3.9	3.7	3.6	3.4	3.3	3.2	3.1	2.9	2.8	2.7
73	4.9	4.6	4.4	4.1	3.9	3.7	3.6	3.4	3.3	3.1	3	2.9
74	4.8	4.5	4.3	4	3.8	3.6	3.5	3.3	3.2	3	2.9	2.8
75	4.6	4.4	4.1	3.9	3.7	3.5	3.4	3.2	3.1	3	2.8	2.7
76	4.5	4.2	4	3.8	3.6	3.4	3.3	3.1	3	2.9	2.7	2.6
77	4.4	4.1	3.9	3.7	3.5	3.3	3.2	3	2.9	2.8	2.7	2.6
78	4.1	3.9	3.7	3.5	3.3	3.2	3	2.9	2.8	2.7	2.6	2.5
79	4	3.8	3.6	3.4	3.2	3.1	3	2.8	2.7	2.6	2.5	2.4
80	4	3.8	3.6	3.4	3.3	3.1	3	2.8	2.7	2.6	2.5	2.4
81	4.2	4	3.8	3.6	3.4	3.2	3.1	2.9	2.8	2.7	2.6	2.5
82	4.5	4.2	3.9	3.7	3.5	3.4	3.2	3.1	2.9	2.8	2.7	2.6
83	4.5	4.2	4	3.8	3.6	3.4	3.2	3.1	3	2.8	2.7	2.6
84	4.4	4.1	3.9	3.7	3.5	3.4	3.2	3.1	2.9	2.8	2.7	2.6
85	4.3	4.1	3.9	3.7	3.5	3.3	3.2	3.1	2.9	2.8	2.7	2.6
86	4.3	4.1	3.8	3.6	3.5	3.3	3.2	3	2.9	2.8	2.7	2.6
87	4.4	4.2	3.9	3.7	3.6	3.4	3.2	3.1	3	2.9	2.8	2.7
88	4.3	4.1	3.9	3.7	3.5	3.4	3.2	3.1	3	2.8	2.7	2.6
89	4.2	4	3.8	3.6	3.4	3.3	3.2	3	2.9	2.8	2.7	2.6
90	4.2	4	3.8	3.6	3.4	3.3	3.1	3	2.9	2.8	2.7	2.6
91	4.7	4.5	4.2	4	3.8	3.6	3.4	3.3	3.1	3	2.9	2.8
92	4.5	4.3	4	3.8	3.6	3.4	3.3	3.1	3	2.9	2.8	2.7
93	4.4	4.1	3.9	3.7	3.5	3.3	3.2	3	2.9	2.8	2.7	2.6
94	4.3	4.1	3.8	3.6	3.4	3.3	3.1	3	2.9	2.7	2.6	2.5
95	4.2	3.9	3.7	3.5	3.3	3.2	3	2.9	2.8	2.7	2.5	2.5
96	3.9	3.7	3.5	3.3	3.2	3	2.9	2.7	2.6	2.5	2.4	2.3
97	3.9	3.7	3.5	3.3	3.1	3	2.8	2.7	2.6	2.5	2.4	2.3
98	4.1	3.8	3.6	3.4	3.2	3.1	2.9	2.8	2.7	2.6	2.5	2.4
99	4.1	3.9	3.6	3.4	3.3	3.1	3	2.8	2.7	2.6	2.5	2.4
100	4.1	3.9	3.6	3.4	3.3	3.1	3	2.8	2.7	2.6	2.5	2.4
101	4.2	4	3.8	3.6	3.4	3.2	3.1	2.9	2.8	2.7	2.6	2.5
102	4.2	4	3.7	3.5	3.4	3.2	3	2.9	2.8	2.7	2.6	2.5
103	4.2	4	3.7	3.5	3.4	3.2	3.1	2.9	2.8	2.7	2.6	2.5
104	4.3	4	3.8	3.6	3.4	3.2	3.1	3	2.8	2.7	2.6	2.5
105	4.3	4.1	3.9	3.7	3.5	3.3	3.1	3	2.9	2.8	2.7	2.6
106	4.2	4	3.8	3.6	3.4	3.2	3.1	3	2.8	2.7	2.6	2.5
107	3.9	3.7	3.5	3.3	3.2	3	2.9	2.8	2.7	2.6	2.5	2.4
108	4.1	3.9	3.7	3.5	3.3	3.2	3	2.9	2.8	2.7	2.6	2.5
109	4.8	4.5	4.3	4	3.8	3.6	3.5	3.3	3.2	3	2.9	2.8
110	4.6	4.4	4.1	3.9	3.7	3.5	3.3	3.2	3.1	2.9	2.8	2.7
111	4.6	4.3	4	3.8	3.6	3.4	3.3	3.1	3	2.9	2.8	2.7
112	4.4	4.2	3.9	3.7	3.5	3.3	3.2	3	2.9	2.8	2.7	2.6
113	4.3	4	3.8	3.6	3.4	3.2	3.1	3	2.8	2.7	2.6	2.5
114	4.1	3.9	3.7	3.5	3.3	3.1	3	2.9	2.7	2.6	2.5	2.4
115	4.1	3.8	3.6	3.4	3.3	3.1	2.9	2.8	2.7	2.6	2.5	2.4
116	4.1	3.9	3.6	3.4	3.3	3.1	3	2.8	2.7	2.6	2.5	2.4
117	4.2	3.9	3.7	3.5	3.3	3.1	3	2.9	2.7	2.6	2.5	2.4
118	4.2	3.9	3.7	3.5	3.3	3.2	3	2.9	2.7	2.6	2.5	2.4
119	4.2	4	3.7	3.5	3.4	3.2	3	2.9	2.8	2.7	2.6	2.5
120	4.3	4	3.8	3.6	3.4	3.2	3.1	2.9	2.8	2.7	2.6	2.5
121	4.3	4	3.8	3.6	3.4	3.2	3.1	2.9	2.8	2.7	2.6	2.5
122	4.3	4	3.8	3.6	3.4	3.2	3.1	3	2.8	2.7	2.6	2.5
123	4.3	4.1	3.8	3.6	3.4	3.3	3.1	3	2.9	2.7	2.6	2.5
124	4.2	4	3.8	3.6	3.4	3.2	3.1	2.9	2.8	2.7	2.6	2.5
125	4.3	4	3.8	3.6	3.4	3.3	3.1	3	2.8	2.7	2.6	2.5
126	4.1	3.9	3.7	3.5	3.3	3.1	3	2.9	2.8	2.7	2.6	2.5
127	5.1	4.8	4.5	4.3	4	3.8	3.7	3.5	3.3	3.2	3.1	3
128	4.9	4.6	4.4	4.1	3.9	3.7	3.6	3.4	3.3	3.1	3	2.9
129	4.9	4.6	4.3	4.1	3.9	3.7	3.5	3.3	3.2	3.1	2.9	6.2
130	4.8	4.5	4.2	4	3.8	3.6	3.4	3.3	3.1	3	2.9	2.8
131	4.6	4.3	4.1	3.8	3.6	3.5	3.3	3.2	3	2.9	2.8	2.7
132	4.5	4.2	4	3.8	3.6	3.4	3.2	3.1	3	2.8	2.7	2.6
133	4.5	4.2	4	3.7	3.5	3.4	3.2	3.1	2.9	2.8	2.7	4.6
134	4.5	4.2	3.9	3.7	3.5	3.4	3.2	3.1	2.9	2.8	2.7	2.6
135	4.4	4.2	3.9	3.7	3.5	3.3	3.2	3	2.9	2.8	2.7	2.6
136	4.5	4.2	3.9	3.7	3.5	3.4	3.2	3.1	2.9	2.8	2.7	2.6
137	4.4	4.2	3.9	3.7	3.5	3.3	3.2	3.1	2.9	2.8	2.7	2.6
138	4.5	4.2	3.9	3.7	3.5	3.4	3.2	3.1	2.9	2.8	2.7	2.6
139	4.4	4.2	3.9	3.7	3.5	3.4	3.2	3.1	2.9	2.8	2.7	2.6
140	4.4	4.2	3.9	3.7	3.5	3.3	3.2	3	2.9	2.8	2.7	2.6
141	4.4	4.1	3.9	3.7	3.5	3.3	3.2	3	2.9	2.8	2.7	2.6
142	4.4	4.2	3.9	3.7	3.5	3.3	3.2	3	2.9	2.8	2.7	2.6
143	4.4	4.1	3.9	3.7	3.5	3.3	3.2	3	2.9	2.8	2.7	2.6
144	4	3.8	3.6	3.4	3.3	3.1	3	2.9	2.7	2.6	2.5	2.4
145	5.3	5	4.7	4.5	4.2	4	3.8	3.7	3.5	3.4	3.2	29.4
146	5.2	4.9	4.6	4.4	4.2	3.9	3.8	3.6	3.4	3.3	3.2	17.4
147	5.2	4.8	4.6	4.3	4.1	3.9	3.7	3.5	3.4	3.2	3.1	23.4
148	5.1	4.7	4.5	4.2	4	3.8	3.6	3.5	3.3	3.2	3.1	3
149	5	4.7	4.4	4.1	3.9	3.7	3.6	3.4	3.3	3.1	3	2.9
150	4.9	4.6	4.3	4.1	3.8	3.7	3.5	3.3	3.2	3.1	2.9	2.8
151	4.8	4.5	4.2	4	3.8	3.6	3.4	3.3	3.1	3	2.9	2.8
152	4.8	4.5	4.2	4	3.8	3.6	3.4	3.3	3.1	3	2.9	2.8
153	4.7	4.4	4.2	3.9	3.7	3.6	3.4	3.2	3.1	3	2.9	2.7
154	4.7	4.4	4.1	3.9	3.7	3.5	3.3	3.2	3.1	2.9	2.8	2.7
155	4.7	4.4	4.1	3.9	3.7	3.5	3.3	3.2	3.1	2.9	2.8	2.7
156	4.6	4.4	4.1	3.9	3.7	3.5	3.3	3.2	3	2.9	2.8	2.7
157	4.6	4.3	4.1	3.8	3.6	3.5	3.3	3.2	3	2.9	2.8	2.7
158	4.6	4.3	4	3.8	3.6	3.4	3.3	3.1	3	2.9	2.8	2.7
159	4.5	4.3	4	3.8	3.6	3.4	3.3	3.1	3	2.9	2.7	2.6
160	4.5	4.2	4	3.8	3.6	3.4	3.2	3.1	3	2.8	2.7	2.6
161	4.4	4.1	3.9	3.7	3.5	3.3	3.2	3	2.9	2.8	2.7	2.6
162	4.1	3.9	3.7	3.5	3.3	3.2	3	2.9	2.8	2.7	2.6	2.5
163	5.6	5.2	4.9	4.7	4.4	4.2	4	3.8	3.7	3.5	3.4	30.3
164	5.5	5.2	4.9	4.6	4.4	4.1	3.9	3.8	3.6	3.5	3.3	34.1
165	5.4	5.1	4.8	4.5	4.3	4.1	3.9	3.7	3.6	3.4	3.3	22.8
166	5.4	5	4.7	4.5	4.2	4	3.8	3.7	3.5	3.4	3.2	21.1
167	5.2	4.9	4.6	4.4	4.2	4	3.8	3.6	3.4	3.3	3.2	3.1
168	5.2	4.9	4.6	4.3	4.1	3.9	3.7	3.6	3.4	3.3	3.1	3
169	5.1	4.8	4.5	4.3	4.1	3.9	3.7	3.5	3.4	3.2	3.1	3
170	5.1	4.7	4.5	4.2	4	3.8	3.6	3.5	3.3	3.2	3.1	2.9
171	5	4.7	4.4	4.2	4	3.8	3.6	3.4	3.3	3.1	3	2.9
172	4.9	4.6	4.3	4.1	3.9	3.7	3.5	3.4	3.2	3.1	3	2.9
173	4.9	4.6	4.3	4.1	3.9	3.7	3.5	3.3	3.2	3.1	2.9	2.8
174	4.8	4.5	4.3	4	3.8	3.6	3.5	3.3	3.2	3	2.9	2.8
175	4.7	4.4	4.2	4	3.8	3.6	3.4	3.3	3.1	3	2.9	2.8
176	4.7	4.4	4.1	3.9	3.7	3.5	3.4	3.2	3.1	3	2.8	2.7
177	4.6	4.4	4.1	3.9	3.7	3.5	3.3	3.2	3	2.9	2.8	2.7
178	4.6	4.3	4	3.8	3.6	3.4	3.3	3.1	3	2.9	2.8	2.7
179	4.5	4.2	4	3.8	3.6	3.4	3.2	3.1	3	2.8	2.7	2.6
180	4.4	4.2	3.9	3.7	3.5	3.3	3.2	3	2.9	2.8	2.7	2.6
181	6.2	5.8	14.9	12.7	11	9.8	8.8	8	7.3	6.7	6.2	66
182	5.9	5.5	5.4	5.1	4.8	4.6	4.3	4.1	4	3.8	3.6	49.5
183	5.9	5.5	5.3	5	4.7	4.5	4.3	4.1	3.9	3.7	3.6	50.5
184	5.6	5.3	5	4.7	4.5	4.2	4	3.9	3.7	3.5	3.4	18
185	5.6	5.2	4.9	4.7	4.4	4.2	4	3.8	3.7	3.5	3.4	12.1
186	5.5	5.2	4.9	4.6	4.4	4.2	4	3.8	3.6	3.5	3.3	12.7
187	5.5	5.1	4.8	4.6	4.3	4.1	3.9	3.7	3.6	3.4	3.3	3.2
188	5.4	5	4.7	4.5	4.2	4	3.8	3.7	3.5	3.4	3.2	3.1
189	5.2	4.9	4.6	4.4	4.2	4	3.8	3.6	3.4	3.3	3.2	3.1
190	5.1	4.8	4.5	4.3	4.1	3.9	3.7	3.5	3.4	3.2	3.1	3
191	5.1	4.7	4.5	4.2	4	3.8	3.6	3.5	3.3	3.2	3.1	2.9
192	5	4.7	4.4	4.2	3.9	3.7	3.6	3.4	3.3	3.1	3	2.9
193	4.9	4.6	4.3	4.1	3.9	3.7	3.5	3.3	3.2	3.1	3	2.8
194	4.8	4.5	4.2	4	3.8	3.6	3.4	3.3	3.1	3	2.9	2.8
195	4.7	4.4	4.2	3.9	3.7	3.6	3.4	3.2	3.1	3	2.9	2.7
196	4.6	4.4	4.1	3.9	3.7	3.5	3.3	3.2	3	2.9	2.8	2.7
197	4.6	4.3	4	3.8	3.6	3.4	3.3	3.1	3	2.9	2.7	2.6
198	4.5	4.2	3.9	3.7	3.5	3.4	3.2	3.1	2.9	2.8	2.7	2.6
199	7.2	6.7	41.2	26.6	20.1	16.2	13.7	11.8	10.4	9.3	8.5	94.4
200	6.4	6	16.9	14.1	12.1	10.7	9.5	8.6	7.9	7.2	6.7	68
201	6	5.6	5.3	5	4.7	4.5	4.3	4.1	3.9	3.8	3.6	25
202	5.9	5.5	5.2	4.9	4.7	4.5	4.2	4.1	3.9	3.7	3.6	7.4
203	5.9	5.5	5.2	4.9	4.7	4.4	4.2	4	3.9	3.7	3.6	12.5
204	5.9	5.5	5.2	4.9	4.7	4.4	4.2	4	3.9	3.7	3.5	15.4
205	5.8	5.4	5.1	4.8	4.6	4.3	4.1	4	3.8	3.6	3.5	3.4
206	5.6	5.2	4.9	4.7	4.4	4.2	4	3.8	3.7	3.5	3.4	3.3
207	5.4	5.1	4.8	4.6	4.3	4.1	3.9	3.8	3.6	3.5	3.3	3.2
208	5.4	5	4.7	4.5	4.3	4	3.9	3.7	3.5	3.4	3.3	3.1
209	5.2	4.9	4.6	4.4	4.1	3.9	3.8	3.6	3.4	3.3	3.2	3.1
210	5.1	4.8	4.5	4.3	4	3.8	3.7	3.5	3.4	3.2	3.1	3
211	5	4.7	4.4	4.2	3.9	3.7	3.6	3.4	3.3	3.1	3	2.9
212	4.9	4.6	4.3	4.1	3.9	3.7	3.5	3.4	3.2	3.1	3	2.9
213	4.8	4.5	4.3	4	3.8	3.6	3.5	3.3	3.2	3	2.9	2.8
214	4.7	4.4	4.2	3.9	3.7	3.5	3.4	3.2	3.1	3	2.8	2.7
215	4.6	4.3	4	3.8	3.6	3.4	3.3	3.1	3	2.9	2.8	2.7
216	4.4	4.2	3.9	3.7	3.5	3.3	3.2	3	2.9	2.8	2.7	2.6
217	7.5	6.9	31.9	23	18.2	15.1	13	11.4	10.1	9.1	8.3	79.5
218	6.4	6	5.6	5.3	5	4.8	4.6	4.4	4.2	4	3.8	35.2
219	6.2	5.8	5.5	5.2	4.9	4.7	4.5	4.3	4.1	3.9	3.8	6.5
220	6.1	5.8	5.4	5.1	4.9	4.6	4.4	4.2	4	3.9	3.7	3.6
221	6.2	5.8	5.4	5.1	4.9	4.6	4.4	4.2	4.1	3.9	3.7	3.6
222	6.1	5.8	5.4	5.1	4.9	4.6	4.4	4.2	4	3.9	3.7	3.6
223	6	5.6	5.3	5	4.8	4.5	4.3	4.1	4	3.8	3.7	3.5
224	5.8	5.5	5.2	4.9	4.6	4.4	4.2	4	3.9	3.7	3.6	3.4
225	5.7	5.3	5	4.7	4.5	4.3	4.1	3.9	3.7	3.6	3.5	3.3
226	5.6	5.2	4.9	4.7	4.4	4.2	4	3.8	3.7	3.5	3.4	3.3
227	5.3	5	4.7	4.5	4.3	4	3.9	3.7	3.5	3.4	3.3	3.1
228	5.2	4.9	4.6	4.4	4.2	4	3.8	3.6	3.5	3.3	3.2	3.1
229	5.1	4.8	4.5	4.3	4	3.8	3.7	3.5	3.4	3.2	3.1	3
230	5	4.7	4.4	4.2	4	3.8	3.6	3.4	3.3	3.2	3	2.9
231	4.9	4.6	4.3	4.1	3.9	3.7	3.5	3.4	3.2	3.1	3	2.8
232	4.7	4.4	4.2	4	3.8	3.6	3.4	3.2	3.1	3	2.9	2.8
233	4.6	4.3	4	3.8	3.6	3.5	3.3	3.1	3	2.9	2.8	2.7
234	4.4	4.2	3.9	3.7	3.5	3.3	3.2	3	2.9	2.8	2.7	2.6
235	6.4	6	5.7	5.4	5.1	4.9	4.6	4.4	4.2	4.1	3.9	11.6
236	6.5	6.1	5.7	5.4	5.1	4.9	4.6	4.4	4.2	4.1	3.9	10.9
237	6.4	6	5.7	5.4	5.1	4.8	4.6	4.4	4.2	4.1	3.9	3.8
238	6.4	6	5.6	5.3	5.1	4.8	4.6	4.4	4.2	4	3.9	3.7
239	6.4	6	5.7	5.4	5.1	4.8	4.6	4.4	4.2	4.1	3.9	3.8
240	6.4	6	5.7	5.4	5.1	4.9	4.6	4.4	4.2	4.1	3.9	3.8
241	6.3	5.9	5.6	5.3	5	4.8	4.6	4.4	4.2	4	3.9	3.7
242	6.1	5.7	5.4	5.1	4.8	4.6	4.4	4.2	4	3.9	3.7	3.6
243	5.8	5.4	5.1	4.9	4.6	4.4	4.2	4	3.9	3.7	3.6	3.4
244	5.7	5.4	5.1	4.8	4.6	4.3	4.1	4	3.8	3.6	3.5	3.4
245	5.5	5.1	4.9	4.6	4.4	4.2	4	3.8	3.6	3.5	3.4	3.2
246	5.3	5	4.7	4.5	4.2	4	3.9	3.7	3.5	3.4	3.3	3.1
247	5.2	4.8	4.6	4.3	4.1	3.9	3.7	3.6	3.4	3.3	3.2	3
248	5.1	4.7	4.5	4.2	4	3.8	3.7	3.5	3.3	3.2	3.1	3
249	4.9	4.6	4.3	4.1	3.9	3.7	3.5	3.4	3.2	3.1	3	2.9
250	4.8	4.5	4.2	4	3.8	3.6	3.4	3.3	3.1	3	2.9	2.8
251	4.6	4.3	4.1	3.9	3.7	3.5	3.3	3.2	3	2.9	2.8	2.7
252	4.5	4.2	3.9	3.7	3.5	3.4	3.2	3.1	2.9	2.8	2.7	2.6
253	6.7	6.3	5.9	5.6	5.3	5	4.8	4.6	4.4	4.2	4	12.9
254	6.6	6.2	5.9	5.6	5.3	5	4.8	4.6	4.4	4.2	4	4
255	6.6	6.2	5.8	5.5	5.2	5	4.7	4.5	4.3	4.2	4	3.9
256	6.5	6.1	5.8	5.5	5.2	5	4.7	4.5	4.3	4.2	4	3.9
257	6.5	6.1	5.8	5.5	5.2	5	4.8	4.5	4.4	4.2	4	3.9
258	6.5	6.1	5.8	5.5	5.2	5	4.7	4.5	4.4	4.2	4	3.9
259	6.4	6	5.7	5.4	5.1	4.9	4.7	4.5	4.3	4.1	4	3.8
260	6.2	5.8	5.5	5.2	5	4.7	4.5	4.3	4.1	4	3.8	3.7
261	5.9	5.5	5.2	5	4.7	4.5	4.3	4.1	4	3.8	3.7	3.5
262	5.7	5.4	5.1	4.8	4.6	4.4	4.2	4	3.9	3.7	3.6	3.4
263	5.5	5.2	4.9	4.7	4.4	4.2	4.1	3.9	3.7	3.6	3.4	3.3
264	5.2	4.9	4.7	4.4	4.2	4	3.8	3.7	3.5	3.4	3.3	3.2
265	5.3	5	4.7	4.4	4.2	4	3.8	3.7	3.5	3.4	3.3	3.1
266	5.2	4.9	4.6	4.3	4.1	3.9	3.7	3.6	3.4	3.3	3.2	3
267	4.9	4.6	4.4	4.1	3.9	3.7	3.6	3.4	3.3	3.1	3	2.9
268	4.7	4.4	4.2	4	3.8	3.6	3.4	3.3	3.1	3	2.9	2.8
269	4.6	4.3	4.1	3.8	3.6	3.5	3.3	3.2	3	2.9	2.8	2.7
270	4.4	4.2	3.9	3.7	3.5	3.3	3.2	3	2.9	2.8	2.7	2.6
271	6.8	6.4	6	5.7	5.4	5.2	4.9	4.7	4.5	4.3	4.1	4.9
272	6.8	6.4	6	5.7	5.4	5.1	4.9	4.7	4.5	4.3	4.1	4
273	6.8	6.4	6	5.7	5.4	5.2	4.9	4.7	4.5	4.3	4.2	4
274	6.8	6.4	6.1	5.7	5.5	5.2	5	4.7	4.5	4.4	4.2	4
275	6.7	6.3	6	5.7	5.4	5.1	4.9	4.7	4.5	4.3	4.2	4
276	6.7	6.3	6	5.7	5.4	5.1	4.9	4.7	4.5	4.3	4.2	4
277	6.6	6.2	5.9	5.6	5.3	5.1	4.8	4.6	4.4	4.3	4.1	4
278	6.3	5.9	5.6	5.3	5.1	4.8	4.6	4.4	4.3	4.1	3.9	3.8
279	6	5.6	5.3	5.1	4.8	4.6	4.4	4.2	4.1	3.9	3.8	3.6
280	5.6	5.3	5	4.8	4.6	4.4	4.2	4	3.8	3.7	3.6	3.4
281	5.4	5.1	4.8	4.6	4.4	4.2	4	3.9	3.7	3.6	3.4	3.3
282	5.2	4.9	4.7	4.4	4.2	4	3.9	3.7	3.6	3.4	3.3	3.2
283	5.3	5	4.7	4.5	4.3	4.1	3.9	3.7	3.6	3.4	3.3	3.2
284	5.1	4.8	4.6	4.3	4.1	3.9	3.7	3.6	3.4	3.3	3.2	3.1
285	4.9	4.6	4.4	4.2	3.9	3.8	3.6	3.4	3.3	3.2	3	2.9
286	4.7	4.4	4.2	4	3.8	3.6	3.4	3.3	3.1	3	2.9	2.8
287	4.6	4.3	4	3.8	3.6	3.5	3.3	3.2	3	2.9	2.8	2.7
288	4.4	4.1	3.9	3.7	3.5	3.3	3.2	3	2.9	2.8	2.7	2.6
289	7	6.6	6.2	5.9	5.6	5.3	5.1	4.8	4.6	4.4	4.3	4.2
290	7	6.6	6.2	5.9	5.6	5.3	5.1	4.9	4.7	4.5	4.3	4.1
291	7	6.6	6.2	5.9	5.6	5.3	5.1	4.9	4.7	4.5	4.3	4.1
292	7	6.6	6.2	5.9	5.6	5.3	5.1	4.9	4.7	4.5	4.3	4.2
293	7	6.6	6.2	5.9	5.6	5.4	5.1	4.9	4.7	4.5	4.3	4.2
294	7	6.6	6.2	5.9	5.6	5.4	5.1	4.9	4.7	4.5	4.4	4.2
295	6.9	6.5	6.2	5.8	5.6	5.3	5.1	4.8	4.7	4.5	4.3	4.1
296	6.6	6.2	5.9	5.6	5.3	5.1	4.8	4.6	4.4	4.3	4.1	4
297	6.2	5.8	5.5	5.3	5	4.8	4.6	4.4	4.2	4.1	3.9	3.8
298	5.9	5.6	5.3	5	4.8	4.6	4.4	4.2	4	3.9	3.7	3.6
299	5.6	5.3	5	4.8	4.5	4.3	4.2	4	3.8	3.7	3.6	3.4
300	5.2	4.9	4.7	4.4	4.2	4.1	3.9	3.7	3.6	3.5	3.3	3.2
301	5.2	4.9	4.7	4.4	4.2	4	3.9	3.7	3.6	3.4	3.3	3.2
302	5.1	4.8	4.6	4.3	4.1	3.9	3.8	3.6	3.5	3.3	3.2	3.1
303	4.9	4.6	4.4	4.2	4	3.8	3.6	3.5	3.3	3.2	3.1	2.9
304	4.6	4.4	4.1	3.9	3.7	3.6	3.4	3.3	3.1	3	2.9	2.8
305	4.5	4.3	4	3.8	3.6	3.5	3.3	3.2	3	2.9	2.8	2.7
306	4.3	4.1	3.8	3.6	3.4	3.3	3.1	3	2.9	2.8	2.6	2.5
307	7.2	6.7	6.4	6	5.7	5.4	5.2	5	4.8	4.6	4.4	4.3
308	7.1	6.7	6.3	6	5.7	5.4	5.2	5	4.8	4.6	4.4	4.2
309	7	6.6	6.3	5.9	5.6	5.4	5.1	4.9	4.7	4.5	4.4	4.2
310	7	6.6	6.2	5.9	5.6	5.4	5.1	4.9	4.7	4.6	4.4	4.2
311	7	6.6	6.3	6	5.7	5.4	5.2	5	4.8	4.6	4.4	4.3
312	7	6.6	6.3	5.9	5.7	5.4	5.2	5	4.8	4.6	4.4	4.3
313	6.9	6.5	6.1	5.8	5.6	5.3	5.1	4.9	4.7	4.5	4.4	4.2
314	6.6	6.3	5.9	5.7	5.4	5.1	4.9	4.7	4.5	4.4	4.2	4.1
315	6.3	6	5.7	5.4	5.1	4.9	4.7	4.5	4.3	4.2	4	3.9
316	6.2	5.9	5.6	5.3	5	4.8	4.6	4.4	4.2	4.1	3.9	3.8
317	5.9	5.6	5.3	5	4.8	4.5	4.4	4.2	4	3.9	3.7	3.6
318	5.4	5.2	4.9	4.7	4.4	4.2	4.1	3.9	3.7	3.6	3.5	3.4
319	5.1	4.8	4.6	4.3	4.1	4	3.8	3.7	3.5	3.4	3.3	3.2
320	5	4.7	4.5	4.3	4.1	3.9	3.7	3.6	3.4	3.3	3.2	3.1
321	4.9	4.6	4.4	4.2	4	3.8	3.6	3.5	3.3	3.2	3.1	3
322	4.6	4.4	4.1	3.9	3.7	3.6	3.4	3.3	3.1	3	2.9	2.8
323	4.4	4.2	3.9	3.7	3.6	3.4	3.2	3.1	3	2.9	2.8	2.7
324	4.2	4	3.8	3.6	3.4	3.2	3.1	3	2.8	2.7	2.6	2.5
325	7.1	6.7	6.3	6	5.7	5.4	5.2	4.9	4.7	4.5	4.4	4.2
326	6.9	6.5	6.2	5.9	5.6	5.3	5.1	4.9	4.7	4.5	4.3	4.2
327	6.9	6.5	6.2	5.9	5.6	5.3	5.1	4.9	4.7	4.5	4.3	4.2
328	7	6.6	6.2	5.9	5.6	5.4	5.2	4.9	4.7	4.6	4.4	4.2
329	7	6.6	6.2	5.9	5.6	5.4	5.2	4.9	4.8	4.6	4.4	4.3
330	7	6.6	6.3	5.9	5.7	5.4	5.2	5	4.8	4.6	4.4	4.3
331	6.7	6.3	6	5.7	5.5	5.2	5	4.8	4.6	4.5	4.3	4.2
332	6.2	5.8	5.6	5.3	5.1	4.9	4.7	4.5	4.3	4.2	4	3.9
333	5.9	5.6	5.3	5.1	4.8	4.6	4.5	4.3	4.1	4	3.8	3.7
334	5.8	5.5	5.3	5	4.8	4.6	4.4	4.2	4.1	3.9	3.8	3.6
335	5.8	5.5	5.2	4.9	4.7	4.5	4.3	4.1	4	3.8	3.7	3.6
336	5.5	5.2	5	4.7	4.5	4.3	4.1	4	3.8	3.7	3.5	3.4
337	5.2	4.9	4.7	4.5	4.3	4.1	3.9	3.8	3.6	3.5	3.4	3.2
338	5	4.7	4.5	4.2	4.1	3.9	3.7	3.6	3.4	3.3	3.2	3.1
339	4.8	4.5	4.3	4.1	3.9	3.7	3.6	3.4	3.3	3.2	3.1	2.9
340	4.8	4.5	4.3	4.1	3.9	3.7	3.5	3.4	3.2	3.1	3	2.9
341	4.6	4.3	4.1	3.9	3.7	3.5	3.4	3.2	3.1	3	2.9	2.8
342	4.4	4.1	3.9	3.7	3.5	3.4	3.2	3.1	2.9	2.8	2.7	2.6
343	4.4	4.2	3.9	3.7	3.6	3.4	3.2	3.1	3	2.9	2.8	2.7
344	4.9	4.6	4.4	4.1	3.9	3.7	3.6	3.4	3.3	3.2	3	2.9
345	5.3	5	4.8	4.5	4.3	4.1	3.9	3.8	3.6	3.5	3.3	3.2
346	6	5.6	5.3	5	4.8	4.6	4.4	4.2	4	3.8	3.7	3.6
347	6.5	6.1	5.7	5.4	5.2	4.9	4.7	4.5	4.3	4.2	4	3.9
348	6.7	6.3	6	5.7	5.4	5.1	4.9	4.7	4.5	4.3	4.2	4
349	6.9	6.5	6.1	5.8	5.5	5.2	5	4.8	4.6	4.4	4.2	4.1
350	6.8	6.4	6.1	5.8	5.5	5.2	5	4.8	4.6	4.4	4.2	4.1
351	6.8	6.4	6.1	5.8	5.5	5.2	5	4.8	4.6	4.4	4.2	4.1
352	6.9	6.5	6.1	5.8	5.5	5.3	5.1	4.8	4.7	4.5	4.3	4.1
353	6.9	6.5	6.2	5.9	5.6	5.3	5.1	4.9	4.7	4.5	4.3	4.2
354	6.9	6.5	6.2	5.9	5.6	5.3	5.1	4.9	4.7	4.5	4.4	4.2
355	6.7	6.3	6	5.7	5.4	5.2	5	4.8	4.6	4.4	4.3	4.1
356	6.3	6	5.7	5.4	5.2	4.9	4.7	4.6	4.4	4.2	4.1	3.9
357	6.1	5.7	5.5	5.2	5	4.8	4.6	4.4	4.2	4.1	3.9	3.8
358	5.8	5.5	5.3	5	4.8	4.6	4.4	4.2	4.1	3.9	3.8	3.6
359	5.6	5.3	5.1	4.8	4.6	4.4	4.2	4.1	3.9	3.8	3.6	3.5
360	5.6	5.3	5	4.8	4.6	4.4	4.2	4	3.9	3.7	3.6	3.5
361	5.3	5	4.8	4.6	4.3	4.2	4	3.8	3.7	3.5	3.4	3.3
362	5.1	4.9	4.6	4.4	4.2	4	3.8	3.7	3.6	3.4	3.3	3.2
363	4.9	4.6	4.4	4.2	4	3.8	3.7	3.5	3.4	3.3	3.1	3
364	4.7	4.4	4.2	4	3.8	3.7	3.5	3.4	3.3	3.1	3	2.9
365	4.8	4.5	4.3	4.1	3.9	3.7	3.5	3.4	3.3	3.1	3	2.9
366	4.6	4.4	4.1	3.9	3.7	3.6	3.4	3.3	3.1	3	2.9	2.8
367	4.8	4.5	4.2	4	3.8	3.7	3.5	3.3	3.2	3.1	3	2.9
368	5.2	4.9	4.7	4.4	4.2	4	3.8	3.7	3.5	3.4	3.3	3.2
369	5.5	5.2	4.9	4.7	4.5	4.3	4.1	3.9	3.8	3.6	3.5	3.4
370	5.8	5.5	5.2	4.9	4.7	4.5	4.3	4.1	4	3.8	3.7	3.6
371	6.5	6.1	5.8	5.5	5.2	5	4.8	4.6	4.4	4.2	4.1	3.9
372	7	6.6	6.2	5.9	5.6	5.4	5.1	4.9	4.7	4.5	4.4	4.2
373	6.5	6.1	5.8	5.5	5.2	5	4.7	4.5	4.4	4.2	4	3.9
374	6.4	6.1	5.7	5.5	5.2	5	4.7	4.5	4.4	4.2	4	3.9
375	6.5	6.2	5.8	5.6	5.3	5	4.8	4.6	4.4	4.3	4.1	4
376	6.7	6.3	6	5.6	5.4	5.1	4.9	4.7	4.5	4.3	4.2	4
377	6.6	6.2	5.9	5.6	5.3	5.1	4.9	4.7	4.5	4.3	4.2	4
378	6.6	6.2	5.9	5.6	5.4	5.1	4.9	4.7	4.5	4.3	4.2	4
379	6.5	6.1	5.8	5.5	5.3	5.1	4.8	4.6	4.5	4.3	4.1	4
380	6.2	5.9	5.6	5.3	5.1	4.9	4.6	4.5	4.3	4.1	4	3.8
381	6	5.6	5.4	5.1	4.9	4.7	4.5	4.3	4.1	4	3.8	3.7
382	5.7	5.4	5.2	4.9	4.7	4.5	4.3	4.2	4	3.9	3.7	3.6
383	5.5	5.2	5	4.8	4.5	4.4	4.2	4	3.9	3.7	3.6	3.5
384	5.4	5.2	4.9	4.7	4.5	4.3	4.1	3.9	3.8	3.7	3.5	3.4
385	5.5	5.2	4.9	4.7	4.5	4.3	4.1	3.9	3.8	3.6	3.5	3.4
386	5.2	5	4.7	4.5	4.3	4.1	3.9	3.8	3.6	3.5	3.4	3.3
387	5	4.7	4.5	4.3	4.1	3.9	3.8	3.6	3.5	3.4	3.2	3.1
388	4.9	4.7	4.4	4.2	4	3.9	3.7	3.5	3.4	3.3	3.2	3.1
389	4.9	4.6	4.4	4.2	4	3.8	3.6	3.5	3.4	3.2	3.1	3
390	4.8	4.6	4.3	4.1	3.9	3.7	3.6	3.4	3.3	3.2	3.1	3
391	4.9	4.6	4.4	4.2	4	3.8	3.6	3.5	3.4	3.2	3.1	3
392	5.2	4.9	4.7	4.5	4.3	4.1	3.9	3.7	3.6	3.5	3.3	3.2
393	5.6	5.3	5	4.8	4.5	4.3	4.2	4	3.8	3.7	3.6	3.4
394	6	5.7	5.4	5.1	4.9	4.7	4.5	4.3	4.1	4	3.8	3.7
395	6.4	6	5.7	5.4	5.2	4.9	4.7	4.5	4.4	4.2	4.1	3.9
396	6.9	6.5	6.2	5.9	5.6	5.4	5.1	4.9	4.7	4.5	4.4	4.2
397	6.2	5.8	5.5	5.2	5	4.8	4.5	4.4	4.2	4	3.9	3.7
398	6.1	5.7	5.4	5.2	4.9	4.7	4.5	4.3	4.2	4	3.9	3.7
399	5.9	5.6	5.3	5.1	4.9	4.6	4.5	4.3	4.1	4	3.8	3.7
400	5.9	5.6	5.4	5.1	4.9	4.7	4.5	4.3	4.1	4	3.8	3.7
401	6.1	5.8	5.5	5.2	5	4.8	4.6	4.4	4.2	4.1	3.9	3.8
402	6.2	5.9	5.6	5.3	5.1	4.8	4.6	4.5	4.3	4.1	4	3.8
403	6.1	5.8	5.5	5.2	5	4.8	4.6	4.4	4.2	4.1	3.9	3.8
404	6.1	5.8	5.5	5.2	5	4.8	4.6	4.4	4.2	4.1	3.9	3.8
405	6.1	5.8	5.5	5.2	5	4.7	4.5	4.4	4.2	4	3.9	3.7
406	5.9	5.5	5.3	5	4.8	4.6	4.4	4.2	4.1	3.9	3.8	3.6
407	5.9	5.6	5.3	5	4.8	4.6	4.4	4.2	4	3.9	3.8	3.6
408	5.8	5.4	5.2	4.9	4.7	4.5	4.3	4.1	4	3.8	3.7	3.5
409	5.6	5.3	5.1	4.8	4.6	4.4	4.2	4	3.9	3.7	3.6	3.5
410	5.6	5.3	5	4.8	4.6	4.4	4.2	4	3.8	3.7	3.6	3.4
411	5.4	5.1	4.8	4.6	4.4	4.2	4	3.9	3.7	3.6	3.4	3.3
412	5.3	5	4.8	4.5	4.3	4.1	4	3.8	3.7	3.5	3.4	3.3
413	5.1	4.8	4.6	4.4	4.2	4	3.8	3.7	3.5	3.4	3.3	3.2
414	4.8	4.6	4.3	4.1	4	3.8	3.6	3.5	3.4	3.2	3.1	3
415	5.1	4.8	4.6	4.4	4.2	4	3.8	3.7	3.5	3.4	3.3	3.2
416	5.5	5.2	4.9	4.7	4.5	4.3	4.1	3.9	3.8	3.6	3.5	3.4
417	5.8	5.5	5.2	5	4.7	4.5	4.4	4.2	4	3.9	3.7	3.6
418	6.1	5.8	5.5	5.2	5	4.8	4.6	4.4	4.2	4.1	3.9	3.8
419	6.4	6.1	5.8	5.5	5.2	5	4.8	4.6	4.4	4.3	4.1	4
420	6.8	6.5	6.1	5.8	5.6	5.3	5.1	4.9	4.7	4.5	4.4	4.2
421	5	4.8	4.6	4.4	4.2	4	3.9	3.7	3.6	3.5	3.4	3.3
422	5.8	5.5	5.2	4.9	4.7	4.5	4.3	4.1	4	3.8	3.7	3.6
423	5.8	5.5	5.2	5	4.7	4.5	4.4	4.2	4	3.9	3.7	3.6
424	5.8	5.5	5.2	4.9	4.7	4.5	4.3	4.2	4	3.9	3.7	3.6
425	5.6	5.3	5.1	4.8	4.6	4.4	4.2	4.1	3.9	3.8	3.7	3.5
426	5.6	5.3	5.1	4.9	4.6	4.5	4.3	4.1	4	3.8	3.7	3.6
427	5.7	5.4	5.2	4.9	4.7	4.5	4.3	4.2	4	3.9	3.7	3.6
428	5.7	5.4	5.1	4.9	4.7	4.5	4.3	4.1	4	3.8	3.7	3.6
429	5.9	5.6	5.3	5.1	4.8	4.6	4.4	4.3	4.1	3.9	3.8	3.7
430	6	5.6	5.4	5.1	4.9	4.6	4.4	4.3	4.1	3.9	3.8	3.7
431	5.7	5.4	5.1	4.9	4.6	4.4	4.3	4.1	3.9	3.8	3.7	3.5
432	5.9	5.6	5.3	5	4.8	4.6	4.4	4.2	4	3.9	3.7	3.6
433	5.8	5.4	5.2	4.9	4.7	4.5	4.3	4.1	4	3.8	3.7	3.5
434	5.8	5.5	5.2	5	4.7	4.5	4.3	4.1	4	3.8	3.7	3.6
435	5.7	5.4	5.1	4.9	4.7	4.5	4.3	4.1	3.9	3.8	3.6	3.5
436	5.6	5.3	5	4.8	4.6	4.4	4.2	4	3.9	3.7	3.6	3.5
437	5.5	5.2	5	4.7	4.5	4.3	4.1	4	3.8	3.7	3.5	3.4
438	5.2	4.9	4.7	4.5	4.3	4.1	3.9	3.8	3.6	3.5	3.4	3.3
439	4.8	4.6	4.4	4.2	4	3.9	3.7	3.6	3.5	3.3	3.2	3.1
440	5.5	5.3	5	4.8	4.6	4.4	4.2	4	3.9	3.7	3.6	3.5
441	5.5	5.2	5	4.8	4.6	4.4	4.2	4.1	3.9	3.8	3.7	3.5
442	5.8	5.5	5.3	5	4.8	4.6	4.4	4.3	4.1	4	3.8	3.7
443	6.2	5.9	5.7	5.4	5.2	5	4.8	4.6	4.4	4.2	4.1	4
444	7.2	6.8	6.4	6.1	5.8	5.6	5.3	5.1	4.9	4.7	4.6	4.4
445	3	2.9	2.8	2.7	2.7	2.6	2.5	2.5	2.4	2.4	2.3	2.2
446	4.4	4.2	4	3.9	3.7	3.6	3.5	3.3	3.2	3.1	3	2.9
447	4.1	4	3.8	3.7	3.5	3.4	3.3	3.2	3.1	3	2.9	2.8
448	5.3	5.1	4.8	4.6	4.4	4.2	4	3.9	3.8	3.6	3.5	3.4
449	5.3	5	4.8	4.6	4.4	4.2	4	3.9	3.7	3.6	3.5	3.4
450	5.5	5.2	5	4.8	4.5	4.4	4.2	4	3.9	3.7	3.6	3.5
451	5.8	5.5	5.2	5	4.8	4.6	4.4	4.2	4	3.9	3.7	3.6
452	5.8	5.5	5.2	5	4.7	4.5	4.3	4.2	4	3.9	3.7	3.6
453	5.9	5.6	5.3	5	4.8	4.6	4.4	4.2	4.1	3.9	3.8	3.6
454	6	5.7	5.4	5.1	4.9	4.7	4.5	4.3	4.1	3.9	3.8	3.7
455	5.9	5.6	5.3	5.1	4.8	4.6	4.4	4.2	4.1	3.9	3.8	3.6
456	5.7	5.4	5.1	4.9	4.6	4.4	4.3	4.1	3.9	3.8	3.7	3.5
457	5.6	5.4	5.1	4.9	4.6	4.4	4.3	4.1	3.9	3.8	3.7	3.5
458	5.7	5.4	5.1	4.9	4.7	4.5	4.3	4.1	4	3.8	3.7	3.6
459	5.9	5.6	5.3	5.1	4.8	4.6	4.4	4.2	4.1	3.9	3.8	3.6
460	6	5.6	5.3	5.1	4.8	4.6	4.4	4.2	4.1	3.9	3.8	3.6
461	5.8	5.5	5.2	5	4.7	4.5	4.3	4.2	4	3.9	3.7	3.6
462	5.7	5.4	5.1	4.9	4.7	4.4	4.3	4.1	3.9	3.8	3.7	3.5
463	5.3	5	4.8	4.6	4.4	4.2	4.1	3.9	3.8	3.6	3.5	3.4
464	5.3	5	4.8	4.6	4.4	4.3	4.1	3.9	3.8	3.7	3.6	3.5
465	5.1	4.9	4.7	4.5	4.3	4.2	4	3.9	3.7	3.6	3.5	3.4
466	6.3	6	5.7	5.4	5.2	5	4.8	4.6	4.4	4.3	4.1	4
467	6.5	6.2	5.9	5.6	5.4	5.1	4.9	4.7	4.6	4.4	4.3	4.1
468	7.2	6.8	6.5	6.1	5.9	5.6	5.4	5.2	5	4.8	4.6	4.4
469	5.7	5.4	5.2	4.9	4.7	4.5	4.3	4.1	4	3.8	3.7	3.5
470	6.1	5.7	5.4	5.1	4.9	4.7	4.5	4.3	4.1	4	3.8	3.7
471	6.1	5.7	5.4	5.2	4.9	4.7	4.5	4.3	4.1	4	3.8	3.7
472	6.2	5.8	5.5	5.3	5	4.8	4.6	4.4	4.2	4	3.9	3.7
473	5.9	5.6	5.3	5.1	4.8	4.6	4.4	4.2	4.1	3.9	3.8	3.7
474	5.8	5.5	5.2	5	4.8	4.5	4.4	4.2	4	3.9	3.7	3.6
475	6.1	5.7	5.4	5.2	4.9	4.7	4.5	4.3	4.1	4	3.8	3.7
476	6.1	5.8	5.5	5.2	5	4.7	4.5	4.3	4.2	4	3.9	3.7
477	6.1	5.8	5.5	5.2	5	4.7	4.5	4.4	4.2	4	3.9	3.8
478	6.2	5.8	5.5	5.3	5	4.8	4.6	4.4	4.2	4.1	3.9	3.8
479	6.1	5.8	5.5	5.2	5	4.8	4.6	4.4	4.2	4	3.9	3.8
480	6	5.7	5.4	5.2	4.9	4.7	4.5	4.3	4.2	4	3.9	3.7
481	6.3	5.9	5.6	5.4	5.1	4.9	4.7	4.5	4.3	4.2	4	3.9
482	6.2	5.9	5.6	5.3	5.1	4.9	4.7	4.5	4.3	4.2	4	3.9
483	5.6	5.4	5.1	4.9	4.7	4.6	4.4	4.2	4.1	4	3.8	3.7
484	6.7	6.3	6	5.7	5.5	5.2	5	4.8	4.6	4.5	4.3	4.2
485	6.8	6.5	6.1	5.9	5.6	5.4	5.1	4.9	4.8	4.6	4.4	4.3
486	7.2	6.8	6.5	6.1	5.9	5.6	5.4	5.2	5	4.8	4.6	4.5
487	5.6	5.3	5	4.8	4.6	4.4	4.2	4	3.8	3.7	3.6	3.4
488	5.8	5.5	5.2	5	4.7	4.5	4.3	4.2	4	3.8	3.7	3.6
489	6.1	5.7	5.4	5.1	4.9	4.7	4.5	4.3	4.1	3.9	3.8	3.7
490	6.1	5.8	5.5	5.2	4.9	4.7	4.5	4.3	4.2	4	3.8	3.7
491	6.1	5.7	5.4	5.2	4.9	4.7	4.5	4.3	4.1	4	3.8	3.7
492	6.2	5.8	5.5	5.3	5	4.8	4.6	4.4	4.2	4.1	3.9	3.8
493	6.3	6	5.6	5.4	5.1	4.9	4.7	4.5	4.3	4.1	4	3.8
494	6.4	6.1	5.8	5.5	5.2	5	4.8	4.6	4.4	4.2	4	3.9
495	6.5	6.1	5.8	5.5	5.2	5	4.8	4.6	4.4	4.2	4.1	3.9
496	6.5	6.1	5.8	5.5	5.3	5	4.8	4.6	4.4	4.3	4.1	4
497	6.6	6.2	5.9	5.6	5.3	5.1	4.9	4.7	4.5	4.3	4.2	4
498	6.6	6.2	5.9	5.6	5.3	5.1	4.9	4.7	4.5	4.3	4.2	4
499	6.8	6.4	6.1	5.8	5.5	5.3	5	4.8	4.6	4.5	4.3	4.1
500	6.6	6.3	6	5.7	5.4	5.2	5	4.8	4.6	4.4	4.3	4.1
501	6.7	6.3	6	5.7	5.5	5.3	5	4.8	4.7	4.5	4.3	4.2
502	7.1	6.7	6.4	6.1	5.8	5.6	5.3	5.1	4.9	4.7	4.6	4.4
503	7.2	6.8	6.5	6.2	5.9	5.6	5.4	5.2	5	4.8	4.6	4.5
504	7.2	6.9	6.5	6.2	5.9	5.7	5.5	5.3	5.1	4.9	4.7	4.5
505	5.4	5.1	4.8	4.6	4.4	4.2	4	3.9	3.7	3.6	3.4	3.3
506	5.4	5.1	4.9	4.7	4.4	4.2	4.1	3.9	3.8	3.6	3.5	3.4
507	5.7	5.4	5.1	4.9	4.6	4.4	4.2	4.1	3.9	3.8	3.6	3.5
508	5.9	5.5	5.3	5	4.8	4.6	4.4	4.2	4	3.9	3.7	3.6
509	6	5.7	5.4	5.1	4.9	4.7	4.5	4.3	4.1	4	3.8	3.7
510	6.3	5.9	5.6	5.3	5.1	4.9	4.6	4.5	4.3	4.1	4	3.8
511	6.3	6	5.7	5.4	5.1	4.9	4.7	4.5	4.3	4.2	4	3.9
512	6.5	6.2	5.9	5.6	5.3	5.1	4.8	4.6	4.5	4.3	4.1	4
513	6.8	6.4	6.1	5.8	5.5	5.2	5	4.8	4.6	4.4	4.3	4.1
514	6.9	6.5	6.1	5.8	5.5	5.3	5.1	4.9	4.7	4.5	4.3	4.2
515	6.9	6.5	6.1	5.8	5.6	5.3	5.1	4.9	4.7	4.5	4.3	4.2
516	6.9	6.5	6.2	5.9	5.6	5.3	5.1	4.9	4.7	4.5	4.4	4.2
517	6.9	6.6	6.2	5.9	5.7	5.4	5.2	5	4.8	4.6	4.4	4.3
518	7.1	6.7	6.4	6.1	5.8	5.5	5.3	5.1	4.9	4.7	4.6	4.4
519	7.4	7	6.7	6.3	6	5.8	5.5	5.3	5.1	4.9	4.7	4.6
520	6.8	6.4	6.1	5.9	5.6	5.4	5.2	5	4.8	4.6	4.5	4.3
521	7.4	7	6.6	6.3	6	5.8	5.5	5.3	5.1	4.9	4.8	4.6
522	7	6.7	6.3	6.1	5.8	5.6	5.4	5.2	5	4.8	4.6	4.5
523	4.2	4.1	3.9	3.7	3.6	3.5	3.3	3.2	3.1	3	2.9	2.8
524	5.1	4.8	4.6	4.4	4.2	4	3.9	3.7	3.6	3.5	3.3	3.2
525	5.5	5.2	5	4.7	4.5	4.3	4.1	4	3.8	3.7	3.5	3.4
526	5.7	5.4	5.1	4.9	4.7	4.5	4.3	4.1	3.9	3.8	3.7	3.5
527	6	5.7	5.4	5.1	4.9	4.7	4.5	4.3	4.1	4	3.8	3.7
528	6.3	6	5.7	5.4	5.1	4.9	4.7	4.5	4.3	4.2	4	3.9
529	6.6	6.2	5.9	5.6	5.3	5.1	4.8	4.6	4.5	4.3	4.1	4
530	6.7	6.3	6	5.7	5.4	5.2	5	4.8	4.6	4.4	4.2	4.1
531	6.9	6.5	6.2	5.9	5.6	5.4	5.1	4.9	4.7	4.5	4.4	4.2
532	7.1	6.7	6.3	6	5.7	5.5	5.2	5	4.8	4.6	4.5	4.3
533	7.2	6.8	6.5	6.2	5.9	5.6	5.4	5.1	4.9	4.7	4.6	4.4
534	7.4	7	6.6	6.3	6	5.7	5.5	5.2	5	4.8	4.7	4.5
535	7.5	7.1	6.7	6.4	6.1	5.8	5.5	5.3	5.1	4.9	4.7	4.6
536	7.9	7.5	7.1	6.7	6.4	6.1	5.8	5.6	5.4	5.1	5	4.8
537	8.1	7.6	7.2	6.8	6.5	6.2	5.9	5.7	5.5	5.2	5	4.9
538	6.6	6.3	6	5.8	5.5	5.3	5.1	4.9	4.8	4.6	4.5	4.3
539	7.2	6.9	6.5	6.2	6	5.7	5.5	5.3	5.1	4.9	4.7	4.6
540	7	6.7	6.4	6.1	5.8	5.6	5.4	5.2	5	4.8	4.7	4.5
541	3.8	3.7	3.5	3.4	3.3	3.2	3	2.9	2.9	2.8	2.7	2.6
542	4.8	4.6	4.4	4.2	4	3.8	3.7	3.5	3.4	3.3	3.2	3.1
543	5.4	5.1	4.9	4.7	4.4	4.3	4.1	3.9	3.8	3.6	3.5	3.4
544	5.6	5.3	5	4.8	4.6	4.4	4.2	4	3.9	3.7	3.6	3.5
545	6.1	5.7	5.4	5.2	4.9	4.7	4.5	4.3	4.1	4	3.8	3.7
546	6.5	6.1	5.8	5.5	5.2	5	4.8	4.6	4.4	4.2	4.1	3.9
547	6.6	6.2	5.9	5.6	5.3	5.1	4.9	4.7	4.5	4.3	4.2	4
548	6.7	6.4	6	5.7	5.5	5.2	5	4.8	4.6	4.4	4.3	4.1
549	7	6.6	6.3	6	5.7	5.4	5.2	5	4.8	4.6	4.5	4.3
550	7.4	7	6.6	6.3	6	5.7	5.5	5.2	5	4.8	4.7	4.5
551	7.6	7.2	6.8	6.5	6.2	5.9	5.6	5.4	5.2	5	4.8	4.6
552	7.8	7.3	7	6.6	6.3	6	5.8	5.5	5.3	5.1	4.9	4.7
553	7.7	7.3	6.9	6.6	6.3	6	5.7	5.5	5.3	5.1	4.9	4.7
554	8.1	7.6	7.2	6.9	6.5	6.2	6	5.7	5.5	5.3	5.1	4.9
555	8.2	7.7	7.3	7	6.6	6.3	6.1	5.8	5.6	5.4	5.2	5
556	7.9	7.5	7.1	6.8	6.5	6.2	5.9	5.7	5.5	5.3	5.1	4.9
557	7	6.6	6.4	6.1	5.8	5.6	5.4	5.2	5	4.8	4.7	4.5
558	7.4	7	6.7	6.4	6.1	5.8	5.6	5.4	5.2	5	4.9	4.7
559	4.1	3.9	3.8	3.6	3.5	3.3	3.2	3.1	3	2.9	2.8	2.7
560	4.7	4.5	4.3	4.1	3.9	3.8	3.6	3.5	3.3	3.2	3.1	3
561	5.2	5	4.7	4.5	4.3	4.1	4	3.8	3.7	3.5	3.4	3.3
562	5.5	5.3	5	4.8	4.5	4.4	4.2	4	3.9	3.7	3.6	3.5
563	6.1	5.8	5.5	5.2	4.9	4.7	4.5	4.3	4.2	4	3.9	3.7
564	6.6	6.2	5.9	5.6	5.3	5.1	4.8	4.6	4.4	4.3	4.1	4
565	6.7	6.3	6	5.7	5.4	5.2	5	4.8	4.6	4.4	4.2	4.1
566	6.9	6.5	6.2	5.9	5.6	5.4	5.1	4.9	4.7	4.6	4.4	4.2
567	7.1	6.7	6.4	6.1	5.8	5.5	5.3	5.1	4.9	4.7	4.5	4.4
568	7.5	7.1	6.7	6.4	6.1	5.8	5.6	5.3	5.1	4.9	4.7	4.6
569	7.8	7.3	7	6.6	6.3	6	5.8	5.5	5.3	5.1	4.9	4.8
570	8	7.5	7.1	6.8	6.5	6.2	5.9	5.7	5.5	5.3	5.1	4.9
571	8.1	7.7	7.3	6.9	6.6	6.3	6	5.8	5.6	5.4	5.2	5
572	8.5	8	7.6	7.2	6.8	6.5	6.2	6	5.7	5.5	5.3	5.1
573	8.7	8.2	7.8	7.4	7	6.7	6.4	6.1	5.9	5.6	5.4	5.2
574	8.5	8	7.6	7.2	6.9	6.6	6.3	6	5.8	5.6	5.4	5.2
575	7.5	7.1	6.8	6.5	6.2	5.9	5.7	5.5	5.3	5.1	4.9	4.8
576	7.6	7.2	6.8	6.5	6.3	6	5.8	5.5	5.3	5.2	5	4.8
577	4.6	4.3	4.1	3.9	3.7	3.6	3.4	3.3	3.2	3.1	3	2.9
578	4.9	4.6	4.4	4.2	4	3.9	3.7	3.5	3.4	3.3	3.2	3.1
579	5	4.8	4.6	4.3	4.2	4	3.8	3.7	3.5	3.4	3.3	3.2
580	5.5	5.2	5	4.7	4.5	4.3	4.1	4	3.8	3.7	3.6	3.4
581	6.1	5.7	5.4	5.2	4.9	4.7	4.5	4.3	4.2	4	3.9	3.7
582	6.6	6.2	5.9	5.6	5.3	5.1	4.8	4.6	4.5	4.3	4.1	4
583	6.9	6.5	6.2	5.8	5.6	5.3	5.1	4.9	4.7	4.5	4.3	4.2
584	7.1	6.7	6.3	6	5.7	5.5	5.2	5	4.8	4.6	4.5	4.3
585	7.3	6.9	6.6	6.2	5.9	5.7	5.4	5.2	5	4.8	4.6	4.5
586	7.5	7.1	6.8	6.4	6.1	5.9	5.6	5.4	5.2	5	4.8	4.6
587	7.7	7.3	7	6.6	6.3	6	5.8	5.5	5.3	5.1	4.9	4.8
588	7.9	7.5	7.1	6.8	6.5	6.2	5.9	5.7	5.5	5.3	5.1	4.9
589	8.3	7.8	7.4	7.1	6.7	6.4	6.2	5.9	5.7	5.5	5.3	5.1
590	8.6	8.1	7.7	7.3	7	6.6	6.3	6.1	5.8	5.6	5.4	5.2
591	8.8	8.3	7.9	7.5	7.1	6.8	6.5	6.2	5.9	5.7	5.5	5.3
592	8.7	8.2	7.7	7.4	7	6.7	6.4	6.1	5.9	5.6	5.4	5.2
593	8	7.6	7.2	6.9	6.6	6.3	6	5.8	5.6	5.4	5.2	5
594	7.8	7.4	7.1	6.7	6.4	6.2	5.9	5.7	5.5	5.3	5.1	4.9
595	4.9	4.6	4.4	4.2	4	3.8	3.6	3.5	3.3	3.2	3.1	3
596	5.1	4.8	4.6	4.4	4.2	4	3.8	3.6	3.5	3.4	3.3	3.1
597	5.2	4.9	4.7	4.5	4.3	4.1	3.9	3.7	3.6	3.5	3.4	3.2
598	5.6	5.3	5	4.8	4.6	4.4	4.2	4	3.9	3.7	3.6	3.5
599	6	5.7	5.4	5.1	4.9	4.7	4.5	4.3	4.1	4	3.8	3.7
600	6.4	6.1	5.8	5.5	5.2	5	4.8	4.6	4.4	4.2	4.1	3.9
601	6.9	6.5	6.1	5.8	5.5	5.3	5.1	4.8	4.6	4.5	4.3	4.1
602	7.2	6.8	6.4	6.1	5.8	5.5	5.3	5.1	4.9	4.7	4.5	4.3
603	7.3	6.9	6.6	6.2	5.9	5.7	5.4	5.2	5	4.8	4.6	4.5
604	7.5	7.1	6.7	6.4	6.1	5.8	5.6	5.3	5.1	4.9	4.8	4.6
605	7.7	7.3	6.9	6.6	6.3	6	5.7	5.5	5.3	5.1	4.9	4.7
606	8	7.6	7.2	6.8	6.5	6.2	6	5.7	5.5	5.3	5.1	4.9
607	8.2	7.7	7.3	7	6.7	6.4	6.1	5.9	5.6	5.4	5.2	5
608	8.4	7.9	7.5	7.2	6.8	6.5	6.2	6	5.7	5.5	5.3	5.1
609	8.6	8.2	7.7	7.3	7	6.7	6.4	6.1	5.8	5.6	5.4	5.2
610	8.6	8.1	7.7	7.3	7	6.7	6.4	6.1	5.8	5.6	5.4	5.2
611	8.5	8	7.6	7.2	6.9	6.6	6.3	6	5.8	5.6	5.4	5.2
612	8.1	7.7	7.3	7	6.7	6.4	6.1	5.9	5.6	5.4	5.2	5
613	4.9	4.6	4.4	4.2	4	3.8	3.6	3.5	3.3	3.2	3.1	3
614	5.2	4.9	4.7	4.4	4.2	4	3.8	3.7	3.5	3.4	3.3	3.2
615	5.3	5	4.8	4.5	4.3	4.1	4	3.8	3.7	3.5	3.4	3.3
616	5.6	5.3	5	4.8	4.6	4.4	4.2	4	3.9	3.7	3.6	3.5
617	6	5.7	5.4	5.1	4.9	4.7	4.5	4.3	4.1	4	3.8	3.7
618	6.5	6.1	5.8	5.5	5.2	5	4.8	4.6	4.4	4.2	4.1	3.9
619	6.8	6.4	6	5.7	5.5	5.2	5	4.8	4.6	4.4	4.3	4.1
620	7.1	6.7	6.3	6	5.7	5.4	5.2	5	4.8	4.6	4.4	4.3
621	7.4	6.9	6.6	6.2	5.9	5.7	5.4	5.2	5	4.8	4.6	4.5
622	7.6	7.2	6.8	6.5	6.2	5.9	5.6	5.4	5.2	5	4.8	4.6
623	7.6	7.2	6.9	6.5	6.2	5.9	5.7	5.5	5.3	5.1	4.9	4.7
624	7.9	7.5	7.1	6.8	6.5	6.2	5.9	5.7	5.5	5.3	5.1	4.9
625	8.3	7.8	7.4	7	6.7	6.4	6.1	5.9	5.6	5.4	5.2	5
626	8.4	7.9	7.5	7.1	6.8	6.5	6.2	5.9	5.7	5.5	5.3	5.1
627	8.4	8	7.6	7.2	6.8	6.5	6.2	6	5.7	5.5	5.3	5.1
628	8.6	8.1	7.7	7.3	6.9	6.6	6.3	6	5.8	5.6	5.4	5.2
629	8.4	8	7.5	7.2	6.8	6.5	6.2	6	5.7	5.5	5.3	5.1
630	8.3	7.9	7.5	7.1	6.8	6.5	6.2	5.9	5.7	5.5	5.3	5.1
631	5	4.7	4.5	4.2	4	3.8	3.7	3.5	3.4	3.2	3.1	3
632	5.2	4.9	4.7	4.4	4.2	4	3.8	3.7	3.5	3.4	3.3	3.2
633	5.5	5.2	4.9	4.7	4.4	4.2	4.1	3.9	3.7	3.6	3.5	3.3
634	5.6	5.3	5	4.8	4.6	4.4	4.2	4	3.8	3.7	3.6	3.4
635	6	5.6	5.4	5.1	4.9	4.6	4.4	4.3	4.1	3.9	3.8	3.7
636	6.5	6.1	5.8	5.5	5.2	5	4.8	4.6	4.4	4.2	4.1	3.9
637	6.7	6.3	6	5.7	5.4	5.2	5	4.7	4.6	4.4	4.2	4.1
638	7	6.6	6.2	5.9	5.6	5.4	5.1	4.9	4.7	4.6	4.4	4.2
639	7.3	6.9	6.5	6.2	5.9	5.6	5.4	5.1	4.9	4.8	4.6	4.4
640	7.7	7.2	6.8	6.5	6.2	5.9	5.6	5.4	5.2	5	4.8	4.6
641	7.6	7.2	6.8	6.5	6.2	5.9	5.7	5.5	5.2	5	4.9	4.7
642	7.8	7.3	7	6.6	6.3	6.1	5.8	5.6	5.4	5.2	5	4.8
643	8.1	7.7	7.3	6.9	6.6	6.3	6	5.8	5.6	5.3	5.1	5
644	8.2	7.8	7.4	7	6.7	6.4	6.1	5.8	5.6	5.4	5.2	5
645	8.2	7.8	7.4	7	6.7	6.4	6.1	5.8	5.6	5.4	5.2	5
646	8.4	7.9	7.5	7.1	6.8	6.5	6.2	5.9	5.7	5.5	5.3	5.1
647	8.7	8.2	7.8	7.4	7	6.7	6.4	6.1	5.9	5.6	5.4	5.2
648	8.5	8.1	7.6	7.2	6.9	6.6	6.3	6	5.8	5.6	5.4	5.2
649	5.1	4.8	4.5	4.3	4.1	3.9	3.7	3.5	3.4	3.3	3.1	3
650	5.4	5.1	4.8	4.5	4.3	4.1	3.9	3.8	3.6	3.5	3.3	3.2
651	5.6	5.3	5	4.7	4.5	4.3	4.1	3.9	3.8	3.6	3.5	3.4
652	5.9	5.5	5.2	5	4.7	4.5	4.3	4.1	4	3.8	3.7	3.5
653	6	5.6	5.4	5.1	4.8	4.6	4.4	4.2	4.1	3.9	3.8	3.6
654	6.4	6	5.7	5.4	5.2	4.9	4.7	4.5	4.3	4.2	4	3.9
655	6.7	6.3	6	5.7	5.4	5.2	4.9	4.7	4.5	4.4	4.2	4
656	7	6.6	6.2	5.9	5.6	5.4	5.1	4.9	4.7	4.5	4.4	4.2
657	7.2	6.8	6.4	6.1	5.8	5.5	5.3	5.1	4.9	4.7	4.5	4.4
658	7.6	7.2	6.8	6.5	6.2	5.9	5.6	5.4	5.2	5	4.8	4.6
659	7.8	7.3	6.9	6.6	6.3	6	5.7	5.5	5.3	5.1	4.9	4.7
660	7.7	7.3	6.9	6.6	6.3	6	5.8	5.5	5.3	5.1	4.9	4.8
661	7.9	7.5	7.1	6.7	6.4	6.2	5.9	5.7	5.4	5.2	5	4.9
662	8.1	7.7	7.3	6.9	6.6	6.3	6	5.8	5.6	5.4	5.2	5
663	8.2	7.8	7.4	7	6.7	6.4	6.1	5.8	5.6	5.4	5.2	5
664	8.3	7.8	7.4	7.1	6.7	6.4	6.1	5.9	5.7	5.4	5.2	5.1
665	8.7	8.2	7.7	7.3	7	6.7	6.4	6.1	5.8	5.6	5.4	5.2
666	8.6	8.1	7.7	7.3	6.9	6.6	6.3	6.1	5.8	5.6	5.4	5.2
667	5.2	4.9	4.6	4.4	4.1	3.9	3.8	3.6	3.4	3.3	3.2	3.1
668	5.5	5.2	4.9	4.6	4.4	4.2	4	3.8	3.6	3.5	3.4	3.2
669	5.8	5.5	5.1	4.9	4.6	4.4	4.2	4	3.8	3.7	3.6	3.4
670	6	5.6	5.3	5	4.8	4.6	4.4	4.2	4	3.8	3.7	3.6
671	6.1	5.8	5.5	5.2	4.9	4.7	4.5	4.3	4.1	4	3.8	3.7
672	6.4	6	5.7	5.4	5.1	4.9	4.7	4.5	4.3	4.1	4	3.8
673	6.6	6.2	5.9	5.6	5.3	5.1	4.9	4.7	4.5	4.3	4.1	4
674	6.8	6.4	6.1	5.8	5.5	5.2	5	4.8	4.6	4.4	4.3	4.1
675	7.1	6.7	6.4	6	5.8	5.5	5.3	5	4.8	4.7	4.5	4.3
676	7.4	7	6.6	6.3	6	5.7	5.5	5.2	5	4.8	4.7	4.5
677	7.6	7.2	6.8	6.5	6.1	5.9	5.6	5.4	5.2	5	4.8	4.6
678	7.7	7.3	6.9	6.6	6.3	6	5.8	5.5	5.3	5.1	4.9	4.8
679	7.8	7.4	7	6.7	6.4	6.1	5.8	5.6	5.4	5.2	5	4.8
680	8.1	7.6	7.2	6.9	6.6	6.3	6	5.8	5.5	5.3	5.1	4.9
681	8.1	7.6	7.2	6.9	6.6	6.3	6	5.8	5.5	5.3	5.1	5
682	8.3	7.8	7.4	7.1	6.7	6.4	6.1	5.9	5.6	5.4	5.2	5
683	8.7	8.2	7.7	7.3	7	6.7	6.4	6.1	5.8	5.6	5.4	5.2
684	8.4	8	7.5	7.2	6.8	6.5	6.2	6	5.7	5.5	5.3	5.1
685	5.3	4.9	4.7	4.4	4.2	4	3.8	3.6	3.5	3.3	3.2	3.9
686	5.5	5.2	4.9	4.6	4.4	4.2	4	3.8	3.6	3.5	3.4	3.2
687	5.8	5.4	5.1	4.9	4.6	4.4	4.2	4	3.8	3.7	3.5	3.4
688	6	5.7	5.3	5.1	4.8	4.6	4.4	4.2	4	3.8	3.7	3.6
689	6.3	5.9	5.6	5.3	5.1	4.8	4.6	4.4	4.2	4	3.9	3.7
690	6.6	6.2	5.8	5.5	5.2	5	4.8	4.6	4.4	4.2	4	3.9
691	6.9	6.5	6.1	5.8	5.5	5.2	5	4.8	4.6	4.4	4.2	4.1
692	7	6.6	6.3	5.9	5.7	5.4	5.2	4.9	4.7	4.5	4.4	4.2
693	7.2	6.8	6.4	6.1	5.8	5.5	5.3	5.1	4.9	4.7	4.5	4.3
694	7.3	6.9	6.6	6.2	5.9	5.7	5.4	5.2	5	4.8	4.6	4.5
695	7.6	7.2	6.8	6.5	6.2	5.9	5.6	5.4	5.2	5	4.8	4.6
696	7.8	7.4	7	6.6	6.3	6	5.8	5.5	5.3	5.1	4.9	4.8
697	7.7	7.3	6.9	6.6	6.3	6	5.8	5.5	5.3	5.1	5	4.8
698	7.9	7.5	7.1	6.7	6.4	6.1	5.9	5.6	5.4	5.2	5	4.9
699	8	7.6	7.2	6.8	6.5	6.2	6	5.7	5.5	5.3	5.1	4.9
700	8.3	7.8	7.4	7	6.7	6.4	6.1	5.8	5.6	5.4	5.2	5
701	8.8	8.3	7.8	7.4	7	6.7	6.4	6.1	5.9	5.6	5.4	5.2
702	8.5	8	7.6	7.2	6.9	6.5	6.2	6	5.7	5.5	5.3	5.1
703	8.5	8	7.6	7.2	6.9	6.6	6.3	6	5.8	5.5	5.3	5.1
704	8.7	8.2	7.7	7.3	7	6.7	6.4	6.1	5.8	5.6	5.4	5.2
705	8.8	8.3	7.8	7.4	7.1	6.7	6.4	6.2	5.9	5.7	5.5	5.3
706	8.6	8.1	7.7	7.3	7	6.6	6.4	6.1	5.8	5.6	5.4	5.2
707	7.8	7.4	7	6.7	6.4	6.1	5.9	5.7	5.4	5.3	5.1	4.9
708	7.3	6.9	6.6	6.3	6.1	5.8	5.6	5.4	5.2	5	4.9	4.7
709	5.3	4.9	4.7	4.4	4.2	4	3.8	3.6	3.5	3.3	3.2	12.2
710	5.6	5.2	4.9	4.6	4.4	4.2	4	3.8	3.7	3.5	3.4	7
711	5.8	5.5	5.2	4.9	4.6	4.4	4.2	4	3.8	3.7	3.5	3.6
712	6.1	5.7	5.4	5.1	4.8	4.6	4.4	4.2	4	3.9	3.7	3.6
713	6.4	6	5.7	5.4	5.1	4.8	4.6	4.4	4.2	4.1	3.9	3.8
714	6.6	6.2	5.9	5.6	5.3	5	4.8	4.6	4.4	4.2	4.1	3.9
715	6.9	6.5	6.1	5.8	5.5	5.2	5	4.8	4.6	4.4	4.2	4.1
716	7.1	6.7	6.3	6	5.7	5.4	5.2	5	4.8	4.6	4.4	4.2
717	7.4	6.9	6.6	6.2	5.9	5.6	5.4	5.1	4.9	4.7	4.6	4.4
718	7.6	7.1	6.7	6.4	6.1	5.8	5.5	5.3	5.1	4.9	4.7	4.5
719	7.8	7.3	6.9	6.6	6.3	6	5.7	5.5	5.2	5	4.9	4.7
720	8	7.5	7.1	6.8	6.5	6.2	5.9	5.6	5.4	5.2	5	4.8
721	7.9	7.5	7.1	6.7	6.4	6.1	5.9	5.6	5.4	5.2	5	4.8
722	7.7	7.3	6.9	6.6	6.3	6	5.8	5.5	5.3	5.1	5	4.8
723	7.7	7.3	6.9	6.6	6.3	6	5.8	5.6	5.3	5.1	5	4.8
724	8.2	7.7	7.3	7	6.6	6.3	6	5.8	5.6	5.4	5.2	5
725	8.9	8.3	7.9	7.4	7.1	6.7	6.4	6.1	5.9	5.6	5.4	5.3
726	8.7	8.2	7.8	7.3	7	6.7	6.4	6.1	5.8	5.6	5.4	5.2
727	8.5	8	7.6	7.2	6.8	6.5	6.2	6	5.7	5.5	5.3	5.1
728	8.6	8.1	7.7	7.3	6.9	6.6	6.3	6.1	5.8	5.6	5.4	5.2
729	8.7	8.2	7.7	7.3	7	6.6	6.4	6.1	5.8	5.6	5.4	5.2
730	8.7	8.2	7.7	7.3	7	6.7	6.4	6.1	5.9	5.6	5.4	5.2
731	7.9	7.5	7.1	6.8	6.5	6.2	5.9	5.7	5.5	5.3	5.1	4.9
732	7.6	7.2	6.9	6.6	6.3	6	5.8	5.6	5.4	5.2	5	4.8
733	5.2	4.9	4.6	4.4	4.2	3.9	3.8	3.6	3.4	3.3	3.2	14.7
734	5.5	5.2	4.9	4.6	4.4	4.2	4	3.8	3.6	3.5	3.4	11
735	5.8	5.5	5.2	4.9	4.6	4.4	4.2	4	3.8	3.7	3.5	10.1
736	6.1	5.8	5.4	5.1	4.9	4.6	4.4	4.2	4	3.9	3.7	9
737	6.4	6	5.6	5.3	5.1	4.8	4.6	4.4	4.2	4	3.9	4.2
738	6.6	6.2	5.9	5.6	5.3	5	4.8	4.6	4.4	4.2	4.1	4
739	6.9	6.5	6.1	5.8	5.5	5.2	5	4.8	4.6	4.4	4.2	4.1
740	7.2	6.7	6.4	6	5.7	5.4	5.2	5	4.8	4.6	4.4	4.2
741	7.5	7	6.6	6.3	6	5.7	5.4	5.2	5	4.8	4.6	4.4
742	7.6	7.2	6.8	6.4	6.1	5.8	5.6	5.3	5.1	4.9	4.7	4.5
743	7.8	7.4	7	6.6	6.3	6	5.7	5.5	5.3	5.1	4.9	4.7
744	8	7.6	7.2	6.8	6.5	6.2	5.9	5.6	5.4	5.2	5	4.8
745	8	7.6	7.2	6.8	6.5	6.2	5.9	5.7	5.4	5.2	5	4.9
746	7.8	7.4	7	6.7	6.4	6.1	5.8	5.6	5.4	5.2	5	4.8
747	7.8	7.4	7	6.7	6.3	6.1	5.8	5.6	5.4	5.2	5	4.8
748	8	7.5	7.1	6.8	6.5	6.2	5.9	5.7	5.5	5.3	5.1	4.9
749	8.6	8.1	7.7	7.3	6.9	6.6	6.3	6	5.8	5.5	5.3	5.1
750	8.7	8.2	7.7	7.3	7	6.6	6.3	6.1	5.8	5.6	5.4	5.2
751	8.6	8.1	7.7	7.3	6.9	6.6	6.3	6	5.8	5.6	5.4	5.2
752	8.6	8.1	7.7	7.3	6.9	6.6	6.3	6.1	5.8	5.6	5.4	5.2
753	8.4	8	7.5	7.2	6.8	6.5	6.2	6	5.7	5.5	5.3	5.1
754	8.6	8.1	7.7	7.3	6.9	6.6	6.3	6.1	5.8	5.6	5.4	5.2
755	7.7	7.3	7	6.7	6.4	6.1	5.9	5.6	5.4	5.2	5	4.9
756	6.9	6.6	6.3	6	5.8	5.6	5.4	5.2	5	4.8	4.7	4.5
757	5.2	4.9	4.6	4.3	4.1	3.9	3.7	3.6	3.4	3.3	3.1	15.1
758	5.5	5.2	4.9	4.6	4.4	4.1	3.9	3.8	3.6	3.5	3.3	9.3
759	5.8	5.4	5.1	4.8	4.6	4.4	4.2	4	3.8	3.7	3.5	11.5
760	6.1	5.7	5.4	5.1	4.8	4.6	4.4	4.2	4	3.9	3.7	14.8
761	6.4	6	5.6	5.3	5.1	4.8	4.6	4.4	4.2	4	3.9	9.5
762	6.6	6.2	5.9	5.6	5.3	5	4.8	4.6	4.4	4.2	4	6.1
763	6.9	6.5	6.1	5.8	5.5	5.2	5	4.8	4.6	4.4	4.2	6.9
764	7.2	6.8	6.4	6.1	5.7	5.5	5.2	5	4.8	4.6	4.4	6.1
765	7.5	7	6.6	6.3	6	5.7	5.4	5.2	5	4.8	4.6	4.6
766	7.7	7.2	6.8	6.5	6.1	5.8	5.6	5.3	5.1	4.9	4.7	4.5
767	8	7.5	7.1	6.7	6.4	6.1	5.8	5.5	5.3	5.1	4.9	4.8
768	8.2	7.7	7.3	6.9	6.5	6.2	5.9	5.7	5.5	5.2	5	4.9
769	8.1	7.7	7.2	6.9	6.5	6.2	6	5.7	5.5	5.3	5.1	4.9
770	8	7.6	7.2	6.8	6.5	6.2	5.9	5.7	5.5	5.2	5.1	4.9
771	8.1	7.7	7.3	6.9	6.6	6.3	6	5.7	5.5	5.3	5.1	4.9
772	8.1	7.7	7.3	6.9	6.6	6.3	6	5.8	5.5	5.3	5.1	4.9
773	8.3	7.8	7.4	7	6.7	6.4	6.1	5.8	5.6	5.4	5.2	5
774	8.5	8	7.6	7.2	6.8	6.5	6.2	6	5.7	5.5	5.3	5.1
775	8.6	8.1	7.7	7.3	6.9	6.6	6.3	6	5.8	5.6	5.3	5.1
776	8.7	8.2	7.8	7.4	7	6.7	6.4	6.1	5.8	5.6	5.4	5.2
777	8.3	7.9	7.4	7.1	6.7	6.4	6.2	5.9	5.7	5.5	5.3	5.1
778	8.1	7.7	7.3	7	6.6	6.3	6.1	5.8	5.6	5.4	5.2	5
779	7	6.6	6.3	6.1	5.8	5.6	5.4	5.2	5	4.9	4.7	4.6
780	6.7	6.4	6.1	5.9	5.6	5.4	5.2	5	4.9	4.7	4.6	4.4
781	5.2	4.9	4.6	4.3	4.1	3.9	3.7	3.5	3.4	3.3	3.1	17.8
782	5.4	5.1	4.8	4.6	4.3	4.1	3.9	3.7	3.6	3.4	3.3	8.3
783	5.8	5.4	5.1	4.8	4.6	4.3	4.1	4	3.8	3.6	3.5	10.9
784	6.1	5.7	5.4	5.1	4.8	4.6	4.4	4.2	4	3.8	3.7	15.5
785	6.4	6	5.6	5.3	5	4.8	4.6	4.4	4.2	4	3.9	12.8
786	6.6	6.2	5.9	5.5	5.3	5	4.8	4.6	4.4	4.2	4	7.5
787	6.9	6.5	6.1	5.8	5.5	5.2	5	4.8	4.6	4.4	4.2	8.1
788	7.2	6.8	6.4	6	5.7	5.4	5.2	5	4.7	4.6	4.4	7.5
789	7.5	7	6.6	6.2	5.9	5.6	5.4	5.1	4.9	4.7	4.5	5.7
790	7.7	7.2	6.8	6.5	6.1	5.8	5.6	5.3	5.1	4.9	4.7	4.6
791	8	7.5	7.1	6.7	6.4	6.1	5.8	5.5	5.3	5.1	4.9	4.8
792	8.1	7.7	7.2	6.9	6.5	6.2	5.9	5.7	5.4	5.2	5	4.8
793	8.2	7.7	7.3	6.9	6.6	6.3	6	5.7	5.5	5.3	5.1	4.9
794	8.3	7.8	7.3	7	6.6	6.3	6	5.8	5.5	5.3	5.1	4.9
795	8.2	7.7	7.3	6.9	6.6	6.3	6	5.8	5.5	5.3	5.1	4.9
796	8.1	7.7	7.2	6.9	6.6	6.3	6	5.7	5.5	5.3	5.1	4.9
797	8.2	7.7	7.3	7	6.6	6.3	6	5.8	5.6	5.3	5.1	5
798	8.2	7.7	7.3	7	6.6	6.3	6.1	5.8	5.6	5.4	5.2	5
799	8.2	7.7	7.3	6.9	6.6	6.3	6	5.8	5.6	5.3	5.2	5
800	8.3	7.8	7.4	7.1	6.7	6.4	6.1	5.9	5.6	5.4	5.2	5
801	8.5	8	7.6	7.2	6.9	6.5	6.3	6	5.7	5.5	5.3	5.1
802	8.3	7.9	7.4	7.1	6.7	6.4	6.2	5.9	5.7	5.5	5.3	5.1
803	7.7	7.3	6.9	6.6	6.3	6.1	5.8	5.6	5.4	5.2	5	4.8
804	7	6.7	6.4	6.1	5.9	5.7	5.4	5.3	5.1	4.9	4.7	4.6
805	5.1	4.8	4.5	4.3	4.1	3.9	3.7	3.5	3.4	3.2	3.1	15
806	5.4	5.1	4.8	4.5	4.3	4.1	3.9	3.7	3.6	3.4	3.3	6.6
807	5.7	5.4	5.1	4.8	4.5	4.3	4.1	3.9	3.8	3.6	3.5	9.6
808	6	5.6	5.3	5	4.8	4.5	4.3	4.1	3.9	3.8	3.6	8.2
809	6.3	5.9	5.6	5.3	5	4.8	4.5	4.3	4.1	4	3.8	9.9
810	6.5	6.1	5.8	5.5	5.2	4.9	4.7	4.5	4.3	4.1	4	5.2
811	6.8	6.4	6.1	5.7	5.4	5.2	4.9	4.7	4.5	4.3	4.2	6.7
812	7.1	6.7	6.3	6	5.7	5.4	5.1	4.9	4.7	4.5	4.3	6.1
813	7.4	6.9	6.5	6.2	5.9	5.6	5.3	5.1	4.9	4.7	4.5	4.4
814	7.6	7.1	6.7	6.4	6.1	5.8	5.5	5.3	5	4.8	4.7	4.5
815	7.9	7.4	7	6.6	6.3	6	5.7	5.5	5.2	5	4.8	4.6
816	8.1	7.6	7.2	6.8	6.5	6.2	5.9	5.6	5.4	5.2	5	4.8
817	8.3	7.8	7.3	6.9	6.6	6.3	6	5.7	5.5	5.3	5.1	4.9
818	8.2	7.7	7.3	6.9	6.6	6.3	6	5.7	5.5	5.3	5.1	4.9
819	8.2	7.7	7.3	6.9	6.6	6.3	6	5.7	5.5	5.3	5.1	4.9
820	8.1	7.7	7.3	6.9	6.6	6.2	6	5.7	5.5	5.3	5.1	4.9
821	8.3	7.9	7.4	7	6.7	6.4	6.1	5.8	5.6	5.4	5.2	5
822	8.4	7.9	7.5	7.1	6.7	6.4	6.1	5.9	5.6	5.4	5.2	5
823	8.2	7.7	7.3	7	6.6	6.3	6.1	5.8	5.6	5.4	5.2	5
824	8.2	7.7	7.3	7	6.6	6.3	6.1	5.8	5.6	5.4	5.2	5
825	8.2	7.8	7.4	7	6.7	6.4	6.1	5.8	5.6	5.4	5.2	5
826	8.4	7.9	7.5	7.1	6.8	6.5	6.2	6	5.7	5.5	5.3	5.1
827	8.5	8.1	7.6	7.2	6.9	6.6	6.3	6	5.8	5.6	5.3	5.2
828	7.8	7.4	7	6.7	6.4	6.1	5.9	5.6	5.4	5.2	5.1	4.9
829	5.2	4.9	4.6	4.3	4.1	3.9	3.7	3.6	3.4	3.3	3.1	19.4
830	5.5	5.1	4.8	4.6	4.3	4.1	3.9	3.7	3.6	3.4	3.3	12.4
831	5.7	5.4	5.1	4.8	4.5	4.3	4.1	3.9	3.8	3.6	3.5	12.6
832	6	5.6	5.3	5	4.8	4.5	4.3	4.1	3.9	3.8	3.6	7.8
833	6.2	5.9	5.5	5.2	5	4.7	4.5	4.3	4.1	4	3.8	5.1
834	6.5	6.1	5.8	5.4	5.2	4.9	4.7	4.5	4.3	4.1	4	3.9
835	6.8	6.4	6	5.7	5.4	5.1	4.9	4.7	4.5	4.3	4.1	4.6
836	7	6.6	6.2	5.9	5.6	5.3	5.1	4.9	4.7	4.5	4.3	4.3
837	7.2	6.8	6.4	6.1	5.8	5.5	5.2	5	4.8	4.6	4.4	4.3
838	7.5	7.1	6.7	6.3	6	5.7	5.4	5.2	5	4.8	4.6	4.4
839	7.7	7.2	6.8	6.5	6.1	5.8	5.6	5.3	5.1	4.9	4.7	4.6
840	7.9	7.4	7	6.6	6.3	6	5.7	5.5	5.3	5.1	4.9	4.7
841	8.1	7.6	7.2	6.8	6.5	6.2	5.9	5.6	5.4	5.2	5	4.8
842	8	7.5	7.1	6.7	6.4	6.1	5.8	5.6	5.4	5.2	5	4.8
843	7.9	7.5	7.1	6.7	6.4	6.1	5.8	5.6	5.4	5.2	5	4.8
844	7.9	7.5	7.1	6.7	6.4	6.1	5.9	5.6	5.4	5.2	5	4.8
845	8.2	7.7	7.3	6.9	6.6	6.3	6	5.7	5.5	5.3	5.1	4.9
846	8.2	7.8	7.3	7	6.6	6.3	6	5.8	5.5	5.3	5.1	4.9
847	8.4	7.9	7.5	7.1	6.7	6.4	6.1	5.9	5.6	5.4	5.2	5
848	8.4	7.9	7.5	7.1	6.7	6.4	6.1	5.9	5.6	5.4	5.2	5
849	8.4	7.9	7.5	7.1	6.7	6.4	6.2	5.9	5.7	5.4	5.2	5
850	8.6	8.1	7.6	7.2	6.9	6.6	6.3	6	5.8	5.5	5.3	5.1
851	8.6	8.1	7.7	7.3	7	6.6	6.3	6.1	5.8	5.6	5.4	5.2
852	8.2	7.8	7.4	7	6.7	6.4	6.1	5.9	5.6	5.4	5.2	5.1
853	5.3	5	4.7	4.4	4.2	4	3.8	3.6	3.5	3.3	3.2	19
854	5.6	5.2	4.9	4.6	4.4	4.2	4	3.8	3.6	3.5	3.4	12.3
855	5.8	5.4	5.1	4.8	4.6	4.4	4.2	4	3.8	3.7	3.5	10.8
856	6	5.6	5.3	5	4.8	4.5	4.3	4.1	4	3.8	3.7	3.9
857	6.3	5.9	5.6	5.3	5	4.7	4.5	4.3	4.1	4	3.8	5.2
858	6.5	6.1	5.7	5.4	5.1	4.9	4.7	4.5	4.3	4.1	3.9	3.8
859	6.8	6.3	6	5.7	5.4	5.1	4.9	4.7	4.5	4.3	4.1	4.1
860	7	6.6	6.2	5.8	5.5	5.3	5	4.8	4.6	4.4	4.3	4.1
861	7.2	6.7	6.4	6	5.7	5.4	5.2	5	4.8	4.6	4.4	4.2
862	7.4	6.9	6.5	6.2	5.9	5.6	5.3	5.1	4.9	4.7	4.5	4.4
863	7.6	7.1	6.7	6.4	6.1	5.8	5.5	5.3	5.1	4.9	4.7	4.5
864	7.8	7.3	6.9	6.6	6.2	5.9	5.7	5.4	5.2	5	4.8	4.6
865	7.9	7.4	7	6.6	6.3	6	5.7	5.5	5.3	5.1	4.9	4.7
866	7.9	7.4	7	6.7	6.3	6	5.8	5.5	5.3	5.1	4.9	4.7
867	7.9	7.4	7	6.7	6.3	6	5.8	5.5	5.3	5.1	4.9	4.7
868	8	7.5	7.1	6.7	6.4	6.1	5.8	5.6	5.4	5.2	5	4.8
869	8.2	7.7	7.3	6.9	6.6	6.3	6	5.7	5.5	5.3	5.1	4.9
870	8.3	7.8	7.4	7	6.6	6.3	6	5.8	5.5	5.3	5.1	4.9
871	8.4	7.9	7.5	7.1	6.7	6.4	6.1	5.8	5.6	5.4	5.2	5
872	8.4	7.9	7.5	7.1	6.8	6.4	6.2	5.9	5.6	5.4	5.2	5
873	8.4	7.9	7.5	7.1	6.8	6.4	6.2	5.9	5.7	5.4	5.2	5
874	8.6	8.1	7.6	7.2	6.9	6.6	6.3	6	5.7	5.5	5.3	5.1
875	8.6	8.1	7.6	7.2	6.9	6.6	6.3	6	5.8	5.5	5.3	5.1
876	8.6	8.1	7.6	7.2	6.9	6.6	6.3	6	5.8	5.5	5.3	5.1
877	5.4	5.1	4.8	4.5	4.3	4.1	3.9	3.7	3.6	3.4	3.3	12.3
878	5.6	5.3	5	4.7	4.5	4.3	4.1	3.9	3.7	3.6	3.4	13.1
879	5.9	5.5	5.2	4.9	4.7	4.4	4.2	4	3.9	3.7	3.6	13.7
880	6.1	5.7	5.4	5.1	4.8	4.6	4.4	4.2	4	3.9	3.7	12.2
881	6.3	5.9	5.6	5.3	5	4.8	4.5	4.3	4.2	4	3.8	6.2
882	6.5	6.1	5.8	5.5	5.2	4.9	4.7	4.5	4.3	4.1	4	5
883	6.7	6.3	6	5.6	5.4	5.1	4.9	4.6	4.4	4.3	4.1	4.7
884	7	6.6	6.2	5.8	5.5	5.3	5	4.8	4.6	4.4	4.2	6.3
885	7.2	6.8	6.4	6	5.7	5.4	5.2	5	4.7	4.6	4.4	5.3
886	7.4	6.9	6.5	6.2	5.9	5.6	5.3	5.1	4.9	4.7	4.5	4.4
887	7.6	7.1	6.7	6.3	6	5.7	5.5	5.2	5	4.8	4.6	4.5
888	7.7	7.3	6.9	6.5	6.2	5.9	5.6	5.4	5.1	4.9	4.8	4.6
889	7.9	7.4	7	6.7	6.3	6	5.7	5.5	5.3	5	4.9	4.7
890	8	7.5	7.1	6.7	6.4	6.1	5.8	5.5	5.3	5.1	4.9	4.7
891	7.8	7.4	7	6.6	6.3	6	5.7	5.5	5.3	5.1	4.9	4.7
892	7.9	7.4	7	6.6	6.3	6	5.8	5.5	5.3	5.1	4.9	4.7
893	8.2	7.7	7.3	6.9	6.5	6.2	6	5.7	5.5	5.2	5	4.9
894	8.2	7.7	7.3	6.9	6.6	6.3	6	5.7	5.5	5.3	5.1	4.9
895	8.3	7.8	7.4	7	6.6	6.3	6	5.8	5.5	5.3	5.1	4.9
896	8.3	7.8	7.4	7	6.6	6.3	6	5.8	5.5	5.3	5.1	4.9
897	8.4	7.9	7.5	7.1	6.7	6.4	6.1	5.9	5.6	5.4	5.2	5
898	8.6	8.1	7.6	7.2	6.9	6.5	6.2	6	5.7	5.5	5.3	5.1
899	8.6	8.1	7.7	7.3	6.9	6.6	6.3	6	5.8	5.5	5.3	5.1
900	8.6	8.1	7.7	7.3	6.9	6.6	6.3	6	5.8	5.5	5.3	5.1
901	5.5	5.2	4.9	4.6	4.4	4.2	4	3.8	3.6	3.5	3.4	17.1
902	5.8	5.4	5.1	4.8	4.6	4.3	4.1	3.9	3.8	3.6	3.5	21.1
903	6	5.6	5.3	5	4.7	4.5	4.3	4.1	3.9	3.8	3.6	21.8
904	6.2	5.8	5.5	5.2	4.9	4.6	4.4	4.2	4	3.9	3.7	15.5
905	6.4	6	5.6	5.3	5	4.8	4.6	4.4	4.2	4	3.9	11.4
906	6.6	6.2	5.8	5.5	5.2	5	4.7	4.5	4.3	4.1	4	13.8
907	6.8	6.4	6	5.7	5.4	5.1	4.9	4.6	4.5	4.3	4.1	11.2
908	7	6.5	6.2	5.8	5.5	5.3	5	4.8	4.6	4.4	4.2	11.1
909	7.1	6.7	6.3	6	5.7	5.4	5.1	4.9	4.7	4.5	4.3	6.4
910	7.3	6.9	6.5	6.1	5.8	5.5	5.3	5	4.8	4.6	4.5	4.4
911	7.5	7.1	6.7	6.3	6	5.7	5.4	5.2	5	4.8	4.6	6.9
912	7.7	7.3	6.8	6.5	6.1	5.8	5.6	5.3	5.1	4.9	4.7	6.5
913	7.8	7.4	6.9	6.6	6.2	5.9	5.7	5.4	5.2	5	4.8	4.8
914	7.9	7.4	7	6.6	6.3	6	5.7	5.4	5.2	5	4.8	4.6
915	7.8	7.4	7	6.6	6.3	6	5.7	5.4	5.2	5	4.8	4.6
916	7.7	7.3	6.9	6.5	6.2	5.9	5.7	5.4	5.2	5	4.8	4.6
917	7.9	7.4	7	6.7	6.3	6	5.8	5.5	5.3	5.1	4.9	4.7
918	8	7.5	7.1	6.8	6.4	6.1	5.8	5.6	5.4	5.1	5	4.8
919	8.1	7.6	7.2	6.8	6.5	6.2	5.9	5.6	5.4	5.2	5	4.8
920	8.1	7.7	7.2	6.9	6.5	6.2	5.9	5.7	5.5	5.2	5	4.9
921	8.3	7.8	7.4	7	6.6	6.3	6	5.8	5.5	5.3	5.1	4.9
922	8.5	8	7.5	7.1	6.8	6.5	6.2	5.9	5.7	5.4	5.2	5
923	8.6	8.1	7.7	7.2	6.9	6.6	6.3	6	5.7	5.5	5.3	5.1
924	8.7	8.2	7.7	7.3	7	6.6	6.3	6	5.8	5.6	5.3	5.2
925	5.7	5.3	5	4.7	4.5	4.3	4.1	3.9	3.7	3.6	3.4	25
926	5.9	5.5	5.2	4.9	4.6	4.4	4.2	4	3.8	3.7	3.5	27.3
927	6	5.7	5.3	5	4.8	4.5	4.3	4.1	4	3.8	3.7	27.8
928	6.2	5.8	5.5	5.2	4.9	4.7	4.5	4.3	4.1	3.9	3.8	20.4
929	6.4	6	5.7	5.3	5.1	4.8	4.6	4.4	4.2	4	3.9	17
930	6.6	6.2	5.8	5.5	5.2	5	4.7	4.5	4.3	4.1	4	15.6
931	6.8	6.3	6	5.6	5.4	5.1	4.9	4.6	4.4	4.3	4.1	13.6
932	6.9	6.5	6.1	5.8	5.5	5.2	5	4.8	4.6	4.4	4.2	13.6
933	7.1	6.7	6.3	5.9	5.6	5.4	5.1	4.9	4.7	4.5	4.3	9.9
934	7.3	6.8	6.4	6.1	5.8	5.5	5.2	5	4.8	4.6	4.4	9.2
935	7.4	7	6.6	6.2	5.9	5.6	5.4	5.1	4.9	4.7	4.5	10.2
936	7.6	7.2	6.8	6.4	6.1	5.8	5.5	5.3	5	4.8	4.6	12.1
937	7.7	7.3	6.8	6.5	6.1	5.8	5.6	5.3	5.1	4.9	4.7	7.5
938	7.7	7.3	6.9	6.5	6.2	5.9	5.6	5.4	5.1	4.9	4.7	4.6
939	7.7	7.3	6.8	6.5	6.2	5.9	5.6	5.4	5.1	4.9	4.7	4.6
940	7.8	7.3	6.9	6.6	6.2	5.9	5.7	5.4	5.2	5	4.8	4.6
941	7.9	7.5	7	6.7	6.3	6	5.8	5.5	5.3	5.1	4.9	4.7
942	7.9	7.5	7.1	6.7	6.4	6.1	5.8	5.5	5.3	5.1	4.9	4.7
943	8.1	7.6	7.2	6.8	6.5	6.1	5.9	5.6	5.4	5.2	5	4.8
944	8.2	7.7	7.2	6.9	6.5	6.2	5.9	5.7	5.4	5.2	5	4.8
945	8.3	7.8	7.3	6.9	6.6	6.3	6	5.7	5.5	5.3	5.1	4.9
946	8.4	7.9	7.5	7.1	6.7	6.4	6.1	5.8	5.6	5.4	5.2	5
947	8.6	8.1	7.6	7.2	6.9	6.5	6.2	5.9	5.7	5.5	5.3	5.5
948	8.7	8.2	7.7	7.3	6.9	6.6	6.3	6	5.8	5.5	5.3	5.3
949	5.8	5.4	5.1	4.8	4.6	4.4	4.2	4	3.8	3.6	3.5	30.8
950	6	5.6	5.3	5	4.7	4.5	4.3	4.1	3.9	3.7	3.6	34.7
951	6.1	5.7	5.4	5.1	4.8	4.6	4.4	4.2	4	3.8	3.7	29.4
952	6.3	5.9	5.5	5.2	5	4.7	4.5	4.3	4.1	3.9	3.8	20
953	6.4	6	5.7	5.4	5.1	4.8	4.6	4.4	4.2	4	3.9	20.7
954	6.6	6.2	5.8	5.5	5.2	5	4.7	4.5	4.3	4.1	4	14.8
955	6.7	6.3	6	5.6	5.3	5.1	4.8	4.6	4.4	4.2	4.1	17.6
956	6.9	6.5	6.1	5.8	5.5	5.2	4.9	4.7	4.5	4.3	4.2	15.6
957	7	6.6	6.2	5.9	5.6	5.3	5.1	4.8	4.6	4.4	4.3	12.9
958	7.2	6.8	6.4	6	5.7	5.4	5.2	4.9	4.7	4.5	4.4	14.8
959	7.4	6.9	6.5	6.2	5.8	5.6	5.3	5.1	4.8	4.6	4.5	18.1
960	7.5	7	6.6	6.3	6	5.7	5.4	5.2	4.9	4.7	4.6	15.4
961	7.6	7.1	6.7	6.4	6	5.7	5.5	5.2	5	4.8	4.6	12
962	7.6	7.2	6.8	6.4	6.1	5.8	5.5	5.3	5	4.8	4.6	4.6
963	7.7	7.2	6.8	6.4	6.1	5.8	5.5	5.3	5.1	4.9	4.7	4.5
964	7.7	7.2	6.8	6.5	6.2	5.9	5.6	5.3	5.1	4.9	4.7	4.6
965	7.8	7.4	7	6.6	6.2	5.9	5.7	5.4	5.2	5	4.8	4.6
966	7.9	7.4	7	6.7	6.3	6	5.7	5.5	5.3	5.1	4.9	4.7
967	8	7.5	7.1	6.7	6.4	6.1	5.8	5.5	5.3	5.1	4.9	4.7
968	8	7.6	7.1	6.8	6.4	6.1	5.8	5.6	5.4	5.1	4.9	4.8
969	8.1	7.6	7.2	6.8	6.5	6.2	5.9	5.6	5.4	5.2	5	4.8
970	8.3	7.8	7.3	6.9	6.6	6.3	6	5.7	5.5	5.3	5.1	4.9
971	8.5	8	7.5	7.1	6.8	6.4	6.1	5.9	5.6	5.4	5.2	5.1
972	8.6	8.1	7.6	7.2	6.8	6.5	6.2	5.9	5.7	5.5	5.2	5.2
973	6.7	6.3	5.9	5.6	5.3	5.1	4.8	4.6	4.4	4.2	4.1	20.4
974	6.8	6.4	6	5.7	5.4	5.2	4.9	4.7	4.5	4.3	4.1	16.9
975	7	6.5	6.2	5.8	5.5	5.3	5	4.8	4.6	4.4	4.2	17.8
976	7.1	6.7	6.3	5.9	5.6	5.4	5.1	4.9	4.7	4.5	4.3	18.1
977	7.2	6.8	6.4	6.1	5.7	5.5	5.2	5	4.8	4.6	4.4	18.9
978	7.3	6.9	6.5	6.1	5.8	5.5	5.3	5	4.8	4.6	4.5	13.4
979	7.4	7	6.6	6.2	5.9	5.6	5.4	5.1	4.9	4.7	4.5	11.3
980	7.5	7.1	6.7	6.3	6	5.7	5.4	5.2	5	4.8	4.6	6.7
981	7.6	7.1	6.7	6.4	6	5.7	5.5	5.2	5	4.8	4.6	4.5
982	7.6	7.2	6.8	6.4	6.1	5.8	5.5	5.3	5.1	4.9	4.7	4.5
983	7.8	7.3	6.9	6.5	6.2	5.9	5.6	5.4	5.1	4.9	4.7	4.7
984	7.8	7.3	6.9	6.6	6.2	5.9	5.7	5.4	5.2	5	4.8	4.6
985	7.8	7.4	7	6.6	6.3	6	5.7	5.4	5.2	5	4.8	4.6
986	7.9	7.4	7	6.6	6.3	6	5.7	5.5	5.3	5	4.9	4.7
987	8	7.5	7.1	6.7	6.4	6.1	5.8	5.6	5.3	5.1	4.9	4.7
988	8.1	7.6	7.2	6.8	6.5	6.2	5.9	5.6	5.4	5.2	5	4.8
989	8.3	7.8	7.3	6.9	6.6	6.3	6	5.7	5.5	5.3	5.1	4.9
990	8.5	7.9	7.5	7.1	6.7	6.4	6.1	5.9	5.6	5.4	5.2	5.1
991	6.7	6.3	5.9	5.6	5.3	5	4.8	4.6	4.4	4.2	4	21.2
992	6.8	6.4	6	5.7	5.4	5.1	4.9	4.7	4.5	4.3	4.1	19.5
993	6.9	6.5	6.1	5.8	5.5	5.2	5	4.7	4.5	4.3	4.2	19.8
994	7	6.6	6.2	5.9	5.6	5.3	5	4.8	4.6	4.4	4.2	22.3
995	7.1	6.7	6.3	6	5.6	5.4	5.1	4.9	4.7	4.5	4.3	22.4
996	7.2	6.8	6.4	6	5.7	5.4	5.2	5	4.7	4.5	4.4	17.2
997	7.3	6.9	6.5	6.1	5.8	5.5	5.3	5	4.8	4.6	4.4	15.1
998	7.4	6.9	6.5	6.2	5.9	5.6	5.3	5.1	4.9	4.7	4.5	8.4
999	7.5	7	6.6	6.3	6	5.7	5.4	5.2	4.9	4.7	4.6	9.6
1000	7.6	7.1	6.7	6.4	6	5.7	5.5	5.2	5	4.8	4.6	9
1001	7.7	7.2	6.8	6.4	6.1	5.8	5.5	5.3	5.1	4.9	4.7	6.6
1002	7.7	7.3	6.8	6.5	6.1	5.9	5.6	5.3	5.1	4.9	4.7	4.6
1003	7.8	7.3	6.9	6.5	6.2	5.9	5.6	5.4	5.2	5	4.8	4.6
1004	7.8	7.3	6.9	6.5	6.2	5.9	5.7	5.4	5.2	5	4.8	4.6
1005	7.9	7.4	7	6.6	6.3	6	5.7	5.5	5.3	5	4.9	4.7
1006	8	7.5	7.1	6.7	6.4	6.1	5.8	5.5	5.3	5.1	4.9	4.7
1007	8.1	7.6	7.2	6.8	6.5	6.1	5.9	5.6	5.4	5.2	5	4.8
1008	8.3	7.8	7.3	7	6.6	6.3	6	5.7	5.5	5.3	5.1	4.9
1009	6.7	6.3	5.9	5.6	5.3	5	4.8	4.6	4.4	4.2	4	24.6
1010	6.8	6.3	6	5.6	5.3	5.1	4.8	4.6	4.4	4.2	4.1	23
1011	6.8	6.4	6	5.7	5.4	5.1	4.9	4.7	4.5	4.3	4.1	23.2
1012	7	6.5	6.2	5.8	5.5	5.2	5	4.8	4.6	4.4	4.2	27.1
1013	7	6.6	6.2	5.9	5.6	5.3	5	4.8	4.6	4.4	4.2	25.7
1014	7.1	6.6	6.3	5.9	5.6	5.3	5.1	4.9	4.7	4.5	4.3	22.3
1015	7.2	6.7	6.3	6	5.7	5.4	5.2	4.9	4.7	4.5	4.3	18.5
1016	7.2	6.8	6.4	6.1	5.8	5.5	5.2	5	4.8	4.6	4.4	10.9
1017	7.4	6.9	6.5	6.2	5.8	5.6	5.3	5.1	4.8	4.6	4.5	10.6
1018	7.5	7	6.6	6.2	5.9	5.6	5.4	5.1	4.9	4.7	4.5	9.8
1019	7.5	7.1	6.7	6.3	6	5.7	5.4	5.2	5	4.8	4.6	6.8
1020	7.6	7.2	6.8	6.4	6.1	5.8	5.5	5.3	5	4.8	4.6	4.6
1021	7.7	7.2	6.8	6.5	6.1	5.8	5.6	5.3	5.1	4.9	4.7	4.5
1022	7.8	7.3	6.9	6.5	6.2	5.9	5.6	5.4	5.2	4.9	4.8	4.6
1023	7.8	7.4	6.9	6.6	6.2	5.9	5.7	5.4	5.2	5	4.8	4.6
1024	7.9	7.4	7	6.6	6.3	6	5.7	5.5	5.3	5	4.8	4.7
1025	7.9	7.5	7.1	6.7	6.4	6.1	5.8	5.5	5.3	5.1	4.9	4.7
1026	8.1	7.6	7.2	6.8	6.5	6.2	5.9	5.7	5.4	5.2	5	4.8
1027	6.8	6.3	6	5.6	5.3	5.1	4.8	4.6	4.4	4.2	4.1	32.8
1028	6.8	6.4	6	5.7	5.4	5.1	4.9	4.6	4.4	4.3	4.1	30.5
1029	6.9	6.5	6.1	5.7	5.4	5.2	4.9	4.7	4.5	4.3	4.1	31.1
1030	7	6.5	6.1	5.8	5.5	5.2	5	4.7	4.5	4.3	4.2	32.5
1031	6.9	6.5	6.1	5.8	5.5	5.2	5	4.7	4.5	4.3	4.2	26.6
1032	6.9	6.5	6.1	5.8	5.5	5.2	5	4.8	4.6	4.4	4.2	25.4
1033	7	6.6	6.2	5.9	5.6	5.3	5	4.8	4.6	4.4	4.2	21.6
1034	7.1	6.7	6.3	6	5.6	5.4	5.1	4.9	4.7	4.5	4.3	17.2
1035	7.2	6.8	6.4	6	5.7	5.5	5.2	5	4.8	4.6	4.4	13.4
1036	7.3	6.9	6.5	6.1	5.8	5.5	5.3	5	4.8	4.6	4.5	12.6
1037	7.4	7	6.6	6.2	5.9	5.6	5.3	5.1	4.9	4.7	4.5	8.9
1038	7.5	7.1	6.7	6.3	6	5.7	5.4	5.2	5	4.8	4.6	6.2
1039	7.6	7.1	6.7	6.3	6	5.7	5.5	5.2	5	4.8	4.6	4.5
1040	7.6	7.2	6.8	6.4	6.1	5.8	5.5	5.3	5.1	4.9	4.7	4.5
1041	7.7	7.3	6.9	6.5	6.2	5.9	5.6	5.4	5.1	4.9	4.7	4.6
1042	7.8	7.3	6.9	6.6	6.2	5.9	5.7	5.4	5.2	5	4.8	4.6
1043	7.8	7.4	7	6.6	6.3	6	5.7	5.5	5.2	5	4.8	4.7
1044	7.9	7.5	7	6.7	6.4	6.1	5.8	5.5	5.3	5.1	4.9	4.7
1045	6.8	6.3	6	5.6	5.3	5.1	4.8	4.6	4.4	4.2	4	38.8
1046	6.8	6.4	6	5.6	5.3	5.1	4.8	4.6	4.4	4.2	4.1	35.9
1047	6.8	6.4	6	5.7	5.4	5.1	4.9	4.6	4.4	4.3	4.1	32.4
1048	6.8	6.4	6	5.7	5.4	5.1	4.9	4.6	4.4	4.3	4.1	27.7
1049	6.8	6.3	6	5.6	5.3	5.1	4.8	4.6	4.4	4.2	4.1	24.4
1050	6.8	6.4	6	5.7	5.4	5.1	4.9	4.6	4.4	4.3	4.1	23
1051	6.9	6.4	6.1	5.7	5.4	5.2	4.9	4.7	4.5	4.3	4.1	22.6
1052	7	6.6	6.2	5.8	5.5	5.3	5	4.8	4.6	4.4	4.2	20.5
1053	7.1	6.7	6.3	5.9	5.6	5.4	5.1	4.9	4.7	4.5	4.3	19.8
1054	7.2	6.8	6.4	6	5.7	5.4	5.2	5	4.7	4.5	4.4	16.8
1055	7.3	6.9	6.5	6.1	5.8	5.5	5.3	5	4.8	4.6	4.4	11
1056	7.4	6.9	6.5	6.2	5.9	5.6	5.3	5.1	4.9	4.7	4.5	6.4
1057	7.5	7	6.6	6.3	5.9	5.7	5.4	5.2	4.9	4.7	4.6	4.5
1058	7.6	7.1	6.7	6.4	6	5.7	5.5	5.2	5	4.8	4.6	4.5
1059	7.6	7.2	6.8	6.4	6.1	5.8	5.5	5.3	5.1	4.9	4.7	4.5
1060	7.7	7.3	6.9	6.5	6.2	5.9	5.6	5.4	5.1	4.9	4.7	4.6
1061	7.8	7.3	6.9	6.6	6.2	5.9	5.7	5.4	5.2	5	4.8	4.6
1062	7.9	7.4	7	6.6	6.3	6	5.7	5.5	5.3	5	4.9	4.7
1063	6.7	6.3	5.9	5.6	5.3	5	4.8	4.6	4.4	4.2	4	38.4
1064	6.7	6.3	5.9	5.6	5.3	5	4.8	4.6	4.4	4.2	4	35.2
1065	6.7	6.3	5.9	5.6	5.3	5	4.8	4.6	4.4	4.2	4	32.1
1066	6.7	6.3	5.9	5.6	5.3	5	4.8	4.6	4.4	4.2	4	29.3
1067	6.7	6.3	5.9	5.6	5.3	5	4.8	4.6	4.4	4.2	4	28
1068	6.7	6.3	5.9	5.6	5.3	5	4.8	4.6	4.4	4.2	4	28.2
1069	6.8	6.3	6	5.6	5.3	5.1	4.8	4.6	4.4	4.2	4.1	28.3
1070	6.9	6.4	6.1	5.7	5.4	5.2	4.9	4.7	4.5	4.3	4.1	26.1
1071	7	6.5	6.2	5.8	5.5	5.2	5	4.8	4.6	4.4	4.2	22.2
1072	7.1	6.6	6.3	5.9	5.6	5.3	5.1	4.9	4.6	4.5	4.3	16.8
1073	7.2	6.7	6.3	6	5.7	5.4	5.2	4.9	4.7	4.5	4.3	10.8
1074	7.3	6.8	6.4	6.1	5.8	5.5	5.2	5	4.8	4.6	4.4	6.5
1075	7.4	6.9	6.5	6.2	5.9	5.6	5.3	5.1	4.9	4.7	4.5	4.5
1076	7.5	7	6.6	6.3	5.9	5.7	5.4	5.2	4.9	4.7	4.6	4.5
1077	7.6	7.1	6.7	6.3	6	5.7	5.5	5.2	5	4.8	4.6	4.4
1078	7.7	7.2	6.8	6.4	6.1	5.8	5.5	5.3	5.1	4.9	4.7	4.5
1079	7.7	7.2	6.8	6.5	6.2	5.9	5.6	5.4	5.1	4.9	4.7	4.6
1080	7.8	7.4	6.9	6.6	6.2	5.9	5.7	5.4	5.2	5	4.8	4.6
1081	6.8	6.4	6	5.7	5.4	5.1	4.9	4.6	4.4	4.3	4.1	38.8
1082	6.8	6.4	6	5.6	5.3	5.1	4.8	4.6	4.4	4.2	4.1	36.6
1083	6.8	6.4	6	5.6	5.3	5.1	4.8	4.6	4.4	4.2	4.1	34.8
1084	6.8	6.3	6	5.6	5.3	5.1	4.8	4.6	4.4	4.2	4.1	31.9
1085	6.7	6.3	5.9	5.6	5.3	5	4.8	4.6	4.4	4.2	4	31
1086	6.7	6.3	5.9	5.6	5.3	5	4.8	4.6	4.4	4.2	4	29.6
1087	6.7	6.3	5.9	5.6	5.3	5	4.8	4.6	4.4	4.2	4	25.8
1088	6.8	6.4	6	5.7	5.4	5.1	4.9	4.7	4.5	4.3	4.1	23.9
1089	6.9	6.5	6.1	5.8	5.5	5.2	5	4.7	4.5	4.4	4.2	22.9
1090	7	6.6	6.2	5.9	5.6	5.3	5.1	4.8	4.6	4.4	4.3	20.6
1091	7.1	6.7	6.3	6	5.7	5.4	5.1	4.9	4.7	4.5	4.3	14.4
1092	7.2	6.8	6.4	6.1	5.8	5.5	5.2	5	4.8	4.6	4.4	10.6
1093	7.4	6.9	6.5	6.2	5.8	5.6	5.3	5.1	4.9	4.7	4.5	9.8
1094	7.5	7	6.6	6.3	5.9	5.6	5.4	5.1	4.9	4.7	4.5	6.6
1095	7.6	7.1	6.7	6.3	6	5.7	5.5	5.2	5	4.8	4.6	4.6
1096	7.6	7.2	6.8	6.4	6.1	5.8	5.5	5.3	5.1	4.9	4.7	4.5
1097	7.7	7.2	6.8	6.5	6.1	5.8	5.6	5.3	5.1	4.9	4.7	4.5
1098	7.8	7.4	7	6.6	6.2	5.9	5.7	5.4	5.2	5	4.8	4.6
1099	7.1	6.7	6.3	5.9	5.6	5.3	5.1	4.8	4.6	4.4	4.2	43.9
1100	7	6.6	6.2	5.9	5.5	5.3	5	4.8	4.6	4.4	4.2	39.4
1101	7	6.5	6.2	5.8	5.5	5.2	5	4.8	4.5	4.4	4.2	36.9
1102	6.9	6.5	6.1	5.8	5.5	5.2	4.9	4.7	4.5	4.3	4.2	33.1
1103	6.9	6.4	6	5.7	5.4	5.1	4.9	4.7	4.5	4.3	4.1	30
1104	6.8	6.4	6	5.7	5.4	5.1	4.9	4.6	4.4	4.2	4.1	28.1
1105	6.8	6.3	6	5.6	5.4	5.1	4.8	4.6	4.4	4.3	4.1	23.4
1106	6.9	6.4	6.1	5.7	5.4	5.2	4.9	4.7	4.5	4.3	4.2	20.3
1107	7	6.6	6.2	5.8	5.5	5.3	5	4.8	4.6	4.4	4.2	20.4
1108	7.1	6.7	6.3	5.9	5.6	5.4	5.1	4.9	4.7	4.5	4.3	20.3
1109	7.2	6.8	6.4	6	5.7	5.4	5.2	5	4.7	4.5	4.4	18
1110	7.3	6.9	6.5	6.1	5.8	5.5	5.3	5	4.8	4.6	4.4	15.8
1111	7.4	7	6.6	6.2	5.9	5.6	5.3	5.1	4.9	4.7	4.5	13.1
1112	7.5	7.1	6.7	6.3	6	5.7	5.4	5.2	5	4.8	4.6	10.8
1113	7.6	7.2	6.7	6.4	6.1	5.8	5.5	5.2	5	4.8	4.6	8.1
1114	7.7	7.2	6.8	6.4	6.1	5.8	5.6	5.3	5.1	4.9	4.7	4.6
1115	7.8	7.3	6.9	6.5	6.2	5.9	5.6	5.4	5.1	4.9	4.7	4.6
1116	7.9	7.4	7	6.6	6.3	6	5.7	5.5	5.2	5	4.8	4.7
1117	7.4	6.9	6.5	6.1	5.8	5.5	5.3	5	4.8	4.6	4.4	44.9
1118	7.3	6.8	6.4	6	5.7	5.4	5.2	4.9	4.7	4.5	4.3	40
1119	7.2	6.7	6.3	6	5.7	5.4	5.1	4.9	4.7	4.5	4.3	36
1120	7.1	6.7	6.3	5.9	5.6	5.3	5.1	4.8	4.6	4.4	4.3	32.2
1121	7	6.5	6.1	5.8	5.5	5.2	5	4.8	4.5	4.4	4.2	27.1
1122	6.9	6.5	6.1	5.7	5.4	5.2	4.9	4.7	4.5	4.3	4.1	27.4
1123	6.9	6.4	6.1	5.7	5.4	5.2	4.9	4.7	4.5	4.3	4.1	25
1124	7	6.5	6.1	5.8	5.5	5.2	5	4.8	4.6	4.4	4.2	21.6
1125	7.1	6.6	6.2	5.9	5.6	5.3	5.1	4.8	4.6	4.4	4.3	20.4
1126	7.2	6.7	6.3	6	5.7	5.4	5.1	4.9	4.7	4.5	4.3	18.3
1127	7.3	6.8	6.4	6.1	5.8	5.5	5.2	5	4.8	4.6	4.4	16.5
1128	7.4	6.9	6.5	6.2	5.8	5.6	5.3	5.1	4.8	4.6	4.5	14.4
1129	7.5	7	6.6	6.2	5.9	5.6	5.4	5.1	4.9	4.7	4.5	11.1
1130	7.6	7.1	6.7	6.3	6	5.7	5.4	5.2	5	4.8	4.6	11.9
1131	7.6	7.2	6.8	6.4	6.1	5.8	5.5	5.3	5	4.8	4.6	8
1132	7.7	7.3	6.8	6.5	6.1	5.8	5.6	5.3	5.1	4.9	4.7	5.1
1133	7.8	7.3	6.9	6.5	6.2	5.9	5.6	5.4	5.2	5	4.8	4.7
1134	7.9	7.4	7	6.6	6.3	6	5.7	5.5	5.2	5	4.8	4.7
1135	7.6	7.1	6.7	6.3	6	5.7	5.4	5.2	4.9	4.7	4.5	40.8
1136	7.5	7	6.6	6.2	5.9	5.6	5.3	5.1	4.8	4.6	4.5	34.1
1137	7.4	6.9	6.5	6.1	5.8	5.5	5.3	5	4.8	4.6	4.4	36
1138	7.2	6.8	6.4	6	5.7	5.4	5.2	4.9	4.7	4.5	4.3	27.9
1139	7.1	6.6	6.2	5.9	5.6	5.3	5.1	4.8	4.6	4.4	4.3	25.7
1140	7	6.6	6.2	5.8	5.5	5.3	5	4.8	4.6	4.4	4.2	26.7
1141	7	6.6	6.2	5.8	5.5	5.3	5	4.8	4.6	4.4	4.2	26
1142	7.1	6.6	6.2	5.9	5.6	5.3	5.1	4.8	4.6	4.4	4.3	24.6
1143	7.1	6.7	6.3	6	5.7	5.4	5.1	4.9	4.7	4.5	4.3	22
1144	7.2	6.8	6.4	6	5.7	5.5	5.2	5	4.8	4.6	4.4	20.4
1145	7.3	6.9	6.5	6.1	5.8	5.5	5.3	5	4.8	4.6	4.4	20.3
1146	7.4	7	6.6	6.2	5.9	5.6	5.3	5.1	4.9	4.7	4.5	17.5
1147	7.5	7.1	6.6	6.3	6	5.7	5.4	5.2	4.9	4.7	4.6	15
1148	7.6	7.1	6.7	6.4	6	5.7	5.5	5.2	5	4.8	4.6	12.1
1149	7.7	7.2	6.8	6.4	6.1	5.8	5.5	5.3	5.1	4.9	4.7	11.6
1150	7.8	7.3	6.9	6.5	6.2	5.9	5.6	5.4	5.1	4.9	4.7	9.2
1151	7.9	7.4	7	6.6	6.2	5.9	5.7	5.4	5.2	5	4.8	7.4
1152	8	7.5	7.1	6.7	6.3	6	5.7	5.5	5.3	5	4.8	7.5
1153	7.9	7.4	6.9	6.5	6.2	5.9	5.6	5.3	5.1	4.9	4.7	37.8
1154	7.7	7.2	6.8	6.4	6	5.7	5.5	5.2	5	4.8	4.6	34.3
1155	7.5	7.1	6.6	6.3	5.9	5.6	5.4	5.1	4.9	4.7	4.5	32.5
1156	7.4	6.9	6.5	6.1	5.8	5.5	5.3	5	4.8	4.6	4.4	28.7
1157	7.1	6.7	6.3	6	5.7	5.4	5.1	4.9	4.7	4.5	4.3	23.7
1158	7	6.6	6.2	5.9	5.6	5.3	5.1	4.8	4.6	4.4	4.3	24.2
1159	7.1	6.7	6.3	5.9	5.6	5.3	5.1	4.8	4.6	4.4	4.3	26.1
1160	7.1	6.7	6.3	6	5.7	5.4	5.1	4.9	4.7	4.5	4.3	24.3
1161	7.2	6.8	6.4	6	5.7	5.4	5.2	5	4.7	4.6	4.4	25.4
1162	7.3	6.9	6.5	6.1	5.8	5.5	5.3	5	4.8	4.6	4.4	23.7
1163	7.4	6.9	6.5	6.2	5.9	5.6	5.3	5.1	4.9	4.7	4.5	22
1164	7.5	7	6.6	6.3	5.9	5.6	5.4	5.1	4.9	4.7	4.5	19.4
1165	7.5	7.1	6.7	6.3	6	5.7	5.4	5.2	5	4.8	4.6	15.1
1166	7.6	7.2	6.7	6.4	6.1	5.8	5.5	5.2	5	4.8	4.6	12.8
1167	7.7	7.2	6.8	6.5	6.1	5.8	5.6	5.3	5.1	4.9	4.7	12.1
1168	7.8	7.3	6.9	6.5	6.2	5.9	5.6	5.4	5.1	4.9	4.7	10.8
1169	7.9	7.4	7	6.6	6.2	5.9	5.7	5.4	5.2	5	4.8	8
1170	8	7.5	7.1	6.7	6.3	6	5.8	5.5	5.3	5.1	4.9	11.5
1171	7.9	7.4	7	6.6	6.3	5.9	5.7	5.4	5.2	4.9	4.8	31.3
1172	7.8	7.3	6.9	6.5	6.2	5.9	5.6	5.3	5.1	4.9	4.7	31.6
1173	7.7	7.2	6.7	6.4	6	5.7	5.5	5.2	5	4.8	4.6	28.7
1174	7.6	7.1	6.7	6.3	6	5.7	5.4	5.1	4.9	4.7	4.5	30.2
1175	7.3	6.9	6.5	6.1	5.8	5.5	5.3	5	4.8	4.6	4.4	25.9
1176	7.1	6.7	6.3	6	5.7	5.4	5.1	4.9	4.7	4.5	4.3	22.5
1177	7.2	6.7	6.3	6	5.7	5.4	5.1	4.9	4.7	4.5	4.3	24.7
1178	7.3	6.8	6.4	6.1	5.7	5.5	5.2	5	4.8	4.6	4.4	26.4
1179	7.4	6.9	6.5	6.1	5.8	5.5	5.3	5	4.8	4.6	4.4	26.2
1180	7.4	6.9	6.5	6.2	5.8	5.6	5.3	5.1	4.8	4.6	4.5	23.3
1181	7.5	7	6.6	6.2	5.9	5.6	5.4	5.1	4.9	4.7	4.5	23.9
1182	7.5	7.1	6.7	6.3	6	5.7	5.4	5.2	4.9	4.7	4.6	17.9
1183	7.6	7.1	6.7	6.4	6	5.7	5.5	5.2	5	4.8	4.6	17
1184	7.7	7.2	6.8	6.4	6.1	5.8	5.5	5.3	5	4.8	4.7	14.8
1185	7.7	7.3	6.8	6.5	6.1	5.8	5.6	5.3	5.1	4.9	4.7	12.1
1186	7.8	7.3	6.9	6.5	6.2	5.9	5.6	5.4	5.1	4.9	4.7	9
1187	7.9	7.4	7	6.6	6.2	5.9	5.7	5.4	5.2	5	4.8	6.3
1188	8	7.5	7	6.7	6.3	6	5.7	5.5	5.2	5	4.8	7.2
1189	8.2	7.7	7.2	6.8	6.4	6.1	5.8	5.6	5.3	5.1	4.9	33.6
1190	8	7.5	7	6.6	6.3	6	5.7	5.4	5.2	5	4.8	28.2
1191	7.9	7.4	6.9	6.5	6.2	5.9	5.6	5.4	5.1	4.9	4.7	30.3
1192	7.7	7.2	6.8	6.4	6.1	5.8	5.5	5.2	5	4.8	4.6	28
1193	7.5	7	6.6	6.3	5.9	5.6	5.4	5.1	4.9	4.7	4.5	26.8
1194	7.3	6.8	6.4	6.1	5.7	5.5	5.2	5	4.8	4.6	4.4	22.5
1195	7.2	6.8	6.4	6	5.7	5.4	5.2	4.9	4.7	4.5	4.4	17.6
1196	7.3	6.8	6.4	6.1	5.8	5.5	5.2	5	4.8	4.6	4.4	22
1197	7.4	6.9	6.5	6.2	5.8	5.6	5.3	5.1	4.8	4.6	4.5	24.6
1198	7.4	7	6.6	6.2	5.9	5.6	5.3	5.1	4.9	4.7	4.5	21.6
1199	7.5	7	6.6	6.3	5.9	5.7	5.4	5.2	4.9	4.7	4.5	19.4
1200	7.6	7.1	6.7	6.3	6	5.7	5.4	5.2	5	4.8	4.6	20.3
1201	7.6	7.2	6.8	6.4	6.1	5.8	5.5	5.2	5	4.8	4.6	18.3
1202	7.7	7.2	6.8	6.4	6.1	5.8	5.5	5.3	5.1	4.9	4.7	11.3
1203	7.7	7.3	6.8	6.5	6.1	5.8	5.6	5.3	5.1	4.9	4.7	9.9
1204	7.8	7.3	6.9	6.5	6.2	5.9	5.6	5.4	5.1	4.9	4.7	7.7
1205	7.8	7.4	6.9	6.6	6.2	5.9	5.7	5.4	5.2	5	4.8	4.8
1206	7.9	7.4	7	6.6	6.3	6	5.7	5.5	5.2	5	4.8	4.8
1207	7.9	7.5	7	6.7	6.3	6	5.7	5.5	5.2	5	4.8	9
1208	7.7	7.3	6.8	6.5	6.1	5.9	5.6	5.3	5.1	4.9	4.7	4.5
1209	7.6	7.1	6.7	6.4	6	5.8	5.5	5.2	5	4.8	4.6	4.5
1210	7.5	7	6.6	6.3	5.9	5.7	5.4	5.2	4.9	4.7	4.6	4.4
1211	7.4	6.9	6.5	6.2	5.9	5.6	5.3	5.1	4.9	4.7	4.5	4.3
1212	7.3	6.8	6.5	6.1	5.8	5.5	5.3	5	4.8	4.6	4.4	4.3
1213	8.5	7.9	7.4	7	6.7	6.3	6	5.7	5.5	5.3	5	33.4
1214	8.2	7.7	7.2	6.8	6.5	6.1	5.8	5.6	5.3	5.1	4.9	29.6
1215	8	7.5	7.1	6.7	6.3	6	5.7	5.4	5.2	5	4.8	28.6
1216	7.8	7.3	6.9	6.5	6.2	5.9	5.6	5.3	5.1	4.9	4.7	27.3
1217	7.6	7.1	6.7	6.3	6	5.7	5.4	5.2	5	4.8	4.6	23.8
1218	7.4	6.9	6.5	6.1	5.8	5.5	5.3	5	4.8	4.6	4.4	18.5
1219	7.3	6.8	6.5	6.1	5.8	5.5	5.2	5	4.8	4.6	4.4	16.2
1220	7.4	6.9	6.5	6.2	5.8	5.5	5.3	5.1	4.8	4.6	4.5	17
1221	7.5	7	6.6	6.2	5.9	5.6	5.3	5.1	4.9	4.7	4.5	23.4
1222	7.5	7	6.6	6.3	5.9	5.7	5.4	5.1	4.9	4.7	4.5	19.8
1223	7.6	7.1	6.7	6.3	6	5.7	5.4	5.2	5	4.8	4.6	20.3
1224	7.6	7.2	6.7	6.4	6	5.7	5.5	5.2	5	4.8	4.6	17.7
1225	7.7	7.2	6.8	6.4	6.1	5.8	5.5	5.3	5.1	4.8	4.7	18.6
1226	7.7	7.2	6.8	6.5	6.1	5.8	5.6	5.3	5.1	4.9	4.7	10.9
1227	7.8	7.3	6.9	6.5	6.2	5.9	5.6	5.3	5.1	4.9	4.7	9.7
1228	7.8	7.3	6.9	6.5	6.2	5.9	5.6	5.4	5.2	4.9	4.8	7.4
1229	7.9	7.4	7	6.6	6.2	5.9	5.7	5.4	5.2	5	4.8	5.5
1230	7.9	7.5	7	6.7	6.3	6	5.7	5.5	5.2	5	4.8	6.6
1231	7.9	7.4	7	6.6	6.3	6	5.7	5.4	5.2	5	4.8	4.7
1232	7.7	7.2	6.8	6.5	6.1	5.8	5.6	5.3	5.1	4.9	4.7	4.5
1233	7.6	7.1	6.7	6.3	6	5.7	5.5	5.2	5	4.8	4.6	4.5
1234	7.4	7	6.6	6.2	5.9	5.6	5.4	5.2	4.9	4.7	4.6	4.4
1235	7.3	6.9	6.5	6.2	5.9	5.6	5.3	5.1	4.9	4.7	4.5	4.3
1236	7.2	6.8	6.4	6.1	5.8	5.5	5.2	5	4.8	4.6	4.4	4.3
1237	8.6	8	7.5	7.1	6.7	6.4	6.1	5.8	5.6	5.3	5.1	28.9
1238	8.3	7.8	7.3	6.9	6.6	6.2	5.9	5.7	5.4	5.2	5	24.9
1239	8.2	7.6	7.2	6.8	6.4	6.1	5.8	5.6	5.3	5.1	4.9	27.1
1240	8	7.5	7	6.6	6.3	6	5.7	5.4	5.2	5	4.8	27.9
1241	7.7	7.3	6.8	6.4	6.1	5.8	5.5	5.3	5.1	4.8	4.7	24.3
1242	7.5	7	6.6	6.2	5.9	5.6	5.4	5.1	4.9	4.7	4.5	21.5
1243	7.4	6.9	6.5	6.2	5.9	5.6	5.3	5.1	4.9	4.7	4.5	14.8
1244	7.4	7	6.6	6.2	5.9	5.6	5.3	5.1	4.9	4.7	4.5	16.4
1245	7.5	7	6.6	6.3	6	5.7	5.4	5.2	4.9	4.7	4.5	20
1246	7.6	7.1	6.7	6.3	6	5.7	5.4	5.2	5	4.8	4.6	18.5
1247	7.6	7.1	6.7	6.4	6	5.7	5.5	5.2	5	4.8	4.6	18.9
1248	7.6	7.2	6.8	6.4	6.1	5.8	5.5	5.3	5	4.8	4.6	13.2
1249	7.7	7.2	6.8	6.4	6.1	5.8	5.5	5.3	5.1	4.9	4.7	15.2
1250	7.8	7.3	6.9	6.5	6.2	5.9	5.6	5.3	5.1	4.9	4.7	11.8
1251	7.8	7.3	6.9	6.5	6.2	5.9	5.6	5.4	5.1	4.9	4.7	10.8
1252	7.9	7.4	7	6.6	6.2	5.9	5.7	5.4	5.2	5	4.8	11.6
1253	7.9	7.4	7	6.6	6.3	6	5.7	5.4	5.2	5	4.8	9.4
1254	8	7.5	7.1	6.7	6.3	6	5.7	5.5	5.2	5	4.8	9.9
1255	7.9	7.4	7	6.6	6.3	6	5.7	5.4	5.2	5	4.8	4.8
1256	7.7	7.2	6.8	6.5	6.1	5.8	5.6	5.3	5.1	4.9	4.7	4.5
1257	7.6	7.2	6.7	6.4	6.1	5.8	5.5	5.3	5	4.8	4.6	4.5
1258	7.5	7	6.6	6.3	6	5.7	5.4	5.2	5	4.8	4.6	4.4
1259	7.4	6.9	6.5	6.2	5.9	5.6	5.3	5.1	4.9	4.7	4.5	4.3
1260	7.2	6.8	6.4	6.1	5.8	5.5	5.2	5	4.8	4.6	4.4	4.3
1261	8.7	8.1	7.7	7.2	6.9	6.5	6.2	5.9	5.7	5.4	5.2	24.9
1262	8.4	7.9	7.4	7	6.6	6.3	6	5.8	5.5	5.3	5.1	22.1
1263	8.2	7.7	7.3	6.9	6.5	6.2	5.9	5.6	5.4	5.2	5	22.4
1264	8.1	7.6	7.1	6.7	6.4	6.1	5.8	5.5	5.3	5.1	4.9	25
1265	7.8	7.3	6.9	6.5	6.2	5.9	5.6	5.4	5.1	4.9	4.7	23.6
1266	7.6	7.1	6.7	6.3	6	5.7	5.4	5.2	5	4.8	4.6	20.6
1267	7.5	7	6.6	6.2	5.9	5.6	5.4	5.1	4.9	4.7	4.5	15.2
1268	7.5	7	6.6	6.3	6	5.7	5.4	5.2	4.9	4.7	4.6	12.6
1269	7.6	7.1	6.7	6.3	6	5.7	5.4	5.2	5	4.8	4.6	15
1270	7.6	7.1	6.7	6.4	6	5.7	5.5	5.2	5	4.8	4.6	16.3
1271	7.7	7.2	6.8	6.4	6.1	5.8	5.5	5.3	5	4.8	4.6	16.4
1272	7.7	7.2	6.8	6.4	6.1	5.8	5.5	5.3	5.1	4.9	4.7	13.1
1273	7.7	7.3	6.8	6.5	6.1	5.8	5.6	5.3	5.1	4.9	4.7	13.4
1274	7.8	7.3	6.9	6.5	6.2	5.9	5.6	5.4	5.1	4.9	4.7	11.7
1275	7.8	7.3	6.9	6.5	6.2	5.9	5.6	5.4	5.2	4.9	4.7	10.5
1276	7.9	7.4	7	6.6	6.2	5.9	5.7	5.4	5.2	5	4.8	10.1
1277	7.9	7.4	7	6.6	6.3	6	5.7	5.4	5.2	5	4.8	10.8
1278	8	7.5	7.1	6.7	6.3	6	5.7	5.5	5.2	5	4.8	10.7
1279	7.9	7.4	7	6.6	6.3	6	5.7	5.5	5.2	5	4.8	7.3
1280	7.7	7.3	6.9	6.5	6.2	5.9	5.6	5.3	5.1	4.9	4.7	4.5
1281	7.6	7.2	6.8	6.4	6.1	5.8	5.5	5.3	5	4.8	4.7	4.5
1282	7.5	7.1	6.7	6.3	6	5.7	5.4	5.2	5	4.8	4.6	4.4
1283	7.4	7	6.6	6.2	5.9	5.6	5.4	5.1	4.9	4.7	4.5	4.4
1284	7.3	6.8	6.4	6.1	5.8	5.5	5.3	5	4.8	4.6	4.4	4.3
1285	8.9	8.3	7.8	7.4	7	6.7	6.4	6.1	5.8	5.6	5.4	24.1
1286	8.5	8	7.6	7.1	6.8	6.4	6.1	5.9	5.6	5.4	5.2	19.9
1287	8.3	7.8	7.4	7	6.6	6.3	6	5.7	5.5	5.2	5	17.2
1288	8.1	7.6	7.2	6.8	6.4	6.1	5.8	5.6	5.3	5.1	4.9	21.8
1289	7.9	7.4	7	6.6	6.3	6	5.7	5.4	5.2	5	4.8	22.1
1290	7.7	7.2	6.8	6.4	6.1	5.8	5.5	5.3	5	4.8	4.6	19.1
1291	7.6	7.1	6.7	6.3	6	5.7	5.4	5.2	5	4.8	4.6	15.5
1292	7.6	7.1	6.7	6.4	6	5.7	5.5	5.2	5	4.8	4.6	15
1293	7.6	7.2	6.7	6.4	6	5.8	5.5	5.2	5	4.8	4.6	12.1
1294	7.7	7.2	6.8	6.4	6.1	5.8	5.5	5.3	5	4.8	4.6	13.6
1295	7.7	7.2	6.8	6.4	6.1	5.8	5.5	5.3	5.1	4.9	4.7	11.9
1296	7.7	7.2	6.8	6.5	6.1	5.8	5.6	5.3	5.1	4.9	4.7	9.4
1297	7.8	7.3	6.9	6.5	6.2	5.9	5.6	5.3	5.1	4.9	4.7	9.4
1298	7.8	7.3	6.9	6.5	6.2	5.9	5.6	5.4	5.1	4.9	4.7	12.8
1299	7.8	7.4	6.9	6.6	6.2	5.9	5.6	5.4	5.2	5	4.8	9.7
1300	7.9	7.4	7	6.6	6.2	5.9	5.7	5.4	5.2	5	4.8	8.9
1301	7.9	7.4	7	6.6	6.3	6	5.7	5.4	5.2	5	4.8	10.7
1302	8	7.5	7.1	6.7	6.3	6	5.7	5.5	5.2	5	4.8	12
1303	8	7.5	7.1	6.7	6.3	6	5.7	5.5	5.2	5	4.8	14.6
1304	7.7	7.3	6.9	6.5	6.2	5.9	5.6	5.3	5.1	4.9	4.7	4.5
1305	7.6	7.1	6.7	6.4	6	5.8	5.5	5.2	5	4.8	4.6	4.5
1306	7.5	7.1	6.7	6.3	6	5.7	5.4	5.2	5	4.8	4.6	4.4
1307	7.4	7	6.6	6.2	5.9	5.6	5.4	5.1	4.9	4.7	4.5	4.4
1308	7.3	6.9	6.5	6.1	5.8	5.5	5.3	5	4.8	4.6	4.5	4.3
1309	9	8.4	7.9	7.5	7.1	6.8	6.5	6.2	5.9	5.7	5.4	18.9
1310	8.7	8.2	7.7	7.3	6.9	6.6	6.3	6	5.7	5.5	5.3	16.9
1311	8.5	7.9	7.5	7.1	6.7	6.4	6.1	5.8	5.6	5.3	5.1	14.5
1312	8.2	7.7	7.3	6.9	6.5	6.2	5.9	5.7	5.4	5.2	5	14.8
1313	8	7.5	7.1	6.7	6.3	6	5.7	5.5	5.3	5	4.8	15.7
1314	7.8	7.3	6.9	6.5	6.1	5.8	5.6	5.3	5.1	4.9	4.7	15.4
1315	7.6	7.2	6.8	6.4	6.1	5.8	5.5	5.2	5	4.8	4.6	12.3
1316	7.7	7.2	6.8	6.4	6.1	5.8	5.5	5.3	5	4.8	4.6	10.8
1317	7.7	7.2	6.8	6.4	6.1	5.8	5.5	5.3	5.1	4.9	4.7	14.4
1318	7.7	7.3	6.8	6.5	6.1	5.8	5.6	5.3	5.1	4.9	4.7	15.1
1319	7.8	7.3	6.9	6.5	6.2	5.9	5.6	5.3	5.1	4.9	4.7	13.5
1320	7.8	7.3	6.9	6.5	6.2	5.9	5.6	5.3	5.1	4.9	4.7	11.5
1321	7.8	7.3	6.9	6.5	6.2	5.9	5.6	5.4	5.1	4.9	4.7	8.7
1322	7.8	7.4	6.9	6.6	6.2	5.9	5.6	5.4	5.2	5	4.8	11.9
1323	7.8	7.4	6.9	6.6	6.2	5.9	5.6	5.4	5.2	5	4.8	8
1324	7.9	7.4	7	6.6	6.2	5.9	5.7	5.4	5.2	5	4.8	6.9
1325	7.9	7.4	7	6.6	6.3	6	5.7	5.4	5.2	5	4.8	9
1326	8	7.5	7	6.7	6.3	6	5.7	5.5	5.2	5	4.8	10.3
1327	7.9	7.4	7	6.6	6.3	6	5.7	5.4	5.2	5	4.8	7.5
1328	7.7	7.3	6.9	6.5	6.2	5.9	5.6	5.3	5.1	4.9	4.7	4.5
1329	7.6	7.1	6.7	6.3	6	5.7	5.5	5.2	5	4.8	4.6	4.5
1330	7.5	7.1	6.7	6.3	6	5.7	5.4	5.2	5	4.8	4.6	4.4
1331	7.4	7	6.6	6.2	5.9	5.6	5.4	5.1	4.9	4.7	4.5	4.4
1332	7.3	6.8	6.4	6.1	5.8	5.5	5.3	5	4.8	4.6	4.4	4.3
1333	12.4	11.5	10.7	10.1	9.5	8.9	8.5	8	7.7	7.3	7	55.1
1334	12	11.2	10.4	9.8	9.2	8.7	8.2	7.8	7.5	7.1	6.8	53.3
1335	11	10.2	9.6	9	8.5	8.1	7.7	7.3	7	6.7	6.4	34.2
1336	10.3	9.6	9.1	8.5	8.1	7.7	7.3	7	6.6	6.4	6.1	28.4
1337	9.6	9	8.5	8	7.6	7.2	6.9	6.6	6.3	6	5.8	23.7
1338	9.3	8.7	8.2	7.7	7.3	7	6.7	6.4	6.1	5.8	5.6	19.1
1339	9	8.5	8	7.6	7.2	6.8	6.5	6.2	5.9	5.7	5.5	20.6
1340	8.8	8.2	7.8	7.3	7	6.6	6.3	6	5.8	5.5	5.3	17
1341	8.5	8	7.6	7.1	6.8	6.4	6.1	5.9	5.6	5.4	5.2	15.2
1342	8.3	7.8	7.4	7	6.6	6.3	6	5.7	5.5	5.2	5	17.7
1343	8.1	7.6	7.1	6.7	6.4	6.1	5.8	5.5	5.3	5.1	4.9	16.3
1344	7.8	7.3	6.9	6.5	6.2	5.9	5.6	5.4	5.1	4.9	4.7	15.2
1345	7.7	7.2	6.8	6.5	6.1	5.8	5.5	5.3	5.1	4.9	4.7	14.2
1346	7.7	7.3	6.8	6.5	6.1	5.8	5.6	5.3	5.1	4.9	4.7	12.9
1347	7.8	7.3	6.9	6.5	6.2	5.9	5.6	5.3	5.1	4.9	4.7	12
1348	7.8	7.3	6.9	6.5	6.2	5.9	5.6	5.4	5.1	4.9	4.7	11.9
1349	7.8	7.3	6.9	6.5	6.2	5.9	5.6	5.4	5.1	4.9	4.7	13
1350	7.8	7.3	6.9	6.5	6.2	5.9	5.6	5.4	5.2	4.9	4.8	8.9
1351	7.8	7.3	6.9	6.6	6.2	5.9	5.6	5.4	5.2	5	4.8	7.2
1352	7.9	7.4	7	6.6	6.2	5.9	5.7	5.4	5.2	5	4.8	7
1353	7.9	7.4	7	6.6	6.3	6	5.7	5.4	5.2	5	4.8	7.3
1354	7.9	7.4	7	6.6	6.3	6	5.7	5.4	5.2	5	4.8	5.2
1355	7.9	7.4	7	6.6	6.3	6	5.7	5.5	5.2	5	4.8	6.2
1356	7.9	7.5	7	6.7	6.3	6	5.7	5.5	5.2	5	4.8	4.8
1357	8	7.5	7	6.7	6.3	6	5.7	5.5	5.2	5	4.8	8.2
1358	7.8	7.3	6.9	6.5	6.2	5.9	5.6	5.4	5.1	4.9	4.7	4.6
1359	7.6	7.2	6.8	6.4	6.1	5.8	5.5	5.3	5.1	4.9	4.7	4.5
1360	7.5	7.1	6.7	6.3	6	5.7	5.5	5.2	5	4.8	4.6	4.4
1361	7.4	7	6.6	6.2	5.9	5.6	5.4	5.1	4.9	4.7	4.5	4.4
1362	7.3	6.9	6.5	6.1	5.8	5.5	5.3	5.1	4.8	4.7	4.5	4.3
1363	12.6	11.6	10.8	10.1	9.5	9	8.5	8	7.7	7.3	7.1	61.7
1364	12.2	11.3	10.5	9.9	9.3	8.7	8.3	7.8	7.5	7.1	6.9	60.1
1365	11.2	10.4	9.8	9.2	8.6	8.2	7.8	7.4	7	6.7	6.4	43.9
1366	9.9	9.3	8.8	8.3	7.8	7.4	7.1	6.8	6.5	6.2	5.9	26.1
1367	9.6	9	8.5	8	7.6	7.2	6.9	6.5	6.3	6	5.8	24
1368	9.2	8.6	8.1	7.7	7.3	6.9	6.6	6.3	6	5.8	5.6	19.9
1369	9	8.4	7.9	7.5	7.1	6.8	6.4	6.2	5.9	5.7	5.4	20
1370	8.7	8.2	7.7	7.3	6.9	6.6	6.3	6	5.7	5.5	5.3	16.6
1371	8.5	8	7.5	7.1	6.7	6.4	6.1	5.8	5.6	5.4	5.2	15.4
1372	8.3	7.8	7.3	6.9	6.6	6.3	6	5.7	5.5	5.2	5	15.1
1373	8.1	7.6	7.1	6.8	6.4	6.1	5.8	5.5	5.3	5.1	4.9	14.8
1374	7.9	7.4	7	6.6	6.2	5.9	5.7	5.4	5.2	5	4.8	15.1
1375	7.8	7.3	6.9	6.5	6.2	5.9	5.6	5.3	5.1	4.9	4.7	16
1376	7.8	7.3	6.9	6.5	6.2	5.9	5.6	5.4	5.1	4.9	4.7	11.4
1377	7.8	7.3	6.9	6.5	6.2	5.9	5.6	5.4	5.1	4.9	4.7	13
1378	7.9	7.4	7	6.6	6.2	5.9	5.7	5.4	5.2	5	4.8	13.7
1379	7.9	7.4	7	6.6	6.3	5.9	5.7	5.4	5.2	5	4.8	12.5
1380	7.9	7.4	7	6.6	6.3	5.9	5.7	5.4	5.2	5	4.8	7.3
1381	7.9	7.4	7	6.6	6.3	6	5.7	5.4	5.2	5	4.8	6.8
1382	7.9	7.4	7	6.6	6.3	6	5.7	5.4	5.2	5	4.8	4.8
1383	7.9	7.4	7	6.6	6.3	6	5.7	5.4	5.2	5	4.8	4.7
1384	8	7.5	7	6.7	6.3	6	5.7	5.5	5.3	5	4.8	4.8
1385	8	7.5	7.1	6.7	6.4	6	5.8	5.5	5.3	5.1	4.9	4.8
1386	8	7.5	7.1	6.7	6.4	6	5.8	5.5	5.3	5.1	4.9	4.7
1387	8	7.5	7.1	6.7	6.4	6.1	5.8	5.5	5.3	5.1	4.9	6.1
1388	7.9	7.4	7	6.6	6.3	6	5.7	5.4	5.2	5	4.8	4.6
1389	7.7	7.3	6.8	6.5	6.2	5.9	5.6	5.3	5.1	4.9	4.7	4.6
1390	7.7	7.2	6.8	6.4	6.1	5.8	5.5	5.3	5.1	4.9	4.7	4.5
1391	7.6	7.1	6.7	6.3	6	5.7	5.5	5.2	5	4.8	4.6	4.5
1392	7.4	7	6.6	6.3	5.9	5.7	5.4	5.2	4.9	4.7	4.6	4.4
1393	12.7	11.7	10.9	10.2	9.5	9	8.5	8	7.6	7.3	13	90.4
1394	12.2	11.2	10.5	9.8	9.2	8.6	8.2	7.8	7.4	7	8.9	71.4
1395	11	10.2	9.6	9	8.5	8	7.6	7.2	6.9	6.6	6.3	40.2
1396	10.5	9.7	9.1	8.6	8.1	7.7	7.3	6.9	6.6	6.3	6.1	36.9
1397	9.9	9.2	8.6	8.2	7.7	7.3	7	6.6	6.3	6.1	5.8	29.3
1398	9.2	8.6	8.1	7.6	7.2	6.9	6.6	6.3	6	5.7	5.5	20.5
1399	8.9	8.3	7.8	7.4	7	6.7	6.4	6.1	5.8	5.6	5.4	18.4
1400	8.7	8.1	7.7	7.2	6.9	6.5	6.2	6	5.7	5.5	5.3	17.7
1401	8.5	7.9	7.5	7.1	6.7	6.4	6.1	5.8	5.6	5.3	5.1	15.2
1402	8.3	7.8	7.3	6.9	6.6	6.2	6	5.7	5.4	5.2	5	15.7
1403	8.1	7.6	7.2	6.8	6.4	6.1	5.8	5.6	5.3	5.1	4.9	15.4
1404	7.9	7.4	7	6.6	6.3	6	5.7	5.4	5.2	5	4.8	15.7
1405	7.8	7.4	6.9	6.6	6.2	5.9	5.6	5.4	5.2	4.9	4.7	16.9
1406	7.9	7.4	6.9	6.6	6.2	5.9	5.6	5.4	5.2	5	4.8	12.9
1407	7.9	7.4	7	6.6	6.3	6	5.7	5.4	5.2	5	4.8	14.2
1408	7.9	7.4	7	6.6	6.3	6	5.7	5.4	5.2	5	4.8	13.5
1409	7.9	7.4	7	6.6	6.3	6	5.7	5.5	5.2	5	4.8	10.1
1410	7.9	7.5	7	6.6	6.3	6	5.7	5.5	5.2	5	4.8	7.6
1411	8	7.5	7	6.7	6.3	6	5.7	5.5	5.2	5	4.8	6.8
1412	8	7.5	7.1	6.7	6.3	6	5.8	5.5	5.3	5.1	4.9	5.8
1413	8	7.5	7.1	6.7	6.3	6	5.8	5.5	5.3	5.1	4.9	4.7
1414	8	7.5	7.1	6.7	6.4	6	5.8	5.5	5.3	5.1	4.9	4.7
1415	8	7.6	7.1	6.7	6.4	6.1	5.8	5.6	5.3	5.1	4.9	4.8
1416	8.1	7.6	7.2	6.8	6.4	6.1	5.8	5.6	5.3	5.1	4.9	4.8
1417	8.1	7.6	7.2	6.8	6.4	6.1	5.8	5.6	5.3	5.1	4.9	4.9
1418	7.9	7.5	7	6.7	6.3	6	5.7	5.5	5.3	5	4.8	4.7
1419	7.7	7.2	6.8	6.5	6.2	5.9	5.6	5.4	5.1	4.9	4.7	4.6
1420	7.7	7.2	6.8	6.5	6.1	5.8	5.6	5.3	5.1	4.9	4.7	4.6
1421	7.7	7.3	6.8	6.5	6.1	5.9	5.6	5.3	5.1	4.9	4.7	4.5
1422	7.5	7.1	6.7	6.3	6	5.7	5.5	5.2	5	4.8	4.6	4.5
1423	12.4	11.5	10.6	9.9	9.3	8.8	8.3	7.8	7.4	7.1	16.4	96
1424	11.6	10.7	10	9.4	8.8	8.3	7.9	7.5	7.1	6.8	6.7	62.4
1425	10.8	10	9.4	8.8	8.3	7.8	7.4	7.1	6.7	6.4	6.2	43.7
1426	10.6	9.9	9.2	8.7	8.2	7.7	7.3	7	6.6	6.3	6.1	46.3
1427	9.7	9.1	8.5	8	7.6	7.2	6.8	6.5	6.2	6	5.7	29.9
1428	9.3	8.7	8.2	7.8	7.3	7	6.6	6.3	6	5.8	5.6	27.9
1429	9	8.4	7.9	7.5	7.1	6.7	6.4	6.1	5.9	5.6	5.4	22.2
1430	8.6	8.1	7.6	7.2	6.8	6.5	6.2	5.9	5.7	5.4	5.2	19.3
1431	8.4	7.9	7.5	7.1	6.7	6.4	6.1	5.8	5.5	5.3	5.1	17.8
1432	8.3	7.8	7.3	6.9	6.6	6.2	5.9	5.7	5.4	5.2	5	15.8
1433	8.1	7.6	7.2	6.8	6.4	6.1	5.8	5.6	5.3	5.1	4.9	14.3
1434	7.9	7.5	7	6.6	6.3	6	5.7	5.5	5.2	5	4.8	14.4
1435	7.9	7.4	7	6.6	6.3	5.9	5.7	5.4	5.2	5	4.8	15.3
1436	7.9	7.4	7	6.6	6.3	6	5.7	5.4	5.2	5	4.8	10.3
1437	7.9	7.5	7	6.6	6.3	6	5.7	5.5	5.2	5	4.8	12.5
1438	8	7.5	7	6.7	6.3	6	5.7	5.5	5.2	5	4.8	11.8
1439	8	7.5	7.1	6.7	6.3	6	5.8	5.5	5.3	5	4.9	10.8
1440	8	7.5	7.1	6.7	6.4	6	5.8	5.5	5.3	5.1	4.9	8.1
1441	8	7.6	7.1	6.7	6.4	6.1	5.8	5.5	5.3	5.1	4.9	8.2
1442	8.1	7.6	7.1	6.7	6.4	6.1	5.8	5.6	5.3	5.1	4.9	6.5
1443	8.1	7.6	7.1	6.8	6.4	6.1	5.8	5.6	5.3	5.1	4.9	4.8
1444	8.1	7.6	7.1	6.8	6.4	6.1	5.8	5.6	5.3	5.1	4.9	4.7
1445	8.1	7.6	7.2	6.8	6.4	6.1	5.8	5.6	5.4	5.1	4.9	4.8
1446	8.1	7.6	7.2	6.8	6.5	6.1	5.9	5.6	5.4	5.2	5	4.8
1447	8.2	7.7	7.2	6.8	6.5	6.2	5.9	5.6	5.4	5.2	5	4.9
1448	7.9	7.5	7.1	6.7	6.3	6	5.8	5.5	5.3	5.1	4.9	4.7
1449	7.5	7.1	6.7	6.4	6.1	5.8	5.5	5.3	5.1	4.9	4.7	4.5
1450	7.7	7.3	6.9	6.5	6.2	5.9	5.6	5.4	5.2	5	4.8	4.6
1451	7.8	7.3	6.9	6.6	6.2	5.9	5.7	5.4	5.2	5	4.8	4.6
1452	7.6	7.2	6.8	6.4	6.1	5.8	5.5	5.3	5.1	4.9	4.7	4.5
1453	12.1	11.2	10.4	9.7	9.1	8.6	8.1	7.7	7.3	6.9	20.8	108.8
1454	11.3	10.4	9.7	9.1	8.6	8.1	7.6	7.3	6.9	6.6	7.7	65
1455	10.7	9.9	9.3	8.7	8.2	7.7	7.3	7	6.6	6.3	6.1	48.1
1456	10	9.4	8.8	8.3	7.8	7.4	7	6.7	6.4	6.1	5.8	38.7
1457	9.3	8.7	8.2	7.7	7.3	6.9	6.6	6.3	6	5.8	5.5	26.2
1458	8.9	8.4	7.9	7.5	7.1	6.7	6.4	6.1	5.8	5.6	5.4	20.5
1459	8.7	8.1	7.7	7.3	6.9	6.5	6.2	6	5.7	5.5	5.3	17.6
1460	8.5	8	7.5	7.1	6.8	6.4	6.1	5.9	5.6	5.4	5.2	16.5
1461	8.4	7.9	7.4	7	6.7	6.3	6	5.8	5.5	5.3	5.1	15.2
1462	8.3	7.7	7.3	6.9	6.5	6.2	5.9	5.7	5.4	5.2	5	16.3
1463	8.1	7.6	7.2	6.8	6.4	6.1	5.8	5.6	5.3	5.1	4.9	14.3
1464	8	7.5	7.1	6.7	6.3	6	5.7	5.5	5.2	5	4.8	14.3
1465	7.9	7.4	7	6.6	6.3	6	5.7	5.4	5.2	5	4.8	11.7
1466	7.9	7.5	7	6.6	6.3	6	5.7	5.5	5.2	5	4.8	11
1467	8	7.5	7	6.7	6.3	6	5.7	5.5	5.2	5	4.8	7.9
1468	8	7.5	7.1	6.7	6.4	6.1	5.8	5.5	5.3	5.1	4.9	11.1
1469	8.1	7.6	7.1	6.7	6.4	6.1	5.8	5.5	5.3	5.1	4.9	10.4
1470	8.1	7.6	7.2	6.8	6.4	6.1	5.8	5.6	5.3	5.1	4.9	10
1471	8.1	7.6	7.2	6.8	6.4	6.1	5.8	5.6	5.3	5.1	4.9	8.4
1472	8.1	7.6	7.2	6.8	6.5	6.1	5.9	5.6	5.4	5.1	4.9	6.3
1473	8.1	7.6	7.2	6.8	6.5	6.1	5.9	5.6	5.4	5.1	4.9	4.8
1474	8.1	7.6	7.2	6.8	6.5	6.1	5.9	5.6	5.4	5.2	5	4.8
1475	8.2	7.7	7.3	6.9	6.5	6.2	5.9	5.7	5.4	5.2	5	4.9
1476	8.2	7.7	7.3	6.9	6.5	6.2	5.9	5.7	5.4	5.2	5	4.8
1477	8.2	7.7	7.3	6.9	6.6	6.2	5.9	5.7	5.4	5.2	5	4.9
1478	8	7.6	7.1	6.8	6.4	6.1	5.8	5.6	5.4	5.1	4.9	4.8
1479	7.7	7.2	6.8	6.5	6.2	5.9	5.6	5.4	5.2	5	4.8	4.6
1480	7.9	7.4	7	6.6	6.3	6	5.7	5.5	5.3	5	4.9	4.7
1481	7.8	7.4	6.9	6.6	6.3	6	5.7	5.4	5.2	5	4.8	4.6
1482	7.7	7.2	6.8	6.5	6.2	5.9	5.6	5.4	5.1	4.9	4.8	4.6
1483	11.6	10.7	9.9	9.3	8.7	8.2	7.8	7.4	7	6.7	17.5	92.5
1484	11.1	10.3	9.6	9	8.4	8	7.5	7.1	6.8	6.5	12.5	78.4
1485	10.6	9.8	9.2	8.6	8.1	7.7	7.3	6.9	6.6	6.3	6.2	57.8
1486	10.1	9.4	8.8	8.3	7.8	7.4	7	6.7	6.4	6.1	5.8	44.6
1487	9.1	8.5	8	7.6	7.2	6.8	6.5	6.2	5.9	5.7	5.4	28.2
1488	8.8	8.3	7.8	7.3	7	6.6	6.3	6	5.8	5.5	5.3	23.1
1489	8.6	8.1	7.6	7.2	6.8	6.5	6.2	5.9	5.6	5.4	5.2	17.6
1490	8.5	8	7.5	7.1	6.8	6.4	6.1	5.8	5.6	5.4	5.2	20.1
1491	8.4	7.9	7.4	7	6.7	6.3	6	5.8	5.5	5.3	5.1	19.2
1492	8.2	7.7	7.3	6.9	6.5	6.2	5.9	5.7	5.4	5.2	5	16.4
1493	8.1	7.6	7.2	6.8	6.5	6.1	5.9	5.6	5.4	5.1	4.9	19
1494	8	7.5	7.1	6.7	6.4	6	5.8	5.5	5.3	5.1	4.9	14.7
1495	8	7.5	7	6.7	6.3	6	5.7	5.5	5.2	5	4.8	12
1496	8	7.5	7.1	6.7	6.3	6	5.8	5.5	5.3	5.1	4.9	11.3
1497	8	7.5	7.1	6.7	6.4	6.1	5.8	5.5	5.3	5.1	4.9	10
1498	8	7.6	7.1	6.7	6.4	6.1	5.8	5.5	5.3	5.1	4.9	6.2
1499	8	7.6	7.1	6.7	6.4	6.1	5.8	5.5	5.3	5.1	4.9	4.8
1500	8.1	7.6	7.2	6.8	6.4	6.1	5.8	5.6	5.3	5.1	4.9	4.8
1501	8.1	7.6	7.2	6.8	6.5	6.1	5.9	5.6	5.4	5.2	4.9	4.8
1502	8.2	7.7	7.2	6.8	6.5	6.2	5.9	5.6	5.4	5.2	5	4.8
1503	8.1	7.6	7.2	6.8	6.5	6.2	5.9	5.6	5.4	5.2	5	4.8
1504	8.2	7.7	7.3	6.9	6.5	6.2	5.9	5.7	5.4	5.2	5	4.8
1505	8.3	7.8	7.3	6.9	6.6	6.3	6	5.7	5.5	5.2	5	4.9
1506	8.3	7.8	7.4	7	6.6	6.3	6	5.7	5.5	5.3	5.1	5
1507	8.4	7.8	7.4	7	6.6	6.3	6	5.8	5.5	5.3	5.1	5.1
1508	8.2	7.7	7.3	6.9	6.5	6.2	5.9	5.7	5.4	5.2	5	4.8
1509	8	7.5	7.1	6.7	6.4	6.1	5.8	5.6	5.3	5.1	4.9	4.7
1510	8	7.5	7.1	6.7	6.4	6.1	5.8	5.6	5.3	5.1	4.9	4.8
1511	8	7.5	7.1	6.7	6.4	6.1	5.8	5.6	5.3	5.1	4.9	4.7
1512	7.8	7.4	7	6.6	6.3	6	5.7	5.5	5.2	5	4.9	4.7
1513	8.5	8	7.5	7.1	6.7	6.4	6.1	5.8	5.6	5.4	5.1	18.4
1514	8.5	8	7.5	7.1	6.7	6.4	6.1	5.8	5.6	5.4	5.1	23.1
1515	8.6	8	7.5	7.1	6.7	6.4	6.1	5.8	5.6	5.3	5.1	26.5
1516	8.3	7.8	7.4	7	6.6	6.3	6	5.7	5.5	5.2	5	22
1517	8.2	7.7	7.2	6.8	6.5	6.1	5.9	5.6	5.4	5.1	4.9	17.5
1518	8.1	7.6	7.1	6.7	6.4	6.1	5.8	5.5	5.3	5.1	4.9	16.2
1519	8	7.5	7.1	6.7	6.4	6.1	5.8	5.5	5.3	5.1	4.9	13.8
1520	8.1	7.6	7.1	6.7	6.4	6.1	5.8	5.5	5.3	5.1	4.9	10.7
1521	8.1	7.6	7.1	6.7	6.4	6.1	5.8	5.6	5.3	5.1	4.9	6.6
1522	8.1	7.6	7.2	6.8	6.4	6.1	5.8	5.6	5.3	5.1	4.9	5.5
1523	8.1	7.6	7.2	6.8	6.4	6.1	5.8	5.6	5.3	5.1	4.9	4.7
1524	8.1	7.6	7.2	6.8	6.5	6.1	5.9	5.6	5.4	5.1	4.9	4.8
1525	8.1	7.6	7.2	6.8	6.5	6.2	5.9	5.6	5.4	5.2	5	4.8
1526	8.2	7.7	7.3	6.9	6.5	6.2	5.9	5.7	5.4	5.2	5	4.8
1527	8.2	7.7	7.3	6.9	6.5	6.2	5.9	5.7	5.4	5.2	5	4.8
1528	8.3	7.8	7.3	6.9	6.6	6.3	6	5.7	5.5	5.3	5.1	4.9
1529	8.3	7.8	7.4	7	6.6	6.3	6	5.8	5.5	5.3	5.1	5
1530	8.4	7.9	7.5	7.1	6.7	6.4	6.1	5.8	5.6	5.3	5.1	5.5
1531	8.5	7.9	7.5	7.1	6.7	6.4	6.1	5.8	5.6	5.4	5.1	6.8
1532	8.3	7.8	7.4	7	6.6	6.3	6	5.8	5.5	5.3	5.1	4.9
1533	8.2	7.7	7.3	6.9	6.6	6.2	6	5.7	5.5	5.2	5	4.9
1534	8.1	7.6	7.2	6.8	6.5	6.2	5.9	5.6	5.4	5.2	5	4.8
1535	8.1	7.6	7.2	6.8	6.5	6.2	5.9	5.6	5.4	5.2	5	4.8
1536	7.9	7.4	7	6.7	6.3	6	5.8	5.5	5.3	5.1	4.9	4.7
1537	8.4	7.9	7.4	7	6.7	6.3	6	5.8	5.5	5.3	5.1	17.3
1538	8.5	7.9	7.5	7.1	6.7	6.4	6.1	5.8	5.5	5.3	5.1	23.5
1539	8.5	8	7.5	7.1	6.7	6.4	6.1	5.8	5.6	5.3	5.1	28.1
1540	8.3	7.8	7.3	6.9	6.6	6.2	5.9	5.7	5.4	5.2	5	19.8
1541	8.2	7.7	7.2	6.8	6.5	6.1	5.9	5.6	5.4	5.1	4.9	13.7
1542	8.1	7.6	7.2	6.8	6.4	6.1	5.8	5.6	5.3	5.1	4.9	13.4
1543	8.1	7.6	7.1	6.8	6.4	6.1	5.8	5.6	5.3	5.1	4.9	13
1544	8.1	7.6	7.2	6.8	6.4	6.1	5.8	5.6	5.3	5.1	4.9	9.2
1545	8.1	7.6	7.2	6.8	6.4	6.1	5.8	5.6	5.4	5.1	4.9	6.3
1546	8.2	7.7	7.2	6.8	6.5	6.2	5.9	5.6	5.4	5.2	5	5.4
1547	8.2	7.7	7.2	6.8	6.5	6.2	5.9	5.6	5.4	5.2	5	4.9
1548	8.2	7.7	7.3	6.9	6.5	6.2	5.9	5.7	5.4	5.2	5	4.8
1549	8.2	7.7	7.3	6.9	6.5	6.2	5.9	5.7	5.4	5.2	5	4.8
1550	8.2	7.7	7.3	6.9	6.5	6.2	5.9	5.7	5.4	5.2	5	4.8
1551	8.3	7.8	7.3	6.9	6.6	6.3	6	5.7	5.5	5.3	5.1	4.9
1552	8.4	7.9	7.4	7	6.7	6.3	6	5.8	5.5	5.3	5.1	5
1553	8.4	7.9	7.4	7	6.7	6.4	6.1	5.8	5.6	5.3	5.1	4.9
1554	8.5	8	7.5	7.1	6.8	6.4	6.1	5.9	5.6	5.4	5.2	5.1
1555	8.5	8	7.6	7.2	6.8	6.5	6.2	5.9	5.6	5.4	5.2	7.2
1556	8.4	7.9	7.5	7.1	6.7	6.4	6.1	5.8	5.6	5.4	5.1	5
1557	8.3	7.8	7.4	7	6.6	6.3	6	5.8	5.5	5.3	5.1	4.9
1558	8.3	7.8	7.3	6.9	6.6	6.3	6	5.7	5.5	5.3	5.1	4.9
1559	8.2	7.7	7.3	6.9	6.6	6.2	6	5.7	5.5	5.3	5.1	4.9
1560	8	7.6	7.1	6.8	6.4	6.1	5.9	5.6	5.4	5.2	5	4.8
1561	8.3	7.8	7.4	7	6.6	6.3	6	5.7	5.5	5.2	5	17.8
1562	8.4	7.8	7.4	7	6.6	6.3	6	5.7	5.5	5.2	5	20.7
1563	8.4	7.9	7.4	7	6.6	6.3	6	5.7	5.5	5.3	5.1	23.8
1564	8.2	7.7	7.3	6.9	6.5	6.2	5.9	5.7	5.4	5.2	5	18.8
1565	8.2	7.7	7.2	6.8	6.5	6.2	5.9	5.6	5.4	5.2	5	15
1566	8.1	7.6	7.2	6.8	6.4	6.1	5.8	5.6	5.3	5.1	4.9	11.5
1567	8.1	7.6	7.2	6.8	6.4	6.1	5.8	5.6	5.3	5.1	4.9	7.1
1568	8.1	7.6	7.2	6.8	6.5	6.1	5.9	5.6	5.4	5.1	4.9	7.7
1569	8.2	7.7	7.2	6.8	6.5	6.2	5.9	5.6	5.4	5.2	5	6.2
1570	8.2	7.7	7.3	6.9	6.5	6.2	5.9	5.7	5.4	5.2	5	5.8
1571	8.2	7.7	7.3	6.9	6.6	6.2	5.9	5.7	5.4	5.2	5	5
1572	8.3	7.8	7.3	6.9	6.6	6.3	6	5.7	5.5	5.2	5	5
1573	8.3	7.8	7.4	7	6.6	6.3	6	5.7	5.5	5.3	5.1	4.9
1574	8.2	7.7	7.3	6.9	6.6	6.2	6	5.7	5.5	5.2	5	4.9
1575	8.3	7.8	7.4	7	6.6	6.3	6	5.7	5.5	5.3	5.1	4.9
1576	8.5	8	7.5	7.1	6.7	6.4	6.1	5.8	5.6	5.4	5.2	5.1
1577	8.4	7.9	7.5	7.1	6.7	6.4	6.1	5.8	5.6	5.4	5.2	5
1578	8.5	7.9	7.5	7.1	6.7	6.4	6.1	5.9	5.6	5.4	5.2	5
1579	8.6	8.1	7.6	7.2	6.8	6.5	6.2	5.9	5.7	5.5	5.2	5.2
1580	8.5	8	7.5	7.1	6.8	6.5	6.2	5.9	5.6	5.4	5.2	5
1581	8.4	7.9	7.4	7	6.7	6.4	6.1	5.8	5.6	5.4	5.2	5
1582	8.3	7.8	7.4	7	6.6	6.3	6	5.8	5.5	5.3	5.1	4.9
1583	8.2	7.8	7.3	7	6.6	6.3	6	5.8	5.5	5.3	5.1	4.9
1584	8.1	7.7	7.2	6.9	6.5	6.2	6	5.7	5.5	5.3	5.1	4.9
1585	8.4	7.8	7.4	7	6.6	6.3	6	5.7	5.5	5.2	5	21.4
1586	8.2	7.7	7.3	6.9	6.5	6.2	5.9	5.6	5.4	5.2	5	11.8
1587	8.3	7.8	7.3	6.9	6.5	6.2	5.9	5.7	5.4	5.2	5	17.8
1588	8.4	7.9	7.4	7	6.6	6.3	6	5.7	5.5	5.2	5	24.5
1589	8.2	7.7	7.2	6.9	6.5	6.2	5.9	5.6	5.4	5.2	5	16.9
1590	8.2	7.7	7.3	6.9	6.5	6.2	5.9	5.6	5.4	5.2	5	17.2
1591	8.2	7.7	7.2	6.8	6.5	6.2	5.9	5.6	5.4	5.2	5	8.6
1592	8.2	7.7	7.2	6.9	6.5	6.2	5.9	5.6	5.4	5.2	5	5.1
1593	8.2	7.7	7.3	6.9	6.5	6.2	5.9	5.7	5.4	5.2	5	8.2
1594	8.3	7.8	7.3	6.9	6.6	6.2	6	5.7	5.5	5.2	5	5
1595	8.3	7.8	7.4	7	6.6	6.3	6	5.7	5.5	5.3	5.1	5.4
1596	8.4	7.8	7.4	7	6.6	6.3	6	5.8	5.5	5.3	5.1	5
1597	8.4	7.9	7.4	7	6.7	6.3	6	5.8	5.5	5.3	5.1	4.9
1598	8.4	7.9	7.4	7	6.7	6.3	6	5.8	5.5	5.3	5.1	4.9
1599	8.3	7.8	7.4	7	6.6	6.3	6	5.8	5.5	5.3	5.1	4.9
1600	8.3	7.8	7.4	7	6.7	6.4	6.1	5.8	5.6	5.3	5.1	4.9
1601	8.4	7.9	7.4	7	6.7	6.4	6.1	5.8	5.6	5.4	5.1	5
1602	8.5	8	7.6	7.2	6.8	6.5	6.2	5.9	5.7	5.4	5.2	5
1603	8.8	8.2	7.8	7.3	7	6.6	6.3	6	5.8	5.5	5.3	8.7
1604	8.6	8.1	7.6	7.2	6.9	6.5	6.2	6	5.7	5.5	5.3	5.1
1605	8.4	8	7.5	7.1	6.8	6.4	6.2	5.9	5.6	5.4	5.2	5
1606	8.4	7.9	7.5	7.1	6.7	6.4	6.1	5.9	5.6	5.4	5.2	5
1607	8.4	7.9	7.4	7.1	6.7	6.4	6.1	5.9	5.6	5.4	5.2	5
1608	8.4	7.9	7.4	7.1	6.7	6.4	6.1	5.9	5.6	5.4	5.2	5
1609	8.5	7.9	7.5	7	6.7	6.3	6	5.7	5.5	5.3	5	29.4
1610	8.2	7.7	7.2	6.9	6.5	6.2	5.9	5.6	5.4	5.2	5	16.3
1611	8.4	7.8	7.4	7	6.6	6.3	6	5.7	5.5	5.2	5	22.1
1612	8.6	8	7.5	7.1	6.7	6.4	6.1	5.8	5.5	5.3	5.1	30.8
1613	8.2	7.7	7.3	6.9	6.5	6.2	5.9	5.6	5.4	5.2	5	14.8
1614	8.2	7.7	7.2	6.9	6.5	6.2	5.9	5.6	5.4	5.2	5	10.1
1615	8.2	7.7	7.3	6.9	6.5	6.2	5.9	5.7	5.4	5.2	5	11.5
1616	8.3	7.8	7.3	6.9	6.6	6.3	6	5.7	5.5	5.2	5	15.4
1617	8.3	7.8	7.4	7	6.6	6.3	6	5.7	5.5	5.3	5.1	12.4
1618	8.3	7.8	7.4	7	6.6	6.3	6	5.7	5.5	5.3	5.1	8.1
1619	8.4	7.9	7.4	7	6.7	6.3	6	5.8	5.5	5.3	5.1	5
1620	8.4	7.9	7.4	7	6.7	6.4	6.1	5.8	5.6	5.3	5.1	5
1621	8.4	7.9	7.5	7.1	6.7	6.4	6.1	5.8	5.6	5.4	5.1	5
1622	8.4	7.9	7.5	7.1	6.7	6.4	6.1	5.8	5.6	5.4	5.1	5
1623	8.5	8	7.5	7.1	6.7	6.4	6.1	5.9	5.6	5.4	5.2	5
1624	8.4	7.9	7.4	7.1	6.7	6.4	6.1	5.8	5.6	5.4	5.2	5
1625	8.4	7.9	7.5	7.1	6.7	6.4	6.1	5.9	5.6	5.4	5.2	5
1626	8.6	8.1	7.6	7.2	6.9	6.5	6.2	6	5.7	5.5	5.3	5.1
1627	8.7	8.2	7.7	7.3	7	6.6	6.3	6	5.8	5.5	5.3	5.2
1628	8.7	8.2	7.7	7.3	6.9	6.6	6.3	6	5.8	5.5	5.3	5.1
1629	8.6	8.1	7.7	7.3	6.9	6.6	6.3	6	5.7	5.5	5.3	5.1
1630	8.6	8.1	7.6	7.2	6.9	6.5	6.3	6	5.7	5.5	5.3	5.1
1631	8.5	8	7.6	7.2	6.8	6.5	6.2	6	5.7	5.5	5.3	5.1
1632	8.5	8	7.5	7.2	6.8	6.5	6.2	5.9	5.7	5.5	5.3	5.1
1633	9.1	8.4	7.9	7.4	7	6.6	6.3	6	5.7	5.5	10.9	61.4
1634	8.3	7.8	7.3	6.9	6.5	6.2	5.9	5.6	5.4	5.2	5	21.2
1635	8.2	7.7	7.3	6.9	6.5	6.2	5.9	5.6	5.4	5.2	5	17.5
1636	8.5	7.9	7.5	7	6.7	6.3	6	5.8	5.5	5.3	5.1	28.2
1637	8.5	7.9	7.5	7	6.7	6.3	6	5.8	5.5	5.3	5.1	23.6
1638	8.3	7.7	7.3	6.9	6.5	6.2	5.9	5.7	5.4	5.2	5	14.3
1639	8.3	7.8	7.3	6.9	6.6	6.3	6	5.7	5.5	5.2	5	14.1
1640	8.4	7.9	7.4	7	6.6	6.3	6	5.7	5.5	5.3	5.1	14
1641	8.6	8	7.6	7.1	6.8	6.4	6.1	5.9	5.6	5.4	5.2	20
1642	8.4	7.9	7.5	7	6.7	6.4	6.1	5.8	5.6	5.3	5.1	8.4
1643	8.4	7.9	7.4	7	6.7	6.4	6.1	5.8	5.6	5.3	5.1	4.9
1644	8.4	7.9	7.5	7.1	6.7	6.4	6.1	5.8	5.6	5.4	5.1	5
1645	8.4	7.9	7.5	7.1	6.7	6.4	6.1	5.8	5.6	5.4	5.2	5
1646	8.4	7.9	7.5	7.1	6.7	6.4	6.1	5.9	5.6	5.4	5.2	5
1647	8.5	8	7.5	7.1	6.8	6.5	6.2	5.9	5.6	5.4	5.2	5
1648	8.5	8	7.6	7.2	6.8	6.5	6.2	5.9	5.7	5.4	5.2	5
1649	8.5	8	7.5	7.1	6.8	6.5	6.2	5.9	5.7	5.4	5.2	5
1650	8.7	8.2	7.7	7.3	7	6.6	6.3	6	5.8	5.6	5.3	5.1
1651	8.8	8.3	7.8	7.4	7	6.7	6.4	6.1	5.8	5.6	5.4	5.3
1652	8.7	8.2	7.8	7.3	7	6.6	6.3	6.1	5.8	5.6	5.4	5.2
1653	8.8	8.2	7.8	7.4	7	6.7	6.4	6.1	5.8	5.6	5.4	5.2
1654	8.7	8.2	7.7	7.3	7	6.6	6.3	6.1	5.8	5.6	5.4	5.2
1655	8.7	8.2	7.7	7.3	7	6.6	6.3	6.1	5.8	5.6	5.4	5.2
1656	8.5	8	7.6	7.2	6.9	6.5	6.3	6	5.8	5.5	5.3	5.1
1657	8.5	8	7.5	7	6.7	6.3	6	5.7	5.5	5.2	5	33.3
1658	8.2	7.7	7.2	6.8	6.5	6.1	5.8	5.6	5.3	5.1	4.9	17.4
1659	8.2	7.7	7.2	6.8	6.5	6.1	5.8	5.6	5.3	5.1	4.9	15.9
1660	8.2	7.7	7.2	6.8	6.5	6.2	5.9	5.6	5.4	5.1	4.9	15.4
1661	8.2	7.7	7.3	6.9	6.5	6.2	5.9	5.6	5.4	5.2	5	13
1662	8.3	7.8	7.3	6.9	6.6	6.3	6	5.7	5.5	5.2	5	17.4
1663	8.8	8.2	7.7	7.2	6.8	6.5	6.2	5.9	5.6	5.4	12.5	57.7
1664	8.1	7.6	7.2	6.8	6.4	6.1	5.8	5.6	5.3	5.1	4.9	15.2
1665	8.3	7.8	7.4	6.9	6.6	6.2	5.9	5.7	5.4	5.2	5	22.7
1666	8.4	7.9	7.4	7	6.6	6.3	6	5.7	5.5	5.2	5	24.7
1667	8.3	7.8	7.3	6.9	6.6	6.2	5.9	5.7	5.4	5.2	5	19
1668	8.5	8	7.5	7.1	6.7	6.4	6.1	5.8	5.5	5.3	5.1	25.3
1669	8.6	8	7.5	7.1	6.7	6.4	6	5.8	5.5	5.3	5.2	32.6
1670	8.3	7.8	7.3	6.9	6.5	6.2	5.9	5.6	5.4	5.2	5	20.5
1671	8.6	8.1	7.6	7.1	6.7	6.4	6.1	5.8	5.5	5.3	5.1	32.5
1672	9	8.4	7.9	7.4	7	6.6	6.3	6	5.7	5.5	11.8	58.3
1673	9.1	8.5	8	7.5	7.1	6.7	6.3	6	5.8	5.5	10.8	56.1
1674	8.7	8.1	7.6	7.2	6.8	6.5	6.1	5.9	5.6	5.4	5.1	30.3
1675	8.6	8	7.5	7.1	6.7	6.4	6.1	5.8	5.5	5.3	5.1	30.2
1676	8.6	8	7.5	7.1	6.7	6.4	6	5.8	5.5	5.3	5.1	30
1677	9	8.4	7.8	7.4	6.9	6.6	6.2	5.9	5.7	5.4	13.3	59.6
1678	9.4	8.7	8.2	7.7	7.2	6.8	6.5	6.1	5.9	5.6	21.9	82.9
1679	9	8.4	7.8	7.4	7	6.6	6.3	6	5.7	5.4	5.8	42.2
1680	8.4	7.9	7.4	7	6.6	6.3	6	5.7	5.5	5.2	5	21.6
1681	8.7	8.2	7.7	7.2	6.8	6.5	6.1	5.9	5.6	5.4	7.7	42.9
1682	9	8.4	7.8	7.4	7	6.6	6.3	6	5.7	5.4	15.4	63
1683	9.5	8.9	8.3	7.7	7.3	6.9	6.5	6.2	5.9	5.6	31.5	102.6
1684	9.5	8.8	8.2	7.7	7.2	6.8	6.5	6.2	5.9	5.6	27.7	91.9
1685	9.3	8.6	8	7.6	7.1	6.7	6.4	6.1	5.8	5.5	17.8	67.5
1686	8.2	7.7	7.2	6.8	6.5	6.2	5.9	5.6	5.4	5.1	4.9	13.7
1687	9.3	8.7	8.1	7.6	7.2	6.8	6.4	6.1	5.8	5.6	25	88.1
1688	10.2	9.4	8.8	8.2	7.7	7.2	6.8	6.5	6.2	5.9	46.9	128
1689	10.3	9.5	8.8	8.2	7.7	7.3	6.9	6.5	6.2	5.9	47.9	127.6
1690	9.4	8.7	8.1	7.6	7.2	6.8	6.4	6.1	5.8	5.6	24.9	87.1
1691	8.6	8	7.6	7.1	6.7	6.4	6.1	5.8	5.5	5.3	5.1	28.8
1692	8	7.5	7.1	6.7	6.4	6	5.8	5.5	5.3	5.1	4.9	5.9
