# Supplementary material for: Roles of host and environment in shift of primary anthrax host species in Kruger National Park
Source: PLoS One. 2024 Dec 6;19(12):e0314103. doi: 10.1371/journal.pone.0314103 (PMC11623471; doi:10.1371/journal.pone.0314103)
Supplement: S1 Data — (ZIP) [file pone.0314103.s001.zip › Ochai Supplementary Data/Soil Moisture KNP/TerraClimate_Soil Moisture_2017.xlsx]

## Sheet: TerraClimate_Soil Moisture_2017
UPID	2017_1	2017_2	2017_3	2017_4	2017_5	2017_6	2017_7	2017_8	2017_9	2017_10	2017_11	2017_12
1	3	2.9	2.8	2.7	2.7	2.6	2.5	2.4	2.4	2.3	2.2	2.2
2	2.9	2.8	2.7	2.6	2.6	2.5	2.4	2.3	2.3	2.2	2.2	2.1
3	2.8	2.8	2.7	2.6	2.5	2.4	2.4	2.3	2.2	2.2	2.1	2.1
4	2.9	2.8	2.7	2.6	2.5	2.4	2.4	2.3	2.2	2.2	2.1	2.1
5	2.9	2.8	2.7	2.6	2.6	2.5	2.4	2.3	2.3	2.2	2.2	2.1
6	2.9	2.8	2.7	2.6	2.5	2.5	2.4	2.3	2.2	2.2	2.1	2.1
7	2.8	2.7	2.6	2.5	2.5	2.4	2.3	2.3	2.2	2.1	2.1	2
8	2.8	2.7	2.7	2.6	2.5	2.4	2.4	2.3	2.2	2.2	2.1	2.1
9	2.9	2.8	2.8	2.7	2.6	2.5	2.4	2.4	2.3	2.2	2.2	2.1
10	3.1	3	2.9	2.8	2.7	2.6	2.5	2.5	2.4	2.3	2.3	2.2
11	3.1	3	2.9	2.8	2.7	2.7	2.6	2.5	2.4	2.4	2.3	2.3
12	3.2	3.1	3	2.9	2.8	2.7	2.6	2.6	2.5	2.4	2.4	2.3
13	3.3	3.2	3.1	3	2.9	2.8	2.7	2.6	2.5	2.5	2.4	2.3
14	3.3	3.2	3.1	3	2.9	2.8	2.7	2.7	2.6	2.5	2.5	2.4
15	3.4	3.3	3.2	3.1	3	2.9	2.8	2.7	2.6	2.6	2.5	2.4
16	3.4	3.3	3.2	3.1	3	2.9	2.8	2.7	2.6	2.6	2.5	2.4
17	3.4	3.3	3.2	3.1	3	2.9	2.8	2.7	2.7	2.6	2.5	2.5
18	3.5	3.4	3.3	3.2	3.1	3	2.9	2.8	2.7	2.7	2.6	2.5
19	3	2.9	2.8	2.7	2.6	2.5	2.4	2.4	2.3	2.3	2.2	2.1
20	2.9	2.8	2.8	2.7	2.6	2.5	2.4	2.4	2.3	2.2	2.2	2.1
21	2.9	2.8	2.7	2.6	2.5	2.5	2.4	2.3	2.3	2.2	2.1	2.1
22	2.8	2.7	2.7	2.6	2.5	2.4	2.3	2.3	2.2	2.2	2.1	2
23	2.8	2.7	2.6	2.5	2.5	2.4	2.3	2.3	2.2	2.1	2.1	2
24	2.8	2.7	2.6	2.5	2.4	2.4	2.3	2.2	2.2	2.1	2.1	2
25	2.7	2.6	2.6	2.5	2.4	2.3	2.3	2.2	2.1	2.1	2	2
26	2.7	2.6	2.5	2.5	2.4	2.3	2.2	2.2	2.1	2.1	2	2
27	2.7	2.6	2.6	2.5	2.4	2.3	2.3	2.2	2.2	2.1	2	2
28	2.8	2.7	2.6	2.5	2.5	2.4	2.3	2.3	2.2	2.1	2.1	2
29	2.9	2.8	2.8	2.7	2.6	2.5	2.4	2.4	2.3	2.2	2.2	2.1
30	3	2.9	2.8	2.7	2.7	2.6	2.5	2.4	2.4	2.3	2.2	2.2
31	3.1	3	2.9	2.8	2.7	2.6	2.5	2.5	2.4	2.3	2.3	2.2
32	3.2	3.1	3	2.9	2.8	2.7	2.6	2.5	2.5	2.4	2.3	2.3
33	3.2	3.1	3	2.9	2.8	2.7	2.7	2.6	2.5	2.4	2.4	2.3
34	3.2	3.1	3	2.9	2.8	2.8	2.7	2.6	2.5	2.5	2.4	2.3
35	3.1	3	2.9	2.8	2.7	2.6	2.6	2.5	2.4	2.4	2.3	2.2
36	3.2	3.1	3	2.9	2.8	2.8	2.7	2.6	2.5	2.5	2.4	2.3
37	2.9	2.9	2.8	2.7	2.6	2.5	2.4	2.4	2.3	2.2	2.2	2.1
38	2.9	2.8	2.7	2.6	2.5	2.5	2.4	2.3	2.3	2.2	2.1	2.1
39	2.8	2.7	2.6	2.5	2.5	2.4	2.3	2.3	2.2	2.1	2.1	2
40	2.8	2.7	2.6	2.5	2.4	2.3	2.3	2.2	2.1	2.1	2	2
41	2.7	2.6	2.5	2.4	2.3	2.3	2.2	2.1	2.1	2	2	1.9
42	2.6	2.5	2.4	2.4	2.3	2.2	2.1	2.1	2	2	1.9	1.9
43	2.6	2.5	2.5	2.4	2.3	2.2	2.2	2.1	2	2	1.9	1.9
44	2.7	2.6	2.5	2.4	2.3	2.3	2.2	2.1	2.1	2	2	1.9
45	2.7	2.6	2.5	2.4	2.4	2.3	2.2	2.2	2.1	2.1	2	2
46	2.8	2.7	2.6	2.5	2.4	2.4	2.3	2.2	2.2	2.1	2	2
47	2.8	2.7	2.6	2.5	2.4	2.4	2.3	2.2	2.2	2.1	2.1	2
48	2.8	2.7	2.6	2.6	2.5	2.4	2.3	2.3	2.2	2.1	2.1	2
49	2.9	2.8	2.7	2.6	2.5	2.5	2.4	2.3	2.3	2.2	2.1	2.1
50	3	2.9	2.8	2.7	2.6	2.5	2.5	2.4	2.3	2.3	2.2	2.1
51	3	2.9	2.8	2.7	2.7	2.6	2.5	2.4	2.4	2.3	2.2	2.2
52	3.1	3	2.9	2.8	2.7	2.6	2.5	2.5	2.4	2.3	2.3	2.2
53	3	2.9	2.8	2.7	2.6	2.5	2.5	2.4	2.3	2.3	2.2	2.2
54	3	2.9	2.8	2.7	2.6	2.6	2.5	2.4	2.4	2.3	2.2	2.2
55	2.8	2.7	2.6	2.6	2.5	2.4	2.3	2.3	2.2	2.1	2.1	2
56	2.8	2.7	2.6	2.5	2.4	2.4	2.3	2.2	2.2	2.1	2	2
57	2.7	2.6	2.5	2.5	2.4	2.3	2.2	2.2	2.1	2.1	2	2
58	2.7	3.1	3	2.9	2.8	2.7	2.6	2.5	2.4	2.3	2.3	2.2
59	2.6	2.6	2.5	2.4	2.4	2.3	2.2	2.1	2.1	2	2	1.9
60	2.5	2.4	2.3	2.3	2.2	2.1	2.1	2	2	1.9	1.9	1.8
61	2.5	2.4	2.3	2.2	2.2	2.1	2	2	1.9	1.9	1.8	1.8
62	2.5	2.4	2.3	2.3	2.2	2.1	2.1	2	2	1.9	1.9	1.8
63	2.6	2.5	2.4	2.4	2.3	2.2	2.1	2.1	2	2	1.9	1.9
64	2.6	2.5	2.4	2.4	2.3	2.2	2.2	2.1	2	2	1.9	1.9
65	2.6	2.5	2.5	2.4	2.3	2.2	2.2	2.1	2.1	2	2	1.9
66	2.7	2.6	2.5	2.4	2.4	2.3	2.2	2.2	2.1	2	2	1.9
67	2.7	2.6	2.5	2.4	2.4	2.3	2.2	2.2	2.1	2	2	1.9
68	2.7	2.7	2.6	2.5	2.4	2.3	2.3	2.2	2.1	2.1	2	2
69	2.7	2.6	2.6	2.5	2.4	2.3	2.3	2.2	2.1	2.1	2	2
70	2.8	2.7	2.6	2.5	2.4	2.4	2.3	2.2	2.2	2.1	2.1	2
71	2.8	2.7	2.6	2.6	2.5	2.4	2.3	2.3	2.2	2.2	2.1	2.1
72	2.7	2.6	2.5	2.4	2.4	2.3	2.2	2.2	2.1	2.1	2	2
73	2.8	4.9	4.6	4.3	4.1	3.9	3.7	3.5	3.4	3.2	3.1	3
74	2.7	4.8	4.5	4.3	4	3.8	3.6	3.5	3.3	3.2	3	2.9
75	2.6	2.6	2.5	2.4	2.3	2.3	2.2	2.1	2.1	2	2	1.9
76	2.6	2.5	2.4	2.3	2.3	2.2	2.1	2.1	2	1.9	1.9	1.8
77	2.5	2.4	2.3	2.2	2.2	2.1	2	2	1.9	1.9	1.8	1.8
78	2.4	2.3	2.2	2.1	2.1	2	2	1.9	1.9	1.8	1.8	1.7
79	2.3	2.3	2.2	2.1	2.1	2	1.9	1.9	1.8	1.8	1.7	1.7
80	2.3	2.3	2.2	2.1	2.1	2	1.9	1.9	1.8	1.8	1.7	1.7
81	2.4	2.3	2.3	2.2	2.1	2.1	2	1.9	1.9	1.8	1.8	1.7
82	2.5	2.4	2.3	2.3	2.2	2.1	2.1	2	2	1.9	1.8	1.8
83	2.5	2.4	2.4	2.3	2.2	2.1	2.1	2	2	1.9	1.9	1.8
84	2.5	2.4	2.4	2.3	2.2	2.1	2.1	2	2	1.9	1.9	1.8
85	2.5	2.4	2.4	2.3	2.2	2.1	2.1	2	2	1.9	1.9	1.8
86	2.5	2.4	2.4	2.3	2.2	2.1	2.1	2	2	1.9	1.9	1.8
87	2.6	2.5	2.4	2.3	2.3	2.2	2.1	2.1	2	2	1.9	1.9
88	2.6	2.5	2.4	2.3	2.3	2.2	2.1	2.1	2	2	1.9	1.9
89	2.5	2.4	2.4	2.3	2.2	2.2	2.1	2.1	2	1.9	1.9	1.9
90	2.5	2.4	2.4	2.3	2.2	2.2	2.1	2.1	2	2	1.9	1.9
91	2.7	6.7	6.1	5.7	5.2	4.9	4.6	4.3	4.1	3.9	3.7	3.5
92	2.6	2.5	2.4	2.4	2.3	2.2	2.2	2.1	2	2	1.9	1.9
93	2.5	2.4	2.3	2.3	2.2	2.1	2.1	2	1.9	1.9	1.8	1.8
94	2.4	2.4	2.3	2.2	2.1	2.1	2	2	1.9	1.8	1.8	1.8
95	2.4	2.3	2.2	2.1	2.1	2	1.9	1.9	1.8	1.8	1.7	1.7
96	2.3	2.2	2.1	2	2	1.9	1.9	1.8	1.8	1.7	1.7	1.6
97	2.2	2.2	2.1	2	2	1.9	1.8	1.8	1.7	1.7	1.7	1.6
98	2.3	2.2	2.1	2.1	2	1.9	1.9	1.8	1.8	1.7	1.7	1.6
99	2.3	2.2	2.2	2.1	2	2	1.9	1.9	1.8	1.8	1.7	1.7
100	2.3	2.3	2.2	2.1	2	2	1.9	1.9	1.8	1.8	1.7	1.7
101	2.4	2.3	2.2	2.2	2.1	2	2	1.9	1.9	1.8	1.8	1.7
102	2.4	2.3	2.2	2.2	2.1	2	2	1.9	1.9	1.8	1.8	1.7
103	2.4	2.3	2.2	2.2	2.1	2	2	1.9	1.9	1.8	1.8	1.7
104	2.4	2.3	2.3	2.2	2.1	2.1	2	1.9	1.9	1.8	1.8	1.7
105	2.5	2.4	2.3	2.2	2.2	2.1	2	2	1.9	1.9	1.8	1.8
106	2.4	2.4	2.3	2.2	2.1	2.1	2	2	1.9	1.9	1.8	1.8
107	2.3	2.3	2.2	2.1	2.1	2	1.9	1.9	1.8	1.8	1.8	1.7
108	2.4	2.3	2.3	2.2	2.1	2.1	2	2	1.9	1.9	1.8	1.8
109	2.7	9.9	8.7	7.8	7	6.4	5.9	5.4	5.1	4.7	4.5	4.2
110	2.6	6.5	5.9	5.5	5.1	4.7	4.4	4.2	4	3.8	3.6	3.4
111	2.6	11.1	9.5	8.3	7.4	6.7	6.1	5.6	5.2	4.8	4.5	4.2
112	2.5	5.6	5.1	4.8	4.5	4.2	3.9	3.7	3.5	3.4	3.2	3.1
113	2.4	2.8	2.7	2.6	2.5	2.4	2.3	2.3	2.2	2.1	2.1	2
114	2.3	2.3	2.2	2.1	2	2	1.9	1.9	1.8	1.8	1.7	1.7
115	2.3	2.2	2.2	2.1	2	2	1.9	1.8	1.8	1.7	1.7	1.7
116	2.3	2.2	2.2	2.1	2	2	1.9	1.8	1.8	1.7	1.7	1.7
117	2.3	2.3	2.2	2.1	2	2	1.9	1.9	1.8	1.8	1.7	1.7
118	2.4	2.3	2.2	2.1	2.1	2	1.9	1.9	1.8	1.8	1.7	1.7
119	2.4	2.3	2.2	2.1	2.1	2	2	1.9	1.8	1.8	1.7	1.7
120	2.4	2.3	2.2	2.2	2.1	2	2	1.9	1.9	1.8	1.8	1.7
121	2.4	2.3	2.2	2.2	2.1	2	2	1.9	1.9	1.8	1.8	1.7
122	2.4	2.3	2.3	2.2	2.1	2	2	1.9	1.9	1.8	1.8	1.7
123	2.4	2.4	2.3	2.2	2.1	2.1	2	1.9	1.9	1.8	1.8	1.7
124	2.4	2.3	2.3	2.2	2.1	2.1	2	1.9	1.9	1.8	1.8	1.7
125	2.4	2.4	2.3	2.2	2.1	2.1	2	2	1.9	1.8	1.8	1.8
126	2.4	2.3	2.2	2.2	2.1	2	2	1.9	1.9	1.8	1.8	1.7
127	2.9	20.8	16	13.1	11.1	9.7	8.6	7.7	7	6.4	5.9	5.5
128	2.8	14.1	11.8	10.1	8.9	8	7.2	6.6	6	5.6	5.2	4.9
129	5.7	29.3	20	15.4	12.6	10.7	9.3	8.2	7.4	6.7	6.1	5.7
130	2.7	18	14.2	11.7	10	8.7	7.8	7	6.4	5.9	5.4	5
131	2.6	5.9	5.5	5.1	4.7	4.4	4.2	3.9	3.7	3.5	3.4	3.2
132	2.5	12.1	10.2	8.8	7.8	7	6.3	5.8	5.3	5	4.6	4.3
133	4.3	22.4	16.3	12.9	10.7	9.2	8.1	7.2	6.5	5.9	5.4	5
134	2.5	11.8	10	8.6	7.6	6.8	6.2	5.7	5.2	4.9	4.5	4.3
135	2.5	2.4	2.3	2.3	2.2	2.1	2.1	2	1.9	1.9	1.8	1.8
136	2.5	7.5	6.7	6.1	5.6	5.2	4.8	4.5	4.2	4	3.7	3.5
137	2.5	2.5	2.4	2.3	2.2	2.2	2.1	2	2	1.9	1.9	1.8
138	2.5	6.2	5.7	5.2	4.9	4.5	4.2	4	3.8	3.6	3.4	3.2
139	2.5	6	5.5	5.1	4.8	4.4	4.2	3.9	3.7	3.5	3.4	3.2
140	2.5	2.4	2.3	2.2	2.2	2.1	2	2	1.9	1.9	1.8	1.8
141	2.5	2.4	2.3	2.2	2.2	2.1	2	2	1.9	1.9	1.8	1.8
142	2.5	2.4	2.3	2.2	2.2	2.1	2	2	1.9	1.9	1.8	1.8
143	2.5	2.4	2.3	2.2	2.2	2.1	2	2	1.9	1.9	1.8	1.8
144	2.4	2.3	2.2	2.1	2.1	2	2	1.9	1.9	1.8	1.8	1.7
145	30.6	80.1	30.7	21.3	16.5	13.5	11.5	10	8.9	8	7.3	6.7
146	15.8	51.9	27.6	19.7	15.5	12.8	11	9.6	8.5	7.7	7	6.4
147	22.7	61.7	28.7	20.1	15.7	12.9	11	9.6	8.5	7.7	7	6.4
148	2.9	25.2	18.3	14.5	12.1	10.4	9.1	8.1	7.3	6.7	6.1	5.7
149	2.8	25	18.1	14.4	11.9	10.2	9	8	7.2	6.6	6	5.6
150	2.7	12.1	10.3	9	8	7.2	6.6	6	5.6	5.2	4.8	4.5
151	2.7	14.6	12	10.2	8.9	7.9	7.1	6.5	6	5.5	5.1	4.8
152	2.7	10.9	9.5	8.3	7.4	6.7	6.2	5.7	5.3	4.9	4.6	4.3
153	2.6	3.8	3.6	3.4	3.3	3.1	3	2.9	2.8	2.7	2.6	2.5
154	2.6	2.6	2.5	2.4	2.3	2.3	2.2	2.1	2.1	2	1.9	1.9
155	2.6	3.2	3	2.9	2.8	2.7	2.6	2.5	2.4	2.3	2.3	2.2
156	2.6	6.1	5.6	5.2	4.8	4.5	4.2	4	3.8	3.6	3.4	3.3
157	2.6	8.2	7.3	6.6	6	5.6	5.1	4.8	4.5	4.2	4	3.8
158	2.6	4.5	4.2	4	3.7	3.6	3.4	3.2	3.1	3	2.8	2.7
159	2.5	2.5	2.4	2.3	2.3	2.2	2.1	2.1	2	1.9	1.9	1.8
160	2.5	2.4	2.4	2.3	2.2	2.1	2.1	2	2	1.9	1.9	1.8
161	2.5	2.4	2.3	2.2	2.2	2.1	2	2	1.9	1.9	1.8	1.8
162	2.4	2.3	2.2	2.2	2.1	2	2	1.9	1.9	1.8	1.8	1.7
163	32.1	81.8	32	22.2	17.2	14.1	12	10.5	9.3	8.3	7.6	7
164	39.8	86.1	31.8	22	17	14	11.9	10.3	9.2	8.2	7.5	6.9
165	23.7	70.1	30.7	21.4	16.6	13.7	11.6	10.1	9	8.1	7.4	6.7
166	20.7	63.8	29.8	20.9	16.3	13.4	11.4	10	8.8	8	7.2	6.6
167	2.9	20.4	16	13.2	11.2	9.8	8.7	7.8	7.1	6.5	6	5.6
168	2.9	18.6	14.8	12.3	10.6	9.3	8.3	7.5	6.8	6.3	5.8	5.4
169	2.9	16.7	13.6	11.5	9.9	8.8	7.9	7.1	6.5	6	5.6	5.2
170	2.8	10.4	9.1	8.1	7.4	6.7	6.2	5.7	5.3	5	4.7	4.4
171	2.8	6.8	6.3	5.8	5.4	5	4.7	4.4	4.2	4	3.8	3.6
172	2.8	2.7	2.6	2.5	2.4	2.4	2.3	2.2	2.2	2.1	2	2
173	2.7	2.7	2.6	2.5	2.4	2.4	2.3	2.2	2.2	2.1	2	2
174	2.7	2.7	2.6	2.5	2.4	2.3	2.3	2.2	2.1	2.1	2	2
175	2.7	3.7	3.5	3.3	3.2	3	2.9	2.8	2.7	2.6	2.5	2.4
176	2.6	8.3	7.4	6.7	6.1	5.7	5.2	4.9	4.6	4.3	4	3.8
177	2.6	10.7	9.2	8.1	7.3	6.6	6	5.5	5.1	4.8	4.5	4.2
178	2.6	12.3	10.3	9	7.9	7.1	6.4	5.9	5.4	5	4.7	4.4
179	2.5	2.8	2.7	2.6	2.5	2.4	2.3	2.3	2.2	2.1	2.1	2
180	2.5	2.4	2.3	2.2	2.2	2.1	2	2	1.9	1.9	1.8	1.8
181	90.8	90.8	41.9	26.4	19.7	15.9	13.3	11.5	10.1	9.1	8.2	7.5
182	67.4	90	39.1	25.3	19.1	15.5	13	11.3	9.9	8.9	8.1	7.4
183	70.3	89.2	39	25.2	19	15.3	12.9	11.2	9.9	8.8	8	7.3
184	17.5	56.9	29.9	21.3	16.7	13.9	11.8	10.4	9.2	8.3	7.6	6.9
185	10.8	41.1	25.7	19.2	15.4	12.9	11.1	9.8	8.8	7.9	7.2	6.7
186	11.5	41.6	25.7	19.1	15.3	12.9	11.1	9.8	8.7	7.9	7.2	6.6
187	3.1	23.9	18.1	14.6	12.3	10.7	9.4	8.4	7.7	7	6.4	6
188	3	18.2	14.7	12.3	10.6	9.4	8.4	7.6	6.9	6.4	5.9	5.5
189	2.9	8.8	7.9	7.2	6.6	6.1	5.6	5.3	4.9	4.7	4.4	4.2
190	2.9	2.9	2.8	2.7	2.6	2.5	2.4	2.4	2.3	2.2	2.2	2.1
191	2.8	2.8	2.7	2.6	2.5	2.4	2.4	2.3	2.2	2.2	2.1	2.1
192	2.8	2.7	2.6	2.6	2.5	2.4	2.3	2.3	2.2	2.1	2.1	2
193	2.7	2.6	2.6	2.5	2.4	2.3	2.2	2.2	2.1	2.1	2	2
194	2.7	3.6	3.5	3.3	3.2	3	2.9	2.8	2.7	2.6	2.5	2.4
195	2.6	10.1	8.8	7.8	7	6.4	5.9	5.4	5	4.7	4.4	4.2
196	2.6	13.3	11.1	9.5	8.4	7.5	6.7	6.1	5.6	5.2	4.9	4.5
197	2.6	10.2	8.8	7.8	7	6.3	5.8	5.3	5	4.6	4.3	4.1
198	2.5	6	5.5	5.1	4.8	4.4	4.2	3.9	3.7	3.5	3.3	3.2
199	94.4	94.4	51.8	34.1	23.7	18.5	15.2	12.9	11.3	10	9	8.2
200	93.9	93.9	46.4	28.3	20.9	16.8	14	12.1	10.6	9.5	8.6	7.8
201	27.4	71.3	33.2	23.3	18.2	14.9	12.7	11.1	9.9	8.9	8.1	7.4
202	6.8	35.5	24.2	18.7	15.3	13	11.3	10	9	8.1	7.5	6.9
203	11.3	41.6	26.5	19.9	16.1	13.5	11.7	10.3	9.2	8.3	7.6	7
204	14.2	45.2	27.7	20.5	16.4	13.7	11.8	10.4	9.3	8.4	7.7	7
205	3.3	24.6	18.7	15.2	12.9	11.2	9.9	8.9	8	7.4	6.8	6.3
206	3.2	13.4	11.6	10.1	9.1	8.2	7.5	6.9	6.3	5.9	5.5	5.2
207	3.1	8.2	7.5	6.9	6.4	5.9	5.5	5.2	4.9	4.6	4.4	4.2
208	3	5	4.7	4.5	4.2	4	3.8	3.7	3.5	3.4	3.2	3.1
209	2.9	2.8	2.7	2.7	2.6	2.5	2.4	2.4	2.3	2.2	2.2	2.1
210	2.9	2.8	2.7	2.6	2.5	2.4	2.4	2.3	2.2	2.2	2.1	2.1
211	2.8	2.7	2.6	2.5	2.5	2.4	2.3	2.2	2.2	2.1	2.1	2
212	2.8	2.7	2.6	2.5	2.4	2.3	2.3	2.2	2.1	2.1	2	2
213	2.7	6.1	5.6	5.2	4.8	4.5	4.3	4	3.8	3.6	3.5	3.3
214	2.6	7	6.4	5.8	5.4	5	4.7	4.4	4.1	3.9	3.7	3.5
215	2.6	7.8	7	6.3	5.8	5.3	5	4.6	4.3	4.1	3.9	3.7
216	2.5	3	2.8	2.7	2.6	2.5	2.4	2.3	2.3	2.2	2.1	2.1
217	98	98	51.9	34.9	24.5	19.1	15.7	13.4	11.7	10.4	9.3	8.5
218	42.7	95.5	42	27.3	20.7	16.7	14.1	12.2	10.8	9.7	8.7	8
219	6.1	33.4	23.7	18.6	15.4	13.1	11.5	10.2	9.2	8.4	7.7	7.1
220	3.5	21.7	17.3	14.5	12.5	11	9.8	8.9	8.1	7.5	6.9	6.4
221	3.5	24	18.8	15.5	13.2	11.5	10.2	9.2	8.4	7.7	7.1	6.6
222	3.5	21.6	17.3	14.5	12.5	11	9.8	8.9	8.1	7.5	6.9	6.4
223	3.4	15.5	13.2	11.5	10.2	9.2	8.3	7.6	7.1	6.6	6.1	5.7
224	3.3	11.6	10.2	9.2	8.3	7.6	7	6.5	6.1	5.7	5.4	5.1
225	3.2	7.2	6.6	6.2	5.8	5.4	5.1	4.8	4.6	4.4	4.1	4
226	3.1	5.8	5.5	5.1	4.8	4.6	4.4	4.2	4	3.8	3.6	3.5
227	3	2.9	2.8	2.7	2.7	2.6	2.5	2.4	2.4	2.3	2.2	2.2
228	3	2.9	2.8	2.7	2.6	2.5	2.4	2.4	2.3	2.2	2.2	2.1
229	2.9	2.8	2.7	2.6	2.5	2.4	2.4	2.3	2.2	2.2	2.1	2.1
230	2.8	2.7	2.6	2.5	2.5	2.4	2.3	2.2	2.2	2.1	2.1	2
231	2.7	2.6	2.6	2.5	2.4	2.3	2.3	2.2	2.1	2.1	2	2
232	2.7	2.6	2.5	2.4	2.3	2.3	2.2	2.1	2.1	2	2	1.9
233	2.6	2.5	2.4	2.3	2.2	2.2	2.1	2.1	2	1.9	1.9	1.8
234	2.5	2.4	2.3	2.2	2.2	2.1	2	2	1.9	1.9	1.8	1.8
235	10.4	46.1	29.3	22	17.7	14.9	12.8	11.3	10.1	9.2	8.4	7.7
236	9.8	44.1	28.6	21.6	17.5	14.7	12.7	11.2	10.1	9.1	8.3	7.7
237	3.6	27.2	20.8	17	14.4	12.5	11	9.9	9	8.2	7.6	7.1
238	3.6	21.8	17.6	14.8	12.8	11.3	10.1	9.2	8.4	7.7	7.2	6.7
239	3.6	19.9	16.4	14	12.2	10.8	9.7	8.9	8.1	7.5	7	6.5
240	3.6	19	15.8	13.5	11.9	10.6	9.5	8.7	8	7.4	6.9	6.4
241	3.6	15.4	13.2	11.6	10.4	9.4	8.5	7.8	7.3	6.8	6.3	5.9
242	3.5	7.7	7.1	6.6	6.2	5.8	5.5	5.2	4.9	4.7	4.4	4.3
243	3.3	3.3	3.2	3.1	3	2.9	2.8	2.7	2.7	2.6	2.5	2.4
244	3.3	3.2	3.1	3	2.9	2.8	2.7	2.7	2.6	2.5	2.4	2.4
245	3.1	3	2.9	2.8	2.7	2.7	2.6	2.5	2.4	2.4	2.3	2.3
246	3	2.9	2.8	2.7	2.7	2.6	2.5	2.4	2.4	2.3	2.2	2.2
247	2.9	2.8	2.7	2.7	2.6	2.5	2.4	2.4	2.3	2.2	2.2	2.1
248	2.9	2.8	2.7	2.6	2.5	2.4	2.4	2.3	2.2	2.2	2.1	2.1
249	2.8	2.7	2.6	2.5	2.4	2.4	2.3	2.2	2.2	2.1	2	2
250	2.7	2.6	2.5	2.4	2.3	2.3	2.2	2.1	2.1	2	2	1.9
251	2.6	2.5	2.4	2.3	2.3	2.2	2.1	2.1	2	2	1.9	1.9
252	2.5	2.4	2.3	2.2	2.2	2.1	2	2	1.9	1.9	1.8	1.8
253	11.6	48.4	30.5	22.8	18.4	15.4	13.3	11.7	10.5	9.5	8.7	8
254	3.9	32.4	23.9	19	15.9	13.7	12	10.7	9.7	8.8	8.1	7.5
255	3.7	20.4	16.8	14.4	12.5	11.1	10	9.1	8.4	7.7	7.2	6.7
256	3.7	14.7	12.8	11.4	10.2	9.3	8.5	7.9	7.3	6.8	6.4	6
257	3.7	13.1	11.6	10.4	9.4	8.6	8	7.4	6.9	6.5	6.1	5.8
258	3.7	10.7	9.7	8.8	8.1	7.6	7	6.6	6.2	5.9	5.5	5.3
259	3.7	8.3	7.6	7.1	6.7	6.2	5.9	5.6	5.3	5	4.8	4.6
260	3.6	3.5	3.4	3.3	3.2	3.1	3	2.9	2.8	2.8	2.7	2.6
261	3.4	3.3	3.2	3.1	3	2.9	2.8	2.7	2.7	2.6	2.5	2.5
262	3.3	3.2	3.1	3	2.9	2.8	2.7	2.7	2.6	2.5	2.5	2.4
263	3.2	3.1	3	2.9	2.8	2.7	2.6	2.6	2.5	2.4	2.4	2.3
264	3	2.9	2.8	2.8	2.7	2.6	2.5	2.5	2.4	2.3	2.3	2.2
265	3	2.9	2.8	2.7	2.6	2.6	2.5	2.4	2.4	2.3	2.2	2.2
266	2.9	2.8	2.7	2.6	2.6	2.5	2.4	2.3	2.3	2.2	2.2	2.1
267	2.8	2.7	2.6	2.5	2.5	2.4	2.3	2.2	2.2	2.1	2.1	2
268	2.7	2.6	2.5	2.4	2.3	2.3	2.2	2.1	2.1	2	2	1.9
269	2.6	2.5	2.4	2.3	2.3	2.2	2.1	2.1	2	2	1.9	1.9
270	2.5	2.4	2.3	2.2	2.2	2.1	2	2	1.9	1.9	1.8	1.8
271	4.6	36.1	25.9	20.4	16.9	14.5	12.7	11.3	10.2	9.3	8.5	7.9
272	3.9	27.8	21.6	17.7	15.1	13.1	11.7	10.5	9.5	8.7	8.1	7.5
273	3.9	22.1	18.1	15.4	13.4	11.8	10.6	9.7	8.9	8.2	7.6	7.1
274	3.9	17.3	14.8	13	11.5	10.4	9.5	8.7	8	7.5	7	6.6
275	3.9	11.9	10.7	9.7	8.9	8.3	7.7	7.2	6.7	6.3	6	5.7
276	3.9	9.6	8.8	8.2	7.6	7.1	6.7	6.3	6	5.6	5.4	5.1
277	3.8	4.8	4.6	4.4	4.3	4.1	4	3.8	3.7	3.6	3.5	3.4
278	3.7	3.5	3.4	3.3	3.2	3.1	3	3	2.9	2.8	2.7	2.7
279	3.5	3.4	3.3	3.2	3.1	3	2.9	2.8	2.7	2.7	2.6	2.5
280	3.3	3.2	3.1	3	2.9	2.8	2.8	2.7	2.6	2.6	2.5	2.4
281	3.2	3.1	3	2.9	2.8	2.7	2.7	2.6	2.5	2.5	2.4	2.3
282	3.1	3	2.9	2.8	2.7	2.6	2.6	2.5	2.4	2.4	2.3	2.2
283	3.1	3	2.9	2.8	2.7	2.6	2.5	2.5	2.4	2.3	2.3	2.2
284	3	2.9	2.8	2.7	2.6	2.5	2.4	2.4	2.3	2.2	2.2	2.1
285	2.8	2.7	2.6	2.6	2.5	2.4	2.3	2.3	2.2	2.1	2.1	2
286	2.7	2.6	2.5	2.4	2.4	2.3	2.2	2.2	2.1	2	2	1.9
287	2.6	2.5	2.4	2.3	2.3	2.2	2.1	2.1	2	2	1.9	1.9
288	2.5	2.4	2.3	2.2	2.2	2.1	2	2	1.9	1.9	1.8	1.8
289	4	35.9	26.1	20.7	17.2	14.8	12.9	11.5	10.4	9.5	8.7	8.1
290	4	30.5	23.3	19	16.1	13.9	12.3	11.1	10	9.2	8.5	7.9
291	4	20.4	17.1	14.7	13	11.6	10.5	9.6	8.8	8.1	7.6	7.1
292	4	17.1	14.8	13	11.6	10.5	9.6	8.8	8.2	7.6	7.2	6.7
293	4	16.8	14.6	12.9	11.5	10.4	9.6	8.8	8.2	7.6	7.1	6.7
294	4.1	14	12.4	11.2	10.2	9.3	8.6	8	7.5	7	6.6	6.3
295	4	6.8	6.4	6	5.7	5.5	5.2	5	4.8	4.6	4.4	4.2
296	3.8	3.8	3.6	3.5	3.4	3.3	3.2	3.1	3	3	2.9	2.8
297	3.6	3.5	3.4	3.3	3.2	3.1	3	2.9	2.9	2.8	2.7	2.6
298	3.5	3.4	3.3	3.2	3.1	3	2.9	2.8	2.7	2.7	2.6	2.5
299	3.3	3.2	3.1	3	2.9	2.8	2.8	2.7	2.6	2.5	2.5	2.4
300	3.1	3	2.9	2.8	2.7	2.7	2.6	2.5	2.5	2.4	2.3	2.3
301	3.1	3	2.9	2.8	2.7	2.6	2.5	2.5	2.4	2.3	2.3	2.2
302	3	2.9	2.8	2.7	2.6	2.5	2.5	2.4	2.3	2.3	2.2	2.2
303	2.8	2.7	2.7	2.6	2.5	2.4	2.4	2.3	2.2	2.2	2.1	2.1
304	2.7	2.6	2.5	2.4	2.4	2.3	2.2	2.2	2.1	2	2	1.9
305	2.6	2.5	2.4	2.3	2.3	2.2	2.1	2.1	2	2	1.9	1.9
306	2.5	2.4	2.3	2.2	2.1	2.1	2	2	1.9	1.9	1.8	1.8
307	4.1	37.2	27	21.4	17.8	15.2	13.4	11.9	10.7	9.8	9	8.3
308	4.1	27.6	21.8	18.1	15.5	13.6	12.1	10.9	10	9.1	8.5	7.9
309	4.1	21	17.6	15.2	13.4	11.9	10.8	9.9	9.1	8.4	7.8	7.3
310	4.1	14.8	13.1	11.7	10.6	9.7	9	8.3	7.8	7.3	6.9	6.5
311	4.1	13.1	11.8	10.7	9.8	9	8.4	7.8	7.3	6.9	6.5	6.2
312	4.1	7.6	7.1	6.7	6.4	6.1	5.8	5.5	5.3	5	4.8	4.7
313	4.1	4	3.9	3.8	3.7	3.6	3.5	3.4	3.3	3.2	3.1	3
314	3.9	3.8	3.7	3.6	3.5	3.4	3.3	3.2	3.1	3	2.9	2.9
315	3.7	3.6	3.5	3.4	3.3	3.2	3.1	3	3	2.9	2.8	2.7
316	3.6	3.5	3.4	3.3	3.2	3.1	3	2.9	2.9	2.8	2.7	2.6
317	3.5	3.3	3.2	3.1	3	3	2.9	2.8	2.7	2.6	2.6	2.5
318	3.2	3.1	3	2.9	2.9	2.8	2.7	2.6	2.6	2.5	2.4	2.4
319	3	2.9	2.9	2.8	2.7	2.6	2.5	2.5	2.4	2.3	2.3	2.2
320	3	2.9	2.8	2.7	2.6	2.5	2.5	2.4	2.3	2.3	2.2	2.2
321	2.9	2.8	2.7	2.6	2.5	2.4	2.4	2.3	2.2	2.2	2.1	2.1
322	2.7	2.6	2.5	2.4	2.4	2.3	2.2	2.2	2.1	2.1	2	2
323	2.6	2.5	2.4	2.3	2.2	2.2	2.1	2.1	2	1.9	1.9	1.9
324	2.4	2.3	2.3	2.2	2.1	2.1	2	1.9	1.9	1.8	1.8	1.7
325	4.1	32.9	24.8	20	16.8	14.6	12.9	11.5	10.4	9.5	8.8	8.1
326	4	24.2	19.7	16.7	14.5	12.8	11.5	10.4	9.5	8.8	8.2	7.6
327	4	18.8	16.1	14	12.5	11.3	10.2	9.4	8.7	8.1	7.6	7.1
328	4.1	15.1	13.3	11.9	10.8	9.9	9.1	8.5	7.9	7.4	7	6.6
329	4.1	12.3	11.2	10.2	9.4	8.7	8.1	7.6	7.1	6.7	6.4	6
330	4.1	7.7	7.2	6.8	6.5	6.1	5.8	5.6	5.3	5.1	4.9	4.7
331	4	3.9	3.8	3.7	3.6	3.5	3.4	3.3	3.2	3.1	3	3
332	3.8	3.6	3.5	3.4	3.3	3.2	3.2	3.1	3	2.9	2.8	2.8
333	3.6	3.5	3.4	3.3	3.2	3.1	3	2.9	2.9	2.8	2.7	2.7
334	3.5	3.4	3.3	3.2	3.1	3	2.9	2.9	2.8	2.7	2.7	2.6
335	3.4	3.3	3.2	3.1	3	2.9	2.9	2.8	2.7	2.6	2.6	2.5
336	3.3	3.2	3.1	3	2.9	2.8	2.7	2.7	2.6	2.5	2.5	2.4
337	3.1	3	2.9	2.8	2.8	2.7	2.6	2.5	2.5	2.4	2.3	2.3
338	3	2.9	2.8	2.7	2.6	2.6	2.5	2.4	2.4	2.3	2.2	2.2
339	2.8	2.8	2.7	2.6	2.5	2.4	2.4	2.3	2.2	2.2	2.1	2.1
340	2.8	2.7	2.6	2.5	2.4	2.4	2.3	2.2	2.2	2.1	2.1	2
341	2.7	2.6	2.5	2.4	2.3	2.3	2.2	2.1	2.1	2	2	1.9
342	2.5	2.4	2.4	2.3	2.2	2.2	2.1	2	2	1.9	1.9	1.8
343	2.6	2.5	2.4	2.3	2.2	2.2	2.1	2.1	2	2	1.9	1.9
344	2.8	2.7	2.6	2.6	2.5	2.4	2.3	2.3	2.2	2.2	2.1	2.1
345	3.1	3	2.9	2.8	2.7	2.6	2.6	2.5	2.4	2.4	2.3	2.3
346	3.4	3.3	3.2	3.1	3	2.9	2.8	2.8	2.7	2.6	2.5	2.5
347	3.7	3.6	3.5	3.4	3.3	3.2	3.1	3	2.9	2.8	2.8	2.7
348	3.9	3.8	3.7	3.5	3.4	3.3	3.2	3.1	3.1	3	2.9	2.8
349	3.9	33.3	24.8	19.9	16.7	14.4	12.7	11.3	10.2	9.4	8.6	8
350	3.9	26.1	20.8	17.3	14.9	13.1	11.7	10.5	9.6	8.8	8.2	7.6
351	4	21.2	17.7	15.2	13.3	11.9	10.7	9.8	9	8.3	7.7	7.2
352	4	18.1	15.5	13.6	12.1	10.9	10	9.2	8.5	7.9	7.4	6.9
353	4	15.2	13.3	11.9	10.8	9.9	9.1	8.4	7.8	7.3	6.9	6.5
354	4.1	9.7	8.9	8.3	7.7	7.3	6.8	6.5	6.1	5.8	5.5	5.3
355	4	3.9	3.8	3.7	3.5	3.4	3.3	3.3	3.2	3.1	3	2.9
356	3.8	3.7	3.6	3.5	3.4	3.3	3.2	3.1	3	2.9	2.9	2.8
357	3.7	3.5	3.4	3.3	3.2	3.1	3	3	2.9	2.8	2.7	2.7
358	3.5	3.4	3.3	3.2	3.1	3	2.9	2.9	2.8	2.7	2.7	2.6
359	3.4	3.3	3.2	3.1	3	2.9	2.8	2.8	2.7	2.6	2.6	2.5
360	3.3	3.2	3.1	3	3	2.9	2.8	2.7	2.6	2.6	2.5	2.4
361	3.2	3.1	3	2.9	2.8	2.7	2.7	2.6	2.5	2.5	2.4	2.3
362	3.1	3	2.9	2.8	2.7	2.6	2.6	2.5	2.4	2.4	2.3	2.3
363	2.9	2.8	2.8	2.7	2.6	2.5	2.5	2.4	2.3	2.3	2.2	2.2
364	2.8	2.7	2.6	2.6	2.5	2.4	2.4	2.3	2.2	2.2	2.1	2.1
365	2.8	2.7	2.6	2.5	2.5	2.4	2.3	2.3	2.2	2.1	2.1	2
366	2.7	2.6	2.5	2.4	2.4	2.3	2.2	2.2	2.1	2.1	2	2
367	2.8	2.7	2.6	2.5	2.4	2.4	2.3	2.2	2.2	2.1	2.1	2
368	3	2.9	2.8	2.8	2.7	2.6	2.5	2.4	2.4	2.3	2.3	2.2
369	3.2	3.1	3	2.9	2.9	2.8	2.7	2.6	2.5	2.5	2.4	2.4
370	3.4	3.3	3.2	3.1	3	2.9	2.9	2.8	2.7	2.6	2.6	2.5
371	3.8	3.6	3.5	3.4	3.3	3.2	3.1	3	3	2.9	2.8	2.7
372	4.1	3.9	3.8	3.7	3.6	3.5	3.4	3.3	3.2	3.1	3	2.9
373	3.8	31.1	23.4	18.9	15.9	13.8	12.1	10.9	9.8	9	8.3	7.7
374	3.8	23.9	19.3	16.2	14	12.3	11	10	9.1	8.4	7.8	7.3
375	3.8	22.5	18.4	15.7	13.6	12.1	10.8	9.9	9	8.3	7.7	7.2
376	3.9	18.6	15.8	13.8	12.2	11	10	9.1	8.4	7.8	7.3	6.9
377	3.9	13.3	11.9	10.7	9.8	9	8.3	7.7	7.2	6.8	6.4	6.1
378	3.9	8	7.5	7	6.6	6.2	5.9	5.6	5.4	5.1	4.9	4.7
379	3.9	3.8	3.6	3.5	3.4	3.3	3.2	3.1	3.1	3	2.9	2.8
380	3.7	3.6	3.5	3.4	3.3	3.2	3.1	3	2.9	2.9	2.8	2.7
381	3.6	3.5	3.4	3.3	3.2	3.1	3	2.9	2.8	2.8	2.7	2.6
382	3.5	3.4	3.3	3.2	3.1	3	2.9	2.8	2.8	2.7	2.6	2.6
383	3.4	3.3	3.2	3.1	3	2.9	2.8	2.7	2.7	2.6	2.5	2.5
384	3.3	3.2	3.1	3	2.9	2.8	2.8	2.7	2.6	2.6	2.5	2.4
385	3.3	3.2	3.1	3	2.9	2.8	2.7	2.7	2.6	2.5	2.5	2.4
386	3.2	3	3	2.9	2.8	2.7	2.6	2.6	2.5	2.4	2.4	2.3
387	3	2.9	2.8	2.8	2.7	2.6	2.5	2.5	2.4	2.3	2.3	2.2
388	3	2.9	2.8	2.7	2.6	2.5	2.5	2.4	2.3	2.3	2.2	2.2
389	2.9	2.8	2.7	2.6	2.6	2.5	2.4	2.4	2.3	2.2	2.2	2.1
390	2.9	2.8	2.7	2.6	2.5	2.4	2.4	2.3	2.2	2.2	2.1	2.1
391	2.9	2.8	2.7	2.6	2.6	2.5	2.4	2.3	2.3	2.2	2.2	2.1
392	3.1	3	2.9	2.8	2.7	2.7	2.6	2.5	2.5	2.4	2.3	2.3
393	3.3	3.2	3.1	3	2.9	2.8	2.8	2.7	2.6	2.6	2.5	2.4
394	3.6	3.5	3.3	3.2	3.1	3.1	3	2.9	2.8	2.7	2.7	2.6
395	3.8	3.7	3.5	3.4	3.3	3.2	3.2	3.1	3	2.9	2.8	2.8
396	4.1	3.9	3.8	3.7	3.6	3.5	3.4	3.3	3.2	3.1	3	3
397	3.6	27.1	21	17.3	14.7	12.8	11.3	10.2	9.3	8.5	7.8	7.3
398	3.6	22.5	18.2	15.4	13.4	11.8	10.6	9.6	8.8	8.1	7.5	7
399	3.6	16.4	14.1	12.4	11.1	10	9.1	8.4	7.8	7.2	6.8	6.4
400	3.6	12.8	11.4	10.3	9.4	8.6	8	7.4	6.9	6.5	6.1	5.8
401	3.7	9.1	8.4	7.8	7.3	6.8	6.4	6.1	5.7	5.5	5.2	5
402	3.7	6.2	5.9	5.6	5.3	5.1	4.9	4.7	4.5	4.3	4.1	4
403	3.7	3.6	3.5	3.4	3.3	3.2	3.1	3	2.9	2.8	2.8	2.7
404	3.7	3.5	3.4	3.3	3.2	3.1	3	3	2.9	2.8	2.7	2.7
405	3.6	3.5	3.4	3.3	3.2	3.1	3	2.9	2.9	2.8	2.7	2.6
406	3.5	3.4	3.3	3.2	3.1	3	2.9	2.9	2.8	2.7	2.6	2.6
407	3.5	3.4	3.3	3.2	3.1	3	2.9	2.8	2.8	2.7	2.6	2.6
408	3.4	3.3	3.2	3.1	3	2.9	2.9	2.8	2.7	2.6	2.6	2.5
409	3.4	3.2	3.1	3	3	2.9	2.8	2.7	2.6	2.6	2.5	2.5
410	3.3	3.2	3.1	3	2.9	2.8	2.8	2.7	2.6	2.5	2.5	2.4
411	3.2	3.1	3	2.9	2.8	2.8	2.7	2.6	2.5	2.5	2.4	2.3
412	3.2	3.1	3	2.9	2.8	2.7	2.6	2.6	2.5	2.4	2.4	2.3
413	3.1	3	2.9	2.8	2.7	2.6	2.5	2.5	2.4	2.4	2.3	2.2
414	2.9	2.8	2.8	2.7	2.6	2.5	2.5	2.4	2.3	2.3	2.2	2.2
415	3.1	3	2.9	2.8	2.7	2.6	2.6	2.5	2.4	2.4	2.3	2.2
416	3.3	3.2	3.1	3	2.9	2.8	2.7	2.7	2.6	2.5	2.5	2.4
417	3.5	3.4	3.3	3.2	3.1	3	2.9	2.8	2.8	2.7	2.6	2.5
418	3.7	3.5	3.4	3.3	3.2	3.1	3.1	3	2.9	2.8	2.8	2.7
419	3.8	3.7	3.6	3.5	3.4	3.3	3.2	3.1	3	3	2.9	2.8
420	4.1	4	3.8	3.7	3.6	3.5	3.4	3.3	3.2	3.1	3.1	3
421	3.2	19	15.8	13.6	11.9	10.6	9.6	8.7	8	7.4	6.9	6.5
422	3.4	21.2	17.3	14.7	12.8	11.3	10.1	9.2	8.4	7.8	7.2	6.7
423	3.5	15.5	13.4	11.8	10.6	9.6	8.7	8	7.5	7	6.5	6.1
424	3.5	11.2	10.1	9.2	8.4	7.8	7.3	6.8	6.4	6	5.7	5.4
425	3.4	4.4	4.2	4.1	3.9	3.8	3.7	3.5	3.4	3.3	3.2	3.1
426	3.5	3.4	3.3	3.2	3.1	3	2.9	2.8	2.8	2.7	2.6	2.6
427	3.5	3.4	3.3	3.2	3.1	3	2.9	2.9	2.8	2.7	2.6	2.6
428	3.5	3.4	3.3	3.2	3.1	3	2.9	2.8	2.8	2.7	2.6	2.6
429	3.5	3.4	3.3	3.2	3.1	3	3	2.9	2.8	2.7	2.7	2.6
430	3.5	3.4	3.3	3.2	3.1	3	3	2.9	2.8	2.7	2.7	2.6
431	3.4	3.3	3.2	3.1	3	2.9	2.9	2.8	2.7	2.6	2.6	2.5
432	3.5	3.4	3.3	3.2	3.1	3	2.9	2.8	2.8	2.7	2.6	2.5
433	3.4	3.3	3.2	3.1	3	2.9	2.9	2.8	2.7	2.6	2.6	2.5
434	3.4	3.3	3.2	3.1	3	2.9	2.9	2.8	2.7	2.6	2.6	2.5
435	3.4	3.3	3.2	3.1	3	2.9	2.8	2.7	2.7	2.6	2.5	2.5
436	3.3	3.2	3.1	3	2.9	2.9	2.8	2.7	2.6	2.6	2.5	2.4
437	3.3	3.2	3.1	3	2.9	2.8	2.7	2.7	2.6	2.5	2.5	2.4
438	3.2	3.1	3	2.9	2.8	2.7	2.6	2.6	2.5	2.4	2.4	2.3
439	3	2.9	2.9	2.8	2.7	2.6	2.6	2.5	2.4	2.4	2.3	2.3
440	3.4	3.3	3.2	3.1	3	2.9	2.8	2.8	2.7	2.6	2.6	2.5
441	3.4	3.3	3.2	3.1	3	3	2.9	2.8	2.7	2.7	2.6	2.6
442	3.6	3.5	3.4	3.3	3.2	3.1	3	3	2.9	2.8	2.7	2.7
443	3.8	3.7	3.6	3.5	3.4	3.3	3.2	3.1	3.1	3	2.9	2.8
444	4.2	4.1	4	3.9	3.7	3.6	3.5	3.4	3.3	3.3	3.2	3.1
445	2.2	13.5	11.8	10.5	9.4	8.6	7.9	7.3	6.8	6.3	5.9	5.6
446	2.9	13.8	12	10.7	9.6	8.7	8	7.4	6.9	6.4	6	5.7
447	2.8	8.5	7.9	7.3	6.8	6.4	6	5.6	5.3	5.1	4.8	4.6
448	3.3	9.9	9	8.3	7.6	7.1	6.6	6.2	5.9	5.5	5.2	5
449	3.3	3.3	3.2	3.1	3	2.9	2.8	2.7	2.7	2.6	2.5	2.5
450	3.4	3.3	3.2	3.1	3	2.9	2.8	2.8	2.7	2.6	2.6	2.5
451	3.5	3.4	3.3	3.2	3.1	3	2.9	2.8	2.8	2.7	2.6	2.6
452	3.5	3.4	3.3	3.2	3.1	3	2.9	2.8	2.8	2.7	2.6	2.6
453	3.5	3.4	3.3	3.2	3.1	3	2.9	2.9	2.8	2.7	2.6	2.6
454	3.5	3.4	3.3	3.2	3.1	3	2.9	2.9	2.8	2.7	2.7	2.6
455	3.5	3.4	3.3	3.2	3.1	3	2.9	2.9	2.8	2.7	2.6	2.6
456	3.4	3.3	3.2	3.1	3	2.9	2.9	2.8	2.7	2.6	2.6	2.5
457	3.4	3.3	3.2	3.1	3	2.9	2.9	2.8	2.7	2.6	2.6	2.5
458	3.4	3.3	3.2	3.1	3	3	2.9	2.8	2.7	2.7	2.6	2.5
459	3.5	3.4	3.3	3.2	3.1	3	2.9	2.8	2.8	2.7	2.6	2.6
460	3.5	3.4	3.3	3.2	3.1	3	2.9	2.8	2.8	2.7	2.6	2.6
461	3.5	3.4	3.2	3.1	3.1	3	2.9	2.8	2.7	2.7	2.6	2.5
462	3.4	3.3	3.2	3.1	3	2.9	2.8	2.8	2.7	2.6	2.6	2.5
463	3.3	3.2	3.1	3	2.9	2.9	2.8	2.7	2.6	2.6	2.5	2.5
464	3.3	3.2	3.2	3.1	3	2.9	2.8	2.8	2.7	2.6	2.6	2.5
465	3.3	3.2	3.1	3	3	2.9	2.8	2.8	2.7	2.6	2.6	2.5
466	3.9	3.7	3.6	3.5	3.4	3.3	3.2	3.1	3.1	3	2.9	2.8
467	4	3.9	3.7	3.6	3.5	3.4	3.3	3.3	3.2	3.1	3	2.9
468	4.3	4.2	4	3.9	3.8	3.7	3.6	3.5	3.4	3.3	3.2	3.1
469	3.4	3.3	3.2	3.1	3	2.9	2.9	2.8	2.7	2.6	2.6	2.5
470	3.5	3.4	3.3	3.2	3.1	3	2.9	2.9	2.8	2.7	2.6	2.6
471	3.6	3.4	3.3	3.2	3.1	3	3	2.9	2.8	2.7	2.7	2.6
472	3.6	3.5	3.4	3.3	3.2	3.1	3	2.9	2.8	2.8	2.7	2.6
473	3.5	3.4	3.3	3.2	3.1	3	2.9	2.9	2.8	2.7	2.6	2.6
474	3.5	3.4	3.3	3.2	3.1	3	2.9	2.8	2.8	2.7	2.6	2.6
475	3.6	3.5	3.4	3.3	3.2	3.1	3	2.9	2.8	2.8	2.7	2.6
476	3.6	3.5	3.4	3.3	3.2	3.1	3	2.9	2.8	2.8	2.7	2.6
477	3.6	3.5	3.4	3.3	3.2	3.1	3	2.9	2.9	2.8	2.7	2.6
478	3.7	3.5	3.4	3.3	3.2	3.1	3	3	2.9	2.8	2.7	2.7
479	3.6	3.5	3.4	3.3	3.2	3.1	3	3	2.9	2.8	2.7	2.7
480	3.6	3.5	3.4	3.3	3.2	3.1	3	2.9	2.9	2.8	2.7	2.7
481	3.7	3.6	3.5	3.4	3.3	3.2	3.1	3	3	2.9	2.8	2.7
482	3.8	3.7	3.5	3.4	3.3	3.2	3.2	3.1	3	2.9	2.8	2.8
483	3.6	3.5	3.4	3.3	3.2	3.1	3	3	2.9	2.8	2.8	2.7
484	4	3.9	3.8	3.7	3.6	3.5	3.4	3.3	3.2	3.1	3	3
485	4.1	4	3.9	3.8	3.7	3.6	3.5	3.4	3.3	3.2	3.1	3.1
486	4.3	4.2	4.1	3.9	3.8	3.7	3.6	3.5	3.4	3.3	3.3	3.2
487	3.3	3.2	3.1	3	2.9	2.9	2.8	2.7	2.6	2.6	2.5	2.4
488	3.4	3.3	3.2	3.1	3	2.9	2.9	2.8	2.7	2.6	2.6	2.5
489	3.5	3.4	3.3	3.2	3.1	3	2.9	2.9	2.8	2.7	2.6	2.6
490	3.6	3.5	3.3	3.2	3.1	3.1	3	2.9	2.8	2.7	2.7	2.6
491	3.6	3.5	3.3	3.2	3.1	3.1	3	2.9	2.8	2.7	2.7	2.6
492	3.6	3.5	3.4	3.3	3.2	3.1	3	2.9	2.9	2.8	2.7	2.6
493	3.7	3.6	3.5	3.4	3.3	3.2	3.1	3	2.9	2.8	2.8	2.7
494	3.8	3.6	3.5	3.4	3.3	3.2	3.1	3	3	2.9	2.8	2.7
495	3.8	3.7	3.6	3.4	3.3	3.2	3.2	3.1	3	2.9	2.8	2.8
496	3.8	3.7	3.6	3.5	3.4	3.3	3.2	3.1	3	2.9	2.9	2.8
497	3.9	3.8	3.6	3.5	3.4	3.3	3.2	3.1	3.1	3	2.9	2.8
498	3.9	3.8	3.6	3.5	3.4	3.3	3.2	3.2	3.1	3	2.9	2.8
499	4	3.9	3.7	3.6	3.5	3.4	3.3	3.2	3.1	3.1	3	2.9
500	4	3.9	3.8	3.6	3.5	3.4	3.3	3.3	3.2	3.1	3	2.9
501	4.1	3.9	3.8	3.7	3.6	3.5	3.4	3.3	3.2	3.1	3.1	3
502	4.3	4.1	4	3.9	3.8	3.7	3.5	3.5	3.4	3.3	3.2	3.1
503	4.3	4.2	4.1	3.9	3.8	3.7	3.6	3.5	3.4	3.3	3.3	3.2
504	4.4	4.3	4.1	4	3.9	3.8	3.7	3.6	3.5	3.4	3.3	3.2
505	3.2	3.1	3	2.9	2.8	2.8	2.7	2.6	2.5	2.5	2.4	2.4
506	3.3	3.2	3.1	3	2.9	2.8	2.7	2.7	2.6	2.5	2.5	2.4
507	3.4	3.3	3.2	3.1	3	2.9	2.8	2.7	2.7	2.6	2.5	2.5
508	3.5	3.4	3.3	3.2	3.1	3	2.9	2.8	2.7	2.7	2.6	2.5
509	3.6	3.4	3.3	3.2	3.1	3	3	2.9	2.8	2.7	2.7	2.6
510	3.7	3.6	3.5	3.3	3.2	3.2	3.1	3	2.9	2.8	2.8	2.7
511	3.7	3.6	3.5	3.4	3.3	3.2	3.1	3	2.9	2.9	2.8	2.7
512	3.8	3.7	3.6	3.5	3.4	3.3	3.2	3.1	3	2.9	2.9	2.8
513	4	3.8	3.7	3.6	3.5	3.4	3.3	3.2	3.1	3	3	2.9
514	4	3.9	3.8	3.6	3.5	3.4	3.3	3.2	3.2	3.1	3	2.9
515	4.1	3.9	3.8	3.7	3.6	3.5	3.4	3.3	3.2	3.1	3	3
516	4.1	4	3.8	3.7	3.6	3.5	3.4	3.3	3.2	3.1	3.1	3
517	4.1	4	3.9	3.8	3.7	3.6	3.5	3.4	3.3	3.2	3.1	3
518	4.2	4.1	4	3.9	3.7	3.6	3.5	3.4	3.4	3.3	3.2	3.1
519	4.4	4.3	4.1	4	3.9	3.8	3.7	3.6	3.5	3.4	3.3	3.2
520	4.2	4.1	3.9	3.8	3.7	3.6	3.5	3.4	3.3	3.3	3.2	3.1
521	4.4	4.3	4.2	4	3.9	3.8	3.7	3.6	3.5	3.4	3.3	3.3
522	4.3	4.2	4.1	4	3.9	3.8	3.7	3.6	3.5	3.4	3.3	3.2
523	2.7	2.7	2.6	2.5	2.5	2.4	2.3	2.3	2.2	2.2	2.1	2.1
524	3.1	3	2.9	2.8	2.8	2.7	2.6	2.5	2.5	2.4	2.4	2.3
525	3.3	3.2	3.1	3	2.9	2.8	2.8	2.7	2.6	2.5	2.5	2.4
526	3.4	3.3	3.2	3.1	3	2.9	2.9	2.8	2.7	2.6	2.6	2.5
527	3.6	3.5	3.3	3.2	3.1	3.1	3	2.9	2.8	2.7	2.7	2.6
528	3.7	3.6	3.5	3.4	3.3	3.2	3.1	3	2.9	2.9	2.8	2.7
529	3.8	3.7	3.6	3.5	3.4	3.3	3.2	3.1	3	2.9	2.9	2.8
530	3.9	3.8	3.7	3.6	3.5	3.4	3.3	3.2	3.1	3	2.9	2.9
531	4.1	3.9	3.8	3.7	3.6	3.5	3.4	3.3	3.2	3.1	3	3
532	4.2	4	3.9	3.8	3.7	3.6	3.5	3.4	3.3	3.2	3.1	3
533	4.3	4.1	4	3.9	3.7	3.6	3.5	3.4	3.3	3.3	3.2	3.1
534	4.3	4.2	4.1	3.9	3.8	3.7	3.6	3.5	3.4	3.3	3.2	3.2
535	4.4	4.3	4.1	4	3.9	3.8	3.7	3.6	3.5	3.4	3.3	3.2
536	4.6	4.5	4.3	4.2	4	3.9	3.8	3.7	3.6	3.5	3.4	3.3
537	4.7	4.5	4.4	4.2	4.1	4	3.9	3.8	3.7	3.6	3.5	3.4
538	4.2	4.1	3.9	3.8	3.7	3.6	3.5	3.4	3.4	3.3	3.2	3.1
539	4.4	4.3	4.2	4.1	3.9	3.8	3.7	3.6	3.5	3.4	3.4	3.3
540	4.4	4.2	4.1	4	3.9	3.8	3.7	3.6	3.5	3.4	3.3	3.3
541	2.5	2.5	2.4	2.3	2.3	2.2	2.2	2.1	2.1	2	2	1.9
542	3	2.9	2.8	2.7	2.6	2.6	2.5	2.4	2.4	2.3	2.3	2.2
543	3.3	3.2	3.1	3	2.9	2.8	2.7	2.6	2.6	2.5	2.4	2.4
544	3.4	3.3	3.2	3.1	3	2.9	2.8	2.7	2.7	2.6	2.5	2.5
545	3.6	3.5	3.4	3.3	3.2	3.1	3	2.9	2.8	2.8	2.7	2.6
546	3.8	3.7	3.5	3.4	3.3	3.2	3.1	3.1	3	2.9	2.8	2.8
547	3.9	3.8	3.6	3.5	3.4	3.3	3.2	3.1	3.1	3	2.9	2.8
548	4	3.9	3.7	3.6	3.5	3.4	3.3	3.2	3.1	3.1	3	2.9
549	4.2	4	3.9	3.8	3.7	3.5	3.4	3.4	3.3	3.2	3.1	3
550	4.3	4.2	4.1	3.9	3.8	3.7	3.6	3.5	3.4	3.3	3.2	3.1
551	4.5	4.3	4.2	4	3.9	3.8	3.7	3.6	3.5	3.4	3.3	3.2
552	4.6	4.4	4.3	4.1	4	3.9	3.8	3.7	3.6	3.5	3.4	3.3
553	4.6	4.4	4.3	4.2	4	3.9	3.8	3.7	3.6	3.5	3.4	3.3
554	4.7	4.6	4.4	4.3	4.2	4	3.9	3.8	3.7	3.6	3.5	3.4
555	4.8	4.6	4.5	4.4	4.2	4.1	4	3.9	3.8	3.7	3.6	3.5
556	4.7	4.6	4.4	4.3	4.2	4	3.9	3.8	3.7	3.6	3.5	3.5
557	4.4	4.3	4.1	4	3.9	3.8	3.7	3.6	3.5	3.4	3.4	3.3
558	4.5	4.4	4.3	4.2	4	3.9	3.8	3.7	3.6	3.5	3.5	3.4
559	2.6	2.6	2.5	2.4	2.3	2.3	2.2	2.2	2.1	2.1	2	2
560	2.9	2.8	2.7	2.7	2.6	2.5	2.5	2.4	2.3	2.3	2.2	2.2
561	3.2	3.1	3	2.9	2.8	2.7	2.7	2.6	2.5	2.5	2.4	2.3
562	3.3	3.2	3.1	3	3	2.9	2.8	2.7	2.7	2.6	2.5	2.5
563	3.6	3.5	3.4	3.3	3.2	3.1	3	2.9	2.8	2.8	2.7	2.6
564	3.8	3.7	3.6	3.5	3.4	3.3	3.2	3.1	3	2.9	2.9	2.8
565	3.9	3.8	3.7	3.6	3.5	3.4	3.3	3.2	3.1	3	2.9	2.9
566	4.1	4	3.8	3.7	3.6	3.5	3.4	3.3	3.2	3.1	3.1	3
567	4.2	4.1	4	3.8	3.7	3.6	3.5	3.4	3.3	3.3	3.2	3.1
568	4.4	4.3	4.1	4	3.9	3.8	3.7	3.6	3.5	3.4	3.3	3.2
569	4.6	4.4	4.3	4.2	4	3.9	3.8	3.7	3.6	3.5	3.4	3.3
570	4.7	4.6	4.4	4.3	4.2	4	3.9	3.8	3.7	3.6	3.5	3.5
571	4.8	4.7	4.5	4.4	4.3	4.1	4	3.9	3.8	3.7	3.6	3.5
572	5	4.8	4.6	4.5	4.4	4.2	4.1	4	3.9	3.8	3.7	3.6
573	5	4.9	4.7	4.6	4.4	4.3	4.2	4.1	3.9	3.8	3.7	3.6
574	5	4.8	4.7	4.5	4.4	4.3	4.1	4	3.9	3.8	3.7	3.6
575	4.6	4.5	4.3	4.2	4.1	4	3.9	3.8	3.7	3.6	3.5	3.4
576	4.7	4.5	4.4	4.3	4.1	4	3.9	3.8	3.7	3.6	3.5	3.5
577	2.8	2.7	2.6	2.5	2.5	2.4	2.3	2.3	2.2	2.1	2.1	2
578	3	2.9	2.8	2.7	2.6	2.5	2.5	2.4	2.4	2.3	2.2	2.2
579	3.1	3	2.9	2.8	2.7	2.7	2.6	2.5	2.5	2.4	2.3	2.3
580	3.3	3.2	3.1	3	2.9	2.9	2.8	2.7	2.6	2.6	2.5	2.4
581	3.6	3.5	3.4	3.3	3.2	3.1	3	2.9	2.8	2.8	2.7	2.6
582	3.8	3.7	3.6	3.5	3.4	3.3	3.2	3.1	3	2.9	2.9	2.8
583	4	3.9	3.8	3.6	3.5	3.4	3.3	3.2	3.2	3.1	3	2.9
584	4.2	4	3.9	3.8	3.7	3.6	3.5	3.4	3.3	3.2	3.1	3
585	4.3	4.2	4	3.9	3.8	3.7	3.6	3.5	3.4	3.3	3.2	3.1
586	4.5	4.3	4.2	4.1	3.9	3.8	3.7	3.6	3.5	3.4	3.3	3.3
587	4.6	4.5	4.3	4.2	4.1	4	3.8	3.7	3.6	3.5	3.5	3.4
588	4.7	4.6	4.5	4.3	4.2	4.1	4	3.9	3.8	3.7	3.6	3.5
589	4.9	4.7	4.6	4.5	4.3	4.2	4.1	4	3.9	3.8	3.7	3.6
590	5	4.9	4.7	4.6	4.4	4.3	4.2	4.1	3.9	3.8	3.7	3.7
591	5.1	4.9	4.8	4.6	4.5	4.4	4.2	4.1	4	3.9	3.8	3.7
592	5.1	4.9	4.7	4.6	4.5	4.3	4.2	4.1	4	3.9	3.8	3.7
593	4.8	4.7	4.5	4.4	4.3	4.2	4	3.9	3.8	3.7	3.6	3.6
594	4.8	4.6	4.5	4.4	4.2	4.1	4	3.9	3.8	3.7	3.6	3.5
595	2.9	2.8	2.7	2.6	2.5	2.5	2.4	2.3	2.3	2.2	2.2	2.1
596	3	2.9	2.8	2.8	2.7	2.6	2.5	2.5	2.4	2.3	2.3	2.2
597	3.1	3	2.9	2.9	2.8	2.7	2.6	2.5	2.5	2.4	2.4	2.3
598	3.4	3.2	3.1	3	3	2.9	2.8	2.7	2.6	2.6	2.5	2.5
599	3.6	3.5	3.3	3.2	3.1	3.1	3	2.9	2.8	2.7	2.7	2.6
600	3.8	3.7	3.5	3.4	3.3	3.2	3.1	3.1	3	2.9	2.8	2.8
601	4	3.9	3.7	3.6	3.5	3.4	3.3	3.2	3.1	3.1	3	2.9
602	4.2	4	3.9	3.8	3.7	3.6	3.5	3.4	3.3	3.2	3.1	3
603	4.3	4.2	4	3.9	3.8	3.7	3.6	3.5	3.4	3.3	3.2	3.1
604	4.4	4.3	4.2	4	3.9	3.8	3.7	3.6	3.5	3.4	3.3	3.2
605	4.6	4.4	4.3	4.2	4	3.9	3.8	3.7	3.6	3.5	3.4	3.3
606	4.8	4.6	4.5	4.3	4.2	4.1	4	3.9	3.8	3.7	3.6	3.5
607	4.9	4.7	4.6	4.4	4.3	4.2	4.1	3.9	3.8	3.7	3.6	3.6
608	5	4.8	4.6	4.5	4.4	4.2	4.1	4	3.9	3.8	3.7	3.6
609	5	4.9	4.7	4.6	4.4	4.3	4.2	4.1	3.9	3.8	3.7	3.7
610	5	4.9	4.7	4.6	4.4	4.3	4.2	4.1	4	3.8	3.7	3.7
611	5	4.8	4.7	4.5	4.4	4.3	4.1	4	3.9	3.8	3.7	3.6
612	4.9	4.7	4.6	4.4	4.3	4.2	4.1	4	3.9	3.8	3.7	3.6
613	2.9	2.8	2.7	2.6	2.5	2.5	2.4	2.3	2.3	2.2	2.2	2.1
614	3.1	3	2.9	2.8	2.7	2.6	2.5	2.5	2.4	2.3	2.3	2.2
615	3.2	3.1	3	2.9	2.8	2.7	2.6	2.6	2.5	2.4	2.4	2.3
616	3.3	3.2	3.1	3	2.9	2.9	2.8	2.7	2.6	2.6	2.5	2.4
617	3.6	3.4	3.3	3.2	3.1	3	3	2.9	2.8	2.7	2.7	2.6
618	3.8	3.7	3.5	3.4	3.3	3.2	3.1	3.1	3	2.9	2.8	2.8
619	4	3.8	3.7	3.6	3.5	3.4	3.3	3.2	3.1	3	2.9	2.9
620	4.1	4	3.9	3.7	3.6	3.5	3.4	3.3	3.2	3.2	3.1	3
621	4.3	4.2	4	3.9	3.8	3.7	3.6	3.5	3.4	3.3	3.2	3.1
622	4.5	4.3	4.2	4.1	3.9	3.8	3.7	3.6	3.5	3.4	3.3	3.3
623	4.5	4.4	4.3	4.1	4	3.9	3.8	3.7	3.6	3.5	3.4	3.3
624	4.7	4.6	4.4	4.3	4.2	4	3.9	3.8	3.7	3.6	3.5	3.5
625	4.9	4.7	4.6	4.4	4.3	4.2	4.1	3.9	3.8	3.7	3.6	3.6
626	4.9	4.8	4.6	4.5	4.3	4.2	4.1	4	3.9	3.8	3.7	3.6
627	5	4.8	4.6	4.5	4.4	4.2	4.1	4	3.9	3.8	3.7	3.6
628	5	4.8	4.7	4.5	4.4	4.3	4.1	4	3.9	3.8	3.7	3.6
629	5	4.8	4.6	4.5	4.4	4.2	4.1	4	3.9	3.8	3.7	3.6
630	4.9	4.8	4.6	4.5	4.3	4.2	4.1	4	3.9	3.8	3.7	3.6
631	2.9	2.8	2.7	2.6	2.6	2.5	2.4	2.3	2.3	2.2	2.2	2.1
632	3	2.9	2.9	2.8	2.7	2.6	2.5	2.5	2.4	2.3	2.3	2.2
633	3.2	3.1	3	2.9	2.8	2.7	2.7	2.6	2.5	2.5	2.4	2.3
634	3.3	3.2	3.1	3	2.9	2.8	2.8	2.7	2.6	2.6	2.5	2.4
635	3.5	3.4	3.3	3.2	3.1	3	2.9	2.9	2.8	2.7	2.6	2.6
636	3.8	3.7	3.5	3.4	3.3	3.2	3.1	3	3	2.9	2.8	2.7
637	3.9	3.8	3.7	3.6	3.5	3.4	3.3	3.2	3.1	3	2.9	2.9
638	4.1	3.9	3.8	3.7	3.6	3.5	3.4	3.3	3.2	3.1	3	3
639	4.3	4.1	4	3.9	3.7	3.6	3.5	3.4	3.3	3.3	3.2	3.1
640	4.5	4.3	4.2	4	3.9	3.8	3.7	3.6	3.5	3.4	3.3	3.2
641	4.5	4.4	4.2	4.1	4	3.9	3.8	3.7	3.6	3.5	3.4	3.3
642	4.6	4.5	4.4	4.2	4.1	4	3.9	3.8	3.7	3.6	3.5	3.4
643	4.8	4.6	4.5	4.4	4.2	4.1	4	3.9	3.8	3.7	3.6	3.5
644	4.9	4.7	4.5	4.4	4.3	4.1	4	3.9	3.8	3.7	3.6	3.5
645	4.9	4.7	4.5	4.4	4.3	4.2	4	3.9	3.8	3.7	3.6	3.5
646	4.9	4.8	4.6	4.5	4.3	4.2	4.1	4	3.9	3.8	3.7	3.6
647	5	4.9	4.7	4.6	4.4	4.3	4.2	4.1	3.9	3.8	3.7	3.6
648	5	4.8	4.7	4.5	4.4	4.3	4.1	4	3.9	3.8	3.7	3.6
649	2.9	2.8	2.7	2.6	2.6	2.5	2.4	2.3	2.3	2.2	2.2	2.1
650	3.1	3	2.9	2.8	2.7	2.6	2.6	2.5	2.4	2.4	2.3	2.2
651	3.3	3.1	3	2.9	2.9	2.8	2.7	2.6	2.5	2.5	2.4	2.3
652	3.4	3.3	3.2	3.1	3	2.9	2.8	2.7	2.7	2.6	2.5	2.5
653	3.5	3.4	3.3	3.2	3.1	3	2.9	2.8	2.8	2.7	2.6	2.6
654	3.7	3.6	3.5	3.4	3.3	3.2	3.1	3	2.9	2.8	2.8	2.7
655	3.9	3.8	3.7	3.5	3.4	3.3	3.2	3.1	3.1	3	2.9	2.8
656	4.1	3.9	3.8	3.7	3.6	3.5	3.4	3.3	3.2	3.1	3	3
657	4.2	4.1	3.9	3.8	3.7	3.6	3.5	3.4	3.3	3.2	3.1	3.1
658	4.4	4.3	4.2	4	3.9	3.8	3.7	3.6	3.5	3.4	3.3	3.2
659	4.6	4.4	4.3	4.1	4	3.9	3.8	3.7	3.6	3.5	3.4	3.3
660	4.6	4.5	4.3	4.2	4.1	3.9	3.8	3.7	3.6	3.5	3.5	3.4
661	4.7	4.6	4.4	4.3	4.2	4	3.9	3.8	3.7	3.6	3.5	3.5
662	4.8	4.7	4.5	4.4	4.2	4.1	4	3.9	3.8	3.7	3.6	3.5
663	4.9	4.7	4.5	4.4	4.3	4.1	4	3.9	3.8	3.7	3.6	3.5
664	4.9	4.7	4.6	4.4	4.3	4.2	4.1	3.9	3.8	3.7	3.6	3.6
665	5	4.9	4.7	4.5	4.4	4.3	4.2	4	3.9	3.8	3.7	3.6
666	5	4.8	4.7	4.5	4.4	4.3	4.1	4	3.9	3.8	3.7	3.6
667	2.9	2.8	2.7	2.7	2.6	2.5	2.4	2.4	2.3	2.2	2.2	2.1
668	3.1	3	2.9	2.8	2.7	2.7	2.6	2.5	2.4	2.4	2.3	2.2
669	3.3	3.2	3.1	3	2.9	2.8	2.7	2.6	2.6	2.5	2.4	2.4
670	3.4	3.3	3.2	3.1	3	2.9	2.8	2.8	2.7	2.6	2.5	2.5
671	3.6	3.4	3.3	3.2	3.1	3	2.9	2.9	2.8	2.7	2.6	2.6
672	3.7	3.6	3.5	3.4	3.3	3.2	3.1	3	2.9	2.8	2.8	2.7
673	3.9	3.7	3.6	3.5	3.4	3.3	3.2	3.1	3	3	2.9	2.8
674	4	3.9	3.7	3.6	3.5	3.4	3.3	3.2	3.1	3.1	3	2.9
675	4.2	4	3.9	3.8	3.7	3.6	3.5	3.4	3.3	3.2	3.1	3
676	4.4	4.2	4.1	3.9	3.8	3.7	3.6	3.5	3.4	3.3	3.2	3.2
677	4.5	4.3	4.2	4.1	3.9	3.8	3.7	3.6	3.5	3.4	3.3	3.3
678	4.6	4.5	4.3	4.2	4.1	3.9	3.8	3.7	3.6	3.5	3.4	3.4
679	4.7	4.5	4.4	4.2	4.1	4	3.9	3.8	3.7	3.6	3.5	3.4
680	4.8	4.6	4.5	4.3	4.2	4.1	4	3.9	3.8	3.7	3.6	3.5
681	4.8	4.6	4.5	4.3	4.2	4.1	4	3.9	3.8	3.7	3.6	3.5
682	4.9	4.7	4.6	4.4	4.3	4.2	4	3.9	3.8	3.7	3.6	3.5
683	5	4.8	4.7	4.5	4.4	4.3	4.1	4	3.9	3.8	3.7	3.6
684	4.9	4.8	4.6	4.5	4.3	4.2	4.1	4	3.9	3.8	3.7	3.6
685	3.7	3.5	3.4	3.2	3.1	3	2.9	2.8	2.7	2.6	2.5	2.5
686	3.1	3	2.9	2.8	2.7	2.6	2.6	2.5	2.4	2.4	2.3	2.2
687	3.3	3.2	3.1	3	2.9	2.8	2.7	2.6	2.6	2.5	2.4	2.4
688	3.4	3.3	3.2	3.1	3	2.9	2.8	2.8	2.7	2.6	2.5	2.5
689	3.6	3.5	3.4	3.3	3.2	3.1	3	2.9	2.8	2.7	2.7	2.6
690	3.8	3.6	3.5	3.4	3.3	3.2	3.1	3	2.9	2.9	2.8	2.7
691	3.9	3.8	3.7	3.6	3.4	3.3	3.2	3.2	3.1	3	2.9	2.8
692	4.1	3.9	3.8	3.7	3.6	3.5	3.4	3.3	3.2	3.1	3	2.9
693	4.2	4.1	3.9	3.8	3.7	3.6	3.5	3.4	3.3	3.2	3.1	3
694	4.3	4.2	4	3.9	3.8	3.7	3.6	3.5	3.4	3.3	3.2	3.1
695	4.5	4.3	4.2	4.1	3.9	3.8	3.7	3.6	3.5	3.4	3.3	3.3
696	4.6	4.5	4.3	4.2	4.1	3.9	3.8	3.7	3.6	3.5	3.4	3.4
697	4.6	4.5	4.3	4.2	4.1	4	3.9	3.8	3.7	3.6	3.5	3.4
698	4.7	4.5	4.4	4.3	4.1	4	3.9	3.8	3.7	3.6	3.5	3.4
699	4.7	4.6	4.4	4.3	4.2	4.1	3.9	3.8	3.7	3.6	3.5	3.5
700	4.8	4.7	4.5	4.4	4.3	4.1	4	3.9	3.8	3.7	3.6	3.5
701	5	4.9	4.7	4.5	4.4	4.3	4.2	4	3.9	3.8	3.7	3.6
702	4.9	4.8	4.6	4.5	4.3	4.2	4.1	4	3.9	3.8	3.7	3.6
703	5	4.8	4.6	4.5	4.4	4.2	4.1	4	3.9	3.8	3.7	3.6
704	5	4.9	4.7	4.6	4.4	4.3	4.2	4	3.9	3.8	3.7	3.6
705	5.1	4.9	4.7	4.6	4.5	4.3	4.2	4.1	4	3.9	3.8	3.7
706	5	4.9	4.7	4.6	4.4	4.3	4.2	4.1	3.9	3.8	3.7	3.7
707	4.7	4.6	4.5	4.3	4.2	4.1	4	3.9	3.8	3.7	3.6	3.5
708	4.6	4.4	4.3	4.2	4.1	4	3.9	3.8	3.7	3.6	3.5	3.4
709	10.5	9.3	8.3	7.5	6.8	6.3	5.8	5.4	5.1	4.8	4.5	4.3
710	6.5	6	5.6	5.3	5	4.7	4.4	4.2	4	3.8	3.7	3.5
711	3.5	3.4	3.3	3.1	3	2.9	2.8	2.8	2.7	2.6	2.5	2.5
712	3.5	3.3	3.2	3.1	3	2.9	2.8	2.8	2.7	2.6	2.5	2.5
713	3.7	3.5	3.4	3.3	3.2	3.1	3	2.9	2.8	2.8	2.7	2.6
714	3.8	3.6	3.5	3.4	3.3	3.2	3.1	3	2.9	2.9	2.8	2.7
715	3.9	3.8	3.7	3.6	3.4	3.3	3.2	3.2	3.1	3	2.9	2.8
716	4.1	3.9	3.8	3.7	3.6	3.5	3.4	3.3	3.2	3.1	3	2.9
717	4.2	4.1	4	3.8	3.7	3.6	3.5	3.4	3.3	3.2	3.1	3.1
718	4.4	4.2	4.1	4	3.8	3.7	3.6	3.5	3.4	3.3	3.2	3.2
719	4.5	4.4	4.2	4.1	4	3.8	3.7	3.6	3.5	3.4	3.4	3.3
720	4.7	4.5	4.4	4.2	4.1	4	3.9	3.8	3.7	3.6	3.5	3.4
721	4.7	4.5	4.4	4.2	4.1	4	3.9	3.8	3.7	3.6	3.5	3.4
722	4.6	4.5	4.3	4.2	4.1	4	3.9	3.7	3.7	3.6	3.5	3.4
723	4.6	4.5	4.3	4.2	4.1	4	3.9	3.8	3.7	3.6	3.5	3.4
724	4.8	4.6	4.5	4.4	4.2	4.1	4	3.9	3.8	3.7	3.6	3.5
725	5.1	5	4.8	4.6	4.5	4.3	4.2	4.1	4	3.9	3.8	3.7
726	5	4.8	4.7	4.5	4.4	4.3	4.1	4	3.9	3.8	3.7	3.6
727	4.9	4.8	4.6	4.5	4.3	4.2	4.1	4	3.9	3.8	3.7	3.6
728	5	4.8	4.7	4.5	4.4	4.3	4.1	4	3.9	3.8	3.7	3.6
729	5	4.9	4.7	4.6	4.4	4.3	4.2	4	3.9	3.8	3.7	3.6
730	5	4.9	4.7	4.6	4.4	4.3	4.2	4.1	3.9	3.8	3.7	3.7
731	4.8	4.6	4.5	4.4	4.2	4.1	4	3.9	3.8	3.7	3.6	3.5
732	4.7	4.5	4.4	4.3	4.1	4	3.9	3.8	3.7	3.6	3.6	3.5
733	12.3	10.6	9.3	8.3	7.5	6.9	6.3	5.8	5.4	5.1	4.8	4.5
734	9.7	8.6	7.8	7.2	6.6	6.1	5.7	5.3	5	4.7	4.5	4.3
735	9	8.2	7.5	6.9	6.4	6	5.6	5.3	5	4.7	4.5	4.3
736	8.2	7.6	7	6.5	6.1	5.7	5.4	5.1	4.8	4.6	4.4	4.2
737	4.1	3.9	3.8	3.6	3.5	3.4	3.3	3.2	3.1	3	2.9	2.8
738	3.8	3.7	3.5	3.4	3.3	3.2	3.1	3	3	2.9	2.8	2.7
739	3.9	3.8	3.7	3.5	3.4	3.3	3.2	3.1	3	3	2.9	2.8
740	4.1	3.9	3.8	3.7	3.6	3.5	3.4	3.3	3.2	3.1	3	2.9
741	4.3	4.1	4	3.8	3.7	3.6	3.5	3.4	3.3	3.2	3.1	3.1
742	4.4	4.2	4.1	4	3.8	3.7	3.6	3.5	3.4	3.3	3.2	3.2
743	4.5	4.4	4.2	4.1	4	3.8	3.7	3.6	3.5	3.4	3.3	3.3
744	4.7	4.5	4.4	4.2	4.1	4	3.9	3.7	3.6	3.6	3.5	3.4
745	4.7	4.5	4.4	4.3	4.1	4	3.9	3.8	3.7	3.6	3.5	3.4
746	4.6	4.5	4.4	4.2	4.1	4	3.9	3.8	3.7	3.6	3.5	3.4
747	4.6	4.5	4.3	4.2	4.1	4	3.9	3.8	3.7	3.6	3.5	3.4
748	4.7	4.6	4.4	4.3	4.2	4	3.9	3.8	3.7	3.6	3.5	3.4
749	4.9	4.8	4.6	4.5	4.3	4.2	4.1	4	3.9	3.8	3.7	3.6
750	5	4.8	4.7	4.5	4.4	4.2	4.1	4	3.9	3.8	3.7	3.6
751	5	4.8	4.7	4.5	4.4	4.2	4.1	4	3.9	3.8	3.7	3.6
752	5	4.8	4.7	4.5	4.4	4.3	4.1	4	3.9	3.8	3.7	3.6
753	4.9	4.8	4.6	4.5	4.3	4.2	4.1	4	3.9	3.8	3.7	3.6
754	5	4.8	4.7	4.5	4.4	4.3	4.1	4	3.9	3.8	3.7	3.6
755	4.7	4.6	4.4	4.3	4.2	4.1	4	3.9	3.8	3.7	3.6	3.5
756	4.4	4.3	4.2	4	3.9	3.8	3.7	3.6	3.6	3.5	3.4	3.3
757	12.6	10.8	9.4	8.4	7.6	6.9	6.4	5.9	5.5	5.1	4.8	4.5
758	8.4	7.6	7	6.4	6	5.6	5.2	4.9	4.6	4.4	4.2	4
759	10.1	9.1	8.2	7.5	6.9	6.4	6	5.6	5.3	5	4.7	4.5
760	12.7	11.1	9.9	8.9	8.1	7.5	6.9	6.4	6	5.7	5.3	5
761	8.6	7.9	7.3	6.8	6.4	6	5.6	5.3	5.1	4.8	4.6	4.4
762	5.8	5.5	5.2	4.9	4.7	4.5	4.3	4.1	4	3.8	3.7	3.6
763	6.4	6.1	5.8	5.5	5.2	5	4.7	4.5	4.4	4.2	4	3.9
764	5.8	5.5	5.2	5	4.8	4.6	4.4	4.3	4.1	4	3.8	3.7
765	4.5	4.3	4.2	4	3.9	3.8	3.6	3.5	3.4	3.3	3.2	3.2
766	4.4	4.2	4.1	4	3.8	3.7	3.6	3.5	3.4	3.3	3.2	3.2
767	4.6	4.4	4.3	4.2	4	3.9	3.8	3.7	3.6	3.5	3.4	3.3
768	4.7	4.5	4.4	4.2	4.1	4	3.9	3.8	3.7	3.6	3.5	3.4
769	4.7	4.6	4.4	4.3	4.1	4	3.9	3.8	3.7	3.6	3.5	3.4
770	4.7	4.5	4.4	4.3	4.1	4	3.9	3.8	3.7	3.6	3.5	3.4
771	4.7	4.6	4.4	4.3	4.2	4	3.9	3.8	3.7	3.6	3.5	3.4
772	4.8	4.6	4.5	4.3	4.2	4.1	3.9	3.8	3.7	3.6	3.5	3.5
773	4.8	4.7	4.5	4.4	4.2	4.1	4	3.9	3.8	3.7	3.6	3.5
774	4.9	4.8	4.6	4.5	4.3	4.2	4.1	4	3.8	3.7	3.6	3.6
775	5	4.8	4.6	4.5	4.4	4.2	4.1	4	3.9	3.8	3.7	3.6
776	5	4.8	4.7	4.5	4.4	4.3	4.1	4	3.9	3.8	3.7	3.6
777	4.9	4.7	4.6	4.4	4.3	4.2	4.1	3.9	3.8	3.7	3.6	3.6
778	4.8	4.7	4.5	4.4	4.3	4.1	4	3.9	3.8	3.7	3.6	3.5
779	4.4	4.3	4.2	4	3.9	3.8	3.7	3.6	3.6	3.5	3.4	3.3
780	4.3	4.2	4.1	4	3.9	3.8	3.7	3.6	3.5	3.4	3.3	3.3
781	14.3	12	10.3	9.1	8.1	7.3	6.7	6.2	5.7	5.3	5	4.7
782	7.6	6.9	6.4	5.9	5.5	5.2	4.9	4.6	4.4	4.2	4	3.8
783	9.7	8.7	7.9	7.2	6.7	6.2	5.8	5.4	5.1	4.8	4.6	4.4
784	13.2	11.5	10.2	9.1	8.3	7.6	7	6.5	6.1	5.7	5.4	5.1
785	11.3	10.1	9.1	8.3	7.7	7.1	6.6	6.2	5.8	5.5	5.2	4.9
786	7	6.5	6.1	5.8	5.5	5.2	5	4.7	4.5	4.3	4.2	4
787	7.5	7	6.6	6.2	5.8	5.5	5.3	5	4.8	4.6	4.4	4.2
788	7	6.6	6.2	5.9	5.6	5.3	5.1	4.9	4.7	4.5	4.3	4.2
789	5.5	5.2	5	4.8	4.6	4.4	4.3	4.1	4	3.8	3.7	3.6
790	4.5	4.3	4.2	4	3.9	3.8	3.7	3.6	3.5	3.4	3.3	3.2
791	4.6	4.5	4.3	4.2	4	3.9	3.8	3.7	3.6	3.5	3.4	3.3
792	4.7	4.5	4.4	4.2	4.1	4	3.8	3.7	3.6	3.5	3.4	3.4
793	4.7	4.6	4.4	4.3	4.1	4	3.9	3.8	3.7	3.6	3.5	3.4
794	4.8	4.6	4.4	4.3	4.2	4	3.9	3.8	3.7	3.6	3.5	3.4
795	4.8	4.6	4.4	4.3	4.2	4.1	3.9	3.8	3.7	3.6	3.5	3.4
796	4.7	4.6	4.4	4.3	4.2	4	3.9	3.8	3.7	3.6	3.5	3.4
797	4.8	4.6	4.5	4.3	4.2	4.1	4	3.9	3.8	3.7	3.6	3.5
798	4.8	4.6	4.5	4.4	4.2	4.1	4	3.9	3.8	3.7	3.6	3.5
799	4.8	4.6	4.5	4.4	4.2	4.1	4	3.9	3.8	3.7	3.6	3.5
800	4.9	4.7	4.6	4.4	4.3	4.2	4	3.9	3.8	3.7	3.6	3.5
801	4.9	4.8	4.6	4.5	4.3	4.2	4.1	4	3.9	3.8	3.7	3.6
802	4.9	4.7	4.6	4.4	4.3	4.2	4.1	4	3.9	3.8	3.7	3.6
803	4.7	4.5	4.4	4.3	4.2	4	3.9	3.8	3.7	3.6	3.5	3.5
804	4.5	4.3	4.2	4.1	4	3.9	3.8	3.7	3.6	3.5	3.4	3.3
805	12.5	10.7	9.4	8.3	7.5	6.8	6.3	5.8	5.4	5.1	4.7	4.5
806	6.1	5.7	5.3	5	4.7	4.5	4.2	4	3.9	3.7	3.5	3.4
807	8.6	7.8	7.2	6.6	6.2	5.8	5.4	5.1	4.8	4.6	4.3	4.1
808	7.5	7	6.5	6	5.7	5.3	5	4.8	4.6	4.3	4.1	4
809	9	8.2	7.5	7	6.5	6.1	5.7	5.4	5.1	4.9	4.6	4.4
810	4.9	4.7	4.5	4.3	4.1	4	3.8	3.7	3.6	3.4	3.3	3.2
811	6.3	6	5.7	5.4	5.1	4.9	4.7	4.5	4.3	4.1	4	3.8
812	5.8	5.5	5.2	5	4.8	4.6	4.4	4.2	4.1	3.9	3.8	3.7
813	4.3	4.1	4	3.9	3.7	3.6	3.5	3.4	3.3	3.2	3.1	3.1
814	4.3	4.2	4	3.9	3.8	3.7	3.6	3.5	3.4	3.3	3.2	3.1
815	4.5	4.3	4.2	4	3.9	3.8	3.7	3.6	3.5	3.4	3.3	3.2
816	4.6	4.5	4.3	4.2	4.1	3.9	3.8	3.7	3.6	3.5	3.4	3.3
817	4.7	4.6	4.4	4.3	4.1	4	3.9	3.8	3.7	3.6	3.5	3.4
818	4.7	4.6	4.4	4.3	4.1	4	3.9	3.8	3.7	3.6	3.5	3.4
819	4.7	4.6	4.4	4.3	4.1	4	3.9	3.8	3.7	3.6	3.5	3.4
820	4.7	4.6	4.4	4.3	4.2	4	3.9	3.8	3.7	3.6	3.5	3.4
821	4.8	4.7	4.5	4.4	4.2	4.1	4	3.9	3.8	3.7	3.6	3.5
822	4.8	4.7	4.5	4.4	4.3	4.1	4	3.9	3.8	3.7	3.6	3.5
823	4.8	4.6	4.5	4.4	4.2	4.1	4	3.9	3.8	3.7	3.6	3.5
824	4.8	4.7	4.5	4.4	4.2	4.1	4	3.9	3.8	3.7	3.6	3.5
825	4.8	4.7	4.5	4.4	4.3	4.1	4	3.9	3.8	3.7	3.6	3.5
826	4.9	4.8	4.6	4.5	4.3	4.2	4.1	4	3.9	3.8	3.7	3.6
827	5	4.8	4.7	4.5	4.4	4.2	4.1	4	3.9	3.8	3.7	3.6
828	4.7	4.6	4.4	4.3	4.2	4.1	4	3.9	3.8	3.7	3.6	3.5
829	15.3	12.7	10.8	9.5	8.4	7.6	6.9	6.4	5.9	5.5	5.1	4.8
830	10.7	9.5	8.5	7.7	7	6.5	6	5.6	5.2	4.9	4.7	4.4
831	10.9	9.7	8.7	7.9	7.2	6.7	6.2	5.8	5.4	5.1	4.8	4.6
832	7.1	6.6	6.2	5.8	5.4	5.1	4.9	4.6	4.4	4.2	4	3.9
833	4.8	4.6	4.4	4.2	4	3.9	3.7	3.6	3.4	3.3	3.2	3.1
834	3.8	3.6	3.5	3.4	3.3	3.2	3.1	3	2.9	2.8	2.8	2.7
835	4.4	4.3	4.1	3.9	3.8	3.7	3.5	3.4	3.3	3.2	3.1	3
836	4.1	4	3.8	3.7	3.6	3.5	3.4	3.3	3.2	3.1	3	2.9
837	4.1	4	3.8	3.7	3.6	3.5	3.4	3.3	3.2	3.1	3	3
838	4.3	4.1	4	3.9	3.7	3.6	3.5	3.4	3.3	3.2	3.2	3.1
839	4.4	4.2	4.1	4	3.8	3.7	3.6	3.5	3.4	3.3	3.2	3.2
840	4.5	4.4	4.2	4.1	4	3.9	3.7	3.6	3.5	3.4	3.4	3.3
841	4.6	4.5	4.3	4.2	4.1	3.9	3.8	3.7	3.6	3.5	3.4	3.3
842	4.6	4.5	4.3	4.2	4.1	3.9	3.8	3.7	3.6	3.5	3.4	3.3
843	4.6	4.5	4.3	4.2	4.1	3.9	3.8	3.7	3.6	3.5	3.4	3.4
844	4.6	4.5	4.3	4.2	4.1	4	3.8	3.7	3.6	3.5	3.5	3.4
845	4.7	4.6	4.4	4.3	4.2	4	3.9	3.8	3.7	3.6	3.5	3.4
846	4.8	4.6	4.5	4.3	4.2	4.1	4	3.8	3.7	3.6	3.5	3.5
847	4.9	4.7	4.5	4.4	4.3	4.1	4	3.9	3.8	3.7	3.6	3.5
848	4.9	4.7	4.5	4.4	4.3	4.1	4	3.9	3.8	3.7	3.6	3.5
849	4.9	4.7	4.6	4.4	4.3	4.2	4	3.9	3.8	3.7	3.6	3.5
850	5	4.8	4.6	4.5	4.4	4.2	4.1	4	3.9	3.8	3.7	3.6
851	5	4.8	4.7	4.5	4.4	4.3	4.1	4	3.9	3.8	3.7	3.6
852	4.9	4.7	4.6	4.4	4.3	4.2	4.1	3.9	3.8	3.7	3.7	3.6
853	15.1	12.6	10.8	9.5	8.5	7.7	7	6.4	5.9	5.5	5.2	4.9
854	10.7	9.4	8.5	7.7	7	6.5	6	5.6	5.3	5	4.7	4.4
855	9.6	8.6	7.9	7.2	6.7	6.2	5.8	5.4	5.1	4.8	4.6	4.4
856	3.7	3.6	3.4	3.3	3.2	3.1	3	2.9	2.8	2.7	2.7	2.6
857	4.9	4.7	4.5	4.3	4.1	3.9	3.8	3.6	3.5	3.4	3.3	3.2
858	3.7	3.5	3.4	3.3	3.2	3.1	3	2.9	2.8	2.8	2.7	2.6
859	3.9	3.8	3.7	3.5	3.4	3.3	3.2	3.1	3	2.9	2.9	2.8
860	4	3.9	3.7	3.6	3.5	3.4	3.3	3.2	3.1	3	2.9	2.9
861	4.1	3.9	3.8	3.7	3.6	3.5	3.4	3.3	3.2	3.1	3	2.9
862	4.2	4.1	3.9	3.8	3.7	3.6	3.5	3.4	3.3	3.2	3.1	3
863	4.3	4.2	4	3.9	3.8	3.7	3.6	3.5	3.4	3.3	3.2	3.1
864	4.5	4.3	4.2	4	3.9	3.8	3.7	3.6	3.5	3.4	3.3	3.2
865	4.5	4.4	4.2	4.1	4	3.9	3.7	3.6	3.5	3.4	3.4	3.3
866	4.6	4.4	4.3	4.1	4	3.9	3.8	3.7	3.6	3.5	3.4	3.3
867	4.6	4.4	4.3	4.1	4	3.9	3.8	3.7	3.6	3.5	3.4	3.3
868	4.6	4.5	4.3	4.2	4.1	3.9	3.8	3.7	3.6	3.5	3.4	3.3
869	4.7	4.6	4.4	4.3	4.1	4	3.9	3.8	3.7	3.6	3.5	3.4
870	4.8	4.6	4.4	4.3	4.2	4	3.9	3.8	3.7	3.6	3.5	3.4
871	4.8	4.6	4.5	4.4	4.2	4.1	4	3.9	3.8	3.7	3.6	3.5
872	4.9	4.7	4.5	4.4	4.3	4.1	4	3.9	3.8	3.7	3.6	3.5
873	4.9	4.7	4.5	4.4	4.3	4.1	4	3.9	3.8	3.7	3.6	3.5
874	4.9	4.8	4.6	4.5	4.3	4.2	4.1	4	3.9	3.8	3.7	3.6
875	5	4.8	4.6	4.5	4.3	4.2	4.1	4	3.9	3.8	3.7	3.6
876	5	4.8	4.6	4.5	4.4	4.2	4.1	4	3.9	3.8	3.7	3.6
877	10.6	9.4	8.4	7.6	6.9	6.4	5.9	5.5	5.2	4.9	4.6	4.4
878	11.3	9.9	8.9	8	7.3	6.8	6.3	5.8	5.5	5.1	4.8	4.6
879	11.8	10.4	9.3	8.4	7.7	7.1	6.5	6.1	5.7	5.4	5.1	4.8
880	10.7	9.6	8.7	7.9	7.3	6.8	6.3	5.9	5.6	5.2	5	4.7
881	5.8	5.5	5.2	4.9	4.7	4.5	4.3	4.1	3.9	3.8	3.6	3.5
882	4.7	4.5	4.3	4.2	4	3.8	3.7	3.6	3.4	3.3	3.2	3.1
883	4.5	4.3	4.1	4	3.8	3.7	3.6	3.4	3.3	3.2	3.1	3
884	5.9	5.6	5.3	5.1	4.9	4.7	4.5	4.3	4.1	4	3.8	3.7
885	5	4.8	4.6	4.4	4.3	4.1	4	3.8	3.7	3.6	3.5	3.4
886	4.3	4.1	4	3.8	3.7	3.6	3.5	3.4	3.3	3.2	3.1	3
887	4.3	4.2	4	3.9	3.8	3.6	3.5	3.4	3.3	3.3	3.2	3.1
888	4.4	4.3	4.1	4	3.9	3.7	3.6	3.5	3.4	3.3	3.3	3.2
889	4.5	4.4	4.2	4.1	4	3.8	3.7	3.6	3.5	3.4	3.3	3.2
890	4.5	4.4	4.2	4.1	4	3.9	3.7	3.6	3.5	3.4	3.3	3.3
891	4.5	4.4	4.2	4.1	4	3.8	3.7	3.6	3.5	3.4	3.4	3.3
892	4.5	4.4	4.3	4.1	4	3.9	3.8	3.7	3.6	3.5	3.4	3.3
893	4.7	4.5	4.4	4.2	4.1	4	3.9	3.7	3.6	3.5	3.5	3.4
894	4.7	4.5	4.4	4.3	4.1	4	3.9	3.8	3.7	3.6	3.5	3.4
895	4.8	4.6	4.4	4.3	4.2	4	3.9	3.8	3.7	3.6	3.5	3.4
896	4.8	4.6	4.5	4.3	4.2	4.1	3.9	3.8	3.7	3.6	3.5	3.4
897	4.8	4.7	4.5	4.4	4.2	4.1	4	3.9	3.8	3.7	3.6	3.5
898	4.9	4.7	4.6	4.4	4.3	4.2	4	3.9	3.8	3.7	3.6	3.5
899	4.9	4.8	4.6	4.5	4.3	4.2	4.1	4	3.9	3.8	3.7	3.6
900	5	4.8	4.6	4.5	4.3	4.2	4.1	4	3.9	3.8	3.7	3.6
901	14	11.9	10.4	9.2	8.3	7.5	6.9	6.4	5.9	5.5	5.2	4.9
902	16.7	13.9	11.9	10.4	9.3	8.4	7.6	7	6.5	6	5.6	5.3
903	17.3	14.4	12.3	10.8	9.6	8.7	7.9	7.3	6.7	6.3	5.9	5.5
904	13.2	11.5	10.2	9.2	8.4	7.7	7.1	6.6	6.2	5.8	5.4	5.1
905	10.1	9.2	8.4	7.7	7.1	6.6	6.2	5.8	5.5	5.2	4.9	4.7
906	12.1	10.7	9.7	8.8	8.1	7.5	7	6.5	6.1	5.8	5.4	5.2
907	10.1	9.2	8.4	7.8	7.3	6.8	6.4	6	5.7	5.4	5.1	4.9
908	10	9.2	8.4	7.8	7.3	6.8	6.4	6	5.7	5.4	5.2	4.9
909	6	5.7	5.4	5.2	4.9	4.7	4.5	4.4	4.2	4	3.9	3.8
910	4.3	4.1	4	3.9	3.7	3.6	3.5	3.4	3.3	3.2	3.1	3
911	6.5	6.2	5.9	5.6	5.3	5.1	4.9	4.7	4.5	4.4	4.2	4.1
912	6.2	5.9	5.6	5.4	5.1	4.9	4.7	4.5	4.4	4.2	4.1	4
913	4.6	4.4	4.3	4.1	4	3.9	3.8	3.6	3.5	3.4	3.4	3.3
914	4.5	4.3	4.2	4	3.9	3.8	3.7	3.6	3.5	3.4	3.3	3.2
915	4.5	4.3	4.2	4	3.9	3.8	3.7	3.6	3.5	3.4	3.3	3.2
916	4.5	4.3	4.2	4	3.9	3.8	3.7	3.6	3.5	3.4	3.3	3.2
917	4.5	4.4	4.2	4.1	4	3.9	3.8	3.7	3.6	3.5	3.4	3.3
918	4.6	4.4	4.3	4.2	4	3.9	3.8	3.7	3.6	3.5	3.4	3.3
919	4.6	4.5	4.3	4.2	4.1	4	3.8	3.7	3.6	3.5	3.4	3.4
920	4.7	4.5	4.4	4.2	4.1	4	3.9	3.8	3.7	3.6	3.5	3.4
921	4.8	4.6	4.4	4.3	4.2	4	3.9	3.8	3.7	3.6	3.5	3.4
922	4.9	4.7	4.5	4.4	4.2	4.1	4	3.9	3.8	3.7	3.6	3.5
923	5.1	4.9	4.7	4.6	4.4	4.3	4.2	4	3.9	3.8	3.7	3.6
924	8.1	7.7	7.3	6.9	6.6	6.3	6	5.8	5.5	5.3	5.1	4.9
925	18.9	15.3	12.9	11.1	9.8	8.8	8	7.3	6.7	6.2	5.8	5.4
926	21.6	17.1	14.2	12.1	10.6	9.5	8.5	7.8	7.2	6.6	6.2	5.8
927	23.9	18.6	15.3	13	11.3	10.1	9	8.2	7.5	7	6.5	6
928	17.4	14.6	12.5	11	9.9	8.9	8.1	7.5	6.9	6.5	6	5.7
929	14.4	12.5	11	9.9	8.9	8.2	7.5	7	6.5	6.1	5.8	5.4
930	13.4	11.8	10.5	9.5	8.7	8	7.4	6.9	6.4	6	5.7	5.4
931	12	10.7	9.7	8.8	8.1	7.5	7	6.6	6.2	5.8	5.5	5.2
932	12.2	10.9	9.9	9	8.3	7.7	7.2	6.7	6.3	6	5.6	5.4
933	9	8.3	7.7	7.2	6.8	6.4	6	5.7	5.4	5.2	4.9	4.7
934	8.5	7.9	7.4	6.9	6.5	6.2	5.8	5.6	5.3	5.1	4.8	4.6
935	9.4	8.7	8	7.5	7	6.6	6.3	6	5.7	5.4	5.2	4.9
936	10.9	10	9.2	8.5	7.9	7.4	7	6.6	6.3	5.9	5.7	5.4
937	7	6.6	6.3	6	5.7	5.4	5.2	5	4.8	4.6	4.4	4.3
938	4.4	4.3	4.1	4	3.9	3.8	3.6	3.5	3.4	3.3	3.3	3.2
939	4.4	4.3	4.1	4	3.9	3.7	3.6	3.5	3.4	3.3	3.3	3.2
940	4.5	4.3	4.2	4	3.9	3.8	3.7	3.6	3.5	3.4	3.3	3.2
941	4.5	4.4	4.2	4.1	4	3.8	3.7	3.6	3.5	3.4	3.3	3.3
942	4.6	4.4	4.3	4.1	4	3.9	3.8	3.6	3.5	3.5	3.4	3.3
943	4.6	4.5	4.3	4.2	4	3.9	3.8	3.7	3.6	3.5	3.4	3.3
944	4.7	4.5	4.4	4.2	4.1	4	3.8	3.7	3.6	3.5	3.4	3.4
945	4.7	4.6	4.4	4.3	4.1	4	3.9	3.8	3.7	3.6	3.5	3.4
946	4.9	4.7	4.5	4.4	4.2	4.1	4	3.9	3.8	3.7	3.6	3.5
947	10.5	9.8	9.1	8.5	8	7.6	7.2	6.8	6.5	6.2	5.9	5.7
948	12	11	10.2	9.5	8.9	8.3	7.8	7.4	7	6.7	6.4	6.1
949	25.5	19.2	15.6	13.1	11.3	10	9	8.1	7.4	6.8	6.3	5.9
950	30.7	23.3	18.1	14.9	12.7	11.1	9.9	8.9	8.1	7.4	6.8	6.3
951	26.4	20.1	16.3	13.7	11.9	10.5	9.4	8.5	7.8	7.2	6.7	6.2
952	16.9	14.2	12.3	10.8	9.7	8.8	8	7.4	6.9	6.4	6	5.6
953	17.8	14.9	12.8	11.3	10.1	9.1	8.4	7.7	7.1	6.6	6.2	5.8
954	12.8	11.3	10.1	9.2	8.4	7.8	7.2	6.7	6.3	5.9	5.6	5.3
955	15.4	13.3	11.8	10.5	9.5	8.7	8	7.4	6.9	6.5	6.1	5.8
956	13.5	11.9	10.7	9.7	8.9	8.2	7.6	7.1	6.6	6.2	5.9	5.6
957	11.5	10.4	9.4	8.7	8	7.5	7	6.5	6.2	5.8	5.5	5.3
958	13.1	11.7	10.5	9.6	8.8	8.2	7.6	7.1	6.7	6.3	5.9	5.6
959	16.9	14.6	12.9	11.5	10.4	9.5	8.8	8.1	7.6	7.1	6.7	6.3
960	14.5	12.8	11.5	10.5	9.6	8.8	8.2	7.7	7.2	6.8	6.4	6
961	11	10	9.2	8.5	8	7.5	7	6.6	6.3	5.9	5.7	5.4
962	4.4	4.3	4.1	4	3.8	3.7	3.6	3.5	3.4	3.3	3.2	3.1
963	4.4	4.2	4.1	3.9	3.8	3.7	3.6	3.5	3.4	3.3	3.2	3.1
964	4.4	4.2	4.1	4	3.8	3.7	3.6	3.5	3.4	3.3	3.2	3.2
965	4.5	4.3	4.2	4	3.9	3.8	3.7	3.6	3.5	3.4	3.3	3.2
966	4.5	4.4	4.2	4.1	3.9	3.8	3.7	3.6	3.5	3.4	3.3	3.2
967	4.5	4.4	4.2	4.1	4	3.9	3.8	3.6	3.5	3.4	3.4	3.3
968	4.6	4.4	4.3	4.2	4	3.9	3.8	3.7	3.6	3.5	3.4	3.3
969	4.6	4.5	4.3	4.2	4.1	3.9	3.8	3.7	3.6	3.5	3.4	3.3
970	4.7	4.6	4.4	4.3	4.1	4	3.9	3.8	3.7	3.6	3.5	3.4
971	9.9	9.2	8.6	8.1	7.6	7.2	6.8	6.5	6.2	5.9	5.7	5.4
972	11.7	10.8	10	9.3	8.7	8.1	7.7	7.3	6.9	6.6	6.2	6
973	18.7	15.7	13.5	11.9	10.6	9.6	8.8	8.1	7.5	7	6.5	6.1
974	15.2	13.2	11.7	10.5	9.5	8.7	8	7.4	6.9	6.5	6.1	5.8
975	16.2	14	12.3	11	9.9	9.1	8.4	7.7	7.2	6.8	6.4	6
976	16.8	14.5	12.7	11.3	10.2	9.3	8.6	8	7.4	6.9	6.5	6.2
977	18.1	15.4	13.5	12	10.8	9.8	9	8.3	7.7	7.2	6.8	6.4
978	12.5	11.2	10.2	9.3	8.6	8	7.5	7	6.6	6.2	5.9	5.6
979	10.5	9.6	8.9	8.2	7.7	7.2	6.8	6.4	6	5.7	5.5	5.2
980	6.3	6	5.7	5.4	5.2	5	4.8	4.6	4.4	4.3	4.1	4
981	4.4	4.2	4.1	3.9	3.8	3.7	3.6	3.5	3.4	3.3	3.2	3.1
982	4.3	4.2	4	3.9	3.8	3.7	3.6	3.5	3.4	3.3	3.2	3.1
983	4.5	4.3	4.2	4.1	3.9	3.8	3.7	3.6	3.5	3.4	3.3	3.2
984	4.4	4.3	4.1	4	3.9	3.8	3.7	3.6	3.5	3.4	3.3	3.2
985	4.5	4.3	4.2	4	3.9	3.8	3.7	3.6	3.5	3.4	3.3	3.2
986	4.5	4.4	4.2	4.1	4	3.8	3.7	3.6	3.5	3.4	3.3	3.3
987	4.6	4.4	4.3	4.1	4	3.9	3.8	3.7	3.6	3.5	3.4	3.3
988	4.6	4.5	4.3	4.2	4.1	3.9	3.8	3.7	3.6	3.5	3.4	3.3
989	4.8	4.6	4.5	4.3	4.2	4.1	3.9	3.8	3.7	3.6	3.5	3.4
990	11	10.1	9.4	8.8	8.2	7.8	7.3	6.9	6.6	6.3	6	5.7
991	20.2	16.7	14.2	12.4	11	9.9	9	8.3	7.7	7.1	6.7	6.2
992	18.2	15.3	13.3	11.7	10.5	9.5	8.7	8	7.4	6.9	6.5	6.1
993	18.9	15.9	13.7	12.1	10.8	9.8	8.9	8.2	7.6	7.1	6.7	6.3
994	21.7	17.8	15.1	13.2	11.7	10.5	9.6	8.8	8.1	7.5	7	6.6
995	21.9	18	15.3	13.4	11.9	10.7	9.7	8.9	8.2	7.6	7.1	6.7
996	16.6	14.3	12.6	11.3	10.2	9.3	8.6	8	7.4	7	6.6	6.2
997	14.3	12.6	11.3	10.3	9.4	8.7	8	7.5	7	6.6	6.2	5.9
998	7.8	7.3	6.9	6.5	6.1	5.8	5.5	5.3	5.1	4.8	4.6	4.5
999	8.8	8.2	7.7	7.2	6.8	6.4	6.1	5.8	5.5	5.2	5	4.8
1000	8.3	7.8	7.3	6.9	6.5	6.1	5.8	5.6	5.3	5.1	4.9	4.7
1001	6.3	6	5.7	5.4	5.2	5	4.8	4.6	4.4	4.3	4.1	4
1002	4.4	4.3	4.1	4	3.9	3.7	3.6	3.5	3.4	3.3	3.2	3.2
1003	4.4	4.3	4.1	4	3.9	3.8	3.6	3.5	3.4	3.3	3.3	3.2
1004	4.4	4.3	4.2	4	3.9	3.8	3.7	3.6	3.5	3.4	3.3	3.2
1005	4.5	4.4	4.2	4.1	3.9	3.8	3.7	3.6	3.5	3.4	3.3	3.2
1006	4.6	4.4	4.3	4.1	4	3.9	3.8	3.7	3.6	3.5	3.4	3.3
1007	4.6	4.5	4.3	4.2	4.1	3.9	3.8	3.7	3.6	3.5	3.4	3.3
1008	10.1	9.4	8.8	8.2	7.7	7.3	6.9	6.6	6.3	6	5.7	5.5
1009	24.2	19.5	16.2	13.9	12.1	10.8	9.7	8.9	8.2	7.5	7	6.6
1010	22.7	18.3	15.4	13.3	11.8	10.5	9.5	8.7	8	7.4	6.9	6.5
1011	23.2	19	15.9	13.7	12.1	10.8	9.8	8.9	8.2	7.6	7.1	6.6
1012	30.2	25.3	20	16.7	14.3	12.5	11.2	10.1	9.2	8.4	7.8	7.3
1013	27.6	22.9	18.6	15.7	13.6	12	10.8	9.8	8.9	8.2	7.6	7.1
1014	24.6	19.9	16.7	14.3	12.6	11.3	10.2	9.3	8.5	7.9	7.4	6.9
1015	18.2	15.5	13.5	12	10.8	9.8	9	8.3	7.7	7.2	6.7	6.4
1016	10.2	9.4	8.6	8	7.5	7	6.6	6.2	5.9	5.6	5.3	5.1
1017	10	9.2	8.5	7.9	7.4	6.9	6.5	6.2	5.9	5.6	5.3	5.1
1018	9.2	8.5	7.9	7.4	7	6.6	6.2	5.9	5.6	5.3	5.1	4.9
1019	6.5	6.1	5.8	5.5	5.3	5.1	4.9	4.7	4.5	4.3	4.2	4
1020	4.4	4.3	4.1	4	3.9	3.7	3.6	3.5	3.4	3.3	3.2	3.1
1021	4.4	4.2	4.1	4	3.8	3.7	3.6	3.5	3.4	3.3	3.2	3.1
1022	4.4	4.3	4.1	4	3.9	3.7	3.6	3.5	3.4	3.3	3.3	3.2
1023	4.5	4.3	4.2	4	3.9	3.8	3.7	3.6	3.5	3.4	3.3	3.2
1024	4.5	4.4	4.2	4.1	3.9	3.8	3.7	3.6	3.5	3.4	3.3	3.2
1025	4.6	4.4	4.3	4.1	4	3.9	3.8	3.7	3.6	3.5	3.4	3.3
1026	6.3	6	5.8	5.5	5.3	5.1	4.9	4.7	4.6	4.4	4.3	4.1
1027	37.2	32.1	23.6	18.8	15.7	13.5	11.9	10.6	9.6	8.7	8	7.4
1028	33.9	28.9	22	17.8	15	13	11.5	10.3	9.3	8.6	7.9	7.3
1029	37.5	32.2	23.8	19	15.9	13.7	12	10.7	9.7	8.8	8.1	7.5
1030	40.7	35.2	25.3	20	16.6	14.2	12.4	11.1	10	9.1	8.3	7.7
1031	31.5	26.2	20.5	17	14.5	12.7	11.3	10.2	9.2	8.5	7.8	7.3
1032	29	23.8	19.1	16	13.8	12.2	10.9	9.9	9	8.3	7.7	7.2
1033	21.4	17.6	15	13.1	11.6	10.5	9.5	8.7	8.1	7.5	7	6.6
1034	16.9	14.6	12.8	11.4	10.3	9.4	8.6	8	7.4	7	6.6	6.2
1035	13.2	11.8	10.6	9.7	8.9	8.2	7.7	7.2	6.7	6.3	6	5.7
1036	12	10.8	9.9	9.1	8.4	7.8	7.3	6.9	6.5	6.1	5.8	5.5
1037	8.4	7.8	7.3	6.9	6.5	6.1	5.8	5.5	5.3	5	4.8	4.6
1038	5.8	5.6	5.3	5.1	4.9	4.7	4.5	4.3	4.2	4	3.9	3.8
1039	4.3	4.1	4	3.9	3.8	3.6	3.5	3.4	3.3	3.2	3.2	3.1
1040	4.3	4.2	4.1	3.9	3.8	3.7	3.6	3.5	3.4	3.3	3.2	3.1
1041	4.4	4.2	4.1	4	3.9	3.7	3.6	3.5	3.4	3.3	3.2	3.2
1042	4.5	4.3	4.2	4	3.9	3.8	3.7	3.6	3.5	3.4	3.3	3.2
1043	4.5	4.3	4.2	4.1	3.9	3.8	3.7	3.6	3.5	3.4	3.3	3.2
1044	4.7	4.5	4.4	4.2	4.1	4	3.9	3.8	3.6	3.5	3.5	3.4
1045	52.4	47.6	30	22.5	18.1	15.2	13.1	11.6	10.3	9.4	8.5	7.9
1046	45.7	40.2	27.3	21	17.2	14.6	12.7	11.2	10.1	9.1	8.4	7.7
1047	39.4	34	24.6	19.4	16.1	13.8	12.1	10.8	9.7	8.9	8.2	7.5
1048	33.3	27.9	21.4	17.5	14.8	12.8	11.4	10.2	9.3	8.5	7.8	7.3
1049	26.8	21.8	17.8	15	13	11.5	10.3	9.4	8.6	7.9	7.3	6.8
1050	24.3	19.3	16.1	13.8	12.1	10.8	9.8	8.9	8.2	7.6	7.1	6.6
1051	23.3	18.8	15.8	13.6	12	10.7	9.7	8.9	8.2	7.6	7.1	6.6
1052	21.4	17.6	15	13.1	11.6	10.4	9.5	8.7	8	7.5	7	6.6
1053	22.9	18.7	15.8	13.7	12.1	10.9	9.9	9	8.3	7.7	7.2	6.8
1054	16.5	14.2	12.6	11.3	10.2	9.3	8.6	8	7.4	7	6.5	6.2
1055	10.5	9.6	8.8	8.2	7.6	7.1	6.7	6.3	6	5.7	5.4	5.2
1056	6	5.7	5.5	5.2	5	4.8	4.6	4.4	4.2	4.1	4	3.8
1057	4.3	4.2	4	3.9	3.8	3.6	3.5	3.4	3.3	3.2	3.2	3.1
1058	4.3	4.2	4	3.9	3.8	3.7	3.6	3.5	3.4	3.3	3.2	3.1
1059	4.3	4.2	4.1	3.9	3.8	3.7	3.6	3.5	3.4	3.3	3.2	3.1
1060	4.4	4.3	4.1	4	3.9	3.7	3.6	3.5	3.4	3.3	3.3	3.2
1061	4.5	4.4	4.2	4.1	4	3.8	3.7	3.6	3.5	3.4	3.3	3.2
1062	8.7	8.2	7.7	7.2	6.8	6.5	6.2	5.9	5.6	5.4	5.2	5
1063	51.3	46.6	29.6	22.2	17.9	15.1	13	11.5	10.3	9.3	8.5	7.8
1064	43.8	38.2	26.4	20.4	16.8	14.3	12.4	11	9.9	9	8.2	7.6
1065	38.2	32.4	23.7	18.8	15.7	13.5	11.8	10.6	9.5	8.7	8	7.4
1066	35.5	30.3	22.6	18.2	15.2	13.2	11.6	10.4	9.4	8.6	7.9	7.3
1067	32.7	27.2	20.9	17.1	14.5	12.6	11.2	10	9.1	8.3	7.7	7.1
1068	33.7	28	21.4	17.4	14.7	12.8	11.3	10.1	9.2	8.4	7.8	7.2
1069	34.7	29	22	17.8	15.1	13	11.5	10.3	9.4	8.6	7.9	7.3
1070	33.2	27.5	21.3	17.5	14.8	12.9	11.4	10.3	9.3	8.6	7.9	7.3
1071	27.4	22.4	18.3	15.4	13.4	11.9	10.6	9.6	8.8	8.1	7.6	7.1
1072	16.7	14.4	12.6	11.3	10.2	9.3	8.6	7.9	7.4	6.9	6.5	6.1
1073	10.5	9.6	8.8	8.1	7.6	7.1	6.7	6.3	5.9	5.6	5.4	5.1
1074	6.2	5.9	5.6	5.3	5.1	4.9	4.7	4.5	4.3	4.2	4	3.9
1075	4.3	4.1	4	3.9	3.7	3.6	3.5	3.4	3.3	3.2	3.1	3.1
1076	4.3	4.2	4	3.9	3.8	3.7	3.5	3.4	3.3	3.3	3.2	3.1
1077	4.3	4.2	4	3.9	3.8	3.7	3.6	3.5	3.4	3.3	3.2	3.1
1078	4.5	4.3	4.2	4	3.9	3.8	3.7	3.6	3.5	3.4	3.3	3.2
1079	4.6	4.4	4.2	4.1	4	3.8	3.7	3.6	3.5	3.4	3.3	3.2
1080	11.2	10.2	9.5	8.8	8.2	7.7	7.2	6.8	6.5	6.2	5.9	5.6
1081	50.5	45.8	29.6	22.3	18	15.2	13.1	11.6	10.4	9.4	8.6	7.9
1082	44.1	38.9	26.8	20.7	17	14.4	12.6	11.1	10	9.1	8.3	7.7
1083	45.3	39.9	27.2	20.9	17.1	14.5	12.6	11.2	10.1	9.1	8.4	7.7
1084	41.5	36.2	25.5	20	16.5	14.1	12.3	10.9	9.8	8.9	8.2	7.6
1085	37.4	31.7	23.4	18.6	15.6	13.4	11.8	10.5	9.5	8.7	8	7.4
1086	35.6	29.8	22.3	18	15.1	13.1	11.5	10.3	9.3	8.5	7.8	7.3
1087	30.5	25.2	19.8	16.4	14	12.2	10.9	9.8	8.9	8.2	7.6	7
1088	29.7	24.2	19.3	16.1	13.8	12.2	10.8	9.8	8.9	8.2	7.6	7.1
1089	26.7	21.5	17.7	15	13.1	11.6	10.4	9.5	8.7	8	7.4	6.9
1090	21.7	17.8	15.2	13.2	11.7	10.6	9.6	8.8	8.1	7.6	7.1	6.6
1091	14.1	12.5	11.2	10.1	9.2	8.5	7.9	7.4	6.9	6.5	6.1	5.8
1092	10.4	9.5	8.8	8.1	7.6	7.1	6.7	6.3	5.9	5.6	5.4	5.1
1093	9.7	9	8.3	7.7	7.2	6.8	6.4	6.1	5.8	5.5	5.2	5
1094	8.1	7.6	7.1	6.7	6.3	6	5.7	5.4	5.2	5	4.8	4.6
1095	5.6	5.3	5.1	4.9	4.7	4.5	4.4	4.2	4.1	3.9	3.8	3.7
1096	6.9	6.5	6.2	5.9	5.6	5.4	5.1	4.9	4.7	4.6	4.4	4.2
1097	6.9	6.5	6.2	5.9	5.6	5.4	5.1	4.9	4.7	4.6	4.4	4.3
1098	15.2	13.5	12.1	11	10.1	9.3	8.7	8.1	7.6	7.2	6.8	6.4
1099	63.3	59.6	34.3	25	19.8	16.5	14.2	12.4	11.1	10	9.1	8.4
1100	54.6	49.6	31.3	23.4	18.8	15.8	13.6	12	10.7	9.7	8.9	8.2
1101	49.2	43.8	29.1	22.2	18	15.2	13.2	11.7	10.5	9.5	8.7	8
1102	40.9	35.2	25.3	19.9	16.5	14.1	12.4	11	9.9	9	8.3	7.7
1103	34.1	28.4	21.7	17.7	15	13	11.5	10.3	9.3	8.6	7.9	7.3
1104	33.5	27.8	21.3	17.4	14.8	12.8	11.4	10.2	9.2	8.5	7.8	7.3
1105	28.6	23.4	18.7	15.7	13.5	11.9	10.6	9.6	8.8	8.1	7.5	7
1106	24.4	19.5	16.2	14	12.3	11	9.9	9	8.3	7.7	7.2	6.7
1107	23.2	18.8	15.8	13.7	12.1	10.8	9.8	9	8.3	7.7	7.2	6.7
1108	20.8	17.2	14.8	12.9	11.5	10.4	9.5	8.7	8	7.5	7	6.6
1109	20.7	17.2	14.8	13	11.6	10.5	9.5	8.8	8.1	7.6	7.1	6.6
1110	18.9	16.1	14	12.4	11.1	10.1	9.3	8.5	7.9	7.4	7	6.5
1111	17	14.7	13	11.6	10.5	9.6	8.9	8.2	7.7	7.2	6.8	6.4
1112	15.4	13.5	12.1	10.9	10	9.2	8.5	7.9	7.4	7	6.6	6.2
1113	13.5	12.1	10.9	10	9.2	8.5	7.9	7.4	7	6.6	6.3	5.9
1114	11.8	10.7	9.8	9.1	8.4	7.9	7.4	6.9	6.6	6.2	5.9	5.6
1115	13.8	12.4	11.2	10.3	9.5	8.8	8.2	7.7	7.2	6.8	6.4	6.1
1116	17.8	15.5	13.7	12.3	11.2	10.2	9.4	8.8	8.2	7.7	7.2	6.8
1117	65	61.6	35.4	25.8	20.4	17	14.6	12.8	11.4	10.3	9.4	8.6
1118	53.1	47.8	31	23.4	18.9	16	13.8	12.2	10.9	9.9	9	8.3
1119	47.2	42	28.6	22.1	18	15.3	13.3	11.8	10.6	9.6	8.8	8.1
1120	40.9	35.5	25.6	20.2	16.8	14.4	12.6	11.2	10.1	9.2	8.5	7.8
1121	33.5	28	21.6	17.7	15	13.1	11.6	10.4	9.4	8.6	8	7.4
1122	32.1	26.3	20.6	17	14.5	12.6	11.2	10.1	9.2	8.4	7.8	7.2
1123	30.7	25	19.8	16.5	14.1	12.4	11	10	9.1	8.3	7.7	7.2
1124	27.1	21.8	17.9	15.2	13.2	11.7	10.5	9.5	8.7	8.1	7.5	7
1125	24	19.3	16.2	14	12.3	11	10	9.1	8.4	7.8	7.3	6.8
1126	21.3	17.6	15.1	13.2	11.7	10.6	9.6	8.8	8.2	7.6	7.1	6.7
1127	20.1	16.9	14.6	12.8	11.5	10.4	9.5	8.7	8.1	7.5	7.1	6.6
1128	18.2	15.6	13.6	12.1	10.9	9.9	9.1	8.4	7.8	7.3	6.9	6.5
1129	15.2	13.3	11.9	10.8	9.8	9	8.4	7.8	7.3	6.9	6.5	6.1
1130	20.2	17.1	14.8	13.1	11.7	10.6	9.7	9	8.3	7.8	7.3	6.9
1131	18.3	15.8	13.8	12.4	11.2	10.2	9.4	8.7	8.1	7.6	7.1	6.7
1132	15.8	13.9	12.4	11.2	10.2	9.4	8.7	8.1	7.6	7.2	6.8	6.4
1133	18.1	15.7	13.8	12.4	11.2	10.3	9.5	8.8	8.2	7.7	7.2	6.8
1134	22.5	18.8	16.2	14.3	12.8	11.6	10.5	9.7	9	8.4	7.8	7.4
1135	54.7	50.4	32.5	24.5	19.8	16.6	14.4	12.7	11.4	10.3	9.4	8.7
1136	43.5	38.2	27.3	21.4	17.8	15.2	13.3	11.8	10.6	9.7	8.9	8.2
1137	47.5	42.3	29	22.4	18.3	15.6	13.6	12	10.8	9.8	9	8.3
1138	36.5	31.2	23.5	19	16	13.9	12.3	11	9.9	9.1	8.4	7.8
1139	31.9	26.6	20.9	17.3	14.7	12.9	11.5	10.3	9.4	8.6	8	7.4
1140	33.3	27.3	21.3	17.5	14.9	13	11.5	10.4	9.4	8.6	8	7.4
1141	34	28.4	21.8	17.9	15.2	13.2	11.7	10.5	9.5	8.7	8.1	7.5
1142	32.2	26.4	20.8	17.2	14.7	12.9	11.5	10.3	9.4	8.6	8	7.4
1143	27.7	22.2	18.2	15.5	13.5	12	10.7	9.8	8.9	8.3	7.7	7.2
1144	27.1	21.9	18.1	15.4	13.5	12	10.8	9.8	9	8.3	7.7	7.2
1145	27.5	22.2	18.3	15.6	13.7	12.1	10.9	9.9	9.1	8.4	7.8	7.3
1146	24.5	19.9	16.8	14.5	12.8	11.5	10.4	9.5	8.8	8.2	7.6	7.1
1147	22.3	18.5	15.8	13.9	12.3	11.1	10.1	9.3	8.6	8	7.5	7
1148	22.5	18.7	16	14	12.5	11.2	10.2	9.4	8.7	8.1	7.6	7.1
1149	26.2	21.4	18	15.5	13.7	12.2	11	10.1	9.3	8.6	8	7.5
1150	23.8	19.6	16.7	14.6	13	11.7	10.6	9.8	9	8.4	7.8	7.4
1151	25.2	20.9	17.7	15.4	13.6	12.2	11.1	10.1	9.3	8.7	8.1	7.6
1152	29.3	25.1	20.6	17.5	15.3	13.5	12.2	11.1	10.1	9.4	8.7	8.1
1153	47.6	43.2	30	23.2	19.1	16.2	14.2	12.6	11.3	10.3	9.4	8.7
1154	43	38	27.4	21.7	18	15.4	13.5	12	10.8	9.9	9.1	8.4
1155	41.4	35.8	26.2	20.9	17.4	15	13.1	11.7	10.6	9.6	8.9	8.2
1156	36	30.6	23.4	19	16.1	14	12.3	11.1	10	9.2	8.5	7.9
1157	27.5	22.5	18.4	15.6	13.6	12	10.8	9.8	9	8.3	7.7	7.2
1158	28.6	23.1	18.7	15.8	13.7	12.1	10.8	9.8	9	8.3	7.7	7.2
1159	34.5	28.6	22.1	18.1	15.3	13.3	11.8	10.6	9.6	8.8	8.2	7.6
1160	33.9	27.9	21.7	17.9	15.2	13.3	11.8	10.6	9.7	8.9	8.2	7.6
1161	34.4	28.3	22.1	18.2	15.5	13.5	12	10.8	9.8	9	8.3	7.7
1162	33.7	27.8	21.8	18	15.4	13.5	12	10.8	9.8	9	8.3	7.8
1163	31.1	25.4	20.4	17.1	14.8	13	11.6	10.5	9.6	8.9	8.2	7.6
1164	28.8	23.3	19.1	16.3	14.2	12.6	11.3	10.3	9.4	8.7	8.1	7.5
1165	24.7	20.1	17	14.7	13	11.7	10.6	9.7	8.9	8.3	7.7	7.2
1166	25.1	20.4	17.2	14.9	13.2	11.8	10.7	9.8	9.1	8.4	7.8	7.3
1167	30	24.7	20.2	17.1	14.9	13.2	11.8	10.7	9.8	9.1	8.4	7.9
1168	29.3	24.4	20	17	14.8	13.2	11.8	10.8	9.9	9.1	8.5	7.9
1169	28	23.5	19.5	16.7	14.6	13	11.7	10.7	9.8	9.1	8.4	7.9
1170	39.5	34.8	26.4	21.5	18.1	15.7	13.9	12.4	11.3	10.3	9.5	8.8
1171	34.7	30.1	23.5	19.3	16.5	14.4	12.8	11.5	10.5	9.6	8.9	8.2
1172	38.1	33.1	25.1	20.3	17.1	14.9	13.1	11.8	10.7	9.7	9	8.3
1173	35.2	29.8	23.1	19	16.2	14.1	12.5	11.2	10.2	9.4	8.6	8
1174	39.3	33.6	25.1	20.2	17	14.7	12.9	11.6	10.5	9.6	8.8	8.2
1175	31.5	26.2	20.8	17.3	14.9	13.1	11.6	10.5	9.6	8.8	8.2	7.6
1176	24.8	19.9	16.7	14.4	12.6	11.3	10.2	9.3	8.6	7.9	7.4	6.9
1177	32.3	26.4	20.9	17.3	14.8	13	11.6	10.4	9.5	8.7	8.1	7.5
1178	33.9	27.9	21.8	18	15.3	13.4	11.9	10.7	9.7	8.9	8.3	7.7
1179	37.1	30.8	23.5	19.2	16.2	14.1	12.4	11.2	10.1	9.3	8.5	7.9
1180	32.6	26.8	21.3	17.7	15.2	13.3	11.9	10.7	9.8	9	8.3	7.7
1181	33.7	27.7	21.9	18.1	15.5	13.6	12.1	10.9	10	9.1	8.5	7.9
1182	29.4	23.7	19.4	16.5	14.3	12.7	11.4	10.4	9.5	8.8	8.1	7.6
1183	30.2	24.3	19.9	16.8	14.6	12.9	11.6	10.5	9.7	8.9	8.3	7.7
1184	28.9	23.3	19.2	16.4	14.3	12.7	11.5	10.4	9.6	8.8	8.2	7.7
1185	29	23.7	19.6	16.7	14.6	12.9	11.6	10.6	9.7	9	8.3	7.8
1186	28.3	23.6	19.5	16.7	14.6	13	11.7	10.6	9.8	9	8.4	7.8
1187	27.5	23.1	19.2	16.5	14.4	12.9	11.6	10.6	9.7	9	8.4	7.8
1188	34.9	30.5	24	19.8	17	14.8	13.2	11.9	10.8	9.9	9.2	8.5
1189	37	32.4	25	20.5	17.4	15.1	13.4	12	10.9	10	9.2	8.6
1190	31.3	26.8	21.6	18.1	15.6	13.7	12.3	11.1	10.1	9.3	8.7	8.1
1191	38.3	33	25.1	20.4	17.2	14.9	13.2	11.8	10.7	9.8	9	8.4
1192	35.4	29.8	23.2	19	16.2	14.1	12.5	11.3	10.2	9.4	8.7	8.1
1193	35.4	29.6	22.9	18.8	16	13.9	12.4	11.1	10.1	9.2	8.5	7.9
1194	26.4	21.4	17.7	15.2	13.3	11.8	10.6	9.7	8.9	8.2	7.7	7.2
1195	22.2	18.3	15.5	13.5	12	10.8	9.8	9	8.3	7.7	7.2	6.8
1196	27.3	22	18.2	15.5	13.5	12	10.8	9.9	9	8.4	7.8	7.3
1197	33.1	27.3	21.6	17.9	15.3	13.4	12	10.8	9.8	9	8.3	7.8
1198	31.5	25.6	20.6	17.3	14.9	13.1	11.7	10.6	9.7	8.9	8.3	7.7
1199	29.8	24.1	19.7	16.6	14.5	12.8	11.5	10.4	9.5	8.8	8.2	7.6
1200	33.2	27.2	21.7	18.1	15.5	13.6	12.2	11	10	9.2	8.5	7.9
1201	34.5	28.6	22.6	18.7	16	14	12.5	11.3	10.3	9.4	8.7	8.1
1202	26.4	21.3	17.9	15.5	13.6	12.2	11	10.1	9.3	8.6	8	7.5
1203	27.5	22.5	18.8	16.1	14.1	12.6	11.4	10.4	9.5	8.8	8.2	7.7
1204	29.7	25.1	20.5	17.4	15.1	13.4	12	10.9	10	9.2	8.6	8
1205	26.9	22.8	19	16.3	14.3	12.8	11.5	10.5	9.7	9	8.3	7.8
1206	30	25.8	21	17.8	15.5	13.7	12.3	11.1	10.2	9.4	8.7	8.2
1207	46.1	41.1	29.7	23.5	19.5	16.7	14.6	13	11.8	10.7	9.8	9.1
1208	36	30.8	24	19.8	16.9	14.7	13.1	11.8	10.7	9.8	9.1	8.4
1209	36.2	31.2	24.2	19.8	16.9	14.7	13	11.7	10.7	9.8	9	8.4
1210	41.8	36.4	26.9	21.5	18	15.5	13.6	12.2	11	10	9.2	8.6
1211	45	39.4	28.3	22.3	18.5	15.8	13.8	12.3	11.1	10.1	9.3	8.6
1212	52.5	47.3	31.5	24.1	19.6	16.6	14.4	12.7	11.4	10.3	9.5	8.7
1213	39.4	35.1	26.7	21.7	18.3	15.9	14	12.6	11.4	10.4	9.6	8.9
1214	33.5	29.4	23.3	19.3	16.6	14.5	12.9	11.7	10.6	9.8	9	8.4
1215	32.8	28.3	22.5	18.7	16.1	14.1	12.6	11.4	10.4	9.5	8.8	8.2
1216	34.2	29	22.8	18.9	16.1	14.1	12.6	11.3	10.3	9.5	8.7	8.1
1217	29.9	24.8	20.1	16.9	14.7	13	11.6	10.5	9.6	8.9	8.2	7.7
1218	22.8	18.7	15.9	13.9	12.3	11.1	10	9.2	8.5	7.9	7.4	6.9
1219	18.3	15.6	13.6	12.1	10.9	9.9	9.1	8.4	7.8	7.3	6.8	6.4
1220	20.1	16.9	14.6	12.9	11.5	10.4	9.5	8.8	8.1	7.6	7.1	6.7
1221	33.4	27.2	21.6	17.9	15.4	13.5	12	10.8	9.9	9.1	8.4	7.8
1222	30.7	25	20.2	17	14.7	13	11.6	10.5	9.6	8.9	8.2	7.7
1223	33.5	27.7	22	18.3	15.7	13.7	12.2	11	10.1	9.2	8.6	8
1224	31.5	25.7	20.8	17.5	15.1	13.3	11.9	10.8	9.9	9.1	8.4	7.9
1225	37.7	31.5	24.3	19.9	16.9	14.7	13	11.7	10.6	9.7	9	8.3
1226	28.7	23.5	19.4	16.5	14.5	12.8	11.6	10.5	9.6	8.9	8.3	7.7
1227	30	24.8	20.3	17.2	15	13.3	11.9	10.8	9.9	9.1	8.5	7.9
1228	31.9	27	21.7	18.3	15.8	13.9	12.4	11.2	10.3	9.5	8.8	8.2
1229	29.4	25	20.5	17.4	15.2	13.4	12.1	11	10	9.3	8.6	8
1230	35.5	31.2	24.4	20.1	17.2	15	13.3	12	10.9	10	9.2	8.6
1231	35.2	31	24.2	20	17.1	14.9	13.2	11.9	10.8	10	9.2	8.5
1232	34.7	29.9	23.5	19.5	16.6	14.6	12.9	11.7	10.6	9.8	9	8.4
1233	38.9	33.9	25.7	20.8	17.6	15.2	13.4	12	10.9	10	9.2	8.5
1234	42.1	36.9	27.2	21.7	18.1	15.6	13.7	12.2	11.1	10.1	9.3	8.6
1235	48.7	43.2	30	23.3	19.2	16.3	14.2	12.6	11.3	10.3	9.5	8.7
1236	51.7	47.2	31.5	24.1	19.6	16.6	14.4	12.7	11.4	10.3	9.5	8.7
1237	30.8	27.1	22	18.6	16.2	14.3	12.8	11.6	10.7	9.8	9.1	8.5
1238	26.6	22.5	18.9	16.3	14.4	12.8	11.6	10.6	9.8	9.1	8.4	7.9
1239	31.7	27.3	22	18.5	15.9	14	12.6	11.4	10.4	9.6	8.9	8.3
1240	33.9	29	22.9	19	16.3	14.3	12.7	11.5	10.4	9.6	8.9	8.3
1241	31.7	26.6	21.3	17.9	15.4	13.5	12.1	10.9	10	9.2	8.5	7.9
1242	28.4	23.3	19.1	16.2	14.1	12.5	11.3	10.2	9.4	8.7	8	7.5
1243	16.7	14.5	12.8	11.5	10.4	9.5	8.8	8.1	7.6	7.1	6.7	6.3
1244	20.1	16.9	14.6	12.9	11.6	10.5	9.6	8.8	8.2	7.6	7.2	6.7
1245	29.4	24	19.6	16.6	14.4	12.8	11.5	10.4	9.5	8.8	8.2	7.6
1246	26.1	20.9	17.6	15.1	13.3	11.9	10.8	9.9	9.1	8.4	7.8	7.3
1247	31.9	26.1	21	17.6	15.2	13.4	12	10.8	9.9	9.1	8.5	7.9
1248	26.9	21.5	18	15.5	13.7	12.2	11	10.1	9.3	8.6	8	7.5
1249	32.7	27	21.6	18.1	15.6	13.7	12.3	11.1	10.1	9.3	8.6	8
1250	34	28.7	22.7	18.9	16.2	14.2	12.6	11.4	10.4	9.5	8.8	8.2
1251	35.4	30.1	23.6	19.5	16.7	14.6	12.9	11.7	10.6	9.7	9	8.4
1252	40.2	35.4	26.6	21.5	18.1	15.6	13.8	12.3	11.2	10.2	9.4	8.7
1253	41.7	37.3	27.7	22.2	18.6	16	14.1	12.6	11.4	10.4	9.6	8.9
1254	47.5	43.2	30.7	24.1	19.9	17	14.9	13.2	11.9	10.8	9.9	9.2
1255	43.7	39.8	29	23	19.2	16.5	14.5	12.9	11.6	10.6	9.8	9
1256	39.5	34.9	26.4	21.3	18	15.5	13.7	12.3	11.1	10.2	9.4	8.7
1257	43.2	38.2	28	22.3	18.6	15.9	14	12.5	11.3	10.3	9.5	8.8
1258	48.4	43.3	30.2	23.5	19.4	16.5	14.4	12.8	11.5	10.4	9.6	8.8
1259	52.3	47.2	31.7	24.3	19.8	16.8	14.6	12.9	11.6	10.5	9.6	8.9
1260	53.8	49.2	32.3	24.5	19.9	16.8	14.5	12.8	11.5	10.4	9.5	8.8
1261	24.7	21	18	15.7	14	12.6	11.5	10.5	9.8	9.1	8.5	8
1262	21.5	18.2	15.9	14.1	12.7	11.5	10.5	9.7	9	8.4	7.9	7.4
1263	22.3	18.8	16.2	14.3	12.8	11.6	10.6	9.7	9	8.4	7.9	7.4
1264	28.6	24.2	20	17	14.9	13.2	11.9	10.8	9.9	9.2	8.5	8
1265	27.3	22.5	18.7	16.1	14.1	12.6	11.3	10.3	9.5	8.8	8.2	7.6
1266	23.5	19.3	16.4	14.3	12.7	11.4	10.4	9.5	8.8	8.1	7.6	7.1
1267	17.9	15.4	13.5	12	10.9	9.9	9.1	8.4	7.8	7.3	6.9	6.5
1268	16.4	14.3	12.7	11.4	10.3	9.5	8.7	8.1	7.6	7.1	6.7	6.3
1269	21.7	18.1	15.5	13.6	12.2	11	10	9.2	8.5	7.9	7.4	7
1270	25.7	20.8	17.5	15.1	13.3	11.9	10.8	9.9	9.1	8.4	7.9	7.4
1271	28.2	22.5	18.7	16	14	12.5	11.3	10.3	9.4	8.7	8.1	7.6
1272	27.3	21.9	18.3	15.7	13.8	12.3	11.2	10.2	9.4	8.7	8.1	7.6
1273	31.5	25.7	20.9	17.6	15.2	13.5	12.1	10.9	10	9.2	8.5	8
1274	34.9	29.1	23	19.1	16.3	14.3	12.7	11.5	10.5	9.6	8.9	8.3
1275	35.2	29.8	23.4	19.4	16.6	14.5	12.9	11.6	10.6	9.7	9	8.4
1276	40.7	35.9	26.9	21.7	18.2	15.7	13.9	12.4	11.2	10.3	9.5	8.8
1277	45.8	41.4	29.7	23.5	19.5	16.7	14.6	13	11.7	10.7	9.8	9.1
1278	50.5	46.5	32.2	24.9	20.5	17.4	15.2	13.4	12.1	11	10.1	9.3
1279	51.2	47.5	32.5	25.1	20.6	17.5	15.2	13.5	12.1	11	10.1	9.3
1280	42.6	38.2	28.1	22.4	18.7	16.1	14.1	12.6	11.4	10.4	9.6	8.8
1281	49.6	44.7	31	24.1	19.8	16.8	14.7	13	11.7	10.6	9.7	9
1282	52.9	48.5	32.4	24.8	20.2	17.1	14.8	13.1	11.8	10.7	9.8	9
1283	56.1	52	33.6	25.3	20.5	17.2	14.9	13.2	11.8	10.7	9.8	9
1284	57.5	53.4	33.9	25.4	20.4	17.2	14.8	13.1	11.7	10.6	9.7	8.9
1285	23.5	19.9	17.3	15.2	13.6	12.4	11.3	10.4	9.7	9	8.4	7.9
1286	19.1	16.6	14.7	13.1	11.9	10.9	10.1	9.3	8.7	8.2	7.7	7.3
1287	16.5	14.6	13	11.8	10.8	9.9	9.2	8.6	8	7.6	7.1	6.8
1288	21.6	18.3	15.8	14	12.5	11.4	10.4	9.6	8.9	8.3	7.8	7.3
1289	23.3	19.3	16.5	14.5	12.9	11.6	10.6	9.7	9	8.4	7.8	7.3
1290	19.6	16.7	14.5	12.9	11.6	10.5	9.6	8.9	8.3	7.7	7.2	6.8
1291	15.4	13.6	12.1	10.9	10	9.2	8.5	7.9	7.4	7	6.6	6.2
1292	16.2	14.1	12.6	11.3	10.3	9.4	8.7	8.1	7.6	7.1	6.7	6.3
1293	15.8	13.9	12.4	11.2	10.2	9.3	8.6	8	7.5	7.1	6.7	6.3
1294	21.9	18.3	15.7	13.8	12.3	11.1	10.1	9.3	8.6	8	7.5	7.1
1295	22.9	19	16.2	14.2	12.7	11.4	10.4	9.5	8.8	8.2	7.7	7.2
1296	21.3	17.9	15.5	13.6	12.2	11	10.1	9.3	8.6	8	7.5	7.1
1297	27.3	22	18.4	15.8	13.9	12.4	11.2	10.2	9.4	8.7	8.1	7.6
1298	37.4	31.2	24.2	19.9	16.9	14.8	13.1	11.8	10.7	9.8	9.1	8.4
1299	34.9	29.3	23.1	19.2	16.4	14.4	12.8	11.6	10.5	9.7	9	8.3
1300	36.5	31.5	24.5	20.1	17.1	14.9	13.3	11.9	10.8	9.9	9.2	8.5
1301	46.5	41.8	30	23.6	19.6	16.7	14.6	13	11.7	10.7	9.8	9.1
1302	53.2	48.5	33	25.4	20.8	17.6	15.3	13.6	12.2	11.1	10.1	9.4
1303	68.1	64.1	38.5	28.3	22.6	18.9	16.2	14.3	12.7	11.5	10.5	9.7
1304	45.8	41.1	29.5	23.2	19.3	16.5	14.4	12.9	11.6	10.6	9.7	9
1305	45.5	41.1	29.4	23.1	19.1	16.4	14.3	12.7	11.5	10.4	9.6	8.9
1306	50.5	46.7	31.7	24.4	19.9	16.9	14.7	13	11.7	10.6	9.7	9
1307	60.9	57.9	35.6	26.4	21.1	17.7	15.3	13.4	12	10.8	9.9	9.1
1308	64.2	62.3	36.6	26.8	21.3	17.8	15.3	13.4	12	10.8	9.9	9.1
1309	18	15.8	14.2	12.8	11.7	10.8	10	9.3	8.7	8.2	7.7	7.3
1310	16	14.3	12.9	11.7	10.8	10	9.3	8.7	8.1	7.7	7.3	6.9
1311	14	12.6	11.5	10.5	9.7	9	8.5	7.9	7.5	7.1	6.7	6.4
1312	14.4	12.9	11.7	10.7	9.8	9.1	8.5	8	7.5	7.1	6.7	6.4
1313	15.4	13.6	12.2	11.1	10.2	9.4	8.7	8.1	7.6	7.2	6.8	6.4
1314	15.2	13.4	12	10.9	10	9.2	8.5	7.9	7.4	7	6.6	6.3
1315	12.3	11.1	10.1	9.3	8.6	8	7.5	7.1	6.7	6.3	6	5.7
1316	13.2	11.9	10.8	9.9	9.1	8.4	7.9	7.4	6.9	6.5	6.2	5.9
1317	20.3	17.2	14.9	13.2	11.8	10.7	9.8	9.1	8.4	7.9	7.4	6.9
1318	24.5	20	17	14.8	13.1	11.8	10.7	9.8	9	8.4	7.8	7.3
1319	25.2	20.5	17.3	15.1	13.3	11.9	10.8	9.9	9.1	8.5	7.9	7.4
1320	27	21.7	18.2	15.7	13.8	12.3	11.2	10.2	9.4	8.7	8.1	7.6
1321	26	21.1	17.8	15.4	13.6	12.2	11	10.1	9.3	8.6	8	7.5
1322	36.5	30.6	23.9	19.7	16.8	14.7	13.1	11.8	10.7	9.8	9.1	8.4
1323	35.4	29.7	23.4	19.4	16.6	14.5	12.9	11.7	10.6	9.7	9	8.4
1324	39.2	33.9	25.9	21	17.8	15.4	13.6	12.2	11.1	10.1	9.4	8.7
1325	46	41.5	29.8	23.5	19.5	16.7	14.6	13	11.7	10.7	9.8	9.1
1326	50.9	46.3	32.1	24.9	20.4	17.4	15.1	13.4	12.1	11	10	9.3
1327	53.5	49.2	33.3	25.5	20.8	17.6	15.3	13.6	12.2	11	10.1	9.3
1328	50.5	45.9	31.7	24.5	20.1	17.1	14.9	13.2	11.9	10.8	9.9	9.1
1329	46.2	42	29.8	23.3	19.3	16.5	14.4	12.8	11.5	10.5	9.6	8.9
1330	55.1	51.9	33.8	25.5	20.7	17.4	15.1	13.3	11.9	10.8	9.9	9.1
1331	64.1	62.4	37	27.1	21.6	18	15.5	13.6	12.1	11	10	9.2
1332	60.7	59.5	35.9	26.4	21.1	17.6	15.2	13.3	11.9	10.8	9.8	9
1333	67.7	67.6	44.9	36.1	29	24.4	21	18.5	16.6	15	13.7	12.6
1334	68.2	67.6	44.5	35.4	28.4	23.9	20.6	18.1	16.2	14.7	13.4	12.3
1335	37.3	34.3	27.6	23.2	20	17.6	15.8	14.3	13	12	11.1	10.4
1336	28.4	25.6	21.7	18.8	16.7	14.9	13.6	12.4	11.5	10.6	9.9	9.3
1337	22.9	19.8	17.4	15.5	14	12.7	11.7	10.8	10.1	9.4	8.8	8.3
1338	18	15.9	14.3	13	11.9	10.9	10.1	9.5	8.9	8.4	7.9	7.5
1339	19.7	17.1	15.2	13.7	12.4	11.4	10.5	9.8	9.1	8.5	8.1	7.6
1340	16.4	14.6	13.1	11.9	11	10.1	9.4	8.8	8.3	7.8	7.4	7
1341	14.8	13.3	12	11	10.1	9.4	8.8	8.2	7.7	7.3	6.9	6.6
1342	17.5	15.3	13.6	12.3	11.2	10.3	9.5	8.8	8.3	7.8	7.3	6.9
1343	16.8	14.7	13.1	11.8	10.8	9.9	9.2	8.5	8	7.5	7.1	6.7
1344	15.9	14	12.5	11.3	10.3	9.5	8.8	8.2	7.7	7.2	6.8	6.4
1345	14.9	13.2	11.8	10.7	9.8	9.1	8.4	7.8	7.4	6.9	6.5	6.2
1346	15.2	13.4	12	10.9	10	9.2	8.5	7.9	7.4	7	6.6	6.3
1347	18.9	16.2	14.2	12.6	11.4	10.4	9.5	8.8	8.2	7.7	7.2	6.8
1348	22	18.4	15.9	13.9	12.4	11.2	10.3	9.4	8.7	8.1	7.6	7.2
1349	25.6	20.8	17.6	15.3	13.5	12.1	11	10	9.3	8.6	8	7.5
1350	24.2	19.9	17	14.8	13.1	11.8	10.7	9.9	9.1	8.5	7.9	7.4
1351	25.1	20.5	17.4	15.1	13.4	12	10.9	10	9.2	8.6	8	7.5
1352	29.4	24.4	20.1	17.1	14.9	13.2	11.9	10.8	9.9	9.2	8.5	8
1353	33.9	28.5	22.7	18.9	16.3	14.3	12.8	11.5	10.5	9.7	8.9	8.3
1354	35.4	30.5	24	19.8	16.9	14.8	13.1	11.8	10.8	9.9	9.1	8.5
1355	44.7	40.1	29.2	23.1	19.3	16.5	14.5	12.9	11.7	10.6	9.8	9.1
1356	44.8	40.7	29.5	23.4	19.4	16.7	14.6	13	11.7	10.7	9.8	9.1
1357	57.2	53.7	35.1	26.6	21.5	18.1	15.7	13.9	12.4	11.3	10.3	9.5
1358	49.4	45.2	31.5	24.4	20.1	17.1	14.9	13.2	11.9	10.8	9.9	9.2
1359	47.9	44.3	30.9	24.1	19.8	16.9	14.7	13	11.7	10.7	9.8	9
1360	52.7	49.9	33.1	25.2	20.5	17.3	15	13.3	11.9	10.8	9.9	9.1
1361	57.7	55.2	34.9	26.1	21	17.6	15.2	13.4	12	10.9	9.9	9.1
1362	59.1	56.9	35.3	26.2	21	17.6	15.2	13.4	11.9	10.8	9.9	9.1
1363	79.8	82.9	49.6	40.5	32.1	26.4	22.4	19.5	17.3	15.5	14.1	12.9
1364	80.5	83.1	49.2	40.4	31.8	26	22.1	19.2	17	15.3	13.9	12.7
1365	53.5	50.9	36.7	28.9	24	20.6	18	16	14.4	13.2	12.1	11.2
1366	25.9	22.9	19.7	17.3	15.4	13.9	12.7	11.7	10.8	10.1	9.4	8.9
1367	23.5	20.6	17.9	15.9	14.2	12.9	11.9	10.9	10.2	9.5	8.9	8.4
1368	19.2	16.8	14.9	13.5	12.3	11.3	10.4	9.7	9.1	8.5	8	7.6
1369	19.6	17	15.1	13.6	12.3	11.3	10.4	9.7	9	8.5	8	7.5
1370	16.2	14.4	13	11.8	10.8	10	9.3	8.7	8.2	7.7	7.3	6.9
1371	15.2	13.5	12.2	11.2	10.3	9.5	8.9	8.3	7.8	7.4	7	6.6
1372	15.1	13.5	12.2	11.1	10.2	9.4	8.8	8.2	7.7	7.3	6.9	6.5
1373	15.4	13.7	12.3	11.2	10.2	9.4	8.8	8.2	7.7	7.2	6.8	6.5
1374	15.9	14	12.5	11.3	10.3	9.5	8.8	8.2	7.7	7.2	6.8	6.4
1375	16.9	14.7	13.1	11.7	10.7	9.8	9	8.4	7.8	7.4	6.9	6.5
1376	15.3	13.5	12.1	10.9	10	9.2	8.6	8	7.5	7	6.7	6.3
1377	20.9	17.7	15.3	13.5	12.1	11	10.1	9.3	8.6	8	7.5	7.1
1378	25	20.4	17.3	15.1	13.3	12	10.9	10	9.2	8.5	8	7.5
1379	26.5	21.4	18	15.6	13.8	12.3	11.2	10.2	9.4	8.7	8.1	7.6
1380	22.3	18.6	16.1	14.1	12.6	11.4	10.4	9.6	8.9	8.3	7.7	7.3
1381	26.3	21.6	18.2	15.8	13.9	12.4	11.3	10.3	9.5	8.8	8.2	7.7
1382	27	22.3	18.7	16.1	14.2	12.7	11.5	10.5	9.6	8.9	8.3	7.8
1383	28.2	23.3	19.4	16.6	14.6	13	11.7	10.7	9.8	9.1	8.5	7.9
1384	34.9	30.1	23.7	19.7	16.9	14.8	13.1	11.8	10.8	9.9	9.2	8.5
1385	44.7	40.3	29.4	23.3	19.4	16.7	14.6	13	11.8	10.7	9.9	9.1
1386	46.1	42	30.2	23.9	19.8	17	14.9	13.2	11.9	10.9	10	9.2
1387	54.4	51.3	34.3	26.2	21.3	18.1	15.7	13.9	12.4	11.3	10.3	9.5
1388	48.8	45.1	31.6	24.6	20.2	17.2	15	13.3	12	10.9	10	9.3
1389	48.9	45.8	31.7	24.6	20.2	17.2	15	13.3	12	10.9	10	9.2
1390	55.7	53.7	34.8	26.3	21.2	17.9	15.5	13.7	12.2	11.1	10.1	9.3
1391	60.1	58.9	36.4	27.1	21.7	18.2	15.7	13.8	12.3	11.1	10.2	9.4
1392	61.3	59.6	36.5	27	21.6	18.1	15.6	13.7	12.2	11.1	10.1	9.3
1393	125.7	143.9	83.3	71.5	57.9	40.1	31.1	25.5	21.7	18.9	17.4	15.6
1394	100.1	110.2	56.7	47.5	37.5	29.4	24.3	20.8	18.2	16.2	14.6	13.2
1395	48.2	45.9	33.9	27.1	22.7	19.5	17.2	15.3	13.9	12.6	11.6	10.8
1396	42.9	40	30.5	24.9	21	18.3	16.2	14.5	13.1	12	11.1	10.3
1397	33.4	30.3	24.6	20.8	18	15.9	14.3	12.9	11.8	10.9	10.1	9.5
1398	20.2	17.6	15.5	13.9	12.6	11.6	10.7	9.9	9.2	8.7	8.1	7.7
1399	18.1	15.9	14.2	12.8	11.7	10.8	10	9.3	8.7	8.2	7.7	7.3
1400	17.4	15.4	13.7	12.4	11.3	10.4	9.7	9	8.4	7.9	7.5	7.1
1401	15.1	13.5	12.2	11.1	10.2	9.5	8.8	8.3	7.8	7.3	6.9	6.6
1402	17	14.9	13.3	12	11	10.1	9.3	8.7	8.1	7.6	7.2	6.8
1403	17.2	15	13.4	12	11	10.1	9.3	8.6	8.1	7.6	7.1	6.8
1404	19.2	16.4	14.4	12.8	11.6	10.6	9.7	9	8.3	7.8	7.3	6.9
1405	20.9	17.7	15.3	13.5	12.1	11	10.1	9.3	8.6	8	7.5	7.1
1406	19.2	16.5	14.4	12.8	11.6	10.5	9.7	9	8.3	7.8	7.3	6.9
1407	26.1	21.1	17.8	15.5	13.7	12.2	11.1	10.1	9.4	8.7	8.1	7.6
1408	25.4	20.7	17.6	15.3	13.5	12.1	11	10.1	9.3	8.6	8.1	7.6
1409	22.5	18.8	16.2	14.2	12.7	11.5	10.5	9.6	8.9	8.3	7.8	7.3
1410	23	19.2	16.5	14.4	12.9	11.6	10.6	9.7	9	8.4	7.9	7.4
1411	27	22.4	18.7	16.2	14.2	12.7	11.5	10.5	9.7	9	8.3	7.8
1412	31.4	26.2	21.3	18	15.6	13.8	12.4	11.3	10.3	9.5	8.8	8.2
1413	29.9	25	20.5	17.5	15.2	13.5	12.2	11.1	10.1	9.4	8.7	8.1
1414	35.4	30.5	24.1	19.9	17.1	14.9	13.3	12	10.9	10	9.3	8.6
1415	41.4	36.8	27.7	22.3	18.8	16.2	14.3	12.8	11.6	10.6	9.8	9
1416	46.1	41.9	30.3	24	19.9	17.1	15	13.3	12	10.9	10.1	9.3
1417	53.5	50.9	34.3	26.3	21.4	18.2	15.8	14	12.5	11.4	10.4	9.6
1418	50.1	47	32.5	25.2	20.7	17.6	15.3	13.6	12.2	11.1	10.2	9.4
1419	44.1	40.6	29.5	23.4	19.4	16.7	14.6	13	11.8	10.7	9.8	9.1
1420	53.1	50.2	33.7	25.8	21	17.8	15.4	13.6	12.2	11.1	10.2	9.4
1421	63.4	62.9	38	28	22.4	18.7	16.1	14.1	12.6	11.4	10.4	9.6
1422	59.9	58.3	36.4	27.1	21.8	18.3	15.7	13.9	12.4	11.2	10.2	9.4
1423	134.3	152.9	91.5	79	64.4	42.4	32.2	26.1	22	19.1	17.9	16.2
1424	85.7	89.9	49.6	40.9	31.9	25.9	21.8	18.9	16.7	14.9	13.5	12.4
1425	51.3	48.9	35.2	27.8	23	19.7	17.3	15.4	13.9	12.6	11.6	10.7
1426	58.4	55.7	38.1	29.3	24	20.4	17.7	15.7	14.1	12.8	11.7	10.8
1427	32.4	29	23.7	20.1	17.5	15.5	13.9	12.6	11.5	10.6	9.9	9.2
1428	31.2	27.6	22.7	19.3	16.8	14.9	13.4	12.2	11.2	10.3	9.6	9
1429	22.3	19.4	16.8	14.9	13.4	12.2	11.1	10.3	9.5	8.9	8.3	7.9
1430	19	16.5	14.6	13.1	11.9	10.9	10.1	9.4	8.7	8.2	7.7	7.3
1431	17.5	15.3	13.7	12.3	11.2	10.3	9.6	8.9	8.3	7.8	7.4	7
1432	15.5	13.8	12.4	11.3	10.4	9.6	8.9	8.3	7.8	7.3	6.9	6.6
1433	14.8	13.2	11.9	10.9	10	9.2	8.6	8	7.5	7.1	6.7	6.4
1434	16.9	14.8	13.1	11.8	10.8	9.9	9.1	8.5	7.9	7.4	7	6.6
1435	20.2	17.2	15	13.3	11.9	10.8	9.9	9.2	8.5	8	7.5	7
1436	17.4	15.2	13.4	12.1	10.9	10	9.3	8.6	8	7.5	7.1	6.7
1437	23.6	19.6	16.7	14.7	13	11.7	10.7	9.8	9.1	8.4	7.9	7.4
1438	22.6	18.9	16.3	14.3	12.8	11.5	10.5	9.7	9	8.3	7.8	7.3
1439	23.1	19.3	16.5	14.5	12.9	11.7	10.7	9.8	9.1	8.4	7.9	7.4
1440	25.8	21.1	17.9	15.5	13.8	12.3	11.2	10.3	9.5	8.8	8.2	7.7
1441	31.4	26.3	21.4	18.1	15.7	13.9	12.5	11.3	10.3	9.5	8.9	8.3
1442	33.8	28.8	23	19.2	16.6	14.6	13	11.7	10.7	9.9	9.1	8.5
1443	34.7	29.6	23.5	19.6	16.8	14.8	13.2	11.9	10.8	10	9.2	8.6
1444	38.5	33.4	25.8	21.1	17.9	15.6	13.8	12.4	11.3	10.4	9.6	8.9
1445	40.5	35.6	27.1	22	18.6	16.1	14.2	12.7	11.6	10.6	9.7	9
1446	41.9	37.6	28.2	22.7	19.1	16.5	14.5	13	11.8	10.8	9.9	9.2
1447	56.6	54.1	35.7	27.2	22.1	18.6	16.1	14.3	12.8	11.6	10.6	9.8
1448	46.6	43.6	31.1	24.5	20.3	17.3	15.2	13.5	12.2	11.1	10.2	9.4
1449	35.3	31.3	24.5	20.3	17.3	15.1	13.5	12.1	11	10.1	9.4	8.7
1450	51.5	47.9	32.9	25.5	20.9	17.7	15.4	13.7	12.3	11.2	10.2	9.4
1451	64.6	64	38.6	28.5	22.8	19	16.4	14.4	12.8	11.6	10.6	9.7
1452	62.1	60.6	37.5	27.8	22.3	18.7	16.1	14.2	12.7	11.5	10.5	9.6
1453	149.8	149.8	89.7	77.7	63.3	41.5	31.5	25.5	21.5	18.6	18	16.9
1454	89.6	94.1	49.8	40.9	31.3	25.3	21.3	18.5	16.3	14.6	13.2	12.1
1455	59.4	57	38.5	29.6	24.1	20.4	17.8	15.7	14.1	12.8	11.7	10.8
1456	44.1	40.5	30.5	24.7	20.8	18	15.9	14.2	12.9	11.8	10.8	10
1457	25.9	22.6	19.3	16.8	14.9	13.4	12.2	11.2	10.3	9.6	9	8.4
1458	20.1	17.4	15.4	13.7	12.5	11.4	10.5	9.7	9.1	8.5	8	7.5
1459	17.2	15.2	13.6	12.3	11.2	10.4	9.6	8.9	8.4	7.9	7.4	7
1460	16.3	14.4	13	11.8	10.8	10	9.2	8.6	8.1	7.6	7.2	6.8
1461	15.1	13.5	12.2	11.1	10.2	9.5	8.8	8.2	7.7	7.3	6.9	6.6
1462	16.1	14.2	12.7	11.5	10.6	9.7	9	8.4	7.9	7.4	7	6.7
1463	15.2	13.5	12.2	11.1	10.2	9.4	8.7	8.1	7.6	7.2	6.8	6.5
1464	17.2	15	13.3	12	10.9	10	9.2	8.6	8	7.5	7.1	6.7
1465	14.6	13	11.7	10.7	9.8	9.1	8.4	7.9	7.4	7	6.6	6.3
1466	15.8	13.9	12.5	11.3	10.3	9.5	8.8	8.2	7.7	7.2	6.8	6.5
1467	16.6	14.6	13	11.7	10.7	9.8	9.1	8.5	7.9	7.4	7	6.6
1468	24.9	20.5	17.4	15.2	13.5	12.1	11	10.1	9.3	8.7	8.1	7.6
1469	28	22.7	19	16.4	14.4	12.9	11.6	10.6	9.8	9	8.4	7.9
1470	31	25.6	21	17.8	15.5	13.7	12.3	11.2	10.3	9.5	8.8	8.2
1471	35.7	30	23.8	19.8	16.9	14.9	13.2	11.9	10.9	10	9.3	8.6
1472	36.4	30.8	24.3	20.1	17.2	15.1	13.4	12.1	11	10.1	9.4	8.7
1473	34.3	29	23.2	19.4	16.7	14.7	13.1	11.9	10.8	10	9.2	8.6
1474	38.7	33.3	25.8	21.2	18	15.7	13.9	12.5	11.4	10.4	9.6	8.9
1475	45.4	40.9	29.9	23.8	19.9	17.1	15	13.4	12.1	11	10.1	9.4
1476	47.1	42.6	30.9	24.4	20.3	17.4	15.2	13.6	12.2	11.2	10.3	9.5
1477	56.7	53.5	35.6	27.2	22.1	18.7	16.2	14.3	12.9	11.7	10.7	9.8
1478	50.3	47	32.8	25.6	21	17.9	15.6	13.9	12.5	11.3	10.4	9.6
1479	41.9	38.3	28.5	22.9	19.2	16.6	14.6	13.1	11.8	10.8	9.9	9.2
1480	60.3	58.3	37.2	27.9	22.5	18.9	16.4	14.4	12.9	11.7	10.7	9.8
1481	63.5	62.8	38.6	28.6	22.9	19.2	16.5	14.6	13	11.8	10.7	9.9
1482	59.8	58.6	37.1	27.8	22.4	18.8	16.2	14.3	12.8	11.6	10.6	9.8
1483	131.4	145.8	85	72.1	57.8	38.9	29.8	24.3	20.6	17.9	16.9	15.1
1484	109.4	119.3	63.4	52.8	40.9	30.8	24.9	20.9	18.1	16	14.6	13.2
1485	77.3	76.9	44.8	35.5	27.6	22.8	19.4	16.9	15	13.5	12.3	11.3
1486	55.6	53	36.3	28.1	23	19.5	17	15.1	13.5	12.3	11.3	10.4
1487	28.1	24.1	20.2	17.5	15.4	13.8	12.5	11.4	10.5	9.7	9.1	8.5
1488	22.6	19.1	16.6	14.7	13.2	12	11	10.2	9.4	8.8	8.3	7.8
1489	16.9	14.9	13.3	12.1	11.1	10.2	9.5	8.8	8.3	7.8	7.3	6.9
1490	20.5	17.6	15.4	13.7	12.4	11.3	10.4	9.6	8.9	8.4	7.8	7.4
1491	22.4	18.9	16.4	14.5	13	11.7	10.7	9.9	9.2	8.6	8	7.6
1492	16.7	14.7	13.1	11.9	10.8	10	9.2	8.6	8.1	7.6	7.1	6.8
1493	21.5	18.2	15.8	14	12.5	11.4	10.4	9.6	8.9	8.3	7.8	7.3
1494	18.8	16.2	14.2	12.7	11.5	10.5	9.7	9	8.3	7.8	7.3	6.9
1495	17	14.9	13.2	11.9	10.8	9.9	9.2	8.5	8	7.5	7.1	6.7
1496	17.8	15.5	13.7	12.3	11.2	10.2	9.4	8.7	8.2	7.7	7.2	6.8
1497	17.8	15.5	13.7	12.3	11.2	10.2	9.5	8.8	8.2	7.7	7.2	6.8
1498	19.2	16.6	14.5	13	11.7	10.7	9.8	9.1	8.5	7.9	7.5	7
1499	17.3	15.1	13.5	12.1	11	10.1	9.4	8.7	8.1	7.6	7.2	6.8
1500	24.1	20	17.1	15	13.3	12	11	10.1	9.3	8.7	8.1	7.6
1501	31.3	25.9	21.2	18	15.7	13.9	12.5	11.4	10.4	9.6	8.9	8.3
1502	32.8	27.3	22.2	18.7	16.2	14.3	12.8	11.6	10.6	9.8	9.1	8.5
1503	34.4	29.1	23.3	19.5	16.8	14.8	13.2	12	10.9	10	9.3	8.7
1504	40.3	34.7	26.6	21.8	18.5	16	14.2	12.8	11.6	10.6	9.8	9.1
1505	48.1	43.4	31.3	24.7	20.5	17.6	15.4	13.7	12.3	11.2	10.3	9.6
1506	50.9	47.3	33.1	25.8	21.3	18.1	15.8	14.1	12.6	11.5	10.5	9.7
1507	62.4	60.4	38.4	28.8	23.2	19.5	16.8	14.8	13.3	12	11	10.1
1508	55.7	53.3	35.7	27.3	22.2	18.8	16.3	14.4	12.9	11.7	10.7	9.9
1509	49.1	46.2	32.6	25.5	21	17.9	15.6	13.9	12.5	11.4	10.4	9.7
1510	62.1	60.6	38.3	28.6	23	19.3	16.7	14.7	13.2	11.9	10.9	10
1511	65.1	64.1	39.3	29.2	23.3	19.5	16.8	14.8	13.2	12	10.9	10.1
1512	64.4	63.8	39.2	29	23.3	19.5	16.8	14.8	13.2	11.9	10.9	10
1513	17.5	15.3	13.7	12.3	11.3	10.4	9.6	8.9	8.3	7.8	7.4	7
1514	25.9	22	18.6	16.2	14.3	12.9	11.7	10.7	9.9	9.2	8.5	8
1515	36.8	32.5	25.4	20.9	17.8	15.6	13.8	12.4	11.3	10.4	9.6	8.9
1516	28.9	24.4	20.2	17.3	15.1	13.5	12.1	11.1	10.2	9.4	8.7	8.2
1517	22.5	18.9	16.3	14.4	12.8	11.6	10.6	9.8	9.1	8.4	7.9	7.4
1518	21.2	18	15.6	13.8	12.4	11.2	10.3	9.5	8.8	8.2	7.7	7.2
1519	21.8	18.4	15.9	14	12.6	11.4	10.4	9.6	8.9	8.3	7.8	7.3
1520	19	16.3	14.4	12.8	11.6	10.6	9.8	9	8.4	7.9	7.4	7
1521	14.3	12.8	11.6	10.6	9.7	9	8.4	7.9	7.4	7	6.6	6.3
1522	16.5	14.5	13	11.7	10.7	9.9	9.1	8.5	8	7.5	7.1	6.7
1523	18.6	16.1	14.2	12.7	11.5	10.6	9.7	9	8.4	7.9	7.4	7
1524	22.9	19.2	16.6	14.6	13	11.8	10.8	9.9	9.2	8.6	8	7.5
1525	28.6	23	19.3	16.7	14.7	13.1	11.9	10.8	10	9.2	8.6	8.1
1526	33.2	27.3	22.2	18.7	16.2	14.4	12.9	11.7	10.7	9.8	9.1	8.5
1527	32.8	27.4	22.3	18.8	16.3	14.4	12.9	11.7	10.7	9.9	9.2	8.6
1528	44.4	38.7	29	23.3	19.5	16.9	14.9	13.3	12	11	10.1	9.4
1529	52.1	47.3	33.2	25.9	21.3	18.2	15.9	14.1	12.7	11.5	10.6	9.8
1530	57.7	54.9	36.5	27.8	22.6	19.1	16.6	14.6	13.1	11.9	10.9	10.1
1531	67	65.6	40.3	29.9	23.9	20	17.3	15.2	13.6	12.3	11.2	10.3
1532	59.8	57.9	37.6	28.4	23	19.4	16.8	14.8	13.3	12	11	10.1
1533	56.5	54.5	36.3	27.7	22.5	19	16.5	14.6	13.1	11.9	10.9	10
1534	58.2	56.9	37.2	28.2	22.8	19.2	16.7	14.7	13.2	11.9	10.9	10.1
1535	65.1	64.7	39.8	29.6	23.7	19.8	17.1	15	13.4	12.2	11.1	10.2
1536	63	62.7	39.2	29.2	23.4	19.7	17	14.9	13.4	12.1	11	10.2
1537	16.4	14.5	13	11.8	10.8	9.9	9.2	8.6	8.1	7.6	7.2	6.8
1538	23.7	19.8	17	15	13.3	12.1	11	10.1	9.4	8.7	8.2	7.7
1539	37.5	32.3	25.2	20.8	17.7	15.5	13.7	12.4	11.2	10.3	9.5	8.9
1540	25.2	20.7	17.7	15.4	13.7	12.3	11.2	10.3	9.5	8.8	8.2	7.7
1541	16.2	14.3	12.8	11.6	10.6	9.7	9	8.4	7.9	7.4	7	6.6
1542	19.8	17	14.8	13.2	11.9	10.9	10	9.2	8.6	8	7.5	7.1
1543	22.9	19.1	16.5	14.5	12.9	11.7	10.7	9.8	9.1	8.5	7.9	7.4
1544	19.9	17.1	14.9	13.3	12	10.9	10	9.3	8.6	8.1	7.6	7.1
1545	20.9	17.7	15.5	13.7	12.3	11.2	10.3	9.5	8.8	8.2	7.7	7.3
1546	21.8	18.4	16	14.1	12.7	11.5	10.5	9.7	9	8.4	7.9	7.4
1547	23	19.3	16.6	14.6	13.1	11.8	10.8	10	9.2	8.6	8	7.6
1548	28.8	23.4	19.6	16.9	14.8	13.3	12	10.9	10.1	9.3	8.7	8.1
1549	29	23.5	19.7	17	14.9	13.3	12	11	10.1	9.4	8.7	8.2
1550	32	26.5	21.7	18.4	16	14.2	12.8	11.6	10.6	9.8	9.1	8.5
1551	36.9	31.2	24.7	20.5	17.6	15.4	13.7	12.4	11.3	10.4	9.6	8.9
1552	45.4	39.9	29.6	23.8	19.9	17.2	15.1	13.5	12.2	11.1	10.3	9.5
1553	48.5	43.8	31.6	25	20.8	17.8	15.6	13.9	12.5	11.4	10.5	9.7
1554	59.3	55.6	36.9	28.1	22.8	19.3	16.7	14.8	13.3	12	11	10.2
1555	71.5	69.6	41.7	30.7	24.5	20.5	17.6	15.5	13.8	12.5	11.4	10.5
1556	61.7	59	38.2	28.8	23.3	19.7	17	15	13.4	12.2	11.1	10.3
1557	60	57.7	37.7	28.6	23.2	19.5	16.9	14.9	13.4	12.1	11.1	10.2
1558	62.1	60.1	38.6	29	23.5	19.7	17.1	15	13.5	12.2	11.1	10.3
1559	67.5	67.8	41.1	30.4	24.3	20.3	17.5	15.4	13.7	12.4	11.3	10.4
1560	65.5	66.7	40.8	30.2	24.2	20.2	17.4	15.3	13.7	12.4	11.3	10.4
1561	17.2	15.1	13.5	12.1	11.1	10.2	9.4	8.8	8.2	7.7	7.3	6.9
1562	20.6	17.6	15.4	13.7	12.3	11.2	10.3	9.5	8.8	8.2	7.7	7.3
1563	30.4	25.5	20.9	17.8	15.5	13.8	12.4	11.3	10.3	9.5	8.9	8.3
1564	21.3	18.1	15.7	13.9	12.5	11.3	10.4	9.6	8.9	8.3	7.8	7.3
1565	18.4	15.9	14.1	12.6	11.4	10.5	9.7	9	8.4	7.8	7.4	7
1566	16.5	14.5	12.9	11.7	10.7	9.8	9.1	8.5	7.9	7.5	7	6.7
1567	14.1	12.7	11.5	10.5	9.7	9	8.4	7.8	7.4	7	6.6	6.3
1568	18.5	16	14.1	12.7	11.5	10.5	9.7	9	8.4	7.9	7.4	7
1569	19.9	17	15	13.3	12	11	10.1	9.3	8.7	8.1	7.6	7.2
1570	25.1	20.8	17.7	15.5	13.8	12.4	11.3	10.3	9.6	8.9	8.3	7.8
1571	27.3	22.2	18.8	16.3	14.4	12.9	11.7	10.7	9.9	9.1	8.5	8
1572	35.4	29.3	23.5	19.7	17	14.9	13.3	12	11	10.1	9.4	8.7
1573	38.4	32	25.2	20.8	17.8	15.6	13.9	12.5	11.4	10.4	9.7	9
1574	31.2	25.3	21	17.9	15.7	13.9	12.6	11.4	10.5	9.7	9	8.4
1575	38.6	32.5	25.5	21.1	18	15.8	14	12.6	11.5	10.6	9.8	9.1
1576	53.9	47.9	33.6	26.2	21.6	18.4	16.1	14.3	12.9	11.7	10.7	9.9
1577	51.2	44.7	32.2	25.4	21.1	18.1	15.8	14.1	12.7	11.6	10.6	9.8
1578	52.9	46.8	33.2	26.1	21.6	18.4	16.1	14.3	12.9	11.7	10.8	10
1579	70.4	67.6	41.3	30.6	24.5	20.5	17.6	15.5	13.9	12.5	11.4	10.5
1580	62.7	59.3	38.5	29.1	23.6	19.8	17.2	15.2	13.6	12.3	11.3	10.4
1581	58	54.1	36.5	28	22.9	19.4	16.8	14.9	13.4	12.1	11.1	10.2
1582	61.8	58.6	38.3	29	23.5	19.8	17.2	15.1	13.6	12.3	11.2	10.4
1583	66.3	65.4	40.7	30.3	24.3	20.4	17.6	15.5	13.8	12.5	11.4	10.5
1584	68.4	68.1	41.6	30.8	24.6	20.6	17.7	15.6	13.9	12.6	11.5	10.6
1585	21.4	18.1	15.7	13.9	12.5	11.4	10.4	9.6	8.9	8.3	7.8	7.3
1586	11.3	10.4	9.6	8.9	8.3	7.8	7.3	6.9	6.6	6.2	5.9	5.7
1587	21.2	18	15.6	13.9	12.5	11.3	10.4	9.6	8.9	8.3	7.8	7.3
1588	35.8	30.1	23.9	19.8	17	14.9	13.3	12	10.9	10	9.3	8.6
1589	23.3	19.5	16.7	14.7	13.1	11.8	10.8	9.9	9.2	8.6	8	7.5
1590	29.1	24.1	20	17.1	15	13.3	12	11	10.1	9.3	8.7	8.1
1591	18.5	16	14.1	12.7	11.5	10.5	9.7	9	8.4	7.9	7.4	7
1592	15.6	13.8	12.4	11.3	10.3	9.6	8.9	8.3	7.8	7.3	6.9	6.6
1593	22.9	19.2	16.6	14.6	13.1	11.8	10.8	10	9.2	8.6	8.1	7.6
1594	22.7	19.1	16.5	14.6	13	11.8	10.8	10	9.2	8.6	8.1	7.6
1595	29.8	24.8	20.6	17.6	15.4	13.7	12.4	11.3	10.4	9.6	8.9	8.3
1596	34.2	29	23.3	19.6	16.9	14.9	13.3	12.1	11	10.1	9.4	8.8
1597	37	31	24.6	20.5	17.6	15.4	13.7	12.4	11.3	10.4	9.6	9
1598	32.4	26.4	21.7	18.5	16.1	14.3	12.9	11.7	10.7	9.9	9.2	8.6
1599	34.9	28.7	23.3	19.6	17	15	13.4	12.1	11.1	10.2	9.5	8.9
1600	41.7	34.8	27	22.1	18.8	16.4	14.6	13.1	11.9	10.9	10.1	9.3
1601	41.6	34.8	27	22.2	18.9	16.5	14.6	13.1	11.9	10.9	10.1	9.4
1602	48.7	42.3	31.2	24.9	20.8	17.9	15.7	14	12.7	11.6	10.6	9.8
1603	75.3	72.7	43.1	31.6	25.1	21	18	15.8	14.1	12.8	11.6	10.7
1604	65.8	62.1	39.8	29.9	24.1	20.3	17.5	15.4	13.8	12.5	11.4	10.5
1605	58.9	54.8	37	28.4	23.1	19.6	17	15.1	13.5	12.3	11.2	10.4
1606	62	58.6	38.5	29.3	23.7	20	17.4	15.3	13.7	12.4	11.4	10.5
1607	67.1	65.6	41.1	30.6	24.6	20.7	17.8	15.7	14	12.7	11.6	10.7
1608	72.2	73.1	43.4	31.9	25.4	21.2	18.2	16	14.3	12.9	11.8	10.8
1609	39.3	34.2	26.2	21.3	18.1	15.7	13.9	12.4	11.3	10.3	9.5	8.8
1610	16.9	14.9	13.2	11.9	10.9	10	9.2	8.6	8	7.6	7.1	6.7
1611	32.6	27.4	22.1	18.6	16.1	14.2	12.7	11.5	10.5	9.7	9	8.4
1612	49.8	44.1	31.3	24.6	20.3	17.3	15.2	13.5	12.1	11	10.1	9.4
1613	22	18.6	16.1	14.2	12.7	11.5	10.5	9.7	9	8.4	7.9	7.4
1614	15.7	13.9	12.5	11.4	10.4	9.6	8.9	8.3	7.8	7.4	6.9	6.6
1615	23.2	19.4	16.7	14.7	13.1	11.9	10.8	10	9.2	8.6	8.1	7.6
1616	33.1	27.5	22.3	18.8	16.3	14.4	12.9	11.7	10.7	9.8	9.1	8.5
1617	30.7	25.8	21.2	18.1	15.8	14	12.6	11.4	10.5	9.7	9	8.4
1618	29.3	24.3	20.2	17.4	15.2	13.6	12.3	11.2	10.3	9.5	8.9	8.3
1619	29.8	24.6	20.5	17.6	15.4	13.7	12.4	11.3	10.4	9.6	8.9	8.4
1620	33.2	27.8	22.6	19.1	16.6	14.6	13.1	11.9	10.9	10	9.3	8.7
1621	36.2	30.5	24.3	20.3	17.5	15.4	13.7	12.4	11.3	10.4	9.6	9
1622	34.1	28.1	22.9	19.3	16.8	14.8	13.3	12.1	11	10.2	9.4	8.8
1623	38.2	31.4	25	20.8	17.9	15.7	14	12.6	11.5	10.6	9.8	9.1
1624	37	30.4	24.4	20.4	17.6	15.5	13.9	12.5	11.4	10.5	9.8	9.1
1625	43.1	35.7	27.6	22.6	19.2	16.7	14.8	13.3	12.1	11.1	10.2	9.5
1626	56.5	50.7	35.3	27.4	22.5	19.2	16.7	14.8	13.3	12.1	11.1	10.3
1627	67.2	64.4	40.7	30.4	24.5	20.6	17.8	15.7	14	12.7	11.6	10.7
1628	69	65.9	41.3	30.8	24.7	20.8	17.9	15.8	14.1	12.8	11.6	10.7
1629	64.3	60.9	39.6	29.9	24.2	20.4	17.7	15.6	14	12.6	11.6	10.6
1630	66.3	63.7	40.6	30.5	24.6	20.7	17.9	15.8	14.1	12.8	11.7	10.7
1631	70.9	70.6	43	31.8	25.4	21.3	18.3	16.1	14.4	13	11.9	10.9
1632	72	72	43.5	32.1	25.6	21.4	18.4	16.2	14.5	13.1	11.9	11
1633	96.9	95.2	44.8	33.2	25.6	20.9	17.7	15.4	13.6	12.2	11.1	10.2
1634	28.8	24.3	20.1	17.1	15	13.3	12	10.9	10	9.3	8.6	8
1635	21.7	18.3	15.9	14	12.6	11.4	10.4	9.6	8.9	8.3	7.8	7.3
1636	45.7	39.5	29.1	23.2	19.4	16.7	14.6	13.1	11.8	10.8	9.9	9.2
1637	42.3	36.9	27.7	22.4	18.8	16.3	14.4	12.9	11.6	10.6	9.8	9.1
1638	24.3	20.2	17.3	15.1	13.5	12.1	11.1	10.2	9.4	8.7	8.2	7.7
1639	27.1	22.1	18.7	16.2	14.3	12.8	11.6	10.6	9.8	9.1	8.5	8
1640	34.4	28.8	23.2	19.4	16.8	14.8	13.2	11.9	10.9	10	9.3	8.7
1641	46.8	40.9	30	24	20	17.2	15.1	13.5	12.2	11.1	10.2	9.5
1642	28.5	23.5	19.7	17	15	13.4	12.1	11.1	10.2	9.4	8.8	8.2
1643	24.7	20.6	17.7	15.5	13.8	12.5	11.4	10.4	9.7	9	8.4	7.9
1644	29.2	24.4	20.4	17.5	15.4	13.8	12.4	11.3	10.4	9.7	9	8.4
1645	32.1	26.7	22	18.7	16.3	14.5	13	11.8	10.8	10	9.3	8.7
1646	32.9	27.1	22.3	18.9	16.5	14.6	13.1	11.9	10.9	10.1	9.4	8.8
1647	36.6	30.2	24.3	20.4	17.6	15.5	13.8	12.5	11.4	10.5	9.8	9.1
1648	38.4	32	25.4	21.2	18.2	16	14.2	12.8	11.7	10.8	10	9.3
1649	40.2	34	26.6	22	18.8	16.5	14.6	13.2	12	11	10.2	9.5
1650	59.3	54.5	37	28.5	23.2	19.7	17.1	15.2	13.6	12.4	11.3	10.5
1651	71.3	70	42.7	31.6	25.3	21.1	18.2	16	14.3	12.9	11.8	10.9
1652	67.3	65	41.2	30.8	24.8	20.8	18	15.9	14.2	12.8	11.7	10.8
1653	67.7	64.7	41.2	30.9	24.9	20.9	18.1	15.9	14.2	12.9	11.8	10.9
1654	68.9	66.9	42	31.4	25.2	21.2	18.3	16.1	14.4	13	11.9	10.9
1655	72.9	74	44.3	32.6	26	21.7	18.7	16.4	14.7	13.3	12.1	11.1
1656	71.4	70.9	43.5	32.3	25.8	21.6	18.6	16.4	14.6	13.2	12.1	11.1
1657	47.9	42.4	30.3	23.8	19.7	16.9	14.7	13.1	11.8	10.8	9.9	9.1
1658	19.7	16.9	14.8	13.2	11.9	10.8	9.9	9.2	8.5	8	7.5	7.1
1659	19.4	16.7	14.6	13.1	11.8	10.7	9.9	9.1	8.5	8	7.5	7.1
1660	17.5	15.3	13.6	12.2	11.1	10.2	9.4	8.7	8.2	7.7	7.2	6.8
1661	18	15.7	13.9	12.5	11.3	10.4	9.6	8.9	8.3	7.8	7.3	6.9
1662	28.8	23.5	19.6	16.9	14.8	13.2	11.9	10.9	10	9.3	8.6	8.1
1663	90.9	87.4	43.8	31	24.2	20	17.1	14.9	13.3	11.9	10.9	10
1664	15.1	13.4	12.1	11	10.1	9.3	8.6	8.1	7.6	7.1	6.8	6.4
1665	32.5	27.5	22.2	18.6	16.1	14.2	12.7	11.5	10.5	9.7	9	8.4
1666	38.2	32.6	25.3	20.8	17.7	15.4	13.6	12.3	11.1	10.2	9.4	8.8
1667	30.6	25.3	20.8	17.7	15.4	13.7	12.3	11.2	10.2	9.5	8.8	8.2
1668	50.4	44.7	31.7	24.8	20.5	17.5	15.3	13.6	12.2	11.1	10.2	9.4
1669	48.9	42.7	30.5	24	19.8	17	14.9	13.2	11.9	10.8	10	9.2
1670	24.6	20.3	17.3	15.1	13.4	12.1	11	10.1	9.3	8.6	8.1	7.6
1671	53.5	47.6	32.8	25.4	20.8	17.7	15.4	13.6	12.2	11.1	10.2	9.4
1672	104.8	102.9	51.8	37.3	27.9	22.4	18.8	16.2	14.3	12.8	11.6	10.6
1673	105.2	105.3	55.1	40.5	29.6	23.5	19.5	16.8	14.7	13.1	11.9	10.8
1674	64	59.4	37.4	28	22.5	18.9	16.3	14.4	12.9	11.6	10.6	9.8
1675	45.6	39.6	29	23.1	19.3	16.6	14.6	13	11.7	10.7	9.8	9.1
1676	46.3	40.2	29.3	23.3	19.4	16.7	14.6	13	11.8	10.7	9.9	9.1
1677	104.7	103.2	52	36.7	27.5	22.2	18.6	16.1	14.2	12.7	11.5	10.5
1678	127.7	127.7	74.5	58.7	44.3	31.3	24.5	20.2	17.3	15.1	14.7	13.1
1679	84.1	81.8	43.1	30.8	24.2	20	17.1	15	13.3	12	10.9	10
1680	46.2	41.2	29.9	23.6	19.7	16.9	14.8	13.2	11.9	10.8	9.9	9.2
1681	67.8	62.4	38.3	28.4	22.7	19	16.4	14.4	12.9	11.7	10.6	9.8
1682	105.1	103.8	53.2	37.4	27.9	22.4	18.8	16.2	14.3	12.8	11.7	10.7
1683	127.6	127.6	79.3	63.3	48.8	33.3	25.6	21	17.8	15.5	20.9	18.6
1684	127.4	127.4	78.3	62.5	48.1	33	25.5	20.8	17.7	15.4	17.4	15.2
1685	127.3	127.3	73.9	57.7	43.1	30.7	24.1	20	17.1	14.9	14.1	12.6
1686	30.7	26.4	21.5	18.1	15.7	13.9	12.5	11.3	10.3	9.5	8.8	8.2
1687	128.3	128.3	74.8	56.1	41.3	29.9	23.7	19.7	16.9	14.8	14.6	13
1688	128	128	84.8	70.8	57.1	36.5	27.5	22.2	18.6	16.1	35.4	36.2
1689	127.6	127.6	87	75	61.4	38	28.2	22.6	18.9	16.3	36.9	38.1
1690	127.2	127.2	76.7	60.8	46.3	32.2	25	20.5	17.5	15.2	15.1	13.4
1691	58	54	35.3	26.7	21.6	18.2	15.8	14	12.5	11.3	10.4	9.5
1692	13.2	11.9	10.8	9.9	9.2	8.5	8	7.5	7.1	6.7	6.3	6
