# Supplementary material for: Roles of host and environment in shift of primary anthrax host species in Kruger National Park
Source: PLoS One. 2024 Dec 6;19(12):e0314103. doi: 10.1371/journal.pone.0314103 (PMC11623471; doi:10.1371/journal.pone.0314103)
Supplement: S1 Data — (ZIP) [file pone.0314103.s001.zip › Ochai Supplementary Data/Soil Moisture KNP/TerraClimate_Soil Moisture_2018.xlsx]

## Sheet: TerraClimate_Soil Moisture_2018
UPID	2018_1	2018_2	2018_3	2018_4	2018_5	2018_6	2018_7	2018_8	2018_9	2018_10	2018_11	2018_12
1	2.1	87.6	32.7	22.6	17.5	14.4	12.3	10.7	9.5	8.5	7.7	7.1
2	2.1	82	32.2	22.3	17.3	14.2	12.1	10.5	9.3	8.4	7.6	7
3	2	78.8	31.7	22	17.1	14	11.9	10.4	9.2	8.3	7.5	6.9
4	2	76.7	31.3	21.7	16.8	13.8	11.8	10.3	9.1	8.2	7.4	6.8
5	2.1	84.4	31.1	21.5	16.7	13.7	11.6	10.1	9	8.1	7.3	6.7
6	2	81.9	30.7	21.2	16.4	13.5	11.5	10	8.9	8	7.2	6.6
7	2	65.2	29.9	20.9	16.3	13.4	11.4	10	8.8	8	7.2	6.6
8	2	62.4	30	21.1	16.5	13.6	11.6	10.1	9	8.1	7.3	6.7
9	2.1	69.6	31.2	21.8	16.9	13.9	11.9	10.4	9.2	8.3	7.5	6.9
10	2.2	73.4	32	22.3	17.3	14.2	12.1	10.6	9.4	8.4	7.7	7
11	2.2	65	31.6	22.2	17.4	14.3	12.2	10.7	9.5	8.5	7.8	7.1
12	2.2	61.4	31.4	22.3	17.5	14.4	12.3	10.8	9.6	8.6	7.9	7.2
13	2.3	64.3	32.3	22.8	17.9	14.7	12.6	11	9.8	8.8	8	7.3
14	2.3	62.8	32.4	23	18.1	14.9	12.8	11.1	9.9	8.9	8.1	7.5
15	2.4	58.4	31.9	22.9	18.1	15	12.8	11.2	10	9	8.2	7.5
16	2.4	46.9	29.1	21.6	17.3	14.5	12.5	11	9.8	8.9	8.1	7.5
17	2.4	40.4	26.9	20.5	16.7	14.1	12.3	10.8	9.7	8.8	8.1	7.4
18	2.5	46.1	29.2	21.9	17.6	14.8	12.8	11.3	10.1	9.1	8.3	7.7
19	2.1	86.3	31.8	22	17	14	11.9	10.4	9.2	8.3	7.5	6.9
20	2.1	85	31.3	21.6	16.8	13.8	11.7	10.2	9	8.1	7.4	6.8
21	2	80.9	30.8	21.3	16.5	13.6	11.5	10	8.9	8	7.3	6.7
22	2	79.3	30.3	20.9	16.2	13.3	11.3	9.9	8.8	7.9	7.2	6.6
23	2	80.7	29.8	20.6	16	13.1	11.2	9.7	8.6	7.8	7	6.5
24	2	79.6	29.3	20.3	15.7	12.9	11	9.6	8.5	7.6	6.9	6.3
25	1.9	72.1	29.2	20.2	15.7	12.9	11	9.6	8.5	7.6	6.9	6.3
26	1.9	61.9	28.9	20.2	15.8	13	11.1	9.6	8.6	7.7	7	6.4
27	1.9	55.3	28.3	20.1	15.7	13	11.1	9.7	8.6	7.8	7.1	6.5
28	2	51.6	27.9	20	15.8	13.1	11.2	9.8	8.7	7.9	7.2	6.6
29	2.1	56.8	29.2	20.8	16.3	13.5	11.5	10	8.9	8	7.3	6.7
30	2.1	59.2	29.9	21.2	16.6	13.7	11.7	10.2	9.1	8.2	7.5	6.8
31	2.2	60.2	30.5	21.6	16.9	14	11.9	10.4	9.3	8.3	7.6	7
32	2.2	60.8	30.9	21.9	17.2	14.2	12.1	10.6	9.4	8.5	7.7	7.1
33	2.3	65.1	31.9	22.5	17.6	14.5	12.4	10.8	9.6	8.6	7.9	7.2
34	2.3	53.9	30.1	21.8	17.2	14.3	12.2	10.7	9.6	8.6	7.9	7.2
35	2.2	34.2	23.8	18.5	15.2	12.9	11.3	10	9	8.2	7.5	6.9
36	2.3	35.8	24.6	19	15.6	13.2	11.5	10.2	9.2	8.3	7.6	7.1
37	2.1	83.7	30.8	21.3	16.5	13.6	11.5	10.1	8.9	8	7.3	6.7
38	2	82.2	30.2	20.9	16.2	13.3	11.3	9.9	8.7	7.9	7.1	6.6
39	2	80.6	29.7	20.5	15.9	13.1	11.1	9.7	8.6	7.7	7	6.4
40	1.9	79	29.1	20.1	15.6	12.8	10.9	9.5	8.4	7.6	6.9	6.3
41	1.9	77.5	28.5	19.7	15.3	12.6	10.7	9.3	8.3	7.4	6.7	6.2
42	1.8	75.9	27.9	19.3	15	12.3	10.5	9.1	8.1	7.3	6.6	6.1
43	1.8	72.4	27.9	19.3	15	12.3	10.4	9.1	8.1	7.3	6.6	6
44	1.9	66.9	28.1	19.5	15.1	12.4	10.6	9.2	8.2	7.4	6.7	6.1
45	1.9	60.3	27.9	19.6	15.2	12.5	10.7	9.3	8.3	7.4	6.8	6.2
46	1.9	58.5	28.1	19.7	15.4	12.7	10.8	9.4	8.4	7.5	6.9	6.3
47	2	49.8	26.9	19.3	15.2	12.6	10.8	9.4	8.4	7.6	6.9	6.3
48	2	48.7	26.9	19.4	15.3	12.7	10.9	9.5	8.5	7.7	7	6.4
49	2	48.2	27	19.6	15.5	12.9	11	9.7	8.6	7.8	7.1	6.5
50	2.1	55.5	28.8	20.5	16.1	13.3	11.4	9.9	8.8	8	7.3	6.7
51	2.1	59.8	29.8	21.1	16.5	13.6	11.6	10.2	9	8.1	7.4	6.8
52	2.1	58.2	29.9	21.2	16.6	13.7	11.7	10.3	9.1	8.2	7.5	6.9
53	2.1	34.9	23.5	18	14.7	12.5	10.8	9.6	8.6	7.8	7.1	6.6
54	2.1	31.5	22.2	17.3	14.3	12.2	10.6	9.5	8.5	7.7	7.1	6.6
55	2	81.1	29.8	20.7	16	13.1	11.2	9.7	8.6	7.8	7.1	6.5
56	1.9	79.3	29.2	20.2	15.7	12.9	10.9	9.5	8.4	7.6	6.9	6.3
57	1.9	77.6	28.5	19.8	15.3	12.6	10.7	9.3	8.3	7.4	6.7	6.2
58	2.1	75.8	27.9	19.3	15	12.3	10.4	9.1	8.1	7.3	6.6	6
59	1.9	74	27.2	18.8	14.6	12	10.2	8.9	7.9	7.1	6.4	5.9
60	1.8	72.2	26.6	18.4	14.3	11.7	10	8.7	7.7	6.9	6.3	5.8
61	1.7	71.9	26.5	18.3	14.2	11.7	9.9	8.6	7.7	6.9	6.3	5.7
62	1.8	72.4	26.9	18.6	14.4	11.8	10.1	8.8	7.8	7	6.4	5.8
63	1.8	74.1	27.3	18.9	14.6	12	10.2	8.9	7.9	7.1	6.4	5.9
64	1.8	67.2	27.5	19.1	14.8	12.2	10.3	9	8	7.2	6.5	6
65	1.9	58.4	27.2	19	14.8	12.2	10.4	9.1	8.1	7.3	6.6	6.1
66	1.9	53.9	26.9	19	14.9	12.3	10.5	9.1	8.1	7.3	6.7	6.1
67	1.9	42.3	24.7	18	14.3	11.9	10.3	9	8	7.2	6.6	6.1
68	1.9	40	24.2	17.9	14.3	11.9	10.3	9	8.1	7.3	6.6	6.1
69	1.9	42.8	25.2	18.4	14.7	12.2	10.5	9.2	8.2	7.4	6.8	6.2
70	2	49.2	27	19.4	15.3	12.7	10.9	9.5	8.5	7.6	7	6.4
71	2	43.1	25.6	18.8	15	12.5	10.8	9.5	8.4	7.6	7	6.4
72	1.9	33.2	22.4	17.1	14	11.8	10.3	9.1	8.2	7.4	6.8	6.3
73	2.9	78.5	28.9	20	15.5	12.7	10.8	9.4	8.4	7.5	6.8	6.3
74	2.8	76.5	28.2	19.5	15.1	12.4	10.5	9.2	8.1	7.3	6.7	6.1
75	1.9	74.5	27.4	19	14.7	12.1	10.3	8.9	7.9	7.1	6.5	5.9
76	1.8	72.5	26.7	18.5	14.3	11.8	10	8.7	7.7	6.9	6.3	5.8
77	1.7	70.5	26	18	13.9	11.4	9.7	8.5	7.5	6.8	6.1	5.6
78	1.7	68.5	25.2	17.5	13.5	11.1	9.4	8.2	7.3	6.6	6	5.5
79	1.6	68	25	17.3	13.4	11	9.4	8.2	7.2	6.5	5.9	5.4
80	1.7	69	25.4	17.6	13.6	11.2	9.5	8.3	7.3	6.6	6	5.5
81	1.7	69.9	25.7	17.8	13.8	11.3	9.6	8.4	7.4	6.7	6.1	5.6
82	1.8	70.8	26.1	18	14	11.5	9.8	8.5	7.5	6.8	6.2	5.6
83	1.8	68.4	26.4	18.3	14.2	11.6	9.9	8.6	7.6	6.9	6.2	5.7
84	1.8	55.3	25.9	18.1	14.1	11.6	9.9	8.6	7.7	6.9	6.3	5.8
85	1.8	49.5	25.3	17.9	14.1	11.6	9.9	8.7	7.7	6.9	6.3	5.8
86	1.8	38.5	23	16.9	13.5	11.2	9.7	8.5	7.6	6.8	6.2	5.7
87	1.8	39.4	23.4	17.2	13.7	11.4	9.8	8.6	7.7	6.9	6.3	5.8
88	1.8	38.1	23.2	17.1	13.7	11.4	9.8	8.7	7.7	7	6.4	5.9
89	1.8	34	21.9	16.5	13.3	11.2	9.7	8.6	7.7	6.9	6.4	5.9
90	1.8	29.7	20.3	15.7	12.8	10.9	9.5	8.4	7.5	6.9	6.3	5.8
91	3.3	75.9	27.9	19.3	15	12.3	10.5	9.1	8.1	7.3	6.6	6.1
92	1.8	73.7	27.1	18.8	14.6	11.9	10.2	8.9	7.8	7.1	6.4	5.9
93	1.8	71.5	26.3	18.2	14.1	11.6	9.9	8.6	7.6	6.8	6.2	5.7
94	1.7	69.3	25.5	17.6	13.7	11.2	9.5	8.3	7.4	6.6	6	5.5
95	1.7	67.1	24.7	17.1	13.2	10.9	9.2	8.1	7.1	6.4	5.8	5.3
96	1.6	64.9	23.9	16.5	12.8	10.5	8.9	7.8	6.9	6.2	5.6	5.2
97	1.6	64.1	23.6	16.3	12.7	10.4	8.8	7.7	6.8	6.1	5.6	5.1
98	1.6	64.9	23.9	16.5	12.8	10.5	8.9	7.8	6.9	6.2	5.6	5.2
99	1.6	65.7	24.2	16.7	13	10.6	9.1	7.9	7	6.3	5.7	5.2
100	1.6	66.5	24.4	16.9	13.1	10.8	9.2	8	7.1	6.4	5.8	5.3
101	1.7	67.2	24.7	17.1	13.3	10.9	9.3	8.1	7.2	6.4	5.8	5.4
102	1.7	68	25	17.3	13.4	11	9.4	8.2	7.2	6.5	5.9	5.4
103	1.7	58.9	25	17.4	13.5	11.1	9.4	8.2	7.3	6.6	6	5.5
104	1.7	57.7	25.2	17.5	13.6	11.2	9.5	8.3	7.4	6.6	6	5.5
105	1.7	57	25.3	17.7	13.7	11.3	9.6	8.4	7.5	6.7	6.1	5.6
106	1.7	47.2	24.3	17.3	13.5	11.2	9.6	8.4	7.4	6.7	6.1	5.6
107	1.7	35.9	21.8	16.1	12.9	10.8	9.3	8.1	7.3	6.6	6	5.5
108	1.7	35	21.6	16.1	12.9	10.8	9.3	8.2	7.3	6.6	6	5.6
109	4	76.4	28.1	19.5	15.1	12.4	10.5	9.2	8.1	7.3	6.6	6.1
110	3.2	74.3	27.3	18.9	14.7	12	10.2	8.9	7.9	7.1	6.5	5.9
111	4	72.1	26.5	18.4	14.2	11.7	9.9	8.7	7.7	6.9	6.3	5.8
112	2.9	70	25.7	17.8	13.8	11.3	9.6	8.4	7.4	6.7	6.1	5.6
113	1.9	67.8	24.9	17.3	13.4	11	9.3	8.1	7.2	6.5	5.9	5.4
114	1.6	65.6	24.1	16.7	13	10.6	9	7.9	7	6.3	5.7	5.2
115	1.6	64.8	23.8	16.5	12.8	10.5	8.9	7.8	6.9	6.2	5.6	5.2
116	1.6	65.2	24	16.6	12.9	10.6	9	7.8	6.9	6.2	5.7	5.2
117	1.6	65.7	24.2	16.7	13	10.6	9.1	7.9	7	6.3	5.7	5.2
118	1.6	66.2	24.3	16.8	13.1	10.7	9.1	7.9	7	6.3	5.8	5.3
119	1.7	66.6	24.5	17	13.1	10.8	9.2	8	7.1	6.4	5.8	5.3
120	1.7	67.1	24.7	17.1	13.2	10.9	9.2	8.1	7.1	6.4	5.8	5.3
121	1.7	67.5	24.8	17.2	13.3	10.9	9.3	8.1	7.2	6.5	5.9	5.4
122	1.7	68	25	17.3	13.4	11	9.4	8.2	7.2	6.5	5.9	5.4
123	1.7	68.4	25.2	17.4	13.5	11.1	9.4	8.2	7.3	6.6	6	5.5
124	1.7	53.1	24.6	17.2	13.4	11	9.4	8.2	7.3	6.5	6	5.5
125	1.7	53.9	24.8	17.3	13.5	11.1	9.5	8.3	7.3	6.6	6	5.5
126	1.7	43.5	23.3	16.7	13.1	10.9	9.3	8.2	7.3	6.5	6	5.5
127	5.1	80	29.4	20.4	15.8	13	11	9.6	8.5	7.7	7	6.4
128	4.6	78.2	28.8	19.9	15.4	12.7	10.8	9.4	8.3	7.5	6.8	6.2
129	5.3	76.4	28.1	19.4	15.1	12.4	10.5	9.2	8.1	7.3	6.6	6.1
130	4.7	74.6	27.4	19	14.7	12.1	10.3	9	7.9	7.1	6.5	5.9
131	3.1	72.7	26.8	18.5	14.4	11.8	10	8.7	7.7	7	6.3	5.8
132	4.1	70.9	26.1	18.1	14	11.5	9.8	8.5	7.6	6.8	6.2	5.7
133	4.7	70	25.8	17.8	13.8	11.3	9.6	8.4	7.5	6.7	6.1	5.6
134	4	70	25.7	17.8	13.8	11.3	9.6	8.4	7.5	6.7	6.1	5.6
135	1.7	70	25.7	17.8	13.8	11.3	9.6	8.4	7.4	6.7	6.1	5.6
136	3.4	69.9	25.7	17.8	13.8	11.3	9.6	8.4	7.4	6.7	6.1	5.6
137	1.8	69.9	25.7	17.8	13.8	11.3	9.6	8.4	7.4	6.7	6.1	5.6
138	3.1	69.9	25.7	17.8	13.8	11.3	9.6	8.4	7.4	6.7	6.1	5.6
139	3.1	69.9	25.7	17.8	13.8	11.3	9.6	8.4	7.4	6.7	6.1	5.6
140	1.7	69.9	25.7	17.8	13.8	11.3	9.6	8.4	7.4	6.7	6.1	5.6
141	1.7	68.9	25.7	17.8	13.8	11.3	9.6	8.4	7.4	6.7	6.1	5.6
142	1.7	69	25.7	17.8	13.8	11.3	9.6	8.4	7.4	6.7	6.1	5.6
143	1.7	59.9	25.4	17.7	13.7	11.3	9.6	8.4	7.4	6.7	6.1	5.6
144	1.7	43.8	23.4	16.7	13.2	10.9	9.3	8.2	7.3	6.5	6	5.5
145	6.2	83.6	30.8	21.3	16.5	13.5	11.5	10	8.9	8	7.3	6.7
146	6	82.1	30.2	20.9	16.2	13.3	11.3	9.9	8.7	7.9	7.1	6.5
147	5.9	80.6	29.7	20.5	15.9	13.1	11.1	9.7	8.6	7.7	7	6.4
148	5.3	79.2	29.1	20.2	15.6	12.8	10.9	9.5	8.4	7.6	6.9	6.3
149	5.2	77.7	28.6	19.8	15.3	12.6	10.7	9.3	8.3	7.4	6.8	6.2
150	4.3	76.2	28	19.4	15	12.3	10.5	9.1	8.1	7.3	6.6	6.1
151	4.5	75.2	27.7	19.1	14.8	12.2	10.4	9	8	7.2	6.5	6
152	4.1	74.7	27.5	19	14.7	12.1	10.3	9	8	7.2	6.5	6
153	2.4	74.2	27.3	18.9	14.7	12	10.2	8.9	7.9	7.1	6.5	5.9
154	1.9	73.7	27.1	18.8	14.6	11.9	10.2	8.9	7.9	7.1	6.4	5.9
155	2.1	73.2	26.9	18.6	14.5	11.9	10.1	8.8	7.8	7	6.4	5.8
156	3.1	72.7	26.8	18.5	14.4	11.8	10	8.7	7.7	7	6.3	5.8
157	3.6	72.3	26.6	18.4	14.3	11.7	10	8.7	7.7	6.9	6.3	5.8
158	2.6	71.8	26.4	18.3	14.2	11.6	9.9	8.6	7.6	6.9	6.2	5.7
159	1.8	71.3	26.2	18.1	14.1	11.5	9.8	8.6	7.6	6.8	6.2	5.7
160	1.8	70.8	26	18	14	11.5	9.8	8.5	7.5	6.8	6.2	5.6
161	1.7	62.2	25.7	17.8	13.8	11.4	9.7	8.4	7.5	6.7	6.1	5.6
162	1.7	50.2	24.4	17.2	13.5	11.1	9.5	8.3	7.3	6.6	6	5.5
163	6.4	87.2	32.6	22.4	17.3	14.2	12.1	10.5	9.3	8.4	7.6	7
164	6.3	86.1	34.2	23	17.6	14.4	12.1	10.5	9.3	8.4	7.6	7
165	6.2	84.9	31.2	21.6	16.8	13.8	11.7	10.2	9	8.1	7.4	6.8
166	6.1	83.8	30.8	21.3	16.5	13.6	11.5	10.1	8.9	8	7.3	6.7
167	5.2	82.6	30.4	21	16.3	13.4	11.4	9.9	8.8	7.9	7.2	6.6
168	5.1	81.5	30	20.7	16.1	13.2	11.2	9.8	8.7	7.8	7.1	6.5
169	4.9	80.4	29.6	20.5	15.9	13	11.1	9.7	8.6	7.7	7	6.4
170	4.2	79.4	29.2	20.2	15.7	12.9	10.9	9.5	8.5	7.6	6.9	6.3
171	3.4	78.5	28.9	20	15.5	12.7	10.8	9.4	8.4	7.5	6.8	6.3
172	1.9	77.5	28.5	19.7	15.3	12.6	10.7	9.3	8.3	7.4	6.7	6.2
173	1.9	76.5	28.2	19.5	15.1	12.4	10.5	9.2	8.2	7.3	6.7	6.1
174	1.9	75.6	27.8	19.2	14.9	12.2	10.4	9.1	8	7.2	6.6	6
175	2.4	74.6	27.4	19	14.7	12.1	10.3	9	7.9	7.1	6.5	5.9
176	3.6	73.7	27.1	18.8	14.5	11.9	10.1	8.8	7.8	7.1	6.4	5.9
177	4	72.7	26.7	18.5	14.3	11.8	10	8.7	7.7	7	6.3	5.8
178	4.1	71.7	26.4	18.3	14.2	11.6	9.9	8.6	7.6	6.9	6.2	5.7
179	2	70.8	26	18	14	11.5	9.8	8.5	7.5	6.8	6.2	5.6
180	1.7	69.8	25.7	17.8	13.8	11.3	9.6	8.4	7.4	6.7	6.1	5.6
181	6.9	90.8	45.3	27.5	20.3	16.2	13.6	11.7	10.3	9.2	8.3	7.9
182	6.8	90	42.7	26.6	19.8	15.9	13.3	11.5	10.1	9	8.2	7.5
183	6.7	89.2	42.3	26.3	19.6	15.7	13.2	11.4	10	8.9	8.1	7.4
184	6.4	88.4	34.4	23.3	17.9	14.6	12.4	10.8	9.5	8.6	7.8	7.1
185	6.2	87.5	32.2	22.3	17.3	14.2	12.1	10.5	9.3	8.4	7.6	7
186	6.1	86.7	31.9	22.1	17.1	14.1	12	10.4	9.2	8.3	7.5	6.9
187	5.6	85.6	31.5	21.8	16.9	13.9	11.8	10.3	9.1	8.2	7.4	6.8
188	5.2	84.2	31	21.4	16.6	13.6	11.6	10.1	9	8.1	7.3	6.7
189	4	82.7	30.4	21.1	16.3	13.4	11.4	9.9	8.8	7.9	7.2	6.6
190	2.1	81.3	29.9	20.7	16	13.2	11.2	9.8	8.7	7.8	7.1	6.5
191	2	79.9	29.4	20.3	15.8	12.9	11	9.6	8.5	7.6	6.9	6.4
192	2	78.4	28.8	20	15.5	12.7	10.8	9.4	8.3	7.5	6.8	6.3
193	1.9	77	28.3	19.6	15.2	12.5	10.6	9.2	8.2	7.4	6.7	6.1
194	2.4	75.5	27.8	19.2	14.9	12.2	10.4	9.1	8	7.2	6.6	6
195	3.9	74.1	27.3	18.9	14.6	12	10.2	8.9	7.9	7.1	6.4	5.9
196	4.3	72.7	26.7	18.5	14.3	11.8	10	8.7	7.7	7	6.3	5.8
197	3.9	71.2	26.2	18.1	14.1	11.5	9.8	8.6	7.6	6.8	6.2	5.7
198	3	69.8	25.7	17.8	13.8	11.3	9.6	8.4	7.4	6.7	6.1	5.6
199	7.5	94.4	56.9	31.1	22.4	17.7	14.6	12.5	11	9.8	8.8	24.8
200	7.2	93.9	50.6	29.5	21.6	17.1	14.3	12.3	10.8	9.6	8.7	8.1
201	6.8	93.4	41.1	26.5	19.9	16.1	13.6	11.7	10.3	9.3	8.4	7.7
202	6.4	93	36.2	24.5	18.8	15.4	13	11.3	10	9	8.2	7.5
203	6.5	92.5	36.6	24.6	18.9	15.4	13	11.3	10	9	8.2	7.5
204	6.5	92	36.9	24.7	18.9	15.4	13	11.3	10	9	8.1	7.4
205	5.9	90.8	33.4	23.1	17.9	14.7	12.5	10.9	9.7	8.7	7.9	7.2
206	4.9	88.9	32.7	22.6	17.5	14.4	12.3	10.7	9.5	8.5	7.7	7.1
207	4	87	32	22.2	17.2	14.1	12	10.4	9.3	8.3	7.6	6.9
208	3	85.1	31.3	21.7	16.8	13.8	11.7	10.2	9.1	8.1	7.4	6.8
209	2.1	83.2	30.6	21.2	16.4	13.5	11.5	10	8.9	8	7.2	6.6
210	2	81.3	29.9	20.7	16	13.2	11.2	9.8	8.7	7.8	7.1	6.5
211	2	79.3	29.2	20.2	15.7	12.9	10.9	9.5	8.4	7.6	6.9	6.3
212	1.9	77.4	28.5	19.7	15.3	12.5	10.7	9.3	8.2	7.4	6.7	6.2
213	3.2	75.5	27.8	19.2	14.9	12.2	10.4	9.1	8	7.2	6.6	6
214	3.4	73.6	27.1	18.7	14.5	11.9	10.1	8.8	7.8	7	6.4	5.9
215	3.5	71.7	26.4	18.3	14.2	11.6	9.9	8.6	7.6	6.9	6.2	5.7
216	2	69.8	25.7	17.8	13.8	11.3	9.6	8.4	7.4	6.7	6.1	5.6
217	7.8	98	57.8	32	23.1	18.3	15.1	13	11.4	10.1	9.1	9.1
218	7.4	97.8	48.6	29.6	21.9	17.5	14.6	12.6	11.1	9.9	8.9	8.2
219	6.6	97.7	41.3	27	20.5	16.6	14	12.1	10.7	9.6	8.7	8
220	6	97.6	39.2	26.2	20.1	16.3	13.8	12	10.6	9.5	8.6	7.9
221	6.2	97.4	39.8	26.5	20.2	16.4	13.9	12	10.6	9.5	8.6	7.9
222	6	97.3	38.7	26	19.9	16.2	13.7	11.9	10.5	9.5	8.6	7.9
223	5.4	96	36.4	24.9	19.2	15.7	13.4	11.6	10.3	9.3	8.4	7.7
224	4.8	93.6	34.4	23.8	18.5	15.2	12.9	11.2	10	9	8.1	7.5
225	3.8	91.2	33.6	23.2	18	14.8	12.6	11	9.7	8.7	7.9	7.3
226	3.4	88.9	32.7	22.6	17.5	14.4	12.2	10.7	9.5	8.5	7.7	7.1
227	2.1	86.5	31.8	22	17.1	14	11.9	10.4	9.2	8.3	7.5	6.9
228	2.1	84.1	30.9	21.4	16.6	13.6	11.6	10.1	9	8	7.3	6.7
229	2	81.7	30.1	20.8	16.1	13.2	11.3	9.8	8.7	7.8	7.1	6.5
230	2	79.3	29.2	20.2	15.7	12.9	10.9	9.5	8.4	7.6	6.9	6.3
231	1.9	76.9	28.3	19.6	15.2	12.5	10.6	9.2	8.2	7.4	6.7	6.1
232	1.9	74.6	27.4	19	14.7	12.1	10.3	9	7.9	7.1	6.5	5.9
233	1.8	72.2	26.6	18.4	14.2	11.7	9.9	8.7	7.7	6.9	6.3	5.8
234	1.7	69.8	25.7	17.8	13.8	11.3	9.6	8.4	7.4	6.7	6.1	5.6
235	7.1	101.6	47.2	29.7	22.1	17.8	14.9	12.9	11.4	10.2	9.2	8.4
236	7.1	101.8	46.8	29.6	22.1	17.8	14.9	12.9	11.4	10.2	9.2	8.4
237	6.6	102	44.6	28.8	21.7	17.6	14.8	12.8	11.3	10.1	9.1	8.4
238	6.3	102.2	43.2	28.3	21.5	17.4	14.7	12.7	11.2	10.1	9.1	8.3
239	6.1	102.4	43.9	28.6	21.6	17.5	14.8	12.8	11.3	10.1	9.1	8.4
240	6	102.6	44	28.7	21.7	17.5	14.8	12.8	11.3	10.1	9.2	8.4
241	5.6	101.2	42.1	27.8	21.1	17.1	14.5	12.5	11.1	9.9	9	8.2
242	4.1	98.4	37.8	25.7	19.8	16.2	13.7	11.9	10.6	9.5	8.6	7.9
243	2.4	95.5	35.1	24.3	18.9	15.5	13.2	11.5	10.2	9.1	8.3	7.6
244	2.3	92.6	34.1	23.6	18.3	15	12.8	11.1	9.9	8.9	8.1	7.4
245	2.2	89.8	33	22.9	17.7	14.5	12.4	10.8	9.6	8.6	7.8	7.2
246	2.1	86.3	32	22.1	17.2	14.1	12	10.4	9.3	8.3	7.6	6.9
247	2.1	84.1	30.9	21.4	16.6	13.6	11.6	10.1	9	8	7.3	6.7
248	2	81.2	29.9	20.7	16	13.2	11.2	9.8	8.6	7.8	7.1	6.5
249	1.9	78.1	28.8	20	15.5	12.7	10.8	9.4	8.3	7.5	6.8	6.2
250	1.9	75.1	27.8	19.2	14.9	12.2	10.4	9.1	8	7.2	6.6	6
251	1.8	72.6	26.7	18.5	14.3	11.8	10	8.7	7.7	7	6.3	5.8
252	1.7	69.8	25.7	17.8	13.8	11.3	9.6	8.4	7.4	6.7	6.1	5.6
253	7.4	105.2	51.7	31.6	23.4	18.7	15.7	13.5	11.9	10.6	9.6	8.8
254	7	105.7	50.1	31.2	23.2	18.6	15.6	13.5	11.9	10.6	9.6	8.8
255	6.3	106.2	47.5	30.4	22.8	18.4	15.5	13.4	11.8	10.6	9.6	8.7
256	5.7	106.8	46.3	30	22.7	18.3	15.4	13.4	11.8	10.6	9.6	8.7
257	5.5	107.3	46.8	30.3	22.8	18.5	15.5	13.4	11.9	10.6	9.6	8.8
258	5	107.8	47.7	30.6	23.1	18.6	15.7	13.5	11.9	10.7	9.7	8.9
259	4.4	106.4	45.2	29.6	22.4	18.1	15.3	13.2	11.7	10.5	9.5	8.7
260	2.6	103.1	41.3	27.6	21.1	17.2	14.6	12.7	11.2	10	9.1	8.3
261	2.4	99.8	37.7	25.8	19.9	16.3	13.9	12.1	10.7	9.6	8.7	8
262	2.3	96.4	35.5	24.6	19	15.6	13.3	11.6	10.3	9.2	8.4	7.7
263	2.3	93.1	34.2	23.7	18.4	15.1	12.8	11.2	9.9	8.9	8.1	7.4
264	2.2	81.7	32.9	22.8	17.7	14.5	12.4	10.8	9.5	8.6	7.8	7.2
265	2.1	84	31.8	22	17.1	14	11.9	10.4	9.2	8.3	7.5	6.9
266	2	83.1	30.6	21.2	16.4	13.5	11.5	10	8.8	8	7.2	6.6
267	2	70.7	29.1	20.2	15.7	12.9	11	9.6	8.5	7.6	6.9	6.4
268	1.9	64.3	27.7	19.3	15	12.3	10.5	9.1	8.1	7.3	6.6	6.1
269	1.8	70.5	26.9	18.6	14.4	11.8	10.1	8.8	7.8	7	6.4	5.8
270	1.7	69.8	25.7	17.8	13.8	11.3	9.6	8.4	7.4	6.7	6.1	5.6
271	7.3	108.8	54.7	33.1	24.4	19.5	16.3	14	12.3	11	10	9.1
272	7	109.6	54.6	33.2	24.5	19.6	16.4	14.1	12.4	11.1	10	9.1
273	6.6	110.5	52.6	32.7	24.3	19.5	16.4	14.1	12.4	11.1	10	9.2
274	6.2	111.4	52.6	32.8	24.4	19.6	16.4	14.2	12.5	11.2	10.1	9.2
275	5.4	112.2	53.1	33.1	24.6	19.8	16.6	14.3	12.6	11.3	10.2	9.3
276	4.9	113.1	54.2	33.6	24.9	20	16.8	14.5	12.7	11.4	10.3	9.4
277	3.3	111.6	51	32.3	24.2	19.5	16.4	14.1	12.4	11.1	10.1	9.2
278	2.6	107.8	46.2	30.1	22.8	18.4	15.5	13.4	11.9	10.6	9.6	8.8
279	2.5	102.7	40.8	27.6	21.2	17.3	14.6	12.7	11.2	10.1	9.2	8.4
280	2.4	93.5	36.8	25.5	19.8	16.2	13.8	12	10.7	9.6	8.7	8
281	2.3	87.3	35.3	24.5	19	15.6	13.3	11.6	10.3	9.2	8.4	7.7
282	2.2	77.1	33.5	23.3	18.1	14.9	12.7	11.1	9.8	8.8	8	7.4
283	2.2	75.8	32.3	22.4	17.4	14.3	12.2	10.6	9.4	8.5	7.7	7.1
284	2.1	72.3	30.9	21.5	16.7	13.7	11.7	10.2	9	8.1	7.4	6.8
285	2	63.9	29.1	20.3	15.8	13	11.1	9.7	8.6	7.7	7	6.4
286	1.9	59.6	27.6	19.3	15.1	12.4	10.6	9.2	8.2	7.4	6.7	6.1
287	1.8	63.7	26.8	18.6	14.5	11.9	10.1	8.8	7.8	7	6.4	5.9
288	1.7	67.4	25.7	17.8	13.8	11.3	9.6	8.4	7.4	6.7	6.1	5.6
289	7.5	112.3	60.1	35.2	25.7	20.5	17.1	14.7	12.9	11.5	10.4	9.4
290	7.3	113.5	59.4	35.2	25.8	20.6	17.2	14.8	13	11.6	10.4	9.5
291	6.7	114.8	57.9	35	25.8	20.6	17.2	14.8	13	11.6	10.5	9.6
292	6.3	116	58.6	35.4	26.1	20.8	17.4	15	13.2	11.7	10.6	9.7
293	6.3	117.2	60.6	36.1	26.5	21.2	17.7	15.2	13.3	11.9	10.8	9.8
294	6	118.4	61.1	36.5	26.8	21.4	17.8	15.3	13.5	12	10.9	9.9
295	4.1	116.8	58.4	35.4	26.2	20.9	17.5	15.1	13.2	11.8	10.7	9.7
296	2.7	112.6	52.9	33.1	24.6	19.8	16.6	14.3	12.6	11.3	10.2	9.3
297	2.6	108.3	47.3	30.5	23	18.6	15.7	13.6	12	10.7	9.7	8.9
298	2.5	98.1	38.3	26.5	20.5	16.9	14.3	12.5	11.1	10	9	8.3
299	2.4	84.7	36.2	25.2	19.6	16.1	13.7	11.9	10.6	9.5	8.7	7.9
300	2.2	74.5	34.1	23.9	18.6	15.3	13	11.4	10.1	9.1	8.3	7.6
301	2.2	68.7	32.3	22.7	17.7	14.6	12.4	10.8	9.6	8.7	7.9	7.2
302	2.1	64.8	30.7	21.6	16.8	13.9	11.8	10.3	9.2	8.2	7.5	6.9
303	2	59.5	29	20.4	15.9	13.1	11.2	9.8	8.7	7.8	7.1	6.5
304	1.9	53.1	27	19.1	15	12.4	10.6	9.2	8.2	7.4	6.7	6.2
305	1.8	56.6	26.4	18.5	14.4	11.8	10.1	8.8	7.8	7	6.4	5.9
306	1.7	56.6	25.2	17.5	13.6	11.2	9.6	8.3	7.4	6.6	6	5.5
307	7.8	115.9	64.7	37	26.9	21.3	17.7	15.2	13.4	11.9	10.7	9.8
308	7.4	117.5	63.8	37.1	27	21.5	17.9	15.4	13.5	12	10.8	9.9
309	6.9	119	64	37.4	27.3	21.7	18.1	15.5	13.6	12.2	11	10
310	6.1	120.6	63.9	37.6	27.5	21.9	18.3	15.7	13.8	12.3	11.1	10.1
311	5.9	122.1	65.7	38.4	28	22.3	18.6	15.9	14	12.5	11.3	10.3
312	4.5	123.6	66	38.7	28.3	22.5	18.8	16.1	14.2	12.6	11.4	10.4
313	3	122	63.4	37.7	27.7	22.1	18.4	15.8	13.9	12.4	11.2	10.2
314	2.8	115.8	56.9	35	26	20.8	17.4	15	13.2	11.8	10.7	9.7
315	2.7	108.4	49.3	31.8	24	19.4	16.3	14.1	12.4	11.1	10.1	9.2
316	2.6	100.2	42	28.4	21.8	17.8	15.1	13.1	11.6	10.4	9.5	8.7
317	2.5	87.8	37.4	26	20.2	16.6	14.1	12.3	10.9	9.8	8.9	8.2
318	2.3	74.2	34.9	24.5	19.1	15.7	13.4	11.7	10.4	9.3	8.5	7.8
319	2.2	65.8	32.6	23	18	14.8	12.7	11.1	9.8	8.8	8	7.4
320	2.1	57.5	30.1	21.4	16.8	13.9	11.9	10.4	9.3	8.3	7.6	7
321	2	55.5	28.7	20.4	16	13.2	11.3	9.9	8.8	7.9	7.2	6.6
322	1.9	49	26.4	18.9	14.9	12.4	10.6	9.2	8.2	7.4	6.8	6.2
323	1.8	46.6	24.9	17.8	14	11.6	10	8.7	7.7	7	6.4	5.8
324	1.7	46.8	23.9	17	13.3	11	9.4	8.2	7.3	6.6	6	5.5
325	7.6	116.1	64.8	37.1	26.9	21.4	17.8	15.3	13.4	11.9	10.8	9.8
326	7.1	117.8	64.1	37.2	27.1	21.6	17.9	15.4	13.5	12.1	10.9	9.9
327	6.7	119.5	64.2	37.5	27.4	21.8	18.2	15.6	13.7	12.2	11	10
328	6.2	121.2	65.8	38.2	27.9	22.2	18.4	15.8	13.9	12.4	11.2	10.2
329	5.8	122.8	67.3	38.9	28.4	22.5	18.7	16.1	14.1	12.6	11.4	10.4
330	4.5	124.5	68.3	39.5	28.7	22.8	19	16.3	14.3	12.8	11.5	10.5
331	2.9	123.1	64.7	38.2	28	22.3	18.6	16	14.1	12.5	11.3	10.3
332	2.7	109.5	52.2	33.6	25.3	20.4	17.2	14.9	13.1	11.7	10.6	9.7
333	2.6	99.1	43.4	29.6	22.8	18.7	15.9	13.8	12.2	11	10	9.1
334	2.5	90.6	39.6	27.6	21.4	17.6	15	13.1	11.6	10.4	9.5	8.7
335	2.5	86	37.9	26.4	20.5	16.9	14.4	12.5	11.1	10	9.1	8.3
336	2.4	74.9	35.5	24.9	19.4	16	13.6	11.9	10.6	9.5	8.7	7.9
337	2.2	64.2	32.8	23.3	18.3	15.1	12.9	11.3	10	9	8.2	7.5
338	2.1	53.2	29.7	21.4	16.9	14.1	12.1	10.6	9.4	8.5	7.7	7.1
339	2	48	27.6	20.1	15.9	13.2	11.4	10	8.9	8	7.3	6.7
340	2	44.7	25.9	18.9	15	12.5	10.7	9.4	8.4	7.6	6.9	6.4
341	1.9	44.9	25.1	18.2	14.4	11.9	10.2	9	8	7.2	6.6	6
342	1.8	40.6	23.3	16.9	13.4	11.2	9.6	8.4	7.5	6.8	6.2	5.7
343	1.8	43.8	24.4	17.6	13.9	11.5	9.9	8.7	7.7	7	6.3	5.8
344	2	44.2	25.9	19	15.1	12.6	10.8	9.5	8.5	7.6	7	6.4
345	2.2	43.5	27	20.1	16.1	13.5	11.6	10.2	9.2	8.3	7.6	7
346	2.4	48.3	29.7	22	17.6	14.8	12.7	11.2	10	9	8.3	7.6
347	2.6	46.9	30.3	22.9	18.5	15.6	13.5	11.9	10.6	9.6	8.8	8.1
348	2.8	37.8	27.3	21.5	17.9	15.3	13.4	11.9	10.8	9.8	9	8.3
349	7.4	112.9	62.8	36	26.2	20.8	17.3	14.8	13	11.6	10.5	9.5
350	7.1	114.5	62.4	36.2	26.4	21	17.4	15	13.1	11.7	10.6	9.6
351	6.8	116.1	62.8	36.6	26.7	21.2	17.7	15.2	13.3	11.9	10.7	9.8
352	6.5	117.7	64.5	37.3	27.2	21.6	18	15.4	13.5	12.1	10.9	9.9
353	6.2	119.4	65.9	37.9	27.6	21.9	18.2	15.7	13.7	12.2	11	10.1
354	5.1	121	66.6	38.4	28	22.2	18.5	15.9	13.9	12.4	11.2	10.2
355	2.9	119.9	63.9	37.5	27.4	21.8	18.2	15.6	13.7	12.2	11.1	10.1
356	2.7	112.6	55.6	34.5	25.6	20.5	17.2	14.8	13.1	11.7	10.6	9.6
357	2.6	101	44.9	30.1	23.1	18.8	15.9	13.8	12.2	11	9.9	9.1
358	2.5	89	39.3	27.4	21.3	17.5	14.9	13	11.5	10.4	9.4	8.7
359	2.4	80.5	37.4	26.2	20.4	16.8	14.3	12.5	11.1	10	9.1	8.3
360	2.4	78.1	36.2	25.3	19.7	16.2	13.8	12.1	10.7	9.6	8.8	8
361	2.3	65	33.4	23.8	18.6	15.4	13.2	11.5	10.2	9.2	8.4	7.7
362	2.2	57.1	31.1	22.4	17.6	14.6	12.5	11	9.8	8.8	8	7.4
363	2.1	49.7	28.7	20.9	16.6	13.8	11.8	10.4	9.3	8.4	7.6	7
364	2	39.7	25.1	18.8	15.1	12.7	11	9.7	8.7	7.8	7.2	6.6
365	2	38.6	24.2	18.1	14.6	12.2	10.5	9.3	8.3	7.5	6.9	6.3
366	1.9	38.7	23.8	17.6	14.1	11.8	10.2	8.9	8	7.2	6.6	6.1
367	2	36.6	23.3	17.5	14.1	11.9	10.2	9	8.1	7.3	6.7	6.2
368	2.1	40.2	25.5	19.2	15.4	13	11.2	9.9	8.8	8	7.3	6.7
369	2.3	36.3	24.9	19.2	15.7	13.4	11.6	10.3	9.3	8.4	7.7	7.1
370	2.4	35.5	25.2	19.8	16.3	13.9	12.2	10.8	9.8	8.9	8.2	7.5
371	2.7	40.3	28.1	21.8	17.9	15.3	13.3	11.8	10.6	9.6	8.8	8.2
372	2.9	41	29	22.7	18.8	16	14	12.4	11.2	10.2	9.4	8.6
373	7.2	109.7	59.8	34.7	25.3	20.1	16.7	14.4	12.6	11.2	10.1	9.2
374	6.8	111.2	59.8	34.9	25.5	20.3	16.9	14.5	12.7	11.4	10.3	9.4
375	6.8	112.8	60.3	35.3	25.8	20.5	17.1	14.7	12.9	11.5	10.4	9.5
376	6.5	114.3	63	36.3	26.4	21	17.5	15	13.1	11.7	10.6	9.6
377	5.8	115.9	63.7	36.8	26.8	21.2	17.7	15.2	13.3	11.9	10.7	9.8
378	4.5	117.4	64.3	37.2	27.1	21.5	17.9	15.4	13.5	12	10.9	9.9
379	2.8	116.8	61.8	36.4	26.7	21.2	17.7	15.2	13.3	11.9	10.8	9.8
380	2.7	114	57.6	34.7	25.6	20.5	17.1	14.7	12.9	11.5	10.4	9.5
381	2.6	100.6	45.3	30.2	23	18.7	15.8	13.7	12.1	10.9	9.9	9
382	2.5	91.6	39.3	27.3	21.2	17.5	14.9	13	11.5	10.3	9.4	8.6
383	2.4	83.8	37.9	26.4	20.6	16.9	14.4	12.6	11.2	10	9.1	8.4
384	2.4	75.3	36.2	25.4	19.8	16.4	13.9	12.2	10.8	9.7	8.9	8.1
385	2.3	67.8	34.4	24.4	19.1	15.8	13.5	11.8	10.5	9.4	8.6	7.9
386	2.3	57.6	31.8	22.9	18.1	15	12.9	11.3	10	9	8.2	7.6
387	2.2	47.4	28.7	21.1	16.9	14.1	12.1	10.7	9.5	8.6	7.9	7.2
388	2.1	41.6	26.4	19.8	15.9	13.4	11.6	10.2	9.1	8.2	7.5	6.9
389	2.1	34.2	23.2	17.9	14.6	12.4	10.8	9.5	8.6	7.8	7.1	6.6
390	2	34.4	23	17.6	14.3	12.1	10.5	9.3	8.4	7.6	6.9	6.4
391	2.1	32.7	22.5	17.4	14.3	12.1	10.6	9.4	8.4	7.6	7	6.5
392	2.2	33	23.3	18.2	15	12.8	11.2	9.9	8.9	8.1	7.5	6.9
393	2.4	30.6	22.6	18.1	15.1	13	11.5	10.2	9.2	8.4	7.8	7.2
394	2.5	33.4	24.5	19.5	16.3	14	12.3	11	9.9	9.1	8.3	7.7
395	2.7	32.2	24.3	19.7	16.6	14.4	12.7	11.4	10.3	9.4	8.7	8
396	2.9	34.7	26.1	21.1	17.7	15.3	13.5	12.1	10.9	10	9.2	8.5
397	6.8	106.5	57.2	33.4	24.4	19.4	16.2	13.9	12.2	10.9	9.8	9
398	6.6	108	56.7	33.5	24.6	19.6	16.3	14	12.3	11	9.9	9.1
399	6	109.4	57.8	34.1	25	19.9	16.6	14.2	12.5	11.2	10.1	9.2
400	5.5	110.9	59.1	34.7	25.4	20.2	16.8	14.5	12.7	11.3	10.2	9.3
401	4.7	112.4	59.6	35.1	25.7	20.4	17	14.6	12.9	11.5	10.4	9.4
402	3.9	113.9	61.1	35.7	26.1	20.8	17.3	14.9	13	11.6	10.5	9.6
403	2.6	113.7	60.3	35.5	26	20.7	17.2	14.8	13	11.6	10.5	9.5
404	2.6	111.7	56.3	34	25.1	20	16.7	14.4	12.7	11.3	10.2	9.3
405	2.6	108.6	52	32.4	24.1	19.3	16.2	14	12.3	11	10	9.1
406	2.5	95.8	41.3	28.2	21.7	17.7	15	13.1	11.6	10.4	9.4	8.7
407	2.5	89.8	38.4	26.7	20.8	17.1	14.5	12.7	11.2	10.1	9.2	8.4
408	2.4	81.4	37.2	26	20.2	16.6	14.2	12.4	11	9.9	9	8.2
409	2.4	72	35.5	25.1	19.6	16.2	13.8	12	10.7	9.6	8.8	8
410	2.4	64.3	33.8	24.1	18.9	15.7	13.4	11.7	10.4	9.4	8.5	7.8
411	2.3	52.1	30.6	22.4	17.8	14.9	12.8	11.2	10	9	8.2	7.6
412	2.3	44.8	28.1	21	16.8	14.1	12.2	10.7	9.6	8.7	7.9	7.3
413	2.2	35.6	24.4	18.8	15.4	13.1	11.4	10.1	9.1	8.2	7.5	7
414	2.1	27.7	20.5	16.4	13.7	11.8	10.4	9.3	8.4	7.7	7.1	6.5
415	2.2	28.4	21	16.8	14.1	12.1	10.6	9.5	8.6	7.8	7.2	6.7
416	2.3	29.1	21.8	17.5	14.7	12.7	11.2	10	9.1	8.3	7.6	7.1
417	2.5	29.6	22.4	18.2	15.3	13.3	11.7	10.5	9.5	8.7	8	7.4
418	2.6	30.6	23.3	19	16	13.9	12.3	11	10	9.1	8.4	7.8
419	2.8	28.3	22.3	18.5	15.8	13.8	12.3	11.1	10.1	9.3	8.6	8
420	2.9	31.1	24.2	19.9	17	14.8	13.2	11.8	10.8	9.9	9.1	8.5
421	6.1	103.2	52.5	31.6	23.2	18.6	15.5	13.3	11.7	10.5	9.5	8.6
422	6.3	104.7	55.1	32.6	23.9	19	15.8	13.6	12	10.7	9.6	8.8
423	5.8	106.1	54.5	32.6	24	19.1	16	13.7	12.1	10.8	9.7	8.9
424	5.1	107.5	54.9	33	24.3	19.4	16.2	13.9	12.2	10.9	9.9	9
425	3	108.9	55.3	33.3	24.5	19.6	16.4	14.1	12.4	11	10	9.1
426	2.5	110.4	55.8	33.7	24.8	19.8	16.6	14.3	12.5	11.2	10.1	9.2
427	2.5	110.5	55.8	33.7	24.8	19.8	16.6	14.3	12.5	11.2	10.1	9.2
428	2.5	109.4	53.9	32.9	24.4	19.5	16.3	14.1	12.4	11	10	9.1
429	2.5	107.2	51.6	32	23.8	19.1	16	13.8	12.2	10.9	9.8	9
430	2.5	98.1	44	29.2	22.2	18.1	15.3	13.2	11.7	10.5	9.5	8.7
431	2.5	83	38	26.5	20.7	17	14.5	12.6	11.2	10.1	9.2	8.4
432	2.5	83.9	37.7	26.3	20.5	16.9	14.4	12.5	11.1	10	9.1	8.3
433	2.4	74	36.3	25.6	20	16.5	14.1	12.3	10.9	9.8	8.9	8.2
434	2.4	67.9	35.1	24.9	19.6	16.2	13.8	12.1	10.7	9.7	8.8	8.1
435	2.4	59.9	33.2	24	18.9	15.7	13.5	11.8	10.5	9.5	8.6	7.9
436	2.4	48.4	29.9	22.2	17.8	14.9	12.9	11.3	10.1	9.2	8.4	7.7
437	2.3	41.7	27.4	20.8	16.9	14.3	12.4	10.9	9.8	8.9	8.1	7.5
438	2.3	31.6	22.9	18.2	15.1	13	11.4	10.1	9.1	8.3	7.6	7.1
439	2.2	23.9	18.9	15.6	13.4	11.7	10.4	9.4	8.6	7.9	7.3	6.8
440	2.4	26.7	20.7	17.1	14.5	12.7	11.2	10.1	9.2	8.4	7.8	7.2
441	2.5	23	18.7	15.8	13.7	12.1	10.9	9.9	9	8.3	7.7	7.2
442	2.6	22.8	18.8	16	13.9	12.4	11.1	10.1	9.3	8.6	8	7.4
443	2.8	25.3	20.6	17.4	15.1	13.3	12	10.8	9.9	9.2	8.5	7.9
444	3	26.7	21.7	18.3	15.9	14	12.6	11.4	10.4	9.6	8.9	8.3
445	5.3	100	48.5	29.9	22.2	17.8	14.9	12.8	11.3	10.1	9.1	8.3
446	5.4	101.4	51	30.9	22.8	18.2	15.2	13.1	11.5	10.3	9.3	8.5
447	4.4	102.7	50.9	31	22.9	18.3	15.3	13.2	11.6	10.4	9.4	8.6
448	4.8	104.1	52.9	31.8	23.4	18.7	15.6	13.5	11.8	10.6	9.5	8.7
449	2.4	105.5	52.3	31.8	23.5	18.8	15.8	13.6	11.9	10.7	9.6	8.8
450	2.4	106.8	53.3	32.4	23.9	19.1	16	13.8	12.1	10.8	9.8	8.9
451	2.5	107.4	53.9	32.6	24.1	19.2	16.1	13.8	12.2	10.9	9.8	9
452	2.5	107.1	52.6	32.2	23.8	19.1	16	13.8	12.1	10.8	9.8	8.9
453	2.5	105.8	50.4	31.4	23.4	18.8	15.8	13.6	12	10.7	9.7	8.9
454	2.5	99	44.8	29.4	22.3	18.1	15.3	13.2	11.7	10.5	9.5	8.7
455	2.5	90.3	38.9	27	20.9	17.2	14.6	12.8	11.3	10.2	9.2	8.5
456	2.5	74.5	36.9	26.1	20.4	16.8	14.4	12.6	11.2	10	9.1	8.4
457	2.5	69.3	36	25.6	20.1	16.6	14.2	12.4	11.1	10	9.1	8.3
458	2.5	59.3	33.8	24.6	19.5	16.2	13.9	12.2	10.9	9.8	8.9	8.2
459	2.5	55.5	32.8	24	19.1	16	13.7	12	10.7	9.7	8.9	8.1
460	2.5	49.7	31	23.1	18.5	15.5	13.4	11.8	10.6	9.5	8.7	8
461	2.5	40.2	27.4	21.1	17.3	14.6	12.7	11.3	10.1	9.2	8.4	7.8
462	2.4	32.4	23.8	19	15.8	13.6	11.9	10.7	9.6	8.8	8.1	7.5
463	2.4	27.6	21.3	17.5	14.8	12.9	11.4	10.3	9.3	8.6	7.9	7.3
464	2.5	24.1	19.4	16.3	14.1	12.4	11.1	10.1	9.2	8.5	7.9	7.3
465	2.5	18.7	15.9	13.9	12.3	11.1	10.1	9.2	8.5	7.9	7.4	7
466	2.8	21.6	18.1	15.6	13.7	12.2	11.1	10.1	9.3	8.6	8	7.5
467	2.9	25.4	20.8	17.6	15.3	13.6	12.2	11.1	10.1	9.3	8.7	8.1
468	3.1	26.1	21.4	18.2	15.8	14	12.6	11.4	10.5	9.7	9	8.4
469	2.4	104.2	51.2	31.3	23.2	18.6	15.5	13.4	11.8	10.5	9.5	8.7
470	2.5	104.9	51.5	31.5	23.3	18.7	15.6	13.5	11.8	10.6	9.6	8.7
471	2.5	105.5	50.3	31.2	23.2	18.6	15.6	13.5	11.9	10.6	9.6	8.8
472	2.6	102.2	48.5	30.7	23	18.5	15.5	13.4	11.8	10.6	9.6	8.8
473	2.5	89.1	38.9	27	21	17.2	14.7	12.8	11.3	10.2	9.3	8.5
474	2.5	76.7	37.5	26.5	20.7	17.1	14.6	12.7	11.3	10.2	9.2	8.5
475	2.6	70.5	36.7	26.1	20.5	17	14.5	12.7	11.3	10.2	9.2	8.5
476	2.6	64.7	35.7	25.7	20.3	16.8	14.4	12.6	11.2	10.1	9.2	8.5
477	2.6	57	33.8	24.8	19.8	16.5	14.2	12.5	11.1	10	9.2	8.4
478	2.6	49.2	31.4	23.6	19.1	16	13.8	12.2	10.9	9.9	9	8.3
479	2.6	41.5	28.5	22	18	15.3	13.3	11.8	10.6	9.7	8.8	8.2
480	2.6	33.9	25	20	16.7	14.3	12.6	11.3	10.2	9.3	8.5	7.9
481	2.7	33.7	25	20.1	16.8	14.5	12.8	11.4	10.3	9.4	8.7	8
482	2.7	28.9	22.6	18.6	15.9	13.9	12.3	11.1	10.1	9.3	8.6	8
483	2.6	20.4	17.2	15	13.2	11.9	10.8	9.9	9.1	8.4	7.9	7.4
484	2.9	21.3	18	15.6	13.8	12.4	11.2	10.2	9.4	8.8	8.2	7.7
485	3	22.4	18.9	16.3	14.4	12.9	11.7	10.7	9.8	9.1	8.5	7.9
486	3.1	21.2	18.1	15.8	14.1	12.7	11.5	10.6	9.8	9.1	8.5	8
487	2.4	101.1	47.7	29.8	22.2	17.8	14.9	12.9	11.3	10.1	9.2	8.4
488	2.4	102.6	48.4	30.2	22.5	18.1	15.2	13.1	11.5	10.3	9.3	8.5
489	2.5	104.1	50	30.9	23	18.4	15.4	13.3	11.7	10.5	9.5	8.6
490	2.5	100.8	48.6	30.7	22.9	18.5	15.5	13.4	11.8	10.5	9.5	8.7
491	2.5	87.8	38.7	26.9	21	17.2	14.7	12.8	11.3	10.2	9.3	8.5
492	2.6	82.6	38.6	27	21.1	17.4	14.8	12.9	11.5	10.3	9.4	8.6
493	2.6	76	38.1	26.9	21.1	17.4	14.9	13	11.5	10.4	9.5	8.7
494	2.7	70.8	37.5	26.8	21.1	17.4	14.9	13.1	11.6	10.5	9.5	8.7
495	2.7	58.8	34.9	25.6	20.4	17.1	14.7	12.9	11.5	10.4	9.5	8.7
496	2.7	50.8	32.6	24.5	19.8	16.7	14.4	12.7	11.4	10.3	9.4	8.7
497	2.8	43.1	29.7	23	18.9	16	14	12.4	11.1	10.1	9.3	8.6
498	2.8	37.7	27.4	21.7	18	15.5	13.6	12.1	10.9	9.9	9.1	8.4
499	2.8	37.3	27.3	21.8	18.1	15.6	13.7	12.2	11	10.1	9.3	8.6
500	2.9	31.6	24.4	20.1	17	14.8	13.2	11.8	10.7	9.8	9.1	8.4
501	2.9	24.1	19.9	17	14.9	13.2	11.9	10.9	10	9.2	8.6	8
502	3	23.1	19.4	16.7	14.7	13.1	11.9	10.8	10	9.2	8.6	8
503	3.1	21.4	18.2	15.9	14.1	12.7	11.5	10.6	9.8	9.1	8.5	8
504	3.2	17.5	15.4	13.8	12.4	11.4	10.5	9.7	9	8.5	7.9	7.5
505	2.3	98	43.5	27.9	21	16.9	14.2	12.3	10.9	9.7	8.8	8
506	2.3	100.1	44.9	28.7	21.6	17.4	14.6	12.6	11.1	10	9	8.3
507	2.4	94.6	41.6	27.7	21.2	17.2	14.6	12.6	11.2	10	9.1	8.3
508	2.5	88.5	39.5	27.1	20.9	17.2	14.6	12.7	11.2	10.1	9.2	8.4
509	2.5	86.2	38.6	27	21	17.3	14.7	12.8	11.4	10.2	9.3	8.5
510	2.6	80.8	38.7	27.2	21.2	17.5	14.9	13	11.6	10.4	9.5	8.7
511	2.7	71.1	37.7	26.9	21.2	17.5	15	13.1	11.7	10.5	9.6	8.8
512	2.7	66.9	37.3	26.9	21.3	17.7	15.1	13.3	11.8	10.7	9.7	8.9
513	2.8	63.1	36.8	26.8	21.3	17.8	15.3	13.4	11.9	10.8	9.8	9
514	2.8	55.1	34.7	25.9	20.9	17.5	15.1	13.3	11.9	10.8	9.8	9.1
515	2.9	47	31.9	24.5	20.1	17	14.8	13.1	11.8	10.7	9.8	9
516	2.9	39.1	28.5	22.6	18.9	16.2	14.2	12.7	11.4	10.4	9.6	8.9
517	3	33.5	25.7	21	17.8	15.4	13.7	12.3	11.1	10.2	9.4	8.7
518	3	35	26.7	21.7	18.3	15.9	14.1	12.6	11.4	10.5	9.7	9
519	3.1	31.8	25	20.7	17.7	15.4	13.7	12.4	11.3	10.3	9.6	8.9
520	3	18.6	16.2	14.4	12.9	11.7	10.8	9.9	9.2	8.6	8.1	7.6
521	3.2	21.1	18.1	15.8	14.1	12.7	11.6	10.7	9.9	9.2	8.6	8.1
522	3.2	14.2	12.8	11.7	10.8	10	9.3	8.7	8.2	7.7	7.3	6.9
523	2	94.8	38.4	25.6	19.6	15.9	13.5	11.7	10.3	9.3	8.4	7.7
524	2.2	89.3	35.9	24.9	19.3	15.9	13.5	11.8	10.4	9.4	8.5	7.8
525	2.4	87.6	36.9	25.6	19.9	16.3	13.9	12.1	10.8	9.7	8.8	8.1
526	2.4	81	37.3	26.1	20.3	16.7	14.3	12.4	11	9.9	9	8.3
527	2.5	79.9	38.1	26.7	20.9	17.2	14.6	12.8	11.4	10.2	9.3	8.5
528	2.6	77.6	38.5	27.2	21.3	17.6	15	13.1	11.6	10.5	9.5	8.8
529	2.7	67.7	37.4	26.9	21.3	17.7	15.1	13.3	11.8	10.6	9.7	8.9
530	2.8	59.7	35.9	26.4	21.1	17.6	15.2	13.3	11.9	10.8	9.8	9
531	2.9	58.8	36.1	26.8	21.4	17.9	15.5	13.6	12.1	11	10	9.2
532	3	55.3	35.4	26.6	21.4	18	15.6	13.7	12.3	11.1	10.2	9.4
533	3	49.2	33.4	25.7	21	17.8	15.5	13.7	12.3	11.2	10.2	9.4
534	3.1	41.1	30	23.8	19.8	17	14.9	13.3	12	11	10.1	9.3
535	3.1	37.2	28.1	22.7	19.2	16.6	14.6	13.1	11.9	10.9	10	9.3
536	3.3	47.6	33.4	26.1	21.5	18.3	16	14.2	12.8	11.6	10.7	9.9
537	3.3	44.1	32	25.3	21	18	15.8	14.1	12.7	11.6	10.6	9.8
538	3.1	17.8	15.6	14	12.6	11.5	10.6	9.8	9.2	8.6	8.1	7.6
539	3.2	17	15.1	13.5	12.3	11.3	10.4	9.7	9	8.5	8	7.5
540	3.2	14.6	13.1	12	11	10.2	9.5	8.9	8.4	7.9	7.5	7.1
541	1.9	83.5	33.6	23.3	18.1	14.8	12.6	11	9.8	8.8	8	7.3
542	2.2	82.2	34.8	24.2	18.8	15.5	13.2	11.5	10.2	9.1	8.3	7.6
543	2.3	80	35.9	25.1	19.5	16	13.7	11.9	10.6	9.5	8.6	7.9
544	2.4	73.8	36.3	25.6	20	16.5	14.1	12.3	10.9	9.8	8.9	8.2
545	2.6	72	37	26.3	20.6	17	14.5	12.7	11.3	10.2	9.3	8.5
546	2.7	72.5	38	27.1	21.3	17.6	15	13.1	11.7	10.5	9.6	8.8
547	2.8	65.5	37.3	27	21.4	17.8	15.3	13.4	11.9	10.8	9.8	9
548	2.8	58.1	35.8	26.6	21.3	17.9	15.4	13.5	12.1	10.9	10	9.2
549	3	54.7	35.2	26.5	21.4	18	15.6	13.8	12.3	11.2	10.2	9.4
550	3.1	53.8	35.4	26.9	21.8	18.4	15.9	14.1	12.6	11.4	10.5	9.6
551	3.2	48.2	33.5	26	21.4	18.2	15.9	14.1	12.7	11.5	10.5	9.7
552	3.2	43.5	31.6	25.1	20.9	17.9	15.7	14	12.6	11.5	10.6	9.8
553	3.3	38.6	29.3	23.7	20	17.3	15.3	13.7	12.4	11.4	10.5	9.7
554	3.4	42.9	31.6	25.3	21.1	18.2	16	14.3	12.9	11.8	10.8	10
555	3.4	41.4	30.9	24.9	20.9	18	15.9	14.2	12.8	11.7	10.8	10
556	3.4	29.5	24	20.3	17.6	15.6	14	12.7	11.6	10.7	9.9	9.3
557	3.2	14.5	13.1	12	11	10.2	9.5	8.9	8.4	7.9	7.5	7.1
558	3.3	13.9	12.6	11.6	10.7	9.9	9.3	8.7	8.2	7.8	7.4	7
559	1.9	77	32.3	22.4	17.4	14.3	12.2	10.6	9.4	8.5	7.7	7.1
560	2.1	71	33.2	23.3	18.2	15	12.7	11.1	9.9	8.9	8.1	7.4
561	2.3	70.6	34.5	24.3	19	15.6	13.3	11.7	10.4	9.3	8.5	7.8
562	2.4	67.7	35.2	25	19.6	16.2	13.9	12.1	10.8	9.7	8.9	8.1
563	2.6	68.1	36.3	26	20.4	16.9	14.5	12.7	11.3	10.2	9.2	8.5
564	2.7	67.5	37.2	26.8	21.1	17.5	15	13.2	11.7	10.6	9.6	8.8
565	2.8	60.6	36.3	26.7	21.3	17.8	15.3	13.4	12	10.8	9.9	9.1
566	2.9	53.6	34.7	26.2	21.2	17.8	15.4	13.6	12.2	11	10.1	9.3
567	3	48.1	33.1	25.5	20.9	17.8	15.5	13.7	12.3	11.2	10.3	9.5
568	3.1	47.6	33.3	25.9	21.3	18.2	15.9	14.1	12.7	11.5	10.6	9.8
569	3.3	44.1	32	25.4	21.1	18.1	15.9	14.2	12.8	11.6	10.7	9.9
570	3.4	38.7	29.5	24	20.3	17.6	15.6	14	12.7	11.6	10.7	9.9
571	3.4	36.3	28.3	23.3	19.9	17.3	15.4	13.8	12.6	11.5	10.7	9.9
572	3.5	42.5	31.8	25.6	21.5	18.6	16.3	14.6	13.2	12.1	11.1	10.3
573	3.6	44.8	33	26.4	22	19	16.7	14.9	13.5	12.3	11.3	10.5
574	3.5	38.3	29.6	24.2	20.5	17.9	15.8	14.2	12.9	11.8	10.9	10.2
575	3.4	21.2	18.4	16.3	14.6	13.2	12.1	11.1	10.3	9.6	9	8.5
576	3.4	17.6	15.7	14.1	12.8	11.8	10.9	10.1	9.5	8.9	8.4	7.9
577	2	72	31.4	21.9	17	14	11.9	10.4	9.2	8.3	7.5	6.9
578	2.1	68.8	32.6	22.9	17.8	14.7	12.5	10.9	9.7	8.7	7.9	7.3
579	2.2	63	33	23.5	18.5	15.3	13.1	11.4	10.2	9.2	8.3	7.6
580	2.4	61	33.7	24.3	19.2	15.9	13.6	11.9	10.6	9.6	8.7	8
581	2.6	60.7	34.6	25.1	19.9	16.6	14.2	12.5	11.1	10	9.1	8.4
582	2.7	62.8	36.1	26.3	20.8	17.3	14.9	13.1	11.6	10.5	9.6	8.8
583	2.9	60.1	36.2	26.7	21.3	17.8	15.3	13.5	12	10.9	9.9	9.1
584	3	52.6	34.4	26.1	21.1	17.8	15.4	13.6	12.2	11.1	10.1	9.3
585	3.1	45	31.8	24.9	20.5	17.5	15.3	13.6	12.2	11.1	10.2	9.4
586	3.2	40.4	29.9	24	20.1	17.3	15.2	13.6	12.3	11.2	10.3	9.6
587	3.3	38.7	29.4	23.8	20.1	17.4	15.4	13.8	12.5	11.4	10.5	9.8
588	3.4	33.8	26.8	22.3	19.1	16.8	14.9	13.5	12.3	11.3	10.5	9.7
589	3.5	33.7	26.8	22.4	19.3	16.9	15.1	13.6	12.4	11.4	10.6	9.9
590	3.6	42	31.7	25.6	21.5	18.6	16.4	14.7	13.3	12.2	11.2	10.4
591	3.6	44.6	33.1	26.5	22.2	19.1	16.8	15	13.6	12.4	11.4	10.6
592	3.6	37.8	29.3	24.1	20.5	17.9	15.9	14.3	13	11.9	11	10.2
593	3.5	24.6	20.9	18.2	16.1	14.5	13.1	12	11.1	10.3	9.6	9
594	3.4	15.5	14	12.7	11.7	10.8	10.1	9.4	8.9	8.3	7.9	7.5
595	2	68.1	30.9	21.6	16.8	13.8	11.8	10.3	9.1	8.2	7.5	6.8
596	2.2	62.4	31.5	22.3	17.5	14.4	12.3	10.8	9.6	8.6	7.9	7.2
597	2.2	55.7	31.3	22.7	17.9	14.9	12.8	11.2	10	9	8.2	7.5
598	2.4	53	31.5	23.1	18.4	15.4	13.2	11.6	10.4	9.4	8.5	7.9
599	2.5	52.5	32.2	23.8	19.1	16	13.8	12.1	10.8	9.8	8.9	8.2
600	2.7	53.5	33.3	24.8	19.9	16.7	14.4	12.6	11.3	10.2	9.3	8.6
601	2.8	52.9	33.8	25.4	20.5	17.2	14.9	13.1	11.7	10.6	9.7	8.9
602	3	51.8	34	25.8	20.9	17.7	15.3	13.5	12.1	11	10	9.3
603	3.1	44.9	31.7	24.8	20.4	17.4	15.2	13.5	12.2	11.1	10.1	9.4
604	3.2	39.6	29.5	23.6	19.8	17.1	15	13.4	12.2	11.1	10.2	9.5
605	3.3	33.4	26.3	21.7	18.6	16.3	14.5	13	11.9	10.9	10.1	9.4
606	3.4	31	25	21	18.2	16	14.3	13	11.9	10.9	10.1	9.4
607	3.5	31.3	25.3	21.3	18.4	16.3	14.6	13.2	12.1	11.1	10.3	9.6
608	3.5	32	25.8	21.7	18.7	16.5	14.7	13.3	12.2	11.2	10.4	9.7
609	3.6	38.9	29.9	24.4	20.7	18	16	14.3	13	11.9	11	10.2
610	3.6	34.6	27.4	22.8	19.5	17.1	15.3	13.8	12.6	11.5	10.7	9.9
611	3.5	27.9	23.2	19.8	17.4	15.4	13.9	12.7	11.6	10.8	10	9.4
612	3.5	16.7	14.9	13.5	12.3	11.4	10.5	9.8	9.2	8.6	8.2	7.7
613	2	62.4	30.1	21.2	16.5	13.6	11.6	10.1	9	8.1	7.4	6.8
614	2.2	55.7	30.2	21.6	17.1	14.1	12.1	10.6	9.4	8.5	7.7	7.1
615	2.3	51.3	30.1	22	17.5	14.6	12.5	11	9.8	8.9	8.1	7.4
616	2.4	48.9	30.2	22.4	18	15	13	11.4	10.2	9.2	8.4	7.7
617	2.5	48.7	30.8	23.1	18.6	15.6	13.5	11.9	10.6	9.6	8.8	8.1
618	2.7	50.1	32	24	19.4	16.3	14.1	12.4	11.1	10.1	9.2	8.5
619	2.8	45.7	30.9	23.7	19.4	16.4	14.3	12.6	11.3	10.3	9.4	8.7
620	2.9	42.5	30	23.5	19.4	16.5	14.4	12.8	11.6	10.5	9.6	8.9
621	3.1	44	31.1	24.4	20.1	17.2	15	13.4	12	10.9	10	9.3
622	3.2	41.1	30.1	24	20	17.2	15.1	13.5	12.2	11.1	10.2	9.5
623	3.2	30.8	24.6	20.6	17.7	15.6	13.9	12.6	11.5	10.6	9.8	9.1
624	3.4	27	22.4	19.1	16.7	14.9	13.4	12.2	11.2	10.4	9.6	9
625	3.5	29.8	24.3	20.6	17.9	15.8	14.2	12.9	11.8	10.9	10.1	9.4
626	3.5	29.2	23.9	20.3	17.7	15.7	14.1	12.8	11.7	10.8	10.1	9.4
627	3.5	28.1	23.2	19.8	17.3	15.4	13.9	12.6	11.6	10.7	10	9.3
628	3.5	32.4	26	21.8	18.8	16.6	14.8	13.4	12.2	11.3	10.4	9.7
629	3.5	28.2	23.3	19.9	17.4	15.5	14	12.7	11.7	10.8	10	9.4
630	3.5	19.5	17.1	15.2	13.7	12.5	11.5	10.7	9.9	9.3	8.7	8.2
631	2.1	59.4	29.5	20.9	16.3	13.5	11.5	10	8.9	8	7.3	6.7
632	2.2	49.1	28.5	20.8	16.5	13.7	11.8	10.4	9.2	8.3	7.6	7
633	2.3	46.8	28.7	21.2	17	14.2	12.2	10.8	9.6	8.7	7.9	7.3
634	2.4	40.7	27.2	20.7	16.9	14.3	12.4	10.9	9.8	8.9	8.1	7.5
635	2.5	41.8	28.1	21.6	17.6	14.9	12.9	11.4	10.3	9.3	8.5	7.9
636	2.7	42	28.8	22.2	18.2	15.4	13.4	11.9	10.7	9.7	8.9	8.2
637	2.8	38.5	27.6	21.8	18.1	15.5	13.5	12	10.9	9.9	9.1	8.4
638	2.9	36.4	27	21.6	18.1	15.6	13.7	12.2	11.1	10.1	9.3	8.6
639	3	38.4	28.4	22.7	18.9	16.3	14.3	12.8	11.6	10.6	9.7	9
640	3.2	39	29	23.3	19.5	16.8	14.8	13.2	12	10.9	10.1	9.3
641	3.2	31.2	24.8	20.7	17.8	15.6	13.9	12.6	11.5	10.6	9.8	9.1
642	3.3	25.1	21	18.1	16	14.3	12.9	11.8	10.8	10	9.4	8.8
643	3.4	28.1	23.1	19.7	17.2	15.3	13.8	12.5	11.5	10.6	9.9	9.2
644	3.5	27.5	22.8	19.5	17	15.1	13.6	12.4	11.4	10.5	9.8	9.2
645	3.5	23.3	19.9	17.3	15.4	13.9	12.6	11.6	10.7	9.9	9.3	8.7
646	3.5	25.7	21.6	18.6	16.4	14.7	13.3	12.1	11.2	10.3	9.6	9
647	3.6	33.4	26.6	22.2	19.1	16.8	15	13.5	12.3	11.3	10.5	9.8
648	3.5	25	21.1	18.3	16.2	14.5	13.1	12	11.1	10.3	9.6	9
649	2.1	48.4	27.3	19.8	15.6	13	11.1	9.8	8.7	7.8	7.1	6.6
650	2.2	50.1	28.6	20.8	16.5	13.7	11.8	10.3	9.2	8.3	7.6	7
651	2.3	43.7	27.5	20.6	16.6	13.9	12	10.6	9.5	8.6	7.8	7.2
652	2.4	37.5	25.8	19.9	16.3	13.8	12.1	10.7	9.6	8.7	8	7.4
653	2.5	33.7	24.4	19.4	16.1	13.8	12.1	10.8	9.7	8.9	8.2	7.5
654	2.6	33.8	24.9	19.8	16.6	14.3	12.5	11.2	10.1	9.2	8.5	7.8
655	2.8	34.8	25.8	20.6	17.2	14.8	13	11.6	10.5	9.6	8.8	8.2
656	2.9	34.8	26.1	21	17.6	15.2	13.4	12	10.9	9.9	9.1	8.5
657	3	31.9	24.8	20.3	17.3	15.1	13.4	12	10.9	10	9.2	8.6
658	3.1	34.5	26.5	21.6	18.3	15.9	14.1	12.7	11.5	10.5	9.7	9
659	3.2	30.7	24.5	20.4	17.6	15.4	13.8	12.4	11.4	10.4	9.7	9
660	3.3	22.7	19.3	16.8	14.9	13.4	12.2	11.2	10.3	9.6	9	8.4
661	3.4	23.2	19.8	17.2	15.3	13.7	12.5	11.4	10.6	9.8	9.2	8.6
662	3.4	23.2	19.7	17.2	15.3	13.7	12.5	11.5	10.6	9.8	9.2	8.6
663	3.4	20.5	17.8	15.7	14.1	12.8	11.7	10.8	10	9.4	8.8	8.3
664	3.5	22.8	19.5	17.1	15.2	13.7	12.4	11.4	10.6	9.8	9.2	8.6
665	3.5	34.9	27.5	22.8	19.5	17.1	15.2	13.7	12.5	11.4	10.6	9.8
666	3.5	29.4	24.1	20.4	17.8	15.8	14.2	12.9	11.8	10.9	10.1	9.4
667	2.1	52.5	28.1	20.1	15.8	13.1	11.2	9.8	8.7	7.9	7.2	6.6
668	2.2	53.6	29.3	21.1	16.6	13.8	11.8	10.3	9.2	8.3	7.6	6.9
669	2.3	47.9	28.8	21.2	16.9	14.1	12.2	10.7	9.5	8.6	7.9	7.2
670	2.4	37.1	25.5	19.7	16.2	13.7	12	10.6	9.5	8.6	7.9	7.3
671	2.5	33.4	24.3	19.2	16	13.7	12	10.7	9.7	8.8	8.1	7.5
672	2.6	28.1	21.8	17.8	15.1	13.2	11.7	10.5	9.5	8.7	8.1	7.5
673	2.7	27.7	21.8	18	15.4	13.4	11.9	10.8	9.8	9	8.3	7.7
674	2.8	27.1	21.6	18	15.5	13.6	12.1	11	10	9.2	8.5	7.9
675	3	25.9	21.1	17.8	15.4	13.6	12.2	11.1	10.1	9.3	8.7	8.1
676	3.1	26.8	21.8	18.4	16	14.1	12.7	11.5	10.5	9.7	9	8.4
677	3.2	25.7	21.2	18.1	15.9	14.1	12.7	11.6	10.6	9.8	9.1	8.5
678	3.3	19.7	17.1	15.1	13.6	12.3	11.3	10.4	9.7	9	8.4	8
679	3.3	18	15.9	14.2	12.9	11.7	10.8	10	9.3	8.8	8.2	7.8
680	3.4	20.3	17.6	15.6	14	12.7	11.6	10.7	9.9	9.3	8.7	8.2
681	3.4	19.5	17	15.1	13.6	12.4	11.4	10.5	9.8	9.1	8.6	8.1
682	3.5	21.8	18.8	16.5	14.7	13.3	12.1	11.2	10.3	9.6	9	8.5
683	3.5	36.7	28.5	23.4	20	17.4	15.4	13.9	12.6	11.6	10.7	9.9
684	3.5	25.6	21.5	18.5	16.3	14.6	13.2	12.1	11.1	10.3	9.6	9
685	2.4	58.9	29	20.5	16	13.2	11.3	9.9	8.8	7.9	7.2	6.6
686	2.2	50.8	28.6	20.7	16.4	13.6	11.7	10.2	9.1	8.2	7.5	6.9
687	2.3	45.1	27.8	20.7	16.6	13.9	12	10.5	9.4	8.5	7.8	7.1
688	2.4	38.6	26.1	20	16.3	13.8	12	10.6	9.5	8.7	7.9	7.3
689	2.5	36.4	25.6	20	16.5	14	12.3	10.9	9.8	8.9	8.2	7.6
690	2.6	32.4	24	19.2	16.1	13.9	12.2	10.9	9.9	9	8.3	7.7
691	2.8	33.7	25	20.1	16.8	14.5	12.8	11.4	10.3	9.4	8.7	8
692	2.9	29.9	23.2	19.1	16.2	14.2	12.6	11.3	10.3	9.4	8.7	8.1
693	3	26	21	17.7	15.4	13.6	12.2	11	10.1	9.3	8.6	8
694	3.1	23.1	19.3	16.6	14.6	13	11.8	10.7	9.9	9.2	8.5	8
695	3.2	22.5	19	16.5	14.6	13.1	11.9	10.8	10	9.3	8.7	8.1
696	3.3	18	15.8	14.1	12.7	11.6	10.7	9.9	9.2	8.6	8.1	7.6
697	3.3	14.9	13.4	12.2	11.2	10.3	9.6	9	8.4	7.9	7.5	7.1
698	3.3	15.3	13.8	12.5	11.4	10.6	9.8	9.1	8.6	8.1	7.6	7.2
699	3.4	15.1	13.6	12.4	11.4	10.5	9.7	9.1	8.5	8	7.6	7.2
700	3.4	21.9	18.8	16.5	14.7	13.3	12.1	11.1	10.3	9.6	9	8.4
701	3.5	39.3	30	24.3	20.6	17.8	15.8	14.1	12.8	11.7	10.8	10
702	3.5	28	23.1	19.7	17.2	15.3	13.8	12.5	11.5	10.6	9.9	9.2
703	3.5	25.6	21.5	18.6	16.3	14.6	13.2	12.1	11.1	10.3	9.6	9
704	3.5	32.7	26.2	21.9	18.9	16.6	14.8	13.4	12.2	11.3	10.4	9.7
705	3.6	29.4	24.1	20.4	17.8	15.8	14.2	12.9	11.8	10.9	10.1	9.5
706	3.6	24.8	21	18.2	16.1	14.5	13.1	12	11.1	10.3	9.6	9
707	3.4	16.9	15.1	13.6	12.4	11.4	10.6	9.9	9.2	8.7	8.2	7.8
708	3.3	14.7	13.4	12.2	11.3	10.4	9.7	9.1	8.6	8.1	7.7	7.3
709	4.1	66.7	29.8	20.8	16.2	13.3	11.3	9.9	8.8	7.9	7.2	6.6
710	3.4	59	30.1	21.4	16.7	13.8	11.8	10.3	9.2	8.3	7.5	6.9
711	2.4	49.6	29	21.2	16.9	14.1	12.1	10.6	9.5	8.5	7.8	7.2
712	2.4	42.9	27.6	20.8	16.8	14.2	12.2	10.8	9.7	8.8	8	7.4
713	2.5	40.8	27.4	21	17.1	14.5	12.6	11.1	10	9.1	8.3	7.6
714	2.6	36.9	26.2	20.5	17	14.5	12.7	11.3	10.1	9.2	8.5	7.8
715	2.8	34.5	25.4	20.3	16.9	14.6	12.8	11.4	10.3	9.4	8.7	8
716	2.9	28.1	22.1	18.3	15.7	13.7	12.2	11	10	9.2	8.5	7.9
717	3	28.3	22.5	18.7	16	14.1	12.5	11.3	10.3	9.5	8.8	8.2
718	3.1	28	22.5	18.8	16.2	14.3	12.8	11.6	10.6	9.7	9	8.4
719	3.2	26.8	21.9	18.5	16.1	14.3	12.8	11.6	10.6	9.8	9.1	8.5
720	3.3	24.8	20.7	17.8	15.7	14	12.6	11.5	10.6	9.8	9.1	8.5
721	3.3	18.3	16.1	14.3	12.9	11.8	10.8	10	9.3	8.7	8.2	7.7
722	3.3	12.4	11.3	10.4	9.7	9.1	8.5	8	7.6	7.2	6.8	6.5
723	3.3	11.5	10.6	9.9	9.2	8.6	8.1	7.7	7.3	6.9	6.6	6.3
724	3.4	20.7	17.9	15.8	14.1	12.8	11.7	10.8	10	9.3	8.7	8.2
725	3.6	43.9	32.3	25.8	21.6	18.6	16.3	14.6	13.2	12	11	10.2
726	3.5	38.7	29.6	24.1	20.4	17.7	15.7	14.1	12.8	11.7	10.8	10
727	3.5	29.7	24.2	20.5	17.8	15.8	14.1	12.8	11.7	10.8	10.1	9.4
728	3.5	31.7	25.5	21.4	18.5	16.3	14.6	13.2	12.1	11.1	10.3	9.6
729	3.5	29.7	24.3	20.6	17.9	15.8	14.2	12.9	11.8	10.9	10.1	9.5
730	3.6	28.8	23.7	20.2	17.6	15.6	14.1	12.8	11.7	10.8	10.1	9.4
731	3.4	21	18.2	16.1	14.5	13.1	12	11.1	10.3	9.6	9	8.5
732	3.4	18.8	16.6	14.8	13.4	12.3	11.3	10.5	9.8	9.2	8.6	8.1
733	4.3	65.6	29.5	20.6	16	13.2	11.2	9.8	8.7	7.8	7.1	6.5
734	4.1	58.6	29.9	21.2	16.6	13.7	11.7	10.3	9.1	8.2	7.5	6.9
735	4.1	54.8	30.2	21.7	17.2	14.2	12.2	10.7	9.5	8.6	7.8	7.2
736	4	48.2	29.3	21.7	17.3	14.5	12.5	11	9.8	8.9	8.1	7.4
737	2.7	40.5	27.2	20.8	17	14.4	12.5	11	9.9	9	8.2	7.6
738	2.7	38.1	26.6	20.8	17.1	14.6	12.7	11.3	10.1	9.2	8.5	7.8
739	2.7	36.1	26.1	20.7	17.2	14.7	12.9	11.5	10.4	9.5	8.7	8
740	2.9	33.7	25.2	20.3	17.1	14.7	13	11.6	10.5	9.6	8.9	8.2
741	3	34.1	25.8	20.8	17.6	15.2	13.4	12	10.9	9.9	9.2	8.5
742	3.1	29.9	23.6	19.6	16.8	14.7	13.1	11.8	10.7	9.9	9.1	8.5
743	3.2	30.2	24	20	17.2	15.1	13.4	12.1	11	10.2	9.4	8.7
744	3.3	28.2	22.9	19.4	16.8	14.8	13.3	12.1	11	10.2	9.5	8.8
745	3.3	20.1	17.4	15.4	13.8	12.5	11.4	10.5	9.7	9.1	8.5	8
746	3.3	13.9	12.6	11.5	10.6	9.8	9.1	8.6	8.1	7.6	7.2	6.8
747	3.3	9.7	9.1	8.5	8	7.6	7.2	6.8	6.5	6.2	5.9	5.7
748	3.4	12.4	11.3	10.5	9.7	9.1	8.5	8	7.6	7.2	6.8	6.5
749	3.5	34.4	27	22.4	19.1	16.7	14.9	13.4	12.2	11.2	10.4	9.6
750	3.5	35.9	28	23	19.6	17.1	15.2	13.7	12.4	11.4	10.5	9.8
751	3.5	32.5	26	21.7	18.7	16.4	14.7	13.2	12.1	11.1	10.3	9.6
752	3.5	32.2	25.8	21.6	18.6	16.4	14.6	13.2	12.1	11.1	10.3	9.6
753	3.5	28.8	23.7	20.1	17.6	15.6	14	12.7	11.7	10.8	10	9.3
754	3.5	29	23.8	20.2	17.6	15.7	14.1	12.8	11.7	10.8	10.1	9.4
755	3.4	16.8	15	13.6	12.4	11.4	10.5	9.8	9.2	8.6	8.2	7.7
756	3.2	11.3	10.5	9.8	9.2	8.6	8.1	7.7	7.3	7	6.6	6.4
757	4.3	59.8	28.7	20.2	15.8	13	11.1	9.7	8.6	7.7	7	6.5
758	3.8	51.1	28.3	20.4	16.1	13.4	11.5	10	8.9	8.1	7.3	6.7
759	4.3	50.2	29	21.1	16.7	13.9	12	10.5	9.4	8.4	7.7	7.1
760	4.8	53.3	30.6	22.3	17.7	14.7	12.6	11.1	9.9	8.9	8.1	7.5
761	4.2	44.5	28.7	21.6	17.4	14.7	12.7	11.2	10	9.1	8.3	7.6
762	3.5	41	27.8	21.4	17.5	14.8	12.9	11.4	10.2	9.3	8.5	7.9
763	3.8	41.2	28.4	22	18	15.3	13.3	11.8	10.6	9.7	8.8	8.2
764	3.6	41.3	28.9	22.5	18.5	15.8	13.8	12.2	11	10	9.2	8.5
765	3.1	39.3	28.4	22.4	18.6	15.9	14	12.4	11.2	10.2	9.4	8.7
766	3.1	34.6	26.3	21.3	18	15.6	13.7	12.3	11.2	10.2	9.4	8.7
767	3.2	38.1	28.5	22.9	19.2	16.6	14.6	13	11.8	10.8	9.9	9.2
768	3.3	32.6	25.6	21.2	18.1	15.8	14.1	12.7	11.5	10.6	9.8	9.1
769	3.3	23.8	20	17.3	15.3	13.7	12.4	11.3	10.4	9.7	9	8.4
770	3.3	19.9	17.3	15.2	13.7	12.4	11.3	10.4	9.7	9	8.5	8
771	3.4	17.7	15.6	14	12.6	11.5	10.6	9.9	9.2	8.6	8.1	7.6
772	3.4	19.1	16.7	14.8	13.3	12.1	11.1	10.3	9.6	8.9	8.4	7.9
773	3.4	23.2	19.7	17.1	15.2	13.6	12.4	11.4	10.5	9.7	9.1	8.5
774	3.5	30.4	24.6	20.7	17.9	15.8	14.1	12.8	11.7	10.8	10	9.3
775	3.5	34.5	27.2	22.5	19.2	16.8	15	13.5	12.3	11.3	10.4	9.7
776	3.5	36.1	28.2	23.2	19.8	17.2	15.3	13.8	12.5	11.5	10.6	9.9
777	3.5	27.1	22.5	19.3	16.9	15	13.6	12.4	11.4	10.5	9.8	9.1
778	3.5	23.5	20	17.5	15.5	14	12.7	11.6	10.8	10	9.3	8.8
779	3.2	11.6	10.7	10	9.3	8.8	8.3	7.8	7.4	7	6.7	6.4
780	3.2	9.6	9	8.5	8	7.6	7.2	6.9	6.6	6.3	6	5.8
781	4.4	61.5	28.8	20.2	15.7	13	11	9.6	8.6	7.7	7	6.4
782	3.6	47.8	27.4	19.9	15.8	13.1	11.3	9.9	8.8	7.9	7.2	6.7
783	4.2	46.7	27.9	20.5	16.4	13.7	11.7	10.3	9.2	8.3	7.6	7
784	4.8	50.6	29.8	21.8	17.3	14.5	12.4	10.9	9.7	8.8	8	7.4
785	4.7	46.3	29.2	21.8	17.5	14.7	12.7	11.2	10	9.1	8.3	7.6
786	3.8	39.4	27.1	20.9	17.1	14.6	12.7	11.2	10.1	9.2	8.4	7.8
787	4.1	41.7	28.5	22	18	15.3	13.3	11.8	10.6	9.6	8.8	8.1
788	4	42.4	29.3	22.7	18.6	15.8	13.8	12.2	11	10	9.1	8.4
789	3.5	41.2	29.2	22.8	18.9	16.1	14.1	12.5	11.3	10.3	9.4	8.7
790	3.1	39.5	28.7	22.8	19	16.3	14.3	12.7	11.5	10.5	9.6	8.9
791	3.2	37.9	28.3	22.7	19	16.4	14.5	12.9	11.7	10.7	9.8	9.1
792	3.3	32.9	25.7	21.2	18.1	15.8	14	12.6	11.5	10.6	9.8	9.1
793	3.3	29.6	23.8	20	17.3	15.2	13.6	12.3	11.3	10.4	9.6	9
794	3.3	27.4	22.4	19.1	16.6	14.7	13.2	12	11	10.2	9.4	8.8
795	3.4	22.5	19.2	16.7	14.8	13.3	12.1	11.1	10.2	9.5	8.9	8.3
796	3.4	19	16.6	14.7	13.3	12.1	11.1	10.2	9.5	8.9	8.3	7.9
797	3.4	22.3	19	16.6	14.8	13.3	12.1	11.1	10.3	9.5	8.9	8.4
798	3.4	19.2	16.8	14.9	13.4	12.2	11.2	10.3	9.6	9	8.4	8
799	3.4	18.3	16.1	14.4	13	11.9	10.9	10.1	9.4	8.8	8.3	7.8
800	3.4	27.5	22.7	19.4	17	15.1	13.6	12.4	11.3	10.5	9.7	9.1
801	3.5	30	24.4	20.6	17.9	15.8	14.2	12.9	11.8	10.9	10.1	9.4
802	3.5	25.3	21.2	18.4	16.2	14.5	13.1	12	11.1	10.3	9.6	9
803	3.4	17.3	15.4	13.8	12.6	11.6	10.7	9.9	9.3	8.7	8.2	7.8
804	3.3	12.9	11.8	10.9	10.2	9.5	8.9	8.4	7.9	7.5	7.1	6.8
805	4.2	58	28.2	19.9	15.5	12.8	10.9	9.5	8.5	7.6	6.9	6.4
806	3.3	44.2	26.3	19.3	15.4	12.9	11.1	9.7	8.7	7.8	7.1	6.6
807	3.9	43.3	26.8	19.9	15.9	13.3	11.5	10.1	9	8.2	7.5	6.9
808	3.8	39.2	25.9	19.7	16	13.5	11.7	10.4	9.3	8.4	7.7	7.1
809	4.2	42.6	27.8	21	17	14.3	12.4	11	9.8	8.9	8.1	7.5
810	3.1	38.2	26.5	20.5	16.9	14.3	12.5	11.1	10	9.1	8.3	7.7
811	3.7	41.5	28.4	21.9	17.9	15.2	13.2	11.7	10.5	9.5	8.7	8.1
812	3.6	40.8	28.5	22.2	18.2	15.5	13.6	12	10.8	9.8	9	8.3
813	3	37.1	27.1	21.6	18	15.4	13.6	12.1	10.9	10	9.1	8.5
814	3	37.6	27.7	22.1	18.5	15.9	14	12.5	11.3	10.3	9.5	8.8
815	3.1	34.9	26.5	21.6	18.2	15.8	14	12.5	11.4	10.4	9.6	8.9
816	3.3	32.7	25.6	21.1	18	15.7	14	12.6	11.4	10.5	9.7	9
817	3.3	33.6	26.2	21.6	18.4	16.1	14.3	12.9	11.7	10.7	9.9	9.2
818	3.3	27.5	22.5	19.1	16.6	14.7	13.2	12	11	10.1	9.4	8.8
819	3.3	20.4	17.6	15.5	13.8	12.5	11.4	10.5	9.7	9.1	8.5	8
820	3.3	19.3	16.8	14.9	13.4	12.1	11.1	10.3	9.5	8.9	8.3	7.9
821	3.4	24.9	20.9	18	15.8	14.1	12.8	11.7	10.7	9.9	9.3	8.7
822	3.4	26.4	21.9	18.8	16.4	14.6	13.2	12	11	10.2	9.5	8.9
823	3.4	19.4	16.9	15	13.5	12.3	11.3	10.4	9.7	9	8.5	8
824	3.4	19.4	17	15.1	13.6	12.3	11.3	10.5	9.7	9.1	8.5	8
825	3.4	20.1	17.5	15.5	13.9	12.6	11.6	10.7	9.9	9.3	8.7	8.2
826	3.5	26.4	22	18.9	16.6	14.8	13.4	12.2	11.2	10.4	9.7	9.1
827	3.5	28.7	23.6	20.1	17.5	15.6	14	12.7	11.7	10.8	10	9.4
828	3.4	20.9	18.2	16.1	14.4	13.1	12	11	10.2	9.6	9	8.4
829	4.5	60.1	28.6	20.1	15.7	12.9	11	9.6	8.6	7.7	7	6.4
830	4.2	52	28.3	20.4	16	13.3	11.4	10	8.9	8	7.3	6.7
831	4.3	53.8	29.6	21.3	16.8	14	12	10.5	9.3	8.4	7.7	7
832	3.7	41.7	26.8	20.2	16.3	13.7	11.9	10.5	9.4	8.5	7.8	7.2
833	3	37.2	25.6	19.8	16.2	13.8	12	10.6	9.5	8.7	7.9	7.3
834	2.6	35.4	25.2	19.7	16.3	13.9	12.2	10.8	9.8	8.9	8.2	7.5
835	3	38.9	27.2	21.1	17.4	14.8	12.9	11.5	10.3	9.4	8.6	7.9
836	2.9	38.5	27.4	21.5	17.7	15.2	13.3	11.8	10.6	9.7	8.9	8.2
837	2.9	34.6	25.7	20.7	17.3	14.9	13.2	11.8	10.6	9.7	8.9	8.3
838	3	35.3	26.4	21.3	17.8	15.4	13.6	12.1	11	10	9.3	8.6
839	3.1	25.8	21	17.8	15.5	13.7	12.3	11.1	10.2	9.4	8.7	8.1
840	3.2	26.1	21.3	18.1	15.8	14	12.6	11.4	10.5	9.7	9	8.4
841	3.3	26.6	21.8	18.5	16.1	14.3	12.8	11.7	10.7	9.9	9.2	8.6
842	3.3	22.8	19.3	16.7	14.8	13.2	12	11	10.1	9.4	8.8	8.2
843	3.3	16.8	14.8	13.3	12.1	11	10.2	9.5	8.8	8.3	7.8	7.3
844	3.3	16.3	14.5	13	11.8	10.9	10	9.3	8.7	8.2	7.7	7.3
845	3.3	21.6	18.5	16.2	14.4	13	11.8	10.9	10	9.3	8.7	8.2
846	3.4	21.9	18.8	16.4	14.6	13.1	12	11	10.1	9.4	8.8	8.3
847	3.4	26.8	22.1	18.9	16.5	14.7	13.2	12.1	11.1	10.2	9.5	8.9
848	3.4	24.1	20.4	17.6	15.6	14	12.7	11.6	10.7	9.9	9.2	8.7
849	3.4	23.2	19.8	17.2	15.3	13.7	12.5	11.4	10.6	9.8	9.2	8.6
850	3.5	29.9	24.3	20.5	17.8	15.8	14.1	12.8	11.7	10.8	10	9.4
851	3.5	36.1	28.2	23.2	19.8	17.3	15.4	13.8	12.6	11.5	10.7	9.9
852	3.5	27.2	22.6	19.4	17	15.1	13.7	12.4	11.4	10.6	9.8	9.2
853	4.6	59.1	29	20.5	16	13.2	11.3	9.8	8.7	7.9	7.1	6.6
854	4.2	53.2	28.9	20.7	16.3	13.6	11.6	10.2	9	8.1	7.4	6.8
855	4.2	48.3	28.5	20.8	16.6	13.8	11.9	10.4	9.3	8.4	7.7	7
856	2.5	42.7	27.3	20.5	16.5	13.9	12	10.6	9.5	8.6	7.8	7.2
857	3.1	41.2	27.2	20.7	16.8	14.2	12.3	10.9	9.8	8.8	8.1	7.5
858	2.6	34.9	24.9	19.6	16.2	13.9	12.1	10.8	9.7	8.9	8.1	7.5
859	2.7	38	26.7	20.8	17.2	14.6	12.8	11.4	10.2	9.3	8.5	7.9
860	2.8	37.9	27	21.2	17.6	15	13.1	11.7	10.5	9.6	8.8	8.1
861	2.9	32.8	24.7	20	16.8	14.6	12.8	11.5	10.4	9.5	8.8	8.1
862	2.9	30.6	23.7	19.5	16.6	14.4	12.8	11.5	10.5	9.6	8.8	8.2
863	3	30.7	24	19.8	16.9	14.7	13.1	11.8	10.7	9.8	9.1	8.4
864	3.1	30	23.8	19.7	16.9	14.8	13.2	11.9	10.9	10	9.2	8.6
865	3.2	26.7	21.8	18.5	16	14.2	12.7	11.6	10.6	9.8	9.1	8.5
866	3.2	23.8	19.9	17.1	15	13.4	12.1	11.1	10.2	9.4	8.8	8.2
867	3.2	21	17.9	15.7	13.9	12.6	11.4	10.5	9.7	9	8.4	7.9
868	3.3	22.1	18.7	16.3	14.5	13	11.8	10.8	10	9.3	8.7	8.1
869	3.3	26.8	22	18.7	16.3	14.5	13	11.8	10.9	10	9.3	8.7
870	3.3	26.7	22	18.8	16.4	14.5	13.1	11.9	10.9	10.1	9.4	8.7
871	3.4	30.2	24.3	20.4	17.6	15.5	13.9	12.6	11.5	10.6	9.8	9.1
872	3.4	29	23.6	19.9	17.3	15.3	13.7	12.4	11.4	10.5	9.7	9.1
873	3.4	26.9	22.3	19	16.6	14.8	13.3	12.1	11.1	10.3	9.6	8.9
874	3.5	35	27.4	22.6	19.3	16.8	15	13.5	12.3	11.3	10.4	9.7
875	3.5	36.3	28.2	23.2	19.7	17.2	15.3	13.7	12.5	11.4	10.6	9.8
876	3.5	33	26.3	21.9	18.9	16.6	14.8	13.3	12.2	11.2	10.4	9.6
877	4.1	56.4	29	20.6	16.2	13.4	11.4	10	8.9	8	7.3	6.7
878	4.4	52.3	29	20.9	16.5	13.7	11.7	10.3	9.2	8.3	7.5	6.9
879	4.5	55.7	30.5	21.9	17.3	14.3	12.3	10.8	9.6	8.6	7.9	7.2
880	4.5	54.4	30.9	22.4	17.7	14.8	12.7	11.1	9.9	8.9	8.1	7.5
881	3.4	45.8	29	21.7	17.4	14.6	12.6	11.1	10	9	8.2	7.6
882	3	41.8	27.9	21.3	17.4	14.7	12.7	11.3	10.1	9.2	8.4	7.7
883	3	40.2	27.6	21.4	17.5	14.9	12.9	11.5	10.3	9.4	8.6	7.9
884	3.6	42.2	28.8	22.2	18.2	15.5	13.4	11.9	10.7	9.7	8.9	8.2
885	3.3	38.2	27.4	21.6	17.9	15.3	13.4	11.9	10.7	9.8	9	8.3
886	3	36.4	26.8	21.4	17.8	15.3	13.5	12	10.9	9.9	9.1	8.4
887	3	34.1	25.8	20.9	17.6	15.2	13.4	12	10.9	10	9.2	8.5
888	3.1	33.2	25.5	20.8	17.7	15.3	13.6	12.2	11.1	10.1	9.4	8.7
889	3.2	35	26.7	21.7	18.3	15.9	14	12.6	11.4	10.4	9.6	8.9
890	3.2	34.1	26.2	21.4	18.2	15.8	14	12.6	11.4	10.4	9.6	8.9
891	3.2	25.3	20.8	17.8	15.5	13.8	12.4	11.3	10.4	9.6	8.9	8.3
892	3.2	21.7	18.4	16	14.2	12.8	11.6	10.6	9.8	9.1	8.5	8
893	3.3	32.1	25.3	20.9	17.9	15.7	13.9	12.6	11.4	10.5	9.7	9
894	3.3	30.6	24.4	20.4	17.5	15.4	13.7	12.4	11.3	10.4	9.6	9
895	3.3	28	22.8	19.3	16.7	14.8	13.3	12.1	11	10.2	9.5	8.8
896	3.4	25.1	21	18	15.8	14.1	12.7	11.6	10.7	9.9	9.2	8.6
897	3.4	27.4	22.5	19.1	16.7	14.8	13.3	12.1	11.1	10.2	9.5	8.9
898	3.4	40.4	30.3	24.4	20.5	17.8	15.7	14	12.7	11.6	10.7	9.9
899	3.5	42.5	31.5	25.2	21.1	18.2	16	14.3	12.9	11.8	10.9	10.1
900	3.5	39.2	29.8	24.2	20.5	17.7	15.7	14.1	12.7	11.7	10.7	10
901	4.6	61.1	30.2	21.3	16.7	13.8	11.8	10.3	9.1	8.2	7.5	6.9
902	5	65.6	31.7	22.3	17.4	14.4	12.2	10.7	9.5	8.5	7.8	7.1
903	5.2	66.2	32.6	23	18	14.8	12.7	11.1	9.8	8.8	8	7.4
904	4.9	57.7	31.8	22.9	18.1	15	12.8	11.3	10	9	8.2	7.6
905	4.5	52	30.9	22.7	18.1	15.1	13	11.4	10.2	9.2	8.4	7.7
906	4.9	53.3	31.8	23.4	18.7	15.6	13.4	11.8	10.5	9.5	8.7	8
907	4.7	51.8	31.9	23.7	19	15.9	13.7	12	10.8	9.7	8.9	8.2
908	4.7	49.8	31.7	23.8	19.2	16.1	13.9	12.3	11	9.9	9.1	8.4
909	3.6	44.2	29.9	23	18.8	15.9	13.8	12.2	11	10	9.1	8.4
910	3	40.5	28.6	22.4	18.5	15.8	13.8	12.3	11	10	9.2	8.5
911	3.9	45.8	31.3	24.1	19.7	16.7	14.6	12.9	11.6	10.5	9.6	8.9
912	3.8	44.6	31.1	24.2	19.9	16.9	14.7	13.1	11.8	10.7	9.8	9.1
913	3.2	43.7	30.9	24.2	19.9	17	14.9	13.2	11.9	10.8	9.9	9.2
914	3.1	37	27.7	22.3	18.7	16.1	14.2	12.7	11.5	10.5	9.7	9
915	3.1	28.7	23	19.2	16.6	14.6	13	11.8	10.7	9.9	9.1	8.5
916	3.2	24.3	20.1	17.3	15.1	13.5	12.1	11.1	10.2	9.4	8.7	8.2
917	3.2	26.7	21.8	18.5	16.1	14.2	12.8	11.6	10.6	9.8	9.1	8.5
918	3.2	25.6	21.1	18	15.7	14	12.6	11.5	10.5	9.7	9	8.4
919	3.3	25.1	20.9	17.9	15.6	13.9	12.6	11.4	10.5	9.7	9	8.5
920	3.3	26.2	21.6	18.4	16.1	14.3	12.9	11.7	10.7	9.9	9.2	8.6
921	3.3	29.2	23.6	19.9	17.2	15.2	13.6	12.3	11.3	10.4	9.6	9
922	3.4	40.4	30.2	24.3	20.4	17.6	15.5	13.9	12.6	11.5	10.6	9.8
923	3.5	46.5	33.4	26.3	21.8	18.7	16.3	14.5	13.1	11.9	11	10.1
924	4.8	49	34.7	27.2	22.4	19.1	16.7	14.9	13.4	12.2	11.2	10.3
925	5.1	74.6	32.2	22.4	17.4	14.3	12.2	10.6	9.4	8.5	7.7	7.1
926	5.4	76.8	33.2	23.1	18	14.8	12.6	11	9.7	8.7	8	7.3
927	5.7	77.5	34.2	23.8	18.5	15.2	13	11.3	10	9	8.2	7.5
928	5.4	68.2	33.9	23.9	18.7	15.5	13.2	11.5	10.2	9.2	8.4	7.7
929	5.1	64	33.9	24.2	19	15.7	13.5	11.8	10.5	9.4	8.6	7.9
930	5.1	61.9	34	24.5	19.3	16	13.7	12	10.7	9.6	8.8	8.1
931	5	59.4	34	24.7	19.6	16.3	14	12.3	10.9	9.9	9	8.3
932	5.1	57.3	33.9	24.9	19.8	16.5	14.2	12.5	11.1	10	9.2	8.4
933	4.5	50.7	32.3	24.2	19.5	16.4	14.2	12.5	11.2	10.1	9.2	8.5
934	4.5	49.7	32.3	24.4	19.7	16.6	14.4	12.7	11.4	10.3	9.4	8.7
935	4.7	53.3	33.9	25.5	20.5	17.2	14.9	13.1	11.8	10.6	9.7	9
936	5.2	56.8	35.5	26.5	21.3	17.8	15.4	13.6	12.1	11	10	9.2
937	4.1	48.9	32.9	25.2	20.5	17.4	15.1	13.4	12	10.9	10	9.2
938	3.1	40.6	29.3	23.2	19.2	16.5	14.4	12.9	11.6	10.6	9.7	9
939	3.1	32.1	24.9	20.4	17.4	15.1	13.4	12.1	11	10.1	9.3	8.6
940	3.1	28.4	22.7	19	16.4	14.4	12.9	11.6	10.6	9.8	9.1	8.4
941	3.2	31.1	24.4	20.2	17.3	15.1	13.5	12.1	11	10.1	9.4	8.7
942	3.2	30.9	24.4	20.2	17.3	15.2	13.5	12.2	11.1	10.2	9.4	8.8
943	3.2	33.7	26.1	21.5	18.3	15.9	14.1	12.7	11.5	10.6	9.8	9.1
944	3.3	35.1	27	22.1	18.7	16.3	14.4	12.9	11.7	10.8	9.9	9.2
945	3.3	35.8	27.5	22.4	19	16.5	14.6	13.1	11.9	10.9	10.1	9.3
946	3.4	46	32.9	25.9	21.4	18.3	16	14.3	12.8	11.7	10.7	9.9
947	5.4	55.5	37.2	28.4	23.2	19.6	17	15	13.5	12.2	11.2	10.3
948	5.8	55.3	37.3	28.6	23.3	19.7	17.1	15.2	13.6	12.3	11.3	10.4
949	5.5	85	37	24.6	18.7	15.2	12.9	11.2	9.9	8.9	8	7.4
950	5.9	88.8	41.3	26.5	19.9	16.1	13.5	11.7	10.3	9.2	8.4	7.7
951	5.8	82.1	38	25.6	19.6	16	13.5	11.7	10.4	9.3	8.4	7.7
952	5.3	70.5	34.4	24.2	18.9	15.6	13.3	11.6	10.3	9.3	8.5	7.8
953	5.5	70.2	35	24.7	19.3	16	13.6	11.9	10.6	9.5	8.7	8
954	5	67.4	35.1	25	19.6	16.2	13.9	12.1	10.8	9.7	8.8	8.1
955	5.5	66.8	35.5	25.4	20	16.5	14.2	12.4	11	9.9	9	8.3
956	5.3	61.7	34.9	25.3	20	16.7	14.3	12.5	11.2	10.1	9.2	8.4
957	5	57	34.1	25.1	20	16.7	14.4	12.6	11.3	10.2	9.3	8.5
958	5.4	58.3	34.9	25.6	20.5	17.1	14.7	12.9	11.5	10.4	9.5	8.7
959	6	64.1	36.9	26.8	21.3	17.7	15.2	13.3	11.9	10.7	9.8	9
960	5.7	59.3	35.9	26.5	21.2	17.7	15.3	13.4	12	10.8	9.9	9.1
961	5.2	54.1	34.6	25.9	20.9	17.6	15.2	13.4	12	10.9	9.9	9.1
962	3.1	43	30.3	23.6	19.5	16.6	14.5	12.9	11.6	10.5	9.7	8.9
963	3	38.7	28.3	22.5	18.8	16.1	14.2	12.6	11.4	10.4	9.6	8.9
964	3.1	31.8	24.7	20.3	17.3	15	13.3	12	10.9	10	9.2	8.6
965	3.1	36.1	27.2	22	18.5	16	14.1	12.6	11.4	10.4	9.6	8.9
966	3.2	36	27.2	22	18.6	16.1	14.2	12.7	11.5	10.5	9.7	9
967	3.2	35.4	27	21.9	18.5	16.1	14.2	12.7	11.6	10.6	9.7	9
968	3.2	34.4	26.5	21.7	18.4	16	14.2	12.7	11.6	10.6	9.8	9.1
969	3.3	34.5	26.7	21.8	18.5	16.1	14.3	12.8	11.7	10.7	9.9	9.2
970	3.3	39.1	29.3	23.6	19.8	17.1	15.1	13.5	12.2	11.1	10.3	9.5
971	5.2	52.2	35.6	27.5	22.5	19.1	16.6	14.7	13.2	12	11	10.1
972	5.7	51.6	35.5	27.5	22.5	19.1	16.7	14.8	13.3	12.1	11.1	10.2
973	5.8	72	36.4	25.8	20.2	16.7	14.2	12.4	11	9.9	9.1	8.3
974	5.5	63.5	35.2	25.4	20	16.6	14.2	12.5	11.1	10	9.1	8.4
975	5.7	64.7	35.9	25.9	20.4	17	14.5	12.7	11.3	10.2	9.3	8.6
976	5.8	66.2	36.6	26.4	20.8	17.3	14.8	13	11.6	10.4	9.5	8.7
977	6	67.9	37.4	26.9	21.3	17.7	15.1	13.2	11.8	10.6	9.7	8.9
978	5.3	60.5	35.9	26.4	21	17.5	15.1	13.2	11.8	10.7	9.7	8.9
979	5	54	34.2	25.6	20.6	17.3	14.9	13.2	11.8	10.7	9.7	9
980	3.8	49.8	32.9	25	20.3	17.1	14.8	13.1	11.7	10.6	9.7	9
981	3	43.9	30.6	23.8	19.5	16.6	14.5	12.9	11.6	10.5	9.6	8.9
982	3	38.2	28	22.3	18.6	16	14	12.5	11.3	10.3	9.5	8.8
983	3.1	41.7	29.9	23.5	19.5	16.7	14.6	13	11.7	10.6	9.8	9
984	3.1	37.8	28	22.4	18.8	16.2	14.3	12.7	11.5	10.5	9.7	9
985	3.1	35.3	26.8	21.7	18.4	15.9	14	12.6	11.4	10.4	9.6	8.9
986	3.2	33.4	25.8	21.2	18	15.7	13.9	12.5	11.3	10.4	9.6	8.9
987	3.2	33.6	26	21.3	18.1	15.8	14	12.6	11.4	10.5	9.7	9
988	3.3	36.8	27.9	22.6	19.1	16.6	14.6	13.1	11.9	10.9	10	9.3
989	3.4	41.5	30.5	24.3	20.3	17.5	15.4	13.7	12.4	11.3	10.4	9.6
990	5.5	50.6	35	27.1	22.2	18.9	16.4	14.6	13.1	11.9	10.9	10.1
991	5.9	76.1	37.4	26.2	20.4	16.8	14.3	12.5	11.1	10	9.1	8.3
992	5.8	70.7	36.4	25.9	20.3	16.8	14.3	12.5	11.2	10	9.1	8.4
993	5.9	72.1	37.1	26.3	20.7	17.1	14.6	12.8	11.3	10.2	9.3	8.5
994	6.2	73.5	38.5	27.1	21.2	17.5	14.9	13	11.6	10.4	9.5	8.7
995	6.3	73	39	27.5	21.5	17.8	15.1	13.2	11.8	10.6	9.6	8.8
996	5.9	64.4	36.5	26.5	21	17.4	15	13.1	11.7	10.5	9.6	8.8
997	5.6	60.1	35.7	26.2	20.9	17.4	15	13.2	11.7	10.6	9.7	8.9
998	4.3	53	33.7	25.3	20.4	17.1	14.8	13	11.7	10.6	9.7	8.9
999	4.6	52.5	33.8	25.4	20.5	17.3	14.9	13.2	11.8	10.7	9.8	9
1000	4.5	51.4	33.6	25.4	20.6	17.4	15	13.3	11.9	10.8	9.9	9.1
1001	3.9	49	32.8	25.1	20.5	17.3	15	13.3	11.9	10.8	9.9	9.1
1002	3.1	41.3	29.6	23.3	19.3	16.6	14.5	12.9	11.6	10.6	9.7	9
1003	3.1	37.3	27.8	22.3	18.7	16.1	14.2	12.7	11.5	10.5	9.6	8.9
1004	3.1	33.8	26	21.2	18	15.6	13.8	12.4	11.3	10.3	9.5	8.8
1005	3.2	33.6	25.9	21.2	18	15.7	13.9	12.5	11.3	10.4	9.6	8.9
1006	3.2	34.4	26.5	21.7	18.4	16	14.1	12.7	11.5	10.6	9.7	9
1007	3.2	37.2	28.1	22.8	19.2	16.6	14.7	13.1	11.9	10.9	10	9.3
1008	5.3	47.2	33.3	26	21.4	18.3	16	14.2	12.8	11.6	10.7	9.9
1009	6.2	83	42.8	28.4	21.6	17.6	14.9	12.9	11.4	10.2	9.3	8.5
1010	6.1	80.1	41	27.8	21.4	17.5	14.8	12.9	11.4	10.2	9.3	8.5
1011	6.2	81.7	43.7	29.1	22.2	18	15.2	13.2	11.7	10.5	9.5	8.7
1012	6.8	83.4	46.2	30.2	22.9	18.5	15.6	13.5	11.9	10.7	9.7	8.9
1013	6.7	80	44	29.5	22.5	18.4	15.5	13.5	11.9	10.7	9.7	8.9
1014	6.5	73.9	39	27.5	21.5	17.7	15.1	13.2	11.7	10.5	9.6	8.8
1015	6	67.9	37.2	26.7	21.1	17.5	15	13.1	11.7	10.5	9.6	8.8
1016	4.9	60.7	35.7	26.2	20.8	17.4	14.9	13.1	11.7	10.6	9.6	8.9
1017	4.9	58.5	35.4	26.1	20.9	17.5	15	13.2	11.8	10.7	9.7	8.9
1018	4.7	58.2	35.6	26.3	21.1	17.6	15.2	13.4	11.9	10.8	9.9	9.1
1019	3.9	51.2	33.4	25.3	20.5	17.3	15	13.2	11.8	10.7	9.8	9
1020	3.1	46.1	31.6	24.4	20	17	14.8	13.1	11.8	10.7	9.8	9
1021	3.1	41.1	29.5	23.3	19.3	16.5	14.4	12.9	11.6	10.6	9.7	9
1022	3.1	37.9	28	22.4	18.8	16.2	14.2	12.7	11.5	10.5	9.6	8.9
1023	3.1	35.5	26.9	21.8	18.4	15.9	14	12.6	11.4	10.4	9.6	8.9
1024	3.2	35.1	26.7	21.8	18.4	16	14.1	12.7	11.5	10.5	9.7	9
1025	3.2	34.7	26.6	21.8	18.4	16	14.2	12.7	11.6	10.6	9.8	9.1
1026	4	42.4	30.9	24.5	20.4	17.5	15.3	13.7	12.3	11.2	10.3	9.6
1027	6.9	95.3	53	31.8	23.4	18.7	15.6	13.5	11.8	10.5	9.5	8.7
1028	6.8	91.7	50.7	31.3	23.2	18.6	15.6	13.4	11.8	10.6	9.5	8.7
1029	7	89.5	51.1	31.6	23.4	18.8	15.7	13.6	11.9	10.7	9.6	8.8
1030	7.2	90.2	51.7	31.9	23.7	19	15.9	13.7	12	10.8	9.7	8.9
1031	6.8	81.3	45.1	29.7	22.5	18.3	15.4	13.4	11.8	10.6	9.6	8.8
1032	6.7	77.1	41.7	28.4	21.9	17.9	15.2	13.2	11.7	10.5	9.5	8.7
1033	6.2	69.2	36.9	26.4	20.8	17.2	14.7	12.9	11.5	10.3	9.4	8.6
1034	5.8	65.1	36.4	26.3	20.8	17.3	14.8	13	11.6	10.4	9.5	8.7
1035	5.4	64.7	36.7	26.6	21.1	17.5	15	13.2	11.7	10.6	9.6	8.9
1036	5.3	60.6	35.9	26.4	21	17.5	15.1	13.2	11.8	10.7	9.7	8.9
1037	4.5	52	33.4	25.2	20.3	17.1	14.8	13.1	11.7	10.6	9.7	8.9
1038	3.7	48.8	32.5	24.8	20.1	17	14.8	13.1	11.7	10.6	9.7	9
1039	3	42.4	29.9	23.4	19.3	16.5	14.4	12.8	11.5	10.5	9.6	8.9
1040	3	41	29.5	23.2	19.2	16.5	14.4	12.8	11.6	10.5	9.7	8.9
1041	3.1	37.9	28	22.4	18.8	16.2	14.2	12.7	11.5	10.5	9.6	8.9
1042	3.1	37.2	27.8	22.4	18.8	16.2	14.3	12.8	11.5	10.5	9.7	9
1043	3.2	36.7	27.6	22.3	18.8	16.3	14.3	12.8	11.6	10.6	9.8	9.1
1044	3.3	41.6	30.3	24.1	20	17.2	15.1	13.5	12.2	11.1	10.2	9.4
1045	7.3	103.5	61.4	33.9	24.4	19.3	16	13.7	12	10.7	9.7	8.8
1046	7.2	97.2	57.1	33	24	19.1	15.9	13.6	12	10.7	9.6	8.8
1047	7	91.6	52.1	31.7	23.4	18.7	15.6	13.5	11.8	10.6	9.6	8.7
1048	6.8	85.2	47.1	30.1	22.6	18.2	15.3	13.3	11.7	10.5	9.5	8.7
1049	6.4	78.9	41.3	27.9	21.5	17.5	14.8	12.9	11.4	10.2	9.3	8.5
1050	6.2	72.7	37.7	26.4	20.6	17	14.5	12.6	11.2	10.1	9.2	8.4
1051	6.2	72.5	37.2	26.3	20.6	17	14.5	12.7	11.3	10.2	9.2	8.5
1052	6.2	71	37.1	26.5	20.8	17.2	14.7	12.9	11.4	10.3	9.4	8.6
1053	6.4	71	37.7	26.9	21.1	17.5	15	13.1	11.6	10.5	9.5	8.8
1054	5.8	62.9	36.2	26.3	20.9	17.4	14.9	13.1	11.7	10.5	9.6	8.8
1055	4.9	54.6	34.1	25.4	20.4	17.1	14.7	13	11.6	10.5	9.6	8.8
1056	3.7	47.5	31.7	24.2	19.7	16.7	14.5	12.8	11.5	10.4	9.5	8.8
1057	3	45.3	31	23.9	19.6	16.6	14.5	12.8	11.5	10.5	9.6	8.9
1058	3	45.3	31.2	24.2	19.8	16.8	14.7	13	11.7	10.6	9.7	9
1059	3	44.9	31.3	24.3	20	17	14.8	13.1	11.8	10.7	9.8	9.1
1060	3.1	42.2	30.2	23.7	19.7	16.8	14.7	13.1	11.8	10.7	9.9	9.1
1061	3.2	41.2	29.8	23.6	19.6	16.8	14.8	13.1	11.9	10.8	9.9	9.2
1062	4.8	45	31.8	24.9	20.6	17.5	15.3	13.6	12.3	11.2	10.2	9.5
1063	7.2	103.1	60.8	33.7	24.3	19.2	15.9	13.7	12	10.6	9.6	8.7
1064	7.1	96.5	55.6	32.4	23.7	18.8	15.7	13.5	11.8	10.5	9.5	8.7
1065	6.9	89	49.4	30.6	22.8	18.3	15.3	13.2	11.6	10.4	9.4	8.6
1066	6.8	88.8	49.4	30.7	22.8	18.3	15.3	13.2	11.6	10.4	9.4	8.6
1067	6.7	82.6	44.9	29.1	22	17.8	15	13	11.4	10.2	9.3	8.5
1068	6.7	80.5	43.7	28.7	21.8	17.6	14.9	12.9	11.4	10.2	9.3	8.5
1069	6.8	80.4	43.1	28.6	21.8	17.7	15	13	11.5	10.3	9.3	8.5
1070	6.9	76.6	40.9	27.9	21.5	17.6	14.9	13	11.5	10.3	9.4	8.6
1071	6.6	72.8	38.3	27	21.1	17.4	14.8	12.9	11.5	10.3	9.4	8.6
1072	5.8	64.9	36.2	26.2	20.7	17.2	14.7	12.9	11.5	10.4	9.4	8.7
1073	4.9	57.8	34.7	25.6	20.4	17	14.7	12.9	11.5	10.4	9.5	8.7
1074	3.7	48.9	32	24.3	19.7	16.6	14.4	12.7	11.4	10.3	9.4	8.7
1075	3	46.4	31.3	24	19.5	16.6	14.4	12.7	11.4	10.4	9.5	8.8
1076	3	45.4	31.1	24	19.6	16.6	14.5	12.8	11.5	10.5	9.6	8.9
1077	3	44.2	30.7	23.9	19.6	16.7	14.6	12.9	11.6	10.6	9.7	8.9
1078	3.1	43.7	30.7	24	19.8	16.8	14.7	13.1	11.8	10.7	9.8	9.1
1079	3.2	41.2	29.7	23.5	19.5	16.7	14.6	13	11.7	10.7	9.8	9.1
1080	5.4	45.9	32.1	25	20.5	17.5	15.3	13.6	12.2	11.1	10.2	9.4
1081	7.3	104.5	62.3	34.3	24.7	19.5	16.2	13.9	12.1	10.8	9.7	8.9
1082	7.1	98.1	56.5	32.9	24	19.1	15.9	13.6	12	10.7	9.6	8.8
1083	7.2	96.3	56.6	32.9	24	19	15.9	13.6	11.9	10.6	9.6	8.8
1084	7	92.4	52.6	31.7	23.4	18.7	15.6	13.4	11.8	10.5	9.5	8.7
1085	6.9	86.4	47.8	30.1	22.5	18.1	15.2	13.1	11.6	10.4	9.4	8.6
1086	6.8	82.1	44	28.7	21.8	17.6	14.9	12.9	11.4	10.2	9.2	8.4
1087	6.6	78.4	41.1	27.7	21.3	17.3	14.7	12.8	11.3	10.1	9.2	8.4
1088	6.6	74.9	39.5	27.2	21.1	17.3	14.7	12.8	11.4	10.2	9.3	8.5
1089	6.5	71	36.9	26.3	20.6	17.1	14.6	12.7	11.3	10.2	9.3	8.5
1090	6.2	68.5	36.9	26.4	20.8	17.2	14.8	12.9	11.5	10.4	9.4	8.7
1091	5.5	60.1	35.3	25.8	20.5	17.1	14.7	12.9	11.5	10.4	9.5	8.7
1092	4.9	55	34.1	25.3	20.3	17	14.7	12.9	11.5	10.4	9.5	8.8
1093	4.8	54	34	25.4	20.5	17.2	14.8	13.1	11.7	10.6	9.7	8.9
1094	4.4	52.2	33.7	25.4	20.5	17.2	14.9	13.2	11.8	10.7	9.8	9
1095	3.6	48.6	32.5	24.9	20.2	17.1	14.9	13.1	11.8	10.7	9.8	9
1096	4.1	46.5	31.9	24.6	20.1	17.1	14.9	13.2	11.8	10.8	9.9	9.1
1097	4.1	44	30.9	24.2	19.9	17	14.8	13.2	11.9	10.8	9.9	9.1
1098	6.1	54.5	35.5	26.9	21.8	18.3	15.9	14	12.5	11.4	10.4	9.6
1099	7.7	107.9	68.1	37.2	26.4	20.7	17.1	14.6	12.7	11.3	10.2	9.3
1100	7.6	103.8	63	35	25.3	20	16.6	14.2	12.4	11.1	10	9.1
1101	7.4	96.8	56.9	33.4	24.4	19.4	16.2	13.9	12.2	10.9	9.8	9
1102	7.1	89.1	51	31.5	23.4	18.8	15.8	13.6	12	10.7	9.7	8.8
1103	6.8	83	44.8	29.3	22.2	18	15.2	13.2	11.6	10.4	9.4	8.6
1104	6.8	81.2	43.8	28.9	22	17.8	15	13	11.5	10.3	9.4	8.6
1105	6.5	77.1	40.4	27.6	21.2	17.4	14.8	12.8	11.4	10.2	9.3	8.5
1106	6.3	71	36.7	26.1	20.5	17	14.5	12.7	11.3	10.1	9.2	8.5
1107	6.3	68.9	36.8	26.3	20.7	17.1	14.7	12.8	11.4	10.3	9.4	8.6
1108	6.2	66.9	36.7	26.4	20.9	17.3	14.8	13	11.6	10.4	9.5	8.7
1109	6.3	66.3	37	26.7	21.1	17.5	15	13.2	11.7	10.6	9.6	8.8
1110	6.2	62.1	36.3	26.5	21.1	17.6	15.1	13.2	11.8	10.7	9.7	8.9
1111	6	60.1	36	26.5	21.2	17.7	15.2	13.4	11.9	10.8	9.8	9
1112	5.9	59.2	36	26.7	21.3	17.8	15.4	13.5	12.1	10.9	10	9.2
1113	5.7	56.4	35.4	26.5	21.3	17.9	15.4	13.6	12.1	11	10	9.2
1114	5.4	53.5	34.6	26.2	21.2	17.8	15.4	13.6	12.2	11	10.1	9.3
1115	5.8	52.9	34.7	26.3	21.3	18	15.6	13.7	12.3	11.2	10.2	9.4
1116	6.5	59.4	37.2	27.8	22.3	18.7	16.2	14.2	12.7	11.5	10.5	9.7
1117	8	111.3	71.8	40.8	28.3	21.9	18	15.3	13.3	11.8	10.6	9.7
1118	7.7	101.8	61.6	35.2	25.6	20.3	16.9	14.5	12.7	11.3	10.2	9.3
1119	7.5	96.9	59	34.4	25.1	20	16.6	14.3	12.6	11.2	10.1	9.2
1120	7.3	89.8	51.9	32.2	23.9	19.2	16.1	13.9	12.2	10.9	9.9	9
1121	6.9	83.4	45.6	29.9	22.6	18.3	15.5	13.4	11.8	10.6	9.6	8.8
1122	6.8	78.6	42.1	28.4	21.8	17.8	15	13.1	11.6	10.4	9.4	8.6
1123	6.7	76.8	40.7	27.8	21.5	17.6	14.9	13	11.5	10.3	9.4	8.6
1124	6.6	72.9	37.9	26.8	21	17.3	14.8	12.9	11.5	10.3	9.4	8.6
1125	6.4	69.4	37.1	26.6	20.9	17.3	14.8	13	11.5	10.4	9.5	8.7
1126	6.3	65.4	36.6	26.5	20.9	17.4	14.9	13	11.6	10.5	9.6	8.8
1127	6.3	63	36.3	26.5	21	17.5	15	13.2	11.7	10.6	9.7	8.9
1128	6.1	60.3	35.9	26.4	21	17.5	15.1	13.2	11.8	10.7	9.7	9
1129	5.8	59.6	36	26.5	21.2	17.7	15.2	13.4	12	10.8	9.9	9.1
1130	6.5	62.5	37.1	27.2	21.7	18.1	15.6	13.7	12.2	11	10	9.2
1131	6.3	60.6	36.8	27.2	21.8	18.2	15.7	13.8	12.3	11.1	10.1	9.3
1132	6.1	56.5	35.8	26.8	21.5	18.1	15.6	13.8	12.3	11.1	10.2	9.4
1133	6.4	60.5	37.3	27.7	22.2	18.6	16	14.1	12.6	11.4	10.4	9.6
1134	7	63.8	38.6	28.5	22.8	19	16.4	14.4	12.9	11.6	10.6	9.8
1135	8	107.4	67.7	38.6	27.5	21.7	17.9	15.3	13.4	11.9	10.8	9.8
1136	7.7	95.2	56.7	34.4	25.4	20.3	17	14.6	12.8	11.5	10.4	9.5
1137	7.7	96.2	59.1	34.9	25.6	20.4	17	14.6	12.8	11.4	10.3	9.4
1138	7.2	86.9	50.8	32.1	24.1	19.4	16.3	14.1	12.4	11.1	10	9.2
1139	6.9	81.9	44.8	29.8	22.7	18.5	15.6	13.5	12	10.7	9.7	8.9
1140	6.9	78.9	42.2	28.6	22	18	15.2	13.2	11.7	10.5	9.5	8.7
1141	7	80.7	44.2	29.4	22.5	18.3	15.4	13.4	11.8	10.6	9.6	8.8
1142	7	75.3	40.1	27.9	21.7	17.8	15.2	13.2	11.7	10.5	9.6	8.8
1143	6.7	69.6	37.4	26.8	21.1	17.5	15	13.1	11.6	10.5	9.6	8.8
1144	6.8	70	37.8	27.1	21.4	17.7	15.2	13.3	11.8	10.6	9.7	8.9
1145	6.9	68.1	37.7	27.2	21.5	17.8	15.3	13.4	11.9	10.8	9.8	9
1146	6.7	64.7	37.2	27.1	21.5	17.9	15.3	13.5	12	10.8	9.9	9.1
1147	6.6	60.5	36.3	26.7	21.3	17.8	15.3	13.5	12	10.9	9.9	9.1
1148	6.7	62.3	37.1	27.3	21.7	18.1	15.6	13.7	12.2	11	10.1	9.3
1149	7.1	65	38.2	27.9	22.2	18.5	15.9	14	12.4	11.2	10.3	9.4
1150	6.9	63.3	37.9	27.9	22.3	18.6	16	14.1	12.5	11.3	10.3	9.5
1151	7.1	65.5	38.8	28.5	22.7	18.9	16.3	14.3	12.8	11.5	10.5	9.7
1152	7.6	70.7	41.5	29.9	23.6	19.6	16.8	14.7	13.1	11.8	10.8	9.9
1153	8.1	102.3	63.8	37.2	27.1	21.6	18	15.4	13.5	12.1	10.9	9.9
1154	7.8	94.8	57.5	35.1	26	20.8	17.4	15	13.2	11.8	10.6	9.7
1155	7.6	89.7	52.9	33.4	25	20.1	16.9	14.6	12.8	11.5	10.4	9.5
1156	7.3	85.8	49.9	32.1	24.2	19.6	16.5	14.2	12.6	11.2	10.2	9.3
1157	6.7	77.7	41.9	28.8	22.3	18.2	15.5	13.5	12	10.7	9.8	8.9
1158	6.7	75.3	40.4	28	21.7	17.8	15.2	13.2	11.7	10.6	9.6	8.8
1159	7.1	79.2	43.5	29.3	22.5	18.3	15.5	13.5	11.9	10.7	9.7	8.9
1160	7.1	75.6	41.2	28.5	22.1	18.1	15.4	13.4	11.9	10.7	9.7	8.9
1161	7.2	74.3	40.4	28.3	22	18.1	15.5	13.5	12	10.8	9.8	9
1162	7.2	72.8	39.9	28.2	22.1	18.2	15.5	13.6	12.1	10.9	9.9	9.1
1163	7.2	70.6	38.5	27.6	21.8	18.1	15.5	13.5	12.1	10.9	9.9	9.1
1164	7.1	68.1	38.2	27.6	21.8	18.1	15.6	13.6	12.1	11	10	9.2
1165	6.8	62.7	37.1	27.2	21.6	18	15.5	13.6	12.2	11	10	9.2
1166	6.9	63.1	37.4	27.5	21.9	18.3	15.7	13.8	12.3	11.1	10.1	9.3
1167	7.4	65.8	38.4	28.1	22.3	18.6	16	14	12.5	11.3	10.3	9.5
1168	7.4	67.4	39.1	28.5	22.6	18.9	16.2	14.2	12.7	11.4	10.4	9.6
1169	7.4	67.6	39.4	28.8	22.9	19.1	16.4	14.4	12.8	11.6	10.5	9.7
1170	8.2	76.2	46.1	32.1	24.9	20.5	17.4	15.2	13.5	12.1	11	10.1
1171	7.7	92.8	55.9	35.3	26.4	21.2	17.8	15.4	13.6	12.1	11	10
1172	7.8	91	54.8	34.7	25.9	20.9	17.5	15.1	13.3	11.9	10.8	9.9
1173	7.5	85.5	50.2	32.8	24.8	20.1	16.9	14.7	12.9	11.6	10.5	9.6
1174	7.6	85.7	50.5	32.6	24.6	19.9	16.8	14.5	12.8	11.5	10.4	9.5
1175	7.1	81.2	45.9	30.7	23.4	19.1	16.1	14	12.4	11.1	10.1	9.2
1176	6.5	73.7	39.7	27.9	21.7	17.9	15.3	13.3	11.8	10.6	9.7	8.9
1177	7	75.4	41.4	28.6	22.1	18.2	15.4	13.4	11.9	10.7	9.7	8.9
1178	7.2	75.8	41.4	28.7	22.3	18.3	15.6	13.6	12	10.8	9.8	9
1179	7.4	75.7	43	29.5	22.8	18.7	15.9	13.8	12.2	11	10	9.2
1180	7.2	72.5	39.9	28.3	22.1	18.3	15.6	13.6	12.1	10.9	9.9	9.1
1181	7.4	71.2	38.9	27.9	22	18.2	15.6	13.7	12.2	11	10	9.2
1182	7.1	66.3	37.9	27.5	21.8	18.2	15.6	13.7	12.2	11	10	9.2
1183	7.2	65.9	38	27.7	22	18.3	15.7	13.8	12.3	11.1	10.1	9.3
1184	7.2	65.1	38.1	27.8	22.1	18.4	15.8	13.9	12.4	11.2	10.2	9.4
1185	7.3	65.6	38.4	28.1	22.3	18.6	16	14	12.5	11.3	10.3	9.5
1186	7.4	67.9	39.3	28.6	22.7	18.9	16.2	14.2	12.7	11.5	10.4	9.6
1187	7.4	68.1	39.6	28.8	22.9	19.1	16.4	14.4	12.8	11.6	10.6	9.7
1188	8	73.9	44.2	31.2	24.4	20.1	17.2	15	13.3	12	10.9	10
1189	8	93.5	57.7	36.3	27.2	21.8	18.3	15.8	13.9	12.5	11.3	10.3
1190	7.6	88.3	53	34.4	26	21	17.7	15.3	13.5	12.1	11	10
1191	7.8	87.6	52.1	33.8	25.5	20.6	17.4	15.1	13.3	11.9	10.8	9.9
1192	7.5	82.2	47.7	31.9	24.3	19.8	16.7	14.5	12.9	11.5	10.5	9.6
1193	7.4	80.4	46.2	31	23.7	19.3	16.4	14.2	12.6	11.3	10.2	9.4
1194	6.7	74.5	40.8	28.5	22.2	18.2	15.5	13.6	12	10.8	9.8	9
1195	6.4	70.1	37.7	27	21.3	17.6	15.1	13.2	11.8	10.6	9.7	8.9
1196	6.8	72.3	39.8	28.1	22	18.1	15.5	13.5	12	10.8	9.8	9
1197	7.3	74.2	41.8	29.1	22.6	18.6	15.8	13.8	12.3	11	10	9.2
1198	7.2	71	38.9	27.9	22	18.2	15.6	13.6	12.1	10.9	10	9.1
1199	7.1	69.5	38.6	27.8	22	18.3	15.6	13.7	12.2	11	10	9.2
1200	7.4	69.6	38.8	28	22.2	18.4	15.8	13.8	12.3	11.1	10.1	9.3
1201	7.6	70.6	39.3	28.4	22.4	18.6	15.9	14	12.4	11.2	10.2	9.4
1202	7	65.1	38.1	27.9	22.2	18.5	15.9	13.9	12.4	11.2	10.2	9.4
1203	7.2	65.9	38.6	28.2	22.4	18.7	16	14.1	12.6	11.3	10.3	9.5
1204	7.5	69	39.6	28.8	22.8	19	16.3	14.3	12.7	11.5	10.5	9.6
1205	7.3	68.9	39.8	29	23	19.1	16.4	14.4	12.8	11.6	10.6	9.7
1206	7.6	70.7	40.9	29.6	23.4	19.5	16.7	14.6	13	11.8	10.7	9.8
1207	8.5	78.3	47.7	32.7	25.2	20.7	17.5	15.3	13.5	12.2	11	10.1
1208	7.9	68.8	39.6	28.8	22.8	19	16.3	14.3	12.8	11.5	10.5	9.6
1209	7.8	70	39.5	28.6	22.7	18.8	16.1	14.2	12.6	11.4	10.4	9.5
1210	8	72.2	39.7	28.6	22.5	18.7	16	14	12.5	11.3	10.2	9.4
1211	8	73.9	40.2	28.6	22.5	18.6	15.9	13.9	12.4	11.2	10.2	9.3
1212	8.1	79.1	44.3	30.3	23.4	19.1	16.2	14.1	12.5	11.3	10.2	9.4
1213	8.3	97.8	62.7	38.4	28.5	22.8	19.1	16.4	14.5	12.9	11.7	10.7
1214	7.9	92.7	58.2	36.6	27.4	22	18.5	15.9	14	12.6	11.4	10.4
1215	7.7	88.3	54	34.8	26.2	21.2	17.8	15.4	13.6	12.2	11	10.1
1216	7.6	84.5	50.6	33.3	25.2	20.5	17.3	15	13.2	11.8	10.7	9.8
1217	7.2	79.1	45.7	31	23.8	19.5	16.5	14.4	12.7	11.4	10.4	9.5
1218	6.5	73.3	40.3	28.4	22.2	18.3	15.6	13.7	12.1	10.9	9.9	9.1
1219	6.1	69	37.8	27.2	21.5	17.8	15.2	13.3	11.9	10.7	9.8	9
1220	6.3	67.1	37.6	27.2	21.5	17.8	15.3	13.4	11.9	10.8	9.8	9
1221	7.3	72.1	40.7	28.7	22.5	18.5	15.8	13.8	12.3	11.1	10.1	9.2
1222	7.2	70	38.7	27.9	22	18.3	15.6	13.7	12.2	11	10	9.2
1223	7.4	72	40.3	28.7	22.6	18.7	16	14	12.4	11.2	10.2	9.3
1224	7.4	68.3	38.7	28	22.2	18.4	15.8	13.9	12.4	11.1	10.2	9.3
1225	7.8	72.1	40.7	29.1	22.9	18.9	16.2	14.2	12.6	11.4	10.3	9.5
1226	7.3	67.6	38.9	28.3	22.4	18.7	16	14.1	12.5	11.3	10.3	9.5
1227	7.4	66.8	38.9	28.4	22.5	18.8	16.1	14.1	12.6	11.4	10.4	9.5
1228	7.6	69.5	39.7	28.9	22.9	19	16.3	14.3	12.8	11.5	10.5	9.6
1229	7.5	69.5	39.9	29	23	19.2	16.5	14.4	12.9	11.6	10.6	9.7
1230	8	75.5	45.3	31.7	24.7	20.3	17.3	15.1	13.4	12	10.9	10
1231	8	74.7	44.8	31.4	24.5	20.2	17.2	15	13.3	12	10.9	10
1232	7.8	69.9	40.1	29	23	19.1	16.4	14.4	12.8	11.5	10.5	9.7
1233	8	71.2	40.3	29	22.9	19	16.2	14.2	12.7	11.4	10.4	9.6
1234	8	72.8	41.5	29.4	23.1	19	16.3	14.2	12.6	11.4	10.4	9.5
1235	8.1	76	41.7	29.3	22.9	18.9	16.1	14.1	12.5	11.3	10.2	9.4
1236	8.1	81	45.7	30.9	23.7	19.4	16.4	14.3	12.6	11.3	10.3	9.4
1237	8	94.5	60.3	38.1	28.5	23	19.3	16.7	14.7	13.1	11.9	10.9
1238	7.4	85.2	52.7	35	26.7	21.7	18.3	15.9	14	12.6	11.4	10.4
1239	7.7	87.4	54.1	35.2	26.6	21.5	18.1	15.7	13.9	12.4	11.2	10.3
1240	7.7	85.3	51.6	33.9	25.7	20.9	17.6	15.3	13.5	12.1	11	10
1241	7.4	81.4	48.3	32.3	24.7	20.1	17	14.8	13	11.7	10.6	9.7
1242	7	77	44.2	30.3	23.4	19.2	16.3	14.2	12.6	11.3	10.2	9.4
1243	6	68.2	37.9	27.4	21.6	17.9	15.4	13.5	12	10.8	9.9	9.1
1244	6.4	67	37.8	27.4	21.7	18	15.4	13.5	12.1	10.9	9.9	9.1
1245	7.1	71.9	40.5	28.7	22.5	18.6	15.9	13.9	12.4	11.1	10.1	9.3
1246	6.9	66.5	38	27.6	21.9	18.2	15.6	13.7	12.2	11	10	9.2
1247	7.4	68.9	38.8	28.1	22.2	18.5	15.8	13.9	12.4	11.1	10.2	9.3
1248	7	64.9	37.9	27.7	22	18.4	15.8	13.8	12.3	11.1	10.2	9.3
1249	7.5	69.2	39.2	28.4	22.5	18.7	16	14.1	12.5	11.3	10.3	9.5
1250	7.7	72.4	41	29.4	23.1	19.1	16.4	14.3	12.7	11.5	10.5	9.6
1251	7.8	72.6	41.1	29.5	23.2	19.2	16.5	14.4	12.8	11.6	10.5	9.7
1252	8.1	77.1	45.6	31.6	24.5	20.1	17.1	14.9	13.2	11.9	10.8	9.9
1253	8.3	79.2	48.5	32.9	25.3	20.7	17.6	15.3	13.5	12.1	11	10.1
1254	8.5	81.6	50.7	34	26	21.1	17.9	15.5	13.7	12.3	11.2	10.2
1255	8.4	81.2	50.3	33.7	25.8	21	17.8	15.4	13.7	12.3	11.1	10.2
1256	8.1	74.2	43.1	30.5	23.8	19.7	16.8	14.7	13	11.7	10.7	9.8
1257	8.1	74.5	42.3	29.9	23.4	19.4	16.5	14.4	12.8	11.6	10.5	9.6
1258	8.2	76.6	43.1	30.2	23.5	19.3	16.5	14.4	12.8	11.5	10.4	9.6
1259	8.2	78.7	44	30.4	23.5	19.3	16.4	14.3	12.7	11.4	10.4	9.5
1260	8.2	81.1	45.5	30.9	23.7	19.4	16.4	14.3	12.6	11.3	10.3	9.4
1261	7.5	85.5	53.5	36	27.6	22.5	19	16.5	14.6	13.1	11.9	10.9
1262	7	77.6	46.9	32.8	25.6	21.1	18	15.7	13.9	12.5	11.4	10.4
1263	7	80.5	48.6	33.3	25.7	21	17.9	15.5	13.8	12.4	11.2	10.3
1264	7.5	81.5	49	33.1	25.4	20.8	17.6	15.3	13.5	12.1	11	10.1
1265	7.2	76.4	44.7	31	24.1	19.8	16.8	14.6	13	11.7	10.6	9.7
1266	6.7	69.3	38.7	27.9	22.1	18.3	15.7	13.8	12.3	11.1	10.1	9.3
1267	6.2	67.8	38.1	27.6	21.8	18.1	15.5	13.6	12.1	10.9	10	9.2
1268	6	65.9	37.8	27.5	21.8	18.1	15.5	13.6	12.2	11	10	9.2
1269	6.6	66.2	38	27.6	21.9	18.2	15.6	13.7	12.2	11	10.1	9.2
1270	6.9	66.4	38.2	27.8	22	18.3	15.7	13.8	12.3	11.1	10.1	9.3
1271	7.1	64.9	37.9	27.7	22	18.4	15.8	13.8	12.3	11.1	10.2	9.3
1272	7.1	64.8	38	27.8	22.1	18.4	15.8	13.9	12.4	11.2	10.2	9.4
1273	7.5	66.8	38.7	28.2	22.4	18.7	16	14.1	12.5	11.3	10.3	9.5
1274	7.7	70.2	39.7	28.8	22.8	18.9	16.2	14.2	12.7	11.4	10.4	9.6
1275	7.8	71.6	40.5	29.2	23.1	19.2	16.4	14.4	12.8	11.5	10.5	9.7
1276	8.2	78.7	46.1	31.9	24.7	20.2	17.2	15	13.3	12	10.9	10
1277	8.4	81.7	50.2	33.6	25.7	21	17.7	15.4	13.6	12.2	11.1	10.1
1278	8.6	84.3	52.7	34.7	26.4	21.4	18.1	15.7	13.8	12.4	11.2	10.3
1279	8.6	85.4	54.1	35.2	26.6	21.5	18.1	15.7	13.9	12.4	11.2	10.3
1280	8.2	77.4	45.2	31.4	24.4	20	17	14.9	13.2	11.9	10.8	9.9
1281	8.4	78.3	44.9	31.1	24.1	19.8	16.9	14.7	13	11.7	10.6	9.8
1282	8.4	80.8	46.5	31.6	24.3	19.9	16.9	14.7	13	11.7	10.6	9.7
1283	8.3	83.4	48.5	32.3	24.6	20	16.9	14.7	13	11.6	10.5	9.6
1284	8.2	83.4	47.5	31.7	24.2	19.7	16.6	14.4	12.8	11.4	10.4	9.5
1285	7.5	84.5	53.6	36.4	28	22.8	19.4	16.8	14.9	13.4	12.2	11.1
1286	6.9	74.9	45.3	32.4	25.5	21.1	18	15.8	14	12.6	11.5	10.6
1287	6.4	72.4	42.9	30.9	24.4	20.3	17.4	15.2	13.6	12.2	11.1	10.2
1288	6.9	74.6	43.4	30.9	24.3	20.1	17.1	15	13.3	12	10.9	10
1289	6.9	73.5	41.6	29.8	23.4	19.4	16.6	14.5	12.9	11.6	10.6	9.7
1290	6.4	67.7	38.6	28	22.2	18.5	15.9	13.9	12.4	11.2	10.2	9.4
1291	5.9	64	37.4	27.3	21.7	18.1	15.6	13.6	12.2	11	10	9.2
1292	6	62.6	37.1	27.2	21.7	18.1	15.6	13.7	12.2	11	10	9.2
1293	6	60.7	36.7	27	21.6	18.1	15.5	13.7	12.2	11	10.1	9.3
1294	6.7	63.2	37.5	27.5	21.9	18.3	15.7	13.8	12.3	11.1	10.2	9.3
1295	6.8	61.4	37.1	27.3	21.8	18.2	15.7	13.8	12.3	11.1	10.2	9.3
1296	6.7	61.1	37.1	27.4	21.9	18.3	15.8	13.9	12.4	11.2	10.2	9.4
1297	7.2	63.3	37.8	27.8	22.2	18.5	15.9	14	12.5	11.3	10.3	9.5
1298	7.9	69	39.5	28.7	22.7	18.9	16.2	14.2	12.7	11.5	10.4	9.6
1299	7.8	69.8	39.8	28.9	22.9	19	16.3	14.3	12.8	11.5	10.5	9.6
1300	8	74.2	42.7	30.3	23.8	19.7	16.8	14.7	13.1	11.8	10.7	9.8
1301	8.5	80.1	49	33.2	25.5	20.8	17.6	15.3	13.6	12.2	11	10.1
1302	8.7	82	50.9	34	26	21.1	17.9	15.5	13.7	12.3	11.2	10.2
1303	8.9	88.7	56.4	36	27	21.8	18.3	15.8	14	12.5	11.3	10.3
1304	8.3	77	44.9	31.3	24.3	20	17	14.8	13.2	11.8	10.8	9.9
1305	8.2	78	45.1	31.2	24.2	19.8	16.9	14.7	13	11.7	10.6	9.8
1306	8.3	81.8	47.9	32.2	24.7	20.1	17	14.8	13.1	11.7	10.6	9.7
1307	8.4	87.2	52.7	33.8	25.5	20.6	17.3	15	13.2	11.8	10.7	9.8
1308	8.4	92	56.3	34.9	25.9	20.8	17.4	15	13.2	11.8	10.7	9.7
1309	7	77.4	48.6	34.5	27	22.3	19.1	16.7	14.8	13.4	12.2	11.2
1310	6.5	73.1	44.5	32.2	25.5	21.2	18.2	15.9	14.2	12.8	11.7	10.7
1311	6.1	68.2	41	30.2	24.1	20.1	17.3	15.2	13.6	12.3	11.2	10.3
1312	6.1	65.5	39.6	29.2	23.3	19.5	16.8	14.8	13.2	11.9	10.9	10
1313	6.1	65.2	38.9	28.6	22.8	19	16.4	14.4	12.8	11.6	10.6	9.7
1314	6	62.9	37.6	27.7	22.1	18.4	15.8	13.9	12.4	11.2	10.2	9.4
1315	5.4	60.2	36.6	27	21.6	18	15.5	13.7	12.2	11	10.1	9.3
1316	5.6	58.4	36.1	26.8	21.5	18	15.5	13.6	12.2	11	10.1	9.3
1317	6.5	62.5	37.4	27.5	21.9	18.3	15.7	13.8	12.3	11.2	10.2	9.4
1318	6.9	63.5	37.7	27.7	22.1	18.4	15.8	13.9	12.4	11.2	10.2	9.4
1319	7	62.8	37.6	27.7	22.1	18.4	15.9	13.9	12.4	11.2	10.3	9.4
1320	7.1	61.9	37.4	27.6	22.1	18.4	15.9	14	12.5	11.3	10.3	9.5
1321	7.1	62.4	37.7	27.8	22.2	18.5	16	14	12.5	11.3	10.3	9.5
1322	7.9	68.7	39.5	28.7	22.8	19	16.3	14.3	12.7	11.5	10.5	9.6
1323	7.8	69.1	39.7	28.9	22.9	19	16.3	14.3	12.8	11.5	10.5	9.7
1324	8.1	73.5	42.1	30.1	23.6	19.6	16.7	14.6	13	11.7	10.7	9.8
1325	8.4	79.6	48.1	32.8	25.2	20.6	17.5	15.2	13.5	12.1	11	10.1
1326	8.6	81.2	50.7	33.9	25.9	21.1	17.8	15.5	13.7	12.3	11.1	10.2
1327	8.7	82.2	50.8	33.9	25.9	21	17.8	15.4	13.7	12.2	11.1	10.2
1328	8.5	79.8	47	32.2	24.8	20.3	17.2	15	13.3	11.9	10.8	9.9
1329	8.3	79	46.7	31.9	24.6	20.1	17	14.8	13.1	11.8	10.7	9.8
1330	8.4	85.3	51	33.4	25.3	20.5	17.3	15	13.3	11.9	10.8	9.8
1331	8.5	91.9	56.6	35.2	26.2	21	17.6	15.2	13.4	12	10.8	9.9
1332	8.4	94	58.9	35.7	26.3	21	17.6	15.1	13.3	11.9	10.7	9.8
1333	11.7	136.6	107.4	78.6	57.4	40.6	31.8	26.2	22.4	19.6	17.4	15.6
1334	11.4	134.1	104.6	75.7	54.5	38.9	30.6	25.3	21.7	18.9	16.8	15.2
1335	9.7	107.3	76.4	52.5	37.7	29.7	24.6	21.1	18.4	16.4	14.8	13.5
1336	8.8	100.8	69.6	46.1	34.2	27.4	22.9	19.8	17.4	15.5	14	12.8
1337	7.9	89.3	58.3	39.5	30.4	24.8	21.1	18.3	16.2	14.5	13.2	12.1
1338	7.1	80	50.4	35.7	28	23.1	19.7	17.3	15.3	13.8	12.6	11.5
1339	7.2	78.3	48.8	34.7	27.2	22.5	19.2	16.8	14.9	13.4	12.2	11.2
1340	6.6	75.5	46.9	33.4	26.3	21.7	18.6	16.3	14.5	13	11.9	10.9
1341	6.3	71.3	42.3	30.9	24.6	20.5	17.6	15.4	13.8	12.4	11.3	10.4
1342	6.6	71.7	41.7	30.3	24.1	20	17.2	15.1	13.4	12.1	11.1	10.2
1343	6.3	69	40.1	29.3	23.3	19.4	16.6	14.6	13	11.8	10.7	9.9
1344	6.1	67	38.9	28.4	22.6	18.8	16.1	14.2	12.6	11.4	10.4	9.6
1345	5.9	63.7	37.7	27.7	22.1	18.4	15.8	13.9	12.4	11.2	10.2	9.4
1346	6	61.1	37	27.4	21.9	18.3	15.7	13.8	12.4	11.2	10.2	9.4
1347	6.4	61.5	37.2	27.5	22	18.4	15.8	13.9	12.4	11.2	10.2	9.4
1348	6.8	64.2	38.1	28	22.3	18.6	16	14	12.5	11.3	10.3	9.5
1349	7.1	64.5	38.3	28.1	22.4	18.7	16	14.1	12.6	11.4	10.4	9.5
1350	7	65.5	38.6	28.3	22.5	18.8	16.1	14.2	12.6	11.4	10.4	9.6
1351	7.1	63.2	38	28	22.4	18.7	16.1	14.1	12.6	11.4	10.4	9.6
1352	7.5	66	38.9	28.5	22.7	18.9	16.3	14.3	12.7	11.5	10.5	9.6
1353	7.8	68.2	39.6	28.9	22.9	19.1	16.4	14.4	12.8	11.6	10.6	9.7
1354	7.9	72.3	41.5	29.8	23.5	19.5	16.7	14.6	13	11.7	10.7	9.8
1355	8.4	77.6	46.6	32.2	25	20.5	17.4	15.2	13.5	12.1	11	10.1
1356	8.5	79.4	48.9	33.2	25.6	20.9	17.7	15.4	13.6	12.2	11.1	10.2
1357	8.8	85.8	55.1	35.6	26.8	21.7	18.3	15.8	13.9	12.5	11.3	10.3
1358	8.5	80.4	48.3	32.8	25.2	20.6	17.5	15.2	13.4	12.1	11	10
1359	8.4	81.7	48.6	32.7	25.1	20.5	17.3	15.1	13.3	12	10.9	9.9
1360	8.5	85.6	52.8	34.2	25.8	20.9	17.6	15.2	13.4	12	10.9	10
1361	8.5	87.8	54	34.5	25.9	20.9	17.5	15.2	13.4	12	10.8	9.9
1362	8.4	89.6	54.5	34.4	25.8	20.7	17.4	15	13.3	11.9	10.7	9.8
1363	11.9	144	116.1	86.2	63.4	42.8	32.9	26.8	22.7	19.7	17.5	15.7
1364	11.7	142.1	114.1	84.4	61	41.5	31.9	26.1	22.1	19.2	17	15.3
1365	10.4	118.7	88.2	61.7	43.1	32.7	26.4	22.3	19.3	17	15.3	13.8
1366	8.3	95.2	63.6	41.8	31.7	25.7	21.7	18.8	16.6	14.9	13.5	12.3
1367	7.9	92.2	60	40	30.5	24.8	21	18.2	16.1	14.4	13.1	12
1368	7.2	81.4	50.9	35.8	27.9	23	19.6	17.1	15.2	13.7	12.5	11.4
1369	7.2	81.2	51.2	35.6	27.7	22.8	19.4	16.9	15	13.5	12.2	11.2
1370	6.6	78.3	48.3	34	26.6	21.9	18.7	16.3	14.5	13	11.9	10.9
1371	6.3	75.7	44.7	32	25.2	20.9	17.9	15.7	13.9	12.6	11.4	10.5
1372	6.2	72.1	41.6	30.3	24	20	17.2	15.1	13.4	12.1	11	10.1
1373	6.1	69.6	40.3	29.4	23.3	19.4	16.7	14.6	13.1	11.8	10.7	9.9
1374	6.1	67.2	39.1	28.5	22.7	18.9	16.2	14.2	12.7	11.5	10.4	9.6
1375	6.2	64.3	38	27.9	22.2	18.5	15.9	14	12.5	11.3	10.3	9.5
1376	6	62.8	37.7	27.8	22.2	18.5	15.9	14	12.5	11.3	10.3	9.5
1377	6.7	64.7	38.3	28.1	22.4	18.7	16.1	14.1	12.6	11.4	10.4	9.5
1378	7	65.4	38.6	28.3	22.5	18.8	16.1	14.2	12.6	11.4	10.4	9.6
1379	7.2	66	38.9	28.4	22.6	18.9	16.2	14.2	12.7	11.5	10.5	9.6
1380	6.9	64.1	38.4	28.2	22.5	18.8	16.2	14.2	12.7	11.5	10.5	9.6
1381	7.2	65.9	39	28.6	22.8	19	16.3	14.3	12.8	11.5	10.5	9.7
1382	7.3	64	38.5	28.4	22.7	18.9	16.3	14.3	12.8	11.5	10.5	9.7
1383	7.4	64.8	38.8	28.6	22.8	19	16.4	14.4	12.8	11.6	10.6	9.7
1384	8	70.3	40.5	29.4	23.4	19.4	16.7	14.6	13	11.8	10.7	9.9
1385	8.5	77.3	47	32.5	25.2	20.7	17.6	15.3	13.6	12.2	11.1	10.2
1386	8.6	79	49.3	33.5	25.8	21.1	17.9	15.6	13.8	12.4	11.2	10.3
1387	8.8	85.3	55.4	35.9	27.1	21.9	18.4	16	14.1	12.6	11.4	10.4
1388	8.6	80.6	49.5	33.4	25.7	20.9	17.7	15.4	13.6	12.2	11.1	10.2
1389	8.5	82	50.1	33.5	25.6	20.9	17.7	15.3	13.6	12.2	11	10.1
1390	8.7	88.2	56.1	35.6	26.7	21.5	18.1	15.6	13.8	12.3	11.2	10.2
1391	8.7	92.6	59.5	36.6	27.1	21.7	18.2	15.7	13.8	12.3	11.2	10.2
1392	8.6	91.9	57.1	35.6	26.6	21.3	17.9	15.4	13.6	12.1	11	10
1393	14.1	157.7	134.6	103.1	76.6	50.6	36.7	29.1	24.2	20.7	18.2	16.2
1394	12.2	154.7	127.8	96.6	70.7	46.5	34.4	27.5	23.1	19.9	17.5	15.6
1395	10	118.1	86.7	60.7	42.1	31.9	25.9	21.8	18.9	16.7	14.9	13.5
1396	9.6	110.4	78.6	53.2	37.2	29	23.8	20.3	17.7	15.7	14.1	12.9
1397	8.9	102	70.2	46.2	33.7	26.7	22.2	19.1	16.7	14.9	13.5	12.3
1398	7.3	87	55.6	37.7	28.9	23.6	20	17.4	15.4	13.8	12.5	11.5
1399	6.9	82.3	52.3	36	27.8	22.8	19.4	16.9	14.9	13.4	12.2	11.2
1400	6.7	79.6	48.9	34.2	26.6	21.9	18.7	16.3	14.5	13	11.8	10.8
1401	6.3	76.5	45.7	32.5	25.5	21	18	15.7	14	12.6	11.5	10.5
1402	6.5	74.6	42.7	30.8	24.3	20.2	17.3	15.2	13.5	12.2	11.1	10.2
1403	6.4	71.8	40.9	29.7	23.5	19.6	16.8	14.7	13.1	11.8	10.8	9.9
1404	6.5	69.5	39.8	28.9	22.9	19.1	16.4	14.4	12.8	11.5	10.5	9.7
1405	6.7	66.9	38.9	28.4	22.6	18.8	16.1	14.2	12.6	11.4	10.4	9.6
1406	6.5	65.6	38.6	28.3	22.5	18.8	16.1	14.2	12.6	11.4	10.4	9.6
1407	7.1	65.7	38.8	28.4	22.6	18.9	16.2	14.2	12.7	11.5	10.5	9.6
1408	7.1	64	38.4	28.2	22.5	18.8	16.2	14.2	12.7	11.5	10.5	9.6
1409	6.9	62.3	37.9	28	22.4	18.8	16.2	14.2	12.7	11.5	10.5	9.6
1410	7	65	38.8	28.5	22.8	19	16.3	14.4	12.8	11.6	10.6	9.7
1411	7.3	66	39.2	28.8	22.9	19.1	16.4	14.4	12.9	11.6	10.6	9.8
1412	7.7	66.3	39.4	28.9	23	19.2	16.5	14.5	12.9	11.7	10.7	9.8
1413	7.6	65.3	39.2	28.8	23	19.2	16.5	14.5	13	11.7	10.7	9.8
1414	8.1	68.9	40.2	29.4	23.4	19.5	16.7	14.7	13.1	11.8	10.8	9.9
1415	8.4	73.7	44.9	31.7	24.8	20.4	17.4	15.2	13.5	12.2	11.1	10.2
1416	8.7	77.6	48.8	33.4	25.8	21.1	18	15.6	13.8	12.4	11.3	10.4
1417	8.9	86.5	57.4	36.8	27.6	22.3	18.8	16.2	14.3	12.8	11.6	10.6
1418	8.7	82.3	52	34.6	26.4	21.5	18.2	15.8	13.9	12.5	11.3	10.4
1419	8.5	78.2	47.6	32.7	25.3	20.7	17.6	15.3	13.6	12.2	11.1	10.1
1420	8.7	84.1	52.7	34.6	26.3	21.3	18	15.6	13.8	12.4	11.2	10.2
1421	8.9	93.9	62.4	38.2	28.1	22.4	18.7	16.1	14.2	12.6	11.4	10.4
1422	8.7	91.7	58.5	36.4	27.1	21.8	18.3	15.8	13.9	12.4	11.2	10.2
1423	14.6	153.7	132.3	101.5	75.3	49.3	35.8	28.4	23.6	20.2	17.7	15.8
1424	11.4	141	112.9	83.8	60.1	40.4	30.9	25.2	21.3	18.5	16.4	14.7
1425	10	118.2	86.9	60.1	41.5	31.4	25.4	21.4	18.5	16.4	14.7	13.3
1426	10	117.8	85.9	58.1	39.2	30	24.4	20.7	17.9	15.9	14.2	12.9
1427	8.7	98.4	66.7	43.6	32.2	25.7	21.5	18.5	16.3	14.5	13.1	12
1428	8.4	94.3	62.5	40.2	30.2	24.4	20.5	17.7	15.6	14	12.7	11.6
1429	7.4	88.3	57.1	37.8	28.7	23.4	19.7	17.1	15.1	13.5	12.3	11.2
1430	6.9	83	52.1	35.5	27.3	22.3	18.9	16.5	14.6	13.1	11.9	10.9
1431	6.6	75.6	44.8	32	25.2	20.8	17.8	15.6	13.9	12.5	11.4	10.4
1432	6.3	70.6	41.1	30	23.8	19.9	17.1	15	13.3	12	11	10.1
1433	6.1	69.6	40.4	29.5	23.4	19.5	16.7	14.7	13.1	11.8	10.8	9.9
1434	6.3	65.9	38.9	28.5	22.7	19	16.3	14.3	12.8	11.5	10.5	9.7
1435	6.6	65.6	38.7	28.3	22.6	18.8	16.2	14.2	12.7	11.4	10.4	9.6
1436	6.3	64.2	38.4	28.2	22.5	18.8	16.2	14.2	12.7	11.5	10.5	9.6
1437	7	66.4	39.1	28.6	22.8	19	16.3	14.3	12.8	11.5	10.5	9.7
1438	6.9	62.9	38.2	28.2	22.5	18.9	16.2	14.3	12.7	11.5	10.5	9.7
1439	7	64.5	38.8	28.5	22.8	19	16.4	14.4	12.8	11.6	10.6	9.7
1440	7.2	66.8	39.5	28.9	23.1	19.2	16.5	14.5	12.9	11.7	10.7	9.8
1441	7.7	69.5	40.3	29.4	23.4	19.5	16.7	14.7	13.1	11.8	10.8	9.9
1442	8	70.1	40.7	29.6	23.5	19.6	16.8	14.7	13.1	11.9	10.8	9.9
1443	8	69.3	40.5	29.6	23.5	19.6	16.8	14.8	13.2	11.9	10.8	10
1444	8.3	70.5	40.9	29.8	23.7	19.7	16.9	14.9	13.2	12	10.9	10
1445	8.4	70.6	42.8	30.8	24.3	20.1	17.3	15.1	13.4	12.1	11	10.1
1446	8.6	75	46.9	32.7	25.5	21	17.8	15.6	13.8	12.4	11.3	10.4
1447	9.1	87	58.5	37.4	28.1	22.6	19	16.4	14.5	13	11.7	10.7
1448	8.7	81.3	51.7	34.7	26.5	21.6	18.3	15.9	14	12.6	11.4	10.5
1449	8.1	71	41.6	30.1	23.8	19.8	17	14.9	13.2	11.9	10.9	10
1450	8.8	81.3	49.8	33.7	25.9	21.1	17.9	15.6	13.8	12.4	11.2	10.3
1451	9	92.6	61.3	37.8	28.1	22.5	18.8	16.2	14.3	12.8	11.5	10.5
1452	8.9	92	59.3	37	27.6	22.2	18.6	16	14.1	12.6	11.4	10.4
1453	15.1	149.8	130	99.8	73.4	47.6	34.6	27.5	22.9	19.6	17.2	15.3
1454	11.1	140.8	112.6	82.9	58.7	39.4	30.2	24.6	20.8	18.1	16	14.4
1455	10	120.3	89.3	60.8	41.2	31.1	25.1	21.1	18.3	16.1	14.4	13.1
1456	9.4	106.3	73.9	48.3	34.5	27.1	22.4	19.2	16.8	14.9	13.4	12.2
1457	7.9	91.8	59.7	39.1	29.6	24	20.3	17.6	15.5	13.9	12.6	11.5
1458	7.1	84	53	36.2	27.9	22.8	19.4	16.8	14.9	13.4	12.2	11.1
1459	6.7	84	53.1	36	27.7	22.6	19.2	16.7	14.7	13.2	12	11
1460	6.5	79.3	49	34	26.4	21.7	18.5	16.1	14.3	12.9	11.7	10.7
1461	6.2	73.7	43.2	31.2	24.6	20.4	17.5	15.3	13.7	12.3	11.2	10.3
1462	6.3	70.1	40.9	29.9	23.8	19.8	17	14.9	13.3	12	11	10.1
1463	6.1	68.3	40.1	29.3	23.3	19.4	16.7	14.7	13.1	11.8	10.8	9.9
1464	6.4	68.8	39.8	29	23.1	19.2	16.5	14.5	12.9	11.6	10.6	9.8
1465	6	63.8	38.3	28.2	22.5	18.8	16.2	14.2	12.7	11.5	10.5	9.6
1466	6.1	60.9	37.5	27.8	22.3	18.7	16.1	14.2	12.7	11.4	10.4	9.6
1467	6.3	60.4	37.5	27.8	22.3	18.7	16.1	14.2	12.7	11.5	10.5	9.6
1468	7.2	66.9	39.5	28.9	23	19.2	16.5	14.5	12.9	11.7	10.7	9.8
1469	7.4	66.3	39.4	28.9	23.1	19.3	16.6	14.5	13	11.7	10.7	9.8
1470	7.7	68.4	40.1	29.3	23.3	19.4	16.7	14.7	13.1	11.8	10.8	9.9
1471	8.1	70.3	41.1	29.9	23.7	19.7	16.9	14.8	13.2	11.9	10.9	10
1472	8.1	69	40.5	29.6	23.6	19.6	16.9	14.8	13.2	11.9	10.9	10
1473	8	68.5	40.4	29.6	23.6	19.7	16.9	14.8	13.2	12	10.9	10
1474	8.3	69.4	40.8	29.8	23.7	19.8	17	14.9	13.3	12	11	10.1
1475	8.7	75.2	46.7	32.7	25.5	21	17.9	15.6	13.9	12.5	11.3	10.4
1476	8.8	75.8	48.8	33.7	26.1	21.4	18.2	15.9	14.1	12.6	11.5	10.5
1477	9.1	84.1	56.7	36.9	27.9	22.6	19	16.5	14.5	13	11.8	10.8
1478	8.9	80	51.5	34.8	26.7	21.8	18.4	16	14.2	12.7	11.5	10.6
1479	8.6	75.3	45.9	32.3	25.2	20.8	17.7	15.5	13.7	12.4	11.2	10.3
1480	9.1	87.1	56.4	36.5	27.6	22.3	18.8	16.2	14.3	12.8	11.6	10.6
1481	9.1	91.6	60.1	37.7	28.2	22.6	19	16.4	14.4	12.9	11.7	10.7
1482	9	91.2	58.3	37	27.8	22.4	18.8	16.2	14.3	12.8	11.6	10.6
1483	13.6	145.8	124	93.4	68	43.1	32.1	25.8	21.6	18.6	16.4	14.6
1484	12.1	144.1	118.8	88.5	63.1	40.7	30.7	24.8	20.9	18.1	15.9	14.3
1485	10.4	130.3	100.1	70.7	48.5	34.5	27.1	22.4	19.1	16.7	14.9	13.4
1486	9.6	116.6	85	56.3	37.7	28.9	23.5	19.9	17.3	15.3	13.7	12.4
1487	8	88.2	56.2	37.5	28.6	23.3	19.7	17.1	15.1	13.5	12.3	11.2
1488	7.3	82.5	50.1	34.8	27	22.2	18.8	16.4	14.6	13.1	11.9	10.9
1489	6.6	77.6	47	33.2	26	21.4	18.3	16	14.2	12.8	11.6	10.7
1490	7	84	52.6	35.5	27.2	22.2	18.8	16.3	14.4	13	11.8	10.8
1491	7.1	81.1	49.3	33.9	26.2	21.5	18.3	15.9	14.1	12.7	11.5	10.5
1492	6.4	75.5	43.9	31.3	24.6	20.4	17.4	15.2	13.6	12.2	11.1	10.2
1493	6.9	73.1	41.3	29.9	23.7	19.7	16.9	14.8	13.2	11.9	10.9	10
1494	6.6	67.3	39.5	28.9	23	19.2	16.5	14.5	12.9	11.7	10.6	9.8
1495	6.3	64.2	38.6	28.4	22.7	18.9	16.3	14.3	12.8	11.5	10.5	9.7
1496	6.4	62.3	38.1	28.2	22.6	18.9	16.3	14.3	12.8	11.5	10.5	9.7
1497	6.5	61.8	38	28.2	22.6	18.9	16.3	14.3	12.8	11.6	10.6	9.7
1498	6.7	64.3	38.9	28.7	22.9	19.2	16.5	14.5	12.9	11.7	10.7	9.8
1499	6.4	63.5	38.7	28.7	22.9	19.2	16.5	14.5	13	11.7	10.7	9.9
1500	7.2	63.9	39	28.8	23.1	19.3	16.6	14.6	13	11.8	10.8	9.9
1501	7.8	66.6	39.9	29.3	23.4	19.5	16.8	14.8	13.2	11.9	10.9	10
1502	7.9	65.3	39.6	29.2	23.4	19.5	16.8	14.8	13.2	11.9	10.9	10
1503	8.1	68.2	40.6	29.8	23.7	19.8	17	14.9	13.3	12	11	10.1
1504	8.5	69.9	41.1	30.1	24	20	17.2	15.1	13.4	12.1	11.1	10.2
1505	8.9	75.2	47.3	33.1	25.8	21.2	18.1	15.8	14	12.6	11.5	10.5
1506	9.1	80	53.5	35.8	27.4	22.3	18.8	16.4	14.5	13	11.8	10.8
1507	9.4	89.1	62.1	39	29.1	23.4	19.6	16.9	14.9	13.3	12.1	11
1508	9.2	84.5	57.1	37.1	28.1	22.7	19.1	16.6	14.6	13.1	11.9	10.9
1509	9	79.5	51.3	34.8	26.7	21.9	18.5	16.1	14.3	12.8	11.6	10.6
1510	9.3	87	57.9	37.3	28.1	22.7	19.1	16.5	14.6	13.1	11.8	10.8
1511	9.3	89.1	59.3	37.7	28.3	22.8	19.2	16.6	14.6	13.1	11.8	10.8
1512	9.3	92	59.4	37.7	28.3	22.8	19.1	16.5	14.6	13	11.8	10.8
1513	6.6	75.1	44.3	31.8	25.1	20.8	17.8	15.6	13.9	12.5	11.4	10.5
1514	7.5	84.1	51.8	35	26.9	22	18.6	16.2	14.3	12.8	11.7	10.7
1515	8.3	92.5	59.4	37.8	28.3	22.8	19.2	16.6	14.6	13.1	11.8	10.8
1516	7.7	81.1	48.9	33.5	25.9	21.2	18	15.7	13.9	12.5	11.3	10.4
1517	7	73	42	30.3	23.9	19.9	17	14.9	13.3	12	10.9	10
1518	6.8	70.9	40.6	29.5	23.4	19.5	16.7	14.6	13	11.8	10.7	9.9
1519	6.9	66.7	39.4	28.9	23	19.2	16.5	14.5	12.9	11.7	10.6	9.8
1520	6.6	62.5	38.3	28.4	22.7	19	16.4	14.4	12.9	11.6	10.6	9.8
1521	6	59.9	37.5	28	22.5	18.9	16.3	14.4	12.8	11.6	10.6	9.8
1522	6.3	61.4	38.1	28.4	22.8	19.1	16.5	14.5	12.9	11.7	10.7	9.8
1523	6.6	60	37.7	28.2	22.7	19	16.4	14.5	12.9	11.7	10.7	9.9
1524	7.1	61.7	38.4	28.6	23	19.2	16.6	14.6	13.1	11.8	10.8	9.9
1525	7.6	60.2	38	28.4	22.9	19.2	16.6	14.6	13.1	11.8	10.8	10
1526	8	62.8	39	29	23.3	19.5	16.8	14.8	13.2	12	10.9	10
1527	8	64.6	39.7	29.4	23.5	19.7	17	14.9	13.3	12.1	11	10.1
1528	8.7	70.6	42.9	31.1	24.6	20.4	17.5	15.4	13.7	12.4	11.3	10.3
1529	9.1	75.6	48.1	33.6	26.1	21.5	18.3	16	14.2	12.7	11.6	10.6
1530	9.3	84.1	56.8	37.2	28.2	22.9	19.3	16.7	14.8	13.2	12	11
1531	9.5	91.1	63.8	40.7	30.1	24	20.1	17.3	15.2	13.6	12.3	11.2
1532	9.4	86.8	59.3	38.1	28.7	23.2	19.5	16.9	14.9	13.3	12.1	11
1533	9.3	84.3	56.9	37.2	28.2	22.9	19.3	16.7	14.7	13.2	12	10.9
1534	9.3	87	58.5	37.8	28.5	23	19.4	16.8	14.8	13.2	12	11
1535	9.5	90.2	61	38.8	29	23.3	19.6	16.9	14.9	13.3	12.1	11
1536	9.4	91.8	60.6	38.4	28.8	23.2	19.5	16.8	14.8	13.3	12	11
1537	6.4	72.3	41.9	30.5	24.2	20.2	17.3	15.2	13.5	12.2	11.2	10.2
1538	7.2	78.6	47	32.9	25.6	21.1	17.9	15.7	13.9	12.5	11.4	10.4
1539	8.3	85.1	52.7	35.2	26.9	21.9	18.5	16.1	14.2	12.7	11.5	10.6
1540	7.3	75.7	45	31.8	24.9	20.5	17.5	15.3	13.6	12.2	11.1	10.2
1541	6.3	67.5	39.9	29.3	23.3	19.5	16.7	14.7	13.1	11.8	10.8	9.9
1542	6.7	69.8	40.4	29.5	23.4	19.5	16.7	14.7	13.1	11.8	10.8	9.9
1543	7	67.7	39.8	29.2	23.2	19.3	16.6	14.6	13	11.8	10.7	9.9
1544	6.8	65.8	39.4	29	23.1	19.3	16.6	14.6	13	11.8	10.7	9.9
1545	6.9	65.3	39.4	29	23.2	19.4	16.7	14.6	13.1	11.8	10.8	9.9
1546	7	65.2	39.5	29.1	23.3	19.4	16.7	14.7	13.1	11.9	10.8	10
1547	7.1	61.7	38.5	28.6	23	19.3	16.6	14.6	13.1	11.8	10.8	10
1548	7.6	61.5	38.5	28.7	23.1	19.4	16.7	14.7	13.1	11.9	10.9	10
1549	7.7	59.6	37.9	28.5	22.9	19.3	16.7	14.7	13.1	11.9	10.9	10
1550	8	62.7	39.1	29.1	23.4	19.6	16.9	14.9	13.3	12	11	10.1
1551	8.4	64.5	39.8	29.5	23.7	19.8	17.1	15	13.4	12.1	11.1	10.2
1552	8.8	68	42.4	30.9	24.5	20.4	17.6	15.4	13.7	12.4	11.3	10.4
1553	9	72.3	46.3	32.8	25.7	21.3	18.2	15.9	14.1	12.7	11.6	10.6
1554	9.4	80.7	54.1	36.3	27.8	22.6	19.2	16.6	14.7	13.2	12	11
1555	9.7	90.6	63	40.1	29.8	24	20.1	17.3	15.3	13.6	12.3	11.3
1556	9.5	83.9	55.9	37.1	28.2	22.9	19.4	16.8	14.8	13.3	12.1	11
1557	9.5	84.3	54.9	36.7	28	22.8	19.3	16.7	14.8	13.3	12	11
1558	9.5	85.5	56.2	37.2	28.3	23	19.4	16.8	14.8	13.3	12.1	11
1559	9.6	91.7	62.2	39.3	29.4	23.7	19.9	17.2	15.1	13.5	12.3	11.2
1560	9.6	92.3	63	39.6	29.6	23.8	20	17.2	15.2	13.6	12.3	11.2
1561	6.5	70	41	30	23.8	19.9	17.1	15	13.4	12.1	11	10.1
1562	6.9	73.5	42.5	30.7	24.2	20.1	17.2	15.1	13.5	12.1	11.1	10.2
1563	7.8	79.7	48.3	33.3	25.8	21.1	18	15.6	13.9	12.5	11.3	10.4
1564	6.9	71.7	41.4	30.1	23.8	19.8	17	14.9	13.3	12	10.9	10
1565	6.6	71.2	41	29.8	23.7	19.7	16.9	14.8	13.2	11.9	10.9	10
1566	6.3	64.9	39.2	28.9	23	19.3	16.6	14.6	13	11.8	10.7	9.9
1567	6	64.2	39	28.8	23	19.2	16.6	14.6	13	11.7	10.7	9.9
1568	6.6	62.9	38.7	28.7	23	19.2	16.6	14.6	13	11.8	10.7	9.9
1569	6.8	62.7	38.7	28.7	23	19.3	16.6	14.6	13.1	11.8	10.8	9.9
1570	7.3	65.6	39.7	29.3	23.4	19.6	16.9	14.8	13.2	12	10.9	10
1571	7.5	62.1	38.7	28.9	23.2	19.4	16.8	14.8	13.2	11.9	10.9	10
1572	8.2	62.8	39.1	29.1	23.3	19.6	16.9	14.9	13.3	12	11	10.1
1573	8.4	62.8	39.2	29.2	23.4	19.7	17	14.9	13.3	12.1	11	10.1
1574	7.9	58.2	37.7	28.4	23	19.4	16.8	14.8	13.2	12	11	10.1
1575	8.5	62.1	39.2	29.3	23.6	19.8	17.1	15	13.5	12.2	11.1	10.2
1576	9.2	68.8	43.5	31.5	25	20.8	17.8	15.6	13.9	12.6	11.4	10.5
1577	9.1	65.5	40.5	30.1	24.1	20.2	17.4	15.3	13.7	12.4	11.3	10.4
1578	9.3	69.8	43.4	31.6	25.1	20.9	17.9	15.7	14	12.7	11.5	10.6
1579	9.7	87.9	60	38.8	29.2	23.6	19.9	17.2	15.2	13.6	12.3	11.3
1580	9.6	82	54.1	36.5	28	22.8	19.3	16.8	14.9	13.3	12.1	11.1
1581	9.5	77.7	49.4	34.5	26.9	22.1	18.8	16.4	14.6	13.1	11.9	10.9
1582	9.6	80.9	51.1	35.3	27.3	22.4	19	16.6	14.7	13.2	12	11
1583	9.7	86.8	58.3	38.2	29	23.5	19.8	17.2	15.1	13.6	12.3	11.3
1584	9.8	88.8	59.5	38.7	29.2	23.6	19.9	17.2	15.2	13.6	12.4	11.3
1585	6.9	74	43.9	31.3	24.6	20.3	17.4	15.2	13.5	12.2	11.1	10.2
1586	5.4	65.9	39.6	29.1	23.3	19.4	16.7	14.7	13.1	11.8	10.8	9.9
1587	6.9	74.3	43.5	31.1	24.4	20.2	17.3	15.1	13.5	12.1	11	10.1
1588	8.1	78.9	47.4	32.8	25.5	20.9	17.8	15.5	13.7	12.4	11.2	10.3
1589	7.1	70.1	40.7	29.7	23.6	19.7	16.9	14.8	13.2	11.9	10.9	10
1590	7.6	74.3	43.5	31	24.4	20.2	17.3	15.1	13.4	12.1	11	10.1
1591	6.6	65.8	39.6	29.1	23.3	19.4	16.7	14.7	13.1	11.8	10.8	9.9
1592	6.2	62.9	38.8	28.8	23.1	19.3	16.7	14.7	13.1	11.8	10.8	10
1593	7.1	63.6	39.1	29	23.2	19.5	16.8	14.8	13.2	11.9	10.9	10
1594	7.2	64.7	39.6	29.3	23.5	19.6	16.9	14.9	13.3	12	11	10.1
1595	7.8	64.9	39.8	29.5	23.6	19.7	17	15	13.4	12.1	11	10.2
1596	8.2	66.9	40.5	29.9	23.9	20	17.2	15.1	13.5	12.2	11.1	10.2
1597	8.4	64.7	39.9	29.7	23.8	19.9	17.2	15.1	13.5	12.2	11.1	10.3
1598	8.1	59.6	38.3	28.8	23.3	19.6	17	15	13.4	12.1	11.1	10.2
1599	8.3	59.8	38.5	29	23.4	19.7	17	15	13.5	12.2	11.1	10.3
1600	8.7	60.6	38.9	29.3	23.6	19.9	17.2	15.1	13.6	12.3	11.2	10.3
1601	8.8	59.6	38.6	29.2	23.6	19.9	17.2	15.2	13.6	12.3	11.3	10.4
1602	9.2	66.2	41	30.5	24.4	20.5	17.7	15.5	13.9	12.6	11.5	10.6
1603	9.9	88.5	61	39.3	29.6	23.9	20.1	17.4	15.4	13.8	12.5	11.4
1604	9.8	80.6	52.7	36.1	27.8	22.8	19.4	16.8	14.9	13.4	12.2	11.2
1605	9.6	76.7	48.4	34.2	26.8	22.1	18.9	16.5	14.6	13.2	12	11
1606	9.7	78.5	49.4	34.7	27.1	22.3	19	16.6	14.7	13.3	12.1	11.1
1607	9.9	83.9	54.9	37.1	28.5	23.2	19.7	17.1	15.1	13.6	12.3	11.3
1608	10	89.8	61.1	39.6	29.9	24.1	20.3	17.6	15.5	13.9	12.6	11.5
1609	8.3	89.6	57.6	36.7	27.6	22.2	18.7	16.1	14.2	12.7	11.5	10.5
1610	6.4	72.8	42	30.3	23.9	19.9	17	14.9	13.3	12	10.9	10
1611	7.9	80.1	48.8	33.4	25.7	21.1	17.9	15.6	13.8	12.4	11.2	10.3
1612	8.7	88.8	56.7	36.5	27.5	22.2	18.7	16.2	14.3	12.8	11.6	10.6
1613	7	71.9	41.2	30	23.8	19.8	17	14.9	13.3	12	10.9	10
1614	6.3	64.2	39.1	28.9	23.1	19.4	16.7	14.7	13.1	11.8	10.8	9.9
1615	7.1	65.9	39.7	29.3	23.4	19.5	16.8	14.8	13.2	11.9	10.9	10
1616	8	67.3	40.3	29.6	23.6	19.7	17	14.9	13.3	12	11	10.1
1617	7.9	68.1	40.6	29.8	23.8	19.9	17.1	15	13.4	12.1	11	10.2
1618	7.8	64.6	39.7	29.4	23.6	19.7	17	15	13.4	12.1	11	10.2
1619	7.8	64.4	39.8	29.5	23.7	19.8	17.1	15	13.4	12.1	11.1	10.2
1620	8.2	66.4	40.5	30	24	20.1	17.3	15.2	13.6	12.3	11.2	10.3
1621	8.4	67.5	41	30.3	24.2	20.2	17.4	15.3	13.7	12.4	11.3	10.4
1622	8.3	60.8	38.9	29.2	23.6	19.8	17.1	15.1	13.5	12.2	11.2	10.3
1623	8.5	58.9	38.3	29	23.4	19.8	17.1	15.1	13.5	12.2	11.2	10.3
1624	8.5	56	37.3	28.5	23.2	19.6	17	15	13.5	12.2	11.2	10.3
1625	8.9	55.9	37.4	28.5	23.2	19.6	17.1	15.1	13.5	12.3	11.2	10.4
1626	9.5	68.9	44.7	32.4	25.7	21.4	18.3	16.1	14.3	12.9	11.8	10.8
1627	9.9	81.3	56.6	37.8	28.9	23.5	19.9	17.2	15.2	13.7	12.4	11.4
1628	9.9	79.8	53.9	36.7	28.3	23.1	19.6	17.1	15.1	13.6	12.3	11.3
1629	9.9	78.1	51.1	35.6	27.7	22.7	19.4	16.9	15	13.5	12.2	11.2
1630	10	80.5	52.6	36.3	28.1	23	19.6	17.1	15.1	13.6	12.4	11.3
1631	10.1	87.2	59.3	39.1	29.7	24.1	20.4	17.6	15.6	14	12.7	11.6
1632	10.2	87.4	60.1	39.5	29.9	24.3	20.5	17.7	15.7	14	12.7	11.6
1633	9.4	119.2	88.7	58	36.6	27.4	22.1	18.5	16	14.1	12.6	11.4
1634	7.5	81.7	49.7	33.6	25.8	21.1	17.9	15.5	13.7	12.3	11.2	10.2
1635	6.9	71.9	41.2	29.9	23.6	19.7	16.9	14.8	13.2	11.9	10.8	9.9
1636	8.5	83.6	51.4	34.5	26.4	21.5	18.2	15.8	14	12.5	11.4	10.4
1637	8.5	84.5	51.7	34.7	26.5	21.6	18.3	15.9	14	12.6	11.4	10.5
1638	7.2	67.8	40.3	29.5	23.5	19.7	16.9	14.8	13.2	12	10.9	10
1639	7.5	65.4	39.7	29.3	23.4	19.6	16.9	14.8	13.2	12	10.9	10.1
1640	8.1	70.5	41.3	30.2	24	20	17.2	15.1	13.5	12.2	11.1	10.2
1641	8.8	77.6	47.7	33.3	25.9	21.3	18.2	15.8	14.1	12.6	11.5	10.5
1642	7.7	66.1	40.3	29.8	23.9	20	17.2	15.1	13.5	12.2	11.1	10.2
1643	7.4	66.4	40.5	30	24	20.1	17.3	15.2	13.6	12.3	11.2	10.3
1644	7.9	66.7	40.8	30.2	24.1	20.2	17.4	15.3	13.7	12.4	11.3	10.4
1645	8.2	63.3	39.8	29.7	23.9	20.1	17.3	15.2	13.6	12.3	11.3	10.4
1646	8.2	59.1	38.4	29	23.5	19.8	17.1	15.1	13.5	12.3	11.2	10.3
1647	8.5	58.6	38.3	29	23.5	19.8	17.2	15.2	13.6	12.3	11.3	10.4
1648	8.7	59.2	38.7	29.3	23.7	20	17.3	15.3	13.7	12.4	11.4	10.5
1649	8.8	58.5	38.5	29.3	23.7	20	17.4	15.3	13.7	12.5	11.4	10.5
1650	9.7	74.5	48.8	34.5	27	22.3	19	16.6	14.8	13.3	12.1	11.1
1651	10.1	84	59.5	39.1	29.7	24.1	20.3	17.6	15.5	13.9	12.6	11.5
1652	10	79.6	54.2	37	28.6	23.4	19.8	17.3	15.3	13.7	12.5	11.4
1653	10.1	77.3	51.1	35.7	27.8	22.9	19.5	17	15.1	13.6	12.4	11.3
1654	10.1	81.6	54.6	37.3	28.8	23.6	20	17.4	15.4	13.9	12.6	11.5
1655	10.3	88.9	61.7	40.3	30.5	24.7	20.8	18	15.9	14.2	12.9	11.8
1656	10.3	84.6	57.9	38.9	29.7	24.2	20.5	17.8	15.8	14.1	12.8	11.7
1657	8.5	91.3	59.2	37	27.6	22.2	18.6	16	14.1	12.6	11.4	10.4
1658	6.7	74.2	42.9	30.6	24	19.9	17	14.9	13.2	11.9	10.8	10
1659	6.7	67.4	39.8	29.1	23.2	19.3	16.6	14.6	13	11.7	10.7	9.9
1660	6.5	63.1	38.6	28.6	22.9	19.2	16.5	14.5	13	11.7	10.7	9.8
1661	6.6	63.2	38.8	28.7	23	19.2	16.6	14.6	13	11.8	10.8	9.9
1662	7.6	68.4	40.4	29.6	23.6	19.7	16.9	14.9	13.3	12	10.9	10
1663	9.2	111.3	80.1	49	33.3	25.6	20.9	17.7	15.4	13.6	12.2	11.1
1664	6.1	70.6	40.5	29.4	23.4	19.4	16.7	14.6	13	11.8	10.7	9.9
1665	7.8	80.5	48.1	33	25.5	20.9	17.7	15.4	13.7	12.3	11.2	10.2
1666	8.2	80.7	48.1	33.1	25.5	20.9	17.8	15.5	13.7	12.3	11.2	10.3
1667	7.7	73.4	42	30.3	23.9	19.9	17	14.9	13.3	12	10.9	10
1668	8.8	86.2	54.1	35.6	27	21.9	18.5	16	14.2	12.7	11.5	10.5
1669	8.6	88.8	56.5	36.2	27.2	22	18.5	16	14.1	12.6	11.4	10.4
1670	7.1	72.5	41.1	29.7	23.5	19.6	16.8	14.7	13.1	11.8	10.8	9.9
1671	8.7	91.5	57.7	36.7	27.5	22.2	18.6	16.1	14.2	12.7	11.5	10.5
1672	9.7	114.2	82.5	52.2	34.7	26.5	21.5	18.2	15.8	13.9	12.5	11.3
1673	9.9	118.5	87.1	56.4	36.4	27.4	22.1	18.6	16.1	14.2	12.7	11.5
1674	9.1	95	62.7	38.5	28.6	22.9	19.1	16.5	14.5	13	11.7	10.7
1675	8.5	88.6	55.6	35.9	27.1	21.9	18.4	16	14.1	12.6	11.4	10.4
1676	8.5	87.4	54.4	35.5	26.9	21.8	18.4	15.9	14	12.6	11.4	10.4
1677	9.7	116.2	84.4	52.9	35	26.6	21.6	18.2	15.8	14	12.5	11.3
1678	11.8	127.7	99.8	68.5	46.1	32.1	25	20.5	17.5	15.2	13.5	12.2
1679	9.3	107.1	76.1	48	33	25.5	20.9	17.7	15.4	13.7	12.3	11.2
1680	8.6	86.9	55.4	35.9	27.1	21.9	18.5	16	14.1	12.6	11.5	10.5
1681	9.1	99.3	66.7	39.6	29.1	23.1	19.3	16.6	14.6	13	11.8	10.7
1682	9.8	116.2	84.9	53.1	35	26.6	21.6	18.3	15.8	14	12.5	11.4
1683	16.1	127.6	105.2	73.8	50.3	33.9	26	21.2	18	15.6	13.8	12.4
1684	13.5	127.4	103.1	71.8	49.3	33.5	25.7	21	17.8	15.5	13.7	12.3
1685	11.4	127.3	97.3	66	43.9	31.1	24.4	20.1	17.2	15	13.3	12
1686	7.7	81.2	48.5	33.1	25.5	20.9	17.7	15.4	13.7	12.3	11.1	10.2
1687	11.8	128.3	101	67	44.1	31.3	24.5	20.2	17.3	15.1	13.4	12.1
1688	33.6	128	113.2	82.1	58.1	36.9	27.7	22.3	18.7	16.2	14.3	12.7
1689	36.2	127.6	115.4	86.3	62.2	38.2	28.3	22.7	19	16.4	14.4	12.9
1690	12.1	127.2	101.2	70.1	47.6	32.7	25.3	20.7	17.6	15.3	13.6	12.2
1691	8.9	99.5	66.1	39.8	29.1	23.1	19.3	16.6	14.5	13	11.7	10.7
1692	5.7	70.3	40.3	29.3	23.2	19.3	16.6	14.6	13	11.7	10.7	9.8
