# Supplementary material for: Roles of host and environment in shift of primary anthrax host species in Kruger National Park
Source: PLoS One. 2024 Dec 6;19(12):e0314103. doi: 10.1371/journal.pone.0314103 (PMC11623471; doi:10.1371/journal.pone.0314103)
Supplement: S1 Data — (ZIP) [file pone.0314103.s001.zip › Ochai Supplementary Data/Soil Moisture KNP/TerraClimate_Soil Moisture_2019.xlsx]

## Sheet: TerraClimate_Soil Moisture_2019
UPID	2019_1	2019_2	2019_3	2019_4	2019_5	2019_6	2019_7	2019_8	2019_9	2019_10	2019_11	2019_12
1	6.6	81.6	32.6	22.6	17.5	14.4	12.2	10.7	9.5	8.5	7.7	7.1
2	6.5	78.4	32.1	22.3	17.3	14.2	12.1	10.5	9.3	8.4	7.6	7
3	6.4	76.3	31.6	22	17	14	11.9	10.4	9.2	8.3	7.5	6.9
4	6.3	74.2	31.2	21.7	16.8	13.8	11.8	10.2	9.1	8.2	7.4	6.8
5	6.2	83	31.1	21.5	16.7	13.7	11.6	10.1	9	8.1	7.3	6.8
6	6.1	80.8	30.6	21.2	16.4	13.5	11.5	10	8.9	8	7.2	6.6
7	6.1	68	30.1	21	16.3	13.4	11.4	10	8.9	8	7.2	6.6
8	6.2	73.7	31	21.6	16.7	13.8	11.7	10.2	9	8.1	7.4	6.8
9	6.4	86.8	31.9	22.1	17.1	14.1	12	10.4	9.2	8.3	7.5	6.9
10	6.5	88.4	32.5	22.5	17.4	14.3	12.2	10.6	9.4	8.5	7.7	7.3
11	6.6	90	33.1	22.9	17.8	14.6	12.4	10.8	9.6	8.6	7.8	7.3
12	6.7	91.6	33.7	23.3	18.1	14.8	12.6	11	9.8	8.8	8	7.3
13	6.8	93.2	34.3	23.7	18.4	15.1	12.8	11.2	9.9	8.9	8.1	7.9
14	6.9	94.8	34.9	24.1	18.7	15.4	13.1	11.4	10.1	9.1	8.2	8
15	6.9	96.4	35.5	24.6	19	15.6	13.3	11.6	10.3	9.2	8.4	7.7
16	6.9	98	36.1	25	19.3	15.9	13.5	11.8	10.4	9.4	8.5	7.8
17	6.9	99.6	36.7	25.4	19.7	16.1	13.7	12	10.6	9.5	8.7	7.9
18	7.1	101.2	37.2	25.8	20	16.4	13.9	12.2	10.8	9.7	8.8	8.1
19	6.4	86.3	31.8	22	17	14	11.9	10.4	9.2	8.3	7.5	6.9
20	6.3	85	31.3	21.6	16.8	13.8	11.7	10.2	9	8.1	7.4	6.8
21	6.2	82	30.8	21.3	16.5	13.6	11.5	10	8.9	8	7.3	6.7
22	6.1	82.3	30.3	21	16.2	13.3	11.3	9.9	8.8	7.9	7.2	6.6
23	6	81	29.8	20.6	16	13.1	11.2	9.7	8.6	7.8	7	6.6
24	5.8	79.6	29.3	20.3	15.7	12.9	11	9.6	8.5	7.6	6.9	6.8
25	5.8	79.4	29.3	20.3	15.7	12.9	11	9.6	8.5	7.6	6.9	6.4
26	5.9	75.6	29.8	20.6	16	13.1	11.2	9.7	8.6	7.8	7.1	6.5
27	6	76.7	30.3	21	16.3	13.4	11.4	9.9	8.8	7.9	7.2	6.6
28	6.1	80.6	30.9	21.4	16.6	13.6	11.6	10.1	8.9	8	7.3	6.7
29	6.2	85.4	31.4	21.8	16.9	13.8	11.8	10.3	9.1	8.2	7.4	6.8
30	6.3	86.9	32	22.1	17.2	14.1	12	10.4	9.3	8.3	7.6	7.1
31	6.5	88.3	32.5	22.5	17.4	14.3	12.2	10.6	9.4	8.5	7.7	7.3
32	6.6	89.8	33	22.9	17.7	14.5	12.4	10.8	9.6	8.6	7.8	7.9
33	6.7	91.2	33.6	23.2	18	14.8	12.6	10.9	9.7	8.7	7.9	9.3
34	6.7	92.6	34.1	23.6	18.3	15	12.8	11.1	9.9	8.9	8.1	7.4
35	6.4	94.1	34.6	24	18.6	15.2	13	11.3	10	9	8.2	7.5
36	6.6	95.5	35.1	24.3	18.9	15.5	13.2	11.5	10.2	9.1	8.3	7.6
37	6.2	83.7	30.8	21.3	16.5	13.6	11.5	10.1	8.9	8	7.3	6.7
38	6.1	82.2	30.2	20.9	16.2	13.3	11.3	9.9	8.7	7.9	7.1	6.6
39	5.9	80.6	29.7	20.5	15.9	13.1	11.1	9.7	8.6	7.7	7	6.5
40	5.8	79	29.1	20.1	15.6	12.8	10.9	9.5	8.4	7.6	6.9	6.3
41	5.7	77.5	28.5	19.7	15.3	12.6	10.7	9.3	8.3	7.4	6.7	6.2
42	5.6	75.9	27.9	19.3	15	12.3	10.5	9.1	8.1	7.3	6.6	6.1
43	5.5	75.8	27.9	19.3	15	12.3	10.4	9.1	8.1	7.3	6.6	6
44	5.6	77.1	28.4	19.6	15.2	12.5	10.6	9.3	8.2	7.4	6.7	6.1
45	5.7	78.3	28.8	19.9	15.5	12.7	10.8	9.4	8.3	7.5	6.8	6.2
46	5.8	79.6	29.3	20.3	15.7	12.9	11	9.6	8.5	7.6	6.9	6.5
47	5.8	80.9	29.8	20.6	16	13.1	11.1	9.7	8.6	7.7	7	6.5
48	5.9	82.2	30.2	20.9	16.2	13.3	11.3	9.9	8.7	7.9	7.1	6.6
49	6	83.4	30.7	21.2	16.5	13.5	11.5	10	8.9	8	7.3	6.7
50	6.2	84.7	31.2	21.6	16.7	13.7	11.7	10.2	9	8.1	7.4	7
51	6.3	86	31.6	21.9	17	13.9	11.8	10.3	9.2	8.2	7.5	7.3
52	6.4	87.3	32.1	22.2	17.2	14.1	12	10.5	9.3	8.4	7.6	7.1
53	6.1	88.5	32.6	22.5	17.5	14.3	12.2	10.6	9.4	8.5	7.7	7.1
54	6.1	89.8	33	22.9	17.7	14.6	12.4	10.8	9.6	8.6	7.8	7.2
55	6	81.1	29.8	20.7	16	13.1	11.2	9.7	8.6	7.8	7.1	6.5
56	5.8	79.3	29.2	20.2	15.7	12.9	10.9	9.5	8.4	7.6	6.9	6.4
57	5.7	77.6	28.5	19.8	15.3	12.6	10.7	9.3	8.3	7.4	6.7	6.4
58	5.5	75.8	27.9	19.3	15	12.3	10.4	9.1	8.1	7.3	6.6	7.1
59	5.4	74	27.2	18.8	14.6	12	10.2	8.9	7.9	7.1	6.4	7.9
60	5.4	72.2	26.6	18.4	14.3	11.7	10	8.7	7.7	6.9	6.3	5.8
61	5.3	71.9	26.5	18.3	14.2	11.7	9.9	8.6	7.7	6.9	6.3	5.7
62	5.4	73	26.9	18.6	14.4	11.8	10.1	8.8	7.8	7	6.4	5.8
63	5.4	74.1	27.3	18.9	14.6	12	10.2	8.9	7.9	7.1	6.4	7.9
64	5.5	75.2	27.7	19.2	14.9	12.2	10.4	9	8	7.2	6.5	6.2
65	5.6	76.3	28.1	19.4	15.1	12.4	10.5	9.2	8.1	7.3	6.6	6.1
66	5.6	77.4	28.5	19.7	15.3	12.5	10.7	9.3	8.2	7.4	6.7	6.2
67	5.6	78.6	28.9	20	15.5	12.7	10.8	9.4	8.4	7.5	6.8	6.3
68	5.7	79.7	29.3	20.3	15.7	12.9	11	9.6	8.5	7.6	6.9	6.4
69	5.7	80.8	29.7	20.6	15.9	13.1	11.1	9.7	8.6	7.7	7	6.4
70	5.9	81.9	30.1	20.8	16.2	13.3	11.3	9.8	8.7	7.8	7.1	6.5
71	5.9	83	30.5	21.1	16.4	13.4	11.4	10	8.8	7.9	7.2	6.6
72	5.8	84.1	30.9	21.4	16.6	13.6	11.6	10.1	9	8	7.3	6.7
73	5.8	78.5	28.9	20	15.5	12.7	10.8	9.4	8.4	7.5	6.8	8.4
74	5.6	76.5	28.2	19.5	15.1	12.4	10.5	9.2	8.1	7.3	6.7	6.9
75	5.5	74.5	27.4	19	14.7	12.1	10.3	8.9	7.9	7.1	6.5	6.4
76	5.4	72.5	26.7	18.5	14.3	11.8	10	8.7	7.7	6.9	6.3	6
77	5.2	70.5	26	18	13.9	11.4	9.7	8.5	7.5	6.8	6.1	6
78	5.1	68.5	25.2	17.5	13.5	11.1	9.4	8.2	7.3	6.6	6	5.5
79	5	68	25	17.3	13.4	11	9.4	8.2	7.2	6.5	5.9	5.4
80	5.1	69	25.4	17.6	13.6	11.2	9.5	8.3	7.3	6.6	6	5.5
81	5.2	69.9	25.7	17.8	13.8	11.3	9.6	8.4	7.4	6.7	6.1	5.6
82	5.2	70.8	26.1	18	14	11.5	9.8	8.5	7.5	6.8	6.2	14.1
83	5.3	71.8	26.4	18.3	14.2	11.6	9.9	8.6	7.6	6.9	6.2	9.2
84	5.4	72.7	26.8	18.5	14.4	11.8	10	8.7	7.7	7	6.3	5.8
85	5.4	73.7	27.1	18.8	14.5	11.9	10.2	8.8	7.8	7.1	6.4	5.9
86	5.3	74.6	27.4	19	14.7	12.1	10.3	9	7.9	7.1	6.5	5.9
87	5.4	75.5	27.8	19.2	14.9	12.2	10.4	9.1	8	7.2	6.6	6
88	5.5	76.5	28.1	19.5	15.1	12.4	10.5	9.2	8.1	7.3	6.7	6.1
89	5.5	77.4	28.5	19.7	15.3	12.5	10.7	9.3	8.2	7.4	6.7	6.2
90	5.4	78.4	28.8	20	15.5	12.7	10.8	9.4	8.3	7.5	6.8	6.2
91	5.6	75.9	27.9	19.3	15	12.3	10.5	9.1	8.1	7.3	6.6	6.2
92	5.4	73.7	27.1	18.8	14.6	11.9	10.2	8.9	7.8	7.1	6.4	5.9
93	5.3	71.5	26.3	18.2	14.1	11.6	9.9	8.6	7.6	6.8	6.2	5.7
94	5.1	69.3	25.5	17.6	13.7	11.2	9.5	8.3	7.4	6.6	6	6
95	4.9	67.1	24.7	17.1	13.2	10.9	9.2	8.1	7.1	6.4	5.8	5.8
96	4.8	64.9	23.9	16.5	12.8	10.5	8.9	7.8	6.9	6.2	5.6	5.3
97	4.7	64.1	23.6	16.3	12.7	10.4	8.8	7.7	6.8	6.1	5.6	5.4
98	4.8	64.9	23.9	16.5	12.8	10.5	8.9	7.8	6.9	6.2	5.6	8.6
99	4.8	65.7	24.2	16.7	13	10.6	9.1	7.9	7	6.3	5.7	9.7
100	4.9	66.5	24.4	16.9	13.1	10.8	9.2	8	7.1	6.4	5.8	5.7
101	5	67.2	24.7	17.1	13.3	10.9	9.3	8.1	7.2	6.4	5.8	16
102	5	68	25	17.3	13.4	11	9.4	8.2	7.2	6.5	5.9	5.8
103	5.1	68.8	25.3	17.5	13.6	11.1	9.5	8.3	7.3	6.6	6	5.6
104	5.1	69.6	25.6	17.7	13.7	11.3	9.6	8.4	7.4	6.7	6.1	5.5
105	5.2	70.3	25.9	17.9	13.9	11.4	9.7	8.4	7.5	6.7	6.1	5.9
106	5.2	71.1	26.2	18.1	14	11.5	9.8	8.5	7.6	6.8	6.2	5.7
107	5.1	71.9	26.4	18.3	14.2	11.6	9.9	8.6	7.7	6.9	6.3	5.7
108	5.2	72.7	26.7	18.5	14.3	11.8	10	8.7	7.7	7	6.3	5.8
109	5.6	76.4	28.1	19.5	15.1	12.4	10.5	9.2	8.1	7.3	6.6	6.4
110	5.4	74.3	27.3	18.9	14.7	12	10.2	8.9	7.9	7.1	6.5	6
111	5.4	72.1	26.5	18.4	14.2	11.7	9.9	8.7	7.7	6.9	6.3	13.9
112	5.2	70	25.7	17.8	13.8	11.3	9.6	8.4	7.4	6.7	6.1	14.1
113	5	67.8	24.9	17.3	13.4	11	9.3	8.1	7.2	6.5	5.9	16.4
114	4.8	65.6	24.1	16.7	13	10.6	9	7.9	7	6.3	5.7	15.3
115	4.8	64.8	23.8	16.5	12.8	10.5	8.9	7.8	6.9	6.2	5.6	18.6
116	4.8	65.2	24	16.6	12.9	10.6	9	7.8	6.9	6.2	5.7	13.5
117	4.8	65.7	24.2	16.7	13	10.6	9.1	7.9	7	6.3	5.7	18.4
118	4.9	66.2	24.3	16.8	13.1	10.7	9.1	7.9	7	6.3	5.8	14.4
119	4.9	66.6	24.5	17	13.1	10.8	9.2	8	7.1	6.4	5.8	20.4
120	4.9	67.1	24.7	17.1	13.2	10.9	9.2	8.1	7.1	6.4	5.8	24.3
121	5	67.5	24.8	17.2	13.3	10.9	9.3	8.1	7.2	6.5	5.9	15.4
122	5	68	25	17.3	13.4	11	9.4	8.2	7.2	6.5	5.9	15.4
123	5.1	68.4	25.2	17.4	13.5	11.1	9.4	8.2	7.3	6.6	6	20
124	5.1	68.9	25.3	17.5	13.6	11.2	9.5	8.3	7.3	6.6	6	5.8
125	5.1	69.3	25.5	17.7	13.7	11.2	9.6	8.3	7.4	6.6	6	5.9
126	5.1	69.8	25.7	17.8	13.8	11.3	9.6	8.4	7.4	6.7	6.1	5.6
127	5.9	80	29.4	20.4	15.8	13	11	9.6	8.5	7.7	7	19.5
128	5.7	78.2	28.8	19.9	15.4	12.7	10.8	9.4	8.3	7.5	6.8	8.8
129	5.6	76.4	28.1	19.4	15.1	12.4	10.5	9.2	8.1	7.3	6.6	33
130	5.5	74.6	27.4	19	14.7	12.1	10.3	9	7.9	7.1	6.5	26.1
131	5.4	72.7	26.8	18.5	14.4	11.8	10	8.7	7.7	7	6.3	14.9
132	5.3	70.9	26.1	18.1	14	11.5	9.8	8.5	7.6	6.8	6.2	33.1
133	5.2	70	25.8	17.8	13.8	11.3	9.6	8.4	7.5	6.7	6.1	49.5
134	5.2	70	25.7	17.8	13.8	11.3	9.6	8.4	7.5	6.7	6.1	39.1
135	5.2	70	25.7	17.8	13.8	11.3	9.6	8.4	7.4	6.7	6.1	24
136	5.2	69.9	25.7	17.8	13.8	11.3	9.6	8.4	7.4	6.7	6.1	28
137	5.2	69.9	25.7	17.8	13.8	11.3	9.6	8.4	7.4	6.7	6.1	24.7
138	5.2	69.9	25.7	17.8	13.8	11.3	9.6	8.4	7.4	6.7	6.1	32.8
139	5.2	69.9	25.7	17.8	13.8	11.3	9.6	8.4	7.4	6.7	6.1	27.1
140	5.2	69.9	25.7	17.8	13.8	11.3	9.6	8.4	7.4	6.7	6.1	22.9
141	5.2	69.9	25.7	17.8	13.8	11.3	9.6	8.4	7.4	6.7	6.1	13.8
142	5.2	69.8	25.7	17.8	13.8	11.3	9.6	8.4	7.4	6.7	6.1	19.8
143	5.2	69.8	25.7	17.8	13.8	11.3	9.6	8.4	7.4	6.7	6.1	11.7
144	5.1	69.8	25.7	17.8	13.8	11.3	9.6	8.4	7.4	6.7	6.1	5.6
145	6.2	83.6	30.8	21.3	16.5	13.5	11.5	10	8.9	8	7.3	47
146	6	82.1	30.2	20.9	16.2	13.3	11.3	9.9	8.7	7.9	7.1	38
147	5.9	80.6	29.7	20.5	15.9	13.1	11.1	9.7	8.6	7.7	7	52
148	5.8	79.2	29.1	20.2	15.6	12.8	10.9	9.5	8.4	7.6	6.9	30.9
149	5.7	77.7	28.6	19.8	15.3	12.6	10.7	9.3	8.3	7.4	6.8	36.8
150	5.6	76.2	28	19.4	15	12.3	10.5	9.1	8.1	7.3	6.6	31
151	5.5	75.2	27.7	19.1	14.8	12.2	10.4	9	8	7.2	6.5	43.5
152	5.5	74.7	27.5	19	14.7	12.1	10.3	9	8	7.2	6.5	37.2
153	5.4	74.2	27.3	18.9	14.7	12	10.2	8.9	7.9	7.1	6.5	29
154	5.4	73.7	27.1	18.8	14.6	11.9	10.2	8.9	7.9	7.1	6.4	20.7
155	5.4	73.2	26.9	18.6	14.5	11.9	10.1	8.8	7.8	7	6.4	32.4
156	5.4	72.7	26.8	18.5	14.4	11.8	10	8.7	7.7	7	6.3	35.2
157	5.4	72.3	26.6	18.4	14.3	11.7	10	8.7	7.7	6.9	6.3	30.8
158	5.3	71.8	26.4	18.3	14.2	11.6	9.9	8.6	7.6	6.9	6.2	33
159	5.3	71.3	26.2	18.1	14.1	11.5	9.8	8.6	7.6	6.8	6.2	29.5
160	5.2	70.8	26	18	14	11.5	9.8	8.5	7.5	6.8	6.2	29.3
161	5.2	70.3	25.9	17.9	13.9	11.4	9.7	8.4	7.5	6.7	6.1	7.3
162	5.1	69.8	25.7	17.8	13.8	11.3	9.6	8.4	7.4	6.7	6.1	5.6
163	6.5	87.2	32.1	22.2	17.2	14.1	12	10.5	9.3	8.3	7.6	41.9
164	6.5	86.1	31.7	21.9	17	13.9	11.9	10.3	9.2	8.2	7.5	53.6
165	6.3	84.9	31.2	21.6	16.8	13.8	11.7	10.2	9	8.1	7.4	47
166	6.2	83.8	30.8	21.3	16.5	13.6	11.5	10.1	8.9	8	7.3	52
167	6.1	82.6	30.4	21	16.3	13.4	11.4	9.9	8.8	7.9	7.2	25.6
168	6	81.5	30	20.7	16.1	13.2	11.2	9.8	8.7	7.8	7.1	32.9
169	5.9	80.4	29.6	20.5	15.9	13	11.1	9.7	8.6	7.7	7	41.7
170	5.8	79.4	29.2	20.2	15.7	12.9	10.9	9.5	8.5	7.6	6.9	35.6
171	5.8	78.5	28.9	20	15.5	12.7	10.8	9.4	8.4	7.5	6.8	31.1
172	5.7	77.5	28.5	19.7	15.3	12.6	10.7	9.3	8.3	7.4	6.7	27.1
173	5.6	76.5	28.2	19.5	15.1	12.4	10.5	9.2	8.2	7.3	6.7	33.3
174	5.5	75.6	27.8	19.2	14.9	12.2	10.4	9.1	8	7.2	6.6	33.5
175	5.5	74.6	27.4	19	14.7	12.1	10.3	9	7.9	7.1	6.5	29.4
176	5.4	73.7	27.1	18.8	14.5	11.9	10.1	8.8	7.8	7.1	6.4	33.1
177	5.4	72.7	26.7	18.5	14.3	11.8	10	8.7	7.7	7	6.3	43.2
178	5.3	71.7	26.4	18.3	14.2	11.6	9.9	8.6	7.6	6.9	6.2	43.4
179	5.2	70.8	26	18	14	11.5	9.8	8.5	7.5	6.8	6.2	31.9
180	5.2	69.8	25.7	17.8	13.8	11.3	9.6	8.4	7.4	6.7	6.1	18.6
181	7.2	90.8	36.3	24.3	18.6	15.2	12.8	11.1	9.9	8.8	8	72.7
182	6.9	90	33.3	23	17.8	14.6	12.4	10.8	9.6	8.6	7.8	66.3
183	6.8	89.2	32.8	22.7	17.6	14.4	12.3	10.7	9.5	8.5	7.8	75.6
184	6.6	88.4	32.5	22.5	17.4	14.3	12.2	10.6	9.4	8.5	7.7	44
185	6.5	87.5	32.2	22.3	17.3	14.2	12.1	10.5	9.3	8.4	7.6	44.6
186	6.4	86.7	31.9	22.1	17.1	14.1	12	10.4	9.2	8.3	7.5	52
187	6.3	85.6	31.5	21.8	16.9	13.9	11.8	10.3	9.1	8.2	7.4	41.7
188	6.2	84.2	31	21.4	16.6	13.6	11.6	10.1	9	8.1	7.3	40.1
189	6.1	82.7	30.4	21.1	16.3	13.4	11.4	9.9	8.8	7.9	7.2	30.5
190	6	81.3	29.9	20.7	16	13.2	11.2	9.8	8.7	7.8	7.1	26.8
191	5.9	79.9	29.4	20.3	15.8	12.9	11	9.6	8.5	7.6	6.9	31.4
192	5.8	78.4	28.8	20	15.5	12.7	10.8	9.4	8.3	7.5	6.8	31.4
193	5.6	77	28.3	19.6	15.2	12.5	10.6	9.2	8.2	7.4	6.7	28.1
194	5.5	75.5	27.8	19.2	14.9	12.2	10.4	9.1	8	7.2	6.6	27.9
195	5.4	74.1	27.3	18.9	14.6	12	10.2	8.9	7.9	7.1	6.4	37.4
196	5.4	72.7	26.7	18.5	14.3	11.8	10	8.7	7.7	7	6.3	42.4
197	5.3	71.2	26.2	18.1	14.1	11.5	9.8	8.6	7.6	6.8	6.2	40.1
198	5.2	69.8	25.7	17.8	13.8	11.3	9.6	8.4	7.4	6.7	6.1	31.6
199	19.1	94.4	47	32.7	23.1	18.1	14.9	12.8	11.1	9.9	8.9	94.4
200	7.4	93.9	41.4	26.6	20.1	16.2	13.6	11.8	10.4	9.3	8.4	78.2
201	7.1	93.4	34.4	23.8	18.4	15.1	12.9	11.2	9.9	8.9	8.1	40.7
202	6.9	93	34.2	23.7	18.3	15.1	12.8	11.2	9.9	8.9	8.1	28.4
203	6.9	92.5	34	23.6	18.3	15	12.7	11.1	9.8	8.9	8	41.5
204	6.8	92	33.8	23.4	18.2	14.9	12.7	11	9.8	8.8	8	51.8
205	6.7	90.8	33.4	23.1	17.9	14.7	12.5	10.9	9.7	8.7	7.9	40.9
206	6.6	88.9	32.7	22.6	17.5	14.4	12.3	10.7	9.5	8.5	7.7	27.4
207	6.4	87	32	22.2	17.2	14.1	12	10.4	9.3	8.3	7.6	24.7
208	6.3	85.1	31.3	21.7	16.8	13.8	11.7	10.2	9.1	8.1	7.4	28.4
209	6.1	83.2	30.6	21.2	16.4	13.5	11.5	10	8.9	8	7.2	25.8
210	6	81.3	29.9	20.7	16	13.2	11.2	9.8	8.7	7.8	7.1	24.5
211	5.8	79.3	29.2	20.2	15.7	12.9	10.9	9.5	8.4	7.6	6.9	22.5
212	5.7	77.4	28.5	19.7	15.3	12.5	10.7	9.3	8.2	7.4	6.7	26.9
213	5.5	75.5	27.8	19.2	14.9	12.2	10.4	9.1	8	7.2	6.6	34.5
214	5.4	73.6	27.1	18.7	14.5	11.9	10.1	8.8	7.8	7	6.4	37.4
215	5.3	71.7	26.4	18.3	14.2	11.6	9.9	8.6	7.6	6.9	6.2	37.5
216	5.2	69.8	25.7	17.8	13.8	11.3	9.6	8.4	7.4	6.7	6.1	25.7
217	8.3	98	49.2	35.5	24.7	19.2	15.8	13.4	11.7	10.4	9.3	76.3
218	7.5	97.8	40.2	26.6	20.3	16.5	13.9	12.1	10.7	9.6	8.7	42.7
219	7.4	97.7	35.9	24.9	19.3	15.8	13.5	11.7	10.4	9.4	8.5	18
220	7.3	97.6	35.9	24.8	19.3	15.8	13.4	11.7	10.4	9.3	8.5	14.5
221	7.3	97.4	35.8	24.8	19.2	15.8	13.4	11.7	10.4	9.3	8.5	26.4
222	7.3	97.3	35.8	24.8	19.2	15.8	13.4	11.7	10.4	9.3	8.5	32.3
223	7.1	96	35.3	24.5	19	15.6	13.2	11.5	10.2	9.2	8.4	28
224	6.9	93.6	34.4	23.8	18.5	15.2	12.9	11.2	10	9	8.1	24.2
225	6.7	91.2	33.6	23.2	18	14.8	12.6	11	9.7	8.7	7.9	22.3
226	6.6	88.9	32.7	22.6	17.5	14.4	12.2	10.7	9.5	8.5	7.7	27.7
227	6.4	86.5	31.8	22	17.1	14	11.9	10.4	9.2	8.3	7.5	20
228	6.2	84.1	30.9	21.4	16.6	13.6	11.6	10.1	9	8	7.3	23.4
229	6	81.7	30.1	20.8	16.1	13.2	11.3	9.8	8.7	7.8	7.1	21.4
230	5.8	79.3	29.2	20.2	15.7	12.9	10.9	9.5	8.4	7.6	6.9	25.5
231	5.6	76.9	28.3	19.6	15.2	12.5	10.6	9.2	8.2	7.4	6.7	32.3
232	5.5	74.6	27.4	19	14.7	12.1	10.3	9	7.9	7.1	6.5	27.5
233	5.4	72.2	26.6	18.4	14.2	11.7	9.9	8.7	7.7	6.9	6.3	23
234	5.2	69.8	25.7	17.8	13.8	11.3	9.6	8.4	7.4	6.7	6.1	23.6
235	7.7	101.6	40.4	27.1	20.8	16.9	14.3	12.4	11	9.9	9	9.5
236	7.7	101.8	39.2	26.7	20.5	16.8	14.2	12.4	11	9.8	8.9	16.2
237	7.7	102	37.5	26	20.1	16.5	14.1	12.2	10.9	9.8	8.9	10.2
238	7.7	102.2	37.6	26	20.2	16.6	14.1	12.3	10.9	9.8	8.9	11.3
239	7.7	102.4	37.7	26.1	20.2	16.6	14.1	12.3	10.9	9.8	8.9	21.1
240	7.7	102.6	37.7	26.1	20.2	16.6	14.1	12.3	10.9	9.8	8.9	28.1
241	7.6	101.2	37.2	25.8	20	16.4	13.9	12.2	10.8	9.7	8.8	29.7
242	7.3	98.4	36.2	25	19.4	15.9	13.6	11.8	10.5	9.4	8.6	23.1
243	7	95.5	35.1	24.3	18.9	15.5	13.2	11.5	10.2	9.1	8.3	16.4
244	6.8	92.6	34.1	23.6	18.3	15	12.8	11.1	9.9	8.9	8.1	23.4
245	6.6	89.8	33	22.9	17.7	14.5	12.4	10.8	9.6	8.6	7.8	18.4
246	6.4	86.9	32	22.1	17.2	14.1	12	10.4	9.3	8.3	7.6	20.7
247	6.2	84.1	30.9	21.4	16.6	13.6	11.6	10.1	9	8	7.3	20.4
248	6	81.2	29.9	20.7	16	13.2	11.2	9.8	8.6	7.8	7.1	21.9
249	5.7	78.4	28.8	20	15.5	12.7	10.8	9.4	8.3	7.5	6.8	21.1
250	5.5	75.5	27.8	19.2	14.9	12.2	10.4	9.1	8	7.2	6.6	20
251	5.4	72.6	26.7	18.5	14.3	11.8	10	8.7	7.7	7	6.3	22.6
252	5.2	69.8	25.7	17.8	13.8	11.3	9.6	8.4	7.4	6.7	6.1	29.2
253	8.1	105.2	44.6	29.2	22.1	17.9	15.1	13.1	11.6	10.4	9.4	11
254	8.1	105.7	42.7	28.5	21.8	17.7	15	13	11.5	10.3	9.4	9.2
255	8	106.2	39.8	27.3	21.1	17.3	14.7	12.8	11.4	10.2	9.3	8.8
256	8	106.8	39.3	27.2	21.1	17.3	14.7	12.8	11.4	10.2	9.3	8.9
257	8.1	107.3	39.5	27.3	21.2	17.4	14.8	12.9	11.4	10.3	9.3	10.1
258	8.2	107.8	39.7	27.5	21.3	17.5	14.9	12.9	11.5	10.3	9.4	14.5
259	8	106.4	39.2	27.1	21	17.2	14.7	12.8	11.3	10.2	9.3	17
260	7.7	103.1	37.9	26.3	20.4	16.7	14.2	12.4	11	9.9	9	15.5
261	7.4	99.8	36.7	25.4	19.7	16.2	13.7	12	10.6	9.5	8.7	11.6
262	7.1	96.4	35.5	24.6	19	15.6	13.3	11.6	10.3	9.2	8.4	14.5
263	6.8	93.1	34.2	23.7	18.4	15.1	12.8	11.2	9.9	8.9	8.1	16.2
264	6.6	89.8	33	22.9	17.7	14.5	12.4	10.8	9.6	8.6	7.8	11.1
265	6.4	86.4	31.8	22	17.1	14	11.9	10.4	9.2	8.3	7.5	21.1
266	6.1	83.1	30.6	21.2	16.4	13.5	11.5	10	8.8	8	7.2	23
267	5.9	79.8	29.3	20.3	15.7	12.9	11	9.6	8.5	7.6	6.9	17
268	5.6	76.4	28.1	19.5	15.1	12.4	10.5	9.2	8.1	7.3	6.6	11.1
269	5.4	73.1	26.9	18.6	14.4	11.8	10.1	8.8	7.8	7	6.4	15.6
270	5.2	69.8	25.7	17.8	13.8	11.3	9.6	8.4	7.4	6.7	6.1	20.3
271	8.4	108.8	47.6	30.7	23.2	18.7	15.8	13.6	12	10.8	9.8	9.1
272	8.4	109.6	46.8	30.5	23.1	18.7	15.8	13.7	12.1	10.8	9.8	9
273	8.5	110.5	44.7	29.8	22.8	18.5	15.7	13.6	12	10.8	9.8	9.4
274	8.5	111.4	44.1	29.7	22.7	18.5	15.7	13.6	12.1	10.8	9.8	10.7
275	8.6	112.2	44.6	30	23	18.7	15.8	13.8	12.2	10.9	9.9	9.9
276	8.7	113.1	45.3	30.3	23.2	18.9	16	13.9	12.3	11	10	12.1
277	8.5	111.6	42.3	29	22.3	18.3	15.5	13.5	12	10.8	9.8	14.4
278	8.1	107.8	39.7	27.5	21.3	17.5	14.9	12.9	11.5	10.3	9.4	13.9
279	7.7	104	38.3	26.5	20.5	16.9	14.3	12.5	11.1	10	9	11.3
280	7.4	100.2	36.9	25.5	19.8	16.2	13.8	12	10.7	9.6	8.7	8.7
281	7.1	96.4	35.5	24.6	19	15.6	13.3	11.6	10.3	9.2	8.4	9.3
282	6.8	92.6	34.1	23.6	18.3	15	12.8	11.1	9.9	8.9	8.1	8.8
283	6.6	88.8	32.7	22.6	17.5	14.4	12.2	10.7	9.5	8.5	7.7	16.3
284	6.3	85	31.3	21.6	16.8	13.8	11.7	10.2	9.1	8.1	7.4	15.1
285	5.9	81.2	29.9	20.7	16	13.2	11.2	9.7	8.6	7.8	7.1	12.8
286	5.6	77.4	28.5	19.7	15.3	12.5	10.7	9.3	8.2	7.4	6.7	7.3
287	5.4	73.6	27.1	18.7	14.5	11.9	10.1	8.8	7.8	7	6.4	9.6
288	5.2	69.8	25.7	17.8	13.8	11.3	9.6	8.4	7.4	6.7	6.1	13.7
289	8.6	112.3	52.4	32.9	24.5	19.7	16.5	14.3	12.6	11.2	10.2	9.3
290	8.7	113.5	51.4	32.7	24.5	19.8	16.6	14.3	12.6	11.3	10.2	9.6
291	8.8	114.8	49.7	32.2	24.3	19.7	16.6	14.4	12.7	11.3	10.3	9.7
292	8.9	116	50.1	32.5	24.6	19.9	16.7	14.5	12.8	11.5	10.4	10.1
293	9	117.2	51.8	33.3	25.1	20.2	17	14.7	13	11.6	10.5	10.5
294	9.1	118.4	51.9	33.5	25.2	20.4	17.2	14.8	13.1	11.7	10.6	14.4
295	8.9	116.8	49	32.2	24.5	19.8	16.7	14.5	12.8	11.5	10.4	18.5
296	8.6	112.6	43.6	29.6	22.7	18.6	15.8	13.7	12.1	10.9	9.9	15.7
297	8.2	108.3	39.8	27.6	21.4	17.5	14.9	13	11.5	10.4	9.4	12.8
298	7.7	104	38.3	26.5	20.5	16.9	14.3	12.5	11.1	10	9	11.9
299	7.3	99.7	36.7	25.4	19.7	16.2	13.7	12	10.6	9.5	8.7	10
300	7	95.4	35.1	24.3	18.8	15.5	13.2	11.5	10.2	9.1	8.3	8.2
301	6.7	91.2	33.5	23.2	18	14.8	12.6	10.9	9.7	8.7	7.9	10.7
302	6.4	86.9	32	22.1	17.2	14.1	12	10.4	9.3	8.3	7.6	11
303	6	82.6	30.4	21	16.3	13.4	11.4	9.9	8.8	7.9	7.2	9.5
304	5.7	78.3	28.8	19.9	15.5	12.7	10.8	9.4	8.3	7.5	6.8	6.5
305	5.4	74.1	27.2	18.9	14.6	12	10.2	8.9	7.9	7.1	6.4	6.5
306	5.1	69.8	25.7	17.8	13.8	11.3	9.6	8.4	7.4	6.7	6.1	6
307	9	115.9	56.6	35.6	26.2	20.9	17.4	15	13.2	11.8	10.6	9.7
308	9.1	117.5	55.7	35.1	26	20.8	17.5	15	13.2	11.8	10.7	9.8
309	9.2	119	55.5	34.8	26	20.9	17.5	15.1	13.3	11.9	10.8	9.8
310	9.3	120.6	55.4	35	26.2	21.1	17.7	15.3	13.5	12	10.9	10
311	9.5	122.1	57.6	36.3	27	21.6	18.1	15.6	13.7	12.3	11.1	10.6
312	9.6	123.6	57.1	36.3	27.1	21.7	18.2	15.7	13.9	12.4	11.2	10.9
313	9.4	122	54.5	34.9	26.2	21.1	17.8	15.4	13.5	12.1	11	11.7
314	8.9	117.3	48.8	32.2	24.5	19.9	16.8	14.5	12.8	11.5	10.4	13.7
315	8.5	112.5	43.4	29.5	22.7	18.6	15.7	13.7	12.1	10.9	9.9	12.3
316	8	107.8	39.7	27.4	21.3	17.5	14.9	12.9	11.5	10.3	9.4	17.4
317	7.6	103	37.9	26.2	20.3	16.7	14.2	12.4	11	9.9	9	15.1
318	7.2	98.3	36.2	25	19.4	15.9	13.5	11.8	10.5	9.4	8.5	10.5
319	6.8	93.5	34.4	23.8	18.5	15.2	12.9	11.2	10	9	8.1	8
320	6.5	88.8	32.7	22.6	17.5	14.4	12.2	10.7	9.5	8.5	7.7	7.6
321	6.1	84	30.9	21.4	16.6	13.6	11.6	10.1	8.9	8	7.3	7.2
322	5.7	79.3	29.2	20.2	15.6	12.8	10.9	9.5	8.4	7.6	6.9	6.5
323	5.4	74.5	27.4	19	14.7	12.1	10.3	8.9	7.9	7.1	6.5	5.9
324	5.1	69.8	25.7	17.8	13.8	11.3	9.6	8.4	7.4	6.7	6.1	5.6
325	9	116.1	57	36.2	26.5	21.1	17.6	15.1	13.3	11.8	10.7	9.7
326	9.1	117.8	56.2	35.6	26.3	21.1	17.6	15.2	13.3	11.9	10.8	9.8
327	9.2	119.5	55.8	35	26.1	21	17.6	15.2	13.4	12	10.8	9.9
328	9.4	121.2	57.1	36.3	26.9	21.6	18	15.5	13.7	12.2	11	10.1
329	9.6	122.8	58.6	37.9	27.8	22.2	18.5	15.9	14	12.5	11.3	10.5
330	9.7	124.5	59.2	38.9	28.5	22.6	18.9	16.2	14.2	12.7	11.5	11.1
331	9.5	123.1	55.7	35.4	26.6	21.4	18	15.5	13.7	12.3	11.1	10.8
332	8.9	118.5	49.6	32.6	24.8	20.1	17	14.7	13	11.6	10.6	10
333	8.4	114	44.1	30	23	18.8	16	13.9	12.3	11	10	9.5
334	8	109.4	40.2	27.9	21.6	17.7	15.1	13.1	11.6	10.5	9.5	9.3
335	7.7	104.8	38.6	26.7	20.7	17	14.4	12.6	11.2	10	9.1	10.4
336	7.3	100.3	36.9	25.5	19.8	16.3	13.8	12	10.7	9.6	8.7	11.9
337	6.9	95.7	35.2	24.4	18.9	15.5	13.2	11.5	10.2	9.2	8.3	9
338	6.6	91.2	33.5	23.2	18	14.8	12.6	10.9	9.7	8.7	7.9	7.5
339	6.2	86.6	31.9	22.1	17.1	14	11.9	10.4	9.2	8.3	7.5	6.9
340	5.9	82.1	30.2	20.9	16.2	13.3	11.3	9.9	8.7	7.9	7.1	6.8
341	5.6	77.5	28.5	19.7	15.3	12.6	10.7	9.3	8.3	7.4	6.7	6.2
342	5.3	73	26.8	18.6	14.4	11.8	10.1	8.8	7.8	7	6.3	5.8
343	5.4	74.8	27.5	19	14.8	12.1	10.3	9	8	7.2	6.5	6
344	5.9	82.9	30.5	21.1	16.4	13.4	11.4	10	8.8	7.9	7.2	6.6
345	6.5	91.1	33.5	23.2	18	14.8	12.6	10.9	9.7	8.7	7.9	7.3
346	7	99.3	36.5	25.3	19.6	16.1	13.7	11.9	10.6	9.5	8.6	7.9
347	7.5	107.4	44.2	29.3	22.3	18.1	15.3	13.3	11.7	10.5	9.5	8.7
348	7.7	115.6	50.9	32.8	24.7	19.9	16.8	14.5	12.8	11.5	10.4	9.5
349	8.7	112.9	55.4	35.1	25.7	20.5	17.1	14.7	12.9	11.5	10.4	9.5
350	8.8	114.5	54.6	34	25.3	20.3	17	14.6	12.9	11.5	10.4	9.5
351	9	116.1	54.5	34.1	25.4	20.4	17.1	14.8	13	11.6	10.5	9.6
352	9.1	117.7	55.8	35.4	26.2	21	17.6	15.1	13.3	11.9	10.7	9.9
353	9.3	119.4	56.8	36.8	27	21.6	18	15.5	13.6	12.1	11	10.4
354	9.4	121	57	36.8	27.1	21.7	18.1	15.6	13.7	12.2	11.1	10.8
355	9.3	119.9	54.3	34.5	25.9	20.9	17.5	15.1	13.3	11.9	10.8	10.6
356	8.8	116.2	48.6	32	24.3	19.7	16.6	14.4	12.7	11.4	10.3	10.2
357	8.4	112.5	43.3	29.5	22.7	18.5	15.7	13.7	12.1	10.9	9.9	9.7
358	8	108.9	40	27.7	21.5	17.6	15	13.1	11.6	10.4	9.5	9.3
359	7.7	105.2	38.7	26.8	20.8	17	14.5	12.6	11.2	10.1	9.1	9.1
360	7.4	101.5	37.3	25.8	20	16.4	14	12.2	10.8	9.7	8.8	12.8
361	7.1	97.8	36	24.9	19.3	15.8	13.5	11.7	10.4	9.4	8.5	8.5
362	6.8	94.1	34.6	24	18.6	15.2	13	11.3	10	9	8.2	7.9
363	6.5	90.4	33.3	23	17.8	14.6	12.5	10.9	9.6	8.7	7.9	7.3
364	6.1	86.7	31.9	22.1	17.1	14	11.9	10.4	9.2	8.3	7.5	6.9
365	5.8	83	30.5	21.1	16.4	13.5	11.4	10	8.8	7.9	7.2	6.6
366	5.6	79.3	29.2	20.2	15.7	12.9	10.9	9.5	8.4	7.6	6.9	6.3
367	5.7	81.2	29.9	20.7	16	13.2	11.2	9.8	8.6	7.8	7.1	6.5
368	6.2	88.7	32.6	22.6	17.5	14.4	12.2	10.6	9.4	8.5	7.7	7.1
369	6.6	96.2	35.4	24.5	19	15.6	13.3	11.5	10.2	9.2	8.4	7.7
370	7	103.7	38.1	26.4	20.5	16.8	14.3	12.4	11	9.9	9	8.3
371	7.6	111.2	45.9	30.4	23.1	18.8	15.9	13.7	12.1	10.9	9.9	9
372	8	118.6	54.2	34.3	25.7	20.7	17.4	15	13.2	11.8	10.7	9.8
373	8.5	109.7	53.3	32.8	24.3	19.5	16.3	14.1	12.4	11	10	9.1
374	8.6	111.2	52.8	32.8	24.4	19.6	16.4	14.2	12.5	11.2	10.1	9.2
375	8.7	112.8	52.5	33	24.6	19.8	16.6	14.3	12.6	11.3	10.2	9.3
376	8.8	114.3	54.4	33.8	25.1	20.2	16.9	14.6	12.8	11.5	10.4	9.5
377	9	115.9	54.7	35	25.9	20.7	17.3	14.9	13.1	11.7	10.6	9.7
378	9.1	117.4	55.3	35.3	26.1	20.9	17.5	15.1	13.3	11.8	10.7	10.2
379	9	116.8	52.2	33.4	25.1	20.2	17	14.7	13	11.6	10.5	10.1
380	8.7	114	48.6	31.7	24	19.4	16.4	14.2	12.5	11.2	10.2	9.9
381	8.3	111.1	42.8	29.1	22.4	18.3	15.5	13.5	12	10.7	9.8	9.5
382	7.9	108.3	39.8	27.6	21.4	17.5	14.9	13	11.5	10.4	9.4	9.2
383	7.8	105.5	38.8	26.9	20.8	17.1	14.5	12.7	11.2	10.1	9.2	8.9
384	7.5	102.6	37.8	26.1	20.3	16.6	14.1	12.3	10.9	9.8	8.9	9
385	7.3	99.8	36.7	25.4	19.7	16.2	13.8	12	10.6	9.6	8.7	10.3
386	7	97	35.7	24.7	19.1	15.7	13.4	11.6	10.3	9.3	8.4	8.2
387	6.7	94.2	34.6	24	18.6	15.3	13	11.3	10	9	8.2	7.6
388	6.4	91.3	33.6	23.3	18	14.8	12.6	11	9.7	8.7	7.9	7.3
389	6.1	88.5	32.6	22.5	17.5	14.3	12.2	10.6	9.4	8.5	7.7	7.1
390	5.9	85.7	31.5	21.8	16.9	13.9	11.8	10.3	9.1	8.2	7.5	6.8
391	6	87.7	32.3	22.3	17.3	14.2	12.1	10.5	9.3	8.4	7.6	7
392	6.4	94.5	34.8	24.1	18.6	15.3	13	11.3	10.1	9	8.2	7.5
393	6.7	101.3	37.3	25.8	20	16.4	14	12.2	10.8	9.7	8.8	8.1
394	7.2	108.1	40.8	28	21.6	17.7	15	13.1	11.6	10.4	9.4	8.7
395	7.5	114.9	47.8	31.5	24	19.5	16.4	14.2	12.6	11.3	10.2	9.4
396	7.9	121.7	55.3	35.1	26.3	21.2	17.8	15.4	13.6	12.1	11	10
397	8.3	106.5	51.3	31.7	23.5	18.9	15.8	13.6	12	10.7	9.7	8.8
398	8.4	108	50.8	31.7	23.7	19	15.9	13.7	12.1	10.8	9.8	8.9
399	8.5	109.4	50.5	31.8	23.8	19.1	16.1	13.9	12.2	10.9	9.9	9
400	8.6	110.9	51	32.2	24.1	19.4	16.3	14.1	12.4	11.1	10	9.2
401	8.6	112.4	51	32.4	24.3	19.6	16.4	14.2	12.5	11.2	10.1	9.3
402	8.8	113.9	51.7	32.8	24.6	19.8	16.7	14.4	12.7	11.3	10.3	9.4
403	8.7	113.7	50.8	32.5	24.4	19.7	16.6	14.3	12.6	11.3	10.2	9.5
404	8.6	111.7	46.6	30.7	23.3	18.9	16	13.8	12.2	11	9.9	9.4
405	8.4	109.7	43.6	29.3	22.4	18.3	15.5	13.4	11.9	10.7	9.7	9.5
406	8	107.8	40.1	27.6	21.4	17.5	14.9	13	11.5	10.3	9.4	9.3
407	7.8	105.8	38.9	26.9	20.9	17.1	14.6	12.7	11.3	10.1	9.2	11.6
408	7.6	103.8	38.2	26.4	20.5	16.8	14.3	12.5	11.1	9.9	9	13.8
409	7.4	101.9	37.5	25.9	20.1	16.5	14	12.2	10.8	9.8	8.9	12.6
410	7.2	99.9	36.8	25.4	19.7	16.2	13.8	12	10.6	9.6	8.7	11
411	7	97.9	36	24.9	19.3	15.9	13.5	11.8	10.4	9.4	8.5	8.2
412	6.8	96	35.3	24.4	18.9	15.6	13.2	11.5	10.2	9.2	8.3	7.9
413	6.5	94	34.6	23.9	18.6	15.2	13	11.3	10	9	8.2	7.5
414	6.1	92	33.9	23.4	18.2	14.9	12.7	11	9.8	8.8	8	7.3
415	6.2	94.1	34.6	24	18.6	15.3	13	11.3	10	9	8.2	7.5
416	6.6	100.2	36.9	25.5	19.8	16.2	13.8	12	10.7	9.6	8.7	8
417	6.9	106.4	39.1	27.1	21	17.2	14.7	12.8	11.3	10.2	9.3	8.5
418	7.3	112.5	44.2	29.8	22.9	18.7	15.8	13.7	12.2	10.9	9.9	9.1
419	7.5	118.6	50.3	32.9	24.9	20.2	17	14.8	13	11.7	10.6	9.7
420	7.9	124.7	57.1	36.1	27.1	21.8	18.3	15.8	13.9	12.4	11.3	10.3
421	7.9	103.2	47.8	30.1	22.5	18.1	15.2	13.1	11.5	10.3	9.3	8.5
422	8.1	104.7	49	30.7	22.9	18.4	15.4	13.3	11.7	10.5	9.5	8.7
423	8.2	106.1	48.2	30.6	22.9	18.5	15.5	13.4	11.8	10.6	9.6	8.7
424	8.3	107.5	47.6	30.6	23	18.6	15.6	13.5	11.9	10.7	9.7	8.8
425	8.4	108.9	47	30.5	23.1	18.7	15.7	13.6	12	10.8	9.7	8.9
426	8.5	110.4	46.9	30.7	23.2	18.8	15.9	13.7	12.1	10.9	9.9	9
427	8.5	110.5	46.3	30.4	23.1	18.8	15.8	13.7	12.1	10.9	9.8	9
428	8.4	109.4	44.3	29.5	22.5	18.3	15.5	13.5	11.9	10.7	9.7	8.9
429	8.3	108.3	42.2	28.6	22	17.9	15.2	13.2	11.7	10.5	9.5	9.2
430	8	107.2	39.9	27.5	21.3	17.5	14.8	12.9	11.4	10.3	9.3	9.3
431	7.8	106.1	39	27	20.9	17.2	14.6	12.7	11.3	10.2	9.2	9.1
432	7.7	105	38.6	26.7	20.7	17	14.5	12.6	11.2	10.1	9.1	16
433	7.6	103.9	38.2	26.5	20.5	16.8	14.3	12.5	11.1	9.9	9	13.7
434	7.5	102.8	37.8	26.2	20.3	16.7	14.2	12.3	10.9	9.8	8.9	13.1
435	7.3	101.7	37.4	25.9	20.1	16.5	14	12.2	10.8	9.7	8.8	10.2
436	7.1	100.6	37	25.6	19.9	16.3	13.9	12.1	10.7	9.6	8.8	8.4
437	7	99.5	36.6	25.3	19.6	16.1	13.7	11.9	10.6	9.5	8.7	8.1
438	6.6	98.4	36.2	25.1	19.4	15.9	13.6	11.8	10.5	9.4	8.6	7.8
439	6.4	100.6	37	25.6	19.9	16.3	13.9	12.1	10.7	9.6	8.7	8
440	6.7	106	39	27	20.9	17.2	14.6	12.7	11.3	10.1	9.2	8.5
441	6.7	111.5	41	28.4	22	18.1	15.4	13.4	11.9	10.7	9.7	8.9
442	6.9	116.9	46.8	31.3	24	19.5	16.5	14.3	12.7	11.4	10.3	9.5
443	7.4	122.3	53.2	34.4	26	21	17.7	15.3	13.5	12.1	11	10
444	7.8	127.8	59	37.2	27.8	22.4	18.8	16.2	14.3	12.8	11.6	10.6
445	7.6	100	44.7	28.6	21.5	17.3	14.6	12.6	11.1	9.9	9	8.2
446	7.8	101.4	45.8	29.2	21.9	17.6	14.8	12.8	11.3	10.1	9.1	8.3
447	7.9	102.7	44.8	29	21.8	17.7	14.9	12.9	11.4	10.2	9.2	8.4
448	8	104.1	45.3	29.3	22.1	17.9	15.1	13	11.5	10.3	9.3	8.5
449	8.1	105.5	44	29	22	17.9	15.1	13.1	11.6	10.4	9.4	8.6
450	8.2	106.8	44.2	29.2	22.2	18.1	15.2	13.2	11.7	10.5	9.5	8.7
451	8.3	107.4	44.3	29.3	22.3	18.1	15.3	13.3	11.7	10.5	9.5	8.7
452	8.2	107.1	43.3	28.9	22.1	18	15.2	13.2	11.7	10.5	9.5	8.8
453	8.2	106.9	41.8	28.3	21.7	17.7	15	13	11.5	10.4	9.4	9
454	8	106.7	40.3	27.6	21.3	17.5	14.8	12.9	11.4	10.3	9.3	9.9
455	7.8	106.4	39.2	27.1	21	17.2	14.7	12.8	11.3	10.2	9.3	13
456	7.8	106.2	39.1	27	21	17.2	14.6	12.7	11.3	10.2	9.2	10.5
457	7.7	106	39	27	20.9	17.2	14.6	12.7	11.3	10.1	9.2	10.8
458	7.6	105.7	38.9	26.9	20.9	17.1	14.6	12.7	11.3	10.1	9.2	9.2
459	7.5	105.5	38.8	26.9	20.8	17.1	14.5	12.7	11.2	10.1	9.2	10.9
460	7.4	105.2	38.7	26.8	20.8	17.1	14.5	12.6	11.2	10.1	9.2	9.1
461	7.2	105	38.6	26.7	20.7	17	14.5	12.6	11.2	10.1	9.1	8.6
462	7	104.8	38.5	26.7	20.7	17	14.4	12.6	11.2	10	9.1	8.4
463	6.8	107	39.4	27.3	21.1	17.3	14.7	12.8	11.4	10.2	9.3	8.5
464	6.8	111.8	41.1	28.5	22.1	18.1	15.4	13.4	11.9	10.7	9.7	8.9
465	6.6	116.5	43.7	30.1	23.2	19	16.2	14.1	12.5	11.2	10.2	9.3
466	7.1	121.3	49.5	32.9	25.1	20.4	17.2	15	13.2	11.9	10.8	9.8
467	7.6	126.1	55.5	35.7	26.9	21.7	18.3	15.8	14	12.5	11.3	10.3
468	7.9	130.8	61.3	38.4	28.6	23	19.3	16.6	14.7	13.1	11.9	10.8
469	8	104.2	41.5	27.9	21.3	17.4	14.7	12.8	11.3	10.1	9.2	8.4
470	8	104.9	41.3	27.9	21.4	17.4	14.8	12.8	11.3	10.2	9.2	8.9
471	8.1	105.5	40.4	27.6	21.2	17.4	14.7	12.8	11.3	10.2	9.2	9.1
472	8.1	106.1	40	27.4	21.2	17.4	14.7	12.8	11.4	10.2	9.3	14.3
473	7.8	106.7	40.2	27.6	21.3	17.5	14.8	12.9	11.4	10.3	9.3	11.9
474	7.9	107.4	39.6	27.4	21.2	17.4	14.8	12.9	11.4	10.3	9.3	11.4
475	7.9	108	39.7	27.5	21.3	17.5	14.9	13	11.5	10.3	9.4	16.5
476	7.9	108.6	40.2	27.8	21.5	17.6	15	13.1	11.6	10.4	9.5	13.8
477	7.8	109.2	40.3	27.8	21.6	17.7	15.1	13.1	11.6	10.5	9.5	11.2
478	7.7	109.9	40.5	28	21.7	17.8	15.2	13.2	11.7	10.5	9.6	9.5
479	7.6	110.5	41.5	28.5	22	18	15.3	13.3	11.8	10.6	9.6	9.3
480	7.4	111.1	40.9	28.3	21.9	18	15.3	13.3	11.8	10.6	9.7	9
481	7.5	113.5	43.3	29.6	22.8	18.6	15.8	13.8	12.2	10.9	9.9	9.1
482	7.5	117.6	46.6	31.4	24	19.6	16.6	14.4	12.7	11.4	10.4	9.5
483	7	121.6	49.1	32.8	25.1	20.4	17.2	15	13.2	11.9	10.8	9.9
484	7.2	125.7	53.8	35.1	26.5	21.5	18.1	15.7	13.8	12.4	11.2	10.3
485	7.4	129.8	58.5	37.3	28	22.5	19	16.4	14.4	12.9	11.7	10.7
486	7.5	133.9	63.2	39.4	29.4	23.6	19.8	17.1	15	13.4	12.1	11.1
487	7.7	101.1	38.7	26.4	20.3	16.6	14.1	12.3	10.9	9.8	8.9	8.1
488	7.8	102.6	39.2	26.8	20.6	16.9	14.3	12.4	11	9.9	9	8.2
489	7.9	104.1	39.8	27.2	20.9	17.1	14.5	12.6	11.2	10	9.1	8.8
490	8	105.6	40.6	27.7	21.3	17.4	14.8	12.8	11.4	10.2	9.3	9.6
491	7.9	107.1	40.4	27.7	21.4	17.5	14.9	12.9	11.5	10.3	9.4	11.3
492	7.9	108.5	41.6	28.4	21.8	17.9	15.2	13.2	11.7	10.5	9.5	15.6
493	8	110	42.8	29	22.3	18.2	15.4	13.4	11.9	10.7	9.7	17.7
494	8	111.5	45.1	30.1	23	18.7	15.8	13.7	12.1	10.9	9.9	17.4
495	8.1	113	46	30.6	23.3	19	16.1	13.9	12.3	11	10	14
496	8.1	114.5	47.1	31.2	23.8	19.3	16.3	14.1	12.5	11.2	10.2	11.7
497	8	116	47.9	31.7	24.1	19.6	16.5	14.3	12.7	11.4	10.3	10.2
498	7.8	117.5	48.6	32.1	24.4	19.9	16.8	14.5	12.8	11.5	10.4	10
499	8	119.9	50.4	33.1	25.1	20.4	17.2	14.9	13.2	11.8	10.7	10.2
500	7.8	123.3	53.4	34.6	26.2	21.2	17.8	15.4	13.6	12.2	11	10.1
501	7.5	126.7	54.8	35.6	26.9	21.7	18.3	15.8	14	12.5	11.3	10.4
502	7.5	130.1	59.2	37.6	28.1	22.7	19	16.5	14.5	13	11.7	10.7
503	7.5	133.5	61.5	38.8	29	23.4	19.6	16.9	14.9	13.3	12.1	11
504	7.1	136.9	64.8	40.4	30.1	24.1	20.2	17.5	15.4	13.7	12.4	11.3
505	7.4	98	36	24.9	19.3	15.9	13.5	11.8	10.4	9.4	8.5	7.8
506	7.6	100.3	36.9	25.5	19.8	16.3	13.8	12	10.7	9.6	8.7	8
507	7.7	102.7	37.8	26.1	20.3	16.6	14.1	12.3	10.9	9.8	8.9	8.2
508	7.8	105	40.4	27.5	21.2	17.3	14.7	12.8	11.3	10.1	9.2	8.7
509	7.9	107.4	41.4	28.1	21.6	17.7	15	13.1	11.6	10.4	9.4	9.2
510	8	109.7	43.6	29.3	22.4	18.3	15.5	13.4	11.9	10.7	9.7	15
511	8.1	112.1	46.2	30.6	23.3	18.9	16	13.9	12.2	11	10	15.3
512	8.2	114.4	48.3	31.7	24	19.5	16.4	14.2	12.6	11.3	10.2	16.4
513	8.3	116.8	50.5	32.8	24.7	20	16.9	14.6	12.9	11.5	10.5	18.3
514	8.4	119.1	52.4	33.7	25.4	20.5	17.3	15	13.2	11.8	10.7	14.3
515	8.4	121.5	54.3	34.7	26.1	21.1	17.7	15.3	13.5	12.1	10.9	10.8
516	8.3	123.8	55.5	35.5	26.6	21.5	18.1	15.6	13.8	12.3	11.1	10.7
517	8.1	126.4	56.3	36.1	27.1	21.9	18.4	15.9	14	12.6	11.4	10.6
518	8.4	129.1	58.7	37.3	27.9	22.5	18.9	16.3	14.4	12.9	11.6	10.7
519	8.3	131.8	60.8	38.3	28.7	23.1	19.4	16.7	14.7	13.2	11.9	11
520	7.2	134.5	61.7	39	29.2	23.5	19.7	17	15	13.4	12.2	11.1
521	7.6	137.3	64.8	40.4	30.1	24.2	20.3	17.5	15.4	13.8	12.5	11.4
522	6.6	137.3	65.4	41	30.6	24.6	20.6	17.8	15.7	14	12.7	11.6
523	7.1	94.8	34.9	24.1	18.7	15.4	13.1	11.4	10.1	9.1	8.2	7.6
524	7.2	98.1	36.1	25	19.4	15.9	13.5	11.8	10.4	9.4	8.5	7.8
525	7.5	101.3	37.3	25.8	20	16.4	14	12.2	10.8	9.7	8.8	8.1
526	7.7	104.5	38.4	26.6	20.6	16.9	14.4	12.5	11.1	10	9.1	8.3
527	7.9	107.7	41.1	28.1	21.6	17.7	15	13.1	11.6	10.4	9.4	9.1
528	8.1	110.9	44.9	29.9	22.9	18.6	15.7	13.7	12.1	10.8	9.8	13.3
529	8.2	114.1	47.4	31.3	23.8	19.3	16.3	14.1	12.5	11.2	10.1	16.5
530	8.3	117.3	51	33	24.9	20.2	17	14.7	13	11.6	10.5	14.4
531	8.5	120.6	53.5	34.3	25.8	20.8	17.5	15.2	13.4	12	10.8	15.6
532	8.7	123.8	58	36.3	27.1	21.8	18.2	15.7	13.9	12.4	11.2	14.3
533	8.7	127	60.6	37.6	28	22.4	18.8	16.2	14.3	12.8	11.5	12.5
534	8.7	130.2	62.9	38.8	28.8	23.1	19.3	16.7	14.7	13.1	11.8	11.7
535	8.7	132.8	64.5	39.7	29.4	23.6	19.7	17	15	13.4	12.1	11.8
536	9.2	134.9	68.2	41.1	30.3	24.2	20.2	17.4	15.3	13.7	12.3	14.1
537	9.1	136.9	69.1	41.7	30.8	24.6	20.5	17.7	15.5	13.9	12.5	12.5
538	7.2	138.9	66.3	41.2	30.6	24.6	20.6	17.7	15.6	14	12.6	11.5
539	7.1	141	69.4	42.4	31.4	25.1	21	18.1	15.9	14.2	12.9	11.7
540	6.8	136.4	66.5	41.8	31.2	25.1	21	18.2	16	14.3	12.9	11.8
541	6.7	91.7	33.7	23.4	18.1	14.9	12.6	11	9.8	8.8	8	7.3
542	7	95.8	35.2	24.4	18.9	15.5	13.2	11.5	10.2	9.2	8.3	7.6
543	7.3	99.9	36.7	25.4	19.7	16.2	13.8	12	10.6	9.6	8.7	8
544	7.6	103.9	38.2	26.5	20.5	16.8	14.3	12.5	11.1	9.9	9	8.3
545	7.9	108	41.4	28.2	21.7	17.8	15.1	13.1	11.6	10.4	9.5	8.9
546	8.1	112.1	44.8	30	23	18.7	15.8	13.8	12.2	10.9	9.9	13.5
547	8.3	116.2	49.1	32.2	24.4	19.8	16.7	14.4	12.8	11.4	10.4	12.8
548	8.5	120.2	53.1	34.1	25.7	20.8	17.5	15.1	13.3	11.9	10.8	11.4
549	8.7	124.3	57.1	36.1	27	21.7	18.2	15.8	13.9	12.4	11.2	13.4
550	8.9	128.4	61.7	38.6	28.6	22.9	19.1	16.5	14.5	13	11.7	16.2
551	9	132.5	66.5	41.2	30.2	24	20.1	17.2	15.1	13.5	12.2	15.6
552	9.1	136.6	69.8	43.2	31.5	25	20.8	17.9	15.7	14	12.6	13.5
553	9	139.3	71.6	43.9	32	25.4	21.2	18.2	16	14.2	12.9	12.4
554	9.3	140.6	72.8	44	32.2	25.6	21.3	18.3	16.1	14.4	13	12.8
555	9.3	142	73.9	44.6	32.6	25.9	21.6	18.5	16.3	14.5	13.1	12.8
556	8.7	143.4	72.4	43.7	32.2	25.7	21.5	18.5	16.3	14.5	13.1	12
557	6.8	135.4	65.7	41.7	31.3	25.2	21.2	18.3	16.1	14.4	13.1	11.9
558	6.7	133.9	65.7	41.9	31.4	25.4	21.3	18.4	16.2	14.5	13.2	12
559	6.6	88.6	32.6	22.6	17.5	14.4	12.2	10.6	9.4	8.5	7.7	7.1
560	6.8	93.5	34.4	23.8	18.5	15.2	12.9	11.2	10	9	8.1	7.5
561	7.2	98.4	36.2	25.1	19.4	16	13.6	11.8	10.5	9.4	8.6	7.8
562	7.5	103.4	38	26.3	20.4	16.8	14.2	12.4	11	9.9	9	8.2
563	7.9	108.3	41.3	28.2	21.7	17.8	15.1	13.1	11.6	10.4	9.5	8.8
564	8.1	113.3	46.6	30.9	23.5	19.1	16.1	14	12.4	11.1	10.1	12
565	8.4	118.2	51	33.1	25	20.3	17.1	14.8	13	11.7	10.6	11.3
566	8.6	123.1	55.7	35.4	26.6	21.4	18	15.5	13.7	12.3	11.1	11.6
567	8.8	128.1	60.5	37.7	28.1	22.6	18.9	16.3	14.4	12.8	11.6	11.6
568	9.1	133	66	41.8	30.5	24.3	20.2	17.4	15.2	13.6	12.3	12.4
569	9.2	138	70.7	45.3	32.6	25.7	21.4	18.3	16	14.3	12.9	13.6
570	9.2	142.9	74.6	48.7	34.6	27.2	22.5	19.2	16.8	14.9	13.4	13.3
571	9.2	145.7	76.6	48.3	34.7	27.3	22.7	19.4	17	15.1	13.6	13.4
572	9.6	146.4	78.4	49	35.1	27.6	22.9	19.6	17.1	15.2	13.7	15.2
573	9.8	147.1	79.9	50.2	35.7	28	23.1	19.8	17.3	15.4	13.8	18.8
574	9.5	147.8	78.6	47.9	34.6	27.4	22.8	19.5	17.1	15.2	13.7	13.4
575	8	147.2	75.8	45.5	33.5	26.7	22.3	19.2	16.9	15.1	13.6	12.4
576	7.5	140.4	71.5	44.3	32.9	26.4	22.1	19.1	16.8	15	13.6	12.4
577	6.4	86.7	31.9	22.1	17.1	14.1	11.9	10.4	9.2	8.3	7.5	6.9
578	6.7	92.1	33.9	23.4	18.2	14.9	12.7	11.1	9.8	8.8	8	7.3
579	7	97.4	35.8	24.8	19.2	15.8	13.4	11.7	10.4	9.3	8.5	7.8
580	7.4	102.7	37.8	26.2	20.3	16.6	14.2	12.3	10.9	9.8	8.9	8.2
581	7.8	108.1	41.4	28.2	21.7	17.8	15.1	13.1	11.6	10.4	9.5	8.7
582	8.1	113.4	47.3	31.2	23.7	19.2	16.2	14.1	12.4	11.1	10.1	10
583	8.4	118.8	52.3	33.7	25.4	20.5	17.2	14.9	13.2	11.8	10.7	13.7
584	8.6	124.1	57.1	36	27	21.7	18.2	15.7	13.9	12.4	11.2	12.1
585	8.7	129.5	61.9	39.1	28.9	23.1	19.3	16.7	14.6	13.1	11.8	11.8
586	8.9	134.8	67.3	42.8	31.1	24.7	20.6	17.7	15.5	13.8	12.5	12.3
587	9.1	140.2	72.7	47.3	33.7	26.5	22	18.8	16.4	14.6	13.2	12.9
588	9.1	145.5	77.4	50.4	35.7	27.9	23	19.7	17.2	15.3	13.7	13.4
589	9.3	148.4	79.5	50.6	36	28.2	23.3	19.9	17.4	15.5	14	13.8
590	9.7	148.7	81.4	51.2	36.3	28.4	23.5	20	17.5	15.6	14	16.4
591	9.9	149.1	82.1	52.9	37.1	28.9	23.8	20.3	17.7	15.7	14.2	21.2
592	9.5	149.5	81.1	51.3	36.4	28.5	23.6	20.1	17.6	15.6	14.1	14
593	8.5	148.7	79.3	48.8	35.2	27.9	23.1	19.8	17.4	15.5	14	12.7
594	7.1	131.1	65	42.2	31.8	25.8	21.7	18.8	16.6	14.8	13.4	12.3
595	6.3	86.1	31.7	21.9	17	14	11.9	10.3	9.2	8.2	7.5	6.9
596	6.7	91.4	33.6	23.3	18	14.8	12.6	11	9.7	8.8	8	7.3
597	6.9	96.7	35.6	24.6	19.1	15.7	13.3	11.6	10.3	9.3	8.4	7.7
598	7.3	102	37.5	26	20.1	16.5	14.1	12.2	10.9	9.8	8.9	8.1
599	7.6	107.3	40.7	27.9	21.5	17.6	14.9	13	11.5	10.3	9.4	8.6
600	8	112.6	46.2	30.6	23.3	19	16	13.9	12.3	11	10	9.4
601	8.3	117.9	51.7	33.3	25.1	20.3	17.1	14.8	13	11.7	10.6	10.5
602	8.6	123.2	57.2	36	26.9	21.6	18.1	15.6	13.8	12.3	11.1	12.3
603	8.7	128.5	62.1	39.3	28.9	23.1	19.3	16.6	14.6	13	11.8	11.7
604	8.8	133.8	67	42.2	30.8	24.5	20.4	17.5	15.3	13.7	12.4	12
605	8.8	139	71.3	45	32.6	25.8	21.4	18.4	16.1	14.3	12.9	12.6
606	8.8	144.3	77.4	49.1	34.9	27.4	22.7	19.4	16.9	15.1	13.6	13.4
607	9	147.2	79.2	49.3	35.3	27.8	23	19.7	17.2	15.3	13.8	13.7
608	9.1	147.6	80.8	49.7	35.5	27.9	23.1	19.8	17.3	15.4	13.9	14.3
609	9.5	148.1	81.5	52	36.6	28.6	23.6	20.1	17.6	15.6	14	17.3
610	9.3	148.5	81.3	51.7	36.5	28.5	23.6	20.1	17.6	15.6	14	15
611	8.8	147.4	80.4	50	35.7	28.1	23.3	19.9	17.4	15.5	14	13.5
612	7.3	125.7	62.9	41.3	31.3	25.4	21.4	18.6	16.4	14.7	13.3	12.2
613	6.3	85.6	31.5	21.8	16.9	13.9	11.8	10.3	9.1	8.2	7.4	6.8
614	6.6	90.8	33.4	23.1	17.9	14.7	12.5	10.9	9.7	8.7	7.9	7.2
615	6.9	96	35.3	24.5	19	15.6	13.2	11.5	10.2	9.2	8.4	7.7
616	7.1	101.3	37.3	25.8	20	16.4	14	12.2	10.8	9.7	8.8	8.1
617	7.5	106.5	40	27.5	21.2	17.4	14.8	12.9	11.4	10.2	9.3	8.5
618	7.9	111.8	45.1	30.1	23	18.7	15.8	13.7	12.2	10.9	9.9	9.2
619	8.1	117	50.3	32.7	24.7	20	16.9	14.6	12.9	11.5	10.5	9.9
620	8.3	122.2	56.1	35.5	26.5	21.4	17.9	15.5	13.6	12.2	11	10.7
621	8.6	127.5	62.2	39	28.7	22.9	19.2	16.5	14.5	12.9	11.7	11.5
622	8.8	132.7	67.1	42.3	30.8	24.4	20.3	17.4	15.3	13.6	12.3	12.2
623	8.5	137.9	70.2	42.9	31.4	25	20.9	17.9	15.8	14.1	12.7	12.3
624	8.5	143.2	75.3	46.8	33.8	26.7	22.1	19	16.6	14.8	13.3	13.1
625	8.8	146	79	49.1	35.1	27.6	22.8	19.5	17.1	15.2	13.7	15.1
626	8.8	146.6	79.1	48.5	34.8	27.5	22.8	19.5	17.1	15.2	13.7	15.2
627	8.7	147.1	79.9	49.9	35.6	27.9	23.1	19.7	17.3	15.3	13.8	15.6
628	9.1	147.6	81.3	51.2	36.2	28.3	23.4	19.9	17.4	15.5	13.9	16.6
629	8.8	142.1	76.6	47	34.2	27.2	22.6	19.4	17	15.2	13.7	13.5
630	7.8	122.9	62.6	41.1	31.2	25.3	21.3	18.5	16.3	14.6	13.2	12.7
631	6.2	85	31.3	21.6	16.8	13.8	11.7	10.2	9.1	8.1	7.4	6.8
632	6.5	90.2	33.2	23	17.8	14.6	12.4	10.8	9.6	8.6	7.8	7.2
633	6.8	95.4	35.1	24.3	18.8	15.5	13.1	11.4	10.2	9.1	8.3	7.6
634	7	100.5	37	25.6	19.8	16.3	13.9	12.1	10.7	9.6	8.7	8
635	7.3	105.7	40.4	27.6	21.2	17.4	14.7	12.8	11.4	10.2	9.3	8.5
636	7.6	110.9	45.7	30.3	23	18.7	15.8	13.7	12.1	10.9	9.9	9
637	7.8	116.1	49.6	32.3	24.5	19.8	16.7	14.5	12.8	11.4	10.4	9.6
638	8	121.3	55.5	35.1	26.3	21.2	17.8	15.4	13.5	12.1	10.9	10.2
639	8.4	126.5	61.7	37.9	28.1	22.5	18.8	16.2	14.3	12.7	11.5	11.1
640	8.7	131.6	67.9	42.5	30.8	24.4	20.3	17.4	15.2	13.6	12.2	12.4
641	8.5	136.8	71.1	43.2	31.5	25	20.8	17.9	15.7	14	12.6	12.2
642	8.3	142	76.3	46.3	33.4	26.4	21.9	18.8	16.5	14.7	13.2	12.8
643	8.6	144.9	78.6	48.2	34.6	27.2	22.6	19.3	16.9	15	13.6	13.4
644	8.6	145.5	78.8	48.5	34.8	27.4	22.7	19.4	17	15.1	13.6	14.3
645	8.2	135	70.4	43.5	32.3	25.9	21.7	18.7	16.4	14.7	13.3	13.2
646	8.5	134.8	72.2	44.1	32.6	26.1	21.9	18.8	16.6	14.8	13.4	14.1
647	9.2	142.9	78.2	48	34.7	27.4	22.7	19.5	17.1	15.2	13.7	23.1
648	8.5	123.7	64.3	41.6	31.4	25.4	21.4	18.5	16.3	14.6	13.2	15
649	6.1	84.4	31.1	21.5	16.7	13.7	11.6	10.1	9	8.1	7.3	6.7
650	6.5	89.6	32.9	22.8	17.7	14.5	12.3	10.8	9.5	8.6	7.8	7.1
651	6.7	94.7	34.8	24.1	18.7	15.3	13	11.4	10.1	9.1	8.2	7.6
652	6.9	99.8	36.7	25.4	19.7	16.2	13.8	12	10.6	9.6	8.7	8
653	7	104.9	40.5	27.5	21.2	17.3	14.7	12.8	11.3	10.1	9.2	8.4
654	7.3	110.1	44.6	29.7	22.7	18.5	15.6	13.6	12	10.7	9.7	8.9
655	7.6	115.2	50	32.4	24.4	19.8	16.7	14.4	12.7	11.4	10.3	9.4
656	7.9	120.3	56	35.2	26.3	21.1	17.7	15.3	13.5	12	10.9	10.1
657	8	125.4	61.3	37.6	27.9	22.3	18.7	16.1	14.2	12.6	11.4	10.8
658	8.4	130.6	67.6	41.4	30.1	23.9	19.9	17.1	15	13.4	12.1	12
659	8.4	135.7	72.1	44.3	32	25.3	21	18	15.7	14	12.6	12.5
660	7.9	140.8	75.8	45.2	32.8	26	21.6	18.5	16.2	14.5	13.1	12.6
661	8.1	139.2	74.4	44.3	32.6	26	21.7	18.6	16.4	14.6	13.2	12.9
662	8.1	134.6	71.1	43.4	32.1	25.7	21.5	18.5	16.3	14.6	13.2	14.6
663	7.8	125.9	64.1	41.2	31	25	21.1	18.2	16.1	14.4	13	15.5
664	8.1	124.4	63.7	41.1	31	25.1	21.1	18.3	16.1	14.4	13.1	15.5
665	9.2	137.6	75.6	46.1	33.7	26.7	22.3	19.1	16.8	15	13.5	26.5
666	8.8	123.2	65.6	42	31.5	25.5	21.4	18.5	16.3	14.6	13.2	20.9
667	6.1	83.9	30.9	21.4	16.6	13.6	11.6	10.1	8.9	8	7.3	6.7
668	6.4	88.9	32.7	22.6	17.6	14.4	12.3	10.7	9.5	8.5	7.7	7.1
669	6.7	94	34.6	23.9	18.6	15.2	13	11.3	10	9	8.2	7.5
670	6.8	99.1	36.5	25.2	19.6	16.1	13.7	11.9	10.6	9.5	8.6	7.9
671	7	104.2	40.8	27.6	21.2	17.3	14.6	12.7	11.3	10.1	9.2	8.4
672	7	109.2	44.4	29.6	22.6	18.3	15.5	13.5	11.9	10.7	9.7	8.9
673	7.2	114.3	49	31.9	24.1	19.5	16.5	14.3	12.6	11.3	10.2	9.3
674	7.4	119.4	54.1	34.4	25.8	20.8	17.5	15.1	13.3	11.9	10.8	9.8
675	7.6	124.4	59.5	36.9	27.4	22	18.4	15.9	14	12.5	11.3	10.4
676	7.9	129.5	65.5	39.5	29.1	23.3	19.4	16.7	14.7	13.1	11.9	11.2
677	8	134.6	70.7	42	30.7	24.5	20.4	17.5	15.4	13.7	12.4	11.9
678	7.6	137.1	73	43.3	31.8	25.3	21.1	18.1	15.9	14.2	12.8	12.6
679	7.4	129.6	67.9	42.2	31.4	25.2	21.1	18.2	16	14.3	12.9	12.7
680	7.7	127.7	67.1	42	31.3	25.2	21.1	18.2	16	14.3	13	15.7
681	7.7	120	60.2	39.6	30.1	24.4	20.6	17.9	15.8	14.1	12.8	14.9
682	8	117.1	59.8	39.6	30.1	24.4	20.6	17.9	15.8	14.2	12.9	19.3
683	9.2	132	74.1	45.1	33.1	26.3	22	18.9	16.6	14.8	13.4	31.3
684	8.5	108.2	54.9	37.7	29.1	23.9	20.3	17.6	15.6	14	12.8	21.4
685	6.1	83.3	30.6	21.2	16.4	13.5	11.5	10	8.9	8	7.2	6.6
686	6.4	88.3	32.5	22.5	17.4	14.3	12.2	10.6	9.4	8.5	7.7	7
687	6.6	93.3	34.3	23.8	18.4	15.1	12.9	11.2	9.9	8.9	8.1	7.4
688	6.8	98.4	36.2	25	19.4	15.9	13.6	11.8	10.5	9.4	8.6	7.8
689	7.1	103.4	40.6	27.4	21	17.2	14.5	12.6	11.2	10	9.1	8.3
690	7.2	108.4	44.7	29.6	22.5	18.3	15.5	13.4	11.8	10.6	9.6	8.8
691	7.5	113.4	49.8	32.1	24.2	19.5	16.5	14.2	12.6	11.2	10.2	9.3
692	7.6	118.4	54.1	34.3	25.7	20.7	17.3	15	13.2	11.8	10.7	9.9
693	7.5	123.4	58.2	36.3	27.1	21.7	18.2	15.7	13.8	12.4	11.2	10.4
694	7.5	128.5	63.6	38.8	28.7	22.9	19.2	16.5	14.5	13	11.7	11
695	7.6	133.5	68.8	41.1	30.2	24.1	20.1	17.3	15.2	13.6	12.2	11.9
696	7.2	130.1	67.4	41.4	30.7	24.6	20.6	17.8	15.6	14	12.6	12.5
697	6.8	118.7	59.3	39	29.6	24	20.3	17.6	15.5	13.9	12.6	12.4
698	6.8	112.9	56	37.8	29	23.6	20	17.4	15.4	13.8	12.5	13.4
699	6.8	106.5	51.1	35.8	27.8	22.9	19.5	17	15.1	13.6	12.4	15.3
700	7.9	109.8	56.2	38	29.2	23.8	20.2	17.5	15.5	13.9	12.6	21
701	9.3	125.1	70.2	43.2	32	25.7	21.5	18.5	16.3	14.6	13.2	38.2
702	8.6	101.3	51	35.9	28.1	23.1	19.7	17.2	15.3	13.8	12.5	27
703	8.5	90.5	48.7	34.9	27.5	22.8	19.5	17.1	15.2	13.7	12.5	25.2
704	9.1	93.6	49.5	35.3	27.8	23	19.7	17.2	15.3	13.8	12.5	24.3
705	8.9	83.3	47.4	34.4	27.2	22.6	19.4	17	15.2	13.7	12.5	22.1
706	8.5	70.4	43.8	32.6	26.2	21.9	18.9	16.7	14.9	13.5	12.3	13.6
707	7.4	54.7	37.9	29.4	24.1	20.5	17.9	15.9	14.3	13	11.9	11
708	7	46.8	34.3	27.3	22.7	19.5	17.2	15.3	13.8	12.6	11.6	10.7
709	6.1	82.7	30.4	21.1	16.3	13.4	11.4	9.9	8.8	7.9	7.2	6.6
710	6.4	87.7	32.3	22.3	17.3	14.2	12.1	10.5	9.3	8.4	7.6	7
711	6.7	92.7	34.1	23.6	18.3	15	12.8	11.1	9.9	8.9	8.1	7.4
712	6.9	97.6	35.9	24.9	19.3	15.8	13.5	11.7	10.4	9.3	8.5	7.8
713	7.1	102.6	40.4	27.2	20.9	17	14.4	12.5	11.1	10	9	8.3
714	7.3	107.5	44.4	29.4	22.4	18.2	15.3	13.3	11.8	10.5	9.6	9
715	7.5	112.5	49.4	31.9	24	19.4	16.3	14.1	12.5	11.1	10.1	9.7
716	7.4	117.5	53.6	34	25.4	20.5	17.2	14.9	13.1	11.7	10.6	10.3
717	7.7	122.4	58.1	36.1	26.9	21.6	18.1	15.6	13.7	12.3	11.1	11
718	7.9	127.4	63.7	38.6	28.5	22.8	19.1	16.4	14.4	12.9	11.6	11.6
719	8	132.4	69.2	41.1	30.1	24	20	17.2	15.1	13.5	12.2	14.4
720	8	130.9	69.9	42	30.9	24.7	20.6	17.8	15.6	13.9	12.6	17.5
721	7.3	114.9	57.6	38.2	29.1	23.6	20	17.3	15.3	13.7	12.4	14.1
722	6.2	98.6	49	34.6	27.1	22.4	19.1	16.7	14.8	13.3	12.1	12.1
723	6	89.4	47.6	34	26.8	22.2	19	16.6	14.8	13.3	12.1	12.1
724	7.7	96	49	34.8	27.3	22.5	19.2	16.8	14.9	13.5	12.2	21.4
725	9.5	119.1	67.3	42.1	31.4	25.2	21.2	18.3	16.1	14.4	13	48.3
726	9.3	103.5	55.7	37.9	29.1	23.8	20.2	17.6	15.6	14	12.7	37.9
727	8.8	84.9	47.3	34.2	27	22.4	19.2	16.8	15	13.5	12.3	26.7
728	9	80.6	46.5	33.8	26.8	22.3	19.2	16.8	15	13.5	12.3	26.1
729	8.9	73.3	44.5	32.9	26.3	22	18.9	16.6	14.9	13.4	12.3	22.9
730	8.8	65.9	42.2	31.7	25.6	21.5	18.6	16.4	14.7	13.3	12.2	18.2
731	8	51.2	36.3	28.4	23.5	20.1	17.5	15.6	14	12.8	11.7	10.9
732	7.7	43.6	32.6	26.2	22	19	16.7	14.9	13.5	12.4	11.4	10.5
733	6	82.2	30.2	20.9	16.2	13.3	11.3	9.9	8.7	7.9	7.1	6.6
734	6.4	87.1	32	22.2	17.2	14.1	12	10.5	9.3	8.3	7.6	6.9
735	6.7	92	33.8	23.4	18.2	14.9	12.7	11	9.8	8.8	8	7.5
736	6.9	96.9	36	24.8	19.2	15.8	13.4	11.7	10.3	9.3	8.4	8.1
737	7.1	101.8	40.1	27	20.7	16.9	14.3	12.4	11	9.9	9	8.6
738	7.3	106.7	43.9	29.1	22.2	18	15.2	13.2	11.7	10.4	9.5	9.2
739	7.4	111.6	48.3	31.3	23.7	19.1	16.1	14	12.3	11	10	9.8
740	7.6	116.5	53.7	33.9	25.3	20.4	17.1	14.8	13	11.6	10.5	13.1
741	7.9	121.4	57.6	35.8	26.7	21.4	18	15.5	13.6	12.2	11	18.1
742	7.9	126.3	62.4	38.1	28.2	22.5	18.9	16.2	14.3	12.8	11.5	17.4
743	8.1	131.2	68.6	40.7	29.8	23.8	19.8	17.1	15	13.4	12.1	19.2
744	8.2	126.4	66.3	40.7	30.2	24.2	20.3	17.5	15.4	13.7	12.4	21.7
745	7.6	107.4	52.3	35.9	27.7	22.7	19.3	16.8	14.9	13.4	12.1	18.2
746	6.5	91.6	47.6	33.9	26.6	22	18.8	16.4	14.6	13.2	12	15.2
747	5.5	78.6	45	32.7	25.9	21.6	18.5	16.2	14.5	13.1	11.9	14.2
748	6.2	74.9	44.2	32.4	25.8	21.5	18.5	16.2	14.5	13.1	11.9	18.5
749	9	95.5	48.9	34.7	27.2	22.5	19.2	16.8	14.9	13.4	12.2	38.2
750	9.2	88.8	47.9	34.3	27	22.4	19.2	16.8	14.9	13.4	12.2	40.7
751	9	77.1	45.2	33.1	26.3	21.9	18.8	16.5	14.8	13.3	12.2	35.5
752	9	71.6	43.8	32.4	25.9	21.7	18.7	16.4	14.7	13.3	12.1	30
753	8.7	62.4	40.7	30.8	25	21.1	18.2	16.1	14.4	13.1	12	21
754	8.8	56.5	38.5	29.7	24.2	20.6	17.9	15.8	14.2	12.9	11.8	20.7
755	7.3	37.8	29.3	24	20.4	17.8	15.8	14.2	12.9	11.8	10.9	10.3
756	6.1	26	21.9	18.9	16.6	14.9	13.5	12.3	11.3	10.5	9.8	9.2
757	6	81.6	30	20.8	16.1	13.2	11.2	9.8	8.7	7.8	7.1	6.5
758	6.2	86.5	31.8	22	17.1	14	11.9	10.4	9.2	8.3	7.5	6.9
759	6.6	91.3	33.6	23.3	18	14.8	12.6	11	9.7	8.7	7.9	7.6
760	6.9	96.2	36	24.7	19.1	15.7	13.3	11.6	10.3	9.2	8.4	11.6
761	7	101	39.5	26.7	20.5	16.7	14.2	12.3	10.9	9.8	8.9	10.7
762	7.3	105.9	43.4	28.8	21.9	17.8	15.1	13.1	11.6	10.4	9.4	12
763	7.6	110.7	48.5	31.3	23.6	19.1	16.1	13.9	12.2	11	9.9	17
764	7.9	115.6	53.4	33.7	25.2	20.2	17	14.7	12.9	11.5	10.5	20.8
765	8.1	120.4	58	35.8	26.6	21.3	17.9	15.4	13.6	12.1	11	24.7
766	8.1	125.3	62.7	38	28.1	22.4	18.8	16.1	14.2	12.7	11.5	23.8
767	8.6	130.1	69.2	40.6	29.7	23.7	19.7	17	14.9	13.3	12	29.9
768	8.5	121.4	63.3	39.6	29.5	23.7	19.9	17.2	15.1	13.5	12.2	28.2
769	7.9	103.2	50.1	34.9	27.1	22.2	18.9	16.5	14.6	13.2	12	22.8
770	7.6	90.3	47.1	33.6	26.4	21.8	18.6	16.3	14.5	13.1	11.9	21.1
771	7.2	80.6	45.3	32.8	25.9	21.5	18.5	16.2	14.4	13	11.8	24.3
772	7.5	73.9	43.7	32.1	25.5	21.3	18.3	16.1	14.3	13	11.8	25.5
773	8	70.9	43	31.8	25.4	21.2	18.3	16.1	14.3	13	11.8	30.1
774	8.7	71.4	43.3	32	25.6	21.4	18.4	16.2	14.4	13.1	11.9	38.5
775	9.1	69.4	42.8	31.8	25.5	21.4	18.4	16.2	14.5	13.1	11.9	38.5
776	9.2	65.7	41.7	31.3	25.2	21.2	18.3	16.1	14.4	13.1	11.9	38
777	8.5	50.3	35.6	27.9	23	19.7	17.2	15.3	13.8	12.5	11.5	21
778	8.3	42.1	31.6	25.5	21.4	18.5	16.3	14.6	13.2	12.1	11.1	15.5
779	6.1	22.3	19.1	16.8	15	13.6	12.4	11.4	10.5	9.8	9.2	8.6
780	5.6	17.3	15.4	13.9	12.6	11.6	10.7	10	9.3	8.8	8.3	7.8
781	5.9	81	29.8	20.6	16	13.1	11.2	9.7	8.6	7.8	7	6.7
782	6.2	85.8	31.6	21.9	16.9	13.9	11.8	10.3	9.1	8.2	7.5	6.8
783	6.5	90.6	33.3	23.1	17.9	14.7	12.5	10.9	9.6	8.7	7.9	7.6
784	6.8	95.4	35.4	24.4	18.9	15.5	13.2	11.5	10.2	9.2	8.3	13.6
785	7	100.2	39.8	26.8	20.5	16.7	14.1	12.3	10.9	9.7	8.8	15.1
786	7.2	105	43.5	28.7	21.9	17.8	15	13	11.5	10.3	9.3	14.7
787	7.5	109.8	48	31	23.4	18.9	15.9	13.8	12.1	10.9	9.8	20
788	7.8	114.6	53	33.4	24.9	20.1	16.8	14.5	12.8	11.5	10.4	23.7
789	8.1	119.4	57.9	35.6	26.4	21.2	17.7	15.3	13.5	12	10.9	26.2
790	8.3	124.2	62.3	37.7	27.9	22.3	18.6	16	14.1	12.6	11.4	26.7
791	8.5	122.7	63	38.7	28.7	22.9	19.2	16.6	14.6	13	11.8	31.7
792	8.5	110	55.5	36.7	27.9	22.6	19.1	16.6	14.6	13.1	11.9	30.4
793	8.4	99.1	48.3	33.9	26.5	21.8	18.6	16.2	14.4	13	11.8	29.8
794	8.3	88.6	46.6	33.2	26.1	21.6	18.5	16.1	14.4	12.9	11.8	30.8
795	7.8	75.7	43.9	32	25.4	21.2	18.2	15.9	14.2	12.8	11.7	29.5
796	7.5	63.7	40.4	30.3	24.4	20.5	17.7	15.6	13.9	12.6	11.5	26.4
797	7.9	59.5	39	29.6	24	20.2	17.5	15.5	13.9	12.6	11.5	30.3
798	7.6	47.8	34.2	26.9	22.2	19	16.6	14.8	13.3	12.1	11.1	31.7
799	7.4	41.2	30.9	24.9	20.9	18.1	15.9	14.2	12.9	11.8	10.9	28.9
800	8.5	47.1	34	26.8	22.3	19.1	16.7	14.9	13.4	12.2	11.2	29
801	8.8	44.2	32.6	26.1	21.8	18.7	16.5	14.7	13.3	12.1	11.2	30
802	8.5	34.9	27.5	22.8	19.5	17.1	15.2	13.7	12.5	11.4	10.6	21.9
803	7.4	22.4	19.2	16.9	15.1	13.6	12.4	11.4	10.5	9.8	9.2	9.1
804	6.5	13.9	12.6	11.6	10.7	10	9.3	8.8	8.3	7.8	7.4	7
805	5.9	80.5	29.6	20.5	15.9	13	11.1	9.7	8.6	7.7	7	6.6
806	6.1	85.2	31.3	21.7	16.8	13.8	11.7	10.2	9.1	8.2	7.4	6.8
807	6.4	89.9	33.1	22.9	17.8	14.6	12.4	10.8	9.6	8.6	7.8	7.6
808	6.6	94.7	34.8	24.1	18.7	15.3	13	11.4	10.1	9.1	8.2	8.2
809	7	99.4	38	25.9	20	16.3	13.9	12.1	10.7	9.6	8.7	13.9
810	7.2	104.2	42.2	28.2	21.5	17.5	14.8	12.8	11.3	10.2	9.2	13.4
811	7.5	108.9	47.3	30.7	23.1	18.7	15.8	13.6	12	10.8	9.8	18.7
812	7.7	113.7	52.3	33	24.7	19.9	16.7	14.4	12.7	11.3	10.3	22.2
813	7.9	117.9	55.3	34.7	25.9	20.8	17.4	15.1	13.3	11.9	10.7	24.7
814	8.2	114.9	55.3	35.3	26.5	21.4	18	15.5	13.7	12.2	11.1	25
815	8.3	105.5	50.6	34	26.1	21.3	18	15.6	13.8	12.4	11.3	29.8
816	8.4	98.9	47.7	33.3	25.9	21.3	18.1	15.8	14	12.6	11.5	32.5
817	8.6	93.1	46.9	33.2	26	21.4	18.3	16	14.2	12.8	11.6	34.7
818	8.3	77.9	44.1	31.9	25.3	21	18	15.8	14.1	12.7	11.6	31.1
819	7.5	62.2	39.6	29.7	24	20.1	17.4	15.3	13.7	12.4	11.3	30.2
820	7.5	53.1	36.2	27.9	22.8	19.4	16.9	14.9	13.4	12.2	11.2	29.5
821	8.2	52.9	36.2	28	22.9	19.5	16.9	15	13.5	12.2	11.2	38.9
822	8.4	46	33.2	26.3	21.8	18.7	16.4	14.6	13.1	12	11	40.6
823	7.6	34.2	26.9	22.3	19	16.7	14.8	13.4	12.2	11.2	10.3	33.4
824	7.6	30.5	24.7	20.8	18	15.9	14.2	12.9	11.8	10.8	10	28.5
825	7.7	25	21.1	18.2	16.1	14.4	13	11.9	10.9	10.1	9.5	26.9
826	8.5	27.1	22.5	19.3	16.9	15.1	13.6	12.4	11.4	10.5	9.8	26.4
827	8.8	25.5	21.4	18.5	16.3	14.6	13.2	12.1	11.1	10.3	9.6	25.3
828	7.9	14.3	13	11.9	11	10.2	9.5	8.9	8.4	7.9	7.5	8.8
829	5.9	81.1	29.8	20.7	16	13.1	11.2	9.7	8.6	7.8	7.1	7
830	6.2	85.7	31.5	21.8	16.9	13.9	11.8	10.3	9.1	8.2	7.5	7.1
831	6.5	90.2	33.2	23	17.8	14.6	12.4	10.8	9.6	8.6	7.8	8.4
832	6.7	94.7	34.8	24.1	18.7	15.3	13	11.4	10.1	9.1	8.2	8.2
833	6.8	99.2	36.5	25.3	19.6	16.1	13.7	11.9	10.6	9.5	8.6	8.8
834	7	103.7	42	28	21.4	17.4	14.7	12.8	11.3	10.1	9.2	10.4
835	7.3	108.2	46.6	30.3	22.9	18.5	15.6	13.5	11.9	10.7	9.7	16.9
836	7.6	112.8	51	32.4	24.3	19.6	16.5	14.2	12.5	11.2	10.2	20
837	7.7	105.2	47	31.5	24.1	19.6	16.6	14.4	12.7	11.4	10.4	19
838	8	102.4	47.3	32.1	24.7	20.1	17.1	14.8	13.1	11.8	10.7	23.7
839	7.6	85.5	43.4	30.8	24.1	19.9	17	14.9	13.2	11.9	10.8	21.7
840	7.9	81.7	43.7	31.3	24.6	20.4	17.5	15.3	13.6	12.3	11.2	24.4
841	8.1	76.4	43.1	31.2	24.7	20.6	17.6	15.4	13.8	12.4	11.3	28.3
842	7.7	64.2	39.9	29.7	23.8	20	17.2	15.2	13.5	12.2	11.2	25.3
843	6.9	49.5	34.4	26.7	22	18.7	16.3	14.5	13	11.8	10.8	24.5
844	6.9	42.3	31.1	24.8	20.7	17.8	15.6	14	12.6	11.5	10.6	26.3
845	7.7	41.8	30.9	24.7	20.7	17.8	15.7	14	12.6	11.5	10.6	35.5
846	7.8	35.1	27.3	22.5	19.1	16.7	14.8	13.3	12.1	11.1	10.2	37.5
847	8.4	34.7	27.1	22.4	19.1	16.7	14.8	13.3	12.1	11.1	10.3	41.8
848	8.2	27.5	22.6	19.3	16.9	15	13.5	12.3	11.2	10.4	9.7	35.7
849	8.1	22	18.9	16.6	14.7	13.3	12.1	11.1	10.3	9.6	9	33.9
850	8.8	23.7	20.1	17.5	15.5	13.9	12.7	11.6	10.7	9.9	9.3	35.9
851	9.2	25.1	21.1	18.3	16.1	14.4	13.1	12	11	10.2	9.5	34.5
852	8.6	13.3	12.2	11.2	10.4	9.7	9.1	8.5	8	7.6	7.2	20.2
853	6.1	83	30.5	21.1	16.4	13.5	11.4	10	8.8	7.9	7.2	6.9
854	6.3	87.2	32.1	22.2	17.2	14.1	12	10.5	9.3	8.3	7.6	7.1
855	6.5	91.3	33.6	23.2	18	14.8	12.6	11	9.7	8.7	7.9	7.6
856	6.7	95.4	35.1	24.3	18.8	15.5	13.1	11.5	10.2	9.1	8.3	7.7
857	7	99.5	37.8	25.9	20	16.3	13.9	12.1	10.7	9.6	8.7	8.6
858	7	103.6	41.4	27.7	21.2	17.3	14.6	12.7	11.2	10.1	9.2	8.9
859	7.3	107.8	46.1	30.1	22.8	18.4	15.5	13.4	11.9	10.6	9.6	13.7
860	7.5	108	47.4	31	23.5	19.1	16.1	13.9	12.3	11	10	15.1
861	7.6	96.9	42	29.3	22.7	18.7	15.9	13.9	12.3	11.1	10.1	15.7
862	7.7	90.2	42.6	29.9	23.3	19.2	16.4	14.3	12.7	11.4	10.4	18.3
863	7.9	86	43	30.4	23.8	19.7	16.8	14.7	13	11.7	10.7	20.9
864	8	80.1	42.9	30.7	24.2	20	17.1	15	13.3	12	11	23.6
865	8	70.1	41.1	30	23.9	19.9	17.1	15	13.4	12.1	11	23.7
866	7.7	58.9	37.8	28.4	22.9	19.3	16.7	14.7	13.1	11.9	10.9	25.8
867	7.4	49.3	34.1	26.4	21.7	18.4	16.1	14.2	12.8	11.6	10.7	24.8
868	7.6	44.1	31.8	25.1	20.9	17.9	15.7	13.9	12.6	11.5	10.5	29.6
869	8.2	43.6	31.7	25.1	20.9	17.9	15.7	14	12.6	11.5	10.6	39.8
870	8.2	34.5	26.9	22.1	18.8	16.4	14.6	13.1	11.9	10.9	10.1	41.4
871	8.5	33.4	26.3	21.7	18.6	16.3	14.5	13	11.9	10.9	10.1	44.8
872	8.5	27	22.3	19	16.6	14.7	13.3	12.1	11.1	10.2	9.5	42.5
873	8.4	20.9	18	15.9	14.2	12.8	11.7	10.8	10	9.3	8.7	38.8
874	9.1	23.4	19.9	17.3	15.3	13.8	12.5	11.4	10.6	9.8	9.2	42.5
875	9.2	20	17.4	15.4	13.9	12.6	11.5	10.6	9.9	9.2	8.7	37.2
876	9	13.3	12.2	11.2	10.4	9.6	9	8.5	8	7.6	7.2	33.5
877	6.2	85	31.3	21.6	16.8	13.8	11.7	10.2	9	8.1	7.4	6.8
878	6.4	88.7	32.6	22.6	17.5	14.4	12.2	10.6	9.4	8.5	7.7	7.2
879	6.7	92.4	34	23.5	18.2	15	12.7	11.1	9.8	8.8	8	7.9
880	6.9	96.1	36.4	24.9	19.2	15.7	13.4	11.6	10.3	9.3	8.4	8.4
881	7	99.8	38.2	26	20.1	16.4	13.9	12.1	10.7	9.6	8.7	8.6
882	7.1	103.6	42.5	28.2	21.5	17.5	14.7	12.8	11.3	10.1	9.2	9.2
883	7.3	107.3	46	30	22.7	18.4	15.5	13.4	11.8	10.6	9.6	13.2
884	7.6	106.1	47.1	30.8	23.3	18.9	16	13.8	12.2	10.9	9.9	18.8
885	7.7	97.4	43.4	29.7	22.9	18.8	15.9	13.9	12.3	11	10	21.3
886	7.8	90.9	42.2	29.6	23	19	16.2	14.1	12.5	11.3	10.2	21.4
887	7.9	84	42.2	29.9	23.4	19.3	16.5	14.4	12.8	11.5	10.5	23.3
888	8.1	78	42	30.1	23.7	19.6	16.8	14.7	13.1	11.8	10.7	26.4
889	8.3	72.9	41.3	30	23.7	19.7	16.9	14.8	13.2	11.9	10.9	31.4
890	8.3	64.5	39.2	29	23.2	19.4	16.7	14.7	13.1	11.9	10.8	32.2
891	7.8	48.4	33.4	25.9	21.3	18.1	15.8	14	12.6	11.4	10.5	26.8
892	7.5	38.8	29	23.3	19.5	16.9	14.8	13.3	12	11	10.1	28.2
893	8.4	43	31.2	24.7	20.5	17.6	15.5	13.8	12.4	11.3	10.4	42.4
894	8.4	34.2	26.5	21.8	18.6	16.2	14.4	12.9	11.7	10.8	9.9	42.1
895	8.3	25.4	21.1	18.1	15.8	14.1	12.7	11.6	10.6	9.8	9.2	44.6
896	8.1	17.9	15.7	14	12.6	11.5	10.6	9.8	9.2	8.6	8.1	39.7
897	8.3	16.1	14.4	13	11.8	10.8	10	9.3	8.7	8.2	7.7	40.7
898	9.2	23.3	19.7	17.1	15.2	13.6	12.4	11.3	10.5	9.7	9.1	50.2
899	9.4	19.8	17.2	15.3	13.7	12.5	11.4	10.5	9.8	9.1	8.6	49
900	9.3	13.1	11.9	11	10.2	9.5	8.9	8.3	7.9	7.4	7.1	42.9
901	6.4	86.9	32	22.1	17.1	14.1	12	10.4	9.2	8.3	7.6	6.9
902	6.6	90.2	33.2	23	17.8	14.6	12.4	10.8	9.6	8.6	7.8	7.8
903	6.8	93.5	34.7	23.9	18.5	15.2	12.9	11.3	10	9	8.1	11.8
904	7	96.8	38.2	25.7	19.7	16.1	13.6	11.8	10.5	9.4	8.5	9.9
905	7.1	100.2	41	27.2	20.8	16.9	14.3	12.4	10.9	9.8	8.9	10.3
906	7.4	103.5	44.8	29.1	22	17.8	15	12.9	11.4	10.2	9.3	16.3
907	7.6	106.8	47.6	30.5	22.9	18.5	15.6	13.4	11.9	10.6	9.6	17.7
908	7.8	107.5	49	31.4	23.6	19.1	16	13.9	12.2	10.9	9.9	21.6
909	7.8	97.2	42.9	29.4	22.7	18.6	15.8	13.7	12.2	10.9	9.9	20.2
910	7.9	88.6	41.5	29.1	22.7	18.7	15.9	13.9	12.3	11.1	10.1	21.6
911	8.3	89	42.4	29.8	23.3	19.2	16.3	14.3	12.7	11.4	10.4	28.2
912	8.5	82.8	42.3	30	23.6	19.5	16.6	14.5	12.9	11.6	10.6	31.4
913	8.6	75.6	41.5	29.8	23.5	19.5	16.7	14.6	13	11.7	10.7	33.7
914	8.4	61.2	37.8	28.1	22.5	18.9	16.3	14.3	12.8	11.6	10.6	32.2
915	8	46.4	32.4	25.2	20.7	17.6	15.4	13.6	12.3	11.2	10.2	28.7
916	7.7	35.7	27.1	22	18.6	16.1	14.2	12.8	11.6	10.6	9.8	25.2
917	8	31.7	24.9	20.6	17.6	15.4	13.7	12.4	11.2	10.3	9.5	32.4
918	7.9	23.2	19.5	16.8	14.8	13.3	12	11	10.1	9.4	8.7	36.6
919	8	17.2	15.1	13.5	12.2	11.2	10.3	9.5	8.9	8.3	7.8	37.4
920	8.1	12.4	11.3	10.4	9.6	9	8.4	7.9	7.5	7.1	6.7	36.7
921	8.4	12.3	11.2	10.3	9.6	8.9	8.4	7.9	7.4	7.1	6.7	41.1
922	9.1	16.1	14.4	12.9	11.8	10.8	10	9.3	8.7	8.2	7.7	51
923	9.4	17.5	15.4	13.8	12.5	11.4	10.6	9.8	9.1	8.6	8	57
924	9.6	14.6	13.2	12	11	10.2	9.5	8.9	8.3	7.9	7.4	59.2
925	6.6	88.8	32.7	22.6	17.5	14.4	12.2	10.7	9.5	8.5	7.7	7.5
926	6.7	91.7	33.7	23.4	18.1	14.9	12.6	11	9.8	8.8	8	10.9
927	6.9	94.6	37.4	25.2	19.3	15.7	13.3	11.6	10.2	9.2	8.3	15.6
928	7.1	97.6	39.6	26.4	20.1	16.4	13.8	12	10.6	9.5	8.6	12.8
929	7.3	100.5	41.9	27.6	21	17	14.4	12.5	11	9.9	8.9	14.2
930	7.5	103.4	45.4	29.3	22.1	17.8	15	13	11.4	10.2	9.3	16
931	7.7	106.4	48.2	30.6	23	18.5	15.6	13.4	11.8	10.6	9.6	18.2
932	7.8	109.3	52.7	32.5	24.2	19.4	16.2	14	12.3	11	9.9	22.3
933	7.9	96.9	43.5	29.5	22.7	18.5	15.7	13.7	12.1	10.9	9.9	21.4
934	8.1	90.6	41.2	28.8	22.4	18.5	15.7	13.7	12.2	11	10	24.3
935	8.3	88.7	41.9	29.4	22.9	18.9	16.1	14	12.5	11.2	10.2	29.5
936	8.5	86.8	42.4	29.8	23.3	19.2	16.4	14.3	12.7	11.5	10.4	34.7
937	8.5	73.3	40.4	29.1	23	19.1	16.3	14.3	12.7	11.5	10.5	34
938	8.4	58.7	36.7	27.3	22	18.4	15.9	14	12.5	11.3	10.3	31.7
939	8	43.7	30.9	24.2	20	17.1	14.9	13.2	11.9	10.9	10	27.9
940	7.9	34.6	26.4	21.5	18.2	15.8	13.9	12.5	11.3	10.4	9.6	31.5
941	8.1	30.4	24.1	20	17.1	15	13.4	12	11	10.1	9.3	36.5
942	8.2	22.8	19.2	16.6	14.6	13.1	11.8	10.8	9.9	9.2	8.6	36.7
943	8.5	19.5	16.9	14.8	13.3	12	11	10.1	9.3	8.7	8.2	41.4
944	8.6	16.1	14.3	12.9	11.7	10.7	9.9	9.2	8.6	8	7.6	43.9
945	8.7	12.3	11.3	10.4	9.6	8.9	8.4	7.9	7.4	7	6.7	46.9
946	9.2	16.1	14.3	12.9	11.8	10.8	10	9.3	8.7	8.1	7.7	55.8
947	9.6	17.5	15.4	13.8	12.5	11.4	10.5	9.7	9.1	8.5	8	68.1
948	9.7	12.9	11.8	10.8	10	9.3	8.7	8.2	7.7	7.3	6.9	68.1
949	6.8	90.7	33.4	23.1	17.9	14.7	12.5	10.9	9.7	8.7	7.9	8
950	7.1	93.2	36.4	24.6	18.9	15.4	13.1	11.4	10.1	9	8.2	16.1
951	7.1	95.7	39.5	26.1	19.9	16.2	13.7	11.8	10.5	9.4	8.5	14.5
952	7.2	98.3	40.7	26.9	20.5	16.6	14	12.2	10.7	9.6	8.7	10.6
953	7.4	100.8	43.6	28.3	21.4	17.3	14.6	12.6	11.1	10	9	15.4
954	7.5	103.3	46.1	29.5	22.2	17.9	15	13	11.5	10.3	9.3	13.8
955	7.7	105.9	48.6	30.7	23	18.5	15.5	13.4	11.8	10.6	9.6	19.7
956	7.8	107.1	50.3	31.6	23.6	19	15.9	13.8	12.1	10.8	9.8	21.7
957	7.9	96.2	43.2	29.2	22.5	18.4	15.6	13.5	12	10.7	9.8	22
958	8.1	91.8	41.5	28.8	22.3	18.3	15.6	13.6	12.1	10.8	9.9	27.9
959	8.3	91.8	43.9	30	23.2	19	16.1	14	12.4	11.2	10.1	35.2
960	8.4	81.3	40.9	29	22.7	18.7	16	14	12.4	11.2	10.2	35.6
961	8.4	70.1	39.2	28.3	22.4	18.6	15.9	14	12.4	11.2	10.2	36.1
962	8.3	54.6	34.9	26.3	21.2	17.8	15.4	13.6	12.1	11	10.1	30.5
963	8.3	44.3	31	24.1	19.9	16.9	14.8	13.1	11.8	10.7	9.8	30
964	8	31.9	24.7	20.3	17.3	15.1	13.4	12	10.9	10	9.2	31.3
965	8.3	29.5	23.4	19.5	16.7	14.6	13	11.8	10.7	9.9	9.1	36.9
966	8.4	22.6	19	16.4	14.4	12.9	11.7	10.6	9.8	9.1	8.5	40.9
967	8.4	15.6	13.8	12.4	11.3	10.4	9.6	8.9	8.3	7.8	7.3	40.5
968	8.5	10.2	9.4	8.8	8.2	7.7	7.3	6.9	6.5	6.2	5.9	41.8
969	8.6	8.4	7.9	7.5	7.1	6.7	6.4	6.1	5.8	5.6	5.3	44.1
970	8.9	8.6	8.1	7.6	7.2	6.8	6.5	6.2	5.9	5.7	5.4	51.6
971	9.4	9.4	8.8	8.2	7.7	7.3	6.9	6.6	6.3	6	5.7	65.5
972	9.5	9.1	8.6	8	7.6	7.2	6.8	6.5	6.2	5.9	5.7	71.5
973	7.7	105.4	49.9	31.1	23.2	18.6	15.6	13.4	11.8	10.6	9.6	18.4
974	7.8	101.9	47.2	30.4	22.9	18.5	15.6	13.5	11.9	10.7	9.6	18.6
975	8	97.7	45.6	30.1	22.9	18.6	15.7	13.6	12	10.8	9.8	23
976	8	93.5	43.9	29.6	22.7	18.6	15.7	13.7	12.1	10.8	9.8	27.5
977	8.2	89.5	43.1	29.5	22.8	18.7	15.8	13.8	12.2	11	10	31.4
978	8.2	77.1	39.7	28.2	22.1	18.3	15.6	13.7	12.1	10.9	9.9	30
979	8.3	65	37.5	27.3	21.6	18	15.5	13.6	12.1	10.9	10	31.2
980	8.3	55.9	35	26.1	21	17.6	15.2	13.4	12	10.8	9.9	30.3
981	8.3	44.7	30.9	24	19.7	16.7	14.6	12.9	11.6	10.6	9.7	30.9
982	8.2	33.6	25.6	20.8	17.5	15.2	13.4	12.1	10.9	10	9.2	30.9
983	8.4	30.3	23.8	19.6	16.8	14.7	13	11.7	10.7	9.8	9.1	39.8
984	8.4	21.3	18	15.6	13.8	12.4	11.2	10.3	9.5	8.8	8.2	37.7
985	8.3	14	12.5	11.4	10.4	9.6	8.9	8.3	7.8	7.3	6.9	37.7
986	8.3	8.3	7.8	7.3	6.9	6.6	6.2	5.9	5.7	5.4	5.2	37
987	8.4	8.1	7.6	7.2	6.8	6.5	6.2	5.9	5.6	5.4	5.2	40.4
988	8.7	8.3	7.8	7.3	6.9	6.6	6.3	6	5.7	5.5	5.3	47.6
989	8.9	8.4	7.9	7.5	7.1	6.7	6.4	6.1	5.8	5.6	5.3	55.1
990	9.4	8.9	8.3	7.8	7.4	7	6.7	6.3	6.1	5.8	5.5	69
991	7.7	104.9	50.8	31.3	23.2	18.6	15.6	13.4	11.8	10.6	9.6	13.2
992	7.8	102.6	49.1	31	23.2	18.7	15.7	13.5	11.9	10.7	9.6	14.9
993	7.9	99.8	48.5	31	23.3	18.8	15.8	13.7	12	10.8	9.8	19.3
994	8	95.6	47.7	30.9	23.4	18.9	15.9	13.8	12.2	10.9	9.9	25.3
995	8.1	89.9	44.1	29.7	22.8	18.6	15.7	13.7	12.1	10.9	9.9	28.8
996	8.1	76.3	39	27.7	21.7	17.9	15.3	13.4	11.9	10.7	9.7	27.2
997	8.2	66.7	37.4	27.1	21.4	17.8	15.2	13.4	11.9	10.7	9.8	28.9
998	8.2	55.3	34.5	25.7	20.6	17.3	14.9	13.1	11.7	10.6	9.7	26.9
999	8.3	49	32.4	24.7	20.1	17	14.7	13	11.6	10.6	9.7	32.9
1000	8.4	42.4	29.8	23.3	19.2	16.4	14.3	12.7	11.4	10.4	9.5	37.6
1001	8.4	34.7	26.1	21.1	17.8	15.4	13.6	12.1	11	10.1	9.3	39.5
1002	8.4	24.4	20	17.1	14.9	13.2	11.9	10.8	9.9	9.1	8.5	37.5
1003	8.3	16.8	14.7	13.1	11.8	10.8	9.9	9.1	8.5	7.9	7.5	36.7
1004	8.2	9.4	8.7	8.2	7.7	7.2	6.8	6.5	6.1	5.9	5.6	33.6
1005	8.3	8.1	7.6	7.2	6.8	6.5	6.1	5.9	5.6	5.4	5.1	37.8
1006	8.4	8	7.5	7.1	6.7	6.4	6.1	5.8	5.6	5.3	5.1	41.4
1007	8.7	8.1	7.6	7.2	6.8	6.5	6.2	5.9	5.6	5.4	5.2	45.8
1008	9.2	8.7	8.2	7.7	7.3	6.9	6.5	6.2	5.9	5.7	5.5	58.5
1009	7.8	104.5	52.3	31.7	23.4	18.7	15.6	13.5	11.8	10.6	9.6	9.8
1010	7.8	105.8	53.2	32.2	23.7	19	15.9	13.6	12	10.7	9.7	12.6
1011	8	103.6	52.9	32.3	23.9	19.1	16	13.8	12.1	10.8	9.8	16.1
1012	8.2	99.8	52	32.2	23.9	19.2	16.1	13.9	12.2	10.9	9.9	24
1013	8.2	91.8	46.3	30.4	23	18.7	15.8	13.7	12.1	10.8	9.8	25.1
1014	8.1	81	39.1	27.5	21.5	17.7	15.1	13.2	11.7	10.5	9.6	25.6
1015	8.1	70.2	37.7	27	21.2	17.6	15.1	13.2	11.7	10.6	9.6	26.3
1016	8.2	59.3	35.4	26	20.7	17.3	14.9	13.1	11.7	10.5	9.6	24
1017	8.2	51.9	33.2	25	20.2	17	14.7	12.9	11.6	10.5	9.6	29.5
1018	8.4	46.4	31.4	24.1	19.6	16.6	14.5	12.8	11.5	10.4	9.5	34
1019	8.4	37	27.2	21.7	18.1	15.6	13.7	12.2	11	10.1	9.3	34.2
1020	8.4	28.3	22.4	18.7	16	14.1	12.5	11.3	10.3	9.5	8.8	35.8
1021	8.4	20.2	17.2	14.9	13.2	11.9	10.8	9.9	9.1	8.5	7.9	36.8
1022	8.3	13.1	11.8	10.8	9.9	9.1	8.5	7.9	7.5	7	6.6	36.7
1023	8.3	8.3	7.7	7.3	6.9	6.5	6.2	5.9	5.6	5.4	5.2	37.9
1024	8.4	8.1	7.6	7.2	6.8	6.5	6.1	5.9	5.6	5.4	5.1	38.2
1025	8.5	8	7.6	7.1	6.8	6.4	6.1	5.8	5.6	5.4	5.1	41.3
1026	8.9	8.5	8	7.5	7.1	6.7	6.4	6.1	5.8	5.6	5.3	50.9
1027	8	104	54.2	32.2	23.6	18.8	15.7	13.5	11.9	10.6	9.6	10
1028	8	104.9	54.9	32.5	23.9	19	15.9	13.6	12	10.7	9.6	11.7
1029	8.1	104.7	56.4	33.1	24.2	19.3	16.1	13.8	12.1	10.8	9.8	16.6
1030	8.2	100.8	53.9	32.5	24	19.2	16	13.8	12.1	10.8	9.8	21.2
1031	8.1	88	43.8	29.2	22.3	18.1	15.3	13.3	11.7	10.5	9.6	19.6
1032	8	79.3	38.2	26.9	21	17.3	14.8	12.9	11.5	10.3	9.4	22.1
1033	8	67.7	36.6	26.3	20.7	17.1	14.7	12.8	11.4	10.3	9.4	22.5
1034	8.1	59.5	35	25.6	20.4	17	14.6	12.8	11.4	10.3	9.4	24.1
1035	8.2	55.1	34	25.2	20.2	16.9	14.6	12.8	11.5	10.4	9.5	26.2
1036	8.2	46.8	31.3	23.9	19.4	16.4	14.3	12.6	11.3	10.3	9.4	30.3
1037	8.3	36.8	26.9	21.4	17.9	15.4	13.5	12	10.9	9.9	9.1	32.6
1038	8.3	30.8	23.8	19.5	16.6	14.4	12.8	11.5	10.5	9.6	8.8	35.2
1039	8.3	21.9	18.3	15.8	13.8	12.4	11.2	10.2	9.4	8.7	8.1	32
1040	8.3	16.9	14.7	13.1	11.8	10.7	9.8	9.1	8.4	7.9	7.4	33
1041	8.3	11.2	10.2	9.4	8.7	8.2	7.6	7.2	6.8	6.4	6.1	35.4
1042	8.4	8.3	7.8	7.3	6.9	6.5	6.2	5.9	5.7	5.4	5.2	37.2
1043	8.5	8.2	7.7	7.2	6.8	6.5	6.2	5.9	5.6	5.4	5.2	38
1044	8.8	8.4	7.9	7.4	7	6.6	6.3	6	5.7	5.5	5.3	41.4
1045	8.1	103.5	56.8	32.8	23.9	19	15.8	13.6	11.9	10.6	9.6	9.5
1046	8.1	104.1	57.3	33	24	19.1	15.9	13.6	12	10.7	9.6	10.3
1047	8	100.7	53.8	32.2	23.7	18.9	15.8	13.6	11.9	10.6	9.6	10.5
1048	8	90.7	45.9	29.7	22.4	18.1	15.2	13.2	11.6	10.4	9.4	10.4
1049	7.8	80.6	38.2	26.6	20.7	17	14.5	12.6	11.2	10.1	9.2	10.5
1050	7.8	71	36.4	25.8	20.3	16.7	14.3	12.5	11.1	10	9.1	13.3
1051	7.9	67.1	36	25.7	20.3	16.8	14.4	12.6	11.2	10.1	9.2	17.9
1052	8	61.5	35.1	25.5	20.2	16.8	14.4	12.6	11.3	10.2	9.3	21.9
1053	8.1	57.8	34.4	25.3	20.2	16.8	14.5	12.7	11.3	10.2	9.4	27.1
1054	8.1	47	31.1	23.6	19.2	16.2	14.1	12.4	11.1	10.1	9.2	29.8
1055	8.2	38.1	27.4	21.6	17.9	15.4	13.4	12	10.8	9.8	9	29.6
1056	8.2	29.6	23	18.9	16.1	14.1	12.5	11.2	10.2	9.4	8.6	30.5
1057	8.3	24.4	19.9	16.8	14.6	13	11.6	10.5	9.7	8.9	8.3	30.7
1058	8.4	21.3	17.9	15.4	13.6	12.2	11	10	9.3	8.6	8	34.3
1059	8.5	17.5	15.2	13.5	12.1	11	10	9.2	8.6	8	7.5	35
1060	8.5	12.2	11.1	10.1	9.4	8.7	8.1	7.6	7.2	6.8	6.4	38
1061	8.6	8.5	8	7.5	7.1	6.7	6.4	6	5.8	5.5	5.3	37.8
1062	8.8	8.8	8.2	7.7	7.3	6.9	6.5	6.2	5.9	5.6	5.4	40.3
1063	8	103.1	57.2	32.8	23.9	18.9	15.8	13.5	11.9	10.6	9.5	8.7
1064	8	102.1	56.1	32.6	23.8	18.9	15.7	13.5	11.8	10.6	9.5	8.9
1065	7.9	91.8	47.6	30	22.5	18.1	15.2	13.1	11.5	10.3	9.3	8.8
1066	7.9	88.2	44.7	29	21.9	17.7	14.9	12.9	11.4	10.2	9.3	8.9
1067	7.8	78.8	37.8	26.2	20.4	16.7	14.2	12.4	11	9.9	9	8.8
1068	7.8	73.3	36.2	25.5	20	16.5	14.1	12.3	10.9	9.8	8.9	10.7
1069	7.8	69.8	35.9	25.5	20	16.5	14.1	12.3	11	9.9	9	15.8
1070	7.9	63.2	35	25.2	19.9	16.6	14.2	12.4	11.1	10	9.1	20.2
1071	7.9	57	33.8	24.8	19.8	16.5	14.2	12.5	11.1	10	9.2	24.1
1072	8	48.5	31.4	23.7	19.1	16.1	13.9	12.3	11	10	9.1	24.6
1073	8.1	39.5	27.9	21.8	18	15.3	13.4	11.9	10.7	9.8	8.9	24.5
1074	8.1	31.2	23.8	19.4	16.4	14.2	12.6	11.3	10.2	9.4	8.6	26.1
1075	8.2	26.9	21.4	17.8	15.3	13.4	12	10.8	9.9	9.1	8.4	28.2
1076	8.3	22.2	18.4	15.8	13.9	12.3	11.1	10.1	9.3	8.6	8	33
1077	8.3	18.5	15.9	13.9	12.4	11.2	10.2	9.4	8.7	8.1	7.6	34.2
1078	8.5	15.1	13.4	12	10.9	10	9.2	8.6	8	7.5	7	35.8
1079	8.5	11.3	10.3	9.5	8.8	8.2	7.7	7.2	6.8	6.5	6.2	36
1080	8.7	10.1	9.3	8.6	8.1	7.6	7.2	6.8	6.4	6.1	5.8	39.9
1081	8.2	104.5	60.2	33.8	24.5	19.4	16.1	13.8	12.1	10.8	9.7	8.9
1082	8.1	98.4	54.2	32.2	23.7	18.9	15.7	13.5	11.9	10.6	9.6	8.7
1083	8.1	92.8	49.9	30.9	23	18.4	15.4	13.3	11.7	10.5	9.5	8.7
1084	8	86.6	44.6	29	22	17.8	15	13	11.4	10.3	9.3	8.7
1085	7.9	77.5	37.3	26	20.3	16.7	14.2	12.4	11	9.9	9	8.6
1086	7.7	70.4	35.6	25.3	19.8	16.3	14	12.2	10.8	9.8	8.9	8.7
1087	7.8	64.1	34.7	24.9	19.6	16.2	13.9	12.2	10.8	9.8	8.9	8.8
1088	7.8	58.3	33.7	24.6	19.5	16.2	13.9	12.2	10.9	9.8	9	12.8
1089	7.9	52.5	32.4	24	19.2	16.1	13.9	12.2	10.9	9.9	9	18.5
1090	8	48.3	31.2	23.5	19	16	13.9	12.2	10.9	9.9	9.1	22.5
1091	8.1	39.5	27.8	21.7	17.9	15.3	13.4	11.9	10.7	9.7	8.9	23.3
1092	8.2	33.6	25.1	20.2	16.9	14.6	12.9	11.5	10.4	9.5	8.7	24.8
1093	8.2	29.9	23.2	19	16.2	14.1	12.5	11.2	10.2	9.3	8.6	29.5
1094	8.3	26.9	21.4	17.9	15.4	13.5	12.1	10.9	10	9.2	8.5	31.9
1095	8.4	21.7	18.1	15.6	13.7	12.3	11.1	10.1	9.3	8.6	8	34.6
1096	8.5	17.1	14.9	13.2	11.9	10.8	9.9	9.1	8.5	7.9	7.4	34.7
1097	8.5	13.8	12.3	11.2	10.2	9.4	8.7	8.1	7.6	7.2	6.8	34.1
1098	8.9	15.8	14	12.5	11.3	10.4	9.6	8.9	8.3	7.8	7.3	42.2
1099	8.5	107.9	67.4	37.1	26.3	20.6	17	14.5	12.7	11.3	10.2	9.3
1100	8.4	100.4	58.3	33.9	24.7	19.6	16.3	14	12.3	11	9.9	9
1101	8.3	89.5	49.6	31.2	23.3	18.7	15.7	13.6	11.9	10.7	9.7	8.8
1102	8.1	78.8	40.6	27.7	21.4	17.5	14.8	12.9	11.4	10.3	9.3	8.5
1103	7.9	70.1	36.1	25.7	20.1	16.6	14.2	12.4	11	10	9.1	8.3
1104	7.9	64.7	35	25.1	19.8	16.4	14	12.3	10.9	9.8	9	8.3
1105	7.8	58.4	33.6	24.5	19.4	16.2	13.9	12.2	10.9	9.8	8.9	8.4
1106	7.9	51.3	31.9	23.7	19	16	13.8	12.1	10.8	9.8	8.9	8.7
1107	8	47.6	30.9	23.3	18.8	15.9	13.7	12.1	10.8	9.8	9	11.7
1108	8	43.9	29.6	22.7	18.5	15.7	13.6	12.1	10.8	9.8	9	17.5
1109	8.1	41.3	28.7	22.3	18.3	15.6	13.6	12.1	10.8	9.9	9	21
1110	8.2	36.1	26.4	21	17.5	15.1	13.2	11.8	10.6	9.7	8.9	24.5
1111	8.3	32.5	24.7	20	16.9	14.6	12.9	11.6	10.5	9.6	8.8	28.3
1112	8.5	28.9	22.7	18.8	16	14	12.5	11.2	10.2	9.4	8.7	31.4
1113	8.5	24.7	20.2	17.1	14.8	13.1	11.8	10.7	9.8	9	8.4	35.1
1114	8.6	20.7	17.5	15.2	13.4	12	10.9	10	9.2	8.6	8	35.3
1115	8.7	17.6	15.3	13.6	12.2	11	10.1	9.3	8.7	8.1	7.6	36.7
1116	9	19.2	16.5	14.5	12.9	11.7	10.6	9.8	9.1	8.4	7.9	44.5
1117	8.9	110.1	71.2	41.3	28.5	22.1	18.1	15.4	13.4	11.9	10.7	9.7
1118	8.5	94.4	55.4	33.5	24.8	19.8	16.5	14.2	12.5	11.2	10.1	9.2
1119	8.5	86.1	49.6	31.5	23.6	19.1	16	13.8	12.2	10.9	9.9	9
1120	8.3	75.4	40.2	27.8	21.5	17.6	15	13.1	11.6	10.4	9.5	8.7
1121	8.1	65.7	35.7	25.6	20.2	16.8	14.3	12.6	11.2	10.1	9.2	8.4
1122	7.9	58.6	33.9	24.7	19.6	16.3	14	12.3	10.9	9.9	9	8.3
1123	7.9	54	32.7	24.1	19.2	16.1	13.8	12.2	10.9	9.8	9	8.2
1124	7.9	49	31.3	23.5	18.9	15.9	13.8	12.1	10.9	9.8	9	8.5
1125	8	44.5	29.8	22.8	18.5	15.7	13.6	12	10.8	9.8	9	8.8
1126	8.1	39.5	27.8	21.7	17.9	15.3	13.4	11.9	10.7	9.7	8.9	10.6
1127	8.2	36	26.3	20.9	17.4	15	13.1	11.7	10.6	9.6	8.9	14.1
1128	8.3	32.5	24.6	19.9	16.8	14.5	12.8	11.5	10.4	9.5	8.8	18.7
1129	8.4	30.1	23.3	19.1	16.3	14.2	12.6	11.3	10.3	9.4	8.7	20.9
1130	8.5	29	22.8	18.8	16.1	14.1	12.5	11.3	10.3	9.4	8.7	28
1131	8.6	25.6	20.7	17.5	15.1	13.4	12	10.9	9.9	9.2	8.5	29.5
1132	8.7	20.6	17.4	15.1	13.4	12	10.9	10	9.2	8.5	8	33
1133	8.9	22.2	18.6	16	14.1	12.6	11.4	10.4	9.6	8.9	8.3	37.7
1134	9.1	21.6	18.2	15.8	13.9	12.5	11.3	10.4	9.5	8.9	8.3	42.3
1135	9	101.5	65.1	37.5	27.1	21.4	17.7	15.2	13.3	11.8	10.7	9.7
1136	8.7	85.6	50.4	32.3	24.3	19.6	16.5	14.3	12.6	11.3	10.2	9.3
1137	8.6	81.4	48.1	31.3	23.7	19.2	16.2	14	12.4	11.1	10	9.2
1138	8.5	68.6	37	26.5	20.9	17.3	14.8	13	11.5	10.4	9.5	8.7
1139	8.2	60.3	34.8	25.4	20.1	16.8	14.4	12.6	11.2	10.2	9.3	8.5
1140	8	53.5	32.7	24.2	19.4	16.2	14	12.3	11	9.9	9	8.3
1141	8.1	52.1	32.3	24	19.2	16.1	13.9	12.2	10.9	9.9	9	8.3
1142	8.1	47.1	30.8	23.3	18.9	15.9	13.8	12.2	10.9	9.9	9	8.4
1143	8.1	41	28.5	22.1	18.1	15.4	13.4	11.9	10.7	9.7	8.9	8.5
1144	8.2	39.7	28	21.9	18.1	15.4	13.5	12	10.8	9.8	9	8.8
1145	8.3	35.8	26.2	20.9	17.4	15	13.2	11.7	10.6	9.7	8.9	13.2
1146	8.4	33.3	25.1	20.2	17	14.7	13	11.6	10.5	9.6	8.9	15.7
1147	8.4	28.5	22.4	18.6	15.9	13.9	12.4	11.1	10.1	9.3	8.6	19.2
1148	8.6	27.3	21.7	18.1	15.6	13.7	12.2	11.1	10.1	9.3	8.6	22.8
1149	8.7	27.4	21.9	18.3	15.7	13.8	12.4	11.2	10.2	9.4	8.7	28.5
1150	8.8	24.4	20	17	14.8	13.2	11.8	10.7	9.9	9.1	8.5	32.7
1151	9	24.3	20	17.1	14.9	13.2	11.9	10.8	9.9	9.2	8.5	36.9
1152	9.2	26.4	21.4	18.1	15.7	13.9	12.4	11.3	10.3	9.5	8.8	44.2
1153	9.1	93.9	60.8	36.3	26.7	21.3	17.8	15.3	13.4	12	10.8	9.9
1154	8.9	81.9	50.2	32.6	24.7	19.9	16.8	14.6	12.8	11.5	10.4	9.5
1155	8.7	72.6	41.5	28.9	22.5	18.5	15.7	13.7	12.2	11	10	9.1
1156	8.6	64.5	36.5	26.5	21	17.4	14.9	13.1	11.7	10.5	9.6	8.8
1157	8.2	53	33	24.6	19.7	16.5	14.3	12.6	11.2	10.2	9.3	8.5
1158	8.1	46.6	30.5	23.2	18.8	15.8	13.7	12.1	10.9	9.8	9	8.3
1159	8.2	46.4	30.5	23.1	18.7	15.8	13.7	12.1	10.8	9.8	9	8.3
1160	8.2	42.3	29	22.4	18.3	15.5	13.5	12	10.8	9.8	9	8.3
1161	8.3	40	28.1	21.9	18.1	15.4	13.4	11.9	10.7	9.8	9	8.4
1162	8.4	37.5	27	21.4	17.7	15.2	13.3	11.9	10.7	9.7	8.9	8.6
1163	8.4	34.8	25.8	20.7	17.3	14.9	13.1	11.7	10.6	9.7	8.9	9
1164	8.5	32.8	24.8	20.1	16.9	14.7	13	11.6	10.5	9.6	8.9	11.6
1165	8.5	28.2	22.3	18.5	15.8	13.9	12.3	11.1	10.1	9.3	8.6	13.5
1166	8.6	26.2	21.1	17.7	15.3	13.5	12	10.9	10	9.2	8.5	17.5
1167	8.8	26.7	21.5	18	15.6	13.7	12.2	11.1	10.1	9.3	8.6	23.9
1168	8.9	26.7	21.5	18.1	15.6	13.8	12.3	11.1	10.2	9.4	8.7	29.5
1169	9	25.6	20.9	17.7	15.4	13.6	12.2	11.1	10.1	9.3	8.7	34
1170	9.3	29.9	23.6	19.6	16.8	14.7	13.1	11.8	10.8	9.9	9.1	44.7
1171	9.2	82.2	52.6	34.1	25.7	20.8	17.5	15.2	13.4	12	10.9	9.9
1172	9.1	75.3	46.7	31.6	24.2	19.8	16.8	14.6	12.9	11.6	10.5	9.6
1173	8.8	65.1	37.8	27.4	21.7	18.1	15.5	13.6	12.1	10.9	9.9	9.1
1174	8.8	61.1	36	26.4	21	17.5	15.1	13.2	11.8	10.7	9.7	8.9
1175	8.5	52.3	33	24.7	19.9	16.7	14.4	12.7	11.4	10.3	9.4	8.7
1176	8.2	41.8	28.8	22.2	18.2	15.5	13.5	12	10.8	9.8	9	8.3
1177	8.2	39.5	27.8	21.7	17.8	15.2	13.3	11.8	10.6	9.6	8.8	8.2
1178	8.3	38.9	27.6	21.6	17.9	15.2	13.3	11.8	10.7	9.7	8.9	8.2
1179	8.5	37.8	27.2	21.4	17.8	15.2	13.3	11.9	10.7	9.7	8.9	8.3
1180	8.4	34.4	25.5	20.5	17.2	14.8	13	11.6	10.5	9.6	8.8	8.2
1181	8.5	32.5	24.6	20	16.8	14.6	12.9	11.5	10.5	9.6	8.8	8.5
1182	8.5	28.3	22.3	18.5	15.8	13.8	12.3	11.1	10.1	9.3	8.6	8.3
1183	8.6	27.1	21.6	18.1	15.5	13.6	12.2	11	10	9.2	8.5	9.5
1184	8.7	26.2	21.1	17.8	15.3	13.5	12.1	10.9	10	9.2	8.5	14.5
1185	8.8	25.6	20.8	17.5	15.2	13.4	12	10.9	10	9.2	8.5	18.7
1186	8.9	26.4	21.3	18	15.5	13.7	12.3	11.1	10.2	9.4	8.7	23.2
1187	9	25.6	20.9	17.7	15.4	13.6	12.2	11.1	10.1	9.3	8.7	27
1188	9.2	29.3	23.2	19.3	16.6	14.6	13	11.7	10.7	9.8	9.1	35.6
1189	9.5	80.3	53.2	34.7	26.3	21.3	18	15.6	13.7	12.3	11.1	10.2
1190	9.2	70.2	43.8	30.6	23.9	19.6	16.7	14.6	13	11.7	10.6	9.7
1191	9.1	64.2	38.1	27.7	22	18.3	15.8	13.8	12.3	11.1	10.1	9.3
1192	8.9	55.1	34.6	25.8	20.7	17.4	15	13.2	11.8	10.7	9.8	9
1193	8.7	48	31.7	24.1	19.6	16.5	14.3	12.7	11.4	10.3	9.4	8.7
1194	8.3	37.9	27.2	21.4	17.7	15.2	13.3	11.8	10.6	9.7	8.9	8.2
1195	8.2	32.1	24.2	19.5	16.4	14.2	12.5	11.2	10.2	9.3	8.6	7.9
1196	8.3	33.1	24.8	20	16.8	14.5	12.8	11.4	10.3	9.4	8.7	8.1
1197	8.5	33.9	25.3	20.3	17	14.7	12.9	11.6	10.5	9.6	8.8	8.2
1198	8.4	30.5	23.5	19.2	16.3	14.2	12.6	11.3	10.2	9.4	8.7	8
1199	8.5	28.8	22.6	18.7	15.9	13.9	12.4	11.1	10.1	9.3	8.6	8
1200	8.6	28.5	22.4	18.6	15.9	13.9	12.4	11.2	10.2	9.3	8.6	8.1
1201	8.7	29.2	22.9	19	16.2	14.2	12.6	11.3	10.3	9.5	8.8	8.5
1202	8.7	25.6	20.7	17.5	15.2	13.4	12	10.9	9.9	9.2	8.5	8.4
1203	8.8	25.4	20.7	17.5	15.2	13.4	12	10.9	10	9.2	8.5	12.5
1204	8.9	26.7	21.5	18.1	15.7	13.8	12.3	11.2	10.2	9.4	8.7	17.7
1205	9	26.2	21.2	17.9	15.5	13.7	12.3	11.2	10.2	9.4	8.7	21.8
1206	9.1	26.9	21.8	18.3	15.9	14	12.5	11.3	10.4	9.6	8.9	28.7
1207	9.3	30.6	24	19.9	17	14.8	13.2	11.9	10.8	9.9	9.2	39.6
1208	8.9	23.1	19.2	16.5	14.4	12.8	11.6	10.6	9.7	9	8.3	32.8
1209	8.8	22.1	18.5	15.9	13.9	12.4	11.2	10.3	9.4	8.7	8.1	34.3
1210	8.7	21.8	18.2	15.6	13.7	12.3	11.1	10.1	9.3	8.6	8	37.7
1211	8.6	20.8	17.5	15.1	13.3	11.9	10.7	9.8	9	8.4	7.8	41.4
1212	8.7	22.1	18.3	15.7	13.7	12.2	11	10	9.2	8.5	7.9	49.6
1213	9.8	81.8	56.6	36.4	27.4	22.1	18.6	16.1	14.2	12.7	11.5	10.5
1214	9.6	71	46	31.9	24.7	20.3	17.3	15.1	13.4	12	10.9	10
1215	9.3	62.2	37.7	27.8	22.2	18.5	15.9	14	12.5	11.3	10.3	9.5
1216	9	53	34.2	25.7	20.8	17.5	15.1	13.3	11.9	10.8	9.9	9.1
1217	8.8	43	29.9	23.2	19.1	16.2	14.1	12.5	11.3	10.2	9.4	8.7
1218	8.4	34	25.3	20.3	17	14.7	12.9	11.6	10.5	9.6	8.8	8.2
1219	8.3	27.9	21.9	18.1	15.4	13.5	12	10.8	9.8	9	8.3	7.8
1220	8.3	26.8	21.2	17.7	15.2	13.3	11.9	10.7	9.8	9	8.3	7.7
1221	8.5	29.2	22.8	18.7	16	13.9	12.4	11.1	10.1	9.3	8.6	8
1222	8.5	27.7	21.9	18.2	15.6	13.7	12.2	11	10	9.2	8.5	7.9
1223	8.6	29.3	22.9	18.9	16.1	14.1	12.5	11.3	10.2	9.4	8.7	8.1
1224	8.6	26.4	21.2	17.8	15.3	13.5	12	10.9	10	9.2	8.5	7.9
1225	8.8	29.2	22.9	19	16.2	14.2	12.6	11.4	10.4	9.5	8.8	8.3
1226	8.8	25.8	20.9	17.6	15.3	13.5	12.1	10.9	10	9.2	8.5	8.1
1227	8.8	24.6	20.1	17.1	14.9	13.2	11.8	10.8	9.9	9.1	8.5	8.4
1228	8.9	26.1	21.2	17.9	15.5	13.7	12.2	11.1	10.1	9.3	8.7	13.7
1229	9	26.6	21.5	18.1	15.7	13.9	12.4	11.2	10.3	9.5	8.8	18.6
1230	9.2	30.5	23.9	19.8	16.9	14.8	13.2	11.9	10.8	9.9	9.2	26.7
1231	9.2	29.2	23.2	19.3	16.5	14.5	12.9	11.7	10.6	9.8	9	28.8
1232	9	24.5	20.1	17.1	14.9	13.2	11.9	10.8	9.9	9.2	8.5	25.6
1233	8.9	24.4	20	17	14.8	13.1	11.8	10.7	9.8	9	8.4	27.8
1234	8.8	25.7	20.8	17.5	15.1	13.3	11.9	10.8	9.9	9.1	8.4	30.4
1235	8.7	27	21.5	18	15.4	13.6	12.1	10.9	10	9.2	8.5	35.8
1236	8.7	29.5	22.9	18.8	16	14	12.4	11.2	10.1	9.3	8.6	38.7
1237	10	77.4	53.8	35.7	27.2	22.1	18.7	16.2	14.3	12.9	11.7	10.7
1238	9.6	62.7	40.9	29.8	23.6	19.7	16.9	14.8	13.2	11.9	10.9	10
1239	9.5	58	36.6	27.3	22	18.5	15.9	14.1	12.6	11.4	10.4	9.6
1240	9.2	49.7	33.2	25.3	20.6	17.4	15.1	13.4	12	10.9	10	9.2
1241	8.9	41.4	29.3	23	19	16.2	14.1	12.6	11.3	10.3	9.5	8.7
1242	8.7	32.3	24.5	19.9	16.8	14.5	12.8	11.5	10.4	9.5	8.8	8.2
1243	8.4	23.5	19.2	16.3	14.2	12.5	11.3	10.2	9.4	8.6	8	7.5
1244	8.4	22.9	18.8	16	14	12.4	11.2	10.1	9.3	8.6	8	7.5
1245	8.6	26.6	21.2	17.7	15.3	13.4	12	10.8	9.9	9.1	8.4	7.8
1246	8.5	23.8	19.5	16.6	14.4	12.8	11.5	10.4	9.5	8.8	8.2	7.6
1247	8.6	25.6	20.7	17.4	15.1	13.3	11.9	10.8	9.8	9.1	8.4	7.8
1248	8.6	23.5	19.3	16.5	14.4	12.8	11.5	10.4	9.6	8.8	8.2	7.7
1249	8.8	26.5	21.3	17.9	15.5	13.6	12.2	11	10.1	9.3	8.6	8
1250	8.9	28.9	22.8	19	16.2	14.2	12.7	11.4	10.4	9.6	8.8	8.2
1251	9	28.7	22.8	18.9	16.3	14.2	12.7	11.5	10.4	9.6	8.9	8.6
1252	9.1	32	24.8	20.3	17.2	15	13.3	12	10.9	10	9.2	13.2
1253	9.3	33.3	25.5	20.8	17.6	15.3	13.6	12.2	11	10.1	9.3	19
1254	9.4	34.3	26.2	21.3	18	15.6	13.8	12.4	11.2	10.3	9.5	26.1
1255	9.4	33.7	25.8	21	17.8	15.5	13.7	12.3	11.1	10.2	9.4	27
1256	9.1	29.3	23.1	19.2	16.5	14.4	12.8	11.6	10.5	9.7	9	23.4
1257	8.9	29.6	23.2	19.2	16.4	14.4	12.8	11.5	10.5	9.6	8.9	27.9
1258	8.9	31.2	24.1	19.7	16.7	14.6	12.9	11.6	10.5	9.7	8.9	31.1
1259	8.8	32.5	24.7	20.1	17	14.7	13	11.6	10.6	9.7	8.9	33.9
1260	8.7	34.9	25.9	20.8	17.4	15	13.2	11.8	10.7	9.7	9	33.9
1261	10.1	67.1	46.2	32.8	25.7	21.3	18.2	15.9	14.1	12.7	11.6	10.6
1262	9.6	54.5	36.1	27.4	22.3	18.8	16.3	14.4	12.9	11.7	10.7	9.9
1263	9.5	50.4	34.1	26.1	21.3	18.1	15.7	13.9	12.5	11.3	10.4	9.6
1264	9.3	44.1	31	24.2	20	17	14.9	13.2	11.9	10.8	9.9	9.2
1265	9	34.7	26.1	21.1	17.7	15.3	13.5	12.1	11	10	9.2	8.6
1266	8.6	23.3	19.2	16.3	14.2	12.6	11.3	10.3	9.5	8.7	8.1	7.6
1267	8.5	19.3	16.4	14.3	12.6	11.4	10.3	9.4	8.7	8.1	7.6	7.1
1268	8.5	19.3	16.4	14.3	12.6	11.4	10.3	9.5	8.7	8.1	7.6	7.1
1269	8.5	20.1	16.9	14.7	13	11.7	10.6	9.7	8.9	8.3	7.7	7.2
1270	8.6	21.1	17.7	15.3	13.5	12	10.9	9.9	9.1	8.5	7.9	7.4
1271	8.6	21.7	18.2	15.6	13.7	12.3	11.1	10.1	9.3	8.6	8	7.5
1272	8.7	22.9	19	16.2	14.2	12.6	11.4	10.4	9.5	8.8	8.2	7.7
1273	8.8	24.7	20.2	17.1	14.9	13.2	11.8	10.7	9.8	9.1	8.4	7.9
1274	8.9	27.1	21.7	18.2	15.7	13.8	12.4	11.2	10.2	9.4	8.7	8.1
1275	9	28.2	22.5	18.8	16.1	14.2	12.6	11.4	10.4	9.6	8.9	8.3
1276	9.2	33.2	25.5	20.8	17.6	15.3	13.5	12.1	11	10.1	9.3	9.2
1277	9.3	35.1	26.5	21.5	18.1	15.7	13.8	12.4	11.2	10.3	9.5	15.1
1278	9.5	37.3	27.7	22.3	18.7	16.1	14.2	12.7	11.5	10.5	9.6	22.3
1279	9.5	38.5	28.3	22.6	18.9	16.3	14.3	12.8	11.5	10.5	9.7	24.3
1280	9.1	33.9	25.8	20.9	17.7	15.3	13.6	12.2	11	10.1	9.3	21.2
1281	9	35.3	26.5	21.3	17.9	15.5	13.6	12.2	11	10.1	9.3	24.8
1282	9	38.1	27.8	22.1	18.4	15.8	13.8	12.3	11.1	10.2	9.3	28.8
1283	8.9	40.6	28.9	22.6	18.7	16	14	12.4	11.2	10.2	9.4	31.5
1284	8.8	41.4	29.1	22.7	18.7	15.9	13.9	12.4	11.1	10.1	9.3	32.1
1285	10.2	64.7	45.6	32.8	25.9	21.5	18.4	16.1	14.3	12.9	11.8	10.8
1286	9.8	51	34.9	26.9	22.1	18.7	16.3	14.4	13	11.8	10.8	10
1287	9.4	41.3	30.2	24	20	17.1	15	13.4	12.1	11	10.2	9.4
1288	9.2	35.8	27.1	21.9	18.4	16	14.1	12.6	11.4	10.5	9.6	8.9
1289	9	28.3	22.5	18.8	16.2	14.2	12.7	11.4	10.4	9.6	8.9	8.3
1290	8.7	19.1	16.3	14.3	12.7	11.4	10.4	9.5	8.8	8.2	7.6	7.2
1291	8.5	13.7	12.2	11	10.1	9.3	8.6	8	7.5	7	6.6	6.2
1292	8.5	14.3	12.7	11.4	10.4	9.5	8.8	8.2	7.6	7.2	6.8	6.4
1293	8.6	14.4	12.8	11.5	10.5	9.6	8.9	8.2	7.7	7.2	6.8	6.4
1294	8.6	17.3	15	13.3	11.9	10.8	9.9	9.1	8.4	7.9	7.4	6.9
1295	8.6	17.2	15	13.2	11.9	10.8	9.9	9.1	8.4	7.9	7.4	6.9
1296	8.7	19.6	16.7	14.6	12.9	11.6	10.6	9.7	9	8.3	7.8	7.3
1297	8.8	22	18.4	15.8	13.9	12.4	11.2	10.3	9.4	8.7	8.1	7.6
1298	8.9	25.9	21	17.7	15.4	13.6	12.1	11	10.1	9.3	8.6	8
1299	8.9	26.8	21.6	18.2	15.7	13.8	12.4	11.2	10.2	9.4	8.7	8.1
1300	9.1	30.1	23.7	19.6	16.7	14.6	13	11.7	10.7	9.8	9.1	8.6
1301	9.3	34	26	21.1	17.8	15.5	13.7	12.3	11.1	10.2	9.4	10.9
1302	9.4	36	27.1	21.8	18.4	15.9	14	12.5	11.3	10.4	9.6	18.5
1303	9.5	41.9	30	23.6	19.6	16.8	14.7	13.1	11.8	10.7	9.8	27
1304	9.1	34.6	26.2	21.2	17.9	15.5	13.7	12.2	11.1	10.1	9.3	16.8
1305	9	38	27.8	22.2	18.5	15.9	14	12.5	11.3	10.3	9.4	17.1
1306	9	42.2	29.7	23.2	19.2	16.4	14.3	12.7	11.4	10.4	9.5	22.2
1307	9	48	32.1	24.5	19.9	16.9	14.6	12.9	11.6	10.5	9.6	26.8
1308	8.9	53.2	33.8	25.4	20.4	17.2	14.8	13.1	11.7	10.6	9.7	29.4
1309	10.3	56.8	39.6	29.9	24.2	20.4	17.7	15.6	14	12.7	11.6	10.7
1310	9.9	46.7	33.3	26.1	21.6	18.5	16.2	14.4	13	11.8	10.8	10
1311	9.5	35.2	27	22.1	18.7	16.3	14.4	13	11.8	10.8	9.9	9.2
1312	9.3	27	22	18.6	16.1	14.2	12.7	11.6	10.6	9.7	9	8.4
1313	9	19.9	17	14.9	13.2	11.9	10.8	9.9	9.2	8.5	8	7.5
1314	8.7	12.3	11.1	10.2	9.3	8.7	8.1	7.6	7.1	6.7	6.3	6
1315	8.6	8.6	8	7.5	7	6.6	6.3	6	5.7	5.4	5.2	5
1316	8.6	8.9	8.3	7.7	7.2	6.8	6.5	6.1	5.8	5.5	5.3	5.1
1317	8.7	13.1	11.7	10.6	9.8	9	8.4	7.8	7.3	6.9	6.5	6.2
1318	8.7	15.7	13.8	12.3	11.1	10.2	9.4	8.7	8.1	7.6	7.1	6.7
1319	8.7	16.9	14.7	13.1	11.7	10.7	9.8	9	8.4	7.8	7.3	6.9
1320	8.8	18.4	15.9	13.9	12.4	11.2	10.3	9.4	8.7	8.1	7.6	7.2
1321	8.8	20.9	17.6	15.3	13.5	12.1	11	10	9.3	8.6	8	7.5
1322	8.9	24.2	19.9	16.9	14.8	13.1	11.8	10.7	9.8	9.1	8.5	7.9
1323	9	25.2	20.6	17.5	15.2	13.4	12.1	10.9	10	9.2	8.6	8
1324	9.1	28.6	22.7	19	16.3	14.3	12.8	11.5	10.5	9.7	8.9	8.3
1325	9.3	33.4	25.6	20.9	17.7	15.4	13.6	12.2	11.1	10.1	9.3	9
1326	9.4	34.9	26.4	21.4	18.1	15.7	13.8	12.4	11.2	10.3	9.5	12.3
1327	9.4	38.2	28.2	22.5	18.8	16.2	14.2	12.7	11.5	10.5	9.6	15.6
1328	9.1	38.4	28.2	22.4	18.7	16.1	14.1	12.6	11.4	10.4	9.6	12.2
1329	9	41.3	29.5	23.2	19.2	16.4	14.3	12.7	11.5	10.5	9.6	9.9
1330	9	47.3	32	24.5	20	17	14.7	13	11.7	10.6	9.7	17.7
1331	9.1	56.5	35.2	26.2	21	17.6	15.2	13.4	12	10.8	9.9	22.5
1332	9	60.7	36.2	28.1	22.1	18.3	15.7	13.7	12.2	11	10	20.4
1333	14.6	108.2	89.7	75.4	48	35.9	28.9	24.3	21	18.5	16.5	15
1334	14.2	105.8	87.5	71.8	46.1	34.7	28	23.5	20.3	17.9	16.1	14.5
1335	12.4	82.2	62.8	48.9	35.9	28.6	23.9	20.5	18	16.1	14.5	13.2
1336	11.8	77.4	58.1	43.7	32.9	26.6	22.4	19.3	17.1	15.3	13.8	12.6
1337	11.2	67.4	48.4	35.1	27.8	23.1	19.8	17.4	15.5	14	12.7	11.7
1338	10.6	60.8	42.9	32	25.7	21.6	18.6	16.4	14.7	13.3	12.1	11.2
1339	10.4	55.1	38.5	29.4	23.9	20.2	17.6	15.5	13.9	12.6	11.6	10.7
1340	10.1	46	33	26	21.6	18.5	16.2	14.4	13	11.8	10.9	10
1341	9.6	36.5	27.8	22.7	19.2	16.6	14.7	13.2	12	10.9	10.1	9.4
1342	9.4	29.6	23.6	19.7	17	14.9	13.3	12	11	10.1	9.3	8.7
1343	9.2	20.8	17.7	15.4	13.6	12.3	11.1	10.2	9.4	8.7	8.2	7.7
1344	8.9	12.5	11.3	10.3	9.5	8.8	8.2	7.7	7.2	6.8	6.4	6.1
1345	8.7	8.9	8.3	7.7	7.3	6.8	6.5	6.1	5.8	5.6	5.3	5.1
1346	8.7	8.7	8.1	7.6	7.1	6.7	6.4	6	5.7	5.5	5.2	5
1347	8.7	11.6	10.6	9.7	8.9	8.3	7.8	7.3	6.9	6.5	6.2	5.9
1348	8.8	15.5	13.7	12.3	11.1	10.1	9.3	8.7	8.1	7.6	7.1	6.7
1349	8.8	17.7	15.4	13.6	12.2	11	10.1	9.3	8.6	8	7.5	7.1
1350	8.9	21.3	17.9	15.5	13.7	12.3	11.1	10.2	9.4	8.7	8.1	7.6
1351	8.9	20.9	17.6	15.3	13.5	12.1	11	10.1	9.3	8.6	8	7.5
1352	8.9	23.5	19.4	16.6	14.6	13	11.7	10.6	9.8	9	8.4	7.9
1353	9	25.9	21.1	17.8	15.4	13.7	12.2	11.1	10.2	9.4	8.7	8.1
1354	9.1	29.8	23.5	19.5	16.7	14.6	13	11.7	10.7	9.8	9.1	8.5
1355	9.3	34.3	26.2	21.3	18	15.6	13.8	12.3	11.2	10.2	9.4	8.8
1356	9.4	36.4	27.3	22	18.5	16	14.1	12.6	11.4	10.4	9.6	9
1357	9.5	43.3	30.7	24.1	19.9	17	14.8	13.2	11.9	10.8	9.9	12
1358	9.2	43.1	30.5	23.9	19.7	16.8	14.7	13.1	11.8	10.7	9.8	9.7
1359	9.1	47.3	32.2	24.8	20.3	17.2	15	13.3	11.9	10.8	9.9	9.7
1360	9.2	53	34.3	25.9	20.9	17.6	15.2	13.4	12	10.9	10	9.9
1361	9.1	58.1	35.9	27.9	22.1	18.4	15.8	13.9	12.3	11.1	10.2	10.5
1362	9	63.8	37.3	29.6	23.1	19	16.2	14.1	12.5	11.3	10.3	12.4
1363	15.3	110.9	94.4	80.4	51.3	37.3	29.6	24.7	21.2	18.6	16.6	14.9
1364	14.9	109.5	93.5	79.4	49.5	36.2	28.8	24	20.6	18.1	16.1	14.6
1365	12.6	87.9	70	55.6	38.8	30.2	24.9	21.2	18.5	16.4	14.7	13.4
1366	11.3	69.3	50.9	37.8	29.4	24.2	20.6	18	16	14.4	13.1	12
1367	11.1	67.1	48.4	35	27.6	22.9	19.6	17.2	15.3	13.8	12.6	11.6
1368	10.5	58	40.8	30.7	24.9	20.9	18.1	16	14.3	13	11.8	10.9
1369	10.3	55.6	38.8	29.5	23.9	20.2	17.5	15.5	13.9	12.6	11.5	10.6
1370	10.1	46.9	33.4	26.2	21.7	18.5	16.2	14.4	13	11.8	10.8	10
1371	9.7	37.8	28.5	23.1	19.4	16.8	14.8	13.3	12	11	10.1	9.4
1372	9.4	29.3	23.4	19.6	16.9	14.8	13.2	12	10.9	10.1	9.3	8.7
1373	9.2	20.1	17.1	15	13.3	12	10.9	10	9.3	8.6	8.1	7.6
1374	8.9	12.7	11.5	10.5	9.6	8.9	8.3	7.7	7.3	6.9	6.5	6.2
1375	8.8	8.8	8.2	7.6	7.2	6.8	6.4	6.1	5.8	5.5	5.3	5.1
1376	8.8	9.9	9.1	8.5	7.9	7.4	7	6.6	6.3	5.9	5.7	5.4
1377	8.8	12.9	11.7	10.6	9.7	9	8.4	7.8	7.3	6.9	6.5	6.2
1378	8.9	16.8	14.7	13.1	11.8	10.7	9.8	9.1	8.4	7.9	7.4	7
1379	8.9	19.5	16.7	14.6	13	11.7	10.7	9.8	9	8.4	7.9	7.4
1380	8.9	21	17.8	15.4	13.6	12.2	11.1	10.1	9.4	8.7	8.1	7.6
1381	9	24	19.8	16.9	14.8	13.2	11.8	10.8	9.9	9.1	8.5	7.9
1382	9	25.2	20.6	17.5	15.3	13.5	12.1	11	10.1	9.3	8.7	8.1
1383	9	26.5	21.5	18.1	15.7	13.9	12.4	11.3	10.3	9.5	8.8	8.2
1384	9.2	32.1	24.9	20.5	17.4	15.2	13.5	12.1	11	10.1	9.3	8.7
1385	9.4	38.9	28.6	22.9	19.1	16.5	14.5	12.9	11.7	10.6	9.8	9.1
1386	9.5	41.7	30.1	23.8	19.8	16.9	14.8	13.2	11.9	10.9	10	9.2
1387	9.6	49.4	33.5	25.8	21.1	17.9	15.5	13.7	12.3	11.2	10.3	9.9
1388	9.4	49.2	33.3	25.6	20.9	17.7	15.4	13.6	12.2	11.1	10.2	9.6
1389	9.3	53.4	34.8	26.4	21.3	18	15.6	13.8	12.3	11.2	10.2	9.5
1390	9.4	61.9	37.5	29.3	23.1	19.2	16.4	14.4	12.8	11.5	10.5	10.2
1391	9.4	68.9	40	32.6	25	20.4	17.3	15	13.3	11.9	10.8	10.5
1392	9.2	72.3	41.2	33.3	25.3	20.5	17.3	15	13.3	11.9	10.8	10.7
1393	28	140.6	129	114.9	76.7	56.3	39.4	30.7	25.3	21.5	18.8	16.7
1394	18.8	119.8	106.2	91.9	58.4	42.1	32.1	26.1	22	19.1	16.9	15.1
1395	12.4	84.5	67.3	54.6	38.1	29.6	24.4	20.8	18.1	16.1	14.5	13.1
1396	11.8	77.8	60.2	46.1	33.8	26.9	22.5	19.3	17	15.1	13.7	12.5
1397	11.3	71.5	54	40.1	30.4	24.7	20.8	18.1	16	14.3	13	11.9
1398	10.6	60.8	43.3	32	25.5	21.4	18.4	16.2	14.4	13	11.9	11
1399	10.3	53.7	37.6	28.7	23.4	19.8	17.2	15.2	13.6	12.4	11.3	10.4
1400	10	44.8	32.3	25.5	21.1	18.1	15.9	14.1	12.7	11.6	10.7	9.9
1401	9.7	37.1	28.1	22.8	19.2	16.6	14.7	13.2	11.9	10.9	10.1	9.3
1402	9.4	29.9	23.8	19.8	17	15	13.3	12	11	10.1	9.3	8.7
1403	9.2	20.6	17.5	15.3	13.6	12.2	11.1	10.2	9.4	8.7	8.1	7.6
1404	9	13.7	12.3	11.1	10.2	9.4	8.7	8.1	7.6	7.2	6.8	6.4
1405	8.9	10	9.2	8.6	8	7.5	7.1	6.7	6.3	6	5.7	5.5
1406	8.9	11.6	10.6	9.7	9	8.4	7.8	7.3	6.9	6.5	6.2	5.9
1407	8.9	14.2	12.7	11.5	10.4	9.6	8.9	8.3	7.7	7.3	6.9	6.5
1408	8.9	15.3	13.5	12.1	11	10.1	9.3	8.6	8.1	7.6	7.1	6.7
1409	8.9	17.8	15.5	13.7	12.3	11.1	10.2	9.4	8.7	8.1	7.6	7.2
1410	9	22.3	18.7	16.1	14.2	12.7	11.5	10.5	9.6	8.9	8.3	7.8
1411	9.1	25.5	20.8	17.7	15.4	13.6	12.2	11.1	10.2	9.4	8.7	8.1
1412	9.1	27.9	22.4	18.8	16.2	14.3	12.7	11.5	10.5	9.7	9	8.4
1413	9.1	29.8	23.6	19.6	16.8	14.8	13.1	11.9	10.8	9.9	9.2	8.5
1414	9.2	34.7	26.4	21.5	18.2	15.8	14	12.5	11.4	10.4	9.6	8.9
1415	9.4	41	29.8	23.6	19.7	16.9	14.8	13.2	11.9	10.9	10	9.2
1416	9.6	46.6	32.5	25.3	20.8	17.7	15.4	13.7	12.3	11.2	10.3	9.5
1417	9.8	57	36.6	27.6	22.3	18.7	16.2	14.3	12.8	11.6	10.6	9.8
1418	9.6	56.8	36.4	28.5	22.8	19.1	16.4	14.4	12.9	11.7	10.6	9.8
1419	9.3	56.4	36.1	27.4	22.1	18.5	16	14.1	12.6	11.4	10.4	9.6
1420	9.4	64.7	38.7	30.5	23.9	19.8	16.9	14.8	13.1	11.8	10.8	9.9
1421	9.6	76.7	47.7	40.1	29	23	19.1	16.4	14.4	12.8	11.6	11.1
1422	9.4	79	47.9	40	29	22.9	19	16.3	14.3	12.7	11.5	10.6
1423	31.9	138.1	129.3	116.2	77.5	56.6	39.2	30.4	24.9	21.2	18.5	16.4
1424	15.1	100.5	86.9	74.1	45.4	33.6	26.9	22.5	19.4	17.1	15.2	13.8
1425	12.2	80.2	64	50.8	36.1	28.3	23.4	20	17.5	15.5	14	12.7
1426	11.8	80.3	63.9	49.5	35.2	27.7	22.9	19.6	17.1	15.2	13.7	12.5
1427	11	65.5	48.8	36.2	28.1	23.1	19.7	17.2	15.2	13.7	12.4	11.4
1428	10.7	63.3	46.4	33.5	26.4	21.9	18.7	16.4	14.6	13.2	12	11
1429	10.3	56.2	40.1	30	24.2	20.3	17.5	15.4	13.8	12.5	11.4	10.5
1430	10.1	45.8	32.7	25.7	21.2	18.2	15.9	14.1	12.7	11.6	10.6	9.8
1431	9.6	34.7	26.7	21.9	18.5	16.1	14.3	12.8	11.7	10.7	9.9	9.2
1432	9.3	25	20.6	17.6	15.4	13.7	12.3	11.2	10.3	9.5	8.8	8.3
1433	9.2	19	16.4	14.4	12.9	11.6	10.6	9.8	9.1	8.4	7.9	7.4
1434	9	11.5	10.5	9.6	8.9	8.3	7.8	7.3	6.9	6.5	6.2	5.9
1435	8.9	9.3	8.6	8	7.5	7.1	6.7	6.3	6	5.7	5.5	5.2
1436	8.9	11	10	9.3	8.6	8	7.5	7.1	6.7	6.4	6	5.8
1437	9	15	13.3	12	10.9	10	9.2	8.6	8	7.5	7.1	6.7
1438	9	15.4	13.6	12.2	11.1	10.2	9.4	8.7	8.1	7.6	7.2	6.8
1439	9	19	16.4	14.4	12.8	11.6	10.6	9.7	9	8.4	7.9	7.4
1440	9.1	23.3	19.4	16.6	14.6	13	11.7	10.7	9.8	9.1	8.5	7.9
1441	9.2	28.1	22.5	18.9	16.3	14.3	12.8	11.6	10.6	9.7	9	8.4
1442	9.2	32.8	25.4	20.8	17.7	15.4	13.7	12.3	11.2	10.2	9.5	8.8
1443	9.3	35.6	27	21.9	18.5	16	14.1	12.7	11.5	10.5	9.7	9
1444	9.3	40	29.4	23.4	19.5	16.8	14.7	13.2	11.9	10.8	10	9.2
1445	9.3	42.7	30.7	24.3	20.1	17.2	15.1	13.4	12.1	11	10.1	9.4
1446	9.6	50	34.1	26.2	21.5	18.2	15.8	14	12.6	11.4	10.5	9.7
1447	9.9	63.6	40.6	31.3	24.6	20.4	17.4	15.2	13.6	12.2	11.1	10.2
1448	9.7	61.5	38.2	29.7	23.6	19.7	16.9	14.8	13.2	11.9	10.9	10
1449	9.3	56.6	36.4	27.4	22.2	18.7	16.1	14.2	12.7	11.5	10.6	9.7
1450	9.5	68.9	41	32.7	25.3	20.7	17.6	15.4	13.6	12.2	11.1	10.2
1451	9.7	82.2	52.6	44.6	31.4	24.5	20.2	17.2	15	13.4	12	10.9
1452	9.6	86.2	54.6	47.5	32.6	25.2	20.6	17.5	15.2	13.5	12.1	11
1453	38.8	145.6	139.1	126.5	85.1	62.6	41.2	31.3	25.4	21.4	18.6	17.2
1454	17.5	98.3	86.1	73.7	44.7	33	26.4	22.1	19	16.7	14.9	13.5
1455	12.1	78.6	63.7	49.9	35.4	27.7	22.9	19.6	17.1	15.2	13.7	12.5
1456	11.2	67.7	51.8	38.6	29.5	24	20.3	17.6	15.6	14	12.7	11.6
1457	10.6	57.2	41	30.7	24.7	20.7	17.9	15.8	14.1	12.8	11.7	10.7
1458	10.2	51.9	36.3	28	22.9	19.4	16.9	14.9	13.4	12.2	11.2	10.3
1459	10.1	50.1	35	27.1	22.2	18.9	16.4	14.6	13.1	11.9	10.9	10.1
1460	9.9	41.2	30.3	24.2	20.2	17.4	15.3	13.7	12.3	11.3	10.4	9.6
1461	9.5	32.1	25.2	20.8	17.8	15.6	13.8	12.5	11.3	10.4	9.6	8.9
1462	9.3	23.1	19.3	16.7	14.7	13.1	11.8	10.8	10	9.2	8.6	8
1463	9.2	17.7	15.4	13.7	12.3	11.2	10.2	9.4	8.8	8.2	7.7	7.2
1464	9.1	12.4	11.2	10.3	9.5	8.8	8.2	7.7	7.2	6.8	6.5	6.1
1465	8.9	8.9	8.3	7.7	7.3	6.9	6.5	6.2	5.9	5.6	5.4	5.1
1466	8.9	9.3	8.6	8.1	7.6	7.1	6.7	6.4	6.1	5.8	5.5	5.3
1467	8.9	11.8	10.7	9.9	9.1	8.5	7.9	7.4	7	6.6	6.3	6
1468	9.1	18.4	15.9	14	12.5	11.4	10.4	9.6	8.9	8.3	7.8	7.3
1469	9.1	20.6	17.6	15.3	13.6	12.2	11.1	10.2	9.4	8.7	8.1	7.6
1470	9.2	24.9	20.5	17.4	15.2	13.5	12.2	11.1	10.2	9.4	8.7	8.1
1471	9.3	29.7	23.6	19.6	16.9	14.8	13.2	11.9	10.9	10	9.2	8.6
1472	9.3	33.2	25.7	21.1	17.9	15.6	13.8	12.4	11.3	10.3	9.5	8.9
1473	9.3	38.2	28.5	22.9	19.2	16.5	14.6	13	11.8	10.8	9.9	9.2
1474	9.3	42.8	30.8	24.3	20.2	17.3	15.2	13.5	12.2	11.1	10.2	9.4
1475	9.6	51.4	34.7	26.7	21.8	18.4	16	14.2	12.7	11.5	10.6	9.8
1476	9.7	56.6	36.8	27.9	22.5	19	16.5	14.5	13	11.8	10.8	9.9
1477	10	67.1	44.2	34.5	26.5	21.7	18.4	16	14.2	12.7	11.6	10.6
1478	9.8	66.4	41.9	32.8	25.5	21	17.9	15.6	13.9	12.5	11.3	10.4
1479	9.5	66.4	40.4	31	24.4	20.3	17.4	15.2	13.5	12.2	11.1	10.2
1480	9.8	80.1	51.6	42.8	30.8	24.3	20.1	17.2	15.1	13.4	12.1	11
1481	9.8	87.8	57.7	50.4	34.1	26.2	21.4	18.1	15.7	13.9	12.5	11.4
1482	9.8	92.4	59.7	53.4	35.2	26.8	21.7	18.4	15.9	14.1	12.6	11.4
1483	33.6	126.1	119.3	106.5	69.4	49.8	35.4	27.8	22.9	19.6	17.1	15.2
1484	23.5	106.9	97.8	84.9	52	36.2	28.2	23.2	19.7	17.2	15.3	13.7
1485	13	83	69.9	56.8	38.1	29.2	23.8	20.1	17.5	15.4	13.9	12.6
1486	11.4	72.8	58.3	44.1	32.2	25.6	21.3	18.3	16.1	14.4	13	11.8
1487	10.3	51.6	36.6	28.1	23	19.5	16.9	15	13.4	12.2	11.2	10.3
1488	10.1	47.8	33.7	26.4	21.8	18.6	16.2	14.4	13	11.8	10.8	10
1489	9.9	42.5	31.1	24.7	20.6	17.7	15.5	13.8	12.5	11.4	10.5	9.7
1490	10	41.9	30.6	24.3	20.3	17.4	15.3	13.6	12.3	11.2	10.3	9.6
1491	9.7	35.1	26.9	21.9	18.6	16.1	14.3	12.8	11.6	10.6	9.8	9.1
1492	9.4	27.1	22	18.6	16.1	14.2	12.8	11.6	10.6	9.8	9	8.4
1493	9.3	19.2	16.5	14.5	13	11.7	10.7	9.8	9.1	8.5	7.9	7.5
1494	9.1	11	10.1	9.3	8.7	8.1	7.6	7.2	6.8	6.4	6.1	5.8
1495	9	8.9	8.3	7.8	7.3	6.9	6.5	6.2	5.9	5.6	5.4	5.2
1496	9	10.6	9.7	9	8.4	7.8	7.4	7	6.6	6.2	5.9	5.7
1497	9	12.9	11.6	10.6	9.8	9	8.4	7.9	7.4	7	6.6	6.3
1498	9.1	17.7	15.4	13.7	12.3	11.2	10.2	9.4	8.8	8.2	7.7	7.2
1499	9.2	20.2	17.2	15.1	13.4	12.1	11	10.1	9.3	8.7	8.1	7.6
1500	9.2	23	19.2	16.6	14.6	13	11.8	10.7	9.9	9.2	8.5	8
1501	9.3	28.5	22.9	19.2	16.6	14.6	13	11.8	10.8	9.9	9.2	8.6
1502	9.3	32.4	25.3	20.8	17.8	15.5	13.8	12.4	11.3	10.3	9.5	8.9
1503	9.4	40	29.5	23.6	19.7	16.9	14.9	13.3	12	11	10.1	9.3
1504	9.4	46.3	32.6	25.5	21	17.9	15.6	13.9	12.5	11.4	10.4	9.6
1505	9.7	56.3	36.8	27.9	22.6	19	16.5	14.6	13	11.8	10.8	10
1506	10	65.5	43.8	34	26.3	21.6	18.4	16	14.2	12.8	11.6	10.6
1507	10.1	77.9	54.4	45.1	32.1	25.2	20.9	17.8	15.6	13.9	12.5	11.4
1508	10	77.2	52.9	45.5	32.3	25.3	20.9	17.9	15.6	13.9	12.5	11.4
1509	9.8	75.7	49.7	40.9	30	23.9	20	17.2	15.1	13.5	12.1	11.1
1510	10	85.7	57.8	49.7	34.1	26.3	21.6	18.3	15.9	14.1	12.7	11.5
1511	9.9	91.3	62.2	55.2	36.3	27.5	22.3	18.8	16.3	14.4	12.9	11.7
1512	9.9	99.2	66.2	59.8	37.8	28.3	22.8	19.2	16.6	14.6	13	11.8
1513	9.7	37.7	28.4	23	19.4	16.8	14.8	13.2	12	11	10.1	9.4
1514	9.9	39.7	29.4	23.6	19.7	17	15	13.4	12.1	11	10.1	9.4
1515	9.9	41.9	30.4	24.1	20.1	17.2	15.1	13.5	12.1	11.1	10.2	9.4
1516	9.6	28.6	22.9	19.2	16.6	14.6	13	11.8	10.8	9.9	9.2	8.6
1517	9.3	19.2	16.5	14.5	13	11.7	10.7	9.8	9.1	8.5	7.9	7.5
1518	9.2	13.5	12.1	11	10.1	9.3	8.7	8.1	7.6	7.2	6.8	6.4
1519	9.1	10.6	9.7	9	8.4	7.9	7.4	7	6.6	6.3	6	5.7
1520	9.1	10.9	10	9.3	8.6	8	7.6	7.1	6.7	6.4	6.1	5.8
1521	9.1	13.3	12	10.9	10	9.3	8.6	8	7.6	7.1	6.7	6.4
1522	9.1	17.1	15	13.3	12	10.9	10.1	9.3	8.7	8.1	7.6	7.2
1523	9.2	18.8	16.2	14.3	12.8	11.6	10.6	9.8	9.1	8.5	7.9	7.5
1524	9.2	22.4	18.9	16.3	14.4	12.9	11.7	10.7	9.8	9.1	8.5	8
1525	9.3	25.4	20.9	17.8	15.5	13.8	12.4	11.3	10.4	9.6	8.9	8.3
1526	9.3	32.5	25.4	20.9	17.9	15.6	13.9	12.5	11.3	10.4	9.6	8.9
1527	9.4	39.6	29.4	23.5	19.7	17	14.9	13.3	12.1	11	10.1	9.4
1528	9.5	49.7	34.2	26.4	21.7	18.4	16	14.2	12.8	11.6	10.6	9.8
1529	9.8	60.2	38.8	29.7	23.8	19.9	17.1	15.1	13.5	12.2	11.1	10.2
1530	10.1	73	49.7	40.5	30	24	20.1	17.3	15.2	13.6	12.3	11.2
1531	10.3	84.2	59.9	51.9	35.3	27.1	22.2	18.8	16.4	14.5	13	11.8
1532	10.1	84.1	58.8	52.1	35.3	27.2	22.2	18.8	16.3	14.5	13	11.8
1533	10	84.8	59.1	52.9	35.6	27.3	22.3	18.9	16.4	14.5	13	11.8
1534	10.1	90.6	62.7	56.6	37.1	28.1	22.8	19.2	16.6	14.7	13.2	11.9
1535	10.4	97.1	68.1	62.4	39.1	29.2	23.4	19.7	17	14.9	13.4	12.1
1536	10.2	103.3	70.7	63.5	39.4	29.3	23.5	19.7	17	15	13.4	12.1
1537	9.4	32.3	25.3	20.9	17.8	15.6	13.9	12.5	11.4	10.4	9.6	9
1538	9.6	34.2	26.3	21.6	18.3	15.9	14.1	12.7	11.5	10.5	9.7	9
1539	9.8	34.9	26.7	21.8	18.4	16	14.2	12.7	11.5	10.5	9.7	9
1540	9.4	24.9	20.5	17.5	15.3	13.6	12.2	11.1	10.2	9.4	8.8	8.2
1541	9.2	16.6	14.6	13	11.8	10.7	9.9	9.1	8.5	8	7.5	7.1
1542	9.2	15.3	13.6	12.2	11.1	10.2	9.4	8.7	8.2	7.6	7.2	6.8
1543	9.2	13.7	12.3	11.2	10.3	9.5	8.8	8.2	7.7	7.2	6.8	6.5
1544	9.2	15.4	13.6	12.3	11.2	10.2	9.4	8.8	8.2	7.7	7.2	6.8
1545	9.2	17.6	15.4	13.7	12.3	11.2	10.2	9.5	8.8	8.2	7.7	7.3
1546	9.3	20.5	17.5	15.3	13.6	12.3	11.2	10.2	9.5	8.8	8.2	7.7
1547	9.3	21.6	18.3	15.9	14.1	12.6	11.5	10.5	9.7	9	8.4	7.9
1548	9.3	23.8	19.9	17.1	15	13.4	12.1	11	10.1	9.4	8.7	8.2
1549	9.3	26.5	21.7	18.4	16	14.2	12.7	11.6	10.6	9.8	9.1	8.5
1550	9.4	34.6	26.6	21.8	18.5	16.1	14.3	12.8	11.6	10.7	9.8	9.1
1551	9.4	41.1	30.2	24.1	20.1	17.3	15.2	13.6	12.2	11.2	10.3	9.5
1552	9.6	49.4	34.2	26.5	21.7	18.5	16.1	14.3	12.8	11.7	10.7	9.9
1553	9.8	59.3	38.7	30	24	20.1	17.3	15.2	13.6	12.3	11.2	10.3
1554	10.1	72.9	50.2	41.5	30.6	24.4	20.4	17.5	15.4	13.8	12.4	11.3
1555	10.7	87.6	62.5	55.4	36.9	28.1	22.9	19.3	16.8	14.8	13.3	12.1
1556	10.1	85.1	58.7	53.9	36.2	27.8	22.6	19.2	16.6	14.7	13.2	12
1557	10.1	88.9	60.6	54.4	36.5	27.9	22.7	19.2	16.7	14.8	13.2	12
1558	10.3	93.1	64	57.3	37.6	28.5	23.1	19.5	16.9	14.9	13.4	12.1
1559	10.9	102	71.8	66.1	40.6	30.1	24.1	20.2	17.4	15.3	13.7	12.4
1560	10.8	105.9	75.2	68.9	41.4	30.5	24.4	20.4	17.5	15.4	13.7	12.4
1561	9.3	27.3	22.1	18.7	16.2	14.3	12.8	11.6	10.6	9.8	9.1	8.5
1562	9.4	28	22.6	19	16.4	14.5	12.9	11.7	10.7	9.9	9.1	8.5
1563	9.6	30	23.8	19.8	17	14.9	13.3	12	10.9	10.1	9.3	8.7
1564	9.3	21.3	18	15.7	13.9	12.5	11.3	10.4	9.6	8.9	8.3	7.8
1565	9.3	20	17.1	15	13.4	12	11	10.1	9.3	8.7	8.1	7.6
1566	9.2	14.3	12.8	11.6	10.6	9.7	9	8.4	7.9	7.4	7	6.6
1567	9.2	14.3	12.8	11.6	10.6	9.7	9	8.4	7.9	7.4	7	6.6
1568	9.2	15.4	13.7	12.3	11.2	10.2	9.5	8.8	8.2	7.7	7.3	6.9
1569	9.2	19	16.4	14.5	13	11.7	10.7	9.9	9.2	8.5	8	7.5
1570	9.3	23.6	19.7	16.9	14.9	13.3	12	10.9	10.1	9.3	8.7	8.1
1571	9.3	23.4	19.6	16.9	14.9	13.3	12	11	10.1	9.3	8.7	8.1
1572	9.4	26.3	21.6	18.3	16	14.2	12.7	11.6	10.6	9.8	9.1	8.5
1573	9.4	30.4	24.2	20.2	17.3	15.2	13.6	12.3	11.2	10.3	9.5	8.9
1574	9.4	32.7	25.6	21.1	18.1	15.8	14	12.6	11.5	10.5	9.7	9.1
1575	9.5	41.4	30.4	24.3	20.3	17.4	15.3	13.7	12.4	11.3	10.4	9.6
1576	9.7	52.1	35.5	27.6	22.5	19.1	16.6	14.7	13.2	11.9	10.9	10.1
1577	9.6	56.3	37.2	29.5	23.8	20	17.2	15.2	13.6	12.3	11.2	10.3
1578	9.8	66.9	43.6	35.3	27.3	22.4	19	16.5	14.7	13.2	12	11
1579	11	89.6	63.8	56.7	37.5	28.6	23.2	19.6	17	15	13.5	12.2
1580	10.5	85.9	59.6	54.1	36.5	28	22.8	19.3	16.8	14.9	13.3	12.1
1581	10.1	85.9	57.9	52.3	35.8	27.6	22.6	19.2	16.7	14.8	13.3	12
1582	10.4	92.3	61.8	56.5	37.5	28.6	23.2	19.6	17	15	13.5	12.2
1583	11.1	100.7	71.3	66.1	40.9	30.4	24.4	20.4	17.6	15.5	13.9	12.5
1584	11.1	106.2	75	68.2	41.6	30.8	24.6	20.6	17.7	15.6	13.9	12.6
1585	9.4	26.8	21.8	18.4	16	14.1	12.7	11.5	10.5	9.7	9	8.4
1586	9.2	20	17.2	15	13.4	12.1	11	10.1	9.3	8.7	8.1	7.6
1587	9.3	24.9	20.5	17.5	15.3	13.6	12.2	11.1	10.2	9.4	8.8	8.2
1588	9.5	26.3	21.4	18.2	15.8	14	12.5	11.4	10.4	9.6	8.9	8.3
1589	9.3	19.5	16.8	14.7	13.1	11.9	10.8	10	9.2	8.6	8	7.5
1590	9.3	21	17.8	15.5	13.8	12.4	11.2	10.3	9.5	8.8	8.2	7.7
1591	9.2	17.3	15.1	13.4	12.1	11	10.1	9.4	8.7	8.1	7.6	7.2
1592	9.3	18.4	16	14.1	12.7	11.5	10.5	9.7	9	8.4	7.9	7.4
1593	9.3	20.8	17.7	15.5	13.8	12.4	11.3	10.3	9.6	8.9	8.3	7.8
1594	9.4	24.9	20.6	17.6	15.4	13.7	12.4	11.3	10.3	9.6	8.9	8.3
1595	9.4	27	22	18.7	16.2	14.3	12.9	11.7	10.7	9.9	9.2	8.5
1596	9.4	31	24.5	20.4	17.5	15.4	13.7	12.4	11.3	10.3	9.6	8.9
1597	9.5	33.4	26	21.4	18.3	15.9	14.2	12.7	11.6	10.6	9.8	9.1
1598	9.5	35.8	27.4	22.4	19	16.5	14.6	13.1	11.9	10.9	10	9.3
1599	9.5	41.8	30.7	24.5	20.4	17.6	15.5	13.8	12.5	11.4	10.5	9.7
1600	9.6	48.1	33.8	26.4	21.8	18.6	16.2	14.4	12.9	11.8	10.8	10
1601	9.6	54.5	36.6	29.2	23.6	19.9	17.2	15.2	13.6	12.3	11.3	10.4
1602	9.8	66.3	43	35.7	27.6	22.6	19.2	16.7	14.8	13.3	12.1	11.1
1603	12.6	95.1	68.9	62.4	39.8	29.9	24.1	20.3	17.5	15.4	13.8	12.5
1604	11.1	89.4	62.2	57.3	38	28.9	23.5	19.8	17.2	15.2	13.6	12.4
1605	10.5	88.4	60	55.3	37.2	28.5	23.2	19.7	17.1	15.1	13.6	12.3
1606	10.7	93.6	63.1	57	37.9	28.9	23.5	19.9	17.2	15.2	13.7	12.4
1607	11.2	101.1	70.4	64	40.5	30.4	24.4	20.5	17.7	15.6	14	12.6
1608	14.5	112.9	81.3	74.5	43.8	32.1	25.5	21.3	18.3	16.1	14.3	12.9
1609	9.7	34.1	26.1	21.3	18	15.7	13.9	12.4	11.3	10.3	9.5	8.8
1610	9.2	22.4	18.8	16.2	14.3	12.8	11.6	10.6	9.7	9	8.4	7.9
1611	9.5	26.4	21.5	18.2	15.8	14	12.5	11.4	10.4	9.6	8.9	8.3
1612	9.8	33	25.5	20.9	17.8	15.5	13.7	12.4	11.2	10.3	9.5	8.8
1613	9.3	21.6	18.3	15.9	14	12.6	11.4	10.5	9.6	9	8.4	7.8
1614	9.2	17.4	15.2	13.6	12.2	11.1	10.2	9.4	8.8	8.2	7.7	7.2
1615	9.3	19.5	16.8	14.8	13.2	11.9	10.9	10	9.3	8.6	8.1	7.6
1616	9.4	22.5	19	16.4	14.5	13	11.7	10.7	9.9	9.2	8.6	8
1617	9.4	25.6	21.1	18	15.7	13.9	12.5	11.4	10.5	9.7	9	8.4
1618	9.4	25.6	21.1	18	15.7	14	12.6	11.4	10.5	9.7	9	8.4
1619	9.4	28.5	23	19.4	16.8	14.8	13.2	12	11	10.1	9.4	8.7
1620	9.5	32.2	25.3	21	17.9	15.7	14	12.6	11.5	10.5	9.7	9.1
1621	9.6	37.3	28.3	23	19.4	16.8	14.8	13.3	12	11	10.2	9.4
1622	9.5	38.4	29	23.4	19.7	17.1	15	13.5	12.2	11.2	10.3	9.5
1623	9.6	42.9	31.4	24.9	20.8	17.9	15.7	14	12.6	11.5	10.6	9.8
1624	9.6	47.4	33.6	26.3	21.8	18.6	16.2	14.4	13	11.8	10.9	10
1625	9.6	53.4	36.3	29.2	23.7	20	17.3	15.3	13.7	12.4	11.3	10.4
1626	10.5	71.5	49.2	42.6	31.4	25.1	21	18	15.8	14.1	12.8	11.7
1627	15.9	92.1	67.7	62.3	40	30	24.3	20.4	17.6	15.6	13.9	12.6
1628	17.2	96.3	69.5	66	41.3	30.8	24.7	20.7	17.9	15.8	14.1	12.8
1629	12.1	93.3	65.2	60.4	39.4	29.8	24.1	20.3	17.6	15.6	13.9	12.6
1630	12.7	98.9	69.4	63.6	40.6	30.5	24.6	20.7	17.9	15.8	14.1	12.8
1631	16.6	111.8	81.2	75.7	44.5	32.5	25.9	21.6	18.5	16.3	14.5	13.1
1632	17.1	116.1	85	78.1	45.2	32.9	26.2	21.8	18.7	16.4	14.6	13.2
1633	20.4	61.9	50.4	35.8	27	21.8	18.3	15.9	14	12.5	11.3	10.4
1634	9.4	25.8	21.1	17.9	15.5	13.7	12.3	11.2	10.3	9.5	8.8	8.2
1635	9.2	19.6	16.8	14.7	13.1	11.8	10.8	9.9	9.2	8.5	8	7.5
1636	9.6	29.1	23.2	19.4	16.7	14.6	13.1	11.8	10.8	9.9	9.2	8.5
1637	9.7	31.1	24.5	20.3	17.3	15.2	13.5	12.1	11.1	10.2	9.4	8.7
1638	9.3	20.6	17.6	15.4	13.7	12.3	11.2	10.3	9.5	8.8	8.2	7.7
1639	9.4	21.4	18.2	15.8	14	12.6	11.4	10.5	9.7	9	8.4	7.9
1640	9.4	27	22	18.6	16.2	14.3	12.8	11.6	10.7	9.8	9.1	8.5
1641	9.7	33.8	26.2	21.5	18.3	15.9	14.1	12.7	11.5	10.6	9.8	9.1
1642	9.5	28.5	23	19.4	16.8	14.8	13.2	12	11	10.1	9.4	8.7
1643	9.5	31.2	24.7	20.6	17.7	15.5	13.8	12.5	11.4	10.4	9.7	9
1644	9.6	34.2	26.6	21.8	18.6	16.2	14.4	12.9	11.8	10.8	10	9.2
1645	9.6	35.8	27.5	22.5	19.1	16.6	14.7	13.2	12	11	10.1	9.4
1646	9.6	38.6	29.2	23.6	19.9	17.2	15.2	13.6	12.3	11.2	10.4	9.6
1647	9.6	44.6	32.3	25.6	21.2	18.2	16	14.2	12.8	11.7	10.7	9.9
1648	9.7	51.3	35.5	28	22.9	19.4	16.9	15	13.4	12.2	11.2	10.3
1649	9.7	57.9	38.3	31.2	25	20.9	18	15.8	14.1	12.8	11.7	10.7
1650	12.8	82.1	57.9	50.6	35.3	27.5	22.6	19.3	16.8	14.9	13.4	12.2
1651	23.7	104.5	79.6	75.2	44.2	32.4	25.7	21.5	18.4	16.2	14.4	13
1652	19.8	100	73.2	69.7	42.7	31.6	25.3	21.2	18.3	16.1	14.4	13
1653	18.8	100.8	72.4	67.9	42.2	31.4	25.2	21.2	18.2	16.1	14.4	13
1654	18.7	108.3	77.8	73.2	44	32.4	25.9	21.6	18.6	16.3	14.6	13.2
1655	21.1	120.6	89.6	84.3	48.4	34.6	27.3	22.6	19.3	16.9	15	13.5
1656	18.2	117.1	85.7	78.4	45.7	33.4	26.5	22.1	19	16.7	14.8	13.4
1657	9.9	31.5	24.5	20.2	17.2	15	13.3	12	10.9	10	9.2	8.6
1658	9.2	20.6	17.5	15.3	13.5	12.2	11	10.1	9.3	8.7	8.1	7.6
1659	9.2	18.1	15.7	13.9	12.4	11.3	10.3	9.5	8.8	8.2	7.7	7.3
1660	9.1	16.3	14.3	12.8	11.6	10.6	9.8	9.1	8.4	7.9	7.4	7
1661	9.2	17.4	15.2	13.5	12.2	11.1	10.2	9.4	8.7	8.2	7.7	7.2
1662	9.3	21.7	18.4	16	14.1	12.7	11.5	10.5	9.7	9	8.4	7.9
1663	25.7	63.4	51.2	34.8	26.4	21.4	18.1	15.7	13.9	12.4	11.3	10.3
1664	9.2	21	17.8	15.5	13.7	12.3	11.2	10.2	9.4	8.8	8.2	7.7
1665	9.5	27.5	22.2	18.6	16.1	14.2	12.7	11.5	10.5	9.7	9	8.4
1666	9.8	29.3	23.3	19.4	16.7	14.7	13.1	11.8	10.8	9.9	9.2	8.5
1667	9.3	24.5	20.3	17.3	15.1	13.5	12.1	11	10.1	9.4	8.7	8.1
1668	11.6	36.9	27.7	22.4	18.8	16.3	14.4	12.8	11.6	10.6	9.8	9.1
1669	14.3	37.8	28.1	22.5	18.9	16.2	14.3	12.8	11.6	10.5	9.7	9
1670	9.2	22.3	18.7	16.2	14.2	12.7	11.5	10.5	9.7	9	8.4	7.8
1671	14.8	41.5	30	23.7	19.7	16.9	14.8	13.2	11.9	10.8	9.9	9.2
1672	37.4	80.8	67.6	50.4	34	26.1	21.3	18	15.6	13.8	12.4	11.3
1673	37.8	85.6	73.3	56.9	36.5	27.5	22.2	18.7	16.1	14.2	13.1	11.9
1674	21.9	53.9	41.5	30.1	23.8	19.8	17	14.9	13.2	11.9	10.9	10
1675	17.4	42.8	31.2	24.4	20.2	17.2	15	13.4	12	10.9	10	9.3
1676	16.8	42.1	30.4	23.9	19.8	17	14.9	13.2	11.9	10.9	10	9.2
1677	41.8	88.4	75.9	56.2	36.2	27.2	22	18.5	16	14.1	12.6	11.5
1678	58.3	117.6	109	90	52.6	34.8	26.5	21.5	18.2	15.8	14.8	13.2
1679	35.2	76.2	64.9	49.7	33.7	25.9	21.1	17.9	15.6	13.8	12.4	11.2
1680	17.3	43.8	33.4	25.7	21.1	17.9	15.5	13.8	12.4	11.2	10.3	9.5
1681	30.6	65.9	52.4	35.1	26.7	21.7	18.3	15.8	14	12.5	11.4	10.4
1682	45.8	94.3	82.3	60.6	37.7	28.1	22.5	18.9	16.3	14.3	12.8	11.6
1683	73	127.6	126	105.9	65.1	40.8	29.7	23.5	19.5	16.8	15.7	14.8
1684	67.7	127.4	124.2	105.4	64.7	41.4	29.9	23.7	19.6	16.8	16.5	15
1685	57.1	113.8	106	88.3	51	34.2	26.1	21.3	18	15.6	15	13.4
1686	14.2	37.4	27.9	22.4	18.8	16.2	14.3	12.7	11.5	10.5	9.7	9
1687	66	128.3	120.9	95.6	55.8	36.1	27.3	22	18.6	16.1	14.2	12.7
1688	99.4	128	128	110.6	69.5	43.9	31.2	24.4	20.2	17.2	16.7	22.1
1689	103.8	127.6	127.6	114.3	72.1	46.8	32.4	25.2	20.7	17.6	23.5	28.6
1690	69.4	127.2	124.8	106.2	64.6	41.2	29.8	23.6	19.6	16.8	15.9	14.1
1691	30.7	67.5	56.6	42.9	30.6	24	19.9	17	14.9	13.2	11.9	10.8
1692	9.6	26.5	21.5	18.1	15.7	13.9	12.4	11.3	10.3	9.5	8.8	8.2
