# Supplementary material for: Roles of host and environment in shift of primary anthrax host species in Kruger National Park
Source: PLoS One. 2024 Dec 6;19(12):e0314103. doi: 10.1371/journal.pone.0314103 (PMC11623471; doi:10.1371/journal.pone.0314103)
Supplement: S1 Data — (ZIP) [file pone.0314103.s001.zip › Ochai Supplementary Data/Soil Moisture KNP/TerraClimate_Soil Moisture_2020.xlsx]

## Sheet: TerraClimate_Soil Moisture_2020
UPID	2020_1	2020_2	2020_3	2020_4	2020_5	2020_6	2020_7	2020_8	2020_9	2020_10	2020_11	2020_12
1	6.6	78.9	32.5	22.5	17.5	14.4	12.2	10.7	9.5	8.5	7.7	24.9
2	6.5	73	31.8	22.1	17.2	14.1	12	10.5	9.3	8.4	7.6	18.1
3	6.4	68.4	31.1	21.7	16.9	13.9	11.8	10.3	9.2	8.3	7.5	16
4	6.3	64.3	30.3	21.3	16.6	13.7	11.6	10.2	9	8.1	7.4	17.9
5	6.3	72.1	30.7	21.3	16.6	13.6	11.6	10.1	9	8.1	7.3	23.8
6	6.1	67.8	30	21	16.3	13.4	11.4	9.9	8.8	7.9	7.2	22.8
7	6.1	52	27.9	20	15.7	13	11.2	9.8	8.7	7.8	7.1	14.8
8	6.3	52.7	28.4	20.3	16	13.3	11.4	9.9	8.8	8	7.3	12.7
9	6.4	61.6	30.3	21.4	16.7	13.8	11.8	10.3	9.1	8.2	7.5	17.2
10	6.7	69.8	31.7	22.1	17.2	14.2	12.1	10.5	9.4	8.4	7.6	28.2
11	6.7	63.6	31.4	22.1	17.3	14.3	12.2	10.6	9.5	8.5	7.7	26.8
12	6.7	63	31.7	22.4	17.5	14.5	12.4	10.8	9.6	8.6	7.9	26.4
13	7.3	67.3	32.7	23	18	14.8	12.6	11	9.8	8.8	8	32.3
14	7.4	67.5	33.1	23.4	18.3	15.1	12.8	11.2	10	9	8.2	37
15	7.1	65.4	33.2	23.5	18.4	15.2	13	11.4	10.1	9.1	8.3	34.7
16	7.2	52.9	30.8	22.5	17.9	14.9	12.8	11.2	10	9	8.2	27.3
17	7.3	48.8	29.9	22.1	17.7	14.8	12.8	11.2	10	9.1	8.3	25.6
18	7.5	55.5	32.1	23.4	18.5	15.4	13.3	11.6	10.4	9.4	8.5	29.8
19	6.4	70.9	31.2	21.7	16.9	13.9	11.8	10.3	9.1	8.2	7.5	21.4
20	6.3	73.3	30.9	21.5	16.7	13.7	11.7	10.2	9	8.1	7.4	22.8
21	6.2	65	29.9	20.9	16.3	13.4	11.4	10	8.8	8	7.2	20.7
22	6.1	63.1	29.3	20.5	16	13.2	11.2	9.8	8.7	7.8	7.1	19.8
23	6.1	64.3	29.1	20.3	15.8	13	11.1	9.7	8.6	7.7	7	20.9
24	6.2	63.1	28.6	20	15.5	12.8	10.9	9.5	8.4	7.6	6.9	23
25	5.9	56	27.7	19.6	15.3	12.6	10.8	9.4	8.4	7.5	6.9	15.5
26	6	47.5	26.5	19.1	15.1	12.5	10.7	9.4	8.4	7.6	6.9	9.2
27	6.1	43.6	25.7	18.8	15	12.5	10.7	9.4	8.4	7.6	6.9	8.4
28	6.2	43.5	25.9	19	15.2	12.7	10.9	9.6	8.5	7.7	7	10.5
29	6.3	51.4	28.2	20.3	16	13.3	11.4	9.9	8.8	8	7.3	19.2
30	6.5	56.6	29.5	21	16.5	13.6	11.7	10.2	9.1	8.2	7.4	25
31	6.7	58.8	30.2	21.5	16.8	13.9	11.9	10.4	9.2	8.3	7.6	26.6
32	7.2	61.1	30.9	21.9	17.2	14.2	12.1	10.6	9.4	8.5	7.7	34.2
33	8.4	68.5	32.3	22.7	17.7	14.6	12.4	10.8	9.6	8.7	7.9	39.9
34	6.8	57	30.8	22.1	17.4	14.4	12.3	10.8	9.6	8.7	7.9	32.2
35	6.9	36.6	24.8	19.1	15.6	13.2	11.5	10.1	9.1	8.3	7.6	12.6
36	7	40.9	26.6	20.2	16.3	13.8	11.9	10.5	9.4	8.5	7.8	21.9
37	6.2	82.4	30.8	21.3	16.5	13.6	11.5	10.1	8.9	8	7.3	21.3
38	6.1	80.9	30.2	20.9	16.2	13.3	11.3	9.9	8.7	7.9	7.1	21.7
39	6	76.5	29.6	20.5	15.9	13.1	11.1	9.7	8.6	7.7	7	19.9
40	5.8	73.4	29	20.1	15.6	12.8	10.9	9.5	8.4	7.6	6.9	17.5
41	5.7	68.7	28.3	19.6	15.2	12.5	10.7	9.3	8.2	7.4	6.7	12.3
42	5.6	56.8	26.9	18.9	14.7	12.1	10.3	9	8	7.2	6.6	11.4
43	5.5	51.5	26.1	18.5	14.5	12	10.2	8.9	7.9	7.1	6.5	14.2
44	5.6	48.8	25.9	18.5	14.6	12.1	10.3	9	8	7.2	6.6	12.4
45	5.7	44.8	25.3	18.3	14.5	12	10.3	9.1	8.1	7.3	6.6	14.2
46	6	46.4	25.9	18.7	14.8	12.3	10.5	9.2	8.2	7.4	6.8	18.5
47	6	40.4	24.5	18.1	14.5	12.1	10.4	9.2	8.2	7.4	6.7	13.5
48	6.1	41.7	25.1	18.5	14.8	12.3	10.6	9.3	8.3	7.5	6.9	14.9
49	6.2	43.2	25.7	18.9	15.1	12.6	10.8	9.5	8.5	7.7	7	17.7
50	6.4	52.1	28.2	20.2	15.9	13.2	11.3	9.9	8.8	7.9	7.2	27.2
51	6.7	58.1	29.6	21	16.4	13.6	11.6	10.1	9	8.1	7.4	31.5
52	6.5	57.2	29.7	21.1	16.6	13.7	11.7	10.2	9.1	8.2	7.5	30.5
53	6.6	33.2	22.8	17.6	14.4	12.3	10.7	9.5	8.5	7.7	7.1	17
54	6.6	32.4	22.6	17.6	14.4	12.3	10.7	9.5	8.6	7.8	7.1	16.1
55	6	74.6	29.7	20.6	16	13.1	11.2	9.7	8.6	7.8	7.1	15.5
56	5.9	73.5	29.1	20.2	15.6	12.8	10.9	9.5	8.4	7.6	6.9	16.8
57	5.9	74.1	28.5	19.7	15.3	12.6	10.7	9.3	8.3	7.4	6.7	16.7
58	6.5	75.8	27.9	19.3	15	12.3	10.4	9.1	8.1	7.3	6.6	19.6
59	7.1	74	27.2	18.8	14.6	12	10.2	8.9	7.9	7.1	6.4	19.5
60	5.4	63.5	26.4	18.3	14.2	11.7	9.9	8.7	7.7	6.9	6.3	10.6
61	5.3	52.3	25.3	17.8	13.9	11.4	9.8	8.5	7.6	6.8	6.2	6.2
62	5.4	49.9	25.2	17.8	14	11.5	9.9	8.6	7.7	6.9	6.3	7.9
63	7.1	55.8	26.3	18.4	14.4	11.8	10.1	8.8	7.8	7	6.4	18.9
64	5.7	51	25.9	18.4	14.4	11.9	10.1	8.9	7.9	7.1	6.5	14.2
65	5.6	44.6	24.9	18	14.2	11.8	10.1	8.8	7.9	7.1	6.5	11.6
66	5.7	42.7	24.6	17.9	14.2	11.8	10.2	8.9	7.9	7.2	6.5	14.8
67	5.8	32.9	21.6	16.4	13.3	11.2	9.7	8.6	7.7	7	6.4	10.4
68	5.9	32	21.4	16.4	13.3	11.3	9.8	8.7	7.8	7	6.4	14.6
69	5.9	36	23	17.3	14	11.8	10.2	9	8	7.3	6.6	12.6
70	6	42.2	25.2	18.5	14.8	12.3	10.6	9.3	8.3	7.5	6.9	15.3
71	6.1	37.3	23.8	17.9	14.4	12.1	10.5	9.2	8.3	7.5	6.8	16.8
72	6.2	29.7	20.9	16.3	13.4	11.4	10	8.9	8	7.3	6.7	8.7
73	7.5	78.5	28.9	20	15.5	12.7	10.8	9.4	8.4	7.5	6.8	21.5
74	6.3	76.5	28.2	19.5	15.1	12.4	10.5	9.2	8.1	7.3	6.7	18.5
75	5.9	71.1	27.4	19	14.7	12.1	10.3	8.9	7.9	7.1	6.5	16.2
76	5.5	70.1	26.7	18.5	14.3	11.8	10	8.7	7.7	6.9	6.3	12.6
77	5.5	67.5	25.9	18	13.9	11.4	9.7	8.5	7.5	6.8	6.1	12.9
78	5.1	56.8	24.8	17.3	13.4	11	9.4	8.2	7.3	6.5	5.9	6.4
79	5	50	24	16.9	13.2	10.8	9.2	8.1	7.2	6.5	5.9	5.7
80	5.1	48.1	24	16.9	13.2	10.9	9.3	8.1	7.2	6.5	5.9	5.6
81	5.2	49	24.3	17.2	13.4	11.1	9.5	8.3	7.3	6.6	6	6.9
82	11.6	64	25.9	18	14	11.5	9.7	8.5	7.5	6.8	6.2	22.5
83	8.1	54.1	25.5	17.9	13.9	11.5	9.8	8.5	7.6	6.8	6.2	17.9
84	5.4	41.4	23.4	17	13.4	11.2	9.6	8.4	7.5	6.8	6.2	9.5
85	5.4	36.2	22.1	16.4	13.1	11	9.5	8.3	7.4	6.7	6.1	7.1
86	5.5	26.6	18.6	14.5	11.9	10.2	8.9	7.9	7.1	6.4	5.9	5.9
87	5.5	28.6	19.6	15.1	12.4	10.5	9.1	8.1	7.3	6.6	6.1	9.4
88	5.6	28.1	19.5	15.1	12.4	10.5	9.2	8.1	7.3	6.7	6.1	7.4
89	5.7	26.4	18.8	14.7	12.2	10.4	9.1	8.1	7.3	6.6	6.1	6.1
90	5.7	23.2	17.3	13.8	11.6	10	8.8	7.9	7.1	6.5	6	7.4
91	5.7	75.9	27.9	19.3	15	12.3	10.5	9.1	8.1	7.3	6.6	11.4
92	5.4	68.3	27	18.7	14.5	11.9	10.1	8.8	7.8	7.1	6.4	6.4
93	5.3	65	26.2	18.2	14.1	11.6	9.8	8.6	7.6	6.8	6.2	6.1
94	5.5	63.9	25.4	17.6	13.7	11.2	9.5	8.3	7.4	6.6	6	11
95	5.3	57.8	24.4	17	13.2	10.8	9.2	8	7.1	6.4	5.8	9.5
96	4.9	55.5	23.6	16.4	12.7	10.5	8.9	7.8	6.9	6.2	5.6	5.5
97	5	52.5	23.2	16.1	12.5	10.3	8.8	7.7	6.8	6.1	5.6	5.4
98	7.5	58.8	23.8	16.5	12.8	10.5	8.9	7.8	6.9	6.2	5.6	11.3
99	8.4	59.3	24	16.7	12.9	10.6	9	7.9	7	6.3	5.7	11.7
100	5.2	52	23.8	16.6	12.9	10.7	9.1	7.9	7	6.3	5.7	9.5
101	12.6	67.2	24.7	17.1	13.3	10.9	9.3	8.1	7.2	6.4	5.8	19.5
102	5.3	48.9	23.8	16.8	13.1	10.8	9.2	8.1	7.2	6.4	5.9	11.8
103	5.2	41.1	22.6	16.3	12.8	10.7	9.1	8	7.1	6.4	5.8	8.8
104	5.1	40.9	22.7	16.4	12.9	10.7	9.2	8.1	7.2	6.5	5.9	11.9
105	5.4	41.5	23	16.6	13.1	10.9	9.3	8.2	7.3	6.6	6	16.1
106	5.3	32.5	20.6	15.4	12.4	10.4	9	7.9	7.1	6.4	5.9	11
107	5.3	22.8	16.6	13.2	11	9.4	8.3	7.4	6.7	6.1	5.6	5.4
108	5.4	24.4	17.4	13.7	11.4	9.7	8.5	7.6	6.8	6.2	5.7	9
109	5.9	76.4	28.1	19.5	15.1	12.4	10.5	9.2	8.1	7.3	6.6	11
110	5.5	74.3	27.3	18.9	14.7	12	10.2	8.9	7.9	7.1	6.5	6.8
111	11.5	72.1	26.5	18.4	14.2	11.7	9.9	8.7	7.7	6.9	6.3	16.7
112	11.5	70	25.7	17.8	13.8	11.3	9.6	8.4	7.4	6.7	6.1	14.9
113	12.9	67.8	24.9	17.3	13.4	11	9.3	8.1	7.2	6.5	5.9	15.7
114	12.1	65.6	24.1	16.7	13	10.6	9	7.9	7	6.3	5.7	13.6
115	14	64.8	23.8	16.5	12.8	10.5	8.9	7.8	6.9	6.2	5.6	14.7
116	11	64	24	16.6	12.9	10.6	9	7.8	6.9	6.2	5.7	12.2
117	13.9	65.7	24.2	16.7	13	10.6	9.1	7.9	7	6.3	5.7	15.2
118	11.6	66.2	24.3	16.8	13.1	10.7	9.1	7.9	7	6.3	5.8	15.4
119	15	66.6	24.5	17	13.1	10.8	9.2	8	7.1	6.4	5.8	21.3
120	16.9	67.1	24.7	17.1	13.2	10.9	9.2	8.1	7.1	6.4	5.8	24.2
121	12.3	66.2	24.8	17.2	13.3	10.9	9.3	8.1	7.2	6.5	5.9	19.4
122	12.3	66.3	25	17.3	13.4	11	9.4	8.2	7.2	6.5	5.9	20.7
123	14.9	63.4	25.1	17.4	13.5	11.1	9.4	8.2	7.3	6.5	5.9	27.3
124	5.3	35.4	21.2	15.6	12.4	10.4	8.9	7.8	7	6.3	5.8	14.8
125	5.4	36.9	21.7	15.9	12.6	10.5	9	7.9	7.1	6.4	5.8	18.8
126	5.2	27.4	18.5	14.2	11.6	9.8	8.5	7.5	6.8	6.1	5.6	9.9
127	15.3	80	29.4	20.4	15.8	13	11	9.6	8.5	7.7	7	24
128	7.9	78.2	28.8	19.9	15.4	12.7	10.8	9.4	8.3	7.5	6.8	10.6
129	21.4	76.4	28.1	19.4	15.1	12.4	10.5	9.2	8.1	7.3	6.6	30.9
130	18.4	74.6	27.4	19	14.7	12.1	10.3	9	7.9	7.1	6.5	22.7
131	12.1	72.7	26.8	18.5	14.4	11.8	10	8.7	7.7	7	6.3	11.3
132	20.8	70.9	26.1	18.1	14	11.5	9.8	8.5	7.6	6.8	6.2	24.8
133	24.4	70	25.8	17.8	13.8	11.3	9.6	8.4	7.5	6.7	6.1	37.6
134	22.4	70	25.7	17.8	13.8	11.3	9.6	8.4	7.5	6.7	6.1	28.5
135	17	70	25.7	17.8	13.8	11.3	9.6	8.4	7.4	6.7	6.1	16.4
136	18.8	69.9	25.7	17.8	13.8	11.3	9.6	8.4	7.4	6.7	6.1	20
137	17.3	69.9	25.7	17.8	13.8	11.3	9.6	8.4	7.4	6.7	6.1	20.7
138	20.5	69.9	25.7	17.8	13.8	11.3	9.6	8.4	7.4	6.7	6.1	27
139	18.4	69.9	25.7	17.8	13.8	11.3	9.6	8.4	7.4	6.7	6.1	24.3
140	16.5	69.9	25.7	17.8	13.8	11.3	9.6	8.4	7.4	6.7	6.1	23.9
141	11.3	53.8	24.9	17.4	13.6	11.2	9.5	8.3	7.4	6.6	6	18.7
142	14.9	58.5	25.3	17.6	13.7	11.3	9.6	8.4	7.4	6.7	6.1	27.2
143	9.9	45	23.6	16.8	13.2	10.9	9.4	8.2	7.3	6.6	6	22.5
144	5.2	24.5	17.3	13.5	11.1	9.5	8.3	7.3	6.6	6	5.5	6.8
145	26.8	83.6	30.8	21.3	16.5	13.5	11.5	10	8.9	8	7.3	46.7
146	23.9	82.1	30.2	20.9	16.2	13.3	11.3	9.9	8.7	7.9	7.1	35.6
147	27.3	80.6	29.7	20.5	15.9	13.1	11.1	9.7	8.6	7.7	7	43.4
148	20.9	79.2	29.1	20.2	15.6	12.8	10.9	9.5	8.4	7.6	6.9	23.7
149	22.9	77.7	28.6	19.8	15.3	12.6	10.7	9.3	8.3	7.4	6.8	26
150	20.6	76.2	28	19.4	15	12.3	10.5	9.1	8.1	7.3	6.6	19.5
151	24.4	75.2	27.7	19.1	14.8	12.2	10.4	9	8	7.2	6.5	27.5
152	22.6	74.7	27.5	19	14.7	12.1	10.3	9	8	7.2	6.5	24.4
153	19.6	74.2	27.3	18.9	14.7	12	10.2	8.9	7.9	7.1	6.5	18.5
154	15.6	73.7	27.1	18.8	14.6	11.9	10.2	8.9	7.9	7.1	6.4	11.3
155	20.8	73.2	26.9	18.6	14.5	11.9	10.1	8.8	7.8	7	6.4	22.6
156	21.7	72.7	26.8	18.5	14.4	11.8	10	8.7	7.7	7	6.3	25.1
157	20.1	72.3	26.6	18.4	14.3	11.7	10	8.7	7.7	6.9	6.3	23.5
158	20.8	71.8	26.4	18.3	14.2	11.6	9.9	8.6	7.6	6.9	6.2	28.6
159	19.5	71.3	26.2	18.1	14.1	11.5	9.8	8.6	7.6	6.8	6.2	29.3
160	19.4	70.8	26	18	14	11.5	9.8	8.5	7.5	6.8	6.2	32.5
161	6.6	41.3	22.9	16.6	13.1	10.9	9.3	8.2	7.3	6.5	6	16.1
162	5.2	27.9	18.7	14.3	11.6	9.9	8.6	7.6	6.8	6.2	5.6	6.1
163	25.9	87.2	32.1	22.2	17.2	14.1	12	10.5	9.3	8.3	7.6	39.7
164	28.8	86.1	31.7	21.9	17	13.9	11.9	10.3	9.2	8.2	7.5	46.5
165	27	84.9	31.2	21.6	16.8	13.8	11.7	10.2	9	8.1	7.4	37.8
166	27.9	83.8	30.8	21.3	16.5	13.6	11.5	10.1	8.9	8	7.3	38.3
167	18.8	82.6	30.4	21	16.3	13.4	11.4	9.9	8.8	7.9	7.2	14.1
168	22	81.5	30	20.7	16.1	13.2	11.2	9.8	8.7	7.8	7.1	17.2
169	24.8	80.4	29.6	20.5	15.9	13	11.1	9.7	8.6	7.7	7	23.3
170	22.7	79.4	29.2	20.2	15.7	12.9	10.9	9.5	8.5	7.6	6.9	17.7
171	20.9	78.5	28.9	20	15.5	12.7	10.8	9.4	8.4	7.5	6.8	16.1
172	19.1	77.5	28.5	19.7	15.3	12.6	10.7	9.3	8.3	7.4	6.7	12.4
173	21.6	76.5	28.2	19.5	15.1	12.4	10.5	9.2	8.2	7.3	6.7	19.8
174	21.5	75.6	27.8	19.2	14.9	12.2	10.4	9.1	8	7.2	6.6	20.3
175	19.8	74.6	27.4	19	14.7	12.1	10.3	9	7.9	7.1	6.5	17.3
176	21.1	73.7	27.1	18.8	14.5	11.9	10.1	8.8	7.8	7.1	6.4	25.4
177	23.8	72.7	26.7	18.5	14.3	11.8	10	8.7	7.7	7	6.3	38
178	23.7	71.7	26.4	18.3	14.2	11.6	9.9	8.6	7.6	6.9	6.2	42.1
179	20.3	70.8	26	18	14	11.5	9.8	8.5	7.5	6.8	6.2	35.4
180	14.2	54.8	25	17.5	13.6	11.2	9.5	8.3	7.4	6.6	6	25.7
181	32.6	90.8	33.4	23.1	17.9	14.7	12.5	10.9	9.7	8.7	7.9	64.3
182	31.7	90	33.1	22.9	17.8	14.6	12.4	10.8	9.6	8.6	7.8	55
183	32.4	89.2	32.8	22.7	17.6	14.4	12.3	10.7	9.5	8.5	7.8	58
184	26.7	88.4	32.5	22.5	17.4	14.3	12.2	10.6	9.4	8.5	7.7	29.5
185	26.8	87.5	32.2	22.3	17.3	14.2	12.1	10.5	9.3	8.4	7.6	25
186	28.6	86.7	31.9	22.1	17.1	14.1	12	10.4	9.2	8.3	7.5	27.8
187	25.6	85.6	31.5	21.8	16.9	13.9	11.8	10.3	9.1	8.2	7.4	18.4
188	24.9	84.2	31	21.4	16.6	13.6	11.6	10.1	9	8.1	7.3	17.7
189	21.1	82.7	30.4	21.1	16.3	13.4	11.4	9.9	8.8	7.9	7.2	12.1
190	19.3	81.3	29.9	20.7	16	13.2	11.2	9.8	8.7	7.8	7.1	8.4
191	21.2	79.9	29.4	20.3	15.8	12.9	11	9.6	8.5	7.6	6.9	12.8
192	21	78.4	28.8	20	15.5	12.7	10.8	9.4	8.3	7.5	6.8	13.6
193	19.5	77	28.3	19.6	15.2	12.5	10.6	9.2	8.2	7.4	6.7	12.9
194	19.3	75.5	27.8	19.2	14.9	12.2	10.4	9.1	8	7.2	6.6	16.4
195	22.6	74.1	27.3	18.9	14.6	12	10.2	8.9	7.9	7.1	6.4	29.4
196	23.7	72.7	26.7	18.5	14.3	11.8	10	8.7	7.7	7	6.3	36.6
197	22.8	71.2	26.2	18.1	14.1	11.5	9.8	8.6	7.6	6.8	6.2	39.8
198	20.1	69.8	25.7	17.8	13.8	11.3	9.6	8.4	7.4	6.7	6.1	34.9
199	54.1	94.4	34.7	24	18.6	15.3	13	11.3	10.1	9	8.2	84.4
200	36.8	93.9	34.5	23.9	18.5	15.2	12.9	11.3	10	9	8.2	61.8
201	26.3	93.4	34.4	23.8	18.4	15.1	12.9	11.2	9.9	8.9	8.1	27.2
202	20.9	93	34.2	23.7	18.3	15.1	12.8	11.2	9.9	8.9	8.1	13.1
203	26.5	92.5	34	23.6	18.3	15	12.7	11.1	9.8	8.9	8	21.3
204	29.5	92	33.8	23.4	18.2	14.9	12.7	11	9.8	8.8	8	25.1
205	26.1	90.8	33.4	23.1	17.9	14.7	12.5	10.9	9.7	8.7	7.9	14
206	20.1	88.9	32.7	22.6	17.5	14.4	12.3	10.7	9.5	8.5	7.7	7.4
207	18.6	87	32	22.2	17.2	14.1	12	10.4	9.3	8.3	7.6	7.3
208	20.3	85.1	31.3	21.7	16.8	13.8	11.7	10.2	9.1	8.1	7.4	7.3
209	18.9	83.2	30.6	21.2	16.4	13.5	11.5	10	8.9	8	7.2	7
210	18.1	81.3	29.9	20.7	16	13.2	11.2	9.8	8.7	7.8	7.1	7
211	16.9	76.3	29.2	20.2	15.7	12.9	10.9	9.5	8.4	7.6	6.9	6.7
212	19	77.4	28.5	19.7	15.3	12.5	10.7	9.3	8.2	7.4	6.7	12
213	21.8	75.5	27.8	19.2	14.9	12.2	10.4	9.1	8	7.2	6.6	22.5
214	22.5	73.6	27.1	18.7	14.5	11.9	10.1	8.8	7.8	7	6.4	30.1
215	22.2	71.7	26.4	18.3	14.2	11.6	9.9	8.6	7.6	6.9	6.2	33.5
216	17.8	64.2	25.6	17.7	13.8	11.3	9.6	8.4	7.4	6.7	6.1	27.9
217	39	98	36	24.9	19.3	15.9	13.5	11.8	10.4	9.4	8.5	63
218	27.6	97.8	36	24.9	19.3	15.9	13.5	11.7	10.4	9.4	8.5	29.6
219	15	97.7	35.9	24.9	19.3	15.8	13.5	11.7	10.4	9.4	8.5	8.3
220	12.5	97.6	35.9	24.8	19.3	15.8	13.4	11.7	10.4	9.3	8.5	7.9
221	20.1	97.4	35.8	24.8	19.2	15.8	13.4	11.7	10.4	9.3	8.5	8.2
222	23.2	97.3	35.8	24.8	19.2	15.8	13.4	11.7	10.4	9.3	8.5	8.4
223	20.9	96	35.3	24.5	19	15.6	13.2	11.5	10.2	9.2	8.4	7.8
224	18.7	93.6	34.4	23.8	18.5	15.2	12.9	11.2	10	9	8.1	7.5
225	17.5	91.2	33.6	23.2	18	14.8	12.6	11	9.7	8.7	7.9	7.3
226	20.3	88.9	32.7	22.6	17.5	14.4	12.2	10.7	9.5	8.5	7.7	7.4
227	15.9	86.5	31.8	22	17.1	14	11.9	10.4	9.2	8.3	7.5	6.9
228	17.7	81.5	30.9	21.4	16.6	13.6	11.6	10.1	9	8	7.3	6.8
229	16.5	74	29.9	20.7	16.1	13.2	11.2	9.8	8.7	7.8	7.1	6.7
230	18.5	71.9	29	20.1	15.6	12.8	10.9	9.5	8.4	7.6	6.9	8.7
231	21.2	76.9	28.3	19.6	15.2	12.5	10.6	9.2	8.2	7.4	6.7	18.5
232	19	70	27.4	19	14.7	12.1	10.3	8.9	7.9	7.1	6.5	19.4
233	16.7	64	26.4	18.3	14.2	11.7	9.9	8.6	7.7	6.9	6.3	18.7
234	16.8	58.3	25.3	17.6	13.7	11.2	9.6	8.3	7.4	6.7	6.1	24.5
235	8.7	101.6	37.4	25.9	20	16.5	14	12.2	10.8	9.7	8.8	8.4
236	13.8	101.8	37.4	25.9	20.1	16.5	14	12.2	10.8	9.7	8.9	8.5
237	9.2	102	37.5	26	20.1	16.5	14.1	12.2	10.9	9.8	8.9	8.1
238	10.1	102.2	37.6	26	20.2	16.6	14.1	12.3	10.9	9.8	8.9	8.1
239	17.2	102.4	37.7	26.1	20.2	16.6	14.1	12.3	10.9	9.8	8.9	8.2
240	21.4	102.6	37.7	26.1	20.2	16.6	14.1	12.3	10.9	9.8	8.9	8.3
241	22.1	101.2	37.2	25.8	20	16.4	13.9	12.2	10.8	9.7	8.8	8.1
242	18.3	98.4	36.2	25	19.4	15.9	13.6	11.8	10.5	9.4	8.6	7.8
243	13.8	95.5	35.1	24.3	18.9	15.5	13.2	11.5	10.2	9.1	8.3	7.6
244	18.2	92.6	34.1	23.6	18.3	15	12.8	11.1	9.9	8.9	8.1	7.4
245	15	84.4	33	22.8	17.7	14.5	12.4	10.8	9.6	8.6	7.8	7.2
246	16.3	77.8	31.8	22.1	17.1	14.1	12	10.4	9.2	8.3	7.6	6.9
247	16	74.4	30.7	21.3	16.5	13.6	11.6	10.1	8.9	8	7.3	6.7
248	16.7	69.3	29.5	20.5	15.9	13.1	11.1	9.7	8.6	7.8	7	6.8
249	16.1	63.1	28.2	19.7	15.3	12.6	10.7	9.4	8.3	7.5	6.8	7.1
250	15.3	57	26.8	18.8	14.6	12.1	10.3	9	8	7.2	6.5	10.5
251	16.6	59.5	26.2	18.3	14.2	11.7	10	8.7	7.7	6.9	6.3	17.3
252	19.2	62.3	25.5	17.7	13.7	11.3	9.6	8.4	7.4	6.7	6.1	27.5
253	9.9	105.2	38.7	26.8	20.8	17	14.5	12.6	11.2	10.1	9.1	8.5
254	8.4	105.7	38.9	26.9	20.9	17.1	14.6	12.7	11.3	10.1	9.2	8.4
255	8.1	106.2	39.1	27	21	17.2	14.6	12.8	11.3	10.2	9.2	8.5
256	8.2	106.8	39.3	27.2	21.1	17.3	14.7	12.8	11.4	10.2	9.3	8.5
257	9.2	107.3	39.5	27.3	21.2	17.4	14.8	12.9	11.4	10.3	9.3	8.6
258	12.7	107.8	39.7	27.5	21.3	17.5	14.9	12.9	11.5	10.3	9.4	8.6
259	14.5	106.4	39.2	27.1	21	17.2	14.7	12.8	11.3	10.2	9.3	8.5
260	13.3	103.1	37.9	26.3	20.4	16.7	14.2	12.4	11	9.9	9	8.2
261	10.3	94.1	36.6	25.4	19.7	16.2	13.7	12	10.6	9.5	8.7	8
262	12.5	93.9	35.5	24.6	19	15.6	13.3	11.6	10.3	9.2	8.4	7.7
263	13.6	85.7	34.1	23.7	18.3	15.1	12.8	11.2	9.9	8.9	8.1	7.4
264	9.8	69.8	32.1	22.4	17.5	14.4	12.3	10.7	9.5	8.5	7.8	7.1
265	16.5	78	31.6	21.9	17	14	11.9	10.4	9.2	8.3	7.5	6.9
266	17.4	76.2	30.5	21.1	16.4	13.4	11.4	10	8.8	7.9	7.2	6.8
267	13.7	56.5	27.8	19.6	15.4	12.7	10.8	9.4	8.4	7.5	6.9	6.4
268	9.6	42.4	24.4	17.7	14	11.7	10	8.8	7.8	7.1	6.5	6
269	12.6	49.3	25.1	17.8	14	11.5	9.9	8.6	7.7	6.9	6.3	8.5
270	15.2	54.9	25	17.5	13.6	11.2	9.5	8.3	7.4	6.6	6	19.8
271	8.4	108.8	40	27.7	21.5	17.6	15	13.1	11.6	10.4	9.5	8.7
272	8.3	109.6	40.3	27.9	21.6	17.8	15.1	13.2	11.7	10.5	9.5	8.7
273	8.6	110.5	40.6	28.1	21.8	17.9	15.2	13.3	11.8	10.6	9.6	8.8
274	9.7	111.4	41	28.4	22	18	15.3	13.4	11.9	10.7	9.7	8.9
275	9.1	112.2	41.3	28.6	22.2	18.2	15.5	13.5	11.9	10.7	9.8	8.9
276	10.9	113.1	41.6	28.8	22.3	18.3	15.6	13.6	12	10.8	9.8	9
277	12.7	111.6	41.1	28.4	22	18.1	15.4	13.4	11.9	10.7	9.7	8.9
278	12.2	103.7	39.6	27.4	21.3	17.5	14.9	12.9	11.5	10.3	9.4	8.6
279	10.1	93.6	38.1	26.4	20.5	16.8	14.3	12.5	11.1	9.9	9	8.3
280	8	82.9	36.3	25.2	19.6	16.1	13.7	12	10.6	9.6	8.7	8
281	8.4	77.7	34.7	24.2	18.8	15.5	13.2	11.5	10.2	9.2	8.4	7.7
282	8	67.7	32.6	22.9	17.9	14.8	12.6	11	9.8	8.8	8	7.3
283	13.6	70	31.8	22.2	17.3	14.2	12.1	10.6	9.4	8.5	7.7	7
284	12.6	62.9	30	21.1	16.5	13.6	11.6	10.1	9	8.1	7.3	6.7
285	10.9	50.1	27	19.4	15.3	12.6	10.8	9.5	8.4	7.6	6.9	6.4
286	6.6	38.7	23.5	17.3	13.9	11.6	10	8.8	7.8	7.1	6.5	5.9
287	8.4	41.1	23.5	17.1	13.5	11.3	9.7	8.5	7.6	6.8	6.2	6
288	11.3	43.6	23.3	16.7	13.2	10.9	9.3	8.2	7.3	6.5	6	11.8
289	8.6	112.3	41.3	28.6	22.2	18.2	15.5	13.5	12	10.8	9.8	9
290	8.8	113.5	41.8	28.9	22.4	18.4	15.6	13.6	12.1	10.9	9.9	9.1
291	8.9	114.8	42.2	29.2	22.7	18.6	15.8	13.8	12.2	11	10	9.2
292	9.3	116	42.7	29.5	22.9	18.8	16	13.9	12.3	11.1	10.1	9.2
293	9.6	117.2	43.1	29.8	23.1	19	16.1	14.1	12.5	11.2	10.2	9.3
294	12.8	118.4	43.5	30.1	23.4	19.2	16.3	14.2	12.6	11.3	10.3	9.4
295	15.8	116.8	43	29.8	23.1	18.9	16.1	14	12.4	11.2	10.2	9.3
296	13.7	112.6	41.4	28.7	22.2	18.2	15.5	13.5	12	10.8	9.8	9
297	11.4	105.1	39.8	27.6	21.4	17.5	14.9	13	11.5	10.4	9.4	8.6
298	10.6	92.5	38	26.4	20.5	16.8	14.3	12.5	11.1	9.9	9	8.3
299	9	78.9	35.8	25	19.4	16	13.6	11.9	10.6	9.5	8.6	7.9
300	7.5	67.7	33.3	23.5	18.4	15.2	12.9	11.3	10	9	8.2	7.5
301	9.5	62.5	31.5	22.3	17.5	14.4	12.3	10.8	9.6	8.6	7.8	7.2
302	9.7	55	29.2	20.9	16.4	13.6	11.6	10.2	9	8.1	7.4	6.8
303	8.5	45.6	26.3	19.1	15.2	12.6	10.8	9.5	8.5	7.6	7	6.4
304	6	33.5	21.9	16.5	13.4	11.3	9.8	8.6	7.7	7	6.4	5.9
305	6	33.7	21.4	16	12.9	10.8	9.4	8.3	7.4	6.7	6.1	5.6
306	5.5	29.5	19.3	14.6	11.9	10	8.7	7.7	6.9	6.2	5.7	5.5
307	8.9	115.9	42.6	29.5	22.9	18.8	16	13.9	12.3	11.1	10.1	9.2
308	9	117.5	43.2	29.9	23.2	19	16.2	14.1	12.5	11.2	10.2	9.4
309	9	119	43.8	30.3	23.5	19.3	16.4	14.3	12.7	11.4	10.4	9.5
310	9.2	120.6	44.4	30.7	23.8	19.5	16.6	14.5	12.8	11.5	10.5	9.6
311	9.7	122.1	45.2	31.2	24.2	19.8	16.9	14.7	13	11.7	10.6	9.7
312	10	123.6	46.1	31.8	24.6	20.1	17.1	14.9	13.2	11.9	10.8	9.9
313	10.6	121.9	44.9	31.1	24.1	19.8	16.8	14.7	13	11.7	10.6	9.7
314	12.2	114	43.1	29.9	23.1	19	16.2	14.1	12.5	11.2	10.2	9.4
315	11	106.6	41.3	28.6	22.2	18.2	15.5	13.5	12	10.8	9.8	9
316	14.8	102.8	39.6	27.4	21.3	17.5	14.8	12.9	11.5	10.3	9.4	8.6
317	13	88.5	37.5	26.1	20.2	16.6	14.1	12.3	10.9	9.8	8.9	8.2
318	9.4	72.2	34.6	24.3	19	15.7	13.4	11.7	10.4	9.3	8.5	7.8
319	7.3	60.9	31.8	22.6	17.8	14.7	12.6	11	9.8	8.8	8	7.3
320	7	48.4	28	20.4	16.2	13.5	11.6	10.2	9.1	8.2	7.5	6.9
321	6.6	42.6	25.7	18.9	15.1	12.6	10.9	9.5	8.5	7.7	7	6.5
322	6	32	21.4	16.3	13.3	11.2	9.8	8.6	7.7	7	6.4	5.9
323	5.5	25.6	18.2	14.2	11.8	10	8.8	7.8	7	6.4	5.9	5.4
324	5.2	21.5	15.8	12.6	10.5	9	7.9	7.1	6.4	5.8	5.4	5
325	8.9	116.1	42.7	29.6	22.9	18.8	16	13.9	12.4	11.1	10.1	9.3
326	9	117.8	43.3	30	23.3	19.1	16.2	14.1	12.5	11.3	10.2	9.4
327	9.1	119.5	44	30.4	23.6	19.4	16.5	14.3	12.7	11.4	10.4	9.5
328	9.3	121.2	44.6	30.9	23.9	19.6	16.7	14.5	12.9	11.6	10.5	9.7
329	9.6	122.8	46.3	31.8	24.5	20.1	17.1	14.8	13.2	11.8	10.7	9.8
330	10.2	124.5	47.2	32.3	24.9	20.4	17.3	15.1	13.4	12	10.9	10
331	9.9	121	45.3	31.3	24.3	19.9	17	14.8	13.1	11.8	10.7	9.8
332	9.2	106.6	43.4	30.1	23.3	19.2	16.3	14.2	12.6	11.3	10.3	9.4
333	8.7	96.2	41.4	28.8	22.4	18.4	15.6	13.6	12.1	10.9	9.9	9.1
334	8.5	88.2	39.4	27.5	21.4	17.6	15	13.1	11.6	10.4	9.5	8.7
335	9.4	85.4	37.8	26.4	20.5	16.9	14.4	12.5	11.1	10	9.1	8.3
336	10.6	76.6	35.7	25	19.5	16	13.7	11.9	10.6	9.5	8.7	7.9
337	8.2	63.1	32.6	23.2	18.2	15.1	12.9	11.2	10	9	8.2	7.5
338	6.9	47.5	28.2	20.7	16.5	13.8	11.8	10.4	9.3	8.4	7.6	7
339	6.4	37.8	24.4	18.4	14.9	12.5	10.9	9.6	8.6	7.8	7.1	6.5
340	6.3	30.8	21.2	16.3	13.4	11.4	9.9	8.8	7.9	7.2	6.6	6.1
341	5.7	27.3	19.2	15	12.4	10.5	9.2	8.2	7.4	6.7	6.1	5.7
342	5.4	19.4	14.9	12.1	10.3	8.9	7.9	7.1	6.4	5.9	5.4	5
343	5.5	21	15.9	12.8	10.8	9.4	8.3	7.4	6.7	6.1	5.6	5.2
344	6.1	21.9	16.8	13.7	11.6	10.1	8.9	8	7.3	6.7	6.2	5.7
345	6.7	21.9	17.2	14.2	12.2	10.7	9.5	8.5	7.8	7.1	6.6	6.1
346	7.3	27.5	20.8	16.9	14.2	12.3	10.9	9.8	8.9	8.1	7.5	10
347	8	26.7	20.8	17.2	14.6	12.8	11.3	10.2	9.3	8.5	7.9	15
348	8.8	19.2	16.3	14.1	12.5	11.2	10.2	9.3	8.6	8	7.5	9.7
349	8.7	112.9	41.5	28.8	22.3	18.3	15.6	13.6	12	10.8	9.8	9
350	8.7	114.5	42.1	29.2	22.6	18.6	15.8	13.7	12.2	11	10	9.1
351	8.8	116.1	42.7	29.6	22.9	18.8	16	13.9	12.4	11.1	10.1	9.3
352	9.1	117.7	43.3	30	23.2	19.1	16.2	14.1	12.5	11.3	10.2	9.4
353	9.5	119.4	43.9	30.4	23.6	19.3	16.4	14.3	12.7	11.4	10.4	9.5
354	9.9	121	44.5	30.8	23.9	19.6	16.7	14.5	12.9	11.6	10.5	9.6
355	9.7	119.9	44.1	30.5	23.7	19.4	16.5	14.4	12.8	11.5	10.4	9.6
356	9.3	110.3	42.7	29.6	22.9	18.8	16	14	12.4	11.1	10.1	9.3
357	8.9	99.4	41.1	28.5	22.1	18.2	15.5	13.5	12	10.8	9.8	9
358	8.5	88.2	39.2	27.4	21.3	17.5	14.9	13	11.5	10.4	9.4	8.6
359	8.3	81	37.5	26.3	20.5	16.8	14.3	12.5	11.1	10	9.1	8.3
360	11.3	81.8	36.5	25.5	19.8	16.3	13.9	12.1	10.7	9.7	8.8	8.1
361	7.8	65.3	33.5	23.8	18.6	15.4	13.2	11.5	10.2	9.2	8.4	7.7
362	7.3	53.6	30.3	22	17.4	14.5	12.4	10.9	9.7	8.7	8	7.3
363	6.7	42.6	26.6	19.8	15.9	13.3	11.5	10.1	9.1	8.2	7.5	6.9
364	6.4	30.5	21.5	16.8	13.8	11.8	10.3	9.1	8.2	7.5	6.9	6.3
365	6.1	26.3	19.1	15.2	12.7	10.9	9.5	8.5	7.7	7	6.4	6
366	5.8	23.6	17.5	14.1	11.8	10.2	8.9	8	7.2	6.6	6.1	5.6
367	6	20.3	15.8	13	11.1	9.7	8.6	7.7	7	6.4	5.9	5.5
368	6.6	24.3	18.5	15	12.7	11	9.7	8.7	7.9	7.2	6.7	6.2
369	7.1	21.2	17	14.3	12.3	10.8	9.7	8.7	8	7.3	6.8	6.3
370	7.7	22.1	17.8	15	13	11.5	10.3	9.3	8.5	7.8	7.3	6.8
371	8.3	27.2	21.3	17.6	15	13.1	11.7	10.5	9.6	8.8	8.1	8
372	9	28.4	22.4	18.5	15.9	13.9	12.3	11.1	10.1	9.3	8.6	12.9
373	8.4	109.7	40.4	27.9	21.7	17.8	15.1	13.2	11.7	10.5	9.5	8.7
374	8.5	111.2	40.9	28.3	22	18	15.3	13.4	11.8	10.6	9.7	8.9
375	8.6	112.8	41.5	28.7	22.3	18.3	15.5	13.5	12	10.8	9.8	9
376	8.7	114.3	42.1	29.1	22.6	18.5	15.8	13.7	12.2	10.9	9.9	9.1
377	8.9	115.9	42.6	29.5	22.9	18.8	16	13.9	12.3	11.1	10.1	9.2
378	9.4	117.4	43.2	29.9	23.2	19	16.2	14.1	12.5	11.2	10.2	9.4
379	9.3	116.8	43	29.7	23.1	18.9	16.1	14	12.4	11.2	10.2	9.3
380	9.1	112.7	41.9	29	22.5	18.5	15.7	13.7	12.1	10.9	9.9	9.1
381	8.7	99.3	40.6	28.2	21.9	18	15.3	13.3	11.8	10.6	9.7	8.9
382	8.5	91.7	39.3	27.4	21.2	17.5	14.9	13	11.5	10.3	9.4	8.6
383	8.2	85.3	38	26.5	20.6	17	14.4	12.6	11.2	10.1	9.1	8.4
384	8.2	77.8	36.5	25.6	19.9	16.4	14	12.2	10.8	9.8	8.9	8.1
385	9.3	70	34.7	24.5	19.2	15.8	13.5	11.8	10.5	9.4	8.6	7.9
386	7.5	56.2	31.5	22.8	18	14.9	12.8	11.2	10	9	8.2	7.6
387	7	43.6	27.4	20.5	16.5	13.8	12	10.5	9.4	8.5	7.8	7.2
388	6.7	36.3	24.4	18.7	15.2	12.9	11.2	9.9	8.9	8.1	7.4	6.8
389	6.6	26.3	19.5	15.7	13.1	11.3	10	8.9	8	7.3	6.8	6.3
390	6.3	25	18.7	15	12.6	10.9	9.6	8.6	7.8	7.1	6.5	6
391	6.5	22.5	17.4	14.3	12.1	10.6	9.4	8.4	7.6	7	6.5	6
392	6.9	23.2	18.1	15	12.8	11.2	9.9	8.9	8.1	7.5	6.9	6.4
393	7.5	21.8	17.6	14.8	12.8	11.3	10.1	9.1	8.3	7.7	7.1	6.6
394	8	25.9	20.4	16.9	14.4	12.6	11.2	10.1	9.2	8.5	7.8	7.3
395	8.7	25.9	20.7	17.3	14.9	13.1	11.7	10.5	9.6	8.8	8.2	7.6
396	9.2	29	22.8	18.9	16.2	14.2	12.6	11.4	10.4	9.5	8.8	8.6
397	8.1	106.5	39.2	27.1	21	17.3	14.7	12.8	11.3	10.2	9.3	8.5
398	8.2	108	39.7	27.5	21.3	17.5	14.9	13	11.5	10.3	9.4	8.6
399	8.3	109.4	40.3	27.9	21.6	17.7	15.1	13.1	11.7	10.5	9.5	8.7
400	8.5	110.9	40.8	28.2	21.9	18	15.3	13.3	11.8	10.6	9.6	8.8
401	8.6	112.4	41.4	28.6	22.2	18.2	15.5	13.5	12	10.8	9.8	9
402	8.7	113.9	41.9	29	22.5	18.5	15.7	13.7	12.1	10.9	9.9	9.1
403	8.7	113.7	41.8	28.9	22.4	18.4	15.7	13.6	12.1	10.9	9.9	9.1
404	8.6	111.7	41.1	28.4	22	18.1	15.4	13.4	11.9	10.7	9.7	8.9
405	8.7	108.2	40.4	27.9	21.7	17.8	15.1	13.2	11.7	10.5	9.5	8.7
406	8.5	96.7	39.4	27.3	21.2	17.4	14.8	12.9	11.5	10.3	9.4	8.6
407	10.4	93.5	38.6	26.8	20.8	17.1	14.5	12.7	11.2	10.1	9.2	8.4
408	12.1	87.8	37.7	26.2	20.4	16.7	14.2	12.4	11	9.9	9	8.3
409	11.1	78.7	36.3	25.4	19.8	16.3	13.9	12.1	10.8	9.7	8.8	8.1
410	9.9	68.8	34.5	24.4	19.1	15.8	13.5	11.8	10.5	9.4	8.6	7.9
411	7.5	52.4	30.7	22.4	17.8	14.9	12.8	11.2	10	9	8.2	7.6
412	7.3	44	27.8	20.8	16.8	14.1	12.2	10.7	9.6	8.7	7.9	7.3
413	6.9	32.9	23.2	18.1	14.9	12.7	11.1	9.9	8.9	8.1	7.4	6.9
414	6.7	23.7	18.3	15	12.8	11.1	9.8	8.8	8	7.4	6.8	6.3
415	6.9	24.3	18.8	15.4	13.1	11.4	10.1	9.1	8.2	7.5	7	6.5
416	7.4	25.5	19.8	16.2	13.8	12	10.7	9.6	8.7	8	7.4	6.9
417	7.8	26.8	20.8	17.1	14.6	12.7	11.3	10.1	9.2	8.5	7.8	7.3
418	8.4	29.2	22.5	18.4	15.6	13.6	12.1	10.8	9.8	9	8.3	7.7
419	8.9	27.7	21.9	18.2	15.6	13.7	12.2	11	10	9.2	8.5	7.9
420	9.5	31.3	24.4	20	17.1	14.9	13.2	11.9	10.8	9.9	9.2	8.6
421	7.8	103.2	38	26.3	20.4	16.7	14.2	12.4	11	9.9	9	8.2
422	8	104.7	38.5	26.7	20.7	17	14.4	12.6	11.1	10	9.1	8.3
423	8	106.1	39	27	20.9	17.2	14.6	12.7	11.3	10.2	9.2	8.5
424	8.1	107.5	39.6	27.4	21.2	17.4	14.8	12.9	11.4	10.3	9.4	8.6
425	8.2	108.9	40.1	27.7	21.5	17.7	15	13.1	11.6	10.4	9.5	8.7
426	8.3	110.4	40.6	28.1	21.8	17.9	15.2	13.2	11.8	10.6	9.6	8.8
427	8.3	110.5	40.7	28.1	21.8	17.9	15.2	13.3	11.8	10.6	9.6	8.8
428	8.2	107	40.2	27.9	21.6	17.7	15.1	13.1	11.6	10.5	9.5	8.7
429	8.5	107.3	39.8	27.6	21.4	17.6	14.9	13	11.5	10.4	9.4	8.6
430	8.5	99.6	39.3	27.3	21.1	17.4	14.8	12.9	11.4	10.3	9.3	8.5
431	8.4	86.4	38.3	26.7	20.8	17.1	14.5	12.7	11.2	10.1	9.2	8.4
432	13.7	94.5	38.4	26.7	20.7	17	14.4	12.6	11.2	10	9.1	8.4
433	12	83.3	37.4	26.1	20.3	16.7	14.2	12.4	11	9.9	9	8.3
434	11.5	76.4	36.3	25.5	19.9	16.4	14	12.2	10.8	9.8	8.9	8.1
435	9.2	65.3	34.4	24.5	19.3	15.9	13.6	11.9	10.6	9.6	8.7	8
436	7.7	51.6	30.9	22.7	18.1	15.1	13	11.4	10.2	9.2	8.4	7.7
437	7.5	43.8	28.2	21.2	17.2	14.4	12.5	11	9.9	8.9	8.2	7.5
438	7.2	32.9	23.5	18.5	15.3	13.1	11.5	10.2	9.2	8.4	7.7	7.1
439	7.4	25.4	19.7	16.2	13.8	12	10.7	9.6	8.7	8	7.4	6.9
440	7.8	29.1	22.1	18	15.2	13.1	11.6	10.4	9.4	8.6	8	7.4
441	8.2	26.1	20.6	17.1	14.7	12.9	11.5	10.4	9.4	8.7	8	7.5
442	8.8	27.7	21.8	18.1	15.5	13.6	12.1	10.9	9.9	9.1	8.4	7.9
443	9.2	30.5	23.8	19.6	16.7	14.6	12.9	11.6	10.6	9.7	9	8.3
444	9.8	32.8	25.4	20.8	17.7	15.4	13.6	12.3	11.1	10.2	9.4	9
445	7.6	100	36.8	25.5	19.7	16.2	13.8	12	10.7	9.6	8.7	8
446	7.6	101.4	37.3	25.8	20	16.4	14	12.2	10.8	9.7	8.8	8.1
447	7.7	102.7	37.8	26.2	20.3	16.6	14.2	12.3	10.9	9.8	8.9	8.2
448	7.8	104.1	38.3	26.5	20.6	16.9	14.3	12.5	11.1	10	9.1	8.3
449	7.9	105.5	38.8	26.9	20.8	17.1	14.5	12.7	11.2	10.1	9.2	8.4
450	8	106.8	39.3	27.2	21.1	17.3	14.7	12.8	11.4	10.2	9.3	8.5
451	8	107.4	39.5	27.3	21.2	17.4	14.8	12.9	11.4	10.3	9.3	8.6
452	8.1	107.1	39.4	27.3	21.2	17.4	14.8	12.9	11.4	10.3	9.3	8.5
453	8.3	105.2	39.3	27.2	21.1	17.3	14.7	12.8	11.4	10.2	9.3	8.5
454	9	102.2	39.2	27.1	21	17.3	14.7	12.8	11.4	10.2	9.3	8.5
455	11.5	97.9	39	27	21	17.2	14.6	12.8	11.3	10.2	9.3	8.5
456	9.5	82	37.9	26.5	20.7	17	14.5	12.6	11.2	10.1	9.2	8.4
457	9.8	77.7	37.3	26.2	20.5	16.9	14.4	12.6	11.2	10	9.1	8.4
458	8.4	66.8	35.5	25.4	20	16.5	14.1	12.4	11	9.9	9	8.3
459	9.8	64.5	35	25.1	19.8	16.4	14	12.3	10.9	9.9	9	8.2
460	8.3	57.5	33.3	24.3	19.3	16	13.8	12.1	10.8	9.7	8.9	8.2
461	7.9	47.8	30.3	22.7	18.3	15.4	13.3	11.7	10.5	9.5	8.7	8
462	7.8	40.3	27.4	21.1	17.3	14.6	12.7	11.3	10.1	9.2	8.4	7.8
463	7.9	35.3	25.4	20	16.6	14.2	12.5	11.1	10	9.1	8.4	7.7
464	8.2	32.2	24.1	19.4	16.3	14.1	12.4	11.1	10.1	9.2	8.5	7.9
465	8.6	27.3	21.6	17.9	15.4	13.5	12	10.8	9.9	9.1	8.4	7.8
466	9	32.1	24.6	20.1	17	14.8	13.1	11.8	10.7	9.8	9	8.4
467	9.5	36.9	27.5	22.1	18.6	16	14.1	12.6	11.4	10.4	9.6	8.9
468	9.9	38.2	28.5	22.9	19.2	16.6	14.6	13.1	11.8	10.8	10	9.3
469	7.7	104.2	38.4	26.5	20.6	16.9	14.4	12.5	11.1	10	9.1	8.3
470	8.2	104.9	38.6	26.7	20.7	17	14.5	12.6	11.2	10	9.1	8.4
471	8.3	105.5	38.8	26.9	20.8	17.1	14.5	12.7	11.2	10.1	9.2	8.4
472	12.5	106.1	39	27	20.9	17.2	14.6	12.7	11.3	10.2	9.2	8.5
473	10.6	98.5	39.1	27.1	21	17.3	14.7	12.8	11.4	10.2	9.3	8.5
474	10.3	87.7	38.8	27	21	17.3	14.7	12.8	11.4	10.2	9.3	8.5
475	14.2	86.4	38.8	27.1	21.1	17.3	14.8	12.9	11.4	10.3	9.4	8.6
476	12.2	79.9	38.3	26.9	21	17.3	14.8	12.9	11.4	10.3	9.4	8.6
477	10.1	71	37.1	26.4	20.7	17.2	14.7	12.8	11.4	10.3	9.3	8.6
478	8.7	62.5	35.4	25.6	20.3	16.9	14.5	12.7	11.3	10.2	9.3	8.5
479	8.5	55.5	33.6	24.8	19.8	16.6	14.3	12.5	11.2	10.1	9.2	8.5
480	8.3	47.9	31.1	23.5	19	16	13.9	12.3	11	9.9	9.1	8.4
481	8.4	49.2	31.9	24.1	19.5	16.4	14.2	12.5	11.2	10.2	9.3	8.6
482	8.8	45.2	30.8	23.7	19.4	16.4	14.3	12.6	11.4	10.3	9.4	8.7
483	9.1	36.3	26.9	21.6	18.1	15.6	13.7	12.2	11.1	10.1	9.3	8.6
484	9.5	39.3	28.7	22.9	19.1	16.4	14.4	12.8	11.6	10.6	9.7	9
485	9.9	41.7	30.2	24	19.9	17.1	15	13.3	12	11	10.1	9.3
486	10.2	40.7	30	24	20.1	17.3	15.2	13.6	12.2	11.2	10.3	9.5
487	7.5	101.1	37.2	25.7	20	16.4	13.9	12.1	10.8	9.7	8.8	8.1
488	7.6	102.6	37.7	26.1	20.3	16.6	14.1	12.3	10.9	9.8	8.9	8.2
489	8.1	104.1	38.3	26.5	20.5	16.9	14.3	12.5	11.1	10	9.1	8.3
490	8.8	105.6	38.8	26.9	20.8	17.1	14.5	12.7	11.2	10.1	9.2	8.4
491	10.2	101	39.3	27.2	21.1	17.3	14.7	12.8	11.4	10.2	9.3	8.5
492	13.5	102	39.9	27.6	21.4	17.6	14.9	13	11.6	10.4	9.4	8.7
493	15.1	97.9	40.2	27.9	21.7	17.8	15.1	13.2	11.7	10.5	9.6	8.8
494	14.9	94.2	40.5	28.2	21.9	18	15.3	13.3	11.8	10.6	9.7	8.9
495	12.4	80.8	39.5	27.9	21.8	18	15.3	13.4	11.9	10.7	9.7	8.9
496	10.6	72.5	38.5	27.5	21.6	17.9	15.3	13.4	11.9	10.7	9.8	9
497	9.3	64.2	36.9	26.9	21.3	17.7	15.2	13.3	11.9	10.7	9.8	9
498	9.2	59.9	36	26.5	21.1	17.7	15.2	13.3	11.9	10.8	9.8	9
499	9.4	61.4	36.8	27.1	21.6	18	15.5	13.6	12.2	11	10	9.2
500	9.3	55.7	35.5	26.6	21.4	18	15.6	13.7	12.3	11.1	10.2	9.4
501	9.6	48.9	33.3	25.6	20.9	17.7	15.4	13.6	12.3	11.1	10.2	9.4
502	9.9	50.3	34.2	26.3	21.5	18.2	15.8	14	12.6	11.4	10.5	9.7
503	10.1	50.5	34.6	26.7	21.9	18.6	16.2	14.3	12.9	11.7	10.7	9.9
504	10.4	47.5	33.6	26.3	21.7	18.5	16.2	14.4	12.9	11.8	10.8	10
505	7.2	98	36	24.9	19.3	15.9	13.5	11.8	10.4	9.4	8.5	7.8
506	7.4	100.3	36.9	25.5	19.8	16.3	13.8	12	10.7	9.6	8.7	8
507	7.6	102.7	37.8	26.1	20.3	16.6	14.1	12.3	10.9	9.8	8.9	8.2
508	8	101.3	38.6	26.7	20.7	17	14.5	12.6	11.2	10.1	9.1	8.4
509	8.4	102.3	39.5	27.3	21.2	17.4	14.8	12.9	11.4	10.3	9.3	8.6
510	13.1	104.1	40.3	27.9	21.6	17.8	15.1	13.2	11.7	10.5	9.5	8.7
511	13.3	95.4	40.7	28.3	22	18.1	15.4	13.4	11.9	10.7	9.7	8.9
512	14.2	94.9	41.4	28.8	22.4	18.4	15.7	13.7	12.1	10.9	9.9	9.1
513	15.6	94.2	42	29.3	22.8	18.8	16	13.9	12.4	11.1	10.1	9.3
514	12.7	85	41.6	29.4	22.9	18.9	16.1	14.1	12.5	11.3	10.3	9.4
515	9.9	75.8	40.6	29.1	22.9	19	16.2	14.2	12.6	11.4	10.4	9.5
516	9.8	69	39.5	28.7	22.8	19	16.3	14.3	12.7	11.5	10.5	9.6
517	9.7	64.9	38.8	28.6	22.8	19	16.4	14.4	12.8	11.6	10.6	9.7
518	9.8	68.2	40.2	29.4	23.4	19.5	16.8	14.8	13.2	11.9	10.8	10
519	10.1	66.9	40.3	29.7	23.7	19.8	17	15	13.4	12.1	11	10.1
520	10.2	54.3	36.3	27.7	22.5	19.1	16.5	14.6	13.1	11.9	10.9	10
521	10.5	60	38.7	29.2	23.6	19.9	17.2	15.2	13.6	12.3	11.3	10.4
522	10.7	53.8	36.6	28.2	23.1	19.6	17	15.1	13.5	12.3	11.2	10.4
523	7	94.8	34.9	24.1	18.7	15.4	13.1	11.4	10.1	9.1	8.2	7.6
524	7.2	98.1	36.1	25	19.4	15.9	13.5	11.8	10.4	9.4	8.5	7.8
525	7.5	100.2	37.3	25.8	20	16.4	14	12.2	10.8	9.7	8.8	8.1
526	7.7	97.3	38.3	26.6	20.6	16.9	14.4	12.5	11.1	10	9.1	8.3
527	8.4	99.8	39.5	27.4	21.2	17.4	14.8	12.9	11.5	10.3	9.4	8.6
528	11.8	103.5	40.7	28.2	21.9	18	15.3	13.3	11.8	10.6	9.6	8.8
529	14.3	98.5	41.6	28.9	22.4	18.4	15.7	13.7	12.1	10.9	9.9	9.1
530	12.7	91.6	42	29.3	22.9	18.8	16	14	12.4	11.2	10.1	9.3
531	13.7	93.6	43.1	30.1	23.5	19.3	16.5	14.4	12.7	11.5	10.4	9.6
532	12.7	91.4	43.7	30.7	23.9	19.7	16.8	14.7	13	11.7	10.7	9.8
533	11.3	86.4	43.7	31	24.3	20.1	17.1	15	13.3	12	10.9	10
534	10.7	79.4	43.2	31	24.4	20.2	17.3	15.2	13.5	12.2	11.1	10.2
535	10.8	77.6	43.3	31.2	24.7	20.5	17.6	15.4	13.7	12.4	11.3	10.3
536	12.7	94.2	46.9	33.1	25.9	21.4	18.2	15.9	14.2	12.7	11.6	10.6
537	11.4	93.2	47.2	33.4	26.2	21.6	18.5	16.1	14.3	12.9	11.8	10.8
538	10.6	62.8	40	30	24.2	20.3	17.5	15.5	13.8	12.5	11.4	10.5
539	10.8	64.7	40.9	30.6	24.6	20.7	17.9	15.7	14.1	12.7	11.6	10.7
540	10.9	63.2	40.6	30.6	24.7	20.8	18	15.8	14.2	12.8	11.7	10.8
541	6.7	91.7	33.7	23.4	18.1	14.9	12.6	11	9.8	8.8	8	7.3
542	7	95.3	35.2	24.4	18.9	15.5	13.2	11.5	10.2	9.2	8.3	7.6
543	7.4	96.2	36.7	25.4	19.7	16.2	13.8	12	10.6	9.6	8.7	8
544	7.7	94.8	38.1	26.4	20.5	16.8	14.3	12.5	11.1	9.9	9	8.3
545	8.2	96	39.5	27.4	21.3	17.5	14.9	12.9	11.5	10.3	9.4	8.6
546	12	103.4	41.1	28.5	22.1	18.1	15.4	13.4	11.9	10.7	9.7	8.9
547	11.5	97.8	42.1	29.3	22.8	18.7	15.9	13.9	12.3	11.1	10.1	9.2
548	10.4	91.7	42.8	30	23.4	19.2	16.4	14.3	12.7	11.4	10.4	9.5
549	12	93	44	30.9	24.1	19.8	16.9	14.8	13.1	11.8	10.7	9.8
550	14.3	97.6	45.6	32	24.9	20.5	17.5	15.3	13.6	12.2	11.1	10.2
551	13.9	93.8	46.2	32.6	25.5	21	17.9	15.7	13.9	12.5	11.4	10.5
552	12.2	90.5	46.6	33.1	26	21.5	18.4	16.1	14.3	12.9	11.7	10.7
553	11.3	88.1	46.8	33.4	26.3	21.8	18.6	16.3	14.5	13.1	11.9	10.9
554	11.7	97.4	48.7	34.5	27	22.3	19	16.6	14.8	13.3	12.1	11.1
555	11.7	100	49.4	34.9	27.3	22.5	19.2	16.8	14.9	13.4	12.2	11.2
556	11	87.2	47.5	34.1	26.9	22.3	19.1	16.7	14.9	13.4	12.2	11.2
557	11	71	43.5	32.2	25.8	21.6	18.6	16.3	14.6	13.2	12	11.1
558	11.1	73.8	44.5	32.8	26.2	21.9	18.9	16.6	14.8	13.4	12.2	11.2
559	6.6	88.6	32.6	22.6	17.5	14.4	12.2	10.6	9.4	8.5	7.7	7.1
560	6.9	87.7	34.3	23.8	18.4	15.1	12.9	11.2	10	8.9	8.1	7.5
561	7.2	90.9	36.1	25	19.4	15.9	13.6	11.8	10.5	9.4	8.6	7.8
562	7.6	90.6	37.7	26.2	20.3	16.7	14.2	12.4	11	9.9	9	8.2
563	8.1	95	39.5	27.4	21.3	17.5	14.9	13	11.5	10.4	9.4	8.6
564	10.8	101.2	41.4	28.7	22.3	18.3	15.6	13.6	12	10.8	9.8	9
565	10.3	95.7	42.6	29.7	23.1	19	16.2	14.1	12.5	11.3	10.2	9.4
566	10.6	91.6	43.5	30.6	23.9	19.7	16.8	14.6	13	11.7	10.6	9.7
567	10.6	89.3	44.5	31.4	24.6	20.3	17.3	15.1	13.4	12.1	11	10.1
568	11.3	93	46.2	32.7	25.5	21.1	18	15.7	14	12.6	11.4	10.5
569	12.3	93.9	47.5	33.7	26.4	21.8	18.6	16.3	14.5	13	11.8	10.9
570	12.1	91.9	48.3	34.5	27.1	22.4	19.2	16.7	14.9	13.4	12.2	11.2
571	12.2	93.5	49.2	35.1	27.6	22.8	19.5	17.1	15.2	13.7	12.5	11.4
572	13.7	108	51.6	36.3	28.3	23.3	19.9	17.4	15.4	13.9	12.6	11.6
573	16.5	118.6	53	36.9	28.7	23.6	20.1	17.6	15.6	14	12.7	11.7
574	12.2	110.2	52.3	36.7	28.6	23.6	20.1	17.5	15.6	14	12.8	11.7
575	11.4	90.7	49.2	35.3	27.9	23.1	19.8	17.3	15.4	13.9	12.6	11.6
576	11.4	90.5	49.3	35.4	27.9	23.2	19.8	17.4	15.5	13.9	12.7	11.7
577	6.4	86.7	31.9	22.1	17.1	14.1	11.9	10.4	9.2	8.3	7.5	6.9
578	6.7	90.3	33.9	23.4	18.2	14.9	12.7	11.1	9.8	8.8	8	7.3
579	7.2	86.4	35.6	24.7	19.2	15.7	13.4	11.7	10.4	9.3	8.5	7.8
580	7.6	88.8	37.4	26	20.2	16.6	14.1	12.3	10.9	9.8	8.9	8.2
581	8	92.7	39.3	27.3	21.2	17.4	14.8	12.9	11.5	10.3	9.4	8.6
582	9.2	100.1	41.4	28.8	22.3	18.3	15.6	13.6	12.1	10.8	9.9	9
583	12.2	102.8	43.3	30.1	23.3	19.2	16.3	14.2	12.6	11.3	10.3	9.5
584	11	97.4	44.4	31.1	24.2	19.9	17	14.8	13.1	11.8	10.7	9.8
585	10.8	92	45.2	31.9	24.9	20.6	17.5	15.3	13.6	12.3	11.1	10.2
586	11.2	90.6	46.3	32.8	25.7	21.3	18.2	15.9	14.1	12.7	11.6	10.6
587	11.8	93.5	48	34.1	26.7	22.1	18.9	16.5	14.7	13.2	12	11
588	12.2	92.3	49	35	27.5	22.8	19.5	17	15.1	13.7	12.4	11.4
589	12.6	97.2	50.5	35.9	28.2	23.3	19.9	17.4	15.5	14	12.7	11.7
590	14.7	116.3	53.2	37.2	29	23.8	20.3	17.7	15.7	14.2	12.9	11.8
591	18.4	129.1	58.1	39.3	30.2	24.7	20.9	18.2	16.1	14.4	13.1	12
592	12.7	119.2	53.7	37.5	29.2	24	20.4	17.8	15.8	14.2	12.9	11.9
593	11.7	105	52.1	36.8	28.8	23.8	20.3	17.7	15.7	14.2	12.9	11.8
594	11.3	96.3	50.7	36.2	28.4	23.5	20.1	17.6	15.7	14.1	12.8	11.8
595	6.4	86.1	31.7	21.9	17	14	11.9	10.3	9.2	8.2	7.5	6.9
596	6.7	90	33.6	23.3	18	14.8	12.6	11	9.7	8.8	8	7.3
597	7.1	85.1	35.3	24.5	19	15.6	13.3	11.6	10.3	9.2	8.4	7.7
598	7.5	86.1	37	25.8	20	16.4	14	12.2	10.8	9.7	8.9	8.1
599	7.9	91.4	39	27.1	21.1	17.3	14.7	12.8	11.4	10.2	9.3	8.5
600	8.6	96.1	40.9	28.5	22.1	18.2	15.5	13.5	12	10.8	9.8	9
601	9.6	99.4	42.8	29.8	23.1	19	16.2	14.1	12.5	11.3	10.2	9.4
602	11.1	103.6	44.7	31.1	24.2	19.9	16.9	14.7	13.1	11.8	10.7	9.8
603	10.7	98.3	45.7	32	25	20.6	17.5	15.3	13.6	12.2	11.1	10.2
604	11	94.9	46.7	32.9	25.7	21.2	18.1	15.8	14.1	12.7	11.5	10.6
605	11.5	91.9	47.5	33.7	26.5	21.9	18.7	16.3	14.5	13.1	11.9	10.9
606	12.2	94.4	49.1	34.9	27.4	22.7	19.4	16.9	15.1	13.6	12.4	11.3
607	12.5	100	50.7	35.9	28.1	23.2	19.9	17.3	15.4	13.9	12.6	11.6
608	13	107.4	51.9	36.5	28.5	23.5	20	17.5	15.5	14	12.7	11.7
609	15.4	125.4	55.2	38	29.4	24.1	20.5	17.8	15.8	14.2	12.9	11.8
610	13.6	125.4	55.2	38	29.4	24.2	20.5	17.9	15.9	14.2	12.9	11.9
611	12.3	119.4	53.6	37.4	29.1	23.9	20.4	17.8	15.8	14.2	12.9	11.8
612	11.2	107.4	52.3	36.9	28.8	23.8	20.3	17.7	15.7	14.1	12.9	11.8
613	6.3	85.6	31.5	21.8	16.9	13.9	11.8	10.3	9.1	8.2	7.4	6.8
614	6.7	89	33.4	23.1	17.9	14.7	12.5	10.9	9.7	8.7	7.9	7.2
615	7.1	86.5	35.1	24.4	18.9	15.5	13.2	11.5	10.2	9.2	8.3	7.7
616	7.5	88	36.9	25.6	19.9	16.4	13.9	12.1	10.8	9.7	8.8	8.1
617	7.8	91.8	38.8	26.9	20.9	17.2	14.6	12.8	11.3	10.2	9.2	8.5
618	8.5	99.8	40.9	28.3	22	18.1	15.4	13.4	11.9	10.7	9.7	8.9
619	9.1	97.7	42.4	29.5	22.9	18.8	16	14	12.4	11.2	10.1	9.3
620	9.8	98.4	44	30.7	23.9	19.6	16.7	14.6	12.9	11.6	10.6	9.7
621	10.5	104.3	46	32.1	24.9	20.5	17.5	15.2	13.5	12.2	11	10.1
622	11.1	104.3	47.5	33.2	25.9	21.3	18.1	15.8	14	12.6	11.5	10.5
623	11.3	94.5	47.6	33.7	26.4	21.8	18.6	16.3	14.5	13	11.8	10.9
624	12	93.5	48.7	34.6	27.2	22.5	19.2	16.8	14.9	13.5	12.3	11.3
625	13.6	104.3	51.1	36	28.1	23.2	19.8	17.3	15.4	13.8	12.6	11.5
626	13.7	110.9	52	36.5	28.4	23.4	20	17.4	15.5	13.9	12.7	11.6
627	14	116.6	52.8	36.9	28.7	23.6	20.1	17.5	15.6	14	12.7	11.7
628	14.8	131.5	59.6	39.8	30.4	24.7	20.9	18.2	16.1	14.4	13.1	12
629	12.3	130.3	58.2	39.3	30.1	24.6	20.8	18.1	16	14.4	13	11.9
630	11.7	121.8	53.7	37.4	29.1	23.9	20.4	17.7	15.8	14.2	12.9	11.8
631	6.3	85	31.3	21.6	16.8	13.8	11.7	10.2	9.1	8.1	7.4	6.8
632	6.6	86.2	33.1	23	17.8	14.6	12.4	10.8	9.6	8.6	7.8	7.2
633	7	87.5	35	24.2	18.8	15.4	13.1	11.4	10.1	9.1	8.3	7.6
634	7.4	84.1	36.4	25.4	19.7	16.2	13.8	12	10.7	9.6	8.7	8
635	7.8	90.8	38.5	26.7	20.8	17.1	14.5	12.7	11.2	10.1	9.2	8.4
636	8.3	95.1	40.3	28	21.8	17.9	15.2	13.3	11.8	10.6	9.6	8.8
637	8.8	95.1	41.9	29.2	22.7	18.7	15.9	13.9	12.3	11.1	10.1	9.2
638	9.4	96	43.5	30.4	23.7	19.5	16.6	14.5	12.8	11.5	10.5	9.6
639	10.2	102.1	45.5	31.8	24.7	20.3	17.3	15.1	13.4	12	11	10
640	11.3	107.4	47.5	33.1	25.7	21.2	18	15.7	14	12.5	11.4	10.5
641	11.2	100.4	48.2	33.9	26.5	21.8	18.6	16.2	14.4	13	11.8	10.8
642	11.7	96.6	48.9	34.7	27.2	22.4	19.2	16.7	14.9	13.4	12.2	11.2
643	12.2	105.9	51	35.9	28	23.1	19.7	17.2	15.3	13.7	12.5	11.5
644	13	113.9	52.1	36.4	28.3	23.3	19.9	17.3	15.4	13.8	12.6	11.5
645	12.1	114.8	52.3	36.6	28.5	23.4	20	17.4	15.4	13.9	12.6	11.6
646	12.8	128	56.9	38.6	29.7	24.2	20.5	17.9	15.8	14.2	12.9	11.8
647	19.7	147.2	70.5	45.8	33.5	26.7	22.3	19.1	16.8	15	13.5	12.8
648	13.6	142.2	67.8	43.1	32.2	25.9	21.7	18.8	16.5	14.8	13.4	12.5
649	6.2	84.4	31.1	21.5	16.7	13.7	11.6	10.1	9	8.1	7.3	6.7
650	6.6	89.6	32.9	22.8	17.7	14.5	12.3	10.8	9.5	8.6	7.8	7.1
651	7	91.2	34.8	24.1	18.7	15.3	13	11.4	10.1	9.1	8.2	7.5
652	7.4	87.6	36.4	25.3	19.6	16.1	13.7	12	10.6	9.5	8.7	7.9
653	7.8	86.3	37.9	26.4	20.5	16.9	14.4	12.5	11.1	10	9.1	8.3
654	8.2	90.6	39.8	27.7	21.5	17.7	15.1	13.2	11.7	10.5	9.5	8.7
655	8.7	95.6	41.7	29	22.6	18.6	15.8	13.8	12.2	11	10	9.2
656	9.3	99.1	43.5	30.3	23.6	19.4	16.5	14.4	12.8	11.5	10.4	9.6
657	9.9	99.3	45	31.4	24.5	20.1	17.1	15	13.3	11.9	10.9	10
658	10.9	107.2	47.2	32.9	25.6	21	17.9	15.6	13.8	12.4	11.3	10.4
659	11.4	105.9	48.5	33.9	26.4	21.8	18.5	16.2	14.3	12.9	11.7	10.8
660	11.5	98.4	48.9	34.6	27	22.3	19	16.6	14.8	13.3	12.1	11.1
661	11.8	104.9	50.6	35.6	27.8	22.9	19.5	17	15.1	13.6	12.4	11.4
662	13.2	114.4	51.8	36.2	28.2	23.2	19.7	17.2	15.3	13.7	12.5	11.5
663	13.9	119.9	52.4	36.5	28.4	23.3	19.9	17.3	15.4	13.8	12.6	11.5
664	13.9	132.8	59.6	39.6	30.2	24.5	20.7	18	15.9	14.2	12.9	11.8
665	22.1	146.3	70.2	45.2	33.2	26.5	22.1	19	16.7	14.9	13.4	12.8
666	18.1	147	70.9	45.6	33.4	26.6	22.2	19.1	16.8	15	13.5	12.7
667	6.2	83.9	30.9	21.4	16.6	13.6	11.6	10.1	8.9	8	7.3	6.7
668	6.6	88.9	32.7	22.6	17.6	14.4	12.3	10.7	9.5	8.5	7.7	7.1
669	6.9	94	34.6	23.9	18.6	15.2	13	11.3	10	9	8.2	7.5
670	7.3	93.5	36.4	25.2	19.5	16	13.6	11.9	10.5	9.5	8.6	7.9
671	7.7	93.5	38.1	26.4	20.5	16.8	14.3	12.5	11.1	10	9.1	8.3
672	8.2	91.4	39.6	27.5	21.4	17.6	15	13.1	11.6	10.4	9.5	8.7
673	8.6	94	41.3	28.8	22.4	18.4	15.7	13.7	12.1	10.9	9.9	9.1
674	9	95.5	42.9	30	23.3	19.2	16.3	14.2	12.6	11.4	10.3	9.5
675	9.6	96.6	44.5	31.1	24.2	19.9	17	14.8	13.2	11.8	10.8	9.9
676	10.3	102.5	46.4	32.5	25.3	20.8	17.7	15.4	13.7	12.3	11.2	10.3
677	10.9	104.3	48.1	33.6	26.2	21.6	18.4	16	14.2	12.8	11.6	10.7
678	11.5	99.6	48.8	34.4	26.9	22.2	18.9	16.5	14.7	13.2	12	11
679	11.6	103.3	50	35.2	27.5	22.7	19.3	16.9	15	13.5	12.3	11.3
680	14.1	118	51.8	36.1	28	23.1	19.6	17.1	15.2	13.7	12.4	11.4
681	13.4	125.7	53.8	37	28.6	23.5	19.9	17.4	15.4	13.8	12.6	11.5
682	16.9	142.7	66.3	41.9	31.4	25.3	21.2	18.3	16.1	14.4	13.1	11.9
683	25.2	145.4	70.2	45.5	33.3	26.5	22.1	19	16.6	14.8	13.4	12.9
684	18.5	146.1	70.1	45.1	33.1	26.4	22	19	16.7	14.9	13.4	12.4
685	6.1	83.3	30.6	21.2	16.4	13.5	11.5	10	8.9	8	7.2	6.6
686	6.5	88.3	32.5	22.5	17.4	14.3	12.2	10.6	9.4	8.5	7.7	7
687	6.8	93.3	34.3	23.8	18.4	15.1	12.9	11.2	9.9	8.9	8.1	7.4
688	7.2	98.4	36.2	25	19.4	15.9	13.6	11.8	10.5	9.4	8.6	7.8
689	7.7	100.7	38	26.3	20.4	16.7	14.2	12.4	11	9.9	9	8.2
690	8.1	99.7	39.7	27.5	21.4	17.5	14.9	13	11.5	10.4	9.4	8.6
691	8.6	105.6	41.6	28.8	22.4	18.4	15.6	13.6	12.1	10.8	9.9	9
692	9.1	102.5	43.1	30	23.3	19.1	16.3	14.2	12.6	11.3	10.3	9.4
693	9.6	100.4	44.5	31	24.1	19.8	16.9	14.7	13.1	11.8	10.7	9.8
694	10.1	100.2	45.9	32.1	25	20.6	17.5	15.3	13.6	12.2	11.1	10.2
695	10.9	101.7	47.5	33.3	25.9	21.3	18.2	15.9	14.1	12.7	11.5	10.6
696	11.4	99.6	48.5	34.2	26.7	22	18.8	16.4	14.6	13.1	11.9	10.9
697	11.4	99.5	49.2	34.8	27.2	22.4	19.1	16.7	14.9	13.4	12.2	11.2
698	12.2	109.4	50.7	35.5	27.6	22.8	19.4	16.9	15	13.5	12.3	11.3
699	13.7	119.4	51.8	36.1	28	23	19.6	17.1	15.2	13.6	12.4	11.4
700	18.1	143.7	67.3	42.1	31.4	25.3	21.2	18.3	16.1	14.4	13	11.9
701	29.3	144.5	70	45.2	33.1	26.3	21.9	18.8	16.5	14.8	13.3	13
702	22.4	145.3	69.6	45.6	33.3	26.5	22.1	19	16.6	14.8	13.4	12.4
703	21.2	146.1	71.3	46.8	34	26.9	22.4	19.2	16.8	15	13.5	12.8
704	20.6	146.9	74.4	50.2	35.7	28	23.1	19.8	17.3	15.4	13.8	13.3
705	19	147.7	74.5	50.7	36	28.2	23.3	19.9	17.4	15.5	13.9	14.4
706	12.4	148.4	75.2	50	35.7	28.1	23.2	19.9	17.4	15.5	13.9	14.3
707	10.2	149.2	74.7	49	35.3	27.8	23.1	19.8	17.3	15.4	13.9	12.8
708	10	150	75.8	49.6	35.6	28.1	23.3	19.9	17.5	15.5	14	12.8
709	6.1	82.7	30.4	21.1	16.3	13.4	11.4	9.9	8.8	7.9	7.2	6.6
710	6.5	87.7	32.3	22.3	17.3	14.2	12.1	10.5	9.3	8.4	7.6	7
711	6.8	92.7	34.1	23.6	18.3	15	12.8	11.1	9.9	8.9	8.1	7.4
712	7.2	97.6	35.9	24.9	19.3	15.8	13.5	11.7	10.4	9.3	8.5	7.8
713	7.7	102.6	37.7	26.1	20.2	16.6	14.1	12.3	10.9	9.8	8.9	8.2
714	8.3	106.8	39.6	27.4	21.2	17.4	14.8	12.9	11.5	10.3	9.4	8.6
715	8.9	107.8	41.4	28.6	22.2	18.2	15.5	13.5	12	10.8	9.8	9
716	9.4	100.8	42.7	29.7	23.1	19	16.1	14.1	12.5	11.2	10.2	9.3
717	10.1	104.1	44.5	30.9	24	19.7	16.8	14.6	13	11.7	10.6	9.7
718	10.6	106.7	46.2	32.1	25	20.5	17.5	15.2	13.5	12.2	11	10.1
719	12.9	107.8	47.7	33.3	25.9	21.3	18.1	15.8	14	12.6	11.5	10.5
720	15.4	110	49.4	34.5	26.8	22.1	18.8	16.4	14.5	13.1	11.9	10.9
721	12.8	102.6	49.4	34.7	27.1	22.3	19	16.6	14.8	13.3	12.1	11.1
722	11.1	99.2	49.1	34.7	27.1	22.4	19.1	16.7	14.8	13.3	12.1	11.1
723	11.1	104.5	50	35.2	27.5	22.6	19.3	16.8	15	13.5	12.2	11.2
724	18.4	133.9	60.1	39.5	29.9	24.3	20.5	17.7	15.7	14	12.7	11.6
725	34.5	143.6	70.8	46.4	33.6	26.6	22.1	18.9	16.6	14.8	13.3	13.3
726	29.2	144.5	71.3	47.3	34.1	26.9	22.3	19.1	16.8	14.9	13.5	12.7
727	22.2	145.3	71.3	47	34	26.9	22.4	19.2	16.8	15	13.5	12.4
728	21.8	146.2	73.4	49.7	35.4	27.8	23	19.6	17.2	15.3	13.7	13
729	19.6	147	74.7	51.4	36.2	28.3	23.4	19.9	17.4	15.5	13.9	13.4
730	16.1	147.9	74.4	49.3	35.3	27.8	23.1	19.7	17.3	15.4	13.8	13.6
731	10.1	148.7	74.4	48.7	35.1	27.7	23	19.7	17.3	15.4	13.9	12.7
732	9.8	149.6	74.8	48.9	35.3	27.9	23.1	19.8	17.4	15.5	13.9	12.8
733	6.1	82.2	30.2	20.9	16.2	13.3	11.3	9.9	8.7	7.9	7.1	6.6
734	6.4	87.1	32	22.2	17.2	14.1	12	10.5	9.3	8.3	7.6	6.9
735	6.9	92	33.8	23.4	18.2	14.9	12.7	11	9.8	8.8	8	7.3
736	7.5	96.9	35.6	24.7	19.1	15.7	13.4	11.6	10.3	9.3	8.4	7.7
737	7.9	101.8	37.4	25.9	20.1	16.5	14	12.2	10.8	9.7	8.9	8.1
738	8.4	106.7	39.3	27.2	21.1	17.3	14.7	12.8	11.4	10.2	9.3	8.5
739	9	109.8	41.1	28.4	22	18.1	15.4	13.4	11.9	10.7	9.7	8.9
740	11.7	110.2	42.8	29.6	23	18.9	16	14	12.4	11.1	10.1	9.3
741	15.6	116.4	44.6	30.9	24	19.7	16.7	14.6	12.9	11.6	10.6	9.7
742	15.2	111.8	46.1	32	24.9	20.4	17.4	15.1	13.4	12.1	11	10.1
743	16.6	114.6	47.9	33.2	25.8	21.2	18	15.7	13.9	12.5	11.4	10.4
744	18.5	115.8	49.5	34.4	26.7	22	18.7	16.3	14.5	13	11.8	10.8
745	16	104.7	49.3	34.6	27	22.2	18.9	16.5	14.7	13.2	12	11
746	13.6	99.4	48.9	34.5	26.9	22.2	19	16.6	14.7	13.2	12	11.1
747	12.8	99.3	49.1	34.6	27.1	22.4	19.1	16.7	14.8	13.3	12.1	11.1
748	16.2	110.6	50.7	35.5	27.6	22.7	19.4	16.9	15	13.5	12.3	11.3
749	29.2	142.7	67.9	42.6	31.6	25.3	21.2	18.3	16.1	14.4	13	11.9
750	30.7	143.7	69.6	46.1	33.4	26.5	22	18.9	16.6	14.8	13.3	12.4
751	27.8	144.6	70.8	46.8	33.9	26.8	22.3	19.1	16.7	14.9	13.4	12.5
752	24.4	145.5	72.4	48.4	34.7	27.3	22.7	19.4	17	15.1	13.6	12.8
753	18.2	146.4	73.4	49.8	35.4	27.8	23	19.7	17.2	15.3	13.8	12.6
754	18	147.3	73.8	50.3	35.7	28	23.2	19.8	17.3	15.4	13.9	13.2
755	9.6	139.3	67.3	43.1	32.2	25.9	21.8	18.8	16.6	14.8	13.4	12.2
756	8.6	132.3	62.7	41.2	31.3	25.3	21.4	18.5	16.4	14.7	13.3	12.2
757	6	81.6	30	20.8	16.1	13.2	11.2	9.8	8.7	7.8	7.1	6.5
758	6.4	86.5	31.8	22	17.1	14	11.9	10.4	9.2	8.3	7.5	6.9
759	7	91.3	33.6	23.3	18	14.8	12.6	11	9.7	8.7	7.9	7.3
760	10.3	96.2	35.4	24.5	19	15.6	13.3	11.5	10.2	9.2	8.4	7.7
761	9.6	101	37.2	25.7	19.9	16.4	13.9	12.1	10.8	9.7	8.8	8.1
762	10.7	105.9	38.9	27	20.9	17.2	14.6	12.7	11.3	10.1	9.2	8.4
763	14.6	110.7	40.7	28.2	21.9	17.9	15.3	13.3	11.8	10.6	9.6	8.8
764	17.4	115.6	42.5	29.4	22.8	18.7	15.9	13.9	12.3	11.1	10.1	9.2
765	20.1	120.4	45.3	31.1	24	19.7	16.7	14.5	12.9	11.6	10.5	9.6
766	19.7	120.6	47.6	32.5	25.1	20.5	17.4	15.2	13.4	12.1	11	10
767	23.8	130.1	56.1	36.4	27.5	22.3	18.8	16.3	14.3	12.8	11.6	10.6
768	22.9	122.8	52.6	35.6	27.4	22.3	18.9	16.5	14.6	13.1	11.9	10.9
769	19.3	110.4	49.6	34.6	26.9	22.1	18.9	16.5	14.6	13.1	11.9	11
770	18.1	107.3	49.6	34.7	27	22.2	19	16.5	14.7	13.2	12	11
771	20.4	111.9	50.3	35.1	27.3	22.5	19.1	16.7	14.8	13.3	12.1	11.1
772	21.3	118.1	51.1	35.5	27.6	22.7	19.3	16.8	14.9	13.4	12.2	11.2
773	24.3	130.4	58.1	38.6	29.4	23.9	20.2	17.5	15.5	13.9	12.6	11.5
774	29.4	142.8	68.9	44.4	32.5	25.9	21.6	18.6	16.3	14.6	13.1	12
775	29.5	143.8	71.1	45.9	33.4	26.5	22	18.9	16.6	14.8	13.3	12.1
776	29.2	144.8	72.5	47.7	34.3	27.1	22.5	19.2	16.8	15	13.5	12.7
777	18.2	142.2	70.9	46.3	33.7	26.8	22.3	19.1	16.8	14.9	13.5	12.3
778	13.9	136.1	66.7	44.2	32.7	26.2	21.9	18.9	16.6	14.8	13.4	12.2
779	8.1	113.4	52.6	36.9	28.7	23.7	20.2	17.6	15.6	14	12.8	11.7
780	7.4	113.5	52.9	37.1	28.9	23.8	20.3	17.7	15.7	14.1	12.9	11.8
781	6.2	81	29.8	20.6	16	13.1	11.2	9.7	8.6	7.8	7	6.5
782	6.3	85.8	31.6	21.9	16.9	13.9	11.8	10.3	9.1	8.2	7.5	6.8
783	7	90.6	33.3	23.1	17.9	14.7	12.5	10.9	9.6	8.7	7.9	7.2
784	11.8	95.4	35.1	24.3	18.8	15.5	13.1	11.5	10.2	9.1	8.3	7.6
785	13	100.2	36.9	25.5	19.8	16.2	13.8	12	10.7	9.6	8.7	8
786	12.8	105	38.6	26.7	20.7	17	14.5	12.6	11.2	10.1	9.1	8.4
787	16.7	109.8	40.4	28	21.7	17.8	15.1	13.2	11.7	10.5	9.6	8.8
788	19.3	114.6	42.2	29.2	22.6	18.6	15.8	13.8	12.2	11	10	9.1
789	21	119.4	45.6	31.1	24	19.6	16.6	14.5	12.8	11.5	10.5	9.6
790	21.5	124.2	50.4	33.6	25.6	20.8	17.6	15.3	13.5	12.1	11	10.1
791	24.8	128.5	55.5	36.1	27.3	22.1	18.6	16.1	14.2	12.7	11.5	10.6
792	24.2	121.3	52.7	35.6	27.3	22.2	18.8	16.4	14.5	13	11.8	10.8
793	24	117.7	50.2	34.8	27	22.1	18.8	16.4	14.6	13.1	11.9	10.9
794	24.6	117.8	50.1	34.8	27	22.2	18.9	16.5	14.6	13.2	12	11
795	23.9	113.3	50.1	34.9	27.2	22.3	19	16.6	14.7	13.2	12	11
796	21.9	110.4	50.1	35	27.3	22.4	19.1	16.7	14.8	13.3	12.1	11.1
797	24.4	119.3	52.1	36	27.9	22.9	19.5	16.9	15	13.5	12.3	11.3
798	25.4	117.5	51.4	35.8	27.8	22.9	19.5	17	15.1	13.5	12.3	11.3
799	23.6	117.7	51.7	36	28	23	19.6	17.1	15.2	13.6	12.4	11.4
800	23.7	133.9	63.5	40.9	30.8	24.9	20.9	18.1	16	14.3	12.9	11.8
801	24.4	139.5	68.8	45.6	33.3	26.5	22.1	19	16.6	14.8	13.4	12.2
802	18.9	129.3	62.5	41.2	31.1	25.1	21.2	18.3	16.2	14.5	13.1	12
803	8.6	109.6	52.1	36.6	28.5	23.5	20	17.5	15.5	14	12.7	11.7
804	6.7	104.5	51.7	36.5	28.5	23.5	20.1	17.5	15.6	14	12.8	11.7
805	6.1	80.5	29.6	20.5	15.9	13	11.1	9.7	8.6	7.7	7	6.4
806	6.3	85.2	31.3	21.7	16.8	13.8	11.7	10.2	9.1	8.2	7.4	6.8
807	7	89.9	33.1	22.9	17.8	14.6	12.4	10.8	9.6	8.6	7.8	7.2
808	7.5	94.7	34.8	24.1	18.7	15.3	13	11.4	10.1	9.1	8.2	7.6
809	12.1	99.4	36.6	25.3	19.6	16.1	13.7	11.9	10.6	9.5	8.6	7.9
810	11.8	104.2	38.3	26.5	20.6	16.9	14.4	12.5	11.1	10	9.1	8.3
811	15.7	108.9	40.1	27.7	21.5	17.6	15	13.1	11.6	10.4	9.5	8.7
812	18.3	113.7	41.8	28.9	22.4	18.4	15.7	13.6	12.1	10.9	9.9	9.1
813	20	118.4	44.1	30.4	23.5	19.3	16.4	14.3	12.6	11.4	10.3	9.5
814	20.4	120.7	48.1	32.6	25	20.4	17.3	15	13.3	11.9	10.8	9.9
815	23.6	120.4	50.4	34	26	21.2	18	15.6	13.8	12.4	11.3	10.3
816	25.4	119.5	51.8	35.1	26.9	22	18.6	16.2	14.3	12.9	11.7	10.7
817	26.9	122.3	53.7	36.1	27.7	22.6	19.1	16.6	14.7	13.2	12	10.9
818	24.8	112.5	49.4	34.4	26.8	22	18.7	16.3	14.5	13	11.8	10.9
819	24.3	103.6	48.9	34.3	26.7	22	18.8	16.4	14.5	13.1	11.9	10.9
820	23.9	103.9	49.2	34.5	26.9	22.2	18.9	16.5	14.7	13.2	12	11
821	29.5	118.4	50.9	35.4	27.5	22.6	19.2	16.8	14.9	13.4	12.2	11.1
822	30.5	121.4	53.8	36.7	28.3	23.2	19.7	17.1	15.2	13.6	12.4	11.3
823	26.4	110.6	50.8	35.6	27.7	22.8	19.4	16.9	15	13.5	12.3	11.3
824	23.4	109.8	51.1	35.8	27.9	23	19.6	17.1	15.2	13.6	12.4	11.4
825	22.3	109.4	51.3	36	28.1	23.1	19.7	17.2	15.3	13.7	12.5	11.5
826	22	119.4	55.5	37.9	29.2	23.9	20.3	17.7	15.6	14	12.8	11.7
827	21.3	124.1	58.5	39.3	30.1	24.5	20.7	18	15.9	14.3	13	11.9
828	8.3	102.1	51.2	36.2	28.4	23.4	20	17.5	15.5	14	12.7	11.7
829	6.4	81.1	29.8	20.7	16	13.1	11.2	9.7	8.6	7.8	7.1	6.5
830	6.5	85.7	31.5	21.8	16.9	13.9	11.8	10.3	9.1	8.2	7.5	6.8
831	7.7	90.2	33.2	23	17.8	14.6	12.4	10.8	9.6	8.6	7.8	7.2
832	7.5	94.7	34.8	24.1	18.7	15.3	13	11.4	10.1	9.1	8.2	7.6
833	8.1	99.2	36.5	25.3	19.6	16.1	13.7	11.9	10.6	9.5	8.6	7.9
834	9.4	103.7	38.2	26.4	20.5	16.8	14.3	12.5	11	9.9	9	8.3
835	14.5	108.2	39.8	27.6	21.4	17.5	14.9	13	11.5	10.4	9.4	8.6
836	16.7	112.8	41.5	28.7	22.3	18.3	15.5	13.5	12	10.8	9.8	9
837	16.2	111.3	43.1	29.8	23.1	19	16.2	14.1	12.5	11.2	10.2	9.3
838	19.5	116.3	45.2	31.2	24.1	19.8	16.8	14.7	13	11.7	10.6	9.7
839	18.3	101.9	45.5	31.7	24.7	20.3	17.3	15.1	13.4	12	10.9	10
840	20.2	103.9	47	32.8	25.5	21	17.9	15.6	13.8	12.5	11.3	10.4
841	22.9	107	48.1	33.5	26.1	21.5	18.3	15.9	14.2	12.7	11.6	10.6
842	21	99.7	47.6	33.5	26.1	21.5	18.3	16	14.2	12.8	11.6	10.7
843	20.5	91.4	46.7	33.1	26	21.5	18.3	16	14.2	12.8	11.7	10.7
844	21.7	92.8	47.2	33.5	26.2	21.7	18.5	16.2	14.4	12.9	11.8	10.8
845	27.5	105.7	49.3	34.5	26.9	22.2	18.9	16.5	14.6	13.2	12	11
846	28.7	107.5	49.8	34.9	27.2	22.4	19.1	16.6	14.8	13.3	12.1	11.1
847	31.1	116.6	51	35.5	27.6	22.7	19.3	16.8	14.9	13.4	12.2	11.2
848	27.8	112.2	50.9	35.6	27.7	22.8	19.4	16.9	15	13.5	12.3	11.3
849	26.8	111.1	51.2	35.8	27.9	23	19.6	17.1	15.1	13.6	12.4	11.4
850	28	121.3	55.6	37.8	29.1	23.8	20.2	17.6	15.5	14	12.7	11.6
851	27.2	129.5	62.2	41	30.9	25	21.1	18.2	16.1	14.4	13	12.2
852	17.6	108.5	51.8	36.4	28.4	23.4	20	17.4	15.5	13.9	12.7	11.6
853	6.3	83	30.5	21.1	16.4	13.5	11.4	10	8.8	7.9	7.2	6.6
854	6.5	87.2	32.1	22.2	17.2	14.1	12	10.5	9.3	8.3	7.6	7
855	7	91.3	33.6	23.2	18	14.8	12.6	11	9.7	8.7	7.9	7.3
856	7.1	95.4	35.1	24.3	18.8	15.5	13.1	11.5	10.2	9.1	8.3	7.6
857	7.9	99.5	36.6	25.3	19.6	16.1	13.7	11.9	10.6	9.5	8.7	7.9
858	8.2	103.6	38.1	26.4	20.5	16.8	14.3	12.4	11	9.9	9	8.3
859	12.1	107.8	39.6	27.4	21.3	17.5	14.9	12.9	11.5	10.3	9.4	8.6
860	13.2	111.9	41.2	28.5	22.1	18.1	15.4	13.4	11.9	10.7	9.7	8.9
861	13.7	108.2	42.6	29.5	22.9	18.8	16	13.9	12.3	11.1	10.1	9.2
862	15.7	107.6	43.9	30.5	23.6	19.4	16.5	14.4	12.8	11.5	10.4	9.6
863	17.7	109.4	45.4	31.5	24.4	20.1	17.1	14.9	13.2	11.9	10.8	9.9
864	19.6	110	46.7	32.5	25.2	20.7	17.6	15.4	13.6	12.3	11.1	10.2
865	19.8	104.8	47.1	32.9	25.6	21.1	17.9	15.6	13.9	12.5	11.3	10.4
866	21.2	101	47.1	33	25.7	21.2	18	15.7	14	12.6	11.4	10.5
867	20.6	97.8	47	33.1	25.8	21.3	18.2	15.8	14.1	12.7	11.5	10.6
868	23.8	102.3	47.9	33.6	26.2	21.6	18.4	16	14.2	12.8	11.7	10.7
869	29.7	114.2	49.4	34.4	26.7	21.9	18.7	16.3	14.5	13	11.8	10.8
870	30.6	113.6	49.7	34.6	26.9	22.1	18.8	16.4	14.6	13.1	11.9	10.9
871	33.1	122.1	53.5	36.4	28	22.9	19.4	16.9	14.9	13.4	12.2	11.2
872	31.4	118.2	51.7	35.7	27.7	22.7	19.3	16.8	14.9	13.4	12.2	11.2
873	29.5	114.5	50.9	35.5	27.6	22.7	19.3	16.9	15	13.5	12.2	11.2
874	31.5	127	59	39	29.7	24.1	20.4	17.6	15.6	14	12.7	11.7
875	28.7	125.1	59.3	39.3	29.9	24.3	20.5	17.8	15.7	14.1	12.8	11.8
876	26.6	119.2	55.8	38	29.2	23.9	20.3	17.6	15.6	14	12.7	11.8
877	6.3	85	31.3	21.6	16.8	13.8	11.7	10.2	9	8.1	7.4	6.8
878	6.6	88.7	32.6	22.6	17.5	14.4	12.2	10.6	9.4	8.5	7.7	7.1
879	7.3	92.4	34	23.5	18.2	15	12.7	11.1	9.8	8.8	8	7.4
880	7.7	96.1	35.4	24.5	19	15.6	13.2	11.5	10.2	9.2	8.4	7.7
881	7.9	99.8	36.7	25.4	19.7	16.2	13.8	12	10.6	9.6	8.7	8
882	8.4	103.6	38.1	26.4	20.4	16.8	14.3	12.4	11	9.9	9	8.3
883	11.7	107.3	39.5	27.3	21.2	17.4	14.8	12.9	11.4	10.3	9.3	8.6
884	15.9	111	40.8	28.3	21.9	18	15.3	13.3	11.8	10.6	9.7	8.9
885	17.7	114.7	43.2	29.6	22.9	18.8	15.9	13.9	12.3	11	10	9.2
886	17.9	118.5	46.8	31.5	24.2	19.7	16.7	14.5	12.8	11.5	10.4	9.6
887	19.3	117.1	46.7	31.9	24.6	20.1	17	14.8	13.1	11.8	10.7	9.8
888	21.4	116.4	46.9	32.3	25	20.5	17.4	15.2	13.4	12.1	11	10.1
889	24.6	120.3	50.6	34.1	26.2	21.3	18.1	15.7	13.9	12.5	11.3	10.4
890	25.1	118.5	50.6	34.3	26.3	21.5	18.2	15.8	14	12.6	11.4	10.5
891	21.8	103.9	47.1	32.9	25.6	21.1	17.9	15.6	13.9	12.5	11.4	10.4
892	22.8	100.1	47	33	25.7	21.2	18.1	15.8	14	12.6	11.4	10.5
893	30.9	121.2	52.1	35.3	27.1	22.1	18.8	16.3	14.4	13	11.8	10.8
894	31	118.3	50	34.5	26.8	22	18.7	16.3	14.4	13	11.8	10.8
895	33	116.2	49.7	34.6	26.8	22.1	18.8	16.4	14.5	13.1	11.9	10.9
896	29.8	108.2	49.4	34.5	26.9	22.1	18.9	16.4	14.6	13.1	11.9	11
897	30.4	111.5	50.1	35	27.2	22.4	19.1	16.6	14.8	13.3	12.1	11.1
898	37	134.3	64.8	42.2	31.3	25	21	18.1	15.9	14.2	12.8	12
899	37.3	135.9	67.4	45.3	32.9	26.1	21.7	18.7	16.4	14.6	13.2	12.5
900	32	125.7	60.7	41	30.8	24.9	20.9	18.1	15.9	14.3	12.9	12.3
901	6.4	86.9	32	22.1	17.1	14.1	12	10.4	9.2	8.3	7.6	6.9
902	7.2	90.2	33.2	23	17.8	14.6	12.4	10.8	9.6	8.6	7.8	7.2
903	10.4	93.5	34.4	23.8	18.5	15.2	12.9	11.2	10	9	8.1	7.5
904	8.9	96.8	35.6	24.7	19.1	15.7	13.3	11.6	10.3	9.3	8.4	7.7
905	9.3	100.2	36.9	25.5	19.8	16.2	13.8	12	10.7	9.6	8.7	8
906	13.9	103.5	38.1	26.4	20.4	16.8	14.3	12.4	11	9.9	9	8.3
907	15	106.8	39.3	27.2	21.1	17.3	14.7	12.8	11.4	10.2	9.3	8.5
908	17.8	110.2	40.5	28	21.7	17.8	15.2	13.2	11.7	10.5	9.6	8.8
909	16.9	113.5	42	29	22.5	18.4	15.7	13.6	12.1	10.9	9.9	9.1
910	18	116.8	45.8	31	23.8	19.4	16.4	14.3	12.6	11.3	10.3	9.4
911	22.3	120.1	48.9	32.5	24.8	20.2	17.1	14.8	13.1	11.7	10.6	9.7
912	24.3	123.5	52.9	34.4	26.1	21.1	17.8	15.4	13.6	12.2	11	10.1
913	25.8	125.8	55.5	35.7	26.9	21.7	18.3	15.8	13.9	12.5	11.3	10.3
914	25	121.7	52.8	34.9	26.5	21.5	18.2	15.8	13.9	12.5	11.3	10.4
915	23	107.8	46.7	32.5	25.2	20.7	17.7	15.4	13.7	12.3	11.2	10.2
916	20.8	99.8	46.4	32.5	25.3	20.8	17.8	15.5	13.8	12.4	11.3	10.3
917	25.3	106.7	47.4	33.1	25.7	21.2	18	15.7	13.9	12.5	11.4	10.5
918	27.8	106.2	47.8	33.4	26	21.4	18.2	15.9	14.1	12.7	11.5	10.6
919	28.3	104.6	48.1	33.6	26.2	21.6	18.4	16	14.2	12.8	11.6	10.7
920	28	103.3	48.3	33.9	26.4	21.7	18.5	16.2	14.4	12.9	11.7	10.8
921	30.5	108.4	49.3	34.4	26.8	22	18.8	16.4	14.5	13.1	11.9	10.9
922	39.4	130.4	62.2	41.2	30.6	24.6	20.6	17.7	15.6	14	12.6	11.8
923	45.8	140.3	71.1	48.8	34.4	26.9	22.2	19	16.6	14.7	13.3	12.9
924	48.5	141.8	72.3	50.9	35.6	27.7	22.8	19.4	16.9	15	13.5	15.4
925	6.9	88.8	32.7	22.6	17.5	14.4	12.2	10.7	9.5	8.5	7.7	7.1
926	9.7	91.7	33.7	23.4	18.1	14.9	12.6	11	9.8	8.8	8	7.3
927	13.2	94.6	34.8	24.1	18.7	15.3	13	11.4	10.1	9.1	8.2	7.5
928	11.2	97.6	35.9	24.8	19.3	15.8	13.4	11.7	10.4	9.3	8.5	7.8
929	12.3	100.5	37	25.6	19.8	16.3	13.8	12.1	10.7	9.6	8.7	8
930	13.7	103.4	38	26.3	20.4	16.8	14.3	12.4	11	9.9	9	8.2
931	15.3	106.4	39.1	27.1	21	17.2	14.7	12.8	11.3	10.2	9.3	8.5
932	18.2	109.3	40.2	27.8	21.6	17.7	15.1	13.1	11.6	10.5	9.5	8.7
933	17.7	112.2	42.2	29	22.4	18.3	15.6	13.6	12	10.8	9.8	9
934	19.7	115.1	44.4	30.2	23.2	19	16.1	14	12.4	11.1	10.1	9.3
935	23	118.1	48.8	32.3	24.6	19.9	16.8	14.6	12.9	11.6	10.5	9.6
936	26	121	52.3	33.9	25.6	20.7	17.5	15.1	13.3	12	10.8	9.9
937	25.8	123.2	53.9	34.8	26.2	21.2	17.9	15.4	13.6	12.2	11	10.1
938	24.6	124.8	55.1	35.4	26.7	21.5	18.1	15.7	13.8	12.4	11.2	10.2
939	22.4	111.5	46.1	32	24.8	20.4	17.4	15.1	13.4	12.1	11	10.1
940	24.6	108.4	46.4	32.3	25.1	20.6	17.5	15.3	13.6	12.2	11.1	10.2
941	27.5	113	47.2	32.8	25.4	20.9	17.8	15.5	13.7	12.4	11.2	10.3
942	27.7	110.2	47.5	33	25.7	21.1	18	15.7	13.9	12.5	11.4	10.4
943	30.9	114.7	50.3	34.4	26.5	21.7	18.4	16	14.2	12.8	11.6	10.6
944	33.4	116.3	51.2	34.9	26.9	22	18.7	16.2	14.4	12.9	11.7	10.8
945	35.8	117.3	52.4	35.6	27.4	22.4	19	16.5	14.6	13.1	11.9	10.9
946	44.6	136.5	67.4	46.3	33	26	21.5	18.4	16.1	14.3	12.9	12.1
947	57.4	138.5	70.2	49.4	34.6	27	22.2	18.9	16.5	14.6	13.2	13.6
948	57.1	140.1	71.9	51.6	35.7	27.7	22.7	19.3	16.8	14.9	13.4	15.8
949	7.3	90.7	33.4	23.1	17.9	14.7	12.5	10.9	9.7	8.7	7.9	7.2
950	13.5	93.2	34.3	23.7	18.4	15.1	12.8	11.2	9.9	8.9	8.1	7.4
951	12.5	95.7	35.2	24.4	18.9	15.5	13.2	11.5	10.2	9.2	8.3	7.6
952	9.5	98.3	36.2	25	19.4	15.9	13.5	11.8	10.5	9.4	8.5	7.8
953	13.2	100.8	37.1	25.7	19.9	16.3	13.9	12.1	10.7	9.7	8.8	8
954	12.1	103.3	38	26.3	20.4	16.7	14.2	12.4	11	9.9	9	8.2
955	16.4	105.9	39	27	20.9	17.2	14.6	12.7	11.3	10.1	9.2	8.4
956	17.8	108.4	39.9	27.6	21.4	17.6	14.9	13	11.5	10.4	9.4	8.6
957	18	110.9	41.2	28.4	22	18	15.3	13.4	11.8	10.6	9.7	8.9
958	21.8	113.5	44.7	30.2	23.1	18.9	16	13.9	12.3	11	10	9.2
959	26	116	47.9	31.7	24.1	19.6	16.5	14.3	12.7	11.4	10.3	9.4
960	26.4	118.5	50.4	33	25	20.2	17	14.8	13	11.7	10.6	9.7
961	26.8	120.6	51.9	33.8	25.5	20.7	17.4	15.1	13.3	11.9	10.8	9.9
962	23.8	122.2	53.3	34.5	26	21	17.7	15.3	13.5	12.1	11	10
963	23.5	120.7	51.3	33.9	25.8	20.9	17.7	15.3	13.5	12.1	11	10.1
964	24.4	111.7	45.9	31.8	24.7	20.3	17.3	15	13.3	12	10.9	10
965	27.6	117.6	50.1	33.8	25.9	21.1	17.9	15.5	13.7	12.3	11.2	10.3
966	30.4	117.4	51	34.3	26.3	21.4	18.1	15.8	13.9	12.5	11.4	10.4
967	30.4	113	49.3	33.8	26.1	21.3	18.1	15.8	14	12.5	11.4	10.4
968	31.1	108.4	47.7	33.2	25.8	21.2	18.1	15.8	14	12.6	11.4	10.5
969	32.9	107.5	48.1	33.5	26.1	21.5	18.3	15.9	14.1	12.7	11.6	10.6
970	39.4	117	52.8	35.7	27.4	22.4	19	16.5	14.6	13.1	11.9	10.9
971	55.5	136.7	68.3	48.6	34	26.5	21.9	18.6	16.3	14.4	13	12.8
972	60.2	138.3	69.7	50.1	34.9	27.1	22.3	19	16.5	14.7	13.2	15.3
973	15.5	105.4	38.8	26.8	20.8	17.1	14.5	12.7	11.2	10.1	9.2	8.4
974	15.6	107.5	39.6	27.4	21.2	17.4	14.8	12.9	11.5	10.3	9.4	8.6
975	18.6	109.7	41.1	28.3	21.9	17.9	15.2	13.2	11.7	10.5	9.6	8.8
976	21.5	111.8	43.9	29.6	22.7	18.6	15.7	13.7	12.1	10.8	9.8	9
977	23.8	114	46.4	30.9	23.5	19.1	16.2	14	12.4	11.1	10.1	9.2
978	23.2	116.1	48	31.7	24.1	19.6	16.6	14.4	12.7	11.4	10.3	9.4
979	24	118	49.5	32.5	24.7	20	16.9	14.7	12.9	11.6	10.5	9.6
980	23.5	119.7	50.8	33.2	25.2	20.4	17.2	14.9	13.2	11.8	10.7	9.8
981	24	121.4	52	33.9	25.6	20.7	17.5	15.1	13.4	12	10.8	9.9
982	24	119.1	50.5	33.5	25.5	20.7	17.5	15.2	13.4	12	10.9	10
983	29.2	124.8	55.4	35.5	26.7	21.6	18.2	15.7	13.8	12.4	11.2	10.3
984	28	115.3	50	33.7	25.8	21	17.8	15.5	13.7	12.3	11.2	10.2
985	28.1	109	46.6	32.4	25.2	20.7	17.6	15.3	13.6	12.2	11.1	10.2
986	27.8	102.7	46.6	32.5	25.3	20.8	17.7	15.5	13.7	12.4	11.2	10.3
987	29.7	101.6	46.9	32.9	25.6	21.1	18	15.7	13.9	12.5	11.4	10.4
988	36.1	108.1	48	33.5	26.1	21.4	18.2	15.9	14.1	12.7	11.5	10.6
989	43.8	117.9	54.8	37.2	28.2	22.9	19.3	16.8	14.8	13.3	12	11.1
990	58.1	136.6	69	49.9	34.6	26.9	22.1	18.8	16.4	14.5	13.1	12.9
991	11.6	104.9	38.6	26.7	20.7	17	14.5	12.6	11.2	10	9.1	8.4
992	13	106.7	39.2	27.2	21.1	17.3	14.7	12.8	11.4	10.2	9.3	8.5
993	16.2	108.4	40	27.7	21.4	17.6	15	13	11.6	10.4	9.4	8.6
994	20.1	110.2	43.2	29.2	22.4	18.3	15.5	13.4	11.9	10.7	9.7	8.9
995	22.3	111.9	45.3	30.2	23.1	18.8	15.9	13.8	12.2	10.9	9.9	9.1
996	21.4	113.6	46.5	30.9	23.5	19.1	16.2	14	12.4	11.1	10.1	9.2
997	22.5	115.4	48	31.7	24.1	19.5	16.5	14.3	12.6	11.3	10.3	9.4
998	21.4	117.2	49.4	32.4	24.6	19.9	16.8	14.6	12.9	11.5	10.4	9.6
999	25	119	50.8	33.1	25.1	20.3	17.1	14.8	13.1	11.7	10.6	9.7
1000	27.5	120.7	52.4	33.9	25.6	20.7	17.5	15.1	13.3	11.9	10.8	9.9
1001	29.6	122.5	54.4	34.9	26.2	21.2	17.8	15.4	13.6	12.2	11	10.1
1002	28.1	119.5	52.9	34.5	26.2	21.2	17.9	15.5	13.7	12.2	11.1	10.1
1003	27.4	110.9	48	32.8	25.3	20.7	17.6	15.3	13.5	12.2	11	10.1
1004	25.8	100.6	45.8	32	24.9	20.5	17.5	15.2	13.5	12.2	11.1	10.1
1005	28.2	99.7	46.2	32.3	25.2	20.7	17.7	15.4	13.7	12.3	11.2	10.3
1006	30.4	99.6	46.7	32.7	25.5	21	17.9	15.6	13.9	12.5	11.3	10.4
1007	34.8	103.7	47.6	33.3	25.9	21.3	18.2	15.9	14.1	12.7	11.5	10.6
1008	47.9	123.5	59.5	42	30.8	24.5	20.4	17.6	15.4	13.8	12.4	11.7
1009	8.9	104.5	38.4	26.6	20.6	16.9	14.4	12.5	11.1	10	9.1	8.3
1010	11.2	105.8	38.9	26.9	20.9	17.1	14.6	12.7	11.3	10.1	9.2	8.4
1011	13.9	107.2	40.2	27.6	21.3	17.5	14.9	12.9	11.5	10.3	9.4	8.6
1012	19.2	108.5	42.3	28.6	22	18	15.2	13.2	11.7	10.5	9.5	8.7
1013	20	109.8	42.9	29	22.3	18.2	15.4	13.4	11.9	10.6	9.7	8.8
1014	20.3	111.2	43.5	29.4	22.6	18.4	15.6	13.6	12	10.8	9.8	9
1015	20.8	112.8	45	30.2	23.1	18.8	15.9	13.8	12.2	11	10	9.1
1016	19.5	114.6	46.6	31	23.7	19.3	16.3	14.1	12.5	11.2	10.2	9.3
1017	22.9	116.5	48.5	32	24.3	19.7	16.7	14.4	12.8	11.4	10.4	9.5
1018	25.5	118.4	50.5	33	24.9	20.2	17	14.8	13	11.7	10.6	9.7
1019	25.7	120.2	53	34.1	25.7	20.7	17.5	15.1	13.3	11.9	10.8	9.9
1020	26.7	122.1	54.9	35	26.3	21.2	17.8	15.4	13.6	12.1	11	10
1021	27.3	113.9	50.1	33.4	25.5	20.8	17.6	15.2	13.5	12.1	11	10
1022	27.4	106	45.6	31.8	24.7	20.3	17.3	15	13.3	12	10.9	10
1023	28.2	101	45.8	32	24.9	20.5	17.4	15.2	13.5	12.2	11	10.1
1024	28.4	98	46	32.2	25.1	20.7	17.6	15.4	13.7	12.3	11.2	10.3
1025	30.4	96.6	46.3	32.6	25.4	20.9	17.9	15.6	13.8	12.5	11.3	10.4
1026	39.9	110.9	50.2	35	26.9	22	18.7	16.2	14.4	12.9	11.7	10.9
1027	9.1	104	38.3	26.5	20.5	16.9	14.3	12.5	11.1	10	9	8.3
1028	10.5	104.9	38.6	26.7	20.7	17	14.5	12.6	11.2	10	9.1	8.4
1029	14.2	105.9	39.6	27.3	21.1	17.3	14.7	12.8	11.3	10.2	9.2	8.5
1030	17.4	106.8	41	27.9	21.5	17.6	14.9	13	11.5	10.3	9.4	8.6
1031	16.3	107.8	41.6	28.3	21.7	17.8	15.1	13.1	11.6	10.4	9.5	8.7
1032	18	108.7	41.8	28.5	21.9	17.9	15.2	13.2	11.7	10.5	9.5	8.7
1033	18.3	110.2	42.5	28.9	22.2	18.2	15.4	13.4	11.9	10.7	9.7	8.9
1034	19.4	112.1	44.4	29.9	22.9	18.7	15.8	13.7	12.1	10.9	9.9	9.1
1035	20.8	114.1	46.6	31	23.6	19.2	16.2	14.1	12.4	11.2	10.1	9.3
1036	23.3	116	49	32.1	24.3	19.7	16.6	14.4	12.7	11.4	10.3	9.5
1037	24.7	117.9	50.9	33.1	25	20.2	17	14.7	13	11.7	10.6	9.7
1038	27	119.9	52.7	34	25.6	20.7	17.4	15	13.3	11.9	10.8	9.8
1039	24.6	111.3	48.1	32.4	24.8	20.3	17.2	14.9	13.2	11.8	10.7	9.8
1040	25.3	107.2	45.1	31.3	24.3	20	17	14.8	13.2	11.8	10.7	9.9
1041	26.7	102.3	45.3	31.6	24.6	20.2	17.2	15	13.3	12	10.9	10
1042	27.8	99.7	45.7	31.9	24.9	20.5	17.4	15.2	13.5	12.1	11	10.1
1043	28.3	96.7	45.9	32.2	25.1	20.7	17.6	15.4	13.7	12.3	11.2	10.3
1044	31.4	102.4	47	32.9	25.6	21.1	18	15.7	13.9	12.5	11.4	10.4
1045	8.7	103.5	38.3	27.4	21	17.1	14.5	12.6	11.2	10	9.1	8.3
1046	9.3	104.1	38.3	26.7	20.7	16.9	14.4	12.5	11.1	10	9.1	8.3
1047	9.5	104.6	38.9	26.8	20.8	17	14.5	12.6	11.2	10	9.1	8.4
1048	9.4	105.2	39.4	27.1	20.9	17.2	14.6	12.7	11.2	10.1	9.2	8.4
1049	9.5	105.7	38.9	26.9	20.9	17.1	14.6	12.7	11.3	10.1	9.2	8.4
1050	11.7	106.3	39.1	27.1	21	17.2	14.7	12.8	11.3	10.2	9.2	8.5
1051	15.2	107.6	39.6	27.4	21.2	17.4	14.8	12.9	11.5	10.3	9.4	8.6
1052	17.9	109.6	42.1	28.7	22.1	18.1	15.3	13.3	11.8	10.6	9.6	8.8
1053	21.4	111.6	44.6	29.9	22.9	18.6	15.8	13.7	12.1	10.9	9.9	9
1054	22.9	113.6	46.9	31	23.6	19.2	16.2	14	12.4	11.1	10.1	9.2
1055	22.9	115.7	49	32.1	24.3	19.7	16.6	14.4	12.7	11.4	10.3	9.4
1056	23.5	117.7	50.7	32.9	24.9	20.2	17	14.7	13	11.6	10.5	9.6
1057	23.8	112.3	47.8	32.1	24.5	20	16.9	14.7	13	11.7	10.6	9.7
1058	25.9	111.9	48.2	32.4	24.9	20.3	17.2	14.9	13.2	11.8	10.7	9.8
1059	26.4	109.6	47	32.2	24.8	20.3	17.2	15	13.3	11.9	10.8	9.9
1060	28.1	105.6	45.6	31.7	24.7	20.3	17.3	15	13.3	12	10.9	10
1061	28.2	101.5	45.9	32	24.9	20.5	17.5	15.2	13.5	12.2	11.1	10.1
1062	31.4	105	46.8	32.6	25.4	20.9	17.8	15.5	13.8	12.4	11.2	10.3
1063	8	103.1	37.9	28.8	21.8	17.6	14.9	12.9	11.4	10.2	9.2	8.4
1064	8.2	103.2	38	27.4	21	17.2	14.5	12.6	11.2	10	9.1	8.3
1065	8.1	103.4	38	26.3	20.4	16.7	14.2	12.4	11	9.9	9	8.2
1066	8.2	103.5	38.1	26.4	20.4	16.8	14.3	12.4	11	9.9	9	8.3
1067	8.1	103.7	38.1	26.4	20.5	16.8	14.3	12.4	11	9.9	9	8.3
1068	9.7	103.8	38.2	26.4	20.5	16.8	14.3	12.5	11.1	9.9	9	8.3
1069	13.6	104.9	38.6	26.7	20.7	17	14.5	12.6	11.2	10	9.1	8.4
1070	16.7	107.1	40	27.5	21.3	17.5	14.8	12.9	11.4	10.3	9.3	8.6
1071	19.3	109.2	42.1	28.6	22	18	15.3	13.3	11.8	10.6	9.6	8.8
1072	19.7	111.3	44.8	30	22.9	18.6	15.8	13.7	12.1	10.8	9.8	9
1073	19.7	113.4	46.9	31	23.6	19.2	16.2	14	12.4	11.1	10.1	9.2
1074	20.8	115.5	48.6	31.9	24.2	19.6	16.6	14.4	12.7	11.4	10.3	9.4
1075	22.2	112.7	47.7	31.8	24.3	19.7	16.7	14.5	12.8	11.5	10.4	9.5
1076	25	110.7	46.7	31.6	24.3	19.8	16.8	14.6	12.9	11.6	10.5	9.6
1077	25.8	107.5	44.7	31	24	19.7	16.8	14.6	13	11.7	10.6	9.7
1078	26.8	105.5	45	31.3	24.3	20	17	14.8	13.2	11.8	10.8	9.9
1079	27.1	101.3	45.3	31.6	24.6	20.2	17.2	15	13.3	12	10.9	10
1080	31.1	105.4	46.3	32.3	25.1	20.6	17.6	15.3	13.6	12.2	11.1	10.2
1081	8.2	104.5	39.9	31.4	23.2	18.6	15.6	13.4	11.8	10.5	9.5	8.7
1082	8	104.3	38.5	28.4	21.6	17.6	14.9	12.9	11.4	10.2	9.3	8.5
1083	8	104.1	38.3	27.2	20.9	17.1	14.5	12.6	11.2	10	9.1	8.4
1084	8	103.9	38.2	26.5	20.5	16.8	14.3	12.5	11.1	9.9	9	8.3
1085	7.9	103.7	38.1	26.4	20.5	16.8	14.3	12.4	11	9.9	9	8.3
1086	8	103.5	38.1	26.3	20.4	16.8	14.3	12.4	11	9.9	9	8.2
1087	8.1	104.4	38.4	26.6	20.6	16.9	14.4	12.5	11.1	10	9.1	8.3
1088	11.3	106.5	39.7	27.3	21.1	17.3	14.7	12.8	11.4	10.2	9.3	8.5
1089	15.6	108.5	41.5	28.3	21.8	17.8	15.1	13.2	11.7	10.5	9.5	8.7
1090	18.4	110.6	44.3	29.7	22.7	18.5	15.6	13.6	12	10.8	9.8	8.9
1091	18.9	112.7	46.1	30.6	23.3	19	16	13.9	12.3	11	10	9.1
1092	20	114.8	48	31.7	24.1	19.5	16.5	14.3	12.6	11.3	10.2	9.4
1093	22.9	116.8	49.8	33.3	25	20.2	17	14.7	13	11.6	10.5	9.6
1094	24.7	117.5	51.1	34.6	25.9	20.8	17.5	15.1	13.3	11.9	10.7	9.8
1095	26.4	112.9	48.6	32.5	24.9	20.2	17.1	14.9	13.1	11.8	10.7	9.8
1096	26.2	107.2	44.9	31.2	24.2	19.9	16.9	14.7	13.1	11.8	10.7	9.8
1097	26	102.4	45.2	31.5	24.5	20.1	17.1	14.9	13.3	11.9	10.8	9.9
1098	33.3	116	52.6	37.3	27.8	22.3	18.7	16.2	14.2	12.7	11.5	10.5
1099	8.5	107.9	44.5	36.7	26.1	20.5	17	14.5	12.7	11.3	10.1	9.2
1100	8.3	107.3	41.6	32.2	23.9	19.1	16	13.8	12.1	10.8	9.8	8.9
1101	8.1	106.8	41.1	30.2	22.8	18.4	15.5	13.4	11.8	10.6	9.6	8.8
1102	7.8	106.3	40.4	28.1	21.6	17.6	14.9	13	11.5	10.3	9.4	8.6
1103	7.7	105.7	38.9	26.9	20.9	17.1	14.6	12.7	11.3	10.1	9.2	8.4
1104	7.7	105.2	38.7	26.8	20.8	17	14.5	12.6	11.2	10.1	9.1	8.4
1105	7.8	105.9	38.9	27	20.9	17.2	14.6	12.7	11.3	10.1	9.2	8.4
1106	8	107.8	40.1	27.6	21.4	17.5	14.9	13	11.5	10.3	9.4	8.6
1107	10.5	109.7	42.5	28.8	22.2	18.1	15.4	13.4	11.8	10.6	9.6	8.8
1108	15	111.7	44.5	29.9	22.9	18.6	15.8	13.7	12.1	10.9	9.9	9
1109	17.5	113.6	46.4	30.9	23.5	19.1	16.2	14	12.4	11.1	10.1	9.2
1110	19.8	115.5	49	32.8	24.7	19.9	16.8	14.5	12.8	11.5	10.4	9.5
1111	22.9	117.4	51.5	35.2	26.1	20.9	17.5	15.1	13.3	11.8	10.7	9.8
1112	25.1	119.4	54.1	37.2	27.2	21.7	18.1	15.5	13.6	12.2	11	10
1113	27.8	120.5	55.3	38.6	28.1	22.3	18.5	15.9	14	12.4	11.2	10.2
1114	27.9	115.2	52	36.3	27	21.7	18.2	15.7	13.8	12.4	11.2	10.2
1115	28.9	113.1	51.3	36.4	27.2	21.9	18.4	15.9	14	12.5	11.3	10.3
1116	35.5	122.5	58.1	42.1	30.2	23.8	19.8	16.9	14.8	13.2	11.9	10.9
1117	8.9	111.3	48	41	28.3	22	18	15.3	13.4	11.8	10.7	9.7
1118	8.5	110.4	45.3	36.1	26	20.5	17.1	14.6	12.8	11.4	10.3	9.4
1119	8.3	109.5	44.6	33.5	24.7	19.7	16.4	14.2	12.4	11.1	10	9.2
1120	8	108.6	43.4	30.9	23.2	18.8	15.8	13.7	12	10.8	9.8	8.9
1121	7.8	107.8	41	28	21.6	17.7	15	13.1	11.6	10.4	9.4	8.6
1122	7.7	106.9	39.3	27.2	21.1	17.3	14.7	12.8	11.4	10.2	9.3	8.5
1123	7.6	107.3	39.9	27.5	21.3	17.5	14.8	12.9	11.5	10.3	9.4	8.6
1124	7.9	109.1	41.7	28.4	21.9	17.9	15.2	13.2	11.7	10.5	9.6	8.8
1125	8.1	110.9	43.5	29.4	22.6	18.4	15.6	13.5	12	10.8	9.8	8.9
1126	9.6	112.7	46.1	30.6	23.3	19	16	13.9	12.3	11	10	9.1
1127	12.5	114.5	48	31.6	24	19.4	16.4	14.2	12.6	11.2	10.2	9.3
1128	15.9	116.3	50	33.3	25	20.2	17	14.7	12.9	11.6	10.5	9.6
1129	17.5	118.1	51.6	34.1	25.6	20.6	17.3	14.9	13.2	11.8	10.7	9.7
1130	23.1	119.9	53.6	36.6	27	21.5	18	15.5	13.6	12.1	11	10
1131	24.2	121.3	56	39.4	28.5	22.5	18.7	16.1	14.1	12.5	11.3	10.3
1132	26.8	116.4	53.3	38.2	28	22.3	18.6	16	14.1	12.6	11.3	10.3
1133	30.4	121.3	57.2	41.6	29.8	23.5	19.5	16.7	14.6	13	11.7	10.7
1134	34.4	125.6	61.1	44.6	31.4	24.5	20.2	17.2	15.1	13.4	12	10.9
1135	8.9	114.7	50	42.6	29.4	22.7	18.6	15.9	13.8	12.2	11	10
1136	8.6	113.4	48.4	38.2	27.3	21.5	17.8	15.2	13.3	11.8	10.6	9.7
1137	8.5	112.2	47.7	36.5	26.4	20.8	17.3	14.8	13	11.6	10.4	9.5
1138	8	111	46.1	33.3	24.7	19.8	16.5	14.2	12.5	11.2	10.1	9.2
1139	7.9	109.8	43.3	29.2	22.4	18.3	15.5	13.4	11.9	10.7	9.7	8.9
1140	7.7	108.6	41.1	28.2	21.7	17.8	15.1	13.1	11.6	10.5	9.5	8.7
1141	7.7	108.8	41.7	28.4	21.9	17.9	15.2	13.2	11.7	10.5	9.5	8.7
1142	7.8	110.5	43.4	29.3	22.5	18.3	15.5	13.5	11.9	10.7	9.7	8.9
1143	7.9	112.1	45.2	30.2	23.1	18.8	15.9	13.8	12.2	10.9	9.9	9.1
1144	8.1	113.7	47	31.1	23.7	19.2	16.2	14.1	12.4	11.1	10.1	9.2
1145	11.8	115.4	48.9	32.6	24.6	19.9	16.7	14.5	12.8	11.4	10.3	9.5
1146	13.7	117	50.9	34.3	25.6	20.6	17.2	14.9	13.1	11.7	10.6	9.7
1147	16.4	118.7	52.2	35.2	26.2	21	17.6	15.2	13.3	11.9	10.8	9.8
1148	19.4	120.3	53.7	36.8	27.1	21.6	18.1	15.6	13.7	12.2	11	10.1
1149	24.4	122	56.8	40.3	29	22.8	18.9	16.2	14.2	12.6	11.4	10.4
1150	27.4	123.6	58.7	42.1	30	23.5	19.4	16.6	14.5	12.9	11.6	10.6
1151	30.6	125.3	60.6	44.2	31.1	24.2	20	17	14.9	13.2	11.9	10.8
1152	37	126.9	63	47.3	32.6	25.2	20.7	17.6	15.3	13.6	12.2	11.1
1153	9.1	118	53.4	45.1	30.8	23.7	19.4	16.5	14.3	12.7	11.4	10.3
1154	8.8	116.5	51.9	43.7	30	23.2	19	16.2	14.1	12.5	11.2	10.2
1155	8.4	114.9	49.7	38.2	27.4	21.6	17.9	15.3	13.4	11.9	10.8	9.8
1156	8.1	113.4	48.8	36.2	26.3	20.9	17.4	14.9	13.1	11.6	10.5	9.6
1157	7.9	111.9	45.1	30.1	23	18.7	15.8	13.8	12.2	10.9	9.9	9.1
1158	7.7	110.3	43.9	29.5	22.6	18.4	15.6	13.5	12	10.7	9.7	8.9
1159	7.7	110.3	43.3	29.2	22.4	18.3	15.5	13.5	11.9	10.7	9.7	8.9
1160	7.7	111.8	45	30.1	23	18.7	15.8	13.7	12.2	10.9	9.9	9.1
1161	7.8	113.3	46.7	30.9	23.5	19.1	16.2	14	12.4	11.1	10.1	9.2
1162	8	114.8	48.5	32.2	24.3	19.7	16.6	14.4	12.7	11.3	10.3	9.4
1163	8.3	116.3	49.7	33.1	24.9	20.1	16.9	14.6	12.9	11.5	10.5	9.6
1164	10.5	117.8	50.9	34.2	25.6	20.6	17.3	14.9	13.2	11.8	10.6	9.7
1165	12.1	119.3	52.2	34.6	25.9	20.8	17.5	15.1	13.3	11.9	10.8	9.8
1166	15.3	118.7	52.7	35	26.2	21.1	17.7	15.3	13.5	12.1	10.9	10
1167	21.1	122.3	56.8	39.6	28.6	22.7	18.8	16.1	14.1	12.6	11.4	10.4
1168	25.4	123.8	59.1	42.8	30.3	23.7	19.6	16.7	14.6	13	11.7	10.6
1169	28.4	125.3	60.6	44.9	31.4	24.4	20.1	17.1	14.9	13.3	11.9	10.8
1170	38.6	126.8	63	47.6	32.7	25.3	20.7	17.6	15.3	13.6	12.2	11.1
1171	9.1	121.4	57.1	47.5	32.1	24.6	20.1	17	14.8	13.1	11.8	10.7
1172	8.9	119.5	54.9	44.5	30.7	23.7	19.5	16.5	14.4	12.8	11.5	10.4
1173	8.4	117.7	52.8	41	28.9	22.6	18.7	15.9	13.9	12.4	11.1	10.1
1174	8.2	115.8	51	38.1	27.4	21.6	17.9	15.4	13.5	12	10.8	9.8
1175	8.1	113.9	48.2	33.8	25.1	20.2	16.9	14.6	12.8	11.4	10.4	9.5
1176	7.7	112	45.8	30.4	23.2	18.9	15.9	13.8	12.2	11	9.9	9.1
1177	7.6	111.8	45.6	30.3	23.1	18.8	15.9	13.8	12.2	10.9	9.9	9.1
1178	7.6	113.1	46.4	30.8	23.5	19.1	16.1	14	12.3	11.1	10	9.2
1179	7.7	114.5	49	32.4	24.4	19.7	16.6	14.4	12.7	11.3	10.3	9.4
1180	7.6	115.8	50.2	33.3	25	20.1	16.9	14.6	12.9	11.5	10.4	9.5
1181	7.9	117.2	50.9	34.3	25.6	20.6	17.3	14.9	13.1	11.7	10.6	9.7
1182	7.7	118.5	51.7	34.3	25.7	20.7	17.4	15	13.2	11.8	10.7	9.8
1183	8.8	119.9	52.9	35.5	26.4	21.2	17.7	15.3	13.5	12	10.9	9.9
1184	12.9	118.5	52.8	35.7	26.6	21.4	17.9	15.4	13.6	12.2	11	10
1185	16.4	118.5	53.6	36.8	27.2	21.8	18.3	15.7	13.8	12.4	11.2	10.2
1186	19.9	121.2	57.1	41.1	29.5	23.3	19.3	16.5	14.4	12.9	11.6	10.6
1187	22.7	119.9	57	41.5	29.8	23.5	19.5	16.7	14.6	13	11.7	10.7
1188	30.1	126.7	63	47.4	32.6	25.2	20.7	17.5	15.3	13.5	12.2	11.1
1189	9.4	124.8	61.2	52	34.3	26	21.1	17.8	15.5	13.7	12.2	11.1
1190	9	122.6	58.3	47.7	32.3	24.8	20.3	17.2	14.9	13.2	11.9	10.8
1191	8.6	120.4	55.9	44.6	30.8	23.9	19.6	16.6	14.5	12.8	11.5	10.5
1192	8.3	118.2	52.8	39.2	28.1	22.2	18.4	15.7	13.8	12.3	11	10.1
1193	8.1	115.9	50.7	35.4	26.1	20.8	17.4	15	13.2	11.8	10.6	9.7
1194	7.6	113.7	47.8	31.4	23.8	19.3	16.3	14.1	12.5	11.2	10.1	9.3
1195	7.4	113.2	47.1	31.1	23.6	19.2	16.2	14	12.4	11.1	10.1	9.2
1196	7.5	114.5	48.6	31.8	24.1	19.5	16.5	14.3	12.6	11.3	10.2	9.3
1197	7.6	115.7	50.2	33.3	25	20.1	16.9	14.6	12.9	11.5	10.4	9.5
1198	7.5	116.9	50.4	33.5	25.1	20.3	17	14.7	13	11.6	10.5	9.6
1199	7.5	118.1	51.7	34.7	25.8	20.8	17.4	15	13.2	11.8	10.7	9.8
1200	7.6	119.3	53	35.1	26.2	21	17.6	15.2	13.4	12	10.8	9.9
1201	8	120.5	54.3	36.5	27	21.6	18	15.5	13.6	12.2	11	10.1
1202	7.8	115.1	50.6	33.6	25.5	20.7	17.5	15.1	13.4	12	10.8	9.9
1203	11.3	115	52.2	35.6	26.7	21.5	18	15.6	13.7	12.3	11.1	10.1
1204	15.5	118.7	55.3	38.7	28.4	22.6	18.8	16.2	14.2	12.7	11.4	10.4
1205	18.5	117.1	54.6	39	28.6	22.8	19	16.3	14.3	12.8	11.5	10.5
1206	24	121.1	58.5	43.3	30.8	24.1	19.9	17	14.9	13.2	11.9	10.8
1207	34.9	126.2	63.1	48.1	32.8	25.3	20.7	17.6	15.3	13.6	12.2	11.1
1208	27.2	117.4	54.8	40.8	29.4	23.2	19.3	16.5	14.4	12.9	11.6	10.6
1209	27.9	118	54.5	39.9	28.8	22.8	18.9	16.2	14.2	12.6	11.4	10.4
1210	31	120.6	55.5	40.3	28.9	22.7	18.8	16.1	14.1	12.5	11.3	10.3
1211	34.1	118.7	53.4	37.8	27.5	21.8	18.1	15.6	13.7	12.2	11	10.2
1212	42	116.8	52.2	36.8	26.9	21.3	17.8	15.3	13.4	11.9	10.8	10.8
1213	9.7	128.2	65.7	56.3	36.3	27.3	22.1	18.6	16.1	14.2	12.7	11.5
1214	9.2	125.6	62.1	50.9	34	25.9	21.1	17.8	15.5	13.7	12.3	11.1
1215	8.8	123.1	58.9	46.7	31.9	24.6	20.2	17.1	14.9	13.2	11.9	10.8
1216	8.4	120.5	56.1	42.8	30	23.4	19.3	16.4	14.3	12.7	11.5	10.4
1217	8.1	118	53.4	37.9	27.5	21.8	18.1	15.5	13.6	12.1	10.9	10
1218	7.6	115.5	49.9	33.3	25	20.1	16.9	14.6	12.9	11.5	10.4	9.5
1219	7.3	114.7	48.8	31.9	24.1	19.6	16.5	14.3	12.6	11.3	10.2	9.4
1220	7.2	115.8	49.8	32.4	24.5	19.8	16.7	14.5	12.8	11.4	10.4	9.5
1221	7.5	116.9	51.6	34.4	25.6	20.6	17.3	14.9	13.1	11.7	10.6	9.7
1222	7.4	117.9	52.4	34.6	25.8	20.7	17.4	15	13.2	11.8	10.7	9.8
1223	7.6	119	53.2	35.7	26.4	21.2	17.7	15.3	13.4	12	10.8	9.9
1224	7.5	120.1	54	36.2	26.8	21.4	17.9	15.4	13.6	12.1	11	10
1225	8.1	121.1	55.7	37.3	27.4	21.9	18.3	15.7	13.8	12.3	11.1	10.1
1226	7.6	119.6	55.4	37.5	27.6	22	18.4	15.8	13.9	12.4	11.2	10.2
1227	7.8	114.1	52.2	35.5	26.6	21.4	18	15.6	13.7	12.3	11.1	10.2
1228	12.3	117.9	55.1	37.9	28	22.3	18.7	16.1	14.1	12.6	11.4	10.4
1229	16	117.8	56.1	40	29.1	23	19.2	16.5	14.4	12.9	11.6	10.6
1230	22.9	126.5	63.4	46.5	32.2	24.9	20.5	17.4	15.2	13.5	12.1	11
1231	24.5	125.2	62.3	47.1	32.4	25.1	20.6	17.5	15.2	13.5	12.1	11
1232	21	114.6	53.7	40	29	23	19.1	16.4	14.4	12.8	11.5	10.5
1233	22.8	116	53.9	39.7	28.7	22.7	18.9	16.2	14.2	12.6	11.4	10.4
1234	24.9	119.1	55.9	41.6	29.5	23.1	19.1	16.3	14.2	12.6	11.4	10.4
1235	29.6	118.8	54.2	39.3	28.2	22.3	18.5	15.8	13.8	12.3	11.1	10.1
1236	31.8	116.9	52.8	37.8	27.4	21.7	18	15.4	13.5	12	10.9	10.1
1237	9.9	131.6	69.6	59.6	37.9	28.4	22.9	19.2	16.6	14.6	13.1	11.9
1238	9.3	128.7	66.1	54	35.5	26.9	21.8	18.4	16	14.1	12.6	11.5
1239	8.9	125.8	62.7	49.3	33.3	25.6	20.9	17.7	15.4	13.6	12.2	11.1
1240	8.5	122.9	58.9	44.9	31.1	24.2	19.9	16.9	14.7	13.1	11.7	10.7
1241	8.1	120	55.5	40.2	28.7	22.6	18.7	16	14	12.5	11.2	10.2
1242	7.6	117.2	52.1	35.2	26.1	20.9	17.5	15.1	13.2	11.8	10.7	9.8
1243	7	116.2	49.9	32.5	24.6	19.9	16.8	14.5	12.8	11.5	10.4	9.5
1244	7	117.1	51	33	24.9	20.1	16.9	14.7	12.9	11.6	10.5	9.6
1245	7.3	118	52.8	34.8	25.9	20.8	17.4	15	13.2	11.8	10.7	9.8
1246	7.1	119	53.5	35.1	26.1	21	17.6	15.2	13.4	11.9	10.8	9.9
1247	7.5	119.9	54	35.7	26.5	21.2	17.8	15.3	13.5	12.1	10.9	10
1248	7.4	120.8	54.9	36.3	26.9	21.5	18	15.5	13.6	12.2	11	10.1
1249	7.8	121.7	57.2	38.2	27.9	22.2	18.5	15.9	13.9	12.4	11.2	10.2
1250	7.9	122.7	57.3	38.3	28	22.3	18.6	16	14	12.5	11.3	10.3
1251	8.1	123.6	58.1	39.7	28.8	22.8	19	16.3	14.3	12.7	11.5	10.4
1252	12.4	124.5	60.4	42.2	30.1	23.6	19.5	16.7	14.6	13	11.7	10.7
1253	17.4	125.4	62	44	31	24.2	20	17	14.9	13.2	11.9	10.8
1254	24.1	126.4	63.5	47.1	32.4	25.1	20.6	17.5	15.2	13.5	12.1	11
1255	24.2	125.9	63.3	47.4	32.5	25.1	20.6	17.5	15.2	13.5	12.1	11
1256	19.8	120.4	57.6	42.6	30.2	23.7	19.6	16.7	14.6	13	11.7	10.7
1257	23.7	122.4	58.5	44.1	30.7	23.9	19.7	16.7	14.6	13	11.7	10.6
1258	26.5	120.6	56.5	41.9	29.6	23.2	19.1	16.3	14.3	12.7	11.4	10.4
1259	28.7	118.9	54.3	39.1	28.2	22.2	18.4	15.8	13.8	12.3	11.1	10.1
1260	27.7	117.1	52.7	38.1	27.5	21.8	18.1	15.5	13.6	12.1	10.9	9.9
1261	9.8	134.9	73.6	62.9	39.5	29.5	23.7	19.9	17.2	15.1	13.5	12.2
1262	9.2	131.7	69.4	55.5	36.4	27.6	22.4	18.9	16.4	14.5	13	11.7
1263	8.9	128.5	65.3	50.9	34.2	26.2	21.4	18.1	15.7	13.9	12.5	11.3
1264	8.5	125.3	61.8	46.2	31.9	24.8	20.3	17.3	15	13.3	12	10.9
1265	8	122.1	57	41	29.3	23	19.1	16.3	14.3	12.7	11.4	10.4
1266	7.1	118.9	52	35.8	26.5	21.2	17.7	15.3	13.4	12	10.8	9.9
1267	6.7	117.7	50.2	32.8	24.8	20.1	16.9	14.7	12.9	11.6	10.5	9.6
1268	6.7	118.5	51.7	33.4	25.2	20.4	17.2	14.8	13.1	11.7	10.6	9.7
1269	6.8	119.2	53.5	34.2	25.7	20.7	17.4	15	13.3	11.9	10.7	9.8
1270	7	120	54.7	36.3	26.9	21.5	18	15.5	13.6	12.1	11	10
1271	7.2	120.8	54.8	36.3	26.9	21.5	18	15.5	13.6	12.2	11	10.1
1272	7.5	121.6	56.5	37	27.3	21.8	18.2	15.7	13.8	12.3	11.1	10.2
1273	7.8	122.4	57.6	38.4	28	22.3	18.6	16	14	12.5	11.3	10.3
1274	8	123.1	57.6	39.1	28.5	22.6	18.8	16.1	14.2	12.6	11.4	10.4
1275	8	123.9	58.3	39.5	28.7	22.8	19	16.3	14.3	12.7	11.5	10.5
1276	8.8	124.7	59.8	41.6	29.8	23.5	19.4	16.6	14.6	13	11.7	10.6
1277	14.2	125.5	61.8	44.4	31.2	24.3	20	17.1	14.9	13.2	11.9	10.8
1278	20.9	126.3	63.2	47.1	32.4	25.1	20.6	17.5	15.2	13.5	12.1	11
1279	22.7	125.8	63.5	48.3	32.9	25.3	20.7	17.6	15.3	13.5	12.2	11
1280	18.4	124.1	59.9	45.4	31.5	24.4	20.1	17.1	14.9	13.2	11.9	10.8
1281	21.8	122.4	57.7	43.3	30.4	23.7	19.5	16.7	14.5	12.9	11.6	10.6
1282	25.1	120.7	56.1	41.8	29.5	23.1	19.1	16.3	14.2	12.7	11.4	10.4
1283	27	118.9	54.5	39.9	28.5	22.5	18.6	15.9	13.9	12.4	11.2	10.2
1284	26.7	117.2	52.3	38.7	27.8	21.9	18.2	15.6	13.6	12.1	10.9	10
1285	10	133.4	73.8	62.3	39.7	29.8	24	20.2	17.5	15.4	13.8	12.5
1286	9.3	134.8	73.2	58.7	38	28.6	23.2	19.5	16.9	14.9	13.3	12.1
1287	8.8	131.2	68.9	53.2	35.5	27.1	22	18.6	16.2	14.3	12.8	11.6
1288	8.3	127.7	63.8	47.6	32.8	25.4	20.8	17.7	15.4	13.6	12.3	11.1
1289	7.8	124.1	58.8	42.2	30.1	23.6	19.5	16.7	14.6	13	11.7	10.6
1290	6.8	120.6	54.6	37.3	27.4	21.8	18.2	15.7	13.8	12.3	11.1	10.1
1291	5.9	119.1	51.7	33.5	25.3	20.5	17.2	14.9	13.2	11.8	10.7	9.8
1292	6.1	119.8	52.6	33.9	25.6	20.6	17.4	15	13.3	11.9	10.7	9.8
1293	6.1	120.4	54.8	35.1	26.2	21.1	17.7	15.3	13.5	12	10.9	9.9
1294	6.5	121.1	55.7	35.8	26.6	21.4	17.9	15.4	13.6	12.2	11	10
1295	6.7	121.7	56.7	36.8	27.2	21.8	18.2	15.7	13.8	12.3	11.1	10.1
1296	7.1	122.3	57.3	37.4	27.5	22	18.4	15.8	13.9	12.4	11.2	10.2
1297	7.6	123	58.5	38.4	28.1	22.4	18.6	16	14.1	12.5	11.3	10.3
1298	8.6	123.6	59.1	39.6	28.7	22.8	18.9	16.3	14.2	12.7	11.5	10.4
1299	7.9	124.2	58.5	39.7	28.8	22.9	19	16.3	14.3	12.8	11.5	10.5
1300	8.2	124.9	60.6	41.9	29.9	23.6	19.5	16.7	14.6	13	11.7	10.7
1301	10.4	125.5	61.9	44.2	31.1	24.3	20	17	14.9	13.2	11.9	10.8
1302	17.8	126.2	62.8	46.3	32.1	24.9	20.4	17.4	15.1	13.4	12.1	11
1303	26.8	125.6	63.1	48.1	32.8	25.3	20.7	17.5	15.2	13.5	12.1	11
1304	14.9	124	59.7	45.2	31.4	24.4	20	17	14.9	13.2	11.8	10.8
1305	14.9	122.3	58.4	43.4	30.4	23.7	19.5	16.7	14.5	12.9	11.6	10.6
1306	18.8	120.7	57.3	43.1	30.2	23.5	19.3	16.5	14.4	12.8	11.5	10.4
1307	23.3	119	56.3	43	29.9	23.3	19.1	16.3	14.2	12.6	11.3	10.3
1308	25	117.4	54.6	42.6	29.6	23	18.9	16.1	14	12.5	11.2	10.2
1309	9.9	115.7	62.5	51.8	35.9	27.9	22.9	19.5	17	15.1	13.5	12.3
1310	9.3	127.7	68.4	55.6	37.1	28.4	23.1	19.5	16.9	15	13.4	12.2
1311	8.6	133.9	71.2	55.5	36.7	27.9	22.6	19.1	16.6	14.6	13.1	11.9
1312	7.9	130.1	66.3	49	33.6	26	21.3	18.1	15.7	13.9	12.5	11.4
1313	7.1	126.2	61.1	43.1	30.6	24	19.9	17	14.8	13.2	11.9	10.8
1314	5.7	122.3	56.4	37.8	27.8	22.1	18.5	15.9	13.9	12.4	11.2	10.3
1315	4.8	120.6	53.9	35.1	26.2	21.1	17.7	15.3	13.5	12.1	10.9	10
1316	4.9	121.1	54.9	35.3	26.4	21.2	17.8	15.4	13.5	12.1	11	10
1317	5.9	121.6	55.8	35.4	26.5	21.3	17.9	15.4	13.6	12.2	11	10
1318	6.4	122.1	57.6	36.8	27.2	21.8	18.2	15.7	13.8	12.3	11.1	10.2
1319	6.7	122.6	58.3	37.5	27.6	22	18.4	15.8	13.9	12.4	11.2	10.2
1320	8.2	123.1	58.7	37.9	27.9	22.2	18.5	16	14	12.5	11.3	10.3
1321	8	123.6	59.3	38.1	28	22.3	18.6	16	14.1	12.6	11.3	10.4
1322	9.7	124.1	60	40.2	29.1	23	19.1	16.4	14.4	12.8	11.5	10.5
1323	8	124.6	59.6	40.4	29.2	23.1	19.2	16.5	14.4	12.8	11.6	10.6
1324	8.2	125.1	60.7	41.7	29.9	23.5	19.5	16.7	14.6	13	11.7	10.7
1325	8.8	125.6	62.4	44.8	31.4	24.4	20.1	17.1	14.9	13.3	11.9	10.9
1326	11.8	126.1	63.7	47.1	32.4	25.1	20.6	17.5	15.2	13.5	12.1	11
1327	15	125.5	62.7	46.5	32.1	24.8	20.4	17.3	15.1	13.4	12	10.9
1328	11.2	123.9	59.8	45.2	31.4	24.4	20	17	14.8	13.2	11.8	10.8
1329	9.1	122	58.6	44.5	30.9	24	19.7	16.8	14.6	13	11.7	10.6
1330	15.3	120.7	57.6	44.1	30.6	23.7	19.5	16.6	14.5	12.8	11.5	10.5
1331	19.7	119.1	56.4	43.6	30.2	23.5	19.3	16.4	14.3	12.7	11.4	10.3
1332	17.1	117.5	55.1	43.8	30.2	23.3	19.1	16.3	14.2	12.6	11.3	10.2
1333	25.9	112.5	78.4	71.2	46.3	35	28.3	23.9	20.7	18.3	16.3	14.8
1334	25.6	121.3	82.4	75.1	47.2	35.3	28.4	23.8	20.5	18.1	16.2	14.6
1335	12.9	96.6	58.1	51.8	37.3	29.5	24.4	20.9	18.3	16.3	14.7	13.4
1336	11.9	99.6	58.1	50.9	36.6	28.9	23.9	20.5	17.9	16	14.4	13.1
1337	10.8	98.7	54.6	46.5	34.1	27.2	22.7	19.5	17.1	15.3	13.8	12.6
1338	10.4	99.5	53.2	45.1	33.1	26.4	22.1	19	16.7	14.9	13.4	12.3
1339	9.9	110.4	58.8	50.6	35.5	27.7	22.8	19.4	16.9	15.1	13.5	12.3
1340	9.3	125.3	67.6	55.7	37.3	28.5	23.2	19.6	17	15.1	13.5	12.3
1341	8.8	135	72.1	56	37	28.1	22.8	19.3	16.7	14.8	13.2	12
1342	8.1	131.1	68.3	51.6	34.8	26.7	21.8	18.4	16	14.2	12.7	11.6
1343	7.2	127.3	63.3	44.9	31.5	24.6	20.3	17.3	15.1	13.4	12.1	11
1344	5.8	123.5	57.7	39.3	28.6	22.7	18.9	16.2	14.2	12.7	11.4	10.4
1345	4.9	121.8	55.2	36.5	27.1	21.7	18.1	15.6	13.7	12.3	11.1	10.1
1346	4.8	122.2	55.2	36	26.8	21.5	18.1	15.6	13.7	12.3	11.1	10.1
1347	5.6	122.7	57.1	37.2	27.5	22	18.4	15.8	13.9	12.4	11.2	10.2
1348	6.5	123.1	58.9	38.6	28.2	22.4	18.7	16.1	14.1	12.6	11.4	10.4
1349	7	123.5	59.7	38.9	28.4	22.6	18.8	16.1	14.2	12.6	11.4	10.4
1350	8.5	124	60.6	39.6	28.8	22.8	19	16.3	14.3	12.7	11.5	10.5
1351	8.3	124.4	60.4	40.1	29.1	23	19.1	16.4	14.4	12.8	11.6	10.5
1352	7.9	124.9	61.1	40.5	29.3	23.2	19.2	16.5	14.5	12.9	11.6	10.6
1353	8	125.3	60.9	40.5	29.3	23.2	19.3	16.5	14.5	12.9	11.6	10.6
1354	8.3	125.8	61.7	43	30.5	24	19.8	16.9	14.8	13.1	11.8	10.8
1355	8.7	126.2	63	45.2	31.6	24.6	20.2	17.2	15	13.4	12	10.9
1356	8.6	126.6	64.2	46.6	32.2	25	20.5	17.4	15.2	13.5	12.1	11
1357	11.7	126.1	64.6	48.2	32.9	25.3	20.7	17.6	15.3	13.6	12.2	11.1
1358	9	124.7	61.2	46.4	32	24.7	20.3	17.2	15	13.3	12	10.9
1359	9	123.2	59.3	44.9	31.2	24.2	19.9	16.9	14.8	13.1	11.8	10.7
1360	9.1	121.7	59.5	46.4	31.7	24.4	20	17	14.8	13.1	11.7	10.7
1361	9.6	120.2	57.7	46.2	31.5	24.2	19.8	16.8	14.6	12.9	11.6	10.5
1362	11.2	118.8	55.6	44.2	30.5	23.6	19.3	16.4	14.3	12.7	11.4	10.4
1363	31.5	122.7	87.4	80.9	49.5	36.5	29.1	24.3	20.9	18.4	16.4	14.8
1364	31.3	132.7	93.1	87.3	53.5	39.5	30.8	25.4	21.6	18.8	16.7	15.1
1365	16.7	108.2	68.2	61.8	41.5	31.7	25.9	21.9	19	16.8	15.1	13.7
1366	11.2	91.8	51.6	44.7	33.3	26.7	22.4	19.3	17	15.2	13.7	12.6
1367	10.7	99.6	54.8	47.3	34.4	27.2	22.7	19.4	17.1	15.2	13.7	12.5
1368	10.1	97.6	51.3	43.5	32.2	25.8	21.6	18.6	16.3	14.6	13.2	12
1369	9.8	111.1	59.7	50.6	35.4	27.5	22.6	19.3	16.8	14.9	13.4	12.2
1370	9.3	125.7	68	56.2	37.4	28.5	23.2	19.6	17	15	13.5	12.2
1371	8.8	134.3	71.1	56.1	37	28.1	22.8	19.2	16.7	14.7	13.2	12
1372	8.1	130.9	66.7	50.2	34.2	26.3	21.5	18.3	15.9	14.1	12.6	11.5
1373	7.2	127.5	62.5	44.9	31.6	24.6	20.3	17.3	15.1	13.4	12.1	11
1374	5.9	124.1	58.7	40.7	29.3	23.2	19.2	16.5	14.4	12.8	11.6	10.5
1375	4.9	122.6	56.5	37.8	27.8	22.2	18.5	15.9	14	12.5	11.3	10.3
1376	5.2	123.1	56.4	37.4	27.6	22.1	18.4	15.9	14	12.5	11.3	10.3
1377	5.9	123.6	57.4	38.7	28.3	22.5	18.8	16.1	14.1	12.6	11.4	10.4
1378	6.8	124.1	58.8	39.4	28.7	22.8	19	16.3	14.3	12.7	11.5	10.5
1379	7.3	124.5	60.3	39.5	28.8	22.8	19	16.3	14.3	12.8	11.5	10.5
1380	7.6	125	60.8	40.3	29.2	23.1	19.2	16.5	14.4	12.9	11.6	10.6
1381	9	125.5	61.8	41.8	29.9	23.6	19.5	16.7	14.6	13	11.7	10.7
1382	8	126	61.8	41.2	29.7	23.5	19.5	16.7	14.6	13	11.7	10.7
1383	7.8	123.9	59.9	40.6	29.4	23.3	19.4	16.6	14.6	13	11.7	10.7
1384	8.4	126.9	63.2	44	31.1	24.4	20.1	17.2	15	13.3	12	10.9
1385	8.9	127.4	64.9	47	32.5	25.2	20.7	17.6	15.3	13.6	12.2	11.1
1386	8.8	127.9	66.1	48.1	33	25.5	20.9	17.7	15.4	13.7	12.3	11.2
1387	9.4	127.5	66.3	50.5	34	26	21.2	18	15.6	13.8	12.4	11.2
1388	8.9	126.3	63.5	48.9	33.2	25.5	20.8	17.7	15.4	13.6	12.2	11.1
1389	8.8	125	61.9	47.1	32.3	25	20.4	17.4	15.1	13.4	12	10.9
1390	9.4	123.7	61.6	48.6	32.8	25.2	20.5	17.4	15.1	13.4	12	10.9
1391	9.6	122.5	60.7	49.1	32.9	25.1	20.5	17.3	15	13.3	11.9	10.8
1392	9.8	121.2	57.9	45.9	31.4	24.2	19.8	16.9	14.7	13	11.7	10.6
1393	48.8	157.7	121.5	116.4	75	55.9	39.2	30.6	25.2	21.5	18.7	17.8
1394	38.8	149.3	109	104.1	65.5	49.7	36	28.5	23.7	20.4	17.8	16.1
1395	15.6	105.4	65.9	60.6	40.7	31.1	25.3	21.4	18.6	16.5	14.8	13.4
1396	12.2	104.2	62.2	55.3	38.1	29.5	24.2	20.6	17.9	15.9	14.3	13
1397	11.3	106.2	60.5	53.6	37.1	28.8	23.6	20.1	17.5	15.5	13.9	12.7
1398	10.2	101	54.3	46.9	33.7	26.6	22.1	18.9	16.6	14.8	13.3	12.1
1399	9.7	109.6	59.1	50.2	35.1	27.3	22.4	19.1	16.7	14.8	13.3	12.1
1400	9.2	123.6	66.4	55.1	36.8	28.1	22.9	19.4	16.8	14.9	13.3	12.1
1401	8.7	133.7	70.9	56.2	36.9	28	22.7	19.2	16.6	14.7	13.1	11.9
1402	8.1	130.7	66.4	50.4	34.3	26.4	21.5	18.3	15.9	14.1	12.6	11.5
1403	7.2	127.7	62.5	45.4	31.8	24.8	20.4	17.4	15.2	13.5	12.1	11
1404	6.1	124.7	58.7	41	29.5	23.3	19.3	16.5	14.5	12.9	11.6	10.6
1405	5.3	123.5	57.4	39.2	28.5	22.6	18.8	16.2	14.2	12.7	11.4	10.4
1406	5.6	124	57.8	39.2	28.6	22.7	18.9	16.2	14.2	12.7	11.5	10.4
1407	6.2	124.5	58.4	39.7	28.9	22.9	19.1	16.4	14.3	12.8	11.5	10.5
1408	6.5	125	60	40.7	29.4	23.2	19.3	16.5	14.5	12.9	11.6	10.6
1409	7	125.5	61.3	41.4	29.8	23.5	19.5	16.7	14.6	13	11.7	10.7
1410	7.7	126.1	62.2	41.7	29.9	23.6	19.6	16.8	14.7	13.1	11.8	10.7
1411	8.5	126.6	62.9	42.4	30.4	23.9	19.8	16.9	14.8	13.2	11.9	10.8
1412	8.4	127.1	63.6	43.5	30.9	24.2	20	17.1	15	13.3	12	10.9
1413	8.1	127	62.9	43.4	30.9	24.3	20.1	17.1	15	13.3	12	10.9
1414	8.5	128.2	64.4	44.8	31.6	24.7	20.4	17.4	15.2	13.5	12.1	11
1415	8.8	128.7	66.6	47.3	32.8	25.4	20.8	17.7	15.4	13.7	12.3	11.2
1416	9	129.2	67.6	50.4	34.1	26.2	21.4	18.1	15.8	13.9	12.5	11.4
1417	9.3	128.9	68.3	52.5	34.9	26.6	21.7	18.3	15.9	14	12.6	11.4
1418	9.1	127.9	66	52.4	34.8	26.5	21.5	18.2	15.8	13.9	12.5	11.3
1419	8.9	126.8	63.7	48.7	33.2	25.5	20.9	17.7	15.4	13.6	12.2	11.1
1420	9.2	125.7	63	49.6	33.4	25.6	20.9	17.7	15.4	13.6	12.2	11.1
1421	10.2	124.7	63.4	51.6	34.1	25.9	21.1	17.8	15.4	13.6	12.2	11.1
1422	9.7	123.6	60.9	48.8	32.9	25.2	20.6	17.4	15.1	13.4	12	10.9
1423	52.1	153.7	120	115.2	73.8	55.1	38.5	30	24.7	21	18.3	17.7
1424	32.6	129.6	90.9	85.9	51.6	37.4	29.2	24.1	20.5	17.9	15.9	14.3
1425	14.4	102.4	63.7	57.1	38.9	29.9	24.5	20.7	18	16	14.4	13
1426	14.9	112.4	68.9	61.6	40.4	30.6	24.8	21	18.1	16	14.4	13
1427	10.8	99.7	55.7	49.2	34.9	27.4	22.6	19.3	16.9	15	13.5	12.3
1428	10.2	104.5	57.3	50.5	35.3	27.5	22.6	19.2	16.8	14.9	13.4	12.2
1429	9.7	111.5	60.1	53.1	36.2	27.8	22.8	19.3	16.8	14.9	13.4	12.1
1430	9.1	124.3	67.6	56.4	37.2	28.3	23	19.4	16.8	14.8	13.3	12.1
1431	8.6	133.1	70.7	56.5	37	28	22.7	19.1	16.6	14.6	13.1	11.9
1432	7.8	130.5	66.3	50.9	34.4	26.5	21.6	18.3	15.9	14.1	12.6	11.5
1433	7	127.9	62.7	46	32.1	25	20.5	17.5	15.3	13.5	12.2	11.1
1434	5.6	125.3	59.1	41.5	29.8	23.5	19.5	16.7	14.6	13	11.7	10.7
1435	5	124.3	58.1	40	29	23	19.1	16.4	14.3	12.8	11.5	10.5
1436	5.5	124.9	59.3	40.2	29.1	23.1	19.2	16.4	14.4	12.8	11.6	10.6
1437	6.4	125.4	59.6	40.5	29.3	23.2	19.3	16.5	14.5	12.9	11.7	10.6
1438	6.4	126	60.1	40.9	29.6	23.4	19.4	16.6	14.6	13	11.7	10.7
1439	7.1	126.5	61.8	41.9	30.1	23.7	19.7	16.8	14.7	13.1	11.8	10.8
1440	7.8	127.1	62.7	42.9	30.6	24.1	19.9	17	14.9	13.2	11.9	10.9
1441	10	127.7	63.7	44	31.2	24.4	20.2	17.2	15	13.4	12	11
1442	8.8	128.2	64.8	44.3	31.4	24.6	20.3	17.3	15.1	13.4	12.1	11
1443	8.8	128.8	63.9	44.2	31.4	24.6	20.3	17.4	15.2	13.5	12.1	11
1444	8.8	129.4	65.4	46.1	32.3	25.2	20.7	17.6	15.4	13.7	12.3	11.2
1445	8.8	128.1	66.3	46.2	32.4	25.2	20.8	17.7	15.5	13.7	12.3	11.2
1446	9	130.3	68.8	50.3	34.2	26.3	21.5	18.2	15.9	14	12.6	11.5
1447	9.7	130.4	70.5	54.6	35.9	27.3	22.1	18.7	16.2	14.3	12.8	11.6
1448	9.3	129.5	67.7	52.1	34.9	26.6	21.7	18.3	15.9	14.1	12.6	11.5
1449	9	122.5	60.1	44.2	31.3	24.6	20.3	17.3	15.1	13.5	12.1	11
1450	9.4	127.7	64.1	49.7	33.7	25.9	21.1	17.9	15.6	13.8	12.4	11.2
1451	10	126.9	65.4	52.8	34.8	26.5	21.5	18.1	15.7	13.9	12.4	11.3
1452	10.1	126	63.5	51.8	34.3	26.2	21.2	18	15.6	13.8	12.3	11.2
1453	59.3	149.8	117.5	113.4	72.5	55.1	38.1	29.6	24.3	20.6	18	18.1
1454	33.9	129.2	90.9	85.7	50.9	37.3	29	23.8	20.3	17.7	15.7	14.1
1455	18	105.8	66.7	59.2	39.4	30	24.4	20.7	17.9	15.8	14.2	12.9
1456	11.4	96.2	55.6	47.7	34.2	26.9	22.3	19.1	16.7	14.9	13.4	12.2
1457	9.9	90.6	48.5	41.5	30.9	24.8	20.8	18	15.8	14.1	12.8	11.7
1458	9.6	91.1	47.3	40.5	30.3	24.3	20.4	17.6	15.5	13.9	12.6	11.5
1459	9.4	104.5	54.9	46.6	33.2	26	21.5	18.4	16.1	14.3	12.9	11.7
1460	8.9	117.8	62.8	52.3	35.5	27.2	22.3	18.9	16.4	14.5	13	11.8
1461	8.3	128.4	67.4	53.6	35.7	27.3	22.2	18.8	16.3	14.4	12.9	11.7
1462	7.5	130.2	66.4	50.7	34.3	26.4	21.5	18.3	15.9	14.1	12.6	11.4
1463	6.8	128.1	63.1	46.8	32.5	25.2	20.7	17.6	15.4	13.6	12.2	11.1
1464	5.8	125.9	60	42.8	30.5	23.9	19.8	16.9	14.8	13.1	11.8	10.8
1465	4.9	125.1	59.1	40.5	29.3	23.2	19.3	16.5	14.5	12.9	11.6	10.6
1466	5.1	125.7	59.3	39.8	29	23	19.2	16.5	14.4	12.9	11.6	10.6
1467	5.7	126.3	60.4	41.3	29.8	23.5	19.5	16.7	14.7	13	11.8	10.7
1468	7	126.9	61.5	42.6	30.5	24	19.8	17	14.8	13.2	11.9	10.8
1469	7.5	127.5	62.9	43.8	31.1	24.4	20.1	17.2	15	13.3	12	10.9
1470	8.2	128.2	63.8	44.6	31.5	24.6	20.3	17.3	15.2	13.5	12.1	11
1471	12.6	128.8	64.6	45.1	31.8	24.8	20.5	17.5	15.2	13.5	12.2	11.1
1472	9.8	129.4	65.1	45.4	32	25	20.6	17.6	15.3	13.6	12.3	11.1
1473	8.9	130	65	45.1	31.9	24.9	20.6	17.6	15.3	13.6	12.3	11.2
1474	8.9	130.6	66.4	46.6	32.6	25.4	20.9	17.8	15.5	13.8	12.4	11.3
1475	9.3	131.2	69.3	50	34.2	26.3	21.5	18.3	15.9	14.1	12.7	11.5
1476	9.2	131.8	70.8	51.5	34.8	26.7	21.8	18.5	16.1	14.2	12.8	11.6
1477	9.9	131.8	72	55.1	36.3	27.5	22.3	18.9	16.3	14.4	12.9	11.7
1478	9.6	131.1	69.6	53.1	35.4	27	22	18.6	16.1	14.3	12.8	11.6
1479	9.4	129.8	66.9	49.6	33.9	26.2	21.4	18.2	15.8	14	12.6	11.4
1480	10.1	129.7	67.6	53.3	35.3	26.9	21.9	18.5	16	14.2	12.7	11.5
1481	10.4	129.1	67.3	54.9	35.9	27.2	22	18.6	16.1	14.2	12.7	11.5
1482	10.4	128.4	65	53.6	35.3	26.8	21.8	18.4	15.9	14.1	12.6	11.4
1483	51.7	145.8	112.3	106.9	66.8	49.9	35.4	27.8	23	19.6	17.1	16.3
1484	40.3	140.1	102.5	97.1	58.1	42.5	31.7	25.4	21.3	18.4	16.2	14.9
1485	26	120.8	79.7	72.6	43.6	32.1	25.6	21.4	18.4	16.2	14.4	13
1486	14.3	106.3	64.2	55.7	37.5	28.7	23.4	19.8	17.2	15.2	13.7	12.4
1487	9.6	83.4	45.7	38.2	29	23.5	19.9	17.2	15.2	13.6	12.4	11.3
1488	9.3	87.3	46.2	38.3	29	23.4	19.8	17.1	15.1	13.5	12.3	11.2
1489	9	94.6	47	38.4	28.9	23.4	19.7	17	15	13.4	12.2	11.1
1490	8.9	119.2	63.5	52.6	35.5	27.2	22.2	18.8	16.3	14.4	13	11.8
1491	8.5	131.8	69.7	56.8	36.9	27.9	22.6	19	16.5	14.5	13	11.8
1492	7.9	130	67.1	51.8	34.8	26.6	21.7	18.4	15.9	14.1	12.7	11.5
1493	7.1	128.3	63.5	47.2	32.7	25.3	20.8	17.7	15.4	13.7	12.3	11.2
1494	5.5	126.5	60.7	43.5	30.9	24.2	20	17.1	14.9	13.2	11.9	10.9
1495	5	126	60.3	42.2	30.2	23.8	19.7	16.8	14.7	13.1	11.8	10.7
1496	5.4	126.6	61.5	42.4	30.3	23.9	19.8	16.9	14.8	13.2	11.9	10.8
1497	6	127.3	62.4	42.5	30.5	24	19.9	17	14.9	13.2	11.9	10.9
1498	6.8	127.9	62.6	43.2	30.8	24.2	20	17.1	15	13.3	12	10.9
1499	7.2	128.5	63.4	43.9	31.2	24.5	20.2	17.3	15.1	13.4	12.1	11
1500	7.9	129.2	64	44.3	31.4	24.6	20.4	17.4	15.2	13.5	12.2	11.1
1501	10.4	129.8	65.2	45.5	32	25	20.6	17.6	15.4	13.7	12.3	11.2
1502	8.7	130.5	67.1	46.7	32.6	25.4	20.9	17.8	15.5	13.8	12.4	11.3
1503	8.9	131.1	66.4	47.3	33	25.6	21.1	18	15.7	13.9	12.5	11.4
1504	9.1	131.8	67.3	47.8	33.2	25.8	21.2	18.1	15.8	14	12.6	11.4
1505	9.6	132.4	70.7	51.8	35	26.9	21.9	18.6	16.2	14.3	12.8	11.7
1506	9.9	133.1	73.2	55.5	36.6	27.8	22.5	19	16.5	14.6	13.1	11.8
1507	10.9	133.2	74	58.6	37.7	28.4	23	19.3	16.7	14.7	13.2	12
1508	10.5	132.7	73.1	59.2	37.9	28.5	23	19.3	16.7	14.7	13.2	11.9
1509	10.2	132.2	71	55.1	36.3	27.6	22.4	18.9	16.4	14.5	13	11.8
1510	10.5	131.8	71	57	37	27.9	22.6	19	16.5	14.5	13	11.8
1511	10.7	131.3	70.1	57.4	37.1	27.9	22.6	19	16.5	14.5	13	11.8
1512	10.8	130.8	67.8	55.7	36.4	27.6	22.3	18.8	16.3	14.4	12.9	11.7
1513	8.8	91.5	46.2	36.7	27.9	22.7	19.1	16.6	14.6	13.1	11.9	10.9
1514	8.8	117.1	61.7	50.6	34.5	26.6	21.8	18.5	16.1	14.2	12.8	11.6
1515	8.8	131.1	70.6	58.3	37.4	28.2	22.7	19.1	16.5	14.6	13	11.8
1516	8	129.8	67.1	52.9	35.2	26.8	21.8	18.4	16	14.1	12.7	11.5
1517	7.1	128.5	64.1	48.5	33.2	25.7	21	17.8	15.5	13.8	12.4	11.2
1518	6.1	127.1	61.5	44.7	31.4	24.6	20.2	17.3	15.1	13.4	12	11
1519	5.4	126.8	60.7	42.8	30.5	24	19.9	17	14.9	13.2	11.9	10.8
1520	5.5	127.5	62.3	43.8	31.1	24.4	20.1	17.2	15	13.3	12	10.9
1521	6.1	128.2	63.2	44	31.2	24.5	20.2	17.3	15.1	13.4	12.1	11
1522	6.8	128.9	63.8	44.4	31.4	24.6	20.3	17.4	15.2	13.5	12.2	11.1
1523	7.1	129.5	64.1	44.5	31.6	24.7	20.4	17.5	15.3	13.6	12.2	11.1
1524	7.8	130.2	64.7	45	31.8	24.9	20.6	17.6	15.4	13.7	12.3	11.2
1525	8.2	130.9	65.9	45.3	32.1	25.1	20.7	17.7	15.5	13.7	12.4	11.3
1526	8.6	131.6	68.2	48.4	33.5	26	21.3	18.1	15.8	14	12.6	11.4
1527	8.8	132.3	68.8	48.7	33.7	26.1	21.4	18.2	15.9	14.1	12.7	11.5
1528	9.4	133	69.8	50.6	34.6	26.7	21.8	18.5	16.1	14.3	12.8	11.6
1529	9.8	133.7	72	53.8	36	27.5	22.4	18.9	16.4	14.5	13	11.8
1530	10.5	134.4	74.4	57.8	37.6	28.4	23	19.4	16.8	14.8	13.3	12
1531	11.1	134.6	75.1	60.5	38.6	29	23.4	19.6	17	15	13.4	12.1
1532	10.8	134.3	74.4	61.4	38.9	29.1	23.4	19.7	17	15	13.4	12.1
1533	10.8	134	74.3	61.4	38.8	29.1	23.4	19.6	17	15	13.4	12.1
1534	10.9	133.8	73.1	60.9	38.6	28.9	23.3	19.6	16.9	14.9	13.3	12.1
1535	11.1	133.5	72.6	60.9	38.6	28.9	23.3	19.5	16.9	14.9	13.3	12
1536	11	133.2	70.8	57.9	37.5	28.3	22.9	19.3	16.7	14.7	13.2	11.9
1537	8.4	89.1	45.4	35.7	27.2	22.2	18.7	16.3	14.4	12.9	11.7	10.7
1538	8.4	111.3	56.3	44.6	31.8	24.9	20.6	17.6	15.4	13.7	12.4	11.2
1539	8.4	130.5	69.7	57	36.8	27.8	22.4	18.9	16.4	14.4	12.9	11.7
1540	7.7	129.6	67.2	53.4	35.3	26.9	21.9	18.5	16	14.2	12.7	11.5
1541	6.7	128.7	63.9	47.9	33	25.5	20.9	17.8	15.5	13.7	12.3	11.2
1542	6.4	127.7	62.2	45.7	32	24.9	20.5	17.4	15.2	13.5	12.2	11.1
1543	6.2	127.6	61.5	44.5	31.4	24.5	20.2	17.3	15.1	13.4	12.1	11
1544	6.4	128.4	62.7	45	31.7	24.8	20.4	17.4	15.2	13.5	12.2	11.1
1545	6.9	129.1	64.3	45.6	32	25	20.6	17.6	15.3	13.6	12.2	11.1
1546	7.3	129.8	65.5	45.9	32.2	25.2	20.7	17.7	15.4	13.7	12.3	11.2
1547	7.5	130.5	65.3	45.4	32.1	25.1	20.7	17.7	15.4	13.7	12.3	11.2
1548	8.1	131.3	66.9	46.7	32.7	25.5	21	17.9	15.6	13.9	12.5	11.3
1549	8.3	132	68.1	47.5	33.2	25.8	21.2	18.1	15.8	14	12.6	11.4
1550	8.6	132.7	68.5	48.7	33.7	26.2	21.5	18.3	15.9	14.1	12.7	11.5
1551	8.8	133.5	69.8	51.2	34.9	26.9	22	18.6	16.2	14.4	12.9	11.7
1552	9.3	134.1	72.3	53.6	36	27.5	22.4	19	16.5	14.6	13.1	11.9
1553	9.5	134.9	74	55.4	36.8	28	22.7	19.2	16.7	14.7	13.2	12
1554	10.5	135.7	74.9	58.4	38	28.7	23.2	19.6	16.9	15	13.4	12.1
1555	11.4	136	75.6	61.8	39.2	29.4	23.7	19.9	17.2	15.1	13.6	12.3
1556	11	135.9	74.5	62.3	39.4	29.5	23.7	19.9	17.2	15.2	13.6	12.3
1557	11	135.8	73.6	61	38.9	29.2	23.6	19.8	17.1	15.1	13.5	12.2
1558	11.1	135.8	73.2	60.2	38.6	29.1	23.5	19.7	17.1	15.1	13.5	12.2
1559	11.3	135.7	74.6	62.5	39.4	29.5	23.7	19.9	17.2	15.2	13.6	12.3
1560	11.3	135.6	74.4	62.3	39.4	29.4	23.7	19.9	17.2	15.1	13.5	12.3
1561	8	86.7	44.7	34	26.2	21.4	18.2	15.8	14	12.6	11.5	10.5
1562	8	105.9	51.8	39.9	29.4	23.5	19.6	16.9	14.8	13.2	11.9	10.9
1563	8.1	128.2	67	53	35.2	26.9	21.8	18.5	16	14.2	12.7	11.5
1564	7.3	129.4	66.6	52.2	34.9	26.6	21.7	18.3	15.9	14.1	12.6	11.4
1565	7.2	128.8	64.7	49.4	33.7	25.9	21.2	18	15.6	13.9	12.4	11.3
1566	6.3	128.3	62.9	46.7	32.5	25.2	20.7	17.6	15.4	13.6	12.3	11.1
1567	6.3	128.5	62.8	45.5	31.9	24.9	20.5	17.5	15.3	13.6	12.2	11.1
1568	6.5	129.2	62.8	45	31.8	24.9	20.5	17.5	15.3	13.6	12.2	11.1
1569	7.1	130	66	47.7	33.1	25.6	21	17.9	15.6	13.8	12.4	11.3
1570	7.6	130.8	67	48	33.2	25.8	21.2	18	15.7	13.9	12.5	11.4
1571	7.8	131.5	67.1	47.3	33	25.7	21.1	18	15.7	13.9	12.5	11.4
1572	10.5	132.3	68.1	48.3	33.5	26	21.4	18.2	15.8	14.1	12.6	11.5
1573	10	133.1	69.6	49.4	34.1	26.4	21.6	18.4	16	14.2	12.8	11.6
1574	8.5	133.4	68.8	48.9	33.9	26.3	21.6	18.4	16	14.2	12.8	11.6
1575	8.9	132.9	69.2	49.9	34.5	26.7	21.9	18.6	16.2	14.4	12.9	11.7
1576	9.8	135.4	73.9	55.5	36.8	28.1	22.8	19.3	16.7	14.8	13.2	12
1577	9.5	127.6	67	50.1	34.7	26.9	22.1	18.8	16.4	14.5	13	11.8
1578	10.2	132.3	69.7	52.8	35.9	27.6	22.6	19.1	16.6	14.7	13.2	12
1579	11.3	137.4	75.8	61.7	39.4	29.6	23.8	20	17.3	15.3	13.7	12.4
1580	11.1	137.5	75.7	62.9	39.8	29.8	24	20.2	17.4	15.3	13.7	12.4
1581	11	133.4	70.9	58.9	38.4	29	23.5	19.8	17.2	15.2	13.6	12.3
1582	11.2	134.7	71.6	59.6	38.7	29.2	23.6	19.9	17.2	15.2	13.6	12.3
1583	11.4	137.7	76.2	64.9	40.5	30.2	24.3	20.4	17.6	15.5	13.8	12.5
1584	11.5	138	76	63.2	40	29.9	24.1	20.2	17.5	15.4	13.8	12.5
1585	7.9	91.7	45.1	34.4	26.4	21.5	18.2	15.8	14	12.6	11.4	10.4
1586	7.2	96.7	45.8	34.8	26.6	21.6	18.3	15.9	14	12.6	11.4	10.5
1587	7.7	121.2	61.7	48.2	33.2	25.7	21.1	17.9	15.6	13.8	12.4	11.3
1588	7.8	129.1	66.7	52.9	35.1	26.8	21.7	18.4	15.9	14.1	12.6	11.5
1589	7.1	129	64.7	50.3	34.1	26.2	21.4	18.1	15.7	13.9	12.5	11.3
1590	7.3	128.9	64.1	49.2	33.6	25.9	21.2	18	15.6	13.9	12.4	11.3
1591	6.8	129.3	63.8	47.8	33	25.6	21	17.8	15.5	13.8	12.4	11.3
1592	7	130.1	64.9	47.5	33	25.6	21	17.9	15.6	13.8	12.4	11.3
1593	7.3	130.9	67.3	49.6	33.9	26.2	21.4	18.2	15.8	14	12.6	11.5
1594	7.8	131.7	68.3	50.5	34.4	26.5	21.7	18.4	16	14.2	12.7	11.6
1595	8.2	132.5	68.7	49.7	34.2	26.4	21.6	18.4	16	14.2	12.7	11.6
1596	8.8	133.4	69.6	50.8	34.7	26.7	21.9	18.6	16.2	14.3	12.9	11.7
1597	8.9	134.2	68.8	49.6	34.3	26.5	21.8	18.5	16.1	14.3	12.9	11.7
1598	8.7	135	69	49.3	34.2	26.6	21.8	18.6	16.2	14.3	12.9	11.7
1599	9	133.1	67.8	48.9	34.1	26.5	21.8	18.6	16.2	14.4	12.9	11.8
1600	9.3	128.4	65.1	47.7	33.6	26.3	21.7	18.5	16.2	14.4	12.9	11.8
1601	9.6	122.8	62	46.4	33.1	26	21.5	18.4	16.1	14.3	12.9	11.7
1602	10.2	128	66.4	51.3	35.4	27.4	22.5	19.1	16.6	14.7	13.3	12
1603	11.4	138.8	77.1	63.8	40.3	30.1	24.3	20.4	17.6	15.5	13.9	12.5
1604	11.3	139.1	76.5	64.6	40.6	30.3	24.4	20.5	17.7	15.6	13.9	12.6
1605	11.3	131.2	69.5	58.3	38.4	29.2	23.7	20	17.3	15.3	13.7	12.4
1606	11.3	130	67.9	55.8	37.5	28.7	23.3	19.8	17.1	15.2	13.6	12.3
1607	11.5	132.1	71.3	59.2	38.8	29.4	23.9	20.1	17.4	15.4	13.8	12.5
1608	11.8	136.3	75.7	63.6	40.4	30.3	24.4	20.5	17.7	15.6	14	12.7
1609	8.3	108.4	57.2	46.2	32.2	25	20.6	17.5	15.3	13.6	12.2	11.1
1610	7.4	105.3	51.4	39.8	29.2	23.3	19.4	16.7	14.6	13.1	11.8	10.8
1611	7.8	125.2	64.7	51.5	34.5	26.4	21.5	18.2	15.8	14	12.5	11.4
1612	8.6	128.9	67.7	55.2	36	27.2	22	18.6	16.1	14.2	12.7	11.5
1613	7.3	129.2	65.5	51.5	34.6	26.5	21.6	18.3	15.8	14	12.6	11.4
1614	6.8	129.6	64.2	49	33.6	25.9	21.2	18	15.7	13.9	12.5	11.3
1615	7.2	130.1	65.1	49	33.6	26	21.3	18.1	15.7	13.9	12.5	11.4
1616	7.5	131	66.9	50.6	34.4	26.4	21.6	18.3	15.9	14.1	12.7	11.5
1617	7.9	131.8	68.9	51.8	35	26.8	21.9	18.5	16.1	14.3	12.8	11.6
1618	7.9	132.7	68.7	50.6	34.6	26.6	21.8	18.5	16.1	14.3	12.8	11.6
1619	8.3	133.5	68.7	50.4	34.5	26.7	21.8	18.5	16.1	14.3	12.9	11.7
1620	8.9	134.4	68.8	50.1	34.5	26.7	21.9	18.6	16.2	14.4	12.9	11.7
1621	9.1	135.3	69.7	51.1	35	27	22.1	18.8	16.4	14.5	13	11.8
1622	8.9	136.1	69.7	50.5	34.8	27	22.1	18.8	16.4	14.5	13.1	11.9
1623	9.1	132.9	67.9	48.4	34	26.5	21.8	18.6	16.3	14.4	13	11.8
1624	9.3	125.2	62.2	45.5	32.7	25.8	21.4	18.3	16	14.3	12.9	11.7
1625	9.6	119.5	58.6	43.4	31.8	25.3	21	18.1	15.9	14.2	12.8	11.7
1626	10.8	129.5	69.8	55.2	37.2	28.5	23.2	19.7	17.1	15.1	13.6	12.3
1627	11.5	139	79.3	66.9	41.5	30.9	24.8	20.8	17.9	15.8	14.1	12.7
1628	11.7	135.6	75.6	65.1	41	30.6	24.6	20.7	17.9	15.7	14.1	12.7
1629	11.5	130.7	70.3	59	38.9	29.5	24	20.2	17.5	15.5	13.9	12.6
1630	11.7	129.9	69.9	58.3	38.7	29.4	23.9	20.2	17.5	15.5	13.9	12.6
1631	11.9	133.8	74.3	63.3	40.6	30.5	24.6	20.7	17.9	15.8	14.1	12.8
1632	12	130.6	72.4	61.2	39.9	30.2	24.4	20.6	17.8	15.7	14.1	12.8
1633	24.4	126.5	74.2	65.1	38.9	28.6	22.8	19	16.4	14.4	12.8	11.6
1634	7.7	114.3	58.4	46.4	32.2	25	20.5	17.5	15.2	13.5	12.2	11
1635	7.1	114.8	56.6	43.3	30.9	24.2	20.1	17.1	15	13.3	12	10.9
1636	8.2	128.7	66.6	52.4	34.9	26.6	21.6	18.3	15.9	14	12.6	11.4
1637	8.4	129.4	66.3	52.8	35.1	26.8	21.8	18.4	16	14.1	12.7	11.5
1638	7.3	130.2	65.3	50.4	34.2	26.3	21.5	18.2	15.8	14	12.6	11.4
1639	7.4	131	65.4	49.7	34	26.2	21.5	18.2	15.9	14	12.6	11.5
1640	8.1	131.9	66.5	50.6	34.5	26.5	21.7	18.4	16	14.2	12.7	11.6
1641	8.9	132.8	68.4	52.6	35.4	27.1	22.1	18.7	16.3	14.4	12.9	11.7
1642	8.2	133.7	68	50.2	34.5	26.6	21.8	18.5	16.1	14.3	12.8	11.7
1643	8.4	134.5	68.7	50.7	34.8	26.9	22	18.7	16.3	14.4	12.9	11.8
1644	8.6	135.4	69.4	51	35	27	22.1	18.8	16.4	14.5	13	11.8
1645	8.8	136.3	70.3	51.4	35.3	27.2	22.3	18.9	16.5	14.6	13.1	11.9
1646	9	137.2	70.7	51.9	35.6	27.4	22.5	19.1	16.6	14.7	13.2	12
1647	9.2	133.8	67.7	49.3	34.5	26.9	22.1	18.8	16.4	14.6	13.1	11.9
1648	9.6	128.9	65.1	48.3	34.1	26.7	22	18.8	16.4	14.6	13.1	12
1649	9.9	123	61.6	46.1	33.1	26.2	21.7	18.6	16.3	14.5	13.1	11.9
1650	11.2	137.6	75.9	60.2	39.3	29.7	24.1	20.3	17.6	15.5	13.9	12.6
1651	11.9	141.1	82.2	70.2	42.8	31.6	25.3	21.2	18.2	16	14.3	12.9
1652	11.9	132.9	74.5	64.3	40.9	30.7	24.7	20.8	18	15.8	14.2	12.8
1653	11.9	127.2	69.1	58.7	38.9	29.7	24.1	20.4	17.7	15.6	14	12.7
1654	12	128.4	69.5	59.5	39.3	29.9	24.3	20.5	17.8	15.7	14.1	12.8
1655	12.3	133.3	75	64.3	41.2	31	25	21	18.2	16	14.4	13
1656	12.2	124.4	68	57.2	38.6	29.6	24.1	20.4	17.8	15.7	14.1	12.8
1657	8.4	107.9	56.6	45	31.5	24.5	20.2	17.2	15	13.3	12	10.9
1658	7.2	101.9	49.2	37.4	27.8	22.3	18.7	16.2	14.2	12.7	11.5	10.5
1659	6.9	105.3	49.8	36.7	27.5	22.2	18.7	16.1	14.2	12.7	11.5	10.5
1660	6.6	112.1	53.5	39.4	29	23.1	19.3	16.6	14.6	13	11.8	10.7
1661	6.8	124.5	61.2	46.1	32.3	25.1	20.7	17.6	15.4	13.7	12.3	11.2
1662	7.4	130.1	65.1	50.1	34.1	26.2	21.4	18.2	15.8	14	12.6	11.4
1663	27.4	126.4	75	63	38.3	28.3	22.6	18.9	16.3	14.3	12.8	11.6
1664	7.2	93.3	44.8	32.9	25.4	20.8	17.7	15.4	13.6	12.2	11.1	10.2
1665	8	114.1	58.1	45.2	31.7	24.8	20.4	17.4	15.2	13.5	12.1	11
1666	8.2	126.8	66.1	52.3	34.8	26.5	21.6	18.2	15.8	14	12.5	11.4
1667	7.7	128.8	65.4	51.2	34.4	26.3	21.5	18.2	15.8	14	12.5	11.4
1668	12.6	129.4	67.4	54.5	35.8	27.1	22	18.6	16.1	14.2	12.7	11.5
1669	13.3	96.1	51	39.8	29.1	23.1	19.3	16.6	14.5	13	11.7	10.7
1670	7.4	87.2	43.9	32.7	25.3	20.7	17.6	15.3	13.6	12.2	11.1	10.2
1671	15.1	126	68.4	55.5	35.9	27.1	21.9	18.5	16	14.1	12.6	11.4
1672	38.2	127.9	73.1	63.3	38.6	28.5	22.8	19.1	16.5	14.5	12.9	11.7
1673	38.5	128.3	72.3	63.3	38.7	28.6	22.9	19.1	16.5	14.5	13	11.7
1674	23.3	128.6	68.2	56.1	36.3	27.4	22.1	18.6	16.1	14.2	12.7	11.5
1675	16.3	93.8	49.5	38.8	28.6	22.8	19.1	16.4	14.4	12.9	11.7	10.6
1676	16.5	104.1	55.1	43.6	31	24.3	20.1	17.2	15	13.3	12	10.9
1677	41.3	127.6	75.9	65	39.1	28.8	23	19.2	16.5	14.5	12.9	11.7
1678	58.3	127.7	77.4	72	41	29.7	23.6	19.6	16.8	14.7	13.1	11.8
1679	35.1	127.8	72.5	63.5	38.6	28.6	22.8	19.1	16.4	14.5	12.9	11.7
1680	15.7	127.9	67.7	55.7	36	27.2	22	18.5	16	14.1	12.7	11.5
1681	29	109.7	63.7	52.3	34.8	26.5	21.5	18.2	15.8	13.9	12.5	11.3
1682	44.3	127.7	79.7	69.1	40.2	29.4	23.3	19.4	16.7	14.6	13.1	11.8
1683	73	127.6	85	80.6	44.6	32.1	24.9	20.5	17.5	15.2	13.5	12.6
1684	68.3	127.4	81.5	77.4	42.9	31.3	24.5	20.2	17.2	15.1	13.4	12
1685	57.1	127.3	75	69.7	40.3	29.4	23.3	19.4	16.7	14.6	13	11.8
1686	12.6	127.2	65.3	54.1	35.4	26.8	21.7	18.3	15.8	14	12.5	11.4
1687	63.5	128.3	88	79.8	43.4	31	24.3	20.1	17.2	15	13.4	12.3
1688	105	128	94.5	95.5	55.8	41.6	30.1	23.8	19.7	16.9	14.8	22
1689	115.5	127.6	92.7	98.9	58.7	44.8	31.5	24.6	20.3	17.3	15.1	20.4
1690	68.4	127.2	80.6	76.9	42.2	30.5	24	19.9	17	14.9	13.2	11.9
1691	29.6	126.8	70.3	61.7	37.9	28.1	22.5	18.9	16.3	14.3	12.8	11.6
1692	7.9	108.4	51.5	41.1	29.7	23.5	19.5	16.7	14.6	13	11.8	10.7
