# Supplementary material for: Roles of host and environment in shift of primary anthrax host species in Kruger National Park
Source: PLoS One. 2024 Dec 6;19(12):e0314103. doi: 10.1371/journal.pone.0314103 (PMC11623471; doi:10.1371/journal.pone.0314103)
Supplement: S1 Data — (ZIP) [file pone.0314103.s001.zip › Ochai Supplementary Data/Soil Moisture KNP/TerraClimate_Soil Moisture_2021.xlsx]

## Sheet: TerraClimate_Soil Moisture_2021
UPID	2021_1	2021_2	2021_3	2021_4	2021_5	2021_6	2021_7	2021_8	2021_9	2021_10	2021_11	2021_12
1	88.9	88.9	42.6	26.4	19.6	15.7	13.2	11.4	10	8.9	8.1	7.4
2	87.8	87.8	40.3	25.5	19.1	15.3	12.9	11.1	9.8	8.8	7.9	7.2
3	86.7	86.7	39.4	25	18.7	15.1	12.7	11	9.7	8.6	7.8	7.1
4	85.6	85.6	37.6	24.2	18.3	14.7	12.4	10.7	9.5	8.5	7.7	7
5	84.4	84.4	38.2	24.3	18.2	14.7	12.3	10.7	9.4	8.4	7.6	7
6	83.3	83.3	36.9	23.7	17.8	14.4	12.1	10.5	9.2	8.3	7.5	6.8
7	83.6	83.6	33.6	22.5	17.2	14	11.8	10.3	9.1	8.1	7.4	6.8
8	85.2	85.2	35	23.2	17.7	14.4	12.1	10.5	9.3	8.3	7.6	6.9
9	86.8	86.8	38.3	24.6	18.5	15	12.6	10.9	9.6	8.6	7.8	7.1
10	88.4	88.4	40.7	25.7	19.2	15.5	13	11.2	9.9	8.8	8	7.3
11	90	90	41	26	19.5	15.7	13.2	11.4	10	9	8.1	7.4
12	91.6	91.6	42.9	26.9	20	16.1	13.5	11.7	10.3	9.2	8.3	7.6
13	93.2	93.2	44.9	27.7	20.6	16.5	13.8	11.9	10.5	9.4	8.5	7.7
14	94.8	94.8	48.3	29	21.4	17.1	14.2	12.3	10.8	9.6	8.7	7.9
15	96.4	96.4	49.7	29.7	21.8	17.4	14.5	12.5	11	9.8	8.8	8.1
16	98	98	48.7	29.6	21.9	17.5	14.7	12.6	11.1	9.9	9	8.2
17	99.6	99.6	48.8	29.9	22.1	17.7	14.8	12.8	11.2	10	9.1	8.3
18	101.2	101.2	53.4	31.5	23.1	18.4	15.3	13.2	11.6	10.3	9.3	8.5
19	86.3	86.3	41.7	25.7	19.1	15.3	12.8	11	9.7	8.7	7.9	7.2
20	85	85	39.9	24.9	18.6	14.9	12.5	10.8	9.5	8.5	7.7	7
21	83.6	83.6	37.6	24	18	14.5	12.2	10.5	9.3	8.3	7.5	6.9
22	82.3	82.3	36.7	23.5	17.7	14.2	12	10.4	9.1	8.2	7.4	6.8
23	81	81	35.3	22.8	17.2	13.9	11.7	10.1	9	8	7.3	6.6
24	79.6	79.6	34.7	22.4	16.9	13.7	11.5	10	8.8	7.9	7.1	6.5
25	79.7	79.7	34	22.2	16.8	13.6	11.5	9.9	8.8	7.9	7.1	6.5
26	81.1	81.1	32.9	21.9	16.7	13.6	11.5	10	8.8	7.9	7.2	6.6
27	82.6	82.6	33.1	22.2	16.9	13.8	11.7	10.1	9	8	7.3	6.7
28	84	84	33.7	22.6	17.3	14	11.9	10.3	9.1	8.2	7.4	6.8
29	85.4	85.4	36.9	23.9	18.1	14.6	12.3	10.7	9.4	8.4	7.6	7
30	86.9	86.9	39.2	25	18.7	15.1	12.7	11	9.7	8.6	7.8	7.2
31	88.3	88.3	42.2	26.2	19.5	15.6	13.1	11.3	9.9	8.9	8	7.3
32	89.8	89.8	45.8	27.5	20.2	16.2	13.5	11.6	10.2	9.1	8.2	7.5
33	91.2	91.2	48.9	28.6	20.9	16.6	13.9	11.9	10.4	9.3	8.4	7.7
34	92.6	92.6	47.5	28.4	20.9	16.7	13.9	12	10.5	9.4	8.5	7.8
35	94.1	94.1	44	27.6	20.6	16.5	13.9	12	10.5	9.4	8.5	7.8
36	95.5	95.5	46.3	28.5	21.2	17	14.2	12.2	10.8	9.6	8.7	7.9
37	83.7	83.7	44.1	26	19.1	15.2	12.7	10.9	9.6	8.5	7.7	7
38	82.2	82.2	43	25.5	18.7	14.9	12.4	10.7	9.4	8.4	7.6	6.9
39	80.6	80.6	40.9	24.6	18.1	14.5	12.1	10.4	9.2	8.2	7.4	6.7
40	79	79	38.8	23.7	17.6	14.1	11.8	10.1	8.9	8	7.2	6.6
41	77.5	77.5	37.8	23.2	17.2	13.8	11.5	9.9	8.7	7.8	7.1	6.4
42	75.9	75.9	32.4	21.1	16	13	10.9	9.5	8.4	7.5	6.8	6.2
43	75.8	75.8	30.5	20.4	15.6	12.7	10.7	9.3	8.2	7.4	6.7	6.1
44	77.1	77.1	30.1	20.4	15.6	12.8	10.8	9.4	8.3	7.5	6.8	6.2
45	78.3	78.3	31.5	21.1	16.1	13.1	11.1	9.6	8.5	7.6	6.9	6.3
46	79.6	79.6	33.6	22	16.7	13.5	11.4	9.9	8.7	7.8	7.1	6.5
47	80.9	80.9	32.7	21.8	16.7	13.6	11.5	9.9	8.8	7.9	7.2	6.6
48	82.2	82.2	34.6	22.7	17.2	14	11.8	10.2	9	8.1	7.3	6.7
49	83.4	83.4	36.2	23.5	17.7	14.3	12.1	10.4	9.2	8.2	7.5	6.8
50	84.7	84.7	40.9	25.2	18.7	15	12.6	10.8	9.5	8.5	7.7	7
51	86	86	43.3	26.2	19.3	15.4	12.9	11.1	9.8	8.7	7.9	7.2
52	87.3	87.3	44.8	26.8	19.7	15.7	13.1	11.3	9.9	8.9	8	7.3
53	88.5	88.5	40.7	25.7	19.2	15.5	13	11.2	9.9	8.8	8	7.3
54	89.8	89.8	41.5	26.1	19.5	15.7	13.2	11.4	10	9	8.1	7.4
55	81.1	81.1	42.8	25.3	18.5	14.7	12.3	10.6	9.3	8.3	7.5	6.8
56	79.3	79.3	40.9	24.4	18	14.3	12	10.3	9	8.1	7.3	6.6
57	77.6	77.6	39.9	23.8	17.5	14	11.7	10	8.8	7.9	7.1	6.5
58	75.8	75.8	39.7	23.5	17.2	13.7	11.5	9.9	8.7	7.7	7	6.4
59	74	74	38.6	22.9	16.8	13.4	11.2	9.6	8.4	7.5	6.8	6.2
60	72.2	72.2	34.4	21.4	15.9	12.8	10.7	9.2	8.1	7.3	6.6	6
61	71.9	71.9	29.6	19.6	14.9	12.1	10.3	8.9	7.9	7	6.4	5.8
62	73	73	30.5	20.1	15.3	12.4	10.5	9.1	8	7.2	6.5	5.9
63	74.1	74.1	34.3	21.6	16.1	13	10.9	9.4	8.3	7.4	6.7	6.1
64	75.2	75.2	34.1	21.7	16.3	13.1	11	9.5	8.4	7.5	6.8	6.2
65	76.3	76.3	34	21.8	16.4	13.2	11.1	9.6	8.5	7.6	6.9	6.3
66	77.4	77.4	35.9	22.6	16.9	13.6	11.4	9.8	8.7	7.7	7	6.4
67	78.6	78.6	31.9	21.3	16.2	13.2	11.2	9.7	8.6	7.7	7	6.4
68	79.7	79.7	33.9	22.2	16.8	13.6	11.5	9.9	8.8	7.8	7.1	6.5
69	80.8	80.8	36	23.1	17.3	14	11.8	10.2	9	8	7.3	6.6
70	81.9	81.9	38	23.9	17.8	14.4	12	10.4	9.2	8.2	7.4	6.8
71	83	83	37.7	23.9	17.9	14.4	12.1	10.5	9.2	8.3	7.5	6.8
72	84.1	84.1	37.4	24	18	14.6	12.2	10.6	9.3	8.4	7.6	6.9
73	78.5	78.5	45.4	25.5	18.4	14.6	12.1	10.4	9.1	8.1	7.3	6.7
74	76.5	76.5	44.2	24.8	17.9	14.2	11.8	10.1	8.9	7.9	7.1	6.5
75	74.5	74.5	39.6	23.3	17	13.6	11.3	9.7	8.5	7.6	6.9	6.3
76	72.5	72.5	38.1	22.5	16.5	13.2	11	9.4	8.3	7.4	6.7	6.1
77	70.5	70.5	36.9	21.9	16	12.8	10.7	9.2	8	7.2	6.5	5.9
78	68.5	68.5	30.7	19.6	14.7	11.9	10	8.6	7.6	6.8	6.2	5.6
79	68	68	29	18.9	14.3	11.6	9.8	8.5	7.5	6.7	6.1	5.6
80	69	69	29.9	19.4	14.6	11.8	10	8.6	7.6	6.8	6.2	5.6
81	69.9	69.9	31.7	20.1	15.1	12.2	10.2	8.8	7.8	7	6.3	5.8
82	70.8	70.8	35.9	21.6	15.9	12.7	10.6	9.2	8	7.2	6.5	5.9
83	71.8	71.8	35.3	21.6	16	12.8	10.7	9.2	8.1	7.2	6.5	6
84	72.7	72.7	33.8	21.3	15.9	12.8	10.7	9.2	8.1	7.3	6.6	6
85	73.7	73.7	34	21.4	16	12.9	10.8	9.3	8.2	7.4	6.7	6.1
86	74.6	74.6	31.7	20.7	15.7	12.7	10.7	9.3	8.2	7.3	6.7	6.1
87	75.5	75.5	32.6	21.2	16	12.9	10.9	9.4	8.3	7.5	6.8	6.2
88	76.5	76.5	31	20.7	15.8	12.8	10.9	9.4	8.3	7.5	6.8	6.2
89	77.4	77.4	30.3	20.5	15.7	12.8	10.9	9.4	8.4	7.5	6.8	6.2
90	78.4	78.4	30.4	20.6	15.9	13	11	9.5	8.5	7.6	6.9	6.3
91	75.9	75.9	46.3	25.2	18.1	14.2	11.8	10.1	8.8	7.9	7.1	6.5
92	73.7	73.7	40.2	23.3	17	13.5	11.2	9.6	8.5	7.5	6.8	6.2
93	71.5	71.5	37.5	22.2	16.3	13	10.8	9.3	8.2	7.3	6.6	6
94	69.3	69.3	36.3	21.5	15.8	12.6	10.5	9	7.9	7.1	6.4	5.8
95	67.1	67.1	33.7	20.4	15	12	10	8.6	7.6	6.8	6.1	5.6
96	64.9	64.9	32.8	19.8	14.6	11.6	9.7	8.4	7.4	6.6	5.9	5.4
97	64.1	64.1	31.4	19.2	14.3	11.4	9.6	8.2	7.2	6.5	5.8	5.3
98	64.9	64.9	33.3	19.9	14.7	11.7	9.8	8.4	7.4	6.6	6	5.4
99	65.7	65.7	33.8	20.2	14.9	11.9	9.9	8.5	7.5	6.7	6	5.5
100	66.5	66.5	33.6	20.3	14.9	11.9	10	8.6	7.5	6.7	6.1	5.6
101	67.2	67.2	37.6	21.5	15.6	12.4	10.3	8.8	7.7	6.9	6.2	5.7
102	68	68	35.9	21.2	15.5	12.3	10.3	8.9	7.8	6.9	6.3	5.7
103	68.8	68.8	35.5	21.2	15.6	12.4	10.4	8.9	7.8	7	6.3	5.8
104	69.6	69.6	36.9	21.7	15.9	12.6	10.5	9.1	8	7.1	6.4	5.8
105	70.3	70.3	36.5	21.7	15.9	12.7	10.6	9.1	8	7.2	6.5	5.9
106	71.1	71.1	32.4	20.5	15.4	12.4	10.4	9	7.9	7.1	6.4	5.9
107	71.9	71.9	29	19.4	14.8	12	10.2	8.8	7.8	7	6.4	5.8
108	72.7	72.7	27.3	18.7	14.5	11.9	10.1	8.8	7.8	7	6.3	5.8
109	76.4	76.4	48.9	25.8	18.4	14.5	12	10.2	9	8	7.2	6.5
110	74.3	74.3	45.6	24.7	17.7	14	11.6	9.9	8.7	7.7	6.9	6.3
111	72.1	72.1	44.9	24.1	17.2	13.6	11.2	9.6	8.4	7.5	6.8	6.2
112	70	70	41	22.8	16.5	13	10.8	9.3	8.1	7.2	6.5	5.9
113	67.8	67.8	39.5	22.1	15.9	12.6	10.5	9	7.9	7	6.3	5.7
114	65.6	65.6	36.8	21	15.3	12.1	10.1	8.6	7.6	6.7	6.1	5.5
115	64.8	64.8	35.9	20.6	15	11.9	9.9	8.5	7.5	6.6	6	5.5
116	65.2	65.2	34.7	20.4	14.9	11.9	9.9	8.5	7.5	6.7	6	5.5
117	65.7	65.7	38.7	21.5	15.5	12.2	10.2	8.7	7.6	6.8	6.1	5.6
118	66.2	66.2	38.1	21.4	15.5	12.3	10.2	8.7	7.7	6.8	6.1	5.6
119	66.6	66.6	38.8	21.7	15.7	12.4	10.3	8.8	7.7	6.9	6.2	5.6
120	67.1	67.1	42.2	22.5	16.1	12.7	10.5	9	7.8	7	6.3	5.7
121	67.5	67.5	41.4	22.4	16.1	12.7	10.5	9	7.9	7	6.3	5.8
122	68	68	43.8	23	16.4	12.9	10.7	9.1	8	7.1	6.4	5.8
123	68.4	68.4	40.1	22.3	16.1	12.7	10.6	9.1	7.9	7.1	6.4	5.8
124	68.9	68.9	32.2	20.2	15	12.1	10.1	8.8	7.7	6.9	6.2	5.7
125	69.3	69.3	31.4	20	15	12.1	10.1	8.8	7.7	6.9	6.3	5.7
126	69.8	69.8	27.7	18.6	14.3	11.6	9.8	8.5	7.6	6.8	6.2	5.6
127	80	80	57.9	28.1	19.8	15.4	12.7	10.9	9.5	8.4	7.6	6.9
128	78.2	78.2	52	26.8	19	14.9	12.3	10.5	9.2	8.2	7.4	6.7
129	76.4	76.4	58.3	27.2	19	14.8	12.2	10.4	9.1	8.1	7.3	6.6
130	74.6	74.6	54.1	26.2	18.4	14.4	11.9	10.1	8.8	7.8	7.1	6.4
131	72.7	72.7	46.6	24.6	17.5	13.8	11.4	9.7	8.5	7.6	6.8	6.2
132	70.9	70.9	48.2	24.4	17.3	13.6	11.2	9.6	8.4	7.4	6.7	6.1
133	70	70	53.5	24.9	17.5	13.6	11.2	9.5	8.3	7.4	6.7	6
134	70	70	48.1	24.2	17.1	13.4	11.1	9.4	8.3	7.3	6.6	6
135	70	70	41.6	23	16.5	13.1	10.8	9.3	8.1	7.2	6.5	5.9
136	69.9	69.9	47	24	17	13.3	11	9.4	8.2	7.3	6.6	6
137	69.9	69.9	43.7	23.4	16.7	13.2	10.9	9.3	8.2	7.3	6.6	6
138	69.9	69.9	48.1	24.2	17.1	13.4	11.1	9.4	8.2	7.3	6.6	6
139	69.9	69.9	48.3	24.2	17.1	13.4	11.1	9.4	8.2	7.3	6.6	6
140	69.9	69.9	44.6	23.5	16.8	13.2	10.9	9.4	8.2	7.3	6.6	6
141	69.9	69.9	39.3	22.4	16.3	12.9	10.7	9.2	8.1	7.2	6.5	5.9
142	69.8	69.8	37.9	22	16.1	12.8	10.6	9.1	8	7.1	6.4	5.9
143	69.8	69.8	34.4	21	15.5	12.4	10.4	9	7.9	7	6.4	5.8
144	67.9	69.8	27.7	18.6	14.3	11.6	9.8	8.5	7.6	6.8	6.2	5.6
145	83.6	83.6	78.5	30.7	21.3	16.5	13.5	11.5	10	8.9	8	7.3
146	82.1	82.1	70.7	29.9	20.8	16.1	13.3	11.3	9.8	8.7	7.8	7.1
147	80.6	80.6	75.5	29.6	20.5	15.9	13.1	11.1	9.7	8.6	7.7	7
148	79.2	79.2	64.2	28.5	19.9	15.5	12.7	10.8	9.4	8.4	7.5	6.9
149	77.7	77.7	62.7	28	19.5	15.2	12.5	10.6	9.3	8.2	7.4	6.7
150	76.2	76.2	55.4	26.8	18.8	14.7	12.1	10.3	9	8	7.2	6.6
151	75.2	75.2	57	26.7	18.7	14.6	12	10.2	8.9	7.9	7.1	6.5
152	74.7	74.7	53.5	26.1	18.4	14.4	11.9	10.1	8.8	7.9	7.1	6.4
153	74.2	74.2	48.2	25.2	17.9	14.1	11.7	10	8.7	7.7	7	6.4
154	73.7	73.7	48.5	25.1	17.9	14	11.6	9.9	8.7	7.7	6.9	6.3
155	73.2	73.2	48.8	25.1	17.8	14	11.5	9.9	8.6	7.7	6.9	6.3
156	72.7	72.7	51	25.3	17.9	14	11.5	9.8	8.6	7.6	6.9	6.3
157	72.3	72.3	52.5	25.4	17.9	14	11.5	9.8	8.6	7.6	6.8	6.2
158	71.8	71.8	48.6	24.7	17.5	13.7	11.3	9.7	8.5	7.5	6.8	6.2
159	71.3	71.3	44.5	23.8	17.1	13.4	11.1	9.5	8.3	7.4	6.7	6.1
160	70.8	70.8	40.3	22.8	16.5	13.1	10.9	9.3	8.2	7.3	6.6	6
161	70.3	70.3	33.5	20.8	15.5	12.4	10.4	9	7.9	7.1	6.4	5.8
162	66.7	69.8	28.3	18.9	14.4	11.7	9.9	8.6	7.6	6.8	6.2	5.7
163	87.2	87.2	81.2	32	22.2	17.2	14.1	12	10.5	9.3	8.3	7.6
164	86.1	86.1	86.1	31.7	21.9	17	13.9	11.9	10.3	9.2	8.2	7.5
165	84.9	84.9	82.2	31.2	21.6	16.8	13.8	11.7	10.2	9	8.1	7.4
166	83.8	83.8	82.6	30.8	21.3	16.5	13.6	11.5	10.1	8.9	8	7.3
167	82.6	82.6	65.8	29.7	20.7	16.1	13.3	11.3	9.9	8.7	7.9	7.2
168	81.5	81.5	65.5	29.3	20.5	15.9	13.1	11.1	9.7	8.6	7.8	7.1
169	80.4	80.4	63.7	28.8	20.2	15.7	12.9	11	9.6	8.5	7.7	7
170	79.4	79.4	58.4	28	19.7	15.4	12.7	10.8	9.4	8.4	7.5	6.9
171	78.5	78.5	55	27.3	19.3	15.1	12.4	10.6	9.3	8.2	7.4	6.7
172	77.5	77.5	51.3	26.5	18.8	14.8	12.2	10.4	9.1	8.1	7.3	6.6
173	76.5	76.5	51.9	26.4	18.7	14.6	12.1	10.3	9	8	7.2	6.6
174	75.6	75.6	52.4	26.2	18.5	14.5	12	10.2	8.9	7.9	7.1	6.5
175	74.6	74.6	51.3	25.8	18.3	14.3	11.8	10.1	8.8	7.8	7	6.4
176	73.7	73.7	50.8	25.5	18	14.1	11.7	9.9	8.7	7.7	7	6.3
177	72.7	72.7	49.8	25.1	17.8	13.9	11.5	9.8	8.6	7.6	6.9	6.2
178	71.7	71.7	46.6	24.3	17.3	13.6	11.3	9.6	8.4	7.5	6.7	6.1
179	70.8	70.8	39.9	22.7	16.5	13	10.9	9.3	8.2	7.3	6.6	6
180	69.8	69.8	32.9	20.5	15.3	12.3	10.3	8.9	7.8	7	6.3	5.8
181	90.8	90.8	90.8	33.4	23.1	17.9	14.7	12.5	10.9	9.7	8.7	7.9
182	90	90	90	33.1	22.9	17.8	14.6	12.4	10.8	9.6	8.6	7.8
183	89.2	89.2	89.2	32.8	22.7	17.6	14.4	12.3	10.7	9.5	8.5	7.8
184	88.4	88.4	84	32.5	22.5	17.4	14.3	12.2	10.6	9.4	8.5	7.7
185	87.5	87.5	79.6	32.1	22.2	17.2	14.2	12	10.5	9.3	8.4	7.6
186	86.7	86.7	81.3	31.8	22.1	17.1	14	11.9	10.4	9.2	8.3	7.5
187	85.6	85.6	73.8	31.2	21.7	16.8	13.8	11.8	10.2	9.1	8.2	7.4
188	84.2	84.2	69.1	30.4	21.2	16.5	13.5	11.5	10.1	8.9	8	7.3
189	82.7	82.7	62.5	29.4	20.6	16.1	13.2	11.3	9.8	8.7	7.9	7.1
190	81.3	81.3	57.1	28.3	20	15.6	12.9	11	9.6	8.5	7.7	7
191	79.9	79.9	56.3	27.8	19.6	15.4	12.7	10.8	9.4	8.4	7.6	6.9
192	78.4	78.4	54.3	27.2	19.2	15	12.4	10.6	9.3	8.2	7.4	6.7
193	77	77	52	26.5	18.8	14.7	12.1	10.4	9.1	8.1	7.3	6.6
194	75.5	75.5	49.8	25.8	18.3	14.4	11.9	10.2	8.9	7.9	7.1	6.5
195	74.1	74.1	49.5	25.4	18	14.1	11.7	10	8.7	7.8	7	6.4
196	72.7	72.7	49.1	25	17.7	13.9	11.5	9.8	8.6	7.6	6.9	6.2
197	71.2	71.2	42.6	23.4	16.9	13.3	11	9.5	8.3	7.4	6.6	6.1
198	69.8	69.8	36.1	21.5	15.8	12.6	10.5	9	7.9	7.1	6.4	5.8
199	94.4	94.4	94.4	38	25.4	19.4	15.8	13.4	11.6	10.3	9.2	8.3
200	93.9	93.9	93.9	37.2	25	19.2	15.6	13.2	11.5	10.2	9.1	8.3
201	93.4	93.4	88.4	34.3	23.8	18.4	15.1	12.9	11.2	9.9	8.9	8.1
202	93	93	81	33.9	23.5	18.3	15	12.8	11.1	9.9	8.9	8.1
203	92.5	92.5	84.4	33.9	23.5	18.2	15	12.7	11.1	9.8	8.8	8
204	92	92	88	33.8	23.4	18.2	14.9	12.7	11	9.8	8.8	8
205	90.8	90.8	81.2	33.2	23	17.9	14.7	12.5	10.9	9.7	8.7	7.9
206	88.9	88.9	70.5	31.9	22.3	17.3	14.3	12.2	10.6	9.4	8.5	7.7
207	87	87	65.5	30.8	21.6	16.9	13.9	11.8	10.3	9.2	8.3	7.5
208	85.1	85.1	62.4	30	21.1	16.4	13.6	11.6	10.1	9	8.1	7.3
209	81.5	83.2	57.7	28.8	20.4	16	13.2	11.2	9.8	8.7	7.9	7.1
210	77.5	81.3	56.5	28.2	19.9	15.6	12.9	11	9.6	8.5	7.7	7
211	71.6	79.3	53.2	27.2	19.3	15.1	12.5	10.7	9.3	8.3	7.5	6.8
212	77.4	77.4	49.2	26.1	18.6	14.6	12.1	10.4	9.1	8.1	7.3	6.6
213	75.5	75.5	47.2	25.3	18.1	14.2	11.8	10.1	8.8	7.9	7.1	6.4
214	73.6	73.6	44.1	24.2	17.4	13.8	11.4	9.8	8.6	7.6	6.9	6.3
215	71.7	71.7	40.3	23	16.7	13.2	11	9.4	8.3	7.4	6.6	6.1
216	69.8	69.8	32.9	20.5	15.3	12.3	10.3	8.9	7.8	7	6.3	5.8
217	98	98	98	42.1	27.4	20.7	16.8	14.1	12.2	10.8	9.7	8.8
218	97.8	97.8	94.7	38.5	26	19.9	16.3	13.8	12	10.6	9.5	8.6
219	97.7	97.7	82.7	35.5	24.7	19.2	15.8	13.4	11.7	10.4	9.3	8.5
220	97.6	97.6	81.3	35.3	24.6	19.1	15.7	13.4	11.7	10.3	9.3	8.5
221	97.4	97.4	85.2	35.5	24.7	19.2	15.7	13.4	11.7	10.4	9.3	8.5
222	97.3	97.3	85	35.5	24.6	19.1	15.7	13.4	11.7	10.3	9.3	8.4
223	96	96	81.4	34.9	24.3	18.8	15.5	13.2	11.5	10.2	9.2	8.3
224	93.6	93.6	75.4	33.7	23.5	18.3	15	12.8	11.2	9.9	8.9	8.1
225	91.2	91.2	70.5	32.6	22.8	17.8	14.6	12.5	10.9	9.6	8.7	7.9
226	88.9	88.9	68.2	31.7	22.2	17.3	14.2	12.1	10.6	9.4	8.4	7.7
227	74.7	86.5	61.2	30.2	21.3	16.6	13.7	11.7	10.2	9.1	8.2	7.4
228	67	84.1	57.1	29	20.5	16.1	13.3	11.3	9.9	8.8	7.9	7.2
229	63.6	81.7	52.3	27.6	19.7	15.5	12.8	10.9	9.6	8.5	7.7	7
230	67.3	79.3	48.5	26.3	18.9	14.9	12.3	10.6	9.2	8.2	7.4	6.8
231	76.9	76.9	44.6	25	18.1	14.3	11.9	10.2	8.9	7.9	7.2	6.5
232	74.6	74.6	39.4	23.2	17	13.5	11.3	9.7	8.5	7.6	6.9	6.3
233	72.2	72.2	36.3	22	16.2	12.9	10.8	9.3	8.2	7.3	6.6	6
234	69.8	69.8	30	19.5	14.7	11.9	10.1	8.7	7.7	6.9	6.2	5.7
235	101.6	101.6	84.6	36.8	25.6	19.9	16.4	13.9	12.1	10.8	9.7	8.8
236	101.8	101.8	86.3	37	25.7	20	16.4	14	12.2	10.8	9.7	8.8
237	102	102	85.7	37	25.7	20	16.4	14	12.2	10.8	9.7	8.8
238	102.2	102.2	85.6	37	25.8	20	16.5	14	12.2	10.8	9.7	8.9
239	102.4	102.4	89	37.3	25.9	20.1	16.5	14.1	12.3	10.9	9.8	8.9
240	102.6	102.6	90.8	37.5	26	20.2	16.6	14.1	12.3	10.9	9.8	8.9
241	101.2	101.2	88.1	36.9	25.6	19.9	16.3	13.9	12.1	10.8	9.7	8.8
242	98.3	98.4	80.7	35.5	24.8	19.2	15.8	13.5	11.7	10.4	9.4	8.5
243	86.5	95.5	72.7	34	23.8	18.5	15.3	13	11.4	10.1	9.1	8.3
244	84.4	92.6	70.2	32.9	23.1	18	14.8	12.6	11	9.8	8.8	8
245	70.1	89.8	62.7	31.2	22	17.2	14.2	12.1	10.6	9.4	8.5	7.7
246	58.6	86.9	57.6	29.7	21.1	16.6	13.7	11.7	10.2	9.1	8.2	7.4
247	54.3	84.1	52.9	28.2	20.2	15.9	13.1	11.2	9.8	8.7	7.9	7.2
248	58.1	81.2	48	26.6	19.2	15.1	12.6	10.8	9.4	8.4	7.6	6.9
249	59.7	78.4	42.1	24.6	18	14.3	11.9	10.2	9	8	7.2	6.6
250	63	75.5	37.6	22.8	16.9	13.5	11.3	9.7	8.5	7.6	6.9	6.3
251	72.6	72.6	32.3	20.7	15.6	12.6	10.6	9.1	8.1	7.2	6.5	6
252	69.8	69.8	29.3	19.3	14.6	11.9	10	8.7	7.7	6.9	6.2	5.7
253	105.2	105.2	89.1	38.2	26.6	20.6	17	14.4	12.6	11.2	10	9.1
254	105.7	105.7	88.5	38.3	26.7	20.7	17	14.5	12.6	11.2	10.1	9.2
255	106.2	106.2	87	38.4	26.7	20.8	17.1	14.6	12.7	11.3	10.1	9.2
256	106.8	106.8	87.2	38.5	26.9	20.9	17.2	14.6	12.7	11.3	10.2	9.3
257	107.2	107.3	89.5	38.9	27.1	21	17.3	14.7	12.8	11.4	10.2	9.3
258	101.7	107.8	92.1	39.2	27.3	21.2	17.4	14.8	12.9	11.4	10.3	9.4
259	95.5	106.4	89.9	38.6	26.9	20.9	17.2	14.6	12.7	11.3	10.2	9.2
260	84.7	103.1	83.2	37.1	25.9	20.1	16.6	14.1	12.3	10.9	9.8	8.9
261	74.3	99.8	78	35.7	25	19.4	16	13.6	11.9	10.5	9.5	8.6
262	70.4	96.4	72.5	34.2	24	18.7	15.4	13.1	11.5	10.2	9.2	8.3
263	62.1	93.1	66.6	32.6	23	17.9	14.8	12.6	11	9.8	8.8	8
264	45.7	83.7	54.1	29.6	21.3	16.8	13.9	11.9	10.4	9.3	8.4	7.6
265	52.7	86.4	54.5	29	20.7	16.3	13.5	11.6	10.1	9	8.1	7.4
266	57.6	83.1	50.6	27.5	19.8	15.6	12.9	11.1	9.7	8.6	7.8	7.1
267	43.5	79.8	42	24.8	18.2	14.5	12.1	10.4	9.1	8.1	7.3	6.7
268	35.8	74.8	33.2	21.5	16.2	13.1	11.1	9.6	8.4	7.6	6.8	6.3
269	51.3	73.1	30.6	20.1	15.3	12.4	10.5	9.1	8	7.2	6.5	6
270	69.8	69.8	26.8	18.3	14.1	11.5	9.7	8.5	7.5	6.7	6.1	5.6
271	108.8	108.8	90.9	39.4	27.4	21.3	17.5	14.9	13	11.5	10.4	9.4
272	109.6	109.6	93.3	40.2	27.8	21.6	17.7	15.1	13.1	11.7	10.5	9.5
273	110.5	110.5	92.8	40.1	27.9	21.7	17.8	15.2	13.2	11.7	10.5	9.6
274	111.4	111.4	94.6	40.8	28.3	21.9	18	15.3	13.4	11.8	10.6	9.7
275	103.3	112.2	96.4	43.2	29.4	22.6	18.5	15.7	13.6	12.1	10.8	9.8
276	97.4	113.1	99.2	45.8	30.6	23.3	19	16	13.9	12.3	11	10
277	82.8	111.6	94.9	42.1	28.9	22.3	18.3	15.5	13.5	12	10.7	9.8
278	72.3	107.8	87.8	38.9	27.1	21.1	17.3	14.8	12.9	11.4	10.3	9.3
279	61	104	80.7	37.1	26	20.2	16.7	14.2	12.4	11	9.9	9
280	52.3	96.8	70.4	34.9	24.6	19.3	15.9	13.6	11.8	10.5	9.5	8.6
281	46.2	89.3	62.7	32.7	23.3	18.3	15.1	12.9	11.3	10.1	9.1	8.3
282	37.9	75.1	48.4	28.7	21.1	16.8	14	12	10.6	9.4	8.5	7.8
283	37.6	76.8	46.1	27.4	20.1	16.1	13.4	11.5	10.1	9	8.2	7.4
284	33.6	74.1	39.9	24.9	18.6	14.9	12.5	10.8	9.5	8.5	7.7	7
285	30.3	67.5	31.9	21.5	16.5	13.5	11.4	9.9	8.8	7.9	7.2	6.5
286	23.3	61.4	27.8	19.4	15.1	12.4	10.6	9.2	8.2	7.4	6.7	6.1
287	37.6	73.6	27.7	19	14.7	12	10.2	8.9	7.9	7.1	6.4	5.9
288	51.5	69.8	25.7	17.8	13.8	11.3	9.6	8.4	7.4	6.7	6.1	5.6
289	112.3	112.3	96.8	43	29.3	22.6	18.5	15.7	13.6	12.1	10.8	9.8
290	113.5	113.5	98.3	44.2	29.9	23	18.8	15.9	13.8	12.2	11	10
291	114.8	114.8	98	44.6	30.2	23.2	19	16.1	14	12.4	11.1	10.1
292	107.5	116	101.1	46	31	23.7	19.3	16.4	14.2	12.6	11.3	10.2
293	104.9	117.2	106	50.9	33	24.9	20.1	16.9	14.7	12.9	11.6	10.5
294	97.9	118.4	107.5	52.5	33.7	25.3	20.5	17.2	14.9	13.1	11.7	10.6
295	84.3	116.8	104.3	50.2	32.7	24.7	20	16.9	14.6	12.9	11.5	10.4
296	70.6	112.6	95.9	42.5	29.1	22.5	18.4	15.6	13.6	12.1	10.8	9.8
297	62	108.3	88.3	39.1	27.2	21.2	17.4	14.8	12.9	11.5	10.3	9.4
298	50.6	101.2	77.7	36.8	25.8	20.2	16.6	14.2	12.4	11	9.9	9
299	38.5	82	56.9	32.2	23.3	18.4	15.3	13.1	11.5	10.3	9.3	8.4
300	25.2	62.8	38.5	25.7	19.6	16	13.5	11.7	10.4	9.3	8.4	7.7
301	24.1	60.1	33.3	23.1	17.9	14.7	12.5	10.9	9.7	8.7	7.9	7.3
302	21.8	58.8	29.9	21.2	16.6	13.7	11.7	10.2	9.1	8.2	7.5	6.8
303	17.9	54	28.1	20	15.7	13	11.1	9.7	8.6	7.8	7.1	6.5
304	11.3	45.7	25.5	18.4	14.6	12.1	10.4	9.1	8.1	7.3	6.6	6.1
305	24.7	66.6	27.1	18.8	14.6	12	10.2	8.9	7.9	7.1	6.4	5.9
306	24	69.8	25.7	17.8	13.8	11.3	9.6	8.4	7.4	6.7	6.1	5.6
307	115.9	115.9	101.2	47	31.3	23.9	19.5	16.4	14.3	12.6	11.3	10.3
308	117.5	117.5	101.9	47.8	31.8	24.3	19.7	16.7	14.5	12.8	11.5	10.4
309	111	119	104.3	49.7	32.7	24.9	20.2	17	14.8	13	11.7	10.6
310	99.6	120.6	105.7	51.5	33.6	25.4	20.6	17.4	15	13.3	11.9	10.8
311	93.5	122.1	109.9	55.1	35.1	26.3	21.2	17.8	15.4	13.6	12.2	11
312	81.3	123.6	111.6	57.4	36.1	27	21.7	18.2	15.7	13.8	12.4	11.2
313	69.9	122	108.3	53.8	34.6	26.1	21.1	17.7	15.3	13.5	12.1	11
314	61.1	117.3	100.8	47.4	31.6	24.1	19.7	16.6	14.4	12.8	11.4	10.4
315	56.2	112.5	93	40.8	28.4	22.1	18.1	15.4	13.5	11.9	10.7	9.8
316	49.5	105.2	83.8	38.5	26.9	21	17.3	14.7	12.8	11.4	10.3	9.3
317	36.4	84.4	62	34	24.4	19.3	16	13.7	12	10.7	9.6	8.8
318	22.6	62.5	40.3	26.8	20.4	16.6	14	12.1	10.7	9.6	8.7	8
319	12.8	49.1	29	21.3	17	14.1	12.2	10.7	9.5	8.6	7.8	7.2
320	9.8	43.4	26.6	19.7	15.8	13.2	11.4	10	9	8.1	7.4	6.8
321	6.7	42.6	25.6	18.9	15.1	12.6	10.9	9.5	8.5	7.7	7	6.5
322	5.8	39.8	24.1	17.8	14.2	11.9	10.2	9	8	7.3	6.6	6.1
323	5.4	41.3	23.7	17.3	13.7	11.4	9.8	8.6	7.6	6.9	6.3	5.8
324	10.7	51.1	24.6	17.3	13.5	11.1	9.5	8.3	7.4	6.6	6	5.5
325	116.1	116.1	101.4	47.3	31.5	24	19.5	16.5	14.3	12.7	11.3	10.3
326	113	117.8	102.7	48.6	32.2	24.5	19.9	16.8	14.6	12.9	11.5	10.5
327	103.4	119.5	105.1	50.3	33	25.1	20.3	17.1	14.8	13.1	11.7	10.6
328	95.5	121.2	109.1	55	34.9	26.2	21.1	17.7	15.3	13.5	12.1	10.9
329	87	122.8	112.5	58.1	36.2	27	21.6	18.2	15.7	13.8	12.3	11.1
330	76.8	124.5	115.6	60.7	37.3	27.6	22.1	18.5	16	14	12.5	11.3
331	63.7	123.1	110.2	56.3	35.6	26.7	21.5	18	15.6	13.7	12.3	11.1
332	50.8	108.1	91.1	42.2	29.6	23	19	16.2	14.1	12.5	11.3	10.2
333	39.2	91.4	72.6	38.4	27.4	21.6	17.8	15.3	13.3	11.9	10.7	9.7
334	35.8	85.1	64.6	35.8	25.8	20.4	16.9	14.5	12.7	11.3	10.2	9.3
335	29.9	79.2	57.8	33.3	24.2	19.2	16	13.7	12.1	10.7	9.7	8.8
336	20.9	64.6	42.8	27.9	21.1	17.1	14.4	12.5	11	9.9	9	8.2
337	11	49.2	29.4	21.6	17.3	14.4	12.4	10.9	9.7	8.8	8	7.4
338	6.8	39.1	25.5	19.3	15.6	13.1	11.4	10	9	8.1	7.5	6.9
339	6	37.2	24.2	18.3	14.8	12.5	10.8	9.5	8.5	7.7	7.1	6.5
340	5.7	37.7	23.8	17.8	14.3	12	10.4	9.2	8.2	7.4	6.8	6.2
341	5.3	42	24.4	17.8	14.2	11.8	10.1	8.9	7.9	7.2	6.5	6
342	4.9	41.5	23.5	17	13.5	11.2	9.6	8.4	7.5	6.8	6.2	5.7
343	10.3	52.3	26	18.4	14.4	11.9	10.1	8.8	7.8	7.1	6.4	5.9
344	15.7	58.3	28.9	20.4	15.9	13.2	11.2	9.8	8.7	7.8	7.1	6.5
345	19.3	60.9	31.2	22.2	17.4	14.4	12.3	10.7	9.5	8.6	7.8	7.2
346	36.1	81.8	35.9	25	19.4	16	13.6	11.9	10.5	9.5	8.6	7.9
347	43.9	88.1	38.8	27	21	17.3	14.7	12.8	11.4	10.2	9.3	8.5
348	29.4	63.8	36.7	26.7	21.2	17.7	15.2	13.3	11.9	10.7	9.8	9
349	112.9	112.9	100.9	46.5	30.8	23.4	19	16.1	14	12.3	11.1	10
350	113.6	114.5	102.9	48.1	31.6	24	19.5	16.4	14.2	12.6	11.3	10.2
351	107.2	116.1	106.1	50.5	32.7	24.7	19.9	16.8	14.5	12.8	11.5	10.4
352	100.7	117.7	110.2	54.7	34.4	25.7	20.6	17.3	15	13.2	11.8	10.7
353	90.5	119.4	113.3	58.2	35.7	26.5	21.2	17.8	15.3	13.5	12	10.9
354	80.8	121	115.5	60.1	36.6	27	21.6	18.1	15.6	13.7	12.2	11
355	65.1	119.9	111.6	56.8	35.4	26.3	21.1	17.7	15.3	13.5	12	10.9
356	50.2	112.5	98.8	45.9	30.9	23.7	19.3	16.4	14.2	12.6	11.3	10.2
357	38.3	95.1	77.8	39	27.6	21.6	17.8	15.2	13.3	11.8	10.6	9.7
358	30	80	60.8	34.8	25.3	20	16.7	14.3	12.5	11.2	10.1	9.2
359	22.4	69.9	50.4	31.2	23.2	18.6	15.6	13.4	11.8	10.6	9.6	8.7
360	23.4	71.4	49.2	30.3	22.5	18	15.1	13	11.4	10.2	9.2	8.4
361	8.3	49.9	29.9	22	17.6	14.7	12.6	11.1	9.9	9	8.2	7.5
362	7.1	45.1	27.9	20.7	16.6	13.9	12	10.6	9.5	8.6	7.8	7.2
363	6.4	40.9	26	19.5	15.7	13.2	11.4	10.1	9	8.1	7.4	6.9
364	5.9	35.4	23.5	17.9	14.6	12.3	10.7	9.5	8.5	7.7	7	6.5
365	5.6	37.9	24	18	14.5	12.2	10.5	9.3	8.3	7.5	6.8	6.3
366	5.2	41.7	24.6	18.1	14.4	12	10.3	9.1	8.1	7.3	6.7	6.1
367	5.5	41.4	24.9	18.3	14.6	12.2	10.5	9.2	8.2	7.4	6.8	6.2
368	17.7	57.1	30	21.4	16.8	13.9	11.9	10.4	9.2	8.3	7.6	7
369	14.5	49.5	29.6	21.8	17.4	14.5	12.5	10.9	9.8	8.8	8.1	7.4
370	18.3	51.7	31.4	23.2	18.5	15.5	13.4	11.7	10.5	9.5	8.6	8
371	30.6	68.8	37.1	26.6	20.9	17.3	14.8	13	11.5	10.4	9.5	8.7
372	43.9	82.7	41.2	29.1	22.8	18.8	16	14	12.5	11.2	10.2	9.4
373	109.7	109.7	98.7	44.2	29.5	22.6	18.4	15.5	13.5	11.9	10.7	9.7
374	106.6	111.2	101.4	46.3	30.5	23.2	18.8	15.9	13.8	12.2	10.9	9.9
375	105.9	112.8	104.5	48.6	31.6	23.9	19.3	16.3	14.1	12.4	11.1	10.1
376	98.3	114.3	110.5	54.1	33.7	25.1	20.2	16.9	14.6	12.8	11.5	10.4
377	83.8	115.9	112.4	56.8	34.8	25.8	20.6	17.3	14.9	13.1	11.7	10.6
378	73.4	117.4	114.4	58.6	35.6	26.3	21	17.6	15.1	13.3	11.9	10.7
379	59.2	116.8	110.1	54.6	34.2	25.5	20.5	17.2	14.9	13.1	11.7	10.6
380	47.2	114	103.3	48.6	31.7	24	19.4	16.4	14.2	12.5	11.2	10.2
381	37.2	96.6	80.3	39	27.5	21.4	17.7	15.1	13.2	11.7	10.5	9.6
382	26.4	82.4	64.6	35.6	25.6	20.2	16.8	14.4	12.6	11.2	10.1	9.2
383	18.8	71.7	53.8	32.3	23.8	19	15.9	13.6	12	10.7	9.7	8.8
384	15	64.5	45.5	29.2	22	17.7	14.9	12.9	11.4	10.2	9.2	8.4
385	12.5	58.3	36.6	25.4	19.7	16.2	13.7	12	10.6	9.5	8.7	8
386	7.3	48	29.3	21.6	17.3	14.5	12.5	11	9.8	8.9	8.1	7.4
387	6.7	41.6	26.7	20.1	16.3	13.7	11.8	10.4	9.3	8.5	7.7	7.1
388	6.3	39.8	25.7	19.4	15.7	13.2	11.4	10.1	9	8.2	7.5	6.9
389	5.9	35.1	23.6	18.1	14.7	12.5	10.8	9.6	8.6	7.8	7.1	6.6
390	5.6	39.1	24.8	18.6	14.9	12.6	10.8	9.6	8.5	7.7	7.1	6.5
391	5.6	38.7	24.9	18.7	15.1	12.7	11	9.7	8.7	7.9	7.2	6.6
392	8.1	40.4	26.4	19.9	16.1	13.6	11.8	10.4	9.3	8.4	7.7	7.1
393	11	40.8	27.3	20.8	17	14.3	12.5	11	9.9	9	8.2	7.6
394	18.8	51	31.8	23.7	19	16	13.8	12.1	10.8	9.8	9	8.2
395	23	54.1	33.8	25.2	20.2	17	14.6	12.9	11.5	10.4	9.5	8.8
396	33.3	66.4	38.5	28.1	22.3	18.6	15.9	14	12.5	11.2	10.3	9.4
397	106.5	106.5	97.9	42.6	28.6	21.8	17.8	15.1	13.1	11.6	10.4	9.4
398	98.2	108	99.5	44.2	29.3	22.4	18.2	15.4	13.3	11.8	10.6	9.6
399	86.5	109.4	102.2	46.6	30.4	23	18.7	15.7	13.6	12	10.8	9.8
400	81.2	110.9	105.9	50.3	31.9	24	19.3	16.2	14	12.3	11	10
401	70.1	112.4	107.7	52.6	32.9	24.6	19.7	16.6	14.3	12.6	11.3	10.2
402	63.7	113.9	111.7	55.8	34.2	25.3	20.3	17	14.6	12.9	11.5	10.4
403	55.1	113.7	109.4	53.3	33.4	24.9	20	16.8	14.5	12.7	11.4	10.3
404	47.2	111.7	101.7	47.4	31	23.5	19	16.1	13.9	12.3	11	10
405	44.3	109.7	94.7	42.6	28.9	22.2	18.1	15.4	13.4	11.8	10.6	9.6
406	32.1	93.3	75.3	37.4	26.5	20.7	17.1	14.6	12.7	11.3	10.2	9.3
407	28.1	87.7	68.1	35.8	25.5	20	16.6	14.2	12.4	11	9.9	9
408	20	75.8	55	32.4	23.7	18.9	15.7	13.5	11.9	10.6	9.6	8.7
409	16.7	69.1	46.3	29.4	22	17.7	14.9	12.9	11.3	10.2	9.2	8.4
410	11.6	61.3	36.2	25.2	19.6	16.1	13.7	11.9	10.6	9.5	8.7	7.9
411	7.1	48.6	29.6	21.9	17.5	14.6	12.6	11.1	9.9	8.9	8.2	7.5
412	6.8	45.9	28.4	21.1	17	14.2	12.3	10.8	9.6	8.7	8	7.3
413	6.4	39.1	25.8	19.6	15.9	13.4	11.6	10.3	9.2	8.4	7.6	7.1
414	5.9	33.6	23.3	18.1	14.9	12.7	11	9.8	8.8	8	7.3	6.8
415	6.1	36.2	24.6	19	15.5	13.1	11.4	10.1	9.1	8.3	7.6	7
416	6.5	36.4	25.3	19.7	16.2	13.8	12	10.6	9.6	8.7	8	7.4
417	10.7	40.3	27.6	21.3	17.4	14.8	12.9	11.4	10.2	9.3	8.5	7.9
418	19.6	49.8	32	24.1	19.4	16.4	14.1	12.5	11.2	10.1	9.2	8.5
419	24.1	51.9	33.5	25.3	20.4	17.2	14.9	13.1	11.7	10.6	9.7	9
420	30.9	61.1	37.4	27.7	22.2	18.6	16	14.1	12.6	11.4	10.4	9.6
421	86.9	103.2	92.4	38.3	26.4	20.5	16.8	14.3	12.4	11	9.9	9
422	88.8	104.7	99.2	43.3	28.6	21.8	17.7	14.9	13	11.4	10.3	9.3
423	81.4	106.1	101.1	44.7	29.3	22.3	18	15.2	13.2	11.6	10.4	9.5
424	73.3	107.5	103	47.2	30.4	22.9	18.5	15.6	13.5	11.9	10.7	9.6
425	60	108.9	103.6	47.9	30.8	23.2	18.8	15.8	13.7	12.1	10.8	9.8
426	50.8	110.4	104.4	49.6	31.6	23.7	19.2	16.1	13.9	12.3	11	9.9
427	41.2	110.5	103.4	49	31.5	23.7	19.1	16.1	13.9	12.3	11	9.9
428	36.3	106	95.3	42.6	28.8	22.2	18.1	15.3	13.3	11.8	10.6	9.6
429	41.2	108.3	94.5	42.2	28.6	22	17.9	15.2	13.2	11.7	10.5	9.5
430	36.7	103	85.7	38.5	26.9	20.9	17.2	14.7	12.8	11.4	10.2	9.3
431	18.5	76.5	59.5	34	24.7	19.5	16.3	13.9	12.2	10.9	9.8	9
432	24.6	87.1	66.5	35.3	25.2	19.8	16.4	14	12.3	10.9	9.8	9
433	18.5	75.9	52.8	31.8	23.4	18.7	15.6	13.4	11.8	10.5	9.5	8.7
434	14.8	70	43.1	28.3	21.5	17.4	14.7	12.8	11.3	10.1	9.2	8.4
435	10.8	62.5	34.5	24.6	19.3	16	13.7	11.9	10.6	9.6	8.7	8
436	7.5	51.8	31	22.8	18.2	15.2	13	11.5	10.2	9.2	8.4	7.7
437	7.2	47.3	29.4	21.9	17.6	14.7	12.7	11.2	10	9	8.2	7.6
438	6.6	39.4	26.4	20.2	16.4	13.9	12.1	10.7	9.6	8.7	8	7.3
439	6.4	33	23.8	18.8	15.6	13.3	11.7	10.4	9.4	8.5	7.8	7.3
440	7.1	36	25.6	20.1	16.7	14.2	12.4	11.1	10	9.1	8.3	7.7
441	7.8	32	24	19.4	16.3	14.1	12.4	11.1	10	9.2	8.5	7.8
442	15.7	39.1	28	22	18.2	15.6	13.7	12.1	10.9	10	9.2	8.5
443	24.3	49.8	33.1	25.3	20.6	17.4	15.1	13.3	12	10.8	9.9	9.1
444	37.5	64	38.8	28.6	22.9	19.1	16.5	14.5	12.9	11.7	10.7	9.8
445	69.6	100	88.6	36.5	25.4	19.7	16.2	13.8	12	10.6	9.6	8.7
446	69.9	101.4	94.5	39.3	26.7	20.5	16.8	14.2	12.3	10.9	9.8	8.9
447	60.5	102.7	96	40.6	27.3	21	17.1	14.5	12.6	11.1	10	9.1
448	63.5	104.1	101.1	45	29.2	22.1	17.8	15	13	11.5	10.3	9.3
449	51.6	105.5	101.2	45.2	29.5	22.3	18	15.2	13.2	11.6	10.4	9.4
450	46.9	106.8	103.9	47.8	30.6	23	18.5	15.6	13.5	11.9	10.6	9.6
451	42.8	107.4	103.4	48.5	30.9	23.2	18.7	15.7	13.6	12	10.7	9.7
452	36.3	107.1	98.8	44.4	29.4	22.3	18.1	15.3	13.3	11.7	10.5	9.5
453	34.5	106.5	93.9	40.8	27.8	21.5	17.6	14.9	13	11.5	10.3	9.4
454	35.2	105.5	89.1	38.6	26.9	20.9	17.2	14.6	12.8	11.3	10.2	9.3
455	29.9	96.7	78.1	37.5	26.4	20.6	17	14.5	12.6	11.2	10.1	9.2
456	12.6	69.4	51.3	31.6	23.5	18.8	15.8	13.6	12	10.7	9.7	8.8
457	8.5	64.3	44.5	29.2	22.2	18	15.2	13.2	11.6	10.4	9.4	8.6
458	8	57.8	35.1	25.2	19.8	16.5	14.1	12.3	11	9.9	9	8.3
459	8.1	57.5	33.3	24.3	19.3	16.1	13.8	12.1	10.8	9.7	8.9	8.2
460	9.7	57.2	33.2	24.2	19.2	16	13.8	12.1	10.8	9.7	8.9	8.1
461	8	49.1	30.8	22.9	18.4	15.5	13.4	11.8	10.5	9.5	8.7	8
462	7.4	43.9	28.9	21.9	17.8	15	13	11.5	10.3	9.3	8.5	7.9
463	7.3	39.2	27.2	21.1	17.3	14.7	12.8	11.4	10.2	9.3	8.5	7.9
464	7.6	34.9	25.5	20.3	16.9	14.6	12.8	11.4	10.3	9.4	8.6	8
465	7.6	28.5	22.3	18.4	15.7	13.8	12.2	11	10	9.2	8.5	7.9
466	17.2	39.7	28.6	22.6	18.8	16.1	14.1	12.5	11.3	10.3	9.5	8.8
467	28.8	55.3	35.7	26.9	21.7	18.3	15.8	13.9	12.5	11.3	10.3	9.5
468	40.8	67.8	40.4	29.7	23.6	19.7	17	14.9	13.3	12	11	10.1
469	42.4	104.2	100	44.7	29.1	22	17.8	15	13	11.5	10.3	9.3
470	43.9	104.9	97.9	43.4	28.7	21.8	17.7	15	13	11.5	10.3	9.3
471	40.5	105.5	94.2	40.6	27.7	21.3	17.4	14.7	12.8	11.4	10.2	9.3
472	37.4	106.1	92.1	39.5	27.2	21.1	17.3	14.7	12.8	11.3	10.2	9.3
473	25	91.8	74.8	37.1	26.2	20.5	16.9	14.4	12.6	11.2	10.1	9.2
474	14	74.6	56.9	33.5	24.5	19.5	16.3	14	12.3	10.9	9.9	9
475	12.6	70.5	50.7	31.7	23.6	19	15.9	13.7	12.1	10.8	9.8	8.9
476	11.7	67.6	44.7	29.6	22.5	18.3	15.5	13.4	11.9	10.6	9.6	8.8
477	14	65.2	39.9	27.7	21.5	17.6	15	13.1	11.6	10.4	9.5	8.7
478	13.7	60.4	34.9	25.4	20.1	16.8	14.4	12.6	11.3	10.2	9.3	8.5
479	10.7	53.4	32.9	24.5	19.6	16.4	14.1	12.4	11.1	10.1	9.2	8.4
480	11	48.4	31.3	23.6	19.1	16.1	13.9	12.3	11	10	9.1	8.4
481	18.7	56.6	34.4	25.4	20.3	17	14.6	12.8	11.5	10.4	9.5	8.7
482	18.3	50.9	33	24.9	20.2	17	14.7	13	11.6	10.5	9.6	8.9
483	13.3	35.3	26.4	21.2	17.8	15.4	13.6	12.1	11	10	9.2	8.6
484	21.7	43.6	30.8	24.1	19.9	17	14.8	13.2	11.9	10.8	9.9	9.2
485	30.3	52.7	35.1	26.8	21.8	18.4	16	14.1	12.7	11.5	10.5	9.7
486	37	58	37.6	28.4	23	19.3	16.7	14.8	13.2	12	11	10.1
487	40.4	101.1	95.1	41.1	27.4	20.9	17	14.4	12.5	11	9.9	9
488	39.5	102.6	92.7	39.7	26.9	20.7	16.9	14.4	12.5	11.1	9.9	9
489	39.5	104.1	93.2	39.9	27.2	21	17.1	14.5	12.6	11.2	10.1	9.1
490	34.6	105.6	92.2	39.9	27.3	21.1	17.3	14.7	12.8	11.3	10.2	9.2
491	25.4	91.2	74.1	37.1	26.2	20.5	16.9	14.5	12.6	11.2	10.1	9.2
492	22.6	88.3	70.5	36.8	26.2	20.6	17	14.6	12.7	11.3	10.2	9.3
493	24.1	86.9	66.5	36.3	26.1	20.6	17.1	14.6	12.8	11.4	10.3	9.4
494	24.3	84.1	60.4	35.1	25.6	20.4	17	14.6	12.8	11.4	10.3	9.4
495	21	72	47	31	23.6	19.1	16.2	14	12.4	11.1	10.1	9.2
496	19.9	66.3	39.3	27.9	21.9	18.1	15.4	13.5	12	10.8	9.8	9
497	21.4	62.7	36.5	26.6	21.2	17.6	15.2	13.3	11.9	10.7	9.8	9
498	22.3	61	36.3	26.6	21.2	17.7	15.2	13.4	11.9	10.8	9.8	9.1
499	26.5	65.1	37.8	27.6	21.9	18.3	15.7	13.8	12.3	11.1	10.1	9.3
500	24.4	56.3	35.7	26.7	21.5	18.1	15.6	13.7	12.3	11.1	10.2	9.4
501	19.2	42.5	30.4	23.9	19.8	16.9	14.8	13.2	11.9	10.8	9.9	9.2
502	34	55.5	36.2	27.4	22.2	18.7	16.2	14.3	12.8	11.6	10.6	9.8
503	33.9	53.4	35.8	27.4	22.3	18.9	16.4	14.5	13	11.8	10.8	10
504	35.3	50.6	35	27.1	22.2	18.9	16.5	14.6	13.1	11.9	10.9	10.1
505	36.3	98	87.6	35.8	24.9	19.3	15.8	13.5	11.7	10.4	9.4	8.5
506	31.7	96.3	82.7	36.3	25.3	19.6	16.1	13.7	12	10.6	9.6	8.7
507	25.5	89.3	74.9	36.1	25.4	19.8	16.4	13.9	12.2	10.8	9.7	8.9
508	24.6	86.9	71.8	36.2	25.7	20.1	16.6	14.2	12.4	11	9.9	9
509	27.1	91.4	74.1	37.2	26.3	20.6	17	14.5	12.7	11.3	10.1	9.2
510	27.3	90.6	72.4	37.4	26.6	20.9	17.3	14.7	12.9	11.5	10.3	9.4
511	25.2	81.4	61.4	35.5	25.9	20.5	17.1	14.7	12.9	11.5	10.4	9.4
512	25.2	80.4	57.6	34.8	25.7	20.5	17.2	14.8	13	11.6	10.5	9.6
513	27.7	81.2	55.3	34.4	25.6	20.6	17.3	14.9	13.1	11.7	10.6	9.7
514	26.9	75.3	47.6	31.9	24.4	19.9	16.8	14.6	12.9	11.6	10.5	9.6
515	27.4	70.3	41.2	29.4	23.1	19.1	16.3	14.3	12.7	11.4	10.4	9.5
516	25.4	63.1	37.9	27.9	22.3	18.6	16	14.1	12.6	11.3	10.4	9.5
517	26.8	59.9	37.3	27.8	22.3	18.7	16.1	14.2	12.7	11.5	10.5	9.6
518	33.5	66.5	39.7	29.2	23.3	19.4	16.7	14.7	13.1	11.8	10.8	9.9
519	42.1	71	41.4	30.3	24.1	20	17.2	15.1	13.5	12.2	11.1	10.2
520	27.8	42.8	31.1	24.7	20.6	17.6	15.5	13.8	12.5	11.4	10.4	9.7
521	41.5	58.4	38.2	28.9	23.4	19.7	17.1	15.1	13.5	12.3	11.2	10.3
522	33.4	42.6	31.4	25.1	21	18.1	15.9	14.2	12.8	11.7	10.8	10
523	21.1	78.7	64.5	32.7	23.1	18.1	15	12.8	11.2	9.9	8.9	8.1
524	21.8	77.3	62.1	33	23.6	18.5	15.3	13.1	11.5	10.2	9.2	8.4
525	23.1	80.2	64.1	34	24.3	19.1	15.8	13.5	11.8	10.5	9.5	8.6
526	23.2	78.2	60.8	34	24.5	19.4	16.1	13.8	12.1	10.8	9.7	8.9
527	25.3	82.7	64.2	35.4	25.5	20.1	16.7	14.3	12.5	11.1	10	9.1
528	28.1	87.4	68.7	37	26.5	20.9	17.3	14.8	12.9	11.5	10.4	9.5
529	26.9	79.4	59.1	35.2	25.9	20.6	17.2	14.8	13	11.6	10.5	9.6
530	26.2	73.9	51.7	33.3	25.1	20.2	17	14.7	13	11.6	10.5	9.6
531	29.1	77.1	52.5	33.9	25.6	20.7	17.4	15.1	13.3	11.9	10.8	9.9
532	33.4	79.9	53.1	34.6	26.1	21.2	17.8	15.4	13.6	12.2	11.1	10.1
533	32.5	75.6	47.3	32.6	25.2	20.7	17.6	15.3	13.6	12.2	11.1	10.1
534	31.4	68.5	40.5	29.7	23.6	19.7	16.9	14.9	13.3	12	10.9	10
535	35.6	69.2	41.1	30.2	24	20.1	17.2	15.1	13.5	12.2	11.1	10.2
536	61.8	103.9	63.7	39.7	29.6	23.8	19.9	17.2	15.1	13.5	12.2	11.2
537	68.1	106.1	63	39.8	29.7	23.9	20.1	17.4	15.3	13.7	12.4	11.3
538	28.4	39.9	29.9	24.1	20.3	17.5	15.5	13.8	12.5	11.4	10.5	9.8
539	38.1	48.2	34.2	26.9	22.2	19	16.6	14.7	13.3	12.1	11.1	10.3
540	41.3	47.8	34.2	26.9	22.3	19.1	16.7	14.9	13.4	12.2	11.2	10.4
541	12.5	59.9	44.2	27.3	20.3	16.2	13.6	11.7	10.3	9.2	8.3	7.6
542	17.7	66.9	49.9	29.6	21.7	17.3	14.5	12.4	10.9	9.7	8.8	8
543	20.4	70.9	53.7	31.4	22.9	18.2	15.2	13	11.4	10.2	9.2	8.4
544	20.2	68.9	51	31.2	23.1	18.5	15.5	13.3	11.7	10.5	9.5	8.7
545	21.5	71.2	53.2	32.5	24.1	19.3	16.1	13.9	12.2	10.9	9.9	9
546	29.2	82.4	62	35.7	25.9	20.6	17.1	14.7	12.9	11.5	10.4	9.5
547	28	77.3	55.6	34.5	25.6	20.5	17.2	14.8	13.1	11.7	10.6	9.6
548	27.4	71.5	49.2	32.7	24.9	20.2	17.1	14.8	13.1	11.8	10.7	9.8
549	31.8	74.6	50.3	33.6	25.6	20.9	17.6	15.3	13.5	12.1	11	10.1
550	38	81.8	54.7	35.7	27.1	21.9	18.5	16	14.1	12.7	11.5	10.5
551	39.3	79	51	34.7	26.7	21.8	18.5	16.1	14.3	12.8	11.6	10.6
552	38.7	75.2	46.3	33	25.9	21.4	18.3	16	14.2	12.8	11.7	10.7
553	38.9	71	42.6	31.4	25.1	20.9	18	15.8	14.1	12.8	11.6	10.7
554	57.8	93.7	57.4	38.2	29.1	23.7	20	17.3	15.3	13.8	12.5	11.4
555	62.4	97	58.5	38.7	29.5	24	20.2	17.5	15.5	13.9	12.6	11.5
556	51.1	72	43.6	32.2	25.7	21.5	18.5	16.3	14.5	13.1	12	11
557	34.1	40	30.3	24.6	20.7	18	15.9	14.2	12.9	11.8	10.9	10.1
558	45.5	49.8	35.4	27.8	23	19.6	17.2	15.3	13.7	12.5	11.5	10.6
559	8.3	50.4	34.4	23.3	17.9	14.6	12.4	10.8	9.5	8.6	7.8	7.1
560	10.1	50.2	33.9	23.6	18.3	15.1	12.8	11.2	9.9	8.9	8.1	7.4
561	14.2	56.4	39	26.3	20.1	16.4	13.9	12.1	10.7	9.6	8.7	8
562	15.1	56.6	39.7	27	20.8	17	14.4	12.6	11.1	10	9.1	8.3
563	20.4	65.3	46.8	30.4	22.9	18.6	15.6	13.5	11.9	10.7	9.7	8.9
564	29.9	77.8	57	34.5	25.4	20.3	17	14.6	12.8	11.5	10.4	9.5
565	27.3	70.5	49.7	32.6	24.8	20.1	16.9	14.7	13	11.6	10.5	9.6
566	27.1	65	43.9	30.7	23.9	19.7	16.8	14.7	13	11.7	10.6	9.8
567	28.8	63.4	41.6	30	23.8	19.7	16.9	14.8	13.2	11.9	10.9	10
568	35.3	71	46.6	32.9	25.7	21.2	18	15.8	14	12.6	11.5	10.5
569	38.6	71.8	45.7	32.8	25.9	21.5	18.4	16.1	14.3	12.9	11.7	10.8
570	39.5	68.6	42.4	31.5	25.3	21.2	18.3	16.1	14.4	13	11.9	10.9
571	40.1	67.1	42.3	31.7	25.5	21.4	18.5	16.3	14.6	13.2	12	11.1
572	56.4	89.3	55.7	38.1	29.4	24	20.4	17.7	15.7	14.1	12.8	11.7
573	71.2	106.2	68	42.8	32	25.7	21.6	18.7	16.4	14.7	13.3	12.2
574	70.3	97.7	58.1	39.2	30.1	24.5	20.8	18.1	16	14.3	13	11.9
575	47.9	58	39.2	30.1	24.6	20.8	18.1	16	14.4	13.1	12	11
576	51.9	58.5	39.5	30.3	24.7	21	18.2	16.1	14.5	13.1	12	11.1
577	6.8	42.9	28.8	20.7	16.3	13.5	11.5	10.1	9	8.1	7.4	6.8
578	8.7	44.8	29.9	21.6	17.1	14.2	12.2	10.7	9.5	8.6	7.8	7.2
579	9.7	42.5	27.7	20.8	16.8	14.2	12.2	10.8	9.7	8.7	8	7.4
580	13.4	47	31	22.9	18.4	15.4	13.2	11.6	10.4	9.4	8.6	7.9
581	20.9	57.1	39.4	27.4	21.2	17.4	14.8	12.9	11.5	10.3	9.4	8.6
582	29	70.4	51.1	32.6	24.4	19.7	16.6	14.3	12.6	11.3	10.2	9.3
583	31.6	71.6	51.2	33.3	25.1	20.3	17.1	14.8	13.1	11.7	10.6	9.7
584	29.3	64.3	43.3	30.6	23.9	19.7	16.8	14.7	13	11.7	10.7	9.8
585	28.9	57.8	37.1	27.9	22.5	18.9	16.3	14.4	12.9	11.7	10.7	9.8
586	32	57.6	37.6	28.4	23	19.4	16.8	14.8	13.3	12	11	10.2
587	34.6	59.9	39.1	29.6	23.9	20.2	17.5	15.4	13.8	12.5	11.5	10.6
588	35.6	57	38.5	29.6	24.1	20.4	17.8	15.7	14.1	12.8	11.7	10.8
589	41.6	63.2	41.3	31.3	25.3	21.3	18.5	16.3	14.6	13.2	12.1	11.2
590	57.9	87.7	55.4	38.2	29.5	24.2	20.6	17.9	15.9	14.3	13	11.9
591	70	102.3	65.2	42.1	31.7	25.7	21.6	18.7	16.5	14.8	13.4	12.2
592	67	91.5	54.6	37.9	29.4	24.2	20.6	17.9	15.9	14.3	13	11.9
593	54.8	66.7	42.7	32.1	25.9	21.8	18.9	16.6	14.9	13.5	12.3	11.3
594	50.4	53.6	37.5	29.2	24.1	20.5	17.9	15.9	14.3	13	11.9	11
595	6.9	35.3	23.4	17.9	14.5	12.3	10.6	9.4	8.4	7.6	7	6.4
596	9.7	35.7	24.2	18.5	15.1	12.8	11.2	9.9	8.9	8	7.4	6.8
597	7.7	30.2	22.1	17.6	14.7	12.6	11.1	9.9	8.9	8.1	7.5	6.9
598	10.1	33.1	24	18.9	15.7	13.5	11.8	10.5	9.5	8.6	7.9	7.3
599	19	44.8	29.5	22.4	18.2	15.3	13.3	11.8	10.5	9.5	8.7	8.1
600	25.6	54.8	37.2	26.7	21.1	17.5	15	13.1	11.7	10.5	9.6	8.8
601	30.4	61	41.7	29.3	22.8	18.8	16	14	12.4	11.2	10.2	9.3
602	35.7	66.5	44.5	31	24.1	19.8	16.9	14.7	13.1	11.7	10.7	9.8
603	34.5	59.6	38	28.3	22.7	19	16.4	14.4	12.9	11.7	10.7	9.8
604	30.2	50.8	34.8	26.8	21.9	18.6	16.2	14.4	12.9	11.7	10.7	9.9
605	29.6	45.7	32.9	26	21.5	18.4	16.2	14.4	13	11.8	10.9	10
606	33.2	48.5	34.7	27.3	22.6	19.3	16.9	15	13.5	12.3	11.3	10.5
607	41.1	57.2	38.8	29.8	24.3	20.6	17.9	15.9	14.3	12.9	11.8	10.9
608	47	64.7	41.7	31.5	25.4	21.4	18.5	16.3	14.6	13.2	12.1	11.2
609	61.7	86.1	51.7	36.5	28.5	23.5	20.1	17.5	15.6	14	12.7	11.7
610	62.6	83.7	48.6	35	27.7	23	19.7	17.2	15.3	13.8	12.6	11.6
611	64.9	79.5	46.6	34.1	27.1	22.6	19.4	17	15.2	13.7	12.5	11.5
612	51.8	56.3	38.6	29.8	24.4	20.7	18.1	16	14.4	13.1	12	11
613	9.3	28.6	20.5	16.1	13.3	11.4	10	8.9	8	7.3	6.7	6.2
614	8.9	25.8	19.4	15.7	13.2	11.4	10.1	9	8.2	7.5	6.9	6.4
615	7.7	22.9	18	14.9	12.8	11.2	10	9	8.2	7.5	6.9	6.5
616	11.6	27.5	21	17.1	14.4	12.5	11.1	9.9	9	8.2	7.6	7
617	18.3	36	25.7	20.2	16.7	14.3	12.5	11.1	10	9.1	8.4	7.7
618	25.8	48.5	31.4	23.7	19.2	16.2	14	12.3	11	10	9.1	8.4
619	25.7	46.4	31.2	23.9	19.5	16.5	14.3	12.7	11.4	10.3	9.4	8.7
620	31.4	50.6	33.4	25.4	20.7	17.4	15.1	13.4	12	10.9	9.9	9.2
621	38.6	59.8	37.7	28.1	22.5	18.9	16.3	14.3	12.8	11.6	10.6	9.7
622	38.4	57.7	37.4	28.2	22.8	19.2	16.6	14.7	13.1	11.9	10.9	10
623	30.1	40.6	30.2	24.3	20.4	17.6	15.5	13.8	12.5	11.4	10.5	9.7
624	31.4	39.3	29.8	24.2	20.5	17.7	15.7	14	12.7	11.6	10.7	10
625	39.9	51.8	36.3	28.3	23.3	19.9	17.4	15.4	13.9	12.6	11.6	10.7
626	44.5	56.8	38.5	29.6	24.2	20.5	17.8	15.8	14.2	12.9	11.8	10.9
627	48.1	60.5	40.1	30.5	24.8	21	18.2	16.1	14.4	13.1	11.9	11
628	59.5	77	45.7	33.5	26.7	22.3	19.2	16.8	15	13.6	12.4	11.4
629	60.1	75	45.2	33.3	26.6	22.2	19.1	16.8	15	13.6	12.4	11.4
630	53.8	61.2	40.5	30.9	25.1	21.2	18.4	16.2	14.5	13.2	12.1	11.1
631	12.5	25.5	18.9	15.1	12.7	10.9	9.6	8.6	7.8	7.1	6.5	6
632	8	15.6	13.1	11.4	10	9	8.1	7.4	6.8	6.3	5.9	5.5
633	10.5	18.7	15.4	13.1	11.4	10.1	9.1	8.3	7.6	7	6.5	6.1
634	9.5	15.3	13.1	11.5	10.3	9.3	8.5	7.8	7.2	6.7	6.3	5.9
635	17.7	27.3	21.1	17.3	14.7	12.8	11.3	10.2	9.2	8.5	7.8	7.3
636	23.2	35.2	25.6	20.3	16.9	14.5	12.7	11.4	10.3	9.4	8.6	8
637	24.8	35.9	26.4	21	17.5	15.1	13.2	11.8	10.7	9.7	8.9	8.3
638	25.3	35.4	26.4	21.2	17.8	15.4	13.6	12.1	11	10	9.2	8.6
639	34.2	46.7	32.3	25	20.5	17.4	15.2	13.5	12.1	11	10.1	9.3
640	37.1	51	34.6	26.6	21.7	18.4	16	14.2	12.7	11.6	10.6	9.8
641	30.9	38.5	29.1	23.5	19.8	17.1	15.1	13.5	12.3	11.2	10.3	9.6
642	26.9	30.1	24.3	20.5	17.7	15.7	14	12.7	11.6	10.7	9.9	9.3
643	35.2	42.1	31.5	25.3	21.3	18.4	16.2	14.5	13.1	12	11	10.2
644	40	48.1	34.6	27.3	22.6	19.3	16.9	15.1	13.6	12.4	11.4	10.5
645	42	47.4	34.3	27.1	22.5	19.3	16.9	15.1	13.6	12.4	11.4	10.5
646	53.8	63.4	41.1	31.1	25.1	21.2	18.3	16.2	14.5	13.1	12	11.1
647	67.5	86.6	49.4	35.3	27.8	23	19.7	17.2	15.3	13.8	12.6	11.5
648	63.1	75.4	45.3	33.3	26.6	22.2	19.1	16.8	15	13.5	12.4	11.4
649	6.6	7.2	6.6	6.1	5.7	5.3	5	4.7	4.5	4.2	4	3.8
650	14.4	19.3	15.5	13.1	11.3	10	8.9	8.1	7.4	6.8	6.3	5.9
651	13.6	16.4	13.8	11.9	10.5	9.4	8.5	7.8	7.2	6.7	6.2	5.8
652	14.7	15.1	13	11.4	10.2	9.2	8.4	7.7	7.1	6.6	6.2	5.8
653	14.9	14.8	12.8	11.4	10.2	9.3	8.5	7.8	7.3	6.8	6.3	6
654	20.2	21.5	17.7	15.1	13.1	11.7	10.5	9.5	8.7	8.1	7.5	7
655	23.9	28	22	18.2	15.5	13.6	12.1	10.9	9.9	9.1	8.4	7.8
656	26.6	31.9	24.5	20	16.9	14.7	13	11.7	10.6	9.7	9	8.3
657	29.5	32.8	25.3	20.7	17.5	15.2	13.5	12.1	11	10.1	9.3	8.6
658	34.9	41.5	30.2	24	19.9	17.1	15	13.4	12.1	11	10.1	9.4
659	32.3	36.2	27.7	22.6	19.1	16.6	14.7	13.2	12	11	10.1	9.4
660	26.5	26	21.6	18.6	16.3	14.5	13.1	11.9	10.9	10.1	9.4	8.8
661	29.3	29.2	23.8	20.2	17.5	15.5	13.9	12.6	11.6	10.7	9.9	9.3
662	34.7	36.3	28.2	23.2	19.8	17.2	15.3	13.8	12.5	11.5	10.6	9.8
663	38.9	39.7	30.2	24.5	20.7	17.9	15.9	14.2	12.9	11.8	10.9	10.1
664	50.5	55.7	38	29.3	23.9	20.3	17.7	15.7	14.1	12.8	11.7	10.8
665	67.1	86.9	49.9	35.5	27.8	23	19.7	17.2	15.3	13.8	12.5	11.5
666	65.4	82.5	47	34.2	27.1	22.5	19.3	16.9	15.1	13.6	12.4	11.4
667	14.1	14.1	11.9	10.3	9.1	8.2	7.4	6.8	6.3	5.8	5.4	5.1
668	21.3	24.6	18.7	15.1	12.8	11.1	9.8	8.8	7.9	7.3	6.7	6.2
669	25.1	27.3	20.4	16.4	13.8	11.9	10.5	9.4	8.5	7.8	7.1	6.6
670	22.1	21.4	17.2	14.5	12.5	11	9.9	8.9	8.2	7.5	7	6.5
671	21.2	20.5	16.8	14.3	12.5	11.1	9.9	9	8.3	7.7	7.1	6.6
672	23.8	22.7	18.4	15.6	13.5	11.9	10.7	9.7	8.9	8.2	7.6	7.1
673	22.8	21.9	18.1	15.4	13.5	12	10.8	9.8	9	8.3	7.7	7.2
674	23.4	22.6	18.7	16	14	12.4	11.2	10.2	9.4	8.7	8.1	7.5
675	23.5	22.5	18.8	16.2	14.2	12.7	11.4	10.4	9.6	8.9	8.3	7.7
676	30.6	29.8	23.7	19.7	16.9	14.9	13.3	12	10.9	10	9.3	8.6
677	30.2	29.4	23.6	19.8	17.1	15.1	13.5	12.2	11.1	10.3	9.5	8.9
678	26.1	24.6	20.6	17.8	15.6	14	12.7	11.6	10.6	9.9	9.2	8.6
679	26.5	25	21	18.1	16	14.3	12.9	11.8	10.9	10.1	9.4	8.8
680	33.8	33	26.2	21.8	18.7	16.4	14.7	13.2	12.1	11.1	10.3	9.6
681	35.4	34.9	27.4	22.6	19.3	16.9	15	13.5	12.3	11.3	10.5	9.7
682	44.5	47.4	34.2	27	22.4	19.2	16.8	15	13.5	12.3	11.3	10.4
683	69.8	90.8	53.4	37	28.7	23.5	20	17.4	15.5	13.9	12.6	11.6
684	59.4	72.5	44.1	32.6	26.1	21.8	18.8	16.5	14.8	13.3	12.2	11.2
685	27.3	31.5	21.6	16.7	13.6	11.6	10.1	8.9	8	7.3	6.7	6.2
686	27.6	28.9	20.9	16.5	13.7	11.7	10.3	9.1	8.2	7.5	6.9	6.4
687	29.1	28.9	21.2	16.9	14.1	12.1	10.6	9.5	8.6	7.8	7.2	6.7
688	30.1	29.4	21.8	17.5	14.6	12.6	11.1	9.9	9	8.2	7.5	7
689	33.3	32.8	23.9	19	15.8	13.5	11.9	10.6	9.6	8.7	8	7.4
690	30	29.3	22.4	18.2	15.4	13.4	11.8	10.6	9.6	8.8	8.1	7.5
691	33.3	33.3	24.8	19.9	16.7	14.4	12.7	11.4	10.3	9.4	8.6	8
692	29.8	29	22.7	18.7	16	14	12.4	11.2	10.2	9.3	8.6	8
693	25.8	24.5	20.1	17.1	14.9	13.2	11.9	10.8	9.9	9.1	8.5	7.9
694	25.3	23.8	19.8	17	14.9	13.2	11.9	10.9	10	9.3	8.6	8.1
695	27.8	26.1	21.5	18.3	15.9	14.1	12.7	11.6	10.6	9.8	9.1	8.5
696	21.4	19.8	17.1	15.1	13.6	12.3	11.3	10.4	9.6	9	8.4	7.9
697	18.2	16.6	14.8	13.3	12.1	11.1	10.3	9.6	8.9	8.4	7.9	7.5
698	25.1	23.5	19.9	17.3	15.3	13.8	12.5	11.4	10.6	9.8	9.1	8.6
699	31.7	30.2	24.4	20.6	17.8	15.7	14.1	12.8	11.7	10.8	10	9.3
700	43.1	45.4	33.1	26.3	21.9	18.8	16.5	14.7	13.3	12.1	11.1	10.3
701	71.2	93.8	56.2	38.1	29.3	23.9	20.3	17.6	15.6	14	12.7	11.6
702	59.5	74.9	44.7	32.9	26.2	21.9	18.8	16.5	14.8	13.3	12.2	11.2
703	58.9	74.8	44.8	33	26.3	22	18.9	16.6	14.8	13.4	12.2	11.2
704	69.2	95.8	56	38.2	29.5	24.1	20.5	17.8	15.8	14.2	12.9	11.8
705	67.4	93.8	52.7	36.9	28.7	23.6	20.1	17.6	15.6	14	12.8	11.7
706	61.3	85.3	48	34.8	27.5	22.8	19.6	17.2	15.3	13.8	12.6	11.5
707	42.8	61.4	40.7	31	25.2	21.3	18.4	16.3	14.6	13.2	12.1	11.2
708	38.5	57.3	39.1	30.1	24.6	20.9	18.2	16.1	14.5	13.1	12	11.1
709	40.7	54.3	40.1	24.7	18.3	14.7	12.3	10.6	9.3	8.3	7.5	6.9
710	40.3	50.5	35.1	23.5	18	14.7	12.4	10.8	9.5	8.5	7.7	7.1
711	41.6	48.2	31.4	22.4	17.6	14.5	12.4	10.9	9.7	8.7	7.9	7.3
712	40.4	44.2	28.1	21.1	17	14.3	12.3	10.9	9.7	8.8	8	7.4
713	43.1	47.5	29.9	22.3	18	15.1	13	11.5	10.3	9.3	8.5	7.8
714	41.5	45.4	29.8	22.6	18.3	15.4	13.4	11.8	10.6	9.6	8.8	8.1
715	41.8	45	30.2	23.1	18.8	15.9	13.8	12.2	11	9.9	9.1	8.4
716	37.3	36.6	26.8	21.3	17.8	15.3	13.4	12	10.8	9.9	9.1	8.4
717	36.7	36	26.8	21.5	18.1	15.6	13.7	12.3	11.1	10.1	9.3	8.6
718	35.7	35.1	26.6	21.6	18.2	15.8	14	12.5	11.3	10.4	9.6	8.9
719	33.9	33.1	25.8	21.2	18.1	15.8	14	12.6	11.4	10.5	9.7	9
720	31.6	30.5	24.4	20.5	17.6	15.5	13.8	12.5	11.4	10.5	9.7	9.1
721	27	25.3	21.1	18.2	16	14.2	12.9	11.7	10.8	10	9.3	8.7
722	20.6	18.9	16.5	14.7	13.2	12.1	11.1	10.2	9.5	8.9	8.4	7.9
723	20	18.5	16.3	14.5	13.1	11.9	11	10.2	9.5	8.8	8.3	7.8
724	38.8	39.6	30	24.3	20.5	17.8	15.7	14.1	12.7	11.7	10.7	10
725	79.4	105.6	66.9	42	31.4	25.2	21.1	18.3	16.1	14.4	13	11.9
726	69.9	94.9	57.6	38.7	29.6	24.1	20.4	17.7	15.7	14.1	12.8	11.7
727	58.6	77.6	45.5	33.3	26.5	22.1	18.9	16.6	14.8	13.4	12.2	11.2
728	62.1	85.4	48.5	34.8	27.4	22.7	19.5	17	15.2	13.7	12.4	11.4
729	59.8	84.7	47.6	34.4	27.3	22.6	19.4	17	15.2	13.7	12.5	11.4
730	59.3	86.3	48.1	34.8	27.5	22.8	19.6	17.1	15.3	13.8	12.5	11.5
731	44.1	65.6	42.2	31.8	25.7	21.6	18.7	16.5	14.7	13.4	12.2	11.2
732	37.4	58.7	39.6	30.4	24.8	21	18.3	16.2	14.5	13.2	12.1	11.1
733	47.5	63.3	46.8	26.5	19.2	15.2	12.6	10.8	9.5	8.5	7.6	7
734	52.1	65.3	46.7	27.3	20	15.9	13.2	11.4	10	8.9	8	7.3
735	53.5	66.1	46.3	28	20.6	16.5	13.8	11.9	10.4	9.3	8.4	7.7
736	54.9	64.6	43.4	27.7	20.8	16.8	14.1	12.2	10.8	9.6	8.7	8
737	50.7	57.6	36.3	25.4	19.8	16.3	13.9	12.1	10.8	9.7	8.8	8.1
738	49.2	56.3	34	24.7	19.6	16.3	14	12.3	10.9	9.9	9	8.3
739	48.2	54.9	33.6	24.9	19.9	16.6	14.3	12.6	11.3	10.2	9.3	8.6
740	48.6	52.5	33.4	25.1	20.2	17	14.7	13	11.6	10.5	9.6	8.8
741	47.7	51.7	33.8	25.6	20.7	17.5	15.1	13.4	12	10.8	9.9	9.1
742	42.2	42.9	30.6	24	19.8	17	14.8	13.2	11.9	10.8	9.9	9.2
743	41.5	42.8	30.9	24.4	20.3	17.4	15.2	13.6	12.2	11.1	10.2	9.5
744	38.3	38.2	28.8	23.3	19.7	17	15	13.4	12.2	11.1	10.3	9.5
745	27.2	25.8	21.4	18.4	16.1	14.3	12.9	11.8	10.8	10	9.3	8.7
746	21.9	20.2	17.5	15.5	13.8	12.5	11.5	10.6	9.8	9.1	8.6	8
747	18.3	16.8	14.9	13.4	12.2	11.2	10.3	9.6	9	8.4	7.9	7.5
748	29.5	28	23	19.6	17	15.1	13.6	12.3	11.3	10.4	9.7	9.1
749	58.7	75.3	44.4	32.5	25.9	21.6	18.6	16.3	14.5	13.1	12	11
750	65.1	86.6	51	35.8	27.9	23	19.6	17.1	15.2	13.6	12.4	11.4
751	59.5	79.9	46	33.4	26.5	22.1	19	16.6	14.8	13.4	12.2	11.2
752	61.9	84	47.2	34.1	27	22.4	19.2	16.8	15	13.5	12.3	11.3
753	51.6	73.3	44.4	32.8	26.2	21.9	18.9	16.6	14.8	13.4	12.2	11.2
754	54.3	78.8	46.2	33.7	26.8	22.4	19.2	16.9	15	13.6	12.4	11.4
755	35.3	50.8	36.1	28.3	23.4	20	17.4	15.5	14	12.7	11.7	10.8
756	27.9	40	30.6	24.9	21.1	18.3	16.2	14.5	13.2	12.1	11.1	10.3
757	55.6	70.1	51.3	27.4	19.6	15.4	12.7	10.9	9.5	8.5	7.6	7
758	52.9	63.1	42.5	26	19.2	15.4	12.9	11.1	9.8	8.7	7.9	7.2
759	56.9	69.3	48.1	28.4	20.8	16.6	13.8	11.9	10.4	9.3	8.4	7.7
760	66.8	83.1	58.6	31.9	22.9	18	14.9	12.8	11.2	10	9	8.2
761	61.1	72.7	47.6	29.7	22.1	17.8	14.9	12.9	11.3	10.1	9.2	8.4
762	61.1	72.1	45.5	29.6	22.4	18.1	15.3	13.2	11.7	10.4	9.5	8.7
763	59.8	72.3	44.7	29.8	22.8	18.6	15.7	13.6	12	10.8	9.8	9
764	60.4	72.8	45.3	30.6	23.5	19.2	16.2	14.1	12.5	11.2	10.2	9.3
765	56.4	66.8	40.1	28.7	22.6	18.8	16	14	12.5	11.3	10.3	9.4
766	49.7	56.2	35.9	26.9	21.7	18.3	15.8	13.9	12.5	11.3	10.3	9.5
767	49.5	59	37.5	28.1	22.6	19	16.4	14.5	13	11.7	10.7	9.9
768	43.8	47.6	33.4	26.1	21.5	18.3	16	14.2	12.8	11.6	10.7	9.9
769	33.6	32.9	25.9	21.5	18.4	16.1	14.3	12.9	11.8	10.8	10	9.3
770	28.7	27.7	22.7	19.3	16.8	14.9	13.4	12.1	11.1	10.3	9.5	8.9
771	29.6	28.5	23.3	19.7	17.1	15.1	13.6	12.3	11.3	10.4	9.7	9
772	34.2	33.7	26.5	22	18.8	16.4	14.6	13.2	12	11	10.2	9.5
773	37.4	41.6	31	24.9	20.9	18	15.9	14.2	12.9	11.7	10.8	10
774	52.5	66.5	41.7	31.2	25.1	21	18.1	16	14.3	12.9	11.8	10.9
775	60.4	80.9	46.6	33.7	26.7	22.2	19	16.6	14.8	13.4	12.2	11.2
776	62.3	87.1	49.8	35.3	27.7	22.9	19.5	17.1	15.2	13.7	12.4	11.4
777	49.1	67.4	42.4	31.7	25.5	21.4	18.5	16.3	14.6	13.2	12	11.1
778	45.2	62.8	40.9	31	25.1	21.1	18.3	16.2	14.5	13.1	12	11.1
779	26.6	34.3	27.2	22.6	19.4	17	15.2	13.7	12.5	11.5	10.6	9.9
780	21.7	29.6	24.2	20.6	17.9	15.9	14.3	13	11.9	11	10.2	9.5
781	68.6	81	60.4	28.7	20.1	15.7	12.9	11	9.6	8.5	7.7	7
782	49.3	60.3	39.3	24.9	18.6	15	12.6	10.9	9.6	8.6	7.8	7.1
783	60.4	73	49.9	28.8	20.9	16.6	13.8	11.9	10.4	9.3	8.4	7.6
784	72.1	88.8	63.2	32.6	23.2	18.2	15	12.8	11.2	10	9	8.2
785	67	82.5	55.9	32	23.3	18.4	15.3	13.2	11.5	10.3	9.3	8.5
786	63.3	75.6	48.3	30.5	22.8	18.4	15.4	13.3	11.7	10.5	9.5	8.7
787	65.9	81	51.3	32.2	24	19.3	16.2	14	12.3	11	9.9	9.1
788	64.2	79.6	49.2	32	24.2	19.6	16.5	14.3	12.6	11.3	10.2	9.4
789	60.2	74.6	45.6	31.1	24	19.6	16.6	14.5	12.8	11.5	10.5	9.6
790	55.5	68.3	39.8	28.9	22.9	19	16.3	14.3	12.8	11.5	10.5	9.6
791	53.5	64	39	28.8	23	19.3	16.6	14.6	13	11.8	10.8	9.9
792	44.4	50.1	34.5	26.6	21.8	18.5	16.1	14.3	12.9	11.7	10.7	9.9
793	37.2	40.4	30.1	24.1	20.2	17.4	15.4	13.7	12.4	11.3	10.4	9.7
794	33.2	35.1	27.2	22.3	19	16.5	14.7	13.2	12	11	10.1	9.4
795	25.6	25.4	21.1	18.2	15.9	14.2	12.8	11.7	10.7	9.9	9.3	8.7
796	25.1	24.7	20.7	17.8	15.7	14	12.7	11.6	10.7	9.9	9.2	8.6
797	36.6	37.4	28.7	23.4	19.8	17.2	15.2	13.7	12.4	11.4	10.5	9.7
798	36.5	36.5	28.2	23.1	19.7	17.1	15.2	13.6	12.4	11.3	10.5	9.7
799	35.8	38.1	29.2	23.8	20.2	17.5	15.5	13.9	12.6	11.6	10.7	9.9
800	44.5	59	39.2	29.8	24.3	20.5	17.8	15.7	14.1	12.8	11.7	10.8
801	46.1	65.8	41.8	31.3	25.3	21.2	18.3	16.2	14.5	13.1	12	11
802	40.4	58.2	39.1	29.9	24.4	20.6	17.9	15.9	14.2	12.9	11.8	10.9
803	30	41.7	31.4	25.4	21.4	18.5	16.3	14.6	13.2	12.1	11.1	10.3
804	24.1	33.7	26.9	22.4	19.3	16.9	15.1	13.6	12.4	11.4	10.6	9.9
805	63.4	80.5	57.6	28.2	19.8	15.5	12.8	10.9	9.5	8.5	7.6	6.9
806	50.2	62.8	38.7	24.6	18.4	14.8	12.5	10.8	9.5	8.5	7.7	7
807	61.5	74.4	47.7	28.1	20.5	16.3	13.6	11.7	10.3	9.2	8.3	7.6
808	61.1	72.8	45.1	28	20.8	16.7	14	12.1	10.6	9.5	8.6	7.9
809	69.6	84.8	55.9	31.9	23.1	18.3	15.2	13.1	11.5	10.2	9.2	8.4
810	64.6	78.8	49.3	30.7	22.9	18.4	15.4	13.3	11.7	10.5	9.5	8.6
811	69.8	87.9	56.2	33.5	24.7	19.7	16.4	14.1	12.4	11.1	10	9.1
812	65.1	81.6	50.9	32.5	24.4	19.7	16.6	14.3	12.6	11.3	10.2	9.3
813	57.5	70.2	40.8	28.9	22.6	18.7	16	14	12.4	11.2	10.2	9.3
814	54.1	66.5	38.8	28.3	22.5	18.7	16.1	14.1	12.6	11.4	10.4	9.5
815	45.7	54.6	35.6	27	21.8	18.4	15.9	14.1	12.6	11.4	10.4	9.6
816	42.5	48.8	33.8	26.2	21.5	18.3	15.9	14.1	12.7	11.5	10.6	9.8
817	38.5	45.9	32.7	25.7	21.3	18.2	15.9	14.1	12.7	11.6	10.6	9.8
818	30.6	32.8	25.8	21.3	18.3	16	14.2	12.8	11.7	10.7	9.9	9.2
819	22.2	21.7	18.5	16.2	14.4	13	11.8	10.8	10	9.3	8.7	8.2
820	21.9	21.4	18.3	16.1	14.3	12.9	11.8	10.8	10	9.3	8.7	8.2
821	35.9	38.8	29.4	23.9	20.1	17.4	15.4	13.8	12.5	11.4	10.5	9.8
822	41.4	46.1	33.3	26.3	21.8	18.7	16.4	14.6	13.2	12	11	10.2
823	33.9	34.2	26.9	22.2	19	16.6	14.8	13.3	12.2	11.2	10.3	9.6
824	32.4	35.1	27.5	22.7	19.4	16.9	15	13.5	12.3	11.3	10.4	9.7
825	32.4	39	29.8	24.2	20.5	17.8	15.7	14.1	12.8	11.7	10.8	10
826	39.4	55.8	38.1	29.3	24	20.3	17.7	15.7	14.1	12.8	11.7	10.8
827	41.6	62.5	40.8	30.9	25	21.1	18.3	16.1	14.5	13.1	12	11
828	26.8	42.4	31.8	25.7	21.6	18.7	16.4	14.7	13.3	12.2	11.2	10.4
829	63.5	81.1	57.9	28.4	20	15.6	12.9	11	9.6	8.5	7.7	7
830	62.2	83.8	57.7	29.4	20.9	16.4	13.5	11.5	10.1	9	8.1	7.3
831	78.7	90.2	63.2	31.4	22.1	17.3	14.3	12.2	10.7	9.5	8.5	7.8
832	63.6	79.8	50.9	29.7	21.7	17.3	14.4	12.4	10.8	9.7	8.7	8
833	64.6	79.4	49.5	30	22.2	17.7	14.8	12.8	11.2	10	9.1	8.3
834	67.3	82.9	51.5	31.3	23.2	18.5	15.5	13.3	11.7	10.5	9.5	8.6
835	69.6	88.6	55.3	33.2	24.4	19.5	16.3	14	12.3	11	9.9	9.1
836	61.7	78.9	47.5	31.2	23.6	19.2	16.2	14	12.4	11.1	10.1	9.2
837	53.5	66.5	37.9	27.5	21.7	18.1	15.5	13.6	12.1	10.9	9.9	9.1
838	48.8	60.8	36.9	27.3	21.8	18.2	15.7	13.8	12.3	11.1	10.2	9.3
839	33.6	35.9	27	21.8	18.4	15.9	14	12.5	11.3	10.4	9.6	8.9
840	29.8	31.5	24.8	20.5	17.5	15.3	13.6	12.3	11.2	10.3	9.5	8.8
841	27.6	29.7	23.8	19.9	17.2	15.1	13.5	12.2	11.1	10.2	9.5	8.8
842	22.1	22	18.7	16.3	14.4	13	11.8	10.8	10	9.2	8.6	8.1
843	18.9	18	15.8	14	12.7	11.5	10.6	9.8	9.1	8.5	8	7.6
844	19.9	19.1	16.6	14.7	13.2	12	11	10.2	9.4	8.8	8.3	7.8
845	30.3	30.2	24.3	20.4	17.6	15.5	13.8	12.5	11.4	10.5	9.8	9.1
846	36.8	37.3	28.6	23.3	19.7	17.1	15.1	13.6	12.3	11.3	10.4	9.7
847	41.7	47.8	34	26.7	22.1	18.9	16.5	14.7	13.2	12.1	11.1	10.2
848	38.3	44.2	32.4	25.8	21.5	18.5	16.2	14.5	13.1	11.9	11	10.1
849	33.8	42.1	31.4	25.2	21.1	18.2	16.1	14.4	13	11.9	10.9	10.1
850	38.2	56.2	38.1	29.3	23.9	20.3	17.6	15.6	14	12.7	11.6	10.7
851	45.5	73	44.2	32.6	26.1	21.8	18.8	16.5	14.7	13.3	12.2	11.2
852	34.7	55.5	38	29.3	24	20.4	17.8	15.7	14.1	12.8	11.8	10.9
853	67.5	83	59.5	29.1	20.5	16	13.2	11.3	9.8	8.7	7.9	7.2
854	67.3	87.2	61.3	30.3	21.4	16.8	13.8	11.8	10.3	9.2	8.2	7.5
855	67.2	89.9	60.6	31.2	22.2	17.4	14.4	12.3	10.7	9.5	8.6	7.8
856	64.1	85	54.3	30.7	22.3	17.6	14.7	12.6	11	9.8	8.9	8.1
857	66.5	88.2	55.6	31.8	23.1	18.3	15.2	13.1	11.5	10.2	9.2	8.4
858	63.5	81.9	49.1	30.6	22.8	18.3	15.3	13.2	11.6	10.4	9.4	8.6
859	68.1	89.4	54.8	32.9	24.3	19.4	16.2	13.9	12.2	10.9	9.9	9
860	61.5	80.9	48.5	31.4	23.7	19.2	16.2	14	12.4	11.1	10	9.2
861	48.3	61.8	36.3	26.5	21.1	17.6	15.1	13.3	11.8	10.7	9.7	9
862	42.1	52.3	33.8	25.5	20.6	17.4	15	13.3	11.9	10.8	9.8	9.1
863	37.2	46.6	32	24.7	20.3	17.2	15	13.3	11.9	10.8	9.9	9.2
864	33.4	41.2	29.9	23.7	19.7	16.9	14.8	13.2	11.9	10.9	10	9.2
865	27	30.8	24.3	20.2	17.3	15.2	13.5	12.2	11.1	10.2	9.4	8.8
866	24.8	26.6	21.8	18.5	16.1	14.2	12.8	11.6	10.6	9.8	9.1	8.5
867	21.9	21.8	18.5	16.1	14.3	12.9	11.7	10.7	9.9	9.2	8.6	8
868	29.3	30	24	20.1	17.3	15.2	13.6	12.3	11.2	10.3	9.6	8.9
869	40.3	45.3	32.5	25.6	21.2	18.1	15.9	14.1	12.7	11.6	10.7	9.9
870	41.7	46.5	33.2	26.1	21.6	18.4	16.1	14.3	12.9	11.8	10.8	10
871	44.1	55	37	28.3	23.1	19.6	17	15	13.5	12.2	11.2	10.3
872	44.9	56.5	37.7	28.8	23.5	19.8	17.2	15.2	13.7	12.4	11.3	10.5
873	38.7	50.1	35.1	27.4	22.6	19.2	16.8	14.9	13.4	12.2	11.2	10.3
874	40.2	63	40.5	30.5	24.6	20.7	17.9	15.8	14.1	12.8	11.7	10.8
875	45.6	73.5	44.1	32.5	25.9	21.6	18.6	16.4	14.6	13.2	12	11.1
876	44	70.8	43.5	32.2	25.8	21.6	18.6	16.4	14.6	13.2	12.1	11.1
877	67.1	85	58.7	29.4	20.8	16.3	13.4	11.5	10	8.9	8	7.3
878	68.4	88.7	61.8	30.8	21.8	17	14	12	10.5	9.3	8.4	7.6
879	76.5	92.4	63.3	31.9	22.6	17.7	14.6	12.5	10.9	9.7	8.7	7.9
880	78.8	96.1	65.3	33.1	23.5	18.4	15.2	13	11.3	10.1	9.1	8.3
881	72.7	99.8	64.5	33.8	24.1	18.9	15.7	13.4	11.7	10.4	9.4	8.5
882	74.2	100.8	63.9	34.5	24.7	19.5	16.1	13.8	12.1	10.8	9.7	8.8
883	70.4	95.9	59.2	34.1	24.8	19.7	16.4	14.1	12.3	11	9.9	9
884	66.4	92.4	56.8	34	25.1	20	16.7	14.4	12.6	11.3	10.2	9.3
885	57.7	79.2	47.2	31.3	23.8	19.3	16.3	14.2	12.5	11.2	10.2	9.3
886	50.6	68.8	38.6	27.9	22	18.3	15.7	13.7	12.2	11	10.1	9.2
887	42.6	57.8	36	26.8	21.5	18.1	15.6	13.7	12.3	11.1	10.1	9.3
888	37.9	50.2	33.7	25.8	21	17.8	15.4	13.7	12.3	11.1	10.2	9.4
889	36.8	50.2	34	26.1	21.3	18	15.7	13.9	12.5	11.3	10.4	9.5
890	35.1	48.4	33.3	25.8	21.1	18	15.6	13.9	12.5	11.3	10.4	9.6
891	27.4	32.7	25.5	21	17.9	15.6	13.9	12.5	11.3	10.4	9.6	8.9
892	28.1	30	23.9	20	17.2	15.1	13.5	12.2	11.1	10.2	9.4	8.8
893	46.4	58.2	37.7	28.4	23	19.4	16.8	14.8	13.2	12	11	10.1
894	45.5	56.4	37.2	28.3	22.9	19.4	16.8	14.8	13.3	12	11	10.2
895	42.4	52.4	35.7	27.5	22.5	19.1	16.6	14.7	13.2	12	11	10.1
896	38.3	46.8	33.4	26.2	21.7	18.5	16.2	14.4	13	11.8	10.8	10
897	38.4	51.1	35.4	27.5	22.6	19.2	16.7	14.8	13.3	12.1	11.1	10.3
898	47.7	76.5	44.4	32.4	25.7	21.4	18.4	16.1	14.4	13	11.9	10.9
899	54.4	88.7	49.8	35.1	27.4	22.6	19.3	16.8	15	13.5	12.2	11.2
900	53.2	86.1	47.3	34	26.8	22.2	19.1	16.7	14.9	13.4	12.2	11.2
901	77.9	86.9	61.2	30.3	21.4	16.7	13.8	11.8	10.3	9.1	8.2	7.5
902	87.2	90.2	63.8	31.5	22.2	17.4	14.3	12.2	10.7	9.5	8.5	7.8
903	90.4	93.5	67.1	32.7	23.1	18	14.9	12.7	11.1	9.8	8.9	8.1
904	87.6	96.8	67.3	33.6	23.7	18.6	15.3	13.1	11.4	10.2	9.2	8.3
905	81.7	100.2	66.9	34.3	24.4	19.1	15.8	13.5	11.8	10.5	9.4	8.6
906	86.9	103.5	68.9	35.4	25.1	19.7	16.3	13.9	12.2	10.8	9.7	8.9
907	82.4	106.8	70.4	36.4	25.9	20.3	16.8	14.4	12.6	11.2	10.1	9.1
908	77.9	110.2	71.4	37.3	26.6	20.9	17.3	14.8	12.9	11.5	10.4	9.4
909	63.6	92.6	56.6	34.4	25.4	20.3	17	14.6	12.8	11.5	10.4	9.5
910	54.1	78.8	45.7	30.9	23.7	19.4	16.4	14.3	12.6	11.3	10.3	9.4
911	53.5	80.3	46.6	31.6	24.3	19.9	16.8	14.6	13	11.6	10.6	9.7
912	45.6	70.5	39.8	28.8	22.8	19	16.3	14.3	12.7	11.5	10.4	9.6
913	45.7	69.4	40	29.1	23.1	19.2	16.5	14.5	12.9	11.6	10.6	9.8
914	38.5	56.9	36.4	27.3	22.1	18.5	16	14.1	12.6	11.5	10.5	9.6
915	29.3	39.4	29	23.2	19.3	16.6	14.6	13.1	11.8	10.8	9.9	9.2
916	26.3	32.1	25.1	20.7	17.6	15.4	13.7	12.3	11.2	10.3	9.5	8.8
917	29.4	38.2	28.6	23	19.3	16.7	14.7	13.1	11.9	10.9	10	9.3
918	31.3	39.1	29.1	23.4	19.6	16.9	14.9	13.3	12.1	11	10.1	9.4
919	31.4	39.5	29.5	23.7	19.8	17.1	15.1	13.5	12.2	11.1	10.3	9.5
920	33.3	44.7	32.2	25.4	21.1	18	15.8	14.1	12.7	11.6	10.6	9.8
921	37.3	53.6	36.3	27.9	22.8	19.3	16.8	14.8	13.3	12.1	11.1	10.2
922	51.3	81.2	45.3	32.7	25.8	21.4	18.4	16.1	14.3	12.9	11.8	10.8
923	61.3	99.2	58	38.4	29.2	23.7	20	17.4	15.3	13.8	12.5	11.4
924	68.1	108.9	63.4	42.8	31.6	25.3	21.2	18.2	16	14.3	12.9	11.8
925	88.8	88.8	66	31.4	22	17.2	14.2	12.1	10.5	9.4	8.4	7.7
926	91.7	91.7	68	32.4	22.8	17.8	14.6	12.5	10.9	9.7	8.7	7.9
927	94.6	94.6	70	33.4	23.5	18.3	15.1	12.9	11.2	10	9	8.2
928	97.6	97.6	68.4	33.9	24	18.7	15.5	13.2	11.5	10.2	9.2	8.4
929	96.6	100.5	68.4	34.6	24.5	19.2	15.9	13.6	11.8	10.5	9.5	8.6
930	96.4	103.4	69.1	35.4	25.1	19.7	16.3	13.9	12.2	10.8	9.7	8.9
931	89.6	106.4	70	36.2	25.8	20.2	16.7	14.3	12.5	11.1	10	9.1
932	91.8	109.3	73	37.4	26.6	20.8	17.2	14.7	12.9	11.4	10.3	9.4
933	74.8	112.2	73.5	38.2	27.2	21.3	17.6	15.1	13.2	11.7	10.6	9.6
934	65	99.4	60.9	35.9	26.3	20.9	17.4	15	13.2	11.7	10.6	9.7
935	60.5	97.1	59.9	36.1	26.6	21.2	17.7	15.3	13.4	12	10.8	9.9
936	57	94.6	58.3	36	26.7	21.4	18	15.5	13.6	12.2	11	10.1
937	49.7	80.4	47.2	32.2	24.8	20.3	17.2	15	13.2	11.9	10.8	9.9
938	40.4	63.7	38.2	28.1	22.5	18.8	16.1	14.2	12.7	11.4	10.4	9.6
939	30.4	45.8	31.9	24.8	20.3	17.3	15.1	13.4	12	11	10	9.3
940	28.6	40	29.2	23.3	19.4	16.7	14.6	13	11.8	10.7	9.9	9.1
941	33.9	47.5	32.9	25.5	20.9	17.8	15.5	13.8	12.4	11.2	10.3	9.5
942	32.9	46.6	32.7	25.4	21	17.9	15.6	13.8	12.4	11.3	10.4	9.6
943	37	55	36.3	27.6	22.4	18.9	16.4	14.5	13	11.8	10.8	9.9
944	42.2	63.8	39.6	29.5	23.7	19.8	17.1	15	13.5	12.2	11.1	10.2
945	44	68.4	41.3	30.4	24.3	20.3	17.5	15.4	13.7	12.4	11.3	10.4
946	55.7	91.6	53.7	36.3	27.8	22.7	19.2	16.7	14.8	13.3	12.1	11
947	69.1	113.6	69.7	48.1	34	26.6	21.9	18.7	16.4	14.5	13.1	11.9
948	72.2	116.9	70.8	49.4	34.7	27.1	22.3	19	16.6	14.8	13.3	12.1
949	90.7	90.7	69.6	32.3	22.6	17.6	14.5	12.4	10.8	9.6	8.6	7.8
950	93.2	93.2	71.4	33.2	23.2	18.1	14.9	12.7	11.1	9.8	8.9	8.1
951	95.7	95.7	71.9	33.9	23.8	18.6	15.3	13	11.4	10.1	9.1	8.3
952	98.3	98.3	69.7	34.3	24.2	18.9	15.6	13.3	11.6	10.3	9.3	8.5
953	100.8	100.8	69.8	34.9	24.7	19.3	16	13.6	11.9	10.6	9.5	8.7
954	101.1	103.3	69.2	35.4	25.1	19.7	16.3	13.9	12.2	10.8	9.7	8.9
955	96.4	105.9	69.9	36.1	25.7	20.1	16.7	14.2	12.4	11.1	10	9.1
956	86.9	108.4	71.1	36.9	26.3	20.6	17	14.6	12.7	11.3	10.2	9.3
957	79.4	110.9	72.2	37.7	26.8	21.1	17.4	14.9	13	11.6	10.4	9.5
958	71.5	113.5	73.4	38.8	27.5	21.6	17.9	15.3	13.3	11.9	10.7	9.7
959	70.9	116	76.3	41.2	28.9	22.5	18.5	15.8	13.8	12.2	11	10
960	63.5	105.6	67	38.1	27.6	21.9	18.2	15.6	13.7	12.2	11	10
961	53.3	89.8	54.2	34.6	26	20.9	17.6	15.2	13.4	12	10.9	9.9
962	42	70.4	40.4	29	22.9	19	16.3	14.2	12.7	11.4	10.4	9.6
963	38.6	62.5	37.7	27.8	22.2	18.6	16	14.1	12.5	11.3	10.3	9.5
964	31.5	47.9	32.7	25.2	20.6	17.5	15.2	13.5	12.1	11	10.1	9.3
965	36.5	56.6	36.3	27.3	22	18.5	16	14.1	12.6	11.4	10.4	9.6
966	37.1	57.8	36.9	27.7	22.3	18.8	16.2	14.3	12.8	11.6	10.6	9.8
967	36.5	57.5	37	27.8	22.5	18.9	16.4	14.4	12.9	11.7	10.7	9.9
968	36.7	57.5	37.2	28.1	22.7	19.1	16.5	14.6	13.1	11.8	10.8	10
969	38.6	60.6	38.5	28.9	23.2	19.5	16.9	14.9	13.3	12	11	10.1
970	43.6	72.5	42.4	31	24.6	20.5	17.6	15.5	13.8	12.5	11.4	10.4
971	67	108.4	65.2	45.4	32.6	25.7	21.3	18.2	15.9	14.2	12.8	11.6
972	70.4	111.1	65.5	45.7	32.9	25.9	21.5	18.4	16.1	14.3	12.9	11.8
973	105.4	105.4	70.3	36.1	25.6	20.1	16.6	14.2	12.4	11	9.9	9
974	94.1	107.5	70	36.5	26	20.4	16.9	14.4	12.6	11.2	10.1	9.2
975	85.8	109.7	72.8	37.5	26.6	20.9	17.3	14.8	12.9	11.5	10.3	9.4
976	80	111.8	73.1	39.2	27.6	21.6	17.8	15.2	13.2	11.8	10.6	9.6
977	76.1	114	75.2	41.7	28.9	22.4	18.4	15.7	13.7	12.1	10.9	9.9
978	62.3	108.8	68.6	38	27.4	21.6	18	15.4	13.5	12	10.8	9.9
979	55.8	95.6	57.9	35.4	26.2	21	17.6	15.2	13.3	11.9	10.8	9.8
980	48.3	85.1	50.4	33.1	25.1	20.4	17.2	14.9	13.1	11.8	10.7	9.8
981	42.9	74.5	43.1	30.2	23.6	19.4	16.5	14.4	12.8	11.5	10.5	9.6
982	39	63.7	38	27.9	22.2	18.6	16	14	12.5	11.3	10.3	9.5
983	41.9	70.1	41	29.5	23.3	19.3	16.6	14.5	12.9	11.6	10.6	9.7
984	37.2	61.1	37.7	28	22.4	18.8	16.2	14.2	12.7	11.5	10.5	9.7
985	35.6	57.5	36.7	27.6	22.2	18.7	16.2	14.2	12.7	11.5	10.5	9.7
986	34.6	55.4	36.2	27.4	22.2	18.7	16.2	14.3	12.8	11.6	10.6	9.8
987	38.7	60.6	38.2	28.6	23	19.3	16.7	14.7	13.1	11.9	10.9	10
988	44.7	71.6	41.8	30.6	24.3	20.2	17.4	15.3	13.6	12.3	11.2	10.3
989	55.3	88.6	50	34.5	26.7	21.9	18.6	16.2	14.4	12.9	11.8	10.8
990	68.3	108.7	64.3	44.7	32.2	25.5	21.1	18.1	15.9	14.1	12.7	11.6
991	104.9	104.9	70.1	35.9	25.5	20	16.5	14.1	12.3	11	9.9	9
992	105.3	106.7	69.8	36.3	25.8	20.3	16.8	14.3	12.5	11.1	10	9.1
993	99	108.4	71.2	36.9	26.3	20.6	17	14.6	12.7	11.3	10.2	9.3
994	92.8	110.2	73.4	38.8	27.3	21.3	17.6	15	13.1	11.6	10.4	9.5
995	83.4	111.9	74.7	40.6	28.3	22	18	15.4	13.4	11.9	10.7	9.7
996	71.4	113.6	73.6	40	28.1	22	18.1	15.4	13.5	12	10.8	9.8
997	62.6	109.9	70.4	39	27.8	21.8	18.1	15.5	13.5	12	10.8	9.9
998	53.5	94.9	58.4	35.5	26.2	21	17.5	15.1	13.3	11.8	10.7	9.8
999	54.4	95.4	59.5	36.1	26.6	21.3	17.8	15.3	13.5	12	10.9	9.9
1000	50.5	90.2	55.5	35	26.2	21.1	17.7	15.3	13.5	12.1	10.9	10
1001	49.5	86.5	53.4	34.5	26	21.1	17.7	15.3	13.5	12.1	11	10
1002	43.2	73.2	43.9	30.8	24.1	19.8	16.9	14.8	13.1	11.8	10.7	9.8
1003	37.4	63.5	38.4	28.3	22.6	18.9	16.3	14.3	12.8	11.5	10.5	9.7
1004	38.7	61.3	38	28.2	22.6	19	16.3	14.4	12.8	11.6	10.6	9.8
1005	42.5	66.4	39.8	29.3	23.4	19.5	16.8	14.7	13.2	11.9	10.8	10
1006	44.9	70.8	41.3	30.2	24	20	17.2	15.1	13.4	12.1	11.1	10.2
1007	51.8	81.9	44.7	32	25.1	20.8	17.8	15.6	13.9	12.5	11.4	10.4
1008	67.8	107.4	62.9	42.7	31.1	24.7	20.6	17.7	15.5	13.8	12.5	11.4
1009	104.5	104.5	70.1	35.8	25.4	19.9	16.5	14.1	12.3	10.9	9.8	9
1010	105.8	105.8	69.5	36	25.6	20.1	16.6	14.2	12.4	11.1	10	9.1
1011	107.2	107.2	71.7	36.7	26.1	20.4	16.9	14.4	12.6	11.2	10.1	9.2
1012	106.9	108.5	73.3	38.6	27	21.1	17.4	14.8	12.9	11.5	10.3	9.4
1013	94.8	109.8	73.2	40	27.8	21.6	17.7	15.1	13.2	11.7	10.5	9.5
1014	85.4	111.2	72.1	39.6	27.7	21.6	17.8	15.2	13.2	11.7	10.6	9.6
1015	71.2	112.8	72.4	41.5	28.7	22.3	18.3	15.5	13.5	12	10.8	9.8
1016	62.4	113.7	72.9	42.1	29.1	22.6	18.6	15.8	13.8	12.2	11	10
1017	61.1	109.5	70.5	41.5	29.1	22.6	18.6	15.9	13.9	12.3	11.1	10.1
1018	57.2	105.3	67.6	40.9	29	22.7	18.7	16	14	12.4	11.2	10.2
1019	52.2	93.9	59.5	36.3	26.8	21.5	17.9	15.5	13.6	12.1	11	10
1020	48.8	85.9	53.9	34.6	26.1	21.1	17.7	15.3	13.5	12.1	11	10
1021	44.4	76.6	46.8	32.1	24.8	20.3	17.2	15	13.3	11.9	10.8	9.9
1022	46.6	76.2	44.9	31.4	24.5	20.1	17.2	15	13.3	12	10.9	10
1023	46.5	74.5	41.6	30	23.7	19.7	16.9	14.8	13.2	11.9	10.8	9.9
1024	48.4	76.7	42.4	30.6	24.1	20	17.2	15	13.4	12.1	11	10.1
1025	51.6	80.5	43.6	31.3	24.7	20.4	17.5	15.3	13.6	12.3	11.2	10.3
1026	64.5	101.7	57.6	38.2	28.7	23.1	19.4	16.8	14.8	13.2	12	11
1027	104	104	71.3	35.9	25.4	19.9	16.4	14	12.3	10.9	9.8	8.9
1028	104.9	104.9	71.1	36.1	25.6	20.1	16.6	14.1	12.4	11	9.9	9
1029	105.9	105.9	72.2	37.2	26.2	20.5	16.9	14.4	12.6	11.2	10	9.1
1030	106.8	106.8	72.6	38.1	26.7	20.8	17.1	14.6	12.7	11.3	10.2	9.2
1031	103.8	107.8	72	40.2	27.7	21.4	17.5	14.9	13	11.5	10.3	9.4
1032	90.1	108.7	71.1	38.8	27.2	21.2	17.4	14.8	12.9	11.5	10.3	9.4
1033	76.5	110.2	70.5	39.3	27.5	21.4	17.6	15	13.1	11.6	10.5	9.5
1034	71.2	112.1	72.1	42.2	29	22.4	18.3	15.6	13.5	12	10.8	9.8
1035	70.3	114.1	74.8	44.9	30.3	23.2	18.9	16	13.9	12.3	11.1	10
1036	61.8	113.4	74.6	45.8	30.9	23.7	19.3	16.3	14.2	12.6	11.3	10.2
1037	57.9	101.5	65.1	38.9	28	22.1	18.3	15.7	13.7	12.2	11	10
1038	56.8	98.7	63	38.5	27.9	22.1	18.4	15.8	13.8	12.3	11.1	10.1
1039	49.2	85.4	52.9	34.3	25.9	20.9	17.6	15.2	13.5	12	10.9	10
1040	46.2	81.3	47.4	32.3	24.9	20.4	17.3	15	13.3	11.9	10.8	9.9
1041	48.7	80.9	45.2	31.6	24.6	20.2	17.2	15	13.3	12	10.9	10
1042	51.6	83.6	45.7	32	24.9	20.5	17.4	15.2	13.5	12.1	11	10.1
1043	54.2	86.4	46.4	32.4	25.2	20.8	17.7	15.4	13.7	12.3	11.2	10.3
1044	64.3	102.8	57.9	37.4	28.2	22.7	19.1	16.5	14.6	13.1	11.8	10.8
1045	103.5	103.5	72.5	36	25.4	19.9	16.4	14	12.2	10.9	9.8	8.9
1046	104.1	104.1	71.8	36.2	25.6	20	16.5	14.1	12.3	10.9	9.8	9
1047	104.6	104.6	71.2	36.1	25.6	20	16.5	14.1	12.3	11	9.9	9
1048	105.2	105.2	70	36	25.6	20.1	16.6	14.2	12.4	11	9.9	9
1049	103	105.7	67.9	36.2	25.7	20.1	16.7	14.2	12.4	11.1	10	9.1
1050	88.8	106.3	68	36.4	25.9	20.3	16.8	14.3	12.5	11.1	10	9.1
1051	80.9	107.6	68.2	36.4	26	20.4	16.9	14.4	12.6	11.2	10.1	9.2
1052	78.4	109.6	70.5	39.5	27.5	21.4	17.6	15	13.1	11.6	10.4	9.5
1053	79.8	111.6	73.8	43.1	29.3	22.5	18.4	15.6	13.6	12	10.8	9.8
1054	69.4	113.6	74.7	45.2	30.4	23.3	18.9	16	13.9	12.3	11.1	10
1055	62.8	110.7	72.3	43.8	30	23.1	18.9	16.1	14	12.4	11.1	10.1
1056	57.1	98.7	62.3	37.3	27.2	21.6	18	15.4	13.5	12.1	10.9	9.9
1057	54.2	94.1	58.4	35.9	26.6	21.3	17.8	15.4	13.5	12.1	10.9	10
1058	55.6	96.9	59.3	36.4	27	21.6	18.1	15.6	13.7	12.3	11.1	10.1
1059	58.9	100.1	60.2	37	27.4	22	18.4	15.9	14	12.5	11.3	10.3
1060	59.7	98.9	57.2	36.3	27.2	21.9	18.4	15.9	14	12.5	11.3	10.4
1061	63.4	101.7	57.4	36.6	27.5	22.2	18.6	16.1	14.2	12.7	11.5	10.5
1062	72.6	115	67.2	44	31.4	24.6	20.4	17.4	15.2	13.5	12.2	11.1
1063	103.1	103.1	71.1	35.8	25.3	19.8	16.3	13.9	12.2	10.8	9.7	8.9
1064	103.2	103.2	70.4	35.6	25.2	19.7	16.3	13.9	12.2	10.8	9.7	8.9
1065	103.4	103.4	68.7	35.3	25.1	19.7	16.3	13.9	12.2	10.8	9.7	8.9
1066	103.5	103.5	67.7	35.2	25.1	19.7	16.3	13.9	12.2	10.8	9.7	8.9
1067	103.7	103.7	66.8	35.1	25	19.6	16.3	13.9	12.2	10.8	9.7	8.9
1068	98.5	103.8	67.1	35.2	25.1	19.7	16.3	13.9	12.2	10.8	9.8	8.9
1069	92.4	104.9	67.1	36.4	25.7	20.1	16.6	14.2	12.4	11	9.9	9
1070	90.2	107.1	69.4	38.6	26.9	20.9	17.2	14.7	12.8	11.3	10.2	9.3
1071	84.3	109.2	71	40.7	28	21.7	17.8	15.1	13.2	11.7	10.5	9.5
1072	74.7	111.3	72.7	43.6	29.5	22.6	18.5	15.6	13.6	12	10.8	9.8
1073	67.7	113.4	74.3	45	30.2	23.2	18.9	16	13.9	12.3	11	10
1074	63.7	109	70.3	43.1	29.7	23	18.8	16	13.9	12.3	11.1	10.1
1075	61.1	105	66.5	40.8	28.8	22.6	18.6	15.9	13.9	12.3	11.1	10.1
1076	61.1	103.9	63.8	38.9	28.1	22.2	18.5	15.8	13.9	12.3	11.1	10.1
1077	64.2	105.9	63.4	39.4	28.5	22.5	18.7	16.1	14.1	12.5	11.3	10.3
1078	67.3	108.8	63.6	39.3	28.6	22.7	18.9	16.2	14.2	12.7	11.5	10.4
1079	69	109.5	63	39.6	28.9	23	19.2	16.5	14.4	12.9	11.6	10.6
1080	78	122.3	72	47	32.6	25.3	20.7	17.6	15.4	13.6	12.3	11.1
1081	104.5	104.5	71.8	37.1	26	20.3	16.7	14.2	12.4	11	9.9	9
1082	104.3	104.3	70.1	35.9	25.4	19.9	16.5	14.1	12.3	10.9	9.8	9
1083	104.1	104.1	70.1	36.3	25.6	20	16.5	14.1	12.3	10.9	9.8	9
1084	103.9	103.9	68.6	35.5	25.2	19.8	16.4	14	12.2	10.9	9.8	8.9
1085	103.7	103.7	67.4	35.2	25.1	19.7	16.3	13.9	12.2	10.8	9.7	8.9
1086	101.1	103.5	65.7	34.8	24.9	19.6	16.2	13.8	12.1	10.8	9.7	8.8
1087	90.9	104.4	65.7	35	25	19.7	16.3	13.9	12.2	10.9	9.8	8.9
1088	89.7	106.5	68.6	37.4	26.3	20.5	16.9	14.4	12.6	11.2	10.1	9.2
1089	84.4	108.5	70.2	40.2	27.8	21.5	17.6	15	13.1	11.6	10.4	9.5
1090	78	110.6	72.3	43	29.1	22.4	18.3	15.5	13.5	11.9	10.7	9.7
1091	70.4	112.7	73.6	44.4	29.9	23	18.7	15.9	13.8	12.2	10.9	9.9
1092	69.8	114.8	74.8	46.2	30.9	23.6	19.2	16.2	14.1	12.5	11.2	10.1
1093	69.2	116.8	75.5	47.1	31.5	24	19.6	16.6	14.4	12.7	11.4	10.3
1094	71.5	118.9	75.6	47.7	32	24.4	19.9	16.8	14.6	12.9	11.6	10.5
1095	71.1	119.1	74.4	46.7	31.7	24.4	20	16.9	14.7	13	11.7	10.6
1096	72.2	118	71	44.5	31	24.1	19.8	16.9	14.7	13	11.7	10.7
1097	72.5	116.7	68.7	43.5	30.7	24	19.8	16.9	14.8	13.1	11.8	10.8
1098	84.7	127.2	77.3	50.2	33.8	25.9	21.1	17.9	15.6	13.8	12.4	11.2
1099	107.9	107.9	77.1	42.3	28.6	21.9	17.9	15.2	13.2	11.7	10.5	9.5
1100	107.3	107.3	73.5	39.8	27.5	21.3	17.4	14.8	12.9	11.4	10.3	9.4
1101	106.8	106.8	72.3	39	27.1	21	17.3	14.7	12.8	11.4	10.2	9.3
1102	106.3	106.3	70.3	37.7	26.5	20.6	17	14.5	12.6	11.2	10.1	9.2
1103	105.7	105.7	68.1	36	25.6	20.1	16.6	14.2	12.4	11	9.9	9.1
1104	101.8	105.2	67.5	36	25.6	20.1	16.6	14.2	12.4	11	9.9	9
1105	93.4	105.9	66.9	36.6	25.9	20.3	16.7	14.3	12.5	11.1	10	9.1
1106	88.4	107.8	68.2	38.1	26.8	20.9	17.2	14.7	12.8	11.4	10.2	9.3
1107	84	109.7	69.6	39.8	27.7	21.5	17.7	15	13.1	11.6	10.5	9.5
1108	77.1	111.7	71.7	41.2	28.5	22.1	18.1	15.4	13.4	11.9	10.7	9.7
1109	77.6	113.6	73.7	45	30.3	23.2	18.9	16	13.9	12.3	11	10
1110	76.6	115.5	75.8	47	31.3	23.9	19.4	16.4	14.2	12.6	11.3	10.2
1111	76.2	117.4	77.5	48.9	32.3	24.5	19.9	16.8	14.6	12.9	11.5	10.4
1112	76.5	119.4	78.6	49.9	32.8	24.9	20.2	17.1	14.8	13.1	11.7	10.6
1113	77.5	121.3	78.4	49.7	33	25.1	20.4	17.3	15	13.2	11.9	10.8
1114	79.1	123.2	78.1	49.9	33.3	25.4	20.7	17.5	15.2	13.4	12	10.9
1115	82.1	125.2	78.6	50.9	33.9	25.8	21	17.8	15.4	13.6	12.2	11.1
1116	88.4	127.1	79.2	51.5	34.3	26.2	21.3	18	15.6	13.8	12.4	11.3
1117	111.3	111.3	80.2	45.9	30.4	23.1	18.8	15.9	13.8	12.2	10.9	9.9
1118	110.4	110.4	76.1	42.6	29	22.3	18.2	15.4	13.4	11.9	10.7	9.7
1119	109.5	109.5	75.4	42.1	28.7	22.1	18	15.3	13.3	11.8	10.6	9.6
1120	108.6	108.6	72.8	40.3	27.8	21.5	17.7	15	13.1	11.6	10.4	9.5
1121	107.8	107.8	70	37.5	26.5	20.7	17.1	14.6	12.7	11.3	10.2	9.3
1122	101.6	106.9	68.1	36.4	25.9	20.3	16.8	14.4	12.6	11.2	10.1	9.2
1123	95.4	107.3	68.6	37.5	26.4	20.7	17	14.5	12.7	11.3	10.2	9.2
1124	91.4	109.1	69	38.8	27.2	21.2	17.5	14.9	13	11.5	10.4	9.4
1125	86	110.9	70.2	40.1	27.9	21.7	17.9	15.2	13.3	11.8	10.6	9.6
1126	81.7	112.7	72.5	42.1	29	22.4	18.4	15.6	13.6	12	10.8	9.8
1127	79.2	114.5	74.4	44.2	30.1	23.1	18.9	16	13.9	12.3	11.1	10.1
1128	77	116.3	76.6	47.1	31.4	24	19.5	16.5	14.3	12.7	11.4	10.3
1129	76	118.1	77.1	47.1	31.6	24.2	19.7	16.7	14.5	12.8	11.5	10.4
1130	81.6	119.9	77.8	48.2	32.2	24.6	20.1	17	14.7	13	11.7	10.6
1131	84	121.6	78.9	49.9	33.1	25.2	20.5	17.3	15	13.3	11.9	10.8
1132	84.5	123.4	79.4	51.1	33.8	25.7	20.9	17.6	15.3	13.5	12.1	11
1133	87.8	125.2	79.9	51.7	34.2	26	21.1	17.9	15.5	13.7	12.3	11.1
1134	93.5	127	81.2	52.3	34.6	26.5	21.5	18.1	15.7	13.9	12.5	11.3
1135	114.7	114.7	79.6	45.1	30.4	23.3	19	16.1	14	12.4	11.1	10.1
1136	113.4	113.4	77.1	43.8	29.8	22.9	18.7	15.9	13.8	12.2	11	10
1137	112.2	112.2	77	44.1	29.8	22.8	18.6	15.8	13.7	12.1	10.9	9.9
1138	111	111	74.2	41.9	28.7	22.2	18.2	15.4	13.4	11.9	10.7	9.7
1139	109.8	109.8	70.9	38.8	27.2	21.3	17.5	14.9	13	11.6	10.4	9.5
1140	106.2	108.6	69	37.8	26.7	20.9	17.2	14.7	12.8	11.4	10.3	9.3
1141	100.6	108.8	69.8	38.6	27.1	21.1	17.4	14.8	12.9	11.5	10.3	9.4
1142	95.7	110.5	70.8	40.2	27.9	21.7	17.8	15.2	13.2	11.7	10.5	9.6
1143	89.2	112.1	72.1	41.4	28.6	22.2	18.2	15.5	13.5	11.9	10.7	9.8
1144	87.8	113.7	73.6	43.2	29.5	22.8	18.6	15.8	13.8	12.2	11	10
1145	84.6	115.4	75.4	45.2	30.5	23.4	19.1	16.2	14.1	12.5	11.2	10.2
1146	82.3	117	76.9	46.3	31.2	23.9	19.5	16.5	14.3	12.7	11.4	10.3
1147	81	118.7	77.3	46.5	31.4	24.1	19.7	16.7	14.5	12.8	11.5	10.4
1148	84.2	120.3	77.4	47.1	31.8	24.4	19.9	16.9	14.7	13	11.7	10.6
1149	89.3	122	79.8	49.7	33.1	25.2	20.5	17.3	15	13.3	11.9	10.8
1150	89.3	123.6	80.4	50.2	33.4	25.5	20.8	17.5	15.2	13.5	12.1	10.9
1151	92.8	125.3	81.2	51.1	34	26.2	21.3	17.9	15.5	13.7	12.3	11.2
1152	99.1	126.9	83.1	53.3	35	27.8	22.4	18.7	16.2	14.2	12.7	11.5
1153	118	118	81.4	46.9	31.5	24.1	19.7	16.6	14.5	12.8	11.5	10.4
1154	116.5	116.5	80	47.4	31.5	24.1	19.6	16.5	14.4	12.7	11.4	10.3
1155	114.9	114.9	77.7	45.1	30.5	23.4	19.1	16.2	14	12.4	11.2	10.1
1156	113.4	113.4	76.2	44.6	30.1	23.1	18.8	16	13.9	12.3	11	10
1157	111.9	111.9	71.9	39.9	27.9	21.8	17.9	15.3	13.3	11.8	10.6	9.7
1158	104.6	110.3	70.9	39.7	27.7	21.6	17.7	15.1	13.2	11.7	10.5	9.6
1159	102.7	110.3	71.1	40.6	28.1	21.8	17.9	15.2	13.2	11.7	10.6	9.6
1160	100.1	111.8	72.3	41.8	28.7	22.2	18.2	15.5	13.5	11.9	10.7	9.8
1161	95.6	113.3	73.5	42.5	29.2	22.6	18.5	15.7	13.7	12.1	10.9	9.9
1162	92.9	114.8	75.1	44.5	30.2	23.2	19	16.1	14	12.4	11.1	10.1
1163	88.6	116.3	75.6	44.6	30.4	23.4	19.1	16.2	14.1	12.5	11.2	10.2
1164	85.1	117.8	76.2	45.5	30.9	23.8	19.4	16.5	14.3	12.7	11.4	10.3
1165	83.5	119.3	76.6	45.2	30.9	23.9	19.5	16.6	14.4	12.8	11.5	10.4
1166	86.8	120.8	77.4	45.7	31.3	24.2	19.8	16.8	14.6	12.9	11.6	10.6
1167	94.2	122.3	79.8	48.6	32.6	25	20.4	17.2	15	13.3	11.9	10.8
1168	94.4	123.8	81.2	50.3	33.5	26.1	21.1	17.8	15.4	13.6	12.2	11.1
1169	95.7	125.3	81.6	51.5	34.1	26.6	21.5	18.1	15.7	13.8	12.4	11.2
1170	107.6	126.8	84	53.4	35.1	28.3	22.6	18.9	16.3	14.3	12.8	11.6
1171	121.4	121.4	83.2	48.4	32.5	24.9	20.3	17.1	14.9	13.2	11.8	10.7
1172	119.5	119.5	81.9	47.9	32.1	24.5	20	16.9	14.7	13	11.6	10.6
1173	117.7	117.7	79.7	46.1	31.2	23.9	19.5	16.5	14.4	12.7	11.4	10.4
1174	115.8	115.8	77.7	46.3	31	23.7	19.3	16.4	14.2	12.6	11.3	10.2
1175	113.9	113.9	75.3	44.1	29.9	23	18.8	15.9	13.9	12.3	11	10
1176	102.3	112	72.6	41.3	28.6	22.1	18.2	15.4	13.5	11.9	10.7	9.7
1177	103.6	111.8	72.8	41.8	28.7	22.2	18.2	15.5	13.5	11.9	10.7	9.8
1178	97.6	113.1	73.4	42.7	29.3	22.6	18.5	15.7	13.7	12.1	10.9	9.9
1179	99.1	114.5	76.1	45	30.4	23.3	19	16.1	14	12.4	11.1	10.1
1180	93.2	115.8	76.3	44.8	30.4	23.4	19.1	16.2	14.1	12.5	11.2	10.2
1181	89.8	117.2	76.5	45.4	30.8	23.7	19.4	16.4	14.3	12.6	11.3	10.3
1182	88	118.5	76.4	44.9	30.7	23.7	19.4	16.5	14.3	12.7	11.4	10.4
1183	88	119.9	76.7	45.3	31	24	19.6	16.7	14.5	12.8	11.5	10.5
1184	88.6	121.3	77.8	46.3	31.6	24.4	19.9	16.9	14.7	13	11.7	10.6
1185	92.1	122.6	79	47.1	32.1	24.7	20.2	17.1	14.9	13.2	11.8	10.8
1186	95.3	124	80.9	49.4	33.2	26	21.1	17.8	15.4	13.6	12.2	11.1
1187	97.7	125.3	82	50.3	33.7	26.5	21.4	18.1	15.6	13.8	12.4	11.2
1188	106.1	126.7	84.4	52.6	34.7	28.3	22.7	18.9	16.3	14.3	12.8	11.6
1189	124.8	124.8	86.6	52	34.3	26	21.1	17.8	15.5	13.7	12.2	11.1
1190	122.6	122.6	83.5	49.8	33.2	25.3	20.6	17.4	15.1	13.3	12	10.9
1191	120.4	120.4	81.5	49.1	32.6	24.9	20.2	17.1	14.8	13.1	11.8	10.7
1192	118.2	118.2	78.6	46.9	31.5	24.2	19.7	16.7	14.5	12.8	11.5	10.4
1193	115.9	115.9	76.6	45	30.5	23.5	19.2	16.2	14.1	12.5	11.2	10.2
1194	104.7	113.7	74	42.6	29.3	22.6	18.6	15.8	13.7	12.2	10.9	9.9
1195	97.6	113.2	73.1	41.8	28.9	22.4	18.4	15.6	13.6	12.1	10.8	9.9
1196	94.4	114.5	74.7	43.3	29.7	22.9	18.7	15.9	13.8	12.3	11	10
1197	94.8	115.7	76.2	45.1	30.5	23.4	19.1	16.2	14.1	12.5	11.2	10.2
1198	92.5	116.9	75.8	44.4	30.4	23.4	19.2	16.3	14.2	12.5	11.3	10.2
1199	88.7	118.1	76.4	45.1	30.8	23.7	19.4	16.5	14.3	12.7	11.4	10.3
1200	88	119.3	77.2	45.2	30.9	23.9	19.5	16.6	14.4	12.8	11.5	10.4
1201	90.3	120.5	78	46	31.4	24.2	19.8	16.8	14.6	12.9	11.6	10.6
1202	87.4	121.7	77.7	45.3	31.2	24.2	19.8	16.8	14.7	13	11.7	10.6
1203	90.7	122.9	79.6	47.3	32.2	24.8	20.3	17.2	14.9	13.2	11.9	10.8
1204	96.8	124.2	80.7	48.2	32.7	25.1	20.5	17.4	15.1	13.4	12	10.9
1205	96.3	125.4	81.1	49.1	33.2	25.5	20.8	17.6	15.3	13.5	12.2	11
1206	100.8	126.6	82.9	51	34.1	27.1	21.9	18.4	15.9	14	12.6	11.4
1207	116.9	126.2	83.4	51.6	34.3	28.1	22.5	18.8	16.2	14.3	12.7	11.5
1208	108.5	124.4	77.4	46.9	32.2	26.2	21.2	17.9	15.5	13.7	12.2	11.1
1209	107.7	122.5	73.8	43.6	30.6	24.1	19.8	16.8	14.7	13	11.7	10.6
1210	116.4	120.6	70.1	41.2	29.3	23.4	19.3	16.4	14.3	12.7	11.4	10.4
1211	118.7	118.7	66.7	38.4	27.8	22.4	18.6	15.9	13.9	12.4	11.1	10.1
1212	116.8	116.8	64.2	37	27	21.4	17.8	15.3	13.4	12	10.8	9.8
1213	128.2	128.2	90.4	55.6	36	27.2	22	18.5	16	14.2	12.7	11.5
1214	125.6	125.6	86.9	52.8	34.7	26.3	21.3	18	15.6	13.8	12.3	11.2
1215	123.1	123.1	83.8	50.6	33.5	25.5	20.8	17.5	15.2	13.4	12	10.9
1216	120.5	120.5	81.7	49.3	32.8	25	20.3	17.2	14.9	13.1	11.8	10.7
1217	116.8	118	78.5	47	31.6	24.2	19.7	16.7	14.5	12.8	11.5	10.4
1218	104.1	115.5	75	44.1	30.1	23.2	19	16.1	14	12.4	11.1	10.1
1219	93.9	114.7	73.7	42.5	29.3	22.7	18.6	15.8	13.8	12.2	11	10
1220	89.4	115.8	74.4	42.6	29.5	22.9	18.8	16	13.9	12.3	11.1	10.1
1221	94.9	116.9	76.8	45.3	30.7	23.6	19.3	16.4	14.2	12.6	11.3	10.3
1222	91.7	117.9	76.9	45	30.7	23.7	19.4	16.4	14.3	12.7	11.4	10.3
1223	89.7	119	77.3	45.6	31.1	23.9	19.6	16.6	14.4	12.8	11.5	10.4
1224	86.2	120.1	77.6	45.7	31.2	24.1	19.7	16.7	14.5	12.9	11.6	10.5
1225	90.9	121.1	79	46.5	31.7	24.4	19.9	16.9	14.7	13	11.7	10.6
1226	88.2	122.2	79.4	46.9	32	24.6	20.1	17.1	14.8	13.1	11.8	10.7
1227	91.1	123.3	79.9	47.3	32.2	24.8	20.3	17.2	15	13.3	11.9	10.8
1228	96.7	124.3	80	47	32.2	24.9	20.4	17.3	15	13.3	12	10.9
1229	95.5	125.4	81.5	49	33.2	25.5	20.8	17.6	15.3	13.5	12.2	11
1230	102	126.5	83.6	51	34.1	26.1	21.2	17.9	15.6	13.8	12.3	11.2
1231	104.7	126.1	82.2	50.3	33.7	26.5	21.5	18.1	15.7	13.9	12.4	11.3
1232	103.3	124.3	77.8	46.9	32.2	26	21.1	17.8	15.4	13.6	12.2	11.1
1233	107.8	122.4	74.3	43.8	30.6	24.4	20	17	14.8	13.1	11.8	10.7
1234	112.2	120.6	71.7	41.9	29.6	23.9	19.6	16.7	14.5	12.9	11.6	10.5
1235	118.8	118.8	67.3	38.5	27.8	22.2	18.4	15.8	13.8	12.3	11.1	10.1
1236	116.9	116.9	64.8	37.2	27.1	21.8	18.1	15.5	13.6	12.1	10.9	9.9
1237	131.6	131.6	92.2	57.4	37.1	28	22.6	19.1	16.5	14.5	13	11.8
1238	128.7	128.7	89.1	55	35.9	27.1	22	18.5	16	14.2	12.7	11.5
1239	125.8	125.8	86.7	52.8	34.7	26.3	21.4	18	15.6	13.8	12.4	11.2
1240	122.9	122.9	83.3	50.4	33.4	25.5	20.7	17.5	15.2	13.4	12	10.9
1241	117.9	120	80.7	48	32.2	24.6	20	17	14.7	13	11.7	10.6
1242	107	117.2	77.2	46	31.1	23.8	19.4	16.5	14.3	12.7	11.4	10.3
1243	92.5	116.2	74.1	42.9	29.7	23	18.9	16	14	12.4	11.1	10.1
1244	89.2	117.1	74.4	42.6	29.6	23	18.9	16.1	14	12.4	11.2	10.2
1245	92.5	118	76.9	44.9	30.7	23.7	19.4	16.4	14.3	12.7	11.4	10.3
1246	84.2	119	76.5	44.4	30.6	23.7	19.4	16.5	14.3	12.7	11.4	10.4
1247	86.7	119.9	76.7	44.7	30.8	23.8	19.5	16.6	14.4	12.8	11.5	10.5
1248	82.8	120.8	77	44.8	30.9	23.9	19.6	16.7	14.5	12.9	11.6	10.5
1249	85	121.7	79.4	46.6	31.8	24.5	20	17	14.8	13.1	11.8	10.7
1250	91.1	122.7	78.9	45.7	31.5	24.3	20	17	14.8	13.1	11.8	10.7
1251	93.5	123.6	78.9	46.3	31.8	24.6	20.2	17.1	14.9	13.2	11.9	10.8
1252	99.6	124.5	80.8	47.7	32.5	25	20.5	17.4	15.1	13.4	12	10.9
1253	103	125.4	82.3	48.8	33.1	25.4	20.7	17.6	15.3	13.5	12.1	11
1254	110.2	126.4	83.5	50.6	33.9	25.9	21.1	17.9	15.5	13.7	12.3	11.2
1255	111.8	125.9	82.3	49.7	33.5	25.7	21	17.8	15.4	13.6	12.2	11.1
1256	106.1	124.2	77.4	45.6	31.6	25	20.4	17.3	15.1	13.3	12	10.9
1257	110.8	122.4	74.4	43.7	30.6	23.8	19.6	16.7	14.6	12.9	11.6	10.6
1258	117.8	120.6	71	40.7	29	23	19	16.2	14.2	12.6	11.4	10.3
1259	118.9	118.9	67.7	38.3	27.7	22	18.3	15.7	13.7	12.2	11	10.1
1260	117.1	117.1	64.8	37.3	27.1	21.5	17.9	15.4	13.5	12	10.8	9.9
1261	134.9	134.9	93.3	58.6	37.9	28.6	23.2	19.5	16.9	14.9	13.3	12.1
1262	126.1	131.7	90.2	55.2	36.3	27.6	22.4	18.9	16.3	14.4	12.9	11.7
1263	121.7	128.5	87.3	53.2	35.2	26.7	21.7	18.3	15.9	14.1	12.6	11.4
1264	119.4	125.3	84.5	50.9	33.9	25.9	21	17.8	15.4	13.6	12.2	11.1
1265	109.8	122.1	80.5	48.1	32.4	24.9	20.3	17.2	14.9	13.2	11.9	10.8
1266	100.8	118.9	75.9	44.6	30.7	23.7	19.4	16.5	14.4	12.7	11.4	10.4
1267	92.6	117.7	73.6	41.9	29.4	22.9	18.8	16	14	12.4	11.2	10.2
1268	88.4	118.5	74.2	42	29.5	23	18.9	16.1	14.1	12.5	11.2	10.2
1269	86.3	119.2	75.9	42.7	29.9	23.2	19.1	16.3	14.2	12.6	11.3	10.3
1270	84.7	120	76.7	44.7	30.8	23.8	19.5	16.6	14.5	12.8	11.5	10.5
1271	82.7	120.8	76.1	44.1	30.6	23.8	19.5	16.6	14.5	12.8	11.5	10.5
1272	80.6	121.6	77.4	44.5	30.8	23.9	19.7	16.7	14.6	12.9	11.6	10.6
1273	83	122.4	78.3	45.3	31.3	24.2	19.9	16.9	14.7	13.1	11.7	10.7
1274	89.4	123.1	78.3	45.6	31.5	24.4	20	17	14.8	13.1	11.8	10.7
1275	91	123.9	78.5	45.3	31.4	24.4	20	17	14.8	13.2	11.8	10.8
1276	98.4	124.7	79.4	46.3	31.9	24.7	20.3	17.2	15	13.3	12	10.9
1277	103	125.5	81.4	48.3	32.9	25.3	20.7	17.5	15.2	13.5	12.1	11
1278	109.6	126.3	82.7	49.7	33.5	25.7	21	17.8	15.4	13.7	12.3	11.1
1279	114.6	125.8	82.4	49.7	33.5	26.8	21.7	18.2	15.8	13.9	12.5	11.3
1280	106.4	124.1	76.7	45.5	31.5	25.1	20.5	17.4	15.1	13.4	12	10.9
1281	115.4	122.4	73.3	42.4	30	23.5	19.4	16.6	14.5	12.9	11.6	10.5
1282	120.6	120.7	70.6	39.9	28.7	22.6	18.7	16	14.1	12.5	11.3	10.3
1283	118.9	118.9	68.1	38.4	27.8	22	18.3	15.7	13.7	12.2	11	10.1
1284	117.2	117.2	63.8	37	27	21.4	17.9	15.3	13.5	12	10.8	9.9
1285	134	138.3	96.1	60.3	39	29.4	23.8	20	17.3	15.3	13.7	12.4
1286	120.1	134.8	91.4	56.6	37.2	28.2	22.9	19.3	16.7	14.8	13.2	12
1287	110.9	131.2	88.8	54.7	36	27.4	22.2	18.8	16.3	14.4	12.9	11.7
1288	108.5	127.7	84.6	51.5	34.4	26.3	21.4	18.1	15.7	13.9	12.5	11.3
1289	105.2	124.1	80.8	48.5	32.8	25.2	20.6	17.4	15.1	13.4	12	10.9
1290	95.8	120.6	77.3	45.4	31.2	24.1	19.7	16.7	14.6	12.9	11.6	10.5
1291	87.1	119.1	74	42.1	29.6	23.1	19	16.2	14.1	12.6	11.3	10.3
1292	83	119.8	74.6	41.9	29.5	23.1	19	16.2	14.2	12.6	11.3	10.3
1293	80.4	120.4	75.8	43.1	30.1	23.5	19.3	16.5	14.4	12.7	11.5	10.4
1294	80.7	121.1	76.3	43.4	30.3	23.6	19.4	16.5	14.4	12.8	11.5	10.5
1295	79.2	121.7	76.9	44	30.7	23.8	19.6	16.7	14.5	12.9	11.6	10.6
1296	74.6	122.3	77.1	44.3	30.8	24	19.7	16.8	14.6	13	11.7	10.6
1297	78.9	123	78.4	45.1	31.3	24.2	19.9	16.9	14.8	13.1	11.8	10.7
1298	87.7	123.6	78.7	45.6	31.5	24.4	20	17	14.8	13.2	11.8	10.8
1299	88.5	124.2	77.5	44.7	31.2	24.3	20	17	14.8	13.2	11.8	10.8
1300	91.5	124.9	79.3	45.8	31.7	24.6	20.2	17.2	15	13.3	11.9	10.9
1301	100.8	125.5	80.8	47.3	32.4	25.1	20.5	17.4	15.2	13.4	12.1	11
1302	107.8	126.2	81.4	48.3	33	25.4	20.8	17.6	15.3	13.6	12.2	11.1
1303	123.2	125.6	81.5	48.7	33.1	26.6	21.5	18.1	15.7	13.9	12.4	11.2
1304	106.8	124	76	44.3	31	24.1	19.9	16.9	14.8	13.1	11.8	10.7
1305	106.6	122.3	73.7	41.4	29.5	23.3	19.3	16.5	14.4	12.8	11.5	10.5
1306	113.3	120.7	71.7	39.8	28.6	22.6	18.7	16	14	12.5	11.3	10.3
1307	119	119	69.3	38.7	28	22.3	18.5	15.8	13.9	12.3	11.1	10.1
1308	117.4	117.4	66.7	37.8	27.4	21.7	18	15.5	13.6	12.1	10.9	9.9
1309	123.6	141.7	98	61.9	40	30.2	24.4	20.5	17.8	15.7	14	12.7
1310	115.2	137.8	93	58.5	38.3	29	23.5	19.8	17.2	15.1	13.6	12.3
1311	109.1	133.9	88.8	55.2	36.6	27.8	22.6	19.1	16.6	14.6	13.1	11.9
1312	104	130.1	85.6	52	34.9	26.7	21.7	18.4	16	14.1	12.7	11.5
1313	97.5	126.2	81.4	48.5	33	25.4	20.8	17.6	15.3	13.6	12.2	11.1
1314	90.9	122.3	77.7	45.3	31.3	24.2	19.9	16.9	14.7	13	11.7	10.7
1315	86.1	120.6	75.3	43.1	30.2	23.5	19.3	16.5	14.4	12.8	11.5	10.4
1316	83.8	121.1	76.2	43.2	30.2	23.5	19.4	16.5	14.4	12.8	11.5	10.5
1317	81.8	121.6	76.3	42.7	30	23.5	19.3	16.5	14.4	12.8	11.5	10.5
1318	79.9	122.1	77.4	44.2	30.8	23.9	19.7	16.7	14.6	13	11.6	10.6
1319	77.4	122.6	77.7	44.2	30.8	24	19.7	16.8	14.6	13	11.7	10.6
1320	76.5	123.1	77.8	44.2	30.9	24	19.8	16.8	14.7	13	11.7	10.7
1321	75.4	123.6	77.9	43.8	30.7	24	19.7	16.8	14.7	13	11.7	10.7
1322	83.8	124.1	78.5	45.3	31.4	24.4	20	17.1	14.9	13.2	11.9	10.8
1323	87.4	124.6	77.4	44.5	31.1	24.2	20	17	14.8	13.2	11.8	10.8
1324	94.1	125.1	78.4	44.8	31.3	24.4	20.1	17.1	14.9	13.2	11.9	10.8
1325	99.2	125.6	80.3	46.9	32.3	25	20.5	17.4	15.1	13.4	12.1	11
1326	102.9	126.1	81.7	48.3	32.9	25.4	20.7	17.6	15.3	13.6	12.2	11.1
1327	109.6	125.5	79.8	46.5	32.1	24.9	20.4	17.3	15.1	13.4	12	10.9
1328	109.1	123.9	75.6	43.6	30.7	24	19.7	16.8	14.7	13.1	11.7	10.7
1329	104.1	122.3	73.8	41.8	29.7	23.3	19.3	16.4	14.4	12.8	11.5	10.5
1330	115.3	120.7	71.3	39.5	28.5	22.5	18.7	16	14	12.5	11.3	10.2
1331	119.1	119.1	69.5	38.8	28	22.1	18.4	15.8	13.8	12.3	11.1	10.1
1332	117.5	117.5	67.7	38.1	27.5	21.8	18.1	15.5	13.6	12.1	10.9	10
1333	125.8	165.6	125.9	88.8	60.6	46.8	35.3	28.5	24	20.8	18.3	16.4
1334	137.7	161.8	121.8	84.8	57.2	44.9	34	27.6	23.3	20.1	17.8	15.9
1335	123.8	158	113	76.9	50	38.7	30.3	25	21.3	18.6	16.6	14.9
1336	124.5	154.1	109	72.8	46.2	35.7	28.3	23.6	20.2	17.7	15.8	14.3
1337	121.8	150.3	104.1	68.1	43.3	33.1	26.6	22.3	19.2	16.9	15.1	13.7
1338	120.3	146.5	100.7	65	41.7	31.4	25.3	21.3	18.4	16.2	14.5	13.2
1339	122.2	142.6	97.3	63.2	40.6	31.2	25.1	21	18.2	16	14.3	12.9
1340	116	138.8	93.9	59.7	38.8	29.4	23.8	20.1	17.4	15.3	13.7	12.4
1341	110.4	135	89.5	55.1	36.6	28	22.7	19.2	16.7	14.7	13.2	12
1342	105.2	131.1	87.1	53.9	35.7	28	22.6	19	16.5	14.5	13	11.8
1343	99.6	127.3	82.9	49.6	33.6	25.8	21.1	17.9	15.5	13.7	12.3	11.2
1344	91.5	123.5	78.2	46.1	31.7	24.5	20.1	17.1	14.9	13.2	11.9	10.8
1345	84.9	121.8	76.1	44.1	30.7	23.9	19.6	16.7	14.6	12.9	11.6	10.6
1346	81.2	122.2	75.3	42.9	30.2	23.6	19.5	16.6	14.5	12.9	11.6	10.5
1347	81	122.7	77.4	44.1	30.8	23.9	19.7	16.8	14.6	13	11.7	10.6
1348	79.4	123.1	78.3	45.2	31.3	24.3	19.9	17	14.8	13.1	11.8	10.7
1349	76.6	123.5	79	45.4	31.4	24.4	20	17	14.8	13.2	11.8	10.7
1350	73.7	124	79.1	45.4	31.5	24.4	20.1	17.1	14.9	13.2	11.9	10.8
1351	73	124.4	78	45	31.4	24.4	20	17.1	14.9	13.2	11.9	10.8
1352	77.9	124.9	78.4	44.9	31.4	24.4	20.1	17.1	14.9	13.2	11.9	10.8
1353	82.6	125.3	78.1	44.1	31	24.2	20	17	14.9	13.2	11.9	10.8
1354	87.4	125.8	78.6	45.4	31.6	24.6	20.2	17.2	15	13.3	12	10.9
1355	97.2	126.2	80	46.5	32.2	24.9	20.5	17.4	15.2	13.4	12.1	11
1356	98.5	126.6	81	47.2	32.5	25.2	20.6	17.5	15.3	13.5	12.2	11
1357	109.4	126.1	81.5	47.7	32.7	25.2	20.7	17.5	15.3	13.5	12.1	11
1358	104	124.7	76.8	44.3	31.1	24.2	19.9	17	14.8	13.2	11.8	10.8
1359	101.9	123.2	73.9	41.6	29.7	23.3	19.3	16.5	14.4	12.8	11.6	10.5
1360	108.7	121.7	73.2	40.6	29.1	22.9	19	16.2	14.2	12.6	11.4	10.4
1361	114.7	120.2	70.7	39.3	28.3	22.4	18.6	15.9	13.9	12.4	11.2	10.2
1362	117.8	118.8	67.8	38.3	27.7	22	18.3	15.7	13.7	12.2	11	10.1
1363	132.6	161.7	122.2	86.1	58.5	44.5	33.8	27.4	23.1	20.1	17.7	15.9
1364	145	158.3	119.6	83.8	55.9	43.6	33.1	26.9	22.7	19.6	17.3	15.5
1365	133	154.8	111.8	75.8	49.3	38.9	30.3	24.9	21.2	18.5	16.4	14.8
1366	118.1	151.4	104	68.3	43.5	33.7	26.9	22.6	19.4	17.1	15.3	13.8
1367	121.4	148	100.7	65.1	41.9	32.6	26.1	21.9	18.9	16.6	14.9	13.4
1368	121.3	144.6	97.4	62.5	40.5	31	25	21	18.2	16	14.4	13
1369	123.3	141.2	95.9	61.2	39.7	30.7	24.7	20.7	17.9	15.8	14.1	12.8
1370	114.5	137.8	92.2	58.1	38.1	29.8	24	20.2	17.4	15.3	13.7	12.4
1371	108.4	134.3	87.5	53.8	36	28.3	23	19.3	16.8	14.8	13.2	12
1372	103.9	130.9	85	51.6	34.8	26.9	21.9	18.5	16.1	14.2	12.8	11.6
1373	95.6	127.5	81.7	49.1	33.4	25.7	21	17.8	15.5	13.7	12.3	11.2
1374	87.1	124.1	78.5	46.6	32	24.8	20.3	17.2	15	13.3	11.9	10.8
1375	81.2	122.6	76.9	44.8	31.1	24.1	19.8	16.9	14.7	13	11.7	10.7
1376	80.6	123.1	76	43.8	30.7	23.9	19.7	16.8	14.6	13	11.7	10.6
1377	80.1	123.6	76.9	44.7	31.1	24.2	19.9	16.9	14.8	13.1	11.8	10.7
1378	77.6	124.1	78	45.1	31.4	24.4	20	17	14.8	13.2	11.8	10.8
1379	75.1	124.5	78.4	45.1	31.4	24.4	20.1	17.1	14.9	13.2	11.9	10.8
1380	71	125	78.3	45.4	31.6	24.5	20.2	17.2	15	13.3	11.9	10.8
1381	72.6	125.5	78.9	46.2	32	24.8	20.3	17.3	15.1	13.4	12	10.9
1382	74.8	126	78.2	44.9	31.5	24.5	20.2	17.2	15	13.3	12	10.9
1383	76.3	126.5	77.8	44.5	31.3	24.4	20.1	17.2	15	13.3	12	10.9
1384	83.8	127	79.4	45.9	32	24.9	20.4	17.4	15.2	13.5	12.1	11
1385	94.4	127.4	81	47.8	32.8	25.4	20.8	17.7	15.4	13.6	12.2	11.1
1386	95.7	127.9	82.2	48.1	33	25.5	20.9	17.8	15.5	13.7	12.3	11.2
1387	104.1	127.5	82.7	49.1	33.4	25.7	21	17.8	15.5	13.7	12.3	11.2
1388	99.2	126.3	78.5	46	32	24.8	20.4	17.3	15.1	13.4	12.1	11
1389	98.8	125	76.2	43.2	30.6	23.9	19.8	16.9	14.7	13.1	11.8	10.7
1390	108.2	123.7	74.9	42.3	30.1	23.6	19.5	16.6	14.5	12.9	11.7	10.6
1391	114.4	122.5	73.5	41.1	29.4	23.1	19.1	16.4	14.3	12.7	11.5	10.5
1392	116.8	121.2	69.8	39.2	28.4	22.5	18.7	16	14	12.5	11.3	10.3
1393	157.7	157.7	122.4	87.4	59.1	45.3	34	27.4	23	19.9	17.5	16.6
1394	154.7	154.7	117.5	82.7	55	43.7	33	26.6	22.4	19.4	17.1	15.3
1395	127.8	151.7	107.6	73.1	46.4	36.3	28.6	23.7	20.3	17.7	15.8	14.2
1396	128.1	148.7	103.9	68.4	43.2	33.8	26.9	22.5	19.3	17	15.1	13.7
1397	130.1	145.7	100.5	65.1	41.6	33	26.3	22	18.9	16.6	14.8	13.4
1398	123.4	142.7	96.1	61.2	39.8	31.4	25.2	21.1	18.2	16	14.3	13
1399	120.2	139.7	94.3	60.1	39.1	31.5	25.2	21	18.1	15.9	14.2	12.8
1400	113.6	136.7	90.3	56.8	37.5	31.5	25	20.8	17.9	15.7	14	12.6
1401	106.1	133.7	86.4	53	35.7	29.4	23.6	19.8	17	15	13.4	12.1
1402	101.7	130.7	83.9	50.6	34.4	28	22.6	19	16.5	14.5	13	11.8
1403	93.6	127.7	80.9	47.9	32.9	26.2	21.3	18.1	15.7	13.9	12.4	11.3
1404	87.3	124.7	78.7	46.7	32.1	24.9	20.4	17.3	15.1	13.4	12	10.9
1405	81.8	123.5	77.2	45.4	31.4	24.4	20	17	14.8	13.1	11.8	10.7
1406	79.7	124	77	44.9	31.2	24.3	20	17	14.8	13.1	11.8	10.7
1407	81.5	124.5	77.1	44.9	31.3	24.4	20	17.1	14.9	13.2	11.9	10.8
1408	75.7	125	78.3	45.5	31.6	24.6	20.2	17.2	15	13.3	11.9	10.9
1409	70.8	125.5	78.4	45.3	31.6	24.5	20.2	17.2	15	13.3	12	10.9
1410	68.8	126.1	78.5	45.7	31.8	24.7	20.3	17.3	15.1	13.4	12	10.9
1411	70.5	126.6	79.1	46	32	24.9	20.4	17.4	15.2	13.4	12.1	11
1412	77	127.1	79.6	46.4	32.2	25	20.5	17.5	15.2	13.5	12.1	11
1413	75.9	127.6	78.9	45.8	32	24.9	20.5	17.4	15.2	13.5	12.2	11
1414	80.8	128.2	79.6	46.1	32.2	25	20.6	17.5	15.3	13.6	12.2	11.1
1415	87.1	128.7	82.2	47.8	33	25.5	20.9	17.8	15.5	13.7	12.3	11.2
1416	92.2	129.2	83.1	49.7	33.8	26	21.3	18.1	15.7	13.9	12.5	11.3
1417	100.7	128.9	84.2	50.5	34.1	26.3	21.4	18.1	15.8	13.9	12.5	11.4
1418	96.6	127.9	80.4	48.2	33.1	25.5	20.9	17.8	15.5	13.7	12.3	11.2
1419	89.6	126.8	77	44.4	31.3	24.4	20.2	17.2	15	13.3	12	10.9
1420	101.1	125.7	75.4	43	30.6	24	19.8	16.9	14.8	13.1	11.8	10.8
1421	112.8	124.7	75.8	43.1	30.5	23.9	19.7	16.8	14.7	13.1	11.8	10.7
1422	111.3	123.6	72.6	40.3	29.1	23	19.1	16.4	14.3	12.8	11.5	10.5
1423	153.7	153.7	119	84.4	56.7	43.6	32.9	26.5	22.3	19.3	17	16.4
1424	141.5	151.2	110.4	76.8	50	38.3	29.7	24.4	20.8	18.1	16.1	14.4
1425	123.8	148.6	103.6	68.4	43.2	33.7	26.9	22.4	19.3	16.9	15.1	13.6
1426	135.8	146	101.7	66.3	42.1	33.9	26.9	22.4	19.2	16.8	15	13.5
1427	123.7	143.4	97	62.2	40.3	33	26.2	21.9	18.8	16.5	14.7	13.2
1428	128.5	140.8	95.3	60.6	39.4	33	26.1	21.7	18.6	16.3	14.5	13.1
1429	121.3	138.2	92.6	59	38.5	32.9	25.9	21.5	18.4	16.1	14.3	12.9
1430	109.9	135.6	89.4	56.2	37.2	31.8	25.1	20.9	17.9	15.7	14	12.6
1431	100.5	133.1	85.2	52.3	35.3	29.6	23.7	19.8	17.1	15	13.4	12.1
1432	92.8	130.5	82.4	49.7	34	27.3	22.2	18.7	16.2	14.3	12.8	11.6
1433	87.8	127.9	80.2	47.8	32.9	26.8	21.7	18.3	15.9	14	12.6	11.4
1434	82.1	125.3	77.9	45.6	31.7	25.4	20.7	17.6	15.3	13.5	12.1	11
1435	79.3	124.3	76.9	45.1	31.4	25.3	20.7	17.5	15.2	13.5	12.1	11
1436	76.7	124.9	77.5	45	31.4	24.4	20.1	17.1	14.9	13.2	11.9	10.8
1437	76.6	125.4	77.6	45.2	31.5	24.5	20.2	17.2	15	13.3	11.9	10.9
1438	69.8	126	77.2	44.9	31.4	24.5	20.2	17.2	15	13.3	12	10.9
1439	66.8	126.5	78.1	45.2	31.6	24.6	20.3	17.3	15.1	13.4	12	10.9
1440	68.7	127.1	78.3	45.4	31.8	24.7	20.4	17.3	15.1	13.4	12.1	11
1441	72.4	127.7	79	45.9	32	24.9	20.5	17.5	15.2	13.5	12.2	11.1
1442	76.5	128.2	80	46.4	32.3	25.1	20.7	17.6	15.3	13.6	12.2	11.1
1443	78.6	128.8	78.9	45.5	32	24.9	20.6	17.5	15.3	13.6	12.2	11.1
1444	81.2	129.4	80.1	46.8	32.6	25.3	20.8	17.7	15.5	13.7	12.3	11.2
1445	82.2	129.9	82.5	47.2	32.8	25.5	21	17.8	15.5	13.8	12.4	11.3
1446	84.1	130.5	83.8	49.4	33.8	26.1	21.4	18.1	15.8	14	12.6	11.4
1447	100.2	130.4	86	52	34.9	26.7	21.7	18.4	16	14.1	12.7	11.5
1448	88.3	129.5	81.6	48	33.2	25.7	21	17.9	15.6	13.8	12.4	11.3
1449	76.1	128.6	77.2	43.4	31	24.3	20.1	17.2	15.1	13.4	12.1	11
1450	97.1	127.7	75.8	42.7	30.6	24.1	19.9	17.1	14.9	13.3	12	10.9
1451	110.2	126.9	77.1	43.9	31	24.3	20.1	17.1	15	13.3	12	10.9
1452	109.6	126	74.5	41.3	29.7	23.5	19.5	16.7	14.6	13	11.7	10.7
1453	149.8	149.8	113.7	80.4	53.7	42.2	31.8	25.7	21.7	18.8	16.6	16.7
1454	141.7	147.6	106.2	72.5	46.3	35.9	28.1	23.3	19.9	17.4	15.4	13.9
1455	127	145.4	100.2	65.1	41.6	32.6	26	21.8	18.7	16.5	14.7	13.3
1456	121.4	143.3	95.8	60.3	39.6	31.3	25.2	21.1	18.2	16	14.3	13
1457	113.3	141.1	92.6	57.7	38.4	31	24.9	20.9	18	15.8	14.2	12.8
1458	113.8	138.9	91.1	56.8	37.7	31.9	25.4	21.1	18.2	15.9	14.2	12.8
1459	111.2	136.8	89.9	55.8	37.1	32.1	25.4	21.1	18.1	15.8	14.1	12.7
1460	105.1	134.6	88.1	54.2	36.2	31.5	24.9	20.7	17.7	15.6	13.9	12.5
1461	98.1	132.4	83.5	50.9	34.6	29.5	23.6	19.7	17	15	13.4	12.1
1462	88.8	130.2	81.5	48.8	33.6	27.2	22	18.6	16.1	14.3	12.8	11.6
1463	84.6	128.1	79.7	47.7	32.9	25.8	21.1	17.9	15.6	13.8	12.4	11.2
1464	78.7	125.9	77.6	45.7	31.8	25.3	20.7	17.6	15.3	13.5	12.1	11
1465	71.7	125.1	77.3	44.6	31.2	25.5	20.8	17.6	15.3	13.5	12.2	11
1466	69.2	125.7	76.1	43.7	30.9	24.2	20	17.1	14.9	13.2	11.9	10.8
1467	70	126.3	77.1	44.9	31.5	24.5	20.2	17.2	15	13.3	12	10.9
1468	70.8	126.9	78.3	46	32	24.9	20.5	17.4	15.2	13.5	12.1	11
1469	71.4	127.5	78.3	46	32.1	25	20.5	17.5	15.2	13.5	12.2	11.1
1470	70	128.2	78.7	46.4	32.3	25.1	20.6	17.6	15.3	13.6	12.2	11.1
1471	75	128.8	79.4	46.5	32.4	25.2	20.7	17.6	15.4	13.6	12.3	11.2
1472	76.6	129.4	79.6	46.1	32.3	25.2	20.7	17.6	15.4	13.7	12.3	11.2
1473	74.9	130	79.2	45.8	32.2	25.1	20.7	17.7	15.4	13.7	12.3	11.2
1474	78.6	130.6	80.6	46.5	32.6	25.4	20.9	17.8	15.5	13.8	12.4	11.3
1475	84.1	131.2	83.6	49.2	33.8	26.1	21.4	18.2	15.8	14	12.6	11.5
1476	85.5	131.8	85.6	50.1	34.2	26.4	21.6	18.3	16	14.1	12.7	11.5
1477	96.8	131.8	86.9	52.2	35.1	26.9	21.9	18.6	16.1	14.3	12.8	11.6
1478	88.5	131.1	83.2	48.9	33.7	26.1	21.4	18.1	15.8	14	12.6	11.4
1479	80.4	130.4	79.8	45.1	31.9	25	20.6	17.6	15.4	13.7	12.3	11.2
1480	102.2	129.7	79.4	45.7	32.1	25.1	20.7	17.6	15.4	13.7	12.3	11.2
1481	104.8	129.1	78.5	45.1	31.8	24.9	20.5	17.5	15.3	13.6	12.2	11.1
1482	102.7	128.4	75.3	42.2	30.4	24	19.9	17	14.9	13.3	12	10.9
1483	145.8	145.8	106.5	73.4	48	36.9	28.6	23.5	20	17.5	15.5	14.8
1484	144.1	144.1	104.2	70.9	44.5	34.2	26.9	22.3	19.1	16.8	14.9	13.4
1485	137.3	142.3	98.3	63.6	40.7	31.8	25.4	21.3	18.3	16.1	14.4	13
1486	127.9	140.5	94.3	59.4	38.9	31.1	24.9	20.9	18	15.8	14.1	12.8
1487	112.2	138.8	88.8	54.4	36.7	29.8	24.1	20.2	17.5	15.4	13.8	12.5
1488	109.7	137	86.6	52.3	35.7	30.1	24.1	20.2	17.5	15.4	13.7	12.4
1489	103.3	135.3	86.1	51.8	35.3	29.2	23.5	19.8	17.1	15.1	13.5	12.2
1490	105.6	133.5	86	52.4	35.4	30.8	24.5	20.4	17.5	15.3	13.7	12.3
1491	100.9	131.8	83.1	50.3	34.4	29.4	23.5	19.7	16.9	14.9	13.3	12
1492	89.5	130	81.8	49.2	33.7	28.5	22.9	19.2	16.6	14.6	13	11.8
1493	83.3	128.3	79.3	47.1	32.6	26.8	21.8	18.4	15.9	14.1	12.6	11.4
1494	75.9	126.5	77.4	45.5	31.8	25.5	20.9	17.7	15.4	13.6	12.2	11.1
1495	71.6	126	77.6	45.2	31.6	24.9	20.4	17.4	15.1	13.4	12.1	11
1496	67.6	126.6	77.6	44.7	31.4	24.7	20.3	17.3	15.1	13.4	12.1	11
1497	64.9	127.3	78.3	45.5	31.8	24.8	20.4	17.4	15.2	13.5	12.1	11
1498	66.9	127.9	78.1	45.5	31.9	24.9	20.5	17.4	15.2	13.5	12.2	11.1
1499	62.5	128.5	77.6	45.3	31.8	24.9	20.5	17.5	15.2	13.5	12.2	11.1
1500	66.2	129.2	77.7	45.3	31.9	24.9	20.5	17.5	15.3	13.6	12.2	11.1
1501	70.7	129.8	78.9	46.4	32.4	25.3	20.8	17.7	15.5	13.7	12.3	11.2
1502	70.9	130.5	81	47	32.8	25.5	21	17.9	15.6	13.8	12.4	11.3
1503	71.8	131.1	80.1	46.6	32.6	25.5	21	17.9	15.6	13.8	12.5	11.3
1504	77.1	131.8	81	47.2	33	25.7	21.1	18	15.7	13.9	12.5	11.4
1505	83.7	132.4	84.8	50.4	34.4	26.5	21.7	18.4	16	14.2	12.8	11.6
1506	86.1	133.1	87.8	53.2	35.7	27.3	22.2	18.8	16.3	14.4	13	11.8
1507	98.5	133.2	88.7	54.5	36.2	27.6	22.4	18.9	16.4	14.5	13	11.8
1508	90	132.7	86.8	53	35.6	27.2	22.2	18.8	16.3	14.4	12.9	11.7
1509	81.9	132.2	83.3	49.1	33.9	26.2	21.5	18.3	15.9	14.1	12.7	11.5
1510	98.2	131.8	82.5	48.6	33.6	26	21.4	18.2	15.8	14	12.6	11.5
1511	102.4	131.3	80.8	47.1	32.9	25.6	21.1	17.9	15.7	13.9	12.5	11.4
1512	102.9	130.8	77.6	44.1	31.5	24.7	20.5	17.5	15.3	13.6	12.3	11.2
1513	94.7	133.8	83.3	48.9	33.9	27.8	22.6	19.1	16.5	14.6	13.1	11.9
1514	103	132.5	84.2	50.7	34.6	29.5	23.6	19.8	17	15	13.4	12.1
1515	106.5	131.1	83.9	50.9	34.5	31	24.5	20.3	17.4	15.2	13.6	12.2
1516	92.5	129.8	80.7	49	33.6	29.9	23.7	19.8	17	14.9	13.3	12
1517	81.4	128.5	79.4	47.3	32.7	27.1	22	18.5	16	14.2	12.7	11.5
1518	73.4	127.1	77.6	45.6	31.8	25.7	21	17.8	15.5	13.7	12.3	11.2
1519	70.4	126.8	77.3	45.1	31.6	25.9	21.1	17.9	15.5	13.7	12.3	11.2
1520	65.6	127.5	78.5	45.7	32	24.9	20.5	17.4	15.2	13.5	12.1	11
1521	60.8	125.5	75.8	43.5	31	24.3	20.1	17.2	15	13.4	12	11
1522	62	128.9	78.5	45.9	32.1	25	20.6	17.6	15.3	13.6	12.2	11.1
1523	61.3	129.5	78.3	45.7	32.1	25.1	20.7	17.6	15.4	13.7	12.3	11.2
1524	62	130.2	77.7	45.4	32	25.1	20.7	17.6	15.4	13.7	12.3	11.2
1525	65.1	130.9	78.8	45.6	32.2	25.2	20.8	17.7	15.5	13.8	12.4	11.3
1526	68.7	131.6	81.7	48.1	33.4	25.9	21.3	18.1	15.8	14	12.6	11.4
1527	66.4	132.3	82	47.8	33.3	25.9	21.3	18.1	15.8	14	12.6	11.5
1528	77.6	133	83.4	49.5	34.1	26.4	21.6	18.4	16	14.2	12.8	11.6
1529	84.5	133.7	85.8	51.6	35.1	27	22	18.7	16.3	14.4	12.9	11.7
1530	88.2	134.4	88.6	54.3	36.3	27.7	22.5	19.1	16.5	14.6	13.1	11.9
1531	96.8	134.6	89.6	55.2	36.6	27.9	22.7	19.2	16.6	14.7	13.2	11.9
1532	90.7	134.3	87.8	54.5	36.3	27.7	22.5	19.1	16.5	14.6	13.1	11.9
1533	87.2	134	86.7	53.3	35.8	27.4	22.3	18.9	16.4	14.5	13	11.8
1534	89	133.8	84.1	50.6	34.7	26.8	21.9	18.6	16.2	14.3	12.9	11.7
1535	97.1	133.5	83.1	49.6	34.2	26.5	21.7	18.5	16.1	14.2	12.8	11.6
1536	95.9	133.2	80.4	46.3	32.7	25.6	21.1	18	15.7	14	12.6	11.5
1537	86.6	132.3	81.1	46.9	32.9	26.2	21.5	18.3	15.9	14.1	12.7	11.5
1538	90.2	131.4	81.3	47.6	33.1	27.8	22.5	19	16.4	14.5	13	11.8
1539	97.7	130.5	82.4	49.6	33.9	29.9	23.8	19.8	17	14.9	13.3	12
1540	83.9	129.6	80.1	47.7	33	28.5	22.9	19.2	16.5	14.6	13	11.8
1541	71.9	125.4	75.2	44.1	31.3	25.6	21	17.8	15.5	13.7	12.4	11.2
1542	69.8	127.7	78.1	45.9	32	26	21.2	18	15.6	13.8	12.4	11.3
1543	68.4	127.6	77.7	45.7	31.9	24.9	20.5	17.4	15.2	13.5	12.1	11
1544	64.5	127.3	77.2	45.2	31.8	24.8	20.4	17.4	15.2	13.5	12.2	11.1
1545	64.7	129.1	78.5	45.7	32.1	25	20.6	17.6	15.3	13.6	12.3	11.1
1546	64.3	129.8	79.4	45.9	32.2	25.2	20.7	17.7	15.4	13.7	12.3	11.2
1547	62.2	130.5	78.9	46	32.3	25.2	20.8	17.7	15.5	13.8	12.4	11.3
1548	65.5	131.3	79.6	46.6	32.7	25.5	21	17.9	15.6	13.9	12.5	11.3
1549	63.5	132	80.6	47	32.9	25.7	21.1	18	15.7	13.9	12.5	11.4
1550	64.9	132.7	81.2	47.6	33.3	25.9	21.3	18.1	15.8	14	12.6	11.5
1551	68	133.5	82.7	49.4	34.1	26.4	21.7	18.4	16.1	14.2	12.8	11.6
1552	75.6	134.2	85.5	51	34.9	26.9	22	18.7	16.2	14.4	12.9	11.7
1553	77.8	134.9	87.5	52.7	35.6	27.4	22.3	18.9	16.5	14.6	13.1	11.9
1554	87.3	135.7	89.1	54.4	36.4	27.8	22.7	19.2	16.7	14.7	13.2	12
1555	97.4	136	90	55.4	36.9	28.1	22.9	19.3	16.8	14.8	13.3	12.1
1556	88.4	135.9	87.7	54.3	36.4	27.9	22.7	19.2	16.7	14.7	13.2	12
1557	85.9	135.8	85.1	51.4	35.2	27.2	22.3	18.9	16.4	14.6	13.1	11.9
1558	89.2	135.8	83.9	49.7	34.5	26.7	22	18.7	16.3	14.4	13	11.8
1559	94.1	135.7	84.9	50.6	34.9	27	22.1	18.8	16.4	14.5	13	11.8
1560	91.7	135.6	84.1	50.1	34.6	26.8	22	18.7	16.3	14.5	13	11.8
1561	81.7	124.9	74.9	42.3	30.6	24.5	20.3	17.4	15.2	13.6	12.2	11.1
1562	81.3	129.6	78.7	44.9	31.8	26	21.3	18.1	15.7	14	12.5	11.4
1563	85.9	129.9	80.3	46.9	32.7	27.1	22	18.6	16.1	14.2	12.7	11.6
1564	73.3	125.5	75.7	44	31.3	26.2	21.4	18.1	15.7	13.9	12.5	11.4
1565	67.9	122.4	73	41.8	30.2	24.2	20.1	17.2	15	13.4	12.1	11
1566	62.2	113.4	66.1	39.5	29	23.8	19.8	17	14.9	13.2	11.9	10.9
1567	60.2	115.4	68.2	40.1	29.4	23.4	19.5	16.7	14.7	13.1	11.8	10.8
1568	60.5	117.9	69.1	40.5	29.6	23.5	19.6	16.9	14.8	13.2	11.9	10.9
1569	60.6	123.9	75.3	43.7	31.2	24.6	20.3	17.4	15.2	13.5	12.2	11.1
1570	64.1	130.8	80.7	47.3	32.9	25.6	21.1	17.9	15.6	13.9	12.5	11.3
1571	64.5	131.5	80.5	46.7	32.7	25.5	21	17.9	15.6	13.9	12.5	11.4
1572	70.5	132.3	81.2	47.9	33.4	25.9	21.3	18.1	15.8	14	12.6	11.5
1573	71.4	133.1	81.9	48.2	33.6	26.1	21.4	18.2	15.9	14.1	12.7	11.5
1574	62.2	132.8	80.5	46.8	33	25.8	21.3	18.1	15.8	14.1	12.7	11.5
1575	67.5	134.6	82.8	48.3	33.8	26.3	21.6	18.4	16.1	14.2	12.8	11.7
1576	82.4	135.4	86.8	51.9	35.4	27.2	22.3	18.9	16.4	14.6	13.1	11.9
1577	77.6	136.2	86	50.6	34.9	27	22.1	18.8	16.4	14.5	13.1	11.9
1578	78.7	136.9	86.8	51.4	35.3	27.3	22.4	19	16.5	14.6	13.2	12
1579	96.2	137.4	90.2	55.1	36.9	29.1	23.6	19.8	17.2	15.2	13.6	12.3
1580	86	137.5	88	53.7	36.3	28.1	22.9	19.4	16.8	14.9	13.4	12.1
1581	80.9	137.6	84.9	51.4	35.4	27.4	22.4	19.1	16.6	14.7	13.2	12
1582	84.8	137.8	84	50.1	34.8	27	22.2	18.9	16.5	14.6	13.2	12
1583	88.5	137.9	86.1	52.1	35.7	27.6	22.6	19.2	16.7	14.8	13.3	12.1
1584	90.9	138	84.9	50.2	34.9	27.1	22.3	19	16.5	14.7	13.2	12
1585	80.5	121.5	73.3	41.6	30.2	23.9	19.9	17	14.9	13.3	12	10.9
1586	67.4	105.4	59.8	37.7	28.1	22.6	19	16.4	14.5	12.9	11.7	10.7
1587	74.4	122.3	73.6	42	30.3	24.9	20.6	17.5	15.3	13.6	12.2	11.1
1588	78.6	129.1	78.8	46.3	32.4	26.9	21.9	18.5	16	14.1	12.7	11.5
1589	66.5	117	68.5	40.3	29.5	23.7	19.7	16.9	14.8	13.2	11.9	10.9
1590	66.7	123.6	74.4	43.2	30.9	25.1	20.7	17.6	15.4	13.6	12.3	11.2
1591	58.4	112.2	65.1	39.4	29	23.2	19.4	16.7	14.7	13.1	11.8	10.8
1592	55.2	111	64.8	39.4	29.1	23.3	19.5	16.8	14.7	13.2	11.9	10.9
1593	58.1	119.1	71.5	41.4	30.2	24	20	17.1	15	13.4	12.1	11
1594	58.9	125.8	76.8	45.1	32	25.1	20.7	17.7	15.5	13.8	12.4	11.3
1595	64.1	132.5	81.5	47.6	33.2	25.9	21.3	18.1	15.8	14	12.6	11.5
1596	67.1	133.4	82	48.5	33.7	26.2	21.5	18.3	16	14.2	12.7	11.6
1597	68	134.2	81.2	47.7	33.4	26.1	21.5	18.3	16	14.2	12.8	11.6
1598	62.4	130.7	77.5	44.4	31.9	25.2	20.9	17.9	15.7	14	12.6	11.5
1599	63.1	131.5	78.4	44.7	32.2	25.4	21.1	18	15.8	14.1	12.7	11.5
1600	68.3	136.6	83.2	47.9	33.7	26.4	21.7	18.5	16.2	14.4	12.9	11.8
1601	66.2	133.6	82.1	47.1	33.5	26.5	21.8	18.6	16.3	14.4	13	11.8
1602	71.4	138.2	86.2	50.2	34.9	27.1	22.3	19	16.5	14.7	13.2	12
1603	94.1	138.8	90.5	54.6	36.9	30	24.2	20.3	17.5	15.5	13.8	12.5
1604	85.7	139.1	88.4	54.8	37	28.5	23.2	19.6	17.1	15.1	13.5	12.3
1605	78	139.5	86.2	52.7	36.1	27.9	22.8	19.4	16.9	14.9	13.4	12.2
1606	81.1	139.8	84.8	50.7	35.3	27.4	22.5	19.2	16.7	14.8	13.3	12.1
1607	84.5	140.1	86.5	51.7	35.7	27.7	22.7	19.3	16.8	14.9	13.4	12.2
1608	89.3	140.4	87.6	52.8	36.3	28	22.9	19.5	17	15	13.5	12.3
1609	86.2	127.9	79.8	46.4	32.3	26	21.2	18	15.6	13.8	12.4	11.3
1610	68.7	108.1	61.7	38.1	28.3	22.7	19	16.4	14.4	12.9	11.7	10.7
1611	76.5	124	75.1	43.2	30.9	25.4	20.8	17.7	15.4	13.7	12.3	11.2
1612	81.7	128.9	80.3	48.1	33.1	27.6	22.3	18.8	16.2	14.3	12.8	11.6
1613	61.4	111.3	64.4	39.1	28.9	23.3	19.4	16.7	14.7	13.1	11.9	10.8
1614	53.5	100.9	56.1	36.4	27.5	22.2	18.7	16.2	14.3	12.8	11.6	10.6
1615	56.8	109.3	62.7	38.7	28.8	23.1	19.3	16.7	14.7	13.1	11.8	10.8
1616	60.9	118.1	70.3	41.1	30	23.9	19.9	17.1	15	13.4	12.1	11
1617	59	121.8	74.1	43.3	31.2	24.6	20.4	17.5	15.3	13.6	12.3	11.2
1618	60.6	123.7	74.1	42.9	31	24.6	20.4	17.5	15.3	13.7	12.3	11.2
1619	62.9	128.8	77.4	44.9	32.1	25.2	20.9	17.9	15.6	13.9	12.5	11.4
1620	65.4	134.4	81	47.3	33.3	26	21.4	18.3	15.9	14.2	12.7	11.6
1621	67.3	135.3	81.9	48	33.7	26.2	21.6	18.4	16.1	14.3	12.8	11.7
1622	62.7	129.7	77.1	44.2	32	25.3	21	18	15.8	14	12.7	11.5
1623	64.5	128.5	76.2	43.7	31.8	25.2	21	18	15.8	14.1	12.7	11.6
1624	61.2	123.3	71.9	42.7	31.3	24.9	20.8	17.9	15.7	14	12.7	11.6
1625	65.3	126.7	74.3	43.5	31.8	25.3	21.1	18.1	15.9	14.2	12.8	11.7
1626	74.9	139.5	89.8	53.3	36.4	28	22.9	19.4	16.9	15	13.5	12.2
1627	83.2	140.2	93	57.8	38.3	29.3	23.8	20.1	17.4	15.4	13.8	12.5
1628	83.9	140.7	91.4	57.1	38	30	24.2	20.4	17.7	15.6	13.9	12.6
1629	78.5	141.3	88.7	54.4	37	28.5	23.3	19.8	17.2	15.2	13.7	12.4
1630	80	141.8	88.5	53.6	36.7	28.4	23.2	19.7	17.2	15.2	13.7	12.4
1631	82.7	142.3	90	55.5	37.6	28.9	23.6	20	17.4	15.4	13.8	12.5
1632	82.8	142.9	90.3	55.5	37.6	28.9	23.6	20	17.4	15.4	13.8	12.6
1633	111.1	126.5	84.3	51.8	34.4	29.6	23.4	19.5	16.7	14.6	13	11.7
1634	68.8	110.3	64	38.7	28.6	22.9	19.1	16.4	14.4	12.9	11.7	10.6
1635	60.1	97.4	53.3	35.1	26.7	21.7	18.3	15.9	14	12.6	11.4	10.4
1636	72.2	124	74.6	42.9	30.7	24.8	20.4	17.4	15.2	13.5	12.2	11.1
1637	68.7	126.4	76.7	45	31.8	26.1	21.3	18.1	15.7	13.9	12.5	11.4
1638	52.7	100.7	55.9	36.4	27.5	22.3	18.8	16.2	14.3	12.8	11.6	10.6
1639	53.7	103.4	57.7	37.2	28	22.6	19	16.4	14.5	13	11.8	10.7
1640	60.3	117.4	68.5	40.7	29.9	23.8	19.9	17.1	15	13.4	12.1	11.1
1641	65.2	132.8	81.4	48	33.5	26.2	21.5	18.3	15.9	14.1	12.7	11.5
1642	57.5	118.7	68.9	41.2	30.3	24.1	20.1	17.3	15.2	13.6	12.3	11.2
1643	55.8	120.8	70.4	41.7	30.6	24.4	20.3	17.5	15.4	13.7	12.4	11.3
1644	59.1	128.3	75.7	43.6	31.6	25	20.8	17.8	15.6	13.9	12.6	11.5
1645	61	128.3	75.9	43.5	31.6	25.1	20.9	17.9	15.7	14	12.6	11.5
1646	57.9	120.5	69.8	42	30.9	24.7	20.6	17.7	15.6	13.9	12.6	11.5
1647	60.4	122.3	70.6	42.3	31.2	24.9	20.8	17.9	15.7	14	12.7	11.6
1648	59.3	121.6	70	42.3	31.2	24.9	20.8	17.9	15.8	14.1	12.7	11.6
1649	58.7	120.9	70.2	42.5	31.4	25.1	21	18	15.9	14.2	12.8	11.7
1650	75.3	140.8	91	53.9	36.7	28.3	23.1	19.6	17.1	15.1	13.6	12.3
1651	83.3	141.6	95.3	59.4	39.1	29.7	24.1	20.3	17.6	15.6	13.9	12.6
1652	78.5	142.3	92.7	58.4	38.8	29.7	24.1	20.3	17.6	15.6	14	12.7
1653	77.2	143.1	91.2	56.2	37.9	29.1	23.7	20.1	17.5	15.5	13.9	12.6
1654	77.2	143.8	90.5	56.6	38.2	29.3	23.9	20.2	17.6	15.6	14	12.7
1655	79.9	144.5	92.7	57.9	38.8	29.7	24.2	20.4	17.7	15.7	14.1	12.8
1656	77	145.3	91.7	56.7	38.4	29.5	24.1	20.4	17.7	15.7	14.1	12.8
1657	76.2	117.8	71.3	40.5	29.4	23.3	19.3	16.6	14.5	13	11.7	10.7
1658	56.4	88.2	46.7	32.3	25	20.6	17.5	15.2	13.5	12.1	11	10.1
1659	53.4	84.9	43.7	31	24.3	20.1	17.2	15	13.3	12	10.9	10
1660	47	79.8	42.9	30.7	24.2	20	17.1	15	13.3	12	11	10.1
1661	47.7	84.9	44	31.3	24.6	20.3	17.4	15.2	13.5	12.2	11.1	10.2
1662	51.4	97.7	53.4	35.4	27	21.9	18.5	16.1	14.2	12.7	11.5	10.6
1663	97.1	126.4	83.3	49.1	33.3	27.3	22	18.5	16	14.1	12.6	11.4
1664	49.8	79.7	42.6	30.4	24	19.8	17	14.8	13.2	11.9	10.8	10
1665	57.4	99.1	55.6	36	27.1	21.9	18.5	16	14.1	12.6	11.4	10.5
1666	57.7	104.5	59.9	37.5	28	22.5	18.9	16.3	14.4	12.8	11.6	10.6
1667	51.3	96.6	53.1	35.2	26.8	21.7	18.4	15.9	14.1	12.6	11.4	10.5
1668	62.9	124.7	76.4	44.4	31.5	25.9	21.2	18	15.6	13.9	12.5	11.3
1669	70.6	109.3	66	39.2	28.8	23	19.2	16.5	14.5	12.9	11.7	10.6
1670	51.6	81.6	43	30.7	24.1	19.9	17	14.9	13.3	11.9	10.9	10
1671	67.9	118.4	71.4	40.8	29.6	23.5	19.5	16.8	14.7	13.1	11.8	10.8
1672	93.1	127.9	85.3	51.4	34.4	28.3	22.7	19	16.4	14.4	12.9	11.6
1673	90.1	128.3	85.9	52.6	34.9	30	23.8	19.7	16.9	14.8	13.2	11.9
1674	68.4	128.6	81.4	47.4	32.8	26.8	21.8	18.4	15.9	14.1	12.6	11.4
1675	65.9	104.6	62.4	38.2	28.3	22.7	19	16.4	14.4	12.8	11.6	10.6
1676	63.2	105.3	61.7	38	28.2	22.6	18.9	16.3	14.4	12.8	11.6	10.6
1677	91.5	127.6	85.3	50.5	34	27.6	22.2	18.7	16.1	14.2	12.7	11.5
1678	107.8	127.7	89.5	56.9	36.5	31	24.3	20.1	17.2	15	13.6	12.2
1679	77.1	127.8	84.9	51.4	34.4	28.3	22.7	19	16.4	14.4	12.9	11.6
1680	52.7	114.2	69.4	40.3	29.4	23.4	19.5	16.7	14.7	13.1	11.8	10.8
1681	74.3	122.2	78.7	43.9	31.1	24.4	20.2	17.2	15.1	13.4	12.1	11
1682	89.2	127.7	87.2	51.2	34.3	26.2	21.3	18.1	15.7	13.9	12.4	11.3
1683	119.3	127.6	95.1	61.8	38.1	31.6	24.6	20.3	17.3	15.1	14.3	13.4
1684	109.3	127.4	93.3	60.7	37.7	31.9	24.8	20.4	17.4	15.2	14	13.1
1685	94.5	127.3	87.7	54.6	35.5	30.1	23.8	19.7	16.9	14.8	13.2	11.9
1686	42.3	98	54.9	35.7	26.9	21.8	18.4	15.9	14	12.6	11.4	10.4
1687	107.2	128.3	93.9	57.6	36.8	27.6	22.3	18.7	16.2	14.3	12.8	11.6
1688	128	128	103.2	69.7	40.6	34.2	26.2	21.3	18.1	15.7	18.3	26.2
1689	127.6	127.6	104	71.5	42.4	37.1	27.7	22.3	18.7	16.2	20	31.5
1690	102	127.2	91.9	58.3	36.9	30.6	24.1	19.9	17	14.9	13.3	12.5
1691	56.2	123.3	78	45.1	31.6	24.6	20.3	17.3	15.1	13.4	12	11
1692	26.2	72.5	40.9	29.6	23.4	19.5	16.7	14.6	13	11.7	10.7	9.8
