# Supplementary material for: Roles of host and environment in shift of primary anthrax host species in Kruger National Park
Source: PLoS One. 2024 Dec 6;19(12):e0314103. doi: 10.1371/journal.pone.0314103 (PMC11623471; doi:10.1371/journal.pone.0314103)
Supplement: S1 Data — (ZIP) [file pone.0314103.s001.zip › Ochai Supplementary Data/Soil Moisture KNP/TerraCLimate_Soil_moisture_combined years.xlsx]

## Sheet: Sheet1
UPID	1988_1	1988_2	1988_3	1988_4	1988_5	1988_6	1988_7	1988_8	1988_9	1988_10	1988_11	1988_12	1989_1	1989_2	1989_3	1989_4	1989_5	1989_6	1989_7	1989_8	1989_9	1989_10	1989_11	1989_12	1990_1	1990_2	1990_3	1990_4	1990_5	1990_6	1990_7	1990_8	1990_9	1990_10	1990_11	1990_12	1991_1	1991_2	1991_3	1991_4	1991_5	1991_6	1991_7	1991_8	1991_9	1991_10	1991_11	1991_12	1992_1
1	26	19.4	15.6	13.1	11.3	10	8.9	8.1	7.4	6.8	6.3	5.8	5.5	5.1	4.9	4.6	4.4	4.2	4	3.8	3.6	3.5	3.4	3.2	3.1	3	2.9	2.8	2.7	2.6	2.6	2.5	2.4	2.4	2.3	2.2	2.2	2.1	2.1	2	2	1.9	1.9	1.9	1.8	1.8	1.7	1.7	1.7
2	23.6	18	14.7	12.4	10.8	9.5	8.6	7.8	7.1	6.5	6.1	5.7	5.3	5	4.7	4.5	4.3	4.1	3.9	3.7	3.6	3.4	3.3	3.2	3	2.9	2.8	2.8	2.7	2.6	2.5	2.4	2.4	2.3	2.3	2.2	2.1	2.1	2	2	2	1.9	1.9	1.8	1.8	1.8	1.7	1.7	1.7
3	22.6	17.4	14.2	12.1	10.5	9.3	8.4	7.6	7	6.4	6	5.6	5.2	4.9	4.6	4.4	4.2	4	3.8	3.6	3.5	3.4	3.2	3.1	3	2.9	2.8	2.7	2.6	2.6	2.5	2.4	2.3	2.3	2.2	2.2	2.1	2.1	2	2	1.9	1.9	1.8	1.8	1.8	1.7	1.7	1.7	1.6
4	23.2	17.7	14.4	12.2	10.5	9.3	8.4	7.6	6.9	6.4	5.9	5.5	5.2	4.9	4.6	4.4	4.2	4	3.8	3.6	3.5	3.3	3.2	3.1	3	2.9	2.8	2.7	2.6	2.5	2.5	2.4	2.3	2.3	2.2	2.1	2.1	2	2	1.9	1.9	1.9	1.8	1.8	1.7	1.7	1.7	1.6	1.6
5	26.1	19.2	15.3	12.8	11	9.6	8.6	7.8	7.1	6.5	6	5.6	5.3	4.9	4.7	4.4	4.2	4	3.8	3.6	3.5	3.3	3.2	3.1	3	2.9	2.8	2.7	2.6	2.5	2.4	2.4	2.3	2.3	2.2	2.1	2.1	2	2	1.9	1.9	1.9	1.8	1.8	1.7	1.7	1.7	1.6	1.6
6	25.6	18.8	15	12.5	10.8	9.5	8.5	7.6	7	6.4	5.9	5.5	5.2	4.9	4.6	4.3	4.1	3.9	3.7	3.6	3.4	3.3	3.2	3	2.9	2.8	2.7	2.6	2.6	2.5	2.4	2.3	2.3	2.2	2.2	2.1	2.1	2	2	1.9	1.9	1.8	1.8	1.7	1.7	1.7	1.6	1.6	1.6
7	22.4	17.2	14	11.8	10.3	9.1	8.1	7.4	6.8	6.2	5.8	5.4	5.1	4.8	4.5	4.3	4.1	3.9	3.7	3.5	3.4	3.2	3.1	3	2.9	2.8	2.7	2.6	2.5	2.5	2.4	2.3	2.3	2.2	2.1	2.1	2	2	1.9	1.9	1.9	1.8	1.8	1.7	1.7	1.7	1.6	1.6	1.6
8	22.1	17	14	11.8	10.3	9.1	8.2	7.5	6.8	6.3	5.9	5.5	5.1	4.8	4.6	4.3	4.1	3.9	3.7	3.6	3.4	3.3	3.2	3.1	2.9	2.8	2.8	2.7	2.6	2.5	2.4	2.4	2.3	2.2	2.2	2.1	2.1	2	2	1.9	1.9	1.8	1.8	1.8	1.7	1.7	1.7	1.6	1.6
9	23.8	18.1	14.7	12.4	10.7	9.5	8.5	7.7	7.1	6.5	6	5.6	5.3	5	4.7	4.4	4.2	4	3.8	3.7	3.5	3.4	3.3	3.1	3	2.9	2.8	2.7	2.6	2.6	2.5	2.4	2.4	2.3	2.2	2.2	2.1	2.1	2	2	1.9	1.9	1.8	1.8	1.8	1.7	1.7	1.7	1.6
10	27.5	20.2	16	13.4	11.5	10.1	9	8.1	7.4	6.8	6.3	5.9	5.5	5.2	4.9	4.6	4.4	4.2	4	3.8	3.6	3.5	3.4	3.2	3.1	3	2.9	2.8	2.7	2.6	2.6	2.5	2.4	2.4	2.3	2.2	2.2	2.1	2.1	2	2	1.9	1.9	1.9	1.8	1.8	1.7	1.7	1.7
11	27.1	20	16	13.4	11.6	10.2	9.1	8.2	7.5	6.9	6.4	5.9	5.6	5.2	4.9	4.7	4.4	4.2	4	3.9	3.7	3.5	3.4	3.3	3.2	3.1	3	2.9	2.8	2.7	2.6	2.5	2.5	2.4	2.3	2.3	2.2	2.2	2.1	2.1	2	2	1.9	1.9	1.8	1.8	1.8	1.7	1.7
12	27	20.1	16.1	13.5	11.7	10.3	9.2	8.3	7.6	7	6.5	6	5.6	5.3	5	4.7	4.5	4.3	4.1	3.9	3.7	3.6	3.5	3.3	3.2	3.1	3	2.9	2.8	2.7	2.6	2.6	2.5	2.4	2.4	2.3	2.3	2.2	2.1	2.1	2	2	2	1.9	1.9	1.8	1.8	1.8	1.7
13	29.2	21.3	17	14.2	12.2	10.7	9.5	8.6	7.8	7.2	6.7	6.2	5.8	5.5	5.1	4.9	4.6	4.4	4.2	4	3.8	3.7	3.5	3.4	3.3	3.2	3.1	3	2.9	2.8	2.7	2.6	2.6	2.5	2.4	2.4	2.3	2.2	2.2	2.1	2.1	2	2	2	1.9	1.9	1.8	1.8	1.8
14	30.2	22	17.4	14.5	12.4	10.9	9.7	8.8	8	7.4	6.8	6.3	5.9	5.6	5.2	5	4.7	4.5	4.3	4.1	3.9	3.8	3.6	3.5	3.4	3.2	3.1	3	2.9	2.8	2.8	2.7	2.6	2.5	2.5	2.4	2.3	2.3	2.2	2.2	2.1	2.1	2	2	2	1.9	1.9	1.8	1.8
15	29.6	21.8	17.4	14.5	12.5	11	9.8	8.8	8.1	7.4	6.9	6.4	6	5.6	5.3	5	4.8	4.5	4.3	4.1	4	3.8	3.7	3.5	3.4	3.3	3.2	3.1	3	2.9	2.8	2.7	2.6	2.6	2.5	2.4	2.4	2.3	2.3	2.2	2.2	2.1	2.1	2	2	1.9	1.9	1.9	1.8
16	26.1	20	16.3	13.8	12	10.6	9.5	8.6	7.9	7.3	6.8	6.3	5.9	5.6	5.3	5	4.7	4.5	4.3	4.1	4	3.8	3.7	3.5	3.4	3.3	3.2	3.1	3	2.9	2.8	2.7	2.7	2.6	2.5	2.5	2.4	2.3	2.3	2.2	2.2	2.1	2.1	2	2	2	1.9	1.9	1.8
17	25.4	19.7	16.2	13.7	12	10.6	9.5	8.7	8	7.3	6.8	6.4	6	5.6	5.3	5	4.8	4.6	4.4	4.2	4	3.8	3.7	3.6	3.4	3.3	3.2	3.1	3	2.9	2.8	2.8	2.7	2.6	2.5	2.5	2.4	2.4	2.3	2.3	2.2	2.2	2.1	2.1	2	2	1.9	1.9	1.9
18	26.9	20.6	16.8	14.2	12.4	10.9	9.8	8.9	8.2	7.5	7	6.5	6.1	5.8	5.4	5.2	4.9	4.7	4.5	4.3	4.1	3.9	3.8	3.6	3.5	3.4	3.3	3.2	3.1	3	2.9	2.8	2.7	2.7	2.6	2.5	2.5	2.4	2.4	2.3	2.2	2.2	2.2	2.1	2.1	2	2	1.9	1.9
19	25.3	18.8	15.2	12.7	11	9.7	8.6	7.8	7.1	6.6	6.1	5.7	5.3	5	4.7	4.5	4.2	4	3.9	3.7	3.5	3.4	3.3	3.1	3	2.9	2.8	2.7	2.6	2.6	2.5	2.4	2.4	2.3	2.2	2.2	2.1	2.1	2	2	1.9	1.9	1.8	1.8	1.8	1.7	1.7	1.7	1.6
20	26	19.1	15.3	12.8	11	9.7	8.6	7.8	7.1	6.5	6	5.6	5.3	5	4.7	4.4	4.2	4	3.8	3.6	3.5	3.4	3.2	3.1	3	2.9	2.8	2.7	2.6	2.5	2.5	2.4	2.3	2.3	2.2	2.1	2.1	2	2	1.9	1.9	1.9	1.8	1.8	1.7	1.7	1.7	1.6	1.6
21	25	18.6	14.9	12.4	10.7	9.4	8.4	7.6	7	6.4	5.9	5.5	5.2	4.9	4.6	4.3	4.1	3.9	3.7	3.6	3.4	3.3	3.2	3	2.9	2.8	2.7	2.7	2.6	2.5	2.4	2.4	2.3	2.2	2.2	2.1	2.1	2	2	1.9	1.9	1.8	1.8	1.8	1.7	1.7	1.6	1.6	1.6
22	24.5	18.2	14.6	12.2	10.5	9.3	8.3	7.5	6.8	6.3	5.8	5.4	5.1	4.8	4.5	4.3	4.1	3.9	3.7	3.5	3.4	3.2	3.1	3	2.9	2.8	2.7	2.6	2.5	2.5	2.4	2.3	2.2	2.2	2.1	2.1	2	2	1.9	1.9	1.8	1.8	1.8	1.7	1.7	1.7	1.6	1.6	1.6
23	25	18.3	14.6	12.2	10.5	9.2	8.2	7.4	6.8	6.2	5.8	5.4	5	4.7	4.5	4.2	4	3.8	3.6	3.5	3.3	3.2	3.1	3	2.9	2.8	2.7	2.6	2.5	2.4	2.3	2.3	2.2	2.2	2.1	2	2	1.9	1.9	1.9	1.8	1.8	1.7	1.7	1.7	1.6	1.6	1.6	1.5
24	25.4	18.5	14.7	12.2	10.5	9.2	8.2	7.4	6.7	6.2	5.7	5.3	5	4.7	4.4	4.2	4	3.8	3.6	3.4	3.3	3.2	3	2.9	2.8	2.7	2.6	2.5	2.5	2.4	2.3	2.2	2.2	2.1	2.1	2	2	1.9	1.9	1.8	1.8	1.7	1.7	1.7	1.6	1.6	1.6	1.5	1.5
25	22.8	17.1	13.8	11.6	10	8.8	7.9	7.2	6.6	6	5.6	5.2	4.9	4.6	4.3	4.1	3.9	3.7	3.5	3.4	3.2	3.1	3	2.9	2.8	2.7	2.6	2.5	2.4	2.4	2.3	2.2	2.2	2.1	2.1	2	2	1.9	1.9	1.8	1.8	1.7	1.7	1.7	1.6	1.6	1.6	1.5	1.5
26	20	15.6	12.9	11	9.6	8.5	7.7	7	6.4	5.9	5.5	5.1	4.8	4.6	4.3	4.1	3.9	3.7	3.5	3.4	3.2	3.1	3	2.9	2.8	2.7	2.6	2.5	2.4	2.4	2.3	2.2	2.2	2.1	2.1	2	2	1.9	1.9	1.8	1.8	1.8	1.7	1.7	1.6	1.6	1.6	1.5	1.5
27	19.8	15.6	12.9	11	9.7	8.6	7.7	7	6.5	6	5.6	5.2	4.9	4.6	4.4	4.1	3.9	3.7	3.6	3.4	3.3	3.2	3	2.9	2.8	2.7	2.6	2.6	2.5	2.4	2.3	2.3	2.2	2.2	2.1	2	2	1.9	1.9	1.9	1.8	1.8	1.7	1.7	1.7	1.6	1.6	1.6	1.5
28	20.1	15.8	13.1	11.2	9.8	8.7	7.9	7.2	6.6	6.1	5.7	5.3	5	4.7	4.4	4.2	4	3.8	3.6	3.5	3.3	3.2	3.1	3	2.9	2.8	2.7	2.6	2.5	2.5	2.4	2.3	2.3	2.2	2.1	2.1	2	2	1.9	1.9	1.8	1.8	1.8	1.7	1.7	1.7	1.6	1.6	1.6
29	24.1	18.2	14.7	12.4	10.7	9.4	8.5	7.7	7	6.4	6	5.6	5.2	4.9	4.6	4.4	4.2	4	3.8	3.6	3.5	3.3	3.2	3.1	3	2.9	2.8	2.7	2.6	2.5	2.5	2.4	2.3	2.3	2.2	2.1	2.1	2	2	1.9	1.9	1.9	1.8	1.8	1.7	1.7	1.7	1.6	1.6
30	26.2	19.4	15.5	13	11.2	9.8	8.8	7.9	7.2	6.7	6.2	5.7	5.4	5.1	4.8	4.5	4.3	4.1	3.9	3.7	3.6	3.4	3.3	3.2	3.1	2.9	2.9	2.8	2.7	2.6	2.5	2.4	2.4	2.3	2.3	2.2	2.1	2.1	2	2	1.9	1.9	1.9	1.8	1.8	1.7	1.7	1.7	1.6
31	27	19.9	15.9	13.3	11.4	10	9	8.1	7.4	6.8	6.3	5.9	5.5	5.1	4.9	4.6	4.4	4.2	4	3.8	3.6	3.5	3.3	3.2	3.1	3	2.9	2.8	2.7	2.6	2.6	2.5	2.4	2.4	2.3	2.2	2.2	2.1	2.1	2	2	1.9	1.9	1.9	1.8	1.8	1.7	1.7	1.7
32	29	21	16.6	13.8	11.8	10.4	9.2	8.3	7.6	7	6.5	6	5.6	5.3	5	4.7	4.5	4.3	4.1	3.9	3.7	3.6	3.4	3.3	3.2	3.1	3	2.9	2.8	2.7	2.6	2.5	2.5	2.4	2.3	2.3	2.2	2.2	2.1	2.1	2	2	1.9	1.9	1.8	1.8	1.8	1.7	1.7
33	30.2	21.7	17.1	14.2	12.1	10.6	9.5	8.5	7.8	7.1	6.6	6.1	5.7	5.4	5.1	4.8	4.6	4.3	4.1	3.9	3.8	3.6	3.5	3.4	3.2	3.1	3	2.9	2.8	2.7	2.7	2.6	2.5	2.4	2.4	2.3	2.3	2.2	2.2	2.1	2.1	2	2	1.9	1.9	1.8	1.8	1.8	1.7
34	28	20.7	16.5	13.8	11.9	10.5	9.4	8.5	7.7	7.1	6.6	6.1	5.7	5.4	5.1	4.8	4.6	4.4	4.2	4	3.8	3.7	3.5	3.4	3.3	3.1	3	2.9	2.8	2.8	2.7	2.6	2.5	2.5	2.4	2.3	2.3	2.2	2.2	2.1	2.1	2	2	1.9	1.9	1.9	1.8	1.8	1.8
35	18	14.9	12.7	11.1	9.9	8.9	8.1	7.4	6.8	6.4	6	5.6	5.3	5	4.7	4.5	4.3	4.1	3.9	3.8	3.6	3.5	3.3	3.2	3.1	3	2.9	2.8	2.8	2.7	2.6	2.5	2.5	2.4	2.3	2.3	2.2	2.2	2.1	2.1	2	2	1.9	1.9	1.9	1.8	1.8	1.8	1.7
36	21.8	17.4	14.5	12.4	10.9	9.7	8.8	8	7.4	6.8	6.4	5.9	5.6	5.3	5	4.7	4.5	4.3	4.1	3.9	3.8	3.6	3.5	3.4	3.3	3.1	3	2.9	2.9	2.8	2.7	2.6	2.5	2.5	2.4	2.4	2.3	2.2	2.2	2.1	2.1	2	2	2	1.9	1.9	1.8	1.8	1.8
37	26.1	19.1	15.2	12.7	10.9	9.6	8.5	7.7	7	6.5	6	5.6	5.2	4.9	4.6	4.4	4.1	3.9	3.8	3.6	3.4	3.3	3.2	3.1	3	2.9	2.8	2.7	2.6	2.5	2.4	2.4	2.3	2.2	2.2	2.1	2.1	2	2	1.9	1.9	1.8	1.8	1.8	1.7	1.7	1.7	1.6	1.6
38	25.7	18.8	14.9	12.5	10.7	9.4	8.4	7.6	6.9	6.3	5.9	5.5	5.1	4.8	4.5	4.3	4.1	3.9	3.7	3.5	3.4	3.2	3.1	3	2.9	2.8	2.7	2.6	2.5	2.5	2.4	2.3	2.3	2.2	2.1	2.1	2	2	1.9	1.9	1.8	1.8	1.8	1.7	1.7	1.7	1.6	1.6	1.6
39	25.1	18.4	14.6	12.2	10.5	9.2	8.2	7.4	6.8	6.2	5.8	5.4	5	4.7	4.4	4.2	4	3.8	3.6	3.5	3.3	3.2	3.1	2.9	2.8	2.7	2.7	2.6	2.5	2.4	2.3	2.3	2.2	2.1	2.1	2	2	1.9	1.9	1.8	1.8	1.8	1.7	1.7	1.7	1.6	1.6	1.6	1.5
40	24.2	17.8	14.2	11.9	10.2	9	8	7.2	6.6	6.1	5.6	5.2	4.9	4.6	4.4	4.1	3.9	3.7	3.5	3.4	3.3	3.1	3	2.9	2.8	2.7	2.6	2.5	2.4	2.4	2.3	2.2	2.2	2.1	2.1	2	1.9	1.9	1.9	1.8	1.8	1.7	1.7	1.7	1.6	1.6	1.6	1.5	1.5
41	22.2	16.6	13.4	11.3	9.8	8.6	7.7	7	6.4	5.9	5.4	5.1	4.8	4.5	4.2	4	3.8	3.6	3.4	3.3	3.2	3	2.9	2.8	2.7	2.6	2.5	2.4	2.4	2.3	2.2	2.2	2.1	2.1	2	1.9	1.9	1.9	1.8	1.8	1.7	1.7	1.7	1.6	1.6	1.6	1.5	1.5	1.5
42	21.1	16	13	10.9	9.5	8.4	7.5	6.8	6.2	5.7	5.3	4.9	4.6	4.4	4.1	3.9	3.7	3.5	3.4	3.2	3.1	3	2.9	2.7	2.6	2.6	2.5	2.4	2.3	2.2	2.2	2.1	2.1	2	2	1.9	1.9	1.8	1.8	1.7	1.7	1.7	1.6	1.6	1.6	1.5	1.5	1.5	1.4
43	22.4	16.7	13.4	11.2	9.7	8.5	7.6	6.9	6.3	5.8	5.4	5	4.7	4.4	4.1	3.9	3.7	3.5	3.4	3.2	3.1	3	2.9	2.8	2.7	2.6	2.5	2.4	2.3	2.3	2.2	2.1	2.1	2	2	1.9	1.9	1.8	1.8	1.7	1.7	1.7	1.6	1.6	1.6	1.5	1.5	1.5	1.4
44	21.5	16.3	13.2	11.1	9.6	8.5	7.6	6.9	6.3	5.8	5.4	5	4.7	4.4	4.2	4	3.8	3.6	3.4	3.3	3.1	3	2.9	2.8	2.7	2.6	2.5	2.4	2.4	2.3	2.2	2.2	2.1	2	2	1.9	1.9	1.8	1.8	1.8	1.7	1.7	1.6	1.6	1.6	1.5	1.5	1.5	1.5
45	22.1	16.7	13.5	11.3	9.8	8.7	7.8	7	6.4	5.9	5.5	5.1	4.8	4.5	4.3	4	3.8	3.6	3.5	3.3	3.2	3.1	2.9	2.8	2.7	2.6	2.6	2.5	2.4	2.3	2.3	2.2	2.1	2.1	2	2	1.9	1.9	1.8	1.8	1.7	1.7	1.7	1.6	1.6	1.6	1.5	1.5	1.5
46	23.7	17.6	14.1	11.8	10.2	9	8	7.2	6.6	6.1	5.6	5.3	4.9	4.6	4.4	4.1	3.9	3.7	3.6	3.4	3.3	3.1	3	2.9	2.8	2.7	2.6	2.5	2.4	2.4	2.3	2.2	2.2	2.1	2.1	2	2	1.9	1.9	1.8	1.8	1.7	1.7	1.7	1.6	1.6	1.6	1.5	1.5
47	21.1	16.2	13.3	11.3	9.8	8.7	7.8	7.1	6.5	6	5.6	5.2	4.9	4.6	4.3	4.1	3.9	3.7	3.6	3.4	3.3	3.1	3	2.9	2.8	2.7	2.6	2.5	2.5	2.4	2.3	2.2	2.2	2.1	2.1	2	2	1.9	1.9	1.8	1.8	1.8	1.7	1.7	1.6	1.6	1.6	1.5	1.5
48	21.3	16.4	13.4	11.4	9.9	8.8	7.9	7.2	6.6	6.1	5.6	5.3	4.9	4.7	4.4	4.2	4	3.8	3.6	3.5	3.3	3.2	3.1	2.9	2.8	2.7	2.7	2.6	2.5	2.4	2.3	2.3	2.2	2.2	2.1	2.1	2	2	1.9	1.9	1.8	1.8	1.7	1.7	1.7	1.6	1.6	1.6	1.5
49	23.2	17.6	14.2	12	10.4	9.2	8.2	7.4	6.8	6.3	5.8	5.4	5.1	4.8	4.5	4.3	4.1	3.9	3.7	3.5	3.4	3.3	3.1	3	2.9	2.8	2.7	2.6	2.5	2.5	2.4	2.3	2.3	2.2	2.1	2.1	2	2	1.9	1.9	1.9	1.8	1.8	1.7	1.7	1.7	1.6	1.6	1.6
50	26.3	19.3	15.4	12.8	11	9.7	8.6	7.8	7.1	6.5	6	5.6	5.3	5	4.7	4.4	4.2	4	3.8	3.6	3.5	3.3	3.2	3.1	3	2.9	2.8	2.7	2.6	2.5	2.5	2.4	2.3	2.3	2.2	2.1	2.1	2	2	1.9	1.9	1.9	1.8	1.8	1.7	1.7	1.7	1.6	1.6
51	27.4	19.9	15.8	13.2	11.3	9.9	8.8	8	7.3	6.7	6.2	5.7	5.4	5	4.8	4.5	4.3	4.1	3.9	3.7	3.6	3.4	3.3	3.2	3	2.9	2.8	2.7	2.7	2.6	2.5	2.4	2.4	2.3	2.2	2.2	2.1	2.1	2	2	1.9	1.9	1.8	1.8	1.8	1.7	1.7	1.7	1.6
52	26.9	19.8	15.8	13.2	11.3	9.9	8.9	8	7.3	6.7	6.2	5.8	5.4	5.1	4.8	4.5	4.3	4.1	3.9	3.7	3.6	3.4	3.3	3.2	3.1	3	2.9	2.8	2.7	2.6	2.5	2.5	2.4	2.3	2.3	2.2	2.2	2.1	2	2	2	1.9	1.9	1.8	1.8	1.8	1.7	1.7	1.7
53	19.5	15.7	13.1	11.3	10	8.9	8.1	7.4	6.8	6.3	5.8	5.5	5.1	4.8	4.6	4.4	4.1	4	3.8	3.6	3.5	3.3	3.2	3.1	3	2.9	2.8	2.7	2.6	2.6	2.5	2.4	2.4	2.3	2.2	2.2	2.1	2.1	2	2	1.9	1.9	1.9	1.8	1.8	1.7	1.7	1.7	1.6
54	19.2	15.5	13	11.3	10	8.9	8.1	7.4	6.8	6.3	5.9	5.5	5.2	4.9	4.6	4.4	4.2	4	3.8	3.7	3.5	3.4	3.3	3.1	3	2.9	2.8	2.7	2.7	2.6	2.5	2.4	2.4	2.3	2.3	2.2	2.1	2.1	2	2	2	1.9	1.9	1.8	1.8	1.8	1.7	1.7	1.7
55	24.7	18.2	14.6	12.2	10.5	9.2	8.2	7.4	6.8	6.2	5.8	5.4	5	4.7	4.5	4.2	4	3.8	3.6	3.5	3.3	3.2	3.1	3	2.9	2.8	2.7	2.6	2.5	2.4	2.4	2.3	2.2	2.2	2.1	2	2	1.9	1.9	1.9	1.8	1.8	1.7	1.7	1.7	1.6	1.6	1.6	1.5
56	24.6	18	14.4	12	10.3	9.1	8.1	7.3	6.7	6.1	5.7	5.3	4.9	4.6	4.4	4.1	3.9	3.7	3.6	3.4	3.3	3.1	3	2.9	2.8	2.7	2.6	2.5	2.4	2.4	2.3	2.2	2.2	2.1	2.1	2	2	1.9	1.9	1.8	1.8	1.7	1.7	1.7	1.6	1.6	1.6	1.5	1.5
57	24.2	17.7	14.1	11.8	10.1	8.9	7.9	7.1	6.5	6	5.5	5.2	4.8	4.5	4.3	4.1	3.8	3.7	3.5	3.3	3.2	3.1	2.9	2.8	2.7	2.6	2.6	2.5	2.4	2.3	2.3	2.2	2.1	2.1	2	2	1.9	1.9	1.8	1.8	1.7	1.7	1.7	1.6	1.6	1.6	1.5	1.5	1.5
58	24.8	17.9	14.1	11.7	10	8.8	7.8	7.1	6.4	5.9	5.5	5.1	4.8	4.5	4.2	4	3.8	3.6	3.4	3.3	3.1	3	2.9	2.8	2.7	2.6	2.5	2.4	2.3	2.3	2.2	2.1	2.1	2	2	1.9	1.9	1.8	1.8	1.7	1.7	1.7	1.6	1.6	1.6	1.5	1.5	1.5	1.4
59	24.2	17.4	13.8	11.4	9.8	8.6	7.6	6.9	6.3	5.8	5.3	5	4.6	4.4	4.1	3.9	3.7	3.5	3.3	3.2	3.1	2.9	2.8	2.7	2.6	2.5	2.4	2.4	2.3	2.2	2.2	2.1	2	2	1.9	1.9	1.8	1.8	1.7	1.7	1.7	1.6	1.6	1.6	1.5	1.5	1.5	1.4	1.4
60	21.4	15.9	12.8	10.7	9.2	8.1	7.3	6.6	6	5.5	5.1	4.8	4.5	4.2	4	3.7	3.6	3.4	3.2	3.1	3	2.8	2.7	2.6	2.5	2.4	2.4	2.3	2.2	2.2	2.1	2	2	1.9	1.9	1.8	1.8	1.7	1.7	1.7	1.6	1.6	1.5	1.5	1.5	1.5	1.4	1.4	1.4
61	19.1	14.6	11.9	10.1	8.8	7.8	7	6.3	5.8	5.4	5	4.6	4.3	4.1	3.9	3.7	3.5	3.3	3.2	3	2.9	2.8	2.7	2.6	2.5	2.4	2.3	2.3	2.2	2.1	2.1	2	1.9	1.9	1.8	1.8	1.8	1.7	1.7	1.6	1.6	1.6	1.5	1.5	1.5	1.4	1.4	1.4	1.4
62	19.4	14.9	12.1	10.3	8.9	7.9	7.1	6.4	5.9	5.4	5	4.7	4.4	4.2	3.9	3.7	3.5	3.4	3.2	3.1	3	2.8	2.7	2.6	2.5	2.4	2.4	2.3	2.2	2.2	2.1	2	2	1.9	1.9	1.8	1.8	1.7	1.7	1.7	1.6	1.6	1.6	1.5	1.5	1.5	1.4	1.4	1.4
63	23.7	17.2	13.7	11.4	9.7	8.5	7.6	6.9	6.3	5.8	5.3	5	4.6	4.4	4.1	3.9	3.7	3.5	3.3	3.2	3.1	2.9	2.8	2.7	2.6	2.5	2.4	2.4	2.3	2.2	2.2	2.1	2	2	1.9	1.9	1.8	1.8	1.7	1.7	1.7	1.6	1.6	1.6	1.5	1.5	1.5	1.4	1.4
64	22.2	16.5	13.3	11.1	9.6	8.4	7.5	6.8	6.2	5.7	5.3	5	4.6	4.4	4.1	3.9	3.7	3.5	3.4	3.2	3.1	3	2.8	2.7	2.6	2.5	2.5	2.4	2.3	2.2	2.2	2.1	2.1	2	1.9	1.9	1.8	1.8	1.8	1.7	1.7	1.6	1.6	1.6	1.5	1.5	1.5	1.5	1.4
65	21	16	12.9	10.9	9.5	8.4	7.5	6.8	6.2	5.7	5.3	5	4.6	4.4	4.1	3.9	3.7	3.5	3.4	3.2	3.1	3	2.9	2.8	2.7	2.6	2.5	2.4	2.3	2.3	2.2	2.1	2.1	2	2	1.9	1.9	1.8	1.8	1.7	1.7	1.7	1.6	1.6	1.6	1.5	1.5	1.5	1.4
66	22.1	16.6	13.4	11.3	9.7	8.6	7.7	7	6.4	5.9	5.4	5.1	4.7	4.5	4.2	4	3.8	3.6	3.4	3.3	3.2	3	2.9	2.8	2.7	2.6	2.5	2.4	2.4	2.3	2.2	2.2	2.1	2.1	2	1.9	1.9	1.9	1.8	1.8	1.7	1.7	1.7	1.6	1.6	1.6	1.5	1.5	1.5
67	19.5	15.2	12.5	10.7	9.3	8.3	7.5	6.8	6.2	5.7	5.3	5	4.7	4.4	4.2	4	3.8	3.6	3.4	3.3	3.1	3	2.9	2.8	2.7	2.6	2.5	2.4	2.4	2.3	2.2	2.2	2.1	2.1	2	2	1.9	1.9	1.8	1.8	1.7	1.7	1.7	1.6	1.6	1.6	1.5	1.5	1.5
68	21	16.1	13.2	11.2	9.7	8.6	7.7	7	6.4	5.9	5.5	5.1	4.8	4.5	4.3	4.1	3.9	3.7	3.5	3.4	3.2	3.1	3	2.9	2.8	2.7	2.6	2.5	2.4	2.3	2.3	2.2	2.2	2.1	2	2	1.9	1.9	1.9	1.8	1.8	1.7	1.7	1.7	1.6	1.6	1.6	1.5	1.5
69	18.8	14.9	12.4	10.6	9.3	8.3	7.5	6.8	6.3	5.8	5.4	5.1	4.7	4.5	4.2	4	3.8	3.6	3.5	3.3	3.2	3.1	3	2.9	2.8	2.7	2.6	2.5	2.4	2.3	2.3	2.2	2.2	2.1	2	2	1.9	1.9	1.9	1.8	1.8	1.7	1.7	1.7	1.6	1.6	1.6	1.5	1.5
70	19.9	15.6	12.9	11	9.6	8.6	7.7	7	6.4	6	5.5	5.2	4.9	4.6	4.3	4.1	3.9	3.7	3.6	3.4	3.3	3.1	3	2.9	2.8	2.7	2.6	2.5	2.5	2.4	2.3	2.3	2.2	2.1	2.1	2	2	1.9	1.9	1.8	1.8	1.8	1.7	1.7	1.7	1.6	1.6	1.6	1.5
71	20.5	16	13.2	11.3	9.8	8.7	7.9	7.2	6.6	6.1	5.6	5.3	4.9	4.7	4.4	4.2	4	3.8	3.6	3.5	3.3	3.2	3.1	3	2.9	2.8	2.7	2.6	2.5	2.4	2.4	2.3	2.2	2.2	2.1	2.1	2	2	1.9	1.9	1.8	1.8	1.8	1.7	1.7	1.6	1.6	1.6	1.6
72	13.7	11.6	10.1	9	8.1	7.3	6.7	6.2	5.8	5.4	5	4.8	4.5	4.3	4	3.9	3.7	3.5	3.4	3.2	3.1	3	2.9	2.8	2.7	2.6	2.5	2.5	2.4	2.3	2.3	2.2	2.2	2.1	2	2	1.9	1.9	1.9	1.8	1.8	1.7	1.7	1.7	1.6	1.6	1.6	1.5	1.5
73	26.7	19	14.9	12.3	10.5	9.2	8.2	7.4	6.7	6.2	5.7	5.3	5	4.7	4.4	4.1	3.9	3.7	3.6	3.4	3.3	3.1	3	2.9	2.8	2.7	2.6	2.5	2.4	2.4	2.3	2.2	2.2	2.1	2.1	2	1.9	1.9	1.9	1.8	1.8	1.7	1.7	1.7	1.6	1.6	1.6	1.5	1.5
74	25.5	18.3	14.4	11.9	10.2	8.9	7.9	7.2	6.5	6	5.5	5.2	4.8	4.5	4.3	4	3.8	3.6	3.5	3.3	3.2	3	2.9	2.8	2.7	2.6	2.5	2.5	2.4	2.3	2.2	2.2	2.1	2.1	2	1.9	1.9	1.8	1.8	1.8	1.7	1.7	1.6	1.6	1.6	1.5	1.5	1.5	1.5
75	24.1	17.5	13.8	11.5	9.8	8.6	7.7	6.9	6.3	5.8	5.4	5	4.7	4.4	4.1	3.9	3.7	3.5	3.4	3.2	3.1	3	2.8	2.7	2.6	2.5	2.5	2.4	2.3	2.2	2.2	2.1	2	2	1.9	1.9	1.8	1.8	1.8	1.7	1.7	1.6	1.6	1.6	1.5	1.5	1.5	1.4	1.4
76	22.7	16.6	13.2	11	9.5	8.3	7.4	6.7	6.1	5.6	5.2	4.8	4.5	4.2	4	3.8	3.6	3.4	3.3	3.1	3	2.9	2.8	2.7	2.6	2.5	2.4	2.3	2.2	2.2	2.1	2	2	1.9	1.9	1.8	1.8	1.7	1.7	1.7	1.6	1.6	1.6	1.5	1.5	1.5	1.4	1.4	1.4
77	22.2	16.2	12.9	10.7	9.2	8.1	7.2	6.5	5.9	5.5	5.1	4.7	4.4	4.1	3.9	3.7	3.5	3.3	3.2	3	2.9	2.8	2.7	2.6	2.5	2.4	2.3	2.2	2.2	2.1	2	2	1.9	1.9	1.8	1.8	1.7	1.7	1.7	1.6	1.6	1.5	1.5	1.5	1.5	1.4	1.4	1.4	1.3
78	19.3	14.6	11.8	9.9	8.6	7.6	6.8	6.1	5.6	5.2	4.8	4.5	4.2	3.9	3.7	3.5	3.3	3.2	3	2.9	2.8	2.7	2.6	2.5	2.4	2.3	2.2	2.2	2.1	2	2	1.9	1.9	1.8	1.8	1.7	1.7	1.6	1.6	1.6	1.5	1.5	1.5	1.4	1.4	1.4	1.3	1.3	1.3
79	18.1	13.9	11.3	9.6	8.3	7.4	6.6	6	5.5	5.1	4.7	4.4	4.1	3.9	3.7	3.5	3.3	3.1	3	2.9	2.7	2.6	2.5	2.4	2.4	2.3	2.2	2.1	2.1	2	1.9	1.9	1.8	1.8	1.7	1.7	1.7	1.6	1.6	1.5	1.5	1.5	1.4	1.4	1.4	1.4	1.3	1.3	1.3
80	17.5	13.6	11.1	9.5	8.3	7.3	6.6	6	5.5	5.1	4.7	4.4	4.1	3.9	3.7	3.5	3.3	3.2	3	2.9	2.8	2.7	2.6	2.5	2.4	2.3	2.2	2.2	2.1	2	2	1.9	1.9	1.8	1.8	1.7	1.7	1.6	1.6	1.6	1.5	1.5	1.5	1.4	1.4	1.4	1.3	1.3	1.3
81	19.6	14.8	12	10.1	8.7	7.7	6.9	6.3	5.7	5.3	4.9	4.6	4.3	4	3.8	3.6	3.4	3.3	3.1	3	2.8	2.7	2.6	2.5	2.4	2.4	2.3	2.2	2.1	2.1	2	2	1.9	1.8	1.8	1.8	1.7	1.7	1.6	1.6	1.6	1.5	1.5	1.5	1.4	1.4	1.4	1.3	1.3
82	23.9	17.1	13.4	11.1	9.5	8.3	7.4	6.7	6.1	5.6	5.1	4.8	4.5	4.2	4	3.7	3.5	3.4	3.2	3.1	2.9	2.8	2.7	2.6	2.5	2.4	2.3	2.3	2.2	2.1	2.1	2	2	1.9	1.8	1.8	1.8	1.7	1.7	1.6	1.6	1.6	1.5	1.5	1.5	1.4	1.4	1.4	1.4
83	23.1	16.7	13.3	11	9.5	8.3	7.4	6.7	6.1	5.6	5.2	4.8	4.5	4.2	4	3.8	3.6	3.4	3.2	3.1	3	2.8	2.7	2.6	2.5	2.5	2.4	2.3	2.2	2.2	2.1	2	2	1.9	1.9	1.8	1.8	1.7	1.7	1.7	1.6	1.6	1.5	1.5	1.5	1.4	1.4	1.4	1.4
84	20.2	15.3	12.4	10.4	9.1	8	7.2	6.5	5.9	5.5	5.1	4.7	4.4	4.2	3.9	3.7	3.5	3.4	3.2	3.1	3	2.8	2.7	2.6	2.5	2.4	2.4	2.3	2.2	2.2	2.1	2	2	1.9	1.9	1.8	1.8	1.7	1.7	1.7	1.6	1.6	1.5	1.5	1.5	1.5	1.4	1.4	1.4
85	18.6	14.4	11.9	10.1	8.8	7.8	7	6.4	5.9	5.4	5	4.7	4.4	4.2	3.9	3.7	3.5	3.4	3.2	3.1	3	2.8	2.7	2.6	2.5	2.5	2.4	2.3	2.2	2.2	2.1	2	2	1.9	1.9	1.8	1.8	1.7	1.7	1.7	1.6	1.6	1.6	1.5	1.5	1.5	1.4	1.4	1.4
86	16.4	13.2	11.1	9.5	8.4	7.5	6.8	6.2	5.7	5.3	4.9	4.6	4.3	4.1	3.9	3.7	3.5	3.3	3.2	3.1	2.9	2.8	2.7	2.6	2.5	2.4	2.4	2.3	2.2	2.2	2.1	2	2	1.9	1.9	1.8	1.8	1.7	1.7	1.7	1.6	1.6	1.6	1.5	1.5	1.5	1.4	1.4	1.4
87	17.4	13.8	11.5	9.9	8.7	7.7	7	6.4	5.9	5.4	5	4.7	4.4	4.2	4	3.8	3.6	3.4	3.3	3.1	3	2.9	2.8	2.7	2.6	2.5	2.4	2.3	2.3	2.2	2.1	2.1	2	2	1.9	1.9	1.8	1.8	1.7	1.7	1.7	1.6	1.6	1.6	1.5	1.5	1.5	1.4	1.4
88	15.6	12.7	10.8	9.4	8.3	7.4	6.7	6.2	5.7	5.3	4.9	4.6	4.4	4.1	3.9	3.7	3.5	3.4	3.2	3.1	3	2.9	2.8	2.7	2.6	2.5	2.4	2.3	2.3	2.2	2.1	2.1	2	2	1.9	1.9	1.8	1.8	1.7	1.7	1.7	1.6	1.6	1.6	1.5	1.5	1.5	1.4	1.4
89	13.8	11.6	10	8.8	7.8	7.1	6.5	5.9	5.5	5.1	4.8	4.5	4.3	4	3.8	3.6	3.5	3.3	3.2	3.1	2.9	2.8	2.7	2.6	2.5	2.5	2.4	2.3	2.2	2.2	2.1	2.1	2	2	1.9	1.9	1.8	1.8	1.7	1.7	1.7	1.6	1.6	1.6	1.5	1.5	1.5	1.4	1.4
90	13.1	11.1	9.6	8.5	7.6	6.9	6.3	5.8	5.4	5.1	4.7	4.5	4.2	4	3.8	3.6	3.5	3.3	3.2	3	2.9	2.8	2.7	2.6	2.5	2.5	2.4	2.3	2.2	2.2	2.1	2.1	2	2	1.9	1.9	1.8	1.8	1.7	1.7	1.7	1.6	1.6	1.6	1.5	1.5	1.5	1.4	1.4
91	24.4	17.7	14	11.6	10	8.8	7.8	7	6.4	5.9	5.5	5.1	4.7	4.5	4.2	4	3.8	3.6	3.4	3.3	3.1	3	2.9	2.8	2.7	2.6	2.5	2.4	2.3	2.3	2.2	2.1	2.1	2	2	1.9	1.9	1.8	1.8	1.7	1.7	1.7	1.6	1.6	1.6	1.5	1.5	1.5	1.4
92	21.8	16.2	13	10.9	9.4	8.3	7.4	6.7	6.1	5.6	5.2	4.9	4.5	4.3	4	3.8	3.6	3.5	3.3	3.2	3	2.9	2.8	2.7	2.6	2.5	2.4	2.3	2.3	2.2	2.1	2.1	2	2	1.9	1.9	1.8	1.8	1.7	1.7	1.6	1.6	1.6	1.5	1.5	1.5	1.5	1.4	1.4
93	20.6	15.5	12.5	10.5	9	8	7.1	6.4	5.9	5.4	5	4.7	4.4	4.1	3.9	3.7	3.5	3.3	3.2	3	2.9	2.8	2.7	2.6	2.5	2.4	2.3	2.3	2.2	2.1	2.1	2	1.9	1.9	1.8	1.8	1.8	1.7	1.7	1.6	1.6	1.6	1.5	1.5	1.5	1.4	1.4	1.4	1.4
94	21.9	16	12.7	10.6	9.1	8	7.1	6.4	5.8	5.4	5	4.6	4.3	4.1	3.8	3.6	3.4	3.3	3.1	3	2.9	2.7	2.6	2.5	2.4	2.4	2.3	2.2	2.1	2.1	2	2	1.9	1.9	1.8	1.8	1.7	1.7	1.6	1.6	1.6	1.5	1.5	1.5	1.4	1.4	1.4	1.3	1.3
95	21	15.4	12.2	10.2	8.8	7.7	6.9	6.2	5.6	5.2	4.8	4.5	4.2	3.9	3.7	3.5	3.3	3.2	3	2.9	2.8	2.7	2.6	2.5	2.4	2.3	2.2	2.1	2.1	2	1.9	1.9	1.8	1.8	1.7	1.7	1.7	1.6	1.6	1.5	1.5	1.5	1.4	1.4	1.4	1.4	1.3	1.3	1.3
96	18.3	13.8	11.2	9.4	8.1	7.2	6.4	5.8	5.3	4.9	4.5	4.2	4	3.7	3.5	3.3	3.2	3	2.9	2.8	2.6	2.5	2.4	2.3	2.3	2.2	2.1	2	2	1.9	1.9	1.8	1.8	1.7	1.7	1.6	1.6	1.6	1.5	1.5	1.4	1.4	1.4	1.4	1.3	1.3	1.3	1.2	1.2
97	18.6	13.9	11.2	9.4	8.1	7.2	6.4	5.8	5.3	4.9	4.5	4.2	3.9	3.7	3.5	3.3	3.1	3	2.9	2.7	2.6	2.5	2.4	2.3	2.2	2.2	2.1	2	2	1.9	1.9	1.8	1.7	1.7	1.7	1.6	1.6	1.5	1.5	1.5	1.4	1.4	1.4	1.3	1.3	1.3	1.3	1.2	1.2
98	20.8	15.1	12	10	8.5	7.5	6.7	6	5.5	5	4.7	4.3	4.1	3.8	3.6	3.4	3.2	3.1	2.9	2.8	2.7	2.6	2.5	2.4	2.3	2.2	2.1	2.1	2	1.9	1.9	1.8	1.8	1.7	1.7	1.6	1.6	1.6	1.5	1.5	1.5	1.4	1.4	1.4	1.3	1.3	1.3	1.3	1.2
99	21.2	15.4	12.2	10.1	8.7	7.6	6.8	6.1	5.6	5.1	4.7	4.4	4.1	3.9	3.6	3.4	3.3	3.1	3	2.8	2.7	2.6	2.5	2.4	2.3	2.2	2.2	2.1	2	2	1.9	1.9	1.8	1.8	1.7	1.7	1.6	1.6	1.5	1.5	1.5	1.4	1.4	1.4	1.4	1.3	1.3	1.3	1.2
100	20.1	14.8	11.9	9.9	8.6	7.5	6.7	6.1	5.5	5.1	4.7	4.4	4.1	3.9	3.6	3.5	3.3	3.1	3	2.8	2.7	2.6	2.5	2.4	2.3	2.3	2.2	2.1	2	2	1.9	1.9	1.8	1.8	1.7	1.7	1.6	1.6	1.6	1.5	1.5	1.5	1.4	1.4	1.4	1.3	1.3	1.3	1.3
101	22.9	16.3	12.8	10.6	9	7.9	7	6.3	5.8	5.3	4.9	4.5	4.2	4	3.8	3.6	3.4	3.2	3.1	2.9	2.8	2.7	2.6	2.5	2.4	2.3	2.2	2.2	2.1	2	2	1.9	1.9	1.8	1.8	1.7	1.7	1.6	1.6	1.6	1.5	1.5	1.4	1.4	1.4	1.4	1.3	1.3	1.3
102	20.8	15.3	12.2	10.2	8.8	7.7	6.9	6.2	5.7	5.2	4.8	4.5	4.2	4	3.7	3.5	3.4	3.2	3.1	2.9	2.8	2.7	2.6	2.5	2.4	2.3	2.2	2.2	2.1	2	2	1.9	1.9	1.8	1.8	1.7	1.7	1.6	1.6	1.6	1.5	1.5	1.5	1.4	1.4	1.4	1.3	1.3	1.3
103	19.9	14.9	12	10.1	8.7	7.7	6.9	6.2	5.7	5.2	4.8	4.5	4.2	4	3.8	3.6	3.4	3.2	3.1	2.9	2.8	2.7	2.6	2.5	2.4	2.3	2.2	2.2	2.1	2	2	1.9	1.9	1.8	1.8	1.7	1.7	1.6	1.6	1.6	1.5	1.5	1.5	1.4	1.4	1.4	1.4	1.3	1.3
104	20.1	15	12.1	10.2	8.8	7.7	6.9	6.3	5.7	5.3	4.9	4.6	4.3	4	3.8	3.6	3.4	3.2	3.1	3	2.8	2.7	2.6	2.5	2.4	2.4	2.3	2.2	2.1	2.1	2	1.9	1.9	1.8	1.8	1.8	1.7	1.7	1.6	1.6	1.6	1.5	1.5	1.5	1.4	1.4	1.4	1.3	1.3
105	21.1	15.6	12.5	10.5	9	7.9	7.1	6.4	5.8	5.4	5	4.6	4.3	4.1	3.9	3.7	3.5	3.3	3.1	3	2.9	2.8	2.7	2.6	2.5	2.4	2.3	2.2	2.2	2.1	2	2	1.9	1.9	1.8	1.8	1.7	1.7	1.6	1.6	1.6	1.5	1.5	1.5	1.4	1.4	1.4	1.4	1.3
106	18	14	11.5	9.8	8.5	7.5	6.8	6.2	5.7	5.2	4.9	4.5	4.3	4	3.8	3.6	3.4	3.3	3.1	3	2.9	2.7	2.6	2.5	2.5	2.4	2.3	2.2	2.2	2.1	2	2	1.9	1.9	1.8	1.8	1.7	1.7	1.6	1.6	1.6	1.5	1.5	1.5	1.4	1.4	1.4	1.4	1.3
107	12.6	10.5	9.1	8	7.2	6.5	5.9	5.5	5.1	4.7	4.4	4.2	3.9	3.7	3.5	3.4	3.2	3.1	2.9	2.8	2.7	2.6	2.5	2.4	2.4	2.3	2.2	2.1	2.1	2	2	1.9	1.9	1.8	1.8	1.7	1.7	1.6	1.6	1.6	1.5	1.5	1.5	1.4	1.4	1.4	1.4	1.3	1.3
108	14.2	11.7	10	8.7	7.7	6.9	6.3	5.8	5.3	5	4.6	4.3	4.1	3.9	3.7	3.5	3.3	3.2	3	2.9	2.8	2.7	2.6	2.5	2.4	2.3	2.3	2.2	2.1	2.1	2	2	1.9	1.9	1.8	1.8	1.7	1.7	1.6	1.6	1.6	1.5	1.5	1.5	1.4	1.4	1.4	1.4	1.3
109	25.1	18.1	14.3	11.8	10.1	8.9	7.9	7.1	6.5	6	5.5	5.1	4.8	4.5	4.2	4	3.8	3.6	3.5	3.3	3.2	3	2.9	2.8	2.7	2.6	2.5	2.4	2.4	2.3	2.2	2.2	2.1	2	2	1.9	1.9	1.8	1.8	1.8	1.7	1.7	1.6	1.6	1.6	1.5	1.5	1.5	1.5
110	23	16.9	13.5	11.2	9.7	8.5	7.6	6.8	6.2	5.7	5.3	4.9	4.6	4.3	4.1	3.9	3.7	3.5	3.3	3.2	3.1	2.9	2.8	2.7	2.6	2.5	2.4	2.4	2.3	2.2	2.2	2.1	2	2	1.9	1.9	1.8	1.8	1.7	1.7	1.7	1.6	1.6	1.6	1.5	1.5	1.5	1.4	1.4
111	24.7	17.6	13.8	11.4	9.7	8.5	7.5	6.8	6.2	5.7	5.2	4.9	4.6	4.3	4	3.8	3.6	3.4	3.3	3.1	3	2.9	2.8	2.7	2.6	2.5	2.4	2.3	2.2	2.2	2.1	2	2	1.9	1.9	1.8	1.8	1.7	1.7	1.7	1.6	1.6	1.6	1.5	1.5	1.5	1.4	1.4	1.4
112	23.8	17	13.3	11	9.4	8.2	7.3	6.6	6	5.5	5.1	4.7	4.4	4.1	3.9	3.7	3.5	3.3	3.2	3	2.9	2.8	2.7	2.6	2.5	2.4	2.3	2.2	2.2	2.1	2	2	1.9	1.9	1.8	1.8	1.7	1.7	1.7	1.6	1.6	1.5	1.5	1.5	1.4	1.4	1.4	1.4	1.3
113	23.2	16.5	12.9	10.7	9.1	8	7.1	6.4	5.8	5.3	4.9	4.6	4.3	4	3.8	3.6	3.4	3.2	3.1	2.9	2.8	2.7	2.6	2.5	2.4	2.3	2.2	2.2	2.1	2	2	1.9	1.9	1.8	1.8	1.7	1.7	1.6	1.6	1.6	1.5	1.5	1.5	1.4	1.4	1.4	1.3	1.3	1.3
114	21.9	15.7	12.4	10.2	8.8	7.7	6.8	6.1	5.6	5.1	4.8	4.4	4.1	3.9	3.7	3.5	3.3	3.1	3	2.8	2.7	2.6	2.5	2.4	2.3	2.2	2.2	2.1	2	2	1.9	1.9	1.8	1.8	1.7	1.7	1.6	1.6	1.5	1.5	1.5	1.4	1.4	1.4	1.4	1.3	1.3	1.3	1.3
115	22	15.6	12.3	10.2	8.7	7.6	6.8	6.1	5.5	5.1	4.7	4.4	4.1	3.8	3.6	3.4	3.2	3.1	2.9	2.8	2.7	2.6	2.5	2.4	2.3	2.2	2.1	2.1	2	2	1.9	1.8	1.8	1.7	1.7	1.6	1.6	1.6	1.5	1.5	1.5	1.4	1.4	1.4	1.3	1.3	1.3	1.3	1.2
116	21.4	15.4	12.2	10.1	8.6	7.6	6.7	6.1	5.5	5.1	4.7	4.4	4.1	3.8	3.6	3.4	3.3	3.1	3	2.8	2.7	2.6	2.5	2.4	2.3	2.2	2.2	2.1	2	2	1.9	1.8	1.8	1.7	1.7	1.7	1.6	1.6	1.5	1.5	1.5	1.4	1.4	1.4	1.3	1.3	1.3	1.3	1.2
117	22.5	16	12.5	10.3	8.8	7.7	6.9	6.2	5.6	5.2	4.8	4.4	4.2	3.9	3.7	3.5	3.3	3.1	3	2.9	2.7	2.6	2.5	2.4	2.3	2.3	2.2	2.1	2	2	1.9	1.9	1.8	1.8	1.7	1.7	1.6	1.6	1.6	1.5	1.5	1.4	1.4	1.4	1.4	1.3	1.3	1.3	1.3
118	22	15.8	12.4	10.3	8.8	7.7	6.9	6.2	5.6	5.2	4.8	4.5	4.2	3.9	3.7	3.5	3.3	3.1	3	2.9	2.7	2.6	2.5	2.4	2.3	2.3	2.2	2.1	2.1	2	1.9	1.9	1.8	1.8	1.7	1.7	1.6	1.6	1.6	1.5	1.5	1.5	1.4	1.4	1.4	1.3	1.3	1.3	1.3
119	23.2	16.4	12.8	10.6	9	7.9	7	6.3	5.7	5.3	4.9	4.5	4.2	4	3.7	3.5	3.3	3.2	3	2.9	2.8	2.7	2.6	2.5	2.4	2.3	2.2	2.1	2.1	2	1.9	1.9	1.8	1.8	1.7	1.7	1.7	1.6	1.6	1.5	1.5	1.5	1.4	1.4	1.4	1.3	1.3	1.3	1.3
120	23.8	16.7	13	10.7	9.1	8	7.1	6.4	5.8	5.3	4.9	4.6	4.3	4	3.8	3.6	3.4	3.2	3.1	2.9	2.8	2.7	2.6	2.5	2.4	2.3	2.2	2.2	2.1	2	2	1.9	1.9	1.8	1.8	1.7	1.7	1.6	1.6	1.6	1.5	1.5	1.4	1.4	1.4	1.4	1.3	1.3	1.3
121	22.9	16.3	12.8	10.6	9.1	7.9	7	6.3	5.8	5.3	4.9	4.6	4.3	4	3.8	3.6	3.4	3.2	3.1	2.9	2.8	2.7	2.6	2.5	2.4	2.3	2.2	2.2	2.1	2	2	1.9	1.9	1.8	1.8	1.7	1.7	1.6	1.6	1.6	1.5	1.5	1.5	1.4	1.4	1.4	1.3	1.3	1.3
122	23	16.4	12.9	10.7	9.1	8	7.1	6.4	5.8	5.3	4.9	4.6	4.3	4	3.8	3.6	3.4	3.2	3.1	2.9	2.8	2.7	2.6	2.5	2.4	2.3	2.3	2.2	2.1	2	2	1.9	1.9	1.8	1.8	1.7	1.7	1.6	1.6	1.6	1.5	1.5	1.5	1.4	1.4	1.4	1.3	1.3	1.3
123	23.7	16.8	13.1	10.8	9.2	8.1	7.2	6.5	5.9	5.4	5	4.6	4.3	4.1	3.8	3.6	3.4	3.3	3.1	3	2.9	2.7	2.6	2.5	2.4	2.4	2.3	2.2	2.1	2.1	2	1.9	1.9	1.8	1.8	1.7	1.7	1.7	1.6	1.6	1.5	1.5	1.5	1.4	1.4	1.4	1.4	1.3	1.3
124	19.9	14.9	12	10.1	8.7	7.7	6.9	6.2	5.7	5.2	4.8	4.5	4.2	4	3.8	3.6	3.4	3.2	3.1	2.9	2.8	2.7	2.6	2.5	2.4	2.3	2.3	2.2	2.1	2	2	1.9	1.9	1.8	1.8	1.7	1.7	1.6	1.6	1.6	1.5	1.5	1.5	1.4	1.4	1.4	1.4	1.3	1.3
125	20.4	15.2	12.2	10.2	8.8	7.8	6.9	6.3	5.7	5.3	4.9	4.6	4.3	4	3.8	3.6	3.4	3.2	3.1	3	2.8	2.7	2.6	2.5	2.4	2.3	2.3	2.2	2.1	2.1	2	1.9	1.9	1.8	1.8	1.7	1.7	1.7	1.6	1.6	1.5	1.5	1.5	1.5	1.4	1.4	1.4	1.3	1.3
126	15.9	12.6	10.5	9.1	8	7.1	6.4	5.9	5.4	5	4.6	4.3	4.1	3.8	3.6	3.5	3.3	3.1	3	2.9	2.8	2.7	2.6	2.5	2.4	2.3	2.2	2.2	2.1	2	2	1.9	1.9	1.8	1.8	1.7	1.7	1.6	1.6	1.6	1.5	1.5	1.5	1.4	1.4	1.4	1.4	1.3	1.3
127	28.6	20	15.6	12.8	10.9	9.5	8.5	7.6	6.9	6.3	5.9	5.4	5.1	4.8	4.5	4.3	4	3.8	3.7	3.5	3.3	3.2	3.1	3	2.9	2.8	2.7	2.6	2.5	2.4	2.3	2.3	2.2	2.2	2.1	2	15.1	12.5	10.7	9.4	8.3	7.5	6.8	6.3	5.8	5.4	5	4.7	4.5
128	25.8	18.5	14.6	12.1	10.4	9.1	8.1	7.3	6.6	6.1	5.6	5.3	4.9	4.6	4.3	4.1	3.9	3.7	3.5	3.4	3.2	3.1	3	2.9	2.8	2.7	2.6	2.5	2.4	2.3	2.3	2.2	2.2	2.1	2	2	1.9	1.9	1.8	1.8	1.8	1.7	1.7	1.6	1.6	1.6	1.5	1.5	1.5
129	28	19.7	15.2	12.5	10.6	9.2	8.2	7.3	6.7	6.1	5.6	5.2	4.9	4.6	4.3	4.1	3.9	3.7	3.5	3.4	3.2	3.1	3	2.8	2.7	2.6	2.6	2.5	2.4	2.3	2.2	2.2	2.1	2.1	2	2	18.1	14.3	11.8	10.1	8.9	7.9	7.1	6.5	6	5.5	5.1	4.8	4.5
130	26.6	18.6	14.5	11.9	10.2	8.9	7.9	7.1	6.4	5.9	5.5	5.1	4.7	4.4	4.2	4	3.8	3.6	3.4	3.3	3.1	3	2.9	2.8	2.7	2.6	2.5	2.4	2.3	2.3	2.2	2.1	2.1	2	2	1.9	6.8	6.2	5.7	5.3	5	4.6	4.4	4.1	3.9	3.7	3.5	3.4	3.2
131	23.7	17.1	13.5	11.2	9.6	8.4	7.5	6.8	6.2	5.7	5.2	4.9	4.6	4.3	4	3.8	3.6	3.4	3.3	3.1	3	2.9	2.8	2.7	2.6	2.5	2.4	2.3	2.3	2.2	2.1	2.1	2	1.9	1.9	1.8	1.8	1.8	1.7	1.7	1.6	1.6	1.6	1.5	1.5	1.5	1.4	1.4	1.4
132	25.5	17.8	13.9	11.4	9.7	8.5	7.5	6.8	6.1	5.6	5.2	4.8	4.5	4.2	4	3.8	3.6	3.4	3.2	3.1	3	2.8	2.7	2.6	2.5	2.4	2.4	2.3	2.2	2.1	2.1	2	2	1.9	1.9	1.8	6.1	5.6	5.2	4.8	4.5	4.2	4	3.8	3.6	3.4	3.2	3.1	3
133	25.8	17.8	13.8	11.3	9.6	8.4	7.5	6.7	6.1	5.6	5.2	4.8	4.5	4.2	4	3.7	3.5	3.4	3.2	3.1	2.9	2.8	2.7	2.6	2.5	2.4	2.3	2.3	2.2	2.1	2.1	2	1.9	1.9	1.8	1.8	19.4	14.7	11.9	10.1	8.7	7.7	6.9	6.2	5.7	5.3	4.9	4.6	4.3
134	25.5	17.7	13.8	11.3	9.6	8.4	7.4	6.7	6.1	5.6	5.1	4.8	4.5	4.2	3.9	3.7	3.5	3.4	3.2	3.1	2.9	2.8	2.7	2.6	2.5	2.4	2.3	2.3	2.2	2.1	2.1	2	1.9	1.9	1.8	1.8	6.8	6.2	5.7	5.2	4.8	4.5	4.2	4	3.8	3.6	3.4	3.2	3.1
135	24	17	13.3	11	9.4	8.2	7.3	6.6	6	5.5	5.1	4.7	4.4	4.2	3.9	3.7	3.5	3.3	3.2	3	2.9	2.8	2.7	2.6	2.5	2.4	2.3	2.2	2.2	2.1	2	2	1.9	1.9	1.8	1.8	1.7	1.7	1.7	1.6	1.6	1.5	1.5	1.5	1.4	1.4	1.4	1.4	1.3
136	24.5	17.3	13.5	11.1	9.5	8.3	7.4	6.6	6	5.5	5.1	4.7	4.4	4.2	3.9	3.7	3.5	3.3	3.2	3	2.9	2.8	2.7	2.6	2.5	2.4	2.3	2.2	2.2	2.1	2	2	1.9	1.9	1.8	1.8	1.7	1.7	1.7	1.6	1.6	1.5	1.5	1.5	1.4	1.4	1.4	1.4	1.3
137	24.3	17.2	13.4	11.1	9.5	8.3	7.3	6.6	6	5.5	5.1	4.7	4.4	4.2	3.9	3.7	3.5	3.3	3.2	3	2.9	2.8	2.7	2.6	2.5	2.4	2.3	2.2	2.2	2.1	2	2	1.9	1.9	1.8	1.8	1.7	1.7	1.7	1.6	1.6	1.5	1.5	1.5	1.4	1.4	1.4	1.4	1.3
138	25.1	17.5	13.6	11.2	9.6	8.3	7.4	6.7	6.1	5.6	5.1	4.8	4.5	4.2	3.9	3.7	3.5	3.4	3.2	3.1	2.9	2.8	2.7	2.6	2.5	2.4	2.3	2.3	2.2	2.1	2	2	1.9	1.9	1.8	1.8	1.7	1.7	1.7	1.6	1.6	1.5	1.5	1.5	1.4	1.4	1.4	1.4	1.3
139	24.6	17.3	13.5	11.1	9.5	8.3	7.4	6.6	6	5.5	5.1	4.7	4.4	4.2	3.9	3.7	3.5	3.3	3.2	3	2.9	2.8	2.7	2.6	2.5	2.4	2.3	2.2	2.2	2.1	2	2	1.9	1.9	1.8	1.8	1.7	1.7	1.7	1.6	1.6	1.5	1.5	1.5	1.4	1.4	1.4	1.4	1.3
140	23.9	17	13.3	11	9.4	8.2	7.3	6.6	6	5.5	5.1	4.7	4.4	4.1	3.9	3.7	3.5	3.3	3.2	3	2.9	2.8	2.7	2.6	2.5	2.4	2.3	2.2	2.2	2.1	2	2	1.9	1.9	1.8	1.8	1.7	1.7	1.7	1.6	1.6	1.5	1.5	1.5	1.4	1.4	1.4	1.4	1.3
141	22.2	16.1	12.8	10.7	9.2	8	7.2	6.5	5.9	5.4	5	4.7	4.4	4.1	3.9	3.7	3.5	3.3	3.1	3	2.9	2.8	2.7	2.6	2.5	2.4	2.3	2.2	2.2	2.1	2	2	1.9	1.9	1.8	1.8	1.7	1.7	1.6	1.6	1.6	1.5	1.5	1.5	1.4	1.4	1.4	1.4	1.3
142	23.8	16.9	13.3	11	9.4	8.2	7.3	6.6	6	5.5	5.1	4.7	4.4	4.1	3.9	3.7	3.5	3.3	3.2	3	2.9	2.8	2.7	2.6	2.5	2.4	2.3	2.2	2.2	2.1	2	2	1.9	1.9	1.8	1.8	1.7	1.7	1.6	1.6	1.6	1.5	1.5	1.5	1.4	1.4	1.4	1.4	1.3
143	22	16.1	12.8	10.6	9.1	8	7.1	6.4	5.9	5.4	5	4.7	4.4	4.1	3.9	3.7	3.5	3.3	3.1	3	2.9	2.8	2.7	2.6	2.5	2.4	2.3	2.2	2.2	2.1	2	2	1.9	1.9	1.8	1.8	1.7	1.7	1.6	1.6	1.6	1.5	1.5	1.5	1.4	1.4	1.4	1.4	1.3
144	14.5	11.8	9.9	8.6	7.6	6.8	6.2	5.7	5.2	4.9	4.5	4.2	4	3.8	3.6	3.4	3.2	3.1	3	2.8	2.7	2.6	2.5	2.4	2.3	2.3	2.2	2.1	2.1	2	1.9	1.9	1.8	1.8	1.7	1.7	1.7	1.6	1.6	1.6	1.5	1.5	1.5	1.4	1.4	1.4	1.3	1.3	1.3
145	44.8	41.6	28.1	20.1	15.8	13.1	11.2	9.8	8.7	7.8	7.1	6.6	6.1	12	10.4	9.2	8.2	7.4	6.8	6.3	5.8	5.4	5.1	4.8	4.5	4.3	4.1	3.9	3.7	3.5	3.4	3.3	3.1	3	2.9	2.8	51.4	27.8	24	18	14.5	12.2	10.5	9.3	8.3	7.5	6.9	6.3	5.9
146	35.9	29.6	20.6	16.1	13.2	11.2	9.8	8.7	7.8	7.1	6.5	6	5.6	5.2	4.9	4.6	4.4	4.1	3.9	3.8	3.6	3.4	3.3	3.2	3	2.9	2.8	2.7	2.6	2.6	2.5	2.4	2.3	2.3	2.2	2.2	35.7	23.1	17.4	14.1	11.9	10.3	9.1	8.1	7.4	6.7	6.2	5.7	5.4
147	39.8	33.7	22.2	16.9	13.7	11.5	10	8.8	7.9	7.2	6.6	6.1	5.6	5.4	5.1	4.8	4.5	4.3	4	3.8	3.7	3.5	3.3	3.2	3.1	3	2.9	2.8	2.7	2.6	2.5	2.4	2.4	2.3	2.2	2.2	42.7	25.2	19.1	15.1	12.5	10.7	9.4	8.3	7.5	6.9	6.3	5.8	5.4
148	28.4	19.9	15.5	12.7	10.8	9.4	8.4	7.5	6.9	6.3	5.8	5.4	5	4.7	4.5	4.2	4	3.8	3.6	3.5	3.3	3.2	3	2.9	2.8	2.7	2.6	2.5	2.5	2.4	2.3	2.3	2.2	2.1	2.1	2	18.6	14.7	12.2	10.5	9.2	8.2	7.4	6.7	6.2	5.7	5.3	5	4.7
149	28	19.5	15.2	12.5	10.6	9.3	8.2	7.4	6.7	6.2	5.7	5.3	4.9	4.6	4.4	4.1	3.9	3.7	3.6	3.4	3.2	3.1	3	2.9	2.8	2.7	2.6	2.5	2.4	2.3	2.3	2.2	2.2	2.1	2	2	20	15.5	12.7	10.8	9.4	8.3	7.5	6.8	6.2	5.7	5.3	5	4.7
150	26.5	18.7	14.6	12.1	10.3	9	8	7.2	6.6	6	5.6	5.2	4.8	4.5	4.3	4	3.8	3.6	3.5	3.3	3.2	3	2.9	2.8	2.7	2.6	2.5	2.4	2.4	2.3	2.2	2.2	2.1	2	2	1.9	5.6	5.2	4.9	4.6	4.3	4.1	3.8	3.7	3.5	3.3	3.2	3.1	2.9
151	27.2	18.9	14.7	12.1	10.3	9	8	7.2	6.5	6	5.5	5.1	4.8	4.5	4.2	4	3.8	3.6	3.4	3.3	3.1	3	2.9	2.8	2.7	2.6	2.5	2.4	2.3	2.3	2.2	2.1	2.1	2	2	1.9	10.6	9.2	8.2	7.3	6.6	6.1	5.6	5.2	4.9	4.6	4.3	4.1	3.8
152	26.7	18.7	14.5	12	10.2	8.9	7.9	7.1	6.5	5.9	5.5	5.1	4.8	4.5	4.2	4	3.8	3.6	3.4	3.3	3.1	3	2.9	2.8	2.7	2.6	2.5	2.4	2.3	2.3	2.2	2.1	2.1	2	2	1.9	6.4	5.8	5.4	5	4.7	4.4	4.2	3.9	3.7	3.5	3.4	3.2	3.1
153	25.6	18.1	14.2	11.7	10	8.7	7.8	7	6.4	5.8	5.4	5	4.7	4.4	4.2	3.9	3.7	3.5	3.4	3.2	3.1	3	2.8	2.7	2.6	2.5	2.5	2.4	2.3	2.2	2.2	2.1	2	2	1.9	1.9	1.8	1.8	1.8	1.7	1.7	1.6	1.6	1.6	1.5	1.5	1.5	1.4	1.4
154	23.7	17.2	13.6	11.3	9.7	8.5	7.6	6.8	6.2	5.7	5.3	4.9	4.6	4.3	4.1	3.9	3.7	3.5	3.3	3.2	3	2.9	2.8	2.7	2.6	2.5	2.4	2.4	2.3	2.2	2.1	2.1	2	2	1.9	1.9	1.8	1.8	1.7	1.7	1.7	1.6	1.6	1.6	1.5	1.5	1.5	1.4	1.4
155	25.7	18.1	14.1	11.7	9.9	8.7	7.7	6.9	6.3	5.8	5.4	5	4.6	4.4	4.1	3.9	3.7	3.5	3.3	3.2	3.1	2.9	2.8	2.7	2.6	2.5	2.4	2.4	2.3	2.2	2.1	2.1	2	2	1.9	1.9	1.8	1.8	1.7	1.7	1.7	1.6	1.6	1.5	1.5	1.5	1.5	1.4	1.4
156	25.8	18.1	14.1	11.6	9.9	8.6	7.7	6.9	6.3	5.8	5.3	4.9	4.6	4.3	4.1	3.9	3.7	3.5	3.3	3.2	3	2.9	2.8	2.7	2.6	2.5	2.4	2.3	2.3	2.2	2.1	2.1	2	2	1.9	1.9	1.8	1.8	1.7	1.7	1.6	1.6	1.6	1.5	1.5	1.5	1.4	1.4	1.4
157	25.3	17.8	13.9	11.5	9.8	8.6	7.6	6.8	6.2	5.7	5.3	4.9	4.6	4.3	4.1	3.8	3.6	3.5	3.3	3.1	3	2.9	2.8	2.7	2.6	2.5	2.4	2.3	2.2	2.2	2.1	2.1	2	1.9	1.9	1.8	1.8	1.8	1.7	1.7	1.6	1.6	1.6	1.5	1.5	1.5	1.4	1.4	1.4
158	25.5	17.9	13.9	11.5	9.8	8.5	7.6	6.8	6.2	5.7	5.3	4.9	4.6	4.3	4	3.8	3.6	3.4	3.3	3.1	3	2.9	2.8	2.7	2.6	2.5	2.4	2.3	2.2	2.2	2.1	2	2	1.9	1.9	1.8	1.8	1.7	1.7	1.7	1.6	1.6	1.6	1.5	1.5	1.5	1.4	1.4	1.4
159	25	17.6	13.8	11.3	9.7	8.4	7.5	6.8	6.1	5.6	5.2	4.8	4.5	4.2	4	3.8	3.6	3.4	3.3	3.1	3	2.9	2.7	2.6	2.5	2.5	2.4	2.3	2.2	2.2	2.1	2	2	1.9	1.9	1.8	1.8	1.7	1.7	1.6	1.6	1.6	1.5	1.5	1.5	1.4	1.4	1.4	1.4
160	25.1	17.6	13.7	11.3	9.6	8.4	7.5	6.7	6.1	5.6	5.2	4.8	4.5	4.2	4	3.8	3.6	3.4	3.2	3.1	3	2.8	2.7	2.6	2.5	2.4	2.4	2.3	2.2	2.1	2.1	2	2	1.9	1.9	1.8	1.8	1.7	1.7	1.6	1.6	1.6	1.5	1.5	1.5	1.4	1.4	1.4	1.4
161	20.3	15.2	12.2	10.3	8.9	7.8	7	6.3	5.8	5.3	4.9	4.6	4.3	4.1	3.8	3.6	3.4	3.3	3.1	3	2.9	2.8	2.6	2.6	2.5	2.4	2.3	2.2	2.2	2.1	2	2	1.9	1.9	1.8	1.8	1.7	1.7	1.6	1.6	1.6	1.5	1.5	1.5	1.4	1.4	1.4	1.4	1.3
162	15.2	12.3	10.3	8.9	7.8	7	6.3	5.8	5.3	4.9	4.6	4.3	4	3.8	3.6	3.4	3.3	3.1	3	2.9	2.7	2.6	2.5	2.4	2.4	2.3	2.2	2.1	2.1	2	2	1.9	1.9	1.8	1.8	1.7	1.7	1.6	1.6	1.6	1.5	1.5	1.5	1.4	1.4	1.4	1.3	1.3	1.3
163	50.6	47.5	34.3	23.2	17.8	14.5	12.3	10.7	9.4	8.5	7.7	7	6.5	15.8	13.2	11.4	10	8.9	8	7.3	6.7	6.2	5.8	5.4	5.1	4.8	4.6	4.3	4.1	3.9	3.8	3.6	3.4	3.3	3.2	3.1	54.9	29.2	26.8	19.7	15.7	13.1	11.3	9.9	8.9	8	7.3	6.7	6.2
164	51.4	50.2	39.1	24.8	18.6	15	12.6	10.9	9.6	8.6	7.8	7.1	6.5	21.5	16.7	13.8	11.7	10.2	9.1	8.2	7.4	6.8	6.3	5.9	5.5	5.1	4.8	4.6	4.3	4.1	3.9	3.8	3.6	3.4	3.3	3.2	60	31.7	31	21.6	16.8	13.8	11.8	10.3	9.1	8.2	7.5	6.8	6.3
165	46.1	42.1	29.2	20.7	16.2	13.4	11.4	10	8.9	8	7.3	6.7	6.2	13.5	11.5	10.1	8.9	8	7.3	6.7	6.2	5.8	5.4	5.1	4.8	4.5	4.3	4.1	3.9	3.7	3.5	3.4	3.3	3.1	3	2.9	51.1	28	24.2	18.2	14.7	12.4	10.7	9.4	8.4	7.6	7	6.4	6
166	43.7	38.8	26.2	19.2	15.2	12.7	10.9	9.6	8.5	7.7	7	6.5	6	10.9	9.6	8.6	7.7	7	6.5	6	5.6	5.2	4.9	4.6	4.4	4.2	4	3.8	3.6	3.5	3.3	3.2	3.1	3	2.9	2.8	46.3	26.6	22.3	17.1	13.9	11.8	10.2	9.1	8.1	7.4	6.8	6.2	5.8
167	27.6	19.7	15.5	12.9	11	9.6	8.6	7.7	7	6.5	6	5.6	5.2	4.9	4.6	4.4	4.1	3.9	3.7	3.6	3.4	3.3	3.2	3	2.9	2.8	2.7	2.6	2.6	2.5	2.4	2.3	2.3	2.2	2.2	2.1	13.4	11.4	9.9	8.8	7.9	7.2	6.6	6.1	5.6	5.3	4.9	4.7	4.4
168	27.7	19.7	15.5	12.8	10.9	9.6	8.5	7.7	7	6.4	5.9	5.5	5.1	4.8	4.6	4.3	4.1	3.9	3.7	3.5	3.4	3.2	3.1	3	2.9	2.8	2.7	2.6	2.5	2.5	2.4	2.3	2.2	2.2	2.1	2.1	12.3	10.6	9.3	8.3	7.5	6.8	6.3	5.8	5.4	5.1	4.8	4.5	4.3
169	28.4	19.9	15.6	12.8	10.9	9.5	8.5	7.6	6.9	6.4	5.9	5.5	5.1	4.8	4.5	4.3	4	3.8	3.7	3.5	3.4	3.2	3.1	3	2.9	2.8	2.7	2.6	2.5	2.4	2.4	2.3	2.2	2.2	2.1	2.1	12.8	10.9	9.5	8.4	7.6	6.9	6.3	5.9	5.5	5.1	4.8	4.5	4.3
170	27.2	19.3	15.2	12.5	10.7	9.3	8.3	7.5	6.8	6.3	5.8	5.4	5	4.7	4.4	4.2	4	3.8	3.6	3.5	3.3	3.2	3	2.9	2.8	2.7	2.6	2.5	2.5	2.4	2.3	2.3	2.2	2.1	2.1	2	7.1	6.5	6	5.6	5.2	4.9	4.6	4.3	4.1	3.9	3.7	3.5	3.4
171	26.4	18.9	14.8	12.3	10.5	9.2	8.2	7.4	6.7	6.2	5.7	5.3	4.9	4.6	4.4	4.1	3.9	3.7	3.6	3.4	3.3	3.1	3	2.9	2.8	2.7	2.6	2.5	2.4	2.4	2.3	2.2	2.2	2.1	2	2	1.9	1.9	1.9	1.8	1.8	1.7	1.7	1.7	1.6	1.6	1.6	1.5	1.5
172	25.1	18.2	14.4	11.9	10.2	9	8	7.2	6.6	6	5.6	5.2	4.9	4.6	4.3	4.1	3.9	3.7	3.5	3.3	3.2	3.1	3	2.8	2.7	2.6	2.6	2.5	2.4	2.3	2.3	2.2	2.1	2.1	2	2	1.9	1.9	1.8	1.8	1.7	1.7	1.7	1.6	1.6	1.6	1.5	1.5	1.5
173	26.4	18.7	14.6	12.1	10.3	9	8	7.2	6.6	6	5.6	5.2	4.8	4.5	4.3	4.1	3.8	3.7	3.5	3.3	3.2	3.1	2.9	2.8	2.7	2.6	2.5	2.5	2.4	2.3	2.2	2.2	2.1	2.1	2	1.9	1.9	1.9	1.8	1.8	1.7	1.7	1.7	1.6	1.6	1.5	1.5	1.5	1.5
174	26.1	18.5	14.5	11.9	10.2	8.9	7.9	7.1	6.5	6	5.5	5.1	4.8	4.5	4.2	4	3.8	3.6	3.4	3.3	3.1	3	2.9	2.8	2.7	2.6	2.5	2.4	2.4	2.3	2.2	2.1	2.1	2	2	1.9	1.9	1.8	1.8	1.7	1.7	1.7	1.6	1.6	1.6	1.5	1.5	1.5	1.4
175	25.3	18	14.2	11.7	10	8.8	7.8	7	6.4	5.9	5.4	5	4.7	4.4	4.2	3.9	3.7	3.6	3.4	3.2	3.1	3	2.9	2.8	2.7	2.6	2.5	2.4	2.3	2.2	2.2	2.1	2.1	2	1.9	1.9	1.9	1.8	1.8	1.7	1.7	1.6	1.6	1.6	1.5	1.5	1.5	1.5	1.4
176	25.8	18.2	14.2	11.7	10	8.7	7.7	7	6.3	5.8	5.4	5	4.7	4.4	4.1	3.9	3.7	3.5	3.4	3.2	3.1	2.9	2.8	2.7	2.6	2.5	2.4	2.4	2.3	2.2	2.2	2.1	2	2	1.9	1.9	1.8	1.8	1.7	1.7	1.7	1.6	1.6	1.6	1.5	1.5	1.5	1.4	1.4
177	26.5	18.4	14.3	11.7	10	8.7	7.7	6.9	6.3	5.8	5.3	5	4.6	4.4	4.1	3.9	3.7	3.5	3.3	3.2	3	2.9	2.8	2.7	2.6	2.5	2.4	2.3	2.3	2.2	2.1	2.1	2	2	1.9	1.9	1.8	1.8	1.7	1.7	1.6	1.6	1.6	1.5	1.5	1.5	1.4	1.4	1.4
178	26.3	18.2	14.1	11.6	9.9	8.6	7.6	6.9	6.2	5.7	5.3	4.9	4.6	4.3	4	3.8	3.6	3.4	3.3	3.1	3	2.9	2.8	2.7	2.6	2.5	2.4	2.3	2.2	2.2	2.1	2	2	1.9	1.9	1.8	3.8	3.6	3.4	3.3	3.1	3	2.9	2.8	2.7	2.6	2.5	2.4	2.3
179	25.2	17.7	13.8	11.3	9.7	8.4	7.5	6.7	6.1	5.6	5.2	4.8	4.5	4.2	4	3.8	3.6	3.4	3.2	3.1	3	2.8	2.7	2.6	2.5	2.4	2.4	2.3	2.2	2.1	2.1	2	2	1.9	1.9	1.8	1.8	1.7	1.7	1.6	1.6	1.6	1.5	1.5	1.5	1.4	1.4	1.4	1.4
180	23	16.6	13.1	10.8	9.3	8.1	7.2	6.5	5.9	5.5	5	4.7	4.4	4.1	3.9	3.7	3.5	3.3	3.2	3	2.9	2.8	2.7	2.6	2.5	2.4	2.3	2.2	2.2	2.1	2	2	1.9	1.9	1.8	1.8	1.7	1.7	1.6	1.6	1.6	1.5	1.5	1.5	1.4	1.4	1.4	1.4	1.3
181	69.4	84.1	81	57.3	30.5	21.8	17.1	14.2	12.1	23	17.9	14.7	12.5	50	28.8	21	16.7	13.9	11.9	10.4	9.3	8.4	7.7	8.1	8.1	7.4	6.8	6.3	5.9	5.5	5.2	4.9	4.6	4.4	4.2	4	90.8	64.5	89.7	35.3	23.9	18.4	15	12.7	11.1	9.8	8.8	8	7.3
182	63.9	70	63	40.3	25.8	19.3	15.6	13.1	11.3	11.3	10	8.9	8.1	36	24.1	18.5	15	12.7	11	9.8	8.8	8	7.3	6.7	6.2	5.8	5.4	5.1	4.8	4.6	4.4	4.2	4	3.8	3.6	3.5	81.2	52.5	66.2	31.7	22.3	17.4	14.3	12.2	10.7	9.5	8.5	7.8	7.1
183	64.3	71.2	64.3	41.9	26.2	19.5	15.7	13.2	11.3	11.3	9.9	8.9	8.1	37.5	24.6	18.7	15.2	12.8	11.1	9.8	8.8	7.9	7.3	6.7	6.2	5.8	5.4	5.1	4.8	4.6	4.3	4.1	4	3.8	3.6	3.5	82.8	53.5	66.5	31.5	22.1	17.3	14.2	12.1	10.6	9.4	8.5	7.7	7.1
184	39.7	34.4	23.3	17.9	14.6	12.4	10.8	9.5	8.6	7.8	7.1	6.6	6.1	10.2	9.1	8.2	7.5	6.9	6.4	5.9	5.5	5.2	4.9	4.6	4.4	4.2	4	3.8	3.7	3.5	3.4	3.2	3.1	3	2.9	2.8	46.4	27.4	23	17.7	14.5	12.3	10.7	9.5	8.5	7.7	7.1	6.5	6.1
185	31.7	25.2	18.9	15.2	12.8	11.1	9.8	8.7	7.9	7.2	6.6	6.2	5.7	5.5	5.2	4.9	4.6	4.4	4.2	4	3.8	3.6	3.5	3.4	3.2	3.1	3	2.9	2.8	2.7	2.6	2.6	2.5	2.4	2.3	2.3	34.3	23.2	17.8	14.5	12.3	10.7	9.5	8.5	7.7	7.1	6.5	6	5.6
186	33.4	26.6	19.6	15.6	13.1	11.2	9.9	8.8	8	7.3	6.7	6.2	5.8	5.6	5.2	4.9	4.6	4.4	4.2	4	3.8	3.6	3.5	3.4	3.2	3.1	3	2.9	2.8	2.7	2.6	2.6	2.5	2.4	2.3	2.3	35.4	23.5	17.9	14.6	12.3	10.7	9.5	8.5	7.7	7	6.5	6	5.6
187	29.2	21.1	16.5	13.6	11.6	10.1	9	8.1	7.4	6.8	6.2	5.8	5.4	5.1	4.8	4.5	4.3	4.1	3.9	3.7	3.6	3.4	3.3	3.2	3	2.9	2.8	2.8	2.7	2.6	2.5	2.4	2.4	2.3	2.2	2.2	22.1	17.1	14	11.9	10.3	9.2	8.2	7.5	6.9	6.3	5.9	5.5	5.1
188	28.7	20.4	16	13.2	11.3	9.9	8.8	7.9	7.2	6.6	6.1	5.7	5.3	5	4.7	4.4	4.2	4	3.8	3.7	3.5	3.4	3.2	3.1	3	2.9	2.8	2.7	2.6	2.5	2.5	2.4	2.3	2.3	2.2	2.1	17	13.9	11.8	10.2	9.1	8.1	7.4	6.8	6.2	5.8	5.4	5.1	4.8
189	26.6	19.3	15.3	12.7	10.9	9.6	8.5	7.7	7	6.4	6	5.5	5.2	4.9	4.6	4.3	4.1	3.9	3.7	3.6	3.4	3.3	3.2	3	2.9	2.8	2.7	2.6	2.6	2.5	2.4	2.3	2.3	2.2	2.2	2.1	2.7	2.6	2.5	2.4	2.4	2.3	2.2	2.2	2.1	2.1	2	2	1.9
190	25.2	18.5	14.7	12.3	10.6	9.3	8.3	7.5	6.8	6.3	5.8	5.4	5.1	4.8	4.5	4.2	4	3.8	3.7	3.5	3.3	3.2	3.1	3	2.9	2.8	2.7	2.6	2.5	2.4	2.4	2.3	2.2	2.2	2.1	2.1	2	2	1.9	1.9	1.8	1.8	1.7	1.7	1.7	1.6	1.6	1.6	1.5
191	25.9	18.7	14.8	12.3	10.6	9.2	8.2	7.4	6.8	6.2	5.8	5.4	5	4.7	4.4	4.2	4	3.8	3.6	3.5	3.3	3.2	3	2.9	2.8	2.7	2.6	2.6	2.5	2.4	2.3	2.3	2.2	2.1	2.1	2	2	1.9	1.9	1.8	1.8	1.8	1.7	1.7	1.6	1.6	1.6	1.5	1.5
192	25.7	18.5	14.6	12.1	10.4	9.1	8.1	7.3	6.7	6.1	5.7	5.3	4.9	4.6	4.4	4.1	3.9	3.7	3.5	3.4	3.2	3.1	3	2.9	2.8	2.7	2.6	2.5	2.4	2.4	2.3	2.2	2.2	2.1	2	2	1.9	1.9	1.8	1.8	1.8	1.7	1.7	1.7	1.6	1.6	1.6	1.5	1.5
193	24.8	18	14.2	11.8	10.1	8.9	7.9	7.1	6.5	6	5.5	5.2	4.8	4.5	4.3	4	3.8	3.6	3.5	3.3	3.2	3.1	2.9	2.8	2.7	2.6	2.5	2.5	2.4	2.3	2.2	2.2	2.1	2.1	2	2	1.9	1.9	1.8	1.8	1.7	1.7	1.7	1.6	1.6	1.6	1.5	1.5	1.5
194	24.9	17.9	14.1	11.7	10	8.8	7.8	7.1	6.4	5.9	5.5	5.1	4.7	4.5	4.2	4	3.8	3.6	3.4	3.3	3.1	3	2.9	2.8	2.7	2.6	2.5	2.4	2.3	2.3	2.2	2.1	2.1	2	2	1.9	1.9	1.8	1.8	1.7	1.7	1.7	1.6	1.6	1.6	1.5	1.5	1.5	1.4
195	26.1	18.4	14.3	11.8	10.1	8.8	7.8	7	6.4	5.9	5.4	5	4.7	4.4	4.2	3.9	3.7	3.5	3.4	3.2	3.1	3	2.8	2.7	2.6	2.5	2.5	2.4	2.3	2.2	2.2	2.1	2	2	1.9	1.9	1.8	1.8	1.8	1.7	1.7	1.6	1.6	1.6	1.5	1.5	1.5	1.4	1.4
196	26.3	18.3	14.2	11.7	10	8.7	7.7	6.9	6.3	5.8	5.3	5	4.6	4.3	4.1	3.9	3.7	3.5	3.3	3.2	3	2.9	2.8	2.7	2.6	2.5	2.4	2.3	2.3	2.2	2.1	2.1	2	2	1.9	1.9	5	4.7	4.4	4.1	3.9	3.7	3.5	3.4	3.2	3.1	2.9	2.8	2.7
197	25.9	18	14	11.5	9.8	8.5	7.6	6.8	6.2	5.7	5.2	4.9	4.5	4.3	4	3.8	3.6	3.4	3.3	3.1	3	2.9	2.7	2.6	2.5	2.5	2.4	2.3	2.2	2.2	2.1	2	2	1.9	1.9	1.8	2.5	2.4	2.3	2.3	2.2	2.1	2.1	2	1.9	1.9	1.8	1.8	1.8
198	24.8	17.4	13.6	11.2	9.5	8.3	7.4	6.6	6	5.5	5.1	4.7	4.4	4.2	3.9	3.7	3.5	3.3	3.2	3	2.9	2.8	2.7	2.6	2.5	2.4	2.3	2.2	2.2	2.1	2	2	1.9	1.9	1.8	1.8	1.7	1.7	1.7	1.6	1.6	1.5	1.5	1.5	1.4	1.4	1.4	1.4	1.3
199	86.1	94.4	94.4	74.5	33.8	26.6	20.1	16.2	13.7	47.5	28.7	21.2	16.9	75.6	33.9	23.7	18.4	15.3	13	11.3	10.1	9	11.1	36.7	54.8	45.7	32.1	22.8	17.9	14.8	12.7	11.1	9.9	8.9	8.1	7.4	94.4	76.3	94.4	42.4	27.1	20.3	16.4	13.8	11.9	10.5	9.4	8.5	7.8
200	76.3	90.7	89.6	66.2	32.7	23.1	18.1	14.9	12.7	28.1	20.8	16.7	14	54.5	30.5	22	17.4	14.5	12.4	10.9	9.7	8.7	8	11.1	13.6	11.8	10.4	9.3	8.4	7.7	7.1	6.6	6.1	5.7	5.4	5.1	93.9	68.4	93.9	40.9	26.4	20	16.1	13.6	11.8	10.4	9.3	8.4	7.7
201	46.4	42	31.2	22.4	17.6	14.6	12.5	10.9	9.7	9	8.2	7.5	6.9	17	14.2	12.2	10.7	9.5	8.6	7.9	7.2	6.7	6.2	5.8	5.5	5.2	4.9	4.6	4.4	4.2	4	3.9	3.7	3.6	3.4	3.3	58.3	31.2	28.9	21.2	16.9	14.1	12.1	10.7	9.5	8.6	7.8	7.2	6.7
202	30.6	24.3	18.7	15.3	13	11.3	10	9	8.1	7.5	6.9	6.4	6	5.8	5.4	5.1	4.8	4.6	4.4	4.2	4	3.8	3.7	3.5	3.4	3.3	3.2	3	3	2.9	2.8	2.7	2.6	2.5	2.5	2.4	35.6	24.3	18.7	15.3	13	11.3	10	9	8.1	7.5	6.9	6.4	6
203	31.9	25.7	19.5	15.8	13.3	11.5	10.2	9.1	8.3	7.5	7	6.5	6	5.9	5.6	5.2	4.9	4.7	4.5	4.2	4.1	3.9	3.7	3.6	3.4	3.3	3.2	3.1	3	2.9	2.8	2.7	2.6	2.6	2.5	2.4	37.2	24.9	19	15.5	13.1	11.4	10.1	9	8.2	7.5	6.9	6.4	6
204	35.6	28.9	21.1	16.8	14	12	10.5	9.4	8.5	7.7	7.1	6.6	6.1	6.1	5.7	5.4	5.1	4.8	4.6	4.3	4.1	4	3.8	3.6	3.5	3.4	3.2	3.1	3	2.9	2.8	2.8	2.7	2.6	2.5	2.5	39.4	25.7	19.8	16	13.4	11.6	10.2	9.1	8.3	7.6	7	6.5	6
205	29.7	22	17.3	14.3	12.2	10.7	9.5	8.5	7.8	7.1	6.6	6.1	5.7	5.4	5.1	4.8	4.6	4.3	4.1	3.9	3.8	3.6	3.5	3.3	3.2	3.1	3	2.9	2.8	2.7	2.7	2.6	2.5	2.4	2.4	2.3	23.7	18.3	14.9	12.7	11	9.8	8.8	8	7.3	6.7	6.2	5.8	5.5
206	25.8	19.3	15.5	13	11.3	9.9	8.9	8	7.3	6.8	6.3	5.8	5.5	5.1	4.9	4.6	4.4	4.2	4	3.8	3.6	3.5	3.4	3.2	3.1	3	2.9	2.8	2.7	2.6	2.6	2.5	2.4	2.4	2.3	2.2	7	6.5	6	5.6	5.3	5	4.7	4.5	4.2	4	3.9	3.7	3.6
207	24.8	18.7	15.1	12.7	11	9.7	8.6	7.8	7.2	6.6	6.1	5.7	5.3	5	4.7	4.5	4.3	4.1	3.9	3.7	3.5	3.4	3.3	3.2	3	2.9	2.8	2.7	2.7	2.6	2.5	2.4	2.4	2.3	2.2	2.2	2.1	2.1	2	2	1.9	1.9	1.9	1.8	1.8	1.7	1.7	1.7	1.6
208	25.7	19	15.2	12.7	10.9	9.6	8.6	7.8	7.1	6.5	6	5.6	5.3	5	4.7	4.4	4.2	4	3.8	3.6	3.5	3.4	3.2	3.1	3	2.9	2.8	2.7	2.6	2.5	2.5	2.4	2.3	2.3	2.2	2.1	2.1	2	2	1.9	1.9	1.9	1.8	1.8	1.7	1.7	1.7	1.6	1.6
209	24.3	18.1	14.6	12.2	10.6	9.3	8.3	7.5	6.9	6.3	5.9	5.5	5.1	4.8	4.5	4.3	4.1	3.9	3.7	3.5	3.4	3.3	3.1	3	2.9	2.8	2.7	2.6	2.6	2.5	2.4	2.3	2.3	2.2	2.1	2.1	2	2	1.9	1.9	1.9	1.8	1.8	1.7	1.7	1.7	1.6	1.6	1.6
210	24	17.9	14.3	12	10.4	9.1	8.2	7.4	6.7	6.2	5.7	5.4	5	4.7	4.4	4.2	4	3.8	3.6	3.5	3.3	3.2	3.1	3	2.9	2.8	2.7	2.6	2.5	2.4	2.3	2.3	2.2	2.2	2.1	2	2	1.9	1.9	1.9	1.8	1.8	1.7	1.7	1.7	1.6	1.6	1.6	1.5
211	22.9	17.2	13.8	11.6	10	8.8	7.9	7.2	6.5	6	5.6	5.2	4.9	4.6	4.3	4.1	3.9	3.7	3.5	3.4	3.2	3.1	3	2.9	2.8	2.7	2.6	2.5	2.4	2.4	2.3	2.2	2.2	2.1	2	2	1.9	1.9	1.9	1.8	1.8	1.7	1.7	1.7	1.6	1.6	1.6	1.5	1.5
212	24.5	17.8	14.2	11.8	10.1	8.9	7.9	7.2	6.5	6	5.5	5.2	4.8	4.5	4.3	4.1	3.8	3.7	3.5	3.3	3.2	3.1	2.9	2.8	2.7	2.6	2.6	2.5	2.4	2.3	2.3	2.2	2.1	2.1	2	2	1.9	1.9	1.8	1.8	1.7	1.7	1.7	1.6	1.6	1.6	1.5	1.5	1.5
213	25.9	18.4	14.4	11.9	10.2	8.9	7.9	7.1	6.5	5.9	5.5	5.1	4.8	4.5	4.2	4	3.8	3.6	3.4	3.3	3.1	3	2.9	2.8	2.7	2.6	2.5	2.4	2.3	2.3	2.2	2.1	2.1	2	2	1.9	1.9	1.8	1.8	1.7	1.7	1.7	1.6	1.6	1.6	1.5	1.5	1.5	1.4
214	26	18.2	14.2	11.7	10	8.7	7.8	7	6.4	5.8	5.4	5	4.7	4.4	4.1	3.9	3.7	3.5	3.4	3.2	3.1	2.9	2.8	2.7	2.6	2.5	2.4	2.4	2.3	2.2	2.2	2.1	2	2	1.9	1.9	1.8	1.8	1.7	1.7	1.7	1.6	1.6	1.6	1.5	1.5	1.5	1.4	1.4
215	25.6	17.9	14	11.5	9.8	8.5	7.6	6.8	6.2	5.7	5.3	4.9	4.6	4.3	4	3.8	3.6	3.4	3.3	3.1	3	2.9	2.8	2.7	2.6	2.5	2.4	2.3	2.2	2.2	2.1	2	2	1.9	1.9	1.8	1.8	1.7	1.7	1.7	1.6	1.6	1.5	1.5	1.5	1.5	1.4	1.4	1.4
216	23.9	17	13.3	11	9.4	8.2	7.3	6.6	6	5.5	5.1	4.7	4.4	4.1	3.9	3.7	3.5	3.3	3.2	3	2.9	2.8	2.7	2.6	2.5	2.4	2.3	2.2	2.2	2.1	2	2	1.9	1.9	1.8	1.8	1.7	1.7	1.6	1.6	1.6	1.5	1.5	1.5	1.4	1.4	1.4	1.4	1.3
217	85.3	98	98	78.7	38.3	27.4	20.7	16.8	14.1	45.8	28.7	21.4	17.2	67.6	33.9	24	18.8	15.5	13.2	11.6	10.3	9.3	8.9	21.3	30	23	18.2	15.1	13	11.4	10.1	9.1	8.3	7.6	7.1	6.6	98	77.2	98	46.6	30.4	22.3	17.8	14.8	12.7	11.2	10	9	8.2
218	56.7	54.7	46	29.2	21.7	17.4	14.5	12.5	11	16.5	14	12.1	10.7	30.2	22.2	17.7	14.8	12.7	11.2	10	9	8.2	7.5	7	6.5	6.1	5.7	5.4	5.1	4.8	4.6	4.4	4.2	4	3.9	3.7	71.3	44	49.1	29.7	21.9	17.5	14.7	12.6	11.1	9.9	8.9	8.2	7.5
219	30.1	23.8	18.7	15.4	13.2	11.5	10.2	9.2	8.4	7.7	7.1	6.6	6.2	6	5.6	5.3	5	4.8	4.5	4.3	4.1	4	3.8	3.7	3.5	3.4	3.3	3.2	3.1	3	2.9	2.8	2.7	2.7	2.6	2.5	33.8	23.9	19	15.7	13.3	11.6	10.3	9.3	8.4	7.7	7.2	6.7	6.2
220	27.1	20.6	16.6	14	12.2	10.7	9.6	8.7	8	7.3	6.8	6.4	6	5.6	5.3	5	4.8	4.5	4.3	4.1	4	3.8	3.7	3.5	3.4	3.3	3.2	3.1	3	2.9	2.8	2.7	2.7	2.6	2.5	2.4	21.7	17.4	14.5	12.5	11	9.8	8.9	8.1	7.5	6.9	6.4	6	5.7
221	28.9	21.6	17.3	14.5	12.5	11	9.8	8.9	8.1	7.4	6.9	6.4	6	5.7	5.3	5.1	4.8	4.6	4.4	4.2	4	3.8	3.7	3.5	3.4	3.3	3.2	3.1	3	2.9	2.8	2.7	2.7	2.6	2.5	2.5	22.7	18	15	12.8	11.2	10	9	8.2	7.6	7	6.5	6.1	5.7
222	29.2	21.6	17.3	14.5	12.5	11	9.8	8.9	8.1	7.4	6.9	6.4	6	5.7	5.3	5.1	4.8	4.6	4.4	4.2	4	3.8	3.7	3.5	3.4	3.3	3.2	3.1	3	2.9	2.8	2.7	2.7	2.6	2.5	2.5	22.9	18.1	15	12.9	11.3	10	9.1	8.3	7.6	7	6.5	6.1	5.7
223	26.5	20.1	16.3	13.8	11.9	10.5	9.4	8.6	7.8	7.2	6.7	6.2	5.8	5.5	5.2	4.9	4.7	4.5	4.3	4.1	3.9	3.7	3.6	3.5	3.3	3.2	3.1	3	2.9	2.8	2.8	2.7	2.6	2.5	2.5	2.4	12.7	11.1	9.9	8.9	8.1	7.5	6.9	6.4	6	5.7	5.3	5	4.8
224	24.6	18.9	15.5	13.1	11.4	10.1	9.1	8.2	7.5	7	6.5	6	5.6	5.3	5	4.8	4.5	4.3	4.1	3.9	3.8	3.6	3.5	3.4	3.2	3.1	3	2.9	2.8	2.8	2.7	2.6	2.5	2.5	2.4	2.3	5.7	5.3	5	4.8	4.5	4.3	4.1	4	3.8	3.6	3.5	3.4	3.3
225	23.1	17.9	14.7	12.5	10.9	9.7	8.7	7.9	7.3	6.7	6.2	5.8	5.5	5.1	4.9	4.6	4.4	4.2	4	3.8	3.7	3.5	3.4	3.3	3.1	3	2.9	2.8	2.8	2.7	2.6	2.5	2.5	2.4	2.3	2.3	2.2	2.2	2.1	2.1	2	2	1.9	1.9	1.9	1.8	1.8	1.7	1.7
226	25.1	18.9	15.3	12.9	11.1	9.8	8.8	8	7.3	6.7	6.2	5.8	5.4	5.1	4.8	4.6	4.3	4.1	3.9	3.8	3.6	3.5	3.3	3.2	3.1	3	2.9	2.8	2.7	2.6	2.6	2.5	2.4	2.4	2.3	2.2	2.2	2.1	2.1	2	2	1.9	1.9	1.9	1.8	1.8	1.7	1.7	1.7
227	22.1	17.1	14	11.9	10.4	9.2	8.3	7.5	6.9	6.4	5.9	5.5	5.2	4.9	4.6	4.4	4.2	4	3.8	3.6	3.5	3.3	3.2	3.1	3	2.9	2.8	2.7	2.6	2.5	2.5	2.4	2.3	2.3	2.2	2.2	2.1	2.1	2	2	1.9	1.9	1.8	1.8	1.8	1.7	1.7	1.7	1.6
228	22.6	17.3	14.1	11.9	10.3	9.1	8.2	7.4	6.8	6.3	5.8	5.4	5.1	4.8	4.5	4.3	4.1	3.9	3.7	3.6	3.4	3.3	3.1	3	2.9	2.8	2.7	2.6	2.6	2.5	2.4	2.3	2.3	2.2	2.2	2.1	2.1	2	2	1.9	1.9	1.8	1.8	1.8	1.7	1.7	1.6	1.6	1.6
229	22.2	16.9	13.8	11.6	10.1	8.9	8	7.3	6.6	6.1	5.7	5.3	5	4.7	4.4	4.2	4	3.8	3.6	3.5	3.3	3.2	3.1	2.9	2.8	2.7	2.7	2.6	2.5	2.4	2.3	2.3	2.2	2.2	2.1	2	2	1.9	1.9	1.9	1.8	1.8	1.7	1.7	1.7	1.6	1.6	1.6	1.5
230	23.6	17.5	14	11.8	10.1	8.9	8	7.2	6.6	6.1	5.6	5.2	4.9	4.6	4.3	4.1	3.9	3.7	3.5	3.4	3.3	3.1	3	2.9	2.8	2.7	2.6	2.5	2.4	2.4	2.3	2.2	2.2	2.1	2.1	2	2	1.9	1.9	1.8	1.8	1.7	1.7	1.7	1.6	1.6	1.6	1.5	1.5
231	25.4	18.3	14.4	12	10.2	9	8	7.2	6.5	6	5.6	5.2	4.8	4.5	4.3	4	3.8	3.7	3.5	3.3	3.2	3.1	2.9	2.8	2.7	2.6	2.5	2.5	2.4	2.3	2.2	2.2	2.1	2.1	2	2	1.9	1.9	1.8	1.8	1.7	1.7	1.7	1.6	1.6	1.6	1.5	1.5	1.5
232	24.2	17.5	13.8	11.5	9.8	8.6	7.7	6.9	6.3	5.8	5.4	5	4.7	4.4	4.1	3.9	3.7	3.5	3.4	3.2	3.1	3	2.8	2.7	2.6	2.5	2.5	2.4	2.3	2.2	2.2	2.1	2	2	1.9	1.9	1.8	1.8	1.8	1.7	1.7	1.6	1.6	1.6	1.5	1.5	1.5	1.4	1.4
233	23.1	16.8	13.3	11.1	9.5	8.3	7.4	6.7	6.1	5.6	5.2	4.8	4.5	4.2	4	3.8	3.6	3.4	3.3	3.1	3	2.9	2.8	2.6	2.6	2.5	2.4	2.3	2.2	2.2	2.1	2	2	1.9	1.9	1.8	1.8	1.7	1.7	1.7	1.6	1.6	1.6	1.5	1.5	1.5	1.4	1.4	1.4
234	23.3	16.7	13.1	10.9	9.3	8.2	7.3	6.5	6	5.5	5.1	4.7	4.4	4.1	3.9	3.7	3.5	3.3	3.2	3	2.9	2.8	2.7	2.6	2.5	2.4	2.3	2.2	2.2	2.1	2	2	1.9	1.9	1.8	1.8	1.7	1.7	1.6	1.6	1.6	1.5	1.5	1.5	1.4	1.4	1.4	1.4	1.3
235	30.9	26.5	20.4	16.7	14.2	12.3	10.9	9.8	8.9	8.5	7.8	7.2	6.7	11.7	10.4	9.4	8.6	7.9	7.3	6.8	6.4	6	5.6	5.3	5.1	4.8	4.6	4.4	4.2	4	3.9	3.7	3.6	3.5	3.4	3.2	44.7	28.8	25.8	20	16.4	14	12.2	10.8	9.7	8.8	8.1	7.5	6.9
236	31.1	26.6	20.5	16.7	14.2	12.3	10.9	9.8	8.9	8.4	7.7	7.1	6.7	11	9.9	9	8.2	7.6	7	6.6	6.2	5.8	5.5	5.2	4.9	4.7	4.5	4.3	4.1	3.9	3.8	3.7	3.5	3.4	3.3	3.2	43.4	28.3	24.4	19.2	15.9	13.6	11.9	10.6	9.5	8.7	8	7.4	6.9
237	27.6	21.4	17.4	14.6	12.7	11.2	10	9.1	8.3	7.7	7.1	6.6	6.2	5.9	5.5	5.3	5	4.7	4.5	4.3	4.2	4	3.8	3.7	3.6	3.4	3.3	3.2	3.1	3	2.9	2.9	2.8	2.7	2.6	2.6	26.6	20.5	16.7	14.2	12.4	10.9	9.8	8.9	8.2	7.6	7	6.5	6.1
238	25.6	19.9	16.4	14	12.2	10.8	9.7	8.8	8.1	7.5	7	6.5	6.1	5.7	5.4	5.2	4.9	4.7	4.5	4.3	4.1	3.9	3.8	3.6	3.5	3.4	3.3	3.2	3.1	3	2.9	2.8	2.8	2.7	2.6	2.5	19.2	15.9	13.6	11.9	10.6	9.6	8.7	8	7.4	6.9	6.4	6	5.7
239	27	20.7	16.9	14.3	12.5	11	9.9	9	8.2	7.6	7.1	6.6	6.2	5.8	5.5	5.2	4.9	4.7	4.5	4.3	4.1	4	3.8	3.7	3.5	3.4	3.3	3.2	3.1	3	2.9	2.8	2.8	2.7	2.6	2.6	18.5	15.4	13.3	11.7	10.4	9.4	8.6	7.9	7.3	6.8	6.4	6	5.6
240	27.6	21.1	17.2	14.5	12.6	11.2	10	9.1	8.3	7.7	7.1	6.6	6.2	5.9	5.5	5.2	5	4.7	4.5	4.3	4.2	4	3.8	3.7	3.6	3.4	3.3	3.2	3.1	3	2.9	2.9	2.8	2.7	2.6	2.6	17.2	14.5	12.6	11.1	10	9.1	8.3	7.7	7.1	6.6	6.2	5.8	5.5
241	26.5	20.4	16.7	14.1	12.3	10.9	9.8	8.9	8.1	7.5	7	6.5	6.1	5.7	5.4	5.1	4.9	4.7	4.4	4.3	4.1	3.9	3.8	3.6	3.5	3.4	3.3	3.2	3.1	3	2.9	2.8	2.7	2.7	2.6	2.5	12.2	10.8	9.7	8.8	8.1	7.5	6.9	6.5	6.1	5.7	5.4	5.1	4.9
242	23.4	18.5	15.3	13.1	11.5	10.2	9.2	8.4	7.7	7.1	6.6	6.2	5.8	5.5	5.2	4.9	4.7	4.5	4.3	4.1	3.9	3.8	3.6	3.5	3.4	3.3	3.1	3	3	2.9	2.8	2.7	2.6	2.6	2.5	2.4	2.4	2.3	2.3	2.2	2.2	2.1	2.1	2	2	2	1.9	1.9	1.8
243	19.5	15.9	13.5	11.7	10.3	9.3	8.4	7.7	7.1	6.6	6.2	5.8	5.4	5.1	4.9	4.6	4.4	4.2	4	3.9	3.7	3.6	3.4	3.3	3.2	3.1	3	2.9	2.8	2.7	2.7	2.6	2.5	2.5	2.4	2.3	2.3	2.2	2.2	2.1	2.1	2	2	1.9	1.9	1.9	1.8	1.8	1.8
244	22.7	17.8	14.7	12.5	10.9	9.7	8.8	8	7.3	6.8	6.3	5.9	5.5	5.2	4.9	4.7	4.4	4.2	4	3.9	3.7	3.6	3.4	3.3	3.2	3.1	3	2.9	2.8	2.7	2.6	2.6	2.5	2.4	2.4	2.3	2.2	2.2	2.1	2.1	2	2	2	1.9	1.9	1.8	1.8	1.8	1.7
245	20.4	16.3	13.6	11.7	10.2	9.1	8.3	7.5	6.9	6.4	6	5.6	5.2	5	4.7	4.4	4.2	4	3.9	3.7	3.5	3.4	3.3	3.2	3.1	3	2.9	2.8	2.7	2.6	2.5	2.5	2.4	2.3	2.3	2.2	2.2	2.1	2.1	2	2	1.9	1.9	1.8	1.8	1.8	1.7	1.7	1.7
246	20.9	16.4	13.6	11.6	10.2	9	8.2	7.4	6.8	6.3	5.9	5.5	5.1	4.8	4.6	4.3	4.1	3.9	3.8	3.6	3.5	3.3	3.2	3.1	3	2.9	2.8	2.7	2.6	2.5	2.5	2.4	2.3	2.3	2.2	2.2	2.1	2.1	2	2	1.9	1.9	1.8	1.8	1.8	1.7	1.7	1.7	1.6
247	20.8	16.2	13.4	11.4	10	8.8	8	7.2	6.6	6.1	5.7	5.3	5	4.7	4.5	4.2	4	3.8	3.7	3.5	3.4	3.2	3.1	3	2.9	2.8	2.7	2.6	2.5	2.5	2.4	2.3	2.3	2.2	2.1	2.1	2	2	1.9	1.9	1.9	1.8	1.8	1.7	1.7	1.7	1.6	1.6	1.6
248	21.9	16.7	13.6	11.5	10	8.8	7.9	7.2	6.6	6.1	5.6	5.3	4.9	4.6	4.4	4.1	3.9	3.8	3.6	3.4	3.3	3.2	3	2.9	2.8	2.7	2.6	2.6	2.5	2.4	2.3	2.3	2.2	2.1	2.1	2	2	1.9	1.9	1.8	1.8	1.8	1.7	1.7	1.7	1.6	1.6	1.6	1.5
249	22.2	16.7	13.5	11.4	9.8	8.7	7.8	7	6.4	5.9	5.5	5.1	4.8	4.5	4.3	4	3.8	3.6	3.5	3.3	3.2	3.1	2.9	2.8	2.7	2.6	2.6	2.5	2.4	2.3	2.3	2.2	2.1	2.1	2	2	1.9	1.9	1.8	1.8	1.7	1.7	1.7	1.6	1.6	1.6	1.5	1.5	1.5
250	21.9	16.4	13.2	11.1	9.6	8.4	7.5	6.8	6.2	5.7	5.3	5	4.6	4.4	4.1	3.9	3.7	3.5	3.4	3.2	3.1	3	2.8	2.7	2.6	2.6	2.5	2.4	2.3	2.2	2.2	2.1	2.1	2	2	1.9	1.9	1.8	1.8	1.7	1.7	1.6	1.6	1.6	1.5	1.5	1.5	1.5	1.4
251	22.7	16.6	13.2	11	9.5	8.3	7.4	6.7	6.1	5.6	5.2	4.8	4.5	4.3	4	3.8	3.6	3.4	3.3	3.1	3	2.9	2.8	2.7	2.6	2.5	2.4	2.3	2.2	2.2	2.1	2	2	1.9	1.9	1.8	1.8	1.7	1.7	1.7	1.6	1.6	1.6	1.5	1.5	1.5	1.4	1.4	1.4
252	23.9	17	13.3	11	9.4	8.2	7.3	6.6	6	5.5	5.1	4.7	4.4	4.1	3.9	3.7	3.5	3.3	3.2	3	2.9	2.8	2.7	2.6	2.5	2.4	2.3	2.2	2.2	2.1	2	2	1.9	1.9	1.8	1.8	1.7	1.7	1.6	1.6	1.6	1.5	1.5	1.5	1.4	1.4	1.4	1.4	1.3
253	31	27.2	21	17.2	14.6	12.7	11.3	10.1	9.2	9	8.3	7.6	7.1	15	13	11.5	10.3	9.3	8.5	7.9	7.3	6.8	6.4	6	5.7	5.4	5.1	4.9	4.6	4.4	4.3	4.1	3.9	3.8	3.7	3.5	48.2	30.5	28.1	21.5	17.5	14.8	12.9	11.4	10.2	9.3	8.5	7.8	7.3
254	27.6	22.8	18.4	15.4	13.3	11.8	10.5	9.5	8.7	8.2	7.6	7	6.6	7.9	7.3	6.8	6.4	6	5.7	5.4	5.1	4.9	4.7	4.5	4.3	4.1	3.9	3.8	3.7	3.5	3.4	3.3	3.2	3.1	3	2.9	36.8	26	21.9	17.8	15	13	11.5	10.3	9.4	8.6	7.9	7.3	6.8
255	22.9	18.5	15.5	13.4	11.8	10.6	9.6	8.8	8.1	7.5	7	6.5	6.1	5.8	5.5	5.2	5	4.7	4.5	4.3	4.2	4	3.9	3.7	3.6	3.5	3.4	3.3	3.2	3.1	3	2.9	2.8	2.7	2.7	2.6	19.1	15.9	13.7	12.1	10.8	9.7	8.9	8.2	7.6	7	6.6	6.2	5.8
256	20.7	17.1	14.5	12.7	11.3	10.1	9.2	8.5	7.8	7.3	6.8	6.4	6	5.7	5.4	5.1	4.9	4.7	4.5	4.3	4.1	4	3.8	3.7	3.6	3.4	3.3	3.2	3.1	3	3	2.9	2.8	2.7	2.7	2.6	11.3	10.2	9.2	8.5	7.8	7.3	6.8	6.4	6	5.7	5.4	5.1	4.9
257	21.4	17.5	14.9	13	11.5	10.3	9.4	8.6	7.9	7.4	6.9	6.4	6.1	5.7	5.4	5.2	4.9	4.7	4.5	4.3	4.1	4	3.8	3.7	3.6	3.5	3.4	3.3	3.2	3.1	3	2.9	2.8	2.7	2.7	2.6	8.5	7.8	7.3	6.8	6.4	6	5.7	5.4	5.1	4.9	4.7	4.5	4.3
258	20.4	16.9	14.4	12.6	11.2	10.1	9.2	8.5	7.8	7.3	6.8	6.4	6	5.7	5.4	5.1	4.9	4.7	4.5	4.3	4.1	4	3.8	3.7	3.6	3.5	3.3	3.2	3.1	3.1	3	2.9	2.8	2.7	2.7	2.6	5.1	4.8	4.6	4.4	4.2	4.1	3.9	3.8	3.7	3.5	3.4	3.3	3.2
259	19.8	16.5	14.1	12.4	11	9.9	9	8.3	7.7	7.1	6.7	6.3	5.9	5.6	5.3	5.1	4.8	4.6	4.4	4.2	4.1	3.9	3.8	3.6	3.5	3.4	3.3	3.2	3.1	3	2.9	2.8	2.8	2.7	2.6	2.6	2.5	2.5	2.4	2.4	2.3	2.3	2.2	2.2	2.1	2.1	2	2	2
260	18.8	15.7	13.5	11.8	10.5	9.5	8.7	8	7.4	6.9	6.4	6	5.7	5.4	5.1	4.9	4.6	4.4	4.3	4.1	3.9	3.8	3.6	3.5	3.4	3.3	3.2	3.1	3	2.9	2.8	2.8	2.7	2.6	2.5	2.5	2.4	2.4	2.3	2.3	2.2	2.2	2.1	2.1	2	2	2	1.9	1.9
261	16.4	13.9	12.1	10.7	9.6	8.7	8	7.4	6.9	6.4	6	5.7	5.3	5.1	4.8	4.6	4.4	4.2	4	3.9	3.7	3.6	3.5	3.3	3.2	3.1	3	2.9	2.9	2.8	2.7	2.6	2.6	2.5	2.4	2.4	2.3	2.3	2.2	2.2	2.1	2.1	2	2	1.9	1.9	1.9	1.8	1.8
262	17.1	14.3	12.3	10.9	9.7	8.8	8	7.4	6.8	6.4	6	5.6	5.3	5	4.7	4.5	4.3	4.1	4	3.8	3.6	3.5	3.4	3.3	3.2	3.1	3	2.9	2.8	2.7	2.6	2.6	2.5	2.4	2.4	2.3	2.3	2.2	2.2	2.1	2.1	2	2	1.9	1.9	1.9	1.8	1.8	1.8
263	17.5	14.5	12.4	10.9	9.7	8.7	7.9	7.3	6.7	6.3	5.9	5.5	5.2	4.9	4.7	4.4	4.2	4	3.9	3.7	3.6	3.4	3.3	3.2	3.1	3	2.9	2.8	2.7	2.6	2.6	2.5	2.4	2.4	2.3	2.3	2.2	2.1	2.1	2	2	2	1.9	1.9	1.8	1.8	1.8	1.7	1.7
264	14.7	12.5	10.9	9.6	8.6	7.9	7.2	6.6	6.2	5.8	5.4	5.1	4.8	4.6	4.3	4.1	3.9	3.8	3.6	3.5	3.3	3.2	3.1	3	2.9	2.8	2.7	2.6	2.6	2.5	2.4	2.4	2.3	2.2	2.2	2.1	2.1	2	2	1.9	1.9	1.9	1.8	1.8	1.8	1.7	1.7	1.7	1.6
265	20.3	16.1	13.3	11.4	10	8.9	8	7.3	6.7	6.2	5.8	5.4	5.1	4.8	4.5	4.3	4.1	3.9	3.7	3.6	3.4	3.3	3.2	3.1	3	2.9	2.8	2.7	2.6	2.5	2.4	2.4	2.3	2.3	2.2	2.1	2.1	2	2	1.9	1.9	1.9	1.8	1.8	1.7	1.7	1.7	1.6	1.6
266	21.7	16.7	13.7	11.6	10.1	8.9	8	7.3	6.7	6.2	5.7	5.3	5	4.7	4.5	4.2	4	3.8	3.7	3.5	3.4	3.2	3.1	3	2.9	2.8	2.7	2.6	2.5	2.4	2.4	2.3	2.2	2.2	2.1	2.1	2	2	1.9	1.9	1.8	1.8	1.8	1.7	1.7	1.7	1.6	1.6	1.6
267	20	15.6	12.8	10.9	9.5	8.4	7.6	6.9	6.3	5.9	5.4	5.1	4.8	4.5	4.2	4	3.8	3.6	3.5	3.3	3.2	3.1	3	2.8	2.7	2.7	2.6	2.5	2.4	2.3	2.3	2.2	2.1	2.1	2	2	1.9	1.9	1.8	1.8	1.8	1.7	1.7	1.7	1.6	1.6	1.6	1.5	1.5
268	18.2	14.4	11.9	10.2	8.9	7.9	7.2	6.5	6	5.5	5.1	4.8	4.5	4.3	4	3.8	3.6	3.5	3.3	3.2	3	2.9	2.8	2.7	2.6	2.5	2.4	2.4	2.3	2.2	2.2	2.1	2	2	1.9	1.9	1.8	1.8	1.8	1.7	1.7	1.6	1.6	1.6	1.5	1.5	1.5	1.5	1.4
269	20.1	15.3	12.4	10.5	9.1	8	7.2	6.5	6	5.5	5.1	4.7	4.4	4.2	4	3.7	3.6	3.4	3.2	3.1	3	2.8	2.7	2.6	2.5	2.5	2.4	2.3	2.2	2.2	2.1	2	2	1.9	1.9	1.8	1.8	1.7	1.7	1.7	1.6	1.6	1.6	1.5	1.5	1.5	1.4	1.4	1.4
270	21.7	15.9	12.7	10.6	9.1	8	7.1	6.4	5.9	5.4	5	4.6	4.3	4.1	3.8	3.6	3.5	3.3	3.1	3	2.9	2.8	2.7	2.6	2.5	2.4	2.3	2.2	2.2	2.1	2	2	1.9	1.9	1.8	1.8	1.7	1.7	1.6	1.6	1.6	1.5	1.5	1.5	1.4	1.4	1.4	1.4	1.3
271	26.8	22.9	18.6	15.7	13.6	12	10.7	9.7	8.9	8.7	8	7.5	7	12.2	10.9	9.9	9	8.3	7.7	7.2	6.7	6.3	5.9	5.6	5.3	5.1	4.9	4.6	4.5	4.3	4.1	4	3.8	3.7	3.6	3.4	41.6	28.4	25.6	20.2	16.8	14.4	12.6	11.2	10.1	9.2	8.5	7.8	7.3
272	23.4	18.9	15.9	13.8	12.1	10.9	9.8	9	8.3	7.8	7.2	6.8	6.4	6.3	6	5.6	5.4	5.1	4.9	4.7	4.5	4.3	4.1	4	3.8	3.7	3.6	3.5	3.4	3.3	3.2	3.1	3	2.9	2.8	2.8	32	23.9	20.6	17.1	14.6	12.8	11.4	10.3	9.3	8.6	7.9	7.4	6.9
273	23.3	18.9	15.9	13.8	12.2	10.9	9.9	9	8.3	7.7	7.2	6.7	6.3	6	5.7	5.4	5.1	4.9	4.7	4.5	4.3	4.2	4	3.9	3.7	3.6	3.5	3.4	3.3	3.2	3.1	3	2.9	2.8	2.8	2.7	24.3	19.5	16.3	14.1	12.4	11.1	10	9.2	8.4	7.8	7.3	6.8	6.4
274	22.6	18.5	15.6	13.6	12	10.8	9.8	9	8.3	7.7	7.2	6.7	6.3	6	5.7	5.4	5.1	4.9	4.7	4.5	4.3	4.2	4	3.9	3.7	3.6	3.5	3.4	3.3	3.2	3.1	3	2.9	2.9	2.8	2.7	16.9	14.5	12.7	11.4	10.3	9.3	8.6	8	7.4	6.9	6.5	6.1	5.8
275	19.1	16.1	14	12.3	11	10	9.2	8.4	7.8	7.3	6.8	6.4	6.1	5.8	5.5	5.2	5	4.8	4.6	4.4	4.2	4.1	3.9	3.8	3.7	3.5	3.4	3.3	3.2	3.1	3	3	2.9	2.8	2.7	2.7	11.4	10.3	9.4	8.6	8	7.4	7	6.5	6.2	5.8	5.5	5.3	5
276	17.8	15.2	13.3	11.8	10.6	9.7	8.9	8.2	7.6	7.1	6.7	6.3	6	5.7	5.4	5.1	4.9	4.7	4.5	4.3	4.2	4	3.9	3.7	3.6	3.5	3.4	3.3	3.2	3.1	3	3	2.9	2.8	2.7	2.7	7.7	7.2	6.8	6.4	6	5.7	5.4	5.2	4.9	4.7	4.5	4.4	4.2
277	17.7	15.1	13.2	11.7	10.6	9.6	8.8	8.1	7.6	7.1	6.6	6.3	5.9	5.6	5.3	5.1	4.9	4.7	4.5	4.3	4.1	4	3.8	3.7	3.6	3.5	3.4	3.3	3.2	3.1	3	2.9	2.8	2.8	2.7	2.6	2.6	2.5	2.5	2.4	2.4	2.3	2.3	2.2	2.2	2.1	2.1	2.1	2
278	16.2	13.9	12.2	10.9	9.9	9	8.3	7.7	7.1	6.7	6.3	5.9	5.6	5.3	5.1	4.8	4.6	4.4	4.3	4.1	3.9	3.8	3.7	3.5	3.4	3.3	3.2	3.1	3	3	2.9	2.8	2.7	2.7	2.6	2.5	2.5	2.4	2.4	2.3	2.3	2.2	2.2	2.1	2.1	2	2	2	1.9
279	14.2	12.4	11	9.9	9	8.2	7.6	7.1	6.6	6.2	5.8	5.5	5.2	5	4.8	4.5	4.3	4.2	4	3.9	3.7	3.6	3.5	3.3	3.2	3.1	3	3	2.9	2.8	2.7	2.7	2.6	2.5	2.5	2.4	2.4	2.3	2.2	2.2	2.2	2.1	2.1	2	2	2	1.9	1.9	1.8
280	11.9	10.6	9.5	8.7	7.9	7.3	6.8	6.4	6	5.6	5.3	5	4.8	4.6	4.4	4.2	4	3.9	3.7	3.6	3.5	3.3	3.2	3.1	3	2.9	2.9	2.8	2.7	2.6	2.6	2.5	2.4	2.4	2.3	2.3	2.2	2.2	2.1	2.1	2	2	2	1.9	1.9	1.8	1.8	1.8	1.7
281	11.6	10.3	9.3	8.4	7.7	7.1	6.6	6.2	5.8	5.5	5.2	4.9	4.6	4.4	4.2	4	3.9	3.7	3.6	3.5	3.3	3.2	3.1	3	2.9	2.8	2.8	2.7	2.6	2.5	2.5	2.4	2.3	2.3	2.2	2.2	2.1	2.1	2	2	2	1.9	1.9	1.8	1.8	1.8	1.7	1.7	1.7
282	11.7	10.3	9.2	8.3	7.6	7	6.5	6.1	5.7	5.3	5	4.8	4.5	4.3	4.1	3.9	3.8	3.6	3.5	3.4	3.2	3.1	3	2.9	2.8	2.8	2.7	2.6	2.5	2.5	2.4	2.3	2.3	2.2	2.2	2.1	2.1	2	2	1.9	1.9	1.9	1.8	1.8	1.8	1.7	1.7	1.7	1.6
283	16.8	13.9	11.9	10.4	9.2	8.3	7.6	7	6.4	6	5.6	5.3	5	4.7	4.4	4.2	4	3.9	3.7	3.5	3.4	3.3	3.2	3	2.9	2.8	2.8	2.7	2.6	2.5	2.4	2.4	2.3	2.3	2.2	2.1	2.1	2	2	2	1.9	1.9	1.8	1.8	1.8	1.7	1.7	1.7	1.6
284	17.4	14.2	12	10.4	9.2	8.3	7.5	6.9	6.3	5.9	5.5	5.1	4.8	4.6	4.3	4.1	3.9	3.7	3.6	3.4	3.3	3.2	3.1	3	2.9	2.8	2.7	2.6	2.5	2.4	2.4	2.3	2.2	2.2	2.1	2.1	2	2	1.9	1.9	1.8	1.8	1.8	1.7	1.7	1.7	1.6	1.6	1.6
285	16.7	13.6	11.5	10	8.8	7.9	7.2	6.6	6.1	5.6	5.2	4.9	4.6	4.4	4.1	3.9	3.8	3.6	3.4	3.3	3.2	3	2.9	2.8	2.7	2.6	2.6	2.5	2.4	2.3	2.3	2.2	2.1	2.1	2	2	1.9	1.9	1.8	1.8	1.8	1.7	1.7	1.7	1.6	1.6	1.6	1.5	1.5
286	15.2	12.5	10.6	9.3	8.2	7.4	6.7	6.2	5.7	5.3	4.9	4.6	4.4	4.1	3.9	3.7	3.5	3.4	3.2	3.1	3	2.9	2.8	2.7	2.6	2.5	2.4	2.3	2.3	2.2	2.1	2.1	2	2	1.9	1.9	1.8	1.8	1.8	1.7	1.7	1.6	1.6	1.6	1.5	1.5	1.5	1.5	1.4
287	17.3	13.7	11.3	9.7	8.5	7.6	6.8	6.2	5.7	5.3	4.9	4.6	4.3	4.1	3.9	3.7	3.5	3.3	3.2	3	2.9	2.8	2.7	2.6	2.5	2.4	2.4	2.3	2.2	2.1	2.1	2	2	1.9	1.9	1.8	1.8	1.7	1.7	1.7	1.6	1.6	1.5	1.5	1.5	1.5	1.4	1.4	1.4
288	19.3	14.7	11.9	10	8.7	7.7	6.9	6.2	5.7	5.2	4.9	4.5	4.3	4	3.8	3.6	3.4	3.2	3.1	3	2.8	2.7	2.6	2.5	2.4	2.3	2.3	2.2	2.1	2.1	2	1.9	1.9	1.8	1.8	1.8	1.7	1.7	1.6	1.6	1.6	1.5	1.5	1.5	1.4	1.4	1.4	1.3	1.3
289	24.6	21.4	17.7	15.1	13.2	11.8	10.6	9.6	8.8	8.7	8.1	7.5	7	15.1	13.2	11.8	10.6	9.6	8.8	8.2	7.6	7.1	6.7	6.3	5.9	5.6	5.4	5.1	4.9	4.7	4.5	4.3	4.1	4	3.9	3.7	42.7	29.2	27.7	21.6	17.8	15.2	13.3	11.8	10.6	9.7	8.9	8.2	7.6
290	23.3	19.5	16.4	14.2	12.5	11.2	10.2	9.3	8.6	8.1	7.6	7.1	6.7	10.6	9.7	8.9	8.2	7.6	7.1	6.7	6.3	6	5.7	5.4	5.1	4.9	4.7	4.5	4.3	4.2	4	3.9	3.8	3.6	3.5	3.4	34.3	25.4	22.5	18.4	15.7	13.7	12.1	10.9	9.9	9.1	8.4	7.8	7.3
291	20.1	16.9	14.6	12.8	11.5	10.4	9.5	8.7	8.1	7.5	7.1	6.6	6.3	6	5.7	5.4	5.2	4.9	4.7	4.5	4.4	4.2	4.1	3.9	3.8	3.7	3.5	3.4	3.3	3.2	3.2	3.1	3	2.9	2.8	2.8	23.5	19.2	16.2	14.1	12.5	11.2	10.1	9.3	8.6	7.9	7.4	6.9	6.5
292	18.8	16	13.9	12.4	11.1	10.1	9.3	8.5	7.9	7.4	7	6.6	6.2	5.9	5.6	5.3	5.1	4.9	4.7	4.5	4.3	4.2	4	3.9	3.7	3.6	3.5	3.4	3.3	3.2	3.1	3	3	2.9	2.8	2.8	17.8	15.3	13.4	11.9	10.8	9.8	9	8.3	7.8	7.3	6.8	6.4	6.1
293	18.8	16	14	12.4	11.2	10.1	9.3	8.6	8	7.5	7	6.6	6.2	6	5.7	5.4	5.2	4.9	4.7	4.6	4.4	4.2	4.1	3.9	3.8	3.7	3.6	3.5	3.4	3.3	3.2	3.1	3	2.9	2.9	2.8	17.1	14.8	13	11.6	10.5	9.6	8.9	8.2	7.7	7.2	6.8	6.4	6
294	17.4	15	13.2	11.8	10.7	9.8	9	8.3	7.8	7.3	6.8	6.5	6.1	5.8	5.5	5.3	5.1	4.8	4.6	4.5	4.3	4.1	4	3.9	3.7	3.6	3.5	3.4	3.3	3.2	3.1	3.1	3	2.9	2.8	2.8	12.8	11.5	10.4	9.6	8.8	8.2	7.6	7.2	6.7	6.4	6	5.7	5.5
295	17.8	15.3	13.4	12	10.8	9.8	9	8.4	7.8	7.3	6.9	6.5	6.1	5.8	5.5	5.3	5	4.8	4.6	4.4	4.3	4.1	4	3.8	3.7	3.6	3.5	3.4	3.3	3.2	3.1	3	3	2.9	2.8	2.7	3.3	3.2	3.1	3	3	2.9	2.8	2.7	2.7	2.6	2.6	2.5	2.5
296	16	13.9	12.3	11	10	9.1	8.4	7.8	7.3	6.8	6.4	6.1	5.8	5.5	5.2	5	4.8	4.6	4.4	4.2	4.1	3.9	3.8	3.7	3.5	3.4	3.3	3.2	3.1	3.1	3	2.9	2.8	2.8	2.7	2.6	2.6	2.5	2.4	2.4	2.3	2.3	2.2	2.2	2.2	2.1	2.1	2	2
297	13.7	12.1	10.8	9.8	8.9	8.2	7.6	7.1	6.6	6.3	5.9	5.6	5.3	5.1	4.8	4.6	4.4	4.2	4.1	3.9	3.8	3.7	3.5	3.4	3.3	3.2	3.1	3	3	2.9	2.8	2.7	2.7	2.6	2.5	2.5	2.4	2.4	2.3	2.3	2.2	2.2	2.1	2.1	2	2	2	1.9	1.9
298	12.6	11.1	10	9.1	8.3	7.7	7.1	6.7	6.3	5.9	5.6	5.3	5	4.8	4.6	4.4	4.2	4	3.9	3.7	3.6	3.5	3.4	3.3	3.2	3.1	3	2.9	2.8	2.7	2.7	2.6	2.5	2.5	2.4	2.4	2.3	2.3	2.2	2.2	2.1	2.1	2	2	2	1.9	1.9	1.8	1.8
299	11.7	10.4	9.4	8.5	7.8	7.2	6.7	6.3	5.9	5.6	5.3	5	4.7	4.5	4.3	4.1	4	3.8	3.7	3.5	3.4	3.3	3.2	3.1	3	2.9	2.8	2.7	2.7	2.6	2.5	2.5	2.4	2.4	2.3	2.2	2.2	2.1	2.1	2.1	2	2	1.9	1.9	1.9	1.8	1.8	1.8	1.7
300	9	8.2	7.5	6.9	6.4	6	5.7	5.3	5	4.8	4.5	4.3	4.1	4	3.8	3.7	3.5	3.4	3.3	3.2	3.1	3	2.9	2.8	2.7	2.6	2.6	2.5	2.4	2.4	2.3	2.3	2.2	2.2	2.1	2.1	2	2	1.9	1.9	1.9	1.8	1.8	1.8	1.7	1.7	1.7	1.6	1.6
301	12.3	10.8	9.6	8.6	7.8	7.2	6.6	6.2	5.8	5.4	5.1	4.8	4.6	4.4	4.2	4	3.8	3.6	3.5	3.4	3.2	3.1	3	2.9	2.8	2.7	2.7	2.6	2.5	2.4	2.4	2.3	2.3	2.2	2.2	2.1	2.1	2	2	1.9	1.9	1.8	1.8	1.8	1.7	1.7	1.7	1.6	1.6
302	14	11.9	10.4	9.2	8.3	7.5	6.9	6.4	5.9	5.5	5.2	4.9	4.6	4.4	4.2	4	3.8	3.6	3.5	3.3	3.2	3.1	3	2.9	2.8	2.7	2.6	2.5	2.5	2.4	2.3	2.3	2.2	2.2	2.1	2.1	2	2	1.9	1.9	1.8	1.8	1.8	1.7	1.7	1.7	1.6	1.6	1.6
303	13.8	11.7	10.1	9	8	7.3	6.7	6.2	5.7	5.3	5	4.7	4.4	4.2	4	3.8	3.6	3.5	3.3	3.2	3.1	3	2.9	2.8	2.7	2.6	2.5	2.4	2.4	2.3	2.2	2.2	2.1	2.1	2	2	1.9	1.9	1.8	1.8	1.8	1.7	1.7	1.6	1.6	1.6	1.6	1.5	1.5
304	11	9.6	8.5	7.6	6.9	6.3	5.8	5.4	5.1	4.7	4.5	4.2	4	3.8	3.6	3.5	3.3	3.2	3	2.9	2.8	2.7	2.6	2.5	2.5	2.4	2.3	2.2	2.2	2.1	2.1	2	2	1.9	1.9	1.8	1.8	1.7	1.7	1.7	1.6	1.6	1.6	1.5	1.5	1.5	1.4	1.4	1.4
305	14.3	11.8	10.1	8.8	7.8	7	6.4	5.9	5.4	5	4.7	4.4	4.2	3.9	3.7	3.5	3.4	3.2	3.1	3	2.8	2.7	2.6	2.5	2.5	2.4	2.3	2.2	2.2	2.1	2	2	1.9	1.9	1.8	1.8	1.8	1.7	1.7	1.6	1.6	1.6	1.5	1.5	1.5	1.4	1.4	1.4	1.4
306	14.9	12.1	10.1	8.8	7.7	6.9	6.3	5.7	5.3	4.9	4.6	4.3	4	3.8	3.6	3.4	3.3	3.1	3	2.8	2.7	2.6	2.5	2.4	2.4	2.3	2.2	2.1	2.1	2	2	1.9	1.8	1.8	1.8	1.7	1.7	1.6	1.6	1.6	1.5	1.5	1.5	1.4	1.4	1.4	1.3	1.3	1.3
307	22.5	20	16.8	14.5	12.8	11.5	10.4	9.5	8.8	8.7	8.1	7.5	7.1	18.4	15.7	13.7	12.2	11	10	9.2	8.5	7.9	7.4	6.9	6.5	6.1	5.8	5.5	5.3	5	4.8	4.6	4.5	4.3	4.1	4	47.5	31.5	30.5	23.5	19.2	16.2	14.1	12.5	11.2	10.2	9.3	8.6	8
308	18.8	16	14	12.4	11.2	10.2	9.3	8.6	8	7.7	7.2	6.8	6.4	10.2	9.3	8.6	8	7.5	7	6.6	6.2	5.9	5.6	5.4	5.1	4.9	4.7	4.5	4.4	4.2	4	3.9	3.8	3.7	3.6	3.4	34.1	25.5	22.7	18.7	16	13.9	12.4	11.1	10.1	9.3	8.6	8	7.5
309	14.4	12.8	11.5	10.4	9.5	8.8	8.2	7.6	7.2	6.7	6.4	6	5.7	5.7	5.4	5.2	4.9	4.7	4.6	4.4	4.2	4.1	3.9	3.8	3.7	3.6	3.5	3.4	3.3	3.2	3.1	3	3	2.9	2.8	2.7	24.8	20.1	17	14.7	13	11.7	10.6	9.7	8.9	8.3	7.7	7.2	6.8
310	12.9	11.6	10.5	9.6	8.9	8.3	7.7	7.2	6.8	6.4	6.1	5.8	5.5	5.3	5.1	4.8	4.7	4.5	4.3	4.2	4	3.9	3.8	3.7	3.5	3.4	3.3	3.3	3.2	3.1	3	2.9	2.9	2.8	2.7	2.7	18	15.5	13.6	12.2	11	10.1	9.2	8.6	8	7.5	7	6.6	6.3
311	13.2	11.8	10.7	9.8	9.1	8.4	7.9	7.4	6.9	6.6	6.2	5.9	5.6	5.4	5.1	4.9	4.7	4.6	4.4	4.2	4.1	4	3.8	3.7	3.6	3.5	3.4	3.3	3.2	3.1	3.1	3	2.9	2.8	2.8	2.7	14.2	12.6	11.4	10.4	9.5	8.8	8.2	7.7	7.2	6.8	6.4	6.1	5.8
312	11.7	10.6	9.8	9	8.4	7.8	7.4	6.9	6.6	6.2	5.9	5.6	5.4	5.2	4.9	4.7	4.6	4.4	4.3	4.1	4	3.8	3.7	3.6	3.5	3.4	3.3	3.2	3.2	3.1	3	2.9	2.9	2.8	2.7	2.7	5.9	5.6	5.3	5.1	4.9	4.7	4.5	4.4	4.2	4.1	4	3.8	3.7
313	11.8	10.7	9.8	9.1	8.4	7.9	7.4	6.9	6.6	6.2	5.9	5.6	5.4	5.1	4.9	4.7	4.6	4.4	4.2	4.1	4	3.8	3.7	3.6	3.5	3.4	3.3	3.2	3.1	3	3	2.9	2.8	2.8	2.7	2.6	2.6	2.5	2.5	2.4	2.4	2.3	2.3	2.3	2.2	2.2	2.1	2.1	2.1
314	12.9	11.6	10.5	9.6	8.8	8.2	7.6	7.2	6.7	6.4	6	5.7	5.5	5.2	5	4.8	4.6	4.4	4.2	4.1	4	3.8	3.7	3.6	3.5	3.4	3.3	3.2	3.1	3	2.9	2.9	2.8	2.7	2.7	2.6	2.6	2.5	2.4	2.4	2.3	2.3	2.3	2.2	2.2	2.1	2.1	2.1	2
315	12.6	11.2	10.2	9.3	8.6	7.9	7.4	6.9	6.5	6.1	5.8	5.5	5.3	5	4.8	4.6	4.4	4.2	4.1	3.9	3.8	3.7	3.6	3.5	3.3	3.2	3.2	3.1	3	2.9	2.8	2.8	2.7	2.6	2.6	2.5	2.5	2.4	2.4	2.3	2.3	2.2	2.2	2.1	2.1	2.1	2	2	1.9
316	14.8	12.9	11.4	10.3	9.4	8.6	7.9	7.4	6.9	6.4	6.1	5.7	5.4	5.2	4.9	4.7	4.5	4.3	4.2	4	3.9	3.7	3.6	3.5	3.4	3.3	3.2	3.1	3	2.9	2.8	2.8	2.7	2.6	2.6	2.5	2.4	2.4	2.3	2.3	2.2	2.2	2.1	2.1	2.1	2	2	1.9	1.9
317	13.1	11.6	10.3	9.3	8.5	7.9	7.3	6.8	6.4	6	5.6	5.3	5.1	4.8	4.6	4.4	4.2	4	3.9	3.7	3.6	3.5	3.4	3.3	3.2	3.1	3	2.9	2.8	2.7	2.7	2.6	2.5	2.5	2.4	2.4	2.3	2.3	2.2	2.2	2.1	2.1	2	2	2	1.9	1.9	1.8	1.8
318	10.1	9.1	8.3	7.6	7.1	6.6	6.1	5.8	5.4	5.2	4.9	4.7	4.4	4.2	4.1	3.9	3.7	3.6	3.5	3.4	3.2	3.1	3	2.9	2.9	2.8	2.7	2.6	2.6	2.5	2.4	2.4	2.3	2.3	2.2	2.2	2.1	2.1	2	2	1.9	1.9	1.9	1.8	1.8	1.8	1.7	1.7	1.7
319	7.6	7	6.5	6.1	5.7	5.4	5.1	4.8	4.6	4.3	4.1	4	3.8	3.6	3.5	3.4	3.3	3.1	3	2.9	2.9	2.8	2.7	2.6	2.5	2.5	2.4	2.3	2.3	2.2	2.2	2.1	2.1	2	2	1.9	1.9	1.9	1.8	1.8	1.8	1.7	1.7	1.7	1.6	1.6	1.6	1.6	1.5
320	8.6	7.8	7.1	6.6	6.1	5.7	5.3	5	4.8	4.5	4.3	4.1	3.9	3.7	3.6	3.4	3.3	3.2	3.1	3	2.9	2.8	2.7	2.6	2.5	2.5	2.4	2.3	2.3	2.2	2.2	2.1	2.1	2	2	1.9	1.9	1.8	1.8	1.8	1.7	1.7	1.7	1.6	1.6	1.6	1.6	1.5	1.5
321	10.3	9.1	8.2	7.4	6.8	6.3	5.8	5.4	5.1	4.8	4.5	4.3	4.1	3.9	3.7	3.5	3.4	3.3	3.1	3	2.9	2.8	2.7	2.6	2.6	2.5	2.4	2.3	2.3	2.2	2.2	2.1	2	2	2	1.9	1.9	1.8	1.8	1.7	1.7	1.7	1.6	1.6	1.6	1.6	1.5	1.5	1.5
322	9.3	8.2	7.4	6.8	6.2	5.7	5.3	5	4.7	4.4	4.2	4	3.8	3.6	3.4	3.3	3.2	3	2.9	2.8	2.7	2.6	2.5	2.5	2.4	2.3	2.2	2.2	2.1	2.1	2	2	1.9	1.9	1.8	1.8	1.7	1.7	1.7	1.6	1.6	1.6	1.5	1.5	1.5	1.5	1.4	1.4	1.4
323	9.3	8.2	7.3	6.7	6.1	5.6	5.2	4.9	4.5	4.3	4	3.8	3.6	3.5	3.3	3.2	3	2.9	2.8	2.7	2.6	2.5	2.4	2.3	2.3	2.2	2.1	2.1	2	2	1.9	1.9	1.8	1.8	1.7	1.7	1.7	1.6	1.6	1.6	1.5	1.5	1.5	1.4	1.4	1.4	1.4	1.3	1.3
324	10.5	9	7.9	7.1	6.4	5.8	5.4	5	4.6	4.3	4.1	3.8	3.6	3.5	3.3	3.1	3	2.9	2.8	2.6	2.5	2.5	2.4	2.3	2.2	2.2	2.1	2	2	1.9	1.9	1.8	1.8	1.7	1.7	1.6	1.6	1.6	1.5	1.5	1.5	1.4	1.4	1.4	1.4	1.3	1.3	1.3	1.3
325	18.7	16.2	14.1	12.5	11.2	10.2	9.3	8.6	8	7.9	7.4	7	6.6	16.1	14	12.4	11.2	10.2	9.3	8.6	8	7.4	7	6.6	6.2	5.9	5.6	5.3	5.1	4.9	4.7	4.5	4.3	4.2	4	3.9	45.9	30.9	29.7	23	18.9	16	14	12.4	11.1	10.1	9.3	8.6	7.9
326	12.6	11.3	10.3	9.4	8.7	8.1	7.5	7.1	6.7	6.3	6	5.7	5.4	7.9	7.4	7	6.6	6.2	5.9	5.6	5.3	5.1	4.9	4.7	4.5	4.3	4.2	4	3.9	3.8	3.7	3.5	3.4	3.3	3.2	3.2	31.2	24	21.3	17.8	15.3	13.4	12	10.8	9.9	9.1	8.4	7.8	7.3
327	11.2	10.2	9.3	8.6	8	7.5	7.1	6.6	6.3	6	5.7	5.4	5.2	5.1	4.9	4.7	4.5	4.4	4.2	4.1	3.9	3.8	3.7	3.6	3.5	3.4	3.3	3.2	3.1	3	2.9	2.9	2.8	2.7	2.7	2.6	24.3	19.8	16.8	14.6	12.9	11.6	10.5	9.6	8.9	8.2	7.7	7.2	6.8
328	11.1	10.1	9.3	8.6	8	7.5	7.1	6.7	6.3	6	5.7	5.4	5.2	5.1	4.9	4.7	4.5	4.3	4.2	4	3.9	3.8	3.7	3.6	3.5	3.4	3.3	3.2	3.1	3	2.9	2.9	2.8	2.7	2.7	2.6	20.1	17	14.8	13.1	11.8	10.7	9.8	9	8.4	7.8	7.3	6.9	6.5
329	10.1	9.3	8.6	8	7.5	7.1	6.7	6.3	6	5.7	5.5	5.2	5	4.9	4.7	4.5	4.4	4.2	4.1	3.9	3.8	3.7	3.6	3.5	3.4	3.3	3.2	3.1	3	3	2.9	2.8	2.8	2.7	2.6	2.6	14.5	12.9	11.6	10.6	9.7	9	8.3	7.8	7.3	6.9	6.5	6.2	5.9
330	9.9	9.2	8.5	7.9	7.5	7	6.6	6.3	6	5.7	5.4	5.2	5	4.8	4.6	4.5	4.3	4.2	4	3.9	3.8	3.7	3.5	3.4	3.4	3.3	3.2	3.1	3	3	2.9	2.8	2.8	2.7	2.6	2.6	7.4	6.9	6.6	6.2	5.9	5.6	5.4	5.2	5	4.8	4.6	4.4	4.3
331	8	7.5	7	6.6	6.3	6	5.7	5.4	5.2	5	4.8	4.6	4.4	4.3	4.1	4	3.9	3.7	3.6	3.5	3.4	3.3	3.2	3.2	3.1	3	2.9	2.9	2.8	2.7	2.7	2.6	2.6	2.5	2.5	2.4	2.4	2.3	2.3	2.2	2.2	2.2	2.1	2.1	2	2	2	1.9	1.9
332	5.9	5.6	5.4	5.1	4.9	4.7	4.5	4.4	4.2	4.1	3.9	3.8	3.7	3.6	3.5	3.4	3.3	3.2	3.1	3	2.9	2.9	2.8	2.7	2.7	2.6	2.6	2.5	2.4	2.4	2.3	2.3	2.3	2.2	2.2	2.1	2.1	2.1	2	2	2	1.9	1.9	1.9	1.8	1.8	1.8	1.8	1.7
333	5.4	5.1	4.9	4.7	4.5	4.3	4.2	4	3.9	3.7	3.6	3.5	3.4	3.3	3.2	3.1	3	3	2.9	2.8	2.7	2.7	2.6	2.6	2.5	2.4	2.4	2.3	2.3	2.2	2.2	2.2	2.1	2.1	2	2	2	1.9	1.9	1.9	1.8	1.8	1.8	1.8	1.7	1.7	1.7	1.7	1.6
334	7.4	6.9	6.5	6.1	5.8	5.5	5.2	5	4.7	4.5	4.4	4.2	4	3.9	3.7	3.6	3.5	3.4	3.3	3.2	3.1	3	2.9	2.9	2.8	2.7	2.6	2.6	2.5	2.5	2.4	2.4	2.3	2.3	2.2	2.2	2.1	2.1	2	2	2	1.9	1.9	1.9	1.8	1.8	1.8	1.7	1.7
335	9.2	8.4	7.8	7.2	6.7	6.3	5.9	5.6	5.3	5.1	4.8	4.6	4.4	4.2	4.1	3.9	3.8	3.6	3.5	3.4	3.3	3.2	3.1	3	2.9	2.8	2.8	2.7	2.6	2.6	2.5	2.4	2.4	2.3	2.3	2.2	2.2	2.1	2.1	2	2	2	1.9	1.9	1.9	1.8	1.8	1.8	1.7
336	9.4	8.5	7.8	7.3	6.8	6.3	5.9	5.6	5.3	5	4.8	4.5	4.3	4.2	4	3.8	3.7	3.6	3.4	3.3	3.2	3.1	3	2.9	2.8	2.8	2.7	2.6	2.5	2.5	2.4	2.4	2.3	2.3	2.2	2.2	2.1	2.1	2	2	1.9	1.9	1.9	1.8	1.8	1.8	1.7	1.7	1.7
337	7.6	7	6.5	6.1	5.7	5.4	5.1	4.8	4.6	4.4	4.2	4	3.8	3.7	3.6	3.4	3.3	3.2	3.1	3	2.9	2.8	2.7	2.7	2.6	2.5	2.4	2.4	2.3	2.3	2.2	2.2	2.1	2.1	2	2	1.9	1.9	1.9	1.8	1.8	1.8	1.7	1.7	1.7	1.6	1.6	1.6	1.6
338	5.6	5.3	5	4.7	4.5	4.3	4.1	3.9	3.7	3.6	3.4	3.3	3.2	3.1	3	2.9	2.8	2.7	2.6	2.6	2.5	2.4	2.4	2.3	2.2	2.2	2.1	2.1	2	2	1.9	1.9	1.9	1.8	1.8	1.8	1.7	1.7	1.7	1.6	1.6	1.6	1.5	1.5	1.5	1.5	1.4	1.4	1.4
339	5	4.7	4.4	4.2	4	3.8	3.7	3.5	3.4	3.2	3.1	3	2.9	2.8	2.7	2.6	2.6	2.5	2.4	2.4	2.3	2.2	2.2	2.1	2.1	2	2	1.9	1.9	1.8	1.8	1.8	1.7	1.7	1.7	1.6	1.6	1.6	1.5	1.5	1.5	1.5	1.4	1.4	1.4	1.4	1.4	1.3	1.3
340	8.3	7.5	6.8	6.3	5.8	5.4	5.1	4.8	4.5	4.3	4	3.9	3.7	3.5	3.4	3.2	3.1	3	2.9	2.8	2.7	2.6	2.5	2.4	2.4	2.3	2.2	2.2	2.1	2.1	2	2	1.9	1.9	1.8	1.8	1.8	1.7	1.7	1.7	1.6	1.6	1.6	1.5	1.5	1.5	1.4	1.4	1.4
341	8.5	7.6	6.9	6.3	5.8	5.4	5	4.7	4.4	4.2	4	3.8	3.6	3.4	3.3	3.1	3	2.9	2.8	2.7	2.6	2.5	2.4	2.4	2.3	2.2	2.2	2.1	2	2	1.9	1.9	1.8	1.8	1.8	1.7	1.7	1.7	1.6	1.6	1.6	1.5	1.5	1.5	1.4	1.4	1.4	1.4	1.3
342	9.1	8	7.2	6.5	5.9	5.5	5.1	4.7	4.4	4.2	3.9	3.7	3.6	3.4	3.2	3.1	3	2.8	2.7	2.6	2.5	2.5	2.4	2.3	2.2	2.2	2.1	2	2	1.9	1.9	1.8	1.8	1.7	1.7	1.7	1.6	1.6	1.6	1.5	1.5	1.5	1.4	1.4	1.4	1.4	1.3	1.3	1.3
343	5.9	5.5	5.1	4.7	4.4	4.2	4	3.8	3.6	3.4	3.3	3.1	3	2.9	2.8	2.7	2.6	2.5	2.4	2.3	2.3	2.2	2.1	2.1	2	2	1.9	1.9	1.8	1.8	1.7	1.7	1.7	1.6	1.6	1.5	1.5	1.5	1.5	1.4	1.4	1.4	1.3	1.3	1.3	1.3	1.3	1.2	1.2
344	6.7	6.2	5.8	5.4	5	4.7	4.5	4.2	4	3.8	3.7	3.5	3.4	3.2	3.1	3	2.9	2.8	2.7	2.6	2.5	2.5	2.4	2.3	2.2	2.2	2.1	2.1	2	2	1.9	1.9	1.8	1.8	1.8	1.7	1.7	1.7	1.6	1.6	1.6	1.5	1.5	1.5	1.5	1.4	1.4	1.4	1.4
345	7.9	7.2	6.7	6.2	5.8	5.4	5.1	4.8	4.6	4.4	4.2	4	3.8	3.7	3.5	3.4	3.3	3.1	3	2.9	2.8	2.8	2.7	2.6	2.5	2.5	2.4	2.3	2.3	2.2	2.2	2.1	2.1	2	2	1.9	1.9	1.8	1.8	1.8	1.7	1.7	1.7	1.6	1.6	1.6	1.6	1.5	1.5
346	12.9	11.4	10.1	9.1	8.3	7.7	7.1	6.6	6.2	5.8	5.5	5.2	4.9	4.7	4.5	4.3	4.1	3.9	3.8	3.6	3.5	3.4	3.3	3.2	3.1	3	2.9	2.8	2.7	2.6	2.6	2.5	2.4	2.4	2.3	2.3	2.2	2.2	2.1	2.1	2	2	2	1.9	1.9	1.8	1.8	1.8	1.8
347	14.9	13	11.5	10.3	9.4	8.6	7.9	7.4	6.9	6.5	6.1	5.7	5.4	5.2	4.9	4.7	4.5	4.3	4.2	4	3.8	3.7	3.6	3.5	3.4	3.3	3.2	3.1	3	2.9	2.8	2.7	2.7	2.6	2.6	2.5	2.4	2.4	2.3	2.3	2.2	2.2	2.1	2.1	2.1	2	2	1.9	1.9
348	9.9	9.1	8.4	7.8	7.3	6.9	6.5	6.1	5.8	5.5	5.3	5	4.8	4.6	4.4	4.3	4.1	4	3.8	3.7	3.6	3.5	3.4	3.3	3.2	3.1	3	2.9	2.9	2.8	2.7	2.7	2.6	2.5	2.5	2.4	2.4	2.3	2.3	2.2	2.2	2.2	2.1	2.1	2	2	2	1.9	1.9
349	14.2	12.5	11.2	10.1	9.3	8.5	7.9	7.4	6.9	10.3	9.4	8.7	8	20.9	17.3	14.9	13	11.6	10.5	9.6	8.8	8.1	7.6	7.1	6.6	6.3	5.9	5.6	5.3	5.1	4.9	4.7	4.5	4.3	4.1	4	48.3	31.5	30.8	23.5	19.1	16.1	14	12.3	11.1	10	9.2	8.5	7.8
350	12.2	11	10	9.1	8.4	7.8	7.3	6.9	6.5	6.2	5.9	5.6	5.3	12.7	11.4	10.3	9.4	8.7	8	7.5	7	6.6	6.2	5.9	5.6	5.3	5.1	4.9	4.7	4.5	4.3	4.1	4	3.9	3.7	3.6	39	27.7	25.4	20.4	17	14.7	12.9	11.5	10.4	9.5	8.8	8.1	7.6
351	10.3	9.4	8.7	8.1	7.5	7.1	6.6	6.3	5.9	5.7	5.4	5.2	5	9.1	8.4	7.8	7.3	6.8	6.5	6.1	5.8	5.5	5.3	5	4.8	4.6	4.4	4.3	4.1	4	3.8	3.7	3.6	3.5	3.4	3.3	34.7	25.8	22.7	18.7	15.9	13.9	12.3	11.1	10.1	9.2	8.5	7.9	7.4
352	11.3	10.3	9.4	8.7	8.1	7.5	7.1	6.6	6.3	6	5.7	5.4	5.2	8.6	8	7.5	7	6.6	6.3	5.9	5.6	5.4	5.1	4.9	4.7	4.5	4.4	4.2	4.1	3.9	3.8	3.7	3.6	3.5	3.4	3.3	31.1	23.9	20.7	17.4	15	13.2	11.8	10.7	9.7	9	8.3	7.7	7.3
353	10.7	9.8	9	8.3	7.8	7.3	6.9	6.5	6.1	5.8	5.5	5.3	5.1	7.6	7.1	6.7	6.3	6	5.7	5.4	5.2	5	4.8	4.6	4.4	4.3	4.1	4	3.8	3.7	3.6	3.5	3.4	3.3	3.2	3.1	23.3	19.2	16.3	14.2	12.6	11.4	10.3	9.5	8.8	8.1	7.6	7.1	6.7
354	9.7	8.9	8.3	7.8	7.3	6.8	6.5	6.1	5.8	5.6	5.3	5.1	4.9	4.8	4.6	4.5	4.3	4.1	4	3.9	3.8	3.6	3.5	3.4	3.3	3.2	3.2	3.1	3	2.9	2.9	2.8	2.7	2.7	2.6	2.6	15.9	13.9	12.4	11.2	10.2	9.4	8.7	8.1	7.6	7.1	6.7	6.3	6
355	8.3	7.7	7.2	6.8	6.4	6.1	5.8	5.5	5.3	5.1	4.8	4.7	4.5	4.3	4.2	4	3.9	3.8	3.6	3.5	3.4	3.3	3.2	3.2	3.1	3	2.9	2.9	2.8	2.7	2.7	2.6	2.5	2.5	2.4	2.4	3.4	3.3	3.2	3.1	3	3	2.9	2.8	2.8	2.7	2.6	2.6	2.5
356	7.2	6.8	6.4	6	5.7	5.5	5.2	5	4.8	4.6	4.4	4.2	4.1	3.9	3.8	3.7	3.6	3.5	3.4	3.3	3.2	3.1	3	2.9	2.9	2.8	2.7	2.7	2.6	2.5	2.5	2.4	2.4	2.3	2.3	2.2	2.2	2.2	2.1	2.1	2	2	2	1.9	1.9	1.9	1.9	1.8	1.8
357	6.9	6.5	6.1	5.8	5.5	5.2	5	4.8	4.6	4.4	4.2	4.1	3.9	3.8	3.7	3.5	3.4	3.3	3.2	3.1	3.1	3	2.9	2.8	2.8	2.7	2.6	2.6	2.5	2.5	2.4	2.3	2.3	2.3	2.2	2.2	2.1	2.1	2	2	2	1.9	1.9	1.9	1.8	1.8	1.8	1.8	1.7
358	6.7	6.3	6	5.6	5.4	5.1	4.9	4.7	4.5	4.3	4.1	4	3.8	3.7	3.6	3.5	3.3	3.2	3.1	3.1	3	2.9	2.8	2.7	2.7	2.6	2.5	2.5	2.4	2.4	2.3	2.3	2.2	2.2	2.1	2.1	2.1	2	2	1.9	1.9	1.9	1.8	1.8	1.8	1.8	1.7	1.7	1.7
359	6.4	6	5.7	5.4	5.1	4.9	4.6	4.4	4.3	4.1	3.9	3.8	3.7	3.5	3.4	3.3	3.2	3.1	3	2.9	2.9	2.8	2.7	2.6	2.6	2.5	2.4	2.4	2.3	2.3	2.2	2.2	2.1	2.1	2.1	2	2	1.9	1.9	1.9	1.8	1.8	1.8	1.7	1.7	1.7	1.7	1.6	1.6
360	8.8	8.1	7.5	7	6.5	6.1	5.7	5.4	5.1	4.9	4.7	4.4	4.3	4.1	3.9	3.8	3.6	3.5	3.4	3.3	3.2	3.1	3	2.9	2.8	2.7	2.7	2.6	2.5	2.5	2.4	2.4	2.3	2.2	2.2	2.2	2.1	2.1	2	2	1.9	1.9	1.9	1.8	1.8	1.8	1.7	1.7	1.7
361	6.9	6.4	6	5.7	5.3	5.1	4.8	4.6	4.4	4.2	4	3.8	3.7	3.6	3.4	3.3	3.2	3.1	3	2.9	2.8	2.7	2.7	2.6	2.5	2.5	2.4	2.3	2.3	2.2	2.2	2.1	2.1	2	2	2	1.9	1.9	1.8	1.8	1.8	1.7	1.7	1.7	1.7	1.6	1.6	1.6	1.6
362	5.7	5.3	5	4.8	4.5	4.3	4.1	4	3.8	3.6	3.5	3.4	3.3	3.1	3	2.9	2.9	2.8	2.7	2.6	2.5	2.5	2.4	2.3	2.3	2.2	2.2	2.1	2.1	2	2	2	1.9	1.9	1.8	1.8	1.8	1.7	1.7	1.7	1.6	1.6	1.6	1.6	1.5	1.5	1.5	1.5	1.4
363	3.4	3.3	3.2	3.1	3	2.9	2.8	2.7	2.6	2.5	2.5	2.4	2.3	2.3	2.2	2.2	2.1	2.1	2	2	1.9	1.9	1.9	1.8	1.8	1.7	1.7	1.7	1.6	1.6	1.6	1.6	1.5	1.5	1.5	1.5	1.4	1.4	1.4	1.4	1.4	1.3	1.3	1.3	1.3	1.3	1.2	1.2	1.2
364	3	2.9	2.8	2.7	2.6	2.6	2.5	2.4	2.4	2.3	2.2	2.2	2.1	2.1	2	2	1.9	1.9	1.8	1.8	1.8	1.7	1.7	1.7	1.6	1.6	1.6	1.5	1.5	1.5	1.5	1.4	1.4	1.4	1.4	1.4	1.3	1.3	1.3	1.3	1.3	1.2	1.2	1.2	1.2	1.2	1.2	1.1	1.1
365	5.6	5.2	4.9	4.6	4.4	4.1	3.9	3.8	3.6	3.4	3.3	3.2	3.1	2.9	2.8	2.7	2.7	2.6	2.5	2.4	2.3	2.3	2.2	2.2	2.1	2.1	2	2	1.9	1.9	1.8	1.8	1.7	1.7	1.7	1.6	1.6	1.6	1.6	1.5	1.5	1.5	1.4	1.4	1.4	1.4	1.3	1.3	1.3
366	5	4.7	4.4	4.2	4	3.8	3.6	3.5	3.3	3.2	3	2.9	2.8	2.7	2.6	2.5	2.5	2.4	2.3	2.3	2.2	2.1	2.1	2	2	1.9	1.9	1.8	1.8	1.8	1.7	1.7	1.6	1.6	1.6	1.5	1.5	1.5	1.5	1.4	1.4	1.4	1.4	1.3	1.3	1.3	1.3	1.2	1.2
367	4.9	4.6	4.4	4.1	3.9	3.7	3.6	3.4	3.3	3.2	3	2.9	2.8	2.7	2.6	2.5	2.5	2.4	2.3	2.3	2.2	2.1	2.1	2	2	1.9	1.9	1.8	1.8	1.8	1.7	1.7	1.7	1.6	1.6	1.6	1.5	1.5	1.5	1.4	1.4	1.4	1.4	1.3	1.3	1.3	1.3	1.3	1.2
368	7.7	7.1	6.5	6.1	5.7	5.3	5	4.7	4.5	4.3	4.1	3.9	3.7	3.6	3.4	3.3	3.2	3.1	3	2.9	2.8	2.7	2.6	2.5	2.5	2.4	2.3	2.3	2.2	2.2	2.1	2.1	2	2	1.9	1.9	1.8	1.8	1.8	1.7	1.7	1.7	1.6	1.6	1.6	1.5	1.5	1.5	1.5
369	5.2	4.9	4.7	4.5	4.3	4.1	3.9	3.8	3.6	3.5	3.4	3.2	3.1	3	2.9	2.8	2.8	2.7	2.6	2.5	2.5	2.4	2.4	2.3	2.2	2.2	2.1	2.1	2	2	2	1.9	1.9	1.9	1.8	1.8	1.7	1.7	1.7	1.7	1.6	1.6	1.6	1.5	1.5	1.5	1.5	1.5	1.4
370	4.2	4.1	3.9	3.8	3.6	3.5	3.4	3.3	3.2	3.1	3	2.9	2.8	2.7	2.7	2.6	2.5	2.5	2.4	2.4	2.3	2.3	2.2	2.2	2.1	2.1	2	2	2	1.9	1.9	1.9	1.8	1.8	1.8	1.7	1.7	1.7	1.6	1.6	1.6	1.6	1.5	1.5	1.5	1.5	1.5	1.4	1.4
371	8.8	8.1	7.6	7.1	6.6	6.2	5.9	5.6	5.3	5.1	4.8	4.6	4.5	4.3	4.1	4	3.8	3.7	3.6	3.5	3.4	3.3	3.2	3.1	3	2.9	2.8	2.8	2.7	2.6	2.6	2.5	2.5	2.4	2.4	2.3	2.3	2.2	2.2	2.1	2.1	2	2	2	1.9	1.9	1.9	1.8	1.8
372	11.8	10.7	9.8	9	8.3	7.8	7.3	6.8	6.5	6.1	5.8	5.5	5.3	5.1	4.8	4.6	4.5	4.3	4.1	4	3.9	3.7	3.6	3.5	3.4	3.3	3.2	3.1	3.1	3	2.9	2.8	2.8	2.7	2.6	2.6	2.5	2.5	2.4	2.4	2.3	2.3	2.2	2.2	2.2	2.1	2.1	2	2
373	5.7	5.4	5.2	4.9	4.7	4.5	4.3	4.2	4	4.5	4.3	4.1	4	17.2	14.7	12.9	11.5	10.3	9.4	8.6	8	7.4	6.9	6.5	6.1	5.8	5.5	5.2	5	4.8	4.6	4.4	4.2	4	3.9	3.8	46.9	30.6	29.8	22.7	18.5	15.6	13.5	12	10.7	9.7	8.9	8.2	7.6
374	4.7	4.5	4.3	4.2	4	3.9	3.8	3.6	3.5	3.4	3.3	3.2	3.1	11.2	10.1	9.2	8.5	7.9	7.3	6.9	6.5	6.1	5.8	5.5	5.2	5	4.8	4.6	4.4	4.2	4.1	3.9	3.8	3.6	3.5	3.4	40.8	28.3	26.2	20.7	17.2	14.7	12.9	11.5	10.4	9.4	8.7	8	7.5
375	7.1	6.7	6.3	6	5.7	5.4	5.1	4.9	4.7	4.9	4.7	4.5	4.3	12.6	11.3	10.2	9.3	8.6	7.9	7.4	6.9	6.5	6.2	5.8	5.5	5.3	5	4.8	4.6	4.4	4.3	4.1	4	3.8	3.7	3.6	41.4	28.7	25.6	20.4	17	14.6	12.8	11.5	10.4	9.4	8.7	8	7.5
376	8.9	8.2	7.6	7.1	6.7	6.3	6	5.7	5.4	5.3	5	4.8	4.6	11.6	10.5	9.5	8.8	8.1	7.6	7.1	6.7	6.3	5.9	5.6	5.4	5.1	4.9	4.7	4.5	4.3	4.2	4	3.9	3.8	3.6	3.5	35.8	26.2	23.6	19.2	16.2	14.1	12.5	11.2	10.1	9.3	8.6	7.9	7.4
377	6.7	6.3	6	5.7	5.4	5.1	4.9	4.7	4.5	4.4	4.2	4	3.9	8	7.4	7	6.6	6.2	5.9	5.6	5.3	5.1	4.9	4.7	4.5	4.3	4.2	4	3.9	3.7	3.6	3.5	3.4	3.3	3.2	3.1	24.3	19.7	16.9	14.6	12.9	11.5	10.4	9.5	8.8	8.1	7.6	7.1	6.7
378	6.3	6	5.7	5.4	5.2	4.9	4.7	4.6	4.4	4.2	4.1	3.9	3.8	4.3	4.2	4	3.9	3.8	3.6	3.5	3.4	3.3	3.2	3.1	3.1	3	2.9	2.8	2.8	2.7	2.6	2.6	2.5	2.5	2.4	2.4	15.3	13.4	12	10.8	9.9	9.1	8.4	7.8	7.3	6.9	6.5	6.1	5.8
379	6.3	6	5.7	5.4	5.2	4.9	4.7	4.5	4.4	4.2	4.1	3.9	3.8	3.7	3.6	3.5	3.4	3.3	3.2	3.1	3	2.9	2.9	2.8	2.7	2.7	2.6	2.5	2.5	2.4	2.4	2.3	2.3	2.2	2.2	2.2	3	2.9	2.8	2.8	2.7	2.6	2.6	2.5	2.5	2.4	2.4	2.3	2.3
380	5.6	5.3	5.1	4.9	4.6	4.5	4.3	4.1	4	3.8	3.7	3.6	3.5	3.4	3.3	3.2	3.1	3	2.9	2.9	2.8	2.7	2.7	2.6	2.5	2.5	2.4	2.4	2.3	2.3	2.2	2.2	2.2	2.1	2.1	2	2	2	1.9	1.9	1.9	1.8	1.8	1.8	1.8	1.7	1.7	1.7	1.7
381	5.2	4.9	4.7	4.5	4.3	4.2	4	3.9	3.8	3.6	3.5	3.4	3.3	3.2	3.1	3	2.9	2.9	2.8	2.7	2.7	2.6	2.5	2.5	2.4	2.4	2.3	2.3	2.2	2.2	2.1	2.1	2.1	2	2	2	1.9	1.9	1.9	1.8	1.8	1.8	1.7	1.7	1.7	1.7	1.6	1.6	1.6
382	4.8	4.6	4.4	4.2	4	3.9	3.8	3.6	3.5	3.4	3.3	3.2	3.1	3	2.9	2.9	2.8	2.7	2.6	2.6	2.5	2.5	2.4	2.4	2.3	2.3	2.2	2.2	2.1	2.1	2	2	2	1.9	1.9	1.9	1.8	1.8	1.8	1.7	1.7	1.7	1.7	1.6	1.6	1.6	1.6	1.5	1.5
383	4.1	4	3.8	3.7	3.6	3.5	3.3	3.2	3.1	3.1	3	2.9	2.8	2.7	2.7	2.6	2.5	2.5	2.4	2.4	2.3	2.3	2.2	2.2	2.1	2.1	2	2	2	1.9	1.9	1.9	1.8	1.8	1.8	1.7	1.7	1.7	1.7	1.6	1.6	1.6	1.6	1.5	1.5	1.5	1.5	1.4	1.4
384	5	4.7	4.5	4.3	4.2	4	3.8	3.7	3.6	3.4	3.3	3.2	3.1	3	2.9	2.9	2.8	2.7	2.6	2.6	2.5	2.4	2.4	2.3	2.3	2.2	2.2	2.1	2.1	2.1	2	2	1.9	1.9	1.9	1.8	1.8	1.8	1.7	1.7	1.7	1.7	1.6	1.6	1.6	1.6	1.5	1.5	1.5
385	6.9	6.4	6	5.7	5.4	5.1	4.8	4.6	4.4	4.2	4	3.9	3.7	3.6	3.5	3.3	3.2	3.1	3	2.9	2.9	2.8	2.7	2.6	2.6	2.5	2.4	2.4	2.3	2.3	2.2	2.2	2.1	2.1	2	2	2	1.9	1.9	1.8	1.8	1.8	1.7	1.7	1.7	1.7	1.6	1.6	1.6
386	4.2	4	3.9	3.7	3.6	3.4	3.3	3.2	3.1	3	2.9	2.8	2.7	2.7	2.6	2.5	2.5	2.4	2.3	2.3	2.2	2.2	2.1	2.1	2	2	2	1.9	1.9	1.8	1.8	1.8	1.7	1.7	1.7	1.7	1.6	1.6	1.6	1.5	1.5	1.5	1.5	1.5	1.4	1.4	1.4	1.4	1.4
387	3.6	3.5	3.4	3.2	3.1	3	2.9	2.8	2.8	2.7	2.6	2.5	2.5	2.4	2.3	2.3	2.2	2.2	2.1	2.1	2	2	1.9	1.9	1.9	1.8	1.8	1.8	1.7	1.7	1.7	1.6	1.6	1.6	1.6	1.5	1.5	1.5	1.5	1.4	1.4	1.4	1.4	1.4	1.3	1.3	1.3	1.3	1.3
388	3.4	3.2	3.1	3	2.9	2.8	2.7	2.7	2.6	2.5	2.4	2.4	2.3	2.3	2.2	2.2	2.1	2.1	2	2	1.9	1.9	1.8	1.8	1.8	1.7	1.7	1.7	1.6	1.6	1.6	1.6	1.5	1.5	1.5	1.5	1.4	1.4	1.4	1.4	1.4	1.3	1.3	1.3	1.3	1.3	1.2	1.2	1.2
389	3	2.9	2.8	2.7	2.6	2.6	2.5	2.4	2.3	2.3	2.2	2.2	2.1	2.1	2	2	1.9	1.9	1.9	1.8	1.8	1.7	1.7	1.7	1.6	1.6	1.6	1.6	1.5	1.5	1.5	1.5	1.4	1.4	1.4	1.4	1.3	1.3	1.3	1.3	1.3	1.2	1.2	1.2	1.2	1.2	1.2	1.1	1.1
390	2.8	2.7	2.6	2.6	2.5	2.4	2.3	2.3	2.2	2.2	2.1	2.1	2	2	1.9	1.9	1.8	1.8	1.8	1.7	1.7	1.7	1.6	1.6	1.6	1.5	1.5	1.5	1.5	1.4	1.4	1.4	1.4	1.3	1.3	1.3	1.3	1.3	1.2	1.2	1.2	1.2	1.2	1.2	1.1	1.1	1.1	1.1	1.1
391	3.1	3	2.9	2.8	2.7	2.6	2.6	2.5	2.4	2.4	2.3	2.2	2.2	2.1	2.1	2	2	1.9	1.9	1.9	1.8	1.8	1.7	1.7	1.7	1.6	1.6	1.6	1.6	1.5	1.5	1.5	1.5	1.4	1.4	1.4	1.4	1.3	1.3	1.3	1.3	1.3	1.2	1.2	1.2	1.2	1.2	1.2	1.1
392	3.4	3.3	3.2	3.1	3	2.9	2.8	2.7	2.6	2.6	2.5	2.4	2.4	2.3	2.3	2.2	2.2	2.1	2.1	2	2	1.9	1.9	1.9	1.8	1.8	1.7	1.7	1.7	1.7	1.6	1.6	1.6	1.5	1.5	1.5	1.5	1.5	1.4	1.4	1.4	1.4	1.3	1.3	1.3	1.3	1.3	1.3	1.2
393	3.8	3.7	3.6	3.4	3.3	3.2	3.1	3	2.9	2.8	2.8	2.7	2.6	2.6	2.5	2.4	2.4	2.3	2.3	2.2	2.2	2.1	2.1	2	2	2	1.9	1.9	1.8	1.8	1.8	1.8	1.7	1.7	1.7	1.6	1.6	1.6	1.6	1.5	1.5	1.5	1.5	1.4	1.4	1.4	1.4	1.4	1.4
394	4.3	4.2	4	3.8	3.7	3.6	3.5	3.4	3.3	3.2	3.1	3	2.9	2.8	2.8	2.7	2.6	2.6	2.5	2.4	2.4	2.3	2.3	2.2	2.2	2.1	2.1	2.1	2	2	2	1.9	1.9	1.8	1.8	1.8	1.8	1.7	1.7	1.7	1.6	1.6	1.6	1.6	1.6	1.5	1.5	1.5	1.5
395	4.6	4.4	4.2	4.1	3.9	3.8	3.7	3.6	3.5	3.3	3.3	3.2	3.1	3	2.9	2.8	2.8	2.7	2.6	2.6	2.5	2.5	2.4	2.4	2.3	2.3	2.2	2.2	2.1	2.1	2.1	2	2	2	1.9	1.9	1.9	1.8	1.8	1.8	1.8	1.7	1.7	1.7	1.6	1.6	1.6	1.6	1.6
396	5.3	5.1	4.9	4.7	4.5	4.3	4.2	4.1	3.9	3.8	3.7	3.6	3.5	3.4	3.3	3.2	3.1	3	3	2.9	2.8	2.8	2.7	2.6	2.6	2.5	2.5	2.4	2.4	2.3	2.3	2.2	2.2	2.2	2.1	2.1	2.1	2	2	2	1.9	1.9	1.9	1.8	1.8	1.8	1.8	1.7	1.7
397	4.4	4.2	4	3.9	3.7	3.6	3.5	3.4	3.3	3.7	3.6	3.5	3.4	15	13.1	11.5	10.4	9.4	8.6	7.9	7.4	6.9	6.4	6.1	5.7	5.4	5.2	4.9	4.7	4.5	4.3	4.1	4	3.8	3.7	3.6	49.5	31.7	31.2	23.3	18.7	15.7	13.5	11.9	10.7	9.6	8.8	8.1	7.5
398	4.3	4.2	4	3.9	3.7	3.6	3.5	3.4	3.3	3.2	3.1	3	2.9	12.7	11.3	10.2	9.3	8.5	7.9	7.3	6.8	6.4	6	5.7	5.4	5.2	4.9	4.7	4.5	4.3	4.1	4	3.8	3.7	3.6	3.5	41.4	28.2	26.3	20.6	17	14.5	12.7	11.3	10.2	9.3	8.5	7.9	7.3
399	4.4	4.2	4.1	3.9	3.8	3.7	3.5	3.4	3.3	3.2	3.1	3	3	8.8	8.2	7.6	7.1	6.6	6.2	5.9	5.6	5.3	5.1	4.8	4.6	4.4	4.3	4.1	3.9	3.8	3.7	3.5	3.4	3.3	3.2	3.1	31.9	23.8	21.3	17.5	14.9	13	11.6	10.4	9.5	8.7	8	7.4	7
400	4.5	4.3	4.1	4	3.8	3.7	3.6	3.5	3.4	3.3	3.2	3.1	3	7.6	7.1	6.7	6.3	5.9	5.6	5.3	5.1	4.9	4.7	4.5	4.3	4.1	4	3.8	3.7	3.6	3.5	3.4	3.3	3.2	3.1	3	27.9	21.7	19	16	13.9	12.2	11	9.9	9.1	8.4	7.8	7.2	6.8
401	4.5	4.4	4.2	4	3.9	3.8	3.6	3.5	3.4	3.3	3.2	3.1	3	5.8	5.5	5.2	5	4.8	4.6	4.4	4.2	4.1	3.9	3.8	3.7	3.5	3.4	3.3	3.2	3.1	3	3	2.9	2.8	2.7	2.7	18.6	15.8	13.7	12.1	10.9	9.9	9.1	8.4	7.8	7.2	6.8	6.4	6
402	4.6	4.5	4.3	4.1	4	3.8	3.7	3.6	3.5	3.4	3.3	3.2	3.1	4.8	4.6	4.5	4.3	4.1	4	3.8	3.7	3.6	3.5	3.4	3.3	3.2	3.1	3	2.9	2.9	2.8	2.7	2.7	2.6	2.5	2.5	13	11.6	10.4	9.5	8.8	8.1	7.6	7.1	6.6	6.3	5.9	5.6	5.4
403	4.5	4.3	4.2	4	3.9	3.7	3.6	3.5	3.4	3.3	3.2	3.1	3	3	2.9	2.8	2.8	2.7	2.6	2.6	2.5	2.5	2.4	2.3	2.3	2.3	2.2	2.2	2.1	2.1	2	2	2	1.9	1.9	1.9	5.1	4.9	4.7	4.5	4.3	4.2	4	3.9	3.7	3.6	3.5	3.4	3.3
404	4.5	4.3	4.2	4	3.9	3.8	3.6	3.5	3.4	3.3	3.2	3.1	3	2.9	2.9	2.8	2.7	2.7	2.6	2.5	2.5	2.4	2.4	2.3	2.3	2.2	2.2	2.1	2.1	2.1	2	2	2	1.9	1.9	1.9	1.8	1.8	1.8	1.7	1.7	1.7	1.7	1.6	1.6	1.6	1.6	1.5	1.5
405	5.3	5.1	4.8	4.6	4.4	4.3	4.1	3.9	3.8	3.7	3.6	3.4	3.3	3.2	3.1	3.1	3	2.9	2.8	2.7	2.7	2.6	2.5	2.5	2.4	2.4	2.3	2.3	2.2	2.2	2.1	2.1	2.1	2	2	2	1.9	1.9	1.9	1.8	1.8	1.8	1.7	1.7	1.7	1.7	1.6	1.6	1.6
406	5.1	4.9	4.7	4.5	4.3	4.1	4	3.8	3.7	3.6	3.4	3.3	3.2	3.1	3.1	3	2.9	2.8	2.7	2.7	2.6	2.5	2.5	2.4	2.4	2.3	2.3	2.2	2.2	2.1	2.1	2.1	2	2	1.9	1.9	1.9	1.8	1.8	1.8	1.7	1.7	1.7	1.7	1.6	1.6	1.6	1.6	1.5
407	7.1	6.7	6.3	5.9	5.6	5.3	5	4.8	4.6	4.4	4.2	4	3.9	3.8	3.6	3.5	3.4	3.3	3.2	3.1	3	2.9	2.8	2.8	2.7	2.6	2.6	2.5	2.4	2.4	2.3	2.3	2.2	2.2	2.1	2.1	2.1	2	2	1.9	1.9	1.9	1.8	1.8	1.8	1.7	1.7	1.7	1.7
408	7.4	6.9	6.4	6.1	5.7	5.4	5.1	4.9	4.7	4.5	4.3	4.1	3.9	3.8	3.7	3.5	3.4	3.3	3.2	3.1	3	2.9	2.8	2.8	2.7	2.6	2.6	2.5	2.4	2.4	2.3	2.3	2.2	2.2	2.1	2.1	2	2	2	1.9	1.9	1.9	1.8	1.8	1.8	1.7	1.7	1.7	1.7
409	6.7	6.2	5.9	5.5	5.3	5	4.7	4.5	4.3	4.2	4	3.8	3.7	3.6	3.4	3.3	3.2	3.1	3	2.9	2.9	2.8	2.7	2.6	2.6	2.5	2.4	2.4	2.3	2.3	2.2	2.2	2.1	2.1	2	2	2	1.9	1.9	1.9	1.8	1.8	1.8	1.7	1.7	1.7	1.6	1.6	1.6
410	6.4	6	5.7	5.4	5.1	4.8	4.6	4.4	4.2	4	3.9	3.7	3.6	3.5	3.3	3.2	3.1	3	2.9	2.9	2.8	2.7	2.6	2.6	2.5	2.4	2.4	2.3	2.3	2.2	2.2	2.1	2.1	2	2	2	1.9	1.9	1.8	1.8	1.8	1.7	1.7	1.7	1.7	1.6	1.6	1.6	1.6
411	3.6	3.5	3.3	3.2	3.1	3	2.9	2.9	2.8	2.7	2.6	2.6	2.5	2.4	2.4	2.3	2.3	2.2	2.2	2.1	2.1	2	2	1.9	1.9	1.9	1.8	1.8	1.8	1.7	1.7	1.7	1.6	1.6	1.6	1.6	1.5	1.5	1.5	1.5	1.4	1.4	1.4	1.4	1.4	1.3	1.3	1.3	1.3
412	3.5	3.3	3.2	3.1	3	2.9	2.8	2.8	2.7	2.6	2.5	2.5	2.4	2.3	2.3	2.2	2.2	2.1	2.1	2	2	2	1.9	1.9	1.8	1.8	1.8	1.7	1.7	1.7	1.7	1.6	1.6	1.6	1.5	1.5	1.5	1.5	1.5	1.4	1.4	1.4	1.4	1.3	1.3	1.3	1.3	1.3	1.3
413	3.3	3.2	3.1	3	2.9	2.8	2.7	2.7	2.6	2.5	2.5	2.4	2.3	2.3	2.2	2.2	2.1	2.1	2	2	1.9	1.9	1.9	1.8	1.8	1.8	1.7	1.7	1.7	1.6	1.6	1.6	1.6	1.5	1.5	1.5	1.5	1.4	1.4	1.4	1.4	1.4	1.3	1.3	1.3	1.3	1.3	1.2	1.2
414	3	2.9	2.8	2.7	2.6	2.6	2.5	2.4	2.4	2.3	2.2	2.2	2.1	2.1	2	2	2	1.9	1.9	1.8	1.8	1.8	1.7	1.7	1.7	1.6	1.6	1.6	1.6	1.5	1.5	1.5	1.5	1.4	1.4	1.4	1.4	1.3	1.3	1.3	1.3	1.3	1.3	1.2	1.2	1.2	1.2	1.2	1.2
415	2.9	2.8	2.7	2.7	2.6	2.5	2.4	2.4	2.3	2.3	2.2	2.2	2.1	2.1	2	2	1.9	1.9	1.9	1.8	1.8	1.8	1.7	1.7	1.7	1.6	1.6	1.6	1.5	1.5	1.5	1.5	1.5	1.4	1.4	1.4	1.4	1.3	1.3	1.3	1.3	1.3	1.3	1.2	1.2	1.2	1.2	1.2	1.2
416	3.5	3.3	3.2	3.1	3	2.9	2.9	2.8	2.7	2.6	2.6	2.5	2.4	2.4	2.3	2.3	2.2	2.2	2.1	2.1	2	2	2	1.9	1.9	1.8	1.8	1.8	1.7	1.7	1.7	1.7	1.6	1.6	1.6	1.6	1.5	1.5	1.5	1.5	1.4	1.4	1.4	1.4	1.4	1.3	1.3	1.3	1.3
417	3.9	3.8	3.6	3.5	3.4	3.3	3.2	3.1	3	2.9	2.8	2.8	2.7	2.6	2.6	2.5	2.5	2.4	2.3	2.3	2.2	2.2	2.2	2.1	2.1	2	2	2	1.9	1.9	1.8	1.8	1.8	1.8	1.7	1.7	1.7	1.6	1.6	1.6	1.6	1.5	1.5	1.5	1.5	1.5	1.4	1.4	1.4
418	4.3	4.1	4	3.8	3.7	3.6	3.5	3.4	3.3	3.2	3.1	3	2.9	2.8	2.8	2.7	2.6	2.6	2.5	2.5	2.4	2.4	2.3	2.3	2.2	2.2	2.1	2.1	2.1	2	2	1.9	1.9	1.9	1.9	1.8	1.8	1.8	1.7	1.7	1.7	1.7	1.6	1.6	1.6	1.6	1.5	1.5	1.5
419	4.5	4.3	4.2	4	3.9	3.8	3.7	3.5	3.4	3.3	3.2	3.2	3.1	3	2.9	2.9	2.8	2.7	2.7	2.6	2.5	2.5	2.4	2.4	2.3	2.3	2.2	2.2	2.2	2.1	2.1	2.1	2	2	2	1.9	1.9	1.9	1.8	1.8	1.8	1.7	1.7	1.7	1.7	1.6	1.6	1.6	1.6
420	4.6	4.4	4.3	4.1	4	3.9	3.8	3.7	3.5	3.4	3.4	3.3	3.2	3.1	3	3	2.9	2.8	2.8	2.7	2.6	2.6	2.5	2.5	2.4	2.4	2.3	2.3	2.3	2.2	2.2	2.1	2.1	2.1	2	2	2	1.9	1.9	1.9	1.8	1.8	1.8	1.8	1.7	1.7	1.7	1.7	1.7
421	4.1	4	3.8	3.7	3.6	3.4	3.3	3.2	3.1	3	2.9	2.9	2.8	9.7	8.8	8.1	7.5	7	6.5	6.1	5.8	5.4	5.2	4.9	4.7	4.5	4.3	4.1	3.9	3.8	3.7	3.5	3.4	3.3	3.2	3.1	39.2	26.8	24.9	19.6	16.2	13.8	12.1	10.8	9.7	8.8	8.1	7.5	7
422	4.2	4	3.9	3.7	3.6	3.5	3.4	3.3	3.2	3.1	3	2.9	2.8	14.4	12.5	11.1	10	9.1	8.3	7.7	7.1	6.7	6.3	5.9	5.6	5.3	5	4.8	4.6	4.4	4.2	4	3.9	3.7	3.6	3.5	40.9	27.7	26.4	20.5	16.8	14.3	12.5	11.1	10	9.1	8.3	7.7	7.1
423	4.2	4.1	3.9	3.8	3.6	3.5	3.4	3.3	3.2	3.1	3	2.9	2.8	10.7	9.7	8.8	8.1	7.5	7	6.6	6.2	5.8	5.5	5.2	5	4.8	4.5	4.4	4.2	4	3.9	3.7	3.6	3.5	3.4	3.3	34.5	24.9	22.5	18.2	15.3	13.3	11.7	10.5	9.5	8.7	8	7.4	6.9
424	4.3	4.1	4	3.8	3.7	3.6	3.4	3.3	3.2	3.1	3	3	2.9	8.7	8	7.5	7	6.5	6.1	5.8	5.5	5.2	5	4.7	4.5	4.4	4.2	4	3.9	3.7	3.6	3.5	3.4	3.3	3.2	3.1	26.9	20.9	18	15.2	13.2	11.7	10.5	9.5	8.7	8	7.5	7	6.5
425	4.3	4.1	4	3.8	3.7	3.6	3.4	3.3	3.2	3.1	3.1	3	2.9	3.6	3.5	3.4	3.3	3.2	3.1	3	2.9	2.8	2.8	2.7	2.6	2.6	2.5	2.4	2.4	2.3	2.3	2.2	2.2	2.2	2.1	2.1	14.6	12.7	11.3	10.2	9.3	8.5	7.9	7.3	6.9	6.4	6.1	5.7	5.5
426	4.3	4.2	4	3.9	3.7	3.6	3.5	3.4	3.3	3.2	3.1	3	2.9	2.9	2.8	2.7	2.6	2.6	2.5	2.5	2.4	2.4	2.3	2.3	2.2	2.2	2.1	2.1	2.1	2	2	1.9	1.9	1.9	1.8	1.8	6.9	6.5	6.1	5.8	5.5	5.2	5	4.8	4.6	4.4	4.2	4	3.9
427	4.3	4.2	4	3.9	3.7	3.6	3.5	3.4	3.3	3.2	3.1	3	2.9	2.9	2.8	2.7	2.6	2.6	2.5	2.5	2.4	2.4	2.3	2.3	2.2	2.2	2.1	2.1	2	2	2	1.9	1.9	1.9	1.8	1.8	1.8	1.8	1.7	1.7	1.7	1.6	1.6	1.6	1.6	1.6	1.5	1.5	1.5
428	4.2	4	3.9	3.8	3.6	3.5	3.4	3.3	3.2	3.1	3	2.9	2.9	2.8	2.7	2.6	2.6	2.5	2.5	2.4	2.4	2.3	2.3	2.2	2.2	2.1	2.1	2	2	2	1.9	1.9	1.9	1.8	1.8	1.8	1.8	1.7	1.7	1.7	1.6	1.6	1.6	1.6	1.6	1.5	1.5	1.5	1.5
429	4.3	4.2	4	3.9	3.7	3.6	3.5	3.4	3.3	3.2	3.1	3	2.9	2.8	2.8	2.7	2.6	2.6	2.5	2.5	2.4	2.3	2.3	2.2	2.2	2.2	2.1	2.1	2	2	2	1.9	1.9	1.9	1.8	1.8	1.8	1.7	1.7	1.7	1.7	1.6	1.6	1.6	1.6	1.5	1.5	1.5	1.5
430	5.1	4.8	4.6	4.4	4.2	4.1	3.9	3.8	3.7	3.5	3.4	3.3	3.2	3.1	3	2.9	2.9	2.8	2.7	2.6	2.6	2.5	2.5	2.4	2.4	2.3	2.3	2.2	2.2	2.1	2.1	2	2	2	1.9	1.9	1.9	1.8	1.8	1.8	1.7	1.7	1.7	1.7	1.6	1.6	1.6	1.6	1.5
431	4.1	3.9	3.8	3.6	3.5	3.4	3.3	3.2	3.1	3	2.9	2.9	2.8	2.7	2.6	2.6	2.5	2.5	2.4	2.3	2.3	2.2	2.2	2.1	2.1	2.1	2	2	2	1.9	1.9	1.8	1.8	1.8	1.8	1.7	1.7	1.7	1.6	1.6	1.6	1.6	1.5	1.5	1.5	1.5	1.5	1.4	1.4
432	7.6	7.1	6.6	6.2	5.9	5.5	5.3	5	4.8	4.6	4.4	4.2	4	3.9	3.7	3.6	3.5	3.4	3.3	3.2	3.1	3	2.9	2.8	2.7	2.7	2.6	2.5	2.5	2.4	2.4	2.3	2.3	2.2	2.2	2.1	2.1	2	2	2	1.9	1.9	1.9	1.8	1.8	1.8	1.7	1.7	1.7
433	6.1	5.8	5.4	5.2	4.9	4.7	4.5	4.3	4.1	4	3.8	3.7	3.5	3.4	3.3	3.2	3.1	3	2.9	2.9	2.8	2.7	2.6	2.6	2.5	2.4	2.4	2.3	2.3	2.2	2.2	2.1	2.1	2.1	2	2	1.9	1.9	1.9	1.8	1.8	1.8	1.7	1.7	1.7	1.7	1.6	1.6	1.6
434	6.9	6.4	6	5.7	5.4	5.1	4.9	4.6	4.4	4.2	4.1	3.9	3.8	3.6	3.5	3.4	3.3	3.2	3.1	3	2.9	2.8	2.7	2.7	2.6	2.5	2.5	2.4	2.4	2.3	2.3	2.2	2.2	2.1	2.1	2	2	2	1.9	1.9	1.8	1.8	1.8	1.8	1.7	1.7	1.7	1.6	1.6
435	5.5	5.2	4.9	4.7	4.5	4.3	4.1	3.9	3.8	3.7	3.5	3.4	3.3	3.2	3.1	3	2.9	2.8	2.7	2.7	2.6	2.5	2.5	2.4	2.4	2.3	2.3	2.2	2.2	2.1	2.1	2	2	1.9	1.9	1.9	1.8	1.8	1.8	1.7	1.7	1.7	1.7	1.6	1.6	1.6	1.6	1.5	1.5
436	3.8	3.7	3.6	3.4	3.3	3.2	3.1	3	2.9	2.8	2.8	2.7	2.6	2.6	2.5	2.4	2.4	2.3	2.3	2.2	2.2	2.1	2.1	2	2	2	1.9	1.9	1.8	1.8	1.8	1.7	1.7	1.7	1.7	1.6	1.6	1.6	1.6	1.5	1.5	1.5	1.5	1.4	1.4	1.4	1.4	1.4	1.3
437	3.7	3.6	3.5	3.3	3.2	3.1	3	2.9	2.9	2.8	2.7	2.6	2.6	2.5	2.4	2.4	2.3	2.3	2.2	2.2	2.1	2.1	2	2	1.9	1.9	1.9	1.8	1.8	1.8	1.7	1.7	1.7	1.7	1.6	1.6	1.6	1.6	1.5	1.5	1.5	1.5	1.4	1.4	1.4	1.4	1.4	1.3	1.3
438	3.6	3.5	3.4	3.3	3.2	3.1	3	2.9	2.8	2.7	2.6	2.6	2.5	2.4	2.4	2.3	2.3	2.2	2.2	2.1	2.1	2	2	2	1.9	1.9	1.8	1.8	1.8	1.7	1.7	1.7	1.7	1.6	1.6	1.6	1.5	1.5	1.5	1.5	1.5	1.4	1.4	1.4	1.4	1.4	1.3	1.3	1.3
439	3	2.9	2.8	2.7	2.7	2.6	2.5	2.5	2.4	2.3	2.3	2.2	2.2	2.1	2.1	2.1	2	2	1.9	1.9	1.9	1.8	1.8	1.8	1.7	1.7	1.7	1.6	1.6	1.6	1.6	1.5	1.5	1.5	1.5	1.5	1.4	1.4	1.4	1.4	1.4	1.3	1.3	1.3	1.3	1.3	1.3	1.2	1.2
440	3	2.9	2.8	2.8	2.7	2.6	2.6	2.5	2.4	2.4	2.3	2.3	2.2	2.2	2.1	2.1	2.1	2	2	1.9	1.9	1.9	1.8	1.8	1.8	1.7	1.7	1.7	1.7	1.6	1.6	1.6	1.6	1.5	1.5	1.5	1.5	1.5	1.4	1.4	1.4	1.4	1.4	1.3	1.3	1.3	1.3	1.3	1.3
441	3.7	3.6	3.5	3.4	3.3	3.2	3.1	3	2.9	2.9	2.8	2.7	2.6	2.6	2.5	2.5	2.4	2.4	2.3	2.3	2.2	2.2	2.1	2.1	2.1	2	2	1.9	1.9	1.9	1.9	1.8	1.8	1.8	1.7	1.7	1.7	1.7	1.6	1.6	1.6	1.6	1.5	1.5	1.5	1.5	1.5	1.4	1.4
442	3.9	3.8	3.7	3.6	3.5	3.4	3.3	3.2	3.1	3	2.9	2.9	2.8	2.7	2.7	2.6	2.5	2.5	2.4	2.4	2.3	2.3	2.2	2.2	2.2	2.1	2.1	2	2	2	1.9	1.9	1.9	1.9	1.8	1.8	1.8	1.7	1.7	1.7	1.7	1.6	1.6	1.6	1.6	1.6	1.5	1.5	1.5
443	4.1	4	3.9	3.7	3.6	3.5	3.4	3.3	3.2	3.1	3.1	3	2.9	2.9	2.8	2.7	2.7	2.6	2.5	2.5	2.4	2.4	2.4	2.3	2.3	2.2	2.2	2.1	2.1	2.1	2	2	2	1.9	1.9	1.9	1.8	1.8	1.8	1.8	1.7	1.7	1.7	1.7	1.6	1.6	1.6	1.6	1.6
444	4.7	4.5	4.4	4.2	4.1	3.9	3.8	3.7	3.6	3.5	3.4	3.3	3.2	3.2	3.1	3	2.9	2.9	2.8	2.7	2.7	2.6	2.6	2.5	2.5	2.4	2.4	2.3	2.3	2.3	2.2	2.2	2.1	2.1	2.1	2	2	2	1.9	1.9	1.9	1.9	1.8	1.8	1.8	1.8	1.7	1.7	1.7
445	3.9	3.7	3.6	3.5	3.3	3.2	3.1	3	2.9	2.9	2.8	2.7	2.6	7.3	6.8	6.3	5.9	5.6	5.3	5	4.8	4.6	4.4	4.2	4	3.8	3.7	3.6	3.4	3.3	3.2	3.1	3	2.9	2.8	2.8	31.3	22.9	20.4	16.6	14.1	12.2	10.8	9.7	8.8	8.1	7.4	6.9	6.4
446	4	3.8	3.7	3.6	3.4	3.3	3.2	3.1	3	2.9	2.9	2.8	2.7	10	9.1	8.3	7.6	7.1	6.6	6.2	5.8	5.5	5.2	4.9	4.7	4.5	4.3	4.1	4	3.8	3.7	3.5	3.4	3.3	3.2	3.1	31.4	23.1	21	17.1	14.4	12.5	11.1	9.9	9	8.2	7.6	7	6.6
447	4	3.9	3.7	3.6	3.5	3.4	3.3	3.2	3.1	3	2.9	2.8	2.7	7.1	6.6	6.2	5.8	5.5	5.2	5	4.7	4.5	4.3	4.1	4	3.8	3.7	3.6	3.4	3.3	3.2	3.1	3	2.9	2.9	2.8	22.7	18.2	15.7	13.5	11.8	10.5	9.5	8.7	8	7.4	6.9	6.4	6
448	4.1	4	3.8	3.7	3.6	3.4	3.3	3.2	3.1	3	2.9	2.9	2.8	10.3	9.3	8.5	7.8	7.3	6.8	6.4	6	5.6	5.3	5.1	4.8	4.6	4.4	4.2	4.1	3.9	3.8	3.6	3.5	3.4	3.3	3.2	25.5	19.9	17.4	14.7	12.8	11.3	10.1	9.2	8.4	7.8	7.2	6.7	6.3
449	4.1	4	3.8	3.7	3.6	3.4	3.3	3.2	3.1	3	2.9	2.9	2.8	5	4.8	4.5	4.4	4.2	4	3.9	3.7	3.6	3.5	3.4	3.3	3.2	3.1	3	2.9	2.8	2.7	2.7	2.6	2.5	2.5	2.4	14.2	12.4	11	9.9	9	8.3	7.7	7.1	6.7	6.3	5.9	5.6	5.3
450	4.2	4	3.9	3.7	3.6	3.5	3.4	3.3	3.2	3.1	3	2.9	2.8	3.8	3.7	3.6	3.5	3.3	3.2	3.1	3.1	3	2.9	2.8	2.7	2.7	2.6	2.5	2.5	2.4	2.4	2.3	2.3	2.2	2.2	2.1	9.2	8.4	7.8	7.2	6.8	6.4	6	5.7	5.4	5.1	4.9	4.7	4.5
451	4.3	4.1	3.9	3.8	3.7	3.5	3.4	3.3	3.2	3.1	3	2.9	2.9	2.9	2.8	2.7	2.6	2.6	2.5	2.5	2.4	2.4	2.3	2.3	2.2	2.2	2.1	2.1	2	2	2	1.9	1.9	1.9	1.8	1.8	4.8	4.6	4.4	4.2	4.1	3.9	3.8	3.6	3.5	3.4	3.3	3.2	3.1
452	4.1	3.9	3.8	3.7	3.5	3.4	3.3	3.2	3.1	3	2.9	2.9	2.8	2.7	2.7	2.6	2.5	2.5	2.4	2.4	2.3	2.3	2.2	2.2	2.1	2.1	2	2	2	1.9	1.9	1.9	1.8	1.8	1.8	1.7	1.7	1.7	1.7	1.6	1.6	1.6	1.6	1.5	1.5	1.5	1.5	1.5	1.4
453	4	3.9	3.7	3.6	3.5	3.4	3.3	3.2	3.1	3	2.9	2.8	2.8	2.7	2.6	2.6	2.5	2.4	2.4	2.3	2.3	2.2	2.2	2.1	2.1	2.1	2	2	1.9	1.9	1.9	1.8	1.8	1.8	1.8	1.7	1.7	1.7	1.6	1.6	1.6	1.6	1.5	1.5	1.5	1.5	1.5	1.4	1.4
454	4.5	4.3	4.2	4	3.9	3.7	3.6	3.5	3.4	3.3	3.2	3.1	3	2.9	2.8	2.7	2.7	2.6	2.5	2.5	2.4	2.4	2.3	2.3	2.2	2.2	2.1	2.1	2.1	2	2	1.9	1.9	1.9	1.8	1.8	1.8	1.7	1.7	1.7	1.7	1.6	1.6	1.6	1.6	1.5	1.5	1.5	1.5
455	5.3	5	4.8	4.6	4.4	4.2	4	3.9	3.7	3.6	3.5	3.4	3.3	3.2	3.1	3	2.9	2.8	2.8	2.7	2.6	2.6	2.5	2.4	2.4	2.3	2.3	2.2	2.2	2.1	2.1	2.1	2	2	1.9	1.9	1.9	1.8	1.8	1.8	1.8	1.7	1.7	1.7	1.6	1.6	1.6	1.6	1.5
456	4.1	4	3.8	3.7	3.6	3.5	3.3	3.2	3.1	3.1	3	2.9	2.8	2.7	2.7	2.6	2.5	2.5	2.4	2.4	2.3	2.3	2.2	2.2	2.1	2.1	2	2	2	1.9	1.9	1.9	1.8	1.8	1.8	1.7	1.7	1.7	1.7	1.6	1.6	1.6	1.6	1.5	1.5	1.5	1.5	1.5	1.4
457	4.1	4	3.8	3.7	3.6	3.4	3.3	3.2	3.1	3	2.9	2.9	2.8	2.7	2.7	2.6	2.5	2.5	2.4	2.4	2.3	2.3	2.2	2.2	2.1	2.1	2	2	2	1.9	1.9	1.9	1.8	1.8	1.8	1.7	1.7	1.7	1.7	1.6	1.6	1.6	1.6	1.5	1.5	1.5	1.5	1.4	1.4
458	4.1	3.9	3.8	3.6	3.5	3.4	3.3	3.2	3.1	3	2.9	2.8	2.8	2.7	2.6	2.6	2.5	2.4	2.4	2.3	2.3	2.2	2.2	2.1	2.1	2.1	2	2	1.9	1.9	1.9	1.8	1.8	1.8	1.8	1.7	1.7	1.7	1.6	1.6	1.6	1.6	1.5	1.5	1.5	1.5	1.5	1.4	1.4
459	4.6	4.4	4.2	4	3.9	3.7	3.6	3.5	3.4	3.3	3.2	3.1	3	2.9	2.8	2.7	2.7	2.6	2.5	2.5	2.4	2.4	2.3	2.3	2.2	2.2	2.1	2.1	2	2	2	1.9	1.9	1.9	1.8	1.8	1.8	1.7	1.7	1.7	1.7	1.6	1.6	1.6	1.6	1.5	1.5	1.5	1.5
460	3.8	3.7	3.5	3.4	3.3	3.2	3.1	3	2.9	2.9	2.8	2.7	2.6	2.6	2.5	2.4	2.4	2.3	2.3	2.2	2.2	2.1	2.1	2.1	2	2	1.9	1.9	1.9	1.8	1.8	1.8	1.7	1.7	1.7	1.7	1.6	1.6	1.6	1.6	1.5	1.5	1.5	1.5	1.5	1.4	1.4	1.4	1.4
461	3.6	3.5	3.4	3.2	3.2	3.1	3	2.9	2.8	2.7	2.7	2.6	2.5	2.5	2.4	2.4	2.3	2.3	2.2	2.2	2.1	2.1	2	2	2	1.9	1.9	1.9	1.8	1.8	1.8	1.7	1.7	1.7	1.6	1.6	1.6	1.6	1.6	1.5	1.5	1.5	1.5	1.4	1.4	1.4	1.4	1.4	1.4
462	3.8	3.6	3.5	3.4	3.3	3.2	3.1	3	2.9	2.8	2.8	2.7	2.6	2.6	2.5	2.4	2.4	2.3	2.3	2.2	2.2	2.1	2.1	2	2	2	1.9	1.9	1.9	1.8	1.8	1.8	1.7	1.7	1.7	1.7	1.6	1.6	1.6	1.6	1.5	1.5	1.5	1.5	1.4	1.4	1.4	1.4	1.4
463	3.5	3.4	3.3	3.2	3.1	3	2.9	2.8	2.8	2.7	2.6	2.6	2.5	2.4	2.4	2.3	2.3	2.2	2.2	2.1	2.1	2.1	2	2	1.9	1.9	1.9	1.8	1.8	1.8	1.8	1.7	1.7	1.7	1.6	1.6	1.6	1.6	1.6	1.5	1.5	1.5	1.5	1.4	1.4	1.4	1.4	1.4	1.4
464	2.8	2.7	2.6	2.6	2.5	2.5	2.4	2.4	2.3	2.3	2.2	2.2	2.1	2.1	2	2	2	1.9	1.9	1.9	1.8	1.8	1.8	1.8	1.7	1.7	1.7	1.7	1.6	1.6	1.6	1.6	1.5	1.5	1.5	1.5	1.5	1.4	1.4	1.4	1.4	1.4	1.4	1.3	1.3	1.3	1.3	1.3	1.3
465	1.8	1.8	1.8	1.7	1.7	1.7	1.7	1.6	1.6	1.6	1.6	1.5	1.5	1.5	1.5	1.5	1.4	1.4	1.4	1.4	1.4	1.4	1.3	1.3	1.3	1.3	1.3	1.3	1.3	1.2	1.2	1.2	1.2	1.2	1.2	1.2	1.2	1.1	1.1	1.1	1.1	1.1	1.1	1.1	1.1	1.1	1.1	1	1
466	3.9	3.8	3.7	3.6	3.5	3.4	3.3	3.2	3.1	3	3	2.9	2.8	2.7	2.7	2.6	2.6	2.5	2.5	2.4	2.4	2.3	2.3	2.2	2.2	2.2	2.1	2.1	2	2	2	1.9	1.9	1.9	1.9	1.8	1.8	1.8	1.7	1.7	1.7	1.7	1.7	1.6	1.6	1.6	1.6	1.5	1.5
467	4.4	4.3	4.1	4	3.9	3.8	3.7	3.5	3.5	3.4	3.3	3.2	3.1	3	3	2.9	2.8	2.8	2.7	2.6	2.6	2.5	2.5	2.4	2.4	2.3	2.3	2.3	2.2	2.2	2.1	2.1	2.1	2	2	2	1.9	1.9	1.9	1.9	1.8	1.8	1.8	1.8	1.7	1.7	1.7	1.7	1.6
468	4.7	4.5	4.4	4.2	4.1	4	3.9	3.7	3.6	3.5	3.4	3.4	3.3	3.2	3.1	3	3	2.9	2.8	2.8	2.7	2.7	2.6	2.6	2.5	2.5	2.4	2.4	2.3	2.3	2.2	2.2	2.2	2.1	2.1	2.1	2	2	2	1.9	1.9	1.9	1.9	1.8	1.8	1.8	1.8	1.7	1.7
469	4.1	3.9	3.8	3.6	3.5	3.4	3.3	3.2	3.1	3	2.9	2.8	2.8	4.6	4.4	4.2	4.1	3.9	3.8	3.6	3.5	3.4	3.3	3.2	3.1	3	2.9	2.8	2.8	2.7	2.6	2.6	2.5	2.4	2.4	2.3	8.1	7.5	7	6.5	6.1	5.8	5.5	5.2	4.9	4.7	4.5	4.3	4.1
470	4.2	4	3.9	3.7	3.6	3.5	3.4	3.3	3.2	3.1	3	2.9	2.8	5	4.8	4.6	4.4	4.2	4	3.9	3.7	3.6	3.5	3.4	3.3	3.2	3.1	3	2.9	2.8	2.7	2.7	2.6	2.5	2.5	2.4	7.2	6.7	6.3	5.9	5.6	5.3	5	4.8	4.6	4.4	4.2	4.1	3.9
471	4.1	4	3.8	3.7	3.6	3.4	3.3	3.2	3.1	3.1	3	2.9	2.8	3.5	3.4	3.2	3.1	3.1	3	2.9	2.8	2.7	2.7	2.6	2.5	2.5	2.4	2.4	2.3	2.3	2.2	2.2	2.1	2.1	2	2	2	2	1.9	1.9	1.9	1.8	1.8	1.8	1.7	1.7	1.7	1.7	1.6
472	6.6	6.2	5.9	5.6	5.3	5	4.8	4.6	4.4	6.8	6.4	6	5.7	5.7	5.4	5.1	4.9	4.6	4.4	4.3	4.1	3.9	3.8	3.7	3.5	3.4	3.3	3.2	3.1	3	2.9	2.9	2.8	2.7	2.6	2.6	2.5	2.5	2.4	2.3	2.3	2.2	2.2	2.2	2.1	2.1	2	2	2
473	4.3	4.1	3.9	3.8	3.7	3.5	3.4	3.3	3.2	3.1	3	2.9	2.9	2.8	2.7	2.6	2.6	2.5	2.5	2.4	2.4	2.3	2.3	2.2	2.2	2.1	2.1	2	2	2	1.9	1.9	1.9	1.8	1.8	1.8	1.7	1.7	1.7	1.7	1.6	1.6	1.6	1.6	1.5	1.5	1.5	1.5	1.5
474	4.1	4	3.8	3.7	3.6	3.4	3.3	3.2	3.1	3.1	3	2.9	2.8	2.7	2.7	2.6	2.5	2.5	2.4	2.4	2.3	2.3	2.2	2.2	2.1	2.1	2	2	2	1.9	1.9	1.9	1.8	1.8	1.8	1.7	1.7	1.7	1.7	1.6	1.6	1.6	1.6	1.5	1.5	1.5	1.5	1.5	1.4
475	5.1	4.9	4.7	4.5	4.3	4.1	4	3.8	3.7	3.6	3.4	3.3	3.2	3.1	3.1	3	2.9	2.8	2.7	2.7	2.6	2.5	2.5	2.4	2.4	2.3	2.3	2.2	2.2	2.1	2.1	2.1	2	2	1.9	1.9	1.9	1.8	1.8	1.8	1.8	1.7	1.7	1.7	1.6	1.6	1.6	1.6	1.5
476	4.2	4.1	3.9	3.8	3.6	3.5	3.4	3.3	3.2	3.1	3	2.9	2.9	2.8	2.7	2.7	2.6	2.5	2.5	2.4	2.4	2.3	2.3	2.2	2.2	2.1	2.1	2	2	2	1.9	1.9	1.9	1.8	1.8	1.8	1.7	1.7	1.7	1.7	1.6	1.6	1.6	1.6	1.5	1.5	1.5	1.5	1.5
477	4.2	4	3.9	3.8	3.6	3.5	3.4	3.3	3.2	3.1	3	2.9	2.9	2.8	2.7	2.6	2.6	2.5	2.5	2.4	2.4	2.3	2.3	2.2	2.2	2.1	2.1	2	2	2	1.9	1.9	1.9	1.8	1.8	1.8	1.7	1.7	1.7	1.7	1.6	1.6	1.6	1.6	1.5	1.5	1.5	1.5	1.5
478	4	3.9	3.7	3.6	3.5	3.4	3.3	3.2	3.1	3	2.9	2.9	2.8	2.7	2.6	2.6	2.5	2.5	2.4	2.4	2.3	2.3	2.2	2.2	2.1	2.1	2	2	2	1.9	1.9	1.9	1.8	1.8	1.8	1.8	1.7	1.7	1.7	1.6	1.6	1.6	1.6	1.6	1.5	1.5	1.5	1.5	1.4
479	3.7	3.6	3.5	3.4	3.3	3.2	3.1	3	2.9	2.8	2.8	2.7	2.6	2.6	2.5	2.5	2.4	2.3	2.3	2.3	2.2	2.2	2.1	2.1	2	2	2	1.9	1.9	1.9	1.8	1.8	1.8	1.7	1.7	1.7	1.7	1.6	1.6	1.6	1.6	1.6	1.5	1.5	1.5	1.5	1.4	1.4	1.4
480	3.6	3.4	3.3	3.2	3.1	3.1	3	2.9	2.8	2.7	2.7	2.6	2.6	2.5	2.4	2.4	2.3	2.3	2.2	2.2	2.2	2.1	2.1	2	2	2	1.9	1.9	1.9	1.8	1.8	1.8	1.7	1.7	1.7	1.7	1.6	1.6	1.6	1.6	1.5	1.5	1.5	1.5	1.5	1.4	1.4	1.4	1.4
481	3.1	3	3	2.9	2.8	2.7	2.7	2.6	2.6	2.5	2.4	2.4	2.3	2.3	2.2	2.2	2.2	2.1	2.1	2	2	2	1.9	1.9	1.9	1.8	1.8	1.8	1.8	1.7	1.7	1.7	1.7	1.6	1.6	1.6	1.6	1.5	1.5	1.5	1.5	1.5	1.4	1.4	1.4	1.4	1.4	1.4	1.3
482	2.6	2.6	2.5	2.5	2.4	2.4	2.3	2.3	2.2	2.2	2.2	2.1	2.1	2	2	2	1.9	1.9	1.9	1.8	1.8	1.8	1.8	1.7	1.7	1.7	1.7	1.6	1.6	1.6	1.6	1.6	1.5	1.5	1.5	1.5	1.5	1.4	1.4	1.4	1.4	1.4	1.4	1.3	1.3	1.3	1.3	1.3	1.3
483	1.1	1.1	1.1	1.1	1.1	1.1	1.1	1.1	1.1	1	1	1	1	1	1	1	1	1	1	1	1	0.9	0.9	0.9	0.9	0.9	0.9	0.9	0.9	0.9	0.9	0.9	0.9	0.9	0.9	0.9	0.8	0.8	0.8	0.8	0.8	0.8	0.8	0.8	0.8	0.8	0.8	0.8	0.8
484	3.8	3.7	3.6	3.5	3.4	3.3	3.2	3.1	3	3	2.9	2.8	2.8	2.7	2.7	2.6	2.5	2.5	2.4	2.4	2.4	2.3	2.3	2.2	2.2	2.2	2.1	2.1	2	2	2	1.9	1.9	1.9	1.9	1.8	1.8	1.8	1.8	1.7	1.7	1.7	1.7	1.6	1.6	1.6	1.6	1.6	1.5
485	4.4	4.3	4.1	4	3.9	3.8	3.7	3.6	3.5	3.4	3.3	3.2	3.1	3	3	2.9	2.8	2.8	2.7	2.7	2.6	2.6	2.5	2.5	2.4	2.4	2.3	2.3	2.2	2.2	2.2	2.1	2.1	2.1	2	2	2	1.9	1.9	1.9	1.9	1.8	1.8	1.8	1.8	1.7	1.7	1.7	1.7
486	4.6	4.4	4.3	4.2	4	3.9	3.8	3.7	3.6	3.5	3.4	3.3	3.2	3.2	3.1	3	3	2.9	2.8	2.8	2.7	2.7	2.6	2.6	2.5	2.5	2.4	2.4	2.3	2.3	2.3	2.2	2.2	2.1	2.1	2.1	2	2	2	2	1.9	1.9	1.9	1.8	1.8	1.8	1.8	1.7	1.7
487	3.9	3.8	3.6	3.5	3.4	3.3	3.2	3.1	3	2.9	2.8	2.7	2.7	4.5	4.3	4.1	4	3.8	3.7	3.5	3.4	3.3	3.2	3.1	3	2.9	2.8	2.8	2.7	2.6	2.5	2.5	2.4	2.4	2.3	2.3	5.9	5.6	5.3	5	4.8	4.5	4.3	4.2	4	3.8	3.7	3.6	3.4
488	3.9	3.7	3.6	3.5	3.4	3.2	3.1	3.1	3	2.9	2.8	2.7	2.7	5.2	4.9	4.7	4.5	4.3	4.1	3.9	3.8	3.7	3.5	3.4	3.3	3.2	3.1	3	2.9	2.8	2.8	2.7	2.6	2.5	2.5	2.4	3.9	3.8	3.6	3.5	3.4	3.3	3.2	3.1	3	2.9	2.8	2.7	2.7
489	4	3.8	3.7	3.6	3.5	3.3	3.2	3.1	3	3	2.9	2.8	2.7	5.9	5.5	5.3	5	4.8	4.5	4.4	4.2	4	3.9	3.7	3.6	3.5	3.4	3.2	3.1	3.1	3	2.9	2.8	2.7	2.7	2.6	2.6	2.5	2.4	2.4	2.3	2.3	2.2	2.2	2.1	2.1	2.1	2	2
490	4.1	3.9	3.8	3.6	3.5	3.4	3.3	3.2	3.1	3	2.9	2.8	2.8	4.6	4.4	4.2	4.1	3.9	3.8	3.7	3.5	3.4	3.3	3.2	3.1	3	2.9	2.8	2.8	2.7	2.6	2.6	2.5	2.4	2.4	2.3	2.3	2.2	2.2	2.1	2.1	2.1	2	2	1.9	1.9	1.9	1.8	1.8
491	4.1	3.9	3.8	3.7	3.5	3.4	3.3	3.2	3.1	3	2.9	2.9	2.8	2.7	2.7	2.6	2.5	2.5	2.4	2.4	2.3	2.3	2.2	2.2	2.1	2.1	2	2	2	1.9	1.9	1.9	1.8	1.8	1.8	1.7	1.7	1.7	1.7	1.6	1.6	1.6	1.6	1.5	1.5	1.5	1.5	1.5	1.4
492	4.2	4	3.9	3.7	3.6	3.5	3.4	3.3	3.2	3.1	3	2.9	2.8	2.8	2.7	2.6	2.6	2.5	2.5	2.4	2.4	2.3	2.3	2.2	2.2	2.1	2.1	2	2	2	1.9	1.9	1.9	1.8	1.8	1.8	1.7	1.7	1.7	1.7	1.6	1.6	1.6	1.6	1.5	1.5	1.5	1.5	1.5
493	4.8	4.6	4.4	4.2	4.1	3.9	3.8	3.7	3.5	3.4	3.3	3.2	3.1	3	3	2.9	2.8	2.7	2.7	2.6	2.5	2.5	2.4	2.4	2.3	2.3	2.2	2.2	2.1	2.1	2.1	2	2	2	1.9	1.9	1.9	1.8	1.8	1.8	1.7	1.7	1.7	1.7	1.6	1.6	1.6	1.6	1.5
494	5.2	5	4.8	4.6	4.4	4.2	4.1	3.9	3.8	3.7	3.5	3.4	3.3	3.2	3.1	3	3	2.9	2.8	2.7	2.7	2.6	2.6	2.5	2.4	2.4	2.3	2.3	2.2	2.2	2.2	2.1	2.1	2	2	2	1.9	1.9	1.9	1.8	1.8	1.8	1.7	1.7	1.7	1.7	1.6	1.6	1.6
495	4.4	4.3	4.1	3.9	3.8	3.7	3.6	3.5	3.4	3.3	3.2	3.1	3	2.9	2.8	2.8	2.7	2.6	2.6	2.5	2.5	2.4	2.4	2.3	2.3	2.2	2.2	2.1	2.1	2.1	2	2	1.9	1.9	1.9	1.9	1.8	1.8	1.8	1.7	1.7	1.7	1.7	1.6	1.6	1.6	1.6	1.5	1.5
496	4.1	3.9	3.8	3.7	3.6	3.4	3.3	3.2	3.2	3.1	3	2.9	2.8	2.8	2.7	2.6	2.6	2.5	2.5	2.4	2.4	2.3	2.3	2.2	2.2	2.1	2.1	2.1	2	2	2	1.9	1.9	1.9	1.8	1.8	1.8	1.7	1.7	1.7	1.7	1.6	1.6	1.6	1.6	1.6	1.5	1.5	1.5
497	4.1	3.9	3.8	3.7	3.6	3.4	3.3	3.3	3.2	3.1	3	2.9	2.8	2.8	2.7	2.6	2.6	2.5	2.5	2.4	2.4	2.3	2.3	2.2	2.2	2.2	2.1	2.1	2	2	2	1.9	1.9	1.9	1.8	1.8	1.8	1.8	1.7	1.7	1.7	1.7	1.6	1.6	1.6	1.6	1.5	1.5	1.5
498	3.7	3.6	3.4	3.3	3.3	3.2	3.1	3	2.9	2.9	2.8	2.7	2.7	2.6	2.5	2.5	2.4	2.4	2.3	2.3	2.2	2.2	2.2	2.1	2.1	2	2	2	1.9	1.9	1.9	1.9	1.8	1.8	1.8	1.7	1.7	1.7	1.7	1.6	1.6	1.6	1.6	1.6	1.5	1.5	1.5	1.5	1.5
499	3.6	3.5	3.4	3.3	3.2	3.1	3	3	2.9	2.8	2.8	2.7	2.6	2.6	2.5	2.5	2.4	2.4	2.3	2.3	2.2	2.2	2.2	2.1	2.1	2	2	2	1.9	1.9	1.9	1.9	1.8	1.8	1.8	1.7	1.7	1.7	1.7	1.6	1.6	1.6	1.6	1.6	1.5	1.5	1.5	1.5	1.5
500	2.5	2.5	2.4	2.4	2.3	2.3	2.3	2.2	2.2	2.1	2.1	2.1	2	2	2	1.9	1.9	1.9	1.8	1.8	1.8	1.8	1.7	1.7	1.7	1.7	1.7	1.6	1.6	1.6	1.6	1.5	1.5	1.5	1.5	1.5	1.5	1.4	1.4	1.4	1.4	1.4	1.4	1.3	1.3	1.3	1.3	1.3	1.3
501	1.9	1.9	1.8	1.8	1.8	1.8	1.7	1.7	1.7	1.7	1.6	1.6	1.6	1.6	1.6	1.5	1.5	1.5	1.5	1.5	1.5	1.4	1.4	1.4	1.4	1.4	1.4	1.3	1.3	1.3	1.3	1.3	1.3	1.3	1.2	1.2	1.2	1.2	1.2	1.2	1.2	1.2	1.2	1.1	1.1	1.1	1.1	1.1	1.1
502	3.7	3.6	3.5	3.4	3.3	3.2	3.2	3.1	3	3	2.9	2.8	2.8	2.7	2.6	2.6	2.5	2.5	2.4	2.4	2.4	2.3	2.3	2.2	2.2	2.2	2.1	2.1	2.1	2	2	2	1.9	1.9	1.9	1.9	1.8	1.8	1.8	1.8	1.7	1.7	1.7	1.7	1.6	1.6	1.6	1.6	1.6
503	3.8	3.7	3.6	3.5	3.4	3.3	3.3	3.2	3.1	3	3	2.9	2.8	2.8	2.7	2.7	2.6	2.6	2.5	2.5	2.4	2.4	2.3	2.3	2.3	2.2	2.2	2.1	2.1	2.1	2	2	2	2	1.9	1.9	1.9	1.8	1.8	1.8	1.8	1.8	1.7	1.7	1.7	1.7	1.6	1.6	1.6
504	4.4	4.3	4.2	4	3.9	3.8	3.7	3.6	3.5	3.4	3.3	3.3	3.2	3.1	3	3	2.9	2.8	2.8	2.7	2.7	2.6	2.6	2.5	2.5	2.4	2.4	2.4	2.3	2.3	2.2	2.2	2.2	2.1	2.1	2.1	2	2	2	1.9	1.9	1.9	1.9	1.8	1.8	1.8	1.8	1.7	1.7
505	3.7	3.6	3.4	3.3	3.2	3.1	3	2.9	2.8	2.7	2.7	2.6	2.5	4.7	4.5	4.3	4.1	3.9	3.8	3.6	3.5	3.4	3.3	3.2	3.1	3	2.9	2.8	2.7	2.6	2.6	2.5	2.4	2.4	2.3	2.3	2.7	2.6	2.6	2.5	2.4	2.4	2.3	2.3	2.2	2.2	2.1	2.1	2
506	3.4	3.3	3.2	3.1	3	2.9	2.8	2.7	2.7	2.6	2.5	2.5	2.4	2.3	2.3	2.2	2.2	2.1	2.1	2.1	2	2	1.9	1.9	1.9	1.8	1.8	1.8	1.7	1.7	1.7	1.6	1.6	1.6	1.6	1.5	1.5	1.5	1.5	1.5	1.4	1.4	1.4	1.4	1.4	1.3	1.3	1.3	1.3
507	3.6	3.5	3.4	3.3	3.2	3.1	3	2.9	2.8	2.8	2.7	2.6	2.5	2.5	2.4	2.4	2.3	2.3	2.2	2.2	2.1	2.1	2	2	2	1.9	1.9	1.8	1.8	1.8	1.8	1.7	1.7	1.7	1.6	1.6	1.6	1.6	1.5	1.5	1.5	1.5	1.5	1.4	1.4	1.4	1.4	1.4	1.3
508	3.9	3.8	3.6	3.5	3.4	3.3	3.2	3.1	3	2.9	2.8	2.8	2.7	2.6	2.6	2.5	2.4	2.4	2.3	2.3	2.2	2.2	2.1	2.1	2	2	2	1.9	1.9	1.9	1.8	1.8	1.8	1.7	1.7	1.7	1.7	1.6	1.6	1.6	1.6	1.5	1.5	1.5	1.5	1.5	1.4	1.4	1.4
509	4.1	3.9	3.8	3.7	3.5	3.4	3.3	3.2	3.1	3	2.9	2.9	2.8	2.8	2.7	2.6	2.6	2.5	2.5	2.4	2.3	2.3	2.2	2.2	2.2	2.1	2.1	2	2	2	1.9	1.9	1.9	1.8	1.8	1.8	1.7	1.7	1.7	1.7	1.6	1.6	1.6	1.6	1.5	1.5	1.5	1.5	1.5
510	4.1	3.9	3.8	3.7	3.5	3.4	3.3	3.2	3.1	3	3	2.9	2.8	2.8	2.7	2.7	2.6	2.5	2.5	2.4	2.4	2.3	2.3	2.2	2.2	2.1	2.1	2.1	2	2	1.9	1.9	1.9	1.8	1.8	1.8	1.8	1.7	1.7	1.7	1.7	1.6	1.6	1.6	1.6	1.5	1.5	1.5	1.5
511	4.1	4	3.8	3.7	3.6	3.5	3.4	3.3	3.2	3.1	3	2.9	2.8	2.8	2.7	2.6	2.6	2.5	2.5	2.4	2.4	2.3	2.3	2.2	2.2	2.1	2.1	2.1	2	2	1.9	1.9	1.9	1.9	1.8	1.8	1.8	1.7	1.7	1.7	1.7	1.6	1.6	1.6	1.6	1.5	1.5	1.5	1.5
512	4	3.9	3.8	3.6	3.5	3.4	3.3	3.2	3.1	3.1	3	2.9	2.8	2.8	2.7	2.6	2.6	2.5	2.5	2.4	2.4	2.3	2.3	2.2	2.2	2.1	2.1	2.1	2	2	1.9	1.9	1.9	1.9	1.8	1.8	1.8	1.7	1.7	1.7	1.7	1.6	1.6	1.6	1.6	1.5	1.5	1.5	1.5
513	4.5	4.4	4.2	4.1	3.9	3.8	3.7	3.6	3.4	3.3	3.3	3.2	3.1	3	2.9	2.9	2.8	2.7	2.7	2.6	2.5	2.5	2.4	2.4	2.3	2.3	2.2	2.2	2.2	2.1	2.1	2	2	2	1.9	1.9	1.9	1.8	1.8	1.8	1.8	1.7	1.7	1.7	1.7	1.6	1.6	1.6	1.6
514	4.4	4.2	4.1	3.9	3.8	3.7	3.6	3.5	3.4	3.3	3.2	3.1	3	2.9	2.9	2.8	2.7	2.7	2.6	2.6	2.5	2.4	2.4	2.4	2.3	2.3	2.2	2.2	2.1	2.1	2.1	2	2	2	1.9	1.9	1.9	1.8	1.8	1.8	1.8	1.7	1.7	1.7	1.7	1.6	1.6	1.6	1.6
515	4.1	4	3.9	3.7	3.6	3.5	3.4	3.3	3.2	3.2	3.1	3	2.9	2.9	2.8	2.7	2.7	2.6	2.6	2.5	2.4	2.4	2.4	2.3	2.3	2.2	2.2	2.1	2.1	2.1	2	2	2	1.9	1.9	1.9	1.8	1.8	1.8	1.8	1.7	1.7	1.7	1.7	1.6	1.6	1.6	1.6	1.6
516	3.7	3.6	3.5	3.4	3.3	3.2	3.1	3.1	3	2.9	2.9	2.8	2.7	2.7	2.6	2.6	2.5	2.5	2.4	2.4	2.3	2.3	2.2	2.2	2.2	2.1	2.1	2	2	2	1.9	1.9	1.9	1.9	1.8	1.8	1.8	1.8	1.7	1.7	1.7	1.7	1.6	1.6	1.6	1.6	1.6	1.5	1.5
517	3.5	3.4	3.3	3.2	3.1	3	3	2.9	2.8	2.8	2.7	2.7	2.6	2.5	2.5	2.4	2.4	2.4	2.3	2.3	2.2	2.2	2.1	2.1	2.1	2	2	2	1.9	1.9	1.9	1.9	1.8	1.8	1.8	1.8	1.7	1.7	1.7	1.7	1.6	1.6	1.6	1.6	1.6	1.5	1.5	1.5	1.5
518	4	3.9	3.8	3.7	3.6	3.5	3.4	3.3	3.2	3.1	3.1	3	2.9	2.9	2.8	2.7	2.7	2.6	2.6	2.5	2.5	2.4	2.4	2.3	2.3	2.3	2.2	2.2	2.1	2.1	2.1	2	2	2	1.9	1.9	1.9	1.9	1.8	1.8	1.8	1.8	1.7	1.7	1.7	1.7	1.6	1.6	1.6
519	3	2.9	2.9	2.8	2.7	2.7	2.6	2.6	2.5	2.5	2.4	2.4	2.4	2.3	2.3	2.2	2.2	2.2	2.1	2.1	2.1	2	2	2	1.9	1.9	1.9	1.9	1.8	1.8	1.8	1.8	1.7	1.7	1.7	1.7	1.6	1.6	1.6	1.6	1.6	1.5	1.5	1.5	1.5	1.5	1.5	1.4	1.4
520	1.8	1.8	1.7	1.7	1.7	1.7	1.7	1.6	1.6	1.6	1.6	1.6	1.5	1.5	1.5	1.5	1.5	1.5	1.4	1.4	1.4	1.4	1.4	1.4	1.4	1.3	1.3	1.3	1.3	1.3	1.3	1.3	1.3	1.2	1.2	1.2	1.2	1.2	1.2	1.2	1.2	1.2	1.1	1.1	1.1	1.1	1.1	1.1	1.1
521	2.7	2.6	2.6	2.5	2.5	2.4	2.4	2.3	2.3	2.3	2.2	2.2	2.2	2.1	2.1	2.1	2	2	2	1.9	1.9	1.9	1.9	1.8	1.8	1.8	1.8	1.7	1.7	1.7	1.7	1.7	1.6	1.6	1.6	1.6	1.6	1.5	1.5	1.5	1.5	1.5	1.5	1.4	1.4	1.4	1.4	1.4	1.4
522	2.1	2	2	2	1.9	1.9	1.9	1.9	1.8	1.8	1.8	1.8	1.7	1.7	1.7	1.7	1.7	1.6	1.6	1.6	1.6	1.6	1.5	1.5	1.5	1.5	1.5	1.5	1.5	1.4	1.4	1.4	1.4	1.4	1.4	1.4	1.3	1.3	1.3	1.3	1.3	1.3	1.3	1.3	1.2	1.2	1.2	1.2	1.2
523	3.1	3	2.9	2.9	2.8	2.7	2.6	2.5	2.5	2.4	2.4	2.3	2.2	2.2	2.1	2.1	2	2	2	1.9	1.9	1.8	1.8	1.8	1.7	1.7	1.7	1.7	1.6	1.6	1.6	1.5	1.5	1.5	1.5	1.4	1.4	1.4	1.4	1.4	1.3	1.3	1.3	1.3	1.3	1.3	1.2	1.2	1.2
524	3.6	3.5	3.4	3.3	3.2	3.1	3	2.9	2.8	2.7	2.6	2.6	2.5	2.4	2.4	2.3	2.3	2.2	2.2	2.1	2.1	2	2	1.9	1.9	1.9	1.8	1.8	1.8	1.7	1.7	1.7	1.7	1.6	1.6	1.6	1.5	1.5	1.5	1.5	1.5	1.4	1.4	1.4	1.4	1.4	1.3	1.3	1.3
525	3.6	3.4	3.3	3.2	3.1	3	2.9	2.8	2.8	2.7	2.6	2.6	2.5	2.4	2.4	2.3	2.3	2.2	2.2	2.1	2.1	2	2	2	1.9	1.9	1.8	1.8	1.8	1.8	1.7	1.7	1.7	1.6	1.6	1.6	1.6	1.5	1.5	1.5	1.5	1.4	1.4	1.4	1.4	1.4	1.4	1.3	1.3
526	3.6	3.5	3.4	3.3	3.2	3.1	3	2.9	2.8	2.8	2.7	2.6	2.6	2.5	2.4	2.4	2.3	2.3	2.2	2.2	2.1	2.1	2	2	2	1.9	1.9	1.9	1.8	1.8	1.8	1.7	1.7	1.7	1.7	1.6	1.6	1.6	1.6	1.5	1.5	1.5	1.5	1.4	1.4	1.4	1.4	1.4	1.4
527	3.9	3.8	3.6	3.5	3.4	3.3	3.2	3.1	3	2.9	2.9	2.8	2.7	2.7	2.6	2.5	2.5	2.4	2.4	2.3	2.3	2.2	2.2	2.1	2.1	2	2	2	1.9	1.9	1.9	1.8	1.8	1.8	1.7	1.7	1.7	1.7	1.6	1.6	1.6	1.6	1.5	1.5	1.5	1.5	1.5	1.4	1.4
528	3.8	3.7	3.5	3.4	3.3	3.2	3.1	3.1	3	2.9	2.8	2.7	2.7	2.7	2.7	2.6	2.5	2.5	2.4	2.4	2.3	2.3	2.2	2.2	2.1	2.1	2.1	2	2	2	1.9	1.9	1.9	1.8	1.8	1.8	1.7	1.7	1.7	1.7	1.6	1.6	1.6	1.6	1.5	1.5	1.5	1.5	1.5
529	3.9	3.8	3.6	3.5	3.4	3.3	3.2	3.1	3	3	2.9	2.8	2.7	2.7	2.6	2.6	2.5	2.5	2.4	2.3	2.3	2.3	2.2	2.2	2.1	2.1	2.1	2	2	1.9	1.9	1.9	1.8	1.8	1.8	1.8	1.7	1.7	1.7	1.7	1.6	1.6	1.6	1.6	1.5	1.5	1.5	1.5	1.5
530	4	3.8	3.7	3.6	3.5	3.4	3.3	3.2	3.1	3	3	2.9	2.8	2.7	2.7	2.6	2.6	2.5	2.5	2.4	2.4	2.3	2.3	2.2	2.2	2.1	2.1	2.1	2	2	2	1.9	1.9	1.9	1.8	1.8	1.8	1.8	1.7	1.7	1.7	1.7	1.6	1.6	1.6	1.6	1.5	1.5	1.5
531	4.3	4.1	4	3.9	3.7	3.6	3.5	3.4	3.3	3.2	3.1	3.1	3	2.9	2.8	2.8	2.7	2.7	2.6	2.5	2.5	2.4	2.4	2.3	2.3	2.3	2.2	2.2	2.1	2.1	2.1	2	2	2	1.9	1.9	1.9	1.8	1.8	1.8	1.8	1.7	1.7	1.7	1.7	1.6	1.6	1.6	1.6
532	4.6	4.4	4.2	4.1	4	3.8	3.7	3.6	3.5	3.4	3.3	3.2	3.1	3.1	3	2.9	2.8	2.8	2.7	2.7	2.6	2.6	2.5	2.5	2.4	2.4	2.3	2.3	2.2	2.2	2.1	2.1	2.1	2	2	2	1.9	1.9	1.9	1.9	1.8	1.8	1.8	1.8	1.7	1.7	1.7	1.7	1.6
533	4.5	4.3	4.2	4	3.9	3.8	3.7	3.6	3.5	3.4	3.3	3.2	3.1	3.1	3	2.9	2.8	2.8	2.7	2.7	2.6	2.6	2.5	2.5	2.4	2.4	2.3	2.3	2.2	2.2	2.2	2.1	2.1	2.1	2	2	2	1.9	1.9	1.9	1.8	1.8	1.8	1.8	1.7	1.7	1.7	1.7	1.7
534	4.5	4.4	4.2	4.1	4	3.8	3.7	3.6	3.5	3.4	3.3	3.3	3.2	3.1	3	3	2.9	2.8	2.8	2.7	2.7	2.6	2.5	2.5	2.5	2.4	2.4	2.3	2.3	2.2	2.2	2.2	2.1	2.1	2.1	2	2	2	1.9	1.9	1.9	1.9	1.8	1.8	1.8	1.8	1.7	1.7	1.7
535	4.1	4	3.9	3.7	3.6	3.5	3.4	3.4	3.3	3.2	3.1	3	3	2.9	2.8	2.8	2.7	2.7	2.6	2.6	2.5	2.5	2.4	2.4	2.3	2.3	2.3	2.2	2.2	2.2	2.1	2.1	2	2	2	2	1.9	1.9	1.9	1.8	1.8	1.8	1.8	1.8	1.7	1.7	1.7	1.7	1.6
536	4.5	4.4	4.2	4.1	4	3.9	3.7	3.6	3.5	3.5	3.4	3.3	3.2	3.1	3.1	3	2.9	2.9	2.8	2.7	2.7	2.6	2.6	2.5	2.5	2.4	2.4	2.4	2.3	2.3	2.2	2.2	2.2	2.1	2.1	2.1	2	2	2	1.9	1.9	1.9	1.9	1.8	1.8	1.8	1.8	1.7	1.7
537	4.5	4.4	4.3	4.1	4	3.9	3.8	3.7	3.6	3.5	3.4	3.3	3.2	3.2	3.1	3	3	2.9	2.8	2.8	2.7	2.7	2.6	2.6	2.5	2.5	2.4	2.4	2.3	2.3	2.3	2.2	2.2	2.2	2.1	2.1	2.1	2	2	2	1.9	1.9	1.9	1.9	1.8	1.8	1.8	1.8	1.7
538	2.2	2.1	2.1	2.1	2	2	2	1.9	1.9	1.9	1.9	1.8	1.8	1.8	1.8	1.7	1.7	1.7	1.7	1.7	1.6	1.6	1.6	1.6	1.6	1.6	1.5	1.5	1.5	1.5	1.5	1.5	1.4	1.4	1.4	1.4	1.4	1.4	1.4	1.3	1.3	1.3	1.3	1.3	1.3	1.3	1.3	1.2	1.2
539	2.6	2.5	2.5	2.4	2.4	2.3	2.3	2.3	2.2	2.2	2.2	2.1	2.1	2.1	2	2	2	2	1.9	1.9	1.9	1.8	1.8	1.8	1.8	1.8	1.7	1.7	1.7	1.7	1.7	1.6	1.6	1.6	1.6	1.6	1.5	1.5	1.5	1.5	1.5	1.5	1.4	1.4	1.4	1.4	1.4	1.4	1.4
540	2.4	2.3	2.3	2.3	2.2	2.2	2.2	2.1	2.1	2.1	2	2	2	1.9	1.9	1.9	1.9	1.8	1.8	1.8	1.8	1.8	1.7	1.7	1.7	1.7	1.7	1.6	1.6	1.6	1.6	1.6	1.5	1.5	1.5	1.5	1.5	1.5	1.5	1.4	1.4	1.4	1.4	1.4	1.4	1.4	1.3	1.3	1.3
541	2.9	2.8	2.8	2.7	2.6	2.5	2.5	2.4	2.3	2.3	2.2	2.2	2.1	2.1	2	2	1.9	1.9	1.9	1.8	1.8	1.7	1.7	1.7	1.6	1.6	1.6	1.6	1.5	1.5	1.5	1.5	1.4	1.4	1.4	1.4	1.4	1.3	1.3	1.3	1.3	1.3	1.2	1.2	1.2	1.2	1.2	1.2	1.1
542	3.3	3.2	3.1	3	2.9	2.8	2.8	2.7	2.6	2.5	2.5	2.4	2.3	2.3	2.2	2.2	2.1	2.1	2	2	2	1.9	1.9	1.8	1.8	1.8	1.7	1.7	1.7	1.6	1.6	1.6	1.6	1.5	1.5	1.5	1.5	1.4	1.4	1.4	1.4	1.4	1.3	1.3	1.3	1.3	1.3	1.3	1.2
543	3.5	3.3	3.2	3.1	3	2.9	2.8	2.8	2.7	2.6	2.6	2.5	2.4	2.4	2.3	2.3	2.2	2.2	2.1	2.1	2	2	1.9	1.9	1.9	1.8	1.8	1.8	1.7	1.7	1.7	1.7	1.6	1.6	1.6	1.6	1.5	1.5	1.5	1.5	1.4	1.4	1.4	1.4	1.4	1.3	1.3	1.3	1.3
544	3.6	3.4	3.3	3.2	3.1	3	2.9	2.9	2.8	2.7	2.6	2.6	2.5	2.4	2.4	2.3	2.3	2.2	2.2	2.1	2.1	2.1	2	2	1.9	1.9	1.9	1.8	1.8	1.8	1.7	1.7	1.7	1.7	1.6	1.6	1.6	1.6	1.5	1.5	1.5	1.5	1.4	1.4	1.4	1.4	1.4	1.4	1.3
545	3.6	3.5	3.4	3.3	3.2	3.1	3	2.9	2.8	2.8	2.7	2.6	2.6	2.5	2.5	2.4	2.3	2.3	2.2	2.2	2.2	2.1	2.1	2	2	2	1.9	1.9	1.9	1.8	1.8	1.8	1.7	1.7	1.7	1.7	1.6	1.6	1.6	1.6	1.5	1.5	1.5	1.5	1.5	1.4	1.4	1.4	1.4
546	4	3.8	3.7	3.6	3.5	3.4	3.3	3.2	3.1	3	2.9	2.8	2.8	2.8	2.7	2.6	2.6	2.5	2.4	2.4	2.3	2.3	2.3	2.2	2.2	2.1	2.1	2	2	2	1.9	1.9	1.9	1.8	1.8	1.8	1.8	1.7	1.7	1.7	1.6	1.6	1.6	1.6	1.6	1.5	1.5	1.5	1.5
547	4.1	4	3.8	3.7	3.6	3.5	3.4	3.3	3.2	3.1	3	2.9	2.9	2.8	2.7	2.7	2.6	2.5	2.5	2.4	2.4	2.3	2.3	2.2	2.2	2.2	2.1	2.1	2	2	2	1.9	1.9	1.9	1.9	1.8	1.8	1.8	1.7	1.7	1.7	1.7	1.6	1.6	1.6	1.6	1.6	1.5	1.5
548	3.9	3.8	3.7	3.6	3.5	3.4	3.3	3.2	3.1	3	2.9	2.9	2.8	2.7	2.7	2.6	2.6	2.5	2.5	2.4	2.4	2.3	2.3	2.2	2.2	2.1	2.1	2.1	2	2	2	1.9	1.9	1.9	1.8	1.8	1.8	1.8	1.7	1.7	1.7	1.7	1.6	1.6	1.6	1.6	1.6	1.5	1.5
549	4	3.9	3.8	3.6	3.5	3.4	3.3	3.3	3.2	3.1	3	2.9	2.9	2.8	2.7	2.7	2.6	2.6	2.5	2.5	2.4	2.4	2.3	2.3	2.2	2.2	2.2	2.1	2.1	2.1	2	2	2	1.9	1.9	1.9	1.8	1.8	1.8	1.8	1.7	1.7	1.7	1.7	1.6	1.6	1.6	1.6	1.6
550	4.4	4.3	4.1	4	3.9	3.8	3.7	3.6	3.5	3.4	3.3	3.2	3.1	3	3	2.9	2.8	2.8	2.7	2.7	2.6	2.6	2.5	2.5	2.4	2.4	2.3	2.3	2.2	2.2	2.2	2.1	2.1	2.1	2	2	2	1.9	1.9	1.9	1.8	1.8	1.8	1.8	1.7	1.7	1.7	1.7	1.7
551	4.2	4.1	4	3.8	3.7	3.6	3.5	3.4	3.3	3.3	3.2	3.1	3	3	2.9	2.8	2.8	2.7	2.7	2.6	2.6	2.5	2.5	2.4	2.4	2.3	2.3	2.3	2.2	2.2	2.1	2.1	2.1	2	2	2	2	1.9	1.9	1.9	1.8	1.8	1.8	1.8	1.7	1.7	1.7	1.7	1.7
552	4.2	4.1	4	3.9	3.8	3.7	3.6	3.5	3.4	3.3	3.2	3.1	3.1	3	2.9	2.9	2.8	2.8	2.7	2.6	2.6	2.5	2.5	2.5	2.4	2.4	2.3	2.3	2.3	2.2	2.2	2.1	2.1	2.1	2	2	2	2	1.9	1.9	1.9	1.9	1.8	1.8	1.8	1.8	1.7	1.7	1.7
553	4.5	4.4	4.3	4.1	4	3.9	3.8	3.7	3.6	3.5	3.4	3.3	3.3	3.2	3.1	3	3	2.9	2.8	2.8	2.7	2.7	2.6	2.6	2.5	2.5	2.4	2.4	2.4	2.3	2.3	2.2	2.2	2.2	2.1	2.1	2.1	2	2	2	2	1.9	1.9	1.9	1.9	1.8	1.8	1.8	1.8
554	4.8	4.6	4.5	4.3	4.2	4.1	3.9	3.8	3.7	3.6	3.5	3.5	3.4	3.3	3.2	3.1	3.1	3	2.9	2.9	2.8	2.8	2.7	2.7	2.6	2.6	2.5	2.5	2.4	2.4	2.3	2.3	2.3	2.2	2.2	2.2	2.1	2.1	2.1	2	2	2	2	1.9	1.9	1.9	1.9	1.8	1.8
555	4.8	4.6	4.5	4.3	4.2	4.1	4	3.8	3.7	3.6	3.6	3.5	3.4	3.3	3.2	3.2	3.1	3	3	2.9	2.8	2.8	2.7	2.7	2.6	2.6	2.5	2.5	2.4	2.4	2.4	2.3	2.3	2.2	2.2	2.2	2.1	2.1	2.1	2	2	2	2	1.9	1.9	1.9	1.9	1.8	1.8
556	3.4	3.3	3.2	3.2	3.1	3	3	2.9	2.8	2.8	2.7	2.7	2.6	2.6	2.5	2.5	2.4	2.4	2.4	2.3	2.3	2.3	2.2	2.2	2.2	2.1	2.1	2.1	2	2	2	1.9	1.9	1.9	1.9	1.8	1.8	1.8	1.8	1.8	1.7	1.7	1.7	1.7	1.7	1.6	1.6	1.6	1.6
557	2.5	2.5	2.4	2.4	2.4	2.3	2.3	2.2	2.2	2.2	2.1	2.1	2.1	2.1	2	2	2	1.9	1.9	1.9	1.9	1.8	1.8	1.8	1.8	1.8	1.7	1.7	1.7	1.7	1.7	1.6	1.6	1.6	1.6	1.6	1.5	1.5	1.5	1.5	1.5	1.5	1.5	1.4	1.4	1.4	1.4	1.4	1.4
558	2.7	2.7	2.6	2.6	2.5	2.5	2.4	2.4	2.4	2.3	2.3	2.3	2.2	2.2	2.2	2.1	2.1	2.1	2	2	2	2	1.9	1.9	1.9	1.9	1.8	1.8	1.8	1.8	1.7	1.7	1.7	1.7	1.7	1.6	1.6	1.6	1.6	1.6	1.6	1.5	1.5	1.5	1.5	1.5	1.5	1.4	1.4
559	2.8	2.7	2.6	2.5	2.4	2.4	2.3	2.3	2.2	2.1	2.1	2	2	2	1.9	1.9	1.8	1.8	1.8	1.7	1.7	1.7	1.6	1.6	1.6	1.5	1.5	1.5	1.5	1.4	1.4	1.4	1.4	1.4	1.3	1.3	1.3	1.3	1.3	1.2	1.2	1.2	1.2	1.2	1.2	1.1	1.1	1.1	1.1
560	2.9	2.8	2.7	2.6	2.5	2.5	2.4	2.3	2.3	2.2	2.2	2.1	2.1	2	2	2	1.9	1.9	1.8	1.8	1.8	1.7	1.7	1.7	1.6	1.6	1.6	1.6	1.5	1.5	1.5	1.5	1.4	1.4	1.4	1.4	1.4	1.3	1.3	1.3	1.3	1.3	1.2	1.2	1.2	1.2	1.2	1.2	1.2
561	3.3	3.2	3.1	3	2.9	2.8	2.7	2.7	2.6	2.5	2.5	2.4	2.3	2.3	2.2	2.2	2.1	2.1	2	2	2	1.9	1.9	1.9	1.8	1.8	1.8	1.7	1.7	1.7	1.6	1.6	1.6	1.6	1.5	1.5	1.5	1.5	1.4	1.4	1.4	1.4	1.4	1.3	1.3	1.3	1.3	1.3	1.3
562	3.4	3.3	3.2	3.1	3	2.9	2.8	2.8	2.7	2.6	2.6	2.5	2.4	2.4	2.3	2.3	2.2	2.2	2.1	2.1	2	2	2	1.9	1.9	1.9	1.8	1.8	1.8	1.7	1.7	1.7	1.6	1.6	1.6	1.6	1.6	1.5	1.5	1.5	1.5	1.4	1.4	1.4	1.4	1.4	1.3	1.3	1.3
563	3.5	3.4	3.3	3.2	3.1	3	2.9	2.9	2.8	2.7	2.6	2.6	2.5	2.5	2.4	2.4	2.3	2.3	2.2	2.2	2.1	2.1	2	2	2	1.9	1.9	1.9	1.8	1.8	1.8	1.7	1.7	1.7	1.7	1.6	1.6	1.6	1.6	1.5	1.5	1.5	1.5	1.5	1.4	1.4	1.4	1.4	1.4
564	4.1	4	3.8	3.7	3.6	3.5	3.4	3.3	3.2	3.1	3	2.9	2.9	2.8	2.7	2.7	2.6	2.6	2.5	2.4	2.4	2.3	2.3	2.3	2.2	2.2	2.1	2.1	2	2	2	1.9	1.9	1.9	1.8	1.8	1.8	1.8	1.7	1.7	1.7	1.7	1.6	1.6	1.6	1.6	1.5	1.5	1.5
565	4.1	4	3.8	3.7	3.6	3.5	3.4	3.3	3.2	3.1	3	3	2.9	2.8	2.7	2.7	2.6	2.6	2.5	2.5	2.4	2.4	2.3	2.3	2.2	2.2	2.1	2.1	2.1	2	2	2	1.9	1.9	1.9	1.8	1.8	1.8	1.8	1.7	1.7	1.7	1.7	1.6	1.6	1.6	1.6	1.5	1.5
566	3.9	3.7	3.6	3.5	3.4	3.3	3.2	3.2	3.1	3	2.9	2.9	2.8	2.7	2.7	2.6	2.6	2.5	2.5	2.4	2.4	2.3	2.3	2.2	2.2	2.2	2.1	2.1	2	2	2	1.9	1.9	1.9	1.9	1.8	1.8	1.8	1.8	1.7	1.7	1.7	1.7	1.6	1.6	1.6	1.6	1.6	1.5
567	3.4	3.3	3.2	3.2	3.1	3	2.9	2.9	2.8	2.7	2.7	2.6	2.6	2.5	2.5	2.4	2.4	2.3	2.3	2.3	2.2	2.2	2.1	2.1	2.1	2	2	2	1.9	1.9	1.9	1.9	1.8	1.8	1.8	1.8	1.7	1.7	1.7	1.7	1.6	1.6	1.6	1.6	1.6	1.5	1.5	1.5	1.5
568	4.1	4	3.9	3.7	3.6	3.5	3.4	3.4	3.3	3.2	3.1	3	3	2.9	2.9	2.8	2.7	2.7	2.6	2.6	2.5	2.5	2.4	2.4	2.3	2.3	2.3	2.2	2.2	2.2	2.1	2.1	2.1	2	2	2	1.9	1.9	1.9	1.9	1.8	1.8	1.8	1.8	1.7	1.7	1.7	1.7	1.6
569	4.5	4.4	4.3	4.1	4	3.9	3.8	3.7	3.6	3.5	3.4	3.3	3.2	3.2	3.1	3	3	2.9	2.8	2.8	2.7	2.7	2.6	2.6	2.5	2.5	2.4	2.4	2.4	2.3	2.3	2.2	2.2	2.2	2.1	2.1	2.1	2	2	2	2	1.9	1.9	1.9	1.8	1.8	1.8	1.8	1.8
570	4.9	4.8	4.6	4.5	4.3	4.2	4.1	4	3.8	3.7	3.6	3.6	3.5	3.4	3.3	3.2	3.2	3.1	3	3	2.9	2.8	2.8	2.7	2.7	2.6	2.6	2.5	2.5	2.4	2.4	2.4	2.3	2.3	2.3	2.2	2.2	2.2	2.1	2.1	2.1	2	2	2	1.9	1.9	1.9	1.9	1.8
571	4.5	4.4	4.2	4.1	4	3.9	3.8	3.7	3.6	3.5	3.4	3.3	3.3	3.2	3.1	3.1	3	2.9	2.9	2.8	2.8	2.7	2.7	2.6	2.6	2.5	2.5	2.4	2.4	2.4	2.3	2.3	2.2	2.2	2.2	2.1	2.1	2.1	2.1	2	2	2	1.9	1.9	1.9	1.9	1.8	1.8	1.8
572	4.8	4.6	4.5	4.4	4.2	4.1	4	3.9	3.8	3.7	3.6	3.5	3.4	3.3	3.3	3.2	3.1	3.1	3	2.9	2.9	2.8	2.8	2.7	2.7	2.6	2.6	2.5	2.5	2.4	2.4	2.4	2.3	2.3	2.3	2.2	2.2	2.2	2.1	2.1	2.1	2	2	2	2	1.9	1.9	1.9	1.9
573	5	4.9	4.7	4.6	4.4	4.3	4.2	4.1	3.9	3.8	3.7	3.6	3.6	3.5	3.5	3.4	3.3	3.2	3.2	3.1	3	3	2.9	2.8	2.8	2.7	2.7	2.6	2.6	2.5	2.5	2.5	2.4	2.4	2.3	2.3	2.3	2.2	2.2	2.2	2.1	2.1	2.1	2	2	2	2	1.9	1.9
574	4.3	4.2	4.1	4	3.9	3.8	3.7	3.6	3.5	3.4	3.3	3.3	3.2	3.1	3.1	3	2.9	2.9	2.8	2.8	2.7	2.7	2.6	2.6	2.5	2.5	2.4	2.4	2.4	2.3	2.3	2.3	2.2	2.2	2.2	2.1	2.1	2.1	2	2	2	2	1.9	1.9	1.9	1.9	1.8	1.8	1.8
575	3.4	3.3	3.2	3.1	3.1	3	2.9	2.9	2.8	2.8	2.7	2.7	2.6	2.6	2.5	2.5	2.5	2.4	2.4	2.3	2.3	2.3	2.2	2.2	2.2	2.1	2.1	2.1	2	2	2	2	1.9	1.9	1.9	1.9	1.8	1.8	1.8	1.8	1.8	1.7	1.7	1.7	1.7	1.7	1.6	1.6	1.6
576	3.3	3.2	3.1	3.1	3	3	2.9	2.8	2.8	2.7	2.7	2.6	2.6	2.6	2.5	2.5	2.4	2.4	2.3	2.3	2.3	2.2	2.2	2.2	2.1	2.1	2.1	2.1	2	2	2	1.9	1.9	1.9	1.9	1.8	1.8	1.8	1.8	1.8	1.7	1.7	1.7	1.7	1.7	1.6	1.6	1.6	1.6
577	2.5	2.4	2.4	2.3	2.2	2.2	2.1	2.1	2	2	1.9	1.9	1.8	1.8	1.8	1.7	1.7	1.7	1.6	1.6	1.6	1.5	1.5	1.5	1.5	1.4	1.4	1.4	1.4	1.4	1.3	1.3	1.3	1.3	1.3	1.2	1.2	1.2	1.2	1.2	1.2	1.1	1.1	1.1	1.1	1.1	1.1	1.1	1
578	2.7	2.6	2.5	2.5	2.4	2.3	2.3	2.2	2.2	2.1	2.1	2	2	1.9	1.9	1.9	1.8	1.8	1.7	1.7	1.7	1.7	1.6	1.6	1.6	1.5	1.5	1.5	1.5	1.4	1.4	1.4	1.4	1.4	1.3	1.3	1.3	1.3	1.3	1.2	1.2	1.2	1.2	1.2	1.2	1.2	1.1	1.1	1.1
579	2.7	2.7	2.6	2.5	2.5	2.4	2.3	2.3	2.2	2.2	2.1	2.1	2	2	2	1.9	1.9	1.8	1.8	1.8	1.7	1.7	1.7	1.7	1.6	1.6	1.6	1.5	1.5	1.5	1.5	1.5	1.4	1.4	1.4	1.4	1.4	1.3	1.3	1.3	1.3	1.3	1.2	1.2	1.2	1.2	1.2	1.2	1.2
580	3.3	3.2	3.1	3	2.9	2.8	2.7	2.7	2.6	2.5	2.5	2.4	2.4	2.3	2.3	2.2	2.2	2.1	2.1	2	2	1.9	1.9	1.9	1.8	1.8	1.8	1.7	1.7	1.7	1.7	1.6	1.6	1.6	1.6	1.5	1.5	1.5	1.5	1.5	1.4	1.4	1.4	1.4	1.4	1.3	1.3	1.3	1.3
581	3.4	3.3	3.2	3.1	3	2.9	2.8	2.8	2.7	2.6	2.6	2.5	2.4	2.4	2.3	2.3	2.2	2.2	2.1	2.1	2.1	2	2	1.9	1.9	1.9	1.8	1.8	1.8	1.8	1.7	1.7	1.7	1.6	1.6	1.6	1.6	1.6	1.5	1.5	1.5	1.5	1.4	1.4	1.4	1.4	1.4	1.4	1.3
582	4.1	3.9	3.8	3.7	3.5	3.4	3.3	3.2	3.1	3.1	3	2.9	2.8	2.8	2.7	2.6	2.6	2.5	2.5	2.4	2.4	2.3	2.3	2.2	2.2	2.1	2.1	2.1	2	2	1.9	1.9	1.9	1.9	1.8	1.8	1.8	1.7	1.7	1.7	1.7	1.6	1.6	1.6	1.6	1.5	1.5	1.5	1.5
583	4	3.9	3.7	3.6	3.5	3.4	3.3	3.2	3.1	3.1	3	2.9	2.8	2.8	2.7	2.7	2.6	2.5	2.5	2.4	2.4	2.3	2.3	2.3	2.2	2.2	2.1	2.1	2.1	2	2	2	1.9	1.9	1.9	1.8	1.8	1.8	1.8	1.7	1.7	1.7	1.7	1.6	1.6	1.6	1.6	1.5	1.5
584	3.7	3.6	3.5	3.4	3.3	3.2	3.2	3.1	3	2.9	2.9	2.8	2.7	2.7	2.6	2.6	2.5	2.5	2.4	2.4	2.3	2.3	2.2	2.2	2.2	2.1	2.1	2.1	2	2	2	1.9	1.9	1.9	1.8	1.8	1.8	1.8	1.7	1.7	1.7	1.7	1.6	1.6	1.6	1.6	1.6	1.5	1.5
585	3.8	3.7	3.6	3.5	3.4	3.3	3.3	3.2	3.1	3	3	2.9	2.8	2.8	2.7	2.7	2.6	2.5	2.5	2.4	2.4	2.4	2.3	2.3	2.2	2.2	2.2	2.1	2.1	2.1	2	2	2	1.9	1.9	1.9	1.8	1.8	1.8	1.8	1.7	1.7	1.7	1.7	1.7	1.6	1.6	1.6	1.6
586	3.9	3.8	3.7	3.6	3.5	3.4	3.3	3.2	3.1	3.1	3	2.9	2.9	2.8	2.8	2.7	2.6	2.6	2.5	2.5	2.4	2.4	2.4	2.3	2.3	2.2	2.2	2.2	2.1	2.1	2.1	2	2	2	1.9	1.9	1.9	1.9	1.8	1.8	1.8	1.8	1.7	1.7	1.7	1.7	1.7	1.6	1.6
587	4.5	4.3	4.2	4.1	3.9	3.8	3.7	3.6	3.5	3.5	3.4	3.3	3.2	3.1	3.1	3	2.9	2.9	2.8	2.8	2.7	2.7	2.6	2.6	2.5	2.5	2.4	2.4	2.3	2.3	2.3	2.2	2.2	2.2	2.1	2.1	2.1	2	2	2	1.9	1.9	1.9	1.9	1.8	1.8	1.8	1.8	1.8
588	4.5	4.4	4.2	4.1	4	3.9	3.8	3.7	3.6	3.5	3.4	3.3	3.3	3.2	3.1	3.1	3	2.9	2.9	2.8	2.8	2.7	2.7	2.6	2.6	2.5	2.5	2.4	2.4	2.4	2.3	2.3	2.2	2.2	2.2	2.1	2.1	2.1	2.1	2	2	2	1.9	1.9	1.9	1.9	1.8	1.8	1.8
589	4.3	4.2	4	3.9	3.8	3.7	3.6	3.6	3.5	3.4	3.3	3.2	3.2	3.1	3	3	2.9	2.9	2.8	2.8	2.7	2.7	2.6	2.6	2.5	2.5	2.4	2.4	2.4	2.3	2.3	2.2	2.2	2.2	2.1	2.1	2.1	2.1	2	2	2	1.9	1.9	1.9	1.9	1.9	1.8	1.8	1.8
590	4.2	4.1	4	3.9	3.8	3.7	3.6	3.5	3.4	3.3	3.3	3.2	3.1	3.1	3	2.9	2.9	2.8	2.8	2.7	2.7	2.6	2.6	2.5	2.5	2.5	2.4	2.4	2.3	2.3	2.3	2.2	2.2	2.2	2.1	2.1	2.1	2	2	2	2	1.9	1.9	1.9	1.9	1.8	1.8	1.8	1.8
591	5	4.9	4.7	4.6	4.4	4.3	4.2	4	3.9	3.8	3.7	3.6	3.6	5.2	5	4.8	4.7	4.5	4.4	4.3	4.1	4	3.9	3.8	3.7	3.6	3.5	3.5	3.4	3.3	3.2	3.2	3.1	3	3	2.9	2.9	2.8	2.8	2.7	2.7	2.6	2.6	2.5	2.5	2.4	2.4	2.4	2.3
592	4.9	4.8	4.6	4.5	4.3	4.2	4.1	4	3.9	3.8	3.7	3.6	3.5	3.5	3.4	3.3	3.2	3.2	3.1	3	3	2.9	2.9	2.8	2.7	2.7	2.7	2.6	2.6	2.5	2.5	2.4	2.4	2.4	2.3	2.3	2.2	2.2	2.2	2.2	2.1	2.1	2.1	2	2	2	2	1.9	1.9
593	3.9	3.8	3.7	3.6	3.5	3.4	3.4	3.3	3.2	3.2	3.1	3	3	2.9	2.9	2.8	2.7	2.7	2.6	2.6	2.6	2.5	2.5	2.4	2.4	2.4	2.3	2.3	2.2	2.2	2.2	2.1	2.1	2.1	2.1	2	2	2	2	1.9	1.9	1.9	1.9	1.8	1.8	1.8	1.8	1.7	1.7
594	3.3	3.2	3.2	3.1	3	3	2.9	2.9	2.8	2.8	2.7	2.7	2.6	2.6	2.5	2.5	2.4	2.4	2.4	2.3	2.3	2.3	2.2	2.2	2.2	2.1	2.1	2.1	2	2	2	2	1.9	1.9	1.9	1.9	1.8	1.8	1.8	1.8	1.8	1.7	1.7	1.7	1.7	1.7	1.6	1.6	1.6
595	2.6	2.5	2.5	2.4	2.3	2.3	2.2	2.2	2.1	2	2	2	1.9	1.9	1.8	1.8	1.8	1.7	1.7	1.7	1.6	1.6	1.6	1.5	1.5	1.5	1.5	1.4	1.4	1.4	1.4	1.3	1.3	1.3	1.3	1.3	1.2	1.2	1.2	1.2	1.2	1.2	1.1	1.1	1.1	1.1	1.1	1.1	1.1
596	2.3	2.3	2.2	2.2	2.1	2.1	2	2	1.9	1.9	1.8	1.8	1.8	1.7	1.7	1.7	1.6	1.6	1.6	1.6	1.5	1.5	1.5	1.5	1.4	1.4	1.4	1.4	1.4	1.3	1.3	1.3	1.3	1.3	1.2	1.2	1.2	1.2	1.2	1.2	1.1	1.1	1.1	1.1	1.1	1.1	1.1	1.1	1
597	2.4	2.4	2.3	2.3	2.2	2.2	2.1	2.1	2	2	1.9	1.9	1.9	1.8	1.8	1.8	1.7	1.7	1.7	1.6	1.6	1.6	1.6	1.5	1.5	1.5	1.5	1.4	1.4	1.4	1.4	1.4	1.3	1.3	1.3	1.3	1.3	1.3	1.2	1.2	1.2	1.2	1.2	1.2	1.2	1.1	1.1	1.1	1.1
598	2.6	2.5	2.4	2.4	2.3	2.3	2.2	2.2	2.1	2.1	2	2	2	1.9	1.9	1.9	1.8	1.8	1.8	1.7	1.7	1.7	1.6	1.6	1.6	1.6	1.5	1.5	1.5	1.5	1.5	1.4	1.4	1.4	1.4	1.4	1.3	1.3	1.3	1.3	1.3	1.3	1.2	1.2	1.2	1.2	1.2	1.2	1.2
599	3	2.9	2.8	2.8	2.7	2.6	2.6	2.5	2.5	2.4	2.3	2.3	2.2	2.2	2.2	2.1	2.1	2	2	2	1.9	1.9	1.9	1.8	1.8	1.8	1.7	1.7	1.7	1.7	1.6	1.6	1.6	1.6	1.5	1.5	1.5	1.5	1.4	1.4	1.4	1.4	1.4	1.4	1.3	1.3	1.3	1.3	1.3
600	3.2	3.1	3	3	2.9	2.8	2.7	2.7	2.6	2.5	2.5	2.4	2.4	2.3	2.3	2.2	2.2	2.2	2.1	2.1	2	2	2	1.9	1.9	1.9	1.8	1.8	1.8	1.7	1.7	1.7	1.7	1.6	1.6	1.6	1.6	1.6	1.5	1.5	1.5	1.5	1.5	1.4	1.4	1.4	1.4	1.4	1.3
601	3.4	3.3	3.2	3.1	3	3	2.9	2.8	2.7	2.7	2.6	2.6	2.5	2.5	2.4	2.4	2.3	2.3	2.2	2.2	2.1	2.1	2.1	2	2	2	1.9	1.9	1.9	1.8	1.8	1.8	1.8	1.7	1.7	1.7	1.7	1.6	1.6	1.6	1.6	1.5	1.5	1.5	1.5	1.5	1.5	1.4	1.4
602	4	3.8	3.7	3.6	3.5	3.4	3.3	3.2	3.1	3.1	3	2.9	2.8	2.8	2.7	2.7	2.6	2.5	2.5	2.4	2.4	2.3	2.3	2.3	2.2	2.2	2.1	2.1	2.1	2	2	2	1.9	1.9	1.9	1.9	1.8	1.8	1.8	1.7	1.7	1.7	1.7	1.7	1.6	1.6	1.6	1.6	1.5
603	4.1	3.9	3.8	3.7	3.6	3.5	3.4	3.3	3.2	3.2	3.1	3	2.9	2.9	2.8	2.7	2.7	2.6	2.6	2.5	2.5	2.4	2.4	2.3	2.3	2.3	2.2	2.2	2.1	2.1	2.1	2	2	2	1.9	1.9	1.9	1.9	1.8	1.8	1.8	1.8	1.7	1.7	1.7	1.7	1.6	1.6	1.6
604	3.7	3.6	3.5	3.4	3.3	3.2	3.1	3.1	3	2.9	2.9	2.8	2.7	2.7	2.6	2.6	2.5	2.5	2.4	2.4	2.4	2.3	2.3	2.2	2.2	2.2	2.1	2.1	2.1	2	2	2	1.9	1.9	1.9	1.9	1.8	1.8	1.8	1.8	1.7	1.7	1.7	1.7	1.7	1.6	1.6	1.6	1.6
605	3.5	3.5	3.4	3.3	3.2	3.1	3.1	3	2.9	2.9	2.8	2.8	2.7	2.7	2.6	2.6	2.5	2.5	2.4	2.4	2.3	2.3	2.3	2.2	2.2	2.2	2.1	2.1	2.1	2	2	2	1.9	1.9	1.9	1.9	1.8	1.8	1.8	1.8	1.7	1.7	1.7	1.7	1.7	1.6	1.6	1.6	1.6
606	3.5	3.4	3.3	3.3	3.2	3.1	3.1	3	2.9	2.9	2.8	2.8	2.7	2.7	2.6	2.6	2.5	2.5	2.4	2.4	2.3	2.3	2.3	2.2	2.2	2.2	2.1	2.1	2.1	2	2	2	2	1.9	1.9	1.9	1.9	1.8	1.8	1.8	1.8	1.7	1.7	1.7	1.7	1.7	1.6	1.6	1.6
607	3.6	3.5	3.4	3.3	3.3	3.2	3.1	3.1	3	2.9	2.9	2.8	2.8	2.7	2.7	2.6	2.6	2.5	2.5	2.4	2.4	2.4	2.3	2.3	2.3	2.2	2.2	2.2	2.1	2.1	2.1	2	2	2	2	1.9	1.9	1.9	1.9	1.8	1.8	1.8	1.8	1.7	1.7	1.7	1.7	1.7	1.6
608	3.6	3.5	3.4	3.3	3.3	3.2	3.1	3.1	3	2.9	2.9	2.8	2.8	2.7	2.7	2.6	2.6	2.5	2.5	2.4	2.4	2.4	2.3	2.3	2.3	2.2	2.2	2.2	2.1	2.1	2.1	2	2	2	2	1.9	1.9	1.9	1.9	1.8	1.8	1.8	1.8	1.7	1.7	1.7	1.7	1.7	1.6
609	4.5	4.3	4.2	4.1	4	3.9	3.8	3.7	3.6	3.5	3.4	3.3	3.3	3.2	3.2	3.1	3	3	2.9	2.9	2.8	2.8	2.7	2.7	2.6	2.6	2.5	2.5	2.4	2.4	2.4	2.3	2.3	2.3	2.2	2.2	2.2	2.1	2.1	2.1	2	2	2	2	1.9	1.9	1.9	1.9	1.8
610	4.7	4.6	4.4	4.3	4.2	4.1	4	3.9	3.8	3.7	3.6	3.5	3.4	3.4	3.3	3.2	3.1	3.1	3	3	2.9	2.8	2.8	2.7	2.7	2.6	2.6	2.5	2.5	2.5	2.4	2.4	2.3	2.3	2.3	2.2	2.2	2.2	2.1	2.1	2.1	2	2	2	2	1.9	1.9	1.9	1.9
611	4.1	3.9	3.8	3.7	3.7	3.6	3.5	3.4	3.3	3.3	3.2	3.1	3	3	2.9	2.9	2.8	2.8	2.7	2.7	2.6	2.6	2.5	2.5	2.4	2.4	2.4	2.3	2.3	2.3	2.2	2.2	2.2	2.1	2.1	2.1	2	2	2	2	1.9	1.9	1.9	1.9	1.8	1.8	1.8	1.8	1.7
612	3.5	3.4	3.3	3.2	3.2	3.1	3	3	2.9	2.9	2.8	2.8	2.7	2.7	2.6	2.6	2.5	2.5	2.4	2.4	2.4	2.3	2.3	2.3	2.2	2.2	2.2	2.1	2.1	2.1	2	2	2	2	1.9	1.9	1.9	1.9	1.8	1.8	1.8	1.8	1.7	1.7	1.7	1.7	1.7	1.7	1.6
613	2.5	2.4	2.3	2.3	2.2	2.2	2.1	2.1	2	2	1.9	1.9	1.8	1.8	1.8	1.7	1.7	1.7	1.6	1.6	1.6	1.5	1.5	1.5	1.5	1.4	1.4	1.4	1.4	1.3	1.3	1.3	1.3	1.3	1.2	1.2	1.2	1.2	1.2	1.2	1.1	1.1	1.1	1.1	1.1	1.1	1.1	1	1
614	2.3	2.2	2.2	2.1	2.1	2	2	1.9	1.9	1.9	1.8	1.8	1.7	1.7	1.7	1.6	1.6	1.6	1.6	1.5	1.5	1.5	1.5	1.4	1.4	1.4	1.4	1.4	1.3	1.3	1.3	1.3	1.3	1.2	1.2	1.2	1.2	1.2	1.2	1.1	1.1	1.1	1.1	1.1	1.1	1.1	1.1	1	1
615	2.4	2.3	2.3	2.2	2.2	2.1	2.1	2	2	2	1.9	1.9	1.8	1.8	1.8	1.7	1.7	1.7	1.7	1.6	1.6	1.6	1.5	1.5	1.5	1.5	1.5	1.4	1.4	1.4	1.4	1.3	1.3	1.3	1.3	1.3	1.3	1.2	1.2	1.2	1.2	1.2	1.2	1.2	1.1	1.1	1.1	1.1	1.1
616	2.5	2.5	2.4	2.3	2.3	2.2	2.2	2.1	2.1	2.1	2	2	1.9	1.9	1.9	1.8	1.8	1.8	1.7	1.7	1.7	1.7	1.6	1.6	1.6	1.6	1.5	1.5	1.5	1.5	1.4	1.4	1.4	1.4	1.4	1.3	1.3	1.3	1.3	1.3	1.3	1.2	1.2	1.2	1.2	1.2	1.2	1.2	1.1
617	2.8	2.8	2.7	2.6	2.6	2.5	2.4	2.4	2.3	2.3	2.2	2.2	2.1	2.1	2.1	2	2	1.9	1.9	1.9	1.8	1.8	1.8	1.8	1.7	1.7	1.7	1.6	1.6	1.6	1.6	1.5	1.5	1.5	1.5	1.5	1.4	1.4	1.4	1.4	1.4	1.4	1.3	1.3	1.3	1.3	1.3	1.3	1.2
618	2.9	2.8	2.7	2.7	2.6	2.6	2.5	2.4	2.4	2.3	2.3	2.2	2.2	2.2	2.1	2.1	2	2	2	1.9	1.9	1.9	1.8	1.8	1.8	1.7	1.7	1.7	1.7	1.6	1.6	1.6	1.6	1.6	1.5	1.5	1.5	1.5	1.5	1.4	1.4	1.4	1.4	1.4	1.3	1.3	1.3	1.3	1.3
619	3	2.9	2.9	2.8	2.7	2.7	2.6	2.5	2.5	2.4	2.4	2.3	2.3	2.2	2.2	2.2	2.1	2.1	2	2	2	1.9	1.9	1.9	1.9	1.8	1.8	1.8	1.7	1.7	1.7	1.7	1.6	1.6	1.6	1.6	1.6	1.5	1.5	1.5	1.5	1.5	1.4	1.4	1.4	1.4	1.4	1.4	1.3
620	3.2	3.1	3	3	2.9	2.8	2.8	2.7	2.6	2.6	2.5	2.5	2.4	2.4	2.3	2.3	2.3	2.2	2.2	2.1	2.1	2.1	2	2	2	1.9	1.9	1.9	1.8	1.8	1.8	1.8	1.7	1.7	1.7	1.7	1.6	1.6	1.6	1.6	1.6	1.5	1.5	1.5	1.5	1.5	1.4	1.4	1.4
621	3.9	3.8	3.6	3.5	3.4	3.4	3.3	3.2	3.1	3	3	2.9	2.8	2.8	2.7	2.6	2.6	2.5	2.5	2.4	2.4	2.4	2.3	2.3	2.2	2.2	2.2	2.1	2.1	2	2	2	2	1.9	1.9	1.9	1.8	1.8	1.8	1.8	1.7	1.7	1.7	1.7	1.6	1.6	1.6	1.6	1.6
622	3.9	3.8	3.7	3.6	3.5	3.4	3.3	3.3	3.2	3.1	3	3	2.9	2.8	2.8	2.7	2.7	2.6	2.6	2.5	2.5	2.4	2.4	2.3	2.3	2.3	2.2	2.2	2.1	2.1	2.1	2	2	2	2	1.9	1.9	1.9	1.8	1.8	1.8	1.8	1.7	1.7	1.7	1.7	1.7	1.6	1.6
623	3.3	3.2	3.2	3.1	3	3	2.9	2.8	2.8	2.7	2.7	2.6	2.6	2.5	2.5	2.4	2.4	2.3	2.3	2.3	2.2	2.2	2.2	2.1	2.1	2.1	2	2	2	1.9	1.9	1.9	1.9	1.8	1.8	1.8	1.8	1.7	1.7	1.7	1.7	1.7	1.6	1.6	1.6	1.6	1.6	1.5	1.5
624	3.4	3.3	3.2	3.2	3.1	3	3	2.9	2.8	2.8	2.7	2.7	2.6	2.6	2.5	2.5	2.5	2.4	2.4	2.3	2.3	2.3	2.2	2.2	2.2	2.1	2.1	2.1	2	2	2	1.9	1.9	1.9	1.9	1.8	1.8	1.8	1.8	1.8	1.7	1.7	1.7	1.7	1.7	1.6	1.6	1.6	1.6
625	3.6	3.5	3.4	3.3	3.2	3.2	3.1	3	3	2.9	2.9	2.8	2.8	2.7	2.7	2.6	2.6	2.5	2.5	2.4	2.4	2.3	2.3	2.3	2.2	2.2	2.2	2.1	2.1	2.1	2.1	2	2	2	1.9	1.9	1.9	1.9	1.8	1.8	1.8	1.8	1.8	1.7	1.7	1.7	1.7	1.7	1.6
626	3.6	3.5	3.4	3.3	3.2	3.2	3.1	3	3	2.9	2.9	2.8	2.7	2.7	2.6	2.6	2.6	2.5	2.5	2.4	2.4	2.3	2.3	2.3	2.2	2.2	2.2	2.1	2.1	2.1	2.1	2	2	2	1.9	1.9	1.9	1.9	1.8	1.8	1.8	1.8	1.8	1.7	1.7	1.7	1.7	1.7	1.6
627	3.6	3.6	3.5	3.4	3.3	3.2	3.2	3.1	3	3	2.9	2.9	2.8	2.8	2.7	2.7	2.6	2.6	2.5	2.5	2.4	2.4	2.4	2.3	2.3	2.2	2.2	2.2	2.1	2.1	2.1	2.1	2	2	2	1.9	1.9	1.9	1.9	1.8	1.8	1.8	1.8	1.8	1.7	1.7	1.7	1.7	1.7
628	3.9	3.8	3.7	3.6	3.5	3.4	3.3	3.3	3.2	3.1	3.1	3	2.9	2.9	2.8	2.8	2.7	2.7	2.6	2.6	2.6	2.5	2.5	2.4	2.4	2.3	2.3	2.3	2.2	2.2	2.2	2.1	2.1	2.1	2.1	2	2	2	1.9	1.9	1.9	1.9	1.8	1.8	1.8	1.8	1.8	1.7	1.7
629	3.7	3.6	3.6	3.5	3.4	3.3	3.2	3.2	3.1	3	3	2.9	2.9	2.8	2.8	2.7	2.7	2.6	2.6	2.5	2.5	2.4	2.4	2.4	2.3	2.3	2.2	2.2	2.2	2.1	2.1	2.1	2.1	2	2	2	1.9	1.9	1.9	1.9	1.9	1.8	1.8	1.8	1.8	1.7	1.7	1.7	1.7
630	3.6	3.5	3.5	3.4	3.3	3.2	3.2	3.1	3	3	2.9	2.9	2.8	2.7	2.7	2.7	2.6	2.6	2.5	2.5	2.4	2.4	2.4	2.3	2.3	2.2	2.2	2.2	2.1	2.1	2.1	2.1	2	2	2	1.9	1.9	1.9	1.9	1.9	1.8	1.8	1.8	1.8	1.7	1.7	1.7	1.7	1.7
631	2.5	2.4	2.4	2.3	2.2	2.2	2.1	2.1	2	2	1.9	1.9	1.8	1.8	1.8	1.7	1.7	1.7	1.6	1.6	1.6	1.5	1.5	1.5	1.5	1.4	1.4	1.4	1.4	1.3	1.3	1.3	1.3	1.3	1.2	1.2	1.2	1.2	1.2	1.2	1.1	1.1	1.1	1.1	1.1	1.1	1.1	1	1
632	2.2	2.2	2.1	2.1	2	2	1.9	1.9	1.9	1.8	1.8	1.8	1.7	1.7	1.7	1.6	1.6	1.6	1.5	1.5	1.5	1.5	1.4	1.4	1.4	1.4	1.4	1.3	1.3	1.3	1.3	1.3	1.2	1.2	1.2	1.2	1.2	1.2	1.1	1.1	1.1	1.1	1.1	1.1	1.1	1.1	1	1	1
633	2.7	2.6	2.5	2.5	2.4	2.4	2.3	2.2	2.2	2.1	2.1	2	2	2	1.9	1.9	1.8	1.8	1.8	1.7	1.7	1.7	1.7	1.6	1.6	1.6	1.5	1.5	1.5	1.5	1.4	1.4	1.4	1.4	1.4	1.3	1.3	1.3	1.3	1.3	1.3	1.2	1.2	1.2	1.2	1.2	1.2	1.2	1.1
634	2.4	2.4	2.3	2.3	2.2	2.2	2.1	2.1	2	2	2	1.9	1.9	1.9	1.8	1.8	1.8	1.7	1.7	1.7	1.6	1.6	1.6	1.6	1.5	1.5	1.5	1.5	1.4	1.4	1.4	1.4	1.4	1.3	1.3	1.3	1.3	1.3	1.3	1.2	1.2	1.2	1.2	1.2	1.2	1.2	1.1	1.1	1.1
635	2.7	2.6	2.5	2.5	2.4	2.4	2.3	2.3	2.2	2.2	2.1	2.1	2	2	2	1.9	1.9	1.9	1.8	1.8	1.8	1.7	1.7	1.7	1.7	1.6	1.6	1.6	1.6	1.5	1.5	1.5	1.5	1.4	1.4	1.4	1.4	1.4	1.4	1.3	1.3	1.3	1.3	1.3	1.3	1.2	1.2	1.2	1.2
636	2.8	2.7	2.7	2.6	2.5	2.5	2.4	2.4	2.3	2.3	2.2	2.2	2.1	2.1	2.1	2	2	2	1.9	1.9	1.9	1.8	1.8	1.8	1.7	1.7	1.7	1.7	1.6	1.6	1.6	1.6	1.5	1.5	1.5	1.5	1.5	1.4	1.4	1.4	1.4	1.4	1.4	1.3	1.3	1.3	1.3	1.3	1.3
637	2.9	2.8	2.7	2.7	2.6	2.6	2.5	2.5	2.4	2.4	2.3	2.3	2.2	2.2	2.1	2.1	2.1	2	2	2	1.9	1.9	1.9	1.8	1.8	1.8	1.7	1.7	1.7	1.7	1.6	1.6	1.6	1.6	1.6	1.5	1.5	1.5	1.5	1.5	1.4	1.4	1.4	1.4	1.4	1.4	1.3	1.3	1.3
638	3	2.9	2.9	2.8	2.7	2.7	2.6	2.6	2.5	2.5	2.4	2.4	2.3	2.3	2.2	2.2	2.1	2.1	2.1	2	2	2	1.9	1.9	1.9	1.8	1.8	1.8	1.8	1.7	1.7	1.7	1.7	1.6	1.6	1.6	1.6	1.6	1.5	1.5	1.5	1.5	1.5	1.4	1.4	1.4	1.4	1.4	1.4
639	3.2	3.1	3	3	2.9	2.8	2.8	2.7	2.7	2.6	2.5	2.5	2.4	2.4	2.4	2.3	2.3	2.2	2.2	2.2	2.1	2.1	2	2	2	2	1.9	1.9	1.9	1.8	1.8	1.8	1.8	1.7	1.7	1.7	1.7	1.6	1.6	1.6	1.6	1.6	1.5	1.5	1.5	1.5	1.5	1.5	1.4
640	3.6	3.5	3.4	3.3	3.3	3.2	3.1	3	3	2.9	2.8	2.8	2.7	2.7	2.6	2.6	2.5	2.5	2.4	2.4	2.3	2.3	2.2	2.2	2.2	2.1	2.1	2.1	2	2	2	1.9	1.9	1.9	1.9	1.8	1.8	1.8	1.8	1.7	1.7	1.7	1.7	1.7	1.6	1.6	1.6	1.6	1.6
641	3.3	3.2	3.2	3.1	3	3	2.9	2.8	2.8	2.7	2.7	2.6	2.6	2.5	2.5	2.4	2.4	2.3	2.3	2.3	2.2	2.2	2.2	2.1	2.1	2.1	2	2	2	1.9	1.9	1.9	1.9	1.8	1.8	1.8	1.8	1.7	1.7	1.7	1.7	1.7	1.6	1.6	1.6	1.6	1.6	1.5	1.5
642	3.4	3.3	3.2	3.1	3.1	3	2.9	2.9	2.8	2.8	2.7	2.7	2.6	2.6	2.5	2.5	2.4	2.4	2.4	2.3	2.3	2.2	2.2	2.2	2.1	2.1	2.1	2	2	2	2	1.9	1.9	1.9	1.9	1.8	1.8	1.8	1.8	1.7	1.7	1.7	1.7	1.7	1.6	1.6	1.6	1.6	1.6
643	3.5	3.4	3.3	3.3	3.2	3.1	3.1	3	2.9	2.9	2.8	2.8	2.7	2.7	2.6	2.6	2.5	2.5	2.4	2.4	2.4	2.3	2.3	2.2	2.2	2.2	2.1	2.1	2.1	2.1	2	2	2	1.9	1.9	1.9	1.9	1.8	1.8	1.8	1.8	1.8	1.7	1.7	1.7	1.7	1.7	1.6	1.6
644	3.6	3.5	3.4	3.3	3.2	3.2	3.1	3	3	2.9	2.9	2.8	2.7	2.7	2.6	2.6	2.5	2.5	2.5	2.4	2.4	2.3	2.3	2.3	2.2	2.2	2.2	2.1	2.1	2.1	2	2	2	2	1.9	1.9	1.9	1.9	1.8	1.8	1.8	1.8	1.7	1.7	1.7	1.7	1.7	1.6	1.6
645	3.5	3.4	3.4	3.3	3.2	3.1	3.1	3	3	2.9	2.8	2.8	2.7	2.7	2.6	2.6	2.5	2.5	2.5	2.4	2.4	2.3	2.3	2.3	2.2	2.2	2.2	2.1	2.1	2.1	2	2	2	2	1.9	1.9	1.9	1.9	1.8	1.8	1.8	1.8	1.7	1.7	1.7	1.7	1.7	1.6	1.6
646	3.6	3.5	3.4	3.4	3.3	3.2	3.1	3.1	3	2.9	2.9	2.8	2.8	2.7	2.7	2.6	2.6	2.5	2.5	2.5	2.4	2.4	2.3	2.3	2.3	2.2	2.2	2.2	2.1	2.1	2.1	2	2	2	2	1.9	1.9	1.9	1.9	1.8	1.8	1.8	1.8	1.7	1.7	1.7	1.7	1.7	1.6
647	3.8	3.7	3.6	3.5	3.4	3.3	3.3	3.2	3.1	3	3	2.9	2.9	6.5	6.2	6	5.7	5.5	5.3	5.1	4.9	4.8	4.6	4.5	4.4	4.2	4.1	4	3.9	3.8	3.7	3.6	3.5	3.4	3.3	3.3	3.2	3.1	3.1	3	2.9	2.9	2.8	2.8	2.7	2.7	2.6	2.6	2.5
648	3.7	3.6	3.5	3.4	3.3	3.3	3.2	3.1	3.1	3	2.9	2.9	2.8	2.8	2.7	2.7	2.6	2.6	2.5	2.5	2.4	2.4	2.4	2.3	2.3	2.3	2.2	2.2	2.2	2.1	2.1	2.1	2	2	2	2	1.9	1.9	1.9	1.9	1.8	1.8	1.8	1.8	1.7	1.7	1.7	1.7	1.7
649	2.1	2	2	1.9	1.9	1.8	1.8	1.8	1.7	1.7	1.7	1.6	1.6	1.6	1.5	1.5	1.5	1.5	1.4	1.4	1.4	1.4	1.3	1.3	1.3	1.3	1.3	1.2	1.2	1.2	1.2	1.2	1.2	1.1	1.1	1.1	1.1	1.1	1.1	1.1	1	1	1	1	1	1	1	1	0.9
650	2.9	2.8	2.7	2.7	2.6	2.5	2.4	2.4	2.3	2.3	2.2	2.1	2.1	2	2	2	1.9	1.9	1.8	1.8	1.8	1.7	1.7	1.7	1.6	1.6	1.6	1.5	1.5	1.5	1.5	1.4	1.4	1.4	1.4	1.4	1.3	1.3	1.3	1.3	1.3	1.2	1.2	1.2	1.2	1.2	1.2	1.1	1.1
651	3	2.9	2.8	2.7	2.7	2.6	2.5	2.5	2.4	2.3	2.3	2.2	2.2	2.1	2.1	2	2	1.9	1.9	1.9	1.8	1.8	1.8	1.7	1.7	1.7	1.6	1.6	1.6	1.6	1.5	1.5	1.5	1.5	1.4	1.4	1.4	1.4	1.4	1.3	1.3	1.3	1.3	1.3	1.2	1.2	1.2	1.2	1.2
652	2.4	2.4	2.3	2.3	2.2	2.2	2.1	2.1	2	2	1.9	1.9	1.9	1.8	1.8	1.8	1.7	1.7	1.7	1.7	1.6	1.6	1.6	1.5	1.5	1.5	1.5	1.5	1.4	1.4	1.4	1.4	1.4	1.3	1.3	1.3	1.3	1.3	1.3	1.2	1.2	1.2	1.2	1.2	1.2	1.2	1.1	1.1	1.1
653	2.5	2.5	2.4	2.3	2.3	2.2	2.2	2.1	2.1	2.1	2	2	1.9	1.9	1.9	1.8	1.8	1.8	1.7	1.7	1.7	1.7	1.6	1.6	1.6	1.6	1.5	1.5	1.5	1.5	1.5	1.4	1.4	1.4	1.4	1.4	1.3	1.3	1.3	1.3	1.3	1.3	1.2	1.2	1.2	1.2	1.2	1.2	1.2
654	2.7	2.6	2.6	2.5	2.4	2.4	2.3	2.3	2.2	2.2	2.2	2.1	2.1	2	2	2	1.9	1.9	1.9	1.8	1.8	1.8	1.7	1.7	1.7	1.7	1.6	1.6	1.6	1.6	1.5	1.5	1.5	1.5	1.5	1.4	1.4	1.4	1.4	1.4	1.4	1.3	1.3	1.3	1.3	1.3	1.3	1.2	1.2
655	2.9	2.8	2.7	2.7	2.6	2.6	2.5	2.5	2.4	2.4	2.3	2.3	2.2	2.2	2.1	2.1	2.1	2	2	1.9	1.9	1.9	1.9	1.8	1.8	1.8	1.7	1.7	1.7	1.7	1.6	1.6	1.6	1.6	1.6	1.5	1.5	1.5	1.5	1.5	1.4	1.4	1.4	1.4	1.4	1.4	1.3	1.3	1.3
656	3	2.9	2.9	2.8	2.7	2.7	2.6	2.6	2.5	2.5	2.4	2.4	2.3	2.3	2.2	2.2	2.1	2.1	2.1	2	2	2	1.9	1.9	1.9	1.8	1.8	1.8	1.8	1.7	1.7	1.7	1.7	1.6	1.6	1.6	1.6	1.6	1.5	1.5	1.5	1.5	1.5	1.4	1.4	1.4	1.4	1.4	1.4
657	3.1	3	2.9	2.9	2.8	2.7	2.7	2.6	2.6	2.5	2.5	2.4	2.4	2.3	2.3	2.2	2.2	2.2	2.1	2.1	2.1	2	2	2	1.9	1.9	1.9	1.8	1.8	1.8	1.8	1.7	1.7	1.7	1.7	1.6	1.6	1.6	1.6	1.6	1.5	1.5	1.5	1.5	1.5	1.5	1.4	1.4	1.4
658	3.3	3.2	3.1	3	3	2.9	2.8	2.8	2.7	2.7	2.6	2.6	2.5	2.5	2.4	2.4	2.3	2.3	2.2	2.2	2.2	2.1	2.1	2.1	2	2	2	1.9	1.9	1.9	1.9	1.8	1.8	1.8	1.8	1.7	1.7	1.7	1.7	1.6	1.6	1.6	1.6	1.6	1.5	1.5	1.5	1.5	1.5
659	3.4	3.3	3.2	3.1	3.1	3	2.9	2.9	2.8	2.7	2.7	2.6	2.6	2.5	2.5	2.4	2.4	2.4	2.3	2.3	2.2	2.2	2.2	2.1	2.1	2.1	2	2	2	1.9	1.9	1.9	1.9	1.8	1.8	1.8	1.8	1.7	1.7	1.7	1.7	1.7	1.6	1.6	1.6	1.6	1.6	1.5	1.5
660	3.4	3.3	3.2	3.1	3.1	3	2.9	2.9	2.8	2.8	2.7	2.7	2.6	2.6	2.5	2.5	2.4	2.4	2.3	2.3	2.3	2.2	2.2	2.2	2.1	2.1	2.1	2	2	2	2	1.9	1.9	1.9	1.8	1.8	1.8	1.8	1.8	1.7	1.7	1.7	1.7	1.7	1.6	1.6	1.6	1.6	1.6
661	3.5	3.4	3.3	3.2	3.2	3.1	3	3	2.9	2.8	2.8	2.7	2.7	2.6	2.6	2.5	2.5	2.4	2.4	2.4	2.3	2.3	2.3	2.2	2.2	2.2	2.1	2.1	2.1	2	2	2	1.9	1.9	1.9	1.9	1.8	1.8	1.8	1.8	1.8	1.7	1.7	1.7	1.7	1.7	1.6	1.6	1.6
662	3.5	3.4	3.3	3.3	3.2	3.1	3.1	3	2.9	2.9	2.8	2.8	2.7	2.7	2.6	2.6	2.5	2.5	2.4	2.4	2.4	2.3	2.3	2.2	2.2	2.2	2.1	2.1	2.1	2	2	2	2	1.9	1.9	1.9	1.9	1.8	1.8	1.8	1.8	1.7	1.7	1.7	1.7	1.7	1.6	1.6	1.6
663	3.5	3.4	3.3	3.3	3.2	3.1	3.1	3	2.9	2.9	2.8	2.8	2.7	2.7	2.6	2.6	2.5	2.5	2.4	2.4	2.4	2.3	2.3	2.2	2.2	2.2	2.1	2.1	2.1	2.1	2	2	2	1.9	1.9	1.9	1.9	1.8	1.8	1.8	1.8	1.8	1.7	1.7	1.7	1.7	1.7	1.6	1.6
664	3.6	3.5	3.4	3.3	3.3	3.2	3.1	3.1	3	2.9	2.9	2.8	2.8	2.7	2.7	2.6	2.6	2.5	2.5	2.4	2.4	2.4	2.3	2.3	2.2	2.2	2.2	2.1	2.1	2.1	2.1	2	2	2	1.9	1.9	1.9	1.9	1.8	1.8	1.8	1.8	1.8	1.7	1.7	1.7	1.7	1.7	1.6
665	3.7	3.6	3.5	3.4	3.4	3.3	3.2	3.1	3.1	3	3	2.9	2.8	10.6	9.8	9.2	8.6	8.1	7.7	7.3	7	6.6	6.3	6.1	5.8	5.6	5.4	5.2	5	4.8	4.7	4.5	4.4	4.3	4.1	4	3.9	3.8	3.7	3.6	3.5	3.5	3.4	3.3	3.2	3.2	3.1	3	3
666	3.7	3.6	3.5	3.4	3.4	3.3	3.2	3.1	3.1	3	3	2.9	2.8	7.4	7.1	6.7	6.4	6.2	5.9	5.7	5.5	5.3	5.1	4.9	4.7	4.6	4.5	4.3	4.2	4.1	4	3.9	3.8	3.7	3.6	3.5	3.4	3.3	3.3	3.2	3.1	3	3	2.9	2.9	2.8	2.8	2.7	2.7
667	2.6	2.5	2.5	2.4	2.3	2.3	2.2	2.1	2.1	2	2	1.9	1.9	1.8	1.8	1.8	1.7	1.7	1.7	1.6	1.6	1.6	1.5	1.5	1.5	1.5	1.4	1.4	1.4	1.4	1.3	1.3	1.3	1.3	1.3	1.2	1.2	1.2	1.2	1.2	1.2	1.1	1.1	1.1	1.1	1.1	1.1	1.1	1
668	2.8	2.7	2.6	2.5	2.5	2.4	2.3	2.3	2.2	2.2	2.1	2.1	2	2	1.9	1.9	1.8	1.8	1.8	1.7	1.7	1.7	1.6	1.6	1.6	1.5	1.5	1.5	1.5	1.4	1.4	1.4	1.4	1.4	1.3	1.3	1.3	1.3	1.3	1.2	1.2	1.2	1.2	1.2	1.2	1.1	1.1	1.1	1.1
669	2.8	2.7	2.7	2.6	2.5	2.5	2.4	2.3	2.3	2.2	2.2	2.1	2.1	2	2	1.9	1.9	1.9	1.8	1.8	1.8	1.7	1.7	1.7	1.6	1.6	1.6	1.6	1.5	1.5	1.5	1.5	1.4	1.4	1.4	1.4	1.3	1.3	1.3	1.3	1.3	1.3	1.2	1.2	1.2	1.2	1.2	1.2	1.1
670	2.5	2.4	2.3	2.3	2.2	2.2	2.1	2.1	2	2	2	1.9	1.9	1.9	1.8	1.8	1.8	1.7	1.7	1.7	1.6	1.6	1.6	1.6	1.5	1.5	1.5	1.5	1.4	1.4	1.4	1.4	1.4	1.3	1.3	1.3	1.3	1.3	1.3	1.2	1.2	1.2	1.2	1.2	1.2	1.2	1.1	1.1	1.1
671	2.5	2.5	2.4	2.4	2.3	2.3	2.2	2.2	2.1	2.1	2	2	2	1.9	1.9	1.9	1.8	1.8	1.8	1.7	1.7	1.7	1.6	1.6	1.6	1.6	1.5	1.5	1.5	1.5	1.5	1.4	1.4	1.4	1.4	1.4	1.3	1.3	1.3	1.3	1.3	1.3	1.2	1.2	1.2	1.2	1.2	1.2	1.2
672	2.6	2.6	2.5	2.5	2.4	2.4	2.3	2.3	2.2	2.2	2.1	2.1	2	2	2	1.9	1.9	1.9	1.8	1.8	1.8	1.7	1.7	1.7	1.7	1.6	1.6	1.6	1.6	1.5	1.5	1.5	1.5	1.5	1.4	1.4	1.4	1.4	1.4	1.4	1.3	1.3	1.3	1.3	1.3	1.3	1.2	1.2	1.2
673	2.8	2.7	2.6	2.6	2.5	2.5	2.4	2.4	2.3	2.3	2.2	2.2	2.1	2.1	2.1	2	2	2	1.9	1.9	1.9	1.8	1.8	1.8	1.7	1.7	1.7	1.7	1.6	1.6	1.6	1.6	1.6	1.5	1.5	1.5	1.5	1.5	1.4	1.4	1.4	1.4	1.4	1.4	1.3	1.3	1.3	1.3	1.3
674	2.9	2.8	2.8	2.7	2.6	2.6	2.5	2.5	2.4	2.4	2.3	2.3	2.2	2.2	2.2	2.1	2.1	2	2	2	1.9	1.9	1.9	1.9	1.8	1.8	1.8	1.7	1.7	1.7	1.7	1.6	1.6	1.6	1.6	1.6	1.5	1.5	1.5	1.5	1.5	1.4	1.4	1.4	1.4	1.4	1.4	1.3	1.3
675	3	2.9	2.9	2.8	2.8	2.7	2.6	2.6	2.5	2.5	2.4	2.4	2.3	2.3	2.2	2.2	2.2	2.1	2.1	2.1	2	2	2	1.9	1.9	1.9	1.8	1.8	1.8	1.8	1.7	1.7	1.7	1.7	1.6	1.6	1.6	1.6	1.6	1.5	1.5	1.5	1.5	1.5	1.5	1.4	1.4	1.4	1.4
676	3.2	3.1	3	3	2.9	2.8	2.8	2.7	2.7	2.6	2.5	2.5	2.4	2.4	2.4	2.3	2.3	2.2	2.2	2.2	2.1	2.1	2.1	2	2	2	1.9	1.9	1.9	1.8	1.8	1.8	1.8	1.7	1.7	1.7	1.7	1.7	1.6	1.6	1.6	1.6	1.6	1.5	1.5	1.5	1.5	1.5	1.5
677	3.3	3.2	3.1	3.1	3	2.9	2.9	2.8	2.7	2.7	2.6	2.6	2.5	2.5	2.4	2.4	2.4	2.3	2.3	2.2	2.2	2.2	2.1	2.1	2.1	2	2	2	1.9	1.9	1.9	1.9	1.8	1.8	1.8	1.8	1.7	1.7	1.7	1.7	1.7	1.6	1.6	1.6	1.6	1.6	1.5	1.5	1.5
678	3.3	3.3	3.2	3.1	3	3	2.9	2.9	2.8	2.7	2.7	2.6	2.6	2.5	2.5	2.4	2.4	2.4	2.3	2.3	2.2	2.2	2.2	2.1	2.1	2.1	2	2	2	2	1.9	1.9	1.9	1.9	1.8	1.8	1.8	1.8	1.7	1.7	1.7	1.7	1.7	1.6	1.6	1.6	1.6	1.6	1.5
679	3.4	3.3	3.2	3.2	3.1	3	3	2.9	2.8	2.8	2.7	2.7	2.6	2.6	2.5	2.5	2.5	2.4	2.4	2.3	2.3	2.3	2.2	2.2	2.2	2.1	2.1	2.1	2	2	2	1.9	1.9	1.9	1.9	1.8	1.8	1.8	1.8	1.8	1.7	1.7	1.7	1.7	1.7	1.6	1.6	1.6	1.6
680	3.5	3.4	3.3	3.2	3.2	3.1	3	3	2.9	2.9	2.8	2.7	2.7	2.6	2.6	2.5	2.5	2.5	2.4	2.4	2.3	2.3	2.3	2.2	2.2	2.2	2.1	2.1	2.1	2	2	2	2	1.9	1.9	1.9	1.9	1.8	1.8	1.8	1.8	1.7	1.7	1.7	1.7	1.7	1.6	1.6	1.6
681	3.5	3.4	3.4	3.3	3.2	3.1	3.1	3	2.9	2.9	2.8	2.8	2.7	2.7	2.6	2.6	2.5	2.5	2.4	2.4	2.4	2.3	2.3	2.2	2.2	2.2	2.1	2.1	2.1	2.1	2	2	2	1.9	1.9	1.9	1.9	1.8	1.8	1.8	1.8	1.7	1.7	1.7	1.7	1.7	1.6	1.6	1.6
682	3.6	3.5	3.4	3.3	3.3	3.2	3.1	3	3	2.9	2.9	2.8	2.8	2.7	2.7	2.6	2.6	2.5	2.5	2.4	2.4	2.3	2.3	2.3	2.2	2.2	2.2	2.1	2.1	2.1	2	2	2	2	1.9	1.9	1.9	1.9	1.8	1.8	1.8	1.8	1.7	1.7	1.7	1.7	1.7	1.6	1.6
683	3.7	3.6	3.5	3.4	3.4	3.3	3.2	3.1	3.1	3	3	2.9	2.8	14.8	13.4	12.2	11.2	10.4	9.7	9.1	8.5	8	7.6	7.2	6.9	6.5	6.3	6	5.7	5.5	5.3	5.1	5	4.8	4.6	4.5	4.3	4.2	4.1	4	3.9	3.8	3.7	3.6	3.5	3.4	3.3	3.3	3.2
684	3.7	3.6	3.5	3.4	3.3	3.3	3.2	3.1	3.1	3	2.9	2.9	2.8	6.6	6.3	6.1	5.8	5.6	5.4	5.2	5	4.8	4.7	4.5	4.4	4.3	4.1	4	3.9	3.8	3.7	3.6	3.5	3.5	3.4	3.3	3.2	3.2	3.1	3	3	2.9	2.8	2.8	2.7	2.7	2.6	2.6	2.5
685	2.5	2.4	2.3	2.3	2.2	2.2	2.1	2	2	1.9	1.9	1.9	1.8	1.8	1.7	1.7	1.7	1.6	1.6	1.6	1.5	1.5	1.5	1.5	1.4	1.4	1.4	1.4	1.3	1.3	1.3	1.3	1.3	1.2	1.2	1.2	1.2	1.2	1.2	1.1	1.1	1.1	1.1	1.1	1.1	1.1	1	1	1
686	3	2.9	2.8	2.7	2.6	2.5	2.5	2.4	2.3	2.3	2.2	2.1	2.1	2	2	2	1.9	1.9	1.8	1.8	1.8	1.7	1.7	1.7	1.6	1.6	1.6	1.5	1.5	1.5	1.5	1.4	1.4	1.4	1.4	1.4	1.3	1.3	1.3	1.3	1.3	1.2	1.2	1.2	1.2	1.2	1.2	1.1	1.1
687	2.4	2.3	2.3	2.2	2.2	2.1	2.1	2	2	1.9	1.9	1.9	1.8	1.8	1.8	1.7	1.7	1.7	1.6	1.6	1.6	1.5	1.5	1.5	1.5	1.5	1.4	1.4	1.4	1.4	1.3	1.3	1.3	1.3	1.3	1.3	1.2	1.2	1.2	1.2	1.2	1.2	1.1	1.1	1.1	1.1	1.1	1.1	1.1
688	2.5	2.4	2.4	2.3	2.3	2.2	2.2	2.1	2.1	2	2	1.9	1.9	1.9	1.8	1.8	1.8	1.7	1.7	1.7	1.6	1.6	1.6	1.6	1.5	1.5	1.5	1.5	1.4	1.4	1.4	1.4	1.4	1.3	1.3	1.3	1.3	1.3	1.3	1.2	1.2	1.2	1.2	1.2	1.2	1.2	1.1	1.1	1.1
689	2.6	2.5	2.5	2.4	2.3	2.3	2.2	2.2	2.1	2.1	2.1	2	2	1.9	1.9	1.9	1.8	1.8	1.8	1.7	1.7	1.7	1.7	1.6	1.6	1.6	1.6	1.5	1.5	1.5	1.5	1.4	1.4	1.4	1.4	1.4	1.4	1.3	1.3	1.3	1.3	1.3	1.3	1.2	1.2	1.2	1.2	1.2	1.2
690	2.7	2.6	2.6	2.5	2.5	2.4	2.3	2.3	2.2	2.2	2.2	2.1	2.1	2	2	2	1.9	1.9	1.9	1.8	1.8	1.8	1.7	1.7	1.7	1.7	1.6	1.6	1.6	1.6	1.5	1.5	1.5	1.5	1.5	1.4	1.4	1.4	1.4	1.4	1.3	1.3	1.3	1.3	1.3	1.3	1.3	1.2	1.2
691	2.9	2.8	2.7	2.6	2.6	2.5	2.5	2.4	2.4	2.3	2.3	2.2	2.2	2.1	2.1	2.1	2	2	2	1.9	1.9	1.9	1.8	1.8	1.8	1.7	1.7	1.7	1.7	1.6	1.6	1.6	1.6	1.6	1.5	1.5	1.5	1.5	1.5	1.4	1.4	1.4	1.4	1.4	1.3	1.3	1.3	1.3	1.3
692	2.9	2.9	2.8	2.7	2.7	2.6	2.6	2.5	2.4	2.4	2.4	2.3	2.3	2.2	2.2	2.1	2.1	2.1	2	2	2	1.9	1.9	1.9	1.8	1.8	1.8	1.8	1.7	1.7	1.7	1.7	1.6	1.6	1.6	1.6	1.5	1.5	1.5	1.5	1.5	1.5	1.4	1.4	1.4	1.4	1.4	1.4	1.3
693	3	3	2.9	2.8	2.8	2.7	2.6	2.6	2.5	2.5	2.4	2.4	2.3	2.3	2.3	2.2	2.2	2.1	2.1	2.1	2	2	2	1.9	1.9	1.9	1.8	1.8	1.8	1.8	1.7	1.7	1.7	1.7	1.6	1.6	1.6	1.6	1.6	1.5	1.5	1.5	1.5	1.5	1.5	1.4	1.4	1.4	1.4
694	3.1	3.1	3	2.9	2.8	2.8	2.7	2.7	2.6	2.6	2.5	2.5	2.4	2.4	2.3	2.3	2.2	2.2	2.2	2.1	2.1	2.1	2	2	2	1.9	1.9	1.9	1.9	1.8	1.8	1.8	1.8	1.7	1.7	1.7	1.7	1.6	1.6	1.6	1.6	1.6	1.5	1.5	1.5	1.5	1.5	1.5	1.4
695	3.3	3.2	3.1	3	3	2.9	2.8	2.8	2.7	2.7	2.6	2.6	2.5	2.5	2.4	2.4	2.3	2.3	2.3	2.2	2.2	2.1	2.1	2.1	2	2	2	2	1.9	1.9	1.9	1.8	1.8	1.8	1.8	1.7	1.7	1.7	1.7	1.7	1.6	1.6	1.6	1.6	1.6	1.5	1.5	1.5	1.5
696	3.3	3.3	3.2	3.1	3	3	2.9	2.8	2.8	2.7	2.7	2.6	2.6	2.5	2.5	2.4	2.4	2.4	2.3	2.3	2.2	2.2	2.2	2.1	2.1	2.1	2	2	2	2	1.9	1.9	1.9	1.8	1.8	1.8	1.8	1.8	1.7	1.7	1.7	1.7	1.7	1.6	1.6	1.6	1.6	1.6	1.5
697	3.3	3.3	3.2	3.1	3.1	3	2.9	2.9	2.8	2.8	2.7	2.6	2.6	2.6	2.5	2.5	2.4	2.4	2.3	2.3	2.3	2.2	2.2	2.2	2.1	2.1	2.1	2	2	2	1.9	1.9	1.9	1.9	1.8	1.8	1.8	1.8	1.8	1.7	1.7	1.7	1.7	1.7	1.6	1.6	1.6	1.6	1.6
698	3.4	3.3	3.3	3.2	3.1	3	3	2.9	2.9	2.8	2.7	2.7	2.6	2.6	2.5	2.5	2.5	2.4	2.4	2.3	2.3	2.3	2.2	2.2	2.2	2.1	2.1	2.1	2	2	2	1.9	1.9	1.9	1.9	1.8	1.8	1.8	1.8	1.8	1.7	1.7	1.7	1.7	1.7	1.6	1.6	1.6	1.6
699	3.5	3.4	3.3	3.2	3.2	3.1	3	3	2.9	2.8	2.8	2.7	2.7	2.6	2.6	2.5	2.5	2.4	2.4	2.4	2.3	2.3	2.3	2.2	2.2	2.1	2.1	2.1	2.1	2	2	2	1.9	1.9	1.9	1.9	1.8	1.8	1.8	1.8	1.8	1.7	1.7	1.7	1.7	1.6	1.6	1.6	1.6
700	3.6	3.5	3.4	3.3	3.3	3.2	3.1	3	3	2.9	2.9	2.8	2.8	2.7	2.7	2.6	2.6	2.5	2.5	2.4	2.4	2.4	2.3	2.3	2.2	2.2	2.2	2.1	2.1	2.1	2	2	2	2	1.9	1.9	1.9	1.9	1.8	1.8	1.8	1.8	1.7	1.7	1.7	1.7	1.7	1.6	1.6
701	3.7	3.6	3.5	3.5	3.4	3.3	3.2	3.1	3.1	3	3	2.9	2.8	19.5	17	15.1	13.6	12.4	11.4	10.5	9.8	9.1	8.6	8.1	7.6	7.3	6.9	6.6	6.3	6	5.8	5.5	5.3	5.1	5	4.8	4.6	4.5	4.4	4.2	4.1	4	3.9	3.8	3.7	3.6	3.5	3.4	3.3
702	3.7	3.6	3.5	3.4	3.3	3.3	3.2	3.1	3.1	3	2.9	2.9	2.8	10.6	9.9	9.2	8.7	8.2	7.7	7.3	7	6.6	6.3	6.1	5.8	5.6	5.4	5.2	5	4.8	4.7	4.5	4.4	4.3	4.1	4	3.9	3.8	3.7	3.6	3.5	3.4	3.4	3.3	3.2	3.1	3.1	3	2.9
703	3.7	3.6	3.5	3.4	3.3	3.3	3.2	3.1	3.1	3	2.9	2.9	2.8	8.2	7.8	7.4	7	6.7	6.4	6.1	5.9	5.6	5.4	5.2	5	4.9	4.7	4.6	4.4	4.3	4.2	4	3.9	3.8	3.7	3.6	3.5	3.5	3.4	3.3	3.2	3.2	3.1	3	3	2.9	2.8	2.8	2.7
704	3.8	3.7	3.6	3.5	3.4	3.3	3.3	3.2	3.1	3	3	2.9	2.9	13.3	12.1	11.2	10.3	9.6	9	8.5	8	7.6	7.2	6.9	6.5	6.3	6	5.8	5.5	5.3	5.1	5	4.8	4.6	4.5	4.4	4.2	4.1	4	3.9	3.8	3.7	3.6	3.5	3.4	3.4	3.3	3.2	3.1
705	3.7	3.6	3.5	3.5	3.4	3.3	3.2	3.2	3.1	3	3	2.9	2.9	8.5	8.1	7.6	7.2	6.9	6.6	6.3	6	5.8	5.6	5.4	5.2	5	4.8	4.7	4.5	4.4	4.3	4.1	4	3.9	3.8	3.7	3.6	3.5	3.5	3.4	3.3	3.2	3.2	3.1	3	3	2.9	2.8	2.8
706	3.7	3.6	3.5	3.4	3.4	3.3	3.2	3.1	3.1	3	2.9	2.9	2.8	2.8	2.8	2.7	2.7	2.6	2.6	2.5	2.5	2.4	2.4	2.4	2.3	2.3	2.3	2.2	2.2	2.2	2.1	2.1	2.1	2	2	2	2	1.9	1.9	1.9	1.9	1.8	1.8	1.8	1.8	1.7	1.7	1.7	1.7
707	3.6	3.5	3.4	3.3	3.3	3.2	3.1	3	3	2.9	2.9	2.8	2.8	2.7	2.7	2.6	2.6	2.5	2.5	2.4	2.4	2.4	2.3	2.3	2.3	2.2	2.2	2.2	2.1	2.1	2.1	2	2	2	2	1.9	1.9	1.9	1.9	1.8	1.8	1.8	1.8	1.8	1.7	1.7	1.7	1.7	1.7
708	3.5	3.4	3.3	3.3	3.2	3.1	3.1	3	2.9	2.9	2.8	2.8	2.7	2.7	2.6	2.6	2.5	2.5	2.5	2.4	2.4	2.3	2.3	2.3	2.2	2.2	2.2	2.1	2.1	2.1	2	2	2	2	1.9	1.9	1.9	1.9	1.8	1.8	1.8	1.8	1.8	1.7	1.7	1.7	1.7	1.7	1.6
709	2.9	2.8	2.7	2.7	2.6	2.5	2.4	2.4	2.3	2.2	2.2	2.1	2.1	8	7.2	6.6	6.1	5.7	5.3	5	4.7	4.4	4.2	4	3.8	3.6	3.5	3.3	3.2	3.1	3	2.9	2.8	2.7	2.6	2.5	2.4	2.4	2.3	2.2	2.2	2.1	2.1	2	2	1.9	1.9	1.8	1.8
710	2.8	2.8	2.7	2.6	2.5	2.4	2.4	2.3	2.3	2.2	2.1	2.1	2	5.1	4.8	4.5	4.3	4.1	3.9	3.7	3.6	3.4	3.3	3.2	3.1	3	2.9	2.8	2.7	2.6	2.5	2.5	2.4	2.3	2.3	2.2	2.2	2.1	2.1	2	2	1.9	1.9	1.8	1.8	1.8	1.7	1.7	1.7
711	2.5	2.4	2.3	2.3	2.2	2.2	2.1	2.1	2	2	1.9	1.9	1.9	1.9	1.8	1.8	1.7	1.7	1.7	1.7	1.6	1.6	1.6	1.5	1.5	1.5	1.5	1.4	1.4	1.4	1.4	1.4	1.3	1.3	1.3	1.3	1.3	1.2	1.2	1.2	1.2	1.2	1.2	1.2	1.1	1.1	1.1	1.1	1.1
712	2.5	2.5	2.4	2.3	2.3	2.2	2.2	2.1	2.1	2	2	2	1.9	1.9	1.9	1.8	1.8	1.8	1.7	1.7	1.7	1.6	1.6	1.6	1.6	1.5	1.5	1.5	1.5	1.4	1.4	1.4	1.4	1.4	1.3	1.3	1.3	1.3	1.3	1.3	1.2	1.2	1.2	1.2	1.2	1.2	1.1	1.1	1.1
713	2.6	2.5	2.5	2.4	2.4	2.3	2.3	2.2	2.2	2.1	2.1	2	2	2	1.9	1.9	1.8	1.8	1.8	1.8	1.7	1.7	1.7	1.6	1.6	1.6	1.6	1.5	1.5	1.5	1.5	1.5	1.4	1.4	1.4	1.4	1.4	1.3	1.3	1.3	1.3	1.3	1.3	1.2	1.2	1.2	1.2	1.2	1.2
714	2.7	2.7	2.6	2.5	2.5	2.4	2.4	2.3	2.3	2.2	2.2	2.1	2.1	2	2	2	1.9	1.9	1.9	1.8	1.8	1.8	1.7	1.7	1.7	1.7	1.6	1.6	1.6	1.6	1.5	1.5	1.5	1.5	1.5	1.4	1.4	1.4	1.4	1.4	1.3	1.3	1.3	1.3	1.3	1.3	1.3	1.2	1.2
715	2.8	2.8	2.7	2.6	2.6	2.5	2.5	2.4	2.4	2.3	2.3	2.2	2.2	2.1	2.1	2.1	2	2	1.9	1.9	1.9	1.9	1.8	1.8	1.8	1.7	1.7	1.7	1.7	1.6	1.6	1.6	1.6	1.5	1.5	1.5	1.5	1.5	1.4	1.4	1.4	1.4	1.4	1.4	1.3	1.3	1.3	1.3	1.3
716	2.9	2.9	2.8	2.7	2.7	2.6	2.5	2.5	2.4	2.4	2.3	2.3	2.3	2.2	2.2	2.1	2.1	2.1	2	2	1.9	1.9	1.9	1.9	1.8	1.8	1.8	1.7	1.7	1.7	1.7	1.6	1.6	1.6	1.6	1.6	1.5	1.5	1.5	1.5	1.5	1.4	1.4	1.4	1.4	1.4	1.4	1.3	1.3
717	3.1	3	2.9	2.8	2.8	2.7	2.7	2.6	2.5	2.5	2.4	2.4	2.3	2.3	2.3	2.2	2.2	2.1	2.1	2.1	2	2	2	1.9	1.9	1.9	1.8	1.8	1.8	1.8	1.7	1.7	1.7	1.7	1.6	1.6	1.6	1.6	1.6	1.5	1.5	1.5	1.5	1.5	1.5	1.4	1.4	1.4	1.4
718	3.2	3.1	3	3	2.9	2.8	2.8	2.7	2.7	2.6	2.5	2.5	2.5	2.4	2.4	2.3	2.3	2.2	2.2	2.2	2.1	2.1	2.1	2	2	2	1.9	1.9	1.9	1.8	1.8	1.8	1.8	1.7	1.7	1.7	1.7	1.7	1.6	1.6	1.6	1.6	1.5	1.5	1.5	1.5	1.5	1.5	1.4
719	3.3	3.2	3.1	3.1	3	2.9	2.9	2.8	2.7	2.7	2.6	2.6	2.5	2.5	2.4	2.4	2.3	2.3	2.3	2.2	2.2	2.2	2.1	2.1	2.1	2	2	2	1.9	1.9	1.9	1.9	1.8	1.8	1.8	1.8	1.7	1.7	1.7	1.7	1.6	1.6	1.6	1.6	1.6	1.5	1.5	1.5	1.5
720	3.4	3.3	3.2	3.2	3.1	3	3	2.9	2.8	2.8	2.7	2.7	2.6	2.6	2.5	2.5	2.4	2.4	2.3	2.3	2.3	2.2	2.2	2.2	2.1	2.1	2.1	2	2	2	1.9	1.9	1.9	1.9	1.8	1.8	1.8	1.8	1.7	1.7	1.7	1.7	1.7	1.6	1.6	1.6	1.6	1.6	1.5
721	3.4	3.3	3.3	3.2	3.1	3	3	2.9	2.9	2.8	2.7	2.7	2.6	2.6	2.5	2.5	2.5	2.4	2.4	2.3	2.3	2.3	2.2	2.2	2.1	2.1	2.1	2.1	2	2	2	1.9	1.9	1.9	1.9	1.8	1.8	1.8	1.8	1.7	1.7	1.7	1.7	1.7	1.6	1.6	1.6	1.6	1.6
722	3.4	3.3	3.2	3.1	3.1	3	2.9	2.9	2.8	2.8	2.7	2.7	2.6	2.6	2.5	2.5	2.4	2.4	2.3	2.3	2.3	2.2	2.2	2.2	2.1	2.1	2.1	2	2	2	2	1.9	1.9	1.9	1.8	1.8	1.8	1.8	1.8	1.7	1.7	1.7	1.7	1.7	1.6	1.6	1.6	1.6	1.6
723	3.4	3.3	3.2	3.2	3.1	3	3	2.9	2.8	2.8	2.7	2.7	2.6	2.6	2.5	2.5	2.4	2.4	2.4	2.3	2.3	2.2	2.2	2.2	2.1	2.1	2.1	2.1	2	2	2	1.9	1.9	1.9	1.9	1.8	1.8	1.8	1.8	1.7	1.7	1.7	1.7	1.7	1.6	1.6	1.6	1.6	1.6
724	3.6	3.5	3.4	3.3	3.2	3.2	3.1	3	3	2.9	2.8	2.8	2.7	2.7	2.6	2.6	2.5	2.5	2.5	2.4	2.4	2.3	2.3	2.3	2.2	2.2	2.2	2.1	2.1	2.1	2	2	2	1.9	1.9	1.9	1.9	1.8	1.8	1.8	1.8	1.8	1.7	1.7	1.7	1.7	1.7	1.6	1.6
725	3.7	3.7	3.6	3.5	3.4	3.3	3.2	3.2	3.1	3	3	2.9	2.8	25.1	21.1	18.2	16	14.3	13	11.8	10.9	10.1	9.4	8.8	8.3	7.8	7.4	7	6.7	6.4	6.1	5.9	5.6	5.4	5.2	5	4.9	4.7	4.5	4.4	4.3	4.1	4	3.9	3.8	3.7	3.6	3.5	3.4
726	3.8	3.7	3.6	3.5	3.4	3.3	3.3	3.2	3.1	3.1	3	2.9	2.9	22.5	19.2	16.8	15	13.5	12.3	11.3	10.4	9.7	9.1	8.5	8	7.6	7.2	6.9	6.5	6.3	6	5.7	5.5	5.3	5.1	4.9	4.8	4.6	4.5	4.3	4.2	4.1	4	3.9	3.8	3.7	3.6	3.5	3.4
727	3.7	3.6	3.5	3.4	3.4	3.3	3.2	3.1	3.1	3	2.9	2.9	2.8	13.3	12.1	11.2	10.3	9.6	9	8.5	8	7.6	7.2	6.8	6.5	6.2	6	5.7	5.5	5.3	5.1	4.9	4.8	4.6	4.5	4.3	4.2	4.1	4	3.9	3.8	3.7	3.6	3.5	3.4	3.3	3.3	3.2	3.1
728	3.7	3.6	3.5	3.5	3.4	3.3	3.2	3.2	3.1	3	3	2.9	2.8	13	11.9	10.9	10.1	9.5	8.9	8.3	7.9	7.5	7.1	6.8	6.5	6.2	5.9	5.7	5.5	5.3	5.1	4.9	4.7	4.6	4.5	4.3	4.2	4.1	4	3.9	3.8	3.7	3.6	3.5	3.4	3.3	3.2	3.2	3.1
729	3.8	3.7	3.6	3.5	3.4	3.3	3.3	3.2	3.1	3.1	3	2.9	2.9	9.7	9.1	8.6	8.1	7.7	7.3	6.9	6.6	6.3	6	5.8	5.6	5.4	5.2	5	4.8	4.7	4.5	4.4	4.3	4.1	4	3.9	3.8	3.7	3.6	3.5	3.5	3.4	3.3	3.2	3.2	3.1	3	3	2.9
730	3.7	3.6	3.5	3.5	3.4	3.3	3.2	3.2	3.1	3	3	2.9	2.8	6.5	6.2	6	5.7	5.5	5.3	5.1	4.9	4.8	4.6	4.5	4.4	4.2	4.1	4	3.9	3.8	3.7	3.6	3.5	3.4	3.4	3.3	3.2	3.1	3.1	3	2.9	2.9	2.8	2.8	2.7	2.7	2.6	2.6	2.5
731	3.6	3.5	3.5	3.4	3.3	3.2	3.2	3.1	3	3	2.9	2.9	2.8	2.8	2.7	2.7	2.6	2.6	2.5	2.5	2.4	2.4	2.4	2.3	2.3	2.2	2.2	2.2	2.2	2.1	2.1	2.1	2	2	2	2	1.9	1.9	1.9	1.9	1.8	1.8	1.8	1.8	1.7	1.7	1.7	1.7	1.7
732	3.6	3.5	3.4	3.3	3.3	3.2	3.1	3.1	3	2.9	2.9	2.8	2.8	2.7	2.7	2.6	2.6	2.5	2.5	2.5	2.4	2.4	2.3	2.3	2.3	2.2	2.2	2.2	2.1	2.1	2.1	2.1	2	2	2	1.9	1.9	1.9	1.9	1.8	1.8	1.8	1.8	1.8	1.7	1.7	1.7	1.7	1.7
733	2.8	2.7	2.6	2.5	2.5	2.4	2.3	2.3	2.2	2.1	2.1	2	2	8.9	8	7.3	6.6	6.1	5.7	5.3	5	4.7	4.4	4.2	4	3.8	3.6	3.5	3.3	3.2	3.1	3	2.9	2.8	2.7	2.6	2.5	2.4	2.4	2.3	2.2	2.2	2.1	2.1	2	2	1.9	1.9	1.8
734	2.3	2.2	2.2	2.1	2.1	2	2	1.9	1.9	1.8	1.8	1.8	1.7	5.4	5.1	4.8	4.5	4.3	4.1	3.9	3.7	3.6	3.4	3.3	3.2	3.1	3	2.9	2.8	2.7	2.6	2.5	2.5	2.4	2.3	2.3	2.2	2.1	2.1	2	2	2	1.9	1.9	1.8	1.8	1.8	1.7	1.7
735	2.4	2.4	2.3	2.2	2.2	2.1	2.1	2	2	1.9	1.9	1.9	1.8	5	4.8	4.5	4.3	4.1	3.9	3.8	3.6	3.5	3.3	3.2	3.1	3	2.9	2.8	2.7	2.7	2.6	2.5	2.4	2.4	2.3	2.3	2.2	2.2	2.1	2.1	2	2	1.9	1.9	1.8	1.8	1.8	1.7	1.7
736	2.5	2.5	2.4	2.3	2.3	2.2	2.2	2.1	2.1	2	2	2	1.9	2.6	2.5	2.4	2.4	2.3	2.3	2.2	2.2	2.1	2.1	2	2	1.9	1.9	1.9	1.8	1.8	1.8	1.7	1.7	1.7	1.6	1.6	1.6	1.6	1.5	1.5	1.5	1.5	1.4	1.4	1.4	1.4	1.4	1.3	1.3
737	2.6	2.5	2.5	2.4	2.4	2.3	2.2	2.2	2.2	2.1	2.1	2	2	1.9	1.9	1.9	1.8	1.8	1.8	1.7	1.7	1.7	1.7	1.6	1.6	1.6	1.6	1.5	1.5	1.5	1.5	1.4	1.4	1.4	1.4	1.4	1.3	1.3	1.3	1.3	1.3	1.3	1.2	1.2	1.2	1.2	1.2	1.2	1.2
738	2.7	2.7	2.6	2.5	2.5	2.4	2.4	2.3	2.3	2.2	2.2	2.1	2.1	2	2	2	1.9	1.9	1.9	1.8	1.8	1.8	1.7	1.7	1.7	1.7	1.6	1.6	1.6	1.6	1.5	1.5	1.5	1.5	1.5	1.4	1.4	1.4	1.4	1.4	1.3	1.3	1.3	1.3	1.3	1.3	1.2	1.2	1.2
739	2.8	2.8	2.7	2.6	2.6	2.5	2.5	2.4	2.4	2.3	2.3	2.2	2.2	2.1	2.1	2.1	2	2	2	1.9	1.9	1.9	1.8	1.8	1.8	1.7	1.7	1.7	1.7	1.6	1.6	1.6	1.6	1.5	1.5	1.5	1.5	1.5	1.4	1.4	1.4	1.4	1.4	1.4	1.3	1.3	1.3	1.3	1.3
740	3	2.9	2.8	2.7	2.7	2.6	2.6	2.5	2.5	2.4	2.4	2.3	2.3	2.2	2.2	2.1	2.1	2.1	2	2	2	1.9	1.9	1.9	1.8	1.8	1.8	1.8	1.7	1.7	1.7	1.7	1.6	1.6	1.6	1.6	1.5	1.5	1.5	1.5	1.5	1.4	1.4	1.4	1.4	1.4	1.4	1.3	1.3
741	3.1	3	2.9	2.9	2.8	2.7	2.7	2.6	2.6	2.5	2.5	2.4	2.4	2.4	2.3	2.3	2.2	2.2	2.1	2.1	2.1	2	2	2	1.9	1.9	1.9	1.8	1.8	1.8	1.8	1.7	1.7	1.7	1.7	1.6	1.6	1.6	1.6	1.6	1.5	1.5	1.5	1.5	1.5	1.4	1.4	1.4	1.4
742	3.2	3.1	3	3	2.9	2.8	2.8	2.7	2.6	2.6	2.5	2.5	2.4	2.4	2.4	2.3	2.3	2.2	2.2	2.2	2.1	2.1	2.1	2	2	2	1.9	1.9	1.9	1.8	1.8	1.8	1.8	1.7	1.7	1.7	1.7	1.6	1.6	1.6	1.6	1.6	1.5	1.5	1.5	1.5	1.5	1.5	1.4
743	3.3	3.2	3.2	3.1	3	2.9	2.9	2.8	2.8	2.7	2.6	2.6	2.5	3	2.9	2.9	2.8	2.7	2.7	2.6	2.6	2.5	2.5	2.4	2.4	2.3	2.3	2.3	2.2	2.2	2.2	2.1	2.1	2	2	2	2	1.9	1.9	1.9	1.8	1.8	1.8	1.8	1.7	1.7	1.7	1.7	1.7
744	3.4	3.3	3.3	3.2	3.1	3	3	2.9	2.8	2.8	2.7	2.7	2.6	2.7	2.6	2.6	2.5	2.5	2.5	2.4	2.4	2.3	2.3	2.2	2.2	2.2	2.1	2.1	2.1	2	2	2	2	1.9	1.9	1.9	1.8	1.8	1.8	1.8	1.8	1.7	1.7	1.7	1.7	1.6	1.6	1.6	1.6
745	3.4	3.3	3.3	3.2	3.1	3.1	3	2.9	2.9	2.8	2.7	2.7	2.6	2.6	2.5	2.5	2.5	2.4	2.4	2.3	2.3	2.3	2.2	2.2	2.1	2.1	2.1	2.1	2	2	2	1.9	1.9	1.9	1.9	1.8	1.8	1.8	1.8	1.7	1.7	1.7	1.7	1.7	1.6	1.6	1.6	1.6	1.6
746	3.4	3.3	3.2	3.2	3.1	3	3	2.9	2.8	2.8	2.7	2.7	2.6	2.6	2.5	2.5	2.4	2.4	2.4	2.3	2.3	2.2	2.2	2.2	2.1	2.1	2.1	2	2	2	2	1.9	1.9	1.9	1.9	1.8	1.8	1.8	1.8	1.7	1.7	1.7	1.7	1.7	1.6	1.6	1.6	1.6	1.6
747	3.4	3.3	3.2	3.1	3.1	3	2.9	2.9	2.8	2.8	2.7	2.7	2.6	2.6	2.5	2.5	2.4	2.4	2.4	2.3	2.3	2.2	2.2	2.2	2.1	2.1	2.1	2	2	2	2	1.9	1.9	1.9	1.9	1.8	1.8	1.8	1.8	1.7	1.7	1.7	1.7	1.7	1.6	1.6	1.6	1.6	1.6
748	3.5	3.4	3.3	3.2	3.1	3.1	3	2.9	2.9	2.8	2.8	2.7	2.7	2.6	2.6	2.5	2.5	2.4	2.4	2.4	2.3	2.3	2.2	2.2	2.2	2.1	2.1	2.1	2	2	2	2	1.9	1.9	1.9	1.9	1.8	1.8	1.8	1.8	1.7	1.7	1.7	1.7	1.7	1.6	1.6	1.6	1.6
749	3.7	3.6	3.5	3.4	3.3	3.2	3.2	3.1	3	3	2.9	2.8	2.8	17.3	15.3	13.8	12.5	11.5	10.6	9.8	9.2	8.6	8.1	7.6	7.2	6.9	6.6	6.3	6	5.8	5.5	5.3	5.1	4.9	4.8	4.6	4.5	4.3	4.2	4.1	4	3.9	3.8	3.7	3.6	3.5	3.4	3.3	3.2
750	3.7	3.7	3.6	3.5	3.4	3.3	3.2	3.2	3.1	3	3	2.9	2.8	21	18.1	16	14.3	12.9	11.8	10.9	10.1	9.4	8.8	8.3	7.8	7.4	7	6.7	6.4	6.1	5.9	5.6	5.4	5.2	5	4.9	4.7	4.5	4.4	4.3	4.1	4	3.9	3.8	3.7	3.6	3.5	3.4	3.4
751	3.7	3.6	3.5	3.5	3.4	3.3	3.2	3.2	3.1	3	3	2.9	2.8	17.4	15.4	13.8	12.6	11.5	10.6	9.9	9.2	8.7	8.2	7.7	7.3	7	6.6	6.3	6.1	5.8	5.6	5.4	5.2	5	4.8	4.7	4.5	4.4	4.2	4.1	4	3.9	3.8	3.7	3.6	3.5	3.4	3.3	3.3
752	3.7	3.6	3.5	3.5	3.4	3.3	3.2	3.1	3.1	3	3	2.9	2.8	14.6	13.2	12	11.1	10.3	9.6	9	8.4	7.9	7.5	7.1	6.8	6.5	6.2	5.9	5.7	5.5	5.3	5.1	4.9	4.8	4.6	4.5	4.3	4.2	4.1	4	3.9	3.8	3.7	3.6	3.5	3.4	3.3	3.3	3.2
753	3.7	3.6	3.5	3.5	3.4	3.3	3.2	3.2	3.1	3	3	2.9	2.8	9.4	8.8	8.3	7.8	7.4	7.1	6.7	6.4	6.1	5.9	5.7	5.4	5.2	5.1	4.9	4.7	4.6	4.4	4.3	4.2	4.1	4	3.8	3.7	3.7	3.6	3.5	3.4	3.3	3.2	3.2	3.1	3	3	2.9	2.9
754	3.7	3.6	3.5	3.4	3.4	3.3	3.2	3.1	3.1	3	3	2.9	2.8	7.5	7.2	6.8	6.5	6.2	6	5.7	5.5	5.3	5.1	4.9	4.8	4.6	4.5	4.4	4.2	4.1	4	3.9	3.8	3.7	3.6	3.5	3.4	3.4	3.3	3.2	3.1	3.1	3	2.9	2.9	2.8	2.8	2.7	2.7
755	3.6	3.5	3.4	3.3	3.3	3.2	3.1	3.1	3	2.9	2.9	2.8	2.8	2.7	2.7	2.6	2.6	2.5	2.5	2.4	2.4	2.4	2.3	2.3	2.3	2.2	2.2	2.2	2.1	2.1	2.1	2	2	2	2	1.9	1.9	1.9	1.9	1.8	1.8	1.8	1.8	1.7	1.7	1.7	1.7	1.7	1.6
756	3.4	3.3	3.3	3.2	3.1	3.1	3	2.9	2.9	2.8	2.8	2.7	2.7	2.6	2.6	2.5	2.5	2.4	2.4	2.4	2.3	2.3	2.3	2.2	2.2	2.2	2.1	2.1	2.1	2	2	2	2	1.9	1.9	1.9	1.9	1.8	1.8	1.8	1.8	1.8	1.7	1.7	1.7	1.7	1.7	1.6	1.6
757	2.2	2.1	2.1	2	2	1.9	1.9	1.8	1.8	1.7	1.7	1.7	1.6	5.5	5.1	4.8	4.5	4.3	4.1	3.9	3.7	3.5	3.4	3.2	3.1	3	2.9	2.8	2.7	2.6	2.5	2.4	2.4	2.3	2.2	2.2	2.1	2.1	2	2	1.9	1.9	1.8	1.8	1.8	1.7	1.7	1.6	1.6
758	2.2	2.2	2.1	2.1	2	2	1.9	1.9	1.8	1.8	1.8	1.7	1.7	1.7	1.7	1.6	1.6	1.6	1.5	1.5	1.5	1.5	1.4	1.4	1.4	1.4	1.3	1.3	1.3	1.3	1.3	1.2	1.2	1.2	1.2	1.2	1.2	1.1	1.1	1.1	1.1	1.1	1.1	1.1	1	1	1	1	1
759	2.4	2.3	2.2	2.2	2.1	2.1	2	2	1.9	1.9	1.9	1.8	1.8	3.7	3.6	3.4	3.3	3.2	3.1	3	2.9	2.8	2.7	2.6	2.5	2.5	2.4	2.3	2.3	2.2	2.2	2.1	2.1	2	2	1.9	1.9	1.9	1.8	1.8	1.8	1.7	1.7	1.7	1.6	1.6	1.6	1.5	1.5
760	2.5	2.5	2.4	2.4	2.3	2.2	2.2	2.1	2.1	2	2	2	1.9	8.1	7.4	6.9	6.4	6	5.6	5.3	5	4.8	4.5	4.3	4.1	4	3.8	3.7	3.5	3.4	3.3	3.2	3.1	3	2.9	2.8	2.7	2.6	2.6	2.5	2.4	2.4	2.3	2.3	2.2	2.2	2.1	2.1	2
761	2.6	2.5	2.5	2.4	2.4	2.3	2.3	2.2	2.2	2.1	2.1	2	2	3.6	3.5	3.4	3.3	3.2	3.1	3	2.9	2.8	2.7	2.7	2.6	2.5	2.5	2.4	2.4	2.3	2.2	2.2	2.2	2.1	2.1	2	2	1.9	1.9	1.9	1.8	1.8	1.8	1.7	1.7	1.7	1.7	1.6	1.6
762	2.7	2.6	2.6	2.5	2.5	2.4	2.4	2.3	2.3	2.2	2.2	2.1	2.1	4.1	3.9	3.8	3.6	3.5	3.4	3.3	3.2	3.1	3	2.9	2.8	2.8	2.7	2.6	2.6	2.5	2.4	2.4	2.3	2.3	2.2	2.2	2.1	2.1	2.1	2	2	1.9	1.9	1.9	1.8	1.8	1.8	1.8	1.7
763	2.8	2.8	2.7	2.6	2.6	2.5	2.5	2.4	2.4	2.3	2.3	2.2	2.2	6.1	5.7	5.4	5.2	4.9	4.7	4.5	4.4	4.2	4	3.9	3.8	3.6	3.5	3.4	3.3	3.2	3.1	3	2.9	2.9	2.8	2.7	2.7	2.6	2.5	2.5	2.4	2.4	2.3	2.3	2.2	2.2	2.1	2.1	2.1
764	3	2.9	2.8	2.8	2.7	2.6	2.6	2.5	2.5	2.4	2.4	2.3	2.3	8.1	7.6	7.1	6.7	6.3	6	5.7	5.4	5.2	4.9	4.7	4.5	4.4	4.2	4	3.9	3.8	3.7	3.5	3.4	3.3	3.2	3.2	3.1	3	2.9	2.8	2.8	2.7	2.6	2.6	2.5	2.5	2.4	2.4	2.3
765	3.1	3	3	2.9	2.8	2.7	2.7	2.6	2.6	2.5	2.5	2.4	2.4	8.1	7.5	7.1	6.7	6.3	6	5.7	5.4	5.2	5	4.8	4.6	4.4	4.3	4.1	4	3.8	3.7	3.6	3.5	3.4	3.3	3.2	3.1	3.1	3	2.9	2.8	2.8	2.7	2.6	2.6	2.5	2.5	2.4	2.4
766	3.2	3.1	3	3	2.9	2.8	2.8	2.7	2.7	2.6	2.5	2.5	2.4	6.5	6.1	5.9	5.6	5.3	5.1	4.9	4.7	4.6	4.4	4.2	4.1	4	3.8	3.7	3.6	3.5	3.4	3.3	3.2	3.2	3.1	3	2.9	2.9	2.8	2.7	2.7	2.6	2.6	2.5	2.5	2.4	2.4	2.3	2.3
767	3.3	3.3	3.2	3.1	3	3	2.9	2.8	2.8	2.7	2.6	2.6	2.5	11.6	10.6	9.8	9.1	8.5	7.9	7.5	7	6.7	6.3	6	5.8	5.5	5.3	5.1	4.9	4.7	4.5	4.4	4.2	4.1	4	3.9	3.7	3.6	3.5	3.4	3.3	3.3	3.2	3.1	3	3	2.9	2.8	2.8
768	3.4	3.4	3.3	3.2	3.1	3	3	2.9	2.8	2.8	2.7	2.7	2.6	8.4	7.9	7.4	7	6.7	6.3	6.1	5.8	5.5	5.3	5.1	4.9	4.7	4.6	4.4	4.3	4.2	4	3.9	3.8	3.7	3.6	3.5	3.4	3.3	3.2	3.2	3.1	3	3	2.9	2.8	2.8	2.7	2.7	2.6
769	3.5	3.4	3.3	3.2	3.1	3.1	3	2.9	2.9	2.8	2.8	2.7	2.7	2.6	2.6	2.5	2.5	2.4	2.4	2.4	2.3	2.3	2.2	2.2	2.2	2.1	2.1	2.1	2	2	2	2	1.9	1.9	1.9	1.9	1.8	1.8	1.8	1.8	1.7	1.7	1.7	1.7	1.7	1.6	1.6	1.6	1.6
770	3.5	3.4	3.3	3.2	3.1	3.1	3	2.9	2.9	2.8	2.8	2.7	2.7	2.6	2.6	2.5	2.5	2.4	2.4	2.3	2.3	2.3	2.2	2.2	2.2	2.1	2.1	2.1	2	2	2	1.9	1.9	1.9	1.9	1.8	1.8	1.8	1.8	1.7	1.7	1.7	1.7	1.7	1.6	1.6	1.6	1.6	1.6
771	3.5	3.4	3.3	3.2	3.2	3.1	3	3	2.9	2.8	2.8	2.7	2.7	2.6	2.6	2.5	2.5	2.4	2.4	2.4	2.3	2.3	2.2	2.2	2.2	2.1	2.1	2.1	2	2	2	2	1.9	1.9	1.9	1.9	1.8	1.8	1.8	1.8	1.7	1.7	1.7	1.7	1.7	1.6	1.6	1.6	1.6
772	3.5	3.4	3.4	3.3	3.2	3.1	3.1	3	2.9	2.9	2.8	2.8	2.7	2.7	2.6	2.6	2.5	2.5	2.4	2.4	2.3	2.3	2.3	2.2	2.2	2.2	2.1	2.1	2.1	2	2	2	2	1.9	1.9	1.9	1.9	1.8	1.8	1.8	1.8	1.7	1.7	1.7	1.7	1.7	1.6	1.6	1.6
773	3.6	3.5	3.4	3.3	3.3	3.2	3.1	3	3	2.9	2.9	2.8	2.7	7.1	6.7	6.4	6.1	5.9	5.6	5.4	5.2	5	4.8	4.7	4.5	4.4	4.3	4.1	4	3.9	3.8	3.7	3.6	3.5	3.4	3.3	3.3	3.2	3.1	3.1	3	2.9	2.9	2.8	2.8	2.7	2.6	2.6	2.6
774	3.7	3.6	3.5	3.4	3.3	3.3	3.2	3.1	3	3	2.9	2.9	2.8	16.3	14.6	13.1	12	11	10.2	9.5	8.9	8.4	7.9	7.5	7.1	6.7	6.4	6.1	5.9	5.6	5.4	5.2	5	4.9	4.7	4.5	4.4	4.3	4.1	4	3.9	3.8	3.7	3.6	3.5	3.4	3.4	3.3	3.2
775	3.7	3.6	3.5	3.4	3.4	3.3	3.2	3.1	3.1	3	2.9	2.9	2.8	20.2	17.6	15.6	14	12.7	11.6	10.7	9.9	9.3	8.7	8.2	7.7	7.3	7	6.6	6.3	6.1	5.8	5.6	5.4	5.2	5	4.8	4.7	4.5	4.4	4.2	4.1	4	3.9	3.8	3.7	3.6	3.5	3.4	3.3
776	3.7	3.6	3.6	3.5	3.4	3.3	3.2	3.2	3.1	3	3	2.9	2.8	19.8	17.3	15.3	13.8	12.5	11.5	10.6	9.9	9.2	8.7	8.2	7.7	7.3	6.9	6.6	6.3	6.1	5.8	5.6	5.4	5.2	5	4.8	4.7	4.5	4.4	4.2	4.1	4	3.9	3.8	3.7	3.6	3.5	3.4	3.4
777	3.7	3.6	3.5	3.4	3.3	3.3	3.2	3.1	3.1	3	2.9	2.9	2.8	8.7	8.2	7.8	7.4	7	6.7	6.4	6.1	5.8	5.6	5.4	5.2	5	4.9	4.7	4.5	4.4	4.3	4.2	4	3.9	3.8	3.7	3.6	3.5	3.5	3.4	3.3	3.2	3.2	3.1	3	3	2.9	2.8	2.8
778	3.7	3.6	3.5	3.4	3.3	3.2	3.2	3.1	3	3	2.9	2.9	2.8	3.6	3.5	3.4	3.3	3.2	3.2	3.1	3	3	2.9	2.9	2.8	2.8	2.7	2.7	2.6	2.6	2.5	2.5	2.4	2.4	2.4	2.3	2.3	2.2	2.2	2.2	2.1	2.1	2.1	2.1	2	2	2	1.9	1.9
779	3.5	3.4	3.3	3.2	3.2	3.1	3	3	2.9	2.9	2.8	2.7	2.7	2.6	2.6	2.6	2.5	2.5	2.4	2.4	2.4	2.3	2.3	2.2	2.2	2.2	2.1	2.1	2.1	2.1	2	2	2	1.9	1.9	1.9	1.9	1.8	1.8	1.8	1.8	1.8	1.7	1.7	1.7	1.7	1.7	1.6	1.6
780	3.4	3.3	3.2	3.2	3.1	3	3	2.9	2.9	2.8	2.7	2.7	2.6	2.6	2.6	2.5	2.5	2.4	2.4	2.4	2.3	2.3	2.2	2.2	2.2	2.1	2.1	2.1	2.1	2	2	2	1.9	1.9	1.9	1.9	1.9	1.8	1.8	1.8	1.8	1.7	1.7	1.7	1.7	1.7	1.6	1.6	1.6
781	2.1	2.1	2	2	1.9	1.9	1.8	1.8	1.8	1.7	1.7	1.6	1.6	7.2	6.6	6.1	5.7	5.3	4.9	4.7	4.4	4.2	4	3.8	3.6	3.4	3.3	3.2	3	2.9	2.8	2.7	2.6	2.6	2.5	2.4	2.4	2.3	2.2	2.2	2.1	2.1	2	2	1.9	1.9	1.8	1.8	1.8
782	2.2	2.2	2.1	2.1	2	2	1.9	1.9	1.8	1.8	1.8	1.7	1.7	1.7	1.6	1.6	1.6	1.5	1.5	1.5	1.5	1.4	1.4	1.4	1.4	1.3	1.3	1.3	1.3	1.3	1.2	1.2	1.2	1.2	1.2	1.2	1.1	1.1	1.1	1.1	1.1	1.1	1.1	1	1	1	1	1	1
783	2.3	2.3	2.2	2.2	2.1	2.1	2	2	1.9	1.9	1.9	1.8	1.8	2.5	2.4	2.4	2.3	2.3	2.2	2.1	2.1	2	2	2	1.9	1.9	1.8	1.8	1.8	1.7	1.7	1.7	1.6	1.6	1.6	1.6	1.5	1.5	1.5	1.5	1.4	1.4	1.4	1.4	1.3	1.3	1.3	1.3	1.3
784	2.5	2.4	2.3	2.3	2.2	2.2	2.1	2.1	2	2	2	1.9	1.9	7.3	6.8	6.3	5.9	5.5	5.2	4.9	4.7	4.5	4.3	4.1	3.9	3.8	3.6	3.5	3.4	3.2	3.1	3	2.9	2.8	2.8	2.7	2.6	2.5	2.5	2.4	2.4	2.3	2.2	2.2	2.1	2.1	2.1	2	2
785	2.6	2.5	2.5	2.4	2.3	2.3	2.2	2.2	2.1	2.1	2.1	2	2	7	6.6	6.1	5.8	5.5	5.2	4.9	4.7	4.5	4.3	4.1	3.9	3.8	3.6	3.5	3.4	3.3	3.2	3.1	3	2.9	2.8	2.7	2.7	2.6	2.5	2.5	2.4	2.3	2.3	2.2	2.2	2.1	2.1	2.1	2
786	2.7	2.6	2.6	2.5	2.4	2.4	2.3	2.3	2.2	2.2	2.1	2.1	2.1	4.7	4.5	4.3	4.1	4	3.8	3.7	3.5	3.4	3.3	3.2	3.1	3	2.9	2.9	2.8	2.7	2.6	2.6	2.5	2.5	2.4	2.3	2.3	2.2	2.2	2.1	2.1	2.1	2	2	1.9	1.9	1.9	1.8	1.8
787	2.8	2.8	2.7	2.6	2.6	2.5	2.4	2.4	2.3	2.3	2.2	2.2	2.2	8.4	7.8	7.2	6.8	6.4	6	5.7	5.4	5.1	4.9	4.7	4.5	4.3	4.1	4	3.9	3.7	3.6	3.5	3.4	3.3	3.2	3.1	3	2.9	2.8	2.8	2.7	2.6	2.6	2.5	2.5	2.4	2.3	2.3	2.3
788	3	2.9	2.8	2.8	2.7	2.6	2.6	2.5	2.5	2.4	2.4	2.3	2.3	11	10	9.1	8.4	7.8	7.3	6.9	6.5	6.1	5.8	5.5	5.2	5	4.8	4.6	4.4	4.3	4.1	4	3.8	3.7	3.6	3.5	3.4	3.3	3.2	3.1	3	2.9	2.9	2.8	2.7	2.7	2.6	2.5	2.5
789	3.1	3	2.9	2.9	2.8	2.7	2.7	2.6	2.6	2.5	2.5	2.4	2.4	12.1	11	10	9.2	8.5	7.9	7.4	7	6.6	6.2	5.9	5.6	5.4	5.1	4.9	4.7	4.5	4.4	4.2	4.1	3.9	3.8	3.7	3.6	3.5	3.4	3.3	3.2	3.1	3	2.9	2.9	2.8	2.7	2.7	2.6
790	3.2	3.1	3	3	2.9	2.8	2.8	2.7	2.7	2.6	2.5	2.5	2.4	12.6	11.4	10.4	9.6	8.9	8.2	7.7	7.3	6.8	6.5	6.1	5.8	5.6	5.3	5.1	4.9	4.7	4.5	4.4	4.2	4.1	4	3.8	3.7	3.6	3.5	3.4	3.3	3.2	3.1	3.1	3	2.9	2.8	2.8	2.7
791	3.3	3.2	3.2	3.1	3	2.9	2.9	2.8	2.7	2.7	2.6	2.6	2.5	13.1	11.8	10.8	9.9	9.2	8.6	8	7.5	7.1	6.7	6.4	6.1	5.8	5.5	5.3	5.1	4.9	4.7	4.5	4.4	4.2	4.1	4	3.9	3.7	3.6	3.5	3.4	3.3	3.3	3.2	3.1	3	3	2.9	2.8
792	3.4	3.3	3.2	3.2	3.1	3	3	2.9	2.8	2.8	2.7	2.7	2.6	10.1	9.4	8.8	8.2	7.7	7.3	6.9	6.6	6.2	6	5.7	5.5	5.2	5	4.9	4.7	4.5	4.4	4.2	4.1	4	3.9	3.7	3.6	3.5	3.5	3.4	3.3	3.2	3.1	3.1	3	2.9	2.9	2.8	2.7
793	3.5	3.4	3.3	3.2	3.2	3.1	3	2.9	2.9	2.8	2.8	2.7	2.7	8.7	8.2	7.7	7.3	6.9	6.6	6.3	6	5.7	5.5	5.3	5.1	4.9	4.7	4.6	4.4	4.3	4.1	4	3.9	3.8	3.7	3.6	3.5	3.4	3.3	3.2	3.2	3.1	3	3	2.9	2.8	2.8	2.7	2.7
794	3.5	3.4	3.3	3.2	3.2	3.1	3	3	2.9	2.8	2.8	2.7	2.7	7.1	6.8	6.4	6.1	5.9	5.6	5.4	5.2	5	4.8	4.7	4.5	4.4	4.2	4.1	4	3.9	3.8	3.7	3.6	3.5	3.4	3.3	3.2	3.1	3.1	3	2.9	2.9	2.8	2.8	2.7	2.7	2.6	2.6	2.5
795	3.5	3.4	3.3	3.3	3.2	3.1	3	3	2.9	2.8	2.8	2.7	2.7	3.7	3.6	3.5	3.4	3.3	3.2	3.2	3.1	3	3	2.9	2.8	2.8	2.7	2.7	2.6	2.6	2.5	2.5	2.4	2.4	2.4	2.3	2.3	2.2	2.2	2.2	2.1	2.1	2.1	2	2	2	2	1.9	1.9
796	3.5	3.4	3.3	3.3	3.2	3.1	3	3	2.9	2.9	2.8	2.7	2.7	2.7	2.6	2.6	2.5	2.5	2.4	2.4	2.4	2.3	2.3	2.3	2.2	2.2	2.1	2.1	2.1	2.1	2	2	2	1.9	1.9	1.9	1.9	1.8	1.8	1.8	1.8	1.7	1.7	1.7	1.7	1.7	1.6	1.6	1.6
797	3.6	3.5	3.4	3.3	3.2	3.2	3.1	3	3	2.9	2.8	2.8	2.7	6.5	6.2	5.9	5.7	5.4	5.2	5	4.9	4.7	4.5	4.4	4.3	4.1	4	3.9	3.8	3.7	3.6	3.5	3.4	3.3	3.3	3.2	3.1	3	3	2.9	2.9	2.8	2.7	2.7	2.6	2.6	2.5	2.5	2.5
798	3.6	3.5	3.4	3.3	3.2	3.2	3.1	3	3	2.9	2.9	2.8	2.7	4.9	4.7	4.6	4.4	4.3	4.1	4	3.9	3.8	3.7	3.6	3.5	3.4	3.4	3.3	3.2	3.1	3.1	3	2.9	2.9	2.8	2.8	2.7	2.7	2.6	2.6	2.5	2.5	2.4	2.4	2.3	2.3	2.3	2.2	2.2
799	3.6	3.5	3.4	3.3	3.3	3.2	3.1	3.1	3	2.9	2.9	2.8	2.8	4.8	4.7	4.5	4.4	4.3	4.1	4	3.9	3.8	3.7	3.6	3.5	3.4	3.4	3.3	3.2	3.1	3.1	3	2.9	2.9	2.8	2.8	2.7	2.7	2.6	2.6	2.5	2.5	2.4	2.4	2.3	2.3	2.3	2.2	2.2
800	3.7	3.6	3.5	3.4	3.3	3.3	3.2	3.1	3	3	2.9	2.9	2.8	12	11	10.2	9.5	8.9	8.4	7.9	7.5	7.1	6.8	6.5	6.2	5.9	5.7	5.5	5.3	5.1	4.9	4.7	4.6	4.4	4.3	4.2	4.1	3.9	3.8	3.7	3.6	3.5	3.5	3.4	3.3	3.2	3.2	3.1	3
801	3.7	3.6	3.5	3.4	3.4	3.3	3.2	3.1	3.1	3	2.9	2.9	2.8	12.3	11.3	10.5	9.7	9.1	8.5	8.1	7.6	7.2	6.9	6.6	6.3	6	5.8	5.5	5.3	5.1	5	4.8	4.6	4.5	4.4	4.2	4.1	4	3.9	3.8	3.7	3.6	3.5	3.4	3.3	3.3	3.2	3.1	3.1
802	3.7	3.6	3.5	3.4	3.3	3.3	3.2	3.1	3.1	3	2.9	2.9	2.8	6.1	5.8	5.6	5.4	5.2	5	4.8	4.7	4.5	4.4	4.3	4.2	4	3.9	3.8	3.7	3.6	3.5	3.5	3.4	3.3	3.2	3.2	3.1	3	3	2.9	2.8	2.8	2.7	2.7	2.6	2.6	2.5	2.5	2.5
803	3.6	3.5	3.4	3.3	3.3	3.2	3.1	3.1	3	2.9	2.9	2.8	2.8	2.7	2.7	2.6	2.6	2.5	2.5	2.4	2.4	2.4	2.3	2.3	2.3	2.2	2.2	2.2	2.1	2.1	2.1	2	2	2	2	1.9	1.9	1.9	1.9	1.8	1.8	1.8	1.8	1.7	1.7	1.7	1.7	1.7	1.6
804	3.5	3.4	3.3	3.3	3.2	3.1	3.1	3	2.9	2.9	2.8	2.8	2.7	2.7	2.6	2.6	2.5	2.5	2.4	2.4	2.4	2.3	2.3	2.3	2.2	2.2	2.2	2.1	2.1	2.1	2	2	2	2	1.9	1.9	1.9	1.9	1.8	1.8	1.8	1.8	1.7	1.7	1.7	1.7	1.7	1.7	1.6
805	2.1	2.1	2	2	1.9	1.9	1.8	1.8	1.8	1.7	1.7	1.7	1.6	7.2	6.6	6.1	5.6	5.3	4.9	4.6	4.4	4.1	3.9	3.7	3.6	3.4	3.3	3.1	3	2.9	2.8	2.7	2.6	2.5	2.5	2.4	2.3	2.3	2.2	2.1	2.1	2	2	1.9	1.9	1.8	1.8	1.8	1.7
806	2.2	2.1	2.1	2	2	1.9	1.9	1.9	1.8	1.8	1.7	1.7	1.7	1.7	1.6	1.6	1.6	1.5	1.5	1.5	1.5	1.4	1.4	1.4	1.4	1.3	1.3	1.3	1.3	1.3	1.2	1.2	1.2	1.2	1.2	1.2	1.1	1.1	1.1	1.1	1.1	1.1	1.1	1	1	1	1	1	1
807	2.3	2.3	2.2	2.2	2.1	2.1	2	2	1.9	1.9	1.8	1.8	1.8	1.8	1.7	1.7	1.7	1.6	1.6	1.6	1.5	1.5	1.5	1.5	1.4	1.4	1.4	1.4	1.4	1.3	1.3	1.3	1.3	1.3	1.2	1.2	1.2	1.2	1.2	1.2	1.1	1.1	1.1	1.1	1.1	1.1	1.1	1.1	1
808	2.4	2.4	2.3	2.3	2.2	2.2	2.1	2.1	2	2	1.9	1.9	1.9	1.8	1.8	1.8	1.7	1.7	1.7	1.6	1.6	1.6	1.6	1.5	1.5	1.5	1.5	1.4	1.4	1.4	1.4	1.4	1.3	1.3	1.3	1.3	1.3	1.2	1.2	1.2	1.2	1.2	1.2	1.2	1.1	1.1	1.1	1.1	1.1
809	2.6	2.5	2.4	2.4	2.3	2.3	2.2	2.2	2.1	2.1	2	2	2	6	5.6	5.3	5.1	4.8	4.6	4.4	4.2	4	3.9	3.7	3.6	3.4	3.3	3.2	3.1	3	2.9	2.8	2.8	2.7	2.6	2.5	2.5	2.4	2.4	2.3	2.3	2.2	2.2	2.1	2.1	2	2	1.9	1.9
810	2.7	2.6	2.6	2.5	2.4	2.4	2.3	2.3	2.2	2.2	2.1	2.1	2	5.9	5.6	5.3	5.1	4.8	4.6	4.4	4.2	4	3.9	3.8	3.6	3.5	3.4	3.3	3.2	3.1	3	2.9	2.8	2.7	2.7	2.6	2.5	2.5	2.4	2.4	2.3	2.3	2.2	2.2	2.1	2.1	2	2	2
811	2.8	2.7	2.7	2.6	2.5	2.5	2.4	2.4	2.3	2.3	2.2	2.2	2.1	10.8	9.8	8.9	8.2	7.6	7.1	6.7	6.3	5.9	5.6	5.3	5.1	4.8	4.6	4.4	4.3	4.1	3.9	3.8	3.7	3.6	3.4	3.3	3.2	3.1	3	3	2.9	2.8	2.7	2.7	2.6	2.5	2.5	2.4	2.4
812	3	2.9	2.8	2.8	2.7	2.6	2.6	2.5	2.5	2.4	2.4	2.3	2.3	11.8	10.6	9.7	8.9	8.2	7.6	7.1	6.7	6.3	6	5.7	5.4	5.1	4.9	4.7	4.5	4.3	4.2	4	3.9	3.8	3.6	3.5	3.4	3.3	3.2	3.1	3	3	2.9	2.8	2.7	2.7	2.6	2.6	2.5
813	3.1	3	2.9	2.8	2.8	2.7	2.6	2.6	2.5	2.5	2.4	2.4	2.3	11	10	9.2	8.5	7.9	7.4	7	6.6	6.2	5.9	5.6	5.3	5.1	4.9	4.7	4.5	4.3	4.2	4	3.9	3.8	3.7	3.5	3.4	3.3	3.3	3.2	3.1	3	2.9	2.9	2.8	2.7	2.7	2.6	2.5
814	3.2	3.1	3	3	2.9	2.8	2.8	2.7	2.7	2.6	2.5	2.5	2.4	13.2	11.8	10.7	9.8	9.1	8.4	7.9	7.4	7	6.6	6.2	5.9	5.7	5.4	5.2	5	4.8	4.6	4.4	4.3	4.1	4	3.8	3.7	3.6	3.5	3.4	3.3	3.2	3.2	3.1	3	2.9	2.9	2.8	2.7
815	3.3	3.2	3.1	3	3	2.9	2.8	2.8	2.7	2.7	2.6	2.6	2.5	11.5	10.5	9.6	8.9	8.3	7.8	7.4	6.9	6.6	6.2	5.9	5.7	5.4	5.2	5	4.8	4.6	4.5	4.3	4.2	4	3.9	3.8	3.7	3.6	3.5	3.4	3.3	3.2	3.1	3.1	3	2.9	2.9	2.8	2.7
816	3.4	3.3	3.2	3.2	3.1	3	2.9	2.9	2.8	2.8	2.7	2.6	2.6	11.7	10.7	9.9	9.2	8.6	8	7.6	7.1	6.8	6.4	6.1	5.8	5.6	5.4	5.1	5	4.8	4.6	4.4	4.3	4.2	4	3.9	3.8	3.7	3.6	3.5	3.4	3.3	3.2	3.2	3.1	3	2.9	2.9	2.8
817	3.5	3.4	3.3	3.2	3.1	3.1	3	2.9	2.9	2.8	2.8	2.7	2.7	13.8	12.5	11.4	10.5	9.7	9	8.5	7.9	7.5	7.1	6.7	6.4	6.1	5.8	5.6	5.4	5.2	5	4.8	4.6	4.5	4.3	4.2	4.1	3.9	3.8	3.7	3.6	3.5	3.4	3.3	3.3	3.2	3.1	3	3
818	3.5	3.4	3.3	3.2	3.2	3.1	3	2.9	2.9	2.8	2.8	2.7	2.7	8.6	8.1	7.6	7.2	6.8	6.5	6.2	5.9	5.7	5.5	5.2	5	4.9	4.7	4.5	4.4	4.2	4.1	4	3.9	3.8	3.7	3.6	3.5	3.4	3.3	3.2	3.2	3.1	3	2.9	2.9	2.8	2.8	2.7	2.7
819	3.5	3.4	3.3	3.2	3.2	3.1	3	2.9	2.9	2.8	2.8	2.7	2.7	3	2.9	2.9	2.8	2.7	2.7	2.6	2.6	2.5	2.5	2.4	2.4	2.4	2.3	2.3	2.2	2.2	2.2	2.1	2.1	2.1	2	2	2	2	1.9	1.9	1.9	1.9	1.8	1.8	1.8	1.8	1.7	1.7	1.7
820	3.5	3.4	3.3	3.3	3.2	3.1	3	3	2.9	2.8	2.8	2.7	2.7	3.9	3.8	3.7	3.6	3.5	3.4	3.4	3.3	3.2	3.1	3.1	3	2.9	2.9	2.8	2.8	2.7	2.6	2.6	2.6	2.5	2.5	2.4	2.4	2.3	2.3	2.3	2.2	2.2	2.2	2.1	2.1	2.1	2	2	2
821	3.6	3.5	3.4	3.3	3.2	3.2	3.1	3	3	2.9	2.8	2.8	2.7	10.6	9.8	9.2	8.6	8.1	7.6	7.2	6.9	6.5	6.2	6	5.7	5.5	5.3	5.1	4.9	4.7	4.6	4.4	4.3	4.2	4	3.9	3.8	3.7	3.6	3.5	3.4	3.4	3.3	3.2	3.1	3.1	3	2.9	2.9
822	3.6	3.5	3.4	3.3	3.3	3.2	3.1	3.1	3	2.9	2.9	2.8	2.8	12.5	11.4	10.5	9.8	9.1	8.5	8	7.6	7.2	6.8	6.5	6.2	6	5.7	5.5	5.3	5.1	4.9	4.7	4.6	4.4	4.3	4.2	4	3.9	3.8	3.7	3.6	3.5	3.4	3.4	3.3	3.2	3.1	3.1	3
823	3.6	3.5	3.4	3.3	3.3	3.2	3.1	3.1	3	2.9	2.9	2.8	2.8	5.7	5.5	5.3	5.1	4.9	4.7	4.6	4.4	4.3	4.2	4	3.9	3.8	3.7	3.6	3.5	3.4	3.4	3.3	3.2	3.1	3.1	3	2.9	2.9	2.8	2.8	2.7	2.7	2.6	2.6	2.5	2.5	2.4	2.4	2.4
824	3.6	3.5	3.4	3.4	3.3	3.2	3.1	3.1	3	2.9	2.9	2.8	2.8	3.9	3.8	3.7	3.6	3.5	3.4	3.4	3.3	3.2	3.1	3.1	3	2.9	2.9	2.8	2.8	2.7	2.7	2.6	2.6	2.5	2.5	2.4	2.4	2.4	2.3	2.3	2.2	2.2	2.2	2.1	2.1	2.1	2.1	2	2
825	3.6	3.5	3.4	3.4	3.3	3.2	3.1	3.1	3	2.9	2.9	2.8	2.8	2.8	2.7	2.7	2.6	2.6	2.5	2.5	2.4	2.4	2.4	2.3	2.3	2.2	2.2	2.2	2.1	2.1	2.1	2.1	2	2	2	1.9	1.9	1.9	1.9	1.8	1.8	1.8	1.8	1.8	1.7	1.7	1.7	1.7	1.7
826	3.7	3.6	3.5	3.4	3.3	3.3	3.2	3.1	3.1	3	2.9	2.9	2.8	7.8	7.4	7	6.7	6.4	6.1	5.9	5.6	5.4	5.2	5	4.9	4.7	4.6	4.4	4.3	4.2	4	3.9	3.8	3.7	3.6	3.5	3.5	3.4	3.3	3.2	3.2	3.1	3	3	2.9	2.8	2.8	2.7	2.7
827	3.7	3.6	3.5	3.4	3.4	3.3	3.2	3.1	3.1	3	3	2.9	2.8	8.1	7.7	7.3	7	6.6	6.3	6.1	5.8	5.6	5.4	5.2	5	4.8	4.7	4.5	4.4	4.3	4.1	4	3.9	3.8	3.7	3.6	3.5	3.5	3.4	3.3	3.2	3.2	3.1	3	3	2.9	2.8	2.8	2.7
828	3.6	3.5	3.5	3.4	3.3	3.2	3.2	3.1	3	3	2.9	2.9	2.8	2.7	2.7	2.6	2.6	2.6	2.5	2.5	2.4	2.4	2.4	2.3	2.3	2.2	2.2	2.2	2.1	2.1	2.1	2.1	2	2	2	1.9	1.9	1.9	1.9	1.8	1.8	1.8	1.8	1.8	1.7	1.7	1.7	1.7	1.7
829	2.2	2.1	2	2	1.9	1.9	1.9	1.8	1.8	1.7	1.7	1.7	1.6	11.4	9.9	8.8	7.9	7.2	6.6	6	5.6	5.2	4.9	4.6	4.4	4.1	3.9	3.7	3.6	3.4	3.3	3.1	3	2.9	2.8	2.7	2.6	2.5	2.5	2.4	2.3	2.3	2.2	2.1	2.1	2	2	1.9	1.9
830	2.2	2.2	2.1	2.1	2	2	1.9	1.9	1.8	1.8	1.8	1.7	1.7	7.8	7.1	6.6	6.1	5.7	5.3	5	4.7	4.4	4.2	4	3.8	3.7	3.5	3.4	3.2	3.1	3	2.9	2.8	2.7	2.6	2.6	2.5	2.4	2.3	2.3	2.2	2.2	2.1	2.1	2	2	1.9	1.9	1.8
831	2.3	2.3	2.2	2.2	2.1	2.1	2	2	1.9	1.9	1.9	1.8	1.8	11.6	10.2	9.1	8.2	7.5	6.9	6.4	6	5.6	5.2	4.9	4.7	4.4	4.2	4	3.9	3.7	3.6	3.4	3.3	3.2	3.1	3	2.9	2.8	2.7	2.6	2.5	2.5	2.4	2.3	2.3	2.2	2.2	2.1	2.1
832	2.4	2.4	2.3	2.3	2.2	2.2	2.1	2.1	2	2	1.9	1.9	1.9	4.7	4.5	4.3	4.1	3.9	3.7	3.6	3.5	3.3	3.2	3.1	3	2.9	2.8	2.7	2.7	2.6	2.5	2.5	2.4	2.3	2.3	2.2	2.2	2.1	2.1	2	2	1.9	1.9	1.9	1.8	1.8	1.8	1.7	1.7
833	2.6	2.5	2.4	2.4	2.3	2.3	2.2	2.2	2.1	2.1	2	2	1.9	4.4	4.2	4	3.8	3.7	3.6	3.4	3.3	3.2	3.1	3	2.9	2.8	2.8	2.7	2.6	2.5	2.5	2.4	2.4	2.3	2.2	2.2	2.2	2.1	2.1	2	2	1.9	1.9	1.9	1.8	1.8	1.8	1.7	1.7
834	2.7	2.6	2.5	2.5	2.4	2.4	2.3	2.3	2.2	2.2	2.1	2.1	2	6.2	5.8	5.5	5.2	5	4.7	4.5	4.3	4.2	4	3.8	3.7	3.6	3.5	3.3	3.2	3.1	3	3	2.9	2.8	2.7	2.7	2.6	2.5	2.5	2.4	2.3	2.3	2.2	2.2	2.1	2.1	2.1	2	2
835	2.8	2.7	2.7	2.6	2.5	2.5	2.4	2.4	2.3	2.3	2.2	2.2	2.1	11.2	10.1	9.2	8.4	7.8	7.3	6.8	6.4	6	5.7	5.4	5.1	4.9	4.7	4.5	4.3	4.1	4	3.8	3.7	3.6	3.5	3.4	3.2	3.2	3.1	3	2.9	2.8	2.7	2.7	2.6	2.6	2.5	2.4	2.4
836	2.9	2.8	2.8	2.7	2.6	2.6	2.5	2.5	2.4	2.4	2.3	2.3	2.2	11.9	10.7	9.7	8.9	8.2	7.7	7.2	6.7	6.3	6	5.7	5.4	5.1	4.9	4.7	4.5	4.3	4.2	4	3.9	3.7	3.6	3.5	3.4	3.3	3.2	3.1	3	3	2.9	2.8	2.7	2.7	2.6	2.5	2.5
837	3	2.9	2.9	2.8	2.7	2.7	2.6	2.6	2.5	2.4	2.4	2.3	2.3	10.5	9.6	8.8	8.2	7.6	7.2	6.7	6.4	6	5.7	5.4	5.2	5	4.8	4.6	4.4	4.2	4.1	3.9	3.8	3.7	3.6	3.5	3.4	3.3	3.2	3.1	3	2.9	2.9	2.8	2.7	2.7	2.6	2.6	2.5
838	3.2	3.1	3	3	2.9	2.8	2.8	2.7	2.6	2.6	2.5	2.5	2.4	12.3	11.1	10.1	9.3	8.6	8	7.5	7.1	6.7	6.3	6	5.7	5.4	5.2	5	4.8	4.6	4.4	4.3	4.1	4	3.9	3.7	3.6	3.5	3.4	3.3	3.2	3.2	3.1	3	2.9	2.9	2.8	2.7	2.7
839	3.2	3.1	3.1	3	2.9	2.9	2.8	2.7	2.7	2.6	2.6	2.5	2.5	5.1	4.9	4.7	4.5	4.4	4.2	4.1	3.9	3.8	3.7	3.6	3.5	3.4	3.3	3.2	3.1	3.1	3	2.9	2.9	2.8	2.7	2.7	2.6	2.6	2.5	2.5	2.4	2.4	2.3	2.3	2.2	2.2	2.2	2.1	2.1
840	3.3	3.2	3.2	3.1	3	2.9	2.9	2.8	2.8	2.7	2.6	2.6	2.5	6.8	6.5	6.1	5.9	5.6	5.4	5.2	5	4.8	4.6	4.4	4.3	4.2	4	3.9	3.8	3.7	3.6	3.5	3.4	3.3	3.2	3.1	3.1	3	2.9	2.9	2.8	2.7	2.7	2.6	2.6	2.5	2.5	2.4	2.4
841	3.4	3.3	3.2	3.2	3.1	3	2.9	2.9	2.8	2.8	2.7	2.7	2.6	8.4	7.9	7.5	7	6.7	6.4	6.1	5.8	5.6	5.3	5.1	4.9	4.7	4.6	4.4	4.3	4.1	4	3.9	3.8	3.7	3.6	3.5	3.4	3.3	3.2	3.2	3.1	3	2.9	2.9	2.8	2.8	2.7	2.6	2.6
842	3.4	3.3	3.3	3.2	3.1	3	3	2.9	2.8	2.8	2.7	2.7	2.6	5.6	5.4	5.2	5	4.8	4.6	4.5	4.3	4.2	4.1	3.9	3.8	3.7	3.6	3.5	3.4	3.3	3.3	3.2	3.1	3	3	2.9	2.8	2.8	2.7	2.7	2.6	2.6	2.5	2.5	2.4	2.4	2.3	2.3	2.3
843	3.4	3.3	3.3	3.2	3.1	3	3	2.9	2.8	2.8	2.7	2.7	2.6	2.6	2.5	2.5	2.4	2.4	2.4	2.3	2.3	2.2	2.2	2.2	2.1	2.1	2.1	2	2	2	1.9	1.9	1.9	1.9	1.8	1.8	1.8	1.8	1.7	1.7	1.7	1.7	1.7	1.6	1.6	1.6	1.6	1.6	1.5
844	3.4	3.4	3.3	3.2	3.1	3.1	3	2.9	2.9	2.8	2.8	2.7	2.6	2.6	2.6	2.5	2.5	2.4	2.4	2.4	2.3	2.3	2.2	2.2	2.2	2.1	2.1	2.1	2	2	2	1.9	1.9	1.9	1.9	1.8	1.8	1.8	1.8	1.7	1.7	1.7	1.7	1.7	1.6	1.6	1.6	1.6	1.6
845	3.5	3.4	3.3	3.3	3.2	3.1	3	3	2.9	2.9	2.8	2.7	2.7	7.6	7.2	6.8	6.5	6.2	5.9	5.7	5.4	5.2	5	4.9	4.7	4.5	4.4	4.3	4.1	4	3.9	3.8	3.7	3.6	3.5	3.4	3.3	3.2	3.2	3.1	3	3	2.9	2.8	2.8	2.7	2.7	2.6	2.6
846	3.6	3.5	3.4	3.3	3.2	3.2	3.1	3	3	2.9	2.8	2.8	2.7	9.3	8.7	8.2	7.7	7.3	6.9	6.6	6.3	6	5.8	5.5	5.3	5.1	4.9	4.8	4.6	4.5	4.3	4.2	4.1	3.9	3.8	3.7	3.6	3.5	3.4	3.4	3.3	3.2	3.1	3.1	3	2.9	2.9	2.8	2.8
847	3.6	3.5	3.4	3.4	3.3	3.2	3.1	3.1	3	2.9	2.9	2.8	2.8	13.3	12.1	11.1	10.2	9.5	8.9	8.4	7.9	7.4	7.1	6.7	6.4	6.1	5.9	5.6	5.4	5.2	5	4.8	4.7	4.5	4.4	4.2	4.1	4	3.9	3.8	3.7	3.6	3.5	3.4	3.3	3.3	3.2	3.1	3
848	3.6	3.5	3.4	3.4	3.3	3.2	3.1	3.1	3	2.9	2.9	2.8	2.8	8.4	7.9	7.5	7.1	6.7	6.4	6.1	5.9	5.6	5.4	5.2	5	4.9	4.7	4.5	4.4	4.3	4.1	4	3.9	3.8	3.7	3.6	3.5	3.4	3.3	3.3	3.2	3.1	3.1	3	2.9	2.9	2.8	2.8	2.7
849	3.6	3.5	3.4	3.4	3.3	3.2	3.1	3.1	3	2.9	2.9	2.8	2.8	6.3	6	5.8	5.5	5.3	5.1	4.9	4.8	4.6	4.5	4.3	4.2	4.1	4	3.9	3.8	3.7	3.6	3.5	3.4	3.3	3.2	3.2	3.1	3	3	2.9	2.9	2.8	2.7	2.7	2.6	2.6	2.5	2.5	2.5
850	3.7	3.6	3.5	3.4	3.3	3.3	3.2	3.1	3.1	3	2.9	2.9	2.8	11.4	10.5	9.8	9.2	8.6	8.1	7.7	7.3	6.9	6.6	6.3	6	5.8	5.6	5.3	5.1	5	4.8	4.6	4.5	4.4	4.2	4.1	4	3.9	3.8	3.7	3.6	3.5	3.4	3.3	3.3	3.2	3.1	3.1	3
851	3.7	3.7	3.6	3.5	3.4	3.3	3.2	3.2	3.1	3	3	2.9	2.9	16	14.3	13	11.9	10.9	10.2	9.5	8.9	8.4	7.9	7.5	7.1	6.8	6.5	6.2	5.9	5.7	5.5	5.3	5.1	4.9	4.7	4.6	4.4	4.3	4.2	4.1	4	3.8	3.7	3.7	3.6	3.5	3.4	3.3	3.2
852	3.7	3.6	3.5	3.4	3.3	3.3	3.2	3.1	3.1	3	2.9	2.9	2.8	5.9	5.7	5.5	5.3	5.1	4.9	4.7	4.6	4.5	4.3	4.2	4.1	4	3.9	3.8	3.7	3.6	3.5	3.4	3.3	3.3	3.2	3.1	3.1	3	2.9	2.9	2.8	2.8	2.7	2.7	2.6	2.6	2.5	2.5	2.4
853	2.6	2.5	2.5	2.4	2.3	2.2	2.2	2.1	2.1	2	2	1.9	1.9	11.9	10.3	9.1	8.2	7.4	6.8	6.2	5.8	5.4	5.1	4.8	4.5	4.3	4	3.8	3.7	3.5	3.4	3.2	3.1	3	2.9	2.8	2.7	2.6	2.5	2.5	2.4	2.3	2.3	2.2	2.1	2.1	2	2	1.9
854	2.3	2.2	2.2	2.1	2.1	2	2	1.9	1.9	1.8	1.8	1.8	1.7	10.6	9.4	8.4	7.7	7	6.5	6	5.6	5.3	5	4.7	4.4	4.2	4	3.8	3.7	3.5	3.4	3.3	3.1	3	2.9	2.8	2.7	2.6	2.6	2.5	2.4	2.4	2.3	2.2	2.2	2.1	2.1	2	2
855	2.4	2.3	2.3	2.2	2.1	2.1	2	2	2	1.9	1.9	1.8	1.8	9.1	8.3	7.5	6.9	6.4	6	5.6	5.3	5	4.7	4.5	4.3	4.1	3.9	3.7	3.6	3.4	3.3	3.2	3.1	3	2.9	2.8	2.7	2.6	2.6	2.5	2.4	2.4	2.3	2.2	2.2	2.1	2.1	2	2
856	2.5	2.4	2.4	2.3	2.2	2.2	2.1	2.1	2	2	2	1.9	1.9	8.3	7.6	7	6.5	6.1	5.7	5.4	5.1	4.8	4.6	4.4	4.2	4	3.8	3.7	3.5	3.4	3.3	3.2	3.1	3	2.9	2.8	2.7	2.6	2.6	2.5	2.4	2.4	2.3	2.3	2.2	2.2	2.1	2.1	2
857	2.6	2.5	2.5	2.4	2.3	2.3	2.2	2.2	2.1	2.1	2.1	2	2	9.8	8.9	8.1	7.5	6.9	6.5	6.1	5.7	5.4	5.1	4.9	4.6	4.4	4.2	4	3.9	3.7	3.6	3.5	3.4	3.2	3.1	3	2.9	2.9	2.8	2.7	2.6	2.6	2.5	2.4	2.4	2.3	2.3	2.2	2.2
858	2.7	2.6	2.5	2.5	2.4	2.4	2.3	2.3	2.2	2.2	2.1	2.1	2	7.7	7.1	6.7	6.2	5.9	5.6	5.3	5	4.8	4.6	4.4	4.2	4	3.9	3.7	3.6	3.5	3.4	3.2	3.1	3.1	3	2.9	2.8	2.7	2.7	2.6	2.5	2.5	2.4	2.4	2.3	2.2	2.2	2.2	2.1
859	2.8	2.7	2.7	2.6	2.5	2.5	2.4	2.4	2.3	2.3	2.2	2.2	2.1	12.3	11	9.9	9	8.3	7.7	7.2	6.7	6.3	5.9	5.6	5.3	5.1	4.8	4.6	4.4	4.3	4.1	3.9	3.8	3.7	3.5	3.4	3.3	3.2	3.1	3	3	2.9	2.8	2.7	2.7	2.6	2.5	2.5	2.4
860	2.9	2.8	2.8	2.7	2.6	2.6	2.5	2.5	2.4	2.3	2.3	2.3	2.2	13	11.5	10.4	9.5	8.7	8.1	7.5	7	6.6	6.2	5.9	5.6	5.3	5.1	4.8	4.6	4.4	4.3	4.1	4	3.8	3.7	3.6	3.5	3.4	3.3	3.2	3.1	3	2.9	2.8	2.8	2.7	2.6	2.6	2.5
861	3	2.9	2.8	2.8	2.7	2.7	2.6	2.5	2.5	2.4	2.4	2.3	2.3	10	9.1	8.4	7.9	7.3	6.9	6.5	6.1	5.8	5.5	5.3	5	4.8	4.6	4.5	4.3	4.1	4	3.9	3.7	3.6	3.5	3.4	3.3	3.2	3.1	3	3	2.9	2.8	2.7	2.7	2.6	2.6	2.5	2.4
862	3.1	3	2.9	2.9	2.8	2.7	2.7	2.6	2.6	2.5	2.4	2.4	2.4	9.5	8.8	8.2	7.6	7.2	6.8	6.4	6.1	5.8	5.5	5.2	5	4.8	4.6	4.4	4.3	4.1	4	3.9	3.7	3.6	3.5	3.4	3.3	3.2	3.1	3.1	3	2.9	2.8	2.8	2.7	2.7	2.6	2.5	2.5
863	3.2	3.1	3	3	2.9	2.8	2.8	2.7	2.6	2.6	2.5	2.5	2.4	10.7	9.9	9.1	8.5	7.9	7.4	7	6.6	6.3	6	5.7	5.4	5.2	5	4.8	4.6	4.4	4.3	4.1	4	3.9	3.8	3.6	3.5	3.4	3.3	3.3	3.2	3.1	3	2.9	2.9	2.8	2.7	2.7	2.6
864	3.3	3.2	3.1	3.1	3	2.9	2.8	2.8	2.7	2.7	2.6	2.6	2.5	11.3	10.4	9.6	8.9	8.3	7.8	7.3	6.9	6.5	6.2	5.9	5.7	5.4	5.2	5	4.8	4.6	4.5	4.3	4.2	4	3.9	3.8	3.7	3.6	3.5	3.4	3.3	3.2	3.1	3.1	3	2.9	2.9	2.8	2.7
865	3.3	3.3	3.2	3.1	3	3	2.9	2.8	2.8	2.7	2.7	2.6	2.6	9.3	8.7	8.1	7.6	7.2	6.8	6.5	6.2	5.9	5.6	5.4	5.2	5	4.8	4.6	4.5	4.3	4.2	4	3.9	3.8	3.7	3.6	3.5	3.4	3.3	3.2	3.1	3.1	3	2.9	2.9	2.8	2.7	2.7	2.6
866	3.4	3.3	3.2	3.1	3.1	3	2.9	2.9	2.8	2.7	2.7	2.6	2.6	7.9	7.4	7	6.6	6.3	6	5.8	5.5	5.3	5.1	4.9	4.7	4.5	4.4	4.2	4.1	4	3.9	3.8	3.7	3.6	3.5	3.4	3.3	3.2	3.1	3.1	3	2.9	2.9	2.8	2.7	2.7	2.6	2.6	2.5
867	3.4	3.3	3.2	3.2	3.1	3	2.9	2.9	2.8	2.8	2.7	2.6	2.6	6.6	6.3	6	5.7	5.5	5.2	5	4.9	4.7	4.5	4.4	4.2	4.1	4	3.9	3.7	3.6	3.5	3.5	3.4	3.3	3.2	3.1	3.1	3	2.9	2.9	2.8	2.7	2.7	2.6	2.6	2.5	2.5	2.4	2.4
868	3.4	3.4	3.3	3.2	3.1	3	3	2.9	2.9	2.8	2.7	2.7	2.6	8.4	7.9	7.4	7	6.7	6.3	6.1	5.8	5.5	5.3	5.1	4.9	4.7	4.6	4.4	4.3	4.2	4	3.9	3.8	3.7	3.6	3.5	3.4	3.3	3.2	3.2	3.1	3	3	2.9	2.8	2.8	2.7	2.7	2.6
869	3.5	3.4	3.3	3.3	3.2	3.1	3	3	2.9	2.8	2.8	2.7	2.7	13.3	12	11	10.2	9.4	8.8	8.2	7.8	7.3	6.9	6.6	6.3	6	5.7	5.5	5.3	5.1	4.9	4.7	4.6	4.4	4.3	4.1	4	3.9	3.8	3.7	3.6	3.5	3.4	3.3	3.2	3.2	3.1	3	3
870	3.5	3.5	3.4	3.3	3.2	3.1	3.1	3	2.9	2.9	2.8	2.8	2.7	14.2	12.8	11.7	10.7	9.9	9.2	8.6	8.1	7.6	7.2	6.9	6.5	6.2	5.9	5.7	5.5	5.2	5.1	4.9	4.7	4.5	4.4	4.3	4.1	4	3.9	3.8	3.7	3.6	3.5	3.4	3.3	3.2	3.2	3.1	3
871	3.6	3.5	3.4	3.3	3.3	3.2	3.1	3	3	2.9	2.9	2.8	2.7	17.9	15.7	14	12.7	11.6	10.6	9.9	9.2	8.6	8.1	7.6	7.2	6.8	6.5	6.2	5.9	5.7	5.5	5.3	5.1	4.9	4.7	4.6	4.4	4.3	4.1	4	3.9	3.8	3.7	3.6	3.5	3.4	3.3	3.3	3.2
872	3.6	3.5	3.4	3.4	3.3	3.2	3.1	3.1	3	2.9	2.9	2.8	2.8	14.6	13.1	12	11	10.1	9.4	8.8	8.3	7.8	7.4	7	6.7	6.4	6.1	5.8	5.6	5.4	5.2	5	4.8	4.6	4.5	4.3	4.2	4.1	4	3.9	3.8	3.7	3.6	3.5	3.4	3.3	3.2	3.2	3.1
873	3.6	3.5	3.4	3.4	3.3	3.2	3.1	3.1	3	2.9	2.9	2.8	2.8	10.4	9.7	9	8.5	8	7.5	7.2	6.8	6.5	6.2	5.9	5.7	5.5	5.2	5.1	4.9	4.7	4.6	4.4	4.3	4.2	4	3.9	3.8	3.7	3.6	3.5	3.4	3.4	3.3	3.2	3.1	3.1	3	2.9	2.9
874	3.7	3.6	3.5	3.4	3.3	3.3	3.2	3.1	3	3	2.9	2.9	2.8	17.1	15.1	13.6	12.4	11.3	10.5	9.7	9.1	8.5	8	7.6	7.2	6.8	6.5	6.2	6	5.7	5.5	5.3	5.1	4.9	4.8	4.6	4.4	4.3	4.2	4.1	3.9	3.8	3.7	3.6	3.6	3.5	3.4	3.3	3.2
875	3.7	3.6	3.5	3.4	3.4	3.3	3.2	3.1	3.1	3	2.9	2.9	2.8	17.5	15.5	13.9	12.6	11.6	10.7	9.9	9.3	8.7	8.2	7.7	7.3	7	6.6	6.3	6.1	5.8	5.6	5.4	5.2	5	4.8	4.7	4.5	4.4	4.2	4.1	4	3.9	3.8	3.7	3.6	3.5	3.4	3.3	3.3
876	3.7	3.6	3.5	3.4	3.4	3.3	3.2	3.1	3.1	3	2.9	2.9	2.8	12.5	11.5	10.6	9.9	9.2	8.6	8.1	7.7	7.3	6.9	6.6	6.3	6.1	5.8	5.6	5.4	5.2	5	4.8	4.7	4.5	4.4	4.2	4.1	4	3.9	3.8	3.7	3.6	3.5	3.4	3.4	3.3	3.2	3.1	3.1
877	2.4	2.3	2.2	2.2	2.1	2.1	2	2	1.9	1.9	1.8	1.8	1.8	11.5	10	8.9	8	7.3	6.7	6.2	5.8	5.4	5.1	4.8	4.5	4.3	4.1	3.9	3.7	3.5	3.4	3.3	3.1	3	2.9	2.8	2.7	2.6	2.6	2.5	2.4	2.3	2.3	2.2	2.2	2.1	2.1	2	2
878	2.4	2.4	2.3	2.2	2.2	2.1	2.1	2	2	1.9	1.9	1.9	1.8	11.6	10.2	9.1	8.2	7.5	6.9	6.4	5.9	5.5	5.2	4.9	4.6	4.4	4.2	4	3.8	3.7	3.5	3.4	3.3	3.1	3	2.9	2.8	2.7	2.7	2.6	2.5	2.4	2.4	2.3	2.2	2.2	2.1	2.1	2
879	2.4	2.4	2.3	2.3	2.2	2.2	2.1	2.1	2	2	1.9	1.9	1.8	16.4	13.7	11.8	10.4	9.3	8.4	7.7	7.1	6.5	6.1	5.7	5.4	5.1	4.8	4.5	4.3	4.1	4	3.8	3.6	3.5	3.4	3.2	3.1	3	2.9	2.8	2.8	2.7	2.6	2.5	2.5	2.4	2.3	2.3	2.2
880	2.5	2.5	2.4	2.3	2.3	2.2	2.2	2.1	2.1	2	2	2	1.9	18.1	15	12.8	11.2	10	9	8.2	7.5	7	6.5	6.1	5.7	5.4	5.1	4.8	4.6	4.4	4.2	4	3.8	3.7	3.5	3.4	3.3	3.2	3.1	3	2.9	2.8	2.7	2.6	2.6	2.5	2.4	2.4	2.3
881	2.6	2.6	2.5	2.4	2.4	2.3	2.3	2.2	2.2	2.1	2.1	2	2	14.7	12.7	11.2	10	9	8.3	7.6	7	6.6	6.1	5.8	5.5	5.2	4.9	4.7	4.5	4.3	4.1	3.9	3.8	3.6	3.5	3.4	3.3	3.2	3.1	3	2.9	2.8	2.7	2.7	2.6	2.5	2.5	2.4	2.3
882	2.7	2.7	2.6	2.5	2.5	2.4	2.3	2.3	2.2	2.2	2.2	2.1	2.1	14.6	12.7	11.2	10	9.1	8.4	7.7	7.2	6.7	6.3	5.9	5.6	5.3	5	4.8	4.6	4.4	4.2	4	3.9	3.7	3.6	3.5	3.4	3.2	3.1	3.1	3	2.9	2.8	2.7	2.7	2.6	2.5	2.5	2.4
883	2.8	2.7	2.7	2.6	2.5	2.5	2.4	2.4	2.3	2.3	2.2	2.2	2.1	15	13.1	11.6	10.4	9.4	8.6	8	7.4	6.9	6.5	6.1	5.8	5.5	5.2	4.9	4.7	4.5	4.3	4.2	4	3.9	3.7	3.6	3.5	3.4	3.3	3.2	3.1	3	2.9	2.8	2.8	2.7	2.6	2.6	2.5
884	3	2.9	2.8	2.7	2.7	2.6	2.5	2.5	2.4	2.4	2.3	2.3	2.2	17.7	15.1	13.1	11.7	10.5	9.6	8.8	8.1	7.5	7	6.6	6.2	5.9	5.6	5.3	5.1	4.8	4.6	4.4	4.3	4.1	4	3.8	3.7	3.6	3.5	3.3	3.3	3.2	3.1	3	2.9	2.8	2.8	2.7	2.6
885	3	2.9	2.9	2.8	2.7	2.7	2.6	2.5	2.5	2.4	2.4	2.3	2.3	16.5	14.3	12.6	11.3	10.3	9.4	8.6	8	7.5	7	6.6	6.2	5.9	5.6	5.3	5.1	4.9	4.7	4.5	4.3	4.2	4	3.9	3.7	3.6	3.5	3.4	3.3	3.2	3.1	3	3	2.9	2.8	2.7	2.7
886	3.1	3	2.9	2.9	2.8	2.7	2.7	2.6	2.6	2.5	2.4	2.4	2.3	16.3	14.2	12.6	11.3	10.3	9.4	8.7	8.1	7.6	7.1	6.7	6.3	6	5.7	5.4	5.2	5	4.8	4.6	4.4	4.2	4.1	3.9	3.8	3.7	3.6	3.5	3.4	3.3	3.2	3.1	3	3	2.9	2.8	2.7
887	3.2	3.1	3	2.9	2.9	2.8	2.7	2.7	2.6	2.6	2.5	2.5	2.4	15.6	13.7	12.2	11.1	10.1	9.3	8.6	8	7.5	7.1	6.7	6.3	6	5.7	5.5	5.2	5	4.8	4.6	4.4	4.3	4.1	4	3.9	3.7	3.6	3.5	3.4	3.3	3.2	3.2	3.1	3	2.9	2.9	2.8
888	3.3	3.2	3.1	3	2.9	2.9	2.8	2.8	2.7	2.6	2.6	2.5	2.5	15.7	13.9	12.4	11.2	10.3	9.5	8.8	8.2	7.7	7.2	6.8	6.5	6.1	5.8	5.6	5.3	5.1	4.9	4.7	4.6	4.4	4.2	4.1	4	3.8	3.7	3.6	3.5	3.4	3.3	3.2	3.2	3.1	3	2.9	2.9
889	3.3	3.2	3.2	3.1	3	2.9	2.9	2.8	2.7	2.7	2.6	2.6	2.5	18.4	16	14.1	12.6	11.4	10.5	9.6	9	8.3	7.8	7.4	7	6.6	6.3	6	5.7	5.4	5.2	5	4.8	4.6	4.5	4.3	4.2	4	3.9	3.8	3.7	3.6	3.5	3.4	3.3	3.2	3.1	3.1	3
890	3.4	3.3	3.2	3.1	3	3	2.9	2.8	2.8	2.7	2.7	2.6	2.6	19	16.4	14.5	13	11.7	10.7	9.9	9.1	8.5	8	7.5	7.1	6.7	6.4	6.1	5.8	5.5	5.3	5.1	4.9	4.7	4.5	4.4	4.2	4.1	4	3.9	3.7	3.6	3.5	3.4	3.4	3.3	3.2	3.1	3
891	3.4	3.3	3.2	3.1	3	3	2.9	2.8	2.8	2.7	2.7	2.6	2.6	11.6	10.6	9.8	9.1	8.5	7.9	7.5	7.1	6.7	6.4	6.1	5.8	5.5	5.3	5.1	4.9	4.7	4.6	4.4	4.3	4.1	4	3.9	3.8	3.7	3.6	3.5	3.4	3.3	3.2	3.1	3.1	3	2.9	2.8	2.8
892	3.4	3.3	3.2	3.1	3.1	3	2.9	2.9	2.8	2.8	2.7	2.6	2.6	9	8.4	7.9	7.4	7	6.7	6.3	6	5.8	5.5	5.3	5.1	4.9	4.7	4.6	4.4	4.3	4.1	4	3.9	3.8	3.7	3.6	3.5	3.4	3.3	3.2	3.1	3.1	3	2.9	2.9	2.8	2.7	2.7	2.6
893	3.5	3.4	3.3	3.2	3.2	3.1	3	3	2.9	2.8	2.8	2.7	2.7	20.2	17.4	15.3	13.6	12.3	11.2	10.3	9.6	8.9	8.3	7.8	7.4	7	6.6	6.3	6	5.8	5.5	5.3	5.1	4.9	4.7	4.6	4.4	4.3	4.1	4	3.9	3.8	3.7	3.6	3.5	3.4	3.3	3.2	3.1
894	3.5	3.4	3.4	3.3	3.2	3.1	3	3	2.9	2.9	2.8	2.7	2.7	19.8	17.1	15.1	13.5	12.2	11.2	10.3	9.5	8.9	8.3	7.8	7.4	7	6.6	6.3	6	5.8	5.5	5.3	5.1	4.9	4.7	4.6	4.4	4.3	4.1	4	3.9	3.8	3.7	3.6	3.5	3.4	3.3	3.2	3.2
895	3.6	3.5	3.4	3.3	3.2	3.1	3.1	3	2.9	2.9	2.8	2.8	2.7	16.9	14.9	13.4	12.1	11.1	10.2	9.5	8.9	8.3	7.8	7.4	7	6.6	6.3	6	5.8	5.5	5.3	5.1	4.9	4.8	4.6	4.4	4.3	4.2	4	3.9	3.8	3.7	3.6	3.5	3.4	3.3	3.3	3.2	3.1
896	3.5	3.5	3.4	3.3	3.2	3.1	3.1	3	2.9	2.9	2.8	2.8	2.7	11.9	10.9	10.1	9.4	8.8	8.2	7.7	7.3	6.9	6.6	6.3	6	5.8	5.5	5.3	5.1	4.9	4.7	4.6	4.4	4.3	4.2	4	3.9	3.8	3.7	3.6	3.5	3.4	3.3	3.3	3.2	3.1	3	3	2.9
897	3.6	3.5	3.4	3.3	3.2	3.2	3.1	3	3	2.9	2.8	2.8	2.7	12.1	11.1	10.2	9.5	8.9	8.3	7.8	7.4	7	6.7	6.4	6.1	5.8	5.6	5.4	5.2	5	4.8	4.6	4.5	4.3	4.2	4.1	4	3.9	3.8	3.7	3.6	3.5	3.4	3.3	3.2	3.2	3.1	3	2.9
898	3.7	3.6	3.5	3.4	3.3	3.3	3.2	3.1	3	3	2.9	2.9	2.8	23.7	20	17.3	15.3	13.8	12.5	11.4	10.5	9.8	9.1	8.5	8	7.6	7.2	6.8	6.5	6.2	5.9	5.7	5.5	5.3	5.1	4.9	4.7	4.6	4.4	4.3	4.2	4	3.9	3.8	3.7	3.6	3.5	3.4	3.4
899	3.7	3.6	3.5	3.4	3.4	3.3	3.2	3.1	3.1	3	2.9	2.9	2.8	24.4	20.6	17.8	15.7	14.1	12.7	11.6	10.7	9.9	9.3	8.7	8.2	7.7	7.3	6.9	6.6	6.3	6	5.8	5.6	5.3	5.1	5	4.8	4.6	4.5	4.3	4.2	4.1	4	3.9	3.8	3.7	3.6	3.5	3.4
900	3.7	3.6	3.5	3.5	3.4	3.3	3.2	3.1	3.1	3	2.9	2.9	2.8	19.1	16.7	14.9	13.4	12.2	11.2	10.4	9.7	9	8.5	8	7.6	7.2	6.8	6.5	6.2	6	5.7	5.5	5.3	5.1	4.9	4.7	4.6	4.4	4.3	4.2	4.1	4	3.8	3.7	3.6	3.6	3.5	3.4	3.3
901	2.6	2.5	2.4	2.4	2.3	2.2	2.2	2.1	2.1	2	2	1.9	1.9	17.1	14	12	10.4	9.2	8.3	7.5	6.9	6.4	5.9	5.5	5.2	4.9	4.6	4.4	4.2	4	3.8	3.6	3.5	3.4	3.2	3.1	3	2.9	2.8	2.7	2.6	2.6	2.5	2.4	2.3	2.3	2.2	2.2	2.1
902	2.6	2.6	2.5	2.4	2.4	2.3	2.2	2.2	2.1	2.1	2	2	2	23	17.8	14.6	12.4	10.8	9.6	8.6	7.8	7.2	6.6	6.2	5.8	5.4	5.1	4.8	4.6	4.3	4.1	3.9	3.8	3.6	3.5	3.3	3.2	3.1	3	2.9	2.8	2.7	2.6	2.6	2.5	2.4	2.4	2.3	2.2
903	3.1	3	2.9	2.8	2.7	2.7	2.6	2.5	2.4	2.4	2.3	2.3	2.2	26.9	20.2	16.3	13.7	11.8	10.4	9.3	8.4	7.7	7.1	6.6	6.1	5.7	5.4	5.1	4.8	4.6	4.4	4.2	4	3.8	3.7	3.5	3.4	3.3	3.2	3.1	3	2.9	2.8	2.7	2.6	2.6	2.5	2.4	2.4
904	2.7	2.6	2.6	2.5	2.4	2.4	2.3	2.3	2.2	2.2	2.1	2.1	2	22.7	18	14.9	12.8	11.2	10	9	8.2	7.5	7	6.5	6.1	5.7	5.4	5.1	4.8	4.6	4.4	4.2	4	3.8	3.7	3.6	3.4	3.3	3.2	3.1	3	2.9	2.8	2.7	2.7	2.6	2.5	2.5	2.4
905	2.8	2.7	2.7	2.6	2.5	2.5	2.4	2.4	2.3	2.2	2.2	2.1	2.1	20.9	16.9	14.3	12.4	11	9.8	8.9	8.1	7.5	7	6.5	6.1	5.7	5.4	5.1	4.9	4.6	4.4	4.2	4.1	3.9	3.8	3.6	3.5	3.4	3.3	3.2	3.1	3	2.9	2.8	2.7	2.6	2.6	2.5	2.4
906	2.8	2.7	2.6	2.6	2.5	2.5	2.4	2.3	2.3	2.2	2.2	2.1	2.1	24.4	19.3	16	13.7	12	10.7	9.6	8.8	8.1	7.5	6.9	6.5	6.1	5.8	5.4	5.2	4.9	4.7	4.5	4.3	4.1	4	3.8	3.7	3.5	3.4	3.3	3.2	3.1	3	2.9	2.8	2.8	2.7	2.6	2.6
907	3.3	3.2	3.1	3	2.9	2.8	2.8	2.7	2.6	2.6	2.5	2.4	2.4	25.9	20.3	16.8	14.3	12.5	11.2	10	9.1	8.4	7.8	7.2	6.7	6.3	6	5.6	5.4	5.1	4.9	4.6	4.4	4.3	4.1	3.9	3.8	3.7	3.5	3.4	3.3	3.2	3.1	3	2.9	2.9	2.8	2.7	2.7
908	3.4	3.3	3.2	3.1	3	2.9	2.9	2.8	2.7	2.7	2.6	2.5	2.5	25.9	20.5	17	14.6	12.8	11.4	10.3	9.3	8.6	7.9	7.4	6.9	6.5	6.1	5.8	5.5	5.2	5	4.8	4.6	4.4	4.2	4	3.9	3.8	3.6	3.5	3.4	3.3	3.2	3.1	3	2.9	2.9	2.8	2.7
909	3.5	3.4	3.3	3.2	3.1	3	2.9	2.9	2.8	2.7	2.7	2.6	2.5	22.8	18.6	15.8	13.8	12.2	10.9	9.9	9.1	8.4	7.8	7.3	6.8	6.4	6.1	5.8	5.5	5.2	5	4.8	4.6	4.4	4.2	4.1	3.9	3.8	3.7	3.6	3.4	3.3	3.2	3.2	3.1	3	2.9	2.8	2.8
910	3.1	3	3	2.9	2.8	2.7	2.7	2.6	2.6	2.5	2.5	2.4	2.4	21.1	17.6	15.1	13.3	11.9	10.7	9.8	9	8.3	7.8	7.3	6.8	6.4	6.1	5.8	5.5	5.2	5	4.8	4.6	4.4	4.3	4.1	4	3.8	3.7	3.6	3.5	3.4	3.3	3.2	3.1	3	3	2.9	2.8
911	3.2	3.1	3.1	3	2.9	2.8	2.8	2.7	2.7	2.6	2.5	2.5	2.4	26.3	21.1	17.7	15.3	13.5	12	10.9	9.9	9.2	8.5	7.9	7.4	7	6.6	6.2	5.9	5.6	5.4	5.1	4.9	4.7	4.5	4.4	4.2	4.1	3.9	3.8	3.7	3.6	3.5	3.4	3.3	3.2	3.1	3	3
912	3.3	3.2	3.1	3.1	3	2.9	2.8	2.8	2.7	2.7	2.6	2.5	2.5	26.9	21.6	18.2	15.7	13.8	12.3	11.2	10.2	9.4	8.7	8.1	7.6	7.1	6.7	6.4	6.1	5.8	5.5	5.3	5	4.8	4.7	4.5	4.3	4.2	4	3.9	3.8	3.7	3.6	3.5	3.4	3.3	3.2	3.1	3
913	3.4	3.3	3.2	3.1	3	3	2.9	2.8	2.8	2.7	2.7	2.6	2.5	28	22.4	18.8	16.2	14.2	12.7	11.5	10.5	9.6	8.9	8.3	7.8	7.3	6.9	6.5	6.2	5.9	5.6	5.4	5.2	5	4.8	4.6	4.4	4.3	4.1	4	3.9	3.8	3.6	3.5	3.4	3.3	3.3	3.2	3.1
914	3.4	3.3	3.2	3.1	3	3	2.9	2.8	2.8	2.7	2.7	2.6	2.5	23.3	19.4	16.6	14.6	13	11.8	10.7	9.9	9.1	8.5	7.9	7.5	7	6.7	6.3	6	5.7	5.5	5.3	5	4.8	4.7	4.5	4.3	4.2	4.1	3.9	3.8	3.7	3.6	3.5	3.4	3.3	3.2	3.1	3.1
915	3.3	3.2	3.2	3.1	3	2.9	2.9	2.8	2.8	2.7	2.6	2.6	2.5	15.9	14.1	12.6	11.4	10.5	9.7	9	8.4	7.8	7.4	7	6.6	6.3	6	5.7	5.4	5.2	5	4.8	4.6	4.5	4.3	4.2	4.1	3.9	3.8	3.7	3.6	3.5	3.4	3.3	3.2	3.1	3.1	3	2.9
916	3.4	3.3	3.2	3.1	3	3	2.9	2.8	2.8	2.7	2.7	2.6	2.6	12.3	11.2	10.3	9.5	8.8	8.2	7.7	7.3	6.9	6.5	6.2	5.9	5.7	5.4	5.2	5	4.8	4.6	4.5	4.3	4.2	4.1	3.9	3.8	3.7	3.6	3.5	3.4	3.3	3.2	3.2	3.1	3	2.9	2.9	2.8
917	3.4	3.3	3.2	3.2	3.1	3	2.9	2.9	2.8	2.8	2.7	2.6	2.6	15.9	14.1	12.7	11.5	10.5	9.7	9	8.4	7.9	7.5	7	6.7	6.3	6	5.8	5.5	5.3	5.1	4.9	4.7	4.6	4.4	4.3	4.1	4	3.9	3.8	3.7	3.6	3.5	3.4	3.3	3.2	3.1	3.1	3
918	3.4	3.4	3.3	3.2	3.1	3	3	2.9	2.8	2.8	2.7	2.7	2.6	16.2	14.3	12.9	11.7	10.7	9.9	9.2	8.6	8	7.6	7.1	6.8	6.4	6.1	5.9	5.6	5.4	5.2	5	4.8	4.6	4.5	4.3	4.2	4	3.9	3.8	3.7	3.6	3.5	3.4	3.3	3.2	3.2	3.1	3
919	3.5	3.4	3.3	3.2	3.1	3.1	3	2.9	2.9	2.8	2.8	2.7	2.6	15.6	13.9	12.6	11.4	10.5	9.7	9	8.5	7.9	7.5	7.1	6.7	6.4	6.1	5.8	5.6	5.3	5.1	4.9	4.8	4.6	4.4	4.3	4.2	4	3.9	3.8	3.7	3.6	3.5	3.4	3.3	3.2	3.2	3.1	3
920	3.5	3.4	3.3	3.2	3.2	3.1	3	3	2.9	2.8	2.8	2.7	2.7	14.5	13.1	11.9	10.9	10	9.3	8.7	8.2	7.7	7.3	6.9	6.6	6.2	6	5.7	5.5	5.3	5.1	4.9	4.7	4.5	4.4	4.3	4.1	4	3.9	3.8	3.7	3.6	3.5	3.4	3.3	3.2	3.2	3.1	3
921	3.5	3.5	3.4	3.3	3.2	3.1	3.1	3	2.9	2.9	2.8	2.8	2.7	15.9	14.2	12.8	11.7	10.7	9.9	9.2	8.6	8.1	7.6	7.2	6.8	6.5	6.2	5.9	5.7	5.5	5.2	5	4.9	4.7	4.5	4.4	4.3	4.1	4	3.9	3.8	3.7	3.6	3.5	3.4	3.3	3.2	3.2	3.1
922	3.6	3.5	3.5	3.4	3.3	3.2	3.1	3.1	3	2.9	2.9	2.8	2.8	25	20.9	18	15.8	14.1	12.7	11.6	10.7	9.9	9.2	8.6	8.1	7.6	7.2	6.9	6.5	6.2	6	5.7	5.5	5.3	5.1	4.9	4.7	4.6	4.4	4.3	4.1	4	3.9	3.8	3.7	3.6	3.5	3.4	3.3
923	3.7	3.6	3.5	3.4	3.3	3.3	3.2	3.1	3	3	2.9	2.9	2.8	29	23.6	19.9	17.3	15.3	13.7	12.4	11.4	10.5	9.7	9.1	8.5	8	7.6	7.2	6.8	6.5	6.2	5.9	5.7	5.5	5.2	5.1	4.9	4.7	4.6	4.4	4.3	4.1	4	3.9	3.8	3.7	3.6	3.5	3.4
924	3.7	3.6	3.5	3.5	3.4	3.3	3.2	3.1	3.1	3	2.9	2.9	2.8	27.9	22.9	19.5	17	15.1	13.6	12.3	11.3	10.4	9.7	9.1	8.6	8.1	7.6	7.2	6.9	6.5	6.2	6	5.7	5.5	5.3	5.1	4.9	4.7	4.6	4.4	4.3	4.2	4.1	3.9	3.8	3.7	3.6	3.5	3.5
925	4.8	4.5	4.3	4.1	3.9	3.7	3.6	3.4	3.3	3.2	3.1	3	2.9	29.9	21.3	16.8	13.9	11.9	10.4	9.2	8.3	7.6	7	6.4	6	5.6	5.3	5	4.7	4.4	4.2	4	3.9	3.7	3.5	3.4	3.3	3.2	3	2.9	2.8	2.8	2.7	2.6	2.5	2.4	2.4	2.3	2.3
926	6.7	6.2	5.8	5.4	5.1	4.8	4.6	4.4	4.2	4	3.8	3.7	3.5	35	23.9	18.4	15.1	12.8	11.1	9.8	8.8	8	7.4	6.8	6.3	5.9	5.5	5.2	4.9	4.7	4.4	4.2	4	3.9	3.7	3.5	4.8	4.6	4.4	4.2	4	3.8	3.7	3.5	3.4	3.3	3.1	3	2.9
927	7.3	6.8	6.3	5.9	5.6	5.2	5	4.7	4.5	4.3	4.1	3.9	3.7	38.7	25.7	19.6	15.9	13.5	11.7	10.3	9.3	8.4	7.7	7.1	6.6	6.1	5.7	5.4	5.1	4.8	4.6	4.4	4.2	4	3.8	3.7	12	10.5	9.4	8.5	7.8	7.2	6.7	6.2	5.8	5.5	5.2	4.9	4.6
928	3.3	3.2	3.1	3	2.9	2.8	2.7	2.7	2.6	2.5	2.4	2.4	2.3	33	23.5	18.5	15.3	13.1	11.4	10.2	9.2	8.3	7.7	7.1	6.6	6.2	5.8	5.4	5.2	4.9	4.6	4.4	4.2	4.1	3.9	3.7	10	9.1	8.3	7.6	7	6.5	6.1	5.7	5.4	5.1	4.9	4.6	4.4
929	3.3	3.2	3.1	3	2.9	2.8	2.8	2.7	2.6	2.5	2.5	2.4	2.4	32.9	23.7	18.7	15.5	13.3	11.7	10.4	9.4	8.5	7.8	7.2	6.7	6.3	5.9	5.6	5.3	5	4.8	4.5	4.3	4.2	4	3.8	3.8	3.7	3.6	3.4	3.3	3.2	3.1	3	2.9	2.8	2.8	2.7	2.6
930	3.2	3.1	3	2.9	2.9	2.8	2.7	2.6	2.6	2.5	2.4	2.4	2.3	34.4	24.7	19.4	16.1	13.8	12.1	10.7	9.7	8.8	8.1	7.5	7	6.5	6.1	5.8	5.4	5.2	4.9	4.7	4.5	4.3	4.1	4	4	3.9	3.7	3.6	3.5	3.3	3.2	3.1	3	3	2.9	2.8	2.7
931	2.9	2.8	2.8	2.7	2.6	2.6	2.5	2.4	2.4	2.3	2.3	2.2	2.2	33.9	24.7	19.6	16.3	14	12.2	10.9	9.9	9	8.3	7.6	7.1	6.6	6.2	5.9	5.6	5.3	5	4.8	4.6	4.4	4.2	4.1	3.9	3.8	3.6	3.5	3.4	3.3	3.2	3.1	3	2.9	2.8	2.8	2.7
932	3.1	3	2.9	2.9	2.8	2.7	2.6	2.6	2.5	2.5	2.4	2.4	2.3	33.3	24.5	19.6	16.4	14.1	12.4	11.1	10	9.1	8.4	7.8	7.2	6.8	6.4	6	5.7	5.4	5.1	4.9	4.7	4.5	4.3	4.1	4.1	3.9	3.8	3.7	3.6	3.4	3.3	3.2	3.1	3	3	2.9	2.8
933	3.6	3.5	3.3	3.2	3.2	3.1	3	2.9	2.8	2.8	2.7	2.6	2.6	29.5	22.7	18.5	15.7	13.7	12.1	10.9	9.9	9	8.3	7.7	7.2	6.8	6.4	6	5.7	5.4	5.2	4.9	4.7	4.5	4.3	4.2	4	3.9	3.8	3.6	3.5	3.4	3.3	3.2	3.1	3	3	2.9	2.8
934	3.6	3.5	3.4	3.3	3.2	3.1	3	3	2.9	2.8	2.7	2.7	2.6	30	23.1	18.9	16	14	12.4	11.1	10.1	9.2	8.5	7.9	7.4	6.9	6.5	6.2	5.8	5.6	5.3	5.1	4.8	4.6	4.5	4.3	4.1	4	3.8	3.7	3.6	3.5	3.4	3.3	3.2	3.1	3	2.9	2.9
935	3.2	3.2	3.1	3	2.9	2.8	2.8	2.7	2.7	2.6	2.5	2.5	2.4	34.3	25.7	20.6	17.3	15	13.2	11.8	10.7	9.7	9	8.3	7.8	7.3	6.8	6.4	6.1	5.8	5.5	5.3	5	4.8	4.6	4.5	4.3	4.1	4	3.9	3.7	3.6	3.5	3.4	3.3	3.2	3.1	3.1	3
936	3.7	3.5	3.4	3.3	3.3	3.2	3.1	3	2.9	2.9	2.8	2.7	2.7	38.9	28.2	22.3	18.6	15.9	14	12.4	11.2	10.2	9.4	8.7	8.1	7.6	7.1	6.7	6.3	6	5.7	5.5	5.2	5	4.8	4.6	4.4	4.3	4.1	4	3.9	3.7	3.6	3.5	3.4	3.3	3.2	3.1	3.1
937	3.4	3.3	3.2	3.1	3	2.9	2.9	2.8	2.7	2.7	2.6	2.6	2.5	33.7	25.7	20.8	17.6	15.3	13.5	12.1	11	10	9.2	8.6	8	7.5	7.1	6.7	6.3	6	5.7	5.5	5.2	5	4.8	4.6	4.4	4.3	4.1	4	3.9	3.8	3.6	3.5	3.4	3.3	3.3	3.2	3.1
938	3.3	3.2	3.1	3.1	3	2.9	2.8	2.8	2.7	2.7	2.6	2.6	2.5	27.7	22.2	18.6	16	14.1	12.6	11.4	10.4	9.5	8.8	8.2	7.7	7.3	6.8	6.5	6.1	5.9	5.6	5.3	5.1	4.9	4.7	4.5	4.4	4.2	4.1	4	3.8	3.7	3.6	3.5	3.4	3.3	3.2	3.1	3.1
939	3.3	3.2	3.1	3.1	3	2.9	2.8	2.8	2.7	2.7	2.6	2.6	2.5	20.6	17.5	15.2	13.5	12.1	11	10.1	9.3	8.7	8.1	7.6	7.1	6.8	6.4	6.1	5.8	5.5	5.3	5.1	4.9	4.7	4.5	4.4	4.2	4.1	3.9	3.8	3.7	3.6	3.5	3.4	3.3	3.2	3.2	3.1	3
940	3.3	3.2	3.2	3.1	3	2.9	2.9	2.8	2.7	2.7	2.6	2.6	2.5	17.6	15.3	13.6	12.2	11.1	10.2	9.4	8.7	8.2	7.7	7.2	6.8	6.5	6.1	5.9	5.6	5.4	5.1	4.9	4.7	4.6	4.4	4.3	4.1	4	3.9	3.8	3.6	3.5	3.4	3.4	3.3	3.2	3.1	3	3
941	3.4	3.3	3.2	3.1	3.1	3	2.9	2.9	2.8	2.7	2.7	2.6	2.6	21.5	18.2	15.8	14	12.6	11.4	10.4	9.6	8.9	8.3	7.8	7.4	7	6.6	6.3	6	5.7	5.5	5.2	5	4.8	4.7	4.5	4.3	4.2	4.1	3.9	3.8	3.7	3.6	3.5	3.4	3.3	3.2	3.2	3.1
942	3.4	3.3	3.3	3.2	3.1	3	3	2.9	2.8	2.8	2.7	2.7	2.6	22.6	19	16.4	14.5	13	11.7	10.7	9.9	9.2	8.6	8	7.5	7.1	6.7	6.4	6.1	5.8	5.6	5.3	5.1	4.9	4.7	4.6	4.4	4.3	4.1	4	3.9	3.8	3.7	3.6	3.5	3.4	3.3	3.2	3.1
943	3.5	3.4	3.3	3.2	3.1	3.1	3	2.9	2.9	2.8	2.7	2.7	2.6	25.4	21	17.9	15.6	13.9	12.5	11.4	10.4	9.7	9	8.4	7.9	7.4	7	6.7	6.3	6	5.8	5.5	5.3	5.1	4.9	4.7	4.5	4.4	4.3	4.1	4	3.9	3.8	3.7	3.6	3.5	3.4	3.3	3.2
944	3.5	3.4	3.3	3.3	3.2	3.1	3	3	2.9	2.8	2.8	2.7	2.7	25.1	20.8	17.8	15.6	13.9	12.5	11.4	10.5	9.7	9	8.4	7.9	7.5	7.1	6.7	6.4	6.1	5.8	5.6	5.3	5.1	4.9	4.8	4.6	4.4	4.3	4.2	4	3.9	3.8	3.7	3.6	3.5	3.4	3.3	3.2
945	3.5	3.5	3.4	3.3	3.2	3.1	3.1	3	2.9	2.9	2.8	2.7	2.7	24.1	20.1	17.4	15.3	13.6	12.3	11.3	10.4	9.6	8.9	8.4	7.9	7.4	7	6.7	6.4	6.1	5.8	5.6	5.3	5.1	4.9	4.8	4.6	4.4	4.3	4.2	4	3.9	3.8	3.7	3.6	3.5	3.4	3.3	3.3
946	3.7	3.6	3.5	3.4	3.3	3.2	3.2	3.1	3	2.9	2.9	2.8	2.8	31.9	25.3	21	18	15.8	14.1	12.7	11.6	10.6	9.8	9.2	8.6	8.1	7.6	7.2	6.8	6.5	6.2	5.9	5.7	5.4	5.2	5	4.8	4.7	4.5	4.4	4.2	4.1	4	3.9	3.8	3.7	3.6	3.5	3.4
947	3.7	3.6	3.5	3.4	3.4	3.3	3.2	3.1	3.1	3	2.9	2.9	2.8	36.2	27.9	22.8	19.3	16.8	14.9	13.4	12.1	11.1	10.3	10	9.3	8.7	8.2	7.7	7.3	6.9	6.6	6.3	6	5.8	5.5	5.3	5.1	4.9	4.7	4.6	4.4	4.3	4.2	4	3.9	3.8	3.7	3.6	3.5
948	3.8	3.7	3.6	3.5	3.4	3.3	3.2	3.2	3.1	3	3	2.9	2.8	33.3	26.3	21.8	18.6	16.3	14.5	13.1	11.9	10.9	10.1	9.8	9.2	8.6	8.1	7.6	7.2	6.9	6.5	6.2	6	5.7	5.5	5.3	5.1	4.9	4.7	4.6	4.4	4.3	4.2	4	3.9	3.8	3.7	3.6	3.5
949	8.8	8	7.3	6.7	6.2	5.8	5.5	5.1	4.9	4.6	4.4	4.2	4	41	26.1	19.6	15.8	13.3	11.4	10.1	9	8.2	7.5	6.9	6.4	5.9	5.6	5.2	4.9	4.7	4.4	4.2	4	3.9	3.7	3.6	10	8.9	8.1	7.4	6.8	6.3	5.9	5.5	5.2	4.9	4.7	4.4	4.2
950	11.4	10.1	9	8.2	7.5	6.9	6.4	6	5.6	5.3	5	4.7	4.5	47.6	28.6	21	16.8	14	12.1	10.6	9.5	8.5	7.8	7.2	6.7	6.2	5.8	5.5	5.2	4.9	4.6	4.4	4.2	4	3.8	3.7	15.4	13.1	11.4	10.1	9	8.2	7.5	6.9	6.4	6	5.6	5.3	5
951	8.8	8	7.3	6.8	6.3	5.9	5.6	5.3	5	4.7	4.5	4.3	4.1	45	28.1	21	16.8	14.1	12.2	10.7	9.6	8.7	7.9	7.3	6.8	6.3	5.9	5.5	5.2	5	4.7	4.5	4.3	4.1	3.9	3.8	15.8	13.4	11.6	10.3	9.3	8.4	7.7	7.1	6.6	6.2	5.8	5.4	5.1
952	3.3	3.2	3.1	3	2.9	2.8	2.7	2.7	2.6	2.5	2.5	2.4	2.3	36.7	25.3	19.5	16	13.6	11.9	10.5	9.4	8.6	7.9	7.3	6.7	6.3	5.9	5.6	5.3	5	4.7	4.5	4.3	4.1	4	3.8	6.8	6.3	5.9	5.6	5.3	5	4.8	4.5	4.3	4.1	4	3.8	3.7
953	3.8	3.6	3.5	3.4	3.3	3.2	3.1	3	2.9	2.8	2.7	2.7	2.6	40.5	27.1	20.7	16.9	14.3	12.4	11	9.8	8.9	8.2	7.5	7	6.5	6.1	5.7	5.4	5.1	4.9	4.7	4.4	4.3	4.1	3.9	6.8	6.3	5.9	5.6	5.3	5	4.8	4.6	4.4	4.2	4	3.8	3.7
954	3.6	3.4	3.3	3.2	3.1	3	2.9	2.9	2.8	2.7	2.6	2.6	2.5	41.1	27.6	21.2	17.2	14.6	12.7	11.2	10.1	9.1	8.4	7.7	7.2	6.7	6.3	5.9	5.6	5.3	5	4.8	4.6	4.4	4.2	4	5.6	5.3	5.1	4.8	4.6	4.4	4.2	4.1	3.9	3.8	3.6	3.5	3.4
955	3.7	3.5	3.4	3.3	3.2	3.1	3	2.9	2.9	2.8	2.7	2.6	2.6	42.5	28.4	21.7	17.7	15	13	11.5	10.3	9.4	8.6	7.9	7.3	6.8	6.4	6	5.7	5.4	5.1	4.9	4.7	4.5	4.3	4.1	4.1	3.9	3.8	3.7	3.5	3.4	3.3	3.2	3.1	3	2.9	2.9	2.8
956	3.5	3.3	3.2	3.1	3.1	3	2.9	2.8	2.7	2.7	2.6	2.5	2.5	39.5	27.4	21.3	17.5	14.9	13	11.5	10.4	9.4	8.6	8	7.4	6.9	6.5	6.1	5.8	5.5	5.2	5	4.7	4.5	4.4	4.2	4	3.9	3.7	3.6	3.5	3.4	3.3	3.2	3.1	3	2.9	2.8	2.8
957	3.6	3.5	3.4	3.3	3.2	3.1	3	2.9	2.8	2.8	2.7	2.6	2.6	36.6	26.3	20.8	17.2	14.7	12.9	11.5	10.4	9.4	8.7	8	7.5	7	6.5	6.2	5.8	5.5	5.3	5	4.8	4.6	4.4	4.2	4.1	3.9	3.8	3.7	3.5	3.4	3.3	3.2	3.1	3.1	3	2.9	2.8
958	3.7	3.6	3.5	3.4	3.3	3.2	3.1	3	2.9	2.8	2.8	2.7	2.6	39	27.6	21.7	17.9	15.3	13.4	11.9	10.7	9.7	8.9	8.3	7.7	7.2	6.7	6.3	6	5.7	5.4	5.2	4.9	4.7	4.5	4.4	4.2	4	3.9	3.8	3.6	3.5	3.4	3.3	3.2	3.1	3	3	2.9
959	3.7	3.6	3.5	3.4	3.3	3.2	3.1	3	3	2.9	2.8	2.8	2.7	45.2	30.6	23.5	19.2	16.3	14.1	12.5	11.2	10.2	9.3	8.6	8	7.5	7	6.6	6.2	5.9	5.6	5.3	5.1	4.9	4.7	4.5	4.3	4.2	4	3.9	3.8	3.6	3.5	3.4	3.3	3.2	3.1	3.1	3
960	3.8	3.7	3.6	3.5	3.4	3.3	3.2	3.1	3	2.9	2.9	2.8	2.7	42.5	29.7	23.1	19	16.2	14.1	12.5	11.3	10.3	9.4	8.7	8.1	7.5	7.1	6.7	6.3	6	5.7	5.4	5.2	5	4.8	4.6	4.4	4.2	4.1	3.9	3.8	3.7	3.6	3.5	3.4	3.3	3.2	3.1	3
961	3.5	3.4	3.3	3.2	3.2	3.1	3	2.9	2.9	2.8	2.7	2.7	2.6	38.9	28.2	22.3	18.5	15.9	13.9	12.4	11.2	10.2	9.4	8.7	8.1	7.6	7.1	6.7	6.3	6	5.7	5.4	5.2	5	4.8	4.6	4.4	4.3	4.1	4	3.9	3.7	3.6	3.5	3.4	3.3	3.2	3.1	3.1
962	3.3	3.2	3.1	3	3	2.9	2.8	2.8	2.7	2.6	2.6	2.5	2.5	31.6	24.4	20	17	14.8	13.1	11.8	10.7	9.8	9	8.4	7.8	7.3	6.9	6.5	6.2	5.9	5.6	5.4	5.1	4.9	4.7	4.5	4.4	4.2	4.1	3.9	3.8	3.7	3.6	3.5	3.4	3.3	3.2	3.1	3
963	3.3	3.2	3.1	3	3	2.9	2.8	2.8	2.7	2.6	2.6	2.5	2.5	28.4	22.6	18.8	16.2	14.2	12.6	11.4	10.4	9.6	8.9	8.3	7.7	7.3	6.8	6.5	6.1	5.8	5.6	5.3	5.1	4.9	4.7	4.5	4.4	4.2	4.1	3.9	3.8	3.7	3.6	3.5	3.4	3.3	3.2	3.1	3.1
964	3.3	3.2	3.1	3	3	2.9	2.8	2.8	2.7	2.7	2.6	2.5	2.5	22.6	18.9	16.2	14.3	12.7	11.5	10.5	9.7	8.9	8.3	7.8	7.3	6.9	6.5	6.2	5.9	5.6	5.4	5.2	5	4.8	4.6	4.4	4.3	4.1	4	3.9	3.7	3.6	3.5	3.4	3.3	3.3	3.2	3.1	3
965	3.4	3.3	3.2	3.1	3	3	2.9	2.8	2.8	2.7	2.6	2.6	2.5	27.5	22.2	18.6	16.1	14.2	12.7	11.5	10.5	9.6	8.9	8.3	7.8	7.3	6.9	6.6	6.2	5.9	5.7	5.4	5.2	5	4.8	4.6	4.4	4.3	4.2	4	3.9	3.8	3.7	3.6	3.5	3.4	3.3	3.2	3.1
966	3.4	3.3	3.2	3.1	3.1	3	2.9	2.9	2.8	2.7	2.7	2.6	2.6	29	23.1	19.3	16.6	14.6	13	11.8	10.8	9.9	9.2	8.5	8	7.5	7.1	6.7	6.4	6.1	5.8	5.5	5.3	5.1	4.9	4.7	4.5	4.4	4.2	4.1	4	3.8	3.7	3.6	3.5	3.4	3.3	3.3	3.2
967	3.4	3.3	3.3	3.2	3.1	3	3	2.9	2.8	2.8	2.7	2.7	2.6	28.1	22.7	19	16.5	14.5	13	11.7	10.7	9.9	9.2	8.5	8	7.5	7.1	6.7	6.4	6.1	5.8	5.5	5.3	5.1	4.9	4.7	4.6	4.4	4.3	4.1	4	3.9	3.8	3.7	3.5	3.5	3.4	3.3	3.2
968	3.5	3.4	3.3	3.2	3.1	3.1	3	2.9	2.9	2.8	2.7	2.7	2.6	24.8	20.6	17.6	15.4	13.7	12.3	11.2	10.3	9.5	8.9	8.3	7.8	7.3	7	6.6	6.3	6	5.7	5.5	5.3	5	4.9	4.7	4.5	4.4	4.2	4.1	4	3.8	3.7	3.6	3.5	3.4	3.4	3.3	3.2
969	3.5	3.4	3.3	3.2	3.2	3.1	3	2.9	2.9	2.8	2.8	2.7	2.7	23.1	19.5	16.8	14.8	13.3	12	11	10.1	9.4	8.7	8.2	7.7	7.3	6.9	6.5	6.2	5.9	5.7	5.4	5.2	5	4.8	4.7	4.5	4.4	4.2	4.1	4	3.8	3.7	3.6	3.5	3.4	3.4	3.3	3.2
970	3.5	3.5	3.4	3.3	3.2	3.1	3.1	3	2.9	2.9	2.8	2.7	2.7	25.9	21.4	18.3	15.9	14.2	12.8	11.6	10.7	9.8	9.2	8.6	8	7.6	7.2	6.8	6.5	6.2	5.9	5.6	5.4	5.2	5	4.8	4.6	4.5	4.3	4.2	4.1	4	3.8	3.7	3.6	3.5	3.4	3.4	3.3
971	3.7	3.6	3.5	3.4	3.3	3.2	3.2	3.1	3	3	2.9	2.8	2.8	34.4	26.8	22	18.7	16.3	14.5	13	11.9	10.9	10	9.7	9.1	8.5	8	7.5	7.1	6.8	6.4	6.1	5.9	5.6	5.4	5.2	5	4.8	4.6	4.5	4.3	4.2	4.1	4	3.8	3.7	3.6	3.5	3.5
972	3.7	3.6	3.5	3.4	3.3	3.3	3.2	3.1	3	3	2.9	2.9	2.8	31.2	24.9	20.8	17.9	15.7	14	12.7	11.6	10.6	9.9	9.7	9	8.4	7.9	7.5	7.1	6.7	6.4	6.1	5.9	5.6	5.4	5.2	5	4.8	4.7	4.5	4.4	4.2	4.1	4	3.9	3.8	3.7	3.6	3.5
973	3.6	3.5	3.4	3.3	3.2	3.1	3	2.9	2.8	2.7	2.7	2.6	2.5	48.8	30.7	23	18.5	15.5	13.4	11.8	10.5	9.5	8.7	8	7.4	6.9	6.5	6.1	5.8	5.4	5.2	4.9	4.7	4.5	4.3	4.1	7.9	7.3	6.8	6.4	6	5.7	5.4	5.1	4.9	4.7	4.5	4.3	4.1
974	3.3	3.2	3.1	3	2.9	2.8	2.8	2.7	2.6	2.6	2.5	2.4	2.4	42.5	28.6	21.9	17.9	15.1	13.2	11.6	10.4	9.5	8.7	8	7.4	6.9	6.5	6.1	5.8	5.5	5.2	5	4.7	4.5	4.3	4.2	4	3.9	3.7	3.6	3.5	3.4	3.3	3.2	3.1	3	2.9	2.8	2.8
975	3.7	3.6	3.5	3.4	3.3	3.2	3.1	3	2.9	2.8	2.8	2.7	2.6	44.9	29.8	22.7	18.5	15.6	13.5	12	10.7	9.7	8.9	8.2	7.6	7.1	6.7	6.3	5.9	5.6	5.3	5.1	4.8	4.6	4.4	4.3	4.1	4	3.8	3.7	3.6	3.4	3.3	3.2	3.1	3.1	3	2.9	2.8
976	4	3.8	3.7	3.6	3.5	3.4	3.3	3.2	3.1	3	2.9	2.8	2.8	47.5	31.1	23.5	19.1	16.1	13.9	12.3	11	10	9.1	8.4	7.8	7.3	6.8	6.4	6.1	5.7	5.5	5.2	5	4.7	4.5	4.4	4.2	4	3.9	3.8	3.6	3.5	3.4	3.3	3.2	3.1	3	3	2.9
977	4	3.9	3.8	3.6	3.5	3.4	3.3	3.2	3.1	3.1	3	2.9	2.8	50.3	32.3	24.4	19.7	16.6	14.3	12.6	11.3	10.2	9.4	8.6	8	7.4	7	6.6	6.2	5.9	5.6	5.3	5.1	4.8	4.6	4.5	4.3	4.1	4	3.8	3.7	3.6	3.5	3.4	3.3	3.2	3.1	3	2.9
978	3.9	3.8	3.7	3.6	3.4	3.3	3.3	3.2	3.1	3	2.9	2.8	2.8	45.3	30.7	23.6	19.2	16.3	14.2	12.5	11.3	10.2	9.4	8.6	8	7.5	7	6.6	6.2	5.9	5.6	5.4	5.1	4.9	4.7	4.5	4.3	4.2	4	3.9	3.8	3.6	3.5	3.4	3.3	3.2	3.1	3.1	3
979	3.7	3.6	3.5	3.4	3.3	3.2	3.1	3	3	2.9	2.8	2.7	2.7	40.7	28.8	22.6	18.6	15.9	13.9	12.4	11.1	10.1	9.3	8.6	8	7.5	7	6.6	6.2	5.9	5.6	5.4	5.1	4.9	4.7	4.5	4.4	4.2	4.1	3.9	3.8	3.7	3.6	3.5	3.4	3.3	3.2	3.1	3
980	3.2	3.2	3.1	3	2.9	2.9	2.8	2.7	2.7	2.6	2.5	2.5	2.4	38.5	27.9	22.1	18.4	15.8	13.8	12.3	11.1	10.1	9.3	8.6	8	7.5	7	6.6	6.3	6	5.7	5.4	5.2	4.9	4.7	4.6	4.4	4.2	4.1	4	3.8	3.7	3.6	3.5	3.4	3.3	3.2	3.1	3
981	3.2	3.1	3.1	3	2.9	2.8	2.8	2.7	2.7	2.6	2.5	2.5	2.4	34.6	26	21	17.7	15.3	13.5	12.1	10.9	10	9.2	8.5	7.9	7.4	7	6.6	6.3	5.9	5.7	5.4	5.2	5	4.8	4.6	4.4	4.2	4.1	4	3.8	3.7	3.6	3.5	3.4	3.3	3.2	3.1	3.1
982	3.3	3.2	3.1	3	2.9	2.9	2.8	2.7	2.7	2.6	2.6	2.5	2.5	29.8	23.4	19.3	16.5	14.5	12.9	11.6	10.5	9.7	8.9	8.3	7.8	7.3	6.9	6.5	6.2	5.9	5.6	5.3	5.1	4.9	4.7	4.5	4.4	4.2	4.1	3.9	3.8	3.7	3.6	3.5	3.4	3.3	3.2	3.1	3.1
983	3.3	3.2	3.1	3.1	3	2.9	2.9	2.8	2.7	2.7	2.6	2.6	2.5	34.5	26.2	21.2	17.9	15.5	13.7	12.3	11.1	10.2	9.4	8.7	8.1	7.6	7.2	6.8	6.4	6.1	5.8	5.5	5.3	5.1	4.9	4.7	4.5	4.3	4.2	4.1	3.9	3.8	3.7	3.6	3.5	3.4	3.3	3.2	3.1
984	3.3	3.3	3.2	3.1	3	3	2.9	2.8	2.8	2.7	2.6	2.6	2.5	31.3	24.4	20.1	17.2	15	13.3	12	10.9	10	9.2	8.6	8	7.5	7.1	6.7	6.4	6.1	5.8	5.5	5.3	5.1	4.9	4.7	4.5	4.4	4.2	4.1	3.9	3.8	3.7	3.6	3.5	3.4	3.3	3.2	3.1
985	3.4	3.3	3.2	3.1	3.1	3	2.9	2.9	2.8	2.7	2.7	2.6	2.6	28.5	22.8	19.1	16.5	14.5	12.9	11.7	10.7	9.8	9.1	8.5	7.9	7.5	7	6.7	6.3	6	5.7	5.5	5.3	5	4.9	4.7	4.5	4.3	4.2	4.1	3.9	3.8	3.7	3.6	3.5	3.4	3.3	3.2	3.2
986	3.4	3.3	3.2	3.2	3.1	3	2.9	2.9	2.8	2.8	2.7	2.6	2.6	24.4	20.2	17.3	15.2	13.5	12.2	11.1	10.2	9.4	8.7	8.2	7.7	7.2	6.8	6.5	6.2	5.9	5.6	5.4	5.2	5	4.8	4.6	4.4	4.3	4.2	4	3.9	3.8	3.7	3.6	3.5	3.4	3.3	3.2	3.1
987	3.4	3.4	3.3	3.2	3.1	3	3	2.9	2.8	2.8	2.7	2.7	2.6	22.6	19.1	16.5	14.5	13	11.8	10.8	9.9	9.2	8.6	8	7.6	7.1	6.8	6.4	6.1	5.8	5.6	5.4	5.1	4.9	4.8	4.6	4.4	4.3	4.2	4	3.9	3.8	3.7	3.6	3.5	3.4	3.3	3.2	3.1
988	3.5	3.4	3.3	3.2	3.2	3.1	3	2.9	2.9	2.8	2.8	2.7	2.6	24.2	20.1	17.3	15.2	13.6	12.3	11.2	10.3	9.5	8.9	8.3	7.8	7.3	7	6.6	6.3	6	5.7	5.5	5.3	5.1	4.9	4.7	4.5	4.4	4.2	4.1	4	3.9	3.8	3.7	3.6	3.5	3.4	3.3	3.2
989	3.5	3.5	3.4	3.3	3.2	3.1	3.1	3	2.9	2.9	2.8	2.7	2.7	27	22.1	18.8	16.3	14.5	13	11.8	10.8	10	9.3	8.7	8.1	7.6	7.2	6.8	6.5	6.2	5.9	5.7	5.4	5.2	5	4.8	4.7	4.5	4.4	4.2	4.1	4	3.9	3.7	3.6	3.5	3.5	3.4	3.3
990	3.7	3.6	3.5	3.4	3.3	3.2	3.2	3.1	3	2.9	2.9	2.8	2.8	31.4	24.9	20.8	17.8	15.7	14	12.6	11.5	10.6	9.8	9.5	8.8	8.3	7.8	7.4	7	6.6	6.3	6	5.8	5.5	5.3	5.1	4.9	4.7	4.6	4.4	4.3	4.2	4	3.9	3.8	3.7	3.6	3.5	3.4
991	4.1	3.9	3.8	3.7	3.5	3.4	3.3	3.2	3.1	3	2.9	2.9	2.8	55	32.6	23.9	19	15.9	13.6	12	10.7	9.7	8.8	8.1	7.5	7	6.5	6.1	5.8	5.5	5.2	4.9	4.7	4.5	4.3	4.1	10.6	9.6	8.7	8	7.4	6.9	6.5	6.1	5.8	5.5	5.2	4.9	4.7
992	3.8	3.6	3.5	3.4	3.3	3.2	3.1	3	2.9	2.8	2.8	2.7	2.6	50.8	31.5	23.5	18.8	15.8	13.6	12	10.7	9.7	8.8	8.1	7.5	7	6.6	6.2	5.8	5.5	5.2	5	4.8	4.6	4.4	4.2	4.1	4	3.8	3.7	3.5	3.4	3.3	3.2	3.1	3	3	2.9	2.8
993	4	3.9	3.7	3.6	3.5	3.4	3.3	3.2	3.1	3	2.9	2.8	2.8	53.3	32.6	24.1	19.3	16.2	13.9	12.2	10.9	9.9	9	8.3	7.7	7.2	6.7	6.3	5.9	5.6	5.3	5.1	4.9	4.6	4.4	4.3	4.1	4	3.8	3.7	3.6	3.4	3.3	3.2	3.1	3	3	2.9	2.8
994	4.1	4	3.8	3.7	3.6	3.5	3.4	3.3	3.2	3.1	3	2.9	2.8	55.6	33.6	24.7	19.8	16.5	14.2	12.5	11.2	10.1	9.2	8.5	7.8	7.3	6.8	6.4	6.1	5.7	5.4	5.2	4.9	4.7	4.5	4.3	4.2	4	3.9	3.7	3.6	3.5	3.4	3.3	3.2	3.1	3	2.9	2.9
995	4.2	4	3.9	3.7	3.6	3.5	3.4	3.3	3.2	3.1	3	2.9	2.9	56.2	34	25.1	20.1	16.8	14.4	12.7	11.3	10.2	9.3	8.7	8	7.5	7	6.6	6.2	5.9	5.6	5.3	5	4.8	4.6	4.4	4.3	4.1	4	3.8	3.7	3.6	3.5	3.4	3.3	3.2	3.1	3	2.9
996	3.8	3.6	3.5	3.4	3.3	3.2	3.1	3	3	2.9	2.8	2.7	2.7	49.6	32.1	24.2	19.5	16.5	14.2	12.6	11.2	10.2	9.3	8.6	8	7.4	6.9	6.5	6.2	5.8	5.6	5.3	5	4.8	4.6	4.4	4.3	4.1	4	3.8	3.7	3.6	3.5	3.4	3.3	3.2	3.1	3	2.9
997	3.6	3.5	3.4	3.3	3.2	3.1	3	2.9	2.9	2.8	2.7	2.7	2.6	46.8	31.2	23.8	19.4	16.4	14.2	12.6	11.3	10.2	9.4	8.6	8	7.5	7	6.6	6.2	5.9	5.6	5.3	5.1	4.9	4.7	4.5	4.3	4.2	4	3.9	3.7	3.6	3.5	3.4	3.3	3.2	3.1	3	3
998	3.3	3.2	3.1	3	3	2.9	2.8	2.7	2.7	2.6	2.6	2.5	2.5	42.1	29.4	22.9	18.8	16	14	12.4	11.2	10.1	9.3	8.6	8	7.5	7	6.6	6.2	5.9	5.6	5.4	5.1	4.9	4.7	4.5	4.3	4.2	4	3.9	3.8	3.7	3.5	3.4	3.3	3.2	3.2	3.1	3
999	3.2	3.2	3.1	3	2.9	2.8	2.8	2.7	2.7	2.6	2.5	2.5	2.4	42.3	29.6	23.1	19	16.2	14.1	12.6	11.3	10.3	9.4	8.8	8.1	7.6	7.1	6.7	6.3	6	5.7	5.4	5.2	5	4.8	4.6	4.4	4.3	4.1	4	3.8	3.7	3.6	3.5	3.4	3.3	3.2	3.1	3
1000	3.3	3.2	3.1	3	2.9	2.9	2.8	2.7	2.7	2.6	2.6	2.5	2.5	42.4	29.8	23.3	19.2	16.4	14.3	12.7	11.4	10.4	9.5	9	8.4	7.8	7.3	6.9	6.5	6.2	5.9	5.6	5.3	5.1	4.9	4.7	4.5	4.4	4.2	4.1	3.9	3.8	3.7	3.6	3.5	3.4	3.3	3.2	3.1
1001	3.3	3.2	3.1	3	2.9	2.9	2.8	2.7	2.7	2.6	2.6	2.5	2.5	41.4	29.5	23.2	19.2	16.4	14.4	12.8	11.5	10.5	9.6	9.1	8.5	7.9	7.4	7	6.6	6.3	5.9	5.7	5.4	5.2	5	4.8	4.6	4.4	4.3	4.1	4	3.8	3.7	3.6	3.5	3.4	3.3	3.2	3.1
1002	3.3	3.2	3.1	3.1	3	2.9	2.8	2.8	2.7	2.7	2.6	2.5	2.5	35.4	26.6	21.5	18.1	15.6	13.8	12.3	11.2	10.2	9.4	8.8	8.2	7.6	7.2	6.8	6.4	6.1	5.8	5.5	5.3	5.1	4.9	4.7	4.5	4.4	4.2	4.1	3.9	3.8	3.7	3.6	3.5	3.4	3.3	3.2	3.1
1003	3.3	3.3	3.2	3.1	3	2.9	2.9	2.8	2.7	2.7	2.6	2.6	2.5	31	24.2	20	17.1	14.9	13.2	11.9	10.8	9.9	9.2	8.5	8	7.5	7.1	6.7	6.3	6	5.7	5.5	5.3	5	4.8	4.7	4.5	4.3	4.2	4	3.9	3.8	3.7	3.6	3.5	3.4	3.3	3.2	3.1
1004	3.4	3.3	3.2	3.1	3	3	2.9	2.8	2.8	2.7	2.7	2.6	2.5	25	20.5	17.5	15.2	13.5	12.2	11.1	10.2	9.4	8.7	8.1	7.6	7.2	6.8	6.4	6.1	5.8	5.6	5.3	5.1	4.9	4.7	4.6	4.4	4.3	4.1	4	3.9	3.7	3.6	3.5	3.4	3.4	3.3	3.2	3.1
1005	3.4	3.3	3.2	3.1	3.1	3	2.9	2.9	2.8	2.7	2.7	2.6	2.6	22.9	19.2	16.6	14.6	13	11.8	10.8	9.9	9.2	8.5	8	7.5	7.1	6.7	6.4	6.1	5.8	5.5	5.3	5.1	4.9	4.7	4.5	4.4	4.2	4.1	4	3.9	3.7	3.6	3.5	3.4	3.4	3.3	3.2	3.1
1006	3.4	3.3	3.3	3.2	3.1	3	3	2.9	2.8	2.8	2.7	2.7	2.6	22	18.6	16.1	14.3	12.8	11.6	10.6	9.8	9.1	8.5	8	7.5	7.1	6.7	6.4	6.1	5.8	5.5	5.3	5.1	4.9	4.7	4.6	4.4	4.3	4.1	4	3.9	3.8	3.7	3.6	3.5	3.4	3.3	3.2	3.1
1007	3.5	3.4	3.3	3.2	3.2	3.1	3	2.9	2.9	2.8	2.8	2.7	2.6	23.3	19.6	16.9	14.9	13.3	12	11	10.1	9.4	8.7	8.2	7.7	7.3	6.9	6.5	6.2	5.9	5.7	5.4	5.2	5	4.8	4.7	4.5	4.4	4.2	4.1	4	3.8	3.7	3.6	3.5	3.4	3.4	3.3	3.2
1008	3.6	3.5	3.4	3.3	3.2	3.2	3.1	3	2.9	2.9	2.8	2.8	2.7	29.3	23.6	19.8	17.1	15.1	13.5	12.2	11.1	10.3	9.5	8.9	8.3	7.8	7.4	7	6.6	6.3	6	5.8	5.5	5.3	5.1	4.9	4.7	4.6	4.4	4.3	4.1	4	3.9	3.8	3.7	3.6	3.5	3.4	3.3
1009	7.2	6.8	6.3	6	5.6	5.3	5.1	4.8	4.6	4.4	4.2	4.1	3.9	64.3	34.7	24.9	19.6	16.3	13.9	12.2	10.8	9.8	8.9	8.2	7.6	7	6.6	6.2	5.8	5.5	5.2	5	4.7	4.5	4.3	4.2	12.4	11	9.9	9	8.3	7.6	7.1	6.6	6.2	5.9	5.5	5.3	5
1010	5.5	5.2	5	4.7	4.5	4.3	4.2	4	3.9	3.7	3.6	3.5	3.4	61.6	34.4	24.9	19.7	16.3	14	12.3	10.9	9.8	9	8.2	7.6	7.1	6.6	6.2	5.9	5.6	5.3	5	4.8	4.6	4.4	4.2	7.5	7	6.5	6.1	5.8	5.5	5.2	5	4.7	4.5	4.3	4.2	4
1011	5.2	5	4.8	4.6	4.4	4.2	4	3.9	3.7	3.6	3.5	3.4	3.3	64.2	35.3	25.4	20	16.6	14.2	12.5	11.1	10	9.1	8.4	7.7	7.2	6.7	6.3	6	5.6	5.3	5.1	4.9	4.6	4.4	4.3	4.2	4	3.9	3.8	3.6	3.5	3.4	3.3	3.2	3.1	3	2.9	2.8
1012	7.8	7.3	6.8	6.4	6	5.7	5.4	5.1	4.9	4.7	4.5	4.3	4.1	67.1	36.1	25.9	20.4	16.9	14.5	12.7	11.3	10.2	9.2	8.7	8	7.4	7	6.5	6.1	5.8	5.5	5.2	5	4.8	4.6	4.4	4.2	4.1	3.9	3.8	3.7	3.5	3.4	3.3	3.2	3.1	3	2.9	2.9
1013	6.4	6	5.7	5.4	5.1	4.9	4.7	4.5	4.3	4.1	4	3.8	3.7	64.6	35.9	25.9	20.4	17	14.5	12.7	11.3	10.2	9.3	8.9	8.2	7.6	7.1	6.7	6.3	5.9	5.6	5.3	5.1	4.8	4.6	4.4	4.3	4.1	4	3.8	3.7	3.6	3.5	3.3	3.2	3.1	3.1	3	2.9
1014	4.1	4	3.8	3.7	3.6	3.5	3.4	3.3	3.2	3.1	3	2.9	2.8	59.2	34.8	25.4	20.2	16.9	14.5	12.7	11.3	10.2	9.3	8.9	8.2	7.6	7.1	6.7	6.3	5.9	5.6	5.4	5.1	4.9	4.7	4.5	4.3	4.1	4	3.8	3.7	3.6	3.5	3.4	3.3	3.2	3.1	3	2.9
1015	4.1	4	3.8	3.7	3.6	3.5	3.4	3.3	3.2	3.1	3	2.9	2.8	54.9	33.8	25	20	16.8	14.5	12.7	11.4	10.3	9.4	8.9	8.2	7.7	7.1	6.7	6.3	6	5.7	5.4	5.1	4.9	4.7	4.5	4.3	4.2	4	3.9	3.7	3.6	3.5	3.4	3.3	3.2	3.1	3	3
1016	3.9	3.7	3.6	3.5	3.4	3.3	3.2	3.1	3	2.9	2.9	2.8	2.7	50.1	32.4	24.4	19.7	16.6	14.4	12.7	11.4	10.3	9.4	8.7	8	7.5	7	6.6	6.2	5.9	5.6	5.3	5.1	4.9	4.7	4.5	4.3	4.2	4	3.9	3.7	3.6	3.5	3.4	3.3	3.2	3.1	3	3
1017	3.7	3.6	3.5	3.4	3.3	3.2	3.1	3	2.9	2.9	2.8	2.7	2.7	48.7	32	24.3	19.8	16.7	14.4	12.8	11.4	10.4	9.5	8.9	8.2	7.7	7.2	6.8	6.4	6	5.7	5.5	5.2	5	4.8	4.6	4.4	4.2	4.1	3.9	3.8	3.7	3.6	3.5	3.4	3.3	3.2	3.1	3
1018	3.3	3.2	3.2	3.1	3	2.9	2.8	2.8	2.7	2.7	2.6	2.5	2.5	48.9	32.4	24.6	20	16.9	14.6	12.9	11.6	10.5	9.6	9.2	8.5	7.9	7.4	6.9	6.5	6.2	5.9	5.6	5.3	5.1	4.9	4.7	4.5	4.3	4.2	4	3.9	3.8	3.7	3.5	3.4	3.3	3.2	3.2	3.1
1019	3.2	3.2	3.1	3	2.9	2.9	2.8	2.7	2.7	2.6	2.5	2.5	2.4	44.1	30.6	23.7	19.5	16.5	14.4	12.8	11.5	10.5	9.6	9.1	8.5	7.9	7.4	6.9	6.5	6.2	5.9	5.6	5.4	5.1	4.9	4.7	4.5	4.4	4.2	4.1	3.9	3.8	3.7	3.6	3.5	3.4	3.3	3.2	3.1
1020	3.3	3.2	3.1	3	2.9	2.9	2.8	2.7	2.7	2.6	2.6	2.5	2.5	40.7	29.2	23	19	16.3	14.3	12.7	11.4	10.4	9.6	9.1	8.4	7.9	7.4	6.9	6.6	6.2	5.9	5.6	5.4	5.1	4.9	4.7	4.6	4.4	4.2	4.1	4	3.8	3.7	3.6	3.5	3.4	3.3	3.2	3.1
1021	3.3	3.2	3.1	3	3	2.9	2.8	2.8	2.7	2.7	2.6	2.5	2.5	35.2	26.5	21.4	18	15.6	13.7	12.3	11.1	10.2	9.4	8.8	8.2	7.7	7.2	6.8	6.4	6.1	5.8	5.6	5.3	5.1	4.9	4.7	4.5	4.4	4.2	4.1	3.9	3.8	3.7	3.6	3.5	3.4	3.3	3.2	3.1
1022	3.3	3.2	3.2	3.1	3	2.9	2.9	2.8	2.7	2.7	2.6	2.6	2.5	29.7	23.5	19.5	16.7	14.6	13	11.7	10.7	9.8	9.1	8.4	7.9	7.4	7	6.6	6.3	6	5.7	5.4	5.2	5	4.8	4.6	4.5	4.3	4.2	4	3.9	3.8	3.7	3.6	3.5	3.4	3.3	3.2	3.1
1023	3.4	3.3	3.2	3.1	3	3	2.9	2.8	2.8	2.7	2.7	2.6	2.5	25.5	20.9	17.7	15.4	13.7	12.3	11.2	10.2	9.4	8.8	8.2	7.7	7.2	6.8	6.5	6.2	5.9	5.6	5.4	5.1	4.9	4.7	4.6	4.4	4.3	4.1	4	3.9	3.8	3.6	3.5	3.4	3.4	3.3	3.2	3.1
1024	3.4	3.3	3.2	3.1	3.1	3	2.9	2.9	2.8	2.7	2.7	2.6	2.6	23.2	19.4	16.7	14.7	13.1	11.8	10.8	9.9	9.2	8.6	8	7.5	7.1	6.7	6.4	6.1	5.8	5.6	5.3	5.1	4.9	4.7	4.6	4.4	4.3	4.1	4	3.9	3.8	3.6	3.5	3.4	3.4	3.3	3.2	3.1
1025	3.4	3.3	3.3	3.2	3.1	3	3	2.9	2.8	2.8	2.7	2.7	2.6	21.5	18.2	15.9	14.1	12.6	11.5	10.5	9.7	9	8.4	7.9	7.4	7	6.7	6.3	6	5.8	5.5	5.3	5.1	4.9	4.7	4.5	4.4	4.2	4.1	4	3.9	3.8	3.6	3.5	3.5	3.4	3.3	3.2	3.1
1026	3.5	3.4	3.3	3.3	3.2	3.1	3	3	2.9	2.8	2.8	2.7	2.7	26.4	21.7	18.4	16	14.2	12.8	11.6	10.6	9.8	9.1	8.5	8	7.5	7.1	6.7	6.4	6.1	5.8	5.6	5.4	5.1	5	4.8	4.6	4.4	4.3	4.2	4	3.9	3.8	3.7	3.6	3.5	3.4	3.3	3.2
1027	12.5	11.4	10.2	9.3	8.5	7.8	7.2	6.8	6.3	6	5.6	5.3	5.1	77.7	36.8	25.8	20.2	16.6	14.2	12.4	11	9.9	9.3	8.5	7.8	7.3	6.8	6.4	6	5.6	5.3	5.1	4.8	4.6	4.4	4.2	18	15.1	13.1	11.5	10.3	9.3	8.5	7.9	7.3	6.8	6.4	6	5.7
1028	10.9	9.8	8.9	8.2	7.6	7	6.6	6.2	5.8	5.5	5.2	5	4.8	75	36.7	25.9	20.2	16.7	14.2	12.4	11	9.9	9.2	8.4	7.8	7.2	6.7	6.3	5.9	5.6	5.3	5.1	4.8	4.6	4.4	4.2	10.8	9.7	8.9	8.1	7.5	7	6.6	6.2	5.8	5.5	5.2	5	4.7
1029	11.1	10	9.1	8.3	7.7	7.2	6.7	6.3	5.9	5.6	5.3	5	4.8	74.1	36.8	26	20.3	16.8	14.3	12.5	11.1	10	9.1	8.6	7.9	7.4	6.9	6.4	6.1	5.7	5.4	5.1	4.9	4.7	4.5	4.3	8.2	7.6	7.1	6.6	6.2	5.9	5.6	5.3	5	4.8	4.6	4.4	4.2
1030	11.4	10.3	9.3	8.6	7.9	7.3	6.8	6.4	6	5.7	5.4	5.1	4.9	75.2	37.2	26.3	20.5	16.9	14.5	12.6	11.2	10.1	9.2	9	8.3	7.7	7.1	6.7	6.3	5.9	5.6	5.3	5	4.8	4.6	4.4	4.7	4.5	4.3	4.2	4	3.9	3.7	3.6	3.5	3.4	3.3	3.2	3.1
1031	7.3	6.8	6.4	6	5.7	5.4	5.1	4.9	4.7	4.5	4.3	4.1	4	67.2	36	25.8	20.3	16.8	14.4	12.6	11.2	10.1	9.2	8.8	8.1	7.5	7	6.6	6.2	5.9	5.5	5.3	5	4.8	4.6	4.4	4.2	4.1	3.9	3.8	3.6	3.5	3.4	3.3	3.2	3.1	3	2.9	2.9
1032	6	5.6	5.4	5.1	4.9	4.7	4.5	4.3	4.1	4	3.8	3.7	3.6	63.9	35.5	25.6	20.2	16.8	14.4	12.6	11.2	10.1	9.2	9	8.3	7.7	7.2	6.7	6.3	6	5.6	5.3	5.1	4.9	4.6	4.5	4.3	4.1	4	3.8	3.7	3.6	3.4	3.3	3.2	3.1	3.1	3	2.9
1033	4.1	3.9	3.8	3.7	3.6	3.4	3.3	3.2	3.1	3.1	3	2.9	2.8	57	34	25	19.9	16.6	14.3	12.5	11.2	10.1	9.2	9	8.3	7.7	7.2	6.7	6.3	6	5.6	5.4	5.1	4.9	4.7	4.5	4.3	4.1	4	3.8	3.7	3.6	3.5	3.4	3.3	3.2	3.1	3	2.9
1034	4	3.8	3.7	3.6	3.5	3.4	3.3	3.2	3.1	3	2.9	2.8	2.8	54.3	33.5	24.8	19.9	16.7	14.4	12.6	11.3	10.2	9.3	9	8.3	7.7	7.2	6.7	6.3	6	5.7	5.4	5.1	4.9	4.7	4.5	4.3	4.2	4	3.9	3.7	3.6	3.5	3.4	3.3	3.2	3.1	3	2.9
1035	4	3.9	3.7	3.6	3.5	3.4	3.3	3.2	3.1	3	3	2.9	2.8	55	34	25.2	20.2	16.9	14.6	12.8	11.5	10.4	9.5	9.1	8.4	7.8	7.3	6.8	6.4	6.1	5.8	5.5	5.2	5	4.8	4.6	4.4	4.2	4.1	3.9	3.8	3.7	3.6	3.5	3.3	3.3	3.2	3.1	3
1036	3.7	3.5	3.4	3.3	3.2	3.2	3.1	3	2.9	2.8	2.8	2.7	2.6	51.4	33	24.8	20	16.9	14.6	12.9	11.5	10.4	9.5	9.3	8.6	8	7.4	7	6.6	6.2	5.9	5.6	5.3	5.1	4.9	4.7	4.5	4.3	4.2	4	3.9	3.7	3.6	3.5	3.4	3.3	3.2	3.1	3
1037	3.2	3.1	3	2.9	2.9	2.8	2.7	2.7	2.6	2.6	2.5	2.4	2.4	44.5	30.5	23.6	19.3	16.4	14.3	12.6	11.4	10.3	9.4	9.1	8.5	7.9	7.4	6.9	6.5	6.2	5.9	5.6	5.3	5.1	4.9	4.7	4.5	4.3	4.2	4	3.9	3.8	3.6	3.5	3.4	3.3	3.2	3.1	3.1
1038	3.2	3.1	3.1	3	2.9	2.8	2.8	2.7	2.7	2.6	2.5	2.5	2.4	43.3	30.2	23.4	19.3	16.4	14.3	12.7	11.4	10.4	9.5	9.2	8.5	8	7.4	7	6.6	6.2	5.9	5.6	5.4	5.1	4.9	4.7	4.6	4.4	4.2	4.1	3.9	3.8	3.7	3.6	3.5	3.4	3.3	3.2	3.1
1039	3.2	3.2	3.1	3	2.9	2.9	2.8	2.7	2.7	2.6	2.6	2.5	2.5	37.1	27.4	21.9	18.3	15.7	13.8	12.3	11.2	10.2	9.4	8.8	8.1	7.6	7.2	6.7	6.4	6.1	5.8	5.5	5.3	5	4.8	4.6	4.5	4.3	4.2	4	3.9	3.8	3.7	3.5	3.4	3.3	3.3	3.2	3.1
1040	3.3	3.2	3.1	3	3	2.9	2.8	2.8	2.7	2.6	2.6	2.5	2.5	33.4	25.5	20.7	17.5	15.2	13.5	12.1	11	10	9.2	8.6	8	7.5	7.1	6.7	6.3	6	5.7	5.5	5.2	5	4.8	4.6	4.5	4.3	4.2	4	3.9	3.8	3.7	3.5	3.4	3.4	3.3	3.2	3.1
1041	3.3	3.2	3.1	3.1	3	2.9	2.9	2.8	2.7	2.7	2.6	2.6	2.5	28.3	22.6	18.9	16.2	14.3	12.7	11.5	10.5	9.7	8.9	8.3	7.8	7.3	6.9	6.5	6.2	5.9	5.6	5.4	5.2	5	4.8	4.6	4.4	4.3	4.1	4	3.9	3.8	3.6	3.5	3.4	3.3	3.3	3.2	3.1
1042	3.4	3.3	3.2	3.1	3	3	2.9	2.8	2.8	2.7	2.6	2.6	2.5	25.5	20.9	17.7	15.4	13.7	12.3	11.2	10.2	9.4	8.8	8.2	7.7	7.2	6.8	6.5	6.2	5.9	5.6	5.4	5.1	4.9	4.7	4.6	4.4	4.3	4.1	4	3.9	3.8	3.6	3.5	3.4	3.4	3.3	3.2	3.1
1043	3.4	3.3	3.2	3.1	3.1	3	2.9	2.9	2.8	2.7	2.7	2.6	2.6	23.2	19.4	16.7	14.7	13.1	11.8	10.8	9.9	9.2	8.6	8	7.5	7.1	6.7	6.4	6.1	5.8	5.6	5.3	5.1	4.9	4.7	4.6	4.4	4.3	4.1	4	3.9	3.8	3.6	3.5	3.4	3.4	3.3	3.2	3.1
1044	3.5	3.4	3.3	3.2	3.1	3.1	3	2.9	2.8	2.8	2.7	2.7	2.6	26.4	21.6	18.3	16	14.1	12.7	11.5	10.6	9.7	9	8.4	7.9	7.5	7	6.7	6.3	6	5.8	5.5	5.3	5.1	4.9	4.7	4.6	4.4	4.3	4.1	4	3.9	3.8	3.7	3.6	3.5	3.4	3.3	3.2
1045	16.4	16	13.7	12	10.7	9.6	8.8	8.1	7.5	6.9	6.5	6.1	5.8	89.5	37.7	26.2	20.3	16.7	14.2	12.4	11	9.9	9.8	9.4	8.5	7.9	7.3	6.8	6.4	6	5.6	5.3	5.1	4.8	4.6	4.4	26.2	20.3	16.7	14.2	12.4	11	9.9	9	8.2	7.6	7.1	6.6	6.2
1046	14.5	13.4	11.8	10.5	9.5	8.7	8	7.4	6.9	6.5	6.1	5.7	5.4	82.8	37.4	26.1	20.3	16.7	14.2	12.4	11	9.9	9.4	9	8.2	7.6	7.1	6.6	6.2	5.8	5.5	5.2	5	4.7	4.5	4.3	16	13.7	12	10.7	9.7	8.8	8.1	7.5	7	6.5	6.1	5.8	5.5
1047	11.9	10.6	9.6	8.8	8.1	7.5	6.9	6.5	6.1	5.8	5.5	5.2	4.9	77.7	37	26	20.3	16.7	14.2	12.4	11	9.9	9	8.6	7.9	7.4	6.9	6.4	6	5.7	5.4	5.1	4.9	4.7	4.5	4.3	7.5	7	6.5	6.1	5.8	5.5	5.2	4.9	4.7	4.5	4.3	4.1	4
1048	8.7	8	7.4	6.9	6.5	6.1	5.7	5.4	5.2	4.9	4.7	4.5	4.3	72.1	36.3	25.7	20.1	16.6	14.2	12.4	11	9.9	9	8.6	7.9	7.3	6.8	6.4	6	5.7	5.4	5.1	4.9	4.7	4.5	4.3	4.1	4	3.8	3.7	3.6	3.4	3.3	3.2	3.1	3	2.9	2.9	2.8
1049	5.9	5.6	5.3	5	4.8	4.6	4.4	4.2	4	3.9	3.8	3.6	3.5	66.2	35.4	25.3	19.9	16.5	14.1	12.4	11	9.9	9	8.5	7.9	7.3	6.8	6.4	6	5.7	5.4	5.1	4.9	4.7	4.5	4.3	4.1	3.9	3.8	3.7	3.5	3.4	3.3	3.2	3.1	3	2.9	2.9	2.8
1050	4.5	4.3	4.1	4	3.8	3.7	3.6	3.4	3.3	3.2	3.1	3	3	60.8	34.3	24.8	19.7	16.3	14	12.3	10.9	9.9	9	8.6	8	7.4	6.9	6.5	6.1	5.7	5.4	5.2	4.9	4.7	4.5	4.3	4.1	4	3.8	3.7	3.6	3.5	3.3	3.2	3.1	3.1	3	2.9	2.8
1051	3.9	3.7	3.6	3.5	3.4	3.3	3.2	3.1	3	2.9	2.8	2.8	2.7	61.2	34.6	25.1	19.9	16.5	14.2	12.4	11.1	10	9.1	8.9	8.2	7.6	7.1	6.6	6.2	5.9	5.6	5.3	5	4.8	4.6	4.4	4.2	4.1	3.9	3.8	3.6	3.5	3.4	3.3	3.2	3.1	3	2.9	2.9
1052	3.9	3.8	3.6	3.5	3.4	3.3	3.2	3.1	3	2.9	2.9	2.8	2.7	60.4	34.8	25.3	20.1	16.7	14.4	12.6	11.2	10.1	9.2	9.2	8.4	7.8	7.3	6.8	6.4	6	5.7	5.4	5.2	4.9	4.7	4.5	4.3	4.2	4	3.9	3.7	3.6	3.5	3.4	3.3	3.2	3.1	3	2.9
1053	3.9	3.8	3.7	3.6	3.4	3.3	3.2	3.1	3.1	3	2.9	2.8	2.8	61	35.3	25.7	20.4	17	14.6	12.8	11.4	10.3	9.4	10.2	9.3	8.6	7.9	7.4	6.9	6.5	6.1	5.8	5.5	5.2	5	4.8	4.6	4.4	4.2	4.1	3.9	3.8	3.7	3.5	3.4	3.3	3.2	3.1	3.1
1054	3.6	3.5	3.4	3.3	3.2	3.1	3	2.9	2.9	2.8	2.7	2.7	2.6	53.7	33.5	24.9	20	16.8	14.5	12.7	11.4	10.3	9.4	10.1	9.2	8.5	7.9	7.4	6.9	6.5	6.1	5.8	5.5	5.3	5	4.8	4.6	4.4	4.3	4.1	4	3.8	3.7	3.6	3.5	3.4	3.3	3.2	3.1
1055	3.2	3.1	3	2.9	2.8	2.8	2.7	2.6	2.6	2.5	2.5	2.4	2.4	47.1	31.4	23.9	19.4	16.4	14.3	12.6	11.3	10.3	9.4	9.2	8.5	7.9	7.4	6.9	6.5	6.2	5.9	5.6	5.3	5.1	4.8	4.6	4.5	4.3	4.1	4	3.9	3.7	3.6	3.5	3.4	3.3	3.2	3.1	3
1056	3.2	3.1	3	2.9	2.9	2.8	2.7	2.7	2.6	2.6	2.5	2.4	2.4	41.9	29.4	22.9	18.8	16.1	14	12.4	11.2	10.2	9.3	9.1	8.4	7.8	7.3	6.9	6.5	6.1	5.8	5.5	5.3	5.1	4.8	4.6	4.5	4.3	4.1	4	3.9	3.7	3.6	3.5	3.4	3.3	3.2	3.1	3.1
1057	3.2	3.1	3.1	3	2.9	2.8	2.8	2.7	2.6	2.6	2.5	2.5	2.4	39.4	28.4	22.4	18.6	15.9	13.9	12.4	11.2	10.2	9.3	8.9	8.2	7.7	7.2	6.8	6.4	6.1	5.8	5.5	5.3	5	4.8	4.6	4.5	4.3	4.1	4	3.9	3.8	3.6	3.5	3.4	3.3	3.2	3.1	3.1
1058	3.3	3.2	3.1	3	2.9	2.9	2.8	2.7	2.7	2.6	2.6	2.5	2.5	37.8	27.7	22.1	18.4	15.8	13.9	12.4	11.2	10.2	9.4	8.9	8.3	7.7	7.3	6.8	6.5	6.1	5.8	5.6	5.3	5.1	4.9	4.7	4.5	4.3	4.2	4	3.9	3.8	3.7	3.6	3.5	3.4	3.3	3.2	3.1
1059	3.3	3.2	3.1	3	3	2.9	2.8	2.8	2.7	2.6	2.6	2.5	2.5	35.5	26.6	21.5	18.1	15.6	13.8	12.3	11.1	10.2	9.4	8.7	8.1	7.6	7.1	6.7	6.4	6.1	5.8	5.5	5.3	5.1	4.9	4.7	4.5	4.3	4.2	4	3.9	3.8	3.7	3.6	3.5	3.4	3.3	3.2	3.1
1060	3.3	3.2	3.2	3.1	3	2.9	2.9	2.8	2.7	2.7	2.6	2.6	2.5	30.9	24.2	19.9	17	14.9	13.2	11.9	10.8	9.9	9.2	8.5	8	7.5	7	6.7	6.3	6	5.7	5.5	5.2	5	4.8	4.6	4.5	4.3	4.2	4	3.9	3.8	3.7	3.6	3.5	3.4	3.3	3.2	3.1
1061	3.4	3.3	3.2	3.1	3	3	2.9	2.8	2.8	2.7	2.7	2.6	2.6	28.2	22.6	18.9	16.3	14.4	12.8	11.6	10.6	9.8	9	8.4	7.9	7.4	7	6.6	6.3	6	5.7	5.5	5.2	5	4.8	4.7	4.5	4.3	4.2	4.1	3.9	3.8	3.7	3.6	3.5	3.4	3.3	3.2	3.1
1062	3.4	3.3	3.3	3.2	3.1	3	3	2.9	2.8	2.8	2.7	2.6	2.6	29.2	23.3	19.5	16.8	14.7	13.2	11.9	10.8	10	9.2	8.6	8.1	7.6	7.1	6.8	6.4	6.1	5.8	5.6	5.3	5.1	4.9	4.7	4.6	4.4	4.3	4.1	4	3.9	3.8	3.7	3.6	3.5	3.4	3.3	3.2
1063	16.5	16.4	14	12.2	10.9	9.8	8.9	8.2	7.5	7	6.5	6.1	5.8	92.5	38.6	26.6	20.5	17.2	14.6	12.6	11.2	10	9.9	9.4	8.6	7.9	7.3	6.8	6.4	6	5.6	5.3	5.1	4.8	4.6	4.4	22.8	18.3	15.3	13.2	11.6	10.4	9.4	8.6	7.9	7.3	6.8	6.4	6
1064	14.4	13.4	11.8	10.5	9.5	8.7	8	7.4	6.9	6.4	6	5.7	5.4	83.5	37.2	25.9	20.2	16.6	14.1	12.3	10.9	9.8	9.2	8.8	8.1	7.4	6.9	6.5	6.1	5.7	5.4	5.1	4.9	4.7	4.5	4.3	12.3	10.9	9.8	8.9	8.2	7.6	7	6.6	6.2	5.8	5.5	5.2	5
1065	12.1	10.8	9.7	8.9	8.1	7.5	7	6.5	6.1	5.8	5.5	5.2	4.9	76.8	36.5	25.7	20	16.5	14.1	12.3	10.9	9.8	8.9	8.5	7.8	7.3	6.8	6.3	6	5.6	5.3	5.1	4.8	4.6	4.4	4.2	4.4	4.2	4	3.9	3.7	3.6	3.5	3.3	3.2	3.1	3	3	2.9
1066	10.1	9.1	8.4	7.7	7.2	6.7	6.3	5.9	5.6	5.3	5	4.8	4.6	77.2	36.6	25.7	20.1	16.5	14.1	12.3	10.9	9.8	8.9	8.6	7.9	7.3	6.8	6.4	6	5.7	5.4	5.1	4.8	4.6	4.4	4.2	4.1	3.9	3.8	3.6	3.5	3.4	3.3	3.2	3.1	3	2.9	2.8	2.8
1067	8.6	7.9	7.3	6.8	6.4	6	5.7	5.4	5.1	4.9	4.6	4.4	4.2	71.9	35.9	25.4	19.9	16.4	14	12.2	10.9	9.8	8.9	8.7	8	7.4	6.9	6.4	6.1	5.7	5.4	5.1	4.9	4.7	4.5	4.3	4.1	3.9	3.8	3.7	3.5	3.4	3.3	3.2	3.1	3	2.9	2.8	2.8
1068	8.5	7.8	7.3	6.8	6.3	6	5.6	5.3	5.1	4.8	4.6	4.4	4.2	70.3	35.7	25.3	19.8	16.4	14	12.2	10.9	9.8	8.9	9.3	8.5	7.8	7.3	6.8	6.3	6	5.6	5.3	5.1	4.8	4.6	4.4	4.2	4.1	3.9	3.8	3.6	3.5	3.4	3.3	3.2	3.1	3	2.9	2.8
1069	8	7.4	6.9	6.5	6.1	5.7	5.4	5.2	4.9	4.7	4.5	4.3	4.1	70.4	36	25.5	20	16.5	14.1	12.4	11	9.9	9	11.9	10.6	9.6	8.7	8	7.5	6.9	6.5	6.1	5.8	5.5	5.2	4.9	4.7	4.5	4.3	4.1	4	3.8	3.7	3.6	3.4	3.3	3.2	3.1	3
1070	6.2	5.8	5.5	5.2	5	4.8	4.6	4.4	4.2	4	3.9	3.7	3.6	66.9	35.8	25.6	20.2	16.7	14.3	12.5	11.1	10	9.1	13.1	11.6	10.4	9.5	8.7	8	7.4	6.9	6.5	6.1	5.8	5.5	5.2	4.9	4.7	4.5	4.3	4.2	4	3.9	3.7	3.6	3.5	3.4	3.3	3.2
1071	4	3.8	3.7	3.6	3.4	3.3	3.2	3.1	3.1	3	2.9	2.8	2.7	63.1	35.4	25.6	20.2	16.8	14.4	12.6	11.3	10.2	9.2	12.4	11.1	10	9.2	8.4	7.8	7.3	6.8	6.4	6	5.7	5.4	5.1	4.9	4.7	4.5	4.3	4.1	4	3.8	3.7	3.6	3.5	3.4	3.3	3.2
1072	3.8	3.6	3.5	3.4	3.3	3.2	3.1	3	3	2.9	2.8	2.7	2.7	56.3	34	25	20	16.7	14.4	12.6	11.3	10.2	9.3	10.1	9.2	8.5	7.9	7.3	6.9	6.5	6.1	5.8	5.5	5.2	5	4.8	4.6	4.4	4.2	4.1	3.9	3.8	3.6	3.5	3.4	3.3	3.2	3.1	3
1073	3.3	3.2	3.1	3	2.9	2.8	2.8	2.7	2.6	2.6	2.5	2.5	2.4	50.6	32.4	24.3	19.6	16.5	14.3	12.6	11.3	10.2	9.3	9.2	8.5	7.8	7.3	6.9	6.5	6.1	5.8	5.5	5.2	5	4.8	4.6	4.4	4.2	4.1	3.9	3.8	3.7	3.6	3.4	3.3	3.2	3.2	3.1	3
1074	3.4	3.3	3.2	3.1	3	2.9	2.9	2.8	2.7	2.7	2.6	2.5	2.5	43.7	29.9	23.1	18.9	16.1	14	12.4	11.1	10.1	9.3	9	8.3	7.7	7.2	6.8	6.4	6.1	5.8	5.5	5.2	5	4.8	4.6	4.4	4.2	4.1	3.9	3.8	3.7	3.6	3.5	3.4	3.3	3.2	3.1	3
1075	3.2	3.1	3	3	2.9	2.8	2.7	2.7	2.6	2.6	2.5	2.5	2.4	41.4	29.1	22.7	18.7	16	13.9	12.4	11.1	10.1	9.3	9	8.3	7.7	7.2	6.8	6.4	6.1	5.8	5.5	5.3	5	4.8	4.6	4.4	4.3	4.1	4	3.8	3.7	3.6	3.5	3.4	3.3	3.2	3.1	3
1076	3.2	3.1	3	3	2.9	2.8	2.8	2.7	2.6	2.6	2.5	2.5	2.4	38.1	27.7	22	18.3	15.7	13.8	12.3	11.1	10.1	9.3	8.9	8.3	7.7	7.3	6.8	6.4	6.1	5.8	5.5	5.3	5.1	4.8	4.7	4.5	4.3	4.2	4	3.9	3.8	3.6	3.5	3.4	3.3	3.2	3.2	3.1
1077	3.2	3.2	3.1	3	2.9	2.9	2.8	2.7	2.7	2.6	2.6	2.5	2.4	34.9	26.2	21.1	17.8	15.4	13.5	12.1	11	10	9.2	8.7	8.1	7.6	7.1	6.7	6.4	6	5.7	5.5	5.2	5	4.8	4.6	4.5	4.3	4.1	4	3.9	3.8	3.6	3.5	3.4	3.3	3.2	3.2	3.1
1078	3.3	3.2	3.1	3	3	2.9	2.8	2.8	2.7	2.6	2.6	2.5	2.5	32.4	25	20.4	17.3	15	13.3	12	10.9	10	9.2	8.5	8	7.5	7	6.7	6.3	6	5.7	5.5	5.2	5	4.8	4.6	4.5	4.3	4.1	4	3.9	3.8	3.7	3.5	3.4	3.4	3.3	3.2	3.1
1079	3.3	3.2	3.2	3.1	3	2.9	2.9	2.8	2.7	2.7	2.6	2.6	2.5	28.9	22.9	19.1	16.4	14.4	12.9	11.6	10.6	9.7	9	8.4	7.9	7.4	7	6.6	6.2	5.9	5.7	5.4	5.2	5	4.8	4.6	4.4	4.3	4.1	4	3.9	3.8	3.7	3.6	3.5	3.4	3.3	3.2	3.1
1080	3.4	3.3	3.2	3.1	3.1	3	2.9	2.9	2.8	2.7	2.7	2.6	2.6	30	23.7	19.7	16.9	14.8	13.2	11.9	10.8	10	9.2	8.6	8	7.5	7.1	6.7	6.4	6.1	5.8	5.5	5.3	5.1	4.9	4.7	4.5	4.4	4.2	4.1	4	3.8	3.7	3.6	3.5	3.4	3.3	3.2	3.2
1081	17	17.5	14.8	12.9	11.4	10.2	9.2	8.5	7.8	7.2	6.8	6.3	6	93.6	40.9	27.7	21.2	18.3	15.4	13.3	11.7	10.4	10.3	9.8	8.9	8.2	7.6	7.1	6.6	6.2	5.8	5.5	5.2	5	4.7	4.5	19.2	16	13.7	12	10.7	9.7	8.8	8.1	7.5	7	6.5	6.1	5.8
1082	15.5	14.9	12.9	11.4	10.2	9.3	8.5	7.8	7.3	6.8	6.3	6	5.6	87.5	37.8	26.3	20.4	17.4	14.7	12.8	11.3	10.1	9.6	9.3	8.5	7.8	7.3	6.8	6.3	6	5.6	5.3	5.1	4.8	4.6	4.4	9.1	8.3	7.7	7.1	6.7	6.3	5.9	5.6	5.3	5	4.8	4.6	4.4
1083	14.1	13.3	11.7	10.5	9.5	8.6	8	7.4	6.9	6.4	6	5.7	5.4	86.1	37.7	26.2	20.4	17	14.4	12.6	11.1	10	9.4	9.2	8.4	7.7	7.2	6.7	6.3	5.9	5.6	5.3	5	4.8	4.6	4.4	7.2	6.7	6.3	5.9	5.6	5.3	5	4.8	4.6	4.4	4.2	4	3.9
1084	11.9	10.9	9.8	8.9	8.2	7.6	7	6.6	6.2	5.8	5.5	5.2	5	82.6	37.3	26	20.3	16.7	14.2	12.4	11	9.9	9.1	9	8.2	7.6	7.1	6.6	6.2	5.8	5.5	5.2	5	4.7	4.5	4.3	4.2	4	3.9	3.7	3.6	3.5	3.4	3.3	3.2	3.1	3	2.9	2.8
1085	11.1	10	9.1	8.3	7.7	7.1	6.6	6.2	5.9	5.5	5.3	5	4.8	77	36.6	25.7	20.1	16.5	14.1	12.3	10.9	9.8	8.9	9.1	8.4	7.7	7.2	6.7	6.3	5.9	5.6	5.3	5	4.8	4.6	4.4	4.2	4	3.9	3.7	3.6	3.5	3.4	3.3	3.2	3.1	3	2.9	2.8
1086	9.7	8.8	8.1	7.5	7	6.5	6.1	5.8	5.4	5.2	4.9	4.7	4.5	73.4	36.1	25.5	19.9	16.4	14	12.2	10.9	9.8	8.9	10.6	9.6	8.7	8	7.4	6.9	6.5	6.1	5.7	5.4	5.1	4.9	4.7	4.5	4.3	4.1	3.9	3.8	3.7	3.5	3.4	3.3	3.2	3.1	3	2.9
1087	6.6	6.2	5.8	5.5	5.2	5	4.7	4.5	4.3	4.2	4	3.9	3.7	69.4	35.7	25.4	19.9	16.4	14	12.3	10.9	9.8	8.9	10.1	9.2	8.4	7.7	7.2	6.7	6.3	5.9	5.6	5.3	5	4.8	4.6	4.4	4.2	4	3.9	3.7	3.6	3.5	3.4	3.3	3.2	3.1	3	2.9
1088	4.7	4.5	4.3	4.1	4	3.8	3.7	3.5	3.4	3.3	3.2	3.1	3	65.3	35.4	25.4	20	16.6	14.2	12.4	11	10	9.1	11.1	10	9.1	8.4	7.7	7.2	6.7	6.3	5.9	5.6	5.3	5.1	4.8	4.6	4.4	4.2	4.1	3.9	3.8	3.7	3.5	3.4	3.3	3.2	3.1	3
1089	4	3.8	3.7	3.6	3.5	3.3	3.2	3.2	3.1	3	2.9	2.8	2.7	61.7	35	25.3	20.1	16.7	14.3	12.5	11.2	10.1	9.2	12.8	11.4	10.2	9.3	8.6	7.9	7.3	6.9	6.4	6.1	5.7	5.4	5.2	4.9	4.7	4.5	4.3	4.2	4	3.9	3.7	3.6	3.5	3.4	3.3	3.2
1090	3.8	3.7	3.5	3.4	3.3	3.2	3.1	3	3	2.9	2.8	2.7	2.7	60	34.9	25.4	20.2	16.8	14.5	12.7	11.3	10.2	9.3	13.6	12	10.8	9.8	8.9	8.2	7.7	7.1	6.7	6.3	6	5.6	5.4	5.1	4.9	4.7	4.5	4.3	4.1	4	3.8	3.7	3.6	3.5	3.4	3.3
1091	3.6	3.5	3.4	3.3	3.2	3.1	3	2.9	2.9	2.8	2.7	2.6	2.6	52.8	33.1	24.6	19.8	16.6	14.3	12.6	11.3	10.2	9.3	10.8	9.8	9	8.3	7.7	7.2	6.8	6.4	6	5.7	5.4	5.2	4.9	4.7	4.5	4.4	4.2	4	3.9	3.8	3.6	3.5	3.4	3.3	3.2	3.1
1092	3.7	3.6	3.5	3.3	3.3	3.2	3.1	3	2.9	2.8	2.8	2.7	2.6	48.7	31.9	24.1	19.6	16.5	14.3	12.6	11.3	10.2	9.4	9.5	8.8	8.1	7.6	7.1	6.7	6.3	6	5.7	5.4	5.1	4.9	4.7	4.5	4.3	4.2	4	3.9	3.8	3.6	3.5	3.4	3.3	3.2	3.1	3.1
1093	3.3	3.3	3.2	3.1	3	2.9	2.9	2.8	2.7	2.7	2.6	2.5	2.5	46.9	31.4	24	19.5	16.5	14.4	12.7	11.4	10.3	9.5	10.5	9.6	8.9	8.2	7.7	7.2	6.7	6.4	6	5.7	5.4	5.2	5	4.8	4.6	4.4	4.2	4.1	3.9	3.8	3.7	3.6	3.5	3.4	3.3	3.2
1094	3.3	3.2	3.1	3	2.9	2.9	2.8	2.7	2.7	2.6	2.6	2.5	2.4	44.1	30.4	23.6	19.3	16.4	14.3	12.7	11.4	10.4	9.5	9.4	8.7	8.1	7.5	7.1	6.7	6.3	6	5.7	5.4	5.2	5	4.8	4.6	4.4	4.2	4.1	4	3.8	3.7	3.6	3.5	3.4	3.3	3.2	3.1
1095	3.3	3.2	3.1	3	2.9	2.9	2.8	2.7	2.7	2.6	2.6	2.5	2.5	39	28.2	22.4	18.6	15.9	14	12.4	11.2	10.2	9.4	9.2	8.5	7.9	7.4	7	6.6	6.2	5.9	5.6	5.4	5.1	4.9	4.7	4.6	4.4	4.2	4.1	3.9	3.8	3.7	3.6	3.5	3.4	3.3	3.2	3.1
1096	3.3	3.2	3.1	3	2.9	2.9	2.8	2.7	2.7	2.6	2.6	2.5	2.5	34.9	26.3	21.2	17.9	15.4	13.6	12.2	11	10.1	9.3	8.8	8.2	7.7	7.2	6.8	6.4	6.1	5.8	5.5	5.3	5.1	4.9	4.7	4.5	4.3	4.2	4	3.9	3.8	3.7	3.6	3.5	3.4	3.3	3.2	3.1
1097	3.3	3.2	3.1	3.1	3	2.9	2.9	2.8	2.7	2.7	2.6	2.6	2.5	31.1	24.3	20	17	14.9	13.2	11.9	10.8	9.9	9.2	8.5	8	7.5	7	6.6	6.3	6	5.7	5.5	5.2	5	4.8	4.6	4.5	4.3	4.2	4	3.9	3.8	3.7	3.6	3.5	3.4	3.3	3.2	3.1
1098	3.4	3.3	3.2	3.1	3.1	3	2.9	2.9	2.8	2.7	2.7	2.6	2.6	37.8	28.1	22.5	18.9	16.3	14.3	12.8	11.6	10.6	9.7	9.1	8.5	7.9	7.4	7	6.6	6.3	6	5.7	5.5	5.2	5	4.8	4.7	4.5	4.3	4.2	4	3.9	3.8	3.7	3.6	3.5	3.4	3.3	3.2
1099	20.8	27.9	24.1	19.3	16.1	13.9	12.2	10.9	9.9	9	8.3	7.7	7.1	104.4	51.7	32	23.8	21.6	17.7	15	13.1	11.6	13.3	13.2	11.7	10.5	9.5	8.7	8	7.5	7	6.5	6.1	5.8	5.5	5.2	25.9	20.4	16.9	14.4	12.6	11.2	10.1	9.2	8.5	7.8	7.3	6.8	6.4
1100	17.4	18	15.2	13.2	11.7	10.5	9.5	8.7	8	7.4	6.9	6.5	6.1	95	43.7	29.1	22.2	18.6	15.6	13.5	11.9	10.7	10.6	10.4	9.5	8.7	8	7.4	6.9	6.5	6.1	5.8	5.5	5.2	5	4.7	15.6	13.5	11.9	10.6	9.6	8.8	8.1	7.5	7	6.6	6.2	5.8	5.5
1101	15.6	15.1	13.1	11.6	10.4	9.4	8.6	8	7.4	6.9	6.5	6.1	5.7	88.5	39.3	27.2	21.1	17.6	14.9	13	11.5	10.3	9.9	9.8	9	8.2	7.6	7.1	6.6	6.2	5.9	5.6	5.3	5	4.8	4.6	6.8	6.4	6	5.7	5.4	5.1	4.9	4.7	4.5	4.3	4.1	4	3.8
1102	13.2	12.1	10.8	9.7	8.9	8.2	7.6	7	6.6	6.2	5.8	5.5	5.3	81.2	37.8	26.5	20.6	17.1	14.5	12.7	11.2	10.1	9.2	9.2	8.4	7.8	7.2	6.7	6.3	6	5.6	5.3	5.1	4.8	4.6	4.4	4.3	4.1	3.9	3.8	3.7	3.5	3.4	3.3	3.2	3.1	3	2.9	2.9
1103	10.7	9.7	8.8	8.1	7.5	7	6.5	6.2	5.8	5.5	5.2	5	4.7	74.6	36.8	26	20.3	16.8	14.3	12.5	11.1	10	9.1	9	8.3	7.7	7.1	6.7	6.3	5.9	5.6	5.3	5	4.8	4.6	4.4	4.2	4	3.9	3.8	3.6	3.5	3.4	3.3	3.2	3.1	3	2.9	2.8
1104	8.9	8.2	7.6	7	6.6	6.2	5.8	5.5	5.2	5	4.7	4.5	4.3	72.9	36.4	25.8	20.2	16.6	14.2	12.4	11	9.9	9	9.3	8.5	7.9	7.3	6.8	6.4	6	5.7	5.4	5.1	4.9	4.6	4.4	4.3	4.1	3.9	3.8	3.7	3.5	3.4	3.3	3.2	3.1	3	2.9	2.9
1105	5.3	5.1	4.8	4.6	4.4	4.2	4.1	3.9	3.8	3.7	3.5	3.4	3.3	68.3	35.8	25.5	20.1	16.6	14.2	12.4	11	9.9	9.1	9	8.3	7.6	7.1	6.6	6.2	5.9	5.6	5.3	5	4.8	4.6	4.4	4.2	4	3.9	3.8	3.6	3.5	3.4	3.3	3.2	3.1	3	2.9	2.8
1106	4	3.9	3.7	3.6	3.5	3.4	3.3	3.2	3.1	3	2.9	2.8	2.8	62.3	34.9	25.3	20	16.6	14.2	12.5	11.1	10	9.1	9	8.3	7.7	7.2	6.7	6.3	5.9	5.6	5.3	5.1	4.8	4.6	4.4	4.3	4.1	3.9	3.8	3.7	3.5	3.4	3.3	3.2	3.1	3	3	2.9
1107	4	3.8	3.7	3.6	3.5	3.4	3.3	3.2	3.1	3	2.9	2.8	2.8	60.8	34.9	25.4	20.2	16.8	14.4	12.6	11.3	10.2	9.3	11	10	9.1	8.4	7.8	7.2	6.8	6.4	6	5.7	5.4	5.1	4.9	4.7	4.5	4.3	4.1	4	3.9	3.7	3.6	3.5	3.4	3.3	3.2	3.1
1108	3.6	3.5	3.4	3.3	3.2	3.1	3	2.9	2.9	2.8	2.7	2.7	2.6	59.1	34.8	25.5	20.3	16.9	14.5	12.8	11.4	10.3	9.4	13.4	11.9	10.7	9.7	8.9	8.2	7.7	7.1	6.7	6.3	6	5.7	5.4	5.1	4.9	4.7	4.5	4.3	4.1	4	3.9	3.7	3.6	3.5	3.4	3.3
1109	4	3.9	3.8	3.6	3.5	3.4	3.3	3.2	3.1	3	3	2.9	2.8	58.6	35	25.7	20.5	17.1	14.7	12.9	11.5	10.4	9.5	14.1	12.4	11.1	10.1	9.2	8.5	7.9	7.4	6.9	6.5	6.1	5.8	5.5	5.3	5	4.8	4.6	4.4	4.3	4.1	4	3.8	3.7	3.6	3.5	3.4
1110	4	3.8	3.7	3.6	3.5	3.4	3.3	3.2	3.1	3	2.9	2.9	2.8	54.7	34.1	25.4	20.4	17.1	14.7	13	11.6	10.5	9.6	14.6	12.9	11.5	10.4	9.5	8.8	8.1	7.6	7.1	6.7	6.3	6	5.7	5.4	5.1	4.9	4.7	4.5	4.4	4.2	4	3.9	3.8	3.7	3.5	3.4
1111	4	3.8	3.7	3.6	3.5	3.4	3.3	3.2	3.1	3	3	2.9	2.8	52.4	33.5	25.2	20.3	17.1	14.8	13	11.7	10.6	9.7	13.9	12.3	11.1	10.1	9.3	8.6	8	7.4	7	6.6	6.2	5.9	5.6	5.4	5.1	4.9	4.7	4.5	4.3	4.2	4	3.9	3.8	3.7	3.5	3.4
1112	3.7	3.6	3.4	3.4	3.3	3.2	3.1	3	2.9	2.9	2.8	2.7	2.7	50.2	33	25	20.3	17.1	14.8	13.1	11.7	10.6	9.7	12.5	11.3	10.3	9.4	8.7	8.1	7.6	7.1	6.7	6.3	6	5.7	5.4	5.2	5	4.8	4.6	4.4	4.3	4.1	4	3.8	3.7	3.6	3.5	3.4
1113	3.3	3.2	3.1	3.1	3	2.9	2.8	2.8	2.7	2.7	2.6	2.5	2.5	45.2	31.1	24.1	19.8	16.8	14.6	13	11.6	10.6	9.7	10.7	9.8	9	8.4	7.8	7.3	6.9	6.5	6.2	5.9	5.6	5.3	5.1	4.9	4.7	4.5	4.4	4.2	4.1	3.9	3.8	3.7	3.6	3.5	3.4	3.3
1114	3.3	3.2	3.2	3.1	3	2.9	2.9	2.8	2.7	2.7	2.6	2.6	2.5	41.3	29.5	23.2	19.2	16.5	14.4	12.8	11.6	10.5	9.7	9.4	8.7	8.2	7.6	7.2	6.8	6.4	6.1	5.8	5.5	5.3	5.1	4.9	4.7	4.5	4.3	4.2	4	3.9	3.8	3.7	3.6	3.5	3.4	3.3	3.2
1115	3.4	3.3	3.2	3.1	3	3	2.9	2.8	2.8	2.7	2.7	2.6	2.5	38.8	28.5	22.7	18.9	16.3	14.3	12.7	11.5	10.5	9.7	9.2	8.6	8	7.5	7.1	6.7	6.3	6	5.7	5.5	5.3	5	4.8	4.7	4.5	4.3	4.2	4	3.9	3.8	3.7	3.6	3.5	3.4	3.3	3.2
1116	3.5	3.4	3.3	3.2	3.1	3	3	2.9	2.8	2.8	2.7	2.7	2.6	42.4	30.4	23.9	19.8	17	14.8	13.2	11.9	10.8	10	9.7	9	8.4	7.8	7.4	6.9	6.6	6.2	5.9	5.7	5.4	5.2	5	4.8	4.6	4.5	4.3	4.2	4	3.9	3.8	3.7	3.6	3.5	3.4	3.3
1117	22.1	31.7	27.9	21.7	17.8	15.2	13.3	11.8	10.6	9.6	8.8	8.2	7.6	107.8	55.9	33.8	25	22.6	18.4	15.6	13.6	12	16.8	16.8	14.5	12.7	11.4	10.3	9.4	8.6	8	7.4	6.9	6.5	6.1	5.8	24.9	19.9	16.6	14.3	12.6	11.2	10.2	9.3	8.5	7.9	7.4	6.9	6.5
1118	18.2	19	16	13.8	12.2	10.9	9.9	9.1	8.3	7.7	7.2	6.8	6.4	95	45	29.9	22.8	19.3	16.2	14	12.3	11	10.7	10.6	9.6	8.8	8.1	7.6	7.1	6.6	6.2	5.9	5.6	5.3	5.1	4.8	11.7	10.5	9.5	8.7	8.1	7.5	7	6.6	6.2	5.9	5.6	5.3	5
1119	16.1	15.7	13.6	12	10.8	9.8	8.9	8.2	7.6	7.1	6.7	6.3	5.9	90.6	43.2	29.1	22.3	18.7	15.8	13.7	12.1	10.8	10.4	10.3	9.4	8.6	7.9	7.4	6.9	6.5	6.1	5.8	5.5	5.2	5	4.8	4.7	4.5	4.3	4.2	4	3.9	3.7	3.6	3.5	3.4	3.3	3.2	3.1
1120	13	12.1	10.8	9.8	8.9	8.2	7.6	7.1	6.7	6.3	5.9	5.6	5.3	83.4	38.7	27.1	21.1	17.4	14.8	12.9	11.5	10.3	9.5	9.4	8.6	8	7.4	6.9	6.5	6.1	5.8	5.5	5.2	5	4.7	4.5	4.4	4.2	4	3.9	3.7	3.6	3.5	3.4	3.3	3.2	3.1	3	2.9
1121	9.1	8.4	7.7	7.2	6.7	6.3	6	5.6	5.4	5.1	4.9	4.6	4.5	76.3	37.6	26.5	20.7	17.1	14.6	12.7	11.3	10.2	9.3	9	8.3	7.7	7.2	6.7	6.3	5.9	5.6	5.3	5.1	4.8	4.6	4.4	4.3	4.1	3.9	3.8	3.7	3.5	3.4	3.3	3.2	3.1	3	3	2.9
1122	8.8	8.1	7.5	7	6.6	6.2	5.8	5.5	5.2	5	4.8	4.5	4.4	71.6	36.6	26	20.4	16.8	14.4	12.6	11.2	10.1	9.2	9.2	8.4	7.8	7.2	6.8	6.3	6	5.6	5.4	5.1	4.9	4.6	4.4	4.3	4.1	3.9	3.8	3.7	3.5	3.4	3.3	3.2	3.1	3	2.9	2.9
1123	6.8	6.4	6	5.7	5.4	5.1	4.9	4.7	4.5	4.3	4.1	4	3.8	69.4	36.4	25.9	20.4	16.8	14.4	12.6	11.2	10.1	9.2	9.8	9	8.2	7.6	7.1	6.7	6.3	5.9	5.6	5.3	5	4.8	4.6	4.4	4.2	4.1	3.9	3.8	3.6	3.5	3.4	3.3	3.2	3.1	3	2.9
1124	4.1	4	3.8	3.7	3.6	3.5	3.3	3.2	3.2	3.1	3	2.9	2.8	64.9	35.8	25.8	20.4	16.9	14.5	12.7	11.3	10.2	9.3	9.5	8.7	8	7.5	7	6.5	6.2	5.8	5.5	5.2	5	4.8	4.6	4.4	4.2	4	3.9	3.8	3.6	3.5	3.4	3.3	3.2	3.1	3	2.9
1125	4	3.9	3.7	3.6	3.5	3.4	3.3	3.2	3.1	3	2.9	2.9	2.8	62	35.5	25.8	20.4	17	14.6	12.8	11.4	10.3	9.4	10.8	9.8	9	8.3	7.7	7.2	6.7	6.3	6	5.7	5.4	5.1	4.9	4.7	4.5	4.3	4.2	4	3.9	3.7	3.6	3.5	3.4	3.3	3.2	3.1
1126	3.9	3.7	3.6	3.5	3.4	3.3	3.2	3.1	3	2.9	2.9	2.8	2.7	58.1	34.7	25.5	20.3	17	14.6	12.8	11.4	10.3	9.4	11.7	10.6	9.6	8.8	8.2	7.6	7.1	6.7	6.3	5.9	5.6	5.4	5.1	4.9	4.7	4.5	4.3	4.2	4	3.9	3.7	3.6	3.5	3.4	3.3	3.2
1127	3.9	3.8	3.7	3.5	3.4	3.3	3.2	3.1	3.1	3	2.9	2.8	2.8	55.9	34.3	25.4	20.4	17	14.7	12.9	11.5	10.4	9.5	12.6	11.3	10.2	9.4	8.6	8	7.5	7	6.6	6.2	5.9	5.6	5.3	5.1	4.9	4.7	4.5	4.3	4.1	4	3.9	3.7	3.6	3.5	3.4	3.3
1128	4	3.8	3.7	3.6	3.5	3.4	3.3	3.2	3.1	3	2.9	2.9	2.8	53.3	33.7	25.2	20.3	17.1	14.7	13	11.6	10.5	9.6	13.2	11.8	10.7	9.7	8.9	8.3	7.7	7.2	6.8	6.4	6.1	5.8	5.5	5.2	5	4.8	4.6	4.4	4.2	4.1	4	3.8	3.7	3.6	3.5	3.4
1129	3.4	3.3	3.2	3.2	3.1	3	2.9	2.8	2.8	2.7	2.7	2.6	2.5	51.9	33.4	25.2	20.4	17.1	14.8	13.1	11.7	10.6	9.7	12.1	11	10	9.2	8.5	7.9	7.4	6.9	6.5	6.2	5.9	5.6	5.3	5.1	4.9	4.7	4.5	4.3	4.2	4	3.9	3.8	3.7	3.5	3.4	3.3
1130	3.4	3.3	3.2	3.1	3.1	3	2.9	2.8	2.8	2.7	2.7	2.6	2.5	52.2	33.8	25.5	20.6	17.3	15	13.2	11.9	10.7	9.8	13.8	12.3	11.1	10.1	9.3	8.6	8	7.5	7	6.6	6.3	6	5.7	5.4	5.2	4.9	4.7	4.6	4.4	4.2	4.1	4	3.8	3.7	3.6	3.5
1131	3.6	3.5	3.4	3.3	3.2	3.1	3.1	3	2.9	2.8	2.8	2.7	2.7	49.4	32.9	25.1	20.4	17.3	15	13.2	11.9	10.8	9.9	11	10.1	9.3	8.6	8	7.5	7	6.6	6.3	6	5.7	5.4	5.2	5	4.8	4.6	4.4	4.3	4.1	4	3.9	3.7	3.6	3.5	3.4	3.3
1132	3.6	3.5	3.4	3.3	3.2	3.1	3	2.9	2.9	2.8	2.7	2.7	2.6	44	30.8	24	19.8	16.8	14.7	13	11.7	10.7	9.8	9.7	9	8.4	7.8	7.3	6.9	6.5	6.2	5.9	5.6	5.4	5.1	4.9	4.7	4.6	4.4	4.2	4.1	4	3.8	3.7	3.6	3.5	3.4	3.3	3.2
1133	3.4	3.3	3.3	3.2	3.1	3	2.9	2.9	2.8	2.7	2.7	2.6	2.6	45.9	31.8	24.7	20.3	17.2	15	13.3	12	10.9	10	9.9	9.1	8.5	7.9	7.4	7	6.6	6.3	6	5.7	5.4	5.2	5	4.8	4.6	4.5	4.3	4.2	4	3.9	3.8	3.7	3.6	3.5	3.4	3.3
1134	3.5	3.4	3.3	3.2	3.1	3	3	2.9	2.8	2.8	2.7	2.7	2.6	47.1	32.5	25.2	20.6	17.6	15.3	13.6	12.2	11.1	10.1	10	9.2	8.6	8	7.5	7.1	6.7	6.4	6.1	5.8	5.5	5.3	5.1	4.9	4.7	4.5	4.4	4.2	4.1	3.9	3.8	3.7	3.6	3.5	3.4	3.3
1135	20.2	28	23.5	19.2	16.2	14.1	12.5	11.2	10.1	9.3	8.6	7.9	7.4	103.8	53.3	33.5	25	22.8	18.7	15.9	13.8	12.2	14	13.7	12.1	10.9	9.9	9.1	8.4	7.8	7.3	6.8	6.4	6.1	5.8	5.5	15.8	13.8	12.2	11	10	9.1	8.4	7.8	7.3	6.9	6.5	6.1	5.8
1136	15.3	15.2	13.3	11.8	10.6	9.7	8.9	8.2	7.6	7.1	6.7	6.3	6	90.2	42.8	29.3	22.7	19.4	16.4	14.2	12.5	11.2	10.8	10.3	9.4	8.7	8	7.5	7	6.6	6.2	5.9	5.6	5.3	5.1	4.9	5.3	5.1	4.9	4.7	4.5	4.3	4.1	4	3.9	3.7	3.6	3.5	3.4
1137	16.6	16.4	14.1	12.5	11.2	10.1	9.2	8.5	7.9	7.3	6.9	6.5	6.1	91.4	45.1	30.2	23.1	19.6	16.4	14.2	12.5	11.2	10.8	10.7	9.8	8.9	8.3	7.7	7.2	6.7	6.3	6	5.7	5.4	5.1	4.9	4.8	4.6	4.4	4.2	4.1	3.9	3.8	3.7	3.6	3.5	3.3	3.2	3.2
1138	10.5	9.7	8.9	8.2	7.7	7.1	6.7	6.3	6	5.6	5.4	5.1	4.9	81.4	39.1	27.5	21.5	18	15.3	13.3	11.8	10.6	9.8	9.4	8.7	8	7.5	7	6.5	6.2	5.8	5.5	5.3	5	4.8	4.6	4.4	4.2	4.1	3.9	3.8	3.7	3.6	3.4	3.3	3.2	3.1	3.1	3
1139	8.4	7.8	7.3	6.8	6.4	6	5.7	5.4	5.2	4.9	4.7	4.5	4.3	76.1	38.1	26.9	21.1	17.4	14.8	13	11.5	10.4	9.4	9.1	8.4	7.8	7.2	6.8	6.4	6	5.7	5.4	5.1	4.9	4.7	4.5	4.3	4.2	4	3.9	3.7	3.6	3.5	3.4	3.3	3.2	3.1	3	2.9
1140	8.8	8.1	7.5	7	6.6	6.2	5.9	5.5	5.3	5	4.8	4.6	4.4	73	37.3	26.4	20.7	17.1	14.6	12.8	11.4	10.2	9.3	9.3	8.5	7.9	7.3	6.8	6.4	6.1	5.7	5.4	5.2	4.9	4.7	4.5	4.3	4.2	4	3.9	3.7	3.6	3.5	3.4	3.3	3.2	3.1	3	2.9
1141	7.8	7.2	6.8	6.4	6	5.7	5.4	5.1	4.9	4.7	4.5	4.3	4.1	74.4	37.5	26.6	20.8	17.2	14.7	12.8	11.4	10.3	9.3	10.9	9.9	9	8.3	7.7	7.2	6.7	6.3	6	5.6	5.4	5.1	4.9	4.6	4.5	4.3	4.1	4	3.8	3.7	3.6	3.4	3.3	3.2	3.1	3.1
1142	6.3	5.9	5.6	5.4	5.1	4.9	4.7	4.5	4.3	4.1	4	3.8	3.7	68.9	36.9	26.4	20.8	17.2	14.7	12.9	11.5	10.3	9.4	12.3	11	10	9.1	8.4	7.8	7.3	6.8	6.4	6	5.7	5.4	5.2	4.9	4.7	4.5	4.3	4.2	4	3.9	3.7	3.6	3.5	3.4	3.3	3.2
1143	4.1	4	3.8	3.7	3.6	3.5	3.4	3.3	3.2	3.1	3	2.9	2.9	62.7	35.8	26	20.6	17.2	14.7	12.9	11.5	10.4	9.5	12.6	11.3	10.2	9.3	8.6	7.9	7.4	6.9	6.5	6.1	5.8	5.5	5.3	5	4.8	4.6	4.4	4.2	4.1	3.9	3.8	3.7	3.6	3.4	3.3	3.2
1144	4.1	4	3.9	3.7	3.6	3.5	3.4	3.3	3.2	3.1	3	2.9	2.9	62.9	36.2	26.3	20.9	17.4	14.9	13.1	11.7	10.5	9.6	13.6	12.1	10.9	9.9	9.1	8.4	7.8	7.3	6.8	6.4	6.1	5.7	5.5	5.2	5	4.8	4.6	4.4	4.2	4.1	3.9	3.8	3.7	3.5	3.4	3.3
1145	4.2	4	3.9	3.8	3.6	3.5	3.4	3.3	3.2	3.1	3.1	3	2.9	60.7	35.9	26.3	20.9	17.5	15	13.2	11.8	10.6	9.7	16.1	14	12.4	11.1	10.1	9.3	8.6	7.9	7.4	7	6.5	6.2	5.9	5.6	5.3	5.1	4.9	4.7	4.5	4.3	4.1	4	3.9	3.7	3.6	3.5
1146	4	3.9	3.7	3.6	3.5	3.4	3.3	3.2	3.1	3.1	3	2.9	2.8	57.4	35.2	26	20.8	17.4	15	13.2	11.8	10.7	9.7	16.2	14.1	12.5	11.2	10.2	9.3	8.6	8	7.5	7	6.6	6.2	5.9	5.6	5.4	5.1	4.9	4.7	4.5	4.3	4.2	4	3.9	3.8	3.7	3.5
1147	3.8	3.7	3.6	3.4	3.3	3.3	3.2	3.1	3	2.9	2.9	2.8	2.7	52.3	33.7	25.3	20.5	17.2	14.9	13.1	11.8	10.7	9.7	15.5	13.6	12.2	11	10	9.2	8.5	7.9	7.4	7	6.6	6.2	5.9	5.6	5.3	5.1	4.9	4.7	4.5	4.3	4.2	4	3.9	3.8	3.7	3.6
1148	3.7	3.6	3.5	3.4	3.3	3.2	3.1	3.1	3	2.9	2.8	2.8	2.7	52.2	33.8	25.5	20.7	17.4	15.1	13.3	11.9	10.8	9.9	13.9	12.4	11.2	10.2	9.4	8.7	8.1	7.5	7.1	6.7	6.3	6	5.7	5.4	5.2	5	4.8	4.6	4.4	4.3	4.1	4	3.8	3.7	3.6	3.5
1149	3.9	3.8	3.7	3.6	3.5	3.4	3.3	3.2	3.1	3	3	2.9	2.8	53.4	34.4	26	21	17.7	15.3	13.5	12.1	10.9	10	14.5	12.9	11.6	10.5	9.7	8.9	8.3	7.8	7.3	6.9	6.5	6.1	5.8	5.6	5.3	5.1	4.9	4.7	4.5	4.4	4.2	4.1	3.9	3.8	3.7	3.6
1150	3.9	3.7	3.6	3.5	3.4	3.3	3.2	3.2	3.1	3	2.9	2.9	2.8	50.1	33.4	25.5	20.7	17.5	15.2	13.5	12.1	10.9	10	12.8	11.5	10.5	9.7	8.9	8.3	7.8	7.3	6.9	6.5	6.2	5.9	5.6	5.3	5.1	4.9	4.7	4.5	4.4	4.2	4.1	4	3.8	3.7	3.6	3.5
1151	3.8	3.7	3.6	3.5	3.4	3.3	3.2	3.1	3.1	3	2.9	2.8	2.8	50.4	33.7	25.8	21	17.7	15.4	13.6	12.2	11.1	10.1	12.2	11.1	10.2	9.4	8.7	8.1	7.6	7.2	6.8	6.4	6.1	5.8	5.5	5.3	5.1	4.9	4.7	4.5	4.4	4.2	4.1	3.9	3.8	3.7	3.6	3.5
1152	4	3.8	3.7	3.6	3.5	3.4	3.3	3.2	3.2	3.1	3	2.9	2.9	54.1	35.3	26.7	21.7	18.6	16.1	14.2	12.7	11.5	10.5	13.8	12.4	11.2	10.3	9.5	8.8	8.2	7.7	7.2	6.8	6.5	6.2	5.9	5.6	5.4	5.1	4.9	4.7	4.6	4.4	4.3	4.1	4	3.9	3.7	3.6
1153	19	25.4	21	17.5	15.1	13.3	11.9	10.7	9.8	9	8.4	7.8	7.3	100.8	52.4	33.6	25.3	22.9	18.9	16.1	14	12.5	13.5	13	11.6	10.5	9.6	8.9	8.2	7.7	7.2	6.8	6.4	6.1	5.8	5.5	9.2	8.5	7.9	7.4	7	6.6	6.2	5.9	5.6	5.3	5.1	4.9	4.7
1154	16.4	16.8	14.6	12.9	11.5	10.4	9.5	8.8	8.1	7.6	7.1	6.7	6.3	92.5	46.4	31.1	23.8	20.5	17.2	14.9	13.1	11.7	11.3	10.9	9.9	9.1	8.4	7.8	7.3	6.9	6.5	6.1	5.8	5.5	5.3	5	5	4.7	4.6	4.4	4.2	4.1	3.9	3.8	3.7	3.6	3.5	3.4	3.3
1155	14.5	13.9	12.3	11.1	10.1	9.2	8.5	7.9	7.4	6.9	6.5	6.2	5.8	86.2	41.6	29	22.5	19.2	16.3	14.1	12.5	11.2	10.5	10.2	9.3	8.6	8	7.5	7	6.6	6.2	5.9	5.6	5.3	5.1	4.9	4.7	4.5	4.3	4.1	4	3.9	3.7	3.6	3.5	3.4	3.3	3.2	3.1
1156	11.4	10.6	9.7	8.9	8.2	7.6	7.1	6.7	6.3	6	5.7	5.4	5.1	82	39.8	28	21.9	18.5	15.7	13.7	12.1	10.9	10	9.7	8.9	8.2	7.6	7.1	6.7	6.3	6	5.7	5.4	5.1	4.9	4.7	4.5	4.3	4.2	4	3.9	3.8	3.6	3.5	3.4	3.3	3.2	3.1	3
1157	7.4	6.9	6.5	6.1	5.8	5.5	5.2	5	4.8	4.6	4.4	4.2	4.1	73.2	38.1	27.1	21.3	17.8	15.2	13.3	11.8	10.6	9.7	9.2	8.5	7.9	7.3	6.9	6.5	6.1	5.8	5.5	5.2	5	4.8	4.6	4.4	4.2	4.1	3.9	3.8	3.7	3.5	3.4	3.3	3.2	3.1	3	3
1158	7.3	6.8	6.4	6.1	5.7	5.5	5.2	5	4.7	4.5	4.4	4.2	4	70.6	37.2	26.6	20.9	17.3	14.8	12.9	11.5	10.4	9.4	9.2	8.5	7.9	7.3	6.9	6.4	6.1	5.7	5.5	5.2	5	4.7	4.5	4.4	4.2	4	3.9	3.8	3.6	3.5	3.4	3.3	3.2	3.1	3	2.9
1159	8.1	7.5	7	6.6	6.2	5.9	5.6	5.3	5	4.8	4.6	4.4	4.2	73.9	37.8	26.8	21	17.4	14.9	13	11.5	10.4	9.5	11	10	9.1	8.4	7.8	7.2	6.8	6.4	6	5.7	5.4	5.2	4.9	4.7	4.5	4.3	4.2	4	3.9	3.7	3.6	3.5	3.4	3.3	3.2	3.1
1160	6.6	6.2	5.9	5.6	5.3	5.1	4.8	4.6	4.4	4.3	4.1	4	3.8	69.8	37.4	26.8	21.1	17.4	14.9	13.1	11.6	10.5	9.5	12.4	11.1	10	9.2	8.4	7.8	7.3	6.8	6.4	6.1	5.8	5.5	5.2	5	4.8	4.6	4.4	4.2	4	3.9	3.8	3.6	3.5	3.4	3.3	3.2
1161	6.7	6.3	6	5.7	5.4	5.2	4.9	4.7	4.5	4.3	4.2	4	3.9	68.2	37.4	26.9	21.2	17.6	15.1	13.2	11.7	10.6	9.6	15.8	13.7	12.1	10.9	9.9	9.1	8.4	7.8	7.3	6.8	6.4	6.1	5.7	5.5	5.2	5	4.8	4.6	4.4	4.2	4.1	3.9	3.8	3.7	3.5	3.4
1162	5.1	4.9	4.7	4.5	4.3	4.2	4	3.9	3.7	3.6	3.5	3.4	3.3	65.9	37.1	26.9	21.3	17.7	15.1	13.3	11.8	10.7	9.7	16.7	14.5	12.8	11.4	10.3	9.4	8.7	8.1	7.5	7	6.6	6.2	5.9	5.6	5.4	5.1	4.9	4.7	4.5	4.3	4.2	4	3.9	3.7	3.6	3.5
1163	4.1	4	3.9	3.7	3.6	3.5	3.4	3.3	3.2	3.1	3	3	2.9	63.2	36.7	26.8	21.3	17.7	15.2	13.3	11.9	10.7	9.8	17.9	15.3	13.4	12	10.8	9.8	9	8.4	7.8	7.3	6.8	6.4	6.1	5.8	5.5	5.3	5	4.8	4.6	4.4	4.3	4.1	4	3.8	3.7	3.6
1164	4.1	3.9	3.8	3.7	3.6	3.5	3.4	3.3	3.2	3.1	3	2.9	2.9	60.2	36.1	26.6	21.2	17.7	15.2	13.4	12	10.8	9.9	18	15.5	13.6	12.1	10.9	10	9.1	8.5	7.9	7.4	6.9	6.5	6.2	5.9	5.6	5.3	5.1	4.9	4.7	4.5	4.3	4.2	4	3.9	3.8	3.6
1165	3.6	3.5	3.4	3.3	3.2	3.1	3.1	3	2.9	2.8	2.8	2.7	2.6	54.7	34.6	25.9	20.8	17.5	15.1	13.3	11.9	10.8	9.8	15.8	13.8	12.3	11.1	10.1	9.3	8.6	8	7.5	7	6.6	6.3	5.9	5.7	5.4	5.2	4.9	4.7	4.6	4.4	4.2	4.1	3.9	3.8	3.7	3.6
1166	3.3	3.2	3.1	3.1	3	2.9	2.8	2.8	2.7	2.6	2.6	2.5	2.5	52.8	34.1	25.7	20.8	17.5	15.1	13.4	12	10.8	9.9	14.5	12.9	11.6	10.5	9.6	8.9	8.3	7.7	7.2	6.8	6.4	6.1	5.8	5.5	5.3	5.1	4.9	4.7	4.5	4.3	4.2	4	3.9	3.8	3.7	3.5
1167	3.7	3.6	3.5	3.4	3.3	3.2	3.2	3.1	3	2.9	2.9	2.8	2.7	54	34.7	26.1	21.1	17.8	15.4	13.5	12.1	11	10	14.9	13.2	11.8	10.8	9.8	9.1	8.4	7.9	7.4	6.9	6.6	6.2	5.9	5.6	5.4	5.1	4.9	4.7	4.6	4.4	4.2	4.1	4	3.8	3.7	3.6
1168	4.1	4	3.8	3.7	3.6	3.5	3.4	3.3	3.2	3.2	3.1	3	2.9	54	34.9	26.3	21.3	18.3	15.8	13.9	12.4	11.2	10.3	14.9	13.2	11.9	10.8	9.9	9.1	8.5	7.9	7.4	7	6.6	6.3	6	5.7	5.4	5.2	5	4.8	4.6	4.4	4.3	4.1	4	3.9	3.7	3.6
1169	4.1	4	3.8	3.7	3.6	3.5	3.4	3.3	3.2	3.2	3.1	3	2.9	52.9	34.7	26.3	21.3	18.1	15.6	13.8	12.4	11.2	10.2	13.3	12	10.9	10	9.2	8.6	8	7.5	7.1	6.7	6.3	6	5.7	5.5	5.2	5	4.8	4.6	4.5	4.3	4.2	4	3.9	3.8	3.7	3.6
1170	4.2	4.1	4	3.8	3.7	3.6	3.5	3.4	3.3	3.2	3.2	3.1	3	58.7	36.9	27.6	22.2	19.2	16.5	14.5	12.9	11.7	10.7	17.8	15.5	13.7	12.3	11.2	10.2	9.4	8.8	8.2	7.7	7.2	6.8	6.5	6.1	5.8	5.6	5.3	5.1	4.9	4.7	4.6	4.4	4.2	4.1	4	3.9
1171	15	17.1	14.8	13.1	11.8	10.7	9.8	9	8.4	7.8	7.3	6.9	6.5	92.4	46.9	31.9	24.5	22.6	18.7	16.1	14.1	12.5	12.3	11.4	10.4	9.5	8.8	8.2	7.7	7.2	6.8	6.4	6.1	5.8	5.5	5.3	5.1	4.9	4.7	4.5	4.3	4.2	4	3.9	3.8	3.7	3.6	3.5	3.4
1172	15.3	15.2	13.4	12	10.9	9.9	9.1	8.5	7.9	7.4	6.9	6.5	6.2	90.1	45.8	31.2	24	21.8	18.2	15.6	13.7	12.2	11.8	11.2	10.2	9.4	8.7	8.1	7.5	7.1	6.7	6.3	6	5.7	5.4	5.2	5	4.8	4.6	4.4	4.2	4.1	4	3.8	3.7	3.6	3.5	3.4	3.3
1173	12.5	12	10.8	9.9	9.1	8.4	7.8	7.3	6.9	6.5	6.1	5.8	5.5	83.6	41.1	29	22.7	19.5	16.5	14.3	12.7	11.4	10.7	10.1	9.3	8.6	8	7.5	7	6.6	6.2	5.9	5.6	5.4	5.1	4.9	4.7	4.5	4.3	4.2	4	3.9	3.8	3.7	3.5	3.4	3.3	3.2	3.2
1174	13.4	12.7	11.4	10.3	9.4	8.7	8.1	7.5	7.1	6.6	6.3	5.9	5.6	83.6	40.7	28.6	22.4	19.2	16.3	14.1	12.5	11.2	10.6	10.4	9.5	8.7	8.1	7.6	7.1	6.7	6.3	6	5.7	5.4	5.1	4.9	4.7	4.5	4.4	4.2	4	3.9	3.8	3.7	3.5	3.4	3.3	3.2	3.1
1175	9.5	8.7	8.1	7.5	7.1	6.6	6.3	5.9	5.6	5.3	5.1	4.9	4.7	78.3	39.4	27.9	21.8	18.7	15.9	13.8	12.2	11	10	9.7	8.9	8.2	7.7	7.2	6.7	6.3	6	5.7	5.4	5.2	4.9	4.7	4.5	4.4	4.2	4	3.9	3.8	3.6	3.5	3.4	3.3	3.2	3.1	3
1176	6.5	6.1	5.8	5.5	5.3	5	4.8	4.6	4.4	4.2	4.1	3.9	3.8	70	37.5	26.8	21.1	17.9	15.3	13.3	11.8	10.6	9.7	9.4	8.6	8	7.4	7	6.5	6.2	5.8	5.5	5.3	5	4.8	4.6	4.4	4.3	4.1	3.9	3.8	3.7	3.6	3.5	3.3	3.2	3.2	3.1	3
1177	7.6	7.1	6.6	6.3	5.9	5.6	5.3	5.1	4.9	4.7	4.5	4.3	4.1	71.7	37.8	26.9	21.2	17.6	15	13.1	11.7	10.5	9.6	10.2	9.3	8.6	7.9	7.4	6.9	6.5	6.1	5.8	5.5	5.3	5	4.8	4.6	4.4	4.2	4.1	3.9	3.8	3.7	3.5	3.4	3.3	3.2	3.1	3.1
1178	8.3	7.7	7.2	6.8	6.4	6	5.7	5.4	5.2	5	4.7	4.5	4.4	71.4	38	27.1	21.4	17.7	15.1	13.2	11.8	10.6	9.7	14.1	12.5	11.2	10.1	9.3	8.5	7.9	7.4	6.9	6.5	6.1	5.8	5.5	5.3	5	4.8	4.6	4.4	4.2	4.1	3.9	3.8	3.7	3.6	3.5	3.4
1179	7.9	7.3	6.9	6.5	6.1	5.8	5.5	5.3	5	4.8	4.6	4.4	4.3	70.8	38.1	27.3	21.5	17.8	15.3	13.4	11.9	10.7	9.8	16.6	14.4	12.7	11.4	10.3	9.4	8.7	8	7.5	7	6.6	6.2	5.9	5.6	5.3	5.1	4.9	4.7	4.5	4.3	4.1	4	3.9	3.7	3.6	3.5
1180	5.2	5	4.8	4.6	4.4	4.2	4.1	3.9	3.8	3.7	3.6	3.5	3.4	66.4	37.4	27.1	21.4	17.8	15.3	13.4	11.9	10.8	9.8	16.5	14.3	12.7	11.4	10.3	9.4	8.7	8.1	7.5	7	6.6	6.3	5.9	5.6	5.4	5.1	4.9	4.7	4.5	4.3	4.2	4	3.9	3.8	3.6	3.5
1181	5.1	4.9	4.7	4.5	4.4	4.2	4.1	3.9	3.8	3.7	3.6	3.5	3.4	64.5	37.2	27.1	21.5	17.9	15.4	13.5	12	10.8	9.9	19.4	16.4	14.3	12.6	11.3	10.3	9.4	8.7	8.1	7.5	7.1	6.7	6.3	6	5.7	5.4	5.2	5	4.8	4.6	4.4	4.2	4.1	3.9	3.8	3.7
1182	3.9	3.8	3.7	3.6	3.5	3.4	3.3	3.2	3.1	3	2.9	2.9	2.8	59.3	35.9	26.5	21.2	17.7	15.3	13.4	12	10.8	9.9	16.5	14.3	12.7	11.4	10.4	9.5	8.8	8.1	7.6	7.1	6.7	6.3	6	5.7	5.4	5.2	5	4.8	4.6	4.4	4.3	4.1	4	3.8	3.7	3.6
1183	3.9	3.8	3.7	3.6	3.5	3.4	3.3	3.2	3.1	3	3	2.9	2.8	57.6	35.6	26.5	21.2	17.8	15.3	13.5	12.1	10.9	10	17.5	15.1	13.3	11.9	10.8	9.9	9.1	8.4	7.9	7.4	6.9	6.5	6.2	5.9	5.6	5.3	5.1	4.9	4.7	4.5	4.4	4.2	4.1	3.9	3.8	3.7
1184	3.6	3.5	3.4	3.3	3.2	3.1	3.1	3	2.9	2.8	2.8	2.7	2.6	54.8	34.9	26.2	21.1	17.8	15.4	13.6	12.1	11	10	16.6	14.4	12.8	11.5	10.5	9.6	8.9	8.3	7.7	7.2	6.8	6.4	6.1	5.8	5.5	5.3	5.1	4.9	4.7	4.5	4.3	4.2	4	3.9	3.8	3.7
1185	3.8	3.7	3.6	3.5	3.4	3.3	3.2	3.1	3	2.9	2.9	2.8	2.7	54.2	34.8	26.2	21.2	17.8	15.4	13.6	12.2	11	10.1	15.2	13.4	12	10.9	10	9.2	8.5	8	7.5	7	6.6	6.3	6	5.7	5.4	5.2	5	4.8	4.6	4.4	4.3	4.1	4	3.9	3.7	3.6
1186	4.2	4	3.9	3.8	3.7	3.6	3.5	3.4	3.3	3.2	3.1	3	3	55	35.3	26.6	21.4	18.5	15.9	14	12.5	11.3	10.3	13.7	12.3	11.1	10.2	9.4	8.7	8.1	7.6	7.1	6.7	6.4	6.1	5.8	5.5	5.3	5.1	4.8	4.7	4.5	4.3	4.2	4	3.9	3.8	3.7	3.6
1187	4.1	4	3.8	3.7	3.6	3.5	3.4	3.3	3.2	3.2	3.1	3	2.9	53.8	35	26.5	21.4	18.3	15.8	13.9	12.5	11.3	10.3	12.1	11	10.1	9.3	8.6	8	7.5	7.1	6.7	6.4	6	5.8	5.5	5.3	5	4.8	4.7	4.5	4.3	4.2	4.1	3.9	3.8	3.7	3.6	3.5
1188	4.2	4.1	4	3.9	3.7	3.6	3.5	3.4	3.3	3.3	3.2	3.1	3	57.9	36.6	27.4	22.1	19.3	16.5	14.5	12.9	11.7	10.7	14	12.6	11.4	10.4	9.6	8.9	8.3	7.8	7.3	6.9	6.5	6.2	5.9	5.6	5.4	5.2	5	4.8	4.6	4.4	4.3	4.1	4	3.9	3.8	3.6
1189	17.3	20.7	17.5	15.2	13.5	12.1	11	10.1	9.3	8.6	8	7.5	7.1	94.4	50.1	33.5	25.6	23.4	19.4	16.6	14.5	12.9	12.9	12.1	11	10.1	9.3	8.6	8	7.5	7.1	6.7	6.4	6	5.8	5.5	5.3	5	4.8	4.7	4.5	4.3	4.2	4	3.9	3.8	3.7	3.6	3.5
1190	13.1	13	11.7	10.6	9.7	9	8.4	7.8	7.3	6.9	6.5	6.2	5.9	88	45	31.2	24.2	21.1	17.7	15.3	13.5	12.1	11.7	10.8	9.9	9.1	8.5	7.9	7.4	7	6.6	6.3	5.9	5.7	5.4	5.2	5	4.8	4.6	4.4	4.3	4.1	4	3.8	3.7	3.6	3.5	3.4	3.3
1191	13.8	13.5	12	10.9	10	9.2	8.5	7.9	7.4	7	6.6	6.2	5.9	86.3	43.6	30.3	23.6	20.5	17.3	15	13.2	11.9	11.4	10.9	10	9.2	8.5	7.9	7.4	7	6.6	6.2	5.9	5.6	5.4	5.1	4.9	4.7	4.5	4.4	4.2	4.1	3.9	3.8	3.7	3.6	3.5	3.4	3.3
1192	11.7	11	10	9.2	8.5	7.9	7.4	6.9	6.5	6.2	5.9	5.6	5.3	81	40.8	28.9	22.6	19.7	16.7	14.5	12.8	11.5	10.7	10.4	9.5	8.8	8.1	7.6	7.1	6.7	6.3	6	5.7	5.4	5.2	5	4.8	4.6	4.4	4.2	4.1	4	3.8	3.7	3.6	3.5	3.4	3.3	3.2
1193	10.3	9.4	8.7	8.1	7.5	7.1	6.6	6.3	5.9	5.6	5.4	5.1	4.9	78.3	39.9	28.3	22.1	19.3	16.3	14.2	12.6	11.3	10.4	10.1	9.3	8.6	8	7.4	7	6.6	6.2	5.9	5.6	5.3	5.1	4.9	4.7	4.5	4.3	4.2	4	3.9	3.7	3.6	3.5	3.4	3.3	3.2	3.1
1194	6.7	6.3	5.9	5.6	5.4	5.1	4.9	4.7	4.5	4.3	4.2	4	3.9	71.7	38.2	27.3	21.5	18.6	15.8	13.7	12.2	10.9	9.9	9.6	8.8	8.2	7.6	7.1	6.7	6.3	6	5.7	5.4	5.1	4.9	4.7	4.5	4.3	4.2	4	3.9	3.8	3.6	3.5	3.4	3.3	3.2	3.1	3
1195	4.3	4.1	4	3.9	3.7	3.6	3.5	3.4	3.3	3.2	3.1	3	2.9	66.8	37	26.7	21.1	17.5	15	13.1	11.7	10.6	9.6	9.2	8.5	7.9	7.3	6.9	6.5	6.1	5.8	5.5	5.2	5	4.8	4.6	4.4	4.2	4.1	3.9	3.8	3.7	3.6	3.4	3.3	3.2	3.2	3.1	3
1196	5.4	5.2	5	4.7	4.6	4.4	4.2	4.1	3.9	3.8	3.7	3.5	3.4	68.2	37.6	27.1	21.4	17.7	15.2	13.3	11.8	10.7	9.7	10.3	9.4	8.7	8	7.5	7	6.6	6.2	5.9	5.6	5.3	5.1	4.9	4.7	4.5	4.3	4.2	4	3.9	3.7	3.6	3.5	3.4	3.3	3.2	3.1
1197	7	6.6	6.2	5.9	5.6	5.4	5.1	4.9	4.7	4.5	4.3	4.2	4	69.9	38.2	27.5	21.7	18	15.4	13.5	12	10.8	9.8	15	13.2	11.7	10.6	9.7	8.9	8.2	7.7	7.2	6.8	6.4	6	5.7	5.4	5.2	5	4.8	4.6	4.4	4.2	4.1	3.9	3.8	3.7	3.6	3.5
1198	4.4	4.3	4.1	4	3.8	3.7	3.6	3.5	3.4	3.3	3.2	3.1	3	64.7	37.2	27.1	21.5	17.9	15.3	13.4	12	10.8	9.9	14.8	13.1	11.7	10.6	9.7	8.9	8.2	7.7	7.2	6.8	6.4	6	5.7	5.5	5.2	5	4.8	4.6	4.4	4.2	4.1	4	3.8	3.7	3.6	3.5
1199	4.4	4.2	4.1	3.9	3.8	3.7	3.6	3.4	3.3	3.3	3.2	3.1	3	63.1	37	27	21.5	17.9	15.4	13.5	12.1	10.9	9.9	15.3	13.4	12	10.8	9.9	9.1	8.4	7.8	7.3	6.9	6.5	6.2	5.8	5.6	5.3	5.1	4.9	4.7	4.5	4.3	4.2	4	3.9	3.8	3.6	3.5
1200	4	3.9	3.8	3.7	3.6	3.5	3.4	3.3	3.2	3.1	3	2.9	2.9	62.4	37	27.1	21.6	18	15.5	13.6	12.1	11	10	18.3	15.7	13.8	12.3	11.1	10.1	9.3	8.6	8	7.5	7	6.6	6.3	5.9	5.7	5.4	5.2	4.9	4.7	4.5	4.4	4.2	4.1	3.9	3.8	3.7
1201	4	3.8	3.7	3.6	3.5	3.4	3.3	3.2	3.1	3.1	3	2.9	2.8	62.6	37.3	27.3	21.8	18.5	15.9	13.9	12.4	11.2	10.2	18.4	15.8	13.8	12.3	11.1	10.2	9.3	8.6	8	7.5	7.1	6.7	6.3	6	5.7	5.4	5.2	5	4.8	4.6	4.4	4.3	4.1	4	3.8	3.7
1202	3.6	3.5	3.4	3.3	3.2	3.1	3.1	3	2.9	2.8	2.8	2.7	2.7	55.7	35.3	26.4	21.2	17.8	15.4	13.6	12.1	11	10	13.3	11.9	10.8	9.9	9.1	8.5	7.9	7.4	7	6.6	6.2	5.9	5.6	5.4	5.2	4.9	4.7	4.6	4.4	4.2	4.1	4	3.8	3.7	3.6	3.5
1203	3.5	3.4	3.3	3.2	3.1	3.1	3	2.9	2.8	2.8	2.7	2.7	2.6	55.1	35.2	26.4	21.3	18	15.6	13.7	12.3	11.1	10.1	13.3	11.9	10.8	9.9	9.1	8.5	7.9	7.4	7	6.6	6.3	5.9	5.7	5.4	5.2	5	4.8	4.6	4.4	4.3	4.1	4	3.9	3.7	3.6	3.5
1204	3.8	3.6	3.5	3.4	3.3	3.3	3.2	3.1	3	2.9	2.9	2.8	2.7	56.9	36	26.9	21.7	18.2	15.7	13.9	12.4	11.2	10.2	12.9	11.6	10.6	9.7	9	8.4	7.8	7.3	6.9	6.5	6.2	5.9	5.6	5.4	5.2	4.9	4.8	4.6	4.4	4.3	4.1	4	3.9	3.7	3.6	3.5
1205	3.6	3.5	3.4	3.3	3.2	3.2	3.1	3	2.9	2.9	2.8	2.7	2.7	55.3	35.6	26.8	21.6	18.2	15.7	13.9	12.4	11.3	10.3	11.3	10.3	9.5	8.8	8.2	7.7	7.2	6.8	6.5	6.1	5.8	5.6	5.3	5.1	4.9	4.7	4.5	4.4	4.2	4.1	4	3.8	3.7	3.6	3.5	3.4
1206	4.1	3.9	3.8	3.7	3.6	3.5	3.4	3.3	3.2	3.1	3.1	3	2.9	55.5	35.8	27	21.8	18.4	15.9	14	12.5	11.4	10.4	11.9	10.9	10	9.2	8.6	8	7.5	7.1	6.7	6.4	6	5.8	5.5	5.3	5.1	4.9	4.7	4.5	4.3	4.2	4.1	3.9	3.8	3.7	3.6	3.5
1207	4.4	4.3	4.1	4	3.9	3.8	3.7	3.6	3.5	3.4	3.3	3.2	3.1	60.1	37.3	27.8	22.3	19.3	16.6	14.5	13	11.7	10.7	18.2	16	14.1	12.6	11.4	10.4	9.6	8.9	8.3	7.8	7.3	6.9	6.5	6.2	5.9	5.6	5.4	5.2	5	4.8	4.6	4.4	4.3	4.1	4	3.9
1208	4.2	4.1	4	3.8	3.7	3.6	3.5	3.4	3.3	3.2	3.1	3.1	3	50.4	33.6	25.6	20.9	17.9	15.5	13.7	12.2	11.1	10.2	10	9.3	8.6	8	7.5	7.1	6.7	6.3	6	5.7	5.5	5.2	5	4.8	4.6	4.5	4.3	4.2	4	3.9	3.8	3.7	3.6	3.5	3.4	3.3
1209	4	3.9	3.8	3.7	3.5	3.4	3.4	3.3	3.2	3.1	3	2.9	2.9	49.8	33.2	25.3	20.6	17.4	15.1	13.3	12	10.9	9.9	9.7	9	8.4	7.8	7.3	6.9	6.5	6.2	5.9	5.6	5.4	5.1	4.9	4.7	4.5	4.4	4.2	4.1	3.9	3.8	3.7	3.6	3.5	3.4	3.3	3.2
1210	4	3.9	3.8	3.6	3.5	3.4	3.3	3.2	3.2	3.1	3	2.9	2.9	49.7	32.9	25.1	20.4	17.4	15.1	13.3	11.9	10.8	9.9	9.7	9	8.3	7.8	7.3	6.9	6.5	6.1	5.8	5.6	5.3	5.1	4.9	4.7	4.5	4.3	4.2	4	3.9	3.8	3.7	3.6	3.5	3.4	3.3	3.2
1211	3.8	3.7	3.6	3.5	3.4	3.3	3.2	3.1	3	2.9	2.9	2.8	2.7	49.4	32.6	24.8	20.1	17.5	15.1	13.3	11.9	10.7	9.8	9.7	8.9	8.3	7.7	7.3	6.8	6.4	6.1	5.8	5.5	5.3	5	4.8	4.6	4.5	4.3	4.1	4	3.9	3.7	3.6	3.5	3.4	3.3	3.2	3.1
1212	3.8	3.7	3.5	3.4	3.3	3.2	3.2	3.1	3	2.9	2.8	2.8	2.7	52.3	33.4	25.1	20.2	17.3	14.9	13.1	11.7	10.6	9.7	12.8	11.6	10.5	9.6	8.9	8.2	7.7	7.2	6.7	6.4	6	5.7	5.5	5.2	5	4.8	4.6	4.4	4.2	4.1	3.9	3.8	3.7	3.6	3.5	3.4
1213	18.1	23.8	19.9	17	14.9	13.3	12	10.9	10	9.3	8.6	8.1	7.6	98.5	54.6	35.7	27	24.8	20.4	17.4	15.2	13.5	15.6	14.7	13.1	11.9	10.8	9.9	9.2	8.6	8	7.5	7.1	6.7	6.4	6.1	5.9	5.7	5.4	5.2	5	4.8	4.6	4.5	4.3	4.2	4	3.9	3.8
1214	14.8	16.5	14.5	12.9	11.6	10.6	9.7	9	8.4	7.8	7.4	7	6.6	92.7	50	33.6	25.7	23.5	19.5	16.7	14.6	13	13	12.2	11.1	10.1	9.3	8.7	8.1	7.6	7.1	6.7	6.4	6.1	5.8	5.5	5.3	5.1	4.9	4.7	4.5	4.4	4.2	4.1	3.9	3.8	3.7	3.6	3.5
1215	13.4	13.1	11.8	10.7	9.8	9.1	8.4	7.9	7.4	7	6.6	6.2	5.9	87.4	45.3	31.4	24.3	22.1	18.5	15.9	14	12.5	12	11.4	10.4	9.5	8.8	8.2	7.7	7.2	6.8	6.4	6.1	5.8	5.5	5.3	5.1	4.9	4.7	4.5	4.3	4.2	4.1	3.9	3.8	3.7	3.6	3.5	3.4
1216	12.3	11.6	10.6	9.7	8.9	8.3	7.7	7.3	6.8	6.5	6.1	5.8	5.5	82.9	42.1	29.7	23.2	20.1	17	14.8	13.1	11.7	11.1	10.7	9.8	9	8.4	7.8	7.3	6.9	6.5	6.2	5.9	5.6	5.3	5.1	4.9	4.7	4.5	4.3	4.2	4	3.9	3.8	3.7	3.6	3.5	3.4	3.3
1217	9	8.3	7.8	7.3	6.8	6.4	6.1	5.8	5.5	5.3	5	4.8	4.6	76.9	40.1	28.5	22.4	19.5	16.5	14.4	12.7	11.4	10.6	10.1	9.3	8.6	8	7.5	7	6.6	6.2	5.9	5.6	5.4	5.1	4.9	4.7	4.5	4.4	4.2	4.1	3.9	3.8	3.7	3.6	3.4	3.3	3.3	3.2
1218	4.6	4.5	4.3	4.1	4	3.9	3.7	3.6	3.5	3.4	3.3	3.2	3.1	70.3	38.2	27.5	21.6	18.8	16	13.9	12.3	11.1	10.1	9.4	8.7	8.1	7.5	7	6.6	6.3	5.9	5.6	5.4	5.1	4.9	4.7	4.5	4.3	4.2	4	3.9	3.8	3.6	3.5	3.4	3.3	3.2	3.1	3.1
1219	4.3	4.2	4	3.9	3.8	3.6	3.5	3.4	3.3	3.2	3.1	3	3	65.8	37.1	26.8	21.2	17.7	15.1	13.3	11.8	10.7	9.7	9.1	8.4	7.8	7.3	6.9	6.5	6.1	5.8	5.5	5.3	5	4.8	4.6	4.4	4.3	4.1	4	3.8	3.7	3.6	3.5	3.4	3.3	3.2	3.1	3
1220	4.1	3.9	3.8	3.7	3.6	3.5	3.4	3.3	3.2	3.1	3	2.9	2.9	63.3	36.6	26.7	21.2	17.7	15.2	13.3	11.9	10.7	9.8	9.4	8.7	8.1	7.5	7	6.6	6.3	5.9	5.6	5.4	5.1	4.9	4.7	4.5	4.3	4.2	4	3.9	3.8	3.6	3.5	3.4	3.3	3.2	3.1	3.1
1221	6.2	5.9	5.6	5.3	5.1	4.9	4.7	4.5	4.3	4.2	4	3.9	3.8	67.4	37.8	27.4	21.7	18	15.4	13.5	12	10.9	9.9	13.1	11.7	10.6	9.7	8.9	8.3	7.7	7.2	6.8	6.4	6.1	5.8	5.5	5.2	5	4.8	4.6	4.4	4.3	4.1	4	3.8	3.7	3.6	3.5	3.4
1222	4.4	4.3	4.1	4	3.9	3.7	3.6	3.5	3.4	3.3	3.2	3.1	3	64.4	37.3	27.2	21.6	18	15.5	13.6	12.1	10.9	9.9	12.4	11.2	10.2	9.3	8.6	8	7.5	7	6.6	6.3	5.9	5.6	5.4	5.1	4.9	4.7	4.5	4.4	4.2	4.1	3.9	3.8	3.7	3.6	3.5	3.4
1223	4.5	4.3	4.2	4	3.9	3.8	3.6	3.5	3.4	3.3	3.2	3.2	3.1	66.2	38	27.6	21.9	18.2	15.6	13.7	12.2	11	10	15.2	13.4	11.9	10.8	9.9	9.1	8.4	7.8	7.3	6.9	6.5	6.2	5.9	5.6	5.3	5.1	4.9	4.7	4.5	4.3	4.2	4	3.9	3.8	3.7	3.5
1224	4.2	4.1	4	3.8	3.7	3.6	3.5	3.4	3.3	3.2	3.1	3	3	62.2	37.1	27.2	21.7	18.1	15.6	13.7	12.2	11	10.1	15	13.3	11.9	10.8	9.8	9.1	8.4	7.8	7.3	6.9	6.5	6.2	5.9	5.6	5.3	5.1	4.9	4.7	4.5	4.3	4.2	4	3.9	3.8	3.7	3.6
1225	4.1	4	3.8	3.7	3.6	3.5	3.4	3.3	3.2	3.1	3	3	2.9	64.5	37.9	27.7	22	18.4	15.8	13.9	12.4	11.2	10.2	17.9	15.4	13.6	12.1	11	10	9.2	8.6	8	7.5	7	6.6	6.3	6	5.7	5.4	5.2	5	4.8	4.6	4.4	4.2	4.1	4	3.8	3.7
1226	3.6	3.5	3.4	3.3	3.3	3.2	3.1	3	2.9	2.9	2.8	2.7	2.7	58.9	36.4	27	21.7	18.1	15.6	13.8	12.3	11.1	10.1	12.9	11.6	10.5	9.7	8.9	8.3	7.8	7.3	6.9	6.5	6.1	5.8	5.6	5.3	5.1	4.9	4.7	4.5	4.4	4.2	4.1	3.9	3.8	3.7	3.6	3.5
1227	3.5	3.4	3.3	3.2	3.1	3.1	3	2.9	2.9	2.8	2.7	2.7	2.6	56.6	35.7	26.7	21.5	18.1	15.6	13.8	12.3	11.1	10.2	13.4	12	10.9	10	9.2	8.5	8	7.5	7	6.6	6.3	6	5.7	5.4	5.2	5	4.8	4.6	4.4	4.3	4.1	4	3.9	3.8	3.6	3.5
1228	3.4	3.3	3.2	3.2	3.1	3	2.9	2.9	2.8	2.7	2.7	2.6	2.6	57.8	36.3	27.1	21.8	18.3	15.8	13.9	12.4	11.3	10.3	13	11.7	10.7	9.8	9	8.4	7.9	7.4	7	6.6	6.2	5.9	5.7	5.4	5.2	5	4.8	4.6	4.4	4.3	4.1	4	3.9	3.7	3.6	3.5
1229	3.6	3.5	3.4	3.3	3.2	3.2	3.1	3	2.9	2.9	2.8	2.7	2.7	56.7	36.1	27.1	21.8	18.3	15.8	14	12.5	11.3	10.3	13.2	11.9	10.8	9.9	9.2	8.5	8	7.5	7	6.6	6.3	6	5.7	5.5	5.2	5	4.8	4.6	4.5	4.3	4.2	4	3.9	3.8	3.7	3.6
1230	3.8	3.7	3.6	3.5	3.4	3.3	3.2	3.1	3.1	3	2.9	2.9	2.8	60.5	37.5	27.9	22.4	18.7	16.2	14.2	12.7	11.5	10.5	15.9	14	12.6	11.4	10.4	9.6	8.9	8.3	7.8	7.3	6.9	6.5	6.2	5.9	5.6	5.4	5.2	5	4.8	4.6	4.4	4.3	4.1	4	3.9	3.8
1231	4.4	4.3	4.1	4	3.9	3.8	3.7	3.6	3.5	3.4	3.3	3.2	3.1	58.7	36.8	27.5	22.1	18.6	16	14.1	12.6	11.4	10.4	14.1	12.6	11.4	10.4	9.6	8.9	8.3	7.7	7.3	6.9	6.5	6.2	5.9	5.6	5.4	5.2	4.9	4.8	4.6	4.4	4.3	4.1	4	3.9	3.7	3.6
1232	4.3	4.1	4	3.9	3.7	3.6	3.5	3.4	3.3	3.2	3.2	3.1	3	52.7	34.5	26.1	21.2	18.3	15.8	13.9	12.5	11.3	10.3	10.2	9.4	8.7	8.1	7.6	7.2	6.8	6.4	6.1	5.8	5.5	5.3	5.1	4.9	4.7	4.5	4.3	4.2	4.1	3.9	3.8	3.7	3.6	3.5	3.4	3.3
1233	4.1	3.9	3.8	3.7	3.6	3.5	3.4	3.3	3.2	3.1	3	3	2.9	52	34	25.8	20.9	17.8	15.4	13.6	12.1	11	10	9.9	9.1	8.5	7.9	7.4	7	6.6	6.2	5.9	5.7	5.4	5.2	5	4.8	4.6	4.4	4.3	4.1	4	3.8	3.7	3.6	3.5	3.4	3.3	3.2
1234	4.2	4.1	3.9	3.8	3.7	3.6	3.5	3.4	3.3	3.2	3.1	3	2.9	51.8	33.7	25.5	20.6	17.9	15.4	13.6	12.1	11	10	9.9	9.1	8.4	7.9	7.4	6.9	6.5	6.2	5.9	5.6	5.3	5.1	4.9	4.7	4.5	4.4	4.2	4.1	3.9	3.8	3.7	3.6	3.5	3.4	3.3	3.2
1235	3.9	3.8	3.7	3.6	3.5	3.4	3.3	3.2	3.1	3	2.9	2.9	2.8	52.4	33.7	25.4	20.5	17.5	15.1	13.3	11.9	10.8	9.8	10.5	9.6	8.9	8.2	7.7	7.2	6.8	6.4	6.1	5.8	5.5	5.2	5	4.8	4.6	4.4	4.3	4.1	4	3.9	3.7	3.6	3.5	3.4	3.3	3.2
1236	3.8	3.7	3.5	3.4	3.3	3.2	3.2	3.1	3	2.9	2.8	2.8	2.7	55.3	34.5	25.7	20.6	17.8	15.3	13.4	12	10.8	9.8	11.1	10.2	9.3	8.6	8	7.5	7	6.6	6.2	5.9	5.6	5.4	5.1	4.9	4.7	4.5	4.3	4.2	4	3.9	3.8	3.7	3.5	3.4	3.3	3.2
1237	15	18.5	16.1	14.2	12.8	11.6	10.6	9.8	9.1	8.5	7.9	7.5	7.1	94.3	52.2	35.1	26.9	25	20.7	17.7	15.4	13.7	14.1	12.9	11.7	10.7	9.9	9.2	8.6	8	7.5	7.1	6.7	6.4	6.1	5.8	5.6	5.3	5.1	4.9	4.8	4.6	4.4	4.3	4.1	4	3.9	3.8	3.7
1238	11.6	11.3	10.3	9.5	8.8	8.3	7.7	7.3	6.9	6.5	6.2	5.9	5.6	83.9	44.4	31.4	24.6	22.6	19	16.4	14.4	12.9	12.7	11.6	10.6	9.8	9.1	8.4	7.9	7.4	7	6.6	6.3	6	5.7	5.5	5.3	5	4.8	4.7	4.5	4.3	4.2	4.1	3.9	3.8	3.7	3.6	3.5
1239	12.7	12.4	11.2	10.3	9.5	8.8	8.2	7.7	7.2	6.8	6.5	6.1	5.8	86.3	45.8	31.8	24.7	22.5	18.8	16.2	14.2	12.7	12.5	11.7	10.7	9.8	9.1	8.4	7.9	7.4	7	6.6	6.3	6	5.7	5.4	5.2	5	4.8	4.6	4.5	4.3	4.2	4	3.9	3.8	3.7	3.6	3.5
1240	12.6	12.1	10.9	10	9.2	8.6	8	7.5	7	6.6	6.3	6	5.7	83.9	43.3	30.5	23.8	21.5	18	15.6	13.7	12.3	11.8	11.4	10.4	9.5	8.8	8.2	7.7	7.2	6.8	6.4	6.1	5.8	5.5	5.3	5.1	4.9	4.7	4.5	4.3	4.2	4.1	3.9	3.8	3.7	3.6	3.5	3.4
1241	9.6	9	8.3	7.8	7.3	6.8	6.5	6.1	5.8	5.5	5.3	5.1	4.9	79.2	40.9	29.1	22.8	19.7	16.7	14.6	12.9	11.6	10.8	10.4	9.5	8.8	8.2	7.6	7.2	6.7	6.4	6	5.8	5.5	5.2	5	4.8	4.6	4.4	4.3	4.1	4	3.9	3.7	3.6	3.5	3.4	3.3	3.2
1242	6.8	6.4	6.1	5.8	5.5	5.2	5	4.8	4.6	4.4	4.3	4.1	4	74.1	39.4	28.1	22.1	19.2	16.3	14.2	12.6	11.3	10.3	9.8	9	8.3	7.8	7.3	6.8	6.4	6.1	5.8	5.5	5.3	5	4.8	4.6	4.4	4.3	4.1	4	3.8	3.7	3.6	3.5	3.4	3.3	3.2	3.1
1243	4.3	4.2	4	3.9	3.8	3.6	3.5	3.4	3.3	3.2	3.1	3.1	3	65.3	37.2	27	21.4	17.9	15.3	13.4	12	10.8	9.8	9.1	8.4	7.8	7.3	6.9	6.5	6.1	5.8	5.5	5.3	5	4.8	4.6	4.5	4.3	4.1	4	3.8	3.7	3.6	3.5	3.4	3.3	3.2	3.1	3
1244	4.1	3.9	3.8	3.7	3.6	3.5	3.4	3.3	3.2	3.1	3	2.9	2.9	63.6	37	27	21.4	17.8	15.3	13.4	12	10.8	9.9	9.4	8.7	8.1	7.5	7.1	6.6	6.3	6	5.7	5.4	5.1	4.9	4.7	4.5	4.4	4.2	4.1	3.9	3.8	3.7	3.6	3.4	3.3	3.3	3.2	3.1
1245	4.5	4.3	4.2	4	3.9	3.8	3.7	3.5	3.4	3.3	3.2	3.2	3.1	67.6	38.1	27.6	21.8	18.2	15.6	13.6	12.2	11	10	10	9.2	8.5	7.9	7.4	6.9	6.5	6.2	5.9	5.6	5.3	5.1	4.9	4.7	4.5	4.3	4.2	4	3.9	3.8	3.6	3.5	3.4	3.3	3.2	3.2
1246	4.3	4.1	4	3.8	3.7	3.6	3.5	3.4	3.3	3.2	3.1	3	3	62.2	36.9	27	21.5	18	15.5	13.6	12.1	10.9	10	10.5	9.6	8.8	8.2	7.7	7.2	6.8	6.4	6.1	5.8	5.5	5.2	5	4.8	4.6	4.4	4.3	4.1	4	3.9	3.7	3.6	3.5	3.4	3.3	3.2
1247	4.3	4.1	4	3.9	3.7	3.6	3.5	3.4	3.3	3.2	3.1	3.1	3	63.8	37.5	27.4	21.8	18.3	15.7	13.8	12.3	11.1	10.1	13.1	11.7	10.6	9.7	9	8.3	7.8	7.3	6.9	6.5	6.1	5.8	5.6	5.3	5.1	4.9	4.7	4.5	4.3	4.2	4	3.9	3.8	3.7	3.5	3.4
1248	4	3.9	3.8	3.7	3.6	3.5	3.4	3.3	3.2	3.1	3	2.9	2.9	60.1	36.5	27	21.6	18.1	15.6	13.7	12.2	11	10.1	10.3	9.4	8.7	8.1	7.6	7.1	6.7	6.3	6	5.7	5.5	5.2	5	4.8	4.6	4.4	4.3	4.1	4	3.9	3.7	3.6	3.5	3.4	3.3	3.2
1249	3.9	3.8	3.6	3.5	3.4	3.3	3.2	3.2	3.1	3	2.9	2.9	2.8	62.7	37.5	27.5	22	18.3	15.8	13.9	12.4	11.2	10.2	14	12.5	11.3	10.3	9.4	8.7	8.1	7.6	7.1	6.7	6.4	6.1	5.8	5.5	5.2	5	4.8	4.6	4.5	4.3	4.2	4	3.9	3.8	3.6	3.5
1250	3.6	3.5	3.4	3.3	3.2	3.1	3.1	3	2.9	2.9	2.8	2.7	2.7	64.1	38	27.9	22.2	18.5	15.9	14	12.5	11.3	10.3	13.4	12	10.9	10	9.2	8.5	8	7.5	7	6.6	6.3	6	5.7	5.4	5.2	5	4.8	4.6	4.4	4.3	4.1	4	3.9	3.7	3.6	3.5
1251	3.5	3.4	3.3	3.2	3.1	3.1	3	2.9	2.8	2.8	2.7	2.7	2.6	62.7	37.7	27.8	22.2	18.6	16	14	12.5	11.3	10.3	14.8	13.1	11.8	10.7	9.8	9.1	8.4	7.9	7.4	7	6.6	6.2	5.9	5.7	5.4	5.2	5	4.8	4.6	4.4	4.3	4.1	4	3.9	3.7	3.6
1252	3.7	3.6	3.5	3.4	3.3	3.2	3.2	3.1	3	2.9	2.9	2.8	2.7	66	38.9	28.4	22.6	18.9	16.2	14.2	12.7	11.5	10.5	17.9	15.5	13.7	12.3	11.1	10.2	9.4	8.7	8.1	7.6	7.2	6.8	6.4	6.1	5.8	5.5	5.3	5.1	4.9	4.7	4.5	4.3	4.2	4.1	3.9	3.8
1253	3.6	3.5	3.4	3.3	3.2	3.1	3.1	3	2.9	2.8	2.8	2.7	2.7	66.5	39.1	28.6	22.8	19	16.3	14.3	12.8	11.6	10.5	18.3	15.8	14	12.5	11.3	10.3	9.5	8.8	8.2	7.7	7.2	6.8	6.5	6.1	5.9	5.6	5.3	5.1	4.9	4.7	4.6	4.4	4.2	4.1	4	3.8
1254	4.3	4.1	4	3.9	3.8	3.6	3.5	3.4	3.4	3.3	3.2	3.1	3	67	39.4	28.9	23	19.1	16.5	14.4	12.9	11.6	10.6	20.8	18.4	15.9	14	12.5	11.4	10.4	9.6	8.9	8.3	7.7	7.3	7	6.6	6.3	6	5.7	5.4	5.2	5	4.8	4.6	4.5	4.3	4.2	4
1255	4.3	4.1	4	3.9	3.8	3.7	3.6	3.5	3.4	3.3	3.2	3.1	3	65.2	38.8	28.5	22.7	19	16.3	14.3	12.8	11.6	10.5	18.2	16.2	14.2	12.7	11.5	10.5	9.6	8.9	8.3	7.8	7.3	6.9	6.5	6.2	5.9	5.6	5.4	5.2	5	4.8	4.6	4.4	4.3	4.1	4	3.9
1256	4.2	4.1	4	3.8	3.7	3.6	3.5	3.4	3.3	3.2	3.2	3.1	3	57.4	36.2	27	21.7	18.2	15.8	13.9	12.4	11.2	10.3	12.8	11.5	10.5	9.7	8.9	8.3	7.8	7.3	6.9	6.5	6.2	5.9	5.6	5.4	5.1	4.9	4.7	4.6	4.4	4.2	4.1	4	3.8	3.7	3.6	3.5
1257	4.3	4.2	4	3.9	3.8	3.7	3.6	3.5	3.4	3.3	3.2	3.1	3	55.7	35.4	26.5	21.3	17.9	15.5	13.6	12.2	11	10.1	15.1	13.3	11.9	10.8	9.9	9.1	8.5	7.9	7.4	7	6.6	6.3	5.9	5.7	5.4	5.2	5	4.8	4.6	4.4	4.3	4.1	4	3.8	3.7	3.6
1258	4.2	4	3.9	3.8	3.6	3.5	3.4	3.3	3.2	3.2	3.1	3	2.9	55.8	35.1	26.3	21.1	17.9	15.4	13.6	12.1	11	10	16.1	14.7	13	11.7	10.6	9.7	9	8.3	7.8	7.3	6.9	6.5	6.1	5.8	5.6	5.3	5.1	4.9	4.7	4.5	4.3	4.2	4	3.9	3.8	3.7
1259	3.8	3.7	3.6	3.5	3.4	3.3	3.2	3.1	3	2.9	2.9	2.8	2.7	55.7	34.8	26	20.9	17.5	15.1	13.3	11.9	10.8	9.8	16.2	15.1	13.3	11.9	10.7	9.8	9	8.4	7.8	7.3	6.9	6.5	6.1	5.8	5.6	5.3	5.1	4.9	4.7	4.5	4.3	4.2	4	3.9	3.8	3.6
1260	3.8	3.7	3.5	3.4	3.3	3.2	3.2	3.1	3	2.9	2.8	2.8	2.7	56.2	34.8	25.8	20.7	17.5	15.1	13.2	11.8	10.7	9.8	14.3	13.4	11.9	10.8	9.8	9	8.4	7.8	7.3	6.9	6.5	6.1	5.8	5.5	5.3	5	4.8	4.6	4.5	4.3	4.1	4	3.9	3.7	3.6	3.5
1261	11.8	11.6	10.6	9.8	9.1	8.5	8	7.6	7.1	6.8	6.4	6.1	5.9	84.1	45.4	32.4	25.5	24.9	20.7	17.8	15.6	13.9	13.6	12.3	11.2	10.3	9.6	8.9	8.4	7.8	7.4	7	6.7	6.3	6	5.8	5.5	5.3	5.1	4.9	4.7	4.6	4.4	4.3	4.1	4	3.9	3.8	3.7
1262	8.7	8.2	7.7	7.3	6.9	6.6	6.2	5.9	5.7	5.4	5.2	5	4.8	75.9	42.7	30.9	24.4	22.9	19.2	16.6	14.6	13.1	12.6	11.5	10.5	9.7	9	8.4	7.9	7.4	7	6.7	6.3	6	5.8	5.5	5.3	5.1	4.9	4.7	4.5	4.4	4.3	4.1	4	3.9	3.8	3.7	3.6
1263	8.9	8.4	7.9	7.4	7	6.6	6.3	6	5.7	5.5	5.2	5	4.8	79	42.7	30.6	24.1	22.2	18.7	16.1	14.2	12.7	12.3	11.2	10.3	9.5	8.8	8.2	7.7	7.3	6.9	6.5	6.2	5.9	5.6	5.4	5.2	5	4.8	4.6	4.4	4.3	4.2	4	3.9	3.8	3.7	3.6	3.5
1264	10.3	9.7	9	8.4	7.8	7.4	6.9	6.6	6.2	5.9	5.6	5.4	5.2	79.9	42.2	30.1	23.7	21.7	18.2	15.8	13.9	12.4	11.9	11.2	10.3	9.5	8.8	8.2	7.7	7.2	6.8	6.4	6.1	5.8	5.6	5.3	5.1	4.9	4.7	4.5	4.4	4.2	4.1	4	3.8	3.7	3.6	3.5	3.4
1265	8.6	8	7.5	7.1	6.7	6.3	6	5.7	5.4	5.2	5	4.8	4.6	74.4	40.5	29	22.9	19.9	16.9	14.7	13.1	11.7	10.9	10.3	9.5	8.8	8.2	7.6	7.2	6.8	6.4	6.1	5.8	5.5	5.3	5	4.8	4.7	4.5	4.3	4.2	4	3.9	3.8	3.7	3.6	3.4	3.4	3.3
1266	5.7	5.4	5.2	4.9	4.7	4.5	4.4	4.2	4.1	3.9	3.8	3.7	3.6	66.6	38	27.6	21.9	19.2	16.3	14.2	12.6	11.4	10.3	9.8	9	8.3	7.8	7.3	6.8	6.5	6.1	5.8	5.5	5.3	5.1	4.8	4.7	4.5	4.3	4.2	4	3.9	3.8	3.6	3.5	3.4	3.3	3.2	3.1
1267	4.4	4.2	4.1	3.9	3.8	3.7	3.6	3.5	3.4	3.3	3.2	3.1	3	64.4	37.3	27.1	21.6	18.2	15.6	13.6	12.2	11	10	9.2	8.5	7.9	7.4	7	6.6	6.2	5.9	5.6	5.3	5.1	4.9	4.7	4.5	4.3	4.2	4	3.9	3.8	3.7	3.5	3.4	3.3	3.2	3.2	3.1
1268	3.9	3.8	3.6	3.5	3.4	3.3	3.2	3.2	3.1	3	2.9	2.8	2.8	62.5	36.9	27	21.5	18.1	15.5	13.6	12.2	11	10	9.2	8.6	8	7.4	7	6.6	6.2	5.9	5.6	5.4	5.1	4.9	4.7	4.5	4.4	4.2	4.1	3.9	3.8	3.7	3.6	3.5	3.4	3.3	3.2	3.1
1269	3.4	3.3	3.2	3.1	3	2.9	2.9	2.8	2.7	2.7	2.6	2.6	2.5	61.8	36.8	27	21.5	18	15.5	13.6	12.1	11	10	9.5	8.8	8.2	7.6	7.2	6.7	6.4	6	5.7	5.5	5.2	5	4.8	4.6	4.4	4.3	4.1	4	3.9	3.7	3.6	3.5	3.4	3.3	3.2	3.1
1270	4.5	4.3	4.1	4	3.9	3.7	3.6	3.5	3.4	3.3	3.2	3.1	3.1	62.4	37.1	27.2	21.7	18.1	15.6	13.7	12.2	11	10.1	9.9	9.1	8.4	7.9	7.4	6.9	6.5	6.2	5.9	5.6	5.3	5.1	4.9	4.7	4.5	4.4	4.2	4.1	3.9	3.8	3.7	3.6	3.5	3.4	3.3	3.2
1271	4.3	4.1	4	3.9	3.7	3.6	3.5	3.4	3.3	3.2	3.1	3.1	3	60.8	36.7	27.1	21.7	18.1	15.6	13.7	12.2	11.1	10.1	10.1	9.3	8.6	8	7.5	7	6.6	6.3	6	5.7	5.4	5.2	5	4.8	4.6	4.4	4.2	4.1	4	3.8	3.7	3.6	3.5	3.4	3.3	3.2
1272	3.8	3.7	3.6	3.5	3.4	3.3	3.2	3.1	3.1	3	2.9	2.8	2.8	60.6	36.8	27.2	21.7	18.2	15.7	13.8	12.3	11.1	10.1	10.1	9.3	8.6	8	7.5	7	6.6	6.3	6	5.7	5.4	5.2	5	4.8	4.6	4.4	4.3	4.1	4	3.9	3.7	3.6	3.5	3.4	3.3	3.2
1273	4.1	4	3.8	3.7	3.6	3.5	3.4	3.3	3.2	3.1	3.1	3	2.9	61.6	37.2	27.5	21.9	18.3	15.8	13.9	12.4	11.2	10.2	11.8	10.7	9.8	9	8.4	7.8	7.4	6.9	6.5	6.2	5.9	5.6	5.4	5.1	4.9	4.7	4.6	4.4	4.2	4.1	4	3.8	3.7	3.6	3.5	3.4
1274	4.1	4	3.9	3.8	3.6	3.5	3.4	3.3	3.3	3.2	3.1	3	2.9	63	37.8	27.8	22.2	18.5	15.9	14	12.5	11.3	10.3	12.9	11.7	10.6	9.7	9	8.4	7.8	7.3	6.9	6.5	6.2	5.9	5.6	5.4	5.1	4.9	4.7	4.6	4.4	4.2	4.1	4	3.8	3.7	3.6	3.5
1275	3.8	3.7	3.5	3.4	3.4	3.3	3.2	3.1	3	2.9	2.9	2.8	2.8	62.6	37.8	27.9	22.2	18.6	16	14.1	12.6	11.3	10.4	14.6	13	11.7	10.6	9.8	9	8.4	7.8	7.4	6.9	6.6	6.2	5.9	5.6	5.4	5.2	4.9	4.8	4.6	4.4	4.3	4.1	4	3.9	3.7	3.6
1276	4	3.8	3.7	3.6	3.5	3.4	3.3	3.2	3.2	3.1	3	2.9	2.9	67.9	39.4	28.7	22.8	19	16.3	14.3	12.8	11.5	10.5	17	14.9	13.2	11.9	10.8	9.9	9.1	8.5	7.9	7.4	7	6.6	6.3	6	5.7	5.4	5.2	5	4.8	4.6	4.5	4.3	4.2	4	3.9	3.8
1277	4.1	4	3.9	3.8	3.7	3.5	3.4	3.4	3.3	3.2	3.1	3	3	69.4	39.9	29	23	19.2	16.5	14.4	12.9	11.6	10.6	20.3	17.6	15.3	13.5	12.1	11	10.1	9.3	8.6	8.1	7.6	7.1	6.8	6.4	6.1	5.8	5.6	5.3	5.1	4.9	4.7	4.5	4.4	4.2	4.1	4
1278	4.4	4.3	4.1	4	3.9	3.7	3.6	3.5	3.4	3.3	3.3	3.2	3.1	70.7	40.4	29.3	23.2	19.3	16.6	14.5	13	11.7	10.7	23.2	20.8	17.6	15.3	13.6	12.2	11.1	10.1	9.4	8.7	8.1	7.6	7.4	7	6.6	6.3	6	5.7	5.4	5.2	5	4.8	4.6	4.5	4.3	4.2
1279	4.5	4.4	4.2	4.1	3.9	3.8	3.7	3.6	3.5	3.4	3.3	3.2	3.1	70.3	40.2	29.2	23.2	19.8	16.9	14.8	13.1	11.8	10.8	22.9	21	17.8	15.4	13.6	12.2	11.1	10.2	9.4	8.7	8.1	7.6	7.4	6.9	6.6	6.2	5.9	5.7	5.4	5.2	5	4.8	4.6	4.4	4.3	4.1
1280	4.5	4.3	4.2	4	3.9	3.8	3.7	3.6	3.5	3.4	3.3	3.2	3.1	61.3	37.4	27.7	22.1	18.7	16.1	14.1	12.6	11.4	10.4	16.9	14.8	13.2	11.8	10.8	9.9	9.1	8.5	7.9	7.4	7	6.6	6.3	6	5.7	5.4	5.2	5	4.8	4.6	4.4	4.3	4.1	4	3.9	3.8
1281	4.3	4.2	4	3.9	3.8	3.6	3.5	3.4	3.3	3.3	3.2	3.1	3	60	36.8	27.2	21.8	18.2	15.7	13.8	12.3	11.2	10.2	19.1	17.6	15.2	13.4	12	10.9	10	9.2	8.5	8	7.5	7	6.6	6.3	6	5.7	5.4	5.2	5	4.8	4.6	4.4	4.3	4.1	4	3.9
1282	4.2	4	3.9	3.8	3.6	3.5	3.4	3.3	3.2	3.2	3.1	3	2.9	60.8	36.7	27.1	21.6	18.1	15.6	13.7	12.2	11	10.1	20.9	19.8	16.8	14.6	12.9	11.6	10.6	9.7	8.9	8.3	7.7	7.3	6.9	6.6	6.2	5.9	5.6	5.4	5.1	4.9	4.7	4.5	4.4	4.2	4.1	3.9
1283	3.8	3.7	3.6	3.5	3.4	3.3	3.2	3.1	3	3	2.9	2.8	2.8	61.2	36.6	26.9	21.5	17.9	15.4	13.5	12.1	10.9	10	21.4	20.7	17.4	15	13.2	11.8	10.7	9.8	9	8.4	7.8	7.3	7	6.6	6.2	5.9	5.6	5.4	5.1	4.9	4.7	4.5	4.4	4.2	4.1	3.9
1284	3.8	3.7	3.5	3.4	3.3	3.2	3.2	3.1	3	2.9	2.8	2.8	2.7	59.5	35.8	26.4	21.1	17.6	15.1	13.3	11.9	10.7	9.8	19.8	19.2	16.3	14.2	12.6	11.3	10.3	9.4	8.7	8.1	7.5	7.1	6.7	6.3	6	5.7	5.4	5.2	4.9	4.7	4.5	4.4	4.2	4.1	3.9	3.8
1285	11.5	11.2	10.4	9.6	9	8.4	7.9	7.5	7.1	6.7	6.4	6.1	5.9	82.7	45.6	32.8	25.9	25	20.9	18	15.8	14.1	14	12.7	11.6	10.6	9.9	9.2	8.6	8.1	7.6	7.2	6.8	6.5	6.2	5.9	5.7	5.5	5.2	5.1	4.9	4.7	4.5	4.4	4.3	4.1	4	3.9	3.8
1286	6.9	6.5	6.2	5.9	5.7	5.5	5.2	5	4.9	4.7	4.5	4.4	4.2	72.9	42.5	31	24.6	23	19.4	16.8	14.8	13.3	12.9	11.7	10.8	9.9	9.2	8.6	8.1	7.6	7.2	6.8	6.5	6.2	5.9	5.6	5.4	5.2	5	4.8	4.7	4.5	4.3	4.2	4.1	4	3.8	3.7	3.6
1287	5.3	5.1	4.9	4.7	4.6	4.4	4.3	4.1	4	3.9	3.8	3.7	3.6	69.9	41	30	23.9	22.2	18.7	16.2	14.3	12.9	12.2	11.1	10.2	9.4	8.8	8.2	7.7	7.3	6.9	6.5	6.2	5.9	5.7	5.4	5.2	5	4.8	4.6	4.5	4.3	4.2	4.1	3.9	3.8	3.7	3.6	3.5
1288	7.1	6.7	6.4	6.1	5.8	5.5	5.3	5.1	4.9	4.7	4.5	4.4	4.2	72.1	41	29.7	23.6	20.8	17.7	15.4	13.6	12.3	11.5	10.6	9.7	9	8.4	7.9	7.4	7	6.6	6.3	6	5.7	5.5	5.2	5	4.8	4.6	4.5	4.3	4.2	4	3.9	3.8	3.7	3.6	3.5	3.4
1289	7.1	6.7	6.4	6.1	5.8	5.5	5.3	5.1	4.9	4.7	4.5	4.3	4.2	70.7	40	29	22.9	20.2	17.1	14.9	13.2	11.9	10.9	10.2	9.4	8.7	8.1	7.6	7.2	6.8	6.4	6.1	5.8	5.5	5.3	5.1	4.9	4.7	4.5	4.3	4.2	4.1	3.9	3.8	3.7	3.6	3.5	3.4	3.3
1290	4.9	4.7	4.5	4.3	4.2	4	3.9	3.8	3.7	3.6	3.4	3.4	3.3	65.2	38	27.7	22	19.6	16.7	14.5	12.9	11.6	10.5	9.8	9	8.4	7.8	7.3	6.9	6.5	6.2	5.9	5.6	5.3	5.1	4.9	4.7	4.5	4.4	4.2	4.1	3.9	3.8	3.7	3.6	3.5	3.4	3.3	3.2
1291	4.3	4.1	4	3.9	3.7	3.6	3.5	3.4	3.3	3.2	3.1	3.1	3	61.2	36.6	26.9	21.5	18.4	15.8	13.8	12.3	11.1	10.1	9.3	8.6	8	7.5	7	6.6	6.3	6	5.7	5.4	5.2	4.9	4.7	4.6	4.4	4.2	4.1	3.9	3.8	3.7	3.6	3.5	3.4	3.3	3.2	3.1
1292	3.9	3.8	3.7	3.6	3.5	3.4	3.3	3.2	3.1	3	2.9	2.9	2.8	59.6	36.3	26.8	21.4	17.9	15.4	13.6	12.1	10.9	10	9.3	8.6	8	7.5	7.1	6.7	6.3	6	5.7	5.4	5.2	5	4.8	4.6	4.4	4.2	4.1	4	3.8	3.7	3.6	3.5	3.4	3.3	3.2	3.1
1293	3.7	3.6	3.5	3.4	3.3	3.2	3.1	3	3	2.9	2.8	2.8	2.7	58	35.8	26.6	21.3	17.9	15.4	13.6	12.1	11	10	9.3	8.6	8	7.5	7.1	6.7	6.3	6	5.7	5.4	5.2	5	4.8	4.6	4.4	4.3	4.1	4	3.8	3.7	3.6	3.5	3.4	3.3	3.2	3.1
1294	3.8	3.7	3.5	3.4	3.3	3.3	3.2	3.1	3	2.9	2.9	2.8	2.7	60	36.5	27	21.6	18.1	15.6	13.7	12.2	11.1	10.1	9.6	8.9	8.3	7.7	7.2	6.8	6.4	6.1	5.8	5.5	5.3	5.1	4.9	4.7	4.5	4.3	4.2	4	3.9	3.8	3.7	3.6	3.4	3.4	3.3	3.2
1295	3.8	3.7	3.6	3.5	3.4	3.3	3.2	3.1	3.1	3	2.9	2.8	2.8	58.2	36.1	26.8	21.5	18	15.5	13.7	12.2	11.1	10.1	9.7	8.9	8.3	7.8	7.3	6.9	6.5	6.1	5.8	5.6	5.3	5.1	4.9	4.7	4.5	4.4	4.2	4.1	3.9	3.8	3.7	3.6	3.5	3.4	3.3	3.2
1296	3.5	3.4	3.3	3.3	3.2	3.1	3	2.9	2.9	2.8	2.7	2.7	2.6	57.8	36	26.8	21.6	18.1	15.6	13.7	12.3	11.1	10.1	9.7	9	8.3	7.8	7.3	6.9	6.5	6.2	5.9	5.6	5.3	5.1	4.9	4.7	4.5	4.4	4.2	4.1	3.9	3.8	3.7	3.6	3.5	3.4	3.3	3.2
1297	3.5	3.4	3.3	3.2	3.1	3.1	3	2.9	2.8	2.8	2.7	2.7	2.6	58.9	36.5	27.1	21.7	18.2	15.7	13.8	12.4	11.2	10.2	10	9.2	8.5	8	7.5	7	6.6	6.3	6	5.7	5.4	5.2	5	4.8	4.6	4.4	4.3	4.1	4	3.9	3.7	3.6	3.5	3.4	3.3	3.2
1298	3.7	3.6	3.5	3.4	3.3	3.2	3.1	3.1	3	2.9	2.8	2.8	2.7	62.5	37.7	27.8	22.2	18.5	16	14	12.5	11.3	10.3	13.4	12	10.9	10	9.2	8.5	8	7.5	7	6.6	6.3	6	5.7	5.4	5.2	5	4.8	4.6	4.4	4.3	4.1	4	3.9	3.8	3.6	3.5
1299	3.8	3.6	3.5	3.4	3.3	3.3	3.2	3.1	3	2.9	2.9	2.8	2.7	61.8	37.6	27.8	22.2	18.6	16	14.1	12.6	11.4	10.4	14	12.5	11.3	10.3	9.5	8.8	8.2	7.7	7.2	6.8	6.4	6.1	5.8	5.6	5.3	5.1	4.9	4.7	4.5	4.4	4.2	4.1	3.9	3.8	3.7	3.6
1300	3.9	3.8	3.7	3.6	3.5	3.4	3.3	3.2	3.1	3.1	3	2.9	2.8	64.8	38.6	28.3	22.6	18.8	16.2	14.2	12.7	11.5	10.5	16.5	14.5	12.9	11.6	10.6	9.7	9	8.4	7.8	7.4	6.9	6.6	6.2	5.9	5.6	5.4	5.2	5	4.8	4.6	4.4	4.3	4.1	4	3.9	3.7
1301	4.1	4	3.9	3.8	3.6	3.5	3.4	3.4	3.3	3.2	3.1	3	3	68.7	39.7	29	23	19.1	16.4	14.4	12.9	11.6	10.6	21.5	18.7	16.1	14.2	12.6	11.4	10.4	9.6	8.9	8.3	7.8	7.3	7	6.6	6.3	6	5.7	5.5	5.2	5	4.8	4.6	4.5	4.3	4.2	4
1302	4.4	4.2	4.1	4	3.8	3.7	3.6	3.5	3.4	3.3	3.2	3.2	3.1	69.3	40	29.1	23.1	19.3	16.5	14.5	12.9	11.7	10.6	25.8	23.3	19.4	16.6	14.6	13	11.7	10.7	9.8	9.1	8.4	7.9	7.8	7.4	6.9	6.6	6.2	5.9	5.7	5.4	5.2	5	4.8	4.6	4.4	4.3
1303	4.6	4.5	4.3	4.2	4	3.9	3.8	3.7	3.6	3.5	3.4	3.3	3.2	73.8	41	29.6	23.4	20.2	17.2	15	13.3	12	10.9	32.2	31.3	24.4	20.1	17.1	15	13.3	11.9	10.9	10	9.2	8.6	12.6	11.4	10.4	9.6	8.9	8.3	7.7	7.3	6.9	6.5	6.2	5.9	5.6	5.4
1304	4.5	4.3	4.2	4	3.9	3.8	3.7	3.6	3.5	3.4	3.3	3.2	3.1	61.5	37.5	27.7	22.1	18.5	16	14	12.5	11.3	10.3	19.5	17.5	15.2	13.5	12.1	11	10	9.3	8.6	8	7.5	7.1	6.7	6.3	6	5.7	5.5	5.2	5	4.8	4.6	4.5	4.3	4.2	4	3.9
1305	4.3	4.1	4	3.9	3.8	3.6	3.5	3.4	3.3	3.2	3.2	3.1	3	60.8	37	27.3	21.9	18.4	15.9	13.9	12.4	11.2	10.2	17.6	15.9	13.9	12.4	11.2	10.3	9.4	8.7	8.1	7.6	7.1	6.7	6.4	6.1	5.8	5.5	5.3	5	4.8	4.6	4.5	4.3	4.2	4	3.9	3.8
1306	4.3	4.1	4	3.9	3.7	3.6	3.5	3.4	3.3	3.2	3.1	3.1	3	63	37.4	27.4	21.8	18.2	15.7	13.8	12.3	11.1	10.1	22.1	20.6	17.4	15	13.3	11.9	10.8	9.9	9.1	8.4	7.9	7.4	7.1	6.7	6.3	6	5.7	5.4	5.2	5	4.8	4.6	4.4	4.3	4.1	4
1307	4	3.9	3.8	3.7	3.6	3.5	3.4	3.3	3.2	3.1	3	2.9	2.9	66.2	38	27.6	21.9	18.6	15.9	13.9	12.4	11.1	10.1	25.1	25.1	20.3	17.1	14.8	13.1	11.7	10.6	9.7	9	8.3	7.8	7.6	7.1	6.7	6.3	6	5.7	5.4	5.2	5	4.8	4.6	4.4	4.3	4.1
1308	4.1	4	3.9	3.7	3.6	3.5	3.4	3.3	3.2	3.1	3.1	3	2.9	68.7	38.3	27.6	21.8	18.1	15.5	13.6	12.1	10.9	10	25.9	28.3	22.3	18.4	15.7	13.8	12.2	11	10	9.2	8.5	7.9	7.8	7.3	6.8	6.5	6.1	5.8	5.5	5.3	5	4.8	4.6	4.4	4.3	4.1
1309	6.9	6.6	6.3	6	5.8	5.5	5.3	5.1	4.9	4.8	4.6	4.5	4.3	74.4	44	32.3	25.7	23.9	20.2	17.5	15.5	13.9	13.5	12.3	11.3	10.4	9.7	9	8.5	8	7.5	7.2	6.8	6.5	6.2	5.9	5.7	5.5	5.3	5.1	4.9	4.7	4.6	4.4	4.3	4.2	4	3.9	3.8
1310	5.8	5.5	5.3	5.1	4.9	4.8	4.6	4.4	4.3	4.2	4	3.9	3.8	70.4	42.2	31.1	24.8	23.3	19.7	17	15.1	13.5	13	11.8	10.8	10	9.3	8.7	8.2	7.7	7.3	6.9	6.6	6.3	6	5.7	5.5	5.3	5.1	4.9	4.7	4.6	4.4	4.3	4.1	4	3.9	3.8	3.7
1311	5.3	5.1	4.9	4.8	4.6	4.4	4.3	4.2	4	3.9	3.8	3.7	3.6	65.4	40.1	29.7	23.8	22.4	18.9	16.4	14.5	13	12.2	11.1	10.2	9.5	8.8	8.3	7.8	7.3	6.9	6.6	6.3	6	5.7	5.5	5.3	5.1	4.9	4.7	4.5	4.4	4.2	4.1	4	3.9	3.8	3.7	3.6
1312	5	4.9	4.7	4.5	4.4	4.2	4.1	4	3.8	3.7	3.6	3.5	3.4	63	38.8	28.8	23.1	20.8	17.8	15.5	13.7	12.4	11.2	10.3	9.5	8.9	8.3	7.8	7.3	6.9	6.6	6.2	5.9	5.7	5.4	5.2	5	4.8	4.6	4.5	4.3	4.2	4.1	3.9	3.8	3.7	3.6	3.5	3.4
1313	4.8	4.6	4.5	4.3	4.2	4	3.9	3.8	3.7	3.6	3.5	3.4	3.3	62.5	38.1	28.2	22.5	20.3	17.3	15.1	13.4	12	10.9	10	9.3	8.6	8	7.5	7.1	6.7	6.4	6.1	5.8	5.5	5.3	5.1	4.9	4.7	4.5	4.4	4.2	4.1	3.9	3.8	3.7	3.6	3.5	3.4	3.3
1314	4.6	4.4	4.3	4.1	4	3.8	3.7	3.6	3.5	3.4	3.3	3.2	3.1	60.6	36.9	27.3	21.8	18.7	16	14.1	12.5	11.3	10.3	9.5	8.8	8.2	7.6	7.2	6.8	6.4	6.1	5.8	5.5	5.3	5.1	4.8	4.7	4.5	4.3	4.2	4	3.9	3.8	3.7	3.6	3.5	3.4	3.3	3.2
1315	4.3	4.1	4	3.9	3.7	3.6	3.5	3.4	3.3	3.2	3.2	3.1	3	58.5	36	26.7	21.4	17.9	15.5	13.6	12.1	11	10	9.2	8.5	8	7.5	7	6.6	6.3	5.9	5.7	5.4	5.2	4.9	4.7	4.6	4.4	4.2	4.1	4	3.8	3.7	3.6	3.5	3.4	3.3	3.2	3.1
1316	4	3.9	3.7	3.6	3.5	3.4	3.3	3.2	3.1	3.1	3	2.9	2.8	56.6	35.5	26.5	21.3	17.8	15.4	13.6	12.1	11	10	9.2	8.5	8	7.5	7	6.6	6.3	6	5.7	5.4	5.2	5	4.8	4.6	4.4	4.2	4.1	4	3.8	3.7	3.6	3.5	3.4	3.3	3.2	3.1
1317	3.4	3.3	3.2	3.1	3.1	3	2.9	2.8	2.8	2.7	2.7	2.6	2.5	59.6	36.5	27	21.7	18.1	15.6	13.7	12.3	11.1	10.1	9.5	8.8	8.2	7.7	7.2	6.8	6.4	6.1	5.8	5.5	5.3	5	4.8	4.7	4.5	4.3	4.2	4	3.9	3.8	3.7	3.5	3.4	3.3	3.3	3.2
1318	3.4	3.3	3.2	3.1	3.1	3	2.9	2.8	2.8	2.7	2.7	2.6	2.5	60.7	36.9	27.3	21.8	18.3	15.7	13.8	12.3	11.2	10.2	9.8	9	8.4	7.8	7.3	6.9	6.5	6.2	5.9	5.6	5.4	5.1	4.9	4.7	4.5	4.4	4.2	4.1	3.9	3.8	3.7	3.6	3.5	3.4	3.3	3.2
1319	3.6	3.5	3.4	3.3	3.2	3.1	3	3	2.9	2.8	2.8	2.7	2.6	59.8	36.7	27.2	21.8	18.2	15.7	13.8	12.4	11.2	10.2	9.8	9.1	8.4	7.9	7.4	6.9	6.6	6.2	5.9	5.6	5.4	5.1	4.9	4.7	4.6	4.4	4.2	4.1	4	3.8	3.7	3.6	3.5	3.4	3.3	3.2
1320	3.9	3.8	3.7	3.6	3.5	3.4	3.3	3.2	3.1	3	3	2.9	2.8	59.3	36.6	27.2	21.8	18.3	15.7	13.9	12.4	11.2	10.2	9.8	9.1	8.4	7.9	7.4	7	6.6	6.2	5.9	5.6	5.4	5.2	4.9	4.8	4.6	4.4	4.3	4.1	4	3.8	3.7	3.6	3.5	3.4	3.3	3.2
1321	3.4	3.3	3.2	3.2	3.1	3	2.9	2.9	2.8	2.7	2.7	2.6	2.6	59.5	36.8	27.3	21.9	18.3	15.8	13.9	12.4	11.2	10.3	9.9	9.1	8.5	7.9	7.4	7	6.6	6.3	6	5.7	5.4	5.2	5	4.8	4.6	4.4	4.3	4.1	4	3.9	3.7	3.6	3.5	3.4	3.3	3.2
1322	3.7	3.6	3.5	3.4	3.3	3.2	3.2	3.1	3	2.9	2.9	2.8	2.7	63.2	38	28	22.3	18.6	16	14.1	12.6	11.4	10.4	12.3	11.1	10.2	9.4	8.7	8.1	7.6	7.1	6.7	6.4	6.1	5.8	5.5	5.3	5	4.8	4.7	4.5	4.3	4.2	4	3.9	3.8	3.7	3.6	3.5
1323	3.8	3.6	3.5	3.4	3.3	3.3	3.2	3.1	3	2.9	2.9	2.8	2.7	62	37.7	27.9	22.3	18.6	16	14.1	12.6	11.4	10.4	12.3	11.1	10.2	9.4	8.7	8.1	7.6	7.1	6.7	6.4	6.1	5.8	5.5	5.3	5.1	4.9	4.7	4.5	4.3	4.2	4.1	3.9	3.8	3.7	3.6	3.5
1324	3.9	3.8	3.7	3.6	3.5	3.4	3.3	3.2	3.1	3	3	2.9	2.8	64.8	38.6	28.4	22.6	18.9	16.2	14.2	12.7	11.5	10.5	15	13.3	12	10.9	10	9.2	8.6	8	7.5	7.1	6.7	6.3	6	5.7	5.5	5.2	5	4.8	4.6	4.5	4.3	4.2	4	3.9	3.8	3.7
1325	4.3	4.2	4	3.9	3.8	3.7	3.6	3.5	3.4	3.3	3.2	3.1	3	69.9	40.1	29.1	23.1	19.2	16.5	14.5	12.9	11.6	10.6	20.9	18.2	15.8	13.9	12.5	11.3	10.3	9.5	8.8	8.2	7.7	7.2	6.9	6.6	6.2	5.9	5.7	5.4	5.2	5	4.8	4.6	4.4	4.3	4.1	4
1326	4.5	4.4	4.2	4.1	4	3.8	3.7	3.6	3.5	3.4	3.3	3.2	3.2	69.9	40.1	29.2	23.2	19.3	16.5	14.5	12.9	11.7	10.6	25.8	23.2	19.3	16.5	14.5	12.9	11.7	10.6	9.8	9	8.4	7.9	7.8	7.3	6.9	6.6	6.2	5.9	5.7	5.4	5.2	5	4.8	4.6	4.4	4.3
1327	4.4	4.3	4.1	4	3.9	3.7	3.6	3.5	3.4	3.3	3.2	3.2	3.1	69.1	39.9	29	23	19.2	16.4	14.4	12.9	11.6	10.6	26.8	25	20.5	17.4	15.1	13.4	12.1	11	10	9.3	8.6	8	8	7.5	7.1	6.7	6.3	6	5.7	5.5	5.3	5	4.8	4.7	4.5	4.3
1328	4.5	4.3	4.2	4	3.9	3.8	3.7	3.5	3.4	3.4	3.3	3.2	3.1	64.8	38.4	28.2	22.4	18.7	16.1	14.1	12.6	11.4	10.4	22.1	20.6	17.5	15.2	13.4	12	10.9	10	9.2	8.6	8	7.5	7.2	6.8	6.4	6.1	5.8	5.6	5.3	5.1	4.9	4.7	4.5	4.4	4.2	4.1
1329	4.4	4.3	4.1	4	3.9	3.7	3.6	3.5	3.4	3.3	3.2	3.1	3.1	62.9	37.6	27.7	22.1	18.4	15.8	13.9	12.4	11.2	10.2	18.2	16.6	14.5	12.9	11.6	10.5	9.7	8.9	8.3	7.8	7.3	6.9	6.5	6.1	5.8	5.6	5.3	5.1	4.9	4.7	4.5	4.4	4.2	4.1	3.9	3.8
1330	4.3	4.1	4	3.9	3.7	3.6	3.5	3.4	3.3	3.2	3.2	3.1	3	67.1	38.5	28	22.2	18.5	15.9	13.9	12.4	11.2	10.2	24.7	23.9	19.6	16.7	14.5	12.9	11.6	10.5	9.6	8.9	8.3	7.7	7.5	7.1	6.7	6.3	6	5.7	5.4	5.2	5	4.8	4.6	4.4	4.3	4.1
1331	4.2	4	3.9	3.8	3.7	3.5	3.4	3.3	3.2	3.2	3.1	3	2.9	71.9	39.3	28.3	22.3	18.5	15.8	13.9	12.3	11.1	10.1	28.8	31.7	24.3	19.8	16.8	14.6	12.9	11.6	10.5	9.6	8.9	8.2	8.3	7.8	7.3	6.8	6.5	6.1	5.8	5.5	5.3	5.1	4.8	4.7	4.5	4.3
1332	4.3	4.1	4	3.8	3.7	3.6	3.5	3.4	3.3	3.2	3.1	3	3	71.7	38.9	28	22	18.3	15.6	13.7	12.2	11	10	24.4	25.5	20.5	17.2	14.9	13.1	11.7	10.6	9.7	8.9	8.3	7.7	7.5	7	6.6	6.2	5.9	5.6	5.4	5.1	4.9	4.7	4.5	4.3	4.2	4
1333	29.4	53.5	52.6	38.3	30.4	25.3	21.7	19	17	15.3	14	12.8	11.9	125.8	88	59.5	43.7	47.5	35.7	28.8	24.2	20.9	42.9	43.8	40	39.3	33.5	31.4	26	22.2	19.4	17.3	15.6	14.2	13	12.6	32.9	27	25.5	21.9	19.2	18.5	16.6	15	13.7	12.6	11.7	10.9	10.2
1334	28.6	51.5	50.3	36.9	29.4	24.5	21.1	18.5	16.5	14.9	13.6	12.5	11.6	124.7	86.1	57	41.3	50.9	37.2	29.5	24.6	21.1	41.7	42	38.6	37.6	31.8	29.6	24.7	21.2	18.6	16.6	15	13.6	12.5	12	33.2	27	25.3	21.7	18.9	18.8	16.8	15.1	13.8	12.6	11.7	10.9	10.2
1335	17.2	24.4	21.8	19	16.8	15.1	13.7	12.6	11.6	10.8	10.1	9.5	8.9	99.7	62.2	42	32.2	36.7	29.1	24.2	20.8	18.2	29.4	27.3	23.2	20.8	18.2	16.4	14.8	13.5	12.4	11.4	10.6	9.9	9.3	8.8	15.7	14.2	13	11.9	11.1	10.7	10	9.4	8.9	8.4	8	7.6	7.2
1336	13.6	17.9	15.9	14.4	13.1	12	11.1	10.3	9.7	9.1	8.6	8.1	7.7	94.3	56.8	39.3	30.5	34.4	27.5	23	19.8	17.4	26.1	23.6	20.3	17.8	15.8	14.3	13	12	11.1	10.3	9.6	9.1	8.5	8.1	9.3	8.7	8.3	7.8	7.4	7.2	6.9	6.6	6.3	6	5.8	5.6	5.4
1337	9.9	9.8	9.2	8.6	8.2	7.7	7.3	7	6.7	6.4	6.1	5.9	5.6	83.1	47.8	34.8	27.6	29.6	24.3	20.7	18	16	20.4	18.1	16.1	14.5	13.1	12	11.1	10.3	9.6	9	8.5	8	7.6	7.2	7	6.7	6.4	6.1	5.9	5.6	5.4	5.2	5.1	4.9	4.7	4.6	4.4
1338	6.6	6.3	6.1	5.8	5.6	5.4	5.2	5	4.8	4.7	4.5	4.4	4.3	75.4	45.1	33.1	26.4	24.7	20.8	18.1	16	14.3	14.3	13	11.9	10.9	10.2	9.5	8.9	8.4	7.9	7.5	7.1	6.8	6.5	6.2	5.9	5.7	5.5	5.3	5.1	4.9	4.8	4.6	4.5	4.3	4.2	4.1	4
1339	8	7.6	7.2	6.9	6.5	6.2	6	5.7	5.5	5.3	5.1	4.9	4.8	74.9	44.3	32.5	25.9	25.3	21.2	18.3	16.1	14.3	14.3	12.9	11.8	10.9	10.1	9.4	8.8	8.3	7.8	7.4	7	6.7	6.4	6.1	5.8	5.6	5.4	5.2	5	4.8	4.7	4.5	4.4	4.2	4.1	4	3.9
1340	6.9	6.5	6.2	6	5.7	5.5	5.3	5.1	4.9	4.7	4.6	4.4	4.3	72.6	43	31.6	25.1	23.7	20	17.3	15.3	13.7	13.4	12.2	11.1	10.3	9.5	8.9	8.4	7.9	7.4	7	6.7	6.4	6.1	5.8	5.6	5.4	5.2	5	4.8	4.6	4.5	4.3	4.2	4.1	4	3.9	3.8
1341	5.5	5.3	5.1	4.9	4.7	4.5	4.4	4.3	4.1	4	3.9	3.8	3.7	68.5	41.2	30.4	24.3	22.8	19.3	16.7	14.8	13.2	12.7	11.6	10.6	9.8	9.1	8.5	8	7.6	7.1	6.8	6.4	6.1	5.9	5.6	5.4	5.2	5	4.8	4.6	4.5	4.3	4.2	4.1	3.9	3.8	3.7	3.6
1342	5.4	5.2	5	4.8	4.6	4.5	4.3	4.2	4.1	3.9	3.8	3.7	3.6	69.3	40.8	29.9	23.8	22.3	18.8	16.3	14.4	12.9	12.2	11.1	10.2	9.4	8.8	8.2	7.7	7.3	6.9	6.5	6.2	5.9	5.7	5.4	5.2	5	4.8	4.6	4.5	4.3	4.2	4.1	3.9	3.8	3.7	3.6	3.5
1343	4.9	4.7	4.6	4.4	4.3	4.1	4	3.9	3.8	3.6	3.5	3.4	3.4	66.3	39.4	28.9	23	20.6	17.5	15.3	13.5	12.2	11.3	10.4	9.6	8.9	8.3	7.8	7.3	6.9	6.5	6.2	5.9	5.6	5.4	5.2	5	4.8	4.6	4.4	4.3	4.1	4	3.9	3.8	3.7	3.6	3.5	3.4
1344	4.7	4.6	4.4	4.2	4.1	4	3.8	3.7	3.6	3.5	3.4	3.3	3.2	64.9	38.4	28.1	22.4	19	16.3	14.3	12.7	11.5	10.5	9.6	8.9	8.3	7.7	7.3	6.9	6.5	6.2	5.9	5.6	5.3	5.1	4.9	4.7	4.5	4.4	4.2	4.1	3.9	3.8	3.7	3.6	3.5	3.4	3.3	3.2
1345	4.5	4.4	4.2	4.1	3.9	3.8	3.7	3.6	3.5	3.4	3.3	3.2	3.1	62	37.3	27.4	21.9	18.7	16.1	14.1	12.5	11.3	10.3	9.5	8.8	8.2	7.6	7.2	6.8	6.4	6.1	5.8	5.5	5.3	5	4.8	4.6	4.5	4.3	4.2	4	3.9	3.8	3.7	3.5	3.4	3.3	3.3	3.2
1346	4.2	4.1	3.9	3.8	3.7	3.6	3.5	3.4	3.3	3.2	3.1	3	3	59.2	36.5	27.1	21.7	18.2	15.7	13.8	12.3	11.1	10.2	9.3	8.7	8.1	7.6	7.1	6.7	6.3	6	5.7	5.5	5.2	5	4.8	4.6	4.5	4.3	4.1	4	3.9	3.8	3.6	3.5	3.4	3.3	3.2	3.2
1347	4.1	4	3.8	3.7	3.6	3.5	3.4	3.3	3.2	3.1	3.1	3	2.9	59.6	36.7	27.2	21.8	18.2	15.7	13.8	12.4	11.2	10.2	9.4	8.7	8.1	7.6	7.1	6.7	6.4	6	5.8	5.5	5.2	5	4.8	4.6	4.5	4.3	4.2	4	3.9	3.8	3.7	3.5	3.4	3.4	3.3	3.2
1348	4.9	4.7	4.5	4.4	4.2	4.1	3.9	3.8	3.7	3.6	3.5	3.4	3.3	62.9	37.7	27.8	22.2	18.5	15.9	14	12.5	11.3	10.3	9.6	8.9	8.2	7.7	7.2	6.8	6.5	6.1	5.8	5.6	5.3	5.1	4.9	4.7	4.5	4.4	4.2	4.1	3.9	3.8	3.7	3.6	3.5	3.4	3.3	3.2
1349	5.7	5.4	5.2	5	4.8	4.6	4.4	4.3	4.1	4	3.9	3.7	3.6	63.3	37.9	27.9	22.3	18.6	16	14.1	12.5	11.3	10.3	9.8	9.1	8.4	7.9	7.4	7	6.6	6.2	5.9	5.7	5.4	5.2	5	4.8	4.6	4.4	4.3	4.1	4	3.9	3.7	3.6	3.5	3.4	3.3	3.2
1350	5.5	5.3	5	4.8	4.7	4.5	4.3	4.2	4	3.9	3.8	3.7	3.6	64.6	38.4	28.2	22.4	18.7	16.1	14.1	12.6	11.4	10.4	9.7	9	8.4	7.8	7.4	6.9	6.6	6.2	5.9	5.6	5.4	5.2	4.9	4.8	4.6	4.4	4.3	4.1	4	3.9	3.7	3.6	3.5	3.4	3.3	3.2
1351	3.9	3.8	3.7	3.6	3.5	3.4	3.3	3.2	3.1	3	3	2.9	2.8	61.5	37.5	27.7	22.2	18.6	16	14.1	12.6	11.4	10.4	9.8	9.1	8.4	7.9	7.4	7	6.6	6.3	5.9	5.7	5.4	5.2	5	4.8	4.6	4.4	4.3	4.1	4	3.9	3.8	3.6	3.5	3.4	3.3	3.3
1352	3.5	3.4	3.3	3.2	3.1	3	3	2.9	2.8	2.8	2.7	2.6	2.6	62.1	37.8	27.9	22.3	18.7	16.1	14.1	12.6	11.4	10.4	10.2	9.4	8.7	8.1	7.6	7.2	6.8	6.4	6.1	5.8	5.5	5.3	5.1	4.9	4.7	4.5	4.4	4.2	4.1	3.9	3.8	3.7	3.6	3.5	3.4	3.3
1353	3.4	3.3	3.3	3.2	3.1	3	2.9	2.9	2.8	2.8	2.7	2.6	2.6	62.2	37.9	28	22.4	18.7	16.1	14.2	12.7	11.4	10.4	11.9	10.8	9.9	9.2	8.5	8	7.5	7	6.7	6.3	6	5.7	5.5	5.2	5	4.8	4.6	4.5	4.3	4.2	4	3.9	3.8	3.7	3.6	3.5
1354	3.9	3.8	3.7	3.6	3.5	3.4	3.3	3.2	3.1	3.1	3	2.9	2.9	65	38.8	28.5	22.7	19	16.3	14.3	12.8	11.5	10.5	14.3	12.8	11.5	10.5	9.7	9	8.4	7.8	7.3	6.9	6.6	6.2	5.9	5.6	5.4	5.2	5	4.8	4.6	4.4	4.3	4.1	4	3.9	3.8	3.6
1355	4.3	4.2	4	3.9	3.8	3.7	3.6	3.5	3.4	3.3	3.2	3.1	3	68.8	39.9	29.1	23.1	19.2	16.5	14.5	12.9	11.7	10.6	18.8	16.6	14.5	13	11.7	10.7	9.8	9.1	8.4	7.9	7.4	7	6.6	6.3	6	5.7	5.4	5.2	5	4.8	4.6	4.5	4.3	4.2	4	3.9
1356	4.2	4.1	4	3.9	3.7	3.6	3.5	3.4	3.3	3.3	3.2	3.1	3	69.1	40	29.2	23.2	19.3	16.6	14.5	13	11.7	10.7	20.7	18.5	16	14.1	12.6	11.4	10.4	9.6	8.9	8.3	7.8	7.3	7	6.6	6.3	6	5.7	5.4	5.2	5	4.8	4.6	4.5	4.3	4.2	4
1357	4.5	4.3	4.2	4.1	3.9	3.8	3.7	3.6	3.5	3.4	3.3	3.2	3.1	73.8	41.1	29.7	23.5	19.5	16.7	14.6	13	11.7	10.7	29.7	28.1	22.5	18.8	16.2	14.3	12.7	11.5	10.5	9.7	9	8.3	10	9.2	8.6	8	7.5	7.1	6.7	6.3	6	5.8	5.5	5.3	5	4.9
1358	4.5	4.3	4.2	4	3.9	3.8	3.7	3.6	3.5	3.4	3.3	3.2	3.1	66.8	39.1	28.6	22.7	18.9	16.3	14.3	12.7	11.5	10.5	24	22.3	18.7	16.1	14.1	12.6	11.4	10.4	9.6	8.9	8.3	7.7	7.5	7.1	6.7	6.3	6	5.7	5.5	5.2	5	4.8	4.6	4.5	4.3	4.2
1359	4.3	4.2	4	3.9	3.8	3.7	3.6	3.5	3.4	3.3	3.2	3.1	3	66.8	38.9	28.3	22.5	18.8	16.1	14.1	12.6	11.4	10.4	22.5	20.7	17.5	15.2	13.4	12	10.9	10	9.2	8.6	8	7.5	7.2	6.8	6.4	6.1	5.8	5.5	5.3	5.1	4.9	4.7	4.5	4.3	4.2	4
1360	4.4	4.3	4.1	4	3.9	3.7	3.6	3.5	3.4	3.3	3.2	3.1	3.1	68.7	39.1	28.3	22.5	18.7	16	14	12.5	11.3	10.3	23.9	22.8	18.9	16.2	14.2	12.6	11.4	10.4	9.5	8.8	8.2	7.7	7.4	6.9	6.6	6.2	5.9	5.6	5.4	5.1	4.9	4.7	4.6	4.4	4.2	4.1
1361	4.4	4.2	4.1	4	3.8	3.7	3.6	3.5	3.4	3.3	3.2	3.1	3	69	38.9	28.1	22.3	18.5	15.9	13.9	12.4	11.2	10.2	24.3	24.2	19.8	16.8	14.6	12.9	11.6	10.5	9.7	8.9	8.3	7.7	7.5	7	6.6	6.3	5.9	5.7	5.4	5.2	4.9	4.7	4.6	4.4	4.2	4.1
1362	4.3	4.1	4	3.8	3.7	3.6	3.5	3.4	3.3	3.2	3.1	3	3	68.6	38.5	27.8	22	18.3	15.7	13.7	12.2	11	10.1	25.7	26.8	21.4	17.9	15.4	13.5	12.1	10.9	9.9	9.1	8.5	7.9	7.7	7.2	6.8	6.4	6.1	5.8	5.5	5.2	5	4.8	4.6	4.4	4.3	4.1
1363	32.3	61	63.8	46.1	34.7	28	23.5	20.3	17.9	16.1	14.5	13.4	12.4	133	94.7	64.7	47.6	50.7	37	29.5	24.6	21.1	48.8	54.1	50.9	51.8	45.6	43.7	33.4	27.1	23	19.9	17.6	15.8	14.3	14.2	41	31.8	31.3	25.8	22	21.1	18.5	16.5	14.9	13.6	12.5	11.6	10.8
1364	31.9	59.8	62.7	45.2	34	27.4	23	19.9	17.6	15.7	14.2	13.1	12.1	132.5	93.8	63.6	46.5	55.9	39.3	30.6	25.2	21.5	48.8	54.1	51.2	51.1	44.8	43.6	33.1	26.8	22.7	19.6	17.3	15.5	14.1	14	41.6	32	31.3	25.7	21.8	21.6	18.9	16.8	15.1	13.7	12.6	11.6	10.8
1365	23.1	37.1	34.7	27.8	23.2	20	17.6	15.7	14.2	12.9	11.9	11	10.3	110.7	72	45.6	34	44.2	33.2	26.8	22.5	19.5	37.4	36.2	32.1	29.8	24.6	22.8	19.7	17.4	15.5	14	12.8	11.8	10.9	10.2	24.6	21	18.7	16.6	14.9	14.9	13.5	12.4	11.4	10.6	9.9	9.3	8.8
1366	11.2	12.2	11.3	10.5	9.8	9.2	8.6	8.1	7.7	7.3	7	6.7	6.4	87.9	51.1	36.4	28.6	32.3	26.1	22	19	16.8	25.3	22.6	19.5	17.1	15.3	13.8	12.6	11.6	10.8	10	9.4	8.8	8.3	7.9	8.1	7.7	7.3	6.9	6.6	6.4	6.1	5.9	5.7	5.4	5.3	5.1	4.9
1367	9.8	9.8	9.2	8.6	8.1	7.7	7.3	7	6.6	6.4	6.1	5.8	5.6	85.8	48.4	34.9	27.6	30.5	24.8	21	18.2	16.1	23.9	21.3	18.4	16.3	14.6	13.2	12.1	11.1	10.3	9.6	9	8.5	8	7.6	7.4	7.1	6.7	6.4	6.2	5.9	5.7	5.5	5.3	5.1	4.9	4.8	4.6
1368	6.7	6.5	6.2	5.9	5.7	5.5	5.3	5.1	4.9	4.7	4.6	4.4	4.3	75.9	44.9	32.9	26.2	25.7	21.5	18.5	16.3	14.6	16.7	14.9	13.5	12.3	11.3	10.4	9.7	9.1	8.5	8	7.6	7.2	6.9	6.5	6.2	6	5.7	5.5	5.3	5.1	4.9	4.8	4.6	4.5	4.3	4.2	4.1
1369	7.9	7.6	7.2	6.9	6.6	6.3	6	5.7	5.5	5.3	5.1	4.9	4.8	77.4	44.7	32.6	25.9	25.5	21.3	18.3	16.1	14.3	17.5	15.5	13.9	12.6	11.5	10.6	9.8	9.2	8.6	8.1	7.6	7.2	6.9	6.5	6.3	6	5.7	5.5	5.3	5.1	4.9	4.8	4.6	4.4	4.3	4.2	4.1
1370	6.8	6.5	6.2	5.9	5.7	5.5	5.2	5	4.9	4.7	4.5	4.4	4.3	75	43.5	31.7	25.2	24.8	20.7	17.8	15.7	14	15.5	13.8	12.5	11.4	10.5	9.7	9.1	8.5	8	7.5	7.1	6.8	6.5	6.2	5.9	5.6	5.4	5.2	5	4.8	4.7	4.5	4.4	4.2	4.1	4	3.9
1371	5.6	5.4	5.2	5	4.8	4.6	4.5	4.3	4.2	4.1	3.9	3.8	3.7	72.6	42.3	30.9	24.5	24.1	20.1	17.3	15.2	13.6	13.6	12.3	11.2	10.3	9.5	8.9	8.3	7.8	7.4	7	6.6	6.3	6	5.8	5.5	5.3	5.1	4.9	4.7	4.6	4.4	4.3	4.1	4	3.9	3.8	3.7
1372	5.3	5.1	4.9	4.7	4.5	4.4	4.2	4.1	4	3.9	3.7	3.6	3.5	69.8	41	30	23.8	22.2	18.7	16.2	14.3	12.8	12.5	11.4	10.4	9.6	8.9	8.3	7.8	7.4	7	6.6	6.3	6	5.7	5.5	5.3	5	4.9	4.7	4.5	4.4	4.2	4.1	4	3.8	3.7	3.6	3.5
1373	5	4.8	4.6	4.5	4.3	4.2	4	3.9	3.8	3.7	3.6	3.5	3.4	67.2	39.7	29.1	23.1	20.4	17.4	15.2	13.5	12.1	11.5	10.5	9.6	8.9	8.3	7.8	7.3	6.9	6.6	6.2	5.9	5.7	5.4	5.2	5	4.8	4.6	4.5	4.3	4.2	4	3.9	3.8	3.7	3.6	3.5	3.4
1374	4.9	4.7	4.5	4.4	4.2	4.1	3.9	3.8	3.7	3.6	3.5	3.4	3.3	65.6	38.7	28.3	22.5	20	17	14.8	13.2	11.8	11.1	10.2	9.4	8.7	8.1	7.6	7.1	6.7	6.4	6.1	5.8	5.5	5.3	5.1	4.9	4.7	4.5	4.3	4.2	4	3.9	3.8	3.7	3.6	3.5	3.4	3.3
1375	4.7	4.5	4.3	4.2	4	3.9	3.8	3.7	3.6	3.5	3.4	3.3	3.2	62.8	37.6	27.7	22.1	18.7	16.1	14.1	12.6	11.3	10.4	9.6	8.8	8.2	7.7	7.2	6.8	6.4	6.1	5.8	5.5	5.3	5.1	4.9	4.7	4.5	4.3	4.2	4.1	3.9	3.8	3.7	3.6	3.5	3.4	3.3	3.2
1376	4.4	4.3	4.1	4	3.9	3.7	3.6	3.5	3.4	3.3	3.2	3.2	3.1	61.6	37.3	27.6	22	18.8	16.2	14.2	12.6	11.4	10.4	9.6	8.8	8.2	7.7	7.2	6.8	6.5	6.1	5.8	5.6	5.3	5.1	4.9	4.7	4.5	4.4	4.2	4.1	3.9	3.8	3.7	3.6	3.5	3.4	3.3	3.2
1377	4.8	4.7	4.5	4.3	4.2	4	3.9	3.8	3.7	3.6	3.5	3.4	3.3	63.3	37.9	27.9	22.3	19	16.3	14.3	12.7	11.5	10.5	9.6	8.9	8.3	7.7	7.3	6.9	6.5	6.2	5.9	5.6	5.3	5.1	4.9	4.7	4.5	4.4	4.2	4.1	3.9	3.8	3.7	3.6	3.5	3.4	3.3	3.2
1378	5.2	5	4.8	4.6	4.5	4.3	4.2	4	3.9	3.8	3.7	3.6	3.5	64.5	38.3	28.2	22.4	18.9	16.2	14.2	12.7	11.4	10.4	9.7	9	8.4	7.8	7.4	6.9	6.6	6.2	5.9	5.6	5.4	5.2	4.9	4.8	4.6	4.4	4.3	4.1	4	3.9	3.7	3.6	3.5	3.4	3.3	3.2
1379	5.1	4.9	4.7	4.5	4.4	4.2	4.1	3.9	3.8	3.7	3.6	3.5	3.4	65.3	38.7	28.3	22.6	18.8	16.2	14.2	12.7	11.5	10.4	9.8	9.1	8.4	7.9	7.4	7	6.6	6.2	5.9	5.7	5.4	5.2	5	4.8	4.6	4.4	4.3	4.1	4	3.9	3.8	3.6	3.5	3.4	3.3	3.3
1380	5.1	4.9	4.7	4.5	4.4	4.2	4.1	4	3.8	3.7	3.6	3.5	3.4	64.2	38.4	28.3	22.5	18.8	16.2	14.2	12.7	11.5	10.5	9.6	8.9	8.3	7.8	7.3	6.9	6.5	6.2	5.9	5.6	5.4	5.1	4.9	4.7	4.6	4.4	4.3	4.1	4	3.9	3.7	3.6	3.5	3.4	3.3	3.2
1381	5.2	5	4.8	4.6	4.4	4.3	4.1	4	3.9	3.8	3.7	3.5	3.4	65.3	38.8	28.5	22.7	18.9	16.3	14.3	12.8	11.5	10.5	9.8	9.1	8.5	7.9	7.4	7	6.6	6.3	6	5.7	5.4	5.2	5	4.8	4.6	4.5	4.3	4.2	4	3.9	3.8	3.7	3.6	3.5	3.4	3.3
1382	3.5	3.4	3.3	3.2	3.1	3	3	2.9	2.8	2.8	2.7	2.7	2.6	61.4	37.7	28	22.4	18.8	16.2	14.2	12.7	11.5	10.5	10	9.2	8.6	8	7.5	7.1	6.7	6.3	6	5.8	5.5	5.3	5	4.8	4.7	4.5	4.3	4.2	4.1	3.9	3.8	3.7	3.6	3.5	3.4	3.3
1383	3.5	3.4	3.3	3.2	3.1	3	3	2.9	2.8	2.8	2.7	2.7	2.6	60.2	37.4	27.8	22.3	18.7	16.1	14.2	12.7	11.5	10.5	10.1	9.3	8.7	8.1	7.6	7.2	6.8	6.4	6.1	5.8	5.5	5.3	5.1	4.9	4.7	4.5	4.4	4.2	4.1	4	3.8	3.7	3.6	3.5	3.4	3.3
1384	3.7	3.6	3.5	3.4	3.3	3.2	3.2	3.1	3	2.9	2.9	2.8	2.7	64.1	38.7	28.5	22.8	19	16.4	14.4	12.9	11.6	10.6	13	11.8	10.7	9.8	9.1	8.5	7.9	7.5	7	6.7	6.3	6	5.7	5.5	5.2	5	4.8	4.7	4.5	4.3	4.2	4.1	3.9	3.8	3.7	3.6
1385	4.2	4.1	3.9	3.8	3.7	3.6	3.5	3.4	3.3	3.2	3.1	3.1	3	69.6	40.3	29.4	23.3	19.4	16.7	14.6	13	11.8	10.7	18.2	16.1	14.2	12.7	11.5	10.5	9.7	9	8.4	7.8	7.4	7	6.6	6.3	6	5.7	5.4	5.2	5	4.8	4.6	4.5	4.3	4.2	4	3.9
1386	4.1	4	3.9	3.7	3.6	3.5	3.4	3.3	3.3	3.2	3.1	3	3	69.5	40.4	29.4	23.4	19.5	16.7	14.7	13.1	11.8	10.8	19.6	17.7	15.4	13.7	12.3	11.1	10.2	9.4	8.8	8.2	7.7	7.2	6.9	6.5	6.2	5.9	5.6	5.4	5.2	5	4.8	4.6	4.4	4.3	4.1	4
1387	4.7	4.5	4.3	4.2	4.1	3.9	3.8	3.7	3.6	3.5	3.4	3.3	3.2	74.5	41.5	30	23.7	19.7	16.9	14.8	13.2	11.9	10.8	29.1	27.5	22.2	18.6	16.1	14.2	12.7	11.5	10.5	9.7	9	8.4	9.5	8.8	8.2	7.7	7.3	6.8	6.5	6.2	5.9	5.6	5.4	5.1	4.9	4.8
1388	4.6	4.4	4.2	4.1	4	3.8	3.7	3.6	3.5	3.4	3.3	3.2	3.2	68.2	39.7	29	23.1	19.2	16.5	14.5	12.9	11.7	10.6	24.9	23.2	19.3	16.5	14.5	12.9	11.7	10.6	9.8	9.1	8.4	7.9	7.7	7.3	6.9	6.5	6.2	5.9	5.6	5.4	5.1	4.9	4.7	4.6	4.4	4.3
1389	4.3	4.2	4	3.9	3.8	3.7	3.6	3.5	3.4	3.3	3.2	3.1	3	68.3	39.5	28.8	22.9	19.1	16.4	14.4	12.8	11.6	10.5	23.4	21.8	18.3	15.8	13.9	12.5	11.3	10.3	9.5	8.8	8.2	7.7	7.4	7	6.6	6.3	5.9	5.7	5.4	5.2	5	4.8	4.6	4.4	4.3	4.1
1390	4.4	4.3	4.1	4	3.9	3.8	3.6	3.5	3.4	3.3	3.3	3.2	3.1	72.7	40.4	29.1	23	19.1	16.4	14.3	12.8	11.5	10.5	28.7	28.1	22.4	18.7	16.1	14.1	12.6	11.4	10.4	9.5	8.8	8.2	8.2	7.7	7.2	6.8	6.4	6.1	5.8	5.5	5.3	5.1	4.9	4.7	4.5	4.4
1391	4.5	4.3	4.2	4	3.9	3.8	3.7	3.6	3.5	3.4	3.3	3.2	3.1	74.7	40.6	29.1	23	19	16.3	14.3	12.7	11.4	10.4	29.2	31.2	24.2	19.8	16.9	14.7	13	11.7	10.6	9.8	9	8.4	8.3	7.8	7.3	6.9	6.5	6.2	5.9	5.6	5.3	5.1	4.9	4.7	4.5	4.4
1392	4.2	4.1	3.9	3.8	3.7	3.6	3.5	3.4	3.3	3.2	3.1	3	3	72	39.7	28.6	22.6	18.8	16.1	14.1	12.5	11.3	10.3	30.5	34.3	25.8	20.9	17.6	15.2	13.4	12	10.9	9.9	9.2	8.5	8.5	7.9	7.4	7	6.6	6.2	5.9	5.6	5.4	5.1	4.9	4.7	4.6	4.4
1393	43.7	89.9	106.8	82.5	52.1	40.7	31.4	25.8	21.9	21.4	18.7	21.3	18.6	157.7	120.1	86.2	64.7	73.9	46.3	34.5	27.7	23.3	61.9	84.2	87.7	102.7	97.3	97.6	64.3	42.8	32.6	26.5	22.4	19.4	17.2	33.2	78.3	64.6	76	46.9	34.9	34.4	27.7	23.2	20	17.6	15.8	14.3	13
1394	36.5	73.3	83	61.8	41.5	32.7	26.4	22.3	19.3	17.8	15.9	15.2	13.8	146.7	107.4	74.6	54.9	70.8	44.8	33.5	27	22.7	56.7	68.9	68	74.8	68.2	67.8	43.7	33	26.6	22.4	19.4	17.1	15.3	21.1	57.9	44.8	48.1	35.2	28.1	31.9	26	22	19	16.8	15.1	13.7	12.5
1395	20.6	34.6	32.2	26	21.9	19	16.7	15	13.6	12.4	11.4	10.6	9.9	110.3	70.8	44.9	33.4	43.4	32.6	26.3	22.1	19.1	38.1	36.2	31.7	29.4	24.3	23	19.8	17.3	15.5	14	12.7	11.7	10.8	10.1	23.2	19.9	17.7	15.7	14.2	14.1	12.9	11.8	10.9	10.2	9.5	8.9	8.4
1396	19.1	28.8	26	21.9	18.9	16.6	14.9	13.4	12.3	11.3	10.5	9.8	9.1	103.4	64.2	41.7	31.5	39.8	30.4	24.8	21	18.2	36.3	34.2	29.3	26.5	22.2	20.1	17.6	15.6	14	12.8	11.7	10.8	10.1	9.4	17.9	15.8	14.2	12.9	11.9	11.7	10.8	10	9.4	8.8	8.3	7.9	7.5
1397	14.3	20	17.4	15.5	13.9	12.6	11.6	10.7	9.9	9.3	8.7	8.2	7.8	96.3	57.6	38.8	29.7	38.1	29.3	24	20.3	17.7	33.7	30.9	25.9	22.7	19.4	17.4	15.4	13.9	12.6	11.6	10.7	9.9	9.3	8.7	13.1	11.9	11	10.2	9.5	9.4	8.8	8.3	7.8	7.4	7.1	6.7	6.4
1398	7.6	7.5	7.1	6.8	6.5	6.2	5.9	5.7	5.5	5.3	5.1	4.9	4.7	81.5	46.1	33.3	26.4	30	24.3	20.5	17.8	15.7	24.3	21.4	18.4	16.2	14.4	13.1	11.9	11	10.1	9.5	8.8	8.3	7.8	7.4	7.2	6.9	6.5	6.3	6	5.8	5.5	5.3	5.1	4.9	4.8	4.6	4.5
1399	7.5	7.3	6.9	6.6	6.3	6	5.8	5.5	5.3	5.1	4.9	4.8	4.6	78.4	44.7	32.5	25.7	29.8	24.1	20.3	17.5	15.5	22.1	19.3	16.8	14.9	13.4	12.2	11.1	10.3	9.6	8.9	8.4	7.9	7.5	7.1	6.7	6.4	6.1	5.9	5.6	5.4	5.2	5	4.8	4.7	4.5	4.4	4.2
1400	6.9	6.6	6.3	6	5.7	5.5	5.3	5.1	4.9	4.7	4.6	4.4	4.3	75.7	43.5	31.7	25.1	35.6	27.5	22.5	19.1	16.6	20.6	18.1	15.8	14.1	12.7	11.6	10.6	9.8	9.2	8.6	8	7.6	7.2	6.8	6.5	6.2	5.9	5.7	5.4	6.3	6.1	5.8	5.6	5.3	5.1	4.9	4.8
1401	6	5.8	5.5	5.3	5.1	4.9	4.7	4.6	4.4	4.3	4.1	4	3.9	73.5	42.4	30.9	24.5	28.6	23.1	19.4	16.8	14.8	17.2	15.1	13.5	12.2	11.2	10.3	9.5	8.9	8.3	7.8	7.3	7	6.6	6.3	6	5.7	5.5	5.3	5.1	4.9	4.7	4.6	4.4	4.3	4.1	4	3.9
1402	5.4	5.2	5	4.8	4.6	4.4	4.3	4.2	4	3.9	3.8	3.7	3.6	71.7	41.4	30.2	24	23.5	19.7	16.9	14.9	13.3	13.9	12.5	11.4	10.4	9.6	8.9	8.3	7.8	7.4	7	6.6	6.3	6	5.7	5.5	5.2	5	4.9	4.7	4.5	4.4	4.2	4.1	4	3.8	3.7	3.6
1403	5.1	4.9	4.7	4.6	4.4	4.3	4.1	4	3.9	3.7	3.6	3.5	3.4	69.3	40.3	29.4	23.3	21.9	18.5	16	14.1	12.6	12.2	11.1	10.2	9.4	8.7	8.2	7.6	7.2	6.8	6.5	6.1	5.8	5.6	5.3	5.1	4.9	4.7	4.6	4.4	4.3	4.1	4	3.9	3.7	3.6	3.5	3.4
1404	5.2	4.9	4.8	4.6	4.4	4.3	4.1	4	3.9	3.7	3.6	3.5	3.4	67.5	39.3	28.7	22.8	20.4	17.3	15.1	13.4	12	11.6	10.6	9.7	9	8.3	7.8	7.3	6.9	6.5	6.2	5.9	5.6	5.4	5.2	4.9	4.8	4.6	4.4	4.3	4.1	4	3.9	3.7	3.6	3.5	3.4	3.3
1405	5.3	5	4.8	4.7	4.5	4.3	4.2	4	3.9	3.8	3.7	3.6	3.5	65.2	38.4	28.2	22.4	19	16.3	14.3	12.7	11.5	10.9	9.9	9.2	8.5	8	7.5	7	6.6	6.3	6	5.7	5.4	5.2	5	4.8	4.6	4.4	4.3	4.1	4	3.9	3.8	3.6	3.5	3.4	3.3	3.3
1406	5.1	4.9	4.7	4.6	4.4	4.2	4.1	4	3.8	3.7	3.6	3.5	3.4	64.5	38.4	28.1	22.4	19	16.3	14.3	12.8	11.5	10.7	9.8	9	8.4	7.9	7.4	6.9	6.6	6.2	5.9	5.6	5.4	5.2	5	4.8	4.6	4.4	4.3	4.1	4	3.9	3.7	3.6	3.5	3.4	3.3	3.2
1407	5.2	5	4.8	4.6	4.5	4.3	4.2	4	3.9	3.8	3.7	3.6	3.5	64.8	38.5	28.3	22.5	19.1	16.4	14.4	12.8	11.5	10.6	9.8	9	8.4	7.8	7.4	6.9	6.6	6.2	5.9	5.6	5.4	5.2	5	4.8	4.6	4.4	4.3	4.1	4	3.9	3.7	3.6	3.5	3.4	3.3	3.2
1408	5.6	5.4	5.2	5	4.8	4.6	4.4	4.3	4.1	4	3.9	3.7	3.6	63.7	38.3	28.2	22.5	19.1	16.4	14.4	12.8	11.6	10.6	9.8	9	8.4	7.8	7.4	6.9	6.6	6.2	5.9	5.7	5.4	5.2	5	4.8	4.6	4.4	4.3	4.1	4	3.9	3.8	3.6	3.5	3.4	3.3	3.3
1409	5.3	5.1	4.9	4.7	4.5	4.4	4.2	4.1	3.9	3.8	3.7	3.6	3.5	62.9	38.1	28.1	22.5	18.8	16.2	14.2	12.7	11.5	10.5	9.6	8.9	8.3	7.8	7.3	6.9	6.5	6.2	5.9	5.6	5.4	5.2	4.9	4.8	4.6	4.4	4.3	4.1	4	3.9	3.7	3.6	3.5	3.4	3.3	3.3
1410	5	4.8	4.6	4.5	4.3	4.2	4	3.9	3.8	3.7	3.6	3.5	3.4	65.9	39.1	28.7	22.8	19.1	16.4	14.4	12.8	11.6	10.6	9.7	9	8.4	7.8	7.4	7	6.6	6.2	5.9	5.7	5.4	5.2	5	4.8	4.6	4.4	4.3	4.1	4	3.9	3.8	3.7	3.6	3.5	3.4	3.3
1411	4.9	4.7	4.5	4.4	4.2	4.1	3.9	3.8	3.7	3.6	3.5	3.4	3.3	66.3	39.3	28.8	22.9	19.1	16.5	14.4	12.9	11.6	10.6	9.9	9.1	8.5	7.9	7.5	7	6.6	6.3	6	5.7	5.5	5.2	5	4.8	4.6	4.5	4.3	4.2	4	3.9	3.8	3.7	3.6	3.5	3.4	3.3
1412	4	3.9	3.8	3.7	3.6	3.5	3.4	3.3	3.2	3.1	3	3	2.9	64.5	38.8	28.6	22.8	19.1	16.4	14.4	12.9	11.6	10.6	10.2	9.4	8.7	8.2	7.7	7.2	6.8	6.5	6.1	5.8	5.6	5.3	5.1	4.9	4.7	4.6	4.4	4.2	4.1	4	3.9	3.7	3.6	3.5	3.4	3.3
1413	3.9	3.7	3.6	3.5	3.4	3.3	3.3	3.2	3.1	3	3	2.9	2.8	61.7	38	28.2	22.6	19	16.3	14.4	12.8	11.6	10.6	10.2	9.4	8.8	8.2	7.7	7.2	6.8	6.5	6.1	5.9	5.6	5.4	5.1	4.9	4.7	4.6	4.4	4.3	4.1	4	3.9	3.8	3.6	3.5	3.4	3.4
1414	3.5	3.4	3.3	3.2	3.2	3.1	3	2.9	2.9	2.8	2.7	2.7	2.6	63.8	38.8	28.7	22.9	19.2	16.5	14.5	13	11.7	10.7	10.6	9.8	9.1	8.4	7.9	7.4	7	6.6	6.3	6	5.7	5.5	5.2	5	4.8	4.7	4.5	4.3	4.2	4.1	3.9	3.8	3.7	3.6	3.5	3.4
1415	3.6	3.5	3.4	3.3	3.3	3.2	3.1	3	2.9	2.9	2.8	2.8	2.7	67	39.8	29.2	23.3	19.4	16.7	14.7	13.1	11.8	10.8	17.5	15.3	13.6	12.2	11.1	10.2	9.4	8.7	8.2	7.7	7.2	6.8	6.5	6.2	5.9	5.6	5.4	5.2	4.9	4.8	4.6	4.4	4.3	4.1	4	3.9
1416	4.4	4.2	4.1	4	3.9	3.7	3.6	3.5	3.4	3.3	3.3	3.2	3.1	69.3	40.5	29.6	23.6	19.6	16.9	14.8	13.2	11.9	10.9	21.2	19.2	16.6	14.6	13	11.8	10.7	9.9	9.2	8.5	8	7.5	7.2	6.8	6.5	6.2	5.9	5.6	5.4	5.1	4.9	4.8	4.6	4.4	4.3	4.1
1417	4.8	4.6	4.5	4.3	4.2	4	3.9	3.8	3.7	3.6	3.5	3.4	3.3	77	42.4	30.5	24.1	20.1	17.2	15	13.4	12.1	11	29.4	28	22.5	18.9	16.3	14.4	12.9	11.7	10.6	9.8	9.1	8.5	9.8	9	8.4	7.9	7.4	7	6.6	6.3	6	5.7	5.5	5.3	5	4.9
1418	4.7	4.6	4.4	4.3	4.1	4	3.9	3.7	3.6	3.5	3.4	3.3	3.3	71.2	40.8	29.7	23.5	19.6	16.8	14.7	13.1	11.8	10.8	25.1	23.6	19.6	16.8	14.7	13.1	11.9	10.8	9.9	9.2	8.6	8	7.8	7.3	6.9	6.6	6.2	5.9	5.7	5.4	5.2	5	4.8	4.6	4.5	4.3
1419	4.1	4	3.8	3.7	3.6	3.5	3.4	3.3	3.2	3.2	3.1	3	2.9	65.5	39.1	28.7	22.9	19.1	16.4	14.4	12.9	11.6	10.6	18	16.3	14.4	12.8	11.6	10.6	9.7	9	8.4	7.9	7.4	7	6.6	6.3	6	5.7	5.4	5.2	5	4.8	4.6	4.5	4.3	4.2	4	3.9
1420	4.3	4.1	4	3.9	3.7	3.6	3.5	3.4	3.3	3.3	3.2	3.1	3	69.3	39.9	29.1	23.1	19.2	16.5	14.5	12.9	11.6	10.6	25.2	24.4	20.1	17.1	14.9	13.3	11.9	10.9	10	9.2	8.6	8	7.7	7.3	6.8	6.5	6.2	5.9	5.6	5.4	5.1	4.9	4.7	4.6	4.4	4.2
1421	4.5	4.3	4.2	4.1	3.9	3.8	3.7	3.6	3.5	3.4	3.3	3.2	3.1	77.3	41.6	29.8	23.5	19.4	16.6	14.6	12.9	11.7	10.6	35.1	40.3	29.2	23.1	19.2	16.4	14.4	12.8	11.6	10.6	9.7	9	12.9	11.7	10.6	9.8	9	8.4	7.8	7.4	6.9	6.6	6.2	5.9	5.7	5.4
1422	4.3	4.1	4	3.9	3.8	3.6	3.5	3.4	3.3	3.2	3.2	3.1	3	72.6	40.3	29.1	23	19.1	16.4	14.3	12.8	11.5	10.5	31.9	35.3	26.6	21.4	18	15.6	13.7	12.3	11.1	10.2	9.4	8.7	8.7	8.1	7.6	7.1	6.7	6.4	6.1	5.8	5.5	5.3	5	4.8	4.7	4.5
1423	43.7	89.5	109.3	85.2	53.9	42	32	26	21.9	21.9	19	23.7	20.3	153.7	117.8	84.9	63.6	73.4	45.5	33.9	27.2	22.8	64.7	88.6	95.2	110.5	106.1	107.2	71.6	44.9	33.6	27	22.6	19.5	17.2	35.7	84.8	70.2	85.1	48.9	35.6	35.2	28	23.3	20.1	17.6	15.7	14.2	12.9
1424	32	60.4	63	45.5	33.7	27	22.6	19.4	17.1	15.6	14.1	13.2	12.1	131.8	92.4	62.5	45.1	54.4	38	29.5	24.3	20.7	50.6	57.9	55.6	56.3	49.3	48.5	35.2	27.9	23.2	19.9	17.4	15.5	14	16	47.3	34.7	34.1	27.2	22.7	22.5	19.4	17	15.2	13.8	12.6	11.6	10.7
1425	22.3	36.4	34.2	27.2	22.6	19.4	17.1	15.2	13.7	12.5	11.5	10.6	9.9	110.3	70.7	43.9	32.7	42.5	31.9	25.8	21.7	18.7	38.9	37.5	32.7	30.4	24.8	23	19.7	17.3	15.4	13.9	12.6	11.6	10.7	10	22.9	19.6	17.6	15.6	14.1	14	12.7	11.7	10.8	10	9.4	8.8	8.3
1426	24.1	38.3	35.8	28	23.1	19.7	17.2	15.3	13.8	12.5	11.5	10.6	9.9	111	70.6	43.5	32.3	46.7	33.9	26.9	22.4	19.2	41.6	40.9	36.4	33.8	26.8	24.5	20.7	18	15.9	14.3	12.9	11.8	10.9	10.3	25.8	21.6	19.2	16.8	15	17.8	15.8	14.1	12.8	11.8	10.8	10.1	9.4
1427	14.3	17.3	15.3	13.8	12.5	11.5	10.6	9.8	9.2	8.6	8.1	7.7	7.3	91.9	53.7	36.9	28.5	43.9	32.3	25.8	21.6	18.5	33.9	31.1	25.8	22.3	19.1	17.3	15.3	13.8	12.5	11.5	10.6	9.8	9.2	8.6	12	11	10.2	9.5	8.9	12.9	11.8	10.9	10.1	9.4	8.8	8.3	7.8
1428	13.3	14.9	13.4	12.2	11.2	10.3	9.6	9	8.4	7.9	7.5	7.1	6.8	89.5	51.6	35.7	27.7	43.7	32	25.5	21.3	18.3	35	32	26.5	22.6	19.3	17.2	15.2	13.7	12.4	11.4	10.5	9.7	9.1	8.5	10.5	9.8	9.1	8.6	8.1	12.8	11.7	10.8	10	9.3	8.7	8.2	7.7
1429	9.4	9.3	8.7	8.2	7.7	7.3	6.9	6.6	6.3	6	5.7	5.5	5.3	83.7	46.9	33.4	26.2	42.4	31.2	24.9	20.8	17.9	30.1	26.9	22.1	18.9	16.5	14.7	13.2	12	11	10.2	9.4	8.8	8.3	7.8	7.5	7.1	6.8	6.4	6.2	11.2	10.3	9.6	9	8.4	7.9	7.5	7.1
1430	7.5	7.3	6.9	6.6	6.3	6	5.7	5.5	5.3	5.1	4.9	4.7	4.5	79	44.1	31.9	25.2	36	27.6	22.5	19.1	16.6	25	22.1	18.8	16.3	14.5	13	11.8	10.8	10	9.3	8.7	8.1	7.7	7.2	6.9	6.5	6.2	5.9	5.7	6.6	6.3	6	5.7	5.5	5.3	5.1	4.9
1431	5.8	5.5	5.3	5.1	4.9	4.7	4.6	4.4	4.3	4.1	4	3.9	3.8	72.1	41.9	30.6	24.3	29.3	23.5	19.7	17	15	18.6	16.4	14.5	13	11.8	10.8	10	9.2	8.6	8.1	7.6	7.2	6.8	6.5	6.2	5.9	5.6	5.4	5.2	5	4.8	4.7	4.5	4.4	4.2	4.1	4
1432	5.4	5.2	5	4.8	4.6	4.5	4.3	4.2	4	3.9	3.8	3.7	3.6	68	40.4	29.6	23.6	22.5	18.9	16.4	14.4	12.9	12.8	11.6	10.6	9.8	9.1	8.5	7.9	7.5	7.1	6.7	6.4	6.1	5.8	5.5	5.3	5.1	4.9	4.7	4.5	4.4	4.2	4.1	4	3.9	3.7	3.6	3.5
1433	5.1	4.9	4.7	4.6	4.4	4.3	4.1	4	3.9	3.8	3.6	3.5	3.4	67.8	39.9	29.2	23.2	22.1	18.6	16.1	14.2	12.7	12.3	11.2	10.2	9.5	8.8	8.2	7.7	7.2	6.8	6.5	6.2	5.9	5.6	5.4	5.1	4.9	4.8	4.6	4.4	4.3	4.1	4	3.9	3.8	3.7	3.6	3.5
1434	4.9	4.7	4.5	4.4	4.2	4.1	4	3.8	3.7	3.6	3.5	3.4	3.3	64.5	38.5	28.3	22.6	20.6	17.5	15.2	13.5	12.1	11.5	10.5	9.7	9	8.3	7.8	7.3	6.9	6.5	6.2	5.9	5.6	5.4	5.2	5	4.8	4.6	4.4	4.3	4.1	4	3.9	3.7	3.6	3.5	3.4	3.3
1435	4.8	4.6	4.5	4.3	4.2	4	3.9	3.8	3.7	3.6	3.5	3.4	3.3	64.1	38.3	28.1	22.4	20.5	17.4	15.1	13.4	12	11.3	10.3	9.5	8.8	8.2	7.7	7.2	6.8	6.4	6.1	5.8	5.6	5.3	5.1	4.9	4.7	4.5	4.4	4.2	4.1	3.9	3.8	3.7	3.6	3.5	3.4	3.3
1436	4.8	4.7	4.5	4.3	4.2	4	3.9	3.8	3.7	3.6	3.5	3.4	3.3	63.4	38.2	28.1	22.4	19.5	16.6	14.6	13	11.7	11	10	9.3	8.6	8	7.5	7.1	6.7	6.3	6	5.7	5.5	5.3	5	4.8	4.7	4.5	4.3	4.2	4	3.9	3.8	3.7	3.6	3.5	3.4	3.3
1437	5.6	5.3	5.1	4.9	4.7	4.5	4.4	4.2	4.1	4	3.8	3.7	3.6	66.1	39	28.6	22.8	19.5	16.7	14.6	13	11.7	11.1	10.1	9.4	8.7	8.1	7.6	7.1	6.8	6.4	6.1	5.8	5.5	5.3	5.1	4.9	4.7	4.5	4.4	4.2	4.1	3.9	3.8	3.7	3.6	3.5	3.4	3.3
1438	4.8	4.7	4.5	4.3	4.2	4	3.9	3.8	3.7	3.6	3.5	3.4	3.3	63.2	38.3	28.2	22.6	18.9	16.2	14.3	12.7	11.5	10.6	9.8	9	8.4	7.9	7.4	7	6.6	6.3	6	5.7	5.4	5.2	5	4.8	4.6	4.4	4.3	4.2	4	3.9	3.8	3.7	3.6	3.5	3.4	3.3
1439	5.6	5.4	5.2	5	4.8	4.6	4.4	4.3	4.1	4	3.9	3.8	3.7	65.7	39.1	28.7	22.9	19.1	16.4	14.4	12.9	11.6	10.6	9.8	9	8.4	7.9	7.4	7	6.6	6.3	6	5.7	5.4	5.2	5	4.8	4.6	4.5	4.3	4.2	4	3.9	3.8	3.7	3.6	3.5	3.4	3.3
1440	6	5.7	5.4	5.2	5	4.8	4.6	4.5	4.3	4.2	4	3.9	3.8	68.5	40	29.2	23.2	19.3	16.6	14.6	13	11.7	10.9	10	9.2	8.6	8	7.5	7.1	6.7	6.4	6.1	5.8	5.5	5.3	5.1	4.9	4.7	4.5	4.4	4.2	4.1	3.9	3.8	3.7	3.6	3.5	3.4	3.3
1441	5.8	5.6	5.3	5.1	4.9	4.7	4.6	4.4	4.3	4.1	4	3.9	3.7	70.4	40.6	29.5	23.4	19.5	16.7	14.7	13.1	11.8	10.8	10	9.3	8.6	8.1	7.6	7.1	6.7	6.4	6.1	5.8	5.5	5.3	5.1	4.9	4.7	4.5	4.4	4.2	4.1	4	3.8	3.7	3.6	3.5	3.4	3.3
1442	4.4	4.3	4.1	4	3.9	3.7	3.6	3.5	3.4	3.3	3.3	3.2	3.1	68.8	40.2	29.4	23.4	19.5	16.7	14.7	13.1	11.8	10.8	10.4	9.5	8.9	8.3	7.8	7.3	6.9	6.5	6.2	5.9	5.7	5.4	5.2	5	4.8	4.6	4.5	4.3	4.2	4	3.9	3.8	3.7	3.6	3.5	3.4
1443	3.9	3.8	3.6	3.5	3.4	3.4	3.3	3.2	3.1	3	3	2.9	2.8	66	39.5	29.1	23.2	19.4	16.7	14.7	13.1	11.8	10.8	10.5	9.7	9	8.4	7.8	7.4	7	6.6	6.3	6	5.7	5.5	5.2	5	4.8	4.6	4.5	4.3	4.2	4.1	3.9	3.8	3.7	3.6	3.5	3.4
1444	3.7	3.6	3.5	3.4	3.3	3.2	3.1	3.1	3	2.9	2.9	2.8	2.7	66	39.6	29.2	23.3	19.4	16.7	14.7	13.1	11.9	10.8	10.7	9.9	9.2	8.5	8	7.5	7.1	6.7	6.4	6.1	5.8	5.5	5.3	5.1	4.9	4.7	4.5	4.4	4.2	4.1	4	3.9	3.7	3.6	3.5	3.4
1445	3.5	3.4	3.3	3.2	3.2	3.1	3	2.9	2.9	2.8	2.8	2.7	2.6	64.8	39.3	29.1	23.2	19.4	16.7	14.7	13.1	11.9	10.8	15.4	13.7	12.3	11.2	10.3	9.5	8.8	8.2	7.7	7.3	6.9	6.5	6.2	5.9	5.7	5.4	5.2	5	4.8	4.6	4.5	4.3	4.2	4	3.9	3.8
1446	3.9	3.8	3.7	3.6	3.5	3.4	3.3	3.2	3.1	3.1	3	2.9	2.9	67.4	40.2	29.6	23.6	19.7	16.9	14.9	13.3	12	10.9	19.6	17.3	15.1	13.5	12.2	11.1	10.2	9.4	8.8	8.2	7.7	7.2	6.9	6.5	6.2	5.9	5.7	5.4	5.2	5	4.8	4.6	4.5	4.3	4.2	4
1447	5	4.8	4.6	4.5	4.3	4.2	4	3.9	3.8	3.7	3.6	3.5	3.4	78.4	43	30.9	24.4	20.2	17.3	15.2	13.5	12.2	11.1	30.6	29.6	23.6	19.7	16.9	14.9	13.3	12	10.9	10	9.3	8.7	10.7	9.9	9.1	8.5	8	7.5	7.1	6.7	6.4	6.1	5.8	5.5	5.3	5.1
1448	4.5	4.3	4.2	4	3.9	3.8	3.7	3.6	3.5	3.4	3.3	3.2	3.1	70.8	41	29.9	23.7	19.7	17	14.9	13.3	12	10.9	20.8	19.1	16.5	14.5	13	11.8	10.7	9.9	9.2	8.5	8	7.5	7.1	6.7	6.4	6.1	5.8	5.5	5.3	5.1	4.9	4.7	4.5	4.4	4.2	4.1
1449	3.5	3.4	3.3	3.2	3.1	3.1	3	2.9	2.9	2.8	2.7	2.7	2.6	59.5	37.5	28	22.5	18.9	16.3	14.4	12.9	11.6	10.6	10.8	9.9	9.2	8.6	8	7.5	7.1	6.7	6.4	6.1	5.8	5.5	5.3	5.1	4.9	4.7	4.5	4.4	4.2	4.1	4	3.8	3.7	3.6	3.5	3.4
1450	4.1	3.9	3.8	3.7	3.6	3.5	3.4	3.3	3.2	3.2	3.1	3	2.9	67.4	39.8	29.1	23.2	19.3	16.6	14.6	13	11.8	10.7	23.1	22.4	18.8	16.2	14.3	12.8	11.6	10.6	9.7	9	8.4	7.9	7.4	7	6.6	6.3	6	5.7	5.5	5.2	5	4.8	4.7	4.5	4.3	4.2
1451	4.5	4.3	4.2	4	3.9	3.8	3.7	3.6	3.5	3.4	3.3	3.2	3.1	77.2	42	30.2	23.8	19.7	16.9	14.8	13.2	11.9	10.8	35.5	42.4	30.4	23.9	19.8	16.9	14.8	13.2	11.9	10.8	9.9	9.2	12.9	11.7	10.6	9.8	9.1	8.4	7.9	7.4	7	6.6	6.3	6	5.7	5.5
1452	4.5	4.3	4.2	4	3.9	3.8	3.7	3.6	3.5	3.4	3.3	3.2	3.1	74	41.1	29.7	23.5	19.5	16.7	14.6	13	11.7	10.7	31.8	38.1	28.2	22.5	18.8	16.2	14.3	12.7	11.5	10.5	9.7	9	8.9	8.3	7.8	7.3	6.9	6.5	6.2	5.9	5.6	5.4	5.2	4.9	4.8	4.6
1453	49.9	100.4	122.3	96.6	62.1	49.7	35.7	28.1	23.3	28.6	23.6	34.1	27.2	149.8	114.8	82.6	61.7	78.6	48.3	35	27.7	23	69.9	99.5	112.1	131.4	127.4	130.1	89.5	57.4	39.1	30.1	24.6	20.9	18.2	43.1	100	84.6	102.2	54.8	38	42.1	31.8	25.7	21.6	18.7	16.5	14.8	13.4
1454	32.1	60.6	64.7	46.7	34.1	27	22.5	19.3	17	15.6	14.1	13.3	12.1	131.8	92.3	62.1	44.1	54.1	37.5	29.1	23.9	20.3	52.4	60.5	58.5	59.8	52.7	52.1	36.6	28.6	23.5	20.1	17.5	15.6	14	17.4	50.8	37.1	36.8	28.7	23.6	23.4	20	17.5	15.5	14	12.7	11.7	10.8
1455	24.7	40.1	38.2	29.4	24	20.3	17.7	15.7	14.1	12.8	11.7	10.8	10	112.2	72.1	44.2	32.6	42.2	31.6	25.4	21.3	18.4	41.6	40.9	36.5	34.3	27.7	25.5	21.4	18.5	16.3	14.5	13.2	12	11.1	10.5	28.4	23.4	21.3	18.4	16.2	16.1	14.4	13	11.9	11	10.2	9.5	8.9
1456	19.4	26.7	23.8	20.1	17.5	15.5	13.9	12.6	11.5	10.7	9.9	9.2	8.7	99.3	59.7	39.3	29.9	39	29.7	24.1	20.4	17.7	36.9	35.1	29.9	26.8	22.2	19.7	17.2	15.2	13.7	12.5	11.4	10.5	9.8	9.1	18.5	16.2	14.5	13.1	12	11.8	10.9	10.1	9.4	8.8	8.3	7.8	7.4
1457	11	11	10.2	9.5	8.8	8.3	7.8	7.4	7	6.7	6.4	6.1	5.8	84.9	47.5	33.9	26.7	36.2	28	23	19.5	17	31.6	28.4	23.2	19.7	17.1	15.2	13.6	12.4	11.3	10.5	9.7	9.1	8.5	8	8	7.6	7.2	6.8	6.5	6.4	6.2	5.9	5.7	5.4	5.2	5	4.9
1458	7.2	7	6.7	6.3	6.1	5.8	5.6	5.3	5.1	5	4.8	4.6	4.5	77.5	44.4	32.2	25.6	41.7	30.9	24.7	20.7	17.8	30.4	26.7	22	18.8	16.4	14.6	13.1	12	11	10.1	9.4	8.8	8.3	7.8	7.6	7.2	6.8	6.5	6.2	11.1	10.3	9.5	8.9	8.3	7.9	7.4	7
1459	7.5	7.3	6.9	6.6	6.3	6	5.7	5.5	5.3	5.1	4.9	4.7	4.6	79.1	44.3	32.1	25.4	41.8	30.8	24.6	20.5	17.7	28.1	24.5	20.5	17.6	15.5	13.8	12.5	11.4	10.5	9.7	9.1	8.5	8	7.5	7.1	6.8	6.4	6.1	5.9	11.2	10.3	9.5	8.9	8.3	7.8	7.4	7
1460	7.2	6.8	6.5	6.2	5.9	5.7	5.4	5.2	5	4.8	4.7	4.5	4.4	75.3	43	31.3	24.8	36.2	27.6	22.5	19	16.5	23.5	20.4	17.5	15.4	13.7	12.4	11.3	10.4	9.6	9	8.4	7.9	7.4	7	6.7	6.3	6.1	5.8	5.5	6.6	6.3	6	5.8	5.5	5.3	5.1	4.9
1461	5.6	5.3	5.1	4.9	4.8	4.6	4.4	4.3	4.1	4	3.9	3.8	3.7	70.2	41.3	30.2	24.1	29.7	23.7	19.8	17.1	15	18.7	16.3	14.4	12.9	11.7	10.7	9.9	9.2	8.6	8	7.5	7.1	6.8	6.4	6.1	5.8	5.6	5.4	5.1	5	4.8	4.7	4.5	4.3	4.2	4.1	3.9
1462	5.4	5.2	5	4.8	4.6	4.5	4.3	4.2	4	3.9	3.8	3.7	3.6	66.8	40	29.4	23.5	22.3	18.8	16.2	14.3	12.8	12.8	11.6	10.6	9.8	9.1	8.5	7.9	7.5	7	6.7	6.3	6	5.8	5.5	5.3	5.1	4.9	4.7	4.5	4.4	4.2	4.1	4	3.9	3.7	3.6	3.5
1463	5.2	5	4.8	4.6	4.5	4.3	4.2	4	3.9	3.8	3.7	3.6	3.5	66.4	39.5	29	23.1	20.8	17.7	15.4	13.7	12.3	12.1	11	10.1	9.3	8.7	8.1	7.6	7.2	6.8	6.4	6.1	5.8	5.6	5.3	5.1	4.9	4.7	4.6	4.4	4.3	4.1	4	3.9	3.7	3.6	3.5	3.4
1464	5	4.8	4.6	4.4	4.3	4.1	4	3.9	3.8	3.7	3.6	3.5	3.4	67.4	39.5	28.8	22.9	20.8	17.6	15.3	13.6	12.2	11.9	10.8	9.9	9.2	8.5	8	7.5	7	6.7	6.3	6	5.7	5.5	5.2	5	4.8	4.6	4.5	4.3	4.2	4	3.9	3.8	3.7	3.6	3.5	3.4
1465	4.7	4.5	4.4	4.2	4.1	3.9	3.8	3.7	3.6	3.5	3.4	3.3	3.2	63.5	38.2	28.2	22.5	20.7	17.6	15.3	13.5	12.1	11.5	10.5	9.6	8.9	8.3	7.8	7.3	6.9	6.5	6.2	5.9	5.6	5.4	5.2	4.9	4.8	4.6	4.4	4.3	4.1	4	3.9	3.7	3.6	3.5	3.4	3.3
1466	4.4	4.2	4.1	4	3.8	3.7	3.6	3.5	3.4	3.3	3.2	3.2	3.1	60.8	37.5	27.8	22.3	19.7	16.9	14.7	13.1	11.8	11	10.1	9.3	8.6	8.1	7.6	7.1	6.7	6.4	6.1	5.8	5.5	5.3	5.1	4.9	4.7	4.5	4.3	4.2	4.1	3.9	3.8	3.7	3.6	3.5	3.4	3.3
1467	4.9	4.7	4.5	4.4	4.2	4.1	4	3.8	3.7	3.6	3.5	3.4	3.3	61.1	37.7	28	22.4	19.5	16.7	14.6	13	11.8	11.1	10.1	9.4	8.7	8.1	7.6	7.2	6.8	6.4	6.1	5.8	5.5	5.3	5.1	4.9	4.7	4.5	4.4	4.2	4.1	4	3.8	3.7	3.6	3.5	3.4	3.3
1468	6.2	5.9	5.6	5.4	5.2	5	4.8	4.6	4.4	4.3	4.1	4	3.9	68.1	39.8	29.1	23.1	19.9	17	14.9	13.2	11.9	11.3	10.3	9.5	8.8	8.2	7.7	7.3	6.9	6.5	6.2	5.9	5.6	5.4	5.2	4.9	4.8	4.6	4.4	4.3	4.1	4	3.9	3.8	3.6	3.5	3.4	3.4
1469	6.3	6	5.7	5.5	5.3	5	4.9	4.7	4.5	4.3	4.2	4.1	3.9	68	39.9	29.2	23.2	20	17.1	15	13.3	12	11.4	10.4	9.6	8.9	8.3	7.8	7.3	6.9	6.5	6.2	5.9	5.6	5.4	5.2	5	4.8	4.6	4.4	4.3	4.1	4	3.9	3.8	3.7	3.6	3.5	3.4
1470	6.6	6.3	6	5.7	5.5	5.2	5	4.8	4.7	4.5	4.3	4.2	4.1	70.8	40.8	29.7	23.5	19.6	16.8	14.7	13.1	11.9	11.4	10.4	9.6	8.9	8.3	7.8	7.3	6.9	6.6	6.2	5.9	5.7	5.4	5.2	5	4.8	4.6	4.5	4.3	4.2	4	3.9	3.8	3.7	3.6	3.5	3.4
1471	6.9	6.5	6.2	5.9	5.7	5.4	5.2	5	4.8	4.6	4.5	4.3	4.2	72.1	41.2	29.9	23.7	20.4	17.4	15.2	13.5	12.2	11.5	10.6	9.8	9.1	8.4	7.9	7.4	7	6.6	6.3	6	5.7	5.5	5.3	5	4.9	4.7	4.5	4.4	4.2	4.1	3.9	3.8	3.7	3.6	3.5	3.4
1472	5.5	5.3	5.1	4.9	4.7	4.5	4.4	4.2	4.1	4	3.8	3.7	3.6	69	40.5	29.6	23.5	19.6	16.9	14.8	13.2	11.9	10.9	10.4	9.6	8.9	8.3	7.8	7.3	6.9	6.6	6.2	6	5.7	5.4	5.2	5	4.8	4.6	4.5	4.3	4.2	4.1	3.9	3.8	3.7	3.6	3.5	3.4
1473	3.8	3.7	3.6	3.5	3.4	3.3	3.3	3.2	3.1	3	3	2.9	2.8	66.2	39.8	29.3	23.4	19.5	16.8	14.8	13.2	11.9	10.9	10.4	9.6	8.9	8.4	7.8	7.4	7	6.6	6.3	6	5.7	5.5	5.2	5	4.8	4.7	4.5	4.3	4.2	4.1	3.9	3.8	3.7	3.6	3.5	3.4
1474	3.6	3.5	3.4	3.3	3.2	3.2	3.1	3	2.9	2.9	2.8	2.8	2.7	65.3	39.6	29.2	23.4	19.5	16.8	14.8	13.2	11.9	10.9	10.7	9.8	9.1	8.5	8	7.5	7.1	6.7	6.4	6.1	5.8	5.5	5.3	5.1	4.9	4.7	4.6	4.4	4.3	4.1	4	3.9	3.8	3.6	3.5	3.5
1475	3.7	3.6	3.5	3.4	3.3	3.2	3.1	3.1	3	2.9	2.9	2.8	2.7	70	41	30	23.9	19.9	17.1	15	13.4	12.1	11	17.9	15.9	14.1	12.7	11.5	10.5	9.7	9	8.4	7.9	7.4	7	6.7	6.3	6	5.8	5.5	5.3	5.1	4.9	4.7	4.5	4.4	4.2	4.1	4
1476	3.7	3.6	3.5	3.4	3.3	3.2	3.2	3.1	3	2.9	2.9	2.8	2.8	69	40.9	30	23.9	19.9	17.1	15	13.4	12.1	11.1	22.7	20.6	17.6	15.4	13.7	12.4	11.3	10.3	9.6	8.9	8.3	7.8	7.6	7.1	6.8	6.4	6.1	5.8	5.6	5.4	5.1	4.9	4.8	4.6	4.4	4.3
1477	4.8	4.6	4.5	4.3	4.2	4	3.9	3.8	3.7	3.6	3.5	3.4	3.3	75.6	42.6	30.8	24.4	20.3	17.4	15.2	13.6	12.2	11.2	30.8	30	23.9	19.9	17.1	15	13.4	12.1	11.1	10.2	9.4	8.8	11	10.1	9.3	8.7	8.1	7.7	7.2	6.8	6.5	6.2	5.9	5.6	5.4	5.2
1478	4.1	4	3.9	3.8	3.6	3.5	3.5	3.4	3.3	3.2	3.1	3	3	70.4	41.2	30.1	23.9	19.9	17.1	15	13.4	12.1	11	23.9	22.6	19	16.5	14.5	13	11.8	10.8	9.9	9.2	8.6	8	7.7	7.3	6.9	6.5	6.2	5.9	5.7	5.4	5.2	5	4.8	4.6	4.5	4.3
1479	3.5	3.5	3.4	3.3	3.2	3.1	3	3	2.9	2.8	2.8	2.7	2.7	64.8	39.4	29.1	23.3	19.5	16.8	14.8	13.2	11.9	10.9	13.5	12.2	11.1	10.2	9.4	8.8	8.2	7.7	7.3	6.9	6.5	6.2	5.9	5.6	5.4	5.2	5	4.8	4.6	4.5	4.3	4.2	4	3.9	3.8	3.7
1480	4.2	4.1	3.9	3.8	3.7	3.6	3.5	3.4	3.3	3.2	3.2	3.1	3	74.2	41.9	30.3	24	20	17.1	15	13.4	12.1	11	28.2	31.3	24.6	20.3	17.4	15.2	13.5	12.2	11.1	10.2	9.4	8.8	8.6	8	7.5	7.1	6.7	6.4	6.1	5.8	5.6	5.3	5.1	4.9	4.7	4.6
1481	4.5	4.4	4.2	4.1	4	3.8	3.7	3.6	3.5	3.4	3.3	3.3	3.2	77.3	42.5	30.6	24.1	20	17.1	15	13.4	12	11	33	40.2	29.4	23.4	19.5	16.8	14.7	13.2	11.9	10.8	10	9.2	9.9	9.2	8.6	8	7.5	7.1	6.7	6.4	6.1	5.8	5.5	5.3	5.1	4.9
1482	4.5	4.4	4.2	4.1	4	3.9	3.7	3.6	3.5	3.4	3.3	3.3	3.2	74.8	41.8	30.2	23.9	19.8	17	14.9	13.2	11.9	10.9	32.5	38.3	28.4	22.8	19.1	16.4	14.5	12.9	11.7	10.7	9.8	9.1	9	8.4	7.9	7.4	7	6.6	6.3	6	5.7	5.5	5.2	5	4.8	4.7
1483	41.4	84	101.9	78	48.1	37.4	29	23.7	20.2	20.9	18.1	20.9	18.1	145.8	109.1	76.7	56.4	68.3	42.8	31.9	25.6	21.5	64.2	84.3	91.4	105	99.9	99.8	65.3	41.7	31.3	25.3	21.3	18.4	16.2	32.5	83.4	67.3	81.2	46.5	33.8	33.8	26.8	22.3	19.1	16.8	15	13.5	12.3
1484	36.9	71	81.9	60.7	39.8	30.2	24.5	20.7	17.9	17.3	15.3	15.1	13.6	140.5	101.9	69.9	50	59.9	39.5	30	24.4	20.6	58.1	72.6	72.4	78.5	72	71.7	43.6	32.2	25.8	21.5	18.5	16.3	14.6	24.8	65	49.3	55.6	37.8	29.1	28.8	23.6	20	17.4	15.4	13.9	12.6	11.5
1485	29.1	51	50.4	35.3	27.6	22.7	19.4	16.9	15	13.6	12.3	11.3	10.5	121.5	80.9	51.4	35.8	46.2	33.4	26.4	21.9	18.8	48.9	53.3	49.8	48.5	40.8	39.1	29.7	24.1	20.4	17.6	15.6	14	12.7	12.6	38.9	29.6	28.2	23.1	19.7	19.6	17	15.1	13.6	12.4	11.3	10.5	9.7
1486	22.7	36.5	34.1	26.8	22.1	18.9	16.5	14.7	13.2	12	11.1	10.2	9.5	109.5	68.8	42.2	31.2	40.4	30.3	24.4	20.5	17.7	40.5	39.4	34.7	32.1	25.6	23	19.5	17	15.1	13.5	12.3	11.3	10.4	9.7	25	20.9	18.7	16.4	14.6	14.4	13	11.9	10.9	10.1	9.4	8.8	8.3
1487	12	11.7	10.7	9.9	9.2	8.6	8.1	7.7	7.3	6.9	6.5	6.2	6	81	45.2	32.6	25.8	35.4	27.4	22.5	19.1	16.7	31.2	28.3	23.1	19.5	17	15	13.5	12.2	11.2	10.3	9.6	8.9	8.4	7.9	9.8	9.1	8.5	8	7.6	7.5	7.1	6.8	6.4	6.2	5.9	5.6	5.4
1488	7.7	7.4	7	6.6	6.3	6	5.8	5.5	5.3	5.1	4.9	4.8	4.6	75.4	43.5	31.7	25.1	35.6	27.5	22.5	19.1	16.6	29.7	26.4	21.8	18.6	16.2	14.4	13	11.8	10.8	10	9.3	8.7	8.2	7.7	7.5	7.1	6.7	6.4	6.1	6.2	6	5.7	5.5	5.3	5.1	4.9	4.7
1489	6.2	5.9	5.6	5.4	5.2	5	4.8	4.7	4.5	4.3	4.2	4.1	4	71.7	42.2	30.9	24.6	29.2	23.5	19.8	17.1	15.1	22.7	19.6	17	15	13.4	12.1	11.1	10.2	9.5	8.8	8.3	7.8	7.3	7	6.6	6.3	6	5.7	5.5	5.3	5.1	4.9	4.8	4.6	4.4	4.3	4.2
1490	7.5	7.3	6.9	6.5	6.2	5.9	5.7	5.4	5.2	5	4.8	4.7	4.5	79	43.7	31.5	24.9	36.6	27.8	22.6	19.1	16.5	28.2	25	20.7	17.7	15.5	13.8	12.5	11.4	10.4	9.6	9	8.4	7.9	7.4	7	6.7	6.3	6	5.8	7	6.6	6.3	6	5.7	5.5	5.3	5.1
1491	7	6.8	6.5	6.2	5.9	5.6	5.4	5.2	5	4.8	4.6	4.5	4.3	77.4	43	31	24.5	30.2	24	20	17.2	15.1	25	22.1	18.7	16.2	14.4	12.9	11.7	10.7	9.9	9.1	8.5	8	7.5	7.1	6.7	6.4	6.1	5.8	5.6	5.4	5.2	5	4.8	4.6	4.5	4.3	4.2
1492	6	5.7	5.5	5.3	5	4.9	4.7	4.5	4.4	4.2	4.1	4	3.8	72.9	41.6	30.2	24	23.6	19.7	16.9	14.9	13.3	17.5	15.4	13.6	12.3	11.2	10.3	9.5	8.8	8.2	7.7	7.3	6.9	6.5	6.2	5.9	5.7	5.4	5.2	5	4.8	4.6	4.5	4.3	4.2	4	3.9	3.8
1493	5.4	5.2	5	4.8	4.6	4.4	4.3	4.2	4	3.9	3.8	3.7	3.6	70.2	40.6	29.6	23.5	22.2	18.7	16.1	14.2	12.7	14.5	13	11.8	10.7	9.9	9.1	8.5	8	7.5	7.1	6.7	6.3	6	5.8	5.5	5.3	5.1	4.9	4.7	4.5	4.4	4.2	4.1	4	3.8	3.7	3.6
1494	5	4.8	4.7	4.5	4.3	4.2	4	3.9	3.8	3.7	3.6	3.5	3.4	65.8	39.1	28.7	22.9	20.8	17.6	15.3	13.6	12.2	11.9	10.8	10	9.2	8.6	8	7.5	7.1	6.7	6.3	6	5.8	5.5	5.3	5	4.9	4.7	4.5	4.3	4.2	4.1	3.9	3.8	3.7	3.6	3.5	3.4
1495	5.1	4.9	4.8	4.6	4.4	4.3	4.1	4	3.9	3.7	3.6	3.5	3.4	64.1	38.5	28.4	22.7	19.7	16.9	14.7	13.1	11.8	11.4	10.4	9.6	8.9	8.3	7.8	7.3	6.9	6.5	6.2	5.9	5.6	5.4	5.2	4.9	4.8	4.6	4.4	4.3	4.1	4	3.9	3.7	3.6	3.5	3.4	3.3
1496	4.6	4.4	4.3	4.1	4	3.9	3.8	3.7	3.6	3.5	3.4	3.3	3.2	62.7	38.2	28.3	22.6	19.9	17	14.8	13.2	11.9	11.4	10.4	9.6	8.9	8.3	7.8	7.3	6.9	6.5	6.2	5.9	5.6	5.4	5.2	5	4.8	4.6	4.4	4.3	4.1	4	3.9	3.8	3.6	3.5	3.4	3.4
1497	5.3	5.1	4.9	4.7	4.5	4.4	4.2	4.1	4	3.8	3.7	3.6	3.5	63.2	38.5	28.4	22.7	19	16.4	14.4	12.9	11.6	11.1	10.1	9.4	8.7	8.1	7.6	7.2	6.8	6.4	6.1	5.8	5.6	5.3	5.1	4.9	4.7	4.6	4.4	4.2	4.1	4	3.9	3.7	3.6	3.5	3.4	3.3
1498	5.5	5.3	5.1	4.9	4.7	4.5	4.4	4.2	4.1	4	3.8	3.7	3.6	66.6	39.6	29	23.1	20.3	17.3	15.1	13.4	12.1	11.4	10.4	9.6	8.9	8.3	7.8	7.3	6.9	6.6	6.2	5.9	5.7	5.4	5.2	5	4.8	4.6	4.5	4.3	4.2	4	3.9	3.8	3.7	3.6	3.5	3.4
1499	5.7	5.4	5.2	5	4.8	4.6	4.5	4.3	4.2	4	3.9	3.8	3.7	66.7	39.7	29.1	23.2	20.4	17.4	15.2	13.5	12.1	11.4	10.4	9.6	8.9	8.3	7.8	7.3	6.9	6.6	6.2	5.9	5.7	5.4	5.2	5	4.8	4.6	4.5	4.3	4.2	4	3.9	3.8	3.7	3.6	3.5	3.4
1500	5.9	5.6	5.4	5.2	4.9	4.8	4.6	4.4	4.3	4.1	4	3.9	3.8	67.4	40	29.3	23.4	19.5	16.8	14.7	13.1	11.9	11.1	10.2	9.4	8.8	8.2	7.7	7.2	6.8	6.5	6.2	5.9	5.6	5.4	5.2	5	4.8	4.6	4.4	4.3	4.1	4	3.9	3.8	3.7	3.6	3.5	3.4
1501	6.3	6	5.7	5.5	5.2	5	4.8	4.7	4.5	4.3	4.2	4.1	3.9	69.3	40.6	29.7	23.6	19.7	16.9	14.9	13.3	12	11.3	10.3	9.5	8.9	8.3	7.8	7.3	6.9	6.6	6.2	5.9	5.7	5.4	5.2	5	4.8	4.6	4.5	4.3	4.2	4.1	3.9	3.8	3.7	3.6	3.5	3.4
1502	6	5.7	5.5	5.3	5.1	4.9	4.7	4.5	4.4	4.2	4.1	4	3.8	66.5	39.9	29.4	23.5	19.6	16.9	14.8	13.2	12	10.9	10	9.3	8.7	8.1	7.6	7.2	6.8	6.5	6.1	5.9	5.6	5.4	5.1	4.9	4.8	4.6	4.4	4.3	4.1	4	3.9	3.8	3.7	3.6	3.5	3.4
1503	4.5	4.3	4.2	4	3.9	3.8	3.7	3.6	3.5	3.4	3.3	3.2	3.2	67	40.2	29.6	23.6	19.7	17	14.9	13.3	12	11	10.2	9.4	8.8	8.2	7.7	7.3	6.9	6.5	6.2	5.9	5.7	5.4	5.2	5	4.8	4.6	4.5	4.3	4.2	4.1	3.9	3.8	3.7	3.6	3.5	3.4
1504	4	3.9	3.8	3.7	3.6	3.5	3.4	3.3	3.2	3.2	3.1	3	2.9	66.7	40.2	29.6	23.7	19.8	17	15	13.4	12.1	11	10.8	9.9	9.2	8.6	8	7.6	7.1	6.8	6.4	6.1	5.8	5.6	5.4	5.1	4.9	4.8	4.6	4.4	4.3	4.2	4	3.9	3.8	3.7	3.6	3.5
1505	4.1	4	3.9	3.8	3.7	3.6	3.5	3.4	3.3	3.2	3.1	3.1	3	71.1	41.6	30.4	24.1	20.1	17.3	15.2	13.5	12.2	11.1	19.6	17.7	15.5	13.8	12.4	11.3	10.4	9.6	8.9	8.3	7.8	7.4	7	6.7	6.4	6.1	5.8	5.5	5.3	5.1	4.9	4.7	4.6	4.4	4.3	4.1
1506	5.7	5.4	5.2	5	4.8	4.7	4.5	4.3	4.2	4.1	3.9	3.8	3.7	74.9	42.7	31	24.5	20.4	17.5	15.3	13.7	12.3	11.3	27.7	25.8	21.2	18.1	15.8	14	12.6	11.5	10.5	9.7	9	8.5	8.6	8	7.6	7.1	6.8	6.4	6.1	5.9	5.6	5.4	5.2	5	4.8	4.6
1507	6.7	6.4	6.1	5.8	5.6	5.4	5.1	4.9	4.8	4.6	4.4	4.3	4.2	82.9	46.9	33	25.7	21.2	18.1	15.8	14	12.6	11.8	36	36	27.5	22.4	18.9	16.4	14.5	13	11.8	10.8	10	9.2	15.3	13.7	12.3	11.2	10.3	9.6	8.9	8.3	7.8	7.4	7	6.6	6.3	6
1508	5	4.9	4.7	4.5	4.4	4.2	4.1	4	3.9	3.7	3.6	3.5	3.4	76.7	43	31.1	24.6	20.4	17.5	15.4	13.7	12.3	11.2	30.3	29.6	23.7	19.8	17	15	13.4	12.1	11.1	10.2	9.4	8.8	9.3	8.7	8.1	7.7	7.2	6.8	6.5	6.2	5.9	5.6	5.4	5.2	5	4.8
1509	4	3.9	3.8	3.7	3.6	3.5	3.4	3.3	3.2	3.1	3.1	3	2.9	69.8	41.2	30.2	24	20	17.2	15.1	13.5	12.2	11.1	23.7	22.4	18.9	16.4	14.5	13	11.8	10.8	9.9	9.2	8.6	8.1	7.7	7.2	6.9	6.5	6.2	5.9	5.7	5.4	5.2	5	4.8	4.6	4.5	4.3
1510	4.3	4.2	4.1	4	3.8	3.7	3.6	3.5	3.4	3.3	3.3	3.2	3.1	75.4	42.5	30.8	24.4	20.3	17.4	15.2	13.6	12.2	11.2	32.9	38.2	28.6	23	19.3	16.7	14.7	13.1	11.9	10.9	10	9.3	10.4	9.6	8.9	8.4	7.8	7.4	7	6.6	6.3	6	5.7	5.5	5.3	5.1
1511	4.5	4.3	4.2	4.1	3.9	3.8	3.7	3.6	3.5	3.4	3.3	3.3	3.2	75.8	42.6	30.8	24.3	20.2	17.3	15.2	13.5	12.2	11.1	38.2	47.6	33.1	25.9	21.2	18.1	15.7	14	12.6	11.4	10.5	9.7	14.7	13.2	11.9	10.9	10	9.3	8.6	8.1	7.6	7.2	6.8	6.5	6.1	5.9
1512	4.4	4.3	4.1	4	3.9	3.8	3.7	3.6	3.5	3.4	3.3	3.2	3.1	76.6	42.6	30.8	24.3	20.2	17.3	15.2	13.5	12.2	11.1	37.9	48.5	33.5	25.9	21.3	18.1	15.7	14	12.5	11.4	10.4	9.6	12.7	11.6	10.6	9.8	9.1	8.5	7.9	7.5	7	6.7	6.3	6	5.8	5.5
1513	5.7	5.4	5.2	5	4.8	4.7	4.5	4.4	4.2	4.1	4	3.8	3.7	68.1	40.9	30.2	24.1	24	20	17.3	15.2	13.5	21.9	18.9	16.4	14.5	13	11.8	10.8	10	9.3	8.6	8.1	7.6	7.2	6.8	6.5	6.2	5.9	5.6	5.4	5.2	5	4.8	4.6	4.5	4.3	4.2	4.1
1514	7.6	7.4	7	6.6	6.3	6	5.7	5.5	5.3	5.1	4.9	4.7	4.5	77.5	43.2	31.2	24.6	30.7	24.3	20.2	17.4	15.2	29.6	26.5	21.7	18.4	16	14.2	12.7	11.6	10.6	9.8	9.1	8.5	8	7.5	7.2	6.8	6.5	6.2	5.9	5.7	5.5	5.3	5.1	4.9	4.7	4.5	4.4
1515	10.9	13.4	12.1	11.1	10.2	9.4	8.8	8.2	7.7	7.3	6.9	6.5	6.2	87.5	48.1	33.3	25.8	38.1	28.5	22.9	19.2	16.6	33.8	31.1	25.1	20.7	17.7	15.5	13.7	12.4	11.3	10.3	9.6	8.9	8.3	7.8	7.6	7.1	6.8	6.4	6.1	7.1	6.8	6.4	6.1	5.8	5.6	5.4	5.1
1516	7.2	7	6.6	6.3	6	5.7	5.5	5.2	5	4.8	4.7	4.5	4.4	76.4	42.4	30.6	24.2	29.3	23.4	19.5	16.8	14.8	25.7	23.2	19.4	16.7	14.7	13.1	11.8	10.8	9.9	9.2	8.6	8	7.6	7.1	6.7	6.4	6.1	5.8	5.6	5.4	5.1	4.9	4.8	4.6	4.4	4.3	4.1
1517	5.9	5.6	5.4	5.2	5	4.8	4.6	4.4	4.3	4.1	4	3.9	3.8	69.2	40.4	29.5	23.4	22.3	18.7	16.2	14.3	12.8	16.4	14.4	12.9	11.7	10.7	9.8	9.1	8.5	7.9	7.5	7	6.7	6.3	6	5.7	5.5	5.3	5.1	4.9	4.7	4.5	4.4	4.2	4.1	3.9	3.8	3.7
1518	5.1	4.9	4.7	4.5	4.4	4.2	4.1	4	3.8	3.7	3.6	3.5	3.4	68.1	39.9	29.1	23.2	21	17.8	15.5	13.7	12.3	12.8	11.6	10.6	9.7	9	8.4	7.8	7.4	7	6.6	6.3	6	5.7	5.4	5.2	5	4.8	4.6	4.5	4.3	4.2	4	3.9	3.8	3.7	3.6	3.5
1519	5.2	5	4.8	4.6	4.5	4.3	4.2	4	3.9	3.8	3.7	3.6	3.5	65.1	39	28.7	22.9	20.8	17.7	15.4	13.6	12.2	12	10.9	10	9.3	8.6	8	7.5	7.1	6.7	6.4	6.1	5.8	5.5	5.3	5.1	4.9	4.7	4.5	4.4	4.2	4.1	3.9	3.8	3.7	3.6	3.5	3.4
1520	5.8	5.5	5.3	5.1	4.9	4.7	4.5	4.4	4.2	4.1	3.9	3.8	3.7	62.7	38.3	28.4	22.7	19.8	17	14.8	13.2	11.9	11.5	10.5	9.7	9	8.4	7.8	7.4	7	6.6	6.3	6	5.7	5.4	5.2	5	4.8	4.6	4.5	4.3	4.2	4	3.9	3.8	3.7	3.6	3.5	3.4
1521	4.6	4.5	4.3	4.2	4	3.9	3.8	3.7	3.6	3.5	3.4	3.3	3.2	61.2	38	28.2	22.7	19	16.4	14.4	12.9	11.6	11.1	10.2	9.4	8.8	8.2	7.7	7.2	6.8	6.5	6.2	5.9	5.6	5.4	5.1	4.9	4.8	4.6	4.4	4.3	4.1	4	3.9	3.8	3.7	3.6	3.5	3.4
1522	5.6	5.4	5.2	5	4.8	4.6	4.4	4.3	4.1	4	3.9	3.8	3.7	63.6	38.8	28.7	23	19.4	16.7	14.6	13.1	11.8	11.1	10.2	9.4	8.8	8.2	7.7	7.2	6.8	6.5	6.2	5.9	5.6	5.4	5.2	5	4.8	4.6	4.4	4.3	4.1	4	3.9	3.8	3.7	3.6	3.5	3.4
1523	5.6	5.3	5.1	4.9	4.7	4.6	4.4	4.3	4.1	4	3.9	3.8	3.6	62.7	38.6	28.7	23	19.5	16.8	14.8	13.2	11.9	11.1	10.2	9.4	8.8	8.2	7.7	7.2	6.8	6.5	6.2	5.9	5.6	5.4	5.2	5	4.8	4.6	4.4	4.3	4.2	4	3.9	3.8	3.7	3.6	3.5	3.4
1524	5.7	5.5	5.2	5	4.8	4.7	4.5	4.3	4.2	4.1	3.9	3.8	3.7	64.7	39.4	29.1	23.3	19.7	16.9	14.9	13.3	12	11.3	10.4	9.6	8.9	8.3	7.8	7.3	6.9	6.6	6.3	6	5.7	5.4	5.2	5	4.8	4.7	4.5	4.3	4.2	4.1	3.9	3.8	3.7	3.6	3.5	3.4
1525	5.2	5	4.8	4.6	4.5	4.3	4.2	4.1	3.9	3.8	3.7	3.6	3.5	62.4	38.7	28.8	23.1	19.4	16.7	14.7	13.1	11.9	11.1	10.2	9.5	8.8	8.2	7.7	7.3	6.9	6.5	6.2	5.9	5.7	5.4	5.2	5	4.8	4.6	4.5	4.3	4.2	4.1	3.9	3.8	3.7	3.6	3.5	3.4
1526	6.1	5.8	5.6	5.3	5.1	4.9	4.7	4.6	4.4	4.3	4.1	4	3.9	63.5	39.2	29.1	23.3	19.5	16.8	14.8	13.2	12	11.1	10.2	9.5	8.8	8.2	7.7	7.3	6.9	6.5	6.2	5.9	5.7	5.4	5.2	5	4.8	4.7	4.5	4.3	4.2	4.1	3.9	3.8	3.7	3.6	3.5	3.4
1527	4.2	4	3.9	3.8	3.7	3.6	3.5	3.4	3.3	3.2	3.2	3.1	3	63.1	39.2	29.1	23.4	19.6	16.9	14.9	13.3	12	11	10.1	9.4	8.7	8.2	7.7	7.2	6.9	6.5	6.2	5.9	5.7	5.4	5.2	5	4.8	4.6	4.5	4.3	4.2	4.1	3.9	3.8	3.7	3.6	3.5	3.4
1528	4.6	4.5	4.3	4.2	4	3.9	3.8	3.7	3.6	3.5	3.4	3.3	3.2	67.3	40.6	29.9	23.9	20	17.2	15.1	13.5	12.2	11.1	11.1	10.2	9.4	8.8	8.2	7.7	7.3	6.9	6.6	6.2	6	5.7	5.5	5.2	5	4.8	4.7	4.5	4.4	4.2	4.1	4	3.8	3.7	3.6	3.5
1529	5.2	5	4.8	4.7	4.5	4.4	4.2	4.1	4	3.8	3.7	3.6	3.5	71.6	41.9	30.6	24.4	20.3	17.4	15.3	13.6	12.3	11.4	20.5	18.9	16.4	14.5	13	11.8	10.8	10	9.3	8.6	8.1	7.6	7.3	6.9	6.6	6.3	6	5.7	5.5	5.2	5	4.9	4.7	4.5	4.4	4.2
1530	6.1	5.8	5.6	5.4	5.2	5	4.8	4.6	4.5	4.3	4.2	4.1	3.9	79.3	43.9	31.7	25	20.8	17.8	15.6	13.9	12.5	11.9	31	29.7	23.8	20	17.2	15.1	13.5	12.2	11.2	10.3	9.5	8.9	11	10.2	9.4	8.8	8.2	7.7	7.3	6.9	6.6	6.3	6	5.7	5.5	5.3
1531	7.2	6.8	6.5	6.2	5.9	5.7	5.4	5.2	5	4.8	4.7	4.5	4.4	84.7	47.9	33.6	26.2	21.5	18.4	16	14.2	12.8	12.1	39.2	41	30.2	24.1	20.2	17.4	15.3	13.6	12.3	11.2	10.3	9.6	17.8	15.6	13.9	12.5	11.4	10.5	9.7	9	8.4	7.9	7.5	7.1	6.7	6.4
1532	5.3	5.1	4.9	4.7	4.5	4.4	4.2	4.1	4	3.9	3.8	3.7	3.6	78.4	43.7	31.6	25	20.7	17.8	15.6	13.9	12.5	11.4	32.9	32.9	25.8	21.3	18.1	15.9	14.1	12.7	11.5	10.6	9.8	9.1	11.6	10.6	9.8	9.1	8.5	8	7.5	7.1	6.8	6.4	6.1	5.9	5.6	5.4
1533	4.9	4.7	4.6	4.4	4.3	4.1	4	3.9	3.8	3.7	3.6	3.5	3.4	74.7	42.8	31.1	24.7	20.5	17.6	15.4	13.8	12.4	11.3	32.9	32.6	25.6	21.1	18.1	15.8	14	12.6	11.5	10.6	9.8	9.1	10.5	9.7	9	8.4	7.9	7.5	7.1	6.7	6.4	6.1	5.8	5.6	5.3	5.1
1534	4.8	4.6	4.5	4.3	4.2	4	3.9	3.8	3.7	3.6	3.5	3.4	3.3	75.5	42.9	31.2	24.7	20.5	17.6	15.4	13.8	12.4	11.3	33.9	36.1	27.6	22.4	19	16.5	14.6	13.1	11.8	10.8	10	9.3	10.7	9.9	9.2	8.6	8	7.6	7.2	6.8	6.4	6.1	5.9	5.6	5.4	5.2
1535	4.7	4.5	4.4	4.2	4.1	4	3.8	3.7	3.6	3.5	3.4	3.4	3.3	76.8	43.2	31.3	24.7	20.5	17.6	15.4	13.8	12.4	11.3	38.7	48.3	33.6	26.5	21.8	18.5	16.1	14.3	12.8	11.6	10.7	9.9	14.5	13	11.8	10.8	10	9.3	8.6	8.1	7.6	7.2	6.8	6.5	6.2	5.9
1536	4	3.9	3.8	3.7	3.6	3.5	3.4	3.3	3.2	3.1	3.1	3	2.9	76	43	31.1	24.6	20.5	17.6	15.4	13.7	12.4	11.3	37	46.4	32.8	25.6	21.1	18	15.8	14	12.6	11.5	10.5	9.7	11	10.1	9.4	8.8	8.2	7.7	7.3	6.9	6.5	6.2	5.9	5.7	5.4	5.2
1537	5.4	5.2	5	4.8	4.6	4.5	4.3	4.2	4.1	3.9	3.8	3.7	3.6	63.7	39.3	29.2	23.4	22.5	19	16.4	14.5	13	19.3	16.7	14.7	13.2	11.9	10.9	10	9.3	8.7	8.1	7.6	7.2	6.8	6.5	6.2	5.9	5.6	5.4	5.2	5	4.8	4.6	4.5	4.3	4.2	4.1	3.9
1538	6.3	6	5.8	5.5	5.3	5.1	4.9	4.7	4.5	4.4	4.2	4.1	4	70.2	41.1	30.1	23.9	24.3	20.2	17.3	15.2	13.5	24.4	21.6	18.3	15.9	14.1	12.7	11.5	10.5	9.7	9	8.4	7.9	7.5	7	6.7	6.4	6.1	5.8	5.5	5.3	5.1	4.9	4.7	4.6	4.4	4.3	4.1
1539	9.6	9.5	8.8	8.3	7.7	7.3	6.9	6.5	6.2	5.9	5.7	5.4	5.2	77.6	42.8	30.8	24.3	32	25	20.7	17.6	15.4	31.7	29.1	23.3	19.5	16.8	14.8	13.2	11.9	10.9	10	9.3	8.6	8.1	7.6	7.4	7	6.6	6.3	6	5.9	5.6	5.4	5.2	5	4.8	4.6	4.4
1540	6.7	6.4	6.1	5.8	5.5	5.3	5.1	4.9	4.7	4.5	4.4	4.2	4.1	69.5	40.6	29.7	23.6	24.6	20.3	17.4	15.2	13.5	21.2	18.6	16.1	14.3	12.8	11.6	10.6	9.8	9	8.4	7.9	7.4	7	6.7	6.3	6	5.7	5.5	5.3	5.1	4.9	4.7	4.5	4.4	4.2	4.1	4
1541	5.1	4.9	4.7	4.6	4.4	4.3	4.1	4	3.9	3.8	3.7	3.5	3.5	62.7	38.5	28.5	22.9	21	17.8	15.5	13.8	12.4	12.6	11.4	10.4	9.6	8.9	8.3	7.8	7.3	6.9	6.6	6.2	5.9	5.7	5.4	5.2	5	4.8	4.6	4.5	4.3	4.2	4	3.9	3.8	3.7	3.6	3.5
1542	5.6	5.3	5.1	4.9	4.7	4.6	4.4	4.2	4.1	4	3.9	3.7	3.6	65.5	39.2	28.9	23	21	17.8	15.5	13.7	12.3	13	11.8	10.7	9.9	9.1	8.5	8	7.5	7.1	6.7	6.3	6	5.8	5.5	5.3	5.1	4.9	4.7	4.5	4.4	4.2	4.1	3.9	3.8	3.7	3.6	3.5
1543	5.4	5.2	5	4.8	4.6	4.4	4.3	4.1	4	3.9	3.8	3.7	3.6	64.4	38.9	28.7	22.9	19.8	17	14.9	13.2	11.9	11.9	10.8	10	9.2	8.6	8	7.5	7.1	6.7	6.4	6.1	5.8	5.5	5.3	5.1	4.9	4.7	4.5	4.4	4.2	4.1	4	3.8	3.7	3.6	3.5	3.4
1544	5.3	5	4.9	4.7	4.5	4.3	4.2	4.1	3.9	3.8	3.7	3.6	3.5	64	38.9	28.7	23	20	17.1	15	13.3	12	11.9	10.9	10	9.2	8.6	8	7.5	7.1	6.7	6.4	6.1	5.8	5.5	5.3	5.1	4.9	4.7	4.5	4.4	4.2	4.1	4	3.8	3.7	3.6	3.5	3.4
1545	5.1	4.9	4.7	4.5	4.4	4.2	4.1	4	3.8	3.7	3.6	3.5	3.4	64.2	39.1	28.9	23.1	19.3	16.6	14.6	13	11.8	11.7	10.7	9.8	9.1	8.5	7.9	7.5	7	6.7	6.3	6	5.8	5.5	5.3	5.1	4.9	4.7	4.5	4.4	4.2	4.1	4	3.8	3.7	3.6	3.5	3.4
1546	5.3	5.1	4.9	4.7	4.5	4.4	4.2	4.1	4	3.9	3.7	3.6	3.5	65.2	39.4	29.1	23.3	19.4	16.7	14.7	13.1	11.9	11.6	10.6	9.8	9	8.4	7.9	7.4	7	6.7	6.3	6	5.7	5.5	5.3	5.1	4.9	4.7	4.5	4.4	4.2	4.1	4	3.8	3.7	3.6	3.5	3.4
1547	5.3	5.1	4.9	4.7	4.6	4.4	4.3	4.1	4	3.9	3.8	3.7	3.6	62.4	38.7	28.8	23.1	19.5	16.8	14.8	13.2	11.9	11.5	10.5	9.7	9	8.4	7.9	7.4	7	6.7	6.3	6	5.8	5.5	5.3	5.1	4.9	4.7	4.5	4.4	4.2	4.1	4	3.9	3.7	3.6	3.5	3.4
1548	5.9	5.6	5.4	5.2	5	4.8	4.6	4.5	4.3	4.2	4	3.9	3.8	62.9	39	29	23.2	19.6	16.9	14.8	13.2	12	11.8	10.8	9.9	9.2	8.6	8	7.5	7.1	6.8	6.4	6.1	5.8	5.6	5.3	5.1	4.9	4.8	4.6	4.4	4.3	4.1	4	3.9	3.8	3.7	3.6	3.5
1549	5.4	5.2	5	4.8	4.6	4.5	4.3	4.2	4.1	3.9	3.8	3.7	3.6	60.6	38.3	28.6	23.1	19.4	16.7	14.7	13.2	11.9	11.5	10.6	9.8	9.1	8.5	7.9	7.5	7.1	6.7	6.4	6.1	5.8	5.5	5.3	5.1	4.9	4.7	4.6	4.4	4.3	4.1	4	3.9	3.8	3.7	3.6	3.5
1550	4.9	4.8	4.6	4.4	4.3	4.2	4	3.9	3.8	3.7	3.6	3.5	3.4	61.8	38.8	29	23.3	19.5	16.9	14.9	13.3	12	11.1	10.2	9.5	8.8	8.3	7.8	7.3	6.9	6.6	6.3	6	5.7	5.5	5.2	5	4.9	4.7	4.5	4.4	4.2	4.1	4	3.9	3.7	3.6	3.5	3.4
1551	4.4	4.3	4.2	4	3.9	3.8	3.7	3.6	3.5	3.4	3.3	3.2	3.2	61.4	38.8	29	23.3	19.6	16.9	14.9	13.3	12.1	11	10.2	9.5	8.8	8.2	7.8	7.3	6.9	6.6	6.3	6	5.7	5.5	5.3	5	4.9	4.7	4.5	4.4	4.2	4.1	4	3.9	3.8	3.6	3.5	3.5
1552	4.9	4.7	4.6	4.4	4.3	4.1	4	3.9	3.8	3.7	3.6	3.5	3.4	64	39.7	29.5	23.7	19.9	17.1	15.1	13.5	12.2	11.6	13.3	12.1	11	10.1	9.4	8.8	8.2	7.7	7.3	6.9	6.6	6.3	6	5.7	5.5	5.3	5	4.9	4.7	4.5	4.4	4.2	4.1	4	3.9	3.8
1553	4.6	4.4	4.3	4.2	4	3.9	3.8	3.7	3.6	3.5	3.4	3.3	3.2	66.5	40.6	30.1	24.1	20.1	17.3	15.2	13.6	12.3	11.7	18.3	16.3	14.5	13	11.8	10.8	10	9.3	8.7	8.1	7.6	7.2	6.8	6.5	6.2	5.9	5.7	5.4	5.2	5	4.8	4.7	4.5	4.4	4.2	4.1
1554	6.2	5.9	5.7	5.5	5.2	5	4.9	4.7	4.5	4.4	4.2	4.1	4	73.9	42.9	31.3	24.8	20.7	17.7	15.6	13.9	12.5	12	30.2	29.1	23.5	19.8	17.1	15.1	13.5	12.2	11.2	10.3	9.5	8.9	9.7	9.1	8.5	8	7.5	7.1	6.7	6.4	6.1	5.8	5.6	5.4	5.2	5
1555	7.2	6.9	6.5	6.2	5.9	5.7	5.5	5.2	5	4.9	4.7	4.5	4.4	82	45.7	32.6	25.7	21.3	18.2	15.9	14.1	12.8	12.5	40.2	44	31.8	25.2	20.9	17.9	15.7	14	12.6	11.5	10.6	9.8	17.8	15.7	14	12.6	11.5	10.5	9.8	9.1	8.5	8	7.5	7.1	6.8	6.4
1556	5.3	5.1	4.9	4.7	4.6	4.4	4.3	4.2	4	3.9	3.8	3.7	3.6	73.7	42.9	31.3	24.8	20.7	17.8	15.6	13.9	12.5	11.6	33.8	34.2	26.6	21.9	18.6	16.2	14.4	13	11.8	10.8	10	9.3	11.6	10.6	9.8	9.1	8.5	8	7.6	7.2	6.8	6.5	6.2	5.9	5.6	5.4
1557	4.9	4.7	4.5	4.4	4.3	4.1	4	3.9	3.8	3.7	3.6	3.5	3.4	72.4	42.5	31.1	24.7	20.6	17.7	15.5	13.9	12.5	11.4	34.3	35.3	27.2	22.3	18.9	16.4	14.6	13.1	11.9	10.9	10.1	9.3	11.2	10.3	9.6	8.9	8.4	7.9	7.4	7	6.7	6.3	6.1	5.8	5.6	5.3
1558	4.6	4.4	4.3	4.2	4	3.9	3.8	3.7	3.6	3.5	3.4	3.3	3.2	71.8	42.3	31	24.7	20.6	17.7	15.5	13.8	12.5	11.4	36.3	40.9	30.3	24.2	20.3	17.5	15.3	13.7	12.4	11.3	10.4	9.6	12.1	11.1	10.2	9.5	8.8	8.3	7.8	7.3	7	6.6	6.3	6	5.8	5.5
1559	4.6	4.4	4.3	4.1	4	3.9	3.8	3.7	3.6	3.5	3.4	3.3	3.2	76.3	43.5	31.6	25	20.8	17.8	15.6	13.9	12.6	11.5	38.6	49.1	34.2	26.9	22	18.7	16.3	14.5	13	11.8	10.8	10	13.2	12	11	10.1	9.4	8.8	8.2	7.7	7.3	6.9	6.6	6.3	6	5.7
1560	4	3.9	3.8	3.7	3.6	3.5	3.4	3.3	3.3	3.2	3.1	3	3	75.3	43.2	31.4	24.9	20.7	17.8	15.6	13.9	12.6	11.4	37.5	48.1	33.7	27	22.1	18.8	16.4	14.5	13	11.8	10.8	10	10.8	9.9	9.2	8.6	8.1	7.6	7.2	6.8	6.5	6.2	5.9	5.7	5.4	5.2
1561	5.2	5	4.9	4.7	4.5	4.4	4.2	4.1	4	3.8	3.7	3.6	3.5	59.3	37.7	28.3	22.8	21.9	18.5	16.1	14.2	12.8	19.9	17.1	15	13.4	12.1	11	10.1	9.4	8.7	8.2	7.7	7.2	6.8	6.5	6.3	6	5.7	5.5	5.3	5	4.9	4.7	4.5	4.4	4.2	4.1	4
1562	5.3	5.1	4.9	4.7	4.6	4.4	4.2	4.1	4	3.9	3.8	3.6	3.5	63.2	38.9	28.9	23.1	22.3	18.8	16.3	14.4	12.9	21.4	18.3	15.9	14.1	12.7	11.5	10.5	9.7	9	8.4	7.9	7.4	7	6.6	6.3	6	5.8	5.5	5.3	5.1	4.9	4.7	4.5	4.4	4.2	4.1	4
1563	6.8	6.7	6.4	6	5.8	5.5	5.3	5.1	4.9	4.7	4.5	4.4	4.2	70	40.8	29.8	23.7	23	19.3	16.6	14.6	13.1	27	23.9	19.9	17	14.9	13.3	12	11	10.1	9.3	8.7	8.1	7.6	7.2	6.9	6.6	6.3	6	5.7	5.5	5.2	5	4.8	4.7	4.5	4.3	4.2
1564	5.8	5.5	5.3	5.1	4.9	4.7	4.5	4.4	4.2	4.1	4	3.8	3.7	62.9	38.7	28.7	23	22.1	18.7	16.1	14.3	12.8	17.5	15.3	13.6	12.2	11.1	10.2	9.4	8.8	8.2	7.7	7.3	6.9	6.5	6.2	5.9	5.6	5.4	5.2	5	4.8	4.6	4.4	4.3	4.2	4	3.9	3.8
1565	5.5	5.3	5.1	4.9	4.7	4.5	4.4	4.2	4.1	4	3.8	3.7	3.6	64	38.9	28.8	23	21	17.9	15.6	13.8	12.4	14.1	12.6	11.4	10.5	9.7	9	8.4	7.8	7.4	7	6.6	6.3	6	5.7	5.5	5.2	5	4.8	4.6	4.5	4.3	4.2	4.1	3.9	3.8	3.7	3.6
1566	5.2	5	4.8	4.7	4.5	4.3	4.2	4.1	3.9	3.8	3.7	3.6	3.5	59.8	37.5	28	22.5	20.6	17.6	15.3	13.6	12.2	12.2	11.1	10.1	9.4	8.7	8.1	7.6	7.2	6.8	6.5	6.1	5.9	5.6	5.4	5.1	4.9	4.7	4.6	4.4	4.3	4.1	4	3.9	3.8	3.6	3.5	3.4
1567	4.9	4.7	4.6	4.4	4.2	4.1	4	3.9	3.7	3.6	3.5	3.4	3.3	60.1	37.6	28.1	22.6	19.8	17	14.9	13.3	12	11.8	10.8	9.9	9.2	8.5	8	7.5	7.1	6.7	6.4	6.1	5.8	5.5	5.3	5.1	4.9	4.7	4.5	4.4	4.2	4.1	4	3.8	3.7	3.6	3.5	3.4
1568	4.8	4.6	4.4	4.3	4.1	4	3.9	3.8	3.7	3.6	3.5	3.4	3.3	59.2	37.4	28	22.6	19.9	17.1	15	13.3	12	11.9	10.8	10	9.2	8.6	8	7.6	7.1	6.7	6.4	6.1	5.8	5.6	5.3	5.1	4.9	4.7	4.6	4.4	4.3	4.1	4	3.9	3.8	3.6	3.5	3.4
1569	5.5	5.3	5.1	4.9	4.7	4.6	4.4	4.2	4.1	4	3.9	3.8	3.6	60.9	38.1	28.4	22.8	19.2	16.5	14.6	13	11.8	11.8	10.7	9.9	9.2	8.5	8	7.5	7.1	6.7	6.4	6.1	5.8	5.5	5.3	5.1	4.9	4.7	4.6	4.4	4.3	4.1	4	3.9	3.8	3.6	3.5	3.5
1570	6.2	5.9	5.6	5.4	5.2	5	4.8	4.6	4.5	4.3	4.2	4	3.9	64.4	39.4	29.1	23.3	19.5	16.8	14.8	13.2	11.9	11.9	10.9	10	9.3	8.6	8.1	7.6	7.2	6.8	6.4	6.1	5.9	5.6	5.4	5.1	5	4.8	4.6	4.4	4.3	4.2	4	3.9	3.8	3.7	3.6	3.5
1571	6.4	6.1	5.8	5.5	5.3	5.1	4.9	4.7	4.6	4.4	4.3	4.1	4	61.4	38.5	28.7	23.1	19.4	16.7	14.7	13.2	11.9	11.8	10.8	9.9	9.2	8.6	8	7.6	7.1	6.8	6.4	6.1	5.8	5.6	5.4	5.1	4.9	4.8	4.6	4.4	4.3	4.2	4	3.9	3.8	3.7	3.6	3.5
1572	7	6.6	6.3	6	5.7	5.5	5.3	5.1	4.9	4.7	4.5	4.4	4.2	62.8	39.1	29.1	23.3	19.6	16.9	14.9	13.3	12	15.1	13.5	12.2	11.1	10.2	9.4	8.8	8.2	7.7	7.3	6.9	6.6	6.2	5.9	5.7	5.4	5.2	5	4.8	4.7	4.5	4.4	4.2	4.1	4	3.8	3.7
1573	6.5	6.2	5.9	5.7	5.4	5.2	5	4.8	4.7	4.5	4.4	4.2	4.1	62.2	39	29.1	23.4	19.6	16.9	14.9	13.3	12.1	12	11	10.1	9.4	8.7	8.2	7.7	7.3	6.9	6.5	6.2	5.9	5.7	5.4	5.2	5	4.8	4.7	4.5	4.4	4.2	4.1	4	3.8	3.7	3.6	3.5
1574	4.8	4.6	4.5	4.3	4.2	4	3.9	3.8	3.7	3.6	3.5	3.4	3.3	55.8	36.8	27.9	22.7	19.1	16.6	14.7	13.1	11.9	11.2	10.3	9.5	8.9	8.3	7.8	7.4	7	6.6	6.3	6	5.7	5.5	5.3	5.1	4.9	4.7	4.5	4.4	4.3	4.1	4	3.9	3.8	3.7	3.6	3.5
1575	4	3.9	3.8	3.7	3.6	3.5	3.4	3.3	3.2	3.2	3.1	3	2.9	57.7	37.6	28.4	23	19.4	16.8	14.8	13.3	12	11.2	10.3	9.5	8.9	8.3	7.8	7.4	7	6.6	6.3	6	5.8	5.5	5.3	5.1	4.9	4.7	4.6	4.4	4.3	4.1	4	3.9	3.8	3.7	3.6	3.5
1576	5.4	5.2	5	4.8	4.6	4.5	4.3	4.2	4.1	4	3.8	3.7	3.6	63.4	39.7	29.6	23.8	20	17.2	15.2	13.6	12.3	12	16.1	14.5	13	11.8	10.8	10	9.3	8.7	8.1	7.7	7.2	6.9	6.5	6.2	5.9	5.7	5.5	5.2	5	4.9	4.7	4.5	4.4	4.2	4.1	4
1577	4.2	4.1	3.9	3.8	3.7	3.6	3.5	3.4	3.4	3.3	3.2	3.1	3.1	57.8	37.8	28.6	23.2	19.6	17	15	13.4	12.2	11.3	15.1	13.6	12.3	11.2	10.4	9.6	8.9	8.4	7.9	7.4	7	6.7	6.4	6.1	5.8	5.6	5.3	5.1	4.9	4.8	4.6	4.5	4.3	4.2	4	3.9
1578	4.2	4.1	4	3.8	3.7	3.6	3.5	3.4	3.4	3.3	3.2	3.1	3.1	60.6	38.9	29.3	23.7	19.9	17.2	15.2	13.6	12.3	11.3	19.1	17.7	15.5	13.9	12.5	11.4	10.5	9.7	9.1	8.5	8	7.5	7.1	6.8	6.4	6.1	5.9	5.6	5.4	5.2	5	4.8	4.7	4.5	4.4	4.2
1579	6.9	6.6	6.3	6	5.7	5.5	5.3	5.1	4.9	4.7	4.6	4.4	4.3	77.6	44.1	32	25.3	22.1	18.8	16.4	14.6	13.1	12.9	39	42.7	31.3	24.9	20.8	17.9	15.7	14	12.6	11.5	10.6	9.8	15.2	13.6	12.3	11.3	10.4	9.6	9	8.4	7.9	7.5	7.1	6.7	6.4	6.1
1580	5.1	4.9	4.7	4.6	4.4	4.3	4.2	4	3.9	3.8	3.7	3.6	3.5	69.4	41.9	30.9	24.7	20.6	17.8	15.6	13.9	12.6	11.9	34.7	35.2	27.2	22.3	19	16.5	14.7	13.2	12	11	10.1	9.4	11.6	10.6	9.9	9.2	8.6	8.1	7.6	7.2	6.8	6.5	6.2	5.9	5.7	5.4
1581	4.8	4.7	4.5	4.4	4.2	4.1	4	3.9	3.8	3.7	3.6	3.5	3.4	64.3	40.3	30.1	24.2	20.3	17.5	15.4	13.8	12.5	11.4	31.8	31.6	25.1	20.9	18	15.8	14.1	12.7	11.6	10.6	9.9	9.2	9.1	8.5	8	7.5	7.1	6.8	6.5	6.2	5.9	5.6	5.4	5.2	5	4.8
1582	4.7	4.5	4.4	4.2	4.1	4	3.9	3.8	3.7	3.6	3.5	3.4	3.3	65.5	40.7	30.3	24.3	20.4	17.6	15.5	13.8	12.5	11.4	33.2	36.9	28.2	23	19.5	16.9	14.9	13.4	12.2	11.1	10.3	9.5	9.4	8.8	8.3	7.8	7.4	7	6.6	6.3	6	5.8	5.5	5.3	5.1	4.9
1583	4.6	4.5	4.3	4.2	4.1	3.9	3.8	3.7	3.6	3.5	3.4	3.4	3.3	70.4	42.3	31.1	24.8	20.7	17.8	15.7	14	12.6	11.5	36.3	45.1	32.5	25.7	21.3	18.3	16	14.3	12.9	11.7	10.8	9.9	9.9	9.3	8.7	8.1	7.7	7.2	6.9	6.5	6.2	6	5.7	5.5	5.3	5.1
1584	3.8	3.7	3.6	3.5	3.4	3.4	3.3	3.2	3.1	3.1	3	2.9	2.9	70.3	42.2	31.1	24.8	20.7	17.8	15.7	14	12.6	11.5	37.8	50.1	34.9	27.5	22.5	19.1	16.6	14.8	13.3	12	11	10.2	10.2	9.4	8.8	8.3	7.8	7.4	7	6.6	6.3	6	5.8	5.5	5.3	5.1
1585	5.9	5.7	5.4	5.2	5	4.8	4.6	4.5	4.3	4.2	4.1	3.9	3.8	60.9	38	28.3	22.8	20.7	17.6	15.4	13.7	12.3	21.9	18.5	16	14.1	12.7	11.5	10.5	9.7	9	8.4	7.9	7.4	7	6.6	8.5	7.9	7.5	7	6.7	6.3	6	5.8	5.5	5.3	5.1	4.9	4.7
1586	5.2	5	4.8	4.6	4.4	4.3	4.2	4	3.9	3.8	3.7	3.6	3.5	55.1	36	27.2	22.1	20.3	17.4	15.2	13.5	12.2	14.8	13.2	11.9	10.9	10	9.3	8.6	8.1	7.6	7.1	6.8	6.4	6.1	5.8	5.6	5.3	5.1	4.9	4.7	4.6	4.4	4.3	4.1	4	3.9	3.8	3.6
1587	6.1	5.9	5.6	5.4	5.2	5	4.8	4.6	4.4	4.3	4.1	4	3.9	62.9	38.7	28.7	23	22.2	18.7	16.2	14.3	12.8	22	18.5	16.1	14.2	12.7	11.5	10.5	9.7	9	8.4	7.9	7.4	7	6.6	6.3	6	5.8	5.5	5.3	5.1	4.9	4.7	4.5	4.4	4.2	4.1	4
1588	6.8	6.7	6.4	6.1	5.8	5.6	5.3	5.1	4.9	4.7	4.6	4.4	4.3	68	40.2	29.4	23.4	22.5	18.9	16.3	14.4	12.9	26.3	23.3	19.5	16.7	14.7	13.1	11.8	10.8	9.9	9.2	8.6	8	7.5	7.1	6.9	6.5	6.2	5.9	5.7	5.4	5.2	5	4.8	4.6	4.5	4.3	4.2
1589	5.3	5.1	4.9	4.7	4.6	4.4	4.2	4.1	4	3.9	3.7	3.6	3.5	60.8	38	28.3	22.7	20.6	17.6	15.3	13.6	12.2	16.8	14.7	13.1	11.9	10.8	9.9	9.2	8.6	8	7.5	7.1	6.7	6.4	6.1	5.8	5.5	5.3	5.1	4.9	4.7	4.5	4.4	4.2	4.1	4	3.9	3.7
1590	6.7	6.5	6.2	5.9	5.6	5.4	5.2	5	4.8	4.6	4.5	4.3	4.2	65.8	39.5	29.1	23.2	21.3	18	15.7	13.9	12.5	19	16.4	14.4	12.9	11.7	10.7	9.8	9.1	8.5	7.9	7.5	7	6.7	6.3	6	5.8	5.5	5.3	5.1	4.9	4.7	4.5	4.4	4.2	4.1	4	3.8
1591	5.2	5	4.8	4.7	4.5	4.3	4.2	4.1	3.9	3.8	3.7	3.6	3.5	59.4	37.5	28.1	22.6	19.9	17.1	15	13.3	12	13.3	12	10.9	10	9.3	8.6	8.1	7.6	7.2	6.8	6.4	6.1	5.8	5.6	5.3	5.1	4.9	4.7	4.6	4.4	4.3	4.1	4	3.9	3.8	3.7	3.5
1592	5.1	4.9	4.7	4.5	4.4	4.2	4.1	4	3.8	3.7	3.6	3.5	3.4	58.4	37.3	28	22.6	20.2	17.3	15.1	13.5	12.1	13.2	11.9	10.9	10	9.3	8.6	8.1	7.6	7.2	6.8	6.4	6.1	5.8	5.6	5.4	5.1	4.9	4.8	4.6	4.4	4.3	4.1	4	3.9	3.8	3.7	3.6
1593	5.5	5.3	5.1	4.9	4.7	4.5	4.4	4.2	4.1	4	3.9	3.8	3.6	59.7	37.8	28.3	22.8	19.2	16.6	14.6	13.1	11.8	15.1	13.5	12.2	11.1	10.2	9.4	8.8	8.2	7.7	7.3	6.9	6.5	6.2	5.9	5.7	5.4	5.2	5	4.8	4.6	4.5	4.3	4.2	4	3.9	3.8	3.7
1594	6.4	6.1	5.8	5.5	5.3	5.1	4.9	4.7	4.6	4.4	4.3	4.1	4	62.3	38.8	28.9	23.2	19.5	16.8	14.8	13.2	12	14.9	13.3	12	11	10.1	9.4	8.7	8.2	7.7	7.2	6.8	6.5	6.2	5.9	5.6	5.4	5.2	5	4.8	4.6	4.5	4.3	4.2	4.1	3.9	3.8	3.7
1595	6.6	6.3	6	5.7	5.5	5.3	5.1	4.9	4.7	4.5	4.4	4.2	4.1	62.6	39	29.1	23.3	19.7	16.9	14.9	13.3	12.1	15	13.4	12.1	11.1	10.2	9.4	8.8	8.2	7.7	7.3	6.9	6.6	6.2	5.9	5.7	5.4	5.2	5	4.8	4.7	4.5	4.4	4.2	4.1	4	3.8	3.7
1596	7	6.7	6.4	6.1	5.8	5.6	5.4	5.1	5	4.8	4.6	4.4	4.3	65.4	40.1	29.7	23.7	19.9	17.1	15.1	13.5	12.2	15.6	13.9	12.5	11.4	10.5	9.7	9	8.4	7.9	7.4	7	6.7	6.3	6.1	5.8	5.5	5.3	5.1	4.9	4.7	4.6	4.4	4.3	4.1	4	3.9	3.8
1597	6.4	6.1	5.8	5.6	5.3	5.1	4.9	4.8	4.6	4.4	4.3	4.2	4	62.3	39.2	29.2	23.5	19.7	17	15	13.4	12.1	13.9	12.5	11.4	10.5	9.7	9	8.4	7.9	7.5	7.1	6.7	6.4	6.1	5.8	5.6	5.3	5.1	4.9	4.8	4.6	4.4	4.3	4.2	4	3.9	3.8	3.7
1598	4.1	4	3.9	3.8	3.7	3.6	3.5	3.4	3.3	3.2	3.2	3.1	3	55.2	36.7	28	22.7	19.2	16.7	14.7	13.2	12	11.6	10.7	9.9	9.2	8.6	8	7.6	7.2	6.8	6.5	6.2	5.9	5.6	5.4	5.2	5	4.8	4.6	4.5	4.3	4.2	4.1	4	3.8	3.7	3.6	3.5
1599	3.7	3.6	3.5	3.4	3.4	3.3	3.2	3.1	3.1	3	2.9	2.9	2.8	53.6	36.1	27.7	22.6	19.1	16.6	14.7	13.2	12	11.2	10.3	9.5	8.9	8.3	7.8	7.4	7	6.7	6.3	6	5.8	5.5	5.3	5.1	4.9	4.7	4.6	4.4	4.3	4.2	4	3.9	3.8	3.7	3.6	3.5
1600	3.8	3.7	3.6	3.5	3.4	3.3	3.2	3.2	3.1	3	2.9	2.9	2.8	52.6	35.8	27.5	22.5	19.1	16.6	14.7	13.2	12	11	10.2	9.4	8.8	8.2	7.8	7.3	7	6.6	6.3	6	5.8	5.5	5.3	5.1	4.9	4.7	4.6	4.4	4.3	4.2	4	3.9	3.8	3.7	3.6	3.5
1601	4.1	4	3.9	3.7	3.6	3.6	3.5	3.4	3.3	3.2	3.1	3.1	3	50.4	34.9	27.1	22.2	19.3	16.8	14.9	13.3	12.1	11.1	10.6	9.8	9.1	8.5	8	7.6	7.2	6.8	6.5	6.2	5.9	5.7	5.4	5.2	5	4.8	4.7	4.5	4.4	4.2	4.1	4	3.9	3.8	3.7	3.6
1602	4.3	4.2	4	3.9	3.8	3.7	3.6	3.5	3.4	3.3	3.3	3.2	3.1	55.6	37.2	28.4	23.1	19.6	17	15	13.5	12.2	11.4	18.4	16.4	14.6	13.1	11.9	10.9	10.1	9.4	8.8	8.2	7.8	7.3	7	6.6	6.3	6	5.8	5.5	5.3	5.1	4.9	4.8	4.6	4.4	4.3	4.2
1603	10.3	9.6	8.9	8.4	7.9	7.5	7.1	6.7	6.4	6.2	5.9	5.6	5.4	77.8	44.4	32.3	25.6	22.5	19.1	16.7	14.8	13.3	18	49.5	53.1	37.9	28.9	23.5	19.8	17.2	15.2	13.6	12.3	11.3	10.4	19.5	17	15	13.5	12.2	11.2	10.3	9.6	9	8.4	7.9	7.5	7.1	6.7
1604	5.1	4.9	4.7	4.6	4.4	4.3	4.2	4	3.9	3.8	3.7	3.6	3.5	66.6	41.3	30.7	24.6	20.6	17.8	15.6	14	12.6	12.2	35.4	37.5	28.6	23.3	19.7	17.1	15.1	13.6	12.3	11.3	10.4	9.6	11.4	10.5	9.7	9.1	8.5	8	7.6	7.2	6.8	6.5	6.2	5.9	5.7	5.4
1605	4.8	4.7	4.5	4.4	4.2	4.1	4	3.9	3.8	3.7	3.6	3.5	3.4	61.6	39.6	29.8	24.1	20.3	17.5	15.4	13.8	12.5	11.5	31	30.8	24.7	20.7	17.8	15.7	14	12.7	11.6	10.7	9.9	9.2	9	8.4	7.9	7.5	7.1	6.8	6.4	6.1	5.9	5.6	5.4	5.2	5	4.8
1606	4.2	4.1	3.9	3.8	3.7	3.6	3.5	3.5	3.4	3.3	3.2	3.1	3.1	61.9	39.8	29.9	24.2	20.3	17.6	15.5	13.9	12.6	11.5	34.4	37.3	28.6	23.3	19.7	17.1	15.1	13.6	12.3	11.3	10.4	9.7	9.5	8.9	8.4	7.9	7.4	7.1	6.7	6.4	6.1	5.9	5.6	5.4	5.2	5
1607	3.9	3.8	3.7	3.6	3.5	3.4	3.4	3.3	3.2	3.1	3.1	3	2.9	65.8	41.1	30.7	24.6	20.7	17.8	15.7	14	12.7	11.6	37.4	45.9	33.1	26.1	21.7	18.6	16.3	14.5	13.1	11.9	10.9	10.1	10.1	9.4	8.8	8.2	7.8	7.3	7	6.6	6.3	6	5.8	5.6	5.3	5.1
1608	3.9	3.8	3.7	3.6	3.5	3.4	3.3	3.2	3.2	3.1	3	3	2.9	69.6	42.4	31.3	25.1	21	18.1	15.9	14.2	12.8	11.7	42.2	56.7	39.8	31.8	25.3	21.2	18.2	16	14.3	12.9	11.8	10.8	12.9	11.7	10.8	10	9.3	8.7	8.2	7.7	7.3	6.9	6.6	6.3	6	5.8
1609	8.2	13.6	12.2	11.1	10.2	9.4	8.7	8.2	7.6	7.2	6.8	6.5	6.1	73.7	41.4	30	23.7	22.5	18.9	16.3	14.3	12.8	26.2	22.6	18.9	16.3	14.4	12.9	11.6	10.6	9.8	9.1	8.4	7.9	7.4	7	20.8	17.7	15.4	13.7	12.3	11.2	10.2	9.4	8.8	8.2	7.7	7.2	6.8
1610	5.7	5.4	5.2	5	4.8	4.6	4.5	4.3	4.2	4	3.9	3.8	3.7	58.8	37.2	27.8	22.4	20.5	17.5	15.2	13.5	12.2	18.3	15.8	14	12.5	11.4	10.4	9.6	8.9	8.3	7.8	7.3	6.9	6.6	6.2	6.2	5.9	5.6	5.4	5.2	5	4.8	4.6	4.4	4.3	4.1	4	3.9
1611	7.2	7.2	6.8	6.5	6.1	5.9	5.6	5.4	5.1	4.9	4.8	4.6	4.4	65.7	39.4	29	23.2	22.3	18.8	16.2	14.3	12.8	26.7	22.7	19	16.4	14.4	12.9	11.7	10.7	9.8	9.1	8.5	7.9	7.5	7	9.3	8.7	8.1	7.6	7.2	6.8	6.4	6.1	5.8	5.6	5.3	5.1	4.9
1612	8.7	14.5	12.9	11.7	10.7	9.8	9.1	8.5	8	7.5	7.1	6.7	6.3	76.6	42.3	30.5	24	23	19.3	16.6	14.6	13	33.3	30.2	24.1	20	17.1	15	13.3	12	11	10.1	9.3	8.7	8.1	7.6	12.2	11.1	10.2	9.4	8.7	8.2	7.7	7.2	6.8	6.5	6.2	5.9	5.6
1613	5.5	5.3	5.1	4.9	4.7	4.6	4.4	4.3	4.1	4	3.9	3.8	3.7	60.7	37.9	28.3	22.7	20.8	17.7	15.4	13.7	12.3	19.5	16.7	14.7	13.1	11.9	10.8	9.9	9.2	8.6	8	7.5	7.1	6.7	6.4	6.1	5.8	5.5	5.3	5.1	4.9	4.7	4.6	4.4	4.2	4.1	4	3.9
1614	5	4.8	4.6	4.4	4.3	4.1	4	3.9	3.8	3.7	3.6	3.5	3.4	55.5	36.2	27.4	22.2	19.4	16.7	14.7	13.1	11.9	13.3	12	11	10.1	9.3	8.7	8.1	7.6	7.2	6.8	6.4	6.1	5.8	5.6	5.4	5.1	4.9	4.8	4.6	4.4	4.3	4.1	4	3.9	3.8	3.7	3.6
1615	5.1	4.9	4.7	4.5	4.4	4.2	4.1	4	3.8	3.7	3.6	3.5	3.4	57.7	37.1	27.9	22.5	19.9	17.1	15	13.3	12	15.6	13.8	12.4	11.3	10.4	9.6	8.9	8.3	7.8	7.3	6.9	6.6	6.2	6	5.7	5.4	5.2	5	4.8	4.7	4.5	4.3	4.2	4.1	3.9	3.8	3.7
1616	6.4	6.1	5.8	5.6	5.3	5.1	4.9	4.8	4.6	4.4	4.3	4.1	4	60	38	28.4	22.9	20.4	17.5	15.3	13.6	12.3	19.6	17.1	15	13.4	12.1	11	10.1	9.4	8.7	8.2	7.7	7.2	6.8	6.5	6.2	5.9	5.6	5.4	5.2	5	4.8	4.6	4.5	4.3	4.2	4	3.9
1617	6.1	5.9	5.6	5.4	5.2	5	4.8	4.6	4.5	4.3	4.2	4	3.9	62.1	38.8	28.9	23.2	19.5	16.8	14.8	13.2	12	19.7	17.2	15.1	13.5	12.2	11.1	10.2	9.4	8.8	8.2	7.7	7.3	6.9	6.5	6.2	5.9	5.7	5.4	5.2	5	4.8	4.7	4.5	4.3	4.2	4.1	3.9
1618	5.1	4.9	4.7	4.5	4.4	4.2	4.1	4	3.9	3.8	3.7	3.6	3.5	59.4	38	28.5	23	19.3	16.7	14.7	13.2	11.9	15.8	14	12.6	11.5	10.5	9.7	9	8.4	7.9	7.5	7.1	6.7	6.4	6.1	5.8	5.5	5.3	5.1	4.9	4.7	4.6	4.4	4.3	4.1	4	3.9	3.8
1619	8	7.6	7.2	6.8	6.5	6.2	5.9	5.6	5.4	5.2	5	4.8	4.6	61	38.6	28.9	23.3	19.6	16.9	14.9	13.3	12.1	16.3	14.5	13	11.8	10.8	9.9	9.2	8.6	8.1	7.6	7.2	6.8	6.5	6.2	5.9	5.6	5.4	5.2	5	4.8	4.6	4.5	4.3	4.2	4.1	3.9	3.8
1620	9	8.6	8.1	7.6	7.2	6.8	6.5	6.2	5.9	5.6	5.4	5.2	5	63.6	39.6	29.5	23.7	19.9	17.1	15.1	13.5	12.2	16.4	14.5	13	11.8	10.8	10	9.3	8.7	8.1	7.6	7.2	6.8	6.5	6.2	5.9	5.7	5.4	5.2	5	4.8	4.7	4.5	4.4	4.2	4.1	4	3.8
1621	8.4	8	7.6	7.2	6.8	6.5	6.2	5.9	5.6	5.4	5.2	5	4.8	64.1	39.9	29.7	23.9	20	17.2	15.2	13.6	12.3	17.1	15	13.5	12.2	11.1	10.3	9.5	8.9	8.3	7.8	7.4	7	6.6	6.3	6	5.8	5.5	5.3	5.1	4.9	4.7	4.6	4.4	4.3	4.1	4	3.9
1622	4.6	4.4	4.3	4.1	4	3.9	3.8	3.7	3.6	3.5	3.4	3.3	3.2	54.9	36.7	28	22.8	19.3	16.7	14.8	13.3	12	11.8	10.9	10	9.3	8.7	8.2	7.7	7.3	6.9	6.5	6.2	6	5.7	5.5	5.3	5.1	4.9	4.7	4.5	4.4	4.3	4.1	4	3.9	3.8	3.7	3.6
1623	3.7	3.6	3.5	3.4	3.4	3.3	3.2	3.1	3.1	3	2.9	2.9	2.8	51.1	35.2	27.2	22.3	19	16.5	14.6	13.1	11.9	11.7	10.7	9.9	9.2	8.6	8.1	7.6	7.2	6.8	6.5	6.2	5.9	5.7	5.5	5.2	5	4.9	4.7	4.5	4.4	4.2	4.1	4	3.9	3.8	3.7	3.6
1624	3.7	3.6	3.5	3.4	3.4	3.3	3.2	3.1	3.1	3	2.9	2.9	2.8	47.7	33.7	26.4	21.8	18.6	16.3	14.5	13	11.8	11.1	10.3	9.5	8.9	8.3	7.8	7.4	7	6.7	6.4	6.1	5.8	5.6	5.3	5.1	5	4.8	4.6	4.5	4.3	4.2	4.1	3.9	3.8	3.7	3.6	3.5
1625	3.8	3.7	3.6	3.5	3.4	3.3	3.2	3.1	3.1	3	2.9	2.9	2.8	45.9	33	26	21.6	18.5	16.2	14.4	13	11.8	10.9	10.5	9.7	9.1	8.5	8	7.5	7.1	6.8	6.5	6.2	5.9	5.6	5.4	5.2	5	4.8	4.7	4.5	4.4	4.2	4.1	4	3.9	3.8	3.7	3.6
1626	4.8	4.6	4.5	4.3	4.2	4.1	3.9	3.8	3.7	3.6	3.5	3.5	3.4	57.4	38	29	23.5	19.9	17.2	15.2	13.7	12.4	11.8	20	18.6	16.3	14.5	13.1	11.9	10.9	10.1	9.4	8.8	8.3	7.8	7.4	7	6.6	6.3	6	5.8	5.6	5.3	5.1	5	4.8	4.6	4.5	4.3
1627	6.1	5.8	5.6	5.4	5.2	5	4.8	4.7	4.5	4.4	4.2	4.1	4	68.4	42	31.1	24.9	20.9	18	15.8	14.1	12.8	13.3	36.1	36.1	27.9	22.9	19.4	16.9	15	13.5	12.2	11.2	10.3	9.6	11.8	10.8	10	9.3	8.7	8.2	7.7	7.3	7	6.6	6.3	6	5.8	5.5
1628	5.3	5.1	4.9	4.7	4.6	4.4	4.3	4.1	4	3.9	3.8	3.7	3.6	65.4	41.1	30.7	24.7	20.7	17.9	15.8	14.1	12.7	12.6	37.4	40.9	30.6	24.6	20.7	17.8	15.7	14.1	12.7	11.6	10.7	9.9	12.5	11.4	10.5	9.8	9.1	8.5	8	7.6	7.2	6.8	6.5	6.2	5.9	5.7
1629	4.7	4.5	4.4	4.2	4.1	4	3.9	3.8	3.7	3.6	3.5	3.4	3.3	61.7	39.9	30.1	24.3	20.5	17.7	15.6	14	12.7	12.1	35.9	37.9	29	23.6	20	17.3	15.3	13.8	12.5	11.4	10.5	9.8	9.8	9.1	8.6	8	7.6	7.2	6.8	6.5	6.2	6	5.7	5.5	5.3	5.1
1630	4.2	4	3.9	3.8	3.7	3.6	3.5	3.4	3.4	3.3	3.2	3.1	3.1	62.4	40.2	30.3	24.4	20.6	17.8	15.7	14.1	12.7	11.8	37.8	43.3	31.9	25.5	21.3	18.3	16.1	14.4	13	11.9	10.9	10.1	10.1	9.4	8.8	8.3	7.8	7.4	7	6.7	6.4	6.1	5.8	5.6	5.4	5.2
1631	4	3.9	3.8	3.7	3.6	3.5	3.4	3.3	3.2	3.2	3.1	3	3	67.2	41.9	31.2	25.1	21	18.1	16	14.3	12.9	11.8	39.7	50.5	35.6	27.9	22.9	19.5	17	15.1	13.6	12.3	11.3	10.5	10.5	9.7	9.1	8.5	8	7.6	7.2	6.8	6.5	6.2	6	5.7	5.5	5.3
1632	3.9	3.8	3.7	3.6	3.5	3.4	3.4	3.3	3.2	3.1	3.1	3	2.9	65.9	41.5	31.1	25	21	18.1	16	14.3	12.9	11.8	42.4	56.2	39.5	31.6	25.3	21.2	18.3	16.1	14.4	13	11.9	10.9	11.8	10.9	10.1	9.4	8.8	8.3	7.8	7.4	7	6.7	6.4	6.1	5.8	5.6
1633	19.3	45.9	45.3	31.7	24.6	20.3	17.3	15.1	13.4	12.8	11.6	10.9	10	100.7	60.2	37.4	27.8	29.8	23.5	19.5	16.7	14.7	46.9	46.2	43.2	41.2	32.9	30.3	23.9	19.8	16.9	14.8	13.2	11.9	10.8	10.7	52.6	37	34.8	26.4	21.4	19.8	16.9	14.8	13.2	11.9	10.8	9.9	9.2
1634	6.9	8.9	8.3	7.8	7.3	6.9	6.5	6.2	5.9	5.7	5.4	5.2	5	65	39	28.7	22.9	21.1	17.9	15.6	13.8	12.4	22.8	19.1	16.4	14.4	12.9	11.6	10.6	9.8	9	8.4	7.9	7.4	7	6.6	13.5	12.1	11	10.1	9.3	8.7	8.1	7.6	7.2	6.8	6.4	6.1	5.8
1635	5.4	5.2	5	4.8	4.6	4.5	4.3	4.2	4	3.9	3.8	3.7	3.6	56.1	36.2	27.3	22	19.3	16.6	14.6	13	11.8	18.9	16.3	14.4	12.8	11.6	10.6	9.8	9	8.4	7.9	7.4	7	6.6	6.3	6.2	5.9	5.6	5.4	5.2	5	4.8	4.6	4.4	4.3	4.1	4	3.9
1636	7.5	10.9	10	9.3	8.6	8.1	7.6	7.1	6.8	6.4	6.1	5.8	5.6	69	40.4	29.5	23.5	21.6	18.3	15.9	14	12.6	31.6	28	22.5	18.9	16.3	14.4	12.9	11.6	10.6	9.8	9.1	8.5	7.9	7.4	12.2	11.1	10.2	9.4	8.8	8.2	7.7	7.2	6.8	6.5	6.2	5.9	5.6
1637	7.4	11.8	10.8	9.9	9.2	8.6	8	7.5	7.1	6.7	6.4	6.1	5.8	71.1	41	29.9	23.7	21.9	18.5	16	14.2	12.7	29.3	25.5	21	17.8	15.5	13.8	12.4	11.3	10.3	9.5	8.9	8.3	7.8	7.3	7.3	6.9	6.6	6.2	5.9	5.7	5.4	5.2	5	4.8	4.6	4.5	4.3
1638	5	4.8	4.6	4.4	4.3	4.2	4	3.9	3.8	3.7	3.6	3.5	3.4	56.4	36.6	27.6	22.3	19.9	17.1	15	13.3	12	17.7	15.4	13.7	12.3	11.2	10.3	9.5	8.8	8.3	7.8	7.3	6.9	6.6	6.2	5.9	5.7	5.4	5.2	5	4.8	4.6	4.5	4.3	4.2	4.1	3.9	3.8
1639	5	4.8	4.6	4.5	4.3	4.2	4.1	3.9	3.8	3.7	3.6	3.5	3.4	55.2	36.2	27.5	22.3	18.9	16.4	14.5	12.9	11.7	17	14.9	13.3	12	11	10.1	9.4	8.7	8.1	7.7	7.2	6.8	6.5	6.2	5.9	5.6	5.4	5.2	5	4.8	4.6	4.5	4.3	4.2	4	3.9	3.8
1640	6.1	5.9	5.7	5.4	5.2	5	4.8	4.6	4.5	4.3	4.2	4.1	3.9	60.7	38.3	28.6	23.1	20.5	17.5	15.3	13.7	12.3	22.7	19.5	16.9	14.8	13.3	12	10.9	10.1	9.3	8.7	8.1	7.7	7.2	6.8	6.5	6.2	5.9	5.6	5.4	5.2	5	4.8	4.6	4.5	4.3	4.2	4.1
1641	10.2	11.6	10.7	9.8	9.1	8.5	8	7.5	7.1	6.7	6.4	6.1	5.8	70.2	41.4	30.3	24.1	21.3	18.2	15.8	14.1	12.6	28.4	25.7	21.2	18.1	15.8	14	12.6	11.5	10.5	9.7	9	8.4	7.9	7.5	7	6.7	6.4	6.1	5.8	5.5	5.3	5.1	4.9	4.7	4.6	4.4	4.3
1642	5.8	5.5	5.3	5.1	4.9	4.7	4.6	4.4	4.3	4.1	4	3.9	3.8	59	38	28.6	23.1	19.4	16.8	14.8	13.3	12	19.9	17.1	15.1	13.5	12.2	11.1	10.2	9.5	8.8	8.3	7.8	7.3	6.9	6.6	6.3	6	5.7	5.5	5.3	5.1	4.9	4.7	4.5	4.4	4.2	4.1	4
1643	7.4	7.1	6.7	6.4	6.1	5.8	5.6	5.3	5.1	4.9	4.8	4.6	4.4	61.1	38.8	29.1	23.4	19.8	17.1	15	13.4	12.2	17.1	15	13.5	12.2	11.1	10.2	9.5	8.8	8.3	7.8	7.3	7	6.6	6.3	6	5.7	5.5	5.3	5.1	4.9	4.7	4.6	4.4	4.3	4.1	4	3.9
1644	7.7	7.4	7	6.7	6.3	6.1	5.8	5.5	5.3	5.1	4.9	4.8	4.6	62.6	39.4	29.5	23.7	19.9	17.2	15.1	13.5	12.2	17.1	15.1	13.5	12.2	11.1	10.3	9.5	8.9	8.3	7.8	7.4	7	6.6	6.3	6	5.8	5.5	5.3	5.1	4.9	4.7	4.6	4.4	4.3	4.1	4	3.9
1645	7.3	7	6.6	6.3	6	5.8	5.5	5.3	5.1	4.9	4.7	4.6	4.4	58.8	38.2	28.9	23.4	19.7	17	15	13.5	12.2	15.4	13.7	12.4	11.3	10.4	9.7	9	8.4	7.9	7.5	7.1	6.7	6.4	6.1	5.8	5.6	5.4	5.2	5	4.8	4.6	4.5	4.3	4.2	4.1	3.9	3.8
1646	4.6	4.5	4.3	4.2	4.1	3.9	3.8	3.7	3.6	3.5	3.4	3.4	3.3	52.4	35.8	27.6	22.5	19.1	16.6	14.7	13.2	12	12.9	11.7	10.8	9.9	9.3	8.6	8.1	7.7	7.2	6.9	6.5	6.2	6	5.7	5.5	5.3	5.1	4.9	4.7	4.5	4.4	4.3	4.1	4	3.9	3.8	3.7
1647	3.7	3.6	3.5	3.4	3.3	3.3	3.2	3.1	3	3	2.9	2.9	2.8	49.5	34.6	26.9	22.2	18.9	16.5	14.6	13.1	12	11.9	11	10.1	9.4	8.8	8.2	7.8	7.3	7	6.6	6.3	6	5.8	5.5	5.3	5.1	4.9	4.8	4.6	4.4	4.3	4.2	4	3.9	3.8	3.7	3.6
1648	3.7	3.6	3.6	3.5	3.4	3.3	3.2	3.1	3.1	3	2.9	2.9	2.8	48.5	34.2	26.8	22.1	18.8	16.4	14.6	13.2	12	11.7	11.1	10.2	9.5	8.9	8.3	7.8	7.4	7	6.7	6.4	6.1	5.8	5.6	5.4	5.2	5	4.8	4.6	4.5	4.3	4.2	4.1	4	3.9	3.7	3.6
1649	3.8	3.7	3.6	3.5	3.4	3.3	3.2	3.2	3.1	3	3	2.9	2.8	47.3	33.7	26.5	21.9	18.7	16.4	14.6	13.1	12	11.6	11.1	10.3	9.5	8.9	8.4	7.9	7.4	7.1	6.7	6.4	6.1	5.8	5.6	5.4	5.2	5	4.8	4.7	4.5	4.4	4.2	4.1	4	3.9	3.8	3.7
1650	5	4.8	4.7	4.5	4.4	4.2	4.1	4	3.9	3.8	3.7	3.6	3.5	61.3	39.7	29.9	24.2	20.4	17.6	15.6	13.9	12.6	12.5	24.2	22.7	19.3	16.8	14.9	13.4	12.2	11.2	10.3	9.6	9	8.4	7.9	7.5	7.1	6.8	6.4	6.2	5.9	5.7	5.4	5.2	5	4.9	4.7	4.5
1651	6.5	6.2	5.9	5.7	5.5	5.3	5.1	4.9	4.7	4.6	4.4	4.3	4.2	70.4	42.8	31.6	25.3	21.2	18.2	16	14.3	12.9	16.4	40.1	42.3	31.4	25.1	21	18.1	16	14.3	12.9	11.8	10.8	10	12.5	11.4	10.5	9.8	9.1	8.6	8.1	7.6	7.2	6.9	6.5	6.2	6	5.7
1652	5	4.8	4.6	4.5	4.4	4.2	4.1	4	3.9	3.8	3.7	3.6	3.5	63.9	40.8	30.6	24.7	20.8	17.9	15.8	14.2	12.8	12.7	33.6	35.3	27.5	22.7	19.3	16.9	15	13.5	12.3	11.3	10.4	9.7	9.6	9	8.4	7.9	7.5	7.1	6.8	6.5	6.2	5.9	5.7	5.4	5.2	5
1653	4.6	4.4	4.3	4.1	4	3.9	3.8	3.7	3.6	3.5	3.4	3.4	3.3	59.7	39.3	29.9	24.2	20.5	17.7	15.7	14	12.7	12.6	39	42.7	31.7	25.4	21.3	18.3	16.1	14.4	13	11.9	10.9	10.1	11.3	10.4	9.7	9.1	8.5	8	7.6	7.2	6.8	6.5	6.2	6	5.7	5.5
1654	4.3	4.1	4	3.9	3.8	3.7	3.6	3.5	3.4	3.4	3.3	3.2	3.1	61.8	40.2	30.4	24.6	20.7	18	15.8	14.2	12.9	12.1	39	45.6	33.2	26.4	21.9	18.8	16.5	14.7	13.3	12.1	11.1	10.3	10.3	9.6	9	8.4	7.9	7.5	7.1	6.8	6.5	6.2	5.9	5.7	5.5	5.3
1655	4	3.9	3.8	3.7	3.6	3.5	3.4	3.4	3.3	3.2	3.1	3.1	3	67.3	42.2	31.5	25.4	21.3	18.4	16.2	14.5	13.1	12.2	42.8	54.3	39.2	31	25	21.1	18.2	16	14.4	13	11.9	10.9	12.4	11.4	10.5	9.8	9.1	8.6	8.1	7.6	7.2	6.9	6.6	6.3	6	5.8
1656	3.9	3.8	3.7	3.6	3.5	3.5	3.4	3.3	3.2	3.2	3.1	3	3	61.7	40.3	30.6	24.8	20.9	18.1	16	14.3	13	11.9	40.2	52.6	36.7	29.1	23.8	20.2	17.6	15.6	14	12.7	11.6	10.7	10.6	9.8	9.2	8.6	8.1	7.7	7.3	6.9	6.6	6.3	6.1	5.8	5.6	5.4
1657	8.1	18	15.6	13.8	12.4	11.2	10.3	9.4	8.8	8.2	7.7	7.2	6.8	71.5	40.5	29.4	23.3	21.6	18.2	15.7	13.9	12.4	29.3	25.2	20.6	17.7	15.4	13.6	12.2	11.1	10.2	9.4	8.7	8.1	7.6	7.2	28.8	22.9	19.1	16.4	14.4	12.8	11.6	10.6	9.7	9	8.4	7.8	7.4
1658	5.1	5.1	4.9	4.7	4.5	4.4	4.2	4.1	3.9	3.8	3.7	3.6	3.5	55	35.6	26.9	21.8	19.4	16.6	14.6	13	11.7	15.9	14	12.5	11.3	10.4	9.6	8.9	8.3	7.7	7.3	6.9	6.5	6.2	5.9	9.5	8.9	8.3	7.7	7.3	6.9	6.5	6.2	5.9	5.6	5.4	5.2	4.9
1659	4.6	4.5	4.3	4.2	4	3.9	3.8	3.7	3.6	3.5	3.4	3.3	3.2	50.4	33.9	26	21.2	18.9	16.3	14.3	12.8	11.6	12.8	11.6	10.6	9.7	9	8.4	7.9	7.4	7	6.6	6.3	6	5.7	5.4	5.4	5.2	5	4.8	4.6	4.4	4.3	4.1	4	3.9	3.8	3.7	3.6
1660	4.5	4.3	4.2	4.1	3.9	3.8	3.7	3.6	3.5	3.4	3.3	3.2	3.2	48.1	33.1	25.6	21	18.7	16.2	14.3	12.8	11.6	15.7	13.9	12.5	11.3	10.3	9.5	8.9	8.3	7.8	7.3	6.9	6.5	6.2	5.9	5.7	5.4	5.2	5	4.8	4.6	4.5	4.3	4.2	4	3.9	3.8	3.7
1661	4.7	4.5	4.3	4.2	4.1	3.9	3.8	3.7	3.6	3.5	3.4	3.3	3.2	48.9	33.5	25.8	21.2	18	15.6	13.9	12.5	11.3	14.7	13.1	11.9	10.8	10	9.2	8.6	8	7.5	7.1	6.7	6.4	6.1	5.8	5.6	5.3	5.1	4.9	4.7	4.6	4.4	4.2	4.1	4	3.9	3.7	3.6
1662	4.8	4.7	4.5	4.4	4.2	4.1	3.9	3.8	3.7	3.6	3.5	3.4	3.3	54.2	35.7	27.2	22	19.7	16.9	14.9	13.3	12	20	17.1	15	13.4	12.1	11	10.1	9.4	8.7	8.1	7.7	7.2	6.8	6.5	6.2	5.9	5.6	5.4	5.2	5	4.8	4.6	4.4	4.3	4.2	4	3.9
1663	13.3	37.9	35.9	27	21.8	18.4	15.9	14	12.5	12.5	11.3	10.4	9.6	88.2	48.6	33.1	25.5	24.9	20.4	17.4	15.1	13.4	44	41.2	37	34.8	26.4	22.7	19	16.3	14.4	12.8	11.6	10.6	9.7	9.3	52.4	36.9	33.5	25.7	21	18.5	16	14.1	12.6	11.4	10.4	9.6	8.9
1664	4.7	4.6	4.4	4.3	4.1	4	3.9	3.8	3.7	3.6	3.5	3.4	3.3	50.1	33.8	25.9	21.1	18.9	16.3	14.3	12.8	11.6	15.4	13.7	12.3	11.1	10.2	9.4	8.7	8.2	7.7	7.2	6.8	6.5	6.1	5.8	8.6	8	7.5	7.1	6.7	6.4	6.1	5.8	5.5	5.3	5.1	4.9	4.7
1665	6.1	10	9.3	8.6	8.1	7.6	7.1	6.7	6.4	6.1	5.8	5.5	5.3	60.8	37.7	28.1	22.5	20.1	17.2	15	13.4	12	21.8	18.4	15.9	14	12.6	11.4	10.4	9.6	8.9	8.3	7.8	7.3	6.9	6.6	13.1	11.8	10.8	9.9	9.2	8.5	8	7.5	7.1	6.7	6.3	6	5.8
1666	6.2	9.9	9.2	8.6	8	7.5	7.1	6.7	6.4	6.1	5.8	5.5	5.3	61.6	38.1	28.3	22.7	20.4	17.4	15.2	13.5	12.1	24.4	20.6	17.5	15.3	13.6	12.2	11.1	10.2	9.4	8.7	8.2	7.7	7.2	6.8	10.8	9.9	9.2	8.6	8	7.5	7.1	6.7	6.4	6.1	5.8	5.5	5.3
1667	5.1	5.1	4.9	4.7	4.5	4.4	4.2	4.1	3.9	3.8	3.7	3.6	3.5	55.3	36	27.2	22	19.8	17	14.9	13.3	12	23	19.2	16.6	14.6	13	11.8	10.7	9.9	9.1	8.5	8	7.5	7.1	6.7	6.5	6.2	5.9	5.6	5.4	5.2	5	4.8	4.6	4.4	4.3	4.2	4
1668	10.8	18.6	16.1	14.2	12.7	11.6	10.6	9.7	9	8.4	7.9	7.4	7	70.9	41	29.9	23.7	22.3	18.8	16.3	14.3	12.8	34.5	30.3	23.9	19.9	17.1	15	13.3	12	11	10.1	9.3	8.7	8.1	7.6	10.4	9.6	8.9	8.3	7.8	7.3	6.9	6.6	6.2	6	5.7	5.4	5.2
1669	7.8	18.2	15.8	13.9	12.5	11.3	10.3	9.5	8.8	8.3	7.8	7.3	6.9	63.9	38.6	28.5	22.8	21.3	18	15.6	13.8	12.4	30.4	25.2	20.6	17.7	15.4	13.6	12.2	11.1	10.2	9.4	8.7	8.1	7.6	7.2	34.6	26.3	21.4	18.1	15.7	13.9	12.4	11.3	10.3	9.5	8.8	8.2	7.7
1670	4.7	4.7	4.5	4.4	4.2	4.1	3.9	3.8	3.7	3.6	3.5	3.4	3.3	48.3	33.1	25.5	20.9	18.8	16.2	14.3	12.8	11.5	20.5	17.4	15.2	13.5	12.1	11	10.1	9.3	8.7	8.1	7.6	7.2	6.8	6.4	15.2	13.5	12.2	11.1	10.1	9.4	8.7	8.1	7.6	7.2	6.8	6.4	6.1
1671	11.2	23	19.2	16.5	14.5	13	11.7	10.7	9.8	9.1	8.5	7.9	7.4	68.9	40.2	29.3	23.3	21.9	18.5	16	14.1	12.6	31.7	27.1	21.9	18.5	16	14.1	12.6	11.4	10.5	9.6	8.9	8.3	7.8	7.3	26.4	21.5	18.2	15.7	13.9	12.5	11.3	10.4	9.5	8.9	8.3	7.7	7.3
1672	19.1	47.1	43.6	31	24.3	20.1	17.2	15	13.4	13.3	12	11.4	10.4	93.2	52.8	34.9	26.6	26.2	21.4	18.1	15.7	13.9	50.3	48.7	44	40.5	29.8	25.7	21	17.8	15.5	13.7	12.3	11.2	10.3	10	47	36	31	24.3	20.1	17.6	15.4	13.6	12.3	11.1	10.2	9.4	8.8
1673	20	51.2	47.6	32.8	25.4	20.8	17.7	15.4	13.7	17.3	15.1	14.4	12.9	101.2	59.6	37.5	28	33.7	25.9	21.2	17.9	15.6	53.9	52.8	47.7	44.1	32.7	28.4	22.8	19.1	16.4	14.5	12.9	11.7	10.7	10.4	42.7	34.1	29.2	23.3	19.4	17.7	15.4	13.7	12.3	11.2	10.2	9.5	8.8
1674	14.8	29.7	24.5	20.3	17.3	15.1	13.5	12.1	11	10.7	9.8	9.1	8.5	77.9	42.5	30.5	24.1	23	19.2	16.5	14.5	13	39.4	35.4	28.5	23.6	19.7	16.9	14.8	13.2	11.9	10.9	10	9.2	8.6	8	19.7	16.9	14.8	13.2	11.9	10.9	10	9.2	8.6	8	7.6	7.1	6.7
1675	8.8	20.7	17.6	15.3	13.6	12.2	11.1	10.2	9.4	8.9	8.3	7.7	7.3	61.8	38	28.2	22.6	20.2	17.2	15	13.4	12	27.2	22	18.5	16	14.1	12.6	11.4	10.4	9.6	8.9	8.3	7.8	7.3	6.9	35.3	26.7	21.7	18.3	15.8	14	12.5	11.4	10.4	9.6	8.9	8.3	7.8
1676	7.6	18.3	15.8	14	12.5	11.4	10.4	9.6	8.9	8.3	7.8	7.3	6.9	61.4	37.9	28.2	22.6	20.3	17.3	15.1	13.4	12.1	27	21.9	18.4	16	14.1	12.6	11.4	10.4	9.6	8.9	8.3	7.8	7.3	6.9	29.7	23.5	19.6	16.8	14.7	13.1	11.8	10.8	9.9	9.2	8.5	8	7.5
1677	18.3	49.5	46.2	32.2	25	20.6	17.5	15.3	13.5	14.7	13.1	12.4	11.3	91.9	51.1	34.2	26.2	26	21.2	18	15.6	13.8	49	46.1	41.7	39.4	29.1	24.7	20.4	17.4	15.2	13.5	12.1	11	10.1	9.7	54	42	36.9	27.7	22.3	19.7	16.9	14.8	13.2	11.9	10.8	9.9	9.2
1678	26	69.9	69.7	51.9	34.6	26.7	21.6	18.3	15.8	26.5	21.6	25.7	21	118.7	75.1	46.4	32.3	39.4	28.9	23.1	19.3	16.6	64.2	68.9	67.6	67.3	54.5	50.9	34.2	26.1	21.3	18	15.7	13.9	12.4	19.3	74.8	64.8	61.2	37.9	28.2	26	21.2	18	15.6	13.8	12.4	11.2	10.3
1679	18.1	43.3	38.9	28.7	22.9	19.2	16.5	14.5	12.9	13.2	11.9	10.9	10	86.9	48.1	33	25.5	26.4	21.5	18.2	15.8	13.9	45.7	42.6	36.5	32.6	25.3	21.5	18.2	15.8	13.9	12.5	11.3	10.4	9.6	8.9	35.8	27.7	22.9	19.1	16.5	14.6	13	11.7	10.7	9.9	9.1	8.5	7.9
1680	13.4	23.8	19.7	16.9	14.8	13.2	11.9	10.8	10	9.4	8.8	8.2	7.7	68.1	40	29.2	23.3	22.2	18.6	16.1	14.2	12.7	35.2	29.5	23.4	19.5	16.7	14.7	13.1	11.8	10.8	9.9	9.2	8.5	8	7.5	12	10.9	10	9.3	8.6	8	7.6	7.1	6.7	6.4	6.1	5.8	5.5
1681	11.8	33	29.2	23.2	19.4	16.6	14.6	13	11.8	11.6	10.6	9.7	9	69.9	40.5	29.5	23.4	20.9	17.7	15.4	13.7	12.3	33.7	28.3	23.2	21.1	17.9	15.5	13.8	12.4	11.2	10.3	9.5	8.8	8.2	7.7	47.9	33.4	28.3	22.7	19	16.4	14.4	12.9	11.6	10.6	9.8	9.1	8.4
1682	17.1	50.3	47.5	32.7	25.3	20.8	17.7	15.4	13.6	17.7	15.4	14.7	13.1	89.7	49.4	33.5	25.8	24.4	20.1	17.2	15	13.4	46.4	42.9	38.5	37.1	27.8	23.7	19.7	16.9	14.8	13.2	11.9	10.8	10	9.5	59.9	47	42.5	30.5	24	20.3	17.3	15.1	13.4	12.1	11	10.1	9.3
1683	30.9	87.6	98.2	77.1	44.5	34.6	26.4	21.4	18.1	36	27.1	37.8	28.1	127.6	85.4	55.6	37.5	43.9	31.1	24.4	20.1	17.2	71.8	79.4	84.3	94.6	82.8	79.2	47.6	32.8	25.3	20.8	17.7	15.4	13.6	26	99.8	92.1	96	46.6	32.3	29.6	23.5	19.5	16.8	14.7	13.1	11.8	10.8
1684	28.7	80.1	85	65.9	39.3	30.9	24.3	20.1	17.1	35	26.6	33.9	26	127.4	84.4	54.6	36.6	45	31.6	24.7	20.3	17.3	70.7	76.4	76.4	81.1	68.5	64.8	39	28.7	22.9	19.1	16.5	14.5	12.9	21.8	84.5	77	75.8	41.8	30.1	27.9	22.4	18.8	16.2	14.3	12.8	11.5	10.5
1685	22.8	63.5	61.4	45.2	31.7	24.7	20.4	17.3	15.1	25.8	21.1	20.7	17.6	109.1	66.3	39.8	29.1	36.6	27.5	22.1	18.6	16.1	61.5	60.2	56.4	54.5	42.2	38.4	28.4	22.7	19	16.4	14.4	12.9	11.6	11.5	58.3	50	45.2	31.7	24.7	22.5	18.9	16.3	14.3	12.8	11.6	10.6	9.7
1686	11.1	18.5	16	14.1	12.6	11.4	10.5	9.6	8.9	8.3	7.8	7.3	6.9	60.5	37.6	28	22.5	20.4	17.4	15.2	13.5	12.1	27.5	22.1	18.6	16.1	14.2	12.7	11.5	10.5	9.6	8.9	8.3	7.8	7.3	6.9	6.9	6.5	6.2	5.9	5.6	5.4	5.2	5	4.8	4.6	4.4	4.3	4.1
1687	22.4	70.9	75	54.8	35.7	27.1	21.9	18.5	16	27.2	22	25.9	21.1	107.9	65	39.2	28.9	27.2	22	18.5	16	14.2	53.9	52	50.9	58.2	47.9	43.8	31.1	24.4	20.2	17.3	15.1	13.4	12.1	16.2	91.1	78.3	78	42.5	30.5	25.9	21.2	17.9	15.6	13.8	12.4	11.3	10.3
1688	45	122.3	128	107.1	67.2	54.9	35.7	27	21.9	55.6	36	62	39.4	128	89.9	61.1	43	55.5	36	27.1	22	18.5	85.5	104.5	125.3	128	121.9	124.1	82.5	49.9	33.8	25.9	21.2	17.9	15.6	42.4	128	126.3	128	69.3	50.7	48.2	33.1	25.5	20.9	17.8	15.5	13.7	12.3
1689	50.7	127.6	127.6	109.5	69.3	58.4	37.9	28.1	22.6	61.8	38.1	65.1	41.5	127.6	91.8	64.2	45.5	65.4	39.2	28.8	23	19.2	91	113	127.6	127.6	123	127.6	85.5	52.5	34.8	26.5	21.5	18.2	15.8	43.6	127.6	127.6	127.6	70.2	51.5	50.5	34	26	21.2	18	15.6	13.8	12.4
1690	26.4	77.7	80.8	62.4	38.2	30.1	23.7	19.7	16.9	36.9	27.6	32.8	25.3	122.6	78.3	49.4	33.5	42	30.2	23.8	19.7	16.9	66.7	67.6	65.5	69.3	57	53.8	35.2	26.7	21.7	18.3	15.8	14	12.5	17.8	79.6	71.8	69.7	40.3	29.3	26.9	21.8	18.4	15.9	14	12.6	11.4	10.4
1691	15.5	36.6	30.8	24.1	19.9	17	14.9	13.2	11.9	11.7	10.7	9.8	9.1	73.5	41.2	29.8	23.5	22.6	18.9	16.3	14.3	12.8	37.1	30.9	24.2	20.9	17.7	15.4	13.6	12.3	11.1	10.2	9.4	8.7	8.2	7.6	26.3	21.3	18	15.6	13.8	12.4	11.2	10.3	9.5	8.8	8.2	7.7	7.2
1692	10.3	11.7	10.7	9.8	9.1	8.5	7.9	7.4	7	6.6	6.3	6	5.7	49.4	33.4	25.7	20.9	18	15.6	13.8	12.4	11.2	19.6	16.8	14.7	13.1	11.8	10.8	9.9	9.1	8.5	7.9	7.5	7	6.7	6.3	6	5.7	5.5	5.2	5	4.8	4.7	4.5	4.3	4.2	4	3.9	3.8
[truncated: 359 more columns]
