# Supplementary material for: Roles of host and environment in shift of primary anthrax host species in Kruger National Park
Source: PLoS One. 2024 Dec 6;19(12):e0314103. doi: 10.1371/journal.pone.0314103 (PMC11623471; doi:10.1371/journal.pone.0314103)
Supplement: S1 Data — (ZIP) [file pone.0314103.s001.zip › Ochai Supplementary Data/Temperature_1977_2018.csv]

	Year	Month	Tavg	Tmax	Tmin
1	1977	1	28.5870967741935	43	12.9
2	1977	2	25.9196428571429	33.6	17.9
3	1977	3	23.2065573770492	33.4	12.6
4	1977	4	22.7666666666667	38	8.8
5	1977	5	19.0322580645161	34.6	2.7
6	1977	6	16.675	33.3	-0.4
7	1977	7	15.0048387096774	30.4	-2.3
8	1977	8	17.7967741935484	36.7	1
9	1977	9	22.0533333333333	38.2	6.7
10	1977	10	23.7516129032258	38.3	8.9
11	1977	11	25.5666666666667	39.4	11.5
12	1977	12	28.1	42	16
13	1978	1	25.1983870967742	35	16.6
14	1978	2	25.4125	38.4	14.3
15	1978	3	25.2786885245902	33.6	17
16	1978	4	21.2	35	5.6
17	1978	5	18.8096774193548	33	4.1
18	1978	6	14.67	30.7	-0.5
19	1978	7	15.45	32.8	1
20	1978	8	20.6016666666667	37.6	5.5
21	1978	9	21.6466666666667	39.5	5.5
22	1978	10	22.658064516129	38	8.1
23	1978	11	23.8883333333333	39.6	14.4
24	1978	12	25.5868852459016	39.4	10.6
25	1979	1	26.1693548387097	40.3	12.5
26	1979	2	27.4346153846154	38	17.2
27	1979	3	25.0370967741936	40.6	12.7
28	1979	4	23.9206896551724	35.7	12
29	1979	5	19.1033898305085	35.6	6.5
30	1979	6	16.0932203389831	34	-2
31	1979	7	14.5645161290323	30.1	-3.8
32	1979	8	19.1790322580645	35	1.7
33	1979	9	20.9683333333333	41.6	2.7
34	1979	10	23.9770491803279	43.6	10.5
35	1979	11	24.5603448275862	38.6	13.6
36	1979	12	25.4806451612903	39	14.8
37	1980	1	25.4048387096774	40	14.1
38	1980	2	26.348275862069	39	17.1
39	1980	3	25.0887096774194	33.6	14.2
40	1980	4	22.5333333333333	40	7
41	1980	5	18.8629032258065	35.6	2.7
42	1980	6	14.845	32.4	-1.5
43	1980	7	14.4935483870968	30	-1
44	1980	8	17.4629032258064	33.4	1.4
45	1980	9	20.4816666666667	37.3	7.4
46	1980	10	22.6048387096774	39.2	9
47	1980	11	25.085	40.6	11
48	1980	12	26.4709677419355	36.8	14.7
49	1981	1	27.6327868852459	41.7	17.5
50	1981	2	25.3160714285714	33.7	15.4
51	1981	3	24.0032258064516	37.4	13
52	1981	4	21.8566666666667	34	8.7
53	1981	5	17.8854838709677	32.9	3.7
54	1981	6	14.11	31.6	-1.8
55	1981	7	15.7854838709677	31.5	0.4
56	1981	8	16.4032258064516	34	-2
57	1981	9	19.3533333333333	38.4	3.4
58	1981	10	19.9542372881356	34.6	7.7
59	1981	11	24.8866666666667	41	12.7
60	1981	12	25.5903225806452	40	14.2
61	1982	1	26.3645161290323	39.4	18.8
62	1982	2	26.9375	40	14
63	1982	3	26.2612903225806	38.8	12.6
64	1982	4	22.415	36	9
65	1982	5	18.6	33	4.2
66	1982	6	15.1633333333333	32.4	-0.9
67	1982	7	15.9661290322581	33.5	0
68	1982	8	18.4822580645161	34	2.4
69	1982	9	20.435	34.4	6
70	1982	10	22.5524590163934	38.4	9.2
71	1982	11	24.1783333333333	42	12.2
72	1982	12	27.716393442623	41	16.1
73	1983	1	27.7274193548387	42.7	17
74	1983	2	27.4071428571429	43	16
75	1983	3	25.5806451612903	38.4	14.3
76	1983	4	24.5	36.6	11.5
77	1983	5	20.0064516129032	35.6	4.7
78	1983	6	17.0283333333333	31.5	-2
79	1983	7	16.3661290322581	35.6	0
80	1983	8	16.6806451612903	34.4	1.5
81	1983	9	21.8083333333333	41.6	6.7
82	1983	10	22.341935483871	39.4	8.9
83	1983	11	25.315	35.5	15.1
84	1983	12	25.4274193548387	35.9	16.7
85	1984	1	25.6967213114754	39.4	14.5
86	1984	2	25.2637931034483	37.6	15.9
87	1984	3	24.6338709677419	37.5	12
88	1984	4	21.4033333333333	33.1	8.2
89	1984	5	19.3112903225806	36.8	3.7
90	1984	6	15.425	31.5	0.6
91	1984	7	16.5774193548387	32	2
92	1984	8	17.3532258064516	33	4.5
93	1984	9	20.5508474576271	37	5.3
94	1984	10	23.0629032258065	37.3	11.4
95	1984	11	22.9166666666667	36	11.1
96	1984	12	25.8016129032258	38.9	12.5
97	1985	1	26.85	39.5	16.8
98	1985	2	26.0428571428571	36.1	17
99	1985	3	25.2967741935484	37.1	11.3
100	1985	4	22.4216666666667	36.6	8.9
101	1985	5	17.9725806451613	30.6	3.9
102	1985	6	16.2916666666667	32.5	-0.3
103	1985	7	16.1645161290323	31	-0.4
104	1985	8	18.4145161290323	34.1	2.4
105	1985	9	21.8783333333333	39.2	8.1
106	1985	10	24.1951612903226	38.5	11.5
107	1985	11	24.5416666666667	36.5	11.9
108	1985	12	26.2274193548387	39.3	14.8
109	1986	1	26.7774193548387	39.3	18
110	1986	2	26.2089285714286	36.6	16.5
111	1986	3	25.7854838709677	39.2	11.3
112	1986	4	22.78	35.2	13
113	1986	5	19.0774193548387	34	5
114	1986	6	15.6383333333333	31.7	0
115	1986	7	15.5209677419355	33	1
116	1986	8	18.9193548387097	36	3
117	1986	9	20.5766666666667	39.4	3.9
118	1986	10	23.4774193548387	38.9	9.9
119	1986	11	23.755	37.8	12.1
120	1986	12	25.772131147541	38.8	11
121	1987	1	26.4344262295082	38	16.6
122	1987	2	28.4857142857143	39.9	18.2
123	1987	3	25.6387096774194	35.6	15.7
124	1987	4	23.9283333333333	38	10
125	1987	5	21.0129032258065	38.3	4.3
126	1987	6	15.0816666666667	33	-1
127	1987	7	15.9725806451613	31.3	0.4
128	1987	8	17.6451612903226	36	3
129	1987	9	20.8758620689655	36.2	8.2
130	1987	10	21.1887096774194	33.3	6.4
131	1987	11	25.0966666666667	41.2	13.4
132	1987	12	26.4145161290323	38.5	15.5
133	1988	1	26.658064516129	38.6	16.5
134	1988	2	27.1706896551724	36.8	15.8
135	1988	3	25.7709677419355	33.9	15.8
136	1988	4	23.725	35	6.9
137	1988	5	18.8616666666667	33	3.2
138	1988	6	15.4116666666667	34.6	-1.2
139	1988	7	16.2233333333333	31.1	-0.3
140	1988	8	18.9737704918033	36.6	1.5
141	1988	9	20.6716666666667	41	6.6
142	1988	10	22.1344262295082	38	11.8
143	1988	11	23.771186440678	37.2	11.7
144	1988	12	23.6096153846154	34.5	14.6
145	1989	1	26.340350877193	37	15.2
146	1989	2	24.7909090909091	39.4	10
147	1989	3	25.2409836065574	36.5	16.5
148	1989	4	21.2358490566038	35	7.4
149	1989	5	19.6629032258065	35.4	5
150	1989	6	16.675	35	2.9
151	1989	7	16.1370967741935	36.4	-0.5
152	1989	8	18.9870967741935	36.2	3.1
153	1989	9	20.88	38.1	3.5
154	1989	10	23.3096774193548	40.6	9.5
155	1989	11	23.5183333333333	37	12.5
156	1989	12	24.8655737704918	42.4	13.5
157	1990	1	26.2830508474576	40.5	16.7
158	1990	2	25.2872727272727	39.5	16.5
159	1990	3	25.9064516129032	39.6	15.1
160	1990	4	22.7733333333333	37.1	10.5
161	1990	5	19.1016129032258	33	4.6
162	1990	6	16.6716666666667	33	1.8
163	1990	7	17.2951612903226	31.2	0.5
164	1990	8	17.6133333333333	35.2	1.7
165	1990	9	20.0383333333333	37.6	3.4
166	1990	10	23.6129032258065	38.3	9.7
167	1990	11	24.4293103448276	41.2	10.3
168	1990	12	25.6306451612903	40.2	16.5
169	1991	1	27.3387096774194	40.9	14
170	1991	2	27.2196428571429	38.5	15.3
171	1991	3	25.0241935483871	40.9	13.3
172	1991	4	22.255	38.3	8.3
173	1991	5	19.8048387096774	35.1	3.4
174	1991	6	16.235	32.7	1
175	1991	7	16.1225806451613	31.7	0.1
176	1991	8	18.241935483871	38	0
177	1991	9	22.4183333333333	39.4	9.6
178	1991	10	24.8532258064516	40.6	9.3
179	1991	11	25.6766666666667	38	12.5
180	1991	12	25.5714285714286	36.8	14.3
181	1992	1	27.9322580645161	40	17.6
182	1992	2	29.15	45.6	20.3
183	1992	3	26.7129032258065	38.4	12.7
184	1992	4	25.0866666666667	38	12.4
185	1992	5	20.2258064516129	34.9	5.2
186	1992	6	17.3016666666667	35.3	0.3
187	1992	7	16.7483870967742	33.3	-0.9
188	1992	8	17.8133333333333	35.7	1.7
189	1992	9	23.385	40.5	9.4
190	1992	10	25.2306451612903	39.7	12.8
191	1992	11	25.5183333333333	39.4	13
192	1992	12	27.491935483871	40.7	14.8
193	1993	1	26.941935483871	39.6	16.2
194	1993	2	26.8785714285714	39.8	19
195	1993	3	24.6322580645161	34.3	15.7
196	1993	4	24.5033333333333	36.7	9.6
197	1993	5	20.7741935483871	36.9	6.2
198	1993	6	16.6616666666667	31.5	0.6
199	1993	7	17.9387096774194	33.3	3.9
200	1993	8	17.9983333333333	32.7	2.3
201	1993	9	22.8533333333333	40	6.2
202	1993	10	24.4596774193548	37.4	14.6
203	1993	11	24.8913793103448	39.5	15.3
204	1993	12	26.9428571428571	41.5	13.5
205	1994	1	25.7245901639344	35.7	16.4
206	1994	2	26.2685185185185	36.6	17.5
207	1994	3	25.9645161290323	38.5	16.1
208	1994	4	23.0733333333333	38	9.3
209	1994	5	19.2048387096774	33.6	2.4
210	1994	6	16.2883333333333	33.3	-2.4
211	1994	7	14.7483870967742	32.5	-1.2
212	1994	8	17.3048387096774	34.9	0.8
213	1994	9	21.0672413793103	39.5	5
214	1994	10	21.341935483871	37.8	7.8
215	1994	11	25.8933333333333	40	11.5
216	1994	12	25.7370967741935	40	10.2
217	1995	1	26.5161290322581	37.8	17.4
218	1995	2	26.375	37.1	15.3
219	1995	3	25.5758064516129	38	15.3
220	1995	4	22.84	38.2	9.2
221	1995	5	19.091935483871	33.7	4.2
222	1995	6	15.69	32.3	1.2
223	1995	7	16.6161290322581	32.4	1.4
224	1995	8	18.9806451612903	37	0.5
225	1995	9	22.3241379310345	37.7	5.4
226	1995	10	25.5333333333333	42.2	14.8
227	1995	11	24.6448275862069	39.2	12.8
228	1995	12	25.2177419354839	40.4	14.8
229	1996	1	26.3096774193548	37.5	13.4
230	1996	2	25.5642857142857	33.9	17
231	1996	3	23.6274193548387	33.8	12.9
232	1996	4	21.2833333333333	34.4	9.6
233	1996	5	19.3112903225806	32.9	5.2
234	1996	6	16.055	32.4	1
235	1996	7	15.5112903225806	31	0.5
236	1996	8	17.5564516129032	36.4	1.9
237	1996	9	22.4983333333333	37.8	8.3
238	1996	10	24.4048387096774	39.5	10.7
239	1996	11	25.8083333333333	41.6	14.9
240	1996	12	26.741935483871	40.3	16.2
241	1997	1	26.6612903225806	40.5	16.8
242	1997	2	27.1589285714286	38.5	17.2
243	1997	3	25.5887096774194	37.6	17
244	1997	4	21.5416666666667	35	7.3
245	1997	5	18.0967741935484	32.8	0.8
246	1997	6	16.035	33.9	0.8
247	1997	7	16.1225806451613	33	2
248	1997	8	19.0822580645161	33.4	2.8
249	1997	9	22.2566666666667	42.6	7.5
250	1997	10	22.5225806451613	39.7	10
251	1997	11	25.065	40	12.9
252	1997	12	25.6274193548387	37.7	13.6
253	1998	1	26.8064516129032	37.7	17
254	1998	2	27.1375	37.3	17.4
255	1998	3	27.9741935483871	39.5	15.7
256	1998	4	24.2333333333333	41.3	8.1
257	1998	5	20.241935483871	39.2	3.8
258	1998	6	17.1	34.5	1
259	1998	7	16.7145161290323	32.6	2.7
260	1998	8	18.8306451612903	35.5	3.2
261	1998	9	21.4816666666667	38.7	8
262	1998	10	22.5967741935484	38.9	11.4
263	1998	11	24.035	38.4	12.5
264	1998	12	24.9806451612903	36.2	14.5
265	1999	1	26.591935483871	37.1	18
266	1999	2	25.3053571428571	34.4	15.5
267	1999	3	25.5129032258065	33.4	17
268	1999	4	22.67	37.2	9.3
269	1999	5	19.6774193548387	34.8	4.7
270	1999	6	16.1083333333333	31.4	-0.4
271	1999	7	16.75	31.4	0.6
272	1999	8	18.2645161290323	36	4.3
273	1999	9	20.3166666666667	39.3	3.9
274	1999	10	21.6451612903226	36.3	6.7
275	1999	11	24.9466666666667	39.2	11.7
276	1999	12	26.6612903225806	39.6	16
277	2000	1	24.5661290322581	33.2	12.5
278	2000	2	25.2724137931034	33.8	18.7
279	2000	3	25.2467741935484	32.9	16.9
280	2000	4	21.505	31.7	12.3
281	2000	5	17.6112903225806	30	1.1
282	2000	6	17.345	29.9	3.4
283	2000	7	15.6032258064516	32.5	-1.7
284	2000	8	17.7983870967742	37	2.8
285	2000	9	20.92	38.8	7
286	2000	10	23.1564516129032	40.1	11.3
287	2000	11	23.8766666666667	36.4	12.8
288	2000	12	25.6709677419355	38.9	14.4
289	2001	1	26.0806451612903	39.2	12.1
290	2001	2	26.0732142857143	40.9	17.5
291	2001	3	25.1661290322581	37.8	16.2
292	2001	4	23.3916666666667	34.9	12.7
293	2001	5	19.35	33.2	3.6
294	2001	6	16.555	31.9	1.5
295	2001	7	15.8806451612903	33	-0.2
296	2001	8	18.775	33.8	2.8
297	2001	9	21.3666666666667	42	6.6
298	2001	10	23.805	38	9.4
299	2001	11	24.8283333333333	38.2	15.2
300	2001	12	25.0901639344262	37.5	16
301	2002	1	26.7887096774194	39.8	16
302	2002	2	26.1714285714286	38.2	14.6
303	2002	3	26.0193548387097	40.4	12.5
304	2002	4	23.637037037037	38.7	9.9
305	2002	5	19.5677419354839	34.4	0.9
306	2002	6	16.205	31.8	0.8
307	2002	7	15.6645161290323	35.7	-0.2
308	2002	8	20.1370967741935	33.9	2.8
309	2002	9	21.1716666666667	39.5	5.3
310	2002	10	23.5	41.1	8.9
311	2002	11	23.1466666666667	41.1	7.1
312	2002	12	26.4483870967742	40	15.5
313	2003	1	27.758064516129	41.8	15.5
314	2003	2	28.5892857142857	41.2	16.5
315	2003	3	26.8451612903226	39.9	15.2
316	2003	4	24.3166666666667	38	10.5
317	2003	5	19.9677419354839	34.4	4.9
318	2003	6	17.1983333333333	32	3
319	2003	7	15.9548387096774	34.1	0.4
320	2003	8	18.4114754098361	34.6	-0.6
321	2003	9	21.1933333333333	38	6.4
322	2003	10	24.1387096774194	40.6	9.6
323	2003	11	26.0433333333333	38.9	14.7
324	2003	12	28.5064516129032	43.4	13.5
325	2004	1	27.0193548387097	40.7	17.5
326	2004	2	26.2931034482759	34.9	16.7
327	2004	3	24.3725806451613	33.2	15
328	2004	4	22.4633333333333	34.8	9.6
329	2004	5	18.5709677419355	31.8	2.7
330	2004	6	15.4066666666667	29.2	0.9
331	2004	7	15.9133333333333	33.5	-0.4
332	2004	8	19.2322580645161	33.8	2.5
333	2004	9	20.4033333333333	38.1	3.2
334	2004	10	23.7274193548387	42.5	8.2
335	2004	11	26.275	39.4	10.1
336	2004	12	26.5322580645161	37	15.8
337	2005	1	27.5951612903226	37.1	18.1
338	2005	2	27.4035714285714	41.3	16.4
339	2005	3	25.2354838709677	38	13.5
340	2005	4	23.48	36.8	9
341	2005	5	20.4145161290323	36.5	4.2
342	2005	6	18.2316666666667	34.2	4.1
343	2005	7	16.308064516129	33.2	1.9
344	2005	8	20.3564516129032	36.6	2.8
345	2005	9	22.5083333333333	40.2	6.4
346	2005	10	24.6596774193548	42.6	8
347	2005	11	25.81	42	16
348	2005	12	24.4145161290323	38.4	15.3
349	2006	1	26.5790322580645	36.7	17.2
350	2006	2	26.6339285714286	36.6	14.4
351	2006	3	23.455737704918	34.7	13.6
352	2006	4	21.8633333333333	35.3	8.5
353	2006	5	17.2806451612903	32.8	-0.8
354	2006	6	15.9366666666667	32.8	0.2
355	2006	7	16.1645161290323	32.2	-0.4
356	2006	8	17.4854838709677	34.4	0.1
357	2006	9	20.535	37.7	1.7
358	2006	10	25.0596774193548	40.5	11.5
359	2006	11	24.8683333333333	41.2	8.6
360	2006	12	28.4548387096774	43.1	12.8
361	2007	1	26.9935483870968	42	14.7
362	2007	2	28.0535714285714	40.3	16.4
363	2007	3	26.7677419354839	41.4	11.4
364	2007	4	23.4033333333333	38.6	7
365	2007	5	18.7016129032258	37.8	-1
366	2007	6	16.6833333333333	30.8	0.8
367	2007	7	15.7758064516129	33.8	-0.3
368	2007	8	17.8903225806452	38.1	0.2
369	2007	9	22.9633333333333	41.4	7.1
370	2007	10	23.5096774193548	37	11.4
371	2007	11	25.5333333333333	41.4	11.8
372	2007	12	24.8661290322581	35.6	15.7
373	2008	1	26.1774193548387	38.9	16.4
374	2008	2	27.3	39.9	14.9
375	2008	3	26.1548387096774	37.7	13.1
376	2008	4	21.9216666666667	36	6.4
377	2008	5	20.6344262295082	38.4	5.4
378	2008	6	17.5333333333333	30.7	1.2
379	2008	7	17.5322580645161	36	0.3
380	2008	8	18.9693548387097	38.7	3.3
381	2008	9	21.3166666666667	41.2	4.8
382	2008	10	25.5235294117647	40.8	11.6
383	2008	11	25.5254237288136	40.8	14.5
384	2008	12	25.9709677419355	38.7	17
385	2009	1	26.758064516129	38.5	20
386	2009	2	26.2375	37.4	15.9
387	2009	3	24.2806451612903	36	11.6
388	2009	4	22.0033333333333	35.2	6.9
389	2009	5	19.7709677419355	35.8	6.5
390	2009	6	17.0566666666667	34.2	-2.5
391	2009	7	14.5451612903226	32.6	-1.2
392	2009	8	17.9	34.7	2
393	2009	9	21.8766666666667	38.5	7
394	2009	10	24.1338709677419	39.5	11.5
395	2009	11	24.4566666666667	38.8	11.6
396	2009	12	26.3403225806452	38.8	16.5
397	2010	2	27.8756756756757	44.3	17.3
398	2010	3	27.0966666666667	40.5	14.9
399	2010	4	24.085	36.5	13.3
400	2010	5	21.5322580645161	36.8	5.2
401	2010	6	18.1066666666667	35.8	0.9
402	2010	7	18.408064516129	34.3	0.1
403	2010	8	18.75	39.5	2.1
404	2010	9	24.5016666666667	43.7	5.9
405	2010	10	29.1295081967213	45	15.1
406	2010	11	25.4783333333333	42.8	15.8
407	2010	12	26.2145161290323	40.1	16.3
408	2011	1	26.3177419354839	36.8	16.4
409	2011	2	25.6928571428571	35.3	15.8
410	2011	3	26.4129032258065	38.7	12.9
411	2011	4	22.0066666666667	36	8.2
412	2011	5	19.3435483870968	35.3	0.5
413	2011	6	15.0183333333333	33.3	-3.4
414	2011	7	15.0116666666667	33	-1
415	2011	8	18.0532258064516	37.6	1.4
416	2011	9	22.2983333333333	41.5	5.4
417	2011	10	23.8032258064516	43.8	7.5
418	2011	11	27.8230769230769	48.8	15.2
419	2011	12	27.4666666666667	44.2	16.8
420	2012	1	NA	-Inf	Inf
421	2012	2	34.025	48.3	19
422	2012	6	16.8086956521739	41	-3.1
423	2012	7	16.9357142857143	33.6	3
424	2012	8	15.6222222222222	31.5	-4.6
425	2012	10	22.17	35.4	11.9
426	2012	11	23.805	39.3	10.3
427	2012	12	25.5064516129032	38.8	14.8
428	2013	1	25.2589285714286	39.8	14
429	2013	2	25.5339285714286	36.6	15.6
430	2013	3	24.4048387096774	37.3	11.4
431	2013	4	20.365	37.7	7.2
432	2013	5	17.8403225806452	34.7	2.7
433	2013	6	16.804	36.1	-0.8
434	2013	7	17.1645161290323	35.4	1.4
435	2013	8	18.6774193548387	38.1	3.4
436	2013	9	22.2183333333333	42.2	4.4
437	2013	10	22.5193548387097	44.1	4.8
438	2013	11	25.2883333333333	40.3	14.1
439	2013	12	24.7016129032258	40.1	15.3
440	2014	1	27.5161290322581	39.6	15.5
441	2014	2	26.9892857142857	38.5	15
442	2014	3	25.5048387096774	40	14
443	2014	4	21.315	37.4	4.9
444	2014	5	19.4193548387097	35.4	3.2
445	2014	6	16.1716666666667	35	-1.5
446	2014	7	15.9129032258065	34.5	-1
447	2014	8	18.6112903225806	37.9	-1.5
448	2014	9	21.475	39.8	4.5
449	2014	10	22.6706896551724	42.6	7.5
450	2014	11	25.8208333333333	41.7	15.6
451	2014	12	25.425	37.1	13.4
452	2015	1	NA	-Inf	Inf
453	2015	2	26.5722222222222	39.4	16
454	2015	3	26.5387096774194	40.4	12
455	2015	4	23.4516666666667	38.9	10.8
456	2015	5	21.2274193548387	38.8	5.9
457	2015	6	17.0533333333333	34	0.7
458	2015	7	17.6967741935484	35.5	2
459	2015	8	19.4741935483871	35.8	1.4
460	2015	9	21.58	39.3	5.9
461	2015	10	25.3403225806452	44.4	13.1
462	2015	11	25.66	42	9.6
463	2015	12	29.4322580645161	44.2	18.3
464	2016	1	28.041935483871	44.7	15.4
465	2016	2	28.6689655172414	44	16.4
466	2016	3	27.8661290322581	43.1	14.5
467	2016	4	25.5483333333333	41	12.3
468	2016	5	20.1096774193548	32.9	4.6
469	2016	6	18.3783333333333	36.4	2.7
470	2016	7	16.9403225806452	35.2	2.6
471	2016	8	19.0112903225806	38.8	3.2
472	2016	9	23.1766666666667	39.9	8.2
473	2016	10	24.941935483871	41.4	5.9
474	2016	11	25.9683333333333	41.2	16
475	2016	12	28.3258064516129	45.1	18.1
476	2017	1	24.619512195122	38.8	11.6
477	2017	2	26.72	38.8	16.4
478	2017	3	23.408064516129	35.1	10.9
479	2017	4	20.6166666666667	35	8.8
480	2017	5	16.958064516129	33.1	-9.2
481	2017	6	15.0033333333333	32	0.6
482	2017	7	15.7209677419355	33.9	0.9
483	2017	8	16.9854838709677	35.1	0.3
484	2017	9	19.24375	34.8	4.8
485	2017	10	22.915	40.7	8.8
486	2017	11	23.7866666666667	39.8	12.3
487	2017	12	25.5790322580645	41.1	14
488	2018	1	26.7321428571429	39.5	14.7
489	2018	2	27.3074074074074	40	16.9
490	2018	3	26.4354838709677	40.4	15.2
491	2018	4	24.0866666666667	36.8	9.5
492	2018	5	21.0790322580645	35.6	8.2
493	2018	6	19.8875	34.6	6.2
494	2018	7	16.7	29.7	4.3
495	2018	10	NA	NA	NA
496	2018	11	NA	NA	NA
497	2018	8	NA	NA	NA
498	2018	9	NA	NA	NA
499	2012	5	NA	NA	NA
500	2012	3	NA	NA	NA
501	2018	12	NA	NA	NA
502	2012	4	NA	NA	NA
503	2012	9	NA	NA	NA
504	2010	1	NA	NA	NA
505	NA	NA	30.2	38.2	22.2
