# Supplementary material for: Roles of host and environment in shift of primary anthrax host species in Kruger National Park
Source: PLoS One. 2024 Dec 6;19(12):e0314103. doi: 10.1371/journal.pone.0314103 (PMC11623471; doi:10.1371/journal.pone.0314103)
Supplement: S1 Data — (ZIP) [file pone.0314103.s001.zip › Ochai Supplementary Data/TerraClimate_Tmax combined KNP.xlsx]

## Sheet: Sheet1
UPID	1988_1	1988_2	1988_3	1988_4	1988_5	1988_6	1988_7	1988_8	1988_9	1988_10	1988_11	1988_12	1989_1	1989_2	1989_3	1989_4	1989_5	1989_6	1989_7	1989_8	1989_9	1989_10	1989_11	1989_12	1990_1	1990_2	1990_3	1990_4	1990_5	1990_6	1990_7	1990_8	1990_9	1990_10	1990_11	1990_12	1991_1	1991_2	1991_3	1991_4	1991_5	1991_6	1991_7	1991_8	1991_9	1991_10	1991_11	1991_12	1992_1
1	33.93	31.93	31.09	31.27	28.37	26.17	26.62	28.53	29.88	30.73	31.02	31.24	32.93	30.92	31.98	28.98	28.57	25.37	26.12	29.23	30.38	31.74	31.32	33.24	32.04	31.32	32.17	30.87	28.27	27.57	27.72	27.23	28.98	33.13	33.51	33.84	33.34	32.83	30.78	30.38	29.07	26.84	26.83	28.72	30.97	33.53	33.33	33.14	35.51
2	34.22	32.21	31.31	31.52	28.58	26.52	26.96	28.72	30.14	31.04	31.25	31.56	33.21	31.19	32.18	29.24	28.77	25.7	26.47	29.43	30.63	32.06	31.55	33.57	32.34	31.59	32.38	31.11	28.46	27.91	28.05	27.43	29.23	33.43	33.72	34.15	33.64	33.11	31.02	30.63	29.26	27.16	27.18	28.91	31.21	33.82	33.55	33.45	35.77
3	34.43	32.43	31.47	31.62	28.7	26.68	27.15	28.87	30.26	31.26	31.37	31.75	33.43	31.4	32.32	29.34	28.9	25.84	26.66	29.59	30.74	32.29	31.68	33.77	32.57	31.8	32.52	31.2	28.58	28.05	28.22	27.57	29.34	33.64	33.83	34.33	33.86	33.33	31.18	30.73	29.38	27.29	27.37	29.05	31.32	34.01	33.68	33.65	35.96
4	34.62	32.64	31.58	31.78	28.79	26.79	27.21	28.95	30.39	31.44	31.48	31.94	33.61	31.6	32.42	29.51	28.98	25.93	26.73	29.68	30.86	32.47	31.8	33.97	32.77	32	32.61	31.36	28.66	28.14	28.27	27.65	29.47	33.81	33.92	34.52	34.07	33.54	31.3	30.89	29.46	27.36	27.43	29.12	31.43	34.17	33.78	33.84	36.12
5	34.33	32.44	31.38	31.68	28.54	26.36	26.73	28.65	30.18	31.45	31.1	31.68	33.33	31.39	32.2	29.42	28.73	25.49	26.27	29.38	30.64	32.49	31.43	33.71	32.5	31.79	32.4	31.25	28.4	27.69	27.79	27.35	29.24	33.81	33.53	34.24	33.8	33.34	31.11	30.79	29.2	26.9	26.97	28.81	31.2	34.15	33.4	33.57	35.81
6	34.51	32.65	31.62	31.91	28.74	26.6	26.97	28.88	30.45	31.75	31.25	31.81	33.5	31.59	32.43	29.66	28.93	25.72	26.51	29.63	30.91	32.81	31.59	33.85	32.7	31.99	32.62	31.47	28.59	27.92	28.02	27.58	29.51	34.11	33.66	34.37	33.99	33.54	31.36	31.02	29.39	27.12	27.22	29.04	31.46	34.43	33.55	33.71	35.96
7	34.99	33.13	32.18	32.45	29.17	27.19	27.63	29.46	30.94	32.31	31.72	32.33	33.99	32.06	32.97	30.21	29.37	26.28	27.19	30.21	31.39	33.38	32.07	34.38	33.2	32.47	33.16	32	29.01	28.49	28.68	28.16	29.99	34.67	34.11	34.88	34.5	34.03	31.92	31.56	29.81	27.66	27.89	29.6	31.93	34.97	34.02	34.23	36.42
8	35.13	33.29	32.3	32.49	29.26	27.49	27.92	29.76	31.25	32.43	31.65	32.37	34.12	32.22	33.07	30.26	29.46	26.57	27.48	30.53	31.69	33.5	32	34.43	33.35	32.62	33.27	32.04	29.09	28.78	28.96	28.46	30.3	34.77	34.03	34.91	34.64	34.19	32.05	31.6	29.89	27.94	28.18	29.9	32.23	35.06	33.95	34.26	36.53
9	34.97	33.21	32.18	32.28	29.13	27.42	27.87	29.75	31.21	32.19	31.51	32.2	33.96	32.12	32.94	30.05	29.33	26.48	27.44	30.52	31.64	33.27	31.87	34.26	33.2	32.53	33.13	31.81	28.95	28.69	28.9	28.45	30.24	34.53	33.87	34.73	34.5	34.11	31.94	31.39	29.75	27.83	28.14	29.87	32.17	34.8	33.81	34.09	36.34
10	34.71	32.96	32.11	32.32	28.99	27.19	27.57	29.5	31.04	32.18	31.36	32.02	33.7	31.86	32.85	30.1	29.19	26.24	27.15	30.28	31.46	33.27	31.73	34.09	32.96	32.27	33.05	31.85	28.81	28.45	28.6	28.2	30.07	34.5	33.7	34.54	34.26	33.85	31.88	31.43	29.6	27.57	27.85	29.62	31.98	34.76	33.66	33.91	36.06
11	34.93	33.23	32.59	32.87	29.4	27.64	28.01	29.84	31.26	32.36	31.94	32.27	33.93	32.13	33.32	30.66	29.6	26.67	27.6	30.63	31.67	33.46	32.32	34.35	33.21	32.53	33.52	32.39	29.21	28.87	29.03	28.54	30.27	34.68	34.27	34.79	34.5	34.13	32.37	31.98	30.01	27.99	28.3	29.95	32.18	34.91	34.24	34.17	36.26
12	34.74	33.1	32.56	32.74	29.39	27.69	28.03	29.64	31.01	31.61	31.65	32.02	33.74	31.99	33.27	30.54	29.59	26.7	27.63	30.44	31.41	32.72	32.04	34.1	33.03	32.4	33.46	32.25	29.19	28.9	29.04	28.34	30.02	33.92	33.96	34.52	34.33	34	32.35	31.85	29.99	28	28.33	29.75	31.91	34.14	33.95	33.91	36.05
13	34.67	33.05	32.55	32.7	29.4	27.69	27.95	29.6	30.94	31.39	31.6	31.95	33.66	31.94	33.26	30.51	29.6	26.69	27.55	30.39	31.33	32.49	32	34.03	32.96	32.35	33.45	32.2	29.2	28.9	28.94	28.3	29.94	33.69	33.9	34.44	34.26	33.96	32.35	31.81	29.99	27.98	28.25	29.7	31.83	33.89	33.9	33.83	35.95
14	34.76	33.22	32.71	32.94	29.48	27.73	28.03	29.77	31.05	31.53	31.72	32.07	33.75	32.11	33.43	30.76	29.65	26.74	27.63	30.54	31.44	32.63	32.12	34.15	33.04	32.53	33.61	32.44	29.29	28.97	29.02	28.48	30.05	33.82	33.99	34.55	34.34	34.13	32.52	32.05	30.06	28.02	28.33	29.87	31.93	34.01	34	33.95	36.01
15	34.87	33.32	32.89	33.11	29.69	27.86	28.18	30.08	31.38	31.75	32	32.28	33.85	32.21	33.62	30.94	29.84	26.87	27.78	30.83	31.76	32.84	32.41	34.35	33.15	32.63	33.79	32.6	29.5	29.11	29.16	28.79	30.39	34.02	34.24	34.74	34.44	34.24	32.71	32.23	30.26	28.14	28.48	30.18	32.26	34.2	34.26	34.15	36.1
16	35.25	33.82	33	33.09	29.94	28.39	28.8	30.79	32.25	32.63	32.4	32.67	34.23	32.71	33.73	30.92	30.08	27.39	28.4	31.53	32.63	33.71	32.82	34.73	33.52	33.15	33.9	32.57	29.76	29.65	29.77	29.51	31.26	34.88	34.62	35.11	34.82	34.75	32.83	32.2	30.5	28.65	29.1	30.88	33.12	35.06	34.64	34.53	36.46
17	35.4	33.97	32.75	32.59	30.12	28.59	29.03	30.9	32.37	32.86	32.41	32.85	34.37	32.86	33.49	30.43	30.25	27.59	28.63	31.63	32.73	33.93	32.84	34.9	33.67	33.3	33.65	32.06	29.96	29.87	29.99	29.63	31.37	35.09	34.6	35.27	34.96	34.9	32.59	31.71	30.68	28.85	29.33	31	33.23	35.26	34.64	34.7	36.59
18	34.92	33.48	32.85	32.74	29.98	28.5	28.82	30.78	32.21	32.2	32.16	32.55	33.88	32.37	33.59	30.59	30.09	27.51	28.42	31.49	32.57	33.26	32.6	34.6	33.18	32.81	33.75	32.2	29.82	29.8	29.77	29.52	31.22	34.41	34.33	34.96	34.47	34.42	32.69	31.85	30.53	28.75	29.12	30.88	33.06	34.57	34.37	34.4	36.08
19	34.14	32.18	31.25	31.54	28.64	26.19	26.58	28.6	30.09	30.82	31.23	31.54	33.13	31.14	32.13	29.25	28.82	25.4	26.07	29.3	30.6	31.85	31.52	33.53	32.25	31.54	32.31	31.15	28.53	27.62	27.66	27.31	29.2	33.23	33.72	34.14	33.53	33.07	30.93	30.68	29.33	26.85	26.78	28.79	31.18	33.66	33.56	33.43	35.7
20	34.18	32.19	31.37	31.67	28.66	26.39	26.75	28.72	30.09	30.84	31.25	31.54	33.17	31.14	32.24	29.39	28.84	25.58	26.25	29.44	30.59	31.87	31.54	33.54	32.3	31.54	32.42	31.27	28.53	27.8	27.82	27.44	29.19	33.24	33.72	34.12	33.59	33.07	31.06	30.81	29.33	27.02	26.96	28.91	31.17	33.65	33.57	33.42	35.72
21	34.56	32.59	31.72	31.92	28.93	26.83	27.32	29.08	30.4	31.27	31.55	31.9	33.55	31.54	32.57	29.65	29.11	26.01	26.83	29.8	30.89	32.32	31.86	33.91	32.7	31.94	32.75	31.51	28.8	28.23	28.39	27.79	29.49	33.67	34.02	34.48	33.99	33.48	31.42	31.06	29.59	27.43	27.54	29.26	31.46	34.06	33.87	33.79	36.07
22	34.81	32.82	31.74	31.95	28.92	26.96	27.38	29.18	30.53	31.57	31.68	32.05	33.8	31.75	32.58	29.7	29.1	26.11	26.9	29.91	31.01	32.63	31.99	34.06	32.96	32.16	32.76	31.54	28.78	28.33	28.45	27.89	29.62	33.95	34.12	34.62	34.25	33.71	31.45	31.09	29.58	27.52	27.61	29.35	31.57	34.33	34	33.93	36.29
23	34.76	32.85	31.68	31.95	28.91	26.87	27.4	29.19	30.65	31.92	31.47	32.07	33.75	31.78	32.5	29.7	29.1	26	26.92	29.93	31.12	32.98	31.79	34.09	32.93	32.19	32.68	31.53	28.76	28.23	28.45	27.9	29.73	34.3	33.9	34.64	34.22	33.75	31.4	31.09	29.56	27.4	27.63	29.35	31.67	34.65	33.78	33.96	36.22
24	34.65	32.9	31.63	31.93	28.89	26.93	27.43	29.25	30.71	31.97	31.42	32.04	33.64	31.82	32.44	29.69	29.08	26.05	26.97	29.99	31.17	33.04	31.75	34.07	32.84	32.23	32.62	31.51	28.73	28.27	28.49	27.95	29.78	34.34	33.83	34.6	34.12	33.8	31.35	31.07	29.53	27.42	27.68	29.4	31.71	34.68	33.73	33.92	36.09
25	34.95	33.11	32	32.3	29.12	27.18	27.63	29.51	30.98	32.23	31.69	32.27	33.94	32.02	32.79	30.06	29.31	26.29	27.18	30.26	31.43	33.31	32.03	34.3	33.15	32.43	32.98	31.86	28.95	28.5	28.68	28.21	30.04	34.59	34.09	34.81	34.44	34	31.74	31.43	29.74	27.65	27.88	29.65	31.96	34.92	34	34.15	36.36
26	35.34	33.44	32.49	32.68	29.43	27.74	28.23	30.09	31.46	32.65	32.02	32.62	34.34	32.34	33.26	30.46	29.62	26.83	27.79	30.85	31.9	33.75	32.36	34.66	33.56	32.75	33.45	32.24	29.26	29.05	29.27	28.8	30.51	35.01	34.4	35.15	34.85	34.33	32.23	31.82	30.05	28.18	28.49	30.23	32.43	35.32	34.33	34.49	36.73
27	35.55	33.62	32.88	33.04	29.64	28.08	28.53	30.43	31.81	33.05	32.41	32.83	34.54	32.51	33.64	30.82	29.83	27.15	28.1	31.2	32.25	34.16	32.76	34.88	33.78	32.93	33.82	32.59	29.46	29.36	29.57	29.14	30.85	35.4	34.78	35.36	35.07	34.51	32.63	32.17	30.25	28.48	28.8	30.56	32.76	35.69	34.72	34.71	36.91
28	35.47	33.49	33.01	33.28	29.78	28.18	28.72	30.52	31.91	32.89	32.53	32.63	34.47	32.37	33.76	31.08	29.98	27.24	28.29	31.3	32.33	34	32.89	34.68	33.72	32.79	33.95	32.83	29.59	29.45	29.75	29.23	30.94	35.23	34.88	35.15	35.01	34.39	32.78	32.42	30.38	28.55	29	30.64	32.84	35.5	34.84	34.5	36.81
29	35.37	33.6	33.04	33.31	29.79	28.35	28.74	30.62	31.97	32.87	32.47	32.62	34.37	32.48	33.78	31.11	29.98	27.38	28.32	31.4	32.38	33.99	32.84	34.68	33.63	32.9	33.96	32.85	29.59	29.6	29.76	29.32	30.99	35.2	34.81	35.13	34.92	34.5	32.82	32.45	30.37	28.68	29.02	30.73	32.88	35.46	34.77	34.49	36.68
30	35.27	33.58	33.04	33.28	29.83	28.34	28.74	30.57	31.85	32.49	32.24	32.48	34.27	32.45	33.76	31.08	30.03	27.36	28.34	31.36	32.26	33.62	32.61	34.55	33.55	32.87	33.94	32.8	29.62	29.57	29.76	29.27	30.87	34.82	34.56	34.99	34.84	34.48	32.82	32.41	30.41	28.64	29.04	30.67	32.75	35.05	34.54	34.36	36.56
31	35.14	33.39	32.9	33.27	29.88	28.36	28.79	30.51	31.69	32.19	32.05	32.4	34.14	32.25	33.61	31.08	30.07	27.37	28.39	31.31	32.09	33.33	32.43	34.48	33.43	32.68	33.8	32.79	29.67	29.59	29.79	29.22	30.71	34.51	34.35	34.9	34.72	34.29	32.69	32.41	30.45	28.65	29.09	30.61	32.58	34.73	34.34	34.27	36.41
32	34.78	33.03	32.57	32.99	29.63	27.99	28.28	29.95	31.17	31.6	31.75	32.1	33.77	31.9	33.29	30.81	29.8	27	27.88	30.73	31.56	32.72	32.14	34.17	33.06	32.33	33.47	32.5	29.42	29.23	29.27	28.66	30.19	33.9	34.03	34.58	34.35	33.94	32.37	32.12	30.19	28.26	28.58	30.05	32.05	34.11	34.03	33.97	36.02
33	34.6	33.01	32.68	32.87	29.42	27.65	27.97	29.8	31.07	31.51	31.65	31.94	33.58	31.87	33.4	30.7	29.59	26.66	27.57	30.56	31.45	32.62	32.04	34	32.87	32.31	33.58	32.37	29.23	28.91	28.95	28.51	30.08	33.79	33.9	34.39	34.16	33.92	32.48	32.01	29.98	27.92	28.27	29.9	31.93	33.99	33.91	33.79	35.82
34	35.21	33.84	32.8	32.69	29.69	28.2	28.51	30.59	31.96	32.61	32.11	32.62	34.19	32.71	33.53	30.53	29.84	27.21	28.1	31.33	32.33	33.72	32.52	34.67	33.49	33.15	33.7	32.18	29.5	29.48	29.48	29.31	30.97	34.88	34.34	35.06	34.77	34.76	32.62	31.83	30.24	28.46	28.8	30.69	32.82	35.07	34.36	34.47	36.41
35	35.39	34.03	32.6	32.32	30.12	28.52	29.04	30.83	32.1	32.57	32.21	32.82	34.36	32.89	33.34	30.17	30.25	27.53	28.63	31.55	32.47	33.66	32.62	34.87	33.66	33.34	33.49	31.8	29.94	29.82	29.99	29.55	31.12	34.82	34.41	35.24	34.94	34.95	32.42	31.46	30.66	28.77	29.33	30.92	32.95	35	34.44	34.66	36.56
36	35.32	34.06	32.77	32.52	30.06	28.46	28.97	30.93	32.38	32.79	32.37	32.82	34.28	32.92	33.51	30.37	30.18	27.46	28.56	31.64	32.74	33.88	32.79	34.86	33.58	33.38	33.66	31.99	29.89	29.76	29.91	29.66	31.39	35.02	34.55	35.22	34.87	34.99	32.59	31.66	30.59	28.7	29.26	31.03	33.22	35.2	34.58	34.65	36.47
37	33.72	31.87	30.83	31.04	28.14	25.52	25.82	27.9	29.58	30.19	30.75	31.2	32.7	30.81	31.7	28.76	28.3	24.74	25.31	28.6	30.1	31.24	31.03	33.18	31.83	31.21	31.86	30.65	28.01	26.98	26.9	26.62	28.7	32.61	33.24	33.8	33.11	32.75	30.49	30.2	28.81	26.17	26.03	28.09	30.67	33.06	33.09	33.08	35.27
38	33.88	31.93	31	31.21	28.27	26.01	26.34	28.24	29.65	30.4	30.82	31.25	32.86	30.85	31.86	28.94	28.43	25.21	25.83	28.96	30.16	31.45	31.11	33.24	32	31.26	32.02	30.82	28.14	27.45	27.41	26.96	28.76	32.81	33.3	33.84	33.28	32.81	30.67	30.37	28.94	26.62	26.55	28.43	30.72	33.24	33.16	33.12	35.4
39	34.25	32.25	31.21	31.29	28.36	26.38	26.84	28.55	29.93	30.87	31.05	31.53	33.24	31.17	32.06	29.03	28.52	25.56	26.35	29.27	30.43	31.93	31.34	33.52	32.39	31.57	32.22	30.89	28.21	27.8	27.91	27.27	29.03	33.27	33.51	34.11	33.67	33.13	30.9	30.45	29.01	26.96	27.07	28.73	30.98	33.69	33.38	33.4	35.75
40	34.35	32.42	31.16	31.3	28.48	26.54	27.01	28.73	30.12	31.3	31.13	31.67	33.33	31.33	32	29.05	28.65	25.7	26.53	29.45	30.6	32.38	31.43	33.67	32.5	31.75	32.16	30.9	28.33	27.94	28.07	27.44	29.21	33.7	33.58	34.24	33.78	33.31	30.86	30.47	29.13	27.08	27.24	28.9	31.15	34.1	33.46	33.54	35.82
41	34.43	32.49	31.15	31.51	28.65	26.79	27.25	29.01	30.44	31.69	31.26	31.81	33.42	31.39	31.97	29.27	28.83	25.94	26.77	29.75	30.92	32.78	31.57	33.82	32.6	31.81	32.14	31.1	28.5	28.17	28.3	27.73	29.52	34.08	33.69	34.37	33.88	33.38	30.86	30.67	29.29	27.31	27.48	29.18	31.46	34.46	33.58	33.68	35.88
42	34.98	33.06	31.72	31.97	29.06	27.23	27.72	29.46	30.84	31.99	31.76	32.23	33.97	31.95	32.53	29.74	29.23	26.36	27.26	30.2	31.3	33.08	32.08	34.24	33.16	32.37	32.7	31.56	28.89	28.59	28.77	28.17	29.91	34.37	34.18	34.78	34.44	33.95	31.44	31.14	29.68	27.72	27.97	29.61	31.84	34.73	34.08	34.1	36.4
43	35.09	33.2	32.41	32.58	29.31	27.52	27.96	29.66	31.06	31.8	31.92	32.25	34.08	32.09	33.2	30.36	29.49	26.63	27.51	30.42	31.51	32.9	32.24	34.27	33.29	32.51	33.37	32.16	29.13	28.86	29.01	28.37	30.12	34.17	34.32	34.79	34.57	34.09	32.13	31.74	29.92	27.97	28.22	29.81	32.04	34.52	34.24	34.11	36.49
44	35.45	33.45	32.81	32.97	29.59	27.83	28.37	30.06	31.37	32.2	32.28	32.56	34.44	32.32	33.59	30.76	29.78	26.93	27.92	30.82	31.82	33.32	32.61	34.59	33.66	32.75	33.76	32.54	29.41	29.16	29.41	28.77	30.43	34.57	34.66	35.1	34.94	34.34	32.54	32.14	30.2	28.25	28.63	30.2	32.33	34.9	34.59	34.43	36.82
45	35.51	33.49	32.9	33.05	29.67	27.9	28.35	30.12	31.47	32.53	32.38	32.65	34.5	32.36	33.67	30.84	29.86	26.98	27.91	30.89	31.9	33.65	32.71	34.68	33.73	32.79	33.84	32.61	29.48	29.21	29.38	28.82	30.52	34.89	34.75	35.18	35.01	34.39	32.65	32.21	30.27	28.29	28.62	30.24	32.41	35.2	34.69	34.51	36.85
46	35.49	33.4	32.94	33.15	29.71	27.94	28.44	30.07	31.48	32.25	32.33	32.57	34.48	32.26	33.69	30.95	29.9	27	28.01	30.85	31.91	33.38	32.67	34.61	33.73	32.69	33.87	32.71	29.51	29.23	29.47	28.77	30.53	34.6	34.68	35.09	35.01	34.29	32.69	32.32	30.29	28.3	28.72	30.19	32.41	34.89	34.63	34.43	36.81
47	35.78	34.01	33.08	33.25	29.85	28.32	28.79	30.68	32.01	33.1	32.58	33.01	34.77	32.86	33.82	31.06	30.05	27.36	28.37	31.47	32.43	34.25	32.93	35.06	34.03	33.3	34	32.8	29.64	29.59	29.82	29.39	31.04	35.45	34.92	35.52	35.31	34.91	32.84	32.41	30.42	28.64	29.07	30.8	32.92	35.72	34.89	34.87	37.07
48	35.84	34.16	33.17	33.06	29.93	28.42	28.91	30.82	32.09	32.99	32.59	33.08	34.84	33	33.9	30.88	30.13	27.45	28.51	31.61	32.5	34.15	32.95	35.14	34.11	33.44	34.08	32.61	29.71	29.67	29.94	29.52	31.12	35.34	34.92	35.59	35.39	35.06	32.95	32.23	30.49	28.71	29.21	30.92	32.98	35.59	34.9	34.94	37.11
49	35.8	34.23	33.43	32.92	30.04	28.48	28.99	30.93	32.14	32.96	32.71	33.1	34.8	33.07	34.15	30.75	30.23	27.5	28.59	31.72	32.54	34.12	33.08	35.15	34.08	33.51	34.33	32.46	29.82	29.73	30	29.63	31.16	35.29	35.02	35.59	35.36	35.13	33.21	32.08	30.59	28.76	29.29	31.03	33.02	35.53	35.01	34.95	37.05
50	35.23	33.6	33.18	33.15	29.82	28.39	28.78	30.75	32	32.77	32.27	32.46	34.22	32.44	33.91	30.98	30	27.41	28.37	31.53	32.39	33.92	32.65	34.51	33.5	32.89	34.08	32.67	29.61	29.65	29.77	29.46	31.02	35.09	34.56	34.94	34.78	34.5	32.97	32.31	30.37	28.66	29.07	30.85	32.86	35.32	34.55	34.31	36.46
51	34.83	33.22	32.9	33.26	29.66	28.14	28.51	30.4	31.55	31.97	31.95	32.15	33.82	32.06	33.63	31.1	29.83	27.16	28.11	31.16	31.93	33.11	32.33	34.2	33.1	32.51	33.8	32.77	29.46	29.42	29.5	29.11	30.57	34.27	34.22	34.61	34.38	34.13	32.7	32.42	30.2	28.4	28.81	30.5	32.41	34.49	34.22	34	36.04
52	35.12	33.65	33.01	32.92	29.61	28.09	28.48	30.61	31.95	32.58	32.06	32.56	34.11	32.5	33.74	30.76	29.75	27.1	28.08	31.35	32.33	33.71	32.45	34.6	33.4	32.95	33.9	32.42	29.41	29.38	29.45	29.32	30.97	34.87	34.3	35	34.68	34.56	32.81	32.08	30.14	28.34	28.78	30.7	32.8	35.07	34.31	34.4	36.31
53	35.41	34.08	32.7	32.45	30.02	28.51	28.87	30.86	31.95	32.28	32.05	32.68	34.39	32.93	33.44	30.3	30.15	27.52	28.46	31.58	32.32	33.39	32.44	34.71	33.68	33.38	33.6	31.94	29.83	29.81	29.82	29.57	30.97	34.54	34.27	35.1	34.96	35	32.51	31.61	30.54	28.75	29.16	30.95	32.79	34.74	34.28	34.51	36.58
54	35.25	33.88	32.47	32.18	29.96	28.18	28.88	30.74	32.04	32.35	32.16	32.59	34.23	32.73	33.21	30.04	30.08	27.19	28.47	31.45	32.41	33.45	32.57	34.62	33.53	33.19	33.36	31.66	29.78	29.5	29.82	29.46	31.06	34.6	34.35	35	34.8	34.8	32.29	31.35	30.48	28.42	29.17	30.83	32.88	34.78	34.38	34.41	36.4
55	33.99	32.24	31.09	31.06	28.17	25.56	25.84	27.84	29.42	29.98	30.58	31.17	32.96	31.15	31.96	28.79	28.31	24.78	25.31	28.54	29.94	31.04	30.85	33.14	32.09	31.55	32.1	30.68	28.03	27.04	26.9	26.57	28.54	32.4	33.07	33.77	33.36	33.11	30.74	30.24	28.83	26.19	26.04	28.03	30.51	32.88	32.93	33.04	35.51
56	33.92	32.05	31.05	31.32	28.35	26.03	26.26	28.16	29.66	30.21	30.79	31.31	32.9	30.95	31.9	29.06	28.5	25.24	25.75	28.87	30.17	31.28	31.07	33.29	32.04	31.36	32.05	30.94	28.21	27.49	27.33	26.88	28.78	32.63	33.27	33.9	33.32	32.93	30.71	30.51	29	26.63	26.48	28.35	30.73	33.09	33.14	33.18	35.43
57	34.25	32.13	31.32	31.46	28.44	26.32	26.74	28.41	29.81	30.58	31	31.42	33.22	31.02	32.16	29.21	28.59	25.51	26.23	29.13	30.31	31.66	31.29	33.4	32.38	31.43	32.31	31.07	28.29	27.76	27.8	27.13	28.92	32.99	33.47	34	33.65	33	30.99	30.64	29.08	26.88	26.96	28.59	30.86	33.43	33.35	33.28	35.73
58	34.21	32.28	31.04	31.27	28.38	26.38	26.76	28.47	29.87	30.99	31.01	31.49	33.19	31.16	31.87	29.02	28.54	25.55	26.27	29.2	30.36	32.08	31.3	33.48	32.36	31.58	32.02	30.88	28.22	27.8	27.82	27.19	28.97	33.39	33.46	34.06	33.63	33.16	30.72	30.45	29.02	26.91	26.99	28.64	30.9	33.82	33.35	33.35	35.67
59	33.97	32.17	30.93	31.29	28.45	26.49	26.86	28.64	30.13	31.45	30.87	31.41	32.95	31.05	31.74	29.06	28.62	25.65	26.38	29.38	30.61	32.56	31.16	33.41	32.14	31.47	31.9	30.89	28.29	27.9	27.91	27.36	29.22	33.85	33.3	33.97	33.41	33.05	30.62	30.48	29.08	27	27.1	28.8	31.15	34.26	33.2	33.27	35.4
60	34.49	32.67	31.55	31.85	28.78	26.67	27.01	28.88	30.38	31.6	31.32	31.87	33.48	31.54	32.36	29.62	28.94	25.81	26.54	29.63	30.85	32.72	31.63	33.87	32.67	31.97	32.52	31.44	28.6	28.05	28.06	27.6	29.46	34	33.74	34.42	33.94	33.56	31.26	31.03	29.39	27.14	27.26	29.03	31.38	34.38	33.65	33.72	35.9
61	34.87	32.82	32.16	32.39	29.11	27.03	27.27	29.13	30.53	31.22	31.72	32.07	33.86	31.68	32.95	30.17	29.28	26.15	26.81	29.89	30.99	32.35	32.03	34.08	33.06	32.11	33.11	31.98	28.92	28.39	28.32	27.85	29.61	33.61	34.13	34.62	34.33	33.7	31.87	31.58	29.71	27.47	27.53	29.28	31.51	33.97	34.05	33.93	36.25
62	35.05	33.02	32.39	32.57	29.25	27.21	27.54	29.24	30.68	31.39	31.88	32.13	34.04	31.87	33.17	30.36	29.43	26.32	27.1	30.01	31.13	32.53	32.19	34.15	33.25	32.31	33.33	32.15	29.06	28.56	28.59	27.95	29.75	33.78	34.27	34.67	34.52	33.91	32.11	31.76	29.84	27.62	27.81	29.38	31.64	34.12	34.2	33.99	36.4
63	35.02	33.04	32.46	32.56	29.2	27.15	27.39	29.26	30.74	31.55	31.86	32.11	34.01	31.88	33.23	30.36	29.38	26.24	26.95	30.03	31.18	32.7	32.18	34.13	33.24	32.32	33.39	32.14	29	28.47	28.43	27.97	29.8	33.93	34.24	34.64	34.51	33.93	32.19	31.74	29.78	27.53	27.66	29.39	31.68	34.26	34.18	33.96	36.35
64	35.25	33.21	32.65	32.85	29.35	27.34	27.65	29.55	31.02	31.88	32.06	32.25	34.24	32.05	33.41	30.66	29.53	26.41	27.22	30.33	31.45	33.04	32.39	34.27	33.48	32.49	33.58	32.43	29.14	28.64	28.69	28.25	30.07	34.25	34.43	34.77	34.75	34.11	32.4	32.04	29.91	27.69	27.93	29.67	31.94	34.56	34.37	34.09	36.55
65	35.33	33.39	32.87	33.12	29.65	27.65	28.07	29.87	31.29	32.34	32.18	32.46	34.32	32.21	33.62	30.93	29.85	26.71	27.66	30.66	31.71	33.51	32.52	34.5	33.58	32.66	33.79	32.68	29.44	28.94	29.11	28.58	30.33	34.71	34.53	34.98	34.85	34.28	32.63	32.3	30.21	27.97	28.36	29.99	32.19	35	34.49	34.31	36.61
66	35.41	33.58	32.99	33.45	29.97	28.28	28.74	30.38	31.68	32.39	32.33	32.65	34.41	32.4	33.72	31.27	30.17	27.32	28.34	31.18	32.09	33.57	32.66	34.68	33.68	32.85	33.89	33.01	29.74	29.55	29.77	29.08	30.72	34.75	34.66	35.15	34.95	34.48	32.75	32.63	30.52	28.57	29.04	30.49	32.56	35.02	34.63	34.49	36.67
67	35.63	33.85	33.31	33.6	30.08	28.62	29.03	30.87	32.21	33.1	32.59	32.86	34.62	32.67	34.04	31.43	30.28	27.65	28.63	31.67	32.6	34.29	32.94	34.9	33.9	33.12	34.21	33.15	29.86	29.89	30.05	29.57	31.24	35.45	34.91	35.35	35.17	34.75	33.08	32.79	30.62	28.89	29.33	30.97	33.07	35.71	34.89	34.7	36.86
68	35.82	34.34	33.49	33.05	30.05	28.65	29.05	31.08	32.42	33.59	32.72	33.11	34.81	33.16	34.22	30.89	30.22	27.67	28.65	31.86	32.81	34.76	33.08	35.14	34.09	33.62	34.39	32.59	29.83	29.92	30.05	29.78	31.45	35.92	35.02	35.58	35.36	35.25	33.27	32.24	30.58	28.91	29.35	31.18	33.28	36.16	35	34.94	37.03
69	35.35	33.79	33.3	33.33	29.95	28.45	28.79	30.86	32.19	33.02	32.38	32.59	34.34	32.6	34.03	31.18	30.12	27.48	28.39	31.61	32.57	34.18	32.75	34.63	33.62	33.06	34.19	32.86	29.74	29.74	29.78	29.56	31.21	35.33	34.66	35.05	34.9	34.69	33.08	32.52	30.47	28.7	29.09	30.95	33.04	35.56	34.65	34.42	36.55
70	35.1	33.54	32.98	33.13	29.65	28.04	28.48	30.51	31.91	32.58	32.08	32.51	34.08	32.36	33.71	30.98	29.8	27.06	28.07	31.25	32.29	33.73	32.45	34.53	33.37	32.82	33.87	32.64	29.44	29.34	29.44	29.21	30.94	34.88	34.33	34.95	34.64	34.44	32.77	32.31	30.17	28.28	28.77	30.6	32.75	35.1	34.33	34.33	36.28
71	35.18	33.94	32.76	32.61	29.62	28.08	28.42	30.71	31.73	31.99	31.78	32.41	34.17	32.77	33.49	30.47	29.76	27.09	28	31.43	32.11	33.13	32.16	34.44	33.46	33.23	33.64	32.11	29.42	29.39	29.36	29.41	30.76	34.28	34.01	34.84	34.73	34.85	32.55	31.8	30.13	28.31	28.7	30.79	32.57	34.49	34.02	34.23	36.35
72	35.16	33.94	32.59	32.27	29.82	28.28	28.73	30.7	31.84	32.12	32.03	32.36	34.14	32.77	33.33	30.13	29.94	27.29	28.32	31.41	32.21	33.25	32.42	34.39	33.44	33.23	33.48	31.75	29.62	29.6	29.66	29.41	30.87	34.39	34.24	34.77	34.71	34.85	32.39	31.46	30.32	28.5	29.02	30.79	32.67	34.59	34.25	34.17	36.31
73	33.98	32.32	31.08	30.83	27.77	25.09	25.31	27.45	29.14	29.78	30.41	31.07	32.95	31.2	31.94	28.57	27.89	24.32	24.78	28.16	29.67	30.86	30.68	33.03	32.09	31.6	32.06	30.46	27.62	26.59	26.37	26.19	28.27	32.22	32.9	33.66	33.35	33.18	30.71	30.04	28.42	25.7	25.51	27.65	30.23	32.72	32.78	32.93	35.49
74	33.85	31.99	30.98	31.04	28.07	25.53	25.79	27.82	29.43	30.06	30.63	31.15	32.82	30.87	31.83	28.79	28.2	24.74	25.27	28.53	29.95	31.15	30.9	33.12	31.97	31.28	31.96	30.66	27.92	27.01	26.85	26.55	28.55	32.49	33.11	33.73	33.23	32.86	30.63	30.25	28.71	26.11	26.01	28.01	30.5	32.97	32.99	33	35.34
75	34.29	32.13	31.31	31.55	28.54	26.25	26.6	28.48	29.88	30.61	31.1	31.48	33.26	31	32.15	29.31	28.68	25.44	26.09	29.2	30.39	31.71	31.37	33.46	32.42	31.42	32.28	31.17	28.38	27.71	27.66	27.21	28.99	33.03	33.56	34.06	33.68	33	30.97	30.76	29.18	26.8	26.82	28.66	30.93	33.5	33.46	33.34	35.75
76	34.38	32.3	31.41	31.58	28.53	26.32	26.68	28.48	30.01	30.96	31.11	31.63	33.35	31.16	32.24	29.35	28.68	25.5	26.18	29.21	30.5	32.07	31.39	33.61	32.53	31.58	32.37	31.2	28.36	27.76	27.73	27.21	29.11	33.37	33.57	34.2	33.79	33.17	31.08	30.8	29.15	26.84	26.91	28.66	31.04	33.82	33.47	33.48	35.82
77	34.44	32.56	31.42	31.7	28.6	26.52	26.89	28.67	30.24	31.51	31.01	31.75	33.42	31.41	32.24	29.47	28.75	25.68	26.4	29.41	30.73	32.64	31.3	33.73	32.6	31.84	32.38	31.31	28.43	27.94	27.94	27.4	29.34	33.92	33.45	34.31	33.86	33.44	31.1	30.91	29.21	27.01	27.13	28.84	31.25	34.35	33.36	33.6	35.85
78	34.82	32.88	31.97	32.13	28.88	26.83	27.21	29.03	30.55	31.91	31.32	32.06	33.79	31.72	32.77	29.91	29.04	25.97	26.73	29.78	31.02	33.04	31.61	34.05	32.99	32.16	32.92	31.74	28.7	28.23	28.26	27.75	29.64	34.32	33.75	34.62	34.25	33.76	31.66	31.34	29.48	27.28	27.45	29.19	31.54	34.72	33.66	33.91	36.2
79	35.01	32.9	32.17	32.33	29.06	26.93	27.29	29.05	30.58	31.77	31.71	32.28	34	31.74	32.97	30.12	29.23	26.06	26.82	29.81	31.04	32.91	32.01	34.28	33.2	32.18	33.11	31.93	28.87	28.31	28.33	27.77	29.66	34.17	34.12	34.83	34.46	33.79	31.87	31.54	29.65	27.36	27.54	29.2	31.55	34.55	34.05	34.12	36.38
80	35.09	33.03	32.29	32.52	29.25	27.15	27.47	29.25	30.75	31.79	32.02	32.3	34.07	31.86	33.07	30.32	29.42	26.27	27.02	30.01	31.21	32.95	32.32	34.31	33.29	32.3	33.22	32.12	29.05	28.52	28.52	27.96	29.83	34.18	34.42	34.84	34.55	33.92	32	31.74	29.83	27.55	27.73	29.39	31.71	34.55	34.35	34.14	36.42
81	35.1	32.98	32.31	32.55	29.2	27.14	27.41	29.24	30.78	31.74	32.1	32.22	34.09	31.79	33.09	30.36	29.37	26.23	26.97	30.01	31.22	32.91	32.41	34.22	33.31	32.25	33.24	32.14	28.99	28.48	28.46	27.95	29.84	34.13	34.49	34.75	34.58	33.87	32.04	31.76	29.76	27.51	27.68	29.37	31.71	34.48	34.42	34.05	36.41
82	35.02	32.95	32.29	32.47	29.03	26.83	27.14	29.14	30.78	32.06	31.96	32.14	34.01	31.76	33.06	30.29	29.22	25.91	26.71	29.92	31.21	33.24	32.27	34.16	33.25	32.22	33.21	32.06	28.82	28.16	28.18	27.85	29.84	34.44	34.33	34.66	34.51	33.85	32.03	31.68	29.59	27.17	27.42	29.26	31.69	34.77	34.28	33.98	36.31
83	35.2	33.16	32.58	32.82	29.35	27.37	27.67	29.63	31.18	32.39	32.35	32.39	34.19	31.96	33.33	30.64	29.54	26.44	27.25	30.42	31.59	33.59	32.66	34.41	33.44	32.42	33.49	32.4	29.13	28.68	28.71	28.33	30.23	34.77	34.7	34.91	34.7	34.05	32.32	32.03	29.9	27.68	27.96	29.74	32.07	35.08	34.66	34.22	36.46
84	35.4	33.45	32.87	33.27	29.85	28.04	28.44	30.13	31.49	32.17	32.38	32.57	34.4	32.24	33.62	31.1	30.05	27.09	28.03	30.93	31.9	33.38	32.7	34.6	33.66	32.71	33.78	32.85	29.62	29.33	29.48	28.83	30.54	34.55	34.73	35.08	34.92	34.35	32.63	32.48	30.38	28.32	28.74	30.24	32.37	34.83	34.69	34.4	36.64
85	35.56	33.68	33.11	33.59	30.1	28.47	28.87	30.48	31.78	32.31	32.39	32.73	34.56	32.47	33.84	31.43	30.29	27.5	28.47	31.27	32.18	33.51	32.71	34.75	33.82	32.94	34.01	33.15	29.86	29.75	29.9	29.18	30.82	34.67	34.71	35.22	35.08	34.58	32.87	32.8	30.62	28.73	29.17	30.58	32.64	34.94	34.68	34.55	36.77
86	35.89	34.3	33.56	33.61	30.12	28.58	29.05	30.9	32.31	33.29	32.86	33.15	34.89	33.09	34.29	31.46	30.3	27.62	28.65	31.67	32.7	34.48	33.2	35.17	34.16	33.57	34.45	33.17	29.89	29.87	30.06	29.59	31.34	35.64	35.17	35.63	35.42	35.2	33.33	32.83	30.63	28.83	29.35	30.99	33.16	35.9	35.14	34.97	37.09
87	35.87	34.42	33.65	33.61	30.1	28.62	29.01	31.11	32.48	33.62	32.95	33.18	34.86	33.22	34.38	31.46	30.27	27.65	28.6	31.87	32.87	34.8	33.3	35.2	34.14	33.69	34.54	33.15	29.88	29.92	30	29.8	31.52	35.95	35.24	35.64	35.4	35.32	33.42	32.82	30.61	28.86	29.3	31.2	33.33	36.2	35.22	34.99	37.05
88	35.58	34.05	33.61	33.53	30.07	28.59	28.96	31.14	32.35	33.12	32.88	33.15	34.57	32.85	34.34	31.38	30.22	27.61	28.55	31.88	32.73	34.29	33.24	35.17	33.85	33.32	34.5	33.05	29.85	29.9	29.93	29.84	31.39	35.44	35.14	35.6	35.12	34.95	33.39	32.74	30.56	28.82	29.25	31.23	33.18	35.67	35.13	34.96	36.75
89	35.46	33.95	33.51	33.27	30.04	28.52	28.89	31.17	32.18	32.81	32.71	33.19	34.45	32.75	34.24	31.13	30.17	27.55	28.48	31.9	32.56	33.97	33.07	35.2	33.74	33.22	34.39	32.78	29.82	29.85	29.84	29.87	31.22	35.11	34.95	35.61	35	34.85	33.29	32.49	30.52	28.75	29.18	31.26	33.01	35.33	34.95	34.99	36.62
90	35.27	33.9	33.38	33.32	30.03	28.46	28.87	31.08	32.37	32.97	32.69	33.06	34.25	32.71	34.11	31.18	30.16	27.48	28.46	31.79	32.74	34.12	33.07	35.07	33.55	33.17	34.27	32.81	29.83	29.79	29.8	29.77	31.41	35.26	34.91	35.46	34.81	34.79	33.17	32.53	30.51	28.67	29.16	31.16	33.19	35.47	34.92	34.85	36.41
91	33.74	31.92	30.89	30.95	28.01	25.38	25.66	27.83	29.45	30.17	30.62	31.1	32.7	30.78	31.74	28.7	28.13	24.62	25.12	28.53	29.99	31.27	30.88	33.06	31.85	31.18	31.85	30.6	27.86	26.91	26.72	26.57	28.59	32.61	33.12	33.7	33.1	32.77	30.5	30.19	28.66	25.97	25.87	28.03	30.54	33.14	33.01	32.96	35.24
92	34.11	32.12	31.18	31.32	28.37	25.8	26.14	28.22	29.75	30.46	31.01	31.37	33.07	30.97	32.02	29.08	28.49	25.02	25.61	28.93	30.28	31.57	31.27	33.33	32.23	31.39	32.13	30.96	28.21	27.31	27.19	26.96	28.89	32.9	33.49	33.96	33.48	32.98	30.81	30.56	29.01	26.37	26.35	28.41	30.82	33.41	33.39	33.22	35.58
93	34.2	32.26	31.31	31.42	28.47	25.97	26.32	28.37	29.96	30.6	31.11	31.48	33.16	31.1	32.14	29.19	28.6	25.18	25.81	29.09	30.47	31.72	31.37	33.45	32.33	31.52	32.26	31.06	28.31	27.46	27.37	27.11	29.08	33.04	33.58	34.06	33.59	33.12	30.95	30.66	29.1	26.51	26.54	28.55	31.01	33.52	33.48	33.33	35.65
94	34.31	32.23	31.43	31.57	28.56	26.18	26.45	28.47	30.02	30.77	31.22	31.54	33.27	31.06	32.25	29.35	28.69	25.37	25.94	29.2	30.53	31.91	31.49	33.51	32.45	31.49	32.37	31.2	28.38	27.65	27.5	27.21	29.14	33.2	33.68	34.11	33.71	33.09	31.08	30.81	29.17	26.69	26.68	28.65	31.05	33.67	33.59	33.38	35.73
95	34.66	32.5	31.76	31.94	28.81	26.66	27.1	28.88	30.36	31.33	31.53	31.85	33.63	31.33	32.58	29.73	28.95	25.83	26.61	29.61	30.85	32.48	31.81	33.82	32.82	31.76	32.7	31.57	28.63	28.1	28.15	27.61	29.47	33.76	33.98	34.41	34.07	33.37	31.42	31.18	29.41	27.13	27.34	29.04	31.37	34.2	33.89	33.68	36.06
96	34.75	32.66	31.87	32.05	28.83	26.72	27.16	28.9	30.4	31.64	31.48	31.97	33.73	31.47	32.67	29.84	28.98	25.87	26.68	29.65	30.88	32.8	31.76	33.95	32.92	31.91	32.8	31.67	28.64	28.14	28.21	27.63	29.5	34.06	33.91	34.53	34.18	33.53	31.54	31.29	29.42	27.16	27.41	29.06	31.39	34.49	33.83	33.81	36.13
97	34.88	32.67	31.9	32.16	28.87	26.7	27.07	28.88	30.49	31.88	31.46	32.16	33.86	31.48	32.69	29.96	29.03	25.84	26.6	29.63	30.96	33.05	31.75	34.15	33.07	31.93	32.83	31.78	28.67	28.1	28.12	27.6	29.58	34.3	33.88	34.71	34.32	33.55	31.59	31.4	29.45	27.12	27.32	29.02	31.46	34.7	33.8	33.99	36.23
98	34.88	32.78	31.93	32.16	28.81	26.59	26.92	28.78	30.48	31.99	31.32	32.14	33.86	31.58	32.72	29.97	28.98	25.71	26.47	29.55	30.93	33.17	31.61	34.13	33.07	32.03	32.86	31.78	28.6	27.97	27.97	27.5	29.56	34.4	33.72	34.68	34.33	33.66	31.63	31.4	29.37	26.98	27.19	28.92	31.43	34.79	33.65	33.96	36.2
99	34.96	32.87	32.11	32.24	28.86	26.62	26.97	28.88	30.54	32.16	31.4	32.12	33.95	31.67	32.89	30.06	29.03	25.72	26.53	29.65	30.98	33.36	31.7	34.11	33.17	32.13	33.03	31.85	28.64	27.98	28.02	27.6	29.62	34.57	33.8	34.64	34.42	33.76	31.82	31.48	29.41	26.97	27.24	29.01	31.47	34.93	33.73	33.94	36.26
100	34.96	32.89	32.21	32.51	29.07	26.97	27.31	29.15	30.67	31.81	31.97	32.01	33.95	31.68	32.98	30.33	29.25	26.06	26.88	29.93	31.1	33.02	32.26	34	33.18	32.15	33.12	32.11	28.84	28.32	28.36	27.86	29.73	34.22	34.34	34.53	34.44	33.78	31.93	31.74	29.61	27.3	27.59	29.27	31.57	34.56	34.29	33.82	36.23
101	34.53	32.58	31.98	32.24	28.81	26.71	26.97	28.84	30.34	31.01	31.54	31.68	33.52	31.35	32.74	30.08	28.99	25.78	26.55	29.63	30.76	32.23	31.84	33.68	32.77	31.83	32.89	31.84	28.57	28.04	28.02	27.55	29.4	33.41	33.9	34.19	34.02	33.47	31.71	31.48	29.33	27.01	27.26	28.95	31.22	33.73	33.85	33.49	35.78
102	34.96	32.93	32.35	32.64	29.13	27.1	27.43	29.26	30.67	31.28	31.72	32.03	33.96	31.7	33.1	30.48	29.33	26.15	27.02	30.05	31.08	32.51	32.03	34.03	33.21	32.19	33.26	32.23	28.89	28.4	28.48	27.96	29.72	33.68	34.07	34.53	34.46	33.83	32.1	31.87	29.64	27.37	27.73	29.36	31.54	33.98	34.02	33.84	36.18
103	35.21	33.24	32.68	32.92	29.37	27.4	27.69	29.53	30.87	31.51	31.89	32.24	34.21	32	33.43	30.76	29.56	26.45	27.29	30.32	31.27	32.74	32.2	34.24	33.47	32.49	33.58	32.5	29.12	28.7	28.73	28.23	29.92	33.89	34.23	34.73	34.73	34.14	32.44	32.15	29.87	27.65	27.99	29.62	31.72	34.18	34.18	34.04	36.42
104	35.24	33.65	32.84	32.9	29.33	27.4	27.66	29.55	31.08	32.29	32.05	32.49	34.24	32.42	33.58	30.76	29.51	26.44	27.26	30.32	31.47	33.51	32.37	34.5	33.51	32.9	33.74	32.47	29.09	28.7	28.67	28.24	30.12	34.65	34.36	34.97	34.76	34.54	32.6	32.14	29.83	27.64	27.96	29.64	31.92	34.93	34.33	34.29	36.43
105	35.21	33.63	32.71	33.03	29.5	27.56	27.98	29.92	31.66	32.76	31.95	32.48	34.21	32.4	33.45	30.89	29.66	26.6	27.57	30.68	32.05	33.96	32.28	34.49	33.48	32.89	33.6	32.59	29.26	28.88	28.96	28.62	30.71	35.11	34.24	34.94	34.74	34.52	32.48	32.27	29.98	27.8	28.27	30.01	32.49	35.37	34.22	34.28	36.39
106	35.33	34.07	33.02	33.22	29.8	28.08	28.53	30.53	31.97	32.66	32.24	32.82	34.33	32.84	33.75	31.08	29.95	27.11	28.12	31.28	32.35	33.86	32.57	34.82	33.61	33.32	33.9	32.76	29.57	29.4	29.5	29.22	31.02	34.99	34.51	35.26	34.87	34.95	32.79	32.46	30.28	28.3	28.82	30.62	32.8	35.24	34.49	34.61	36.49
107	35.24	34.02	33.37	33.45	29.99	28.32	28.72	30.85	32.29	33.01	32.72	33	34.23	32.79	34.1	31.32	30.13	27.34	28.3	31.58	32.67	34.19	33.06	35	33.52	33.27	34.25	32.97	29.76	29.65	29.66	29.54	31.34	35.33	34.97	35.42	34.78	34.9	33.14	32.69	30.46	28.53	29	30.94	33.11	35.56	34.96	34.78	36.38
108	34.98	33.78	33.17	33.32	30.02	28.29	28.69	30.68	32.39	33.22	32.55	32.77	33.97	32.56	33.9	31.19	30.15	27.32	28.27	31.39	32.76	34.39	32.9	34.78	33.27	33.04	34.05	32.83	29.8	29.63	29.61	29.37	31.43	35.52	34.78	35.18	34.52	34.66	32.95	32.56	30.48	28.5	28.97	30.76	33.2	35.75	34.78	34.56	36.11
109	33.76	31.87	30.91	30.98	28.05	25.43	25.69	27.91	29.47	30.29	30.71	31.08	32.71	30.71	31.75	28.74	28.15	24.67	25.14	28.62	30.02	31.4	30.96	33.03	31.87	31.11	31.84	30.63	27.9	26.98	26.74	26.67	28.62	32.74	33.21	33.68	33.12	32.72	30.5	30.24	28.69	26	25.9	28.11	30.56	33.29	33.12	32.93	35.24
110	33.9	31.89	30.96	31.09	28.03	25.36	25.64	27.88	29.51	30.4	30.78	31.17	32.86	30.72	31.79	28.86	28.13	24.59	25.11	28.6	30.04	31.53	31.03	33.12	32.02	31.13	31.89	30.74	27.86	26.89	26.69	26.63	28.65	32.85	33.26	33.76	33.27	32.75	30.57	30.35	28.66	25.91	25.85	28.07	30.58	33.38	33.17	33.01	35.36
111	33.78	31.76	30.87	30.94	27.85	25.2	25.43	27.7	29.4	30.24	30.61	31.05	32.74	30.58	31.7	28.71	27.97	24.41	24.9	28.42	29.92	31.38	30.87	33	31.91	31	31.8	30.58	27.68	26.71	26.47	26.44	28.53	32.68	33.08	33.63	33.16	32.62	30.5	30.2	28.47	25.72	25.65	27.88	30.44	33.19	33	32.88	35.21
112	34.11	31.97	31.18	31.27	28.19	25.59	25.84	27.95	29.64	30.46	30.95	31.25	33.07	30.78	32	29.05	28.31	24.79	25.34	28.68	30.15	31.61	31.2	33.21	32.25	31.21	32.11	30.91	28.01	27.08	26.89	26.69	28.76	32.9	33.4	33.82	33.5	32.84	30.82	30.53	28.79	26.08	26.07	28.12	30.67	33.39	33.32	33.08	35.52
113	34.3	32.17	31.39	31.59	28.45	26.01	26.33	28.23	29.86	30.75	31.17	31.46	33.27	30.97	32.2	29.38	28.58	25.19	25.83	28.97	30.36	31.92	31.43	33.42	32.46	31.41	32.31	31.22	28.26	27.48	27.38	26.97	28.98	33.19	33.61	34.02	33.7	33.04	31.04	30.85	29.04	26.48	26.57	28.4	30.87	33.65	33.54	33.28	35.68
114	34.47	32.41	31.58	31.81	28.66	26.35	26.63	28.53	30.12	31.12	31.38	31.63	33.44	31.2	32.38	29.61	28.8	25.52	26.15	29.27	30.6	32.3	31.65	33.6	32.64	31.65	32.5	31.44	28.46	27.8	27.68	27.26	29.23	33.55	33.82	34.19	33.88	33.28	31.24	31.07	29.23	26.79	26.87	28.68	31.1	34	33.74	33.45	35.83
115	34.58	32.54	31.71	31.98	28.79	26.48	26.87	28.66	30.24	31.27	31.57	31.81	33.56	31.32	32.51	29.79	28.94	25.63	26.4	29.41	30.71	32.46	31.84	33.78	32.76	31.78	32.63	31.61	28.58	27.91	27.92	27.38	29.34	33.7	33.99	34.35	34.01	33.41	31.39	31.25	29.35	26.89	27.13	28.8	31.2	34.13	33.92	33.63	35.91
116	34.83	32.7	31.91	32.24	28.95	26.78	27.13	28.83	30.38	31.46	31.68	32.01	33.81	31.48	32.7	30.06	29.11	25.91	26.67	29.59	30.83	32.66	31.96	33.98	33.02	31.95	32.83	31.87	28.73	28.18	28.18	27.55	29.47	33.88	34.09	34.55	34.26	33.58	31.6	31.51	29.5	27.15	27.39	28.97	31.32	34.29	34.02	33.82	36.13
117	34.55	32.71	31.73	31.92	28.57	26.34	26.59	28.49	30.07	31.44	31.3	31.73	33.53	31.48	32.51	29.74	28.74	25.46	26.14	29.26	30.51	32.66	31.58	33.7	32.75	31.96	32.64	31.54	28.35	27.73	27.64	27.21	29.15	33.87	33.7	34.25	34	33.6	31.43	31.18	29.11	26.69	26.86	28.62	30.99	34.25	33.63	33.53	35.83
118	34.55	32.69	31.82	32.07	28.71	26.46	26.79	28.62	30.17	31.19	31.49	31.64	33.54	31.45	32.59	29.91	28.89	25.56	26.36	29.4	30.6	32.42	31.78	33.62	32.76	31.94	32.73	31.69	28.48	27.83	27.85	27.33	29.25	33.61	33.88	34.16	34.01	33.58	31.53	31.34	29.24	26.78	27.07	28.74	31.07	33.97	33.82	33.44	35.8
119	34.29	32.45	31.72	32	28.62	26.44	26.64	28.48	29.94	30.48	31.01	31.51	33.29	31.2	32.49	29.84	28.8	25.52	26.22	29.27	30.36	31.72	31.3	33.5	32.52	31.69	32.63	31.61	28.37	27.78	27.69	27.19	29.01	32.9	33.39	34.03	33.77	33.34	31.45	31.26	29.13	26.73	26.93	28.59	30.82	33.24	33.33	33.31	35.52
120	34.28	32.52	31.84	31.96	28.46	26.27	26.51	28.38	29.91	30.43	30.91	31.3	33.28	31.26	32.6	29.81	28.66	25.33	26.1	29.18	30.31	31.68	31.2	33.29	32.52	31.76	32.74	31.57	28.21	27.59	27.56	27.09	28.97	32.84	33.27	33.8	33.76	33.42	31.58	31.22	28.96	26.53	26.8	28.49	30.76	33.16	33.22	33.09	35.48
121	34.46	32.92	31.9	32.12	28.68	26.64	26.81	28.78	30.39	31.39	31.32	31.74	33.46	31.66	32.65	29.97	28.88	25.69	26.41	29.57	30.79	32.65	31.62	33.73	32.71	32.16	32.8	31.72	28.43	27.95	27.85	27.48	29.44	33.79	33.66	34.23	33.95	33.81	31.65	31.38	29.17	26.88	27.11	28.88	31.23	34.09	33.61	33.53	35.64
122	34.01	32.45	31.34	31.56	28.74	26.95	27.25	29.3	30.8	31.71	31.14	31.54	33.01	31.2	32.09	29.42	28.92	26	26.84	30.08	31.19	32.96	31.45	33.53	32.27	31.7	32.23	31.14	28.49	28.27	28.27	28	29.85	34.1	33.47	34.02	33.51	33.34	31.09	30.82	29.22	27.19	27.54	29.4	31.63	34.39	33.42	33.33	35.18
123	34.31	32.55	31.42	31.52	28.87	27.27	27.61	29.78	31.01	31.84	31.32	31.66	33.31	31.3	32.16	29.39	29.04	26.32	27.2	30.54	31.41	33.07	31.63	33.66	32.58	31.79	32.31	31.09	28.62	28.6	28.6	28.47	30.07	34.2	33.62	34.12	33.82	33.43	31.18	30.79	29.34	27.5	27.9	29.87	31.84	34.48	33.59	33.45	35.47
124	35.26	33.59	32.24	32.3	29.5	27.92	28.27	30.44	31.69	32.22	32.02	32.33	34.27	32.34	32.98	30.16	29.66	26.96	27.85	31.19	32.07	33.43	32.34	34.33	33.54	32.83	33.13	31.84	29.26	29.26	29.23	29.13	30.74	34.57	34.3	34.77	34.79	34.47	32	31.56	29.97	28.14	28.55	30.53	32.5	34.83	34.27	34.11	36.41
125	34.72	33.69	32.3	32.55	29.39	27.66	27.98	30.13	31.48	31.87	31.73	32.16	33.73	32.45	33.03	30.43	29.54	26.7	27.56	30.86	31.87	33.07	32.06	34.16	33.01	32.94	33.18	32.08	29.16	29.01	28.91	28.81	30.54	34.2	33.99	34.59	34.26	34.57	32.06	31.82	29.85	27.87	28.26	30.21	32.29	34.45	33.97	33.94	35.86
126	34.61	33.85	32.69	32.85	29.57	27.76	28.13	30.21	31.71	32.15	32.05	32.4	33.62	32.62	33.41	30.73	29.7	26.79	27.71	30.92	32.09	33.34	32.39	34.4	32.91	33.09	33.56	32.37	29.34	29.11	29.04	28.88	30.77	34.47	34.3	34.81	34.16	34.72	32.45	32.12	30.01	27.96	28.41	30.28	32.51	34.71	34.29	34.17	35.74
127	33.47	31.52	30.55	30.64	27.58	24.72	25.04	27.33	29.05	30.04	30.26	30.75	32.41	30.33	31.39	28.41	27.66	23.97	24.49	28.03	29.6	31.17	30.5	32.69	31.58	30.74	31.47	30.3	27.42	26.3	26.08	26.09	28.2	32.5	32.75	33.34	32.81	32.36	30.14	29.93	28.21	25.28	25.25	27.53	30.13	33.08	32.68	32.58	34.93
128	33.76	31.73	30.79	30.86	27.8	25.01	25.3	27.58	29.29	30.37	30.33	30.97	32.71	30.53	31.62	28.63	27.89	24.25	24.76	28.3	29.83	31.52	30.58	32.91	31.88	30.95	31.7	30.51	27.62	26.56	26.34	26.34	28.44	32.83	32.82	33.56	33.12	32.58	30.39	30.14	28.41	25.54	25.51	27.77	30.36	33.38	32.74	32.8	35.2
129	33.46	31.48	30.44	30.54	27.45	24.71	24.91	27.19	28.9	30.03	29.77	30.65	32.41	30.27	31.26	28.32	27.55	23.93	24.38	27.91	29.43	31.19	30.01	32.6	31.59	30.7	31.35	30.19	27.27	26.25	25.95	25.94	28.04	32.49	32.24	33.23	32.82	32.33	30.05	29.83	28.05	25.22	25.13	27.37	29.94	33.02	32.17	32.48	34.87
130	33.7	31.7	30.75	30.85	27.76	25.02	25.28	27.41	29.13	30.18	30.18	30.92	32.65	30.49	31.56	28.64	27.87	24.23	24.76	28.14	29.64	31.36	30.43	32.87	31.84	30.92	31.66	30.5	27.56	26.53	26.32	26.16	28.26	32.64	32.64	33.5	33.07	32.56	30.37	30.14	28.35	25.5	25.51	27.58	30.15	33.15	32.57	32.74	35.08
131	34.13	32.14	31.21	31.35	28.21	25.65	25.9	27.89	29.58	30.58	30.82	31.25	33.09	30.92	32.02	29.15	28.33	24.84	25.4	28.63	30.08	31.77	31.07	33.2	32.28	31.36	32.12	31	28.01	27.14	26.95	26.63	28.7	33.03	33.27	33.81	33.52	33	30.85	30.64	28.79	26.1	26.14	28.05	30.58	33.52	33.2	33.06	35.5
132	34.15	32.16	31.3	31.48	28.32	25.82	26.06	28.05	29.7	30.69	31.02	31.33	33.11	30.93	32.1	29.29	28.45	24.99	25.57	28.79	30.19	31.89	31.27	33.28	32.31	31.38	32.2	31.12	28.11	27.29	27.1	26.78	28.82	33.14	33.46	33.88	33.55	33.03	30.95	30.76	28.88	26.24	26.3	28.2	30.68	33.6	33.39	33.14	35.48
133	33.9	31.87	31.01	31.3	28.02	25.5	25.74	27.71	29.43	30.27	30.64	31.06	32.87	30.63	31.8	29.11	28.17	24.65	25.27	28.47	29.9	31.48	30.9	33.01	32.07	31.1	31.91	30.94	27.81	26.94	26.79	26.44	28.54	32.71	33.06	33.6	33.31	32.74	30.67	30.58	28.57	25.89	25.99	27.86	30.39	33.16	33	32.86	35.21
134	34.21	32.24	31.41	31.68	28.45	25.97	26.21	28.09	29.71	30.52	31	31.44	33.19	30.99	32.2	29.5	28.61	25.11	25.74	28.85	30.17	31.75	31.27	33.4	32.4	31.47	32.32	31.32	28.23	27.4	27.26	26.81	28.81	32.96	33.42	33.98	33.63	33.11	31.09	30.97	28.99	26.34	26.47	28.23	30.64	33.38	33.35	33.24	35.5
135	34.6	32.75	31.86	32.08	28.79	26.59	26.82	28.51	30	30.89	31.4	31.83	33.58	31.5	32.64	29.92	28.95	25.71	26.37	29.29	30.45	32.13	31.66	33.8	32.8	31.98	32.76	31.72	28.56	27.99	27.87	27.23	29.1	33.33	33.8	34.36	34.04	33.64	31.55	31.37	29.31	26.93	27.09	28.64	30.92	33.73	33.74	33.63	35.87
136	34.2	32.44	31.48	31.64	28.28	25.96	26.15	28	29.55	30.62	30.86	31.41	33.19	31.17	32.25	29.48	28.46	25.06	25.71	28.78	29.98	31.88	31.13	33.38	32.41	31.67	32.38	31.28	28.04	27.34	27.2	26.72	28.63	33.06	33.26	33.93	33.65	33.33	31.18	30.93	28.79	26.27	26.43	28.13	30.44	33.44	33.19	33.2	35.44
137	34.07	32.27	31.59	31.83	28.49	26.25	26.39	28.19	29.7	30.2	30.78	31.3	33.07	30.99	32.36	29.68	28.68	25.34	25.97	28.97	30.12	31.47	31.05	33.27	32.29	31.5	32.49	31.46	28.24	27.61	27.45	26.89	28.77	32.63	33.16	33.81	33.53	33.16	31.31	31.12	28.99	26.53	26.67	28.3	30.57	32.99	33.1	33.08	35.29
138	33.91	32.35	31.31	31.45	28.26	26.19	26.41	28.1	29.59	30.08	30.55	31.01	32.9	31.07	32.08	29.31	28.45	25.26	26	28.9	30	31.36	30.82	32.99	32.14	31.59	32.21	31.08	28	27.52	27.47	26.81	28.66	32.51	32.91	33.52	33.38	33.25	31.04	30.74	28.74	26.44	26.7	28.21	30.44	32.84	32.85	32.79	35.09
139	33.71	31.85	30.67	30.77	28.32	26.58	26.98	28.96	30.4	31.21	30.82	31.24	32.71	30.57	31.43	28.63	28.52	25.64	26.58	29.76	30.8	32.49	31.1	33.21	31.95	31.09	31.57	30.38	28.06	27.91	28.03	27.66	29.46	33.62	33.17	33.73	33.19	32.75	30.41	30.05	28.79	26.82	27.28	29.06	31.23	33.94	33.11	33.01	34.88
140	33.64	31.83	30.78	30.89	28.5	26.85	27.29	29.38	30.51	31.06	30.86	31.05	32.64	30.55	31.53	28.76	28.68	25.9	26.88	30.16	30.9	32.33	31.15	33.03	31.89	31.07	31.67	30.49	28.24	28.18	28.31	28.07	29.57	33.46	33.19	33.53	33.13	32.72	30.52	30.18	28.96	27.07	27.58	29.47	31.33	33.77	33.14	32.82	34.8
141	34.18	32.4	31.34	31.26	28.85	27.3	27.67	29.91	30.92	31.41	31.22	31.41	33.19	31.12	32.09	29.13	29.02	26.35	27.26	30.67	31.31	32.66	31.52	33.39	32.45	31.63	32.23	30.84	28.6	28.65	28.66	28.59	29.98	33.79	33.54	33.87	33.69	33.28	31.09	30.55	29.31	27.52	27.96	29.99	31.73	34.08	33.49	33.18	35.33
142	34.31	32.65	31.37	31.28	28.76	27.17	27.52	29.74	30.76	31.15	31.08	31.27	33.32	31.38	32.11	29.15	28.92	26.21	27.1	30.48	31.14	32.39	31.39	33.26	32.59	31.88	32.25	30.84	28.51	28.51	28.48	28.42	29.82	33.52	33.37	33.72	33.83	33.53	31.12	30.57	29.21	27.37	27.8	29.82	31.56	33.8	33.34	33.04	35.46
143	34.53	32.8	31.49	31.52	28.9	27.26	27.56	29.8	30.91	31.12	31.14	31.46	33.54	31.53	32.22	29.39	29.04	26.3	27.14	30.53	31.3	32.35	31.45	33.44	32.82	32.02	32.37	31.06	28.65	28.62	28.49	28.47	29.97	33.47	33.41	33.88	34.06	33.66	31.24	30.8	29.33	27.46	27.84	29.88	31.71	33.74	33.38	33.22	35.66
144	34.82	33.33	32.1	32.09	29.26	27.62	27.99	30.35	31.4	31.65	31.73	32.14	33.84	32.08	32.82	29.97	29.4	26.65	27.56	31.06	31.78	32.87	32.05	34.12	33.13	32.56	32.97	31.62	29.01	28.98	28.9	29.01	30.46	33.99	33.98	34.54	34.37	34.19	31.85	31.38	29.69	27.81	28.26	30.42	32.19	34.24	33.97	33.89	35.95
145	32.08	30.28	29.15	29.14	26.73	24.1	24.36	26.47	28	28.45	28.59	29.09	31.01	29.07	29.97	26.91	26.79	23.36	23.8	27.18	28.56	29.6	28.82	31.02	30.18	29.47	30.04	28.81	26.55	25.7	25.4	25.24	27.16	30.92	31.09	31.68	31.41	31.12	28.71	28.45	27.35	24.64	24.57	26.67	29.09	31.52	31.03	30.91	33.52
146	32.68	30.87	29.75	29.83	27.22	24.54	24.81	26.94	28.53	29.05	29.11	29.69	31.62	29.65	30.57	27.61	27.29	23.79	24.26	27.65	29.08	30.21	29.34	31.62	30.8	30.07	30.64	29.5	27.03	26.12	25.84	25.7	27.69	31.52	31.59	32.28	32.03	31.71	29.33	29.14	27.83	25.06	25.02	27.12	29.6	32.1	31.53	31.51	34.11
147	32.47	30.82	29.62	29.72	26.99	24.33	24.51	26.68	28.33	29.06	28.96	29.71	31.41	29.59	30.43	27.51	27.07	23.56	23.97	27.4	28.86	30.24	29.19	31.64	30.6	30.02	30.51	29.39	26.79	25.88	25.54	25.43	27.48	31.53	31.43	32.29	31.83	31.67	29.21	29.03	27.58	24.82	24.73	26.86	29.37	32.08	31.37	31.52	33.87
148	33.29	31.53	30.31	30.49	27.54	24.76	24.99	27.12	28.87	29.96	29.63	30.57	32.24	30.29	31.12	28.29	27.64	23.97	24.47	27.85	29.39	31.15	29.87	32.51	31.43	30.73	31.2	30.16	27.34	26.29	26.03	25.88	28.01	32.42	32.09	33.14	32.66	32.38	29.92	29.81	28.12	25.22	25.22	27.3	29.89	32.95	32.03	32.38	34.66
149	33.49	31.58	30.51	30.64	27.55	24.9	25.05	27.17	28.91	30.07	29.79	30.68	32.44	30.33	31.31	28.45	27.66	24.1	24.54	27.91	29.42	31.28	30.03	32.62	31.64	30.79	31.4	30.3	27.34	26.41	26.09	25.92	28.04	32.53	32.24	33.25	32.86	32.44	30.13	29.95	28.11	25.33	25.28	27.34	29.91	33.04	32.18	32.49	34.83
150	34.01	32.17	31.09	31.22	28.1	25.48	25.67	27.77	29.49	30.8	30.42	31.24	32.98	30.91	31.89	29.04	28.23	24.66	25.17	28.51	29.98	32.02	30.66	33.18	32.17	31.38	31.99	30.88	27.89	26.97	26.71	26.5	28.62	33.25	32.86	33.79	33.4	33.03	30.73	30.53	28.66	25.88	25.91	27.92	30.47	33.74	32.79	33.03	35.33
151	33.91	32.04	30.89	31.11	28.02	25.58	25.82	27.74	29.49	30.7	30.32	31.14	32.88	30.77	31.69	28.94	28.15	24.74	25.35	28.49	29.96	31.93	30.57	33.09	32.08	31.25	31.79	30.77	27.79	27.05	26.88	26.47	28.6	33.15	32.75	33.69	33.31	32.9	30.54	30.42	28.55	25.96	26.08	27.89	30.44	33.62	32.69	32.93	35.21
152	34.15	32.37	31.25	31.27	28.25	26.1	26.47	28.25	29.72	30.86	30.78	31.44	33.13	31.09	32.05	29.1	28.4	25.24	26	29.01	30.18	32.11	31.03	33.39	32.33	31.58	32.15	30.92	28.02	27.54	27.52	26.97	28.83	33.31	33.2	33.98	33.56	33.24	30.92	30.58	28.77	26.45	26.73	28.38	30.65	33.75	33.14	33.23	35.42
153	34.62	32.89	31.9	31.93	28.75	26.77	27.19	28.73	30.14	31.1	31.41	31.82	33.6	31.6	32.69	29.78	28.91	25.9	26.74	29.5	30.59	32.36	31.66	33.77	32.82	32.1	32.8	31.58	28.51	28.2	28.25	27.45	29.24	33.55	33.82	34.35	34.04	33.77	31.58	31.25	29.26	27.1	27.46	28.86	31.05	33.97	33.75	33.6	35.87
154	34.43	32.69	31.51	31.59	28.49	26.52	26.82	28.37	29.89	30.78	31.12	31.56	33.41	31.4	32.3	29.44	28.67	25.63	26.39	29.15	30.32	32.06	31.37	33.52	32.63	31.91	32.41	31.23	28.24	27.91	27.89	27.09	28.98	33.23	33.52	34.08	33.86	33.57	31.21	30.9	28.99	26.81	27.1	28.49	30.77	33.63	33.45	33.34	35.65
155	33.97	32.44	31.55	31.61	28.44	26.4	26.61	28.05	29.49	29.94	30.58	31.11	32.96	31.14	32.33	29.46	28.62	25.5	26.18	28.83	29.92	31.23	30.83	33.07	32.19	31.67	32.45	31.25	28.18	27.78	27.67	26.75	28.58	32.38	32.96	33.63	33.41	33.33	31.26	30.92	28.92	26.67	26.89	28.16	30.36	32.76	32.89	32.88	35.17
156	33.89	32.42	31.14	30.97	28.22	26.37	26.63	28.1	29.52	29.81	30.42	30.87	32.89	31.11	31.91	28.84	28.42	25.45	26.23	28.89	29.93	31.11	30.68	32.83	32.11	31.65	32.04	30.61	27.96	27.72	27.7	26.8	28.59	32.25	32.8	33.38	33.34	33.32	30.86	30.28	28.69	26.61	26.93	28.2	30.36	32.6	32.73	32.64	35.06
157	33.55	31.8	30.45	30.43	28.02	26.34	26.72	28.77	30.1	30.81	30.68	31.11	32.55	30.49	31.22	28.31	28.21	25.41	26.32	29.56	30.5	32.11	30.95	33.07	31.79	31.02	31.35	30.06	27.75	27.69	27.77	27.46	29.17	33.24	33.05	33.6	33.02	32.69	30.19	29.75	28.47	26.57	27.02	28.87	30.93	33.58	32.98	32.86	34.71
158	33.24	31.54	30.43	30.42	28.07	26.35	26.72	28.98	30.21	30.82	30.44	30.68	32.24	30.24	31.19	28.29	28.25	25.41	26.31	29.75	30.61	32.12	30.72	32.64	31.49	30.77	31.32	30.03	27.8	27.7	27.74	27.66	29.28	33.24	32.79	33.15	32.72	32.43	30.16	29.73	28.51	26.57	27.01	29.07	31.03	33.56	32.73	32.43	34.39
159	33.46	31.87	30.78	30.68	28.28	26.57	26.93	29.24	30.39	30.71	30.56	30.73	32.47	30.57	31.53	28.56	28.45	25.63	26.52	30	30.78	31.99	30.84	32.7	31.72	31.09	31.67	30.27	28.01	27.93	27.92	27.92	29.46	33.11	32.89	33.19	32.95	32.74	30.52	29.99	28.71	26.78	27.22	29.33	31.2	33.41	32.84	32.48	34.6
160	33.76	32.1	30.96	30.84	28.38	26.74	27.04	29.3	30.34	30.6	30.61	30.87	32.78	30.81	31.69	28.72	28.54	25.79	26.62	30.05	30.74	31.86	30.9	32.84	32.05	31.32	31.84	30.41	28.11	28.09	28	27.97	29.42	32.98	32.91	33.31	33.28	32.97	30.69	30.15	28.81	26.94	27.32	29.38	31.14	33.28	32.87	32.62	34.9
161	34.32	32.51	31.34	31.31	28.79	27.17	27.44	29.78	30.8	30.95	31.07	31.24	33.34	31.22	32.06	29.2	28.94	26.22	27.02	30.5	31.19	32.2	31.37	33.21	32.62	31.72	32.21	30.87	28.53	28.54	28.37	28.44	29.88	33.32	33.36	33.67	33.85	33.36	31.08	30.63	29.21	27.36	27.72	29.85	31.6	33.59	33.32	32.99	35.45
162	34.5	32.72	31.61	31.6	28.99	27.34	27.61	30.04	31.15	31.34	31.4	31.55	33.52	31.44	32.33	29.48	29.13	26.38	27.18	30.75	31.54	32.57	31.7	33.53	32.81	31.93	32.48	31.13	28.73	28.71	28.51	28.69	30.22	33.69	33.66	33.96	34.04	33.57	31.35	30.91	29.4	27.52	27.88	30.11	31.93	33.95	33.64	33.3	35.62
163	31.72	29.97	28.72	28.58	26.56	24.2	24.61	26.71	28	28.26	28.47	28.74	30.64	28.72	29.54	26.36	26.61	23.47	24.04	27.41	28.57	29.42	28.69	30.66	29.82	29.13	29.59	28.26	26.38	25.82	25.64	25.48	27.18	30.74	30.96	31.33	31.04	30.79	28.27	27.92	27.17	24.72	24.82	26.9	29.09	31.36	30.92	30.55	33.15
164	31.54	29.78	28.59	28.54	26.44	24.06	24.52	26.54	27.9	28.13	28.33	28.68	30.47	28.53	29.41	26.33	26.5	23.31	23.96	27.25	28.46	29.31	28.56	30.61	29.66	28.95	29.46	28.21	26.24	25.66	25.54	25.31	27.07	30.6	30.82	31.27	30.88	30.61	28.16	27.87	27.03	24.56	24.73	26.73	28.96	31.21	30.77	30.49	32.95
165	31.83	30.12	28.9	28.96	26.78	24.49	24.86	26.85	28.24	28.47	28.59	29.07	30.77	28.86	29.72	26.76	26.85	23.73	24.32	27.57	28.79	29.66	28.81	31	29.96	29.3	29.77	28.63	26.58	26.07	25.89	25.61	27.4	30.94	31.06	31.65	31.18	30.96	28.48	28.3	27.36	24.97	25.08	27.02	29.29	31.52	31.01	30.87	33.21
166	31.97	30.23	29.01	29.23	26.85	24.57	24.93	26.89	28.3	28.62	28.72	29.2	30.91	28.96	29.81	27.04	26.94	23.79	24.4	27.62	28.83	29.83	28.95	31.12	30.1	29.41	29.88	28.91	26.64	26.13	25.97	25.65	27.45	31.1	31.19	31.77	31.32	31.07	28.6	28.57	27.42	25.02	25.16	27.06	29.32	31.65	31.13	30.99	33.32
167	33.09	31.32	30.03	30.39	27.84	25.64	26.04	27.92	29.34	29.86	29.84	30.55	32.04	30.04	30.83	28.21	27.94	24.84	25.53	28.66	29.85	31.08	30.07	32.48	31.23	30.5	30.91	30.07	27.62	27.17	27.08	26.67	28.48	32.33	32.3	33.11	32.45	32.17	29.64	29.73	28.39	26.06	26.28	28.09	30.34	32.86	32.24	32.34	34.42
168	33.19	31.41	30.12	30.53	27.82	25.67	26.01	27.92	29.41	30.18	29.97	30.8	32.14	30.12	30.93	28.36	27.93	24.86	25.51	28.66	29.9	31.42	30.2	32.73	31.34	30.6	31	30.2	27.59	27.18	27.06	26.66	28.54	32.65	32.41	33.35	32.56	32.26	29.75	29.87	28.36	26.07	26.26	28.07	30.38	33.16	32.35	32.58	34.49
169	33.5	31.49	30.17	30.5	27.87	25.8	26.24	28.04	29.5	30.49	30.02	31.14	32.46	30.2	30.96	28.33	27.99	24.97	25.75	28.79	29.98	31.75	30.25	33.07	31.66	30.68	31.05	30.17	27.63	27.28	27.29	26.78	28.62	32.96	32.46	33.69	32.88	32.35	29.8	29.84	28.39	26.17	26.49	28.18	30.45	33.45	32.4	32.92	34.77
170	34.29	32.31	30.91	30.92	28.23	26.35	26.86	28.65	30.01	31.11	30.62	31.56	33.26	31.01	31.71	28.76	28.37	25.5	26.39	29.41	30.48	32.38	30.86	33.5	32.47	31.51	31.8	30.59	27.98	27.81	27.91	27.38	29.13	33.58	33.05	34.1	33.69	33.18	30.57	30.26	28.73	26.69	27.12	28.79	30.94	34.04	32.98	33.34	35.54
171	34.42	32.72	31.35	31.18	28.33	26.55	26.97	28.71	30.06	31.2	31.11	31.64	33.4	31.41	32.14	29.03	28.48	25.69	26.52	29.48	30.51	32.48	31.34	33.58	32.61	31.93	32.24	30.84	28.08	27.99	28.03	27.43	29.17	33.66	33.52	34.17	33.83	33.6	31.02	30.52	28.82	26.86	27.24	28.84	30.96	34.1	33.45	33.41	35.65
172	34.44	32.63	31.29	31.09	28.38	26.53	26.98	28.65	29.96	30.9	31.08	31.52	33.43	31.31	32.07	28.95	28.55	25.65	26.54	29.43	30.4	32.21	31.32	33.46	32.64	31.84	32.18	30.75	28.13	27.95	28.05	27.37	29.06	33.37	33.49	34.04	33.86	33.51	30.97	30.43	28.86	26.82	27.26	28.77	30.84	33.78	33.42	33.28	35.65
173	34.14	32.62	31.3	30.93	28.26	26.4	26.87	28.33	29.56	29.98	30.87	31.12	33.13	31.29	32.08	28.8	28.44	25.51	26.44	29.11	29.98	31.29	31.11	33.05	32.34	31.83	32.19	30.59	27.99	27.8	27.94	27.04	28.65	32.44	33.26	33.63	33.56	33.51	31	30.27	28.72	26.66	27.15	28.44	30.42	32.83	33.19	32.87	35.32
174	34.1	32.63	31.12	30.79	28.21	26.31	26.78	28.45	29.73	29.96	30.83	31.02	33.09	31.29	31.9	28.67	28.4	25.4	26.37	29.25	30.14	31.29	31.07	32.96	32.31	31.84	32.02	30.45	27.94	27.68	27.86	27.15	28.81	32.42	33.21	33.53	33.53	33.52	30.83	30.13	28.66	26.54	27.08	28.56	30.56	32.79	33.13	32.77	35.25
175	33.87	32.23	30.75	30.65	28.15	26.31	26.72	28.82	30.21	30.61	30.91	31.3	32.87	30.89	31.52	28.53	28.34	25.39	26.32	29.61	30.61	31.94	31.16	33.25	32.1	31.45	31.64	30.3	27.87	27.67	27.78	27.51	29.29	33.06	33.28	33.8	33.32	33.12	30.47	29.99	28.58	26.53	27.02	28.92	31.03	33.41	33.21	33.04	35.01
176	33.07	31.47	30.23	30.27	27.85	26.06	26.46	28.73	30.06	30.72	30.21	30.65	32.07	30.14	30.99	28.16	28.03	25.13	26.05	29.5	30.46	32.03	30.47	32.6	31.31	30.69	31.12	29.9	27.57	27.42	27.48	27.41	29.14	33.15	32.56	33.12	32.53	32.36	29.95	29.61	28.27	26.27	26.75	28.82	30.87	33.49	32.5	32.39	34.2
177	32.72	31.21	30.13	30.14	27.78	25.93	26.37	28.76	29.95	30.17	30.06	30.14	31.74	29.89	30.88	28.02	27.95	24.99	25.95	29.52	30.35	31.47	30.33	32.1	30.99	30.42	31.01	29.74	27.5	27.3	27.36	27.43	29.03	32.58	32.4	32.6	32.21	32.09	29.85	29.47	28.2	26.13	26.65	28.84	30.75	32.9	32.34	31.88	33.85
178	32.61	31.08	30.05	30.04	27.68	25.85	26.27	28.61	29.71	29.77	29.9	29.93	31.63	29.77	30.79	27.92	27.84	24.9	25.85	29.35	30.11	31.05	30.17	31.89	30.89	30.28	30.93	29.62	27.4	27.22	27.23	27.27	28.79	32.17	32.22	32.37	32.12	31.94	29.78	29.38	28.09	26.04	26.55	28.68	30.5	32.47	32.17	31.66	33.73
179	32.92	31.33	30.34	30.32	27.98	26.26	26.58	28.88	29.94	29.92	30.17	30.13	31.94	30.03	31.07	28.2	28.14	25.31	26.15	29.61	30.33	31.19	30.44	32.09	31.22	30.53	31.21	29.88	27.71	27.64	27.5	27.53	29.02	32.3	32.46	32.55	32.44	32.18	30.07	29.65	28.39	26.45	26.85	28.95	30.72	32.59	32.42	31.86	34.04
180	33.14	31.63	30.59	30.65	28.26	26.59	26.86	29.27	30.33	30.23	30.46	30.43	32.17	30.32	31.3	28.54	28.41	25.64	26.42	29.97	30.72	31.49	30.74	32.4	31.46	30.82	31.45	30.19	27.99	27.97	27.74	27.9	29.41	32.6	32.73	32.84	32.68	32.46	30.32	29.99	28.66	26.77	27.12	29.33	31.1	32.88	32.7	32.17	34.26
181	30.59	29.02	27.9	27.61	25.55	22.97	23.39	25.66	27.17	27.29	27.45	27.66	29.51	27.76	28.72	25.41	25.58	22.25	22.81	26.36	27.75	28.48	27.66	29.58	28.69	28.16	28.74	27.3	25.36	24.62	24.4	24.44	26.35	29.78	29.94	30.26	29.91	29.84	27.44	26.98	26.16	23.48	23.59	25.85	28.26	30.43	29.92	29.47	32
182	30.86	29.32	28.13	27.91	25.82	23.37	23.84	26.02	27.44	27.58	27.78	28.02	29.78	28.04	28.94	25.71	25.86	22.63	23.28	26.73	28	28.77	27.99	29.93	28.97	28.47	28.97	27.6	25.62	25	24.87	24.79	26.61	30.06	30.26	30.61	30.19	30.14	27.68	27.27	26.41	23.86	24.06	26.2	28.5	30.69	30.23	29.82	32.25
183	30.78	29.3	28.1	27.92	25.85	23.55	24.01	26.06	27.47	27.57	27.7	27.95	29.71	28.02	28.9	25.73	25.91	22.79	23.46	26.78	28.02	28.78	27.91	29.86	28.91	28.45	28.95	27.6	25.64	25.15	25.04	24.83	26.64	30.05	30.18	30.53	30.12	30.13	27.66	27.28	26.42	24.01	24.23	26.24	28.52	30.65	30.14	29.74	32.15
184	31.89	30.25	29.02	28.91	26.84	24.64	25.13	27.12	28.41	28.62	28.72	29.02	30.83	28.96	29.82	26.73	26.92	23.87	24.6	27.85	28.94	29.85	28.94	30.94	30.02	29.41	29.87	28.59	26.63	26.22	26.17	25.88	27.57	31.11	31.19	31.6	31.23	31.09	28.59	28.27	27.4	25.07	25.36	27.29	29.43	31.68	31.14	30.81	33.23
185	32.27	30.51	29.22	29.39	27.09	24.97	25.5	27.52	28.8	29.05	29.16	29.6	31.22	29.21	30.03	27.21	27.18	24.18	24.99	28.26	29.32	30.29	29.37	31.52	30.42	29.67	30.09	29.07	26.86	26.52	26.54	26.28	27.95	31.53	31.61	32.17	31.63	31.35	28.82	28.75	27.63	25.37	25.74	27.69	29.79	32.09	31.57	31.38	33.59
186	32.28	30.52	29.23	29.51	27.19	25.16	25.69	27.58	28.83	29.17	29.22	29.68	31.24	29.21	30.03	27.34	27.3	24.36	25.18	28.32	29.33	30.43	29.44	31.6	30.44	29.69	30.1	29.19	26.96	26.7	26.73	26.32	27.97	31.65	31.67	32.23	31.65	31.37	28.84	28.87	27.72	25.55	25.93	27.73	29.8	32.18	31.62	31.45	33.57
187	32.68	30.91	29.59	29.94	27.57	25.63	26.12	27.99	29.26	29.75	29.71	30.39	31.64	29.59	30.39	27.78	27.69	24.81	25.63	28.74	29.74	31.03	29.93	32.31	30.84	30.09	30.46	29.62	27.33	27.14	27.17	26.73	28.39	32.23	32.15	32.94	32.05	31.77	29.22	29.3	28.08	25.99	26.37	28.13	30.2	32.74	32.09	32.16	33.94
188	33.15	31.29	30	30.23	27.74	25.89	26.28	28.22	29.55	30.13	30.05	30.83	32.12	29.96	30.79	28.08	27.87	25.05	25.81	28.98	30.02	31.42	30.27	32.75	31.32	30.47	30.87	29.91	27.49	27.37	27.34	26.95	28.67	32.61	32.48	33.37	32.53	32.16	29.64	29.59	28.23	26.22	26.54	28.35	30.47	33.09	32.42	32.59	34.39
189	33.78	31.88	30.49	30.53	27.99	25.94	26.42	28.71	29.97	30.7	30.52	31.37	32.76	30.55	31.29	28.39	28.14	25.08	25.97	29.48	30.43	32	30.74	33.29	31.96	31.07	31.37	30.21	27.73	27.4	27.49	27.44	29.09	33.17	32.94	33.9	33.17	32.76	30.15	29.9	28.47	26.24	26.69	28.84	30.87	33.63	32.87	33.12	34.99
190	34.16	32.22	30.68	30.61	28.02	25.84	26.46	28.87	30.13	31.1	30.72	31.59	33.14	30.88	31.48	28.48	28.19	24.97	26.02	29.64	30.57	32.43	30.95	33.51	32.35	31.42	31.57	30.29	27.76	27.28	27.53	27.58	29.24	33.58	33.13	34.11	33.56	33.11	30.36	29.97	28.49	26.12	26.74	28.99	31	34.02	33.06	33.33	35.35
191	34.34	32.2	30.71	30.48	27.96	25.72	26.49	28.88	29.93	30.5	30.92	31.4	33.33	30.85	31.5	28.35	28.14	24.83	26.06	29.66	30.36	31.84	31.15	33.32	32.54	31.4	31.6	30.15	27.69	27.13	27.56	27.59	29.03	32.98	33.33	33.91	33.75	33.09	30.4	29.84	28.41	25.97	26.77	28.99	30.78	33.39	33.25	33.13	35.5
192	34.3	32.25	30.76	30.53	28.01	25.78	26.58	28.93	30.02	30.37	31.09	31.35	33.29	30.89	31.55	28.42	28.2	24.87	26.17	29.73	30.43	31.72	31.31	33.27	32.51	31.46	31.66	30.21	27.73	27.16	27.66	27.64	29.11	32.85	33.48	33.85	33.72	33.15	30.46	29.9	28.44	26	26.87	29.04	30.85	33.23	33.4	33.07	35.43
193	34.07	32.32	30.76	30.67	28.1	26.08	26.67	28.87	30.28	30.72	30.97	31.46	33.08	30.96	31.55	28.56	28.3	25.17	26.27	29.66	30.68	32.08	31.2	33.39	32.3	31.53	31.66	30.33	27.82	27.46	27.74	27.56	29.37	33.19	33.35	33.95	33.51	33.21	30.48	30.03	28.52	26.29	26.97	28.96	31.09	33.56	33.27	33.18	35.2
194	33.13	31.55	30.34	30.34	27.92	25.98	26.46	28.84	30.19	30.85	30.35	30.78	32.14	30.2	31.1	28.23	28.1	25.06	26.05	29.62	30.59	32.19	30.59	32.71	31.37	30.76	31.22	29.98	27.63	27.36	27.5	27.52	29.28	33.3	32.71	33.25	32.59	32.43	30.05	29.7	28.33	26.18	26.75	28.93	30.99	33.65	32.64	32.5	34.25
195	32.44	31	29.9	29.89	27.58	25.66	26.18	28.55	29.75	29.89	29.84	29.92	31.45	29.66	30.65	27.78	27.76	24.73	25.76	29.31	30.14	31.22	30.09	31.86	30.7	30.2	30.78	29.51	27.3	27.04	27.17	27.21	28.83	32.33	32.19	32.38	31.91	31.87	29.61	29.25	27.98	25.86	26.46	28.63	30.54	32.66	32.12	31.64	33.55
196	31.95	30.53	29.55	29.46	27.18	25.09	25.73	27.88	29.19	29.21	29.27	29.24	30.97	29.19	30.29	27.35	27.35	24.15	25.3	28.62	29.59	30.52	29.52	31.18	30.24	29.72	30.42	29.05	26.9	26.47	26.68	26.53	28.28	31.63	31.59	31.68	31.45	31.38	29.27	28.82	27.58	25.27	26	27.95	29.97	31.95	31.53	30.96	33.07
197	31.89	30.45	29.56	29.41	27.2	25.08	25.64	27.65	29.08	29.07	29.18	29.16	30.91	29.12	30.29	27.31	27.36	24.13	25.21	28.38	29.48	30.36	29.44	31.12	30.19	29.64	30.43	28.99	26.92	26.46	26.56	26.29	28.17	31.47	31.48	31.59	31.4	31.29	29.28	28.78	27.59	25.25	25.91	27.72	29.86	31.77	31.43	30.88	33
198	32	30.65	29.74	29.6	27.42	25.3	25.91	27.94	29.3	29.33	29.4	29.31	31.04	29.33	30.46	27.49	27.57	24.35	25.47	28.65	29.7	30.61	29.67	31.27	30.33	29.83	30.6	29.15	27.14	26.69	26.79	26.56	28.39	31.71	31.69	31.72	31.54	31.48	29.46	28.96	27.8	25.47	26.17	28	30.07	32	31.65	31.03	33.11
199	29.76	28.3	27.33	27.03	24.98	22.3	22.75	24.9	26.61	26.57	26.81	26.82	28.67	27	28.14	24.83	25	21.59	22.16	25.61	27.2	27.77	27.02	28.72	27.86	27.41	28.15	26.72	24.78	23.98	23.76	23.7	25.8	29.07	29.31	29.41	29.07	29.1	26.85	26.41	25.58	22.8	22.95	25.1	27.7	29.74	29.3	28.62	31.16
200	30.42	28.87	27.87	27.69	25.58	23.04	23.58	25.65	27.16	27.21	27.38	27.49	29.34	27.57	28.68	25.5	25.61	22.31	23.01	26.36	27.73	28.42	27.58	29.39	28.53	27.99	28.7	27.38	25.37	24.69	24.6	24.43	26.34	29.7	29.87	30.07	29.74	29.69	27.41	27.07	26.16	23.51	23.8	25.84	28.22	30.35	29.85	29.28	31.79
201	31.53	30.01	28.88	28.7	26.59	24.28	24.89	26.83	28.22	28.34	28.42	28.66	30.46	28.7	29.68	26.52	26.64	23.53	24.33	27.55	28.77	29.57	28.63	30.57	29.66	29.14	29.71	28.4	26.37	25.9	25.91	25.61	27.39	30.84	30.9	31.24	30.86	30.83	28.43	28.09	27.15	24.72	25.11	27.01	29.26	31.46	30.87	30.45	32.88
202	32.25	30.64	29.41	29.2	27.11	24.83	25.5	27.56	28.81	29.03	29.11	29.47	31.19	29.32	30.21	27.02	27.17	24.07	24.97	28.29	29.35	30.28	29.32	31.37	30.39	29.78	30.25	28.89	26.88	26.43	26.54	26.33	27.97	31.52	31.58	32.04	31.59	31.47	28.98	28.59	27.65	25.25	25.73	27.73	29.82	32.12	31.55	31.24	33.58
203	32.23	30.55	29.26	29.18	27.02	24.9	25.48	27.54	28.79	29.02	29.18	29.54	31.17	29.23	30.06	27.02	27.1	24.12	24.96	28.27	29.31	30.28	29.38	31.44	30.37	29.7	30.11	28.88	26.78	26.48	26.52	26.3	27.95	31.51	31.64	32.1	31.57	31.39	28.84	28.57	27.55	25.29	25.72	27.7	29.78	32.09	31.6	31.31	33.53
204	32.23	30.53	29.22	29.25	27.13	25.14	25.62	27.42	28.81	29.16	29.15	29.63	31.17	29.19	30.02	27.09	27.22	24.35	25.11	28.16	29.32	30.44	29.35	31.53	30.37	29.68	30.07	28.94	26.89	26.7	26.66	26.17	27.96	31.65	31.6	32.18	31.58	31.37	28.82	28.63	27.64	25.51	25.86	27.57	29.78	32.2	31.55	31.39	33.5
205	32.54	30.88	29.55	29.61	27.43	25.51	26.01	27.94	29.2	29.53	29.67	30.14	31.5	29.54	30.35	27.46	27.55	24.7	25.52	28.69	29.69	30.83	29.88	32.05	30.7	30.05	30.41	29.3	27.18	27.04	27.06	26.68	28.34	32.02	32.12	32.69	31.9	31.74	29.17	28.99	27.93	25.86	26.26	28.08	30.14	32.55	32.06	31.89	33.79
206	33.09	31.31	30.06	29.96	27.7	25.59	26.17	28.43	29.68	29.99	30.19	30.7	32.06	29.96	30.86	27.82	27.82	24.76	25.69	29.19	30.15	31.3	30.4	32.6	31.26	30.48	30.93	29.65	27.44	27.09	27.23	27.17	28.81	32.48	32.63	33.23	32.46	32.18	29.7	29.35	28.18	25.91	26.43	28.57	30.6	32.99	32.57	32.44	34.31
207	33.36	31.5	30.23	30.13	27.76	25.49	26.12	28.4	29.77	30.16	30.48	30.94	32.33	30.14	31.03	27.99	27.9	24.64	25.66	29.17	30.23	31.49	30.69	32.85	31.53	30.68	31.11	29.82	27.49	26.97	27.19	27.12	28.9	32.66	32.91	33.47	32.74	32.37	29.88	29.51	28.22	25.78	26.39	28.53	30.66	33.14	32.84	32.68	34.55
208	33.98	32	30.51	30.33	27.91	25.57	26.27	28.62	30.11	30.86	30.62	31.48	32.96	30.64	31.3	28.21	28.07	24.71	25.83	29.4	30.55	32.21	30.83	33.39	32.16	31.19	31.39	30.03	27.64	27.02	27.34	27.34	29.23	33.35	33.04	34	33.37	32.88	30.17	29.72	28.36	25.84	26.55	28.74	30.98	33.81	32.96	33.21	35.15
209	34.34	32.19	30.53	30.32	27.91	25.61	26.39	28.93	30.2	31.09	30.88	31.64	33.33	30.82	31.33	28.21	28.09	24.73	25.96	29.72	30.63	32.45	31.08	33.55	32.53	31.38	31.42	30.02	27.63	27.04	27.47	27.64	29.31	33.58	33.29	34.15	33.74	33.08	30.21	29.71	28.35	25.85	26.68	29.04	31.05	34.01	33.2	33.36	35.49
210	34.17	32.08	30.46	30.28	27.91	25.63	26.49	29.03	30.22	30.87	30.93	31.63	33.17	30.7	31.26	28.17	28.1	24.74	26.08	29.83	30.63	32.25	31.14	33.53	32.37	31.28	31.36	29.97	27.62	27.04	27.58	27.74	29.32	33.36	33.33	34.13	33.58	32.98	30.16	29.67	28.33	25.85	26.78	29.14	31.03	33.76	33.24	33.34	35.29
211	34	32.23	30.62	30.54	28	25.86	26.6	28.99	30.36	31.02	30.79	31.46	33.01	30.85	31.41	28.43	28.2	24.95	26.2	29.78	30.76	32.4	31	33.37	32.22	31.43	31.52	30.22	27.71	27.25	27.67	27.68	29.46	33.5	33.18	33.95	33.42	33.12	30.33	29.93	28.41	26.06	26.9	29.09	31.16	33.89	33.09	33.17	35.11
212	33.32	31.83	30.43	30.37	27.92	25.94	26.51	28.91	30.34	31.02	30.48	30.95	32.33	30.45	31.2	28.27	28.11	25.03	26.09	29.69	30.74	32.38	30.71	32.87	31.56	31.02	31.31	30.03	27.63	27.34	27.54	27.59	29.44	33.49	32.86	33.43	32.76	32.7	30.13	29.76	28.32	26.14	26.79	29	31.13	33.85	32.77	32.66	34.43
213	32.67	31.23	30.03	30.02	27.7	25.68	26.3	28.76	30.04	30.13	30.07	30.17	31.69	29.86	30.79	27.92	27.88	24.75	25.88	29.52	30.44	31.48	30.3	32.09	30.93	30.42	30.91	29.65	27.4	27.07	27.29	27.42	29.13	32.58	32.42	32.62	32.13	32.09	29.74	29.41	28.09	25.86	26.58	28.84	30.82	32.93	32.35	31.87	33.77
214	32.12	30.77	29.76	29.63	27.4	25.33	25.95	28.1	29.46	29.45	29.51	29.46	31.14	29.41	30.5	27.53	27.57	24.4	25.52	28.84	29.86	30.78	29.74	31.4	30.4	29.95	30.63	29.24	27.11	26.72	26.9	26.74	28.55	31.88	31.84	31.9	31.61	31.61	29.47	29.02	27.78	25.5	26.22	28.17	30.23	32.22	31.78	31.17	33.22
215	31.79	30.48	29.56	29.45	27.27	25.1	25.64	27.69	29.11	29.13	29.18	29.13	30.83	29.12	30.28	27.35	27.43	24.16	25.21	28.42	29.5	30.45	29.43	31.07	30.1	29.65	30.42	29.03	26.98	26.5	26.56	26.32	28.2	31.55	31.5	31.55	31.31	31.31	29.26	28.84	27.64	25.27	25.91	27.76	29.87	31.87	31.44	30.83	32.9
216	31.9	30.68	29.74	29.59	27.39	25.21	25.81	27.81	29.29	29.3	29.37	29.24	30.94	29.33	30.45	27.49	27.54	24.26	25.36	28.52	29.69	30.59	29.63	31.19	30.23	29.84	30.59	29.15	27.1	26.6	26.68	26.42	28.39	31.7	31.67	31.65	31.43	31.49	29.44	28.98	27.75	25.37	26.06	27.86	30.05	32	31.62	30.95	33
217	30.29	28.79	27.71	27.4	25.33	22.6	23.17	25.36	27	27.02	27.3	27.35	29.19	27.48	28.5	25.22	25.34	21.9	22.59	26.08	27.59	28.25	27.5	29.25	28.4	27.89	28.49	27.1	25.12	24.29	24.17	24.15	26.2	29.53	29.79	29.94	29.59	29.58	27.21	26.82	25.92	23.08	23.37	25.56	28.08	30.22	29.79	29.14	31.67
218	31.45	29.79	28.62	28.34	26.28	23.75	24.38	26.57	27.97	28.07	28.36	28.56	30.35	28.47	29.42	26.16	26.3	23.03	23.81	27.29	28.54	29.32	28.57	30.46	29.57	28.9	29.41	28.04	26.06	25.41	25.39	25.35	27.16	30.58	30.85	31.14	30.75	30.59	28.14	27.76	26.84	24.21	24.59	26.76	29.03	31.25	30.84	30.34	32.8
219	32.52	30.76	29.5	29.24	27.15	24.87	25.5	27.53	28.81	29.05	29.34	29.71	31.43	29.43	30.3	27.07	27.19	24.13	24.95	28.26	29.37	30.31	29.54	31.61	30.65	29.88	30.3	28.94	26.92	26.51	26.52	26.3	28	31.55	31.82	32.28	31.83	31.57	29.04	28.66	27.7	25.3	25.72	27.71	29.84	32.2	31.8	31.48	33.85
220	32.88	31.09	29.75	29.57	27.37	25.1	25.8	27.82	29.1	29.56	29.79	30.3	31.8	29.75	30.54	27.4	27.42	24.35	25.26	28.55	29.64	30.84	29.99	32.21	31.02	30.21	30.56	29.27	27.13	26.72	26.82	26.58	28.27	32.06	32.26	32.87	32.21	31.91	29.3	28.99	27.9	25.51	26.02	27.99	30.1	32.68	32.24	32.07	34.19
221	32.78	30.97	29.6	29.53	27.31	25.07	25.73	27.76	29.03	29.65	29.77	30.31	31.71	29.62	30.39	27.37	27.39	24.3	25.21	28.51	29.56	30.94	29.97	32.21	30.93	30.1	30.41	29.22	27.07	26.66	26.76	26.52	28.2	32.16	32.23	32.87	32.11	31.79	29.16	28.95	27.83	25.45	25.96	27.93	30.01	32.75	32.2	32.07	34.06
222	32.82	31.06	29.65	29.64	27.4	25.32	25.94	27.76	29.18	29.86	29.86	30.48	31.76	29.7	30.45	27.49	27.49	24.53	25.44	28.51	29.69	31.17	30.06	32.38	30.98	30.2	30.48	29.33	27.15	26.89	26.98	26.51	28.34	32.37	32.32	33.03	32.17	31.89	29.24	29.06	27.91	25.68	26.18	27.91	30.13	32.94	32.28	32.23	34.08
223	32.95	31.2	29.85	29.71	27.51	25.32	25.94	28.22	29.51	29.96	30.1	30.58	31.9	29.84	30.65	27.57	27.61	24.52	25.45	28.97	30	31.28	30.3	32.48	31.12	30.35	30.69	29.41	27.25	26.87	26.98	26.95	28.66	32.46	32.54	33.12	32.3	32.04	29.45	29.14	27.99	25.66	26.19	28.36	30.43	33.01	32.49	32.32	34.19
224	33.16	31.39	30.03	29.79	27.57	25.16	25.87	28.28	29.67	30.02	30.27	30.7	32.12	30.02	30.83	27.65	27.69	24.33	25.4	29.05	30.14	31.36	30.46	32.6	31.34	30.54	30.88	29.48	27.3	26.67	26.92	27.01	28.81	32.52	32.7	33.23	32.52	32.24	29.65	29.21	28.03	25.46	26.13	28.42	30.57	33.04	32.64	32.43	34.37
225	33.33	31.56	30.18	29.93	27.6	25.27	25.96	28.33	29.78	30.12	30.31	30.83	32.3	30.18	30.98	27.81	27.74	24.43	25.5	29.1	30.24	31.48	30.51	32.73	31.52	30.72	31.04	29.63	27.32	26.77	27.02	27.05	28.91	32.63	32.74	33.36	32.7	32.41	29.82	29.36	28.05	25.56	26.23	28.46	30.65	33.12	32.67	32.55	34.52
226	33.58	31.81	30.29	30.1	27.67	25.37	26.09	28.43	29.86	30.3	30.36	31.04	32.55	30.42	31.09	27.98	27.83	24.52	25.65	29.21	30.31	31.67	30.55	32.94	31.77	30.97	31.15	29.8	27.39	26.84	27.15	27.14	28.99	32.8	32.78	33.56	32.96	32.67	29.94	29.52	28.11	25.63	26.36	28.55	30.71	33.27	32.7	32.75	34.74
227	34.09	32.27	30.55	30.39	27.92	25.63	26.39	28.83	30.25	30.97	30.76	31.48	33.07	30.87	31.35	28.28	28.09	24.75	25.96	29.62	30.68	32.36	30.96	33.38	32.29	31.45	31.43	30.09	27.63	27.07	27.46	27.54	29.37	33.48	33.17	33.99	33.48	33.15	30.22	29.82	28.34	25.86	26.67	28.94	31.08	33.92	33.09	33.19	35.23
228	34.18	32.34	30.58	30.32	27.96	25.68	26.51	28.97	30.27	30.86	31.06	31.61	33.17	30.93	31.38	28.22	28.15	24.79	26.1	29.77	30.69	32.26	31.26	33.51	32.39	31.53	31.47	30.02	27.66	27.1	27.58	27.67	29.39	33.37	33.47	34.11	33.58	33.22	30.27	29.75	28.37	25.89	26.8	29.07	31.07	33.79	33.38	33.31	35.3
229	34.18	32.61	30.76	30.43	28.01	25.75	26.58	29.08	30.13	30.55	31.09	31.48	33.18	31.2	31.55	28.33	28.2	24.84	26.17	29.87	30.53	31.95	31.29	33.39	32.41	31.8	31.64	30.12	27.7	27.15	27.64	27.76	29.24	33.05	33.48	33.97	33.59	33.49	30.45	29.86	28.4	25.94	26.86	29.17	30.91	33.44	33.39	33.18	35.28
230	33.77	32.46	30.65	30.36	27.93	25.78	26.55	29.05	30.18	30.75	30.8	31.22	32.78	31.06	31.43	28.26	28.12	24.87	26.13	29.82	30.58	32.14	31.01	33.14	32.03	31.64	31.53	30.02	27.63	27.19	27.57	27.71	29.29	33.23	33.18	33.7	33.21	33.32	30.35	29.79	28.32	25.97	26.83	29.13	30.95	33.61	33.09	32.92	34.88
231	33.19	31.93	30.37	30.16	27.87	25.67	26.48	28.98	30.32	30.76	30.48	30.64	32.2	30.54	31.12	28.06	28.05	24.75	26.05	29.74	30.72	32.13	30.69	32.57	31.46	31.1	31.23	29.8	27.57	27.08	27.45	27.64	29.42	33.23	32.84	33.1	32.65	32.78	30.06	29.59	28.25	25.84	26.75	29.06	31.08	33.59	32.76	32.34	34.29
232	32.75	31.41	30.17	29.99	27.75	25.59	26.39	28.79	30.07	30.1	30.19	30.08	31.78	30.02	30.91	27.89	27.92	24.66	25.96	29.54	30.47	31.46	30.42	32.01	31.05	30.56	31.02	29.6	27.44	27	27.33	27.43	29.17	32.55	32.53	32.52	32.24	32.23	29.86	29.41	28.12	25.76	26.65	28.87	30.82	32.9	32.47	31.77	33.86
233	32.29	30.99	29.96	29.77	27.61	25.43	26.18	28.35	29.6	29.59	29.73	29.55	31.32	29.61	30.68	27.67	27.77	24.49	25.74	29.08	30	30.93	29.97	31.49	30.62	30.14	30.81	29.36	27.31	26.84	27.07	26.97	28.71	32.02	32.06	31.98	31.81	31.8	29.66	29.2	27.97	25.59	26.43	28.41	30.35	32.35	32	31.25	33.39
234	32.15	30.96	29.96	29.82	27.62	25.42	26.15	28.19	29.57	29.57	29.66	29.47	31.19	29.6	30.66	27.72	27.77	24.48	25.7	28.9	29.97	30.89	29.9	31.41	30.5	30.1	30.8	29.38	27.31	26.83	27	26.79	28.67	31.98	31.96	31.87	31.69	31.76	29.65	29.25	27.97	25.57	26.39	28.24	30.31	32.3	31.91	31.16	33.25
235	32.24	30.53	29.29	28.88	26.73	24.13	24.78	27.07	28.58	28.62	29.16	29.32	31.12	29.2	30.08	26.71	26.74	23.43	24.21	27.81	29.16	29.89	29.37	31.22	30.37	29.62	30.02	28.58	26.5	25.82	25.78	25.86	27.78	31.13	31.66	31.9	31.52	31.3	28.78	28.34	27.3	24.6	24.98	27.27	29.64	31.85	31.67	31.1	33.6
236	32.55	30.64	29.37	29	26.91	24.35	25.05	27.35	28.65	28.91	29.32	29.84	31.44	29.3	30.15	26.84	26.93	23.63	24.49	28.09	29.22	30.2	29.53	31.74	30.69	29.74	30.11	28.7	26.67	26.01	26.05	26.12	27.85	31.43	31.81	32.42	31.85	31.42	28.87	28.47	27.46	24.8	25.25	27.53	29.69	32.11	31.81	31.62	33.9
237	33.18	31.28	29.87	29.44	27.25	24.87	25.53	27.56	28.74	29.48	29.71	30.59	32.08	29.93	30.66	27.28	27.29	24.14	24.99	28.31	29.29	30.78	29.91	32.49	31.33	30.39	30.63	29.14	27	26.51	26.54	26.32	27.93	32	32.19	33.16	32.48	32.06	29.39	28.9	27.78	25.29	25.74	27.74	29.75	32.66	32.18	32.36	34.5
238	33.49	31.6	30.17	29.68	27.41	25.12	25.81	27.52	28.83	29.69	30.14	30.72	32.4	30.25	30.95	27.53	27.47	24.37	25.28	28.28	29.37	31	30.35	32.62	31.66	30.71	30.93	29.38	27.16	26.74	26.82	26.28	28.02	32.2	32.61	33.28	32.81	32.39	29.7	29.15	27.93	25.52	26.03	27.69	29.82	32.84	32.6	32.47	34.79
239	33.39	31.54	29.97	29.59	27.31	24.95	25.63	27.68	28.88	29.8	30.18	30.83	32.3	30.17	30.76	27.44	27.38	24.18	25.12	28.44	29.41	31.13	30.38	32.73	31.56	30.66	30.75	29.28	27.05	26.55	26.64	26.42	28.06	32.32	32.64	33.38	32.71	32.34	29.52	29.05	27.82	25.33	25.86	27.84	29.84	32.93	32.62	32.58	34.66
240	33.05	31.35	29.8	29.52	27.29	24.88	25.58	27.95	29.19	29.97	30.07	30.74	31.97	29.97	30.58	27.37	27.38	24.1	25.07	28.72	29.7	31.31	30.27	32.64	31.23	30.47	30.59	29.21	27.03	26.46	26.59	26.69	28.37	32.48	32.53	33.29	32.38	32.15	29.37	28.98	27.78	25.23	25.81	28.11	30.12	33.07	32.49	32.48	34.3
241	33	31.36	29.9	29.58	27.31	24.97	25.62	28.12	29.43	29.97	30.01	30.66	31.93	29.98	30.68	27.45	27.41	24.16	25.13	28.89	29.92	31.32	30.21	32.57	31.19	30.49	30.7	29.27	27.04	26.52	26.64	26.85	28.6	32.49	32.46	33.2	32.35	32.17	29.49	29.05	27.78	25.29	25.86	28.27	30.34	33.04	32.42	32.39	34.23
242	33.3	31.7	30.19	29.79	27.58	25.2	25.94	28.42	29.8	30.18	30.34	30.95	32.25	30.31	30.97	27.66	27.69	24.38	25.46	29.19	30.28	31.55	30.53	32.85	31.51	30.84	31	29.48	27.3	26.73	26.96	27.14	28.96	32.7	32.78	33.48	32.67	32.52	29.8	29.26	28.04	25.5	26.18	28.56	30.68	33.23	32.73	32.67	34.52
243	33.42	31.95	30.37	30	27.69	25.32	26.09	28.53	29.93	30.26	30.37	30.99	32.37	30.55	31.16	27.88	27.83	24.49	25.63	29.31	30.39	31.65	30.57	32.9	31.63	31.09	31.19	29.69	27.41	26.83	27.11	27.24	29.08	32.78	32.8	33.52	32.79	32.77	29.99	29.47	28.14	25.6	26.34	28.66	30.78	33.29	32.75	32.71	34.61
244	33.33	31.92	30.43	30.15	27.72	25.46	26.23	28.64	29.95	30.23	30.38	30.95	32.3	30.5	31.21	28.03	27.87	24.6	25.77	29.42	30.4	31.63	30.57	32.86	31.56	31.07	31.26	29.84	27.42	26.94	27.25	27.33	29.1	32.75	32.8	33.46	32.72	32.75	30.07	29.62	28.14	25.71	26.48	28.76	30.78	33.23	32.73	32.65	34.5
245	33.81	32.36	30.75	30.39	27.93	25.67	26.47	28.81	30.21	30.49	30.6	31.23	32.78	30.93	31.54	28.28	28.09	24.8	26.03	29.6	30.64	31.9	30.79	33.14	32.04	31.51	31.59	30.08	27.63	27.13	27.49	27.5	29.34	33.01	33.01	33.74	33.21	33.19	30.41	29.87	28.34	25.9	26.73	28.92	31.01	33.46	32.94	32.93	34.96
246	34.28	32.72	30.96	30.47	28.01	25.74	26.6	29.04	30.32	30.89	30.99	31.54	33.26	31.29	31.74	28.37	28.19	24.85	26.17	29.84	30.74	32.32	31.18	33.45	32.53	31.88	31.81	30.16	27.7	27.18	27.63	27.72	29.44	33.42	33.4	34.05	33.69	33.57	30.64	29.95	28.4	25.94	26.86	29.14	31.09	33.84	33.31	33.23	35.4
247	34.32	32.89	31.18	30.5	27.99	25.74	26.62	29	29.81	29.98	31.06	31.39	33.31	31.45	31.96	28.41	28.18	24.84	26.19	29.79	30.22	31.41	31.25	33.3	32.58	32.04	32.04	30.18	27.68	27.17	27.63	27.67	28.93	32.49	33.45	33.88	33.74	33.73	30.87	29.98	28.38	25.93	26.88	29.1	30.56	32.9	33.36	33.07	35.43
248	34.09	32.83	31.04	30.43	27.94	25.69	26.57	28.88	29.72	29.89	31.01	31.34	33.09	31.4	31.8	28.33	28.12	24.78	26.14	29.66	30.13	31.3	31.21	33.27	32.37	31.98	31.88	30.08	27.62	27.12	27.54	27.54	28.85	32.38	33.38	33.82	33.53	33.65	30.72	29.91	28.31	25.87	26.82	28.97	30.47	32.77	33.31	33.03	35.2
249	33.87	32.77	30.85	30.35	27.95	25.75	26.65	29.1	30.13	30.55	31.01	31.18	32.87	31.36	31.6	28.26	28.12	24.84	26.21	29.86	30.54	31.95	31.22	33.11	32.17	31.91	31.69	29.98	27.64	27.18	27.58	27.74	29.25	33.03	33.37	33.64	33.34	33.59	30.53	29.83	28.32	25.92	26.89	29.18	30.87	33.41	33.3	32.87	34.98
250	33.58	32.52	30.72	30.3	27.91	25.86	26.56	28.98	30.36	30.94	30.77	30.9	32.59	31.11	31.46	28.21	28.07	24.93	26.11	29.73	30.77	32.32	30.98	32.84	31.91	31.65	31.55	29.91	27.59	27.28	27.45	27.6	29.48	33.39	33.11	33.35	33.07	33.32	30.41	29.78	28.27	26.02	26.8	29.05	31.09	33.76	33.05	32.59	34.69
251	32.93	31.68	30.32	30.08	27.79	25.77	26.39	28.83	30.28	30.31	30.34	30.31	31.95	30.28	31.04	27.99	27.94	24.84	25.94	29.56	30.69	31.68	30.56	32.25	31.28	30.81	31.14	29.67	27.47	27.2	27.24	27.44	29.4	32.75	32.66	32.73	32.44	32.47	30.01	29.56	28.13	25.92	26.62	28.89	31	33.1	32.61	31.99	34.03
252	32.1	31.01	29.91	29.67	27.47	25.28	26.07	28.28	29.57	29.46	29.59	29.47	31.13	29.61	30.61	27.58	27.61	24.34	25.6	28.99	29.97	30.81	29.82	31.42	30.48	30.12	30.72	29.24	27.15	26.71	26.88	26.87	28.69	31.88	31.9	31.88	31.64	31.78	29.59	29.15	27.81	25.43	26.29	28.33	30.28	32.22	31.86	31.16	33.21
253	32.34	30.56	29.19	28.73	26.7	24.05	24.73	27.06	28.5	28.6	29.17	29.36	31.21	29.21	29.97	26.57	26.71	23.37	24.17	27.83	29.08	29.92	29.39	31.26	30.49	29.64	29.87	28.43	26.46	25.74	25.73	25.84	27.72	31.13	31.67	31.93	31.61	31.3	28.66	28.23	27.26	24.52	24.93	27.26	29.55	31.85	31.68	31.13	33.69
254	32.78	30.9	29.54	29.06	26.98	24.52	25.2	27.38	28.7	29.02	29.5	30.04	31.65	29.55	30.32	26.91	27	23.82	24.65	28.15	29.26	30.34	29.72	31.95	30.94	29.99	30.23	28.76	26.73	26.19	26.19	26.14	27.91	31.54	31.99	32.61	32.06	31.65	29.03	28.57	27.51	24.96	25.4	27.57	29.72	32.24	32	31.81	34.11
255	33.51	31.56	30.07	29.53	27.37	25.02	25.64	27.64	28.86	29.52	30.01	30.67	32.39	30.19	30.85	27.38	27.41	24.3	25.11	28.41	29.41	30.86	30.22	32.58	31.68	30.65	30.78	29.22	27.11	26.67	26.63	26.4	28.06	32.05	32.48	33.24	32.8	32.32	29.58	29.03	27.89	25.44	25.85	27.82	29.85	32.72	32.48	32.43	34.82
256	33.8	31.89	30.47	29.82	27.55	25.24	25.91	27.8	28.98	29.82	30.31	30.87	32.7	30.51	31.25	27.68	27.6	24.5	25.38	28.57	29.51	31.17	30.52	32.78	31.99	30.98	31.19	29.51	27.29	26.86	26.9	26.54	28.17	32.35	32.78	33.43	33.11	32.65	29.99	29.33	28.06	25.63	26.12	27.97	29.94	32.99	32.77	32.62	35.09
257	33.79	31.85	30.36	29.84	27.49	25.06	25.77	28.03	29.18	29.97	30.47	30.98	32.69	30.46	31.14	27.7	27.56	24.3	25.26	28.81	29.7	31.33	30.67	32.89	31.98	30.95	31.1	29.53	27.22	26.66	26.76	26.77	28.37	32.49	32.93	33.53	33.11	32.62	29.9	29.35	27.98	25.42	25.99	28.2	30.12	33.12	32.92	32.72	35.06
258	33.46	31.62	30.11	29.73	27.51	25.02	25.8	28.2	29.44	30.08	30.38	30.99	32.37	30.22	30.89	27.6	27.59	24.24	25.29	28.98	29.95	31.45	30.59	32.9	31.66	30.72	30.86	29.42	27.23	26.6	26.79	26.92	28.63	32.61	32.84	33.53	32.79	32.39	29.67	29.24	27.99	25.36	26.02	28.35	30.35	33.2	32.81	32.72	34.71
259	33.47	31.76	30.18	29.82	27.54	25.12	25.9	28.26	29.61	30.18	30.38	31.04	32.39	30.35	30.96	27.7	27.64	24.32	25.4	29.05	30.1	31.57	30.58	32.95	31.69	30.87	30.94	29.51	27.26	26.68	26.88	26.98	28.78	32.71	32.83	33.58	32.82	32.54	29.76	29.34	28	25.44	26.12	28.41	30.49	33.28	32.79	32.76	34.7
260	33.52	31.95	30.36	29.95	27.68	25.25	26.04	28.44	29.82	30.25	30.46	31.07	32.45	30.53	31.14	27.83	27.8	24.43	25.56	29.22	30.31	31.65	30.65	32.99	31.75	31.06	31.13	29.64	27.39	26.79	27.03	27.14	29	32.78	32.9	33.6	32.88	32.73	29.95	29.47	28.13	25.54	26.27	28.58	30.68	33.32	32.85	32.79	34.73
261	33.45	31.97	30.41	30.03	27.77	25.32	26.15	28.55	29.95	30.19	30.45	30.97	32.4	30.54	31.18	27.92	27.89	24.49	25.68	29.34	30.42	31.61	30.65	32.89	31.69	31.09	31.2	29.72	27.47	26.84	27.14	27.24	29.12	32.73	32.88	33.49	32.83	32.77	30.02	29.55	28.2	25.59	26.38	28.68	30.79	33.24	32.83	32.68	34.64
262	33.45	32.02	30.47	30.08	27.78	25.47	26.23	28.56	30	30.05	30.44	30.95	32.4	30.58	31.25	27.97	27.92	24.61	25.76	29.35	30.46	31.48	30.63	32.87	31.7	31.14	31.28	29.76	27.47	26.96	27.21	27.25	29.16	32.59	32.86	33.47	32.83	32.82	30.11	29.6	28.19	25.71	26.46	28.68	30.81	33.08	32.81	32.65	34.62
263	33.62	32.36	30.71	30.24	27.83	25.58	26.41	28.7	30.14	30.17	30.55	31.05	32.58	30.91	31.49	28.13	27.99	24.71	25.95	29.5	30.58	31.61	30.74	32.96	31.89	31.49	31.53	29.92	27.52	27.05	27.39	27.38	29.29	32.71	32.96	33.56	33.02	33.17	30.36	29.76	28.23	25.8	26.64	28.82	30.92	33.17	32.9	32.74	34.77
264	34.13	32.68	31.05	30.43	28	25.74	26.65	29.04	30.44	30.74	30.85	31.39	33.11	31.22	31.83	28.33	28.17	24.85	26.2	29.84	30.87	32.2	31.03	33.31	32.41	31.81	31.88	30.11	27.68	27.2	27.62	27.7	29.59	33.28	33.25	33.89	33.55	33.49	30.72	29.96	28.38	25.94	26.88	29.14	31.2	33.72	33.18	33.07	35.26
265	34.31	32.84	31.32	30.48	27.94	25.71	26.59	28.88	29.9	30.08	30.97	31.32	33.29	31.38	32.1	28.38	28.11	24.81	26.15	29.67	30.32	31.53	31.16	33.24	32.6	31.98	32.16	30.15	27.62	27.15	27.55	27.53	29.04	32.61	33.36	33.81	33.74	33.65	31	30.01	28.31	25.89	26.83	28.98	30.63	33.02	33.29	33	35.43
266	34.21	32.87	31.29	30.43	27.98	25.69	26.59	28.84	29.76	29.77	30.87	31.24	33.2	31.42	32.05	28.34	28.15	24.78	26.14	29.62	30.18	31.21	31.06	33.17	32.52	31.99	32.11	30.08	27.65	27.13	27.51	27.47	28.9	32.29	33.25	33.72	33.66	33.66	30.97	29.96	28.34	25.85	26.81	28.93	30.48	32.69	33.18	32.92	35.33
267	34.08	32.95	31.11	30.39	27.96	25.73	26.69	28.94	29.93	30.12	31.11	31.41	33.08	31.5	31.85	28.3	28.12	24.82	26.24	29.7	30.35	31.55	31.3	33.35	32.42	32.06	31.92	30.02	27.63	27.18	27.58	27.56	29.07	32.61	33.47	33.87	33.55	33.73	30.78	29.92	28.32	25.89	26.92	29.02	30.65	33	33.41	33.09	35.2
268	34.02	33.04	31.14	30.54	28.1	26.12	26.69	28.73	30.15	30.61	31.16	31.38	33.02	31.6	31.87	28.45	28.25	25.19	26.22	29.47	30.57	32.02	31.36	33.32	32.38	32.15	31.94	30.15	27.77	27.56	27.54	27.33	29.29	33.08	33.5	33.82	33.52	33.81	30.82	30.07	28.45	26.27	26.9	28.8	30.85	33.46	33.45	33.06	35.14
269	33.44	32.36	30.7	30.36	28	26.2	26.7	28.6	30.35	30.61	30.63	30.83	32.45	30.94	31.42	28.27	28.14	25.27	26.23	29.33	30.76	32	30.84	32.78	31.82	31.46	31.5	29.95	27.66	27.64	27.51	27.19	29.48	33.06	32.95	33.25	32.96	33.12	30.38	29.89	28.33	26.34	26.91	28.66	31.04	33.43	32.91	32.51	34.55
270	32.35	31.28	30.02	29.81	27.58	25.36	26.12	28.62	29.91	29.66	29.9	29.81	31.36	29.87	30.72	27.73	27.71	24.42	25.64	29.34	30.32	31.04	30.12	31.77	30.75	30.37	30.8	29.38	27.24	26.8	26.89	27.2	29.04	32.09	32.21	32.22	31.89	32.03	29.69	29.35	27.9	25.49	26.32	28.67	30.59	32.45	32.18	31.49	33.46
271	32.61	30.67	29.33	28.8	26.84	24.32	24.96	27.17	28.48	28.69	29.26	29.7	31.46	29.31	30.1	26.66	26.84	23.64	24.42	27.96	29.05	30.04	29.49	31.6	30.77	29.75	29.96	28.5	26.58	26.01	25.96	25.94	27.71	31.22	31.76	32.27	31.86	31.39	28.78	28.35	27.37	24.77	25.16	27.37	29.51	31.97	31.79	31.47	33.94
272	32.97	31.07	29.66	29.05	27.13	24.69	25.3	27.36	28.56	29	29.64	30.22	31.83	29.69	30.43	26.92	27.15	23.99	24.77	28.15	29.12	30.36	29.86	32.12	31.15	30.14	30.31	28.75	26.86	26.36	26.29	26.11	27.78	31.53	32.12	32.78	32.24	31.79	29.13	28.6	27.65	25.12	25.5	27.54	29.56	32.25	32.14	31.98	34.29
273	33.46	31.62	30.13	29.38	27.37	25.15	25.68	27.27	28.6	29.32	29.97	30.49	32.33	30.23	30.9	27.24	27.41	24.43	25.16	28.06	29.14	30.7	30.19	32.4	31.65	30.7	30.79	29.07	27.1	26.8	26.67	26.01	27.81	31.86	32.45	33.05	32.74	32.34	29.62	28.93	27.88	25.55	25.89	27.45	29.57	32.55	32.46	32.24	34.75
274	33.66	31.73	30.28	29.55	27.47	25.2	25.74	27.43	28.79	29.47	30.17	30.59	32.54	30.34	31.05	27.42	27.52	24.46	25.23	28.22	29.32	30.85	30.38	32.5	31.86	30.82	30.95	29.24	27.19	26.83	26.72	26.16	27.99	32	32.64	33.14	32.95	32.47	29.78	29.1	27.96	25.58	25.95	27.6	29.73	32.67	32.64	32.34	34.94
275	33.66	31.65	30.22	29.64	27.47	25.1	25.74	27.98	29.16	29.76	30.36	30.88	32.55	30.24	30.99	27.51	27.53	24.34	25.23	28.77	29.68	31.16	30.56	32.79	31.88	30.73	30.92	29.33	27.18	26.7	26.71	26.7	28.37	32.3	32.82	33.42	32.98	32.38	29.75	29.19	27.95	25.45	25.94	28.14	30.08	32.94	32.81	32.61	34.93
276	33.36	31.46	30.07	29.61	27.44	25.02	25.82	28.13	29.39	29.79	30.29	30.86	32.26	30.05	30.85	27.48	27.51	24.24	25.32	28.92	29.9	31.2	30.49	32.77	31.59	30.55	30.79	29.29	27.14	26.61	26.78	26.84	28.59	32.34	32.74	33.4	32.69	32.21	29.62	29.16	27.9	25.35	26.02	28.28	30.28	32.94	32.73	32.59	34.61
277	33.69	31.87	30.34	29.87	27.63	25.2	26	28.29	29.62	30.07	30.54	31.09	32.61	30.44	31.11	27.75	27.72	24.41	25.51	29.09	30.12	31.49	30.74	33	31.94	30.96	31.07	29.56	27.33	26.77	26.96	26.99	28.81	32.62	32.98	33.62	33.04	32.62	29.91	29.43	28.07	25.51	26.21	28.44	30.49	33.2	32.96	32.8	34.92
278	33.89	32.24	30.58	30.12	27.74	25.32	26.19	28.49	29.81	30.36	30.68	31.23	32.81	30.81	31.35	28.01	27.84	24.51	25.7	29.29	30.29	31.8	30.88	33.15	32.14	31.34	31.32	29.81	27.43	26.87	27.15	27.18	28.99	32.91	33.12	33.76	33.25	33	30.17	29.69	28.17	25.61	26.4	28.63	30.64	33.46	33.09	32.94	35.1
279	33.71	32.2	30.61	30.16	27.81	25.45	26.27	28.63	30.04	30.24	30.56	31.13	32.64	30.75	31.38	28.05	27.93	24.61	25.79	29.43	30.51	31.68	30.75	33.05	31.98	31.3	31.37	29.84	27.5	26.98	27.22	27.31	29.22	32.79	32.99	33.65	33.08	32.96	30.22	29.72	28.23	25.71	26.48	28.76	30.85	33.31	32.95	32.83	34.9
280	33.78	32.34	30.77	30.25	27.91	25.55	26.46	28.8	30.21	30.35	30.61	31.08	32.72	30.88	31.54	28.14	28.05	24.7	25.99	29.59	30.67	31.8	30.79	33	32.06	31.45	31.54	29.93	27.6	27.06	27.4	27.47	29.38	32.9	33.03	33.59	33.17	33.11	30.39	29.82	28.32	25.78	26.67	28.92	30.99	33.4	32.98	32.77	34.95
281	33.83	32.23	30.74	30.26	27.97	25.67	26.54	28.85	30.27	30.28	30.67	31	32.79	30.75	31.51	28.15	28.12	24.8	26.07	29.65	30.72	31.75	30.85	32.92	32.13	31.33	31.53	29.93	27.65	27.16	27.47	27.51	29.44	32.83	33.09	33.51	33.24	33	30.38	29.83	28.36	25.88	26.75	28.96	31.03	33.31	33.03	32.68	34.99
282	34.07	32.65	30.95	30.41	28.01	25.75	26.69	29.03	30.45	30.61	30.88	31.21	33.04	31.17	31.72	28.31	28.17	24.86	26.23	29.83	30.88	32.1	31.06	33.14	32.38	31.76	31.76	30.08	27.68	27.21	27.62	27.67	29.61	33.17	33.29	33.72	33.49	33.43	30.61	29.98	28.39	25.93	26.9	29.13	31.17	33.61	33.22	32.89	35.21
283	34.33	32.88	31.27	30.46	27.91	25.7	26.61	28.91	30.1	30.28	31.02	31.42	33.31	31.4	32.03	28.36	28.08	24.79	26.15	29.7	30.53	31.76	31.19	33.35	32.66	31.99	32.07	30.12	27.58	27.16	27.52	27.54	29.26	32.83	33.41	33.91	33.77	33.66	30.94	30.03	28.28	25.86	26.82	29	30.81	33.25	33.34	33.09	35.46
284	34.34	32.96	31.35	30.5	27.97	25.71	26.67	28.94	30	29.84	30.98	31.32	33.32	31.48	32.1	28.41	28.13	24.8	26.21	29.72	30.42	31.31	31.16	33.25	32.69	32.06	32.15	30.14	27.63	27.17	27.55	27.56	29.15	32.37	33.35	33.79	33.8	33.72	31.02	30.08	28.32	25.87	26.88	29.03	30.69	32.78	33.3	32.99	35.47
285	34.21	33	31.28	30.43	28.01	25.7	26.78	29.13	30.1	30.16	31.17	31.4	33.2	31.54	32.01	28.34	28.16	24.79	26.31	29.9	30.52	31.61	31.35	33.34	32.58	32.1	32.07	30.05	27.67	27.16	27.62	27.74	29.25	32.67	33.53	33.86	33.69	33.76	30.94	30.01	28.35	25.85	26.98	29.21	30.78	33.07	33.48	33.07	35.33
286	34.21	33.1	31.37	30.56	28.06	25.98	26.67	28.82	30.21	30.61	31.24	31.49	33.2	31.64	32.09	28.48	28.2	25.06	26.19	29.57	30.63	32.05	31.44	33.44	32.6	32.19	32.14	30.17	27.72	27.44	27.48	27.41	29.36	33.09	33.59	33.94	33.71	33.84	31.03	30.14	28.4	26.12	26.86	28.89	30.89	33.49	33.54	33.16	35.33
287	33.9	32.89	31.16	30.53	28.13	26.43	26.84	28.44	30.35	30.83	30.96	31.2	32.9	31.44	31.87	28.45	28.27	25.51	26.36	29.18	30.77	32.25	31.15	33.15	32.31	31.97	31.93	30.12	27.78	27.89	27.61	27.02	29.5	33.29	33.28	33.62	33.42	33.62	30.82	30.11	28.45	26.57	27.03	28.5	31.02	33.68	33.25	32.87	35.02
288	32.96	31.91	30.49	30.17	27.72	25.9	26.39	28.75	30.39	30.21	30.41	30.46	31.96	30.47	31.18	28.09	27.84	24.97	25.9	29.47	30.81	31.62	30.62	32.42	31.38	30.97	31.24	29.74	27.36	27.36	27.13	27.31	29.54	32.65	32.72	32.87	32.5	32.63	30.15	29.75	28.03	26.02	26.57	28.8	31.04	33.03	32.7	32.13	34.07
289	32.62	30.68	29.33	28.67	26.82	24.31	24.9	27.04	28.31	28.52	29.24	29.81	31.45	29.3	30.09	26.55	26.83	23.64	24.38	27.85	28.87	29.91	29.47	31.71	30.8	29.74	29.91	28.37	26.55	26	25.9	25.8	27.55	31.06	31.73	32.37	31.85	31.37	28.76	28.26	27.34	24.76	25.1	27.24	29.32	31.82	31.77	31.57	33.93
290	32.87	30.94	29.53	28.88	26.98	24.57	25.15	27.21	28.44	28.83	29.54	30.09	31.71	29.55	30.29	26.75	27	23.87	24.63	28.02	28.99	30.23	29.76	31.99	31.07	30.01	30.13	28.57	26.69	26.24	26.14	25.96	27.67	31.37	32.02	32.64	32.12	31.64	28.99	28.47	27.48	24.99	25.35	27.4	29.42	32.1	32.05	31.84	34.17
291	33.31	31.43	29.96	29.2	27.25	24.84	25.46	27.38	28.64	29.18	29.92	30.42	32.17	30.03	30.73	27.08	27.28	24.13	24.95	28.19	29.18	30.59	30.15	32.33	31.52	30.5	30.58	28.89	26.96	26.5	26.44	26.12	27.86	31.72	32.4	32.97	32.58	32.13	29.44	28.8	27.74	25.24	25.66	27.56	29.59	32.43	32.42	32.16	34.6
292	33.48	31.59	30.07	29.37	27.31	25	25.56	27.49	28.75	29.34	30.05	30.51	32.34	30.18	30.83	27.25	27.35	24.27	25.05	28.3	29.28	30.76	30.27	32.42	31.7	30.66	30.7	29.06	27.01	26.64	26.52	26.21	27.97	31.89	32.52	33.05	32.76	32.3	29.56	28.97	27.79	25.38	25.75	27.66	29.68	32.56	32.53	32.24	34.75
293	33.31	31.24	29.82	29.37	27.26	24.91	25.5	27.7	28.98	29.33	30.05	30.6	32.18	29.82	30.58	27.25	27.32	24.16	25	28.51	29.5	30.76	30.26	32.51	31.55	30.31	30.48	29.05	26.97	26.52	26.46	26.41	28.19	31.88	32.51	33.14	32.61	31.95	29.34	28.97	27.73	25.26	25.7	27.86	29.88	32.53	32.51	32.32	34.56
294	33.18	31.25	29.82	29.4	27.26	24.89	25.6	27.86	29.21	29.35	30.01	30.59	32.07	29.81	30.58	27.29	27.34	24.12	25.1	28.66	29.71	30.79	30.21	32.51	31.44	30.32	30.49	29.09	26.96	26.49	26.54	26.56	28.42	31.9	32.46	33.12	32.5	31.96	29.35	29.01	27.71	25.22	25.8	28.01	30.08	32.52	32.45	32.3	34.42
295	33.48	31.67	30.09	29.65	27.44	25.06	25.76	28.1	29.37	29.6	30.27	30.85	32.38	30.22	30.85	27.54	27.53	24.27	25.26	28.91	29.87	31.06	30.47	32.77	31.75	30.74	30.78	29.33	27.13	26.64	26.69	26.79	28.57	32.16	32.72	33.37	32.82	32.39	29.64	29.26	27.88	25.36	25.95	28.25	30.21	32.75	32.7	32.55	34.7
296	33.67	32.07	30.36	29.83	27.51	25.16	25.96	28.22	29.54	29.93	30.45	31.01	32.58	30.61	31.12	27.72	27.61	24.35	25.46	29.03	30.03	31.39	30.64	32.93	31.96	31.15	31.07	29.51	27.19	26.72	26.88	26.9	28.74	32.49	32.89	33.53	33.03	32.8	29.94	29.44	27.93	25.44	26.15	28.36	30.36	33.05	32.87	32.71	34.88
297	33.61	32.1	30.46	29.9	27.62	25.24	26.08	28.39	29.82	29.96	30.37	30.94	32.53	30.63	31.22	27.79	27.73	24.41	25.59	29.2	30.29	31.43	30.56	32.87	31.9	31.19	31.18	29.57	27.3	26.78	26.99	27.06	29.01	32.52	32.8	33.46	32.98	32.84	30.05	29.51	28.03	25.49	26.27	28.52	30.6	33.06	32.77	32.64	34.8
298	33.59	32.11	30.56	30.08	27.74	25.37	26.3	28.69	30.07	30.07	30.38	30.88	32.52	30.63	31.32	27.97	27.87	24.52	25.81	29.49	30.53	31.56	30.55	32.81	31.9	31.19	31.3	29.75	27.42	26.89	27.2	27.34	29.26	32.64	32.8	33.4	32.98	32.85	30.17	29.69	28.14	25.59	26.49	28.81	30.83	33.15	32.76	32.57	34.76
299	33.8	32.25	30.75	30.21	27.99	25.58	26.49	28.91	30.32	30.27	30.65	30.97	32.75	30.75	31.51	28.11	28.13	24.71	26.01	29.72	30.77	31.77	30.82	32.91	32.13	31.33	31.51	29.88	27.66	27.08	27.38	27.56	29.5	32.84	33.06	33.48	33.21	32.99	30.38	29.83	28.38	25.78	26.68	29.03	31.04	33.32	33.01	32.65	34.96
300	34.07	32.71	31.04	30.47	28.04	25.7	26.71	29.12	30.47	30.59	31.02	31.21	33.03	31.2	31.8	28.36	28.19	24.81	26.23	29.93	30.91	32.1	31.19	33.14	32.42	31.8	31.82	30.13	27.7	27.19	27.59	27.76	29.65	33.16	33.42	33.71	33.5	33.46	30.69	30.09	28.41	25.88	26.9	29.23	31.17	33.61	33.37	32.87	35.22
301	34.29	33.02	31.29	30.49	28.03	25.65	26.66	29.13	30.37	30.6	31.19	31.43	33.25	31.51	32.04	28.39	28.19	24.75	26.18	29.92	30.8	32.11	31.35	33.37	32.65	32.1	32.07	30.15	27.69	27.12	27.52	27.75	29.54	33.16	33.58	33.92	33.73	33.76	30.95	30.12	28.39	25.81	26.84	29.23	31.05	33.6	33.52	33.09	35.42
302	34.4	32.93	31.42	30.48	27.95	25.67	26.64	28.97	30.15	30.01	30.95	31.2	33.37	31.43	32.17	28.39	28.1	24.76	26.16	29.75	30.58	31.5	31.12	33.14	32.78	32.01	32.19	30.12	27.6	27.14	27.47	27.57	29.32	32.55	33.32	33.67	33.87	33.67	31.08	30.11	28.29	25.82	26.82	29.06	30.82	32.97	33.27	32.86	35.53
303	34.34	32.98	31.55	30.55	27.93	25.61	26.71	29.1	30.25	30.1	30.99	31.18	33.31	31.48	32.28	28.46	28.07	24.7	26.22	29.86	30.68	31.58	31.16	33.13	32.73	32.04	32.31	30.17	27.58	27.09	27.5	27.69	29.42	32.62	33.35	33.64	33.82	33.7	31.2	30.18	28.27	25.76	26.88	29.18	30.91	33.04	33.3	32.84	35.47
304	34.33	33.16	31.6	30.6	28.01	25.79	26.62	28.98	30.41	30.71	31.28	31.36	33.31	31.68	32.32	28.52	28.14	24.87	26.13	29.74	30.84	32.18	31.46	33.32	32.75	32.22	32.35	30.21	27.65	27.27	27.38	27.56	29.57	33.21	33.62	33.8	33.84	33.87	31.25	30.23	28.33	25.92	26.79	29.05	31.06	33.62	33.59	33.03	35.46
305	34.06	33.06	31.35	30.48	28.06	26.2	26.77	28.37	30.33	30.82	31.09	31.33	33.05	31.58	32.05	28.41	28.18	25.27	26.27	29.11	30.76	32.27	31.28	33.29	32.5	32.11	32.09	30.07	27.69	27.67	27.5	26.94	29.5	33.29	33.42	33.76	33.59	33.76	31	30.12	28.37	26.32	26.94	28.44	30.97	33.7	33.39	32.99	35.19
306	33.51	32.65	30.95	30.36	28.06	26.4	26.74	28.4	30.35	30.63	30.85	30.96	32.5	31.19	31.64	28.3	28.18	25.48	26.24	29.13	30.77	32.07	31.04	32.92	31.97	31.69	31.68	29.94	27.69	27.88	27.44	26.96	29.51	33.08	33.15	33.36	33.05	33.35	30.6	30.01	28.36	26.52	26.9	28.46	30.98	33.48	33.14	32.62	34.63
307	32.46	30.62	29.25	28.6	26.8	24.37	24.95	26.93	28.18	28.27	29.04	29.69	31.28	29.22	30	26.49	26.8	23.7	24.44	27.77	28.73	29.71	29.29	31.59	30.66	29.67	29.78	28.3	26.5	26.06	25.94	25.68	27.42	30.82	31.54	32.24	31.68	31.28	28.67	28.23	27.3	24.81	25.15	27.13	29.17	31.6	31.58	31.44	33.77
308	32.8	30.96	29.45	28.86	26.92	24.48	25.08	27.27	28.49	28.58	29.41	30	31.63	29.55	30.21	26.76	26.94	23.8	24.57	28.1	29.03	30.02	29.65	31.9	31.02	30.01	30.01	28.56	26.62	26.16	26.05	26	27.73	31.13	31.9	32.54	32.04	31.63	28.89	28.5	27.41	24.9	25.27	27.46	29.45	31.88	31.93	31.74	34.09
309	33.2	31.34	29.79	29.08	27.12	24.59	25.26	27.49	28.65	28.91	29.84	30.29	32.04	29.92	30.54	26.98	27.16	23.89	24.76	28.32	29.19	30.36	30.06	32.2	31.43	30.4	30.36	28.77	26.82	26.25	26.23	26.22	27.89	31.47	32.32	32.83	32.46	32.02	29.25	28.72	27.6	24.98	25.46	27.67	29.59	32.19	32.34	32.03	34.48
310	33.43	31.5	29.95	29.26	27.26	24.78	25.47	27.67	28.87	29.12	30.07	30.49	32.28	30.07	30.71	27.15	27.31	24.06	24.97	28.5	29.39	30.58	30.29	32.41	31.68	30.56	30.55	28.94	26.96	26.42	26.42	26.38	28.1	31.68	32.54	33.03	32.71	32.18	29.43	28.9	27.73	25.15	25.66	27.84	29.78	32.37	32.56	32.22	34.69
311	33.14	31.22	29.78	29.33	27.24	24.79	25.48	27.77	29.15	29.12	30.03	30.43	32.01	29.77	30.54	27.23	27.3	24.05	24.98	28.59	29.66	30.59	30.25	32.35	31.41	30.27	30.4	29.02	26.93	26.41	26.42	26.47	28.37	31.69	32.5	32.97	32.44	31.9	29.28	28.98	27.69	25.13	25.67	27.93	30.03	32.35	32.51	32.15	34.39
312	33.22	31.35	29.91	29.46	27.39	24.95	25.69	27.93	29.39	29.24	30.13	30.63	32.1	29.9	30.66	27.36	27.46	24.18	25.19	28.75	29.89	30.72	30.33	32.55	31.5	30.41	30.54	29.14	27.08	26.55	26.61	26.61	28.61	31.81	32.58	33.16	32.54	32.04	29.43	29.11	27.83	25.26	25.87	28.08	30.24	32.44	32.58	32.33	34.46
313	33.45	31.7	30.14	29.66	27.47	25.05	25.81	28.1	29.53	29.5	30.26	30.8	32.34	30.23	30.89	27.55	27.55	24.27	25.31	28.92	30.03	30.99	30.45	32.72	31.74	30.76	30.79	29.33	27.15	26.64	26.71	26.77	28.75	32.07	32.7	33.32	32.79	32.39	29.68	29.31	27.89	25.35	25.99	28.24	30.35	32.67	32.69	32.5	34.67
314	33.62	31.97	30.29	29.73	27.53	25.13	25.95	28.24	29.67	29.68	30.34	30.87	32.52	30.49	31.05	27.62	27.63	24.32	25.45	29.05	30.15	31.18	30.53	32.8	31.93	31.03	30.97	29.4	27.21	26.7	26.84	26.9	28.88	32.25	32.78	33.39	32.97	32.67	29.86	29.39	27.95	25.39	26.12	28.37	30.46	32.83	32.76	32.56	34.82
315	33.69	32.07	30.4	29.82	27.56	25.18	25.96	28.33	29.71	29.78	30.29	30.91	32.6	30.58	31.15	27.71	27.67	24.35	25.47	29.14	30.19	31.29	30.47	32.84	32.02	31.13	31.09	29.48	27.23	26.73	26.84	26.98	28.92	32.36	32.72	33.43	33.06	32.78	29.98	29.48	27.96	25.42	26.14	28.45	30.48	32.91	32.69	32.59	34.88
316	33.56	31.98	30.4	29.91	27.56	25.29	26.09	28.4	29.88	29.8	30.23	30.8	32.49	30.48	31.15	27.81	27.68	24.44	25.59	29.21	30.34	31.31	30.41	32.74	31.91	31.05	31.11	29.58	27.22	26.83	26.95	27.04	29.08	32.38	32.65	33.31	32.96	32.69	30	29.58	27.95	25.51	26.26	28.52	30.61	32.9	32.62	32.47	34.74
317	33.68	32.23	30.59	30.1	27.71	25.52	26.2	28.68	30.13	29.97	30.42	30.86	32.61	30.71	31.34	28	27.84	24.66	25.71	29.48	30.59	31.49	30.58	32.8	32.04	31.29	31.32	29.76	27.37	27.04	27.05	27.3	29.32	32.55	32.83	33.37	33.09	32.94	30.21	29.77	28.08	25.72	26.37	28.79	30.83	33.04	32.79	32.53	34.84
318	33.9	32.61	30.87	30.35	27.89	25.61	26.49	29.04	30.4	30.25	30.8	31.08	32.84	31.08	31.62	28.25	28.04	24.72	26	29.84	30.85	31.78	30.96	33.02	32.27	31.67	31.62	30.01	27.55	27.11	27.32	27.65	29.6	32.84	33.2	33.58	33.33	33.33	30.51	30.03	28.25	25.78	26.66	29.14	31.08	33.3	33.15	32.74	35.05
319	34.18	32.92	31.14	30.48	28.08	25.71	26.78	29.23	30.62	30.57	31.16	31.36	33.14	31.38	31.88	28.38	28.23	24.81	26.29	30.02	31.07	32.1	31.32	33.31	32.57	31.98	31.89	30.12	27.73	27.2	27.59	27.83	29.81	33.15	33.55	33.86	33.63	33.63	30.79	30.15	28.42	25.86	26.94	29.32	31.28	33.6	33.5	33.02	35.32
320	34.46	33.1	31.38	30.51	28.06	25.7	26.82	29.25	30.51	30.56	31.15	31.44	33.42	31.58	32.12	28.42	28.2	24.79	26.32	30.03	30.95	32.08	31.31	33.39	32.87	32.15	32.13	30.14	27.7	27.19	27.6	27.84	29.7	33.12	33.53	33.91	33.94	33.8	31.03	30.19	28.39	25.84	26.97	29.34	31.16	33.56	33.48	33.09	35.6
321	34.38	32.92	31.61	30.51	27.97	25.64	26.72	29.14	30.28	30.07	30.96	31.15	33.35	31.41	32.33	28.43	28.11	24.73	26.21	29.9	30.71	31.57	31.13	33.11	32.81	31.97	32.34	30.13	27.61	27.13	27.47	27.71	29.46	32.6	33.32	33.61	33.87	33.62	31.26	30.2	28.3	25.77	26.87	29.22	30.91	33.03	33.29	32.81	35.52
322	34.35	33.03	31.6	30.51	27.92	25.61	26.5	28.74	30.23	30.19	31.14	31.18	33.32	31.52	32.31	28.44	28.04	24.69	25.99	29.49	30.67	31.69	31.31	33.14	32.8	32.06	32.32	30.12	27.54	27.1	27.22	27.3	29.41	32.7	33.48	33.62	33.86	33.72	31.24	30.2	28.23	25.73	26.64	28.81	30.85	33.13	33.45	32.83	35.49
323	34.18	33.07	31.42	30.54	28.03	26.12	26.76	28.26	30.09	30.27	31.17	31.21	33.15	31.57	32.11	28.47	28.14	25.2	26.25	29	30.52	31.75	31.34	33.18	32.64	32.09	32.12	30.13	27.65	27.62	27.45	26.81	29.27	32.75	33.49	33.64	33.7	33.74	31.05	30.23	28.33	26.24	26.9	28.32	30.7	33.18	33.48	32.87	35.31
324	33.87	32.97	31.23	30.46	28.27	26.55	26.91	28.23	30.15	30.29	31.07	31.07	32.85	31.47	31.91	28.4	28.38	25.62	26.39	28.96	30.58	31.76	31.25	33.04	32.35	31.98	31.93	30.04	27.88	28.04	27.56	26.77	29.32	32.75	33.38	33.48	33.41	33.63	30.86	30.15	28.56	26.65	27.04	28.28	30.75	33.17	33.37	32.72	34.99
325	32.57	30.72	29.25	28.51	26.79	24.34	24.91	26.88	28.16	28.16	29.05	29.6	31.37	29.31	30	26.42	26.79	23.68	24.41	27.74	28.7	29.64	29.3	31.5	30.79	29.77	29.74	28.21	26.48	26.03	25.9	25.62	27.41	30.72	31.54	32.14	31.77	31.36	28.65	28.18	27.27	24.77	25.1	27.08	29.14	31.51	31.59	31.34	33.85
326	33.03	31.2	29.62	28.77	27.02	24.52	25.07	27.22	28.41	28.54	29.51	30.02	31.84	29.78	30.37	26.68	27.04	23.84	24.58	28.08	28.95	30.02	29.75	31.93	31.26	30.25	30.13	28.47	26.7	26.2	26.04	25.95	27.66	31.1	31.99	32.56	32.25	31.85	29.05	28.45	27.49	24.93	25.26	27.41	29.36	31.86	32.04	31.75	34.3
327	33.28	31.47	30	28.93	27.09	24.7	25.25	27.32	28.54	28.82	29.86	30.24	32.1	30.03	30.74	26.83	27.12	24	24.76	28.17	29.07	30.31	30.09	32.15	31.53	30.51	30.53	28.62	26.77	26.36	26.21	26.04	27.79	31.39	32.33	32.78	32.53	32.11	29.44	28.61	27.55	25.08	25.44	27.5	29.46	32.12	32.37	31.97	34.54
328	33.25	31.41	29.92	29.04	27.19	24.74	25.37	27.48	28.73	28.87	29.87	30.32	32.09	29.96	30.66	26.95	27.23	24.02	24.87	28.32	29.25	30.37	30.09	32.23	31.52	30.46	30.47	28.72	26.86	26.38	26.3	26.18	27.97	31.44	32.34	32.85	32.52	32.06	29.38	28.73	27.64	25.1	25.55	27.65	29.62	32.15	32.36	32.04	34.5
329	33.08	31.23	29.73	29.22	27.19	24.73	25.43	27.67	29.05	28.96	29.88	30.21	31.93	29.76	30.48	27.13	27.24	23.99	24.94	28.51	29.56	30.47	30.09	32.13	31.36	30.27	30.31	28.9	26.86	26.36	26.35	26.36	28.28	31.54	32.34	32.73	32.37	31.88	29.22	28.91	27.63	25.06	25.61	27.83	29.9	32.21	32.36	31.91	34.32
330	33.2	31.38	29.86	29.35	27.35	24.85	25.61	27.81	29.31	29.12	30.02	30.42	32.06	29.9	30.61	27.25	27.41	24.08	25.11	28.64	29.81	30.63	30.22	32.34	31.5	30.43	30.46	29.02	27.02	26.46	26.51	26.48	28.54	31.7	32.47	32.94	32.51	32.04	29.37	29.04	27.77	25.15	25.78	27.96	30.14	32.35	32.48	32.12	34.42
331	33.52	31.79	30.14	29.49	27.41	25.01	25.82	28.06	29.47	29.35	30.28	30.75	32.4	30.3	30.88	27.39	27.49	24.22	25.32	28.89	29.97	30.87	30.48	32.68	31.84	30.83	30.76	29.16	27.08	26.6	26.7	26.73	28.7	31.94	32.73	33.27	32.86	32.45	29.67	29.19	27.83	25.29	25.99	28.21	30.27	32.55	32.73	32.44	34.74
332	33.86	32.12	30.41	29.72	27.6	25.22	26	28.29	29.68	29.56	30.38	30.86	32.75	30.62	31.15	27.62	27.69	24.42	25.5	29.11	30.17	31.09	30.56	32.79	32.2	31.16	31.05	29.39	27.26	26.8	26.86	26.94	28.91	32.15	32.81	33.37	33.22	32.79	29.96	29.43	28	25.48	26.16	28.42	30.45	32.74	32.8	32.54	35.07
333	34.03	32.32	30.58	29.85	27.69	25.3	26.16	28.48	29.83	29.73	30.39	30.95	32.93	30.8	31.33	27.75	27.79	24.48	25.66	29.3	30.31	31.27	30.57	32.89	32.39	31.36	31.24	29.51	27.35	26.87	27	27.12	29.05	32.32	32.82	33.47	33.41	32.99	30.15	29.56	28.07	25.54	26.32	28.61	30.57	32.88	32.8	32.63	35.23
334	33.88	32.34	30.55	29.96	27.71	25.32	26.26	28.61	30.01	29.78	30.4	30.92	32.8	30.81	31.3	27.87	27.83	24.47	25.75	29.43	30.48	31.33	30.57	32.86	32.26	31.38	31.24	29.62	27.37	26.87	27.08	27.24	29.23	32.38	32.82	33.43	33.28	33.01	30.15	29.68	28.09	25.53	26.41	28.74	30.72	32.91	32.8	32.59	35.07
335	33.7	32.39	30.59	30	27.64	25.36	26.19	28.65	30.08	29.79	30.34	30.8	32.63	30.84	31.34	27.9	27.77	24.49	25.68	29.46	30.54	31.34	30.5	32.74	32.09	31.42	31.29	29.65	27.3	26.89	26.99	27.26	29.29	32.39	32.76	33.3	33.12	33.06	30.2	29.72	28.01	25.54	26.33	28.76	30.76	32.89	32.72	32.45	34.87
336	33.82	32.58	30.77	30.21	27.72	25.51	26.3	28.9	30.32	29.99	30.6	30.93	32.76	31.03	31.51	28.11	27.86	24.62	25.79	29.7	30.77	31.55	30.75	32.88	32.23	31.62	31.49	29.86	27.37	27.02	27.08	27.5	29.53	32.6	33.01	33.43	33.27	33.26	30.4	29.93	28.07	25.67	26.44	29	30.97	33.07	32.97	32.58	34.98
337	34.01	32.91	31.04	30.41	27.94	25.55	26.6	29.15	30.54	30.25	30.9	31.18	32.96	31.35	31.78	28.32	28.08	24.65	26.09	29.94	31	31.81	31.04	33.14	32.44	31.94	31.77	30.05	27.58	27.06	27.36	27.73	29.75	32.85	33.29	33.67	33.47	33.59	30.69	30.14	28.28	25.69	26.74	29.24	31.18	33.3	33.25	32.83	35.16
338	34.39	33.1	31.35	30.48	28.12	25.79	26.96	29.36	30.74	30.58	31.22	31.43	33.34	31.55	32.08	28.4	28.25	24.88	26.44	30.14	31.18	32.12	31.37	33.39	32.83	32.13	32.07	30.11	27.75	27.3	27.69	27.93	29.94	33.15	33.6	33.9	33.87	33.77	30.99	30.21	28.45	25.92	27.09	29.45	31.35	33.6	33.56	33.07	35.53
339	34.53	33.12	31.55	30.53	28.18	25.89	27.05	29.47	30.7	30.69	31.24	31.43	33.49	31.58	32.27	28.46	28.31	24.98	26.54	30.24	31.14	32.23	31.4	33.4	32.99	32.13	32.26	30.15	27.81	27.4	27.76	28.03	29.89	33.24	33.6	33.89	34.03	33.78	31.19	30.27	28.5	26.01	27.18	29.55	31.3	33.68	33.58	33.08	35.68
340	34.44	32.99	31.55	30.55	27.95	25.58	26.67	28.78	30.27	30.1	31.14	31.15	33.4	31.46	32.25	28.48	28.07	24.67	26.15	29.54	30.71	31.62	31.3	33.12	32.91	32	32.24	30.15	27.57	27.09	27.34	27.33	29.47	32.62	33.48	33.59	33.95	33.65	31.18	30.29	28.25	25.7	26.79	28.85	30.87	33.06	33.47	32.8	35.58
341	34.28	32.92	31.6	30.75	28.16	26.13	26.95	28.41	30.01	29.61	30.86	31.07	33.24	31.39	32.29	28.69	28.27	25.21	26.42	29.16	30.44	31.12	31.02	33.04	32.77	31.92	32.28	30.34	27.77	27.64	27.59	26.95	29.2	32.1	33.18	33.5	33.8	33.57	31.22	30.49	28.45	26.24	27.07	28.47	30.59	32.54	33.17	32.72	35.41
342	34.09	32.99	31.5	30.85	28.59	26.71	27.15	28.41	30.01	29.71	30.87	31.02	33.06	31.47	32.18	28.8	28.69	25.79	26.62	29.15	30.44	31.21	31.04	33	32.6	31.98	32.17	30.43	28.19	28.22	27.77	26.94	29.19	32.18	33.18	33.43	33.64	33.63	31.12	30.6	28.87	26.81	27.27	28.47	30.58	32.62	33.18	32.67	35.22
343	33.51	32.77	30.97	30.35	28.08	26.25	26.63	28.45	30.33	30.37	30.96	31.01	32.49	31.26	31.64	28.31	28.17	25.32	26.1	29.17	30.76	31.86	31.13	32.99	32.03	31.75	31.63	29.92	27.66	27.76	27.23	26.96	29.51	32.82	33.25	33.41	33.07	33.4	30.59	30.11	28.34	26.34	26.75	28.49	30.89	33.25	33.26	32.66	34.64
344	32.96	32.13	30.6	30.2	27.68	25.55	26.1	29.05	30.57	30.28	30.69	30.72	31.94	30.63	31.26	28.17	27.76	24.62	25.56	29.76	30.99	31.76	30.87	32.7	31.5	31.1	31.24	29.76	27.26	27.06	26.66	27.55	29.74	32.7	32.97	33.09	32.54	32.76	30.21	29.96	27.93	25.64	26.21	29.09	31.11	33.13	32.98	32.36	34.08
345	32.73	31.97	30.56	30.13	27.7	25.42	26.1	29.12	30.53	30.09	30.59	30.5	31.7	30.48	31.2	28.1	27.78	24.48	25.56	29.81	30.94	31.55	30.77	32.49	31.28	30.94	31.19	29.67	27.27	26.92	26.64	27.61	29.7	32.48	32.85	32.86	32.32	32.59	30.17	29.89	27.94	25.49	26.21	29.15	31.06	32.91	32.88	32.15	33.84
346	32.26	31.61	30.22	29.91	27.66	25.14	25.97	28.8	30.13	29.58	30.17	29.86	31.24	30.13	30.85	27.9	27.72	24.2	25.42	29.49	30.54	31.02	30.35	31.85	30.83	30.57	30.84	29.45	27.22	26.65	26.47	27.28	29.3	31.94	32.41	32.2	31.86	32.22	29.82	29.68	27.88	25.21	26.07	28.83	30.65	32.36	32.44	31.5	33.37
347	32.03	31.44	30.19	29.88	27.7	25.08	26.14	28.55	29.87	29.43	29.84	29.53	31.02	29.96	30.81	27.88	27.76	24.14	25.59	29.22	30.28	30.87	30.02	31.53	30.62	30.39	30.8	29.41	27.25	26.59	26.62	27.01	29.03	31.77	32.06	31.86	31.65	32.04	29.79	29.65	27.91	25.14	26.24	28.56	30.37	32.19	32.1	31.18	33.14
348	32.24	31.7	30.38	30.04	27.86	25.33	26.36	28.78	30.07	29.66	30.09	29.82	31.23	30.23	30.99	28.05	27.91	24.38	25.8	29.44	30.47	31.09	30.28	31.82	30.84	30.64	30.97	29.56	27.4	26.84	26.81	27.24	29.23	31.98	32.29	32.13	31.88	32.29	29.98	29.82	28.06	25.38	26.45	28.79	30.56	32.39	32.34	31.46	33.34
349	32.43	30.53	29.19	28.4	26.66	24.13	24.69	26.82	28.09	27.96	28.98	29.43	31.21	29.1	29.93	26.32	26.67	23.48	24.21	27.7	28.62	29.47	29.23	31.33	30.67	29.57	29.63	28.09	26.34	25.82	25.68	25.55	27.35	30.52	31.47	31.97	31.62	31.15	28.58	28.11	27.13	24.56	24.88	27.01	29.05	31.33	31.53	31.16	33.7
350	32.85	31	29.48	28.55	26.79	24.4	24.91	26.98	28.21	28.3	29.35	29.77	31.64	29.55	30.22	26.47	26.81	23.73	24.42	27.85	28.73	29.82	29.6	31.68	31.1	30.03	29.94	28.24	26.46	26.08	25.87	25.69	27.46	30.87	31.84	32.31	32.06	31.61	28.89	28.27	27.25	24.8	25.09	27.16	29.14	31.65	31.89	31.5	34.11
351	33.03	31.26	29.76	28.66	26.98	24.54	25.05	27.06	28.37	28.51	29.5	29.94	31.84	29.8	30.5	26.58	27.01	23.85	24.56	27.92	28.89	30.04	29.73	31.85	31.3	30.3	30.25	28.35	26.65	26.2	25.99	25.76	27.62	31.09	31.97	32.47	32.27	31.88	29.19	28.39	27.43	24.91	25.23	27.23	29.27	31.84	32.02	31.66	34.28
352	32.85	31.11	29.65	28.8	26.96	24.57	25.12	27.27	28.64	28.54	29.51	29.86	31.67	29.64	30.38	26.72	27	23.85	24.63	28.13	29.16	30.07	29.74	31.78	31.14	30.14	30.15	28.48	26.62	26.22	26.04	25.96	27.89	31.12	31.98	32.38	32.11	31.73	29.1	28.53	27.39	24.92	25.3	27.44	29.51	31.84	32.02	31.57	34.09
353	32.73	30.99	29.57	28.97	27.07	24.58	25.21	27.38	28.88	28.61	29.38	29.72	31.56	29.5	30.3	26.88	27.13	23.84	24.72	28.24	29.39	30.15	29.59	31.65	31.04	30.02	30.1	28.64	26.74	26.21	26.11	26.06	28.13	31.19	31.84	32.25	32.01	31.61	29.04	28.7	27.5	24.9	25.38	27.55	29.72	31.88	31.86	31.42	33.96
354	32.84	31.17	29.69	29.17	27.19	24.74	25.4	27.61	29.03	28.81	29.61	29.93	31.69	29.67	30.43	27.08	27.26	23.98	24.91	28.46	29.53	30.35	29.81	31.86	31.17	30.2	30.25	28.84	26.85	26.36	26.28	26.27	28.27	31.4	32.06	32.45	32.15	31.8	29.19	28.91	27.61	25.04	25.56	27.76	29.84	32.06	32.08	31.62	34.07
355	33.2	31.59	29.97	29.36	27.25	24.85	25.59	27.87	29.26	28.99	29.85	30.28	32.06	30.08	30.71	27.27	27.33	24.07	25.09	28.71	29.76	30.54	30.05	32.22	31.54	30.62	30.55	29.03	26.91	26.45	26.44	26.52	28.51	31.58	32.3	32.8	32.53	32.23	29.48	29.11	27.66	25.12	25.75	28.02	30.04	32.21	32.31	31.97	34.41
356	33.72	32.11	30.39	29.53	27.41	25.09	25.82	28.11	29.5	29.23	30.2	30.6	32.6	30.59	31.13	27.44	27.49	24.29	25.31	28.94	29.99	30.79	30.39	32.54	32.09	31.13	31	29.19	27.06	26.68	26.65	26.74	28.74	31.83	32.64	33.11	33.08	32.75	29.93	29.28	27.8	25.34	25.96	28.25	30.25	32.43	32.64	32.27	34.93
357	34	32.32	30.72	29.71	27.5	25.19	26.02	28.34	29.67	29.54	30.41	30.8	32.89	30.78	31.46	27.62	27.6	24.36	25.51	29.16	30.16	31.11	30.58	32.75	32.39	31.34	31.35	29.37	27.15	26.76	26.82	26.96	28.91	32.15	32.84	33.32	33.38	32.96	30.28	29.47	27.88	25.41	26.15	28.47	30.39	32.72	32.83	32.47	35.2
358	34.06	32.53	30.69	29.86	27.67	25.23	26.21	28.57	29.91	29.71	30.4	30.94	32.96	30.97	31.43	27.76	27.78	24.38	25.7	29.39	30.39	31.28	30.57	32.89	32.46	31.54	31.34	29.51	27.31	26.79	26.99	27.18	29.15	32.32	32.82	33.45	33.46	33.17	30.27	29.62	28.03	25.43	26.34	28.69	30.6	32.86	32.81	32.6	35.24
359	34.06	32.63	30.82	30.08	27.75	25.4	26.42	28.78	30.2	29.81	30.48	31.04	32.98	31.06	31.56	27.99	27.87	24.53	25.9	29.6	30.67	31.39	30.64	33	32.49	31.64	31.5	29.73	27.39	26.95	27.18	27.38	29.42	32.42	32.9	33.55	33.49	33.27	30.43	29.85	28.1	25.58	26.54	28.9	30.85	32.93	32.87	32.69	35.24
360	34.12	32.8	30.97	30.21	27.8	25.41	26.47	28.98	30.32	29.98	30.66	31.03	33.06	31.22	31.71	28.11	27.93	24.52	25.95	29.78	30.78	31.57	30.8	32.99	32.57	31.82	31.67	29.85	27.44	26.95	27.21	27.56	29.54	32.61	33.06	33.53	33.58	33.45	30.6	29.98	28.14	25.56	26.59	29.08	30.95	33.08	33.03	32.67	35.29
361	34.11	32.91	30.98	30.2	27.84	25.39	26.56	29.07	30.4	30.07	30.89	31.08	33.05	31.33	31.72	28.11	27.98	24.49	26.03	29.87	30.86	31.65	31.03	33.05	32.57	31.92	31.69	29.84	27.48	26.91	27.27	27.64	29.63	32.68	33.28	33.58	33.58	33.56	30.62	29.98	28.17	25.52	26.67	29.17	31.01	33.15	33.25	32.72	35.27
362	34.18	32.98	31.15	30.3	27.93	25.54	26.73	29.19	30.57	30.21	31	31.18	33.12	31.41	31.87	28.21	28.05	24.64	26.2	29.98	31.02	31.78	31.15	33.15	32.65	31.98	31.84	29.92	27.55	27.07	27.41	27.75	29.79	32.79	33.38	33.65	33.66	33.62	30.78	30.08	28.25	25.67	26.83	29.28	31.16	33.25	33.35	32.82	35.33
363	34.3	33.09	31.28	30.42	28.03	25.65	26.88	29.32	30.64	30.36	31.14	31.3	33.24	31.52	31.99	28.35	28.15	24.74	26.35	30.09	31.09	31.92	31.29	33.27	32.78	32.08	31.96	30.04	27.64	27.17	27.54	27.87	29.85	32.92	33.5	33.76	33.8	33.72	30.9	30.21	28.33	25.76	26.99	29.4	31.22	33.38	33.48	32.94	35.45
364	34.45	33.15	31.52	30.48	28.01	25.64	26.72	28.94	30.45	30.22	31.17	31.3	33.4	31.59	32.22	28.42	28.12	24.73	26.18	29.7	30.9	31.76	31.32	33.27	32.95	32.13	32.18	30.09	27.61	27.17	27.35	27.47	29.66	32.75	33.51	33.74	33.97	33.78	31.14	30.28	28.3	25.75	26.82	29.01	31.02	33.2	33.5	32.94	35.6
365	34.42	33.03	31.68	30.89	28.18	25.91	26.86	28.51	30.12	29.64	30.96	31.06	33.37	31.48	32.37	28.83	28.28	24.99	26.32	29.25	30.56	31.18	31.11	33.04	32.94	32.01	32.33	30.48	27.77	27.43	27.47	27.03	29.32	32.14	33.28	33.49	33.95	33.66	31.29	30.69	28.45	26.01	26.96	28.57	30.67	32.6	33.28	32.7	35.56
366	34.23	32.94	31.69	31.33	28.72	26.69	27.37	28.56	30.05	29.58	30.87	31	33.18	31.4	32.36	29.29	28.81	25.77	26.82	29.29	30.49	31.11	31.03	32.98	32.76	31.91	32.33	30.92	28.3	28.22	27.95	27.07	29.25	32.06	33.18	33.41	33.77	33.56	31.3	31.14	28.98	26.78	27.46	28.61	30.59	32.51	33.19	32.64	35.36
367	33.88	33.06	31.42	30.82	28.48	26.53	27.07	28.31	30.13	29.87	30.9	30.99	32.84	31.52	32.08	28.79	28.56	25.61	26.53	29.04	30.56	31.38	31.06	32.97	32.43	32.02	32.04	30.39	28.05	28.06	27.63	26.81	29.32	32.32	33.19	33.38	33.44	33.67	31.02	30.63	28.73	26.62	27.16	28.36	30.65	32.78	33.21	32.63	35.01
368	33.38	32.8	30.99	30.34	27.89	25.78	26.33	28.95	30.56	30.42	30.96	30.92	32.34	31.27	31.65	28.32	27.96	24.86	25.78	29.66	30.98	31.92	31.12	32.91	31.93	31.75	31.61	29.91	27.45	27.31	26.86	27.44	29.75	32.84	33.23	33.29	32.95	33.4	30.59	30.15	28.12	25.86	26.42	28.98	31.07	33.3	33.26	32.56	34.5
369	33.05	32.36	30.83	30.27	27.81	25.39	26.22	29.2	30.62	30.32	30.81	30.71	32.01	30.84	31.47	28.25	27.87	24.47	25.67	29.91	31.04	31.81	30.97	32.7	31.62	31.3	31.42	29.82	27.36	26.92	26.73	27.68	29.8	32.71	33.07	33.07	32.63	32.95	30.42	30.08	28.03	25.46	26.31	29.23	31.11	33.17	33.1	32.35	34.17
370	32.84	32.16	30.69	30.26	27.84	25.45	26.18	29.18	30.64	30.16	30.7	30.55	31.81	30.65	31.32	28.26	27.9	24.52	25.62	29.87	31.05	31.64	30.87	32.54	31.43	31.09	31.27	29.81	27.38	26.98	26.66	27.65	29.81	32.53	32.94	32.89	32.44	32.75	30.28	30.08	28.05	25.51	26.26	29.2	31.12	32.98	32.98	32.19	33.95
371	32.37	31.79	30.43	30.05	27.68	25.2	25.98	28.96	30.31	29.69	30.29	29.99	31.34	30.29	31.05	28.06	27.73	24.27	25.43	29.64	30.72	31.16	30.47	31.99	30.97	30.71	31	29.59	27.21	26.73	26.44	27.41	29.48	32.03	32.52	32.32	31.98	32.37	30.01	29.88	27.87	25.25	26.06	28.97	30.78	32.49	32.57	31.63	33.48
372	32.06	31.55	30.21	29.92	27.73	25.09	26.08	28.72	29.96	29.48	29.94	29.49	31.03	30.06	30.81	27.94	27.77	24.16	25.52	29.39	30.36	30.94	30.12	31.49	30.68	30.46	30.76	29.45	27.24	26.62	26.51	27.17	29.12	31.79	32.15	31.8	31.69	32.13	29.78	29.76	27.91	25.14	26.16	28.73	30.42	32.24	32.21	31.13	33.16
373	32.5	30.56	29.21	28.35	26.67	24.16	24.7	26.87	28.14	27.85	28.98	29.41	31.27	29.11	29.94	26.29	26.68	23.52	24.24	27.77	28.67	29.41	29.24	31.32	30.76	29.59	29.6	28.04	26.33	25.86	25.69	25.59	27.41	30.43	31.47	31.94	31.68	31.15	28.58	28.1	27.13	24.58	24.9	27.06	29.08	31.25	31.54	31.14	33.76
374	32.73	30.87	29.45	28.47	26.8	24.35	24.9	27.02	28.29	28.14	29.25	29.71	31.51	29.4	30.17	26.41	26.81	23.69	24.43	27.92	28.81	29.71	29.5	31.62	31	29.89	29.86	28.16	26.45	26.03	25.86	25.73	27.56	30.72	31.74	32.24	31.92	31.46	28.84	28.23	27.24	24.74	25.09	27.21	29.2	31.52	31.8	31.43	33.97
375	33	31.26	29.77	28.57	26.95	24.51	25.05	27	28.27	28.42	29.46	29.9	31.8	29.79	30.5	26.5	26.97	23.82	24.57	27.89	28.79	29.99	29.7	31.82	31.29	30.28	30.21	28.25	26.6	26.17	25.98	25.7	27.54	31.01	31.94	32.43	32.23	31.86	29.19	28.34	27.38	24.87	25.23	27.18	29.15	31.77	31.99	31.61	34.24
376	32.69	30.99	29.52	28.64	26.9	24.49	25.05	27.14	28.45	28.32	29.4	29.76	31.5	29.5	30.24	26.57	26.94	23.78	24.57	28.02	28.96	29.89	29.62	31.68	31	30.01	29.98	28.32	26.55	26.15	25.96	25.82	27.71	30.91	31.87	32.28	31.94	31.59	28.95	28.41	27.32	24.83	25.22	27.31	29.3	31.64	31.91	31.46	33.92
377	32.53	30.87	29.46	28.88	26.97	24.5	25.14	27.31	28.81	28.47	29.28	29.5	31.36	29.37	30.18	26.81	27.02	23.77	24.66	28.18	29.32	30.05	29.5	31.43	30.87	29.89	29.95	28.56	26.62	26.14	26.02	25.98	28.07	31.07	31.74	32.02	31.81	31.47	28.92	28.66	27.38	24.82	25.3	27.48	29.63	31.77	31.77	31.2	33.76
378	32.65	31.09	29.58	29.1	27.16	24.68	25.38	27.49	28.98	28.64	29.48	29.62	31.49	29.57	30.31	27.02	27.22	23.93	24.89	28.35	29.48	30.22	29.68	31.55	31	30.1	30.1	28.77	26.8	26.31	26.24	26.14	28.24	31.24	31.93	32.13	31.95	31.69	29.06	28.89	27.56	24.97	25.53	27.64	29.77	31.91	31.96	31.3	33.87
379	32.92	31.31	29.8	29.23	27.23	24.83	25.54	27.74	29.14	28.83	29.63	29.9	31.77	29.78	30.53	27.15	27.3	24.06	25.03	28.59	29.64	30.41	29.82	31.83	31.29	30.32	30.35	28.89	26.87	26.45	26.36	26.38	28.39	31.44	32.07	32.41	32.24	31.92	29.31	29.02	27.62	25.1	25.68	27.89	29.89	32.08	32.09	31.57	34.13
380	33.3	31.76	30.14	29.38	27.35	24.9	25.76	28.02	29.39	28.97	29.89	30.28	32.17	30.21	30.87	27.3	27.43	24.1	25.25	28.86	29.88	30.56	30.07	32.22	31.69	30.77	30.71	29.04	26.99	26.5	26.56	26.64	28.64	31.58	32.33	32.79	32.65	32.37	29.66	29.18	27.73	25.14	25.89	28.15	30.12	32.19	32.34	31.95	34.5
381	33.72	32.14	30.46	29.54	27.41	25.03	25.88	28.19	29.59	29.23	30.06	30.5	32.6	30.58	31.19	27.45	27.5	24.2	25.37	29.02	30.08	30.83	30.23	32.45	32.13	31.14	31.06	29.19	27.05	26.61	26.65	26.8	28.84	31.85	32.49	33.01	33.1	32.75	30.01	29.34	27.77	25.24	26	28.32	30.28	32.43	32.49	32.16	34.92
382	33.76	32.32	30.53	29.66	27.48	25.11	26.01	28.38	29.73	29.33	30.19	30.71	32.65	30.75	31.26	27.57	27.59	24.27	25.49	29.2	30.21	30.93	30.35	32.66	32.19	31.32	31.15	29.31	27.12	26.69	26.76	26.97	28.98	31.96	32.61	33.21	33.17	32.93	30.1	29.47	27.84	25.31	26.12	28.5	30.4	32.51	32.6	32.36	34.95
383	33.86	32.44	30.63	29.81	27.54	25.15	26.14	28.53	29.93	29.48	30.28	30.82	32.76	30.85	31.35	27.72	27.66	24.28	25.61	29.34	30.41	31.09	30.43	32.78	32.31	31.44	31.27	29.45	27.18	26.71	26.86	27.11	29.17	32.12	32.69	33.32	33.29	33.06	30.22	29.63	27.89	25.31	26.25	28.64	30.56	32.63	32.68	32.46	35.04
384	33.88	32.64	30.76	29.98	27.57	25.26	26.19	28.71	30.1	29.64	30.44	30.91	32.8	31.04	31.49	27.88	27.69	24.38	25.65	29.51	30.57	31.25	30.58	32.88	32.36	31.63	31.44	29.61	27.2	26.81	26.87	27.27	29.34	32.28	32.84	33.41	33.34	33.26	30.38	29.8	27.9	25.41	26.28	28.81	30.7	32.77	32.82	32.55	35.06
385	34.01	32.81	30.94	30.08	27.64	25.31	26.31	28.88	30.31	29.87	30.7	31	32.94	31.2	31.67	27.98	27.76	24.41	25.76	29.68	30.78	31.48	30.83	32.97	32.5	31.79	31.62	29.7	27.26	26.86	26.97	27.44	29.55	32.5	33.1	33.49	33.49	33.42	30.57	29.9	27.96	25.44	26.39	28.98	30.89	32.97	33.07	32.63	35.18
386	34.3	32.94	31.29	30.28	27.82	25.39	26.61	29.2	30.58	30.14	31.04	31.21	33.23	31.34	32	28.2	27.94	24.48	26.06	29.98	31.04	31.74	31.17	33.18	32.8	31.92	31.95	29.9	27.43	26.93	27.25	27.74	29.81	32.74	33.41	33.68	33.79	33.55	30.91	30.12	28.13	25.5	26.69	29.29	31.14	33.22	33.4	32.84	35.46
387	34.43	33.04	31.4	30.39	27.92	25.51	26.81	29.33	30.7	30.35	31.17	31.28	33.36	31.45	32.1	28.32	28.03	24.61	26.27	30.1	31.15	31.93	31.31	33.25	32.95	32.01	32.05	30	27.52	27.06	27.43	27.86	29.93	32.92	33.53	33.74	33.93	33.64	31.02	30.23	28.21	25.62	26.9	29.41	31.25	33.39	33.52	32.91	35.59
388	34.42	33.08	31.5	30.44	27.95	25.55	26.75	29.27	30.69	30.32	31.07	31.31	33.36	31.49	32.19	28.38	28.05	24.64	26.2	30.03	31.14	31.89	31.2	33.29	32.95	32.04	32.14	30.04	27.54	27.09	27.34	27.79	29.91	32.86	33.41	33.75	33.94	33.68	31.11	30.28	28.23	25.65	26.82	29.34	31.22	33.33	33.41	32.94	35.57
389	34.52	33.11	31.62	30.57	27.92	25.47	26.56	28.54	30.28	29.72	30.94	31.16	33.46	31.53	32.3	28.52	28.01	24.56	26.01	29.29	30.73	31.29	31.08	33.15	33.06	32.06	32.24	30.16	27.5	27.01	27.13	27.05	29.5	32.24	33.26	33.59	34.05	33.7	31.22	30.42	28.19	25.56	26.64	28.6	30.81	32.71	33.27	32.79	35.66
390	34.34	33.07	31.71	31.01	28.42	26.21	27.01	28.52	30.12	29.56	30.97	30.99	33.28	31.51	32.38	28.98	28.5	25.3	26.46	29.26	30.56	31.11	31.11	32.97	32.89	32.01	32.32	30.6	27.99	27.75	27.55	27.02	29.33	32.04	33.28	33.4	33.88	33.66	31.3	30.87	28.67	26.29	27.08	28.57	30.63	32.52	33.29	32.62	35.48
391	34.14	33.05	31.65	31.19	28.71	26.56	27.19	28.42	30.14	29.74	30.93	30.94	33.09	31.49	32.31	29.17	28.79	25.64	26.63	29.15	30.58	31.29	31.07	32.92	32.71	31.98	32.25	30.77	28.27	28.1	27.71	26.91	29.35	32.2	33.22	33.33	33.7	33.63	31.24	31.05	28.95	26.63	27.26	28.47	30.64	32.68	33.24	32.57	35.27
392	33.65	33.12	31.33	30.51	28.21	25.97	26.6	28.73	30.45	30.28	31.09	31.02	32.6	31.57	31.98	28.5	28.28	25.05	26.04	29.45	30.88	31.81	31.24	33.01	32.24	32.05	31.91	30.08	27.75	27.51	27.09	27.21	29.65	32.7	33.37	33.4	33.22	33.7	30.92	30.38	28.43	26.03	26.67	28.77	30.93	33.18	33.4	32.65	34.78
393	33.24	32.84	31.03	30.32	27.87	25.38	26.26	29.18	30.65	30.41	31.01	30.87	32.19	31.3	31.67	28.33	27.93	24.46	25.7	29.89	31.08	31.93	31.15	32.86	31.84	31.76	31.6	29.89	27.4	26.92	26.73	27.65	29.85	32.8	33.26	33.22	32.83	33.42	30.61	30.2	28.08	25.43	26.33	29.21	31.12	33.28	33.31	32.49	34.37
394	32.84	32.24	30.77	30.26	27.84	25.27	26.17	29.22	30.65	30.16	30.75	30.5	31.8	30.7	31.4	28.27	27.89	24.35	25.61	29.91	31.06	31.67	30.9	32.49	31.45	31.14	31.33	29.82	27.36	26.82	26.62	27.67	29.83	32.53	32.99	32.84	32.44	32.81	30.35	30.14	28.04	25.32	26.24	29.24	31.1	33.02	33.04	32.13	33.96
395	32.63	32.05	30.68	30.22	27.9	25.36	26.26	29.24	30.59	29.92	30.62	30.17	31.59	30.52	31.29	28.24	27.94	24.43	25.7	29.92	31	31.42	30.77	32.17	31.25	30.95	31.21	29.77	27.41	26.9	26.69	27.68	29.77	32.26	32.84	32.5	32.24	32.62	30.24	30.1	28.08	25.4	26.33	29.25	31.03	32.75	32.9	31.8	33.74
396	32.35	31.85	30.5	30.11	27.81	25.26	26.07	29.03	30.39	29.71	30.28	29.83	31.3	30.34	31.1	28.14	27.84	24.33	25.5	29.7	30.79	31.2	30.44	31.83	30.98	30.74	31.02	29.65	27.3	26.8	26.47	27.46	29.56	32.03	32.49	32.14	31.97	32.41	30.06	30	27.98	25.29	26.13	29.03	30.81	32.51	32.55	31.46	33.45
397	32.63	30.75	29.25	28.2	26.7	24.26	24.72	26.7	27.97	27.89	29.11	29.6	31.38	29.29	29.97	26.15	26.7	23.62	24.28	27.63	28.49	29.49	29.39	31.5	30.9	29.77	29.59	27.89	26.34	25.95	25.71	25.41	27.25	30.47	31.61	32.12	31.78	31.31	28.6	28	27.13	24.66	24.92	26.89	28.9	31.31	31.68	31.32	33.87
398	32.54	30.72	29.29	28.36	26.75	24.31	24.76	26.89	28.14	28.01	29.2	29.57	31.3	29.24	30.01	26.32	26.76	23.65	24.31	27.81	28.66	29.61	29.46	31.48	30.83	29.74	29.66	28.05	26.39	25.99	25.72	25.58	27.42	30.6	31.69	32.09	31.72	31.29	28.66	28.17	27.17	24.69	24.95	27.07	29.04	31.41	31.75	31.28	33.77
399	32.67	30.89	29.49	28.54	26.87	24.48	25.01	27.12	28.4	28.16	29.22	29.59	31.45	29.39	30.21	26.48	26.89	23.8	24.54	28.03	28.91	29.76	29.47	31.5	30.98	29.9	29.89	28.22	26.5	26.15	25.93	25.8	27.67	30.75	31.7	32.1	31.88	31.46	28.89	28.35	27.28	24.84	25.18	27.3	29.26	31.53	31.76	31.29	33.9
400	32.66	30.94	29.49	28.69	27.01	24.51	25.13	27.27	28.6	28.25	29.28	29.63	31.46	29.43	30.21	26.64	27.04	23.81	24.65	28.17	29.11	29.86	29.52	31.55	31	29.95	29.91	28.37	26.64	26.17	26.02	25.94	27.87	30.86	31.76	32.14	31.9	31.51	28.91	28.51	27.41	24.84	25.29	27.44	29.43	31.6	31.81	31.32	33.89
401	32.68	31.02	29.59	28.85	27.05	24.64	25.28	27.46	28.82	28.44	29.32	29.61	31.49	29.5	30.31	26.78	27.1	23.91	24.79	28.35	29.33	30.06	29.53	31.54	31.03	30.02	30.04	28.52	26.69	26.28	26.14	26.12	28.09	31.05	31.78	32.12	31.95	31.59	29.04	28.67	27.45	24.94	25.43	27.63	29.62	31.77	31.82	31.29	33.9
402	32.59	31.01	29.59	28.96	27.06	24.68	25.3	27.5	28.93	28.54	29.46	29.52	31.41	29.47	30.31	26.89	27.11	23.93	24.8	28.37	29.43	30.15	29.67	31.45	30.97	30.01	30.07	28.62	26.69	26.32	26.12	26.14	28.2	31.15	31.91	32.03	31.89	31.59	29.06	28.79	27.44	24.97	25.43	27.65	29.7	31.84	31.95	31.19	33.8
403	32.78	31.24	29.74	29.13	27.21	24.76	25.47	27.74	29.09	28.64	29.56	29.75	31.62	29.69	30.46	27.06	27.27	23.99	24.97	28.6	29.58	30.25	29.76	31.69	31.18	30.23	30.25	28.79	26.84	26.39	26.27	26.36	28.35	31.26	32.01	32.26	32.11	31.81	29.23	28.97	27.58	25.02	25.6	27.89	29.82	31.91	32.03	31.42	33.99
404	32.99	31.48	29.93	29.23	27.21	24.87	25.61	27.88	29.26	28.75	29.68	30.02	31.85	29.91	30.65	27.15	27.29	24.08	25.09	28.73	29.76	30.37	29.86	31.96	31.41	30.46	30.46	28.88	26.84	26.48	26.37	26.49	28.53	31.37	32.12	32.52	32.35	32.05	29.44	29.08	27.58	25.11	25.72	28.02	29.97	32	32.13	31.67	34.2
405	33.42	32	30.22	29.43	27.39	25.02	25.85	28.16	29.49	29.05	29.94	30.31	32.28	30.41	30.94	27.35	27.47	24.2	25.32	29	29.98	30.67	30.11	32.27	31.86	30.98	30.78	29.07	27.02	26.62	26.58	26.75	28.75	31.68	32.37	32.82	32.8	32.58	29.76	29.28	27.75	25.23	25.95	28.29	30.16	32.27	32.38	31.96	34.61
406	33.66	32.27	30.48	29.63	27.51	25.06	26.08	28.37	29.75	29.23	30.12	30.57	32.54	30.67	31.2	27.54	27.61	24.22	25.55	29.2	30.23	30.86	30.27	32.53	32.12	31.25	31.07	29.27	27.14	26.65	26.78	26.95	29.01	31.88	32.54	33.08	33.07	32.85	30.04	29.49	27.86	25.25	26.17	28.49	30.39	32.43	32.54	32.21	34.85
407	33.85	32.44	30.62	29.76	27.59	25.09	26.11	28.55	29.88	29.42	30.25	30.76	32.75	30.83	31.34	27.67	27.7	24.22	25.57	29.36	30.36	31.05	30.39	32.73	32.34	31.41	31.24	29.39	27.22	26.66	26.78	27.11	29.14	32.06	32.67	33.27	33.29	33.02	30.21	29.63	27.93	25.25	26.19	28.66	30.49	32.59	32.66	32.4	35.04
408	33.86	32.62	30.74	29.88	27.53	25.3	26.04	28.59	30.02	29.62	30.49	30.82	32.77	30.99	31.46	27.79	27.65	24.41	25.49	29.4	30.5	31.26	30.61	32.8	32.36	31.59	31.39	29.51	27.16	26.86	26.68	27.14	29.28	32.27	32.89	33.32	33.32	33.21	30.35	29.76	27.86	25.43	26.11	28.7	30.59	32.77	32.87	32.44	35.04
409	33.92	32.69	30.95	29.96	27.58	25.4	26.14	28.85	30.2	29.73	30.73	30.9	32.84	31.06	31.67	27.87	27.7	24.5	25.58	29.65	30.67	31.36	30.85	32.88	32.44	31.65	31.6	29.58	27.19	26.96	26.75	27.39	29.45	32.37	33.12	33.39	33.4	33.27	30.57	29.84	27.89	25.52	26.2	28.95	30.75	32.86	33.1	32.52	35.09
410	34.16	32.87	31.15	30.16	27.7	25.27	26.47	29.07	30.44	29.95	30.95	31.04	33.09	31.24	31.86	28.08	27.81	24.36	25.91	29.85	30.91	31.57	31.07	33.02	32.7	31.82	31.79	29.77	27.3	26.82	27.06	27.59	29.69	32.56	33.32	33.52	33.66	33.44	30.76	30.05	28	25.37	26.53	29.15	30.98	33.05	33.32	32.66	35.33
411	34.35	32.93	31.34	30.27	27.79	25.35	26.58	29.24	30.61	30.19	31.02	31.19	33.27	31.32	32.03	28.21	27.89	24.45	26.02	30.02	31.07	31.8	31.14	33.18	32.89	31.88	31.96	29.88	27.38	26.91	27.15	27.76	29.85	32.77	33.38	33.65	33.86	33.51	30.94	30.16	28.07	25.45	26.64	29.32	31.14	33.26	33.38	32.81	35.51
412	34.3	32.88	31.37	30.26	27.7	25.27	26.36	29.16	30.51	30.19	30.83	31.17	33.22	31.27	32.05	28.21	27.8	24.37	25.8	29.92	30.97	31.79	30.96	33.15	32.86	31.81	31.98	29.87	27.28	26.83	26.91	27.66	29.75	32.74	33.17	33.61	33.82	33.45	30.97	30.16	27.97	25.37	26.42	29.23	31.02	33.23	33.18	32.79	35.45
413	34.33	33.05	31.47	30.38	27.81	25.39	26.53	29.13	30.53	30.21	31.02	31.2	33.25	31.45	32.14	28.34	27.89	24.48	25.96	29.89	30.98	31.8	31.14	33.19	32.9	31.97	32.06	29.98	27.37	26.95	27.05	27.63	29.76	32.73	33.34	33.63	33.86	33.62	31.06	30.29	28.06	25.47	26.58	29.19	31.02	33.23	33.36	32.82	35.48
414	34.4	33.26	31.59	30.58	28.02	25.54	26.76	28.83	30.59	30.17	31.09	31.23	33.33	31.67	32.26	28.55	28.1	24.63	26.19	29.58	31.03	31.75	31.22	33.22	32.98	32.18	32.17	30.17	27.57	27.1	27.26	27.32	29.81	32.67	33.4	33.64	33.94	33.82	31.18	30.49	28.26	25.61	26.81	28.89	31.07	33.16	33.42	32.85	35.54
415	34.29	33.19	31.72	30.92	28.47	26.1	26.83	28.33	30.29	29.85	31	30.97	33.22	31.61	32.38	28.9	28.54	25.19	26.26	29.07	30.73	31.42	31.13	32.96	32.88	32.1	32.29	30.5	28.01	27.66	27.31	26.81	29.51	32.31	33.29	33.36	33.85	33.75	31.3	30.83	28.69	26.17	26.88	28.38	30.76	32.81	33.32	32.59	35.43
416	34.03	33.11	31.59	30.93	28.69	26.48	27.02	28.34	30.25	29.9	31.05	30.95	32.96	31.53	32.24	28.93	28.74	25.57	26.45	29.07	30.68	31.47	31.18	32.94	32.63	32.01	32.14	30.51	28.21	28.04	27.48	26.81	29.46	32.34	33.32	33.32	33.6	33.66	31.16	30.86	28.89	26.54	27.07	28.38	30.7	32.84	33.36	32.57	35.16
417	33.42	33.04	31.21	30.35	28.04	25.85	26.41	28.79	30.41	30.25	31.02	30.94	32.36	31.47	31.85	28.36	28.09	24.93	25.84	29.5	30.84	31.8	31.16	32.94	32.04	31.93	31.75	29.93	27.55	27.4	26.85	27.24	29.61	32.66	33.28	33.3	33	33.59	30.77	30.28	28.23	25.9	26.46	28.82	30.85	33.16	33.33	32.56	34.55
418	32.88	32.45	30.81	30.29	27.94	25.38	26.37	29.26	30.71	30.16	30.79	30.52	31.82	30.89	31.44	28.32	27.98	24.46	25.8	29.96	31.12	31.7	30.93	32.51	31.51	31.33	31.33	29.87	27.44	26.93	26.79	27.7	29.9	32.53	33.03	32.86	32.47	33	30.37	30.23	28.12	25.42	26.42	29.28	31.13	33.04	33.09	32.14	34
419	32.75	32.23	30.8	30.33	28.08	25.47	26.52	29.31	30.72	29.98	30.71	30.25	31.68	30.68	31.41	28.37	28.12	24.56	25.94	30.01	31.13	31.51	30.85	32.24	31.39	31.1	31.3	29.89	27.56	27.03	26.91	27.75	29.91	32.32	32.94	32.57	32.35	32.78	30.35	30.27	28.25	25.51	26.56	29.33	31.13	32.83	33.01	31.87	33.86
420	32.55	32.05	30.58	30.21	27.94	25.37	26.24	29.28	30.54	29.86	30.57	30.05	31.49	30.5	31.19	28.26	27.97	24.45	25.66	29.96	30.94	31.38	30.71	32.04	31.2	30.91	31.07	29.77	27.41	26.93	26.62	27.71	29.72	32.17	32.77	32.35	32.16	32.59	30.13	30.16	28.09	25.4	26.29	29.28	30.93	32.69	32.85	31.67	33.65
421	32.8	30.82	29.3	28.23	26.82	24.35	24.81	26.82	28.1	27.85	29.02	29.72	31.53	29.34	30.02	26.21	26.82	23.73	24.38	27.77	28.61	29.49	29.3	31.63	31.08	29.83	29.59	27.93	26.44	26.05	25.8	25.52	27.39	30.44	31.52	32.23	31.94	31.36	28.64	28.08	27.24	24.75	25.01	27.01	29.01	31.3	31.6	31.43	34.02
422	32.53	30.59	29.29	28.13	26.76	24.3	24.81	26.74	28	27.85	28.99	29.53	31.28	29.1	30	26.09	26.77	23.65	24.36	27.68	28.51	29.49	29.26	31.44	30.84	29.6	29.61	27.82	26.38	25.98	25.75	25.43	27.28	30.45	31.48	32.04	31.7	31.13	28.65	27.97	27.17	24.67	24.99	26.92	28.87	31.28	31.55	31.23	33.75
423	32.7	30.87	29.52	28.43	26.9	24.58	25.01	26.74	28.1	28.06	29.23	29.7	31.46	29.35	30.23	26.39	26.92	23.91	24.55	27.67	28.61	29.7	29.48	31.61	31.03	29.86	29.87	28.12	26.52	26.25	25.92	25.42	27.39	30.66	31.71	32.21	31.9	31.41	28.9	28.29	27.3	24.93	25.18	26.92	28.95	31.46	31.77	31.39	33.91
424	32.77	31.02	29.61	28.57	26.99	24.66	25.09	26.91	28.24	28.11	29.19	29.73	31.55	29.49	30.32	26.52	27.02	23.96	24.62	27.83	28.75	29.75	29.43	31.65	31.12	30.02	29.99	28.24	26.61	26.32	25.97	25.57	27.53	30.72	31.66	32.24	32	31.57	29.02	28.43	27.38	24.99	25.24	27.08	29.06	31.48	31.72	31.41	33.98
425	32.91	31.32	29.9	28.8	27.12	24.72	25.28	27.37	28.62	28.28	29.41	29.81	31.7	29.78	30.61	26.75	27.16	24	24.8	28.27	29.12	29.93	29.63	31.74	31.28	30.31	30.31	28.47	26.74	26.37	26.12	26.01	27.9	30.9	31.87	32.31	32.17	31.86	29.33	28.67	27.5	25.02	25.42	27.53	29.4	31.63	31.92	31.48	34.12
426	32.91	31.29	29.86	28.98	27.21	24.76	25.43	27.62	28.96	28.53	29.54	29.78	31.72	29.73	30.57	26.92	27.26	24.01	24.94	28.51	29.46	30.18	29.74	31.72	31.31	30.27	30.3	28.64	26.83	26.4	26.24	26.24	28.24	31.15	31.99	32.28	32.2	31.83	29.32	28.85	27.58	25.03	25.56	27.77	29.71	31.85	32.03	31.44	34.12
427	32.95	31.31	29.81	29.15	27.33	24.9	25.61	27.76	29.2	28.65	29.61	29.82	31.77	29.73	30.52	27.09	27.39	24.13	25.11	28.64	29.7	30.3	29.81	31.77	31.37	30.28	30.28	28.8	26.95	26.54	26.38	26.37	28.48	31.28	32.06	32.32	32.27	31.85	29.29	29.04	27.69	25.15	25.73	27.91	29.91	31.95	32.09	31.48	34.15
428	33.05	31.52	29.94	29.28	27.35	24.93	25.78	27.96	29.37	28.81	29.74	29.96	31.89	29.93	30.66	27.21	27.42	24.14	25.26	28.82	29.87	30.47	29.92	31.92	31.49	30.49	30.45	28.92	26.97	26.55	26.51	26.55	28.65	31.46	32.18	32.47	32.4	32.07	29.45	29.17	27.7	25.16	25.87	28.09	30.05	32.09	32.2	31.61	34.25
429	33.22	31.86	30.18	29.42	27.45	25.03	25.95	28.17	29.51	28.92	29.92	30.15	32.08	30.25	30.9	27.34	27.53	24.22	25.42	29.01	30.01	30.57	30.08	32.11	31.69	30.82	30.72	29.06	27.06	26.64	26.65	26.75	28.79	31.57	32.35	32.65	32.6	32.41	29.71	29.32	27.79	25.23	26.04	28.3	30.16	32.17	32.37	31.79	34.42
430	33.42	32.18	30.43	29.54	27.54	25.16	26.05	28.33	29.72	29.09	30.12	30.32	32.29	30.56	31.14	27.46	27.63	24.32	25.51	29.16	30.21	30.75	30.27	32.28	31.91	31.13	30.99	29.17	27.16	26.76	26.71	26.89	29	31.75	32.54	32.82	32.83	32.73	29.98	29.45	27.88	25.33	26.12	28.45	30.34	32.32	32.55	31.95	34.61
431	33.59	32.27	30.46	29.62	27.52	25.03	26.05	28.37	29.79	29.19	30.12	30.46	32.48	30.63	31.17	27.52	27.61	24.17	25.49	29.19	30.29	30.85	30.26	32.44	32.11	31.22	31.05	29.24	27.13	26.63	26.68	26.92	29.07	31.85	32.54	32.96	33.03	32.82	30.04	29.53	27.84	25.18	26.11	28.49	30.38	32.39	32.54	32.08	34.78
432	33.78	32.49	30.7	29.75	27.44	25.3	25.93	28.45	29.88	29.35	30.37	30.64	32.69	30.83	31.41	27.65	27.54	24.42	25.37	29.25	30.37	31.01	30.49	32.63	32.32	31.43	31.32	29.37	27.05	26.88	26.53	26.98	29.15	32.02	32.78	33.14	33.26	33.03	30.3	29.67	27.75	25.43	25.98	28.55	30.43	32.52	32.77	32.26	34.97
433	34.03	32.66	31.04	30.01	27.58	25.5	26.13	28.75	30.13	29.71	30.68	30.88	32.95	31.01	31.75	27.92	27.68	24.6	25.55	29.54	30.61	31.37	30.79	32.87	32.59	31.6	31.67	29.62	27.18	27.07	26.69	27.27	29.4	32.37	33.07	33.37	33.53	33.21	30.65	29.94	27.88	25.61	26.17	28.84	30.66	32.86	33.06	32.49	35.22
434	34.22	32.77	31.26	30.16	27.62	25.34	26.16	28.88	30.24	29.88	30.81	30.94	33.14	31.12	31.96	28.08	27.72	24.44	25.58	29.67	30.71	31.53	30.93	32.93	32.79	31.69	31.87	29.77	27.21	26.92	26.7	27.39	29.5	32.51	33.19	33.41	33.73	33.32	30.86	30.09	27.91	25.44	26.19	28.97	30.75	33	33.19	32.55	35.4
435	34.22	32.74	31.32	30.28	27.71	25.35	26.11	28.82	30.28	29.89	30.74	30.96	33.14	31.1	32.01	28.21	27.8	24.44	25.53	29.6	30.75	31.53	30.85	32.95	32.8	31.66	31.92	29.88	27.29	26.92	26.64	27.32	29.54	32.49	33.1	33.42	33.74	33.29	30.92	30.22	27.99	25.44	26.15	28.9	30.78	32.99	33.11	32.58	35.39
436	34.12	32.73	31.25	30.17	27.64	25.34	26.14	28.92	30.36	29.97	30.74	30.95	33.03	31.1	31.93	28.12	27.72	24.44	25.56	29.69	30.82	31.6	30.85	32.94	32.7	31.64	31.83	29.77	27.2	26.92	26.65	27.41	29.61	32.53	33.08	33.39	33.64	33.28	30.84	30.12	27.89	25.42	26.18	28.99	30.84	33.04	33.1	32.56	35.28
437	34.06	32.98	31.31	30.18	27.69	25.3	26.53	29.16	30.61	30.09	30.97	31.05	32.98	31.35	31.98	28.14	27.77	24.39	25.95	29.91	31.07	31.71	31.09	33.04	32.66	31.88	31.88	29.77	27.24	26.87	27.01	27.64	29.86	32.62	33.3	33.47	33.59	33.52	30.89	30.13	27.94	25.37	26.56	29.22	31.08	33.13	33.32	32.66	35.21
438	34.12	33.15	31.49	30.37	27.86	25.34	26.79	29.25	30.71	30.27	31.15	31.17	33.04	31.53	32.15	28.36	27.93	24.44	26.21	30	31.15	31.88	31.27	33.16	32.73	32.04	32.04	29.97	27.39	26.92	27.25	27.72	29.94	32.77	33.46	33.58	33.66	33.69	31.06	30.34	28.09	25.41	26.82	29.3	31.16	33.29	33.49	32.78	35.27
439	34.26	33.26	31.69	30.78	28.32	25.93	26.67	28.63	30.46	30.23	31.17	31.08	33.18	31.66	32.34	28.78	28.38	25.02	26.09	29.37	30.9	31.83	31.29	33.07	32.88	32.15	32.23	30.38	27.84	27.5	27.12	27.1	29.69	32.71	33.46	33.47	33.81	33.8	31.26	30.76	28.53	25.99	26.71	28.68	30.9	33.23	33.51	32.69	35.4
440	33.99	33.12	31.68	30.98	28.79	26.55	27.07	28.29	30.21	29.97	31.05	30.91	32.91	31.52	32.32	28.99	28.84	25.65	26.49	29.02	30.65	31.57	31.17	32.91	32.62	31.99	32.2	30.57	28.29	28.13	27.49	26.74	29.44	32.42	33.32	33.29	33.55	33.65	31.24	30.96	28.99	26.6	27.1	28.33	30.64	32.94	33.37	32.53	35.12
441	33.63	33.16	31.4	30.51	28.31	26.07	26.61	28.8	30.52	30.26	31.16	31.05	32.55	31.57	32.03	28.53	28.35	25.16	26.03	29.52	30.95	31.85	31.28	33.05	32.27	32.03	31.9	30.09	27.8	27.64	27.02	27.24	29.73	32.67	33.41	33.41	33.21	33.7	30.95	30.49	28.49	26.11	26.64	28.83	30.92	33.21	33.47	32.66	34.76
442	33.3	32.96	31.12	30.37	27.99	25.5	26.53	29.45	30.74	30.34	31.08	30.87	32.23	31.37	31.75	28.41	28.03	24.59	25.95	30.16	31.16	31.92	31.2	32.87	31.95	31.81	31.61	29.96	27.47	27.08	26.92	27.88	29.95	32.72	33.32	33.21	32.89	33.49	30.67	30.37	28.16	25.53	26.56	29.47	31.13	33.26	33.39	32.48	34.42
443	32.93	32.44	30.85	30.35	28.09	25.51	26.65	29.32	30.77	30.12	30.88	30.4	31.86	30.87	31.46	28.41	28.12	24.6	26.06	30.02	31.18	31.68	31.01	32.4	31.59	31.29	31.32	29.93	27.55	27.09	27.02	27.75	29.96	32.46	33.11	32.72	32.53	32.97	30.38	30.35	28.24	25.54	26.68	29.33	31.14	33.01	33.18	32.01	34.04
444	32.71	32.22	30.78	30.27	28.03	25.41	26.49	29.31	30.67	29.93	30.66	30.14	31.64	30.66	31.38	28.33	28.05	24.49	25.9	30	31.07	31.49	30.78	32.14	31.38	31.06	31.24	29.84	27.48	26.98	26.83	27.73	29.86	32.25	32.87	32.45	32.32	32.75	30.31	30.27	28.17	25.42	26.51	29.31	31.03	32.8	32.95	31.75	33.82
445	32.77	30.83	29.44	28.27	26.92	24.49	24.93	26.93	28.17	27.8	28.98	29.58	31.48	29.33	30.15	26.25	26.93	23.88	24.52	27.91	28.67	29.48	29.26	31.48	31.07	29.83	29.68	27.96	26.53	26.19	25.91	25.63	27.46	30.4	31.47	32.08	31.89	31.34	28.76	28.15	27.33	24.88	25.13	27.13	29.06	31.28	31.56	31.28	33.97
446	32.61	30.69	29.33	28.21	26.88	24.48	24.94	26.99	28.19	27.85	28.98	29.56	31.34	29.17	30.04	26.19	26.89	23.84	24.51	27.95	28.69	29.53	29.26	31.47	30.94	29.68	29.61	27.9	26.49	26.17	25.88	25.67	27.48	30.45	31.47	32.07	31.77	31.2	28.68	28.1	27.27	24.85	25.11	27.17	29.05	31.3	31.55	31.25	33.82
447	32.88	30.88	29.57	28.44	27.03	24.66	25.13	26.96	28.25	28.18	29.34	29.84	31.63	29.35	30.28	26.42	27.05	24	24.69	27.91	28.76	29.86	29.59	31.76	31.23	29.87	29.88	28.12	26.63	26.34	26.03	25.63	27.55	30.8	31.81	32.35	32.07	31.39	28.94	28.34	27.41	25	25.29	27.14	29.08	31.61	31.89	31.53	34.09
448	32.87	31.01	29.63	28.5	27.04	24.76	25.11	26.9	28.19	28.17	29.27	29.84	31.63	29.46	30.34	26.47	27.07	24.07	24.64	27.83	28.69	29.85	29.51	31.77	31.24	29.99	29.97	28.17	26.65	26.43	25.97	25.54	27.49	30.79	31.74	32.34	32.09	31.52	29.03	28.41	27.42	25.08	25.25	27.07	28.98	31.57	31.81	31.52	34.07
449	33.04	31.37	29.9	28.76	27.12	24.78	25.25	27.26	28.43	28.24	29.4	29.86	31.82	29.8	30.6	26.72	27.16	24.06	24.78	28.17	28.93	29.92	29.62	31.8	31.44	30.33	30.27	28.43	26.72	26.44	26.07	25.89	27.72	30.87	31.86	32.37	32.3	31.88	29.31	28.68	27.49	25.07	25.38	27.42	29.19	31.62	31.92	31.53	34.25
450	32.9	31.32	29.84	28.69	27.05	24.7	25.31	27.43	28.71	28.23	29.38	29.71	31.7	29.74	30.55	26.64	27.09	23.96	24.82	28.33	29.21	29.91	29.58	31.65	31.33	30.28	30.25	28.34	26.65	26.35	26.1	26.04	28	30.87	31.83	32.21	32.19	31.83	29.29	28.61	27.41	24.97	25.43	27.58	29.43	31.58	31.88	31.37	34.11
451	32.89	31.3	29.75	28.9	27.12	24.74	25.41	27.59	28.96	28.43	29.44	29.7	31.7	29.7	30.46	26.84	27.17	23.97	24.91	28.47	29.46	30.11	29.63	31.65	31.34	30.25	30.19	28.54	26.72	26.38	26.16	26.18	28.25	31.08	31.89	32.2	32.21	31.81	29.22	28.83	27.47	24.98	25.51	27.73	29.65	31.75	31.93	31.35	34.09
452	32.98	31.48	29.88	29.15	27.25	24.82	25.6	27.87	29.22	28.61	29.62	29.95	31.81	29.87	30.59	27.08	27.32	24.03	25.08	28.74	29.72	30.29	29.8	31.91	31.46	30.43	30.35	28.79	26.86	26.45	26.31	26.45	28.51	31.26	32.06	32.45	32.33	31.99	29.37	29.09	27.6	25.03	25.69	28.01	29.88	31.91	32.09	31.59	34.18
453	33.25	31.91	30.23	29.33	27.37	24.96	25.86	28.08	29.47	28.8	29.84	30.09	32.09	30.28	30.93	27.26	27.44	24.14	25.32	28.93	29.96	30.49	30	32.06	31.75	30.85	30.73	28.96	26.97	26.58	26.52	26.64	28.76	31.47	32.27	32.59	32.63	32.43	29.74	29.28	27.7	25.15	25.93	28.21	30.09	32.08	32.3	31.72	34.45
454	33.42	32.13	30.43	29.45	27.43	25.01	25.98	28.28	29.6	28.95	29.96	30.16	32.29	30.48	31.14	27.37	27.51	24.17	25.42	29.11	30.1	30.63	30.1	32.14	31.95	31.06	30.96	29.08	27.03	26.62	26.6	26.82	28.89	31.62	32.38	32.66	32.84	32.64	29.98	29.41	27.75	25.17	26.03	28.4	30.19	32.2	32.4	31.79	34.62
455	33.55	32.35	30.56	29.59	27.48	25	25.97	28.41	29.76	29.06	30.14	30.39	32.43	30.69	31.26	27.5	27.58	24.13	25.4	29.23	30.26	30.74	30.26	32.37	32.09	31.27	31.12	29.21	27.09	26.6	26.55	26.94	29.05	31.74	32.55	32.89	32.99	32.86	30.12	29.55	27.8	25.14	26.01	28.52	30.32	32.28	32.56	32	34.74
456	33.72	32.48	30.7	29.7	27.48	25.08	25.93	28.49	29.87	29.24	30.33	30.65	32.62	30.8	31.4	27.61	27.58	24.2	25.35	29.3	30.36	30.92	30.44	32.64	32.29	31.4	31.29	29.31	27.08	26.68	26.48	27.01	29.16	31.92	32.73	33.15	33.2	33	30.29	29.67	27.79	25.2	25.95	28.6	30.4	32.44	32.73	32.26	34.92
457	33.84	32.52	30.86	29.84	27.49	25.33	25.96	28.44	29.89	29.39	30.49	30.7	32.74	30.84	31.56	27.75	27.59	24.43	25.37	29.24	30.38	31.07	30.59	32.7	32.42	31.43	31.47	29.45	27.09	26.92	26.47	26.95	29.18	32.06	32.88	33.19	33.34	33.04	30.46	29.82	27.79	25.43	25.97	28.54	30.4	32.56	32.88	32.3	35.03
458	33.89	32.53	31.08	29.98	27.63	25.36	26	28.61	30	29.48	30.61	30.73	32.79	30.86	31.78	27.91	27.72	24.46	25.4	29.4	30.48	31.16	30.71	32.73	32.48	31.43	31.67	29.59	27.21	26.95	26.49	27.11	29.28	32.12	32.98	33.21	33.39	33.05	30.68	29.97	27.91	25.45	26.01	28.7	30.48	32.63	32.99	32.34	35.07
459	33.83	32.54	31	30.03	27.61	25.26	25.86	28.64	30.07	29.49	30.55	30.64	32.74	30.88	31.69	27.97	27.69	24.36	25.26	29.41	30.55	31.15	30.66	32.63	32.44	31.44	31.58	29.64	27.17	26.85	26.34	27.12	29.34	32.1	32.91	33.09	33.35	33.06	30.59	30.03	27.87	25.34	25.87	28.72	30.54	32.61	32.93	32.24	35.01
460	33.84	32.67	31	29.96	27.55	25.21	26.08	28.85	30.26	29.55	30.68	30.74	32.75	31.01	31.67	27.92	27.62	24.31	25.49	29.62	30.73	31.21	30.79	32.74	32.46	31.55	31.55	29.56	27.09	26.8	26.54	27.33	29.52	32.13	33.02	33.19	33.37	33.18	30.58	29.96	27.79	25.28	26.09	28.92	30.71	32.65	33.05	32.35	35.01
461	33.95	32.84	31.1	30.09	27.61	25.21	26.42	29.12	30.5	29.84	30.88	30.91	32.86	31.19	31.76	28.06	27.68	24.3	25.83	29.88	30.96	31.49	30.98	32.91	32.58	31.72	31.64	29.69	27.14	26.8	26.87	27.59	29.76	32.38	33.2	33.33	33.49	33.36	30.67	30.1	27.84	25.27	26.43	29.18	30.94	32.91	33.23	32.51	35.11
462	34.11	33.03	31.4	30.28	27.83	25.29	26.54	29.17	30.62	30.15	31	31	33.01	31.39	32.05	28.27	27.89	24.39	25.95	29.92	31.07	31.79	31.1	33	32.74	31.9	31.92	29.88	27.34	26.88	26.97	27.63	29.86	32.66	33.3	33.41	33.65	33.54	30.96	30.3	28.04	25.35	26.55	29.22	31.04	33.19	33.35	32.61	35.26
463	34.13	33.2	31.66	30.66	28.28	25.72	26.56	28.84	30.57	30.29	31.14	31.1	33.04	31.57	32.31	28.66	28.33	24.82	25.96	29.59	31.01	31.92	31.25	33.1	32.77	32.06	32.16	30.25	27.78	27.32	26.97	27.29	29.81	32.77	33.43	33.49	33.69	33.71	31.21	30.68	28.48	25.77	26.57	28.89	30.97	33.31	33.48	32.7	35.27
464	33.91	33.19	31.69	30.92	28.8	26.5	26.98	28.44	30.41	30.23	31.21	31.07	32.82	31.57	32.33	28.94	28.84	25.6	26.39	29.17	30.84	31.85	31.32	33.07	32.57	32.04	32.18	30.52	28.28	28.09	27.38	26.88	29.64	32.68	33.49	33.44	33.48	33.7	31.24	30.96	28.98	26.54	26.99	28.47	30.8	33.23	33.55	32.67	35.05
465	33.84	33.4	31.71	30.67	28.55	26.19	26.77	28.98	30.71	30.39	31.3	31.19	32.75	31.78	32.34	28.71	28.58	25.28	26.17	29.71	31.14	32.01	31.41	33.18	32.5	32.24	32.18	30.27	28.02	27.78	27.14	27.42	29.94	32.81	33.56	33.54	33.41	33.91	31.24	30.72	28.72	26.22	26.78	29.01	31.09	33.37	33.63	32.79	34.97
466	33.51	33.19	31.4	30.4	28.11	25.67	26.46	29.19	30.62	30.33	31.18	30.96	32.42	31.59	32.03	28.46	28.13	24.77	25.86	29.91	31.04	31.94	31.29	32.96	32.18	32.03	31.86	30	27.56	27.26	26.81	27.62	29.84	32.71	33.42	33.3	33.09	33.7	30.93	30.45	28.26	25.7	26.47	29.22	30.98	33.28	33.5	32.57	34.63
467	33.08	32.72	30.97	30.23	27.93	25.43	26.35	29.23	30.63	30.1	30.87	30.61	31.98	31.12	31.58	28.3	27.95	24.53	25.75	29.94	31.05	31.7	30.98	32.61	31.75	31.54	31.41	29.83	27.37	27.02	26.69	27.65	29.84	32.45	33.09	32.93	32.67	33.23	30.49	30.29	28.06	25.45	26.36	29.25	30.97	33.02	33.18	32.21	34.19
468	32.81	32.27	30.8	30.34	28.1	25.46	26.54	29.31	30.68	29.99	30.79	30.21	31.72	30.68	31.41	28.43	28.11	24.56	25.95	30.01	31.09	31.58	30.9	32.21	31.49	31.09	31.23	29.94	27.52	27.05	26.86	27.72	29.88	32.3	33	32.52	32.41	32.78	30.31	30.41	28.22	25.47	26.55	29.32	31.01	32.88	33.09	31.81	33.91
469	32.97	31.47	29.81	28.82	27.09	24.7	25.33	27.58	28.81	28.26	29.39	29.77	31.79	29.85	30.51	26.77	27.14	23.95	24.82	28.47	29.31	29.96	29.57	31.73	31.44	30.4	30.23	28.46	26.67	26.35	26.05	26.17	28.12	30.91	31.83	32.27	32.29	31.96	29.27	28.78	27.42	24.94	25.41	27.73	29.48	31.6	31.88	31.42	34.17
470	33.1	31.58	29.97	28.93	27.18	24.82	25.41	27.64	28.95	28.38	29.46	29.91	31.94	29.94	30.67	26.87	27.24	24.05	24.88	28.51	29.45	30.08	29.63	31.87	31.59	30.51	30.42	28.56	26.76	26.46	26.09	26.21	28.25	31.03	31.89	32.41	32.45	32.07	29.46	28.9	27.5	25.03	25.47	27.77	29.58	31.69	31.93	31.55	34.29
471	33.31	31.95	30.31	29.2	27.24	25.01	25.57	27.83	29.2	28.57	29.67	30.01	32.16	30.29	31.01	27.14	27.31	24.21	25.02	28.69	29.71	30.27	29.82	31.98	31.83	30.86	30.79	28.83	26.83	26.64	26.2	26.39	28.51	31.23	32.09	32.5	32.69	32.43	29.81	29.18	27.56	25.19	25.61	27.96	29.81	31.85	32.12	31.64	34.5
472	33.32	32.06	30.44	29.31	27.27	25.09	25.65	27.96	29.33	28.68	29.8	30.08	32.18	30.39	31.14	27.24	27.35	24.27	25.09	28.8	29.83	30.38	29.92	32.06	31.86	30.96	30.96	28.93	26.86	26.72	26.25	26.5	28.64	31.35	32.21	32.58	32.73	32.54	29.98	29.3	27.58	25.25	25.68	28.08	29.91	31.94	32.23	31.7	34.51
473	33.27	32.15	30.48	29.37	27.3	24.99	25.7	28.15	29.54	28.79	29.91	30.24	32.15	30.46	31.18	27.29	27.38	24.14	25.12	28.98	30.05	30.49	30.02	32.23	31.83	31.05	31.02	28.98	26.88	26.61	26.25	26.68	28.85	31.46	32.31	32.74	32.71	32.64	30.03	29.36	27.6	25.13	25.71	28.26	30.09	32.02	32.33	31.86	34.45
474	33.46	32.32	30.53	29.55	27.27	24.91	25.76	28.27	29.66	28.92	30.11	30.39	32.36	30.61	31.23	27.46	27.37	24.05	25.16	29.08	30.17	30.62	30.2	32.38	32.05	31.21	31.1	29.15	26.86	26.53	26.27	26.78	28.97	31.61	32.5	32.88	32.94	32.81	30.11	29.55	27.57	25.03	25.76	28.38	30.18	32.13	32.51	32	34.65
475	33.54	32.24	30.57	29.65	27.43	25.17	25.84	28.08	29.54	28.98	30.18	30.42	32.45	30.53	31.27	27.57	27.53	24.29	25.24	28.88	30.04	30.68	30.26	32.42	32.15	31.12	31.16	29.25	27.01	26.78	26.33	26.58	28.84	31.65	32.56	32.9	33.04	32.73	30.17	29.66	27.71	25.27	25.83	28.18	30.03	32.17	32.57	32.02	34.73
476	33.62	32.4	30.78	29.78	27.54	25.38	25.93	28.25	29.72	29.16	30.3	30.49	32.52	30.71	31.47	27.71	27.62	24.5	25.33	29.04	30.21	30.85	30.39	32.49	32.24	31.28	31.35	29.38	27.1	26.99	26.4	26.74	29.02	31.8	32.67	32.96	33.13	32.89	30.36	29.8	27.8	25.46	25.92	28.34	30.19	32.33	32.68	32.09	34.8
477	33.67	32.43	30.8	29.74	27.46	25.31	25.81	28.5	29.88	29.21	30.39	30.5	32.57	30.74	31.48	27.69	27.54	24.42	25.21	29.28	30.37	30.89	30.48	32.5	32.29	31.3	31.36	29.34	27.01	26.91	26.27	26.98	29.17	31.81	32.74	32.95	33.18	32.92	30.38	29.77	27.71	25.38	25.81	28.58	30.34	32.34	32.77	32.1	34.83
478	33.73	32.65	30.85	29.89	27.52	25.17	26.11	28.79	30.17	29.4	30.61	30.64	32.64	30.97	31.52	27.86	27.59	24.29	25.51	29.57	30.64	31.08	30.7	32.64	32.37	31.51	31.39	29.49	27.05	26.78	26.54	27.26	29.45	31.98	32.94	33.08	33.26	33.14	30.42	29.92	27.76	25.24	26.1	28.86	30.61	32.52	32.98	32.25	34.89
479	33.86	32.84	31.04	30.04	27.65	25.19	26.34	28.98	30.38	29.71	30.75	30.84	32.76	31.16	31.71	28.02	27.72	24.31	25.74	29.75	30.85	31.37	30.84	32.84	32.5	31.69	31.57	29.64	27.17	26.8	26.76	27.45	29.65	32.25	33.06	33.26	33.39	33.33	30.6	30.08	27.87	25.25	26.33	29.05	30.81	32.8	33.11	32.44	35.01
480	34.07	32.96	31.28	30.24	27.93	25.42	26.31	28.88	30.31	29.88	30.79	30.85	32.97	31.3	31.93	28.24	27.99	24.53	25.71	29.64	30.77	31.53	30.87	32.85	32.72	31.81	31.79	29.83	27.43	27.02	26.71	27.33	29.57	32.38	33.08	33.25	33.61	33.45	30.83	30.29	28.14	25.47	26.3	28.93	30.72	32.94	33.13	32.45	35.21
481	34.05	33.12	31.65	30.75	28.6	26.16	26.77	28.43	30.29	30.01	30.93	30.88	32.96	31.47	32.29	28.77	28.65	25.28	26.17	29.18	30.74	31.66	31.02	32.88	32.71	31.96	32.14	30.35	28.08	27.77	27.16	26.88	29.54	32.49	33.21	33.27	33.61	33.61	31.19	30.81	28.79	26.2	26.76	28.48	30.68	33.05	33.27	32.48	35.19
482	33.6	32.97	31.41	30.71	28.71	26.37	26.91	28.13	30.12	29.94	30.85	30.81	32.5	31.33	32.05	28.74	28.75	25.49	26.31	28.88	30.56	31.58	30.94	32.81	32.27	31.81	31.88	30.31	28.18	27.98	27.28	26.58	29.36	32.39	33.12	33.18	33.16	33.47	30.94	30.78	28.88	26.41	26.9	28.17	30.49	32.95	33.18	32.41	34.73
483	33.82	33.28	31.66	30.81	28.73	26.44	26.93	28.73	30.61	30.27	31.22	31.05	32.73	31.64	32.29	28.86	28.76	25.55	26.33	29.47	31.04	31.9	31.31	33.05	32.5	32.1	32.12	30.4	28.18	28.04	27.28	27.16	29.84	32.68	33.47	33.4	33.39	33.77	31.19	30.88	28.88	26.46	26.92	28.76	30.96	33.25	33.55	32.65	34.94
484	33.5	33.17	31.39	30.47	28.3	25.98	26.53	28.94	30.54	30.18	31.1	30.93	32.41	31.55	32.01	28.54	28.33	25.09	25.93	29.67	30.96	31.81	31.19	32.93	32.19	31.99	31.83	30.07	27.74	27.58	26.87	27.37	29.76	32.56	33.34	33.27	33.08	33.67	30.91	30.55	28.44	25.99	26.52	28.97	30.88	33.14	33.42	32.53	34.61
485	33.2	32.93	31.1	30.29	27.99	25.72	26.35	29.14	30.51	30.09	30.97	30.75	32.1	31.32	31.72	28.37	28	24.83	25.75	29.86	30.92	31.71	31.06	32.75	31.9	31.74	31.53	29.88	27.41	27.33	26.67	27.56	29.72	32.44	33.19	33.07	32.79	33.43	30.62	30.38	28.11	25.73	26.34	29.15	30.82	33.03	33.27	32.35	34.3
486	33.03	32.5	30.99	30.38	28.15	25.49	26.62	29.39	30.77	30.18	30.93	30.52	31.93	30.89	31.6	28.48	28.15	24.6	26.02	30.1	31.17	31.79	31.02	32.52	31.73	31.3	31.41	29.98	27.55	27.1	26.92	27.8	29.97	32.5	33.13	32.82	32.63	33	30.5	30.48	28.25	25.49	26.6	29.4	31.07	33.09	33.23	32.12	34.13
487	32.97	31.59	29.85	28.8	27.09	24.68	25.36	27.48	28.63	28.18	29.36	29.77	31.81	29.94	30.55	26.76	27.15	23.96	24.84	28.38	29.14	29.88	29.51	31.73	31.45	30.49	30.26	28.44	26.66	26.35	26.06	26.07	27.96	30.81	31.78	32.26	32.29	32.05	29.29	28.78	27.4	24.91	25.41	27.62	29.27	31.5	31.83	31.42	34.14
488	33.15	31.81	30.17	29.02	27.2	24.83	25.47	27.71	28.9	28.37	29.59	29.96	32	30.14	30.87	26.98	27.26	24.08	24.93	28.6	29.41	30.07	29.73	31.93	31.66	30.7	30.62	28.65	26.76	26.48	26.13	26.29	28.22	31.01	32	32.45	32.5	32.27	29.64	29.01	27.51	25.03	25.51	27.85	29.51	31.67	32.05	31.61	34.32
489	32.96	31.76	30.14	29.07	27.15	24.85	25.48	27.59	28.89	28.34	29.51	29.83	31.83	30.08	30.84	27.02	27.22	24.08	24.93	28.45	29.4	30.04	29.63	31.8	31.49	30.65	30.61	28.69	26.71	26.5	26.1	26.14	28.21	30.98	31.91	32.32	32.34	32.23	29.64	29.06	27.45	25.03	25.5	27.71	29.48	31.61	31.95	31.46	34.13
490	32.82	31.77	30.09	29.07	27.14	24.89	25.39	27.73	29.01	28.43	29.54	29.75	31.7	30.07	30.79	27.02	27.21	24.1	24.83	28.58	29.52	30.13	29.65	31.73	31.37	30.65	30.59	28.69	26.7	26.53	25.97	26.27	28.34	31.07	31.93	32.24	32.23	32.23	29.61	29.07	27.43	25.05	25.4	27.85	29.58	31.68	31.97	31.38	33.99
491	32.95	31.88	30.17	29.16	27.19	24.86	25.57	27.94	29.28	28.56	29.71	29.92	31.84	30.17	30.87	27.1	27.27	24.05	24.99	28.78	29.79	30.26	29.8	31.91	31.53	30.76	30.7	28.76	26.75	26.49	26.12	26.47	28.61	31.21	32.09	32.41	32.39	32.35	29.72	29.17	27.47	24.99	25.57	28.06	29.82	31.79	32.13	31.54	34.12
492	32.92	31.9	30.17	29.27	27.13	24.77	25.53	28.03	29.35	28.59	29.73	29.94	31.82	30.17	30.87	27.2	27.23	23.94	24.94	28.85	29.86	30.29	29.8	31.94	31.52	30.76	30.73	28.86	26.7	26.4	26.04	26.54	28.67	31.25	32.1	32.43	32.39	32.36	29.74	29.28	27.41	24.88	25.51	28.13	29.86	31.8	32.12	31.56	34.08
493	32.96	32.01	30.15	29.31	27.15	24.77	25.58	27.96	29.35	28.67	29.78	30.05	31.87	30.28	30.84	27.25	27.25	23.93	24.98	28.77	29.86	30.37	29.85	32.05	31.58	30.87	30.72	28.9	26.71	26.4	26.05	26.45	28.67	31.32	32.14	32.53	32.45	32.47	29.73	29.33	27.42	24.87	25.55	28.05	29.84	31.86	32.17	31.66	34.12
494	33.08	32.17	30.3	29.42	27.24	24.91	25.65	28.13	29.46	28.84	29.96	30.15	31.99	30.45	30.99	27.37	27.33	24.06	25.05	28.93	29.95	30.52	30.02	32.14	31.71	31.02	30.86	29.01	26.78	26.53	26.11	26.62	28.77	31.45	32.3	32.61	32.58	32.63	29.88	29.44	27.49	24.99	25.62	28.22	29.93	32	32.33	31.75	34.23
495	33.29	32.37	30.52	29.58	27.34	25.16	25.74	28.44	29.74	28.98	30.19	30.34	32.21	30.66	31.2	27.54	27.42	24.31	25.14	29.24	30.23	30.66	30.26	32.33	31.93	31.22	31.06	29.17	26.86	26.78	26.18	26.92	29.04	31.56	32.52	32.78	32.81	32.84	30.09	29.61	27.58	25.23	25.71	28.52	30.19	32.11	32.56	31.94	34.44
496	33.46	32.54	30.65	29.73	27.45	25.06	25.99	28.66	29.99	29.18	30.46	30.45	32.37	30.84	31.32	27.71	27.52	24.21	25.39	29.45	30.47	30.85	30.52	32.45	32.1	31.38	31.18	29.32	26.96	26.68	26.42	27.14	29.28	31.73	32.77	32.88	32.98	33.01	30.22	29.77	27.67	25.13	25.96	28.73	30.43	32.29	32.81	32.05	34.6
497	33.67	32.72	30.88	29.83	27.6	25.08	26.22	28.8	30.2	29.46	30.59	30.63	32.59	31.03	31.55	27.83	27.67	24.23	25.62	29.59	30.67	31.12	30.65	32.63	32.33	31.56	31.4	29.43	27.1	26.7	26.63	27.28	29.47	31.98	32.88	33.04	33.21	33.2	30.44	29.88	27.81	25.13	26.19	28.87	30.61	32.54	32.93	32.23	34.81
498	33.88	32.82	31.21	30.21	27.89	25.43	26.22	28.69	30.15	29.7	30.62	30.62	32.8	31.14	31.87	28.22	27.95	24.58	25.62	29.47	30.61	31.36	30.68	32.62	32.55	31.65	31.72	29.8	27.37	27.05	26.62	27.15	29.42	32.19	32.9	33.01	33.43	33.3	30.77	30.27	28.09	25.48	26.19	28.75	30.55	32.75	32.96	32.22	35.01
499	33.98	33.04	31.58	30.94	28.73	26.37	26.91	28.22	30.11	29.84	30.84	30.72	32.9	31.37	32.24	28.97	28.78	25.52	26.31	29	30.56	31.49	30.91	32.71	32.66	31.87	32.08	30.53	28.19	27.99	27.28	26.68	29.37	32.3	33.1	33.09	33.53	33.52	31.13	31	28.91	26.41	26.87	28.28	30.49	32.87	33.17	32.32	35.1
500	33.74	32.93	31.51	31.02	28.86	26.62	27.08	28.06	30.16	29.86	30.89	30.78	32.66	31.27	32.16	29.07	28.91	25.76	26.48	28.82	30.6	31.51	30.95	32.77	32.43	31.76	32	30.61	28.31	28.24	27.44	26.51	29.41	32.3	33.13	33.13	33.31	33.42	31.05	31.09	29.03	26.64	27.05	28.1	30.52	32.87	33.21	32.38	34.86
501	33.8	33.14	31.63	31.07	28.93	26.68	27.22	28.3	30.4	30.06	31.06	30.9	32.72	31.49	32.27	29.14	28.97	25.82	26.62	29.06	30.83	31.7	31.12	32.89	32.5	31.96	32.1	30.67	28.37	28.3	27.56	26.75	29.63	32.46	33.29	33.23	33.37	33.63	31.17	31.15	29.08	26.69	27.18	28.34	30.74	33.04	33.37	32.49	34.91
502	33.67	33.21	31.52	30.82	28.83	26.53	27	28.74	30.49	30.2	31.13	31.02	32.59	31.57	32.15	28.9	28.87	25.67	26.4	29.5	30.92	31.83	31.19	33.01	32.38	32.03	31.98	30.42	28.26	28.15	27.33	27.18	29.72	32.57	33.35	33.34	33.26	33.7	31.05	30.91	28.97	26.53	26.96	28.77	30.81	33.15	33.43	32.61	34.77
503	33.38	33.08	31.27	30.53	28.52	26.21	26.68	28.98	30.49	30.11	31.02	30.85	32.31	31.45	31.89	28.63	28.55	25.34	26.08	29.73	30.91	31.73	31.09	32.84	32.1	31.89	31.72	30.12	27.93	27.83	26.99	27.41	29.71	32.45	33.22	33.16	32.98	33.58	30.79	30.63	28.64	26.2	26.64	29	30.8	33.03	33.31	32.44	34.48
504	33.32	32.97	31.23	30.51	28.25	25.78	26.62	29.47	30.82	30.27	31.13	30.89	32.25	31.35	31.84	28.63	28.27	24.9	26.02	30.21	31.23	31.89	31.19	32.88	32.06	31.77	31.66	30.11	27.65	27.39	26.92	27.9	30.03	32.59	33.31	33.18	32.93	33.47	30.74	30.62	28.36	25.76	26.59	29.49	31.11	33.17	33.41	32.48	34.41
505	33.15	31.79	30.11	28.92	27.29	24.88	25.52	27.65	28.75	28.34	29.59	29.9	32.01	30.11	30.81	26.9	27.34	24.18	25	28.55	29.26	30.04	29.72	31.87	31.64	30.66	30.52	28.56	26.83	26.56	26.2	26.24	28.09	30.95	32	32.39	32.48	32.23	29.54	28.92	27.57	25.11	25.55	27.8	29.35	31.65	32.06	31.56	34.31
506	33.14	31.87	30.21	29.07	27.29	24.87	25.6	27.81	28.94	28.4	29.74	29.94	32.01	30.17	30.91	27.04	27.35	24.15	25.06	28.7	29.46	30.1	29.86	31.91	31.66	30.73	30.65	28.7	26.82	26.54	26.25	26.38	28.28	31.01	32.13	32.42	32.49	32.3	29.67	29.08	27.57	25.07	25.62	27.94	29.53	31.69	32.19	31.59	34.29
507	32.85	31.78	30.08	29.08	27.23	24.81	25.48	27.65	28.95	28.35	29.63	29.76	31.73	30.07	30.78	27.05	27.3	24.08	24.92	28.52	29.46	30.05	29.73	31.75	31.39	30.64	30.55	28.69	26.77	26.47	26.08	26.21	28.29	30.97	32.01	32.25	32.23	32.21	29.57	29.09	27.51	24.99	25.48	27.78	29.52	31.61	32.06	31.41	34
508	32.73	31.79	30.01	29.06	27.19	24.77	25.49	27.84	29.07	28.39	29.62	29.71	31.62	30.06	30.71	27.02	27.27	24.02	24.93	28.7	29.59	30.09	29.7	31.7	31.29	30.64	30.51	28.67	26.73	26.43	26.06	26.38	28.41	31.02	31.99	32.19	32.14	32.23	29.53	29.07	27.46	24.93	25.48	27.96	29.62	31.64	32.04	31.35	33.87
509	32.76	31.8	30.09	29.14	27.13	24.82	25.47	27.79	29.13	28.4	29.6	29.77	31.67	30.06	30.79	27.09	27.21	24.05	24.89	28.64	29.65	30.1	29.66	31.76	31.35	30.65	30.61	28.73	26.66	26.47	26.01	26.32	28.47	31.03	31.95	32.25	32.2	32.24	29.63	29.15	27.39	24.95	25.45	27.91	29.66	31.63	32	31.4	33.9
510	32.68	31.72	29.98	29.15	27.14	24.79	25.44	27.85	29.19	28.45	29.64	29.76	31.59	29.96	30.68	27.1	27.23	24.01	24.85	28.68	29.71	30.15	29.68	31.76	31.29	30.56	30.52	28.74	26.67	26.44	25.94	26.36	28.53	31.09	31.98	32.24	32.14	32.15	29.54	29.17	27.4	24.91	25.41	27.96	29.7	31.66	32.02	31.38	33.82
511	32.8	31.87	30.1	29.33	27.22	24.76	25.64	28.08	29.45	28.59	29.76	29.88	31.72	30.12	30.79	27.28	27.32	23.97	25.04	28.9	29.97	30.29	29.8	31.87	31.42	30.71	30.65	28.91	26.75	26.41	26.11	26.58	28.79	31.21	32.09	32.35	32.28	32.31	29.67	29.35	27.47	24.86	25.6	28.18	29.94	31.78	32.13	31.49	33.93
512	32.87	32.04	30.23	29.37	27.24	24.8	25.78	28.22	29.56	28.72	29.86	30.06	31.79	30.29	30.92	27.34	27.33	24	25.18	29.03	30.06	30.41	29.9	32.06	31.5	30.87	30.78	28.95	26.76	26.44	26.23	26.71	28.88	31.32	32.18	32.51	32.36	32.48	29.8	29.41	27.48	24.88	25.73	28.31	30.02	31.88	32.22	31.68	34
513	32.94	32.2	30.34	29.43	27.23	24.9	25.73	28.32	29.63	28.78	29.99	30.14	31.86	30.46	31.03	27.41	27.31	24.09	25.13	29.13	30.12	30.46	30.03	32.14	31.59	31.03	30.88	29.01	26.74	26.53	26.17	26.81	28.94	31.35	32.29	32.57	32.45	32.65	29.91	29.47	27.46	24.97	25.69	28.4	30.08	31.91	32.34	31.75	34.06
514	33.08	32.39	30.45	29.63	27.4	24.96	25.94	28.5	29.82	28.95	30.23	30.23	32	30.67	31.13	27.63	27.47	24.14	25.34	29.31	30.31	30.63	30.27	32.22	31.74	31.22	30.97	29.21	26.89	26.59	26.36	26.99	29.12	31.49	32.52	32.64	32.6	32.85	30.01	29.68	27.61	25.01	25.89	28.58	30.25	32.06	32.58	31.83	34.2
515	33.34	32.54	30.7	29.75	27.66	25.14	26.13	28.71	30.04	29.21	30.51	30.43	32.27	30.83	31.37	27.77	27.73	24.33	25.53	29.51	30.52	30.88	30.55	32.42	32.02	31.36	31.21	29.34	27.13	26.78	26.53	27.19	29.33	31.72	32.78	32.83	32.88	33	30.26	29.81	27.85	25.19	26.08	28.78	30.45	32.29	32.84	32.03	34.46
516	33.72	32.77	31.07	30.09	27.78	25.32	26.18	28.7	30.12	29.53	30.65	30.59	32.65	31.07	31.73	28.12	27.85	24.49	25.58	29.49	30.58	31.2	30.69	32.58	32.41	31.59	31.57	29.68	27.25	26.95	26.57	27.17	29.39	32.02	32.91	32.97	33.27	33.24	30.62	30.15	27.97	25.35	26.13	28.76	30.5	32.59	32.98	32.19	34.83
517	33.76	32.86	31.42	30.88	28.61	26.24	26.75	28.16	29.95	29.64	30.7	30.52	32.7	31.17	32.07	28.93	28.67	25.41	26.15	28.95	30.4	31.3	30.74	32.51	32.46	31.67	31.91	30.47	28.06	27.87	27.12	26.63	29.21	32.1	32.94	32.88	33.32	33.33	30.96	30.96	28.79	26.26	26.7	28.22	30.31	32.67	33.01	32.12	34.87
518	33.62	32.84	31.43	31.04	28.82	26.45	26.98	27.94	29.98	29.66	30.79	30.56	32.56	31.16	32.08	29.1	28.87	25.62	26.38	28.73	30.43	31.31	30.83	32.54	32.33	31.65	31.92	30.63	28.26	28.08	27.33	26.4	29.24	32.09	33.02	32.9	33.19	33.31	30.98	31.12	28.98	26.47	26.92	27.99	30.33	32.66	33.09	32.15	34.72
519	33.57	32.92	31.48	31.13	28.88	26.52	27.1	28.08	30.08	29.77	30.82	30.69	32.51	31.26	32.12	29.21	28.93	25.68	26.5	28.86	30.51	31.41	30.86	32.68	32.3	31.73	31.95	30.72	28.31	28.15	27.44	26.54	29.32	32.17	33.03	33.02	33.15	33.4	31.02	31.22	29.03	26.52	27.05	28.12	30.41	32.74	33.11	32.29	34.67
520	33.77	33.35	31.73	31.22	29.21	26.87	27.41	28.62	30.59	30.23	31.27	31.11	32.71	31.7	32.37	29.32	29.25	26.03	26.81	29.39	31.02	31.86	31.31	33.09	32.5	32.16	32.2	30.81	28.62	28.5	27.73	27.07	29.82	32.6	33.47	33.41	33.36	33.84	31.26	31.32	29.34	26.86	27.35	28.65	30.9	33.17	33.55	32.7	34.86
521	33.48	33.18	31.39	30.79	28.87	26.53	27.01	28.87	30.53	30.08	31.05	30.9	32.42	31.54	32.02	28.91	28.9	25.68	26.41	29.64	30.94	31.72	31.08	32.88	32.23	31.99	31.85	30.39	28.27	28.15	27.31	27.32	29.75	32.43	33.23	33.18	33.09	33.67	30.92	30.9	28.99	26.51	26.95	28.9	30.82	33	33.32	32.48	34.57
522	33.51	33.26	31.46	30.66	28.7	26.3	26.87	29.42	30.9	30.27	31.25	31.06	32.45	31.64	32.09	28.79	28.72	25.45	26.27	30.18	31.31	31.9	31.28	33.04	32.26	32.07	31.91	30.26	28.08	27.92	27.15	27.86	30.11	32.59	33.41	33.33	33.12	33.76	30.99	30.78	28.8	26.27	26.81	29.44	31.17	33.17	33.51	32.65	34.59
523	33.34	31.93	30.4	29.09	27.41	24.97	25.71	27.77	28.91	28.43	29.77	30.06	32.21	30.22	31.1	27.08	27.47	24.3	25.17	28.68	29.42	30.13	29.87	32.04	31.84	30.78	30.81	28.72	26.93	26.66	26.37	26.36	28.27	31.03	32.15	32.54	32.66	32.34	29.82	29.11	27.67	25.19	25.71	27.92	29.48	31.73	32.22	31.72	34.48
524	33.04	31.85	30.24	29.16	27.32	24.85	25.6	27.71	28.93	28.3	29.71	29.92	31.93	30.13	30.94	27.14	27.38	24.17	25.05	28.61	29.45	30	29.8	31.91	31.57	30.69	30.67	28.77	26.83	26.54	26.22	26.29	28.29	30.9	32.09	32.41	32.39	32.26	29.68	29.18	27.57	25.06	25.59	27.85	29.49	31.58	32.15	31.58	34.17
525	32.96	31.85	30.2	29.1	27.29	24.87	25.56	27.71	28.95	28.36	29.65	29.86	31.86	30.11	30.9	27.08	27.36	24.17	25	28.59	29.47	30.06	29.72	31.85	31.51	30.68	30.66	28.71	26.81	26.55	26.15	26.27	28.31	30.96	32.01	32.34	32.34	32.26	29.68	29.13	27.55	25.05	25.54	27.84	29.5	31.62	32.07	31.51	34.09
526	32.96	31.97	30.26	29.18	27.33	24.86	25.65	27.87	29.07	28.44	29.74	29.92	31.87	30.22	30.96	27.15	27.41	24.15	25.08	28.74	29.59	30.14	29.79	31.91	31.54	30.8	30.74	28.77	26.84	26.53	26.21	26.41	28.43	31.04	32.08	32.39	32.37	32.39	29.76	29.2	27.58	25.02	25.62	27.99	29.6	31.68	32.15	31.56	34.09
527	32.93	31.94	30.17	29.16	27.32	24.87	25.5	27.77	29.04	28.4	29.67	29.86	31.84	30.17	30.87	27.13	27.41	24.14	24.92	28.62	29.57	30.1	29.71	31.86	31.52	30.76	30.68	28.75	26.84	26.54	26.02	26.29	28.4	31.01	32	32.34	32.36	32.35	29.7	29.19	27.57	25.01	25.46	27.88	29.56	31.63	32.06	31.5	34.05
528	32.69	31.75	29.99	29.13	27.25	24.87	25.51	27.74	29.08	28.42	29.64	29.78	31.62	29.97	30.69	27.09	27.34	24.13	24.91	28.57	29.61	30.12	29.66	31.78	31.31	30.57	30.52	28.71	26.76	26.53	26	26.24	28.44	31.03	31.96	32.25	32.15	32.17	29.55	29.16	27.49	24.98	25.46	27.84	29.59	31.62	32.02	31.41	33.81
529	32.75	31.91	30.07	29.29	27.26	24.83	25.64	27.98	29.37	28.52	29.78	29.91	31.68	30.13	30.76	27.25	27.36	24.07	25.04	28.81	29.9	30.22	29.8	31.91	31.38	30.72	30.6	28.86	26.77	26.49	26.1	26.48	28.73	31.12	32.09	32.37	32.22	32.33	29.63	29.32	27.5	24.92	25.58	28.08	29.86	31.71	32.15	31.53	33.86
530	32.95	32.05	30.29	29.44	27.35	24.9	25.82	28.16	29.48	28.77	29.98	30.12	31.88	30.28	30.98	27.42	27.45	24.13	25.22	28.98	29.99	30.46	29.99	32.12	31.59	30.86	30.82	29.01	26.85	26.55	26.26	26.65	28.82	31.34	32.27	32.56	32.44	32.47	29.86	29.48	27.58	24.98	25.75	28.25	29.95	31.93	32.34	31.74	34.05
531	32.96	32.12	30.31	29.46	27.33	24.94	25.77	28.27	29.52	28.79	30.05	30.15	31.89	30.36	31	27.46	27.42	24.17	25.17	29.09	30.03	30.48	30.07	32.14	31.62	30.93	30.84	29.04	26.81	26.59	26.2	26.76	28.85	31.34	32.33	32.57	32.46	32.55	29.87	29.51	27.54	25	25.71	28.35	29.97	31.93	32.4	31.77	34.06
532	32.9	32.21	30.33	29.53	27.41	24.91	25.92	28.38	29.7	28.82	30.12	30.15	31.84	30.47	31.01	27.55	27.49	24.13	25.32	29.19	30.19	30.5	30.14	32.14	31.57	31.02	30.85	29.11	26.88	26.56	26.33	26.87	29.01	31.35	32.39	32.55	32.42	32.65	29.89	29.59	27.61	24.96	25.85	28.46	30.12	31.93	32.46	31.76	34
533	33.01	32.41	30.44	29.7	27.63	25.21	26.11	28.59	29.92	29.05	30.41	30.18	31.95	30.68	31.12	27.73	27.7	24.42	25.51	29.4	30.4	30.73	30.42	32.17	31.7	31.22	30.95	29.28	27.08	26.85	26.5	27.07	29.21	31.55	32.66	32.57	32.54	32.86	30	29.77	27.81	25.25	26.04	28.66	30.32	32.13	32.73	31.79	34.11
534	33.41	32.66	30.8	29.88	27.75	25.29	26.13	28.57	30.09	29.35	30.59	30.5	32.35	30.95	31.47	27.93	27.82	24.5	25.53	29.38	30.56	31.02	30.6	32.48	32.11	31.47	31.31	29.47	27.2	26.93	26.5	27.05	29.37	31.82	32.82	32.86	32.95	33.12	30.36	29.96	27.92	25.32	26.05	28.63	30.47	32.4	32.9	32.1	34.5
535	33.63	32.73	31.21	30.7	28.49	26.09	26.7	27.98	29.89	29.51	30.6	30.49	32.58	31.03	31.87	28.77	28.55	25.29	26.1	28.79	30.35	31.17	30.62	32.48	32.35	31.53	31.7	30.29	27.93	27.74	27.06	26.46	29.16	31.95	32.82	32.84	33.19	33.19	30.75	30.79	28.65	26.11	26.63	28.05	30.25	32.53	32.91	32.09	34.72
536	33.34	32.64	31.14	30.82	28.57	26.19	26.74	27.7	29.64	29.39	30.51	30.38	32.29	30.96	31.79	28.9	28.63	25.38	26.14	28.51	30.09	31.05	30.53	32.36	32.07	31.45	31.63	30.41	28	27.83	27.08	26.18	28.9	31.81	32.72	32.7	32.91	33.11	30.68	30.91	28.73	26.19	26.66	27.76	29.98	32.39	32.8	31.97	34.43
537	33.14	32.6	31.07	30.76	28.58	26.21	26.7	27.74	29.78	29.37	30.45	30.33	32.09	30.93	31.72	28.86	28.63	25.39	26.1	28.54	30.22	31.02	30.46	32.31	31.88	31.41	31.55	30.35	27.99	27.84	27.03	26.21	29.03	31.77	32.64	32.64	32.72	33.08	30.61	30.86	28.72	26.19	26.62	27.79	30.1	32.34	32.73	31.92	34.22
538	33.61	33.16	31.55	31.19	29.15	26.76	27.34	28.43	30.45	30.05	31.05	30.92	32.56	31.5	32.2	29.31	29.19	25.94	26.74	29.23	30.87	31.69	31.07	32.9	32.36	31.96	32.03	30.78	28.55	28.4	27.65	26.9	29.68	32.41	33.23	33.21	33.21	33.64	31.09	31.3	29.28	26.74	27.26	28.48	30.74	32.99	33.32	32.5	34.69
539	33.64	33.33	31.63	30.98	29.19	26.76	27.34	29.03	30.76	30.2	31.27	31.11	32.6	31.68	32.27	29.11	29.23	25.93	26.74	29.82	31.18	31.84	31.28	33.09	32.41	32.13	32.1	30.58	28.58	28.39	27.63	27.5	29.98	32.54	33.43	33.38	33.25	33.82	31.17	31.1	29.31	26.72	27.25	29.07	31.04	33.11	33.52	32.69	34.72
540	33.68	33.36	31.62	31	29.14	26.74	27.29	29.2	30.86	30.3	31.32	31.14	32.64	31.73	32.26	29.15	29.18	25.9	26.69	29.99	31.26	31.94	31.33	33.11	32.46	32.17	32.09	30.6	28.52	28.37	27.57	27.66	30.06	32.62	33.47	33.39	33.3	33.86	31.15	31.12	29.25	26.68	27.21	29.23	31.11	33.19	33.56	32.71	34.75
541	33.4	32.03	30.54	29.23	27.49	25.04	25.71	27.76	28.96	28.51	29.85	30.13	32.29	30.29	31.24	27.24	27.55	24.39	25.17	28.67	29.48	30.21	29.93	32.12	31.91	30.85	30.95	28.86	26.98	26.74	26.35	26.35	28.34	31.09	32.21	32.61	32.73	32.42	29.95	29.28	27.73	25.26	25.7	27.91	29.51	31.8	32.28	31.79	34.52
542	33.23	31.93	30.36	29.17	27.43	24.98	25.68	27.77	28.91	28.34	29.74	30.06	32.14	30.18	31.06	27.17	27.49	24.33	25.12	28.67	29.44	30.04	29.8	32.05	31.77	30.74	30.79	28.79	26.92	26.68	26.28	26.34	28.29	30.92	32.09	32.54	32.59	32.32	29.79	29.21	27.66	25.18	25.65	27.9	29.45	31.61	32.16	31.72	34.35
543	33.13	31.97	30.34	29.21	27.42	24.91	25.64	27.73	28.96	28.38	29.76	29.98	32.05	30.21	31.04	27.2	27.49	24.24	25.07	28.61	29.49	30.08	29.81	31.97	31.7	30.78	30.79	28.81	26.91	26.6	26.21	26.29	28.34	30.96	32.1	32.45	32.51	32.36	29.81	29.25	27.65	25.09	25.6	27.86	29.49	31.64	32.17	31.63	34.24
544	33.11	32.1	30.37	29.22	27.42	24.9	25.69	27.81	29.07	28.46	29.8	29.95	32.03	30.32	31.07	27.21	27.5	24.22	25.12	28.68	29.6	30.16	29.83	31.95	31.69	30.9	30.84	28.81	26.9	26.59	26.24	26.36	28.44	31.05	32.13	32.42	32.51	32.48	29.86	29.26	27.65	25.06	25.65	27.93	29.59	31.7	32.2	31.6	34.21
545	33.07	32.01	30.35	29.38	27.55	24.97	25.6	27.63	28.93	28.48	29.74	30	32	30.22	31.05	27.37	27.64	24.28	25.02	28.49	29.46	30.18	29.76	31.99	31.67	30.8	30.85	28.96	27.04	26.65	26.12	26.16	28.31	31.06	32.05	32.47	32.5	32.4	29.88	29.42	27.78	25.1	25.55	27.74	29.44	31.7	32.13	31.64	34.17
546	32.71	31.9	30.04	29.23	27.44	24.97	25.58	27.53	28.93	28.39	29.64	29.84	31.64	30.1	30.74	27.2	27.54	24.27	24.99	28.38	29.46	30.09	29.63	31.84	31.33	30.69	30.56	28.79	26.93	26.65	26.06	26.04	28.3	30.98	31.93	32.3	32.16	32.29	29.59	29.26	27.67	25.09	25.51	27.64	29.43	31.6	32.01	31.48	33.8
547	32.75	31.98	30.07	29.3	27.38	24.97	25.66	27.85	29.22	28.51	29.81	29.94	31.69	30.18	30.77	27.28	27.48	24.25	25.06	28.69	29.76	30.21	29.8	31.94	31.4	30.77	30.6	28.86	26.86	26.64	26.11	26.35	28.59	31.09	32.09	32.39	32.22	32.37	29.64	29.34	27.6	25.06	25.58	27.95	29.71	31.7	32.17	31.58	33.84
548	32.91	32.05	30.2	29.46	27.4	24.94	25.78	28.19	29.49	28.71	30.01	30.04	31.85	30.26	30.89	27.46	27.49	24.21	25.18	29.02	30.01	30.4	30	32.03	31.57	30.84	30.72	29.02	26.87	26.61	26.21	26.69	28.84	31.26	32.28	32.47	32.4	32.45	29.76	29.51	27.61	25.02	25.7	28.28	29.96	31.86	32.35	31.66	34
549	32.94	32.1	30.3	29.5	27.44	24.99	25.9	28.28	29.56	28.83	30.12	30.16	31.88	30.32	30.99	27.52	27.53	24.26	25.3	29.11	30.06	30.52	30.1	32.15	31.61	30.89	30.82	29.07	26.9	26.66	26.32	26.77	28.89	31.36	32.37	32.57	32.44	32.51	29.86	29.56	27.64	25.06	25.81	28.37	30	31.96	32.45	31.78	34.02
550	32.8	31.97	30.24	29.49	27.52	24.98	26	28.42	29.68	28.86	30.13	30.09	31.75	30.21	30.92	27.53	27.6	24.23	25.4	29.25	30.17	30.54	30.12	32.08	31.49	30.77	30.75	29.07	26.97	26.64	26.4	26.91	29	31.37	32.37	32.48	32.32	32.39	29.8	29.56	27.71	25.03	25.91	28.5	30.1	31.96	32.45	31.71	33.88
551	32.85	32.12	30.31	29.65	27.6	25.22	26.17	28.56	29.75	28.93	30.3	30.04	31.8	30.37	30.98	27.7	27.68	24.46	25.57	29.39	30.24	30.6	30.28	32.03	31.55	30.91	30.81	29.23	27.04	26.88	26.55	27.06	29.06	31.41	32.52	32.42	32.38	32.55	29.86	29.72	27.78	25.25	26.08	28.64	30.15	32	32.61	31.65	33.93
552	33.17	32.4	30.58	29.76	27.63	25.17	26.06	28.49	29.9	29.12	30.43	30.26	32.13	30.67	31.25	27.83	27.7	24.41	25.46	29.32	30.38	30.79	30.42	32.24	31.89	31.2	31.08	29.34	27.06	26.83	26.43	26.98	29.2	31.58	32.65	32.61	32.72	32.84	30.13	29.84	27.79	25.19	25.97	28.56	30.28	32.17	32.73	31.86	34.25
553	33.43	32.63	30.97	30.29	28.27	25.85	26.5	27.99	29.78	29.33	30.55	30.42	32.39	30.91	31.63	28.38	28.34	25.08	25.9	28.81	30.24	30.99	30.54	32.4	32.17	31.42	31.47	29.88	27.69	27.51	26.85	26.48	29.06	31.76	32.75	32.76	32.99	33.08	30.52	30.39	28.43	25.86	26.4	28.06	30.13	32.34	32.84	32.02	34.51
554	33.08	32.34	30.8	30.53	28.35	25.96	26.45	27.6	29.48	29.08	30.26	30.17	32.04	30.63	31.46	28.63	28.42	25.17	25.85	28.42	29.93	30.74	30.25	32.14	31.83	31.13	31.29	30.12	27.76	27.61	26.79	26.08	28.75	31.49	32.45	32.48	32.65	32.79	30.35	30.63	28.5	25.95	26.35	27.66	29.81	32.07	32.54	31.76	34.15
555	32.87	32.29	30.78	30.5	28.37	25.94	26.39	27.59	29.55	29.05	30.17	30.14	31.83	30.61	31.43	28.62	28.43	25.15	25.79	28.41	29.99	30.71	30.16	32.11	31.63	31.09	31.27	30.09	27.77	27.59	26.71	26.08	28.8	31.44	32.34	32.43	32.45	32.76	30.32	30.61	28.51	25.92	26.29	27.65	29.85	32.02	32.44	31.72	33.94
556	33.33	32.85	31.25	30.91	28.86	26.46	27.01	28.15	30.09	29.62	30.72	30.59	32.3	31.17	31.9	29.04	28.91	25.66	26.41	28.97	30.52	31.27	30.71	32.56	32.1	31.64	31.73	30.5	28.24	28.1	27.32	26.63	29.33	31.98	32.88	32.86	32.93	33.32	30.79	31.02	28.98	26.42	26.91	28.2	30.37	32.55	32.97	32.17	34.4
557	33.68	33.27	31.57	31.03	29.17	26.79	27.36	28.87	30.71	30.1	31.16	31.04	32.65	31.61	32.21	29.18	29.21	25.98	26.76	29.69	31.12	31.75	31.15	33.01	32.47	32.07	32.05	30.63	28.55	28.43	27.65	27.35	29.93	32.44	33.31	33.3	33.29	33.75	31.11	31.16	29.28	26.73	27.25	28.92	30.97	33.01	33.4	32.62	34.74
558	33.77	33.44	31.69	31.3	29.3	26.95	27.49	28.97	30.79	30.29	31.3	31.14	32.75	31.8	32.33	29.47	29.34	26.13	26.89	29.78	31.2	31.93	31.28	33.11	32.58	32.24	32.16	30.9	28.67	28.59	27.77	27.45	30	32.6	33.43	33.38	33.4	33.94	31.23	31.44	29.4	26.88	27.38	29.01	31.03	33.17	33.53	32.71	34.84
559	33.46	32	30.54	29.28	27.63	25.12	25.86	27.86	29	28.45	29.89	30.13	32.38	30.24	31.24	27.3	27.69	24.5	25.31	28.78	29.53	30.15	29.94	32.13	31.99	30.79	30.94	28.9	27.1	26.84	26.48	26.46	28.4	31.01	32.24	32.61	32.79	32.36	29.93	29.35	27.85	25.34	25.82	28.01	29.52	31.72	32.31	31.8	34.56
560	33.38	32.03	30.45	29.24	27.55	25.1	25.88	27.93	29.06	28.46	29.91	30.19	32.31	30.25	31.15	27.25	27.61	24.47	25.32	28.83	29.59	30.16	29.95	32.19	31.93	30.81	30.88	28.85	27.01	26.81	26.47	26.5	28.45	31.01	32.25	32.66	32.74	32.39	29.87	29.3	27.76	25.3	25.82	28.07	29.57	31.72	32.32	31.86	34.48
561	33.38	32.13	30.49	29.35	27.53	25.05	25.75	27.81	28.96	28.48	29.89	30.09	32.31	30.34	31.19	27.35	27.6	24.41	25.18	28.7	29.49	30.18	29.91	32.09	31.95	30.91	30.94	28.94	26.99	26.76	26.31	26.37	28.35	31.04	32.21	32.56	32.76	32.49	29.95	29.4	27.74	25.23	25.69	27.94	29.47	31.73	32.29	31.75	34.47
562	33.43	32.19	30.52	29.44	27.51	25.04	25.79	27.84	29.06	28.53	29.92	30.08	32.36	30.39	31.22	27.44	27.59	24.4	25.21	28.72	29.6	30.23	29.93	32.08	32.02	30.97	30.98	29.02	26.98	26.75	26.32	26.38	28.45	31.09	32.23	32.55	32.82	32.56	30	29.49	27.72	25.2	25.72	27.96	29.57	31.76	32.31	31.74	34.51
563	33.15	32.13	30.43	29.54	27.53	25.02	25.72	27.6	28.96	28.44	29.82	29.97	32.09	30.31	31.13	27.54	27.62	24.37	25.13	28.46	29.5	30.14	29.81	31.97	31.77	30.9	30.92	29.12	27	26.72	26.22	26.12	28.35	31	32.11	32.43	32.57	32.49	29.95	29.59	27.74	25.15	25.64	27.71	29.47	31.66	32.19	31.63	34.23
564	32.83	31.98	30.14	29.29	27.5	25.06	25.66	27.5	28.86	28.33	29.67	29.86	31.77	30.14	30.84	27.28	27.6	24.39	25.07	28.35	29.4	30.03	29.64	31.86	31.47	30.74	30.64	28.85	26.96	26.75	26.13	26.01	28.25	30.89	31.94	32.32	32.27	32.34	29.68	29.33	27.71	25.17	25.57	27.6	29.36	31.54	32.03	31.51	33.9
565	32.85	32.08	30.2	29.38	27.49	25.01	25.73	27.91	29.27	28.54	29.87	30.04	31.8	30.25	30.89	27.38	27.59	24.33	25.13	28.75	29.81	30.24	29.83	32.04	31.51	30.85	30.7	28.94	26.95	26.7	26.17	26.41	28.66	31.09	32.13	32.48	32.31	32.45	29.75	29.43	27.69	25.1	25.63	28.01	29.76	31.72	32.22	31.68	33.91
566	32.97	32.13	30.27	29.49	27.55	24.99	25.94	28.31	29.5	28.73	30.03	30.08	31.92	30.32	30.96	27.51	27.64	24.3	25.34	29.16	30.03	30.43	29.99	32.08	31.64	30.9	30.77	29.05	27	26.68	26.37	26.81	28.87	31.26	32.27	32.5	32.45	32.51	29.82	29.55	27.74	25.07	25.84	28.41	29.96	31.89	32.36	31.72	34.03
567	32.97	32.16	30.32	29.54	27.6	25.13	26.05	28.39	29.65	28.85	30.16	30.17	31.92	30.37	31.01	27.58	27.69	24.43	25.45	29.23	30.17	30.54	30.12	32.16	31.65	30.93	30.82	29.11	27.04	26.81	26.46	26.89	29.01	31.36	32.39	32.57	32.46	32.55	29.87	29.61	27.78	25.19	25.95	28.48	30.09	31.98	32.48	31.79	34.03
568	32.91	32.02	30.27	29.68	27.7	25.28	26.27	28.47	29.73	28.86	30.19	30.06	31.86	30.24	30.96	27.73	27.78	24.57	25.67	29.31	30.23	30.54	30.15	32.05	31.61	30.79	30.78	29.25	27.13	26.96	26.67	26.96	29.06	31.34	32.41	32.44	32.42	32.42	29.82	29.76	27.87	25.33	26.17	28.55	30.14	31.95	32.5	31.68	33.97
569	32.87	32.06	30.34	29.77	27.79	25.4	26.36	28.53	29.8	28.95	30.34	30.09	31.83	30.3	31.02	27.84	27.87	24.68	25.76	29.37	30.29	30.63	30.3	32.07	31.59	30.84	30.84	29.34	27.22	27.08	26.74	27.03	29.12	31.41	32.55	32.45	32.39	32.48	29.89	29.86	27.96	25.43	26.25	28.61	30.19	32.02	32.64	31.7	33.93
570	33.23	32.45	30.62	29.81	27.73	25.26	26.16	28.54	29.89	29.17	30.51	30.4	32.2	30.7	31.3	27.89	27.81	24.53	25.56	29.38	30.37	30.85	30.48	32.38	31.96	31.23	31.12	29.38	27.15	26.94	26.53	27.03	29.2	31.61	32.71	32.74	32.77	32.87	30.17	29.9	27.89	25.28	26.05	28.61	30.26	32.21	32.8	32	34.29
571	33.47	32.64	30.9	30.3	28.21	25.78	26.43	28.12	29.74	29.28	30.56	30.46	32.44	30.91	31.57	28.4	28.28	25.03	25.83	28.96	30.21	30.95	30.52	32.44	32.22	31.42	31.4	29.88	27.62	27.44	26.78	26.62	29.03	31.7	32.74	32.78	33.03	33.08	30.45	30.4	28.36	25.77	26.32	28.19	30.08	32.29	32.83	32.06	34.53
572	33.05	32.39	30.76	30.41	28.35	25.97	26.48	27.75	29.53	29.06	30.3	30.17	32.03	30.67	31.43	28.53	28.41	25.21	25.88	28.59	29.99	30.73	30.26	32.14	31.82	31.17	31.26	30	27.74	27.63	26.81	26.25	28.81	31.46	32.47	32.47	32.63	32.84	30.31	30.52	28.49	25.95	26.36	27.82	29.85	32.05	32.57	31.76	34.11
573	32.71	32.17	30.6	30.25	28.2	25.77	26.3	27.61	29.45	28.84	30.04	29.94	31.68	30.46	31.26	28.39	28.27	25	25.7	28.45	29.89	30.51	30	31.91	31.49	30.95	31.09	29.84	27.59	27.43	26.62	26.11	28.71	31.22	32.19	32.22	32.3	32.63	30.14	30.37	28.34	25.74	26.18	27.68	29.74	31.8	32.29	31.52	33.76
574	33.15	32.53	31.04	30.69	28.59	26.19	26.74	27.84	29.78	29.28	30.36	30.34	32.13	30.84	31.69	28.84	28.65	25.41	26.14	28.68	30.21	30.94	30.32	32.31	31.94	31.32	31.53	30.28	27.97	27.84	27.04	26.34	29.02	31.64	32.5	32.6	32.75	33	30.59	30.82	28.71	26.13	26.62	27.9	30.05	32.21	32.6	31.92	34.2
575	33.52	33.05	31.43	30.97	29.01	26.65	27.2	28.58	30.41	29.81	30.91	30.77	32.5	31.38	32.08	29.13	29.06	25.86	26.6	29.42	30.82	31.46	30.88	32.73	32.33	31.84	31.93	30.56	28.38	28.3	27.47	27.08	29.63	32.14	33.04	33.01	33.14	33.53	30.98	31.1	29.13	26.58	27.06	28.64	30.65	32.71	33.14	32.34	34.57
576	33.55	33.18	31.53	31.03	29.09	26.72	27.25	28.69	30.51	29.95	31.05	30.86	32.54	31.53	32.18	29.22	29.13	25.92	26.65	29.53	30.92	31.6	31.01	32.82	32.38	31.98	32.03	30.63	28.44	28.37	27.51	27.18	29.72	32.26	33.17	33.08	33.19	33.68	31.08	31.18	29.19	26.64	27.12	28.74	30.73	32.82	33.26	32.42	34.61
577	33.34	31.99	30.53	29.44	27.66	25.11	25.83	27.63	28.86	28.36	29.85	30.05	32.28	30.19	31.23	27.47	27.71	24.52	25.27	28.55	29.39	30.06	29.88	32.05	31.88	30.74	30.93	29.06	27.09	26.84	26.43	26.22	28.26	30.9	32.18	32.52	32.68	32.32	29.91	29.53	27.84	25.32	25.76	27.77	29.34	31.62	32.26	31.72	34.43
578	33.26	31.95	30.42	29.31	27.68	25.13	25.82	27.81	28.98	28.4	29.89	30.03	32.2	30.14	31.12	27.33	27.74	24.53	25.26	28.72	29.52	30.1	29.9	32.03	31.82	30.7	30.85	28.91	27.12	26.85	26.4	26.39	28.39	30.94	32.2	32.49	32.62	32.28	29.84	29.38	27.87	25.32	25.75	27.95	29.47	31.66	32.29	31.7	34.34
579	33.43	32.22	30.55	29.46	27.66	25.19	25.98	28.02	29.15	28.57	30.07	30.18	32.38	30.4	31.25	27.48	27.73	24.59	25.4	28.92	29.69	30.27	30.06	32.18	32.02	30.97	30.99	29.05	27.1	26.91	26.52	26.58	28.56	31.11	32.36	32.64	32.81	32.55	29.99	29.53	27.85	25.36	25.9	28.15	29.64	31.81	32.45	31.85	34.5
580	33.49	32.22	30.62	29.58	27.62	25.09	25.85	27.91	29.14	28.52	30.01	30.22	32.44	30.39	31.32	27.59	27.7	24.48	25.27	28.79	29.68	30.22	29.99	32.22	32.1	30.97	31.07	29.15	27.06	26.81	26.37	26.45	28.55	31.06	32.29	32.68	32.89	32.56	30.09	29.64	27.81	25.24	25.76	28.03	29.63	31.75	32.38	31.89	34.55
581	33.31	32.2	30.48	29.65	27.65	25.09	25.83	27.68	29	28.42	29.89	30.07	32.26	30.35	31.18	27.66	27.74	24.47	25.24	28.55	29.55	30.12	29.85	32.07	31.93	30.94	30.95	29.21	27.09	26.8	26.32	26.2	28.41	30.96	32.15	32.52	32.72	32.53	29.98	29.71	27.84	25.22	25.73	27.79	29.5	31.64	32.25	31.73	34.36
582	32.93	32.01	30.28	29.39	27.55	25.02	25.75	27.57	28.98	28.32	29.71	29.91	31.88	30.15	30.98	27.4	27.65	24.4	25.15	28.43	29.53	30.02	29.65	31.91	31.57	30.75	30.77	28.94	26.99	26.73	26.21	26.08	28.38	30.86	31.95	32.36	32.37	32.34	29.82	29.45	27.74	25.13	25.64	27.67	29.47	31.53	32.06	31.57	33.97
583	32.92	32.05	30.23	29.36	27.47	25.07	25.7	27.8	29.17	28.45	29.82	29.93	31.88	30.2	30.93	27.37	27.57	24.43	25.1	28.65	29.72	30.15	29.76	31.93	31.58	30.79	30.72	28.9	26.91	26.77	26.14	26.3	28.57	30.98	32.06	32.37	32.38	32.4	29.78	29.41	27.66	25.16	25.59	27.9	29.66	31.63	32.16	31.58	33.96
584	33.03	32.11	30.28	29.47	27.49	25.04	25.81	28.08	29.46	28.6	29.92	30.12	31.99	30.28	30.97	27.51	27.59	24.39	25.21	28.94	30	30.3	29.85	32.11	31.71	30.86	30.77	29.03	26.92	26.75	26.23	26.58	28.84	31.11	32.14	32.53	32.5	32.47	29.83	29.54	27.67	25.12	25.7	28.17	29.92	31.76	32.24	31.76	34.07
585	33.08	32.26	30.4	29.62	27.61	25.13	26.02	28.38	29.63	28.77	30.19	30.2	32.04	30.44	31.09	27.67	27.7	24.47	25.42	29.24	30.15	30.46	30.13	32.19	31.77	31.01	30.9	29.17	27.03	26.83	26.43	26.89	29	31.26	32.4	32.6	32.57	32.63	29.95	29.69	27.78	25.19	25.91	28.47	30.07	31.9	32.5	31.83	34.12
586	33.06	32.22	30.41	29.76	27.82	25.41	26.4	28.56	29.77	28.91	30.32	30.26	32.03	30.42	31.09	27.83	27.9	24.74	25.8	29.41	30.28	30.6	30.26	32.24	31.77	30.98	30.9	29.32	27.23	27.1	26.79	27.06	29.12	31.38	32.52	32.63	32.57	32.61	29.96	29.85	27.98	25.45	26.28	28.64	30.18	32.01	32.62	31.88	34.1
587	33.19	32.31	30.49	29.86	27.92	25.55	26.46	28.67	29.87	29.06	30.54	30.38	32.16	30.53	31.17	27.94	28.01	24.86	25.86	29.53	30.37	30.74	30.48	32.36	31.92	31.07	30.99	29.42	27.33	27.24	26.83	27.17	29.2	31.51	32.72	32.73	32.71	32.71	30.04	29.95	28.08	25.58	26.33	28.75	30.26	32.13	32.83	32	34.23
588	33.45	32.58	30.78	29.91	27.85	25.38	26.24	28.51	29.82	29.22	30.6	30.46	32.43	30.82	31.46	28.01	27.93	24.67	25.64	29.37	30.31	30.9	30.54	32.44	32.2	31.35	31.28	29.48	27.24	27.06	26.6	27.01	29.14	31.65	32.77	32.79	32.99	32.99	30.33	30.01	28	25.38	26.11	28.59	30.18	32.26	32.87	32.07	34.49
589	33.56	32.67	30.98	30.35	28.29	25.85	26.57	28.05	29.58	29.09	30.56	30.42	32.54	30.92	31.65	28.47	28.37	25.13	25.97	28.91	30.06	30.76	30.5	32.39	32.32	31.44	31.48	29.92	27.68	27.53	26.91	26.56	28.88	31.5	32.72	32.72	33.12	33.09	30.53	30.46	28.43	25.84	26.44	28.13	29.92	32.09	32.82	32.01	34.6
590	33.03	32.26	30.65	30.26	28.3	25.86	26.41	27.7	29.44	28.94	30.17	30.12	32.02	30.53	31.32	28.4	28.37	25.13	25.81	28.56	29.9	30.61	30.1	32.08	31.82	31.03	31.15	29.84	27.68	27.54	26.73	26.2	28.72	31.33	32.31	32.4	32.61	32.7	30.2	30.38	28.44	25.83	26.27	27.77	29.75	31.92	32.42	31.7	34.07
591	32.7	32.13	30.53	30.02	28.22	25.7	26.26	27.81	29.51	28.84	30.04	29.99	31.69	30.41	31.2	28.17	28.29	24.96	25.66	28.67	29.96	30.51	29.98	31.95	31.5	30.91	31.04	29.61	27.59	27.37	26.57	26.31	28.77	31.21	32.17	32.25	32.29	32.58	30.09	30.15	28.35	25.66	26.12	27.88	29.79	31.79	32.27	31.56	33.74
592	33.02	32.43	30.91	30.54	28.5	26.08	26.61	27.79	29.73	29.15	30.27	30.2	32.01	30.73	31.58	28.7	28.57	25.32	26.01	28.65	30.16	30.81	30.2	32.16	31.84	31.21	31.42	30.12	27.87	27.75	26.9	26.3	28.97	31.5	32.39	32.45	32.63	32.89	30.47	30.67	28.62	26.02	26.46	27.86	29.98	32.07	32.49	31.77	34.06
593	33.49	32.93	31.34	30.99	28.9	26.52	27.08	28.41	30.2	29.61	30.81	30.66	32.49	31.25	32	29.17	28.96	25.75	26.48	29.28	30.62	31.27	30.74	32.61	32.33	31.72	31.85	30.58	28.25	28.18	27.35	26.92	29.43	31.93	32.92	32.88	33.12	33.41	30.89	31.13	29.01	26.44	26.92	28.47	30.43	32.5	33.02	32.21	34.53
594	33.61	33.16	31.51	31.05	29.06	26.68	27.21	28.69	30.36	29.85	31.06	30.86	32.61	31.49	32.17	29.25	29.11	25.9	26.61	29.56	30.77	31.51	31	32.81	32.46	31.95	32.02	30.65	28.41	28.34	27.46	27.2	29.57	32.16	33.16	33.06	33.25	33.65	31.07	31.2	29.16	26.58	27.05	28.75	30.57	32.72	33.26	32.41	34.65
595	33.53	32.14	30.7	29.92	27.93	25.36	25.94	27.23	28.65	28.42	29.93	30.06	32.49	30.31	31.4	27.97	27.98	24.8	25.37	28.15	29.18	30.12	29.93	32.07	32.08	30.87	31.11	29.54	27.34	27.11	26.52	25.82	28.08	30.94	32.24	32.52	32.87	32.45	30.07	30.03	28.09	25.57	25.85	27.37	29.1	31.67	32.33	31.74	34.6
596	33.5	32.22	30.7	29.81	27.99	25.36	25.99	27.45	28.74	28.48	29.92	30.08	32.46	30.38	31.4	27.85	28.06	24.8	25.41	28.36	29.28	30.18	29.91	32.09	32.08	30.95	31.11	29.41	27.41	27.1	26.54	26.03	28.16	31	32.22	32.54	32.86	32.53	30.1	29.9	28.16	25.55	25.89	27.59	29.2	31.72	32.31	31.76	34.56
597	33.45	32.24	30.63	29.51	27.74	25.25	25.96	27.94	29.08	28.53	30.04	30.18	32.41	30.39	31.33	27.55	27.81	24.68	25.38	28.84	29.62	30.23	30.01	32.18	32.04	30.96	31.06	29.1	27.15	26.99	26.49	26.5	28.5	31.05	32.32	32.63	32.82	32.55	30.06	29.6	27.91	25.42	25.85	28.07	29.55	31.76	32.42	31.85	34.5
598	33.53	32.34	30.73	29.73	27.68	25.15	25.86	27.87	29.06	28.55	30.06	30.19	32.49	30.48	31.43	27.77	27.76	24.57	25.28	28.76	29.61	30.25	30.01	32.2	32.15	31.06	31.17	29.3	27.09	26.88	26.37	26.41	28.48	31.06	32.32	32.64	32.93	32.65	30.19	29.81	27.85	25.3	25.76	27.99	29.54	31.77	32.43	31.86	34.57
599	33.45	32.28	30.62	29.91	27.86	25.24	25.95	27.56	28.89	28.46	29.93	30.11	32.41	30.41	31.32	27.94	27.94	24.66	25.36	28.44	29.44	30.16	29.87	32.11	32.09	31	31.08	29.47	27.27	26.97	26.43	26.08	28.32	30.98	32.17	32.55	32.86	32.59	30.11	29.98	28.03	25.37	25.84	27.67	29.38	31.68	32.29	31.78	34.48
600	33.2	32.17	30.49	29.7	27.74	25.21	25.86	27.59	28.93	28.37	29.88	30.03	32.16	30.28	31.19	27.73	27.83	24.62	25.27	28.46	29.49	30.07	29.81	32.03	31.85	30.88	30.95	29.25	27.15	26.93	26.32	26.1	28.36	30.88	32.11	32.47	32.63	32.48	30.01	29.77	27.91	25.32	25.74	27.7	29.43	31.57	32.23	31.69	34.22
601	33.09	32.12	30.35	29.49	27.64	25.17	25.81	27.83	29.06	28.36	29.87	30.05	32.06	30.24	31.05	27.52	27.74	24.57	25.21	28.69	29.62	30.06	29.78	32.05	31.77	30.84	30.83	29.03	27.05	26.89	26.24	26.33	28.48	30.87	32.07	32.48	32.54	32.44	29.89	29.56	27.81	25.26	25.69	27.92	29.55	31.55	32.2	31.71	34.11
602	32.98	32.03	30.27	29.42	27.61	25.13	25.76	27.94	29.26	28.43	29.85	29.97	31.95	30.18	30.96	27.47	27.71	24.52	25.16	28.8	29.81	30.12	29.76	31.97	31.67	30.76	30.75	28.96	27.02	26.85	26.17	26.44	28.66	30.91	32.05	32.38	32.45	32.37	29.81	29.49	27.78	25.2	25.62	28.03	29.72	31.58	32.17	31.62	34
603	33.02	32.14	30.35	29.52	27.58	25.13	25.93	28.27	29.55	28.68	30.05	30.04	31.99	30.3	31.04	27.59	27.67	24.51	25.33	29.14	30.08	30.38	29.96	32.03	31.73	30.87	30.84	29.07	26.97	26.84	26.32	26.78	28.93	31.15	32.23	32.42	32.5	32.49	29.89	29.6	27.74	25.19	25.79	28.36	29.99	31.81	32.35	31.68	34.03
604	33.12	32.24	30.42	29.72	27.7	25.34	26.29	28.48	29.71	28.86	30.24	30.22	32.1	30.42	31.11	27.8	27.79	24.7	25.69	29.35	30.23	30.55	30.15	32.2	31.84	30.98	30.91	29.27	27.09	27.05	26.67	26.98	29.07	31.31	32.41	32.58	32.62	32.61	29.97	29.81	27.85	25.38	26.14	28.57	30.12	31.96	32.53	31.85	34.14
605	33.52	32.54	30.7	29.92	27.91	25.59	26.51	28.69	29.95	29.16	30.6	30.53	32.5	30.74	31.39	28.02	28	24.93	25.91	29.57	30.45	30.84	30.52	32.5	32.26	31.29	31.19	29.48	27.29	27.29	26.88	27.2	29.29	31.59	32.76	32.86	33.04	32.93	30.25	30.02	28.06	25.6	26.37	28.78	30.33	32.22	32.88	32.14	34.54
606	33.58	32.7	30.98	30	27.93	25.48	26.37	28.53	29.78	29.18	30.63	30.5	32.57	30.92	31.66	28.12	28.01	24.81	25.77	29.4	30.27	30.87	30.54	32.47	32.35	31.46	31.48	29.57	27.31	27.18	26.72	27.04	29.1	31.6	32.78	32.82	33.12	33.1	30.53	30.11	28.07	25.48	26.22	28.61	30.13	32.22	32.89	32.11	34.61
607	33.54	32.65	31.06	30.2	28.32	25.83	26.6	27.91	29.58	29.07	30.56	30.39	32.54	30.89	31.74	28.33	28.4	25.14	26	28.78	30.05	30.75	30.48	32.35	32.32	31.41	31.56	29.77	27.69	27.52	26.93	26.42	28.88	31.47	32.7	32.68	33.1	33.07	30.61	30.32	28.45	25.8	26.44	27.99	29.9	32.07	32.81	31.98	34.57
608	33.42	32.56	31.03	30.37	28.54	26.12	26.74	27.84	29.6	29.16	30.52	30.37	32.42	30.81	31.71	28.52	28.62	25.42	26.14	28.72	30.06	30.84	30.43	32.33	32.23	31.32	31.54	29.95	27.91	27.81	27.05	26.35	28.89	31.54	32.65	32.64	33	32.99	30.58	30.49	28.67	26.08	26.57	27.91	29.9	32.14	32.76	31.95	34.45
609	32.92	32.19	30.68	30.01	28.36	25.92	26.48	27.92	29.63	28.97	30.22	30.12	31.92	30.46	31.35	28.18	28.43	25.2	25.88	28.8	30.07	30.64	30.14	32.07	31.74	30.97	31.19	29.59	27.71	27.6	26.77	26.44	28.89	31.33	32.34	32.37	32.51	32.64	30.23	30.14	28.48	25.86	26.31	27.99	29.9	31.91	32.45	31.69	33.95
610	33	32.35	30.86	30.28	28.47	26.05	26.57	27.95	29.75	29.09	30.31	30.15	32.01	30.64	31.53	28.46	28.54	25.31	25.97	28.83	30.18	30.76	30.22	32.1	31.84	31.13	31.38	29.87	27.82	27.72	26.85	26.47	28.99	31.43	32.41	32.38	32.62	32.81	30.42	30.42	28.58	25.97	26.4	28.02	29.99	32	32.52	31.72	34.04
611	33.37	32.77	31.2	30.84	28.74	26.36	26.96	28.19	29.97	29.43	30.58	30.45	32.39	31.08	31.87	29.04	28.81	25.61	26.36	29.07	30.39	31.1	30.49	32.4	32.23	31.56	31.72	30.43	28.09	28.03	27.22	26.71	29.2	31.76	32.67	32.66	33.01	33.25	30.76	30.99	28.85	26.26	26.78	28.25	30.18	32.31	32.78	32	34.41
612	33.69	33.08	31.63	31.21	29.09	26.74	27.32	28.57	30.39	29.81	30.99	30.84	32.71	31.41	32.29	29.42	29.15	25.98	26.72	29.46	30.8	31.47	30.9	32.78	32.57	31.88	32.15	30.8	28.43	28.41	27.57	27.09	29.6	32.11	33.07	33.02	33.34	33.57	31.19	31.36	29.19	26.63	27.13	28.63	30.58	32.66	33.17	32.38	34.73
613	33.55	32.23	30.74	29.9	27.92	25.33	26.02	27.5	28.81	28.46	29.95	30.16	32.53	30.37	31.44	27.95	27.98	24.79	25.44	28.43	29.34	30.16	29.93	32.17	32.12	30.93	31.15	29.51	27.31	27.08	26.58	26.09	28.25	30.97	32.25	32.62	32.89	32.51	30.1	30.02	28.06	25.53	25.9	27.64	29.23	31.7	32.34	31.84	34.6
614	33.36	32.15	30.61	29.69	27.81	25.22	25.98	27.53	28.84	28.35	29.92	30	32.34	30.29	31.31	27.74	27.87	24.68	25.4	28.45	29.38	30.05	29.88	32.02	31.95	30.85	31.03	29.28	27.2	26.98	26.52	26.1	28.28	30.85	32.2	32.46	32.72	32.44	30	29.8	27.95	25.41	25.86	27.66	29.27	31.58	32.3	31.68	34.4
615	33.42	32.31	30.69	29.58	27.83	25.23	25.99	27.95	29.12	28.52	30.09	30.15	32.4	30.44	31.39	27.63	27.9	24.69	25.4	28.86	29.67	30.22	30.03	32.16	32.03	31.01	31.11	29.16	27.22	26.98	26.5	26.51	28.56	31.02	32.34	32.6	32.8	32.6	30.11	29.69	27.97	25.4	25.86	28.08	29.57	31.74	32.45	31.83	34.45
616	33.5	32.29	30.68	29.71	27.75	25.18	25.95	27.92	29.06	28.53	30.06	30.17	32.47	30.4	31.38	27.75	27.83	24.63	25.36	28.82	29.61	30.23	29.99	32.18	32.12	30.98	31.11	29.27	27.14	26.92	26.44	26.46	28.5	31.02	32.3	32.61	32.89	32.57	30.13	29.8	27.9	25.32	25.82	28.04	29.52	31.74	32.42	31.85	34.51
617	33.51	32.39	30.72	29.95	27.87	25.18	25.93	27.71	28.9	28.53	30.05	30.16	32.48	30.49	31.42	28	27.95	24.64	25.34	28.6	29.47	30.23	29.96	32.16	32.15	31.08	31.16	29.5	27.25	26.92	26.4	26.24	28.34	31.02	32.27	32.6	32.91	32.68	30.2	30.04	28.02	25.31	25.8	27.83	29.38	31.74	32.4	31.83	34.51
618	33.37	32.31	30.61	29.9	27.94	25.33	25.95	27.45	28.79	28.41	29.93	30.04	32.34	30.4	31.31	27.94	28.04	24.79	25.35	28.33	29.36	30.11	29.82	32.04	32.03	30.99	31.07	29.44	27.33	27.08	26.39	25.96	28.23	30.9	32.13	32.47	32.79	32.59	30.13	29.97	28.1	25.44	25.81	27.56	29.28	31.61	32.26	31.71	34.36
619	33.43	32.36	30.62	29.73	27.91	25.3	25.93	27.89	29.09	28.53	30.05	30.1	32.41	30.46	31.32	27.78	28.01	24.74	25.33	28.77	29.66	30.23	29.94	32.1	32.11	31.06	31.08	29.26	27.3	27.04	26.35	26.4	28.52	31.01	32.23	32.52	32.87	32.66	30.15	29.81	28.07	25.39	25.78	27.99	29.58	31.71	32.37	31.77	34.42
620	33.16	32.14	30.46	29.57	27.74	25.27	25.91	27.99	29.33	28.5	29.97	30	32.14	30.26	31.15	27.64	27.83	24.7	25.31	28.87	29.88	30.2	29.85	31.99	31.86	30.85	30.93	29.11	27.12	27	26.31	26.5	28.74	30.97	32.14	32.39	32.62	32.46	29.99	29.65	27.89	25.34	25.76	28.09	29.79	31.66	32.27	31.65	34.15
621	32.85	31.89	30.22	29.48	27.72	25.18	25.88	28.11	29.41	28.51	29.94	29.9	31.83	30.02	30.91	27.56	27.82	24.59	25.28	28.99	29.94	30.21	29.83	31.89	31.57	30.6	30.7	29.02	27.1	26.9	26.27	26.62	28.8	30.96	32.1	32.28	32.33	32.22	29.76	29.57	27.87	25.23	25.73	28.2	29.83	31.64	32.24	31.54	33.84
622	32.95	32.03	30.38	29.6	27.74	25.21	26.02	28.29	29.56	28.68	30.09	30	31.94	30.19	31.07	27.7	27.83	24.6	25.42	29.18	30.08	30.37	29.98	31.98	31.69	30.75	30.86	29.15	27.11	26.93	26.39	26.8	28.93	31.11	32.24	32.35	32.45	32.38	29.92	29.7	27.88	25.24	25.86	28.38	29.96	31.77	32.37	31.63	33.95
623	33.44	32.54	30.82	29.88	27.89	25.46	26.41	28.65	29.89	29.08	30.54	30.48	32.44	30.72	31.51	28	27.98	24.84	25.81	29.54	30.39	30.77	30.43	32.45	32.2	31.27	31.31	29.44	27.26	27.18	26.77	27.17	29.24	31.5	32.68	32.8	32.96	32.91	30.37	29.99	28.03	25.47	26.25	28.74	30.26	32.14	32.81	32.09	34.45
624	33.46	32.65	30.94	30	27.94	25.5	26.44	28.61	29.95	29.21	30.71	30.59	32.46	30.85	31.63	28.13	28.02	24.86	25.84	29.5	30.44	30.89	30.6	32.56	32.24	31.39	31.44	29.56	27.3	27.21	26.78	27.13	29.28	31.61	32.84	32.9	33	33.04	30.49	30.11	28.07	25.49	26.27	28.7	30.29	32.24	32.96	32.2	34.47
625	33.26	32.5	30.87	30.01	27.97	25.49	26.37	28.3	29.68	29.15	30.54	30.41	32.27	30.71	31.56	28.16	28.05	24.83	25.77	29.2	30.15	30.83	30.42	32.37	32.07	31.24	31.38	29.57	27.32	27.2	26.69	26.83	28.99	31.54	32.65	32.69	32.82	32.9	30.43	30.13	28.09	25.46	26.19	28.39	29.99	32.15	32.77	32	34.27
626	33.42	32.65	31.03	30.2	28.38	25.95	26.63	28.12	29.66	29.14	30.61	30.47	32.43	30.89	31.71	28.37	28.46	25.27	26.03	29.02	30.12	30.82	30.5	32.42	32.24	31.41	31.54	29.78	27.73	27.64	26.94	26.65	28.95	31.51	32.72	32.73	33	33.07	30.58	30.33	28.5	25.9	26.45	28.2	29.94	32.11	32.83	32.05	34.43
627	33.38	32.56	31.09	30.41	28.61	26.21	26.82	27.98	29.68	29.23	30.63	30.45	32.4	30.81	31.77	28.6	28.69	25.52	26.22	28.88	30.13	30.9	30.52	32.4	32.22	31.32	31.61	29.99	27.95	27.91	27.11	26.51	28.95	31.58	32.73	32.69	32.98	32.99	30.65	30.55	28.72	26.14	26.63	28.06	29.94	32.16	32.84	32.02	34.4
628	33	32.34	30.9	30.37	28.55	26.05	26.65	27.91	29.61	29.08	30.37	30.23	32.02	30.62	31.58	28.57	28.62	25.34	26.05	28.81	30.05	30.75	30.26	32.17	31.86	31.12	31.42	29.95	27.89	27.74	26.92	26.44	28.86	31.42	32.46	32.45	32.62	32.8	30.46	30.52	28.66	25.96	26.45	27.99	29.84	31.98	32.57	31.79	34.02
629	33.12	32.53	31.01	30.56	28.58	26.19	26.76	28.02	29.78	29.21	30.39	30.3	32.16	30.83	31.68	28.78	28.66	25.46	26.16	28.93	30.2	30.88	30.28	32.24	32.01	31.31	31.54	30.15	27.92	27.87	27.01	26.56	29.01	31.53	32.47	32.49	32.77	33	30.57	30.72	28.69	26.08	26.55	28.09	29.98	32.08	32.57	31.85	34.15
630	33.55	32.89	31.35	30.98	28.9	26.5	27.12	28.3	30.14	29.57	30.75	30.62	32.59	31.21	32.03	29.22	28.98	25.75	26.52	29.22	30.55	31.25	30.64	32.56	32.45	31.68	31.89	30.58	28.24	28.18	27.36	26.84	29.35	31.88	32.81	32.79	33.21	33.38	30.92	31.15	29.01	26.37	26.91	28.38	30.32	32.42	32.92	32.16	34.58
631	33.21	32.02	30.49	29.44	27.72	25.19	25.91	27.83	28.99	28.24	29.91	29.88	32.2	30.14	31.19	27.51	27.77	24.68	25.33	28.76	29.53	29.94	29.86	31.9	31.78	30.69	30.89	29.04	27.08	26.96	26.46	26.42	28.45	30.73	32.19	32.33	32.55	32.28	29.83	29.58	27.83	25.39	25.77	27.97	29.38	31.47	32.28	31.57	34.24
632	33.24	32.07	30.5	29.41	27.77	25.26	25.98	27.98	29.17	28.43	30.02	29.95	32.23	30.18	31.2	27.48	27.83	24.75	25.39	28.91	29.72	30.13	29.96	31.97	31.83	30.74	30.91	29	27.13	27.03	26.5	26.56	28.63	30.91	32.28	32.4	32.6	32.33	29.88	29.54	27.89	25.44	25.83	28.12	29.58	31.65	32.39	31.64	34.26
633	33.3	32.18	30.63	29.52	27.76	25.23	26	27.98	29.12	28.4	30.08	30.1	32.29	30.28	31.33	27.58	27.83	24.72	25.42	28.9	29.68	30.1	30	32.12	31.92	30.85	31.05	29.09	27.12	27	26.5	26.54	28.58	30.88	32.32	32.55	32.68	32.45	30.04	29.64	27.88	25.4	25.86	28.11	29.55	31.62	32.44	31.79	34.31
634	33.53	32.33	30.78	29.72	27.81	25.28	26.13	28.05	29.23	28.54	30.2	30.24	32.52	30.42	31.48	27.79	27.89	24.78	25.54	28.95	29.79	30.24	30.1	32.25	32.16	31	31.2	29.28	27.17	27.05	26.6	26.59	28.69	31.02	32.42	32.68	32.92	32.59	30.22	29.83	27.94	25.43	25.98	28.17	29.68	31.75	32.55	31.92	34.52
635	33.47	32.37	30.74	29.9	27.84	25.19	25.92	27.89	29.02	28.53	30.1	30.23	32.45	30.44	31.44	27.96	27.93	24.69	25.33	28.79	29.59	30.23	29.98	32.23	32.12	31.03	31.18	29.45	27.2	26.96	26.37	26.42	28.48	31	32.29	32.66	32.87	32.63	30.22	30	27.98	25.32	25.77	28	29.49	31.73	32.43	31.91	34.45
636	33.43	32.29	30.75	29.93	27.92	25.23	25.95	27.78	28.93	28.45	29.98	30.11	32.41	30.36	31.45	27.99	28.02	24.72	25.35	28.66	29.5	30.15	29.85	32.12	32.1	30.96	31.19	29.46	27.29	26.99	26.38	26.29	28.39	30.91	32.15	32.54	32.85	32.56	30.26	30.01	28.06	25.34	25.79	27.88	29.42	31.65	32.31	31.79	34.4
637	33.46	32.36	30.68	29.81	27.92	25.25	25.97	28.02	29.18	28.51	30.04	30.13	32.44	30.43	31.38	27.87	28.02	24.73	25.37	28.9	29.75	30.21	29.9	32.12	32.15	31.03	31.13	29.33	27.28	27	26.39	26.52	28.63	30.97	32.2	32.54	32.89	32.63	30.2	29.89	28.06	25.34	25.81	28.12	29.67	31.7	32.35	31.8	34.42
638	33.24	32.19	30.54	29.64	27.81	25.26	26.02	28.22	29.37	28.61	30.1	30.13	32.22	30.29	31.24	27.72	27.91	24.73	25.42	29.1	29.93	30.31	29.96	32.12	31.95	30.87	31	29.17	27.17	27.01	26.42	26.73	28.8	31.05	32.24	32.52	32.69	32.48	30.07	29.73	27.95	25.33	25.86	28.32	29.83	31.76	32.39	31.79	34.2
639	32.97	32.01	30.33	29.56	27.78	25.23	26.01	28.15	29.45	28.62	30.05	30.05	31.97	30.13	31.02	27.66	27.88	24.68	25.41	29.04	29.99	30.31	29.91	32.03	31.71	30.7	30.79	29.1	27.14	26.98	26.39	26.66	28.86	31.05	32.19	32.41	32.45	32.33	29.86	29.66	27.92	25.28	25.83	28.25	29.88	31.74	32.33	31.69	33.95
640	32.92	31.99	30.31	29.61	27.78	25.29	26.06	28.24	29.54	28.61	30	30.01	31.92	30.13	31	27.73	27.88	24.72	25.46	29.14	30.07	30.31	29.87	31.99	31.68	30.7	30.78	29.16	27.13	27.03	26.42	26.76	28.93	31.03	32.13	32.35	32.42	32.33	29.85	29.72	27.91	25.32	25.88	28.34	29.94	31.7	32.27	31.64	33.9
641	33.15	32.28	30.59	29.85	27.85	25.4	26.28	28.52	29.75	28.85	30.38	30.24	32.16	30.44	31.28	27.99	27.94	24.81	25.68	29.43	30.26	30.55	30.24	32.21	31.92	30.99	31.08	29.41	27.2	27.13	26.63	27.05	29.11	31.25	32.5	32.56	32.66	32.63	30.13	29.97	27.98	25.41	26.09	28.62	30.11	31.91	32.63	31.86	34.13
642	33.44	32.6	30.9	30.07	28.06	25.64	26.61	28.76	30.05	29.2	30.67	30.61	32.46	30.78	31.59	28.22	28.15	25.03	26.01	29.66	30.55	30.89	30.54	32.57	32.24	31.32	31.4	29.63	27.4	27.36	26.94	27.29	29.39	31.59	32.78	32.9	32.98	32.97	30.45	30.2	28.18	25.62	26.41	28.85	30.39	32.23	32.91	32.21	34.43
643	33.27	32.42	30.84	30.01	27.97	25.47	26.42	28.58	29.9	29.18	30.61	30.43	32.29	30.63	31.53	28.18	28.06	24.83	25.82	29.49	30.38	30.87	30.48	32.39	32.09	31.16	31.34	29.57	27.31	27.18	26.73	27.11	29.21	31.56	32.71	32.7	32.83	32.81	30.39	30.14	28.09	25.43	26.21	28.67	30.2	32.18	32.84	32.02	34.26
644	33.38	32.59	31.03	30.13	28.27	25.74	26.55	28.43	29.81	29.25	30.67	30.51	32.41	30.81	31.71	28.32	28.36	25.08	25.95	29.35	30.27	30.94	30.54	32.46	32.22	31.34	31.54	29.7	27.61	27.45	26.85	26.97	29.1	31.61	32.76	32.76	32.96	33	30.58	30.27	28.39	25.68	26.34	28.52	30.08	32.21	32.88	32.09	34.38
645	33.6	32.82	31.31	30.46	28.67	26.13	26.84	28.24	29.79	29.26	30.76	30.58	32.64	31.06	31.99	28.66	28.75	25.46	26.24	29.16	30.24	30.95	30.62	32.52	32.46	31.58	31.83	30.04	28	27.83	27.12	26.78	29.07	31.61	32.84	32.8	33.21	33.25	30.87	30.61	28.78	26.05	26.63	28.32	30.04	32.19	32.95	32.15	34.61
646	33.43	32.76	31.29	30.78	28.8	26.39	26.98	28.08	29.76	29.32	30.7	30.49	32.47	31.02	31.97	28.99	28.88	25.69	26.38	29	30.2	31	30.56	32.43	32.31	31.53	31.82	30.36	28.12	28.08	27.24	26.62	29.01	31.65	32.77	32.69	33.05	33.21	30.85	30.93	28.9	26.28	26.76	28.16	29.98	32.22	32.88	32.05	34.44
647	32.75	32.18	30.76	30.1	28.35	25.91	26.45	27.73	29.53	28.9	30.12	30.08	31.8	30.47	31.44	28.33	28.43	25.2	25.85	28.66	29.95	30.58	29.99	32.01	31.66	30.96	31.3	29.69	27.67	27.6	26.7	26.28	28.76	31.22	32.18	32.25	32.4	32.65	30.33	30.27	28.45	25.78	26.23	27.82	29.72	31.76	32.29	31.62	33.77
648	33.12	32.56	31.06	30.38	28.66	26.28	26.81	28.25	29.93	29.22	30.54	30.42	32.18	30.87	31.74	28.63	28.74	25.55	26.21	29.18	30.34	30.9	30.4	32.34	32.05	31.35	31.61	29.98	27.98	27.96	27.04	26.8	29.14	31.53	32.58	32.57	32.79	33.05	30.64	30.55	28.76	26.13	26.58	28.33	30.08	32.06	32.69	31.95	34.14
649	33.3	32.18	30.6	29.46	27.81	25.21	25.93	27.81	28.97	28.25	29.96	29.96	32.31	30.27	31.3	27.54	27.86	24.73	25.34	28.75	29.52	29.95	29.89	31.99	31.89	30.82	31	29.06	27.15	26.99	26.45	26.4	28.45	30.72	32.22	32.41	32.64	32.42	29.93	29.63	27.9	25.41	25.77	27.95	29.34	31.47	32.32	31.65	34.31
650	33.01	31.95	30.36	29.28	27.7	25.14	25.85	27.82	29.01	28.17	29.86	29.76	32.02	30.03	31.06	27.36	27.76	24.66	25.25	28.75	29.57	29.87	29.77	31.79	31.62	30.59	30.77	28.86	27.04	26.92	26.35	26.4	28.49	30.64	32.1	32.21	32.37	32.19	29.73	29.43	27.8	25.32	25.68	27.96	29.4	31.39	32.21	31.46	34.01
651	33.16	32.15	30.48	29.5	27.77	25.21	25.94	27.85	29.12	28.34	29.98	29.94	32.17	30.22	31.18	27.58	27.84	24.73	25.35	28.77	29.68	30.04	29.88	31.96	31.79	30.79	30.89	29.07	27.1	26.99	26.42	26.41	28.59	30.8	32.2	32.37	32.54	32.39	29.88	29.64	27.87	25.37	25.77	27.98	29.53	31.55	32.33	31.63	34.15
652	33.3	32.24	30.66	29.68	27.83	25.23	25.98	27.99	29.18	28.42	30.11	30.12	32.3	30.3	31.36	27.76	27.9	24.76	25.38	28.9	29.75	30.12	29.99	32.13	31.94	30.88	31.08	29.24	27.16	27.01	26.44	26.53	28.66	30.87	32.31	32.55	32.68	32.48	30.09	29.81	27.93	25.38	25.81	28.11	29.62	31.63	32.45	31.81	34.27
653	33.62	32.58	30.93	29.97	27.95	25.34	26.13	28.13	29.26	28.57	30.25	30.36	32.62	30.63	31.63	28.05	28.04	24.87	25.53	29.03	29.84	30.27	30.11	32.37	32.28	31.22	31.35	29.51	27.29	27.11	26.57	26.66	28.73	31.01	32.42	32.78	33.02	32.82	30.4	30.08	28.07	25.46	25.96	28.24	29.72	31.77	32.58	32.05	34.58
654	33.62	32.58	30.94	30.04	27.97	25.31	26.12	28.05	29.19	28.61	30.2	30.28	32.61	30.62	31.64	28.12	28.06	24.85	25.52	28.94	29.77	30.31	30.04	32.28	32.3	31.21	31.36	29.56	27.31	27.09	26.54	26.56	28.66	31.05	32.35	32.69	33.03	32.81	30.44	30.14	28.09	25.42	25.95	28.15	29.67	31.81	32.51	31.97	34.56
655	33.51	32.44	30.75	29.85	27.97	25.31	26.09	28.01	29.15	28.56	30.14	30.24	32.5	30.49	31.45	27.93	28.07	24.83	25.49	28.9	29.73	30.26	29.98	32.24	32.21	31.09	31.19	29.36	27.3	27.08	26.49	26.51	28.61	31	32.27	32.64	32.93	32.69	30.27	29.94	28.09	25.39	25.91	28.11	29.63	31.75	32.44	31.92	34.45
656	33.21	32.24	30.6	29.74	27.92	25.34	26.16	28.27	29.46	28.67	30.18	30.16	32.21	30.31	31.3	27.84	28.02	24.85	25.56	29.17	30.03	30.37	30.02	32.15	31.94	30.9	31.05	29.26	27.26	27.11	26.55	26.78	28.9	31.09	32.3	32.54	32.66	32.51	30.12	29.84	28.05	25.41	25.97	28.37	29.92	31.82	32.47	31.83	34.16
657	33.13	32.21	30.5	29.73	27.89	25.37	26.25	28.4	29.63	28.74	30.16	30.18	32.13	30.31	31.2	27.85	27.99	24.85	25.65	29.3	30.18	30.44	30	32.16	31.87	30.88	30.96	29.26	27.22	27.13	26.62	26.91	29.05	31.15	32.27	32.53	32.6	32.5	30.03	29.84	28.01	25.41	26.06	28.5	30.05	31.86	32.43	31.83	34.08
658	32.97	32.03	30.35	29.67	27.86	25.34	26.13	28.29	29.58	28.7	30.02	29.98	31.98	30.15	31.05	27.8	27.96	24.8	25.53	29.2	30.11	30.4	29.86	31.96	31.73	30.72	30.82	29.2	27.19	27.09	26.49	26.81	28.97	31.1	32.13	32.31	32.46	32.34	29.88	29.78	27.98	25.36	25.93	28.38	29.97	31.79	32.28	31.62	33.92
659	33.07	32.22	30.53	29.86	27.97	25.44	26.35	28.49	29.71	28.8	30.25	30.17	32.09	30.36	31.22	28.01	28.06	24.88	25.75	29.4	30.23	30.5	30.09	32.13	31.86	30.91	31.01	29.41	27.29	27.18	26.69	27.02	29.08	31.19	32.35	32.47	32.59	32.55	30.07	29.99	28.08	25.44	26.14	28.58	30.07	31.86	32.49	31.79	34.04
660	33.43	32.61	30.84	30.09	28.11	25.7	26.75	28.78	30.01	29.16	30.64	30.55	32.46	30.77	31.53	28.26	28.2	25.12	26.15	29.7	30.51	30.85	30.48	32.51	32.24	31.32	31.33	29.65	27.43	27.44	27.07	27.31	29.36	31.53	32.73	32.83	32.97	32.97	30.39	30.23	28.22	25.68	26.53	28.87	30.34	32.18	32.87	32.16	34.4
661	33.44	32.57	30.91	30.08	28.07	25.67	26.69	28.77	30.02	29.16	30.68	30.58	32.47	30.76	31.6	28.26	28.17	25.06	26.09	29.7	30.5	30.86	30.52	32.53	32.27	31.3	31.41	29.64	27.4	27.39	27	27.31	29.34	31.52	32.76	32.83	33	32.95	30.46	30.22	28.18	25.62	26.47	28.87	30.32	32.15	32.89	32.17	34.41
662	33.43	32.64	31.07	30.13	28.18	25.73	26.58	28.65	30.01	29.31	30.7	30.57	32.47	30.85	31.76	28.33	28.28	25.1	25.98	29.58	30.48	31	30.54	32.51	32.29	31.38	31.59	29.7	27.51	27.45	26.87	27.19	29.32	31.66	32.77	32.8	33.01	33.04	30.63	30.28	28.29	25.66	26.35	28.74	30.28	32.26	32.9	32.14	34.41
663	33.7	32.93	31.44	30.58	28.71	26.19	26.89	28.33	29.85	29.37	30.8	30.6	32.75	31.16	32.13	28.8	28.8	25.54	26.29	29.27	30.31	31.07	30.64	32.54	32.58	31.68	31.97	30.16	28.03	27.91	27.16	26.88	29.13	31.71	32.86	32.81	33.31	33.35	31	30.74	28.82	26.1	26.66	28.42	30.09	32.3	32.98	32.17	34.69
664	33.55	32.83	31.43	30.81	28.82	26.39	27.05	28.05	29.8	29.3	30.67	30.51	32.61	31.09	32.12	29.05	28.91	25.72	26.45	29	30.24	30.99	30.51	32.44	32.46	31.6	31.97	30.39	28.14	28.1	27.3	26.61	29.06	31.63	32.72	32.7	33.18	33.28	31	30.98	28.93	26.27	26.81	28.14	30.01	32.19	32.83	32.06	34.55
665	32.59	32.13	30.67	29.92	28.29	25.88	26.4	27.82	29.49	28.77	30.08	29.99	31.65	30.41	31.36	28.17	28.38	25.19	25.8	28.77	29.91	30.46	29.91	31.91	31.52	30.91	31.23	29.51	27.61	27.58	26.63	26.38	28.72	31.09	32.11	32.15	32.24	32.59	30.25	30.1	28.39	25.74	26.15	27.91	29.66	31.64	32.22	31.53	33.59
666	32.82	32.35	30.77	30.07	28.48	26	26.52	28.14	29.82	29.06	30.32	30.22	31.89	30.65	31.46	28.33	28.57	25.29	25.92	29.1	30.22	30.74	30.16	32.14	31.77	31.14	31.34	29.66	27.8	27.7	26.74	26.71	29.03	31.36	32.35	32.36	32.5	32.84	30.36	30.25	28.58	25.84	26.26	28.23	29.96	31.88	32.45	31.74	33.83
667	32.96	31.95	30.33	29.3	27.68	25.02	25.74	27.51	28.74	27.93	29.76	29.75	31.99	30.01	31.03	27.39	27.74	24.56	25.14	28.46	29.29	29.63	29.67	31.79	31.56	30.57	30.73	28.89	26.99	26.82	26.24	26.1	28.23	30.38	32.01	32.19	32.31	32.17	29.65	29.48	27.75	25.22	25.55	27.66	29.07	31.14	32.12	31.44	33.96
668	32.72	31.79	30.08	29.07	27.53	24.91	25.6	27.51	28.77	27.93	29.67	29.57	31.75	29.84	30.78	27.17	27.59	24.46	25	28.45	29.33	29.63	29.56	31.61	31.34	30.41	30.48	28.65	26.84	26.71	26.08	26.09	28.26	30.38	31.89	32.01	32.08	32.01	29.43	29.24	27.61	25.09	25.41	27.65	29.13	31.13	32.01	31.27	33.7
669	32.72	31.78	30.11	29.14	27.52	24.9	25.62	27.52	28.86	27.99	29.69	29.62	31.74	29.83	30.81	27.23	27.59	24.46	25.02	28.45	29.42	29.69	29.56	31.64	31.35	30.4	30.51	28.7	26.83	26.69	26.09	26.08	28.35	30.43	31.89	32.05	32.09	32	29.5	29.29	27.6	25.06	25.43	27.65	29.25	31.19	32.03	31.31	33.69
670	33.09	32.2	30.46	29.52	27.78	25.16	25.89	27.86	29.02	28.27	30	30.04	32.1	30.24	31.16	27.61	27.86	24.72	25.29	28.78	29.6	29.97	29.86	32.06	31.74	30.82	30.86	29.06	27.09	26.95	26.34	26.4	28.51	30.7	32.18	32.46	32.47	32.42	29.88	29.65	27.87	25.3	25.7	27.98	29.45	31.47	32.33	31.74	34.04
671	33.33	32.47	30.77	29.85	27.84	25.26	26.02	28.04	29.19	28.47	30.22	30.22	32.34	30.49	31.47	27.94	27.93	24.83	25.42	28.95	29.78	30.17	30.05	32.24	32	31.08	31.18	29.38	27.16	27.05	26.45	26.57	28.69	30.89	32.36	32.64	32.72	32.68	30.23	29.97	27.94	25.39	25.83	28.15	29.65	31.67	32.53	31.92	34.27
672	33.57	32.68	30.91	29.98	28	25.33	26.09	28.06	29.22	28.55	30.24	30.27	32.57	30.69	31.61	28.07	28.1	24.9	25.49	28.96	29.82	30.25	30.06	32.28	32.26	31.29	31.32	29.49	27.31	27.12	26.5	26.57	28.72	30.96	32.36	32.68	32.97	32.89	30.4	30.08	28.1	25.43	25.9	28.16	29.71	31.75	32.55	31.97	34.49
673	33.55	32.66	30.96	29.94	28.07	25.34	26.17	28.16	29.25	28.65	30.33	30.33	32.55	30.69	31.66	28.04	28.17	24.91	25.57	29.06	29.84	30.35	30.14	32.32	32.26	31.28	31.37	29.45	27.38	27.13	26.56	26.66	28.73	31.06	32.44	32.72	32.97	32.89	30.46	30.04	28.18	25.43	25.97	28.26	29.74	31.83	32.62	32.02	34.47
674	33.49	32.6	30.92	29.97	28.07	25.41	26.25	28.29	29.42	28.74	30.3	30.36	32.5	30.65	31.62	28.09	28.17	24.96	25.65	29.2	29.99	30.44	30.12	32.34	32.22	31.23	31.35	29.49	27.38	27.19	26.63	26.8	28.87	31.14	32.4	32.72	32.93	32.84	30.44	30.08	28.18	25.48	26.04	28.39	29.87	31.89	32.58	32.03	34.41
675	33.47	32.62	30.93	29.99	28.08	25.56	26.46	28.48	29.64	28.87	30.4	30.44	32.48	30.7	31.63	28.12	28.18	25.08	25.86	29.39	30.2	30.57	30.21	32.43	32.22	31.28	31.38	29.51	27.39	27.33	26.82	27	29.07	31.26	32.49	32.79	32.93	32.9	30.46	30.1	28.19	25.6	26.25	28.58	30.06	31.99	32.66	32.1	34.4
676	33.27	32.44	30.73	29.89	28.04	25.53	26.36	28.44	29.68	28.79	30.28	30.32	32.3	30.54	31.43	28.04	28.14	25.03	25.76	29.37	30.22	30.49	30.1	32.29	32.05	31.11	31.2	29.42	27.35	27.29	26.7	26.97	29.09	31.17	32.37	32.64	32.76	32.73	30.27	30.01	28.15	25.54	26.14	28.54	30.07	31.87	32.53	31.96	34.21
677	33.32	32.47	30.77	30.05	28.11	25.58	26.49	28.58	29.83	28.94	30.38	30.41	32.35	30.59	31.47	28.21	28.21	25.05	25.89	29.51	30.36	30.64	30.19	32.37	32.12	31.15	31.25	29.59	27.42	27.33	26.82	27.11	29.22	31.31	32.45	32.7	32.83	32.79	30.31	30.18	28.22	25.57	26.26	28.68	30.19	32	32.61	32.03	34.27
678	33.55	32.72	30.96	30.14	28.16	25.77	26.73	28.79	29.99	29.15	30.61	30.55	32.59	30.87	31.65	28.32	28.26	25.21	26.13	29.73	30.49	30.84	30.42	32.51	32.38	31.42	31.45	29.69	27.47	27.51	27.04	27.34	29.35	31.51	32.67	32.82	33.08	33.07	30.5	30.28	28.27	25.73	26.49	28.89	30.31	32.16	32.82	32.16	34.5
679	33.59	32.76	31.07	30.23	28.29	25.92	26.87	28.88	30.12	29.29	30.73	30.7	32.63	30.93	31.77	28.43	28.38	25.35	26.27	29.83	30.61	30.99	30.54	32.64	32.44	31.47	31.58	29.79	27.59	27.66	27.17	27.43	29.46	31.64	32.79	32.94	33.15	33.13	30.62	30.38	28.39	25.87	26.63	28.98	30.41	32.28	32.93	32.29	34.55
680	33.52	32.79	31.21	30.2	28.29	25.86	26.79	28.61	29.96	29.35	30.73	30.65	32.57	30.99	31.91	28.42	28.39	25.26	26.19	29.56	30.43	31.04	30.55	32.59	32.4	31.52	31.74	29.76	27.6	27.59	27.07	27.17	29.27	31.69	32.78	32.87	33.1	33.19	30.78	30.36	28.39	25.78	26.53	28.71	30.22	32.3	32.92	32.22	34.49
681	33.75	33.07	31.57	30.77	28.8	26.34	27.1	28.22	29.87	29.37	30.87	30.66	32.81	31.29	32.27	29	28.9	25.71	26.5	29.18	30.33	31.07	30.68	32.6	32.65	31.82	32.11	30.34	28.11	28.06	27.36	26.78	29.15	31.7	32.91	32.86	33.36	33.49	31.14	30.94	28.91	26.23	26.84	28.31	30.09	32.29	33.04	32.22	34.72
682	33.47	32.87	31.43	30.88	28.86	26.42	27.06	28.01	29.7	29.25	30.64	30.48	32.55	31.11	32.13	29.13	28.96	25.77	26.46	28.98	30.14	30.94	30.45	32.4	32.4	31.63	31.98	30.46	28.17	28.13	27.3	26.58	28.96	31.57	32.67	32.65	33.11	33.31	31.01	31.06	28.96	26.29	26.79	28.1	29.89	32.13	32.79	32.02	34.46
683	32.43	31.98	30.49	29.88	28.28	25.78	26.36	27.69	29.47	28.72	29.96	29.89	31.51	30.25	31.19	28.14	28.38	25.11	25.76	28.67	29.9	30.42	29.77	31.81	31.38	30.76	31.06	29.46	27.58	27.49	26.59	26.27	28.71	31.04	31.98	32.04	32.09	32.45	30.07	30.06	28.38	25.63	26.08	27.79	29.63	31.58	32.09	31.42	33.43
684	32.81	32.34	30.77	30.11	28.5	26.01	26.61	28.25	29.85	29.15	30.4	30.27	31.9	30.63	31.46	28.39	28.59	25.31	26.01	29.23	30.26	30.84	30.21	32.18	31.79	31.13	31.35	29.7	27.8	27.71	26.82	26.84	29.06	31.45	32.41	32.39	32.5	32.83	30.36	30.3	28.6	25.83	26.32	28.34	29.98	31.97	32.51	31.78	33.81
685	32.51	31.66	29.85	28.99	27.51	24.81	25.47	27.27	28.49	27.72	29.48	29.4	31.56	29.7	30.55	27.1	27.56	24.36	24.87	28.22	29.05	29.43	29.37	31.44	31.13	30.25	30.25	28.59	26.81	26.61	25.96	25.86	28	30.17	31.72	31.83	31.88	31.86	29.16	29.19	27.56	24.99	25.26	27.4	28.79	30.91	31.82	31.09	33.52
686	32.62	31.72	29.93	29.01	27.5	24.85	25.53	27.42	28.65	27.8	29.57	29.5	31.66	29.76	30.63	27.12	27.55	24.41	24.92	28.36	29.22	29.52	29.45	31.54	31.25	30.32	30.32	28.58	26.8	26.64	26	25.99	28.16	30.25	31.79	31.93	31.99	31.92	29.27	29.19	27.55	25.02	25.32	27.55	28.99	31	31.9	31.19	33.61
687	32.77	31.82	29.98	29.1	27.57	24.97	25.61	27.56	28.82	27.94	29.74	29.66	31.8	29.84	30.68	27.21	27.64	24.54	25	28.5	29.39	29.65	29.6	31.7	31.42	30.41	30.37	28.66	26.87	26.77	26.06	26.12	28.33	30.37	31.93	32.08	32.15	32.02	29.35	29.27	27.63	25.12	25.4	27.68	29.18	31.13	32.07	31.36	33.74
688	33.03	32.09	30.28	29.38	27.67	25.06	25.71	27.7	28.88	28.1	29.9	29.9	32.05	30.11	30.98	27.49	27.74	24.65	25.1	28.62	29.46	29.81	29.74	31.92	31.7	30.69	30.67	28.92	26.97	26.86	26.15	26.24	28.39	30.53	32.07	32.31	32.42	32.29	29.69	29.53	27.74	25.2	25.5	27.81	29.27	31.29	32.21	31.59	33.98
689	33.12	32.21	30.48	29.65	27.81	25.06	25.8	27.67	28.84	28.12	29.92	29.94	32.14	30.22	31.18	27.76	27.89	24.64	25.19	28.59	29.43	29.84	29.74	31.96	31.81	30.8	30.87	29.18	27.11	26.86	26.22	26.2	28.35	30.54	32.06	32.35	32.52	32.4	29.92	29.78	27.89	25.18	25.58	27.77	29.27	31.31	32.23	31.64	34.06
690	33.35	32.43	30.72	29.72	27.91	25.19	25.95	27.9	29.04	28.32	30.04	30.1	32.36	30.43	31.42	27.84	27.99	24.79	25.34	28.81	29.64	30.03	29.85	32.1	32.05	31.03	31.12	29.24	27.21	26.99	26.36	26.41	28.54	30.73	32.16	32.49	32.76	32.63	30.19	29.84	27.99	25.29	25.74	28	29.5	31.51	32.34	31.79	34.27
691	33.21	32.41	30.77	29.81	27.95	25.19	25.93	27.79	29.03	28.34	30.07	30.06	32.22	30.42	31.47	27.93	28.05	24.77	25.32	28.71	29.62	30.06	29.87	32.06	31.93	31.01	31.18	29.33	27.25	26.98	26.32	26.3	28.52	30.75	32.17	32.44	32.63	32.62	30.26	29.93	28.04	25.27	25.72	27.88	29.48	31.52	32.35	31.75	34.13
692	33.42	32.6	30.93	30.06	28.15	25.41	26.13	27.89	29.12	28.48	30.23	30.25	32.43	30.63	31.63	28.2	28.24	24.98	25.53	28.81	29.7	30.2	30.03	32.24	32.16	31.21	31.35	29.58	27.45	27.2	26.51	26.41	28.59	30.88	32.33	32.6	32.86	32.83	30.43	30.18	28.24	25.47	25.91	27.98	29.55	31.63	32.5	31.92	34.34
693	33.8	32.83	31.17	30.24	28.32	25.64	26.44	28.18	29.43	28.8	30.46	30.49	32.82	30.89	31.87	28.39	28.41	25.18	25.83	29.11	29.99	30.51	30.27	32.47	32.57	31.46	31.61	29.76	27.62	27.42	26.8	26.71	28.87	31.18	32.55	32.82	33.26	33.09	30.68	30.37	28.41	25.68	26.2	28.27	29.82	31.9	32.72	32.14	34.73
694	33.74	32.86	31.18	30.19	28.27	25.64	26.54	28.38	29.61	28.9	30.51	30.55	32.77	30.94	31.88	28.36	28.36	25.16	25.93	29.32	30.16	30.61	30.31	32.53	32.54	31.51	31.64	29.73	27.57	27.41	26.88	26.91	29.04	31.28	32.59	32.86	33.24	33.14	30.7	30.33	28.35	25.65	26.3	28.47	29.98	31.98	32.75	32.19	34.68
695	33.52	32.76	31.09	30.13	28.27	25.7	26.61	28.54	29.81	28.98	30.47	30.56	32.56	30.87	31.79	28.32	28.37	25.19	26.01	29.48	30.34	30.69	30.27	32.53	32.34	31.43	31.56	29.68	27.57	27.47	26.94	27.08	29.2	31.34	32.53	32.84	33.04	33.06	30.61	30.28	28.36	25.69	26.36	28.63	30.14	32.02	32.69	32.18	34.46
696	33.57	32.8	31.11	30.2	28.28	25.77	26.72	28.72	29.93	29.1	30.6	30.6	32.62	30.93	31.8	28.39	28.37	25.23	26.12	29.67	30.44	30.81	30.4	32.56	32.42	31.48	31.59	29.74	27.58	27.52	27.03	27.27	29.3	31.46	32.66	32.86	33.11	33.12	30.64	30.35	28.37	25.72	26.47	28.81	30.22	32.11	32.8	32.21	34.52
697	33.82	33.06	31.28	30.39	28.36	26	27.02	28.87	30.12	29.41	30.86	30.79	32.87	31.21	31.98	28.6	28.45	25.44	26.42	29.83	30.62	31.12	30.66	32.74	32.69	31.76	31.78	29.94	27.66	27.74	27.32	27.43	29.47	31.76	32.91	33.02	33.38	33.41	30.82	30.55	28.45	25.93	26.76	28.96	30.38	32.39	33.05	32.37	34.77
698	33.88	33.09	31.42	30.42	28.42	26.01	26.99	28.67	30.01	29.43	30.9	30.81	32.94	31.26	32.12	28.65	28.51	25.42	26.39	29.63	30.49	31.14	30.7	32.75	32.77	31.8	31.94	29.99	27.72	27.74	27.27	27.23	29.33	31.77	32.94	33.02	33.47	33.46	30.97	30.59	28.51	25.91	26.72	28.76	30.24	32.37	33.07	32.38	34.84
699	33.94	33.16	31.67	30.86	28.89	26.33	27.26	28.28	29.86	29.44	30.94	30.72	33.01	31.36	32.37	29.11	28.99	25.73	26.66	29.25	30.33	31.15	30.75	32.66	32.85	31.89	32.21	30.43	28.19	28.06	27.52	26.85	29.17	31.77	32.98	32.91	33.55	33.55	31.23	31.04	28.98	26.22	26.98	28.37	30.06	32.35	33.1	32.28	34.91
700	33.41	32.8	31.33	30.77	28.9	26.38	27.06	28.02	29.69	29.24	30.57	30.48	32.49	31.03	32.03	29.03	28.99	25.75	26.46	29	30.14	30.95	30.37	32.4	32.35	31.55	31.89	30.35	28.2	28.11	27.31	26.6	28.96	31.57	32.6	32.63	33.05	33.22	30.9	30.96	28.98	26.24	26.78	28.11	29.85	32.12	32.71	32.01	34.39
701	32.21	31.69	30.34	29.7	28.13	25.69	26.26	27.62	29.34	28.57	29.81	29.72	31.29	29.94	31.03	27.98	28.22	25.03	25.66	28.61	29.78	30.28	29.62	31.63	31.17	30.45	30.9	29.28	27.43	27.4	26.49	26.2	28.6	30.89	31.83	31.85	31.87	32.13	29.91	29.89	28.22	25.52	25.96	27.71	29.48	31.41	31.93	31.24	33.19
702	32.73	32.27	30.78	30.06	28.43	26.05	26.65	28.3	29.82	29.08	30.36	30.24	31.83	30.55	31.47	28.36	28.53	25.37	26.05	29.3	30.24	30.79	30.16	32.15	31.72	31.05	31.37	29.66	27.73	27.75	26.87	26.9	29.05	31.39	32.36	32.35	32.42	32.74	30.36	30.26	28.52	25.85	26.35	28.39	29.92	31.89	32.46	31.74	33.72
703	32.85	32.27	30.85	30.21	28.44	26.06	26.72	28.7	30.11	29.31	30.51	30.32	31.94	30.54	31.54	28.52	28.53	25.37	26.12	29.7	30.53	31.02	30.31	32.22	31.85	31.05	31.44	29.8	27.74	27.76	26.92	27.29	29.34	31.62	32.51	32.42	32.54	32.74	30.44	30.42	28.52	25.85	26.41	28.78	30.2	32.1	32.6	31.82	33.83
704	32.58	31.98	30.5	30.08	28.15	25.78	26.55	28.72	30.08	29.25	30.13	29.91	31.65	30.24	31.18	28.4	28.25	25.09	25.94	29.71	30.51	30.96	29.95	31.8	31.57	30.74	31.08	29.66	27.46	27.48	26.74	27.3	29.31	31.56	32.13	31.99	32.26	32.44	30.08	30.28	28.23	25.56	26.24	28.78	30.16	32.03	32.22	31.39	33.54
705	32.67	32.13	30.61	30.27	28.22	25.95	26.7	28.92	30.11	29.37	30.18	29.96	31.72	30.37	31.28	28.61	28.31	25.26	26.08	29.89	30.54	31.08	30	31.84	31.65	30.87	31.18	29.84	27.54	27.65	26.87	27.49	29.35	31.68	32.16	32.03	32.34	32.56	30.2	30.47	28.28	25.72	26.38	28.96	30.18	32.14	32.25	31.43	33.62
706	32.98	32.41	30.92	30.51	28.52	26.27	26.99	29.18	30.39	29.72	30.57	30.38	32.02	30.64	31.59	28.87	28.61	25.57	26.36	30.15	30.83	31.42	30.41	32.26	31.96	31.14	31.49	30.08	27.85	27.97	27.14	27.75	29.64	32.02	32.55	32.45	32.65	32.83	30.51	30.72	28.58	26.03	26.66	29.22	30.46	32.48	32.64	31.85	33.92
707	33.31	32.76	31.26	30.71	28.73	26.5	27.21	29.43	30.62	30.02	31.04	30.79	32.33	30.97	31.92	29.09	28.82	25.81	26.57	30.39	31.06	31.73	30.89	32.66	32.28	31.48	31.82	30.27	28.06	28.2	27.34	27.99	29.87	32.32	33.01	32.85	32.97	33.17	30.85	30.92	28.78	26.26	26.87	29.44	30.67	32.78	33.1	32.25	34.23
708	33.54	33.09	31.56	30.94	28.92	26.56	27.41	29.66	30.91	30.33	31.48	31.1	32.54	31.29	32.2	29.33	29.01	25.86	26.76	30.61	31.37	32.03	31.33	32.96	32.5	31.79	32.1	30.49	28.26	28.26	27.52	28.21	30.17	32.62	33.44	33.15	33.19	33.48	31.14	31.15	28.96	26.31	27.06	29.66	30.96	33.07	33.53	32.55	34.44
709	32.11	31.18	29.43	28.64	27.21	24.59	25.25	27.05	28.27	27.52	29.12	28.95	31.17	29.22	30.13	26.77	27.24	24.16	24.63	28.02	28.84	29.26	29	30.99	30.75	29.76	29.81	28.24	26.51	26.38	25.72	25.64	27.8	29.99	31.36	31.36	31.49	31.38	28.73	28.86	27.24	24.76	25.02	27.17	28.55	30.7	31.45	30.63	33.14
710	32.3	31.35	29.58	28.77	27.3	24.72	25.34	27.22	28.43	27.58	29.3	29.17	31.34	29.38	30.28	26.91	27.34	24.3	24.72	28.17	29.01	29.33	29.17	31.21	30.95	29.93	29.97	28.36	26.6	26.52	25.8	25.79	27.96	30.04	31.52	31.58	31.68	31.54	28.91	28.98	27.34	24.88	25.11	27.33	28.73	30.76	31.62	30.86	33.3
711	32.47	31.55	29.72	28.97	27.44	24.81	25.44	27.37	28.57	27.73	29.58	29.43	31.51	29.56	30.42	27.1	27.49	24.39	24.82	28.32	29.16	29.47	29.43	31.46	31.14	30.12	30.11	28.54	26.74	26.61	25.89	25.93	28.1	30.18	31.78	31.83	31.87	31.74	29.08	29.16	27.48	24.95	25.21	27.47	28.9	30.91	31.89	31.12	33.47
712	32.73	31.78	29.97	29.11	27.47	24.85	25.5	27.47	28.67	27.8	29.66	29.66	31.76	29.79	30.67	27.24	27.52	24.43	24.88	28.41	29.26	29.54	29.5	31.69	31.42	30.36	30.35	28.67	26.77	26.65	25.93	26.01	28.19	30.24	31.84	32.06	32.14	31.97	29.36	29.28	27.51	24.98	25.26	27.56	29.02	30.98	31.97	31.35	33.71
713	32.81	31.84	30.14	29.33	27.63	24.97	25.59	27.39	28.61	27.81	29.65	29.69	31.84	29.84	30.84	27.47	27.7	24.56	24.97	28.33	29.21	29.55	29.47	31.71	31.52	30.41	30.53	28.88	26.93	26.76	26.01	25.93	28.13	30.24	31.81	32.07	32.23	32.03	29.56	29.49	27.69	25.08	25.35	27.48	28.99	30.98	31.95	31.38	33.77
714	33.02	32.05	30.38	29.5	27.87	25.05	25.71	27.52	28.76	28	29.73	29.81	32.03	30.04	31.08	27.64	27.94	24.65	25.08	28.45	29.37	29.75	29.54	31.82	31.73	30.62	30.77	29.03	27.17	26.85	26.12	26.04	28.28	30.43	31.87	32.19	32.44	32.24	29.83	29.65	27.93	25.14	25.47	27.6	29.17	31.18	32.02	31.5	33.96
715	33.17	32.28	30.59	29.75	28.01	25.26	25.91	27.63	28.86	28.16	29.87	29.98	32.18	30.28	31.29	27.9	28.09	24.85	25.28	28.56	29.46	29.91	29.67	31.99	31.9	30.86	30.98	29.28	27.31	27.06	26.3	26.15	28.37	30.58	31.99	32.34	32.6	32.48	30.05	29.89	28.07	25.34	25.67	27.7	29.27	31.32	32.15	31.66	34.1
716	33.52	32.65	30.93	30.09	28.25	25.48	26.17	27.77	29.02	28.43	30.19	30.18	32.54	30.67	31.62	28.25	28.33	25.05	25.55	28.7	29.61	30.18	29.99	32.18	32.28	31.25	31.34	29.62	27.55	27.27	26.55	26.29	28.51	30.84	32.3	32.52	32.98	32.87	30.4	30.23	28.32	25.53	25.93	27.84	29.4	31.56	32.46	31.84	34.46
717	33.71	32.75	31.08	30.22	28.3	25.55	26.24	27.82	29.04	28.53	30.33	30.27	32.74	30.8	31.77	28.39	28.37	25.1	25.62	28.76	29.61	30.27	30.14	32.26	32.49	31.37	31.5	29.76	27.6	27.33	26.6	26.34	28.5	30.93	32.44	32.59	33.19	32.99	30.56	30.37	28.36	25.58	25.99	27.89	29.39	31.62	32.58	31.92	34.65
718	33.56	32.62	30.95	30.03	28.15	25.5	26.27	28.08	29.31	28.59	30.28	30.29	32.6	30.68	31.64	28.21	28.23	25.02	25.66	29.03	29.87	30.33	30.08	32.27	32.37	31.25	31.39	29.57	27.45	27.27	26.62	26.62	28.75	30.98	32.37	32.58	33.06	32.88	30.44	30.18	28.22	25.5	26.01	28.15	29.63	31.65	32.5	31.92	34.51
719	33.3	32.49	30.81	29.93	28.05	25.53	26.41	28.34	29.55	28.77	30.32	30.32	32.34	30.57	31.5	28.13	28.13	25.03	25.79	29.3	30.1	30.51	30.13	32.3	32.13	31.13	31.26	29.48	27.35	27.29	26.74	26.89	28.97	31.15	32.41	32.59	32.83	32.77	30.3	30.1	28.11	25.5	26.14	28.42	29.84	31.8	32.54	31.94	34.25
720	33.49	32.69	30.98	30.07	28.15	25.68	26.56	28.48	29.71	28.94	30.47	30.47	32.54	30.79	31.67	28.29	28.23	25.15	25.95	29.44	30.25	30.68	30.27	32.44	32.34	31.35	31.45	29.63	27.45	27.43	26.88	27.03	29.11	31.32	32.54	32.72	33.04	32.99	30.48	30.25	28.21	25.63	26.29	28.55	29.97	31.94	32.66	32.07	34.45
721	33.88	33.02	31.33	30.32	28.34	25.88	26.82	28.66	29.87	29.24	30.77	30.68	32.94	31.15	32.01	28.55	28.42	25.33	26.21	29.63	30.39	30.97	30.58	32.64	32.76	31.7	31.81	29.88	27.64	27.63	27.13	27.22	29.25	31.61	32.84	32.9	33.45	33.35	30.84	30.5	28.4	25.81	26.54	28.73	30.1	32.2	32.95	32.26	34.84
722	34.14	33.28	31.69	30.67	28.58	26.1	27.08	28.68	30	29.43	30.98	30.82	33.2	31.44	32.37	28.91	28.66	25.53	26.47	29.65	30.5	31.16	30.79	32.77	33.03	31.98	32.19	30.23	27.88	27.84	27.37	27.24	29.35	31.79	33.04	33.02	33.73	33.63	31.2	30.85	28.64	26	26.8	28.75	30.2	32.36	33.15	32.38	35.1
723	34.21	33.4	31.91	31.15	29.07	26.56	27.41	28.41	29.98	29.47	31.06	30.9	33.27	31.57	32.59	29.4	29.16	25.97	26.8	29.38	30.47	31.19	30.87	32.84	33.13	32.11	32.43	30.72	28.37	28.29	27.68	26.97	29.31	31.82	33.11	33.07	33.82	33.76	31.43	31.34	29.14	26.44	27.12	28.47	30.15	32.36	33.21	32.45	35.17
724	33.53	32.86	31.44	30.98	28.93	26.45	27.19	28.11	29.7	29.21	30.62	30.52	32.6	31.05	32.12	29.24	29.01	25.83	26.59	29.1	30.18	30.93	30.43	32.45	32.47	31.58	31.97	30.55	28.23	28.17	27.45	26.69	29.01	31.54	32.66	32.67	33.16	33.24	30.97	31.17	28.99	26.3	26.9	28.18	29.84	32.06	32.75	32.05	34.5
725	32.09	31.46	30.16	29.63	27.97	25.54	26.14	27.54	29.2	28.47	29.69	29.52	31.17	29.68	30.83	27.91	28.06	24.9	25.54	28.53	29.66	30.19	29.5	31.45	31.05	30.2	30.71	29.21	27.27	27.25	26.39	26.11	28.48	30.8	31.71	31.65	31.74	31.87	29.69	29.83	28.04	25.37	25.84	27.6	29.3	31.3	31.8	31.04	33.06
726	32.26	31.64	30.26	29.74	28.1	25.73	26.3	28.01	29.51	28.77	29.9	29.73	31.35	29.88	30.94	28.03	28.19	25.06	25.7	29	29.95	30.48	29.71	31.65	31.25	30.39	30.83	29.32	27.4	27.43	26.54	26.59	28.77	31.09	31.91	31.83	31.94	32.06	29.81	29.95	28.16	25.53	25.99	28.07	29.59	31.56	31.99	31.22	33.23
727	32.68	32.05	30.73	30.09	28.37	26.01	26.67	28.57	29.94	29.2	30.38	30.14	31.76	30.29	31.4	28.39	28.46	25.33	26.06	29.56	30.38	30.91	30.2	32.05	31.68	30.81	31.3	29.67	27.67	27.71	26.88	27.15	29.19	31.51	32.39	32.22	32.37	32.48	30.28	30.3	28.43	25.79	26.35	28.62	30	31.97	32.47	31.62	33.65
728	32.72	32.11	30.72	30.22	28.38	26.02	26.77	28.78	30.13	29.37	30.36	30.09	31.78	30.33	31.38	28.55	28.47	25.35	26.15	29.77	30.58	31.08	30.18	31.99	31.71	30.85	31.28	29.8	27.69	27.72	26.97	27.36	29.39	31.68	32.36	32.17	32.39	32.52	30.27	30.44	28.43	25.8	26.44	28.83	30.18	32.13	32.44	31.57	33.67
729	32.66	32.15	30.62	30.25	28.29	26.08	26.77	28.84	30.12	29.36	30.18	29.89	31.71	30.36	31.28	28.59	28.37	25.4	26.15	29.81	30.57	31.07	30.02	31.79	31.65	30.87	31.18	29.82	27.61	27.78	26.95	27.4	29.38	31.67	32.17	31.96	32.33	32.55	30.18	30.47	28.33	25.85	26.44	28.86	30.17	32.11	32.26	31.37	33.6
730	32.86	32.3	30.85	30.44	28.5	26.34	26.99	29	30.29	29.56	30.41	30.18	31.89	30.5	31.5	28.8	28.58	25.66	26.36	29.97	30.74	31.27	30.26	32.06	31.84	31.01	31.4	30	27.82	28.03	27.16	27.56	29.56	31.86	32.39	32.23	32.52	32.68	30.4	30.66	28.53	26.09	26.65	29.02	30.33	32.3	32.48	31.64	33.79
731	33.1	32.59	31.2	30.64	28.77	26.52	27.21	29.27	30.54	29.87	30.87	30.58	32.12	30.78	31.84	29.02	28.85	25.85	26.58	30.22	31.01	31.58	30.72	32.46	32.08	31.29	31.74	30.2	28.1	28.22	27.36	27.82	29.82	32.17	32.84	32.63	32.75	32.96	30.75	30.86	28.8	26.27	26.87	29.27	30.58	32.61	32.92	32.04	34.01
732	33.35	32.88	31.47	30.88	29	26.7	27.39	29.47	30.73	30.12	31.25	30.92	32.36	31.06	32.11	29.28	29.08	26.02	26.75	30.42	31.21	31.83	31.12	32.79	32.33	31.57	32.01	30.43	28.34	28.39	27.52	28.01	30.02	32.42	33.22	32.96	33	33.24	31.03	31.11	29.02	26.44	27.04	29.46	30.77	32.85	33.31	32.37	34.25
733	32.14	31.09	29.39	28.74	27.27	24.64	25.28	27.04	28.28	27.54	29.09	28.86	31.2	29.12	30.09	26.89	27.29	24.21	24.65	28.02	28.86	29.3	28.97	30.91	30.8	29.66	29.77	28.34	26.57	26.43	25.75	25.62	27.83	30.02	31.34	31.25	31.53	31.28	28.68	28.97	27.28	24.8	25.03	27.15	28.52	30.71	31.41	30.54	33.18
734	32.34	31.37	29.72	28.88	27.42	24.72	25.42	26.96	28.28	27.5	29.28	29.18	31.4	29.39	30.42	27.04	27.45	24.3	24.79	27.93	28.87	29.27	29.15	31.22	31.02	29.94	30.1	28.47	26.72	26.51	25.88	25.53	27.83	29.97	31.51	31.57	31.75	31.56	29.04	29.1	27.43	24.87	25.17	27.05	28.55	30.67	31.59	30.86	33.37
735	32.31	31.38	29.59	28.86	27.38	24.66	25.31	27.01	28.29	27.48	29.28	29.31	31.36	29.39	30.29	27.02	27.41	24.25	24.68	27.98	28.89	29.25	29.14	31.35	31	29.95	29.97	28.44	26.68	26.46	25.75	25.57	27.84	29.95	31.5	31.69	31.72	31.57	28.94	29.07	27.4	24.8	25.05	27.1	28.59	30.65	31.59	30.99	33.33
736	32.44	31.56	29.71	28.9	27.41	24.66	25.3	27.15	28.39	27.55	29.36	29.39	31.48	29.56	30.41	27.06	27.45	24.25	24.66	28.11	29	29.33	29.2	31.42	31.14	30.12	30.09	28.47	26.71	26.46	25.73	25.7	27.94	30.01	31.55	31.76	31.86	31.74	29.08	29.1	27.43	24.78	25.04	27.23	28.71	30.72	31.66	31.07	33.44
737	32.73	31.8	30.08	29.14	27.59	24.86	25.47	27.31	28.48	27.73	29.51	29.61	31.76	29.79	30.78	27.3	27.64	24.46	24.83	28.26	29.09	29.51	29.33	31.64	31.45	30.36	30.46	28.7	26.89	26.66	25.89	25.85	28.02	30.18	31.68	31.98	32.15	31.98	29.48	29.32	27.62	24.97	25.21	27.38	28.82	30.89	31.8	31.29	33.71
738	33.01	32.06	30.31	29.39	27.81	25.07	25.67	27.48	28.64	27.87	29.68	29.69	32.03	30.04	31.01	27.55	27.86	24.66	25.03	28.42	29.26	29.66	29.49	31.72	31.74	30.61	30.69	28.94	27.11	26.86	26.08	26.01	28.18	30.32	31.84	32.06	32.44	32.24	29.74	29.56	27.84	25.15	25.41	27.54	29	31.03	31.97	31.37	33.98
739	33.19	32.24	30.54	29.63	27.96	25.22	25.87	27.63	28.82	28.05	29.83	29.88	32.21	30.23	31.24	27.8	28.02	24.81	25.23	28.57	29.43	29.83	29.63	31.89	31.94	30.8	30.92	29.17	27.26	27.02	26.27	26.15	28.35	30.48	31.96	32.22	32.64	32.43	29.98	29.79	27.99	25.29	25.61	27.68	29.18	31.19	32.1	31.55	34.15
740	33.38	32.36	30.78	29.88	28.06	25.32	25.96	27.59	28.75	28.16	29.94	29.95	32.4	30.37	31.48	28.06	28.13	24.89	25.33	28.54	29.35	29.93	29.75	31.96	32.15	30.94	31.18	29.43	27.36	27.11	26.34	26.12	28.26	30.58	32.07	32.27	32.85	32.57	30.23	30.05	28.1	25.36	25.69	27.65	29.08	31.26	32.2	31.6	34.34
741	33.38	32.39	30.8	30.04	28.13	25.41	26.06	27.51	28.81	28.2	30	29.98	32.42	30.42	31.49	28.23	28.2	24.95	25.43	28.46	29.39	29.97	29.8	31.98	32.18	30.98	31.22	29.59	27.43	27.19	26.43	26.04	28.29	30.62	32.11	32.28	32.88	32.61	30.26	30.22	28.17	25.42	25.78	27.56	29.11	31.28	32.23	31.62	34.35
742	33.36	32.39	30.81	29.86	28.03	25.44	26.17	27.98	29.2	28.44	30.12	30.12	32.4	30.44	31.5	28.06	28.1	24.96	25.54	28.94	29.77	30.21	29.92	32.11	32.18	31	31.24	29.41	27.33	27.21	26.53	26.52	28.67	30.85	32.22	32.39	32.87	32.63	30.27	30.04	28.07	25.43	25.89	28.03	29.48	31.49	32.34	31.74	34.32
743	33.05	32.19	30.6	29.73	27.91	25.44	26.26	28.23	29.38	28.54	30.11	30.09	32.09	30.26	31.28	27.95	27.98	24.94	25.64	29.19	29.94	30.3	29.91	32.07	31.88	30.81	31.04	29.29	27.21	27.2	26.6	26.77	28.83	30.94	32.2	32.34	32.58	32.45	30.06	29.92	27.95	25.4	25.98	28.28	29.63	31.55	32.31	31.69	34.01
744	33.19	32.38	30.76	29.86	27.99	25.53	26.33	28.22	29.49	28.68	30.25	30.21	32.23	30.47	31.44	28.09	28.05	25.02	25.71	29.19	30.04	30.43	30.06	32.18	32.05	31.02	31.22	29.42	27.29	27.29	26.66	26.77	28.91	31.06	32.34	32.44	32.74	32.66	30.23	30.05	28.02	25.48	26.05	28.27	29.71	31.65	32.44	31.79	34.15
745	33.85	32.98	31.31	30.29	28.35	25.86	26.75	28.44	29.66	29.07	30.66	30.6	32.9	31.09	31.98	28.52	28.42	25.32	26.13	29.42	30.19	30.82	30.47	32.56	32.73	31.64	31.78	29.85	27.65	27.61	27.06	26.99	29.06	31.44	32.74	32.8	33.42	33.28	30.79	30.48	28.39	25.78	26.45	28.49	29.85	32.01	32.83	32.17	34.81
746	34.36	33.47	31.83	30.84	28.74	26.24	27.13	28.61	29.93	29.4	31.01	30.9	33.42	31.59	32.5	29.08	28.82	25.68	26.51	29.59	30.45	31.15	30.83	32.86	33.27	32.14	32.32	30.4	28.04	27.98	27.43	27.16	29.31	31.77	33.08	33.09	33.96	33.78	31.31	31.04	28.78	26.14	26.83	28.65	30.09	32.31	33.17	32.46	35.32
747	34.49	33.6	32.05	31.34	29.13	26.6	27.43	28.5	29.98	29.39	31.06	31.03	33.55	31.74	32.72	29.6	29.2	26.01	26.82	29.48	30.49	31.13	30.87	32.98	33.42	32.28	32.56	30.9	28.43	28.33	27.72	27.06	29.34	31.75	33.12	33.19	34.1	33.93	31.55	31.54	29.17	26.46	27.13	28.54	30.12	32.27	33.2	32.57	35.45
748	34.19	33.43	31.95	31.47	29.26	26.78	27.6	28.43	30.01	29.55	31.05	30.94	33.26	31.59	32.61	29.74	29.34	26.18	26.99	29.42	30.51	31.29	30.87	32.88	33.14	32.13	32.47	31.04	28.56	28.5	27.87	27	29.35	31.9	33.1	33.07	33.82	33.78	31.45	31.68	29.3	26.62	27.29	28.47	30.12	32.4	33.17	32.46	35.15
749	32.59	31.93	30.57	30.06	28.36	25.89	26.59	27.87	29.46	28.79	30.05	30	31.66	30.12	31.23	28.34	28.43	25.27	25.98	28.87	29.94	30.52	29.87	31.93	31.55	30.65	31.1	29.63	27.66	27.6	26.85	26.44	28.77	31.13	32.09	32.11	32.24	32.3	30.08	30.27	28.39	25.71	26.27	27.91	29.54	31.6	32.15	31.5	33.55
750	32.26	31.65	30.29	29.78	28.06	25.77	26.39	28.1	29.6	28.75	29.85	29.67	31.33	29.86	30.95	28.08	28.14	25.12	25.79	29.09	30.07	30.47	29.67	31.59	31.25	30.38	30.84	29.36	27.36	27.47	26.64	26.67	28.89	31.07	31.88	31.76	31.93	32.04	29.8	30	28.1	25.56	26.07	28.13	29.65	31.52	31.94	31.15	33.22
751	32.64	31.98	30.68	30.15	28.41	26.03	26.75	28.57	29.92	29.18	30.24	30.01	31.72	30.19	31.34	28.46	28.49	25.37	26.15	29.56	30.39	30.9	30.06	31.93	31.64	30.71	31.24	29.73	27.71	27.73	26.98	27.14	29.21	31.5	32.25	32.08	32.32	32.37	30.2	30.38	28.44	25.8	26.43	28.6	29.96	31.94	32.31	31.48	33.6
752	32.82	32.15	30.81	30.29	28.52	26.15	26.85	28.82	30.12	29.4	30.38	30.13	31.87	30.35	31.46	28.62	28.59	25.49	26.24	29.8	30.59	31.12	30.22	32.05	31.81	30.87	31.36	29.86	27.83	27.85	27.07	27.39	29.41	31.71	32.39	32.2	32.49	32.52	30.33	30.52	28.54	25.92	26.53	28.84	30.16	32.14	32.46	31.61	33.76
753	32.84	32.23	30.77	30.42	28.53	26.28	27.02	28.96	30.26	29.47	30.28	30.05	31.88	30.42	31.41	28.76	28.6	25.62	26.41	29.93	30.74	31.19	30.13	31.95	31.83	30.94	31.31	29.98	27.85	27.98	27.22	27.51	29.56	31.78	32.28	32.1	32.5	32.59	30.29	30.65	28.55	26.04	26.69	28.96	30.29	32.21	32.35	31.51	33.77
754	32.87	32.27	30.82	30.37	28.67	26.41	27.12	28.84	30.25	29.58	30.28	30.04	31.9	30.45	31.45	28.73	28.74	25.74	26.49	29.81	30.73	31.3	30.14	31.94	31.86	30.96	31.35	29.92	27.99	28.1	27.3	27.39	29.55	31.88	32.27	32.09	32.52	32.62	30.34	30.6	28.68	26.15	26.78	28.84	30.28	32.3	32.35	31.5	33.79
755	33.21	32.66	31.25	30.83	29.11	26.81	27.56	29.26	30.59	29.96	30.78	30.54	32.22	30.83	31.88	29.2	29.17	26.14	26.93	30.21	31.08	31.67	30.65	32.43	32.19	31.34	31.78	30.38	28.43	28.5	27.72	27.8	29.9	32.25	32.76	32.58	32.86	33	30.78	31.06	29.11	26.54	27.21	29.24	30.62	32.67	32.84	32	34.11
756	33.54	33.03	31.58	31.13	29.37	27.1	27.76	29.72	30.76	30.3	31.06	30.84	32.54	31.18	32.2	29.52	29.43	26.43	27.12	30.66	31.25	32.01	30.94	32.72	32.53	31.69	32.1	30.68	28.7	28.79	27.91	28.25	30.07	32.59	33.03	32.87	33.19	33.35	31.1	31.37	29.37	26.82	27.41	29.69	30.78	33	33.11	32.29	34.44
757	32.62	31.64	29.96	29.15	27.53	24.85	25.54	26.91	28.16	27.51	29.31	29.35	31.68	29.66	30.66	27.33	27.53	24.44	24.9	27.9	28.76	29.3	29.19	31.4	31.3	30.19	30.33	28.76	26.83	26.64	25.99	25.49	27.73	30	31.57	31.72	32.03	31.82	29.25	29.4	27.52	25	25.27	26.99	28.38	30.67	31.61	31.02	33.68
758	32.68	31.74	30.08	29.25	27.58	24.86	25.56	27.02	28.33	27.57	29.44	29.48	31.74	29.75	30.78	27.42	27.59	24.44	24.91	28	28.93	29.36	29.3	31.53	31.38	30.29	30.45	28.85	26.88	26.65	26	25.59	27.9	30.05	31.67	31.85	32.1	31.92	29.39	29.49	27.58	24.99	25.28	27.1	28.57	30.72	31.73	31.15	33.73
759	32.39	31.44	29.74	28.96	27.4	24.77	25.42	26.95	28.23	27.46	29.22	29.23	31.44	29.44	30.44	27.14	27.42	24.36	24.77	27.93	28.84	29.26	29.07	31.27	31.1	29.99	30.11	28.55	26.7	26.56	25.85	25.51	27.8	29.94	31.44	31.59	31.82	31.62	29.07	29.19	27.4	24.89	25.14	27.02	28.49	30.61	31.51	30.9	33.43
760	32.19	31.31	29.61	28.85	27.34	24.55	25.21	26.91	28.17	27.33	29.07	29.12	31.23	29.3	30.31	27.04	27.37	24.14	24.56	27.88	28.79	29.14	28.9	31.16	30.91	29.86	29.98	28.44	26.64	26.34	25.63	25.46	27.74	29.8	31.27	31.48	31.63	31.49	28.97	29.07	27.34	24.65	24.93	26.97	28.45	30.48	31.35	30.79	33.21
761	32.45	31.63	29.88	29.03	27.4	24.77	25.36	27.15	28.38	27.56	29.32	29.35	31.49	29.62	30.58	27.21	27.44	24.36	24.71	28.12	29	29.37	29.14	31.38	31.19	30.18	30.25	28.6	26.7	26.57	25.78	25.7	27.94	30.03	31.5	31.7	31.9	31.81	29.26	29.23	27.41	24.86	25.08	27.21	28.68	30.71	31.6	31.02	33.46
762	32.8	31.84	30.04	29.17	27.58	24.86	25.51	27.26	28.5	27.69	29.49	29.49	31.83	29.81	30.74	27.36	27.62	24.46	24.85	28.23	29.13	29.51	29.3	31.52	31.55	30.38	30.41	28.73	26.88	26.66	25.91	25.8	28.06	30.15	31.66	31.83	32.25	32.01	29.44	29.36	27.59	24.94	25.22	27.31	28.82	30.83	31.77	31.16	33.79
763	32.93	31.93	30.19	29.25	27.67	24.96	25.6	27.35	28.51	27.8	29.58	29.58	31.96	29.91	30.89	27.44	27.71	24.55	24.95	28.31	29.14	29.61	29.38	31.61	31.7	30.48	30.57	28.8	26.97	26.75	26	25.88	28.06	30.25	31.73	31.91	32.4	32.11	29.61	29.43	27.68	25.02	25.31	27.39	28.83	30.92	31.84	31.25	33.92
764	32.88	31.91	30.29	29.35	27.7	25	25.67	27.31	28.52	27.84	29.54	29.58	31.91	29.91	30.99	27.55	27.74	24.57	25.02	28.27	29.14	29.65	29.34	31.6	31.67	30.47	30.68	28.91	27	26.78	26.05	25.84	28.05	30.28	31.68	31.89	32.36	32.1	29.71	29.54	27.71	25.03	25.38	27.34	28.81	30.93	31.79	31.23	33.86
765	32.94	32.03	30.4	29.57	27.81	25.13	25.84	27.48	28.69	27.96	29.65	29.75	31.98	30.04	31.09	27.78	27.86	24.68	25.2	28.44	29.29	29.76	29.46	31.76	31.75	30.61	30.81	29.13	27.11	26.91	26.21	26.01	28.2	30.4	31.78	32.03	32.45	32.24	29.83	29.77	27.82	25.14	25.55	27.51	28.95	31.02	31.88	31.38	33.92
766	32.95	32.1	30.46	29.59	27.86	25.3	26.03	27.74	28.99	28.21	29.81	29.87	31.99	30.14	31.14	27.81	27.91	24.83	25.39	28.71	29.58	30	29.62	31.87	31.77	30.69	30.88	29.15	27.16	27.07	26.39	26.28	28.48	30.63	31.94	32.13	32.47	32.33	29.89	29.79	27.87	25.28	25.73	27.77	29.22	31.24	32.03	31.48	33.92
767	32.77	31.89	30.28	29.5	27.74	25.23	26.02	27.87	29.07	28.26	29.77	29.77	31.81	29.94	30.96	27.73	27.79	24.74	25.38	28.84	29.65	30.05	29.58	31.76	31.62	30.5	30.72	29.06	27.04	27	26.36	26.41	28.54	30.67	31.88	32.01	32.31	32.13	29.72	29.7	27.75	25.19	25.71	27.9	29.28	31.26	31.97	31.37	33.74
768	33.01	32.19	30.56	29.78	27.99	25.51	26.29	28.12	29.35	28.49	30.06	30.05	32.05	30.26	31.23	28.02	28.04	25	25.66	29.1	29.92	30.27	29.87	32.04	31.88	30.81	31.01	29.35	27.29	27.26	26.62	26.67	28.8	30.89	32.16	32.27	32.56	32.45	30	29.99	28	25.44	25.98	28.15	29.53	31.45	32.24	31.63	33.97
769	33.58	32.73	31.03	30.14	28.31	25.88	26.7	28.43	29.58	28.95	30.47	30.42	32.63	30.81	31.7	28.39	28.37	25.35	26.07	29.41	30.13	30.71	30.28	32.4	32.47	31.36	31.5	29.7	27.61	27.63	27.02	26.98	29.01	31.33	32.55	32.62	33.15	33	30.49	30.35	28.32	25.79	26.39	28.45	29.74	31.87	32.63	31.99	34.54
770	34.02	33.14	31.49	30.54	28.55	26.08	26.99	28.43	29.68	29.17	30.77	30.68	33.08	31.24	32.16	28.8	28.61	25.53	26.37	29.42	30.22	30.93	30.58	32.65	32.93	31.78	31.97	30.11	27.85	27.82	27.3	26.99	29.09	31.54	32.84	32.85	33.61	33.42	30.95	30.76	28.57	25.96	26.67	28.45	29.81	32.06	32.91	32.23	34.98
771	34.25	33.44	31.8	31.04	28.92	26.46	27.21	28.28	29.74	29.27	30.91	30.8	33.31	31.56	32.46	29.3	28.98	25.89	26.59	29.27	30.27	31.03	30.73	32.76	33.18	32.11	32.29	30.6	28.22	28.19	27.51	26.84	29.13	31.64	32.97	32.95	33.86	33.74	31.27	31.25	28.93	26.32	26.89	28.3	29.84	32.13	33.03	32.33	35.2
772	34.36	33.6	32.05	31.42	29.29	26.76	27.6	28.48	30.02	29.54	31.09	30.99	33.42	31.74	32.71	29.69	29.36	26.16	26.99	29.47	30.54	31.28	30.91	32.94	33.31	32.28	32.56	30.99	28.59	28.48	27.89	27.04	29.39	31.89	33.14	33.11	33.98	33.92	31.52	31.64	29.3	26.59	27.28	28.49	30.1	32.36	33.2	32.5	35.31
773	33.44	32.77	31.25	30.72	28.77	26.31	27.03	28.1	29.63	29.14	30.6	30.46	32.5	30.93	31.9	29	28.83	25.7	26.43	29.1	30.13	30.88	30.43	32.4	32.41	31.47	31.77	30.29	28.07	28.03	27.31	26.67	28.98	31.48	32.65	32.57	33.08	33.11	30.72	30.94	28.78	26.12	26.71	28.12	29.68	31.93	32.7	31.96	34.39
774	32.81	32.18	30.85	30.31	28.36	25.98	26.68	27.99	29.55	28.9	30.19	30.1	31.88	30.35	31.49	28.61	28.43	25.35	26.08	28.99	30.04	30.63	30.02	32.04	31.8	30.89	31.38	29.88	27.66	27.69	26.95	26.56	28.87	31.23	32.22	32.18	32.47	32.53	30.33	30.54	28.37	25.77	26.36	28.01	29.57	31.66	32.27	31.58	33.75
775	32.66	32.05	30.77	30.29	28.5	26.09	26.8	28.22	29.8	29.08	30.26	30.13	31.72	30.23	31.41	28.6	28.56	25.44	26.19	29.21	30.29	30.81	30.09	32.06	31.66	30.76	31.31	29.86	27.8	27.78	27.05	26.79	29.12	31.41	32.28	32.2	32.33	32.4	30.26	30.52	28.5	25.85	26.46	28.23	29.81	31.82	32.33	31.6	33.6
776	32.69	32.04	30.74	30.34	28.53	26.21	26.87	28.51	30.01	29.26	30.3	30.09	31.74	30.21	31.37	28.66	28.59	25.56	26.26	29.49	30.5	30.99	30.14	32.01	31.69	30.73	31.27	29.9	27.83	27.91	27.11	27.06	29.33	31.58	32.31	32.15	32.35	32.38	30.23	30.58	28.53	25.96	26.54	28.5	30.02	31.99	32.36	31.56	33.62
777	32.96	32.35	31.01	30.53	28.8	26.49	27.24	28.81	30.29	29.59	30.43	30.28	31.99	30.51	31.63	28.87	28.86	25.84	26.63	29.78	30.79	31.32	30.29	32.19	31.95	31.04	31.53	30.08	28.11	28.18	27.46	27.36	29.62	31.9	32.43	32.33	32.61	32.68	30.5	30.77	28.79	26.23	26.91	28.8	30.3	32.31	32.49	31.74	33.87
778	33.09	32.49	31.12	30.75	29.07	26.75	27.42	29.02	30.43	29.71	30.46	30.32	32.11	30.64	31.74	29.11	29.12	26.1	26.8	29.98	30.93	31.43	30.33	32.23	32.08	31.16	31.64	30.3	28.38	28.44	27.62	27.56	29.75	32.01	32.45	32.36	32.74	32.8	30.61	31	29.05	26.48	27.08	29	30.43	32.41	32.52	31.78	34
779	33.61	33	31.6	31.26	29.54	27.17	27.88	29.53	30.73	30.18	30.9	30.82	32.61	31.15	32.21	29.64	29.59	26.52	27.26	30.49	31.23	31.9	30.77	32.72	32.6	31.66	32.11	30.81	28.86	28.86	28.07	28.07	30.06	32.48	32.88	32.85	33.25	33.31	31.09	31.51	29.52	26.9	27.54	29.5	30.74	32.87	32.95	32.27	34.5
780	33.78	33.21	31.81	31.5	29.7	27.36	28.03	29.85	30.82	30.38	31.07	31.04	32.77	31.35	32.42	29.89	29.74	26.7	27.4	30.79	31.33	32.1	30.96	32.94	32.77	31.86	32.32	31.04	29.02	29.04	28.2	28.37	30.16	32.67	33.04	33.07	33.42	33.5	31.31	31.75	29.67	27.07	27.68	29.81	30.83	33.07	33.12	32.49	34.67
781	33.15	32.09	30.45	29.59	27.75	25	25.63	26.86	28.2	27.53	29.54	29.61	32.22	30.09	31.15	27.78	27.74	24.59	24.97	27.86	28.81	29.35	29.41	31.66	31.85	30.63	30.81	29.2	27.05	26.78	26.07	25.44	27.79	30.04	31.8	31.97	32.58	32.27	29.72	29.86	27.72	25.14	25.33	26.93	28.4	30.68	31.83	31.28	34.24
782	32.92	31.97	30.32	29.33	27.62	24.94	25.57	27.23	28.45	27.66	29.48	29.62	31.98	29.97	31.02	27.52	27.62	24.53	24.91	28.23	29.06	29.48	29.35	31.67	31.63	30.51	30.68	28.93	26.92	26.72	26	25.8	28.04	30.15	31.73	31.97	32.35	32.14	29.61	29.58	27.6	25.06	25.27	27.29	28.66	30.79	31.77	31.28	33.99
783	32.53	31.63	30.05	29.22	27.54	24.81	25.47	26.92	28.27	27.49	29.26	29.27	31.59	29.63	30.75	27.42	27.54	24.41	24.81	27.92	28.89	29.31	29.11	31.31	31.26	30.17	30.41	28.82	26.84	26.6	25.9	25.49	27.85	29.98	31.49	31.61	31.98	31.81	29.36	29.47	27.52	24.92	25.17	26.98	28.49	30.62	31.54	30.93	33.59
784	32.45	31.57	29.98	29.22	27.5	24.74	25.3	26.84	28.19	27.36	29.11	29.14	31.5	29.55	30.68	27.43	27.51	24.33	24.63	27.82	28.81	29.19	28.95	31.19	31.19	30.1	30.34	28.81	26.8	26.53	25.72	25.39	27.77	29.84	31.33	31.48	31.91	31.74	29.32	29.46	27.48	24.83	24.99	26.88	28.42	30.49	31.39	30.81	33.5
785	32.36	31.58	29.85	29.08	27.45	24.75	25.36	27.05	28.34	27.43	29.23	29.23	31.41	29.56	30.55	27.29	27.47	24.35	24.69	28.04	28.97	29.28	29.05	31.27	31.12	30.11	30.21	28.66	26.75	26.55	25.77	25.6	27.92	29.92	31.43	31.56	31.83	31.75	29.2	29.31	27.43	24.84	25.05	27.09	28.59	30.56	31.5	30.89	33.4
786	32.71	31.81	29.94	29.19	27.5	24.94	25.56	27.36	28.56	27.69	29.52	29.51	31.75	29.78	30.64	27.4	27.52	24.54	24.89	28.34	29.2	29.54	29.33	31.55	31.48	30.34	30.3	28.77	26.8	26.74	25.97	25.9	28.14	30.17	31.71	31.84	32.18	31.98	29.32	29.41	27.49	25.01	25.25	27.39	28.83	30.82	31.79	31.18	33.73
787	32.7	31.85	30.01	29.25	27.59	24.96	25.63	27.38	28.58	27.8	29.49	29.52	31.73	29.82	30.7	27.47	27.61	24.55	24.96	28.36	29.21	29.65	29.3	31.56	31.48	30.38	30.38	28.82	26.89	26.76	26.03	25.92	28.15	30.27	31.66	31.84	32.18	32.02	29.4	29.46	27.57	25.01	25.32	27.4	28.85	30.91	31.75	31.18	33.7
788	32.6	31.78	30.01	29.25	27.64	25.04	25.7	27.39	28.67	27.79	29.5	29.44	31.64	29.77	30.7	27.47	27.67	24.61	25.04	28.36	29.29	29.63	29.3	31.46	31.4	30.32	30.39	28.82	26.94	26.83	26.09	25.93	28.22	30.25	31.66	31.73	32.09	31.96	29.4	29.46	27.63	25.07	25.39	27.41	28.91	30.87	31.74	31.07	33.6
789	32.56	31.77	30.11	29.36	27.7	25.12	25.89	27.55	28.83	27.96	29.52	29.5	31.6	29.77	30.8	27.59	27.74	24.68	25.23	28.53	29.44	29.78	29.33	31.51	31.38	30.33	30.51	28.94	27	26.9	26.27	26.09	28.36	30.4	31.66	31.77	32.07	31.96	29.51	29.58	27.69	25.12	25.57	27.57	29.05	31	31.74	31.12	33.55
790	32.65	31.83	30.2	29.49	27.74	25.25	25.99	27.73	28.95	28.09	29.6	29.68	31.69	29.85	30.88	27.72	27.77	24.78	25.33	28.71	29.55	29.91	29.42	31.69	31.49	30.4	30.61	29.06	27.04	27.02	26.35	26.28	28.46	30.52	31.74	31.93	32.18	32.03	29.61	29.71	27.72	25.22	25.67	27.75	29.14	31.1	31.81	31.29	33.64
791	32.72	31.85	30.17	29.51	27.79	25.35	26.08	27.81	29.02	28.16	29.78	29.75	31.76	29.88	30.84	27.75	27.83	24.86	25.43	28.8	29.61	29.97	29.59	31.75	31.57	30.44	30.59	29.08	27.09	27.11	26.43	26.36	28.51	30.59	31.9	31.97	32.26	32.07	29.58	29.73	27.77	25.3	25.76	27.82	29.19	31.14	31.97	31.34	33.69
792	32.9	32.05	30.41	29.76	27.98	25.57	26.32	28.04	29.25	28.38	29.98	29.85	31.95	30.1	31.08	28.01	28.02	25.06	25.68	29.03	29.83	30.18	29.8	31.85	31.78	30.65	30.85	29.33	27.28	27.32	26.67	26.59	28.72	30.79	32.1	32.06	32.46	32.28	29.83	29.98	27.96	25.49	26	28.05	29.39	31.32	32.16	31.42	33.88
793	33.08	32.22	30.67	29.97	28.13	25.76	26.5	28.29	29.47	28.67	30.23	30.08	32.13	30.29	31.33	28.23	28.18	25.23	25.87	29.28	30.04	30.46	30.05	32.06	31.97	30.83	31.12	29.53	27.43	27.5	26.84	26.84	28.92	31.07	32.33	32.26	32.65	32.46	30.09	30.19	28.12	25.66	26.18	28.29	29.59	31.58	32.38	31.63	34.04
794	33.47	32.61	31	30.13	28.27	25.89	26.68	28.31	29.48	28.86	30.43	30.34	32.52	30.69	31.65	28.4	28.32	25.35	26.05	29.3	30.04	30.64	30.25	32.31	32.38	31.23	31.46	29.7	27.57	27.63	27	26.86	28.91	31.25	32.52	32.5	33.06	32.86	30.42	30.36	28.25	25.76	26.35	28.31	29.57	31.74	32.56	31.88	34.42
795	33.93	33.12	31.44	30.51	28.62	26.19	26.95	28.21	29.55	29.09	30.74	30.53	32.99	31.22	32.09	28.78	28.67	25.63	26.32	29.2	30.1	30.86	30.56	32.5	32.87	31.76	31.92	30.07	27.92	27.92	27.26	26.76	28.97	31.47	32.81	32.67	33.54	33.39	30.88	30.74	28.61	26.04	26.62	28.2	29.62	31.93	32.86	32.05	34.88
796	33.98	33.26	31.61	30.81	28.87	26.41	27.23	28.34	29.74	29.29	30.85	30.67	33.04	31.37	32.25	29.09	28.93	25.83	26.62	29.33	30.28	31.05	30.68	32.63	32.93	31.91	32.1	30.38	28.17	28.13	27.53	26.9	29.14	31.66	32.91	32.79	33.6	33.54	31.05	31.04	28.86	26.24	26.9	28.33	29.79	32.1	32.95	32.18	34.92
797	34.18	33.46	31.89	31.24	29.13	26.71	27.46	28.5	30.02	29.58	31.04	30.9	33.24	31.59	32.52	29.53	29.19	26.11	26.85	29.5	30.55	31.34	30.88	32.85	33.15	32.13	32.39	30.81	28.43	28.42	27.75	27.06	29.4	31.94	33.1	32.99	33.82	33.76	31.33	31.48	29.12	26.51	27.13	28.49	30.05	32.36	33.13	32.38	35.12
798	34.14	33.53	31.96	31.41	29.23	26.81	27.61	28.54	30.08	29.65	31.06	30.95	33.2	31.68	32.59	29.71	29.29	26.2	27	29.54	30.6	31.39	30.9	32.89	33.13	32.21	32.48	30.97	28.53	28.52	27.89	27.1	29.44	31.99	33.11	33.02	33.79	33.84	31.41	31.65	29.22	26.59	27.27	28.53	30.08	32.39	33.13	32.42	35.07
799	33.62	33.17	31.69	31.24	29.07	26.66	27.38	28.42	30.03	29.51	30.88	30.76	32.67	31.31	32.32	29.55	29.13	26.03	26.78	29.42	30.55	31.25	30.73	32.69	32.62	31.85	32.22	30.8	28.37	28.36	27.65	26.98	29.38	31.85	32.91	32.82	33.28	33.47	31.14	31.48	29.05	26.42	27.05	28.41	30.02	32.23	32.94	32.22	34.54
800	33.2	32.67	31.31	30.89	28.89	26.48	27.18	28.34	29.96	29.39	30.63	30.51	32.24	30.81	31.93	29.22	28.94	25.85	26.58	29.33	30.47	31.12	30.48	32.44	32.2	31.34	31.83	30.45	28.19	28.17	27.43	26.89	29.31	31.71	32.65	32.56	32.86	32.97	30.77	31.14	28.87	26.22	26.84	28.32	29.95	32.09	32.69	31.97	34.12
801	32.99	32.45	31.11	30.72	28.86	26.46	27.21	28.54	30.16	29.46	30.45	30.4	32.02	30.58	31.72	29.07	28.9	25.83	26.6	29.51	30.68	31.19	30.32	32.32	31.99	31.11	31.62	30.27	28.16	28.15	27.45	27.08	29.52	31.77	32.46	32.44	32.64	32.74	30.57	30.98	28.82	26.2	26.87	28.51	30.15	32.15	32.51	31.85	33.9
802	33.26	32.66	31.36	30.96	29.16	26.76	27.5	29.1	30.4	29.81	30.53	30.58	32.28	30.79	31.96	29.32	29.2	26.13	26.88	30.06	30.92	31.53	30.4	32.5	32.27	31.32	31.86	30.5	28.47	28.45	27.72	27.64	29.76	32.11	32.52	32.62	32.91	32.94	30.82	31.22	29.12	26.49	27.16	29.07	30.39	32.49	32.58	32.04	34.16
803	33.62	32.98	31.7	31.32	29.49	27.12	27.82	29.42	30.61	30.11	30.9	30.92	32.62	31.1	32.3	29.7	29.53	26.48	27.2	30.37	31.13	31.84	30.78	32.83	32.63	31.63	32.2	30.86	28.8	28.8	28.02	27.95	29.97	32.41	32.88	32.95	33.26	33.25	31.16	31.59	29.44	26.83	27.47	29.38	30.6	32.79	32.95	32.37	34.52
804	33.93	33.3	31.94	31.65	29.72	27.28	28.02	29.7	30.79	30.34	31.27	31.33	32.91	31.41	32.54	30.04	29.75	26.64	27.39	30.64	31.32	32.06	31.17	33.24	32.93	31.94	32.44	31.19	29.03	28.96	28.2	28.22	30.15	32.63	33.24	33.34	33.56	33.56	31.41	31.92	29.66	26.98	27.67	29.65	30.78	33	33.32	32.78	34.81
805	32.93	32.01	30.37	29.49	27.75	25.12	25.77	27.19	28.47	27.64	29.57	29.59	32	30.01	31.07	27.7	27.73	24.71	25.1	28.21	29.09	29.48	29.44	31.63	31.65	30.54	30.72	29.11	27.05	26.9	26.2	25.77	28.09	30.16	31.83	31.92	32.37	32.18	29.63	29.78	27.71	25.24	25.45	27.25	28.64	30.77	31.85	31.24	34.04
806	32.85	31.9	30.29	29.34	27.66	25.1	25.72	27.34	28.54	27.78	29.43	29.5	31.91	29.89	30.99	27.56	27.64	24.69	25.05	28.35	29.17	29.63	29.29	31.55	31.58	30.43	30.64	28.95	26.96	26.88	26.15	25.91	28.15	30.3	31.68	31.83	32.3	32.07	29.57	29.62	27.62	25.21	25.4	27.38	28.72	30.91	31.7	31.16	33.94
807	32.7	31.82	30.25	29.37	27.67	24.98	25.56	27.15	28.38	27.75	29.23	29.29	31.76	29.81	30.95	27.6	27.66	24.58	24.89	28.16	29.01	29.61	29.07	31.34	31.45	30.34	30.61	28.98	26.97	26.77	25.98	25.71	27.99	30.26	31.47	31.61	32.17	31.99	29.55	29.64	27.63	25.08	25.24	27.19	28.57	30.87	31.5	30.94	33.79
808	32.94	32.03	30.41	29.63	27.87	25.1	25.72	27.11	28.45	27.6	29.39	29.54	32	30.01	31.11	27.86	27.87	24.7	25.03	28.11	29.08	29.46	29.22	31.58	31.7	30.55	30.76	29.23	27.17	26.89	26.13	25.67	28.05	30.1	31.61	31.86	32.41	32.2	29.73	29.89	27.83	25.18	25.39	27.14	28.65	30.71	31.65	31.19	34.01
809	32.59	31.8	30.11	29.28	27.65	24.89	25.51	27.14	28.37	27.52	29.26	29.27	31.64	29.76	30.81	27.51	27.65	24.49	24.83	28.14	29.01	29.39	29.07	31.32	31.36	30.31	30.46	28.88	26.95	26.69	25.92	25.69	27.97	30.02	31.47	31.59	32.07	31.96	29.44	29.53	27.61	24.96	25.18	27.16	28.58	30.63	31.52	30.92	33.64
810	32.83	31.92	30.14	29.34	27.68	25.09	25.77	27.5	28.69	27.77	29.58	29.51	31.88	29.88	30.84	27.58	27.69	24.69	25.08	28.49	29.33	29.65	29.38	31.56	31.62	30.44	30.49	28.94	26.98	26.89	26.17	26.05	28.28	30.27	31.77	31.82	32.32	32.08	29.49	29.59	27.65	25.15	25.44	27.51	28.91	30.88	31.83	31.17	33.87
811	32.63	31.79	30.01	29.3	27.63	25.05	25.79	27.46	28.64	27.77	29.49	29.42	31.67	29.75	30.71	27.54	27.64	24.64	25.1	28.45	29.29	29.64	29.29	31.46	31.43	30.3	30.37	28.89	26.93	26.84	26.18	26.01	28.23	30.25	31.67	31.71	32.12	31.94	29.37	29.54	27.59	25.09	25.45	27.47	28.86	30.86	31.73	31.06	33.66
812	32.52	31.76	29.98	29.32	27.69	25.12	25.82	27.53	28.65	27.88	29.42	29.36	31.56	29.73	30.67	27.57	27.71	24.7	25.14	28.53	29.28	29.74	29.22	31.4	31.33	30.28	30.35	28.91	26.99	26.91	26.2	26.08	28.22	30.35	31.59	31.64	32.03	31.92	29.35	29.56	27.66	25.14	25.48	27.54	28.84	30.94	31.65	30.99	33.54
813	32.59	31.81	30.05	29.54	27.74	25.24	26.03	27.74	28.88	28.04	29.57	29.51	31.64	29.79	30.73	27.79	27.76	24.8	25.36	28.74	29.51	29.9	29.38	31.54	31.43	30.35	30.44	29.12	27.04	27.02	26.41	26.29	28.43	30.51	31.73	31.77	32.12	31.98	29.43	29.78	27.71	25.23	25.69	27.74	29.05	31.07	31.78	31.12	33.6
814	32.72	31.89	30.21	29.65	27.87	25.38	26.16	27.91	28.99	28.17	29.6	29.67	31.77	29.89	30.88	27.91	27.89	24.92	25.49	28.9	29.6	30.02	29.41	31.69	31.57	30.44	30.61	29.23	27.17	27.15	26.53	26.46	28.52	30.62	31.75	31.91	32.26	32.08	29.59	29.89	27.83	25.35	25.82	27.91	29.14	31.17	31.79	31.27	33.72
815	32.93	32.07	30.38	29.74	27.94	25.51	26.33	28.08	29.2	28.38	29.83	29.87	31.98	30.08	31.05	28	27.97	25.03	25.67	29.07	29.81	30.22	29.65	31.88	31.8	30.63	30.8	29.32	27.24	27.27	26.68	26.63	28.72	30.82	31.97	32.08	32.48	32.26	29.77	29.98	27.9	25.45	25.98	28.07	29.33	31.34	32.01	31.45	33.92
816	32.91	32.09	30.42	29.82	28	25.59	26.38	28.13	29.26	28.45	29.93	29.86	31.96	30.12	31.08	28.09	28.03	25.1	25.73	29.12	29.86	30.27	29.76	31.86	31.8	30.67	30.84	29.4	27.3	27.35	26.73	26.68	28.76	30.87	32.06	32.05	32.48	32.3	29.8	30.07	27.96	25.51	26.04	28.11	29.36	31.37	32.1	31.42	33.89
817	32.86	32.03	30.37	29.82	28.05	25.66	26.42	28.15	29.29	28.5	29.99	29.9	31.91	30.08	31.02	28.09	28.08	25.15	25.78	29.15	29.88	30.31	29.81	31.89	31.77	30.63	30.81	29.39	27.35	27.41	26.76	26.7	28.77	30.92	32.1	32.07	32.44	32.25	29.77	30.06	28.01	25.56	26.08	28.13	29.38	31.4	32.13	31.44	33.83
818	33.45	32.62	30.84	30.18	28.18	25.85	26.65	28.37	29.54	28.8	30.39	30.27	32.5	30.68	31.48	28.46	28.22	25.32	26.02	29.37	30.11	30.6	30.22	32.26	32.37	31.23	31.29	29.75	27.48	27.59	26.98	26.92	29	31.2	32.49	32.42	33.04	32.85	30.24	30.42	28.14	25.71	26.31	28.35	29.6	31.66	32.52	31.8	34.4
819	34.1	33.24	31.48	30.62	28.57	26.22	27.01	28.42	29.66	29.17	30.76	30.61	33.15	31.3	32.11	28.9	28.61	25.67	26.39	29.42	30.23	30.95	30.6	32.59	33.04	31.85	31.94	30.18	27.87	27.95	27.34	26.97	29.11	31.56	32.85	32.74	33.71	33.47	30.88	30.86	28.53	26.06	26.67	28.4	29.7	31.99	32.88	32.13	35.05
820	33.92	33.2	31.54	30.64	28.62	26.25	27.03	28.41	29.71	29.24	30.78	30.66	32.98	31.28	32.17	28.93	28.66	25.68	26.41	29.41	30.27	31.02	30.61	32.63	32.88	31.83	32.02	30.2	27.92	27.97	27.34	26.97	29.14	31.62	32.85	32.77	33.54	33.45	30.94	30.89	28.58	26.07	26.69	28.39	29.73	32.03	32.87	32.16	34.86
821	33.9	33.28	31.66	30.83	28.73	26.36	27.17	28.35	29.8	29.32	30.77	30.67	32.95	31.38	32.28	29.12	28.78	25.78	26.56	29.35	30.35	31.09	30.61	32.62	32.87	31.93	32.14	30.39	28.03	28.07	27.48	26.9	29.21	31.69	32.84	32.75	33.53	33.54	31.07	31.07	28.69	26.15	26.83	28.32	29.79	32.08	32.85	32.15	34.82
822	34.24	33.66	32.02	31.46	29.16	26.7	27.52	28.53	29.98	29.59	31.07	30.93	33.3	31.77	32.63	29.76	29.21	26.1	26.92	29.53	30.52	31.34	30.91	32.88	33.24	32.31	32.52	31.01	28.46	28.4	27.82	27.08	29.37	31.94	33.12	33	33.89	33.92	31.43	31.7	29.12	26.47	27.17	28.49	29.95	32.31	33.13	32.4	35.16
823	34.51	34.1	32.39	31.96	29.49	26.99	27.77	28.78	30.22	29.83	31.34	31.19	33.56	32.21	32.99	30.27	29.54	26.38	27.17	29.78	30.76	31.58	31.19	33.13	33.51	32.75	32.89	31.51	28.79	28.69	28.06	27.33	29.61	32.17	33.38	33.24	34.16	34.36	31.81	32.21	29.45	26.74	27.43	28.74	30.19	32.54	33.4	32.64	35.41
824	34.5	34	32.42	31.98	29.52	27.03	27.73	28.81	30.26	29.86	31.35	31.22	33.54	32.11	33.02	30.31	29.57	26.41	27.12	29.79	30.8	31.6	31.22	33.16	33.51	32.65	32.92	31.53	28.82	28.72	28	27.35	29.64	32.19	33.38	33.26	34.15	34.26	31.84	32.24	29.47	26.76	27.38	28.77	30.22	32.55	33.41	32.67	35.4
825	33.88	33.44	32.01	31.56	29.32	26.88	27.62	28.75	30.34	29.84	31.11	31.02	32.9	31.54	32.6	29.91	29.36	26.26	27.01	29.72	30.88	31.57	30.99	32.95	32.89	32.08	32.5	31.11	28.62	28.57	27.87	27.28	29.72	32.15	33.13	33.05	33.53	33.69	31.43	31.83	29.26	26.6	27.27	28.7	30.31	32.52	33.16	32.47	34.78
826	33.35	32.8	31.47	31.1	29.13	26.68	27.36	28.81	30.26	29.7	30.76	30.67	32.36	30.89	32.06	29.45	29.15	26.05	26.75	29.76	30.8	31.43	30.65	32.6	32.36	31.43	31.96	30.63	28.43	28.36	27.59	27.33	29.64	32.01	32.76	32.69	32.99	33.03	30.9	31.37	29.06	26.39	27.01	28.75	30.23	32.37	32.81	32.12	34.24
827	33.34	32.73	31.37	31.05	29.19	26.72	27.43	29.02	30.26	29.79	30.84	30.72	32.34	30.83	31.95	29.42	29.21	26.09	26.81	29.96	30.8	31.52	30.74	32.65	32.36	31.35	31.85	30.58	28.49	28.4	27.65	27.54	29.64	32.08	32.83	32.74	32.98	32.96	30.8	31.33	29.12	26.42	27.09	28.96	30.23	32.44	32.89	32.18	34.23
828	33.67	32.97	31.56	31.16	29.31	26.92	27.58	29.39	30.6	30.14	31.24	31.14	32.66	31.06	32.15	29.55	29.32	26.29	26.96	30.32	31.15	31.87	31.15	33.06	32.69	31.58	32.05	30.69	28.61	28.6	27.78	27.9	29.99	32.42	33.22	33.15	33.3	33.19	31	31.45	29.23	26.61	27.24	29.32	30.58	32.78	33.29	32.59	34.55
829	32.37	31.39	29.75	29.05	27.48	24.95	25.53	27.16	28.29	27.72	29.18	29.03	31.44	29.39	30.45	27.29	27.45	24.55	24.85	28.19	28.92	29.59	29.05	31.08	31.11	29.91	30.09	28.67	26.78	26.72	25.95	25.73	27.92	30.25	31.45	31.34	31.83	31.56	29	29.35	27.42	25.06	25.2	27.2	28.43	30.84	31.45	30.68	33.5
830	32.43	31.5	29.78	29.18	27.55	25.04	25.68	27.31	28.37	27.87	29.21	29.15	31.5	29.48	30.48	27.42	27.53	24.64	24.99	28.33	29.01	29.75	29.06	31.2	31.18	30.01	30.13	28.8	26.85	26.82	26.09	25.87	28	30.4	31.46	31.46	31.9	31.67	29.05	29.47	27.49	25.14	25.34	27.34	28.52	30.98	31.47	30.79	33.54
831	32.54	31.66	29.97	29.23	27.61	25.09	25.7	27.38	28.36	28.04	29.17	29.19	31.61	29.63	30.67	27.47	27.59	24.69	25.01	28.4	29	29.93	29.01	31.25	31.31	30.16	30.32	28.85	26.91	26.88	26.11	25.95	27.98	30.56	31.42	31.5	32.02	31.82	29.26	29.52	27.55	25.18	25.35	27.4	28.51	31.15	31.43	30.84	33.65
832	32.79	31.95	30.36	29.44	27.76	25.17	25.82	27.4	28.57	27.78	29.39	29.45	31.85	29.91	31.06	27.69	27.74	24.77	25.12	28.41	29.21	29.68	29.22	31.5	31.57	30.45	30.7	29.06	27.06	26.96	26.23	25.96	28.19	30.3	31.63	31.75	32.28	32.1	29.66	29.72	27.69	25.25	25.47	27.41	28.73	30.89	31.65	31.1	33.88
833	32.72	31.9	30.27	29.38	27.77	25.19	25.84	27.45	28.59	27.83	29.44	29.49	31.78	29.86	30.97	27.63	27.75	24.79	25.14	28.47	29.24	29.73	29.26	31.54	31.52	30.4	30.62	28.99	27.07	26.99	26.24	26.01	28.21	30.34	31.67	31.78	32.22	32.05	29.59	29.65	27.71	25.26	25.48	27.46	28.76	30.93	31.69	31.13	33.81
834	32.77	31.91	30.2	29.43	27.73	25.27	25.93	27.6	28.71	27.88	29.55	29.5	31.83	29.86	30.9	27.69	27.72	24.87	25.23	28.61	29.36	29.79	29.36	31.56	31.57	30.4	30.55	29.04	27.03	27.07	26.33	26.15	28.32	30.39	31.77	31.8	32.27	32.06	29.53	29.69	27.67	25.32	25.57	27.59	28.88	30.97	31.8	31.15	33.84
835	32.7	31.87	30.14	29.56	27.76	25.35	25.99	27.7	28.76	27.93	29.54	29.49	31.76	29.82	30.83	27.83	27.76	24.94	25.28	28.71	29.41	29.84	29.34	31.54	31.52	30.37	30.49	29.17	27.06	27.14	26.38	26.26	28.36	30.43	31.74	31.77	32.22	32.02	29.48	29.82	27.7	25.38	25.62	27.69	28.93	31	31.78	31.13	33.76
836	32.7	31.88	30.16	29.62	27.85	25.41	26.11	27.81	28.89	28.03	29.56	29.55	31.75	29.84	30.84	27.89	27.85	24.99	25.42	28.82	29.53	29.93	29.37	31.6	31.53	30.39	30.52	29.22	27.15	27.2	26.5	26.37	28.47	30.52	31.75	31.81	32.23	32.03	29.5	29.88	27.79	25.42	25.75	27.8	29.03	31.07	31.78	31.17	33.74
837	32.73	32.02	30.24	29.77	27.97	25.53	26.28	28	28.99	28.25	29.62	29.63	31.78	30	30.92	28.04	27.97	25.09	25.6	29.01	29.63	30.14	29.43	31.66	31.58	30.54	30.62	29.36	27.27	27.31	26.66	26.55	28.56	30.73	31.79	31.87	32.27	32.18	29.59	30.03	27.9	25.51	25.92	27.98	29.12	31.26	31.82	31.23	33.76
838	32.79	32.04	30.36	29.8	27.99	25.56	26.3	28.03	29.06	28.26	29.65	29.69	31.84	30.03	31.03	28.07	28	25.1	25.63	29.04	29.69	30.13	29.46	31.71	31.66	30.57	30.75	29.39	27.29	27.33	26.68	26.59	28.61	30.72	31.81	31.91	32.34	32.21	29.71	30.06	27.93	25.51	25.94	28.01	29.17	31.23	31.84	31.28	33.8
839	33.15	32.44	30.71	30.04	28.28	25.85	26.66	28.34	29.41	28.66	29.98	30.06	32.2	30.44	31.37	28.32	28.29	25.38	25.99	29.35	30.03	30.52	29.8	32.07	32.03	30.99	31.11	29.63	27.58	27.62	27.02	26.89	28.94	31.11	32.13	32.26	32.71	32.62	30.07	30.3	28.22	25.79	26.3	28.31	29.49	31.6	32.15	31.63	34.15
840	33.24	32.54	30.8	30.15	28.3	25.88	26.72	28.36	29.49	28.75	30.05	30.12	32.29	30.54	31.45	28.43	28.31	25.39	26.06	29.36	30.1	30.59	29.88	32.12	32.14	31.09	31.21	29.73	27.6	27.63	27.07	26.91	29.01	31.19	32.19	32.29	32.81	32.72	30.16	30.41	28.23	25.79	26.36	28.33	29.55	31.66	32.21	31.67	34.22
841	33.28	32.56	30.8	30.13	28.27	25.87	26.69	28.37	29.51	28.71	30.11	30.14	32.33	30.58	31.44	28.41	28.29	25.37	26.04	29.37	30.11	30.54	29.94	32.14	32.19	31.13	31.23	29.7	27.57	27.61	27.04	26.92	29.01	31.14	32.24	32.29	32.86	32.75	30.16	30.39	28.21	25.75	26.33	28.33	29.55	31.59	32.25	31.67	34.25
842	33.75	32.99	31.21	30.45	28.44	26.05	26.95	28.65	29.75	29.02	30.55	30.49	32.8	31.03	31.84	28.74	28.46	25.53	26.31	29.65	30.35	30.83	30.38	32.48	32.68	31.58	31.65	30.02	27.74	27.79	27.3	27.2	29.24	31.43	32.66	32.63	33.35	33.19	30.58	30.71	28.38	25.91	26.6	28.61	29.78	31.86	32.67	32.01	34.71
843	34.09	33.34	31.59	30.76	28.63	26.27	27.09	28.71	29.84	29.23	30.83	30.72	33.14	31.39	32.22	29.05	28.66	25.73	26.45	29.71	30.43	31.03	30.67	32.7	33.04	31.94	32.04	30.32	27.93	27.99	27.42	27.26	29.31	31.63	32.93	32.84	33.7	33.55	30.96	31.01	28.56	26.1	26.73	28.66	29.85	32.04	32.94	32.23	35.03
844	34.19	33.49	31.75	30.9	28.77	26.38	27.21	28.79	29.97	29.38	30.92	30.82	33.24	31.54	32.36	29.19	28.8	25.82	26.59	29.79	30.55	31.17	30.76	32.79	33.15	32.1	32.21	30.45	28.07	28.1	27.54	27.34	29.42	31.77	33	32.92	33.81	33.7	31.12	31.15	28.71	26.18	26.86	28.74	29.95	32.15	33.01	32.31	35.12
845	34.23	33.56	31.93	31.16	28.87	26.4	27.31	28.55	29.95	29.44	30.99	30.87	33.27	31.63	32.53	29.45	28.91	25.83	26.7	29.55	30.52	31.21	30.83	32.84	33.2	32.18	32.4	30.71	28.17	28.11	27.63	27.09	29.39	31.81	33.06	32.95	33.86	33.78	31.31	31.41	28.81	26.18	26.96	28.49	29.91	32.18	33.06	32.34	35.14
846	34.55	33.94	32.3	31.72	29.3	26.8	27.58	28.6	30.02	29.63	31.18	31.07	33.6	32.02	32.89	30.02	29.34	26.22	26.97	29.6	30.58	31.39	31.03	33.03	33.54	32.57	32.78	31.27	28.6	28.51	27.89	27.15	29.44	31.99	33.24	33.13	34.19	34.17	31.68	31.97	29.23	26.56	27.22	28.54	29.96	32.34	33.23	32.53	35.45
847	34.5	34.04	32.35	31.87	29.33	26.89	27.61	28.61	30	29.65	31.15	31.09	33.54	32.12	32.94	30.17	29.37	26.29	27.01	29.6	30.56	31.4	31.01	33.04	33.5	32.67	32.84	31.41	28.63	28.58	27.91	27.15	29.42	31.99	33.2	33.13	34.15	34.26	31.73	32.12	29.26	26.62	27.26	28.54	29.94	32.33	33.2	32.53	35.39
848	34.88	34.39	32.65	32.13	29.57	27.05	27.75	28.85	30.28	29.8	31.38	31.42	33.91	32.47	33.24	30.46	29.6	26.45	27.15	29.83	30.84	31.54	31.25	33.37	33.89	33.01	33.14	31.67	28.87	28.74	28.03	27.38	29.69	32.13	33.41	33.46	34.52	34.61	32.04	32.4	29.49	26.77	27.4	28.78	30.22	32.47	33.43	32.87	35.77
849	34.37	33.81	32.23	31.8	29.33	26.78	27.51	28.53	30.03	29.61	31.11	30.98	33.39	31.89	32.82	30.14	29.35	26.18	26.9	29.5	30.59	31.36	31	32.93	33.39	32.43	32.72	31.33	28.63	28.47	27.77	27.05	29.44	31.93	33.13	33.01	34.01	34.02	31.63	32.07	29.25	26.5	27.15	28.46	29.98	32.27	33.16	32.43	35.26
850	33.37	32.87	31.41	31.05	28.96	26.42	27.08	28.35	29.9	29.45	30.73	30.53	32.37	30.95	31.99	29.41	28.97	25.81	26.47	29.3	30.46	31.19	30.63	32.47	32.39	31.48	31.89	30.59	28.25	28.11	27.33	26.86	29.32	31.76	32.74	32.54	33	33.08	30.81	31.34	28.87	26.12	26.73	28.27	29.86	32.1	32.78	31.98	34.25
851	32.96	32.35	30.99	30.67	28.79	26.39	26.99	28.63	29.93	29.45	30.58	30.41	31.95	30.42	31.56	29.04	28.8	25.77	26.38	29.57	30.49	31.18	30.49	32.35	31.98	30.96	31.46	30.2	28.09	28.07	27.23	27.14	29.34	31.74	32.57	32.42	32.59	32.55	30.39	30.96	28.69	26.07	26.64	28.55	29.89	32.08	32.63	31.86	33.83
852	33.32	32.66	31.19	30.84	29	26.55	27.31	29.24	30.2	29.85	31.02	30.93	32.3	30.73	31.76	29.23	29	25.93	26.69	30.17	30.76	31.58	30.94	32.87	32.35	31.26	31.66	30.37	28.3	28.22	27.53	27.74	29.61	32.13	33	32.93	32.94	32.85	30.6	31.14	28.89	26.22	26.96	29.16	30.17	32.47	33.07	32.38	34.19
853	32.45	31.45	29.71	29.21	27.58	25.15	25.65	27.23	28.24	27.9	29.12	28.97	31.53	29.43	30.41	27.47	27.54	24.76	24.95	28.27	28.89	29.79	28.98	31.02	31.21	29.95	30.05	28.85	26.88	26.92	26.05	25.79	27.89	30.44	31.39	31.26	31.93	31.61	28.96	29.54	27.5	25.25	25.29	27.25	28.35	31	31.37	30.61	33.6
854	32.58	31.63	29.89	29.33	27.7	25.27	25.84	27.43	28.4	27.97	29.25	29.19	31.66	29.6	30.59	27.6	27.67	24.88	25.14	28.47	29.05	29.87	29.1	31.24	31.35	30.12	30.23	28.96	27	27.05	26.24	26	28.05	30.5	31.51	31.48	32.07	31.79	29.15	29.65	27.63	25.36	25.48	27.45	28.52	31.06	31.5	30.83	33.72
855	32.59	31.74	30.03	29.36	27.73	25.2	25.87	27.42	28.49	27.91	29.32	29.33	31.67	29.71	30.73	27.63	27.69	24.81	25.16	28.46	29.14	29.82	29.16	31.39	31.38	30.24	30.37	28.99	27.03	26.98	26.28	25.99	28.13	30.44	31.58	31.62	32.09	31.9	29.3	29.67	27.65	25.28	25.5	27.43	28.61	31	31.57	30.97	33.72
856	32.77	31.97	30.37	29.52	27.82	25.36	26.01	27.55	28.64	27.86	29.51	29.56	31.84	29.93	31.07	27.79	27.79	24.97	25.3	28.58	29.29	29.78	29.34	31.61	31.56	30.46	30.71	29.15	27.12	27.15	26.41	26.11	28.28	30.39	31.76	31.84	32.27	32.12	29.65	29.82	27.74	25.43	25.64	27.54	28.76	30.95	31.76	31.19	33.88
857	32.74	31.91	30.28	29.47	27.8	25.3	26	27.55	28.64	27.86	29.56	29.55	31.81	29.86	30.98	27.75	27.78	24.9	25.28	28.58	29.3	29.79	29.37	31.6	31.55	30.39	30.62	29.1	27.1	27.09	26.4	26.11	28.28	30.39	31.8	31.82	32.25	32.05	29.57	29.77	27.72	25.36	25.62	27.54	28.76	30.94	31.8	31.18	33.84
858	32.93	32.08	30.45	29.67	28.01	25.51	26.22	27.8	28.86	28.07	29.71	29.75	31.99	30.02	31.15	27.96	27.98	25.11	25.5	28.83	29.52	30.01	29.52	31.81	31.75	30.56	30.78	29.3	27.31	27.3	26.62	26.37	28.49	30.59	31.94	32.03	32.45	32.22	29.75	29.96	27.92	25.55	25.83	27.78	28.99	31.14	31.95	31.39	34.02
859	32.74	31.97	30.27	29.66	27.89	25.41	26.11	27.78	28.77	28.03	29.53	29.6	31.8	29.91	30.97	27.95	27.87	25	25.39	28.8	29.43	29.97	29.34	31.66	31.57	30.45	30.62	29.28	27.19	27.21	26.51	26.34	28.39	30.55	31.75	31.86	32.27	32.11	29.59	29.95	27.8	25.44	25.72	27.75	28.88	31.09	31.76	31.23	33.82
860	32.79	32.06	30.34	29.69	27.95	25.56	26.31	27.93	28.87	28.14	29.6	29.63	31.85	30.01	31.02	27.98	27.93	25.13	25.6	28.95	29.52	30.07	29.41	31.68	31.64	30.55	30.69	29.31	27.25	27.34	26.7	26.49	28.47	30.65	31.81	31.87	32.33	32.2	29.66	29.98	27.86	25.56	25.92	27.89	28.97	31.17	31.82	31.24	33.86
861	32.92	32.18	30.47	29.9	28.12	25.72	26.49	28.14	29.1	28.39	29.68	29.75	31.97	30.14	31.14	28.19	28.1	25.28	25.79	29.16	29.75	30.3	29.5	31.79	31.78	30.69	30.83	29.51	27.42	27.5	26.87	26.7	28.69	30.88	31.88	31.97	32.47	32.33	29.79	30.18	28.03	25.7	26.1	28.1	29.18	31.38	31.88	31.34	33.96
862	33.02	32.36	30.72	29.99	28.15	25.8	26.6	28.21	29.23	28.5	29.81	29.87	32.08	30.33	31.39	28.28	28.14	25.35	25.91	29.23	29.87	30.39	29.63	31.9	31.9	30.87	31.1	29.59	27.45	27.57	26.98	26.76	28.8	30.97	31.99	32.07	32.58	32.51	30.05	30.27	28.06	25.75	26.22	28.17	29.29	31.46	31.99	31.45	34.05
863	33.14	32.47	30.79	30.07	28.24	25.74	26.6	28.19	29.24	28.51	29.78	29.96	32.2	30.45	31.44	28.36	28.24	25.27	25.92	29.21	29.87	30.39	29.6	31.98	32.04	31	31.18	29.66	27.54	27.5	26.97	26.75	28.8	30.97	31.94	32.14	32.71	32.63	30.12	30.34	28.15	25.66	26.22	28.15	29.28	31.44	31.94	31.52	34.15
864	33.23	32.61	30.96	30.23	28.33	25.87	26.7	28.37	29.41	28.65	29.93	30.06	32.28	30.6	31.6	28.52	28.33	25.39	26.04	29.38	30.04	30.51	29.76	32.08	32.14	31.15	31.36	29.81	27.63	27.62	27.07	26.92	28.95	31.1	32.08	32.23	32.81	32.77	30.29	30.5	28.24	25.77	26.33	28.32	29.44	31.54	32.08	31.61	34.22
865	33.4	32.8	31.05	30.38	28.46	26.03	26.85	28.48	29.53	28.8	30.09	30.19	32.45	30.8	31.69	28.68	28.47	25.53	26.19	29.49	30.15	30.64	29.92	32.19	32.32	31.35	31.47	29.96	27.76	27.77	27.21	27.03	29.06	31.23	32.22	32.33	32.99	32.97	30.39	30.66	28.37	25.9	26.48	28.42	29.54	31.65	32.22	31.71	34.37
866	33.49	32.77	31.06	30.34	28.42	26.02	26.84	28.55	29.63	28.92	30.25	30.24	32.53	30.78	31.68	28.63	28.43	25.51	26.19	29.56	30.25	30.75	30.09	32.24	32.42	31.33	31.49	29.91	27.72	27.76	27.19	27.1	29.15	31.34	32.38	32.37	33.08	32.94	30.4	30.61	28.33	25.87	26.47	28.49	29.63	31.74	32.36	31.75	34.44
867	33.78	33.23	31.37	30.55	28.58	26.16	27.02	28.69	29.81	29.13	30.58	30.51	32.82	31.25	31.98	28.85	28.6	25.64	26.38	29.69	30.42	30.94	30.42	32.5	32.73	31.8	31.8	30.11	27.88	27.89	27.37	27.23	29.31	31.54	32.69	32.61	33.38	33.4	30.71	30.82	28.49	25.99	26.65	28.62	29.79	31.92	32.67	32	34.71
868	34.11	33.39	31.67	30.85	28.71	26.32	27.15	28.67	29.89	29.27	30.75	30.73	33.16	31.42	32.27	29.15	28.74	25.78	26.52	29.68	30.49	31.08	30.6	32.72	33.08	31.98	32.11	30.4	28.01	28.04	27.49	27.22	29.37	31.67	32.85	32.82	33.73	33.57	31.01	31.12	28.63	26.12	26.78	28.6	29.84	32.03	32.83	32.21	35.03
869	34.55	33.94	32.18	31.51	29.14	26.68	27.43	28.52	29.89	29.48	31.04	30.96	33.6	31.97	32.77	29.81	29.17	26.13	26.82	29.52	30.49	31.26	30.89	32.93	33.53	32.53	32.64	31.06	28.44	28.4	27.77	27.06	29.37	31.86	33.12	33.02	34.18	34.12	31.52	31.78	29.06	26.46	27.07	28.44	29.83	32.2	33.1	32.42	35.46
870	34.85	34.14	32.45	31.81	29.31	26.78	27.58	28.52	29.96	29.55	31.19	31.16	33.89	32.18	33.03	30.11	29.34	26.21	26.98	29.52	30.55	31.32	31.05	33.12	33.84	32.75	32.92	31.35	28.61	28.48	27.91	27.06	29.42	31.92	33.26	33.2	34.48	34.32	31.8	32.07	29.22	26.53	27.22	28.44	29.88	32.24	33.24	32.6	35.74
871	34.49	33.87	32.18	31.57	29.08	26.63	27.36	28.42	29.83	29.41	30.99	30.9	33.52	31.92	32.76	29.88	29.11	26.05	26.76	29.41	30.42	31.17	30.86	32.86	33.49	32.48	32.66	31.11	28.38	28.33	27.68	26.95	29.28	31.76	33.05	32.93	34.12	34.05	31.53	31.84	28.99	26.36	27	28.33	29.75	32.07	33.03	32.34	35.36
872	34.55	33.93	32.19	31.66	29.19	26.71	27.44	28.52	29.92	29.56	31.08	31	33.57	31.98	32.76	29.99	29.21	26.13	26.84	29.5	30.5	31.31	30.96	32.96	33.56	32.53	32.66	31.2	28.49	28.4	27.74	27.04	29.36	31.9	33.12	33.03	34.18	34.11	31.55	31.94	29.09	26.43	27.09	28.43	29.84	32.21	33.12	32.44	35.42
873	34.49	33.83	32.21	31.71	29.27	26.72	27.4	28.48	29.93	29.52	31.07	31	33.5	31.88	32.78	30.05	29.28	26.13	26.8	29.45	30.52	31.27	30.96	32.96	33.51	32.43	32.68	31.24	28.57	28.4	27.69	27	29.38	31.85	33.1	33.02	34.12	34	31.57	32	29.16	26.42	27.05	28.39	29.86	32.17	33.11	32.45	35.37
874	33.28	32.69	31.2	30.8	28.73	26.15	26.76	28.01	29.58	29.09	30.53	30.34	32.28	30.74	31.77	29.16	28.73	25.56	26.14	28.96	30.16	30.84	30.44	32.29	32.31	31.28	31.67	30.32	28.02	27.83	27.02	26.52	29.02	31.4	32.54	32.35	32.91	32.86	30.57	31.1	28.62	25.84	26.4	27.92	29.51	31.72	32.57	31.78	34.15
875	32.8	32.21	30.81	30.5	28.64	26.21	26.86	28.65	29.78	29.31	30.45	30.34	31.79	30.26	31.37	28.87	28.63	25.61	26.25	29.59	30.36	31.05	30.37	32.29	31.83	30.8	31.27	30.02	27.93	27.88	27.11	27.15	29.22	31.6	32.45	32.34	32.43	32.37	30.18	30.8	28.51	25.88	26.51	28.56	29.73	31.92	32.49	31.79	33.67
876	32.99	32.32	30.88	30.53	28.63	26.19	26.95	28.98	29.83	29.57	30.74	30.5	31.97	30.36	31.44	28.93	28.61	25.59	26.33	29.9	30.41	31.31	30.67	32.45	32.03	30.89	31.34	30.05	27.92	27.86	27.18	27.47	29.27	31.85	32.72	32.49	32.61	32.47	30.26	30.85	28.5	25.85	26.6	28.88	29.79	32.17	32.78	31.95	33.86
877	32.7	31.74	30.05	29.51	27.9	25.53	26.03	27.51	28.45	28.08	29.37	29.28	31.78	29.71	30.75	27.79	27.84	25.15	25.32	28.57	29.11	29.99	29.23	31.33	31.48	30.23	30.38	29.14	27.2	27.3	26.43	26.08	28.12	30.63	31.65	31.55	32.19	31.9	29.28	29.85	27.8	25.62	25.65	27.52	28.54	31.17	31.61	30.91	33.87
878	32.61	31.74	30.04	29.42	27.8	25.37	25.96	27.49	28.4	28	29.33	29.26	31.7	29.7	30.74	27.7	27.75	24.99	25.24	28.55	29.06	29.93	29.17	31.31	31.41	30.22	30.37	29.05	27.1	27.15	26.35	26.06	28.06	30.55	31.6	31.53	32.12	31.89	29.29	29.75	27.7	25.45	25.57	27.49	28.48	31.09	31.57	30.89	33.78
879	32.47	31.64	29.98	29.27	27.67	25.14	25.83	27.31	28.36	27.75	29.17	29.17	31.55	29.6	30.68	27.56	27.62	24.75	25.11	28.36	29.03	29.7	29.01	31.23	31.27	30.12	30.31	28.91	26.97	26.92	26.22	25.88	28.03	30.3	31.44	31.43	31.98	31.79	29.23	29.6	27.57	25.21	25.44	27.3	28.45	30.83	31.41	30.8	33.62
880	32.46	31.68	30.02	29.32	27.66	25.17	25.82	27.35	28.42	27.71	29.27	29.26	31.54	29.63	30.72	27.62	27.61	24.78	25.1	28.4	29.09	29.66	29.1	31.32	31.28	30.15	30.35	28.96	26.96	26.95	26.22	25.92	28.08	30.25	31.53	31.52	31.98	31.82	29.29	29.65	27.56	25.22	25.43	27.33	28.5	30.78	31.5	30.89	33.6
881	32.73	31.93	30.21	29.56	27.9	25.45	26.13	27.6	28.59	27.93	29.52	29.49	31.8	29.87	30.91	27.87	27.86	25.06	25.39	28.65	29.26	29.89	29.33	31.56	31.55	30.39	30.54	29.2	27.2	27.24	26.52	26.17	28.24	30.47	31.77	31.76	32.25	32.07	29.48	29.88	27.79	25.5	25.72	27.58	28.67	30.99	31.75	31.12	33.85
882	32.78	32.01	30.31	29.62	27.94	25.51	26.22	27.72	28.73	28.01	29.59	29.56	31.85	29.94	31.01	27.93	27.89	25.11	25.48	28.76	29.4	29.98	29.39	31.63	31.62	30.47	30.64	29.26	27.24	27.31	26.62	26.29	28.37	30.55	31.83	31.82	32.32	32.14	29.59	29.93	27.83	25.55	25.81	27.68	28.8	31.07	31.82	31.19	33.9
883	32.83	32.11	30.37	29.71	27.95	25.58	26.29	27.8	28.75	28.08	29.58	29.57	31.9	30.05	31.07	28.02	27.91	25.17	25.55	28.84	29.42	30.05	29.38	31.63	31.68	30.58	30.71	29.35	27.25	27.37	26.69	26.37	28.39	30.61	31.81	31.82	32.38	32.24	29.66	30.02	27.84	25.59	25.88	27.75	28.82	31.12	31.8	31.19	33.93
884	32.64	31.95	30.19	29.66	27.89	25.48	26.23	27.79	28.72	28.19	29.39	29.41	31.71	29.89	30.87	27.97	27.86	25.06	25.5	28.82	29.38	30.14	29.2	31.46	31.5	30.42	30.53	29.29	27.19	27.27	26.62	26.35	28.34	30.71	31.61	31.64	32.2	32.08	29.48	29.97	27.78	25.47	25.82	27.74	28.77	31.2	31.6	31.01	33.72
885	32.7	31.98	30.26	29.72	27.99	25.6	26.34	27.98	28.8	28.25	29.48	29.51	31.76	29.93	30.93	28.03	27.96	25.17	25.62	29.02	29.46	30.18	29.29	31.56	31.58	30.47	30.62	29.34	27.29	27.38	26.72	26.55	28.41	30.75	31.68	31.72	32.26	32.12	29.56	30.03	27.88	25.57	25.93	27.93	28.83	31.22	31.67	31.1	33.76
886	32.84	32.16	30.5	29.86	28.07	25.66	26.41	28.08	28.92	28.31	29.62	29.71	31.9	30.12	31.16	28.17	28.05	25.21	25.71	29.11	29.58	30.23	29.44	31.75	31.73	30.66	30.86	29.47	27.37	27.43	26.79	26.64	28.52	30.8	31.81	31.9	32.41	32.3	29.79	30.16	27.96	25.6	26.01	28.01	28.94	31.25	31.79	31.28	33.88
887	33.1	32.39	30.76	30.07	28.15	25.66	26.53	28.12	29.08	28.36	29.82	29.96	32.16	30.35	31.4	28.38	28.14	25.2	25.84	29.15	29.73	30.27	29.64	31.99	32	30.9	31.13	29.67	27.45	27.42	26.9	26.68	28.66	30.84	31.99	32.13	32.68	32.53	30.05	30.37	28.04	25.58	26.13	28.05	29.09	31.27	31.97	31.51	34.12
888	33.04	32.39	30.69	30.04	28.18	25.73	26.51	28.06	29.12	28.38	29.77	29.91	32.09	30.35	31.33	28.35	28.17	25.25	25.83	29.08	29.76	30.27	29.6	31.94	31.95	30.9	31.08	29.63	27.48	27.48	26.88	26.61	28.68	30.84	31.93	32.06	32.62	32.52	29.99	30.34	28.06	25.62	26.11	27.98	29.1	31.26	31.91	31.45	34.03
889	32.87	32.28	30.57	30.03	28.16	25.68	26.48	28.13	29.07	28.5	29.72	29.74	31.92	30.26	31.19	28.33	28.16	25.19	25.81	29.15	29.71	30.37	29.56	31.76	31.8	30.81	30.97	29.61	27.46	27.42	26.85	26.68	28.63	30.95	31.87	31.87	32.46	32.42	29.87	30.32	28.05	25.54	26.09	28.05	29.05	31.34	31.84	31.26	33.85
890	32.92	32.3	30.59	30.02	28.13	25.74	26.53	28.32	29.18	28.61	29.85	29.81	31.96	30.28	31.2	28.33	28.13	25.24	25.88	29.33	29.81	30.46	29.69	31.82	31.86	30.84	31	29.59	27.43	27.47	26.9	26.86	28.72	31.05	31.98	31.93	32.51	32.44	29.89	30.31	28.01	25.58	26.15	28.23	29.14	31.42	31.95	31.31	33.87
891	33.57	32.99	31.04	30.39	28.37	25.98	26.84	28.56	29.59	28.91	30.32	30.31	32.61	30.99	31.64	28.69	28.37	25.47	26.2	29.57	30.22	30.74	30.17	32.31	32.52	31.54	31.46	29.95	27.67	27.71	27.2	27.1	29.12	31.33	32.44	32.41	33.17	33.13	30.35	30.67	28.25	25.8	26.46	28.47	29.53	31.68	32.4	31.8	34.5
892	34.07	33.45	31.57	30.74	28.71	26.25	27.07	28.67	29.76	29.17	30.72	30.62	33.11	31.45	32.16	29.04	28.72	25.72	26.45	29.68	30.39	30.99	30.57	32.62	33.04	32.01	32	30.29	28.01	27.97	27.43	27.21	29.28	31.58	32.82	32.7	33.68	33.6	30.88	31.02	28.59	26.04	26.7	28.58	29.69	31.92	32.79	32.09	34.98
893	34.23	33.66	31.81	31.12	28.9	26.41	27.18	28.42	29.72	29.3	30.85	30.67	33.27	31.67	32.39	29.43	28.92	25.87	26.57	29.43	30.34	31.1	30.71	32.65	33.21	32.23	32.26	30.67	28.2	28.12	27.53	26.96	29.23	31.69	32.94	32.72	33.85	33.81	31.13	31.4	28.78	26.17	26.81	28.32	29.63	32.01	32.9	32.12	35.12
894	34.55	33.79	31.99	31.35	29.02	26.53	27.27	28.41	29.81	29.37	30.95	30.84	33.58	31.8	32.56	29.65	29.05	25.98	26.66	29.41	30.43	31.15	30.82	32.81	33.54	32.37	32.45	30.88	28.32	28.23	27.61	26.94	29.3	31.75	33.03	32.87	34.17	33.93	31.31	31.62	28.91	26.27	26.89	28.3	29.71	32.05	32.99	32.27	35.42
895	34.46	33.72	31.97	31.27	28.97	26.48	27.18	28.27	29.73	29.3	30.91	30.73	33.48	31.74	32.52	29.58	28.99	25.92	26.58	29.26	30.34	31.07	30.79	32.7	33.46	32.31	32.42	30.8	28.26	28.18	27.51	26.79	29.21	31.66	32.98	32.75	34.08	33.87	31.29	31.55	28.85	26.2	26.81	28.16	29.62	31.95	32.94	32.16	35.31
896	34.4	33.65	31.85	31.27	29.02	26.47	27.2	28.39	29.78	29.34	31	30.83	33.41	31.66	32.4	29.59	29.03	25.91	26.6	29.37	30.39	31.11	30.89	32.8	33.41	32.23	32.3	30.79	28.32	28.16	27.52	26.91	29.26	31.69	33.04	32.85	34.02	33.79	31.17	31.56	28.9	26.18	26.84	28.28	29.68	31.98	33.03	32.27	35.26
897	34.31	33.58	31.86	31.37	29.07	26.52	27.2	28.34	29.78	29.42	30.99	30.89	33.31	31.6	32.42	29.71	29.06	25.94	26.59	29.3	30.39	31.18	30.89	32.86	33.33	32.15	32.32	30.9	28.36	28.2	27.5	26.85	29.26	31.75	33.02	32.9	33.93	33.71	31.19	31.67	28.93	26.21	26.83	28.23	29.69	32.04	33.02	32.33	35.17
898	33.02	32.4	30.96	30.47	28.45	25.9	26.54	27.91	29.36	28.98	30.3	30.14	32.01	30.42	31.51	28.83	28.44	25.32	25.93	28.86	29.96	30.73	30.22	32.1	32.05	30.98	31.41	29.99	27.74	27.58	26.82	26.41	28.83	31.29	32.32	32.14	32.64	32.53	30.3	30.78	28.31	25.58	26.18	27.8	29.28	31.59	32.34	31.58	33.88
899	32.56	31.94	30.54	30.18	28.36	25.85	26.59	28.52	29.47	29.16	30.14	29.98	31.54	29.96	31.09	28.56	28.34	25.27	25.98	29.45	30.07	30.91	30.08	31.94	31.6	30.5	30.99	29.7	27.64	27.53	26.86	27.01	28.94	31.46	32.15	31.98	32.18	32.06	29.89	30.51	28.21	25.52	26.24	28.41	29.4	31.76	32.19	31.43	33.42
900	32.64	32.08	30.54	30.24	28.3	25.87	26.66	28.72	29.51	29.24	30.17	29.9	31.61	30.1	31.09	28.63	28.26	25.28	26.04	29.65	30.1	30.98	30.12	31.86	31.69	30.64	30.99	29.75	27.58	27.54	26.91	27.21	28.97	31.52	32.16	31.89	32.25	32.2	29.89	30.57	28.14	25.53	26.3	28.62	29.45	31.82	32.22	31.35	33.5
901	32.56	31.68	30.02	29.39	27.77	25.49	25.94	27.44	28.33	28	29.27	29.21	31.65	29.65	30.72	27.69	27.71	25.11	25.22	28.51	29	29.95	29.13	31.27	31.36	30.16	30.34	29.03	27.07	27.25	26.32	26	28.03	30.57	31.56	31.47	32.07	31.84	29.25	29.75	27.66	25.56	25.54	27.43	28.39	31.08	31.5	30.83	33.75
902	32.34	31.65	29.91	29.15	27.53	25.08	25.69	27.17	28.13	27.55	29.08	29.04	31.43	29.61	30.61	27.45	27.46	24.7	24.96	28.24	28.8	29.51	28.92	31.1	31.16	30.12	30.23	28.79	26.83	26.85	26.07	25.74	27.82	30.12	31.36	31.29	31.87	31.8	29.14	29.5	27.41	25.15	25.28	27.15	28.18	30.63	31.31	30.66	33.53
903	32.27	31.53	29.75	29.11	27.5	25.05	25.58	27.07	28.05	27.52	29.03	28.98	31.35	29.48	30.45	27.43	27.44	24.66	24.84	28.14	28.73	29.49	28.87	31.04	31.09	29.99	30.07	28.76	26.8	26.82	25.97	25.64	27.74	30.08	31.31	31.23	31.8	31.67	28.99	29.46	27.38	25.1	25.16	27.05	28.1	30.58	31.26	30.6	33.44
904	32.43	31.63	29.96	29.37	27.67	25.3	25.89	27.39	28.25	27.73	29.22	29.16	31.51	29.58	30.66	27.69	27.61	24.91	25.15	28.45	28.93	29.72	29.05	31.23	31.26	30.09	30.28	29.02	26.97	27.08	26.28	25.96	27.93	30.3	31.49	31.41	31.96	31.77	29.2	29.72	27.54	25.35	25.47	27.35	28.29	30.79	31.45	30.78	33.59
905	32.54	31.74	30.02	29.5	27.85	25.56	26.1	27.57	28.39	27.91	29.35	29.28	31.62	29.68	30.72	27.83	27.79	25.17	25.36	28.64	29.06	29.91	29.16	31.35	31.38	30.2	30.34	29.16	27.15	27.35	26.5	26.15	28.05	30.47	31.61	31.52	32.08	31.87	29.27	29.85	27.72	25.59	25.68	27.53	28.42	30.96	31.57	30.9	33.69
906	32.4	31.65	29.88	29.47	27.76	25.3	25.92	27.45	28.31	27.83	29.15	29.06	31.48	29.57	30.58	27.81	27.7	24.9	25.17	28.51	28.99	29.84	28.96	31.14	31.26	30.09	30.2	29.13	27.06	27.1	26.32	26.03	27.97	30.39	31.41	31.3	31.96	31.77	29.14	29.81	27.63	25.33	25.49	27.4	28.34	30.88	31.37	30.68	33.55
907	32.44	31.65	29.87	29.51	27.78	25.3	26.04	27.57	28.37	27.94	29.17	29.1	31.51	29.57	30.56	27.85	27.73	24.9	25.29	28.63	29.05	29.95	28.97	31.18	31.3	30.1	30.19	29.16	27.08	27.1	26.44	26.15	28.02	30.49	31.42	31.33	32	31.77	29.13	29.85	27.65	25.31	25.6	27.51	28.39	30.97	31.38	30.71	33.56
908	32.36	31.74	29.94	29.53	27.81	25.4	26.06	27.62	28.4	28.04	29.23	29.16	31.44	29.67	30.62	27.86	27.76	24.98	25.32	28.67	29.07	30.03	29.04	31.22	31.24	30.2	30.27	29.17	27.11	27.18	26.45	26.19	28.04	30.58	31.47	31.37	31.93	31.86	29.2	29.86	27.67	25.38	25.62	27.55	28.4	31.03	31.43	30.75	33.46
909	32.61	31.94	30.17	29.68	27.99	25.61	26.25	27.89	28.62	28.16	29.46	29.43	31.68	29.87	30.84	28.01	27.95	25.18	25.53	28.94	29.29	30.12	29.28	31.49	31.5	30.4	30.52	29.31	27.29	27.39	26.65	26.46	28.25	30.68	31.68	31.63	32.18	32.05	29.44	30.01	27.85	25.57	25.83	27.82	28.61	31.11	31.64	31.01	33.69
910	32.8	32.03	30.36	29.71	27.96	25.59	26.33	27.95	28.78	28.18	29.65	29.72	31.86	29.97	31.02	28.04	27.93	25.15	25.62	28.99	29.45	30.13	29.47	31.77	31.7	30.5	30.72	29.33	27.26	27.36	26.72	26.51	28.4	30.69	31.86	31.9	32.37	32.14	29.63	30.03	27.83	25.53	25.91	27.87	28.76	31.11	31.81	31.28	33.85
911	32.74	31.99	30.37	29.71	27.87	25.43	26.18	27.86	28.7	28.08	29.58	29.66	31.8	29.93	31.01	28.04	27.85	24.98	25.48	28.9	29.37	30.01	29.41	31.7	31.65	30.48	30.74	29.32	27.17	27.19	26.56	26.42	28.31	30.57	31.77	31.82	32.32	32.1	29.64	30.03	27.74	25.34	25.76	27.77	28.67	30.97	31.73	31.21	33.77
912	32.67	32.02	30.42	29.8	27.9	25.51	26.24	27.94	28.74	28.22	29.59	29.58	31.72	29.97	31.04	28.12	27.88	25.04	25.55	28.97	29.4	30.13	29.43	31.62	31.59	30.52	30.79	29.4	27.2	27.26	26.62	26.49	28.33	30.7	31.77	31.72	32.26	32.13	29.69	30.11	27.76	25.39	25.83	27.84	28.69	31.08	31.72	31.11	33.67
913	32.54	31.91	30.27	29.76	27.91	25.46	26.25	27.99	28.79	28.33	29.44	29.44	31.59	29.86	30.89	28.08	27.89	24.98	25.58	29.02	29.44	30.22	29.28	31.46	31.48	30.42	30.66	29.35	27.21	27.2	26.63	26.54	28.37	30.79	31.6	31.56	32.13	32.02	29.55	30.07	27.77	25.32	25.84	27.89	28.72	31.16	31.55	30.95	33.52
914	32.76	32.09	30.39	29.98	28.08	25.7	26.49	28.28	29.03	28.59	29.64	29.56	31.81	30.05	30.99	28.29	28.08	25.21	25.84	29.3	29.68	30.46	29.49	31.58	31.71	30.61	30.78	29.55	27.38	27.44	26.87	26.82	28.6	31.04	31.79	31.67	32.36	32.2	29.66	30.28	27.95	25.53	26.09	28.17	28.95	31.38	31.74	31.06	33.72
915	33.44	32.72	30.91	30.28	28.31	25.94	26.77	28.5	29.41	28.81	30.2	30.17	32.47	30.68	31.5	28.59	28.3	25.44	26.13	29.51	30.06	30.66	30.05	32.18	32.39	31.25	31.32	29.84	27.61	27.67	27.14	27.03	28.96	31.24	32.33	32.26	33.04	32.83	30.19	30.57	28.17	25.75	26.38	28.38	29.32	31.57	32.27	31.65	34.36
916	33.91	33.24	31.33	30.62	28.55	26.17	26.98	28.53	29.59	29.04	30.63	30.52	32.94	31.21	31.91	28.93	28.56	25.66	26.35	29.54	30.24	30.87	30.5	32.52	32.88	31.78	31.75	30.17	27.85	27.89	27.35	27.06	29.14	31.46	32.75	32.59	33.52	33.35	30.61	30.91	28.42	25.95	26.59	28.4	29.49	31.76	32.7	31.98	34.81
917	33.92	33.28	31.37	30.61	28.62	26.2	26.95	28.39	29.57	29.09	30.63	30.48	32.95	31.25	31.93	28.91	28.63	25.67	26.33	29.4	30.21	30.9	30.5	32.47	32.91	31.82	31.8	30.15	27.92	27.91	27.32	26.92	29.11	31.49	32.73	32.53	33.54	33.38	30.65	30.89	28.49	25.95	26.57	28.27	29.45	31.78	32.68	31.92	34.8
918	34.06	33.35	31.45	30.68	28.6	26.15	26.98	28.41	29.6	29.21	30.75	30.52	33.08	31.33	32	28.98	28.62	25.62	26.37	29.41	30.24	31	30.63	32.51	33.05	31.91	31.88	30.2	27.9	27.86	27.34	26.93	29.12	31.6	32.84	32.55	33.68	33.46	30.73	30.96	28.47	25.89	26.6	28.27	29.47	31.87	32.78	31.95	34.91
919	33.92	33.2	31.36	30.61	28.56	26.13	26.94	28.37	29.59	29.21	30.68	30.43	32.94	31.19	31.9	28.92	28.57	25.58	26.34	29.37	30.23	30.99	30.56	32.41	32.93	31.76	31.8	30.13	27.85	27.82	27.29	26.89	29.1	31.58	32.75	32.45	33.54	33.3	30.65	30.89	28.41	25.84	26.57	28.24	29.46	31.84	32.7	31.85	34.76
920	33.84	32.99	31.31	30.58	28.52	26.1	26.94	28.46	29.64	29.31	30.75	30.52	32.84	30.98	31.84	28.9	28.52	25.55	26.34	29.43	30.27	31.08	30.65	32.5	32.85	31.55	31.74	30.09	27.81	27.79	27.27	26.97	29.15	31.66	32.81	32.53	33.45	33.09	30.6	30.88	28.37	25.8	26.57	28.32	29.52	31.93	32.78	31.95	34.68
921	33.6	32.74	31.22	30.7	28.63	26.14	26.93	28.39	29.62	29.28	30.75	30.52	32.59	30.73	31.75	29.04	28.61	25.58	26.32	29.35	30.24	31.04	30.67	32.5	32.63	31.3	31.65	30.22	27.91	27.82	27.24	26.89	29.12	31.61	32.79	32.52	33.21	32.84	30.52	31.01	28.47	25.82	26.56	28.26	29.51	31.88	32.78	31.96	34.45
922	32.88	32.11	30.68	30.34	28.39	25.86	26.59	28.17	29.41	28.99	30.34	30.15	31.86	30.11	31.22	28.69	28.37	25.3	25.99	29.12	30.03	30.75	30.27	32.13	31.92	30.66	31.12	29.85	27.68	27.54	26.89	26.66	28.91	31.3	32.37	32.15	32.49	32.2	29.99	30.66	28.23	25.53	26.23	28.04	29.31	31.58	32.38	31.59	33.73
923	32.32	31.8	30.29	29.97	28.06	25.63	26.41	28.36	29.24	28.93	29.85	29.69	31.3	29.8	30.83	28.35	28.02	25.06	25.8	29.29	29.86	30.68	29.8	31.66	31.37	30.35	30.73	29.49	27.34	27.3	26.69	26.84	28.74	31.22	31.86	31.67	31.93	31.89	29.61	30.31	27.88	25.28	26.05	28.23	29.15	31.5	31.9	31.13	33.18
924	32.39	31.97	30.4	30.05	28.1	25.6	26.36	28.31	29.23	29.01	29.58	29.36	31.36	29.97	30.93	28.45	28.05	25.03	25.75	29.23	29.84	30.75	29.54	31.33	31.45	30.51	30.83	29.56	27.38	27.27	26.62	26.79	28.72	31.28	31.57	31.34	32	32.05	29.72	30.41	27.92	25.24	26.01	28.19	29.16	31.57	31.62	30.81	33.25
925	32.35	31.51	29.85	29.16	27.57	25.24	25.74	27.17	28.03	27.72	29.03	29.01	31.44	29.47	30.55	27.49	27.49	24.87	25.01	28.25	28.71	29.69	28.88	31.06	31.17	29.98	30.16	28.81	26.87	27	26.11	25.73	27.74	30.3	31.32	31.24	31.87	31.66	29.06	29.54	27.44	25.3	25.32	27.14	28.06	30.78	31.25	30.62	33.56
926	32.14	31.52	29.86	29.07	27.43	24.98	25.51	27.01	27.9	27.4	28.94	28.92	31.24	29.47	30.56	27.4	27.35	24.61	24.76	28.09	28.58	29.38	28.78	30.98	30.98	29.98	30.18	28.72	26.73	26.75	25.88	25.57	27.61	29.98	31.23	31.15	31.68	31.66	29.08	29.44	27.29	25.04	25.08	26.97	27.92	30.46	31.16	30.54	33.35
927	32.21	31.55	29.82	29.13	27.48	24.96	25.61	27.02	27.96	27.41	29.04	28.94	31.3	29.49	30.52	27.47	27.4	24.58	24.86	28.1	28.64	29.41	28.87	31	31.05	30	30.13	28.79	26.78	26.74	25.99	25.59	27.66	29.99	31.32	31.17	31.75	31.69	29.04	29.5	27.34	25.01	25.17	26.98	27.97	30.46	31.25	30.55	33.4
928	32.38	31.7	29.94	29.34	27.71	25.32	25.85	27.35	28.18	27.66	29.22	29.15	31.47	29.64	30.64	27.69	27.64	24.94	25.09	28.43	28.87	29.68	29.04	31.22	31.24	30.15	30.26	29.01	27.01	27.11	26.24	25.93	27.87	30.24	31.5	31.37	31.94	31.83	29.17	29.71	27.57	25.36	25.41	27.3	28.18	30.71	31.43	30.76	33.57
929	32.33	31.63	29.87	29.38	27.71	25.37	25.91	27.41	28.16	27.71	29.15	29.07	31.42	29.56	30.57	27.73	27.63	24.98	25.14	28.48	28.85	29.74	28.96	31.14	31.19	30.07	30.19	29.05	27.01	27.16	26.3	25.99	27.85	30.29	31.43	31.29	31.89	31.75	29.1	29.75	27.55	25.4	25.46	27.34	28.15	30.75	31.36	30.68	33.51
930	32.22	31.43	29.71	29.38	27.66	25.29	25.85	27.35	28.09	27.69	28.96	28.87	31.31	29.35	30.41	27.74	27.59	24.89	25.08	28.42	28.77	29.73	28.77	30.96	31.09	29.86	30.03	29.05	26.96	27.08	26.24	25.93	27.76	30.26	31.24	31.1	31.79	31.55	28.95	29.74	27.5	25.3	25.39	27.28	28.07	30.72	31.17	30.48	33.39
931	32.33	31.56	29.83	29.49	27.77	25.4	26.05	27.52	28.23	27.86	29.04	28.96	31.41	29.47	30.52	27.85	27.69	25	25.29	28.59	28.92	29.9	28.85	31.05	31.21	29.99	30.15	29.16	27.07	27.2	26.45	26.1	27.9	30.43	31.31	31.18	31.9	31.67	29.07	29.85	27.6	25.4	25.59	27.44	28.2	30.87	31.25	30.57	33.47
932	32.41	31.77	30.02	29.53	27.88	25.52	26.13	27.69	28.4	27.96	29.29	29.2	31.49	29.68	30.7	27.88	27.82	25.1	25.37	28.75	29.09	29.98	29.1	31.27	31.3	30.21	30.34	29.18	27.18	27.3	26.52	26.27	28.06	30.51	31.54	31.39	31.99	31.87	29.26	29.88	27.72	25.49	25.67	27.6	28.36	30.94	31.47	30.78	33.53
933	32.55	31.88	30.2	29.61	27.88	25.53	26.17	27.71	28.45	28.02	29.48	29.36	31.63	29.8	30.86	27.96	27.82	25.1	25.43	28.77	29.13	30.02	29.29	31.43	31.46	30.33	30.54	29.25	27.18	27.31	26.56	26.28	28.1	30.56	31.71	31.54	32.14	31.98	29.44	29.96	27.71	25.48	25.72	27.62	28.4	30.96	31.65	30.93	33.65
934	32.56	31.8	30.18	29.59	27.84	25.51	26.17	27.76	28.55	28.02	29.48	29.53	31.62	29.72	30.83	27.93	27.79	25.07	25.44	28.81	29.23	29.99	29.3	31.59	31.47	30.25	30.53	29.21	27.14	27.28	26.56	26.32	28.19	30.54	31.7	31.7	32.14	31.89	29.42	29.93	27.67	25.43	25.73	27.66	28.48	30.93	31.63	31.09	33.62
935	32.36	31.57	30.05	29.54	27.71	25.34	26.03	27.7	28.46	28.03	29.25	29.32	31.42	29.5	30.68	27.87	27.67	24.89	25.33	28.75	29.14	29.98	29.08	31.37	31.28	30.04	30.41	29.15	27.01	27.1	26.43	26.26	28.09	30.53	31.45	31.46	31.95	31.67	29.29	29.87	27.55	25.24	25.6	27.59	28.39	30.91	31.38	30.86	33.4
936	32.2	31.46	29.92	29.41	27.65	25.29	25.97	27.68	28.45	28.09	29.1	28.99	31.26	29.39	30.54	27.75	27.61	24.84	25.28	28.72	29.13	30.02	28.94	31.03	31.14	29.94	30.29	29.01	26.95	27.05	26.36	26.23	28.07	30.57	31.29	31.11	31.8	31.55	29.16	29.74	27.48	25.17	25.54	27.56	28.36	30.93	31.22	30.51	33.21
937	32.31	31.67	30.08	29.66	27.79	25.42	26.18	27.97	28.61	28.32	29.22	29.12	31.35	29.61	30.69	27.99	27.76	24.95	25.5	29.01	29.28	30.23	29.06	31.15	31.25	30.16	30.45	29.25	27.09	27.17	26.57	26.52	28.22	30.8	31.39	31.23	31.9	31.76	29.32	29.98	27.63	25.27	25.76	27.85	28.51	31.13	31.32	30.62	33.29
938	32.79	32.12	30.45	29.92	28.03	25.72	26.54	28.23	28.96	28.52	29.68	29.43	31.83	30.06	31.04	28.24	28.01	25.24	25.87	29.26	29.64	30.41	29.54	31.45	31.74	30.62	30.83	29.49	27.33	27.46	26.92	26.77	28.56	30.98	31.84	31.52	32.39	32.2	29.69	30.23	27.87	25.55	26.12	28.1	28.85	31.3	31.77	30.92	33.74
939	33.47	32.68	30.9	30.18	28.34	25.93	26.78	28.42	29.28	28.77	30.24	30.1	32.51	30.62	31.48	28.5	28.33	25.44	26.13	29.44	29.95	30.63	30.1	32.12	32.44	31.19	31.29	29.74	27.64	27.66	27.17	26.96	28.87	31.21	32.38	32.18	33.07	32.76	30.15	30.49	28.18	25.73	26.38	28.29	29.16	31.51	32.31	31.57	34.39
940	33.85	33.1	31.21	30.46	28.5	26.07	26.9	28.47	29.49	28.95	30.52	30.42	32.88	31.05	31.78	28.77	28.49	25.57	26.26	29.49	30.16	30.79	30.39	32.43	32.82	31.62	31.62	30	27.8	27.79	27.28	27	29.07	31.37	32.65	32.48	33.45	33.18	30.46	30.76	28.34	25.84	26.5	28.33	29.36	31.65	32.58	31.88	34.74
941	33.62	32.93	31.02	30.25	28.37	25.97	26.72	28.29	29.3	28.84	30.4	30.24	32.64	30.88	31.57	28.55	28.37	25.46	26.1	29.3	29.97	30.66	30.28	32.24	32.61	31.45	31.44	29.78	27.67	27.68	27.1	26.81	28.87	31.25	32.51	32.28	33.23	33	30.27	30.54	28.21	25.72	26.33	28.14	29.16	31.51	32.44	31.68	34.49
942	33.57	32.88	30.98	30.22	28.31	25.99	26.73	28.39	29.42	28.97	30.47	30.3	32.58	30.83	31.51	28.52	28.32	25.47	26.13	29.39	30.08	30.77	30.35	32.29	32.56	31.42	31.4	29.74	27.61	27.69	27.11	26.91	28.98	31.37	32.56	32.32	33.18	32.95	30.23	30.51	28.15	25.71	26.34	28.23	29.26	31.61	32.49	31.72	34.41
943	33.27	32.53	30.74	30.2	28.25	25.89	26.7	28.42	29.46	29.05	30.45	30.26	32.28	30.48	31.26	28.51	28.26	25.36	26.1	29.41	30.11	30.84	30.34	32.24	32.28	31.06	31.16	29.71	27.55	27.59	27.07	26.92	29	31.43	32.53	32.26	32.89	32.59	29.99	30.5	28.08	25.6	26.32	28.26	29.3	31.67	32.47	31.67	34.1
944	33.14	32.27	30.78	30.3	28.27	25.93	26.69	28.55	29.56	29.13	30.53	30.28	32.14	30.23	31.31	28.62	28.26	25.39	26.09	29.52	30.22	30.9	30.44	32.27	32.16	30.81	31.21	29.81	27.56	27.62	27.04	27.05	29.1	31.48	32.59	32.28	32.75	32.33	30.05	30.6	28.1	25.62	26.32	28.39	29.42	31.73	32.55	31.7	33.98
945	33.04	32.14	30.86	30.31	28.39	25.95	26.8	28.43	29.55	29.2	30.51	30.31	32.03	30.11	31.38	28.65	28.36	25.4	26.2	29.39	30.19	30.97	30.44	32.3	32.08	30.67	31.28	29.82	27.67	27.63	27.13	26.93	29.08	31.53	32.56	32.3	32.65	32.2	30.12	30.64	28.2	25.62	26.43	28.28	29.42	31.78	32.54	31.74	33.88
946	32.38	31.75	30.38	30.04	28.19	25.75	26.43	28.07	29.25	28.9	30.2	29.99	31.36	29.72	30.9	28.4	28.15	25.2	25.82	29.01	29.89	30.66	30.14	31.97	31.43	30.28	30.8	29.55	27.47	27.42	26.74	26.55	28.78	31.21	32.23	31.97	31.99	31.81	29.66	30.38	28	25.4	26.06	27.92	29.13	31.47	32.23	31.42	33.23
947	32.18	31.72	30.1	29.79	27.83	25.39	26.13	28.13	28.94	28.71	29.38	29.21	31.15	29.69	30.62	28.16	27.78	24.83	25.53	29.06	29.58	30.46	29.34	31.19	31.24	30.25	30.52	29.29	27.1	27.05	26.43	26.61	28.47	31	31.4	31.19	31.79	31.77	29.38	30.14	27.63	25.03	25.77	28	28.84	31.26	31.42	30.65	33.03
948	32.37	32.03	30.47	29.99	28.03	25.49	26.12	28.06	29.08	29	29.37	29.1	31.34	30.01	30.99	28.38	27.96	24.92	25.51	28.98	29.71	30.75	29.34	31.08	31.45	30.55	30.89	29.49	27.29	27.15	26.4	26.53	28.59	31.27	31.37	31.06	31.98	32.08	29.76	30.35	27.82	25.12	25.77	27.93	28.99	31.54	31.42	30.54	33.23
949	32.31	31.4	29.73	29.23	27.64	25.33	25.72	27.1	27.87	27.66	28.91	28.94	31.41	29.35	30.43	27.57	27.55	24.98	24.97	28.2	28.57	29.65	28.76	30.99	31.15	29.85	30.04	28.88	26.94	27.09	26.08	25.66	27.61	30.25	31.21	31.15	31.85	31.54	28.94	29.62	27.49	25.39	25.28	27.06	27.88	30.71	31.12	30.54	33.54
950	32.04	31.21	29.57	28.97	27.29	24.85	25.44	26.83	27.66	27.37	28.68	28.63	31.14	29.15	30.27	27.32	27.2	24.48	24.68	27.92	28.36	29.38	28.52	30.69	30.89	29.65	29.88	28.63	26.59	26.61	25.8	25.39	27.39	29.97	30.97	30.84	31.59	31.35	28.78	29.36	27.14	24.89	24.98	26.78	27.65	30.42	30.88	30.24	33.27
951	32.22	31.41	29.72	29.14	27.49	25.07	25.6	27.05	27.89	27.47	28.89	28.88	31.32	29.35	30.42	27.49	27.4	24.7	24.83	28.15	28.58	29.5	28.72	30.95	31.08	29.85	30.02	28.8	26.79	26.84	25.97	25.62	27.61	30.06	31.18	31.09	31.78	31.55	28.93	29.53	27.33	25.1	25.14	26.99	27.86	30.51	31.09	30.48	33.44
952	32.3	31.51	29.82	29.33	27.69	25.37	25.89	27.31	28.06	27.69	29.02	28.98	31.4	29.43	30.52	27.69	27.59	24.99	25.12	28.4	28.76	29.73	28.85	31.05	31.17	29.94	30.13	29	26.99	27.15	26.27	25.88	27.77	30.28	31.32	31.19	31.87	31.63	29.03	29.71	27.52	25.4	25.42	27.24	28.02	30.71	31.23	30.58	33.51
953	32.17	31.37	29.69	29.29	27.64	25.31	25.76	27.17	27.95	27.66	28.9	28.77	31.26	29.28	30.39	27.67	27.55	24.92	24.98	28.26	28.64	29.72	28.71	30.85	31.04	29.79	29.99	28.97	26.94	27.1	26.15	25.76	27.65	30.26	31.19	30.97	31.75	31.48	28.9	29.68	27.46	25.33	25.29	27.09	27.89	30.68	31.1	30.37	33.37
954	32.23	31.4	29.69	29.33	27.72	25.47	25.94	27.35	28.05	27.77	28.89	28.81	31.33	29.31	30.39	27.72	27.63	25.08	25.15	28.44	28.75	29.84	28.69	30.9	31.12	29.81	29.99	29.02	27.02	27.27	26.34	25.94	27.75	30.36	31.18	31.01	31.82	31.51	28.9	29.72	27.54	25.48	25.46	27.26	27.98	30.78	31.09	30.41	33.42
955	32.19	31.36	29.73	29.31	27.68	25.34	25.91	27.41	28.06	27.73	28.86	28.81	31.28	29.27	30.42	27.7	27.6	24.93	25.13	28.49	28.76	29.8	28.66	30.9	31.09	29.78	30.04	29	26.98	27.13	26.31	26	27.75	30.32	31.14	31.01	31.78	31.46	28.94	29.7	27.5	25.33	25.43	27.31	27.98	30.72	31.05	30.41	33.36
956	32.26	31.51	29.82	29.42	27.68	25.41	26.02	27.5	28.17	27.81	29.04	28.92	31.34	29.41	30.5	27.8	27.6	25	25.25	28.58	28.86	29.85	28.85	31	31.16	29.93	30.14	29.09	26.98	27.2	26.42	26.08	27.84	30.37	31.31	31.1	31.85	31.6	29.03	29.8	27.49	25.38	25.54	27.4	28.08	30.76	31.22	30.5	33.4
957	32.33	31.68	30.06	29.49	27.84	25.49	26.11	27.66	28.34	27.9	29.21	29.21	31.4	29.59	30.72	27.86	27.77	25.07	25.36	28.73	29.03	29.92	29.03	31.28	31.24	30.11	30.39	29.15	27.14	27.27	26.51	26.23	28.01	30.45	31.46	31.37	31.92	31.77	29.27	29.86	27.66	25.43	25.64	27.55	28.24	30.82	31.37	30.77	33.44
958	32.27	31.56	30	29.49	27.74	25.44	26.05	27.63	28.35	27.92	29.15	29.19	31.34	29.47	30.64	27.86	27.67	25.01	25.32	28.69	29.04	29.92	28.98	31.26	31.19	30	30.33	29.13	27.04	27.21	26.45	26.2	28.01	30.46	31.39	31.34	31.86	31.64	29.21	29.85	27.55	25.36	25.59	27.51	28.24	30.82	31.3	30.74	33.34
959	32.07	31.39	29.74	29.35	27.62	25.19	25.95	27.57	28.25	27.95	28.97	28.99	31.13	29.3	30.37	27.71	27.57	24.75	25.23	28.63	28.95	29.93	28.81	31.05	31	29.84	30.09	28.98	26.92	26.95	26.35	26.13	27.91	30.47	31.19	31.13	31.66	31.47	28.96	29.71	27.44	25.08	25.5	27.44	28.14	30.81	31.1	30.52	33.11
960	32.1	31.44	29.77	29.46	27.68	25.33	25.99	27.7	28.37	28.13	28.94	28.86	31.16	29.35	30.39	27.81	27.64	24.88	25.29	28.75	29.06	30.08	28.79	30.91	31.04	29.89	30.13	29.07	26.98	27.08	26.39	26.26	28.01	30.63	31.14	30.98	31.7	31.5	28.99	29.81	27.5	25.2	25.55	27.57	28.25	30.96	31.05	30.37	33.12
961	32.29	31.63	29.99	29.61	27.86	25.47	26.22	27.92	28.57	28.28	29.15	29	31.33	29.54	30.59	27.95	27.82	25.01	25.53	28.96	29.27	30.21	29	31.04	31.24	30.1	30.35	29.2	27.16	27.21	26.62	26.47	28.21	30.76	31.33	31.1	31.89	31.69	29.2	29.95	27.68	25.31	25.78	27.78	28.44	31.07	31.24	30.5	33.27
962	32.7	31.99	30.3	29.9	28.09	25.7	26.51	28.2	28.83	28.47	29.61	29.44	31.74	29.9	30.88	28.23	28.05	25.23	25.84	29.24	29.52	30.37	29.47	31.47	31.66	30.47	30.67	29.47	27.39	27.43	26.91	26.74	28.45	30.94	31.77	31.52	32.3	32.04	29.52	30.23	27.9	25.51	26.08	28.05	28.69	31.23	31.68	30.92	33.65
963	33.1	32.32	30.63	29.98	28.15	25.81	26.61	28.26	29.07	28.56	29.91	29.85	32.13	30.24	31.19	28.3	28.12	25.33	25.95	29.29	29.76	30.44	29.78	31.87	32.07	30.81	31.01	29.54	27.45	27.54	27	26.79	28.68	31.01	32.06	31.91	32.7	32.37	29.85	30.3	27.96	25.6	26.19	28.1	28.91	31.29	31.97	31.31	34.02
964	33.57	32.93	31.08	30.26	28.37	25.96	26.76	28.31	29.3	28.82	30.31	30.22	32.6	30.84	31.63	28.58	28.36	25.48	26.12	29.33	29.99	30.67	30.18	32.23	32.55	31.42	31.47	29.81	27.67	27.68	27.15	26.83	28.91	31.25	32.45	32.26	33.18	32.96	30.3	30.58	28.18	25.73	26.34	28.14	29.14	31.51	32.35	31.66	34.46
965	33.22	32.67	30.72	30.07	28.21	25.81	26.61	28.24	29.21	28.74	30.24	30	32.23	30.58	31.25	28.38	28.21	25.32	25.99	29.25	29.9	30.57	30.12	32.01	32.2	31.17	31.11	29.6	27.51	27.52	27.01	26.75	28.81	31.16	32.36	32.03	32.82	32.7	29.93	30.38	28.03	25.55	26.21	28.06	29.04	31.4	32.26	31.43	34.07
966	33.21	32.52	30.58	30.13	28.18	25.85	26.62	28.33	29.29	28.85	30.36	30.07	32.22	30.44	31.09	28.44	28.18	25.35	26.01	29.33	29.98	30.66	30.25	32.07	32.21	31.03	30.98	29.64	27.48	27.55	27.01	26.83	28.88	31.26	32.46	32.09	32.82	32.54	29.79	30.43	27.99	25.57	26.22	28.14	29.11	31.48	32.37	31.49	34.04
967	33.19	32.31	30.65	30.22	28.25	25.93	26.73	28.45	29.44	29.06	30.45	30.23	32.19	30.23	31.16	28.52	28.24	25.41	26.13	29.44	30.13	30.85	30.35	32.22	32.2	30.82	31.06	29.72	27.54	27.62	27.12	26.95	29.02	31.44	32.54	32.23	32.8	32.33	29.87	30.52	28.05	25.62	26.34	28.27	29.26	31.66	32.46	31.64	34.01
968	33.32	32.37	30.88	30.36	28.39	26.08	26.86	28.58	29.58	29.19	30.59	30.37	32.31	30.3	31.38	28.69	28.37	25.56	26.26	29.55	30.26	30.97	30.52	32.37	32.34	30.88	31.28	29.87	27.67	27.76	27.23	27.07	29.15	31.55	32.67	32.36	32.92	32.39	30.11	30.68	28.19	25.76	26.48	28.4	29.42	31.77	32.61	31.79	34.13
969	33.24	32.37	31.05	30.46	28.52	26.12	26.96	28.51	29.59	29.31	30.65	30.44	32.22	30.31	31.56	28.8	28.48	25.59	26.36	29.47	30.26	31.09	30.59	32.44	32.28	30.88	31.46	29.96	27.8	27.8	27.31	26.99	29.16	31.65	32.71	32.43	32.84	32.39	30.29	30.79	28.31	25.78	26.58	28.34	29.45	31.88	32.68	31.87	34.07
970	32.92	32.13	30.89	30.35	28.55	26.14	26.86	28.3	29.53	29.31	30.59	30.36	31.89	30.07	31.4	28.71	28.5	25.6	26.26	29.24	30.19	31.08	30.54	32.35	31.98	30.64	31.3	29.86	27.83	27.81	27.19	26.78	29.09	31.62	32.63	32.33	32.52	32.15	30.14	30.71	28.34	25.79	26.49	28.14	29.4	31.86	32.62	31.79	33.75
971	32.25	31.75	30.18	29.89	28.07	25.68	26.41	28.11	29.22	28.87	29.76	29.58	31.21	29.7	30.69	28.27	28	25.14	25.81	29.03	29.87	30.63	29.73	31.57	31.32	30.26	30.59	29.4	27.33	27.35	26.73	26.57	28.77	31.16	31.79	31.55	31.85	31.76	29.44	30.26	27.84	25.31	26.05	27.95	29.1	31.41	31.8	31.02	33.09
972	32.4	32.1	30.49	30.06	28.06	25.62	26.33	28.3	29.07	28.92	29.36	29.17	31.36	30.05	31	28.45	27.97	25.07	25.73	29.21	29.72	30.68	29.35	31.17	31.49	30.61	30.9	29.56	27.31	27.27	26.63	26.76	28.62	31.19	31.37	31.13	32	32.11	29.75	30.44	27.82	25.23	25.98	28.15	28.97	31.44	31.41	30.62	33.25
973	32.15	31.31	29.6	29.33	27.67	25.35	25.84	27.4	27.98	27.73	28.75	28.69	31.25	29.2	30.28	27.73	27.57	24.95	25.06	28.49	28.68	29.82	28.56	30.79	31.06	29.71	29.9	29.02	26.97	27.13	26.24	25.98	27.68	30.32	31.04	30.88	31.75	31.41	28.79	29.72	27.47	25.33	25.34	27.28	27.87	30.7	30.93	30.28	33.32
974	32.24	31.45	29.78	29.47	27.93	25.67	26.13	27.6	28.15	27.86	28.9	28.88	31.32	29.34	30.44	27.86	27.84	25.26	25.36	28.68	28.86	29.92	28.71	30.97	31.16	29.86	30.09	29.15	27.23	27.45	26.52	26.18	27.84	30.43	31.17	31.05	31.83	31.54	28.97	29.86	27.72	25.62	25.64	27.48	28.04	30.8	31.06	30.45	33.38
975	32.15	31.45	29.83	29.42	27.8	25.6	26.09	27.57	28.15	27.8	28.93	28.89	31.23	29.33	30.49	27.81	27.72	25.18	25.34	28.64	28.85	29.84	28.75	30.97	31.08	29.86	30.15	29.08	27.1	27.37	26.49	26.14	27.83	30.35	31.18	31.04	31.75	31.52	29.03	29.8	27.6	25.53	25.61	27.44	28.03	30.7	31.08	30.44	33.26
976	32.08	31.33	29.76	29.36	27.67	25.35	25.99	27.51	28.16	27.85	28.9	28.87	31.15	29.22	30.4	27.73	27.59	24.92	25.25	28.57	28.87	29.86	28.73	30.94	31.02	29.76	30.09	29	26.96	27.11	26.38	26.07	27.83	30.39	31.13	31.01	31.68	31.4	28.95	29.73	27.46	25.25	25.51	27.37	28.03	30.72	31.03	30.41	33.16
977	32.03	31.33	29.7	29.39	27.68	25.27	25.99	27.55	28.19	27.98	28.8	28.73	31.09	29.22	30.32	27.75	27.62	24.84	25.27	28.6	28.89	29.97	28.64	30.79	30.97	29.76	30.03	29.01	26.97	27.03	26.39	26.1	27.86	30.5	31.02	30.85	31.63	31.39	28.89	29.75	27.47	25.15	25.53	27.4	28.05	30.82	30.92	30.25	33.07
978	32.23	31.47	29.89	29.65	28.02	25.64	26.25	27.87	28.55	28.23	29.02	28.87	31.29	29.36	30.49	28.01	27.96	25.2	25.54	28.92	29.25	30.19	28.87	30.93	31.18	29.91	30.24	29.26	27.31	27.39	26.64	26.42	28.2	30.73	31.22	30.98	31.83	31.52	29.08	30.01	27.81	25.49	25.79	27.71	28.4	31.04	31.12	30.38	33.25
979	32.31	31.57	29.94	29.71	28.01	25.69	26.35	27.94	28.59	28.31	29.2	29.03	31.35	29.45	30.53	28.06	27.97	25.24	25.66	28.98	29.29	30.25	29.06	31.08	31.27	30.01	30.3	29.31	27.31	27.43	26.74	26.48	28.23	30.8	31.39	31.13	31.91	31.61	29.13	30.06	27.81	25.52	25.9	27.78	28.43	31.09	31.29	30.53	33.29
980	32.47	31.84	30.16	29.85	28.03	25.67	26.44	28.09	28.67	28.39	29.45	29.28	31.5	29.73	30.73	28.19	27.99	25.21	25.77	29.12	29.37	30.3	29.32	31.32	31.43	30.29	30.52	29.43	27.32	27.4	26.84	26.61	28.31	30.86	31.63	31.36	32.07	31.87	29.35	30.19	27.82	25.48	26	27.91	28.5	31.13	31.52	30.76	33.41
981	32.71	32.03	30.36	29.92	28.1	25.81	26.57	28.2	28.84	28.5	29.67	29.59	31.73	29.92	30.92	28.26	28.07	25.35	25.91	29.23	29.54	30.39	29.54	31.62	31.68	30.49	30.73	29.49	27.39	27.54	26.96	26.72	28.47	30.95	31.82	31.65	32.3	32.05	29.55	30.25	27.89	25.59	26.13	28.02	28.67	31.2	31.72	31.05	33.62
982	33	32.4	30.61	30.05	28.19	25.85	26.63	28.34	28.99	28.67	29.93	29.89	32.02	30.28	31.15	28.38	28.17	25.38	25.99	29.35	29.7	30.54	29.81	31.91	31.98	30.87	30.99	29.6	27.49	27.57	27.02	26.85	28.61	31.11	32.07	31.93	32.6	32.41	29.81	30.38	27.98	25.61	26.2	28.14	28.81	31.34	31.97	31.33	33.88
983	32.84	32.19	30.4	30.04	28.08	25.74	26.52	28.29	28.97	28.68	29.93	29.71	31.86	30.08	30.93	28.37	28.07	25.26	25.9	29.3	29.67	30.52	29.82	31.73	31.84	30.67	30.79	29.58	27.38	27.45	26.92	26.8	28.58	31.1	32.05	31.74	32.44	32.2	29.6	30.36	27.87	25.47	26.11	28.09	28.78	31.32	31.95	31.14	33.7
984	33.12	32.42	30.53	30.18	28.22	25.89	26.76	28.46	29.26	28.94	30.36	30.02	32.12	30.3	31.04	28.49	28.21	25.4	26.15	29.46	29.97	30.75	30.26	32.03	32.12	30.9	30.93	29.7	27.51	27.6	27.16	26.96	28.87	31.34	32.46	32.04	32.72	32.42	29.73	30.49	28.01	25.6	26.35	28.25	29.07	31.54	32.36	31.43	33.94
985	33.36	32.49	30.77	30.34	28.37	26.03	26.85	28.56	29.5	29.07	30.5	30.16	32.36	30.38	31.27	28.66	28.35	25.54	26.25	29.55	30.2	30.87	30.41	32.15	32.37	30.98	31.17	29.85	27.66	27.73	27.23	27.05	29.09	31.46	32.59	32.15	32.96	32.48	29.97	30.65	28.15	25.72	26.45	28.35	29.31	31.66	32.5	31.56	34.17
986	33.53	32.64	31.05	30.48	28.48	26.16	26.99	28.59	29.58	29.3	30.65	30.4	32.52	30.54	31.55	28.81	28.45	25.66	26.39	29.56	30.27	31.09	30.58	32.4	32.56	31.13	31.45	29.98	27.76	27.85	27.36	27.07	29.17	31.66	32.72	32.39	33.13	32.63	30.26	30.8	28.25	25.83	26.6	28.39	29.4	31.86	32.66	31.81	34.35
987	33.53	32.73	31.16	30.57	28.63	26.25	27.07	28.54	29.63	29.37	30.74	30.52	32.51	30.64	31.66	28.92	28.59	25.73	26.47	29.5	30.32	31.16	30.68	32.52	32.57	31.22	31.56	30.08	27.91	27.92	27.42	27.02	29.21	31.71	32.79	32.5	33.13	32.72	30.38	30.91	28.4	25.9	26.68	28.35	29.47	31.92	32.75	31.94	34.35
988	33.25	32.41	31.06	30.5	28.65	26.28	27.05	28.43	29.62	29.45	30.78	30.55	32.22	30.32	31.56	28.87	28.59	25.76	26.45	29.37	30.3	31.22	30.73	32.55	32.31	30.9	31.46	30.01	27.92	27.95	27.39	26.9	29.2	31.76	32.82	32.53	32.85	32.4	30.29	30.86	28.41	25.91	26.67	28.25	29.48	31.98	32.8	31.98	34.08
989	32.8	32.14	30.72	30.37	28.51	26.19	26.96	28.38	29.57	29.36	30.53	30.36	31.76	30.06	31.22	28.75	28.43	25.66	26.36	29.3	30.24	31.13	30.51	32.36	31.88	30.63	31.12	29.87	27.77	27.85	27.28	26.83	29.14	31.65	32.56	32.33	32.4	32.13	29.96	30.74	28.26	25.81	26.59	28.2	29.44	31.88	32.56	31.8	33.63
990	32.43	31.99	30.43	30.09	28.17	25.85	26.53	28.36	29.27	29.05	29.65	29.51	31.38	29.92	30.93	28.49	28.08	25.32	25.93	29.27	29.92	30.81	29.64	31.51	31.52	30.48	30.83	29.6	27.42	27.51	26.83	26.81	28.82	31.31	31.66	31.46	32.03	31.98	29.67	30.49	27.92	25.46	26.17	28.2	29.15	31.55	31.69	30.95	33.27
991	32.24	31.32	29.63	29.5	27.71	25.44	25.92	27.4	27.91	27.75	28.69	28.51	31.33	29.18	30.3	27.9	27.62	25.05	25.15	28.47	28.62	29.82	28.51	30.6	31.16	29.71	29.94	29.19	27	27.21	26.3	25.95	27.62	30.31	30.97	30.69	31.83	31.4	28.81	29.89	27.5	25.4	25.41	27.25	27.79	30.68	30.86	30.1	33.39
992	32.15	31.36	29.74	29.5	27.95	25.74	26.17	27.55	28.02	27.82	28.75	28.6	31.23	29.22	30.39	27.9	27.86	25.34	25.41	28.62	28.73	29.87	28.58	30.69	31.07	29.75	30.05	29.18	27.23	27.5	26.55	26.11	27.72	30.37	31.02	30.77	31.74	31.43	28.92	29.89	27.73	25.68	25.67	27.4	27.9	30.72	30.9	30.18	33.27
993	32	31.26	29.67	29.35	27.86	25.62	26.01	27.46	28	27.75	28.73	28.6	31.07	29.12	30.3	27.74	27.77	25.22	25.27	28.52	28.71	29.78	28.56	30.68	30.93	29.66	29.99	29.01	27.14	27.38	26.4	26.01	27.69	30.29	30.98	30.75	31.59	31.33	28.84	29.73	27.64	25.54	25.52	27.31	27.87	30.62	30.87	30.16	33.09
994	31.95	31.17	29.58	29.25	27.65	25.34	25.86	27.44	27.98	27.79	28.59	28.49	31.02	29.03	30.21	27.64	27.58	24.92	25.14	28.49	28.69	29.8	28.43	30.56	30.9	29.58	29.91	28.9	26.93	27.09	26.25	25.98	27.66	30.31	30.82	30.62	31.54	31.23	28.76	29.63	27.43	25.23	25.38	27.27	27.84	30.63	30.71	30.03	33.01
995	32.13	31.29	29.7	29.39	27.78	25.39	25.98	27.52	28.26	28.04	28.66	28.46	31.18	29.15	30.31	27.77	27.71	24.97	25.27	28.56	28.97	30.02	28.5	30.53	31.08	29.71	30.04	29.02	27.06	27.14	26.37	26.05	27.93	30.54	30.87	30.59	31.72	31.34	28.88	29.75	27.56	25.26	25.51	27.34	28.11	30.85	30.76	29.99	33.16
996	32.27	31.46	29.88	29.67	28.02	25.68	26.23	27.74	28.48	28.32	28.86	28.7	31.32	29.32	30.47	28.05	27.96	25.25	25.54	28.78	29.19	30.28	28.71	30.75	31.23	29.89	30.23	29.29	27.3	27.42	26.62	26.27	28.14	30.81	31.05	30.81	31.87	31.5	29.06	30.03	27.8	25.52	25.77	27.56	28.32	31.09	30.94	30.21	33.27
997	32.21	31.48	29.91	29.63	27.97	25.65	26.22	27.77	28.46	28.22	29.02	28.8	31.25	29.33	30.49	27.99	27.92	25.21	25.54	28.8	29.17	30.16	28.88	30.85	31.18	29.9	30.26	29.23	27.26	27.38	26.6	26.28	28.11	30.7	31.2	30.89	31.81	31.5	29.09	29.98	27.75	25.46	25.76	27.58	28.3	30.97	31.09	30.29	33.19
998	32.34	31.67	30.02	29.81	28.1	25.79	26.44	28.03	28.63	28.39	29.23	29.09	31.38	29.52	30.59	28.17	28.05	25.35	25.77	29.05	29.35	30.31	29.09	31.13	31.32	30.1	30.38	29.4	27.38	27.52	26.83	26.54	28.27	30.85	31.39	31.17	31.94	31.68	29.2	30.16	27.87	25.58	25.99	27.83	28.47	31.11	31.28	30.56	33.29
999	32.25	31.63	30.07	29.77	27.96	25.69	26.4	28.05	28.61	28.36	29.14	29.08	31.27	29.49	30.62	28.12	27.92	25.24	25.75	29.07	29.32	30.25	29.02	31.11	31.23	30.07	30.44	29.35	27.24	27.41	26.79	26.55	28.24	30.8	31.29	31.14	31.84	31.64	29.25	30.11	27.73	25.46	25.96	27.85	28.44	31.04	31.17	30.54	33.16
1000	32.3	31.69	30.08	29.9	27.99	25.71	26.38	28.06	28.72	28.46	29.24	29.14	31.32	29.54	30.61	28.25	27.96	25.25	25.75	29.07	29.43	30.32	29.13	31.17	31.29	30.13	30.45	29.46	27.27	27.43	26.77	26.55	28.34	30.88	31.37	31.19	31.9	31.69	29.26	30.23	27.76	25.46	25.95	27.84	28.54	31.11	31.26	30.59	33.19
1001	32.35	31.74	30.14	29.9	28.05	25.68	26.44	28.2	28.77	28.51	29.44	29.21	31.36	29.6	30.66	28.23	28.03	25.22	25.82	29.2	29.48	30.36	29.33	31.23	31.35	30.2	30.52	29.44	27.33	27.39	26.83	26.68	28.39	30.92	31.55	31.25	31.95	31.73	29.32	30.22	27.82	25.4	26.01	27.97	28.58	31.13	31.44	30.64	33.2
1002	32.78	32.11	30.4	30.17	28.27	25.89	26.71	28.5	29.14	28.82	29.98	29.64	31.78	29.96	30.9	28.49	28.25	25.41	26.1	29.49	29.85	30.64	29.88	31.65	31.78	30.57	30.79	29.7	27.54	27.59	27.09	26.98	28.75	31.21	32.08	31.66	32.37	32.09	29.58	30.48	28.03	25.59	26.29	28.26	28.95	31.41	31.97	31.05	33.6
1003	33.27	32.56	30.71	30.32	28.36	26.02	26.86	28.63	29.35	29.07	30.37	30.05	32.27	30.42	31.21	28.65	28.34	25.54	26.26	29.61	30.06	30.88	30.28	32.05	32.3	31.02	31.11	29.84	27.63	27.71	27.23	27.1	28.95	31.45	32.45	32.06	32.87	32.54	29.9	30.64	28.12	25.7	26.45	28.4	29.16	31.64	32.35	31.45	34.09
1004	33.55	32.78	31.01	30.5	28.54	26.21	27.01	28.7	29.58	29.26	30.69	30.41	32.54	30.64	31.51	28.85	28.5	25.72	26.41	29.67	30.28	31.06	30.61	32.41	32.59	31.24	31.41	30.02	27.8	27.9	27.37	27.17	29.17	31.61	32.75	32.41	33.15	32.75	30.21	30.84	28.29	25.87	26.61	28.47	29.4	31.81	32.68	31.82	34.37
1005	33.65	32.85	31.12	30.59	28.62	26.28	27.15	28.74	29.68	29.43	30.79	30.54	32.63	30.72	31.62	28.96	28.56	25.79	26.55	29.7	30.38	31.22	30.73	32.54	32.7	31.31	31.52	30.11	27.87	27.96	27.49	27.21	29.27	31.75	32.84	32.53	33.25	32.82	30.33	30.94	28.36	25.93	26.75	28.53	29.52	31.96	32.78	31.96	34.47
1006	33.51	32.68	31.1	30.57	28.6	26.25	27.13	28.76	29.76	29.53	30.8	30.6	32.48	30.56	31.6	28.96	28.53	25.75	26.53	29.7	30.45	31.32	30.75	32.6	32.58	31.15	31.51	30.09	27.85	27.92	27.45	27.22	29.34	31.84	32.83	32.58	33.11	32.66	30.32	30.94	28.33	25.88	26.74	28.55	29.61	32.04	32.8	32.02	34.34
1007	33.2	32.43	30.95	30.56	28.66	26.27	27.12	28.63	29.76	29.5	30.82	30.57	32.17	30.32	31.45	28.96	28.58	25.76	26.53	29.56	30.44	31.27	30.78	32.56	32.29	30.9	31.36	30.07	27.91	27.94	27.43	27.08	29.33	31.78	32.83	32.54	32.8	32.4	30.18	30.93	28.39	25.89	26.74	28.43	29.62	31.99	32.82	31.99	34.03
1008	32.61	32.04	30.52	30.23	28.46	26.08	26.85	28.42	29.47	29.22	30.29	30.07	31.56	29.94	31.02	28.65	28.36	25.56	26.25	29.33	30.14	30.99	30.27	32.06	31.71	30.5	30.93	29.75	27.7	27.73	27.14	26.87	29.04	31.48	32.28	32.03	32.21	32.01	29.76	30.63	28.18	25.67	26.47	28.23	29.34	31.7	32.3	31.49	33.45
1009	32.26	31.22	29.64	29.39	27.75	25.63	25.9	27.33	27.81	27.65	28.52	28.36	31.34	29.06	30.3	27.81	27.65	25.24	25.15	28.39	28.53	29.72	28.35	30.45	31.19	29.61	29.95	29.09	27.03	27.38	26.28	25.87	27.53	30.2	30.79	30.53	31.84	31.3	28.8	29.79	27.53	25.57	25.39	27.16	27.69	30.55	30.67	29.95	33.39
1010	32.1	31.18	29.61	29.34	27.76	25.65	25.99	27.41	27.85	27.71	28.61	28.42	31.17	29.02	30.25	27.75	27.67	25.26	25.25	28.46	28.57	29.76	28.44	30.5	31.03	29.57	29.92	29.02	27.04	27.4	26.37	25.94	27.56	30.24	30.86	30.58	31.68	31.25	28.77	29.73	27.54	25.57	25.48	27.23	27.72	30.58	30.74	29.99	33.2
1011	31.91	31.15	29.51	29.23	27.71	25.49	25.91	27.36	27.86	27.7	28.54	28.36	30.97	28.98	30.14	27.64	27.63	25.09	25.18	28.4	28.58	29.72	28.38	30.44	30.85	29.54	29.84	28.9	26.99	27.23	26.29	25.88	27.56	30.22	30.78	30.51	31.49	31.2	28.68	29.62	27.48	25.39	25.41	27.17	27.72	30.54	30.66	29.92	32.98
1012	31.91	31.03	29.44	29.15	27.59	25.24	25.72	27.28	27.86	27.85	28.43	28.22	30.96	28.87	30.05	27.55	27.51	24.83	25.01	28.31	28.58	29.86	28.27	30.29	30.86	29.43	29.76	28.81	26.86	26.98	26.1	25.79	27.55	30.36	30.65	30.35	31.49	31.08	28.6	29.53	27.36	25.11	25.23	27.08	27.72	30.67	30.53	29.76	32.95
1013	32.13	31.23	29.6	29.3	27.63	25.28	25.8	27.39	28.15	28.17	28.52	28.26	31.18	29.06	30.2	27.69	27.56	24.88	25.1	28.42	28.87	30.15	28.37	30.32	31.08	29.63	29.94	28.94	26.9	27.02	26.18	25.9	27.82	30.66	30.73	30.38	31.71	31.27	28.77	29.67	27.39	25.14	25.32	27.19	28	30.95	30.61	29.78	33.14
1014	32.19	31.35	29.74	29.53	27.79	25.49	25.98	27.53	28.35	28.26	28.6	28.38	31.24	29.18	30.32	27.91	27.73	25.08	25.3	28.55	29.07	30.22	28.46	30.43	31.16	29.76	30.08	29.16	27.06	27.22	26.36	26.03	28.02	30.74	30.79	30.49	31.78	31.37	28.91	29.89	27.55	25.32	25.51	27.32	28.19	31.01	30.67	29.89	33.19
1015	32.26	31.43	29.82	29.62	27.88	25.52	26.16	27.71	28.32	28.19	28.84	28.59	31.29	29.25	30.39	28	27.82	25.1	25.49	28.72	29.04	30.13	28.71	30.63	31.23	29.84	30.17	29.24	27.14	27.25	26.54	26.2	27.97	30.65	31.01	30.68	31.85	31.44	28.98	29.98	27.63	25.33	25.69	27.49	28.15	30.91	30.89	30.08	33.22
1016	32.29	31.53	29.93	29.75	27.98	25.68	26.24	27.88	28.38	28.23	29	28.79	31.32	29.35	30.49	28.12	27.93	25.25	25.59	28.88	29.1	30.14	28.87	30.83	31.27	29.95	30.29	29.35	27.25	27.4	26.62	26.36	28.03	30.67	31.15	30.87	31.88	31.53	29.1	30.1	27.74	25.46	25.79	27.65	28.21	30.92	31.03	30.27	33.23
1017	32.27	31.5	29.95	29.73	27.93	25.62	26.28	27.93	28.51	28.29	28.99	28.83	31.29	29.32	30.49	28.1	27.89	25.18	25.63	28.94	29.23	30.18	28.87	30.86	31.26	29.92	30.32	29.32	27.2	27.33	26.66	26.41	28.15	30.72	31.13	30.9	31.86	31.49	29.12	30.08	27.68	25.38	25.83	27.7	28.34	30.95	31.01	30.29	33.18
1018	32.31	31.57	30.01	29.76	27.99	25.68	26.26	27.99	28.6	28.4	29.06	28.9	31.33	29.39	30.54	28.12	27.96	25.24	25.63	28.99	29.32	30.28	28.94	30.92	31.31	30	30.39	29.33	27.26	27.39	26.64	26.47	28.23	30.82	31.18	30.95	31.91	31.56	29.18	30.1	27.74	25.41	25.82	27.75	28.42	31.04	31.06	30.34	33.2
1019	32.42	31.79	30.17	29.99	28.15	25.77	26.49	28.21	28.76	28.54	29.22	29.07	31.43	29.61	30.69	28.34	28.12	25.32	25.87	29.2	29.48	30.39	29.11	31.09	31.43	30.22	30.56	29.55	27.41	27.48	26.87	26.68	28.38	30.94	31.32	31.12	32.02	31.76	29.35	30.32	27.89	25.48	26.06	27.96	28.57	31.14	31.2	30.5	33.28
1020	32.48	31.79	30.23	30.11	28.21	25.8	26.61	28.33	28.93	28.64	29.51	29.25	31.49	29.61	30.74	28.45	28.19	25.35	26.01	29.31	29.65	30.47	29.41	31.26	31.5	30.23	30.63	29.66	27.47	27.5	26.99	26.79	28.54	31.03	31.6	31.28	32.08	31.75	29.41	30.43	27.95	25.49	26.19	28.07	28.73	31.21	31.48	30.66	33.32
1021	32.74	32.15	30.39	30.17	28.3	25.92	26.73	28.48	29.11	28.9	30	29.63	31.74	29.98	30.89	28.52	28.27	25.46	26.13	29.45	29.83	30.72	29.9	31.63	31.77	30.59	30.79	29.71	27.55	27.62	27.1	26.94	28.71	31.27	32.07	31.65	32.34	32.11	29.57	30.5	28.03	25.59	26.32	28.22	28.92	31.45	31.96	31.04	33.56
1022	33.02	32.3	30.6	30.33	28.41	26.07	26.88	28.69	29.28	29.09	30.29	29.91	32	30.13	31.1	28.7	28.36	25.6	26.29	29.65	29.98	30.9	30.21	31.91	32.06	30.74	31	29.87	27.66	27.76	27.23	27.15	28.87	31.43	32.34	31.92	32.62	32.25	29.79	30.67	28.13	25.72	26.47	28.44	29.09	31.62	32.26	31.32	33.84
1023	33.23	32.5	30.82	30.48	28.51	26.22	27.04	28.87	29.45	29.26	30.51	30.11	32.21	30.34	31.32	28.87	28.45	25.74	26.44	29.82	30.15	31.06	30.45	32.11	32.28	30.94	31.22	30.01	27.76	27.9	27.37	27.32	29.04	31.59	32.55	32.11	32.83	32.45	30.02	30.84	28.23	25.86	26.63	28.63	29.28	31.78	32.49	31.52	34.05
1024	33.44	32.7	31.04	30.59	28.67	26.32	27.14	28.97	29.74	29.48	30.74	30.46	32.41	30.55	31.54	28.99	28.59	25.84	26.55	29.91	30.43	31.27	30.69	32.46	32.51	31.14	31.45	30.12	27.91	28	27.46	27.42	29.32	31.77	32.76	32.45	33.04	32.66	30.25	30.96	28.38	25.95	26.75	28.74	29.58	31.97	32.72	31.87	34.26
1025	33.46	32.76	31.23	30.65	28.71	26.35	27.24	28.88	29.8	29.57	30.96	30.64	32.43	30.63	31.73	29.07	28.62	25.86	26.64	29.81	30.48	31.35	30.92	32.63	32.55	31.21	31.64	30.18	27.94	28.02	27.53	27.32	29.38	31.85	32.96	32.61	33.06	32.72	30.45	31.03	28.42	25.96	26.84	28.65	29.65	32.05	32.95	32.05	34.29
1026	32.89	32.24	30.77	30.43	28.65	26.23	27.01	28.51	29.59	29.41	30.66	30.42	31.85	30.11	31.27	28.87	28.55	25.73	26.42	29.43	30.27	31.19	30.64	32.41	32	30.69	31.18	29.96	27.88	27.89	27.29	26.96	29.17	31.66	32.65	32.38	32.49	32.2	29.99	30.83	28.35	25.82	26.63	28.3	29.46	31.87	32.66	31.83	33.72
1027	32.12	31.08	29.61	29.36	27.7	25.51	25.8	27.18	27.71	27.59	28.39	28.13	31.18	28.89	30.25	27.79	27.6	25.13	25.06	28.22	28.44	29.65	28.23	30.22	31.05	29.45	29.92	29.05	26.97	27.25	26.17	25.69	27.44	30.12	30.66	30.29	31.69	31.14	28.76	29.76	27.47	25.44	25.27	26.99	27.58	30.46	30.53	29.72	33.22
1028	31.98	31.02	29.55	29.27	27.65	25.44	25.77	27.19	27.76	27.66	28.43	28.15	31.05	28.83	30.18	27.69	27.56	25.06	25.05	28.23	28.49	29.7	28.27	30.24	30.93	29.39	29.86	28.95	26.92	27.18	26.14	25.7	27.47	30.18	30.68	30.3	31.56	31.07	28.7	29.66	27.41	25.35	25.25	26.99	27.62	30.5	30.55	29.72	33.06
1029	31.91	30.95	29.51	29.19	27.69	25.4	25.73	27.23	27.76	27.67	28.38	28.11	30.96	28.76	30.12	27.61	27.6	25.01	25.02	28.25	28.49	29.69	28.23	30.19	30.86	29.33	29.83	28.86	26.95	27.13	26.1	25.72	27.46	30.18	30.61	30.25	31.49	31	28.66	29.58	27.45	25.28	25.22	27.02	27.61	30.48	30.48	29.67	32.96
1030	31.93	31.04	29.49	29.2	27.62	25.24	25.66	27.18	27.82	27.9	28.38	28.01	30.98	28.85	30.09	27.61	27.54	24.85	24.96	28.2	28.55	29.9	28.23	30.08	30.89	29.43	29.82	28.86	26.88	26.97	26.03	25.67	27.52	30.4	30.59	30.14	31.51	31.08	28.64	29.58	27.37	25.1	25.16	26.96	27.67	30.69	30.46	29.55	32.96
1031	32.12	31.33	29.71	29.42	27.73	25.35	25.75	27.36	28.09	28.25	28.6	28.15	31.17	29.13	30.3	27.82	27.65	24.96	25.06	28.37	28.82	30.23	28.46	30.21	31.09	29.72	30.05	29.07	26.99	27.08	26.12	25.84	27.77	30.72	30.8	30.27	31.71	31.35	28.86	29.79	27.48	25.19	25.26	27.13	27.94	31	30.67	29.67	33.13
1032	32.17	31.42	29.75	29.54	27.86	25.44	25.94	27.44	28.21	28.29	28.65	28.29	31.2	29.22	30.33	27.94	27.79	25.04	25.26	28.44	28.94	30.25	28.51	30.34	31.14	29.81	30.1	29.18	27.12	27.17	26.31	25.92	27.88	30.76	30.83	30.4	31.75	31.43	28.91	29.91	27.61	25.26	25.46	27.2	28.05	31.02	30.7	29.8	33.15
1033	32.24	31.47	29.82	29.61	27.95	25.59	26.04	27.6	28.29	28.2	28.71	28.49	31.28	29.26	30.38	28	27.89	25.18	25.38	28.6	29.02	30.14	28.58	30.54	31.23	29.86	30.17	29.23	27.21	27.31	26.41	26.07	27.95	30.65	30.88	30.59	31.83	31.47	28.97	29.97	27.69	25.38	25.57	27.36	28.12	30.9	30.75	29.98	33.2
1034	32.23	31.44	29.87	29.66	27.93	25.62	26.16	27.77	28.28	28.14	28.89	28.65	31.26	29.24	30.42	28.04	27.87	25.2	25.51	28.77	29.01	30.06	28.77	30.68	31.22	29.84	30.23	29.27	27.18	27.34	26.53	26.24	27.93	30.58	31.04	30.73	31.82	31.43	29.03	30.01	27.66	25.39	25.69	27.52	28.11	30.81	30.91	30.12	33.17
1035	32.18	31.38	29.81	29.61	27.88	25.51	26.11	27.75	28.31	28.15	28.87	28.69	31.2	29.17	30.35	27.99	27.83	25.09	25.47	28.74	29.04	30.05	28.75	30.72	31.18	29.78	30.18	29.21	27.13	27.22	26.48	26.21	27.95	30.57	31	30.76	31.77	31.36	28.97	29.96	27.61	25.26	25.65	27.49	28.13	30.79	30.87	30.15	33.09
1036	32.32	31.63	30	29.76	28.01	25.64	26.25	27.97	28.53	28.37	28.96	28.8	31.34	29.42	30.53	28.13	27.97	25.21	25.63	28.96	29.26	30.25	28.84	30.82	31.33	30.03	30.38	29.35	27.26	27.35	26.63	26.43	28.16	30.78	31.07	30.85	31.92	31.6	29.16	30.1	27.74	25.37	25.8	27.71	28.35	30.99	30.94	30.24	33.21
1037	32.51	31.82	30.22	30.03	28.22	25.89	26.53	28.23	28.7	28.51	29.19	28.98	31.52	29.61	30.74	28.4	28.18	25.45	25.91	29.21	29.43	30.37	29.08	30.99	31.53	30.23	30.61	29.61	27.47	27.59	26.9	26.68	28.32	30.9	31.29	31.03	32.11	31.78	29.39	30.37	27.94	25.59	26.09	27.95	28.51	31.09	31.16	30.4	33.37
1038	32.56	31.88	30.3	30.16	28.35	25.97	26.68	28.41	28.87	28.67	29.4	29.16	31.56	29.67	30.81	28.52	28.31	25.53	26.08	29.39	29.6	30.51	29.3	31.16	31.58	30.29	30.7	29.73	27.59	27.67	27.05	26.86	28.48	31.05	31.48	31.19	32.16	31.83	29.47	30.49	28.06	25.65	26.25	28.13	28.67	31.23	31.35	30.57	33.4
1039	32.66	31.99	30.41	30.29	28.38	26.04	26.8	28.62	29.08	28.84	29.67	29.4	31.65	29.78	30.91	28.65	28.35	25.6	26.2	29.59	29.81	30.67	29.58	31.4	31.69	30.41	30.81	29.84	27.62	27.74	27.16	27.06	28.68	31.2	31.73	31.43	32.26	31.94	29.58	30.62	28.09	25.7	26.37	28.34	28.89	31.38	31.62	30.8	33.48
1040	32.74	32.19	30.56	30.39	28.49	26.2	26.99	28.72	29.26	29.02	29.91	29.65	31.72	29.99	31.06	28.77	28.44	25.75	26.4	29.68	29.98	30.84	29.83	31.65	31.79	30.61	30.96	29.94	27.73	27.89	27.34	27.16	28.86	31.36	31.96	31.66	32.34	32.13	29.74	30.73	28.19	25.85	26.57	28.45	29.08	31.53	31.86	31.05	33.56
1041	33.07	32.48	30.8	30.47	28.59	26.2	27.06	28.84	29.36	29.13	30.25	29.98	32.05	30.29	31.3	28.87	28.53	25.74	26.46	29.79	30.06	30.94	30.18	31.97	32.13	30.9	31.21	30.02	27.83	27.88	27.38	27.28	28.95	31.45	32.28	31.98	32.67	32.42	29.99	30.83	28.29	25.83	26.64	28.57	29.18	31.63	32.21	31.38	33.9
1042	33.31	32.71	31.07	30.53	28.62	26.28	27.16	28.93	29.57	29.34	30.66	30.32	32.29	30.53	31.57	28.95	28.54	25.81	26.56	29.87	30.27	31.14	30.61	32.31	32.39	31.13	31.48	30.07	27.84	27.95	27.46	27.37	29.16	31.64	32.68	32.31	32.91	32.65	30.27	30.9	28.31	25.89	26.75	28.67	29.41	31.82	32.63	31.72	34.14
1043	33.55	32.88	31.23	30.66	28.78	26.37	27.26	29.02	29.78	29.59	30.93	30.59	32.51	30.71	31.73	29.09	28.68	25.89	26.67	29.95	30.47	31.38	30.89	32.57	32.64	31.3	31.65	30.19	28	28.04	27.54	27.46	29.36	31.86	32.93	32.57	33.15	32.82	30.44	31.04	28.46	25.97	26.85	28.77	29.62	32.04	32.9	31.99	34.37
1044	33.15	32.54	31.01	30.67	28.76	26.36	27.17	28.68	29.69	29.54	30.84	30.55	32.1	30.38	31.51	29.12	28.66	25.87	26.58	29.59	30.37	31.32	30.8	32.54	32.26	30.96	31.42	30.2	27.99	28.01	27.43	27.11	29.27	31.79	32.81	32.52	32.75	32.48	30.22	31.06	28.44	25.94	26.77	28.43	29.54	31.98	32.81	31.96	33.97
1045	31.87	30.99	29.56	29.13	27.6	25.32	25.54	27.03	27.5	27.6	28.23	27.86	30.93	28.78	30.17	27.57	27.5	24.96	24.82	28.06	28.24	29.66	28.07	29.95	30.82	29.36	29.86	28.83	26.86	27.05	25.91	25.52	27.23	30.12	30.49	30.01	31.44	31.05	28.68	29.53	27.36	25.24	25.01	26.82	27.36	30.44	30.35	29.45	32.95
1046	32.01	31.06	29.67	29.19	27.66	25.26	25.63	27.11	27.63	27.61	28.33	27.99	31.06	28.85	30.28	27.62	27.57	24.89	24.92	28.12	28.37	29.65	28.18	30.07	30.96	29.43	29.98	28.87	26.92	26.98	25.99	25.59	27.35	30.12	30.57	30.13	31.57	31.11	28.8	29.58	27.41	25.15	25.11	26.88	27.48	30.42	30.43	29.56	33.06
1047	32.08	31.2	29.73	29.32	27.81	25.37	25.75	27.24	27.83	27.83	28.44	28.07	31.13	28.98	30.33	27.74	27.72	25	25.05	28.25	28.57	29.84	28.29	30.15	31.04	29.57	30.05	28.99	27.06	27.09	26.11	25.72	27.54	30.32	30.66	30.21	31.65	31.24	28.86	29.7	27.55	25.24	25.23	27.01	27.68	30.61	30.52	29.63	33.12
1048	32.17	31.33	29.78	29.42	27.89	25.52	25.82	27.4	27.96	28.07	28.59	28.2	31.22	29.11	30.37	27.84	27.81	25.14	25.14	28.4	28.7	30.07	28.45	30.27	31.14	29.7	30.11	29.08	27.14	27.24	26.19	25.86	27.66	30.55	30.8	30.33	31.75	31.35	28.92	29.8	27.63	25.37	25.32	27.15	27.8	30.83	30.66	29.74	33.19
1049	32.25	31.44	29.85	29.48	27.95	25.52	25.88	27.44	28.16	28.2	28.67	28.26	31.29	29.22	30.43	27.9	27.87	25.14	25.2	28.44	28.9	30.17	28.53	30.32	31.23	29.81	30.19	29.14	27.2	27.24	26.24	25.9	27.85	30.66	30.86	30.37	31.83	31.45	28.99	29.86	27.68	25.35	25.38	27.19	28	30.92	30.72	29.78	33.24
1050	32.29	31.52	29.89	29.55	28	25.55	25.91	27.49	28.25	28.26	28.71	28.3	31.33	29.29	30.45	27.96	27.93	25.16	25.24	28.49	28.98	30.22	28.58	30.36	31.28	29.9	30.23	29.2	27.25	27.26	26.27	25.95	27.92	30.71	30.88	30.41	31.87	31.52	29.03	29.93	27.73	25.35	25.42	27.23	28.08	30.96	30.75	29.81	33.27
1051	32.25	31.53	29.81	29.54	27.95	25.54	25.97	27.54	28.22	28.17	28.67	28.35	31.28	29.3	30.37	27.94	27.89	25.14	25.31	28.53	28.96	30.11	28.54	30.4	31.24	29.91	30.16	29.17	27.2	27.25	26.33	25.99	27.88	30.61	30.82	30.44	31.83	31.52	28.96	29.9	27.67	25.32	25.49	27.27	28.05	30.84	30.68	29.84	33.2
1052	32.12	31.38	29.76	29.47	27.91	25.53	26.04	27.63	28.14	28	28.67	28.4	31.14	29.15	30.31	27.87	27.85	25.13	25.39	28.61	28.88	29.92	28.55	30.44	31.12	29.76	30.12	29.1	27.15	27.24	26.4	26.08	27.79	30.42	30.81	30.49	31.7	31.36	28.91	29.83	27.62	25.29	25.57	27.35	27.96	30.64	30.67	29.88	33.05
1053	31.95	31.31	29.68	29.42	27.67	25.3	25.92	27.6	28.05	27.92	28.63	28.43	30.97	29.07	30.21	27.81	27.62	24.89	25.28	28.58	28.79	29.82	28.51	30.46	30.96	29.69	30.05	29.03	26.91	27.01	26.28	26.04	27.69	30.33	30.75	30.5	31.54	31.27	28.83	29.77	27.38	25.04	25.45	27.32	27.87	30.54	30.62	29.89	32.87
1054	32.26	31.57	29.98	29.72	27.93	25.58	26.2	27.89	28.4	28.27	28.84	28.65	31.27	29.33	30.5	28.1	27.88	25.17	25.58	28.87	29.14	30.16	28.73	30.67	31.28	29.95	30.36	29.32	27.16	27.29	26.56	26.33	28.03	30.67	30.95	30.71	31.85	31.52	29.13	30.07	27.63	25.3	25.74	27.6	28.21	30.87	30.81	30.09	33.15
1055	32.52	31.75	30.13	29.94	28.13	25.76	26.52	28.13	28.67	28.47	29.07	28.86	31.53	29.51	30.65	28.32	28.09	25.35	25.9	29.1	29.41	30.34	28.96	30.87	31.54	30.14	30.52	29.53	27.36	27.47	26.88	26.56	28.29	30.85	31.15	30.91	32.11	31.7	29.29	30.28	27.83	25.46	26.07	27.83	28.48	31.04	31.02	30.28	33.39
1056	32.66	31.95	30.3	30.15	28.37	26.06	26.71	28.35	28.92	28.66	29.29	29.14	31.66	29.7	30.8	28.53	28.33	25.64	26.1	29.32	29.66	30.51	29.19	31.15	31.69	30.34	30.69	29.73	27.6	27.76	27.07	26.78	28.53	31.03	31.36	31.19	32.25	31.88	29.46	30.49	28.06	25.73	26.27	28.05	28.73	31.2	31.23	30.55	33.5
1057	32.69	31.97	30.37	30.25	28.45	26.14	26.8	28.43	29.04	28.81	29.45	29.27	31.69	29.73	30.87	28.63	28.4	25.71	26.2	29.39	29.78	30.64	29.36	31.27	31.73	30.36	30.77	29.82	27.67	27.84	27.15	26.86	28.64	31.16	31.51	31.3	32.29	31.9	29.54	30.59	28.13	25.79	26.36	28.12	28.85	31.32	31.38	30.67	33.52
1058	32.63	32.02	30.38	30.24	28.47	26.09	26.84	28.52	29.05	28.82	29.59	29.39	31.61	29.78	30.88	28.64	28.41	25.65	26.24	29.47	29.77	30.64	29.5	31.38	31.68	30.41	30.79	29.8	27.69	27.77	27.17	26.95	28.64	31.15	31.63	31.41	32.23	31.94	29.56	30.59	28.15	25.72	26.41	28.22	28.86	31.32	31.52	30.79	33.46
1059	32.78	32.16	30.64	30.3	28.43	26.11	26.91	28.64	29.12	28.91	29.84	29.64	31.76	29.94	31.14	28.72	28.36	25.66	26.32	29.58	29.84	30.73	29.77	31.63	31.85	30.55	31.05	29.86	27.65	27.79	27.23	27.07	28.72	31.22	31.86	31.65	32.38	32.08	29.82	30.67	28.1	25.73	26.49	28.35	28.94	31.39	31.78	31.04	33.61
1060	33.1	32.43	30.86	30.47	28.54	26.21	27.02	28.81	29.39	29.24	30.37	29.9	32.07	30.22	31.36	28.9	28.45	25.75	26.43	29.74	30.1	31.05	30.31	31.89	32.18	30.83	31.27	30.02	27.76	27.88	27.32	27.23	28.98	31.52	32.38	31.9	32.7	32.36	30.05	30.84	28.21	25.81	26.6	28.52	29.21	31.69	32.32	31.3	33.92
1061	33.34	32.67	31.12	30.61	28.7	26.32	27.17	28.98	29.58	29.42	30.74	30.25	32.3	30.47	31.62	29.06	28.6	25.85	26.58	29.91	30.28	31.22	30.69	32.23	32.44	31.07	31.53	30.16	27.92	27.98	27.44	27.41	29.17	31.68	32.73	32.23	32.94	32.6	30.32	30.99	28.36	25.9	26.76	28.71	29.41	31.86	32.69	31.64	34.16
1062	33.24	32.55	31.1	30.75	28.83	26.39	27.28	28.8	29.69	29.57	30.84	30.43	32.2	30.37	31.6	29.22	28.72	25.92	26.7	29.72	30.38	31.36	30.79	32.42	32.36	30.96	31.51	30.29	28.05	28.04	27.53	27.23	29.28	31.81	32.81	32.41	32.84	32.48	30.3	31.15	28.49	25.96	26.87	28.53	29.53	31.99	32.79	31.83	34.06
1063	31.84	31.15	29.55	29.05	27.35	24.91	25.15	27	27.79	27.99	28.43	27.86	30.89	28.91	30.16	27.5	27.25	24.56	24.44	28.01	28.54	30.03	28.28	29.96	30.79	29.51	29.86	28.75	26.6	26.62	25.5	25.46	27.53	30.49	30.68	30.01	31.39	31.2	28.66	29.45	27.1	24.81	24.61	26.76	27.64	30.79	30.53	29.45	32.89
1064	32.04	31.3	29.76	29.26	27.58	25.05	25.39	27.1	27.86	27.99	28.54	27.99	31.09	29.05	30.36	27.69	27.49	24.69	24.69	28.1	28.61	30.02	28.4	30.08	31	29.65	30.07	28.94	26.83	26.76	25.74	25.55	27.59	30.48	30.77	30.13	31.6	31.33	28.87	29.65	27.32	24.93	24.85	26.85	27.71	30.77	30.63	29.57	33.08
1065	32.16	31.38	29.88	29.37	27.83	25.4	25.71	27.26	27.91	27.96	28.59	28.14	31.2	29.13	30.46	27.81	27.75	25.03	25.03	28.25	28.65	29.98	28.45	30.22	31.13	29.73	30.2	29.05	27.08	27.1	26.07	25.71	27.62	30.44	30.8	30.27	31.72	31.4	28.99	29.76	27.57	25.25	25.19	27	27.75	30.72	30.66	29.69	33.18
1066	32.14	31.35	29.81	29.38	27.82	25.44	25.77	27.29	27.88	27.92	28.5	28.1	31.18	29.1	30.39	27.81	27.73	25.07	25.1	28.28	28.62	29.91	28.36	30.18	31.11	29.71	30.14	29.05	27.06	27.15	26.13	25.73	27.58	30.38	30.7	30.23	31.71	31.36	28.93	29.77	27.54	25.28	25.26	27.02	27.72	30.64	30.55	29.65	33.14
1067	32.12	31.36	29.79	29.39	27.91	25.43	25.79	27.33	27.95	28.01	28.51	28.17	31.16	29.1	30.35	27.81	27.83	25.06	25.12	28.32	28.69	29.99	28.37	30.24	31.11	29.71	30.12	29.05	27.14	27.14	26.14	25.77	27.64	30.46	30.69	30.29	31.69	31.36	28.91	29.77	27.63	25.24	25.28	27.05	27.78	30.71	30.54	29.7	33.1
1068	32.08	31.37	29.77	29.35	27.81	25.36	25.73	27.3	27.89	27.95	28.49	28.13	31.11	29.11	30.33	27.77	27.73	24.98	25.08	28.28	28.63	29.91	28.36	30.18	31.07	29.73	30.12	29	27.04	27.06	26.09	25.74	27.56	30.39	30.65	30.23	31.66	31.36	28.9	29.73	27.52	25.15	25.23	27.02	27.72	30.63	30.51	29.64	33.05
1069	32.06	31.41	29.71	29.32	27.81	25.32	25.74	27.33	27.93	27.96	28.56	28.12	31.09	29.15	30.26	27.74	27.74	24.94	25.09	28.31	28.68	29.9	28.44	30.16	31.06	29.77	30.07	28.96	27.04	27.03	26.09	25.76	27.6	30.39	30.71	30.21	31.64	31.38	28.85	29.69	27.52	25.09	25.25	27.04	27.76	30.61	30.56	29.61	33.01
1070	31.99	31.42	29.75	29.35	27.72	25.33	25.81	27.43	27.94	27.84	28.55	28.19	31.01	29.15	30.29	27.76	27.66	24.94	25.17	28.4	28.68	29.77	28.43	30.23	31	29.78	30.11	28.98	26.95	27.03	26.16	25.86	27.59	30.26	30.68	30.28	31.58	31.38	28.89	29.71	27.42	25.08	25.32	27.13	27.76	30.47	30.53	29.66	32.92
1071	32.04	31.42	29.76	29.38	27.68	25.3	25.94	27.55	28.03	27.93	28.6	28.31	31.06	29.15	30.29	27.79	27.62	24.91	25.31	28.52	28.77	29.84	28.48	30.34	31.06	29.78	30.13	29	26.9	27	26.29	25.98	27.67	30.33	30.71	30.39	31.63	31.37	28.9	29.74	27.37	25.03	25.46	27.25	27.84	30.53	30.56	29.77	32.95
1072	32.3	31.6	30.02	29.66	27.9	25.51	26.21	27.85	28.3	28.14	28.82	28.53	31.31	29.32	30.54	28.06	27.84	25.11	25.59	28.81	29.04	30.03	28.71	30.55	31.32	29.96	30.4	29.27	27.12	27.21	26.57	26.27	27.93	30.52	30.91	30.6	31.89	31.54	29.16	30.02	27.58	25.21	25.74	27.53	28.11	30.71	30.77	29.97	33.19
1073	32.42	31.8	30.18	29.85	28.09	25.76	26.41	28.03	28.56	28.42	28.99	28.73	31.43	29.52	30.69	28.25	28.04	25.36	25.8	28.99	29.3	30.29	28.88	30.74	31.45	30.16	30.56	29.46	27.3	27.47	26.77	26.44	28.18	30.79	31.06	30.79	32.01	31.72	29.32	30.21	27.76	25.45	25.95	27.7	28.37	30.96	30.92	30.15	33.29
1074	32.63	31.91	30.34	30.07	28.32	26	26.54	28.12	28.77	28.61	29.21	28.89	31.63	29.63	30.84	28.46	28.28	25.59	25.93	29.08	29.52	30.47	29.11	30.9	31.67	30.27	30.74	29.66	27.53	27.7	26.89	26.53	28.38	30.98	31.28	30.94	32.23	31.82	29.49	30.41	27.99	25.66	26.09	27.79	28.58	31.14	31.13	30.3	33.48
1075	32.59	31.99	30.32	30.15	28.39	26.04	26.73	28.36	28.92	28.64	29.32	29.17	31.59	29.71	30.82	28.55	28.34	25.63	26.13	29.32	29.66	30.48	29.23	31.17	31.64	30.35	30.72	29.74	27.6	27.74	27.08	26.77	28.52	30.98	31.37	31.21	32.19	31.9	29.47	30.5	28.05	25.69	26.29	28.03	28.72	31.13	31.23	30.57	33.43
1076	32.66	32.05	30.48	30.21	28.42	26.11	26.88	28.57	29.06	28.87	29.59	29.36	31.64	29.79	30.98	28.62	28.36	25.68	26.28	29.52	29.8	30.7	29.51	31.35	31.72	30.42	30.89	29.79	27.63	27.79	27.2	26.99	28.66	31.19	31.62	31.38	32.26	31.96	29.65	30.56	28.08	25.73	26.44	28.25	28.87	31.35	31.51	30.75	33.49
1077	32.88	32.37	30.8	30.36	28.54	26.18	27.03	28.65	29.23	29.03	29.89	29.53	31.86	30.12	31.3	28.79	28.46	25.76	26.44	29.59	29.95	30.85	29.81	31.52	31.96	30.75	31.21	29.93	27.75	27.86	27.34	27.06	28.82	31.33	31.9	31.55	32.48	32.28	29.98	30.73	28.19	25.8	26.6	28.33	29.04	31.49	31.81	30.93	33.71
1078	33.03	32.57	31.05	30.5	28.6	26.24	27.07	28.74	29.33	29.19	30.17	29.7	32	30.33	31.55	28.95	28.51	25.81	26.49	29.68	30.04	31	30.1	31.69	32.12	30.95	31.46	30.06	27.81	27.91	27.36	27.16	28.93	31.47	32.16	31.71	32.63	32.48	30.23	30.88	28.25	25.84	26.64	28.43	29.15	31.62	32.09	31.09	33.85
1079	33.22	32.73	31.18	30.64	28.68	26.27	27.14	28.85	29.45	29.39	30.53	30.02	32.19	30.5	31.68	29.11	28.57	25.82	26.56	29.78	30.16	31.2	30.47	32	32.33	31.11	31.6	30.2	27.88	27.93	27.41	27.27	29.05	31.65	32.51	32.01	32.82	32.64	30.37	31.03	28.32	25.85	26.72	28.55	29.27	31.81	32.46	31.4	34.04
1080	33.11	32.49	31.13	30.72	28.8	26.39	27.21	28.72	29.52	29.41	30.48	30.23	32.07	30.28	31.63	29.2	28.68	25.94	26.63	29.64	30.22	31.21	30.43	32.21	32.23	30.88	31.55	30.27	28	28.05	27.45	27.14	29.11	31.65	32.44	32.21	32.71	32.4	30.33	31.12	28.43	25.95	26.79	28.43	29.35	31.81	32.41	31.61	33.92
1081	31.76	31.16	29.46	28.87	26.93	24.18	24.68	26.77	27.83	28.12	28.5	27.88	30.8	28.89	30.05	27.33	26.83	23.84	23.99	27.76	28.59	30.16	28.36	29.97	30.71	29.5	29.76	28.57	26.17	25.88	25.03	25.2	27.58	30.61	30.74	30.02	31.3	31.2	28.55	29.27	26.67	24.07	24.13	26.5	27.68	30.89	30.59	29.47	32.79
1082	31.98	31.28	29.68	29.1	27.24	24.67	25.04	26.96	27.89	28.14	28.56	27.97	31.02	29.02	30.26	27.54	27.15	24.31	24.36	27.94	28.64	30.16	28.42	30.06	30.95	29.63	29.99	28.78	26.48	26.36	25.38	25.39	27.62	30.61	30.78	30.11	31.53	31.31	28.78	29.49	26.97	24.53	24.5	26.68	27.73	30.88	30.62	29.55	33
1083	31.88	31.14	29.72	29.18	27.56	25.18	25.45	27.1	27.61	27.71	28.44	27.9	30.92	28.87	30.29	27.62	27.47	24.83	24.78	28.08	28.37	29.72	28.3	29.98	30.86	29.49	30.04	28.86	26.8	26.88	25.8	25.52	27.33	30.17	30.64	30.03	31.44	31.16	28.82	29.57	27.29	25.02	24.92	26.81	27.45	30.43	30.49	29.46	32.88
1084	31.94	31.25	29.74	29.15	27.66	25.29	25.63	27.14	27.64	27.69	28.33	27.95	30.97	28.97	30.31	27.59	27.57	24.93	24.96	28.12	28.39	29.68	28.19	30.02	30.92	29.59	30.07	28.82	26.89	26.98	25.97	25.56	27.35	30.14	30.51	30.06	31.5	31.25	28.85	29.53	27.38	25.11	25.1	26.85	27.47	30.39	30.36	29.49	32.92
1085	32.03	31.29	29.84	29.25	27.75	25.27	25.63	27.25	27.73	27.85	28.4	28.01	31.06	29.01	30.4	27.68	27.67	24.9	24.98	28.22	28.49	29.82	28.27	30.08	31.02	29.63	30.18	28.91	26.98	26.96	25.98	25.67	27.43	30.29	30.57	30.13	31.6	31.28	28.95	29.63	27.46	25.07	25.12	26.95	27.56	30.52	30.41	29.54	33
1086	32.07	31.43	29.88	29.28	27.8	25.31	25.77	27.28	27.82	27.85	28.48	28.06	31.1	29.14	30.43	27.71	27.72	24.95	25.13	28.25	28.57	29.8	28.36	30.12	31.07	29.77	30.23	28.94	27.02	27.01	26.12	25.7	27.5	30.27	30.63	30.17	31.64	31.4	29	29.66	27.5	25.09	25.27	26.97	27.64	30.5	30.48	29.57	33.03
1087	32.14	31.53	29.96	29.38	27.87	25.42	25.87	27.41	27.88	27.9	28.67	28.19	31.17	29.24	30.51	27.81	27.79	25.05	25.22	28.37	28.63	29.84	28.55	30.24	31.15	29.87	30.32	29.03	27.08	27.12	26.21	25.82	27.55	30.31	30.81	30.29	31.72	31.49	29.09	29.75	27.55	25.18	25.37	27.09	27.7	30.52	30.66	29.69	33.08
1088	32.13	31.55	29.93	29.41	27.9	25.46	25.96	27.53	27.99	27.92	28.71	28.23	31.15	29.25	30.46	27.84	27.83	25.08	25.33	28.5	28.74	29.84	28.59	30.26	31.14	29.89	30.29	29.06	27.11	27.15	26.31	25.94	27.64	30.32	30.83	30.31	31.71	31.5	29.06	29.79	27.58	25.19	25.47	27.21	27.8	30.52	30.67	29.7	33.05
1089	32.08	31.56	29.86	29.42	27.83	25.41	25.98	27.57	28.07	27.96	28.71	28.24	31.09	29.26	30.39	27.85	27.77	25.04	25.36	28.53	28.82	29.87	28.6	30.27	31.1	29.9	30.23	29.06	27.04	27.11	26.33	25.97	27.71	30.34	30.82	30.32	31.66	31.5	28.99	29.79	27.5	25.13	25.5	27.24	27.88	30.53	30.66	29.7	32.99
1090	32.23	31.69	29.96	29.58	27.9	25.47	26.09	27.73	28.19	28.04	28.81	28.36	31.24	29.38	30.48	28	27.84	25.09	25.48	28.68	28.94	29.94	28.7	30.38	31.26	30.03	30.34	29.21	27.1	27.17	26.44	26.13	27.82	30.42	30.89	30.43	31.82	31.61	29.1	29.94	27.56	25.17	25.62	27.39	28	30.59	30.74	29.8	33.12
1091	32.41	31.82	30.23	29.77	28.08	25.73	26.34	27.91	28.45	28.28	29	28.57	31.41	29.51	30.74	28.19	28.02	25.34	25.73	28.86	29.21	30.16	28.9	30.59	31.45	30.16	30.61	29.39	27.28	27.43	26.68	26.31	28.07	30.64	31.07	30.64	32	31.73	29.37	30.13	27.73	25.4	25.87	27.56	28.26	30.81	30.92	30	33.28
1092	32.58	32.04	30.38	29.91	28.26	25.86	26.47	27.99	28.64	28.47	29.27	28.76	31.58	29.73	30.89	28.32	28.21	25.47	25.87	28.94	29.39	30.34	29.17	30.76	31.63	30.38	30.78	29.52	27.46	27.56	26.82	26.39	28.25	30.83	31.32	30.82	32.18	31.94	29.53	30.26	27.9	25.52	26.02	27.64	28.44	30.98	31.17	30.17	33.44
1093	32.46	31.9	30.27	29.93	28.26	25.81	26.56	28.24	28.6	28.44	29.12	28.86	31.45	29.59	30.77	28.35	28.2	25.41	25.96	29.18	29.35	30.29	29.03	30.86	31.52	30.24	30.67	29.53	27.45	27.5	26.89	26.63	28.2	30.77	31.16	30.91	32.06	31.79	29.42	30.29	27.9	25.45	26.11	27.88	28.4	30.92	31.02	30.26	33.3
1094	32.41	31.87	30.26	29.95	28.24	25.87	26.71	28.34	28.76	28.6	29.39	29.15	31.4	29.57	30.76	28.38	28.17	25.47	26.12	29.28	29.51	30.44	29.3	31.14	31.49	30.22	30.67	29.54	27.44	27.56	27.02	26.74	28.37	30.92	31.41	31.18	32.01	31.76	29.42	30.32	27.88	25.49	26.26	27.99	28.57	31.06	31.29	30.54	33.25
1095	32.68	32.28	30.62	30.19	28.45	26.04	26.89	28.5	29.01	28.91	29.75	29.32	31.66	29.99	31.12	28.64	28.36	25.63	26.31	29.44	29.75	30.75	29.67	31.31	31.76	30.63	31.03	29.78	27.64	27.72	27.19	26.91	28.62	31.21	31.75	31.35	32.28	32.17	29.79	30.57	28.08	25.65	26.45	28.16	28.82	31.35	31.65	30.71	33.51
1096	32.8	32.57	30.88	30.33	28.52	26.13	27.01	28.64	29.11	29.12	29.93	29.49	31.77	30.3	31.38	28.8	28.43	25.71	26.43	29.58	29.84	30.95	29.86	31.47	31.9	30.93	31.29	29.91	27.72	27.8	27.29	27.05	28.71	31.4	31.92	31.5	32.4	32.47	30.05	30.71	28.15	25.71	26.57	28.31	28.92	31.54	31.83	30.87	33.62
1097	33.13	32.71	31.15	30.58	28.63	26.22	27.13	28.81	29.31	29.29	30.27	29.79	32.09	30.46	31.65	29.06	28.52	25.79	26.55	29.74	30.03	31.1	30.2	31.77	32.24	31.07	31.57	30.14	27.82	27.88	27.38	27.23	28.91	31.54	32.24	31.79	32.73	32.61	30.34	30.96	28.25	25.79	26.69	28.49	29.13	31.68	32.18	31.17	33.94
1098	32.8	32.23	30.91	30.43	28.65	26.15	26.95	28.51	29.24	29.11	30.01	29.76	31.76	29.98	31.41	28.93	28.53	25.71	26.38	29.44	29.95	30.92	29.95	31.73	31.93	30.59	31.34	29.99	27.85	27.8	27.18	26.93	28.85	31.34	31.96	31.74	32.4	32.12	30.1	30.83	28.27	25.7	26.52	28.19	29.06	31.49	31.92	31.13	33.61
1099	31.49	30.83	29.22	28.71	26.99	24.52	24.94	26.82	27.63	27.93	28.38	27.68	30.52	28.54	29.79	27.18	26.89	24.19	24.27	27.79	28.4	29.96	28.24	29.78	30.45	29.17	29.52	28.41	26.22	26.2	25.28	25.23	27.39	30.4	30.61	29.82	31.03	30.87	28.3	29.11	26.72	24.39	24.39	26.52	27.47	30.67	30.45	29.28	32.49
1100	31.8	31.15	29.58	28.97	27.48	25.09	25.44	26.95	27.55	27.89	28.41	27.79	30.83	28.85	30.15	27.43	27.39	24.75	24.77	27.92	28.31	29.91	28.28	29.88	30.77	29.48	29.89	28.66	26.71	26.77	25.78	25.36	27.29	30.35	30.63	29.92	31.34	31.16	28.66	29.37	27.2	24.93	24.89	26.65	27.38	30.61	30.46	29.37	32.79
1101	31.76	31.14	29.66	29.01	27.52	25.06	25.44	26.99	27.35	27.45	28.33	27.84	30.79	28.84	30.22	27.46	27.43	24.72	24.78	27.95	28.12	29.46	28.2	29.92	30.74	29.47	29.98	28.69	26.74	26.74	25.78	25.39	27.08	29.9	30.52	29.96	31.31	31.14	28.75	29.4	27.23	24.89	24.9	26.68	27.18	30.15	30.36	29.4	32.74
1102	31.92	31.25	29.79	29.14	27.68	25.23	25.68	27.18	27.62	27.64	28.42	28.02	30.95	28.94	30.35	27.59	27.59	24.88	25.02	28.14	28.39	29.62	28.29	30.09	30.91	29.58	30.12	28.82	26.9	26.91	26.02	25.58	27.34	30.07	30.6	30.13	31.48	31.24	28.89	29.53	27.38	25.03	25.14	26.86	27.45	30.31	30.43	29.56	32.89
1103	32.1	31.5	30.01	29.33	27.73	25.34	25.68	27.27	27.89	27.89	28.61	28.08	31.12	29.19	30.55	27.78	27.64	24.99	25.03	28.24	28.65	29.86	28.49	30.14	31.1	29.83	30.34	29.01	26.94	27.02	26.02	25.67	27.59	30.31	30.77	30.19	31.66	31.48	29.11	29.72	27.42	25.13	25.16	26.95	27.71	30.54	30.61	29.61	33.06
1104	32.1	31.47	30.01	29.34	27.78	25.34	25.79	27.35	27.86	27.81	28.57	28.09	31.12	29.16	30.55	27.78	27.7	24.99	25.15	28.31	28.62	29.76	28.45	30.15	31.11	29.8	30.35	29	26.99	27.03	26.13	25.74	27.54	30.22	30.72	30.2	31.67	31.44	29.11	29.72	27.46	25.11	25.27	27.02	27.68	30.43	30.56	29.6	33.04
1105	32.13	31.5	30.06	29.39	27.89	25.41	25.87	27.44	27.92	27.84	28.67	28.14	31.15	29.18	30.6	27.84	27.81	25.05	25.23	28.39	28.68	29.78	28.55	30.18	31.15	29.83	30.42	29.05	27.09	27.09	26.2	25.83	27.6	30.24	30.8	30.23	31.71	31.45	29.17	29.77	27.56	25.15	25.36	27.1	27.74	30.44	30.63	29.63	33.07
1106	32.19	31.68	30.13	29.46	28	25.45	25.87	27.51	28.07	28.02	28.88	28.33	31.2	29.35	30.66	27.9	27.93	25.09	25.24	28.46	28.84	29.95	28.76	30.36	31.21	30	30.49	29.11	27.2	27.14	26.21	25.9	27.73	30.41	30.99	30.42	31.77	31.61	29.24	29.83	27.66	25.18	25.37	27.16	27.89	30.6	30.83	29.8	33.11
1107	32.21	31.7	30.05	29.49	28.01	25.48	25.94	27.53	28.16	28.18	28.91	28.35	31.23	29.37	30.57	27.92	27.93	25.12	25.32	28.48	28.93	30.09	28.79	30.38	31.25	30.02	30.42	29.14	27.2	27.17	26.28	25.91	27.81	30.56	31	30.43	31.8	31.62	29.17	29.86	27.65	25.19	25.45	27.17	27.97	30.74	30.84	29.8	33.12
1108	32.23	31.71	30.15	29.62	27.99	25.48	25.98	27.58	28.21	28.24	28.91	28.32	31.24	29.37	30.66	28.05	27.91	25.11	25.36	28.53	28.97	30.14	28.8	30.34	31.27	30.03	30.53	29.26	27.17	27.17	26.32	25.97	27.84	30.61	30.99	30.4	31.81	31.62	29.27	29.99	27.62	25.17	25.49	27.22	28.02	30.77	30.83	29.77	33.12
1109	32.23	31.81	30.2	29.65	28.04	25.53	26.13	27.69	28.25	28.24	28.95	28.4	31.23	29.47	30.71	28.08	27.97	25.16	25.52	28.63	29.01	30.12	28.85	30.41	31.28	30.13	30.58	29.28	27.22	27.23	26.47	26.07	27.87	30.6	31.02	30.47	31.82	31.71	29.33	30.02	27.67	25.2	25.66	27.32	28.05	30.75	30.85	29.82	33.11
1110	32.35	31.96	30.38	29.73	28.1	25.64	26.25	27.82	28.38	28.34	29.14	28.51	31.36	29.61	30.88	28.16	28.03	25.26	25.65	28.75	29.14	30.21	29.04	30.52	31.41	30.28	30.77	29.36	27.27	27.34	26.59	26.19	27.98	30.68	31.19	30.58	31.95	31.84	29.51	30.1	27.71	25.28	25.79	27.43	28.18	30.83	31.03	29.92	33.22
1111	32.27	31.93	30.3	29.79	28.15	25.68	26.35	27.97	28.42	28.3	29.1	28.61	31.27	29.59	30.8	28.22	28.09	25.31	25.76	28.91	29.18	30.16	29	30.61	31.34	30.25	30.7	29.41	27.33	27.38	26.68	26.35	28.02	30.63	31.13	30.67	31.87	31.81	29.44	30.15	27.77	25.31	25.89	27.59	28.22	30.76	30.97	30.01	33.13
1112	32.33	31.72	30.16	29.85	28.17	25.8	26.49	28.18	28.47	28.28	29.01	28.84	31.32	29.39	30.66	28.3	28.09	25.41	25.9	29.12	29.22	30.13	28.92	30.83	31.41	30.04	30.57	29.46	27.35	27.48	26.79	26.57	28.08	30.59	31.02	30.88	31.93	31.59	29.31	30.22	27.78	25.41	26.03	27.81	28.27	30.73	30.89	30.23	33.17
1113	32.36	31.79	30.17	29.9	28.23	25.89	26.7	28.36	28.65	28.51	29.26	28.98	31.34	29.48	30.67	28.37	28.14	25.49	26.11	29.29	29.39	30.35	29.18	30.97	31.46	30.12	30.58	29.5	27.41	27.57	26.98	26.75	28.26	30.8	31.26	31.01	31.96	31.67	29.33	30.28	27.84	25.48	26.24	27.99	28.45	30.93	31.15	30.36	33.2
1114	32.57	32.03	30.35	30.09	28.44	26.05	26.83	28.53	28.86	28.76	29.51	29.29	31.54	29.73	30.85	28.58	28.34	25.64	26.25	29.46	29.6	30.59	29.43	31.27	31.67	30.36	30.76	29.68	27.63	27.72	27.09	26.93	28.47	31.03	31.49	31.3	32.17	31.9	29.51	30.48	28.05	25.63	26.38	28.17	28.67	31.16	31.39	30.66	33.39
1115	32.75	32.2	30.67	30.18	28.47	26.1	26.93	28.61	29.01	28.95	29.81	29.54	31.71	29.91	31.17	28.68	28.36	25.69	26.35	29.55	29.74	30.77	29.74	31.51	31.86	30.54	31.1	29.76	27.65	27.76	27.17	27.02	28.62	31.19	31.77	31.54	32.35	32.08	29.85	30.58	28.07	25.66	26.48	28.26	28.82	31.32	31.7	30.9	33.55
1116	32.58	31.98	30.57	30.17	28.46	26	26.79	28.34	28.95	28.82	29.76	29.42	31.54	29.7	31.07	28.69	28.33	25.58	26.22	29.27	29.67	30.64	29.69	31.39	31.71	30.32	31	29.74	27.64	27.65	27.01	26.76	28.56	31.05	31.7	31.4	32.18	31.85	29.75	30.57	28.05	25.55	26.35	28	28.75	31.17	31.65	30.78	33.38
1117	31.55	30.93	29.4	28.79	27.39	24.94	25.3	26.78	27.38	27.92	28.3	27.63	30.58	28.61	29.96	27.26	27.29	24.61	24.64	27.73	28.15	29.94	28.17	29.73	30.53	29.25	29.7	28.48	26.62	26.6	25.63	25.16	27.14	30.37	30.52	29.76	31.09	30.95	28.46	29.18	27.12	24.79	24.73	26.46	27.21	30.63	30.35	29.22	32.54
1118	31.92	31.25	29.7	29.02	27.62	25.12	25.51	26.92	27.37	27.72	28.5	27.82	30.94	28.93	30.25	27.49	27.53	24.79	24.86	27.88	28.14	29.72	28.37	29.91	30.9	29.57	30.01	28.71	26.84	26.79	25.84	25.31	27.12	30.16	30.7	29.95	31.46	31.26	28.77	29.42	27.34	24.95	24.95	26.6	27.2	30.4	30.53	29.4	32.89
1119	31.71	31.09	29.59	28.92	27.43	24.89	25.45	26.91	27.3	27.36	28.28	27.9	30.73	28.77	30.14	27.39	27.33	24.56	24.8	27.86	28.07	29.35	28.16	29.97	30.7	29.41	29.92	28.61	26.64	26.56	25.78	25.29	27.03	29.79	30.47	30.01	31.25	31.09	28.67	29.32	27.13	24.7	24.9	26.58	27.12	30.02	30.3	29.45	32.67
1120	31.79	31.13	29.63	29	27.56	25.09	25.59	27.1	27.46	27.41	28.31	27.98	30.81	28.79	30.17	27.46	27.47	24.75	24.95	28.05	28.23	29.39	28.18	30.06	30.79	29.44	29.96	28.68	26.77	26.76	25.92	25.48	27.18	29.83	30.48	30.1	31.34	31.11	28.71	29.39	27.25	24.88	25.05	26.76	27.28	30.05	30.31	29.53	32.75
1121	32.09	31.4	29.98	29.28	27.77	25.28	25.73	27.31	27.77	27.72	28.56	28.03	31.11	29.06	30.52	27.74	27.68	24.94	25.1	28.26	28.54	29.69	28.44	30.09	31.1	29.72	30.32	28.96	26.97	26.96	26.06	25.68	27.48	30.13	30.71	30.13	31.65	31.37	29.07	29.67	27.45	25.06	25.2	26.96	27.59	30.34	30.54	29.55	33.03
1122	32.15	31.66	30.09	29.34	27.67	25.19	25.61	27.16	27.95	27.93	28.67	28.17	31.17	29.31	30.62	27.8	27.58	24.85	24.97	28.1	28.72	29.89	28.56	30.22	31.17	29.97	30.43	29.01	26.86	26.87	25.94	25.53	27.64	30.33	30.81	30.27	31.72	31.61	29.18	29.73	27.33	24.94	25.08	26.8	27.76	30.53	30.64	29.68	33.09
1123	32.14	31.61	30.07	29.32	27.83	25.25	25.71	27.23	27.93	27.89	28.72	28.17	31.16	29.26	30.6	27.78	27.74	24.91	25.08	28.18	28.7	29.84	28.61	30.22	31.17	29.92	30.42	28.99	27.02	26.94	26.03	25.61	27.61	30.28	30.84	30.27	31.71	31.55	29.17	29.71	27.48	24.99	25.19	26.87	27.74	30.47	30.67	29.66	33.07
1124	32.19	31.68	30.14	29.39	27.91	25.38	25.75	27.36	27.99	27.96	28.84	28.28	31.2	29.32	30.67	27.84	27.83	25.03	25.13	28.3	28.76	29.89	28.73	30.32	31.22	29.98	30.51	29.05	27.1	27.06	26.08	25.73	27.66	30.34	30.94	30.37	31.76	31.6	29.25	29.77	27.55	25.1	25.24	26.98	27.8	30.52	30.77	29.76	33.1
1125	32.28	31.68	30.15	29.51	28.02	25.32	25.75	27.32	28.21	28.2	28.97	28.33	31.28	29.32	30.67	27.96	27.94	24.97	25.13	28.25	28.98	30.12	28.87	30.36	31.32	29.98	30.52	29.17	27.2	27.01	26.08	25.68	27.86	30.57	31.06	30.41	31.85	31.59	29.26	29.89	27.65	25.02	25.25	26.93	28.01	30.74	30.89	29.79	33.18
1126	32.28	31.74	30.23	29.62	28.09	25.36	25.81	27.39	28.3	28.33	29.04	28.39	31.28	29.37	30.74	28.07	28.01	25.01	25.19	28.32	29.07	30.23	28.93	30.41	31.33	30.03	30.61	29.28	27.26	27.05	26.14	25.75	27.94	30.69	31.11	30.48	31.86	31.63	29.35	30	27.7	25.04	25.32	26.99	28.11	30.84	30.94	29.84	33.17
1127	32.27	31.84	30.32	29.66	28.12	25.52	26.08	27.63	28.24	28.25	29.08	28.41	31.28	29.46	30.83	28.1	28.05	25.16	25.47	28.56	29.01	30.14	28.98	30.42	31.33	30.13	30.71	29.31	27.29	27.21	26.41	25.99	27.86	30.59	31.13	30.49	31.86	31.72	29.44	30.03	27.73	25.18	25.6	27.23	28.05	30.74	30.96	29.83	33.16
1128	32.37	32.03	30.42	29.76	28.15	25.65	26.23	27.76	28.32	28.35	29.17	28.48	31.37	29.65	30.92	28.2	28.08	25.29	25.63	28.69	29.09	30.23	29.07	30.49	31.43	30.32	30.82	29.4	27.31	27.34	26.56	26.12	27.93	30.69	31.21	30.56	31.96	31.9	29.55	30.13	27.74	25.29	25.75	27.35	28.12	30.82	31.03	29.89	33.24
1129	32.42	32.11	30.51	29.82	28.22	25.55	26.22	27.77	28.45	28.47	29.27	28.59	31.42	29.73	31.01	28.27	28.15	25.19	25.62	28.7	29.22	30.34	29.17	30.59	31.5	30.4	30.91	29.45	27.38	27.25	26.54	26.14	28.06	30.79	31.29	30.65	32.02	31.97	29.64	30.19	27.81	25.17	25.75	27.37	28.25	30.92	31.13	29.98	33.28
1130	32.23	31.71	30.14	29.68	28.16	25.61	26.37	27.98	28.41	28.22	28.94	28.62	31.21	29.34	30.64	28.15	28.07	25.24	25.77	28.91	29.17	30.08	28.85	30.61	31.31	30	30.55	29.3	27.32	27.3	26.66	26.35	28.01	30.52	30.95	30.67	31.83	31.56	29.28	30.06	27.74	25.22	25.9	27.58	28.21	30.65	30.8	30	33.08
1131	32.32	31.74	30.17	29.83	28.23	25.84	26.57	28.24	28.55	28.36	29.03	28.85	31.3	29.4	30.67	28.32	28.14	25.46	25.99	29.17	29.3	30.21	28.95	30.83	31.42	30.05	30.59	29.45	27.4	27.52	26.84	26.62	28.16	30.64	31.02	30.88	31.92	31.6	29.32	30.22	27.82	25.43	26.11	27.85	28.35	30.76	30.9	30.22	33.15
1132	32.4	31.85	30.25	29.99	28.37	25.85	26.67	28.28	28.72	28.47	29.21	29.08	31.37	29.52	30.75	28.49	28.26	25.46	26.09	29.21	29.46	30.31	29.13	31.06	31.51	30.16	30.67	29.59	27.54	27.52	26.92	26.67	28.33	30.73	31.18	31.1	32	31.71	29.41	30.38	27.95	25.42	26.2	27.89	28.51	30.85	31.08	30.45	33.22
1133	32.42	31.86	30.22	29.96	28.38	25.92	26.74	28.4	28.73	28.58	29.39	29.25	31.38	29.54	30.72	28.48	28.26	25.52	26.17	29.33	29.46	30.41	29.31	31.23	31.54	30.18	30.64	29.55	27.55	27.58	26.97	26.8	28.34	30.82	31.35	31.26	32.02	31.72	29.38	30.36	27.96	25.47	26.28	28.02	28.52	30.93	31.26	30.61	33.22
1134	32.33	31.74	30.23	29.94	28.21	25.82	26.69	28.25	28.69	28.58	29.4	29.25	31.28	29.43	30.73	28.47	28.08	25.42	26.12	29.19	29.42	30.41	29.33	31.22	31.46	30.06	30.66	29.52	27.39	27.48	26.89	26.66	28.31	30.81	31.34	31.24	31.93	31.59	29.4	30.34	27.79	25.36	26.23	27.88	28.49	30.92	31.28	30.6	33.12
1135	31.82	31.15	29.64	28.9	27.47	25.06	25.38	26.78	27.27	27.71	28.37	27.66	30.84	28.8	30.18	27.38	27.37	24.74	24.74	27.72	28.05	29.72	28.25	29.76	30.8	29.46	29.95	28.6	26.68	26.71	25.7	25.14	27.04	30.14	30.59	29.78	31.34	31.16	28.69	29.3	27.18	24.9	24.81	26.44	27.09	30.38	30.41	29.26	32.78
1136	31.91	31.29	29.75	28.98	27.59	25.14	25.59	26.99	27.41	27.53	28.44	27.9	30.93	28.94	30.28	27.46	27.5	24.82	24.95	27.93	28.18	29.53	28.32	29.99	30.9	29.6	30.06	28.67	26.81	26.79	25.91	25.35	27.16	29.96	30.64	30.02	31.44	31.29	28.8	29.38	27.3	24.96	25.02	26.64	27.22	30.18	30.46	29.47	32.86
1137	31.66	31.06	29.44	28.79	27.38	24.92	25.5	26.9	27.31	27.34	28.25	27.95	30.67	28.71	29.97	27.26	27.28	24.59	24.87	27.84	28.09	29.33	28.13	30.03	30.66	29.37	29.76	28.48	26.58	26.57	25.82	25.26	27.05	29.76	30.43	30.07	31.19	31.04	28.5	29.19	27.07	24.71	24.94	26.54	27.13	29.97	30.25	29.51	32.6
1138	31.8	31.1	29.57	28.96	27.51	25.11	25.73	27.1	27.5	27.48	28.36	28.07	30.81	28.74	30.1	27.44	27.42	24.79	25.1	28.03	28.27	29.46	28.24	30.14	30.8	29.4	29.9	28.65	26.71	26.77	26.05	25.45	27.22	29.89	30.52	30.18	31.34	31.07	28.63	29.36	27.19	24.89	25.18	26.73	27.31	30.09	30.34	29.61	32.73
1139	31.97	31.33	29.87	29.18	27.73	25.3	25.81	27.31	27.63	27.63	28.5	28.04	30.98	28.96	30.39	27.66	27.64	24.97	25.18	28.24	28.41	29.6	28.39	30.1	30.99	29.62	30.2	28.87	26.92	26.96	26.13	25.66	27.34	30.03	30.65	30.14	31.52	31.28	28.94	29.58	27.39	25.06	25.26	26.93	27.44	30.22	30.47	29.56	32.9
1140	32.07	31.62	30.09	29.24	27.67	25.15	25.66	27.23	27.82	27.92	28.7	28.11	31.08	29.24	30.61	27.71	27.58	24.82	25.04	28.16	28.6	29.88	28.59	30.17	31.1	29.91	30.44	28.92	26.85	26.82	25.98	25.58	27.51	30.31	30.83	30.22	31.63	31.56	29.17	29.63	27.32	24.89	25.13	26.85	27.63	30.5	30.65	29.62	33
1141	31.98	31.61	30.04	29.19	27.72	25.22	25.67	27.19	27.78	27.85	28.7	28.05	30.98	29.23	30.56	27.66	27.63	24.88	25.05	28.12	28.56	29.79	28.59	30.1	31.01	29.9	30.39	28.87	26.89	26.89	25.99	25.54	27.47	30.22	30.81	30.15	31.54	31.53	29.12	29.58	27.35	24.94	25.14	26.8	27.59	30.4	30.63	29.55	32.89
1142	32.06	31.59	30.07	29.32	27.86	25.28	25.76	27.31	27.87	27.84	28.76	28.14	31.07	29.21	30.59	27.79	27.77	24.95	25.15	28.24	28.65	29.78	28.65	30.18	31.11	29.88	30.43	29	27.03	26.96	26.09	25.66	27.54	30.21	30.86	30.24	31.64	31.5	29.16	29.71	27.48	24.98	25.25	26.91	27.68	30.38	30.68	29.62	32.98
1143	32.13	31.63	30.16	29.38	27.94	25.32	25.79	27.32	28.02	27.97	28.9	28.17	31.14	29.24	30.68	27.84	27.86	24.98	25.18	28.25	28.8	29.89	28.8	30.2	31.18	29.91	30.53	29.05	27.11	27	26.11	25.67	27.67	30.32	30.98	30.26	31.71	31.53	29.26	29.76	27.55	25	25.28	26.91	27.83	30.48	30.8	29.63	33.04
1144	32.1	31.64	30.13	29.43	27.95	25.5	25.96	27.41	28.05	28.01	28.91	28.22	31.1	29.24	30.64	27.89	27.87	25.17	25.35	28.34	28.83	29.92	28.81	30.24	31.16	29.92	30.51	29.1	27.11	27.19	26.28	25.76	27.69	30.36	30.97	30.3	31.68	31.52	29.24	29.81	27.55	25.17	25.46	27	27.86	30.5	30.79	29.66	32.99
1145	32.15	31.68	30.13	29.48	27.99	25.5	26.07	27.59	28.07	28.01	29.02	28.22	31.15	29.27	30.63	27.94	27.91	25.16	25.46	28.51	28.85	29.9	28.92	30.23	31.21	29.95	30.51	29.14	27.14	27.19	26.39	25.93	27.69	30.34	31.07	30.31	31.74	31.54	29.24	29.86	27.58	25.15	25.57	27.16	27.88	30.48	30.89	29.65	33.04
1146	32.32	31.95	30.34	29.62	28.06	25.51	26.17	27.59	28.2	28.21	29.11	28.38	31.32	29.54	30.84	28.08	27.98	25.17	25.57	28.51	28.97	30.1	29.01	30.39	31.39	30.22	30.74	29.28	27.2	27.21	26.49	25.93	27.8	30.54	31.14	30.46	31.92	31.8	29.46	30	27.63	25.14	25.68	27.16	28	30.66	30.96	29.79	33.2
1147	32.45	32.2	30.55	29.73	28.13	25.44	25.97	27.41	28.5	28.63	29.33	28.59	31.44	29.79	31.05	28.2	28.05	25.1	25.38	28.34	29.27	30.5	29.23	30.59	31.53	30.47	30.96	29.38	27.27	27.14	26.28	25.76	28.1	30.94	31.34	30.66	32.05	32.05	29.68	30.11	27.69	25.06	25.5	26.98	28.3	31.06	31.17	29.98	33.32
1148	32.26	31.88	30.34	29.74	28.16	25.48	26.15	27.78	28.35	28.18	29.1	28.52	31.24	29.49	30.84	28.22	28.07	25.13	25.56	28.7	29.12	30.04	29	30.51	31.35	30.16	30.75	29.37	27.31	27.17	26.44	26.14	27.96	30.47	31.09	30.57	31.86	31.72	29.48	30.12	27.72	25.08	25.68	27.35	28.15	30.58	30.94	29.9	33.11
1149	32.09	31.67	30.11	29.7	28.17	25.65	26.43	28.04	28.38	28.11	28.89	28.63	31.07	29.29	30.61	28.2	28.07	25.29	25.84	28.97	29.14	29.97	28.8	30.61	31.19	29.95	30.53	29.33	27.33	27.33	26.69	26.41	27.99	30.39	30.87	30.67	31.69	31.51	29.25	30.09	27.73	25.23	25.95	27.62	28.17	30.5	30.74	30	32.92
1150	32.26	31.73	30.19	29.84	28.27	25.7	26.41	28.11	28.5	28.33	28.97	28.84	31.23	29.36	30.69	28.35	28.15	25.33	25.84	29.04	29.25	30.18	28.89	30.82	31.37	30.01	30.61	29.45	27.43	27.37	26.65	26.49	28.12	30.58	30.94	30.87	31.86	31.57	29.34	30.23	27.83	25.26	25.94	27.7	28.29	30.69	30.82	30.2	33.07
1151	32.16	31.65	30.01	29.77	28.21	25.72	26.51	28.16	28.47	28.29	29.07	28.95	31.12	29.31	30.51	28.3	28.08	25.34	25.94	29.09	29.22	30.13	28.99	30.92	31.28	29.95	30.44	29.36	27.37	27.38	26.73	26.55	28.1	30.52	31.02	30.96	31.76	31.5	29.17	30.16	27.76	25.27	26.04	27.76	28.26	30.62	30.92	30.3	32.95
1152	32.09	31.48	29.89	29.62	28.05	25.7	26.45	28.04	28.4	28.33	29.12	29.08	31.05	29.15	30.39	28.17	27.91	25.31	25.89	28.97	29.13	30.16	29.04	31.04	31.23	29.78	30.32	29.21	27.22	27.36	26.64	26.44	28.03	30.55	31.05	31.08	31.69	31.33	29.05	30.02	27.6	25.23	25.98	27.64	28.18	30.64	30.97	30.42	32.87
1153	31.78	31.19	29.63	28.92	27.6	25.19	25.57	26.97	27.29	27.49	28.34	27.79	30.79	28.83	30.15	27.41	27.5	24.88	24.94	27.9	28.08	29.5	28.23	29.88	30.77	29.5	29.93	28.62	26.81	26.82	25.88	25.31	27.07	29.91	30.55	29.9	31.29	31.2	28.66	29.32	27.3	25.01	24.98	26.61	27.11	30.13	30.36	29.38	32.71
1154	31.85	31.23	29.7	28.88	27.65	25.23	25.65	27.06	27.36	27.5	28.35	27.83	30.86	28.86	30.22	27.36	27.55	24.91	25.02	27.98	28.15	29.49	28.23	29.92	30.85	29.53	30.02	28.57	26.85	26.86	25.96	25.4	27.13	29.91	30.53	29.94	31.38	31.22	28.74	29.27	27.34	25.02	25.07	26.69	27.18	30.12	30.35	29.41	32.78
1155	31.88	31.33	29.75	28.97	27.66	25.21	25.64	27.13	27.43	27.51	28.45	27.9	30.89	28.95	30.27	27.45	27.56	24.89	25.02	28.05	28.21	29.5	28.34	29.97	30.89	29.63	30.07	28.66	26.85	26.85	25.95	25.46	27.18	29.92	30.62	30	31.41	31.31	28.79	29.36	27.34	24.99	25.07	26.75	27.24	30.12	30.43	29.45	32.8
1156	31.92	31.33	29.84	29.06	27.72	25.3	25.73	27.23	27.55	27.59	28.52	27.93	30.93	28.94	30.36	27.54	27.63	24.98	25.11	28.15	28.34	29.56	28.41	30	30.93	29.62	30.17	28.75	26.91	26.95	26.04	25.56	27.28	29.98	30.68	30.04	31.46	31.29	28.89	29.45	27.39	25.06	25.17	26.83	27.36	30.17	30.49	29.47	32.84
1157	32.14	31.46	30.12	29.27	27.76	25.24	25.77	27.37	27.71	27.82	28.68	28.05	31.14	29.07	30.64	27.75	27.66	24.92	25.15	28.29	28.5	29.78	28.57	30.11	31.16	29.75	30.46	28.96	26.94	26.89	26.08	25.7	27.43	30.2	30.81	30.15	31.68	31.4	29.18	29.66	27.41	24.99	25.22	26.97	27.52	30.38	30.63	29.57	33.06
1158	32.15	31.62	30.17	29.27	27.64	25.08	25.63	27.28	27.74	27.82	28.77	28.11	31.16	29.21	30.68	27.75	27.55	24.76	25.01	28.2	28.53	29.78	28.67	30.16	31.18	29.89	30.52	28.95	26.81	26.74	25.94	25.61	27.44	30.2	30.89	30.21	31.7	31.54	29.24	29.66	27.27	24.81	25.08	26.87	27.55	30.37	30.71	29.62	33.06
1159	31.98	31.58	30.05	29.18	27.65	25.14	25.69	27.25	27.65	27.68	28.66	28	30.99	29.17	30.57	27.66	27.56	24.83	25.08	28.17	28.44	29.62	28.56	30.04	31.02	29.85	30.41	28.86	26.81	26.81	26	25.58	27.33	30.04	30.77	30.09	31.54	31.49	29.13	29.57	27.27	24.85	25.16	26.84	27.45	30.21	30.58	29.49	32.89
1160	31.98	31.56	30.04	29.19	27.74	25.22	25.75	27.2	27.72	27.67	28.66	28.04	30.99	29.15	30.55	27.67	27.64	24.9	25.14	28.12	28.51	29.61	28.56	30.08	31.03	29.83	30.41	28.87	26.89	26.89	26.07	25.53	27.39	30.03	30.75	30.13	31.55	31.46	29.12	29.58	27.34	24.91	25.23	26.78	27.53	30.18	30.56	29.51	32.89
1161	31.98	31.56	30.09	29.24	27.83	25.3	25.77	27.19	27.83	27.75	28.77	28	30.99	29.14	30.6	27.72	27.74	24.98	25.17	28.1	28.62	29.67	28.66	30.03	31.04	29.82	30.46	28.92	26.98	26.98	26.09	25.52	27.48	30.09	30.84	30.09	31.56	31.44	29.18	29.63	27.42	24.98	25.26	26.75	27.63	30.24	30.65	29.45	32.89
1162	31.92	31.5	30.05	29.22	27.84	25.34	25.88	27.38	27.87	27.79	28.79	28.01	30.92	29.07	30.55	27.7	27.75	25.01	25.27	28.3	28.66	29.7	28.68	30.03	30.98	29.76	30.43	28.9	26.99	27.02	26.19	25.71	27.51	30.13	30.84	30.1	31.5	31.37	29.14	29.61	27.42	24.99	25.37	26.94	27.67	30.26	30.65	29.45	32.82
1163	32.03	31.6	30.16	29.37	27.9	25.38	26.08	27.56	27.98	27.9	28.92	28.14	31.03	29.16	30.66	27.84	27.81	25.06	25.48	28.48	28.77	29.81	28.82	30.16	31.1	29.84	30.55	29.04	27.04	27.07	26.39	25.89	27.6	30.23	30.96	30.23	31.62	31.45	29.26	29.76	27.46	25.02	25.58	27.11	27.78	30.36	30.77	29.57	32.92
1164	32.29	32.01	30.4	29.51	28.07	25.43	26.05	27.44	28.15	28.23	29.13	28.36	31.29	29.56	30.9	27.99	27.99	25.11	25.45	28.36	28.94	30.12	29.03	30.36	31.37	30.25	30.8	29.19	27.2	27.13	26.36	25.77	27.76	30.55	31.15	30.45	31.88	31.84	29.51	29.9	27.62	25.05	25.56	26.99	27.95	30.67	30.96	29.77	33.18
1165	32.39	32.19	30.52	29.72	28.13	25.39	25.95	27.37	28.46	28.42	29.27	28.5	31.39	29.75	31.02	28.2	28.04	25.06	25.36	28.28	29.24	30.31	29.17	30.5	31.48	30.43	30.92	29.38	27.26	27.09	26.25	25.7	28.06	30.73	31.27	30.58	31.99	32.02	29.63	30.1	27.67	25	25.47	26.91	28.26	30.84	31.09	29.9	33.27
1166	32.3	31.93	30.38	29.77	28.17	25.2	25.93	27.58	28.4	28.2	29.09	28.48	31.29	29.5	30.88	28.27	28.07	24.86	25.34	28.5	29.17	30.08	28.99	30.47	31.4	30.17	30.79	29.43	27.3	26.88	26.21	25.92	28.01	30.49	31.07	30.55	31.9	31.75	29.5	30.16	27.7	24.78	25.45	27.13	28.19	30.59	30.91	29.86	33.16
1167	32.09	31.66	30.14	29.7	28.16	25.46	26.18	27.83	28.33	28.08	28.81	28.51	31.07	29.24	30.64	28.22	28.05	25.11	25.59	28.75	29.1	29.94	28.71	30.49	31.2	29.91	30.56	29.34	27.3	27.14	26.43	26.19	27.94	30.35	30.78	30.56	31.69	31.48	29.28	30.09	27.7	25.03	25.69	27.38	28.12	30.44	30.64	29.88	32.92
1168	32.11	31.8	30.15	29.75	28.23	25.54	26.27	27.93	28.43	28.22	28.89	28.63	31.08	29.41	30.65	28.29	28.11	25.18	25.7	28.86	29.19	30.08	28.8	30.6	31.23	30.07	30.57	29.38	27.38	27.21	26.5	26.31	28.05	30.47	30.85	30.66	31.71	31.63	29.29	30.15	27.77	25.09	25.79	27.5	28.21	30.56	30.72	29.98	32.93
1169	32.21	31.76	30.12	29.77	28.27	25.69	26.45	28.12	28.54	28.3	29.04	28.84	31.17	29.38	30.62	28.32	28.15	25.32	25.88	29.06	29.29	30.15	28.95	30.81	31.34	30.03	30.55	29.38	27.43	27.35	26.65	26.51	28.17	30.53	30.98	30.86	31.81	31.58	29.27	30.16	27.81	25.22	25.96	27.69	28.32	30.62	30.87	30.18	33
1170	31.88	31.36	29.72	29.46	27.87	25.53	26.29	27.87	28.2	28.08	28.82	28.69	30.84	28.99	30.22	28.03	27.74	25.16	25.73	28.82	28.94	29.92	28.73	30.65	31.02	29.63	30.16	29.06	27.03	27.19	26.47	26.27	27.83	30.3	30.74	30.7	31.48	31.18	28.87	29.86	27.41	25.05	25.81	27.46	27.97	30.38	30.65	30.02	32.66
1171	32.07	31.48	29.79	29.02	27.64	25.04	25.68	27.19	27.5	27.63	28.49	27.89	31.07	29.09	30.3	27.51	27.54	24.74	25.08	28.1	28.29	29.63	28.39	29.99	31.07	29.78	30.1	28.72	26.84	26.65	25.99	25.5	27.28	30.03	30.69	29.99	31.58	31.48	28.81	29.42	27.34	24.84	25.09	26.8	27.3	30.24	30.49	29.48	32.98
1172	31.98	31.37	29.77	28.93	27.68	25.19	25.66	27.15	27.41	27.55	28.43	27.88	30.99	28.97	30.28	27.43	27.58	24.88	25.05	28.05	28.21	29.54	28.32	29.97	30.99	29.66	30.09	28.63	26.87	26.81	25.96	25.46	27.18	29.94	30.61	29.99	31.5	31.35	28.79	29.33	27.36	24.97	25.08	26.75	27.22	30.14	30.41	29.46	32.89
1173	32.08	31.57	29.95	29.1	27.72	25.15	25.7	27.3	27.55	27.7	28.59	27.93	31.08	29.16	30.46	27.6	27.62	24.84	25.1	28.21	28.34	29.68	28.49	30.01	31.1	29.85	30.27	28.8	26.9	26.78	26.01	25.61	27.3	30.08	30.75	30.03	31.61	31.53	28.98	29.5	27.38	24.92	25.13	26.89	27.35	30.27	30.56	29.49	32.99
1174	32.09	31.65	30.12	29.07	27.55	24.92	25.5	27.2	27.61	27.77	28.7	28	31.09	29.24	30.63	27.57	27.45	24.61	24.9	28.11	28.41	29.74	28.59	30.07	31.11	29.93	30.45	28.77	26.73	26.55	25.81	25.51	27.35	30.15	30.84	30.1	31.62	31.6	29.16	29.47	27.2	24.67	24.93	26.79	27.41	30.33	30.65	29.54	33
1175	32.07	31.6	30.11	29.18	27.42	24.68	25.25	27.03	27.64	27.85	28.73	28.02	31.07	29.17	30.61	27.67	27.32	24.38	24.64	27.94	28.44	29.81	28.63	30.08	31.1	29.86	30.45	28.87	26.58	26.33	25.55	25.34	27.36	30.22	30.86	30.12	31.61	31.53	29.15	29.58	27.05	24.41	24.69	26.61	27.44	30.39	30.66	29.54	32.97
1176	32.19	31.71	30.23	29.27	27.43	24.66	25.34	27.13	27.76	27.82	28.82	28.1	31.19	29.27	30.74	27.76	27.33	24.36	24.73	28.04	28.55	29.77	28.72	30.15	31.23	29.97	30.58	28.96	26.59	26.31	25.64	25.44	27.46	30.18	30.93	30.2	31.74	31.62	29.28	29.67	27.05	24.38	24.79	26.7	27.56	30.34	30.74	29.6	33.09
1177	32.04	31.61	30.11	29.15	27.62	25.03	25.68	27.29	27.71	27.65	28.65	27.97	31.04	29.17	30.62	27.64	27.52	24.73	25.08	28.2	28.51	29.6	28.55	30.02	31.09	29.86	30.47	28.84	26.77	26.69	25.99	25.6	27.4	30	30.74	30.07	31.6	31.51	29.17	29.55	27.22	24.73	25.14	26.85	27.51	30.16	30.55	29.46	32.94
1178	31.97	31.63	30.1	29.14	27.69	25.2	25.75	27.29	27.69	27.63	28.69	27.97	30.97	29.19	30.61	27.64	27.59	24.89	25.15	28.19	28.49	29.57	28.59	30	31.03	29.88	30.47	28.84	26.83	26.86	26.05	25.6	27.37	29.98	30.77	30.07	31.53	31.52	29.17	29.54	27.27	24.88	25.22	26.84	27.49	30.12	30.57	29.44	32.87
1179	31.88	31.62	30.03	29.15	27.78	25.23	25.73	27.19	27.67	27.64	28.67	27.93	30.88	29.16	30.53	27.64	27.68	24.92	25.13	28.09	28.46	29.57	28.57	29.96	30.95	29.86	30.4	28.85	26.92	26.9	26.04	25.5	27.33	29.98	30.73	30.03	31.45	31.48	29.1	29.55	27.35	24.89	25.21	26.73	27.47	30.11	30.53	29.39	32.78
1180	32	31.62	30.2	29.27	27.93	25.32	25.89	27.27	27.83	27.83	28.79	28.07	31	29.15	30.7	27.76	27.83	25.02	25.29	28.18	28.62	29.75	28.69	30.1	31.07	29.85	30.58	28.96	27.06	27	26.2	25.58	27.47	30.16	30.84	30.17	31.58	31.47	29.29	29.66	27.48	24.97	25.38	26.81	27.63	30.28	30.64	29.52	32.9
1181	31.94	31.63	30.2	29.29	27.94	25.41	26	27.48	27.84	27.75	28.93	28.09	30.95	29.16	30.7	27.79	27.85	25.11	25.4	28.38	28.64	29.66	28.83	30.1	31.03	29.85	30.59	28.99	27.06	27.1	26.31	25.79	27.47	30.07	30.96	30.18	31.53	31.46	29.3	29.69	27.48	25.04	25.5	27	27.64	30.18	30.76	29.51	32.84
1182	32.19	31.93	30.35	29.49	28.05	25.44	26.01	27.44	28.03	28.01	29.13	28.28	31.19	29.45	30.85	27.98	27.95	25.14	25.41	28.35	28.82	29.91	29.03	30.28	31.29	30.15	30.74	29.18	27.16	27.14	26.32	25.75	27.64	30.32	31.14	30.38	31.79	31.75	29.45	29.88	27.57	25.06	25.51	26.96	27.83	30.43	30.95	29.69	33.09
1183	32.31	32.06	30.45	29.61	28.08	25.32	25.89	27.27	28.28	28.19	29.21	28.43	31.31	29.58	30.95	28.11	27.98	25.01	25.29	28.18	29.07	30.08	29.11	30.43	31.41	30.28	30.85	29.29	27.19	27.01	26.18	25.59	27.88	30.48	31.21	30.52	31.91	31.87	29.56	30	27.59	24.91	25.39	26.79	28.07	30.58	31.02	29.83	33.2
1184	32.35	32	30.48	29.64	28.12	25.25	25.85	27.37	28.43	28.16	29.17	28.43	31.34	29.55	30.98	28.15	28.01	24.93	25.26	28.29	29.21	30.04	29.07	30.42	31.46	30.23	30.89	29.31	27.24	26.94	26.11	25.7	28.04	30.44	31.15	30.51	31.95	31.81	29.59	30.03	27.63	24.83	25.35	26.9	28.22	30.53	30.98	29.81	33.21
1185	32.17	31.86	30.38	29.73	28.13	25.28	25.99	27.67	28.39	28.07	28.92	28.45	31.15	29.42	30.88	28.26	28.02	24.95	25.41	28.59	29.17	29.94	28.82	30.43	31.29	30.09	30.8	29.38	27.26	26.95	26.23	26.02	28.01	30.33	30.88	30.51	31.77	31.67	29.51	30.12	27.65	24.84	25.5	27.21	28.18	30.41	30.73	29.81	33.01
1186	32.13	31.76	30.23	29.7	28.26	25.46	26.32	27.96	28.44	28.12	28.9	28.57	31.1	29.34	30.73	28.25	28.14	25.12	25.75	28.89	29.21	29.99	28.81	30.55	31.26	30	30.66	29.34	27.4	27.13	26.54	26.32	28.07	30.37	30.85	30.61	31.73	31.57	29.36	30.1	27.78	25.01	25.83	27.5	28.22	30.45	30.71	29.92	32.95
1187	32.2	31.82	30.18	29.8	28.41	25.75	26.58	28.21	28.5	28.25	29.05	28.81	31.16	29.41	30.68	28.37	28.28	25.41	26.01	29.14	29.25	30.11	28.96	30.77	31.34	30.07	30.61	29.42	27.56	27.41	26.77	26.59	28.13	30.48	30.98	30.83	31.8	31.63	29.32	30.2	27.92	25.28	26.08	27.76	28.26	30.55	30.86	30.14	32.99
1188	31.98	31.54	29.94	29.54	28.07	25.65	26.48	27.97	28.28	28.18	29.02	28.8	30.93	29.15	30.44	28.12	27.92	25.3	25.93	28.92	29.03	30.03	28.92	30.76	31.12	29.8	30.38	29.14	27.22	27.31	26.65	26.37	27.92	30.39	30.93	30.81	31.58	31.35	29.09	29.94	27.58	25.17	25.99	27.53	28.04	30.45	30.83	30.11	32.74
1189	32	31.31	29.72	28.9	27.54	25.11	25.6	27.11	27.38	27.56	28.43	27.81	31	28.89	30.21	27.41	27.44	24.82	25	28	28.18	29.55	28.32	29.9	31.01	29.59	30	28.59	26.73	26.71	25.89	25.4	27.18	29.95	30.61	29.9	31.5	31.29	28.72	29.31	27.22	24.91	25	26.69	27.17	30.14	30.4	29.39	32.9
1190	32.03	31.36	29.76	28.96	27.69	25.22	25.73	27.27	27.45	27.52	28.5	27.92	31.03	28.93	30.25	27.47	27.59	24.93	25.13	28.17	28.24	29.51	28.39	30	31.04	29.63	30.06	28.66	26.87	26.83	26.01	25.56	27.23	29.91	30.66	30.01	31.54	31.32	28.77	29.37	27.36	25	25.13	26.85	27.24	30.09	30.46	29.48	32.93
1191	32.08	31.53	29.96	29.05	27.64	25.01	25.52	27.28	27.65	27.73	28.69	27.96	31.08	29.09	30.45	27.56	27.54	24.71	24.92	28.17	28.44	29.71	28.58	30.03	31.1	29.79	30.26	28.74	26.81	26.62	25.81	25.57	27.4	30.11	30.84	30.05	31.6	31.47	28.97	29.45	27.29	24.77	24.94	26.85	27.43	30.29	30.63	29.51	32.98
1192	32.21	31.71	30.2	29.18	27.38	24.55	25.1	27.05	27.72	27.92	28.78	28.13	31.2	29.26	30.69	27.69	27.28	24.26	24.5	27.94	28.51	29.89	28.67	30.19	31.23	29.96	30.51	28.87	26.54	26.18	25.38	25.34	27.46	30.29	30.91	30.21	31.73	31.63	29.22	29.59	27.02	24.3	24.52	26.61	27.51	30.46	30.71	29.65	33.1
1193	32.12	31.63	30.24	29.14	27.24	24.32	24.89	26.83	27.73	27.8	28.76	28.04	31.11	29.18	30.73	27.65	27.14	24.03	24.29	27.72	28.51	29.76	28.65	30.09	31.15	29.88	30.56	28.84	26.39	25.96	25.18	25.12	27.45	30.16	30.87	30.13	31.65	31.54	29.27	29.55	26.86	24.05	24.32	26.38	27.51	30.32	30.67	29.55	33.01
1194	32.13	31.6	30.24	29.22	27.3	24.45	25.1	27.03	27.75	27.73	28.81	28.08	31.12	29.14	30.72	27.72	27.21	24.16	24.5	27.92	28.54	29.68	28.7	30.12	31.17	29.84	30.57	28.91	26.45	26.09	25.39	25.32	27.46	30.08	30.91	30.16	31.67	31.49	29.27	29.62	26.91	24.16	24.54	26.57	27.54	30.23	30.7	29.57	33.02
1195	32.1	31.62	30.16	29.28	27.5	24.6	25.44	27.23	27.76	27.67	28.79	28.04	31.09	29.16	30.65	27.79	27.4	24.31	24.84	28.13	28.55	29.62	28.68	30.07	31.15	29.86	30.5	28.97	26.63	26.25	25.73	25.52	27.45	30.01	30.87	30.13	31.64	31.5	29.21	29.68	27.08	24.3	24.89	26.77	27.55	30.16	30.66	29.52	32.99
1196	32.05	31.65	30.15	29.18	27.65	25.06	25.81	27.34	27.71	27.64	28.74	28.02	31.05	29.17	30.63	27.69	27.56	24.77	25.21	28.23	28.49	29.58	28.63	30.05	31.11	29.87	30.49	28.88	26.79	26.72	26.1	25.63	27.39	29.98	30.81	30.11	31.61	31.51	29.2	29.59	27.23	24.74	25.27	26.86	27.49	30.11	30.6	29.49	32.94
1197	31.9	31.63	30.1	29.11	27.74	25.21	25.77	27.22	27.63	27.72	28.73	27.94	30.9	29.15	30.59	27.62	27.64	24.92	25.17	28.11	28.42	29.65	28.61	29.96	30.97	29.84	30.46	28.8	26.86	26.88	26.06	25.51	27.3	30.05	30.77	30.02	31.47	31.47	29.16	29.51	27.29	24.87	25.24	26.74	27.42	30.18	30.57	29.38	32.79
1198	31.91	31.79	30.16	29.17	27.82	25.17	25.63	26.91	27.77	27.91	28.81	28.05	30.9	29.3	30.64	27.68	27.72	24.88	25.03	27.8	28.56	29.83	28.69	30.05	30.98	30	30.52	28.86	26.94	26.85	25.92	25.2	27.42	30.23	30.84	30.13	31.48	31.62	29.23	29.57	27.36	24.81	25.1	26.42	27.56	30.35	30.63	29.48	32.79
1199	31.94	31.67	30.23	29.25	27.97	25.28	25.86	27.22	27.78	27.74	28.92	28.08	30.93	29.17	30.71	27.76	27.88	24.99	25.26	28.11	28.57	29.65	28.8	30.08	31.02	29.86	30.6	28.95	27.08	26.97	26.15	25.51	27.41	30.05	30.94	30.16	31.52	31.48	29.3	29.66	27.5	24.91	25.34	26.72	27.57	30.15	30.73	29.49	32.82
1200	31.95	31.75	30.21	29.35	27.97	25.44	26.01	27.45	27.87	27.74	28.96	28.13	30.95	29.25	30.69	27.86	27.88	25.15	25.41	28.34	28.65	29.64	28.84	30.11	31.04	29.94	30.59	29.05	27.07	27.14	26.3	25.74	27.48	30.04	30.96	30.21	31.54	31.55	29.29	29.75	27.48	25.05	25.5	26.94	27.65	30.14	30.75	29.52	32.84
1201	32.05	31.89	30.32	29.4	28.05	25.5	26.17	27.55	27.99	27.84	29.05	28.23	31.04	29.39	30.8	27.92	27.95	25.2	25.57	28.45	28.77	29.74	28.93	30.21	31.15	30.08	30.71	29.08	27.15	27.19	26.44	25.85	27.6	30.13	31.03	30.31	31.64	31.68	29.41	29.8	27.55	25.09	25.66	27.05	27.78	30.22	30.83	29.61	32.92
1202	32.26	32.02	30.46	29.62	28.17	25.46	26.09	27.5	28.33	28.08	29.19	28.45	31.24	29.54	30.95	28.15	28.06	25.16	25.5	28.4	29.1	29.97	29.08	30.42	31.37	30.22	30.86	29.28	27.28	27.15	26.34	25.81	27.94	30.35	31.16	30.51	31.85	31.81	29.56	30.02	27.67	25.04	25.58	27	28.1	30.44	30.97	29.81	33.11
1203	32.24	31.86	30.36	29.7	28.21	25.44	26.22	27.76	28.32	28	28.93	28.51	31.21	29.39	30.84	28.25	28.09	25.12	25.64	28.67	29.08	29.88	28.81	30.47	31.35	30.07	30.76	29.35	27.32	27.11	26.44	26.09	27.94	30.26	30.87	30.55	31.83	31.65	29.46	30.1	27.71	25	25.71	27.27	28.09	30.33	30.71	29.85	33.06
1204	32.03	31.56	29.98	29.55	28.23	25.7	26.51	28.1	28.27	28.05	28.83	28.57	31	29.11	30.47	28.12	28.11	25.37	25.93	29.02	29.02	29.92	28.71	30.52	31.15	29.77	30.39	29.18	27.35	27.36	26.71	26.44	27.9	30.28	30.76	30.59	31.62	31.35	29.1	29.95	27.73	25.24	26	27.61	28.03	30.35	30.61	29.9	32.83
1205	32.24	31.69	30.06	29.7	28.32	25.94	26.89	28.25	28.4	28.37	29.14	28.93	31.2	29.26	30.55	28.29	28.19	25.61	26.32	29.18	29.14	30.23	29.03	30.88	31.37	29.92	30.48	29.32	27.45	27.6	27.06	26.61	28.03	30.59	31.06	30.94	31.83	31.48	29.19	30.1	27.82	25.47	26.38	27.77	28.15	30.65	30.93	30.25	33.02
1206	32.22	31.71	30.04	29.75	28.26	25.98	26.75	28.16	28.49	28.47	29.22	29.06	31.17	29.3	30.53	28.36	28.12	25.64	26.19	29.1	29.23	30.32	29.11	31	31.36	29.95	30.47	29.35	27.4	27.63	26.9	26.54	28.13	30.67	31.12	31.05	31.82	31.5	29.17	30.15	27.76	25.48	26.24	27.69	28.23	30.72	31	30.36	32.98
1207	32.02	31.63	30.02	29.56	28.11	25.76	26.59	27.97	28.38	28.32	29	28.96	30.96	29.24	30.5	28.18	27.96	25.41	26.05	28.91	29.12	30.17	28.89	30.89	31.16	29.87	30.45	29.14	27.26	27.4	26.72	26.36	28.03	30.51	30.88	30.93	31.61	31.42	29.16	29.96	27.61	25.25	26.09	27.51	28.12	30.55	30.79	30.25	32.74
1208	32.5	32.29	30.64	30.08	28.65	26.23	27.16	28.69	28.77	28.71	29.48	29.45	31.43	29.91	31.13	28.72	28.5	25.87	26.63	29.64	29.49	30.55	29.37	31.38	31.66	30.54	31.08	29.65	27.81	27.86	27.27	27.1	28.42	30.88	31.34	31.41	32.09	32.08	29.79	30.48	28.15	25.7	26.66	28.24	28.49	30.92	31.26	30.72	33.2
1209	32.63	32.43	30.85	30.28	28.82	26.23	27.13	28.73	28.94	28.75	29.57	29.53	31.56	30.07	31.34	28.94	28.65	25.86	26.61	29.7	29.66	30.58	29.45	31.44	31.8	30.69	31.3	29.83	27.98	27.85	27.21	27.16	28.6	30.91	31.41	31.46	32.22	32.22	30.01	30.68	28.32	25.69	26.63	28.29	28.66	30.93	31.35	30.78	33.31
1210	32.86	32.79	31.04	30.36	28.86	26.27	27.14	28.69	29.11	29.12	30.06	29.53	31.78	30.44	31.52	29.03	28.69	25.89	26.62	29.67	29.82	30.94	29.95	31.44	32.04	31.06	31.49	29.89	28.03	27.88	27.2	27.14	28.78	31.26	31.88	31.45	32.46	32.58	30.2	30.76	28.36	25.71	26.64	28.26	28.82	31.28	31.84	30.76	33.52
1211	33.2	33.09	31.3	30.46	28.91	26.24	27.12	28.67	29.29	29.9	30.6	29.72	32.11	30.76	31.79	29.15	28.73	25.85	26.61	29.65	29.99	31.71	30.49	31.62	32.38	31.37	31.76	29.98	28.08	27.84	27.15	27.13	28.97	32.02	32.41	31.62	32.79	32.88	30.48	30.86	28.4	25.66	26.62	28.25	29	32.03	32.38	30.94	33.83
1212	33.05	32.96	31.19	30.34	28.64	26.25	27.21	28.75	29.04	29.59	30.49	29.65	31.95	30.65	31.68	29.04	28.45	25.85	26.7	29.74	29.73	31.4	30.38	31.54	32.24	31.25	31.66	29.84	27.82	27.84	27.21	27.23	28.73	31.69	32.28	31.53	32.64	32.75	30.37	30.74	28.13	25.65	26.7	28.33	28.74	31.7	32.27	30.85	33.66
1213	31.8	31.27	29.74	28.69	27.4	24.97	25.44	26.92	27.17	27.54	28.42	27.68	30.79	28.81	30.2	27.22	27.3	24.69	24.84	27.79	27.94	29.52	28.29	29.75	30.81	29.51	29.98	28.38	26.58	26.56	25.69	25.18	26.96	29.92	30.57	29.75	31.3	31.21	28.72	29.12	27.07	24.77	24.83	26.48	26.93	30.12	30.36	29.23	32.7
1214	31.81	31.13	29.61	28.69	27.58	25.06	25.57	26.96	27.25	27.34	28.33	27.72	30.8	28.67	30.07	27.21	27.48	24.79	24.97	27.84	28.02	29.32	28.2	29.78	30.82	29.37	29.86	28.37	26.74	26.66	25.82	25.23	27.03	29.72	30.47	29.78	31.31	31.06	28.6	29.11	27.23	24.85	24.97	26.51	27.01	29.91	30.25	29.24	32.7
1215	31.9	31.42	29.85	28.82	27.58	25.09	25.65	27.19	27.41	27.43	28.5	27.8	30.88	28.95	30.31	27.35	27.48	24.81	25.05	28.06	28.18	29.4	28.37	29.85	30.91	29.65	30.11	28.51	26.73	26.7	25.9	25.45	27.17	29.8	30.62	29.86	31.4	31.33	28.84	29.24	27.22	24.86	25.05	26.73	27.17	29.97	30.41	29.31	32.79
1216	32	31.55	30.06	28.95	27.36	24.74	25.23	26.95	27.56	27.57	28.64	27.88	30.99	29.08	30.52	27.48	27.26	24.47	24.63	27.83	28.33	29.53	28.5	29.92	31.02	29.78	30.33	28.64	26.51	26.36	25.48	25.22	27.31	29.93	30.74	29.94	31.51	31.45	29.06	29.37	26.98	24.49	24.64	26.49	27.32	30.1	30.53	29.37	32.88
1217	32.02	31.57	30.12	29.03	27.28	24.5	25	26.82	27.63	27.58	28.72	27.94	31	29.09	30.58	27.56	27.18	24.22	24.4	27.69	28.4	29.54	28.59	29.97	31.05	29.78	30.4	28.71	26.42	26.12	25.25	25.08	27.36	29.93	30.81	30	31.54	31.45	29.13	29.45	26.89	24.23	24.42	26.34	27.4	30.09	30.6	29.42	32.9
1218	32.02	31.58	30.15	29.11	27.41	24.54	25.18	27	27.73	27.62	28.81	28.06	31.01	29.1	30.6	27.63	27.31	24.27	24.58	27.87	28.5	29.57	28.68	30.08	31.06	29.79	30.44	28.79	26.54	26.18	25.44	25.26	27.45	29.96	30.89	30.12	31.55	31.44	29.16	29.52	27	24.26	24.61	26.52	27.49	30.11	30.67	29.52	32.9
1219	32.07	31.62	30.2	29.22	27.48	24.52	25.31	27.25	27.78	27.63	28.87	28.13	31.06	29.13	30.65	27.74	27.39	24.25	24.71	28.12	28.54	29.57	28.73	30.14	31.12	29.83	30.49	28.9	26.61	26.16	25.56	25.51	27.48	29.96	30.93	30.19	31.6	31.47	29.22	29.63	27.06	24.22	24.74	26.75	27.54	30.1	30.71	29.58	32.94
1220	32.1	31.71	30.28	29.23	27.46	24.63	25.41	27.31	27.8	27.7	28.89	28.13	31.09	29.21	30.74	27.76	27.37	24.35	24.81	28.18	28.56	29.64	28.75	30.12	31.16	29.9	30.59	28.91	26.58	26.28	25.67	25.57	27.48	30.03	30.93	30.18	31.64	31.54	29.31	29.64	27.03	24.31	24.85	26.81	27.56	30.16	30.71	29.56	32.97
1221	31.85	31.63	30.2	29.05	27.69	25.14	25.82	27.31	27.65	27.54	28.74	27.91	30.83	29.13	30.65	27.58	27.6	24.86	25.22	28.18	28.4	29.46	28.59	29.9	30.91	29.82	30.52	28.73	26.81	26.79	26.08	25.57	27.31	29.86	30.77	29.96	31.4	31.45	29.23	29.46	27.24	24.8	25.27	26.8	27.41	29.98	30.54	29.33	32.71
1222	31.89	31.74	30.29	29.2	27.89	25.22	25.92	27.25	27.75	27.69	28.75	28	30.87	29.23	30.75	27.72	27.8	24.95	25.32	28.13	28.51	29.61	28.61	29.98	30.96	29.92	30.62	28.87	26.99	26.89	26.18	25.52	27.41	30	30.76	30.05	31.44	31.54	29.34	29.6	27.42	24.86	25.37	26.74	27.52	30.11	30.54	29.4	32.75
1223	31.8	31.6	30.15	29.17	27.84	25.29	26	27.35	27.66	27.49	28.67	27.97	30.79	29.08	30.61	27.7	27.75	25.02	25.4	28.23	28.42	29.41	28.52	29.93	30.88	29.77	30.49	28.85	26.94	26.97	26.26	25.61	27.3	29.79	30.67	30.02	31.36	31.39	29.21	29.57	27.36	24.92	25.47	26.83	27.43	29.9	30.44	29.35	32.66
1224	31.88	31.64	30.27	29.28	27.97	25.44	26.2	27.6	27.86	27.61	28.72	28.02	30.87	29.12	30.72	27.81	27.88	25.16	25.6	28.47	28.61	29.52	28.57	29.97	30.97	29.81	30.62	28.96	27.06	27.12	26.47	25.86	27.48	29.91	30.7	30.07	31.46	31.41	29.33	29.68	27.47	25.05	25.68	27.06	27.62	30	30.48	29.39	32.74
1225	31.83	31.68	30.17	29.23	27.89	25.36	26.19	27.69	27.79	27.56	28.7	27.97	30.82	29.17	30.62	27.77	27.8	25.07	25.59	28.57	28.54	29.45	28.55	29.92	30.92	29.85	30.52	28.9	26.98	27.04	26.44	25.96	27.4	29.83	30.66	30.01	31.41	31.44	29.23	29.63	27.39	24.95	25.66	27.16	27.55	29.92	30.45	29.32	32.67
1226	32.05	31.89	30.33	29.45	28.12	25.6	26.35	27.81	28.01	27.83	29.01	28.32	31.02	29.39	30.78	28	28.02	25.3	25.76	28.69	28.75	29.72	28.86	30.26	31.15	30.07	30.69	29.1	27.21	27.27	26.57	26.09	27.63	30.09	30.96	30.34	31.62	31.65	29.4	29.85	27.61	25.17	25.82	27.28	27.76	30.17	30.76	29.66	32.86
1227	32.08	31.73	30.32	29.58	28.29	25.7	26.47	27.97	28.18	27.9	28.87	28.44	31.05	29.25	30.77	28.15	28.18	25.39	25.89	28.87	28.92	29.78	28.72	30.37	31.19	29.92	30.68	29.21	27.39	27.36	26.67	26.27	27.81	30.14	30.8	30.44	31.66	31.5	29.4	29.98	27.79	25.25	25.95	27.45	27.93	30.21	30.62	29.77	32.88
1228	31.97	31.56	29.99	29.51	28.21	25.77	26.64	28.08	28.17	27.95	28.81	28.55	30.93	29.1	30.44	28.1	28.09	25.46	26.07	28.98	28.9	29.83	28.67	30.47	31.08	29.75	30.36	29.13	27.32	27.43	26.82	26.4	27.8	30.18	30.72	30.53	31.54	31.33	29.08	29.91	27.7	25.31	26.12	27.57	27.91	30.24	30.56	29.86	32.74
1229	32.11	31.52	29.89	29.54	28.19	25.85	26.71	28.05	28.32	28.29	29.01	28.89	31.06	29.08	30.35	28.15	28.06	25.52	26.15	28.96	29.03	30.15	28.87	30.81	31.23	29.72	30.26	29.14	27.3	27.49	26.87	26.38	27.95	30.5	30.9	30.86	31.69	31.29	28.99	29.94	27.68	25.37	26.19	27.55	28.05	30.55	30.76	30.19	32.86
1230	32.07	31.44	29.85	29.55	28.18	25.83	26.57	27.9	28.32	28.25	28.93	28.91	31.01	29.01	30.3	28.17	28.04	25.49	26.02	28.82	29.03	30.11	28.79	30.82	31.2	29.65	30.23	29.13	27.29	27.46	26.7	26.25	27.96	30.44	30.8	30.86	31.65	31.2	28.95	29.95	27.67	25.33	26.05	27.41	28.04	30.49	30.68	30.2	32.8
1231	32.27	31.65	30	29.72	28.35	26.01	26.84	28.07	28.48	28.37	29.11	29.13	31.21	29.24	30.46	28.36	28.21	25.66	26.29	29	29.19	30.21	28.97	31.03	31.41	29.87	30.39	29.29	27.47	27.64	26.95	26.43	28.12	30.54	30.96	31.06	31.85	31.42	29.11	30.12	27.84	25.5	26.32	27.59	28.2	30.58	30.86	30.4	32.98
1232	32.63	32	30.43	30.07	28.63	26.29	27.27	28.66	28.82	28.79	29.62	29.61	31.56	29.61	30.89	28.73	28.48	25.92	26.73	29.6	29.52	30.63	29.49	31.5	31.77	30.23	30.82	29.62	27.75	27.9	27.35	27.04	28.47	30.95	31.46	31.51	32.21	31.76	29.55	30.47	28.11	25.75	26.75	28.19	28.53	30.98	31.37	30.86	33.32
1233	32.64	32.23	30.62	30.16	28.76	26.37	27.35	28.88	28.9	28.74	29.62	29.66	31.56	29.85	31.08	28.83	28.61	26	26.82	29.83	29.58	30.57	29.48	31.55	31.79	30.46	31.01	29.69	27.9	27.98	27.41	27.28	28.54	30.88	31.43	31.55	32.21	31.99	29.74	30.56	28.25	25.82	26.83	28.42	28.6	30.9	31.37	30.9	33.3
1234	32.71	32.66	30.81	30.3	28.84	26.38	27.23	28.85	29.06	28.94	29.86	29.58	31.61	30.3	31.27	29	28.68	25.99	26.71	29.8	29.74	30.76	29.73	31.46	31.86	30.9	31.21	29.82	27.98	27.98	27.27	27.26	28.71	31.06	31.66	31.45	32.28	32.42	29.95	30.7	28.32	25.81	26.72	28.39	28.75	31.07	31.61	30.81	33.35
1235	33.15	33.18	31.31	30.55	28.95	26.23	27	28.66	29.39	29.88	30.69	29.82	32.05	30.84	31.77	29.26	28.77	25.84	26.49	29.62	30.06	31.7	30.56	31.69	32.31	31.43	31.71	30.05	28.09	27.82	27.01	27.09	29.05	31.98	32.47	31.67	32.72	32.94	30.45	30.95	28.43	25.65	26.49	28.21	29.08	32	32.44	31.03	33.77
1236	33.12	33.15	31.38	30.5	28.86	26.29	27.24	28.85	29.23	29.77	30.74	29.87	32.01	30.82	31.84	29.23	28.68	25.88	26.74	29.82	29.9	31.58	30.62	31.73	32.29	31.4	31.79	29.99	28.01	27.87	27.23	27.29	28.89	31.86	32.5	31.7	32.7	32.91	30.53	30.9	28.33	25.69	26.73	28.41	28.91	31.86	32.49	31.06	33.72
1237	31.93	31.38	29.98	28.72	27.18	24.59	25.42	27.05	27.25	27.6	28.52	27.83	30.9	28.9	30.41	27.27	27.08	24.34	24.82	27.91	28.01	29.58	28.37	29.88	30.93	29.6	30.18	28.4	26.33	26.18	25.63	25.28	27.04	29.98	30.65	29.87	31.41	31.29	28.94	29.16	26.83	24.41	24.8	26.58	26.99	30.17	30.43	29.34	32.82
1238	31.83	31.28	29.8	28.75	27.48	24.98	25.63	27.08	27.27	27.38	28.42	27.71	30.81	28.79	30.23	27.3	27.38	24.72	25.03	27.94	28.03	29.35	28.27	29.75	30.84	29.49	30.01	28.43	26.63	26.57	25.85	25.32	27.05	29.75	30.53	29.75	31.32	31.17	28.77	29.19	27.12	24.77	25.02	26.6	27.01	29.94	30.31	29.2	32.72
1239	31.72	31.22	29.64	28.72	27.49	24.96	25.57	27.07	27.23	27.21	28.28	27.66	30.7	28.72	30.08	27.26	27.4	24.7	24.97	27.92	27.98	29.17	28.13	29.69	30.74	29.42	29.86	28.39	26.63	26.56	25.79	25.3	26.99	29.56	30.38	29.69	31.22	31.1	28.62	29.15	27.12	24.73	24.97	26.58	26.97	29.74	30.16	29.14	32.61
1240	31.75	31.32	29.74	28.74	27.49	24.91	25.52	27.04	27.36	27.29	28.38	27.67	30.73	28.82	30.17	27.28	27.39	24.65	24.92	27.9	28.11	29.24	28.23	29.68	30.77	29.52	29.97	28.41	26.62	26.52	25.74	25.28	27.11	29.64	30.47	29.7	31.25	31.19	28.72	29.17	27.1	24.67	24.92	26.55	27.1	29.8	30.24	29.13	32.62
1241	31.78	31.47	29.93	28.83	27.5	24.84	25.35	26.88	27.49	27.41	28.55	27.76	30.76	28.96	30.36	27.37	27.4	24.58	24.75	27.74	28.23	29.36	28.39	29.76	30.81	29.66	30.17	28.5	26.62	26.46	25.57	25.12	27.22	29.76	30.62	29.79	31.29	31.32	28.92	29.26	27.09	24.58	24.76	26.38	27.22	29.91	30.39	29.21	32.65
1242	31.91	31.61	30.12	28.96	27.29	24.67	25.18	26.87	27.55	27.56	28.71	27.91	30.89	29.1	30.55	27.5	27.2	24.41	24.58	27.73	28.29	29.5	28.55	29.9	30.95	29.79	30.37	28.62	26.41	26.29	25.4	25.11	27.27	29.89	30.76	29.93	31.43	31.45	29.11	29.38	26.87	24.39	24.59	26.36	27.29	30.04	30.53	29.34	32.77
1243	32.18	31.92	30.36	29.12	27.19	24.17	24.87	26.8	27.76	27.79	28.87	28.23	31.16	29.41	30.79	27.66	27.1	23.92	24.27	27.65	28.49	29.73	28.71	30.21	31.22	30.1	30.62	28.79	26.3	25.81	25.1	25.03	27.46	30.12	30.91	30.26	31.7	31.74	29.36	29.54	26.76	23.88	24.29	26.28	27.49	30.25	30.68	29.65	33.04
1244	32.1	31.85	30.4	29.17	27.34	24.22	25.01	26.99	27.72	27.76	28.92	28.22	31.08	29.33	30.82	27.71	27.25	23.96	24.41	27.85	28.45	29.69	28.76	30.18	31.15	30.02	30.67	28.83	26.45	25.86	25.24	25.22	27.41	30.08	30.95	30.24	31.63	31.66	29.4	29.58	26.9	23.9	24.44	26.46	27.46	30.2	30.71	29.62	32.94
1245	31.82	31.65	30.2	29.07	27.76	25.07	25.77	27.4	27.63	27.52	28.77	27.95	30.8	29.13	30.62	27.61	27.68	24.81	25.17	28.26	28.36	29.45	28.6	29.91	30.88	29.81	30.48	28.73	26.86	26.72	26.01	25.64	27.3	29.83	30.78	29.98	31.36	31.44	29.22	29.48	27.31	24.73	25.21	26.87	27.37	29.95	30.54	29.34	32.66
1246	31.92	31.71	30.36	29.28	27.93	25.22	25.94	27.46	27.81	27.58	28.8	28.07	30.9	29.18	30.78	27.82	27.85	24.96	25.34	28.32	28.53	29.5	28.63	30.01	30.98	29.86	30.65	28.94	27.03	26.88	26.17	25.7	27.47	29.88	30.8	30.09	31.46	31.48	29.38	29.69	27.46	24.87	25.38	26.92	27.54	29.99	30.56	29.44	32.75
1247	31.82	31.67	30.23	29.21	27.98	25.42	26.1	27.56	27.76	27.47	28.64	28.02	30.8	29.14	30.65	27.75	27.9	25.16	25.5	28.42	28.48	29.38	28.47	29.95	30.89	29.82	30.53	28.87	27.07	27.09	26.33	25.8	27.41	29.76	30.63	30.04	31.37	31.43	29.26	29.62	27.5	25.05	25.55	27.01	27.5	29.86	30.39	29.38	32.65
1248	31.91	31.71	30.3	29.39	28.15	25.52	26.35	27.73	27.93	27.63	28.65	28.11	30.89	29.17	30.72	27.93	28.07	25.26	25.75	28.59	28.65	29.54	28.47	30.03	30.98	29.85	30.61	29.05	27.23	27.2	26.58	25.97	27.56	29.92	30.61	30.12	31.46	31.45	29.33	29.79	27.65	25.13	25.8	27.17	27.67	30	30.37	29.45	32.73
1249	31.79	31.68	30.25	29.32	28.02	25.5	26.42	27.82	27.87	27.57	28.62	28.08	30.77	29.15	30.66	27.88	27.93	25.24	25.82	28.69	28.59	29.46	28.44	29.99	30.88	29.82	30.56	28.97	27.1	27.18	26.64	26.07	27.49	29.84	30.57	30.09	31.35	31.42	29.29	29.72	27.52	25.09	25.87	27.26	27.61	29.91	30.34	29.41	32.6
1250	31.89	31.72	30.31	29.35	28.04	25.53	26.39	27.8	27.89	27.71	28.88	28.25	30.86	29.2	30.73	27.91	27.94	25.25	25.8	28.68	28.6	29.6	28.71	30.16	30.98	29.87	30.63	28.98	27.12	27.2	26.59	26.06	27.51	29.97	30.81	30.24	31.45	31.45	29.36	29.75	27.53	25.11	25.85	27.25	27.62	30.03	30.6	29.57	32.68
1251	31.88	31.78	30.34	29.4	28.17	25.65	26.51	27.96	28.07	27.78	28.96	28.29	30.84	29.29	30.76	27.99	28.07	25.35	25.93	28.83	28.77	29.66	28.78	30.19	30.97	29.94	30.66	29.02	27.26	27.3	26.69	26.23	27.7	30.01	30.87	30.26	31.44	31.52	29.39	29.8	27.66	25.2	25.98	27.41	27.8	30.07	30.68	29.59	32.65
1252	31.69	31.45	29.96	29.23	27.91	25.47	26.4	27.79	27.85	27.62	28.61	28.21	30.64	28.97	30.38	27.84	27.8	25.17	25.83	28.68	28.55	29.49	28.44	30.1	30.8	29.61	30.28	28.83	27	27.12	26.56	26.08	27.48	29.84	30.5	30.16	31.25	31.18	29.02	29.63	27.4	25.01	25.87	27.26	27.57	29.89	30.33	29.5	32.44
1253	31.66	31.26	29.7	29.23	27.86	25.46	26.33	27.67	27.9	27.72	28.58	28.42	30.6	28.8	30.12	27.86	27.74	25.14	25.76	28.56	28.59	29.58	28.41	30.31	30.77	29.44	30.03	28.82	26.95	27.09	26.46	25.97	27.53	29.91	30.44	30.34	31.22	31	28.77	29.63	27.34	24.97	25.79	27.14	27.61	29.96	30.29	29.7	32.39
1254	31.65	31.3	29.65	29.21	27.9	25.54	26.27	27.61	27.9	27.72	28.6	28.48	30.58	28.86	30.08	27.86	27.77	25.2	25.72	28.51	28.59	29.57	28.43	30.36	30.77	29.48	29.99	28.78	26.99	27.16	26.38	25.93	27.53	29.9	30.45	30.38	31.21	31.04	28.73	29.61	27.38	25.03	25.74	27.09	27.61	29.94	30.32	29.74	32.36
1255	31.93	31.41	29.9	29.42	28.08	25.72	26.56	27.83	28.17	28	28.82	28.77	30.85	28.99	30.33	28.08	27.94	25.38	26.02	28.75	28.84	29.84	28.66	30.64	31.05	29.6	30.24	28.97	27.17	27.34	26.65	26.17	27.8	30.16	30.65	30.65	31.49	31.15	28.98	29.82	27.55	25.2	26.03	27.32	27.86	30.19	30.54	30.02	32.62
1256	32.45	31.9	30.5	29.93	28.49	26.14	27.18	28.56	28.62	28.57	29.38	29.39	31.36	29.5	30.93	28.61	28.34	25.78	26.64	29.48	29.29	30.4	29.22	31.25	31.58	30.1	30.84	29.46	27.59	27.74	27.24	26.91	28.25	30.71	31.19	31.25	32.01	31.64	29.59	30.33	27.96	25.6	26.65	28.06	28.31	30.74	31.1	30.62	33.12
1257	32.49	32.44	30.96	30.21	28.81	26.27	27.16	28.8	28.75	28.61	29.46	29.42	31.4	30.05	31.39	28.91	28.66	25.9	26.63	29.73	29.41	30.44	29.3	31.28	31.63	30.64	31.3	29.73	27.92	27.87	27.2	27.16	28.38	30.73	31.24	31.26	32.05	32.17	30.05	30.61	28.28	25.72	26.63	28.31	28.43	30.75	31.17	30.64	33.14
1258	32.68	32.83	31.16	30.38	28.98	26.29	27.08	28.77	29.1	28.83	29.83	29.53	31.58	30.46	31.6	29.1	28.83	25.9	26.56	29.7	29.75	30.65	29.68	31.39	31.82	31.04	31.51	29.88	28.09	27.87	27.1	27.14	28.73	30.94	31.6	31.36	32.24	32.56	30.26	30.78	28.45	25.71	26.56	28.28	28.77	30.95	31.55	30.75	33.31
1259	32.98	33.19	31.42	30.63	28.96	26.05	26.72	28.59	29.48	29.67	30.63	29.74	31.87	30.84	31.85	29.36	28.8	25.64	26.21	29.53	30.13	31.48	30.49	31.59	32.13	31.42	31.76	30.11	28.07	27.62	26.72	26.98	29.12	31.76	32.38	31.55	32.54	32.93	30.52	31.03	28.43	25.45	26.2	28.11	29.15	31.77	32.35	30.94	33.59
1260	33.23	33.23	31.52	30.64	28.94	26.22	27.02	28.74	29.53	30	30.9	29.98	32.11	30.9	31.95	29.39	28.76	25.8	26.52	29.69	30.17	31.81	30.75	31.82	32.38	31.47	31.87	30.11	28.05	27.78	26.99	27.15	29.16	32.07	32.62	31.76	32.78	32.97	30.63	31.04	28.4	25.61	26.5	28.27	29.19	32.07	32.61	31.16	33.81
1261	32.09	31.63	30.17	28.87	27.22	24.62	25.64	27.26	27.39	27.59	28.7	27.98	31.06	29.11	30.58	27.43	27.12	24.38	25.04	28.1	28.13	29.56	28.54	30.01	31.09	29.81	30.32	28.54	26.36	26.2	25.82	25.47	27.19	29.96	30.8	29.99	31.56	31.51	29.11	29.32	26.86	24.44	25.01	26.77	27.11	30.15	30.57	29.46	32.98
1262	32.08	31.64	30.13	28.94	27.37	24.63	25.57	27.34	27.43	27.52	28.69	27.96	31.05	29.12	30.54	27.5	27.27	24.39	24.97	28.18	28.16	29.49	28.52	29.98	31.09	29.81	30.3	28.61	26.5	26.21	25.76	25.55	27.21	29.88	30.78	29.97	31.56	31.5	29.08	29.39	26.99	24.43	24.95	26.84	27.14	30.07	30.55	29.42	32.96
1263	31.86	31.26	29.79	28.84	27.54	24.95	25.71	27.25	27.33	27.29	28.32	27.81	30.83	28.74	30.19	27.4	27.45	24.71	25.11	28.09	28.06	29.24	28.15	29.81	30.87	29.43	29.97	28.51	26.67	26.54	25.9	25.46	27.1	29.64	30.4	29.81	31.34	31.11	28.74	29.29	27.15	24.73	25.1	26.74	27.05	29.81	30.16	29.25	32.73
1264	31.75	31.11	29.7	28.74	27.63	25.11	25.8	27.21	27.35	27.17	28.19	27.8	30.72	28.58	30.11	27.3	27.54	24.87	25.2	28.05	28.08	29.12	28.01	29.79	30.77	29.27	29.9	28.4	26.75	26.71	25.99	25.42	27.1	29.51	30.25	29.8	31.24	30.95	28.67	29.18	27.23	24.87	25.19	26.69	27.06	29.68	30.01	29.23	32.62
1265	31.84	31.52	29.94	28.87	27.62	25.1	25.77	27.33	27.47	27.28	28.52	27.8	30.82	28.99	30.35	27.43	27.53	24.86	25.17	28.17	28.19	29.23	28.34	29.78	30.87	29.68	30.15	28.53	26.73	26.71	25.97	25.54	27.21	29.62	30.57	29.8	31.34	31.34	28.91	29.3	27.21	24.84	25.17	26.8	27.18	29.77	30.33	29.22	32.7
1266	32.13	31.9	30.25	29.02	27.28	24.56	25.3	26.92	27.69	27.61	28.82	28.08	31.1	29.36	30.65	27.58	27.19	24.32	24.7	27.76	28.4	29.55	28.64	30.05	31.16	30.05	30.46	28.68	26.39	26.18	25.49	25.13	27.41	29.94	30.86	30.08	31.63	31.71	29.22	29.45	26.85	24.29	24.7	26.39	27.4	30.08	30.61	29.49	32.98
1267	32.17	31.94	30.42	29.11	27.14	24.05	24.74	26.71	27.8	27.84	28.94	28.31	31.14	29.4	30.81	27.67	27.06	23.81	24.14	27.55	28.51	29.78	28.75	30.27	31.21	30.08	30.64	28.77	26.25	25.68	24.94	24.92	27.5	30.16	30.96	30.31	31.68	31.73	29.4	29.54	26.71	23.76	24.15	26.17	27.51	30.29	30.71	29.7	33.01
1268	32.17	32.01	30.42	29.17	27.27	24.08	24.83	26.84	27.72	27.9	29.01	28.38	31.15	29.47	30.82	27.73	27.19	23.84	24.23	27.69	28.43	29.82	28.82	30.33	31.22	30.15	30.66	28.82	26.37	25.72	25.03	25.06	27.42	30.21	31.02	30.38	31.69	31.79	29.41	29.59	26.83	23.77	24.24	26.29	27.44	30.33	30.77	29.76	33
1269	32.09	31.95	30.44	29.14	27.62	24.76	25.57	27.31	27.79	27.71	28.98	28.33	31.06	29.4	30.84	27.7	27.54	24.51	24.97	28.15	28.49	29.63	28.78	30.26	31.14	30.08	30.69	28.8	26.71	26.4	25.78	25.52	27.47	30.01	30.97	30.32	31.61	31.71	29.44	29.56	27.16	24.42	24.99	26.75	27.5	30.12	30.72	29.69	32.91
1270	31.95	31.92	30.39	29.19	27.85	25.03	25.87	27.42	27.76	27.54	28.99	28.32	30.92	29.37	30.77	27.75	27.77	24.79	25.27	28.27	28.45	29.45	28.78	30.24	31.01	30.05	30.64	28.84	26.93	26.68	26.07	25.64	27.42	29.83	30.96	30.31	31.48	31.67	29.38	29.61	27.38	24.68	25.29	26.86	27.47	29.93	30.71	29.67	32.76
1271	31.9	31.87	30.32	29.27	27.99	25.21	25.99	27.57	27.85	27.54	28.84	28.2	30.87	29.32	30.7	27.83	27.92	24.97	25.39	28.41	28.54	29.45	28.63	30.11	30.96	30	30.58	28.91	27.07	26.87	26.2	25.78	27.5	29.82	30.8	30.19	31.43	31.61	29.32	29.67	27.51	24.84	25.43	26.99	27.56	29.91	30.55	29.54	32.69
1272	31.97	31.87	30.38	29.38	28.17	25.33	26.24	27.66	27.93	27.62	28.77	28.2	30.94	29.31	30.76	27.94	28.09	25.08	25.64	28.5	28.62	29.53	28.56	30.09	31.04	29.98	30.65	29.02	27.24	26.99	26.45	25.88	27.57	29.9	30.72	30.19	31.51	31.59	29.39	29.78	27.67	24.94	25.68	27.08	27.65	29.97	30.46	29.52	32.76
1273	31.89	31.86	30.35	29.38	28.11	25.55	26.47	27.92	27.91	27.57	28.74	28.26	30.86	29.31	30.73	27.95	28.04	25.3	25.87	28.77	28.59	29.47	28.53	30.14	30.96	29.98	30.63	29.02	27.19	27.22	26.67	26.14	27.54	29.84	30.67	30.24	31.43	31.57	29.36	29.78	27.61	25.14	25.91	27.34	27.62	29.9	30.43	29.57	32.66
1274	31.85	31.99	30.46	29.37	28.1	25.51	26.52	27.89	27.91	27.6	29	28.35	30.81	29.46	30.85	27.96	28.01	25.25	25.93	28.75	28.59	29.49	28.79	30.22	30.93	30.12	30.75	28.99	27.17	27.17	26.69	26.13	27.54	29.84	30.91	30.3	31.39	31.7	29.48	29.77	27.59	25.09	25.96	27.32	27.61	29.91	30.68	29.64	32.61
1275	31.97	32.1	30.54	29.42	28.19	25.6	26.53	27.97	28.01	27.84	29.22	28.4	30.92	29.59	30.93	28.02	28.1	25.32	25.95	28.83	28.68	29.72	29.01	30.27	31.05	30.23	30.82	29.02	27.26	27.24	26.69	26.22	27.63	30.07	31.1	30.33	31.51	31.81	29.57	29.82	27.68	25.15	25.98	27.41	27.71	30.12	30.9	29.69	32.71
1276	31.77	31.77	30.34	29.29	28.04	25.51	26.48	27.85	27.83	27.71	28.92	28.25	30.71	29.28	30.73	27.91	27.94	25.22	25.91	28.72	28.49	29.59	28.73	30.11	30.86	29.91	30.63	28.87	27.11	27.15	26.61	26.12	27.45	29.92	30.79	30.16	31.31	31.48	29.37	29.69	27.52	25.05	25.93	27.3	27.52	29.97	30.61	29.52	32.49
1277	31.55	31.37	30.03	29.11	27.8	25.45	26.33	27.64	27.75	27.52	28.52	28.19	30.49	28.9	30.42	27.75	27.69	25.13	25.77	28.52	28.4	29.38	28.33	30.04	30.65	29.52	30.31	28.67	26.88	27.07	26.44	25.92	27.37	29.7	30.37	30.07	31.09	31.08	29.07	29.51	27.28	24.96	25.78	27.09	27.43	29.75	30.2	29.45	32.26
1278	31.52	31.43	29.82	29.03	27.79	25.38	26.2	27.5	27.78	27.5	28.49	28.2	30.45	28.97	30.22	27.7	27.67	25.05	25.64	28.38	28.44	29.36	28.3	30.05	30.63	29.59	30.11	28.58	26.87	26.99	26.29	25.79	27.41	29.67	30.31	30.06	31.06	31.14	28.87	29.43	27.26	24.88	25.65	26.95	27.46	29.71	30.17	29.45	32.21
1279	31.58	31.6	30.01	29.23	27.86	25.51	26.33	27.64	27.89	27.63	28.59	28.45	30.5	29.16	30.41	27.91	27.74	25.17	25.78	28.54	28.53	29.47	28.41	30.3	30.69	29.76	30.3	28.76	26.94	27.11	26.39	25.95	27.51	29.77	30.39	30.29	31.13	31.31	29.06	29.63	27.33	24.99	25.79	27.11	27.56	29.81	30.27	29.69	32.25
1280	32.22	32.1	30.8	29.9	28.5	26.11	27.13	28.42	28.45	28.24	29.18	29.16	31.13	29.68	31.2	28.6	28.36	25.75	26.59	29.32	29.09	30.08	29	31	31.33	30.27	31.09	29.41	27.57	27.7	27.17	26.73	28.07	30.37	30.96	30.98	31.76	31.81	29.85	30.3	27.96	25.56	26.59	27.89	28.12	30.4	30.87	30.38	32.87
1281	32.38	32.52	31.19	30.25	28.82	26.23	27.24	28.72	28.68	28.41	29.34	29.3	31.28	30.12	31.6	28.97	28.68	25.85	26.72	29.63	29.31	30.24	29.16	31.13	31.5	30.7	31.49	29.75	27.9	27.81	27.27	27.05	28.29	30.51	31.1	31.1	31.92	32.23	30.26	30.65	28.28	25.66	26.71	28.2	28.34	30.54	31.02	30.51	33.01
1282	32.46	32.68	31.22	30.31	28.91	26.28	27.2	28.76	28.91	28.62	29.62	29.38	31.35	30.31	31.62	29.05	28.76	25.89	26.68	29.69	29.54	30.44	29.45	31.21	31.59	30.87	31.51	29.8	27.99	27.85	27.2	27.11	28.52	30.71	31.35	31.16	32	32.39	30.28	30.71	28.37	25.7	26.67	28.26	28.57	30.72	31.3	30.58	33.07
1283	32.65	32.86	31.21	30.46	28.94	26.28	27.06	28.7	29.35	29.39	30.5	29.48	31.54	30.51	31.62	29.22	28.78	25.87	26.55	29.63	29.97	31.21	30.34	31.3	31.79	31.06	31.5	29.93	28.02	27.84	27.04	27.06	28.96	31.46	32.22	31.23	32.2	32.58	30.28	30.86	28.39	25.68	26.53	28.2	29	31.47	32.19	30.67	33.25
1284	33.09	33.15	31.48	30.64	29.06	26.17	26.98	28.72	29.68	30.26	30.95	29.84	31.97	30.81	31.89	29.41	28.89	25.75	26.48	29.66	30.3	32.07	30.79	31.66	32.23	31.36	31.77	30.09	28.14	27.72	26.94	27.1	29.3	32.31	32.64	31.58	32.63	32.87	30.56	31.04	28.51	25.55	26.45	28.23	29.33	32.32	32.63	31.02	33.67
1285	32.02	31.58	29.99	28.79	27.4	24.9	25.72	27.12	27.3	27.38	28.59	27.85	30.98	29.03	30.37	27.37	27.3	24.68	25.12	27.94	28.02	29.34	28.41	29.87	31.02	29.73	30.11	28.45	26.52	26.47	25.87	25.3	27.09	29.74	30.67	29.84	31.48	31.42	28.92	29.26	27.02	24.73	25.09	26.6	26.99	29.94	30.43	29.29	32.91
1286	32.06	31.53	29.97	28.94	27.57	24.97	25.89	27.43	27.48	27.35	28.61	27.93	31.02	28.98	30.36	27.51	27.48	24.75	25.29	28.26	28.19	29.31	28.42	29.93	31.07	29.67	30.1	28.6	26.69	26.55	26.04	25.62	27.26	29.7	30.67	29.91	31.53	31.36	28.91	29.4	27.18	24.78	25.26	26.91	27.17	29.89	30.43	29.36	32.94
1287	32.05	31.39	29.9	28.97	27.75	25.07	26.03	27.51	27.54	27.36	28.51	28.03	31.02	28.83	30.28	27.55	27.66	24.84	25.43	28.34	28.25	29.31	28.32	30.02	31.07	29.52	30.05	28.63	26.86	26.65	26.19	25.7	27.3	29.7	30.56	30.01	31.53	31.2	28.84	29.43	27.35	24.85	25.41	26.98	27.23	29.87	30.32	29.45	32.92
1288	31.9	31.38	29.94	28.95	27.7	25.07	25.93	27.44	27.46	27.29	28.46	27.89	30.86	28.82	30.32	27.52	27.61	24.85	25.33	28.27	28.16	29.24	28.26	29.87	30.91	29.51	30.09	28.6	26.81	26.67	26.09	25.63	27.21	29.62	30.5	29.87	31.38	31.18	28.88	29.4	27.29	24.84	25.31	26.9	27.14	29.78	30.25	29.29	32.75
1289	31.91	31.66	30.09	28.95	27.62	25.01	25.76	27.34	27.55	27.35	28.67	27.87	30.87	29.1	30.46	27.53	27.53	24.79	25.16	28.16	28.25	29.29	28.47	29.82	30.93	29.78	30.25	28.6	26.72	26.61	25.92	25.52	27.29	29.68	30.7	29.84	31.4	31.45	29.04	29.4	27.19	24.76	25.15	26.79	27.24	29.82	30.45	29.25	32.75
1290	32.13	31.91	30.37	29.02	27.26	24.35	25.13	26.82	27.62	27.53	28.9	28.11	31.09	29.35	30.74	27.6	27.18	24.13	24.53	27.65	28.31	29.46	28.69	30.06	31.16	30.03	30.54	28.67	26.36	25.96	25.3	25.01	27.35	29.84	30.91	30.08	31.62	31.69	29.32	29.47	26.83	24.08	24.52	26.26	27.31	29.98	30.66	29.49	32.96
1291	32.27	32.04	30.48	29.09	27.15	23.87	24.68	26.85	27.95	27.9	29	28.49	31.23	29.48	30.85	27.67	27.07	23.65	24.08	27.68	28.63	29.83	28.79	30.42	31.3	30.16	30.67	28.73	26.24	25.49	24.85	25.04	27.66	30.21	31	30.46	31.76	31.8	29.44	29.53	26.71	23.58	24.07	26.29	27.64	30.33	30.74	29.85	33.09
1292	32.22	32	30.49	29.18	27.21	23.88	24.73	26.79	27.76	27.74	29.05	28.54	31.19	29.43	30.85	27.75	27.14	23.66	24.13	27.62	28.44	29.66	28.82	30.46	31.26	30.11	30.69	28.82	26.3	25.51	24.9	24.98	27.46	30.04	31.03	30.51	31.73	31.75	29.45	29.61	26.76	23.57	24.13	26.22	27.45	30.15	30.77	29.89	33.03
1293	32.16	31.93	30.51	29.17	27.59	24.4	25.28	27.25	27.83	27.57	29.14	28.59	31.12	29.36	30.87	27.74	27.52	24.17	24.68	28.07	28.5	29.49	28.91	30.49	31.2	30.03	30.72	28.81	26.67	26.03	25.46	25.44	27.51	29.86	31.11	30.55	31.66	31.66	29.48	29.59	27.13	24.07	24.69	26.67	27.52	29.97	30.85	29.93	32.95
1294	32.07	31.97	30.35	29.3	27.95	24.95	25.89	27.69	27.88	27.57	29.14	28.58	31.03	29.4	30.71	27.87	27.88	24.72	25.29	28.52	28.55	29.48	28.91	30.47	31.12	30.07	30.57	28.93	27.03	26.59	26.07	25.88	27.55	29.85	31.1	30.54	31.58	31.69	29.33	29.71	27.48	24.6	25.3	27.1	27.57	29.95	30.83	29.9	32.85
1295	32.01	31.95	30.28	29.4	28.1	25.09	26.09	27.79	27.98	27.61	29.19	28.44	30.97	29.38	30.64	27.97	28.03	24.86	25.49	28.62	28.64	29.51	28.95	30.31	31.07	30.04	30.51	29.03	27.17	26.74	26.27	25.98	27.64	29.88	31.13	30.39	31.53	31.66	29.26	29.81	27.62	24.72	25.51	27.19	27.67	29.96	30.86	29.74	32.78
1296	32	31.96	30.43	29.46	28.23	25.21	26.27	27.91	28.03	27.64	29.18	28.42	30.97	29.38	30.78	28.04	28.17	24.98	25.67	28.73	28.69	29.54	28.94	30.28	31.06	30.05	30.68	29.09	27.3	26.87	26.45	26.1	27.68	29.9	31.11	30.38	31.53	31.65	29.42	29.87	27.74	24.82	25.69	27.3	27.72	29.97	30.84	29.72	32.76
1297	31.9	31.95	30.4	29.47	28.26	25.55	26.64	28.05	27.92	27.63	29.03	28.32	30.86	29.39	30.76	28.05	28.19	25.31	26.05	28.88	28.56	29.52	28.78	30.17	30.97	30.05	30.65	29.09	27.32	27.2	26.82	26.24	27.55	29.88	30.94	30.26	31.43	31.64	29.39	29.87	27.75	25.14	26.07	27.44	27.6	29.94	30.68	29.6	32.65
1298	31.76	31.96	30.51	29.34	28.16	25.64	26.59	27.94	27.84	27.57	28.95	28.22	30.71	29.41	30.87	27.94	28.08	25.39	26	28.78	28.48	29.46	28.71	30.06	30.83	30.06	30.76	28.94	27.22	27.28	26.74	26.15	27.47	29.8	30.84	30.13	31.28	31.65	29.51	29.74	27.65	25.21	26.02	27.34	27.52	29.86	30.6	29.49	32.49
1299	32.02	32.21	30.69	29.54	28.28	25.63	26.65	28.06	28	27.77	29.35	28.5	30.96	29.68	31.04	28.17	28.19	25.36	26.07	28.91	28.64	29.65	29.12	30.34	31.09	30.32	30.93	29.13	27.34	27.27	26.78	26.28	27.63	29.98	31.22	30.4	31.54	31.9	29.69	29.94	27.76	25.18	26.08	27.47	27.68	30.03	31	29.77	32.73
1300	31.95	32.01	30.61	29.47	28.25	25.68	26.71	28.04	28	27.77	29.15	28.42	30.88	29.5	30.97	28.12	28.16	25.4	26.14	28.89	28.63	29.65	28.92	30.25	31.03	30.12	30.85	29.04	27.31	27.3	26.82	26.28	27.62	29.97	30.99	30.29	31.47	31.69	29.61	29.87	27.72	25.21	26.15	27.46	27.67	30.01	30.8	29.67	32.64
1301	31.61	31.53	30.18	29.23	28	25.55	26.49	27.74	27.86	27.6	28.57	28.16	30.54	29.04	30.54	27.9	27.9	25.25	25.93	28.6	28.49	29.47	28.35	29.98	30.7	29.66	30.42	28.78	27.05	27.17	26.58	25.99	27.48	29.78	30.39	30.01	31.14	31.22	29.19	29.63	27.47	25.07	25.93	27.17	27.52	29.82	30.22	29.4	32.29
1302	31.64	31.75	30.14	29.08	27.9	25.51	26.28	27.58	27.9	27.64	28.55	28.24	30.55	29.28	30.51	27.77	27.79	25.19	25.72	28.45	28.52	29.5	28.34	30.06	30.73	29.88	30.39	28.61	26.96	27.11	26.34	25.84	27.51	29.8	30.35	30.06	31.16	31.44	29.16	29.48	27.37	25	25.72	27.01	27.56	29.83	30.2	29.47	32.3
1303	31.56	31.92	30.24	29.08	27.81	25.38	26.22	27.58	27.74	27.49	28.51	28.28	30.47	29.47	30.61	27.78	27.69	25.04	25.67	28.46	28.35	29.33	28.3	30.1	30.66	30.06	30.48	28.59	26.86	26.97	26.26	25.85	27.35	29.62	30.28	30.09	31.08	31.6	29.26	29.48	27.26	24.85	25.66	27.02	27.39	29.65	30.16	29.5	32.21
1304	32.15	32.4	31.02	29.92	28.56	26.07	27.16	28.54	28.42	28.15	29.14	29.09	31.05	29.97	31.39	28.64	28.43	25.71	26.63	29.43	29.03	29.98	28.94	30.9	31.26	30.55	31.26	29.42	27.61	27.65	27.19	26.83	28.03	30.26	30.89	30.87	31.68	32.08	30.05	30.32	28.01	25.52	26.61	27.99	28.07	30.28	30.79	30.3	32.79
1305	32.32	32.62	31.27	30.29	28.9	26.32	27.34	28.79	28.69	28.37	29.36	29.23	31.21	30.21	31.65	29.03	28.77	25.95	26.81	29.68	29.3	30.2	29.16	31.03	31.43	30.78	31.51	29.77	27.95	27.89	27.35	27.09	28.29	30.47	31.09	30.98	31.85	32.31	30.31	30.69	28.35	25.76	26.8	28.24	28.33	30.49	31.01	30.43	32.94
1306	32.44	32.5	31.17	30.32	28.96	26.36	27.44	28.86	28.87	28.52	29.5	29.41	31.33	30.11	31.55	29.08	28.82	25.97	26.91	29.77	29.47	30.34	29.31	31.21	31.56	30.67	31.41	29.79	28.02	27.91	27.42	27.18	28.46	30.59	31.21	31.14	31.97	32.19	30.2	30.72	28.4	25.77	26.89	28.33	28.5	30.61	31.15	30.6	33.05
1307	32.55	32.47	30.97	30.23	28.96	26.41	27.44	28.94	29.12	29	29.99	29.48	31.43	30.1	31.35	29.01	28.81	25.99	26.93	29.85	29.71	30.82	29.8	31.27	31.67	30.64	31.2	29.68	28.01	27.95	27.4	27.26	28.71	31.06	31.67	31.19	32.08	32.16	30.01	30.63	28.39	25.8	26.9	28.41	28.75	31.07	31.64	30.66	33.14
1308	32.6	32.52	30.98	30.22	28.92	26.38	27.38	28.85	29.25	29.56	30.43	29.58	31.46	30.17	31.37	29.02	28.77	25.95	26.87	29.77	29.84	31.37	30.25	31.37	31.72	30.7	31.22	29.66	27.97	27.91	27.31	27.19	28.84	31.6	32.09	31.27	32.12	32.21	30.03	30.62	28.35	25.75	26.84	28.33	28.88	31.6	32.08	30.75	33.17
1309	32.12	31.74	30.17	28.89	27.55	24.99	25.81	27.38	27.55	27.47	28.83	27.99	31.07	29.16	30.53	27.49	27.45	24.78	25.21	28.19	28.26	29.42	28.63	29.99	31.12	29.85	30.25	28.55	26.65	26.54	25.93	25.54	27.35	29.82	30.88	29.95	31.58	31.55	29.08	29.38	27.15	24.82	25.16	26.84	27.22	30.02	30.64	29.4	33.01
1310	32.16	31.76	30.2	28.97	27.47	24.9	25.77	27.5	27.58	27.45	28.73	28.07	31.11	29.18	30.56	27.56	27.37	24.69	25.17	28.3	28.28	29.4	28.53	30.05	31.16	29.87	30.29	28.62	26.57	26.47	25.89	25.66	27.36	29.8	30.78	30.02	31.62	31.56	29.12	29.45	27.06	24.72	25.13	26.95	27.24	29.98	30.52	29.46	33.03
1311	32.14	31.72	30.24	29.04	27.47	24.76	25.64	27.6	27.66	27.45	28.77	28.1	31.09	29.13	30.6	27.63	27.38	24.56	25.04	28.41	28.35	29.4	28.56	30.07	31.15	29.82	30.35	28.68	26.56	26.34	25.76	25.76	27.43	29.79	30.8	30.05	31.6	31.5	29.16	29.51	27.05	24.56	25	27.04	27.32	29.96	30.54	29.48	33
1312	32.15	31.88	30.32	29.07	27.35	24.49	25.38	27.31	27.74	27.52	28.96	28.17	31.1	29.3	30.67	27.66	27.26	24.28	24.78	28.11	28.42	29.46	28.74	30.13	31.16	29.99	30.43	28.71	26.44	26.07	25.51	25.47	27.49	29.84	30.98	30.12	31.62	31.66	29.24	29.53	26.92	24.26	24.75	26.74	27.4	30	30.72	29.54	33
1313	32.18	31.99	30.41	29.03	27.32	24.39	25.18	26.89	27.74	27.66	29.02	28.22	31.13	29.4	30.76	27.63	27.24	24.18	24.58	27.7	28.42	29.59	28.8	30.15	31.2	30.09	30.54	28.67	26.41	25.98	25.32	25.06	27.49	29.97	31.03	30.16	31.65	31.75	29.34	29.49	26.89	24.14	24.56	26.32	27.41	30.12	30.76	29.58	33.01
1314	32.24	32	30.5	29.12	27.27	24.18	24.98	26.81	27.75	27.65	29.07	28.32	31.19	29.41	30.84	27.71	27.19	23.97	24.38	27.62	28.42	29.58	28.83	30.24	31.26	30.09	30.64	28.75	26.36	25.78	25.12	24.97	27.48	29.96	31.06	30.26	31.71	31.75	29.44	29.57	26.83	23.91	24.36	26.22	27.42	30.09	30.79	29.67	33.05
1315	32.35	32.05	30.62	29.15	27.15	23.88	24.7	26.87	27.88	27.82	29.11	28.61	31.31	29.46	30.95	27.74	27.07	23.67	24.1	27.68	28.54	29.75	28.86	30.51	31.38	30.14	30.76	28.78	26.23	25.48	24.85	25.03	27.59	30.12	31.08	30.55	31.84	31.78	29.55	29.59	26.7	23.59	24.09	26.28	27.54	30.24	30.81	29.94	33.15
1316	32.32	32.04	30.51	29.11	27.17	23.81	24.65	26.79	27.81	27.73	29.23	28.72	31.27	29.45	30.84	27.7	27.1	23.6	24.05	27.6	28.46	29.65	28.98	30.6	31.35	30.13	30.67	28.74	26.24	25.42	24.79	24.95	27.51	30.02	31.19	30.65	31.81	31.76	29.45	29.55	26.71	23.5	24.03	26.19	27.47	30.13	30.92	30.04	33.1
1317	32.16	31.78	30.38	29.21	27.43	24.05	25	27.05	27.81	27.56	29.24	28.62	31.12	29.19	30.71	27.8	27.37	23.84	24.4	27.86	28.46	29.48	28.98	30.5	31.2	29.86	30.56	28.83	26.5	25.67	25.15	25.21	27.5	29.85	31.19	30.55	31.66	31.49	29.33	29.63	26.97	23.72	24.4	26.44	27.48	29.94	30.91	29.93	32.94
1318	32.06	31.67	30.21	29.36	27.92	24.71	25.79	27.77	27.93	27.49	29.25	28.54	31.01	29.08	30.54	27.95	27.86	24.5	25.19	28.58	28.57	29.4	28.98	30.39	31.1	29.74	30.4	28.98	26.98	26.34	25.94	25.94	27.61	29.77	31.19	30.46	31.56	31.36	29.16	29.78	27.44	24.36	25.19	27.16	27.59	29.85	30.9	29.83	32.81
1319	32.03	31.82	30.16	29.38	28.15	24.98	26.02	27.85	27.95	27.58	29.27	28.44	30.99	29.23	30.48	27.98	28.09	24.77	25.42	28.66	28.57	29.49	29	30.28	31.08	29.89	30.36	29	27.21	26.62	26.18	26.01	27.61	29.85	31.2	30.36	31.54	31.5	29.12	29.8	27.66	24.61	25.42	27.23	27.61	29.92	30.91	29.72	32.77
1320	32.05	31.97	30.31	29.46	28.22	25.2	26.23	27.98	28.06	27.63	29.4	28.51	31.01	29.38	30.63	28.05	28.16	24.99	25.63	28.79	28.68	29.53	29.12	30.33	31.11	30.03	30.52	29.07	27.28	26.85	26.39	26.14	27.71	29.89	31.31	30.43	31.56	31.64	29.27	29.86	27.72	24.81	25.64	27.35	27.72	29.95	31.02	29.78	32.78
1321	31.94	31.83	30.36	29.54	28.4	25.56	26.68	28.24	28.04	27.66	29.34	28.32	30.89	29.25	30.67	28.15	28.34	25.34	26.08	29.05	28.66	29.56	29.06	30.13	31	29.9	30.57	29.14	27.45	27.21	26.83	26.4	27.69	29.9	31.24	30.23	31.45	31.5	29.32	29.94	27.89	25.15	26.09	27.6	27.7	29.96	30.96	29.58	32.65
1322	31.71	31.81	30.38	29.4	28.32	25.72	26.77	28.11	27.91	27.55	29.02	28.27	30.66	29.25	30.7	28.02	28.25	25.48	26.18	28.93	28.52	29.43	28.75	30.08	30.78	29.88	30.59	28.98	27.37	27.35	26.9	26.29	27.54	29.77	30.89	30.15	31.22	31.47	29.35	29.8	27.81	25.29	26.18	27.48	27.56	29.82	30.64	29.52	32.41
1323	31.91	32.16	30.74	29.59	28.37	25.7	26.71	28.19	28.06	27.75	29.27	28.57	30.84	29.62	31.07	28.23	28.29	25.45	26.13	29.02	28.66	29.63	29.01	30.38	30.97	30.24	30.95	29.15	27.41	27.33	26.81	26.39	27.68	29.95	31.12	30.43	31.41	31.82	29.72	29.99	27.85	25.25	26.12	27.58	27.71	29.99	30.89	29.81	32.59
1324	31.89	31.95	30.72	29.51	28.35	25.73	26.74	28.14	27.99	27.7	29.11	28.47	30.81	29.43	31.05	28.17	28.27	25.45	26.17	28.98	28.6	29.57	28.86	30.27	30.96	30.04	30.92	29.06	27.4	27.34	26.83	26.35	27.62	29.88	30.94	30.3	31.39	31.61	29.69	29.91	27.83	25.26	26.16	27.53	27.64	29.92	30.73	29.7	32.56
1325	31.62	31.58	30.37	29.21	28.05	25.62	26.62	27.8	27.88	27.61	28.59	28.18	30.54	29.08	30.7	27.9	27.95	25.33	26.06	28.65	28.48	29.47	28.34	29.97	30.7	29.68	30.57	28.75	27.09	27.22	26.68	26.02	27.5	29.77	30.39	29.98	31.13	31.24	29.35	29.61	27.51	25.13	26.04	27.2	27.52	29.81	30.2	29.4	32.28
1326	31.64	31.67	30.16	29.19	27.98	25.63	26.44	27.63	27.99	27.64	28.54	28.38	30.55	29.19	30.5	27.89	27.88	25.31	25.88	28.49	28.58	29.49	28.29	30.17	30.72	29.78	30.36	28.71	27.02	27.22	26.48	25.87	27.6	29.78	30.31	30.17	31.15	31.33	29.15	29.59	27.44	25.12	25.87	27.04	27.63	29.81	30.15	29.6	32.28
1327	31.82	31.94	30.43	29.34	28.16	25.86	26.67	27.98	28.07	27.8	28.76	28.71	30.72	29.48	30.77	28.06	28.05	25.53	26.13	28.84	28.66	29.64	28.53	30.5	30.9	30.06	30.62	28.84	27.2	27.44	26.7	26.23	27.67	29.92	30.51	30.47	31.33	31.6	29.42	29.74	27.61	25.33	26.11	27.4	27.7	29.94	30.38	29.91	32.45
1328	32.15	32.37	31.06	29.95	28.75	26.16	27.27	28.65	28.49	28.17	29.16	29.05	31.04	29.93	31.4	28.7	28.64	25.8	26.74	29.52	29.07	30.01	28.93	30.84	31.24	30.49	31.25	29.44	27.78	27.72	27.28	26.91	28.08	30.27	30.88	30.79	31.66	32.03	30.05	30.35	28.2	25.61	26.71	28.07	28.12	30.29	30.78	30.25	32.77
1329	32.3	32.45	31.24	30.33	28.97	26.3	27.31	28.81	28.73	28.38	29.32	29.2	31.18	30.03	31.58	29.09	28.84	25.92	26.79	29.69	29.31	30.21	29.11	30.98	31.39	30.58	31.43	29.79	28	27.85	27.3	27.08	28.31	30.46	31.03	30.91	31.81	32.11	30.24	30.73	28.4	25.73	26.76	28.24	28.35	30.48	30.94	30.39	32.9
1330	32.41	32.24	31.09	30.34	29.03	26.37	27.43	28.9	28.78	28.43	29.44	29.43	31.29	29.84	31.45	29.13	28.89	25.97	26.91	29.79	29.35	30.25	29.23	31.2	31.51	30.38	31.28	29.79	28.05	27.91	27.39	27.19	28.36	30.49	31.12	31.12	31.92	31.9	30.1	30.74	28.45	25.77	26.87	28.35	28.4	30.5	31.06	30.61	33
1331	32.53	32.37	30.94	30.24	28.98	26.45	27.53	28.97	29.06	28.92	29.73	29.47	31.39	29.99	31.3	29.04	28.84	26.03	27.01	29.87	29.63	30.73	29.53	31.24	31.63	30.52	31.12	29.67	28	27.97	27.47	27.27	28.64	30.96	31.38	31.13	32.04	32.03	29.95	30.64	28.4	25.83	26.97	28.42	28.68	30.97	31.35	30.63	33.1
1332	32.66	32.51	30.97	30.23	28.94	26.38	27.49	28.97	29.24	29.56	30.37	29.51	31.52	30.15	31.33	29.06	28.79	25.95	26.98	29.88	29.8	31.37	30.18	31.27	31.76	30.66	31.15	29.65	27.96	27.9	27.41	27.28	28.8	31.58	32	31.15	32.17	32.17	29.99	30.63	28.35	25.75	26.94	28.43	28.85	31.58	31.99	30.67	33.22
1333	30.39	29.78	28	27.09	25.73	22.87	23.65	25.18	26.06	26.11	27.48	26.79	29.26	27.12	28.37	25.72	25.58	22.75	23.08	26.08	26.81	28.06	27.28	28.83	29.32	27.87	27.92	26.72	24.73	24.45	23.79	23.33	25.96	28.43	29.53	28.71	29.74	29.53	26.88	27.55	25.3	22.86	23.07	24.69	25.8	28.72	29.25	28.18	31.31
1334	30.71	30.14	28.54	27.53	25.76	22.79	23.76	25.67	26.55	26.37	27.83	27.06	29.59	27.49	28.9	26.16	25.62	22.65	23.19	26.55	27.29	28.31	27.63	29.09	29.65	28.23	28.48	27.16	24.78	24.36	23.89	23.81	26.43	28.69	29.88	28.99	30.08	29.89	27.42	28	25.34	22.75	23.17	25.17	26.27	28.97	29.61	28.45	31.62
1335	31.52	30.95	29.41	28.09	26.21	23.22	24.14	26.48	27.44	27.16	28.71	27.95	30.42	28.31	29.77	26.71	26.08	23.07	23.56	27.34	28.17	29.11	28.51	29.97	30.48	29.04	29.37	27.73	25.25	24.78	24.26	24.62	27.3	29.49	30.75	29.87	30.91	30.71	28.29	28.57	25.79	23.16	23.53	25.97	27.14	29.75	30.48	29.33	32.43
1336	31.54	31.13	29.61	28.3	26.52	23.44	24.5	26.58	27.57	27.54	28.83	28.03	30.46	28.5	29.96	26.92	26.39	23.27	23.92	27.42	28.29	29.49	28.63	30.05	30.51	29.22	29.59	27.94	25.57	24.99	24.61	24.72	27.41	29.88	30.88	29.96	30.95	30.9	28.49	28.79	26.1	23.35	23.88	26.05	27.25	30.12	30.61	29.42	32.45
1337	31.97	31.5	30.11	28.56	27.1	24.32	25.28	26.96	27.58	27.97	28.85	28.1	30.9	28.87	30.45	27.18	26.98	24.15	24.69	27.78	28.28	29.92	28.64	30.11	30.95	29.58	30.11	28.2	26.16	25.88	25.38	25.1	27.4	30.31	30.89	30.04	31.39	31.27	28.99	29.06	26.68	24.21	24.65	26.42	27.24	30.53	30.63	29.49	32.88
1338	32.16	31.71	30.27	28.8	27.41	24.84	25.76	27.35	27.52	27.79	28.82	28.1	31.1	29.09	30.61	27.41	27.3	24.65	25.16	28.15	28.21	29.73	28.62	30.09	31.15	29.8	30.29	28.44	26.49	26.39	25.85	25.49	27.32	30.13	30.86	30.03	31.6	31.49	29.16	29.3	27	24.71	25.11	26.79	27.16	30.34	30.61	29.48	33.06
1339	32.11	31.7	30.26	28.75	27.14	24.45	25.37	27.17	27.52	27.57	28.76	28.09	31.05	29.09	30.6	27.36	27.04	24.25	24.77	27.96	28.21	29.52	28.55	30.07	31.11	29.78	30.3	28.4	26.23	26	25.45	25.31	27.32	29.92	30.79	30.03	31.56	31.48	29.16	29.26	26.73	24.29	24.71	26.61	27.16	30.11	30.54	29.47	33
1340	32.15	31.79	30.27	28.74	27.07	24.32	25.18	27.12	27.52	27.4	28.76	28.18	31.1	29.17	30.6	27.35	26.98	24.13	24.58	27.91	28.2	29.34	28.54	30.15	31.16	29.87	30.32	28.38	26.16	25.88	25.27	25.25	27.3	29.73	30.78	30.11	31.6	31.55	29.17	29.24	26.65	24.14	24.53	26.54	27.16	29.91	30.52	29.55	33.03
1341	32.14	31.84	30.32	28.87	27.2	24.39	25.06	27.15	27.58	27.31	28.8	28.11	31.09	29.22	30.64	27.48	27.11	24.2	24.46	27.94	28.25	29.25	28.57	30.06	31.15	29.91	30.38	28.51	26.28	25.96	25.15	25.29	27.35	29.64	30.81	30.03	31.6	31.59	29.22	29.36	26.77	24.19	24.41	26.57	27.21	29.81	30.55	29.46	33
1342	31.92	31.69	30.15	28.85	27.22	24.36	24.99	27.09	27.54	27.27	28.78	28.01	30.86	29.08	30.47	27.46	27.14	24.17	24.39	27.89	28.2	29.2	28.54	29.94	30.93	29.76	30.22	28.48	26.3	25.94	25.09	25.23	27.3	29.59	30.78	29.93	31.38	31.44	29.05	29.33	26.79	24.14	24.35	26.5	27.18	29.74	30.51	29.35	32.76
1343	31.99	31.64	30.17	28.93	27.45	24.57	25.24	27.18	27.6	27.37	28.85	28.07	30.93	29.02	30.49	27.54	27.37	24.38	24.64	27.98	28.25	29.3	28.6	29.98	31	29.7	30.26	28.55	26.52	26.16	25.35	25.32	27.34	29.68	30.84	29.99	31.45	31.36	29.08	29.4	27.01	24.33	24.61	26.58	27.24	29.83	30.56	29.4	32.8
1344	31.99	31.56	30.19	28.97	27.44	24.46	25.09	27.07	27.59	27.34	28.93	28.09	30.94	28.95	30.51	27.57	27.36	24.27	24.49	27.86	28.24	29.27	28.67	29.99	31.01	29.62	30.29	28.59	26.51	26.05	25.2	25.21	27.33	29.64	30.9	30	31.46	31.28	29.11	29.42	26.99	24.2	24.45	26.46	27.23	29.77	30.62	29.41	32.79
1345	32.15	31.82	30.4	29.07	27.27	24.15	24.84	26.84	27.7	27.49	29.09	28.46	31.09	29.21	30.71	27.68	27.2	23.96	24.24	27.63	28.33	29.41	28.82	30.34	31.17	29.88	30.52	28.69	26.34	25.75	24.95	24.98	27.42	29.78	31.05	30.37	31.62	31.52	29.32	29.52	26.82	23.87	24.21	26.22	27.34	29.9	30.76	29.77	32.93
1346	32.32	32.04	30.54	29.11	27.12	23.86	24.69	26.83	27.88	27.8	29.28	28.75	31.26	29.42	30.84	27.72	27.05	23.67	24.09	27.62	28.51	29.71	29	30.61	31.35	30.09	30.67	28.72	26.18	25.47	24.81	24.97	27.59	30.08	31.23	30.66	31.79	31.73	29.46	29.55	26.65	23.56	24.06	26.21	27.52	30.18	30.94	30.05	33.08
1347	32.21	31.95	30.43	29.12	27.25	24	24.85	26.82	27.89	27.78	29.33	28.64	31.15	29.34	30.73	27.73	27.19	23.81	24.25	27.61	28.5	29.69	29.04	30.49	31.24	30	30.57	28.73	26.31	25.62	24.97	24.96	27.59	30.05	31.26	30.54	31.69	31.63	29.36	29.56	26.78	23.68	24.23	26.18	27.53	30.14	30.97	29.92	32.95
1348	32.05	31.71	30.23	29.16	27.77	24.75	25.63	27.47	27.69	27.41	29.22	28.44	31	29.1	30.53	27.77	27.71	24.56	25.03	28.26	28.3	29.32	28.93	30.26	31.09	29.76	30.38	28.76	26.82	26.37	25.75	25.61	27.38	29.68	31.14	30.33	31.53	31.38	29.16	29.58	27.29	24.4	25.01	26.83	27.33	29.76	30.85	29.7	32.78
1349	31.99	31.72	30.21	29.24	28.07	25.18	26.04	27.76	27.75	27.38	29.24	28.36	30.93	29.11	30.5	27.85	28.01	24.99	25.44	28.55	28.35	29.29	28.94	30.17	31.03	29.77	30.38	28.84	27.12	26.82	26.17	25.9	27.43	29.64	31.15	30.25	31.47	31.38	29.14	29.65	27.58	24.82	25.42	27.11	27.39	29.7	30.85	29.62	32.7
1350	32.15	32	30.48	29.39	28.13	25.25	26.2	27.8	27.93	27.6	29.5	28.58	31.1	29.39	30.77	28	28.09	25.06	25.6	28.59	28.52	29.5	29.19	30.37	31.19	30.04	30.66	28.98	27.18	26.9	26.34	25.94	27.59	29.85	31.4	30.46	31.64	31.64	29.42	29.79	27.64	24.86	25.59	27.14	27.57	29.9	31.09	29.82	32.84
1351	31.98	31.77	30.44	29.53	28.45	25.55	26.6	28.25	28.12	27.64	29.5	28.42	30.92	29.17	30.72	28.15	28.4	25.35	26	29.05	28.7	29.54	29.19	30.21	31.02	29.81	30.62	29.12	27.5	27.19	26.73	26.39	27.77	29.88	31.38	30.3	31.47	31.41	29.37	29.93	27.95	25.14	25.99	27.59	27.75	29.92	31.09	29.66	32.65
1352	31.83	31.67	30.39	29.55	28.55	25.7	26.79	28.34	28.08	27.63	29.37	28.42	30.76	29.09	30.68	28.19	28.49	25.48	26.2	29.14	28.66	29.52	29.07	30.19	30.88	29.72	30.56	29.12	27.59	27.33	26.9	26.49	27.72	29.84	31.22	30.26	31.32	31.3	29.33	29.95	28.03	25.27	26.19	27.69	27.71	29.88	30.95	29.64	32.5
[truncated: 340 more rows]
[truncated: 359 more columns]
