# Supplementary material for: Roles of host and environment in shift of primary anthrax host species in Kruger National Park
Source: PLoS One. 2024 Dec 6;19(12):e0314103. doi: 10.1371/journal.pone.0314103 (PMC11623471; doi:10.1371/journal.pone.0314103)
Supplement: S1 Data — (ZIP) [file pone.0314103.s001.zip › Ochai Supplementary Data/Tmin excel/1988.xlsx]

## Sheet: 1988
UPID	1988_1	1988_2	1988_3	1988_4	1988_5	1988_6	1988_7	1988_8	1988_9	1988_10	1988_11	1988_12
1	20.92	21.34	20.36	18.26	12.53	9.24	10.14	11.35	13.65	17.89	17.96	19.37
2	21.1	21.51	20.58	18.41	12.64	9.29	10.18	11.44	13.7	17.99	18.09	19.49
3	21.21	21.63	20.64	18.42	12.66	9.44	10.35	11.49	13.73	18	18.11	19.6
4	21.3	21.83	20.64	18.48	12.74	9.44	10.3	11.47	13.76	18.17	18.11	19.7
5	21.02	21.72	20.45	18.48	12.69	9.3	10.02	11.26	13.64	18.17	17.83	19.54
6	20.99	21.81	20.59	18.61	12.69	9.34	10.05	11.3	13.71	18.37	17.88	19.58
7	21.38	21.99	20.84	18.85	12.82	9.51	10.2	11.48	14	18.62	18.15	19.81
8	21.41	22.14	20.86	18.89	12.91	9.71	10.48	11.68	14.22	18.62	18.08	19.86
9	21.25	22.05	20.74	18.78	12.88	9.73	10.42	11.76	14.27	18.48	17.84	19.7
10	21.09	21.89	20.67	18.83	12.84	9.7	10.31	11.62	14.1	18.36	17.68	19.53
11	21.12	21.95	20.96	19.08	12.95	9.74	10.35	11.56	14.02	18.33	18.06	19.59
12	20.83	21.71	20.82	19.05	13.05	9.68	10.16	11.36	13.67	17.47	17.87	19.34
13	20.75	21.56	20.71	19.01	13.05	9.67	10.16	11.31	13.5	17.24	17.62	19.27
14	20.84	21.73	20.87	19.15	13.12	9.72	10.24	11.49	13.71	17.39	17.74	19.4
15	20.95	21.73	20.95	19.32	13.22	9.75	10.29	11.69	13.94	17.61	17.92	19.51
16	21.44	22.13	21.06	19.2	13.46	10.27	10.71	12.3	14.62	18.49	18.32	19.89
17	21.59	22.27	20.71	18.8	13.64	10.57	11.05	12.52	14.83	18.71	18.33	20.07
18	21.3	21.88	20.91	19.05	13.69	10.69	11.13	12.7	14.78	18.15	18.18	19.87
19	21.02	21.49	20.52	18.42	12.69	9.07	9.9	11.32	13.77	17.89	18.18	19.58
20	20.97	21.48	20.54	18.46	12.7	9.26	10.16	11.35	13.77	17.9	18.09	19.49
21	21.25	21.68	20.79	18.61	12.77	9.5	10.32	11.51	13.87	18.02	18.3	19.66
22	21.39	21.9	20.81	18.65	12.87	9.51	10.38	11.51	13.9	18.21	18.32	19.81
23	21.25	21.92	20.55	18.54	12.85	9.51	10.28	11.52	13.92	18.55	18.11	19.75
24	21.14	21.86	20.5	18.53	12.83	9.56	10.31	11.57	14.08	18.49	17.96	19.62
25	21.33	22.06	20.67	18.79	12.86	9.61	10.4	11.63	14.15	18.54	18.12	19.76
26	21.53	22.28	20.96	18.98	12.97	9.77	10.49	11.82	14.33	18.76	18.35	20.01
27	21.54	22.25	21.25	19.14	13.08	9.79	10.48	11.96	14.48	18.95	18.54	20.04
28	21.36	22.02	21.18	19.29	13.12	9.89	10.46	11.95	14.48	18.77	18.66	19.84
29	21.36	22.12	21.21	19.32	13.12	9.85	10.47	11.94	14.43	18.65	18.5	19.74
30	21.16	21.99	21.11	19.28	13.17	9.93	10.47	11.89	14.22	18.16	18.26	19.61
31	21.03	21.79	20.87	19.28	13.21	9.95	10.4	11.74	14.06	17.86	18.07	19.54
32	20.77	21.54	20.64	19.1	13.15	9.77	10.29	11.48	13.63	17.26	17.67	19.23
33	20.69	21.51	20.75	19.18	13.14	9.73	10.19	11.52	13.73	17.37	17.67	19.17
34	21.31	22.14	20.77	18.9	13.3	10.09	10.62	12.21	14.52	18.37	18.03	19.85
35	21.58	22.32	20.57	18.53	13.52	10.41	11.04	12.34	14.46	18.33	18.12	20.05
36	21.61	22.35	20.73	18.73	13.66	10.44	11.07	12.65	14.84	18.65	18.28	20.15
37	20.81	21.37	20.4	18.21	12.58	8.9	9.74	11.03	13.47	17.47	17.81	19.36
38	20.87	21.32	20.47	18.39	12.71	9.28	10.15	11.28	13.63	17.57	17.88	19.31
39	21.14	21.63	20.49	18.27	12.69	9.54	10.45	11.48	13.71	17.93	18	19.5
40	21.14	21.7	20.34	18.29	12.72	9.59	10.51	11.56	13.8	18.15	17.98	19.55
41	21.12	21.66	20.23	18.2	12.79	9.64	10.53	11.65	13.92	18.43	18	19.6
42	21.37	22.01	20.6	18.56	12.89	9.67	10.5	11.69	14.11	18.52	18.3	19.82
43	21.39	22.05	20.98	18.98	13.03	9.65	10.43	11.6	14.03	18.12	18.35	19.75
44	21.54	22.19	21.18	19.17	13.12	9.76	10.42	11.69	14.24	18.32	18.51	19.87
45	21.6	22.13	21.18	19.24	13.1	9.72	10.39	11.65	14.24	18.53	18.61	19.86
46	21.38	22.02	21.12	19.26	13.13	9.65	10.28	11.6	14.05	18.14	18.35	19.69
47	21.67	22.53	21.16	19.16	13.17	9.82	10.42	11.92	14.48	18.78	18.51	20.14
48	21.64	22.57	21.15	18.97	13.15	9.81	10.33	11.95	14.46	18.67	18.52	20.22
49	21.6	22.64	21.31	18.83	13.15	9.77	10.4	11.96	14.41	18.53	18.63	20.14
50	21.03	22	21.06	19.16	13.13	9.88	10.39	11.98	14.36	18.34	18.19	19.5
51	20.83	21.62	20.88	19.37	13.17	9.83	10.42	11.83	14.01	17.64	17.87	19.29
52	21.22	22.05	20.99	19.02	13.2	9.97	10.49	12.13	14.41	18.25	17.98	19.7
53	21.51	22.37	20.68	18.56	13.41	10.19	10.77	12.38	14.31	17.94	17.96	19.82
54	21.56	22.07	20.45	18.39	13.45	9.96	10.78	12.25	14.4	18.11	18.07	19.83
55	21.07	21.72	20.56	18.23	12.6	8.94	9.76	10.98	13.41	17.36	17.74	19.44
56	20.91	21.43	20.52	18.39	12.77	9.31	10.18	11.2	13.55	17.49	17.85	19.39
57	21.04	21.5	20.6	18.43	12.76	9.58	10.44	11.45	13.7	17.64	17.96	19.4
58	21.01	21.64	20.42	18.25	12.7	9.63	10.56	11.51	13.76	17.94	17.86	19.48
59	20.77	21.43	20.1	18.17	12.77	9.64	10.54	11.58	13.82	18.3	17.72	19.31
60	21.09	21.82	20.53	18.63	12.89	9.61	10.39	11.52	13.86	18.24	17.97	19.57
61	21.17	21.76	20.93	18.88	12.92	9.36	10.04	11.28	13.71	17.65	18.17	19.59
62	21.25	21.86	20.97	18.96	12.97	9.44	10	11.29	13.76	17.61	18.22	19.55
63	21.22	21.87	20.94	18.95	12.91	9.37	9.94	11.2	13.71	17.67	18.2	19.43
64	21.25	21.94	21.04	19.05	12.95	9.25	9.79	11.19	13.79	17.88	18.19	19.58
65	21.23	22	20.95	19.12	12.96	9.36	9.9	11.32	13.96	18.14	18.31	19.6
66	21.22	21.99	20.97	19.35	13.17	9.68	10.16	11.52	14.05	17.98	18.25	19.69
67	21.43	22.26	21.19	19.41	13.19	9.81	10.34	11.91	14.47	18.58	18.41	19.91
68	21.62	22.64	21.28	18.86	13.14	9.84	10.36	12.12	14.58	19.16	18.54	20.05
69	21.16	22.08	21.08	19.24	13.14	9.84	10.4	11.99	14.44	18.49	18.2	19.64
70	21.11	21.92	20.96	19.23	13.24	9.82	10.38	11.94	14.36	18.25	17.99	19.65
71	21.39	22.32	20.74	18.72	13.2	9.96	10.51	12.33	14.19	17.76	17.69	19.66
72	21.47	22.12	20.58	18.48	13.39	10.16	10.72	12.32	14.29	17.89	17.84	19.61
73	21.07	21.79	20.65	18.19	12.39	8.67	9.53	10.9	13.34	17.28	17.68	19.35
74	20.84	21.46	20.46	18.3	12.68	9.11	9.91	11.17	13.53	17.35	17.79	19.34
75	21.08	21.5	20.69	18.52	12.86	9.52	10.3	11.43	13.77	17.78	18.06	19.48
76	21.18	21.66	20.69	18.56	12.84	9.58	10.37	11.53	13.8	18.02	18.07	19.54
77	21.14	21.81	20.7	18.57	12.91	9.57	10.47	11.62	13.93	18.37	17.87	19.56
78	21.31	21.92	20.85	18.81	12.99	9.57	10.38	11.58	14.04	18.55	18.07	19.78
79	21.32	21.84	20.96	18.92	12.96	9.46	10.15	11.4	13.86	18.2	18.36	19.8
80	21.29	21.86	20.97	18.91	12.95	9.38	10.03	11.3	13.84	18.02	18.46	19.73
81	21.21	21.8	20.9	18.84	12.89	9.26	9.86	11.19	13.76	17.96	18.44	19.55
82	21.13	21.67	20.78	18.77	12.73	9.15	9.68	11.09	13.75	18.17	18.29	19.48
83	21.11	21.77	20.77	18.92	12.85	9.08	9.6	11.08	13.85	18.19	18.48	19.54
84	21.22	21.86	20.86	19.18	13.04	9.44	9.86	11.18	13.86	17.86	18.31	19.63
85	21.27	21.98	21	19.39	13.18	9.66	10.18	11.43	13.95	17.79	18.31	19.68
86	21.61	22.49	21.35	19.42	13.2	9.77	10.26	11.84	14.47	18.77	18.58	20.11
87	21.58	22.61	21.44	19.42	13.18	9.81	10.31	12.04	14.64	19.1	18.77	20.23
88	21.5	22.33	21.4	19.34	13.23	9.87	10.36	12.27	14.51	18.7	18.69	20.11
89	21.48	22.12	21.4	19.28	13.3	10	10.48	12.4	14.44	18.38	18.52	20.24
90	21.48	22.07	21.28	19.43	13.39	10.13	10.56	12.5	14.62	18.65	18.5	20.21
91	20.93	21.48	20.56	18.31	12.73	9.07	9.99	11.29	13.66	17.67	18	19.4
92	21	21.58	20.66	18.38	12.78	9.18	10.05	11.38	13.76	17.76	18.08	19.48
93	21.09	21.51	20.69	18.49	12.78	9.25	10.03	11.43	13.76	17.79	18.18	19.49
94	21.1	21.57	20.71	18.54	12.86	9.34	10.14	11.43	13.82	17.85	18.19	19.46
95	21.26	21.65	20.84	18.72	13.01	9.61	10.38	11.54	13.96	18.2	18.29	19.57
96	21.36	21.69	20.85	18.82	13.03	9.66	10.44	11.56	13.99	18.4	18.23	19.7
97	21.29	21.8	20.89	18.84	12.96	9.44	10.23	11.43	13.88	18.53	18.11	19.69
98	21.29	21.8	20.82	18.75	12.9	9.32	9.98	11.34	13.86	18.53	17.96	19.68
99	21.28	21.8	20.8	18.73	12.84	9.24	9.82	11.24	13.82	18.49	17.95	19.56
100	21.18	21.61	20.7	18.8	12.85	9.29	9.85	11.11	13.64	17.93	18.3	19.36
101	20.75	21.39	20.48	18.64	12.68	9.12	9.6	10.9	13.31	17.12	17.87	19.03
102	20.88	21.54	20.55	18.74	12.7	9	9.35	10.81	13.34	17.08	17.85	19.19
103	21.04	21.74	20.69	18.82	12.74	8.99	9.4	10.78	13.34	17.1	17.81	19.3
104	21.17	22.14	20.94	19.01	12.79	9.09	9.57	11	13.64	17.88	18.07	19.65
105	21.14	22.12	20.82	19.14	12.95	9.35	9.88	11.46	14.22	18.44	17.96	19.64
106	21.36	22.34	20.92	19.23	13.15	9.66	10.22	11.87	14.32	18.24	18.15	19.88
107	21.26	22.18	21.27	19.46	13.34	9.89	10.4	12.08	14.54	18.69	18.52	20.16
108	21.3	21.94	21.18	19.43	13.47	9.97	10.47	12.1	14.63	18.9	18.45	19.93
109	20.95	21.43	20.58	18.33	12.76	9.12	10.11	11.38	13.69	17.9	18	19.39
110	20.99	21.44	20.64	18.34	12.73	9.04	9.95	11.35	13.72	17.9	18.06	19.39
111	20.97	21.3	20.55	18.3	12.65	8.98	9.83	11.26	13.61	17.73	17.89	19.27
112	21.01	21.41	20.66	18.43	12.78	9.16	9.94	11.32	13.65	17.64	18.01	19.38
113	21.11	21.51	20.77	18.55	12.94	9.37	10.11	11.4	13.76	17.72	18.13	19.39
114	21.18	21.54	20.77	18.68	12.94	9.4	10.2	11.39	13.82	17.98	18.24	19.47
115	21.09	21.56	20.71	18.66	12.96	9.32	10.04	11.32	13.73	17.93	18.23	19.45
116	21.14	21.73	20.81	18.73	13.02	9.41	10.09	11.3	13.67	17.9	18.33	19.56
117	21.07	21.73	20.73	18.61	12.84	9.27	9.94	11.16	13.55	17.98	17.95	19.38
118	20.97	21.61	20.62	18.67	12.78	9.18	9.73	11.09	13.45	17.62	17.93	19.2
119	20.62	21.26	20.43	18.5	12.68	9.05	9.57	10.85	13.22	16.8	17.45	18.98
120	20.61	21.43	20.45	18.56	12.62	8.97	9.42	10.75	13.08	16.64	17.34	18.87
121	20.89	21.72	20.51	18.62	12.73	9.13	9.72	11.04	13.46	17.49	17.64	19.21
122	20.34	21.14	19.85	18.17	12.89	9.54	10.15	11.56	13.86	17.91	17.46	19.11
123	20.64	21.23	19.83	18.03	12.91	9.66	10.3	11.82	13.97	17.83	17.53	19.13
124	21.4	21.96	20.25	18.51	13.04	9.7	10.26	11.98	14.14	18	17.92	19.5
125	21.16	22.05	20.51	18.86	13.13	9.74	10.35	11.96	14.13	17.75	17.73	19.53
126	21.15	22.1	20.8	19.16	13.3	9.83	10.4	12.03	14.35	18.13	18.05	19.87
127	20.76	21.26	20.53	18.18	12.48	8.81	9.76	11.2	13.57	17.86	17.75	19.28
128	20.95	21.37	20.57	18.3	12.59	8.89	9.81	11.26	13.62	17.98	17.72	19.4
129	20.75	21.21	20.42	18.19	12.64	8.99	9.91	11.26	13.52	17.73	17.35	19.09
130	20.9	21.34	20.53	18.3	12.74	9.19	9.97	11.29	13.54	17.67	17.56	19.17
131	21.04	21.47	20.7	18.51	12.89	9.31	10.09	11.36	13.69	17.77	17.99	19.29
132	20.96	21.49	20.69	18.54	12.89	9.37	10.13	11.32	13.7	17.76	17.98	19.18
133	20.71	21.29	20.5	18.37	12.79	9.24	9.91	11.19	13.43	17.33	17.7	19.01
134	20.83	21.46	20.61	18.56	12.81	9.31	9.96	11.17	13.4	17.27	17.76	19.2
135	21.13	21.77	20.86	18.77	12.94	9.42	10.06	11.19	13.49	17.43	18.05	19.4
136	20.83	21.65	20.58	18.53	12.74	9.28	9.88	11.08	13.33	17.36	17.7	19.18
137	20.61	21.28	20.5	18.53	12.74	9.16	9.71	10.86	13.08	16.63	17.32	18.87
138	20.65	21.46	20.33	18.35	12.8	9.39	10.02	11.08	13.16	16.6	17.17	18.79
139	20.25	20.75	19.49	17.57	12.66	9.68	10.29	11.74	13.67	17.62	17.34	18.92
140	20.08	20.62	19.39	17.4	12.63	9.54	10.19	11.74	13.57	17.27	17.17	18.63
141	20.53	21.07	19.66	17.77	12.78	9.59	10.16	11.86	13.67	17.41	17.43	18.89
142	20.86	21.22	19.79	17.89	12.79	9.65	10.2	11.98	13.7	17.25	17.29	18.85
143	21.07	21.35	19.91	18.02	12.82	9.64	10.23	12.03	13.65	17.21	17.34	18.93
144	21.37	21.68	20.32	18.5	13.08	9.79	10.25	12.17	13.94	17.64	17.82	19.51
145	20.06	20.42	19.72	17.46	12.42	9.09	10.29	11.35	13.24	16.88	16.59	18.23
146	20.28	20.8	20.03	17.77	12.6	9.13	10.22	11.42	13.46	17.17	16.9	18.53
147	20.17	20.75	19.9	17.76	12.56	9.11	10.11	11.26	13.36	17.17	16.75	18.46
148	20.69	21.26	20.4	18.14	12.71	9.23	10.08	11.31	13.49	17.66	17.11	19.03
149	20.7	21.31	20.4	18.2	12.71	9.16	10.03	11.25	13.53	17.66	17.17	19.04
150	21.03	21.59	20.69	18.48	12.86	9.33	10.14	11.35	13.7	17.98	17.58	19.3
151	20.83	21.45	20.49	18.38	12.87	9.53	10.29	11.42	13.59	17.77	17.49	19.21
152	20.98	21.58	20.56	18.34	12.9	9.74	10.52	11.53	13.72	17.82	17.64	19.31
153	21.16	21.9	20.91	18.72	12.99	9.8	10.54	11.41	13.63	17.65	18.16	19.49
154	21.07	21.8	20.63	18.47	12.93	9.74	10.46	11.36	13.48	17.53	17.86	19.34
155	20.62	21.45	20.67	18.5	12.87	9.61	10.23	11.03	13.08	16.57	17.31	18.79
156	20.64	21.52	20.26	17.97	12.75	9.67	10.35	11.18	13.09	16.43	17.15	18.76
157	20.31	20.79	19.48	17.44	12.54	9.64	10.33	11.75	13.67	17.43	17.31	18.89
158	19.99	20.43	19.35	17.33	12.49	9.44	10.22	11.84	13.57	17.34	16.96	18.46
159	20.21	20.64	19.51	17.49	12.59	9.56	10.22	11.9	13.54	17.11	16.97	18.51
160	20.52	20.86	19.68	17.65	12.69	9.62	10.22	11.95	13.59	17	17.01	18.55
161	20.98	20.95	19.86	17.82	12.8	9.65	10.21	12.01	13.64	17.14	17.27	18.82
162	21.25	21.15	20.04	18.11	12.89	9.71	10.27	12.16	13.88	17.43	17.49	19.03
163	19.6	20.09	19.3	16.9	12.24	9.2	10.54	11.5	13.25	16.69	16.47	17.89
164	19.54	20	19.17	16.86	12.21	9.25	10.53	11.53	13.14	16.55	16.33	17.84
165	19.63	20.14	19.29	17.1	12.34	9.38	10.66	11.63	13.28	16.69	16.48	17.93
166	19.67	20.25	19.4	17.27	12.51	9.55	10.62	11.58	13.33	16.73	16.51	18.06
167	20.3	20.83	19.92	17.84	12.79	9.7	10.72	11.81	13.76	17.35	17.22	18.72
168	20.4	20.92	19.92	17.99	12.87	9.83	10.88	11.91	13.82	17.57	17.24	18.97
169	20.52	21	19.87	17.86	12.81	9.95	10.9	11.93	13.81	17.67	17.19	19.12
170	21.02	21.52	20.32	17.99	12.86	9.99	10.91	12.04	13.92	18.08	17.58	19.44
171	21.16	21.83	20.67	18.16	12.86	9.88	10.72	11.9	13.86	18.06	17.86	19.42
172	21.09	21.74	20.41	17.98	12.81	9.75	10.61	11.64	13.65	17.56	17.83	19.31
173	20.89	21.72	20.42	17.83	12.77	9.62	10.49	11.32	13.24	16.72	17.6	18.9
174	20.86	21.63	20.25	17.69	12.62	9.52	10.4	11.44	13.31	16.59	17.46	18.82
175	20.73	21.22	19.78	17.56	12.55	9.51	10.33	11.7	13.68	17.23	17.53	19.1
176	19.93	20.45	19.36	17.38	12.45	9.45	10.25	11.9	13.63	17.44	16.93	18.54
177	19.79	20.18	19.16	17.24	12.38	9.32	10.15	11.82	13.41	16.78	16.67	18.14
178	19.77	20.03	19.09	17.15	12.38	9.33	10.14	11.75	13.26	16.47	16.51	17.92
179	19.98	20.07	19.18	17.32	12.48	9.44	10.14	11.81	13.27	16.52	16.66	18.02
180	20.3	20.25	19.42	17.66	12.66	9.66	10.2	11.99	13.46	16.72	16.84	18.22
181	18.97	19.53	18.78	16.33	11.72	8.57	10.01	11.05	12.73	16.24	15.86	17.23
182	19.05	19.63	18.91	16.43	11.88	8.76	10.15	11.21	12.89	16.31	15.88	17.29
183	18.98	19.61	18.88	16.45	11.91	8.93	10.31	11.25	12.82	16.19	15.8	17.22
184	19.5	20.16	19.31	16.95	12.29	9.42	10.73	11.71	13.35	16.64	16.41	17.8
185	19.69	20.32	19.42	17.13	12.53	9.63	10.89	11.92	13.53	16.85	16.74	18.09
186	19.61	20.22	19.33	17.26	12.53	9.72	10.96	11.97	13.55	16.87	16.7	18.16
187	19.91	20.42	19.5	17.5	12.69	9.98	11.08	12.09	13.67	17.14	16.98	18.58
188	20.19	20.69	19.71	17.6	12.76	9.93	10.93	12.11	13.75	17.41	17.11	18.92
189	20.53	21.09	19.91	17.61	12.6	9.47	10.37	12.01	13.87	17.66	17.37	19.16
190	20.91	21.33	20.01	17.59	12.53	9.07	10.19	11.97	13.92	17.96	17.47	19.38
191	21.1	21.3	19.84	17.47	12.46	8.94	10.11	11.88	13.52	17.25	17.66	19.2
192	21.06	21.25	19.8	17.43	12.4	8.88	10.09	11.83	13.5	17.11	17.72	19.15
193	20.95	21.21	19.8	17.57	12.49	9.08	10.18	11.76	13.65	17.36	17.6	19.26
194	20.1	20.53	19.38	17.45	12.4	9.28	10.16	11.82	13.65	17.57	16.97	18.68
195	19.61	19.96	19.04	17.1	12.27	9.05	10.05	11.81	13.4	16.71	16.55	17.92
196	19.22	19.57	18.79	16.76	12.07	8.77	9.79	11.23	12.83	16.12	15.97	17.33
197	19.16	19.38	18.7	16.72	11.99	8.65	9.59	10.99	12.62	15.97	15.87	17.16
198	19.37	19.47	18.79	16.91	12.1	8.77	9.74	11.16	12.73	16.03	15.99	17.3
199	18.34	18.9	18.41	16.03	11.44	8.21	9.67	10.71	12.38	15.73	15.33	16.7
200	18.61	19.27	18.76	16.3	11.73	8.63	9.99	11.05	12.72	16.05	15.69	16.97
201	19.24	20.01	19.27	16.72	12.14	9.06	10.39	11.53	13.17	16.58	16.33	17.55
202	19.66	20.44	19.51	17.03	12.34	9.21	10.5	11.76	13.55	16.85	16.71	17.96
203	19.75	20.35	19.46	17.02	12.45	9.47	10.77	11.94	13.63	16.93	16.77	18.13
204	19.65	20.23	19.33	17.09	12.55	9.81	10.89	11.82	13.54	16.86	16.73	18.12
205	19.88	20.39	19.47	17.16	12.55	9.76	10.87	12.04	13.72	17.02	16.95	18.44
206	20.03	20.61	19.58	17.23	12.5	9.33	10.42	11.94	13.79	17.18	17.36	18.69
207	20.21	20.7	19.66	17.2	12.36	8.92	10.07	11.7	13.68	17.24	17.34	18.84
208	20.74	21.1	19.74	17.32	12.31	8.8	9.9	11.73	13.81	17.73	17.47	19.29
209	21.11	21.19	19.67	17.32	12.3	8.73	9.91	11.94	13.79	17.84	17.62	19.45
210	20.95	21.08	19.61	17.28	12.29	8.74	9.9	11.94	13.7	17.62	17.66	19.43
211	20.88	21.12	19.67	17.44	12.37	8.86	10	11.89	13.73	17.66	17.52	19.27
212	20.3	20.7	19.47	17.48	12.39	9.04	10	11.9	13.7	17.75	17.1	18.86
213	19.75	20.09	19.18	17.12	12.27	8.96	9.97	11.83	13.49	16.95	16.78	18.17
214	19.3	19.61	18.91	16.84	12.07	8.61	9.71	11.25	12.9	16.27	16.11	17.47
215	19.07	19.3	18.71	16.66	11.94	8.47	9.39	10.83	12.64	15.94	15.87	17.13
216	19.27	19.38	18.79	16.8	12.06	8.57	9.44	10.93	12.61	16	15.95	17.24
217	18.78	19.28	18.79	16.3	11.59	8.32	9.79	10.88	12.68	16.09	15.72	17.05
218	19.34	19.99	19.31	16.75	12.02	8.76	10.2	11.39	13.24	16.63	16.38	17.67
219	19.92	20.56	19.7	17.16	12.39	9.17	10.6	11.85	13.67	17.2	17.05	18.42
220	20.2	20.79	19.85	17.3	12.5	9.29	10.69	11.93	13.75	17.4	17.29	18.71
221	20.1	20.67	19.7	17.16	12.44	9.35	10.71	11.88	13.67	17.48	17.26	18.72
222	20.05	20.66	19.67	17.18	12.52	9.59	10.72	11.88	13.71	17.48	17.24	18.8
223	20.09	20.7	19.67	17.17	12.42	9.28	10.5	12.03	13.83	17.37	17.27	18.8
224	20.11	20.69	19.66	17.15	12.27	8.91	10.12	11.89	13.78	17.32	17.33	18.82
225	20.29	20.85	19.71	17.2	12.29	8.81	10	11.74	13.68	17.32	17.36	18.85
226	20.44	21	19.73	17.28	12.25	8.81	9.92	11.74	13.66	17.48	17.3	19.06
227	20.96	21.37	19.8	17.38	12.3	8.75	9.91	11.84	13.84	17.85	17.6	19.4
228	21.07	21.34	19.74	17.32	12.23	8.69	9.82	11.88	13.76	17.73	17.79	19.44
229	21.07	21.5	19.81	17.43	12.27	8.75	9.88	11.88	13.5	17.3	17.71	19.41
230	20.66	21.33	19.71	17.46	12.3	8.78	9.84	11.83	13.54	17.5	17.41	19.15
231	20.17	20.68	19.42	17.26	12.24	8.75	9.85	11.86	13.67	17.5	17.08	18.67
232	19.84	20.14	19.23	17.09	12.21	8.67	9.85	11.65	13.41	16.83	16.68	18.1
233	19.58	19.81	19.02	16.97	12.08	8.6	9.72	11.39	13.03	16.42	16.32	17.67
234	19.54	19.66	19.02	16.92	12.08	8.59	9.58	11.11	12.79	16.28	16.13	17.49
235	20.04	20.53	19.68	17.08	12.18	8.67	10.21	11.62	13.66	17.21	17.08	18.35
236	20.16	20.64	19.76	17.11	12.26	8.88	10.36	11.79	13.62	17.3	17.23	18.67
237	20.7	21.08	20.07	17.45	12.49	9.19	10.64	11.79	13.6	17.65	17.51	19.23
238	20.92	21.4	20.27	17.61	12.54	9.33	10.7	11.66	13.49	17.75	17.73	19.35
239	20.72	21.13	20.08	17.42	12.44	9.15	10.52	11.81	13.53	17.66	17.76	19.27
240	20.29	20.84	19.82	17.15	12.31	8.97	10.25	11.98	13.63	17.71	17.44	19.18
241	20.25	20.85	19.72	17.13	12.32	8.84	10.18	11.95	13.76	17.5	17.27	19
242	20.36	20.99	19.82	17.25	12.28	8.76	9.99	11.94	13.82	17.6	17.39	19.09
243	20.49	21.14	19.91	17.26	12.28	8.77	10.03	11.95	13.84	17.58	17.42	19.04
244	20.41	21.11	19.87	17.31	12.3	8.79	9.95	11.85	13.75	17.34	17.31	19
245	20.69	21.44	20	17.47	12.3	8.7	9.88	11.83	13.8	17.48	17.42	19.29
246	21.17	21.61	20.12	17.46	12.27	8.66	9.8	11.85	13.79	17.78	17.8	19.5
247	21.21	21.76	20.25	17.49	12.26	8.65	9.8	11.8	13.18	16.86	17.66	19.35
248	21.08	21.69	20.1	17.42	12.2	8.59	9.74	11.67	13.08	16.76	17.6	19.3
249	20.86	21.62	19.81	17.34	12.22	8.55	9.71	11.77	13.38	17.42	17.6	19.14
250	20.67	21.15	19.69	17.39	12.28	8.74	9.71	11.74	13.6	17.69	17.34	18.86
251	20.12	20.39	19.39	17.27	12.25	8.85	9.73	11.78	13.52	17.16	16.91	18.36
252	19.6	19.7	18.98	16.97	12.13	8.56	9.69	11.41	12.99	16.4	16.25	17.62
253	20.05	20.55	19.79	17.13	12.16	8.72	10.17	11.63	13.59	17.22	17.19	18.51
254	20.4	20.69	19.84	17.17	12.32	8.87	10.32	11.84	13.58	17.42	17.31	19
255	20.93	21.35	20.28	17.44	12.51	9.16	10.55	11.8	13.63	17.72	17.7	19.43
256	21.14	21.58	20.59	17.64	12.58	9.27	10.5	11.75	13.63	17.81	17.89	19.43
257	21.03	21.44	20.38	17.46	12.41	8.97	10.25	11.88	13.63	17.84	17.84	19.45
258	20.61	21.1	20.04	17.26	12.32	8.82	10.07	11.94	13.78	17.85	17.65	19.36
259	20.63	21.14	20.02	17.27	12.35	8.81	10.05	12	13.84	17.74	17.63	19.31
260	20.59	21.23	20	17.3	12.28	8.72	9.98	11.97	13.84	17.7	17.6	19.35
261	20.43	21.15	19.95	17.29	12.26	8.68	9.88	11.87	13.86	17.53	17.48	19.15
262	20.43	21.2	19.93	17.34	12.26	8.61	9.84	11.78	13.7	17.28	17.36	19.03
263	20.61	21.34	19.97	17.41	12.31	8.61	9.81	11.82	13.73	17.29	17.36	19.13
264	21.03	21.65	20.22	17.51	12.26	8.56	9.73	11.85	13.82	17.75	17.54	19.38
265	21.21	21.71	20.5	17.56	12.2	8.52	9.66	11.69	13.27	17.08	17.66	19.31
266	21.21	21.72	20.37	17.51	12.14	8.49	9.65	11.53	13.02	16.67	17.55	19.23
267	21.08	21.68	20.08	17.47	12.22	8.43	9.65	11.72	13.08	17.01	17.68	19.4
268	21.13	21.66	20.12	17.52	12.26	8.71	9.63	11.29	13.19	17.39	17.72	19.37
269	20.64	21.07	19.78	17.44	12.36	9.08	9.73	11.35	13.48	17.59	17.18	18.91
270	19.85	19.97	19.2	17.1	12.14	8.54	9.64	11.66	13.23	16.63	16.44	18
271	20.33	20.67	19.93	17.2	12.29	8.8	10.2	11.76	13.58	17.33	17.28	18.88
272	20.7	20.96	20.07	17.26	12.37	9.06	10.43	11.74	13.55	17.53	17.54	19.2
273	21.09	21.4	20.44	17.49	12.61	9.4	10.6	11.55	13.47	17.64	17.76	19.38
274	21.1	21.42	20.5	17.56	12.5	9.34	10.54	11.6	13.45	17.68	17.75	19.38
275	21.01	21.23	20.25	17.46	12.39	8.92	10.22	11.84	13.62	17.77	17.82	19.47
276	20.72	20.94	20.01	17.34	12.35	8.83	10.08	11.88	13.73	17.59	17.64	19.36
277	20.86	21.25	20.08	17.41	12.33	8.8	10.05	11.94	13.75	17.75	17.78	19.49
278	20.96	21.52	20.23	17.47	12.33	8.71	9.93	11.93	13.83	17.84	17.81	19.54
279	20.69	21.37	20.17	17.41	12.3	8.61	9.89	11.87	13.85	17.7	17.58	19.34
280	20.77	21.41	20.13	17.4	12.29	8.6	9.76	11.82	13.81	17.6	17.51	19.29
281	20.73	21.29	20.01	17.42	12.24	8.51	9.72	11.77	13.76	17.53	17.47	19.12
282	20.98	21.52	20.13	17.48	12.27	8.47	9.66	11.84	13.82	17.75	17.67	19.24
283	21.24	21.74	20.45	17.53	12.18	8.41	9.57	11.71	13.47	17.41	17.79	19.44
284	21.26	21.7	20.43	17.47	12.13	8.32	9.52	11.63	13.15	16.87	17.64	19.34
285	21.22	21.73	20.26	17.5	12.17	8.3	9.52	11.71	13.25	17.18	17.72	19.42
286	21.22	21.71	20.35	17.53	12.12	8.48	9.41	11.29	13.26	17.52	17.79	19.51
287	21.01	21.49	20.15	17.5	12.29	9.03	9.67	11	13.39	17.74	17.39	19.32
288	20.37	20.59	19.57	17.34	12.18	8.89	9.51	11.59	13.52	17.21	16.94	18.68
289	20.44	20.67	19.94	17.17	12.27	8.92	10.25	11.76	13.42	17.28	17.35	19.11
290	20.61	20.93	20.05	17.18	12.32	8.96	10.29	11.72	13.43	17.38	17.54	19.19
291	20.95	21.32	20.38	17.31	12.38	9.12	10.38	11.68	13.42	17.52	17.71	19.33
292	21.03	21.28	20.39	17.39	12.43	9.06	10.35	11.68	13.42	17.57	17.73	19.42
293	20.76	20.92	20.06	17.29	12.28	8.85	10.18	11.78	13.54	17.45	17.61	19.32
294	20.65	20.82	19.96	17.23	12.27	8.72	10.06	11.83	13.65	17.37	17.55	19.31
295	20.76	21.14	20.04	17.29	12.24	8.67	10	11.76	13.6	17.51	17.61	19.38
296	20.96	21.44	20.22	17.47	12.3	8.65	9.89	11.77	13.66	17.63	17.67	19.44
297	20.7	21.37	20.12	17.44	12.21	8.62	9.79	11.83	13.73	17.55	17.48	19.38
298	20.69	21.17	20.13	17.32	12.22	8.52	9.69	11.82	13.77	17.55	17.47	19.13
299	20.81	21.21	20.12	17.46	12.16	8.42	9.67	11.84	13.8	17.64	17.53	19.12
300	20.99	21.57	20.22	17.52	12.2	8.32	9.57	11.84	13.84	17.85	17.79	19.36
301	21.31	21.76	20.38	17.55	12.09	8.26	9.5	11.73	13.63	17.76	17.84	19.59
302	21.32	21.66	20.51	17.54	12.01	8.17	9.38	11.56	13.31	17.15	17.6	19.35
303	21.35	21.59	20.54	17.51	11.99	8.12	9.34	11.68	13.3	17.24	17.63	19.23
304	21.35	21.66	20.49	17.56	11.96	8.09	9.15	11.36	13.36	17.65	17.81	19.51
305	21.18	21.65	20.34	17.54	12.12	8.7	9.39	10.83	13.27	17.75	17.61	19.48
306	20.83	21.13	19.95	17.43	12.32	9.1	9.66	11.06	13.38	17.66	17.26	19.21
307	20.4	20.71	19.96	17.1	12.25	8.9	10.21	11.67	13.39	17.16	17.15	18.91
308	20.55	20.84	20.08	17.17	12.26	8.8	10.11	11.69	13.49	17.26	17.41	19.03
309	20.85	21.13	20.22	17.19	12.26	8.79	10.08	11.71	13.54	17.38	17.72	19.23
310	20.89	21.18	20.29	17.27	12.29	8.76	10.07	11.77	13.54	17.48	17.74	19.34
311	20.61	20.89	20.02	17.25	12.26	8.65	9.96	11.76	13.71	17.37	17.59	19.18
312	20.6	20.92	19.96	17.28	12.2	8.59	9.85	11.71	13.74	17.38	17.57	19.18
313	20.73	21.06	20	17.28	12.27	8.58	9.85	11.77	13.77	17.43	17.58	19.35
314	20.91	21.34	20.16	17.36	12.23	8.53	9.77	11.79	13.69	17.5	17.55	19.43
315	20.89	21.33	20.17	17.35	12.15	8.46	9.77	11.77	13.72	17.5	17.48	19.38
316	20.77	21.14	20.08	17.35	12.14	8.45	9.57	11.74	13.67	17.4	17.31	19.18
317	20.79	21.28	20.08	17.44	12.08	8.47	9.47	11.7	13.71	17.46	17.38	19.14
318	20.92	21.46	20.16	17.5	12.05	8.24	9.34	11.75	13.78	17.63	17.55	19.27
319	21.11	21.75	20.23	17.53	12.13	8.12	9.42	11.83	13.78	17.85	17.9	19.55
320	21.39	21.72	20.48	17.56	12.11	8.11	9.35	11.74	13.57	17.74	17.78	19.53
321	21.41	21.54	20.61	17.57	11.93	7.95	9.14	11.52	13.23	17.24	17.49	19.34
322	21.38	21.53	20.5	17.57	11.87	7.92	8.92	11.11	13.08	17.36	17.65	19.36
323	21.31	21.55	20.42	17.49	12.09	8.43	9.28	10.73	13.03	17.43	17.68	19.39
324	21.1	21.44	20.23	17.51	12.43	9.05	9.62	10.79	13.09	17.35	17.46	19.35
325	20.51	20.81	20.07	17.11	12.23	8.9	10.17	11.64	13.38	17.07	17.15	18.95
326	20.78	21.09	20.25	17.18	12.26	8.86	10.12	11.67	13.42	17.24	17.5	19.18
327	21.04	21.35	20.43	17.23	12.32	8.82	10.08	11.66	13.43	17.41	17.63	19.3
328	20.92	21.19	20.26	17.25	12.21	8.74	9.97	11.7	13.51	17.36	17.63	19.19
329	20.55	20.8	19.98	17.24	12.2	8.61	9.81	11.67	13.71	17.24	17.42	19.08
330	20.68	20.95	20.02	17.27	12.16	8.6	9.77	11.7	13.66	17.29	17.55	19.2
331	20.91	21.25	20.1	17.31	12.21	8.54	9.76	11.74	13.71	17.41	17.6	19.33
332	21.16	21.48	20.28	17.35	12.19	8.43	9.72	11.75	13.71	17.51	17.58	19.45
333	21.24	21.47	20.26	17.38	12.17	8.39	9.66	11.74	13.74	17.57	17.58	19.45
334	21.1	21.38	20.14	17.4	12.09	8.29	9.54	11.75	13.71	17.51	17.47	19.33
335	20.92	21.43	20.08	17.44	12.01	8.31	9.34	11.67	13.66	17.41	17.4	19.21
336	20.96	21.52	20.17	17.45	11.98	8.13	9.23	11.71	13.69	17.4	17.44	19.25
337	21.05	21.64	20.25	17.45	12	7.96	9.23	11.75	13.71	17.65	17.72	19.4
338	21.32	21.82	20.46	17.52	12.08	8	9.28	11.75	13.69	17.88	17.94	19.65
339	21.47	21.72	20.56	17.58	12.04	8	9.27	11.76	13.65	17.89	17.85	19.65
340	21.48	21.58	20.56	17.49	11.91	7.8	8.88	11.16	13.12	17.29	17.64	19.37
341	21.41	21.39	20.51	17.79	12.22	8.44	9.26	10.78	12.85	16.8	17.45	19.29
342	21.23	21.45	20.41	17.89	12.65	9.02	9.66	10.78	12.85	16.89	17.35	19.24
343	20.85	21.12	19.98	17.4	12.23	8.76	9.34	11	13.26	17.55	17.43	19.33
344	20.5	20.57	19.71	17.35	11.93	8.27	9	11.7	13.49	17.46	17.15	19.03
345	20.36	20.3	19.57	17.37	12.06	8.23	9.1	11.86	13.55	17.17	16.95	18.82
346	20.09	19.93	19.44	17.26	12.11	8.25	9.36	11.84	13.25	16.74	16.51	18.27
347	20.07	19.84	19.31	17.23	12.25	8.4	9.63	11.67	12.98	16.59	16.27	18.04
348	20.27	19.99	19.5	17.39	12.42	8.44	9.75	11.7	13.07	16.72	16.41	18.22
349	20.48	20.72	20.02	17.1	12.11	8.72	9.96	11.6	13.32	16.99	17.08	18.81
350	20.71	20.98	20.22	17.05	12.23	8.76	10.05	11.55	13.32	17.12	17.34	19.05
351	20.8	21.14	20.41	17.07	12.21	8.88	10.07	11.51	13.27	17.23	17.47	19.13
352	20.62	20.98	20.2	17.11	12.18	8.68	9.92	11.61	13.42	17.04	17.27	18.95
353	20.31	20.75	19.92	17.18	12.09	8.57	9.79	11.61	13.55	17.11	17.12	18.72
354	20.44	20.83	19.96	17.18	12.1	8.5	9.76	11.62	13.58	17.1	17.13	18.74
355	20.7	21.05	20.04	17.18	12.15	8.49	9.73	11.66	13.6	17.17	17.26	19
356	21.13	21.46	20.37	17.24	12.1	8.41	9.63	11.68	13.63	17.3	17.49	19.32
357	21.32	21.57	20.51	17.33	12.08	8.29	9.51	11.7	13.69	17.4	17.58	19.43
358	21.28	21.56	20.38	17.38	12.04	8.2	9.48	11.71	13.71	17.46	17.46	19.48
359	21.2	21.66	20.33	17.41	12.01	8.05	9.36	11.71	13.68	17.55	17.52	19.48
360	21.26	21.73	20.38	17.43	11.96	7.94	9.29	11.69	13.69	17.52	17.58	19.48
361	21.15	21.63	20.4	17.44	11.9	7.91	9.17	11.68	13.66	17.6	17.6	19.44
362	21.22	21.69	20.36	17.43	11.99	7.86	9.24	11.69	13.62	17.63	17.81	19.53
363	21.24	21.68	20.4	17.45	11.99	7.87	9.19	11.71	13.69	17.78	17.84	19.55
364	21.5	21.63	20.53	17.52	11.87	7.66	8.82	11.22	13.3	17.53	17.76	19.55
365	21.46	21.41	20.6	17.82	12.03	8.03	8.97	10.68	12.86	16.86	17.43	19.41
366	21.37	21.4	20.61	18.27	12.68	8.91	9.57	10.93	12.89	16.79	17.44	19.35
367	21.23	21.41	20.34	17.85	12.54	8.85	9.48	10.78	12.96	17.18	17.36	19.33
368	20.82	21.13	20.02	17.37	11.94	8.3	8.94	11.51	13.49	17.62	17.4	19.26
369	20.59	20.68	19.75	17.4	11.96	8.01	8.93	11.76	13.54	17.52	17.15	19.05
370	20.48	20.47	19.71	17.4	11.99	8.28	9.08	11.93	13.56	17.26	17.03	18.89
371	20.31	20.09	19.46	17.29	12.13	8.33	9.28	11.9	13.33	16.89	16.72	18.44
372	20.1	19.84	19.43	17.26	12.28	8.32	9.58	11.76	13.07	16.67	16.26	18.03
373	20.47	20.65	20.05	17.05	12.12	8.67	9.88	11.47	13.37	16.91	17.08	18.81
374	20.7	20.85	20.19	17.07	12.13	8.63	9.85	11.51	13.31	16.99	17.23	18.92
375	20.88	21.14	20.42	17.07	12.17	8.77	9.98	11.47	13.28	17.26	17.43	19.12
376	20.58	20.86	20.17	17.04	12.12	8.63	9.86	11.5	13.34	17.05	17.15	18.88
377	20.23	20.63	19.92	17.19	12.09	8.51	9.73	11.55	13.49	16.99	17.01	18.63
378	20.25	20.64	19.95	17.21	12.06	8.46	9.64	11.51	13.44	17.05	17.09	18.55
379	20.43	20.76	19.98	17.24	12.13	8.39	9.67	11.54	13.48	17.03	17.12	18.74
380	20.82	21.11	20.12	17.2	12.04	8.33	9.57	11.6	13.52	17.16	17.17	19.03
381	21.04	21.48	20.36	17.25	11.99	8.23	9.47	11.66	13.6	17.22	17.32	19.26
382	21.09	21.45	20.33	17.28	11.96	8.1	9.37	11.63	13.63	17.31	17.23	19.37
383	21	21.57	20.33	17.33	11.91	8	9.28	11.66	13.61	17.35	17.31	19.39
384	21.03	21.56	20.28	17.3	11.83	7.89	9.09	11.62	13.57	17.4	17.35	19.39
385	21.06	21.62	20.36	17.4	11.79	7.73	9	11.68	13.57	17.52	17.6	19.48
386	21.35	21.64	20.51	17.41	11.78	7.61	9.01	11.69	13.63	17.69	17.83	19.59
387	21.38	21.62	20.53	17.41	11.87	7.64	9.01	11.72	13.65	17.79	17.75	19.66
388	21.47	21.55	20.52	17.46	11.8	7.57	8.85	11.56	13.43	17.66	17.63	19.69
389	21.57	21.47	20.55	17.49	11.68	7.5	8.46	10.72	12.93	17.06	17.5	19.44
390	21.49	21.43	20.63	17.94	12.27	8.24	9.11	10.7	12.86	16.9	17.42	19.37
391	21.39	21.39	20.58	18.12	12.67	8.79	9.49	10.7	12.88	16.98	17.37	19.31
392	21.1	21.36	20.26	17.54	12.26	8.4	9.1	11.2	13.29	17.51	17.43	19.4
393	20.79	21.06	19.97	17.45	11.93	7.91	8.87	11.75	13.48	17.64	17.33	19.24
394	20.49	20.55	19.71	17.39	12.1	8.01	9.08	11.87	13.57	17.29	17.06	18.87
395	20.48	20.35	19.71	17.44	12.15	8.1	9.17	11.99	13.51	17.05	16.92	18.65
396	20.29	20.04	19.53	17.33	12.16	8.3	9.28	11.98	13.31	16.84	16.68	18.3
397	20.7	20.84	20.19	17	12.14	8.69	9.91	11.43	13.21	16.87	17.21	19.03
398	20.62	20.7	20.14	16.97	12.08	8.62	9.82	11.5	13.27	16.88	17.18	19
399	20.56	20.76	20.15	17.04	12.09	8.56	9.74	11.51	13.31	16.92	17.18	18.93
400	20.46	20.71	20.15	17.1	12.03	8.56	9.73	11.54	13.39	16.91	17.03	18.78
401	20.38	20.68	20.06	17.15	12.07	8.46	9.66	11.52	13.5	16.99	17.04	18.67
402	20.3	20.66	19.97	17.16	12.06	8.38	9.65	11.53	13.49	16.97	16.97	18.58
403	20.4	20.78	20.03	17.14	12	8.33	9.6	11.55	13.53	17.06	17.05	18.72
404	20.52	20.91	20.02	17.14	12	8.21	9.51	11.57	13.49	17.06	17.05	18.8
405	20.75	21.23	20.22	17.24	11.97	8.13	9.42	11.63	13.6	17.16	17.19	19.1
406	21	21.39	20.29	17.24	11.99	8.05	9.33	11.62	13.54	17.23	17.25	19.27
407	21.1	21.56	20.34	17.27	11.86	7.95	9.23	11.58	13.56	17.31	17.37	19.37
408	21.11	21.53	20.37	17.3	11.79	8.03	8.94	11.51	13.48	17.4	17.48	19.43
409	21.18	21.59	20.38	17.38	11.73	7.83	8.82	11.55	13.55	17.51	17.61	19.51
410	21.32	21.55	20.48	17.37	11.75	7.59	8.86	11.66	13.6	17.63	17.72	19.56
411	21.41	21.51	20.57	17.39	11.74	7.48	8.87	11.64	13.56	17.76	17.68	19.61
412	21.36	21.44	20.5	17.38	11.66	7.5	8.66	11.55	13.46	17.66	17.48	19.58
413	21.39	21.51	20.5	17.4	11.66	7.42	8.62	11.42	13.37	17.68	17.56	19.61
414	21.46	21.51	20.53	17.49	11.77	7.58	8.66	11.02	13.23	17.54	17.63	19.54
415	21.55	21.43	20.56	17.93	12.32	8.24	8.93	10.61	12.93	17.11	17.42	19.38
416	21.29	21.43	20.53	17.95	12.64	8.73	9.32	10.72	12.99	17.27	17.36	19.36
417	20.88	21.26	20.15	17.47	12.19	8.29	9.02	11.36	13.25	17.51	17.43	19.35
418	20.54	20.66	19.85	17.41	12.09	7.92	9.08	11.93	13.54	17.42	17.19	18.92
419	20.5	20.43	19.74	17.45	12.23	8.13	9.33	11.98	13.55	17.23	17.1	18.65
420	20.41	20.23	19.73	17.43	12.2	8.13	9.26	11.94	13.46	17.01	16.85	18.45
421	20.78	20.8	20.25	16.93	12.06	8.61	9.81	11.47	13.25	16.85	17.12	19.07
422	20.62	20.67	20.14	16.93	11.99	8.63	9.77	11.37	13.13	16.85	17.07	18.99
423	20.69	20.83	20.38	17.03	12.13	8.78	9.84	11.26	13.12	16.95	17.09	18.96
424	20.67	20.88	20.38	17.07	12.11	8.73	9.8	11.3	13.14	16.89	17.03	18.9
425	20.72	20.98	20.37	17.1	12.03	8.56	9.66	11.43	13.3	16.95	17.03	18.89
426	20.53	20.84	20.15	17.08	12.01	8.37	9.58	11.56	13.52	16.99	17.03	18.77
427	20.57	20.84	20.1	17.15	12.02	8.28	9.54	11.58	13.55	17.1	17.09	18.82
428	20.58	20.85	20.05	17.18	12.04	8.28	9.47	11.56	13.5	17.06	17.1	18.87
429	20.66	21.18	20.19	17.22	12.03	8.15	9.42	11.55	13.53	17.15	17.16	18.97
430	20.87	21.29	20.25	17.24	12.01	8.05	9.39	11.59	13.52	17.22	17.24	19.14
431	20.95	21.38	20.29	17.22	11.88	7.9	9.16	11.61	13.48	17.2	17.22	19.29
432	21.05	21.48	20.33	17.25	11.79	8.04	8.92	11.46	13.44	17.36	17.36	19.39
433	21.3	21.55	20.48	17.31	11.73	7.92	8.7	11.45	13.48	17.51	17.65	19.53
434	21.39	21.45	20.6	17.36	11.77	7.77	8.64	11.48	13.49	17.58	17.67	19.59
435	21.39	21.41	20.66	17.48	11.77	7.68	8.59	11.52	13.43	17.59	17.49	19.51
436	21.29	21.39	20.49	17.38	11.69	7.68	8.53	11.52	13.41	17.56	17.38	19.5
437	21.23	21.43	20.35	17.38	11.65	7.44	8.72	11.65	13.46	17.68	17.6	19.59
438	21.39	21.49	20.43	17.38	11.71	7.49	8.78	11.54	13.45	17.76	17.67	19.61
439	21.52	21.5	20.64	17.69	12.07	7.88	8.68	10.82	13.2	17.53	17.58	19.52
440	21.36	21.44	20.63	17.99	12.74	8.81	9.37	10.68	12.96	17.37	17.55	19.35
441	21.1	21.48	20.44	17.51	12.36	8.43	9.02	11.28	13.26	17.65	17.55	19.49
442	20.87	21.16	20.17	17.48	12.04	7.86	9.05	11.83	13.58	17.63	17.37	19.31
443	20.6	20.64	19.9	17.46	12.24	8.08	9.27	12	13.6	17.4	17.16	18.94
444	20.48	20.31	19.73	17.47	12.28	8.18	9.31	11.99	13.5	17.22	17.03	18.68
445	20.76	20.81	20.3	16.97	12.06	8.57	9.73	11.41	13.33	16.73	16.97	18.95
446	20.61	20.66	20.2	16.91	12.01	8.53	9.71	11.34	13.23	16.77	16.96	18.84
447	20.78	20.75	20.35	16.94	12.05	8.68	9.77	11.29	13.18	17.09	17.19	19.13
448	20.78	20.87	20.41	17	12.06	8.75	9.81	11.2	13.1	16.97	17.1	19.04
449	20.86	21.11	20.48	17.06	12.03	8.63	9.63	11.34	13.21	16.94	17.11	19.07
450	20.63	20.96	20.24	16.98	11.95	8.33	9.46	11.48	13.28	16.82	16.97	18.83
451	20.63	20.83	20.06	16.99	11.91	8.23	9.43	11.52	13.41	16.9	16.91	18.83
452	20.62	20.9	20.09	17.04	11.94	8.18	9.39	11.48	13.45	16.97	16.97	18.89
453	20.8	21.23	20.24	17.12	11.95	8.09	9.32	11.56	13.48	17.06	17.07	18.94
454	20.88	21.33	20.36	17.15	11.9	8.01	9.21	11.54	13.5	17.1	17.17	19.02
455	20.91	21.34	20.39	17.18	11.85	7.86	9.07	11.55	13.44	17.2	17.22	19.25
456	21.1	21.47	20.44	17.29	11.74	7.82	8.91	11.51	13.43	17.27	17.4	19.42
457	21.21	21.4	20.51	17.34	11.74	7.95	8.82	11.44	13.34	17.31	17.44	19.38
458	21.26	21.4	20.53	17.38	11.78	7.89	8.66	11.41	13.35	17.41	17.45	19.41
459	21.21	21.31	20.55	17.43	11.86	7.8	8.63	11.44	13.32	17.31	17.39	19.41
460	21.12	21.32	20.35	17.26	11.7	7.65	8.66	11.55	13.41	17.38	17.4	19.42
461	21.13	21.39	20.35	17.28	11.66	7.45	8.81	11.62	13.45	17.46	17.49	19.49
462	21.38	21.47	20.45	17.38	11.68	7.45	8.73	11.57	13.46	17.67	17.6	19.58
463	21.41	21.53	20.61	17.65	12.03	7.78	8.66	11.14	13.31	17.71	17.64	19.58
464	21.29	21.51	20.65	17.92	12.65	8.56	9.19	10.73	13.15	17.65	17.6	19.54
465	21.22	21.51	20.56	17.67	12.4	8.36	8.98	11.28	13.36	17.81	17.68	19.66
466	21.08	21.4	20.36	17.5	12.06	8.05	8.88	11.69	13.47	17.65	17.45	19.53
467	20.75	20.91	20.03	17.43	12.08	8.01	9.07	11.83	13.48	17.52	17.23	19.18
468	20.58	20.46	19.86	17.44	12.25	8.15	9.37	12.01	13.62	17.31	17.04	18.78
469	20.72	20.99	20.23	16.91	11.88	8.21	9.34	11.43	13.27	16.85	16.85	18.83
470	20.75	21.1	20.3	17.01	11.86	8.2	9.29	11.46	13.28	16.86	16.89	18.97
471	20.87	21.25	20.44	17.09	11.91	8.16	9.22	11.43	13.32	16.93	16.98	19.08
472	20.88	21.25	20.48	17.1	11.83	8.1	9.07	11.43	13.33	16.94	16.98	19.06
473	20.84	21.24	20.42	17.15	11.75	7.87	8.99	11.5	13.33	17.04	17.07	19.13
474	20.94	21.3	20.38	17.13	11.72	7.77	8.92	11.5	13.33	17.06	17.15	19.28
475	21.03	21.31	20.43	17.24	11.78	8.01	8.89	11.29	13.19	17.12	17.21	19.22
476	21.11	21.27	20.44	17.26	11.88	8.12	8.89	11.26	13.18	17.2	17.32	19.29
477	21.05	21.29	20.36	17.22	11.81	7.96	8.68	11.41	13.34	17.14	17.31	19.3
478	21.12	21.29	20.31	17.17	11.67	7.63	8.68	11.61	13.42	17.24	17.42	19.34
479	21.24	21.37	20.31	17.23	11.7	7.45	8.82	11.7	13.44	17.44	17.45	19.44
480	21.35	21.39	20.54	17.42	11.88	7.68	8.6	11.39	13.36	17.61	17.37	19.45
481	21.43	21.44	20.71	17.83	12.44	8.34	8.97	10.84	13.14	17.64	17.5	19.48
482	21.08	21.29	20.58	17.89	12.75	8.86	9.41	10.65	13.07	17.47	17.42	19.4
483	21.2	21.48	20.63	17.79	12.67	8.62	9.23	11.14	13.36	17.7	17.58	19.64
484	21.08	21.37	20.46	17.56	12.35	8.37	8.95	11.46	13.29	17.61	17.45	19.53
485	20.88	21.12	20.18	17.37	12.13	8.22	8.97	11.75	13.35	17.52	17.31	19.34
486	20.71	20.68	19.97	17.47	12.19	8.1	9.24	12	13.61	17.51	17.27	19.11
487	20.82	21.1	20.38	16.88	11.87	8.21	9.26	11.34	13.1	16.77	16.88	18.93
488	20.91	21.21	20.42	17.01	11.88	8.13	9.24	11.36	13.14	16.85	17	19.03
489	20.73	21.16	20.39	17.05	11.91	8.22	9.12	11.3	13.11	16.8	16.9	18.91
490	20.6	21.05	20.35	16.95	11.79	8.13	9.11	11.33	13.22	16.78	16.81	18.84
491	20.53	21.06	20.33	17.04	11.74	7.97	8.96	11.42	13.28	16.91	16.86	18.92
492	20.61	21.07	20.14	16.95	11.68	7.85	8.89	11.38	13.22	16.83	16.85	18.95
493	20.65	21.07	20.12	16.99	11.69	7.84	8.83	11.4	13.21	16.81	16.89	18.96
494	20.68	21.12	20.18	16.99	11.68	7.88	8.8	11.37	13.22	16.87	16.96	19.05
495	20.79	21.21	20.2	17.05	11.68	7.84	8.7	11.48	13.3	17.01	17.08	19.14
496	20.95	21.28	20.23	17.1	11.68	7.65	8.76	11.6	13.35	17.11	17.24	19.25
497	21.07	21.26	20.26	17.21	11.74	7.57	8.79	11.64	13.35	17.28	17.36	19.33
498	21.28	21.34	20.5	17.38	11.93	7.83	8.7	11.33	13.21	17.42	17.28	19.32
499	21.37	21.36	20.77	18.01	12.66	8.67	9.29	10.76	13.07	17.46	17.4	19.32
500	21.13	21.34	20.7	18.09	12.9	8.93	9.57	10.7	13.11	17.49	17.43	19.38
501	21.19	21.34	20.72	18.14	12.97	8.99	9.51	10.84	13.25	17.58	17.49	19.5
502	21.16	21.41	20.61	17.89	12.77	8.85	9.3	11.18	13.34	17.62	17.56	19.52
503	20.97	21.27	20.36	17.6	12.56	8.73	9.18	11.62	13.34	17.53	17.44	19.45
504	20.91	21.05	20.22	17.48	12.19	8.2	9.14	12.01	13.67	17.59	17.44	19.39
505	20.91	21.19	20.57	17	11.86	8.13	9.21	11.33	13.11	16.92	16.99	19.08
506	20.81	21.26	20.48	17.05	11.85	8.09	9.17	11.37	13.19	16.87	17.02	19.02
507	20.63	21.16	20.36	16.95	11.79	8	9.12	11.39	13.08	16.81	16.89	18.86
508	20.51	21.06	20.29	16.93	11.74	7.94	9.11	11.36	13.19	16.85	16.86	18.81
509	20.46	20.97	20.17	16.91	11.77	7.96	8.96	11.39	13.13	16.85	16.82	18.78
510	20.38	20.87	20.07	16.92	11.67	7.9	8.9	11.33	13.17	16.79	16.73	18.77
511	20.4	20.92	19.99	16.99	11.65	7.76	8.89	11.45	13.23	16.82	16.84	18.89
512	20.47	20.98	20.03	17.04	11.67	7.7	8.83	11.49	13.23	16.85	16.93	18.98
513	20.54	21.03	20.04	16.99	11.66	7.7	8.79	11.49	13.2	16.9	16.96	19.05
514	20.68	21.12	20.15	16.99	11.73	7.66	8.8	11.57	13.29	16.97	17.09	19.14
515	20.85	21.26	20.2	17.11	11.78	7.76	8.89	11.58	13.31	17.13	17.26	19.24
516	21.12	21.29	20.47	17.35	11.91	7.84	8.75	11.47	13.28	17.35	17.29	19.3
517	21.27	21.27	20.72	18.04	12.64	8.66	9.32	10.83	13.11	17.36	17.33	19.23
518	21.12	21.24	20.74	18.29	12.85	8.98	9.56	10.71	13.04	17.38	17.31	19.27
519	21.08	21.22	20.68	18.28	12.91	9.05	9.58	10.74	13.14	17.38	17.33	19.3
520	21.17	21.44	20.74	18.17	13.04	9.11	9.59	10.98	13.35	17.64	17.57	19.62
521	20.98	21.27	20.5	17.84	12.89	8.97	9.4	11.43	13.38	17.49	17.44	19.5
522	21.11	21.34	20.47	17.61	12.62	8.65	9.16	11.88	13.65	17.58	17.53	19.57
523	21.01	21.33	20.78	17.06	11.88	8.14	9.18	11.37	13.18	17.01	17.04	19.15
524	20.82	21.23	20.62	17.03	11.87	8.1	9.15	11.39	13.18	16.87	16.97	19.03
525	20.65	21.22	20.49	16.97	11.84	7.99	9.08	11.37	13.19	16.82	16.98	18.97
526	20.66	21.24	20.46	16.94	11.77	7.95	9.06	11.41	13.19	16.89	16.95	18.93
527	20.63	21.09	20.38	17.02	11.86	8.04	8.98	11.29	13.05	16.84	16.87	18.98
528	20.4	20.9	20.1	16.89	11.77	8.01	8.87	11.24	13.07	16.75	16.72	18.9
529	20.46	20.95	20.08	16.94	11.69	7.85	8.79	11.37	13.16	16.85	16.84	18.93
530	20.56	20.98	20.11	16.99	11.68	7.72	8.77	11.45	13.26	16.9	16.93	19.04
531	20.57	20.95	20.13	17.01	11.65	7.67	8.83	11.46	13.2	16.92	17	19.07
532	20.51	20.94	20.05	16.98	11.73	7.74	8.88	11.57	13.27	16.94	17.06	18.97
533	20.63	21.03	20.06	17.05	11.85	7.85	8.97	11.58	13.29	16.97	17.14	19
534	20.92	21.17	20.32	17.23	11.87	7.83	8.79	11.56	13.26	17.17	17.3	19.21
535	21.14	21.23	20.63	17.85	12.61	8.64	9.27	10.88	13.06	17.22	17.31	19.21
536	20.96	21.04	20.56	18.16	12.79	8.94	9.51	10.69	12.91	17.1	17.11	19.09
537	20.75	21	20.49	18.1	12.8	8.96	9.57	10.73	12.94	17.08	17.04	19.14
538	21.02	21.35	20.68	18.13	12.97	9.12	9.61	10.92	13.31	17.45	17.43	19.54
539	21.15	21.41	20.56	17.92	12.91	9.02	9.41	11.42	13.52	17.6	17.54	19.63
540	21.19	21.44	20.65	17.94	12.96	9.01	9.47	11.58	13.61	17.6	17.58	19.65
541	21.18	21.32	20.85	17.1	11.95	8.13	9.18	11.38	13.14	16.99	17.09	19.24
542	20.92	21.31	20.77	17.04	11.88	8.05	9.12	11.37	13.17	16.91	17.06	19.17
543	20.83	21.24	20.66	16.97	11.86	8.05	9.06	11.31	13.11	16.84	16.97	19.1
544	20.81	21.25	20.58	17.08	11.85	8.02	8.99	11.38	13.1	16.91	16.99	19.08
545	20.78	21.26	20.48	17.14	11.97	8.06	8.98	11.18	12.95	16.82	16.91	19.02
546	20.53	21.04	20.17	16.98	11.96	8.14	8.94	11.16	12.93	16.73	16.79	18.97
547	20.48	21.01	20.11	16.94	11.79	7.92	8.81	11.37	13.12	16.84	16.85	18.97
548	20.54	20.97	20.13	17	11.71	7.79	8.83	11.41	13.18	16.93	16.93	19.06
549	20.56	20.92	20.13	17.04	11.75	7.75	8.85	11.5	13.24	16.95	17.03	19.09
550	20.43	20.79	19.97	17.03	11.73	7.84	8.95	11.53	13.26	16.88	17.04	18.92
551	20.47	20.73	19.94	17.09	11.92	7.88	9.02	11.58	13.33	16.94	17.1	18.87
552	20.7	21.01	20.12	17.09	11.84	7.84	8.81	11.51	13.28	17.03	17.22	19.08
553	20.96	21.13	20.4	17.63	12.39	8.42	9.15	11	13.05	17.13	17.24	19.25
554	20.7	20.93	20.34	17.86	12.67	8.83	9.41	10.72	12.85	16.89	16.94	18.99
555	20.59	20.88	20.32	17.83	12.68	8.92	9.55	10.81	12.91	16.85	16.84	18.96
556	20.95	21.13	20.59	18.03	12.87	9.04	9.57	10.87	13.16	17.21	17.18	19.31
557	21.1	21.35	20.61	17.96	12.98	9.07	9.52	11.38	13.47	17.5	17.51	19.56
558	21.19	21.41	20.73	18.13	13.11	9.14	9.66	11.38	13.55	17.58	17.63	19.66
559	21.15	21.28	20.86	17.05	11.88	8.13	9.11	11.4	13.19	17.02	17.11	19.26
560	21.08	21.29	20.78	17.1	11.89	8.09	9.11	11.45	13.23	17.02	17.11	19.22
561	21.09	21.29	20.73	17.1	11.86	8.01	9.06	11.31	13.11	16.94	17.07	19.22
562	21.04	21.34	20.66	17.19	11.84	7.98	8.99	11.33	13.1	16.98	17.09	19.21
563	20.87	21.26	20.58	17.19	11.95	8.04	8.99	11.17	12.99	16.88	16.96	19.11
564	20.56	21.1	20.39	17.13	12.01	8.15	9.02	11.05	12.98	16.76	16.79	19
565	20.59	21.1	20.25	17.02	11.79	7.99	8.87	11.35	13.08	16.86	16.88	19.07
566	20.6	21.05	20.22	17.02	11.75	7.87	8.88	11.46	13.3	16.95	17.03	19.11
567	20.6	20.98	20.17	17.07	11.8	7.81	8.9	11.53	13.25	16.97	17.05	19.1
568	20.44	20.73	20.02	17.01	11.9	7.97	9.02	11.61	13.32	16.97	17.08	18.99
569	20.5	20.67	19.99	17.1	12	8.09	9.11	11.67	13.29	16.95	17.12	18.92
570	20.76	21.04	20.18	17.13	11.84	7.86	8.81	11.58	13.28	17.07	17.28	19.13
571	21	21.13	20.46	17.52	12.32	8.37	9.08	11.16	13.02	17.08	17.22	19.19
572	20.78	20.88	20.32	17.83	12.65	8.77	9.33	10.89	12.91	16.86	16.95	19
573	20.54	20.75	20.25	17.67	12.61	8.87	9.35	10.95	12.92	16.74	16.68	18.87
574	20.77	21.01	20.5	17.9	12.79	8.99	9.49	10.88	13.05	16.97	17	19.07
575	21.05	21.22	20.59	17.97	12.91	9.06	9.54	11.22	13.37	17.29	17.34	19.4
576	21.08	21.25	20.59	18.04	12.99	9.13	9.6	11.33	13.37	17.33	17.37	19.48
577	21.14	21.25	20.87	17.2	11.99	8.24	9.17	11.28	13.04	17.03	17.04	19.29
578	20.97	21.2	20.78	17.16	11.91	8.14	9.15	11.35	13.16	16.97	17.06	19.17
579	21.15	21.26	20.81	17.11	11.88	8.08	9.08	11.44	13.21	17.03	17.12	19.32
580	21.22	21.36	20.78	17.22	11.84	8.05	9.04	11.42	13.09	17.06	17.15	19.27
581	21.04	21.32	20.74	17.28	11.96	8.03	9	11.17	13.04	16.96	17.01	19.21
582	20.77	21.13	20.45	17.12	11.95	8.14	9	11.15	13	16.75	16.81	19.05
583	20.66	21.07	20.4	16.98	11.87	8.07	8.95	11.27	13.09	16.77	16.81	19.08
584	20.67	21.12	20.35	17	11.79	7.95	8.86	11.45	13.17	16.92	16.99	19.06
585	20.72	21.06	20.27	17.04	11.81	7.84	8.87	11.55	13.34	16.98	17.06	19.14
586	20.7	20.92	20.18	17.08	11.91	8.03	9.04	11.63	13.37	17.02	17.18	19.2
587	20.73	20.91	20.16	17.07	11.92	8.07	9.1	11.64	13.37	17.06	17.29	19.22
588	20.99	21.18	20.35	17.22	11.84	7.89	8.78	11.48	13.11	17.12	17.34	19.3
589	21.1	21.16	20.55	17.56	12.39	8.47	9.11	11.02	12.97	16.98	17.19	19.15
590	20.67	20.84	20.32	17.57	12.6	8.79	9.35	10.86	12.92	16.83	16.99	18.95
591	20.44	20.61	20.21	17.43	12.52	8.83	9.3	11.07	12.99	16.72	16.76	18.82
592	20.65	20.8	20.39	17.73	12.7	8.91	9.44	10.96	13	16.82	16.88	18.94
593	21.03	21.1	20.62	17.98	12.89	9.05	9.51	11.18	13.26	17.18	17.21	19.29
594	21.14	21.22	20.69	18.04	12.95	9.12	9.54	11.36	13.32	17.32	17.35	19.49
595	21.34	21.49	21.17	17.78	12.26	8.42	9.37	10.9	12.94	16.99	17.1	19.32
596	21.22	21.47	21.07	17.65	12.22	8.4	9.3	11.01	13.02	17.04	17.08	19.34
597	21.17	21.38	20.91	17.25	11.95	8.06	9.05	11.38	13.15	17.08	17.17	19.33
598	21.27	21.37	20.9	17.37	11.99	8.04	9.05	11.4	13.11	17.09	17.17	19.35
599	21.19	21.4	20.9	17.54	12.15	8.21	9.12	11.07	12.94	17	17.13	19.26
600	21.05	21.28	20.67	17.33	12.13	8.25	9.12	11.2	12.97	16.89	16.96	19.18
601	20.85	21.13	20.54	17.11	12.03	8.2	8.96	11.32	13.09	16.88	16.93	19.1
602	20.73	21.03	20.36	17.03	11.9	8.17	8.9	11.43	13.18	16.84	16.91	19.02
603	20.67	20.94	20.24	17.03	11.86	7.97	8.86	11.57	13.27	16.89	16.99	19.09
604	20.77	20.93	20.21	17.02	11.88	7.98	9.02	11.67	13.32	16.96	17.17	19.17
605	20.97	21.13	20.39	17.12	11.9	8.03	9.05	11.69	13.35	17.15	17.43	19.37
606	21.13	21.19	20.47	17.2	11.91	7.92	8.8	11.42	13.08	17.18	17.45	19.35
607	21.09	21.13	20.55	17.49	12.3	8.47	9.13	11	12.87	16.95	17.28	19.23
608	20.97	21.04	20.52	17.56	12.63	8.77	9.36	10.93	12.89	16.94	17.22	19.21
609	20.57	20.67	20.27	17.3	12.54	8.77	9.3	11.11	13.01	16.84	16.92	18.96
610	20.65	20.72	20.35	17.56	12.65	8.9	9.39	11.14	13.02	16.86	16.89	18.99
611	20.92	20.94	20.59	17.91	12.83	9.01	9.47	11.08	13.14	16.99	17.06	19.19
612	21.14	21.25	20.72	18.08	12.97	9.1	9.53	11.26	13.26	17.27	17.35	19.48
613	21.37	21.47	21.14	17.65	12.14	8.3	9.23	11.09	13	17.03	17.09	19.33
614	21.19	21.39	21	17.43	12.12	8.28	9.18	11.1	13.02	17.01	17.04	19.27
615	21.16	21.34	20.98	17.22	11.93	8.17	9.08	11.42	13.2	17.07	17.19	19.32
616	21.24	21.4	20.98	17.33	11.95	8.09	9.03	11.48	13.22	17.07	17.15	19.33
617	21.26	21.4	21.02	17.57	12.16	8.17	9.09	11.26	13.06	17.06	17.12	19.32
618	21.13	21.31	20.92	17.51	12.22	8.3	9.2	11.18	12.93	16.93	17.08	19.19
619	21.1	21.26	20.82	17.34	12.09	8.26	9.07	11.32	13.03	16.94	17.09	19.26
620	20.82	21.03	20.46	17.07	12.01	8.13	8.95	11.52	13.16	16.91	17	19.15
621	20.61	20.77	20.23	16.98	11.9	8.14	8.91	11.53	13.23	16.81	16.86	18.96
622	20.61	20.82	20.18	16.99	11.82	7.98	8.85	11.61	13.28	16.87	17	19.05
623	20.9	21.12	20.43	17.17	11.87	7.93	8.94	11.67	13.4	17.07	17.35	19.33
624	21.02	21.13	20.55	17.18	11.91	7.97	8.86	11.63	13.25	17.19	17.41	19.34
625	20.82	20.97	20.48	17.19	12.04	8.16	8.88	11.32	13.07	17.03	17.32	19.26
626	20.98	21.02	20.54	17.38	12.35	8.52	9.14	11.14	12.95	17.02	17.29	19.22
627	20.94	20.93	20.5	17.59	12.68	8.79	9.33	11	12.96	16.99	17.2	19.2
628	20.65	20.71	20.31	17.53	12.62	8.93	9.36	11.02	12.99	16.84	16.94	18.98
629	20.68	20.8	20.41	17.62	12.76	8.97	9.46	11.03	13.05	16.86	16.95	19.05
630	21.01	21.05	20.66	17.94	12.88	9.08	9.52	11.12	13.11	17.03	17.2	19.27
631	21.03	21.26	20.9	17.08	11.93	8.18	9.12	11.34	13.19	16.91	17.02	19.17
632	20.97	21.2	20.81	17.05	11.97	8.24	9.17	11.48	13.36	16.99	17.12	19.13
633	21.05	21.3	20.95	17.15	11.95	8.19	9.08	11.47	13.3	17.05	17.16	19.28
634	21.18	21.44	21	17.34	12	8.22	9.1	11.63	13.4	17.18	17.26	19.41
635	21.23	21.37	21.06	17.52	12.02	8.11	9.08	11.46	13.18	17.05	17.14	19.3
636	21.2	21.38	20.98	17.53	12.2	8.23	9.1	11.33	13.08	16.97	17.11	19.28
637	21.13	21.25	20.9	17.31	12.09	8.14	9.01	11.47	13.13	17.02	17.15	19.29
638	20.91	21.07	20.56	17.13	11.98	8.05	8.96	11.57	13.31	17.01	17.1	19.2
639	20.64	20.79	20.35	17.05	11.95	8.12	8.94	11.6	13.28	16.92	16.95	19.01
640	20.49	20.67	20.23	17	11.95	8.08	8.88	11.59	13.27	16.9	16.99	18.97
641	20.72	20.86	20.31	17.03	11.92	8	8.9	11.67	13.36	17.04	17.16	19.2
642	20.91	21.07	20.53	17.15	11.93	8.03	8.92	11.7	13.36	17.18	17.45	19.36
643	20.74	20.9	20.46	17.08	11.94	8.06	8.82	11.52	13.2	17.06	17.28	19.29
644	20.85	20.96	20.55	17.2	12.14	8.23	8.85	11.37	13.1	17.02	17.33	19.27
645	21.07	21.08	20.73	17.52	12.53	8.63	9.14	11.08	12.98	17.02	17.41	19.34
646	20.99	21.02	20.71	17.73	12.76	8.88	9.37	10.92	12.94	16.97	17.24	19.25
647	20.42	20.64	20.28	17.35	12.61	8.91	9.34	11.07	12.9	16.64	16.75	18.83
648	20.69	20.82	20.39	17.52	12.73	8.98	9.39	11.18	13.09	16.86	16.96	19.07
649	21.13	21.41	21.13	17.1	11.91	8.23	9.12	11.43	13.28	16.92	17.05	19.26
650	20.86	21.17	20.8	17.01	11.9	8.23	9.13	11.44	13.31	16.93	17.03	19.06
651	21.02	21.26	20.92	17.12	11.96	8.19	9.12	11.56	13.31	16.98	17.14	19.23
652	21.06	21.34	21	17.3	12.01	8.19	9.14	11.59	13.36	17.06	17.15	19.3
653	21.29	21.57	21.17	17.48	12.03	8.18	9.09	11.62	13.33	17.19	17.27	19.44
654	21.4	21.56	21.18	17.54	12.13	8.14	9.07	11.53	13.15	17.13	17.3	19.45
655	21.19	21.32	20.99	17.34	12.13	8.12	9.03	11.58	13.2	17.07	17.23	19.31
656	20.89	21.11	20.64	17.12	11.99	8.06	8.99	11.64	13.31	17.07	17.16	19.23
657	20.71	20.88	20.45	17.11	11.95	8.09	8.98	11.67	13.37	17.03	17.13	19.15
658	20.54	20.7	20.29	17.04	11.92	8.06	8.95	11.66	13.31	16.89	16.99	19.05
659	20.65	20.79	20.27	17.03	11.93	8.06	8.86	11.66	13.34	16.98	17.11	19.13
660	20.91	21.08	20.48	17.16	11.97	8.12	8.95	11.75	13.43	17.13	17.39	19.42
661	20.81	20.94	20.45	17.13	11.93	8.08	8.89	11.64	13.33	17.13	17.32	19.34
662	20.8	21	20.51	17.18	12.04	8.05	8.87	11.51	13.21	17.07	17.34	19.33
663	21.08	21.19	20.78	17.53	12.47	8.51	9.08	11.09	13.05	17.03	17.43	19.37
664	21.03	21.1	20.77	17.85	12.78	8.91	9.33	10.91	12.89	16.94	17.29	19.27
665	20.27	20.49	20.22	17.15	12.55	8.8	9.27	11.08	12.96	16.61	16.68	18.85
666	20.39	20.61	20.21	17.19	12.54	8.92	9.28	11.3	12.98	16.69	16.82	18.98
667	21	21.27	20.98	17.03	11.98	8.26	9.12	11.36	13.15	16.79	16.83	19.17
668	20.77	21	20.73	16.9	11.92	8.23	9.17	11.45	13.27	16.78	16.82	18.99
669	20.78	21.08	20.67	16.95	12	8.3	9.19	11.55	13.25	16.83	16.92	19.02
670	20.96	21.29	20.91	17.22	12.05	8.24	9.15	11.58	13.41	17	17.11	19.24
671	21.21	21.55	21.13	17.34	12.11	8.23	9.17	11.65	13.38	17.09	17.21	19.41
672	21.26	21.55	21.17	17.37	12.06	8.18	9.13	11.67	13.3	17.16	17.32	19.45
673	21.24	21.53	21.12	17.43	12.12	8.19	9.1	11.66	13.32	17.15	17.29	19.4
674	21.08	21.36	20.98	17.35	12.12	8.16	9.07	11.69	13.37	17.14	17.36	19.43
675	21.06	21.29	20.79	17.26	12.03	8.11	8.98	11.68	13.39	17.16	17.35	19.42
676	20.86	21.1	20.59	17.15	11.99	8.07	8.97	11.64	13.32	17.07	17.23	19.29
677	20.81	21.03	20.53	17.1	12.06	8.12	8.89	11.68	13.37	17.02	17.21	19.28
678	20.93	21.08	20.52	17.19	12.02	8.11	8.92	11.69	13.41	17.11	17.33	19.43
679	20.97	21.12	20.53	17.17	11.94	8.17	8.96	11.67	13.34	17.15	17.45	19.47
680	20.9	21.05	20.57	17.24	12.04	8.1	8.87	11.4	13.17	17.1	17.44	19.42
681	21.13	21.23	20.93	17.6	12.55	8.58	9.17	11.01	12.97	17.11	17.47	19.43
682	20.96	21.03	20.79	17.81	12.71	8.86	9.32	10.9	12.89	16.88	17.23	19.25
683	20.12	20.34	20.15	16.99	12.43	8.82	9.22	11.08	12.85	16.45	16.65	18.76
684	20.29	20.6	20.23	17.12	12.45	8.85	9.16	11.33	13.02	16.67	16.87	19.04
685	20.67	21.07	20.62	16.82	11.9	8.26	9.14	11.32	13.12	16.58	16.63	18.93
686	20.68	21.02	20.6	16.83	11.88	8.28	9.19	11.47	13.27	16.76	16.8	19.02
687	20.74	21.11	20.65	16.91	11.94	8.29	9.26	11.61	13.33	16.88	16.96	19.08
688	20.91	21.28	20.85	17.08	12.04	8.27	9.26	11.63	13.38	16.93	17.1	19.2
689	21.11	21.38	21.04	17.24	12.17	8.35	9.24	11.6	13.34	16.95	17.1	19.24
690	21.15	21.4	21.09	17.31	12.16	8.26	9.18	11.62	13.33	17.03	17.21	19.28
691	21.11	21.37	21.04	17.29	12.2	8.25	9.16	11.61	13.21	16.95	17.12	19.25
692	21.21	21.45	21.1	17.43	12.29	8.28	9.15	11.51	13.19	17.08	17.28	19.33
693	21.39	21.59	21.14	17.5	12.27	8.21	9.05	11.5	13.19	17.18	17.5	19.47
694	21.24	21.41	20.95	17.35	12.21	8.21	8.94	11.59	13.27	17.18	17.44	19.43
695	21.01	21.21	20.75	17.29	12.11	8.17	8.9	11.65	13.35	17.15	17.39	19.44
696	21.07	21.25	20.67	17.24	12.02	8.13	8.91	11.63	13.36	17.16	17.41	19.48
697	21.21	21.31	20.74	17.22	12	8.16	8.9	11.68	13.34	17.17	17.57	19.56
698	21.17	21.23	20.79	17.25	12.06	8.16	8.86	11.37	13.12	17.17	17.6	19.49
699	21.23	21.3	21.04	17.69	12.53	8.59	9.12	10.98	12.97	17.08	17.53	19.5
700	20.8	20.95	20.8	17.79	12.63	8.84	9.31	10.92	12.88	16.87	17.25	19.25
701	19.9	20.13	20	16.91	12.37	8.74	9.2	11.11	12.83	16.39	16.49	18.59
702	20.22	20.42	20.15	17.07	12.37	8.7	9.08	11.4	13.1	16.7	16.92	19.01
703	20.24	20.4	20.11	17.11	12.27	8.61	9.05	11.58	13.19	16.81	16.96	19.09
704	20.06	19.99	19.84	17.08	12.08	8.62	9.07	11.69	13.15	16.64	16.59	18.55
705	20.15	20.02	19.83	17.17	12.14	8.68	9.12	11.77	13.18	16.74	16.52	18.59
706	20.37	20.29	20.02	17.32	12.23	8.79	9.19	11.92	13.26	16.87	16.81	18.9
707	20.6	20.52	20.24	17.52	12.43	8.92	9.31	12.04	13.48	17.06	17.17	19.19
708	20.82	20.73	20.42	17.65	12.52	8.96	9.4	12.15	13.58	17.24	17.5	19.48
709	20.37	20.58	20.19	16.57	11.79	8.26	9.1	11.32	13.02	16.59	16.36	18.48
710	20.46	20.74	20.35	16.69	11.87	8.28	9.19	11.47	13.18	16.64	16.63	18.7
711	20.65	20.93	20.49	16.78	11.9	8.35	9.28	11.62	13.31	16.78	16.79	18.95
712	20.81	21.16	20.73	16.91	12.02	8.37	9.33	11.61	13.3	16.84	16.96	19.08
713	20.9	21.2	20.81	17.03	12.18	8.37	9.31	11.63	13.23	16.84	16.93	19.09
714	21.01	21.2	20.84	17.19	12.21	8.44	9.33	11.65	13.27	16.83	17	19.1
715	21.06	21.33	21.05	17.33	12.35	8.44	9.32	11.56	13.26	16.88	17.12	19.17
716	21.31	21.49	21.19	17.56	12.39	8.46	9.27	11.39	13.11	17.04	17.34	19.37
717	21.41	21.5	21.14	17.58	12.43	8.43	9.23	11.33	13.12	17.02	17.37	19.36
718	21.16	21.26	20.91	17.29	12.18	8.27	9.06	11.5	13.18	16.97	17.31	19.27
719	20.9	21.02	20.67	17.08	11.98	8.2	8.99	11.66	13.32	16.95	17.25	19.31
720	20.99	21.12	20.64	17.12	11.98	8.15	8.93	11.59	13.27	17.01	17.38	19.35
721	21.28	21.35	20.78	17.26	11.96	8.16	8.89	11.47	13.21	17.1	17.58	19.46
722	21.43	21.41	20.94	17.4	12.11	8.18	8.84	11.28	13.13	17.18	17.68	19.59
723	21.5	21.42	21.17	17.98	12.6	8.53	9.06	11	13.01	17.1	17.65	19.57
724	20.92	20.98	20.79	17.8	12.65	8.82	9.23	10.91	12.92	16.93	17.31	19.29
725	19.78	19.88	19.81	16.84	12.3	8.71	9.18	11.13	12.8	16.28	16.36	18.49
726	19.85	19.95	19.81	16.85	12.22	8.69	9.13	11.29	12.9	16.37	16.56	18.59
727	20.07	20.16	19.97	17.09	12.29	8.67	9.09	11.54	13.13	16.69	16.84	18.89
728	20.1	20.1	19.94	17.13	12.19	8.67	9.08	11.64	13.22	16.75	16.71	18.73
729	20.15	20.02	19.83	17.16	12.19	8.73	9.17	11.78	13.2	16.72	16.43	18.52
730	20.25	20.15	19.94	17.25	12.3	8.87	9.29	11.83	13.27	16.81	16.65	18.69
731	20.49	20.33	20.17	17.45	12.46	9.05	9.41	11.98	13.42	17	17	18.98
732	20.64	20.61	20.33	17.59	12.59	9.12	9.48	12.07	13.51	17.14	17.28	19.3
733	20.4	20.59	20.25	16.57	11.84	8.33	9.22	11.31	13.06	16.61	16.33	18.5
734	20.61	20.86	20.59	16.8	12.08	8.49	9.35	11.42	13.15	16.57	16.61	18.81
735	20.59	20.86	20.56	16.78	12.03	8.52	9.43	11.57	13.25	16.64	16.7	18.83
736	20.62	20.92	20.57	16.81	12.05	8.5	9.41	11.61	13.25	16.7	16.76	18.91
737	20.91	21.15	20.75	16.94	12.14	8.49	9.38	11.65	13.33	16.77	16.89	19.02
738	21.1	21.2	20.88	17.08	12.24	8.47	9.37	11.62	13.28	16.81	16.95	19.1
739	21.19	21.28	21	17.21	12.39	8.52	9.37	11.56	13.25	16.87	17.08	19.18
740	21.27	21.4	21.04	17.46	12.39	8.52	9.35	11.42	13.17	16.87	17.19	19.25
741	21.28	21.32	21.06	17.51	12.36	8.5	9.34	11.33	13.01	16.8	17.13	19.18
742	21.06	21.11	20.87	17.22	12.15	8.33	9.15	11.5	13.2	16.83	17.15	19.2
743	20.74	20.81	20.55	16.99	11.93	8.23	9.03	11.64	13.27	16.82	17.13	19.18
744	20.78	20.9	20.51	17.01	12	8.22	8.99	11.53	13.16	16.84	17.17	19.19
745	21.25	21.3	20.76	17.23	12.06	8.25	8.9	11.35	13.12	17.02	17.47	19.37
746	21.56	21.57	21.08	17.57	12.26	8.23	8.88	11.21	13.08	17.14	17.71	19.68
747	21.68	21.7	21.3	18.16	12.64	8.58	9.07	10.99	13.03	17.12	17.75	19.7
748	21.48	21.43	21.19	18.19	12.77	8.86	9.23	11.02	13.04	17.07	17.64	19.6
749	20.08	20.13	20.11	17.17	12.36	8.77	9.21	11.06	12.88	16.5	16.73	18.76
750	19.85	19.84	19.73	16.89	12.17	8.64	9.11	11.38	12.91	16.44	16.42	18.53
751	20.03	20.06	19.91	17.06	12.21	8.7	9.06	11.53	13.13	16.66	16.8	18.76
752	20.11	20.11	20.03	17.2	12.21	8.71	9.16	11.57	13.23	16.76	16.84	18.77
753	20.23	20.18	19.97	17.23	12.32	8.84	9.23	11.69	13.26	16.83	16.63	18.67
754	20.16	20.1	19.9	17.28	12.46	9.05	9.41	11.67	13.25	16.72	16.53	18.55
755	20.49	20.38	20.22	17.54	12.69	9.25	9.55	11.87	13.49	17.08	16.92	18.94
756	20.73	20.63	20.43	17.84	12.85	9.33	9.64	12.11	13.55	17.21	17.09	19.22
757	20.88	21.02	20.83	16.88	12.09	8.46	9.36	11.19	13.07	16.59	16.65	18.89
758	20.95	21.11	20.94	16.97	12.14	8.54	9.47	11.39	13.12	16.73	16.76	19.02
759	20.67	20.91	20.7	16.87	12.15	8.54	9.52	11.52	13.22	16.72	16.73	18.86
760	20.47	20.77	20.58	16.76	12.08	8.6	9.51	11.57	13.25	16.59	16.56	18.65
761	20.74	20.98	20.65	16.83	12.14	8.51	9.45	11.7	13.35	16.71	16.8	18.87
762	20.89	21.07	20.7	16.86	12.11	8.48	9.39	11.71	13.26	16.73	16.86	19
763	20.93	21.06	20.76	16.93	12.19	8.47	9.38	11.59	13.27	16.73	16.84	18.99
764	20.88	21.03	20.75	17.03	12.22	8.51	9.34	11.54	13.17	16.66	16.89	18.98
765	20.84	20.95	20.76	17.04	12.22	8.54	9.31	11.4	13.12	16.67	16.89	18.95
766	20.74	20.81	20.61	16.95	12.07	8.4	9.19	11.56	13.21	16.7	16.95	19.06
767	20.47	20.6	20.33	16.86	11.95	8.33	9.07	11.58	13.18	16.64	16.9	18.96
768	20.6	20.69	20.41	16.93	11.99	8.31	9.03	11.53	13.15	16.76	17.07	19.04
769	20.97	21.02	20.68	17.18	12.11	8.28	8.94	11.43	13.16	16.9	17.37	19.3
770	21.32	21.32	20.94	17.38	12.25	8.37	8.92	11.33	13.06	17	17.57	19.45
771	21.54	21.53	21.14	17.77	12.51	8.55	9.14	11.07	13	17	17.6	19.57
772	21.55	21.58	21.19	18.14	12.69	8.84	9.22	11.06	13.07	17.15	17.77	19.65
773	20.73	20.85	20.68	17.64	12.56	8.8	9.25	10.98	12.96	16.84	17.18	19.22
774	20.2	20.35	20.18	17.22	12.35	8.77	9.2	11.07	12.87	16.59	16.76	18.86
775	20.05	20.11	20.1	17.2	12.28	8.76	9.2	11.28	13.02	16.66	16.72	18.78
776	20.08	20.08	20.05	17.15	12.3	8.78	9.27	11.35	13.13	16.72	16.75	18.72
777	20.24	20.18	20	17.34	12.47	8.95	9.34	11.54	13.31	16.84	16.78	18.8
778	20.37	20.3	20.09	17.46	12.64	9.1	9.51	11.64	13.34	16.94	16.71	18.83
779	20.69	20.61	20.45	17.87	12.91	9.33	9.67	11.84	13.54	17.2	17.04	19.22
780	20.86	20.8	20.56	18.11	13.06	9.4	9.71	12.14	13.53	17.29	17.11	19.33
781	21.32	21.46	21.21	17.32	12.2	8.52	9.43	11.15	13.03	16.72	16.77	19.16
782	21.09	21.23	21.08	17.05	12.07	8.54	9.46	11.51	13.27	16.83	16.9	19.06
783	20.81	21.09	20.91	17.03	12.18	8.6	9.56	11.5	13.28	16.75	16.67	18.81
784	20.74	21.01	20.94	17.13	12.34	8.7	9.68	11.5	13.29	16.62	16.61	18.78
785	20.66	20.92	20.71	16.88	12.18	8.61	9.53	11.71	13.34	16.69	16.71	18.76
786	20.81	21.04	20.6	16.89	12.12	8.48	9.43	11.71	13.35	16.84	16.89	18.93
787	20.79	20.97	20.57	16.83	12.1	8.49	9.39	11.63	13.26	16.74	16.85	18.84
788	20.49	20.79	20.46	16.82	12.05	8.46	9.36	11.62	13.24	16.72	16.75	18.75
789	20.46	20.67	20.37	16.84	12.01	8.44	9.24	11.58	13.18	16.67	16.76	18.8
790	20.45	20.63	20.26	16.85	12.04	8.46	9.23	11.56	13.19	16.68	16.84	18.88
791	20.41	20.54	20.22	16.87	11.98	8.36	9.12	11.53	13.15	16.64	16.8	18.84
792	20.5	20.53	20.26	16.91	11.97	8.38	9.06	11.55	13.16	16.75	17	18.94
793	20.57	20.6	20.31	17.01	12.02	8.36	9.03	11.49	13.17	16.73	17.13	19.06
794	20.86	20.88	20.53	17.17	12.05	8.39	9	11.4	13.07	16.8	17.33	19.21
795	21.33	21.28	20.88	17.44	12.3	8.59	9.16	11.09	12.93	16.91	17.43	19.4
796	21.27	21.31	20.94	17.64	12.45	8.71	9.15	11.02	13.01	17	17.53	19.43
797	21.27	21.41	21.01	17.86	12.6	8.8	9.27	11.07	13.07	17.08	17.62	19.55
798	21.33	21.37	21.09	18.12	12.7	8.9	9.31	11.11	13.12	17.12	17.63	19.6
799	20.91	21	20.81	17.95	12.63	8.95	9.38	11.08	13.07	16.98	17.35	19.4
800	20.49	20.59	20.51	17.7	12.55	8.96	9.38	11.08	13.09	16.84	17.08	19.14
801	20.28	20.26	20.29	17.54	12.62	9.04	9.4	11.27	13.19	16.79	16.81	19.02
802	20.45	20.36	20.33	17.67	12.72	9.13	9.49	11.62	13.33	16.93	16.87	18.99
803	20.81	20.67	20.55	18.04	12.95	9.28	9.6	11.82	13.43	17.12	17.04	19.32
804	21.01	20.87	20.68	18.17	13.07	9.44	9.7	11.98	13.61	17.34	17.41	19.62
805	21.1	21.17	21.03	17.02	12.1	8.45	9.35	11.39	13.23	16.83	16.8	19.04
806	20.92	21.16	20.95	16.96	12.1	8.51	9.4	11.63	13.39	16.96	16.85	18.95
807	20.89	21.17	21.01	17.09	12.2	8.58	9.54	11.63	13.32	17.02	16.63	18.83
808	21.13	21.37	21.17	17.34	12.39	8.68	9.58	11.48	13.38	16.86	16.78	18.98
809	20.78	21.03	20.87	16.98	12.26	8.66	9.57	11.71	13.39	16.78	16.73	18.81
810	20.83	21.04	20.7	16.94	12.1	8.54	9.42	11.76	13.4	16.93	16.94	18.94
811	20.63	20.9	20.47	16.88	12.03	8.49	9.33	11.71	13.34	16.81	16.84	18.74
812	20.42	20.66	20.34	16.9	11.99	8.46	9.36	11.68	13.34	16.71	16.76	18.68
813	20.39	20.6	20.3	16.91	12.04	8.48	9.27	11.68	13.26	16.76	16.71	18.72
814	20.42	20.58	20.26	16.92	11.96	8.41	9.19	11.64	13.25	16.77	16.83	18.87
815	20.53	20.64	20.33	17	12.03	8.43	9.15	11.59	13.25	16.77	16.95	18.96
816	20.51	20.55	20.26	16.98	11.98	8.42	9.1	11.54	13.19	16.71	16.95	18.85
817	20.46	20.49	20.21	16.97	11.92	8.38	9.04	11.45	13.11	16.65	17	18.88
818	20.84	20.87	20.47	17.12	12.05	8.46	9.06	11.46	13.14	16.83	17.29	19.25
819	21.4	21.38	20.91	17.45	12.24	8.53	9.12	11.31	13.06	16.98	17.56	19.48
820	21.22	21.23	20.86	17.47	12.28	8.56	9.13	11.29	13.09	16.94	17.46	19.42
821	21.09	21.21	20.87	17.65	12.39	8.66	9.17	11.12	13.07	16.91	17.45	19.42
822	21.44	21.57	21.23	18.18	12.61	8.9	9.32	11.09	13.13	17.06	17.63	19.58
823	21.7	21.8	21.49	18.57	12.84	9.09	9.46	11.23	13.27	17.19	17.81	19.82
824	21.59	21.8	21.41	18.6	12.87	9.12	9.52	11.25	13.2	17.11	17.71	19.74
825	21.07	21.22	20.98	18.28	12.87	9.16	9.5	11.27	13.28	17.07	17.47	19.53
826	20.54	20.57	20.53	17.81	12.77	9.16	9.54	11.51	13.3	16.92	17.01	19.18
827	20.53	20.39	20.41	17.76	12.73	9.19	9.51	11.61	13.3	16.89	16.98	19.12
828	20.76	20.62	20.49	17.88	12.84	9.29	9.66	11.87	13.44	17.13	17.49	19.53
829	20.54	20.65	20.31	16.69	11.92	8.49	9.3	11.47	13.17	16.81	16.51	18.59
830	20.61	20.75	20.44	16.81	11.99	8.57	9.34	11.6	13.24	17.05	16.52	18.6
831	20.63	20.9	20.63	16.85	12.04	8.61	9.45	11.77	13.32	17.32	16.57	18.65
832	20.88	21.18	20.92	16.95	12.17	8.57	9.47	11.68	13.42	16.96	16.78	18.9
833	20.82	21.02	20.83	16.98	12.18	8.58	9.48	11.73	13.44	16.9	16.82	18.83
834	20.77	20.92	20.66	17.02	12.14	8.54	9.47	11.77	13.45	16.94	16.92	18.94
835	20.6	20.77	20.5	16.95	12.06	8.51	9.41	11.76	13.38	16.88	16.9	18.83
836	20.5	20.77	20.41	17	12.05	8.47	9.34	11.76	13.3	16.87	16.81	18.78
837	20.53	20.7	20.39	17.04	12.05	8.47	9.3	11.74	13.29	16.87	16.86	18.85
838	20.49	20.71	20.31	16.97	11.97	8.4	9.22	11.66	13.24	16.86	16.78	18.9
839	20.75	20.91	20.55	17.2	12.06	8.39	9.17	11.66	13.38	16.95	17.01	19.16
840	20.74	20.89	20.43	17.21	12.07	8.41	9.12	11.67	13.34	16.91	17.07	19.1
841	20.77	20.9	20.43	17.18	12.04	8.4	9.1	11.57	13.25	16.86	17.12	19.12
842	21.05	21.12	20.63	17.3	12.1	8.48	9.06	11.54	13.28	16.95	17.35	19.37
843	21.39	21.46	20.91	17.49	12.18	8.49	9.08	11.49	13.25	17.05	17.53	19.49
844	21.38	21.4	21.06	17.63	12.22	8.49	9.11	11.46	13.26	17.07	17.6	19.57
845	21.42	21.56	21.14	17.88	12.42	8.71	9.2	11.21	13.13	17.02	17.56	19.52
846	21.65	21.83	21.4	18.34	12.63	8.91	9.36	11.15	13.18	17.09	17.75	19.71
847	21.7	21.81	21.44	18.48	12.77	8.99	9.39	11.15	13.16	16.99	17.72	19.72
848	21.97	22.06	21.63	18.75	12.9	9.15	9.53	11.27	13.24	17.03	17.84	19.94
849	21.46	21.57	21.3	18.51	12.86	9.18	9.48	11.24	13.09	16.93	17.57	19.6
850	20.66	20.62	20.56	17.87	12.68	9.11	9.46	11.15	13.06	16.66	17.09	19.13
851	20.24	20.09	20.12	17.49	12.61	9.07	9.47	11.52	13.08	16.64	16.93	19.01
852	20.5	20.3	20.22	17.56	12.52	9.13	9.48	11.92	13.25	16.94	17.27	19.32
853	20.63	20.7	20.27	16.75	11.91	8.51	9.3	11.54	13.14	16.99	16.44	18.43
854	20.66	20.77	20.45	16.86	12.03	8.62	9.38	11.64	13.3	17.16	16.66	18.65
855	20.68	20.88	20.59	16.89	12.05	8.63	9.41	11.72	13.37	17.09	16.72	18.79
856	20.76	20.99	20.73	16.93	12.14	8.57	9.44	11.74	13.52	17.04	16.9	18.91
857	20.73	20.92	20.74	16.98	12.11	8.6	9.42	11.73	13.51	16.94	16.93	19
858	20.83	20.99	20.71	17.07	12.1	8.59	9.44	11.78	13.52	17.04	17.08	19.1
859	20.64	20.86	20.53	16.95	12.08	8.58	9.42	11.74	13.42	16.89	16.89	18.84
860	20.59	20.84	20.49	17.07	12.13	8.52	9.31	11.78	13.4	16.99	16.85	18.86
861	20.62	20.85	20.51	17.08	12.09	8.48	9.29	11.78	13.32	17.01	16.93	18.97
862	20.72	20.91	20.56	17.16	12.12	8.46	9.21	11.74	13.33	17	16.94	19.08
863	20.74	20.92	20.62	17.23	12.1	8.49	9.2	11.62	13.33	16.9	16.91	19.06
864	20.83	21.04	20.59	17.28	12.18	8.51	9.2	11.58	13.28	16.91	16.95	19.16
865	20.8	21.02	20.58	17.33	12.11	8.47	9.15	11.58	13.29	16.94	17.1	19.17
866	20.78	20.98	20.58	17.29	12.06	8.46	9.13	11.54	13.18	16.84	17.15	19.11
867	21.07	21.23	20.78	17.39	12.12	8.5	9.11	11.56	13.24	16.94	17.37	19.37
868	21.31	21.48	20.97	17.58	12.25	8.55	9.13	11.44	13.2	16.96	17.54	19.49
869	21.75	21.81	21.38	18.24	12.57	8.8	9.31	11.17	13.19	17.05	17.72	19.7
870	21.95	22	21.54	18.53	12.73	8.99	9.36	11.17	13.14	17	17.76	19.79
871	21.68	21.72	21.27	18.29	12.7	8.94	9.34	11.05	13	16.84	17.56	19.52
872	21.64	21.68	21.26	18.28	12.71	9.02	9.42	11.14	13.09	16.88	17.65	19.62
873	21.58	21.57	21.27	18.43	12.79	9.12	9.48	11.19	13.01	16.74	17.53	19.62
874	20.57	20.52	20.45	17.72	12.54	9.05	9.42	11.11	12.85	16.49	16.89	18.94
875	20.09	19.94	19.94	17.31	12.45	9	9.43	11.53	12.95	16.6	16.9	18.94
876	20.18	20.03	19.9	17.35	12.34	8.98	9.41	11.85	13	16.65	16.99	19.09
877	20.78	20.78	20.4	16.85	12.02	8.71	9.37	11.63	13.28	17.17	16.69	18.65
878	20.7	20.77	20.4	16.85	12.02	8.64	9.39	11.61	13.32	17.2	16.63	18.62
879	20.56	20.76	20.44	16.8	11.98	8.59	9.35	11.62	13.28	16.95	16.67	18.63
880	20.56	20.79	20.58	16.84	12.06	8.6	9.44	11.65	13.32	16.89	16.76	18.72
881	20.62	20.83	20.57	16.97	12.1	8.66	9.43	11.8	13.39	17.01	16.89	18.85
882	20.68	20.9	20.56	17.02	12.12	8.61	9.42	11.8	13.41	16.99	16.95	18.92
883	20.63	20.9	20.53	17	12.13	8.56	9.38	11.77	13.42	17.05	16.93	18.91
884	20.44	20.72	20.34	16.94	12.07	8.56	9.32	11.75	13.27	16.94	16.74	18.74
885	20.4	20.64	20.31	17	12.06	8.58	9.33	11.73	13.24	16.97	16.72	18.73
886	20.54	20.71	20.43	17.03	12.03	8.53	9.3	11.71	13.25	16.92	16.85	18.92
887	20.7	20.82	20.59	17.14	12.1	8.52	9.21	11.64	13.19	16.85	16.94	19.06
888	20.63	20.8	20.52	17.2	12.12	8.49	9.19	11.57	13.11	16.75	16.89	19
889	20.37	20.59	20.29	17.08	12	8.53	9.16	11.53	13.05	16.64	16.73	18.82
890	20.42	20.59	20.2	17.07	11.96	8.48	9.11	11.5	13.04	16.64	16.75	18.78
891	20.97	21.07	20.54	17.23	12.09	8.52	9.12	11.54	13.14	16.81	17.21	19.17
892	21.37	21.42	20.87	17.58	12.22	8.59	9.15	11.43	13.19	16.96	17.5	19.47
893	21.53	21.51	21.1	17.85	12.41	8.74	9.26	11.17	13.04	16.86	17.53	19.51
894	21.74	21.73	21.28	18.07	12.53	8.85	9.34	11.15	13.01	16.91	17.62	19.56
895	21.65	21.55	21.14	18.09	12.57	8.9	9.35	11.09	12.92	16.73	17.48	19.45
896	21.59	21.37	21.01	17.99	12.52	8.89	9.37	11.1	12.97	16.76	17.46	19.45
897	21.4	21.29	21.01	18.09	12.66	9.03	9.46	11.14	12.97	16.63	17.45	19.5
898	20.31	20.31	20.2	17.49	12.45	9.01	9.4	11.1	12.75	16.27	16.86	18.84
899	19.74	19.74	19.67	17.11	12.15	8.86	9.35	11.6	12.76	16.35	16.6	18.58
900	19.82	19.78	19.65	17.16	12.09	8.78	9.31	11.69	12.79	16.42	16.53	18.5
901	20.64	20.72	20.38	16.73	11.99	8.68	9.36	11.57	13.18	17.11	16.59	18.59
902	20.44	20.67	20.36	16.68	11.94	8.56	9.3	11.5	13.17	16.85	16.58	18.51
903	20.36	20.64	20.3	16.64	11.9	8.51	9.38	11.59	13.19	16.71	16.43	18.45
904	20.52	20.74	20.31	16.79	12.06	8.65	9.39	11.69	13.28	16.93	16.61	18.63
905	20.54	20.74	20.37	16.91	12.14	8.79	9.5	11.77	13.3	17	16.72	18.64
906	20.4	20.53	20.23	16.87	12.04	8.72	9.51	11.74	13.22	16.92	16.62	18.52
907	20.34	20.52	20.22	16.9	12.06	8.71	9.42	11.75	13.17	16.92	16.53	18.46
908	20.37	20.5	20.18	16.92	12.08	8.69	9.43	11.78	13.18	16.89	16.58	18.5
909	20.41	20.68	20.21	16.96	12.05	8.7	9.43	11.74	13.19	16.89	16.8	18.77
910	20.5	20.66	20.3	16.99	12.01	8.58	9.3	11.69	13.13	16.79	16.88	18.94
911	20.44	20.51	20.3	16.98	12.02	8.51	9.25	11.59	13.03	16.67	16.81	18.87
912	20.37	20.52	20.23	16.97	12.04	8.48	9.21	11.55	12.95	16.59	16.71	18.78
913	20.14	20.3	20.08	16.92	11.93	8.52	9.22	11.59	12.88	16.57	16.55	18.52
914	20.26	20.36	20.09	16.93	11.9	8.46	9.16	11.56	12.91	16.62	16.65	18.64
915	20.83	20.87	20.41	17.12	12.02	8.49	9.14	11.57	13.07	16.71	17.09	19.13
916	21.21	21.28	20.72	17.36	12.16	8.52	9.15	11.48	13.14	16.82	17.42	19.37
917	21.22	21.2	20.75	17.44	12.22	8.64	9.22	11.34	13	16.75	17.41	19.31
918	21.26	21.17	20.72	17.4	12.19	8.69	9.24	11.34	13.01	16.74	17.42	19.35
919	21.12	21	20.62	17.33	12.14	8.66	9.2	11.19	12.9	16.63	17.35	19.25
920	21.03	20.79	20.46	17.4	12.2	8.63	9.2	11.36	12.94	16.62	17.32	19.23
921	20.79	20.54	20.36	17.42	12.31	8.77	9.29	11.28	12.92	16.58	17.22	19.13
922	20.07	19.9	20.01	17.26	12.27	8.88	9.35	11.26	12.81	16.38	16.9	18.86
923	19.61	19.59	19.51	17	12.04	8.75	9.27	11.53	12.64	16.2	16.32	18.29
924	19.68	19.74	19.6	16.98	11.98	8.72	9.21	11.47	12.63	16.17	15.94	17.96
925	20.44	20.54	20.3	16.61	11.88	8.65	9.25	11.51	13.1	16.92	16.44	18.49
926	20.34	20.53	20.22	16.51	11.83	8.48	9.3	11.44	13.07	16.7	16.44	18.4
927	20.3	20.66	20.27	16.56	11.87	8.54	9.3	11.54	13.12	16.61	16.43	18.51
928	20.48	20.7	20.3	16.76	12	8.68	9.43	11.67	13.23	16.86	16.6	18.62
929	20.43	20.52	20.23	16.79	12.09	8.82	9.48	11.71	13.21	16.91	16.63	18.54
930	20.33	20.41	20.07	16.78	12.04	8.81	9.51	11.74	13.12	16.89	16.43	18.34
931	20.33	20.42	20.08	16.89	12.13	8.82	9.52	11.8	13.15	16.85	16.5	18.43
932	20.31	20.52	20.16	16.92	12.04	8.73	9.49	11.76	13.11	16.82	16.64	18.55
933	20.36	20.61	20.24	16.89	12.02	8.73	9.43	11.77	13.14	16.76	16.82	18.8
934	20.36	20.41	20.21	16.86	11.98	8.6	9.33	11.7	13.02	16.74	16.71	18.86
935	20.16	20.17	19.97	16.81	11.94	8.53	9.29	11.63	12.91	16.62	16.47	18.63
936	19.9	20.05	19.83	16.78	11.87	8.48	9.23	11.59	12.78	16.55	16.22	18.28
937	20.01	20.14	19.89	16.82	11.91	8.5	9.24	11.57	12.82	16.57	16.33	18.3
938	20.29	20.37	20.04	16.97	11.94	8.49	9.19	11.61	12.86	16.64	16.69	18.6
939	20.87	20.82	20.49	17.13	11.94	8.49	9.14	11.59	13.06	16.66	17.14	19.06
940	21.15	21.12	20.59	17.3	12.09	8.53	9.15	11.42	13.05	16.72	17.31	19.27
941	20.92	20.93	20.4	17.18	12.05	8.62	9.18	11.33	12.95	16.59	17.18	19.07
942	20.77	20.77	20.25	17.15	11.99	8.53	9.19	11.41	12.95	16.6	17.24	19.12
943	20.47	20.4	20.1	17.03	11.92	8.53	9.15	11.43	12.87	16.46	17.12	18.97
944	20.34	20.15	20.03	17.02	11.94	8.57	9.25	11.45	12.88	16.53	17.1	18.99
945	20.24	19.91	19.99	17.14	12.05	8.68	9.25	11.32	12.86	16.49	17.08	19.02
946	19.67	19.52	19.7	16.96	12.06	8.78	9.38	11.25	12.76	16.28	16.67	18.69
947	19.47	19.58	19.41	16.81	11.9	8.72	9.28	11.41	12.56	15.98	15.85	17.91
948	19.66	19.79	19.67	17.01	12.09	8.72	9.17	11.32	12.59	16.26	15.74	17.69
949	20.4	20.41	20.09	16.58	11.94	8.76	9.31	11.55	13.08	16.87	16.32	18.32
950	20.24	20.22	19.93	16.41	11.79	8.56	9.22	11.47	12.96	16.68	16.18	18.22
951	20.32	20.41	20.07	16.56	11.88	8.56	9.37	11.58	13.07	16.78	16.38	18.36
952	20.4	20.5	20.18	16.75	12.07	8.75	9.45	11.73	13.14	16.89	16.51	18.46
953	20.27	20.35	20.04	16.7	12.01	8.77	9.52	11.78	13.11	16.87	16.37	18.35
954	20.33	20.37	20.04	16.84	12.09	8.92	9.59	11.85	13.11	16.87	16.35	18.29
955	20.29	20.32	19.98	16.81	12.04	8.87	9.56	11.8	13.1	16.83	16.31	18.28
956	20.16	20.35	20.06	16.81	12.03	8.74	9.46	11.78	13.09	16.77	16.39	18.48
957	20.23	20.4	20.1	16.88	11.98	8.81	9.46	11.72	13.04	16.74	16.55	18.55
958	20.17	20.27	20.02	16.77	11.96	8.65	9.4	11.67	12.94	16.64	16.49	18.62
959	19.97	19.98	19.86	16.73	11.84	8.59	9.3	11.6	12.83	16.55	16.2	18.31
960	19.9	19.9	19.78	16.73	11.89	8.53	9.34	11.62	12.83	16.6	16.16	18.16
961	19.89	19.98	19.79	16.87	11.87	8.55	9.27	11.61	12.81	16.62	16.26	18.28
962	20.2	20.22	19.99	16.95	11.88	8.58	9.26	11.58	12.85	16.59	16.61	18.51
963	20.5	20.54	20.21	17.03	11.93	8.48	9.16	11.52	12.86	16.55	16.91	18.81
964	20.87	20.92	20.45	17.21	12.05	8.53	9.2	11.45	12.98	16.58	17.2	19.16
965	20.62	20.65	20.18	17.01	11.88	8.57	9.16	11.37	12.87	16.48	17.02	18.93
966	20.51	20.48	19.93	16.96	11.84	8.5	9.16	11.44	12.84	16.47	17.03	18.99
967	20.39	20.16	19.9	17.04	11.9	8.57	9.18	11.46	12.88	16.46	17.12	18.93
968	20.41	20.12	20.01	17.09	11.94	8.62	9.21	11.47	12.91	16.58	17.17	19.08
969	20.43	20.02	20.17	17.18	12.07	8.77	9.3	11.29	12.93	16.59	17.23	19.15
970	20.01	19.78	20.01	17.18	12.21	8.88	9.41	11.17	12.86	16.49	17.06	19.06
971	19.53	19.59	19.49	16.92	12.02	8.83	9.36	11.27	12.65	16.14	16.24	18.38
972	19.69	19.84	19.69	16.98	12.01	8.76	9.27	11.45	12.6	16.18	15.84	17.87
973	20.26	20.26	19.94	16.82	12.02	8.89	9.58	11.78	13.03	16.82	16.2	18.17
974	20.24	20.28	20.01	16.96	12.17	9.1	9.67	11.87	13.09	16.83	16.34	18.34
975	20.06	20.15	19.96	16.81	12.14	9.03	9.53	11.73	12.97	16.64	16.27	18.33
976	19.99	20.12	19.88	16.73	11.99	8.77	9.42	11.65	12.86	16.57	16.23	18.3
977	19.93	19.9	19.71	16.76	11.99	8.79	9.43	11.67	12.87	16.57	16.13	18.15
978	20.04	20.02	19.79	16.92	12.12	8.84	9.49	11.68	12.91	16.69	16.23	18.17
979	19.91	20	19.83	16.87	12.01	8.68	9.39	11.63	12.83	16.55	16.31	18.22
980	19.97	20.06	19.84	16.9	11.92	8.66	9.28	11.56	12.8	16.5	16.46	18.46
981	20.21	20.23	19.93	16.97	11.87	8.59	9.21	11.56	12.75	16.48	16.56	18.75
982	20.4	20.38	20.08	17	11.86	8.53	9.17	11.48	12.78	16.43	16.82	18.93
983	20.14	20.16	19.86	16.88	11.84	8.5	9.16	11.42	12.74	16.31	16.81	18.64
984	20.32	20.26	19.88	17.01	11.87	8.55	9.1	11.47	12.82	16.44	17.03	18.84
985	20.46	20.33	20.01	17.07	11.91	8.58	9.19	11.45	12.84	16.56	17.17	18.96
986	20.63	20.37	20.18	17.2	12.02	8.71	9.23	11.38	12.92	16.58	17.22	19.1
987	20.62	20.36	20.28	17.3	12.08	8.8	9.31	11.32	12.97	16.65	17.31	19.22
988	20.34	20.14	20.17	17.33	12.2	8.83	9.39	11.3	12.96	16.61	17.25	19.15
989	19.88	19.77	19.82	17.2	12.25	8.94	9.4	11.23	12.91	16.52	17	18.96
990	19.71	19.82	19.61	17.02	12.12	8.9	9.46	11.51	12.7	16.2	16.12	18.21
991	20.36	20.24	19.97	16.89	12.17	9.09	9.66	11.86	13.07	16.82	16.14	18.18
992	20.26	20.17	19.87	16.99	12.29	9.28	9.71	11.91	13.07	16.76	16.19	18.26
993	20.01	20.05	19.78	16.83	12.19	9.16	9.65	11.8	12.93	16.67	16.06	18.15
994	19.96	19.95	19.7	16.73	12.07	8.86	9.5	11.66	12.89	16.59	16.02	18.02
995	20.04	19.95	19.7	16.86	12.09	8.9	9.52	11.72	12.95	16.71	15.97	17.98
996	20.08	20	19.77	16.94	12.23	8.98	9.47	11.63	13.05	16.77	16.06	18
997	19.92	19.9	19.69	16.89	12.07	8.84	9.45	11.64	12.81	16.55	16.12	18.09
998	19.95	19.97	19.8	16.96	12.08	8.78	9.37	11.59	12.77	16.49	16.32	18.27
999	19.85	19.82	19.63	16.92	11.94	8.67	9.24	11.5	12.73	16.43	16.23	18.24
1000	19.8	19.76	19.64	16.85	11.86	8.58	9.22	11.49	12.62	16.31	16.12	18.29
1001	19.74	19.7	19.59	16.93	11.81	8.54	9.17	11.41	12.55	16.24	16.21	18.25
1002	19.97	19.94	19.74	17	11.81	8.54	9.14	11.39	12.6	16.32	16.74	18.46
1003	20.37	20.29	19.95	17.04	11.91	8.56	9.19	11.42	12.8	16.46	17.13	18.86
1004	20.64	20.5	20.14	17.23	11.98	8.66	9.24	11.47	12.92	16.64	17.25	19.12
1005	20.74	20.57	20.23	17.32	12.06	8.73	9.28	11.51	13.03	16.69	17.35	19.25
1006	20.6	20.4	20.21	17.3	12.14	8.8	9.35	11.42	13.01	16.69	17.36	19.21
1007	20.29	20.05	20.05	17.28	12.2	8.92	9.45	11.38	13	16.74	17.27	19.17
1008	19.79	19.76	19.61	17.16	12.2	9.02	9.47	11.36	12.91	16.46	16.64	18.67
1009	20.38	20.13	19.97	16.99	12.3	9.28	9.74	11.88	13.08	16.71	16.06	18.03
1010	20.22	20.07	19.83	16.93	12.3	9.3	9.73	11.84	13	16.64	16.04	18.08
1011	20.02	19.92	19.72	16.82	12.24	9.22	9.65	11.78	12.89	16.61	15.97	18.01
1012	20.02	19.89	19.64	16.73	12.11	9.06	9.55	11.68	12.88	16.64	15.84	17.85
1013	20.14	19.97	19.7	16.87	12.14	9	9.53	11.68	12.95	16.83	15.83	17.78
1014	20.1	19.98	19.73	16.9	12.19	9	9.52	11.61	12.93	16.8	15.9	17.89
1015	19.96	19.84	19.69	16.88	12.07	8.92	9.39	11.57	12.78	16.5	15.94	17.98
1016	19.99	19.82	19.7	16.9	12.07	8.87	9.38	11.52	12.73	16.41	16.08	18.07
1017	19.87	19.77	19.61	16.88	12.01	8.8	9.31	11.46	12.64	16.35	16.07	18.1
1018	19.81	19.73	19.57	16.9	11.86	8.65	9.29	11.41	12.61	16.34	15.93	18.05
1019	19.81	19.73	19.62	16.92	11.91	8.63	9.22	11.41	12.55	16.26	16.08	18.11
1020	19.68	19.72	19.57	16.94	11.86	8.55	9.14	11.42	12.5	16.23	16.27	18.18
1021	19.93	19.87	19.72	17	11.84	8.57	9.16	11.45	12.57	16.28	16.65	18.45
1022	20.11	20.01	19.82	17.06	11.94	8.62	9.21	11.46	12.63	16.36	16.93	18.63
1023	20.31	20.21	19.93	17.21	12.05	8.67	9.26	11.53	12.8	16.52	17.06	18.92
1024	20.52	20.41	20.15	17.32	12.1	8.77	9.36	11.62	12.98	16.72	17.29	19.17
1025	20.55	20.38	20.22	17.38	12.24	8.89	9.45	11.52	13.14	16.81	17.4	19.35
1026	20.07	19.95	19.95	17.37	12.28	9.07	9.53	11.35	13.04	16.64	17.11	19.12
1027	20.34	20.07	19.93	16.96	12.35	9.37	9.74	11.81	12.99	16.63	15.93	17.9
1028	20.21	19.99	19.86	16.86	12.29	9.29	9.71	11.81	12.92	16.57	15.86	17.91
1029	20.03	19.91	19.71	16.78	12.22	9.24	9.67	11.73	12.9	16.56	15.8	17.86
1030	20.05	19.89	19.68	16.78	12.24	9.17	9.59	11.67	12.85	16.68	15.78	17.75
1031	20.14	20.06	19.8	16.89	12.24	9.08	9.58	11.63	12.9	16.89	15.9	17.77
1032	20.18	20.03	19.83	16.91	12.16	9.06	9.47	11.6	12.89	16.82	15.84	17.8
1033	20.05	19.96	19.79	16.97	12.15	8.99	9.47	11.54	12.76	16.6	15.9	17.89
1034	19.94	19.82	19.64	16.91	12.11	8.91	9.39	11.5	12.63	16.32	15.97	18.03
1035	19.78	19.74	19.57	16.86	11.96	8.79	9.33	11.47	12.54	16.2	15.94	17.96
1036	19.82	19.78	19.65	16.9	11.98	8.71	9.28	11.38	12.54	16.31	15.92	17.95
1037	19.9	19.85	19.66	16.97	11.98	8.65	9.25	11.42	12.6	16.32	16.04	18.12
1038	19.85	19.8	19.64	16.99	11.99	8.62	9.2	11.39	12.55	16.25	16.14	18.19
1039	19.74	19.8	19.64	17.01	11.93	8.59	9.21	11.39	12.54	16.31	16.31	18.33
1040	19.92	19.9	19.77	17.12	12.03	8.64	9.21	11.48	12.62	16.38	16.55	18.47
1041	20.15	20.19	20.01	17.2	12.03	8.74	9.27	11.59	12.71	16.48	16.89	18.8
1042	20.5	20.42	20.17	17.36	12.15	8.82	9.37	11.67	12.93	16.68	17.2	19.03
1043	20.63	20.59	20.32	17.49	12.2	8.91	9.46	11.65	13.13	16.81	17.46	19.3
1044	20.32	20.24	20.19	17.5	12.39	9.1	9.57	11.5	13.13	16.75	17.26	19.26
1045	20.31	20.07	19.86	16.93	12.44	9.39	9.78	11.75	12.98	16.63	15.76	17.73
1046	20.24	20.02	19.87	16.88	12.3	9.32	9.67	11.71	12.89	16.61	15.75	17.75
1047	20.21	20.05	19.92	16.9	12.34	9.32	9.68	11.73	12.88	16.61	15.84	17.82
1048	20.3	20.16	19.97	17	12.41	9.26	9.66	11.67	12.99	16.83	15.99	17.84
1049	20.27	20.16	19.93	17.05	12.36	9.15	9.51	11.6	12.97	16.93	16.06	17.88
1050	20.21	20.12	19.86	17.02	12.31	9.06	9.44	11.54	12.94	16.78	16	17.91
1051	20.06	20.01	19.78	17	12.25	9.04	9.4	11.47	12.79	16.56	15.94	17.85
1052	19.92	19.85	19.62	16.93	12.09	8.92	9.36	11.45	12.59	16.26	15.84	17.89
1053	19.76	19.66	19.53	16.76	11.95	8.78	9.34	11.4	12.49	16.06	15.79	17.8
1054	19.86	19.81	19.62	16.86	12	8.75	9.32	11.38	12.52	16.2	15.89	17.91
1055	19.91	19.87	19.67	16.97	11.99	8.72	9.23	11.41	12.57	16.27	16.01	18.11
1056	19.94	19.86	19.73	17.08	12.12	8.71	9.22	11.32	12.6	16.34	16.13	18.18
1057	19.87	19.87	19.69	17.07	12.09	8.68	9.21	11.39	12.61	16.27	16.18	18.3
1058	19.81	19.81	19.7	17.07	12	8.73	9.24	11.47	12.61	16.27	16.21	18.31
1059	19.96	19.95	19.85	17.13	12.06	8.75	9.32	11.58	12.68	16.35	16.47	18.46
1060	20.27	20.23	20.15	17.3	12.16	8.84	9.42	11.64	12.85	16.46	16.99	18.82
1061	20.52	20.47	20.21	17.44	12.22	8.95	9.47	11.7	13.03	16.73	17.36	19.06
1062	20.42	20.35	20.27	17.59	12.45	9.12	9.58	11.61	13.14	16.77	17.25	19.25
1063	20.18	20.21	19.85	16.85	12.1	8.99	9.39	11.7	13.18	17	15.95	17.73
1064	20.38	20.24	19.95	16.95	12.22	9.11	9.42	11.68	13.13	16.88	15.95	17.85
1065	20.39	20.31	20.06	17.06	12.36	9.25	9.55	11.72	13.06	16.83	15.99	17.89
1066	20.27	20.16	19.99	16.96	12.43	9.28	9.61	11.64	12.91	16.66	15.89	17.84
1067	20.24	20.15	19.96	16.96	12.32	9.16	9.52	11.57	12.86	16.63	15.89	17.8
1068	20.1	20.06	19.84	16.92	12.31	9.08	9.46	11.53	12.78	16.55	15.87	17.74
1069	19.97	19.98	19.77	16.88	12.2	9.03	9.46	11.45	12.61	16.34	15.83	17.72
1070	19.9	19.87	19.6	16.8	12.11	8.92	9.43	11.43	12.5	16.2	15.71	17.68
1071	19.84	19.86	19.61	16.82	11.96	8.78	9.36	11.45	12.47	16.06	15.75	17.79
1072	19.89	19.92	19.66	16.9	11.97	8.78	9.32	11.43	12.52	16.15	15.86	17.9
1073	20.01	19.91	19.71	16.98	12.05	8.72	9.32	11.4	12.57	16.21	16.02	17.98
1074	20.01	20.01	19.77	17.09	12.17	8.75	9.24	11.28	12.66	16.28	16.14	18.14
1075	19.97	19.88	19.74	17.07	12.13	8.78	9.24	11.41	12.6	16.29	16.14	18.21
1076	19.94	19.94	19.8	17.13	12.06	8.74	9.37	11.51	12.64	16.31	16.41	18.39
1077	20.16	20.26	20.11	17.29	12.17	8.82	9.43	11.58	12.79	16.46	16.6	18.56
1078	20.31	20.46	20.24	17.43	12.22	8.88	9.47	11.66	12.89	16.6	16.87	18.62
1079	20.5	20.52	20.37	17.58	12.29	9	9.53	11.76	13.01	16.69	17.13	18.83
1080	20.38	20.28	20.3	17.66	12.5	9.12	9.6	11.62	13.07	16.7	16.98	19.04
1081	20.1	20.2	19.74	16.67	11.57	8.26	8.72	11.35	13.13	17.12	16.01	17.85
1082	20.32	20.31	19.96	16.89	11.88	8.63	9.08	11.52	13.17	17.01	16.06	17.84
1083	20.22	20.16	19.9	16.86	12.29	9.14	9.49	11.55	12.87	16.56	15.83	17.75
1084	20.17	20.05	19.91	16.92	12.38	9.23	9.56	11.58	12.78	16.42	15.81	17.78
1085	20.15	20.18	19.9	16.92	12.26	9.2	9.56	11.47	12.75	16.46	15.77	17.74
1086	20.09	20.1	19.94	16.95	12.3	9.13	9.5	11.5	12.62	16.43	15.85	17.78
1087	20.06	20.09	19.92	16.93	12.26	9.03	9.49	11.51	12.66	16.36	15.93	17.8
1088	20.04	20.09	19.78	16.87	12.19	8.95	9.38	11.43	12.55	16.26	15.96	17.82
1089	19.98	19.99	19.7	16.87	12.11	8.9	9.39	11.45	12.52	16.18	15.85	17.82
1090	19.92	20	19.8	16.92	12.07	8.84	9.4	11.4	12.52	16.14	15.84	17.83
1091	20	20.12	19.86	17	12.14	8.79	9.34	11.37	12.56	16.26	16.13	17.93
1092	20.07	20.23	20.01	17.13	12.21	8.81	9.27	11.34	12.63	16.33	16.19	18.01
1093	19.94	19.98	19.79	17.05	12.1	8.85	9.35	11.47	12.58	16.18	16.03	18.1
1094	19.89	19.85	19.67	17.08	12.08	8.81	9.4	11.47	12.64	16.23	16.2	18.19
1095	20.05	20.26	20.02	17.22	12.17	8.87	9.48	11.52	12.79	16.43	16.55	18.45
1096	20.18	20.45	20.27	17.36	12.24	8.95	9.5	11.65	12.88	16.53	16.62	18.51
1097	20.4	20.59	20.44	17.51	12.33	9.04	9.6	11.71	12.97	16.68	16.86	18.71
1098	20.17	20.11	20.18	17.57	12.45	9.17	9.63	11.5	12.9	16.49	16.6	18.68
1099	19.94	19.96	19.6	16.61	11.83	8.81	9.19	11.47	13.04	16.91	15.78	17.76
1100	20.24	20.16	19.85	16.86	12.32	9.36	9.58	11.6	12.83	16.75	15.91	17.75
1101	20.1	20.03	19.83	16.79	12.25	9.13	9.58	11.42	12.62	16.29	15.81	17.79
1102	20.16	20.13	19.96	16.92	12.3	9.18	9.51	11.5	12.67	16.35	15.89	17.86
1103	20.33	20.27	20.06	17.01	12.24	9.08	9.41	11.49	12.82	16.59	15.98	17.91
1104	20.22	20.23	20.06	17	12.28	9.07	9.41	11.45	12.77	16.48	15.93	17.91
1105	20.15	20.25	20.01	16.95	12.28	9.02	9.38	11.43	12.71	16.39	16.02	17.95
1106	20.2	20.21	19.97	17.01	12.29	8.95	9.28	11.39	12.75	16.35	16.12	17.92
1107	20.12	20.12	19.89	17.03	12.28	8.86	9.25	11.3	12.72	16.39	16.04	17.93
1108	20.02	20.11	19.88	16.96	12.25	8.85	9.28	11.24	12.65	16.33	16.04	17.9
1109	20.01	20.1	19.92	16.98	12.2	8.89	9.33	11.34	12.57	16.21	16.07	17.86
1110	20.04	20.24	20	17.06	12.25	8.88	9.35	11.35	12.58	16.29	16.15	17.87
1111	19.95	20.1	19.92	17.01	12.2	8.82	9.34	11.4	12.51	16.13	16	17.86
1112	19.81	19.89	19.66	16.97	12.1	8.83	9.47	11.5	12.56	16.11	15.9	17.98
1113	19.94	19.87	19.66	17.13	12.15	8.92	9.47	11.57	12.63	16.22	16.05	18.21
1114	20.04	20	19.83	17.23	12.26	8.97	9.51	11.63	12.73	16.35	16.29	18.32
1115	20.12	20.27	20.05	17.32	12.27	9.02	9.6	11.71	12.78	16.43	16.49	18.46
1116	19.95	19.95	19.94	17.32	12.35	9.12	9.66	11.53	12.81	16.29	16.33	18.44
1117	20.11	20.03	19.77	16.78	12.24	9.34	9.54	11.52	12.89	16.78	15.79	17.7
1118	20.27	20.24	19.96	16.91	12.36	9.3	9.54	11.45	12.66	16.56	15.88	17.79
1119	20.05	20.07	19.75	16.71	12.15	9.06	9.48	11.33	12.57	16.18	15.76	17.85
1120	20.03	19.99	19.78	16.78	12.18	9.04	9.52	11.41	12.61	16.21	15.77	17.93
1121	20.22	20.26	20.03	16.95	12.28	9.12	9.46	11.41	12.71	16.4	15.92	17.96
1122	20.28	20.4	20.13	17	12.17	8.82	9.22	11.24	12.86	16.59	16.12	17.99
1123	20.16	20.34	20.11	16.98	12.22	8.97	9.32	11.31	12.73	16.44	16.06	17.98
1124	20.2	20.29	20.08	17.04	12.3	8.88	9.26	11.33	12.77	16.39	16.17	17.98
1125	20.18	20.29	20.08	17.06	12.29	8.81	9.05	11.17	12.77	16.51	16.2	18.02
1126	20.17	20.23	20.06	17.06	12.25	8.73	9	11.03	12.75	16.51	16.26	17.98
1127	20.16	20.22	20.04	17.09	12.28	8.88	9.27	11.26	12.67	16.31	16.19	17.98
1128	20.14	20.3	20.14	17.08	12.3	8.89	9.32	11.28	12.63	16.29	16.27	17.94
1129	20.09	20.37	20.12	17.14	12.26	8.79	9.2	11.19	12.65	16.4	16.26	17.94
1130	19.8	19.97	19.84	17.1	12.19	8.95	9.44	11.49	12.5	16.03	15.93	17.96
1131	19.89	19.91	19.77	17.16	12.25	8.97	9.54	11.54	12.64	16.06	15.91	18.09
1132	19.97	19.91	19.73	17.23	12.38	8.97	9.43	11.57	12.7	16.16	15.98	18.22
1133	19.98	19.92	19.69	17.2	12.28	9.04	9.6	11.68	12.7	16.15	16.06	18.38
1134	19.8	19.8	19.6	17.19	12.3	9.13	9.64	11.53	12.66	16.04	16.06	18.37
1135	20.29	20.23	19.9	16.8	12.31	9.26	9.52	11.4	12.58	16.55	15.86	17.84
1136	20.27	20.27	19.9	16.87	12.33	9.23	9.52	11.4	12.6	16.46	15.92	17.96
1137	20.01	19.92	19.69	16.67	12.1	8.99	9.43	11.3	12.59	16.15	15.72	18.01
1138	20.04	19.95	19.71	16.74	12.13	8.97	9.46	11.39	12.66	16.17	15.82	18.11
1139	20.2	20.17	20.01	16.95	12.34	9.14	9.53	11.49	12.67	16.3	15.96	17.97
1140	20.3	20.45	20.13	17	12.17	8.98	9.38	11.3	12.74	16.47	16.15	18.04
1141	20.19	20.33	20.07	16.95	12.21	8.93	9.38	11.26	12.69	16.38	16.03	17.97
1142	20.17	20.3	20.1	16.97	12.24	8.88	9.27	11.26	12.66	16.36	16.09	17.95
1143	20.13	20.23	20.09	17.02	12.32	8.9	9.19	11.16	12.69	16.36	16.12	17.97
1144	20.09	20.13	20.06	16.96	12.32	8.87	9.25	11.15	12.7	16.38	16.22	17.9
1145	20.03	20.15	20.04	17	12.25	8.96	9.45	11.31	12.61	16.26	16.12	17.9
1146	20.09	20.41	20.16	17.04	12.31	8.95	9.35	11.2	12.61	16.35	16.3	17.95
1147	20.22	20.56	20.26	17.15	12.27	8.68	9.05	11.02	12.8	16.65	16.41	18.05
1148	19.93	20.14	20.04	17.16	12.29	8.71	9.22	11.28	12.65	16.18	16.07	17.97
1149	19.86	19.92	19.8	17.13	12.29	8.97	9.49	11.53	12.57	16	15.76	17.98
1150	19.82	19.98	19.77	17.17	12.37	8.91	9.47	11.49	12.68	16	15.83	18.08
1151	19.82	19.81	19.59	17.11	12.3	9.03	9.56	11.63	12.65	15.95	15.82	18.19
1152	19.66	19.64	19.45	17.07	12.23	9.11	9.69	11.51	12.57	15.87	15.76	18.2
1153	20.25	20.26	19.88	16.82	12.34	9.3	9.51	11.38	12.61	16.42	15.82	17.96
1154	20.22	20.29	19.85	16.87	12.28	9.22	9.48	11.36	12.57	16.31	15.92	17.99
1155	20.23	20.28	19.89	16.85	12.28	9.18	9.57	11.41	12.61	16.31	15.91	17.95
1156	20.27	20.27	19.98	16.93	12.34	9.16	9.55	11.5	12.61	16.36	15.98	17.98
1157	20.37	20.39	20.15	17.04	12.27	8.99	9.39	11.44	12.76	16.47	16.22	18.08
1158	20.38	20.43	20.2	17.03	12.14	8.81	9.24	11.34	12.77	16.46	16.21	18.04
1159	20.2	20.38	20.08	16.93	12.24	9.06	9.4	11.3	12.66	16.3	16.09	17.91
1160	20.09	20.36	20.07	16.94	12.32	9.02	9.35	11.24	12.62	16.28	16.08	17.85
1161	20.09	20.25	20.11	16.98	12.31	8.99	9.37	11.22	12.61	16.23	16.08	17.9
1162	20.01	20.08	20.06	16.96	12.21	9.01	9.46	11.3	12.53	16.16	16.09	17.8
1163	20.01	20.16	20.07	16.99	12.26	9.04	9.46	11.38	12.52	16.15	16.12	17.82
1164	20.16	20.46	20.21	17.13	12.33	8.87	9.33	11.15	12.67	16.36	16.31	18.03
1165	20.26	20.54	20.32	17.13	12.27	8.62	9.02	10.96	12.87	16.53	16.44	18.07
1166	20.07	20.27	20.17	17.2	12.3	8.52	8.99	11.07	12.8	16.2	16.15	18.04
1167	19.85	20	19.83	17.13	12.38	8.78	9.33	11.41	12.62	15.96	15.76	17.96
1168	19.88	20.05	19.82	17.19	12.43	8.85	9.32	11.41	12.72	15.98	15.74	17.97
1169	19.87	20	19.69	17.21	12.46	9	9.48	11.59	12.72	15.95	15.78	18.08
1170	19.54	19.6	19.38	16.91	12.25	9.14	9.72	11.54	12.47	15.72	15.55	17.92
1171	20.45	20.43	20.03	17.01	12.28	9.05	9.43	11.47	12.72	16.54	15.97	18.06
1172	20.36	20.41	19.91	16.92	12.31	9.19	9.5	11.42	12.62	16.34	15.99	17.94
1173	20.44	20.5	20.08	16.98	12.34	9.03	9.43	11.47	12.74	16.47	16.15	18.08
1174	20.44	20.48	20.15	17.05	12.16	8.78	9.22	11.36	12.78	16.63	16.14	18.05
1175	20.41	20.51	20.23	16.95	11.92	8.53	8.97	11.19	12.79	16.59	16.17	18.05
1176	20.42	20.51	20.25	17.03	11.93	8.4	8.85	11.18	12.79	16.54	16.25	18.12
1177	20.26	20.4	20.13	17	12.11	8.85	9.29	11.33	12.63	16.26	16.17	17.99
1178	20.18	20.42	20.12	16.99	12.27	9	9.45	11.31	12.59	16.22	16.1	17.98
1179	20.08	20.29	20.14	16.89	12.25	9.01	9.42	11.2	12.55	16.22	16.07	17.84
1180	20.09	20.28	20.11	17	12.3	9	9.37	11.28	12.59	16.19	16.18	17.87
1181	20.03	20.18	20.11	17.02	12.3	8.97	9.48	11.38	12.59	16.09	16.11	17.87
1182	20.17	20.47	20.25	17.11	12.4	8.89	9.28	11.14	12.66	16.23	16.3	18.06
1183	20.28	20.6	20.35	17.13	12.32	8.75	9.05	10.96	12.89	16.39	16.38	18.1
1184	20.21	20.44	20.27	17.26	12.24	8.57	9	10.95	12.94	16.25	16.22	18.1
1185	20.04	20.19	20.07	17.26	12.35	8.59	9.14	11.14	12.79	16.04	15.86	18.01
1186	19.89	20.1	19.9	17.24	12.46	8.87	9.36	11.42	12.74	15.98	15.74	18.02
1187	19.96	20.06	19.85	17.25	12.49	9.06	9.61	11.67	12.78	15.99	15.88	18.15
1188	19.74	19.78	19.5	17.09	12.33	9.25	9.8	11.62	12.66	15.9	15.74	18.03
1189	20.38	20.36	19.95	16.9	12.27	9.13	9.44	11.38	12.61	16.46	15.99	17.98
1190	20.4	20.3	19.89	16.96	12.31	9.12	9.46	11.44	12.66	16.41	16.05	18.08
1191	20.54	20.45	20.08	17.04	12.16	8.79	9.25	11.44	12.74	16.5	16.14	18.12
1192	20.55	20.62	20.32	17.06	11.89	8.22	8.72	11.1	12.9	16.67	16.32	18.17
1193	20.45	20.54	20.25	17.02	11.74	8.08	8.5	10.97	12.78	16.53	16.29	18.18
1194	20.46	20.49	20.25	17.08	11.8	8.09	8.61	11.06	12.79	16.44	16.33	18.2
1195	20.41	20.41	20.27	17.04	11.88	8.32	8.94	11.26	12.78	16.37	16.3	18.16
1196	20.26	20.42	20.26	17.04	12.13	8.77	9.3	11.35	12.71	16.33	16.25	18.04
1197	20.1	20.4	20.21	16.95	12.31	9	9.46	11.22	12.62	16.29	16.12	17.94
1198	20.1	20.44	20.26	17	12.28	8.84	9.2	10.91	12.64	16.46	16.19	18.04
1199	20.02	20.41	20.23	17.08	12.33	8.94	9.33	11.11	12.63	16.17	16.19	17.97
1200	20.02	20.39	20.21	17.07	12.42	8.98	9.47	11.23	12.6	16.05	16.22	17.9
1201	20.11	20.42	20.21	17.12	12.39	9.02	9.52	11.33	12.61	16.04	16.21	17.9
1202	20.22	20.56	20.35	17.24	12.39	8.89	9.23	11.06	12.83	16.16	16.24	18.11
1203	20.1	20.29	20.13	17.34	12.41	8.75	9.26	11.32	12.82	16.06	15.96	18.06
1204	19.89	19.99	19.75	17.19	12.42	9.1	9.74	11.65	12.66	15.99	15.75	18.01
1205	20	20.02	19.72	17.25	12.4	9.24	9.81	11.79	12.78	16.1	15.96	18.27
1206	19.98	19.95	19.69	17.21	12.42	9.27	9.86	11.6	12.76	16.08	15.93	18.29
1207	19.77	19.96	19.66	17.12	12.36	9.35	9.8	11.5	12.65	15.92	15.7	18.08
1208	20.15	20.42	20.17	17.55	12.58	9.41	9.96	11.91	12.93	16.19	16.06	18.47
1209	20.18	20.56	20.28	17.66	12.73	9.51	9.93	11.95	12.99	16.12	16.04	18.43
1210	20.32	20.82	20.45	17.74	12.76	9.53	9.93	11.91	13.15	16.47	16.42	18.32
1211	20.65	21.12	20.61	17.85	12.79	9.6	10	11.88	13.33	17.13	16.86	18.51
1212	20.5	20.99	20.49	17.73	12.71	9.7	10.18	12.05	13.07	16.81	16.63	18.32
1213	20.27	20.21	19.85	16.8	12.23	9.18	9.47	11.28	12.5	16.34	15.88	17.85
1214	20.17	20.17	19.72	16.79	12.2	9.16	9.5	11.32	12.46	16.13	15.88	17.88
1215	20.35	20.44	19.96	16.92	12.19	9.07	9.36	11.33	12.6	16.29	16.04	17.95
1216	20.34	20.57	20.16	16.94	11.96	8.71	8.94	11.09	12.73	16.42	16.17	18.02
1217	20.35	20.47	20.22	17.01	11.87	8.35	8.6	10.85	12.79	16.41	16.24	18.08
1218	20.44	20.48	20.25	17.08	11.89	8.28	8.68	11.02	12.77	16.43	16.33	18.18
1219	20.48	20.51	20.29	17.08	11.86	8.14	8.69	11.16	12.79	16.42	16.37	18.25
1220	20.4	20.59	20.38	17.09	11.93	8.23	8.79	11.21	12.79	16.38	16.38	18.23
1221	20.14	20.4	20.19	17	12.25	8.92	9.39	11.4	12.62	16.2	16.12	17.91
1222	20.07	20.5	20.28	17.04	12.34	8.99	9.38	11.24	12.61	16.23	16.22	17.99
1223	19.97	20.35	20.24	17.01	12.38	9.05	9.56	11.33	12.6	16.02	16.03	17.84
1224	20.05	20.38	20.25	17.11	12.41	9.08	9.65	11.46	12.58	15.92	15.97	17.89
1225	19.99	20.31	20.14	17.06	12.32	9.08	9.73	11.55	12.6	15.84	15.94	17.83
1226	20.11	20.42	20.29	17.18	12.43	9.12	9.68	11.46	12.71	16	16.14	18.07
1227	20.04	20.37	20.07	17.32	12.49	9.11	9.7	11.61	12.77	15.95	15.99	17.98
1228	19.92	19.99	19.74	17.15	12.39	9.18	9.86	11.72	12.65	15.99	15.73	18.08
1229	19.97	19.95	19.63	17.19	12.35	9.25	9.83	11.58	12.69	16.11	15.92	18.32
1230	19.83	19.87	19.48	17.2	12.43	9.32	9.79	11.42	12.69	15.96	15.72	18.23
1231	19.93	19.98	19.63	17.28	12.49	9.4	9.85	11.59	12.84	16.06	15.79	18.34
1232	20.28	20.23	19.85	17.44	12.55	9.46	10.07	11.87	12.97	16.26	16.1	18.6
1233	20.29	20.36	20.03	17.63	12.77	9.54	10.04	11.99	13.04	16.2	16.08	18.55
1234	20.25	20.69	20.21	17.68	12.84	9.54	10.02	11.94	13.19	16.27	16.22	18.36
1235	20.6	21.21	20.7	17.93	12.93	9.49	9.79	11.75	13.52	17.1	16.94	18.49
1236	20.57	21.18	20.66	17.89	12.92	9.74	10.22	12.03	13.25	16.98	16.88	18.43
1237	20.28	20.43	19.98	16.84	11.89	8.81	9.34	11.3	12.48	16.4	16.07	18
1238	20.28	20.31	19.9	16.87	12.19	9.08	9.45	11.33	12.48	16.17	15.96	17.97
1239	20.06	20.14	19.74	16.72	12.19	9.14	9.48	11.3	12.42	16.07	15.81	17.81
1240	20.08	20.24	19.83	16.83	12.18	9.08	9.32	11.27	12.53	16.13	15.9	17.81
1241	20.2	20.37	20.02	16.92	12.08	8.89	9.14	11.1	12.64	16.24	16.06	17.89
1242	20.32	20.61	20.2	16.94	11.86	8.5	8.86	10.98	12.69	16.37	16.21	18.13
1243	20.49	20.81	20.44	17.09	11.65	7.79	8.25	10.79	12.77	16.58	16.47	18.44
1244	20.49	20.83	20.47	17.14	11.7	7.82	8.28	10.88	12.81	16.53	16.51	18.42
1245	20.21	20.52	20.27	17.03	12.22	8.85	9.24	11.38	12.7	16.17	16.24	18.04
1246	20.2	20.66	20.43	17.13	12.38	8.79	9.29	11.33	12.76	16.22	16.27	18.15
1247	20.09	20.42	20.3	17.16	12.42	8.98	9.55	11.42	12.7	16.09	16	17.99
1248	20.17	20.44	20.36	17.23	12.48	9.06	9.59	11.48	12.75	16.03	15.99	18.07
1249	20.05	20.32	20.2	17.16	12.44	9.13	9.75	11.66	12.67	15.95	15.86	17.93
1250	19.95	20.45	20.26	17.18	12.44	9.15	9.82	11.64	12.68	15.88	16.11	17.99
1251	19.93	20.41	20.28	17.24	12.46	9.16	9.84	11.68	12.66	15.92	16.08	17.92
1252	19.65	19.98	19.79	16.98	12.29	9.18	9.82	11.61	12.53	15.65	15.52	17.74
1253	19.62	19.8	19.52	16.88	12.22	9.25	9.74	11.48	12.47	15.63	15.37	17.83
1254	19.6	19.73	19.47	16.97	12.34	9.33	9.78	11.41	12.56	15.61	15.39	17.78
1255	19.68	19.84	19.51	17.08	12.41	9.41	9.87	11.53	12.62	15.67	15.5	17.96
1256	20.1	20.24	20	17.39	12.61	9.52	10.08	11.85	12.86	16.03	15.95	18.47
1257	20.14	20.67	20.45	17.68	12.82	9.54	10.06	11.98	12.98	15.95	15.91	18.39
1258	20.23	21.06	20.55	17.86	12.88	9.55	9.87	11.94	13.22	16.16	16.18	18.3
1259	20.52	21.32	20.79	18	12.84	9.3	9.51	11.76	13.6	16.88	16.97	18.4
1260	20.67	21.26	20.78	18.02	13	9.57	9.91	11.9	13.54	17.2	17.03	18.53
1261	20.43	20.58	20.16	16.89	11.83	8.64	9.25	11.31	12.52	16.49	16.24	18.15
1262	20.41	20.58	20.12	16.96	11.87	8.53	9.18	11.38	12.63	16.4	16.22	18.12
1263	20.19	20.29	19.87	16.86	12.13	8.93	9.41	11.37	12.52	16.14	15.94	18.05
1264	20.07	20.13	19.69	16.84	12.21	9.08	9.49	11.32	12.42	16.01	15.8	18.03
1265	20.26	20.43	20.02	16.96	12.19	8.95	9.36	11.34	12.62	16.2	16.02	18.03
1266	20.44	20.8	20.42	17.01	11.75	8.3	8.67	10.92	12.72	16.41	16.42	18.3
1267	20.57	20.92	20.48	17.09	11.6	7.67	8.1	10.59	12.9	16.63	16.52	18.62
1268	20.56	20.89	20.58	17.14	11.62	7.59	8.09	10.72	12.81	16.66	16.59	18.68
1269	20.47	20.91	20.5	17.11	12.06	8.44	8.83	11.17	12.75	16.46	16.55	18.52
1270	20.32	20.88	20.44	17.15	12.28	8.6	9.11	11.28	12.81	16.27	16.44	18.4
1271	20.26	20.72	20.37	17.22	12.42	8.77	9.33	11.31	12.77	16.15	16.28	18.37
1272	20.23	20.71	20.42	17.33	12.49	8.86	9.47	11.5	12.84	16.11	16.21	18.26
1273	20.04	20.59	20.39	17.22	12.53	9.08	9.79	11.65	12.7	15.94	16.07	18.11
1274	20	20.62	20.39	17.21	12.49	9.23	9.84	11.71	12.7	15.96	16.21	18.08
1275	20.02	20.73	20.46	17.27	12.47	9.21	9.85	11.68	12.69	15.98	16.32	18.13
1276	19.82	20.4	20.26	17.14	12.41	9.22	9.89	11.66	12.6	15.73	15.92	17.76
1277	19.6	20	19.83	16.96	12.26	9.24	9.84	11.44	12.51	15.52	15.41	17.59
1278	19.47	19.96	19.62	16.89	12.23	9.37	9.81	11.39	12.44	15.39	15.27	17.59
1279	19.53	20.03	19.7	16.89	12.29	9.39	9.94	11.53	12.43	15.4	15.26	17.63
1280	19.96	20.43	20.38	17.46	12.61	9.48	10.13	11.89	12.79	15.79	15.74	18.23
1281	20.03	20.75	20.67	17.71	12.83	9.59	10.15	11.98	12.9	15.84	15.79	18.16
1282	20.1	20.91	20.58	17.78	12.9	9.64	10.1	12.02	13.13	15.94	16.06	18.14
1283	20.2	21	20.57	17.83	13.01	9.63	9.96	11.85	13.45	16.59	16.74	18.22
1284	20.53	21.29	20.83	18.01	13.02	9.62	9.88	11.86	13.78	17.35	17.07	18.38
1285	20.25	20.53	20.07	16.82	11.99	8.92	9.33	11.26	12.43	16.18	16.12	18.02
1286	20.39	20.56	20.05	16.96	12.06	8.77	9.29	11.36	12.58	16.33	16.23	18.19
1287	20.37	20.41	19.98	16.99	12.13	8.85	9.32	11.43	12.62	16.31	16.12	18.28
1288	20.31	20.4	19.91	16.96	12.17	8.94	9.41	11.45	12.62	16.23	16.06	18.23
1289	20.31	20.66	20.15	16.96	12.08	8.76	9.24	11.23	12.69	16.27	16.27	18.09
1290	20.52	20.91	20.43	17.02	11.72	8.09	8.5	10.71	12.85	16.53	16.48	18.42
1291	20.76	21.03	20.64	17.18	11.5	7.39	7.84	10.63	13.05	16.78	16.68	18.79
1292	20.71	20.98	20.64	17.16	11.56	7.38	7.88	10.56	12.84	16.6	16.71	18.84
1293	20.63	21	20.55	17.24	11.93	7.88	8.42	11	12.89	16.41	16.69	18.77
1294	20.54	20.92	20.49	17.27	12.28	8.42	9.02	11.44	12.92	16.29	16.69	18.75
1295	20.47	20.9	20.41	17.36	12.42	8.44	9.11	11.52	12.9	16.21	16.62	18.59
1296	20.36	20.9	20.46	17.41	12.44	8.55	9.29	11.53	12.93	16.22	16.61	18.47
1297	20.16	20.79	20.43	17.32	12.56	8.97	9.76	11.76	12.8	15.99	16.34	18.26
1298	20.01	20.79	20.43	17.29	12.55	9.15	9.9	11.74	12.71	15.81	16.16	18.04
1299	20.17	20.94	20.59	17.3	12.55	9.24	9.86	11.76	12.77	15.89	16.35	18.22
1300	20.1	20.64	20.5	17.33	12.61	9.28	9.92	11.73	12.66	15.79	16.14	18.03
1301	19.66	20.06	20.07	16.99	12.35	9.25	9.9	11.42	12.51	15.5	15.45	17.65
1302	19.58	20.28	19.92	16.94	12.24	9.4	9.88	11.35	12.54	15.42	15.32	17.62
1303	19.4	20.35	20.01	16.84	12.23	9.46	9.92	11.44	12.37	15.25	15.17	17.46
1304	19.9	20.73	20.59	17.48	12.67	9.54	10.17	11.9	12.75	15.69	15.69	18.15
1305	20.06	20.85	20.73	17.75	12.9	9.59	10.25	12.04	12.91	15.8	15.8	18.18
1306	20.09	20.73	20.62	17.79	12.95	9.72	10.24	12.11	12.97	15.83	15.83	18.25
1307	20.09	20.6	20.31	17.69	12.93	9.76	10.35	12.07	13.22	16.2	16.21	18.21
1308	20.14	20.65	20.32	17.69	12.99	9.82	10.38	12.17	13.34	16.74	16.64	18.1
1309	20.44	20.69	20.14	16.93	11.93	8.8	9.21	11.31	12.58	16.47	16.35	18.26
1310	20.47	20.7	20.17	17.01	11.95	8.6	9.06	11.32	12.69	16.43	16.45	18.33
1311	20.55	20.75	20.21	17.06	11.84	8.45	8.92	11.31	12.74	16.41	16.47	18.34
1312	20.55	20.9	20.38	17.09	11.71	8.15	8.56	11.1	12.8	16.55	16.55	18.41
1313	20.57	21	20.47	17.15	11.68	7.94	8.35	10.78	12.89	16.67	16.71	18.54
1314	20.73	21	20.55	17.12	11.62	7.71	8.04	10.58	12.87	16.65	16.74	18.63
1315	20.84	21.14	20.65	17.14	11.49	7.29	7.75	10.63	12.98	16.79	16.77	18.91
1316	20.79	21.02	20.65	17.2	11.5	7.31	7.79	10.54	12.89	16.68	16.78	19
1317	20.74	20.85	20.51	17.29	11.76	7.53	8.04	10.79	12.87	16.4	16.78	18.9
1318	20.62	20.72	20.33	17.34	12.24	8.07	8.72	11.4	12.97	16.3	16.78	18.8
1319	20.49	20.77	20.28	17.35	12.36	8.33	9.04	11.56	12.96	16.17	16.8	18.59
1320	20.41	20.91	20.42	17.42	12.42	8.53	9.24	11.58	12.95	16.2	16.81	18.55
1321	20.29	20.67	20.36	17.4	12.59	8.89	9.68	11.83	12.92	16.11	16.65	18.35
1322	20.06	20.54	20.37	17.26	12.6	9.13	9.87	11.79	12.68	15.88	16.22	18.08
1323	20.15	20.89	20.63	17.34	12.64	9.11	9.81	11.77	12.82	15.87	16.36	18.28
1324	20.03	20.68	20.5	17.26	12.61	9.23	9.95	11.81	12.75	15.8	16.09	17.97
1325	19.67	20.21	20.14	16.97	12.39	9.32	9.92	11.57	12.53	15.5	15.46	17.66
1326	19.58	20.2	19.93	16.95	12.31	9.42	9.84	11.39	12.63	15.5	15.4	17.75
1327	19.66	20.47	20.09	17.1	12.38	9.44	9.98	11.53	12.6	15.45	15.41	17.87
1328	19.89	20.7	20.61	17.51	12.76	9.53	10.18	11.99	12.81	15.7	15.6	18.1
1329	20.04	20.78	20.78	17.79	12.97	9.66	10.22	12.04	13.04	15.8	15.76	18.14
1330	20.05	20.48	20.53	17.8	13.01	9.73	10.34	12.13	12.98	15.73	15.77	18.16
1331	20.07	20.5	20.37	17.7	13.05	9.8	10.43	12.19	13.25	16.1	15.95	18.08
1332	20.1	20.64	20.29	17.59	13	9.92	10.5	12.18	13.42	16.73	16.58	18.11
1333	18.93	19.04	18.42	15.48	10.78	7.56	7.73	9.66	11.38	14.93	15.19	17.21
1334	19.24	19.38	18.85	15.91	10.8	7.45	7.83	10.02	11.84	15.26	15.53	17.38
1335	19.85	20.07	19.41	16.37	10.94	7.45	7.89	10.61	12.59	16.03	16.39	18.15
1336	19.77	20.13	19.6	16.47	11.13	7.74	8.14	10.68	12.69	16.4	16.39	18.23
1337	20.09	20.48	19.99	16.73	11.6	8.39	8.9	10.93	12.56	16.9	16.4	18.29
1338	20.37	20.67	20.14	16.86	11.89	8.68	9.16	11.19	12.57	16.7	16.45	18.28
1339	20.32	20.65	20.12	16.8	11.62	8.36	8.86	11.1	12.55	16.47	16.38	18.26
1340	20.36	20.72	20.22	16.89	11.54	8.22	8.56	11.03	12.63	16.27	16.37	18.34
1341	20.44	20.76	20.27	16.91	11.56	8.17	8.43	11.05	12.66	16.27	16.4	18.35
1342	20.31	20.61	20.19	16.88	11.68	8.23	8.46	10.98	12.6	16.2	16.37	18.24
1343	20.37	20.64	20.21	17.05	11.8	8.22	8.5	10.96	12.74	16.28	16.53	18.39
1344	20.37	20.56	20.22	17.08	11.78	8.09	8.34	10.83	12.81	16.23	16.5	18.4
1345	20.62	20.81	20.43	17.08	11.61	7.67	7.98	10.59	12.79	16.36	16.64	18.76
1346	20.89	21.11	20.66	17.11	11.44	7.26	7.72	10.57	12.96	16.74	16.93	19.03
1347	20.77	20.92	20.55	17.11	11.57	7.59	7.97	10.64	12.94	16.6	16.87	18.91
1348	20.51	20.67	20.34	17.14	12.08	8.31	8.74	11.18	12.82	16.12	16.65	18.69
1349	20.44	20.77	20.21	17.22	12.37	8.74	9.24	11.46	12.86	16.06	16.66	18.5
1350	20.5	20.94	20.48	17.36	12.43	8.69	9.2	11.49	12.92	16.17	16.81	18.71
1351	20.32	20.6	20.42	17.4	12.54	8.77	9.49	11.73	12.99	16.09	16.8	18.44
1352	20.18	20.5	20.37	17.32	12.62	9.02	9.69	11.81	12.84	15.96	16.46	18.32
1353	20.17	20.77	20.65	17.41	12.67	9.03	9.72	11.73	12.88	15.94	16.43	18.32
1354	20.01	20.63	20.65	17.31	12.65	9.27	9.98	11.81	12.82	15.83	16.01	18.01
1355	19.77	20.16	20.28	17.05	12.42	9.33	9.95	11.62	12.62	15.57	15.56	17.79
1356	19.74	20.04	19.87	17.1	12.35	9.45	9.83	11.37	12.79	15.55	15.53	17.95
1357	19.59	20.05	19.81	16.98	12.38	9.49	10	11.56	12.5	15.38	15.28	17.77
1358	19.83	20.52	20.61	17.49	12.86	9.6	10.28	12	12.84	15.77	15.51	18.02
1359	19.9	20.49	20.64	17.68	12.96	9.65	10.23	12.04	12.91	15.59	15.59	17.96
1360	19.9	20.36	20.45	17.75	13.09	9.73	10.38	12.12	12.92	15.62	15.77	18.07
1361	20.04	20.61	20.53	17.76	13.11	9.87	10.46	12.19	13.33	16.14	15.83	17.99
1362	20.38	20.97	20.71	17.89	13.21	9.86	10.41	12.1	13.76	17.17	16.73	18.33
1363	18.73	18.88	18.31	15.51	10.68	7.5	7.76	9.58	11.17	14.74	14.98	16.93
1364	18.93	19.13	18.68	15.77	10.63	7.34	7.75	9.81	11.48	14.91	15.12	17.13
1365	19.51	19.72	19.18	16.07	10.72	7.35	7.73	10.41	12.22	15.62	15.92	17.78
1366	19.74	20.12	19.56	16.41	11.12	7.62	8.03	10.59	12.68	16.33	16.45	18.24
1367	19.76	20.15	19.69	16.48	11.3	7.96	8.51	10.72	12.56	16.66	16.29	18.12
1368	20.1	20.47	19.99	16.64	11.36	7.9	8.48	10.94	12.46	16.8	16.44	18.34
1369	20	20.38	19.92	16.63	11.21	7.74	8.19	10.76	12.46	16.55	16.35	18.28
1370	20.13	20.54	20.07	16.64	11.28	7.78	8.17	10.65	12.52	16.27	16.34	18.32
1371	20.22	20.64	20.15	16.77	11.44	8.09	8.24	10.8	12.51	16.06	16.3	18.27
1372	20.26	20.54	20.1	16.86	11.83	8.57	8.67	11.05	12.49	16.02	16.31	18.23
1373	20.25	20.5	20.09	16.92	12.02	8.77	8.92	11.22	12.58	16.05	16.37	18.29
1374	20.27	20.52	20.15	16.99	12	8.62	8.76	11.17	12.63	16.07	16.37	18.32
1375	20.44	20.69	20.29	17.06	11.88	8.44	8.61	10.88	12.76	16.1	16.51	18.62
1376	20.75	21.06	20.57	17.03	11.67	8.07	8.23	10.62	12.83	16.44	16.69	18.92
1377	20.63	20.99	20.52	17.04	11.84	8.41	8.62	10.78	12.82	16.52	16.71	18.87
1378	20.67	21	20.52	17.15	12.13	8.83	9.06	11.18	12.79	16.25	16.68	18.76
1379	20.63	20.82	20.41	17.19	12.3	8.9	9.3	11.3	12.86	16.11	16.65	18.73
1380	20.67	20.81	20.57	17.35	12.36	8.81	9.22	11.35	12.94	16.12	16.8	18.84
1381	20.33	20.6	20.45	17.39	12.56	8.96	9.45	11.65	12.97	16.01	16.74	18.57
1382	20.36	20.67	20.53	17.47	12.71	9.11	9.61	11.79	13.02	16.07	16.75	18.64
1383	20.33	20.92	20.77	17.54	12.71	9.09	9.64	11.79	13.05	16.07	16.69	18.67
1384	19.97	20.43	20.53	17.35	12.71	9.24	9.93	11.89	12.81	15.72	16.08	18.1
1385	19.84	19.97	20.1	17.1	12.59	9.39	10.06	11.76	12.65	15.52	15.53	17.76
1386	19.86	19.94	19.87	17.1	12.43	9.41	9.97	11.52	12.7	15.54	15.59	17.85
1387	19.61	19.77	19.7	16.92	12.4	9.45	9.98	11.51	12.53	15.37	15.2	17.58
1388	19.91	20.18	20.3	17.4	12.72	9.55	10.27	12.06	12.9	16.01	15.55	17.88
1389	19.88	20.16	20.15	17.41	12.89	9.69	10.4	12.1	12.94	15.85	15.61	17.89
1390	19.85	20.14	20.04	17.41	12.93	9.76	10.46	12.14	12.95	15.64	15.62	17.88
1391	19.9	20.29	20.18	17.52	12.99	9.83	10.5	12.19	13.25	16.08	15.64	17.83
1392	20.62	21.06	20.76	17.95	13.26	9.88	10.41	12.06	13.89	17.31	16.87	18.47
1393	17.7	17.87	17.54	14.59	10.3	7.22	7.53	8.97	10.45	13.79	13.93	15.96
1394	18.32	18.51	18.27	15.31	10.39	7.22	7.62	9.63	11.12	14.44	14.57	16.54
1395	19.39	19.65	19.11	16.04	10.68	7.32	7.69	10.4	12.19	15.57	15.89	17.68
1396	19.28	19.69	19.2	16.11	11	7.85	8.24	10.54	12.27	15.92	15.9	17.75
1397	19.33	19.8	19.27	16.16	11.01	7.73	8.19	10.59	12.33	16.22	16.05	17.87
1398	19.6	20.06	19.47	16.37	10.98	7.51	8	10.69	12.34	16.64	16.26	18.13
1399	19.67	20.09	19.59	16.43	11.02	7.47	7.87	10.57	12.43	16.68	16.31	18.2
1400	19.77	20.21	19.75	16.47	11.11	7.6	7.93	10.58	12.4	16.52	16.32	18.17
1401	20.02	20.46	19.99	16.6	11.25	7.89	8.05	10.61	12.43	16.13	16.3	18.23
1402	20.08	20.48	20.05	16.68	11.5	8.37	8.33	10.74	12.38	15.85	16.22	18.19
1403	20.13	20.49	20.14	16.82	11.62	8.43	8.42	10.82	12.56	15.88	16.36	18.26
1404	20.18	20.57	20.22	16.87	11.67	8.35	8.42	10.9	12.58	15.86	16.37	18.34
1405	20.31	20.69	20.27	16.92	11.8	8.5	8.6	10.94	12.62	15.88	16.42	18.53
1406	20.52	20.91	20.45	16.94	11.93	8.59	8.73	10.84	12.73	16.01	16.51	18.76
1407	20.51	21.01	20.47	17.02	12.14	8.92	9.15	11.1	12.73	16.06	16.48	18.75
1408	20.64	20.94	20.47	17.16	12.22	8.87	9.1	11.19	12.83	16.08	16.59	18.78
1409	20.84	20.82	20.49	17.26	12.26	8.9	9.2	11.22	12.93	16.09	16.68	18.89
1410	20.67	20.66	20.49	17.28	12.44	9.1	9.56	11.5	12.95	15.95	16.64	18.89
1411	20.4	20.52	20.33	17.26	12.57	9.17	9.69	11.7	12.95	15.95	16.51	18.68
1412	20.26	20.51	20.43	17.28	12.62	9.24	9.87	11.8	12.91	15.93	16.51	18.57
1413	20.42	20.88	20.78	17.43	12.72	9.23	9.72	11.82	13.08	16.09	16.81	18.9
1414	20.06	20.4	20.5	17.38	12.81	9.29	9.82	11.9	13.01	15.85	16.43	18.5
1415	20	20.08	19.87	17.16	12.76	9.4	10.08	11.88	12.75	15.64	15.68	17.86
1416	20.06	20.04	19.61	17.08	12.43	9.37	10.04	11.57	12.6	15.52	15.58	17.82
1417	19.64	19.66	19.4	16.95	12.33	9.42	9.96	11.51	12.52	15.35	15.18	17.45
1418	19.86	19.9	19.77	17.18	12.55	9.48	10.27	12.04	13.2	16.71	15.93	17.81
1419	20.04	20.27	19.89	17.21	12.64	9.63	10.36	12.04	13.8	17.21	16.72	18.45
1420	20.08	20.45	20.11	17.24	12.75	9.76	10.45	12.14	13.6	16.94	16.35	18.26
1421	19.75	20.06	19.86	17.26	12.85	9.83	10.44	12.2	13.18	16.1	15.66	17.7
1422	20.83	21.19	20.72	17.91	13.25	9.96	10.57	12.13	13.92	17.39	16.98	18.67
1423	17.23	17.41	17.04	13.99	9.95	7.07	7.12	8.62	10.16	13.47	13.37	15.62
1424	18.24	18.58	18.27	15.21	10.51	7.29	7.61	9.74	11.26	14.62	14.62	16.62
1425	19.26	19.56	19.04	15.96	10.65	7.25	7.67	10.32	12.19	15.56	15.83	17.62
1426	19.09	19.53	19.16	15.93	10.86	7.66	8.11	10.47	12.07	15.76	15.63	17.5
1427	19.29	19.75	19.26	16.15	10.88	7.57	8.04	10.59	12.25	16.24	16	17.77
1428	19.21	19.69	19.06	16.07	10.79	7.35	7.85	10.53	12.16	16.35	16.01	17.8
1429	19.2	19.68	19.14	16.13	10.78	7.43	7.84	10.47	12.17	16.36	16.01	17.86
1430	19.47	19.96	19.4	16.27	10.95	7.51	7.87	10.53	12.3	16.43	16.14	18.01
1431	19.94	20.33	19.87	16.52	11.14	7.72	7.99	10.63	12.45	16.25	16.37	18.21
1432	20.22	20.66	20.12	16.74	11.31	7.94	7.95	10.67	12.58	16.01	16.44	18.34
1433	20.17	20.62	20.33	16.81	11.37	8.01	7.98	10.75	12.66	15.9	16.55	18.33
1434	20.25	20.66	20.39	16.96	11.46	7.95	8.08	10.84	12.7	15.94	16.56	18.49
1435	20.3	20.75	20.43	16.98	11.51	8	8.15	10.81	12.71	15.84	16.51	18.56
1436	20.51	20.98	20.56	16.98	11.6	8.07	8.39	10.67	12.81	15.9	16.57	18.75
1437	20.51	21	20.51	16.99	12.02	8.66	8.92	10.95	12.77	15.86	16.49	18.75
1438	20.61	20.88	20.49	17.16	12.27	8.83	9.14	11.29	12.88	15.88	16.52	18.7
1439	20.69	20.88	20.49	17.16	12.41	9.04	9.52	11.52	12.9	15.85	16.48	18.8
1440	20.53	20.71	20.34	17.09	12.44	9.09	9.86	11.71	12.84	15.78	16.22	18.72
1441	20.38	20.68	20.22	17.07	12.41	9.14	9.86	11.74	12.78	15.72	16.23	18.54
1442	20.29	20.6	20.42	17.19	12.56	9.18	9.97	11.8	12.91	15.8	16.48	18.6
1443	20.48	20.8	20.76	17.29	12.62	9.3	9.92	11.79	13.07	16.07	16.87	18.96
1444	20.26	20.6	20.71	17.39	12.75	9.3	9.87	11.81	13.11	15.8	16.84	18.76
1445	20.05	20.16	19.84	17.14	12.75	9.38	10.08	11.89	12.81	15.62	15.86	17.99
1446	20.26	20.26	19.6	17.2	12.44	9.37	10	11.46	12.61	15.65	15.64	18.09
1447	19.71	19.8	19.31	17.12	12.42	9.42	9.88	11.45	12.47	15.3	15.21	17.45
1448	19.86	20.02	19.76	17.22	12.51	9.56	10.16	12.06	13.57	17.07	16.59	18.26
1449	20.81	20.68	20.25	17.21	12.66	9.65	10.41	11.88	14.01	16.95	16.88	19.42
1450	20.7	20.95	20.55	17.31	12.79	9.78	10.54	12.03	13.93	17.13	17	18.93
1451	19.77	20.11	19.99	17.34	12.94	9.84	10.59	12.29	13.38	16.38	16.08	17.67
1452	20.92	21.18	20.77	17.92	13.34	10	10.68	12.19	14.01	17.36	17.05	18.93
1453	16.81	16.89	16.43	13.33	9.32	6.53	6.61	8.1	9.68	12.97	12.77	15.12
1454	18.1	18.48	18.1	14.97	10.37	7.19	7.47	9.62	11.17	14.53	14.43	16.51
1455	19.16	19.45	18.93	15.83	10.62	7.27	7.67	10.3	12.11	15.46	15.65	17.55
1456	19.25	19.77	19.28	16.07	10.88	7.66	8.09	10.47	12.23	15.99	15.94	17.74
1457	19.35	19.83	19.36	16.17	10.85	7.47	7.98	10.57	12.18	16.28	16.03	17.86
1458	19.44	19.96	19.35	16.22	10.76	7.29	7.77	10.55	12.23	16.46	16.16	17.95
1459	19.39	19.85	19.21	16.21	10.78	7.31	7.74	10.55	12.27	16.5	16.14	17.94
1460	19.63	20.07	19.45	16.37	10.82	7.35	7.76	10.58	12.43	16.62	16.32	18.13
1461	20.02	20.39	19.86	16.59	11.1	7.59	7.86	10.62	12.5	16.41	16.48	18.3
1462	20.14	20.67	20.16	16.68	11.46	8.17	8.23	10.87	12.55	15.95	16.56	18.27
1463	20.06	20.6	20.22	16.8	11.69	8.45	8.49	11.09	12.54	15.83	16.55	18.16
1464	20.1	20.57	20.31	16.9	11.71	8.29	8.5	11.06	12.67	15.84	16.54	18.3
1465	20.33	20.81	20.51	17.02	11.59	7.93	8.19	10.83	12.83	15.94	16.57	18.54
1466	20.57	21.08	20.68	17.03	11.57	7.71	8.17	10.73	12.93	16.02	16.73	18.77
1467	20.55	21.05	20.63	17.09	11.91	8.28	8.7	10.96	12.88	15.93	16.64	18.83
1468	20.5	20.83	20.45	17.04	12.29	8.92	9.46	11.39	12.8	15.73	16.4	18.74
1469	20.52	20.92	20.51	17.08	12.34	9.09	9.74	11.56	12.74	15.72	16.31	18.86
1470	20.55	20.88	20.43	17.11	12.44	9.12	9.81	11.61	12.71	15.69	16.16	18.81
1471	20.42	20.78	20.37	17.03	12.42	9.1	9.9	11.65	12.75	15.62	16.19	18.55
1472	20.39	20.85	20.55	17.22	12.5	9.17	9.95	11.74	12.92	15.81	16.51	18.65
1473	20.52	20.96	20.77	17.25	12.69	9.29	10.02	11.81	13.14	16.26	16.97	19.06
1474	20.47	20.88	20.74	17.38	12.72	9.31	9.97	11.89	13.19	15.98	17.06	18.85
1475	19.84	20.05	19.79	17.1	12.76	9.38	10.14	11.85	12.68	15.5	15.86	17.8
1476	20.11	20.18	19.5	17.03	12.36	9.33	9.94	11.43	12.52	15.56	15.46	17.95
1477	19.87	19.96	19.41	17.17	12.39	9.42	9.8	11.36	12.48	15.21	15.25	17.64
1478	19.81	19.91	19.62	17.2	12.56	9.61	9.99	11.95	13.33	16.61	16.5	18.09
1479	20.53	20.34	19.93	17.19	12.62	9.66	10.32	12.13	14.02	17.35	17.11	19.22
1480	20.25	20.39	20.06	17.22	12.75	9.73	10.56	12.25	13.88	17.36	17.08	18.61
1481	19.79	20.03	19.93	17.44	13.05	9.92	10.71	12.39	13.54	16.46	16.44	17.73
1482	20.83	21.03	20.7	17.86	13.43	10.02	10.76	12.28	14.05	17.37	17.16	18.96
1483	17.15	17.23	16.67	13.46	9.29	6.21	6.42	8.16	9.92	13.32	13.18	15.5
1484	17.58	17.83	17.53	14.31	10.08	7.03	7.32	9.13	10.69	14	13.84	16.01
1485	18.63	18.9	18.66	15.47	10.27	6.97	7.33	10.02	11.78	14.84	14.86	17
1486	19.07	19.36	18.84	15.75	10.59	7.27	7.73	10.24	12.07	15.48	15.62	17.49
1487	19.52	20.03	19.56	16.21	10.93	7.46	7.96	10.62	12.21	16.4	16.21	17.97
1488	19.71	20.2	19.76	16.4	10.92	7.34	7.85	10.7	12.17	16.36	16.37	18
1489	19.79	20.29	19.65	16.35	10.84	7.36	7.76	10.64	12.5	16.63	16.41	18.26
1490	19.51	20	19.33	16.22	10.72	7.32	7.74	10.67	12.41	16.51	16.2	18.06
1491	19.63	20.03	19.49	16.31	10.96	7.55	7.87	10.61	12.31	16.31	16.15	18.06
1492	19.95	20.46	19.97	16.6	11.44	8.42	8.63	10.98	12.34	15.91	16.43	18.16
1493	19.95	20.56	20.19	16.75	11.75	8.68	8.89	11.18	12.49	15.7	16.42	17.97
1494	20.12	20.7	20.35	16.9	11.74	8.47	8.73	11.08	12.71	15.85	16.57	18.17
1495	20.29	20.86	20.45	16.98	11.84	8.28	8.63	10.92	12.86	15.89	16.67	18.39
1496	20.41	20.9	20.51	17.09	11.87	8.12	8.56	10.9	12.96	15.94	16.52	18.52
1497	20.53	20.94	20.56	17.15	11.98	8.2	8.79	11.12	12.96	15.96	16.51	18.76
1498	20.7	21.06	20.65	17.14	12.17	8.6	9.33	11.43	12.91	15.93	16.69	19.05
1499	20.8	21.17	20.73	17.23	12.2	8.78	9.4	11.54	12.97	15.98	16.7	19.25
1500	20.77	21.21	20.81	17.29	12.34	8.93	9.59	11.66	12.97	16.14	16.65	19.31
1501	20.5	21.11	20.69	17.29	12.53	9.12	9.87	11.73	12.9	15.85	16.57	19.03
1502	20.38	21.04	20.57	17.2	12.57	9.19	9.99	11.78	12.89	15.71	16.62	18.88
1503	20.6	21.22	20.69	17.34	12.68	9.22	10.03	11.86	13.16	16.14	17.14	19.26
1504	20.57	21.12	20.71	17.41	12.75	9.22	10.04	11.91	13.11	16	17.04	18.93
1505	19.68	20	19.9	17.13	12.79	9.34	10.21	11.84	12.55	15.28	15.85	17.65
1506	19.69	19.64	19.29	16.7	12.36	9.37	9.95	11.36	12.38	15.28	15.08	17.59
1507	19.45	19.34	19.16	16.68	12.23	9.44	9.85	11.23	12.31	14.88	14.78	17.16
1508	19.63	19.67	19.41	16.91	12.38	9.57	9.9	11.55	12.64	15.39	15.51	17.43
1509	19.71	19.77	19.44	17.11	12.59	9.59	10.21	12.2	13.54	16.76	16.79	17.92
1510	19.67	19.81	19.43	17.06	12.7	9.7	10.61	12.35	13.67	16.73	16.71	17.75
1511	19.75	19.97	19.74	17.33	13.16	9.92	10.7	12.48	13.64	16.38	16.46	17.77
1512	20.53	20.73	20.42	17.73	13.45	10.04	10.73	12.43	14.09	17.3	17.22	18.88
1513	19.99	20.48	19.99	16.5	10.86	7.37	7.74	10.66	12.55	16.5	16.63	18.4
1514	19.61	20.06	19.5	16.23	10.7	7.32	7.71	10.67	12.36	16.34	16.22	18.13
1515	19.35	19.8	19.28	16.16	10.77	7.44	7.81	10.64	12.19	16.13	15.96	17.88
1516	19.73	20.22	19.72	16.39	11.28	8.3	8.57	10.95	12.27	16.05	16.24	18.07
1517	19.94	20.56	20.16	16.69	11.72	8.64	9.03	11.15	12.41	15.85	16.47	18.06
1518	20.08	20.69	20.26	16.87	11.86	8.68	9.12	11.22	12.64	15.84	16.59	18.11
1519	20.32	20.79	20.36	16.92	12.05	8.73	9.17	11.23	12.74	15.91	16.55	18.29
1520	20.43	20.9	20.5	17.1	12.05	8.59	9.01	11.14	12.93	15.88	16.47	18.48
1521	20.48	20.88	20.58	17.2	12.01	8.23	8.88	11.2	13.04	15.9	16.49	18.96
1522	20.66	21.05	20.76	17.23	12	8.2	8.97	11.4	13.1	16.03	16.78	19.31
1523	20.97	21.28	20.93	17.35	11.92	8.06	8.89	11.37	13.14	16.16	16.96	19.43
1524	20.96	21.32	20.81	17.32	12.31	8.69	9.4	11.6	13.08	16.08	16.87	19.38
1525	20.7	21.32	20.71	17.43	12.49	8.93	9.68	11.74	13.01	15.91	16.84	19.23
1526	20.42	21.17	20.31	17.17	12.61	9.2	9.95	11.83	12.77	15.59	16.82	19.11
1527	20.51	21.29	20.3	17.29	12.7	9.19	10.02	11.91	12.94	15.72	17.17	19.23
1528	19.81	20.91	20.02	17.31	12.75	9.24	10.11	11.88	12.74	15.27	16.67	18.1
1529	19.52	20.01	19.7	17.01	12.82	9.37	10.17	11.72	12.31	15.01	15.6	17.37
1530	19.35	19.43	19.44	16.57	12.36	9.37	9.97	11.27	12.23	14.91	14.91	17.25
1531	18.98	19.39	19.53	16.45	12.16	9.44	9.88	11.2	12.17	14.74	14.63	16.77
1532	19.29	19.7	19.81	16.86	12.44	9.45	10.04	11.37	12.34	15	14.93	17.17
1533	19.53	19.65	19.5	17.04	12.75	9.59	10.41	11.95	12.56	15.13	15.19	17.38
1534	19.59	19.74	19.45	17.1	12.86	9.72	10.57	12.27	12.99	15.15	15.26	17.43
1535	19.59	19.83	19.63	17.22	13.15	9.92	10.75	12.47	13.46	15.75	15.78	17.62
1536	20.29	20.37	20.22	17.61	13.51	10.06	10.75	12.51	14.07	16.99	17.02	18.78
1537	20.15	20.62	20.12	16.57	10.92	7.32	7.68	10.69	12.57	16.45	16.7	18.52
1538	20.04	20.57	19.95	16.46	10.81	7.35	7.72	10.71	12.54	16.4	16.6	18.43
1539	19.74	20.17	19.69	16.31	10.8	7.35	7.74	10.66	12.28	16.19	16.22	18.08
1540	20.02	20.48	19.99	16.52	11.19	7.91	8.29	10.93	12.41	16.14	16.5	18.26
1541	20.27	20.85	20.38	16.82	11.51	8.28	8.62	11.08	12.67	16.17	16.78	18.45
1542	20.14	20.82	20.35	16.84	11.71	8.53	8.95	11.21	12.65	16.11	16.66	18.38
1543	20.16	20.84	20.35	16.92	12.06	8.82	9.3	11.31	12.72	15.94	16.52	18.28
1544	20.24	20.87	20.28	16.95	12.14	8.8	9.39	11.39	12.85	15.84	16.48	18.33
1545	20.13	20.52	20.25	16.99	12.24	8.8	9.49	11.48	12.9	15.75	16.19	18.5
1546	20.21	20.62	20.42	17.11	12.26	8.83	9.51	11.58	12.97	15.74	16.33	18.56
1547	20.43	21.13	20.81	17.36	12.31	8.62	9.33	11.58	13.13	15.92	16.74	18.92
1548	20.47	21.12	20.72	17.34	12.44	8.69	9.46	11.75	13.07	15.92	16.73	19.1
1549	20.49	21.1	20.5	17.32	12.59	8.85	9.51	11.82	13.13	16.08	16.9	19.17
1550	20.37	21.09	20.17	17.06	12.62	9.2	9.92	11.87	12.86	15.75	16.8	19.1
1551	19.99	21.02	19.99	17.09	12.7	9.18	10.03	11.9	12.78	15.53	16.77	18.61
1552	19.72	20.09	19.49	17.03	12.85	9.25	10.12	11.84	12.43	15.05	15.61	17.47
1553	19.78	19.89	19.41	17.03	12.91	9.31	10.17	11.65	12.36	15.06	15.02	17.41
1554	19.19	19.97	19.55	16.72	12.49	9.41	10.02	11.34	12.16	14.81	15.01	17.01
1555	18.83	19.93	19.73	16.56	12.19	9.37	9.96	11.16	12.1	14.58	14.63	16.62
1556	19.16	20.41	20.38	17.25	12.71	9.44	10.08	11.34	12.21	14.85	14.92	16.94
1557	19.52	20.52	20.66	17.74	13.16	9.7	10.55	11.97	12.5	14.84	15.08	17.04
1558	19.69	20.46	20.48	17.84	13.29	9.86	10.72	12.36	12.94	14.92	14.94	17.26
1559	19.32	19.7	19.78	17.41	13.22	9.92	10.83	12.47	13.21	15.23	15.17	17.41
1560	19.63	19.82	19.6	17.34	13.35	10.08	10.86	12.63	13.93	16.25	16.08	18.2
1561	20.18	20.61	20.13	16.67	11.07	7.34	7.76	10.9	12.59	16.3	16.81	18.53
1562	20.2	20.64	20.15	16.57	10.92	7.31	7.67	10.72	12.66	16.31	16.76	18.51
1563	20.05	20.47	19.91	16.44	10.87	7.31	7.72	10.76	12.51	16.1	16.5	18.32
1564	20.33	20.71	20.16	16.67	11.4	8.02	8.48	10.98	12.63	16.16	16.77	18.44
1565	20.23	20.73	20.24	16.71	11.88	8.69	9.08	11.17	12.6	16.23	16.8	18.49
1566	20.27	20.87	20.37	16.84	11.98	8.64	9.11	11.27	12.78	16.19	16.78	18.69
1567	20.31	21.06	20.5	16.98	12	8.62	9.11	11.3	12.83	16.08	16.66	18.74
1568	20.33	21.09	20.54	17.05	11.91	8.38	8.94	11.3	13.06	15.94	16.47	18.7
1569	20.17	20.56	20.21	17	12.13	8.62	9.35	11.47	12.94	15.72	16.19	18.36
1570	20.09	20.46	20.3	16.93	12.29	8.81	9.48	11.56	12.88	15.7	16.14	18.1
1571	20.06	20.9	20.53	17.12	12.38	8.86	9.62	11.68	12.97	15.8	16.5	18.19
1572	19.92	20.89	20.38	17.05	12.52	8.96	9.76	11.79	13.06	15.81	16.57	18.58
1573	20.03	20.92	20.42	16.95	12.56	9.1	9.88	11.82	13.12	16.03	16.84	19.11
1574	20.55	21.29	20.62	17.14	12.67	9.14	9.87	11.92	13.29	16.58	17.28	19.57
1575	19.96	20.96	20.25	17.29	12.77	9.17	9.88	11.98	13.21	16.13	17.03	19.08
1576	19.6	20.01	19.57	16.84	12.81	9.28	10.1	11.98	12.92	15.49	16.1	17.63
1577	19.68	20.66	20.22	17.23	12.9	9.12	10.08	12.02	13.4	16.13	16.31	17.81
1578	20.31	21.32	20.71	17.32	12.75	9.35	10.19	11.87	13.04	15.97	16.44	18.15
1579	19.62	20.56	19.94	16.77	12.25	9.47	10.01	11.28	11.94	14.51	15.17	16.92
1580	19.49	20.69	20.28	17.34	12.71	9.46	10.24	11.55	12.26	14.54	14.65	16.82
1581	19.94	21.01	20.89	17.93	13.29	9.71	10.63	12.27	12.93	14.91	14.84	17.2
1582	19.94	20.88	20.91	18.07	13.41	9.95	10.64	12.47	13.23	15.09	14.91	17.49
1583	19.42	19.8	20.16	17.88	13.45	10.04	10.84	12.54	13.39	15.32	15.08	17.53
1584	19.93	19.95	19.9	17.92	13.6	10.14	10.7	12.67	14.1	16.48	16.06	18.49
1585	20.19	20.49	19.9	16.59	11.43	7.85	8.25	11.08	12.39	16.11	16.77	18.33
1586	20.36	20.59	20.14	16.71	11.11	7.46	7.78	10.92	12.7	16.2	16.92	18.56
1587	20.14	20.51	19.98	16.55	10.98	7.38	7.81	10.77	12.65	16.1	16.62	18.39
1588	20.01	20.37	19.87	16.44	11.5	8.17	8.66	11	12.45	16.07	16.43	18.21
1589	20.44	20.78	20.2	16.72	11.96	8.84	9.32	11.33	12.66	16.57	16.78	18.7
1590	20.26	20.67	20.2	16.62	11.95	8.81	9.29	11.27	12.68	16.44	16.66	18.66
1591	20.39	20.99	20.55	16.97	11.93	8.6	9.01	11.33	13	16.45	16.9	19
1592	20.36	20.87	20.53	17.08	11.84	8.2	8.67	11.27	13.3	16.14	16.63	18.69
1593	20.29	20.5	20.09	17.02	12.13	8.38	9.01	11.4	13.17	15.88	16.49	18.29
1594	20.08	20.51	20.06	16.97	12.3	8.64	9.33	11.64	13.05	15.73	16.3	18.23
1595	20.08	20.74	20.2	17	12.46	8.8	9.46	11.73	13.13	15.99	16.59	18.46
1596	19.92	20.74	20.2	17	12.54	8.98	9.59	11.81	13.32	16.14	16.52	18.67
1597	20.23	21.04	20.61	17.09	12.62	9.13	9.79	11.86	13.6	16.88	17.11	19.23
1598	21.01	21.57	20.97	17.37	12.71	9.22	9.79	11.73	13.82	17.36	17.22	19.55
1599	20.97	21.59	20.97	17.49	12.78	9.2	9.62	11.74	13.84	17.3	17.15	19.63
1600	20.73	21.4	20.86	17.53	12.58	8.9	9.43	11.89	13.77	17.15	17.13	19.35
1601	21.1	21.58	21.08	17.69	12.52	8.56	9.43	11.87	13.77	17.2	17.29	19.6
1602	21.1	21.54	20.93	17.56	12.83	9.29	10.09	11.89	13.24	16.53	17.03	19.07
1603	19.86	20.59	19.86	16.82	12.26	9.49	10.07	11.24	11.85	14.48	15.44	16.93
1604	19.51	20.86	20.21	17.42	12.76	9.45	10.3	11.76	12.26	14.47	14.92	16.64
1605	20.07	21.08	20.67	18	13.35	9.84	10.54	12.52	13.27	15.17	15.35	17.39
1606	20.07	20.8	20.9	18.12	13.38	9.96	10.35	12.57	13.79	15.73	15.66	17.84
1607	19.47	19.95	20.33	18.11	13.56	10.03	10.6	12.65	13.94	15.91	15.49	17.86
1608	19.55	19.69	19.83	17.98	13.62	10.15	10.7	12.7	14.15	16.35	16.03	18.13
1609	19.7	20.13	19.67	16.22	11.24	8.01	8.3	10.86	12.37	16.29	16.26	18.13
1610	20.32	20.72	20.09	16.58	11.34	7.86	8.3	10.95	12.77	16.69	16.8	18.68
1611	19.96	20.38	19.84	16.42	11.25	7.87	8.44	10.99	12.56	16.26	16.4	18.28
1612	19.74	20.06	19.64	16.28	11.58	8.51	9.02	11.08	12.32	15.86	16.18	17.9
1613	20.44	20.57	20.14	16.64	11.98	8.72	9.21	11.27	12.66	16.34	16.71	18.51
1614	20.52	20.71	20.39	16.85	12.01	8.7	9.05	11.39	12.97	16.52	16.94	18.78
1615	20.33	20.64	20.4	16.94	12.06	8.58	8.96	11.36	13.24	16.54	17.03	18.68
1616	20.2	20.44	20.17	16.97	12.13	8.72	9.13	11.45	13.33	16.4	16.73	18.2
1617	20.24	20.32	19.84	16.9	12.28	8.83	9.43	11.54	13.3	16.14	16.37	18.06
1618	20.19	20.59	20.17	17.07	12.34	8.76	9.33	11.54	13.52	16.64	16.75	18.41
1619	20.36	20.89	20.32	17.04	12.37	8.78	9.25	11.6	13.59	16.81	17.04	18.97
1620	20.69	21.23	20.57	17.11	12.51	9.07	9.66	11.79	13.41	16.77	17.02	19.25
1621	20.8	21.23	20.52	16.95	12.57	9.23	10.03	11.99	13.45	17	17.12	19.25
1622	20.97	21.48	20.83	17.19	12.73	9.29	10.11	11.95	13.77	17.26	17.24	19.44
1623	21.1	21.59	21	17.45	12.78	9.3	9.83	11.88	13.84	17.29	17.33	19.54
1624	21.36	21.6	21.21	17.68	12.21	8.63	9.04	11.85	13.82	17.12	17.18	19.62
1625	21.24	21.73	21.16	17.82	12.16	8.31	9.09	11.95	13.81	17.13	17.42	19.67
1626	19.77	20.7	19.82	17	12.69	9.27	10.13	11.89	13.13	16.07	16.39	18.11
1627	18.81	19.5	19.04	16.4	12.06	9.3	9.76	11.14	11.91	14.38	14.67	16.56
1628	18.83	20.08	19.6	17.2	12.65	9.52	10.27	11.77	12.13	14.33	14.49	16.52
1629	19.28	20.47	20.13	17.77	13.11	9.74	10.75	12.37	12.79	14.65	14.65	16.82
1630	19.46	20.18	20.19	17.89	13.3	9.9	10.85	12.62	13.57	15.43	15.48	17.48
1631	19.07	19.49	19.71	17.69	13.3	9.98	10.9	12.67	13.84	15.82	15.62	17.62
1632	19.42	19.62	19.54	17.72	13.59	10.17	10.96	12.74	14.11	16.17	16.01	17.84
1633	18.54	18.86	18.66	15.45	10.33	7.15	7.65	10.62	12.07	15.1	15.14	16.83
1634	20.1	20.46	19.87	16.44	11.04	7.64	8.06	10.89	12.91	16.69	16.62	18.51
1635	20.41	20.74	20.14	16.65	11.34	7.92	8.41	11.13	12.83	16.67	16.84	18.73
1636	19.99	20.37	19.84	16.45	11.5	8.31	8.82	11.15	12.6	16.15	16.44	18.14
1637	19.99	20.27	19.85	16.48	11.7	8.55	8.98	11.25	12.63	15.98	16.38	18.14
1638	20.37	20.51	20.2	16.91	11.87	8.39	8.7	11.37	13.18	16.39	16.93	18.41
1639	20.52	20.69	20.55	17	11.91	8.4	8.83	11.4	13.5	16.98	17.14	18.54
1640	20.27	20.82	20.35	16.89	12.13	8.82	9.35	11.48	13.4	16.89	16.85	18.49
1641	20.07	20.52	19.89	16.71	12.07	8.89	9.53	11.48	13.04	16.43	16.56	18.1
1642	20.61	21.18	20.47	17.05	12.31	9	9.68	11.72	13.43	16.91	17.13	18.82
1643	20.95	21.16	20.59	17.13	12.4	9.05	9.63	11.7	13.63	17.19	17.02	19.19
1644	20.89	21	20.69	17.2	12.51	9.17	9.84	11.82	13.62	17.22	16.83	19.06
1645	21.05	21.13	20.82	17.31	12.59	9.25	9.9	11.94	13.81	17.3	16.81	19.16
1646	21.15	21.25	20.92	17.48	12.48	9.22	9.64	11.87	13.86	17.3	16.79	19.22
1647	21.23	21.4	21.06	17.61	12.3	8.94	9.2	11.89	13.87	17.26	16.81	19.3
1648	21.17	21.29	21.07	17.64	12.06	8.55	9.01	11.98	13.77	16.99	16.79	19.27
1649	21.3	21.2	21.12	17.63	12.11	8.53	9.26	12.02	13.82	16.67	16.81	19.32
1650	19.82	20.46	19.95	17.06	12.68	9.45	10.24	11.98	13.11	16.02	16.25	18.07
1651	18.33	18.69	18.59	16.05	11.99	9.36	9.92	11.25	11.91	14.22	14.2	16.32
1652	18.79	19.22	19.14	16.79	12.56	9.52	10.3	11.93	12.54	14.62	14.53	16.71
1653	19.02	19.88	19.71	17.46	13	9.71	10.63	12.29	12.97	14.84	14.64	16.92
1654	18.86	19.86	19.77	17.51	13.03	9.8	10.65	12.33	13.11	15.03	15	17.06
1655	18.76	19.17	19.33	17.16	12.92	9.88	10.71	12.45	13.34	15.2	15.03	17
1656	19.31	19.57	19.46	17.54	13.34	10.07	11	12.74	14.02	16.21	16.07	17.73
1657	19.5	19.93	19.53	16.19	10.69	7.3	7.64	11.01	12.9	15.9	16.09	17.87
1658	20.64	20.98	20.3	16.69	11.13	7.57	7.86	11.08	13.36	17.13	17.14	19.06
1659	20.85	21	20.33	16.94	11.48	7.78	8.11	11.26	13.27	17.06	17.36	18.9
1660	20.71	20.93	20.35	16.96	11.6	7.9	8.21	11.21	13.48	17.01	17.34	18.79
1661	20.82	21.22	20.63	16.95	11.64	8.07	8.38	11.26	13.58	17.16	17.37	19.08
1662	20.66	21.03	20.46	16.92	11.63	8.28	8.66	11.26	13.52	17.08	17.11	18.87
1663	18.96	19.34	19.06	15.76	10.5	7.24	7.6	10.89	12.43	15.31	15.48	17.29
1664	20.84	21.19	20.48	16.8	11.19	7.6	7.78	11.23	13.59	17.2	17.29	19.26
1665	20.31	20.64	20.04	16.63	11.35	7.83	8.14	11.16	13.13	16.88	16.9	18.52
1666	20.35	20.68	20.08	16.61	11.36	7.95	8.32	11.22	13.26	16.89	16.83	18.52
1667	20.55	20.89	20.2	16.65	11.31	8.03	8.33	11.24	13.5	17.05	16.95	18.96
1668	19.99	20.31	19.71	16.4	11.36	8.44	8.83	11.26	13.26	16.37	16.45	18.34
1669	19.93	20.29	19.66	16.33	10.87	7.51	7.77	11.21	13.11	16.21	16.46	18.31
1670	20.78	21.1	20.41	16.74	11.21	7.62	7.86	11.38	13.56	17.14	17.23	19.2
1671	20.1	20.51	19.91	16.38	11.15	7.82	8.13	11.15	13.08	16.67	16.56	18.43
1672	19.02	19.45	18.98	15.81	10.97	7.95	8.35	11.03	12.52	15.51	15.6	17.49
1673	18.66	19.11	18.73	15.7	10.83	8.03	8.44	11.18	12.32	15.03	15.24	17.06
1674	19.39	19.84	19.26	16.22	11.2	8.33	8.67	11.45	12.9	15.62	15.86	17.69
1675	20.21	20.53	19.84	16.46	10.98	7.62	7.86	11.34	13.26	16.5	16.71	18.6
1676	20.29	20.66	19.91	16.53	11.1	7.65	7.94	11.39	13.33	16.61	16.83	18.74
1677	18.97	19.34	18.85	15.72	10.62	7.44	7.83	10.94	12.38	15.35	15.5	17.33
1678	17.82	18.31	18.02	15.18	10.43	7.54	7.95	10.64	11.55	14.43	14.46	16.18
1679	18.7	19.32	18.92	15.95	10.98	8.08	8.42	11.3	12.41	15.22	15.34	17.08
1680	19.81	20.28	19.65	16.36	11.31	8.45	8.78	11.49	13.24	16.01	16.31	18.23
1681	19.77	20.03	19.5	16.2	10.89	7.67	7.92	11.4	13.01	16.02	16.38	18.09
1682	18.84	19.08	18.65	15.57	10.6	7.64	7.9	10.94	12.35	15.31	15.57	17.15
1683	17.25	17.37	17	14.19	9.97	7.48	7.71	9.6	10.68	13.84	13.83	15.54
1684	17.43	17.7	17.28	14.5	10.1	7.46	7.85	9.84	10.9	14.09	14.04	15.7
1685	18.49	18.91	18.53	15.53	10.82	8.05	8.49	11.14	12.23	14.83	15.1	16.82
1686	20.51	20.84	20.26	16.68	11.86	8.83	9.32	11.66	13.5	16.78	16.86	18.87
1687	18.01	18.15	17.91	15.13	10.38	7.56	7.8	10.93	11.95	14.84	14.86	16.36
1688	16.62	16.69	16.28	13.55	9.54	7.08	7.35	9.37	10.2	13.2	13.17	14.83
1689	16.45	16.54	16.09	13.3	9.44	7.11	7.33	8.91	9.88	12.89	12.84	14.69
1690	18.2	18.4	17.91	14.85	10.24	7.52	7.81	10.35	11.64	14.43	14.69	16.45
1691	20.03	20.39	19.73	16.31	11.37	8.4	8.72	11.48	13.2	16.34	16.52	18.43
1692	20.94	21.21	20.51	16.95	12.16	8.93	9.34	11.78	13.8	17.08	17.25	19.24
