# Supplementary material for: Roles of host and environment in shift of primary anthrax host species in Kruger National Park
Source: PLoS One. 2024 Dec 6;19(12):e0314103. doi: 10.1371/journal.pone.0314103 (PMC11623471; doi:10.1371/journal.pone.0314103)
Supplement: S1 Data — (ZIP) [file pone.0314103.s001.zip › Ochai Supplementary Data/Tmin excel/1989.xlsx]

## Sheet: 1989
UPID	1989_1	1989_2	1989_3	1989_4	1989_5	1989_6	1989_7	1989_8	1989_9	1989_10	1989_11	1989_12
1	20.61	20.65	19.45	16.86	13.72	12.35	10.45	14.04	14.84	17.89	19.55	20.66
2	20.79	20.84	19.67	17.01	13.82	12.38	10.49	14.14	14.88	17.99	19.68	20.78
3	20.89	20.97	19.71	17	13.84	12.53	10.67	14.18	14.88	18	19.7	20.87
4	20.97	21.18	19.71	17.05	13.92	12.52	10.63	14.16	14.89	18.17	19.71	20.97
5	20.67	21.09	19.51	17.04	13.86	12.37	10.36	13.96	14.76	18.17	19.43	20.8
6	20.64	21.2	19.64	17.17	13.85	12.4	10.39	13.99	14.82	18.37	19.48	20.84
7	21.02	21.39	19.89	17.4	13.98	12.57	10.56	14.17	15.09	18.62	19.75	21.06
8	21.04	21.56	19.9	17.43	14.06	12.76	10.84	14.37	15.29	18.63	19.68	21.09
9	20.87	21.48	19.77	17.31	14.02	12.77	10.8	14.46	15.33	18.48	19.44	20.93
10	20.7	21.34	19.69	17.35	13.97	12.73	10.7	14.31	15.14	18.36	19.28	20.75
11	20.73	21.42	19.97	17.59	14.07	12.76	10.74	14.25	15.04	18.33	19.66	20.8
12	20.43	21.2	19.82	17.55	14.16	12.69	10.56	14.05	14.67	17.48	19.47	20.54
13	20.34	21.05	19.71	17.51	14.15	12.68	10.57	14	14.49	17.24	19.23	20.47
14	20.41	21.22	19.88	17.66	14.2	12.71	10.65	14.15	14.7	17.37	19.35	20.59
15	20.51	21.22	19.97	17.84	14.28	12.74	10.7	14.34	14.92	17.57	19.54	20.69
16	20.98	21.62	20.09	17.72	14.51	13.25	11.12	14.93	15.58	18.43	19.95	21.06
17	21.11	21.77	19.75	17.34	14.67	13.54	11.45	15.13	15.79	18.64	19.97	21.23
18	20.81	21.37	19.95	17.59	14.7	13.65	11.54	15.3	15.73	18.07	19.83	21.03
19	20.71	20.79	19.61	17.03	13.89	12.19	10.21	14.01	14.95	17.91	19.77	20.87
20	20.64	20.8	19.62	17.05	13.89	12.38	10.47	14.04	14.93	17.91	19.68	20.76
21	20.92	21.02	19.86	17.2	13.96	12.6	10.65	14.19	15.02	18.04	19.89	20.93
22	21.05	21.25	19.87	17.23	14.04	12.61	10.71	14.19	15.03	18.22	19.91	21.07
23	20.9	21.29	19.61	17.11	14.03	12.6	10.62	14.2	15.04	18.56	19.7	21
24	20.78	21.24	19.55	17.09	14	12.64	10.66	14.25	15.18	18.5	19.55	20.87
25	20.97	21.46	19.71	17.35	14.02	12.68	10.76	14.31	15.23	18.55	19.72	21
26	21.16	21.69	19.99	17.53	14.12	12.83	10.86	14.5	15.39	18.77	19.95	21.25
27	21.15	21.68	20.27	17.67	14.23	12.85	10.86	14.64	15.53	18.96	20.14	21.26
28	20.97	21.46	20.2	17.81	14.26	12.93	10.85	14.63	15.51	18.79	20.26	21.06
29	20.96	21.57	20.23	17.83	14.26	12.88	10.87	14.62	15.44	18.66	20.09	20.95
30	20.76	21.46	20.11	17.79	14.29	12.96	10.87	14.57	15.21	18.17	19.86	20.81
31	20.61	21.27	19.87	17.78	14.33	12.97	10.81	14.41	15.04	17.86	19.67	20.73
32	20.34	21.02	19.65	17.6	14.25	12.78	10.7	14.13	14.61	17.25	19.29	20.42
33	20.24	20.99	19.76	17.69	14.22	12.74	10.6	14.15	14.69	17.34	19.29	20.35
34	20.84	21.63	19.8	17.42	14.36	13.08	11.03	14.83	15.48	18.33	19.66	21.02
35	21.1	21.81	19.6	17.06	14.57	13.4	11.45	14.94	15.41	18.27	19.76	21.22
36	21.11	21.84	19.77	17.26	14.69	13.42	11.48	15.23	15.78	18.57	19.93	21.31
37	20.48	20.67	19.47	16.83	13.77	12.04	10.05	13.71	14.64	17.49	19.39	20.63
38	20.53	20.63	19.54	17	13.9	12.41	10.47	13.95	14.79	17.59	19.46	20.58
39	20.8	20.96	19.55	16.87	13.88	12.66	10.77	14.16	14.85	17.95	19.58	20.76
40	20.79	21.04	19.39	16.87	13.9	12.71	10.84	14.23	14.92	18.17	19.56	20.8
41	20.77	21.01	19.28	16.78	13.96	12.74	10.88	14.32	15.02	18.45	19.59	20.85
42	21	21.39	19.64	17.13	14.06	12.77	10.85	14.36	15.2	18.54	19.89	21.07
43	21.01	21.44	20.02	17.53	14.2	12.74	10.8	14.27	15.1	18.14	19.94	20.98
44	21.16	21.59	20.21	17.72	14.28	12.84	10.8	14.36	15.3	18.34	20.1	21.1
45	21.21	21.54	20.2	17.78	14.26	12.79	10.78	14.31	15.28	18.55	20.2	21.09
46	20.98	21.45	20.13	17.78	14.29	12.71	10.67	14.27	15.07	18.16	19.95	20.91
47	21.27	21.97	20.17	17.67	14.32	12.87	10.82	14.58	15.48	18.81	20.1	21.35
48	21.22	22.02	20.16	17.48	14.3	12.86	10.75	14.61	15.45	18.69	20.12	21.42
49	21.17	22.1	20.31	17.33	14.29	12.81	10.82	14.61	15.38	18.54	20.24	21.33
50	20.58	21.47	20.07	17.66	14.25	12.91	10.81	14.62	15.32	18.34	19.81	20.69
51	20.37	21.09	19.89	17.87	14.26	12.85	10.84	14.45	14.97	17.62	19.49	20.48
52	20.75	21.52	20	17.54	14.28	12.98	10.9	14.73	15.36	18.21	19.61	20.88
53	21.02	21.85	19.7	17.07	14.47	13.19	11.18	14.96	15.25	17.89	19.61	20.99
54	21.05	21.55	19.48	16.91	14.49	12.96	11.19	14.82	15.33	18.04	19.73	20.99
55	20.74	21.03	19.63	16.85	13.8	12.1	10.06	13.65	14.58	17.39	19.31	20.71
56	20.57	20.75	19.59	17	13.97	12.45	10.49	13.87	14.7	17.51	19.43	20.65
57	20.69	20.82	19.65	17.04	13.95	12.72	10.77	14.11	14.83	17.67	19.53	20.66
58	20.65	20.98	19.47	16.84	13.89	12.76	10.9	14.17	14.87	17.97	19.44	20.73
59	20.4	20.78	19.15	16.76	13.96	12.77	10.89	14.24	14.91	18.33	19.3	20.55
60	20.72	21.19	19.57	17.2	14.08	12.73	10.74	14.18	14.94	18.27	19.55	20.81
61	20.79	21.14	19.97	17.44	14.1	12.47	10.41	13.93	14.78	17.68	19.75	20.82
62	20.85	21.25	19.99	17.51	14.14	12.53	10.38	13.94	14.8	17.64	19.81	20.78
63	20.82	21.27	19.96	17.49	14.08	12.45	10.33	13.85	14.74	17.7	19.79	20.66
64	20.84	21.35	20.05	17.58	14.12	12.33	10.19	13.84	14.8	17.91	19.79	20.79
65	20.82	21.43	19.96	17.63	14.13	12.43	10.32	13.96	14.96	18.16	19.91	20.81
66	20.8	21.43	19.98	17.86	14.33	12.74	10.59	14.17	15.03	18.01	19.85	20.89
67	21	21.7	20.19	17.91	14.33	12.87	10.77	14.55	15.44	18.6	20.02	21.11
68	21.17	22.09	20.28	17.36	14.27	12.88	10.79	14.73	15.54	19.17	20.16	21.25
69	20.69	21.54	20.09	17.75	14.25	12.88	10.82	14.59	15.39	18.48	19.83	20.83
70	20.63	21.39	19.98	17.74	14.33	12.85	10.8	14.52	15.3	18.22	19.63	20.83
71	20.9	21.8	19.76	17.22	14.27	12.98	10.93	14.89	15.12	17.72	19.34	20.83
72	20.96	21.6	19.6	16.98	14.44	13.17	11.14	14.87	15.22	17.83	19.5	20.78
73	20.73	21.09	19.71	16.82	13.59	11.84	9.83	13.56	14.49	17.32	19.25	20.61
74	20.49	20.77	19.51	16.92	13.88	12.27	10.22	13.83	14.66	17.38	19.36	20.59
75	20.72	20.82	19.74	17.13	14.05	12.67	10.63	14.08	14.89	17.82	19.63	20.73
76	20.81	20.99	19.73	17.15	14.03	12.73	10.71	14.19	14.9	18.06	19.64	20.78
77	20.76	21.16	19.74	17.16	14.1	12.71	10.83	14.27	15.02	18.4	19.45	20.8
78	20.93	21.28	19.88	17.38	14.18	12.7	10.74	14.23	15.11	18.59	19.65	21.01
79	20.92	21.21	19.99	17.48	14.15	12.58	10.53	14.04	14.91	18.24	19.94	21.03
80	20.89	21.24	20	17.46	14.13	12.5	10.41	13.94	14.87	18.05	20.05	20.96
81	20.8	21.19	19.92	17.38	14.08	12.36	10.26	13.82	14.78	18	20.03	20.77
82	20.71	21.07	19.8	17.3	13.91	12.24	10.09	13.73	14.76	18.2	19.89	20.7
83	20.69	21.18	19.78	17.44	14.02	12.17	10.02	13.71	14.84	18.23	20.07	20.75
84	20.78	21.28	19.87	17.68	14.22	12.52	10.29	13.81	14.83	17.9	19.91	20.83
85	20.83	21.41	20	17.89	14.35	12.73	10.62	14.04	14.91	17.82	19.91	20.88
86	21.15	21.93	20.35	17.92	14.35	12.83	10.69	14.44	15.42	18.78	20.2	21.3
87	21.11	22.06	20.45	17.92	14.3	12.86	10.74	14.63	15.58	19.09	20.4	21.42
88	21.01	21.79	20.41	17.83	14.34	12.92	10.78	14.84	15.44	18.68	20.33	21.29
89	20.98	21.59	20.41	17.78	14.38	13.04	10.91	14.95	15.36	18.34	20.17	21.42
90	20.97	21.54	20.29	17.92	14.46	13.16	10.98	15.03	15.53	18.59	20.16	21.38
91	20.58	20.79	19.62	16.95	13.93	12.25	10.29	13.94	14.81	17.72	19.56	20.65
92	20.64	20.9	19.7	17.01	13.98	12.36	10.37	14.03	14.89	17.8	19.64	20.72
93	20.73	20.83	19.73	17.1	13.98	12.42	10.36	14.07	14.88	17.83	19.74	20.73
94	20.73	20.91	19.75	17.14	14.06	12.51	10.48	14.07	14.92	17.9	19.76	20.7
95	20.88	20.99	19.88	17.31	14.2	12.76	10.74	14.17	15.04	18.24	19.86	20.8
96	20.97	21.04	19.88	17.4	14.22	12.81	10.81	14.2	15.05	18.44	19.81	20.93
97	20.89	21.16	19.91	17.41	14.16	12.58	10.61	14.06	14.92	18.57	19.69	20.92
98	20.88	21.17	19.84	17.3	14.09	12.45	10.37	13.97	14.89	18.57	19.54	20.9
99	20.86	21.17	19.82	17.27	14.03	12.36	10.22	13.86	14.83	18.54	19.53	20.78
100	20.75	21	19.71	17.33	14.04	12.4	10.27	13.73	14.64	17.98	19.89	20.57
101	20.32	20.78	19.48	17.16	13.87	12.22	10.03	13.51	14.29	17.16	19.46	20.24
102	20.44	20.95	19.56	17.25	13.89	12.09	9.79	13.42	14.31	17.13	19.44	20.39
103	20.59	21.16	19.69	17.32	13.92	12.08	9.85	13.38	14.29	17.14	19.42	20.5
104	20.71	21.57	19.95	17.51	13.95	12.17	10.01	13.58	14.58	17.9	19.68	20.85
105	20.66	21.55	19.82	17.63	14.1	12.42	10.31	14.03	15.15	18.45	19.59	20.83
106	20.87	21.79	19.92	17.72	14.27	12.72	10.66	14.42	15.25	18.23	19.79	21.06
107	20.76	21.64	20.27	17.94	14.44	12.95	10.83	14.61	15.46	18.66	20.18	21.34
108	20.79	21.41	20.18	17.91	14.55	13.01	10.89	14.62	15.54	18.85	20.12	21.11
109	20.59	20.73	19.62	16.97	13.96	12.32	10.42	14.02	14.83	17.95	19.55	20.64
110	20.63	20.75	19.68	16.97	13.93	12.24	10.27	13.99	14.84	17.96	19.61	20.63
111	20.6	20.62	19.59	16.92	13.85	12.16	10.16	13.9	14.71	17.79	19.44	20.51
112	20.63	20.74	19.7	17.04	13.98	12.34	10.28	13.95	14.73	17.7	19.58	20.61
113	20.71	20.84	19.8	17.15	14.14	12.54	10.47	14.02	14.83	17.78	19.7	20.62
114	20.78	20.88	19.79	17.27	14.14	12.57	10.57	14.01	14.87	18.04	19.81	20.7
115	20.69	20.91	19.73	17.23	14.17	12.48	10.42	13.94	14.77	17.98	19.8	20.67
116	20.72	21.08	19.82	17.28	14.23	12.55	10.48	13.91	14.69	17.96	19.91	20.78
117	20.64	21.1	19.74	17.15	14.05	12.41	10.35	13.76	14.56	18.04	19.53	20.59
118	20.54	20.98	19.63	17.2	13.98	12.31	10.15	13.69	14.44	17.67	19.52	20.41
119	20.18	20.64	19.43	17.01	13.88	12.17	10	13.45	14.19	16.85	19.04	20.18
120	20.16	20.81	19.45	17.07	13.83	12.08	9.87	13.34	14.03	16.69	18.94	20.07
121	20.43	21.12	19.51	17.12	13.93	12.24	10.18	13.62	14.4	17.54	19.25	20.41
122	19.87	20.55	18.85	16.66	14.06	12.64	10.6	14.12	14.79	17.94	19.08	20.3
123	20.16	20.65	18.83	16.52	14.07	12.75	10.74	14.37	14.9	17.84	19.16	20.32
124	20.9	21.4	19.25	16.99	14.18	12.78	10.69	14.51	15.05	18	19.57	20.69
125	20.65	21.51	19.5	17.34	14.24	12.81	10.79	14.48	15.04	17.73	19.39	20.71
126	20.63	21.57	19.79	17.63	14.39	12.89	10.83	14.53	15.25	18.1	19.72	21.05
127	20.39	20.57	19.56	16.83	13.68	12.03	10.07	13.84	14.7	17.92	19.29	20.51
128	20.58	20.68	19.6	16.94	13.79	12.11	10.13	13.89	14.73	18.04	19.27	20.63
129	20.37	20.53	19.45	16.82	13.84	12.19	10.25	13.89	14.61	17.79	18.9	20.32
130	20.51	20.66	19.56	16.92	13.94	12.39	10.32	13.91	14.62	17.74	19.11	20.39
131	20.64	20.8	19.73	17.11	14.1	12.5	10.45	13.98	14.75	17.83	19.55	20.52
132	20.55	20.82	19.71	17.13	14.1	12.55	10.5	13.93	14.75	17.83	19.55	20.4
133	20.3	20.63	19.52	16.94	14	12.41	10.29	13.79	14.46	17.39	19.27	20.23
134	20.41	20.8	19.63	17.12	14.03	12.47	10.36	13.76	14.41	17.34	19.33	20.41
135	20.7	21.12	19.88	17.32	14.16	12.57	10.48	13.78	14.49	17.5	19.63	20.61
136	20.39	21.01	19.59	17.07	13.96	12.42	10.31	13.67	14.31	17.42	19.29	20.39
137	20.16	20.64	19.5	17.05	13.96	12.3	10.16	13.44	14.04	16.69	18.91	20.07
138	20.19	20.83	19.33	16.86	14.02	12.52	10.48	13.66	14.11	16.66	18.77	19.99
139	19.78	20.13	18.49	16.07	13.87	12.8	10.75	14.3	14.6	17.67	18.95	20.11
140	19.6	20.02	18.39	15.89	13.83	12.65	10.64	14.29	14.5	17.31	18.8	19.82
141	20.04	20.49	18.66	16.25	13.95	12.69	10.61	14.39	14.59	17.43	19.07	20.08
142	20.35	20.65	18.78	16.36	13.93	12.74	10.64	14.5	14.61	17.25	18.93	20.04
143	20.56	20.79	18.9	16.49	13.95	12.73	10.67	14.53	14.55	17.2	19	20.12
144	20.84	21.14	19.31	16.96	14.18	12.87	10.69	14.66	14.83	17.61	19.5	20.69
145	19.69	19.72	18.75	16.13	13.62	12.33	10.59	13.98	14.36	16.95	18.12	19.46
146	19.89	20.11	19.06	16.42	13.8	12.36	10.54	14.04	14.57	17.24	18.44	19.76
147	19.78	20.06	18.92	16.4	13.77	12.33	10.44	13.87	14.44	17.24	18.29	19.68
148	20.29	20.58	19.42	16.76	13.92	12.44	10.43	13.91	14.56	17.73	18.66	20.25
149	20.29	20.63	19.42	16.8	13.93	12.37	10.39	13.86	14.58	17.73	18.72	20.26
150	20.61	20.92	19.7	17.08	14.08	12.53	10.52	13.94	14.74	18.05	19.15	20.51
151	20.41	20.78	19.51	16.96	14.09	12.71	10.68	14.01	14.61	17.84	19.05	20.42
152	20.55	20.92	19.57	16.91	14.12	12.92	10.93	14.11	14.72	17.89	19.21	20.52
153	20.71	21.24	19.92	17.27	14.22	12.97	10.96	13.99	14.62	17.72	19.74	20.7
154	20.62	21.14	19.63	17.01	14.16	12.9	10.9	13.93	14.45	17.6	19.45	20.55
155	20.16	20.8	19.67	17.02	14.11	12.77	10.68	13.6	14.03	16.64	18.9	20
156	20.17	20.88	19.26	16.48	13.99	12.82	10.81	13.74	14.03	16.5	18.75	19.96
157	19.83	20.16	18.48	15.93	13.77	12.78	10.79	14.3	14.6	17.49	18.91	20.09
158	19.5	19.81	18.35	15.81	13.69	12.57	10.68	14.37	14.49	17.38	18.58	19.66
159	19.71	20.04	18.5	15.96	13.78	12.68	10.67	14.41	14.45	17.14	18.61	19.71
160	20.01	20.28	18.67	16.11	13.85	12.73	10.67	14.45	14.49	17.01	18.66	19.74
161	20.46	20.39	18.85	16.28	13.94	12.75	10.65	14.49	14.54	17.14	18.93	20.01
162	20.72	20.61	19.02	16.55	14.01	12.8	10.71	14.63	14.77	17.4	19.17	20.22
163	19.22	19.39	18.32	15.57	13.44	12.45	10.84	14.11	14.36	16.77	18	19.11
164	19.14	19.31	18.19	15.52	13.42	12.5	10.85	14.14	14.24	16.63	17.86	19.06
165	19.23	19.45	18.31	15.74	13.56	12.61	11	14.24	14.36	16.76	18.02	19.15
166	19.26	19.56	18.41	15.9	13.73	12.78	10.98	14.18	14.39	16.81	18.05	19.28
167	19.88	20.15	18.94	16.46	14.01	12.92	11.09	14.4	14.81	17.43	18.77	19.93
168	19.98	20.24	18.94	16.59	14.09	13.04	11.27	14.49	14.85	17.65	18.8	20.18
169	20.09	20.32	18.88	16.45	14.04	13.15	11.3	14.51	14.82	17.75	18.75	20.33
170	20.58	20.85	19.33	16.56	14.1	13.18	11.32	14.61	14.91	18.16	19.15	20.65
171	20.71	21.16	19.67	16.71	14.1	13.07	11.14	14.47	14.84	18.14	19.43	20.63
172	20.63	21.07	19.41	16.52	14.05	12.93	11.06	14.2	14.61	17.64	19.41	20.51
173	20.42	21.06	19.43	16.35	14.02	12.79	10.95	13.87	14.19	16.8	19.19	20.11
174	20.38	20.97	19.25	16.2	13.88	12.68	10.87	13.99	14.24	16.67	19.05	20.02
175	20.25	20.58	18.78	16.05	13.8	12.66	10.8	14.24	14.6	17.3	19.14	20.3
176	19.43	19.82	18.36	15.86	13.67	12.6	10.72	14.42	14.53	17.49	18.55	19.74
177	19.28	19.57	18.15	15.71	13.58	12.46	10.61	14.32	14.31	16.82	18.31	19.33
178	19.26	19.44	18.07	15.61	13.55	12.46	10.6	14.24	14.15	16.49	18.16	19.11
179	19.46	19.5	18.16	15.77	13.63	12.56	10.59	14.28	14.16	16.52	18.33	19.21
180	19.77	19.7	18.4	16.1	13.79	12.77	10.65	14.44	14.33	16.71	18.53	19.41
181	18.58	18.84	17.79	15.01	12.92	11.84	10.32	13.66	13.83	16.33	17.38	18.45
182	18.65	18.93	17.92	15.1	13.09	12.03	10.48	13.81	13.97	16.4	17.41	18.5
183	18.58	18.91	17.89	15.1	13.12	12.18	10.65	13.85	13.89	16.28	17.33	18.43
184	19.08	19.46	18.32	15.58	13.51	12.66	11.08	14.3	14.4	16.73	17.95	19.01
185	19.26	19.62	18.43	15.75	13.76	12.87	11.26	14.5	14.57	16.94	18.29	19.29
186	19.17	19.54	18.34	15.86	13.76	12.95	11.34	14.55	14.57	16.96	18.25	19.37
187	19.47	19.73	18.51	16.08	13.94	13.2	11.48	14.65	14.68	17.23	18.54	19.78
188	19.74	20.01	18.72	16.17	14.01	13.15	11.35	14.67	14.74	17.49	18.68	20.12
189	20.07	20.41	18.92	16.17	13.86	12.68	10.8	14.56	14.84	17.75	18.95	20.37
190	20.44	20.65	19.01	16.13	13.79	12.26	10.64	14.51	14.87	18.05	19.05	20.58
191	20.62	20.62	18.84	15.99	13.73	12.12	10.57	14.41	14.46	17.34	19.25	20.4
192	20.58	20.58	18.8	15.94	13.67	12.06	10.57	14.36	14.42	17.2	19.32	20.35
193	20.45	20.55	18.8	16.07	13.75	12.25	10.66	14.28	14.56	17.43	19.21	20.46
194	19.6	19.89	18.37	15.92	13.64	12.44	10.63	14.32	14.55	17.64	18.59	19.88
195	19.1	19.34	18.02	15.56	13.48	12.2	10.52	14.3	14.29	16.76	18.19	19.11
196	18.7	18.98	17.77	15.22	13.26	11.92	10.25	13.69	13.72	16.15	17.62	18.53
197	18.63	18.81	17.67	15.16	13.15	11.79	10.05	13.44	13.49	15.98	17.54	18.35
198	18.83	18.91	17.75	15.33	13.24	11.9	10.19	13.59	13.59	16.02	17.67	18.5
199	17.94	18.2	17.41	14.72	12.64	11.49	9.98	13.31	13.47	15.82	16.84	17.91
200	18.2	18.57	17.76	14.97	12.95	11.91	10.32	13.65	13.8	16.15	17.21	18.18
201	18.82	19.31	18.27	15.38	13.36	12.33	10.73	14.12	14.23	16.67	17.85	18.75
202	19.24	19.74	18.51	15.67	13.57	12.47	10.85	14.34	14.59	16.95	18.24	19.16
203	19.32	19.66	18.46	15.64	13.68	12.72	11.14	14.51	14.66	17.03	18.31	19.33
204	19.21	19.53	18.33	15.7	13.79	13.05	11.28	14.38	14.55	16.96	18.28	19.32
205	19.43	19.69	18.47	15.75	13.8	13	11.28	14.6	14.72	17.12	18.5	19.64
206	19.58	19.92	18.59	15.8	13.76	12.56	10.84	14.48	14.77	17.27	18.92	19.9
207	19.74	20.01	18.66	15.76	13.62	12.15	10.5	14.24	14.64	17.34	18.91	20.04
208	20.26	20.41	18.74	15.86	13.58	12.01	10.36	14.26	14.75	17.82	19.05	20.49
209	20.63	20.5	18.67	15.84	13.58	11.93	10.38	14.46	14.72	17.94	19.21	20.65
210	20.46	20.39	18.61	15.79	13.58	11.94	10.39	14.45	14.61	17.71	19.26	20.63
211	20.38	20.44	18.67	15.93	13.65	12.05	10.49	14.39	14.63	17.75	19.12	20.47
212	19.79	20.05	18.46	15.96	13.65	12.22	10.48	14.38	14.6	17.82	18.73	20.06
213	19.23	19.46	18.16	15.59	13.5	12.13	10.45	14.3	14.37	17.01	18.42	19.37
214	18.77	19	17.88	15.29	13.28	11.77	10.18	13.7	13.77	16.3	17.76	18.66
215	18.54	18.72	17.67	15.09	13.12	11.63	9.85	13.26	13.5	15.96	17.55	18.33
216	18.73	18.82	17.75	15.22	13.22	11.72	9.89	13.35	13.47	16	17.64	18.44
217	18.37	18.58	17.78	15	12.81	11.61	10.1	13.46	13.76	16.18	17.23	18.25
218	18.92	19.29	18.31	15.43	13.25	12.04	10.52	13.96	14.3	16.72	17.9	18.86
219	19.49	19.85	18.69	15.81	13.62	12.45	10.94	14.41	14.72	17.29	18.58	19.61
220	19.76	20.08	18.85	15.94	13.74	12.56	11.04	14.49	14.78	17.49	18.83	19.9
221	19.65	19.96	18.7	15.78	13.68	12.62	11.09	14.43	14.69	17.57	18.8	19.91
222	19.6	19.95	18.66	15.79	13.77	12.85	11.11	14.42	14.71	17.58	18.8	19.99
223	19.63	19.99	18.67	15.76	13.68	12.54	10.91	14.56	14.81	17.46	18.83	19.99
224	19.64	19.98	18.65	15.72	13.53	12.15	10.55	14.42	14.75	17.41	18.9	20.01
225	19.81	20.15	18.71	15.76	13.56	12.05	10.44	14.26	14.63	17.41	18.94	20.04
226	19.96	20.3	18.73	15.81	13.54	12.03	10.38	14.25	14.6	17.57	18.89	20.25
227	20.47	20.67	18.8	15.9	13.58	11.97	10.39	14.34	14.76	17.94	19.2	20.59
228	20.56	20.63	18.73	15.82	13.53	11.91	10.31	14.37	14.66	17.82	19.4	20.63
229	20.55	20.81	18.81	15.92	13.56	11.95	10.37	14.36	14.39	17.39	19.33	20.6
230	20.14	20.67	18.69	15.93	13.56	11.97	10.32	14.3	14.42	17.57	19.04	20.33
231	19.65	20.04	18.4	15.72	13.47	11.94	10.32	14.3	14.54	17.55	18.73	19.86
232	19.3	19.52	18.19	15.53	13.43	11.85	10.31	14.08	14.27	16.87	18.35	19.29
233	19.03	19.21	17.98	15.4	13.27	11.77	10.18	13.8	13.89	16.43	18	18.86
234	18.98	19.09	17.97	15.33	13.25	11.75	10.03	13.51	13.64	16.28	17.83	18.67
235	19.61	19.81	18.67	15.77	13.42	11.97	10.52	14.18	14.71	17.29	18.61	19.52
236	19.72	19.92	18.75	15.79	13.5	12.17	10.69	14.34	14.66	17.37	18.77	19.85
237	20.25	20.36	19.06	16.11	13.74	12.47	10.98	14.33	14.63	17.73	19.06	20.4
238	20.46	20.68	19.26	16.24	13.8	12.6	11.06	14.19	14.5	17.82	19.29	20.52
239	20.26	20.42	19.07	16.04	13.7	12.42	10.89	14.33	14.53	17.73	19.33	20.44
240	19.82	20.12	18.81	15.76	13.57	12.23	10.63	14.5	14.61	17.79	19.02	20.35
241	19.77	20.14	18.71	15.71	13.59	12.1	10.58	14.46	14.72	17.58	18.86	20.17
242	19.88	20.28	18.81	15.81	13.55	12.01	10.4	14.44	14.77	17.68	18.98	20.26
243	19.99	20.43	18.9	15.81	13.57	12.02	10.46	14.44	14.78	17.65	19.02	20.21
244	19.9	20.39	18.86	15.85	13.59	12.03	10.4	14.34	14.67	17.41	18.92	20.16
245	20.18	20.73	18.99	15.98	13.6	11.93	10.34	14.3	14.71	17.56	19.04	20.45
246	20.65	20.9	19.11	15.96	13.57	11.89	10.28	14.32	14.69	17.86	19.44	20.66
247	20.69	21.06	19.23	15.97	13.55	11.87	10.29	14.26	14.06	16.93	19.3	20.51
248	20.55	21.01	19.08	15.89	13.47	11.81	10.22	14.11	13.96	16.81	19.26	20.46
249	20.32	20.96	18.78	15.8	13.46	11.75	10.18	14.2	14.24	17.45	19.27	20.3
250	20.12	20.52	18.65	15.83	13.49	11.94	10.17	14.15	14.46	17.71	19.03	20.02
251	19.56	19.79	18.34	15.7	13.45	12.04	10.18	14.16	14.36	17.16	18.61	19.52
252	19.03	19.12	17.92	15.38	13.31	11.74	10.13	13.78	13.83	16.39	17.97	18.78
253	19.6	19.83	18.77	15.82	13.42	12.02	10.47	14.16	14.62	17.28	18.74	19.67
254	19.94	19.97	18.82	15.84	13.59	12.17	10.64	14.37	14.6	17.48	18.87	20.16
255	20.47	20.63	19.26	16.09	13.78	12.45	10.89	14.32	14.63	17.78	19.27	20.59
256	20.67	20.86	19.56	16.28	13.86	12.55	10.86	14.26	14.63	17.86	19.47	20.58
257	20.55	20.72	19.36	16.08	13.69	12.25	10.62	14.38	14.61	17.9	19.43	20.6
258	20.12	20.38	19.02	15.86	13.6	12.09	10.45	14.43	14.75	17.9	19.24	20.51
259	20.13	20.42	19	15.85	13.63	12.07	10.45	14.48	14.79	17.8	19.24	20.46
260	20.08	20.51	18.98	15.86	13.57	11.98	10.4	14.45	14.78	17.76	19.22	20.5
261	19.91	20.43	18.93	15.83	13.54	11.94	10.31	14.34	14.79	17.59	19.11	20.3
262	19.91	20.48	18.91	15.87	13.55	11.86	10.28	14.24	14.61	17.34	19	20.17
263	20.08	20.62	18.95	15.92	13.6	11.86	10.27	14.27	14.63	17.35	19.01	20.27
264	20.5	20.93	19.2	16	13.56	11.8	10.2	14.29	14.71	17.81	19.2	20.52
265	20.67	21	19.47	16.04	13.49	11.76	10.14	14.11	14.14	17.13	19.33	20.45
266	20.66	21.03	19.33	15.98	13.41	11.72	10.11	13.94	13.88	16.71	19.23	20.37
267	20.53	21.02	19.04	15.92	13.47	11.65	10.1	14.11	13.94	17.03	19.37	20.54
268	20.56	21.02	19.07	15.96	13.49	11.92	10.08	13.67	14.04	17.39	19.43	20.5
269	20.07	20.45	18.72	15.87	13.56	12.29	10.17	13.71	14.32	17.57	18.9	20.05
270	19.27	19.38	18.13	15.51	13.32	11.74	10.07	14	14.06	16.6	18.18	19.14
271	19.86	19.94	18.9	15.89	13.58	12.1	10.51	14.27	14.59	17.37	18.84	20.02
272	20.23	20.23	19.04	15.93	13.66	12.35	10.75	14.24	14.54	17.57	19.11	20.34
273	20.61	20.68	19.41	16.14	13.9	12.7	10.93	14.04	14.45	17.68	19.35	20.51
274	20.61	20.69	19.47	16.2	13.79	12.63	10.89	14.08	14.42	17.72	19.34	20.52
275	20.52	20.5	19.22	16.07	13.68	12.21	10.59	14.32	14.58	17.81	19.43	20.6
276	20.22	20.21	18.98	15.93	13.64	12.11	10.46	14.35	14.68	17.63	19.26	20.49
277	20.35	20.52	19.05	15.98	13.62	12.07	10.45	14.4	14.69	17.8	19.41	20.61
278	20.44	20.79	19.2	16.02	13.63	11.98	10.33	14.38	14.75	17.88	19.45	20.66
279	20.16	20.64	19.14	15.94	13.6	11.88	10.31	14.31	14.76	17.75	19.23	20.46
280	20.23	20.68	19.1	15.92	13.59	11.87	10.2	14.26	14.71	17.64	19.17	20.41
281	20.18	20.56	18.98	15.92	13.54	11.77	10.17	14.19	14.65	17.57	19.14	20.23
282	20.43	20.79	19.1	15.96	13.57	11.73	10.13	14.26	14.7	17.79	19.35	20.35
283	20.68	21.02	19.41	15.99	13.47	11.66	10.03	14.11	14.33	17.44	19.48	20.55
284	20.69	21	19.39	15.93	13.4	11.56	9.98	14.02	14.01	16.88	19.35	20.45
285	20.65	21.06	19.21	15.95	13.42	11.54	9.97	14.08	14.09	17.18	19.44	20.53
286	20.64	21.06	19.29	15.97	13.35	11.71	9.85	13.64	14.09	17.5	19.52	20.63
287	20.43	20.86	19.08	15.93	13.5	12.25	10.1	13.34	14.21	17.7	19.13	20.43
288	19.78	19.98	18.5	15.76	13.37	12.1	9.94	13.91	14.33	17.16	18.69	19.79
289	19.96	19.93	18.9	15.86	13.59	12.22	10.56	14.24	14.4	17.31	18.93	20.23
290	20.12	20.19	19.01	15.85	13.63	12.26	10.61	14.19	14.4	17.4	19.13	20.31
291	20.46	20.58	19.35	15.96	13.69	12.42	10.71	14.14	14.38	17.55	19.31	20.45
292	20.52	20.54	19.36	16.02	13.74	12.36	10.7	14.13	14.37	17.6	19.34	20.54
293	20.25	20.18	19.02	15.9	13.59	12.14	10.54	14.23	14.48	17.48	19.23	20.43
294	20.13	20.08	18.93	15.82	13.58	12.01	10.44	14.27	14.58	17.39	19.19	20.42
295	20.23	20.4	19	15.86	13.55	11.96	10.39	14.19	14.52	17.54	19.26	20.48
296	20.42	20.7	19.18	16.02	13.61	11.94	10.29	14.2	14.57	17.65	19.33	20.54
297	20.15	20.63	19.08	15.97	13.51	11.9	10.21	14.25	14.63	17.57	19.15	20.48
298	20.13	20.43	19.09	15.83	13.53	11.8	10.12	14.22	14.65	17.58	19.15	20.22
299	20.25	20.47	19.09	15.96	13.47	11.7	10.11	14.24	14.68	17.67	19.23	20.22
300	20.42	20.83	19.18	16	13.5	11.6	10.03	14.23	14.71	17.88	19.49	20.45
301	20.73	21.04	19.34	16.01	13.38	11.53	9.96	14.11	14.49	17.77	19.56	20.67
302	20.74	20.96	19.46	15.99	13.28	11.44	9.83	13.92	14.15	17.15	19.32	20.44
303	20.77	20.91	19.48	15.95	13.24	11.37	9.79	14.02	14.14	17.23	19.36	20.32
304	20.76	21	19.43	16	13.2	11.34	9.58	13.68	14.18	17.62	19.56	20.6
305	20.59	21.01	19.27	15.97	13.33	11.93	9.82	13.15	14.08	17.7	19.37	20.57
306	20.23	20.51	18.86	15.85	13.51	12.33	10.08	13.35	14.18	17.59	19.03	20.29
307	19.9	19.96	18.92	15.79	13.58	12.2	10.51	14.13	14.35	17.17	18.75	20.02
308	20.04	20.1	19.03	15.84	13.6	12.1	10.43	14.14	14.44	17.27	19.02	20.13
309	20.34	20.38	19.17	15.84	13.59	12.09	10.42	14.15	14.48	17.39	19.34	20.33
310	20.37	20.44	19.24	15.9	13.61	12.06	10.42	14.21	14.47	17.49	19.37	20.43
311	20.08	20.14	18.98	15.86	13.58	11.95	10.32	14.19	14.63	17.38	19.23	20.27
312	20.06	20.18	18.91	15.87	13.52	11.88	10.22	14.12	14.65	17.39	19.23	20.27
313	20.19	20.32	18.95	15.85	13.59	11.87	10.23	14.18	14.67	17.44	19.25	20.44
314	20.35	20.59	19.11	15.91	13.54	11.82	10.17	14.19	14.59	17.51	19.23	20.51
315	20.33	20.59	19.12	15.88	13.46	11.75	10.18	14.16	14.61	17.5	19.18	20.46
316	20.2	20.39	19.03	15.86	13.45	11.75	9.99	14.12	14.55	17.41	19.02	20.25
317	20.21	20.53	19.03	15.93	13.38	11.76	9.9	14.08	14.58	17.47	19.1	20.21
318	20.33	20.71	19.12	15.97	13.35	11.53	9.79	14.12	14.63	17.64	19.28	20.33
319	20.51	21.02	19.18	15.98	13.42	11.41	9.87	14.19	14.63	17.85	19.64	20.62
320	20.79	21.01	19.42	16	13.39	11.39	9.79	14.08	14.41	17.72	19.53	20.59
321	20.81	20.84	19.54	16.01	13.19	11.22	9.58	13.84	14.05	17.21	19.25	20.4
322	20.77	20.86	19.43	16	13.11	11.18	9.34	13.42	13.89	17.31	19.42	20.42
323	20.69	20.9	19.33	15.92	13.31	11.69	9.69	13.01	13.83	17.37	19.45	20.46
324	20.48	20.81	19.14	15.94	13.63	12.3	10.03	13.06	13.87	17.26	19.25	20.41
325	20	20.06	19.02	15.8	13.59	12.2	10.48	14.08	14.31	17.07	18.77	20.04
326	20.26	20.33	19.2	15.85	13.61	12.16	10.43	14.1	14.35	17.23	19.13	20.26
327	20.51	20.59	19.38	15.88	13.67	12.12	10.41	14.07	14.35	17.41	19.27	20.38
328	20.38	20.43	19.21	15.88	13.55	12.04	10.31	14.11	14.42	17.35	19.28	20.26
329	20.01	20.04	18.93	15.84	13.54	11.91	10.17	14.07	14.61	17.23	19.09	20.15
330	20.13	20.19	18.96	15.85	13.49	11.9	10.14	14.09	14.55	17.28	19.23	20.27
331	20.35	20.5	19.05	15.87	13.54	11.84	10.14	14.13	14.6	17.4	19.29	20.4
332	20.59	20.72	19.22	15.89	13.51	11.74	10.11	14.13	14.59	17.5	19.28	20.51
333	20.66	20.71	19.21	15.9	13.49	11.7	10.06	14.1	14.62	17.56	19.29	20.51
334	20.51	20.63	19.08	15.9	13.4	11.6	9.95	14.11	14.57	17.5	19.2	20.38
335	20.33	20.67	19.03	15.91	13.32	11.61	9.77	14.02	14.52	17.4	19.14	20.25
336	20.35	20.76	19.11	15.91	13.29	11.44	9.67	14.05	14.54	17.4	19.2	20.29
337	20.44	20.89	19.19	15.9	13.29	11.27	9.67	14.08	14.55	17.64	19.49	20.44
338	20.71	21.09	19.39	15.96	13.35	11.3	9.71	14.07	14.52	17.84	19.71	20.68
339	20.85	21.02	19.49	16.01	13.3	11.29	9.7	14.05	14.46	17.84	19.63	20.69
340	20.86	20.9	19.48	15.92	13.15	11.08	9.3	13.44	13.92	17.22	19.43	20.4
341	20.79	20.73	19.42	16.22	13.45	11.71	9.66	13.05	13.64	16.72	19.24	20.32
342	20.6	20.81	19.31	16.32	13.86	12.28	10.06	13.02	13.62	16.79	19.16	20.28
343	20.22	20.5	18.88	15.82	13.43	12.01	9.73	13.23	14.02	17.44	19.24	20.36
344	19.86	19.97	18.6	15.77	13.11	11.51	9.39	13.91	14.24	17.33	18.97	20.07
345	19.72	19.72	18.45	15.79	13.22	11.46	9.48	14.05	14.28	17.02	18.77	19.85
346	19.45	19.37	18.3	15.67	13.26	11.48	9.73	14.02	13.97	16.58	18.35	19.31
347	19.42	19.3	18.17	15.64	13.39	11.62	9.99	13.84	13.69	16.41	18.12	19.08
348	19.62	19.47	18.35	15.8	13.53	11.65	10.1	13.85	13.77	16.52	18.26	19.26
349	19.96	19.96	18.96	15.79	13.49	12.02	10.26	14.01	14.22	16.96	18.71	19.88
350	20.17	20.22	19.15	15.72	13.61	12.07	10.37	13.95	14.22	17.1	18.98	20.12
351	20.25	20.38	19.34	15.71	13.58	12.18	10.4	13.9	14.16	17.2	19.13	20.19
352	20.07	20.22	19.13	15.73	13.54	11.99	10.26	13.99	14.32	17.02	18.94	20.01
353	19.75	19.99	18.86	15.78	13.44	11.88	10.15	13.98	14.44	17.08	18.8	19.78
354	19.87	20.07	18.89	15.76	13.45	11.82	10.12	13.98	14.46	17.07	18.83	19.79
355	20.12	20.29	18.98	15.74	13.49	11.81	10.1	14.02	14.48	17.14	18.97	20.04
356	20.54	20.7	19.31	15.78	13.43	11.72	10.02	14.03	14.49	17.28	19.22	20.36
357	20.73	20.8	19.45	15.85	13.41	11.6	9.9	14.04	14.54	17.38	19.32	20.46
358	20.68	20.8	19.32	15.88	13.36	11.52	9.89	14.05	14.56	17.43	19.21	20.5
359	20.58	20.9	19.26	15.88	13.32	11.38	9.78	14.04	14.52	17.53	19.29	20.51
360	20.64	20.97	19.32	15.88	13.26	11.27	9.72	14.01	14.53	17.49	19.36	20.5
361	20.53	20.88	19.33	15.87	13.19	11.23	9.6	13.98	14.49	17.57	19.39	20.45
362	20.59	20.95	19.29	15.86	13.26	11.17	9.66	13.98	14.44	17.58	19.6	20.54
363	20.61	20.97	19.31	15.89	13.25	11.17	9.61	13.98	14.5	17.71	19.64	20.57
364	20.86	20.94	19.44	15.95	13.12	10.96	9.23	13.48	14.09	17.45	19.57	20.56
365	20.83	20.73	19.5	16.25	13.27	11.31	9.37	12.92	13.64	16.76	19.25	20.42
366	20.73	20.75	19.5	16.7	13.9	12.19	9.96	13.15	13.65	16.68	19.26	20.36
367	20.58	20.77	19.22	16.28	13.74	12.13	9.86	12.98	13.71	17.05	19.19	20.35
368	20.17	20.52	18.89	15.8	13.13	11.57	9.31	13.69	14.23	17.47	19.24	20.28
369	19.94	20.09	18.62	15.83	13.14	11.27	9.29	13.93	14.26	17.35	18.99	20.07
370	19.83	19.9	18.57	15.83	13.15	11.52	9.44	14.08	14.27	17.07	18.88	19.91
371	19.65	19.53	18.31	15.71	13.28	11.56	9.63	14.03	14.02	16.69	18.57	19.45
372	19.44	19.3	18.27	15.69	13.41	11.55	9.92	13.88	13.75	16.45	18.11	19.04
373	19.92	19.88	18.98	15.73	13.52	11.97	10.19	13.86	14.26	16.87	18.73	19.87
374	20.14	20.08	19.12	15.74	13.53	11.94	10.17	13.89	14.19	16.95	18.9	19.97
375	20.32	20.37	19.35	15.72	13.56	12.07	10.3	13.84	14.15	17.22	19.1	20.16
376	20.01	20.09	19.1	15.66	13.5	11.94	10.2	13.85	14.21	17.01	18.84	19.92
377	19.65	19.86	18.85	15.79	13.46	11.82	10.07	13.9	14.35	16.95	18.72	19.67
378	19.66	19.87	18.88	15.78	13.42	11.78	10	13.85	14.3	17.01	18.81	19.58
379	19.83	19.99	18.91	15.79	13.48	11.71	10.04	13.88	14.34	16.99	18.86	19.76
380	20.21	20.33	19.05	15.73	13.38	11.66	9.95	13.93	14.37	17.12	18.92	20.04
381	20.43	20.7	19.28	15.76	13.32	11.56	9.86	13.97	14.45	17.18	19.09	20.27
382	20.47	20.68	19.26	15.76	13.28	11.43	9.77	13.93	14.47	17.27	19.01	20.37
383	20.37	20.79	19.26	15.8	13.23	11.34	9.69	13.96	14.45	17.31	19.1	20.39
384	20.39	20.79	19.21	15.74	13.13	11.23	9.52	13.91	14.4	17.36	19.16	20.38
385	20.42	20.85	19.29	15.83	13.08	11.07	9.43	13.96	14.39	17.47	19.42	20.47
386	20.71	20.9	19.43	15.84	13.06	10.94	9.42	13.96	14.44	17.63	19.65	20.58
387	20.73	20.9	19.43	15.84	13.14	10.96	9.42	13.96	14.44	17.71	19.57	20.65
388	20.82	20.85	19.42	15.89	13.06	10.88	9.25	13.79	14.21	17.56	19.46	20.67
389	20.91	20.79	19.44	15.92	12.92	10.8	8.85	12.93	13.69	16.95	19.33	20.43
390	20.83	20.76	19.52	16.37	13.5	11.53	9.5	12.89	13.61	16.76	19.26	20.36
391	20.74	20.74	19.46	16.55	13.88	12.07	9.86	12.88	13.62	16.83	19.21	20.3
392	20.44	20.73	19.13	15.97	13.46	11.68	9.47	13.36	14.01	17.34	19.28	20.39
393	20.13	20.46	18.82	15.89	13.12	11.18	9.22	13.89	14.19	17.45	19.18	20.23
394	19.83	19.96	18.56	15.83	13.27	11.27	9.43	14	14.27	17.09	18.92	19.86
395	19.81	19.78	18.55	15.88	13.32	11.35	9.51	14.1	14.19	16.83	18.78	19.63
396	19.62	19.49	18.37	15.78	13.31	11.54	9.61	14.07	13.97	16.6	18.54	19.29
397	20.14	20.06	19.11	15.68	13.57	11.99	10.21	13.79	14.07	16.81	18.88	20.06
398	20.05	19.92	19.06	15.63	13.5	11.92	10.14	13.85	14.13	16.83	18.86	20.04
399	19.98	19.98	19.07	15.68	13.5	11.87	10.06	13.85	14.16	16.86	18.88	19.95
400	19.87	19.93	19.07	15.72	13.43	11.88	10.07	13.87	14.24	16.85	18.74	19.79
401	19.78	19.9	18.98	15.75	13.45	11.78	10	13.84	14.35	16.93	18.77	19.68
402	19.69	19.88	18.89	15.73	13.43	11.71	10.01	13.85	14.34	16.91	18.71	19.59
403	19.79	20	18.95	15.69	13.37	11.67	9.97	13.86	14.37	17.01	18.81	19.72
404	19.9	20.13	18.94	15.66	13.35	11.55	9.88	13.87	14.33	17.01	18.82	19.79
405	20.12	20.45	19.14	15.74	13.31	11.47	9.81	13.92	14.44	17.1	18.98	20.09
406	20.36	20.61	19.21	15.72	13.32	11.4	9.72	13.9	14.37	17.18	19.05	20.25
407	20.46	20.78	19.26	15.73	13.18	11.3	9.64	13.85	14.39	17.25	19.18	20.34
408	20.46	20.75	19.29	15.73	13.1	11.39	9.36	13.77	14.3	17.34	19.31	20.4
409	20.52	20.82	19.29	15.8	13.03	11.18	9.24	13.81	14.37	17.44	19.45	20.47
410	20.66	20.8	19.39	15.8	13.04	10.94	9.26	13.9	14.39	17.54	19.56	20.52
411	20.74	20.78	19.47	15.81	13.01	10.82	9.27	13.86	14.34	17.66	19.53	20.57
412	20.69	20.73	19.39	15.81	12.92	10.83	9.05	13.75	14.23	17.54	19.33	20.54
413	20.72	20.81	19.38	15.83	12.91	10.74	9.01	13.61	14.13	17.54	19.41	20.58
414	20.79	20.83	19.4	15.93	13.01	10.89	9.03	13.19	13.97	17.39	19.48	20.5
415	20.88	20.77	19.43	16.37	13.55	11.54	9.29	12.77	13.66	16.94	19.28	20.34
416	20.62	20.79	19.39	16.39	13.85	12.02	9.68	12.86	13.7	17.08	19.23	20.32
417	20.21	20.63	19	15.91	13.39	11.58	9.37	13.48	13.94	17.31	19.3	20.31
418	19.87	20.05	18.69	15.86	13.28	11.2	9.43	14.03	14.22	17.2	19.06	19.89
419	19.83	19.84	18.58	15.9	13.41	11.4	9.66	14.07	14.22	17	18.98	19.62
420	19.73	19.66	18.55	15.88	13.36	11.39	9.58	14.02	14.11	16.76	18.72	19.41
421	20.2	20.02	19.16	15.62	13.52	11.92	10.11	13.81	14.09	16.78	18.8	20.09
422	20.03	19.88	19.06	15.59	13.43	11.94	10.08	13.7	13.96	16.77	18.77	20
423	20.1	20.05	19.29	15.67	13.55	12.09	10.17	13.57	13.95	16.87	18.8	19.97
424	20.06	20.1	19.29	15.69	13.52	12.05	10.13	13.61	13.97	16.81	18.76	19.9
425	20.1	20.19	19.29	15.7	13.43	11.89	10	13.73	14.13	16.88	18.77	19.88
426	19.91	20.05	19.06	15.64	13.4	11.7	9.94	13.85	14.35	16.91	18.8	19.76
427	19.94	20.06	19.02	15.7	13.4	11.63	9.9	13.87	14.37	17.02	18.87	19.8
428	19.94	20.07	18.96	15.7	13.4	11.63	9.84	13.83	14.32	16.98	18.89	19.84
429	20.02	20.39	19.11	15.72	13.38	11.51	9.8	13.81	14.35	17.08	18.97	19.93
430	20.21	20.51	19.16	15.72	13.35	11.41	9.78	13.85	14.33	17.14	19.06	20.1
431	20.28	20.59	19.2	15.67	13.2	11.26	9.56	13.86	14.29	17.13	19.06	20.24
432	20.38	20.69	19.24	15.67	13.1	11.41	9.33	13.7	14.26	17.28	19.21	20.33
433	20.63	20.77	19.39	15.73	13.02	11.29	9.11	13.68	14.28	17.43	19.51	20.47
434	20.72	20.69	19.5	15.78	13.05	11.13	9.04	13.69	14.28	17.48	19.53	20.52
435	20.71	20.67	19.55	15.91	13.04	11.03	8.98	13.71	14.2	17.47	19.35	20.45
436	20.61	20.67	19.37	15.81	12.95	11.02	8.91	13.7	14.17	17.43	19.25	20.43
437	20.55	20.72	19.23	15.82	12.9	10.78	9.09	13.81	14.2	17.53	19.47	20.53
438	20.71	20.8	19.3	15.82	12.95	10.82	9.15	13.69	14.18	17.6	19.55	20.55
439	20.84	20.82	19.49	16.14	13.3	11.2	9.03	12.95	13.91	17.34	19.46	20.46
440	20.67	20.79	19.48	16.44	13.96	12.12	9.72	12.79	13.65	17.17	19.43	20.29
441	20.41	20.84	19.29	15.97	13.57	11.73	9.36	13.38	13.94	17.44	19.43	20.43
442	20.18	20.54	19.01	15.94	13.25	11.16	9.38	13.91	14.24	17.4	19.25	20.25
443	19.91	20.04	18.73	15.93	13.43	11.37	9.59	14.07	14.25	17.15	19.04	19.87
444	19.79	19.72	18.55	15.95	13.46	11.46	9.63	14.04	14.13	16.95	18.91	19.62
445	20.16	20.01	19.2	15.65	13.54	11.88	10.04	13.72	14.14	16.64	18.67	19.95
446	20	19.87	19.1	15.57	13.47	11.85	10.02	13.64	14.04	16.67	18.67	19.84
447	20.17	19.95	19.25	15.58	13.5	12	10.09	13.58	13.99	17	18.92	20.12
448	20.16	20.07	19.32	15.61	13.49	12.08	10.14	13.49	13.91	16.88	18.85	20.02
449	20.23	20.32	19.39	15.65	13.44	11.97	9.97	13.61	14.02	16.84	18.88	20.05
450	19.99	20.16	19.14	15.55	13.35	11.67	9.81	13.75	14.09	16.72	18.75	19.79
451	19.98	20.03	18.96	15.53	13.3	11.58	9.79	13.78	14.22	16.81	18.71	19.78
452	19.97	20.11	19	15.56	13.31	11.54	9.76	13.73	14.26	16.88	18.78	19.84
453	20.13	20.43	19.15	15.62	13.3	11.45	9.69	13.81	14.29	16.97	18.9	19.88
454	20.21	20.54	19.26	15.61	13.24	11.38	9.59	13.77	14.3	17	19.01	19.95
455	20.23	20.55	19.29	15.63	13.17	11.24	9.46	13.77	14.24	17.11	19.09	20.18
456	20.41	20.67	19.34	15.71	13.04	11.21	9.3	13.72	14.23	17.18	19.28	20.34
457	20.52	20.61	19.41	15.74	13.04	11.34	9.22	13.65	14.14	17.21	19.33	20.29
458	20.57	20.63	19.42	15.79	13.07	11.27	9.06	13.6	14.13	17.29	19.34	20.32
459	20.52	20.55	19.44	15.85	13.14	11.17	9.01	13.61	14.08	17.18	19.28	20.33
460	20.42	20.59	19.22	15.68	12.97	11.01	9.03	13.71	14.15	17.23	19.29	20.34
461	20.43	20.67	19.22	15.72	12.92	10.81	9.17	13.76	14.18	17.29	19.38	20.4
462	20.69	20.76	19.31	15.82	12.93	10.79	9.09	13.69	14.18	17.48	19.49	20.49
463	20.71	20.84	19.46	16.1	13.27	11.12	9.01	13.24	14.01	17.51	19.53	20.49
464	20.59	20.84	19.49	16.38	13.88	11.89	9.53	12.82	13.83	17.43	19.49	20.45
465	20.52	20.86	19.4	16.14	13.62	11.68	9.31	13.35	14.02	17.58	19.57	20.57
466	20.39	20.76	19.19	15.97	13.27	11.36	9.2	13.74	14.12	17.4	19.34	20.45
467	20.05	20.29	18.85	15.91	13.28	11.31	9.39	13.87	14.11	17.25	19.12	20.09
468	19.88	19.86	18.67	15.93	13.44	11.44	9.68	14.03	14.24	17.02	18.94	19.69
469	20.05	20.18	19.12	15.44	13.27	11.56	9.7	13.66	14.06	16.74	18.65	19.77
470	20.08	20.29	19.19	15.52	13.23	11.56	9.65	13.68	14.07	16.75	18.72	19.9
471	20.19	20.45	19.33	15.58	13.28	11.52	9.59	13.64	14.11	16.83	18.82	20
472	20.19	20.45	19.38	15.56	13.18	11.48	9.45	13.64	14.12	16.83	18.84	19.97
473	20.14	20.43	19.31	15.59	13.08	11.26	9.38	13.7	14.12	16.93	18.95	20.04
474	20.23	20.49	19.27	15.55	13.04	11.16	9.31	13.69	14.12	16.96	19.04	20.18
475	20.32	20.51	19.32	15.64	13.08	11.4	9.28	13.47	13.98	17	19.1	20.11
476	20.39	20.49	19.32	15.68	13.17	11.51	9.28	13.42	13.94	17.07	19.22	20.19
477	20.34	20.52	19.24	15.65	13.09	11.33	9.06	13.55	14.09	16.99	19.2	20.19
478	20.41	20.55	19.17	15.6	12.94	11	9.05	13.73	14.16	17.07	19.31	20.24
479	20.53	20.65	19.16	15.66	12.97	10.81	9.18	13.81	14.15	17.26	19.34	20.33
480	20.64	20.68	19.39	15.87	13.14	11.03	8.95	13.48	14.06	17.41	19.27	20.34
481	20.72	20.75	19.56	16.29	13.69	11.68	9.31	12.92	13.83	17.43	19.4	20.38
482	20.37	20.61	19.41	16.36	13.99	12.18	9.75	12.71	13.74	17.24	19.32	20.3
483	20.49	20.82	19.45	16.26	13.9	11.94	9.56	13.19	14.01	17.45	19.48	20.54
484	20.37	20.73	19.28	16.03	13.57	11.68	9.27	13.49	13.92	17.35	19.35	20.43
485	20.17	20.5	18.99	15.86	13.35	11.52	9.29	13.76	13.97	17.25	19.21	20.24
486	20	20.07	18.77	15.97	13.4	11.39	9.55	14	14.21	17.21	19.16	20.01
487	20.14	20.29	19.26	15.41	13.27	11.56	9.61	13.54	13.87	16.64	18.69	19.86
488	20.22	20.39	19.3	15.51	13.26	11.48	9.6	13.54	13.92	16.72	18.82	19.96
489	20.03	20.34	19.27	15.53	13.28	11.58	9.49	13.48	13.89	16.68	18.73	19.82
490	19.89	20.24	19.23	15.41	13.14	11.49	9.48	13.5	14	16.66	18.66	19.74
491	19.81	20.25	19.21	15.47	13.07	11.34	9.34	13.58	14.05	16.78	18.72	19.81
492	19.88	20.25	19.01	15.36	13	11.23	9.28	13.54	14	16.71	18.73	19.84
493	19.92	20.27	18.99	15.39	13	11.22	9.21	13.54	13.98	16.68	18.78	19.84
494	19.94	20.33	19.05	15.41	12.98	11.25	9.18	13.49	13.97	16.72	18.85	19.94
495	20.05	20.44	19.06	15.47	12.97	11.2	9.07	13.59	14.04	16.84	18.97	20.03
496	20.22	20.53	19.08	15.53	12.97	11	9.12	13.69	14.07	16.93	19.13	20.15
497	20.33	20.52	19.11	15.64	13.01	10.91	9.15	13.72	14.05	17.09	19.25	20.23
498	20.55	20.63	19.34	15.83	13.19	11.16	9.06	13.39	13.89	17.22	19.18	20.22
499	20.64	20.66	19.6	16.46	13.92	11.99	9.64	12.81	13.74	17.24	19.29	20.22
500	20.4	20.66	19.53	16.55	14.15	12.23	9.91	12.73	13.76	17.25	19.33	20.28
501	20.46	20.68	19.54	16.61	14.21	12.29	9.85	12.86	13.88	17.33	19.39	20.39
502	20.43	20.76	19.43	16.37	14	12.14	9.62	13.18	13.96	17.35	19.46	20.42
503	20.25	20.64	19.17	16.08	13.78	12.01	9.5	13.61	13.94	17.25	19.34	20.35
504	20.19	20.44	19.02	15.97	13.41	11.47	9.45	13.98	14.26	17.3	19.34	20.29
505	20.22	20.36	19.43	15.52	13.26	11.46	9.55	13.5	13.87	16.78	18.8	20
506	20.1	20.43	19.35	15.55	13.24	11.43	9.51	13.52	13.95	16.73	18.84	19.93
507	19.9	20.33	19.22	15.43	13.16	11.35	9.47	13.54	13.84	16.67	18.72	19.76
508	19.78	20.24	19.16	15.39	13.1	11.29	9.47	13.49	13.95	16.71	18.71	19.71
509	19.71	20.15	19.03	15.34	13.11	11.32	9.33	13.52	13.89	16.7	18.68	19.67
510	19.62	20.05	18.93	15.33	13	11.28	9.28	13.45	13.93	16.65	18.61	19.65
511	19.64	20.11	18.85	15.4	12.97	11.13	9.27	13.56	13.98	16.67	18.72	19.77
512	19.71	20.19	18.88	15.45	12.98	11.06	9.2	13.58	13.96	16.69	18.82	19.86
513	19.78	20.26	18.89	15.41	12.96	11.05	9.16	13.57	13.92	16.73	18.84	19.94
514	19.92	20.37	18.99	15.42	13.02	11	9.16	13.63	13.99	16.79	18.97	20.02
515	20.09	20.52	19.04	15.55	13.07	11.09	9.25	13.63	13.99	16.93	19.15	20.13
516	20.37	20.57	19.3	15.79	13.19	11.15	9.11	13.5	13.95	17.14	19.18	20.19
517	20.52	20.57	19.54	16.49	13.91	11.96	9.67	12.85	13.76	17.13	19.22	20.12
518	20.37	20.56	19.56	16.76	14.11	12.27	9.9	12.71	13.68	17.14	19.2	20.16
519	20.33	20.55	19.5	16.75	14.16	12.33	9.92	12.73	13.75	17.13	19.22	20.2
520	20.42	20.8	19.55	16.65	14.28	12.38	9.93	12.96	13.95	17.37	19.47	20.51
521	20.24	20.64	19.3	16.33	14.13	12.23	9.72	13.39	13.97	17.21	19.34	20.4
522	20.37	20.73	19.28	16.11	13.85	11.89	9.48	13.83	14.22	17.29	19.43	20.47
523	20.29	20.48	19.63	15.57	13.28	11.46	9.52	13.5	13.92	16.85	18.85	20.06
524	20.09	20.39	19.48	15.52	13.27	11.43	9.5	13.51	13.93	16.71	18.79	19.92
525	19.91	20.39	19.34	15.44	13.22	11.33	9.44	13.48	13.94	16.67	18.81	19.86
526	19.9	20.4	19.31	15.39	13.13	11.3	9.41	13.52	13.93	16.73	18.79	19.81
527	19.86	20.26	19.22	15.45	13.21	11.39	9.35	13.38	13.79	16.68	18.72	19.86
528	19.62	20.07	18.95	15.3	13.11	11.37	9.24	13.32	13.82	16.59	18.58	19.77
529	19.67	20.13	18.92	15.35	13.01	11.21	9.16	13.45	13.89	16.69	18.71	19.8
530	19.78	20.18	18.94	15.4	12.99	11.07	9.13	13.51	13.98	16.72	18.81	19.92
531	19.79	20.16	18.96	15.43	12.96	11.01	9.19	13.51	13.9	16.73	18.87	19.94
532	19.73	20.17	18.88	15.41	13.03	11.07	9.23	13.6	13.96	16.74	18.94	19.85
533	19.85	20.29	18.89	15.49	13.14	11.16	9.32	13.6	13.96	16.76	19.02	19.88
534	20.15	20.45	19.15	15.68	13.15	11.13	9.14	13.56	13.91	16.94	19.19	20.1
535	20.37	20.53	19.45	16.3	13.88	11.93	9.62	12.87	13.69	16.99	19.2	20.1
536	20.19	20.36	19.38	16.63	14.06	12.22	9.85	12.67	13.52	16.85	19	19.98
537	19.98	20.33	19.3	16.57	14.05	12.22	9.91	12.69	13.54	16.82	18.93	20.03
538	20.26	20.7	19.48	16.61	14.22	12.37	9.95	12.87	13.89	17.18	19.33	20.43
539	20.39	20.78	19.36	16.41	14.15	12.25	9.75	13.36	14.09	17.32	19.43	20.52
540	20.43	20.83	19.45	16.43	14.2	12.22	9.8	13.5	14.16	17.31	19.48	20.55
541	20.45	20.46	19.69	15.6	13.36	11.45	9.51	13.48	13.86	16.81	18.9	20.13
542	20.18	20.45	19.61	15.52	13.27	11.38	9.46	13.46	13.9	16.74	18.88	20.06
543	20.07	20.39	19.49	15.43	13.24	11.38	9.4	13.39	13.84	16.67	18.8	19.98
544	20.04	20.41	19.42	15.53	13.22	11.36	9.34	13.45	13.83	16.74	18.83	19.95
545	19.99	20.41	19.31	15.56	13.33	11.41	9.34	13.24	13.67	16.64	18.76	19.89
546	19.72	20.2	19	15.38	13.3	11.49	9.3	13.22	13.66	16.55	18.64	19.83
547	19.67	20.19	18.93	15.35	13.12	11.27	9.17	13.41	13.84	16.66	18.71	19.83
548	19.73	20.16	18.96	15.41	13.04	11.13	9.18	13.44	13.88	16.74	18.8	19.93
549	19.75	20.13	18.95	15.47	13.07	11.08	9.2	13.51	13.93	16.75	18.9	19.96
550	19.63	20.02	18.79	15.46	13.04	11.15	9.31	13.54	13.93	16.67	18.91	19.79
551	19.67	19.98	18.76	15.52	13.22	11.18	9.37	13.57	13.98	16.72	18.97	19.75
552	19.9	20.28	18.93	15.54	13.13	11.12	9.17	13.48	13.91	16.8	19.1	19.96
553	20.16	20.42	19.22	16.08	13.67	11.69	9.5	12.97	13.67	16.89	19.12	20.13
554	19.91	20.24	19.15	16.33	13.94	12.08	9.76	12.66	13.45	16.63	18.82	19.88
555	19.8	20.21	19.12	16.3	13.95	12.16	9.89	12.74	13.5	16.59	18.72	19.85
556	20.17	20.48	19.39	16.51	14.12	12.26	9.91	12.79	13.72	16.94	19.07	20.2
557	20.32	20.72	19.41	16.44	14.23	12.28	9.86	13.29	14.02	17.21	19.4	20.46
558	20.42	20.8	19.53	16.62	14.35	12.33	9.99	13.28	14.08	17.29	19.53	20.56
559	20.4	20.41	19.69	15.54	13.3	11.44	9.44	13.46	13.89	16.83	18.91	20.14
560	20.32	20.43	19.6	15.58	13.29	11.41	9.44	13.5	13.94	16.83	18.93	20.1
561	20.31	20.43	19.55	15.56	13.25	11.34	9.4	13.36	13.82	16.75	18.9	20.09
562	20.24	20.49	19.48	15.63	13.22	11.31	9.33	13.37	13.81	16.78	18.92	20.08
563	20.06	20.41	19.39	15.61	13.31	11.38	9.34	13.2	13.7	16.69	18.8	19.97
564	19.73	20.26	19.2	15.54	13.36	11.5	9.37	13.07	13.68	16.57	18.64	19.85
565	19.75	20.27	19.05	15.42	13.14	11.33	9.22	13.36	13.78	16.66	18.74	19.93
566	19.77	20.23	19.02	15.44	13.09	11.2	9.24	13.46	13.99	16.75	18.89	19.97
567	19.77	20.18	18.98	15.49	13.13	11.13	9.25	13.52	13.92	16.75	18.92	19.96
568	19.61	19.95	18.83	15.44	13.22	11.27	9.37	13.58	13.97	16.74	18.94	19.86
569	19.68	19.91	18.8	15.54	13.31	11.37	9.46	13.63	13.92	16.72	18.99	19.79
570	19.94	20.31	18.98	15.57	13.14	11.12	9.16	13.52	13.89	16.83	19.16	20
571	20.19	20.42	19.26	15.98	13.61	11.62	9.43	13.09	13.62	16.83	19.1	20.07
572	19.98	20.19	19.12	16.29	13.93	12	9.68	12.81	13.49	16.6	18.84	19.88
573	19.73	20.08	19.05	16.14	13.88	12.09	9.7	12.86	13.49	16.47	18.57	19.75
574	19.97	20.36	19.3	16.38	14.06	12.19	9.84	12.78	13.6	16.69	18.89	19.96
575	20.25	20.59	19.39	16.46	14.17	12.25	9.89	13.1	13.9	17.01	19.23	20.29
576	20.29	20.64	19.39	16.54	14.24	12.3	9.94	13.2	13.89	17.04	19.26	20.38
577	20.37	20.37	19.69	15.69	13.42	11.54	9.49	13.31	13.74	16.83	18.85	20.16
578	20.19	20.33	19.59	15.63	13.32	11.45	9.47	13.37	13.85	16.76	18.87	20.03
579	20.35	20.39	19.61	15.57	13.28	11.39	9.42	13.46	13.91	16.82	18.94	20.18
580	20.4	20.49	19.58	15.66	13.22	11.38	9.37	13.42	13.78	16.86	18.97	20.12
581	20.2	20.46	19.54	15.71	13.33	11.36	9.34	13.17	13.73	16.75	18.84	20.07
582	19.92	20.27	19.24	15.53	13.31	11.48	9.34	13.13	13.69	16.54	18.65	19.9
583	19.8	20.22	19.19	15.39	13.22	11.41	9.29	13.25	13.77	16.56	18.66	19.92
584	19.81	20.3	19.14	15.41	13.13	11.27	9.2	13.42	13.84	16.7	18.85	19.91
585	19.87	20.26	19.06	15.46	13.14	11.14	9.21	13.51	13.99	16.76	18.92	20
586	19.85	20.14	18.97	15.51	13.24	11.31	9.39	13.57	14.01	16.79	19.05	20.06
587	19.89	20.15	18.96	15.51	13.23	11.34	9.45	13.56	13.99	16.82	19.16	20.09
588	20.15	20.44	19.15	15.67	13.15	11.14	9.13	13.39	13.71	16.87	19.21	20.17
589	20.26	20.44	19.35	16.01	13.69	11.71	9.46	12.92	13.55	16.72	19.07	20.03
590	19.84	20.15	19.12	16.03	13.89	12	9.7	12.76	13.49	16.56	18.87	19.83
591	19.61	19.94	19.01	15.9	13.8	12.03	9.65	12.95	13.54	16.45	18.64	19.71
592	19.83	20.15	19.19	16.21	13.97	12.09	9.8	12.83	13.53	16.54	18.77	19.83
593	20.21	20.47	19.41	16.47	14.16	12.21	9.86	13.03	13.78	16.89	19.1	20.18
594	20.33	20.61	19.49	16.54	14.21	12.26	9.89	13.2	13.82	17.03	19.25	20.39
595	20.55	20.6	19.97	16.26	13.68	11.71	9.69	12.89	13.62	16.76	18.9	20.17
596	20.42	20.58	19.87	16.12	13.63	11.7	9.62	13	13.69	16.82	18.88	20.19
597	20.35	20.5	19.7	15.7	13.35	11.37	9.38	13.36	13.82	16.86	18.99	20.18
598	20.42	20.49	19.69	15.8	13.38	11.36	9.38	13.37	13.79	16.86	18.99	20.19
599	20.34	20.53	19.69	15.96	13.53	11.53	9.45	13.04	13.61	16.77	18.95	20.1
600	20.17	20.41	19.45	15.73	13.5	11.58	9.45	13.15	13.64	16.66	18.8	20.02
601	19.96	20.27	19.31	15.51	13.38	11.53	9.29	13.27	13.76	16.65	18.77	19.94
602	19.85	20.2	19.13	15.44	13.25	11.48	9.24	13.36	13.83	16.6	18.75	19.87
603	19.79	20.13	19.02	15.45	13.2	11.26	9.21	13.49	13.9	16.65	18.84	19.94
604	19.9	20.15	18.99	15.45	13.22	11.25	9.37	13.58	13.94	16.72	19.03	20.02
605	20.1	20.37	19.17	15.56	13.22	11.28	9.39	13.59	13.95	16.9	19.29	20.23
606	20.27	20.45	19.26	15.65	13.23	11.16	9.15	13.31	13.66	16.92	19.31	20.21
607	20.24	20.41	19.34	15.95	13.61	11.69	9.48	12.87	13.43	16.69	19.15	20.1
608	20.12	20.34	19.31	16.02	13.93	11.97	9.71	12.79	13.44	16.67	19.1	20.09
609	19.72	19.99	19.06	15.77	13.83	11.95	9.65	12.96	13.54	16.57	18.8	19.84
610	19.81	20.07	19.15	16.04	13.93	12.06	9.75	12.98	13.54	16.57	18.78	19.88
611	20.09	20.31	19.39	16.4	14.1	12.15	9.83	12.91	13.64	16.7	18.95	20.08
612	20.31	20.64	19.52	16.58	14.24	12.22	9.89	13.07	13.74	16.97	19.25	20.37
613	20.57	20.57	19.93	16.12	13.57	11.58	9.55	13.05	13.66	16.79	18.89	20.17
614	20.37	20.49	19.79	15.89	13.54	11.57	9.5	13.06	13.68	16.77	18.85	20.11
615	20.32	20.45	19.76	15.66	13.34	11.47	9.4	13.37	13.86	16.83	19	20.16
616	20.38	20.52	19.75	15.77	13.35	11.4	9.35	13.41	13.88	16.82	18.97	20.17
617	20.37	20.52	19.78	15.99	13.54	11.49	9.42	13.18	13.72	16.81	18.94	20.15
618	20.23	20.43	19.68	15.92	13.6	11.63	9.52	13.11	13.59	16.69	18.91	20.03
619	20.19	20.4	19.58	15.74	13.46	11.58	9.4	13.23	13.68	16.7	18.92	20.09
620	19.92	20.2	19.23	15.49	13.37	11.43	9.28	13.42	13.79	16.66	18.83	19.99
621	19.71	19.96	18.99	15.4	13.25	11.42	9.25	13.42	13.84	16.56	18.71	19.8
622	19.72	20.03	18.95	15.42	13.16	11.23	9.19	13.49	13.88	16.61	18.85	19.9
623	20.02	20.35	19.2	15.61	13.2	11.17	9.28	13.54	13.98	16.81	19.2	20.19
624	20.14	20.39	19.33	15.63	13.24	11.19	9.21	13.49	13.82	16.92	19.27	20.21
625	19.95	20.25	19.26	15.64	13.36	11.36	9.23	13.17	13.62	16.75	19.19	20.12
626	20.11	20.32	19.32	15.84	13.66	11.7	9.5	12.97	13.48	16.74	19.16	20.09
627	20.08	20.25	19.29	16.06	13.98	11.94	9.69	12.82	13.48	16.71	19.08	20.08
628	19.8	20.06	19.1	16.01	13.91	12.06	9.72	12.84	13.49	16.55	18.82	19.86
629	19.83	20.16	19.21	16.11	14.04	12.08	9.82	12.84	13.53	16.57	18.84	19.94
630	20.16	20.44	19.46	16.44	14.16	12.18	9.88	12.91	13.58	16.73	19.09	20.17
631	20.21	20.34	19.68	15.55	13.37	11.46	9.43	13.27	13.83	16.65	18.82	20
632	20.13	20.29	19.59	15.5	13.4	11.52	9.48	13.4	14	16.73	18.93	19.96
633	20.19	20.4	19.71	15.59	13.37	11.48	9.4	13.38	13.94	16.79	18.97	20.11
634	20.3	20.55	19.75	15.77	13.4	11.52	9.41	13.53	14.04	16.92	19.08	20.24
635	20.32	20.48	19.82	15.93	13.42	11.42	9.4	13.35	13.83	16.8	18.96	20.12
636	20.27	20.5	19.72	15.94	13.58	11.54	9.42	13.22	13.72	16.71	18.93	20.1
637	20.19	20.38	19.65	15.71	13.47	11.45	9.33	13.35	13.76	16.76	18.98	20.11
638	19.98	20.23	19.31	15.54	13.35	11.34	9.29	13.43	13.92	16.75	18.93	20.03
639	19.72	19.97	19.1	15.47	13.31	11.39	9.27	13.46	13.88	16.65	18.78	19.84
640	19.58	19.87	18.99	15.43	13.3	11.33	9.22	13.44	13.85	16.63	18.84	19.81
641	19.81	20.08	19.08	15.47	13.26	11.22	9.24	13.51	13.93	16.76	19.01	20.05
642	20.01	20.32	19.29	15.59	13.26	11.24	9.27	13.53	13.91	16.9	19.3	20.22
643	19.84	20.17	19.24	15.53	13.26	11.24	9.18	13.34	13.73	16.77	19.14	20.15
644	19.96	20.25	19.33	15.66	13.45	11.39	9.21	13.18	13.62	16.73	19.2	20.14
645	20.19	20.4	19.52	15.99	13.84	11.77	9.5	12.87	13.48	16.73	19.28	20.21
646	20.12	20.36	19.5	16.21	14.06	12	9.73	12.7	13.42	16.68	19.12	20.13
647	19.55	20.01	19.08	15.83	13.9	12	9.71	12.85	13.37	16.35	18.64	19.72
648	19.83	20.21	19.18	16.02	14.01	12.05	9.77	12.95	13.54	16.56	18.86	19.97
649	20.3	20.48	19.9	15.56	13.35	11.5	9.43	13.33	13.91	16.64	18.85	20.08
650	20	20.25	19.56	15.45	13.33	11.51	9.44	13.32	13.94	16.65	18.83	19.88
651	20.13	20.35	19.67	15.56	13.38	11.47	9.42	13.44	13.93	16.71	18.94	20.04
652	20.15	20.44	19.74	15.72	13.42	11.49	9.45	13.46	13.99	16.78	18.96	20.12
653	20.36	20.67	19.91	15.89	13.43	11.48	9.4	13.48	13.96	16.92	19.08	20.25
654	20.45	20.67	19.91	15.95	13.53	11.45	9.38	13.38	13.77	16.85	19.11	20.26
655	20.23	20.44	19.72	15.74	13.51	11.42	9.34	13.43	13.82	16.79	19.05	20.13
656	19.94	20.26	19.38	15.53	13.36	11.34	9.31	13.48	13.91	16.79	18.99	20.06
657	19.76	20.06	19.19	15.53	13.32	11.34	9.3	13.5	13.95	16.75	18.96	19.98
658	19.61	19.9	19.04	15.47	13.28	11.29	9.29	13.48	13.87	16.61	18.83	19.89
659	19.72	20.01	19.02	15.47	13.28	11.27	9.2	13.47	13.89	16.7	18.95	19.98
660	19.98	20.32	19.24	15.6	13.31	11.31	9.3	13.55	13.96	16.84	19.24	20.27
661	19.9	20.21	19.22	15.59	13.27	11.25	9.24	13.43	13.84	16.84	19.18	20.2
662	19.9	20.29	19.28	15.65	13.37	11.19	9.23	13.29	13.71	16.78	19.2	20.2
663	20.17	20.51	19.56	16	13.78	11.63	9.44	12.86	13.53	16.73	19.3	20.24
664	20.13	20.44	19.55	16.33	14.09	12	9.7	12.67	13.36	16.65	19.17	20.15
665	19.38	19.85	19.01	15.64	13.85	11.87	9.65	12.83	13.41	16.32	18.57	19.74
666	19.52	20	19.01	15.69	13.83	11.97	9.67	13.04	13.42	16.39	18.72	19.88
667	20.15	20.33	19.74	15.48	13.42	11.52	9.42	13.22	13.76	16.5	18.63	19.97
668	19.89	20.07	19.48	15.34	13.36	11.5	9.47	13.3	13.88	16.49	18.62	19.79
669	19.88	20.16	19.4	15.38	13.43	11.58	9.49	13.4	13.86	16.54	18.72	19.83
670	20.03	20.38	19.64	15.64	13.47	11.53	9.45	13.42	14.02	16.71	18.92	20.04
671	20.26	20.64	19.85	15.76	13.52	11.52	9.47	13.48	13.98	16.8	19.01	20.22
672	20.29	20.65	19.88	15.77	13.46	11.48	9.44	13.49	13.91	16.87	19.12	20.26
673	20.26	20.64	19.83	15.83	13.52	11.48	9.41	13.47	13.92	16.86	19.1	20.21
674	20.1	20.5	19.7	15.76	13.51	11.42	9.39	13.49	13.96	16.85	19.18	20.25
675	20.09	20.45	19.52	15.68	13.41	11.35	9.31	13.47	13.96	16.87	19.18	20.24
676	19.9	20.29	19.33	15.58	13.36	11.29	9.3	13.43	13.87	16.78	19.06	20.12
677	19.86	20.25	19.28	15.54	13.42	11.31	9.23	13.45	13.9	16.72	19.05	20.12
678	19.99	20.32	19.27	15.63	13.37	11.28	9.27	13.46	13.93	16.82	19.18	20.27
679	20.04	20.38	19.29	15.63	13.28	11.31	9.32	13.43	13.84	16.86	19.31	20.32
680	19.98	20.34	19.34	15.7	13.37	11.23	9.23	13.15	13.65	16.8	19.31	20.28
681	20.21	20.55	19.7	16.07	13.88	11.68	9.54	12.75	13.43	16.81	19.34	20.31
682	20.05	20.36	19.57	16.29	14.03	11.93	9.7	12.63	13.34	16.58	19.11	20.13
683	19.21	19.7	18.94	15.48	13.74	11.87	9.6	12.81	13.29	16.15	18.53	19.65
684	19.4	19.99	19.02	15.61	13.75	11.87	9.55	13.05	13.44	16.37	18.77	19.93
685	19.8	20.13	19.37	15.27	13.35	11.51	9.44	13.15	13.71	16.27	18.42	19.72
686	19.79	20.09	19.34	15.26	13.32	11.54	9.49	13.29	13.86	16.45	18.59	19.81
687	19.83	20.18	19.38	15.34	13.38	11.55	9.56	13.42	13.92	16.57	18.75	19.87
688	19.97	20.36	19.57	15.5	13.46	11.54	9.56	13.44	13.97	16.63	18.89	19.99
689	20.15	20.47	19.76	15.65	13.58	11.62	9.54	13.4	13.93	16.64	18.89	20.03
690	20.16	20.49	19.8	15.71	13.56	11.55	9.48	13.42	13.91	16.73	19	20.07
691	20.11	20.48	19.75	15.69	13.6	11.53	9.46	13.4	13.79	16.65	18.92	20.04
692	20.23	20.59	19.81	15.84	13.69	11.53	9.46	13.28	13.76	16.78	19.08	20.13
693	20.41	20.75	19.86	15.92	13.65	11.44	9.37	13.26	13.74	16.88	19.31	20.28
694	20.27	20.6	19.68	15.78	13.59	11.41	9.27	13.35	13.8	16.88	19.26	20.25
695	20.05	20.42	19.49	15.72	13.48	11.35	9.24	13.4	13.87	16.84	19.21	20.27
696	20.11	20.48	19.42	15.68	13.38	11.28	9.25	13.37	13.86	16.86	19.25	20.31
697	20.26	20.57	19.5	15.67	13.35	11.29	9.25	13.41	13.83	16.86	19.41	20.4
698	20.23	20.52	19.55	15.71	13.4	11.27	9.22	13.1	13.59	16.87	19.45	20.34
699	20.3	20.61	19.8	16.15	13.87	11.67	9.49	12.7	13.43	16.77	19.39	20.36
700	19.88	20.28	19.58	16.26	13.96	11.9	9.69	12.63	13.32	16.56	19.12	20.11
701	18.98	19.49	18.79	15.39	13.69	11.77	9.59	12.81	13.26	16.09	18.36	19.46
702	19.31	19.8	18.94	15.55	13.68	11.71	9.48	13.09	13.51	16.39	18.8	19.89
703	19.33	19.78	18.9	15.6	13.57	11.6	9.44	13.27	13.58	16.5	18.85	19.98
704	19.13	19.36	18.63	15.56	13.36	11.59	9.45	13.36	13.54	16.33	18.47	19.45
705	19.21	19.37	18.62	15.64	13.4	11.63	9.47	13.43	13.56	16.43	18.41	19.49
706	19.41	19.62	18.82	15.78	13.48	11.72	9.53	13.57	13.63	16.56	18.7	19.81
707	19.62	19.84	19.04	15.97	13.66	11.83	9.63	13.69	13.85	16.75	19.06	20.11
708	19.83	20.04	19.22	16.1	13.73	11.86	9.7	13.8	13.93	16.93	19.39	20.41
709	19.5	19.65	18.94	15.01	13.24	11.48	9.4	13.12	13.59	16.27	18.13	19.24
710	19.57	19.81	19.09	15.13	13.32	11.51	9.49	13.27	13.74	16.33	18.4	19.46
711	19.73	20.01	19.22	15.21	13.34	11.59	9.58	13.4	13.88	16.46	18.56	19.71
712	19.88	20.24	19.46	15.33	13.45	11.62	9.63	13.39	13.86	16.52	18.73	19.84
713	19.95	20.29	19.53	15.44	13.61	11.63	9.61	13.4	13.79	16.53	18.7	19.86
714	20.03	20.3	19.56	15.59	13.63	11.71	9.63	13.41	13.83	16.51	18.77	19.87
715	20.08	20.44	19.77	15.74	13.76	11.71	9.62	13.31	13.82	16.57	18.9	19.94
716	20.34	20.63	19.91	15.97	13.79	11.7	9.59	13.14	13.65	16.72	19.12	20.15
717	20.43	20.65	19.87	16	13.82	11.64	9.55	13.08	13.65	16.71	19.16	20.14
718	20.19	20.44	19.65	15.7	13.57	11.46	9.39	13.23	13.7	16.66	19.1	20.07
719	19.94	20.23	19.41	15.51	13.36	11.37	9.32	13.38	13.82	16.63	19.05	20.11
720	20.03	20.35	19.39	15.55	13.35	11.29	9.27	13.31	13.76	16.69	19.19	20.16
721	20.33	20.6	19.54	15.69	13.33	11.27	9.23	13.18	13.69	16.78	19.4	20.27
722	20.49	20.68	19.7	15.84	13.47	11.26	9.19	12.98	13.6	16.86	19.51	20.42
723	20.57	20.72	19.93	16.42	13.95	11.6	9.42	12.69	13.46	16.78	19.48	20.41
724	19.99	20.3	19.56	16.25	14	11.85	9.6	12.59	13.35	16.61	19.14	20.13
725	18.86	19.22	18.59	15.3	13.63	11.72	9.56	12.8	13.22	15.96	18.2	19.34
726	18.93	19.32	18.6	15.31	13.55	11.68	9.52	12.96	13.31	16.05	18.41	19.45
727	19.15	19.53	18.76	15.55	13.6	11.63	9.47	13.2	13.53	16.36	18.69	19.76
728	19.17	19.45	18.73	15.58	13.49	11.62	9.44	13.29	13.6	16.42	18.56	19.61
729	19.2	19.36	18.62	15.61	13.47	11.66	9.52	13.42	13.58	16.39	18.28	19.41
730	19.28	19.48	18.73	15.69	13.56	11.78	9.62	13.47	13.64	16.48	18.51	19.58
731	19.5	19.65	18.96	15.89	13.7	11.95	9.72	13.6	13.78	16.67	18.86	19.88
732	19.64	19.91	19.12	16.02	13.81	12	9.78	13.68	13.86	16.81	19.14	20.21
733	19.53	19.66	19.01	15.01	13.3	11.53	9.52	13.09	13.59	16.28	18.08	19.24
734	19.72	19.94	19.34	15.23	13.53	11.7	9.66	13.19	13.69	16.24	18.36	19.55
735	19.68	19.94	19.3	15.2	13.48	11.74	9.74	13.33	13.79	16.31	18.45	19.57
736	19.69	20.01	19.31	15.23	13.49	11.73	9.71	13.36	13.79	16.38	18.51	19.65
737	19.96	20.24	19.48	15.35	13.57	11.73	9.68	13.4	13.86	16.44	18.65	19.76
738	20.13	20.3	19.6	15.48	13.67	11.72	9.67	13.36	13.82	16.48	18.71	19.84
739	20.21	20.39	19.72	15.61	13.8	11.76	9.67	13.29	13.78	16.55	18.84	19.92
740	20.3	20.53	19.77	15.86	13.8	11.74	9.66	13.15	13.69	16.54	18.96	20
741	20.31	20.47	19.79	15.92	13.76	11.69	9.66	13.05	13.52	16.47	18.91	19.93
742	20.09	20.29	19.6	15.63	13.55	11.5	9.47	13.21	13.69	16.5	18.92	19.97
743	19.78	20.01	19.29	15.4	13.32	11.37	9.36	13.34	13.75	16.49	18.91	19.95
744	19.83	20.11	19.26	15.43	13.39	11.34	9.33	13.22	13.64	16.51	18.95	19.97
745	20.3	20.54	19.51	15.65	13.44	11.34	9.24	13.03	13.58	16.69	19.26	20.16
746	20.62	20.84	19.83	16	13.63	11.3	9.23	12.88	13.53	16.81	19.51	20.48
747	20.75	20.98	20.06	16.59	14	11.62	9.43	12.66	13.47	16.79	19.55	20.51
748	20.55	20.73	19.96	16.62	14.13	11.88	9.59	12.68	13.47	16.74	19.44	20.42
749	19.15	19.45	18.89	15.61	13.71	11.76	9.58	12.71	13.29	16.16	18.53	19.58
750	18.92	19.19	18.51	15.33	13.51	11.61	9.49	13.02	13.31	16.1	18.24	19.36
751	19.11	19.41	18.69	15.5	13.54	11.65	9.43	13.17	13.52	16.32	18.62	19.6
752	19.16	19.46	18.81	15.63	13.53	11.64	9.52	13.2	13.61	16.42	18.66	19.62
753	19.27	19.51	18.75	15.65	13.61	11.75	9.57	13.31	13.64	16.48	18.46	19.53
754	19.18	19.42	18.68	15.7	13.73	11.95	9.74	13.27	13.61	16.37	18.36	19.42
755	19.51	19.69	19	15.95	13.94	12.12	9.86	13.47	13.84	16.73	18.75	19.82
756	19.72	19.93	19.21	16.26	14.08	12.19	9.94	13.7	13.9	16.86	18.93	20.11
757	20.01	20.1	19.59	15.32	13.55	11.64	9.67	12.93	13.58	16.25	18.38	19.61
758	20.06	20.2	19.7	15.4	13.59	11.74	9.78	13.13	13.63	16.39	18.49	19.73
759	19.76	19.99	19.45	15.3	13.6	11.74	9.83	13.25	13.73	16.39	18.46	19.57
760	19.55	19.86	19.32	15.18	13.52	11.82	9.81	13.29	13.76	16.25	18.3	19.36
761	19.8	20.07	19.39	15.24	13.58	11.73	9.76	13.43	13.87	16.38	18.54	19.58
762	19.93	20.17	19.43	15.26	13.54	11.71	9.69	13.42	13.78	16.4	18.6	19.72
763	19.96	20.17	19.49	15.33	13.62	11.7	9.68	13.3	13.77	16.4	18.58	19.71
764	19.91	20.16	19.49	15.43	13.64	11.71	9.65	13.24	13.66	16.32	18.63	19.71
765	19.88	20.1	19.5	15.45	13.64	11.72	9.62	13.09	13.61	16.33	18.64	19.68
766	19.78	19.99	19.35	15.36	13.48	11.56	9.51	13.24	13.69	16.36	18.7	19.8
767	19.51	19.79	19.08	15.26	13.35	11.46	9.4	13.26	13.65	16.3	18.65	19.71
768	19.65	19.9	19.16	15.34	13.39	11.41	9.37	13.19	13.61	16.42	18.83	19.8
769	20.03	20.25	19.43	15.59	13.5	11.36	9.28	13.09	13.61	16.55	19.14	20.07
770	20.37	20.58	19.69	15.79	13.64	11.43	9.27	12.98	13.5	16.66	19.33	20.23
771	20.6	20.8	19.9	16.18	13.89	11.58	9.49	12.71	13.43	16.65	19.37	20.35
772	20.61	20.87	19.96	16.55	14.06	11.85	9.58	12.69	13.5	16.8	19.55	20.44
773	19.8	20.16	19.45	16.05	13.92	11.78	9.61	12.61	13.38	16.48	18.96	20.02
774	19.27	19.68	18.95	15.64	13.71	11.72	9.56	12.68	13.28	16.23	18.54	19.66
775	19.11	19.44	18.87	15.61	13.63	11.69	9.56	12.89	13.41	16.3	18.51	19.59
776	19.13	19.41	18.82	15.56	13.63	11.69	9.62	12.95	13.51	16.36	18.54	19.55
777	19.28	19.5	18.77	15.74	13.78	11.85	9.67	13.13	13.68	16.47	18.58	19.63
778	19.4	19.61	18.87	15.86	13.92	11.98	9.83	13.22	13.7	16.57	18.51	19.67
779	19.7	19.91	19.24	16.27	14.17	12.18	9.97	13.41	13.89	16.83	18.84	20.07
780	19.86	20.09	19.34	16.5	14.3	12.24	10	13.7	13.87	16.91	18.92	20.19
781	20.44	20.55	19.98	15.75	13.67	11.68	9.75	12.87	13.52	16.36	18.48	19.85
782	20.2	20.32	19.84	15.48	13.53	11.71	9.78	13.22	13.76	16.48	18.62	19.75
783	19.91	20.18	19.67	15.45	13.64	11.78	9.87	13.2	13.77	16.41	18.38	19.49
784	19.81	20.11	19.69	15.54	13.79	11.9	9.99	13.2	13.78	16.27	18.32	19.47
785	19.72	20.02	19.45	15.29	13.62	11.81	9.84	13.41	13.82	16.35	18.43	19.44
786	19.85	20.14	19.34	15.29	13.56	11.69	9.73	13.4	13.84	16.5	18.61	19.62
787	19.83	20.08	19.31	15.23	13.53	11.7	9.7	13.31	13.74	16.4	18.58	19.53
788	19.53	19.92	19.21	15.22	13.48	11.65	9.67	13.3	13.71	16.38	18.47	19.45
789	19.5	19.82	19.11	15.23	13.43	11.61	9.56	13.25	13.65	16.32	18.49	19.51
790	19.49	19.79	19	15.25	13.46	11.6	9.55	13.21	13.65	16.34	18.57	19.6
791	19.46	19.72	18.96	15.26	13.4	11.47	9.44	13.18	13.6	16.29	18.54	19.56
792	19.55	19.74	19.01	15.3	13.38	11.46	9.39	13.19	13.61	16.39	18.74	19.67
793	19.62	19.82	19.06	15.4	13.42	11.42	9.37	13.12	13.61	16.37	18.87	19.8
794	19.91	20.12	19.29	15.56	13.45	11.43	9.34	13.02	13.5	16.44	19.07	19.96
795	20.38	20.54	19.63	15.83	13.7	11.6	9.51	12.71	13.35	16.54	19.17	20.16
796	20.33	20.59	19.7	16.03	13.84	11.7	9.5	12.63	13.43	16.63	19.28	20.2
797	20.33	20.71	19.77	16.25	13.99	11.76	9.62	12.67	13.48	16.71	19.37	20.33
798	20.39	20.69	19.85	16.51	14.08	11.84	9.67	12.7	13.52	16.75	19.38	20.38
799	19.96	20.32	19.57	16.34	14	11.86	9.74	12.66	13.46	16.6	19.1	20.19
800	19.53	19.9	19.28	16.09	13.89	11.85	9.72	12.66	13.47	16.46	18.84	19.94
801	19.31	19.56	19.06	15.92	13.93	11.91	9.73	12.83	13.56	16.41	18.57	19.83
802	19.47	19.66	19.1	16.05	14.01	11.99	9.8	13.17	13.69	16.54	18.65	19.81
803	19.81	19.96	19.32	16.42	14.22	12.11	9.9	13.37	13.78	16.73	18.82	20.14
804	20	20.16	19.46	16.54	14.31	12.25	9.98	13.53	13.95	16.95	19.2	20.45
805	20.22	20.27	19.8	15.45	13.57	11.59	9.67	13.08	13.69	16.46	18.49	19.7
806	20.03	20.26	19.71	15.38	13.56	11.67	9.72	13.31	13.85	16.6	18.54	19.62
807	19.98	20.27	19.77	15.51	13.67	11.74	9.85	13.31	13.78	16.66	18.33	19.5
808	20.21	20.47	19.93	15.75	13.85	11.86	9.89	13.16	13.84	16.51	18.48	19.64
809	19.84	20.12	19.62	15.39	13.72	11.85	9.88	13.37	13.85	16.43	18.44	19.47
810	19.88	20.14	19.45	15.34	13.54	11.75	9.72	13.42	13.86	16.58	18.65	19.61
811	19.67	20.01	19.22	15.28	13.47	11.69	9.63	13.37	13.8	16.46	18.55	19.41
812	19.46	19.78	19.08	15.3	13.43	11.63	9.67	13.33	13.79	16.36	18.47	19.35
813	19.44	19.74	19.05	15.3	13.47	11.62	9.58	13.32	13.71	16.4	18.42	19.4
814	19.46	19.74	19.01	15.31	13.39	11.53	9.5	13.27	13.7	16.41	18.54	19.56
815	19.57	19.82	19.08	15.39	13.45	11.53	9.47	13.22	13.69	16.4	18.67	19.66
816	19.56	19.75	19.01	15.36	13.4	11.49	9.43	13.15	13.63	16.35	18.66	19.56
817	19.51	19.71	18.96	15.35	13.34	11.43	9.37	13.06	13.54	16.28	18.71	19.59
818	19.89	20.1	19.22	15.5	13.47	11.48	9.4	13.06	13.57	16.46	19	19.97
819	20.45	20.62	19.66	15.83	13.64	11.52	9.46	12.9	13.48	16.61	19.27	20.21
820	20.27	20.5	19.61	15.84	13.69	11.53	9.48	12.87	13.51	16.56	19.18	20.16
821	20.15	20.49	19.63	16.02	13.79	11.61	9.52	12.69	13.47	16.52	19.17	20.17
822	20.49	20.87	19.99	16.54	14.01	11.82	9.67	12.65	13.53	16.67	19.35	20.34
823	20.75	21.11	20.25	16.93	14.22	11.98	9.81	12.79	13.66	16.79	19.53	20.59
824	20.63	21.1	20.17	16.96	14.22	11.99	9.85	12.8	13.58	16.71	19.44	20.52
825	20.09	20.52	19.75	16.64	14.2	12.02	9.82	12.81	13.65	16.67	19.2	20.32
826	19.55	19.86	19.3	16.17	14.07	11.99	9.85	13.05	13.66	16.51	18.75	19.97
827	19.53	19.68	19.18	16.12	14.01	12.01	9.81	13.14	13.64	16.49	18.74	19.92
828	19.74	19.9	19.27	16.23	14.1	12.09	9.94	13.38	13.78	16.72	19.24	20.34
829	19.66	19.76	19.08	15.11	13.4	11.62	9.63	13.13	13.61	16.43	18.18	19.23
830	19.71	19.85	19.22	15.22	13.46	11.7	9.66	13.26	13.68	16.68	18.19	19.24
831	19.72	20	19.4	15.26	13.5	11.75	9.77	13.42	13.76	16.95	18.25	19.28
832	19.96	20.28	19.68	15.36	13.64	11.73	9.78	13.33	13.86	16.59	18.46	19.54
833	19.89	20.12	19.59	15.39	13.64	11.75	9.79	13.37	13.87	16.54	18.5	19.47
834	19.83	20.02	19.42	15.42	13.59	11.72	9.77	13.41	13.89	16.58	18.61	19.58
835	19.66	19.88	19.25	15.35	13.51	11.68	9.72	13.4	13.82	16.53	18.59	19.47
836	19.55	19.89	19.16	15.39	13.49	11.62	9.64	13.39	13.73	16.5	18.5	19.43
837	19.58	19.84	19.14	15.43	13.5	11.6	9.61	13.36	13.72	16.51	18.55	19.5
838	19.54	19.87	19.06	15.35	13.41	11.5	9.53	13.27	13.67	16.49	18.47	19.56
839	19.8	20.08	19.3	15.58	13.49	11.47	9.49	13.26	13.8	16.57	18.7	19.83
840	19.79	20.07	19.18	15.58	13.5	11.47	9.45	13.26	13.76	16.54	18.76	19.79
841	19.82	20.1	19.18	15.55	13.47	11.43	9.42	13.15	13.66	16.48	18.81	19.81
842	20.1	20.34	19.38	15.66	13.52	11.48	9.38	13.11	13.69	16.56	19.04	20.07
843	20.44	20.7	19.66	15.85	13.6	11.47	9.42	13.06	13.66	16.65	19.21	20.19
844	20.43	20.65	19.81	15.98	13.64	11.45	9.44	13.02	13.67	16.68	19.29	20.29
845	20.47	20.83	19.88	16.23	13.83	11.64	9.54	12.76	13.53	16.62	19.25	20.24
846	20.69	21.11	20.15	16.68	14.04	11.81	9.71	12.69	13.59	16.69	19.43	20.45
847	20.74	21.1	20.19	16.82	14.16	11.87	9.73	12.68	13.56	16.58	19.41	20.46
848	21	21.34	20.38	17.09	14.27	12.01	9.86	12.8	13.62	16.62	19.54	20.69
849	20.48	20.86	20.06	16.85	14.2	12.02	9.8	12.76	13.45	16.52	19.28	20.36
850	19.66	19.91	19.32	16.21	14	11.93	9.76	12.65	13.42	16.23	18.8	19.9
851	19.23	19.37	18.89	15.83	13.91	11.87	9.76	13.02	13.42	16.21	18.66	19.79
852	19.48	19.57	18.99	15.9	13.79	11.91	9.76	13.41	13.58	16.5	19	20.11
853	19.74	19.81	19.05	15.17	13.39	11.61	9.63	13.17	13.56	16.6	18.09	19.05
854	19.77	19.88	19.23	15.28	13.51	11.73	9.71	13.27	13.71	16.77	18.31	19.26
855	19.78	19.98	19.36	15.3	13.52	11.76	9.73	13.34	13.79	16.71	18.38	19.4
856	19.84	20.1	19.5	15.34	13.61	11.72	9.76	13.36	13.93	16.66	18.56	19.52
857	19.81	20.02	19.51	15.38	13.58	11.76	9.73	13.35	13.92	16.56	18.6	19.61
858	19.9	20.09	19.47	15.47	13.57	11.76	9.74	13.39	13.93	16.67	18.75	19.71
859	19.7	19.97	19.29	15.35	13.54	11.75	9.72	13.35	13.83	16.53	18.56	19.46
860	19.65	19.96	19.25	15.46	13.59	11.66	9.62	13.38	13.81	16.62	18.52	19.48
861	19.67	19.99	19.27	15.46	13.55	11.6	9.6	13.37	13.73	16.64	18.6	19.6
862	19.78	20.07	19.32	15.54	13.57	11.54	9.52	13.32	13.74	16.62	18.61	19.72
863	19.8	20.08	19.38	15.6	13.55	11.55	9.51	13.19	13.73	16.51	18.57	19.71
864	19.88	20.22	19.34	15.64	13.63	11.55	9.52	13.15	13.69	16.52	18.61	19.81
865	19.85	20.22	19.33	15.69	13.55	11.48	9.47	13.13	13.7	16.55	18.76	19.83
866	19.83	20.19	19.33	15.63	13.5	11.44	9.45	13.09	13.58	16.44	18.81	19.79
867	20.12	20.45	19.52	15.73	13.55	11.46	9.44	13.11	13.64	16.53	19.03	20.05
868	20.35	20.72	19.72	15.91	13.68	11.48	9.46	12.97	13.6	16.55	19.19	20.18
869	20.79	21.07	20.12	16.56	14	11.72	9.65	12.7	13.59	16.63	19.37	20.4
870	20.99	21.27	20.28	16.85	14.16	11.88	9.69	12.68	13.54	16.58	19.41	20.5
871	20.71	21	20.01	16.6	14.11	11.81	9.67	12.56	13.4	16.42	19.21	20.24
872	20.66	20.95	20.01	16.6	14.09	11.86	9.74	12.64	13.47	16.45	19.31	20.35
873	20.59	20.84	20.02	16.75	14.14	11.94	9.78	12.68	13.37	16.3	19.21	20.35
874	19.57	19.79	19.2	16.04	13.87	11.85	9.72	12.59	13.2	16.05	18.58	19.69
875	19.07	19.21	18.7	15.64	13.75	11.78	9.71	13.01	13.29	16.15	18.6	19.69
876	19.15	19.3	18.66	15.68	13.62	11.74	9.69	13.31	13.33	16.2	18.7	19.85
877	19.89	19.9	19.19	15.26	13.51	11.79	9.7	13.23	13.67	16.77	18.31	19.24
878	19.81	19.89	19.18	15.26	13.5	11.73	9.71	13.21	13.7	16.8	18.27	19.21
879	19.66	19.87	19.21	15.2	13.46	11.69	9.67	13.21	13.66	16.55	18.3	19.22
880	19.65	19.9	19.36	15.25	13.54	11.72	9.75	13.24	13.71	16.51	18.4	19.3
881	19.7	19.94	19.34	15.37	13.57	11.8	9.74	13.39	13.77	16.63	18.54	19.44
882	19.76	20.01	19.34	15.42	13.6	11.76	9.72	13.39	13.8	16.61	18.61	19.5
883	19.7	20	19.3	15.4	13.6	11.71	9.69	13.35	13.81	16.67	18.59	19.51
884	19.51	19.84	19.1	15.33	13.53	11.68	9.63	13.32	13.66	16.56	18.39	19.34
885	19.46	19.77	19.07	15.38	13.52	11.68	9.63	13.3	13.63	16.59	18.37	19.34
886	19.6	19.85	19.19	15.4	13.49	11.6	9.6	13.27	13.64	16.52	18.5	19.54
887	19.76	19.98	19.34	15.5	13.56	11.57	9.52	13.19	13.58	16.45	18.58	19.69
888	19.69	19.98	19.27	15.55	13.58	11.51	9.51	13.11	13.5	16.34	18.53	19.64
889	19.42	19.77	19.03	15.42	13.45	11.53	9.48	13.06	13.45	16.24	18.36	19.46
890	19.46	19.79	18.94	15.4	13.41	11.45	9.43	13.03	13.43	16.22	18.38	19.43
891	20.01	20.28	19.28	15.55	13.54	11.47	9.44	13.05	13.53	16.39	18.84	19.83
892	20.41	20.64	19.6	15.89	13.67	11.51	9.47	12.94	13.59	16.53	19.13	20.14
893	20.57	20.75	19.84	16.16	13.85	11.63	9.58	12.67	13.44	16.43	19.15	20.18
894	20.78	20.98	20.01	16.37	13.97	11.73	9.67	12.64	13.41	16.48	19.24	20.25
895	20.67	20.81	19.87	16.38	13.99	11.75	9.67	12.58	13.31	16.28	19.1	20.14
896	20.6	20.63	19.75	16.28	13.92	11.72	9.68	12.58	13.35	16.31	19.1	20.15
897	20.4	20.56	19.76	16.39	14.03	11.83	9.76	12.61	13.33	16.17	19.1	20.21
898	19.3	19.58	18.95	15.79	13.79	11.79	9.69	12.56	13.1	15.81	18.52	19.56
899	18.73	19	18.42	15.41	13.47	11.62	9.63	13.05	13.09	15.88	18.27	19.31
900	18.79	19.04	18.41	15.47	13.37	11.52	9.58	13.13	13.11	15.94	18.21	19.23
901	19.75	19.84	19.17	15.14	13.48	11.74	9.7	13.14	13.55	16.69	18.19	19.15
902	19.54	19.79	19.15	15.09	13.42	11.63	9.63	13.07	13.53	16.44	18.19	19.08
903	19.46	19.76	19.09	15.05	13.39	11.6	9.71	13.16	13.55	16.31	18.05	19.01
904	19.61	19.85	19.1	15.19	13.55	11.75	9.7	13.26	13.64	16.53	18.23	19.19
905	19.62	19.85	19.16	15.31	13.62	11.91	9.81	13.34	13.67	16.61	18.35	19.21
906	19.49	19.64	19.01	15.28	13.52	11.85	9.81	13.3	13.58	16.54	18.26	19.08
907	19.42	19.63	19	15.3	13.54	11.84	9.72	13.31	13.53	16.54	18.17	19.02
908	19.44	19.62	18.96	15.3	13.55	11.8	9.74	13.33	13.55	16.51	18.21	19.08
909	19.48	19.81	18.98	15.33	13.52	11.78	9.73	13.28	13.56	16.49	18.43	19.35
910	19.56	19.8	19.06	15.35	13.49	11.63	9.61	13.22	13.5	16.39	18.51	19.53
911	19.5	19.66	19.05	15.33	13.49	11.54	9.56	13.11	13.41	16.26	18.43	19.47
912	19.42	19.68	18.99	15.3	13.5	11.48	9.52	13.07	13.33	16.17	18.33	19.39
913	19.19	19.47	18.83	15.25	13.4	11.5	9.53	13.09	13.27	16.15	18.16	19.14
914	19.3	19.55	18.83	15.24	13.37	11.41	9.48	13.06	13.3	16.19	18.25	19.26
915	19.87	20.08	19.15	15.42	13.48	11.42	9.46	13.06	13.46	16.28	18.69	19.77
916	20.24	20.49	19.45	15.65	13.62	11.42	9.46	12.97	13.53	16.38	19.02	20.01
917	20.25	20.43	19.48	15.72	13.68	11.51	9.53	12.81	13.4	16.3	19	19.96
918	20.28	20.4	19.45	15.67	13.65	11.54	9.56	12.8	13.41	16.29	19.01	20.01
919	20.13	20.25	19.35	15.6	13.58	11.49	9.52	12.65	13.29	16.17	18.94	19.91
920	20.04	20.04	19.19	15.67	13.61	11.44	9.51	12.81	13.32	16.15	18.92	19.91
921	19.78	19.79	19.09	15.7	13.69	11.55	9.58	12.73	13.28	16.1	18.83	19.82
922	19.05	19.15	18.75	15.54	13.63	11.65	9.64	12.69	13.16	15.9	18.53	19.55
923	18.58	18.84	18.26	15.28	13.36	11.49	9.54	12.96	12.97	15.72	17.96	18.99
924	18.64	19	18.36	15.26	13.28	11.44	9.48	12.89	12.94	15.68	17.59	18.67
925	19.54	19.67	19.1	15.01	13.38	11.69	9.59	13.05	13.44	16.49	18.02	19.02
926	19.44	19.66	19.01	14.91	13.32	11.53	9.64	12.98	13.41	16.28	18.03	18.94
927	19.4	19.78	19.06	14.96	13.36	11.61	9.62	13.09	13.46	16.2	18.03	19.05
928	19.58	19.82	19.09	15.16	13.49	11.77	9.75	13.21	13.57	16.46	18.21	19.16
929	19.52	19.63	19.02	15.19	13.58	11.92	9.79	13.25	13.54	16.52	18.24	19.08
930	19.41	19.51	18.86	15.18	13.52	11.93	9.82	13.28	13.46	16.5	18.05	18.88
931	19.41	19.53	18.87	15.28	13.62	11.93	9.82	13.34	13.49	16.45	18.12	18.97
932	19.39	19.63	18.94	15.3	13.52	11.82	9.79	13.28	13.45	16.42	18.25	19.1
933	19.43	19.74	19.01	15.26	13.51	11.8	9.73	13.28	13.49	16.35	18.43	19.36
934	19.42	19.55	18.98	15.21	13.46	11.64	9.63	13.21	13.37	16.32	18.32	19.42
935	19.22	19.32	18.73	15.14	13.42	11.54	9.6	13.13	13.27	16.2	18.07	19.2
936	18.96	19.2	18.59	15.1	13.35	11.46	9.54	13.08	13.15	16.13	17.81	18.87
937	19.05	19.31	18.63	15.13	13.39	11.46	9.54	13.05	13.2	16.13	17.91	18.89
938	19.33	19.55	18.78	15.27	13.42	11.43	9.5	13.09	13.24	16.2	18.27	19.2
939	19.91	20.01	19.23	15.42	13.41	11.41	9.45	13.06	13.44	16.22	18.71	19.67
940	20.18	20.32	19.32	15.57	13.57	11.41	9.46	12.88	13.44	16.26	18.88	19.88
941	19.94	20.14	19.12	15.44	13.53	11.48	9.49	12.78	13.34	16.12	18.74	19.7
942	19.78	19.99	18.96	15.39	13.46	11.37	9.5	12.86	13.35	16.13	18.79	19.75
943	19.48	19.63	18.81	15.27	13.38	11.34	9.46	12.86	13.27	15.98	18.68	19.61
944	19.34	19.38	18.75	15.27	13.37	11.36	9.55	12.87	13.26	16.04	18.67	19.64
945	19.23	19.15	18.72	15.39	13.45	11.45	9.54	12.74	13.22	16	18.67	19.68
946	18.65	18.76	18.44	15.22	13.42	11.52	9.66	12.65	13.11	15.78	18.27	19.36
947	18.44	18.83	18.15	15.08	13.23	11.44	9.55	12.81	12.89	15.47	17.46	18.59
948	18.62	19.04	18.42	15.28	13.4	11.41	9.43	12.72	12.9	15.75	17.37	18.38
949	19.5	19.55	18.88	14.98	13.44	11.78	9.65	13.06	13.39	16.43	17.89	18.83
950	19.34	19.35	18.73	14.81	13.29	11.59	9.55	12.98	13.27	16.25	17.75	18.73
951	19.42	19.54	18.87	14.97	13.38	11.61	9.7	13.1	13.39	16.36	17.96	18.87
952	19.5	19.62	18.98	15.15	13.56	11.82	9.77	13.24	13.45	16.48	18.09	18.97
953	19.36	19.46	18.84	15.1	13.51	11.86	9.83	13.3	13.43	16.46	17.97	18.86
954	19.43	19.47	18.84	15.24	13.58	12.02	9.89	13.36	13.42	16.47	17.96	18.8
955	19.38	19.42	18.77	15.2	13.54	11.97	9.86	13.31	13.42	16.43	17.92	18.8
956	19.25	19.46	18.85	15.19	13.52	11.81	9.76	13.28	13.41	16.37	17.99	19
957	19.31	19.53	18.87	15.24	13.48	11.85	9.76	13.21	13.38	16.33	18.14	19.08
958	19.24	19.4	18.79	15.12	13.46	11.67	9.7	13.16	13.28	16.22	18.07	19.16
959	19.03	19.12	18.62	15.06	13.34	11.59	9.6	13.07	13.17	16.11	17.77	18.86
960	18.96	19.05	18.53	15.04	13.39	11.5	9.64	13.08	13.18	16.16	17.73	18.72
961	18.93	19.14	18.53	15.17	13.36	11.5	9.57	13.07	13.17	16.17	17.82	18.85
962	19.24	19.39	18.73	15.23	13.37	11.5	9.56	13.03	13.21	16.13	18.16	19.08
963	19.53	19.71	18.94	15.29	13.42	11.38	9.46	12.97	13.24	16.09	18.45	19.39
964	19.9	20.11	19.18	15.46	13.54	11.4	9.51	12.89	13.37	16.11	18.73	19.75
965	19.63	19.84	18.9	15.25	13.37	11.42	9.46	12.79	13.26	16	18.55	19.53
966	19.52	19.68	18.64	15.18	13.33	11.32	9.47	12.86	13.23	15.98	18.55	19.6
967	19.39	19.37	18.61	15.26	13.37	11.37	9.48	12.86	13.27	15.97	18.64	19.55
968	19.4	19.34	18.73	15.31	13.38	11.39	9.5	12.87	13.29	16.08	18.71	19.7
969	19.41	19.25	18.9	15.42	13.48	11.51	9.58	12.68	13.28	16.08	18.78	19.78
970	18.99	19.01	18.74	15.42	13.58	11.61	9.68	12.56	13.2	15.97	18.64	19.7
971	18.5	18.83	18.23	15.17	13.36	11.53	9.62	12.65	12.97	15.61	17.82	19.03
972	18.64	19.09	18.43	15.24	13.32	11.44	9.53	12.82	12.91	15.64	17.44	18.53
973	19.35	19.37	18.74	15.21	13.52	11.97	9.88	13.27	13.33	16.41	17.79	18.67
974	19.32	19.4	18.8	15.33	13.67	12.16	9.96	13.35	13.39	16.4	17.92	18.85
975	19.13	19.28	18.74	15.16	13.63	12.05	9.83	13.19	13.28	16.21	17.84	18.85
976	19.05	19.25	18.65	15.07	13.49	11.77	9.72	13.11	13.18	16.13	17.79	18.83
977	18.99	19.04	18.47	15.08	13.49	11.76	9.73	13.12	13.2	16.12	17.68	18.68
978	19.09	19.17	18.55	15.22	13.62	11.8	9.78	13.12	13.25	16.24	17.78	18.72
979	18.95	19.16	18.58	15.16	13.5	11.61	9.68	13.07	13.18	16.09	17.85	18.78
980	19	19.22	18.58	15.18	13.41	11.56	9.58	12.99	13.15	16.03	17.99	19.02
981	19.23	19.4	18.67	15.23	13.37	11.48	9.5	12.98	13.11	16.01	18.09	19.32
982	19.42	19.56	18.8	15.24	13.35	11.39	9.46	12.89	13.15	15.95	18.34	19.51
983	19.16	19.34	18.58	15.11	13.33	11.34	9.46	12.82	13.12	15.82	18.32	19.23
984	19.32	19.46	18.59	15.22	13.36	11.36	9.4	12.87	13.2	15.94	18.53	19.43
985	19.45	19.53	18.71	15.27	13.39	11.37	9.48	12.84	13.22	16.06	18.68	19.56
986	19.62	19.59	18.89	15.42	13.46	11.47	9.51	12.76	13.29	16.06	18.74	19.71
987	19.6	19.58	19	15.52	13.49	11.53	9.58	12.69	13.32	16.12	18.85	19.84
988	19.31	19.37	18.9	15.55	13.57	11.54	9.66	12.66	13.29	16.08	18.8	19.78
989	18.85	19.01	18.56	15.43	13.6	11.63	9.66	12.59	13.22	15.98	18.58	19.6
990	18.67	19.07	18.36	15.26	13.43	11.57	9.72	12.86	13	15.65	17.71	18.85
991	19.43	19.36	18.76	15.27	13.66	12.14	9.94	13.32	13.34	16.38	17.7	18.69
992	19.33	19.29	18.66	15.36	13.79	12.31	9.99	13.36	13.34	16.32	17.75	18.78
993	19.07	19.18	18.57	15.18	13.68	12.16	9.93	13.25	13.21	16.22	17.61	18.67
994	19.02	19.08	18.47	15.06	13.57	11.85	9.79	13.1	13.18	16.13	17.56	18.55
995	19.08	19.09	18.47	15.18	13.58	11.87	9.81	13.16	13.25	16.24	17.51	18.52
996	19.12	19.15	18.53	15.24	13.72	11.93	9.76	13.06	13.36	16.29	17.6	18.55
997	18.95	19.06	18.44	15.17	13.56	11.76	9.74	13.06	13.13	16.07	17.65	18.64
998	18.98	19.14	18.54	15.24	13.57	11.68	9.66	13	13.09	16	17.84	18.83
999	18.87	18.99	18.37	15.18	13.42	11.55	9.53	12.91	13.06	15.94	17.74	18.81
1000	18.82	18.94	18.37	15.08	13.34	11.44	9.51	12.89	12.96	15.81	17.63	18.87
1001	18.75	18.88	18.31	15.16	13.29	11.37	9.46	12.81	12.9	15.74	17.71	18.84
1002	18.97	19.14	18.46	15.2	13.29	11.35	9.42	12.78	12.96	15.81	18.25	19.06
1003	19.36	19.49	18.66	15.25	13.36	11.35	9.47	12.8	13.16	15.94	18.64	19.47
1004	19.63	19.71	18.86	15.44	13.41	11.42	9.52	12.85	13.26	16.11	18.77	19.73
1005	19.72	19.79	18.97	15.53	13.45	11.47	9.55	12.88	13.35	16.16	18.89	19.87
1006	19.57	19.63	18.95	15.52	13.5	11.51	9.62	12.78	13.31	16.15	18.91	19.84
1007	19.25	19.29	18.8	15.51	13.54	11.61	9.71	12.73	13.29	16.19	18.84	19.81
1008	18.75	19	18.37	15.39	13.51	11.68	9.72	12.7	13.18	15.9	18.23	19.32
1009	19.44	19.26	18.77	15.36	13.8	12.31	10.02	13.32	13.32	16.24	17.6	18.53
1010	19.27	19.2	18.62	15.29	13.8	12.3	10.01	13.27	13.25	16.17	17.57	18.59
1011	19.07	19.06	18.51	15.16	13.73	12.21	9.93	13.2	13.15	16.13	17.49	18.53
1012	19.06	19.04	18.41	15.06	13.6	12.03	9.83	13.1	13.14	16.16	17.37	18.38
1013	19.17	19.12	18.47	15.18	13.63	11.95	9.81	13.1	13.22	16.35	17.35	18.31
1014	19.13	19.13	18.49	15.19	13.67	11.93	9.8	13.02	13.21	16.31	17.42	18.43
1015	18.99	19	18.45	15.17	13.55	11.83	9.67	12.97	13.07	16.01	17.45	18.54
1016	19.01	18.99	18.45	15.17	13.54	11.76	9.65	12.92	13.03	15.92	17.6	18.63
1017	18.88	18.95	18.35	15.13	13.48	11.67	9.58	12.86	12.94	15.85	17.58	18.67
1018	18.82	18.92	18.3	15.14	13.33	11.5	9.57	12.8	12.92	15.83	17.44	18.63
1019	18.82	18.92	18.35	15.14	13.37	11.46	9.49	12.8	12.88	15.74	17.58	18.7
1020	18.68	18.91	18.3	15.14	13.32	11.36	9.42	12.8	12.83	15.71	17.77	18.77
1021	18.93	19.08	18.45	15.2	13.28	11.35	9.43	12.83	12.9	15.75	18.15	19.06
1022	19.09	19.22	18.56	15.27	13.36	11.38	9.47	12.82	12.94	15.82	18.46	19.24
1023	19.29	19.43	18.67	15.42	13.44	11.4	9.52	12.88	13.1	15.98	18.6	19.54
1024	19.49	19.64	18.9	15.53	13.46	11.48	9.62	12.97	13.27	16.17	18.84	19.8
1025	19.51	19.61	18.98	15.6	13.57	11.58	9.7	12.86	13.41	16.25	18.97	19.98
1026	19.03	19.2	18.72	15.58	13.58	11.73	9.77	12.68	13.29	16.07	18.69	19.77
1027	19.38	19.2	18.73	15.32	13.84	12.37	10.01	13.22	13.21	16.14	17.44	18.41
1028	19.24	19.13	18.65	15.21	13.78	12.28	9.98	13.22	13.14	16.08	17.37	18.42
1029	19.06	19.06	18.5	15.11	13.71	12.21	9.94	13.13	13.13	16.07	17.31	18.38
1030	19.08	19.04	18.46	15.1	13.72	12.12	9.86	13.07	13.09	16.18	17.29	18.27
1031	19.16	19.21	18.57	15.2	13.72	12.01	9.85	13.03	13.15	16.39	17.41	18.31
1032	19.2	19.19	18.6	15.2	13.64	11.97	9.74	12.99	13.15	16.31	17.35	18.34
1033	19.07	19.13	18.55	15.25	13.62	11.89	9.74	12.93	13.02	16.09	17.4	18.44
1034	18.95	18.99	18.39	15.17	13.58	11.79	9.66	12.89	12.9	15.81	17.48	18.59
1035	18.8	18.92	18.32	15.11	13.42	11.66	9.6	12.85	12.82	15.69	17.45	18.53
1036	18.83	18.96	18.39	15.14	13.43	11.55	9.55	12.76	12.83	15.79	17.42	18.53
1037	18.91	19.04	18.4	15.19	13.43	11.47	9.52	12.79	12.9	15.79	17.54	18.71
1038	18.85	19	18.37	15.2	13.44	11.43	9.47	12.76	12.85	15.73	17.64	18.78
1039	18.74	19.01	18.37	15.21	13.35	11.37	9.48	12.75	12.85	15.78	17.82	18.93
1040	18.91	19.11	18.52	15.32	13.43	11.41	9.47	12.84	12.92	15.84	18.07	19.08
1041	19.13	19.41	18.76	15.4	13.4	11.48	9.53	12.94	12.99	15.93	18.42	19.42
1042	19.47	19.65	18.92	15.56	13.5	11.53	9.62	13.01	13.19	16.12	18.75	19.66
1043	19.59	19.82	19.09	15.69	13.53	11.6	9.71	12.99	13.37	16.24	19.03	19.94
1044	19.28	19.48	18.96	15.71	13.68	11.76	9.81	12.82	13.37	16.18	18.84	19.91
1045	19.33	19.21	18.66	15.28	13.94	12.37	10.05	13.13	13.17	16.12	17.25	18.23
1046	19.26	19.17	18.66	15.22	13.79	12.28	9.93	13.09	13.09	16.1	17.24	18.26
1047	19.23	19.2	18.71	15.23	13.82	12.27	9.95	13.11	13.09	16.09	17.33	18.34
1048	19.31	19.31	18.75	15.31	13.89	12.19	9.92	13.05	13.2	16.31	17.49	18.37
1049	19.28	19.32	18.71	15.36	13.83	12.07	9.77	12.98	13.2	16.41	17.55	18.42
1050	19.22	19.29	18.63	15.31	13.77	11.97	9.7	12.91	13.17	16.25	17.49	18.46
1051	19.07	19.18	18.54	15.27	13.71	11.93	9.66	12.84	13.03	16.03	17.44	18.4
1052	18.93	19.03	18.38	15.19	13.54	11.79	9.63	12.82	12.84	15.73	17.33	18.45
1053	18.76	18.84	18.28	15.01	13.39	11.64	9.6	12.77	12.75	15.53	17.29	18.37
1054	18.86	18.99	18.37	15.09	13.44	11.59	9.58	12.75	12.78	15.66	17.39	18.49
1055	18.91	19.07	18.42	15.19	13.43	11.55	9.5	12.78	12.84	15.74	17.51	18.69
1056	18.95	19.05	18.47	15.28	13.55	11.52	9.48	12.68	12.89	15.8	17.63	18.78
1057	18.87	19.08	18.44	15.27	13.5	11.47	9.47	12.75	12.89	15.73	17.69	18.9
1058	18.8	19.03	18.45	15.26	13.39	11.49	9.5	12.82	12.88	15.72	17.73	18.93
1059	18.94	19.18	18.6	15.33	13.43	11.48	9.57	12.92	12.94	15.79	18	19.08
1060	19.25	19.46	18.92	15.5	13.5	11.55	9.67	12.97	13.09	15.9	18.54	19.45
1061	19.48	19.7	18.98	15.64	13.54	11.64	9.71	13.03	13.26	16.16	18.92	19.7
1062	19.37	19.6	19.06	15.78	13.74	11.78	9.81	12.93	13.35	16.19	18.83	19.89
1063	19.19	19.36	18.65	15.2	13.59	11.94	9.64	13.06	13.35	16.46	17.41	18.24
1064	19.38	19.39	18.74	15.28	13.71	12.06	9.68	13.04	13.31	16.34	17.42	18.36
1065	19.4	19.46	18.85	15.38	13.84	12.18	9.8	13.09	13.24	16.29	17.46	18.41
1066	19.27	19.33	18.77	15.27	13.91	12.2	9.86	13	13.1	16.12	17.37	18.37
1067	19.25	19.32	18.74	15.26	13.78	12.06	9.77	12.93	13.06	16.09	17.37	18.34
1068	19.1	19.23	18.61	15.2	13.77	11.96	9.71	12.89	12.99	16.01	17.35	18.29
1069	18.98	19.15	18.54	15.15	13.65	11.9	9.71	12.81	12.83	15.8	17.31	18.28
1070	18.9	19.05	18.37	15.06	13.55	11.78	9.68	12.79	12.72	15.66	17.2	18.24
1071	18.84	19.04	18.37	15.07	13.39	11.63	9.61	12.8	12.7	15.52	17.24	18.36
1072	18.89	19.11	18.42	15.13	13.39	11.61	9.58	12.78	12.76	15.6	17.35	18.48
1073	19.01	19.1	18.46	15.2	13.47	11.54	9.58	12.75	12.82	15.66	17.52	18.57
1074	19.01	19.2	18.52	15.3	13.59	11.55	9.5	12.63	12.92	15.74	17.64	18.73
1075	18.97	19.08	18.49	15.27	13.53	11.57	9.49	12.76	12.85	15.74	17.65	18.81
1076	18.92	19.15	18.55	15.33	13.43	11.51	9.62	12.85	12.88	15.75	17.93	19
1077	19.14	19.48	18.87	15.48	13.52	11.56	9.67	12.91	13.02	15.89	18.13	19.18
1078	19.28	19.69	19.02	15.62	13.56	11.59	9.71	12.99	13.11	16.03	18.42	19.25
1079	19.46	19.75	19.15	15.76	13.6	11.68	9.77	13.08	13.21	16.11	18.69	19.47
1080	19.34	19.52	19.1	15.84	13.79	11.78	9.82	12.93	13.26	16.11	18.55	19.69
1081	19.1	19.35	18.54	15.01	13.07	11.2	8.97	12.68	13.27	16.55	17.45	18.35
1082	19.32	19.47	18.75	15.21	13.37	11.55	9.32	12.86	13.32	16.45	17.5	18.35
1083	19.21	19.32	18.69	15.18	13.77	12.05	9.73	12.89	13.03	16	17.28	18.27
1084	19.16	19.22	18.7	15.23	13.85	12.13	9.8	12.92	12.94	15.86	17.27	18.31
1085	19.15	19.35	18.69	15.21	13.72	12.09	9.81	12.82	12.93	15.9	17.23	18.28
1086	19.09	19.27	18.72	15.22	13.75	12.01	9.74	12.84	12.8	15.87	17.31	18.33
1087	19.05	19.27	18.69	15.2	13.7	11.89	9.73	12.85	12.85	15.81	17.4	18.35
1088	19.03	19.28	18.55	15.12	13.62	11.8	9.63	12.77	12.75	15.71	17.44	18.38
1089	18.98	19.18	18.47	15.11	13.53	11.74	9.64	12.79	12.72	15.62	17.34	18.4
1090	18.92	19.19	18.56	15.15	13.48	11.67	9.65	12.74	12.74	15.59	17.33	18.41
1091	18.99	19.32	18.62	15.22	13.54	11.6	9.59	12.71	12.79	15.7	17.62	18.52
1092	19.07	19.43	18.77	15.34	13.61	11.62	9.52	12.68	12.87	15.78	17.68	18.6
1093	18.93	19.18	18.55	15.25	13.48	11.64	9.6	12.82	12.81	15.62	17.54	18.71
1094	18.88	19.06	18.44	15.27	13.44	11.57	9.64	12.8	12.86	15.67	17.72	18.8
1095	19.03	19.48	18.79	15.41	13.52	11.61	9.72	12.85	12.99	15.85	18.08	19.08
1096	19.15	19.68	19.05	15.55	13.56	11.67	9.73	12.97	13.07	15.95	18.17	19.14
1097	19.36	19.83	19.23	15.69	13.64	11.73	9.83	13.02	13.16	16.09	18.41	19.35
1098	19.13	19.35	18.98	15.74	13.74	11.83	9.85	12.8	13.07	15.89	18.16	19.32
1099	18.92	19.12	18.39	14.94	13.33	11.72	9.42	12.79	13.15	16.32	17.2	18.26
1100	19.22	19.32	18.65	15.18	13.8	12.26	9.81	12.91	12.95	16.16	17.33	18.27
1101	19.08	19.2	18.62	15.1	13.72	12.02	9.81	12.74	12.75	15.71	17.24	18.31
1102	19.14	19.31	18.74	15.21	13.76	12.06	9.74	12.82	12.81	15.77	17.33	18.39
1103	19.31	19.45	18.85	15.29	13.69	11.95	9.64	12.81	12.97	16.01	17.42	18.45
1104	19.21	19.41	18.84	15.28	13.72	11.93	9.65	12.78	12.92	15.9	17.39	18.46
1105	19.14	19.43	18.79	15.21	13.71	11.87	9.62	12.75	12.88	15.82	17.48	18.5
1106	19.19	19.4	18.75	15.26	13.71	11.79	9.52	12.72	12.92	15.78	17.59	18.49
1107	19.11	19.3	18.66	15.27	13.69	11.7	9.49	12.63	12.9	15.82	17.51	18.5
1108	19.02	19.31	18.65	15.18	13.65	11.67	9.52	12.57	12.84	15.76	17.52	18.48
1109	19.01	19.3	18.69	15.2	13.59	11.71	9.57	12.67	12.77	15.65	17.56	18.45
1110	19.03	19.44	18.76	15.26	13.63	11.69	9.59	12.69	12.79	15.73	17.65	18.47
1111	18.94	19.31	18.68	15.2	13.56	11.61	9.58	12.73	12.72	15.57	17.5	18.47
1112	18.79	19.1	18.44	15.16	13.45	11.59	9.71	12.82	12.75	15.53	17.42	18.59
1113	18.92	19.09	18.45	15.31	13.48	11.65	9.7	12.88	12.81	15.63	17.58	18.84
1114	19.01	19.23	18.62	15.4	13.57	11.68	9.73	12.94	12.91	15.76	17.83	18.95
1115	19.08	19.51	18.85	15.49	13.57	11.71	9.82	13.01	12.94	15.83	18.04	19.1
1116	18.9	19.19	18.75	15.48	13.63	11.78	9.88	12.82	12.96	15.68	17.89	19.08
1117	19.07	19.2	18.57	15.11	13.73	12.22	9.77	12.81	12.98	16.17	17.18	18.21
1118	19.23	19.41	18.76	15.23	13.84	12.18	9.77	12.74	12.76	15.95	17.29	18.3
1119	19.02	19.25	18.55	15.01	13.62	11.93	9.71	12.62	12.68	15.57	17.17	18.37
1120	19	19.17	18.57	15.07	13.64	11.9	9.75	12.71	12.73	15.61	17.19	18.46
1121	19.2	19.44	18.82	15.23	13.73	11.98	9.68	12.71	12.83	15.8	17.35	18.49
1122	19.26	19.58	18.92	15.27	13.6	11.66	9.45	12.55	13	16	17.56	18.54
1123	19.14	19.53	18.89	15.24	13.64	11.81	9.55	12.62	12.87	15.85	17.51	18.54
1124	19.18	19.48	18.86	15.29	13.71	11.71	9.49	12.64	12.92	15.8	17.63	18.55
1125	19.16	19.48	18.86	15.29	13.69	11.63	9.28	12.49	12.93	15.92	17.67	18.59
1126	19.16	19.43	18.84	15.28	13.64	11.55	9.23	12.35	12.91	15.93	17.73	18.55
1127	19.15	19.42	18.81	15.3	13.66	11.69	9.5	12.58	12.84	15.73	17.67	18.57
1128	19.14	19.5	18.91	15.28	13.67	11.69	9.55	12.61	12.81	15.72	17.76	18.54
1129	19.09	19.58	18.9	15.33	13.61	11.58	9.43	12.51	12.83	15.82	17.76	18.54
1130	18.79	19.18	18.63	15.29	13.53	11.71	9.67	12.8	12.67	15.45	17.44	18.58
1131	18.87	19.13	18.56	15.34	13.57	11.71	9.77	12.85	12.8	15.46	17.44	18.71
1132	18.94	19.14	18.53	15.39	13.68	11.69	9.65	12.87	12.85	15.56	17.52	18.85
1133	18.95	19.16	18.5	15.36	13.56	11.72	9.82	12.98	12.84	15.54	17.61	19.02
1134	18.75	19.04	18.41	15.34	13.57	11.8	9.86	12.81	12.78	15.42	17.62	19.02
1135	19.23	19.41	18.7	15.12	13.8	12.12	9.75	12.66	12.65	15.92	17.23	18.34
1136	19.22	19.45	18.7	15.18	13.81	12.08	9.75	12.67	12.68	15.83	17.3	18.47
1137	18.96	19.11	18.48	14.97	13.57	11.84	9.66	12.58	12.67	15.52	17.11	18.53
1138	19	19.14	18.51	15.03	13.58	11.81	9.68	12.67	12.75	15.55	17.22	18.64
1139	19.17	19.35	18.8	15.23	13.78	11.98	9.75	12.77	12.77	15.68	17.37	18.51
1140	19.27	19.64	18.92	15.26	13.6	11.82	9.6	12.59	12.85	15.86	17.57	18.58
1141	19.17	19.52	18.86	15.2	13.62	11.76	9.6	12.55	12.81	15.77	17.47	18.52
1142	19.15	19.49	18.89	15.22	13.64	11.7	9.49	12.56	12.78	15.76	17.54	18.51
1143	19.12	19.42	18.87	15.26	13.71	11.72	9.41	12.47	12.82	15.76	17.58	18.54
1144	19.08	19.32	18.84	15.19	13.69	11.69	9.47	12.46	12.85	15.79	17.69	18.48
1145	19.02	19.35	18.82	15.22	13.61	11.76	9.67	12.63	12.76	15.67	17.61	18.48
1146	19.09	19.61	18.94	15.25	13.66	11.76	9.57	12.52	12.77	15.76	17.79	18.54
1147	19.21	19.76	19.04	15.34	13.61	11.46	9.27	12.34	12.96	16.06	17.92	18.65
1148	18.91	19.35	18.83	15.34	13.61	11.48	9.44	12.58	12.79	15.59	17.59	18.58
1149	18.84	19.14	18.6	15.3	13.6	11.71	9.7	12.83	12.71	15.4	17.28	18.6
1150	18.8	19.21	18.58	15.33	13.67	11.63	9.68	12.78	12.81	15.39	17.37	18.71
1151	18.78	19.04	18.4	15.26	13.58	11.72	9.78	12.92	12.77	15.33	17.37	18.82
1152	18.61	18.88	18.27	15.21	13.49	11.77	9.9	12.78	12.68	15.25	17.32	18.85
1153	19.18	19.45	18.68	15.13	13.83	12.13	9.72	12.62	12.66	15.76	17.17	18.46
1154	19.15	19.48	18.64	15.17	13.76	12.05	9.7	12.6	12.62	15.65	17.28	18.51
1155	19.17	19.47	18.68	15.14	13.75	12.01	9.79	12.67	12.67	15.66	17.28	18.47
1156	19.21	19.46	18.77	15.21	13.79	11.99	9.77	12.76	12.68	15.72	17.36	18.5
1157	19.33	19.58	18.95	15.31	13.7	11.81	9.6	12.7	12.84	15.84	17.62	18.62
1158	19.34	19.62	18.99	15.29	13.56	11.63	9.45	12.61	12.85	15.83	17.62	18.58
1159	19.16	19.58	18.87	15.18	13.65	11.88	9.61	12.58	12.75	15.68	17.51	18.47
1160	19.07	19.55	18.86	15.18	13.71	11.83	9.57	12.53	12.72	15.66	17.52	18.41
1161	19.06	19.44	18.9	15.21	13.69	11.8	9.58	12.51	12.71	15.62	17.53	18.47
1162	18.99	19.27	18.85	15.18	13.57	11.81	9.68	12.6	12.64	15.55	17.55	18.38
1163	19	19.36	18.86	15.21	13.61	11.84	9.67	12.68	12.65	15.55	17.6	18.41
1164	19.16	19.66	19	15.33	13.66	11.67	9.54	12.46	12.8	15.77	17.8	18.63
1165	19.26	19.74	19.11	15.33	13.59	11.41	9.23	12.27	13	15.94	17.94	18.67
1166	19.06	19.48	18.97	15.38	13.6	11.29	9.2	12.37	12.92	15.6	17.66	18.65
1167	18.83	19.22	18.64	15.3	13.67	11.52	9.54	12.7	12.74	15.35	17.29	18.58
1168	18.85	19.28	18.64	15.34	13.72	11.56	9.53	12.69	12.82	15.37	17.27	18.6
1169	18.83	19.24	18.51	15.35	13.73	11.68	9.69	12.86	12.81	15.33	17.32	18.72
1170	18.5	18.84	18.21	15.04	13.51	11.8	9.93	12.8	12.56	15.08	17.1	18.57
1171	19.36	19.63	18.83	15.31	13.77	11.87	9.63	12.69	12.74	15.86	17.29	18.56
1172	19.28	19.6	18.71	15.22	13.78	12	9.7	12.65	12.65	15.67	17.33	18.46
1173	19.37	19.7	18.88	15.27	13.8	11.84	9.64	12.7	12.77	15.8	17.5	18.6
1174	19.38	19.67	18.95	15.32	13.61	11.59	9.43	12.6	12.83	15.97	17.51	18.58
1175	19.35	19.7	19.03	15.21	13.35	11.34	9.17	12.43	12.84	15.94	17.55	18.59
1176	19.37	19.71	19.05	15.29	13.34	11.2	9.05	12.43	12.85	15.9	17.65	18.67
1177	19.22	19.6	18.93	15.25	13.51	11.66	9.49	12.59	12.7	15.62	17.58	18.55
1178	19.14	19.61	18.92	15.23	13.65	11.81	9.65	12.58	12.67	15.59	17.53	18.54
1179	19.06	19.49	18.94	15.12	13.62	11.82	9.63	12.48	12.63	15.59	17.51	18.41
1180	19.07	19.48	18.91	15.22	13.65	11.8	9.58	12.57	12.68	15.57	17.65	18.45
1181	19.01	19.38	18.91	15.23	13.63	11.77	9.68	12.67	12.69	15.48	17.59	18.46
1182	19.16	19.67	19.05	15.31	13.72	11.69	9.48	12.44	12.76	15.63	17.8	18.65
1183	19.28	19.8	19.15	15.32	13.62	11.54	9.25	12.26	13	15.79	17.88	18.71
1184	19.2	19.65	19.08	15.44	13.54	11.34	9.2	12.24	13.04	15.64	17.74	18.71
1185	19.02	19.41	18.89	15.42	13.63	11.33	9.34	12.43	12.88	15.42	17.38	18.63
1186	18.86	19.33	18.73	15.38	13.73	11.58	9.56	12.7	12.82	15.35	17.27	18.65
1187	18.92	19.29	18.68	15.38	13.76	11.74	9.81	12.93	12.85	15.36	17.42	18.79
1188	18.69	19.03	18.34	15.2	13.59	11.91	10.01	12.88	12.72	15.26	17.29	18.68
1189	19.29	19.55	18.73	15.19	13.76	11.93	9.64	12.58	12.61	15.76	17.29	18.47
1190	19.32	19.49	18.68	15.24	13.79	11.92	9.65	12.64	12.66	15.71	17.37	18.58
1191	19.46	19.64	18.87	15.31	13.61	11.59	9.45	12.65	12.75	15.81	17.47	18.63
1192	19.49	19.81	19.11	15.32	13.33	11.02	8.91	12.31	12.91	15.99	17.66	18.69
1193	19.39	19.73	19.05	15.27	13.17	10.87	8.7	12.19	12.81	15.86	17.65	18.71
1194	19.41	19.68	19.04	15.33	13.21	10.88	8.8	12.29	12.82	15.78	17.7	18.74
1195	19.37	19.6	19.06	15.28	13.27	11.12	9.13	12.5	12.82	15.72	17.69	18.7
1196	19.22	19.62	19.05	15.27	13.51	11.56	9.5	12.6	12.76	15.68	17.66	18.59
1197	19.07	19.59	19	15.17	13.67	11.79	9.65	12.48	12.67	15.65	17.54	18.5
1198	19.08	19.64	19.06	15.22	13.62	11.64	9.4	12.17	12.7	15.83	17.63	18.61
1199	19	19.6	19.02	15.29	13.66	11.73	9.53	12.38	12.7	15.55	17.65	18.54
1200	19.02	19.58	19	15.27	13.73	11.78	9.67	12.51	12.67	15.44	17.7	18.49
1201	19.1	19.62	19.01	15.31	13.69	11.8	9.71	12.61	12.69	15.43	17.69	18.5
1202	19.21	19.76	19.15	15.42	13.68	11.64	9.43	12.33	12.91	15.54	17.73	18.71
1203	19.08	19.5	18.95	15.49	13.69	11.48	9.45	12.58	12.88	15.44	17.47	18.67
1204	18.86	19.21	18.57	15.33	13.69	11.81	9.93	12.91	12.72	15.36	17.27	18.63
1205	18.96	19.25	18.55	15.37	13.66	11.92	10	13.04	12.83	15.46	17.48	18.9
1206	18.93	19.18	18.53	15.32	13.67	11.93	10.06	12.84	12.8	15.44	17.46	18.93
1207	18.71	19.21	18.51	15.22	13.6	11.98	10	12.73	12.68	15.27	17.24	18.73
1208	19.09	19.68	19.03	15.63	13.82	12.02	10.16	13.14	12.95	15.53	17.61	19.12
1209	19.11	19.83	19.14	15.72	13.96	12.09	10.12	13.17	13.01	15.45	17.6	19.1
1210	19.23	20.09	19.33	15.79	13.98	12.09	10.12	13.12	13.16	15.8	17.99	19
1211	19.56	20.4	19.5	15.88	14	12.13	10.19	13.08	13.33	16.45	18.44	19.19
1212	19.4	20.28	19.39	15.75	13.91	12.21	10.37	13.25	13.06	16.12	18.22	19.02
1213	19.19	19.39	18.62	15.07	13.72	11.98	9.66	12.45	12.46	15.62	17.15	18.32
1214	19.09	19.34	18.49	15.05	13.67	11.96	9.69	12.49	12.44	15.42	17.16	18.35
1215	19.28	19.62	18.73	15.17	13.64	11.87	9.55	12.51	12.58	15.59	17.34	18.44
1216	19.28	19.74	18.93	15.19	13.4	11.5	9.12	12.28	12.72	15.73	17.48	18.52
1217	19.29	19.65	18.99	15.26	13.3	11.14	8.79	12.04	12.78	15.73	17.58	18.58
1218	19.39	19.65	19.02	15.32	13.3	11.07	8.86	12.22	12.77	15.76	17.67	18.7
1219	19.44	19.68	19.07	15.31	13.25	10.93	8.88	12.37	12.8	15.76	17.73	18.77
1220	19.37	19.76	19.15	15.31	13.31	11.01	8.98	12.43	12.81	15.72	17.76	18.76
1221	19.11	19.58	18.97	15.22	13.61	11.7	9.58	12.62	12.65	15.55	17.51	18.45
1222	19.05	19.67	19.06	15.25	13.68	11.77	9.57	12.47	12.64	15.59	17.64	18.54
1223	18.96	19.52	19.02	15.21	13.71	11.83	9.75	12.57	12.64	15.39	17.46	18.41
1224	19.05	19.55	19.04	15.3	13.71	11.85	9.84	12.71	12.63	15.3	17.42	18.46
1225	18.99	19.49	18.93	15.24	13.61	11.85	9.92	12.79	12.64	15.23	17.4	18.41
1226	19.09	19.61	19.09	15.35	13.71	11.86	9.87	12.7	12.75	15.38	17.61	18.66
1227	19.02	19.56	18.88	15.47	13.77	11.83	9.88	12.85	12.81	15.32	17.47	18.58
1228	18.89	19.2	18.55	15.29	13.66	11.87	10.05	12.95	12.68	15.36	17.21	18.69
1229	18.92	19.17	18.46	15.32	13.61	11.91	10.02	12.81	12.71	15.47	17.42	18.94
1230	18.78	19.09	18.31	15.32	13.68	11.96	9.97	12.64	12.7	15.32	17.23	18.86
1231	18.87	19.21	18.47	15.38	13.73	12.02	10.03	12.8	12.85	15.41	17.31	18.97
1232	19.21	19.47	18.7	15.53	13.78	12.06	10.25	13.08	12.98	15.61	17.63	19.25
1233	19.21	19.61	18.89	15.7	13.99	12.12	10.22	13.19	13.03	15.54	17.62	19.21
1234	19.16	19.95	19.08	15.74	14.05	12.09	10.2	13.14	13.18	15.61	17.77	19.03
1235	19.5	20.47	19.58	15.98	14.13	12.02	9.96	12.94	13.5	16.44	18.49	19.17
1236	19.46	20.45	19.55	15.92	14.12	12.24	10.4	13.22	13.23	16.3	18.45	19.11
1237	19.21	19.59	18.72	15.1	13.38	11.61	9.52	12.44	12.42	15.67	17.31	18.44
1238	19.21	19.47	18.64	15.11	13.66	11.87	9.63	12.47	12.43	15.44	17.22	18.42
1239	19	19.3	18.49	14.97	13.65	11.93	9.66	12.46	12.37	15.35	17.09	18.27
1240	19.02	19.4	18.58	15.07	13.62	11.87	9.5	12.43	12.49	15.43	17.19	18.28
1241	19.16	19.53	18.77	15.15	13.5	11.68	9.32	12.27	12.6	15.54	17.37	18.37
1242	19.28	19.77	18.96	15.16	13.27	11.28	9.04	12.15	12.66	15.68	17.53	18.62
1243	19.45	19.97	19.2	15.31	13.05	10.57	8.42	11.97	12.75	15.9	17.8	18.95
1244	19.46	19.99	19.24	15.34	13.08	10.6	8.46	12.06	12.8	15.86	17.86	18.93
1245	19.19	19.68	19.04	15.23	13.57	11.62	9.42	12.57	12.7	15.52	17.61	18.57
1246	19.18	19.82	19.2	15.33	13.72	11.56	9.47	12.53	12.76	15.57	17.65	18.68
1247	19.08	19.58	19.07	15.35	13.74	11.74	9.72	12.63	12.7	15.45	17.39	18.53
1248	19.16	19.6	19.14	15.41	13.79	11.82	9.77	12.69	12.76	15.4	17.4	18.62
1249	19.05	19.48	18.98	15.33	13.73	11.88	9.93	12.88	12.69	15.32	17.28	18.5
1250	18.93	19.62	19.05	15.35	13.73	11.88	10	12.85	12.69	15.25	17.54	18.57
1251	18.91	19.59	19.08	15.39	13.74	11.86	10.01	12.89	12.66	15.29	17.52	18.51
1252	18.61	19.17	18.6	15.12	13.55	11.86	9.99	12.82	12.53	15.02	16.98	18.33
1253	18.57	18.99	18.34	15.01	13.48	11.91	9.91	12.68	12.46	14.99	16.84	18.44
1254	18.55	18.94	18.29	15.09	13.59	11.96	9.95	12.61	12.55	14.97	16.87	18.4
1255	18.61	19.06	18.34	15.18	13.64	12.01	10.04	12.73	12.6	15.03	17	18.59
1256	19.02	19.46	18.84	15.49	13.83	12.1	10.25	13.04	12.84	15.38	17.45	19.11
1257	19.05	19.9	19.3	15.76	14.03	12.1	10.22	13.17	12.96	15.31	17.43	19.04
1258	19.13	20.29	19.41	15.93	14.08	12.09	10.04	13.13	13.2	15.51	17.71	18.96
1259	19.42	20.57	19.66	16.06	14.03	11.82	9.67	12.94	13.57	16.23	18.51	19.06
1260	19.55	20.52	19.66	16.07	14.18	12.06	10.07	13.08	13.5	16.54	18.58	19.2
1261	19.36	19.72	18.87	15.13	13.32	11.44	9.42	12.43	12.44	15.74	17.46	18.57
1262	19.35	19.72	18.84	15.19	13.34	11.32	9.35	12.5	12.56	15.66	17.45	18.55
1263	19.13	19.43	18.6	15.08	13.59	11.72	9.58	12.5	12.45	15.41	17.19	18.49
1264	19.02	19.27	18.42	15.06	13.65	11.86	9.66	12.46	12.35	15.29	17.06	18.48
1265	19.21	19.57	18.76	15.18	13.62	11.73	9.53	12.47	12.56	15.49	17.3	18.49
1266	19.4	19.94	19.16	15.22	13.15	11.07	8.84	12.06	12.66	15.71	17.71	18.77
1267	19.54	20.07	19.23	15.3	13	10.44	8.28	11.74	12.85	15.94	17.83	19.1
1268	19.54	20.03	19.33	15.34	13	10.35	8.26	11.88	12.77	15.98	17.91	19.17
1269	19.45	20.06	19.26	15.3	13.42	11.2	9	12.34	12.72	15.79	17.88	19.02
1270	19.31	20.02	19.2	15.34	13.62	11.36	9.28	12.45	12.77	15.61	17.79	18.91
1271	19.25	19.86	19.13	15.4	13.75	11.52	9.5	12.49	12.75	15.5	17.65	18.89
1272	19.22	19.85	19.19	15.5	13.8	11.61	9.64	12.68	12.82	15.48	17.58	18.79
1273	19.04	19.74	19.16	15.39	13.82	11.81	9.96	12.83	12.68	15.31	17.46	18.66
1274	18.99	19.78	19.18	15.37	13.78	11.94	10	12.89	12.67	15.32	17.62	18.64
1275	18.99	19.89	19.25	15.41	13.75	11.89	10.01	12.86	12.66	15.35	17.74	18.69
1276	18.78	19.57	19.06	15.28	13.67	11.88	10.06	12.84	12.57	15.1	17.35	18.34
1277	18.55	19.18	18.64	15.09	13.51	11.88	10	12.62	12.48	14.89	16.85	18.18
1278	18.41	19.15	18.44	15.01	13.47	11.99	9.96	12.56	12.4	14.75	16.72	18.19
1279	18.46	19.22	18.53	15	13.52	11.99	10.09	12.7	12.39	14.76	16.73	18.25
1280	18.88	19.63	19.21	15.56	13.83	12.05	10.28	13.06	12.74	15.16	17.23	18.85
1281	18.93	19.96	19.51	15.81	14.04	12.14	10.3	13.16	12.86	15.2	17.28	18.79
1282	19	20.14	19.43	15.87	14.1	12.17	10.25	13.2	13.08	15.3	17.57	18.78
1283	19.08	20.23	19.43	15.91	14.2	12.14	10.1	13.02	13.4	15.95	18.26	18.88
1284	19.41	20.52	19.69	16.07	14.2	12.1	10.02	13.04	13.73	16.71	18.6	19.04
1285	19.19	19.65	18.76	15.05	13.48	11.71	9.49	12.35	12.32	15.41	17.31	18.41
1286	19.33	19.69	18.75	15.18	13.54	11.56	9.45	12.46	12.48	15.57	17.44	18.59
1287	19.32	19.54	18.68	15.2	13.59	11.63	9.49	12.53	12.52	15.57	17.34	18.69
1288	19.26	19.52	18.62	15.17	13.61	11.72	9.57	12.56	12.53	15.49	17.29	18.66
1289	19.27	19.79	18.87	15.16	13.51	11.54	9.4	12.34	12.6	15.54	17.51	18.53
1290	19.49	20.03	19.15	15.22	13.13	10.85	8.66	11.82	12.76	15.81	17.75	18.87
1291	19.73	20.15	19.37	15.37	12.89	10.15	8	11.75	12.97	16.08	17.95	19.26
1292	19.69	20.1	19.37	15.35	12.93	10.13	8.04	11.68	12.77	15.91	18	19.31
1293	19.62	20.12	19.29	15.42	13.29	10.63	8.59	12.13	12.82	15.73	18	19.26
1294	19.53	20.05	19.24	15.44	13.62	11.16	9.18	12.57	12.86	15.62	18	19.25
1295	19.47	20.02	19.17	15.53	13.74	11.18	9.28	12.67	12.84	15.55	17.95	19.1
1296	19.36	20.02	19.22	15.58	13.75	11.27	9.45	12.67	12.88	15.57	17.95	18.99
1297	19.15	19.92	19.19	15.48	13.85	11.69	9.92	12.91	12.75	15.35	17.7	18.79
1298	18.99	19.93	19.2	15.44	13.83	11.85	10.06	12.9	12.66	15.18	17.53	18.58
1299	19.14	20.09	19.38	15.44	13.82	11.91	10.02	12.91	12.72	15.26	17.74	18.77
1300	19.06	19.79	19.3	15.46	13.87	11.93	10.08	12.88	12.6	15.15	17.54	18.59
1301	18.61	19.23	18.87	15.12	13.6	11.88	10.05	12.58	12.45	14.86	16.87	18.23
1302	18.52	19.45	18.73	15.06	13.48	12	10.03	12.51	12.48	14.79	16.75	18.21
1303	18.33	19.53	18.83	14.95	13.46	12.05	10.07	12.6	12.31	14.62	16.61	18.06
1304	18.81	19.92	19.41	15.58	13.88	12.1	10.31	13.05	12.68	15.06	17.15	18.76
1305	18.97	20.05	19.57	15.85	14.1	12.13	10.38	13.19	12.84	15.17	17.27	18.8
1306	18.98	19.94	19.46	15.88	14.14	12.24	10.37	13.27	12.9	15.2	17.32	18.89
1307	18.97	19.81	19.16	15.78	14.11	12.25	10.47	13.23	13.14	15.57	17.72	18.85
1308	19	19.87	19.18	15.77	14.15	12.29	10.5	13.34	13.27	16.11	18.16	18.76
1309	19.39	19.79	18.81	15.14	13.43	11.6	9.36	12.38	12.45	15.68	17.52	18.63
1310	19.42	19.81	18.84	15.21	13.42	11.39	9.21	12.39	12.55	15.65	17.63	18.71
1311	19.5	19.85	18.89	15.26	13.3	11.23	9.08	12.38	12.62	15.65	17.67	18.74
1312	19.51	20.01	19.07	15.28	13.15	10.93	8.71	12.18	12.68	15.8	17.76	18.81
1313	19.54	20.1	19.16	15.33	13.11	10.7	8.5	11.86	12.77	15.93	17.93	18.96
1314	19.7	20.11	19.25	15.31	13.03	10.47	8.19	11.67	12.76	15.92	17.98	19.06
1315	19.81	20.25	19.37	15.32	12.88	10.04	7.91	11.72	12.87	16.08	18.02	19.35
1316	19.77	20.13	19.36	15.38	12.88	10.05	7.94	11.64	12.79	15.98	18.04	19.46
1317	19.72	19.96	19.24	15.46	13.12	10.27	8.19	11.89	12.77	15.71	18.06	19.36
1318	19.61	19.83	19.07	15.5	13.58	10.8	8.87	12.51	12.87	15.63	18.07	19.28
1319	19.49	19.88	19.02	15.51	13.69	11.05	9.19	12.67	12.87	15.51	18.1	19.08
1320	19.4	20.02	19.17	15.57	13.73	11.24	9.39	12.7	12.87	15.55	18.12	19.05
1321	19.28	19.78	19.12	15.55	13.88	11.58	9.83	12.95	12.84	15.47	17.98	18.86
1322	19.04	19.66	19.14	15.4	13.88	11.81	10.02	12.91	12.59	15.24	17.56	18.61
1323	19.12	20.02	19.41	15.49	13.91	11.77	9.95	12.9	12.73	15.23	17.72	18.82
1324	18.99	19.82	19.28	15.4	13.87	11.87	10.09	12.94	12.66	15.17	17.47	18.52
1325	18.61	19.36	18.93	15.1	13.64	11.93	10.06	12.7	12.44	14.86	16.85	18.22
1326	18.52	19.36	18.73	15.07	13.54	12.01	9.98	12.52	12.54	14.88	16.8	18.33
1327	18.58	19.64	18.89	15.22	13.6	12.01	10.11	12.66	12.51	14.82	16.83	18.46
1328	18.8	19.87	19.42	15.63	13.97	12.08	10.31	13.13	12.72	15.08	17.04	18.7
1329	18.94	19.96	19.6	15.9	14.16	12.19	10.34	13.18	12.95	15.18	17.21	18.75
1330	18.94	19.66	19.36	15.91	14.19	12.23	10.45	13.28	12.89	15.12	17.24	18.78
1331	18.94	19.7	19.21	15.8	14.22	12.28	10.55	13.34	13.16	15.49	17.43	18.72
1332	18.96	19.84	19.14	15.68	14.16	12.39	10.61	13.33	13.33	16.12	18.08	18.76
1333	17.84	18.07	17	13.71	12.37	10.34	7.88	10.68	11.15	14.07	16.18	17.46
1334	18.16	18.42	17.44	14.14	12.37	10.23	7.97	11.04	11.62	14.42	16.54	17.64
1335	18.78	19.12	18.01	14.59	12.49	10.23	8.03	11.63	12.39	15.2	17.43	18.43
1336	18.7	19.2	18.2	14.68	12.67	10.52	8.28	11.71	12.49	15.57	17.46	18.53
1337	19.03	19.55	18.61	14.93	13.12	11.18	9.05	11.96	12.38	16.08	17.49	18.6
1338	19.32	19.76	18.77	15.05	13.4	11.47	9.31	12.23	12.4	15.89	17.58	18.61
1339	19.27	19.74	18.77	14.99	13.11	11.16	9	12.14	12.39	15.66	17.52	18.61
1340	19.32	19.82	18.88	15.07	13.02	11.01	8.71	12.07	12.47	15.48	17.52	18.69
1341	19.4	19.86	18.93	15.09	13.02	10.95	8.58	12.1	12.51	15.49	17.57	18.72
1342	19.28	19.7	18.86	15.06	13.12	11	8.61	12.03	12.45	15.44	17.55	18.63
1343	19.34	19.74	18.89	15.22	13.22	10.98	8.65	12.01	12.59	15.53	17.72	18.78
1344	19.35	19.65	18.91	15.25	13.19	10.85	8.48	11.89	12.67	15.49	17.7	18.81
1345	19.6	19.9	19.13	15.25	13	10.41	8.13	11.65	12.66	15.63	17.86	19.18
1346	19.87	20.21	19.36	15.27	12.82	9.99	7.87	11.64	12.82	16.03	18.16	19.47
1347	19.76	20.01	19.26	15.27	12.93	10.31	8.12	11.71	12.81	15.9	18.11	19.36
1348	19.5	19.76	19.06	15.3	13.42	11.03	8.89	12.26	12.7	15.43	17.9	19.15
1349	19.44	19.86	18.95	15.37	13.69	11.44	9.39	12.54	12.74	15.39	17.92	18.98
1350	19.5	20.03	19.22	15.51	13.74	11.39	9.35	12.57	12.8	15.51	18.08	19.19
1351	19.32	19.7	19.17	15.54	13.83	11.46	9.64	12.81	12.87	15.44	18.1	18.94
1352	19.16	19.6	19.12	15.46	13.9	11.68	9.83	12.9	12.73	15.31	17.77	18.83
1353	19.14	19.88	19.42	15.55	13.94	11.67	9.85	12.83	12.77	15.29	17.76	18.84
1354	18.97	19.76	19.43	15.44	13.9	11.89	10.11	12.91	12.71	15.19	17.36	18.55
1355	18.72	19.29	19.07	15.18	13.67	11.93	10.08	12.73	12.5	14.94	16.92	18.34
1356	18.67	19.18	18.66	15.23	13.58	12.03	9.95	12.49	12.68	14.92	16.91	18.51
1357	18.51	19.19	18.61	15.11	13.59	12.04	10.11	12.67	12.39	14.76	16.67	18.34
1358	18.74	19.67	19.42	15.62	14.06	12.14	10.39	13.12	12.73	15.16	16.92	18.61
1359	18.79	19.65	19.46	15.8	14.15	12.17	10.34	13.16	12.79	14.98	17.02	18.56
1360	18.77	19.53	19.27	15.87	14.27	12.23	10.49	13.25	12.81	15.02	17.22	18.69
1361	18.91	19.78	19.36	15.87	14.27	12.35	10.55	13.33	13.22	15.54	17.3	18.62
1362	19.23	20.16	19.55	16	14.36	12.32	10.5	13.24	13.65	16.58	18.22	18.97
1363	17.63	17.9	16.87	13.71	12.26	10.26	7.9	10.57	10.9	13.87	15.95	17.16
1364	17.85	18.17	17.25	13.97	12.2	10.1	7.89	10.81	11.23	14.05	16.11	17.38
1365	18.44	18.77	17.76	14.27	12.27	10.13	7.86	11.41	11.99	14.76	16.94	18.04
1366	18.68	19.17	18.15	14.6	12.65	10.4	8.16	11.59	12.46	15.49	17.49	18.51
1367	18.71	19.21	18.29	14.66	12.83	10.74	8.64	11.72	12.35	15.83	17.36	18.41
1368	19.06	19.54	18.59	14.82	12.87	10.7	8.62	11.95	12.27	15.97	17.54	18.64
1369	18.96	19.46	18.54	14.8	12.7	10.53	8.33	11.77	12.27	15.73	17.47	18.6
1370	19.1	19.61	18.7	14.81	12.75	10.56	8.31	11.67	12.34	15.47	17.47	18.65
1371	19.19	19.72	18.79	14.94	12.9	10.87	8.38	11.82	12.33	15.27	17.44	18.62
1372	19.23	19.61	18.75	15.03	13.27	11.33	8.81	12.07	12.31	15.24	17.46	18.59
1373	19.22	19.58	18.75	15.08	13.45	11.52	9.06	12.24	12.41	15.28	17.53	18.66
1374	19.25	19.59	18.82	15.15	13.41	11.36	8.89	12.2	12.46	15.32	17.55	18.71
1375	19.43	19.77	18.97	15.21	13.27	11.17	8.75	11.91	12.6	15.36	17.7	19.02
1376	19.73	20.13	19.26	15.18	13.05	10.79	8.37	11.65	12.66	15.71	17.89	19.33
1377	19.62	20.07	19.22	15.19	13.2	11.12	8.76	11.82	12.65	15.81	17.92	19.3
1378	19.67	20.08	19.23	15.3	13.48	11.53	9.19	12.22	12.63	15.56	17.9	19.2
1379	19.63	19.9	19.13	15.33	13.62	11.59	9.43	12.35	12.7	15.43	17.88	19.19
1380	19.67	19.89	19.3	15.49	13.67	11.49	9.35	12.4	12.79	15.45	18.05	19.31
1381	19.33	19.68	19.19	15.52	13.85	11.62	9.58	12.7	12.83	15.36	18	19.05
1382	19.34	19.76	19.28	15.61	13.99	11.76	9.74	12.85	12.88	15.42	18.03	19.13
1383	19.3	20.02	19.53	15.67	13.98	11.71	9.77	12.86	12.9	15.42	17.99	19.18
1384	18.92	19.53	19.3	15.49	13.97	11.85	10.05	12.97	12.67	15.08	17.4	18.62
1385	18.78	19.08	18.87	15.23	13.83	11.97	10.17	12.84	12.51	14.89	16.87	18.3
1386	18.78	19.06	18.66	15.23	13.66	11.97	10.08	12.61	12.56	14.92	16.94	18.4
1387	18.53	18.9	18.49	15.05	13.61	12	10.08	12.61	12.39	14.75	16.57	18.14
1388	18.81	19.32	19.1	15.53	13.92	12.08	10.37	13.16	12.77	15.4	16.94	18.46
1389	18.76	19.31	18.96	15.54	14.08	12.2	10.49	13.22	12.81	15.25	17.02	18.48
1390	18.72	19.29	18.85	15.54	14.1	12.25	10.54	13.26	12.82	15.05	17.05	18.48
1391	18.76	19.46	19.01	15.64	14.15	12.29	10.58	13.32	13.12	15.49	17.08	18.45
1392	19.46	20.23	19.6	16.08	14.4	12.33	10.49	13.19	13.76	16.74	18.34	19.1
1393	16.61	16.89	16.09	12.78	11.88	9.97	7.66	9.95	10.16	12.9	14.89	16.17
1394	17.23	17.54	16.82	13.49	11.95	9.98	7.75	10.6	10.85	13.56	15.55	16.77
1395	18.32	18.68	17.67	14.22	12.23	10.09	7.82	11.38	11.93	14.7	16.9	17.92
1396	18.22	18.73	17.77	14.29	12.53	10.63	8.37	11.52	12.02	15.06	16.92	18
1397	18.28	18.84	17.84	14.32	12.53	10.52	8.32	11.57	12.1	15.37	17.1	18.14
1398	18.56	19.12	18.05	14.53	12.48	10.3	8.13	11.67	12.12	15.79	17.33	18.41
1399	18.64	19.15	18.18	14.59	12.52	10.27	8	11.55	12.22	15.84	17.4	18.5
1400	18.75	19.26	18.35	14.62	12.58	10.38	8.06	11.57	12.19	15.7	17.42	18.48
1401	19	19.52	18.6	14.75	12.71	10.66	8.18	11.61	12.22	15.33	17.42	18.55
1402	19.06	19.54	18.68	14.83	12.94	11.12	8.46	11.74	12.18	15.05	17.34	18.53
1403	19.11	19.55	18.78	14.96	13.05	11.18	8.55	11.82	12.36	15.1	17.49	18.62
1404	19.16	19.62	18.88	15.02	13.07	11.09	8.55	11.9	12.38	15.1	17.52	18.71
1405	19.29	19.75	18.94	15.07	13.2	11.23	8.72	11.95	12.43	15.13	17.57	18.91
1406	19.51	19.97	19.13	15.09	13.3	11.3	8.86	11.84	12.53	15.28	17.68	19.16
1407	19.5	20.07	19.16	15.16	13.5	11.62	9.28	12.11	12.54	15.34	17.66	19.16
1408	19.63	20	19.17	15.29	13.56	11.56	9.23	12.2	12.64	15.38	17.78	19.21
1409	19.83	19.88	19.2	15.39	13.59	11.57	9.33	12.23	12.75	15.4	17.88	19.33
1410	19.67	19.72	19.21	15.41	13.74	11.77	9.68	12.51	12.77	15.27	17.85	19.35
1411	19.39	19.58	19.06	15.39	13.86	11.82	9.82	12.73	12.77	15.29	17.73	19.14
1412	19.24	19.58	19.17	15.41	13.9	11.87	9.99	12.83	12.73	15.27	17.76	19.05
1413	19.39	19.96	19.53	15.56	13.98	11.84	9.83	12.86	12.91	15.45	18.07	19.4
1414	19.01	19.49	19.26	15.52	14.06	11.88	9.93	12.95	12.84	15.21	17.72	19.01
1415	18.93	19.17	18.64	15.3	14	11.97	10.19	12.93	12.58	15.01	16.99	18.38
1416	18.98	19.15	18.38	15.21	13.65	11.92	10.13	12.63	12.44	14.9	16.91	18.35
1417	18.55	18.77	18.19	15.09	13.53	11.95	10.05	12.58	12.36	14.75	16.53	18
1418	18.75	19.02	18.56	15.32	13.75	12	10.35	13.13	13.05	16.11	17.3	18.37
1419	18.92	19.4	18.69	15.34	13.82	12.12	10.44	13.14	13.65	16.62	18.11	19.03
1420	18.94	19.59	18.92	15.38	13.92	12.23	10.52	13.24	13.45	16.36	17.76	18.85
1421	18.6	19.21	18.67	15.4	14	12.29	10.51	13.32	13.03	15.53	17.09	18.31
1422	19.67	20.34	19.55	16.05	14.38	12.39	10.63	13.25	13.78	16.82	18.43	19.29
1423	16.14	16.43	15.57	12.16	11.52	9.81	7.24	9.57	9.84	12.57	14.31	15.82
1424	17.16	17.59	16.81	13.37	12.06	10.04	7.73	10.7	10.95	13.72	15.58	16.83
1425	18.19	18.58	17.59	14.11	12.19	10.01	7.79	11.28	11.9	14.68	16.81	17.85
1426	18.03	18.56	17.71	14.08	12.39	10.43	8.23	11.42	11.79	14.88	16.64	17.74
1427	18.25	18.79	17.82	14.3	12.39	10.35	8.16	11.55	11.99	15.36	17.03	18.02
1428	18.18	18.72	17.62	14.22	12.29	10.14	7.98	11.49	11.92	15.48	17.06	18.05
1429	18.18	18.72	17.71	14.27	12.27	10.22	7.96	11.43	11.93	15.51	17.08	18.13
1430	18.45	19	17.98	14.41	12.42	10.29	7.99	11.5	12.06	15.59	17.22	18.29
1431	18.92	19.37	18.46	14.66	12.6	10.48	8.11	11.59	12.21	15.42	17.46	18.51
1432	19.2	19.7	18.73	14.87	12.75	10.7	8.07	11.63	12.35	15.21	17.54	18.65
1433	19.16	19.66	18.96	14.95	12.8	10.75	8.1	11.72	12.43	15.1	17.66	18.66
1434	19.24	19.7	19.02	15.09	12.87	10.68	8.2	11.81	12.47	15.17	17.68	18.83
1435	19.3	19.79	19.08	15.11	12.9	10.71	8.27	11.79	12.48	15.08	17.64	18.92
1436	19.5	20.02	19.22	15.11	12.97	10.77	8.51	11.65	12.58	15.15	17.7	19.13
1437	19.5	20.04	19.18	15.11	13.37	11.35	9.04	11.93	12.55	15.13	17.64	19.14
1438	19.6	19.92	19.18	15.28	13.61	11.5	9.26	12.27	12.66	15.17	17.67	19.1
1439	19.69	19.92	19.19	15.29	13.73	11.7	9.64	12.5	12.68	15.15	17.65	19.22
1440	19.53	19.75	19.06	15.22	13.75	11.74	9.98	12.69	12.62	15.09	17.4	19.16
1441	19.37	19.73	18.95	15.19	13.7	11.77	9.98	12.73	12.57	15.05	17.43	18.99
1442	19.27	19.65	19.16	15.32	13.83	11.8	10.08	12.8	12.7	15.14	17.69	19.06
1443	19.44	19.86	19.5	15.42	13.89	11.9	10.03	12.8	12.86	15.42	18.1	19.44
1444	19.2	19.67	19.46	15.53	14	11.88	9.96	12.83	12.91	15.16	18.1	19.26
1445	18.98	19.24	18.59	15.27	13.99	11.94	10.17	12.92	12.62	14.99	17.14	18.5
1446	19.18	19.35	18.37	15.34	13.66	11.91	10.09	12.51	12.42	15.04	16.94	18.62
1447	18.62	18.89	18.08	15.27	13.62	11.95	9.95	12.51	12.28	14.7	16.53	17.99
1448	18.75	19.12	18.54	15.37	13.7	12.06	10.23	13.13	13.39	16.48	17.93	18.81
1449	19.68	19.8	19.04	15.36	13.84	12.13	10.48	12.96	13.84	16.37	18.24	19.98
1450	19.56	20.07	19.35	15.46	13.95	12.25	10.6	13.12	13.76	16.56	18.38	19.51
1451	18.61	19.24	18.8	15.5	14.09	12.29	10.65	13.39	13.21	15.82	17.49	18.27
1452	19.75	20.32	19.58	16.07	14.47	12.43	10.72	13.3	13.85	16.81	18.48	19.55
1453	15.72	15.89	14.95	11.47	10.88	9.26	6.72	9.03	9.33	12.05	13.7	15.3
1454	17.02	17.49	16.63	13.1	11.92	9.93	7.59	10.55	10.84	13.62	15.37	16.7
1455	18.1	18.47	17.45	13.97	12.15	10.03	7.79	11.23	11.79	14.56	16.62	17.75
1456	18.2	18.79	17.81	14.2	12.41	10.42	8.2	11.4	11.93	15.09	16.93	17.96
1457	18.31	18.85	17.89	14.29	12.37	10.25	8.1	11.5	11.9	15.39	17.04	18.08
1458	18.42	18.98	17.89	14.34	12.26	10.08	7.88	11.49	11.96	15.58	17.19	18.19
1459	18.38	18.87	17.75	14.33	12.27	10.1	7.85	11.49	12.01	15.63	17.18	18.19
1460	18.62	19.09	18.01	14.49	12.29	10.13	7.88	11.52	12.17	15.77	17.37	18.4
1461	19.01	19.41	18.43	14.71	12.56	10.35	7.98	11.56	12.24	15.57	17.54	18.57
1462	19.14	19.7	18.75	14.8	12.9	10.92	8.34	11.81	12.29	15.13	17.63	18.56
1463	19.05	19.62	18.83	14.92	13.11	11.18	8.61	12.03	12.29	15.02	17.63	18.47
1464	19.09	19.59	18.92	15.02	13.11	11.01	8.61	12.01	12.41	15.05	17.63	18.62
1465	19.33	19.83	19.14	15.13	12.98	10.64	8.3	11.78	12.58	15.17	17.67	18.88
1466	19.57	20.1	19.32	15.14	12.95	10.4	8.28	11.67	12.68	15.26	17.84	19.13
1467	19.55	20.07	19.29	15.21	13.27	10.95	8.81	11.9	12.63	15.19	17.76	19.2
1468	19.5	19.85	19.12	15.15	13.63	11.58	9.57	12.34	12.54	15	17.53	19.13
1469	19.52	19.94	19.2	15.19	13.67	11.74	9.85	12.51	12.49	15.01	17.44	19.27
1470	19.55	19.9	19.13	15.23	13.74	11.75	9.93	12.56	12.46	14.99	17.3	19.23
1471	19.41	19.81	19.08	15.15	13.72	11.72	10.01	12.61	12.5	14.94	17.35	18.98
1472	19.37	19.89	19.28	15.34	13.78	11.77	10.05	12.72	12.67	15.14	17.69	19.1
1473	19.48	20	19.51	15.37	13.95	11.87	10.12	12.79	12.91	15.61	18.18	19.53
1474	19.42	19.93	19.48	15.51	13.96	11.87	10.05	12.88	12.96	15.34	18.29	19.33
1475	18.77	19.11	18.54	15.24	13.99	11.93	10.22	12.86	12.45	14.87	17.11	18.29
1476	19.03	19.25	18.25	15.17	13.57	11.86	10.01	12.45	12.3	14.95	16.74	18.46
1477	18.77	19.04	18.18	15.32	13.59	11.93	9.86	12.4	12.27	14.61	16.55	18.17
1478	18.69	19	18.4	15.35	13.74	12.1	10.05	13	13.13	16.03	17.82	18.63
1479	19.4	19.43	18.72	15.34	13.79	12.14	10.37	13.19	13.83	16.78	18.45	19.78
1480	19.11	19.49	18.85	15.39	13.9	12.18	10.61	13.33	13.69	16.8	18.44	19.19
1481	18.63	19.14	18.73	15.6	14.18	12.36	10.74	13.48	13.35	15.91	17.83	18.32
1482	19.65	20.15	19.51	16.04	14.55	12.44	10.79	13.38	13.87	16.84	18.57	19.56
1483	16.06	16.24	15.17	11.57	10.84	8.93	6.52	9.07	9.54	12.38	14.09	15.66
1484	16.5	16.83	16.04	12.42	11.62	9.76	7.42	10.04	10.33	13.07	14.77	16.18
1485	17.57	17.9	17.17	13.58	11.8	9.72	7.44	10.93	11.44	13.91	15.81	17.18
1486	18.03	18.36	17.35	13.86	12.11	10.03	7.83	11.16	11.74	14.56	16.58	17.68
1487	18.5	19.04	18.07	14.32	12.45	10.24	8.07	11.53	11.9	15.49	17.2	18.16
1488	18.7	19.21	18.27	14.5	12.42	10.14	7.95	11.61	11.88	15.46	17.37	18.2
1489	18.78	19.3	18.17	14.46	12.33	10.15	7.87	11.56	12.21	15.75	17.42	18.48
1490	18.5	19	17.86	14.32	12.19	10.1	7.84	11.58	12.12	15.64	17.23	18.3
1491	18.63	19.04	18.04	14.42	12.42	10.31	7.98	11.52	12.02	15.46	17.19	18.32
1492	18.94	19.47	18.54	14.71	12.89	11.17	8.74	11.89	12.05	15.08	17.47	18.43
1493	18.95	19.57	18.78	14.86	13.17	11.41	9	12.1	12.2	14.88	17.47	18.25
1494	19.12	19.71	18.95	15	13.15	11.18	8.84	11.99	12.42	15.05	17.63	18.47
1495	19.28	19.87	19.07	15.08	13.23	10.98	8.74	11.84	12.57	15.1	17.74	18.71
1496	19.41	19.91	19.14	15.2	13.24	10.8	8.66	11.81	12.67	15.17	17.6	18.85
1497	19.53	19.95	19.21	15.26	13.34	10.86	8.9	12.03	12.68	15.21	17.6	19.11
1498	19.7	20.07	19.32	15.25	13.51	11.25	9.43	12.34	12.62	15.2	17.79	19.42
1499	19.8	20.18	19.41	15.33	13.52	11.41	9.51	12.45	12.68	15.26	17.8	19.64
1500	19.77	20.22	19.5	15.4	13.65	11.55	9.7	12.58	12.69	15.44	17.76	19.71
1501	19.49	20.12	19.4	15.4	13.82	11.72	9.97	12.65	12.62	15.16	17.69	19.45
1502	19.35	20.06	19.29	15.32	13.84	11.78	10.08	12.72	12.61	15.03	17.78	19.32
1503	19.56	20.25	19.42	15.46	13.94	11.79	10.12	12.82	12.9	15.48	18.32	19.71
1504	19.52	20.16	19.45	15.54	13.99	11.77	10.12	12.88	12.86	15.36	18.25	19.39
1505	18.61	19.05	18.64	15.26	14.01	11.87	10.28	12.83	12.3	14.66	17.08	18.13
1506	18.6	18.69	18.04	14.85	13.57	11.88	10.01	12.36	12.14	14.67	16.33	18.09
1507	18.34	18.4	17.92	14.83	13.42	11.94	9.9	12.25	12.08	14.28	16.05	17.68
1508	18.5	18.74	18.17	15.07	13.56	12.05	9.95	12.58	12.41	14.81	16.81	17.96
1509	18.57	18.85	18.21	15.28	13.75	12.06	10.25	13.25	13.32	16.2	18.11	18.47
1510	18.51	18.9	18.21	15.23	13.84	12.15	10.63	13.41	13.46	16.18	18.05	18.31
1511	18.57	19.06	18.53	15.51	14.28	12.35	10.72	13.56	13.44	15.85	17.84	18.35
1512	19.34	19.83	19.22	15.92	14.57	12.45	10.74	13.52	13.9	16.78	18.62	19.47
1513	18.98	19.47	18.5	14.6	12.35	10.13	7.83	11.54	12.24	15.61	17.62	18.6
1514	18.6	19.05	18.02	14.32	12.17	10.07	7.8	11.55	12.05	15.47	17.23	18.35
1515	18.34	18.78	17.82	14.25	12.22	10.17	7.91	11.52	11.88	15.27	16.97	18.12
1516	18.72	19.2	18.28	14.49	12.71	11.02	8.66	11.83	11.96	15.21	17.26	18.33
1517	18.93	19.54	18.73	14.79	13.14	11.34	9.12	12.03	12.1	15.03	17.5	18.33
1518	19.07	19.68	18.86	14.97	13.26	11.36	9.21	12.1	12.33	15.03	17.63	18.4
1519	19.3	19.78	18.97	15.02	13.43	11.4	9.26	12.11	12.43	15.12	17.6	18.59
1520	19.42	19.88	19.12	15.2	13.42	11.25	9.1	12.02	12.62	15.11	17.53	18.8
1521	19.46	19.87	19.23	15.3	13.36	10.87	8.97	12.08	12.73	15.14	17.56	19.3
1522	19.65	20.03	19.42	15.33	13.33	10.82	9.05	12.29	12.8	15.29	17.86	19.66
1523	19.96	20.27	19.61	15.45	13.24	10.66	8.98	12.25	12.83	15.43	18.05	19.8
1524	19.95	20.31	19.51	15.42	13.61	11.27	9.48	12.49	12.77	15.37	17.96	19.77
1525	19.68	20.31	19.41	15.53	13.78	11.5	9.77	12.64	12.71	15.21	17.95	19.64
1526	19.38	20.17	19.03	15.28	13.88	11.75	10.03	12.74	12.47	14.91	17.96	19.53
1527	19.46	20.3	19.02	15.41	13.96	11.73	10.08	12.84	12.65	15.06	18.34	19.67
1528	18.75	19.92	18.75	15.44	13.99	11.76	10.18	12.83	12.46	14.62	17.86	18.56
1529	18.44	19.04	18.44	15.15	14.05	11.88	10.22	12.69	12.04	14.38	16.81	17.84
1530	18.25	18.47	18.18	14.71	13.57	11.86	10.01	12.25	11.96	14.29	16.14	17.74
1531	17.86	18.43	18.28	14.61	13.35	11.92	9.92	12.2	11.91	14.15	15.89	17.28
1532	18.16	18.75	18.57	15.02	13.62	11.9	10.07	12.38	12.09	14.43	16.22	17.69
1533	18.38	18.71	18.27	15.21	13.91	12.03	10.43	12.98	12.32	14.57	16.5	17.92
1534	18.43	18.81	18.23	15.27	14	12.14	10.59	13.32	12.76	14.6	16.59	17.99
1535	18.41	18.91	18.41	15.4	14.28	12.33	10.76	13.54	13.23	15.22	17.14	18.2
1536	19.1	19.46	19.01	15.8	14.61	12.45	10.75	13.59	13.86	16.48	18.4	19.37
1537	19.11	19.57	18.63	14.65	12.39	10.02	7.75	11.53	12.24	15.57	17.68	18.72
1538	19	19.53	18.48	14.55	12.26	10.04	7.79	11.55	12.22	15.53	17.59	18.64
1539	18.7	19.12	18.23	14.4	12.23	10.03	7.81	11.5	11.95	15.34	17.22	18.31
1540	18.99	19.44	18.54	14.61	12.61	10.58	8.36	11.78	12.08	15.3	17.51	18.51
1541	19.23	19.81	18.96	14.91	12.91	10.93	8.69	11.93	12.35	15.35	17.8	18.71
1542	19.11	19.78	18.95	14.94	13.1	11.16	9.02	12.06	12.33	15.3	17.69	18.65
1543	19.12	19.8	18.96	15.01	13.44	11.44	9.37	12.16	12.39	15.15	17.57	18.58
1544	19.2	19.83	18.9	15.05	13.5	11.41	9.46	12.24	12.53	15.06	17.53	18.64
1545	19.1	19.48	18.89	15.09	13.58	11.39	9.55	12.34	12.58	14.98	17.26	18.83
1546	19.17	19.58	19.08	15.21	13.59	11.4	9.58	12.43	12.65	15	17.4	18.9
1547	19.39	20.09	19.49	15.46	13.62	11.18	9.39	12.44	12.8	15.19	17.82	19.28
1548	19.43	20.08	19.41	15.44	13.73	11.23	9.52	12.61	12.75	15.2	17.83	19.48
1549	19.44	20.07	19.2	15.42	13.87	11.38	9.57	12.69	12.81	15.38	18.02	19.57
1550	19.31	20.07	18.88	15.17	13.88	11.71	9.97	12.76	12.54	15.07	17.93	19.51
1551	18.92	20	18.71	15.21	13.95	11.68	10.07	12.81	12.47	14.86	17.93	19.04
1552	18.63	19.09	18.22	15.15	14.08	11.74	10.16	12.76	12.13	14.4	16.79	17.92
1553	18.69	18.89	18.14	15.17	14.13	11.78	10.21	12.59	12.07	14.42	16.23	17.88
1554	18.08	18.98	18.29	14.86	13.69	11.86	10.05	12.3	11.88	14.19	16.24	17.5
1555	17.7	18.95	18.48	14.71	13.38	11.8	9.98	12.14	11.82	13.97	15.88	17.12
1556	18.02	19.44	19.13	15.4	13.88	11.86	10.1	12.34	11.94	14.27	16.2	17.46
1557	18.37	19.56	19.42	15.9	14.31	12.1	10.56	12.98	12.23	14.27	16.38	17.58
1558	18.52	19.51	19.25	16.01	14.43	12.25	10.72	13.39	12.68	14.37	16.27	17.81
1559	18.14	18.76	18.56	15.59	14.35	12.3	10.83	13.51	12.96	14.69	16.52	17.98
1560	18.44	18.89	18.39	15.52	14.46	12.44	10.85	13.7	13.69	15.73	17.45	18.79
1561	19.12	19.53	18.64	14.75	12.52	9.99	7.82	11.7	12.24	15.43	17.78	18.71
1562	19.14	19.56	18.68	14.65	12.35	9.94	7.72	11.52	12.32	15.45	17.73	18.72
1563	18.99	19.39	18.45	14.52	12.29	9.93	7.78	11.56	12.17	15.26	17.48	18.54
1564	19.27	19.64	18.72	14.75	12.81	10.63	8.53	11.79	12.29	15.33	17.77	18.67
1565	19.16	19.65	18.82	14.79	13.27	11.28	9.13	11.98	12.26	15.41	17.81	18.75
1566	19.21	19.8	18.97	14.92	13.36	11.22	9.15	12.08	12.44	15.38	17.8	18.96
1567	19.25	19.99	19.11	15.07	13.36	11.19	9.16	12.11	12.48	15.29	17.69	19.03
1568	19.27	20.02	19.17	15.14	13.26	10.94	8.98	12.12	12.72	15.16	17.52	19.01
1569	19.11	19.49	18.85	15.1	13.47	11.16	9.39	12.3	12.6	14.95	17.25	18.68
1570	19.02	19.39	18.96	15.03	13.61	11.34	9.52	12.39	12.54	14.95	17.21	18.44
1571	19	19.83	19.2	15.21	13.69	11.38	9.66	12.51	12.63	15.05	17.58	18.55
1572	18.85	19.83	19.08	15.15	13.8	11.46	9.8	12.63	12.72	15.08	17.67	18.95
1573	18.96	19.86	19.13	15.05	13.83	11.59	9.92	12.67	12.79	15.32	17.96	19.5
1574	19.47	20.25	19.33	15.25	13.93	11.61	9.9	12.79	12.96	15.88	18.41	19.98
1575	18.86	19.93	18.97	15.4	14.01	11.63	9.91	12.86	12.88	15.45	18.19	19.51
1576	18.5	18.98	18.29	14.96	14.03	11.72	10.12	12.88	12.61	14.83	17.29	18.07
1577	18.57	19.65	18.95	15.36	14.12	11.55	10.09	12.94	13.09	15.49	17.52	18.27
1578	19.18	20.32	19.44	15.46	13.95	11.76	10.2	12.81	12.74	15.35	17.67	18.63
1579	18.48	19.56	18.68	14.92	13.43	11.87	10.02	12.24	11.64	13.9	16.42	17.42
1580	18.34	19.7	19.03	15.49	13.87	11.85	10.24	12.53	11.96	13.95	15.93	17.34
1581	18.78	20.03	19.65	16.09	14.44	12.08	10.63	13.26	12.64	14.33	16.13	17.74
1582	18.77	19.91	19.67	16.24	14.55	12.3	10.63	13.48	12.95	14.53	16.23	18.05
1583	18.23	18.84	18.93	16.05	14.57	12.38	10.83	13.57	13.12	14.78	16.43	18.1
1584	18.73	19.01	18.67	16.09	14.71	12.46	10.68	13.72	13.84	15.95	17.42	19.08
1585	19.1	19.37	18.41	14.66	12.87	10.44	8.29	11.84	12.03	15.24	17.72	18.51
1586	19.27	19.47	18.66	14.79	12.53	10.04	7.82	11.68	12.34	15.35	17.89	18.76
1587	19.06	19.4	18.52	14.63	12.39	9.94	7.84	11.54	12.29	15.26	17.6	18.6
1588	18.92	19.26	18.43	14.52	12.89	10.73	8.69	11.78	12.1	15.24	17.42	18.44
1589	19.35	19.68	18.77	14.81	13.34	11.39	9.35	12.11	12.3	15.75	17.78	18.94
1590	19.17	19.57	18.79	14.7	13.31	11.34	9.32	12.05	12.32	15.64	17.68	18.92
1591	19.3	19.89	19.16	15.06	13.28	11.12	9.03	12.12	12.64	15.66	17.93	19.28
1592	19.27	19.77	19.16	15.17	13.18	10.71	8.7	12.06	12.94	15.35	17.67	18.98
1593	19.21	19.41	18.73	15.11	13.45	10.87	9.03	12.2	12.81	15.11	17.55	18.6
1594	18.99	19.41	18.72	15.06	13.61	11.13	9.35	12.44	12.69	14.97	17.37	18.56
1595	18.99	19.65	18.87	15.1	13.75	11.28	9.48	12.53	12.77	15.24	17.67	18.8
1596	18.83	19.65	18.89	15.1	13.81	11.44	9.6	12.62	12.96	15.41	17.62	19.03
1597	19.14	19.96	19.31	15.19	13.89	11.58	9.81	12.68	13.25	16.16	18.23	19.61
1598	19.91	20.5	19.68	15.48	13.96	11.65	9.79	12.58	13.47	16.65	18.35	19.95
1599	19.86	20.53	19.68	15.61	14.01	11.62	9.62	12.6	13.49	16.62	18.31	20.05
1600	19.6	20.35	19.58	15.65	13.8	11.31	9.43	12.77	13.43	16.48	18.31	19.79
1601	19.97	20.54	19.8	15.81	13.73	10.95	9.43	12.77	13.44	16.54	18.49	20.05
1602	19.96	20.51	19.67	15.69	14.02	11.67	10.08	12.81	12.92	15.89	18.25	19.55
1603	18.71	19.57	18.6	14.95	13.43	11.85	10.06	12.18	11.53	13.86	16.69	17.42
1604	18.36	19.85	18.95	15.56	13.92	11.8	10.29	12.72	11.95	13.87	16.19	17.15
1605	18.9	20.09	19.42	16.15	14.5	12.17	10.52	13.49	12.96	14.58	16.64	17.92
1606	18.89	19.82	19.66	16.28	14.52	12.28	10.33	13.56	13.49	15.16	16.97	18.39
1607	18.28	18.97	19.09	16.28	14.68	12.34	10.58	13.66	13.65	15.36	16.83	18.43
1608	18.36	18.73	18.59	16.15	14.72	12.44	10.67	13.73	13.86	15.82	17.39	18.72
1609	18.58	18.99	18.17	14.29	12.66	10.54	8.32	11.58	11.99	15.43	17.19	18.3
1610	19.2	19.57	18.62	14.65	12.75	10.39	8.33	11.68	12.4	15.85	17.74	18.86
1611	18.85	19.23	18.38	14.49	12.64	10.38	8.45	11.72	12.19	15.43	17.36	18.49
1612	18.63	18.93	18.19	14.35	12.95	11.01	9.03	11.82	11.94	15.04	17.16	18.12
1613	19.33	19.44	18.71	14.72	13.34	11.21	9.22	12.01	12.29	15.52	17.7	18.75
1614	19.41	19.58	18.99	14.93	13.36	11.18	9.06	12.13	12.59	15.72	17.95	19.04
1615	19.22	19.51	19.01	15.02	13.39	11.05	8.97	12.11	12.87	15.75	18.05	18.95
1616	19.08	19.31	18.8	15.05	13.45	11.18	9.14	12.21	12.95	15.62	17.77	18.49
1617	19.13	19.2	18.49	14.99	13.59	11.28	9.43	12.31	12.92	15.36	17.42	18.37
1618	19.08	19.47	18.82	15.17	13.63	11.2	9.32	12.31	13.15	15.88	17.82	18.73
1619	19.25	19.77	18.99	15.14	13.66	11.21	9.24	12.38	13.21	16.06	18.12	19.31
1620	19.58	20.11	19.26	15.2	13.78	11.49	9.65	12.58	13.04	16.02	18.12	19.6
1621	19.69	20.12	19.22	15.05	13.82	11.64	10.01	12.78	13.07	16.28	18.23	19.62
1622	19.84	20.38	19.54	15.3	13.97	11.68	10.1	12.77	13.41	16.55	18.37	19.83
1623	19.97	20.51	19.71	15.57	14.01	11.68	9.81	12.72	13.47	16.6	18.49	19.95
1624	20.22	20.52	19.92	15.8	13.42	10.99	9.02	12.71	13.46	16.44	18.36	20.05
1625	20.1	20.67	19.88	15.95	13.36	10.66	9.07	12.83	13.46	16.46	18.62	20.12
1626	18.62	19.65	18.55	15.13	13.87	11.61	10.1	12.79	12.79	15.43	17.61	18.58
1627	17.65	18.46	17.77	14.53	13.24	11.63	9.74	12.06	11.57	13.75	15.91	17.06
1628	17.66	19.05	18.34	15.34	13.81	11.83	10.25	12.7	11.79	13.72	15.75	17.03
1629	18.11	19.45	18.88	15.91	14.26	12.04	10.72	13.32	12.46	14.05	15.94	17.35
1630	18.27	19.17	18.94	16.04	14.44	12.18	10.82	13.59	13.24	14.85	16.79	18.03
1631	17.88	18.5	18.46	15.84	14.42	12.25	10.87	13.67	13.52	15.25	16.95	18.19
1632	18.22	18.64	18.3	15.88	14.7	12.43	10.93	13.75	13.8	15.62	17.36	18.43
1633	17.4	17.68	17.17	13.51	11.73	9.63	7.66	11.29	11.68	14.25	16.06	17
1634	18.96	19.28	18.39	14.5	12.43	10.11	8.06	11.57	12.52	15.85	17.55	18.69
1635	19.28	19.57	18.68	14.71	12.72	10.38	8.41	11.82	12.44	15.84	17.79	18.93
1636	18.85	19.2	18.4	14.51	12.86	10.76	8.81	11.85	12.21	15.33	17.41	18.36
1637	18.85	19.11	18.42	14.55	13.05	10.99	8.97	11.96	12.24	15.16	17.36	18.37
1638	19.23	19.35	18.8	14.98	13.21	10.82	8.69	12.08	12.78	15.58	17.93	18.66
1639	19.38	19.53	19.16	15.08	13.24	10.82	8.81	12.13	13.11	16.19	18.15	18.8
1640	19.14	19.67	18.98	14.97	13.44	11.23	9.33	12.21	13.01	16.1	17.88	18.76
1641	18.93	19.37	18.53	14.79	13.37	11.29	9.5	12.22	12.65	15.65	17.6	18.39
1642	19.47	20.03	19.13	15.14	13.59	11.4	9.66	12.46	13.04	16.14	18.19	19.14
1643	19.81	20.02	19.27	15.22	13.67	11.44	9.6	12.46	13.24	16.43	18.1	19.52
1644	19.75	19.86	19.38	15.3	13.77	11.55	9.81	12.58	13.22	16.47	17.93	19.41
1645	19.91	20	19.52	15.42	13.83	11.62	9.86	12.71	13.43	16.57	17.92	19.52
1646	20	20.13	19.63	15.58	13.72	11.58	9.6	12.66	13.48	16.58	17.92	19.6
1647	20.08	20.29	19.77	15.72	13.52	11.28	9.16	12.7	13.48	16.55	17.96	19.71
1648	20.02	20.2	19.78	15.76	13.27	10.88	8.97	12.82	13.4	16.3	17.96	19.69
1649	20.14	20.12	19.85	15.75	13.31	10.85	9.22	12.88	13.45	16	18	19.77
1650	18.65	19.39	18.68	15.19	13.87	11.75	10.2	12.86	12.74	15.37	17.46	18.54
1651	17.16	17.63	17.32	14.18	13.16	11.65	9.88	12.15	11.55	13.58	15.44	16.81
1652	17.61	18.17	17.87	14.92	13.72	11.79	10.25	12.84	12.18	13.99	15.79	17.21
1653	17.84	18.85	18.45	15.6	14.15	11.98	10.58	13.23	12.62	14.24	15.92	17.44
1654	17.67	18.84	18.51	15.65	14.17	12.05	10.61	13.29	12.76	14.44	16.3	17.6
1655	17.57	18.16	18.08	15.3	14.04	12.11	10.67	13.43	12.99	14.63	16.35	17.57
1656	18.11	18.57	18.21	15.69	14.44	12.29	10.96	13.73	13.68	15.65	17.42	18.32
1657	18.33	18.72	18.03	14.24	12.08	9.72	7.63	11.64	12.49	15.06	16.99	18.03
1658	19.48	19.77	18.83	14.75	12.51	9.98	7.84	11.72	12.95	16.3	18.06	19.23
1659	19.69	19.8	18.87	15	12.85	10.18	8.09	11.92	12.86	16.23	18.3	19.09
1660	19.55	19.73	18.91	15.02	12.95	10.29	8.19	11.87	13.07	16.19	18.29	18.99
1661	19.66	20.02	19.21	15.02	12.97	10.46	8.35	11.93	13.17	16.35	18.34	19.3
1662	19.5	19.84	19.05	14.99	12.95	10.66	8.63	11.94	13.11	16.27	18.1	19.11
1663	17.78	18.1	17.57	13.8	11.87	9.6	7.57	11.49	12.01	14.47	16.36	17.43
1664	19.66	19.95	19.01	14.84	12.55	9.95	7.75	11.83	13.16	16.38	18.19	19.42
1665	19.13	19.41	18.58	14.68	12.69	10.18	8.1	11.78	12.71	16.06	17.83	18.7
1666	19.16	19.45	18.64	14.67	12.69	10.29	8.27	11.84	12.84	16.07	17.77	18.72
1667	19.36	19.66	18.77	14.71	12.63	10.36	8.28	11.88	13.08	16.24	17.9	19.17
1668	18.8	19.09	18.3	14.46	12.67	10.77	8.77	11.91	12.83	15.56	17.43	18.57
1669	18.72	19.01	18.17	14.36	12.22	9.82	7.72	11.77	12.67	15.38	17.33	18.44
1670	19.56	19.82	18.93	14.78	12.55	9.91	7.81	11.94	13.12	16.32	18.12	19.35
1671	18.88	19.24	18.45	14.43	12.49	10.11	8.08	11.72	12.64	15.86	17.47	18.6
1672	17.81	18.18	17.54	13.86	12.29	10.24	8.29	11.62	12.08	14.69	16.53	17.68
1673	17.45	17.85	17.3	13.75	12.14	10.32	8.38	11.78	11.88	14.23	16.19	17.26
1674	18.18	18.59	17.86	14.28	12.49	10.61	8.6	12.06	12.46	14.82	16.83	17.91
1675	18.98	19.22	18.35	14.49	12.32	9.86	7.8	11.85	12.8	15.68	17.56	18.73
1676	19.05	19.35	18.43	14.56	12.42	9.89	7.88	11.92	12.87	15.8	17.71	18.88
1677	17.74	18.04	17.39	13.76	11.94	9.68	7.75	11.47	11.92	14.54	16.39	17.49
1678	16.59	17.01	16.58	13.22	11.74	9.77	7.86	11.19	11.09	13.62	15.38	16.36
1679	17.46	18.03	17.5	14	12.28	10.31	8.33	11.87	11.96	14.41	16.28	17.27
1680	18.58	19	18.24	14.42	12.6	10.67	8.69	12.07	12.78	15.21	17.27	18.45
1681	18.51	18.68	18	14.21	12.21	9.85	7.84	11.87	12.53	15.21	17.22	18.21
1682	17.57	17.74	17.18	13.6	11.91	9.82	7.82	11.42	11.87	14.51	16.43	17.29
1683	15.99	16.04	15.55	12.22	11.27	9.66	7.61	10.1	10.2	13.03	14.71	15.69
1684	16.17	16.37	15.84	12.54	11.39	9.64	7.75	10.35	10.43	13.29	14.94	15.87
1685	17.23	17.59	17.1	13.58	12.1	10.23	8.38	11.67	11.76	14.03	16.03	17.01
1686	19.25	19.53	18.85	14.74	13.14	11.01	9.21	12.2	13.02	15.97	17.81	19.07
1687	16.72	16.77	16.42	13.14	11.69	9.69	7.7	11.36	11.46	14.04	15.68	16.47
1688	15.33	15.32	14.81	11.57	10.84	9.21	7.25	9.81	9.71	12.4	14.01	14.96
1689	15.16	15.17	14.64	11.33	10.72	9.24	7.22	9.37	9.38	12.09	13.71	14.84
1690	16.91	17.05	16.46	12.88	11.52	9.65	7.69	10.83	11.15	13.63	15.58	16.61
1691	18.74	19.04	18.3	14.35	12.64	10.52	8.59	11.98	12.71	15.54	17.43	18.61
1692	19.65	19.87	19.1	15	13.43	11.06	9.2	12.29	13.31	16.28	18.19	19.44
