# Supplementary material for: Roles of host and environment in shift of primary anthrax host species in Kruger National Park
Source: PLoS One. 2024 Dec 6;19(12):e0314103. doi: 10.1371/journal.pone.0314103 (PMC11623471; doi:10.1371/journal.pone.0314103)
Supplement: S1 Data — (ZIP) [file pone.0314103.s001.zip › Ochai Supplementary Data/Tmin excel/1990.xlsx]

## Sheet: 1990
UPID	1990_1	1990_2	1990_3	1990_4	1990_5	1990_6	1990_7	1990_8	1990_9	1990_10	1990_11	1990_12
1	21.22	20.54	20.24	18.36	12.82	10.63	11.53	11.35	13.54	18.39	19.65	21.06
2	21.41	20.71	20.44	18.5	12.92	10.65	11.55	11.45	13.58	18.49	19.76	21.17
3	21.53	20.83	20.47	18.48	12.93	10.78	11.7	11.5	13.58	18.5	19.76	21.25
4	21.62	21.03	20.45	18.53	13.01	10.75	11.64	11.49	13.6	18.67	19.75	21.34
5	21.35	20.92	20.23	18.51	12.95	10.59	11.34	11.3	13.47	18.68	19.46	21.17
6	21.33	21.01	20.35	18.63	12.94	10.6	11.35	11.34	13.52	18.88	19.49	21.19
7	21.72	21.19	20.58	18.85	13.07	10.75	11.49	11.52	13.8	19.13	19.74	21.41
8	21.76	21.34	20.58	18.88	13.15	10.92	11.75	11.74	13.99	19.13	19.65	21.44
9	21.61	21.25	20.43	18.75	13.11	10.92	11.68	11.83	14.03	18.99	19.4	21.26
10	21.45	21.09	20.34	18.78	13.06	10.86	11.56	11.69	13.85	18.86	19.23	21.07
11	21.49	21.15	20.6	19.01	13.17	10.87	11.58	11.64	13.75	18.84	19.59	21.12
12	21.21	20.91	20.43	18.96	13.25	10.79	11.37	11.45	13.38	17.98	19.38	20.85
13	21.13	20.77	20.31	18.91	13.26	10.78	11.36	11.41	13.2	17.74	19.11	20.77
14	21.2	20.94	20.46	19.04	13.33	10.84	11.42	11.58	13.42	17.87	19.19	20.89
15	21.3	20.95	20.54	19.21	13.44	10.89	11.46	11.78	13.65	18.07	19.34	20.99
16	21.76	21.36	20.64	19.07	13.69	11.43	11.86	12.39	14.32	18.94	19.71	21.37
17	21.9	21.51	20.28	18.67	13.88	11.74	12.18	12.61	14.54	19.15	19.68	21.54
18	21.6	21.12	20.47	18.9	13.93	11.88	12.25	12.79	14.48	18.57	19.5	21.33
19	21.31	20.69	20.4	18.54	12.97	10.46	11.28	11.31	13.65	18.41	19.86	21.27
20	21.26	20.68	20.4	18.56	12.98	10.63	11.52	11.35	13.63	18.41	19.76	21.16
21	21.55	20.88	20.62	18.69	13.04	10.83	11.68	11.51	13.72	18.54	19.95	21.32
22	21.7	21.1	20.62	18.71	13.13	10.82	11.71	11.52	13.74	18.73	19.96	21.46
23	21.56	21.12	20.34	18.59	13.11	10.8	11.6	11.54	13.75	19.07	19.73	21.38
24	21.45	21.06	20.26	18.56	13.08	10.83	11.62	11.6	13.89	19.01	19.56	21.24
25	21.66	21.26	20.41	18.81	13.1	10.85	11.69	11.67	13.94	19.06	19.72	21.35
26	21.86	21.48	20.67	18.98	13.2	10.98	11.77	11.86	14.11	19.28	19.93	21.6
27	21.87	21.45	20.94	19.12	13.31	10.98	11.74	12.01	14.24	19.47	20.11	21.6
28	21.7	21.22	20.85	19.25	13.34	11.05	11.71	12.01	14.22	19.3	20.21	21.39
29	21.7	21.32	20.86	19.27	13.33	10.98	11.7	12.01	14.17	19.17	20.03	21.27
30	21.51	21.19	20.73	19.22	13.37	11.04	11.69	11.97	13.94	18.68	19.78	21.13
31	21.38	21	20.47	19.2	13.41	11.06	11.61	11.81	13.77	18.37	19.56	21.05
32	21.1	20.75	20.24	19	13.36	10.89	11.48	11.55	13.35	17.76	19.14	20.73
33	21	20.73	20.33	19.08	13.36	10.87	11.36	11.6	13.44	17.85	19.1	20.66
34	21.6	21.37	20.35	18.78	13.53	11.24	11.78	12.29	14.23	18.84	19.43	21.33
35	21.86	21.56	20.13	18.41	13.76	11.57	12.19	12.42	14.18	18.78	19.49	21.52
36	21.88	21.59	20.29	18.59	13.9	11.62	12.2	12.73	14.55	19.09	19.62	21.61
37	21.09	20.57	20.27	18.35	12.85	10.29	11.12	11.01	13.34	17.99	19.48	21.05
38	21.15	20.52	20.32	18.51	12.98	10.65	11.51	11.27	13.49	18.09	19.54	20.99
39	21.43	20.83	20.31	18.37	12.95	10.88	11.79	11.48	13.56	18.45	19.64	21.16
40	21.43	20.9	20.14	18.37	12.97	10.91	11.84	11.56	13.63	18.68	19.61	21.2
41	21.42	20.86	20.01	18.27	13.04	10.93	11.85	11.66	13.74	18.96	19.62	21.23
42	21.67	21.21	20.36	18.61	13.13	10.93	11.8	11.71	13.92	19.05	19.91	21.44
43	21.69	21.25	20.72	19.01	13.27	10.89	11.72	11.62	13.83	18.65	19.95	21.35
44	21.85	21.39	20.9	19.19	13.35	10.97	11.7	11.72	14.02	18.85	20.09	21.46
45	21.91	21.33	20.88	19.24	13.32	10.91	11.66	11.68	14.01	19.06	20.18	21.44
46	21.69	21.22	20.79	19.24	13.35	10.81	11.53	11.64	13.81	18.68	19.91	21.25
47	21.99	21.73	20.81	19.12	13.38	10.95	11.66	11.97	14.22	19.32	20.05	21.68
48	21.95	21.77	20.78	18.92	13.35	10.92	11.56	12.01	14.19	19.21	20.04	21.75
49	21.91	21.84	20.92	18.76	13.36	10.88	11.62	12.02	14.13	19.06	20.14	21.65
50	21.32	21.21	20.66	19.08	13.34	11	11.59	12.04	14.08	18.86	19.67	21.01
51	21.11	20.84	20.47	19.27	13.39	10.96	11.61	11.89	13.73	18.14	19.32	20.79
52	21.49	21.27	20.57	18.92	13.43	11.12	11.65	12.19	14.13	18.73	19.4	21.19
53	21.77	21.61	20.25	18.44	13.64	11.35	11.93	12.44	14.03	18.41	19.35	21.3
54	21.8	21.31	20.01	18.26	13.68	11.13	11.92	12.32	14.12	18.56	19.43	21.3
55	21.34	20.92	20.42	18.38	12.86	10.33	11.12	10.95	13.28	17.89	19.4	21.13
56	21.18	20.63	20.36	18.52	13.04	10.67	11.53	11.18	13.41	18.02	19.51	21.07
57	21.31	20.7	20.42	18.55	13.02	10.92	11.78	11.44	13.54	18.18	19.6	21.07
58	21.28	20.84	20.22	18.35	12.95	10.95	11.89	11.5	13.59	18.48	19.49	21.13
59	21.04	20.63	19.88	18.26	13.02	10.93	11.86	11.58	13.63	18.84	19.33	20.94
60	21.37	21.02	20.29	18.7	13.13	10.88	11.69	11.52	13.67	18.78	19.57	21.19
61	21.45	20.96	20.67	18.93	13.16	10.6	11.33	11.28	13.51	18.2	19.76	21.19
62	21.53	21.06	20.69	18.99	13.19	10.65	11.28	11.3	13.54	18.16	19.8	21.15
63	21.5	21.07	20.64	18.97	13.13	10.55	11.21	11.22	13.48	18.22	19.77	21.01
64	21.53	21.14	20.72	19.05	13.17	10.41	11.05	11.22	13.55	18.43	19.75	21.14
65	21.51	21.2	20.61	19.1	13.17	10.49	11.15	11.35	13.71	18.69	19.86	21.15
66	21.5	21.19	20.61	19.32	13.38	10.79	11.4	11.56	13.78	18.53	19.78	21.23
67	21.71	21.46	20.82	19.36	13.39	10.92	11.56	11.96	14.2	19.13	19.93	21.44
68	21.89	21.85	20.89	18.79	13.35	10.95	11.57	12.16	14.31	19.7	20.03	21.57
69	21.41	21.3	20.68	19.16	13.36	10.97	11.59	12.03	14.17	19.01	19.66	21.15
70	21.35	21.15	20.55	19.14	13.46	10.96	11.56	11.99	14.09	18.75	19.42	21.15
71	21.62	21.56	20.31	18.61	13.42	11.11	11.68	12.38	13.92	18.25	19.09	21.15
72	21.69	21.37	20.13	18.35	13.62	11.32	11.87	12.37	14.02	18.35	19.21	21.09
73	21.33	20.99	20.51	18.36	12.65	10.06	10.89	10.87	13.2	17.82	19.34	21.04
74	21.1	20.66	20.29	18.45	12.94	10.47	11.25	11.14	13.37	17.89	19.44	21.02
75	21.34	20.7	20.5	18.65	13.11	10.85	11.64	11.4	13.61	18.33	19.69	21.15
76	21.43	20.86	20.49	18.67	13.09	10.89	11.7	11.52	13.62	18.57	19.7	21.19
77	21.4	21.01	20.48	18.67	13.15	10.86	11.79	11.61	13.75	18.92	19.48	21.2
78	21.57	21.12	20.61	18.89	13.22	10.83	11.69	11.57	13.84	19.11	19.68	21.4
79	21.57	21.04	20.7	18.98	13.19	10.7	11.45	11.4	13.65	18.76	19.95	21.41
80	21.55	21.06	20.7	18.96	13.17	10.6	11.31	11.3	13.62	18.58	20.05	21.33
81	21.46	21	20.6	18.87	13.11	10.45	11.13	11.19	13.53	18.52	20.01	21.14
82	21.38	20.87	20.47	18.79	12.94	10.31	10.94	11.11	13.52	18.73	19.86	21.06
83	21.36	20.97	20.43	18.92	13.05	10.22	10.85	11.1	13.6	18.76	20.03	21.1
84	21.47	21.06	20.51	19.16	13.24	10.55	11.1	11.21	13.61	18.43	19.85	21.17
85	21.52	21.19	20.63	19.36	13.38	10.76	11.41	11.45	13.69	18.36	19.83	21.22
86	21.84	21.71	20.96	19.37	13.41	10.89	11.47	11.87	14.21	19.32	20.08	21.63
87	21.81	21.83	21.04	19.35	13.39	10.93	11.52	12.07	14.38	19.63	20.24	21.75
88	21.71	21.56	20.99	19.25	13.45	11.01	11.55	12.31	14.24	19.22	20.13	21.62
89	21.68	21.36	20.97	19.18	13.52	11.15	11.66	12.44	14.17	18.88	19.93	21.74
90	21.68	21.31	20.83	19.3	13.62	11.29	11.72	12.54	14.35	19.13	19.89	21.7
91	21.18	20.68	20.41	18.49	12.98	10.45	11.33	11.24	13.51	18.22	19.65	21.1
92	21.25	20.78	20.48	18.55	13.03	10.55	11.39	11.34	13.6	18.31	19.72	21.16
93	21.34	20.71	20.5	18.64	13.02	10.58	11.36	11.39	13.59	18.34	19.81	21.16
94	21.35	20.77	20.5	18.67	13.1	10.66	11.46	11.4	13.64	18.41	19.81	21.11
95	21.5	20.85	20.62	18.83	13.24	10.9	11.7	11.51	13.77	18.76	19.91	21.21
96	21.59	20.89	20.61	18.92	13.26	10.93	11.74	11.54	13.8	18.96	19.84	21.33
97	21.52	21	20.63	18.92	13.19	10.68	11.53	11.42	13.67	19.1	19.71	21.31
98	21.52	21	20.55	18.82	13.12	10.53	11.27	11.33	13.65	19.1	19.55	21.28
99	21.5	21	20.51	18.78	13.06	10.43	11.1	11.23	13.6	19.07	19.52	21.15
100	21.4	20.81	20.39	18.83	13.06	10.45	11.12	11.11	13.41	18.52	19.87	20.93
101	20.97	20.59	20.15	18.66	12.89	10.26	10.86	10.9	13.07	17.7	19.43	20.6
102	21.1	20.74	20.21	18.74	12.91	10.11	10.6	10.82	13.1	17.67	19.4	20.74
103	21.25	20.95	20.32	18.8	12.94	10.1	10.64	10.79	13.08	17.69	19.35	20.84
104	21.37	21.35	20.57	18.97	13	10.2	10.79	11.01	13.38	18.44	19.57	21.19
105	21.33	21.34	20.42	19.08	13.17	10.47	11.09	11.48	13.96	18.99	19.44	21.17
106	21.54	21.57	20.51	19.15	13.37	10.79	11.42	11.89	14.07	18.78	19.6	21.39
107	21.44	21.42	20.84	19.36	13.56	11.03	11.59	12.1	14.29	19.21	19.95	21.66
108	21.47	21.18	20.73	19.31	13.69	11.12	11.64	12.13	14.38	19.4	19.85	21.43
109	21.19	20.63	20.42	18.53	13	10.5	11.46	11.33	13.53	18.45	19.64	21.09
110	21.23	20.64	20.46	18.52	12.97	10.4	11.29	11.3	13.56	18.46	19.69	21.07
111	21.21	20.5	20.36	18.46	12.89	10.31	11.16	11.22	13.43	18.3	19.51	20.94
112	21.24	20.61	20.45	18.58	13.01	10.47	11.26	11.28	13.47	18.21	19.63	21.04
113	21.33	20.71	20.55	18.68	13.16	10.66	11.43	11.36	13.57	18.3	19.74	21.04
114	21.4	20.74	20.53	18.8	13.16	10.67	11.51	11.36	13.62	18.56	19.85	21.1
115	21.31	20.76	20.45	18.76	13.19	10.56	11.33	11.29	13.53	18.51	19.82	21.07
116	21.35	20.93	20.53	18.81	13.24	10.62	11.38	11.27	13.45	18.49	19.92	21.17
117	21.27	20.93	20.44	18.67	13.05	10.46	11.22	11.14	13.33	18.57	19.53	20.98
118	21.17	20.81	20.31	18.72	12.99	10.34	11.01	11.07	13.23	18.22	19.5	20.78
119	20.81	20.46	20.1	18.53	12.88	10.18	10.83	10.83	12.98	17.4	19.01	20.55
120	20.8	20.63	20.11	18.58	12.82	10.08	10.68	10.74	12.84	17.24	18.9	20.43
121	21.07	20.92	20.15	18.62	12.94	10.24	10.97	11.04	13.21	18.09	19.18	20.76
122	20.51	20.35	19.48	18.14	13.09	10.65	11.39	11.56	13.61	18.5	18.98	20.65
123	20.81	20.45	19.44	17.98	13.12	10.78	11.53	11.83	13.73	18.4	19.03	20.67
124	21.55	21.19	19.85	18.44	13.26	10.83	11.47	11.99	13.89	18.55	19.39	21.03
125	21.31	21.29	20.08	18.77	13.35	10.87	11.55	11.97	13.88	18.29	19.18	21.05
126	21.29	21.35	20.35	19.05	13.52	10.97	11.59	12.04	14.11	18.65	19.47	21.38
127	20.99	20.46	20.36	18.39	12.71	10.2	11.1	11.14	13.41	18.43	19.39	20.97
128	21.18	20.57	20.38	18.5	12.82	10.26	11.14	11.2	13.44	18.55	19.35	21.08
129	20.97	20.41	20.23	18.37	12.87	10.33	11.24	11.21	13.34	18.31	18.97	20.76
130	21.11	20.54	20.32	18.47	12.96	10.5	11.29	11.24	13.36	18.26	19.17	20.83
131	21.24	20.67	20.47	18.66	13.11	10.6	11.4	11.31	13.5	18.35	19.6	20.94
132	21.15	20.69	20.45	18.68	13.11	10.64	11.43	11.27	13.51	18.35	19.59	20.82
133	20.9	20.49	20.25	18.49	13.01	10.48	11.2	11.14	13.23	17.93	19.29	20.64
134	21.01	20.66	20.34	18.66	13.03	10.52	11.25	11.13	13.19	17.87	19.35	20.81
135	21.3	20.97	20.58	18.85	13.16	10.6	11.35	11.15	13.28	18.04	19.63	21
136	21	20.85	20.28	18.6	12.94	10.44	11.16	11.05	13.11	17.97	19.28	20.77
137	20.77	20.48	20.18	18.58	12.94	10.3	10.99	10.83	12.85	17.25	18.89	20.45
138	20.8	20.66	20	18.38	13	10.5	11.29	11.05	12.93	17.22	18.74	20.36
139	20.4	19.95	19.14	17.59	12.86	10.78	11.54	11.71	13.43	18.23	18.89	20.47
140	20.22	19.83	19.03	17.39	12.84	10.65	11.43	11.72	13.33	17.87	18.7	20.18
141	20.66	20.29	19.28	17.73	12.99	10.71	11.39	11.84	13.43	17.99	18.94	20.43
142	20.99	20.45	19.38	17.83	13	10.77	11.42	11.97	13.47	17.81	18.77	20.38
143	21.2	20.59	19.49	17.94	13.03	10.77	11.44	12.03	13.42	17.76	18.79	20.46
144	21.48	20.92	19.88	18.4	13.3	10.92	11.45	12.18	13.7	18.17	19.26	21.03
145	20.29	19.62	19.55	17.7	12.64	10.48	11.61	11.28	13.06	17.45	18.22	19.92
146	20.49	20	19.84	17.98	12.82	10.49	11.54	11.35	13.29	17.75	18.52	20.22
147	20.37	19.95	19.7	17.96	12.78	10.44	11.42	11.19	13.17	17.76	18.36	20.13
148	20.89	20.46	20.18	18.33	12.93	10.54	11.4	11.24	13.3	18.25	18.72	20.69
149	20.88	20.51	20.17	18.36	12.93	10.45	11.34	11.19	13.33	18.26	18.77	20.69
150	21.21	20.79	20.45	18.63	13.08	10.59	11.44	11.29	13.5	18.58	19.19	20.94
151	21	20.65	20.24	18.51	13.08	10.76	11.59	11.37	13.39	18.38	19.08	20.84
152	21.14	20.78	20.29	18.46	13.11	10.95	11.81	11.48	13.51	18.44	19.23	20.93
153	21.31	21.1	20.63	18.82	13.2	10.99	11.82	11.36	13.42	18.27	19.75	21.1
154	21.21	21	20.33	18.56	13.14	10.9	11.74	11.31	13.26	18.15	19.44	20.94
155	20.75	20.65	20.36	18.57	13.07	10.75	11.51	10.98	12.85	17.2	18.89	20.38
156	20.76	20.72	19.94	18.02	12.95	10.79	11.62	11.14	12.87	17.07	18.72	20.34
157	20.42	20	19.14	17.47	12.74	10.74	11.59	11.71	13.44	18.06	18.87	20.46
158	20.1	19.64	19	17.33	12.69	10.55	11.47	11.81	13.34	17.95	18.5	20.02
159	20.31	19.86	19.13	17.46	12.8	10.67	11.46	11.87	13.31	17.71	18.49	20.06
160	20.62	20.09	19.28	17.6	12.9	10.73	11.45	11.93	13.36	17.58	18.51	20.09
161	21.07	20.19	19.44	17.75	13.01	10.77	11.43	11.99	13.42	17.71	18.74	20.35
162	21.34	20.4	19.6	18	13.11	10.83	11.48	12.15	13.65	17.98	18.94	20.56
163	19.82	19.29	19.11	17.15	12.46	10.58	11.86	11.42	13.07	17.28	18.09	19.59
164	19.74	19.2	18.98	17.1	12.43	10.61	11.84	11.45	12.96	17.14	17.95	19.53
165	19.83	19.34	19.08	17.31	12.56	10.71	11.98	11.56	13.09	17.28	18.09	19.61
166	19.85	19.45	19.18	17.47	12.72	10.86	11.93	11.51	13.14	17.33	18.12	19.73
167	20.47	20.03	19.69	18.03	13	10.99	12.03	11.74	13.57	17.96	18.83	20.37
168	20.56	20.12	19.68	18.16	13.08	11.09	12.19	11.84	13.62	18.19	18.84	20.62
169	20.67	20.2	19.61	18.01	13.02	11.18	12.2	11.86	13.6	18.29	18.79	20.75
170	21.16	20.72	20.06	18.13	13.07	11.2	12.21	11.98	13.71	18.71	19.18	21.07
171	21.29	21.03	20.39	18.28	13.06	11.07	12.01	11.84	13.65	18.7	19.45	21.04
172	21.2	20.94	20.12	18.08	13.01	10.92	11.9	11.58	13.44	18.2	19.42	20.91
173	20.99	20.92	20.12	17.91	12.98	10.76	11.78	11.26	13.03	17.37	19.19	20.5
174	20.94	20.83	19.94	17.76	12.82	10.63	11.68	11.38	13.09	17.25	19.04	20.4
175	20.81	20.43	19.45	17.6	12.75	10.61	11.6	11.65	13.46	17.88	19.1	20.67
176	20	19.67	19.01	17.4	12.65	10.56	11.51	11.85	13.41	18.07	18.48	20.11
177	19.86	19.4	18.79	17.23	12.58	10.43	11.4	11.78	13.19	17.4	18.2	19.69
178	19.84	19.26	18.69	17.11	12.58	10.44	11.39	11.72	13.04	17.07	18.01	19.47
179	20.05	19.31	18.76	17.26	12.69	10.55	11.37	11.79	13.05	17.1	18.15	19.56
180	20.37	19.49	18.98	17.57	12.87	10.78	11.43	11.96	13.23	17.29	18.31	19.75
181	19.18	18.73	18.59	16.59	11.93	9.96	11.32	10.97	12.54	16.83	17.47	18.93
182	19.25	18.83	18.71	16.68	12.09	10.13	11.46	11.13	12.7	16.91	17.49	18.98
183	19.16	18.81	18.67	16.68	12.12	10.27	11.62	11.17	12.62	16.8	17.41	18.9
184	19.66	19.36	19.08	17.16	12.5	10.73	12.03	11.63	13.15	17.25	18.02	19.47
185	19.84	19.52	19.19	17.33	12.74	10.92	12.19	11.84	13.33	17.47	18.34	19.74
186	19.74	19.42	19.09	17.44	12.74	10.99	12.26	11.89	13.35	17.5	18.3	19.81
187	20.03	19.62	19.25	17.66	12.9	11.22	12.38	12.01	13.47	17.78	18.58	20.22
188	20.3	19.89	19.45	17.75	12.96	11.15	12.23	12.03	13.55	18.05	18.71	20.55
189	20.62	20.29	19.64	17.74	12.81	10.66	11.66	11.93	13.67	18.31	18.97	20.78
190	20.99	20.53	19.72	17.71	12.73	10.23	11.49	11.89	13.71	18.62	19.06	20.99
191	21.17	20.5	19.54	17.57	12.66	10.07	11.4	11.8	13.31	17.92	19.25	20.8
192	21.12	20.45	19.49	17.52	12.6	10	11.38	11.76	13.29	17.78	19.31	20.74
193	20.99	20.41	19.48	17.63	12.69	10.18	11.46	11.69	13.44	18.02	19.18	20.84
194	20.15	19.74	19.03	17.47	12.61	10.38	11.43	11.75	13.44	18.22	18.53	20.25
195	19.65	19.18	18.67	17.1	12.47	10.15	11.32	11.76	13.19	17.35	18.09	19.48
196	19.27	18.8	18.4	16.73	12.27	9.88	11.05	11.18	12.62	16.74	17.49	18.89
197	19.2	18.62	18.29	16.66	12.19	9.76	10.84	10.95	12.41	16.57	17.37	18.71
198	19.41	18.71	18.35	16.82	12.31	9.88	10.98	11.12	12.51	16.61	17.47	18.85
199	18.54	18.1	18.21	16.32	11.64	9.59	10.97	10.61	12.18	16.33	16.94	18.4
200	18.79	18.47	18.55	16.57	11.94	9.99	11.3	10.96	12.52	16.66	17.29	18.66
201	19.4	19.21	19.05	16.97	12.34	10.4	11.69	11.44	12.97	17.19	17.93	19.23
202	19.81	19.64	19.28	17.26	12.55	10.52	11.8	11.67	13.35	17.48	18.31	19.63
203	19.88	19.55	19.23	17.24	12.65	10.76	12.07	11.85	13.43	17.57	18.37	19.79
204	19.77	19.43	19.08	17.29	12.75	11.07	12.19	11.73	13.34	17.5	18.33	19.77
205	19.98	19.59	19.21	17.35	12.75	11	12.17	11.95	13.52	17.67	18.55	20.08
206	20.12	19.81	19.32	17.39	12.71	10.55	11.72	11.84	13.59	17.83	18.96	20.33
207	20.28	19.9	19.39	17.35	12.56	10.11	11.36	11.61	13.48	17.91	18.94	20.47
208	20.79	20.3	19.46	17.45	12.51	9.96	11.2	11.64	13.6	18.4	19.07	20.9
209	21.15	20.39	19.38	17.43	12.5	9.86	11.21	11.84	13.59	18.52	19.21	21.06
210	20.97	20.28	19.31	17.38	12.49	9.86	11.2	11.85	13.49	18.3	19.26	21.03
211	20.9	20.33	19.35	17.52	12.57	9.96	11.29	11.8	13.53	18.35	19.1	20.86
212	20.32	19.91	19.13	17.52	12.59	10.14	11.28	11.82	13.5	18.42	18.67	20.44
213	19.76	19.31	18.82	17.14	12.47	10.06	11.24	11.76	13.29	17.6	18.33	19.75
214	19.31	18.84	18.52	16.82	12.27	9.71	10.97	11.19	12.69	16.9	17.64	19.03
215	19.08	18.54	18.29	16.6	12.14	9.57	10.65	10.77	12.43	16.56	17.39	18.69
216	19.29	18.63	18.35	16.72	12.26	9.67	10.69	10.88	12.41	16.6	17.45	18.79
217	18.97	18.48	18.58	16.6	11.79	9.69	11.09	10.77	12.48	16.69	17.32	18.75
218	19.51	19.19	19.09	17.03	12.22	10.1	11.49	11.28	13.04	17.24	17.98	19.35
219	20.08	19.76	19.47	17.41	12.58	10.49	11.9	11.74	13.47	17.82	18.65	20.09
220	20.33	19.99	19.61	17.54	12.7	10.59	11.99	11.82	13.55	18.03	18.89	20.38
221	20.22	19.87	19.46	17.39	12.63	10.63	12.01	11.77	13.47	18.12	18.86	20.38
222	20.16	19.86	19.41	17.39	12.72	10.84	12.02	11.77	13.51	18.13	18.85	20.45
223	20.18	19.9	19.41	17.36	12.61	10.51	11.81	11.92	13.63	18.02	18.87	20.44
224	20.18	19.89	19.38	17.32	12.46	10.11	11.43	11.79	13.58	17.98	18.93	20.45
225	20.34	20.05	19.43	17.36	12.49	9.99	11.31	11.64	13.48	17.98	18.96	20.48
226	20.48	20.2	19.44	17.42	12.45	9.96	11.23	11.63	13.46	18.16	18.9	20.68
227	20.98	20.57	19.5	17.51	12.49	9.88	11.22	11.74	13.64	18.53	19.2	21.01
228	21.07	20.54	19.43	17.42	12.43	9.8	11.13	11.78	13.56	18.42	19.39	21.04
229	21.06	20.7	19.49	17.51	12.47	9.85	11.19	11.78	13.3	17.99	19.3	21.01
230	20.66	20.54	19.36	17.51	12.49	9.87	11.14	11.74	13.34	18.17	18.98	20.73
231	20.17	19.9	19.05	17.28	12.43	9.85	11.14	11.77	13.47	18.16	18.64	20.25
232	19.84	19.37	18.83	17.08	12.41	9.77	11.13	11.58	13.21	17.47	18.22	19.67
233	19.57	19.04	18.6	16.93	12.27	9.7	10.99	11.32	12.83	17.03	17.84	19.24
234	19.53	18.91	18.57	16.85	12.28	9.68	10.84	11.06	12.59	16.89	17.64	19.04
235	20.22	19.73	19.46	17.37	12.37	10.01	11.5	11.48	13.46	17.82	18.7	20.03
236	20.32	19.84	19.53	17.39	12.45	10.19	11.66	11.65	13.42	17.91	18.84	20.35
237	20.84	20.28	19.83	17.71	12.67	10.48	11.93	11.66	13.4	18.27	19.12	20.89
238	21.05	20.6	20.03	17.85	12.73	10.6	12.01	11.53	13.29	18.38	19.34	21.01
239	20.83	20.33	19.82	17.64	12.62	10.4	11.82	11.68	13.33	18.29	19.37	20.92
240	20.38	20.04	19.55	17.36	12.5	10.19	11.56	11.86	13.43	18.35	19.05	20.83
241	20.33	20.05	19.44	17.32	12.5	10.05	11.5	11.82	13.56	18.15	18.88	20.64
242	20.43	20.19	19.53	17.42	12.46	9.94	11.31	11.82	13.62	18.26	18.99	20.73
243	20.53	20.34	19.61	17.42	12.47	9.94	11.35	11.83	13.64	18.24	19.02	20.67
244	20.44	20.31	19.56	17.46	12.49	9.93	11.28	11.74	13.55	18.01	18.91	20.62
245	20.71	20.64	19.68	17.59	12.49	9.82	11.21	11.71	13.6	18.16	19.02	20.9
246	21.17	20.81	19.79	17.57	12.46	9.76	11.13	11.74	13.59	18.47	19.4	21.11
247	21.2	20.97	19.9	17.58	12.44	9.74	11.14	11.7	12.98	17.54	19.25	20.94
248	21.07	20.9	19.73	17.47	12.39	9.68	11.07	11.57	12.88	17.42	19.18	20.89
249	20.85	20.83	19.42	17.37	12.4	9.64	11.02	11.68	13.18	18.06	19.15	20.72
250	20.66	20.37	19.28	17.39	12.46	9.84	11.01	11.66	13.4	18.32	18.89	20.43
251	20.11	19.63	18.96	17.23	12.44	9.94	11.02	11.7	13.31	17.77	18.43	19.92
252	19.58	18.94	18.52	16.9	12.32	9.65	10.98	11.35	12.78	16.99	17.76	19.18
253	20.22	19.75	19.56	17.42	12.34	10.03	11.45	11.47	13.39	17.82	18.81	20.18
254	20.55	19.89	19.6	17.45	12.5	10.16	11.61	11.68	13.38	18.03	18.93	20.67
255	21.07	20.55	20.03	17.7	12.69	10.43	11.85	11.65	13.43	18.33	19.32	21.1
256	21.26	20.78	20.32	17.88	12.76	10.51	11.81	11.6	13.43	18.43	19.51	21.09
257	21.13	20.64	20.11	17.69	12.59	10.2	11.57	11.73	13.43	18.47	19.46	21.1
258	20.69	20.3	19.75	17.47	12.5	10.03	11.38	11.8	13.58	18.48	19.26	21
259	20.7	20.34	19.72	17.46	12.53	9.99	11.37	11.86	13.64	18.38	19.24	20.95
260	20.64	20.43	19.69	17.47	12.46	9.89	11.31	11.83	13.64	18.35	19.21	20.98
261	20.46	20.35	19.63	17.45	12.43	9.83	11.22	11.74	13.66	18.19	19.09	20.77
262	20.45	20.4	19.59	17.48	12.44	9.74	11.18	11.65	13.5	17.95	18.97	20.65
263	20.62	20.54	19.63	17.54	12.49	9.72	11.16	11.7	13.53	17.96	18.96	20.74
264	21.02	20.85	19.86	17.62	12.44	9.65	11.09	11.73	13.62	18.43	19.14	20.98
265	21.19	20.91	20.12	17.65	12.38	9.6	11.02	11.57	13.07	17.75	19.25	20.91
266	21.19	20.93	19.97	17.57	12.32	9.57	11	11.42	12.82	17.32	19.13	20.82
267	21.06	20.9	19.67	17.5	12.4	9.51	10.98	11.62	12.88	17.65	19.24	20.98
268	21.1	20.88	19.69	17.52	12.44	9.79	10.96	11.2	12.99	18.01	19.26	20.94
269	20.62	20.3	19.33	17.42	12.54	10.17	11.05	11.26	13.27	18.18	18.7	20.48
270	19.83	19.21	18.73	17.04	12.31	9.63	10.94	11.58	13.02	17.21	17.95	19.55
271	20.49	19.87	19.7	17.5	12.46	10.08	11.48	11.58	13.38	17.93	18.91	20.55
272	20.84	20.16	19.82	17.54	12.55	10.32	11.72	11.56	13.35	18.14	19.17	20.86
273	21.22	20.6	20.18	17.75	12.78	10.64	11.89	11.37	13.27	18.26	19.39	21.04
274	21.21	20.62	20.22	17.81	12.67	10.56	11.84	11.43	13.25	18.3	19.37	21.03
275	21.11	20.43	19.96	17.69	12.56	10.13	11.54	11.68	13.42	18.39	19.44	21.12
276	20.8	20.14	19.71	17.54	12.52	10.02	11.41	11.72	13.53	18.22	19.26	21
277	20.92	20.45	19.77	17.6	12.5	9.96	11.39	11.78	13.55	18.39	19.39	21.12
278	21.01	20.72	19.9	17.64	12.5	9.86	11.27	11.78	13.63	18.48	19.42	21.16
279	20.72	20.57	19.83	17.56	12.47	9.75	11.24	11.72	13.65	18.35	19.19	20.96
280	20.78	20.61	19.77	17.54	12.46	9.72	11.13	11.68	13.61	18.26	19.12	20.91
281	20.73	20.49	19.64	17.54	12.41	9.61	11.1	11.63	13.56	18.19	19.07	20.73
282	20.96	20.72	19.75	17.58	12.44	9.54	11.05	11.71	13.62	18.42	19.27	20.84
283	21.22	20.94	20.05	17.61	12.35	9.48	10.95	11.59	13.27	18.07	19.38	21.04
284	21.23	20.91	20.02	17.53	12.3	9.39	10.9	11.52	12.95	17.51	19.22	20.93
285	21.19	20.95	19.83	17.53	12.34	9.38	10.88	11.6	13.04	17.8	19.28	21
286	21.19	20.94	19.9	17.54	12.29	9.56	10.76	11.19	13.05	18.13	19.33	21.08
287	20.98	20.71	19.68	17.48	12.46	10.11	11.01	10.91	13.18	18.32	18.92	20.88
288	20.34	19.82	19.09	17.3	12.35	9.97	10.84	11.51	13.3	17.78	18.45	20.23
289	20.6	19.87	19.69	17.47	12.44	10.17	11.52	11.55	13.22	17.89	18.99	20.77
290	20.74	20.13	19.79	17.46	12.48	10.19	11.57	11.51	13.23	17.99	19.17	20.85
291	21.07	20.52	20.11	17.57	12.54	10.33	11.67	11.48	13.22	18.13	19.34	20.98
292	21.13	20.48	20.11	17.63	12.6	10.26	11.66	11.49	13.22	18.19	19.35	21.07
293	20.85	20.12	19.75	17.51	12.44	10.03	11.5	11.59	13.34	18.08	19.23	20.96
294	20.72	20.02	19.65	17.44	12.44	9.88	11.4	11.65	13.45	18	19.17	20.95
295	20.81	20.34	19.71	17.48	12.41	9.82	11.35	11.59	13.4	18.14	19.22	21.01
296	20.99	20.64	19.87	17.64	12.46	9.79	11.24	11.61	13.46	18.26	19.29	21.07
297	20.72	20.57	19.76	17.6	12.37	9.73	11.16	11.67	13.53	18.19	19.09	21
298	20.69	20.37	19.76	17.46	12.39	9.63	11.07	11.66	13.57	18.2	19.08	20.74
299	20.8	20.41	19.73	17.59	12.33	9.51	11.06	11.69	13.6	18.3	19.14	20.73
300	20.96	20.77	19.82	17.63	12.36	9.39	10.98	11.7	13.64	18.51	19.39	20.96
301	21.27	20.97	19.96	17.64	12.25	9.32	10.91	11.6	13.43	18.41	19.44	21.18
302	21.28	20.87	20.08	17.61	12.17	9.24	10.77	11.44	13.1	17.79	19.17	20.94
303	21.32	20.81	20.09	17.55	12.15	9.19	10.73	11.56	13.09	17.86	19.18	20.81
304	21.32	20.88	20.03	17.58	12.13	9.17	10.52	11.25	13.14	18.24	19.35	21.09
305	21.15	20.87	19.86	17.54	12.28	9.77	10.75	10.73	13.06	18.33	19.14	21.04
306	20.79	20.36	19.45	17.4	12.48	10.18	11.01	10.96	13.17	18.21	18.77	20.76
307	20.55	19.91	19.71	17.39	12.4	10.11	11.47	11.44	13.19	17.76	18.8	20.56
308	20.68	20.04	19.81	17.44	12.42	10	11.39	11.47	13.29	17.86	19.05	20.68
309	20.97	20.33	19.93	17.45	12.41	9.97	11.38	11.49	13.34	17.99	19.36	20.87
310	20.99	20.38	19.99	17.51	12.44	9.93	11.38	11.56	13.34	18.1	19.37	20.97
311	20.69	20.09	19.71	17.48	12.41	9.81	11.28	11.56	13.51	17.99	19.22	20.82
312	20.66	20.12	19.63	17.49	12.36	9.73	11.19	11.51	13.54	18.01	19.19	20.81
313	20.78	20.26	19.65	17.48	12.43	9.7	11.2	11.58	13.57	18.06	19.2	20.98
314	20.94	20.54	19.79	17.53	12.38	9.64	11.14	11.61	13.49	18.14	19.17	21.05
315	20.9	20.53	19.79	17.51	12.3	9.56	11.15	11.6	13.52	18.13	19.1	21
316	20.77	20.34	19.68	17.49	12.29	9.54	10.97	11.57	13.47	18.05	18.92	20.79
317	20.77	20.48	19.66	17.57	12.23	9.54	10.88	11.54	13.51	18.11	18.99	20.75
318	20.88	20.66	19.73	17.61	12.21	9.3	10.77	11.6	13.58	18.28	19.15	20.87
319	21.06	20.96	19.79	17.62	12.29	9.18	10.85	11.69	13.58	18.5	19.49	21.15
320	21.35	20.93	20.02	17.62	12.27	9.17	10.77	11.61	13.36	18.36	19.36	21.11
321	21.36	20.75	20.14	17.61	12.09	9.01	10.55	11.4	13.02	17.84	19.05	20.92
322	21.34	20.74	20.02	17.59	12.03	8.98	10.31	11	12.87	17.94	19.19	20.93
323	21.26	20.77	19.92	17.49	12.24	9.5	10.66	10.62	12.81	17.99	19.2	20.96
324	21.05	20.66	19.72	17.49	12.58	10.13	10.99	10.69	12.87	17.89	18.97	20.9
325	20.65	20.01	19.81	17.4	12.38	10.07	11.42	11.38	13.18	17.68	18.8	20.59
326	20.9	20.29	19.97	17.45	12.4	10.03	11.39	11.42	13.22	17.85	19.15	20.82
327	21.14	20.55	20.14	17.49	12.47	9.97	11.37	11.42	13.23	18.02	19.28	20.94
328	21.01	20.39	19.95	17.49	12.36	9.88	11.28	11.47	13.31	17.97	19.27	20.82
329	20.63	20	19.65	17.46	12.35	9.74	11.14	11.45	13.51	17.85	19.06	20.71
330	20.73	20.15	19.67	17.48	12.3	9.72	11.12	11.49	13.46	17.91	19.18	20.83
331	20.95	20.45	19.74	17.5	12.36	9.65	11.12	11.54	13.51	18.03	19.22	20.96
332	21.18	20.68	19.89	17.52	12.33	9.53	11.1	11.56	13.51	18.14	19.2	21.07
333	21.24	20.67	19.86	17.54	12.32	9.48	11.06	11.55	13.54	18.2	19.19	21.07
334	21.09	20.58	19.72	17.54	12.24	9.36	10.95	11.58	13.51	18.15	19.08	20.94
335	20.9	20.63	19.65	17.56	12.16	9.37	10.78	11.51	13.46	18.05	19	20.81
336	20.91	20.72	19.71	17.56	12.13	9.18	10.69	11.55	13.49	18.05	19.04	20.85
337	20.99	20.84	19.78	17.54	12.14	9.01	10.68	11.6	13.5	18.29	19.32	21
338	21.27	21.02	19.98	17.59	12.22	9.06	10.72	11.61	13.48	18.49	19.52	21.23
339	21.42	20.93	20.07	17.63	12.19	9.06	10.7	11.63	13.44	18.48	19.41	21.23
340	21.42	20.79	20.06	17.52	12.05	8.86	10.3	11.04	12.9	17.86	19.18	20.94
341	21.36	20.61	19.99	17.8	12.37	9.51	10.66	10.67	12.63	17.35	18.97	20.85
342	21.18	20.67	19.89	17.89	12.79	10.09	11.05	10.67	12.62	17.42	18.86	20.79
343	20.79	20.35	19.45	17.37	12.38	9.83	10.72	10.9	13.03	18.06	18.92	20.87
344	20.44	19.8	19.17	17.3	12.08	9.34	10.37	11.61	13.26	17.95	18.63	20.57
345	20.31	19.53	19.01	17.31	12.21	9.31	10.46	11.78	13.31	17.63	18.4	20.34
346	20.04	19.16	18.87	17.17	12.26	9.34	10.7	11.76	13	17.19	17.96	19.79
347	20.01	19.08	18.73	17.12	12.4	9.49	10.96	11.61	12.73	17.02	17.7	19.55
348	20.22	19.23	18.91	17.26	12.56	9.53	11.06	11.65	12.82	17.12	17.82	19.73
349	20.61	19.92	19.75	17.39	12.25	9.86	11.21	11.32	13.12	17.59	18.74	20.44
350	20.82	20.18	19.93	17.33	12.37	9.9	11.32	11.27	13.12	17.73	18.99	20.69
351	20.9	20.34	20.1	17.32	12.35	10	11.36	11.25	13.07	17.83	19.12	20.76
352	20.7	20.18	19.87	17.35	12.32	9.8	11.23	11.36	13.22	17.65	18.91	20.58
353	20.37	19.95	19.58	17.4	12.23	9.68	11.13	11.37	13.35	17.72	18.76	20.35
354	20.48	20.03	19.59	17.39	12.24	9.6	11.11	11.38	13.38	17.71	18.76	20.36
355	20.73	20.25	19.66	17.37	12.29	9.58	11.1	11.44	13.4	17.79	18.89	20.61
356	21.14	20.66	19.97	17.42	12.23	9.49	11.03	11.47	13.43	17.92	19.12	20.93
357	21.32	20.77	20.09	17.49	12.22	9.36	10.92	11.5	13.49	18.03	19.2	21.04
358	21.26	20.76	19.94	17.53	12.18	9.26	10.92	11.53	13.51	18.09	19.07	21.09
359	21.16	20.86	19.87	17.53	12.15	9.11	10.82	11.53	13.48	18.18	19.13	21.09
360	21.21	20.93	19.9	17.54	12.1	8.98	10.77	11.52	13.49	18.15	19.19	21.08
361	21.09	20.83	19.9	17.53	12.04	8.95	10.65	11.52	13.46	18.23	19.2	21.03
362	21.16	20.89	19.86	17.5	12.12	8.91	10.7	11.54	13.42	18.23	19.38	21.12
363	21.18	20.89	19.88	17.51	12.12	8.92	10.64	11.57	13.48	18.36	19.39	21.13
364	21.43	20.84	20.01	17.56	12.01	8.72	10.26	11.09	13.08	18.09	19.3	21.12
365	21.4	20.62	20.07	17.84	12.17	9.09	10.39	10.56	12.64	17.39	18.96	20.97
366	21.31	20.62	20.07	18.27	12.81	9.98	10.98	10.81	12.66	17.31	18.95	20.91
367	21.16	20.63	19.79	17.84	12.67	9.93	10.88	10.67	12.73	17.67	18.85	20.88
368	20.76	20.36	19.46	17.34	12.08	9.38	10.32	11.41	13.25	18.1	18.88	20.8
369	20.53	19.91	19.18	17.35	12.1	9.1	10.3	11.67	13.3	17.97	18.61	20.58
370	20.42	19.7	19.14	17.33	12.13	9.36	10.44	11.84	13.31	17.69	18.47	20.41
371	20.25	19.32	18.87	17.2	12.27	9.42	10.63	11.82	13.07	17.3	18.14	19.95
372	20.04	19.07	18.84	17.16	12.42	9.42	10.91	11.69	12.81	17.06	17.66	19.54
373	20.59	19.85	19.77	17.34	12.25	9.79	11.12	11.17	13.17	17.51	18.75	20.44
374	20.8	20.05	19.89	17.35	12.26	9.74	11.12	11.22	13.11	17.6	18.9	20.54
375	20.97	20.34	20.1	17.33	12.3	9.86	11.27	11.19	13.08	17.87	19.08	20.74
376	20.65	20.06	19.83	17.29	12.25	9.72	11.17	11.22	13.14	17.66	18.8	20.5
377	20.28	19.83	19.56	17.41	12.21	9.59	11.06	11.29	13.29	17.6	18.65	20.25
378	20.29	19.84	19.57	17.42	12.19	9.54	11	11.26	13.24	17.66	18.73	20.17
379	20.45	19.96	19.58	17.43	12.26	9.46	11.05	11.31	13.28	17.65	18.76	20.35
380	20.82	20.31	19.7	17.37	12.17	9.39	10.97	11.38	13.32	17.78	18.8	20.64
381	21.03	20.68	19.91	17.41	12.12	9.29	10.9	11.44	13.4	17.84	18.94	20.87
382	21.06	20.65	19.87	17.42	12.09	9.14	10.82	11.43	13.43	17.93	18.85	20.98
383	20.95	20.77	19.85	17.46	12.04	9.04	10.76	11.47	13.41	17.98	18.92	21
384	20.97	20.76	19.78	17.4	11.96	8.93	10.6	11.44	13.37	18.03	18.95	20.99
385	20.99	20.82	19.85	17.49	11.92	8.77	10.51	11.52	13.37	18.14	19.19	21.08
386	21.28	20.84	19.99	17.48	11.91	8.65	10.5	11.54	13.42	18.29	19.4	21.18
387	21.31	20.83	19.99	17.47	12	8.68	10.49	11.57	13.43	18.37	19.31	21.24
388	21.4	20.76	19.98	17.51	11.93	8.62	10.31	11.42	13.21	18.21	19.18	21.26
389	21.5	20.68	20	17.52	11.8	8.55	9.91	10.59	12.7	17.59	19.02	21.01
390	21.42	20.64	20.08	17.95	12.4	9.3	10.55	10.57	12.63	17.4	18.93	20.92
391	21.32	20.6	20.02	18.11	12.8	9.85	10.91	10.58	12.64	17.46	18.86	20.86
392	21.03	20.57	19.69	17.52	12.39	9.47	10.51	11.09	13.04	17.97	18.9	20.94
393	20.72	20.28	19.39	17.42	12.06	8.99	10.26	11.65	13.23	18.07	18.79	20.77
394	20.42	19.77	19.13	17.34	12.23	9.1	10.46	11.78	13.32	17.71	18.5	20.39
395	20.41	19.57	19.12	17.38	12.28	9.19	10.53	11.91	13.25	17.44	18.35	20.16
396	20.22	19.27	18.94	17.25	12.29	9.4	10.63	11.9	13.04	17.21	18.08	19.81
397	20.81	20.04	19.9	17.29	12.26	9.77	11.14	11.1	13.01	17.47	18.89	20.65
398	20.71	19.9	19.83	17.24	12.2	9.69	11.08	11.18	13.07	17.49	18.85	20.62
399	20.64	19.96	19.82	17.3	12.21	9.63	11.03	11.21	13.11	17.52	18.85	20.55
400	20.52	19.91	19.8	17.34	12.15	9.62	11.05	11.25	13.19	17.51	18.68	20.39
401	20.43	19.88	19.69	17.38	12.19	9.52	11	11.24	13.3	17.6	18.69	20.28
402	20.33	19.86	19.57	17.37	12.18	9.43	11.02	11.26	13.29	17.58	18.61	20.19
403	20.41	19.98	19.61	17.33	12.12	9.38	10.99	11.3	13.33	17.68	18.69	20.33
404	20.52	20.11	19.58	17.31	12.12	9.26	10.93	11.34	13.29	17.68	18.68	20.4
405	20.73	20.43	19.76	17.39	12.09	9.17	10.87	11.4	13.4	17.77	18.81	20.71
406	20.96	20.59	19.81	17.38	12.11	9.09	10.8	11.41	13.34	17.85	18.87	20.87
407	21.05	20.76	19.83	17.4	11.98	8.98	10.73	11.38	13.36	17.93	18.98	20.97
408	21.04	20.73	19.84	17.4	11.91	9.05	10.46	11.32	13.28	18.02	19.08	21.03
409	21.1	20.79	19.84	17.47	11.86	8.85	10.35	11.38	13.35	18.12	19.2	21.11
410	21.25	20.76	19.94	17.45	11.87	8.62	10.37	11.5	13.39	18.21	19.3	21.15
411	21.33	20.72	20.02	17.45	11.86	8.52	10.37	11.48	13.34	18.33	19.24	21.19
412	21.28	20.65	19.95	17.43	11.78	8.55	10.14	11.4	13.24	18.2	19.03	21.15
413	21.31	20.71	19.94	17.44	11.78	8.47	10.09	11.28	13.14	18.19	19.09	21.18
414	21.38	20.72	19.96	17.52	11.89	8.63	10.11	10.88	13	18.03	19.14	21.09
415	21.47	20.64	19.99	17.94	12.44	9.3	10.37	10.49	12.69	17.58	18.92	20.92
416	21.21	20.65	19.95	17.95	12.76	9.8	10.75	10.61	12.74	17.71	18.84	20.89
417	20.8	20.47	19.57	17.45	12.31	9.37	10.43	11.25	12.99	17.93	18.89	20.88
418	20.46	19.87	19.27	17.38	12.21	9.01	10.48	11.83	13.28	17.81	18.63	20.45
419	20.42	19.65	19.15	17.4	12.35	9.22	10.71	11.89	13.28	17.61	18.53	20.17
420	20.33	19.45	19.13	17.37	12.32	9.22	10.62	11.86	13.19	17.36	18.26	19.95
421	20.88	20	19.95	17.23	12.17	9.66	11.03	11.12	13.05	17.46	18.8	20.68
422	20.71	19.87	19.82	17.2	12.11	9.67	11.03	11.03	12.93	17.45	18.75	20.6
423	20.76	20.03	20.04	17.29	12.24	9.82	11.13	10.93	12.92	17.55	18.75	20.57
424	20.72	20.08	20.01	17.31	12.22	9.77	11.11	10.99	12.94	17.49	18.69	20.51
425	20.75	20.18	19.98	17.33	12.14	9.59	11	11.14	13.1	17.56	18.68	20.5
426	20.55	20.04	19.73	17.29	12.12	9.4	10.96	11.28	13.32	17.59	18.68	20.38
427	20.58	20.04	19.67	17.34	12.14	9.31	10.94	11.32	13.35	17.7	18.73	20.42
428	20.57	20.05	19.59	17.35	12.15	9.31	10.9	11.3	13.3	17.67	18.73	20.48
429	20.64	20.38	19.71	17.38	12.14	9.18	10.88	11.31	13.33	17.76	18.79	20.57
430	20.82	20.49	19.74	17.38	12.12	9.07	10.88	11.36	13.32	17.83	18.86	20.75
431	20.88	20.58	19.76	17.34	11.99	8.92	10.68	11.4	13.28	17.82	18.83	20.9
432	20.97	20.68	19.78	17.36	11.91	9.05	10.47	11.26	13.24	17.97	18.96	20.99
433	21.21	20.75	19.91	17.41	11.84	8.94	10.26	11.26	13.28	18.11	19.24	21.12
434	21.3	20.65	20.03	17.44	11.88	8.8	10.18	11.31	13.28	18.15	19.24	21.17
435	21.3	20.61	20.09	17.55	11.88	8.71	10.12	11.35	13.21	18.14	19.05	21.09
436	21.2	20.6	19.92	17.44	11.8	8.72	10.04	11.36	13.18	18.09	18.92	21.07
437	21.14	20.63	19.78	17.43	11.76	8.48	10.21	11.5	13.23	18.19	19.13	21.15
438	21.3	20.7	19.85	17.42	11.82	8.54	10.26	11.4	13.21	18.24	19.18	21.17
439	21.44	20.7	20.05	17.71	12.18	8.94	10.14	10.69	12.96	17.98	19.08	21.06
440	21.27	20.65	20.04	18	12.85	9.88	10.82	10.55	12.7	17.8	19.02	20.89
441	21.01	20.69	19.86	17.52	12.47	9.5	10.45	11.17	13	18.06	19.01	21.02
442	20.78	20.37	19.58	17.47	12.16	8.95	10.46	11.72	13.31	18.02	18.81	20.83
443	20.51	19.85	19.31	17.44	12.35	9.17	10.67	11.9	13.32	17.76	18.58	20.45
444	20.39	19.52	19.13	17.44	12.4	9.27	10.69	11.9	13.22	17.56	18.43	20.18
445	20.85	20.01	19.99	17.26	12.17	9.59	10.95	11.03	13.13	17.33	18.66	20.55
446	20.68	19.86	19.86	17.19	12.11	9.55	10.96	10.98	13.03	17.37	18.64	20.45
447	20.85	19.95	19.99	17.2	12.15	9.69	11.06	10.94	12.98	17.69	18.86	20.74
448	20.83	20.07	20.03	17.24	12.16	9.76	11.13	10.87	12.9	17.57	18.77	20.65
449	20.89	20.31	20.08	17.28	12.13	9.64	10.98	11.02	13.01	17.54	18.77	20.68
450	20.64	20.16	19.81	17.19	12.05	9.34	10.84	11.18	13.08	17.42	18.62	20.43
451	20.62	20.03	19.6	17.18	12.02	9.24	10.85	11.24	13.21	17.51	18.56	20.43
452	20.6	20.1	19.61	17.22	12.04	9.19	10.84	11.21	13.25	17.58	18.61	20.49
453	20.76	20.43	19.74	17.28	12.05	9.1	10.8	11.31	13.28	17.66	18.7	20.54
454	20.83	20.53	19.83	17.29	12	9.01	10.72	11.3	13.3	17.7	18.79	20.62
455	20.84	20.54	19.84	17.31	11.95	8.87	10.61	11.33	13.24	17.8	18.84	20.85
456	21.01	20.67	19.86	17.4	11.84	8.83	10.48	11.3	13.23	17.87	19	21.03
457	21.12	20.6	19.92	17.43	11.85	8.96	10.4	11.25	13.14	17.91	19.03	20.98
458	21.17	20.6	19.94	17.46	11.89	8.9	10.23	11.23	13.14	17.97	19.02	21
459	21.11	20.51	19.96	17.5	11.96	8.82	10.18	11.26	13.1	17.85	18.95	20.99
460	21.02	20.52	19.76	17.32	11.8	8.68	10.19	11.39	13.18	17.9	18.95	20.99
461	21.03	20.59	19.76	17.34	11.77	8.49	10.32	11.46	13.21	17.95	19.02	21.05
462	21.29	20.67	19.86	17.43	11.78	8.49	10.23	11.42	13.22	18.14	19.11	21.13
463	21.31	20.73	20.02	17.69	12.14	8.84	10.14	11	13.06	18.15	19.13	21.12
464	21.19	20.71	20.05	17.95	12.75	9.63	10.65	10.6	12.89	18.07	19.08	21.08
465	21.12	20.71	19.97	17.69	12.5	9.43	10.43	11.15	13.09	18.21	19.14	21.19
466	20.99	20.6	19.77	17.51	12.16	9.13	10.31	11.57	13.19	18.02	18.89	21.05
467	20.65	20.11	19.43	17.43	12.18	9.1	10.49	11.72	13.19	17.86	18.65	20.69
468	20.48	19.66	19.26	17.43	12.35	9.24	10.77	11.91	13.33	17.63	18.45	20.28
469	20.7	20.18	19.75	17.1	11.98	9.2	10.76	11.13	13.06	17.45	18.49	20.43
470	20.72	20.29	19.8	17.19	11.96	9.19	10.74	11.18	13.08	17.45	18.53	20.57
471	20.81	20.44	19.91	17.25	12.01	9.15	10.7	11.16	13.12	17.53	18.6	20.68
472	20.81	20.44	19.93	17.25	11.93	9.1	10.59	11.18	13.13	17.53	18.6	20.66
473	20.75	20.43	19.85	17.28	11.85	8.86	10.54	11.27	13.13	17.63	18.68	20.73
474	20.84	20.49	19.78	17.25	11.82	8.76	10.5	11.28	13.13	17.66	18.75	20.89
475	20.92	20.5	19.82	17.34	11.88	9.01	10.48	11.09	12.99	17.7	18.79	20.82
476	20.99	20.46	19.83	17.36	11.98	9.13	10.47	11.06	12.96	17.76	18.89	20.88
477	20.94	20.48	19.76	17.31	11.91	8.97	10.24	11.22	13.11	17.68	18.86	20.88
478	21.01	20.49	19.7	17.25	11.77	8.65	10.22	11.42	13.19	17.75	18.95	20.91
479	21.13	20.57	19.7	17.29	11.8	8.48	10.35	11.52	13.2	17.93	18.96	21
480	21.24	20.59	19.94	17.48	11.98	8.72	10.1	11.23	13.11	18.07	18.87	21
481	21.32	20.64	20.11	17.88	12.55	9.38	10.46	10.69	12.89	18.08	18.99	21.03
482	20.97	20.48	19.97	17.94	12.86	9.9	10.89	10.5	12.8	17.89	18.89	20.94
483	21.09	20.68	20.02	17.82	12.77	9.68	10.69	11	13.08	18.09	19.04	21.17
484	20.97	20.57	19.85	17.58	12.45	9.44	10.39	11.33	13	17.98	18.89	21.05
485	20.77	20.32	19.57	17.39	12.24	9.29	10.4	11.63	13.06	17.87	18.73	20.86
486	20.6	19.88	19.37	17.48	12.29	9.18	10.66	11.89	13.31	17.83	18.67	20.62
487	20.78	20.28	19.88	17.07	11.97	9.19	10.69	11.03	12.89	17.35	18.51	20.54
488	20.85	20.39	19.9	17.19	11.98	9.1	10.7	11.06	12.94	17.43	18.61	20.64
489	20.65	20.33	19.85	17.21	12.01	9.19	10.61	11.02	12.91	17.39	18.5	20.52
490	20.5	20.23	19.78	17.1	11.89	9.1	10.62	11.06	13.02	17.37	18.41	20.45
491	20.42	20.24	19.74	17.17	11.84	8.94	10.5	11.16	13.07	17.49	18.45	20.53
492	20.48	20.24	19.52	17.07	11.78	8.82	10.47	11.14	13.02	17.42	18.43	20.56
493	20.52	20.25	19.5	17.1	11.79	8.82	10.41	11.16	13.01	17.39	18.46	20.56
494	20.54	20.3	19.56	17.09	11.78	8.86	10.37	11.14	13	17.42	18.51	20.65
495	20.65	20.39	19.58	17.14	11.78	8.83	10.25	11.26	13.08	17.54	18.62	20.73
496	20.82	20.46	19.61	17.19	11.79	8.64	10.29	11.39	13.12	17.62	18.76	20.83
497	20.93	20.44	19.64	17.28	11.84	8.57	10.32	11.45	13.11	17.77	18.86	20.9
498	21.15	20.53	19.88	17.45	12.03	8.84	10.21	11.14	12.95	17.89	18.77	20.89
499	21.24	20.55	20.15	18.06	12.77	9.69	10.78	10.59	12.8	17.91	18.87	20.87
500	21	20.53	20.08	18.14	13	9.95	11.05	10.53	12.84	17.91	18.89	20.92
501	21.06	20.54	20.1	18.18	13.08	10.02	10.98	10.68	12.96	17.98	18.94	21.03
502	21.03	20.6	19.99	17.92	12.88	9.88	10.75	11.03	13.05	18	18.99	21.04
503	20.85	20.47	19.75	17.62	12.67	9.77	10.62	11.48	13.03	17.89	18.85	20.97
504	20.79	20.25	19.61	17.49	12.3	9.25	10.56	11.88	13.35	17.92	18.83	20.9
505	20.84	20.35	20.04	17.19	11.96	9.09	10.65	11.01	12.9	17.5	18.61	20.69
506	20.72	20.42	19.93	17.23	11.95	9.05	10.63	11.06	12.98	17.45	18.63	20.64
507	20.52	20.32	19.79	17.12	11.89	8.96	10.6	11.09	12.88	17.39	18.48	20.47
508	20.39	20.22	19.7	17.09	11.84	8.89	10.62	11.07	12.99	17.43	18.45	20.43
509	20.32	20.13	19.56	17.05	11.87	8.91	10.5	11.11	12.93	17.42	18.39	20.39
510	20.23	20.03	19.44	17.05	11.77	8.86	10.47	11.06	12.97	17.37	18.3	20.39
511	20.24	20.08	19.35	17.11	11.75	8.72	10.47	11.19	13.02	17.39	18.39	20.51
512	20.31	20.15	19.39	17.14	11.77	8.67	10.39	11.24	13.01	17.4	18.47	20.58
513	20.38	20.2	19.4	17.09	11.77	8.67	10.34	11.25	12.97	17.43	18.48	20.65
514	20.52	20.3	19.51	17.08	11.83	8.64	10.34	11.34	13.05	17.48	18.59	20.72
515	20.69	20.44	19.56	17.19	11.89	8.74	10.41	11.36	13.06	17.62	18.75	20.81
516	20.97	20.47	19.83	17.42	12.02	8.82	10.26	11.26	13.02	17.82	18.77	20.86
517	21.12	20.45	20.09	18.11	12.75	9.65	10.82	10.63	12.83	17.81	18.79	20.79
518	20.97	20.42	20.11	18.35	12.96	9.98	11.04	10.52	12.76	17.81	18.76	20.81
519	20.93	20.41	20.06	18.33	13.03	10.05	11.05	10.57	12.84	17.8	18.76	20.84
520	21.02	20.63	20.11	18.22	13.15	10.12	11.05	10.81	13.04	18.03	18.99	21.14
521	20.84	20.46	19.87	17.88	13.01	9.98	10.84	11.27	13.06	17.87	18.84	21.02
522	20.97	20.54	19.85	17.64	12.74	9.66	10.59	11.74	13.32	17.93	18.92	21.07
523	20.91	20.47	20.23	17.26	11.98	9.08	10.62	11.03	12.97	17.58	18.64	20.77
524	20.71	20.38	20.05	17.21	11.97	9.04	10.62	11.06	12.97	17.44	18.56	20.64
525	20.52	20.37	19.91	17.14	11.94	8.93	10.57	11.05	12.99	17.39	18.56	20.59
526	20.51	20.38	19.85	17.1	11.87	8.89	10.57	11.1	12.99	17.46	18.52	20.55
527	20.47	20.24	19.75	17.17	11.96	8.98	10.52	10.99	12.85	17.41	18.42	20.6
528	20.22	20.04	19.46	17.02	11.87	8.95	10.43	10.95	12.87	17.32	18.26	20.53
529	20.27	20.09	19.42	17.07	11.79	8.79	10.35	11.09	12.95	17.41	18.38	20.55
530	20.38	20.13	19.45	17.11	11.78	8.67	10.32	11.18	13.04	17.44	18.45	20.65
531	20.39	20.1	19.47	17.12	11.76	8.62	10.37	11.2	12.97	17.44	18.5	20.67
532	20.33	20.09	19.4	17.08	11.84	8.7	10.41	11.32	13.03	17.45	18.55	20.56
533	20.45	20.19	19.41	17.14	11.96	8.8	10.48	11.34	13.03	17.46	18.61	20.58
534	20.75	20.34	19.68	17.31	11.98	8.79	10.29	11.33	12.99	17.64	18.76	20.78
535	20.97	20.41	19.98	17.92	12.73	9.6	10.76	10.66	12.77	17.68	18.76	20.77
536	20.79	20.22	19.92	18.23	12.91	9.91	10.99	10.49	12.61	17.54	18.55	20.64
537	20.58	20.18	19.85	18.16	12.92	9.93	11.04	10.54	12.63	17.5	18.46	20.68
538	20.86	20.54	20.04	18.18	13.09	10.1	11.07	10.74	12.98	17.85	18.84	21.06
539	20.99	20.6	19.93	17.96	13.04	10	10.86	11.25	13.18	17.99	18.93	21.14
540	21.03	20.64	20.02	17.97	13.09	9.99	10.91	11.42	13.26	17.97	18.96	21.16
541	21.06	20.44	20.28	17.3	12.05	9.05	10.63	11.03	12.92	17.55	18.68	20.86
542	20.79	20.43	20.18	17.22	11.98	8.98	10.59	11.02	12.96	17.47	18.64	20.8
543	20.68	20.37	20.05	17.14	11.96	8.98	10.55	10.97	12.9	17.4	18.54	20.72
544	20.64	20.38	19.96	17.24	11.95	8.94	10.5	11.05	12.89	17.48	18.54	20.71
545	20.59	20.38	19.83	17.29	12.07	8.98	10.51	10.85	12.75	17.38	18.45	20.65
546	20.32	20.17	19.51	17.12	12.06	9.06	10.49	10.85	12.73	17.29	18.32	20.6
547	20.27	20.14	19.43	17.08	11.89	8.84	10.36	11.06	12.91	17.39	18.36	20.6
548	20.33	20.11	19.46	17.12	11.82	8.72	10.37	11.11	12.96	17.47	18.44	20.68
549	20.35	20.06	19.47	17.16	11.86	8.68	10.38	11.21	13.01	17.47	18.52	20.7
550	20.23	19.94	19.31	17.14	11.84	8.77	10.48	11.26	13.01	17.39	18.52	20.51
551	20.27	19.88	19.28	17.19	12.03	8.82	10.54	11.32	13.07	17.43	18.56	20.46
552	20.5	20.17	19.46	17.19	11.96	8.77	10.32	11.26	13	17.51	18.67	20.66
553	20.76	20.29	19.75	17.71	12.51	9.36	10.65	10.77	12.76	17.59	18.67	20.81
554	20.51	20.1	19.69	17.94	12.79	9.77	10.89	10.49	12.54	17.33	18.36	20.54
555	20.4	20.06	19.67	17.9	12.81	9.87	11.02	10.59	12.59	17.28	18.25	20.5
556	20.77	20.32	19.94	18.09	13	9.98	11.04	10.66	12.82	17.63	18.57	20.84
557	20.92	20.54	19.97	18.01	13.11	10.02	10.97	11.19	13.11	17.89	18.89	21.08
558	21.02	20.61	20.09	18.17	13.24	10.09	11.1	11.2	13.18	17.96	19	21.17
559	21	20.39	20.26	17.24	11.98	9.04	10.56	11.03	12.96	17.58	18.69	20.88
560	20.92	20.4	20.16	17.29	11.99	9	10.58	11.09	13.01	17.58	18.68	20.85
561	20.91	20.4	20.1	17.28	11.96	8.92	10.55	10.96	12.9	17.49	18.63	20.85
562	20.84	20.45	20.01	17.36	11.94	8.89	10.5	10.98	12.89	17.53	18.63	20.85
563	20.66	20.37	19.91	17.35	12.05	8.94	10.52	10.82	12.78	17.44	18.49	20.75
564	20.33	20.21	19.7	17.28	12.11	9.06	10.56	10.71	12.77	17.31	18.31	20.64
565	20.35	20.22	19.56	17.16	11.9	8.89	10.42	11.02	12.87	17.41	18.38	20.71
566	20.37	20.17	19.53	17.16	11.86	8.78	10.42	11.14	13.08	17.49	18.52	20.74
567	20.37	20.1	19.49	17.2	11.91	8.72	10.43	11.22	13.01	17.49	18.53	20.71
568	20.21	19.86	19.35	17.13	12.01	8.88	10.54	11.31	13.06	17.47	18.54	20.59
569	20.28	19.81	19.32	17.21	12.11	9	10.62	11.39	13.02	17.45	18.57	20.51
570	20.54	20.19	19.5	17.23	11.96	8.77	10.31	11.31	12.99	17.55	18.72	20.71
571	20.79	20.29	19.79	17.62	12.44	9.29	10.57	10.9	12.71	17.55	18.64	20.76
572	20.58	20.04	19.66	17.92	12.78	9.68	10.82	10.65	12.59	17.31	18.36	20.55
573	20.33	19.92	19.59	17.74	12.74	9.79	10.83	10.72	12.59	17.17	18.08	20.41
574	20.57	20.19	19.84	17.97	12.93	9.91	10.96	10.66	12.7	17.4	18.38	20.6
575	20.85	20.41	19.94	18.03	13.05	9.98	11	11.01	13	17.71	18.71	20.92
576	20.89	20.45	19.94	18.09	13.13	10.05	11.05	11.13	12.99	17.73	18.73	20.99
577	20.97	20.34	20.25	17.4	12.09	9.13	10.63	10.9	12.82	17.58	18.6	20.92
578	20.78	20.29	20.14	17.35	12.01	9.03	10.62	10.98	12.94	17.51	18.61	20.8
579	20.95	20.35	20.15	17.29	11.98	8.97	10.58	11.07	13	17.58	18.66	20.96
580	21	20.45	20.11	17.39	11.94	8.95	10.55	11.05	12.88	17.61	18.67	20.91
581	20.8	20.42	20.06	17.45	12.06	8.92	10.52	10.8	12.84	17.5	18.52	20.86
582	20.52	20.22	19.75	17.28	12.05	9.03	10.54	10.78	12.8	17.29	18.31	20.7
583	20.4	20.16	19.69	17.13	11.97	8.96	10.49	10.91	12.88	17.31	18.3	20.72
584	20.41	20.23	19.65	17.14	11.9	8.84	10.39	11.11	12.94	17.45	18.47	20.69
585	20.47	20.18	19.57	17.17	11.92	8.73	10.39	11.22	13.09	17.5	18.52	20.77
586	20.45	20.05	19.48	17.2	12.03	8.91	10.56	11.31	13.11	17.53	18.63	20.81
587	20.49	20.04	19.47	17.19	12.04	8.96	10.61	11.33	13.09	17.56	18.73	20.82
588	20.75	20.32	19.67	17.33	11.97	8.78	10.28	11.18	12.82	17.6	18.77	20.88
589	20.86	20.31	19.87	17.66	12.52	9.36	10.61	10.74	12.66	17.45	18.61	20.72
590	20.44	20	19.65	17.66	12.73	9.67	10.84	10.6	12.59	17.29	18.39	20.51
591	20.21	19.78	19.54	17.51	12.65	9.72	10.78	10.82	12.64	17.17	18.14	20.37
592	20.43	19.98	19.72	17.81	12.84	9.8	10.92	10.72	12.63	17.26	18.25	20.47
593	20.81	20.29	19.95	18.05	13.04	9.94	10.97	10.95	12.88	17.61	18.57	20.81
594	20.93	20.42	20.03	18.1	13.1	10	10.99	11.14	12.92	17.74	18.7	21
595	21.14	20.57	20.53	17.97	12.36	9.29	10.84	10.51	12.71	17.53	18.65	20.95
596	21.01	20.54	20.41	17.84	12.32	9.27	10.78	10.62	12.79	17.58	18.61	20.98
597	20.94	20.45	20.23	17.44	12.05	8.94	10.55	10.99	12.93	17.62	18.69	20.98
598	21.02	20.44	20.22	17.55	12.09	8.91	10.55	11.01	12.9	17.63	18.68	21
599	20.93	20.47	20.2	17.71	12.25	9.08	10.64	10.69	12.73	17.53	18.62	20.91
600	20.77	20.35	19.95	17.49	12.23	9.13	10.65	10.81	12.76	17.43	18.44	20.84
601	20.56	20.21	19.82	17.27	12.13	9.08	10.49	10.94	12.88	17.41	18.4	20.76
602	20.45	20.13	19.64	17.18	12.01	9.04	10.42	11.06	12.96	17.36	18.36	20.66
603	20.39	20.04	19.53	17.17	11.98	8.84	10.39	11.21	13.02	17.4	18.44	20.71
604	20.5	20.04	19.5	17.16	12	8.85	10.54	11.33	13.05	17.47	18.61	20.78
605	20.7	20.25	19.69	17.24	12.02	8.9	10.55	11.36	13.07	17.65	18.86	20.97
606	20.87	20.32	19.77	17.32	12.04	8.79	10.31	11.11	12.77	17.66	18.86	20.94
607	20.84	20.28	19.86	17.6	12.43	9.33	10.62	10.7	12.54	17.43	18.68	20.81
608	20.72	20.19	19.84	17.66	12.77	9.63	10.85	10.64	12.55	17.41	18.61	20.77
609	20.32	19.83	19.59	17.39	12.68	9.63	10.78	10.84	12.65	17.3	18.3	20.51
610	20.41	19.9	19.68	17.65	12.8	9.75	10.87	10.88	12.64	17.3	18.26	20.53
611	20.69	20.13	19.92	17.99	12.98	9.87	10.94	10.83	12.74	17.43	18.41	20.71
612	20.91	20.44	20.05	18.15	13.13	9.95	11	11.02	12.84	17.7	18.7	20.98
613	21.15	20.53	20.47	17.84	12.24	9.16	10.71	10.68	12.77	17.56	18.63	20.97
614	20.95	20.45	20.32	17.62	12.22	9.14	10.67	10.7	12.8	17.54	18.57	20.92
615	20.91	20.4	20.29	17.41	12.03	9.02	10.57	11.01	12.98	17.6	18.7	20.97
616	20.97	20.46	20.27	17.52	12.05	8.95	10.53	11.07	13.01	17.59	18.65	20.99
617	20.97	20.46	20.29	17.75	12.26	9.03	10.61	10.84	12.85	17.59	18.6	20.98
618	20.82	20.36	20.18	17.69	12.32	9.16	10.72	10.77	12.73	17.46	18.55	20.86
619	20.79	20.32	20.08	17.51	12.19	9.11	10.6	10.91	12.82	17.46	18.54	20.92
620	20.52	20.11	19.73	17.23	12.12	8.98	10.47	11.13	12.93	17.43	18.44	20.8
621	20.31	19.86	19.5	17.13	12.02	8.99	10.43	11.15	12.98	17.33	18.29	20.59
622	20.32	19.92	19.46	17.13	11.94	8.82	10.36	11.25	13.01	17.38	18.42	20.67
623	20.62	20.24	19.71	17.3	12	8.77	10.45	11.33	13.11	17.57	18.76	20.94
624	20.74	20.26	19.84	17.31	12.05	8.81	10.37	11.29	12.94	17.68	18.81	20.94
625	20.55	20.11	19.78	17.3	12.18	9	10.38	11	12.74	17.51	18.71	20.83
626	20.71	20.17	19.84	17.49	12.5	9.35	10.64	10.83	12.59	17.49	18.67	20.78
627	20.68	20.09	19.81	17.69	12.83	9.61	10.81	10.71	12.59	17.46	18.57	20.75
628	20.4	19.88	19.62	17.63	12.78	9.75	10.84	10.75	12.6	17.3	18.29	20.52
629	20.43	19.98	19.73	17.71	12.92	9.79	10.94	10.77	12.64	17.31	18.29	20.57
630	20.76	20.25	19.99	18.02	13.05	9.9	10.99	10.87	12.68	17.47	18.53	20.78
631	20.79	20.3	20.21	17.28	12.03	9.03	10.6	10.92	12.96	17.43	18.55	20.81
632	20.71	20.24	20.11	17.24	12.07	9.08	10.66	11.06	13.13	17.51	18.63	20.78
633	20.77	20.34	20.23	17.34	12.05	9.03	10.58	11.04	13.08	17.57	18.66	20.94
634	20.89	20.48	20.27	17.53	12.1	9.06	10.6	11.2	13.19	17.7	18.74	21.08
635	20.91	20.41	20.32	17.7	12.12	8.95	10.59	11.02	12.97	17.58	18.61	20.97
636	20.87	20.43	20.22	17.71	12.3	9.07	10.61	10.9	12.88	17.49	18.56	20.96
637	20.79	20.29	20.15	17.48	12.19	8.98	10.53	11.04	12.92	17.54	18.59	20.96
638	20.58	20.13	19.82	17.3	12.09	8.89	10.47	11.15	13.08	17.53	18.53	20.85
639	20.32	19.87	19.61	17.21	12.07	8.95	10.45	11.2	13.03	17.42	18.36	20.65
640	20.18	19.76	19.5	17.15	12.08	8.91	10.39	11.21	12.99	17.41	18.4	20.6
641	20.41	19.96	19.59	17.18	12.05	8.82	10.4	11.3	13.07	17.54	18.56	20.81
642	20.61	20.19	19.8	17.28	12.06	8.85	10.42	11.35	13.04	17.67	18.83	20.96
643	20.44	20.02	19.75	17.2	12.08	8.87	10.32	11.18	12.86	17.54	18.65	20.87
644	20.56	20.1	19.84	17.31	12.29	9.04	10.35	11.05	12.74	17.5	18.7	20.84
645	20.79	20.24	20.03	17.63	12.69	9.43	10.63	10.76	12.6	17.5	18.76	20.89
646	20.72	20.19	20.01	17.83	12.93	9.68	10.86	10.62	12.54	17.44	18.58	20.79
647	20.15	19.82	19.6	17.44	12.78	9.7	10.82	10.79	12.48	17.11	18.09	20.35
648	20.43	20.01	19.7	17.61	12.9	9.77	10.87	10.92	12.65	17.32	18.29	20.58
649	20.86	20.43	20.42	17.3	12.01	9.05	10.61	11	13.04	17.43	18.56	20.91
650	20.57	20.19	20.07	17.2	12	9.06	10.62	11	13.08	17.44	18.53	20.72
651	20.71	20.28	20.18	17.32	12.06	9.01	10.61	11.11	13.08	17.49	18.62	20.89
652	20.74	20.37	20.25	17.49	12.11	9.02	10.64	11.14	13.14	17.57	18.62	20.97
653	20.96	20.59	20.41	17.67	12.13	9.01	10.59	11.17	13.12	17.71	18.72	21.12
654	21.04	20.58	20.41	17.73	12.23	8.96	10.58	11.07	12.95	17.64	18.73	21.14
655	20.83	20.35	20.22	17.52	12.23	8.94	10.54	11.13	12.99	17.58	18.65	20.99
656	20.54	20.16	19.88	17.3	12.1	8.88	10.5	11.2	13.08	17.58	18.57	20.9
657	20.36	19.94	19.69	17.28	12.07	8.9	10.48	11.25	13.11	17.54	18.53	20.8
658	20.21	19.78	19.54	17.2	12.05	8.86	10.46	11.25	13.03	17.39	18.38	20.68
659	20.32	19.88	19.53	17.18	12.06	8.85	10.37	11.27	13.03	17.48	18.49	20.75
660	20.58	20.18	19.75	17.3	12.11	8.91	10.45	11.37	13.1	17.62	18.76	21.02
661	20.5	20.06	19.72	17.27	12.08	8.87	10.39	11.28	12.98	17.62	18.69	20.93
662	20.5	20.14	19.79	17.31	12.2	8.83	10.37	11.17	12.84	17.55	18.69	20.9
663	20.77	20.34	20.07	17.65	12.63	9.28	10.57	10.76	12.65	17.51	18.77	20.92
664	20.73	20.26	20.06	17.96	12.95	9.67	10.82	10.6	12.47	17.43	18.62	20.81
665	19.98	19.67	19.52	17.25	12.73	9.56	10.76	10.78	12.52	17.09	18.01	20.38
666	20.12	19.8	19.52	17.29	12.72	9.68	10.77	11.02	12.52	17.16	18.14	20.49
667	20.71	20.28	20.24	17.23	12.08	9.07	10.61	10.91	12.91	17.3	18.33	20.82
668	20.46	20.01	19.98	17.1	12.02	9.04	10.67	10.99	13.04	17.29	18.3	20.65
669	20.45	20.09	19.91	17.15	12.1	9.11	10.69	11.09	13.02	17.34	18.39	20.69
670	20.61	20.3	20.14	17.42	12.15	9.05	10.65	11.11	13.19	17.5	18.56	20.91
671	20.85	20.55	20.35	17.54	12.21	9.04	10.67	11.18	13.16	17.6	18.64	21.1
672	20.88	20.56	20.38	17.57	12.16	8.99	10.64	11.18	13.09	17.66	18.73	21.14
673	20.86	20.54	20.33	17.62	12.23	8.99	10.6	11.18	13.1	17.66	18.7	21.09
674	20.7	20.39	20.2	17.53	12.23	8.95	10.58	11.23	13.14	17.64	18.76	21.1
675	20.69	20.34	20.02	17.43	12.15	8.89	10.48	11.23	13.13	17.66	18.74	21.08
676	20.5	20.17	19.83	17.32	12.12	8.85	10.47	11.21	13.04	17.57	18.6	20.93
677	20.46	20.11	19.78	17.26	12.2	8.89	10.4	11.26	13.06	17.52	18.58	20.9
678	20.59	20.18	19.77	17.34	12.16	8.88	10.42	11.29	13.08	17.61	18.69	21.03
679	20.64	20.23	19.79	17.31	12.09	8.93	10.46	11.29	12.98	17.65	18.8	21.06
680	20.58	20.18	19.84	17.37	12.2	8.86	10.36	11.03	12.78	17.59	18.79	20.99
681	20.81	20.38	20.21	17.73	12.72	9.32	10.67	10.66	12.56	17.61	18.81	20.99
682	20.65	20.19	20.07	17.92	12.89	9.59	10.82	10.56	12.46	17.38	18.56	20.79
683	19.81	19.51	19.44	17.1	12.61	9.55	10.71	10.76	12.4	16.95	17.96	20.28
684	20	19.79	19.53	17.22	12.64	9.57	10.65	11.03	12.54	17.16	18.18	20.54
685	20.35	20.07	19.87	17.02	12	9.05	10.64	10.86	12.86	17.09	18.11	20.58
686	20.34	20.02	19.84	17.02	11.98	9.07	10.68	11	13.02	17.26	18.27	20.68
687	20.39	20.11	19.88	17.11	12.05	9.08	10.76	11.13	13.09	17.38	18.41	20.75
688	20.54	20.28	20.07	17.28	12.14	9.06	10.75	11.15	13.15	17.44	18.53	20.88
689	20.72	20.38	20.26	17.44	12.27	9.13	10.73	11.11	13.12	17.45	18.52	20.92
690	20.75	20.4	20.3	17.51	12.26	9.05	10.68	11.12	13.11	17.54	18.61	20.98
691	20.7	20.38	20.25	17.49	12.3	9.04	10.65	11.12	12.98	17.46	18.51	20.93
692	20.82	20.48	20.31	17.62	12.41	9.05	10.65	11.03	12.95	17.59	18.66	21
693	21	20.63	20.36	17.68	12.39	8.97	10.54	11.03	12.92	17.69	18.88	21.12
694	20.85	20.47	20.18	17.52	12.34	8.96	10.44	11.15	12.97	17.69	18.81	21.07
695	20.64	20.29	19.99	17.45	12.25	8.92	10.4	11.22	13.03	17.65	18.75	21.06
696	20.7	20.34	19.91	17.39	12.17	8.87	10.4	11.21	13.02	17.67	18.76	21.09
697	20.85	20.42	19.99	17.37	12.16	8.89	10.39	11.28	12.98	17.67	18.91	21.15
698	20.81	20.36	20.04	17.39	12.22	8.89	10.35	10.99	12.73	17.68	18.93	21.06
699	20.88	20.44	20.3	17.81	12.7	9.31	10.62	10.61	12.56	17.58	18.86	21.06
700	20.46	20.11	20.07	17.91	12.81	9.55	10.81	10.57	12.44	17.38	18.57	20.79
701	19.56	19.31	19.28	17.02	12.55	9.44	10.7	10.78	12.37	16.9	17.8	20.12
702	19.89	19.61	19.43	17.17	12.56	9.39	10.58	11.08	12.61	17.2	18.22	20.52
703	19.9	19.59	19.39	17.21	12.47	9.3	10.54	11.27	12.69	17.32	18.26	20.59
704	19.7	19.18	19.11	17.16	12.28	9.3	10.55	11.37	12.65	17.14	17.87	20.07
705	19.77	19.2	19.1	17.25	12.34	9.35	10.57	11.44	12.68	17.24	17.8	20.11
706	19.96	19.46	19.28	17.39	12.43	9.45	10.63	11.58	12.76	17.37	18.08	20.43
707	20.17	19.69	19.49	17.58	12.63	9.57	10.73	11.7	12.98	17.56	18.43	20.73
708	20.37	19.89	19.66	17.7	12.72	9.61	10.8	11.8	13.08	17.74	18.75	21.03
709	20.02	19.59	19.45	16.77	11.9	9.02	10.6	10.84	12.75	17.1	17.83	20.13
710	20.1	19.75	19.6	16.89	11.98	9.04	10.68	10.99	12.91	17.16	18.08	20.35
711	20.27	19.93	19.73	16.98	12.01	9.11	10.77	11.13	13.05	17.29	18.23	20.61
712	20.42	20.16	19.97	17.11	12.13	9.13	10.82	11.11	13.04	17.35	18.38	20.74
713	20.5	20.2	20.03	17.23	12.28	9.13	10.8	11.13	12.98	17.35	18.34	20.77
714	20.59	20.2	20.06	17.39	12.31	9.2	10.81	11.14	13.03	17.34	18.39	20.79
715	20.64	20.33	20.27	17.53	12.45	9.2	10.8	11.05	13.01	17.39	18.51	20.85
716	20.9	20.52	20.41	17.75	12.5	9.21	10.76	10.9	12.84	17.55	18.71	21.04
717	20.99	20.54	20.36	17.76	12.55	9.17	10.72	10.86	12.83	17.54	18.74	21.01
718	20.75	20.32	20.14	17.45	12.31	9.01	10.55	11.04	12.87	17.49	18.66	20.91
719	20.49	20.1	19.9	17.24	12.12	8.93	10.47	11.21	12.98	17.46	18.6	20.93
720	20.58	20.21	19.87	17.27	12.12	8.87	10.42	11.16	12.91	17.52	18.72	20.96
721	20.88	20.46	20.02	17.4	12.12	8.86	10.37	11.06	12.84	17.61	18.91	21.05
722	21.03	20.54	20.19	17.53	12.27	8.88	10.33	10.88	12.73	17.69	19.01	21.17
723	21.11	20.57	20.41	18.1	12.77	9.22	10.55	10.62	12.59	17.62	18.97	21.14
724	20.53	20.14	20.04	17.91	12.83	9.5	10.72	10.54	12.47	17.44	18.61	20.84
725	19.4	19.05	19.07	16.94	12.48	9.38	10.67	10.78	12.33	16.8	17.66	20.02
726	19.47	19.15	19.07	16.94	12.42	9.36	10.62	10.96	12.41	16.89	17.85	20.11
727	19.69	19.35	19.23	17.17	12.49	9.33	10.57	11.22	12.63	17.2	18.12	20.41
728	19.7	19.28	19.2	17.21	12.39	9.32	10.54	11.31	12.71	17.25	17.98	20.25
729	19.73	19.2	19.08	17.23	12.39	9.37	10.62	11.44	12.7	17.23	17.69	20.05
730	19.8	19.33	19.18	17.31	12.5	9.5	10.72	11.48	12.76	17.31	17.91	20.22
731	20.02	19.5	19.4	17.51	12.66	9.68	10.82	11.62	12.92	17.5	18.24	20.52
732	20.15	19.77	19.55	17.64	12.78	9.73	10.88	11.7	13.01	17.64	18.52	20.85
733	20.03	19.59	19.52	16.76	11.95	9.06	10.71	10.82	12.76	17.13	17.79	20.14
734	20.23	19.87	19.84	17	12.19	9.23	10.85	10.92	12.86	17.09	18.04	20.46
735	20.19	19.86	19.81	16.97	12.14	9.26	10.92	11.07	12.97	17.16	18.12	20.49
736	20.21	19.92	19.81	17	12.16	9.24	10.9	11.1	12.97	17.22	18.17	20.57
737	20.49	20.15	19.98	17.14	12.24	9.22	10.86	11.14	13.05	17.29	18.29	20.69
738	20.67	20.2	20.1	17.28	12.34	9.21	10.85	11.1	13.01	17.33	18.34	20.78
739	20.74	20.28	20.22	17.4	12.49	9.25	10.84	11.04	12.98	17.39	18.45	20.85
740	20.83	20.42	20.27	17.64	12.5	9.24	10.83	10.92	12.87	17.39	18.56	20.91
741	20.84	20.36	20.29	17.69	12.48	9.22	10.82	10.85	12.7	17.32	18.49	20.82
742	20.62	20.17	20.09	17.38	12.28	9.04	10.63	11.03	12.86	17.35	18.5	20.84
743	20.3	19.88	19.78	17.14	12.07	8.93	10.51	11.19	12.92	17.34	18.47	20.8
744	20.35	19.99	19.74	17.15	12.15	8.91	10.47	11.09	12.79	17.36	18.5	20.79
745	20.81	20.4	19.99	17.36	12.22	8.93	10.38	10.92	12.73	17.54	18.8	20.97
746	21.13	20.7	20.31	17.7	12.42	8.9	10.35	10.8	12.67	17.66	19.03	21.26
747	21.25	20.84	20.53	18.28	12.81	9.24	10.55	10.6	12.6	17.64	19.06	21.27
748	21.05	20.59	20.43	18.3	12.95	9.52	10.71	10.64	12.59	17.59	18.94	21.16
749	19.65	19.3	19.35	17.27	12.55	9.42	10.69	10.69	12.41	17.02	18.02	20.3
750	19.42	19.03	18.97	16.98	12.36	9.28	10.59	11.03	12.42	16.96	17.7	20.05
751	19.6	19.26	19.15	17.14	12.41	9.33	10.53	11.19	12.63	17.18	18.07	20.28
752	19.66	19.3	19.25	17.27	12.41	9.34	10.62	11.22	12.72	17.28	18.1	20.3
753	19.76	19.37	19.19	17.29	12.52	9.45	10.67	11.34	12.76	17.34	17.89	20.2
754	19.67	19.28	19.11	17.33	12.65	9.66	10.84	11.3	12.74	17.23	17.77	20.09
755	19.99	19.55	19.42	17.59	12.88	9.85	10.96	11.49	12.98	17.58	18.16	20.48
756	20.21	19.8	19.63	17.89	13.04	9.92	11.04	11.73	13.04	17.71	18.32	20.77
757	20.49	20.04	20.1	17.07	12.2	9.17	10.86	10.68	12.75	17.12	18.09	20.53
758	20.55	20.12	20.21	17.16	12.25	9.26	10.96	10.88	12.81	17.26	18.18	20.67
759	20.25	19.91	19.96	17.07	12.26	9.25	11.01	11	12.91	17.25	18.14	20.51
760	20.04	19.78	19.83	16.96	12.19	9.31	10.99	11.05	12.95	17.12	17.96	20.3
761	20.3	19.98	19.89	17.02	12.24	9.22	10.93	11.18	13.06	17.24	18.19	20.53
762	20.44	20.08	19.93	17.06	12.21	9.19	10.87	11.18	12.97	17.26	18.24	20.67
763	20.47	20.07	19.99	17.12	12.3	9.18	10.85	11.07	12.97	17.26	18.2	20.66
764	20.42	20.06	19.98	17.21	12.33	9.21	10.81	11.03	12.85	17.19	18.25	20.64
765	20.38	19.99	19.98	17.22	12.34	9.23	10.78	10.91	12.79	17.2	18.24	20.59
766	20.28	19.87	19.84	17.12	12.2	9.09	10.66	11.08	12.86	17.23	18.29	20.69
767	20	19.67	19.56	17.01	12.08	9.01	10.54	11.12	12.81	17.17	18.23	20.58
768	20.14	19.78	19.63	17.07	12.14	8.97	10.51	11.08	12.76	17.29	18.4	20.64
769	20.51	20.13	19.9	17.31	12.27	8.93	10.41	10.99	12.76	17.43	18.69	20.9
770	20.85	20.45	20.16	17.5	12.42	9.02	10.39	10.91	12.64	17.53	18.87	21.04
771	21.07	20.67	20.36	17.88	12.68	9.19	10.61	10.66	12.56	17.53	18.9	21.14
772	21.08	20.74	20.41	18.24	12.86	9.48	10.69	10.67	12.62	17.68	19.06	21.21
773	20.26	20.02	19.9	17.72	12.74	9.42	10.72	10.6	12.49	17.36	18.46	20.77
774	19.73	19.54	19.39	17.3	12.55	9.38	10.67	10.7	12.38	17.12	18.03	20.39
775	19.57	19.3	19.31	17.26	12.48	9.37	10.66	10.92	12.52	17.18	17.99	20.31
776	19.59	19.27	19.25	17.21	12.5	9.38	10.72	10.99	12.62	17.24	18.01	20.26
777	19.74	19.37	19.2	17.39	12.67	9.54	10.77	11.17	12.8	17.35	18.02	20.34
778	19.85	19.48	19.28	17.51	12.83	9.69	10.93	11.26	12.83	17.45	17.94	20.37
779	20.16	19.78	19.64	17.92	13.1	9.9	11.07	11.45	13.03	17.7	18.26	20.76
780	20.32	19.97	19.74	18.15	13.25	9.97	11.1	11.74	13.02	17.79	18.32	20.88
781	20.9	20.48	20.5	17.51	12.32	9.2	10.92	10.62	12.69	17.25	18.19	20.8
782	20.66	20.25	20.36	17.24	12.18	9.22	10.95	10.98	12.93	17.37	18.31	20.7
783	20.38	20.1	20.18	17.22	12.29	9.29	11.05	10.97	12.95	17.29	18.07	20.45
784	20.29	20.02	20.2	17.32	12.44	9.39	11.16	10.97	12.96	17.15	18	20.43
785	20.2	19.93	19.96	17.07	12.28	9.29	11.01	11.18	13.02	17.23	18.09	20.41
786	20.34	20.04	19.85	17.08	12.22	9.16	10.9	11.18	13.03	17.38	18.26	20.59
787	20.32	19.97	19.8	17.03	12.2	9.17	10.86	11.1	12.94	17.28	18.21	20.5
788	20.01	19.82	19.7	17.01	12.16	9.14	10.82	11.11	12.9	17.26	18.1	20.39
789	19.97	19.72	19.6	17.01	12.13	9.11	10.7	11.08	12.83	17.2	18.1	20.44
790	19.96	19.69	19.48	17.01	12.17	9.12	10.69	11.07	12.82	17.22	18.17	20.51
791	19.92	19.62	19.44	17.01	12.12	9.01	10.58	11.05	12.77	17.18	18.13	20.46
792	20	19.62	19.47	17.05	12.12	9.02	10.52	11.09	12.76	17.29	18.32	20.54
793	20.07	19.71	19.52	17.14	12.17	9	10.5	11.04	12.76	17.26	18.44	20.65
794	20.35	20	19.74	17.29	12.22	9.02	10.46	10.96	12.64	17.34	18.63	20.8
795	20.82	20.42	20.08	17.54	12.48	9.21	10.63	10.67	12.48	17.45	18.72	20.97
796	20.76	20.47	20.14	17.73	12.63	9.32	10.61	10.61	12.55	17.53	18.82	21
797	20.76	20.58	20.21	17.94	12.79	9.4	10.73	10.68	12.6	17.61	18.9	21.1
798	20.81	20.56	20.28	18.19	12.9	9.5	10.77	10.73	12.63	17.66	18.9	21.14
799	20.38	20.19	19.99	18.01	12.83	9.53	10.84	10.7	12.56	17.51	18.6	20.94
800	19.95	19.78	19.69	17.76	12.75	9.53	10.82	10.7	12.58	17.36	18.33	20.68
801	19.73	19.44	19.47	17.59	12.81	9.6	10.83	10.88	12.68	17.32	18.04	20.56
802	19.89	19.54	19.49	17.71	12.91	9.69	10.9	11.22	12.82	17.44	18.1	20.54
803	20.24	19.84	19.71	18.08	13.13	9.83	11	11.42	12.92	17.63	18.25	20.87
804	20.43	20.05	19.84	18.2	13.25	9.98	11.08	11.58	13.1	17.84	18.61	21.16
805	20.66	20.2	20.32	17.2	12.22	9.11	10.85	10.85	12.86	17.37	18.2	20.67
806	20.47	20.18	20.23	17.15	12.22	9.17	10.89	11.08	13.03	17.51	18.24	20.59
807	20.43	20.18	20.29	17.28	12.32	9.24	11.02	11.09	12.97	17.57	18.02	20.47
808	20.66	20.38	20.44	17.53	12.5	9.34	11.05	10.94	13.03	17.41	18.16	20.62
809	20.3	20.03	20.13	17.17	12.37	9.32	11.04	11.16	13.04	17.33	18.1	20.45
810	20.34	20.05	19.95	17.14	12.2	9.21	10.88	11.21	13.06	17.48	18.3	20.6
811	20.13	19.9	19.71	17.08	12.13	9.15	10.79	11.17	13	17.36	18.19	20.39
812	19.91	19.68	19.57	17.08	12.11	9.11	10.81	11.15	12.98	17.25	18.11	20.32
813	19.88	19.64	19.53	17.08	12.16	9.12	10.72	11.17	12.88	17.3	18.04	20.35
814	19.9	19.63	19.48	17.07	12.09	9.04	10.64	11.14	12.87	17.32	18.16	20.5
815	20	19.72	19.54	17.15	12.16	9.06	10.61	11.11	12.85	17.31	18.27	20.58
816	19.98	19.65	19.46	17.11	12.13	9.03	10.56	11.06	12.78	17.26	18.26	20.45
817	19.92	19.6	19.41	17.09	12.08	8.99	10.49	10.99	12.69	17.2	18.3	20.47
818	20.3	20	19.67	17.23	12.22	9.06	10.52	11.01	12.7	17.38	18.58	20.83
819	20.84	20.52	20.09	17.55	12.41	9.12	10.58	10.87	12.61	17.53	18.84	21.06
820	20.66	20.39	20.04	17.56	12.46	9.14	10.59	10.86	12.63	17.49	18.74	20.99
821	20.53	20.38	20.05	17.72	12.58	9.24	10.62	10.71	12.59	17.45	18.72	20.98
822	20.87	20.76	20.4	18.24	12.81	9.46	10.77	10.69	12.64	17.6	18.89	21.13
823	21.12	21	20.65	18.62	13.04	9.64	10.91	10.84	12.77	17.73	19.05	21.37
824	21.01	20.99	20.56	18.64	13.06	9.67	10.95	10.85	12.7	17.64	18.95	21.29
825	20.48	20.41	20.13	18.32	13.06	9.7	10.92	10.86	12.77	17.59	18.69	21.08
826	19.95	19.75	19.68	17.85	12.95	9.69	10.95	11.1	12.79	17.44	18.22	20.72
827	19.93	19.57	19.55	17.79	12.91	9.72	10.91	11.2	12.78	17.41	18.18	20.67
828	20.15	19.8	19.63	17.9	13.02	9.81	11.04	11.45	12.92	17.64	18.67	21.08
829	20.08	19.68	19.61	16.86	12.05	9.13	10.8	10.91	12.79	17.37	17.9	20.22
830	20.13	19.77	19.74	16.99	12.11	9.2	10.83	11.05	12.86	17.61	17.9	20.23
831	20.14	19.91	19.92	17.03	12.15	9.24	10.93	11.21	12.94	17.88	17.94	20.28
832	20.39	20.19	20.19	17.14	12.29	9.21	10.93	11.12	13.05	17.51	18.15	20.54
833	20.32	20.03	20.1	17.17	12.29	9.21	10.94	11.17	13.07	17.45	18.18	20.47
834	20.26	19.92	19.92	17.22	12.24	9.18	10.92	11.21	13.08	17.49	18.27	20.59
835	20.09	19.78	19.74	17.14	12.16	9.14	10.86	11.21	13.02	17.44	18.24	20.47
836	19.98	19.79	19.65	17.18	12.16	9.09	10.78	11.23	12.92	17.42	18.14	20.41
837	19.99	19.74	19.62	17.21	12.17	9.09	10.75	11.22	12.9	17.43	18.18	20.47
838	19.95	19.77	19.53	17.13	12.1	9.01	10.67	11.15	12.84	17.41	18.1	20.52
839	20.2	19.98	19.76	17.35	12.19	8.99	10.62	11.16	12.96	17.5	18.32	20.77
840	20.17	19.98	19.63	17.34	12.21	9.01	10.57	11.18	12.92	17.47	18.37	20.71
841	20.2	20.01	19.62	17.3	12.19	8.98	10.54	11.09	12.81	17.41	18.41	20.71
842	20.47	20.25	19.81	17.4	12.26	9.05	10.5	11.07	12.83	17.5	18.64	20.95
843	20.8	20.6	20.09	17.58	12.35	9.05	10.53	11.04	12.79	17.6	18.8	21.07
844	20.78	20.56	20.22	17.7	12.4	9.05	10.55	11.02	12.79	17.63	18.87	21.15
845	20.81	20.74	20.29	17.95	12.6	9.26	10.65	10.78	12.65	17.57	18.82	21.08
846	21.03	21.02	20.54	18.39	12.83	9.45	10.81	10.74	12.69	17.65	19	21.27
847	21.07	21.01	20.58	18.53	12.96	9.52	10.83	10.74	12.66	17.54	18.96	21.27
848	21.34	21.25	20.76	18.79	13.09	9.67	10.96	10.86	12.73	17.57	19.07	21.5
849	20.83	20.76	20.43	18.55	13.05	9.69	10.9	10.83	12.57	17.47	18.78	21.15
850	20.03	19.81	19.68	17.9	12.87	9.62	10.86	10.72	12.54	17.18	18.29	20.69
851	19.61	19.28	19.24	17.52	12.79	9.57	10.86	11.09	12.56	17.16	18.12	20.56
852	19.86	19.47	19.33	17.58	12.7	9.62	10.86	11.49	12.73	17.44	18.44	20.87
853	20.14	19.73	19.58	16.93	12.04	9.12	10.8	10.97	12.74	17.55	17.81	20.05
854	20.17	19.79	19.75	17.04	12.15	9.23	10.87	11.07	12.89	17.72	18.02	20.27
855	20.18	19.89	19.88	17.07	12.16	9.25	10.88	11.15	12.98	17.66	18.08	20.42
856	20.25	20.01	20.01	17.12	12.25	9.19	10.91	11.17	13.12	17.6	18.26	20.54
857	20.22	19.93	20.01	17.17	12.22	9.21	10.88	11.17	13.12	17.5	18.28	20.63
858	20.31	19.99	19.97	17.27	12.21	9.2	10.88	11.21	13.13	17.6	18.42	20.73
859	20.11	19.87	19.79	17.15	12.18	9.19	10.86	11.18	13.02	17.45	18.22	20.47
860	20.05	19.87	19.73	17.25	12.24	9.12	10.75	11.24	13	17.55	18.18	20.49
861	20.06	19.89	19.74	17.24	12.21	9.07	10.73	11.25	12.91	17.57	18.24	20.59
862	20.15	19.97	19.78	17.32	12.25	9.04	10.64	11.22	12.91	17.56	18.25	20.69
863	20.16	19.99	19.83	17.37	12.24	9.06	10.63	11.1	12.9	17.46	18.21	20.67
864	20.24	20.13	19.78	17.41	12.33	9.08	10.64	11.08	12.84	17.48	18.24	20.76
865	20.19	20.13	19.76	17.45	12.26	9.03	10.58	11.09	12.84	17.51	18.38	20.76
866	20.17	20.11	19.75	17.38	12.23	9.01	10.57	11.06	12.72	17.41	18.43	20.7
867	20.44	20.37	19.94	17.48	12.29	9.04	10.55	11.1	12.77	17.5	18.64	20.95
868	20.67	20.64	20.12	17.65	12.43	9.08	10.57	10.99	12.73	17.53	18.8	21.06
869	21.09	20.99	20.51	18.3	12.76	9.33	10.75	10.73	12.71	17.61	18.97	21.27
870	21.28	21.19	20.66	18.57	12.92	9.51	10.8	10.74	12.65	17.56	19	21.36
871	21.01	20.92	20.38	18.33	12.89	9.45	10.77	10.62	12.5	17.4	18.79	21.08
872	20.97	20.87	20.37	18.31	12.9	9.52	10.84	10.71	12.58	17.43	18.86	21.18
873	20.91	20.76	20.37	18.46	12.97	9.61	10.88	10.76	12.49	17.28	18.73	21.17
874	19.9	19.71	19.55	17.74	12.72	9.54	10.82	10.67	12.33	17.02	18.08	20.5
875	19.42	19.12	19.03	17.34	12.62	9.48	10.81	11.1	12.43	17.12	18.08	20.49
876	19.51	19.21	18.99	17.37	12.51	9.45	10.79	11.41	12.47	17.16	18.15	20.65
877	20.27	19.81	19.72	17.02	12.16	9.3	10.86	11.04	12.85	17.74	18.04	20.27
878	20.18	19.8	19.71	17.02	12.15	9.22	10.87	11.02	12.89	17.77	17.99	20.24
879	20.04	19.78	19.74	16.97	12.1	9.17	10.82	11.03	12.85	17.52	18.01	20.25
880	20.03	19.81	19.87	17.02	12.18	9.18	10.9	11.07	12.9	17.46	18.1	20.34
881	20.09	19.84	19.85	17.16	12.21	9.25	10.88	11.22	12.97	17.58	18.23	20.48
882	20.14	19.91	19.84	17.22	12.23	9.2	10.86	11.23	13	17.56	18.28	20.54
883	20.08	19.91	19.79	17.19	12.23	9.15	10.81	11.21	13.01	17.62	18.26	20.54
884	19.88	19.75	19.58	17.12	12.18	9.14	10.75	11.19	12.85	17.51	18.06	20.37
885	19.82	19.68	19.54	17.17	12.18	9.15	10.76	11.19	12.81	17.54	18.03	20.35
886	19.94	19.77	19.65	17.18	12.16	9.09	10.73	11.18	12.81	17.49	18.15	20.54
887	20.09	19.9	19.79	17.28	12.24	9.07	10.64	11.12	12.75	17.42	18.23	20.67
888	20.01	19.89	19.7	17.32	12.27	9.03	10.62	11.06	12.66	17.32	18.17	20.61
889	19.73	19.7	19.46	17.19	12.15	9.06	10.59	11.03	12.59	17.22	18	20.42
890	19.76	19.71	19.36	17.16	12.12	9.01	10.54	11.01	12.57	17.21	18.02	20.37
891	20.29	20.21	19.68	17.31	12.26	9.04	10.55	11.06	12.66	17.38	18.47	20.76
892	20.68	20.58	19.99	17.64	12.4	9.09	10.58	10.97	12.71	17.53	18.75	21.06
893	20.83	20.69	20.21	17.9	12.6	9.24	10.69	10.71	12.55	17.43	18.77	21.08
894	21.03	20.92	20.37	18.11	12.72	9.35	10.77	10.7	12.52	17.49	18.86	21.14
895	20.93	20.75	20.23	18.12	12.76	9.38	10.77	10.65	12.42	17.29	18.7	21.02
896	20.87	20.56	20.09	18.01	12.71	9.37	10.78	10.66	12.46	17.31	18.67	21.01
897	20.68	20.49	20.09	18.12	12.85	9.5	10.86	10.69	12.45	17.17	18.64	21.07
898	19.6	19.51	19.27	17.51	12.63	9.47	10.79	10.65	12.23	16.8	18.04	20.4
899	19.04	18.93	18.74	17.12	12.33	9.31	10.73	11.14	12.23	16.87	17.77	20.14
900	19.12	18.97	18.73	17.17	12.26	9.22	10.68	11.24	12.26	16.92	17.68	20.05
901	20.11	19.75	19.7	16.9	12.13	9.24	10.85	10.96	12.74	17.68	17.93	20.2
902	19.89	19.7	19.68	16.85	12.07	9.12	10.78	10.9	12.73	17.43	17.92	20.13
903	19.81	19.67	19.61	16.82	12.03	9.07	10.85	10.99	12.75	17.29	17.76	20.07
904	19.97	19.76	19.61	16.97	12.18	9.21	10.84	11.1	12.84	17.51	17.94	20.25
905	19.98	19.75	19.67	17.1	12.25	9.35	10.94	11.19	12.86	17.58	18.05	20.26
906	19.85	19.54	19.52	17.07	12.15	9.28	10.93	11.16	12.78	17.5	17.94	20.14
907	19.77	19.53	19.49	17.1	12.16	9.26	10.84	11.17	12.73	17.5	17.84	20.08
908	19.78	19.52	19.44	17.1	12.19	9.24	10.85	11.22	12.73	17.47	17.89	20.12
909	19.81	19.72	19.44	17.12	12.17	9.25	10.85	11.19	12.74	17.47	18.1	20.38
910	19.88	19.72	19.51	17.14	12.14	9.11	10.72	11.15	12.67	17.37	18.17	20.55
911	19.8	19.58	19.49	17.12	12.15	9.03	10.67	11.05	12.57	17.25	18.09	20.47
912	19.71	19.61	19.41	17.08	12.18	8.99	10.63	11.03	12.49	17.17	17.99	20.38
913	19.46	19.4	19.25	17.02	12.09	9.03	10.64	11.07	12.41	17.15	17.82	20.12
914	19.57	19.49	19.23	17.01	12.07	8.96	10.58	11.06	12.43	17.19	17.91	20.23
915	20.12	20.02	19.54	17.2	12.19	8.98	10.56	11.07	12.59	17.29	18.34	20.72
916	20.48	20.44	19.83	17.42	12.34	9	10.57	11	12.65	17.4	18.66	20.95
917	20.47	20.38	19.84	17.48	12.41	9.11	10.64	10.86	12.51	17.32	18.64	20.9
918	20.49	20.36	19.79	17.43	12.39	9.15	10.66	10.87	12.52	17.32	18.65	20.93
919	20.35	20.2	19.69	17.35	12.34	9.11	10.62	10.73	12.39	17.2	18.56	20.82
920	20.27	19.99	19.52	17.42	12.39	9.08	10.61	10.9	12.43	17.18	18.52	20.8
921	20.03	19.73	19.41	17.44	12.49	9.21	10.68	10.82	12.4	17.12	18.4	20.7
922	19.32	19.09	19.06	17.27	12.45	9.32	10.74	10.79	12.29	16.91	18.07	20.42
923	18.87	18.78	18.57	17.01	12.21	9.18	10.64	11.07	12.11	16.72	17.47	19.84
924	18.95	18.94	18.66	16.99	12.15	9.14	10.58	11.01	12.09	16.68	17.08	19.51
925	19.87	19.58	19.64	16.77	12.02	9.18	10.74	10.89	12.63	17.51	17.76	20.09
926	19.77	19.57	19.54	16.67	11.96	9.01	10.78	10.82	12.6	17.29	17.76	20.01
927	19.74	19.68	19.59	16.73	12	9.08	10.76	10.93	12.65	17.2	17.75	20.12
928	19.91	19.72	19.61	16.94	12.12	9.22	10.88	11.06	12.77	17.45	17.92	20.23
929	19.86	19.53	19.53	16.98	12.2	9.36	10.92	11.11	12.74	17.5	17.94	20.15
930	19.75	19.41	19.36	16.98	12.14	9.35	10.93	11.15	12.66	17.47	17.74	19.96
931	19.74	19.43	19.36	17.08	12.23	9.35	10.93	11.22	12.69	17.43	17.81	20.04
932	19.7	19.54	19.42	17.09	12.15	9.25	10.9	11.19	12.64	17.41	17.94	20.16
933	19.73	19.65	19.47	17.05	12.14	9.25	10.84	11.2	12.67	17.35	18.11	20.41
934	19.71	19.47	19.42	17.01	12.1	9.11	10.74	11.14	12.54	17.32	18	20.46
935	19.49	19.25	19.16	16.94	12.08	9.03	10.71	11.08	12.44	17.21	17.75	20.23
936	19.21	19.14	19.01	16.89	12.01	8.97	10.64	11.05	12.3	17.14	17.48	19.88
937	19.3	19.25	19.04	16.92	12.06	8.98	10.65	11.04	12.34	17.15	17.59	19.9
938	19.56	19.5	19.17	17.05	12.1	8.97	10.61	11.09	12.38	17.23	17.94	20.2
939	20.12	19.96	19.6	17.2	12.11	8.96	10.55	11.08	12.57	17.25	18.38	20.66
940	20.38	20.28	19.68	17.35	12.27	8.98	10.57	10.92	12.56	17.31	18.54	20.86
941	20.13	20.11	19.47	17.22	12.24	9.07	10.59	10.84	12.45	17.17	18.4	20.66
942	19.95	19.96	19.29	17.17	12.18	8.97	10.6	10.93	12.45	17.19	18.46	20.71
943	19.65	19.6	19.13	17.04	12.11	8.97	10.56	10.95	12.37	17.04	18.32	20.55
944	19.53	19.34	19.06	17.03	12.13	8.99	10.65	10.97	12.37	17.09	18.29	20.57
945	19.44	19.11	19.02	17.15	12.24	9.1	10.64	10.85	12.34	17.04	18.25	20.59
946	18.89	18.71	18.73	16.97	12.23	9.19	10.76	10.77	12.24	16.82	17.82	20.25
947	18.69	18.78	18.44	16.82	12.07	9.12	10.65	10.93	12.02	16.5	16.99	19.47
948	18.9	18.98	18.7	17.02	12.25	9.11	10.53	10.84	12.05	16.77	16.86	19.25
949	19.82	19.46	19.43	16.73	12.08	9.27	10.8	10.91	12.59	17.47	17.63	19.92
950	19.65	19.25	19.26	16.57	11.92	9.07	10.69	10.84	12.47	17.28	17.48	19.82
951	19.73	19.44	19.4	16.74	12.01	9.07	10.83	10.96	12.58	17.38	17.68	19.96
952	19.81	19.52	19.5	16.93	12.19	9.26	10.9	11.11	12.65	17.49	17.81	20.06
953	19.68	19.36	19.35	16.89	12.12	9.29	10.95	11.18	12.63	17.47	17.67	19.95
954	19.74	19.37	19.34	17.03	12.19	9.43	11	11.25	12.62	17.47	17.66	19.89
955	19.69	19.33	19.26	17	12.14	9.38	10.96	11.21	12.62	17.42	17.61	19.89
956	19.53	19.37	19.32	16.99	12.14	9.24	10.87	11.19	12.6	17.37	17.68	20.08
957	19.58	19.45	19.33	17.04	12.1	9.3	10.86	11.14	12.55	17.34	17.83	20.15
958	19.5	19.32	19.24	16.91	12.09	9.14	10.8	11.11	12.45	17.24	17.76	20.22
959	19.27	19.05	19.05	16.85	11.98	9.07	10.7	11.04	12.33	17.14	17.47	19.91
960	19.18	18.99	18.95	16.84	12.04	8.99	10.74	11.07	12.33	17.19	17.42	19.76
961	19.14	19.09	18.93	16.96	12.02	9.01	10.67	11.08	12.31	17.22	17.51	19.88
962	19.43	19.35	19.11	17.03	12.04	9.03	10.66	11.05	12.35	17.18	17.85	20.11
963	19.71	19.68	19.31	17.09	12.1	8.92	10.56	11	12.37	17.15	18.14	20.4
964	20.06	20.08	19.53	17.25	12.22	8.96	10.61	10.94	12.49	17.18	18.42	20.76
965	19.78	19.82	19.23	17.04	12.07	9	10.56	10.86	12.37	17.08	18.23	20.53
966	19.65	19.67	18.96	16.98	12.03	8.92	10.57	10.94	12.34	17.07	18.24	20.58
967	19.52	19.36	18.91	17.05	12.09	8.98	10.58	10.96	12.37	17.05	18.31	20.53
968	19.56	19.32	19.02	17.09	12.12	9.02	10.6	10.98	12.4	17.15	18.35	20.66
969	19.59	19.22	19.18	17.19	12.25	9.16	10.68	10.8	12.41	17.15	18.39	20.72
970	19.19	18.98	19.02	17.18	12.38	9.27	10.78	10.68	12.33	17.03	18.21	20.63
971	18.73	18.79	18.5	16.92	12.18	9.2	10.72	10.78	12.11	16.66	17.37	19.94
972	18.89	19.04	18.7	16.98	12.17	9.13	10.63	10.96	12.06	16.69	16.95	19.42
973	19.63	19.27	19.22	17.01	12.13	9.39	10.99	11.19	12.53	17.42	17.5	19.77
974	19.59	19.31	19.27	17.13	12.29	9.59	11.07	11.29	12.59	17.43	17.63	19.94
975	19.38	19.2	19.19	16.96	12.26	9.51	10.94	11.15	12.47	17.24	17.55	19.93
976	19.29	19.18	19.09	16.87	12.12	9.24	10.83	11.08	12.36	17.17	17.5	19.91
977	19.21	18.98	18.89	16.88	12.13	9.25	10.84	11.11	12.37	17.17	17.39	19.75
978	19.29	19.11	18.95	17.02	12.27	9.3	10.89	11.12	12.41	17.29	17.49	19.78
979	19.14	19.11	18.97	16.96	12.16	9.13	10.79	11.09	12.33	17.15	17.56	19.82
980	19.17	19.18	18.95	16.98	12.08	9.1	10.69	11.02	12.29	17.1	17.69	20.06
981	19.39	19.37	19.02	17.03	12.04	9.03	10.61	11.03	12.25	17.08	17.79	20.35
982	19.56	19.53	19.14	17.04	12.04	8.95	10.57	10.96	12.28	17.03	18.04	20.53
983	19.28	19.32	18.9	16.91	12.02	8.92	10.57	10.9	12.24	16.91	18.02	20.25
984	19.43	19.45	18.89	17.02	12.06	8.96	10.51	10.97	12.31	17.04	18.24	20.44
985	19.57	19.52	19.01	17.07	12.1	8.99	10.59	10.95	12.33	17.16	18.36	20.56
986	19.75	19.56	19.18	17.2	12.2	9.11	10.63	10.88	12.41	17.15	18.39	20.69
987	19.76	19.55	19.28	17.3	12.25	9.18	10.69	10.82	12.45	17.21	18.46	20.8
988	19.5	19.33	19.17	17.33	12.37	9.21	10.77	10.8	12.43	17.16	18.39	20.73
989	19.06	18.96	18.82	17.19	12.42	9.31	10.77	10.74	12.37	17.04	18.13	20.53
990	18.9	19.01	18.61	17.02	12.27	9.26	10.83	11.01	12.15	16.71	17.23	19.76
991	19.7	19.26	19.23	17.07	12.28	9.59	11.07	11.28	12.56	17.42	17.43	19.78
992	19.58	19.2	19.11	17.16	12.41	9.77	11.12	11.33	12.55	17.36	17.48	19.86
993	19.31	19.1	19	16.98	12.32	9.64	11.06	11.23	12.41	17.27	17.34	19.75
994	19.24	19.01	18.89	16.86	12.21	9.34	10.91	11.1	12.38	17.19	17.29	19.62
995	19.29	19.02	18.87	16.98	12.23	9.38	10.94	11.17	12.44	17.31	17.23	19.59
996	19.31	19.09	18.92	17.04	12.37	9.45	10.89	11.08	12.54	17.37	17.32	19.61
997	19.13	19	18.82	16.97	12.22	9.3	10.87	11.1	12.3	17.15	17.37	19.7
998	19.14	19.09	18.9	17.04	12.24	9.23	10.79	11.05	12.26	17.09	17.56	19.87
999	19.02	18.95	18.72	16.98	12.1	9.12	10.66	10.97	12.22	17.03	17.46	19.85
1000	18.95	18.9	18.69	16.88	12.03	9.02	10.64	10.97	12.1	16.91	17.34	19.9
1001	18.88	18.85	18.62	16.96	11.99	8.98	10.59	10.9	12.04	16.84	17.42	19.86
1002	19.08	19.11	18.75	17	12	8.97	10.56	10.89	12.09	16.92	17.95	20.08
1003	19.48	19.46	18.95	17.04	12.09	8.99	10.61	10.92	12.29	17.05	18.32	20.47
1004	19.76	19.67	19.14	17.23	12.16	9.07	10.65	10.98	12.4	17.21	18.42	20.71
1005	19.88	19.74	19.23	17.31	12.23	9.13	10.68	11.01	12.5	17.25	18.5	20.84
1006	19.75	19.58	19.21	17.29	12.3	9.19	10.75	10.92	12.47	17.23	18.5	20.79
1007	19.45	19.22	19.05	17.28	12.36	9.3	10.84	10.88	12.46	17.27	18.39	20.74
1008	18.97	18.93	18.61	17.15	12.36	9.39	10.85	10.87	12.36	16.97	17.75	20.22
1009	19.69	19.16	19.22	17.16	12.42	9.78	11.17	11.3	12.56	17.31	17.36	19.63
1010	19.51	19.11	19.05	17.09	12.43	9.79	11.15	11.27	12.48	17.24	17.32	19.68
1011	19.3	18.97	18.93	16.96	12.38	9.71	11.07	11.21	12.37	17.21	17.24	19.62
1012	19.27	18.95	18.82	16.86	12.25	9.55	10.98	11.12	12.36	17.24	17.11	19.46
1013	19.37	19.05	18.86	16.98	12.29	9.48	10.96	11.13	12.42	17.43	17.09	19.38
1014	19.32	19.06	18.87	16.99	12.34	9.47	10.95	11.06	12.41	17.4	17.16	19.5
1015	19.16	18.93	18.81	16.97	12.22	9.39	10.82	11.03	12.25	17.1	17.18	19.59
1016	19.17	18.93	18.8	16.97	12.23	9.33	10.81	10.99	12.2	17.01	17.32	19.68
1017	19.03	18.89	18.69	16.93	12.17	9.25	10.74	10.94	12.11	16.95	17.29	19.71
1018	18.95	18.86	18.62	16.94	12.03	9.1	10.73	10.89	12.09	16.94	17.15	19.67
1019	18.94	18.87	18.65	16.94	12.08	9.08	10.65	10.9	12.03	16.86	17.29	19.73
1020	18.79	18.87	18.58	16.94	12.04	9	10.58	10.91	11.98	16.83	17.47	19.8
1021	19.04	19.03	18.72	17	12.02	9	10.59	10.95	12.05	16.87	17.84	20.07
1022	19.23	19.17	18.82	17.06	12.12	9.04	10.63	10.96	12.1	16.93	18.11	20.23
1023	19.45	19.37	18.93	17.2	12.22	9.08	10.68	11.03	12.26	17.08	18.21	20.51
1024	19.67	19.57	19.15	17.31	12.27	9.17	10.77	11.12	12.44	17.27	18.42	20.75
1025	19.7	19.53	19.22	17.37	12.4	9.29	10.85	11.03	12.59	17.34	18.52	20.91
1026	19.24	19.11	18.95	17.35	12.44	9.46	10.92	10.86	12.48	17.16	18.2	20.68
1027	19.62	19.1	19.16	17.12	12.48	9.87	11.17	11.24	12.46	17.23	17.22	19.5
1028	19.47	19.04	19.07	17.01	12.42	9.79	11.14	11.25	12.39	17.17	17.14	19.51
1029	19.27	18.96	18.9	16.91	12.36	9.73	11.1	11.17	12.37	17.16	17.08	19.47
1030	19.28	18.95	18.85	16.9	12.38	9.66	11.03	11.12	12.32	17.28	17.06	19.35
1031	19.35	19.13	18.95	17	12.39	9.56	11.02	11.09	12.37	17.49	17.16	19.38
1032	19.38	19.11	18.96	17	12.31	9.54	10.91	11.06	12.36	17.42	17.1	19.41
1033	19.23	19.05	18.9	17.05	12.3	9.47	10.91	11.01	12.23	17.2	17.14	19.5
1034	19.1	18.92	18.73	16.97	12.27	9.39	10.84	10.98	12.1	16.92	17.21	19.65
1035	18.94	18.85	18.64	16.91	12.12	9.26	10.78	10.95	12.01	16.8	17.17	19.58
1036	18.96	18.89	18.7	16.94	12.14	9.18	10.73	10.86	12.01	16.91	17.14	19.58
1037	19.03	18.98	18.69	16.99	12.14	9.11	10.71	10.91	12.07	16.92	17.25	19.75
1038	18.96	18.94	18.65	17	12.16	9.08	10.66	10.88	12.02	16.85	17.35	19.82
1039	18.85	18.94	18.64	17.01	12.1	9.04	10.67	10.89	12.01	16.9	17.5	19.95
1040	19.04	19.04	18.77	17.11	12.2	9.09	10.65	10.98	12.09	16.96	17.72	20.08
1041	19.28	19.33	19.01	17.19	12.19	9.17	10.7	11.09	12.17	17.04	18.04	20.39
1042	19.64	19.56	19.17	17.34	12.31	9.24	10.79	11.18	12.38	17.23	18.33	20.61
1043	19.78	19.73	19.32	17.47	12.37	9.32	10.87	11.16	12.57	17.35	18.58	20.87
1044	19.49	19.38	19.19	17.48	12.55	9.49	10.97	11.01	12.57	17.27	18.36	20.82
1045	19.55	19.11	19.08	17.08	12.58	9.89	11.22	11.19	12.45	17.23	17.05	19.33
1046	19.47	19.07	19.07	17.02	12.44	9.82	11.11	11.15	12.36	17.21	17.04	19.35
1047	19.43	19.1	19.1	17.03	12.48	9.81	11.13	11.18	12.34	17.21	17.12	19.43
1048	19.5	19.22	19.13	17.11	12.56	9.75	11.11	11.12	12.45	17.43	17.27	19.45
1049	19.46	19.23	19.07	17.16	12.51	9.64	10.96	11.06	12.43	17.53	17.32	19.5
1050	19.39	19.2	18.98	17.11	12.45	9.55	10.89	11	12.4	17.38	17.25	19.53
1051	19.23	19.1	18.88	17.07	12.4	9.53	10.86	10.94	12.25	17.16	17.19	19.47
1052	19.08	18.94	18.7	16.99	12.24	9.4	10.82	10.92	12.06	16.86	17.08	19.51
1053	18.9	18.76	18.59	16.81	12.1	9.26	10.8	10.89	11.95	16.66	17.02	19.43
1054	18.99	18.91	18.67	16.89	12.15	9.23	10.79	10.87	11.98	16.8	17.11	19.54
1055	19.03	18.99	18.7	16.99	12.15	9.2	10.7	10.9	12.03	16.87	17.22	19.74
1056	19.05	18.98	18.74	17.08	12.28	9.18	10.7	10.82	12.07	16.94	17.33	19.82
1057	18.98	19	18.69	17.07	12.25	9.15	10.67	10.89	12.07	16.86	17.37	19.93
1058	18.93	18.94	18.7	17.06	12.17	9.19	10.7	10.97	12.07	16.85	17.38	19.93
1059	19.09	19.08	18.85	17.12	12.23	9.19	10.76	11.08	12.13	16.91	17.62	20.06
1060	19.41	19.35	19.15	17.28	12.33	9.28	10.86	11.15	12.29	17.01	18.12	20.4
1061	19.66	19.59	19.21	17.41	12.39	9.37	10.89	11.22	12.47	17.27	18.47	20.64
1062	19.58	19.47	19.27	17.55	12.61	9.53	10.99	11.13	12.57	17.3	18.34	20.8
1063	19.39	19.26	19.05	17	12.24	9.49	10.84	11.14	12.63	17.6	17.24	19.34
1064	19.58	19.29	19.13	17.08	12.37	9.61	10.87	11.13	12.59	17.48	17.24	19.46
1065	19.58	19.36	19.23	17.18	12.51	9.75	11	11.18	12.52	17.43	17.27	19.5
1066	19.45	19.23	19.14	17.07	12.58	9.78	11.06	11.1	12.37	17.26	17.16	19.46
1067	19.42	19.22	19.09	17.06	12.47	9.66	10.98	11.04	12.32	17.23	17.16	19.42
1068	19.26	19.13	18.95	17	12.46	9.57	10.93	11	12.24	17.15	17.12	19.36
1069	19.13	19.06	18.87	16.95	12.35	9.52	10.93	10.93	12.07	16.94	17.08	19.35
1070	19.04	18.96	18.68	16.86	12.26	9.42	10.9	10.91	11.95	16.8	16.95	19.31
1071	18.98	18.95	18.67	16.87	12.11	9.28	10.83	10.93	11.92	16.66	16.98	19.42
1072	19.02	19.02	18.7	16.93	12.12	9.27	10.81	10.92	11.98	16.75	17.08	19.53
1073	19.12	19.01	18.74	17	12.2	9.22	10.81	10.89	12.02	16.81	17.23	19.62
1074	19.12	19.11	18.78	17.1	12.33	9.24	10.73	10.77	12.12	16.88	17.34	19.78
1075	19.08	18.99	18.74	17.07	12.29	9.27	10.72	10.91	12.05	16.88	17.33	19.85
1076	19.05	19.05	18.8	17.12	12.22	9.22	10.85	11.02	12.08	16.89	17.58	20.01
1077	19.28	19.37	19.11	17.27	12.33	9.28	10.89	11.09	12.24	17.02	17.75	20.17
1078	19.44	19.57	19.24	17.4	12.39	9.32	10.92	11.17	12.33	17.16	18	20.21
1079	19.64	19.62	19.37	17.54	12.46	9.43	10.97	11.28	12.44	17.24	18.24	20.41
1080	19.53	19.39	19.3	17.62	12.67	9.54	11.02	11.14	12.5	17.23	18.06	20.6
1081	19.28	19.25	18.93	16.81	11.73	8.77	10.18	10.8	12.57	17.72	17.31	19.45
1082	19.5	19.37	19.13	17.01	12.03	9.14	10.54	10.98	12.61	17.61	17.35	19.44
1083	19.39	19.22	19.05	16.98	12.44	9.64	10.95	11.01	12.32	17.16	17.11	19.36
1084	19.33	19.11	19.05	17.03	12.53	9.73	11.03	11.05	12.22	17.02	17.08	19.4
1085	19.31	19.24	19.02	17.01	12.42	9.7	11.03	10.95	12.2	17.06	17.04	19.36
1086	19.24	19.17	19.04	17.02	12.45	9.64	10.98	10.97	12.07	17.03	17.1	19.4
1087	19.2	19.16	19	17	12.41	9.54	10.97	10.99	12.11	16.96	17.18	19.43
1088	19.17	19.17	18.85	16.92	12.34	9.46	10.87	10.91	12	16.86	17.2	19.45
1089	19.1	19.07	18.76	16.91	12.26	9.4	10.89	10.94	11.96	16.78	17.08	19.46
1090	19.04	19.09	18.84	16.95	12.22	9.35	10.9	10.89	11.96	16.74	17.06	19.47
1091	19.11	19.21	18.88	17.02	12.28	9.29	10.84	10.86	12.01	16.86	17.34	19.58
1092	19.17	19.32	19.02	17.14	12.36	9.32	10.78	10.84	12.08	16.93	17.39	19.66
1093	19.04	19.07	18.79	17.05	12.25	9.35	10.86	10.98	12.03	16.77	17.22	19.75
1094	19	18.94	18.67	17.06	12.23	9.3	10.89	10.97	12.08	16.81	17.37	19.81
1095	19.17	19.35	19.02	17.2	12.33	9.35	10.96	11.03	12.22	17	17.7	20.07
1096	19.3	19.54	19.27	17.33	12.4	9.42	10.96	11.17	12.31	17.09	17.75	20.11
1097	19.54	19.68	19.44	17.47	12.5	9.49	11.06	11.23	12.4	17.22	17.96	20.29
1098	19.32	19.2	19.18	17.52	12.63	9.61	11.06	11.03	12.33	17.02	17.68	20.23
1099	19.09	19.02	18.76	16.74	11.99	9.31	10.65	10.94	12.47	17.51	17.08	19.36
1100	19.39	19.22	19	16.98	12.48	9.87	11.05	11.06	12.27	17.35	17.19	19.36
1101	19.24	19.1	18.97	16.9	12.4	9.63	11.05	10.89	12.06	16.89	17.09	19.41
1102	19.29	19.2	19.08	17.01	12.45	9.68	10.99	10.98	12.11	16.95	17.16	19.47
1103	19.46	19.34	19.17	17.09	12.39	9.58	10.89	10.96	12.26	17.19	17.24	19.53
1104	19.35	19.3	19.15	17.08	12.43	9.58	10.9	10.93	12.2	17.08	17.19	19.54
1105	19.27	19.31	19.09	17.01	12.43	9.53	10.88	10.91	12.15	16.99	17.26	19.58
1106	19.32	19.28	19.04	17.06	12.43	9.47	10.79	10.88	12.19	16.95	17.36	19.56
1107	19.23	19.19	18.94	17.07	12.43	9.38	10.76	10.78	12.16	16.99	17.27	19.58
1108	19.13	19.19	18.91	16.98	12.4	9.37	10.79	10.73	12.09	16.93	17.26	19.55
1109	19.12	19.18	18.95	17	12.34	9.41	10.85	10.83	12	16.81	17.28	19.52
1110	19.14	19.32	19	17.06	12.38	9.41	10.87	10.85	12.02	16.89	17.36	19.53
1111	19.05	19.18	18.92	17	12.34	9.34	10.86	10.9	11.95	16.73	17.19	19.51
1112	18.91	18.96	18.66	16.96	12.25	9.33	10.98	11.01	11.99	16.69	17.07	19.62
1113	19.05	18.94	18.66	17.1	12.31	9.41	10.97	11.08	12.06	16.79	17.2	19.83
1114	19.16	19.07	18.83	17.19	12.42	9.45	10.98	11.15	12.16	16.91	17.42	19.91
1115	19.24	19.35	19.05	17.28	12.44	9.49	11.06	11.23	12.2	16.98	17.59	20.04
1116	19.09	19.02	18.94	17.26	12.53	9.57	11.11	11.06	12.23	16.82	17.41	20
1117	19.23	19.1	18.92	16.91	12.4	9.84	11.02	10.99	12.32	17.38	17.09	19.3
1118	19.39	19.31	19.1	17.03	12.52	9.81	11.02	10.93	12.09	17.16	17.17	19.39
1119	19.17	19.14	18.88	16.81	12.32	9.57	10.96	10.8	12	16.78	17.04	19.46
1120	19.14	19.06	18.9	16.87	12.34	9.55	11.01	10.89	12.04	16.81	17.05	19.55
1121	19.33	19.33	19.13	17.03	12.43	9.64	10.95	10.89	12.14	17	17.18	19.58
1122	19.39	19.47	19.22	17.07	12.32	9.33	10.73	10.73	12.29	17.19	17.38	19.62
1123	19.27	19.41	19.18	17.04	12.37	9.49	10.83	10.8	12.16	17.04	17.31	19.62
1124	19.3	19.36	19.14	17.09	12.44	9.4	10.77	10.81	12.2	16.99	17.41	19.63
1125	19.28	19.35	19.13	17.09	12.44	9.34	10.57	10.66	12.2	17.11	17.43	19.67
1126	19.27	19.29	19.09	17.08	12.39	9.27	10.53	10.52	12.18	17.11	17.48	19.63
1127	19.26	19.28	19.06	17.1	12.42	9.41	10.81	10.76	12.1	16.91	17.4	19.64
1128	19.25	19.36	19.15	17.08	12.43	9.43	10.86	10.78	12.06	16.89	17.47	19.61
1129	19.2	19.43	19.12	17.13	12.4	9.32	10.73	10.69	12.08	16.99	17.45	19.6
1130	18.91	19.03	18.84	17.09	12.33	9.47	10.96	11	11.92	16.62	17.09	19.6
1131	19	18.97	18.77	17.13	12.41	9.48	11.05	11.05	12.06	16.63	17.06	19.71
1132	19.09	18.97	18.73	17.18	12.54	9.46	10.92	11.09	12.12	16.72	17.1	19.82
1133	19.11	18.98	18.69	17.15	12.45	9.51	11.08	11.21	12.12	16.7	17.16	19.96
1134	18.92	18.85	18.6	17.12	12.48	9.6	11.1	11.06	12.07	16.58	17.14	19.93
1135	19.37	19.31	19.04	16.92	12.49	9.77	11.01	10.88	12	17.15	17.16	19.44
1136	19.36	19.34	19.02	16.98	12.5	9.73	11.01	10.88	12.02	17.06	17.21	19.57
1137	19.09	18.99	18.8	16.77	12.27	9.5	10.93	10.79	12.01	16.75	17	19.62
1138	19.13	19.02	18.81	16.83	12.29	9.49	10.96	10.88	12.08	16.77	17.09	19.73
1139	19.29	19.23	19.1	17.03	12.5	9.66	11.04	10.98	12.09	16.9	17.22	19.6
1140	19.39	19.51	19.2	17.06	12.32	9.51	10.89	10.79	12.16	17.07	17.4	19.67
1141	19.29	19.38	19.13	17	12.36	9.46	10.9	10.75	12.11	16.98	17.28	19.61
1142	19.27	19.35	19.15	17.02	12.38	9.42	10.8	10.76	12.08	16.96	17.33	19.6
1143	19.23	19.28	19.13	17.06	12.46	9.44	10.72	10.66	12.11	16.96	17.35	19.62
1144	19.19	19.17	19.09	16.99	12.45	9.42	10.79	10.64	12.13	16.98	17.44	19.56
1145	19.13	19.2	19.06	17.02	12.38	9.51	11	10.81	12.03	16.86	17.34	19.57
1146	19.19	19.46	19.16	17.05	12.43	9.51	10.9	10.7	12.03	16.95	17.5	19.62
1147	19.32	19.6	19.26	17.14	12.4	9.23	10.6	10.52	12.22	17.24	17.6	19.72
1148	19.03	19.18	19.04	17.14	12.43	9.25	10.76	10.79	12.07	16.77	17.24	19.61
1149	18.96	18.96	18.8	17.1	12.44	9.49	11.01	11.05	11.99	16.58	16.9	19.6
1150	18.94	19.02	18.77	17.13	12.53	9.42	10.98	11.01	12.1	16.56	16.95	19.69
1151	18.94	18.85	18.59	17.05	12.47	9.52	11.05	11.16	12.06	16.5	16.92	19.77
1152	18.77	18.68	18.45	17	12.41	9.59	11.17	11.04	11.98	16.42	16.83	19.77
1153	19.3	19.35	19	16.93	12.52	9.8	11	10.87	12.03	17.02	17.12	19.56
1154	19.27	19.37	18.96	16.97	12.46	9.73	10.98	10.85	11.98	16.91	17.21	19.61
1155	19.29	19.36	18.99	16.94	12.46	9.7	11.08	10.91	12.02	16.91	17.19	19.57
1156	19.33	19.34	19.07	17.01	12.51	9.68	11.07	10.99	12.03	16.96	17.25	19.6
1157	19.44	19.45	19.23	17.11	12.43	9.52	10.91	10.93	12.17	17.07	17.48	19.72
1158	19.45	19.49	19.27	17.09	12.29	9.34	10.77	10.83	12.18	17.06	17.46	19.68
1159	19.28	19.44	19.14	16.98	12.39	9.6	10.93	10.8	12.07	16.9	17.33	19.56
1160	19.18	19.41	19.11	16.98	12.46	9.56	10.9	10.74	12.03	16.88	17.32	19.5
1161	19.17	19.29	19.15	17.01	12.44	9.54	10.92	10.71	12.02	16.83	17.31	19.56
1162	19.1	19.11	19.09	16.98	12.34	9.57	11.02	10.8	11.94	16.76	17.31	19.47
1163	19.1	19.19	19.09	17.01	12.38	9.6	11.02	10.88	11.93	16.75	17.33	19.5
1164	19.26	19.49	19.22	17.13	12.44	9.44	10.9	10.65	12.08	16.96	17.52	19.72
1165	19.36	19.56	19.32	17.13	12.39	9.19	10.59	10.47	12.28	17.13	17.63	19.74
1166	19.17	19.3	19.17	17.18	12.43	9.07	10.54	10.58	12.21	16.78	17.31	19.69
1167	18.96	19.02	18.83	17.1	12.52	9.31	10.87	10.93	12.03	16.53	16.9	19.59
1168	18.98	19.07	18.82	17.14	12.59	9.37	10.84	10.93	12.12	16.55	16.86	19.58
1169	18.98	19.03	18.69	17.15	12.63	9.5	10.99	11.12	12.13	16.51	16.87	19.66
1170	18.66	18.62	18.38	16.83	12.43	9.62	11.21	11.08	11.88	16.26	16.61	19.48
1171	19.47	19.53	19.13	17.11	12.47	9.56	10.93	10.97	12.13	17.14	17.26	19.66
1172	19.38	19.49	19	17.02	12.49	9.7	11	10.92	12.03	16.94	17.28	19.56
1173	19.48	19.58	19.17	17.07	12.52	9.55	10.95	10.97	12.14	17.07	17.42	19.7
1174	19.48	19.55	19.23	17.12	12.33	9.31	10.75	10.86	12.19	17.23	17.41	19.68
1175	19.46	19.57	19.3	17.01	12.09	9.07	10.5	10.68	12.2	17.19	17.43	19.69
1176	19.47	19.56	19.31	17.09	12.08	8.94	10.39	10.67	12.2	17.14	17.5	19.77
1177	19.32	19.45	19.18	17.05	12.26	9.4	10.84	10.82	12.03	16.86	17.41	19.65
1178	19.25	19.46	19.16	17.03	12.41	9.56	11	10.81	12	16.82	17.34	19.64
1179	19.16	19.32	19.17	16.92	12.39	9.58	10.99	10.7	11.96	16.82	17.3	19.51
1180	19.17	19.31	19.14	17.02	12.42	9.57	10.95	10.78	11.99	16.79	17.41	19.55
1181	19.12	19.2	19.13	17.03	12.42	9.55	11.06	10.88	11.99	16.69	17.32	19.56
1182	19.26	19.48	19.26	17.11	12.51	9.47	10.87	10.64	12.06	16.83	17.51	19.75
1183	19.38	19.6	19.35	17.12	12.43	9.33	10.63	10.46	12.29	16.98	17.57	19.79
1184	19.31	19.45	19.27	17.24	12.37	9.14	10.57	10.46	12.34	16.83	17.39	19.76
1185	19.14	19.2	19.07	17.22	12.49	9.14	10.69	10.66	12.2	16.62	17	19.64
1186	19	19.11	18.9	17.18	12.62	9.41	10.89	10.95	12.14	16.55	16.85	19.63
1187	19.06	19.06	18.85	17.18	12.67	9.57	11.12	11.2	12.18	16.55	16.97	19.73
1188	18.84	18.79	18.5	17	12.52	9.75	11.31	11.17	12.06	16.45	16.8	19.59
1189	19.39	19.43	19.03	16.99	12.47	9.64	10.95	10.88	12.01	17.06	17.28	19.57
1190	19.41	19.36	18.96	17.04	12.51	9.64	10.97	10.93	12.06	17	17.33	19.68
1191	19.56	19.51	19.15	17.11	12.34	9.31	10.77	10.93	12.14	17.1	17.4	19.72
1192	19.58	19.67	19.38	17.13	12.07	8.75	10.25	10.59	12.3	17.27	17.58	19.79
1193	19.49	19.58	19.3	17.07	11.91	8.61	10.04	10.47	12.18	17.13	17.53	19.8
1194	19.5	19.52	19.29	17.13	11.96	8.63	10.15	10.55	12.19	17.04	17.57	19.83
1195	19.46	19.44	19.3	17.07	12.03	8.87	10.49	10.75	12.18	16.97	17.53	19.8
1196	19.32	19.44	19.28	17.07	12.27	9.33	10.86	10.85	12.11	16.92	17.47	19.68
1197	19.17	19.4	19.22	16.97	12.44	9.57	11.02	10.72	12.02	16.88	17.33	19.6
1198	19.17	19.44	19.27	17.02	12.41	9.42	10.78	10.4	12.04	17.06	17.4	19.7
1199	19.1	19.4	19.23	17.09	12.45	9.52	10.91	10.6	12.03	16.76	17.39	19.63
1200	19.11	19.37	19.2	17.07	12.53	9.58	11.06	10.72	12	16.65	17.41	19.58
1201	19.2	19.4	19.2	17.1	12.5	9.61	11.1	10.82	12.01	16.63	17.38	19.57
1202	19.31	19.54	19.33	17.21	12.52	9.46	10.8	10.57	12.23	16.74	17.38	19.75
1203	19.19	19.27	19.12	17.29	12.56	9.31	10.81	10.83	12.22	16.64	17.08	19.68
1204	18.98	18.97	18.73	17.13	12.58	9.64	11.27	11.17	12.06	16.56	16.85	19.61
1205	19.09	19	18.7	17.17	12.57	9.77	11.33	11.32	12.18	16.66	17.03	19.84
1206	19.07	18.93	18.68	17.11	12.61	9.78	11.36	11.14	12.16	16.63	16.97	19.84
1207	18.86	18.95	18.64	17.01	12.56	9.84	11.29	11.05	12.05	16.46	16.72	19.6
1208	19.25	19.4	19.15	17.42	12.8	9.88	11.43	11.47	12.33	16.72	17.06	19.96
1209	19.28	19.55	19.26	17.51	12.97	9.96	11.38	11.52	12.39	16.64	17.01	19.9
1210	19.41	19.8	19.43	17.57	13.01	9.97	11.36	11.48	12.55	16.99	17.37	19.77
1211	19.74	20.1	19.59	17.67	13.06	10.02	11.42	11.46	12.73	17.64	17.78	19.93
1212	19.59	19.98	19.47	17.54	12.99	10.11	11.58	11.64	12.47	17.31	17.53	19.72
1213	19.28	19.24	18.9	16.89	12.44	9.7	10.99	10.77	11.9	16.93	17.13	19.42
1214	19.18	19.19	18.76	16.86	12.4	9.69	11.02	10.8	11.86	16.72	17.13	19.45
1215	19.36	19.46	18.99	16.98	12.38	9.6	10.89	10.82	12	16.88	17.28	19.53
1216	19.36	19.58	19.19	17	12.14	9.24	10.47	10.58	12.13	17.01	17.39	19.61
1217	19.37	19.47	19.24	17.06	12.05	8.89	10.14	10.33	12.19	17	17.46	19.67
1218	19.47	19.47	19.26	17.12	12.06	8.83	10.22	10.5	12.17	17.02	17.54	19.78
1219	19.52	19.49	19.29	17.11	12.02	8.69	10.24	10.64	12.19	17.01	17.57	19.85
1220	19.45	19.56	19.37	17.11	12.08	8.79	10.34	10.69	12.19	16.97	17.57	19.84
1221	19.19	19.37	19.17	17.01	12.4	9.49	10.95	10.88	12.02	16.78	17.3	19.52
1222	19.13	19.46	19.26	17.04	12.48	9.56	10.94	10.71	12.01	16.82	17.4	19.61
1223	19.04	19.3	19.21	17	12.51	9.63	11.13	10.8	12	16.6	17.2	19.47
1224	19.12	19.32	19.22	17.09	12.52	9.66	11.23	10.94	11.98	16.51	17.13	19.52
1225	19.07	19.25	19.1	17.03	12.44	9.66	11.3	11.03	12	16.42	17.08	19.46
1226	19.18	19.36	19.25	17.14	12.56	9.68	11.24	10.95	12.11	16.57	17.26	19.68
1227	19.12	19.31	19.03	17.26	12.64	9.66	11.24	11.11	12.17	16.52	17.08	19.57
1228	19	18.94	18.69	17.07	12.55	9.71	11.38	11.23	12.05	16.55	16.79	19.64
1229	19.05	18.9	18.58	17.1	12.53	9.76	11.34	11.1	12.09	16.66	16.96	19.85
1230	18.91	18.81	18.43	17.09	12.62	9.82	11.28	10.96	12.09	16.5	16.73	19.74
1231	19.01	18.93	18.58	17.16	12.69	9.88	11.32	11.13	12.24	16.59	16.78	19.83
1232	19.37	19.18	18.79	17.3	12.77	9.93	11.53	11.42	12.37	16.79	17.06	20.07
1233	19.37	19.31	18.97	17.47	13	10	11.49	11.55	12.44	16.71	17.02	20
1234	19.34	19.64	19.16	17.51	13.08	9.98	11.45	11.52	12.59	16.78	17.13	19.78
1235	19.68	20.15	19.64	17.74	13.18	9.92	11.2	11.33	12.92	17.6	17.82	19.89
1236	19.66	20.13	19.6	17.69	13.19	10.15	11.62	11.62	12.65	17.47	17.74	19.8
1237	19.28	19.42	19	16.92	12.11	9.33	10.86	10.78	11.88	16.98	17.3	19.54
1238	19.28	19.3	18.91	16.93	12.39	9.61	10.98	10.8	11.88	16.74	17.18	19.52
1239	19.08	19.12	18.74	16.78	12.39	9.67	11.01	10.78	11.82	16.65	17.02	19.36
1240	19.1	19.21	18.83	16.88	12.37	9.62	10.85	10.74	11.93	16.71	17.11	19.36
1241	19.23	19.33	19.01	16.95	12.26	9.44	10.68	10.57	12.04	16.82	17.25	19.45
1242	19.35	19.56	19.18	16.96	12.04	9.05	10.4	10.45	12.09	16.94	17.39	19.69
1243	19.52	19.75	19.41	17.11	11.82	8.34	9.79	10.26	12.17	17.16	17.64	20.01
1244	19.53	19.76	19.44	17.14	11.86	8.38	9.83	10.34	12.21	17.11	17.67	19.99
1245	19.25	19.44	19.24	17.02	12.37	9.42	10.78	10.85	12.1	16.75	17.39	19.62
1246	19.24	19.58	19.38	17.11	12.52	9.36	10.84	10.79	12.16	16.8	17.41	19.73
1247	19.15	19.33	19.25	17.13	12.55	9.55	11.1	10.88	12.1	16.67	17.13	19.58
1248	19.22	19.34	19.3	17.19	12.6	9.64	11.14	10.94	12.15	16.61	17.11	19.66
1249	19.11	19.21	19.14	17.11	12.56	9.7	11.3	11.13	12.07	16.52	16.96	19.52
1250	19.01	19.35	19.19	17.12	12.58	9.71	11.36	11.11	12.08	16.44	17.19	19.56
1251	19	19.31	19.21	17.16	12.61	9.7	11.36	11.17	12.06	16.48	17.13	19.47
1252	18.71	18.88	18.71	16.89	12.45	9.71	11.33	11.11	11.93	16.2	16.55	19.26
1253	18.68	18.7	18.44	16.78	12.39	9.77	11.23	10.99	11.87	16.17	16.38	19.33
1254	18.67	18.64	18.39	16.85	12.53	9.82	11.26	10.94	11.96	16.15	16.37	19.26
1255	18.75	18.75	18.42	16.94	12.61	9.89	11.33	11.07	12.02	16.2	16.46	19.42
1256	19.17	19.14	18.91	17.24	12.81	9.98	11.53	11.39	12.26	16.54	16.88	19.91
1257	19.21	19.58	19.36	17.51	13.04	10	11.49	11.54	12.38	16.46	16.82	19.81
1258	19.3	19.97	19.45	17.67	13.11	9.99	11.29	11.51	12.62	16.66	17.06	19.69
1259	19.6	20.24	19.69	17.81	13.08	9.72	10.92	11.34	13	17.37	17.83	19.77
1260	19.75	20.18	19.68	17.81	13.25	9.98	11.29	11.49	12.94	17.68	17.86	19.87
1261	19.43	19.53	19.14	16.96	12.05	9.17	10.78	10.78	11.92	17.06	17.45	19.66
1262	19.42	19.52	19.09	17.01	12.08	9.06	10.71	10.84	12.03	16.97	17.42	19.64
1263	19.19	19.22	18.84	16.9	12.34	9.47	10.95	10.84	11.92	16.72	17.13	19.58
1264	19.08	19.05	18.65	16.87	12.41	9.62	11.02	10.78	11.82	16.58	16.97	19.56
1265	19.27	19.35	18.98	16.99	12.38	9.49	10.89	10.8	12.02	16.78	17.19	19.55
1266	19.46	19.71	19.37	17.02	11.93	8.85	10.21	10.37	12.12	16.98	17.57	19.83
1267	19.59	19.82	19.43	17.1	11.78	8.22	9.64	10.05	12.3	17.2	17.66	20.15
1268	19.59	19.78	19.52	17.13	11.79	8.14	9.63	10.17	12.21	17.23	17.72	20.22
1269	19.5	19.8	19.44	17.09	12.22	9	10.36	10.62	12.15	17.03	17.67	20.06
1270	19.36	19.76	19.37	17.12	12.43	9.16	10.65	10.73	12.21	16.84	17.55	19.94
1271	19.3	19.59	19.29	17.18	12.56	9.33	10.87	10.76	12.17	16.72	17.38	19.92
1272	19.27	19.56	19.34	17.27	12.62	9.43	11.01	10.94	12.24	16.68	17.29	19.81
1273	19.09	19.45	19.3	17.16	12.66	9.64	11.33	11.09	12.1	16.51	17.14	19.65
1274	19.05	19.48	19.3	17.13	12.64	9.78	11.36	11.17	12.1	16.51	17.26	19.6
1275	19.07	19.59	19.36	17.17	12.63	9.74	11.36	11.16	12.09	16.53	17.34	19.63
1276	18.87	19.26	19.15	17.03	12.57	9.74	11.39	11.14	12	16.28	16.92	19.25
1277	18.66	18.87	18.72	16.84	12.43	9.75	11.32	10.94	11.91	16.05	16.38	19.05
1278	18.53	18.83	18.51	16.75	12.41	9.86	11.27	10.9	11.84	15.91	16.21	19.04
1279	18.59	18.9	18.58	16.74	12.48	9.87	11.38	11.05	11.83	15.91	16.18	19.06
1280	19.02	19.3	19.26	17.3	12.81	9.95	11.56	11.43	12.19	16.3	16.64	19.63
1281	19.09	19.62	19.54	17.53	13.04	10.04	11.57	11.54	12.3	16.34	16.66	19.54
1282	19.17	19.79	19.45	17.59	13.12	10.08	11.51	11.59	12.53	16.43	16.9	19.5
1283	19.26	19.88	19.43	17.63	13.24	10.05	11.35	11.43	12.85	17.08	17.56	19.56
1284	19.6	20.17	19.68	17.79	13.26	10.03	11.25	11.46	13.18	17.82	17.86	19.7
1285	19.25	19.43	19.02	16.88	12.23	9.45	10.87	10.72	11.83	16.74	17.3	19.51
1286	19.39	19.46	18.99	17.01	12.29	9.31	10.82	10.82	11.98	16.89	17.4	19.68
1287	19.38	19.3	18.92	17.03	12.35	9.39	10.86	10.88	12.02	16.88	17.28	19.77
1288	19.31	19.28	18.84	16.98	12.38	9.48	10.95	10.9	12.02	16.79	17.21	19.72
1289	19.32	19.54	19.08	16.97	12.28	9.31	10.77	10.68	12.09	16.83	17.4	19.59
1290	19.54	19.78	19.35	17.02	11.91	8.64	10.03	10.15	12.25	17.09	17.61	19.92
1291	19.77	19.89	19.55	17.17	11.69	7.94	9.37	10.07	12.45	17.34	17.79	20.29
1292	19.72	19.83	19.55	17.14	11.73	7.93	9.41	10	12.24	17.16	17.81	20.34
1293	19.65	19.84	19.46	17.21	12.09	8.44	9.95	10.44	12.29	16.97	17.78	20.28
1294	19.56	19.76	19.39	17.22	12.44	8.97	10.55	10.87	12.32	16.85	17.76	20.26
1295	19.5	19.72	19.31	17.3	12.57	9	10.64	10.95	12.3	16.77	17.69	20.1
1296	19.38	19.71	19.35	17.35	12.59	9.11	10.81	10.95	12.33	16.78	17.67	19.98
1297	19.18	19.6	19.31	17.24	12.7	9.53	11.27	11.19	12.2	16.55	17.38	19.76
1298	19.04	19.61	19.31	17.19	12.7	9.7	11.41	11.19	12.11	16.36	17.17	19.52
1299	19.2	19.76	19.46	17.19	12.71	9.77	11.35	11.22	12.17	16.44	17.34	19.68
1300	19.13	19.46	19.37	17.21	12.77	9.8	11.4	11.2	12.06	16.32	17.1	19.47
1301	18.7	18.89	18.93	16.85	12.52	9.75	11.37	10.91	11.91	16.02	16.39	19.08
1302	18.62	19.11	18.78	16.79	12.42	9.89	11.33	10.86	11.94	15.94	16.23	19.03
1303	18.45	19.18	18.86	16.67	12.42	9.94	11.36	10.96	11.77	15.76	16.05	18.85
1304	18.95	19.56	19.43	17.3	12.86	10	11.59	11.43	12.15	16.19	16.55	19.52
1305	19.12	19.69	19.57	17.56	13.1	10.04	11.66	11.58	12.31	16.29	16.64	19.53
1306	19.14	19.57	19.45	17.58	13.16	10.15	11.63	11.67	12.37	16.31	16.65	19.59
1307	19.15	19.45	19.13	17.48	13.14	10.18	11.73	11.65	12.62	16.67	17	19.52
1308	19.2	19.5	19.13	17.46	13.21	10.23	11.75	11.77	12.74	17.2	17.41	19.4
1309	19.44	19.55	19.06	16.98	12.18	9.35	10.75	10.76	11.98	17.02	17.51	19.73
1310	19.47	19.56	19.08	17.04	12.18	9.15	10.6	10.76	12.09	16.98	17.59	19.79
1311	19.55	19.6	19.11	17.09	12.06	8.99	10.46	10.75	12.14	16.96	17.61	19.81
1312	19.55	19.74	19.28	17.1	11.93	8.7	10.09	10.54	12.2	17.11	17.67	19.87
1313	19.58	19.83	19.36	17.14	11.89	8.49	9.88	10.22	12.29	17.23	17.82	20.01
1314	19.73	19.82	19.44	17.11	11.82	8.26	9.57	10.01	12.27	17.2	17.84	20.1
1315	19.84	19.96	19.54	17.12	11.68	7.84	9.28	10.06	12.38	17.35	17.86	20.37
1316	19.8	19.83	19.53	17.16	11.69	7.86	9.31	9.96	12.29	17.24	17.85	20.47
1317	19.74	19.65	19.39	17.24	11.94	8.09	9.56	10.21	12.27	16.95	17.84	20.37
1318	19.63	19.52	19.21	17.27	12.4	8.63	10.23	10.82	12.37	16.86	17.83	20.27
1319	19.5	19.55	19.15	17.28	12.52	8.88	10.55	10.98	12.36	16.73	17.83	20.06
1320	19.41	19.68	19.29	17.33	12.57	9.09	10.75	10.99	12.35	16.75	17.84	20.02
1321	19.3	19.44	19.22	17.3	12.74	9.43	11.18	11.25	12.32	16.66	17.66	19.81
1322	19.08	19.32	19.23	17.15	12.75	9.67	11.36	11.23	12.08	16.42	17.2	19.53
1323	19.17	19.68	19.47	17.22	12.8	9.64	11.29	11.22	12.22	16.4	17.32	19.71
1324	19.05	19.47	19.33	17.13	12.78	9.74	11.41	11.27	12.15	16.33	17.02	19.38
1325	18.69	19	18.97	16.82	12.56	9.81	11.37	11.05	11.93	16.01	16.36	19.05
1326	18.61	19	18.75	16.79	12.49	9.9	11.28	10.89	12.03	16.01	16.28	19.13
1327	18.7	19.27	18.9	16.92	12.56	9.91	11.4	11.04	12	15.95	16.27	19.23
1328	18.93	19.5	19.41	17.32	12.95	9.99	11.59	11.52	12.21	16.19	16.43	19.44
1329	19.08	19.59	19.58	17.59	13.16	10.11	11.62	11.58	12.44	16.28	16.56	19.46
1330	19.1	19.28	19.32	17.59	13.21	10.16	11.72	11.69	12.38	16.21	16.55	19.46
1331	19.12	19.31	19.15	17.47	13.25	10.22	11.81	11.76	12.65	16.57	16.7	19.37
1332	19.15	19.45	19.07	17.35	13.21	10.33	11.86	11.77	12.82	17.19	17.31	19.39
1333	17.93	17.78	17.29	15.5	10.97	8.07	9.24	9.02	10.76	15.43	16.29	18.59
1334	18.24	18.14	17.72	15.94	11	7.96	9.34	9.39	11.22	15.77	16.63	18.76
1335	18.85	18.84	18.29	16.4	11.15	7.97	9.41	10	11.98	16.55	17.5	19.55
1336	18.77	18.92	18.47	16.51	11.35	8.27	9.67	10.09	12.08	16.92	17.52	19.64
1337	19.09	19.28	18.87	16.77	11.83	8.93	10.44	10.35	11.96	17.44	17.52	19.71
1338	19.37	19.5	19.02	16.9	12.14	9.23	10.71	10.63	11.97	17.24	17.59	19.71
1339	19.32	19.47	19.01	16.84	11.87	8.91	10.41	10.54	11.95	17.01	17.51	19.7
1340	19.36	19.54	19.1	16.91	11.78	8.77	10.11	10.47	12.03	16.82	17.48	19.77
1341	19.44	19.57	19.14	16.92	11.79	8.73	9.97	10.49	12.06	16.81	17.51	19.79
1342	19.31	19.41	19.06	16.88	11.9	8.78	10	10.41	12	16.74	17.46	19.68
1343	19.37	19.44	19.07	17.04	12.01	8.77	10.03	10.39	12.14	16.83	17.61	19.82
1344	19.37	19.34	19.09	17.05	11.99	8.65	9.86	10.25	12.21	16.78	17.56	19.83
1345	19.62	19.58	19.29	17.04	11.81	8.22	9.5	10.01	12.19	16.9	17.7	20.19
1346	19.88	19.88	19.51	17.06	11.63	7.81	9.24	9.98	12.36	17.29	17.97	20.47
1347	19.77	19.68	19.4	17.05	11.75	8.13	9.48	10.05	12.34	17.15	17.89	20.34
1348	19.5	19.42	19.19	17.07	12.25	8.86	10.24	10.59	12.22	16.67	17.66	20.12
1349	19.44	19.51	19.06	17.13	12.53	9.28	10.74	10.86	12.26	16.61	17.66	19.93
1350	19.49	19.67	19.31	17.26	12.59	9.24	10.7	10.88	12.32	16.71	17.8	20.14
1351	19.32	19.33	19.26	17.28	12.7	9.31	10.98	11.13	12.39	16.63	17.77	19.87
1352	19.18	19.24	19.19	17.19	12.78	9.55	11.16	11.22	12.24	16.49	17.41	19.73
1353	19.17	19.51	19.46	17.27	12.83	9.55	11.18	11.17	12.28	16.46	17.35	19.71
1354	19.02	19.38	19.46	17.16	12.81	9.77	11.43	11.26	12.22	16.34	16.91	19.38
1355	18.79	18.91	19.08	16.89	12.59	9.82	11.39	11.09	12.02	16.08	16.43	19.15
1356	18.76	18.79	18.66	16.93	12.52	9.93	11.26	10.86	12.19	16.05	16.37	19.29
1357	18.61	18.81	18.59	16.8	12.55	9.95	11.41	11.06	11.9	15.88	16.1	19.09
1358	18.86	19.28	19.38	17.29	13.03	10.06	11.68	11.52	12.24	16.26	16.31	19.33
1359	18.93	19.26	19.4	17.47	13.14	10.09	11.62	11.58	12.31	16.07	16.36	19.26
1360	18.93	19.13	19.2	17.53	13.27	10.16	11.76	11.67	12.32	16.09	16.51	19.35
1361	19.08	19.38	19.27	17.52	13.29	10.29	11.82	11.77	12.73	16.6	16.55	19.25
1362	19.42	19.75	19.44	17.64	13.4	10.27	11.76	11.69	13.16	17.62	17.43	19.57
1363	17.73	17.6	17.16	15.53	10.87	8	9.28	8.93	10.54	15.23	16.07	18.3
1364	17.93	17.87	17.54	15.79	10.83	7.85	9.27	9.19	10.85	15.41	16.21	18.51
1365	18.51	18.47	18.04	16.1	10.94	7.88	9.26	9.8	11.6	16.13	17.01	19.16
1366	18.74	18.87	18.41	16.44	11.35	8.16	9.57	9.99	12.07	16.85	17.55	19.63
1367	18.76	18.92	18.54	16.51	11.55	8.5	10.06	10.13	11.95	17.19	17.4	19.52
1368	19.1	19.25	18.84	16.67	11.62	8.46	10.04	10.37	11.86	17.33	17.55	19.75
1369	18.99	19.16	18.77	16.66	11.47	8.3	9.75	10.19	11.86	17.09	17.46	19.69
1370	19.13	19.31	18.92	16.66	11.53	8.34	9.72	10.08	11.92	16.81	17.43	19.73
1371	19.22	19.41	19	16.78	11.68	8.65	9.78	10.23	11.91	16.6	17.38	19.68
1372	19.25	19.3	18.94	16.85	12.06	9.12	10.21	10.46	11.89	16.56	17.37	19.64
1373	19.24	19.25	18.92	16.9	12.25	9.32	10.45	10.63	11.98	16.58	17.42	19.69
1374	19.26	19.26	18.99	16.95	12.22	9.17	10.28	10.58	12.03	16.61	17.41	19.72
1375	19.43	19.43	19.12	17	12.09	8.99	10.12	10.28	12.16	16.64	17.54	20.02
1376	19.73	19.78	19.4	16.97	11.87	8.61	9.74	10.02	12.23	16.97	17.7	20.31
1377	19.61	19.71	19.34	16.97	12.03	8.96	10.12	10.17	12.22	17.06	17.71	20.27
1378	19.65	19.71	19.34	17.06	12.32	9.37	10.55	10.57	12.19	16.79	17.66	20.15
1379	19.61	19.52	19.23	17.08	12.47	9.44	10.78	10.68	12.26	16.65	17.62	20.12
1380	19.64	19.51	19.38	17.23	12.52	9.35	10.7	10.73	12.34	16.66	17.76	20.23
1381	19.31	19.29	19.25	17.26	12.72	9.49	10.92	11.03	12.37	16.55	17.68	19.95
1382	19.34	19.37	19.33	17.33	12.87	9.63	11.07	11.19	12.42	16.6	17.66	20
1383	19.32	19.62	19.55	17.39	12.87	9.6	11.09	11.21	12.45	16.58	17.58	20.02
1384	18.96	19.14	19.31	17.19	12.88	9.74	11.36	11.33	12.21	16.22	16.94	19.43
1385	18.84	18.68	18.87	16.92	12.75	9.87	11.48	11.22	12.05	16.02	16.37	19.08
1386	18.86	18.65	18.63	16.91	12.6	9.88	11.38	11	12.1	16.03	16.4	19.16
1387	18.62	18.5	18.45	16.72	12.57	9.91	11.38	11.01	11.93	15.85	15.99	18.87
1388	18.92	18.9	19.04	17.18	12.89	10.01	11.66	11.57	12.3	16.49	16.32	19.16
1389	18.9	18.89	18.87	17.19	13.06	10.13	11.78	11.64	12.34	16.31	16.35	19.15
1390	18.87	18.87	18.75	17.18	13.1	10.19	11.82	11.69	12.35	16.1	16.33	19.12
1391	18.93	19.04	18.89	17.27	13.16	10.24	11.86	11.76	12.65	16.53	16.32	19.07
1392	19.65	19.81	19.46	17.7	13.43	10.29	11.75	11.65	13.29	17.76	17.53	19.69
1393	16.7	16.57	16.38	14.61	10.5	7.73	9.05	8.33	9.82	14.27	15.01	17.33
1394	17.32	17.21	17.1	15.33	10.6	7.74	9.16	9	10.5	14.93	15.65	17.91
1395	18.39	18.36	17.94	16.06	10.9	7.85	9.23	9.79	11.57	16.07	16.97	19.05
1396	18.28	18.41	18.03	16.14	11.23	8.39	9.79	9.93	11.65	16.43	16.98	19.13
1397	18.33	18.53	18.09	16.18	11.26	8.29	9.74	10	11.73	16.74	17.13	19.25
1398	18.6	18.8	18.29	16.39	11.24	8.07	9.57	10.11	11.73	17.17	17.35	19.51
1399	18.67	18.84	18.41	16.45	11.29	8.04	9.43	9.99	11.83	17.21	17.39	19.59
1400	18.77	18.94	18.56	16.47	11.36	8.16	9.49	10	11.8	17.05	17.38	19.56
1401	19.01	19.19	18.8	16.6	11.5	8.45	9.6	10.03	11.83	16.66	17.36	19.61
1402	19.07	19.2	18.86	16.66	11.74	8.92	9.87	10.15	11.78	16.37	17.25	19.57
1403	19.11	19.2	18.94	16.78	11.86	8.98	9.95	10.22	11.96	16.41	17.38	19.64
1404	19.16	19.27	19.03	16.82	11.89	8.9	9.94	10.3	11.98	16.39	17.38	19.71
1405	19.28	19.38	19.07	16.86	12.02	9.05	10.11	10.33	12.02	16.41	17.41	19.89
1406	19.49	19.6	19.25	16.87	12.13	9.13	10.23	10.22	12.13	16.54	17.49	20.12
1407	19.48	19.69	19.27	16.93	12.34	9.46	10.64	10.48	12.13	16.59	17.45	20.11
1408	19.61	19.61	19.26	17.05	12.41	9.41	10.58	10.57	12.23	16.61	17.54	20.14
1409	19.8	19.48	19.28	17.13	12.44	9.43	10.67	10.59	12.33	16.62	17.62	20.25
1410	19.63	19.31	19.28	17.14	12.61	9.63	11.02	10.86	12.35	16.48	17.56	20.24
1411	19.36	19.17	19.11	17.11	12.74	9.7	11.15	11.07	12.35	16.48	17.41	20.02
1412	19.23	19.17	19.2	17.12	12.79	9.76	11.31	11.19	12.31	16.45	17.39	19.9
1413	19.4	19.54	19.54	17.26	12.89	9.73	11.15	11.23	12.48	16.6	17.66	20.22
1414	19.04	19.07	19.25	17.2	12.97	9.78	11.24	11.33	12.41	16.35	17.26	19.8
1415	18.98	18.75	18.61	16.97	12.93	9.88	11.49	11.32	12.15	16.13	16.48	19.14
1416	19.05	18.72	18.33	16.88	12.6	9.84	11.44	11.03	12	16	16.36	19.09
1417	18.64	18.34	18.11	16.74	12.49	9.88	11.35	10.99	11.92	15.83	15.94	18.71
1418	18.86	18.59	18.47	16.96	12.72	9.93	11.65	11.55	12.6	17.18	16.66	19.05
1419	19.05	18.97	18.57	16.97	12.8	10.06	11.72	11.57	13.2	17.67	17.43	19.68
1420	19.09	19.15	18.78	17	12.92	10.18	11.81	11.69	13	17.39	17.03	19.48
1421	18.77	18.77	18.52	17.01	13.01	10.24	11.79	11.77	12.58	16.54	16.31	18.91
1422	19.86	19.9	19.38	17.64	13.41	10.36	11.91	11.72	13.32	17.82	17.61	19.87
1423	16.23	16.08	15.87	14.01	10.15	7.58	8.65	7.98	9.52	13.95	14.44	16.98
1424	17.24	17.25	17.09	15.23	10.72	7.81	9.16	9.11	10.63	15.1	15.69	17.98
1425	18.26	18.24	17.85	15.98	10.88	7.78	9.22	9.7	11.57	16.05	16.9	18.99
1426	18.09	18.22	17.96	15.95	11.1	8.2	9.67	9.86	11.45	16.26	16.7	18.87
1427	18.29	18.45	18.06	16.17	11.13	8.13	9.61	9.99	11.64	16.74	17.06	19.14
1428	18.21	18.39	17.84	16.09	11.06	7.92	9.43	9.94	11.56	16.86	17.07	19.16
1429	18.2	18.38	17.93	16.14	11.06	8	9.41	9.89	11.57	16.88	17.07	19.22
1430	18.47	18.65	18.18	16.27	11.22	8.09	9.43	9.94	11.7	16.95	17.18	19.36
1431	18.92	19.01	18.64	16.5	11.4	8.28	9.54	10.03	11.85	16.77	17.39	19.56
1432	19.2	19.33	18.9	16.71	11.56	8.5	9.49	10.06	11.98	16.54	17.45	19.68
1433	19.15	19.29	19.11	16.77	11.62	8.57	9.51	10.14	12.06	16.42	17.54	19.67
1434	19.23	19.32	19.16	16.89	11.69	8.51	9.6	10.22	12.1	16.46	17.54	19.82
1435	19.27	19.4	19.2	16.9	11.74	8.54	9.66	10.19	12.11	16.36	17.48	19.9
1436	19.47	19.62	19.33	16.89	11.81	8.61	9.88	10.04	12.21	16.42	17.52	20.08
1437	19.46	19.63	19.28	16.88	12.22	9.2	10.4	10.32	12.17	16.38	17.43	20.07
1438	19.56	19.5	19.26	17.04	12.47	9.36	10.61	10.65	12.28	16.4	17.44	20.01
1439	19.64	19.5	19.25	17.03	12.6	9.56	10.98	10.87	12.3	16.37	17.39	20.12
1440	19.47	19.32	19.11	16.94	12.63	9.61	11.3	11.05	12.24	16.3	17.11	20.03
1441	19.33	19.29	18.98	16.91	12.58	9.65	11.3	11.1	12.18	16.24	17.1	19.84
1442	19.24	19.21	19.17	17.02	12.73	9.69	11.4	11.17	12.31	16.31	17.32	19.88
1443	19.44	19.42	19.49	17.11	12.8	9.8	11.34	11.18	12.47	16.57	17.69	20.23
1444	19.22	19.23	19.43	17.2	12.92	9.78	11.27	11.23	12.51	16.29	17.64	20.03
1445	19.02	18.79	18.54	16.94	12.92	9.86	11.47	11.32	12.21	16.1	16.63	19.24
1446	19.24	18.9	18.29	16.98	12.6	9.84	11.39	10.92	12.01	16.13	16.38	19.33
1447	18.7	18.45	17.98	16.9	12.58	9.88	11.25	10.93	11.87	15.77	15.93	18.68
1448	18.86	18.67	18.42	16.99	12.67	10	11.53	11.56	12.97	17.53	17.28	19.48
1449	19.81	19.34	18.9	16.97	12.82	10.08	11.77	11.4	13.41	17.4	17.55	20.62
1450	19.7	19.61	19.18	17.06	12.94	10.21	11.89	11.57	13.33	17.58	17.64	20.12
1451	18.78	18.78	18.61	17.08	13.09	10.26	11.93	11.86	12.78	16.81	16.7	18.85
1452	19.94	19.86	19.38	17.64	13.48	10.41	12.01	11.78	13.41	17.78	17.64	20.1
1453	15.81	15.53	15.24	13.34	9.52	7.04	8.15	7.45	9.04	13.44	13.83	16.47
1454	17.1	17.12	16.9	14.97	10.59	7.71	9.02	8.98	10.54	15	15.48	17.86
1455	18.16	18.1	17.72	15.84	10.85	7.81	9.23	9.68	11.48	15.95	16.7	18.9
1456	18.25	18.42	18.06	16.08	11.13	8.21	9.65	9.85	11.61	16.48	16.99	19.09
1457	18.35	18.48	18.13	16.18	11.12	8.04	9.56	9.96	11.57	16.78	17.08	19.2
1458	18.44	18.62	18.11	16.23	11.04	7.87	9.35	9.96	11.63	16.97	17.2	19.29
1459	18.39	18.51	17.96	16.21	11.06	7.9	9.32	9.96	11.67	17.01	17.17	19.27
1460	18.62	18.72	18.2	16.36	11.09	7.93	9.33	9.98	11.83	17.14	17.34	19.46
1461	19	19.03	18.6	16.56	11.36	8.16	9.42	10.01	11.9	16.92	17.48	19.62
1462	19.12	19.31	18.9	16.64	11.71	8.74	9.77	10.25	11.95	16.46	17.55	19.58
1463	19.03	19.22	18.97	16.74	11.94	9.01	10.02	10.47	11.94	16.34	17.52	19.47
1464	19.06	19.18	19.05	16.83	11.95	8.84	10.01	10.44	12.07	16.35	17.49	19.6
1465	19.29	19.42	19.25	16.93	11.82	8.48	9.69	10.2	12.23	16.45	17.51	19.84
1466	19.52	19.68	19.42	16.92	11.8	8.25	9.65	10.08	12.33	16.53	17.65	20.06
1467	19.5	19.64	19.37	16.97	12.12	8.81	10.17	10.31	12.28	16.44	17.55	20.12
1468	19.44	19.41	19.19	16.9	12.5	9.45	10.92	10.74	12.2	16.24	17.29	20.02
1469	19.46	19.49	19.25	16.93	12.54	9.62	11.19	10.9	12.14	16.23	17.18	20.14
1470	19.47	19.44	19.17	16.95	12.63	9.64	11.25	10.94	12.11	16.2	17.01	20.08
1471	19.35	19.34	19.1	16.85	12.61	9.61	11.32	10.99	12.15	16.13	17.03	19.81
1472	19.33	19.43	19.27	17.03	12.68	9.67	11.36	11.1	12.32	16.31	17.32	19.9
1473	19.46	19.54	19.48	17.05	12.86	9.78	11.42	11.19	12.54	16.76	17.76	20.3
1474	19.42	19.47	19.42	17.18	12.89	9.79	11.36	11.29	12.59	16.46	17.82	20.07
1475	18.79	18.64	18.46	16.89	12.93	9.85	11.53	11.27	12.08	15.97	16.59	19.01
1476	19.08	18.78	18.15	16.8	12.51	9.79	11.31	10.88	11.92	16.03	16.18	19.16
1477	18.84	18.57	18.05	16.94	12.55	9.87	11.16	10.84	11.88	15.66	15.94	18.84
1478	18.79	18.53	18.25	16.95	12.71	10.05	11.35	11.44	12.73	17.06	17.16	19.27
1479	19.52	18.96	18.55	16.93	12.76	10.09	11.66	11.65	13.42	17.79	17.75	20.39
1480	19.25	19.02	18.66	16.96	12.88	10.15	11.9	11.79	13.28	17.79	17.69	19.78
1481	18.79	18.66	18.52	17.16	13.18	10.34	12.03	11.96	12.94	16.89	17.03	18.88
1482	19.84	19.68	19.27	17.58	13.56	10.43	12.07	11.86	13.45	17.79	17.72	20.1
1483	16.15	15.85	15.47	13.46	9.49	6.72	7.97	7.51	9.28	13.77	14.23	16.85
1484	16.58	16.44	16.31	14.31	10.3	7.56	8.88	8.49	10.05	14.47	14.88	17.35
1485	17.63	17.51	17.43	15.47	10.51	7.51	8.9	9.39	11.15	15.31	15.9	18.34
1486	18.07	17.98	17.59	15.75	10.85	7.83	9.3	9.63	11.45	15.96	16.65	18.82
1487	18.52	18.65	18.3	16.22	11.2	8.03	9.55	10.01	11.6	16.89	17.23	19.29
1488	18.71	18.82	18.48	16.4	11.21	7.93	9.44	10.1	11.57	16.86	17.38	19.31
1489	18.78	18.9	18.36	16.35	11.13	7.95	9.35	10.04	11.9	17.14	17.41	19.57
1490	18.49	18.6	18.04	16.2	11	7.9	9.31	10.06	11.81	17.01	17.19	19.36
1491	18.61	18.63	18.21	16.27	11.24	8.13	9.43	10	11.71	16.81	17.12	19.36
1492	18.92	19.05	18.68	16.55	11.71	8.99	10.17	10.36	11.74	16.42	17.39	19.45
1493	18.91	19.14	18.91	16.68	12	9.25	10.42	10.55	11.89	16.2	17.35	19.25
1494	19.08	19.27	19.06	16.81	11.99	9.02	10.24	10.44	12.11	16.36	17.49	19.44
1495	19.24	19.43	19.16	16.87	12.08	8.83	10.13	10.27	12.26	16.39	17.58	19.65
1496	19.35	19.46	19.22	16.97	12.1	8.66	10.04	10.24	12.36	16.44	17.41	19.77
1497	19.47	19.49	19.27	17.02	12.2	8.73	10.25	10.45	12.36	16.46	17.39	20.01
1498	19.63	19.6	19.37	16.99	12.39	9.12	10.78	10.76	12.31	16.44	17.55	20.29
1499	19.72	19.7	19.44	17.06	12.41	9.29	10.84	10.86	12.37	16.49	17.54	20.48
1500	19.69	19.73	19.52	17.11	12.54	9.44	11.01	10.98	12.37	16.65	17.47	20.53
1501	19.41	19.63	19.4	17.09	12.72	9.62	11.28	11.05	12.3	16.35	17.37	20.25
1502	19.3	19.57	19.26	17	12.75	9.68	11.38	11.12	12.29	16.2	17.4	20.09
1503	19.53	19.76	19.37	17.13	12.85	9.71	11.42	11.23	12.56	16.62	17.89	20.46
1504	19.51	19.67	19.37	17.19	12.92	9.69	11.42	11.3	12.51	16.47	17.77	20.12
1505	18.62	18.56	18.54	16.9	12.95	9.8	11.58	11.26	11.95	15.75	16.55	18.83
1506	18.64	18.2	17.92	16.46	12.51	9.82	11.31	10.8	11.78	15.74	15.76	18.76
1507	18.41	17.91	17.77	16.43	12.38	9.89	11.2	10.7	11.71	15.33	15.43	18.33
1508	18.59	18.25	18	16.66	12.52	10.01	11.25	11.04	12.04	15.83	16.14	18.58
1509	18.68	18.36	18.02	16.85	12.72	10.02	11.54	11.72	12.94	17.19	17.39	19.07
1510	18.65	18.41	17.99	16.78	12.82	10.12	11.93	11.89	13.07	17.16	17.29	18.88
1511	18.74	18.57	18.28	17.05	13.28	10.33	12.02	12.05	13.04	16.8	17.02	18.9
1512	19.53	19.34	18.95	17.44	13.57	10.44	12.04	12.01	13.49	17.71	17.75	19.99
1513	18.98	19.07	18.69	16.49	11.15	7.95	9.31	10.05	11.95	17	17.61	19.69
1514	18.59	18.64	18.2	16.2	10.98	7.9	9.27	10.05	11.76	16.84	17.19	19.41
1515	18.33	18.37	17.98	16.11	11.04	8.01	9.36	10.01	11.59	16.62	16.91	19.15
1516	18.7	18.78	18.42	16.33	11.54	8.86	10.1	10.32	11.67	16.55	17.17	19.34
1517	18.9	19.11	18.86	16.62	11.98	9.19	10.54	10.51	11.81	16.35	17.39	19.31
1518	19.03	19.24	18.96	16.78	12.1	9.22	10.62	10.57	12.03	16.33	17.48	19.36
1519	19.26	19.33	19.06	16.81	12.29	9.27	10.66	10.57	12.13	16.41	17.43	19.53
1520	19.37	19.43	19.2	16.98	12.28	9.12	10.47	10.47	12.32	16.38	17.33	19.71
1521	19.4	19.4	19.28	17.06	12.23	8.76	10.33	10.52	12.44	16.4	17.34	20.18
1522	19.58	19.56	19.46	17.08	12.21	8.72	10.4	10.72	12.5	16.53	17.61	20.52
1523	19.88	19.79	19.63	17.18	12.13	8.57	10.31	10.68	12.53	16.66	17.78	20.63
1524	19.87	19.82	19.51	17.13	12.51	9.18	10.8	10.9	12.47	16.58	17.66	20.57
1525	19.61	19.82	19.4	17.23	12.69	9.42	11.07	11.05	12.4	16.4	17.61	20.42
1526	19.33	19.68	18.98	16.96	12.8	9.68	11.33	11.16	12.16	16.08	17.57	20.29
1527	19.43	19.81	18.96	17.07	12.88	9.67	11.39	11.27	12.33	16.2	17.9	20.4
1528	18.74	19.43	18.66	17.09	12.92	9.7	11.48	11.27	12.13	15.73	17.38	19.26
1529	18.46	18.55	18.32	16.78	12.99	9.83	11.52	11.13	11.71	15.47	16.28	18.52
1530	18.3	17.98	18.04	16.32	12.52	9.82	11.32	10.7	11.62	15.36	15.56	18.39
1531	17.93	17.94	18.12	16.2	12.31	9.88	11.23	10.66	11.56	15.19	15.27	17.91
1532	18.25	18.26	18.38	16.6	12.58	9.88	11.37	10.85	11.73	15.44	15.54	18.29
1533	18.5	18.22	18.06	16.77	12.88	10.02	11.73	11.46	11.95	15.56	15.77	18.5
1534	18.57	18.31	17.99	16.82	12.99	10.14	11.89	11.8	12.38	15.57	15.82	18.54
1535	18.57	18.42	18.15	16.94	13.27	10.33	12.06	12.03	12.85	16.17	16.32	18.72
1536	19.28	18.96	18.73	17.32	13.62	10.46	12.06	12.09	13.47	17.39	17.53	19.87
1537	19.12	19.19	18.82	16.53	11.2	7.86	9.23	10.06	11.96	16.95	17.66	19.8
1538	19.01	19.14	18.65	16.41	11.07	7.89	9.26	10.07	11.94	16.9	17.55	19.7
1539	18.7	18.72	18.39	16.25	11.05	7.89	9.26	10.01	11.67	16.69	17.15	19.34
1540	18.98	19.03	18.68	16.45	11.44	8.45	9.79	10.28	11.8	16.64	17.41	19.51
1541	19.22	19.4	19.08	16.73	11.75	8.81	10.11	10.42	12.06	16.67	17.67	19.69
1542	19.09	19.36	19.05	16.74	11.95	9.05	10.42	10.54	12.04	16.6	17.54	19.61
1543	19.1	19.37	19.04	16.81	12.29	9.34	10.76	10.64	12.11	16.43	17.38	19.5
1544	19.17	19.39	18.97	16.83	12.36	9.31	10.84	10.71	12.24	16.33	17.32	19.54
1545	19.06	19.03	18.94	16.85	12.45	9.31	10.92	10.79	12.28	16.24	17.02	19.7
1546	19.13	19.13	19.11	16.96	12.47	9.33	10.92	10.88	12.35	16.23	17.14	19.75
1547	19.34	19.63	19.5	17.19	12.51	9.12	10.73	10.88	12.5	16.41	17.53	20.1
1548	19.37	19.61	19.41	17.16	12.63	9.18	10.84	11.04	12.45	16.41	17.5	20.27
1549	19.39	19.6	19.18	17.13	12.77	9.33	10.88	11.12	12.51	16.57	17.65	20.33
1550	19.29	19.6	18.84	16.86	12.8	9.67	11.28	11.19	12.23	16.23	17.52	20.25
1551	18.91	19.53	18.64	16.89	12.87	9.65	11.39	11.25	12.15	16	17.48	19.76
1552	18.65	18.61	18.12	16.81	13.02	9.71	11.47	11.21	11.81	15.52	16.3	18.61
1553	18.72	18.42	18.03	16.81	13.08	9.76	11.52	11.05	11.74	15.52	15.69	18.54
1554	18.14	18.51	18.15	16.48	12.65	9.85	11.36	10.76	11.54	15.26	15.65	18.13
1555	17.78	18.47	18.32	16.32	12.35	9.8	11.29	10.6	11.48	15.02	15.25	17.74
1556	18.12	18.97	18.95	17	12.86	9.87	11.41	10.81	11.58	15.29	15.52	18.05
1557	18.49	19.09	19.22	17.48	13.3	10.11	11.87	11.46	11.87	15.27	15.65	18.14
1558	18.67	19.03	19.02	17.57	13.43	10.27	12.04	11.87	12.31	15.34	15.49	18.35
1559	18.31	18.28	18.31	17.14	13.35	10.32	12.14	12	12.58	15.64	15.7	18.5
1560	18.63	18.41	18.11	17.05	13.47	10.47	12.16	12.2	13.3	16.65	16.59	19.28
1561	19.14	19.17	18.83	16.62	11.33	7.86	9.29	10.25	11.98	16.8	17.76	19.8
1562	19.15	19.19	18.85	16.51	11.17	7.82	9.18	10.07	12.05	16.8	17.69	19.78
1563	19	19.01	18.6	16.37	11.11	7.82	9.22	10.1	11.9	16.6	17.41	19.57
1564	19.27	19.25	18.86	16.59	11.64	8.53	9.96	10.31	12.02	16.66	17.66	19.67
1565	19.16	19.25	18.94	16.61	12.11	9.19	10.55	10.5	11.98	16.72	17.67	19.72
1566	19.2	19.39	19.07	16.73	12.2	9.14	10.56	10.59	12.16	16.68	17.63	19.9
1567	19.23	19.58	19.19	16.86	12.21	9.12	10.55	10.61	12.2	16.57	17.5	19.94
1568	19.25	19.6	19.23	16.92	12.12	8.88	10.36	10.61	12.44	16.43	17.29	19.89
1569	19.09	19.06	18.89	16.86	12.34	9.11	10.76	10.78	12.31	16.21	16.99	19.53
1570	19	18.96	18.98	16.78	12.49	9.3	10.88	10.85	12.25	16.19	16.92	19.27
1571	18.97	19.38	19.21	16.96	12.57	9.35	11	10.96	12.34	16.28	17.27	19.35
1572	18.82	19.37	19.06	16.88	12.7	9.44	11.13	11.08	12.42	16.29	17.32	19.72
1573	18.94	19.4	19.09	16.77	12.74	9.58	11.24	11.11	12.48	16.51	17.57	20.24
1574	19.46	19.79	19.27	16.94	12.84	9.61	11.22	11.23	12.65	17.05	17.98	20.7
1575	18.88	19.47	18.89	17.09	12.94	9.63	11.23	11.32	12.57	16.59	17.72	20.2
1576	18.53	18.52	18.2	16.63	12.97	9.73	11.44	11.34	12.28	15.95	16.77	18.75
1577	18.62	19.19	18.84	17.01	13.07	9.56	11.41	11.4	12.76	16.58	16.96	18.92
1578	19.25	19.86	19.3	17.1	12.91	9.78	11.52	11.27	12.4	16.42	17.07	19.25
1579	18.57	19.1	18.52	16.54	12.41	9.89	11.34	10.71	11.3	14.95	15.78	18.01
1580	18.46	19.24	18.85	17.1	12.86	9.88	11.56	11.01	11.61	14.97	15.24	17.91
1581	18.91	19.57	19.44	17.68	13.44	10.12	11.95	11.75	12.29	15.33	15.41	18.29
1582	18.92	19.45	19.45	17.82	13.56	10.35	11.95	11.97	12.59	15.5	15.46	18.57
1583	18.4	18.39	18.68	17.62	13.6	10.43	12.15	12.06	12.75	15.73	15.61	18.6
1584	18.92	18.55	18.41	17.64	13.74	10.52	12	12.21	13.46	16.88	16.57	19.55
1585	19.13	19.03	18.6	16.53	11.67	8.33	9.76	10.42	11.79	16.6	17.71	19.6
1586	19.29	19.12	18.83	16.64	11.34	7.94	9.27	10.25	12.09	16.7	17.84	19.81
1587	19.08	19.04	18.67	16.47	11.21	7.86	9.28	10.1	12.04	16.6	17.52	19.63
1588	18.94	18.89	18.57	16.35	11.72	8.65	10.12	10.33	11.84	16.56	17.31	19.43
1589	19.36	19.3	18.89	16.62	12.18	9.32	10.77	10.64	12.03	17.05	17.64	19.91
1590	19.18	19.18	18.89	16.51	12.16	9.29	10.72	10.58	12.05	16.93	17.5	19.85
1591	19.31	19.5	19.24	16.85	12.14	9.08	10.43	10.63	12.37	16.93	17.72	20.19
1592	19.27	19.37	19.22	16.95	12.04	8.68	10.08	10.57	12.66	16.62	17.42	19.86
1593	19.21	18.99	18.76	16.88	12.32	8.85	10.4	10.69	12.52	16.36	17.27	19.45
1594	18.99	18.99	18.74	16.82	12.49	9.12	10.7	10.93	12.41	16.21	17.06	19.38
1595	18.98	19.22	18.87	16.85	12.64	9.28	10.83	11.01	12.48	16.47	17.33	19.59
1596	18.82	19.21	18.87	16.84	12.71	9.45	10.94	11.08	12.67	16.61	17.25	19.79
1597	19.14	19.51	19.27	16.91	12.79	9.6	11.13	11.14	12.95	17.35	17.82	20.34
1598	19.93	20.06	19.62	17.19	12.88	9.68	11.12	11.04	13.16	17.82	17.9	20.66
1599	19.89	20.08	19.61	17.3	12.95	9.65	10.95	11.07	13.18	17.76	17.82	20.73
1600	19.65	19.91	19.48	17.33	12.75	9.34	10.76	11.24	13.11	17.6	17.78	20.44
1601	20.04	20.1	19.68	17.48	12.68	8.99	10.76	11.24	13.12	17.64	17.92	20.68
1602	20.04	20.07	19.53	17.34	12.99	9.72	11.41	11.28	12.59	16.97	17.64	20.15
1603	18.82	19.13	18.44	16.59	12.42	9.9	11.39	10.66	11.19	14.91	16.04	18
1604	18.48	19.41	18.77	17.18	12.92	9.86	11.62	11.2	11.6	14.9	15.5	17.71
1605	19.04	19.64	19.22	17.76	13.51	10.24	11.85	11.98	12.61	15.59	15.91	18.45
1606	19.05	19.38	19.44	17.87	13.54	10.35	11.66	12.05	13.14	16.14	16.2	18.89
1607	18.46	18.53	18.85	17.86	13.72	10.42	11.91	12.15	13.28	16.32	16.01	18.91
1608	18.55	18.29	18.33	17.72	13.78	10.53	12	12.23	13.49	16.76	16.54	19.18
1609	18.62	18.66	18.36	16.14	11.46	8.46	9.78	10.19	11.76	16.79	17.17	19.38
1610	19.24	19.24	18.79	16.49	11.56	8.32	9.77	10.27	12.16	17.19	17.69	19.92
1611	18.88	18.89	18.53	16.32	11.46	8.32	9.89	10.3	11.95	16.76	17.27	19.51
1612	18.66	18.57	18.32	16.17	11.78	8.96	10.46	10.39	11.7	16.35	17.04	19.11
1613	19.36	19.08	18.82	16.53	12.18	9.18	10.64	10.57	12.03	16.82	17.55	19.71
1614	19.43	19.21	19.08	16.74	12.21	9.16	10.46	10.68	12.33	17.01	17.76	19.96
1615	19.25	19.14	19.08	16.81	12.25	9.04	10.36	10.65	12.6	17.02	17.83	19.84
1616	19.11	18.92	18.85	16.84	12.31	9.18	10.52	10.74	12.68	16.88	17.51	19.35
1617	19.15	18.8	18.52	16.76	12.46	9.29	10.8	10.82	12.65	16.61	17.13	19.2
1618	19.1	19.06	18.84	16.93	12.51	9.22	10.69	10.81	12.87	17.11	17.49	19.53
1619	19.26	19.36	18.98	16.89	12.54	9.24	10.59	10.87	12.92	17.28	17.76	20.08
1620	19.59	19.69	19.24	16.95	12.67	9.53	10.99	11.06	12.74	17.23	17.72	20.34
1621	19.71	19.7	19.18	16.78	12.73	9.69	11.35	11.26	12.77	17.46	17.8	20.34
1622	19.88	19.96	19.47	17.02	12.89	9.74	11.44	11.25	13.1	17.72	17.9	20.52
1623	20.02	20.08	19.63	17.27	12.95	9.75	11.15	11.2	13.16	17.74	17.98	20.61
1624	20.29	20.1	19.82	17.49	12.37	9.06	10.36	11.19	13.14	17.56	17.82	20.69
1625	20.18	20.24	19.76	17.62	12.33	8.73	10.41	11.31	13.14	17.57	18.04	20.73
1626	18.72	19.22	18.4	16.79	12.85	9.69	11.44	11.28	12.46	16.51	16.99	19.16
1627	17.76	18.03	17.61	16.18	12.23	9.71	11.07	10.55	11.24	14.81	15.26	17.62
1628	17.79	18.63	18.16	16.98	12.82	9.92	11.58	11.2	11.45	14.76	15.06	17.57
1629	18.25	19.03	18.68	17.54	13.28	10.13	12.06	11.81	12.12	15.07	15.21	17.86
1630	18.44	18.75	18.72	17.65	13.48	10.28	12.16	12.09	12.89	15.84	16.02	18.52
1631	18.06	18.08	18.23	17.44	13.47	10.35	12.2	12.16	13.17	16.22	16.14	18.65
1632	18.42	18.21	18.04	17.46	13.76	10.54	12.26	12.25	13.44	16.57	16.52	18.87
1633	17.45	17.37	17.36	15.36	10.53	7.57	9.11	9.92	11.47	15.59	16.04	18.08
1634	19	18.96	18.56	16.34	11.24	8.07	9.5	10.19	12.3	17.18	17.49	19.74
1635	19.32	19.24	18.83	16.55	11.54	8.34	9.84	10.43	12.21	17.16	17.7	19.95
1636	18.9	18.86	18.53	16.34	11.69	8.74	10.24	10.44	11.97	16.64	17.28	19.34
1637	18.9	18.76	18.53	16.36	11.89	8.98	10.39	10.54	12	16.46	17.2	19.32
1638	19.27	19	18.88	16.78	12.05	8.83	10.09	10.65	12.53	16.87	17.73	19.58
1639	19.42	19.17	19.22	16.88	12.09	8.83	10.21	10.68	12.85	17.46	17.91	19.69
1640	19.18	19.3	19.02	16.75	12.3	9.26	10.71	10.75	12.74	17.36	17.61	19.62
1641	18.97	18.99	18.56	16.57	12.24	9.33	10.88	10.75	12.38	16.9	17.29	19.22
1642	19.51	19.64	19.14	16.91	12.47	9.45	11.02	10.99	12.76	17.37	17.84	19.93
1643	19.85	19.62	19.25	16.98	12.56	9.5	10.96	10.97	12.95	17.65	17.72	20.28
1644	19.79	19.46	19.35	17.05	12.66	9.62	11.16	11.08	12.93	17.68	17.51	20.13
1645	19.95	19.59	19.47	17.16	12.74	9.7	11.21	11.2	13.12	17.76	17.47	20.22
1646	20.06	19.72	19.56	17.31	12.64	9.67	10.95	11.15	13.17	17.75	17.43	20.27
1647	20.15	19.89	19.68	17.43	12.46	9.38	10.51	11.2	13.17	17.7	17.44	20.35
1648	20.1	19.79	19.68	17.46	12.22	8.98	10.32	11.31	13.08	17.43	17.4	20.31
1649	20.24	19.71	19.72	17.44	12.28	8.95	10.57	11.37	13.13	17.1	17.41	20.36
1650	18.77	18.98	18.54	16.86	12.86	9.86	11.55	11.35	12.41	16.45	16.84	19.11
1651	17.29	17.22	17.16	15.84	12.16	9.76	11.23	10.65	11.22	14.64	14.78	17.36
1652	17.75	17.76	17.69	16.57	12.74	9.91	11.6	11.34	11.85	15.04	15.09	17.73
1653	17.99	18.44	18.26	17.24	13.18	10.1	11.93	11.73	12.28	15.26	15.19	17.94
1654	17.84	18.43	18.3	17.27	13.22	10.18	11.96	11.79	12.42	15.44	15.53	18.08
1655	17.75	17.76	17.85	16.92	13.11	10.24	12.01	11.93	12.64	15.61	15.55	18.02
1656	18.31	18.16	17.97	17.29	13.53	10.43	12.3	12.23	13.33	16.61	16.58	18.74
1657	18.39	18.42	18.22	16.08	10.88	7.68	9.07	10.3	12.29	16.4	16.97	19.11
1658	19.54	19.46	19	16.58	11.32	7.96	9.28	10.37	12.75	17.63	18	20.28
1659	19.75	19.49	19.02	16.82	11.67	8.17	9.51	10.55	12.64	17.54	18.2	20.1
1660	19.61	19.4	19.04	16.84	11.78	8.3	9.61	10.49	12.85	17.49	18.15	19.97
1661	19.71	19.69	19.31	16.83	11.81	8.48	9.76	10.53	12.94	17.64	18.17	20.25
1662	19.55	19.5	19.13	16.79	11.8	8.69	10.03	10.53	12.87	17.55	17.88	20.02
1663	17.84	17.82	17.75	15.63	10.67	7.6	9.01	10.17	11.83	15.8	16.34	18.51
1664	19.72	19.66	19.18	16.67	11.36	7.96	9.18	10.5	12.97	17.7	18.13	20.47
1665	19.19	19.11	18.72	16.5	11.51	8.2	9.52	10.43	12.51	17.36	17.72	19.71
1666	19.23	19.15	18.76	16.48	11.52	8.33	9.69	10.48	12.62	17.37	17.63	19.69
1667	19.43	19.35	18.87	16.52	11.47	8.41	9.69	10.5	12.85	17.53	17.72	20.11
1668	18.87	18.77	18.38	16.27	11.51	8.83	10.18	10.52	12.6	16.84	17.21	19.48
1669	18.79	18.74	18.36	16.19	11.02	7.84	9.15	10.47	12.5	16.7	17.31	19.52
1670	19.64	19.55	19.1	16.6	11.36	7.95	9.23	10.63	12.94	17.63	18.06	20.4
1671	18.96	18.96	18.6	16.24	11.31	8.16	9.5	10.4	12.45	17.16	17.36	19.61
1672	17.89	17.89	17.66	15.68	11.12	8.3	9.7	10.28	11.88	15.99	16.38	18.65
1673	17.54	17.55	17.4	15.56	10.98	8.39	9.78	10.42	11.67	15.51	16	18.2
1674	18.27	18.29	17.93	16.08	11.34	8.7	10	10.7	12.24	16.09	16.59	18.81
1675	19.06	18.97	18.53	16.31	11.13	7.91	9.22	10.58	12.65	16.99	17.54	19.81
1676	19.14	19.1	18.6	16.37	11.23	7.95	9.29	10.63	12.71	17.1	17.64	19.92
1677	17.83	17.78	17.53	15.57	10.76	7.75	9.16	10.17	11.74	15.83	16.28	18.5
1678	16.68	16.74	16.7	15.03	10.57	7.86	9.27	9.88	10.91	14.91	15.22	17.33
1679	17.56	17.75	17.6	15.8	11.12	8.41	9.74	10.54	11.75	15.69	16.07	18.2
1680	18.68	18.71	18.31	16.22	11.44	8.79	10.09	10.72	12.57	16.47	17.03	19.34
1681	18.6	18.45	18.19	16.02	11.01	7.92	9.25	10.63	12.4	16.52	17.2	19.29
1682	17.67	17.5	17.34	15.41	10.72	7.91	9.23	10.16	11.73	15.8	16.36	18.33
1683	16.09	15.79	15.69	14.02	10.09	7.76	9.02	8.82	10.04	14.32	14.6	16.69
1684	16.28	16.12	15.95	14.35	10.22	7.75	9.15	9.06	10.25	14.57	14.78	16.83
1685	17.35	17.33	17.2	15.38	10.94	8.36	9.79	10.36	11.57	15.3	15.82	17.93
1686	19.37	19.25	18.92	16.54	11.98	9.16	10.61	10.88	12.82	17.24	17.55	19.96
1687	16.82	16.56	16.61	14.94	10.49	7.78	9.1	10.14	11.34	15.34	15.66	17.55
1688	15.44	15.1	14.97	13.37	9.65	7.32	8.65	8.58	9.58	13.69	13.94	16
1689	15.28	14.94	14.78	13.13	9.54	7.37	8.62	8.11	9.24	13.37	13.59	15.84
1690	17.04	16.81	16.58	14.68	10.35	7.79	9.09	9.56	10.98	14.9	15.41	17.57
1691	18.87	18.79	18.39	16.15	11.48	8.68	9.99	10.69	12.53	16.81	17.21	19.53
1692	19.79	19.62	19.17	16.8	12.27	9.23	10.6	10.99	13.11	17.54	17.92	20.31
