# Supplementary material for: Roles of host and environment in shift of primary anthrax host species in Kruger National Park
Source: PLoS One. 2024 Dec 6;19(12):e0314103. doi: 10.1371/journal.pone.0314103 (PMC11623471; doi:10.1371/journal.pone.0314103)
Supplement: S1 Data — (ZIP) [file pone.0314103.s001.zip › Ochai Supplementary Data/Tmin excel/1991.xlsx]

## Sheet: 1991
UPID	1991_1	1991_2	1991_3	1991_4	1991_5	1991_6	1991_7	1991_8	1991_9	1991_10	1991_11	1991_12
1	21.43	21.44	19.95	16.65	12.63	11.14	9.56	11.94	15.84	18.79	20.05	19.96
2	21.62	21.6	20.17	16.8	12.74	11.16	9.61	12.03	15.89	18.88	20.17	20.07
3	21.74	21.7	20.23	16.79	12.76	11.29	9.81	12.08	15.91	18.88	20.19	20.15
4	21.83	21.9	20.24	16.84	12.85	11.26	9.79	12.06	15.93	19.05	20.18	20.24
5	21.55	21.78	20.04	16.84	12.8	11.1	9.53	11.85	15.81	19.04	19.89	20.07
6	21.53	21.87	20.18	16.96	12.8	11.11	9.58	11.89	15.87	19.23	19.93	20.09
7	21.93	22.04	20.44	17.2	12.93	11.26	9.76	12.07	16.15	19.47	20.19	20.31
8	21.97	22.18	20.46	17.23	13.02	11.43	10.06	12.27	16.36	19.47	20.11	20.34
9	21.81	22.08	20.33	17.11	12.99	11.43	10.03	12.35	16.41	19.32	19.86	20.16
10	21.66	21.91	20.27	17.14	12.95	11.37	9.95	12.21	16.23	19.18	19.7	19.97
11	21.69	21.96	20.55	17.38	13.06	11.39	10.01	12.15	16.14	19.15	20.07	20.02
12	21.41	21.72	20.41	17.35	13.15	11.3	9.84	11.95	15.78	18.28	19.87	19.75
13	21.33	21.57	20.31	17.3	13.16	11.28	9.86	11.9	15.6	18.04	19.61	19.68
14	21.41	21.74	20.48	17.44	13.22	11.33	9.94	12.07	15.82	18.17	19.71	19.8
15	21.5	21.75	20.57	17.62	13.32	11.36	9.99	12.28	16.05	18.37	19.87	19.91
16	21.97	22.16	20.69	17.49	13.56	11.88	10.41	12.89	16.72	19.24	20.26	20.3
17	22.1	22.31	20.34	17.1	13.75	12.19	10.75	13.11	16.94	19.45	20.25	20.47
18	21.8	21.92	20.55	17.34	13.79	12.3	10.83	13.29	16.88	18.87	20.09	20.28
19	21.54	21.58	20.1	16.81	12.8	10.98	9.31	11.9	15.96	18.8	20.28	20.17
20	21.49	21.57	20.12	16.83	12.81	11.15	9.59	11.92	15.96	18.8	20.18	20.06
21	21.77	21.76	20.37	16.98	12.89	11.36	9.78	12.08	16.06	18.92	20.37	20.22
22	21.92	21.97	20.39	17	12.98	11.35	9.86	12.08	16.08	19.1	20.39	20.36
23	21.78	21.99	20.13	16.89	12.97	11.33	9.79	12.09	16.09	19.43	20.17	20.28
24	21.67	21.92	20.08	16.87	12.94	11.36	9.84	12.14	16.24	19.36	20	20.14
25	21.87	22.11	20.25	17.13	12.97	11.38	9.95	12.2	16.3	19.41	20.16	20.25
26	22.08	22.32	20.54	17.31	13.08	11.51	10.07	12.38	16.48	19.62	20.38	20.5
27	22.09	22.28	20.83	17.45	13.19	11.51	10.08	12.52	16.62	19.8	20.56	20.5
28	21.92	22.04	20.77	17.6	13.23	11.59	10.09	12.51	16.61	19.62	20.67	20.29
29	21.91	22.13	20.8	17.62	13.24	11.52	10.12	12.51	16.55	19.48	20.5	20.17
30	21.72	22	20.69	17.57	13.28	11.58	10.14	12.46	16.33	18.99	20.25	20.03
31	21.59	21.8	20.46	17.56	13.32	11.59	10.09	12.3	16.17	18.67	20.05	19.95
32	21.31	21.55	20.24	17.38	13.26	11.41	9.98	12.04	15.75	18.06	19.64	19.65
33	21.22	21.53	20.35	17.46	13.26	11.37	9.88	12.08	15.84	18.15	19.62	19.58
34	21.82	22.17	20.38	17.18	13.41	11.73	10.31	12.78	16.64	19.14	19.97	20.26
35	22.08	22.35	20.18	16.81	13.64	12.05	10.74	12.91	16.59	19.07	20.05	20.46
36	22.1	22.39	20.36	17	13.77	12.08	10.76	13.22	16.96	19.38	20.19	20.56
37	21.33	21.46	19.96	16.59	12.7	10.83	9.16	11.59	15.66	18.39	19.9	19.95
38	21.39	21.4	20.03	16.76	12.83	11.19	9.59	11.83	15.82	18.48	19.96	19.89
39	21.67	21.71	20.05	16.63	12.81	11.43	9.91	12.04	15.89	18.83	20.07	20.06
40	21.66	21.77	19.9	16.64	12.84	11.45	9.99	12.11	15.97	19.05	20.04	20.1
41	21.65	21.72	19.79	16.54	12.91	11.48	10.04	12.2	16.09	19.32	20.06	20.13
42	21.9	22.07	20.16	16.9	13.01	11.48	10.03	12.24	16.28	19.4	20.35	20.34
43	21.92	22.1	20.55	17.3	13.16	11.44	9.98	12.15	16.19	19	20.39	20.25
44	22.07	22.22	20.76	17.49	13.24	11.52	10	12.24	16.39	19.19	20.54	20.36
45	22.14	22.16	20.75	17.55	13.22	11.46	9.99	12.19	16.38	19.39	20.62	20.34
46	21.92	22.05	20.69	17.56	13.25	11.37	9.9	12.14	16.19	19	20.36	20.15
47	22.21	22.54	20.73	17.45	13.29	11.51	10.06	12.46	16.61	19.64	20.5	20.58
48	22.18	22.58	20.73	17.25	13.27	11.49	10	12.49	16.58	19.51	20.5	20.65
49	22.13	22.64	20.89	17.11	13.28	11.43	10.08	12.5	16.53	19.36	20.61	20.56
50	21.55	22.01	20.65	17.43	13.25	11.54	10.07	12.52	16.48	19.16	20.16	19.92
51	21.34	21.63	20.47	17.64	13.29	11.49	10.11	12.37	16.14	18.43	19.82	19.71
52	21.72	22.07	20.58	17.29	13.32	11.64	10.17	12.67	16.54	19.03	19.92	20.12
53	22	22.4	20.28	16.82	13.53	11.86	10.46	12.92	16.44	18.7	19.89	20.24
54	22.03	22.1	20.06	16.65	13.57	11.63	10.47	12.8	16.54	18.85	19.99	20.25
55	21.6	21.82	20.11	16.59	12.73	10.89	9.17	11.52	15.61	18.29	19.83	20.03
56	21.44	21.52	20.07	16.75	12.9	11.23	9.61	11.74	15.74	18.41	19.94	19.97
57	21.56	21.57	20.15	16.78	12.89	11.49	9.9	11.99	15.88	18.56	20.03	19.97
58	21.53	21.71	19.97	16.59	12.83	11.51	10.04	12.04	15.94	18.85	19.92	20.03
59	21.29	21.49	19.66	16.51	12.9	11.5	10.04	12.11	15.99	19.2	19.77	19.84
60	21.61	21.88	20.09	16.96	13.02	11.45	9.91	12.05	16.03	19.14	20.01	20.09
61	21.69	21.81	20.49	17.19	13.05	11.17	9.58	11.8	15.88	18.54	20.2	20.09
62	21.77	21.9	20.53	17.27	13.1	11.23	9.57	11.81	15.91	18.5	20.24	20.05
63	21.74	21.89	20.5	17.25	13.04	11.13	9.53	11.72	15.86	18.54	20.21	19.91
64	21.77	21.96	20.6	17.34	13.08	10.99	9.41	11.71	15.93	18.75	20.19	20.04
65	21.75	22.02	20.52	17.4	13.09	11.08	9.54	11.83	16.1	19	20.3	20.05
66	21.73	22	20.54	17.63	13.3	11.38	9.82	12.04	16.18	18.84	20.23	20.13
67	21.94	22.26	20.77	17.68	13.31	11.5	10.01	12.43	16.6	19.43	20.38	20.34
68	22.12	22.65	20.85	17.12	13.27	11.53	10.04	12.63	16.72	19.99	20.5	20.48
69	21.65	22.09	20.66	17.5	13.27	11.53	10.08	12.5	16.59	19.3	20.15	20.07
70	21.59	21.94	20.55	17.49	13.37	11.52	10.06	12.46	16.51	19.04	19.93	20.08
71	21.86	22.35	20.33	16.97	13.33	11.65	10.19	12.85	16.34	18.54	19.62	20.09
72	21.93	22.15	20.17	16.72	13.52	11.86	10.41	12.84	16.45	18.64	19.76	20.04
73	21.6	21.89	20.18	16.55	12.52	10.64	8.94	11.43	15.54	18.21	19.78	19.94
74	21.37	21.55	19.99	16.65	12.82	11.05	9.34	11.69	15.72	18.28	19.87	19.92
75	21.61	21.57	20.22	16.86	12.99	11.44	9.76	11.95	15.96	18.71	20.13	20.05
76	21.7	21.73	20.23	16.89	12.98	11.48	9.85	12.05	15.98	18.94	20.13	20.09
77	21.66	21.87	20.24	16.9	13.05	11.45	9.97	12.13	16.11	19.28	19.92	20.1
78	21.83	21.98	20.39	17.13	13.12	11.43	9.9	12.09	16.21	19.46	20.11	20.3
79	21.83	21.89	20.5	17.22	13.1	11.3	9.69	11.91	16.03	19.11	20.38	20.31
80	21.8	21.9	20.52	17.21	13.09	11.19	9.59	11.8	16	18.91	20.48	20.23
81	21.71	21.83	20.45	17.13	13.03	11.05	9.45	11.69	15.91	18.85	20.44	20.04
82	21.63	21.7	20.34	17.05	12.87	10.91	9.28	11.59	15.9	19.05	20.29	19.96
83	21.61	21.79	20.33	17.19	12.98	10.82	9.23	11.57	15.99	19.08	20.45	20
84	21.71	21.86	20.43	17.44	13.18	11.16	9.51	11.67	16	18.74	20.28	20.07
85	21.76	21.99	20.56	17.65	13.32	11.37	9.85	11.91	16.09	18.66	20.27	20.12
86	22.09	22.5	20.91	17.67	13.34	11.49	9.92	12.33	16.61	19.62	20.53	20.54
87	22.05	22.62	21.01	17.67	13.32	11.53	9.98	12.54	16.8	19.92	20.71	20.67
88	21.96	22.35	20.97	17.58	13.37	11.59	10.03	12.77	16.67	19.5	20.63	20.54
89	21.93	22.15	20.97	17.52	13.44	11.73	10.16	12.9	16.6	19.17	20.45	20.68
90	21.93	22.1	20.85	17.65	13.53	11.86	10.24	13	16.79	19.41	20.42	20.65
91	21.47	21.58	20.07	16.66	12.87	11.05	9.4	11.79	15.86	18.62	20.09	20
92	21.54	21.67	20.17	16.72	12.93	11.14	9.48	11.88	15.95	18.69	20.16	20.06
93	21.62	21.59	20.21	16.82	12.92	11.18	9.48	11.93	15.95	18.72	20.25	20.06
94	21.63	21.65	20.23	16.86	13.01	11.26	9.62	11.93	16.01	18.78	20.25	20.01
95	21.78	21.71	20.37	17.03	13.15	11.51	9.88	12.03	16.14	19.12	20.34	20.11
96	21.87	21.75	20.38	17.13	13.17	11.54	9.96	12.05	16.17	19.32	20.27	20.23
97	21.79	21.85	20.42	17.14	13.11	11.29	9.77	11.92	16.05	19.44	20.13	20.21
98	21.78	21.84	20.36	17.04	13.04	11.15	9.54	11.82	16.03	19.44	19.97	20.18
99	21.76	21.83	20.34	17.01	12.99	11.05	9.4	11.72	15.98	19.4	19.94	20.05
100	21.66	21.63	20.25	17.08	13	11.08	9.45	11.58	15.8	18.84	20.29	19.83
101	21.22	21.4	20.02	16.91	12.83	10.89	9.22	11.37	15.47	18.02	19.84	19.5
102	21.35	21.55	20.11	17	12.85	10.74	8.99	11.28	15.49	17.98	19.81	19.64
103	21.5	21.74	20.24	17.07	12.88	10.73	9.06	11.25	15.49	17.99	19.76	19.75
104	21.63	22.15	20.5	17.25	12.94	10.83	9.23	11.46	15.8	18.74	20.01	20.1
105	21.59	22.13	20.37	17.38	13.1	11.1	9.54	11.94	16.38	19.28	19.9	20.09
106	21.8	22.36	20.48	17.46	13.3	11.41	9.89	12.34	16.5	19.06	20.08	20.32
107	21.7	22.2	20.83	17.68	13.48	11.65	10.08	12.56	16.72	19.49	20.45	20.6
108	21.74	21.96	20.73	17.64	13.61	11.72	10.14	12.59	16.82	19.68	20.37	20.38
109	21.5	21.52	20.07	16.67	12.91	11.12	9.52	11.87	15.89	18.85	20.09	19.99
110	21.53	21.53	20.13	16.67	12.88	11.02	9.38	11.83	15.92	18.85	20.14	19.97
111	21.5	21.38	20.06	16.62	12.8	10.93	9.28	11.74	15.8	18.68	19.95	19.84
112	21.53	21.49	20.17	16.75	12.93	11.1	9.41	11.8	15.83	18.58	20.07	19.94
113	21.62	21.57	20.28	16.86	13.09	11.29	9.61	11.87	15.95	18.66	20.17	19.94
114	21.68	21.6	20.29	16.98	13.09	11.3	9.72	11.86	16	18.92	20.27	20
115	21.58	21.61	20.23	16.95	13.12	11.2	9.57	11.79	15.91	18.86	20.24	19.97
116	21.62	21.76	20.33	17.01	13.18	11.26	9.64	11.76	15.84	18.83	20.33	20.07
117	21.54	21.76	20.26	16.88	12.99	11.1	9.51	11.61	15.72	18.9	19.94	19.88
118	21.44	21.63	20.15	16.93	12.93	10.99	9.33	11.53	15.62	18.54	19.91	19.68
119	21.07	21.27	19.97	16.75	12.83	10.84	9.18	11.29	15.38	17.71	19.41	19.45
120	21.05	21.43	19.99	16.81	12.77	10.74	9.06	11.19	15.24	17.55	19.29	19.33
121	21.33	21.72	20.05	16.86	12.89	10.9	9.37	11.48	15.61	18.39	19.59	19.66
122	20.78	21.15	19.4	16.4	13.04	11.31	9.81	12	16.03	18.79	19.4	19.56
123	21.07	21.24	19.38	16.25	13.06	11.43	9.96	12.27	16.15	18.69	19.47	19.59
124	21.82	21.97	19.8	16.72	13.2	11.48	9.92	12.43	16.32	18.84	19.86	19.96
125	21.58	22.07	20.05	17.07	13.28	11.52	10.02	12.42	16.32	18.57	19.66	19.98
126	21.57	22.12	20.34	17.36	13.46	11.62	10.07	12.49	16.55	18.93	19.98	20.32
127	21.31	21.36	20.01	16.51	12.64	10.83	9.17	11.67	15.77	18.82	19.85	19.87
128	21.5	21.46	20.05	16.62	12.75	10.89	9.24	11.72	15.81	18.94	19.8	19.98
129	21.28	21.29	19.91	16.5	12.8	10.97	9.36	11.72	15.71	18.69	19.41	19.66
130	21.42	21.41	20.03	16.61	12.9	11.15	9.44	11.74	15.73	18.63	19.61	19.73
131	21.54	21.53	20.2	16.81	13.05	11.25	9.58	11.81	15.87	18.71	20.03	19.84
132	21.45	21.54	20.19	16.84	13.05	11.29	9.64	11.77	15.89	18.71	20.01	19.72
133	21.19	21.34	20.01	16.65	12.95	11.14	9.43	11.63	15.61	18.27	19.71	19.54
134	21.3	21.49	20.13	16.83	12.98	11.18	9.51	11.6	15.58	18.21	19.75	19.71
135	21.59	21.8	20.38	17.03	13.11	11.27	9.63	11.62	15.67	18.37	20.03	19.9
136	21.28	21.67	20.11	16.79	12.9	11.11	9.47	11.51	15.5	18.29	19.68	19.67
137	21.04	21.29	20.03	16.78	12.9	10.98	9.32	11.28	15.25	17.56	19.27	19.35
138	21.07	21.46	19.86	16.59	12.96	11.19	9.65	11.49	15.33	17.52	19.12	19.26
139	20.66	20.75	19.03	15.8	12.82	11.47	9.93	12.15	15.84	18.53	19.28	19.38
140	20.49	20.63	18.93	15.62	12.8	11.33	9.83	12.16	15.75	18.16	19.11	19.09
141	20.94	21.08	19.19	15.98	12.95	11.39	9.81	12.28	15.86	18.28	19.37	19.35
142	21.27	21.23	19.32	16.09	12.95	11.45	9.85	12.41	15.9	18.1	19.22	19.31
143	21.48	21.36	19.44	16.21	12.98	11.45	9.89	12.47	15.86	18.04	19.27	19.39
144	21.77	21.69	19.84	16.68	13.24	11.6	9.92	12.61	16.16	18.44	19.76	19.97
145	20.63	20.51	19.18	15.79	12.59	11.13	9.7	11.81	15.43	17.85	18.69	18.82
146	20.82	20.89	19.5	16.08	12.77	11.14	9.65	11.87	15.66	18.14	18.98	19.12
147	20.7	20.83	19.37	16.07	12.73	11.1	9.56	11.7	15.55	18.14	18.81	19.03
148	21.21	21.33	19.88	16.44	12.88	11.2	9.55	11.74	15.68	18.62	19.16	19.59
149	21.2	21.37	19.88	16.49	12.88	11.12	9.52	11.69	15.71	18.62	19.2	19.59
150	21.51	21.64	20.18	16.77	13.03	11.27	9.64	11.77	15.89	18.93	19.61	19.84
151	21.3	21.5	19.99	16.66	13.04	11.44	9.81	11.84	15.77	18.72	19.49	19.74
152	21.44	21.62	20.06	16.61	13.07	11.63	10.06	11.94	15.9	18.77	19.63	19.83
153	21.6	21.93	20.42	16.97	13.16	11.68	10.1	11.82	15.81	18.6	20.14	20
154	21.49	21.82	20.14	16.72	13.1	11.6	10.04	11.76	15.65	18.48	19.82	19.84
155	21.03	21.46	20.19	16.74	13.04	11.45	9.83	11.43	15.25	17.52	19.26	19.28
156	21.04	21.53	19.79	16.21	12.92	11.5	9.97	11.57	15.27	17.38	19.09	19.24
157	20.69	20.79	19.01	15.66	12.71	11.46	9.96	12.14	15.85	18.36	19.24	19.36
158	20.38	20.43	18.88	15.54	12.66	11.27	9.86	12.24	15.76	18.24	18.89	18.93
159	20.6	20.64	19.03	15.69	12.76	11.38	9.86	12.3	15.74	18	18.91	18.98
160	20.91	20.87	19.2	15.83	12.86	11.45	9.87	12.35	15.8	17.86	18.95	19.02
161	21.37	20.96	19.38	16	12.97	11.48	9.86	12.42	15.87	17.98	19.2	19.29
162	21.65	21.17	19.55	16.27	13.07	11.55	9.93	12.58	16.12	18.24	19.42	19.5
163	20.17	20.18	18.74	15.22	12.42	11.24	9.95	11.93	15.45	17.67	18.57	18.49
164	20.09	20.09	18.63	15.17	12.39	11.28	9.95	11.96	15.34	17.53	18.41	18.43
165	20.17	20.22	18.75	15.4	12.52	11.39	10.11	12.06	15.47	17.66	18.54	18.51
166	20.19	20.32	18.86	15.57	12.69	11.54	10.09	12	15.52	17.7	18.56	18.63
167	20.8	20.9	19.4	16.13	12.97	11.68	10.21	12.22	15.96	18.33	19.25	19.27
168	20.88	20.97	19.4	16.26	13.05	11.78	10.38	12.31	16.01	18.54	19.26	19.52
169	20.98	21.04	19.36	16.13	12.99	11.88	10.42	12.33	15.99	18.64	19.19	19.65
170	21.47	21.56	19.82	16.25	13.04	11.91	10.45	12.43	16.1	19.05	19.57	19.97
171	21.59	21.86	20.17	16.41	13.04	11.78	10.27	12.29	16.04	19.02	19.83	19.94
172	21.5	21.76	19.91	16.22	12.98	11.64	10.19	12.02	15.83	18.52	19.79	19.81
173	21.28	21.74	19.93	16.06	12.95	11.48	10.08	11.69	15.43	17.68	19.55	19.4
174	21.23	21.63	19.77	15.92	12.8	11.36	10.01	11.81	15.49	17.55	19.39	19.3
175	21.09	21.22	19.3	15.77	12.73	11.35	9.95	12.07	15.87	18.18	19.46	19.58
176	20.29	20.46	18.88	15.58	12.63	11.3	9.88	12.27	15.82	18.36	18.85	19.02
177	20.16	20.18	18.67	15.43	12.56	11.17	9.79	12.2	15.62	17.68	18.6	18.61
178	20.15	20.04	18.59	15.32	12.55	11.19	9.79	12.14	15.48	17.35	18.44	18.4
179	20.36	20.08	18.68	15.49	12.66	11.3	9.79	12.21	15.51	17.37	18.6	18.5
180	20.68	20.26	18.92	15.81	12.84	11.53	9.86	12.39	15.71	17.56	18.78	18.7
181	19.55	19.63	18.21	14.64	11.91	10.64	9.42	11.47	14.93	17.23	17.96	17.83
182	19.61	19.72	18.35	14.73	12.07	10.81	9.58	11.63	15.08	17.3	17.96	17.88
183	19.52	19.69	18.33	14.74	12.09	10.96	9.75	11.66	15.01	17.18	17.86	17.8
184	20.01	20.23	18.76	15.23	12.48	11.43	10.19	12.11	15.54	17.62	18.46	18.37
185	20.18	20.38	18.88	15.41	12.72	11.63	10.37	12.31	15.72	17.84	18.77	18.64
186	20.08	20.28	18.8	15.53	12.72	11.7	10.46	12.36	15.75	17.85	18.71	18.71
187	20.36	20.46	18.97	15.75	12.88	11.94	10.6	12.46	15.87	18.12	18.98	19.12
188	20.62	20.73	19.19	15.85	12.95	11.88	10.46	12.48	15.95	18.39	19.1	19.45
189	20.94	21.12	19.4	15.85	12.79	11.4	9.92	12.37	16.06	18.64	19.34	19.68
190	21.3	21.35	19.51	15.83	12.72	10.97	9.76	12.32	16.11	18.94	19.42	19.89
191	21.47	21.31	19.34	15.69	12.65	10.82	9.7	12.23	15.71	18.23	19.6	19.7
192	21.41	21.26	19.3	15.65	12.59	10.76	9.7	12.17	15.69	18.09	19.64	19.64
193	21.29	21.21	19.31	15.78	12.68	10.95	9.79	12.1	15.85	18.32	19.51	19.75
194	20.45	20.53	18.88	15.64	12.59	11.15	9.78	12.17	15.86	18.51	18.89	19.17
195	19.96	19.96	18.54	15.27	12.45	10.93	9.68	12.17	15.62	17.63	18.48	18.4
196	19.58	19.58	18.28	14.92	12.25	10.66	9.43	11.59	15.07	17.02	17.9	17.82
197	19.52	19.39	18.19	14.87	12.17	10.54	9.24	11.36	14.87	16.84	17.81	17.65
198	19.74	19.47	18.27	15.04	12.29	10.67	9.4	11.54	14.99	16.87	17.93	17.79
199	18.93	18.99	17.82	14.33	11.64	10.29	9.08	11.11	14.58	16.72	17.42	17.3
200	19.17	19.36	18.18	14.59	11.93	10.7	9.42	11.45	14.92	17.05	17.77	17.56
201	19.77	20.09	18.69	15.01	12.33	11.11	9.83	11.92	15.37	17.57	18.38	18.13
202	20.18	20.51	18.94	15.3	12.54	11.24	9.96	12.14	15.75	17.85	18.75	18.53
203	20.24	20.42	18.91	15.29	12.64	11.48	10.24	12.31	15.82	17.93	18.79	18.69
204	20.12	20.28	18.78	15.35	12.75	11.8	10.38	12.18	15.74	17.85	18.74	18.67
205	20.32	20.43	18.93	15.41	12.74	11.75	10.38	12.4	15.92	18.02	18.94	18.98
206	20.45	20.65	19.05	15.47	12.7	11.3	9.95	12.29	15.99	18.17	19.34	19.23
207	20.6	20.73	19.14	15.43	12.55	10.87	9.61	12.04	15.87	18.23	19.3	19.37
208	21.11	21.12	19.22	15.54	12.5	10.73	9.46	12.06	16	18.72	19.42	19.8
209	21.46	21.2	19.16	15.53	12.49	10.64	9.49	12.26	15.99	18.84	19.55	19.96
210	21.27	21.09	19.11	15.49	12.48	10.64	9.5	12.26	15.89	18.61	19.58	19.93
211	21.2	21.12	19.17	15.64	12.57	10.75	9.61	12.21	15.94	18.64	19.42	19.77
212	20.62	20.7	18.97	15.66	12.59	10.94	9.61	12.22	15.92	18.71	19.02	19.36
213	20.08	20.09	18.67	15.29	12.47	10.87	9.59	12.16	15.73	17.88	18.7	18.67
214	19.63	19.61	18.39	14.99	12.27	10.52	9.34	11.59	15.15	17.17	18.04	17.96
215	19.42	19.3	18.18	14.79	12.14	10.39	9.03	11.18	14.91	16.82	17.81	17.62
216	19.63	19.39	18.25	14.92	12.26	10.5	9.09	11.28	14.9	16.85	17.9	17.74
217	19.36	19.38	18.19	14.59	11.79	10.42	9.2	11.26	14.87	17.08	17.81	17.65
218	19.9	20.07	18.72	15.03	12.23	10.84	9.62	11.76	15.43	17.62	18.45	18.26
219	20.46	20.63	19.11	15.42	12.59	11.24	10.04	12.21	15.87	18.18	19.1	19
220	20.7	20.85	19.27	15.55	12.7	11.34	10.14	12.29	15.94	18.39	19.33	19.29
221	20.58	20.72	19.13	15.41	12.64	11.39	10.19	12.23	15.87	18.47	19.28	19.29
222	20.51	20.71	19.1	15.42	12.72	11.61	10.21	12.22	15.91	18.47	19.26	19.36
223	20.53	20.74	19.12	15.4	12.62	11.29	10.01	12.37	16.03	18.36	19.27	19.35
224	20.52	20.72	19.11	15.37	12.47	10.9	9.65	12.22	15.98	18.31	19.31	19.36
225	20.68	20.88	19.17	15.42	12.49	10.79	9.54	12.07	15.88	18.3	19.33	19.39
226	20.81	21.02	19.2	15.48	12.46	10.77	9.48	12.05	15.86	18.47	19.25	19.59
227	21.3	21.38	19.28	15.58	12.5	10.7	9.49	12.15	16.04	18.83	19.53	19.92
228	21.38	21.34	19.22	15.51	12.44	10.63	9.41	12.18	15.96	18.71	19.71	19.95
229	21.37	21.49	19.3	15.61	12.47	10.68	9.48	12.18	15.71	18.28	19.62	19.92
230	20.98	21.33	19.19	15.62	12.5	10.71	9.44	12.14	15.76	18.45	19.33	19.66
231	20.5	20.68	18.89	15.41	12.44	10.7	9.46	12.17	15.91	18.43	19.01	19.18
232	20.17	20.14	18.69	15.22	12.42	10.62	9.47	11.98	15.66	17.73	18.62	18.61
233	19.92	19.8	18.47	15.09	12.28	10.56	9.35	11.72	15.3	17.29	18.26	18.18
234	19.88	19.66	18.46	15.02	12.29	10.55	9.21	11.45	15.08	17.14	18.09	17.99
235	20.6	20.61	19.07	15.34	12.4	10.78	9.62	11.96	15.85	18.18	19.16	18.96
236	20.7	20.71	19.16	15.36	12.47	10.97	9.79	12.13	15.81	18.26	19.3	19.27
237	21.22	21.14	19.48	15.7	12.7	11.27	10.08	12.13	15.79	18.62	19.56	19.82
238	21.42	21.45	19.68	15.84	12.75	11.4	10.16	11.99	15.68	18.71	19.78	19.94
239	21.2	21.18	19.5	15.64	12.65	11.21	9.99	12.13	15.72	18.62	19.79	19.85
240	20.74	20.88	19.24	15.37	12.52	11.01	9.73	12.3	15.82	18.67	19.46	19.75
241	20.68	20.89	19.15	15.34	12.53	10.88	9.68	12.26	15.95	18.46	19.28	19.57
242	20.77	21.01	19.26	15.45	12.49	10.78	9.5	12.25	16.01	18.56	19.38	19.65
243	20.87	21.15	19.35	15.45	12.5	10.79	9.56	12.26	16.03	18.54	19.4	19.59
244	20.78	21.11	19.32	15.5	12.51	10.8	9.5	12.15	15.95	18.3	19.28	19.54
245	21.04	21.44	19.46	15.64	12.52	10.69	9.44	12.12	15.99	18.45	19.38	19.82
246	21.5	21.6	19.58	15.63	12.49	10.64	9.38	12.14	15.99	18.75	19.75	20.03
247	21.53	21.75	19.71	15.65	12.47	10.63	9.39	12.1	15.38	17.81	19.6	19.87
248	21.41	21.67	19.55	15.56	12.42	10.58	9.34	11.97	15.3	17.69	19.55	19.83
249	21.19	21.61	19.26	15.47	12.43	10.53	9.31	12.08	15.61	18.32	19.55	19.67
250	21.01	21.14	19.13	15.5	12.49	10.74	9.32	12.06	15.85	18.57	19.31	19.38
251	20.47	20.39	18.82	15.37	12.46	10.85	9.34	12.1	15.78	18.01	18.88	18.89
252	19.95	19.69	18.4	15.05	12.34	10.56	9.31	11.74	15.27	17.24	18.23	18.15
253	20.6	20.63	19.17	15.36	12.38	10.84	9.57	11.94	15.77	18.16	19.26	19.13
254	20.92	20.76	19.23	15.4	12.54	10.98	9.74	12.15	15.76	18.36	19.38	19.61
255	21.44	21.41	19.67	15.66	12.73	11.26	9.99	12.11	15.81	18.66	19.76	20.04
256	21.63	21.63	19.98	15.85	12.8	11.36	9.96	12.05	15.82	18.74	19.94	20.03
257	21.5	21.48	19.78	15.66	12.63	11.05	9.72	12.18	15.81	18.78	19.88	20.04
258	21.05	21.14	19.44	15.45	12.54	10.9	9.55	12.24	15.97	18.78	19.67	19.94
259	21.06	21.17	19.43	15.45	12.57	10.87	9.55	12.3	16.03	18.68	19.65	19.89
260	21	21.25	19.41	15.47	12.5	10.78	9.5	12.26	16.03	18.64	19.61	19.92
261	20.82	21.16	19.37	15.46	12.48	10.73	9.41	12.16	16.06	18.47	19.48	19.72
262	20.8	21.2	19.35	15.5	12.48	10.66	9.38	12.07	15.9	18.22	19.35	19.59
263	20.96	21.33	19.4	15.56	12.53	10.65	9.37	12.11	15.92	18.23	19.34	19.69
264	21.36	21.64	19.66	15.65	12.48	10.59	9.3	12.13	16.02	18.69	19.51	19.93
265	21.54	21.69	19.93	15.69	12.42	10.55	9.25	11.97	15.48	18.01	19.63	19.85
266	21.54	21.7	19.79	15.63	12.36	10.52	9.23	11.82	15.24	17.58	19.52	19.78
267	21.42	21.67	19.5	15.58	12.45	10.46	9.24	12.01	15.32	17.89	19.66	19.94
268	21.47	21.64	19.53	15.61	12.48	10.74	9.23	11.59	15.44	18.25	19.7	19.91
269	20.99	21.05	19.19	15.52	12.58	11.12	9.33	11.66	15.74	18.42	19.17	19.46
270	20.21	19.96	18.6	15.16	12.36	10.58	9.24	11.97	15.5	17.44	18.44	18.54
271	20.86	20.73	19.3	15.41	12.52	10.93	9.61	12.04	15.75	18.24	19.35	19.51
272	21.21	21.02	19.44	15.46	12.6	11.18	9.85	12.02	15.72	18.44	19.6	19.82
273	21.59	21.45	19.82	15.68	12.84	11.52	10.03	11.83	15.65	18.56	19.82	19.99
274	21.58	21.46	19.88	15.75	12.73	11.46	9.99	11.88	15.63	18.59	19.79	19.99
275	21.48	21.26	19.64	15.64	12.62	11.03	9.69	12.12	15.8	18.68	19.86	20.07
276	21.17	20.97	19.4	15.5	12.58	10.93	9.56	12.16	15.92	18.5	19.68	19.95
277	21.29	21.26	19.48	15.57	12.56	10.9	9.55	12.22	15.94	18.67	19.81	20.08
278	21.37	21.53	19.63	15.62	12.56	10.8	9.43	12.21	16.02	18.75	19.83	20.12
279	21.08	21.37	19.57	15.55	12.53	10.7	9.41	12.14	16.04	18.62	19.59	19.92
280	21.14	21.4	19.53	15.54	12.52	10.69	9.3	12.1	16	18.51	19.52	19.87
281	21.09	21.28	19.41	15.54	12.47	10.59	9.27	12.04	15.95	18.44	19.47	19.68
282	21.32	21.49	19.54	15.59	12.5	10.54	9.23	12.11	16.02	18.66	19.66	19.8
283	21.58	21.71	19.86	15.63	12.4	10.48	9.14	11.98	15.67	18.31	19.78	20
284	21.59	21.67	19.84	15.57	12.36	10.39	9.1	11.91	15.37	17.75	19.64	19.9
285	21.57	21.71	19.66	15.58	12.4	10.38	9.1	12	15.48	18.04	19.72	19.98
286	21.57	21.69	19.74	15.6	12.35	10.56	8.99	11.58	15.5	18.36	19.8	20.07
287	21.37	21.47	19.53	15.56	12.52	11.11	9.26	11.29	15.64	18.55	19.41	19.87
288	20.73	20.57	18.95	15.39	12.41	10.97	9.1	11.89	15.78	18	18.96	19.24
289	20.96	20.73	19.3	15.36	12.51	11.06	9.66	12.01	15.58	18.17	19.41	19.74
290	21.11	20.98	19.41	15.36	12.56	11.1	9.71	11.97	15.6	18.27	19.59	19.82
291	21.44	21.36	19.75	15.48	12.62	11.26	9.81	11.93	15.59	18.41	19.76	19.96
292	21.5	21.31	19.76	15.54	12.67	11.2	9.8	11.93	15.6	18.46	19.78	20.04
293	21.22	20.95	19.43	15.44	12.52	10.99	9.64	12.03	15.71	18.34	19.65	19.93
294	21.09	20.84	19.34	15.37	12.51	10.85	9.54	12.08	15.83	18.25	19.59	19.92
295	21.18	21.15	19.41	15.42	12.48	10.8	9.49	12.02	15.79	18.4	19.64	19.98
296	21.36	21.44	19.6	15.59	12.54	10.78	9.39	12.03	15.85	18.51	19.7	20.04
297	21.09	21.36	19.5	15.56	12.44	10.74	9.31	12.09	15.92	18.43	19.51	19.98
298	21.06	21.16	19.51	15.43	12.46	10.65	9.22	12.08	15.96	18.44	19.49	19.72
299	21.17	21.18	19.51	15.56	12.4	10.55	9.21	12.1	16	18.53	19.55	19.71
300	21.34	21.53	19.61	15.61	12.44	10.45	9.13	12.1	16.04	18.74	19.8	19.94
301	21.65	21.73	19.76	15.63	12.33	10.39	9.07	12	15.84	18.63	19.86	20.16
302	21.67	21.63	19.89	15.62	12.24	10.3	8.94	11.83	15.52	18.01	19.62	19.93
303	21.71	21.56	19.91	15.57	12.23	10.24	8.91	11.95	15.53	18.08	19.65	19.81
304	21.71	21.64	19.86	15.61	12.2	10.21	8.72	11.64	15.59	18.46	19.84	20.09
305	21.54	21.62	19.71	15.58	12.35	10.82	8.96	11.12	15.52	18.54	19.65	20.06
306	21.2	21.11	19.31	15.46	12.56	11.22	9.23	11.35	15.64	18.43	19.3	19.78
307	20.9	20.76	19.32	15.26	12.49	11.05	9.61	11.89	15.55	18.02	19.21	19.55
308	21.04	20.89	19.43	15.32	12.51	10.95	9.53	11.92	15.65	18.12	19.46	19.67
309	21.33	21.16	19.57	15.33	12.5	10.94	9.52	11.93	15.7	18.24	19.77	19.86
310	21.35	21.21	19.65	15.4	12.53	10.92	9.52	12	15.71	18.35	19.79	19.97
311	21.06	20.91	19.38	15.38	12.5	10.81	9.42	11.99	15.88	18.24	19.64	19.81
312	21.03	20.93	19.32	15.4	12.45	10.75	9.32	11.94	15.91	18.25	19.62	19.8
313	21.15	21.06	19.35	15.39	12.52	10.74	9.33	12	15.95	18.29	19.63	19.97
314	21.31	21.33	19.52	15.46	12.47	10.69	9.27	12.03	15.87	18.37	19.6	20.05
315	21.28	21.32	19.53	15.44	12.39	10.63	9.28	12.02	15.91	18.36	19.53	19.99
316	21.15	21.11	19.44	15.43	12.38	10.62	9.09	11.98	15.86	18.27	19.35	19.78
317	21.16	21.25	19.44	15.52	12.33	10.64	9	11.95	15.91	18.32	19.42	19.74
318	21.27	21.42	19.53	15.57	12.3	10.41	8.89	12	15.97	18.5	19.59	19.86
319	21.45	21.71	19.59	15.58	12.38	10.3	8.97	12.09	15.99	18.7	19.94	20.14
320	21.74	21.68	19.84	15.61	12.36	10.28	8.9	12	15.78	18.57	19.83	20.12
321	21.77	21.5	19.96	15.61	12.18	10.12	8.7	11.79	15.45	18.05	19.54	19.93
322	21.74	21.49	19.85	15.6	12.12	10.08	8.47	11.38	15.31	18.15	19.71	19.95
323	21.67	21.52	19.76	15.51	12.33	10.59	8.83	11	15.27	18.2	19.73	19.99
324	21.47	21.41	19.57	15.53	12.67	11.21	9.17	11.06	15.34	18.09	19.53	19.94
325	21	20.85	19.42	15.24	12.49	11.05	9.58	11.83	15.53	17.91	19.2	19.6
326	21.26	21.12	19.6	15.3	12.51	11.03	9.53	11.86	15.57	18.08	19.55	19.82
327	21.5	21.37	19.78	15.35	12.58	10.99	9.51	11.85	15.59	18.25	19.68	19.95
328	21.37	21.21	19.6	15.36	12.46	10.91	9.41	11.9	15.67	18.19	19.68	19.83
329	20.99	20.81	19.33	15.34	12.46	10.79	9.27	11.88	15.88	18.07	19.48	19.72
330	21.11	20.95	19.36	15.36	12.41	10.79	9.24	11.91	15.83	18.12	19.6	19.83
331	21.33	21.24	19.44	15.39	12.47	10.73	9.24	11.96	15.89	18.25	19.65	19.96
332	21.57	21.46	19.62	15.42	12.44	10.63	9.21	11.98	15.89	18.35	19.63	20.07
333	21.63	21.44	19.6	15.45	12.42	10.6	9.16	11.96	15.93	18.41	19.63	20.07
334	21.48	21.35	19.48	15.45	12.35	10.5	9.05	11.99	15.89	18.35	19.53	19.94
335	21.3	21.39	19.42	15.49	12.27	10.52	8.87	11.91	15.85	18.25	19.46	19.82
336	21.32	21.47	19.51	15.49	12.24	10.35	8.77	11.96	15.88	18.24	19.5	19.86
337	21.4	21.59	19.58	15.49	12.25	10.19	8.77	12	15.91	18.48	19.79	20.01
338	21.68	21.77	19.79	15.55	12.33	10.22	8.82	12.01	15.9	18.68	20.01	20.25
339	21.83	21.68	19.89	15.6	12.3	10.21	8.82	12.01	15.87	18.68	19.92	20.26
340	21.84	21.54	19.88	15.5	12.16	10	8.43	11.42	15.35	18.06	19.72	19.98
341	21.78	21.36	19.83	15.8	12.47	10.64	8.8	11.05	15.09	17.54	19.53	19.89
342	21.6	21.42	19.73	15.89	12.9	11.22	9.2	11.04	15.09	17.62	19.44	19.85
343	21.23	21.1	19.3	15.39	12.49	10.95	8.88	11.27	15.51	18.26	19.52	19.93
344	20.88	20.55	19.02	15.33	12.19	10.45	8.54	11.97	15.75	18.14	19.25	19.64
345	20.75	20.28	18.88	15.35	12.31	10.41	8.64	12.14	15.81	17.83	19.04	19.42
346	20.48	19.92	18.74	15.22	12.36	10.43	8.9	12.12	15.52	17.39	18.61	18.88
347	20.46	19.83	18.61	15.19	12.51	10.57	9.17	11.96	15.26	17.22	18.38	18.65
348	20.67	19.99	18.79	15.34	12.67	10.6	9.28	11.99	15.36	17.32	18.52	18.83
349	20.95	20.76	19.36	15.2	12.37	10.88	9.36	11.75	15.46	17.8	19.12	19.47
350	21.17	21	19.55	15.15	12.49	10.94	9.47	11.71	15.47	17.93	19.38	19.71
351	21.25	21.16	19.74	15.16	12.47	11.06	9.5	11.68	15.42	18.04	19.52	19.78
352	21.07	20.99	19.53	15.19	12.44	10.88	9.36	11.78	15.58	17.86	19.32	19.61
353	20.74	20.75	19.25	15.25	12.35	10.77	9.25	11.79	15.71	17.92	19.17	19.37
354	20.86	20.82	19.28	15.25	12.36	10.72	9.22	11.81	15.75	17.91	19.19	19.39
355	21.11	21.03	19.36	15.24	12.42	10.72	9.2	11.86	15.78	17.98	19.32	19.64
356	21.53	21.44	19.7	15.29	12.36	10.64	9.12	11.89	15.81	18.11	19.56	19.96
357	21.72	21.53	19.83	15.37	12.35	10.53	9	11.91	15.87	18.21	19.66	20.07
358	21.67	21.52	19.7	15.42	12.3	10.45	8.99	11.93	15.9	18.27	19.54	20.11
359	21.57	21.61	19.64	15.43	12.28	10.31	8.88	11.94	15.87	18.36	19.61	20.11
360	21.63	21.67	19.7	15.45	12.22	10.21	8.82	11.93	15.88	18.33	19.67	20.11
361	21.52	21.57	19.71	15.44	12.16	10.18	8.71	11.92	15.87	18.4	19.69	20.06
362	21.59	21.63	19.67	15.43	12.25	10.12	8.77	11.93	15.83	18.41	19.9	20.15
363	21.61	21.63	19.7	15.45	12.25	10.12	8.72	11.96	15.91	18.54	19.93	20.18
364	21.87	21.59	19.84	15.51	12.13	9.91	8.35	11.47	15.52	18.28	19.85	20.18
365	21.84	21.37	19.9	15.81	12.29	10.27	8.5	10.93	15.09	17.58	19.53	20.04
366	21.75	21.37	19.9	16.25	12.94	11.15	9.1	11.18	15.12	17.5	19.54	19.98
367	21.61	21.38	19.63	15.83	12.8	11.08	9	11.04	15.2	17.86	19.47	19.96
368	21.2	21.11	19.31	15.34	12.21	10.52	8.46	11.77	15.74	18.29	19.52	19.89
369	20.98	20.66	19.04	15.36	12.22	10.23	8.45	12.02	15.8	18.16	19.26	19.68
370	20.87	20.46	19	15.35	12.25	10.48	8.6	12.19	15.82	17.88	19.15	19.52
371	20.71	20.08	18.74	15.23	12.39	10.53	8.8	12.17	15.59	17.49	18.84	19.06
372	20.5	19.83	18.71	15.2	12.54	10.51	9.1	12.03	15.34	17.25	18.38	18.66
373	20.92	20.68	19.38	15.13	12.39	10.85	9.29	11.6	15.51	17.7	19.11	19.48
374	21.14	20.86	19.51	15.15	12.4	10.82	9.27	11.64	15.45	17.78	19.27	19.59
375	21.32	21.14	19.74	15.14	12.44	10.97	9.4	11.61	15.42	18.05	19.47	19.78
376	21.01	20.86	19.49	15.1	12.39	10.84	9.3	11.65	15.49	17.84	19.2	19.54
377	20.65	20.63	19.23	15.24	12.36	10.74	9.17	11.71	15.64	17.78	19.07	19.29
378	20.67	20.62	19.26	15.25	12.33	10.7	9.1	11.67	15.6	17.84	19.16	19.21
379	20.84	20.74	19.29	15.27	12.4	10.64	9.14	11.72	15.65	17.82	19.2	19.39
380	21.22	21.07	19.43	15.22	12.31	10.6	9.05	11.79	15.69	17.95	19.25	19.68
381	21.44	21.43	19.66	15.27	12.26	10.51	8.96	11.85	15.78	18	19.41	19.91
382	21.48	21.4	19.63	15.29	12.23	10.39	8.87	11.83	15.81	18.09	19.33	20.02
383	21.38	21.51	19.63	15.33	12.18	10.31	8.79	11.87	15.8	18.14	19.41	20.04
384	21.4	21.49	19.57	15.29	12.1	10.21	8.62	11.84	15.76	18.19	19.46	20.04
385	21.44	21.55	19.65	15.38	12.06	10.05	8.53	11.92	15.77	18.3	19.71	20.12
386	21.73	21.58	19.79	15.39	12.05	9.92	8.53	11.93	15.84	18.45	19.94	20.23
387	21.76	21.57	19.81	15.39	12.14	9.94	8.53	11.95	15.86	18.53	19.87	20.3
388	21.85	21.5	19.8	15.43	12.07	9.86	8.36	11.8	15.65	18.38	19.76	20.33
389	21.95	21.43	19.82	15.46	11.95	9.78	7.98	10.96	15.15	17.77	19.62	20.09
390	21.87	21.39	19.91	15.9	12.55	10.51	8.62	10.94	15.09	17.58	19.54	20.01
391	21.78	21.36	19.85	16.07	12.94	11.05	9	10.94	15.11	17.64	19.5	19.96
392	21.49	21.33	19.53	15.49	12.53	10.65	8.6	11.44	15.52	18.15	19.56	20.04
393	21.19	21.04	19.23	15.4	12.2	10.16	8.37	12	15.73	18.26	19.46	19.88
394	20.89	20.53	18.97	15.33	12.37	10.25	8.58	12.13	15.82	17.9	19.2	19.52
395	20.88	20.34	18.97	15.38	12.43	10.32	8.66	12.25	15.76	17.63	19.06	19.29
396	20.69	20.04	18.79	15.27	12.43	10.52	8.77	12.24	15.56	17.4	18.82	18.94
397	21.14	20.85	19.51	15.05	12.42	10.88	9.31	11.52	15.34	17.63	19.24	19.7
398	21.05	20.71	19.45	15.02	12.36	10.82	9.24	11.6	15.4	17.65	19.22	19.68
399	20.99	20.76	19.46	15.08	12.37	10.78	9.16	11.63	15.44	17.68	19.23	19.6
400	20.88	20.7	19.46	15.13	12.31	10.8	9.17	11.66	15.54	17.67	19.08	19.45
401	20.8	20.66	19.36	15.18	12.34	10.71	9.1	11.65	15.65	17.75	19.1	19.34
402	20.71	20.64	19.26	15.18	12.34	10.65	9.11	11.68	15.65	17.73	19.04	19.25
403	20.81	20.75	19.32	15.15	12.28	10.62	9.07	11.71	15.7	17.83	19.14	19.39
404	20.92	20.87	19.31	15.14	12.28	10.52	8.98	11.74	15.66	17.83	19.14	19.46
405	21.15	21.18	19.5	15.23	12.25	10.45	8.91	11.81	15.78	17.92	19.29	19.77
406	21.39	21.33	19.56	15.22	12.27	10.39	8.82	11.81	15.73	18	19.37	19.93
407	21.49	21.49	19.61	15.25	12.14	10.3	8.74	11.78	15.75	18.07	19.49	20.03
408	21.5	21.45	19.63	15.26	12.07	10.4	8.46	11.72	15.68	18.16	19.61	20.09
409	21.56	21.51	19.64	15.34	12.01	10.19	8.34	11.78	15.75	18.26	19.75	20.17
410	21.71	21.48	19.74	15.33	12.03	9.95	8.37	11.89	15.8	18.36	19.86	20.22
411	21.79	21.45	19.83	15.34	12.02	9.83	8.38	11.86	15.77	18.48	19.82	20.27
412	21.74	21.39	19.76	15.33	11.94	9.84	8.16	11.77	15.67	18.36	19.63	20.24
413	21.77	21.46	19.76	15.34	11.94	9.74	8.12	11.65	15.59	18.36	19.71	20.27
414	21.85	21.46	19.78	15.44	12.05	9.89	8.15	11.25	15.45	18.2	19.77	20.2
415	21.94	21.39	19.81	15.87	12.6	10.54	8.42	10.85	15.15	17.75	19.57	20.04
416	21.68	21.4	19.78	15.88	12.92	11.01	8.81	10.96	15.22	17.89	19.51	20.01
417	21.27	21.23	19.4	15.4	12.47	10.57	8.5	11.6	15.48	18.12	19.58	20.01
418	20.94	20.64	19.1	15.34	12.37	10.19	8.56	12.17	15.77	18	19.35	19.58
419	20.9	20.42	18.99	15.37	12.51	10.38	8.8	12.22	15.79	17.8	19.26	19.31
420	20.81	20.23	18.97	15.35	12.47	10.37	8.72	12.19	15.7	17.56	19	19.11
421	21.2	20.81	19.56	14.97	12.35	10.81	9.21	11.53	15.37	17.59	19.14	19.76
422	21.04	20.67	19.45	14.95	12.28	10.84	9.18	11.44	15.25	17.58	19.1	19.67
423	21.11	20.83	19.68	15.05	12.41	11.02	9.27	11.34	15.25	17.68	19.13	19.65
424	21.08	20.87	19.67	15.08	12.39	10.99	9.23	11.4	15.28	17.62	19.09	19.59
425	21.13	20.95	19.66	15.1	12.32	10.84	9.1	11.54	15.45	17.69	19.1	19.57
426	20.94	20.8	19.43	15.07	12.3	10.67	9.04	11.69	15.68	17.73	19.12	19.45
427	20.98	20.8	19.37	15.14	12.31	10.6	9	11.72	15.71	17.83	19.19	19.5
428	20.98	20.8	19.31	15.15	12.33	10.62	8.94	11.71	15.67	17.79	19.21	19.55
429	21.06	21.12	19.45	15.19	12.32	10.51	8.9	11.71	15.7	17.89	19.28	19.65
430	21.26	21.23	19.5	15.2	12.3	10.43	8.88	11.77	15.7	17.96	19.37	19.82
431	21.34	21.3	19.53	15.17	12.17	10.29	8.66	11.8	15.66	17.94	19.37	19.97
432	21.44	21.4	19.57	15.19	12.08	10.45	8.43	11.67	15.64	18.09	19.51	20.06
433	21.69	21.47	19.72	15.25	12.02	10.34	8.21	11.66	15.68	18.24	19.81	20.2
434	21.78	21.37	19.83	15.29	12.06	10.18	8.14	11.7	15.69	18.29	19.83	20.26
435	21.78	21.34	19.9	15.41	12.05	10.07	8.09	11.73	15.63	18.28	19.65	20.18
436	21.68	21.33	19.73	15.31	11.97	10.05	8.02	11.73	15.62	18.24	19.54	20.17
437	21.62	21.37	19.59	15.31	11.93	9.8	8.2	11.87	15.67	18.34	19.77	20.26
438	21.78	21.44	19.66	15.31	12	9.84	8.26	11.76	15.66	18.4	19.84	20.29
439	21.92	21.46	19.87	15.61	12.36	10.21	8.15	11.04	15.42	18.15	19.75	20.19
440	21.75	21.41	19.86	15.91	13.03	11.13	8.84	10.9	15.17	17.97	19.72	20.03
441	21.49	21.45	19.67	15.43	12.65	10.74	8.48	11.51	15.48	18.24	19.72	20.17
442	21.27	21.14	19.4	15.4	12.33	10.16	8.5	12.05	15.8	18.2	19.54	19.99
443	21	20.63	19.13	15.38	12.53	10.36	8.71	12.23	15.82	17.95	19.33	19.61
444	20.88	20.31	18.96	15.39	12.57	10.45	8.75	12.21	15.73	17.75	19.2	19.35
445	21.16	20.81	19.6	14.97	12.36	10.78	9.14	11.43	15.43	17.44	18.98	19.65
446	21.01	20.65	19.49	14.91	12.31	10.77	9.12	11.38	15.35	17.48	18.98	19.54
447	21.19	20.73	19.63	14.93	12.35	10.93	9.19	11.35	15.3	17.81	19.23	19.83
448	21.18	20.84	19.69	14.98	12.36	11.03	9.24	11.27	15.23	17.68	19.16	19.74
449	21.27	21.08	19.75	15.03	12.32	10.93	9.07	11.43	15.35	17.65	19.18	19.77
450	21.03	20.92	19.5	14.95	12.24	10.65	8.91	11.59	15.42	17.53	19.05	19.52
451	21.03	20.78	19.31	14.95	12.21	10.58	8.89	11.64	15.56	17.62	19.02	19.52
452	21.02	20.84	19.34	14.99	12.23	10.55	8.86	11.61	15.62	17.69	19.09	19.58
453	21.2	21.16	19.48	15.07	12.24	10.48	8.79	11.71	15.65	17.77	19.21	19.63
454	21.28	21.26	19.59	15.08	12.19	10.42	8.69	11.7	15.68	17.81	19.32	19.71
455	21.31	21.26	19.61	15.11	12.14	10.3	8.56	11.73	15.63	17.91	19.39	19.95
456	21.49	21.38	19.65	15.21	12.03	10.29	8.4	11.7	15.62	17.98	19.58	20.12
457	21.61	21.31	19.72	15.25	12.04	10.42	8.32	11.65	15.55	18.02	19.63	20.07
458	21.66	21.32	19.74	15.29	12.08	10.34	8.16	11.62	15.55	18.09	19.64	20.1
459	21.61	21.23	19.76	15.34	12.15	10.23	8.12	11.64	15.52	17.98	19.58	20.11
460	21.51	21.25	19.56	15.17	11.99	10.07	8.14	11.76	15.61	18.03	19.59	20.11
461	21.53	21.33	19.56	15.19	11.96	9.86	8.28	11.83	15.65	18.1	19.68	20.18
462	21.78	21.42	19.66	15.29	11.97	9.83	8.2	11.77	15.67	18.29	19.79	20.27
463	21.8	21.48	19.82	15.56	12.33	10.16	8.11	11.35	15.52	18.31	19.83	20.27
464	21.69	21.47	19.86	15.82	12.94	10.92	8.64	10.94	15.36	18.23	19.79	20.23
465	21.61	21.48	19.77	15.58	12.7	10.7	8.42	11.49	15.56	18.38	19.87	20.35
466	21.48	21.38	19.57	15.41	12.35	10.37	8.31	11.9	15.67	18.2	19.64	20.23
467	21.15	20.9	19.24	15.34	12.37	10.32	8.5	12.04	15.68	18.05	19.42	19.87
468	20.98	20.45	19.07	15.35	12.54	10.44	8.79	12.21	15.83	17.82	19.23	19.47
469	21.1	20.92	19.46	14.84	12.18	10.57	8.8	11.52	15.42	17.54	18.94	19.52
470	21.14	21.02	19.52	14.94	12.16	10.58	8.76	11.57	15.44	17.55	19.01	19.66
471	21.25	21.17	19.65	15.01	12.21	10.56	8.7	11.56	15.49	17.63	19.11	19.77
472	21.27	21.16	19.69	15.02	12.13	10.53	8.56	11.58	15.51	17.63	19.13	19.75
473	21.22	21.14	19.62	15.06	12.05	10.33	8.49	11.66	15.51	17.73	19.24	19.82
474	21.32	21.19	19.57	15.03	12.02	10.25	8.43	11.68	15.52	17.76	19.33	19.98
475	21.41	21.2	19.62	15.13	12.08	10.49	8.4	11.48	15.39	17.81	19.4	19.91
476	21.49	21.17	19.63	15.16	12.18	10.59	8.39	11.45	15.38	17.87	19.51	19.98
477	21.43	21.19	19.55	15.12	12.11	10.41	8.17	11.6	15.54	17.8	19.49	19.99
478	21.5	21.21	19.5	15.07	11.97	10.07	8.16	11.79	15.62	17.88	19.6	20.03
479	21.63	21.3	19.5	15.12	12	9.87	8.29	11.88	15.64	18.06	19.63	20.13
480	21.74	21.33	19.73	15.32	12.18	10.08	8.06	11.58	15.56	18.21	19.56	20.14
481	21.82	21.39	19.9	15.73	12.74	10.72	8.42	11.03	15.34	18.23	19.69	20.17
482	21.47	21.24	19.77	15.79	13.05	11.22	8.86	10.84	15.27	18.04	19.61	20.09
483	21.59	21.44	19.82	15.69	12.97	10.97	8.67	11.33	15.56	18.25	19.77	20.33
484	21.47	21.34	19.65	15.45	12.65	10.71	8.38	11.65	15.49	18.15	19.64	20.22
485	21.27	21.1	19.37	15.27	12.43	10.54	8.4	11.94	15.55	18.04	19.49	20.03
486	21.1	20.67	19.16	15.37	12.49	10.4	8.66	12.19	15.81	18.01	19.45	19.8
487	21.18	21.01	19.58	14.8	12.17	10.56	8.72	11.41	15.24	17.44	18.96	19.61
488	21.27	21.11	19.61	14.92	12.18	10.5	8.71	11.44	15.3	17.53	19.08	19.71
489	21.09	21.05	19.58	14.95	12.21	10.61	8.61	11.41	15.28	17.48	19	19.59
490	20.95	20.93	19.53	14.85	12.09	10.55	8.61	11.45	15.4	17.47	18.93	19.52
491	20.89	20.93	19.51	14.93	12.04	10.41	8.47	11.56	15.46	17.59	19	19.6
492	20.96	20.93	19.3	14.84	11.98	10.31	8.41	11.54	15.42	17.52	19.01	19.63
493	21	20.94	19.29	14.88	11.99	10.31	8.35	11.56	15.41	17.49	19.05	19.64
494	21.03	21	19.35	14.88	11.98	10.33	8.32	11.53	15.42	17.53	19.12	19.74
495	21.14	21.1	19.36	14.94	11.98	10.27	8.21	11.64	15.5	17.65	19.24	19.82
496	21.31	21.17	19.4	14.99	11.98	10.06	8.26	11.76	15.55	17.74	19.4	19.93
497	21.42	21.16	19.43	15.1	12.04	9.97	8.29	11.81	15.55	17.9	19.51	20.01
498	21.64	21.26	19.67	15.27	12.23	10.21	8.19	11.49	15.4	18.02	19.44	20
499	21.73	21.28	19.94	15.9	12.96	11.04	8.77	10.93	15.26	18.04	19.55	20
500	21.5	21.28	19.87	15.98	13.2	11.28	9.04	10.86	15.31	18.05	19.59	20.05
501	21.56	21.28	19.89	16.04	13.27	11.32	8.98	11	15.44	18.13	19.65	20.17
502	21.53	21.36	19.78	15.79	13.07	11.17	8.75	11.35	15.53	18.15	19.71	20.19
503	21.35	21.23	19.54	15.49	12.86	11.03	8.63	11.78	15.53	18.04	19.59	20.12
504	21.29	21.02	19.39	15.38	12.49	10.49	8.58	12.17	15.86	18.08	19.59	20.06
505	21.25	21.07	19.73	14.9	12.16	10.47	8.68	11.38	15.25	17.58	19.04	19.74
506	21.14	21.13	19.64	14.94	12.15	10.45	8.65	11.43	15.34	17.54	19.08	19.69
507	20.95	21.02	19.51	14.84	12.09	10.39	8.61	11.47	15.24	17.48	18.97	19.52
508	20.84	20.92	19.44	14.82	12.04	10.34	8.61	11.45	15.36	17.52	18.96	19.48
509	20.78	20.82	19.32	14.79	12.07	10.38	8.48	11.5	15.32	17.52	18.93	19.45
510	20.7	20.71	19.21	14.8	11.97	10.35	8.44	11.46	15.37	17.47	18.86	19.45
511	20.72	20.77	19.13	14.87	11.95	10.21	8.43	11.58	15.43	17.49	18.98	19.57
512	20.79	20.83	19.17	14.92	11.97	10.13	8.36	11.62	15.43	17.5	19.07	19.65
513	20.87	20.9	19.18	14.88	11.96	10.12	8.32	11.62	15.4	17.54	19.09	19.72
514	21.01	21	19.29	14.88	12.03	10.06	8.32	11.71	15.48	17.59	19.22	19.8
515	21.18	21.14	19.34	15	12.08	10.14	8.4	11.72	15.5	17.74	19.39	19.9
516	21.46	21.18	19.61	15.24	12.21	10.2	8.26	11.6	15.47	17.94	19.42	19.96
517	21.61	21.17	19.87	15.93	12.94	11.01	8.82	10.97	15.3	17.93	19.45	19.89
518	21.47	21.15	19.89	16.19	13.15	11.32	9.05	10.84	15.23	17.94	19.44	19.92
519	21.42	21.14	19.84	16.18	13.21	11.37	9.07	10.88	15.32	17.92	19.45	19.95
520	21.52	21.37	19.89	16.07	13.34	11.41	9.07	11.12	15.53	18.16	19.69	20.26
521	21.34	21.21	19.65	15.74	13.19	11.26	8.87	11.57	15.56	18	19.56	20.14
522	21.47	21.3	19.63	15.51	12.92	10.92	8.63	12.02	15.83	18.07	19.65	20.21
523	21.32	21.17	19.91	14.94	12.18	10.47	8.65	11.39	15.31	17.66	19.06	19.8
524	21.12	21.07	19.75	14.9	12.17	10.45	8.64	11.43	15.33	17.52	19.01	19.67
525	20.95	21.06	19.62	14.85	12.14	10.36	8.59	11.43	15.35	17.48	19.04	19.62
526	20.95	21.07	19.58	14.81	12.07	10.34	8.58	11.49	15.36	17.55	19.02	19.59
527	20.92	20.91	19.5	14.89	12.16	10.45	8.52	11.38	15.23	17.51	18.95	19.64
528	20.69	20.72	19.22	14.76	12.07	10.44	8.42	11.34	15.27	17.42	18.82	19.57
529	20.75	20.77	19.19	14.81	11.99	10.28	8.34	11.48	15.36	17.51	18.95	19.6
530	20.85	20.81	19.22	14.87	11.98	10.14	8.32	11.56	15.46	17.54	19.04	19.7
531	20.87	20.78	19.25	14.89	11.95	10.07	8.37	11.57	15.4	17.55	19.1	19.73
532	20.81	20.79	19.17	14.86	12.03	10.13	8.41	11.68	15.47	17.56	19.16	19.62
533	20.93	20.89	19.18	14.93	12.15	10.21	8.5	11.69	15.48	17.57	19.24	19.65
534	21.23	21.05	19.45	15.11	12.17	10.18	8.31	11.67	15.44	17.75	19.4	19.86
535	21.46	21.12	19.75	15.74	12.91	10.97	8.79	10.99	15.24	17.79	19.41	19.85
536	21.28	20.94	19.69	16.05	13.09	11.26	9.02	10.81	15.09	17.65	19.21	19.73
537	21.07	20.9	19.62	15.99	13.1	11.26	9.08	10.84	15.12	17.61	19.13	19.77
538	21.35	21.26	19.81	16.02	13.27	11.41	9.11	11.03	15.48	17.96	19.52	20.16
539	21.49	21.33	19.7	15.82	13.21	11.29	8.91	11.53	15.69	18.1	19.62	20.25
540	21.53	21.38	19.79	15.83	13.26	11.26	8.96	11.7	15.78	18.08	19.66	20.27
541	21.46	21.13	19.95	14.96	12.25	10.45	8.65	11.38	15.26	17.62	19.09	19.87
542	21.2	21.12	19.86	14.89	12.18	10.39	8.61	11.38	15.31	17.55	19.08	19.81
543	21.1	21.05	19.75	14.83	12.16	10.41	8.57	11.34	15.26	17.48	19	19.74
544	21.08	21.05	19.68	14.94	12.15	10.4	8.52	11.42	15.27	17.56	19.04	19.72
545	21.04	21.05	19.57	15	12.27	10.46	8.53	11.24	15.13	17.47	18.98	19.68
546	20.78	20.83	19.26	14.84	12.26	10.55	8.51	11.24	15.12	17.39	18.87	19.63
547	20.73	20.81	19.19	14.81	12.09	10.33	8.38	11.46	15.32	17.49	18.93	19.63
548	20.8	20.78	19.23	14.87	12.01	10.19	8.39	11.49	15.38	17.56	19.02	19.72
549	20.83	20.74	19.23	14.91	12.05	10.13	8.41	11.58	15.44	17.57	19.11	19.73
550	20.7	20.62	19.07	14.91	12.03	10.21	8.51	11.62	15.45	17.48	19.12	19.56
551	20.75	20.57	19.04	14.96	12.22	10.23	8.57	11.67	15.52	17.53	19.17	19.5
552	20.98	20.86	19.22	14.97	12.14	10.17	8.36	11.59	15.46	17.6	19.29	19.71
553	21.25	20.99	19.51	15.51	12.69	10.74	8.69	11.09	15.23	17.69	19.3	19.87
554	21	20.8	19.45	15.75	12.97	11.13	8.94	10.8	15.03	17.42	19	19.61
555	20.89	20.77	19.43	15.72	12.98	11.21	9.08	10.9	15.09	17.37	18.9	19.57
556	21.26	21.03	19.71	15.92	13.17	11.31	9.1	10.95	15.33	17.72	19.23	19.91
557	21.41	21.26	19.73	15.85	13.28	11.32	9.04	11.47	15.63	17.98	19.56	20.16
558	21.51	21.33	19.85	16.02	13.41	11.37	9.17	11.47	15.71	18.05	19.69	20.25
559	21.41	21.06	19.93	14.88	12.18	10.45	8.59	11.37	15.3	17.63	19.08	19.87
560	21.33	21.08	19.84	14.94	12.19	10.42	8.61	11.44	15.36	17.64	19.1	19.84
561	21.33	21.07	19.79	14.94	12.16	10.36	8.58	11.32	15.25	17.56	19.08	19.85
562	21.28	21.12	19.72	15.03	12.14	10.35	8.53	11.35	15.26	17.61	19.11	19.85
563	21.1	21.03	19.64	15.04	12.25	10.42	8.55	11.2	15.17	17.52	19	19.75
564	20.78	20.87	19.45	14.98	12.31	10.55	8.6	11.11	15.17	17.41	18.85	19.65
565	20.81	20.87	19.31	14.87	12.09	10.39	8.46	11.42	15.28	17.51	18.94	19.72
566	20.83	20.83	19.28	14.88	12.05	10.26	8.47	11.52	15.5	17.58	19.09	19.76
567	20.84	20.77	19.24	14.94	12.1	10.18	8.48	11.59	15.44	17.58	19.1	19.73
568	20.68	20.53	19.1	14.88	12.2	10.32	8.6	11.67	15.5	17.56	19.13	19.62
569	20.75	20.49	19.07	14.97	12.3	10.43	8.68	11.74	15.47	17.53	19.16	19.54
570	21.02	20.87	19.26	15	12.14	10.17	8.38	11.64	15.45	17.64	19.32	19.74
571	21.27	20.98	19.54	15.4	12.62	10.67	8.64	11.22	15.19	17.62	19.26	19.8
572	21.06	20.73	19.41	15.71	12.95	11.05	8.89	10.96	15.08	17.39	18.99	19.59
573	20.82	20.62	19.35	15.56	12.91	11.14	8.9	11.02	15.09	17.25	18.71	19.46
574	21.06	20.88	19.59	15.79	13.09	11.24	9.04	10.95	15.21	17.47	19.02	19.65
575	21.34	21.11	19.69	15.87	13.21	11.29	9.08	11.29	15.53	17.77	19.36	19.97
576	21.39	21.16	19.7	15.94	13.29	11.35	9.14	11.39	15.53	17.8	19.39	20.05
577	21.37	21.01	19.91	15.02	12.29	10.55	8.65	11.23	15.15	17.63	18.99	19.89
578	21.19	20.96	19.81	14.98	12.21	10.46	8.66	11.31	15.28	17.57	19.03	19.77
579	21.36	21.01	19.84	14.94	12.18	10.41	8.62	11.42	15.35	17.64	19.1	19.94
580	21.42	21.11	19.81	15.05	12.14	10.41	8.59	11.41	15.25	17.69	19.14	19.89
581	21.24	21.07	19.78	15.12	12.26	10.4	8.57	11.18	15.22	17.59	19.02	19.85
582	20.96	20.87	19.49	14.96	12.25	10.52	8.6	11.18	15.19	17.39	18.84	19.69
583	20.85	20.81	19.44	14.83	12.17	10.46	8.55	11.31	15.28	17.41	18.85	19.72
584	20.87	20.88	19.39	14.85	12.09	10.32	8.46	11.49	15.36	17.54	19.03	19.69
585	20.92	20.83	19.32	14.89	12.11	10.19	8.47	11.59	15.52	17.59	19.08	19.77
586	20.92	20.71	19.23	14.94	12.21	10.36	8.64	11.66	15.56	17.61	19.21	19.81
587	20.95	20.71	19.22	14.94	12.22	10.39	8.69	11.67	15.55	17.63	19.31	19.83
588	21.22	20.98	19.41	15.09	12.14	10.19	8.37	11.51	15.29	17.67	19.36	19.89
589	21.34	20.98	19.62	15.43	12.69	10.76	8.69	11.06	15.14	17.52	19.2	19.74
590	20.92	20.68	19.4	15.45	12.9	11.05	8.93	10.9	15.09	17.35	19	19.53
591	20.7	20.46	19.28	15.31	12.82	11.08	8.87	11.11	15.15	17.23	18.76	19.39
592	20.92	20.66	19.47	15.62	13	11.14	9.02	11	15.15	17.31	18.87	19.5
593	21.3	20.98	19.7	15.87	13.19	11.27	9.08	11.21	15.42	17.65	19.2	19.84
594	21.43	21.11	19.78	15.94	13.25	11.32	9.1	11.39	15.47	17.78	19.34	20.04
595	21.55	21.22	20.17	15.57	12.56	10.71	8.86	10.82	15.04	17.57	19.02	19.9
596	21.42	21.19	20.07	15.46	12.52	10.71	8.82	10.95	15.13	17.63	19.01	19.93
597	21.36	21.1	19.91	15.06	12.25	10.39	8.6	11.34	15.28	17.69	19.13	19.93
598	21.44	21.09	19.91	15.19	12.29	10.38	8.61	11.37	15.27	17.7	19.14	19.96
599	21.36	21.12	19.91	15.36	12.45	10.56	8.71	11.06	15.11	17.62	19.11	19.88
600	21.2	20.99	19.68	15.16	12.43	10.62	8.73	11.2	15.16	17.52	18.96	19.81
601	21	20.85	19.55	14.95	12.33	10.57	8.58	11.34	15.29	17.51	18.94	19.73
602	20.9	20.77	19.38	14.88	12.2	10.52	8.52	11.44	15.38	17.45	18.91	19.64
603	20.84	20.68	19.26	14.88	12.16	10.3	8.48	11.58	15.46	17.49	18.99	19.7
604	20.95	20.69	19.24	14.88	12.18	10.3	8.63	11.68	15.5	17.54	19.17	19.77
605	21.16	20.91	19.42	14.98	12.2	10.33	8.66	11.7	15.53	17.71	19.42	19.96
606	21.34	20.98	19.51	15.07	12.21	10.21	8.41	11.43	15.25	17.72	19.43	19.93
607	21.31	20.94	19.6	15.36	12.6	10.74	8.73	11.01	15.03	17.48	19.25	19.8
608	21.2	20.85	19.57	15.44	12.93	11.02	8.96	10.94	15.05	17.46	19.2	19.77
609	20.8	20.5	19.32	15.18	12.84	11	8.9	11.12	15.16	17.34	18.89	19.51
610	20.9	20.57	19.41	15.45	12.95	11.11	8.99	11.15	15.17	17.33	18.86	19.53
611	21.18	20.8	19.66	15.81	13.13	11.21	9.06	11.09	15.28	17.46	19.02	19.72
612	21.41	21.12	19.79	15.98	13.27	11.28	9.12	11.27	15.4	17.71	19.31	19.99
613	21.55	21.17	20.1	15.42	12.44	10.59	8.73	10.98	15.09	17.6	18.99	19.89
614	21.36	21.09	19.98	15.21	12.42	10.58	8.71	11.02	15.13	17.58	18.96	19.85
615	21.32	21.04	19.96	15.01	12.23	10.48	8.63	11.35	15.33	17.66	19.12	19.91
616	21.38	21.1	19.96	15.14	12.25	10.41	8.6	11.42	15.37	17.67	19.1	19.93
617	21.39	21.09	20	15.39	12.46	10.51	8.7	11.22	15.23	17.67	19.08	19.93
618	21.25	20.99	19.9	15.34	12.52	10.66	8.82	11.16	15.12	17.55	19.06	19.82
619	21.22	20.95	19.81	15.17	12.39	10.61	8.71	11.3	15.23	17.56	19.07	19.88
620	20.95	20.74	19.46	14.91	12.31	10.46	8.58	11.5	15.35	17.51	18.98	19.76
621	20.75	20.5	19.23	14.82	12.2	10.46	8.55	11.52	15.41	17.4	18.84	19.56
622	20.77	20.56	19.19	14.84	12.12	10.28	8.48	11.6	15.46	17.44	18.97	19.64
623	21.07	20.88	19.44	15.03	12.17	10.21	8.57	11.66	15.57	17.63	19.31	19.91
624	21.2	20.9	19.57	15.04	12.21	10.24	8.49	11.62	15.42	17.73	19.37	19.91
625	21.02	20.75	19.51	15.06	12.34	10.41	8.51	11.31	15.23	17.55	19.27	19.81
626	21.18	20.82	19.57	15.25	12.65	10.75	8.77	11.12	15.1	17.52	19.23	19.76
627	21.15	20.74	19.54	15.46	12.98	11	8.95	10.99	15.11	17.48	19.14	19.73
628	20.88	20.54	19.35	15.42	12.92	11.13	8.97	11.01	15.13	17.31	18.87	19.5
629	20.92	20.63	19.46	15.51	13.06	11.15	9.07	11.02	15.19	17.32	18.87	19.55
630	21.26	20.9	19.72	15.84	13.18	11.25	9.13	11.1	15.24	17.46	19.12	19.76
631	21.19	20.93	19.84	14.84	12.23	10.46	8.62	11.21	15.27	17.45	18.89	19.72
632	21.12	20.87	19.75	14.82	12.27	10.52	8.7	11.37	15.46	17.55	19.01	19.69
633	21.18	20.97	19.89	14.93	12.25	10.49	8.64	11.37	15.43	17.62	19.07	19.86
634	21.3	21.11	19.95	15.14	12.3	10.53	8.68	11.55	15.55	17.77	19.18	20
635	21.33	21.03	20.02	15.32	12.32	10.44	8.69	11.4	15.35	17.66	19.08	19.9
636	21.29	21.05	19.94	15.35	12.5	10.56	8.74	11.29	15.27	17.58	19.06	19.89
637	21.22	20.92	19.87	15.13	12.39	10.47	8.67	11.43	15.32	17.64	19.11	19.9
638	21.01	20.76	19.54	14.96	12.28	10.37	8.61	11.53	15.5	17.61	19.05	19.8
639	20.76	20.49	19.33	14.89	12.25	10.42	8.59	11.56	15.47	17.5	18.89	19.59
640	20.62	20.39	19.22	14.84	12.25	10.37	8.53	11.55	15.44	17.47	18.93	19.54
641	20.86	20.59	19.31	14.88	12.22	10.26	8.55	11.63	15.53	17.58	19.09	19.76
642	21.07	20.82	19.52	15.01	12.23	10.28	8.57	11.66	15.53	17.71	19.37	19.91
643	20.9	20.65	19.47	14.94	12.24	10.29	8.47	11.48	15.36	17.57	19.2	19.82
644	21.03	20.73	19.56	15.07	12.44	10.45	8.5	11.33	15.25	17.51	19.24	19.79
645	21.26	20.87	19.75	15.4	12.83	10.83	8.78	11.04	15.12	17.5	19.31	19.84
646	21.2	20.83	19.74	15.61	13.06	11.07	9.01	10.88	15.08	17.44	19.14	19.74
647	20.64	20.46	19.32	15.24	12.91	11.07	8.98	11.03	15.04	17.09	18.65	19.31
648	20.92	20.66	19.42	15.42	13.03	11.13	9.03	11.14	15.22	17.29	18.85	19.54
649	21.26	21.05	20.04	14.84	12.21	10.5	8.63	11.28	15.36	17.45	18.9	19.79
650	20.97	20.81	19.71	14.76	12.2	10.51	8.67	11.3	15.41	17.48	18.89	19.61
651	21.12	20.9	19.83	14.89	12.26	10.48	8.68	11.44	15.43	17.54	19.02	19.79
652	21.14	20.98	19.92	15.08	12.31	10.49	8.74	11.49	15.51	17.63	19.05	19.88
653	21.36	21.21	20.1	15.27	12.33	10.49	8.71	11.53	15.5	17.78	19.19	20.03
654	21.45	21.2	20.12	15.35	12.43	10.46	8.73	11.46	15.34	17.73	19.23	20.06
655	21.25	20.96	19.94	15.15	12.43	10.44	8.7	11.52	15.4	17.67	19.16	19.91
656	20.97	20.77	19.59	14.95	12.29	10.36	8.66	11.58	15.5	17.66	19.09	19.82
657	20.79	20.56	19.4	14.94	12.25	10.37	8.65	11.61	15.55	17.6	19.05	19.73
658	20.65	20.39	19.25	14.88	12.22	10.32	8.62	11.6	15.48	17.44	18.9	19.61
659	20.77	20.49	19.24	14.87	12.23	10.31	8.53	11.6	15.5	17.52	19.01	19.68
660	21.04	20.8	19.46	15.01	12.27	10.35	8.62	11.69	15.59	17.65	19.29	19.95
661	20.96	20.68	19.43	14.99	12.23	10.3	8.56	11.58	15.48	17.63	19.21	19.86
662	20.96	20.76	19.5	15.05	12.34	10.25	8.54	11.45	15.36	17.55	19.22	19.83
663	21.25	20.96	19.78	15.4	12.77	10.69	8.74	11.03	15.18	17.5	19.3	19.85
664	21.21	20.88	19.78	15.73	13.08	11.08	8.99	10.85	15.02	17.4	19.15	19.75
665	20.47	20.29	19.23	15.04	12.85	10.95	8.93	11.02	15.09	17.05	18.54	19.31
666	20.61	20.43	19.23	15.09	12.84	11.06	8.95	11.24	15.1	17.11	18.68	19.43
667	21.11	20.89	19.85	14.75	12.28	10.52	8.63	11.18	15.22	17.31	18.65	19.68
668	20.86	20.62	19.61	14.63	12.22	10.5	8.71	11.28	15.36	17.32	18.66	19.52
669	20.85	20.7	19.55	14.7	12.3	10.58	8.77	11.41	15.37	17.38	18.78	19.57
670	21.02	20.91	19.81	14.99	12.35	10.53	8.76	11.45	15.55	17.56	18.99	19.8
671	21.25	21.16	20.03	15.13	12.41	10.52	8.81	11.54	15.54	17.67	19.1	19.99
672	21.29	21.16	20.08	15.17	12.36	10.48	8.81	11.57	15.49	17.76	19.22	20.05
673	21.27	21.15	20.03	15.23	12.42	10.49	8.79	11.57	15.51	17.75	19.2	20
674	21.12	21	19.9	15.16	12.42	10.44	8.77	11.6	15.56	17.72	19.26	20.01
675	21.11	20.94	19.72	15.08	12.33	10.37	8.67	11.59	15.57	17.73	19.24	19.98
676	20.93	20.77	19.53	14.98	12.29	10.32	8.66	11.55	15.49	17.62	19.11	19.84
677	20.9	20.72	19.48	14.94	12.36	10.35	8.59	11.59	15.53	17.55	19.09	19.81
678	21.04	20.79	19.47	15.04	12.32	10.33	8.61	11.6	15.57	17.63	19.2	19.94
679	21.09	20.84	19.49	15.03	12.24	10.37	8.65	11.59	15.49	17.65	19.31	19.97
680	21.04	20.79	19.55	15.1	12.34	10.29	8.55	11.31	15.31	17.58	19.3	19.9
681	21.28	20.99	19.91	15.47	12.85	10.74	8.86	10.92	15.1	17.57	19.32	19.9
682	21.13	20.79	19.78	15.69	13.01	11.01	9.01	10.81	15.01	17.33	19.07	19.7
683	20.3	20.12	19.15	14.88	12.73	10.96	8.9	10.99	14.97	16.88	18.47	19.2
684	20.5	20.4	19.23	15.01	12.75	10.97	8.84	11.25	15.13	17.08	18.69	19.46
685	20.76	20.67	19.47	14.51	12.2	10.52	8.65	11.12	15.17	17.09	18.43	19.42
686	20.75	20.62	19.46	14.54	12.18	10.55	8.73	11.28	15.35	17.28	18.62	19.53
687	20.79	20.71	19.51	14.64	12.25	10.57	8.84	11.43	15.43	17.42	18.79	19.6
688	20.95	20.87	19.72	14.82	12.34	10.55	8.86	11.48	15.51	17.49	18.94	19.75
689	21.13	20.97	19.93	15	12.47	10.64	8.88	11.46	15.49	17.52	18.97	19.8
690	21.15	20.99	19.98	15.08	12.46	10.56	8.85	11.5	15.5	17.62	19.08	19.86
691	21.11	20.97	19.94	15.08	12.5	10.55	8.85	11.5	15.39	17.53	19	19.82
692	21.24	21.07	20.01	15.23	12.6	10.56	8.84	11.39	15.37	17.65	19.15	19.89
693	21.43	21.22	20.05	15.31	12.57	10.47	8.74	11.38	15.35	17.74	19.37	20.01
694	21.29	21.06	19.87	15.16	12.51	10.45	8.63	11.48	15.43	17.72	19.3	19.96
695	21.09	20.88	19.69	15.11	12.42	10.4	8.59	11.53	15.5	17.67	19.24	19.95
696	21.15	20.93	19.61	15.07	12.33	10.34	8.6	11.51	15.51	17.67	19.25	19.97
697	21.31	21.01	19.69	15.06	12.31	10.35	8.59	11.56	15.48	17.65	19.4	20.04
698	21.29	20.95	19.74	15.1	12.36	10.35	8.55	11.26	15.25	17.65	19.42	19.95
699	21.37	21.04	20	15.54	12.84	10.76	8.81	10.87	15.09	17.53	19.35	19.95
700	20.96	20.7	19.77	15.65	12.94	10.99	9.01	10.81	15	17.31	19.06	19.68
701	20.06	19.9	18.98	14.78	12.67	10.88	8.9	11	14.94	16.82	18.29	19
702	20.41	20.2	19.14	14.95	12.68	10.82	8.78	11.29	15.2	17.1	18.71	19.41
703	20.43	20.19	19.11	14.99	12.58	10.72	8.74	11.48	15.29	17.22	18.75	19.49
704	20.24	19.79	18.84	14.95	12.4	10.73	8.77	11.59	15.25	17.06	18.37	18.97
705	20.32	19.81	18.85	15.04	12.47	10.79	8.82	11.68	15.28	17.18	18.31	19.02
706	20.53	20.08	19.05	15.17	12.57	10.9	8.89	11.83	15.36	17.33	18.6	19.35
707	20.75	20.31	19.28	15.37	12.78	11.02	9.01	11.97	15.58	17.53	18.96	19.65
708	20.97	20.52	19.46	15.49	12.87	11.07	9.1	12.09	15.68	17.73	19.29	19.96
709	20.45	20.18	19.04	14.24	12.1	10.52	8.61	11.09	15.06	17.09	18.14	18.95
710	20.53	20.33	19.2	14.37	12.19	10.55	8.72	11.26	15.23	17.16	18.42	19.18
711	20.7	20.52	19.35	14.48	12.22	10.63	8.84	11.42	15.39	17.3	18.6	19.44
712	20.85	20.75	19.6	14.62	12.34	10.66	8.92	11.42	15.4	17.38	18.78	19.59
713	20.92	20.79	19.69	14.75	12.49	10.67	8.93	11.46	15.35	17.4	18.77	19.62
714	21.02	20.79	19.73	14.93	12.52	10.75	8.97	11.49	15.41	17.4	18.85	19.65
715	21.07	20.92	19.94	15.09	12.66	10.75	8.98	11.41	15.41	17.45	18.98	19.72
716	21.34	21.1	20.09	15.32	12.7	10.75	8.94	11.24	15.25	17.59	19.19	19.9
717	21.44	21.12	20.05	15.35	12.74	10.7	8.9	11.19	15.26	17.56	19.21	19.87
718	21.21	20.9	19.83	15.06	12.5	10.53	8.73	11.35	15.32	17.5	19.14	19.77
719	20.96	20.68	19.59	14.87	12.3	10.45	8.66	11.51	15.44	17.46	19.07	19.79
720	21.07	20.79	19.57	14.92	12.29	10.38	8.61	11.45	15.39	17.5	19.2	19.82
721	21.37	21.04	19.73	15.06	12.28	10.37	8.56	11.32	15.33	17.58	19.39	19.91
722	21.54	21.12	19.89	15.22	12.43	10.37	8.52	11.14	15.25	17.64	19.48	20.03
723	21.62	21.15	20.12	15.8	12.92	10.71	8.74	10.86	15.11	17.56	19.45	20
724	21.06	20.71	19.76	15.63	12.97	10.98	8.92	10.77	15.02	17.37	19.09	19.7
725	19.93	19.63	18.78	14.68	12.62	10.85	8.86	10.99	14.9	16.71	18.14	18.89
726	20.02	19.72	18.8	14.69	12.55	10.82	8.82	11.16	14.99	16.78	18.33	18.97
727	20.24	19.93	18.96	14.94	12.62	10.79	8.78	11.41	15.22	17.09	18.6	19.28
728	20.27	19.87	18.95	14.97	12.53	10.8	8.77	11.52	15.31	17.17	18.47	19.13
729	20.31	19.79	18.84	14.99	12.54	10.84	8.86	11.67	15.3	17.16	18.19	18.94
730	20.4	19.93	18.96	15.07	12.65	10.99	8.98	11.73	15.37	17.25	18.42	19.12
731	20.63	20.11	19.2	15.27	12.82	11.17	9.1	11.88	15.53	17.46	18.77	19.43
732	20.77	20.38	19.37	15.41	12.95	11.23	9.17	11.98	15.62	17.61	19.05	19.77
733	20.47	20.17	19.09	14.2	12.16	10.59	8.72	11.06	15.07	17.11	18.09	18.93
734	20.67	20.44	19.43	14.45	12.4	10.76	8.88	11.18	15.19	17.07	18.38	19.26
735	20.63	20.44	19.41	14.44	12.35	10.8	8.98	11.34	15.31	17.16	18.48	19.3
736	20.65	20.5	19.43	14.49	12.38	10.79	8.99	11.39	15.32	17.23	18.56	19.39
737	20.93	20.73	19.62	14.63	12.46	10.79	8.98	11.45	15.42	17.31	18.71	19.52
738	21.11	20.78	19.76	14.79	12.56	10.79	9	11.43	15.39	17.36	18.78	19.61
739	21.19	20.86	19.88	14.93	12.71	10.83	9.01	11.37	15.36	17.42	18.91	19.69
740	21.29	21	19.93	15.19	12.71	10.81	8.99	11.24	15.28	17.41	19.02	19.74
741	21.31	20.94	19.96	15.25	12.68	10.78	8.99	11.15	15.12	17.33	18.95	19.66
742	21.1	20.74	19.77	14.96	12.48	10.6	8.8	11.32	15.3	17.34	18.95	19.68
743	20.8	20.46	19.47	14.74	12.26	10.48	8.68	11.47	15.37	17.32	18.93	19.63
744	20.85	20.56	19.44	14.77	12.33	10.46	8.65	11.36	15.26	17.33	18.96	19.63
745	21.33	20.97	19.69	15	12.4	10.47	8.56	11.17	15.22	17.49	19.25	19.8
746	21.66	21.27	20.02	15.35	12.59	10.43	8.54	11.04	15.17	17.6	19.49	20.09
747	21.8	21.41	20.25	15.95	12.98	10.77	8.74	10.82	15.12	17.57	19.52	20.11
748	21.61	21.15	20.15	15.99	13.11	11.04	8.9	10.85	15.13	17.51	19.39	19.99
749	20.22	19.86	19.08	14.98	12.7	10.93	8.89	10.89	14.96	16.92	18.48	19.14
750	20	19.59	18.7	14.71	12.51	10.79	8.79	11.21	14.99	16.85	18.16	18.89
751	20.19	19.82	18.9	14.88	12.55	10.84	8.74	11.38	15.21	17.07	18.54	19.12
752	20.25	19.87	19.02	15.01	12.56	10.85	8.84	11.43	15.31	17.18	18.58	19.16
753	20.37	19.94	18.97	15.03	12.68	10.97	8.91	11.56	15.35	17.25	18.37	19.07
754	20.29	19.86	18.91	15.08	12.82	11.18	9.1	11.54	15.35	17.16	18.27	18.97
755	20.62	20.14	19.24	15.33	13.05	11.37	9.23	11.75	15.59	17.53	18.67	19.37
756	20.85	20.39	19.46	15.63	13.22	11.45	9.33	12	15.66	17.67	18.84	19.67
757	20.94	20.61	19.66	14.49	12.42	10.73	8.86	10.91	15.07	17.08	18.38	19.3
758	21.01	20.69	19.79	14.59	12.47	10.82	8.98	11.12	15.14	17.23	18.51	19.44
759	20.71	20.48	19.55	14.51	12.48	10.83	9.06	11.26	15.25	17.23	18.49	19.29
760	20.5	20.35	19.43	14.41	12.41	10.9	9.07	11.32	15.3	17.1	18.34	19.09
761	20.76	20.55	19.51	14.49	12.47	10.82	9.03	11.47	15.41	17.24	18.59	19.33
762	20.9	20.65	19.57	14.54	12.44	10.8	8.99	11.49	15.34	17.27	18.67	19.48
763	20.93	20.64	19.63	14.62	12.52	10.79	8.99	11.38	15.35	17.26	18.64	19.47
764	20.89	20.63	19.64	14.72	12.55	10.81	8.96	11.33	15.25	17.18	18.69	19.45
765	20.87	20.55	19.65	14.75	12.56	10.83	8.93	11.19	15.2	17.18	18.68	19.4
766	20.78	20.44	19.51	14.67	12.41	10.68	8.82	11.35	15.29	17.2	18.73	19.5
767	20.52	20.23	19.24	14.58	12.29	10.6	8.7	11.38	15.26	17.13	18.67	19.39
768	20.67	20.34	19.32	14.66	12.34	10.56	8.67	11.32	15.22	17.23	18.84	19.46
769	21.05	20.69	19.61	14.92	12.46	10.51	8.58	11.23	15.24	17.36	19.13	19.71
770	21.4	21	19.87	15.13	12.6	10.59	8.57	11.13	15.13	17.46	19.32	19.85
771	21.64	21.22	20.09	15.52	12.86	10.76	8.79	10.87	15.07	17.44	19.34	19.95
772	21.66	21.29	20.14	15.9	13.04	11.04	8.88	10.87	15.15	17.58	19.51	20.02
773	20.85	20.57	19.64	15.41	12.91	10.98	8.91	10.79	15.04	17.25	18.9	19.58
774	20.34	20.08	19.15	15	12.71	10.93	8.86	10.88	14.94	16.99	18.47	19.2
775	20.19	19.85	19.07	14.98	12.64	10.92	8.87	11.1	15.09	17.06	18.44	19.13
776	20.21	19.82	19.03	14.93	12.67	10.93	8.95	11.18	15.21	17.13	18.47	19.09
777	20.37	19.92	19	15.11	12.84	11.1	9.02	11.38	15.4	17.26	18.5	19.18
778	20.5	20.04	19.1	15.24	13.01	11.24	9.19	11.49	15.43	17.37	18.43	19.23
779	20.81	20.35	19.47	15.64	13.28	11.46	9.35	11.7	15.64	17.64	18.76	19.63
780	20.97	20.54	19.59	15.88	13.44	11.53	9.39	12.01	15.64	17.74	18.83	19.76
781	21.38	21.04	20.05	14.9	12.54	10.79	8.92	10.84	15.01	17.2	18.49	19.54
782	21.14	20.81	19.92	14.64	12.41	10.82	8.97	11.21	15.26	17.32	18.63	19.45
783	20.85	20.66	19.75	14.64	12.52	10.9	9.09	11.21	15.28	17.25	18.41	19.21
784	20.76	20.58	19.79	14.75	12.67	11.01	9.22	11.23	15.31	17.12	18.36	19.19
785	20.67	20.49	19.56	14.51	12.51	10.93	9.09	11.45	15.37	17.2	18.47	19.19
786	20.81	20.6	19.46	14.53	12.46	10.81	9.01	11.46	15.39	17.36	18.67	19.38
787	20.8	20.54	19.43	14.49	12.44	10.82	8.98	11.38	15.31	17.26	18.63	19.28
788	20.51	20.37	19.34	14.49	12.39	10.78	8.96	11.38	15.29	17.23	18.52	19.18
789	20.48	20.27	19.25	14.51	12.35	10.75	8.85	11.34	15.24	17.17	18.52	19.22
790	20.48	20.24	19.15	14.53	12.38	10.75	8.84	11.32	15.24	17.17	18.59	19.3
791	20.46	20.16	19.12	14.55	12.34	10.64	8.74	11.29	15.2	17.12	18.55	19.24
792	20.56	20.17	19.17	14.61	12.33	10.64	8.68	11.32	15.22	17.22	18.74	19.33
793	20.64	20.25	19.23	14.72	12.38	10.61	8.66	11.26	15.23	17.18	18.87	19.44
794	20.94	20.54	19.46	14.88	12.41	10.63	8.64	11.17	15.13	17.24	19.05	19.58
795	21.42	20.96	19.81	15.16	12.67	10.81	8.81	10.87	14.99	17.35	19.15	19.76
796	21.37	21	19.88	15.37	12.82	10.92	8.79	10.8	15.07	17.42	19.24	19.79
797	21.38	21.11	19.96	15.6	12.97	11	8.92	10.86	15.13	17.49	19.32	19.89
798	21.45	21.09	20.04	15.87	13.07	11.09	8.97	10.89	15.18	17.53	19.32	19.93
799	21.03	20.72	19.78	15.7	13.01	11.12	9.05	10.87	15.13	17.38	19.03	19.73
800	20.61	20.31	19.49	15.45	12.93	11.12	9.04	10.89	15.17	17.25	18.78	19.49
801	20.39	19.98	19.29	15.28	13	11.2	9.07	11.08	15.28	17.21	18.5	19.38
802	20.56	20.08	19.33	15.41	13.1	11.28	9.16	11.44	15.42	17.35	18.57	19.38
803	20.91	20.39	19.56	15.78	13.33	11.43	9.28	11.66	15.54	17.55	18.74	19.72
804	21.11	20.6	19.71	15.91	13.45	11.58	9.38	11.84	15.73	17.78	19.12	20.03
805	21.15	20.75	19.86	14.57	12.44	10.73	8.84	11.06	15.19	17.31	18.49	19.39
806	20.96	20.73	19.78	14.52	12.44	10.8	8.9	11.3	15.36	17.45	18.55	19.31
807	20.92	20.74	19.85	14.66	12.55	10.88	9.05	11.32	15.3	17.51	18.35	19.2
808	21.15	20.93	20.01	14.93	12.74	11	9.11	11.18	15.37	17.36	18.51	19.36
809	20.79	20.59	19.71	14.58	12.61	10.99	9.11	11.41	15.39	17.28	18.48	19.2
810	20.83	20.6	19.55	14.55	12.44	10.88	8.98	11.47	15.41	17.44	18.7	19.35
811	20.63	20.46	19.33	14.5	12.38	10.83	8.9	11.43	15.36	17.32	18.6	19.15
812	20.43	20.23	19.2	14.53	12.35	10.79	8.93	11.4	15.36	17.2	18.51	19.08
813	20.41	20.19	19.18	14.55	12.39	10.79	8.85	11.41	15.28	17.24	18.45	19.12
814	20.45	20.17	19.14	14.56	12.32	10.71	8.78	11.37	15.28	17.25	18.56	19.26
815	20.57	20.25	19.22	14.66	12.39	10.72	8.75	11.33	15.28	17.23	18.68	19.34
816	20.56	20.18	19.16	14.64	12.35	10.69	8.71	11.27	15.23	17.17	18.67	19.22
817	20.52	20.13	19.12	14.64	12.29	10.65	8.65	11.19	15.15	17.1	18.7	19.24
818	20.91	20.52	19.39	14.8	12.43	10.71	8.68	11.21	15.18	17.27	18.99	19.59
819	21.47	21.04	19.83	15.14	12.61	10.76	8.75	11.05	15.1	17.42	19.25	19.82
820	21.3	20.91	19.79	15.17	12.66	10.78	8.77	11.04	15.14	17.37	19.15	19.75
821	21.19	20.89	19.81	15.36	12.77	10.87	8.81	10.88	15.12	17.32	19.12	19.74
822	21.54	21.27	20.18	15.89	13	11.1	8.97	10.85	15.18	17.46	19.3	19.89
823	21.81	21.51	20.45	16.29	13.23	11.27	9.12	11	15.33	17.59	19.47	20.14
824	21.7	21.5	20.38	16.31	13.26	11.3	9.18	11.03	15.27	17.51	19.38	20.08
825	21.17	20.93	19.97	15.99	13.26	11.34	9.16	11.06	15.36	17.48	19.14	19.88
826	20.63	20.28	19.53	15.52	13.16	11.32	9.21	11.32	15.39	17.34	18.69	19.54
827	20.62	20.1	19.42	15.47	13.12	11.35	9.18	11.43	15.4	17.32	18.66	19.51
828	20.84	20.33	19.51	15.59	13.24	11.44	9.33	11.7	15.56	17.56	19.17	19.93
829	20.58	20.22	19.13	14.2	12.28	10.78	8.78	11.11	15.12	17.29	18.18	18.91
830	20.64	20.31	19.27	14.33	12.34	10.86	8.83	11.25	15.19	17.53	18.2	18.93
831	20.65	20.46	19.46	14.39	12.39	10.92	8.95	11.43	15.28	17.8	18.27	18.99
832	20.9	20.73	19.75	14.51	12.53	10.89	8.98	11.34	15.39	17.44	18.49	19.25
833	20.83	20.57	19.67	14.55	12.53	10.91	9	11.4	15.41	17.39	18.54	19.19
834	20.77	20.47	19.5	14.6	12.49	10.89	9	11.45	15.43	17.43	18.65	19.32
835	20.61	20.33	19.35	14.54	12.42	10.85	8.96	11.45	15.37	17.37	18.63	19.2
836	20.51	20.33	19.27	14.6	12.41	10.8	8.89	11.45	15.29	17.35	18.53	19.15
837	20.55	20.28	19.26	14.65	12.42	10.8	8.86	11.44	15.28	17.34	18.57	19.21
838	20.52	20.3	19.18	14.58	12.34	10.71	8.79	11.36	15.25	17.32	18.49	19.25
839	20.79	20.51	19.43	14.82	12.43	10.69	8.75	11.36	15.38	17.4	18.71	19.51
840	20.78	20.5	19.32	14.84	12.45	10.7	8.71	11.38	15.35	17.36	18.76	19.45
841	20.82	20.52	19.33	14.82	12.42	10.67	8.69	11.28	15.26	17.3	18.81	19.45
842	21.11	20.76	19.54	14.94	12.49	10.74	8.66	11.25	15.3	17.38	19.03	19.69
843	21.45	21.11	19.83	15.15	12.57	10.74	8.7	11.21	15.28	17.47	19.19	19.8
844	21.46	21.06	19.98	15.29	12.62	10.73	8.73	11.19	15.3	17.49	19.26	19.88
845	21.5	21.23	20.07	15.55	12.82	10.94	8.84	10.94	15.17	17.43	19.21	19.82
846	21.73	21.51	20.34	16.02	13.04	11.12	9.01	10.89	15.23	17.5	19.39	20.01
847	21.79	21.51	20.39	16.17	13.17	11.19	9.04	10.89	15.22	17.39	19.36	20.02
848	22.06	21.75	20.59	16.43	13.3	11.34	9.18	11.03	15.3	17.44	19.49	20.26
849	21.55	21.26	20.28	16.2	13.27	11.36	9.14	11.01	15.17	17.34	19.22	19.93
850	20.74	20.32	19.55	15.56	13.09	11.29	9.12	10.93	15.15	17.07	18.74	19.48
851	20.32	19.79	19.13	15.17	13.02	11.24	9.13	11.31	15.19	17.06	18.59	19.38
852	20.57	19.99	19.23	15.25	12.93	11.29	9.15	11.72	15.37	17.35	18.93	19.71
853	20.66	20.26	19.09	14.24	12.27	10.8	8.77	11.16	15.07	17.46	18.09	18.72
854	20.69	20.33	19.27	14.36	12.39	10.92	8.86	11.26	15.23	17.63	18.32	18.95
855	20.7	20.43	19.41	14.4	12.41	10.95	8.9	11.35	15.31	17.57	18.39	19.1
856	20.77	20.54	19.56	14.45	12.5	10.9	8.94	11.37	15.46	17.51	18.59	19.23
857	20.74	20.46	19.57	14.51	12.47	10.94	8.93	11.37	15.46	17.41	18.63	19.33
858	20.83	20.53	19.54	14.61	12.47	10.95	8.94	11.43	15.47	17.51	18.78	19.44
859	20.64	20.4	19.37	14.51	12.44	10.94	8.94	11.39	15.37	17.36	18.6	19.19
860	20.6	20.4	19.34	14.64	12.5	10.87	8.84	11.44	15.36	17.45	18.55	19.2
861	20.63	20.42	19.37	14.65	12.47	10.82	8.83	11.44	15.29	17.47	18.62	19.3
862	20.74	20.49	19.43	14.74	12.5	10.78	8.76	11.41	15.31	17.45	18.63	19.41
863	20.77	20.51	19.5	14.82	12.49	10.8	8.76	11.29	15.31	17.34	18.58	19.38
864	20.87	20.64	19.47	14.88	12.57	10.81	8.77	11.26	15.27	17.36	18.61	19.47
865	20.84	20.64	19.47	14.94	12.51	10.76	8.73	11.26	15.29	17.38	18.75	19.48
866	20.83	20.6	19.48	14.9	12.47	10.73	8.72	11.23	15.18	17.27	18.8	19.42
867	21.13	20.86	19.69	15.01	12.52	10.76	8.71	11.26	15.25	17.36	19.01	19.67
868	21.37	21.13	19.89	15.21	12.66	10.8	8.74	11.14	15.22	17.38	19.17	19.78
869	21.82	21.47	20.3	15.88	12.99	11.05	8.93	10.88	15.22	17.46	19.34	19.98
870	22.02	21.67	20.48	16.18	13.15	11.23	8.99	10.88	15.18	17.4	19.38	20.07
871	21.76	21.4	20.21	15.94	13.12	11.16	8.98	10.77	15.05	17.24	19.17	19.81
872	21.71	21.35	20.22	15.93	13.13	11.23	9.06	10.87	15.15	17.28	19.27	19.92
873	21.65	21.25	20.24	16.08	13.2	11.32	9.13	10.93	15.08	17.14	19.15	19.93
874	20.63	20.2	19.43	15.37	12.96	11.24	9.08	10.87	14.94	16.9	18.52	19.28
875	20.15	19.61	18.93	14.97	12.86	11.18	9.09	11.31	15.06	17	18.54	19.29
876	20.24	19.71	18.91	15.02	12.75	11.15	9.08	11.63	15.12	17.06	18.63	19.46
877	20.81	20.34	19.22	14.31	12.39	11	8.83	11.22	15.19	17.64	18.31	18.91
878	20.72	20.33	19.22	14.32	12.39	10.94	8.86	11.2	15.23	17.66	18.27	18.89
879	20.58	20.31	19.26	14.27	12.35	10.91	8.82	11.22	15.19	17.41	18.32	18.91
880	20.57	20.34	19.4	14.33	12.43	10.93	8.92	11.26	15.24	17.35	18.42	19.01
881	20.63	20.37	19.39	14.47	12.47	11.01	8.92	11.4	15.3	17.47	18.56	19.15
882	20.68	20.44	19.39	14.53	12.5	10.98	8.91	11.42	15.33	17.45	18.63	19.23
883	20.63	20.43	19.36	14.52	12.5	10.93	8.88	11.39	15.35	17.5	18.62	19.23
884	20.45	20.27	19.18	14.47	12.44	10.91	8.83	11.37	15.2	17.39	18.42	19.05
885	20.41	20.2	19.16	14.54	12.44	10.92	8.84	11.36	15.18	17.42	18.39	19.04
886	20.55	20.28	19.29	14.58	12.42	10.86	8.82	11.35	15.2	17.36	18.51	19.22
887	20.73	20.4	19.45	14.69	12.5	10.85	8.75	11.29	15.15	17.29	18.59	19.36
888	20.66	20.39	19.39	14.77	12.52	10.8	8.74	11.22	15.08	17.18	18.53	19.29
889	20.4	20.19	19.17	14.65	12.41	10.83	8.72	11.18	15.03	17.07	18.36	19.11
890	20.45	20.2	19.09	14.65	12.37	10.77	8.69	11.16	15.03	17.06	18.37	19.06
891	21.01	20.69	19.44	14.82	12.51	10.8	8.71	11.2	15.13	17.23	18.83	19.45
892	21.42	21.05	19.77	15.17	12.65	10.85	8.75	11.11	15.2	17.37	19.11	19.74
893	21.58	21.16	20.02	15.46	12.84	10.99	8.87	10.85	15.05	17.27	19.13	19.77
894	21.8	21.38	20.2	15.69	12.97	11.1	8.96	10.83	15.04	17.32	19.22	19.82
895	21.71	21.21	20.08	15.71	13.01	11.13	8.98	10.79	14.96	17.13	19.07	19.72
896	21.64	21.03	19.96	15.61	12.96	11.12	9.01	10.81	15.02	17.16	19.06	19.73
897	21.45	20.95	19.98	15.72	13.1	11.24	9.1	10.86	15.04	17.02	19.05	19.8
898	20.36	19.97	19.17	15.12	12.88	11.21	9.05	10.84	14.84	16.67	18.47	19.16
899	19.79	19.4	18.66	14.74	12.58	11.05	9.01	11.35	14.87	16.74	18.22	18.92
900	19.87	19.44	18.66	14.79	12.51	10.96	8.98	11.46	14.92	16.81	18.15	18.85
901	20.66	20.27	19.19	14.16	12.37	10.98	8.82	11.13	15.07	17.56	18.2	18.82
902	20.45	20.22	19.18	14.12	12.32	10.87	8.76	11.06	15.06	17.31	18.2	18.75
903	20.37	20.19	19.12	14.09	12.28	10.83	8.84	11.16	15.08	17.16	18.06	18.7
904	20.53	20.28	19.13	14.24	12.44	10.99	8.85	11.27	15.16	17.38	18.24	18.89
905	20.54	20.27	19.19	14.38	12.52	11.14	8.96	11.35	15.19	17.45	18.37	18.91
906	20.41	20.06	19.05	14.35	12.42	11.09	8.97	11.32	15.1	17.37	18.28	18.8
907	20.34	20.05	19.05	14.39	12.44	11.08	8.89	11.34	15.06	17.36	18.19	18.74
908	20.37	20.03	19.02	14.41	12.47	11.06	8.92	11.38	15.08	17.33	18.23	18.78
909	20.42	20.23	19.05	14.46	12.44	11.06	8.93	11.34	15.1	17.32	18.44	19.04
910	20.51	20.21	19.15	14.5	12.42	10.92	8.81	11.3	15.05	17.22	18.52	19.21
911	20.46	20.07	19.15	14.5	12.42	10.84	8.78	11.2	14.97	17.09	18.43	19.14
912	20.39	20.1	19.1	14.5	12.45	10.8	8.74	11.17	14.9	17.01	18.33	19.04
913	20.16	19.88	18.96	14.46	12.35	10.84	8.77	11.21	14.84	16.99	18.16	18.78
914	20.29	19.96	18.97	14.47	12.33	10.76	8.72	11.2	14.88	17.03	18.25	18.89
915	20.86	20.48	19.3	14.68	12.45	10.79	8.72	11.2	15.05	17.13	18.68	19.39
916	21.24	20.9	19.62	14.92	12.6	10.8	8.74	11.13	15.13	17.23	19.01	19.62
917	21.26	20.83	19.66	15.01	12.67	10.91	8.82	10.99	15.01	17.15	18.98	19.56
918	21.3	20.8	19.64	14.98	12.65	10.95	8.85	10.99	15.03	17.15	18.99	19.59
919	21.16	20.64	19.55	14.92	12.6	10.91	8.83	10.86	14.93	17.03	18.91	19.5
920	21.07	20.43	19.4	14.99	12.65	10.87	8.83	11.05	14.99	17.01	18.89	19.5
921	20.83	20.18	19.31	15.02	12.75	10.99	8.92	10.98	14.99	16.97	18.8	19.42
922	20.1	19.54	18.98	14.86	12.72	11.1	8.99	10.97	14.9	16.77	18.49	19.16
923	19.64	19.23	18.5	14.6	12.48	10.95	8.92	11.26	14.75	16.59	17.91	18.6
924	19.71	19.39	18.61	14.59	12.42	10.91	8.87	11.22	14.76	16.56	17.54	18.29
925	20.45	20.09	19.11	14.01	12.27	10.95	8.7	11.05	14.98	17.38	18.03	18.68
926	20.35	20.08	19.03	13.92	12.21	10.79	8.75	10.98	14.94	17.15	18.04	18.61
927	20.31	20.19	19.08	13.97	12.26	10.87	8.75	11.09	14.98	17.05	18.03	18.73
928	20.49	20.23	19.11	14.19	12.39	11.03	8.88	11.21	15.09	17.3	18.22	18.85
929	20.43	20.04	19.04	14.23	12.47	11.18	8.93	11.26	15.06	17.35	18.25	18.78
930	20.33	19.93	18.88	14.23	12.42	11.19	8.95	11.29	14.97	17.31	18.06	18.59
931	20.33	19.94	18.9	14.34	12.52	11.2	8.96	11.36	15.01	17.27	18.13	18.68
932	20.31	20.04	18.99	14.38	12.44	11.1	8.95	11.32	14.98	17.24	18.26	18.79
933	20.36	20.15	19.07	14.36	12.43	11.1	8.9	11.33	15.02	17.18	18.43	19.04
934	20.37	19.96	19.05	14.34	12.39	10.96	8.82	11.27	14.91	17.15	18.32	19.1
935	20.17	19.73	18.82	14.29	12.36	10.87	8.8	11.21	14.82	17.04	18.07	18.87
936	19.92	19.61	18.69	14.27	12.3	10.81	8.75	11.18	14.71	16.97	17.81	18.52
937	20.02	19.71	18.75	14.32	12.34	10.82	8.77	11.17	14.76	16.98	17.91	18.54
938	20.3	19.96	18.92	14.48	12.38	10.81	8.74	11.22	14.81	17.05	18.26	18.84
939	20.89	20.41	19.37	14.65	12.39	10.8	8.7	11.2	15.03	17.07	18.7	19.29
940	21.17	20.72	19.49	14.83	12.55	10.82	8.73	11.04	15.03	17.12	18.87	19.5
941	20.94	20.54	19.3	14.72	12.51	10.91	8.77	10.95	14.94	16.99	18.73	19.3
942	20.79	20.39	19.15	14.69	12.46	10.81	8.79	11.05	14.96	17	18.78	19.35
943	20.5	20.03	19.02	14.58	12.39	10.8	8.77	11.07	14.9	16.86	18.66	19.2
944	20.36	19.77	18.96	14.58	12.41	10.82	8.87	11.11	14.93	16.92	18.65	19.24
945	20.26	19.54	18.94	14.7	12.51	10.92	8.88	11	14.93	16.88	18.64	19.28
946	19.69	19.14	18.67	14.53	12.51	11	9.02	10.94	14.85	16.66	18.23	18.97
947	19.49	19.21	18.39	14.39	12.35	10.93	8.93	11.11	14.67	16.36	17.42	18.21
948	19.68	19.41	18.67	14.6	12.53	10.92	8.82	11.05	14.72	16.63	17.32	18.01
949	20.41	19.96	18.89	13.94	12.34	11.06	8.76	11.06	14.93	17.32	17.89	18.49
950	20.24	19.76	18.73	13.79	12.18	10.88	8.66	10.98	14.8	17.12	17.75	18.39
951	20.32	19.95	18.88	13.95	12.28	10.9	8.81	11.1	14.91	17.21	17.96	18.54
952	20.4	20.02	18.98	14.14	12.46	11.11	8.88	11.24	14.97	17.32	18.1	18.65
953	20.27	19.86	18.84	14.11	12.41	11.14	8.94	11.3	14.94	17.29	17.97	18.55
954	20.33	19.88	18.85	14.25	12.48	11.31	9.01	11.37	14.93	17.28	17.96	18.5
955	20.29	19.83	18.79	14.23	12.44	11.26	8.98	11.32	14.93	17.23	17.92	18.5
956	20.16	19.86	18.88	14.24	12.44	11.12	8.9	11.3	14.93	17.18	17.99	18.69
957	20.23	19.93	18.92	14.31	12.4	11.18	8.91	11.25	14.9	17.15	18.14	18.77
958	20.17	19.8	18.86	14.22	12.39	11.02	8.87	11.22	14.81	17.05	18.07	18.83
959	19.97	19.52	18.7	14.18	12.28	10.95	8.78	11.15	14.71	16.95	17.77	18.52
960	19.91	19.46	18.63	14.19	12.33	10.87	8.84	11.18	14.73	17	17.73	18.37
961	19.89	19.54	18.65	14.34	12.31	10.89	8.78	11.18	14.73	17.02	17.82	18.5
962	20.21	19.79	18.86	14.43	12.33	10.91	8.79	11.16	14.78	16.99	18.16	18.72
963	20.51	20.12	19.09	14.51	12.39	10.8	8.7	11.11	14.81	16.95	18.45	19.02
964	20.88	20.51	19.34	14.7	12.52	10.84	8.77	11.05	14.95	16.99	18.73	19.37
965	20.62	20.24	19.07	14.51	12.36	10.88	8.74	10.97	14.85	16.88	18.54	19.14
966	20.52	20.08	18.83	14.48	12.32	10.8	8.76	11.05	14.83	16.87	18.55	19.2
967	20.4	19.77	18.81	14.56	12.38	10.86	8.79	11.08	14.89	16.86	18.64	19.15
968	20.42	19.73	18.94	14.62	12.42	10.89	8.83	11.11	14.95	16.97	18.69	19.31
969	20.44	19.63	19.12	14.72	12.54	11.02	8.93	10.95	14.99	16.98	18.76	19.4
970	20.02	19.39	18.97	14.72	12.67	11.12	9.04	10.84	14.95	16.86	18.6	19.33
971	19.54	19.2	18.46	14.47	12.48	11.05	9	10.96	14.76	16.5	17.78	18.66
972	19.69	19.45	18.68	14.54	12.46	10.97	8.92	11.16	14.74	16.54	17.39	18.17
973	20.25	19.77	18.75	14.23	12.43	11.28	9	11.3	14.85	17.23	17.8	18.37
974	20.24	19.8	18.82	14.38	12.59	11.49	9.1	11.39	14.92	17.23	17.93	18.54
975	20.05	19.68	18.78	14.23	12.56	11.4	8.98	11.25	14.82	17.04	17.85	18.54
976	19.98	19.66	18.71	14.17	12.42	11.13	8.89	11.18	14.73	16.97	17.8	18.51
977	19.93	19.44	18.54	14.2	12.43	11.15	8.92	11.21	14.75	16.98	17.69	18.35
978	20.03	19.57	18.64	14.37	12.57	11.19	8.99	11.23	14.81	17.1	17.79	18.38
979	19.91	19.56	18.69	14.33	12.46	11.03	8.9	11.19	14.75	16.95	17.86	18.42
980	19.97	19.62	18.7	14.37	12.38	10.99	8.82	11.12	14.73	16.9	17.99	18.66
981	20.2	19.8	18.8	14.45	12.34	10.92	8.76	11.13	14.7	16.89	18.09	18.95
982	20.4	19.96	18.96	14.48	12.34	10.85	8.73	11.06	14.75	16.84	18.34	19.13
983	20.14	19.74	18.75	14.37	12.32	10.81	8.74	11	14.72	16.71	18.32	18.84
984	20.32	19.86	18.78	14.51	12.36	10.85	8.7	11.07	14.81	16.85	18.54	19.04
985	20.46	19.93	18.91	14.58	12.4	10.88	8.8	11.06	14.86	16.96	18.67	19.17
986	20.63	19.97	19.1	14.72	12.5	10.99	8.85	11	14.96	16.97	18.73	19.32
987	20.62	19.96	19.22	14.82	12.55	11.05	8.93	10.96	15.04	17.03	18.83	19.46
988	20.34	19.74	19.13	14.86	12.67	11.07	9.02	10.96	15.05	16.99	18.78	19.41
989	19.88	19.37	18.79	14.73	12.72	11.17	9.04	10.91	15.02	16.89	18.54	19.23
990	19.71	19.42	18.6	14.57	12.57	11.11	9.12	11.2	14.84	16.56	17.67	18.49
991	20.33	19.77	18.77	14.31	12.58	11.47	9.09	11.39	14.89	17.23	17.73	18.39
992	20.24	19.7	18.68	14.42	12.71	11.66	9.16	11.44	14.9	17.18	17.78	18.47
993	19.99	19.59	18.6	14.26	12.62	11.53	9.11	11.34	14.78	17.09	17.64	18.36
994	19.94	19.49	18.52	14.17	12.51	11.22	8.98	11.21	14.76	17	17.59	18.23
995	20.02	19.5	18.54	14.31	12.53	11.26	9.02	11.28	14.84	17.12	17.53	18.19
996	20.06	19.56	18.62	14.4	12.67	11.33	8.98	11.19	14.95	17.18	17.62	18.21
997	19.91	19.46	18.54	14.35	12.52	11.18	8.99	11.21	14.73	16.96	17.67	18.3
998	19.94	19.54	18.66	14.44	12.54	11.11	8.92	11.16	14.71	16.9	17.86	18.47
999	19.84	19.4	18.51	14.4	12.4	11	8.8	11.07	14.68	16.84	17.76	18.45
1000	19.8	19.34	18.52	14.34	12.33	10.9	8.8	11.07	14.59	16.72	17.64	18.5
1001	19.74	19.29	18.48	14.43	12.29	10.85	8.77	11	14.54	16.65	17.72	18.45
1002	19.97	19.54	18.64	14.5	12.3	10.84	8.75	10.99	14.61	16.73	18.25	18.66
1003	20.37	19.89	18.86	14.56	12.39	10.86	8.82	11.02	14.83	16.87	18.63	19.07
1004	20.64	20.1	19.06	14.75	12.46	10.93	8.87	11.1	14.97	17.04	18.76	19.34
1005	20.74	20.17	19.18	14.85	12.53	10.99	8.92	11.15	15.09	17.09	18.87	19.49
1006	20.59	20	19.17	14.84	12.6	11.04	9	11.08	15.09	17.07	18.89	19.46
1007	20.28	19.65	19.02	14.83	12.66	11.15	9.11	11.05	15.11	17.12	18.81	19.43
1008	19.79	19.36	18.6	14.71	12.66	11.23	9.13	11.05	15.04	16.83	18.19	18.94
1009	20.34	19.68	18.77	14.42	12.72	11.66	9.19	11.42	14.91	17.13	17.66	18.25
1010	20.18	19.62	18.64	14.37	12.73	11.67	9.19	11.39	14.85	17.06	17.62	18.3
1011	19.99	19.47	18.55	14.26	12.68	11.59	9.13	11.33	14.76	17.03	17.54	18.23
1012	19.99	19.45	18.47	14.18	12.55	11.42	9.05	11.24	14.76	17.06	17.41	18.07
1013	20.11	19.54	18.53	14.33	12.59	11.35	9.05	11.25	14.84	17.25	17.39	17.99
1014	20.08	19.54	18.57	14.36	12.64	11.34	9.05	11.17	14.84	17.22	17.46	18.1
1015	19.94	19.41	18.55	14.36	12.52	11.26	8.94	11.14	14.7	16.92	17.48	18.19
1016	19.97	19.4	18.56	14.39	12.53	11.2	8.94	11.1	14.67	16.84	17.62	18.28
1017	19.85	19.36	18.48	14.37	12.47	11.12	8.89	11.05	14.6	16.77	17.59	18.3
1018	19.8	19.32	18.44	14.4	12.33	10.97	8.89	11	14.59	16.76	17.45	18.26
1019	19.81	19.32	18.51	14.43	12.38	10.94	8.83	11.01	14.55	16.68	17.59	18.32
1020	19.68	19.31	18.47	14.45	12.34	10.86	8.77	11.01	14.51	16.65	17.77	18.38
1021	19.93	19.47	18.63	14.52	12.32	10.86	8.8	11.06	14.6	16.69	18.15	18.66
1022	20.1	19.61	18.75	14.59	12.42	10.89	8.85	11.08	14.68	16.77	18.45	18.85
1023	20.31	19.81	18.87	14.74	12.52	10.93	8.91	11.17	14.87	16.92	18.58	19.15
1024	20.51	20.01	19.11	14.86	12.57	11.02	9.02	11.28	15.07	17.12	18.82	19.41
1025	20.54	19.98	19.2	14.92	12.7	11.13	9.12	11.19	15.24	17.2	18.94	19.6
1026	20.06	19.55	18.94	14.91	12.74	11.29	9.2	11.04	15.16	17.02	18.65	19.39
1027	20.29	19.63	18.73	14.39	12.78	11.74	9.21	11.37	14.83	17.06	17.52	18.13
1028	20.16	19.56	18.67	14.3	12.72	11.66	9.19	11.38	14.77	17	17.44	18.13
1029	19.98	19.48	18.53	14.23	12.66	11.6	9.17	11.3	14.77	16.99	17.38	18.08
1030	20.01	19.46	18.51	14.24	12.68	11.52	9.11	11.24	14.73	17.1	17.36	17.97
1031	20.1	19.63	18.63	14.36	12.69	11.42	9.12	11.21	14.8	17.32	17.46	17.99
1032	20.15	19.61	18.68	14.38	12.61	11.39	9.02	11.17	14.81	17.25	17.4	18.01
1033	20.02	19.54	18.64	14.45	12.6	11.32	9.04	11.12	14.69	17.03	17.44	18.1
1034	19.91	19.4	18.5	14.4	12.57	11.24	8.97	11.09	14.58	16.75	17.51	18.24
1035	19.77	19.33	18.44	14.36	12.42	11.11	8.93	11.06	14.51	16.63	17.47	18.17
1036	19.81	19.37	18.53	14.41	12.44	11.02	8.89	10.97	14.53	16.73	17.44	18.16
1037	19.9	19.45	18.55	14.48	12.44	10.96	8.89	11.01	14.6	16.75	17.55	18.33
1038	19.85	19.4	18.54	14.51	12.46	10.92	8.85	10.99	14.57	16.68	17.65	18.39
1039	19.74	19.4	18.55	14.54	12.4	10.88	8.87	11	14.58	16.74	17.81	18.53
1040	19.92	19.5	18.7	14.65	12.5	10.92	8.87	11.1	14.68	16.8	18.06	18.68
1041	20.15	19.79	18.95	14.74	12.49	11.01	8.94	11.23	14.78	16.89	18.41	19.02
1042	20.49	20.02	19.12	14.9	12.61	11.07	9.04	11.33	15.01	17.09	18.73	19.26
1043	20.62	20.19	19.3	15.03	12.67	11.15	9.14	11.33	15.22	17.21	19	19.54
1044	20.31	19.84	19.18	15.05	12.85	11.32	9.25	11.19	15.25	17.15	18.81	19.51
1045	20.24	19.64	18.66	14.37	12.88	11.75	9.27	11.32	14.83	17.07	17.35	17.97
1046	20.17	19.6	18.68	14.33	12.74	11.67	9.17	11.28	14.76	17.05	17.34	17.98
1047	20.15	19.63	18.74	14.36	12.78	11.67	9.2	11.31	14.76	17.04	17.42	18.05
1048	20.24	19.74	18.8	14.46	12.86	11.6	9.19	11.25	14.88	17.27	17.57	18.07
1049	20.22	19.74	18.77	14.53	12.81	11.49	9.06	11.18	14.88	17.37	17.62	18.1
1050	20.17	19.71	18.7	14.5	12.75	11.4	9	11.12	14.87	17.21	17.55	18.13
1051	20.02	19.6	18.63	14.49	12.7	11.37	8.98	11.06	14.74	17	17.49	18.07
1052	19.89	19.44	18.48	14.43	12.54	11.24	8.96	11.04	14.56	16.7	17.38	18.11
1053	19.73	19.25	18.4	14.27	12.4	11.1	8.95	11	14.47	16.5	17.32	18.01
1054	19.84	19.4	18.5	14.37	12.45	11.07	8.95	10.98	14.51	16.63	17.41	18.12
1055	19.9	19.47	18.56	14.5	12.45	11.03	8.88	11.01	14.58	16.71	17.52	18.31
1056	19.94	19.46	18.63	14.61	12.58	11.01	8.89	10.92	14.63	16.77	17.63	18.38
1057	19.87	19.47	18.6	14.61	12.55	10.98	8.88	11	14.66	16.7	17.68	18.5
1058	19.81	19.41	18.62	14.61	12.47	11.01	8.92	11.09	14.67	16.7	17.73	18.53
1059	19.95	19.55	18.79	14.68	12.53	11.01	9	11.22	14.75	16.77	17.99	18.68
1060	20.26	19.83	19.11	14.84	12.63	11.09	9.11	11.29	14.93	16.88	18.52	19.04
1061	20.5	20.07	19.18	14.99	12.69	11.19	9.15	11.38	15.13	17.15	18.89	19.3
1062	20.4	19.95	19.26	15.14	12.91	11.35	9.26	11.3	15.25	17.18	18.8	19.49
1063	20.09	19.8	18.65	14.3	12.54	11.34	8.89	11.29	15.03	17.44	17.54	17.98
1064	20.3	19.83	18.76	14.41	12.67	11.46	8.94	11.27	15	17.33	17.54	18.09
1065	20.32	19.9	18.88	14.52	12.81	11.59	9.08	11.32	14.95	17.28	17.57	18.12
1066	20.2	19.76	18.82	14.44	12.88	11.62	9.16	11.24	14.82	17.11	17.46	18.08
1067	20.19	19.75	18.79	14.44	12.77	11.49	9.08	11.17	14.78	17.08	17.46	18.03
1068	20.05	19.65	18.68	14.41	12.76	11.4	9.04	11.13	14.72	17	17.42	17.97
1069	19.93	19.57	18.63	14.38	12.65	11.35	9.06	11.05	14.57	16.78	17.38	17.94
1070	19.87	19.47	18.47	14.31	12.56	11.24	9.04	11.03	14.47	16.65	17.25	17.9
1071	19.82	19.45	18.48	14.34	12.41	11.1	8.99	11.04	14.46	16.51	17.28	18
1072	19.87	19.52	18.54	14.42	12.42	11.09	8.97	11.03	14.53	16.59	17.38	18.11
1073	20	19.51	18.6	14.52	12.5	11.03	8.99	11	14.59	16.65	17.53	18.19
1074	20.01	19.61	18.66	14.63	12.63	11.05	8.93	10.88	14.7	16.73	17.64	18.34
1075	19.97	19.48	18.64	14.62	12.59	11.08	8.93	11.02	14.65	16.73	17.65	18.41
1076	19.93	19.54	18.72	14.68	12.52	11.02	9.07	11.14	14.7	16.75	17.92	18.59
1077	20.15	19.86	19.05	14.83	12.63	11.09	9.12	11.22	14.86	16.89	18.12	18.77
1078	20.29	20.06	19.2	14.98	12.69	11.13	9.16	11.32	14.97	17.03	18.4	18.84
1079	20.48	20.12	19.34	15.13	12.76	11.24	9.23	11.44	15.1	17.12	18.67	19.06
1080	20.36	19.88	19.3	15.21	12.97	11.35	9.29	11.31	15.17	17.12	18.52	19.27
1081	20	19.81	18.55	14.13	12.03	10.61	8.24	10.95	14.99	17.57	17.61	18.1
1082	20.23	19.92	18.77	14.35	12.33	10.97	8.61	11.13	15.05	17.46	17.65	18.08
1083	20.13	19.76	18.72	14.34	12.74	11.48	9.04	11.16	14.77	17.02	17.41	17.99
1084	20.09	19.65	18.74	14.41	12.83	11.56	9.12	11.19	14.69	16.88	17.38	18.02
1085	20.09	19.78	18.74	14.41	12.72	11.53	9.14	11.08	14.68	16.91	17.34	17.98
1086	20.03	19.7	18.79	14.45	12.75	11.46	9.1	11.1	14.57	16.89	17.4	18.01
1087	20.01	19.69	18.77	14.44	12.71	11.35	9.1	11.11	14.62	16.82	17.48	18.02
1088	19.99	19.7	18.64	14.38	12.64	11.27	9.01	11.03	14.53	16.72	17.5	18.04
1089	19.95	19.6	18.58	14.39	12.56	11.21	9.04	11.05	14.51	16.63	17.38	18.04
1090	19.9	19.6	18.68	14.45	12.52	11.15	9.07	11	14.53	16.6	17.36	18.04
1091	19.98	19.72	18.74	14.54	12.58	11.09	9.03	10.97	14.59	16.71	17.64	18.14
1092	20.06	19.83	18.9	14.68	12.66	11.11	8.97	10.94	14.68	16.79	17.69	18.21
1093	19.93	19.58	18.7	14.61	12.55	11.14	9.06	11.08	14.64	16.63	17.54	18.31
1094	19.89	19.45	18.6	14.63	12.53	11.09	9.11	11.09	14.71	16.68	17.71	18.39
1095	20.04	19.86	18.96	14.77	12.63	11.14	9.19	11.16	14.86	16.87	18.07	18.66
1096	20.16	20.05	19.22	14.92	12.7	11.21	9.2	11.31	14.96	16.97	18.15	18.72
1097	20.38	20.19	19.41	15.06	12.8	11.29	9.31	11.39	15.06	17.12	18.4	18.93
1098	20.15	19.71	19.17	15.12	12.93	11.4	9.33	11.2	14.99	16.92	18.14	18.89
1099	19.82	19.58	18.4	14.08	12.29	11.15	8.72	11.1	14.91	17.37	17.38	18.02
1100	20.13	19.78	18.66	14.34	12.78	11.7	9.13	11.22	14.72	17.21	17.49	18.01
1101	20	19.65	18.65	14.27	12.7	11.46	9.14	11.04	14.52	16.75	17.39	18.04
1102	20.07	19.75	18.78	14.41	12.75	11.5	9.09	11.12	14.59	16.82	17.46	18.1
1103	20.25	19.89	18.9	14.51	12.69	11.4	9.01	11.1	14.76	17.05	17.54	18.15
1104	20.15	19.84	18.9	14.51	12.73	11.39	9.03	11.07	14.72	16.94	17.49	18.15
1105	20.09	19.86	18.86	14.47	12.73	11.33	9.02	11.04	14.68	16.85	17.56	18.17
1106	20.15	19.82	18.83	14.53	12.73	11.26	8.93	11	14.74	16.82	17.66	18.15
1107	20.08	19.72	18.76	14.57	12.73	11.18	8.92	10.9	14.72	16.86	17.57	18.15
1108	20	19.72	18.76	14.5	12.7	11.16	8.96	10.85	14.67	16.79	17.56	18.11
1109	20	19.71	18.81	14.53	12.64	11.2	9.03	10.94	14.6	16.68	17.58	18.07
1110	20.03	19.84	18.89	14.62	12.68	11.18	9.07	10.95	14.63	16.76	17.66	18.07
1111	19.95	19.7	18.83	14.57	12.64	11.12	9.07	11.01	14.58	16.6	17.5	18.06
1112	19.8	19.49	18.59	14.53	12.55	11.11	9.19	11.12	14.63	16.56	17.42	18.18
1113	19.92	19.47	18.61	14.69	12.61	11.19	9.19	11.21	14.7	16.67	17.57	18.42
1114	20.02	19.6	18.79	14.78	12.72	11.23	9.22	11.29	14.81	16.81	17.82	18.52
1115	20.09	19.87	19.03	14.88	12.74	11.27	9.31	11.38	14.86	16.88	18.03	18.67
1116	19.92	19.55	18.93	14.87	12.83	11.35	9.37	11.22	14.9	16.73	17.88	18.64
1117	19.98	19.67	18.57	14.26	12.7	11.67	9.09	11.16	14.77	17.25	17.39	17.97
1118	20.15	19.88	18.77	14.4	12.82	11.63	9.11	11.09	14.56	17.03	17.47	18.05
1119	19.94	19.71	18.57	14.2	12.62	11.38	9.06	10.96	14.48	16.65	17.34	18.1
1120	19.93	19.62	18.61	14.28	12.64	11.36	9.12	11.04	14.54	16.68	17.35	18.18
1121	20.13	19.88	18.87	14.46	12.73	11.44	9.07	11.03	14.65	16.87	17.48	18.2
1122	20.2	20.02	18.98	14.52	12.62	11.13	8.86	10.87	14.82	17.06	17.68	18.23
1123	20.1	19.96	18.96	14.51	12.67	11.28	8.97	10.93	14.71	16.91	17.61	18.21
1124	20.14	19.91	18.94	14.57	12.74	11.19	8.92	10.94	14.77	16.86	17.71	18.21
1125	20.14	19.9	18.95	14.6	12.74	11.11	8.73	10.78	14.78	16.98	17.73	18.24
1126	20.14	19.84	18.94	14.61	12.69	11.04	8.7	10.64	14.78	16.98	17.78	18.19
1127	20.14	19.82	18.93	14.65	12.72	11.18	8.99	10.87	14.71	16.78	17.7	18.19
1128	20.14	19.9	19.04	14.64	12.73	11.19	9.05	10.88	14.69	16.77	17.77	18.15
1129	20.09	19.97	19.03	14.7	12.7	11.08	8.94	10.8	14.72	16.87	17.76	18.14
1130	19.79	19.57	18.77	14.67	12.63	11.23	9.18	11.11	14.57	16.5	17.44	18.16
1131	19.87	19.51	18.71	14.73	12.71	11.24	9.28	11.18	14.71	16.52	17.43	18.29
1132	19.95	19.51	18.69	14.78	12.84	11.24	9.16	11.23	14.77	16.62	17.51	18.41
1133	19.96	19.52	18.67	14.76	12.75	11.29	9.32	11.36	14.78	16.61	17.59	18.58
1134	19.76	19.4	18.59	14.74	12.78	11.38	9.36	11.22	14.74	16.5	17.61	18.57
1135	20.14	19.89	18.7	14.29	12.79	11.58	9.09	11.06	14.47	17.03	17.46	18.11
1136	20.13	19.92	18.71	14.36	12.8	11.54	9.11	11.05	14.51	16.94	17.51	18.23
1137	19.88	19.57	18.51	14.17	12.57	11.3	9.03	10.95	14.51	16.62	17.3	18.27
1138	19.93	19.59	18.54	14.25	12.59	11.28	9.07	11.03	14.59	16.65	17.39	18.37
1139	20.1	19.8	18.84	14.47	12.8	11.45	9.16	11.13	14.62	16.78	17.52	18.22
1140	20.21	20.08	18.97	14.52	12.62	11.29	9.03	10.93	14.71	16.95	17.7	18.28
1141	20.12	19.95	18.92	14.48	12.66	11.24	9.04	10.88	14.68	16.86	17.58	18.21
1142	20.11	19.92	18.96	14.51	12.68	11.19	8.95	10.89	14.66	16.84	17.63	18.18
1143	20.09	19.84	18.96	14.57	12.76	11.21	8.89	10.78	14.71	16.84	17.65	18.19
1144	20.06	19.74	18.93	14.52	12.75	11.18	8.97	10.76	14.74	16.86	17.74	18.12
1145	20.01	19.76	18.93	14.57	12.68	11.26	9.19	10.92	14.66	16.74	17.64	18.11
1146	20.09	20.01	19.05	14.62	12.73	11.25	9.1	10.81	14.68	16.82	17.8	18.15
1147	20.21	20.16	19.17	14.73	12.7	10.97	8.8	10.63	14.88	17.12	17.92	18.25
1148	19.92	19.74	18.97	14.73	12.73	11	8.97	10.9	14.72	16.66	17.59	18.16
1149	19.84	19.52	18.74	14.7	12.74	11.25	9.23	11.17	14.65	16.48	17.28	18.17
1150	19.8	19.58	18.73	14.73	12.83	11.18	9.21	11.15	14.76	16.47	17.36	18.27
1151	19.79	19.41	18.56	14.67	12.77	11.29	9.3	11.31	14.72	16.42	17.36	18.37
1152	19.62	19.24	18.44	14.62	12.71	11.35	9.42	11.2	14.64	16.34	17.31	18.39
1153	20.08	19.94	18.68	14.31	12.82	11.61	9.1	11.05	14.51	16.91	17.42	18.24
1154	20.07	19.95	18.66	14.37	12.76	11.53	9.08	11.02	14.48	16.79	17.51	18.27
1155	20.1	19.94	18.71	14.36	12.76	11.49	9.19	11.07	14.54	16.79	17.49	18.22
1156	20.14	19.92	18.81	14.45	12.81	11.47	9.19	11.15	14.56	16.85	17.55	18.24
1157	20.27	20.03	18.99	14.56	12.73	11.3	9.04	11.09	14.72	16.96	17.78	18.34
1158	20.28	20.07	19.05	14.56	12.59	11.12	8.9	10.98	14.75	16.95	17.76	18.28
1159	20.12	20.02	18.94	14.47	12.69	11.37	9.08	10.94	14.66	16.79	17.63	18.15
1160	20.03	19.99	18.93	14.49	12.76	11.32	9.05	10.87	14.63	16.76	17.62	18.08
1161	20.04	19.87	18.98	14.54	12.74	11.29	9.08	10.84	14.63	16.72	17.61	18.12
1162	19.97	19.69	18.94	14.52	12.64	11.31	9.2	10.92	14.57	16.64	17.61	18.02
1163	19.99	19.77	18.96	14.57	12.68	11.34	9.21	10.99	14.58	16.64	17.63	18.04
1164	20.15	20.06	19.11	14.71	12.74	11.17	9.09	10.75	14.75	16.85	17.82	18.24
1165	20.26	20.14	19.23	14.72	12.69	10.92	8.79	10.57	14.95	17.02	17.94	18.27
1166	20.06	19.87	19.1	14.78	12.73	10.81	8.76	10.69	14.88	16.68	17.66	18.23
1167	19.84	19.6	18.77	14.7	12.82	11.06	9.09	11.05	14.7	16.44	17.28	18.15
1168	19.85	19.65	18.78	14.76	12.89	11.12	9.07	11.07	14.79	16.47	17.27	18.15
1169	19.84	19.6	18.66	14.77	12.93	11.25	9.23	11.26	14.79	16.43	17.32	18.25
1170	19.5	19.2	18.37	14.46	12.73	11.38	9.46	11.23	14.54	16.2	17.09	18.09
1171	20.27	20.12	18.83	14.51	12.77	11.36	9.03	11.16	14.63	17.04	17.56	18.35
1172	20.19	20.09	18.72	14.43	12.79	11.49	9.11	11.1	14.54	16.84	17.58	18.23
1173	20.29	20.17	18.9	14.5	12.82	11.33	9.07	11.14	14.67	16.97	17.72	18.36
1174	20.3	20.14	18.98	14.58	12.63	11.08	8.87	11.03	14.74	17.13	17.71	18.31
1175	20.29	20.16	19.07	14.48	12.39	10.84	8.63	10.84	14.77	17.09	17.73	18.31
1176	20.32	20.16	19.1	14.57	12.38	10.7	8.53	10.82	14.78	17.04	17.8	18.38
1177	20.17	20.04	18.99	14.55	12.56	11.15	8.99	10.97	14.63	16.76	17.71	18.24
1178	20.11	20.05	18.98	14.55	12.71	11.3	9.16	10.95	14.61	16.72	17.64	18.21
1179	20.03	19.92	19.01	14.46	12.69	11.32	9.16	10.83	14.59	16.71	17.6	18.07
1180	20.05	19.9	18.99	14.57	12.72	11.3	9.12	10.9	14.64	16.68	17.71	18.09
1181	20	19.79	19	14.6	12.72	11.27	9.25	10.99	14.66	16.58	17.62	18.09
1182	20.16	20.08	19.15	14.7	12.81	11.19	9.06	10.74	14.74	16.73	17.81	18.26
1183	20.28	20.2	19.26	14.72	12.73	11.04	8.84	10.57	14.98	16.88	17.88	18.3
1184	20.2	20.04	19.19	14.85	12.67	10.86	8.78	10.57	15.02	16.74	17.74	18.29
1185	20.02	19.79	19.01	14.83	12.79	10.87	8.91	10.79	14.87	16.53	17.38	18.19
1186	19.87	19.7	18.86	14.81	12.92	11.14	9.12	11.08	14.81	16.47	17.27	18.2
1187	19.92	19.66	18.82	14.81	12.97	11.32	9.36	11.34	14.84	16.48	17.42	18.32
1188	19.69	19.38	18.49	14.64	12.82	11.5	9.55	11.32	14.71	16.39	17.28	18.19
1189	20.19	20.04	18.74	14.4	12.77	11.43	9.05	11.08	14.52	16.96	17.58	18.26
1190	20.23	19.97	18.69	14.47	12.8	11.43	9.08	11.13	14.59	16.91	17.63	18.36
1191	20.38	20.12	18.9	14.56	12.63	11.09	8.89	11.12	14.68	17	17.7	18.39
1192	20.41	20.28	19.14	14.59	12.36	10.52	8.38	10.77	14.85	17.17	17.88	18.43
1193	20.33	20.19	19.09	14.55	12.2	10.38	8.18	10.63	14.76	17.04	17.84	18.43
1194	20.35	20.13	19.09	14.63	12.25	10.39	8.29	10.71	14.78	16.95	17.87	18.45
1195	20.32	20.04	19.12	14.59	12.33	10.62	8.64	10.9	14.79	16.88	17.83	18.4
1196	20.18	20.05	19.11	14.6	12.57	11.07	9.02	10.99	14.73	16.83	17.77	18.26
1197	20.04	20.01	19.07	14.52	12.74	11.3	9.2	10.85	14.66	16.79	17.63	18.16
1198	20.04	20.05	19.14	14.58	12.7	11.14	8.96	10.53	14.69	16.96	17.7	18.25
1199	19.98	20.01	19.11	14.67	12.74	11.24	9.1	10.72	14.7	16.67	17.69	18.17
1200	20	19.98	19.1	14.67	12.82	11.28	9.26	10.83	14.68	16.56	17.71	18.1
1201	20.09	20.01	19.11	14.71	12.8	11.32	9.31	10.93	14.7	16.54	17.7	18.09
1202	20.2	20.14	19.27	14.83	12.82	11.17	9.02	10.69	14.92	16.66	17.74	18.29
1203	20.07	19.88	19.07	14.91	12.85	11.03	9.03	10.96	14.89	16.57	17.47	18.23
1204	19.85	19.58	18.7	14.76	12.88	11.37	9.5	11.31	14.73	16.49	17.27	18.18
1205	19.95	19.61	18.69	14.81	12.87	11.5	9.57	11.47	14.84	16.6	17.48	18.43
1206	19.92	19.53	18.68	14.76	12.91	11.53	9.61	11.29	14.81	16.58	17.46	18.44
1207	19.71	19.55	18.66	14.67	12.86	11.59	9.55	11.2	14.69	16.42	17.24	18.22
1208	20.08	20.01	19.19	15.09	13.1	11.64	9.7	11.63	14.96	16.7	17.61	18.6
1209	20.1	20.15	19.31	15.19	13.27	11.73	9.65	11.69	15.02	16.62	17.6	18.56
1210	20.23	20.41	19.5	15.26	13.31	11.75	9.65	11.66	15.17	16.97	17.99	18.44
1211	20.55	20.71	19.68	15.37	13.36	11.8	9.71	11.65	15.33	17.63	18.43	18.62
1212	20.39	20.58	19.58	15.24	13.29	11.9	9.88	11.84	15.07	17.31	18.22	18.43
1213	20.09	19.87	18.63	14.31	12.72	11.5	9.08	10.98	14.41	16.85	17.43	18.11
1214	20	19.82	18.51	14.3	12.68	11.47	9.12	11.01	14.39	16.64	17.43	18.13
1215	20.19	20.08	18.76	14.44	12.66	11.38	9	11.01	14.54	16.81	17.58	18.19
1216	20.19	20.2	18.97	14.47	12.43	11.02	8.59	10.76	14.69	16.93	17.7	18.26
1217	20.22	20.1	19.04	14.55	12.34	10.65	8.27	10.51	14.76	16.93	17.77	18.3
1218	20.32	20.09	19.07	14.62	12.35	10.59	8.36	10.67	14.75	16.94	17.84	18.41
1219	20.37	20.12	19.13	14.63	12.31	10.45	8.39	10.8	14.8	16.94	17.88	18.47
1220	20.31	20.19	19.22	14.64	12.37	10.53	8.51	10.85	14.81	16.89	17.88	18.44
1221	20.06	19.99	19.04	14.57	12.68	11.23	9.13	11.03	14.66	16.71	17.61	18.11
1222	20	20.08	19.14	14.61	12.76	11.29	9.13	10.86	14.66	16.74	17.71	18.18
1223	19.92	19.92	19.11	14.58	12.8	11.35	9.32	10.94	14.67	16.53	17.51	18.03
1224	20.01	19.95	19.13	14.69	12.81	11.38	9.43	11.07	14.66	16.43	17.44	18.07
1225	19.95	19.88	19.04	14.65	12.73	11.38	9.51	11.15	14.68	16.35	17.41	18
1226	20.06	19.99	19.2	14.76	12.85	11.4	9.46	11.08	14.79	16.51	17.62	18.24
1227	19.99	19.93	19	14.89	12.93	11.39	9.47	11.25	14.84	16.46	17.48	18.15
1228	19.86	19.56	18.68	14.72	12.84	11.45	9.62	11.37	14.71	16.5	17.22	18.24
1229	19.9	19.52	18.59	14.75	12.82	11.51	9.59	11.25	14.74	16.62	17.42	18.47
1230	19.75	19.43	18.45	14.76	12.91	11.57	9.53	11.11	14.73	16.47	17.23	18.38
1231	19.84	19.55	18.62	14.83	12.98	11.64	9.59	11.29	14.88	16.57	17.31	18.48
1232	20.19	19.79	18.85	14.98	13.06	11.69	9.8	11.59	15	16.77	17.63	18.74
1233	20.19	19.92	19.05	15.17	13.3	11.76	9.77	11.72	15.05	16.71	17.62	18.68
1234	20.15	20.25	19.25	15.21	13.38	11.75	9.74	11.69	15.2	16.79	17.76	18.49
1235	20.48	20.77	19.75	15.45	13.48	11.69	9.5	11.51	15.52	17.62	18.49	18.61
1236	20.45	20.74	19.73	15.41	13.49	11.93	9.92	11.81	15.24	17.49	18.44	18.54
1237	20.11	20.06	18.75	14.35	12.39	11.13	8.95	11	14.38	16.92	17.6	18.23
1238	20.11	19.94	18.67	14.38	12.67	11.4	9.07	11.01	14.41	16.69	17.48	18.2
1239	19.91	19.76	18.52	14.24	12.67	11.46	9.12	10.98	14.35	16.59	17.33	18.03
1240	19.93	19.85	18.63	14.36	12.65	11.39	8.97	10.94	14.49	16.65	17.41	18.02
1241	20.07	19.97	18.83	14.45	12.54	11.21	8.81	10.76	14.6	16.76	17.56	18.1
1242	20.2	20.2	19.02	14.47	12.32	10.81	8.54	10.63	14.67	16.89	17.7	18.33
1243	20.37	20.39	19.26	14.64	12.1	10.1	7.94	10.44	14.77	17.1	17.95	18.64
1244	20.39	20.4	19.31	14.68	12.14	10.13	7.99	10.51	14.82	17.05	17.98	18.6
1245	20.11	20.09	19.12	14.58	12.64	11.16	8.96	11.01	14.73	16.7	17.71	18.23
1246	20.11	20.22	19.28	14.69	12.8	11.1	9.03	10.95	14.8	16.74	17.72	18.32
1247	20.02	19.97	19.16	14.73	12.83	11.28	9.3	11.03	14.75	16.61	17.45	18.16
1248	20.1	19.98	19.23	14.8	12.88	11.36	9.36	11.08	14.82	16.55	17.43	18.23
1249	19.98	19.85	19.09	14.74	12.84	11.42	9.52	11.27	14.75	16.47	17.3	18.09
1250	19.87	19.99	19.16	14.76	12.86	11.44	9.59	11.26	14.75	16.4	17.56	18.15
1251	19.86	19.95	19.19	14.81	12.9	11.43	9.6	11.32	14.72	16.44	17.53	18.07
1252	19.56	19.52	18.72	14.54	12.74	11.44	9.58	11.26	14.58	16.17	16.98	17.88
1253	19.52	19.33	18.47	14.44	12.68	11.51	9.49	11.15	14.51	16.15	16.85	17.98
1254	19.5	19.27	18.43	14.52	12.82	11.57	9.52	11.1	14.6	16.13	16.87	17.92
1255	19.57	19.38	18.49	14.62	12.9	11.64	9.61	11.23	14.64	16.19	16.99	18.1
1256	19.98	19.77	18.99	14.94	13.11	11.74	9.81	11.56	14.88	16.55	17.45	18.61
1257	20.02	20.21	19.46	15.22	13.33	11.76	9.78	11.71	14.99	16.47	17.42	18.52
1258	20.1	20.59	19.57	15.39	13.4	11.76	9.59	11.68	15.22	16.68	17.69	18.43
1259	20.39	20.86	19.83	15.53	13.38	11.5	9.22	11.51	15.59	17.4	18.5	18.52
1260	20.53	20.8	19.84	15.54	13.55	11.75	9.61	11.67	15.52	17.72	18.56	18.65
1261	20.26	20.19	18.91	14.4	12.32	10.97	8.86	11.01	14.43	17.02	17.75	18.36
1262	20.25	20.18	18.87	14.47	12.36	10.85	8.8	11.06	14.56	16.93	17.72	18.32
1263	20.03	19.88	18.64	14.37	12.61	11.25	9.05	11.05	14.46	16.67	17.43	18.25
1264	19.93	19.71	18.46	14.36	12.68	11.4	9.14	10.99	14.37	16.54	17.28	18.23
1265	20.12	20	18.81	14.49	12.66	11.27	9.02	11	14.58	16.73	17.5	18.21
1266	20.3	20.36	19.22	14.54	12.2	10.61	8.35	10.57	14.69	16.94	17.88	18.48
1267	20.44	20.48	19.3	14.63	12.05	9.99	7.8	10.24	14.9	17.16	17.98	18.79
1268	20.45	20.44	19.41	14.69	12.06	9.9	7.8	10.36	14.82	17.19	18.04	18.85
1269	20.36	20.46	19.34	14.66	12.49	10.75	8.55	10.8	14.78	16.98	17.99	18.68
1270	20.22	20.41	19.28	14.71	12.7	10.91	8.85	10.9	14.84	16.79	17.88	18.55
1271	20.16	20.25	19.22	14.78	12.84	11.07	9.08	10.93	14.82	16.68	17.71	18.52
1272	20.14	20.22	19.29	14.89	12.89	11.17	9.23	11.1	14.9	16.64	17.62	18.4
1273	19.95	20.11	19.27	14.79	12.93	11.37	9.56	11.25	14.77	16.47	17.49	18.25
1274	19.91	20.14	19.29	14.78	12.91	11.52	9.6	11.33	14.75	16.48	17.64	18.22
1275	19.92	20.24	19.37	14.83	12.9	11.48	9.61	11.32	14.74	16.51	17.76	18.27
1276	19.71	19.91	19.18	14.7	12.85	11.48	9.64	11.31	14.64	16.26	17.36	17.9
1277	19.49	19.52	18.77	14.52	12.71	11.49	9.59	11.1	14.54	16.05	16.86	17.73
1278	19.35	19.47	18.57	14.44	12.7	11.61	9.55	11.06	14.46	15.92	16.72	17.73
1279	19.41	19.54	18.67	14.44	12.77	11.62	9.67	11.22	14.44	15.93	16.73	17.77
1280	19.83	19.94	19.36	15.01	13.1	11.7	9.86	11.6	14.8	16.32	17.22	18.36
1281	19.89	20.26	19.66	15.26	13.33	11.8	9.87	11.7	14.9	16.37	17.27	18.29
1282	19.96	20.43	19.59	15.32	13.41	11.84	9.81	11.76	15.12	16.47	17.55	18.27
1283	20.05	20.51	19.59	15.37	13.54	11.82	9.67	11.6	15.44	17.12	18.24	18.35
1284	20.38	20.8	19.86	15.54	13.56	11.8	9.58	11.63	15.76	17.88	18.58	18.51
1285	20.09	20.11	18.8	14.33	12.49	11.25	8.94	10.95	14.33	16.72	17.6	18.2
1286	20.23	20.14	18.79	14.47	12.55	11.1	8.91	11.05	14.5	16.87	17.71	18.37
1287	20.22	19.98	18.73	14.51	12.61	11.18	8.96	11.11	14.56	16.85	17.59	18.45
1288	20.16	19.95	18.67	14.48	12.64	11.27	9.06	11.12	14.57	16.77	17.52	18.4
1289	20.17	20.21	18.93	14.48	12.54	11.09	8.9	10.9	14.65	16.81	17.72	18.25
1290	20.38	20.45	19.22	14.55	12.17	10.41	8.18	10.36	14.82	17.06	17.92	18.58
1291	20.62	20.56	19.44	14.72	11.95	9.71	7.52	10.27	15.04	17.32	18.11	18.95
1292	20.58	20.5	19.45	14.7	11.99	9.7	7.58	10.2	14.84	17.13	18.14	18.98
1293	20.51	20.51	19.37	14.79	12.36	10.19	8.14	10.63	14.91	16.95	18.11	18.92
1294	20.42	20.43	19.32	14.81	12.7	10.73	8.75	11.06	14.95	16.83	18.09	18.89
1295	20.35	20.4	19.26	14.91	12.83	10.75	8.86	11.14	14.94	16.74	18.02	18.73
1296	20.25	20.39	19.32	14.97	12.85	10.85	9.04	11.13	14.99	16.75	18	18.6
1297	20.04	20.27	19.3	14.88	12.97	11.27	9.51	11.36	14.86	16.53	17.74	18.38
1298	19.89	20.28	19.31	14.85	12.96	11.44	9.66	11.36	14.76	16.35	17.56	18.17
1299	20.04	20.43	19.49	14.85	12.98	11.51	9.61	11.39	14.81	16.43	17.76	18.35
1300	19.97	20.13	19.41	14.88	13.05	11.54	9.67	11.37	14.69	16.32	17.55	18.15
1301	19.53	19.55	18.99	14.54	12.79	11.5	9.64	11.08	14.54	16.03	16.87	17.78
1302	19.44	19.77	18.86	14.49	12.7	11.63	9.62	11.03	14.56	15.96	16.76	17.75
1303	19.26	19.84	18.96	14.38	12.7	11.69	9.65	11.13	14.38	15.79	16.61	17.59
1304	19.75	20.22	19.55	15.02	13.15	11.76	9.89	11.6	14.75	16.23	17.14	18.28
1305	19.91	20.34	19.71	15.3	13.39	11.79	9.97	11.75	14.9	16.34	17.26	18.31
1306	19.92	20.22	19.61	15.33	13.45	11.91	9.95	11.83	14.96	16.36	17.3	18.39
1307	19.93	20.09	19.31	15.24	13.44	11.94	10.05	11.81	15.19	16.73	17.69	18.34
1308	19.96	20.14	19.34	15.23	13.51	11.99	10.08	11.93	15.31	17.27	18.13	18.24
1309	20.29	20.24	18.86	14.44	12.43	11.14	8.81	11.01	14.49	17.01	17.81	18.42
1310	20.32	20.25	18.89	14.51	12.43	10.94	8.68	11	14.6	16.97	17.9	18.48
1311	20.4	20.29	18.95	14.58	12.32	10.78	8.55	10.99	14.68	16.95	17.92	18.49
1312	20.4	20.44	19.13	14.6	12.18	10.49	8.2	10.77	14.74	17.1	17.99	18.55
1313	20.42	20.52	19.23	14.67	12.14	10.27	8.01	10.44	14.84	17.22	18.13	18.68
1314	20.58	20.51	19.32	14.65	12.08	10.03	7.71	10.24	14.85	17.19	18.16	18.77
1315	20.69	20.65	19.44	14.67	11.94	9.61	7.44	10.28	14.96	17.34	18.18	19.04
1316	20.65	20.52	19.44	14.73	11.94	9.62	7.48	10.18	14.89	17.23	18.18	19.13
1317	20.59	20.34	19.32	14.83	12.19	9.85	7.75	10.42	14.88	16.94	18.18	19.02
1318	20.48	20.21	19.16	14.88	12.66	10.38	8.44	11.02	14.99	16.85	18.17	18.92
1319	20.35	20.24	19.11	14.9	12.77	10.64	8.77	11.18	15	16.72	18.17	18.7
1320	20.27	20.37	19.27	14.97	12.83	10.83	8.98	11.19	15	16.75	18.18	18.66
1321	20.15	20.13	19.22	14.95	12.99	11.18	9.43	11.44	14.97	16.66	18.02	18.46
1322	19.92	20	19.25	14.81	13.01	11.41	9.62	11.41	14.72	16.43	17.6	18.2
1323	20	20.36	19.52	14.9	13.06	11.38	9.55	11.4	14.85	16.41	17.75	18.4
1324	19.88	20.15	19.4	14.82	13.04	11.49	9.69	11.45	14.77	16.35	17.49	18.09
1325	19.51	19.68	19.05	14.52	12.83	11.56	9.66	11.22	14.54	16.04	16.86	17.78
1326	19.42	19.67	18.85	14.5	12.76	11.65	9.57	11.06	14.63	16.05	16.81	17.88
1327	19.5	19.94	19.02	14.64	12.84	11.66	9.7	11.21	14.6	15.99	16.83	18
1328	19.72	20.16	19.56	15.06	13.23	11.74	9.9	11.69	14.8	16.25	17.03	18.23
1329	19.86	20.25	19.74	15.33	13.44	11.86	9.94	11.75	15.02	16.34	17.19	18.28
1330	19.87	19.94	19.51	15.35	13.5	11.91	10.05	11.85	14.95	16.28	17.21	18.3
1331	19.88	19.97	19.36	15.24	13.55	11.97	10.14	11.92	15.22	16.65	17.4	18.22
1332	19.91	20.1	19.3	15.14	13.5	12.09	10.2	11.93	15.38	17.27	18.04	18.26
1333	18.71	18.51	17.12	12.93	11.24	9.84	7.31	9.36	13.19	15.43	16.55	17.31
1334	19.04	18.86	17.55	13.37	11.26	9.74	7.41	9.72	13.66	15.78	16.9	17.48
1335	19.66	19.56	18.11	13.84	11.41	9.76	7.47	10.31	14.44	16.56	17.77	18.27
1336	19.59	19.64	18.29	13.95	11.61	10.06	7.73	10.38	14.55	16.93	17.79	18.35
1337	19.93	20	18.68	14.21	12.09	10.73	8.5	10.63	14.44	17.44	17.81	18.42
1338	20.22	20.21	18.83	14.35	12.39	11.02	8.76	10.89	14.46	17.25	17.88	18.41
1339	20.17	20.18	18.82	14.3	12.11	10.71	8.46	10.79	14.45	17.02	17.81	18.4
1340	20.21	20.25	18.94	14.39	12.03	10.57	8.18	10.72	14.54	16.83	17.79	18.47
1341	20.29	20.28	18.99	14.41	12.04	10.52	8.06	10.73	14.59	16.82	17.82	18.48
1342	20.16	20.12	18.93	14.39	12.15	10.57	8.1	10.65	14.54	16.75	17.78	18.37
1343	20.22	20.14	18.96	14.57	12.26	10.56	8.16	10.62	14.69	16.84	17.93	18.51
1344	20.22	20.05	18.99	14.6	12.23	10.42	8	10.49	14.78	16.78	17.89	18.52
1345	20.47	20.29	19.2	14.6	12.05	10	7.66	10.24	14.77	16.91	18.03	18.87
1346	20.73	20.59	19.45	14.64	11.88	9.58	7.41	10.21	14.95	17.3	18.3	19.14
1347	20.62	20.39	19.35	14.65	12	9.9	7.68	10.27	14.94	17.16	18.23	19.02
1348	20.35	20.13	19.15	14.68	12.5	10.63	8.46	10.8	14.84	16.67	18.01	18.79
1349	20.28	20.22	19.04	14.76	12.78	11.04	8.97	11.07	14.89	16.62	18.01	18.6
1350	20.34	20.38	19.31	14.9	12.83	10.99	8.94	11.09	14.96	16.72	18.15	18.8
1351	20.16	20.04	19.27	14.94	12.94	11.07	9.24	11.33	15.03	16.64	18.14	18.54
1352	20.01	19.94	19.23	14.87	13.03	11.3	9.43	11.42	14.87	16.51	17.81	18.42
1353	20	20.21	19.53	14.96	13.09	11.3	9.45	11.36	14.91	16.49	17.79	18.42
1354	19.83	20.07	19.54	14.86	13.07	11.52	9.71	11.45	14.84	16.38	17.38	18.12
1355	19.59	19.6	19.18	14.6	12.86	11.57	9.68	11.28	14.63	16.12	16.93	17.91
1356	19.56	19.48	18.79	14.65	12.79	11.68	9.56	11.04	14.79	16.1	16.91	18.07
1357	19.4	19.49	18.74	14.53	12.83	11.7	9.72	11.24	14.49	15.94	16.67	17.89
1358	19.64	19.96	19.55	15.04	13.31	11.8	10	11.69	14.83	16.33	16.91	18.15
1359	19.71	19.93	19.59	15.23	13.43	11.84	9.95	11.74	14.88	16.15	17	18.1
1360	19.7	19.79	19.41	15.3	13.56	11.91	10.09	11.83	14.89	16.18	17.18	18.21
1361	19.84	20.04	19.5	15.31	13.59	12.04	10.16	11.92	15.29	16.69	17.26	18.14
1362	20.17	20.41	19.7	15.44	13.7	12.01	10.11	11.83	15.71	17.73	18.17	18.48
1363	18.51	18.34	16.99	12.95	11.13	9.77	7.34	9.29	12.98	15.24	16.32	17.02
1364	18.73	18.61	17.37	13.22	11.09	9.63	7.34	9.52	13.3	15.42	16.47	17.22
1365	19.33	19.2	17.87	13.54	11.19	9.66	7.31	10.12	14.06	16.14	17.28	17.87
1366	19.57	19.61	18.24	13.89	11.6	9.95	7.62	10.29	14.54	16.87	17.83	18.34
1367	19.6	19.65	18.37	13.96	11.79	10.29	8.1	10.42	14.44	17.21	17.68	18.22
1368	19.96	19.98	18.66	14.13	11.86	10.26	8.08	10.64	14.35	17.36	17.85	18.45
1369	19.86	19.89	18.6	14.13	11.7	10.1	7.79	10.46	14.36	17.11	17.76	18.39
1370	19.99	20.04	18.77	14.15	11.77	10.13	7.79	10.34	14.44	16.84	17.74	18.43
1371	20.07	20.13	18.86	14.28	11.92	10.44	7.87	10.48	14.44	16.63	17.69	18.37
1372	20.11	20.02	18.82	14.37	12.3	10.91	8.31	10.72	14.43	16.58	17.69	18.33
1373	20.09	19.98	18.82	14.43	12.49	11.11	8.57	10.88	14.54	16.61	17.74	18.39
1374	20.11	19.99	18.9	14.51	12.45	10.95	8.42	10.82	14.59	16.63	17.74	18.42
1375	20.28	20.15	19.05	14.58	12.32	10.77	8.28	10.53	14.74	16.66	17.87	18.71
1376	20.58	20.51	19.35	14.56	12.11	10.39	7.92	10.26	14.81	17	18.04	19.01
1377	20.45	20.44	19.31	14.57	12.27	10.73	8.32	10.41	14.81	17.08	18.06	18.96
1378	20.5	20.44	19.32	14.68	12.55	11.14	8.77	10.8	14.8	16.81	18.01	18.84
1379	20.45	20.25	19.23	14.72	12.71	11.21	9.02	10.91	14.88	16.67	17.97	18.81
1380	20.48	20.23	19.4	14.89	12.76	11.12	8.95	10.95	14.97	16.68	18.12	18.92
1381	20.14	20.01	19.29	14.92	12.96	11.25	9.18	11.26	15.01	16.58	18.06	18.64
1382	20.17	20.08	19.39	15.01	13.12	11.39	9.35	11.4	15.05	16.64	18.08	18.72
1383	20.14	20.34	19.63	15.08	13.13	11.35	9.37	11.42	15.06	16.63	18.02	18.76
1384	19.77	19.84	19.41	14.9	13.13	11.49	9.65	11.53	14.82	16.28	17.42	18.2
1385	19.64	19.38	18.99	14.64	13.02	11.63	9.78	11.41	14.65	16.09	16.88	17.87
1386	19.65	19.35	18.77	14.65	12.86	11.63	9.69	11.18	14.69	16.1	16.95	17.97
1387	19.41	19.19	18.61	14.47	12.84	11.66	9.69	11.19	14.51	15.93	16.57	17.7
1388	19.7	19.59	19.23	14.95	13.17	11.75	9.99	11.74	14.88	16.57	16.93	18.01
1389	19.66	19.57	19.08	14.97	13.35	11.88	10.11	11.8	14.91	16.41	17	18.02
1390	19.63	19.55	18.98	14.97	13.39	11.93	10.16	11.85	14.91	16.21	17.01	18.02
1391	19.68	19.71	19.14	15.08	13.46	11.98	10.21	11.91	15.2	16.64	17.04	17.98
1392	20.39	20.47	19.73	15.51	13.73	12.03	10.11	11.79	15.83	17.88	18.28	18.63
1393	17.5	17.32	16.22	12.03	10.76	9.5	7.12	8.69	12.26	14.3	15.27	16.04
1394	18.12	17.97	16.94	12.76	10.86	9.51	7.21	9.34	12.95	14.96	15.91	16.62
1395	19.21	19.11	17.78	13.5	11.15	9.63	7.28	10.12	14.04	16.1	17.25	17.76
1396	19.11	19.16	17.87	13.59	11.48	10.18	7.84	10.25	14.13	16.47	17.26	17.83
1397	19.18	19.27	17.93	13.64	11.5	10.08	7.78	10.29	14.21	16.78	17.42	17.96
1398	19.46	19.55	18.13	13.86	11.47	9.87	7.6	10.39	14.23	17.2	17.64	18.21
1399	19.54	19.58	18.26	13.93	11.52	9.84	7.47	10.26	14.34	17.25	17.69	18.29
1400	19.63	19.68	18.43	13.97	11.59	9.96	7.55	10.27	14.31	17.09	17.69	18.26
1401	19.87	19.93	18.68	14.11	11.73	10.24	7.68	10.29	14.35	16.71	17.67	18.31
1402	19.93	19.94	18.76	14.19	11.97	10.72	7.97	10.41	14.32	16.42	17.57	18.27
1403	19.97	19.94	18.86	14.33	12.09	10.77	8.07	10.48	14.51	16.45	17.71	18.34
1404	20.01	20.01	18.96	14.39	12.12	10.69	8.08	10.56	14.54	16.43	17.71	18.42
1405	20.13	20.12	19.02	14.44	12.25	10.84	8.27	10.59	14.59	16.45	17.75	18.6
1406	20.34	20.34	19.22	14.46	12.36	10.91	8.41	10.47	14.71	16.58	17.83	18.83
1407	20.32	20.43	19.25	14.54	12.57	11.24	8.84	10.73	14.72	16.63	17.8	18.82
1408	20.44	20.35	19.26	14.68	12.64	11.18	8.8	10.81	14.83	16.65	17.9	18.85
1409	20.64	20.22	19.29	14.78	12.67	11.21	8.91	10.83	14.95	16.66	17.98	18.96
1410	20.46	20.05	19.31	14.8	12.84	11.4	9.28	11.1	14.97	16.52	17.93	18.95
1411	20.18	19.91	19.16	14.79	12.97	11.47	9.42	11.31	14.97	16.53	17.8	18.74
1412	20.04	19.9	19.27	14.81	13.03	11.52	9.59	11.42	14.93	16.5	17.81	18.64
1413	20.2	20.27	19.64	14.96	13.13	11.5	9.44	11.45	15.09	16.66	18.11	18.99
1414	19.84	19.79	19.37	14.93	13.22	11.54	9.54	11.54	15.01	16.42	17.74	18.59
1415	19.77	19.47	18.75	14.71	13.19	11.64	9.8	11.52	14.74	16.21	17	17.96
1416	19.83	19.43	18.49	14.63	12.86	11.59	9.75	11.22	14.59	16.09	16.91	17.93
1417	19.41	19.04	18.3	14.51	12.76	11.62	9.68	11.18	14.5	15.93	16.52	17.57
1418	19.63	19.29	18.68	14.74	12.99	11.68	9.98	11.72	15.17	17.28	17.28	17.94
1419	19.81	19.66	18.81	14.77	13.08	11.81	10.07	11.73	15.76	17.78	18.08	18.59
1420	19.84	19.84	19.04	14.8	13.2	11.92	10.16	11.84	15.55	17.51	17.71	18.41
1421	19.51	19.45	18.8	14.83	13.3	11.98	10.15	11.92	15.12	16.67	17.03	17.86
1422	20.59	20.57	19.68	15.48	13.7	12.09	10.27	11.85	15.86	17.96	18.37	18.84
1423	17.03	16.85	15.71	11.42	10.41	9.34	6.71	8.35	11.97	13.98	14.69	15.69
1424	18.05	18.01	16.93	12.65	10.97	9.58	7.21	9.46	13.08	15.14	15.95	16.69
1425	19.09	19.01	17.7	13.41	11.12	9.56	7.26	10.04	14.03	16.1	17.17	17.69
1426	18.93	18.98	17.81	13.4	11.34	9.99	7.71	10.18	13.92	16.31	16.98	17.57
1427	19.15	19.21	17.91	13.63	11.36	9.92	7.64	10.29	14.12	16.79	17.35	17.84
1428	19.08	19.15	17.7	13.57	11.28	9.72	7.45	10.23	14.05	16.92	17.37	17.86
1429	19.08	19.14	17.79	13.63	11.28	9.8	7.44	10.17	14.07	16.94	17.37	17.92
1430	19.34	19.41	18.07	13.77	11.44	9.88	7.48	10.22	14.21	17.01	17.49	18.07
1431	19.79	19.77	18.54	14.03	11.62	10.08	7.62	10.31	14.37	16.82	17.71	18.27
1432	20.06	20.09	18.82	14.24	11.78	10.3	7.59	10.34	14.52	16.59	17.77	18.39
1433	20.01	20.04	19.04	14.32	11.84	10.36	7.63	10.41	14.6	16.47	17.87	18.39
1434	20.08	20.08	19.11	14.47	11.91	10.3	7.74	10.49	14.65	16.52	17.88	18.54
1435	20.12	20.16	19.17	14.49	11.96	10.33	7.82	10.46	14.67	16.42	17.82	18.62
1436	20.32	20.38	19.31	14.49	12.03	10.4	8.07	10.31	14.78	16.48	17.87	18.8
1437	20.3	20.39	19.28	14.5	12.44	10.98	8.61	10.58	14.76	16.44	17.78	18.79
1438	20.39	20.26	19.27	14.67	12.69	11.14	8.84	10.91	14.88	16.46	17.8	18.74
1439	20.47	20.26	19.28	14.68	12.82	11.35	9.23	11.13	14.91	16.43	17.75	18.85
1440	20.3	20.07	19.16	14.61	12.85	11.39	9.57	11.31	14.85	16.36	17.49	18.77
1441	20.14	20.04	19.05	14.59	12.81	11.43	9.58	11.35	14.8	16.3	17.5	18.59
1442	20.05	19.96	19.26	14.72	12.96	11.46	9.69	11.41	14.91	16.38	17.75	18.65
1443	20.24	20.16	19.61	14.83	13.03	11.56	9.64	11.41	15.07	16.65	18.15	19.03
1444	20.01	19.96	19.57	14.93	13.16	11.55	9.58	11.45	15.1	16.38	18.14	18.84
1445	19.81	19.52	18.7	14.68	13.17	11.61	9.79	11.53	14.8	16.2	17.16	18.08
1446	20.02	19.62	18.48	14.75	12.86	11.59	9.71	11.12	14.59	16.23	16.95	18.2
1447	19.47	19.16	18.19	14.68	12.84	11.63	9.59	11.12	14.43	15.88	16.53	17.57
1448	19.61	19.38	18.65	14.78	12.94	11.75	9.87	11.73	15.53	17.65	17.91	18.39
1449	20.56	20.05	19.15	14.77	13.09	11.82	10.12	11.56	15.96	17.53	18.21	19.55
1450	20.44	20.31	19.46	14.88	13.22	11.94	10.25	11.72	15.87	17.71	18.34	19.08
1451	19.51	19.47	18.91	14.91	13.38	11.99	10.3	12	15.31	16.96	17.43	17.83
1452	20.66	20.55	19.7	15.49	13.78	12.13	10.38	11.9	15.94	17.94	18.4	19.11
1453	16.61	16.31	15.09	10.75	9.78	8.8	6.2	7.83	11.48	13.48	14.08	15.18
1454	17.92	17.9	16.76	12.4	10.83	9.48	7.07	9.35	12.99	15.05	15.74	16.56
1455	18.99	18.88	17.57	13.28	11.09	9.58	7.27	10.02	13.95	16	16.97	17.61
1456	19.1	19.2	17.92	13.53	11.36	9.99	7.69	10.18	14.09	16.54	17.27	17.79
1457	19.21	19.26	17.99	13.64	11.34	9.82	7.58	10.28	14.06	16.84	17.36	17.9
1458	19.32	19.39	17.98	13.71	11.25	9.66	7.37	10.25	14.13	17.04	17.5	17.99
1459	19.27	19.28	17.84	13.71	11.28	9.7	7.35	10.24	14.18	17.08	17.47	17.98
1460	19.5	19.49	18.1	13.87	11.3	9.73	7.38	10.27	14.34	17.21	17.65	18.17
1461	19.87	19.81	18.52	14.09	11.58	9.96	7.49	10.3	14.42	17	17.79	18.33
1462	19.99	20.08	18.84	14.18	11.93	10.53	7.86	10.54	14.48	16.54	17.87	18.3
1463	19.89	20	18.92	14.3	12.15	10.8	8.14	10.75	14.49	16.42	17.85	18.19
1464	19.92	19.96	19.02	14.41	12.16	10.64	8.15	10.72	14.62	16.43	17.83	18.33
1465	20.14	20.19	19.23	14.52	12.04	10.27	7.85	10.48	14.79	16.53	17.86	18.58
1466	20.36	20.45	19.42	14.53	12.01	10.04	7.84	10.36	14.9	16.61	18.01	18.8
1467	20.33	20.41	19.39	14.6	12.34	10.6	8.38	10.59	14.86	16.52	17.91	18.86
1468	20.27	20.19	19.22	14.55	12.71	11.24	9.15	11.01	14.78	16.32	17.66	18.77
1469	20.28	20.27	19.3	14.59	12.76	11.41	9.44	11.18	14.74	16.3	17.56	18.89
1470	20.29	20.22	19.23	14.63	12.84	11.43	9.52	11.22	14.72	16.27	17.4	18.84
1471	20.16	20.11	19.19	14.55	12.82	11.4	9.61	11.26	14.76	16.21	17.43	18.58
1472	20.13	20.19	19.38	14.74	12.9	11.45	9.66	11.36	14.92	16.4	17.76	18.7
1473	20.25	20.3	19.61	14.78	13.09	11.55	9.73	11.43	15.13	16.85	18.23	19.12
1474	20.2	20.22	19.58	14.92	13.13	11.56	9.68	11.52	15.18	16.56	18.33	18.92
1475	19.57	19.39	18.65	14.65	13.17	11.61	9.85	11.49	14.65	16.09	17.13	17.88
1476	19.84	19.52	18.36	14.57	12.77	11.55	9.65	11.08	14.48	16.15	16.75	18.05
1477	19.6	19.3	18.28	14.72	12.81	11.62	9.5	11.02	14.43	15.79	16.54	17.75
1478	19.54	19.25	18.5	14.76	12.98	11.79	9.7	11.62	15.28	17.2	17.8	18.21
1479	20.26	19.67	18.83	14.75	13.04	11.83	10.02	11.81	15.96	17.94	18.42	19.36
1480	19.98	19.73	18.96	14.8	13.17	11.88	10.27	11.94	15.81	17.95	18.39	18.77
1481	19.52	19.36	18.84	15.02	13.47	12.06	10.41	12.09	15.46	17.05	17.77	17.9
1482	20.56	20.37	19.63	15.45	13.86	12.14	10.46	11.98	15.96	17.96	18.49	19.14
1483	16.96	16.64	15.32	10.87	9.74	8.48	6.02	7.9	11.73	13.82	14.48	15.55
1484	17.4	17.23	16.17	11.74	10.54	9.32	6.92	8.87	12.51	14.53	15.14	16.05
1485	18.47	18.31	17.3	12.91	10.74	9.28	6.93	9.75	13.62	15.38	16.17	17.04
1486	18.93	18.77	17.46	13.21	11.07	9.61	7.33	9.96	13.92	16.03	16.93	17.52
1487	19.39	19.44	18.18	13.69	11.42	9.82	7.56	10.33	14.08	16.97	17.52	17.99
1488	19.6	19.61	18.37	13.89	11.41	9.73	7.45	10.4	14.06	16.94	17.68	18.01
1489	19.68	19.7	18.26	13.85	11.33	9.75	7.37	10.34	14.4	17.23	17.72	18.27
1490	19.38	19.4	17.96	13.72	11.21	9.7	7.35	10.35	14.32	17.11	17.5	18.07
1491	19.49	19.42	18.14	13.81	11.44	9.93	7.5	10.29	14.23	16.9	17.44	18.08
1492	19.79	19.85	18.63	14.1	11.92	10.79	8.26	10.65	14.27	16.51	17.71	18.18
1493	19.78	19.93	18.87	14.25	12.21	11.04	8.53	10.84	14.43	16.29	17.69	17.98
1494	19.93	20.06	19.05	14.4	12.19	10.82	8.38	10.73	14.66	16.45	17.84	18.18
1495	20.08	20.22	19.16	14.48	12.29	10.62	8.29	10.57	14.81	16.49	17.93	18.4
1496	20.19	20.25	19.24	14.59	12.3	10.45	8.22	10.54	14.92	16.53	17.77	18.53
1497	20.3	20.28	19.3	14.65	12.41	10.53	8.46	10.75	14.94	16.56	17.76	18.77
1498	20.46	20.39	19.42	14.65	12.59	10.92	9.01	11.05	14.89	16.53	17.93	19.06
1499	20.54	20.5	19.51	14.73	12.61	11.09	9.09	11.15	14.96	16.58	17.92	19.26
1500	20.49	20.52	19.6	14.8	12.75	11.24	9.29	11.27	14.97	16.74	17.86	19.31
1501	20.21	20.42	19.5	14.8	12.93	11.42	9.58	11.33	14.9	16.44	17.78	19.05
1502	20.09	20.35	19.39	14.72	12.97	11.47	9.69	11.39	14.88	16.3	17.85	18.92
1503	20.31	20.53	19.52	14.86	13.08	11.48	9.74	11.48	15.15	16.74	18.37	19.31
1504	20.29	20.44	19.55	14.94	13.15	11.46	9.74	11.54	15.09	16.59	18.28	18.99
1505	19.39	19.31	18.74	14.66	13.19	11.56	9.91	11.48	14.51	15.88	17.1	17.73
1506	19.4	18.95	18.14	14.25	12.76	11.58	9.65	11.01	14.34	15.88	16.34	17.68
1507	19.16	18.65	18.02	14.23	12.63	11.64	9.55	10.89	14.26	15.47	16.05	17.27
1508	19.33	18.98	18.27	14.47	12.79	11.75	9.6	11.21	14.58	15.99	16.78	17.55
1509	19.42	19.08	18.32	14.68	13	11.75	9.91	11.88	15.47	17.35	18.07	18.07
1510	19.38	19.13	18.32	14.64	13.1	11.84	10.31	12.03	15.6	17.33	18	17.9
1511	19.45	19.28	18.63	14.91	13.56	12.04	10.4	12.17	15.56	16.98	17.76	17.94
1512	20.24	20.04	19.33	15.32	13.86	12.15	10.43	12.13	16	17.9	18.53	19.06
1513	19.87	19.87	18.6	14.01	11.35	9.75	7.34	10.35	14.45	17.1	17.91	18.39
1514	19.47	19.44	18.13	13.73	11.19	9.7	7.32	10.36	14.27	16.95	17.5	18.12
1515	19.2	19.17	17.93	13.66	11.24	9.81	7.44	10.31	14.11	16.73	17.23	17.88
1516	19.56	19.58	18.38	13.89	11.75	10.66	8.2	10.62	14.2	16.65	17.5	18.07
1517	19.76	19.91	18.83	14.2	12.18	11	8.67	10.81	14.35	16.45	17.73	18.06
1518	19.88	20.04	18.96	14.37	12.31	11.02	8.77	10.87	14.58	16.44	17.84	18.11
1519	20.1	20.13	19.07	14.42	12.49	11.07	8.83	10.87	14.68	16.51	17.79	18.29
1520	20.2	20.22	19.22	14.61	12.49	10.93	8.67	10.77	14.88	16.49	17.7	18.48
1521	20.22	20.2	19.32	14.71	12.44	10.56	8.55	10.82	15.01	16.5	17.72	18.96
1522	20.39	20.36	19.52	14.74	12.42	10.52	8.64	11.02	15.08	16.63	18	19.31
1523	20.69	20.59	19.7	14.86	12.33	10.37	8.58	10.98	15.12	16.76	18.17	19.43
1524	20.66	20.62	19.6	14.82	12.72	10.99	9.09	11.2	15.07	16.68	18.07	19.38
1525	20.4	20.61	19.51	14.94	12.9	11.22	9.38	11.34	15	16.51	18.04	19.24
1526	20.11	20.46	19.12	14.69	13.02	11.47	9.65	11.44	14.75	16.19	18.03	19.14
1527	20.2	20.59	19.12	14.82	13.11	11.45	9.72	11.53	14.91	16.32	18.39	19.27
1528	19.51	20.2	18.85	14.85	13.16	11.48	9.81	11.51	14.7	15.87	17.9	18.16
1529	19.21	19.31	18.53	14.56	13.23	11.6	9.87	11.36	14.27	15.61	16.84	17.44
1530	19.05	18.73	18.28	14.12	12.77	11.58	9.67	10.91	14.18	15.51	16.15	17.34
1531	18.67	18.69	18.38	14.02	12.57	11.63	9.58	10.86	14.11	15.34	15.89	16.88
1532	18.98	18.99	18.67	14.43	12.85	11.62	9.74	11.03	14.27	15.6	16.19	17.29
1533	19.22	18.95	18.37	14.62	13.16	11.75	10.11	11.62	14.48	15.73	16.45	17.52
1534	19.29	19.03	18.32	14.68	13.27	11.86	10.27	11.95	14.91	15.75	16.53	17.59
1535	19.29	19.13	18.51	14.82	13.56	12.04	10.45	12.16	15.37	16.35	17.07	17.79
1536	19.99	19.67	19.11	15.22	13.91	12.16	10.45	12.2	15.97	17.59	18.31	18.97
1537	20	19.99	18.74	14.07	11.41	9.66	7.28	10.37	14.47	17.06	17.97	18.51
1538	19.88	19.94	18.59	13.96	11.28	9.69	7.33	10.39	14.45	17.01	17.87	18.42
1539	19.56	19.52	18.34	13.81	11.27	9.69	7.36	10.32	14.19	16.8	17.48	18.07
1540	19.83	19.83	18.65	14.03	11.66	10.25	7.92	10.59	14.33	16.75	17.75	18.25
1541	20.06	20.19	19.06	14.33	11.97	10.61	8.25	10.73	14.6	16.78	18.02	18.44
1542	19.92	20.15	19.05	14.35	12.16	10.86	8.59	10.85	14.59	16.71	17.9	18.37
1543	19.92	20.16	19.05	14.43	12.51	11.15	8.95	10.94	14.66	16.54	17.76	18.27
1544	19.99	20.19	19	14.47	12.58	11.12	9.06	11.01	14.8	16.44	17.71	18.32
1545	19.86	19.83	18.99	14.51	12.68	11.12	9.16	11.1	14.85	16.35	17.42	18.5
1546	19.93	19.92	19.17	14.63	12.69	11.14	9.19	11.18	14.93	16.35	17.55	18.55
1547	20.13	20.42	19.58	14.88	12.73	10.93	9.02	11.18	15.09	16.52	17.95	18.92
1548	20.15	20.4	19.5	14.87	12.85	10.99	9.15	11.34	15.04	16.52	17.93	19.1
1549	20.16	20.38	19.29	14.85	13	11.14	9.21	11.41	15.1	16.68	18.11	19.18
1550	20.05	20.37	18.97	14.6	13.03	11.47	9.62	11.47	14.82	16.35	18.01	19.12
1551	19.67	20.3	18.8	14.64	13.11	11.44	9.73	11.51	14.73	16.13	17.99	18.65
1552	19.4	19.38	18.31	14.58	13.26	11.49	9.82	11.46	14.38	15.65	16.84	17.53
1553	19.47	19.17	18.23	14.59	13.33	11.53	9.87	11.28	14.31	15.66	16.26	17.48
1554	18.88	19.25	18.39	14.29	12.91	11.61	9.72	10.98	14.1	15.41	16.25	17.1
1555	18.52	19.21	18.57	14.14	12.61	11.55	9.66	10.81	14.03	15.18	15.87	16.72
1556	18.85	19.7	19.23	14.84	13.13	11.61	9.78	11	14.13	15.45	16.17	17.06
1557	19.21	19.81	19.52	15.34	13.58	11.85	10.25	11.63	14.41	15.44	16.34	17.18
1558	19.38	19.75	19.35	15.44	13.72	11.99	10.42	12.03	14.84	15.52	16.21	17.4
1559	19.02	18.99	18.66	15.03	13.65	12.04	10.53	12.15	15.11	15.83	16.45	17.58
1560	19.33	19.12	18.49	14.96	13.77	12.18	10.56	12.33	15.82	16.85	17.36	18.38
1561	20.01	19.97	18.76	14.17	11.55	9.66	7.36	10.57	14.49	16.92	18.07	18.51
1562	20.02	19.99	18.79	14.08	11.39	9.62	7.28	10.39	14.57	16.92	18.01	18.5
1563	19.85	19.8	18.56	13.94	11.34	9.63	7.34	10.42	14.42	16.72	17.74	18.31
1564	20.11	20.04	18.83	14.18	11.86	10.33	8.11	10.63	14.55	16.78	18.01	18.42
1565	20	20.05	18.92	14.22	12.33	11	8.72	10.81	14.52	16.84	18.03	18.48
1566	20.02	20.19	19.07	14.35	12.43	10.95	8.75	10.9	14.71	16.8	18.01	18.68
1567	20.05	20.37	19.2	14.5	12.44	10.93	8.76	10.92	14.76	16.69	17.88	18.73
1568	20.06	20.39	19.26	14.57	12.36	10.69	8.6	10.92	15	16.55	17.69	18.69
1569	19.88	19.84	18.94	14.53	12.57	10.92	9.02	11.08	14.88	16.33	17.41	18.35
1570	19.78	19.74	19.04	14.47	12.73	11.11	9.16	11.16	14.83	16.31	17.35	18.1
1571	19.74	20.17	19.29	14.65	12.81	11.17	9.31	11.27	14.92	16.4	17.71	18.19
1572	19.58	20.15	19.16	14.59	12.94	11.26	9.46	11.38	15.02	16.41	17.78	18.58
1573	19.69	20.18	19.21	14.5	12.98	11.39	9.58	11.41	15.08	16.63	18.05	19.12
1574	20.21	20.56	19.41	14.69	13.09	11.41	9.57	11.51	15.24	17.18	18.49	19.59
1575	19.62	20.23	19.05	14.85	13.19	11.42	9.58	11.58	15.15	16.73	18.25	19.12
1576	19.27	19.28	18.38	14.41	13.23	11.51	9.8	11.6	14.86	16.09	17.33	17.68
1577	19.36	19.94	19.04	14.81	13.33	11.33	9.78	11.64	15.33	16.73	17.54	17.88
1578	19.98	20.6	19.53	14.91	13.18	11.55	9.89	11.5	14.96	16.57	17.68	18.23
1579	19.3	19.84	18.77	14.37	12.68	11.65	9.71	10.92	13.86	15.11	16.42	17.02
1580	19.18	19.97	19.13	14.94	13.14	11.63	9.94	11.21	14.16	15.14	15.9	16.94
1581	19.63	20.3	19.74	15.54	13.73	11.86	10.33	11.93	14.83	15.51	16.09	17.33
1582	19.63	20.17	19.77	15.69	13.85	12.07	10.34	12.14	15.13	15.69	16.17	17.64
1583	19.11	19.1	19.03	15.51	13.89	12.15	10.54	12.22	15.28	15.92	16.35	17.68
1584	19.62	19.25	18.77	15.56	14.04	12.23	10.4	12.36	15.99	17.08	17.33	18.66
1585	19.99	19.82	18.54	14.09	11.9	10.13	7.86	10.75	14.29	16.73	18.01	18.3
1586	20.15	19.91	18.78	14.22	11.57	9.75	7.4	10.58	14.61	16.83	18.16	18.54
1587	19.92	19.83	18.64	14.06	11.45	9.66	7.43	10.42	14.56	16.73	17.86	18.37
1588	19.77	19.68	18.55	13.95	11.95	10.46	8.28	10.65	14.37	16.69	17.66	18.19
1589	20.18	20.09	18.88	14.25	12.42	11.13	8.96	10.96	14.57	17.18	18.01	18.68
1590	19.99	19.97	18.89	14.15	12.4	11.1	8.94	10.9	14.6	17.06	17.89	18.64
1591	20.11	20.28	19.26	14.5	12.38	10.89	8.66	10.95	14.92	17.06	18.12	18.99
1592	20.06	20.15	19.25	14.62	12.29	10.5	8.34	10.88	15.22	16.75	17.84	18.68
1593	19.99	19.77	18.81	14.56	12.57	10.67	8.68	11	15.09	16.49	17.7	18.28
1594	19.76	19.77	18.8	14.51	12.74	10.94	9.01	11.23	14.99	16.34	17.51	18.23
1595	19.74	19.99	18.95	14.55	12.89	11.1	9.15	11.31	15.07	16.6	17.8	18.45
1596	19.56	19.98	18.96	14.56	12.97	11.28	9.29	11.38	15.26	16.74	17.73	18.67
1597	19.88	20.28	19.38	14.65	13.05	11.42	9.49	11.44	15.54	17.48	18.32	19.24
1598	20.66	20.82	19.76	14.94	13.15	11.49	9.49	11.32	15.75	17.96	18.42	19.57
1599	20.62	20.84	19.76	15.07	13.21	11.45	9.32	11.34	15.76	17.9	18.36	19.67
1600	20.38	20.66	19.66	15.12	13.02	11.14	9.13	11.5	15.69	17.75	18.35	19.4
1601	20.76	20.85	19.89	15.28	12.96	10.77	9.13	11.49	15.69	17.8	18.52	19.66
1602	20.76	20.81	19.75	15.16	13.27	11.49	9.79	11.52	15.15	17.13	18.26	19.15
1603	19.53	19.86	18.69	14.43	12.7	11.66	9.77	10.88	13.75	15.08	16.68	17.02
1604	19.19	20.14	19.04	15.04	13.21	11.61	10	11.42	14.16	15.07	16.16	16.74
1605	19.75	20.37	19.51	15.63	13.8	11.98	10.24	12.18	15.16	15.77	16.6	17.51
1606	19.76	20.09	19.75	15.76	13.83	12.08	10.05	12.24	15.68	16.33	16.91	17.97
1607	19.16	19.24	19.19	15.76	14.02	12.13	10.3	12.33	15.82	16.51	16.75	18.01
1608	19.25	18.99	18.69	15.64	14.07	12.23	10.4	12.39	16.02	16.95	17.29	18.29
1609	19.48	19.46	18.31	13.73	11.7	10.26	7.9	10.52	14.27	16.93	17.48	18.09
1610	20.08	20.03	18.74	14.09	11.8	10.12	7.92	10.6	14.67	17.33	18.02	18.64
1611	19.71	19.68	18.5	13.93	11.7	10.13	8.06	10.63	14.47	16.89	17.62	18.25
1612	19.48	19.36	18.31	13.8	12.03	10.77	8.65	10.72	14.23	16.49	17.4	17.87
1613	20.17	19.86	18.82	14.17	12.43	10.99	8.85	10.9	14.57	16.96	17.93	18.49
1614	20.23	19.99	19.09	14.39	12.46	10.97	8.69	11	14.88	17.14	18.16	18.76
1615	20.03	19.92	19.11	14.48	12.51	10.86	8.62	10.97	15.15	17.16	18.24	18.66
1616	19.88	19.7	18.89	14.51	12.57	11	8.8	11.05	15.24	17.01	17.94	18.19
1617	19.91	19.57	18.57	14.45	12.72	11.12	9.1	11.13	15.22	16.75	17.58	18.05
1618	19.85	19.83	18.9	14.63	12.78	11.05	9.01	11.12	15.44	17.25	17.96	18.4
1619	20.01	20.12	19.06	14.61	12.81	11.07	8.94	11.18	15.51	17.42	18.25	18.97
1620	20.32	20.46	19.33	14.68	12.95	11.37	9.35	11.36	15.34	17.37	18.22	19.24
1621	20.43	20.45	19.29	14.53	13.01	11.52	9.73	11.55	15.37	17.6	18.32	19.26
1622	20.6	20.71	19.61	14.78	13.17	11.56	9.81	11.53	15.69	17.86	18.44	19.46
1623	20.74	20.83	19.78	15.05	13.23	11.55	9.53	11.47	15.75	17.89	18.54	19.57
1624	21.01	20.84	20	15.28	12.65	10.86	8.74	11.45	15.73	17.72	18.4	19.67
1625	20.9	20.98	19.96	15.43	12.61	10.52	8.79	11.57	15.71	17.73	18.65	19.73
1626	19.43	19.96	18.62	14.62	13.14	11.46	9.83	11.52	15.03	16.67	17.62	18.18
1627	18.47	18.76	17.85	14.02	12.52	11.47	9.46	10.78	13.8	14.98	15.9	16.65
1628	18.5	19.35	18.42	14.84	13.11	11.67	9.97	11.42	14.01	14.93	15.73	16.62
1629	18.96	19.74	18.96	15.42	13.58	11.87	10.45	12.03	14.67	15.25	15.9	16.93
1630	19.14	19.46	19.03	15.55	13.77	12.01	10.55	12.29	15.44	16.03	16.73	17.61
1631	18.76	18.78	18.56	15.35	13.77	12.07	10.6	12.35	15.71	16.42	16.87	17.76
1632	19.12	18.92	18.4	15.39	14.06	12.25	10.66	12.43	15.98	16.77	17.27	18
1633	18.3	18.16	17.31	12.96	10.78	9.37	7.26	10.27	13.97	15.74	16.35	16.79
1634	19.84	19.76	18.53	13.95	11.5	9.87	7.67	10.53	14.81	17.33	17.82	18.47
1635	20.14	20.03	18.81	14.17	11.79	10.15	8.03	10.76	14.73	17.31	18.05	18.7
1636	19.71	19.65	18.52	13.97	11.95	10.55	8.45	10.77	14.5	16.78	17.65	18.11
1637	19.69	19.54	18.53	14.01	12.15	10.8	8.62	10.87	14.53	16.61	17.59	18.11
1638	20.06	19.78	18.9	14.45	12.32	10.65	8.35	10.98	15.08	17.01	18.14	18.39
1639	20.2	19.94	19.25	14.55	12.36	10.66	8.48	11	15.4	17.6	18.34	18.52
1640	19.94	20.07	19.07	14.44	12.57	11.08	9.01	11.07	15.31	17.5	18.06	18.47
1641	19.72	19.75	18.61	14.27	12.52	11.17	9.2	11.07	14.95	17.04	17.76	18.08
1642	20.25	20.41	19.21	14.62	12.75	11.29	9.36	11.3	15.34	17.52	18.33	18.81
1643	20.57	20.38	19.33	14.71	12.84	11.34	9.32	11.27	15.53	17.79	18.23	19.19
1644	20.5	20.22	19.44	14.79	12.95	11.47	9.54	11.38	15.52	17.82	18.03	19.06
1645	20.66	20.34	19.58	14.91	13.03	11.54	9.6	11.5	15.72	17.9	18.02	19.17
1646	20.77	20.47	19.69	15.08	12.93	11.49	9.34	11.44	15.76	17.9	18	19.24
1647	20.86	20.63	19.83	15.22	12.76	11.19	8.9	11.47	15.76	17.86	18.02	19.33
1648	20.81	20.53	19.85	15.26	12.52	10.78	8.71	11.58	15.66	17.59	18	19.31
1649	20.95	20.44	19.92	15.26	12.57	10.74	8.96	11.63	15.71	17.27	18.03	19.38
1650	19.47	19.71	18.75	14.7	13.15	11.64	9.94	11.6	14.99	16.62	17.47	18.15
1651	17.99	17.95	17.4	13.7	12.46	11.52	9.62	10.89	13.79	14.82	15.43	16.41
1652	18.46	18.48	17.95	14.44	13.03	11.66	10	11.57	14.42	15.22	15.76	16.8
1653	18.69	19.16	18.54	15.12	13.48	11.84	10.33	11.95	14.84	15.44	15.88	17.02
1654	18.54	19.14	18.6	15.18	13.52	11.91	10.35	12	14.97	15.63	16.24	17.18
1655	18.45	18.46	18.17	14.84	13.41	11.96	10.41	12.13	15.2	15.8	16.27	17.14
1656	19.01	18.87	18.31	15.23	13.83	12.13	10.7	12.43	15.87	16.81	17.32	17.88
1657	19.23	19.22	18.18	13.69	11.14	9.49	7.24	10.65	14.8	16.55	17.28	17.82
1658	20.36	20.26	18.97	14.21	11.58	9.76	7.47	10.71	15.26	17.78	18.33	19.01
1659	20.56	20.28	19.01	14.46	11.93	9.99	7.73	10.89	15.17	17.7	18.56	18.86
1660	20.41	20.19	19.04	14.49	12.05	10.11	7.84	10.83	15.38	17.65	18.53	18.75
1661	20.5	20.47	19.32	14.49	12.08	10.3	8.02	10.87	15.48	17.79	18.57	19.05
1662	20.33	20.27	19.15	14.47	12.08	10.51	8.31	10.86	15.41	17.71	18.3	18.84
1663	18.67	18.61	17.72	13.26	10.94	9.4	7.21	10.53	14.33	15.97	16.65	17.23
1664	20.54	20.45	19.15	14.31	11.64	9.76	7.39	10.85	15.48	17.86	18.47	19.2
1665	20	19.9	18.72	14.15	11.79	10.01	7.76	10.78	15.03	17.53	18.08	18.47
1666	20.02	19.93	18.76	14.15	11.8	10.14	7.94	10.83	15.15	17.53	18.01	18.48
1667	20.21	20.13	18.89	14.19	11.76	10.23	7.96	10.84	15.39	17.69	18.13	18.92
1668	19.64	19.54	18.41	13.95	11.81	10.66	8.47	10.85	15.14	17	17.64	18.31
1669	19.62	19.54	18.34	13.84	11.3	9.64	7.37	10.84	15.01	16.88	17.63	18.24
1670	20.45	20.34	19.08	14.26	11.64	9.76	7.48	11	15.46	17.8	18.39	19.14
1671	19.76	19.74	18.6	13.91	11.59	9.97	7.76	10.76	14.98	17.33	17.73	18.37
1672	18.67	18.67	17.66	13.36	11.41	10.12	7.98	10.63	14.41	16.16	16.77	17.44
1673	18.3	18.33	17.42	13.25	11.27	10.22	8.08	10.77	14.21	15.68	16.42	17.01
1674	19.02	19.05	17.96	13.78	11.64	10.53	8.32	11.03	14.78	16.26	17.04	17.65
1675	19.87	19.77	18.52	13.97	11.41	9.71	7.47	10.95	15.16	17.17	17.85	18.52
1676	19.94	19.89	18.59	14.05	11.52	9.76	7.56	11	15.23	17.28	17.98	18.67
1677	18.61	18.56	17.54	13.26	11.05	9.57	7.45	10.54	14.27	16.01	16.65	17.27
1678	17.45	17.52	16.71	12.73	10.87	9.69	7.58	10.24	13.44	15.09	15.62	16.13
1679	18.32	18.52	17.62	13.51	11.43	10.24	8.06	10.89	14.29	15.87	16.5	17.03
1680	19.42	19.47	18.35	13.93	11.76	10.63	8.43	11.07	15.12	16.65	17.48	18.19
1681	19.41	19.25	18.18	13.7	11.3	9.73	7.52	11.01	14.9	16.7	17.51	18
1682	18.46	18.29	17.34	13.09	11.02	9.72	7.52	10.54	14.24	15.99	16.7	17.08
1683	16.87	16.58	15.7	11.72	10.4	9.58	7.33	9.19	12.56	14.51	14.97	15.47
1684	17.04	16.89	15.97	12.05	10.53	9.58	7.48	9.42	12.78	14.75	15.19	15.64
1685	18.09	18.1	17.23	13.1	11.26	10.2	8.13	10.72	14.1	15.48	16.25	16.77
1686	20.1	20.01	18.96	14.26	12.31	11	8.97	11.23	15.36	17.42	18.02	18.82
1687	17.62	17.35	16.61	12.64	10.79	9.59	7.4	10.53	13.85	15.53	15.98	16.27
1688	16.22	15.89	14.98	11.08	9.96	9.14	6.96	8.96	12.09	13.88	14.29	14.75
1689	16.04	15.72	14.79	10.84	9.86	9.19	6.95	8.49	11.76	13.57	13.97	14.62
1690	17.78	17.58	16.6	12.41	10.67	9.62	7.44	9.93	13.51	15.1	15.82	16.38
1691	19.6	19.56	18.43	13.88	11.81	10.52	8.35	11.05	15.07	17	17.66	18.37
1692	20.51	20.37	19.21	14.54	12.61	11.08	8.99	11.34	15.66	17.73	18.4	19.19
