# Supplementary material for: Roles of host and environment in shift of primary anthrax host species in Kruger National Park
Source: PLoS One. 2024 Dec 6;19(12):e0314103. doi: 10.1371/journal.pone.0314103 (PMC11623471; doi:10.1371/journal.pone.0314103)
Supplement: S1 Data — (ZIP) [file pone.0314103.s001.zip › Ochai Supplementary Data/Tmin excel/1992.xlsx]

## Sheet: 1992
UPID	1992_1	1992_2	1992_3	1992_4	1992_5	1992_6	1992_7	1992_8	1992_9	1992_10	1992_11	1992_12
1	21.5	21.56	20.63	19.34	13.42	10.83	10.54	11.63	16.84	20.29	20.75	21.16
2	21.66	21.72	20.84	19.45	13.52	10.85	10.57	11.74	16.85	20.39	20.88	21.28
3	21.75	21.83	20.88	19.41	13.53	10.98	10.75	11.81	16.83	20.4	20.91	21.38
4	21.81	22.04	20.87	19.43	13.61	10.95	10.7	11.8	16.82	20.57	20.92	21.47
5	21.5	21.92	20.66	19.39	13.55	10.79	10.41	11.62	16.67	20.57	20.65	21.31
6	21.45	22.02	20.78	19.48	13.54	10.8	10.44	11.67	16.7	20.77	20.71	21.34
7	21.81	22.19	21.02	19.69	13.67	10.95	10.6	11.86	16.95	21.02	20.98	21.56
8	21.82	22.34	21.02	19.69	13.75	11.13	10.88	12.08	17.12	21.02	20.92	21.6
9	21.63	22.25	20.88	19.53	13.71	11.12	10.82	12.18	17.13	20.87	20.69	21.43
10	21.45	22.09	20.8	19.53	13.66	11.07	10.71	12.05	16.92	20.75	20.54	21.25
11	21.45	22.15	21.07	19.74	13.77	11.08	10.75	12.01	16.8	20.72	20.93	21.3
12	21.13	21.91	20.91	19.67	13.85	10.99	10.56	11.83	16.41	19.87	20.75	21.05
13	21.04	21.77	20.79	19.61	13.85	10.98	10.56	11.79	16.22	19.63	20.5	20.97
14	21.11	21.95	20.95	19.74	13.92	11.03	10.64	11.97	16.43	19.77	20.6	21.09
15	21.21	21.96	21.02	19.9	14.02	11.07	10.69	12.19	16.66	19.98	20.76	21.19
16	21.68	22.38	21.12	19.77	14.26	11.6	11.11	12.81	17.33	20.86	21.14	21.57
17	21.81	22.54	20.76	19.37	14.44	11.91	11.45	13.03	17.55	21.07	21.14	21.74
18	21.51	22.16	20.95	19.6	14.49	12.04	11.53	13.22	17.49	20.51	20.97	21.53
19	21.6	21.72	20.76	19.5	13.56	10.66	10.29	11.57	16.97	20.28	20.93	21.38
20	21.52	21.71	20.77	19.49	13.57	10.83	10.55	11.61	16.93	20.28	20.85	21.28
21	21.77	21.91	21	19.61	13.63	11.04	10.71	11.78	17	20.41	21.07	21.44
22	21.89	22.12	21.01	19.6	13.72	11.03	10.77	11.8	16.99	20.6	21.09	21.59
23	21.72	22.14	20.73	19.46	13.7	11.01	10.67	11.82	16.97	20.94	20.89	21.51
24	21.59	22.08	20.66	19.41	13.67	11.03	10.7	11.9	17.09	20.88	20.75	21.38
25	21.76	22.27	20.82	19.63	13.69	11.06	10.79	11.97	17.11	20.93	20.92	21.51
26	21.93	22.49	21.09	19.78	13.8	11.19	10.88	12.17	17.26	21.15	21.16	21.76
27	21.91	22.46	21.36	19.89	13.9	11.19	10.88	12.33	17.37	21.34	21.35	21.77
28	21.71	22.22	21.29	20	13.94	11.26	10.85	12.33	17.32	21.16	21.48	21.57
29	21.68	22.32	21.3	19.99	13.93	11.19	10.87	12.34	17.24	21.03	21.32	21.46
30	21.46	22.18	21.18	19.92	13.97	11.25	10.86	12.31	16.99	20.54	21.09	21.33
31	21.32	21.99	20.93	19.88	14.01	11.26	10.8	12.17	16.81	20.24	20.9	21.25
32	21.04	21.75	20.69	19.69	13.95	11.1	10.69	11.91	16.38	19.64	20.49	20.93
33	20.94	21.73	20.79	19.77	13.94	11.07	10.59	11.97	16.47	19.74	20.47	20.86
34	21.54	22.38	20.8	19.47	14.09	11.43	11.02	12.67	17.27	20.74	20.82	21.53
35	21.8	22.58	20.59	19.09	14.31	11.76	11.44	12.81	17.21	20.68	20.9	21.72
36	21.82	22.62	20.75	19.28	14.45	11.8	11.47	13.13	17.58	21	21.05	21.81
37	21.38	21.62	20.61	19.29	13.43	10.49	10.12	11.24	16.69	19.85	20.53	21.15
38	21.41	21.57	20.67	19.43	13.56	10.85	10.53	11.5	16.82	19.94	20.6	21.1
39	21.66	21.87	20.66	19.27	13.54	11.09	10.83	11.72	16.86	20.3	20.73	21.28
40	21.63	21.93	20.5	19.25	13.56	11.11	10.89	11.81	16.91	20.53	20.72	21.32
41	21.59	21.89	20.38	19.12	13.62	11.13	10.92	11.91	16.99	20.81	20.75	21.37
42	21.81	22.24	20.73	19.44	13.72	11.14	10.89	11.97	17.15	20.9	21.06	21.59
43	21.8	22.27	21.1	19.82	13.86	11.1	10.82	11.89	17.03	20.5	21.11	21.5
44	21.93	22.4	21.29	19.97	13.94	11.18	10.82	12	17.2	20.69	21.28	21.62
45	21.97	22.33	21.27	20.01	13.92	11.12	10.79	11.97	17.16	20.91	21.38	21.61
46	21.72	22.22	21.19	19.98	13.95	11.03	10.67	11.94	16.93	20.52	21.13	21.43
47	21.99	22.72	21.22	19.84	13.98	11.17	10.82	12.27	17.32	21.16	21.29	21.87
48	21.93	22.76	21.2	19.61	13.95	11.14	10.73	12.32	17.26	21.05	21.31	21.94
49	21.87	22.82	21.34	19.44	13.95	11.1	10.8	12.34	17.19	20.91	21.42	21.85
50	21.29	22.2	21.08	19.76	13.93	11.21	10.79	12.37	17.14	20.71	20.97	21.21
51	21.08	21.83	20.89	19.95	13.96	11.17	10.82	12.23	16.79	20	20.64	20.99
52	21.46	22.27	20.99	19.6	13.99	11.32	10.89	12.54	17.19	20.61	20.74	21.39
53	21.73	22.61	20.67	19.12	14.19	11.55	11.17	12.8	17.08	20.29	20.71	21.5
54	21.76	22.32	20.43	18.94	14.23	11.33	11.18	12.69	17.17	20.45	20.81	21.5
55	21.63	22.01	20.74	19.31	13.44	10.53	10.13	11.14	16.65	19.73	20.43	21.24
56	21.44	21.7	20.69	19.43	13.61	10.87	10.55	11.38	16.76	19.86	20.55	21.18
57	21.54	21.76	20.75	19.44	13.59	11.13	10.82	11.64	16.87	20.02	20.66	21.19
58	21.49	21.89	20.55	19.21	13.53	11.16	10.94	11.71	16.89	20.32	20.56	21.26
59	21.23	21.67	20.22	19.1	13.6	11.14	10.92	11.8	16.91	20.67	20.43	21.08
60	21.52	22.06	20.64	19.52	13.72	11.09	10.77	11.75	16.92	20.61	20.68	21.34
61	21.58	21.98	21.03	19.72	13.74	10.82	10.42	11.52	16.73	20.02	20.89	21.35
62	21.63	22.07	21.04	19.77	13.78	10.87	10.39	11.55	16.74	19.98	20.95	21.31
63	21.58	22.07	21	19.72	13.72	10.78	10.33	11.48	16.66	20.04	20.93	21.18
64	21.58	22.13	21.09	19.78	13.76	10.63	10.18	11.48	16.7	20.25	20.93	21.32
65	21.54	22.19	20.99	19.81	13.77	10.72	10.3	11.62	16.83	20.51	21.06	21.34
66	21.5	22.17	20.99	20	13.98	11.02	10.56	11.84	16.88	20.35	21	21.42
67	21.7	22.43	21.2	20.03	13.98	11.15	10.74	12.24	17.29	20.95	21.16	21.64
68	21.88	22.83	21.27	19.46	13.93	11.18	10.76	12.46	17.39	21.52	21.28	21.77
69	21.4	22.28	21.07	19.83	13.93	11.19	10.8	12.34	17.25	20.85	20.94	21.35
70	21.34	22.14	20.94	19.81	14.02	11.18	10.78	12.3	17.17	20.6	20.72	21.35
71	21.61	22.55	20.71	19.28	13.98	11.32	10.91	12.7	16.99	20.11	20.41	21.35
72	21.68	22.36	20.53	19.02	14.16	11.53	11.12	12.7	17.1	20.23	20.56	21.29
73	21.62	22.1	20.8	19.27	13.21	10.26	9.89	11.02	16.6	19.64	20.33	21.15
74	21.36	21.75	20.59	19.34	13.51	10.67	10.27	11.3	16.75	19.71	20.45	21.13
75	21.58	21.78	20.8	19.52	13.68	11.06	10.67	11.57	16.96	20.15	20.72	21.27
76	21.65	21.92	20.79	19.52	13.66	11.11	10.74	11.69	16.95	20.38	20.74	21.32
77	21.59	22.06	20.79	19.5	13.73	11.07	10.85	11.8	17.05	20.73	20.54	21.34
78	21.74	22.17	20.93	19.7	13.8	11.05	10.76	11.77	17.12	20.92	20.75	21.55
79	21.72	22.07	21.02	19.77	13.77	10.92	10.53	11.6	16.9	20.57	21.04	21.57
80	21.67	22.08	21.02	19.72	13.76	10.82	10.41	11.52	16.84	20.38	21.15	21.49
81	21.56	22.01	20.94	19.61	13.7	10.67	10.25	11.42	16.73	20.32	21.13	21.31
82	21.46	21.87	20.8	19.5	13.53	10.54	10.07	11.34	16.69	20.53	20.99	21.24
83	21.41	21.95	20.78	19.61	13.65	10.45	10	11.34	16.75	20.56	21.18	21.29
84	21.49	22.02	20.86	19.83	13.84	10.79	10.26	11.45	16.73	20.22	21.02	21.37
85	21.53	22.15	20.98	20.02	13.98	11	10.58	11.71	16.8	20.15	21.02	21.42
86	21.86	22.67	21.32	20.03	13.99	11.12	10.66	12.13	17.31	21.13	21.29	21.83
87	21.82	22.8	21.4	20.01	13.96	11.17	10.71	12.35	17.48	21.45	21.47	21.95
88	21.72	22.53	21.35	19.91	14.01	11.24	10.76	12.59	17.35	21.04	21.39	21.82
89	21.69	22.33	21.34	19.84	14.07	11.38	10.88	12.72	17.27	20.72	21.21	21.94
90	21.69	22.29	21.2	19.97	14.16	11.52	10.96	12.84	17.45	20.98	21.19	21.9
91	21.47	21.81	20.67	19.39	13.53	10.66	10.34	11.36	16.94	20.03	20.62	21.2
92	21.52	21.9	20.75	19.42	13.59	10.75	10.41	11.47	17	20.11	20.7	21.27
93	21.59	21.81	20.78	19.49	13.58	10.79	10.39	11.53	16.97	20.14	20.81	21.28
94	21.57	21.86	20.78	19.51	13.67	10.87	10.51	11.55	16.99	20.2	20.82	21.24
95	21.7	21.91	20.9	19.65	13.81	11.12	10.76	11.66	17.1	20.55	20.93	21.35
96	21.77	21.95	20.9	19.72	13.83	11.15	10.81	11.7	17.1	20.75	20.87	21.48
97	21.68	22.04	20.92	19.69	13.77	10.9	10.61	11.59	16.95	20.88	20.76	21.47
98	21.65	22.03	20.84	19.57	13.7	10.76	10.36	11.51	16.9	20.88	20.61	21.44
99	21.62	22	20.81	19.51	13.64	10.66	10.2	11.42	16.82	20.84	20.6	21.32
100	21.49	21.8	20.7	19.54	13.65	10.69	10.24	11.3	16.61	20.29	20.96	21.11
101	21.04	21.57	20.46	19.35	13.48	10.5	9.99	11.11	16.25	19.47	20.53	20.79
102	21.15	21.7	20.52	19.4	13.5	10.35	9.75	11.03	16.25	19.44	20.51	20.94
103	21.29	21.9	20.64	19.46	13.53	10.34	9.8	11.01	16.22	19.46	20.48	21.04
104	21.41	22.31	20.89	19.63	13.58	10.44	9.97	11.24	16.52	20.23	20.73	21.39
105	21.37	22.29	20.75	19.74	13.74	10.72	10.28	11.72	17.09	20.79	20.63	21.37
106	21.58	22.53	20.84	19.81	13.93	11.03	10.62	12.13	17.19	20.58	20.81	21.59
107	21.48	22.38	21.18	20.02	14.1	11.28	10.8	12.36	17.41	21.02	21.19	21.86
108	21.51	22.14	21.07	19.97	14.22	11.36	10.87	12.39	17.49	21.23	21.11	21.63
109	21.48	21.78	20.66	19.41	13.55	10.71	10.46	11.41	16.98	20.24	20.58	21.19
110	21.5	21.78	20.7	19.38	13.52	10.61	10.31	11.4	16.98	20.25	20.65	21.18
111	21.46	21.62	20.61	19.3	13.44	10.53	10.19	11.32	16.83	20.08	20.48	21.06
112	21.47	21.71	20.71	19.4	13.57	10.69	10.3	11.39	16.84	19.99	20.61	21.17
113	21.54	21.79	20.8	19.48	13.73	10.88	10.48	11.48	16.92	20.07	20.73	21.17
114	21.59	21.81	20.79	19.58	13.73	10.89	10.57	11.49	16.95	20.33	20.85	21.25
115	21.48	21.81	20.71	19.52	13.76	10.79	10.41	11.43	16.83	20.27	20.84	21.23
116	21.5	21.95	20.8	19.55	13.82	10.86	10.47	11.42	16.73	20.25	20.94	21.33
117	21.4	21.94	20.71	19.39	13.64	10.69	10.32	11.29	16.58	20.33	20.56	21.15
118	21.28	21.8	20.59	19.41	13.58	10.59	10.12	11.23	16.45	19.97	20.55	20.96
119	20.9	21.43	20.38	19.21	13.48	10.43	9.96	11	16.18	19.15	20.07	20.74
120	20.87	21.58	20.39	19.23	13.42	10.33	9.82	10.92	16.01	18.98	19.97	20.62
121	21.13	21.87	20.44	19.27	13.53	10.49	10.12	11.22	16.37	19.84	20.27	20.96
122	20.58	21.3	19.77	18.79	13.67	10.91	10.55	11.75	16.77	20.25	20.09	20.85
123	20.87	21.39	19.74	18.63	13.69	11.03	10.7	12.03	16.88	20.17	20.16	20.87
124	21.62	22.13	20.15	19.08	13.81	11.09	10.66	12.2	17.04	20.34	20.56	21.23
125	21.37	22.23	20.39	19.42	13.89	11.13	10.75	12.19	17.02	20.08	20.37	21.25
126	21.35	22.29	20.66	19.7	14.05	11.23	10.8	12.27	17.24	20.46	20.69	21.58
127	21.28	21.64	20.57	19.26	13.25	10.4	10.1	11.2	16.88	20.2	20.3	21.07
128	21.45	21.73	20.6	19.34	13.36	10.46	10.16	11.26	16.89	20.32	20.27	21.2
129	21.23	21.55	20.45	19.2	13.42	10.54	10.26	11.28	16.76	20.07	19.91	20.88
130	21.35	21.65	20.54	19.28	13.52	10.72	10.33	11.31	16.76	20.01	20.12	20.95
131	21.46	21.76	20.7	19.45	13.67	10.82	10.45	11.4	16.87	20.1	20.55	21.08
132	21.36	21.76	20.68	19.44	13.67	10.86	10.5	11.37	16.86	20.1	20.55	20.96
133	21.09	21.54	20.48	19.23	13.58	10.71	10.28	11.25	16.55	19.67	20.27	20.79
134	21.18	21.69	20.58	19.38	13.6	10.76	10.34	11.24	16.49	19.61	20.33	20.98
135	21.45	21.98	20.82	19.56	13.74	10.85	10.45	11.27	16.55	19.77	20.62	21.17
136	21.13	21.84	20.53	19.29	13.53	10.69	10.27	11.18	16.36	19.7	20.28	20.95
137	20.89	21.44	20.43	19.25	13.54	10.55	10.11	10.97	16.08	18.97	19.9	20.64
138	20.9	21.6	20.25	19.03	13.6	10.76	10.42	11.2	16.13	18.93	19.76	20.56
139	20.49	20.89	19.39	18.22	13.45	11.05	10.69	11.87	16.62	19.95	19.93	20.67
140	20.31	20.77	19.29	18.03	13.42	10.91	10.59	11.89	16.51	19.6	19.77	20.38
141	20.75	21.23	19.54	18.37	13.56	10.97	10.56	12.02	16.61	19.74	20.03	20.63
142	21.07	21.38	19.65	18.46	13.55	11.04	10.6	12.15	16.64	19.57	19.89	20.58
143	21.28	21.51	19.76	18.58	13.57	11.04	10.63	12.22	16.58	19.54	19.94	20.66
144	21.57	21.85	20.16	19.03	13.82	11.2	10.65	12.37	16.86	19.96	20.43	21.23
145	20.58	20.82	19.73	18.55	13.18	10.68	10.62	11.31	16.56	19.21	19.11	20.03
146	20.77	21.18	20.03	18.81	13.36	10.7	10.56	11.38	16.76	19.5	19.42	20.33
147	20.63	21.1	19.89	18.77	13.33	10.66	10.45	11.23	16.62	19.5	19.27	20.25
148	21.13	21.59	20.38	19.12	13.48	10.76	10.43	11.29	16.73	19.99	19.63	20.82
149	21.11	21.61	20.37	19.13	13.49	10.68	10.39	11.25	16.73	19.99	19.69	20.83
150	21.42	21.87	20.65	19.39	13.64	10.83	10.5	11.35	16.88	20.31	20.11	21.08
151	21.2	21.71	20.44	19.25	13.65	11	10.66	11.44	16.74	20.1	20.02	20.99
152	21.32	21.82	20.49	19.17	13.68	11.19	10.89	11.56	16.84	20.15	20.17	21.09
153	21.47	22.11	20.84	19.51	13.78	11.24	10.92	11.45	16.72	19.98	20.7	21.27
154	21.36	21.99	20.54	19.23	13.72	11.16	10.85	11.4	16.53	19.86	20.4	21.12
155	20.88	21.61	20.57	19.23	13.66	11.01	10.62	11.09	16.1	18.9	19.85	20.57
156	20.88	21.67	20.15	18.66	13.55	11.05	10.75	11.25	16.09	18.76	19.7	20.53
157	20.53	20.92	19.36	18.1	13.33	11.01	10.73	11.83	16.65	19.75	19.86	20.66
158	20.21	20.56	19.22	17.96	13.27	10.83	10.62	11.94	16.55	19.66	19.52	20.22
159	20.43	20.78	19.36	18.09	13.36	10.95	10.62	12.01	16.51	19.44	19.54	20.26
160	20.73	21.01	19.52	18.22	13.45	11.02	10.62	12.07	16.55	19.32	19.58	20.29
161	21.18	21.1	19.69	18.38	13.54	11.05	10.61	12.15	16.6	19.46	19.85	20.55
162	21.46	21.31	19.85	18.63	13.63	11.12	10.67	12.31	16.83	19.74	20.07	20.76
163	20.11	20.51	19.28	17.98	12.98	10.79	10.86	11.41	16.59	19.01	18.96	19.69
164	20.02	20.4	19.14	17.91	12.96	10.82	10.86	11.45	16.46	18.87	18.82	19.64
165	20.09	20.51	19.25	18.11	13.1	10.93	11	11.56	16.57	19.01	18.97	19.73
166	20.11	20.59	19.34	18.25	13.27	11.08	10.97	11.52	16.59	19.05	19	19.86
167	20.71	21.15	19.86	18.79	13.55	11.22	11.08	11.76	16.99	19.68	19.71	20.51
168	20.79	21.21	19.85	18.9	13.63	11.33	11.24	11.87	17.02	19.89	19.73	20.76
169	20.88	21.26	19.79	18.74	13.58	11.43	11.26	11.9	16.98	19.99	19.68	20.91
170	21.36	21.76	20.23	18.83	13.64	11.45	11.28	12.02	17.06	20.4	20.08	21.23
171	21.47	22.04	20.57	18.96	13.64	11.32	11.09	11.89	16.98	20.38	20.36	21.21
172	21.37	21.92	20.29	18.74	13.59	11.18	11	11.64	16.74	19.88	20.33	21.09
173	21.15	21.88	20.3	18.56	13.57	11.02	10.88	11.33	16.3	19.04	20.11	20.69
174	21.09	21.76	20.12	18.39	13.42	10.9	10.79	11.46	16.34	18.91	19.96	20.6
175	20.95	21.35	19.64	18.22	13.34	10.89	10.73	11.74	16.69	19.55	20.04	20.87
176	20.14	20.58	19.2	18.02	13.23	10.84	10.65	11.95	16.63	19.75	19.45	20.31
177	20	20.31	18.99	17.85	13.14	10.72	10.55	11.88	16.41	19.1	19.2	19.89
178	19.98	20.17	18.9	17.73	13.13	10.74	10.54	11.83	16.25	18.79	19.04	19.67
179	20.19	20.21	18.97	17.88	13.22	10.85	10.54	11.91	16.26	18.83	19.21	19.76
180	20.51	20.39	19.2	18.19	13.39	11.08	10.6	12.09	16.44	19.04	19.4	19.95
181	19.47	19.98	18.73	17.41	12.45	10.16	10.32	10.92	16.09	18.55	18.31	19.03
182	19.53	20.05	18.85	17.48	12.61	10.34	10.48	11.09	16.22	18.62	18.33	19.09
183	19.43	20	18.81	17.46	12.65	10.49	10.64	11.14	16.12	18.5	18.25	19.02
184	19.92	20.52	19.23	17.93	13.04	10.95	11.06	11.61	16.63	18.95	18.87	19.6
185	20.09	20.65	19.33	18.08	13.28	11.15	11.23	11.83	16.78	19.17	19.19	19.88
186	19.98	20.53	19.23	18.17	13.29	11.23	11.31	11.89	16.78	19.18	19.15	19.96
187	20.26	20.69	19.39	18.37	13.46	11.47	11.44	12.01	16.87	19.45	19.44	20.37
188	20.51	20.94	19.59	18.44	13.53	11.4	11.3	12.05	16.93	19.72	19.57	20.71
189	20.83	21.3	19.78	18.42	13.38	10.92	10.74	11.95	17.02	19.98	19.83	20.96
190	21.19	21.51	19.87	18.37	13.32	10.5	10.57	11.92	17.04	20.28	19.93	21.17
191	21.35	21.46	19.69	18.21	13.25	10.35	10.5	11.84	16.61	19.57	20.12	20.99
192	21.29	21.38	19.64	18.14	13.2	10.28	10.49	11.8	16.56	19.42	20.18	20.93
193	21.16	21.32	19.63	18.25	13.28	10.48	10.58	11.74	16.7	19.67	20.07	21.04
194	20.31	20.65	19.19	18.09	13.18	10.68	10.56	11.82	16.69	19.88	19.45	20.45
195	19.81	20.08	18.84	17.71	13.03	10.46	10.45	11.83	16.43	19.02	19.05	19.68
196	19.43	19.69	18.58	17.35	12.81	10.19	10.19	11.25	15.86	18.43	18.47	19.09
197	19.36	19.51	18.47	17.27	12.72	10.07	9.99	11.03	15.64	18.28	18.39	18.91
198	19.57	19.59	18.54	17.43	12.82	10.2	10.14	11.22	15.74	18.33	18.52	19.05
199	18.84	19.37	18.32	17.12	12.15	9.8	9.98	10.53	15.76	18.03	17.75	18.5
200	19.08	19.71	18.66	17.35	12.45	10.21	10.31	10.89	16.07	18.35	18.11	18.77
201	19.68	20.42	19.16	17.74	12.86	10.62	10.71	11.38	16.5	18.88	18.74	19.35
202	20.08	20.81	19.39	18.01	13.08	10.75	10.83	11.62	16.85	19.16	19.13	19.76
203	20.14	20.7	19.34	17.97	13.19	10.99	11.11	11.8	16.9	19.24	19.19	19.93
204	20.02	20.54	19.2	18.01	13.3	11.31	11.24	11.69	16.79	19.16	19.15	19.92
205	20.22	20.67	19.33	18.04	13.31	11.25	11.23	11.92	16.95	19.33	19.37	20.24
206	20.35	20.86	19.44	18.07	13.27	10.8	10.78	11.82	16.99	19.48	19.78	20.49
207	20.5	20.92	19.5	18.01	13.13	10.38	10.44	11.6	16.85	19.55	19.76	20.64
208	21.01	21.29	19.57	18.1	13.09	10.24	10.28	11.63	16.95	20.03	19.89	21.08
209	21.35	21.34	19.49	18.06	13.09	10.15	10.3	11.85	16.91	20.15	20.04	21.24
210	21.17	21.2	19.42	17.99	13.08	10.15	10.3	11.86	16.79	19.92	20.08	21.23
211	21.09	21.23	19.47	18.12	13.17	10.26	10.4	11.83	16.81	19.97	19.94	21.06
212	20.5	20.81	19.26	18.13	13.17	10.45	10.4	11.85	16.78	20.05	19.54	20.64
213	19.95	20.19	18.96	17.74	13.03	10.38	10.37	11.79	16.55	19.26	19.24	19.95
214	19.5	19.72	18.67	17.42	12.82	10.03	10.11	11.23	15.95	18.57	18.58	19.23
215	19.27	19.41	18.45	17.21	12.67	9.9	9.79	10.83	15.68	18.24	18.36	18.89
216	19.48	19.49	18.51	17.32	12.77	10.01	9.84	10.94	15.65	18.3	18.46	18.99
217	19.27	19.76	18.68	17.38	12.3	9.91	10.1	10.67	16.06	18.38	18.11	18.86
218	19.8	20.44	19.19	17.8	12.74	10.33	10.51	11.18	16.6	18.93	18.77	19.47
219	20.36	20.97	19.57	18.17	13.11	10.73	10.93	11.65	17.01	19.49	19.44	20.22
220	20.61	21.17	19.72	18.27	13.23	10.83	11.02	11.75	17.06	19.69	19.68	20.52
221	20.49	21.02	19.56	18.11	13.18	10.88	11.06	11.7	16.96	19.77	19.65	20.53
222	20.42	20.97	19.52	18.09	13.27	11.1	11.07	11.71	16.97	19.78	19.64	20.6
223	20.43	20.98	19.51	18.05	13.17	10.78	10.87	11.87	17.07	19.66	19.67	20.6
224	20.42	20.94	19.49	17.99	13.03	10.38	10.5	11.74	17	19.61	19.73	20.62
225	20.58	21.07	19.54	18.01	13.06	10.28	10.38	11.6	16.87	19.61	19.76	20.66
226	20.71	21.19	19.55	18.05	13.03	10.25	10.31	11.61	16.83	19.78	19.7	20.87
227	21.2	21.53	19.61	18.13	13.08	10.18	10.31	11.72	16.98	20.14	20	21.21
228	21.28	21.46	19.54	18.03	13.02	10.11	10.23	11.77	16.87	20.02	20.19	21.24
229	21.27	21.61	19.6	18.11	13.06	10.16	10.29	11.78	16.6	19.6	20.12	21.21
230	20.86	21.44	19.48	18.11	13.07	10.2	10.25	11.75	16.63	19.79	19.84	20.94
231	20.38	20.79	19.18	17.88	12.99	10.18	10.26	11.78	16.75	19.8	19.52	20.45
232	20.04	20.25	18.96	17.67	12.95	10.11	10.26	11.59	16.48	19.12	19.14	19.88
233	19.78	19.91	18.74	17.52	12.8	10.05	10.13	11.35	16.1	18.71	18.79	19.44
234	19.74	19.77	18.72	17.44	12.79	10.04	9.99	11.09	15.85	18.57	18.62	19.25
235	20.51	21	19.56	18.15	12.9	10.25	10.53	11.37	17.05	19.49	19.46	20.17
236	20.61	21.08	19.63	18.15	12.98	10.44	10.69	11.55	16.99	19.57	19.61	20.5
237	21.13	21.49	19.94	18.46	13.22	10.74	10.98	11.57	16.94	19.93	19.89	21.05
238	21.33	21.78	20.13	18.58	13.28	10.87	11.05	11.44	16.8	20.03	20.12	21.17
239	21.1	21.48	19.93	18.35	13.18	10.67	10.88	11.6	16.82	19.94	20.15	21.09
240	20.65	21.16	19.66	18.06	13.06	10.48	10.62	11.78	16.9	19.99	19.84	21
241	20.59	21.14	19.56	18	13.07	10.34	10.56	11.76	17	19.78	19.67	20.82
242	20.68	21.25	19.65	18.08	13.04	10.24	10.38	11.76	17.04	19.88	19.79	20.91
243	20.78	21.37	19.73	18.07	13.05	10.24	10.43	11.78	17.03	19.86	19.82	20.86
244	20.68	21.31	19.68	18.09	13.07	10.25	10.36	11.69	16.92	19.62	19.71	20.81
245	20.94	21.61	19.8	18.21	13.08	10.14	10.3	11.67	16.94	19.77	19.83	21.1
246	21.4	21.75	19.91	18.16	13.06	10.09	10.23	11.71	16.92	20.07	20.21	21.31
247	21.43	21.89	20.03	18.17	13.04	10.08	10.24	11.67	16.28	19.14	20.08	21.15
248	21.29	21.81	19.86	18.06	12.97	10.03	10.18	11.56	16.18	19.04	20.03	21.1
249	21.07	21.74	19.56	17.96	12.97	9.99	10.14	11.67	16.47	19.7	20.04	20.94
250	20.88	21.26	19.42	17.98	13.01	10.19	10.14	11.66	16.68	19.97	19.8	20.65
251	20.33	20.51	19.1	17.83	12.97	10.31	10.16	11.71	16.59	19.43	19.38	20.14
252	19.8	19.81	18.68	17.49	12.83	10.02	10.12	11.35	16.06	18.67	18.74	19.39
253	20.52	21.02	19.66	18.19	12.88	10.29	10.49	11.35	16.98	19.48	19.55	20.35
254	20.84	21.13	19.71	18.2	13.05	10.44	10.66	11.57	16.95	19.68	19.68	20.84
255	21.36	21.76	20.14	18.44	13.24	10.71	10.9	11.54	16.97	19.98	20.07	21.27
256	21.54	21.96	20.44	18.6	13.32	10.8	10.87	11.5	16.95	20.07	20.27	21.27
257	21.41	21.79	20.23	18.39	13.15	10.5	10.63	11.64	16.92	20.11	20.23	21.28
258	20.97	21.43	19.87	18.16	13.07	10.34	10.45	11.71	17.05	20.11	20.03	21.19
259	20.97	21.44	19.84	18.13	13.1	10.31	10.45	11.78	17.08	20.01	20.03	21.14
260	20.9	21.5	19.81	18.13	13.04	10.21	10.39	11.76	17.07	19.97	20	21.18
261	20.72	21.39	19.76	18.08	13.02	10.16	10.3	11.68	17.06	19.8	19.89	20.98
262	20.7	21.41	19.73	18.1	13.03	10.08	10.27	11.6	16.88	19.56	19.77	20.86
263	20.87	21.52	19.76	18.14	13.08	10.07	10.25	11.64	16.88	19.57	19.77	20.96
264	21.27	21.81	20	18.21	13.04	10.01	10.19	11.68	16.95	20.03	19.96	21.2
265	21.43	21.85	20.27	18.23	12.97	9.97	10.13	11.53	16.39	19.36	20.09	21.13
266	21.43	21.85	20.12	18.15	12.9	9.94	10.11	11.39	16.13	18.94	19.99	21.04
267	21.3	21.81	19.82	18.09	12.97	9.89	10.1	11.59	16.18	19.28	20.13	21.2
268	21.34	21.79	19.84	18.11	12.99	10.17	10.08	11.17	16.29	19.65	20.18	21.16
269	20.85	21.19	19.48	18	13.07	10.55	10.18	11.25	16.57	19.84	19.65	20.7
270	20.06	20.09	18.88	17.63	12.83	10.02	10.08	11.57	16.31	18.88	18.93	19.78
271	20.79	21.12	19.8	18.26	13.02	10.37	10.54	11.45	16.97	19.57	19.63	20.74
272	21.14	21.39	19.92	18.28	13.11	10.62	10.78	11.44	16.91	19.78	19.89	21.06
273	21.51	21.81	20.29	18.48	13.34	10.95	10.96	11.26	16.81	19.89	20.12	21.23
274	21.5	21.8	20.34	18.52	13.24	10.88	10.91	11.32	16.77	19.93	20.11	21.23
275	21.39	21.58	20.09	18.38	13.13	10.45	10.61	11.57	16.91	20.02	20.2	21.32
276	21.08	21.27	19.84	18.22	13.1	10.35	10.49	11.63	17.01	19.84	20.03	21.2
277	21.2	21.55	19.9	18.26	13.08	10.31	10.47	11.69	17.01	20.01	20.17	21.33
278	21.28	21.8	20.04	18.29	13.09	10.21	10.36	11.7	17.06	20.1	20.21	21.38
279	20.99	21.62	19.97	18.19	13.06	10.1	10.33	11.64	17.06	19.97	19.99	21.18
280	21.05	21.64	19.92	18.16	13.06	10.08	10.22	11.61	16.99	19.87	19.92	21.13
281	20.99	21.49	19.79	18.14	13.01	9.98	10.19	11.57	16.92	19.79	19.89	20.95
282	21.22	21.69	19.9	18.16	13.04	9.93	10.14	11.65	16.96	20.02	20.09	21.07
283	21.47	21.89	20.21	18.19	12.94	9.87	10.05	11.53	16.59	19.68	20.22	21.27
284	21.48	21.85	20.18	18.11	12.88	9.78	10	11.46	16.27	19.13	20.09	21.16
285	21.45	21.88	19.99	18.11	12.9	9.78	10	11.55	16.36	19.43	20.17	21.24
286	21.44	21.86	20.06	18.12	12.84	9.96	9.88	11.14	16.36	19.77	20.25	21.32
287	21.23	21.62	19.84	18.07	13	10.51	10.13	10.86	16.48	19.97	19.86	21.12
288	20.58	20.72	19.25	17.88	12.87	10.38	9.97	11.47	16.6	19.44	19.42	20.47
289	20.89	21.12	19.79	18.22	13.01	10.48	10.6	11.41	16.81	19.51	19.68	20.98
290	21.04	21.35	19.9	18.19	13.06	10.51	10.64	11.38	16.8	19.61	19.88	21.06
291	21.37	21.72	20.23	18.29	13.12	10.67	10.75	11.36	16.76	19.75	20.06	21.2
292	21.42	21.65	20.23	18.33	13.18	10.6	10.74	11.37	16.75	19.81	20.09	21.29
293	21.14	21.27	19.88	18.2	13.03	10.38	10.59	11.48	16.84	19.69	19.97	21.18
294	21.01	21.15	19.78	18.11	13.02	10.24	10.48	11.54	16.93	19.61	19.93	21.17
295	21.1	21.45	19.85	18.13	12.99	10.19	10.44	11.48	16.86	19.76	19.99	21.23
296	21.28	21.72	20.02	18.28	13.05	10.16	10.33	11.51	16.9	19.87	20.07	21.29
297	21	21.63	19.91	18.22	12.96	10.12	10.25	11.58	16.94	19.8	19.88	21.23
298	20.97	21.41	19.91	18.07	12.98	10.02	10.17	11.57	16.96	19.81	19.88	20.97
299	21.08	21.42	19.9	18.18	12.92	9.91	10.16	11.61	16.97	19.9	19.95	20.97
300	21.24	21.75	19.99	18.2	12.96	9.8	10.07	11.62	16.99	20.11	20.22	21.2
301	21.54	21.94	20.13	18.2	12.85	9.74	10.01	11.53	16.77	20.01	20.29	21.42
302	21.55	21.83	20.25	18.17	12.75	9.66	9.88	11.36	16.43	19.4	20.04	21.18
303	21.58	21.75	20.26	18.12	12.72	9.61	9.84	11.49	16.42	19.48	20.08	21.05
304	21.58	21.82	20.2	18.15	12.68	9.59	9.64	11.18	16.46	19.88	20.27	21.33
305	21.41	21.79	20.03	18.11	12.82	10.2	9.88	10.67	16.37	19.98	20.08	21.3
306	21.05	21.27	19.62	17.98	13.01	10.61	10.14	10.9	16.47	19.87	19.74	21.01
307	20.85	21.15	19.81	18.14	12.99	10.46	10.56	11.29	16.78	19.37	19.47	20.8
308	20.98	21.27	19.92	18.17	13.01	10.35	10.48	11.33	16.86	19.47	19.73	20.91
309	21.26	21.53	20.05	18.16	13	10.33	10.47	11.36	16.89	19.6	20.06	21.11
310	21.28	21.56	20.11	18.21	13.04	10.3	10.47	11.43	16.87	19.7	20.09	21.21
311	20.99	21.25	19.84	18.15	13.01	10.18	10.38	11.43	17.01	19.6	19.95	21.06
312	20.96	21.26	19.77	18.15	12.95	10.11	10.29	11.39	17.02	19.61	19.94	21.05
313	21.07	21.37	19.8	18.12	13.02	10.1	10.3	11.46	17.03	19.66	19.96	21.22
314	21.23	21.63	19.95	18.16	12.98	10.04	10.24	11.5	16.93	19.74	19.95	21.3
315	21.19	21.6	19.95	18.12	12.9	9.97	10.25	11.49	16.94	19.74	19.89	21.24
316	21.06	21.38	19.85	18.09	12.89	9.96	10.07	11.47	16.87	19.65	19.73	21.03
317	21.07	21.51	19.84	18.15	12.83	9.97	9.98	11.45	16.89	19.71	19.81	20.99
318	21.17	21.66	19.92	18.17	12.81	9.73	9.87	11.51	16.93	19.89	19.99	21.11
319	21.35	21.94	19.98	18.17	12.88	9.62	9.95	11.6	16.93	20.1	20.35	21.4
320	21.63	21.91	20.21	18.18	12.85	9.61	9.87	11.52	16.7	19.98	20.24	21.36
321	21.65	21.71	20.32	18.17	12.65	9.45	9.66	11.31	16.35	19.46	19.95	21.17
322	21.61	21.69	20.2	18.16	12.58	9.42	9.43	10.91	16.2	19.57	20.12	21.19
323	21.53	21.71	20.1	18.07	12.78	9.94	9.78	10.53	16.14	19.63	20.14	21.22
324	21.32	21.59	19.89	18.07	13.11	10.57	10.11	10.6	16.19	19.54	19.94	21.17
325	20.95	21.25	19.92	18.14	12.99	10.44	10.53	11.23	16.77	19.27	19.45	20.85
326	21.2	21.5	20.08	18.17	13.01	10.4	10.5	11.27	16.79	19.44	19.81	21.08
327	21.45	21.74	20.26	18.2	13.08	10.36	10.47	11.27	16.78	19.62	19.96	21.2
328	21.31	21.57	20.08	18.18	12.96	10.27	10.39	11.33	16.84	19.56	19.97	21.08
329	20.93	21.16	19.79	18.13	12.96	10.14	10.25	11.32	17.02	19.45	19.78	20.97
330	21.04	21.29	19.82	18.13	12.91	10.13	10.22	11.36	16.95	19.5	19.92	21.08
331	21.26	21.57	19.89	18.14	12.96	10.07	10.23	11.41	16.98	19.63	19.98	21.21
332	21.49	21.77	20.06	18.14	12.94	9.96	10.21	11.43	16.96	19.73	19.97	21.32
333	21.55	21.75	20.03	18.14	12.92	9.91	10.16	11.43	16.97	19.8	19.98	21.32
334	21.39	21.64	19.91	18.13	12.84	9.81	10.05	11.46	16.91	19.75	19.89	21.19
335	21.2	21.66	19.84	18.13	12.76	9.82	9.88	11.39	16.85	19.65	19.83	21.07
336	21.22	21.74	19.92	18.11	12.73	9.64	9.79	11.44	16.85	19.65	19.89	21.1
337	21.3	21.84	19.99	18.09	12.74	9.47	9.78	11.49	16.86	19.89	20.18	21.25
338	21.57	22.01	20.18	18.15	12.81	9.52	9.83	11.5	16.83	20.1	20.4	21.49
339	21.71	21.91	20.27	18.18	12.76	9.52	9.81	11.52	16.78	20.1	20.31	21.5
340	21.72	21.76	20.25	18.08	12.61	9.32	9.41	10.93	16.25	19.49	20.11	21.21
341	21.65	21.56	20.18	18.37	12.91	9.97	9.78	10.56	15.97	18.98	19.92	21.12
342	21.46	21.61	20.06	18.46	13.33	10.55	10.17	10.56	15.95	19.07	19.82	21.07
343	21.07	21.27	19.62	17.94	12.9	10.29	9.84	10.79	16.36	19.71	19.9	21.16
344	20.72	20.71	19.33	17.88	12.59	9.8	9.5	11.49	16.59	19.6	19.63	20.86
345	20.58	20.43	19.18	17.89	12.7	9.77	9.59	11.66	16.63	19.3	19.43	20.64
346	20.3	20.05	19.02	17.76	12.74	9.8	9.84	11.65	16.32	18.86	19	20.09
347	20.27	19.95	18.88	17.71	12.87	9.94	10.1	11.49	16.05	18.7	18.76	19.86
348	20.47	20.09	19.05	17.86	13.02	9.99	10.21	11.53	16.13	18.81	18.9	20.04
349	20.91	21.15	19.85	18.12	12.87	10.25	10.33	11.16	16.71	19.17	19.36	20.73
350	21.12	21.39	20.04	18.04	12.99	10.3	10.44	11.12	16.69	19.31	19.64	20.97
351	21.2	21.53	20.22	18.02	12.97	10.41	10.48	11.09	16.62	19.41	19.78	21.04
352	21.01	21.36	20	18.03	12.93	10.22	10.35	11.2	16.76	19.24	19.6	20.86
353	20.68	21.11	19.72	18.07	12.84	10.1	10.24	11.22	16.86	19.3	19.46	20.63
354	20.79	21.17	19.75	18.03	12.85	10.04	10.23	11.24	16.87	19.3	19.49	20.64
355	21.04	21.37	19.82	18	12.9	10.02	10.21	11.3	16.88	19.38	19.64	20.89
356	21.46	21.77	20.15	18.03	12.84	9.94	10.13	11.34	16.88	19.52	19.89	21.21
357	21.63	21.85	20.28	18.09	12.83	9.81	10.03	11.36	16.92	19.62	19.99	21.31
358	21.58	21.83	20.14	18.1	12.78	9.73	10.02	11.39	16.92	19.68	19.88	21.35
359	21.48	21.91	20.08	18.1	12.75	9.58	9.92	11.41	16.87	19.78	19.96	21.36
360	21.53	21.96	20.12	18.09	12.7	9.47	9.87	11.4	16.86	19.75	20.04	21.35
361	21.41	21.85	20.13	18.07	12.63	9.43	9.75	11.39	16.82	19.83	20.07	21.3
362	21.47	21.9	20.07	18.05	12.71	9.39	9.81	11.41	16.77	19.84	20.27	21.39
363	21.49	21.88	20.09	18.06	12.7	9.4	9.75	11.44	16.83	19.98	20.3	21.41
364	21.74	21.82	20.21	18.11	12.57	9.2	9.38	10.96	16.43	19.72	20.22	21.4
365	21.7	21.58	20.26	18.4	12.72	9.56	9.51	10.42	15.99	19.02	19.9	21.26
366	21.61	21.57	20.25	18.84	13.35	10.45	10.1	10.67	16.01	18.94	19.91	21.2
367	21.45	21.56	19.97	18.41	13.2	10.4	10	10.53	16.07	19.31	19.83	21.18
368	21.04	21.28	19.63	17.92	12.59	9.85	9.45	11.27	16.59	19.74	19.87	21.1
369	20.81	20.82	19.35	17.93	12.6	9.57	9.42	11.52	16.63	19.62	19.62	20.89
370	20.7	20.6	19.29	17.92	12.62	9.83	9.57	11.7	16.64	19.35	19.5	20.73
371	20.52	20.2	19.02	17.79	12.75	9.88	9.76	11.68	16.4	18.96	19.19	20.26
372	20.3	19.94	18.98	17.76	12.88	9.88	10.05	11.54	16.14	18.73	18.73	19.86
373	20.89	21.07	19.87	18.06	12.89	10.2	10.26	11	16.76	19.07	19.35	20.75
374	21.11	21.25	20	18.05	12.9	10.16	10.26	11.05	16.68	19.16	19.52	20.85
375	21.28	21.53	20.23	18.02	12.94	10.3	10.4	11.03	16.63	19.43	19.73	21.04
376	20.96	21.23	19.97	17.96	12.88	10.16	10.3	11.06	16.67	19.23	19.47	20.8
377	20.6	20.99	19.71	18.07	12.84	10.04	10.19	11.13	16.8	19.18	19.35	20.55
378	20.61	20.98	19.73	18.05	12.81	10	10.12	11.1	16.73	19.24	19.45	20.46
379	20.77	21.09	19.76	18.05	12.88	9.93	10.17	11.15	16.76	19.23	19.5	20.64
380	21.15	21.42	19.89	17.98	12.78	9.87	10.09	11.22	16.77	19.37	19.56	20.93
381	21.36	21.77	20.11	18	12.73	9.77	10.01	11.29	16.84	19.43	19.73	21.15
382	21.4	21.73	20.08	17.99	12.7	9.63	9.93	11.28	16.85	19.52	19.66	21.26
383	21.29	21.83	20.08	18.01	12.65	9.54	9.86	11.33	16.81	19.57	19.75	21.27
384	21.31	21.81	20.01	17.94	12.56	9.44	9.7	11.3	16.75	19.63	19.81	21.27
385	21.33	21.85	20.08	18.02	12.52	9.28	9.61	11.37	16.74	19.74	20.07	21.35
386	21.61	21.86	20.21	18.02	12.49	9.15	9.6	11.39	16.79	19.9	20.3	21.46
387	21.64	21.84	20.21	18.02	12.57	9.18	9.6	11.42	16.8	19.98	20.22	21.52
388	21.72	21.75	20.19	18.06	12.49	9.12	9.42	11.26	16.57	19.83	20.1	21.55
389	21.81	21.66	20.2	18.08	12.36	9.05	9.02	10.43	16.06	19.21	19.97	21.3
390	21.73	21.6	20.27	18.51	12.94	9.79	9.66	10.41	15.99	19.03	19.88	21.23
391	21.63	21.55	20.2	18.68	13.33	10.34	10.03	10.42	16	19.09	19.83	21.17
392	21.33	21.51	19.87	18.09	12.91	9.96	9.63	10.92	16.39	19.61	19.89	21.25
393	21.02	21.21	19.55	18	12.56	9.47	9.38	11.48	16.58	19.71	19.79	21.09
394	20.71	20.68	19.28	17.93	12.72	9.58	9.58	11.61	16.67	19.35	19.52	20.72
395	20.69	20.47	19.27	17.97	12.77	9.67	9.66	11.73	16.59	19.09	19.38	20.49
396	20.5	20.15	19.07	17.85	12.77	9.87	9.76	11.72	16.38	18.86	19.13	20.15
397	21.11	21.25	20.01	18	12.92	10.21	10.3	10.92	16.6	19.01	19.46	20.98
398	21.02	21.1	19.95	17.94	12.85	10.14	10.23	11	16.64	19.04	19.45	20.95
399	20.95	21.15	19.95	17.98	12.86	10.09	10.17	11.03	16.66	19.08	19.47	20.87
400	20.84	21.08	19.94	18	12.79	10.09	10.19	11.08	16.73	19.07	19.34	20.71
401	20.75	21.04	19.85	18.02	12.82	10	10.13	11.07	16.82	19.16	19.37	20.6
402	20.65	21.01	19.74	18	12.81	9.92	10.15	11.1	16.79	19.15	19.32	20.5
403	20.74	21.12	19.79	17.94	12.75	9.88	10.12	11.13	16.81	19.25	19.42	20.64
404	20.85	21.23	19.78	17.91	12.74	9.76	10.05	11.17	16.76	19.26	19.44	20.7
405	21.07	21.53	19.97	17.97	12.71	9.68	9.99	11.24	16.85	19.35	19.6	21
406	21.31	21.68	20.03	17.94	12.72	9.6	9.91	11.25	16.77	19.44	19.68	21.16
407	21.4	21.83	20.07	17.94	12.59	9.5	9.84	11.22	16.77	19.52	19.82	21.26
408	21.4	21.79	20.09	17.93	12.52	9.59	9.57	11.16	16.67	19.62	19.95	21.31
409	21.45	21.84	20.09	17.99	12.45	9.38	9.45	11.22	16.73	19.72	20.09	21.39
410	21.59	21.79	20.18	17.98	12.46	9.15	9.47	11.33	16.76	19.82	20.2	21.43
411	21.67	21.74	20.25	17.99	12.44	9.04	9.48	11.31	16.72	19.94	20.15	21.48
412	21.61	21.66	20.16	17.97	12.34	9.07	9.25	11.22	16.61	19.81	19.95	21.45
413	21.63	21.7	20.15	17.99	12.33	8.99	9.2	11.1	16.51	19.81	20.03	21.49
414	21.7	21.69	20.16	18.08	12.44	9.14	9.22	10.7	16.37	19.65	20.09	21.41
415	21.79	21.6	20.17	18.51	12.98	9.81	9.48	10.3	16.06	19.2	19.88	21.25
416	21.52	21.59	20.13	18.52	13.28	10.3	9.86	10.41	16.11	19.34	19.82	21.22
417	21.1	21.4	19.73	18.03	12.83	9.87	9.54	11.05	16.36	19.56	19.88	21.22
418	20.76	20.79	19.42	17.97	12.72	9.5	9.6	11.62	16.64	19.45	19.64	20.79
419	20.71	20.55	19.29	17.99	12.85	9.7	9.83	11.68	16.65	19.24	19.55	20.51
420	20.61	20.34	19.26	17.97	12.8	9.7	9.74	11.65	16.55	19	19.29	20.31
421	21.19	21.21	20.06	17.93	12.84	10.13	10.2	10.93	16.64	18.98	19.35	21.04
422	21.02	21.07	19.94	17.89	12.77	10.15	10.19	10.84	16.5	18.98	19.33	20.95
423	21.08	21.22	20.17	17.96	12.9	10.3	10.29	10.74	16.48	19.09	19.37	20.92
424	21.04	21.26	20.16	17.97	12.87	10.26	10.27	10.81	16.48	19.04	19.33	20.85
425	21.08	21.34	20.15	17.97	12.79	10.09	10.15	10.95	16.62	19.11	19.35	20.83
426	20.88	21.18	19.91	17.91	12.76	9.91	10.1	11.1	16.83	19.15	19.38	20.71
427	20.92	21.18	19.86	17.95	12.77	9.83	10.08	11.14	16.83	19.27	19.46	20.75
428	20.92	21.18	19.8	17.94	12.78	9.83	10.03	11.12	16.77	19.24	19.49	20.79
429	20.99	21.5	19.94	17.95	12.76	9.71	10	11.13	16.78	19.34	19.57	20.88
430	21.18	21.6	19.98	17.94	12.74	9.61	10	11.19	16.75	19.41	19.67	21.05
431	21.25	21.67	20.01	17.88	12.6	9.47	9.79	11.22	16.69	19.41	19.68	21.19
432	21.34	21.76	20.05	17.88	12.51	9.61	9.57	11.09	16.64	19.57	19.83	21.28
433	21.59	21.82	20.18	17.92	12.44	9.5	9.36	11.08	16.66	19.71	20.13	21.42
434	21.67	21.7	20.28	17.97	12.47	9.35	9.28	11.12	16.67	19.76	20.15	21.47
435	21.66	21.65	20.33	18.08	12.45	9.25	9.22	11.16	16.6	19.75	19.96	21.39
436	21.55	21.62	20.15	17.97	12.37	9.26	9.14	11.16	16.57	19.7	19.85	21.38
437	21.48	21.64	19.99	17.97	12.32	9.02	9.31	11.3	16.61	19.8	20.07	21.47
438	21.63	21.69	20.05	17.97	12.37	9.07	9.37	11.19	16.59	19.85	20.13	21.49
439	21.77	21.68	20.24	18.27	12.72	9.46	9.24	10.47	16.34	19.6	20.04	21.4
440	21.59	21.61	20.21	18.57	13.38	10.39	9.93	10.33	16.08	19.41	20	21.23
441	21.32	21.63	20.02	18.09	12.99	10.01	9.56	10.94	16.38	19.68	19.99	21.37
442	21.09	21.3	19.73	18.05	12.67	9.45	9.57	11.49	16.69	19.64	19.8	21.19
443	20.81	20.76	19.44	18.03	12.85	9.67	9.78	11.66	16.7	19.39	19.59	20.81
444	20.68	20.42	19.25	18.04	12.89	9.76	9.8	11.65	16.59	19.18	19.45	20.56
445	21.16	21.21	20.1	17.95	12.85	10.08	10.14	10.83	16.72	18.84	19.19	20.94
446	21	21.05	19.99	17.87	12.79	10.05	10.14	10.78	16.6	18.89	19.2	20.82
447	21.17	21.13	20.13	17.86	12.83	10.2	10.23	10.75	16.53	19.22	19.46	21.11
448	21.15	21.24	20.19	17.89	12.83	10.28	10.29	10.68	16.44	19.11	19.39	21.01
449	21.23	21.48	20.25	17.91	12.79	10.17	10.14	10.83	16.54	19.08	19.43	21.03
450	20.99	21.31	20	17.8	12.7	9.87	9.99	10.99	16.58	18.97	19.31	20.78
451	20.97	21.17	19.81	17.78	12.66	9.78	9.99	11.04	16.7	19.06	19.28	20.77
452	20.96	21.24	19.83	17.8	12.68	9.74	9.97	11.02	16.73	19.14	19.36	20.82
453	21.12	21.55	19.98	17.85	12.68	9.66	9.92	11.12	16.74	19.24	19.48	20.86
454	21.2	21.65	20.08	17.83	12.62	9.58	9.84	11.11	16.73	19.28	19.6	20.94
455	21.22	21.65	20.11	17.84	12.56	9.45	9.72	11.13	16.66	19.39	19.68	21.16
456	21.4	21.76	20.15	17.91	12.44	9.41	9.58	11.11	16.63	19.47	19.88	21.32
457	21.5	21.69	20.2	17.94	12.44	9.55	9.5	11.06	16.54	19.51	19.93	21.28
458	21.55	21.67	20.21	17.98	12.47	9.48	9.33	11.03	16.53	19.58	19.93	21.31
459	21.49	21.56	20.22	18.03	12.54	9.39	9.28	11.05	16.49	19.46	19.86	21.31
460	21.39	21.56	19.99	17.85	12.37	9.24	9.29	11.17	16.57	19.5	19.87	21.32
461	21.39	21.61	19.98	17.88	12.33	9.05	9.42	11.24	16.61	19.56	19.95	21.38
462	21.63	21.67	20.06	17.97	12.33	9.04	9.33	11.18	16.61	19.74	20.06	21.47
463	21.65	21.72	20.21	18.25	12.68	9.38	9.24	10.76	16.45	19.76	20.09	21.47
464	21.52	21.68	20.23	18.51	13.29	10.16	9.76	10.35	16.28	19.67	20.04	21.43
465	21.44	21.67	20.13	18.26	13.03	9.95	9.53	10.9	16.48	19.81	20.11	21.55
466	21.3	21.54	19.91	18.09	12.68	9.64	9.41	11.31	16.58	19.63	19.87	21.43
467	20.96	21.03	19.56	18.02	12.69	9.61	9.59	11.45	16.58	19.47	19.65	21.07
468	20.78	20.56	19.38	18.03	12.85	9.74	9.88	11.63	16.72	19.23	19.45	20.67
469	21.05	21.33	19.96	17.69	12.6	9.76	9.9	10.92	16.56	18.99	19.2	20.77
470	21.08	21.43	20.02	17.76	12.58	9.76	9.87	10.97	16.56	19.01	19.27	20.91
471	21.18	21.58	20.15	17.81	12.63	9.72	9.83	10.95	16.59	19.09	19.39	21.01
472	21.19	21.57	20.18	17.78	12.54	9.68	9.71	10.97	16.58	19.1	19.41	20.98
473	21.14	21.55	20.11	17.8	12.45	9.46	9.65	11.06	16.56	19.21	19.52	21.04
474	21.23	21.6	20.06	17.75	12.42	9.36	9.6	11.07	16.54	19.25	19.63	21.19
475	21.31	21.6	20.1	17.84	12.46	9.61	9.58	10.87	16.4	19.29	19.69	21.12
476	21.38	21.54	20.09	17.86	12.56	9.72	9.56	10.84	16.37	19.35	19.8	21.19
477	21.31	21.55	20	17.82	12.47	9.55	9.33	10.99	16.52	19.27	19.78	21.2
478	21.38	21.54	19.93	17.77	12.33	9.23	9.32	11.19	16.6	19.34	19.88	21.24
479	21.49	21.6	19.91	17.82	12.35	9.05	9.44	11.28	16.61	19.52	19.9	21.33
480	21.59	21.61	20.14	18.02	12.52	9.28	9.2	10.97	16.52	19.67	19.82	21.34
481	21.67	21.64	20.29	18.43	13.08	9.93	9.56	10.42	16.3	19.68	19.94	21.38
482	21.31	21.47	20.13	18.49	13.38	10.45	9.98	10.23	16.21	19.48	19.85	21.3
483	21.42	21.65	20.17	18.39	13.29	10.22	9.79	10.72	16.49	19.68	20.01	21.54
484	21.29	21.52	19.99	18.15	12.96	9.97	9.49	11.04	16.42	19.58	19.87	21.42
485	21.08	21.26	19.69	17.97	12.74	9.81	9.5	11.33	16.47	19.46	19.72	21.24
486	20.9	20.8	19.47	18.07	12.79	9.69	9.75	11.59	16.72	19.42	19.66	21
487	21.13	21.44	20.08	17.65	12.56	9.76	9.81	10.8	16.41	18.89	19.23	20.88
488	21.21	21.54	20.1	17.75	12.56	9.68	9.82	10.83	16.44	18.98	19.36	20.98
489	21.02	21.48	20.07	17.76	12.59	9.78	9.72	10.79	16.39	18.94	19.28	20.84
490	20.87	21.37	20.01	17.63	12.47	9.69	9.73	10.83	16.49	18.93	19.22	20.77
491	20.8	21.37	19.99	17.69	12.41	9.54	9.6	10.93	16.52	19.06	19.29	20.84
492	20.86	21.37	19.78	17.56	12.34	9.43	9.56	10.91	16.46	18.99	19.3	20.86
493	20.9	21.36	19.75	17.59	12.35	9.43	9.5	10.93	16.44	18.96	19.35	20.87
494	20.92	21.4	19.8	17.59	12.33	9.47	9.46	10.91	16.43	19	19.41	20.96
495	21.02	21.48	19.8	17.65	12.32	9.42	9.34	11.02	16.5	19.12	19.53	21.05
496	21.18	21.53	19.82	17.7	12.32	9.23	9.38	11.14	16.55	19.2	19.68	21.16
497	21.29	21.49	19.83	17.8	12.37	9.15	9.4	11.19	16.54	19.35	19.79	21.23
498	21.49	21.57	20.05	17.97	12.55	9.41	9.3	10.87	16.38	19.47	19.71	21.22
499	21.58	21.57	20.31	18.6	13.28	10.25	9.87	10.31	16.23	19.49	19.82	21.21
500	21.34	21.54	20.23	18.68	13.5	10.5	10.13	10.24	16.27	19.49	19.85	21.27
501	21.39	21.53	20.23	18.73	13.57	10.57	10.06	10.38	16.39	19.57	19.9	21.38
502	21.35	21.58	20.11	18.48	13.36	10.43	9.83	10.73	16.48	19.58	19.96	21.4
503	21.16	21.43	19.85	18.18	13.14	10.31	9.7	11.17	16.47	19.47	19.84	21.33
504	21.09	21.19	19.69	18.07	12.77	9.78	9.64	11.56	16.79	19.51	19.83	21.27
505	21.2	21.52	20.23	17.76	12.51	9.66	9.76	10.76	16.43	19.02	19.32	21.03
506	21.08	21.58	20.13	17.78	12.49	9.63	9.73	10.81	16.5	18.98	19.37	20.97
507	20.88	21.48	19.99	17.66	12.43	9.55	9.7	10.84	16.38	18.92	19.26	20.8
508	20.76	21.38	19.92	17.61	12.38	9.49	9.71	10.82	16.47	18.97	19.25	20.74
509	20.69	21.28	19.79	17.55	12.41	9.52	9.59	10.87	16.4	18.97	19.23	20.7
510	20.6	21.18	19.67	17.53	12.31	9.48	9.55	10.82	16.42	18.92	19.16	20.69
511	20.62	21.22	19.58	17.59	12.29	9.34	9.55	10.94	16.46	18.95	19.28	20.81
512	20.68	21.26	19.6	17.63	12.3	9.28	9.47	10.98	16.46	18.96	19.36	20.89
513	20.75	21.31	19.6	17.59	12.28	9.27	9.42	10.99	16.42	19	19.38	20.96
514	20.88	21.38	19.7	17.58	12.34	9.24	9.41	11.07	16.5	19.05	19.51	21.04
515	21.04	21.51	19.74	17.7	12.39	9.33	9.49	11.08	16.51	19.19	19.67	21.14
516	21.31	21.52	19.99	17.94	12.51	9.41	9.34	10.97	16.47	19.39	19.7	21.19
517	21.45	21.49	20.23	18.63	13.24	10.23	9.9	10.34	16.28	19.38	19.73	21.12
518	21.3	21.45	20.23	18.88	13.44	10.55	10.12	10.21	16.21	19.38	19.71	21.15
519	21.25	21.42	20.17	18.87	13.49	10.62	10.13	10.25	16.29	19.37	19.73	21.18
520	21.34	21.63	20.21	18.76	13.61	10.67	10.13	10.49	16.49	19.6	19.97	21.49
521	21.15	21.45	19.95	18.43	13.46	10.53	9.92	10.94	16.52	19.44	19.83	21.37
522	21.27	21.51	19.92	18.19	13.19	10.21	9.67	11.4	16.78	19.51	19.91	21.43
523	21.26	21.64	20.4	17.82	12.48	9.66	9.73	10.76	16.52	19.09	19.36	21.1
524	21.06	21.55	20.24	17.75	12.48	9.63	9.71	10.79	16.51	18.96	19.3	20.97
525	20.88	21.54	20.09	17.67	12.45	9.53	9.66	10.78	16.5	18.92	19.33	20.91
526	20.87	21.55	20.05	17.61	12.38	9.5	9.65	10.84	16.49	18.99	19.32	20.86
527	20.83	21.4	19.95	17.66	12.47	9.59	9.6	10.73	16.33	18.95	19.25	20.91
528	20.59	21.2	19.67	17.5	12.38	9.57	9.5	10.69	16.34	18.86	19.12	20.83
529	20.64	21.25	19.63	17.54	12.29	9.42	9.43	10.83	16.41	18.95	19.25	20.85
530	20.74	21.27	19.64	17.59	12.28	9.29	9.39	10.91	16.5	18.98	19.34	20.96
531	20.74	21.22	19.65	17.61	12.25	9.23	9.44	10.92	16.43	18.99	19.4	20.98
532	20.68	21.2	19.56	17.57	12.32	9.31	9.48	11.03	16.49	19	19.46	20.87
533	20.79	21.29	19.56	17.64	12.43	9.41	9.55	11.04	16.5	19.01	19.53	20.9
534	21.09	21.42	19.81	17.82	12.45	9.39	9.36	11.03	16.46	19.2	19.69	21.1
535	21.3	21.47	20.1	18.43	13.18	10.2	9.83	10.35	16.24	19.24	19.7	21.09
536	21.11	21.27	20.03	18.75	13.36	10.5	10.06	10.17	16.09	19.1	19.5	20.97
537	20.9	21.22	19.94	18.68	13.36	10.51	10.11	10.21	16.11	19.06	19.42	21.01
538	21.17	21.56	20.12	18.71	13.53	10.67	10.14	10.4	16.46	19.42	19.81	21.39
539	21.3	21.61	19.99	18.5	13.46	10.57	9.93	10.9	16.67	19.55	19.91	21.48
540	21.33	21.63	20.07	18.51	13.51	10.55	9.98	11.07	16.74	19.54	19.95	21.5
541	21.41	21.63	20.44	17.85	12.51	9.65	9.72	10.74	16.49	19.05	19.4	21.19
542	21.14	21.62	20.35	17.76	12.45	9.58	9.67	10.73	16.51	18.98	19.38	21.12
543	21.03	21.55	20.22	17.66	12.43	9.58	9.63	10.69	16.43	18.91	19.3	21.04
544	21	21.56	20.13	17.75	12.43	9.56	9.58	10.76	16.41	18.99	19.34	21.02
545	20.95	21.56	20.01	17.78	12.55	9.61	9.59	10.57	16.25	18.9	19.28	20.96
546	20.68	21.34	19.69	17.59	12.55	9.69	9.56	10.57	16.21	18.81	19.17	20.91
547	20.63	21.31	19.61	17.54	12.38	9.48	9.43	10.78	16.39	18.92	19.23	20.9
548	20.68	21.26	19.63	17.59	12.29	9.35	9.43	10.82	16.44	19	19.32	20.99
549	20.7	21.2	19.62	17.64	12.33	9.31	9.44	10.92	16.49	19	19.42	21
550	20.57	21.06	19.45	17.62	12.3	9.39	9.54	10.96	16.5	18.92	19.42	20.82
551	20.61	20.99	19.41	17.67	12.48	9.43	9.6	11.01	16.56	18.97	19.48	20.76
552	20.83	21.27	19.57	17.68	12.4	9.38	9.38	10.94	16.49	19.05	19.6	20.97
553	21.09	21.38	19.85	18.21	12.94	9.97	9.71	10.44	16.25	19.14	19.61	21.12
554	20.83	21.18	19.77	18.44	13.21	10.37	9.96	10.15	16.04	18.88	19.31	20.86
555	20.72	21.12	19.74	18.41	13.23	10.46	10.09	10.25	16.09	18.83	19.21	20.82
556	21.08	21.36	20	18.6	13.4	10.57	10.1	10.31	16.32	19.18	19.54	21.16
557	21.23	21.57	20.01	18.52	13.51	10.6	10.04	10.83	16.62	19.45	19.87	21.4
558	21.32	21.63	20.12	18.69	13.63	10.67	10.16	10.83	16.69	19.52	20	21.49
559	21.35	21.58	20.42	17.79	12.41	9.64	9.64	10.72	16.55	19.06	19.4	21.21
560	21.27	21.6	20.32	17.81	12.42	9.61	9.65	10.78	16.58	19.06	19.42	21.17
561	21.26	21.59	20.25	17.79	12.4	9.54	9.62	10.65	16.45	18.98	19.39	21.17
562	21.2	21.64	20.17	17.85	12.38	9.51	9.56	10.68	16.43	19.03	19.42	21.16
563	21.01	21.57	20.07	17.83	12.5	9.58	9.58	10.52	16.3	18.94	19.31	21.05
564	20.69	21.41	19.87	17.74	12.57	9.7	9.62	10.42	16.27	18.82	19.15	20.94
565	20.7	21.4	19.71	17.62	12.35	9.54	9.47	10.73	16.36	18.92	19.25	21.01
566	20.72	21.34	19.67	17.62	12.31	9.42	9.48	10.84	16.58	19	19.39	21.04
567	20.72	21.26	19.62	17.66	12.35	9.36	9.48	10.91	16.51	19.01	19.41	21.02
568	20.55	21.01	19.46	17.6	12.45	9.51	9.6	10.99	16.57	18.99	19.44	20.9
569	20.61	20.94	19.42	17.68	12.54	9.63	9.67	11.06	16.53	18.97	19.48	20.82
570	20.87	21.32	19.6	17.71	12.37	9.39	9.37	10.97	16.5	19.08	19.64	21.01
571	21.11	21.4	19.87	18.1	12.85	9.9	9.63	10.56	16.23	19.08	19.58	21.06
572	20.9	21.14	19.72	18.4	13.18	10.29	9.87	10.29	16.11	18.85	19.31	20.86
573	20.65	21.01	19.65	18.24	13.13	10.4	9.88	10.36	16.11	18.72	19.04	20.72
574	20.88	21.26	19.88	18.47	13.31	10.51	10.01	10.29	16.22	18.94	19.35	20.91
575	21.15	21.47	19.97	18.53	13.43	10.57	10.05	10.63	16.53	19.25	19.69	21.22
576	21.19	21.49	19.96	18.6	13.5	10.64	10.1	10.74	16.52	19.28	19.72	21.3
577	21.32	21.55	20.4	17.93	12.48	9.74	9.69	10.57	16.42	19.05	19.32	21.24
578	21.13	21.5	20.28	17.87	12.4	9.65	9.69	10.65	16.52	18.99	19.35	21.12
579	21.29	21.56	20.3	17.79	12.39	9.59	9.63	10.75	16.57	19.05	19.42	21.27
580	21.34	21.66	20.25	17.88	12.35	9.58	9.6	10.73	16.43	19.09	19.45	21.22
581	21.15	21.62	20.2	17.92	12.48	9.56	9.57	10.49	16.37	18.99	19.33	21.17
582	20.86	21.43	19.89	17.73	12.48	9.68	9.58	10.47	16.31	18.78	19.14	21.01
583	20.75	21.36	19.82	17.58	12.4	9.62	9.53	10.6	16.39	18.8	19.15	21.02
584	20.75	21.42	19.77	17.59	12.32	9.49	9.44	10.79	16.46	18.94	19.33	20.99
585	20.8	21.36	19.68	17.63	12.33	9.38	9.44	10.89	16.61	19	19.4	21.06
586	20.79	21.21	19.58	17.66	12.44	9.56	9.61	10.97	16.64	19.03	19.52	21.1
587	20.81	21.2	19.56	17.65	12.44	9.6	9.66	10.99	16.62	19.07	19.64	21.11
588	21.08	21.46	19.74	17.79	12.36	9.42	9.33	10.83	16.35	19.12	19.68	21.18
589	21.18	21.44	19.93	18.13	12.9	9.99	9.65	10.38	16.19	18.97	19.54	21.02
590	20.76	21.12	19.7	18.13	13.11	10.3	9.88	10.23	16.13	18.81	19.34	20.8
591	20.53	20.88	19.57	17.99	13.02	10.34	9.82	10.44	16.19	18.7	19.1	20.66
592	20.74	21.07	19.75	18.29	13.2	10.41	9.96	10.33	16.18	18.8	19.22	20.76
593	21.12	21.37	19.96	18.53	13.39	10.55	10.02	10.55	16.44	19.14	19.55	21.1
594	21.23	21.49	20.03	18.59	13.44	10.61	10.04	10.74	16.48	19.28	19.7	21.29
595	21.49	21.78	20.66	18.5	12.7	9.91	9.89	10.15	16.33	18.98	19.36	21.27
596	21.35	21.76	20.54	18.36	12.67	9.9	9.83	10.27	16.39	19.04	19.35	21.29
597	21.29	21.67	20.36	17.93	12.42	9.57	9.6	10.65	16.51	19.09	19.45	21.29
598	21.36	21.66	20.34	18.03	12.47	9.56	9.6	10.67	16.47	19.09	19.46	21.3
599	21.27	21.7	20.32	18.17	12.65	9.73	9.68	10.35	16.28	19	19.42	21.22
600	21.11	21.58	20.07	17.94	12.63	9.78	9.69	10.48	16.3	18.9	19.27	21.14
601	20.9	21.43	19.92	17.71	12.54	9.74	9.53	10.61	16.41	18.89	19.24	21.06
602	20.79	21.33	19.73	17.62	12.41	9.7	9.46	10.73	16.49	18.85	19.22	20.96
603	20.72	21.23	19.61	17.62	12.37	9.49	9.42	10.87	16.56	18.89	19.31	21.01
604	20.82	21.23	19.58	17.61	12.38	9.5	9.57	10.98	16.6	18.96	19.49	21.08
605	21.03	21.43	19.75	17.7	12.39	9.54	9.59	11	16.62	19.15	19.75	21.26
606	21.19	21.48	19.82	17.77	12.41	9.43	9.34	10.74	16.33	19.16	19.77	21.22
607	21.15	21.43	19.9	18.06	12.79	9.98	9.66	10.32	16.1	18.94	19.6	21.09
608	21.04	21.33	19.86	18.12	13.12	10.27	9.89	10.25	16.11	18.92	19.55	21.06
609	20.63	20.96	19.6	17.85	13.03	10.26	9.82	10.44	16.22	18.82	19.25	20.79
610	20.72	21.01	19.68	18.11	13.13	10.39	9.91	10.48	16.22	18.83	19.23	20.81
611	20.99	21.23	19.91	18.46	13.31	10.5	9.98	10.42	16.32	18.96	19.39	20.99
612	21.21	21.54	20.03	18.62	13.45	10.58	10.04	10.6	16.43	19.23	19.69	21.26
613	21.5	21.75	20.59	18.36	12.55	9.78	9.75	10.3	16.4	19.01	19.34	21.28
614	21.3	21.67	20.44	18.12	12.54	9.77	9.71	10.33	16.41	18.98	19.3	21.23
615	21.25	21.63	20.4	17.89	12.37	9.67	9.61	10.65	16.58	19.05	19.45	21.28
616	21.31	21.7	20.37	17.99	12.4	9.6	9.57	10.71	16.59	19.05	19.42	21.3
617	21.3	21.69	20.39	18.21	12.62	9.69	9.64	10.49	16.42	19.04	19.4	21.29
618	21.15	21.6	20.27	18.12	12.7	9.83	9.75	10.43	16.28	18.91	19.36	21.16
619	21.11	21.56	20.16	17.94	12.58	9.78	9.63	10.57	16.36	18.93	19.38	21.22
620	20.84	21.34	19.8	17.67	12.5	9.65	9.5	10.77	16.48	18.89	19.29	21.1
621	20.63	21.08	19.56	17.56	12.38	9.66	9.46	10.79	16.53	18.8	19.16	20.88
622	20.64	21.12	19.51	17.57	12.3	9.48	9.39	10.88	16.57	18.85	19.3	20.96
623	20.93	21.43	19.75	17.74	12.35	9.43	9.47	10.95	16.67	19.05	19.65	21.22
624	21.05	21.44	19.87	17.75	12.39	9.47	9.4	10.91	16.52	19.17	19.72	21.22
625	20.86	21.28	19.8	17.75	12.52	9.65	9.41	10.6	16.32	19.01	19.63	21.11
626	21.02	21.33	19.85	17.93	12.82	10	9.67	10.43	16.18	18.99	19.6	21.05
627	20.98	21.24	19.81	18.14	13.15	10.26	9.84	10.29	16.18	18.97	19.52	21.02
628	20.7	21.02	19.61	18.08	13.09	10.4	9.87	10.33	16.2	18.81	19.26	20.78
629	20.73	21.11	19.71	18.16	13.22	10.43	9.96	10.34	16.24	18.83	19.27	20.83
630	21.06	21.37	19.95	18.47	13.34	10.54	10.02	10.43	16.29	19	19.52	21.04
631	21.14	21.53	20.32	17.79	12.29	9.66	9.63	10.52	16.61	18.86	19.26	21.12
632	21.05	21.48	20.21	17.74	12.35	9.72	9.69	10.67	16.76	18.94	19.36	21.09
633	21.11	21.58	20.33	17.82	12.35	9.68	9.61	10.66	16.7	19	19.41	21.25
634	21.22	21.73	20.35	17.99	12.42	9.72	9.63	10.82	16.79	19.14	19.51	21.38
635	21.24	21.66	20.4	18.15	12.46	9.62	9.61	10.66	16.56	19.01	19.4	21.27
636	21.19	21.68	20.29	18.14	12.65	9.74	9.64	10.54	16.44	18.93	19.37	21.26
637	21.11	21.55	20.21	17.9	12.55	9.65	9.55	10.68	16.48	18.99	19.42	21.26
638	20.9	21.38	19.86	17.72	12.44	9.56	9.49	10.78	16.64	18.98	19.37	21.15
639	20.64	21.1	19.64	17.63	12.41	9.63	9.47	10.82	16.6	18.88	19.22	20.94
640	20.49	20.98	19.52	17.58	12.41	9.58	9.41	10.82	16.57	18.87	19.27	20.88
641	20.72	21.17	19.6	17.6	12.37	9.49	9.43	10.9	16.65	19.01	19.44	21.09
642	20.92	21.39	19.81	17.71	12.38	9.52	9.44	10.94	16.64	19.15	19.74	21.23
643	20.75	21.22	19.75	17.64	12.39	9.54	9.34	10.77	16.46	19.03	19.57	21.14
644	20.87	21.28	19.83	17.75	12.59	9.7	9.37	10.63	16.35	18.99	19.63	21.1
645	21.09	21.41	20.01	18.06	12.98	10.09	9.65	10.34	16.21	19	19.71	21.15
646	21.02	21.35	19.98	18.27	13.21	10.34	9.88	10.18	16.16	18.95	19.55	21.04
647	20.45	20.98	19.55	17.88	13.06	10.36	9.84	10.34	16.11	18.62	19.07	20.6
648	20.73	21.16	19.65	18.05	13.17	10.43	9.9	10.46	16.28	18.84	19.28	20.82
649	21.21	21.67	20.52	17.8	12.24	9.7	9.63	10.58	16.71	18.85	19.27	21.21
650	20.91	21.44	20.16	17.69	12.24	9.71	9.64	10.59	16.73	18.86	19.25	21.02
651	21.05	21.54	20.26	17.79	12.32	9.67	9.63	10.71	16.71	18.92	19.36	21.19
652	21.07	21.63	20.32	17.94	12.39	9.69	9.66	10.75	16.76	18.99	19.38	21.28
653	21.28	21.86	20.47	18.1	12.43	9.68	9.61	10.78	16.72	19.13	19.51	21.42
654	21.36	21.85	20.45	18.15	12.56	9.65	9.59	10.69	16.53	19.06	19.54	21.44
655	21.15	21.62	20.26	17.93	12.56	9.63	9.55	10.75	16.57	19.01	19.47	21.29
656	20.85	21.42	19.9	17.71	12.42	9.56	9.51	10.82	16.66	19.01	19.41	21.19
657	20.67	21.2	19.7	17.69	12.38	9.58	9.5	10.85	16.7	18.98	19.39	21.08
658	20.52	21.02	19.55	17.61	12.35	9.54	9.47	10.85	16.63	18.84	19.25	20.96
659	20.63	21.11	19.52	17.6	12.36	9.54	9.38	10.85	16.64	18.94	19.37	21.02
660	20.89	21.41	19.73	17.72	12.4	9.59	9.47	10.95	16.72	19.09	19.66	21.28
661	20.8	21.27	19.7	17.68	12.36	9.55	9.4	10.85	16.6	19.09	19.6	21.19
662	20.8	21.34	19.76	17.73	12.47	9.51	9.38	10.73	16.47	19.03	19.62	21.15
663	21.08	21.53	20.03	18.07	12.9	9.96	9.58	10.32	16.29	19	19.72	21.17
664	21.04	21.44	20.01	18.38	13.21	10.35	9.83	10.15	16.12	18.92	19.58	21.05
665	20.28	20.84	19.46	17.68	12.98	10.23	9.77	10.32	16.17	18.59	18.99	20.61
666	20.42	20.97	19.45	17.71	12.97	10.35	9.78	10.55	16.18	18.67	19.13	20.72
667	21.05	21.53	20.34	17.72	12.26	9.72	9.62	10.47	16.59	18.7	19.03	21.12
668	20.8	21.27	20.06	17.58	12.23	9.7	9.67	10.57	16.7	18.69	19.03	20.95
669	20.78	21.36	19.97	17.61	12.33	9.78	9.69	10.67	16.67	18.74	19.13	20.99
670	20.94	21.57	20.2	17.86	12.41	9.73	9.65	10.7	16.83	18.91	19.32	21.21
671	21.16	21.83	20.39	17.97	12.49	9.72	9.68	10.77	16.78	19	19.42	21.4
672	21.19	21.84	20.4	17.98	12.46	9.68	9.64	10.79	16.69	19.07	19.53	21.44
673	21.16	21.83	20.34	18.02	12.54	9.69	9.61	10.78	16.7	19.07	19.51	21.39
674	21.01	21.67	20.2	17.93	12.53	9.65	9.58	10.82	16.74	19.06	19.59	21.39
675	20.99	21.61	20.01	17.84	12.44	9.59	9.49	10.82	16.74	19.09	19.58	21.36
676	20.8	21.43	19.81	17.72	12.41	9.55	9.47	10.79	16.66	19.01	19.47	21.2
677	20.76	21.36	19.75	17.67	12.47	9.59	9.4	10.83	16.68	18.96	19.46	21.17
678	20.89	21.42	19.73	17.74	12.43	9.57	9.43	10.85	16.71	19.06	19.59	21.29
679	20.94	21.47	19.74	17.72	12.35	9.62	9.47	10.85	16.62	19.11	19.71	21.31
680	20.88	21.41	19.79	17.78	12.45	9.55	9.37	10.58	16.43	19.06	19.71	21.23
681	21.11	21.6	20.15	18.13	12.96	10.01	9.68	10.2	16.22	19.08	19.75	21.23
682	20.95	21.39	20	18.33	13.12	10.29	9.82	10.09	16.12	18.86	19.52	21.02
683	20.11	20.71	19.36	17.51	12.84	10.24	9.72	10.28	16.07	18.44	18.94	20.5
684	20.3	20.98	19.44	17.63	12.86	10.26	9.66	10.55	16.23	18.66	19.17	20.76
685	20.7	21.33	19.95	17.5	12.15	9.7	9.63	10.41	16.56	18.47	18.8	20.87
686	20.69	21.29	19.9	17.49	12.15	9.73	9.68	10.56	16.7	18.65	18.98	20.97
687	20.72	21.38	19.93	17.56	12.24	9.74	9.76	10.7	16.75	18.77	19.13	21.04
688	20.87	21.55	20.1	17.71	12.36	9.73	9.76	10.73	16.8	18.82	19.27	21.17
689	21.04	21.66	20.28	17.86	12.51	9.82	9.73	10.69	16.74	18.84	19.28	21.22
690	21.06	21.69	20.3	17.91	12.53	9.74	9.68	10.72	16.72	18.93	19.38	21.27
691	21.01	21.67	20.24	17.88	12.58	9.73	9.66	10.71	16.59	18.85	19.3	21.22
692	21.12	21.76	20.29	18.02	12.68	9.75	9.65	10.62	16.56	18.99	19.47	21.28
693	21.31	21.9	20.33	18.08	12.65	9.67	9.55	10.61	16.54	19.1	19.7	21.4
694	21.16	21.74	20.15	17.92	12.59	9.66	9.44	10.72	16.61	19.1	19.65	21.34
695	20.95	21.55	19.95	17.85	12.5	9.62	9.4	10.78	16.67	19.08	19.6	21.32
696	21.01	21.59	19.87	17.79	12.4	9.57	9.41	10.77	16.67	19.1	19.64	21.34
697	21.16	21.66	19.94	17.77	12.38	9.59	9.39	10.83	16.63	19.11	19.8	21.4
698	21.12	21.59	19.98	17.79	12.44	9.59	9.35	10.53	16.4	19.13	19.84	21.3
699	21.19	21.67	20.23	18.22	12.92	10.01	9.62	10.15	16.23	19.04	19.79	21.29
700	20.77	21.33	19.99	18.31	13.02	10.25	9.81	10.09	16.13	18.84	19.52	21.01
701	19.87	20.52	19.2	17.42	12.75	10.15	9.7	10.3	16.06	18.37	18.76	20.33
702	20.21	20.81	19.34	17.57	12.75	10.1	9.58	10.59	16.31	18.68	19.2	20.73
703	20.22	20.78	19.3	17.61	12.65	10	9.54	10.79	16.38	18.81	19.26	20.8
704	20.03	20.35	19.03	17.56	12.46	10.01	9.57	10.91	16.33	18.64	18.88	20.27
705	20.1	20.34	19.02	17.63	12.52	10.07	9.62	11	16.35	18.75	18.83	20.31
706	20.3	20.57	19.22	17.76	12.62	10.18	9.69	11.17	16.41	18.89	19.13	20.63
707	20.51	20.78	19.44	17.95	12.82	10.31	9.81	11.31	16.61	19.08	19.5	20.93
708	20.72	20.96	19.61	18.06	12.91	10.35	9.9	11.44	16.69	19.28	19.83	21.23
709	20.4	20.85	19.51	17.24	12.02	9.66	9.59	10.4	16.45	18.46	18.48	20.4
710	20.46	21.01	19.64	17.34	12.13	9.68	9.68	10.56	16.59	18.52	18.75	20.63
711	20.63	21.2	19.76	17.41	12.18	9.77	9.77	10.7	16.72	18.65	18.91	20.89
712	20.77	21.43	19.98	17.53	12.32	9.8	9.82	10.7	16.7	18.71	19.08	21.02
713	20.83	21.48	20.03	17.63	12.5	9.81	9.81	10.72	16.62	18.71	19.05	21.04
714	20.92	21.49	20.04	17.78	12.55	9.88	9.83	10.73	16.65	18.7	19.12	21.06
715	20.96	21.62	20.24	17.92	12.7	9.89	9.82	10.65	16.63	18.76	19.25	21.13
716	21.22	21.8	20.38	18.14	12.74	9.9	9.77	10.49	16.47	18.92	19.48	21.3
717	21.32	21.81	20.33	18.15	12.78	9.86	9.73	10.44	16.46	18.92	19.53	21.27
718	21.07	21.58	20.1	17.85	12.53	9.7	9.56	10.61	16.51	18.88	19.47	21.17
719	20.82	21.35	19.85	17.64	12.33	9.63	9.48	10.78	16.63	18.86	19.42	21.18
720	20.91	21.46	19.83	17.67	12.33	9.57	9.43	10.72	16.57	18.93	19.57	21.21
721	21.21	21.7	19.97	17.8	12.31	9.56	9.38	10.61	16.5	19.02	19.78	21.29
722	21.37	21.77	20.13	17.94	12.46	9.58	9.33	10.43	16.41	19.11	19.89	21.41
723	21.44	21.79	20.35	18.5	12.95	9.93	9.55	10.16	16.27	19.05	19.88	21.37
724	20.87	21.35	19.98	18.32	13	10.21	9.72	10.07	16.16	18.88	19.54	21.06
725	19.73	20.26	19	17.35	12.65	10.09	9.67	10.3	16.03	18.25	18.61	20.24
726	19.81	20.35	19	17.35	12.57	10.07	9.62	10.48	16.12	18.35	18.82	20.33
727	20.03	20.54	19.16	17.58	12.64	10.04	9.58	10.74	16.33	18.67	19.11	20.62
728	20.05	20.45	19.13	17.61	12.55	10.05	9.57	10.85	16.4	18.73	18.98	20.47
729	20.08	20.34	19.02	17.62	12.55	10.1	9.66	11.01	16.37	18.71	18.71	20.26
730	20.16	20.45	19.13	17.69	12.66	10.24	9.78	11.07	16.42	18.81	18.94	20.44
731	20.39	20.6	19.35	17.89	12.83	10.42	9.9	11.24	16.56	19.01	19.29	20.74
732	20.53	20.84	19.51	18.01	12.96	10.49	9.97	11.34	16.63	19.15	19.58	21.06
733	20.42	20.86	19.56	17.21	12.05	9.69	9.71	10.38	16.47	18.46	18.4	20.4
734	20.61	21.13	19.87	17.43	12.31	9.86	9.84	10.49	16.55	18.42	18.67	20.72
735	20.56	21.13	19.82	17.4	12.28	9.9	9.92	10.64	16.65	18.49	18.76	20.75
736	20.57	21.19	19.81	17.42	12.32	9.89	9.91	10.68	16.63	18.56	18.83	20.83
737	20.85	21.43	19.96	17.54	12.42	9.89	9.88	10.73	16.7	18.62	18.96	20.95
738	21.01	21.48	20.07	17.66	12.55	9.88	9.87	10.7	16.64	18.66	19.02	21.03
739	21.09	21.56	20.18	17.78	12.7	9.93	9.86	10.64	16.6	18.73	19.16	21.11
740	21.18	21.69	20.22	18.03	12.71	9.93	9.85	10.51	16.51	18.74	19.29	21.16
741	21.19	21.62	20.24	18.07	12.67	9.9	9.83	10.43	16.34	18.68	19.24	21.07
742	20.97	21.43	20.05	17.78	12.47	9.73	9.64	10.61	16.51	18.72	19.27	21.08
743	20.65	21.13	19.73	17.54	12.25	9.62	9.52	10.76	16.57	18.72	19.27	21.04
744	20.7	21.23	19.69	17.55	12.32	9.61	9.48	10.66	16.46	18.74	19.32	21.03
745	21.17	21.64	19.94	17.76	12.38	9.63	9.39	10.48	16.4	18.93	19.63	21.2
746	21.48	21.93	20.26	18.1	12.57	9.61	9.36	10.35	16.35	19.06	19.89	21.49
747	21.61	22.06	20.48	18.69	12.96	9.95	9.56	10.14	16.29	19.05	19.94	21.5
748	21.41	21.8	20.37	18.71	13.09	10.23	9.71	10.18	16.29	19.01	19.84	21.38
749	20.01	20.51	19.29	17.68	12.68	10.13	9.69	10.22	16.11	18.45	18.94	20.53
750	19.78	20.24	18.91	17.4	12.48	10	9.59	10.55	16.13	18.4	18.65	20.28
751	19.97	20.45	19.09	17.55	12.53	10.06	9.54	10.72	16.34	18.63	19.04	20.5
752	20.03	20.47	19.2	17.68	12.54	10.07	9.64	10.77	16.42	18.73	19.09	20.52
753	20.14	20.51	19.14	17.69	12.65	10.19	9.71	10.91	16.44	18.8	18.89	20.42
754	20.05	20.41	19.07	17.73	12.79	10.4	9.9	10.9	16.41	18.7	18.79	20.31
755	20.38	20.66	19.39	17.98	13.03	10.6	10.03	11.11	16.63	19.07	19.19	20.7
756	20.6	20.88	19.59	18.27	13.19	10.68	10.13	11.37	16.68	19.2	19.37	20.99
757	20.89	21.3	20.12	17.51	12.28	9.78	9.85	10.24	16.47	18.42	18.66	20.77
758	20.94	21.39	20.22	17.58	12.34	9.88	9.95	10.45	16.51	18.57	18.77	20.91
759	20.64	21.18	19.95	17.48	12.37	9.88	10.02	10.58	16.6	18.56	18.75	20.75
760	20.42	21.04	19.8	17.36	12.32	9.96	10	10.63	16.62	18.42	18.58	20.54
761	20.67	21.25	19.85	17.41	12.39	9.87	9.95	10.77	16.71	18.55	18.82	20.77
762	20.8	21.35	19.88	17.44	12.38	9.86	9.89	10.78	16.61	18.57	18.88	20.91
763	20.83	21.34	19.93	17.5	12.47	9.85	9.88	10.67	16.6	18.57	18.87	20.9
764	20.78	21.32	19.92	17.59	12.5	9.88	9.84	10.62	16.49	18.51	18.94	20.88
765	20.74	21.24	19.93	17.6	12.51	9.91	9.8	10.49	16.44	18.53	18.96	20.83
766	20.65	21.12	19.78	17.51	12.36	9.78	9.68	10.66	16.52	18.57	19.03	20.93
767	20.37	20.92	19.5	17.4	12.23	9.7	9.56	10.69	16.48	18.52	18.99	20.81
768	20.51	21.02	19.58	17.47	12.28	9.67	9.52	10.64	16.44	18.65	19.18	20.88
769	20.88	21.36	19.85	17.72	12.4	9.64	9.42	10.55	16.44	18.79	19.5	21.13
770	21.22	21.68	20.11	17.91	12.54	9.73	9.4	10.46	16.33	18.91	19.71	21.27
771	21.45	21.89	20.31	18.29	12.8	9.91	9.62	10.21	16.26	18.91	19.75	21.37
772	21.46	21.95	20.36	18.66	12.97	10.19	9.7	10.21	16.32	19.07	19.95	21.44
773	20.64	21.23	19.86	18.14	12.84	10.14	9.72	10.14	16.21	18.76	19.37	21
774	20.11	20.74	19.35	17.73	12.63	10.11	9.67	10.23	16.1	18.52	18.96	20.62
775	19.96	20.49	19.27	17.69	12.57	10.1	9.67	10.46	16.24	18.6	18.94	20.54
776	19.98	20.44	19.21	17.63	12.6	10.12	9.75	10.55	16.33	18.67	18.97	20.49
777	20.13	20.52	19.16	17.81	12.77	10.29	9.82	10.75	16.49	18.79	19.01	20.57
778	20.25	20.61	19.26	17.92	12.95	10.44	9.99	10.86	16.51	18.9	18.94	20.6
779	20.56	20.89	19.61	18.32	13.23	10.66	10.15	11.07	16.69	19.17	19.28	20.99
780	20.72	21.06	19.71	18.55	13.38	10.73	10.19	11.38	16.67	19.26	19.35	21.11
781	21.32	21.75	20.49	17.93	12.37	9.8	9.91	10.2	16.42	18.52	18.73	21.02
782	21.08	21.52	20.34	17.65	12.25	9.83	9.95	10.56	16.65	18.64	18.87	20.93
783	20.78	21.37	20.15	17.62	12.37	9.91	10.05	10.55	16.64	18.57	18.63	20.68
784	20.68	21.29	20.16	17.71	12.55	10.03	10.17	10.56	16.64	18.43	18.57	20.65
785	20.58	21.19	19.9	17.45	12.4	9.94	10.03	10.77	16.68	18.51	18.68	20.64
786	20.72	21.3	19.78	17.45	12.36	9.82	9.93	10.77	16.68	18.66	18.86	20.82
787	20.69	21.23	19.73	17.39	12.35	9.84	9.89	10.69	16.58	18.57	18.83	20.72
788	20.39	21.07	19.63	17.38	12.3	9.81	9.85	10.7	16.55	18.56	18.75	20.62
789	20.36	20.96	19.53	17.38	12.26	9.79	9.73	10.67	16.49	18.51	18.78	20.66
790	20.34	20.93	19.42	17.4	12.29	9.8	9.72	10.65	16.49	18.54	18.87	20.74
791	20.31	20.85	19.38	17.41	12.23	9.7	9.61	10.63	16.44	18.51	18.86	20.69
792	20.39	20.86	19.42	17.44	12.22	9.71	9.54	10.66	16.44	18.62	19.07	20.78
793	20.46	20.93	19.47	17.54	12.27	9.7	9.51	10.61	16.45	18.6	19.22	20.88
794	20.75	21.22	19.7	17.69	12.3	9.73	9.48	10.52	16.34	18.69	19.44	21.03
795	21.22	21.64	20.04	17.96	12.55	9.92	9.64	10.23	16.19	18.8	19.55	21.21
796	21.16	21.68	20.11	18.15	12.7	10.04	9.62	10.16	16.26	18.9	19.68	21.23
797	21.16	21.79	20.18	18.37	12.85	10.13	9.73	10.22	16.32	18.99	19.78	21.34
798	21.22	21.77	20.25	18.63	12.95	10.23	9.77	10.27	16.36	19.04	19.81	21.37
799	20.79	21.39	19.97	18.45	12.89	10.27	9.85	10.25	16.29	18.91	19.54	21.18
800	20.37	20.95	19.67	18.19	12.82	10.28	9.84	10.27	16.3	18.77	19.28	20.92
801	20.15	20.6	19.45	18.01	12.89	10.35	9.87	10.46	16.39	18.73	19.01	20.8
802	20.31	20.67	19.48	18.13	13	10.45	9.96	10.83	16.51	18.87	19.08	20.78
803	20.66	20.96	19.7	18.49	13.24	10.59	10.08	11.04	16.6	19.07	19.25	21.1
804	20.86	21.14	19.83	18.61	13.37	10.74	10.18	11.22	16.76	19.29	19.63	21.4
805	21.1	21.47	20.3	17.61	12.24	9.7	9.83	10.42	16.6	18.62	18.7	20.88
806	20.9	21.44	20.2	17.54	12.25	9.77	9.88	10.66	16.75	18.75	18.75	20.8
807	20.85	21.45	20.24	17.66	12.37	9.85	10.02	10.67	16.67	18.82	18.54	20.68
808	21.07	21.64	20.38	17.91	12.58	9.97	10.07	10.53	16.72	18.66	18.69	20.83
809	20.7	21.29	20.05	17.54	12.46	9.96	10.07	10.75	16.71	18.58	18.65	20.66
810	20.74	21.3	19.87	17.49	12.3	9.85	9.92	10.81	16.71	18.74	18.86	20.8
811	20.52	21.16	19.62	17.44	12.25	9.81	9.83	10.77	16.65	18.62	18.78	20.6
812	20.31	20.93	19.49	17.45	12.21	9.78	9.85	10.74	16.64	18.53	18.72	20.53
813	20.28	20.88	19.46	17.46	12.26	9.79	9.76	10.75	16.55	18.59	18.68	20.57
814	20.3	20.87	19.41	17.45	12.18	9.72	9.68	10.72	16.54	18.61	18.82	20.72
815	20.41	20.95	19.48	17.54	12.24	9.75	9.64	10.69	16.53	18.61	18.97	20.8
816	20.39	20.88	19.41	17.51	12.2	9.73	9.58	10.64	16.47	18.57	18.98	20.68
817	20.34	20.83	19.36	17.49	12.14	9.7	9.51	10.56	16.39	18.52	19.05	20.7
818	20.72	21.22	19.63	17.64	12.27	9.77	9.54	10.58	16.41	18.7	19.36	21.06
819	21.27	21.73	20.06	17.97	12.45	9.84	9.59	10.43	16.32	18.86	19.65	21.29
820	21.09	21.6	20.02	17.98	12.5	9.87	9.6	10.42	16.35	18.83	19.58	21.23
821	20.96	21.59	20.03	18.16	12.61	9.97	9.63	10.26	16.32	18.8	19.58	21.22
822	21.3	21.97	20.39	18.68	12.83	10.21	9.77	10.24	16.38	18.96	19.79	21.37
823	21.56	22.19	20.64	19.07	13.06	10.39	9.92	10.39	16.51	19.1	19.97	21.61
824	21.45	22.16	20.56	19.08	13.1	10.42	9.98	10.42	16.42	19.02	19.88	21.54
825	20.92	21.57	20.13	18.76	13.11	10.46	9.96	10.45	16.48	18.99	19.64	21.33
826	20.39	20.89	19.67	18.28	13.02	10.45	10.01	10.71	16.49	18.84	19.19	20.97
827	20.37	20.7	19.55	18.22	13	10.48	9.98	10.82	16.47	18.82	19.17	20.92
828	20.59	20.9	19.63	18.33	13.12	10.58	10.13	11.09	16.6	19.07	19.67	21.33
829	20.53	20.95	19.57	17.25	12.04	9.71	9.78	10.49	16.53	18.58	18.36	20.41
830	20.58	21.04	19.68	17.37	12.12	9.79	9.82	10.63	16.59	18.83	18.37	20.42
831	20.58	21.18	19.85	17.4	12.18	9.85	9.94	10.8	16.66	19.1	18.43	20.47
832	20.82	21.45	20.11	17.51	12.33	9.82	9.95	10.71	16.74	18.74	18.65	20.73
833	20.74	21.28	20.01	17.53	12.34	9.84	9.97	10.77	16.75	18.68	18.69	20.66
834	20.68	21.17	19.82	17.57	12.31	9.82	9.96	10.81	16.75	18.73	18.79	20.78
835	20.5	21.03	19.64	17.49	12.24	9.79	9.91	10.81	16.68	18.68	18.78	20.66
836	20.39	21.03	19.56	17.54	12.23	9.75	9.83	10.82	16.59	18.67	18.72	20.61
837	20.41	20.98	19.54	17.58	12.24	9.76	9.79	10.81	16.57	18.68	18.79	20.68
838	20.37	21	19.45	17.5	12.15	9.69	9.7	10.74	16.52	18.68	18.73	20.73
839	20.63	21.21	19.7	17.73	12.24	9.68	9.65	10.74	16.65	18.77	18.98	20.98
840	20.61	21.2	19.58	17.73	12.25	9.7	9.6	10.76	16.62	18.75	19.06	20.93
841	20.64	21.23	19.58	17.7	12.22	9.69	9.57	10.67	16.52	18.7	19.14	20.94
842	20.91	21.47	19.78	17.82	12.28	9.77	9.52	10.65	16.55	18.8	19.39	21.18
843	21.24	21.82	20.06	18.01	12.36	9.78	9.55	10.61	16.52	18.91	19.59	21.3
844	21.24	21.77	20.21	18.14	12.4	9.78	9.56	10.59	16.53	18.95	19.69	21.39
845	21.27	21.94	20.28	18.39	12.6	10	9.66	10.34	16.39	18.9	19.67	21.33
846	21.49	22.22	20.55	18.84	12.82	10.2	9.81	10.29	16.44	18.98	19.88	21.52
847	21.53	22.2	20.58	18.98	12.96	10.28	9.84	10.3	16.41	18.88	19.86	21.52
848	21.8	22.43	20.77	19.24	13.1	10.43	9.98	10.44	16.47	18.93	19.98	21.75
849	21.29	21.92	20.43	18.99	13.08	10.46	9.94	10.42	16.3	18.84	19.72	21.41
850	20.49	20.96	19.69	18.34	12.91	10.39	9.92	10.33	16.26	18.56	19.24	20.94
851	20.07	20.41	19.25	17.95	12.86	10.34	9.93	10.72	16.26	18.55	19.09	20.82
852	20.32	20.59	19.34	18.02	12.78	10.4	9.95	11.13	16.42	18.85	19.42	21.13
853	20.61	21	19.52	17.3	12.01	9.69	9.77	10.55	16.49	18.74	18.24	20.23
854	20.63	21.06	19.68	17.41	12.14	9.8	9.86	10.65	16.63	18.91	18.46	20.45
855	20.63	21.16	19.79	17.43	12.16	9.84	9.89	10.74	16.7	18.85	18.53	20.59
856	20.7	21.26	19.91	17.47	12.26	9.79	9.93	10.76	16.83	18.8	18.71	20.71
857	20.66	21.18	19.91	17.52	12.24	9.83	9.92	10.76	16.81	18.7	18.75	20.8
858	20.74	21.23	19.85	17.61	12.25	9.83	9.93	10.81	16.8	18.81	18.9	20.91
859	20.54	21.1	19.67	17.49	12.23	9.84	9.92	10.78	16.69	18.67	18.73	20.65
860	20.48	21.1	19.63	17.61	12.28	9.78	9.81	10.83	16.68	18.77	18.71	20.67
861	20.5	21.12	19.65	17.61	12.24	9.74	9.78	10.84	16.59	18.81	18.81	20.78
862	20.6	21.2	19.7	17.69	12.27	9.71	9.69	10.81	16.6	18.81	18.85	20.9
863	20.61	21.22	19.76	17.75	12.25	9.75	9.67	10.69	16.6	18.71	18.84	20.88
864	20.69	21.35	19.72	17.8	12.33	9.78	9.67	10.66	16.55	18.74	18.9	20.97
865	20.65	21.35	19.71	17.85	12.26	9.73	9.61	10.67	16.56	18.77	19.08	20.99
866	20.63	21.32	19.72	17.8	12.21	9.72	9.59	10.64	16.45	18.68	19.16	20.93
867	20.91	21.58	19.92	17.9	12.27	9.76	9.56	10.67	16.51	18.78	19.4	21.19
868	21.14	21.85	20.11	18.09	12.4	9.82	9.58	10.56	16.47	18.82	19.59	21.31
869	21.57	22.19	20.52	18.74	12.72	10.08	9.76	10.3	16.46	18.91	19.79	21.52
870	21.76	22.4	20.68	19.03	12.88	10.27	9.8	10.3	16.41	18.87	19.86	21.61
871	21.5	22.11	20.4	18.79	12.85	10.21	9.78	10.19	16.26	18.72	19.67	21.35
872	21.45	22.05	20.39	18.77	12.88	10.29	9.86	10.29	16.33	18.76	19.76	21.44
873	21.39	21.93	20.39	18.91	12.97	10.38	9.93	10.35	16.23	18.62	19.65	21.44
874	20.38	20.86	19.56	18.19	12.75	10.31	9.88	10.28	16.05	18.38	19.01	20.76
875	19.9	20.26	19.05	17.79	12.67	10.26	9.89	10.72	16.14	18.49	19.03	20.75
876	19.98	20.33	19.01	17.82	12.58	10.23	9.88	11.05	16.17	18.54	19.12	20.91
877	20.75	21.09	19.64	17.37	12.1	9.85	9.84	10.63	16.62	18.9	18.43	20.43
878	20.66	21.07	19.62	17.37	12.1	9.79	9.86	10.61	16.64	18.93	18.38	20.4
879	20.51	21.04	19.63	17.32	12.07	9.75	9.83	10.62	16.58	18.68	18.42	20.41
880	20.49	21.06	19.76	17.37	12.16	9.78	9.92	10.67	16.62	18.64	18.52	20.5
881	20.54	21.08	19.72	17.5	12.2	9.86	9.92	10.82	16.67	18.76	18.66	20.64
882	20.59	21.14	19.7	17.55	12.24	9.82	9.92	10.83	16.68	18.74	18.72	20.7
883	20.53	21.13	19.66	17.53	12.25	9.78	9.88	10.8	16.68	18.81	18.72	20.7
884	20.33	20.97	19.46	17.47	12.18	9.78	9.81	10.79	16.53	18.71	18.55	20.54
885	20.28	20.91	19.44	17.53	12.17	9.8	9.81	10.78	16.5	18.75	18.56	20.53
886	20.41	20.99	19.56	17.55	12.15	9.76	9.78	10.77	16.51	18.7	18.72	20.73
887	20.56	21.11	19.71	17.66	12.22	9.76	9.69	10.71	16.45	18.65	18.83	20.87
888	20.48	21.11	19.64	17.72	12.24	9.72	9.66	10.64	16.37	18.55	18.81	20.82
889	20.21	20.91	19.42	17.6	12.12	9.77	9.62	10.61	16.32	18.46	18.67	20.64
890	20.24	20.92	19.33	17.58	12.08	9.73	9.57	10.59	16.31	18.46	18.72	20.6
891	20.79	21.42	19.67	17.74	12.21	9.77	9.57	10.64	16.4	18.64	19.21	21
892	21.18	21.78	20	18.08	12.34	9.84	9.59	10.54	16.46	18.8	19.53	21.3
893	21.33	21.89	20.23	18.36	12.52	9.99	9.69	10.29	16.31	18.71	19.58	21.34
894	21.54	22.12	20.41	18.58	12.64	10.11	9.77	10.27	16.28	18.77	19.7	21.4
895	21.44	21.94	20.27	18.59	12.69	10.15	9.78	10.23	16.18	18.59	19.57	21.29
896	21.38	21.74	20.13	18.48	12.67	10.14	9.81	10.25	16.21	18.62	19.55	21.28
897	21.19	21.66	20.13	18.58	12.82	10.28	9.9	10.3	16.2	18.49	19.54	21.34
898	20.1	20.66	19.3	17.97	12.63	10.25	9.85	10.27	15.96	18.14	18.96	20.67
899	19.54	20.07	18.77	17.58	12.35	10.1	9.81	10.77	15.95	18.22	18.7	20.41
900	19.61	20.09	18.75	17.63	12.3	10.01	9.78	10.88	15.97	18.29	18.63	20.32
901	20.61	21.04	19.6	17.24	12.05	9.78	9.82	10.55	16.51	18.81	18.28	20.34
902	20.39	20.97	19.57	17.19	12	9.67	9.77	10.49	16.48	18.57	18.28	20.27
903	20.3	20.93	19.49	17.15	11.97	9.64	9.86	10.59	16.48	18.43	18.13	20.21
904	20.45	21.01	19.48	17.3	12.13	9.79	9.87	10.7	16.56	18.65	18.31	20.39
905	20.45	20.99	19.52	17.43	12.22	9.95	9.99	10.78	16.57	18.74	18.44	20.4
906	20.31	20.76	19.36	17.39	12.13	9.89	10	10.76	16.47	18.66	18.34	20.28
907	20.23	20.75	19.34	17.42	12.14	9.89	9.92	10.77	16.41	18.67	18.27	20.22
908	20.25	20.74	19.3	17.44	12.16	9.88	9.92	10.82	16.42	18.65	18.35	20.27
909	20.28	20.94	19.33	17.48	12.13	9.9	9.91	10.78	16.44	18.65	18.6	20.55
910	20.36	20.93	19.42	17.5	12.1	9.78	9.78	10.74	16.38	18.57	18.71	20.73
911	20.29	20.79	19.42	17.5	12.1	9.72	9.72	10.64	16.29	18.45	18.66	20.67
912	20.21	20.82	19.35	17.48	12.12	9.69	9.67	10.62	16.21	18.37	18.59	20.59
913	19.97	20.61	19.2	17.43	12.02	9.74	9.68	10.66	16.15	18.37	18.46	20.34
914	20.08	20.69	19.21	17.43	11.99	9.68	9.61	10.65	16.18	18.42	18.58	20.46
915	20.64	21.22	19.53	17.63	12.1	9.72	9.58	10.66	16.34	18.53	19.06	20.96
916	21	21.64	19.84	17.86	12.24	9.75	9.59	10.58	16.41	18.64	19.41	21.21
917	21	21.58	19.88	17.94	12.3	9.87	9.65	10.44	16.28	18.57	19.43	21.16
918	21.03	21.56	19.84	17.9	12.28	9.93	9.66	10.45	16.29	18.58	19.47	21.2
919	20.88	21.4	19.74	17.83	12.23	9.89	9.63	10.32	16.17	18.47	19.41	21.1
920	20.8	21.17	19.57	17.89	12.31	9.86	9.63	10.5	16.2	18.46	19.38	21.08
921	20.56	20.9	19.46	17.92	12.44	9.99	9.72	10.43	16.16	18.42	19.29	20.98
922	19.84	20.25	19.11	17.75	12.43	10.1	9.79	10.41	16.03	18.23	18.97	20.7
923	19.39	19.93	18.6	17.48	12.21	9.96	9.72	10.7	15.84	18.05	18.39	20.12
924	19.46	20.07	18.69	17.46	12.18	9.93	9.67	10.65	15.81	18.02	18.01	19.79
925	20.39	20.86	19.51	17.09	11.92	9.71	9.71	10.48	16.41	18.61	18.07	20.22
926	20.28	20.84	19.41	17	11.86	9.56	9.77	10.42	16.36	18.4	18.08	20.14
927	20.24	20.94	19.45	17.05	11.91	9.63	9.77	10.53	16.4	18.31	18.08	20.25
928	20.41	20.96	19.46	17.26	12.04	9.8	9.91	10.66	16.49	18.57	18.26	20.36
929	20.35	20.76	19.37	17.3	12.13	9.94	9.97	10.71	16.45	18.63	18.29	20.28
930	20.23	20.63	19.19	17.29	12.08	9.96	10.01	10.75	16.35	18.61	18.1	20.08
931	20.22	20.64	19.2	17.4	12.18	9.97	10.01	10.82	16.38	18.57	18.19	20.17
932	20.19	20.75	19.27	17.43	12.09	9.89	9.98	10.78	16.34	18.56	18.36	20.3
933	20.22	20.86	19.35	17.4	12.07	9.9	9.91	10.8	16.37	18.5	18.57	20.56
934	20.21	20.68	19.32	17.37	12.03	9.77	9.8	10.74	16.26	18.49	18.49	20.64
935	20	20.45	19.08	17.31	11.99	9.7	9.76	10.68	16.16	18.38	18.28	20.42
936	19.73	20.34	18.95	17.28	11.92	9.66	9.69	10.65	16.04	18.32	18.06	20.08
937	19.82	20.46	19	17.32	11.96	9.69	9.69	10.63	16.08	18.35	18.2	20.11
938	20.09	20.7	19.15	17.47	11.99	9.69	9.64	10.69	16.13	18.43	18.59	20.42
939	20.66	21.16	19.6	17.64	11.99	9.7	9.58	10.67	16.33	18.46	19.07	20.9
940	20.92	21.48	19.71	17.8	12.14	9.73	9.58	10.51	16.33	18.52	19.27	21.11
941	20.68	21.31	19.51	17.68	12.1	9.83	9.6	10.43	16.23	18.4	19.17	20.93
942	20.51	21.16	19.36	17.65	12.04	9.75	9.6	10.52	16.23	18.42	19.26	20.99
943	20.21	20.8	19.2	17.53	11.98	9.75	9.57	10.54	16.15	18.29	19.16	20.84
944	20.08	20.53	19.13	17.52	12.02	9.78	9.67	10.57	16.14	18.35	19.14	20.86
945	19.99	20.28	19.08	17.63	12.16	9.89	9.68	10.46	16.11	18.32	19.12	20.88
946	19.43	19.88	18.79	17.46	12.18	9.98	9.82	10.39	15.99	18.11	18.71	20.54
947	19.23	19.93	18.49	17.3	12.05	9.91	9.73	10.56	15.77	17.81	17.89	19.76
948	19.43	20.13	18.74	17.5	12.26	9.91	9.62	10.49	15.79	18.09	17.78	19.53
949	20.35	20.75	19.28	17.04	11.95	9.78	9.77	10.51	16.37	18.53	17.9	20.03
950	20.18	20.53	19.11	16.88	11.8	9.6	9.68	10.44	16.24	18.35	17.77	19.93
951	20.25	20.7	19.24	17.04	11.89	9.62	9.84	10.56	16.34	18.46	17.97	20.07
952	20.32	20.76	19.33	17.23	12.08	9.83	9.93	10.71	16.39	18.58	18.11	20.17
953	20.18	20.59	19.17	17.2	12.03	9.87	10.01	10.78	16.35	18.57	17.98	20.06
954	20.24	20.58	19.16	17.34	12.1	10.03	10.09	10.85	16.33	18.58	17.97	20
955	20.18	20.53	19.08	17.31	12.06	9.99	10.05	10.81	16.32	18.54	17.96	20
956	20.04	20.58	19.17	17.32	12.04	9.87	9.95	10.79	16.31	18.49	18.06	20.21
957	20.09	20.65	19.2	17.38	12	9.94	9.94	10.74	16.27	18.47	18.25	20.3
958	20.02	20.53	19.13	17.27	11.98	9.8	9.87	10.71	16.17	18.38	18.22	20.39
959	19.8	20.26	18.96	17.23	11.86	9.74	9.76	10.64	16.07	18.29	17.97	20.09
960	19.72	20.2	18.89	17.23	11.91	9.68	9.79	10.67	16.07	18.35	17.96	19.96
961	19.69	20.29	18.89	17.37	11.88	9.72	9.72	10.67	16.06	18.38	18.09	20.09
962	19.99	20.55	19.1	17.45	11.89	9.75	9.7	10.65	16.11	18.36	18.48	20.33
963	20.27	20.88	19.32	17.53	11.95	9.66	9.59	10.6	16.13	18.33	18.8	20.64
964	20.63	21.28	19.56	17.71	12.06	9.72	9.63	10.54	16.26	18.37	19.13	21.01
965	20.35	21.02	19.28	17.51	11.9	9.77	9.58	10.46	16.16	18.28	18.98	20.8
966	20.23	20.87	19.04	17.46	11.85	9.71	9.57	10.54	16.13	18.27	19.03	20.87
967	20.11	20.55	19	17.54	11.92	9.78	9.59	10.56	16.16	18.27	19.13	20.82
968	20.13	20.5	19.1	17.59	11.99	9.82	9.63	10.59	16.18	18.39	19.18	20.96
969	20.16	20.4	19.26	17.68	12.14	9.95	9.73	10.42	16.18	18.4	19.24	21.02
970	19.75	20.14	19.08	17.68	12.31	10.07	9.84	10.31	16.1	18.3	19.08	20.92
971	19.28	19.95	18.55	17.42	12.14	10	9.8	10.42	15.87	17.95	18.25	20.24
972	19.44	20.19	18.75	17.48	12.16	9.93	9.72	10.61	15.8	17.99	17.85	19.72
973	20.15	20.48	19.04	17.32	12.02	9.99	10.08	10.79	16.24	18.52	17.82	19.88
974	20.12	20.51	19.11	17.46	12.17	10.21	10.15	10.88	16.31	18.53	17.99	20.07
975	19.91	20.4	19.06	17.3	12.14	10.14	10.01	10.75	16.2	18.36	17.95	20.08
976	19.83	20.39	18.98	17.23	11.99	9.89	9.9	10.68	16.1	18.29	17.94	20.06
977	19.76	20.18	18.81	17.25	11.99	9.92	9.9	10.7	16.11	18.31	17.87	19.92
978	19.85	20.32	18.89	17.41	12.12	9.99	9.94	10.72	16.16	18.44	18.01	19.97
979	19.7	20.31	18.93	17.37	12.01	9.83	9.83	10.68	16.09	18.3	18.12	20.03
980	19.74	20.38	18.94	17.4	11.91	9.82	9.72	10.62	16.06	18.26	18.3	20.28
981	19.97	20.57	19.03	17.46	11.87	9.76	9.64	10.62	16.02	18.25	18.43	20.59
982	20.14	20.74	19.18	17.49	11.86	9.7	9.59	10.55	16.06	18.21	18.72	20.79
983	19.87	20.53	18.96	17.37	11.84	9.69	9.58	10.5	16.03	18.1	18.75	20.52
984	20.03	20.65	18.98	17.5	11.86	9.74	9.51	10.56	16.11	18.24	19	20.72
985	20.17	20.72	19.1	17.56	11.92	9.78	9.59	10.55	16.13	18.36	19.15	20.85
986	20.34	20.76	19.26	17.7	12.05	9.9	9.65	10.49	16.2	18.38	19.2	20.98
987	20.34	20.74	19.36	17.79	12.13	9.98	9.73	10.44	16.23	18.45	19.29	21.1
988	20.07	20.51	19.24	17.82	12.28	10	9.82	10.42	16.21	18.42	19.23	21.02
989	19.62	20.13	18.88	17.69	12.36	10.1	9.84	10.37	16.13	18.32	18.99	20.82
990	19.46	20.17	18.67	17.51	12.25	10.06	9.91	10.66	15.91	18	18.11	20.06
991	20.24	20.49	19.07	17.38	12.17	10.18	10.15	10.87	16.29	18.51	17.75	19.9
992	20.13	20.42	18.97	17.48	12.29	10.38	10.2	10.92	16.29	18.46	17.84	20
993	19.86	20.32	18.88	17.32	12.19	10.27	10.13	10.82	16.16	18.39	17.74	19.9
994	19.8	20.23	18.8	17.22	12.07	9.98	9.97	10.69	16.13	18.31	17.72	19.78
995	19.86	20.24	18.8	17.34	12.09	10.03	9.99	10.76	16.19	18.44	17.7	19.76
996	19.88	20.31	18.87	17.42	12.22	10.12	9.93	10.67	16.3	18.5	17.82	19.8
997	19.71	20.22	18.79	17.37	12.06	9.99	9.9	10.69	16.07	18.29	17.91	19.9
998	19.73	20.3	18.9	17.44	12.08	9.93	9.82	10.64	16.04	18.25	18.14	20.09
999	19.61	20.16	18.73	17.4	11.93	9.84	9.68	10.56	16	18.2	18.07	20.08
1000	19.55	20.11	18.74	17.32	11.85	9.76	9.65	10.56	15.9	18.08	18	20.14
1001	19.48	20.06	18.69	17.41	11.8	9.73	9.59	10.49	15.84	18.02	18.11	20.11
1002	19.69	20.33	18.84	17.47	11.8	9.73	9.55	10.48	15.9	18.11	18.68	20.34
1003	20.08	20.67	19.04	17.52	11.9	9.76	9.6	10.51	16.1	18.26	19.08	20.75
1004	20.36	20.87	19.23	17.7	12	9.85	9.66	10.58	16.2	18.44	19.2	20.99
1005	20.46	20.93	19.31	17.79	12.1	9.91	9.71	10.62	16.29	18.49	19.3	21.12
1006	20.33	20.76	19.28	17.77	12.2	9.97	9.8	10.54	16.25	18.49	19.31	21.07
1007	20.02	20.4	19.11	17.76	12.29	10.09	9.9	10.51	16.23	18.55	19.22	21.02
1008	19.53	20.1	18.66	17.63	12.31	10.18	9.93	10.5	16.12	18.26	18.59	20.51
1009	20.26	20.4	19.07	17.47	12.3	10.37	10.24	10.88	16.3	18.39	17.67	19.76
1010	20.07	20.35	18.93	17.41	12.3	10.39	10.22	10.85	16.24	18.34	17.68	19.82
1011	19.87	20.21	18.82	17.29	12.24	10.33	10.13	10.79	16.13	18.31	17.63	19.77
1012	19.85	20.19	18.74	17.2	12.11	10.18	10.03	10.7	16.12	18.35	17.54	19.62
1013	19.96	20.28	18.8	17.34	12.14	10.13	10	10.71	16.2	18.56	17.55	19.56
1014	19.91	20.29	18.83	17.37	12.18	10.13	9.98	10.64	16.19	18.53	17.65	19.68
1015	19.76	20.16	18.79	17.35	12.06	10.07	9.85	10.61	16.04	18.25	17.71	19.79
1016	19.77	20.16	18.8	17.37	12.06	10.02	9.83	10.57	16	18.17	17.88	19.89
1017	19.63	20.12	18.71	17.35	11.99	9.96	9.75	10.52	15.91	18.12	17.89	19.93
1018	19.56	20.09	18.67	17.36	11.84	9.82	9.73	10.47	15.89	18.12	17.78	19.9
1019	19.55	20.09	18.72	17.38	11.89	9.81	9.65	10.48	15.84	18.04	17.95	19.97
1020	19.4	20.09	18.67	17.4	11.84	9.75	9.56	10.49	15.8	18.03	18.17	20.05
1021	19.65	20.25	18.82	17.46	11.83	9.76	9.58	10.54	15.86	18.08	18.56	20.33
1022	19.83	20.38	18.91	17.52	11.96	9.81	9.64	10.55	15.91	18.16	18.85	20.49
1023	20.04	20.57	19.01	17.66	12.08	9.85	9.7	10.63	16.06	18.32	18.98	20.78
1024	20.25	20.76	19.22	17.77	12.16	9.94	9.81	10.73	16.23	18.53	19.2	21.02
1025	20.28	20.72	19.28	17.83	12.32	10.06	9.91	10.64	16.38	18.61	19.32	21.18
1026	19.81	20.28	19	17.81	12.38	10.23	10	10.48	16.26	18.45	19.02	20.95
1027	20.21	20.36	19.03	17.43	12.34	10.45	10.24	10.81	16.22	18.31	17.54	19.64
1028	20.06	20.29	18.96	17.33	12.28	10.38	10.2	10.82	16.15	18.26	17.49	19.66
1029	19.87	20.22	18.81	17.24	12.21	10.34	10.15	10.74	16.14	18.26	17.46	19.62
1030	19.88	20.2	18.78	17.24	12.23	10.28	10.07	10.69	16.1	18.38	17.47	19.52
1031	19.96	20.38	18.9	17.35	12.23	10.2	10.06	10.66	16.15	18.61	17.61	19.55
1032	19.98	20.36	18.93	17.36	12.15	10.19	9.94	10.63	16.16	18.55	17.57	19.59
1033	19.84	20.29	18.89	17.42	12.13	10.13	9.93	10.58	16.02	18.34	17.65	19.69
1034	19.72	20.16	18.74	17.36	12.09	10.06	9.84	10.55	15.9	18.07	17.75	19.85
1035	19.55	20.09	18.67	17.31	11.94	9.96	9.78	10.52	15.82	17.97	17.74	19.79
1036	19.58	20.13	18.75	17.35	11.96	9.88	9.72	10.43	15.83	18.08	17.74	19.79
1037	19.65	20.21	18.76	17.41	11.95	9.83	9.69	10.48	15.89	18.1	17.89	19.98
1038	19.59	20.17	18.74	17.43	11.97	9.81	9.63	10.46	15.84	18.05	18.02	20.05
1039	19.47	20.17	18.73	17.45	11.91	9.78	9.65	10.46	15.84	18.11	18.19	20.19
1040	19.65	20.26	18.86	17.55	12.03	9.83	9.65	10.56	15.9	18.18	18.43	20.33
1041	19.89	20.54	19.09	17.64	12.05	9.93	9.72	10.68	15.98	18.29	18.77	20.64
1042	20.23	20.76	19.24	17.79	12.19	10	9.83	10.78	16.18	18.49	19.08	20.86
1043	20.36	20.92	19.39	17.92	12.26	10.08	9.93	10.77	16.36	18.62	19.35	21.12
1044	20.06	20.56	19.24	17.93	12.47	10.26	10.05	10.63	16.36	18.57	19.15	21.07
1045	20.16	20.38	18.96	17.39	12.44	10.46	10.28	10.75	16.22	18.3	17.37	19.47
1046	20.08	20.34	18.97	17.34	12.29	10.4	10.16	10.71	16.14	18.29	17.38	19.5
1047	20.04	20.37	19.02	17.36	12.33	10.41	10.17	10.74	16.13	18.3	17.5	19.59
1048	20.12	20.48	19.07	17.45	12.4	10.36	10.14	10.69	16.24	18.53	17.67	19.61
1049	20.08	20.49	19.03	17.5	12.34	10.26	9.99	10.62	16.23	18.64	17.75	19.67
1050	20.01	20.46	18.96	17.46	12.29	10.19	9.91	10.56	16.2	18.5	17.71	19.71
1051	19.85	20.35	18.88	17.44	12.23	10.18	9.86	10.5	16.06	18.3	17.68	19.65
1052	19.71	20.19	18.72	17.36	12.07	10.07	9.82	10.49	15.87	18.01	17.6	19.71
1053	19.53	20.01	18.63	17.2	11.92	9.94	9.79	10.45	15.77	17.82	17.57	19.63
1054	19.62	20.16	18.72	17.29	11.97	9.93	9.77	10.43	15.8	17.97	17.69	19.75
1055	19.66	20.23	18.77	17.4	11.96	9.91	9.68	10.46	15.86	18.05	17.83	19.95
1056	19.69	20.22	18.83	17.5	12.09	9.9	9.66	10.38	15.9	18.13	17.97	20.04
1057	19.61	20.23	18.79	17.5	12.06	9.88	9.65	10.46	15.91	18.07	18.03	20.16
1058	19.55	20.16	18.79	17.49	11.99	9.92	9.69	10.55	15.89	18.07	18.06	20.16
1059	19.69	20.3	18.92	17.55	12.07	9.93	9.78	10.67	15.95	18.15	18.32	20.29
1060	20.01	20.56	19.22	17.71	12.19	10.02	9.89	10.74	16.1	18.27	18.84	20.64
1061	20.25	20.79	19.27	17.85	12.27	10.13	9.94	10.82	16.27	18.55	19.21	20.88
1062	20.15	20.67	19.33	18	12.51	10.29	10.06	10.74	16.37	18.59	19.1	21.05
1063	20.03	20.55	18.95	17.3	12.1	10.05	9.89	10.7	16.43	18.66	17.56	19.48
1064	20.22	20.58	19.05	17.4	12.21	10.19	9.92	10.68	16.39	18.55	17.58	19.61
1065	20.22	20.65	19.16	17.5	12.35	10.33	10.04	10.74	16.32	18.51	17.64	19.65
1066	20.09	20.51	19.09	17.4	12.42	10.38	10.09	10.66	16.17	18.36	17.56	19.62
1067	20.06	20.5	19.06	17.4	12.3	10.27	10	10.59	16.13	18.34	17.57	19.59
1068	19.9	20.4	18.94	17.35	12.29	10.2	9.93	10.55	16.05	18.27	17.57	19.54
1069	19.77	20.32	18.87	17.31	12.18	10.16	9.93	10.48	15.89	18.07	17.55	19.53
1070	19.69	20.22	18.7	17.22	12.08	10.07	9.89	10.47	15.78	17.95	17.45	19.49
1071	19.62	20.21	18.71	17.24	11.93	9.94	9.82	10.49	15.75	17.82	17.5	19.61
1072	19.66	20.27	18.76	17.32	11.93	9.95	9.78	10.47	15.81	17.92	17.63	19.73
1073	19.77	20.26	18.81	17.4	12.01	9.91	9.77	10.44	15.86	17.99	17.81	19.82
1074	19.76	20.36	18.87	17.5	12.13	9.94	9.69	10.33	15.96	18.08	17.95	19.98
1075	19.72	20.23	18.83	17.48	12.1	9.98	9.69	10.47	15.89	18.09	17.96	20.06
1076	19.68	20.28	18.88	17.53	12.04	9.94	9.83	10.58	15.92	18.11	18.23	20.22
1077	19.89	20.6	19.18	17.69	12.17	10.01	9.9	10.66	16.06	18.27	18.42	20.38
1078	20.04	20.79	19.31	17.83	12.24	10.06	9.94	10.76	16.15	18.41	18.69	20.44
1079	20.23	20.83	19.43	17.97	12.32	10.18	10.02	10.87	16.25	18.51	18.95	20.63
1080	20.11	20.59	19.36	18.05	12.55	10.29	10.09	10.74	16.3	18.52	18.79	20.83
1081	19.95	20.56	18.84	17.12	11.57	9.32	9.22	10.35	16.38	18.77	17.62	19.61
1082	20.16	20.67	19.06	17.33	11.87	9.7	9.57	10.53	16.43	18.67	17.68	19.6
1083	20.05	20.51	19	17.3	12.28	10.22	9.98	10.56	16.14	18.24	17.47	19.53
1084	19.99	20.41	19.01	17.35	12.36	10.32	10.04	10.59	16.04	18.11	17.46	19.57
1085	19.97	20.53	19	17.34	12.24	10.3	10.04	10.49	16.03	18.16	17.44	19.53
1086	19.89	20.45	19.04	17.37	12.28	10.25	9.98	10.52	15.9	18.15	17.53	19.58
1087	19.85	20.44	19.02	17.35	12.23	10.16	9.96	10.54	15.94	18.09	17.63	19.6
1088	19.82	20.44	18.88	17.28	12.15	10.09	9.85	10.45	15.84	18.01	17.67	19.63
1089	19.76	20.34	18.8	17.27	12.07	10.05	9.86	10.48	15.8	17.93	17.58	19.64
1090	19.7	20.35	18.9	17.32	12.03	10.01	9.87	10.43	15.81	17.91	17.59	19.65
1091	19.76	20.47	18.96	17.4	12.09	9.97	9.8	10.41	15.86	18.04	17.89	19.77
1092	19.82	20.58	19.11	17.53	12.16	10	9.73	10.38	15.93	18.13	17.96	19.85
1093	19.69	20.32	18.88	17.44	12.06	10.05	9.81	10.53	15.88	17.98	17.82	19.94
1094	19.64	20.18	18.76	17.46	12.05	10	9.87	10.53	15.92	18.04	17.98	20.01
1095	19.79	20.58	19.1	17.6	12.16	10.06	9.96	10.6	16.06	18.24	18.33	20.27
1096	19.91	20.77	19.34	17.74	12.24	10.14	9.98	10.75	16.14	18.35	18.41	20.31
1097	20.13	20.9	19.5	17.88	12.35	10.22	10.1	10.82	16.22	18.5	18.64	20.5
1098	19.9	20.41	19.24	17.94	12.49	10.35	10.13	10.62	16.13	18.32	18.38	20.45
1099	19.78	20.34	18.7	17.05	11.83	9.86	9.69	10.48	16.3	18.55	17.39	19.52
1100	20.07	20.54	18.95	17.29	12.31	10.42	10.07	10.6	16.1	18.4	17.53	19.52
1101	19.92	20.41	18.93	17.21	12.23	10.2	10.07	10.43	15.89	17.96	17.44	19.57
1102	19.97	20.5	19.06	17.33	12.28	10.26	10	10.52	15.94	18.04	17.54	19.64
1103	20.14	20.64	19.16	17.42	12.21	10.17	9.89	10.5	16.1	18.28	17.63	19.7
1104	20.02	20.59	19.16	17.41	12.25	10.18	9.89	10.47	16.05	18.19	17.6	19.71
1105	19.95	20.61	19.11	17.35	12.25	10.14	9.86	10.45	16	18.12	17.7	19.75
1106	19.99	20.57	19.07	17.4	12.25	10.09	9.76	10.42	16.03	18.09	17.81	19.73
1107	19.9	20.47	18.99	17.43	12.24	10.02	9.72	10.32	16.01	18.15	17.75	19.75
1108	19.8	20.46	18.98	17.34	12.2	10.02	9.75	10.27	15.94	18.1	17.76	19.72
1109	19.78	20.45	19.02	17.36	12.15	10.07	9.8	10.37	15.86	17.99	17.8	19.69
1110	19.8	20.58	19.1	17.43	12.19	10.08	9.81	10.39	15.88	18.09	17.9	19.7
1111	19.71	20.44	19.01	17.38	12.14	10.02	9.81	10.44	15.81	17.94	17.75	19.69
1112	19.56	20.21	18.75	17.34	12.06	10.02	9.95	10.56	15.84	17.91	17.65	19.8
1113	19.68	20.18	18.74	17.49	12.13	10.11	9.96	10.64	15.9	18.03	17.8	20.02
1114	19.77	20.31	18.9	17.59	12.25	10.16	10	10.72	15.99	18.17	18.04	20.11
1115	19.85	20.57	19.11	17.68	12.28	10.21	10.1	10.81	16.03	18.25	18.24	20.24
1116	19.67	20.24	18.99	17.66	12.37	10.3	10.16	10.64	16.05	18.12	18.08	20.2
1117	19.94	20.44	18.87	17.21	12.23	10.37	10.04	10.52	16.16	18.42	17.4	19.47
1118	20.09	20.64	19.06	17.33	12.35	10.35	10.04	10.46	15.94	18.21	17.5	19.56
1119	19.87	20.47	18.85	17.12	12.14	10.12	9.97	10.33	15.85	17.84	17.38	19.63
1120	19.84	20.38	18.88	17.18	12.16	10.12	10.01	10.41	15.89	17.89	17.41	19.71
1121	20.03	20.64	19.13	17.35	12.25	10.22	9.94	10.42	15.99	18.09	17.56	19.75
1122	20.08	20.77	19.23	17.4	12.13	9.92	9.71	10.26	16.15	18.3	17.78	19.79
1123	19.96	20.71	19.21	17.37	12.18	10.09	9.8	10.33	16.02	18.16	17.73	19.78
1124	19.99	20.65	19.18	17.42	12.25	10.01	9.74	10.34	16.06	18.12	17.85	19.79
1125	19.96	20.64	19.18	17.44	12.24	9.96	9.53	10.19	16.06	18.26	17.88	19.83
1126	19.95	20.58	19.16	17.43	12.2	9.9	9.48	10.05	16.04	18.28	17.95	19.79
1127	19.94	20.56	19.14	17.45	12.22	10.06	9.75	10.29	15.96	18.09	17.89	19.8
1128	19.92	20.64	19.24	17.44	12.23	10.08	9.79	10.31	15.93	18.09	17.98	19.77
1129	19.86	20.7	19.22	17.49	12.2	9.99	9.68	10.23	15.95	18.2	17.97	19.76
1130	19.56	20.29	18.93	17.45	12.14	10.14	9.93	10.54	15.78	17.84	17.64	19.77
1131	19.64	20.22	18.85	17.51	12.22	10.16	10.03	10.6	15.91	17.87	17.63	19.88
1132	19.71	20.21	18.8	17.56	12.35	10.16	9.93	10.65	15.96	17.98	17.7	20
1133	19.71	20.21	18.76	17.54	12.26	10.22	10.11	10.78	15.95	17.97	17.77	20.15
1134	19.51	20.08	18.65	17.51	12.3	10.32	10.16	10.64	15.9	17.87	17.78	20.12
1135	20.11	20.67	19	17.22	12.31	10.29	10.02	10.4	15.86	18.18	17.47	19.62
1136	20.09	20.69	19	17.28	12.32	10.27	10.02	10.4	15.88	18.1	17.53	19.75
1137	19.82	20.34	18.79	17.08	12.09	10.05	9.93	10.31	15.87	17.8	17.34	19.79
1138	19.85	20.35	18.81	17.14	12.11	10.04	9.95	10.4	15.94	17.84	17.44	19.9
1139	20.01	20.56	19.11	17.35	12.31	10.23	10.02	10.5	15.95	17.99	17.59	19.77
1140	20.1	20.83	19.23	17.38	12.13	10.08	9.87	10.31	16.03	18.18	17.78	19.84
1141	19.99	20.7	19.17	17.33	12.16	10.05	9.87	10.27	15.98	18.1	17.68	19.77
1142	19.97	20.66	19.2	17.34	12.19	10.01	9.76	10.28	15.95	18.09	17.74	19.75
1143	19.92	20.58	19.19	17.39	12.26	10.05	9.67	10.18	15.98	18.11	17.78	19.78
1144	19.88	20.47	19.16	17.32	12.25	10.04	9.73	10.16	16	18.15	17.89	19.71
1145	19.82	20.48	19.14	17.36	12.18	10.13	9.93	10.33	15.9	18.04	17.8	19.71
1146	19.88	20.74	19.26	17.39	12.23	10.15	9.83	10.22	15.91	18.14	17.98	19.77
1147	19.99	20.87	19.36	17.49	12.2	9.88	9.53	10.05	16.09	18.45	18.1	19.86
1148	19.69	20.45	19.13	17.49	12.23	9.91	9.71	10.32	15.93	17.99	17.76	19.77
1149	19.61	20.22	18.88	17.46	12.24	10.17	9.99	10.59	15.84	17.82	17.44	19.76
1150	19.56	20.27	18.84	17.49	12.34	10.11	9.98	10.56	15.95	17.82	17.52	19.85
1151	19.55	20.09	18.65	17.42	12.27	10.22	10.08	10.72	15.9	17.78	17.51	19.94
1152	19.37	19.91	18.5	17.38	12.21	10.3	10.22	10.61	15.81	17.71	17.45	19.94
1153	20.06	20.72	18.98	17.23	12.34	10.32	10.01	10.38	15.9	18.04	17.42	19.75
1154	20.03	20.73	18.95	17.27	12.27	10.25	9.98	10.36	15.86	17.94	17.52	19.79
1155	20.04	20.71	18.99	17.25	12.27	10.24	10.07	10.42	15.9	17.96	17.52	19.74
1156	20.07	20.69	19.08	17.32	12.31	10.23	10.05	10.51	15.9	18.03	17.59	19.77
1157	20.18	20.79	19.25	17.42	12.23	10.07	9.88	10.44	16.05	18.15	17.84	19.88
1158	20.18	20.82	19.3	17.4	12.1	9.91	9.73	10.34	16.06	18.16	17.83	19.83
1159	20	20.76	19.18	17.3	12.19	10.18	9.89	10.31	15.96	18.01	17.72	19.71
1160	19.89	20.73	19.17	17.29	12.26	10.15	9.85	10.25	15.91	18	17.71	19.65
1161	19.88	20.6	19.21	17.33	12.25	10.13	9.86	10.23	15.9	17.98	17.71	19.7
1162	19.8	20.42	19.16	17.3	12.14	10.17	9.95	10.31	15.82	17.92	17.73	19.61
1163	19.8	20.49	19.17	17.33	12.18	10.22	9.95	10.39	15.82	17.93	17.76	19.63
1164	19.95	20.78	19.31	17.46	12.24	10.06	9.81	10.16	15.97	18.15	17.96	19.84
1165	20.04	20.85	19.42	17.46	12.19	9.82	9.51	9.98	16.16	18.34	18.09	19.87
1166	19.84	20.57	19.26	17.51	12.22	9.72	9.49	10.1	16.09	18.01	17.8	19.83
1167	19.61	20.29	18.91	17.44	12.32	9.98	9.84	10.46	15.9	17.78	17.41	19.74
1168	19.62	20.33	18.9	17.49	12.38	10.05	9.84	10.47	15.98	17.81	17.39	19.73
1169	19.6	20.28	18.75	17.5	12.42	10.19	10.01	10.67	15.98	17.78	17.43	19.82
1170	19.26	19.87	18.43	17.2	12.22	10.33	10.26	10.63	15.72	17.56	17.2	19.65
1171	20.25	20.91	19.13	17.42	12.28	10.07	9.93	10.48	16.02	18.15	17.57	19.86
1172	20.16	20.87	19.01	17.32	12.3	10.21	10	10.42	15.92	17.97	17.59	19.74
1173	20.25	20.95	19.18	17.37	12.32	10.08	9.93	10.47	16.03	18.12	17.75	19.88
1174	20.24	20.91	19.25	17.43	12.14	9.84	9.72	10.36	16.08	18.29	17.75	19.85
1175	20.21	20.93	19.33	17.31	11.89	9.61	9.46	10.19	16.09	18.27	17.77	19.85
1176	20.22	20.91	19.35	17.39	11.89	9.49	9.35	10.18	16.09	18.24	17.86	19.92
1177	20.06	20.79	19.23	17.35	12.06	9.96	9.79	10.33	15.93	17.97	17.78	19.79
1178	19.98	20.79	19.22	17.33	12.21	10.13	9.94	10.32	15.89	17.95	17.71	19.78
1179	19.88	20.65	19.24	17.23	12.19	10.16	9.92	10.21	15.85	17.96	17.68	19.64
1180	19.89	20.62	19.21	17.33	12.22	10.15	9.87	10.29	15.89	17.94	17.8	19.67
1181	19.82	20.51	19.21	17.34	12.22	10.15	9.98	10.38	15.89	17.86	17.72	19.68
1182	19.96	20.78	19.35	17.42	12.31	10.08	9.78	10.14	15.96	18.02	17.92	19.86
1183	20.07	20.9	19.45	17.43	12.23	9.95	9.55	9.97	16.19	18.19	17.99	19.9
1184	19.98	20.73	19.36	17.56	12.16	9.77	9.51	9.98	16.22	18.06	17.84	19.88
1185	19.79	20.48	19.15	17.55	12.27	9.79	9.65	10.19	16.07	17.86	17.48	19.77
1186	19.63	20.38	18.97	17.52	12.39	10.07	9.88	10.48	16.01	17.81	17.36	19.77
1187	19.69	20.32	18.91	17.52	12.44	10.25	10.14	10.74	16.04	17.83	17.49	19.88
1188	19.45	20.04	18.55	17.35	12.28	10.45	10.35	10.72	15.91	17.74	17.35	19.75
1189	20.18	20.84	19.03	17.3	12.27	10.14	9.94	10.38	15.91	18.06	17.58	19.77
1190	20.2	20.76	18.98	17.34	12.3	10.15	9.95	10.44	15.96	18.03	17.64	19.87
1191	20.33	20.9	19.17	17.41	12.13	9.83	9.75	10.44	16.04	18.14	17.72	19.91
1192	20.35	21.05	19.41	17.43	11.86	9.28	9.21	10.09	16.19	18.32	17.9	19.97
1193	20.25	20.95	19.34	17.38	11.7	9.15	9	9.97	16.08	18.2	17.87	19.97
1194	20.25	20.89	19.34	17.43	11.75	9.18	9.1	10.06	16.09	18.13	17.91	20
1195	20.21	20.79	19.36	17.38	11.83	9.43	9.43	10.25	16.08	18.07	17.88	19.95
1196	20.05	20.79	19.35	17.37	12.07	9.9	9.8	10.35	16.01	18.04	17.83	19.83
1197	19.89	20.74	19.3	17.28	12.24	10.14	9.95	10.22	15.92	18.02	17.7	19.74
1198	19.88	20.78	19.35	17.32	12.2	10.01	9.7	9.9	15.94	18.21	17.77	19.84
1199	19.81	20.73	19.32	17.39	12.24	10.12	9.83	10.1	15.93	17.93	17.77	19.76
1200	19.81	20.69	19.3	17.37	12.32	10.18	9.97	10.22	15.89	17.84	17.8	19.7
1201	19.89	20.71	19.3	17.41	12.29	10.23	10.02	10.33	15.91	17.83	17.78	19.69
1202	19.98	20.84	19.43	17.53	12.31	10.09	9.74	10.08	16.12	17.96	17.82	19.88
1203	19.85	20.56	19.2	17.61	12.33	9.96	9.77	10.36	16.1	17.88	17.54	19.81
1204	19.62	20.25	18.81	17.46	12.35	10.31	10.26	10.7	15.93	17.81	17.33	19.75
1205	19.72	20.28	18.77	17.51	12.33	10.45	10.34	10.86	16.04	17.93	17.54	19.99
1206	19.68	20.19	18.74	17.46	12.36	10.48	10.4	10.69	16.02	17.92	17.51	20
1207	19.45	20.2	18.69	17.37	12.31	10.55	10.35	10.6	15.9	17.76	17.28	19.77
1208	19.82	20.65	19.2	17.79	12.54	10.61	10.52	11.03	16.16	18.04	17.65	20.14
1209	19.84	20.79	19.3	17.89	12.7	10.71	10.49	11.09	16.22	17.98	17.63	20.09
1210	19.95	21.04	19.46	17.96	12.74	10.73	10.5	11.06	16.37	18.34	18.01	19.97
1211	20.27	21.33	19.62	18.06	12.78	10.8	10.58	11.05	16.54	19	18.44	20.14
1212	20.1	21.19	19.49	17.94	12.7	10.9	10.76	11.24	16.27	18.69	18.22	19.94
1213	20.06	20.67	18.92	17.2	12.22	10.21	9.96	10.28	15.79	17.93	17.42	19.63
1214	19.95	20.61	18.79	17.18	12.18	10.2	9.99	10.32	15.75	17.74	17.43	19.65
1215	20.13	20.86	19.02	17.29	12.16	10.13	9.85	10.33	15.89	17.92	17.59	19.73
1216	20.12	20.98	19.23	17.31	11.93	9.78	9.42	10.09	16.03	18.06	17.71	19.8
1217	20.12	20.87	19.29	17.37	11.84	9.43	9.09	9.84	16.08	18.07	17.79	19.85
1218	20.22	20.85	19.31	17.43	11.85	9.38	9.16	10.01	16.06	18.11	17.87	19.97
1219	20.25	20.87	19.36	17.42	11.81	9.26	9.18	10.15	16.09	18.11	17.91	20.03
1220	20.18	20.93	19.45	17.42	11.87	9.37	9.28	10.2	16.09	18.08	17.92	20.01
1221	19.91	20.73	19.26	17.32	12.18	10.08	9.88	10.39	15.92	17.92	17.66	19.69
1222	19.84	20.81	19.35	17.35	12.26	10.16	9.87	10.23	15.91	17.97	17.76	19.77
1223	19.74	20.65	19.31	17.31	12.3	10.24	10.05	10.32	15.9	17.77	17.57	19.63
1224	19.81	20.66	19.32	17.4	12.31	10.28	10.14	10.45	15.88	17.69	17.51	19.67
1225	19.75	20.59	19.21	17.35	12.22	10.3	10.22	10.54	15.89	17.62	17.48	19.61
1226	19.85	20.69	19.36	17.46	12.34	10.33	10.18	10.47	16	17.78	17.69	19.84
1227	19.77	20.62	19.13	17.59	12.41	10.32	10.2	10.64	16.05	17.74	17.54	19.74
1228	19.64	20.24	18.78	17.42	12.32	10.39	10.37	10.76	15.92	17.79	17.27	19.82
1229	19.66	20.2	18.67	17.45	12.29	10.46	10.35	10.64	15.95	17.92	17.47	20.04
1230	19.51	20.11	18.51	17.45	12.37	10.53	10.31	10.5	15.94	17.77	17.27	19.94
1231	19.59	20.21	18.65	17.52	12.44	10.6	10.38	10.68	16.09	17.88	17.35	20.03
1232	19.94	20.45	18.86	17.67	12.51	10.67	10.61	10.98	16.21	18.09	17.65	20.28
1233	19.93	20.57	19.03	17.86	12.73	10.75	10.59	11.11	16.27	18.03	17.64	20.22
1234	19.88	20.9	19.21	17.9	12.81	10.75	10.58	11.09	16.41	18.12	17.77	20.01
1235	20.21	21.4	19.69	18.14	12.9	10.69	10.35	10.91	16.73	18.95	18.49	20.13
1236	20.16	21.37	19.64	18.1	12.91	10.94	10.79	11.21	16.45	18.83	18.44	20.05
1237	20.06	20.86	19.02	17.24	11.89	9.84	9.82	10.3	15.76	17.99	17.58	19.76
1238	20.05	20.73	18.94	17.25	12.17	10.13	9.93	10.32	15.76	17.77	17.47	19.73
1239	19.83	20.54	18.78	17.1	12.17	10.2	9.96	10.3	15.7	17.68	17.32	19.57
1240	19.85	20.63	18.88	17.2	12.15	10.16	9.8	10.27	15.82	17.76	17.41	19.57
1241	19.97	20.74	19.07	17.27	12.04	9.99	9.62	10.09	15.92	17.89	17.57	19.66
1242	20.08	20.97	19.25	17.28	11.82	9.61	9.34	9.97	15.97	18.03	17.72	19.9
1243	20.24	21.15	19.49	17.43	11.6	8.92	8.72	9.78	16.06	18.26	17.97	20.21
1244	20.25	21.15	19.52	17.46	11.64	8.97	8.76	9.86	16.1	18.22	18.01	20.19
1245	19.96	20.83	19.33	17.34	12.14	10.02	9.72	10.37	16	17.88	17.74	19.82
1246	19.94	20.96	19.48	17.43	12.3	9.97	9.77	10.31	16.06	17.94	17.77	19.92
1247	19.84	20.7	19.35	17.45	12.33	10.17	10.02	10.4	15.99	17.82	17.5	19.77
1248	19.91	20.71	19.42	17.51	12.38	10.27	10.07	10.46	16.05	17.78	17.49	19.85
1249	19.78	20.57	19.26	17.44	12.34	10.35	10.23	10.65	15.97	17.71	17.36	19.71
1250	19.66	20.7	19.31	17.45	12.35	10.37	10.31	10.64	15.97	17.64	17.61	19.75
1251	19.64	20.66	19.31	17.51	12.38	10.38	10.33	10.7	15.94	17.7	17.58	19.67
1252	19.34	20.21	18.82	17.24	12.21	10.39	10.32	10.65	15.8	17.43	17.03	19.47
1253	19.29	20.02	18.54	17.13	12.15	10.47	10.25	10.53	15.73	17.42	16.88	19.55
1254	19.27	19.95	18.48	17.21	12.28	10.54	10.3	10.48	15.82	17.41	16.9	19.49
1255	19.33	20.06	18.51	17.31	12.35	10.62	10.39	10.62	15.86	17.47	17.02	19.66
1256	19.74	20.44	19	17.62	12.56	10.72	10.61	10.95	16.1	17.84	17.47	20.15
1257	19.77	20.87	19.44	17.9	12.77	10.75	10.59	11.1	16.21	17.77	17.44	20.06
1258	19.84	21.25	19.53	18.07	12.84	10.76	10.42	11.08	16.45	17.98	17.71	19.96
1259	20.12	21.51	19.76	18.21	12.81	10.5	10.06	10.91	16.81	18.71	18.51	20.04
1260	20.26	21.45	19.75	18.22	12.97	10.77	10.46	11.07	16.74	19.03	18.56	20.15
1261	20.2	20.98	19.17	17.29	11.82	9.68	9.72	10.31	15.79	18.07	17.72	19.89
1262	20.18	20.97	19.13	17.34	11.86	9.58	9.65	10.37	15.91	18	17.7	19.86
1263	19.94	20.67	18.89	17.23	12.11	10	9.88	10.37	15.8	17.75	17.42	19.8
1264	19.83	20.49	18.71	17.2	12.18	10.16	9.96	10.31	15.7	17.63	17.27	19.78
1265	20.01	20.78	19.04	17.31	12.16	10.05	9.83	10.32	15.9	17.84	17.5	19.78
1266	20.18	21.13	19.44	17.35	11.7	9.42	9.14	9.9	16	18.06	17.89	20.05
1267	20.31	21.24	19.51	17.42	11.55	8.81	8.58	9.58	16.19	18.29	17.99	20.38
1268	20.3	21.19	19.62	17.46	11.56	8.74	8.56	9.7	16.1	18.34	18.05	20.44
1269	20.2	21.2	19.54	17.42	11.99	9.61	9.3	10.15	16.05	18.15	18.01	20.28
1270	20.05	21.16	19.48	17.45	12.2	9.79	9.58	10.26	16.1	17.97	17.9	20.16
1271	19.98	20.99	19.4	17.51	12.34	9.97	9.8	10.29	16.07	17.87	17.74	20.14
1272	19.94	20.95	19.46	17.6	12.39	10.08	9.94	10.47	16.14	17.85	17.66	20.03
1273	19.75	20.83	19.43	17.49	12.43	10.31	10.27	10.63	16	17.69	17.53	19.87
1274	19.7	20.86	19.42	17.48	12.4	10.46	10.32	10.71	15.98	17.71	17.68	19.83
1275	19.7	20.96	19.48	17.52	12.39	10.43	10.34	10.69	15.96	17.74	17.79	19.87
1276	19.49	20.62	19.27	17.39	12.33	10.44	10.39	10.69	15.87	17.5	17.39	19.49
1277	19.26	20.22	18.84	17.21	12.18	10.46	10.34	10.48	15.77	17.29	16.89	19.31
1278	19.12	20.17	18.62	17.13	12.17	10.59	10.31	10.45	15.69	17.16	16.75	19.3
1279	19.17	20.23	18.69	17.12	12.23	10.61	10.44	10.6	15.67	17.18	16.75	19.33
1280	19.59	20.63	19.36	17.69	12.56	10.69	10.64	10.99	16.03	17.58	17.23	19.91
1281	19.64	20.94	19.64	17.93	12.78	10.8	10.67	11.09	16.13	17.63	17.28	19.83
1282	19.7	21.1	19.55	18	12.86	10.85	10.63	11.15	16.35	17.74	17.56	19.79
1283	19.79	21.18	19.52	18.04	12.98	10.84	10.49	11	16.67	18.4	18.24	19.87
1284	20.11	21.46	19.77	18.21	12.99	10.82	10.41	11.03	16.99	19.16	18.58	20.01
1285	20.01	20.91	19.06	17.22	11.99	9.96	9.79	10.26	15.69	17.75	17.57	19.75
1286	20.14	20.93	19.04	17.35	12.05	9.83	9.75	10.36	15.85	17.91	17.68	19.92
1287	20.12	20.77	18.97	17.36	12.11	9.93	9.79	10.42	15.89	17.91	17.57	20.01
1288	20.05	20.74	18.91	17.32	12.14	10.04	9.87	10.44	15.9	17.84	17.5	19.96
1289	20.05	20.99	19.15	17.31	12.04	9.88	9.7	10.22	15.97	17.89	17.7	19.83
1290	20.25	21.22	19.43	17.36	11.67	9.22	8.96	9.69	16.13	18.16	17.92	20.17
1291	20.48	21.33	19.65	17.51	11.45	8.54	8.3	9.61	16.33	18.43	18.11	20.54
1292	20.42	21.26	19.65	17.47	11.49	8.54	8.34	9.53	16.13	18.26	18.14	20.58
1293	20.34	21.27	19.57	17.55	11.86	9.06	8.89	9.97	16.18	18.09	18.12	20.53
1294	20.24	21.18	19.51	17.56	12.2	9.61	9.48	10.41	16.21	17.98	18.11	20.51
1295	20.17	21.14	19.43	17.64	12.33	9.65	9.58	10.49	16.2	17.91	18.04	20.35
1296	20.05	21.13	19.48	17.68	12.35	9.77	9.75	10.49	16.23	17.94	18.02	20.23
1297	19.84	21.01	19.45	17.58	12.46	10.21	10.22	10.73	16.1	17.72	17.76	20.01
1298	19.68	21.01	19.44	17.54	12.46	10.39	10.37	10.73	16	17.55	17.58	19.79
1299	19.83	21.15	19.6	17.54	12.46	10.47	10.34	10.76	16.05	17.63	17.78	19.96
1300	19.75	20.85	19.5	17.57	12.53	10.51	10.4	10.75	15.93	17.53	17.57	19.75
1301	19.3	20.26	19.05	17.23	12.27	10.47	10.39	10.46	15.77	17.24	16.89	19.37
1302	19.21	20.48	18.9	17.17	12.17	10.62	10.37	10.41	15.79	17.17	16.77	19.33
1303	19.02	20.54	18.98	17.06	12.17	10.68	10.42	10.51	15.62	17.01	16.62	19.15
1304	19.51	20.91	19.55	17.7	12.61	10.76	10.67	10.98	15.99	17.45	17.15	19.83
1305	19.66	21.03	19.69	17.97	12.84	10.8	10.75	11.14	16.14	17.57	17.26	19.85
1306	19.68	20.91	19.56	18	12.9	10.93	10.75	11.23	16.2	17.6	17.31	19.92
1307	19.67	20.77	19.25	17.9	12.89	10.96	10.86	11.21	16.43	17.98	17.69	19.86
1308	19.7	20.82	19.25	17.89	12.95	11.02	10.9	11.33	16.55	18.52	18.13	19.74
1309	20.19	21.04	19.11	17.33	11.93	9.85	9.66	10.31	15.84	18.03	17.77	19.97
1310	20.21	21.04	19.14	17.39	11.93	9.67	9.51	10.31	15.95	18	17.86	20.04
1311	20.28	21.08	19.18	17.43	11.82	9.53	9.38	10.3	16.01	17.99	17.88	20.06
1312	20.28	21.22	19.35	17.44	11.68	9.26	9.01	10.09	16.07	18.15	17.96	20.13
1313	20.29	21.3	19.45	17.49	11.64	9.06	8.8	9.76	16.16	18.28	18.11	20.27
1314	20.44	21.29	19.53	17.46	11.58	8.85	8.49	9.56	16.15	18.27	18.14	20.36
1315	20.54	21.42	19.64	17.46	11.44	8.45	8.21	9.61	16.26	18.43	18.16	20.64
1316	20.49	21.29	19.64	17.51	11.44	8.48	8.24	9.51	16.17	18.33	18.17	20.74
1317	20.43	21.1	19.51	17.59	11.69	8.72	8.49	9.75	16.16	18.06	18.17	20.64
1318	20.31	20.97	19.33	17.62	12.16	9.28	9.17	10.36	16.26	17.98	18.16	20.54
1319	20.17	20.99	19.28	17.63	12.27	9.55	9.49	10.52	16.25	17.86	18.18	20.34
1320	20.07	21.12	19.43	17.68	12.33	9.77	9.69	10.54	16.25	17.9	18.19	20.3
1321	19.95	20.87	19.36	17.65	12.49	10.13	10.14	10.79	16.22	17.82	18.03	20.1
1322	19.71	20.74	19.37	17.5	12.51	10.37	10.33	10.77	15.97	17.6	17.6	19.82
1323	19.79	21.09	19.62	17.59	12.55	10.35	10.28	10.77	16.1	17.59	17.75	20.01
1324	19.66	20.88	19.48	17.5	12.53	10.47	10.42	10.82	16.02	17.52	17.49	19.69
1325	19.29	20.4	19.11	17.21	12.31	10.55	10.4	10.6	15.79	17.22	16.86	19.37
1326	19.2	20.39	18.89	17.18	12.24	10.64	10.32	10.44	15.88	17.24	16.81	19.46
1327	19.27	20.65	19.04	17.32	12.31	10.66	10.46	10.59	15.84	17.18	16.83	19.57
1328	19.49	20.87	19.55	17.73	12.7	10.75	10.67	11.07	16.05	17.44	17.03	19.79
1329	19.62	20.95	19.72	18	12.9	10.88	10.71	11.14	16.27	17.55	17.19	19.82
1330	19.63	20.64	19.46	18.01	12.95	10.94	10.83	11.24	16.2	17.48	17.21	19.83
1331	19.63	20.66	19.29	17.9	13	11	10.93	11.32	16.47	17.86	17.4	19.74
1332	19.66	20.8	19.21	17.79	12.95	11.13	11	11.33	16.62	18.49	18.04	19.77
1333	18.7	19.38	17.38	15.86	10.74	8.52	8.13	8.64	14.65	16.41	16.42	18.84
1334	19.01	19.72	17.81	16.29	10.76	8.42	8.24	9	15.1	16.75	16.78	19.02
1335	19.61	20.41	18.37	16.75	10.91	8.44	8.31	9.59	15.86	17.54	17.67	19.8
1336	19.52	20.47	18.54	16.86	11.11	8.75	8.56	9.67	15.94	17.91	17.71	19.89
1337	19.84	20.82	18.93	17.12	11.59	9.42	9.34	9.93	15.81	18.43	17.74	19.97
1338	20.12	21.01	19.08	17.25	11.89	9.72	9.61	10.19	15.82	18.24	17.82	19.96
1339	20.06	20.98	19.06	17.19	11.61	9.42	9.3	10.1	15.8	18.02	17.76	19.96
1340	20.09	21.04	19.17	17.27	11.53	9.3	9.01	10.02	15.88	17.84	17.74	20.04
1341	20.16	21.07	19.22	17.27	11.54	9.27	8.88	10.04	15.92	17.84	17.77	20.06
1342	20.03	20.91	19.14	17.23	11.65	9.34	8.91	9.97	15.86	17.79	17.74	19.95
1343	20.08	20.93	19.17	17.39	11.76	9.35	8.95	9.94	16	17.88	17.89	20.1
1344	20.07	20.83	19.19	17.41	11.73	9.24	8.78	9.81	16.08	17.84	17.85	20.12
1345	20.31	21.06	19.4	17.4	11.55	8.83	8.43	9.56	16.07	17.98	18	20.48
1346	20.57	21.36	19.63	17.41	11.38	8.44	8.17	9.54	16.23	18.38	18.28	20.76
1347	20.44	21.15	19.52	17.41	11.5	8.78	8.42	9.6	16.23	18.25	18.21	20.64
1348	20.17	20.89	19.32	17.42	12	9.53	9.19	10.14	16.11	17.78	17.99	20.43
1349	20.09	20.98	19.2	17.48	12.28	9.96	9.69	10.41	16.16	17.74	17.99	20.24
1350	20.14	21.13	19.46	17.61	12.33	9.94	9.65	10.43	16.22	17.85	18.14	20.45
1351	19.96	20.79	19.41	17.64	12.44	10.03	9.94	10.68	16.28	17.78	18.14	20.19
1352	19.8	20.69	19.34	17.56	12.53	10.27	10.14	10.78	16.13	17.65	17.8	20.06
1353	19.79	20.95	19.62	17.65	12.58	10.27	10.17	10.72	16.16	17.64	17.78	20.05
1354	19.62	20.81	19.61	17.54	12.56	10.51	10.44	10.81	16.09	17.53	17.37	19.73
1355	19.38	20.34	19.24	17.28	12.34	10.56	10.42	10.64	15.88	17.28	16.93	19.51
1356	19.34	20.21	18.82	17.33	12.27	10.68	10.3	10.41	16.04	17.26	16.91	19.65
1357	19.18	20.21	18.75	17.21	12.3	10.71	10.47	10.61	15.75	17.1	16.67	19.47
1358	19.41	20.68	19.54	17.71	12.78	10.82	10.75	11.07	16.08	17.49	16.91	19.71
1359	19.47	20.65	19.56	17.89	12.9	10.86	10.71	11.12	16.13	17.32	17	19.64
1360	19.46	20.51	19.36	17.96	13.03	10.94	10.86	11.22	16.15	17.35	17.18	19.75
1361	19.6	20.76	19.43	17.96	13.05	11.08	10.94	11.31	16.55	17.87	17.25	19.66
1362	19.93	21.12	19.61	18.09	13.15	11.06	10.9	11.23	16.96	18.91	18.17	19.99
1363	18.48	19.2	17.25	15.88	10.63	8.45	8.16	8.56	14.43	16.21	16.18	18.55
1364	18.68	19.46	17.62	16.15	10.59	8.31	8.16	8.8	14.74	16.39	16.35	18.76
1365	19.26	20.04	18.11	16.46	10.69	8.35	8.14	9.4	15.48	17.11	17.17	19.42
1366	19.49	20.44	18.48	16.8	11.1	8.64	8.45	9.58	15.93	17.84	17.73	19.89
1367	19.5	20.47	18.61	16.87	11.29	8.99	8.93	9.71	15.81	18.18	17.6	19.78
1368	19.84	20.79	18.9	17.04	11.36	8.95	8.92	9.94	15.7	18.33	17.78	20.01
1369	19.73	20.69	18.84	17.02	11.2	8.81	8.63	9.76	15.7	18.09	17.7	19.96
1370	19.85	20.83	18.99	17.02	11.27	8.86	8.61	9.65	15.77	17.83	17.68	20
1371	19.93	20.92	19.08	17.14	11.42	9.2	8.68	9.79	15.76	17.63	17.64	19.96
1372	19.96	20.81	19.03	17.21	11.8	9.69	9.11	10.03	15.74	17.6	17.64	19.92
1373	19.94	20.76	19.02	17.26	11.99	9.9	9.36	10.19	15.84	17.64	17.7	19.99
1374	19.95	20.77	19.09	17.32	11.95	9.77	9.19	10.14	15.89	17.67	17.7	20.03
1375	20.11	20.93	19.24	17.37	11.82	9.61	9.05	9.85	16.04	17.71	17.83	20.33
1376	20.41	21.28	19.52	17.33	11.61	9.25	8.67	9.58	16.1	18.06	18	20.63
1377	20.28	21.21	19.48	17.33	11.77	9.62	9.06	9.73	16.1	18.15	18.02	20.59
1378	20.31	21.21	19.48	17.42	12.05	10.05	9.49	10.13	16.08	17.9	17.98	20.48
1379	20.26	21.02	19.38	17.45	12.21	10.14	9.73	10.25	16.15	17.77	17.94	20.46
1380	20.28	21	19.54	17.59	12.26	10.07	9.65	10.29	16.24	17.79	18.09	20.58
1381	19.94	20.77	19.42	17.62	12.46	10.22	9.89	10.6	16.27	17.69	18.04	20.3
1382	19.97	20.84	19.49	17.7	12.61	10.37	10.06	10.75	16.31	17.75	18.05	20.36
1383	19.93	21.09	19.72	17.77	12.62	10.34	10.09	10.77	16.33	17.75	18	20.39
1384	19.56	20.59	19.48	17.58	12.62	10.49	10.38	10.89	16.08	17.4	17.41	19.81
1385	19.42	20.13	19.04	17.32	12.5	10.63	10.51	10.77	15.91	17.21	16.87	19.47
1386	19.44	20.09	18.8	17.32	12.35	10.64	10.42	10.55	15.96	17.23	16.94	19.56
1387	19.19	19.93	18.62	17.14	12.32	10.68	10.43	10.56	15.78	17.06	16.56	19.28
1388	19.48	20.33	19.22	17.61	12.64	10.78	10.73	11.12	16.14	17.71	16.92	19.58
1389	19.44	20.31	19.05	17.62	12.82	10.91	10.86	11.18	16.17	17.55	16.99	19.57
1390	19.4	20.28	18.93	17.62	12.86	10.97	10.92	11.24	16.17	17.35	17.01	19.55
1391	19.45	20.44	19.07	17.72	12.92	11.03	10.97	11.3	16.46	17.79	17.03	19.5
1392	20.16	21.2	19.64	18.15	13.19	11.09	10.88	11.19	17.09	19.03	18.28	20.14
1393	17.45	18.18	16.46	14.96	10.26	8.19	7.93	7.96	13.71	15.26	15.12	17.58
1394	18.06	18.81	17.18	15.69	10.36	8.2	8.03	8.62	14.38	15.92	15.78	18.17
1395	19.13	19.95	18.02	16.42	10.65	8.32	8.1	9.39	15.44	17.06	17.13	19.31
1396	19.01	19.99	18.1	16.5	10.98	8.87	8.66	9.53	15.51	17.43	17.15	19.39
1397	19.06	20.09	18.16	16.55	11	8.77	8.61	9.58	15.57	17.74	17.33	19.52
1398	19.33	20.35	18.36	16.76	10.97	8.57	8.43	9.68	15.57	18.16	17.56	19.78
1399	19.39	20.38	18.48	16.83	11.02	8.55	8.3	9.56	15.66	18.21	17.62	19.86
1400	19.49	20.48	18.64	16.84	11.09	8.69	8.36	9.57	15.64	18.06	17.62	19.84
1401	19.72	20.72	18.89	16.97	11.23	9	8.48	9.6	15.67	17.69	17.61	19.9
1402	19.77	20.73	18.96	17.03	11.47	9.49	8.76	9.72	15.63	17.41	17.51	19.87
1403	19.81	20.73	19.05	17.15	11.59	9.57	8.85	9.79	15.82	17.46	17.65	19.95
1404	19.84	20.79	19.14	17.19	11.62	9.51	8.85	9.87	15.84	17.45	17.65	20.03
1405	19.96	20.91	19.2	17.23	11.75	9.68	9.02	9.91	15.89	17.48	17.69	20.23
1406	20.16	21.12	19.39	17.24	11.86	9.78	9.16	9.79	16	17.62	17.78	20.46
1407	20.14	21.21	19.41	17.3	12.07	10.14	9.58	10.05	16.01	17.68	17.75	20.46
1408	20.26	21.13	19.41	17.42	12.14	10.1	9.53	10.14	16.11	17.71	17.85	20.5
1409	20.44	20.99	19.44	17.51	12.17	10.14	9.63	10.16	16.23	17.73	17.94	20.61
1410	20.27	20.82	19.44	17.51	12.34	10.36	9.98	10.43	16.25	17.61	17.89	20.62
1411	19.98	20.68	19.28	17.48	12.47	10.44	10.12	10.64	16.24	17.61	17.76	20.4
1412	19.84	20.67	19.37	17.5	12.53	10.51	10.3	10.76	16.2	17.59	17.78	20.29
1413	20	21.04	19.72	17.65	12.63	10.49	10.15	10.79	16.36	17.76	18.08	20.62
1414	19.63	20.55	19.43	17.6	12.72	10.54	10.26	10.89	16.28	17.52	17.72	20.21
1415	19.56	20.23	18.79	17.38	12.67	10.64	10.52	10.88	16.01	17.31	16.98	19.56
1416	19.62	20.19	18.52	17.3	12.34	10.61	10.48	10.59	15.86	17.19	16.89	19.52
1417	19.19	19.8	18.31	17.17	12.24	10.65	10.41	10.54	15.77	17.03	16.5	19.15
1418	19.41	20.04	18.67	17.39	12.47	10.71	10.72	11.1	16.44	18.39	17.27	19.5
1419	19.59	20.41	18.77	17.42	12.56	10.85	10.81	11.11	17.03	18.89	18.07	20.14
1420	19.62	20.58	18.99	17.45	12.68	10.97	10.9	11.22	16.82	18.62	17.71	19.94
1421	19.29	20.19	18.73	17.47	12.78	11.04	10.9	11.31	16.39	17.78	17.03	19.38
1422	20.37	21.32	19.59	18.11	13.18	11.16	11.03	11.25	17.13	19.07	18.37	20.35
1423	16.96	17.7	15.94	14.36	9.91	8.04	7.52	7.61	13.42	14.94	14.53	17.23
1424	17.97	18.86	17.16	15.58	10.47	8.27	8.02	8.73	14.51	16.09	15.8	18.24
1425	18.99	19.84	17.93	16.34	10.62	8.25	8.08	9.32	15.43	17.05	17.04	19.25
1426	18.81	19.8	18.04	16.31	10.84	8.68	8.53	9.46	15.3	17.26	16.86	19.13
1427	19.01	20.02	18.13	16.54	10.86	8.61	8.46	9.58	15.48	17.74	17.25	19.41
1428	18.93	19.95	17.92	16.47	10.78	8.42	8.27	9.53	15.39	17.86	17.28	19.44
1429	18.92	19.93	18.01	16.52	10.78	8.51	8.26	9.47	15.39	17.89	17.29	19.5
1430	19.17	20.2	18.27	16.65	10.94	8.62	8.29	9.52	15.53	17.96	17.42	19.66
1431	19.62	20.57	18.74	16.88	11.12	8.84	8.41	9.61	15.69	17.79	17.64	19.87
1432	19.89	20.89	19.01	17.09	11.28	9.08	8.37	9.64	15.83	17.57	17.7	20
1433	19.84	20.84	19.23	17.15	11.34	9.16	8.4	9.72	15.91	17.46	17.8	20.01
1434	19.9	20.87	19.29	17.27	11.41	9.12	8.5	9.8	15.95	17.52	17.81	20.16
1435	19.94	20.95	19.34	17.28	11.46	9.18	8.57	9.77	15.97	17.43	17.75	20.25
1436	20.13	21.16	19.47	17.27	11.53	9.27	8.81	9.62	16.08	17.49	17.8	20.44
1437	20.11	21.18	19.43	17.26	11.94	9.88	9.34	9.9	16.05	17.46	17.72	20.44
1438	20.2	21.04	19.42	17.42	12.19	10.06	9.56	10.23	16.17	17.5	17.74	20.4
1439	20.28	21.04	19.42	17.41	12.32	10.29	9.94	10.45	16.19	17.48	17.69	20.52
1440	20.1	20.85	19.28	17.32	12.35	10.36	10.28	10.63	16.14	17.42	17.43	20.44
1441	19.94	20.82	19.16	17.29	12.31	10.41	10.29	10.67	16.08	17.36	17.44	20.26
1442	19.85	20.73	19.35	17.41	12.46	10.45	10.39	10.74	16.19	17.45	17.7	20.31
1443	20.03	20.93	19.68	17.51	12.53	10.56	10.35	10.75	16.35	17.72	18.1	20.67
1444	19.81	20.74	19.62	17.61	12.66	10.56	10.29	10.79	16.38	17.45	18.09	20.47
1445	19.6	20.29	18.74	17.35	12.66	10.63	10.51	10.88	16.07	17.27	17.12	19.69
1446	19.81	20.39	18.5	17.41	12.35	10.62	10.43	10.48	15.86	17.3	16.91	19.79
1447	19.25	19.93	18.2	17.33	12.33	10.66	10.31	10.48	15.71	16.95	16.5	19.15
1448	19.4	20.15	18.64	17.43	12.42	10.79	10.6	11.1	16.81	18.73	17.89	19.96
1449	20.34	20.81	19.12	17.42	12.58	10.87	10.85	10.94	17.24	18.61	18.19	21.11
1450	20.23	21.07	19.41	17.51	12.7	11	10.98	11.11	17.15	18.79	18.32	20.62
1451	19.29	20.23	18.84	17.54	12.86	11.05	11.03	11.39	16.59	18.04	17.42	19.35
1452	20.44	21.31	19.61	18.12	13.26	11.21	11.12	11.3	17.22	19.02	18.4	20.61
1453	16.53	17.16	15.31	13.69	9.28	7.5	7.01	7.09	12.93	14.43	13.91	16.72
1454	17.82	18.74	16.97	15.33	10.33	8.17	7.88	8.61	14.41	16	15.59	18.12
1455	18.88	19.71	17.79	16.21	10.59	8.28	8.08	9.3	15.35	16.94	16.83	19.17
1456	18.97	20.03	18.13	16.45	10.86	8.69	8.5	9.47	15.46	17.47	17.14	19.36
1457	19.06	20.07	18.21	16.55	10.84	8.52	8.39	9.56	15.41	17.77	17.25	19.48
1458	19.15	20.2	18.2	16.61	10.75	8.36	8.18	9.55	15.45	17.97	17.4	19.58
1459	19.1	20.08	18.05	16.6	10.78	8.41	8.15	9.54	15.49	18.01	17.39	19.57
1460	19.32	20.29	18.3	16.75	10.8	8.46	8.18	9.57	15.65	18.15	17.56	19.77
1461	19.69	20.6	18.71	16.95	11.08	8.72	8.28	9.6	15.73	17.95	17.71	19.94
1462	19.81	20.88	19.02	17.02	11.43	9.32	8.64	9.84	15.79	17.5	17.79	19.92
1463	19.71	20.79	19.09	17.13	11.65	9.61	8.91	10.06	15.79	17.38	17.77	19.82
1464	19.73	20.75	19.18	17.21	11.66	9.47	8.91	10.02	15.92	17.4	17.75	19.96
1465	19.95	20.99	19.39	17.31	11.54	9.13	8.6	9.79	16.09	17.51	17.78	20.22
1466	20.17	21.25	19.57	17.31	11.51	8.92	8.58	9.67	16.2	17.6	17.93	20.45
1467	20.14	21.2	19.53	17.36	11.84	9.5	9.11	9.89	16.16	17.52	17.83	20.52
1468	20.08	20.98	19.35	17.29	12.21	10.17	9.87	10.32	16.08	17.33	17.58	20.43
1469	20.08	21.06	19.42	17.32	12.26	10.36	10.15	10.49	16.03	17.33	17.48	20.57
1470	20.09	21.01	19.35	17.33	12.34	10.4	10.23	10.53	16	17.31	17.32	20.52
1471	19.96	20.9	19.29	17.24	12.32	10.39	10.32	10.58	16.05	17.25	17.36	20.26
1472	19.93	20.98	19.46	17.43	12.4	10.45	10.36	10.68	16.2	17.44	17.69	20.36
1473	20.05	21.08	19.68	17.46	12.59	10.56	10.44	10.76	16.42	17.89	18.17	20.77
1474	20	21	19.63	17.59	12.62	10.57	10.38	10.86	16.46	17.61	18.27	20.55
1475	19.36	20.17	18.68	17.31	12.67	10.64	10.56	10.83	15.94	17.13	17.09	19.5
1476	19.64	20.3	18.37	17.23	12.26	10.58	10.36	10.43	15.77	17.19	16.71	19.65
1477	19.39	20.08	18.28	17.38	12.3	10.66	10.22	10.38	15.72	16.84	16.51	19.34
1478	19.33	20.03	18.48	17.4	12.47	10.84	10.41	10.98	16.57	18.24	17.77	19.78
1479	20.05	20.45	18.79	17.39	12.53	10.89	10.74	11.18	17.25	18.98	18.39	20.91
1480	19.77	20.51	18.9	17.43	12.66	10.95	10.99	11.32	17.1	18.99	18.38	20.31
1481	19.3	20.14	18.77	17.64	12.96	11.13	11.13	11.48	16.75	18.1	17.76	19.42
1482	20.35	21.15	19.53	18.07	13.35	11.23	11.18	11.38	17.25	19.01	18.49	20.65
1483	16.86	17.49	15.52	13.81	9.24	7.18	6.82	7.16	13.17	14.77	14.3	17.1
1484	17.28	18.07	16.38	14.67	10.04	8.02	7.72	8.13	13.93	15.47	14.97	17.61
1485	18.34	19.14	17.5	15.84	10.24	7.98	7.73	9.02	15.01	16.31	16.02	18.61
1486	18.78	19.59	17.67	16.13	10.57	8.31	8.13	9.24	15.29	16.96	16.79	19.1
1487	19.23	20.26	18.38	16.6	10.92	8.52	8.37	9.62	15.43	17.89	17.4	19.57
1488	19.41	20.42	18.58	16.79	10.91	8.43	8.25	9.7	15.38	17.86	17.58	19.6
1489	19.48	20.5	18.46	16.75	10.83	8.46	8.17	9.64	15.7	18.14	17.62	19.87
1490	19.19	20.19	18.15	16.59	10.71	8.44	8.14	9.65	15.62	18.03	17.41	19.68
1491	19.3	20.22	18.32	16.67	10.94	8.69	8.28	9.59	15.54	17.83	17.35	19.69
1492	19.59	20.64	18.81	16.94	11.42	9.58	9.04	9.95	15.57	17.45	17.62	19.8
1493	19.58	20.73	19.04	17.08	11.71	9.85	9.3	10.15	15.73	17.24	17.6	19.61
1494	19.74	20.86	19.2	17.21	11.69	9.66	9.14	10.03	15.96	17.4	17.74	19.82
1495	19.89	21.02	19.31	17.27	11.79	9.48	9.04	9.87	16.11	17.45	17.84	20.05
1496	20	21.04	19.38	17.37	11.8	9.34	8.96	9.84	16.22	17.51	17.68	20.19
1497	20.1	21.08	19.44	17.41	11.91	9.44	9.2	10.05	16.24	17.54	17.66	20.44
1498	20.26	21.19	19.54	17.39	12.09	9.86	9.73	10.35	16.19	17.52	17.83	20.73
1499	20.34	21.29	19.63	17.46	12.11	10.05	9.81	10.45	16.26	17.58	17.83	20.94
1500	20.3	21.32	19.71	17.51	12.25	10.22	10	10.57	16.27	17.75	17.77	21.01
1501	20.01	21.22	19.6	17.49	12.43	10.42	10.28	10.64	16.2	17.46	17.69	20.74
1502	19.89	21.15	19.47	17.41	12.47	10.48	10.39	10.7	16.17	17.31	17.77	20.59
1503	20.11	21.33	19.58	17.54	12.58	10.5	10.44	10.81	16.44	17.75	18.3	20.96
1504	20.08	21.23	19.59	17.61	12.65	10.49	10.45	10.87	16.38	17.61	18.22	20.63
1505	19.19	20.11	18.77	17.33	12.69	10.6	10.61	10.82	15.81	16.89	17.04	19.35
1506	19.2	19.75	18.15	16.9	12.26	10.62	10.35	10.36	15.63	16.89	16.29	19.29
1507	18.96	19.44	18.01	16.88	12.13	10.69	10.26	10.25	15.56	16.49	16	18.86
1508	19.13	19.78	18.25	17.11	12.28	10.81	10.31	10.58	15.88	17	16.75	19.13
1509	19.21	19.88	18.28	17.32	12.49	10.82	10.62	11.25	16.77	18.37	18.05	19.62
1510	19.17	19.92	18.26	17.26	12.6	10.92	11.01	11.41	16.89	18.34	17.98	19.44
1511	19.25	20.07	18.56	17.53	13.06	11.13	11.11	11.56	16.85	17.99	17.75	19.47
1512	20.03	20.83	19.23	17.93	13.36	11.24	11.14	11.52	17.3	18.91	18.52	20.57
1513	19.67	20.67	18.79	16.89	10.85	8.47	8.14	9.65	15.76	18	17.81	20
1514	19.27	20.24	18.31	16.6	10.68	8.45	8.11	9.65	15.57	17.85	17.4	19.74
1515	19	19.97	18.1	16.51	10.74	8.58	8.22	9.61	15.41	17.64	17.13	19.5
1516	19.37	20.38	18.55	16.73	11.24	9.46	8.98	9.92	15.5	17.58	17.4	19.7
1517	19.56	20.71	18.99	17.02	11.68	9.81	9.43	10.11	15.65	17.39	17.63	19.69
1518	19.68	20.84	19.1	17.18	11.81	9.86	9.53	10.17	15.88	17.38	17.73	19.75
1519	19.9	20.93	19.21	17.21	11.99	9.94	9.58	10.17	15.99	17.46	17.69	19.94
1520	20	21.03	19.35	17.38	11.98	9.82	9.41	10.07	16.19	17.44	17.6	20.13
1521	20.03	21	19.45	17.47	11.93	9.47	9.28	10.12	16.32	17.47	17.62	20.63
1522	20.19	21.16	19.63	17.48	11.92	9.46	9.37	10.32	16.38	17.61	17.9	20.98
1523	20.49	21.39	19.81	17.58	11.83	9.33	9.29	10.28	16.43	17.74	18.07	21.11
1524	20.47	21.42	19.7	17.53	12.21	9.97	9.8	10.5	16.37	17.67	17.97	21.07
1525	20.2	21.42	19.6	17.63	12.39	10.22	10.08	10.65	16.31	17.51	17.94	20.93
1526	19.91	21.26	19.19	17.38	12.51	10.48	10.35	10.75	16.06	17.19	17.95	20.8
1527	20.01	21.39	19.17	17.49	12.6	10.47	10.42	10.85	16.21	17.32	18.31	20.92
1528	19.31	21	18.89	17.52	12.65	10.5	10.51	10.84	16.01	16.86	17.83	19.79
1529	19.02	20.11	18.55	17.22	12.72	10.63	10.57	10.7	15.58	16.6	16.77	19.06
1530	18.85	19.53	18.28	16.77	12.26	10.62	10.37	10.26	15.48	16.5	16.09	18.94
1531	18.48	19.49	18.37	16.66	12.06	10.68	10.28	10.21	15.41	16.34	15.84	18.47
1532	18.79	19.79	18.64	17.06	12.34	10.68	10.44	10.39	15.57	16.6	16.15	18.86
1533	19.03	19.75	18.32	17.24	12.65	10.81	10.81	10.99	15.79	16.73	16.42	19.08
1534	19.1	19.84	18.26	17.3	12.76	10.93	10.97	11.33	16.21	16.75	16.51	19.13
1535	19.09	19.93	18.43	17.42	13.05	11.12	11.15	11.54	16.67	17.35	17.05	19.32
1536	19.79	20.47	19.02	17.81	13.41	11.25	11.15	11.6	17.27	18.59	18.3	20.47
1537	19.8	20.79	18.91	16.95	10.9	8.41	8.09	9.66	15.78	17.94	17.86	20.13
1538	19.68	20.74	18.75	16.83	10.77	8.46	8.13	9.67	15.76	17.9	17.76	20.04
1539	19.37	20.32	18.5	16.66	10.76	8.48	8.15	9.61	15.51	17.7	17.37	19.69
1540	19.64	20.63	18.8	16.86	11.14	9.06	8.7	9.88	15.65	17.66	17.64	19.88
1541	19.87	21	19.2	17.14	11.46	9.44	9.02	10.02	15.92	17.7	17.91	20.08
1542	19.73	20.96	19.18	17.16	11.65	9.71	9.35	10.14	15.9	17.64	17.79	20.01
1543	19.73	20.97	19.18	17.22	12	10.02	9.71	10.24	15.98	17.48	17.65	19.92
1544	19.8	20.99	19.12	17.24	12.07	10.01	9.8	10.31	16.12	17.39	17.6	19.98
1545	19.67	20.63	19.1	17.26	12.16	10.03	9.89	10.39	16.17	17.3	17.31	20.16
1546	19.74	20.73	19.27	17.37	12.18	10.07	9.91	10.48	16.25	17.31	17.44	20.22
1547	19.94	21.23	19.68	17.6	12.22	9.88	9.73	10.48	16.41	17.5	17.85	20.59
1548	19.96	21.21	19.59	17.58	12.34	9.97	9.86	10.64	16.37	17.5	17.83	20.77
1549	19.98	21.19	19.37	17.54	12.49	10.13	9.91	10.71	16.43	17.67	18.01	20.85
1550	19.86	21.18	19.03	17.28	12.52	10.47	10.32	10.78	16.14	17.34	17.92	20.78
1551	19.48	21.11	18.84	17.31	12.6	10.45	10.43	10.83	16.05	17.12	17.91	20.29
1552	19.21	20.18	18.34	17.25	12.75	10.51	10.52	10.78	15.7	16.64	16.76	19.15
1553	19.28	19.98	18.25	17.25	12.81	10.56	10.57	10.61	15.62	16.65	16.19	19.09
1554	18.69	20.06	18.38	16.93	12.39	10.64	10.42	10.32	15.41	16.41	16.19	18.69
1555	18.33	20.02	18.55	16.78	12.09	10.59	10.36	10.16	15.34	16.17	15.82	18.3
1556	18.66	20.5	19.19	17.46	12.61	10.66	10.48	10.36	15.44	16.45	16.13	18.63
1557	19.02	20.62	19.47	17.95	13.06	10.9	10.95	11	15.72	16.44	16.3	18.73
1558	19.2	20.56	19.28	18.05	13.19	11.06	11.12	11.4	16.15	16.52	16.18	18.94
1559	18.83	19.79	18.57	17.62	13.12	11.11	11.23	11.53	16.41	16.83	16.42	19.1
1560	19.14	19.92	18.38	17.54	13.25	11.26	11.26	11.71	17.12	17.85	17.34	19.89
1561	19.81	20.77	18.92	17.05	11.03	8.43	8.18	9.85	15.81	17.78	17.95	20.13
1562	19.82	20.79	18.94	16.93	10.87	8.41	8.09	9.67	15.89	17.8	17.89	20.12
1563	19.66	20.61	18.7	16.79	10.82	8.43	8.14	9.7	15.75	17.6	17.62	19.93
1564	19.92	20.85	18.97	17.01	11.34	9.16	8.89	9.91	15.88	17.67	17.89	20.05
1565	19.8	20.85	19.05	17.04	11.81	9.84	9.49	10.1	15.85	17.75	17.92	20.11
1566	19.83	20.99	19.19	17.15	11.91	9.81	9.52	10.19	16.04	17.71	17.9	20.32
1567	19.86	21.18	19.32	17.28	11.92	9.81	9.52	10.21	16.09	17.62	17.77	20.37
1568	19.87	21.2	19.37	17.34	11.84	9.59	9.35	10.21	16.33	17.48	17.59	20.34
1569	19.69	20.66	19.04	17.28	12.05	9.84	9.75	10.38	16.22	17.27	17.3	20
1570	19.6	20.56	19.14	17.2	12.21	10.05	9.89	10.45	16.16	17.26	17.25	19.75
1571	19.56	20.98	19.37	17.38	12.29	10.12	10.02	10.56	16.26	17.36	17.6	19.84
1572	19.4	20.97	19.24	17.3	12.42	10.23	10.16	10.68	16.36	17.38	17.67	20.23
1573	19.51	21	19.28	17.19	12.46	10.37	10.28	10.71	16.42	17.61	17.95	20.77
1574	20.04	21.38	19.46	17.37	12.57	10.41	10.27	10.82	16.57	18.16	18.39	21.23
1575	19.44	21.05	19.09	17.52	12.67	10.42	10.28	10.9	16.48	17.71	18.16	20.74
1576	19.09	20.09	18.4	17.07	12.71	10.52	10.5	10.92	16.19	17.07	17.25	19.3
1577	19.18	20.75	19.05	17.46	12.8	10.35	10.48	10.97	16.65	17.72	17.47	19.48
1578	19.8	21.41	19.52	17.54	12.65	10.57	10.59	10.84	16.29	17.56	17.62	19.82
1579	19.12	20.65	18.74	16.99	12.15	10.68	10.41	10.27	15.18	16.1	16.36	18.59
1580	19	20.78	19.08	17.55	12.61	10.67	10.64	10.56	15.48	16.13	15.85	18.49
1581	19.45	21.1	19.68	18.14	13.19	10.91	11.03	11.29	16.14	16.5	16.05	18.88
1582	19.45	20.97	19.69	18.28	13.31	11.13	11.04	11.5	16.44	16.68	16.13	19.17
1583	18.93	19.9	18.93	18.09	13.35	11.22	11.24	11.59	16.59	16.92	16.32	19.2
1584	19.45	20.05	18.66	18.12	13.5	11.3	11.1	11.74	17.29	18.08	17.31	20.17
1585	19.79	20.63	18.68	16.96	11.37	8.93	8.68	10.02	15.62	17.58	17.89	19.93
1586	19.95	20.72	18.92	17.07	11.04	8.56	8.21	9.85	15.94	17.69	18.04	20.17
1587	19.73	20.64	18.77	16.9	10.92	8.49	8.23	9.7	15.9	17.59	17.73	20
1588	19.58	20.49	18.67	16.78	11.42	9.3	9.08	9.93	15.7	17.57	17.54	19.82
1589	19.99	20.9	19	17.05	11.89	9.99	9.74	10.24	15.91	18.07	17.89	20.31
1590	19.81	20.78	19	16.94	11.87	9.97	9.71	10.18	15.94	17.96	17.77	20.27
1591	19.93	21.1	19.36	17.28	11.85	9.78	9.42	10.23	16.27	17.98	18.01	20.63
1592	19.88	20.97	19.35	17.38	11.76	9.4	9.09	10.17	16.57	17.67	17.73	20.31
1593	19.81	20.59	18.91	17.31	12.04	9.59	9.41	10.29	16.44	17.42	17.59	19.92
1594	19.58	20.59	18.89	17.25	12.21	9.87	9.73	10.53	16.34	17.28	17.4	19.87
1595	19.57	20.82	19.03	17.28	12.36	10.05	9.87	10.61	16.42	17.55	17.69	20.09
1596	19.39	20.81	19.04	17.27	12.44	10.24	9.99	10.68	16.62	17.71	17.63	20.31
1597	19.71	21.11	19.45	17.34	12.52	10.4	10.19	10.74	16.9	18.45	18.22	20.87
1598	20.49	21.64	19.8	17.62	12.61	10.47	10.19	10.63	17.1	18.93	18.33	21.2
1599	20.45	21.66	19.79	17.74	12.68	10.45	10.02	10.66	17.11	18.88	18.28	21.28
1600	20.21	21.48	19.67	17.77	12.48	10.14	9.83	10.82	17.03	18.73	18.27	21
1601	20.59	21.66	19.88	17.92	12.42	9.78	9.83	10.82	17.03	18.78	18.45	21.25
1602	20.59	21.63	19.73	17.79	12.73	10.51	10.49	10.85	16.49	18.11	18.19	20.73
1603	19.36	20.67	18.65	17.04	12.16	10.69	10.47	10.22	15.08	16.07	16.62	18.59
1604	19.02	20.95	18.99	17.64	12.66	10.64	10.7	10.76	15.48	16.06	16.11	18.3
1605	19.58	21.17	19.44	18.22	13.25	11.02	10.94	11.53	16.48	16.76	16.55	19.05
1606	19.59	20.9	19.66	18.33	13.28	11.13	10.75	11.6	16.99	17.32	16.87	19.5
1607	18.99	20.04	19.08	18.32	13.46	11.19	11	11.69	17.13	17.51	16.71	19.53
1608	19.08	19.79	18.57	18.19	13.52	11.3	11.1	11.76	17.32	17.95	17.26	19.8
1609	19.28	20.26	18.43	16.58	11.16	9.08	8.73	9.79	15.61	17.76	17.35	19.73
1610	19.89	20.84	18.86	16.93	11.26	8.95	8.74	9.87	16.02	18.17	17.89	20.28
1611	19.52	20.49	18.61	16.76	11.17	8.97	8.87	9.9	15.82	17.75	17.49	19.89
1612	19.29	20.17	18.42	16.61	11.49	9.63	9.44	9.99	15.57	17.36	17.28	19.5
1613	19.98	20.68	18.92	16.97	11.89	9.86	9.63	10.17	15.92	17.84	17.8	20.12
1614	20.05	20.81	19.19	17.17	11.93	9.85	9.47	10.28	16.23	18.03	18.04	20.39
1615	19.85	20.74	19.2	17.25	11.97	9.76	9.38	10.25	16.51	18.06	18.13	20.29
1616	19.71	20.52	18.97	17.27	12.04	9.91	9.55	10.34	16.6	17.92	17.83	19.82
1617	19.74	20.4	18.65	17.2	12.18	10.03	9.84	10.42	16.58	17.67	17.47	19.68
1618	19.68	20.66	18.98	17.37	12.24	9.98	9.73	10.41	16.81	18.19	17.85	20.03
1619	19.84	20.96	19.13	17.33	12.28	10.02	9.65	10.47	16.88	18.36	18.14	20.59
1620	20.16	21.29	19.39	17.38	12.41	10.33	10.06	10.66	16.71	18.33	18.12	20.87
1621	20.27	21.29	19.34	17.22	12.47	10.49	10.43	10.86	16.74	18.57	18.23	20.88
1622	20.44	21.55	19.64	17.46	12.63	10.53	10.51	10.84	17.06	18.83	18.35	21.07
1623	20.58	21.66	19.8	17.71	12.68	10.54	10.23	10.79	17.11	18.86	18.46	21.17
1624	20.85	21.67	20	17.93	12.11	9.85	9.44	10.77	17.08	18.69	18.32	21.26
1625	20.73	21.81	19.95	18.07	12.06	9.52	9.49	10.89	17.06	18.7	18.57	21.3
1626	19.27	20.78	18.6	17.24	12.59	10.47	10.53	10.85	16.37	17.65	17.54	19.75
1627	18.31	19.58	17.81	16.63	11.96	10.49	10.16	10.11	15.14	15.96	15.84	18.21
1628	18.33	20.17	18.36	17.43	12.55	10.7	10.67	10.76	15.34	15.92	15.67	18.17
1629	18.8	20.56	18.89	17.99	13.01	10.9	11.15	11.37	16	16.24	15.84	18.47
1630	18.98	20.27	18.94	18.11	13.2	11.05	11.25	11.64	16.76	17.02	16.68	19.14
1631	18.6	19.59	18.44	17.9	13.2	11.12	11.3	11.71	17.02	17.41	16.83	19.27
1632	18.96	19.72	18.27	17.92	13.49	11.3	11.36	11.79	17.28	17.76	17.23	19.5
1633	18.1	18.97	17.42	15.8	10.23	8.21	8.1	9.52	15.32	16.55	16.21	18.43
1634	19.64	20.56	18.63	16.79	10.95	8.72	8.5	9.79	16.17	18.16	17.68	20.11
1635	19.95	20.84	18.9	16.99	11.25	9.02	8.85	10.03	16.09	18.15	17.91	20.33
1636	19.52	20.46	18.61	16.78	11.4	9.42	9.25	10.04	15.86	17.63	17.51	19.75
1637	19.51	20.36	18.62	16.81	11.6	9.68	9.41	10.14	15.9	17.47	17.46	19.74
1638	19.88	20.6	18.98	17.23	11.77	9.54	9.12	10.25	16.45	17.89	18.01	20.02
1639	20.02	20.77	19.33	17.32	11.82	9.56	9.25	10.28	16.77	18.49	18.22	20.14
1640	19.77	20.9	19.14	17.2	12.03	9.99	9.77	10.35	16.68	18.4	17.94	20.09
1641	19.55	20.59	18.68	17.02	11.97	10.09	9.94	10.35	16.32	17.96	17.64	19.7
1642	20.08	21.24	19.27	17.36	12.21	10.22	10.09	10.59	16.72	18.44	18.22	20.43
1643	20.41	21.22	19.4	17.43	12.3	10.28	10.03	10.57	16.92	18.73	18.12	20.8
1644	20.34	21.06	19.5	17.5	12.41	10.42	10.25	10.68	16.91	18.77	17.93	20.67
1645	20.5	21.19	19.62	17.6	12.49	10.5	10.3	10.8	17.11	18.86	17.92	20.77
1646	20.61	21.31	19.72	17.76	12.38	10.46	10.04	10.75	17.14	18.86	17.9	20.83
1647	20.7	21.47	19.84	17.88	12.2	10.17	9.6	10.79	17.13	18.82	17.93	20.92
1648	20.65	21.36	19.85	17.91	11.96	9.77	9.41	10.9	17.03	18.56	17.92	20.89
1649	20.79	21.27	19.9	17.89	12.01	9.73	9.66	10.95	17.07	18.24	17.95	20.95
1650	19.32	20.53	18.72	17.31	12.58	10.64	10.64	10.93	16.34	17.6	17.4	19.7
1651	17.84	18.77	17.34	16.29	11.89	10.53	10.32	10.22	15.13	15.8	15.36	17.96
1652	18.3	19.3	17.88	17.02	12.46	10.68	10.7	10.91	15.75	16.2	15.7	18.34
1653	18.54	19.97	18.45	17.69	12.9	10.86	11.03	11.29	16.17	16.43	15.82	18.56
1654	18.38	19.95	18.5	17.72	12.93	10.94	11.05	11.34	16.29	16.62	16.18	18.7
1655	18.29	19.27	18.05	17.37	12.82	11	11.11	11.48	16.51	16.79	16.22	18.65
1656	18.85	19.67	18.17	17.74	13.24	11.18	11.4	11.78	17.18	17.81	17.28	19.39
1657	19.03	20.02	18.27	16.53	10.59	8.35	8.09	9.9	16.16	17.35	17.13	19.47
1658	20.17	21.06	19.06	17.03	11.02	8.64	8.3	9.97	16.62	18.59	18.18	20.66
1659	20.37	21.09	19.09	17.28	11.38	8.86	8.55	10.15	16.53	18.52	18.41	20.5
1660	20.22	21	19.11	17.29	11.49	9	8.65	10.09	16.75	18.48	18.39	20.38
1661	20.32	21.29	19.4	17.28	11.53	9.2	8.81	10.13	16.85	18.64	18.43	20.68
1662	20.15	21.1	19.23	17.25	11.52	9.42	9.09	10.13	16.79	18.57	18.17	20.47
1663	18.47	19.42	17.8	16.09	10.37	8.29	8.06	9.77	15.7	16.75	16.49	18.89
1664	20.35	21.26	19.23	17.13	11.07	8.66	8.24	10.1	16.85	18.65	18.31	20.85
1665	19.81	20.71	18.78	16.96	11.23	8.91	8.59	10.03	16.4	18.34	17.93	20.12
1666	19.84	20.75	18.83	16.95	11.24	9.05	8.76	10.08	16.53	18.35	17.87	20.12
1667	20.03	20.95	18.95	16.98	11.19	9.14	8.77	10.1	16.78	18.53	17.99	20.55
1668	19.46	20.37	18.46	16.73	11.24	9.57	9.26	10.12	16.54	17.85	17.51	19.93
1669	19.42	20.34	18.39	16.66	10.73	8.55	8.24	10.07	16.38	17.64	17.46	19.9
1670	20.26	21.15	19.14	17.07	11.07	8.67	8.32	10.23	16.84	18.58	18.23	20.79
1671	19.57	20.56	18.65	16.71	11.02	8.89	8.59	10	16.36	18.12	17.57	20.02
1672	18.49	19.49	17.71	16.15	10.84	9.04	8.8	9.88	15.8	16.96	16.62	19.08
1673	18.13	19.15	17.47	16.03	10.7	9.14	8.89	10.02	15.6	16.5	16.27	18.64
1674	18.85	19.89	18.01	16.55	11.07	9.45	9.11	10.3	16.19	17.1	16.9	19.27
1675	19.68	20.57	18.56	16.79	10.83	8.65	8.34	10.18	16.54	17.92	17.68	20.2
1676	19.75	20.7	18.63	16.85	10.94	8.7	8.41	10.23	16.61	18.05	17.81	20.33
1677	18.43	19.38	17.57	16.05	10.47	8.5	8.29	9.77	15.66	16.79	16.49	18.92
1678	17.27	18.34	16.75	15.51	10.29	8.62	8.4	9.48	14.84	15.88	15.46	17.77
1679	18.15	19.35	17.65	16.28	10.85	9.18	8.87	10.14	15.7	16.68	16.35	18.65
1680	19.26	20.31	18.38	16.7	11.18	9.56	9.22	10.32	16.53	17.47	17.34	19.81
1681	19.21	20.05	18.21	16.51	10.72	8.69	8.4	10.23	16.29	17.44	17.33	19.68
1682	18.27	19.1	17.36	15.89	10.43	8.67	8.38	9.76	15.64	16.74	16.53	18.74
1683	16.68	17.39	15.72	14.51	9.81	8.53	8.18	8.42	13.97	15.27	14.8	17.12
1684	16.86	17.72	16	14.83	9.95	8.53	8.31	8.66	14.2	15.53	15.02	17.28
1685	17.92	18.93	17.25	15.87	10.67	9.14	8.95	9.96	15.52	16.28	16.1	18.4
1686	19.94	20.85	18.98	17.02	11.72	9.94	9.77	10.48	16.79	18.23	17.87	20.44
1687	17.42	18.16	16.62	15.44	10.19	8.57	8.29	9.74	15.25	16.25	15.78	17.96
1688	16.03	16.7	14.99	13.87	9.36	8.11	7.83	8.18	13.5	14.62	14.1	16.42
1689	15.86	16.54	14.8	13.63	9.26	8.16	7.81	7.71	13.17	14.32	13.79	16.27
1690	17.61	18.41	16.61	15.18	10.08	8.58	8.27	9.16	14.94	15.86	15.66	18.03
1691	19.44	20.39	18.43	16.64	11.22	9.47	9.18	10.29	16.5	17.79	17.5	20
1692	20.35	21.22	19.22	17.3	12.01	10.03	9.79	10.59	17.1	18.53	18.25	20.8
