# Supplementary material for: Roles of host and environment in shift of primary anthrax host species in Kruger National Park
Source: PLoS One. 2024 Dec 6;19(12):e0314103. doi: 10.1371/journal.pone.0314103 (PMC11623471; doi:10.1371/journal.pone.0314103)
Supplement: S1 Data — (ZIP) [file pone.0314103.s001.zip › Ochai Supplementary Data/Tmin excel/1993.xlsx]

## Sheet: 1993
UPID	1993_1	1993_2	1993_3	1993_4	1993_5	1993_6	1993_7	1993_8	1993_9	1993_10	1993_11	1993_12
1	21.51	21.64	19.74	18.45	15.03	10.55	12.73	11.75	15.43	19.39	19.95	21.36
2	21.69	21.81	19.96	18.59	15.14	10.59	12.75	11.85	15.44	19.48	20.09	21.47
3	21.79	21.92	20.01	18.57	15.16	10.75	12.92	11.91	15.42	19.48	20.11	21.57
4	21.87	22.12	20.01	18.62	15.24	10.74	12.86	11.89	15.41	19.64	20.13	21.66
5	21.58	22.01	19.8	18.6	15.19	10.61	12.57	11.7	15.26	19.63	19.85	21.5
6	21.54	22.11	19.93	18.72	15.19	10.64	12.59	11.74	15.29	19.82	19.91	21.53
7	21.92	22.28	20.18	18.95	15.32	10.82	12.74	11.93	15.54	20.07	20.19	21.75
8	21.94	22.43	20.19	18.97	15.41	11.01	13.01	12.14	15.71	20.06	20.12	21.79
9	21.78	22.34	20.07	18.84	15.38	11.03	12.95	12.23	15.73	19.91	19.89	21.62
10	21.61	22.18	19.99	18.87	15.34	11	12.83	12.09	15.52	19.78	19.74	21.44
11	21.63	22.24	20.27	19.1	15.45	11.03	12.86	12.04	15.39	19.74	20.13	21.49
12	21.33	22	20.12	19.05	15.55	10.97	12.66	11.85	15	18.88	19.95	21.24
13	21.24	21.85	20.01	19.01	15.55	10.97	12.66	11.82	14.81	18.63	19.7	21.16
14	21.31	22.02	20.18	19.16	15.62	11.03	12.74	12.01	15.02	18.76	19.8	21.29
15	21.41	22.02	20.27	19.34	15.72	11.07	12.79	12.23	15.26	18.97	19.96	21.4
16	21.88	22.42	20.39	19.22	15.96	11.6	13.21	12.85	15.93	19.83	20.34	21.78
17	22.01	22.57	20.05	18.84	16.14	11.91	13.55	13.09	16.14	20.04	20.34	21.96
18	21.71	22.17	20.25	19.09	16.19	12.03	13.63	13.28	16.09	19.46	20.17	21.76
19	21.62	21.77	19.88	18.61	15.19	10.39	12.46	11.73	15.55	19.39	20.15	21.55
20	21.55	21.77	19.9	18.63	15.2	10.58	12.71	11.76	15.51	19.38	20.06	21.45
21	21.83	21.97	20.14	18.77	15.27	10.81	12.87	11.92	15.58	19.5	20.28	21.61
22	21.96	22.18	20.16	18.79	15.37	10.83	12.92	11.93	15.57	19.68	20.3	21.76
23	21.81	22.21	19.89	18.67	15.35	10.82	12.82	11.95	15.55	20.01	20.1	21.68
24	21.69	22.15	19.83	18.64	15.33	10.87	12.84	12.01	15.67	19.94	19.95	21.55
25	21.87	22.34	20	18.89	15.36	10.92	12.93	12.08	15.7	19.99	20.13	21.68
26	22.06	22.56	20.28	19.06	15.47	11.07	13.01	12.27	15.84	20.2	20.36	21.93
27	22.06	22.53	20.57	19.2	15.58	11.09	13	12.42	15.95	20.38	20.56	21.94
28	21.88	22.3	20.5	19.33	15.62	11.18	12.97	12.42	15.91	20.19	20.68	21.74
29	21.86	22.4	20.52	19.35	15.62	11.14	12.98	12.42	15.83	20.06	20.52	21.62
30	21.66	22.27	20.41	19.29	15.67	11.22	12.97	12.38	15.57	19.56	20.29	21.49
31	21.51	22.07	20.17	19.28	15.71	11.24	12.9	12.23	15.39	19.25	20.1	21.41
32	21.24	21.82	19.95	19.1	15.65	11.07	12.79	11.99	14.97	18.64	19.69	21.11
33	21.14	21.79	20.06	19.19	15.64	11.05	12.69	12.05	15.06	18.73	19.67	21.04
34	21.74	22.42	20.09	18.92	15.8	11.41	13.12	12.75	15.85	19.72	20.02	21.72
35	22	22.61	19.89	18.56	16.02	11.74	13.54	12.9	15.8	19.65	20.1	21.92
36	22.01	22.64	20.06	18.76	16.16	11.78	13.57	13.22	16.17	19.96	20.25	22.02
37	21.4	21.64	19.73	18.4	15.08	10.24	12.28	11.44	15.25	18.96	19.75	21.31
38	21.45	21.59	19.81	18.56	15.21	10.62	12.68	11.69	15.38	19.05	19.82	21.26
39	21.72	21.9	19.81	18.43	15.19	10.87	12.98	11.9	15.42	19.4	19.95	21.44
40	21.7	21.97	19.66	18.43	15.22	10.92	13.03	11.98	15.47	19.62	19.93	21.48
41	21.68	21.93	19.55	18.32	15.29	10.96	13.06	12.08	15.55	19.89	19.96	21.52
42	21.92	22.28	19.92	18.67	15.39	10.98	13.02	12.13	15.71	19.97	20.27	21.73
43	21.92	22.32	20.3	19.07	15.53	10.96	12.95	12.04	15.59	19.56	20.32	21.65
44	22.07	22.45	20.5	19.24	15.62	11.06	12.94	12.14	15.77	19.75	20.49	21.77
45	22.12	22.39	20.49	19.3	15.6	11.02	12.91	12.11	15.73	19.96	20.59	21.75
46	21.89	22.29	20.42	19.3	15.63	10.94	12.78	12.07	15.51	19.56	20.34	21.57
47	22.17	22.79	20.46	19.18	15.67	11.1	12.92	12.39	15.89	20.2	20.5	22.01
48	22.12	22.83	20.45	18.98	15.65	11.09	12.84	12.43	15.84	20.07	20.51	22.08
49	22.07	22.9	20.61	18.83	15.65	11.05	12.9	12.45	15.77	19.92	20.62	22
50	21.48	22.26	20.37	19.16	15.63	11.17	12.89	12.49	15.72	19.72	20.17	21.36
51	21.27	21.88	20.19	19.37	15.67	11.13	12.92	12.35	15.37	19	19.84	21.15
52	21.65	22.32	20.3	19.04	15.7	11.29	12.99	12.66	15.76	19.59	19.94	21.56
53	21.92	22.64	20	18.57	15.91	11.51	13.27	12.92	15.66	19.27	19.91	21.67
54	21.95	22.34	19.77	18.41	15.95	11.3	13.28	12.82	15.75	19.42	20.01	21.68
55	21.67	21.99	19.87	18.42	15.1	10.3	12.27	11.38	15.2	18.86	19.65	21.38
56	21.49	21.7	19.84	18.57	15.27	10.65	12.69	11.61	15.3	18.97	19.77	21.32
57	21.61	21.76	19.91	18.59	15.26	10.92	12.95	11.86	15.41	19.12	19.88	21.32
58	21.57	21.9	19.73	18.39	15.2	10.97	13.07	11.93	15.44	19.42	19.79	21.4
59	21.32	21.69	19.41	18.3	15.27	10.97	13.05	12.01	15.46	19.76	19.64	21.21
60	21.63	22.08	19.84	18.74	15.39	10.93	12.89	11.95	15.47	19.7	19.9	21.47
61	21.7	22.02	20.24	18.97	15.42	10.67	12.54	11.71	15.29	19.1	20.1	21.47
62	21.77	22.11	20.27	19.04	15.47	10.74	12.51	11.73	15.3	19.05	20.16	21.43
63	21.73	22.12	20.25	19.01	15.41	10.66	12.44	11.65	15.22	19.1	20.14	21.31
64	21.75	22.19	20.34	19.09	15.45	10.54	12.29	11.65	15.26	19.3	20.14	21.44
65	21.72	22.25	20.26	19.14	15.46	10.64	12.4	11.78	15.4	19.55	20.26	21.46
66	21.7	22.24	20.27	19.36	15.67	10.95	12.66	11.99	15.45	19.38	20.2	21.54
67	21.9	22.5	20.49	19.41	15.69	11.09	12.84	12.39	15.86	19.98	20.36	21.75
68	22.07	22.89	20.58	18.86	15.64	11.12	12.86	12.61	15.97	20.54	20.48	21.9
69	21.59	22.33	20.38	19.25	15.64	11.14	12.9	12.49	15.83	19.85	20.14	21.48
70	21.53	22.18	20.27	19.24	15.74	11.13	12.88	12.46	15.74	19.59	19.92	21.49
71	21.8	22.59	20.05	18.72	15.7	11.28	13.01	12.86	15.56	19.09	19.61	21.5
72	21.86	22.39	19.88	18.48	15.89	11.49	13.22	12.87	15.67	19.2	19.76	21.45
73	21.66	22.05	19.94	18.38	14.89	10.04	12.02	11.31	15.12	18.77	19.57	21.27
74	21.42	21.72	19.75	18.48	15.18	10.47	12.39	11.58	15.28	18.83	19.68	21.25
75	21.65	21.75	19.98	18.68	15.36	10.87	12.79	11.84	15.49	19.26	19.95	21.39
76	21.74	21.91	19.98	18.7	15.34	10.92	12.86	11.95	15.49	19.49	19.97	21.43
77	21.69	22.06	20	18.7	15.41	10.91	12.97	12.05	15.59	19.83	19.77	21.45
78	21.85	22.17	20.14	18.92	15.49	10.89	12.88	12.01	15.66	20.01	19.97	21.66
79	21.84	22.08	20.25	19.01	15.46	10.78	12.65	11.84	15.45	19.65	20.26	21.67
80	21.81	22.1	20.27	18.99	15.45	10.69	12.52	11.74	15.39	19.45	20.37	21.59
81	21.71	22.04	20.2	18.9	15.39	10.55	12.36	11.63	15.28	19.39	20.34	21.41
82	21.62	21.91	20.08	18.81	15.23	10.43	12.17	11.54	15.25	19.59	20.2	21.33
83	21.59	22	20.07	18.94	15.35	10.36	12.1	11.54	15.31	19.61	20.38	21.38
84	21.68	22.08	20.16	19.18	15.54	10.7	12.36	11.64	15.29	19.27	20.22	21.46
85	21.73	22.21	20.3	19.39	15.68	10.93	12.68	11.9	15.36	19.18	20.22	21.51
86	22.05	22.73	20.65	19.42	15.7	11.05	12.76	12.32	15.88	20.15	20.49	21.93
87	22.01	22.85	20.74	19.42	15.68	11.1	12.81	12.54	16.05	20.46	20.67	22.06
88	21.91	22.58	20.7	19.33	15.73	11.17	12.86	12.78	15.91	20.04	20.59	21.93
89	21.88	22.38	20.69	19.28	15.8	11.32	12.98	12.92	15.83	19.71	20.41	22.06
90	21.87	22.33	20.57	19.42	15.89	11.46	13.06	13.03	16.01	19.95	20.39	22.03
91	21.52	21.73	19.83	18.5	15.23	10.45	12.45	11.69	15.45	19.17	19.86	21.31
92	21.58	21.83	19.92	18.55	15.28	10.56	12.52	11.78	15.52	19.24	19.94	21.37
93	21.66	21.76	19.96	18.64	15.28	10.61	12.5	11.84	15.49	19.27	20.04	21.38
94	21.66	21.82	19.98	18.68	15.36	10.7	12.61	11.85	15.52	19.32	20.05	21.34
95	21.81	21.88	20.12	18.84	15.51	10.95	12.86	11.96	15.62	19.66	20.16	21.44
96	21.89	21.93	20.13	18.93	15.53	10.99	12.92	11.99	15.63	19.85	20.1	21.56
97	21.81	22.03	20.17	18.93	15.46	10.75	12.72	11.86	15.48	19.97	19.98	21.55
98	21.79	22.03	20.11	18.82	15.4	10.63	12.47	11.78	15.44	19.97	19.83	21.52
99	21.77	22.02	20.09	18.79	15.34	10.53	12.31	11.68	15.37	19.92	19.81	21.4
100	21.66	21.83	19.99	18.84	15.35	10.57	12.34	11.55	15.16	19.35	20.17	21.19
101	21.22	21.6	19.77	18.67	15.18	10.39	12.1	11.35	14.8	18.53	19.74	20.85
102	21.34	21.75	19.85	18.75	15.2	10.26	11.85	11.27	14.8	18.49	19.72	21
103	21.49	21.95	19.98	18.82	15.24	10.25	11.9	11.24	14.77	18.5	19.68	21.11
104	21.61	22.36	20.24	19.01	15.29	10.36	12.07	11.47	15.07	19.25	19.93	21.46
105	21.56	22.34	20.11	19.13	15.45	10.63	12.38	11.95	15.65	19.8	19.83	21.45
106	21.77	22.58	20.21	19.22	15.65	10.96	12.72	12.37	15.75	19.59	20.01	21.69
107	21.66	22.42	20.56	19.44	15.84	11.2	12.9	12.59	15.96	20.01	20.39	21.96
108	21.69	22.19	20.46	19.41	15.97	11.29	12.97	12.63	16.05	20.21	20.31	21.74
109	21.54	21.67	19.82	18.52	15.26	10.52	12.55	11.78	15.47	19.39	19.84	21.28
110	21.57	21.68	19.88	18.51	15.23	10.43	12.4	11.75	15.48	19.39	19.89	21.27
111	21.54	21.54	19.8	18.45	15.15	10.35	12.28	11.67	15.34	19.21	19.72	21.14
112	21.56	21.64	19.92	18.57	15.28	10.52	12.39	11.73	15.35	19.11	19.85	21.24
113	21.65	21.73	20.03	18.68	15.44	10.72	12.57	11.82	15.44	19.19	19.97	21.25
114	21.71	21.76	20.03	18.79	15.44	10.74	12.67	11.81	15.46	19.44	20.08	21.32
115	21.61	21.78	19.98	18.75	15.46	10.64	12.51	11.75	15.35	19.37	20.06	21.29
116	21.64	21.94	20.08	18.8	15.52	10.72	12.56	11.73	15.25	19.34	20.16	21.39
117	21.56	21.94	20.01	18.67	15.34	10.56	12.42	11.59	15.11	19.41	19.78	21.2
118	21.45	21.81	19.91	18.71	15.28	10.46	12.22	11.52	14.99	19.04	19.76	21.01
119	21.09	21.46	19.72	18.52	15.18	10.31	12.06	11.29	14.72	18.21	19.28	20.78
120	21.06	21.62	19.74	18.57	15.12	10.22	11.92	11.19	14.56	18.04	19.17	20.66
121	21.33	21.91	19.8	18.62	15.23	10.39	12.22	11.49	14.92	18.88	19.47	21
122	20.77	21.35	19.14	18.16	15.39	10.81	12.65	12.02	15.31	19.29	19.29	20.9
123	21.06	21.44	19.12	18.02	15.41	10.94	12.8	12.3	15.42	19.19	19.36	20.93
124	21.8	22.18	19.54	18.49	15.54	10.99	12.76	12.47	15.58	19.35	19.76	21.29
125	21.55	22.29	19.78	18.84	15.63	11.04	12.85	12.46	15.57	19.08	19.57	21.32
126	21.53	22.34	20.07	19.13	15.8	11.14	12.9	12.54	15.79	19.44	19.89	21.66
127	21.35	21.5	19.75	18.37	14.98	10.23	12.18	11.6	15.36	19.36	19.56	21.15
128	21.53	21.6	19.79	18.47	15.09	10.29	12.23	11.66	15.38	19.47	19.53	21.26
129	21.32	21.44	19.66	18.35	15.14	10.38	12.34	11.67	15.25	19.21	19.16	20.94
130	21.45	21.56	19.77	18.44	15.24	10.56	12.41	11.7	15.25	19.15	19.36	21.01
131	21.58	21.69	19.95	18.64	15.39	10.67	12.53	11.78	15.37	19.23	19.79	21.13
132	21.48	21.69	19.94	18.65	15.39	10.71	12.58	11.74	15.36	19.22	19.78	21.01
133	21.22	21.49	19.76	18.46	15.29	10.57	12.37	11.61	15.06	18.78	19.5	20.83
134	21.33	21.66	19.88	18.63	15.31	10.62	12.43	11.59	15.01	18.71	19.55	21.01
135	21.61	21.96	20.14	18.83	15.44	10.71	12.54	11.62	15.07	18.86	19.84	21.2
136	21.3	21.84	19.87	18.58	15.24	10.55	12.37	11.51	14.89	18.78	19.5	20.98
137	21.07	21.46	19.79	18.56	15.24	10.42	12.2	11.29	14.6	18.04	19.11	20.66
138	21.09	21.63	19.62	18.36	15.3	10.64	12.52	11.51	14.66	18	18.96	20.57
139	20.68	20.93	18.79	17.57	15.16	10.92	12.79	12.18	15.15	19.01	19.13	20.69
140	20.5	20.81	18.68	17.39	15.13	10.8	12.69	12.2	15.05	18.64	18.97	20.4
141	20.94	21.27	18.94	17.75	15.28	10.86	12.66	12.32	15.15	18.77	19.23	20.66
142	21.25	21.43	19.06	17.86	15.29	10.93	12.7	12.46	15.17	18.59	19.09	20.62
143	21.46	21.57	19.18	17.99	15.32	10.94	12.73	12.52	15.12	18.54	19.14	20.71
144	21.74	21.91	19.58	18.46	15.58	11.1	12.75	12.67	15.4	18.95	19.63	21.28
145	20.66	20.64	18.92	17.66	14.92	10.53	12.68	11.76	15.02	18.38	18.38	20.08
146	20.85	21.02	19.23	17.94	15.1	10.55	12.62	11.82	15.23	18.66	18.68	20.38
147	20.73	20.96	19.11	17.92	15.06	10.5	12.52	11.67	15.1	18.65	18.52	20.3
148	21.24	21.47	19.62	18.29	15.21	10.61	12.5	11.71	15.21	19.13	18.88	20.86
149	21.23	21.51	19.63	18.32	15.21	10.52	12.46	11.67	15.22	19.12	18.94	20.86
150	21.55	21.79	19.93	18.59	15.36	10.68	12.58	11.76	15.37	19.43	19.35	21.11
151	21.34	21.64	19.74	18.47	15.37	10.85	12.74	11.84	15.23	19.21	19.25	21.01
152	21.47	21.77	19.82	18.42	15.4	11.05	12.98	11.95	15.34	19.26	19.4	21.11
153	21.64	22.08	20.18	18.77	15.49	11.09	13	11.83	15.23	19.08	19.92	21.28
154	21.53	21.97	19.9	18.52	15.43	11.01	12.94	11.78	15.05	18.95	19.61	21.12
155	21.07	21.62	19.95	18.53	15.37	10.87	12.72	11.45	14.62	17.98	19.06	20.57
156	21.08	21.69	19.56	17.98	15.25	10.91	12.85	11.61	14.62	17.84	18.9	20.52
157	20.73	20.96	18.77	17.43	15.04	10.88	12.83	12.18	15.18	18.82	19.06	20.65
158	20.4	20.6	18.64	17.31	14.99	10.69	12.72	12.29	15.08	18.71	18.72	20.22
159	20.61	20.82	18.78	17.46	15.09	10.82	12.72	12.35	15.04	18.47	18.74	20.27
160	20.91	21.06	18.95	17.61	15.19	10.89	12.72	12.41	15.08	18.34	18.78	20.31
161	21.36	21.16	19.12	17.78	15.3	10.94	12.71	12.49	15.13	18.47	19.05	20.58
162	21.62	21.38	19.29	18.05	15.39	11.01	12.77	12.65	15.36	18.73	19.27	20.79
163	20.2	20.3	18.47	17.09	14.74	10.64	12.9	11.9	15.04	18.19	18.23	19.73
164	20.11	20.21	18.35	17.04	14.71	10.68	12.91	11.93	14.91	18.04	18.09	19.67
165	20.2	20.35	18.48	17.25	14.84	10.79	13.05	12.04	15.02	18.16	18.23	19.75
166	20.22	20.44	18.6	17.42	15.01	10.94	13.03	11.99	15.05	18.2	18.25	19.87
167	20.83	21.02	19.14	17.97	15.29	11.07	13.14	12.22	15.46	18.82	18.96	20.52
168	20.92	21.1	19.15	18.1	15.37	11.18	13.31	12.32	15.5	19.03	18.98	20.77
169	21.02	21.18	19.11	17.96	15.31	11.28	13.34	12.34	15.46	19.12	18.92	20.9
170	21.51	21.69	19.57	18.07	15.36	11.3	13.36	12.46	15.55	19.52	19.31	21.22
171	21.64	21.99	19.93	18.22	15.36	11.17	13.18	12.32	15.47	19.49	19.58	21.2
172	21.55	21.9	19.68	18.02	15.31	11.02	13.09	12.06	15.24	18.98	19.55	21.07
173	21.33	21.88	19.71	17.85	15.27	10.87	12.97	11.74	14.81	18.13	19.32	20.66
174	21.28	21.77	19.55	17.7	15.12	10.75	12.89	11.86	14.86	17.99	19.16	20.56
175	21.15	21.37	19.07	17.55	15.05	10.74	12.83	12.13	15.22	18.63	19.24	20.84
176	20.33	20.61	18.65	17.36	14.95	10.69	12.75	12.33	15.15	18.81	18.65	20.28
177	20.18	20.36	18.43	17.21	14.88	10.58	12.65	12.26	14.93	18.14	18.4	19.88
178	20.16	20.22	18.35	17.11	14.88	10.6	12.64	12.21	14.77	17.81	18.24	19.66
179	20.36	20.27	18.43	17.27	14.98	10.72	12.64	12.28	14.78	17.84	18.41	19.76
180	20.67	20.46	18.66	17.6	15.16	10.96	12.7	12.46	14.96	18.03	18.6	19.96
181	19.57	19.74	17.93	16.52	14.22	10.03	12.35	11.45	14.52	17.73	17.6	19.05
182	19.63	19.83	18.07	16.61	14.38	10.21	12.51	11.61	14.66	17.8	17.61	19.11
183	19.54	19.8	18.05	16.61	14.41	10.35	12.68	11.66	14.57	17.67	17.52	19.03
184	20.04	20.34	18.49	17.09	14.79	10.81	13.11	12.12	15.08	18.11	18.13	19.6
185	20.22	20.5	18.62	17.26	15.03	11.01	13.28	12.33	15.24	18.32	18.45	19.87
186	20.12	20.4	18.55	17.37	15.03	11.08	13.37	12.38	15.24	18.32	18.4	19.94
187	20.41	20.58	18.73	17.59	15.19	11.31	13.51	12.49	15.34	18.59	18.68	20.35
188	20.67	20.85	18.95	17.67	15.26	11.24	13.37	12.52	15.4	18.84	18.81	20.68
189	20.99	21.24	19.16	17.67	15.1	10.76	12.82	12.42	15.5	19.09	19.05	20.92
190	21.36	21.47	19.28	17.64	15.03	10.33	12.66	12.37	15.53	19.38	19.15	21.13
191	21.53	21.44	19.12	17.49	14.96	10.18	12.59	12.29	15.11	18.67	19.34	20.93
192	21.48	21.38	19.09	17.44	14.9	10.11	12.59	12.24	15.07	18.51	19.39	20.87
193	21.35	21.34	19.1	17.57	14.99	10.3	12.68	12.18	15.21	18.75	19.27	20.98
194	20.5	20.68	18.66	17.42	14.9	10.51	12.66	12.25	15.21	18.95	18.65	20.4
195	20	20.12	18.3	17.06	14.77	10.3	12.55	12.25	14.94	18.07	18.25	19.64
196	19.6	19.75	18.04	16.72	14.57	10.04	12.29	11.67	14.37	17.47	17.67	19.06
197	19.53	19.57	17.94	16.66	14.49	9.93	12.09	11.44	14.15	17.29	17.59	18.88
198	19.73	19.67	18.01	16.83	14.6	10.07	12.24	11.62	14.25	17.34	17.72	19.03
199	18.94	19.1	17.53	16.22	13.94	9.69	11.99	11.11	14.17	17.22	17.04	18.51
200	19.19	19.46	17.89	16.48	14.23	10.09	12.33	11.45	14.49	17.54	17.39	18.77
201	19.8	20.19	18.42	16.88	14.64	10.49	12.74	11.93	14.92	18.05	18.02	19.34
202	20.21	20.61	18.68	17.17	14.84	10.62	12.86	12.17	15.29	18.32	18.4	19.74
203	20.28	20.52	18.64	17.15	14.95	10.85	13.15	12.34	15.35	18.4	18.45	19.9
204	20.16	20.39	18.52	17.2	15.05	11.17	13.29	12.22	15.24	18.31	18.4	19.88
205	20.37	20.54	18.68	17.25	15.05	11.1	13.28	12.45	15.41	18.47	18.61	20.19
206	20.51	20.76	18.81	17.3	15	10.64	12.85	12.34	15.46	18.61	19.01	20.44
207	20.67	20.84	18.91	17.26	14.86	10.21	12.51	12.11	15.33	18.67	18.99	20.58
208	21.18	21.23	19	17.36	14.81	10.06	12.36	12.13	15.44	19.15	19.11	21.02
209	21.54	21.31	18.94	17.34	14.8	9.97	12.39	12.34	15.41	19.26	19.25	21.17
210	21.36	21.2	18.9	17.29	14.79	9.96	12.39	12.34	15.29	19.02	19.29	21.15
211	21.28	21.24	18.96	17.43	14.87	10.07	12.5	12.3	15.32	19.05	19.14	20.98
212	20.69	20.83	18.75	17.46	14.89	10.27	12.5	12.32	15.28	19.13	18.74	20.57
213	20.13	20.24	18.44	17.09	14.77	10.21	12.47	12.25	15.06	18.31	18.44	19.88
214	19.67	19.77	18.16	16.79	14.57	9.87	12.21	11.69	14.46	17.61	17.78	19.17
215	19.44	19.48	17.94	16.59	14.44	9.75	11.89	11.27	14.19	17.27	17.56	18.84
216	19.63	19.58	18	16.72	14.56	9.86	11.94	11.38	14.16	17.31	17.66	18.95
217	19.36	19.48	17.89	16.5	14.08	9.79	12.1	11.27	14.47	17.58	17.41	18.85
218	19.91	20.17	18.43	16.93	14.52	10.21	12.52	11.78	15.01	18.11	18.06	19.45
219	20.47	20.73	18.83	17.32	14.88	10.6	12.94	12.24	15.43	18.67	18.72	20.19
220	20.73	20.95	19	17.44	14.99	10.7	13.04	12.32	15.49	18.86	18.96	20.48
221	20.62	20.82	18.87	17.29	14.93	10.74	13.08	12.27	15.4	18.94	18.92	20.48
222	20.56	20.81	18.85	17.29	15.01	10.95	13.11	12.27	15.42	18.93	18.9	20.55
223	20.58	20.84	18.87	17.26	14.91	10.62	12.91	12.42	15.53	18.81	18.92	20.54
224	20.58	20.82	18.87	17.23	14.76	10.22	12.55	12.29	15.46	18.75	18.97	20.55
225	20.74	20.98	18.95	17.26	14.78	10.11	12.44	12.14	15.35	18.74	18.99	20.58
226	20.88	21.12	18.98	17.32	14.75	10.08	12.38	12.14	15.31	18.9	18.93	20.78
227	21.38	21.48	19.07	17.41	14.79	10	12.39	12.24	15.47	19.26	19.22	21.11
228	21.47	21.44	19.02	17.33	14.73	9.92	12.31	12.28	15.37	19.13	19.4	21.14
229	21.46	21.6	19.1	17.43	14.77	9.97	12.38	12.28	15.1	18.69	19.32	21.11
230	21.04	21.45	18.98	17.44	14.79	10.01	12.34	12.25	15.14	18.87	19.04	20.84
231	20.55	20.82	18.68	17.23	14.73	10.01	12.34	12.28	15.25	18.86	18.72	20.36
232	20.21	20.29	18.46	17.04	14.71	9.94	12.35	12.08	14.98	18.17	18.35	19.8
233	19.94	19.97	18.24	16.9	14.57	9.88	12.22	11.83	14.6	17.73	17.99	19.37
234	19.89	19.85	18.22	16.84	14.58	9.88	12.07	11.56	14.35	17.59	17.82	19.18
235	20.61	20.71	18.77	17.27	14.66	10.12	12.51	11.98	15.45	18.69	18.77	20.13
236	20.71	20.81	18.87	17.29	14.73	10.31	12.68	12.15	15.4	18.76	18.91	20.45
237	21.23	21.24	19.2	17.62	14.96	10.6	12.97	12.16	15.36	19.11	19.18	20.99
238	21.44	21.55	19.42	17.75	15.02	10.72	13.05	12.03	15.23	19.2	19.4	21.11
239	21.22	21.28	19.24	17.55	14.91	10.52	12.88	12.18	15.26	19.1	19.43	21.02
240	20.78	20.98	18.99	17.27	14.79	10.32	12.63	12.36	15.35	19.15	19.1	20.92
241	20.72	20.99	18.91	17.23	14.8	10.18	12.58	12.33	15.46	18.93	18.93	20.74
242	20.82	21.11	19.03	17.33	14.76	10.08	12.41	12.33	15.51	19.02	19.04	20.82
243	20.93	21.25	19.13	17.33	14.77	10.08	12.47	12.34	15.51	18.99	19.06	20.76
244	20.84	21.21	19.11	17.37	14.79	10.08	12.41	12.25	15.41	18.74	18.95	20.71
245	21.1	21.54	19.25	17.51	14.79	9.96	12.35	12.22	15.44	18.88	19.05	20.99
246	21.57	21.7	19.39	17.48	14.76	9.9	12.29	12.25	15.43	19.18	19.43	21.19
247	21.6	21.86	19.52	17.5	14.74	9.89	12.3	12.21	14.8	18.24	19.29	21.03
248	21.46	21.79	19.35	17.41	14.69	9.85	12.24	12.08	14.69	18.12	19.25	20.99
249	21.23	21.74	19.05	17.32	14.7	9.82	12.2	12.19	14.98	18.76	19.25	20.83
250	21.03	21.28	18.92	17.35	14.76	10.03	12.2	12.17	15.19	19.02	19.02	20.54
251	20.48	20.55	18.6	17.22	14.73	10.15	12.22	12.21	15.1	18.47	18.59	20.04
252	19.94	19.87	18.18	16.9	14.61	9.87	12.18	11.85	14.56	17.69	17.95	19.3
253	20.6	20.73	18.87	17.32	14.62	10.15	12.45	11.97	15.39	18.68	18.87	20.28
254	20.93	20.86	18.94	17.35	14.78	10.29	12.63	12.19	15.36	18.87	18.99	20.77
255	21.45	21.51	19.4	17.6	14.97	10.56	12.87	12.15	15.39	19.16	19.37	21.19
256	21.64	21.73	19.72	17.79	15.05	10.65	12.85	12.1	15.39	19.24	19.56	21.18
257	21.52	21.58	19.53	17.6	14.88	10.34	12.62	12.24	15.37	19.27	19.51	21.19
258	21.08	21.24	19.2	17.38	14.79	10.18	12.45	12.31	15.51	19.27	19.31	21.09
259	21.09	21.27	19.19	17.37	14.82	10.15	12.45	12.37	15.55	19.16	19.29	21.04
260	21.03	21.35	19.19	17.39	14.75	10.05	12.4	12.35	15.54	19.11	19.25	21.07
261	20.86	21.26	19.16	17.36	14.73	9.99	12.32	12.26	15.55	18.93	19.14	20.86
262	20.84	21.3	19.15	17.4	14.73	9.91	12.29	12.17	15.37	18.68	19.01	20.73
263	21.01	21.43	19.21	17.45	14.78	9.89	12.28	12.21	15.39	18.68	19.01	20.83
264	21.42	21.74	19.47	17.54	14.74	9.83	12.22	12.25	15.47	19.14	19.19	21.06
265	21.59	21.8	19.75	17.58	14.68	9.79	12.16	12.09	14.91	18.45	19.31	20.99
266	21.58	21.82	19.6	17.51	14.62	9.77	12.14	11.94	14.65	18.02	19.21	20.91
267	21.45	21.79	19.31	17.46	14.7	9.72	12.14	12.14	14.7	18.35	19.35	21.07
268	21.48	21.78	19.33	17.5	14.74	10.01	12.12	11.71	14.8	18.71	19.4	21.04
269	20.99	21.21	18.98	17.4	14.83	10.4	12.21	11.78	15.08	18.88	18.87	20.58
270	20.19	20.12	18.38	17.05	14.61	9.87	12.12	12.09	14.82	17.91	18.15	19.67
271	20.86	20.83	19.01	17.4	14.73	10.21	12.48	12.08	15.38	18.77	18.95	20.65
272	21.22	21.12	19.16	17.44	14.82	10.46	12.73	12.06	15.33	18.96	19.21	20.96
273	21.6	21.55	19.55	17.65	15.05	10.79	12.91	11.88	15.24	19.07	19.43	21.13
274	21.59	21.56	19.62	17.71	14.95	10.72	12.88	11.94	15.21	19.1	19.41	21.13
275	21.49	21.36	19.39	17.6	14.84	10.29	12.58	12.19	15.36	19.18	19.49	21.2
276	21.19	21.07	19.16	17.46	14.8	10.18	12.46	12.24	15.47	19	19.31	21.08
277	21.31	21.36	19.25	17.51	14.79	10.14	12.45	12.3	15.48	19.16	19.45	21.21
278	21.4	21.63	19.41	17.56	14.79	10.04	12.34	12.3	15.54	19.23	19.48	21.25
279	21.11	21.47	19.36	17.48	14.76	9.94	12.32	12.24	15.55	19.1	19.25	21.04
280	21.18	21.5	19.33	17.47	14.76	9.91	12.22	12.2	15.5	18.99	19.17	20.99
281	21.12	21.38	19.23	17.47	14.71	9.81	12.19	12.16	15.43	18.91	19.13	20.8
282	21.36	21.59	19.36	17.51	14.74	9.76	12.15	12.23	15.49	19.13	19.33	20.91
283	21.61	21.81	19.68	17.55	14.64	9.7	12.06	12.11	15.12	18.77	19.45	21.11
284	21.62	21.79	19.66	17.48	14.6	9.62	12.02	12.04	14.8	18.21	19.31	21.01
285	21.58	21.83	19.47	17.5	14.63	9.62	12.01	12.13	14.88	18.5	19.4	21.09
286	21.57	21.83	19.55	17.52	14.59	9.8	11.89	11.71	14.88	18.83	19.48	21.18
287	21.36	21.61	19.34	17.48	14.75	10.36	12.15	11.42	15	19.02	19.09	20.98
288	20.7	20.73	18.75	17.3	14.64	10.23	11.98	12.02	15.12	18.48	18.65	20.33
289	20.96	20.83	19	17.37	14.7	10.31	12.53	12.05	15.21	18.71	19.01	20.87
290	21.11	21.08	19.13	17.36	14.75	10.34	12.58	12.02	15.22	18.8	19.2	20.94
291	21.45	21.46	19.48	17.48	14.81	10.49	12.69	11.99	15.19	18.93	19.38	21.07
292	21.51	21.41	19.5	17.54	14.87	10.43	12.69	12	15.19	18.98	19.39	21.16
293	21.23	21.05	19.18	17.43	14.72	10.21	12.54	12.11	15.29	18.86	19.27	21.04
294	21.1	20.94	19.1	17.36	14.72	10.07	12.44	12.16	15.4	18.76	19.22	21.03
295	21.19	21.25	19.19	17.4	14.69	10.02	12.4	12.11	15.34	18.9	19.28	21.09
296	21.38	21.54	19.38	17.56	14.75	9.99	12.3	12.13	15.39	19.01	19.34	21.14
297	21.11	21.46	19.3	17.52	14.66	9.95	12.22	12.2	15.44	18.93	19.15	21.08
298	21.08	21.26	19.32	17.39	14.68	9.85	12.14	12.19	15.47	18.93	19.14	20.81
299	21.19	21.28	19.33	17.52	14.62	9.74	12.14	12.22	15.49	19.01	19.2	20.8
300	21.36	21.63	19.44	17.57	14.66	9.64	12.06	12.23	15.52	19.22	19.46	21.03
301	21.67	21.83	19.6	17.58	14.55	9.58	12	12.14	15.3	19.11	19.52	21.25
302	21.67	21.74	19.72	17.57	14.46	9.5	11.87	11.97	14.96	18.49	19.28	21.01
303	21.7	21.68	19.74	17.52	14.45	9.45	11.83	12.09	14.95	18.56	19.32	20.89
304	21.7	21.76	19.68	17.56	14.42	9.43	11.63	11.77	14.99	18.94	19.51	21.17
305	21.52	21.76	19.52	17.53	14.57	10.04	11.86	11.26	14.9	19.03	19.32	21.13
306	21.17	21.25	19.11	17.41	14.76	10.45	12.12	11.48	14.99	18.91	18.97	20.85
307	20.9	20.86	19.02	17.29	14.66	10.27	12.47	11.94	15.19	18.57	18.81	20.66
308	21.04	20.99	19.15	17.35	14.68	10.16	12.4	11.97	15.27	18.66	19.07	20.77
309	21.33	21.26	19.3	17.36	14.68	10.15	12.39	12	15.32	18.78	19.38	20.96
310	21.35	21.31	19.39	17.43	14.71	10.12	12.4	12.08	15.31	18.88	19.4	21.06
311	21.06	21.01	19.14	17.39	14.68	10.01	12.31	12.08	15.47	18.76	19.26	20.9
312	21.03	21.03	19.09	17.41	14.63	9.94	12.22	12.03	15.49	18.77	19.24	20.89
313	21.16	21.16	19.13	17.4	14.7	9.92	12.24	12.1	15.51	18.81	19.25	21.05
314	21.32	21.43	19.31	17.46	14.67	9.87	12.18	12.14	15.42	18.88	19.23	21.12
315	21.29	21.42	19.33	17.44	14.59	9.81	12.2	12.13	15.45	18.87	19.17	21.06
316	21.16	21.21	19.25	17.43	14.58	9.8	12.02	12.11	15.39	18.77	19	20.85
317	21.17	21.35	19.26	17.51	14.53	9.81	11.94	12.08	15.42	18.82	19.07	20.81
318	21.28	21.52	19.37	17.55	14.51	9.58	11.83	12.14	15.47	18.99	19.24	20.93
319	21.46	21.81	19.44	17.57	14.59	9.46	11.91	12.23	15.47	19.2	19.6	21.2
320	21.74	21.79	19.68	17.59	14.56	9.45	11.83	12.15	15.24	19.06	19.48	21.17
321	21.75	21.61	19.8	17.59	14.38	9.3	11.62	11.93	14.89	18.54	19.19	20.98
322	21.72	21.61	19.68	17.58	14.32	9.27	11.39	11.53	14.73	18.64	19.36	21
323	21.64	21.64	19.59	17.5	14.52	9.79	11.74	11.15	14.67	18.69	19.39	21.03
324	21.42	21.54	19.39	17.51	14.86	10.42	12.07	11.21	14.71	18.59	19.19	20.98
325	21	20.95	19.13	17.3	14.63	10.24	12.43	11.89	15.17	18.46	18.8	20.69
326	21.25	21.22	19.32	17.36	14.66	10.2	12.39	11.93	15.21	18.63	19.15	20.91
327	21.5	21.47	19.51	17.4	14.73	10.16	12.37	11.93	15.21	18.8	19.29	21.03
328	21.37	21.31	19.35	17.41	14.62	10.08	12.29	11.98	15.29	18.74	19.29	20.9
329	20.99	20.91	19.08	17.38	14.62	9.95	12.16	11.97	15.48	18.61	19.09	20.79
330	21.1	21.05	19.13	17.4	14.57	9.95	12.13	12.01	15.42	18.66	19.22	20.9
331	21.33	21.34	19.23	17.43	14.64	9.89	12.14	12.07	15.46	18.78	19.28	21.03
332	21.56	21.56	19.42	17.45	14.61	9.79	12.13	12.09	15.45	18.87	19.26	21.13
333	21.63	21.54	19.41	17.48	14.6	9.75	12.09	12.09	15.48	18.93	19.27	21.13
334	21.48	21.45	19.3	17.48	14.53	9.65	11.98	12.12	15.43	18.87	19.16	20.99
335	21.29	21.49	19.26	17.51	14.45	9.67	11.81	12.05	15.38	18.76	19.1	20.87
336	21.31	21.57	19.35	17.51	14.43	9.49	11.72	12.11	15.4	18.75	19.15	20.9
337	21.39	21.69	19.44	17.5	14.44	9.33	11.72	12.15	15.41	18.99	19.43	21.05
338	21.66	21.87	19.64	17.57	14.52	9.37	11.76	12.16	15.38	19.19	19.65	21.29
339	21.81	21.79	19.73	17.61	14.48	9.37	11.75	12.17	15.32	19.18	19.57	21.29
340	21.81	21.65	19.72	17.52	14.34	9.17	11.35	11.57	14.78	18.56	19.36	21
341	21.74	21.47	19.66	17.81	14.64	9.82	11.72	11.2	14.5	18.05	19.17	20.91
342	21.55	21.54	19.56	17.91	15.07	10.4	12.11	11.2	14.48	18.12	19.08	20.86
343	21.17	21.22	19.13	17.4	14.65	10.14	11.78	11.43	14.89	18.76	19.16	20.94
344	20.82	20.67	18.85	17.35	14.35	9.65	11.43	12.13	15.11	18.65	18.89	20.64
345	20.67	20.41	18.7	17.36	14.47	9.62	11.53	12.29	15.15	18.33	18.68	20.42
346	20.4	20.05	18.56	17.24	14.51	9.64	11.78	12.28	14.83	17.89	18.25	19.87
347	20.37	19.97	18.42	17.2	14.65	9.79	12.04	12.11	14.55	17.72	18.01	19.64
348	20.57	20.12	18.6	17.36	14.81	9.84	12.14	12.15	14.63	17.82	18.16	19.82
349	20.95	20.86	19.06	17.29	14.49	10.03	12.21	11.82	15.11	18.36	18.72	20.54
350	21.17	21.1	19.27	17.23	14.61	10.09	12.32	11.78	15.11	18.49	18.99	20.78
351	21.25	21.26	19.47	17.24	14.6	10.2	12.37	11.76	15.05	18.59	19.12	20.85
352	21.06	21.09	19.27	17.27	14.57	10.02	12.24	11.87	15.2	18.41	18.93	20.66
353	20.74	20.85	19.01	17.33	14.49	9.91	12.13	11.89	15.33	18.47	18.79	20.42
354	20.85	20.92	19.06	17.32	14.5	9.85	12.12	11.91	15.35	18.45	18.81	20.43
355	21.1	21.13	19.15	17.3	14.56	9.85	12.11	11.98	15.36	18.52	18.94	20.68
356	21.52	21.54	19.5	17.36	14.51	9.77	12.03	12.01	15.38	18.65	19.19	21
357	21.7	21.63	19.65	17.43	14.5	9.65	11.93	12.04	15.43	18.75	19.28	21.1
358	21.65	21.62	19.53	17.47	14.47	9.58	11.92	12.08	15.45	18.8	19.17	21.14
359	21.55	21.71	19.48	17.49	14.44	9.43	11.83	12.09	15.41	18.89	19.24	21.13
360	21.61	21.77	19.55	17.5	14.39	9.33	11.78	12.08	15.41	18.86	19.3	21.12
361	21.49	21.67	19.57	17.49	14.33	9.29	11.66	12.08	15.38	18.93	19.33	21.07
362	21.55	21.73	19.53	17.48	14.42	9.25	11.72	12.09	15.33	18.93	19.53	21.16
363	21.57	21.73	19.55	17.5	14.41	9.26	11.66	12.12	15.38	19.06	19.56	21.18
364	21.82	21.69	19.69	17.56	14.29	9.05	11.29	11.63	14.98	18.79	19.48	21.17
365	21.79	21.47	19.75	17.86	14.45	9.42	11.42	11.1	14.53	18.09	19.16	21.02
366	21.69	21.47	19.75	18.3	15.09	10.31	12.01	11.34	14.54	18.01	19.17	20.96
367	21.54	21.48	19.48	17.88	14.94	10.25	11.91	11.2	14.6	18.37	19.09	20.94
368	21.13	21.22	19.14	17.39	14.34	9.7	11.36	11.93	15.11	18.8	19.14	20.86
369	20.9	20.77	18.87	17.41	14.36	9.41	11.34	12.18	15.15	18.67	18.88	20.65
370	20.79	20.57	18.83	17.4	14.38	9.68	11.48	12.36	15.16	18.39	18.77	20.48
371	20.61	20.19	18.57	17.28	14.51	9.73	11.67	12.33	14.91	18	18.45	20.02
372	20.4	19.95	18.54	17.25	14.66	9.72	11.96	12.19	14.64	17.76	17.99	19.61
373	20.92	20.78	19.08	17.24	14.48	9.97	12.12	11.67	15.17	18.27	18.71	20.54
374	21.14	20.96	19.23	17.26	14.5	9.94	12.12	11.73	15.1	18.35	18.88	20.63
375	21.31	21.24	19.48	17.25	14.55	10.08	12.26	11.71	15.06	18.61	19.08	20.83
376	21	20.96	19.24	17.21	14.5	9.95	12.17	11.75	15.12	18.4	18.81	20.58
377	20.64	20.73	19	17.34	14.47	9.84	12.06	11.82	15.27	18.34	18.68	20.33
378	20.65	20.72	19.04	17.35	14.45	9.81	11.99	11.79	15.21	18.39	18.77	20.24
379	20.81	20.84	19.08	17.37	14.52	9.74	12.04	11.84	15.25	18.37	18.81	20.41
380	21.2	21.17	19.23	17.32	14.44	9.7	11.97	11.92	15.28	18.5	18.87	20.7
381	21.41	21.53	19.48	17.36	14.4	9.61	11.89	11.99	15.36	18.55	19.03	20.92
382	21.45	21.5	19.46	17.38	14.37	9.48	11.81	11.98	15.38	18.64	18.95	21.02
383	21.34	21.61	19.48	17.42	14.33	9.4	11.74	12.03	15.36	18.68	19.04	21.03
384	21.36	21.59	19.43	17.37	14.25	9.3	11.58	12.01	15.31	18.73	19.09	21.03
385	21.39	21.65	19.52	17.47	14.22	9.15	11.5	12.09	15.3	18.84	19.34	21.11
386	21.68	21.67	19.66	17.47	14.2	9.02	11.49	12.1	15.35	18.99	19.57	21.21
387	21.7	21.67	19.67	17.47	14.29	9.05	11.48	12.12	15.36	19.07	19.49	21.27
388	21.79	21.6	19.66	17.51	14.21	8.98	11.31	11.97	15.13	18.91	19.37	21.3
389	21.89	21.52	19.68	17.54	14.08	8.91	10.91	11.13	14.61	18.29	19.24	21.05
390	21.8	21.48	19.77	17.98	14.67	9.65	11.55	11.11	14.53	18.1	19.15	20.96
391	21.71	21.45	19.71	18.15	15.06	10.19	11.91	11.11	14.53	18.16	19.1	20.91
392	21.42	21.42	19.38	17.57	14.65	9.8	11.51	11.62	14.92	18.67	19.16	20.99
393	21.1	21.13	19.08	17.48	14.31	9.31	11.27	12.17	15.11	18.77	19.06	20.82
394	20.8	20.62	18.82	17.41	14.47	9.41	11.47	12.3	15.18	18.41	18.79	20.45
395	20.78	20.43	18.82	17.46	14.52	9.5	11.55	12.42	15.1	18.14	18.65	20.21
396	20.6	20.13	18.64	17.35	14.53	9.7	11.65	12.41	14.88	17.91	18.4	19.86
397	21.13	20.95	19.22	17.19	14.48	9.96	12.14	11.6	15.01	18.21	18.84	20.74
398	21.04	20.81	19.17	17.15	14.43	9.9	12.08	11.69	15.06	18.22	18.82	20.71
399	20.98	20.86	19.19	17.21	14.45	9.86	12.02	11.73	15.1	18.26	18.83	20.63
400	20.86	20.8	19.21	17.26	14.39	9.87	12.04	11.77	15.18	18.24	18.69	20.47
401	20.78	20.76	19.13	17.31	14.44	9.79	11.98	11.77	15.28	18.32	18.71	20.35
402	20.69	20.74	19.04	17.31	14.44	9.72	12	11.8	15.27	18.3	18.65	20.26
403	20.78	20.85	19.11	17.27	14.39	9.69	11.97	11.84	15.31	18.39	18.75	20.39
404	20.89	20.97	19.12	17.26	14.39	9.59	11.9	11.89	15.27	18.39	18.76	20.45
405	21.11	21.28	19.33	17.35	14.37	9.52	11.84	11.96	15.37	18.48	18.91	20.75
406	21.34	21.43	19.41	17.34	14.39	9.45	11.77	11.97	15.31	18.56	18.98	20.91
407	21.44	21.59	19.47	17.37	14.27	9.36	11.7	11.95	15.32	18.63	19.11	21
408	21.44	21.55	19.5	17.38	14.21	9.46	11.43	11.9	15.24	18.72	19.23	21.06
409	21.5	21.61	19.52	17.45	14.15	9.26	11.32	11.95	15.3	18.82	19.37	21.13
410	21.64	21.58	19.62	17.45	14.17	9.02	11.34	12.07	15.33	18.91	19.48	21.17
411	21.72	21.54	19.7	17.46	14.15	8.91	11.34	12.04	15.28	19.03	19.43	21.21
412	21.67	21.48	19.63	17.44	14.06	8.93	11.11	11.95	15.16	18.9	19.23	21.18
413	21.7	21.54	19.63	17.46	14.05	8.84	11.06	11.83	15.06	18.89	19.31	21.21
414	21.77	21.55	19.65	17.55	14.16	9	11.09	11.43	14.91	18.73	19.37	21.12
415	21.86	21.47	19.68	17.99	14.7	9.66	11.34	11.03	14.59	18.28	19.16	20.96
416	21.6	21.48	19.65	18	15.01	10.14	11.72	11.14	14.64	18.41	19.1	20.93
417	21.19	21.31	19.26	17.52	14.55	9.7	11.41	11.78	14.88	18.63	19.16	20.92
418	20.84	20.71	18.96	17.46	14.45	9.33	11.46	12.35	15.16	18.51	18.92	20.48
419	20.81	20.48	18.85	17.49	14.59	9.53	11.69	12.4	15.16	18.31	18.83	20.2
420	20.71	20.29	18.83	17.47	14.54	9.53	11.61	12.36	15.05	18.06	18.57	20
421	21.2	20.91	19.27	17.13	14.39	9.86	12.03	11.62	15.05	18.18	18.74	20.78
422	21.03	20.77	19.17	17.11	14.33	9.89	12.02	11.54	14.93	18.17	18.7	20.69
423	21.09	20.93	19.42	17.21	14.47	10.06	12.12	11.45	14.92	18.27	18.73	20.65
424	21.06	20.97	19.42	17.24	14.46	10.03	12.1	11.52	14.94	18.21	18.69	20.59
425	21.1	21.05	19.43	17.26	14.39	9.88	11.98	11.67	15.09	18.27	18.7	20.56
426	20.9	20.9	19.21	17.23	14.37	9.71	11.93	11.82	15.31	18.31	18.72	20.44
427	20.94	20.9	19.18	17.29	14.4	9.64	11.91	11.86	15.33	18.42	18.79	20.48
428	20.94	20.9	19.13	17.31	14.42	9.66	11.86	11.86	15.29	18.37	18.81	20.52
429	21.01	21.22	19.29	17.34	14.41	9.55	11.84	11.87	15.31	18.47	18.89	20.61
430	21.2	21.33	19.35	17.35	14.41	9.47	11.83	11.93	15.3	18.53	18.98	20.78
431	21.27	21.4	19.4	17.32	14.28	9.33	11.63	11.98	15.25	18.52	18.98	20.92
432	21.37	21.5	19.45	17.34	14.2	9.49	11.41	11.85	15.22	18.67	19.12	21
433	21.61	21.57	19.6	17.4	14.14	9.38	11.2	11.85	15.25	18.81	19.42	21.14
434	21.7	21.46	19.72	17.44	14.17	9.23	11.12	11.88	15.24	18.85	19.44	21.19
435	21.7	21.43	19.78	17.56	14.16	9.13	11.06	11.92	15.17	18.84	19.25	21.1
436	21.59	21.41	19.61	17.46	14.07	9.12	10.98	11.92	15.13	18.79	19.13	21.08
437	21.53	21.45	19.47	17.46	14.02	8.88	11.15	12.06	15.17	18.89	19.35	21.17
438	21.69	21.51	19.54	17.46	14.08	8.92	11.2	11.95	15.14	18.94	19.42	21.18
439	21.83	21.52	19.75	17.76	14.44	9.3	11.08	11.23	14.88	18.68	19.33	21.08
440	21.66	21.47	19.74	18.06	15.1	10.23	11.76	11.08	14.61	18.5	19.28	20.91
441	21.4	21.51	19.55	17.58	14.71	9.84	11.4	11.69	14.9	18.76	19.28	21.04
442	21.17	21.19	19.28	17.55	14.39	9.28	11.41	12.24	15.2	18.72	19.09	20.85
443	20.9	20.67	19	17.53	14.58	9.49	11.61	12.41	15.21	18.46	18.88	20.47
444	20.78	20.35	18.83	17.54	14.61	9.58	11.64	12.4	15.1	18.26	18.74	20.21
445	21.16	20.91	19.31	17.16	14.37	9.8	11.95	11.53	15.13	18.04	18.58	20.65
446	21	20.75	19.21	17.1	14.33	9.78	11.95	11.49	15.03	18.07	18.58	20.54
447	21.17	20.83	19.37	17.12	14.38	9.95	12.04	11.46	14.97	18.4	18.83	20.82
448	21.16	20.94	19.45	17.17	14.4	10.04	12.1	11.4	14.89	18.28	18.76	20.72
449	21.23	21.18	19.52	17.22	14.37	9.95	11.95	11.56	15.01	18.24	18.78	20.74
450	20.99	21.02	19.29	17.14	14.3	9.66	11.8	11.73	15.07	18.12	18.66	20.49
451	20.98	20.88	19.12	17.13	14.27	9.59	11.8	11.79	15.2	18.21	18.62	20.48
452	20.97	20.94	19.16	17.18	14.31	9.56	11.78	11.77	15.25	18.28	18.69	20.53
453	21.13	21.26	19.32	17.25	14.32	9.5	11.73	11.88	15.28	18.37	18.81	20.57
454	21.21	21.36	19.44	17.26	14.28	9.44	11.65	11.88	15.29	18.4	18.92	20.64
455	21.23	21.36	19.48	17.29	14.24	9.32	11.54	11.91	15.23	18.5	18.99	20.87
456	21.41	21.48	19.54	17.39	14.14	9.3	11.39	11.89	15.22	18.57	19.18	21.03
457	21.52	21.41	19.62	17.43	14.14	9.44	11.31	11.84	15.13	18.61	19.23	20.98
458	21.57	21.41	19.64	17.47	14.17	9.37	11.14	11.81	15.11	18.67	19.23	21
459	21.51	21.31	19.66	17.52	14.24	9.26	11.09	11.84	15.07	18.55	19.16	21
460	21.42	21.33	19.45	17.35	14.07	9.11	11.1	11.95	15.14	18.6	19.17	21
461	21.43	21.4	19.46	17.37	14.03	8.91	11.24	12.02	15.17	18.65	19.25	21.06
462	21.68	21.48	19.56	17.47	14.04	8.89	11.15	11.97	15.16	18.84	19.35	21.14
463	21.71	21.54	19.72	17.74	14.39	9.22	11.05	11.54	15	18.85	19.38	21.13
464	21.59	21.52	19.75	18.01	14.99	10	11.57	11.14	14.82	18.77	19.34	21.09
465	21.52	21.52	19.67	17.76	14.74	9.78	11.35	11.68	15.01	18.91	19.41	21.2
466	21.38	21.41	19.47	17.59	14.39	9.47	11.22	12.09	15.1	18.72	19.17	21.06
467	21.05	20.92	19.13	17.52	14.4	9.42	11.4	12.23	15.1	18.56	18.94	20.7
468	20.88	20.47	18.96	17.53	14.56	9.55	11.69	12.41	15.23	18.33	18.75	20.29
469	21.06	21.03	19.28	17.05	14.22	9.57	11.71	11.69	15.07	18.14	18.55	20.46
470	21.09	21.13	19.36	17.15	14.21	9.58	11.68	11.75	15.09	18.14	18.61	20.6
471	21.2	21.28	19.5	17.22	14.28	9.56	11.63	11.74	15.13	18.22	18.71	20.7
472	21.2	21.27	19.56	17.22	14.21	9.53	11.51	11.77	15.14	18.22	18.73	20.67
473	21.15	21.25	19.51	17.26	14.13	9.33	11.45	11.86	15.14	18.32	18.84	20.74
474	21.24	21.3	19.47	17.23	14.11	9.25	11.41	11.88	15.14	18.35	18.93	20.88
475	21.32	21.31	19.53	17.33	14.16	9.5	11.38	11.69	14.99	18.39	18.99	20.81
476	21.4	21.27	19.54	17.36	14.26	9.6	11.36	11.66	14.96	18.45	19.1	20.87
477	21.35	21.29	19.46	17.32	14.18	9.43	11.14	11.81	15.1	18.37	19.08	20.87
478	21.42	21.3	19.41	17.27	14.03	9.09	11.12	12	15.17	18.44	19.18	20.91
479	21.54	21.38	19.4	17.32	14.05	8.91	11.24	12.09	15.17	18.62	19.2	20.99
480	21.65	21.4	19.64	17.52	14.22	9.13	11	11.79	15.08	18.76	19.12	21
481	21.73	21.45	19.81	17.93	14.78	9.78	11.36	11.24	14.84	18.77	19.24	21.02
482	21.38	21.29	19.67	17.99	15.08	10.28	11.79	11.04	14.75	18.57	19.15	20.94
483	21.5	21.49	19.72	17.89	14.99	10.04	11.59	11.54	15.03	18.78	19.3	21.17
484	21.38	21.38	19.56	17.65	14.66	9.79	11.29	11.85	14.94	18.67	19.17	21.04
485	21.18	21.13	19.27	17.47	14.44	9.62	11.3	12.15	14.99	18.55	19.01	20.85
486	21.01	20.69	19.07	17.57	14.49	9.5	11.55	12.4	15.23	18.51	18.96	20.61
487	21.17	21.14	19.43	17.01	14.21	9.55	11.63	11.61	14.91	18.02	18.57	20.56
488	21.25	21.24	19.47	17.13	14.22	9.49	11.63	11.65	14.96	18.1	18.69	20.65
489	21.05	21.18	19.45	17.16	14.26	9.61	11.54	11.62	14.94	18.06	18.61	20.52
490	20.91	21.07	19.42	17.06	14.15	9.54	11.54	11.66	15.04	18.04	18.53	20.44
491	20.84	21.07	19.41	17.14	14.1	9.41	11.42	11.77	15.1	18.16	18.6	20.51
492	20.9	21.07	19.22	17.04	14.05	9.31	11.37	11.76	15.05	18.08	18.61	20.54
493	20.94	21.07	19.21	17.08	14.06	9.31	11.31	11.78	15.03	18.05	18.65	20.54
494	20.96	21.12	19.27	17.08	14.04	9.34	11.27	11.75	15.02	18.08	18.71	20.63
495	21.08	21.22	19.29	17.14	14.03	9.29	11.15	11.87	15.09	18.2	18.83	20.71
496	21.24	21.29	19.32	17.19	14.03	9.09	11.19	11.98	15.12	18.28	18.98	20.81
497	21.36	21.26	19.35	17.3	14.07	9	11.21	12.03	15.1	18.44	19.09	20.88
498	21.57	21.35	19.59	17.47	14.26	9.26	11.11	11.71	14.94	18.55	19.01	20.87
499	21.66	21.37	19.86	18.1	14.98	10.09	11.68	11.15	14.79	18.57	19.11	20.86
500	21.43	21.36	19.79	18.18	15.21	10.34	11.94	11.08	14.81	18.57	19.14	20.91
501	21.49	21.36	19.81	18.24	15.27	10.4	11.87	11.23	14.93	18.64	19.19	21.01
502	21.46	21.43	19.7	17.99	15.07	10.24	11.64	11.57	15.01	18.66	19.25	21.03
503	21.27	21.29	19.45	17.69	14.85	10.12	11.51	12.01	14.99	18.55	19.13	20.95
504	21.21	21.07	19.31	17.58	14.47	9.58	11.44	12.4	15.31	18.59	19.12	20.88
505	21.26	21.22	19.6	17.12	14.18	9.45	11.58	11.6	14.94	18.15	18.66	20.69
506	21.14	21.28	19.52	17.16	14.18	9.44	11.56	11.66	15.03	18.1	18.7	20.62
507	20.95	21.18	19.41	17.06	14.12	9.37	11.53	11.7	14.92	18.03	18.58	20.45
508	20.82	21.08	19.35	17.03	14.08	9.33	11.54	11.69	15.03	18.07	18.57	20.4
509	20.75	20.98	19.24	17	14.12	9.38	11.41	11.74	14.97	18.06	18.54	20.36
510	20.67	20.88	19.14	17	14.02	9.35	11.37	11.7	15.01	18.01	18.47	20.35
511	20.68	20.92	19.07	17.07	14.01	9.21	11.37	11.83	15.06	18.03	18.58	20.46
512	20.75	20.99	19.11	17.12	14.01	9.15	11.29	11.87	15.05	18.04	18.66	20.54
513	20.82	21.04	19.12	17.08	14	9.14	11.23	11.87	15	18.07	18.68	20.61
514	20.97	21.14	19.23	17.08	14.05	9.09	11.23	11.95	15.07	18.12	18.8	20.69
515	21.13	21.28	19.28	17.2	14.1	9.18	11.3	11.96	15.08	18.26	18.97	20.78
516	21.41	21.31	19.55	17.44	14.22	9.25	11.15	11.84	15.03	18.46	18.99	20.83
517	21.56	21.29	19.8	18.13	14.95	10.07	11.71	11.21	14.84	18.45	19.02	20.76
518	21.42	21.27	19.82	18.39	15.15	10.38	11.92	11.09	14.76	18.45	19	20.78
519	21.37	21.25	19.76	18.38	15.2	10.44	11.94	11.12	14.84	18.43	19.01	20.81
520	21.47	21.47	19.82	18.27	15.32	10.49	11.93	11.36	15.03	18.67	19.25	21.12
521	21.28	21.3	19.58	17.94	15.17	10.34	11.72	11.81	15.05	18.5	19.11	20.99
522	21.41	21.38	19.55	17.71	14.89	10.01	11.47	12.26	15.3	18.57	19.19	21.05
523	21.35	21.34	19.8	17.17	14.19	9.44	11.55	11.65	15.02	18.21	18.69	20.74
524	21.15	21.25	19.66	17.12	14.19	9.43	11.54	11.68	15.03	18.07	18.63	20.61
525	20.97	21.24	19.54	17.06	14.16	9.34	11.49	11.68	15.04	18.02	18.65	20.55
526	20.96	21.25	19.51	17.03	14.09	9.33	11.48	11.74	15.04	18.08	18.64	20.51
527	20.92	21.1	19.44	17.1	14.19	9.44	11.43	11.63	14.9	18.03	18.56	20.55
528	20.68	20.9	19.17	16.96	14.11	9.44	11.33	11.6	14.93	17.93	18.42	20.47
529	20.73	20.95	19.15	17.01	14.02	9.29	11.25	11.74	15.01	18.02	18.55	20.5
530	20.83	20.99	19.18	17.07	14	9.15	11.22	11.82	15.09	18.05	18.64	20.6
531	20.85	20.96	19.2	17.09	13.97	9.09	11.26	11.83	15.02	18.06	18.69	20.62
532	20.79	20.95	19.12	17.06	14.04	9.16	11.3	11.94	15.07	18.07	18.75	20.51
533	20.91	21.05	19.13	17.13	14.15	9.25	11.37	11.95	15.07	18.07	18.82	20.53
534	21.21	21.2	19.39	17.31	14.16	9.23	11.18	11.93	15.02	18.25	18.98	20.74
535	21.43	21.27	19.7	17.94	14.9	10.03	11.65	11.25	14.81	18.29	18.98	20.73
536	21.24	21.08	19.63	18.25	15.07	10.32	11.87	11.07	14.64	18.15	18.78	20.6
537	21.04	21.04	19.56	18.19	15.07	10.33	11.92	11.1	14.66	18.11	18.7	20.64
538	21.31	21.39	19.75	18.22	15.23	10.49	11.95	11.29	15.01	18.47	19.09	21.03
539	21.45	21.46	19.63	18.02	15.16	10.37	11.73	11.79	15.2	18.6	19.19	21.11
540	21.49	21.5	19.72	18.03	15.21	10.35	11.78	11.96	15.28	18.58	19.22	21.13
541	21.52	21.33	19.86	17.19	14.25	9.42	11.55	11.66	15	18.16	18.72	20.81
542	21.25	21.32	19.79	17.12	14.18	9.36	11.51	11.66	15.04	18.08	18.7	20.75
543	21.15	21.25	19.69	17.05	14.17	9.39	11.46	11.62	14.98	18	18.62	20.66
544	21.11	21.26	19.63	17.16	14.16	9.38	11.42	11.7	14.97	18.07	18.65	20.64
545	21.07	21.26	19.53	17.21	14.29	9.45	11.42	11.52	14.82	17.97	18.58	20.59
546	20.8	21.04	19.23	17.04	14.28	9.55	11.4	11.52	14.8	17.88	18.47	20.53
547	20.74	21.02	19.17	17.01	14.11	9.34	11.26	11.73	14.99	17.98	18.53	20.53
548	20.8	20.98	19.2	17.07	14.02	9.21	11.27	11.77	15.03	18.05	18.61	20.61
549	20.83	20.93	19.2	17.11	14.06	9.16	11.27	11.86	15.08	18.06	18.71	20.63
550	20.7	20.81	19.04	17.11	14.03	9.24	11.37	11.9	15.08	17.97	18.71	20.45
551	20.75	20.75	19	17.16	14.2	9.27	11.42	11.94	15.13	18.02	18.76	20.39
552	20.98	21.04	19.18	17.17	14.12	9.22	11.2	11.87	15.06	18.1	18.88	20.6
553	21.24	21.17	19.47	17.71	14.66	9.79	11.53	11.37	14.82	18.18	18.89	20.75
554	20.99	20.98	19.4	17.95	14.93	10.19	11.77	11.08	14.6	17.92	18.58	20.49
555	20.88	20.94	19.38	17.92	14.94	10.28	11.9	11.17	14.65	17.87	18.48	20.45
556	21.24	21.19	19.65	18.12	15.11	10.39	11.91	11.23	14.87	18.21	18.81	20.79
557	21.39	21.41	19.67	18.05	15.22	10.41	11.84	11.75	15.17	18.48	19.14	21.04
558	21.49	21.49	19.79	18.22	15.34	10.47	11.96	11.75	15.23	18.55	19.26	21.13
559	21.49	21.28	19.87	17.13	14.17	9.4	11.49	11.68	15.06	18.16	18.72	20.82
560	21.41	21.3	19.8	17.17	14.17	9.39	11.5	11.74	15.1	18.16	18.74	20.78
561	21.4	21.29	19.75	17.17	14.15	9.34	11.47	11.62	14.99	18.07	18.71	20.78
562	21.33	21.34	19.69	17.25	14.14	9.33	11.41	11.65	14.98	18.1	18.73	20.77
563	21.15	21.27	19.62	17.25	14.25	9.41	11.43	11.5	14.88	18	18.61	20.66
564	20.82	21.11	19.44	17.18	14.31	9.54	11.46	11.4	14.87	17.88	18.45	20.55
565	20.84	21.11	19.3	17.07	14.1	9.39	11.32	11.71	14.96	17.97	18.54	20.62
566	20.86	21.06	19.27	17.08	14.05	9.27	11.32	11.81	15.17	18.05	18.69	20.66
567	20.86	21	19.23	17.14	14.09	9.2	11.32	11.88	15.1	18.05	18.7	20.63
568	20.71	20.75	19.08	17.08	14.18	9.35	11.43	11.96	15.15	18.04	18.72	20.52
569	20.77	20.7	19.04	17.17	14.27	9.46	11.5	12.03	15.11	18.01	18.76	20.44
570	21.03	21.09	19.23	17.2	14.1	9.22	11.19	11.93	15.08	18.11	18.92	20.64
571	21.28	21.18	19.51	17.6	14.57	9.73	11.45	11.51	14.8	18.11	18.85	20.69
572	21.07	20.94	19.37	17.91	14.9	10.11	11.69	11.25	14.68	17.87	18.58	20.49
573	20.82	20.82	19.31	17.76	14.84	10.21	11.69	11.31	14.67	17.74	18.31	20.35
574	21.06	21.08	19.55	17.99	15.02	10.32	11.82	11.24	14.78	17.96	18.62	20.55
575	21.34	21.3	19.64	18.07	15.13	10.38	11.86	11.58	15.08	18.27	18.95	20.87
576	21.38	21.34	19.65	18.14	15.2	10.45	11.9	11.68	15.07	18.29	18.98	20.94
577	21.48	21.25	19.87	17.27	14.26	9.5	11.55	11.56	14.93	18.14	18.64	20.83
578	21.29	21.2	19.78	17.22	14.18	9.42	11.54	11.65	15.05	18.07	18.67	20.71
579	21.46	21.26	19.82	17.17	14.16	9.38	11.49	11.75	15.11	18.13	18.73	20.87
580	21.51	21.36	19.8	17.27	14.12	9.38	11.46	11.73	14.99	18.16	18.76	20.81
581	21.31	21.32	19.78	17.33	14.24	9.38	11.43	11.5	14.94	18.05	18.64	20.76
582	21.02	21.13	19.49	17.17	14.24	9.52	11.44	11.49	14.91	17.83	18.44	20.6
583	20.91	21.07	19.45	17.03	14.15	9.46	11.39	11.62	14.99	17.85	18.45	20.62
584	20.92	21.14	19.39	17.05	14.07	9.33	11.28	11.8	15.05	17.98	18.63	20.59
585	20.98	21.09	19.32	17.09	14.08	9.21	11.28	11.9	15.2	18.04	18.69	20.67
586	20.96	20.95	19.22	17.14	14.17	9.39	11.44	11.97	15.22	18.06	18.81	20.71
587	20.99	20.95	19.21	17.14	14.17	9.42	11.49	11.98	15.2	18.09	18.91	20.73
588	21.26	21.23	19.4	17.29	14.09	9.24	11.16	11.82	14.93	18.14	18.96	20.8
589	21.37	21.22	19.6	17.63	14.62	9.81	11.48	11.37	14.77	17.99	18.81	20.64
590	20.95	20.91	19.37	17.65	14.83	10.12	11.7	11.21	14.7	17.82	18.6	20.44
591	20.72	20.69	19.25	17.51	14.74	10.15	11.64	11.42	14.75	17.71	18.36	20.3
592	20.94	20.89	19.43	17.82	14.91	10.22	11.78	11.3	14.75	17.8	18.48	20.4
593	21.32	21.2	19.66	18.07	15.09	10.36	11.83	11.52	15	18.14	18.8	20.75
594	21.44	21.33	19.74	18.14	15.15	10.41	11.84	11.7	15.04	18.28	18.95	20.94
595	21.68	21.48	20.16	17.83	14.52	9.65	11.75	11.18	14.84	18.07	18.67	20.84
596	21.54	21.46	20.07	17.7	14.48	9.66	11.69	11.3	14.92	18.11	18.66	20.87
597	21.48	21.37	19.91	17.3	14.22	9.35	11.46	11.69	15.05	18.15	18.76	20.86
598	21.55	21.36	19.92	17.41	14.25	9.35	11.46	11.72	15.03	18.15	18.77	20.88
599	21.46	21.4	19.93	17.58	14.42	9.55	11.54	11.4	14.85	18.05	18.73	20.79
600	21.29	21.28	19.7	17.37	14.4	9.61	11.55	11.53	14.89	17.94	18.57	20.72
601	21.09	21.13	19.58	17.15	14.3	9.57	11.39	11.66	15.01	17.92	18.54	20.64
602	20.98	21.05	19.39	17.08	14.16	9.53	11.32	11.77	15.08	17.87	18.51	20.55
603	20.92	20.96	19.28	17.08	14.12	9.32	11.27	11.9	15.15	17.92	18.6	20.6
604	21.02	20.97	19.25	17.08	14.13	9.33	11.42	12.01	15.19	17.98	18.77	20.68
605	21.23	21.18	19.43	17.18	14.13	9.37	11.43	12.02	15.2	18.16	19.03	20.87
606	21.4	21.25	19.51	17.27	14.14	9.25	11.18	11.76	14.91	18.17	19.04	20.84
607	21.36	21.2	19.59	17.56	14.52	9.79	11.49	11.34	14.68	17.94	18.87	20.71
608	21.25	21.11	19.56	17.64	14.84	10.08	11.71	11.27	14.69	17.92	18.81	20.69
609	20.85	20.76	19.3	17.38	14.74	10.07	11.64	11.45	14.79	17.81	18.5	20.43
610	20.94	20.82	19.39	17.65	14.85	10.19	11.72	11.48	14.79	17.82	18.48	20.45
611	21.21	21.05	19.63	18.01	15.01	10.3	11.79	11.41	14.89	17.95	18.64	20.64
612	21.43	21.37	19.76	18.18	15.15	10.38	11.84	11.59	14.99	18.21	18.93	20.92
613	21.71	21.45	20.12	17.69	14.39	9.52	11.62	11.37	14.91	18.08	18.65	20.84
614	21.51	21.37	20	17.47	14.37	9.52	11.58	11.4	14.94	18.05	18.61	20.79
615	21.46	21.33	19.98	17.26	14.18	9.44	11.48	11.72	15.12	18.11	18.76	20.84
616	21.52	21.4	19.99	17.37	14.2	9.39	11.44	11.79	15.15	18.1	18.73	20.85
617	21.52	21.39	20.03	17.61	14.41	9.49	11.51	11.57	14.99	18.08	18.7	20.84
618	21.37	21.3	19.94	17.54	14.48	9.65	11.62	11.51	14.87	17.95	18.66	20.72
619	21.33	21.26	19.85	17.37	14.34	9.61	11.49	11.65	14.96	17.95	18.68	20.78
620	21.06	21.05	19.49	17.11	14.26	9.48	11.36	11.85	15.07	17.91	18.58	20.67
621	20.85	20.8	19.25	17.02	14.14	9.48	11.32	11.86	15.13	17.81	18.44	20.46
622	20.86	20.86	19.21	17.04	14.05	9.3	11.24	11.94	15.16	17.86	18.58	20.55
623	21.16	21.18	19.46	17.23	14.09	9.25	11.32	12	15.26	18.06	18.92	20.82
624	21.28	21.2	19.58	17.24	14.13	9.28	11.23	11.96	15.1	18.17	18.98	20.83
625	21.09	21.05	19.51	17.26	14.25	9.47	11.24	11.65	14.91	18	18.9	20.73
626	21.25	21.11	19.57	17.45	14.55	9.81	11.49	11.46	14.76	17.98	18.86	20.68
627	21.22	21.03	19.53	17.66	14.87	10.07	11.66	11.33	14.76	17.95	18.77	20.66
628	20.94	20.83	19.34	17.62	14.8	10.2	11.68	11.35	14.77	17.79	18.5	20.43
629	20.97	20.92	19.44	17.71	14.93	10.24	11.77	11.36	14.81	17.8	18.51	20.49
630	21.3	21.19	19.69	18.04	15.04	10.34	11.82	11.45	14.86	17.96	18.76	20.7
631	21.37	21.23	19.87	17.11	14.16	9.39	11.51	11.63	15.11	17.93	18.57	20.66
632	21.29	21.18	19.8	17.08	14.21	9.46	11.57	11.78	15.29	18	18.67	20.63
633	21.34	21.28	19.94	17.17	14.19	9.44	11.49	11.77	15.24	18.05	18.71	20.79
634	21.46	21.43	20	17.37	14.24	9.5	11.5	11.93	15.34	18.18	18.82	20.92
635	21.48	21.36	20.07	17.54	14.26	9.42	11.49	11.77	15.13	18.05	18.7	20.81
636	21.43	21.38	19.99	17.56	14.44	9.55	11.52	11.65	15.04	17.95	18.67	20.8
637	21.35	21.25	19.92	17.33	14.33	9.47	11.43	11.79	15.08	18	18.72	20.81
638	21.14	21.09	19.58	17.16	14.21	9.38	11.36	11.89	15.24	17.99	18.66	20.7
639	20.88	20.83	19.37	17.09	14.17	9.45	11.33	11.92	15.2	17.89	18.5	20.51
640	20.74	20.72	19.25	17.04	14.17	9.4	11.27	11.91	15.17	17.87	18.55	20.46
641	20.97	20.91	19.34	17.08	14.12	9.3	11.27	11.99	15.25	18	18.71	20.68
642	21.17	21.14	19.55	17.21	14.12	9.33	11.29	12.02	15.23	18.13	19	20.84
643	21	20.98	19.48	17.14	14.12	9.35	11.18	11.84	15.05	18.01	18.83	20.75
644	21.12	21.06	19.57	17.27	14.32	9.51	11.2	11.69	14.94	17.96	18.88	20.73
645	21.35	21.19	19.75	17.6	14.71	9.9	11.47	11.4	14.8	17.96	18.96	20.79
646	21.28	21.15	19.73	17.81	14.93	10.14	11.69	11.24	14.74	17.91	18.78	20.69
647	20.71	20.78	19.31	17.44	14.77	10.16	11.65	11.39	14.69	17.57	18.3	20.27
648	20.98	20.97	19.41	17.62	14.87	10.23	11.7	11.5	14.86	17.79	18.5	20.5
649	21.47	21.37	20.1	17.12	14.13	9.42	11.52	11.73	15.22	17.91	18.58	20.74
650	21.17	21.14	19.77	17.02	14.12	9.45	11.53	11.74	15.26	17.91	18.56	20.55
651	21.31	21.24	19.9	17.14	14.18	9.42	11.52	11.86	15.26	17.96	18.67	20.72
652	21.33	21.33	19.99	17.31	14.23	9.46	11.55	11.89	15.32	18.02	18.68	20.8
653	21.54	21.56	20.17	17.49	14.25	9.47	11.49	11.93	15.3	18.15	18.81	20.94
654	21.62	21.55	20.19	17.55	14.36	9.45	11.48	11.84	15.12	18.08	18.84	20.96
655	21.41	21.33	20.01	17.35	14.35	9.44	11.43	11.9	15.17	18.02	18.77	20.82
656	21.12	21.14	19.65	17.15	14.2	9.37	11.39	11.96	15.26	18.02	18.7	20.73
657	20.94	20.92	19.46	17.14	14.15	9.39	11.36	11.98	15.3	17.97	18.67	20.64
658	20.78	20.75	19.3	17.08	14.12	9.35	11.33	11.97	15.22	17.83	18.52	20.53
659	20.89	20.85	19.28	17.07	14.11	9.34	11.23	11.97	15.24	17.92	18.64	20.61
660	21.16	21.16	19.49	17.21	14.15	9.4	11.31	12.06	15.31	18.06	18.92	20.88
661	21.07	21.03	19.46	17.19	14.1	9.35	11.24	11.95	15.19	18.06	18.85	20.8
662	21.07	21.11	19.52	17.25	14.21	9.31	11.21	11.83	15.06	17.99	18.87	20.78
663	21.35	21.31	19.79	17.6	14.62	9.77	11.41	11.41	14.88	17.95	18.95	20.81
664	21.31	21.23	19.78	17.93	14.93	10.15	11.65	11.23	14.71	17.86	18.81	20.71
665	20.55	20.64	19.23	17.24	14.69	10.03	11.58	11.39	14.76	17.53	18.21	20.28
666	20.69	20.78	19.23	17.29	14.67	10.15	11.59	11.61	14.77	17.6	18.35	20.4
667	21.34	21.23	19.94	17.03	14.18	9.43	11.52	11.65	15.1	17.75	18.34	20.63
668	21.09	20.97	19.7	16.9	14.13	9.43	11.57	11.75	15.23	17.74	18.33	20.46
669	21.07	21.06	19.64	16.96	14.21	9.53	11.59	11.85	15.22	17.78	18.43	20.5
670	21.22	21.27	19.9	17.23	14.26	9.49	11.55	11.88	15.38	17.94	18.63	20.72
671	21.45	21.53	20.12	17.35	14.32	9.5	11.57	11.96	15.36	18.02	18.72	20.91
672	21.48	21.54	20.17	17.37	14.26	9.47	11.54	11.97	15.29	18.08	18.83	20.95
673	21.45	21.54	20.12	17.43	14.33	9.49	11.5	11.96	15.3	18.07	18.81	20.9
674	21.3	21.39	19.98	17.36	14.32	9.45	11.47	11.99	15.34	18.05	18.87	20.92
675	21.28	21.33	19.8	17.28	14.22	9.39	11.36	11.98	15.34	18.08	18.86	20.9
676	21.09	21.16	19.6	17.18	14.17	9.35	11.34	11.95	15.26	17.98	18.74	20.77
677	21.05	21.1	19.54	17.14	14.23	9.39	11.26	11.98	15.28	17.93	18.72	20.75
678	21.18	21.17	19.52	17.24	14.18	9.37	11.28	11.99	15.31	18.02	18.84	20.88
679	21.23	21.22	19.53	17.23	14.09	9.42	11.31	11.98	15.22	18.06	18.96	20.92
680	21.17	21.17	19.58	17.3	14.19	9.35	11.2	11.7	15.03	18.01	18.95	20.86
681	21.4	21.37	19.94	17.67	14.69	9.81	11.5	11.31	14.82	18.02	18.98	20.87
682	21.24	21.18	19.79	17.89	14.84	10.09	11.64	11.2	14.72	17.79	18.74	20.67
683	20.4	20.51	19.15	17.08	14.55	10.04	11.53	11.38	14.67	17.36	18.16	20.18
684	20.59	20.78	19.23	17.21	14.56	10.06	11.46	11.64	14.82	17.57	18.38	20.44
685	21	21.01	19.57	16.81	14.09	9.41	11.53	11.61	15.07	17.53	18.12	20.37
686	20.99	20.98	19.56	16.82	14.07	9.46	11.58	11.76	15.23	17.7	18.3	20.47
687	21.02	21.07	19.61	16.91	14.14	9.49	11.65	11.9	15.3	17.81	18.45	20.54
688	21.16	21.24	19.82	17.07	14.23	9.49	11.65	11.92	15.36	17.85	18.59	20.67
689	21.34	21.35	20.03	17.24	14.36	9.59	11.63	11.89	15.32	17.86	18.59	20.72
690	21.35	21.38	20.08	17.31	14.35	9.53	11.57	11.92	15.31	17.94	18.7	20.77
691	21.31	21.37	20.04	17.3	14.39	9.53	11.55	11.9	15.19	17.85	18.61	20.73
692	21.42	21.47	20.09	17.44	14.48	9.55	11.53	11.8	15.16	17.98	18.77	20.81
693	21.61	21.61	20.13	17.52	14.44	9.47	11.42	11.79	15.14	18.09	18.99	20.94
694	21.46	21.46	19.95	17.38	14.38	9.46	11.3	11.89	15.2	18.08	18.93	20.9
695	21.24	21.28	19.75	17.32	14.28	9.42	11.26	11.94	15.27	18.05	18.88	20.9
696	21.3	21.33	19.67	17.28	14.17	9.37	11.25	11.92	15.27	18.07	18.91	20.93
697	21.46	21.4	19.74	17.27	14.15	9.39	11.24	11.97	15.23	18.07	19.06	21
698	21.42	21.34	19.78	17.31	14.2	9.39	11.19	11.67	14.99	18.08	19.09	20.92
699	21.49	21.43	20.03	17.75	14.66	9.81	11.44	11.28	14.83	17.98	19.03	20.92
700	21.07	21.09	19.8	17.86	14.76	10.06	11.63	11.22	14.72	17.78	18.75	20.67
701	20.17	20.29	19	16.99	14.48	9.95	11.51	11.41	14.66	17.3	17.98	20
702	20.51	20.59	19.15	17.16	14.48	9.9	11.38	11.7	14.91	17.6	18.42	20.41
703	20.52	20.57	19.11	17.21	14.37	9.81	11.35	11.89	14.98	17.72	18.46	20.49
704	20.33	20.15	18.85	17.17	14.18	9.82	11.38	12.01	14.94	17.55	18.09	19.98
705	20.4	20.17	18.85	17.27	14.24	9.88	11.44	12.11	14.96	17.66	18.04	20.03
706	20.6	20.41	19.05	17.41	14.34	9.99	11.52	12.27	15.03	17.8	18.33	20.35
707	20.81	20.63	19.28	17.61	14.54	10.11	11.64	12.41	15.25	17.99	18.7	20.66
708	21.02	20.83	19.46	17.75	14.62	10.16	11.74	12.54	15.33	18.19	19.04	20.97
709	20.69	20.51	19.14	16.55	13.97	9.37	11.48	11.59	14.98	17.54	17.84	19.9
710	20.76	20.68	19.3	16.68	14.06	9.41	11.57	11.75	15.13	17.58	18.1	20.12
711	20.92	20.87	19.45	16.77	14.09	9.51	11.66	11.89	15.27	17.71	18.27	20.38
712	21.06	21.1	19.7	16.9	14.21	9.56	11.7	11.89	15.26	17.76	18.43	20.52
713	21.12	21.15	19.79	17.02	14.37	9.58	11.69	11.9	15.2	17.75	18.4	20.54
714	21.21	21.16	19.83	17.19	14.4	9.68	11.7	11.92	15.25	17.73	18.47	20.56
715	21.25	21.3	20.04	17.34	14.53	9.69	11.69	11.83	15.23	17.78	18.6	20.63
716	21.51	21.48	20.18	17.57	14.57	9.7	11.64	11.67	15.06	17.94	18.82	20.83
717	21.61	21.5	20.13	17.6	14.6	9.67	11.59	11.62	15.06	17.93	18.85	20.81
718	21.37	21.28	19.9	17.31	14.35	9.5	11.41	11.78	15.11	17.88	18.78	20.72
719	21.11	21.06	19.66	17.11	14.14	9.43	11.33	11.94	15.23	17.85	18.73	20.75
720	21.21	21.17	19.63	17.15	14.13	9.38	11.27	11.88	15.16	17.91	18.86	20.79
721	21.51	21.42	19.78	17.3	14.11	9.37	11.21	11.76	15.1	18	19.06	20.88
722	21.66	21.49	19.94	17.45	14.25	9.39	11.16	11.57	15	18.08	19.17	21.02
723	21.74	21.52	20.16	18.03	14.73	9.74	11.37	11.3	14.86	18.01	19.14	20.99
724	21.17	21.09	19.79	17.86	14.78	10.02	11.54	11.2	14.75	17.84	18.79	20.7
725	20.03	20.01	18.81	16.91	14.42	9.9	11.48	11.42	14.62	17.2	17.85	19.9
726	20.11	20.1	18.81	16.92	14.34	9.88	11.42	11.59	14.71	17.29	18.05	19.99
727	20.33	20.3	18.97	17.17	14.4	9.86	11.38	11.85	14.93	17.6	18.33	20.3
728	20.35	20.22	18.95	17.21	14.3	9.86	11.38	11.97	15	17.67	18.21	20.15
729	20.38	20.13	18.85	17.24	14.3	9.91	11.48	12.12	14.98	17.65	17.94	19.96
730	20.46	20.25	18.97	17.33	14.4	10.06	11.61	12.18	15.04	17.74	18.17	20.14
731	20.69	20.42	19.2	17.54	14.57	10.23	11.73	12.34	15.19	17.94	18.52	20.44
732	20.83	20.68	19.37	17.68	14.69	10.3	11.81	12.45	15.27	18.08	18.81	20.78
733	20.71	20.5	19.19	16.53	14.01	9.41	11.58	11.57	15.01	17.56	17.79	19.89
734	20.9	20.77	19.53	16.77	14.25	9.59	11.72	11.68	15.1	17.51	18.06	20.21
735	20.85	20.78	19.51	16.75	14.21	9.65	11.8	11.83	15.21	17.57	18.15	20.24
736	20.86	20.84	19.53	16.79	14.23	9.65	11.77	11.86	15.2	17.62	18.22	20.32
737	21.13	21.08	19.72	16.93	14.31	9.66	11.74	11.91	15.28	17.68	18.35	20.45
738	21.29	21.14	19.86	17.07	14.42	9.67	11.73	11.88	15.24	17.71	18.41	20.53
739	21.37	21.22	19.98	17.21	14.56	9.73	11.72	11.82	15.2	17.77	18.54	20.61
740	21.46	21.36	20.02	17.46	14.56	9.73	11.7	11.69	15.11	17.77	18.65	20.68
741	21.47	21.29	20.05	17.52	14.52	9.71	11.68	11.6	14.94	17.7	18.6	20.61
742	21.25	21.1	19.85	17.24	14.32	9.53	11.48	11.77	15.11	17.74	18.61	20.63
743	20.94	20.81	19.54	17.01	14.09	9.43	11.36	11.92	15.17	17.73	18.6	20.6
744	20.99	20.92	19.5	17.04	14.16	9.42	11.32	11.81	15.05	17.75	18.64	20.61
745	21.46	21.33	19.75	17.26	14.21	9.44	11.22	11.63	14.99	17.93	18.94	20.79
746	21.77	21.62	20.07	17.61	14.4	9.42	11.18	11.49	14.94	18.06	19.18	21.09
747	21.9	21.76	20.3	18.21	14.78	9.77	11.38	11.28	14.87	18.04	19.22	21.11
748	21.71	21.51	20.19	18.24	14.9	10.05	11.53	11.31	14.88	17.99	19.11	21.01
749	20.31	20.22	19.11	17.22	14.49	9.95	11.5	11.35	14.7	17.42	18.2	20.16
750	20.08	19.95	18.73	16.95	14.29	9.82	11.39	11.67	14.71	17.36	17.9	19.93
751	20.27	20.17	18.92	17.12	14.33	9.88	11.35	11.84	14.92	17.59	18.28	20.16
752	20.33	20.21	19.04	17.26	14.33	9.89	11.45	11.89	15.01	17.69	18.33	20.19
753	20.44	20.27	18.99	17.29	14.43	10.01	11.53	12.03	15.04	17.75	18.13	20.1
754	20.35	20.18	18.92	17.35	14.57	10.22	11.72	12.01	15.02	17.65	18.03	19.99
755	20.68	20.44	19.25	17.61	14.79	10.42	11.86	12.22	15.25	18.01	18.43	20.39
756	20.9	20.68	19.46	17.92	14.95	10.5	11.97	12.48	15.31	18.15	18.61	20.69
757	21.17	20.92	19.76	16.83	14.25	9.5	11.71	11.43	15.02	17.54	18.09	20.26
758	21.23	21.01	19.89	16.93	14.3	9.61	11.82	11.63	15.07	17.67	18.2	20.4
759	20.92	20.81	19.65	16.84	14.31	9.63	11.87	11.76	15.17	17.65	18.17	20.24
760	20.7	20.67	19.53	16.74	14.24	9.72	11.86	11.81	15.2	17.51	18	20.04
761	20.95	20.89	19.61	16.81	14.3	9.65	11.8	11.95	15.3	17.62	18.24	20.27
762	21.08	20.98	19.67	16.86	14.28	9.65	11.73	11.95	15.21	17.64	18.3	20.41
763	21.1	20.98	19.73	16.93	14.36	9.65	11.72	11.83	15.2	17.63	18.28	20.4
764	21.05	20.97	19.73	17.03	14.38	9.69	11.68	11.79	15.09	17.56	18.33	20.39
765	21.02	20.9	19.73	17.05	14.39	9.72	11.64	11.66	15.03	17.57	18.34	20.36
766	20.93	20.78	19.59	16.97	14.23	9.58	11.51	11.82	15.11	17.61	18.4	20.47
767	20.65	20.57	19.31	16.87	14.1	9.51	11.38	11.84	15.07	17.55	18.35	20.37
768	20.79	20.68	19.39	16.95	14.15	9.48	11.34	11.8	15.02	17.67	18.53	20.44
769	21.17	21.03	19.67	17.21	14.26	9.45	11.24	11.7	15.03	17.81	18.83	20.71
770	21.51	21.34	19.93	17.41	14.4	9.55	11.22	11.61	14.91	17.92	19.03	20.86
771	21.74	21.56	20.14	17.8	14.65	9.73	11.43	11.35	14.84	17.92	19.06	20.97
772	21.75	21.63	20.19	18.18	14.82	10.02	11.51	11.35	14.9	18.07	19.24	21.05
773	20.94	20.91	19.68	17.67	14.69	9.97	11.53	11.27	14.78	17.76	18.65	20.62
774	20.41	20.42	19.18	17.26	14.48	9.94	11.47	11.36	14.68	17.51	18.23	20.26
775	20.26	20.18	19.1	17.24	14.41	9.93	11.48	11.59	14.82	17.59	18.2	20.18
776	20.28	20.15	19.06	17.2	14.43	9.95	11.56	11.67	14.91	17.65	18.23	20.14
777	20.43	20.24	19.01	17.39	14.59	10.12	11.63	11.87	15.09	17.77	18.27	20.22
778	20.55	20.35	19.11	17.52	14.75	10.27	11.81	11.98	15.11	17.87	18.2	20.26
779	20.86	20.64	19.48	17.94	15.02	10.49	11.98	12.19	15.3	18.13	18.53	20.66
780	21.02	20.82	19.59	18.18	15.16	10.56	12.03	12.5	15.29	18.22	18.61	20.78
781	21.6	21.34	20.15	17.25	14.35	9.53	11.77	11.38	14.98	17.66	18.2	20.5
782	21.35	21.11	20.02	17	14.22	9.57	11.8	11.74	15.21	17.77	18.33	20.41
783	21.05	20.97	19.85	16.99	14.33	9.66	11.9	11.72	15.22	17.68	18.09	20.16
784	20.96	20.9	19.89	17.1	14.49	9.79	12.01	11.73	15.22	17.54	18.03	20.14
785	20.85	20.81	19.66	16.86	14.33	9.72	11.86	11.94	15.27	17.6	18.13	20.13
786	20.98	20.93	19.56	16.88	14.28	9.61	11.76	11.94	15.28	17.74	18.31	20.32
787	20.96	20.86	19.53	16.83	14.26	9.64	11.72	11.85	15.18	17.64	18.28	20.23
788	20.66	20.7	19.43	16.83	14.21	9.62	11.68	11.86	15.14	17.62	18.18	20.13
789	20.63	20.59	19.34	16.84	14.17	9.6	11.55	11.82	15.08	17.57	18.19	20.19
790	20.62	20.56	19.23	16.86	14.19	9.62	11.54	11.8	15.08	17.6	18.27	20.27
791	20.58	20.49	19.19	16.88	14.14	9.51	11.42	11.78	15.03	17.56	18.24	20.23
792	20.67	20.49	19.24	16.92	14.12	9.53	11.35	11.81	15.03	17.67	18.44	20.33
793	20.75	20.57	19.29	17.03	14.17	9.52	11.33	11.76	15.03	17.65	18.58	20.45
794	21.04	20.86	19.52	17.19	14.2	9.55	11.29	11.67	14.92	17.72	18.78	20.61
795	21.51	21.29	19.87	17.46	14.45	9.75	11.45	11.37	14.77	17.84	18.88	20.8
796	21.45	21.33	19.94	17.66	14.59	9.87	11.42	11.3	14.83	17.93	18.99	20.83
797	21.46	21.44	20.01	17.88	14.74	9.96	11.54	11.36	14.89	18.01	19.08	20.95
798	21.52	21.42	20.08	18.15	14.84	10.07	11.57	11.4	14.92	18.06	19.09	20.99
799	21.09	21.04	19.81	17.98	14.77	10.11	11.65	11.38	14.86	17.92	18.81	20.8
800	20.67	20.62	19.52	17.74	14.68	10.11	11.65	11.4	14.88	17.77	18.55	20.55
801	20.45	20.28	19.31	17.58	14.74	10.19	11.69	11.59	14.97	17.73	18.28	20.44
802	20.61	20.37	19.34	17.72	14.83	10.28	11.78	11.95	15.1	17.86	18.36	20.42
803	20.96	20.67	19.57	18.09	15.05	10.43	11.9	12.17	15.2	18.05	18.53	20.75
804	21.16	20.87	19.71	18.23	15.17	10.58	12.01	12.34	15.37	18.27	18.9	21.06
805	21.37	21.03	19.96	16.94	14.23	9.43	11.68	11.6	15.17	17.77	18.21	20.36
806	21.17	21.02	19.88	16.9	14.24	9.52	11.73	11.83	15.33	17.9	18.25	20.28
807	21.11	21.03	19.95	17.04	14.35	9.61	11.86	11.84	15.25	17.95	18.04	20.17
808	21.34	21.23	20.11	17.3	14.54	9.73	11.9	11.69	15.3	17.79	18.19	20.32
809	20.96	20.89	19.81	16.96	14.41	9.74	11.89	11.91	15.31	17.69	18.14	20.16
810	20.99	20.91	19.65	16.93	14.25	9.65	11.73	11.97	15.31	17.83	18.35	20.3
811	20.78	20.77	19.43	16.88	14.18	9.61	11.64	11.93	15.25	17.71	18.25	20.11
812	20.57	20.54	19.3	16.9	14.15	9.58	11.66	11.9	15.23	17.61	18.18	20.05
813	20.55	20.49	19.27	16.91	14.19	9.6	11.56	11.91	15.14	17.67	18.13	20.09
814	20.57	20.48	19.23	16.92	14.11	9.54	11.48	11.87	15.13	17.69	18.25	20.25
815	20.68	20.56	19.3	17.01	14.18	9.56	11.44	11.84	15.12	17.68	18.38	20.34
816	20.67	20.49	19.23	16.98	14.13	9.55	11.39	11.79	15.05	17.64	18.38	20.23
817	20.62	20.44	19.19	16.97	14.07	9.52	11.32	11.71	14.96	17.58	18.43	20.26
818	21	20.83	19.45	17.13	14.2	9.6	11.34	11.73	14.98	17.76	18.73	20.63
819	21.56	21.35	19.89	17.46	14.38	9.67	11.39	11.58	14.89	17.92	19	20.87
820	21.38	21.22	19.85	17.48	14.43	9.7	11.4	11.57	14.92	17.88	18.91	20.81
821	21.25	21.2	19.87	17.66	14.54	9.81	11.43	11.41	14.88	17.85	18.9	20.81
822	21.6	21.58	20.23	18.18	14.76	10.05	11.57	11.38	14.93	18	19.09	20.98
823	21.86	21.81	20.49	18.58	14.98	10.24	11.72	11.53	15.06	18.13	19.26	21.22
824	21.75	21.8	20.41	18.62	15	10.27	11.78	11.56	14.99	18.05	19.17	21.15
825	21.22	21.22	19.99	18.31	14.99	10.31	11.78	11.59	15.06	18	18.93	20.95
826	20.69	20.55	19.55	17.85	14.89	10.3	11.82	11.84	15.07	17.85	18.48	20.59
827	20.67	20.37	19.43	17.8	14.84	10.33	11.8	11.95	15.06	17.83	18.46	20.55
828	20.89	20.59	19.52	17.93	14.95	10.42	11.96	12.22	15.2	18.06	18.97	20.96
829	20.8	20.49	19.23	16.59	14.04	9.44	11.62	11.66	15.12	17.76	17.9	19.88
830	20.84	20.59	19.37	16.72	14.11	9.54	11.65	11.8	15.18	17.99	17.91	19.9
831	20.84	20.74	19.56	16.78	14.17	9.6	11.76	11.96	15.25	18.25	17.96	19.95
832	21.08	21.02	19.85	16.91	14.31	9.59	11.77	11.87	15.34	17.88	18.18	20.22
833	21	20.86	19.77	16.95	14.32	9.62	11.78	11.92	15.34	17.81	18.21	20.15
834	20.92	20.76	19.6	17.01	14.28	9.61	11.76	11.96	15.34	17.84	18.31	20.28
835	20.75	20.62	19.44	16.95	14.21	9.59	11.7	11.96	15.27	17.79	18.29	20.17
836	20.65	20.62	19.36	17	14.19	9.56	11.62	11.97	15.18	17.77	18.21	20.12
837	20.67	20.57	19.35	17.04	14.2	9.57	11.59	11.95	15.16	17.78	18.26	20.2
838	20.63	20.59	19.27	16.97	14.12	9.5	11.5	11.89	15.11	17.77	18.19	20.25
839	20.89	20.8	19.52	17.2	14.21	9.5	11.45	11.89	15.23	17.87	18.42	20.52
840	20.88	20.79	19.4	17.2	14.22	9.53	11.4	11.91	15.19	17.84	18.49	20.47
841	20.91	20.82	19.4	17.18	14.19	9.52	11.36	11.82	15.09	17.79	18.54	20.49
842	21.19	21.05	19.61	17.29	14.25	9.6	11.32	11.8	15.11	17.88	18.78	20.74
843	21.53	21.4	19.9	17.49	14.33	9.61	11.34	11.76	15.08	17.98	18.96	20.87
844	21.52	21.35	20.05	17.62	14.37	9.62	11.36	11.74	15.08	18.02	19.04	20.96
845	21.56	21.53	20.13	17.87	14.57	9.85	11.46	11.49	14.94	17.96	19	20.91
846	21.78	21.81	20.4	18.33	14.79	10.05	11.61	11.45	14.99	18.04	19.19	21.11
847	21.83	21.79	20.44	18.48	14.91	10.13	11.64	11.45	14.96	17.94	19.17	21.12
848	22.1	22.03	20.64	18.75	15.04	10.28	11.79	11.58	15.02	17.98	19.29	21.35
849	21.59	21.54	20.31	18.53	14.99	10.31	11.75	11.56	14.87	17.88	19.02	21.01
850	20.79	20.58	19.57	17.89	14.8	10.24	11.73	11.47	14.83	17.59	18.54	20.55
851	20.37	20.04	19.14	17.52	14.73	10.2	11.75	11.85	14.84	17.57	18.39	20.43
852	20.62	20.24	19.24	17.6	14.63	10.25	11.77	12.26	15.01	17.86	18.73	20.74
853	20.87	20.52	19.19	16.64	14.02	9.42	11.6	11.72	15.09	17.93	17.82	19.7
854	20.89	20.59	19.37	16.77	14.14	9.55	11.68	11.81	15.23	18.09	18.03	19.93
855	20.89	20.7	19.51	16.81	14.16	9.6	11.7	11.9	15.29	18.02	18.09	20.07
856	20.95	20.81	19.66	16.88	14.26	9.56	11.73	11.91	15.42	17.96	18.28	20.2
857	20.9	20.73	19.67	16.95	14.24	9.61	11.71	11.91	15.41	17.85	18.31	20.3
858	20.98	20.8	19.64	17.06	14.24	9.63	11.71	11.95	15.4	17.94	18.45	20.41
859	20.78	20.68	19.47	16.95	14.22	9.64	11.7	11.92	15.29	17.79	18.27	20.16
860	20.73	20.67	19.44	17.07	14.27	9.58	11.59	11.97	15.27	17.89	18.24	20.18
861	20.75	20.69	19.46	17.07	14.24	9.55	11.56	11.98	15.18	17.92	18.31	20.3
862	20.85	20.77	19.52	17.16	14.27	9.53	11.47	11.95	15.19	17.92	18.34	20.42
863	20.87	20.78	19.59	17.22	14.25	9.57	11.46	11.84	15.17	17.82	18.3	20.41
864	20.96	20.92	19.55	17.27	14.33	9.6	11.46	11.81	15.12	17.84	18.35	20.51
865	20.92	20.91	19.55	17.32	14.26	9.57	11.4	11.82	15.13	17.88	18.51	20.53
866	20.91	20.88	19.56	17.27	14.22	9.56	11.38	11.79	15.01	17.78	18.57	20.48
867	21.19	21.14	19.76	17.37	14.27	9.61	11.36	11.83	15.06	17.88	18.79	20.74
868	21.43	21.4	19.96	17.56	14.4	9.67	11.38	11.71	15.02	17.91	18.96	20.87
869	21.87	21.75	20.37	18.22	14.73	9.93	11.55	11.45	15	18	19.15	21.09
870	22.06	21.95	20.54	18.51	14.89	10.13	11.6	11.46	14.95	17.96	19.2	21.19
871	21.8	21.67	20.27	18.27	14.85	10.08	11.58	11.35	14.8	17.8	19	20.92
872	21.75	21.62	20.27	18.27	14.85	10.15	11.67	11.45	14.88	17.83	19.09	21.02
873	21.69	21.5	20.27	18.43	14.92	10.25	11.73	11.5	14.79	17.68	18.97	21.02
874	20.68	20.45	19.46	17.73	14.67	10.17	11.69	11.43	14.62	17.43	18.34	20.35
875	20.2	19.86	18.95	17.34	14.56	10.12	11.7	11.86	14.71	17.53	18.36	20.34
876	20.28	19.95	18.91	17.39	14.44	10.09	11.7	12.18	14.75	17.57	18.45	20.5
877	21.01	20.59	19.32	16.72	14.12	9.59	11.66	11.79	15.22	18.12	18.04	19.89
878	20.92	20.57	19.32	16.74	14.12	9.54	11.67	11.77	15.24	18.13	17.99	19.87
879	20.76	20.56	19.36	16.71	14.09	9.51	11.63	11.77	15.19	17.87	18.03	19.89
880	20.73	20.59	19.5	16.78	14.18	9.55	11.71	11.81	15.22	17.81	18.11	19.98
881	20.78	20.62	19.49	16.94	14.22	9.64	11.7	11.95	15.27	17.92	18.25	20.13
882	20.82	20.69	19.49	17.01	14.25	9.62	11.68	11.96	15.28	17.89	18.31	20.2
883	20.76	20.69	19.46	17	14.26	9.58	11.64	11.94	15.28	17.95	18.29	20.21
884	20.57	20.52	19.27	16.94	14.2	9.59	11.58	11.92	15.12	17.84	18.11	20.05
885	20.52	20.45	19.25	16.99	14.2	9.62	11.58	11.92	15.09	17.89	18.09	20.05
886	20.65	20.53	19.38	17.02	14.17	9.58	11.55	11.91	15.09	17.84	18.23	20.24
887	20.82	20.66	19.54	17.12	14.25	9.58	11.46	11.85	15.03	17.78	18.33	20.39
888	20.74	20.65	19.48	17.18	14.27	9.55	11.44	11.79	14.94	17.68	18.28	20.34
889	20.48	20.44	19.25	17.06	14.15	9.61	11.4	11.76	14.88	17.58	18.13	20.17
890	20.52	20.46	19.17	17.04	14.11	9.57	11.35	11.75	14.86	17.58	18.15	20.14
891	21.07	20.95	19.52	17.2	14.25	9.62	11.36	11.79	14.95	17.76	18.62	20.54
892	21.47	21.31	19.85	17.54	14.39	9.69	11.39	11.71	15	17.91	18.92	20.85
893	21.62	21.41	20.1	17.82	14.57	9.85	11.49	11.45	14.85	17.83	18.95	20.89
894	21.83	21.64	20.27	18.03	14.7	9.98	11.57	11.44	14.81	17.88	19.05	20.96
895	21.74	21.47	20.14	18.06	14.73	10.03	11.58	11.39	14.72	17.69	18.91	20.85
896	21.68	21.28	20.01	17.96	14.67	10.01	11.61	11.41	14.75	17.72	18.89	20.85
897	21.49	21.2	20.02	18.08	14.8	10.15	11.71	11.45	14.75	17.57	18.89	20.9
898	20.4	20.21	19.2	17.49	14.58	10.12	11.66	11.42	14.52	17.21	18.3	20.24
899	19.84	19.64	18.68	17.12	14.27	9.97	11.62	11.92	14.52	17.28	18.04	19.98
900	19.91	19.67	18.67	17.18	14.19	9.88	11.59	12.02	14.54	17.34	17.97	19.89
901	20.87	20.51	19.29	16.59	14.08	9.53	11.64	11.71	15.12	18.05	17.93	19.81
902	20.64	20.46	19.28	16.56	14.03	9.43	11.57	11.64	15.09	17.79	17.92	19.74
903	20.54	20.42	19.22	16.55	14	9.4	11.65	11.73	15.09	17.64	17.77	19.68
904	20.69	20.51	19.23	16.72	14.17	9.57	11.64	11.83	15.16	17.85	17.95	19.87
905	20.68	20.51	19.29	16.87	14.25	9.73	11.75	11.91	15.17	17.92	18.06	19.89
906	20.53	20.3	19.15	16.86	14.16	9.69	11.75	11.88	15.07	17.83	17.96	19.78
907	20.46	20.29	19.14	16.9	14.18	9.7	11.66	11.9	15.01	17.82	17.87	19.72
908	20.48	20.28	19.11	16.91	14.2	9.69	11.67	11.94	15.01	17.8	17.93	19.78
909	20.52	20.47	19.15	16.95	14.18	9.72	11.67	11.92	15.02	17.8	18.16	20.06
910	20.6	20.45	19.24	16.97	14.15	9.6	11.54	11.88	14.95	17.72	18.25	20.24
911	20.54	20.31	19.25	16.96	14.16	9.54	11.49	11.79	14.86	17.6	18.18	20.18
912	20.46	20.34	19.19	16.94	14.18	9.52	11.44	11.76	14.77	17.52	18.09	20.11
913	20.23	20.12	19.05	16.89	14.08	9.58	11.45	11.81	14.7	17.52	17.94	19.86
914	20.35	20.2	19.06	16.89	14.06	9.53	11.39	11.8	14.73	17.56	18.04	19.98
915	20.91	20.72	19.39	17.08	14.18	9.57	11.37	11.82	14.88	17.67	18.49	20.49
916	21.28	21.14	19.7	17.31	14.32	9.61	11.37	11.75	14.95	17.78	18.83	20.74
917	21.29	21.07	19.75	17.39	14.39	9.74	11.44	11.62	14.81	17.71	18.82	20.7
918	21.32	21.04	19.72	17.35	14.37	9.8	11.46	11.63	14.82	17.72	18.84	20.74
919	21.18	20.88	19.63	17.28	14.31	9.77	11.43	11.49	14.69	17.6	18.77	20.64
920	21.1	20.67	19.46	17.36	14.36	9.74	11.43	11.67	14.73	17.58	18.74	20.63
921	20.86	20.41	19.36	17.4	14.45	9.87	11.53	11.59	14.7	17.53	18.64	20.52
922	20.14	19.77	19.01	17.25	14.41	9.98	11.6	11.57	14.58	17.32	18.33	20.25
923	19.69	19.45	18.52	17	14.16	9.84	11.52	11.85	14.4	17.13	17.75	19.67
924	19.76	19.61	18.61	16.99	14.09	9.81	11.48	11.79	14.38	17.09	17.37	19.34
925	20.65	20.31	19.21	16.45	13.95	9.46	11.51	11.63	15.04	17.87	17.76	19.68
926	20.53	20.3	19.13	16.38	13.91	9.31	11.56	11.57	14.99	17.64	17.77	19.6
927	20.48	20.42	19.18	16.45	13.96	9.4	11.55	11.67	15.02	17.54	17.75	19.72
928	20.64	20.45	19.21	16.69	14.1	9.57	11.68	11.79	15.11	17.78	17.93	19.84
929	20.57	20.27	19.14	16.75	14.19	9.73	11.72	11.84	15.06	17.83	17.95	19.76
930	20.45	20.15	18.98	16.77	14.15	9.75	11.74	11.87	14.95	17.79	17.75	19.58
931	20.44	20.16	19	16.88	14.25	9.78	11.74	11.94	14.98	17.75	17.83	19.67
932	20.41	20.27	19.09	16.91	14.16	9.7	11.71	11.91	14.93	17.73	17.97	19.8
933	20.45	20.37	19.17	16.88	14.15	9.72	11.65	11.93	14.96	17.68	18.16	20.07
934	20.45	20.18	19.15	16.84	14.11	9.6	11.55	11.88	14.83	17.66	18.06	20.14
935	20.25	19.95	18.92	16.78	14.08	9.54	11.51	11.82	14.73	17.55	17.83	19.93
936	19.98	19.84	18.79	16.74	14.02	9.5	11.45	11.79	14.6	17.49	17.58	19.6
937	20.08	19.94	18.84	16.78	14.06	9.54	11.46	11.79	14.64	17.51	17.7	19.63
938	20.35	20.18	19.01	16.92	14.1	9.54	11.41	11.85	14.67	17.6	18.07	19.94
939	20.93	20.64	19.47	17.08	14.1	9.56	11.36	11.84	14.87	17.63	18.52	20.41
940	21.2	20.95	19.58	17.24	14.26	9.6	11.37	11.68	14.86	17.69	18.7	20.63
941	20.97	20.77	19.39	17.12	14.23	9.71	11.39	11.61	14.75	17.56	18.58	20.45
942	20.81	20.62	19.24	17.08	14.17	9.64	11.4	11.71	14.75	17.58	18.65	20.51
943	20.51	20.25	19.1	16.96	14.1	9.64	11.37	11.73	14.67	17.44	18.53	20.36
944	20.38	19.99	19.03	16.97	14.11	9.67	11.47	11.75	14.67	17.5	18.51	20.38
945	20.29	19.76	18.99	17.1	14.2	9.78	11.48	11.63	14.64	17.44	18.49	20.4
946	19.73	19.36	18.7	16.94	14.19	9.87	11.62	11.55	14.53	17.22	18.08	20.07
947	19.53	19.42	18.41	16.8	14.02	9.8	11.53	11.71	14.32	16.91	17.27	19.29
948	19.73	19.63	18.68	17.02	14.2	9.79	11.43	11.64	14.34	17.17	17.16	19.07
949	20.6	20.17	18.99	16.4	14	9.54	11.56	11.66	15.01	17.82	17.63	19.49
950	20.42	19.96	18.83	16.26	13.86	9.36	11.46	11.58	14.87	17.62	17.49	19.39
951	20.48	20.15	18.98	16.45	13.96	9.39	11.61	11.69	14.96	17.71	17.68	19.54
952	20.55	20.23	19.08	16.67	14.15	9.6	11.68	11.84	15.01	17.81	17.81	19.65
953	20.4	20.07	18.94	16.66	14.1	9.65	11.74	11.89	14.96	17.78	17.68	19.55
954	20.45	20.08	18.95	16.82	14.19	9.82	11.8	11.96	14.93	17.78	17.66	19.49
955	20.39	20.04	18.89	16.81	14.15	9.79	11.77	11.91	14.91	17.73	17.63	19.5
956	20.25	20.07	18.98	16.8	14.14	9.68	11.67	11.91	14.9	17.69	17.71	19.71
957	20.31	20.14	19.02	16.86	14.11	9.76	11.67	11.86	14.85	17.66	17.88	19.8
958	20.25	20.01	18.95	16.74	14.1	9.62	11.61	11.84	14.75	17.57	17.82	19.89
959	20.04	19.73	18.8	16.69	13.98	9.58	11.5	11.78	14.63	17.48	17.54	19.59
960	19.97	19.66	18.73	16.69	14.04	9.53	11.54	11.81	14.63	17.54	17.51	19.46
961	19.94	19.75	18.74	16.82	14.02	9.57	11.47	11.83	14.61	17.57	17.62	19.6
962	20.25	20	18.96	16.89	14.04	9.61	11.47	11.81	14.65	17.55	17.98	19.84
963	20.54	20.32	19.18	16.96	14.1	9.53	11.36	11.77	14.67	17.52	18.28	20.15
964	20.91	20.72	19.43	17.13	14.22	9.59	11.41	11.71	14.79	17.56	18.58	20.52
965	20.64	20.45	19.17	16.93	14.06	9.65	11.37	11.64	14.67	17.46	18.41	20.31
966	20.53	20.29	18.93	16.87	14.03	9.6	11.37	11.73	14.64	17.46	18.43	20.38
967	20.41	19.97	18.9	16.96	14.08	9.67	11.39	11.76	14.67	17.45	18.52	20.33
968	20.43	19.93	19.01	17.02	14.11	9.71	11.43	11.77	14.7	17.55	18.57	20.46
969	20.46	19.84	19.17	17.13	14.22	9.85	11.53	11.59	14.7	17.55	18.63	20.53
970	20.05	19.59	19.01	17.14	14.35	9.96	11.64	11.48	14.63	17.43	18.47	20.43
971	19.58	19.4	18.49	16.9	14.14	9.9	11.6	11.58	14.41	17.06	17.64	19.75
972	19.74	19.65	18.69	16.98	14.12	9.82	11.52	11.76	14.35	17.09	17.24	19.23
973	20.35	19.97	18.85	16.81	14.12	9.8	11.78	11.9	14.84	17.73	17.51	19.37
974	20.32	20	18.92	16.94	14.28	10.03	11.87	12	14.9	17.74	17.66	19.56
975	20.13	19.88	18.88	16.78	14.25	9.97	11.73	11.87	14.78	17.56	17.59	19.57
976	20.06	19.86	18.81	16.7	14.11	9.72	11.63	11.81	14.67	17.49	17.56	19.56
977	19.99	19.64	18.64	16.71	14.12	9.76	11.63	11.84	14.68	17.51	17.46	19.41
978	20.09	19.77	18.74	16.86	14.26	9.83	11.69	11.87	14.72	17.64	17.58	19.46
979	19.96	19.76	18.78	16.81	14.15	9.69	11.59	11.84	14.64	17.5	17.66	19.52
980	20.01	19.82	18.8	16.83	14.06	9.68	11.49	11.79	14.6	17.46	17.82	19.78
981	20.24	20	18.9	16.89	14.03	9.63	11.41	11.8	14.55	17.45	17.93	20.08
982	20.42	20.16	19.05	16.91	14.02	9.58	11.37	11.73	14.59	17.41	18.19	20.28
983	20.16	19.94	18.84	16.79	14.01	9.57	11.36	11.69	14.54	17.29	18.2	20.01
984	20.33	20.06	18.87	16.91	14.05	9.63	11.31	11.76	14.62	17.44	18.42	20.22
985	20.47	20.13	19	16.97	14.09	9.67	11.39	11.75	14.64	17.55	18.56	20.35
986	20.64	20.17	19.17	17.12	14.18	9.79	11.45	11.68	14.72	17.55	18.62	20.48
987	20.64	20.16	19.28	17.23	14.22	9.87	11.53	11.62	14.76	17.6	18.7	20.59
988	20.37	19.94	19.17	17.28	14.33	9.89	11.62	11.6	14.74	17.56	18.64	20.52
989	19.92	19.57	18.82	17.16	14.37	9.99	11.64	11.54	14.67	17.44	18.4	20.32
990	19.76	19.62	18.61	17	14.22	9.95	11.71	11.81	14.46	17.11	17.52	19.55
991	20.43	19.97	18.87	16.85	14.24	10	11.86	11.98	14.89	17.72	17.44	19.38
992	20.33	19.9	18.78	16.95	14.37	10.2	11.91	12.04	14.88	17.67	17.5	19.47
993	20.07	19.79	18.7	16.78	14.28	10.09	11.85	11.95	14.74	17.59	17.38	19.37
994	20.02	19.69	18.62	16.67	14.17	9.81	11.7	11.83	14.7	17.51	17.34	19.26
995	20.09	19.7	18.63	16.79	14.2	9.87	11.72	11.91	14.76	17.64	17.3	19.24
996	20.12	19.76	18.71	16.87	14.34	9.96	11.67	11.83	14.86	17.71	17.4	19.28
997	19.96	19.66	18.64	16.81	14.18	9.84	11.66	11.86	14.62	17.49	17.47	19.38
998	19.98	19.74	18.75	16.88	14.21	9.79	11.58	11.82	14.58	17.44	17.67	19.57
999	19.88	19.6	18.6	16.83	14.07	9.69	11.45	11.74	14.54	17.39	17.59	19.56
1000	19.83	19.54	18.61	16.75	13.99	9.62	11.43	11.75	14.43	17.27	17.49	19.63
1001	19.77	19.49	18.57	16.83	13.95	9.59	11.38	11.69	14.36	17.21	17.58	19.6
1002	19.99	19.74	18.72	16.89	13.96	9.61	11.35	11.69	14.42	17.3	18.13	19.83
1003	20.38	20.09	18.94	16.94	14.05	9.64	11.4	11.72	14.61	17.44	18.52	20.23
1004	20.66	20.3	19.13	17.14	14.11	9.72	11.46	11.78	14.72	17.6	18.64	20.48
1005	20.77	20.37	19.23	17.24	14.18	9.79	11.51	11.81	14.82	17.65	18.73	20.6
1006	20.63	20.21	19.2	17.24	14.24	9.84	11.59	11.72	14.79	17.63	18.75	20.55
1007	20.33	19.85	19.04	17.24	14.3	9.96	11.7	11.68	14.78	17.67	18.66	20.51
1008	19.84	19.56	18.6	17.13	14.28	10.05	11.73	11.67	14.67	17.37	18.03	19.99
1009	20.44	19.88	18.87	16.93	14.36	10.19	11.95	12.01	14.9	17.61	17.36	19.22
1010	20.27	19.82	18.74	16.86	14.37	10.22	11.93	11.99	14.83	17.55	17.35	19.28
1011	20.08	19.67	18.64	16.74	14.31	10.16	11.85	11.94	14.72	17.52	17.28	19.23
1012	20.07	19.65	18.56	16.65	14.19	10.01	11.76	11.85	14.7	17.56	17.17	19.08
1013	20.18	19.74	18.63	16.79	14.22	9.96	11.74	11.87	14.77	17.76	17.16	19.02
1014	20.14	19.74	18.66	16.81	14.28	9.97	11.73	11.81	14.75	17.73	17.24	19.15
1015	20	19.61	18.64	16.79	14.16	9.91	11.6	11.79	14.6	17.45	17.28	19.26
1016	20.02	19.6	18.65	16.8	14.16	9.87	11.59	11.75	14.55	17.36	17.43	19.36
1017	19.9	19.56	18.57	16.78	14.11	9.81	11.52	11.71	14.46	17.31	17.42	19.4
1018	19.84	19.52	18.53	16.79	13.97	9.67	11.51	11.67	14.43	17.31	17.29	19.37
1019	19.84	19.52	18.59	16.81	14.02	9.67	11.43	11.69	14.37	17.23	17.45	19.45
1020	19.7	19.51	18.55	16.82	13.97	9.61	11.36	11.71	14.32	17.21	17.64	19.53
1021	19.96	19.67	18.7	16.89	13.95	9.62	11.38	11.75	14.39	17.25	18.03	19.81
1022	20.13	19.81	18.81	16.96	14.05	9.66	11.44	11.76	14.44	17.32	18.31	19.97
1023	20.35	20.01	18.91	17.12	14.15	9.7	11.5	11.83	14.6	17.47	18.44	20.26
1024	20.56	20.22	19.13	17.25	14.19	9.8	11.61	11.92	14.78	17.66	18.67	20.5
1025	20.59	20.18	19.21	17.32	14.32	9.92	11.7	11.83	14.93	17.73	18.78	20.66
1026	20.12	19.76	18.94	17.32	14.35	10.08	11.79	11.66	14.81	17.55	18.48	20.43
1027	20.38	19.83	18.83	16.87	14.39	10.28	11.94	11.94	14.82	17.53	17.23	19.08
1028	20.25	19.76	18.77	16.77	14.33	10.21	11.91	11.96	14.74	17.48	17.16	19.1
1029	20.07	19.68	18.63	16.68	14.27	10.17	11.87	11.89	14.73	17.48	17.12	19.07
1030	20.09	19.66	18.6	16.68	14.29	10.12	11.8	11.85	14.67	17.6	17.11	18.97
1031	20.17	19.83	18.72	16.79	14.3	10.03	11.79	11.83	14.72	17.82	17.23	19.01
1032	20.21	19.81	18.77	16.8	14.23	10.02	11.69	11.8	14.72	17.75	17.18	19.05
1033	20.09	19.74	18.73	16.86	14.21	9.97	11.69	11.77	14.59	17.54	17.24	19.15
1034	19.97	19.6	18.58	16.8	14.18	9.9	11.61	11.74	14.46	17.27	17.31	19.31
1035	19.82	19.53	18.52	16.74	14.03	9.79	11.55	11.72	14.37	17.15	17.29	19.25
1036	19.85	19.57	18.61	16.78	14.05	9.72	11.5	11.64	14.37	17.26	17.28	19.26
1037	19.93	19.65	18.63	16.84	14.06	9.67	11.48	11.7	14.43	17.28	17.4	19.44
1038	19.88	19.6	18.61	16.86	14.08	9.65	11.43	11.68	14.37	17.22	17.51	19.52
1039	19.77	19.6	18.61	16.89	14.01	9.62	11.45	11.69	14.37	17.28	17.68	19.66
1040	19.96	19.7	18.75	17	14.1	9.67	11.45	11.78	14.44	17.33	17.92	19.8
1041	20.19	19.99	18.99	17.1	14.1	9.76	11.51	11.89	14.52	17.43	18.26	20.11
1042	20.54	20.23	19.15	17.27	14.21	9.83	11.62	11.98	14.73	17.62	18.57	20.33
1043	20.68	20.4	19.31	17.41	14.27	9.92	11.72	11.96	14.92	17.74	18.83	20.59
1044	20.37	20.05	19.17	17.44	14.44	10.09	11.83	11.81	14.92	17.67	18.63	20.55
1045	20.33	19.84	18.76	16.82	14.47	10.3	11.99	11.89	14.82	17.53	17.06	18.9
1046	20.26	19.8	18.78	16.76	14.33	10.24	11.87	11.86	14.73	17.52	17.06	18.93
1047	20.23	19.83	18.84	16.78	14.37	10.24	11.89	11.9	14.72	17.52	17.16	19.02
1048	20.32	19.94	18.89	16.88	14.45	10.19	11.87	11.85	14.83	17.75	17.31	19.05
1049	20.3	19.94	18.85	16.93	14.39	10.1	11.73	11.8	14.81	17.85	17.38	19.1
1050	20.24	19.91	18.79	16.9	14.34	10.02	11.65	11.75	14.78	17.7	17.33	19.15
1051	20.09	19.8	18.71	16.87	14.29	10.01	11.62	11.69	14.63	17.49	17.28	19.1
1052	19.95	19.64	18.56	16.8	14.13	9.9	11.59	11.69	14.43	17.2	17.18	19.16
1053	19.79	19.45	18.47	16.63	13.99	9.77	11.56	11.66	14.33	17	17.14	19.08
1054	19.89	19.6	18.57	16.72	14.04	9.75	11.55	11.65	14.35	17.15	17.24	19.2
1055	19.95	19.67	18.63	16.84	14.04	9.73	11.47	11.69	14.41	17.22	17.36	19.41
1056	19.98	19.66	18.69	16.94	14.17	9.73	11.46	11.61	14.44	17.3	17.49	19.5
1057	19.91	19.67	18.66	16.94	14.14	9.7	11.45	11.69	14.45	17.23	17.54	19.62
1058	19.85	19.62	18.67	16.94	14.05	9.74	11.49	11.77	14.44	17.22	17.58	19.62
1059	20	19.76	18.82	17.02	14.11	9.75	11.57	11.88	14.5	17.29	17.83	19.76
1060	20.32	20.04	19.13	17.2	14.21	9.84	11.68	11.95	14.65	17.4	18.35	20.1
1061	20.56	20.28	19.18	17.35	14.26	9.94	11.73	12.02	14.83	17.66	18.72	20.34
1062	20.47	20.17	19.25	17.51	14.49	10.1	11.84	11.93	14.93	17.69	18.61	20.51
1063	20.19	20	18.75	16.71	14.11	9.89	11.59	11.85	15.03	17.9	17.25	18.89
1064	20.39	20.03	18.86	16.81	14.23	10.03	11.63	11.84	14.98	17.79	17.26	19.03
1065	20.41	20.1	18.97	16.92	14.37	10.17	11.76	11.9	14.91	17.74	17.3	19.07
1066	20.28	19.96	18.9	16.82	14.45	10.21	11.82	11.83	14.76	17.58	17.21	19.04
1067	20.27	19.95	18.88	16.82	14.33	10.1	11.73	11.78	14.71	17.55	17.21	19.01
1068	20.12	19.85	18.76	16.77	14.32	10.03	11.68	11.75	14.63	17.48	17.19	18.97
1069	20	19.77	18.7	16.74	14.22	9.99	11.68	11.68	14.46	17.27	17.16	18.96
1070	19.93	19.67	18.54	16.66	14.12	9.89	11.65	11.68	14.34	17.13	17.04	18.93
1071	19.88	19.65	18.55	16.68	13.97	9.76	11.59	11.7	14.32	17	17.09	19.05
1072	19.93	19.72	18.6	16.75	13.98	9.76	11.56	11.7	14.37	17.09	17.2	19.17
1073	20.05	19.71	18.66	16.84	14.06	9.72	11.56	11.68	14.41	17.15	17.37	19.27
1074	20.06	19.81	18.72	16.95	14.19	9.75	11.49	11.57	14.51	17.23	17.49	19.44
1075	20.02	19.68	18.69	16.93	14.15	9.79	11.48	11.71	14.44	17.24	17.5	19.51
1076	19.98	19.74	18.76	17	14.08	9.74	11.63	11.82	14.47	17.25	17.76	19.68
1077	20.2	20.07	19.07	17.16	14.19	9.81	11.69	11.89	14.62	17.4	17.95	19.84
1078	20.35	20.27	19.21	17.32	14.25	9.85	11.73	11.97	14.71	17.54	18.23	19.89
1079	20.55	20.33	19.34	17.47	14.32	9.97	11.8	12.08	14.82	17.62	18.48	20.09
1080	20.43	20.1	19.28	17.56	14.53	10.08	11.87	11.94	14.87	17.63	18.33	20.28
1081	20.1	20.01	18.65	16.51	13.57	9.17	10.93	11.51	14.98	18.02	17.32	19
1082	20.32	20.12	18.86	16.73	13.87	9.55	11.28	11.69	15.02	17.91	17.36	19
1083	20.22	19.96	18.81	16.7	14.28	10.06	11.7	11.73	14.73	17.47	17.14	18.93
1084	20.18	19.85	18.83	16.76	14.37	10.16	11.77	11.78	14.63	17.34	17.12	18.97
1085	20.17	19.98	18.82	16.76	14.25	10.13	11.78	11.68	14.61	17.38	17.09	18.94
1086	20.11	19.9	18.86	16.79	14.29	10.08	11.72	11.72	14.47	17.35	17.17	18.99
1087	20.08	19.89	18.84	16.78	14.25	9.98	11.72	11.74	14.52	17.29	17.26	19.02
1088	20.07	19.9	18.71	16.71	14.17	9.91	11.61	11.67	14.41	17.19	17.29	19.06
1089	20.02	19.8	18.64	16.71	14.1	9.86	11.63	11.71	14.37	17.11	17.19	19.07
1090	19.96	19.8	18.73	16.76	14.05	9.82	11.65	11.67	14.37	17.08	17.18	19.09
1091	20.04	19.92	18.8	16.85	14.12	9.77	11.59	11.65	14.42	17.2	17.47	19.21
1092	20.12	20.03	18.95	16.98	14.2	9.8	11.53	11.63	14.49	17.28	17.53	19.29
1093	19.99	19.78	18.74	16.9	14.09	9.84	11.61	11.78	14.43	17.12	17.38	19.39
1094	19.95	19.66	18.63	16.93	14.07	9.79	11.66	11.77	14.48	17.17	17.54	19.46
1095	20.1	20.07	18.98	17.09	14.17	9.84	11.75	11.83	14.62	17.37	17.9	19.71
1096	20.23	20.27	19.23	17.24	14.24	9.92	11.76	11.97	14.7	17.46	17.97	19.76
1097	20.45	20.41	19.4	17.39	14.34	9.99	11.88	12.03	14.79	17.61	18.21	19.95
1098	20.22	19.93	19.15	17.46	14.47	10.11	11.9	11.83	14.71	17.42	17.94	19.9
1099	19.92	19.78	18.5	16.43	13.8	9.71	11.39	11.64	14.9	17.81	17.08	18.9
1100	20.23	19.98	18.76	16.68	14.29	10.27	11.78	11.78	14.69	17.65	17.21	18.91
1101	20.09	19.85	18.74	16.61	14.22	10.04	11.79	11.61	14.48	17.2	17.12	18.96
1102	20.16	19.95	18.87	16.74	14.27	10.1	11.73	11.71	14.53	17.26	17.2	19.03
1103	20.34	20.09	18.98	16.83	14.2	10	11.63	11.7	14.68	17.5	17.29	19.1
1104	20.24	20.04	18.97	16.82	14.24	10	11.64	11.68	14.63	17.4	17.25	19.11
1105	20.17	20.06	18.93	16.78	14.24	9.96	11.62	11.67	14.58	17.31	17.34	19.16
1106	20.23	20.02	18.89	16.83	14.25	9.9	11.52	11.64	14.61	17.28	17.44	19.15
1107	20.15	19.92	18.81	16.86	14.24	9.82	11.49	11.56	14.58	17.32	17.37	19.17
1108	20.07	19.92	18.81	16.79	14.21	9.81	11.53	11.51	14.51	17.26	17.37	19.15
1109	20.06	19.91	18.86	16.81	14.15	9.86	11.59	11.62	14.43	17.15	17.4	19.12
1110	20.09	20.04	18.93	16.89	14.2	9.85	11.61	11.64	14.44	17.23	17.49	19.14
1111	20.01	19.91	18.86	16.85	14.15	9.79	11.61	11.7	14.37	17.07	17.34	19.13
1112	19.86	19.7	18.61	16.82	14.06	9.79	11.74	11.81	14.41	17.04	17.24	19.24
1113	19.99	19.68	18.61	16.98	14.13	9.87	11.75	11.88	14.47	17.15	17.39	19.46
1114	20.09	19.82	18.79	17.09	14.24	9.92	11.78	11.95	14.57	17.29	17.63	19.54
1115	20.17	20.1	19.01	17.19	14.26	9.96	11.87	12.03	14.61	17.36	17.83	19.68
1116	20	19.78	18.9	17.19	14.35	10.05	11.94	11.86	14.63	17.22	17.67	19.64
1117	20.08	19.87	18.67	16.57	14.19	10.24	11.75	11.69	14.76	17.68	17.09	18.84
1118	20.24	20.08	18.87	16.7	14.31	10.21	11.75	11.64	14.53	17.46	17.19	18.93
1119	20.03	19.91	18.66	16.5	14.1	9.97	11.69	11.53	14.44	17.08	17.07	19
1120	20.02	19.82	18.69	16.58	14.12	9.96	11.74	11.61	14.49	17.12	17.08	19.09
1121	20.22	20.08	18.94	16.75	14.22	10.05	11.68	11.62	14.58	17.31	17.23	19.13
1122	20.29	20.22	19.04	16.81	14.11	9.74	11.46	11.47	14.73	17.51	17.44	19.18
1123	20.18	20.16	19.03	16.79	14.16	9.9	11.56	11.55	14.6	17.35	17.38	19.18
1124	20.23	20.11	19	16.85	14.23	9.82	11.5	11.58	14.64	17.31	17.49	19.19
1125	20.21	20.1	19	16.87	14.22	9.75	11.3	11.43	14.64	17.43	17.52	19.24
1126	20.22	20.04	18.98	16.88	14.18	9.68	11.26	11.3	14.62	17.44	17.58	19.21
1127	20.21	20.02	18.97	16.91	14.2	9.83	11.54	11.54	14.54	17.23	17.51	19.22
1128	20.21	20.1	19.07	16.91	14.22	9.85	11.58	11.58	14.5	17.22	17.6	19.2
1129	20.16	20.18	19.05	16.97	14.19	9.74	11.47	11.49	14.52	17.33	17.59	19.19
1130	19.87	19.78	18.78	16.94	14.13	9.89	11.72	11.8	14.36	16.96	17.26	19.2
1131	19.95	19.72	18.71	17.01	14.2	9.91	11.82	11.85	14.49	16.99	17.24	19.31
1132	20.03	19.74	18.68	17.07	14.34	9.9	11.71	11.89	14.54	17.09	17.31	19.43
1133	20.04	19.75	18.65	17.05	14.25	9.96	11.88	12.01	14.53	17.08	17.39	19.58
1134	19.85	19.63	18.56	17.04	14.29	10.05	11.92	11.86	14.48	16.98	17.39	19.55
1135	20.23	20.09	18.8	16.57	14.25	10.17	11.73	11.58	14.46	17.45	17.16	18.96
1136	20.23	20.12	18.8	16.64	14.26	10.13	11.73	11.6	14.48	17.36	17.22	19.1
1137	19.98	19.77	18.59	16.45	14.03	9.9	11.65	11.51	14.47	17.05	17.02	19.15
1138	20.02	19.79	18.62	16.52	14.05	9.88	11.68	11.61	14.53	17.07	17.13	19.27
1139	20.2	20	18.91	16.74	14.26	10.06	11.76	11.71	14.55	17.21	17.26	19.14
1140	20.3	20.28	19.04	16.79	14.09	9.9	11.61	11.54	14.62	17.38	17.45	19.21
1141	20.21	20.15	18.98	16.74	14.12	9.85	11.62	11.5	14.57	17.29	17.34	19.16
1142	20.2	20.12	19.01	16.77	14.15	9.81	11.52	11.52	14.54	17.27	17.4	19.14
1143	20.17	20.04	19	16.82	14.22	9.83	11.44	11.43	14.57	17.27	17.43	19.17
1144	20.14	19.94	18.97	16.77	14.21	9.81	11.51	11.42	14.58	17.3	17.54	19.12
1145	20.09	19.96	18.96	16.82	14.14	9.89	11.72	11.6	14.48	17.18	17.44	19.12
1146	20.17	20.21	19.08	16.86	14.2	9.89	11.62	11.5	14.49	17.27	17.62	19.18
1147	20.29	20.36	19.19	16.97	14.16	9.61	11.33	11.32	14.67	17.57	17.73	19.28
1148	20	19.95	18.97	16.99	14.2	9.64	11.5	11.59	14.51	17.11	17.39	19.19
1149	19.92	19.74	18.74	16.96	14.21	9.89	11.77	11.85	14.43	16.93	17.08	19.18
1150	19.89	19.8	18.71	17.01	14.31	9.83	11.75	11.81	14.53	16.93	17.16	19.27
1151	19.88	19.64	18.54	16.95	14.26	9.94	11.85	11.96	14.49	16.88	17.15	19.36
1152	19.71	19.47	18.41	16.91	14.2	10	11.98	11.84	14.4	16.81	17.08	19.36
1153	20.18	20.14	18.78	16.56	14.26	10.2	11.72	11.57	14.5	17.32	17.12	19.08
1154	20.16	20.15	18.75	16.61	14.2	10.12	11.7	11.56	14.45	17.21	17.22	19.12
1155	20.19	20.14	18.79	16.6	14.19	10.09	11.79	11.63	14.5	17.21	17.21	19.08
1156	20.24	20.12	18.88	16.69	14.24	10.07	11.78	11.72	14.5	17.26	17.28	19.12
1157	20.36	20.23	19.06	16.8	14.16	9.9	11.62	11.67	14.65	17.38	17.53	19.24
1158	20.38	20.27	19.11	16.8	14.03	9.72	11.48	11.57	14.66	17.37	17.52	19.2
1159	20.21	20.22	18.99	16.71	14.13	9.97	11.64	11.55	14.55	17.21	17.39	19.09
1160	20.12	20.19	18.97	16.72	14.2	9.93	11.61	11.5	14.5	17.18	17.39	19.03
1161	20.13	20.07	19.02	16.77	14.18	9.91	11.63	11.48	14.49	17.14	17.38	19.09
1162	20.06	19.89	18.97	16.75	14.08	9.93	11.73	11.58	14.41	17.06	17.4	19
1163	20.08	19.97	18.98	16.8	14.12	9.96	11.74	11.66	14.41	17.06	17.43	19.04
1164	20.24	20.26	19.12	16.94	14.18	9.8	11.61	11.44	14.56	17.27	17.62	19.25
1165	20.34	20.34	19.24	16.95	14.13	9.54	11.31	11.27	14.75	17.45	17.75	19.28
1166	20.15	20.08	19.09	17.01	14.18	9.44	11.28	11.38	14.67	17.12	17.46	19.24
1167	19.93	19.82	18.76	16.95	14.28	9.68	11.62	11.73	14.49	16.88	17.08	19.15
1168	19.94	19.87	18.76	17.01	14.35	9.74	11.61	11.73	14.57	16.92	17.05	19.14
1169	19.93	19.83	18.63	17.03	14.4	9.88	11.78	11.92	14.57	16.89	17.09	19.23
1170	19.6	19.44	18.33	16.74	14.2	10.01	12.02	11.88	14.31	16.66	16.86	19.06
1171	20.37	20.32	18.93	16.73	14.18	9.95	11.63	11.68	14.62	17.44	17.27	19.17
1172	20.29	20.29	18.81	16.65	14.2	10.09	11.71	11.63	14.52	17.24	17.29	19.06
1173	20.39	20.37	18.98	16.72	14.23	9.93	11.65	11.69	14.63	17.37	17.45	19.21
1174	20.4	20.34	19.05	16.79	14.05	9.68	11.45	11.59	14.68	17.53	17.44	19.18
1175	20.39	20.36	19.13	16.69	13.8	9.44	11.2	11.42	14.69	17.49	17.47	19.2
1176	20.41	20.36	19.16	16.78	13.8	9.3	11.09	11.42	14.69	17.44	17.55	19.28
1177	20.27	20.24	19.04	16.76	13.97	9.75	11.54	11.58	14.52	17.16	17.47	19.15
1178	20.2	20.25	19.02	16.76	14.12	9.91	11.71	11.57	14.49	17.12	17.4	19.15
1179	20.12	20.12	19.05	16.67	14.1	9.92	11.69	11.47	14.45	17.12	17.37	19.02
1180	20.15	20.1	19.02	16.78	14.13	9.9	11.65	11.56	14.49	17.09	17.49	19.06
1181	20.1	19.99	19.02	16.81	14.13	9.88	11.76	11.67	14.48	16.99	17.41	19.07
1182	20.25	20.28	19.16	16.91	14.22	9.79	11.57	11.43	14.55	17.14	17.61	19.26
1183	20.37	20.4	19.26	16.93	14.15	9.65	11.35	11.26	14.78	17.3	17.68	19.3
1184	20.3	20.25	19.19	17.07	14.09	9.47	11.3	11.26	14.82	17.16	17.53	19.28
1185	20.11	20.01	18.99	17.06	14.22	9.48	11.43	11.46	14.67	16.96	17.17	19.18
1186	19.96	19.93	18.84	17.05	14.36	9.75	11.66	11.75	14.6	16.91	17.04	19.17
1187	20.02	19.89	18.79	17.06	14.41	9.93	11.9	12	14.64	16.93	17.18	19.28
1188	19.79	19.62	18.45	16.9	14.27	10.11	12.1	11.97	14.51	16.84	17.04	19.15
1189	20.29	20.24	18.84	16.6	14.18	10.03	11.64	11.59	14.51	17.36	17.28	19.08
1190	20.33	20.18	18.78	16.66	14.21	10.02	11.66	11.65	14.56	17.31	17.34	19.19
1191	20.48	20.32	18.98	16.75	14.04	9.69	11.46	11.66	14.64	17.4	17.42	19.23
1192	20.51	20.49	19.21	16.78	13.77	9.12	10.94	11.32	14.8	17.57	17.61	19.3
1193	20.43	20.39	19.15	16.75	13.61	8.98	10.73	11.21	14.68	17.44	17.57	19.31
1194	20.45	20.34	19.15	16.82	13.66	8.99	10.84	11.3	14.69	17.35	17.61	19.34
1195	20.42	20.25	19.17	16.78	13.74	9.22	11.18	11.51	14.68	17.28	17.58	19.31
1196	20.28	20.26	19.15	16.79	13.98	9.67	11.55	11.61	14.61	17.23	17.53	19.19
1197	20.14	20.22	19.1	16.71	14.15	9.9	11.72	11.49	14.52	17.19	17.4	19.1
1198	20.15	20.26	19.16	16.77	14.11	9.75	11.47	11.18	14.54	17.36	17.47	19.21
1199	20.08	20.22	19.12	16.86	14.15	9.84	11.61	11.39	14.53	17.07	17.48	19.14
1200	20.1	20.19	19.1	16.86	14.23	9.89	11.76	11.52	14.5	16.96	17.51	19.09
1201	20.2	20.22	19.11	16.91	14.21	9.92	11.81	11.62	14.51	16.95	17.49	19.08
1202	20.3	20.36	19.25	17.03	14.24	9.78	11.52	11.37	14.72	17.08	17.52	19.27
1203	20.17	20.11	19.05	17.13	14.28	9.64	11.54	11.63	14.7	16.99	17.25	19.21
1204	19.95	19.81	18.67	16.98	14.31	9.98	12.02	11.97	14.53	16.92	17.04	19.15
1205	20.05	19.85	18.65	17.04	14.31	10.11	12.1	12.12	14.64	17.04	17.24	19.39
1206	20.03	19.79	18.63	17	14.36	10.13	12.15	11.94	14.62	17.03	17.21	19.4
1207	19.81	19.81	18.6	16.91	14.32	10.2	12.09	11.85	14.5	16.88	16.98	19.17
1208	20.18	20.28	19.13	17.34	14.57	10.25	12.25	12.27	14.77	17.16	17.35	19.54
1209	20.21	20.43	19.24	17.45	14.75	10.34	12.21	12.32	14.82	17.09	17.33	19.49
1210	20.33	20.69	19.42	17.53	14.8	10.36	12.21	12.28	14.98	17.45	17.71	19.36
1211	20.65	21	19.59	17.64	14.85	10.41	12.29	12.26	15.14	18.12	18.14	19.54
1212	20.49	20.88	19.48	17.52	14.79	10.51	12.46	12.44	14.88	17.81	17.92	19.34
1213	20.18	20.08	18.73	16.49	14.15	10.09	11.65	11.49	14.4	17.25	17.14	18.95
1214	20.09	20.03	18.6	16.49	14.11	10.07	11.68	11.53	14.36	17.04	17.14	18.98
1215	20.28	20.3	18.84	16.62	14.09	9.98	11.56	11.55	14.5	17.21	17.3	19.05
1216	20.29	20.42	19.04	16.65	13.85	9.61	11.14	11.31	14.63	17.33	17.42	19.13
1217	20.31	20.32	19.1	16.73	13.76	9.25	10.81	11.07	14.69	17.33	17.5	19.19
1218	20.42	20.31	19.13	16.81	13.77	9.19	10.89	11.25	14.67	17.34	17.58	19.31
1219	20.47	20.34	19.17	16.82	13.73	9.05	10.92	11.4	14.69	17.34	17.63	19.38
1220	20.41	20.41	19.26	16.83	13.79	9.14	11.02	11.46	14.69	17.29	17.63	19.37
1221	20.16	20.21	19.07	16.75	14.11	9.83	11.63	11.65	14.52	17.11	17.37	19.05
1222	20.11	20.3	19.16	16.8	14.19	9.9	11.63	11.5	14.51	17.14	17.48	19.13
1223	20.03	20.15	19.12	16.77	14.22	9.96	11.81	11.59	14.5	16.93	17.29	19
1224	20.12	20.17	19.14	16.88	14.23	9.99	11.91	11.73	14.48	16.83	17.22	19.05
1225	20.06	20.11	19.03	16.84	14.15	9.99	11.99	11.82	14.49	16.76	17.19	18.99
1226	20.17	20.22	19.19	16.96	14.29	10.02	11.95	11.74	14.6	16.92	17.4	19.22
1227	20.1	20.17	18.98	17.1	14.37	10	11.96	11.91	14.66	16.88	17.25	19.12
1228	19.97	19.81	18.65	16.93	14.29	10.06	12.12	12.02	14.53	16.93	16.98	19.2
1229	20	19.77	18.55	16.97	14.28	10.12	12.1	11.9	14.56	17.06	17.17	19.42
1230	19.86	19.7	18.41	16.98	14.38	10.19	12.05	11.75	14.55	16.92	16.98	19.33
1231	19.95	19.82	18.56	17.06	14.46	10.26	12.11	11.92	14.69	17.02	17.05	19.42
1232	20.3	20.07	18.79	17.21	14.54	10.31	12.33	12.21	14.82	17.24	17.36	19.67
1233	20.29	20.21	18.98	17.41	14.78	10.39	12.31	12.34	14.88	17.18	17.34	19.61
1234	20.25	20.55	19.17	17.46	14.87	10.38	12.28	12.31	15.02	17.26	17.48	19.41
1235	20.58	21.07	19.66	17.71	14.98	10.32	12.05	12.12	15.34	18.1	18.2	19.52
1236	20.55	21.05	19.64	17.67	15	10.56	12.48	12.41	15.06	17.98	18.14	19.45
1237	20.19	20.28	18.84	16.53	13.83	9.71	11.5	11.51	14.38	17.32	17.3	19.08
1238	20.2	20.16	18.76	16.55	14.11	9.98	11.62	11.53	14.38	17.09	17.19	19.06
1239	20	19.98	18.6	16.42	14.11	10.04	11.66	11.52	14.32	16.99	17.04	18.9
1240	20.03	20.08	18.7	16.54	14.09	9.98	11.5	11.49	14.43	17.05	17.14	18.9
1241	20.16	20.2	18.89	16.63	13.98	9.8	11.33	11.32	14.54	17.16	17.29	18.99
1242	20.3	20.43	19.07	16.65	13.76	9.41	11.06	11.21	14.59	17.29	17.44	19.23
1243	20.47	20.62	19.31	16.82	13.54	8.7	10.45	11.03	14.67	17.5	17.69	19.55
1244	20.49	20.64	19.34	16.86	13.58	8.74	10.49	11.11	14.71	17.45	17.73	19.53
1245	20.22	20.32	19.15	16.76	14.09	9.77	11.45	11.62	14.6	17.1	17.46	19.16
1246	20.22	20.46	19.31	16.87	14.24	9.71	11.51	11.57	14.66	17.14	17.49	19.28
1247	20.13	20.21	19.17	16.9	14.27	9.89	11.77	11.67	14.6	17.01	17.22	19.12
1248	20.22	20.23	19.24	16.98	14.32	9.98	11.82	11.73	14.65	16.95	17.21	19.2
1249	20.1	20.1	19.08	16.92	14.29	10.05	11.99	11.93	14.57	16.87	17.08	19.07
1250	19.99	20.24	19.15	16.94	14.31	10.06	12.06	11.91	14.57	16.81	17.33	19.11
1251	19.97	20.21	19.17	17	14.35	10.06	12.08	11.97	14.54	16.86	17.3	19.04
1252	19.68	19.78	18.69	16.74	14.2	10.07	12.06	11.91	14.41	16.6	16.74	18.84
1253	19.64	19.6	18.43	16.64	14.15	10.14	11.98	11.78	14.34	16.59	16.6	18.93
1254	19.61	19.55	18.38	16.73	14.29	10.2	12.02	11.73	14.43	16.58	16.61	18.87
1255	19.68	19.67	18.43	16.84	14.38	10.27	12.11	11.85	14.47	16.65	16.73	19.04
1256	20.09	20.06	18.93	17.15	14.6	10.37	12.32	12.18	14.71	17.01	17.18	19.54
1257	20.13	20.5	19.38	17.44	14.83	10.39	12.29	12.33	14.83	16.94	17.15	19.45
1258	20.21	20.9	19.49	17.62	14.91	10.39	12.11	12.3	15.06	17.16	17.41	19.35
1259	20.49	21.17	19.74	17.76	14.89	10.13	11.75	12.12	15.43	17.89	18.21	19.43
1260	20.63	21.12	19.74	17.78	15.07	10.39	12.14	12.27	15.36	18.21	18.26	19.55
1261	20.34	20.42	19	16.57	13.78	9.54	11.4	11.51	14.42	17.42	17.45	19.22
1262	20.33	20.41	18.96	16.64	13.81	9.43	11.33	11.58	14.53	17.33	17.43	19.19
1263	20.11	20.12	18.72	16.54	14.07	9.84	11.57	11.58	14.42	17.07	17.15	19.13
1264	20.01	19.95	18.54	16.53	14.14	9.99	11.65	11.53	14.32	16.94	17	19.12
1265	20.21	20.24	18.87	16.66	14.11	9.86	11.53	11.55	14.52	17.13	17.23	19.11
1266	20.4	20.61	19.27	16.72	13.66	9.21	10.85	11.14	14.62	17.34	17.62	19.39
1267	20.55	20.73	19.34	16.8	13.51	8.59	10.28	10.82	14.8	17.56	17.72	19.71
1268	20.55	20.69	19.44	16.86	13.52	8.5	10.28	10.95	14.71	17.59	17.78	19.78
1269	20.47	20.7	19.36	16.83	13.95	9.36	11.02	11.4	14.65	17.38	17.74	19.62
1270	20.34	20.67	19.3	16.88	14.16	9.53	11.31	11.51	14.71	17.19	17.63	19.5
1271	20.29	20.5	19.23	16.95	14.29	9.69	11.53	11.55	14.67	17.08	17.47	19.48
1272	20.26	20.48	19.29	17.06	14.35	9.79	11.68	11.74	14.74	17.04	17.39	19.37
1273	20.08	20.37	19.26	16.97	14.39	10	12	11.89	14.6	16.88	17.25	19.22
1274	20.03	20.4	19.27	16.96	14.38	10.15	12.05	11.97	14.59	16.9	17.4	19.18
1275	20.04	20.52	19.35	17.01	14.38	10.12	12.06	11.95	14.57	16.93	17.51	19.22
1276	19.83	20.19	19.15	16.88	14.33	10.12	12.11	11.94	14.48	16.69	17.11	18.85
1277	19.61	19.8	18.73	16.7	14.2	10.13	12.05	11.73	14.38	16.49	16.6	18.67
1278	19.47	19.76	18.52	16.63	14.19	10.25	12.02	11.69	14.3	16.36	16.46	18.67
1279	19.52	19.84	18.61	16.63	14.26	10.27	12.15	11.84	14.29	16.38	16.46	18.7
1280	19.94	20.25	19.3	17.2	14.6	10.35	12.34	12.21	14.64	16.79	16.95	19.29
1281	20	20.57	19.59	17.46	14.84	10.45	12.36	12.31	14.75	16.84	16.99	19.21
1282	20.07	20.74	19.51	17.53	14.93	10.49	12.31	12.37	14.97	16.95	17.26	19.18
1283	20.15	20.83	19.5	17.57	15.06	10.47	12.17	12.21	15.29	17.61	17.94	19.26
1284	20.48	21.12	19.77	17.75	15.09	10.45	12.09	12.23	15.61	18.37	18.28	19.41
1285	20.16	20.35	18.9	16.49	13.96	9.82	11.46	11.46	14.33	17.12	17.31	19.08
1286	20.3	20.38	18.88	16.63	14.02	9.67	11.42	11.56	14.48	17.27	17.41	19.25
1287	20.3	20.23	18.81	16.67	14.08	9.76	11.46	11.63	14.52	17.25	17.3	19.35
1288	20.24	20.2	18.74	16.64	14.12	9.85	11.56	11.66	14.52	17.17	17.24	19.3
1289	20.26	20.47	18.99	16.64	14.02	9.68	11.38	11.44	14.59	17.21	17.44	19.16
1290	20.48	20.71	19.27	16.71	13.65	9.01	10.65	10.92	14.75	17.46	17.65	19.5
1291	20.73	20.82	19.48	16.88	13.42	8.31	10	10.84	14.95	17.72	17.84	19.87
1292	20.69	20.76	19.49	16.86	13.47	8.31	10.04	10.77	14.74	17.53	17.87	19.91
1293	20.62	20.78	19.4	16.95	13.83	8.81	10.59	11.22	14.79	17.35	17.85	19.85
1294	20.54	20.7	19.35	16.98	14.18	9.35	11.2	11.66	14.82	17.23	17.84	19.83
1295	20.48	20.67	19.27	17.07	14.31	9.37	11.29	11.75	14.8	17.14	17.78	19.68
1296	20.38	20.66	19.32	17.14	14.32	9.48	11.47	11.75	14.83	17.15	17.76	19.56
1297	20.18	20.55	19.29	17.04	14.44	9.9	11.94	11.99	14.7	16.93	17.5	19.34
1298	20.02	20.56	19.3	17.01	14.45	10.08	12.09	11.99	14.6	16.76	17.31	19.12
1299	20.17	20.72	19.47	17.02	14.47	10.16	12.05	12.01	14.66	16.85	17.51	19.3
1300	20.09	20.42	19.39	17.05	14.54	10.19	12.11	11.99	14.54	16.75	17.3	19.1
1301	19.65	19.85	18.95	16.72	14.29	10.15	12.09	11.7	14.39	16.47	16.61	18.72
1302	19.56	20.07	18.82	16.66	14.2	10.29	12.07	11.64	14.41	16.4	16.49	18.69
1303	19.38	20.15	18.91	16.56	14.21	10.35	12.11	11.74	14.24	16.24	16.34	18.52
1304	19.86	20.53	19.49	17.2	14.66	10.42	12.36	12.21	14.61	16.69	16.86	19.21
1305	20.02	20.66	19.64	17.48	14.91	10.46	12.44	12.36	14.76	16.81	16.98	19.23
1306	20.03	20.54	19.53	17.51	14.98	10.58	12.43	12.44	14.83	16.84	17.01	19.3
1307	20.03	20.42	19.23	17.42	14.97	10.61	12.53	12.42	15.06	17.22	17.39	19.25
1308	20.06	20.47	19.24	17.41	15.04	10.66	12.56	12.53	15.18	17.77	17.83	19.14
1309	20.34	20.49	18.95	16.59	13.92	9.7	11.32	11.51	14.48	17.41	17.51	19.32
1310	20.38	20.5	18.98	16.67	13.92	9.5	11.17	11.52	14.59	17.37	17.6	19.38
1311	20.47	20.54	19.02	16.73	13.81	9.36	11.04	11.51	14.64	17.35	17.63	19.4
1312	20.48	20.69	19.2	16.76	13.67	9.07	10.68	11.31	14.7	17.5	17.7	19.46
1313	20.51	20.78	19.29	16.82	13.64	8.86	10.48	10.98	14.79	17.62	17.85	19.6
1314	20.68	20.78	19.38	16.8	13.57	8.63	10.17	10.79	14.77	17.59	17.89	19.69
1315	20.8	20.92	19.49	16.83	13.43	8.22	9.89	10.84	14.88	17.74	17.91	19.97
1316	20.76	20.8	19.48	16.89	13.43	8.24	9.93	10.74	14.79	17.63	17.92	20.06
1317	20.71	20.62	19.35	16.98	13.68	8.47	10.18	10.99	14.77	17.34	17.91	19.96
1318	20.61	20.49	19.18	17.03	14.15	9.01	10.87	11.61	14.87	17.25	17.91	19.86
1319	20.49	20.53	19.13	17.05	14.27	9.27	11.19	11.77	14.86	17.12	17.92	19.65
1320	20.41	20.66	19.27	17.12	14.32	9.48	11.4	11.79	14.85	17.15	17.93	19.61
1321	20.29	20.42	19.22	17.11	14.49	9.83	11.84	12.04	14.82	17.06	17.77	19.41
1322	20.06	20.3	19.24	16.96	14.51	10.07	12.03	12.02	14.57	16.84	17.34	19.14
1323	20.14	20.66	19.5	17.05	14.56	10.04	11.97	12.01	14.71	16.83	17.49	19.34
1324	20.01	20.45	19.37	16.97	14.55	10.15	12.11	12.06	14.63	16.78	17.22	19.02
1325	19.64	19.99	19.02	16.68	14.34	10.23	12.09	11.83	14.41	16.48	16.59	18.72
1326	19.55	19.98	18.8	16.66	14.28	10.32	12.01	11.66	14.5	16.5	16.53	18.81
1327	19.62	20.26	18.97	16.8	14.36	10.34	12.14	11.81	14.47	16.45	16.55	18.92
1328	19.84	20.49	19.5	17.22	14.76	10.41	12.34	12.29	14.67	16.71	16.75	19.15
1329	19.98	20.58	19.67	17.49	14.97	10.54	12.38	12.35	14.9	16.82	16.91	19.19
1330	19.98	20.27	19.43	17.51	15.03	10.59	12.5	12.45	14.83	16.76	16.92	19.21
1331	19.99	20.31	19.27	17.41	15.09	10.66	12.6	12.52	15.11	17.14	17.1	19.13
1332	20.01	20.44	19.2	17.3	15.05	10.77	12.66	12.53	15.27	17.77	17.74	19.16
1333	18.88	18.79	17.22	15.13	12.72	8.28	9.8	9.84	13.35	15.86	16.24	18.22
1334	19.18	19.14	17.65	15.56	12.75	8.2	9.9	10.2	13.79	16.2	16.59	18.39
1335	19.78	19.83	18.21	16.01	12.9	8.23	9.97	10.79	14.54	16.97	17.47	19.17
1336	19.69	19.91	18.39	16.12	13.1	8.55	10.22	10.87	14.62	17.34	17.49	19.26
1337	20	20.26	18.78	16.37	13.59	9.24	10.99	11.13	14.48	17.85	17.51	19.33
1338	20.28	20.46	18.93	16.5	13.9	9.56	11.25	11.39	14.47	17.65	17.58	19.32
1339	20.22	20.44	18.92	16.45	13.62	9.26	10.95	11.3	14.45	17.42	17.51	19.31
1340	20.27	20.51	19.02	16.54	13.54	9.13	10.66	11.23	14.53	17.23	17.5	19.38
1341	20.36	20.55	19.07	16.56	13.55	9.08	10.53	11.25	14.56	17.22	17.53	19.4
1342	20.24	20.39	19	16.54	13.66	9.14	10.57	11.18	14.5	17.15	17.49	19.29
1343	20.31	20.42	19.02	16.71	13.77	9.14	10.61	11.16	14.64	17.24	17.65	19.43
1344	20.31	20.33	19.04	16.74	13.74	9.02	10.45	11.03	14.71	17.18	17.61	19.44
1345	20.57	20.57	19.25	16.75	13.56	8.6	10.1	10.78	14.69	17.31	17.75	19.8
1346	20.85	20.88	19.48	16.78	13.39	8.2	9.84	10.76	14.86	17.7	18.03	20.08
1347	20.74	20.68	19.38	16.79	13.51	8.52	10.1	10.84	14.84	17.56	17.96	19.95
1348	20.48	20.42	19.17	16.82	14.01	9.26	10.87	11.38	14.72	17.07	17.74	19.73
1349	20.42	20.52	19.05	16.9	14.29	9.68	11.37	11.65	14.76	17.02	17.75	19.54
1350	20.49	20.68	19.32	17.05	14.34	9.64	11.34	11.68	14.82	17.12	17.89	19.75
1351	20.31	20.35	19.27	17.09	14.45	9.72	11.63	11.93	14.89	17.05	17.89	19.48
1352	20.16	20.25	19.22	17.01	14.55	9.96	11.83	12.02	14.74	16.92	17.55	19.36
1353	20.14	20.53	19.51	17.1	14.61	9.96	11.85	11.96	14.77	16.91	17.52	19.36
1354	19.97	20.39	19.51	17	14.59	10.19	12.12	12.05	14.71	16.81	17.11	19.05
1355	19.73	19.92	19.15	16.74	14.38	10.25	12.09	11.87	14.5	16.56	16.66	18.84
1356	19.69	19.81	18.74	16.8	14.32	10.36	11.97	11.64	14.67	16.55	16.64	18.99
1357	19.53	19.82	18.68	16.68	14.36	10.39	12.13	11.83	14.38	16.39	16.39	18.82
1358	19.76	20.29	19.49	17.18	14.85	10.49	12.42	12.29	14.71	16.79	16.63	19.07
1359	19.82	20.27	19.52	17.37	14.97	10.53	12.37	12.34	14.77	16.62	16.71	19.01
1360	19.81	20.14	19.33	17.44	15.11	10.61	12.52	12.43	14.79	16.66	16.89	19.12
1361	19.94	20.39	19.41	17.45	15.14	10.74	12.59	12.52	15.19	17.18	16.96	19.05
1362	20.27	20.76	19.6	17.58	15.25	10.72	12.55	12.43	15.61	18.22	17.87	19.38
1363	18.67	18.62	17.09	15.14	12.62	8.2	9.82	9.76	13.14	15.67	16.01	17.93
1364	18.87	18.88	17.47	15.41	12.59	8.08	9.81	10	13.44	15.85	16.16	18.14
1365	19.44	19.48	17.97	15.71	12.69	8.13	9.79	10.6	14.17	16.56	16.98	18.79
1366	19.66	19.88	18.34	16.05	13.1	8.43	10.09	10.78	14.61	17.28	17.52	19.26
1367	19.67	19.92	18.47	16.11	13.31	8.8	10.58	10.91	14.48	17.62	17.38	19.15
1368	20.01	20.24	18.76	16.28	13.38	8.78	10.56	11.14	14.37	17.76	17.55	19.37
1369	19.9	20.15	18.7	16.27	13.23	8.64	10.26	10.96	14.36	17.51	17.46	19.32
1370	20.04	20.31	18.85	16.29	13.29	8.68	10.25	10.85	14.42	17.24	17.44	19.36
1371	20.14	20.41	18.94	16.42	13.45	9.01	10.32	11	14.41	17.03	17.4	19.3
1372	20.18	20.3	18.89	16.51	13.83	9.49	10.76	11.24	14.39	16.98	17.4	19.26
1373	20.17	20.26	18.88	16.57	14.01	9.69	11.01	11.41	14.48	17.01	17.46	19.32
1374	20.21	20.28	18.96	16.65	13.98	9.54	10.85	11.36	14.53	17.03	17.46	19.35
1375	20.38	20.45	19.1	16.71	13.85	9.37	10.7	11.07	14.66	17.06	17.59	19.64
1376	20.69	20.81	19.39	16.69	13.64	9	10.33	10.8	14.73	17.4	17.76	19.94
1377	20.58	20.74	19.34	16.71	13.8	9.36	10.73	10.96	14.72	17.48	17.78	19.89
1378	20.63	20.75	19.35	16.82	14.08	9.78	11.16	11.36	14.69	17.21	17.74	19.77
1379	20.6	20.57	19.24	16.86	14.23	9.86	11.4	11.48	14.76	17.07	17.71	19.75
1380	20.64	20.55	19.4	17.02	14.29	9.77	11.33	11.52	14.84	17.08	17.86	19.86
1381	20.3	20.34	19.28	17.06	14.49	9.92	11.56	11.83	14.87	16.98	17.8	19.58
1382	20.32	20.41	19.37	17.15	14.65	10.06	11.73	11.98	14.92	17.05	17.81	19.65
1383	20.29	20.67	19.61	17.21	14.66	10.03	11.75	12	14.94	17.05	17.75	19.69
1384	19.92	20.18	19.38	17.03	14.67	10.18	12.04	12.12	14.7	16.71	17.15	19.13
1385	19.77	19.72	18.95	16.77	14.55	10.31	12.17	12	14.53	16.52	16.6	18.79
1386	19.79	19.69	18.73	16.78	14.41	10.32	12.08	11.77	14.58	16.55	16.67	18.89
1387	19.54	19.53	18.56	16.6	14.38	10.36	12.09	11.78	14.41	16.39	16.29	18.62
1388	19.82	19.94	19.16	17.07	14.72	10.45	12.39	12.33	14.78	17.04	16.64	18.93
1389	19.78	19.93	19.01	17.09	14.9	10.58	12.51	12.39	14.82	16.88	16.71	18.93
1390	19.74	19.9	18.9	17.09	14.95	10.64	12.57	12.44	14.82	16.69	16.72	18.93
1391	19.79	20.06	19.05	17.19	15.01	10.7	12.61	12.51	15.12	17.13	16.74	18.89
1392	20.49	20.84	19.64	17.63	15.29	10.75	12.52	12.39	15.75	18.37	17.98	19.53
1393	17.65	17.61	16.32	14.22	12.25	7.92	9.57	9.16	12.43	14.73	14.95	16.96
1394	18.25	18.25	17.04	14.94	12.36	7.95	9.67	9.82	13.09	15.39	15.6	17.55
1395	19.32	19.39	17.88	15.67	12.66	8.09	9.74	10.59	14.14	16.52	16.93	18.69
1396	19.2	19.44	17.97	15.74	13	8.66	10.29	10.73	14.2	16.88	16.95	18.77
1397	19.24	19.55	18.03	15.79	13.02	8.58	10.24	10.78	14.26	17.19	17.11	18.89
1398	19.5	19.82	18.23	16	13.01	8.39	10.06	10.88	14.24	17.61	17.34	19.15
1399	19.57	19.85	18.35	16.06	13.06	8.38	9.93	10.76	14.33	17.65	17.39	19.23
1400	19.68	19.96	18.51	16.1	13.13	8.5	10	10.77	14.3	17.49	17.39	19.2
1401	19.93	20.22	18.76	16.24	13.27	8.8	10.12	10.8	14.33	17.11	17.38	19.25
1402	20	20.23	18.83	16.32	13.51	9.29	10.39	10.93	14.28	16.82	17.28	19.21
1403	20.05	20.24	18.92	16.46	13.63	9.36	10.49	11	14.46	16.85	17.42	19.28
1404	20.11	20.31	19.01	16.52	13.66	9.28	10.49	11.08	14.48	16.83	17.42	19.35
1405	20.24	20.43	19.07	16.57	13.79	9.44	10.67	11.12	14.52	16.85	17.46	19.54
1406	20.46	20.65	19.26	16.59	13.91	9.53	10.81	11.01	14.63	16.98	17.55	19.77
1407	20.45	20.75	19.28	16.67	14.11	9.87	11.23	11.27	14.63	17.03	17.52	19.75
1408	20.59	20.68	19.28	16.81	14.18	9.82	11.18	11.36	14.73	17.05	17.62	19.78
1409	20.79	20.55	19.31	16.91	14.22	9.86	11.28	11.38	14.83	17.06	17.71	19.89
1410	20.63	20.39	19.31	16.93	14.38	10.07	11.64	11.66	14.85	16.92	17.66	19.88
1411	20.35	20.25	19.16	16.92	14.51	10.14	11.78	11.87	14.85	16.93	17.53	19.67
1412	20.2	20.24	19.26	16.94	14.58	10.2	11.95	11.98	14.8	16.91	17.54	19.57
1413	20.36	20.62	19.62	17.09	14.68	10.18	11.81	12.01	14.97	17.08	17.84	19.91
1414	19.99	20.14	19.34	17.04	14.77	10.23	11.91	12.11	14.9	16.85	17.47	19.51
1415	19.92	19.82	18.71	16.82	14.74	10.33	12.17	12.1	14.63	16.65	16.72	18.88
1416	19.97	19.79	18.45	16.74	14.41	10.3	12.13	11.8	14.49	16.54	16.63	18.84
1417	19.54	19.4	18.25	16.61	14.31	10.33	12.05	11.76	14.41	16.38	16.24	18.48
1418	19.75	19.65	18.62	16.84	14.55	10.39	12.36	12.31	15.08	17.75	17	18.85
1419	19.93	20.02	18.74	16.86	14.64	10.53	12.44	12.32	15.68	18.25	17.79	19.5
1420	19.96	20.2	18.96	16.9	14.77	10.65	12.54	12.43	15.48	17.99	17.42	19.31
1421	19.62	19.82	18.71	16.92	14.87	10.71	12.53	12.51	15.05	17.16	16.74	18.76
1422	20.7	20.94	19.58	17.57	15.27	10.83	12.66	12.45	15.8	18.45	18.07	19.74
1423	17.18	17.14	15.81	13.62	11.9	7.76	9.15	8.81	12.14	14.42	14.36	16.62
1424	18.18	18.3	17.03	14.83	12.48	8.02	9.65	9.93	13.22	15.57	15.63	17.63
1425	19.19	19.29	17.8	15.58	12.64	8.02	9.7	10.52	14.14	16.52	16.85	18.63
1426	19.01	19.26	17.91	15.55	12.87	8.46	10.15	10.66	14	16.73	16.67	18.52
1427	19.2	19.49	18.01	15.77	12.91	8.41	10.08	10.78	14.17	17.2	17.04	18.79
1428	19.11	19.43	17.8	15.69	12.83	8.23	9.89	10.73	14.07	17.32	17.07	18.82
1429	19.11	19.42	17.89	15.75	12.84	8.33	9.88	10.67	14.07	17.34	17.07	18.88
1430	19.38	19.7	18.15	15.89	12.99	8.42	9.91	10.73	14.2	17.41	17.19	19.02
1431	19.84	20.07	18.62	16.15	13.18	8.63	10.04	10.81	14.35	17.22	17.41	19.22
1432	20.13	20.39	18.89	16.36	13.34	8.87	10	10.85	14.48	16.99	17.48	19.34
1433	20.09	20.35	19.11	16.44	13.4	8.94	10.03	10.93	14.56	16.87	17.58	19.33
1434	20.17	20.39	19.17	16.59	13.47	8.89	10.13	11.01	14.6	16.92	17.59	19.48
1435	20.23	20.48	19.22	16.61	13.51	8.94	10.21	10.98	14.61	16.82	17.53	19.55
1436	20.44	20.7	19.35	16.61	13.59	9.02	10.44	10.83	14.71	16.88	17.58	19.74
1437	20.44	20.73	19.31	16.62	14	9.62	10.98	11.11	14.67	16.84	17.5	19.73
1438	20.54	20.6	19.3	16.79	14.25	9.79	11.2	11.44	14.78	16.86	17.52	19.67
1439	20.63	20.6	19.3	16.8	14.38	10	11.58	11.67	14.8	16.83	17.47	19.77
1440	20.47	20.43	19.16	16.74	14.41	10.06	11.92	11.85	14.74	16.76	17.21	19.69
1441	20.32	20.4	19.05	16.71	14.37	10.11	11.93	11.89	14.68	16.7	17.22	19.51
1442	20.22	20.32	19.25	16.83	14.52	10.15	12.03	11.96	14.8	16.79	17.47	19.57
1443	20.4	20.52	19.59	16.94	14.6	10.26	11.99	11.97	14.96	17.07	17.87	19.95
1444	20.17	20.33	19.54	17.04	14.73	10.25	11.93	12	15.01	16.81	17.85	19.76
1445	19.96	19.88	18.66	16.78	14.74	10.32	12.14	12.09	14.7	16.63	16.87	18.99
1446	20.16	19.99	18.43	16.84	14.43	10.31	12.06	11.69	14.5	16.68	16.66	19.11
1447	19.6	19.53	18.14	16.77	14.41	10.35	11.94	11.69	14.36	16.33	16.23	18.48
1448	19.74	19.75	18.59	16.86	14.51	10.47	12.22	12.31	15.46	18.11	17.62	19.3
1449	20.68	20.42	19.08	16.85	14.67	10.56	12.48	12.15	15.9	18	17.92	20.46
1450	20.56	20.68	19.38	16.95	14.79	10.68	12.6	12.31	15.81	18.19	18.04	19.98
1451	19.62	19.85	18.83	16.98	14.96	10.73	12.66	12.59	15.26	17.45	17.13	18.73
1452	20.77	20.92	19.61	17.56	15.36	10.89	12.74	12.5	15.89	18.43	18.1	20.01
1453	16.75	16.6	15.19	12.94	11.28	7.22	8.63	8.29	11.66	13.92	13.75	16.12
1454	18.04	18.19	16.86	14.58	12.35	7.91	9.49	9.81	13.14	15.48	15.42	17.51
1455	19.09	19.17	17.67	15.45	12.61	8.03	9.7	10.5	14.06	16.43	16.65	18.56
1456	19.17	19.49	18.02	15.68	12.9	8.46	10.11	10.67	14.17	16.95	16.95	18.75
1457	19.26	19.55	18.09	15.78	12.9	8.31	10.01	10.76	14.11	17.25	17.05	18.87
1458	19.34	19.68	18.08	15.83	12.82	8.17	9.79	10.75	14.14	17.45	17.19	18.97
1459	19.29	19.57	17.94	15.82	12.85	8.22	9.77	10.74	14.17	17.48	17.18	18.95
1460	19.53	19.79	18.18	15.98	12.88	8.26	9.79	10.77	14.33	17.61	17.35	19.14
1461	19.92	20.11	18.6	16.2	13.15	8.51	9.89	10.8	14.4	17.4	17.5	19.29
1462	20.05	20.39	18.91	16.29	13.5	9.1	10.26	11.05	14.45	16.94	17.58	19.26
1463	19.97	20.32	18.98	16.42	13.72	9.38	10.52	11.26	14.44	16.82	17.56	19.15
1464	20.01	20.28	19.07	16.52	13.73	9.23	10.53	11.23	14.57	16.83	17.54	19.28
1465	20.25	20.53	19.28	16.64	13.61	8.88	10.22	10.99	14.73	16.93	17.56	19.52
1466	20.49	20.8	19.46	16.65	13.59	8.66	10.2	10.88	14.83	17.01	17.72	19.74
1467	20.47	20.76	19.42	16.71	13.91	9.24	10.73	11.1	14.78	16.92	17.62	19.79
1468	20.42	20.54	19.24	16.66	14.29	9.89	11.49	11.53	14.7	16.72	17.37	19.69
1469	20.45	20.63	19.31	16.7	14.33	10.07	11.78	11.7	14.64	16.7	17.27	19.81
1470	20.47	20.59	19.24	16.74	14.42	10.11	11.85	11.74	14.61	16.67	17.11	19.75
1471	20.34	20.49	19.18	16.66	14.4	10.09	11.94	11.79	14.65	16.61	17.15	19.5
1472	20.3	20.57	19.37	16.85	14.48	10.15	11.99	11.89	14.81	16.81	17.47	19.61
1473	20.42	20.67	19.59	16.87	14.67	10.25	12.06	11.97	15.04	17.27	17.94	20.03
1474	20.37	20.59	19.55	17.01	14.7	10.27	12.01	12.07	15.09	16.99	18.04	19.83
1475	19.72	19.77	18.61	16.73	14.75	10.33	12.18	12.04	14.57	16.52	16.84	18.79
1476	19.99	19.9	18.31	16.65	14.35	10.28	11.98	11.64	14.41	16.59	16.45	18.96
1477	19.74	19.68	18.23	16.8	14.39	10.35	11.84	11.59	14.37	16.25	16.25	18.66
1478	19.67	19.63	18.44	16.82	14.56	10.53	12.03	12.19	15.22	17.66	17.51	19.12
1479	20.39	20.06	18.75	16.81	14.62	10.58	12.35	12.38	15.91	18.41	18.12	20.26
1480	20.1	20.11	18.88	16.85	14.75	10.64	12.6	12.52	15.77	18.43	18.1	19.67
1481	19.63	19.75	18.76	17.06	15.05	10.82	12.74	12.68	15.42	17.54	17.47	18.8
1482	20.66	20.76	19.53	17.49	15.44	10.91	12.79	12.58	15.93	18.46	18.19	20.04
1483	17.1	16.94	15.42	13.06	11.25	6.89	8.43	8.36	11.91	14.27	14.14	16.5
1484	17.52	17.53	16.27	13.91	12.06	7.75	9.32	9.33	12.66	14.96	14.81	17.01
1485	18.56	18.6	17.4	15.07	12.28	7.73	9.34	10.22	13.74	15.8	15.84	18
1486	18.99	19.07	17.56	15.35	12.62	8.07	9.74	10.44	14.01	16.45	16.61	18.5
1487	19.44	19.74	18.28	15.82	12.99	8.3	9.97	10.82	14.13	17.38	17.21	18.97
1488	19.61	19.91	18.47	16	13	8.22	9.85	10.9	14.08	17.35	17.38	19
1489	19.69	20	18.36	15.96	12.92	8.26	9.77	10.84	14.4	17.63	17.42	19.26
1490	19.41	19.7	18.05	15.82	12.8	8.23	9.75	10.85	14.31	17.51	17.2	19.05
1491	19.53	19.74	18.22	15.91	13.03	8.47	9.88	10.79	14.21	17.3	17.14	19.05
1492	19.85	20.17	18.71	16.2	13.51	9.35	10.64	11.15	14.24	16.91	17.41	19.14
1493	19.85	20.26	18.94	16.36	13.8	9.62	10.9	11.35	14.39	16.69	17.39	18.94
1494	20.02	20.4	19.1	16.5	13.78	9.41	10.74	11.23	14.61	16.85	17.54	19.13
1495	20.19	20.57	19.21	16.58	13.88	9.23	10.64	11.07	14.76	16.89	17.63	19.35
1496	20.32	20.6	19.27	16.7	13.9	9.08	10.57	11.04	14.86	16.93	17.47	19.47
1497	20.44	20.65	19.33	16.76	14	9.17	10.8	11.25	14.86	16.96	17.46	19.7
1498	20.61	20.77	19.44	16.75	14.18	9.58	11.34	11.56	14.81	16.93	17.63	19.98
1499	20.71	20.88	19.52	16.84	14.2	9.76	11.42	11.66	14.87	16.98	17.63	20.18
1500	20.68	20.91	19.61	16.9	14.34	9.93	11.61	11.78	14.87	17.14	17.57	20.22
1501	20.4	20.81	19.5	16.9	14.52	10.12	11.88	11.85	14.8	16.85	17.49	19.95
1502	20.27	20.74	19.37	16.81	14.56	10.18	12	11.91	14.79	16.71	17.55	19.82
1503	20.49	20.92	19.5	16.95	14.67	10.2	12.05	12.01	15.06	17.16	18.08	20.21
1504	20.45	20.83	19.52	17.02	14.74	10.19	12.05	12.07	15.01	17.02	17.99	19.89
1505	19.55	19.71	18.71	16.73	14.78	10.3	12.22	12.02	14.44	16.32	16.8	18.63
1506	19.55	19.34	18.1	16.31	14.35	10.32	11.96	11.56	14.28	16.32	16.04	18.59
1507	19.3	19.04	17.96	16.29	14.23	10.39	11.86	11.45	14.21	15.93	15.75	18.17
1508	19.47	19.38	18.21	16.52	14.38	10.51	11.91	11.78	14.54	16.45	16.48	18.46
1509	19.54	19.48	18.25	16.72	14.59	10.52	12.22	12.45	15.43	17.83	17.77	18.97
1510	19.5	19.52	18.24	16.67	14.7	10.62	12.62	12.61	15.57	17.81	17.7	18.8
1511	19.57	19.67	18.54	16.94	15.16	10.82	12.71	12.76	15.54	17.46	17.46	18.85
1512	20.34	20.44	19.23	17.34	15.46	10.94	12.74	12.72	15.99	18.39	18.23	19.96
1513	19.88	20.18	18.69	16.1	12.95	8.26	9.73	10.85	14.45	17.51	17.61	19.39
1514	19.5	19.76	18.21	15.83	12.79	8.23	9.71	10.85	14.26	17.35	17.2	19.11
1515	19.25	19.5	18	15.76	12.84	8.35	9.81	10.81	14.09	17.13	16.93	18.86
1516	19.63	19.92	18.45	15.99	13.35	9.22	10.57	11.12	14.17	17.06	17.2	19.05
1517	19.84	20.26	18.89	16.3	13.78	9.57	11.03	11.31	14.31	16.86	17.42	19.02
1518	19.98	20.39	19.01	16.47	13.91	9.61	11.12	11.37	14.54	16.84	17.53	19.07
1519	20.21	20.49	19.12	16.52	14.09	9.68	11.17	11.37	14.64	16.92	17.49	19.24
1520	20.32	20.6	19.26	16.7	14.08	9.55	11.01	11.27	14.83	16.89	17.4	19.42
1521	20.37	20.58	19.36	16.81	14.04	9.2	10.88	11.33	14.94	16.91	17.42	19.89
1522	20.55	20.75	19.54	16.84	14.02	9.18	10.96	11.52	15	17.04	17.69	20.23
1523	20.86	20.98	19.72	16.96	13.93	9.05	10.89	11.48	15.04	17.16	17.87	20.35
1524	20.86	21.02	19.61	16.92	14.31	9.68	11.4	11.7	14.98	17.08	17.77	20.29
1525	20.59	21.02	19.51	17.03	14.49	9.92	11.68	11.85	14.91	16.92	17.74	20.15
1526	20.3	20.87	19.11	16.77	14.61	10.19	11.95	11.95	14.67	16.61	17.73	20.04
1527	20.38	20.99	19.1	16.89	14.7	10.17	12.02	12.05	14.84	16.74	18.09	20.18
1528	19.68	20.61	18.82	16.91	14.75	10.21	12.11	12.04	14.64	16.3	17.6	19.06
1529	19.37	19.71	18.5	16.61	14.83	10.34	12.16	11.9	14.21	16.05	16.53	18.35
1530	19.2	19.13	18.23	16.17	14.36	10.32	11.97	11.46	14.13	15.95	15.85	18.24
1531	18.82	19.09	18.33	16.06	14.16	10.39	11.88	11.41	14.06	15.8	15.58	17.78
1532	19.12	19.4	18.61	16.46	14.45	10.39	12.04	11.59	14.24	16.07	15.89	18.19
1533	19.35	19.35	18.3	16.64	14.75	10.52	12.4	12.19	14.46	16.2	16.15	18.42
1534	19.41	19.44	18.25	16.7	14.87	10.64	12.57	12.53	14.89	16.23	16.23	18.49
1535	19.39	19.53	18.42	16.82	15.16	10.83	12.75	12.74	15.35	16.84	16.76	18.69
1536	20.09	20.07	19.02	17.22	15.51	10.96	12.75	12.8	15.97	18.08	18.01	19.87
1537	20.02	20.32	18.83	16.17	13.01	8.18	9.67	10.86	14.48	17.47	17.66	19.52
1538	19.92	20.27	18.67	16.06	12.88	8.23	9.71	10.88	14.45	17.42	17.56	19.42
1539	19.62	19.87	18.41	15.91	12.87	8.24	9.73	10.82	14.19	17.22	17.16	19.06
1540	19.9	20.18	18.72	16.12	13.25	8.82	10.28	11.09	14.32	17.16	17.44	19.23
1541	20.15	20.55	19.12	16.42	13.56	9.2	10.61	11.23	14.58	17.19	17.71	19.42
1542	20.02	20.52	19.1	16.45	13.76	9.45	10.94	11.35	14.56	17.12	17.59	19.33
1543	20.04	20.54	19.1	16.53	14.1	9.76	11.29	11.44	14.63	16.96	17.45	19.23
1544	20.12	20.57	19.04	16.56	14.18	9.75	11.39	11.52	14.76	16.85	17.4	19.27
1545	20.01	20.22	19.02	16.6	14.27	9.76	11.48	11.6	14.8	16.76	17.1	19.44
1546	20.09	20.32	19.2	16.72	14.28	9.8	11.51	11.69	14.87	16.76	17.23	19.49
1547	20.31	20.83	19.6	16.97	14.32	9.6	11.33	11.69	15.03	16.93	17.63	19.85
1548	20.34	20.82	19.52	16.96	14.44	9.68	11.46	11.85	14.97	16.93	17.62	20.02
1549	20.36	20.8	19.3	16.93	14.59	9.84	11.51	11.93	15.03	17.1	17.79	20.09
1550	20.24	20.79	18.97	16.67	14.62	10.19	11.92	11.99	14.76	16.78	17.69	20.03
1551	19.84	20.72	18.79	16.71	14.7	10.16	12.02	12.04	14.67	16.56	17.68	19.56
1552	19.57	19.79	18.29	16.64	14.85	10.22	12.11	11.99	14.33	16.09	16.52	18.44
1553	19.63	19.59	18.2	16.64	14.92	10.28	12.17	11.82	14.26	16.11	15.94	18.39
1554	19.03	19.67	18.35	16.33	14.5	10.36	12.01	11.53	14.06	15.87	15.94	18
1555	18.66	19.63	18.53	16.18	14.21	10.31	11.95	11.36	13.99	15.64	15.56	17.63
1556	18.98	20.11	19.17	16.86	14.73	10.38	12.07	11.56	14.1	15.92	15.86	17.96
1557	19.33	20.22	19.45	17.35	15.17	10.63	12.54	12.2	14.39	15.92	16.03	18.08
1558	19.49	20.16	19.27	17.45	15.31	10.78	12.71	12.6	14.83	16.01	15.9	18.31
1559	19.12	19.4	18.57	17.03	15.24	10.84	12.82	12.73	15.1	16.32	16.13	18.48
1560	19.42	19.52	18.39	16.95	15.37	10.99	12.85	12.91	15.81	17.34	17.05	19.28
1561	20.04	20.31	18.84	16.27	13.15	8.19	9.74	11.05	14.51	17.34	17.75	19.52
1562	20.06	20.34	18.87	16.17	12.99	8.16	9.65	10.87	14.58	17.34	17.69	19.5
1563	19.91	20.17	18.63	16.04	12.93	8.18	9.71	10.9	14.43	17.14	17.42	19.31
1564	20.19	20.41	18.89	16.27	13.46	8.91	10.46	11.12	14.55	17.2	17.69	19.41
1565	20.08	20.43	18.98	16.32	13.93	9.58	11.07	11.31	14.51	17.26	17.71	19.46
1566	20.13	20.57	19.12	16.45	14.02	9.55	11.09	11.4	14.69	17.22	17.69	19.65
1567	20.17	20.76	19.25	16.59	14.03	9.55	11.1	11.42	14.73	17.11	17.56	19.7
1568	20.19	20.79	19.31	16.66	13.94	9.32	10.93	11.42	14.97	16.97	17.37	19.65
1569	20.03	20.26	18.98	16.62	14.16	9.57	11.34	11.59	14.85	16.75	17.09	19.3
1570	19.94	20.16	19.08	16.55	14.31	9.77	11.48	11.67	14.78	16.73	17.03	19.04
1571	19.92	20.6	19.31	16.74	14.39	9.84	11.62	11.78	14.88	16.82	17.39	19.12
1572	19.77	20.59	19.18	16.67	14.52	9.95	11.76	11.9	14.96	16.83	17.45	19.5
1573	19.89	20.62	19.22	16.57	14.56	10.1	11.88	11.93	15.02	17.05	17.73	20.04
1574	20.4	20.99	19.41	16.76	14.67	10.13	11.86	12.04	15.19	17.61	18.16	20.51
1575	19.8	20.66	19.05	16.91	14.78	10.15	11.88	12.12	15.1	17.17	17.93	20.03
1576	19.44	19.71	18.36	16.46	14.82	10.25	12.09	12.14	14.82	16.53	17.01	18.6
1577	19.51	20.36	19.02	16.85	14.92	10.08	12.07	12.19	15.29	17.18	17.22	18.79
1578	20.13	21.02	19.5	16.94	14.77	10.3	12.18	12.05	14.93	17.03	17.36	19.14
1579	19.43	20.26	18.73	16.39	14.27	10.41	12	11.48	13.83	15.57	16.1	17.93
1580	19.3	20.39	19.07	16.96	14.73	10.4	12.22	11.76	14.14	15.61	15.58	17.84
1581	19.74	20.71	19.68	17.55	15.32	10.64	12.62	12.5	14.81	15.98	15.77	18.24
1582	19.73	20.58	19.69	17.69	15.44	10.87	12.62	12.71	15.12	16.17	15.85	18.54
1583	19.2	19.5	18.94	17.5	15.49	10.95	12.83	12.79	15.27	16.41	16.03	18.59
1584	19.71	19.65	18.68	17.54	15.64	11.04	12.68	12.94	15.98	17.58	17.01	19.56
1585	20.03	20.19	18.61	16.19	13.5	8.67	10.22	11.22	14.32	17.16	17.68	19.33
1586	20.2	20.29	18.85	16.32	13.17	8.3	9.76	11.06	14.63	17.26	17.83	19.55
1587	19.99	20.21	18.7	16.15	13.04	8.23	9.78	10.91	14.57	17.15	17.53	19.38
1588	19.85	20.07	18.6	16.05	13.55	9.04	10.63	11.13	14.38	17.12	17.33	19.19
1589	20.28	20.48	18.94	16.34	14.01	9.73	11.3	11.46	14.57	17.61	17.68	19.67
1590	20.1	20.37	18.95	16.23	13.99	9.71	11.27	11.39	14.59	17.49	17.56	19.62
1591	20.23	20.69	19.31	16.59	13.97	9.52	11	11.45	14.91	17.49	17.79	19.97
1592	20.2	20.57	19.3	16.7	13.87	9.13	10.66	11.38	15.21	17.18	17.51	19.64
1593	20.14	20.2	18.86	16.64	14.15	9.32	11	11.52	15.07	16.91	17.37	19.24
1594	19.92	20.21	18.84	16.59	14.32	9.61	11.32	11.75	14.96	16.77	17.18	19.18
1595	19.92	20.44	18.98	16.63	14.47	9.78	11.46	11.83	15.04	17.02	17.47	19.4
1596	19.76	20.44	18.99	16.63	14.54	9.97	11.59	11.91	15.22	17.17	17.4	19.6
1597	20.07	20.74	19.41	16.72	14.63	10.13	11.79	11.97	15.5	17.91	17.99	20.17
1598	20.85	21.27	19.77	17	14.72	10.2	11.78	11.86	15.72	18.4	18.09	20.5
1599	20.8	21.29	19.76	17.12	14.79	10.18	11.61	11.88	15.73	18.35	18.04	20.59
1600	20.55	21.1	19.65	17.16	14.6	9.87	11.42	12.04	15.66	18.2	18.02	20.32
1601	20.91	21.28	19.87	17.32	14.54	9.52	11.42	12.04	15.66	18.25	18.19	20.58
1602	20.9	21.24	19.72	17.19	14.85	10.25	12.08	12.07	15.13	17.59	17.93	20.07
1603	19.66	20.29	18.64	16.45	14.29	10.43	12.06	11.44	13.73	15.55	16.35	17.93
1604	19.31	20.56	18.99	17.05	14.8	10.39	12.28	11.97	14.14	15.55	15.83	17.66
1605	19.86	20.78	19.45	17.63	15.39	10.77	12.52	12.74	15.15	16.25	16.27	18.42
1606	19.86	20.5	19.68	17.75	15.43	10.88	12.33	12.8	15.67	16.81	16.58	18.88
1607	19.25	19.65	19.1	17.74	15.61	10.95	12.58	12.89	15.82	17	16.42	18.92
1608	19.33	19.39	18.6	17.61	15.67	11.06	12.67	12.96	16.02	17.45	16.97	19.2
1609	19.52	19.83	18.37	15.82	13.3	8.8	10.26	10.99	14.3	17.36	17.15	19.12
1610	20.14	20.42	18.8	16.18	13.4	8.68	10.27	11.08	14.7	17.76	17.68	19.67
1611	19.79	20.08	18.56	16.03	13.3	8.7	10.41	11.11	14.49	17.33	17.28	19.27
1612	19.56	19.76	18.37	15.89	13.62	9.36	10.99	11.2	14.25	16.93	17.06	18.88
1613	20.27	20.27	18.87	16.25	14.02	9.59	11.19	11.39	14.59	17.4	17.59	19.49
1614	20.34	20.41	19.14	16.47	14.05	9.58	11.03	11.5	14.89	17.58	17.82	19.75
1615	20.16	20.34	19.16	16.56	14.09	9.49	10.95	11.47	15.16	17.6	17.9	19.64
1616	20.02	20.14	18.94	16.59	14.15	9.64	11.12	11.56	15.24	17.45	17.6	19.16
1617	20.06	20.02	18.62	16.53	14.29	9.77	11.42	11.65	15.21	17.19	17.24	19.02
1618	20.02	20.29	18.94	16.7	14.35	9.72	11.32	11.64	15.43	17.69	17.62	19.36
1619	20.19	20.59	19.1	16.67	14.38	9.75	11.24	11.7	15.49	17.85	17.91	19.92
1620	20.52	20.93	19.37	16.74	14.51	10.06	11.66	11.89	15.32	17.81	17.89	20.19
1621	20.62	20.93	19.32	16.59	14.57	10.23	12.02	12.09	15.35	18.04	17.99	20.2
1622	20.78	21.18	19.63	16.83	14.73	10.27	12.11	12.07	15.67	18.31	18.11	20.39
1623	20.91	21.29	19.79	17.09	14.8	10.28	11.82	12.02	15.73	18.35	18.21	20.5
1624	21.17	21.3	19.99	17.32	14.23	9.6	11.03	12	15.71	18.17	18.06	20.59
1625	21.04	21.43	19.94	17.46	14.19	9.27	11.08	12.11	15.7	18.19	18.31	20.65
1626	19.57	20.4	18.6	16.64	14.72	10.23	12.11	12.07	15.02	17.14	17.28	19.1
1627	18.6	19.2	17.82	16.03	14.1	10.25	11.74	11.33	13.79	15.45	15.57	17.57
1628	18.61	19.78	18.38	16.84	14.69	10.46	12.25	11.97	14	15.41	15.39	17.54
1629	19.06	20.17	18.9	17.41	15.17	10.67	12.72	12.58	14.67	15.73	15.56	17.84
1630	19.23	19.88	18.96	17.53	15.36	10.82	12.82	12.85	15.44	16.52	16.39	18.52
1631	18.84	19.19	18.47	17.32	15.36	10.89	12.87	12.91	15.71	16.91	16.53	18.66
1632	19.19	19.32	18.3	17.36	15.66	11.08	12.93	12.99	15.98	17.26	16.94	18.9
1633	18.35	18.56	17.36	15.05	12.38	7.92	9.61	10.72	14.01	16.19	16.01	17.83
1634	19.9	20.16	18.58	16.04	13.09	8.44	10.02	10.99	14.85	17.77	17.48	19.5
1635	20.22	20.44	18.86	16.26	13.38	8.73	10.37	11.24	14.77	17.76	17.7	19.72
1636	19.8	20.07	18.57	16.06	13.53	9.14	10.79	11.26	14.53	17.23	17.3	19.13
1637	19.8	19.97	18.58	16.1	13.73	9.4	10.96	11.36	14.56	17.05	17.24	19.12
1638	20.18	20.21	18.95	16.53	13.9	9.26	10.68	11.47	15.1	17.46	17.79	19.39
1639	20.33	20.39	19.3	16.63	13.94	9.29	10.81	11.51	15.42	18.05	17.99	19.51
1640	20.08	20.52	19.11	16.51	14.15	9.73	11.33	11.58	15.32	17.95	17.71	19.45
1641	19.88	20.22	18.66	16.34	14.09	9.82	11.51	11.58	14.95	17.49	17.41	19.06
1642	20.42	20.88	19.25	16.69	14.32	9.95	11.67	11.82	15.34	17.96	17.98	19.78
1643	20.75	20.86	19.38	16.77	14.4	10.02	11.62	11.81	15.53	18.24	17.88	20.15
1644	20.69	20.7	19.49	16.85	14.51	10.16	11.84	11.92	15.52	18.27	17.69	20.01
1645	20.85	20.83	19.62	16.96	14.59	10.25	11.9	12.04	15.71	18.35	17.67	20.11
1646	20.95	20.95	19.72	17.12	14.49	10.21	11.63	11.99	15.76	18.35	17.65	20.18
1647	21.03	21.1	19.85	17.25	14.32	9.92	11.19	12.02	15.76	18.31	17.68	20.27
1648	20.97	20.99	19.85	17.29	14.08	9.53	11	12.13	15.66	18.05	17.66	20.24
1649	21.09	20.9	19.91	17.28	14.15	9.5	11.24	12.18	15.7	17.73	17.68	20.31
1650	19.6	20.16	18.73	16.71	14.73	10.4	12.22	12.15	14.99	17.09	17.13	19.07
1651	18.11	18.39	17.36	15.7	14.04	10.3	11.9	11.44	13.78	15.29	15.09	17.33
1652	18.56	18.92	17.91	16.43	14.62	10.45	12.27	12.12	14.41	15.7	15.42	17.72
1653	18.79	19.58	18.48	17.11	15.07	10.64	12.59	12.5	14.84	15.93	15.54	17.94
1654	18.62	19.56	18.53	17.15	15.11	10.72	12.62	12.55	14.97	16.12	15.9	18.09
1655	18.52	18.87	18.09	16.8	15	10.79	12.67	12.69	15.2	16.29	15.93	18.05
1656	19.07	19.27	18.22	17.18	15.43	10.97	12.96	12.98	15.87	17.31	16.98	18.78
1657	19.29	19.63	18.23	15.79	12.74	8.05	9.59	11.1	14.85	17.01	16.93	18.87
1658	20.43	20.68	19.02	16.3	13.17	8.34	9.81	11.17	15.31	18.23	17.98	20.06
1659	20.64	20.7	19.05	16.55	13.52	8.57	10.06	11.36	15.21	18.15	18.2	19.89
1660	20.51	20.63	19.08	16.57	13.63	8.71	10.17	11.31	15.42	18.1	18.18	19.77
1661	20.61	20.92	19.37	16.57	13.66	8.91	10.35	11.35	15.52	18.24	18.21	20.06
1662	20.45	20.73	19.2	16.54	13.65	9.14	10.63	11.35	15.45	18.16	17.95	19.85
1663	18.74	19.04	17.76	15.36	12.53	7.97	9.54	10.97	14.39	16.43	16.29	18.28
1664	20.62	20.89	19.2	16.4	13.23	8.34	9.73	11.31	15.54	18.32	18.1	20.25
1665	20.09	20.34	18.76	16.24	13.38	8.6	10.09	11.24	15.08	17.99	17.72	19.52
1666	20.12	20.38	18.81	16.23	13.38	8.75	10.27	11.3	15.2	17.99	17.65	19.51
1667	20.32	20.59	18.93	16.27	13.33	8.85	10.29	11.33	15.44	18.15	17.77	19.94
1668	19.76	20.01	18.46	16.03	13.38	9.28	10.79	11.35	15.19	17.46	17.28	19.33
1669	19.69	19.99	18.37	15.93	12.9	8.21	9.7	11.27	15.08	17.35	17.25	19.3
1670	20.53	20.8	19.12	16.35	13.23	8.34	9.8	11.44	15.52	18.27	18.02	20.2
1671	19.85	20.21	18.63	16	13.18	8.57	10.08	11.21	15.04	17.8	17.36	19.42
1672	18.78	19.15	17.71	15.44	12.99	8.73	10.3	11.1	14.47	16.63	16.4	18.49
1673	18.42	18.81	17.46	15.32	12.85	8.84	10.4	11.25	14.27	16.15	16.05	18.05
1674	19.15	19.54	18.01	15.85	13.21	9.16	10.63	11.53	14.84	16.73	16.67	18.68
1675	19.96	20.23	18.54	16.07	13	8.3	9.79	11.38	15.24	17.65	17.47	19.6
1676	20.03	20.36	18.62	16.14	13.11	8.36	9.88	11.44	15.3	17.76	17.6	19.73
1677	18.72	19.04	17.57	15.34	12.64	8.17	9.76	10.99	14.34	16.49	16.27	18.32
1678	17.57	18.01	16.75	14.8	12.45	8.3	9.89	10.7	13.51	15.57	15.24	17.18
1679	18.44	19.02	17.66	15.58	13	8.87	10.37	11.37	14.36	16.35	16.12	18.07
1680	19.56	19.98	18.4	16	13.32	9.26	10.74	11.56	15.19	17.13	17.1	19.22
1681	19.5	19.73	18.2	15.8	12.9	8.32	9.84	11.43	14.99	17.19	17.12	19.09
1682	18.56	18.78	17.36	15.18	12.61	8.32	9.83	10.97	14.32	16.48	16.32	18.15
1683	16.98	17.07	15.72	13.8	11.98	8.19	9.64	9.64	12.65	14.99	14.58	16.53
1684	17.16	17.4	16.01	14.13	12.11	8.2	9.79	9.88	12.87	15.24	14.8	16.7
1685	18.22	18.61	17.27	15.16	12.83	8.83	10.44	11.19	14.19	15.97	15.87	17.82
1686	20.24	20.54	19.01	16.32	13.87	9.64	11.28	11.72	15.45	17.91	17.63	19.86
1687	17.72	17.85	16.62	14.73	12.39	8.19	9.7	10.94	13.94	16.03	15.58	17.36
1688	16.33	16.39	14.99	13.17	11.54	7.74	9.26	9.39	12.18	14.38	13.89	15.83
1689	16.16	16.24	14.82	12.92	11.44	7.81	9.26	8.93	11.85	14.07	13.57	15.69
1690	17.91	18.1	16.64	14.48	12.24	8.25	9.74	10.39	13.61	15.59	15.43	17.45
1691	19.74	20.09	18.46	15.94	13.37	9.15	10.66	11.53	15.16	17.5	17.26	19.43
1692	20.65	20.91	19.26	16.6	14.17	9.72	11.29	11.83	15.75	18.23	18.01	20.24
