# Supplementary material for: Roles of host and environment in shift of primary anthrax host species in Kruger National Park
Source: PLoS One. 2024 Dec 6;19(12):e0314103. doi: 10.1371/journal.pone.0314103 (PMC11623471; doi:10.1371/journal.pone.0314103)
Supplement: S1 Data — (ZIP) [file pone.0314103.s001.zip › Ochai Supplementary Data/Tmin excel/1994.xlsx]

## Sheet: 1994
UPID	1994_1	1994_2	1994_3	1994_4	1994_5	1994_6	1994_7	1994_8	1994_9	1994_10	1994_11	1994_12
1	20.72	20.14	19.23	17.05	12.51	9.84	8.45	11.43	14.43	16.59	19.85	20.86
2	20.92	20.32	19.42	17.18	12.61	9.87	8.5	11.51	14.46	16.7	19.97	20.98
3	21.04	20.44	19.44	17.16	12.63	10.01	8.7	11.55	14.46	16.72	19.99	21.07
4	21.15	20.65	19.42	17.19	12.7	10	8.68	11.52	14.46	16.9	20	21.16
5	20.88	20.55	19.19	17.17	12.65	9.86	8.42	11.31	14.32	16.91	19.72	21
6	20.87	20.65	19.3	17.28	12.64	9.89	8.47	11.34	14.37	17.12	19.76	21.03
7	21.27	20.84	19.52	17.5	12.76	10.05	8.65	11.51	14.64	17.37	20.03	21.25
8	21.32	20.99	19.51	17.51	12.84	10.24	8.95	11.7	14.83	17.39	19.96	21.29
9	21.17	20.91	19.35	17.37	12.8	10.25	8.92	11.78	14.86	17.25	19.72	21.12
10	21.03	20.76	19.25	17.4	12.76	10.21	8.84	11.63	14.67	17.13	19.57	20.94
11	21.07	20.83	19.5	17.62	12.86	10.24	8.89	11.56	14.56	17.12	19.95	20.99
12	20.8	20.6	19.33	17.57	12.95	10.17	8.73	11.35	14.18	16.27	19.75	20.73
13	20.72	20.45	19.21	17.52	12.95	10.16	8.75	11.3	14	16.04	19.5	20.66
14	20.8	20.61	19.38	17.66	13.02	10.22	8.83	11.47	14.2	16.18	19.61	20.77
15	20.9	20.62	19.47	17.83	13.11	10.26	8.88	11.68	14.42	16.39	19.78	20.87
16	21.36	21.02	19.59	17.7	13.36	10.79	9.3	12.29	15.09	17.26	20.18	21.25
17	21.5	21.17	19.25	17.31	13.54	11.1	9.64	12.5	15.3	17.48	20.18	21.42
18	21.2	20.77	19.45	17.55	13.58	11.22	9.72	12.68	15.23	16.91	20.02	21.21
19	20.81	20.28	19.37	17.22	12.65	9.65	8.19	11.37	14.53	16.6	20.04	21.06
20	20.76	20.28	19.36	17.23	12.66	9.83	8.47	11.39	14.51	16.61	19.95	20.96
21	21.06	20.48	19.58	17.36	12.72	10.06	8.66	11.54	14.59	16.74	20.16	21.12
22	21.22	20.71	19.57	17.37	12.81	10.06	8.73	11.53	14.6	16.94	20.18	21.26
23	21.08	20.74	19.28	17.25	12.79	10.05	8.66	11.53	14.6	17.29	19.97	21.19
24	20.99	20.69	19.2	17.21	12.76	10.09	8.71	11.58	14.73	17.24	19.81	21.06
25	21.2	20.89	19.34	17.45	12.78	10.13	8.82	11.63	14.77	17.3	19.98	21.17
26	21.41	21.12	19.59	17.62	12.89	10.27	8.94	11.81	14.93	17.52	20.21	21.42
27	21.43	21.1	19.85	17.75	12.99	10.29	8.95	11.95	15.06	17.72	20.4	21.43
28	21.27	20.86	19.76	17.87	13.02	10.38	8.95	11.93	15.03	17.55	20.51	21.23
29	21.27	20.97	19.76	17.88	13.02	10.32	8.98	11.91	14.97	17.43	20.35	21.12
30	21.09	20.85	19.62	17.82	13.06	10.4	9	11.86	14.73	16.95	20.11	20.98
31	20.97	20.66	19.37	17.8	13.1	10.42	8.95	11.7	14.55	16.65	19.91	20.9
32	20.69	20.4	19.15	17.62	13.04	10.25	8.85	11.44	14.12	16.05	19.51	20.58
33	20.6	20.38	19.26	17.7	13.03	10.22	8.74	11.48	14.21	16.15	19.5	20.51
34	21.2	21.01	19.29	17.42	13.19	10.58	9.18	12.17	14.99	17.15	19.86	21.18
35	21.47	21.2	19.09	17.05	13.41	10.91	9.61	12.3	14.93	17.1	19.94	21.37
36	21.48	21.23	19.26	17.24	13.54	10.95	9.64	12.61	15.3	17.41	20.1	21.46
37	20.57	20.15	19.22	17.02	12.51	9.48	8.01	11.05	14.21	16.17	19.64	20.83
38	20.64	20.1	19.27	17.18	12.64	9.85	8.44	11.28	14.36	16.28	19.71	20.77
39	20.93	20.42	19.25	17.03	12.62	10.09	8.76	11.49	14.41	16.65	19.83	20.95
40	20.94	20.49	19.07	17.03	12.64	10.13	8.84	11.55	14.48	16.88	19.81	20.99
41	20.93	20.46	18.94	16.92	12.7	10.17	8.89	11.63	14.58	17.17	19.83	21.02
42	21.19	20.82	19.28	17.26	12.8	10.19	8.88	11.67	14.75	17.26	20.13	21.24
43	21.22	20.86	19.64	17.64	12.94	10.15	8.83	11.57	14.65	16.87	20.18	21.15
44	21.39	21	19.81	17.82	13.02	10.25	8.84	11.66	14.84	17.08	20.34	21.26
45	21.46	20.95	19.78	17.87	13	10.2	8.84	11.61	14.81	17.3	20.43	21.24
46	21.25	20.85	19.69	17.86	13.03	10.11	8.74	11.56	14.61	16.92	20.18	21.06
47	21.55	21.36	19.7	17.73	13.06	10.27	8.9	11.87	15.01	17.57	20.33	21.49
48	21.53	21.41	19.67	17.52	13.03	10.25	8.84	11.89	14.97	17.47	20.33	21.56
49	21.49	21.48	19.81	17.37	13.03	10.21	8.92	11.9	14.9	17.33	20.45	21.47
50	20.91	20.85	19.56	17.69	13.01	10.33	8.91	11.92	14.85	17.13	20	20.83
51	20.71	20.47	19.38	17.9	13.04	10.29	8.95	11.77	14.49	16.42	19.67	20.61
52	21.09	20.9	19.49	17.55	13.08	10.44	9.02	12.07	14.89	17.03	19.78	21.01
53	21.37	21.23	19.19	17.08	13.28	10.67	9.31	12.32	14.78	16.71	19.76	21.12
54	21.41	20.93	18.96	16.91	13.32	10.45	9.32	12.19	14.86	16.87	19.86	21.12
55	20.82	20.5	19.36	17.04	12.51	9.51	8.01	10.96	14.14	16.07	19.55	20.9
56	20.67	20.2	19.3	17.19	12.68	9.86	8.45	11.18	14.26	16.2	19.66	20.84
57	20.8	20.27	19.35	17.21	12.66	10.12	8.73	11.42	14.39	16.37	19.76	20.84
58	20.78	20.42	19.14	17	12.61	10.16	8.87	11.47	14.43	16.67	19.66	20.91
59	20.55	20.21	18.8	16.9	12.67	10.16	8.87	11.54	14.47	17.04	19.52	20.72
60	20.88	20.61	19.2	17.34	12.79	10.11	8.74	11.47	14.49	16.99	19.77	20.97
61	20.97	20.55	19.58	17.56	12.81	9.85	8.41	11.22	14.32	16.41	19.96	20.97
62	21.06	20.66	19.59	17.62	12.85	9.91	8.39	11.22	14.35	16.37	20.01	20.92
63	21.04	20.67	19.53	17.59	12.79	9.83	8.35	11.14	14.28	16.44	19.99	20.79
64	21.08	20.74	19.6	17.67	12.83	9.69	8.22	11.12	14.34	16.66	19.98	20.92
65	21.07	20.81	19.49	17.71	12.84	9.79	8.36	11.24	14.49	16.92	20.1	20.94
66	21.07	20.8	19.49	17.92	13.05	10.1	8.63	11.44	14.56	16.77	20.03	21.01
67	21.29	21.07	19.69	17.96	13.06	10.23	8.83	11.83	14.97	17.38	20.19	21.22
68	21.47	21.47	19.77	17.41	13.01	10.26	8.86	12.03	15.07	17.95	20.32	21.35
69	21	20.91	19.58	17.79	13.01	10.28	8.9	11.9	14.93	17.28	19.97	20.93
70	20.95	20.76	19.46	17.78	13.1	10.27	8.89	11.85	14.84	17.03	19.76	20.93
71	21.23	21.17	19.23	17.26	13.06	10.42	9.03	12.24	14.66	16.54	19.46	20.93
72	21.3	20.97	19.07	17.01	13.25	10.63	9.25	12.23	14.76	16.66	19.6	20.87
73	20.8	20.55	19.43	17.02	12.27	9.23	7.76	10.85	14.05	15.98	19.47	20.81
74	20.57	20.22	19.21	17.11	12.57	9.65	8.16	11.11	14.22	16.06	19.57	20.78
75	20.82	20.26	19.42	17.3	12.74	10.04	8.58	11.37	14.45	16.51	19.84	20.91
76	20.93	20.43	19.39	17.32	12.72	10.09	8.66	11.47	14.46	16.75	19.85	20.95
77	20.9	20.58	19.38	17.31	12.79	10.07	8.78	11.55	14.57	17.1	19.64	20.96
78	21.08	20.7	19.51	17.53	12.86	10.05	8.71	11.5	14.66	17.3	19.84	21.16
79	21.09	20.62	19.59	17.61	12.84	9.93	8.5	11.32	14.46	16.96	20.12	21.17
80	21.07	20.64	19.58	17.59	12.82	9.84	8.39	11.21	14.42	16.78	20.23	21.08
81	20.99	20.58	19.48	17.49	12.76	9.7	8.24	11.09	14.32	16.73	20.2	20.89
82	20.93	20.46	19.34	17.4	12.6	9.57	8.08	10.99	14.3	16.95	20.05	20.81
83	20.91	20.56	19.3	17.53	12.71	9.49	8.02	10.98	14.38	16.98	20.23	20.85
84	21.03	20.64	19.38	17.76	12.91	9.83	8.3	11.07	14.37	16.66	20.06	20.92
85	21.09	20.78	19.5	17.96	13.04	10.05	8.64	11.31	14.45	16.59	20.06	20.97
86	21.42	21.3	19.84	17.99	13.06	10.18	8.72	11.72	14.96	17.56	20.33	21.38
87	21.39	21.42	19.93	17.98	13.03	10.22	8.79	11.93	15.13	17.88	20.51	21.5
88	21.3	21.15	19.89	17.89	13.09	10.3	8.84	12.16	14.99	17.48	20.43	21.37
89	21.29	20.95	19.88	17.83	13.15	10.44	8.98	12.28	14.91	17.16	20.26	21.49
90	21.29	20.91	19.75	17.97	13.24	10.58	9.06	12.38	15.09	17.42	20.24	21.45
91	20.64	20.24	19.32	17.14	12.59	9.61	8.2	11.2	14.36	16.38	19.76	20.85
92	20.72	20.34	19.39	17.19	12.64	9.71	8.29	11.29	14.44	16.47	19.84	20.91
93	20.82	20.27	19.4	17.28	12.64	9.76	8.28	11.33	14.43	16.51	19.93	20.9
94	20.83	20.33	19.4	17.31	12.72	9.84	8.41	11.33	14.47	16.58	19.94	20.86
95	20.99	20.4	19.51	17.47	12.87	10.09	8.67	11.43	14.59	16.94	20.04	20.95
96	21.09	20.45	19.49	17.55	12.89	10.13	8.74	11.45	14.6	17.14	19.97	21.07
97	21.03	20.56	19.51	17.55	12.82	9.89	8.55	11.32	14.47	17.28	19.85	21.05
98	21.03	20.56	19.42	17.44	12.75	9.75	8.32	11.23	14.44	17.29	19.7	21.01
99	21.03	20.56	19.38	17.4	12.7	9.66	8.17	11.12	14.38	17.26	19.68	20.88
100	20.94	20.37	19.26	17.45	12.71	9.69	8.22	10.98	14.19	16.71	20.03	20.66
101	20.51	20.15	19.01	17.27	12.54	9.51	7.99	10.77	13.84	15.91	19.59	20.32
102	20.65	20.3	19.06	17.34	12.56	9.37	7.76	10.68	13.85	15.88	19.56	20.46
103	20.81	20.51	19.18	17.41	12.59	9.36	7.83	10.64	13.83	15.9	19.53	20.56
104	20.95	20.92	19.43	17.59	12.64	9.47	8	10.86	14.13	16.67	19.78	20.9
105	20.92	20.91	19.3	17.71	12.8	9.74	8.32	11.33	14.71	17.23	19.68	20.88
106	21.14	21.14	19.39	17.79	12.99	10.06	8.68	11.73	14.81	17.03	19.86	21.11
107	21.05	21	19.74	18.02	13.17	10.31	8.87	11.94	15.02	17.47	20.24	21.38
108	21.09	20.76	19.64	17.98	13.3	10.4	8.95	11.96	15.11	17.67	20.16	21.15
109	20.64	20.17	19.31	17.17	12.6	9.65	8.31	11.26	14.37	16.6	19.73	20.83
110	20.69	20.19	19.34	17.16	12.57	9.56	8.17	11.23	14.39	16.62	19.79	20.81
111	20.67	20.05	19.24	17.1	12.49	9.48	8.06	11.14	14.26	16.45	19.61	20.67
112	20.71	20.16	19.33	17.21	12.62	9.64	8.19	11.19	14.28	16.37	19.74	20.77
113	20.81	20.25	19.42	17.31	12.78	9.84	8.38	11.27	14.38	16.46	19.85	20.76
114	20.89	20.28	19.4	17.42	12.78	9.85	8.48	11.26	14.42	16.73	19.96	20.82
115	20.81	20.3	19.31	17.38	12.81	9.76	8.33	11.18	14.32	16.68	19.94	20.79
116	20.86	20.47	19.4	17.43	12.87	9.82	8.4	11.15	14.24	16.66	20.03	20.87
117	20.79	20.47	19.3	17.29	12.68	9.67	8.26	11.01	14.11	16.75	19.64	20.68
118	20.7	20.35	19.17	17.33	12.62	9.56	8.08	10.93	13.99	16.4	19.63	20.48
119	20.35	20	18.96	17.13	12.52	9.41	7.93	10.69	13.74	15.59	19.14	20.24
120	20.34	20.16	18.96	17.18	12.47	9.31	7.8	10.59	13.59	15.43	19.02	20.11
121	20.62	20.46	19	17.23	12.58	9.48	8.11	10.88	13.95	16.29	19.33	20.44
122	20.08	19.9	18.34	16.76	12.72	9.9	8.56	11.4	14.35	16.71	19.14	20.34
123	20.39	20	18.31	16.62	12.75	10.03	8.72	11.66	14.46	16.62	19.22	20.35
124	21.15	20.74	18.72	17.08	12.87	10.08	8.69	11.82	14.62	16.79	19.61	20.71
125	20.92	20.85	18.96	17.43	12.96	10.14	8.8	11.8	14.61	16.54	19.42	20.73
126	20.91	20.91	19.24	17.72	13.12	10.24	8.86	11.86	14.83	16.91	19.74	21.06
127	20.43	20	19.23	17.03	12.29	9.34	7.95	11.05	14.24	16.56	19.46	20.7
128	20.63	20.1	19.25	17.13	12.4	9.4	8.01	11.1	14.27	16.69	19.42	20.81
129	20.43	19.95	19.09	17	12.45	9.48	8.13	11.1	14.16	16.45	19.05	20.48
130	20.58	20.07	19.18	17.1	12.56	9.66	8.2	11.13	14.16	16.4	19.25	20.54
131	20.72	20.2	19.34	17.29	12.71	9.77	8.33	11.2	14.3	16.5	19.68	20.65
132	20.64	20.21	19.3	17.3	12.71	9.81	8.39	11.15	14.3	16.51	19.67	20.51
133	20.39	20.02	19.1	17.1	12.61	9.66	8.18	11.01	14.01	16.09	19.38	20.33
134	20.51	20.18	19.19	17.27	12.64	9.7	8.25	10.99	13.97	16.04	19.43	20.5
135	20.81	20.49	19.43	17.46	12.77	9.8	8.36	11.01	14.04	16.2	19.71	20.67
136	20.52	20.37	19.13	17.21	12.57	9.64	8.2	10.9	13.87	16.14	19.37	20.44
137	20.3	19.99	19.03	17.19	12.57	9.5	8.04	10.68	13.6	15.42	18.97	20.11
138	20.33	20.17	18.84	16.99	12.63	9.71	8.37	10.89	13.67	15.39	18.83	20.01
139	19.94	19.47	17.98	16.19	12.49	10	8.64	11.55	14.17	16.42	18.99	20.12
140	19.78	19.36	17.88	16.01	12.46	9.87	8.56	11.55	14.07	16.06	18.83	19.83
141	20.24	19.82	18.13	16.37	12.61	9.94	8.55	11.67	14.16	16.2	19.09	20.08
142	20.58	19.98	18.24	16.47	12.61	10.01	8.6	11.79	14.19	16.04	18.94	20.03
143	20.8	20.13	18.35	16.6	12.63	10.01	8.65	11.85	14.14	16	18.99	20.11
144	21.11	20.47	18.75	17.07	12.89	10.17	8.69	11.98	14.42	16.42	19.49	20.68
145	19.72	19.14	18.4	16.33	12.2	9.61	8.45	11.17	13.89	15.58	18.28	19.65
146	19.93	19.53	18.69	16.61	12.39	9.63	8.4	11.23	14.1	15.88	18.58	19.93
147	19.82	19.47	18.55	16.59	12.36	9.58	8.3	11.07	13.98	15.89	18.42	19.84
148	20.35	19.98	19.03	16.95	12.51	9.69	8.29	11.11	14.1	16.39	18.78	20.39
149	20.35	20.02	19.02	16.98	12.51	9.6	8.25	11.06	14.12	16.4	18.83	20.38
150	20.68	20.3	19.29	17.25	12.67	9.75	8.37	11.15	14.29	16.72	19.24	20.62
151	20.48	20.16	19.08	17.13	12.68	9.93	8.53	11.22	14.16	16.52	19.14	20.51
152	20.63	20.28	19.13	17.07	12.71	10.11	8.78	11.33	14.28	16.58	19.28	20.59
153	20.81	20.6	19.47	17.42	12.81	10.16	8.81	11.21	14.18	16.42	19.8	20.75
154	20.71	20.49	19.17	17.16	12.75	10.08	8.74	11.15	14.01	16.31	19.49	20.58
155	20.26	20.14	19.19	17.17	12.69	9.93	8.53	10.82	13.59	15.36	18.94	20.01
156	20.29	20.21	18.77	16.62	12.58	9.97	8.66	10.97	13.6	15.23	18.77	19.96
157	19.96	19.49	17.97	16.07	12.37	9.93	8.65	11.53	14.17	16.22	18.93	20.07
158	19.66	19.14	17.83	15.95	12.31	9.75	8.56	11.63	14.07	16.13	18.58	19.64
159	19.89	19.37	17.97	16.1	12.41	9.88	8.58	11.68	14.04	15.91	18.6	19.68
160	20.21	19.61	18.13	16.25	12.5	9.95	8.6	11.73	14.08	15.79	18.64	19.71
161	20.68	19.72	18.29	16.41	12.6	10	8.6	11.8	14.13	15.93	18.9	19.97
162	20.97	19.94	18.45	16.68	12.69	10.07	8.68	11.95	14.37	16.21	19.12	20.17
163	19.24	18.81	17.95	15.77	12	9.71	8.68	11.28	13.89	15.4	18.13	19.3
164	19.17	18.71	17.82	15.72	11.98	9.74	8.69	11.31	13.76	15.27	17.99	19.23
165	19.27	18.85	17.92	15.93	12.12	9.84	8.83	11.41	13.89	15.41	18.13	19.3
166	19.3	18.95	18.01	16.09	12.29	9.99	8.81	11.36	13.93	15.46	18.15	19.41
167	19.93	19.53	18.53	16.64	12.57	10.12	8.92	11.59	14.35	16.09	18.85	20.04
168	20.03	19.61	18.51	16.77	12.66	10.23	9.09	11.68	14.4	16.32	18.87	20.27
169	20.14	19.69	18.44	16.62	12.6	10.33	9.12	11.7	14.37	16.43	18.81	20.4
170	20.64	20.2	18.89	16.74	12.66	10.35	9.14	11.81	14.47	16.85	19.19	20.7
171	20.78	20.51	19.22	16.88	12.66	10.22	8.96	11.67	14.4	16.83	19.46	20.66
172	20.7	20.41	18.94	16.68	12.61	10.07	8.87	11.41	14.18	16.34	19.43	20.53
173	20.5	20.39	18.94	16.51	12.59	9.91	8.76	11.08	13.76	15.51	19.2	20.1
174	20.46	20.29	18.76	16.36	12.44	9.79	8.68	11.21	13.81	15.39	19.04	19.99
175	20.34	19.9	18.27	16.21	12.37	9.78	8.62	11.47	14.18	16.03	19.12	20.26
176	19.56	19.15	17.84	16.02	12.26	9.74	8.56	11.66	14.12	16.23	18.52	19.69
177	19.43	18.89	17.62	15.87	12.18	9.62	8.48	11.58	13.9	15.57	18.27	19.28
178	19.43	18.76	17.52	15.76	12.17	9.64	8.49	11.51	13.75	15.27	18.11	19.05
179	19.66	18.82	17.6	15.92	12.27	9.77	8.51	11.58	13.77	15.31	18.27	19.14
180	20	19.02	17.82	16.25	12.44	10	8.59	11.75	13.95	15.52	18.45	19.34
181	18.6	18.24	17.41	15.21	11.46	9.07	8.14	10.8	13.35	14.94	17.5	18.63
182	18.67	18.33	17.53	15.29	11.63	9.24	8.3	10.96	13.5	15.02	17.51	18.67
183	18.6	18.31	17.49	15.29	11.66	9.39	8.46	11	13.42	14.91	17.42	18.58
184	19.1	18.85	17.91	15.77	12.05	9.85	8.89	11.46	13.94	15.37	18.02	19.14
185	19.29	19	18.01	15.94	12.3	10.04	9.06	11.67	14.11	15.59	18.34	19.4
186	19.2	18.9	17.91	16.05	12.3	10.11	9.14	11.72	14.12	15.61	18.29	19.45
187	19.5	19.09	18.06	16.27	12.47	10.35	9.27	11.83	14.23	15.9	18.57	19.84
188	19.77	19.36	18.26	16.35	12.54	10.27	9.13	11.86	14.3	16.17	18.7	20.16
189	20.11	19.75	18.45	16.35	12.4	9.79	8.58	11.75	14.41	16.44	18.95	20.38
190	20.49	19.98	18.54	16.31	12.33	9.36	8.42	11.71	14.45	16.74	19.04	20.58
191	20.67	19.95	18.36	16.17	12.27	9.21	8.35	11.62	14.04	16.04	19.22	20.37
192	20.63	19.89	18.3	16.12	12.21	9.13	8.34	11.57	14.01	15.91	19.28	20.29
193	20.52	19.86	18.29	16.24	12.3	9.33	8.44	11.5	14.15	16.16	19.15	20.39
194	19.69	19.2	17.85	16.1	12.21	9.54	8.44	11.56	14.15	16.37	18.53	19.8
195	19.22	18.65	17.49	15.74	12.06	9.33	8.36	11.55	13.9	15.51	18.12	19.03
196	18.85	18.29	17.22	15.39	11.85	9.06	8.12	10.96	13.33	14.92	17.54	18.44
197	18.81	18.12	17.11	15.33	11.77	8.96	7.94	10.73	13.11	14.76	17.45	18.26
198	19.04	18.23	17.17	15.5	11.87	9.09	8.12	10.89	13.22	14.82	17.57	18.4
199	17.95	17.6	17.02	14.92	11.16	8.7	7.78	10.42	12.98	14.43	16.94	18.09
200	18.21	17.96	17.36	15.17	11.46	9.1	8.12	10.77	13.31	14.76	17.29	18.34
201	18.83	18.69	17.85	15.58	11.87	9.51	8.52	11.25	13.75	15.3	17.92	18.89
202	19.25	19.12	18.09	15.87	12.08	9.63	8.64	11.48	14.13	15.58	18.3	19.28
203	19.32	19.02	18.03	15.84	12.19	9.86	8.92	11.66	14.19	15.67	18.34	19.43
204	19.22	18.89	17.89	15.9	12.3	10.18	9.05	11.54	14.1	15.61	18.3	19.39
205	19.44	19.04	18.02	15.95	12.31	10.11	9.04	11.76	14.27	15.78	18.51	19.69
206	19.59	19.26	18.13	15.99	12.27	9.65	8.6	11.65	14.33	15.94	18.91	19.92
207	19.76	19.34	18.19	15.95	12.13	9.22	8.25	11.42	14.21	16.01	18.89	20.04
208	20.28	19.73	18.26	16.05	12.09	9.07	8.1	11.44	14.33	16.51	19.01	20.46
209	20.64	19.82	18.18	16.03	12.09	8.98	8.12	11.65	14.31	16.63	19.15	20.6
210	20.47	19.7	18.11	15.98	12.09	8.97	8.11	11.65	14.2	16.41	19.18	20.56
211	20.42	19.75	18.16	16.13	12.17	9.08	8.23	11.6	14.23	16.46	19.04	20.38
212	19.86	19.35	17.94	16.15	12.19	9.27	8.25	11.61	14.2	16.55	18.63	19.96
213	19.32	18.76	17.62	15.78	12.05	9.21	8.25	11.54	13.99	15.75	18.31	19.26
214	18.9	18.31	17.33	15.48	11.85	8.88	8.01	10.96	13.4	15.07	17.65	18.55
215	18.7	18.02	17.1	15.28	11.71	8.76	7.71	10.54	13.14	14.74	17.42	18.2
216	18.92	18.13	17.16	15.41	11.82	8.87	7.79	10.64	13.11	14.79	17.51	18.31
217	18.37	17.98	17.39	15.2	11.3	8.79	7.9	10.57	13.27	14.79	17.32	18.44
218	18.92	18.68	17.9	15.63	11.74	9.21	8.31	11.08	13.82	15.34	17.97	19.02
219	19.5	19.24	18.28	16.02	12.12	9.6	8.73	11.54	14.25	15.91	18.63	19.75
220	19.76	19.46	18.42	16.14	12.24	9.7	8.82	11.63	14.32	16.13	18.86	20.02
221	19.66	19.33	18.27	15.99	12.18	9.74	8.85	11.57	14.24	16.22	18.82	20
222	19.6	19.31	18.23	15.99	12.27	9.95	8.86	11.57	14.26	16.23	18.8	20.06
223	19.63	19.34	18.22	15.96	12.18	9.62	8.66	11.72	14.38	16.12	18.82	20.03
224	19.64	19.32	18.2	15.93	12.03	9.22	8.29	11.59	14.32	16.08	18.87	20.03
225	19.82	19.48	18.25	15.97	12.07	9.11	8.18	11.44	14.21	16.09	18.9	20.03
226	19.96	19.62	18.25	16.02	12.04	9.08	8.1	11.44	14.18	16.26	18.83	20.22
227	20.47	19.98	18.32	16.11	12.09	9	8.1	11.54	14.35	16.63	19.12	20.54
228	20.57	19.94	18.25	16.03	12.03	8.92	8.02	11.58	14.26	16.52	19.3	20.55
229	20.58	20.11	18.31	16.13	12.07	8.97	8.09	11.58	14	16.1	19.22	20.5
230	20.2	19.97	18.18	16.15	12.09	9.01	8.08	11.53	14.04	16.3	18.93	20.23
231	19.73	19.34	17.87	15.93	12.02	9.01	8.11	11.55	14.17	16.3	18.61	19.74
232	19.42	18.82	17.64	15.74	11.99	8.94	8.13	11.35	13.91	15.63	18.22	19.17
233	19.19	18.52	17.42	15.61	11.84	8.88	8.03	11.09	13.53	15.21	17.86	18.73
234	19.17	18.4	17.38	15.54	11.84	8.88	7.91	10.81	13.29	15.08	17.68	18.54
235	19.61	19.22	18.29	15.98	11.91	9.12	8.32	11.29	14.24	15.91	18.68	19.72
236	19.73	19.32	18.36	16	11.99	9.31	8.48	11.46	14.2	16	18.82	20.02
237	20.26	19.76	18.66	16.33	12.23	9.6	8.76	11.47	14.17	16.36	19.09	20.55
238	20.47	20.07	18.86	16.46	12.29	9.72	8.84	11.34	14.05	16.47	19.31	20.65
239	20.27	19.79	18.66	16.26	12.19	9.52	8.66	11.49	14.09	16.39	19.33	20.54
240	19.83	19.49	18.38	15.98	12.07	9.32	8.4	11.66	14.18	16.45	19.01	20.43
241	19.78	19.5	18.28	15.94	12.09	9.18	8.34	11.63	14.3	16.25	18.83	20.23
242	19.89	19.63	18.37	16.04	12.06	9.08	8.16	11.62	14.36	16.36	18.94	20.29
243	20.01	19.77	18.45	16.04	12.07	9.08	8.21	11.64	14.37	16.35	18.96	20.22
244	19.92	19.73	18.41	16.08	12.1	9.08	8.14	11.54	14.28	16.11	18.85	20.15
245	20.2	20.05	18.53	16.22	12.11	8.96	8.08	11.51	14.32	16.27	18.96	20.41
246	20.68	20.21	18.63	16.19	12.08	8.9	8.01	11.54	14.31	16.58	19.33	20.6
247	20.73	20.37	18.75	16.21	12.07	8.89	8.03	11.49	13.69	15.66	19.19	20.43
248	20.62	20.32	18.58	16.12	12	8.85	7.99	11.36	13.59	15.55	19.14	20.38
249	20.42	20.27	18.27	16.03	12.01	8.82	7.97	11.46	13.89	16.21	19.14	20.21
250	20.25	19.83	18.12	16.07	12.06	9.03	8	11.43	14.11	16.48	18.89	19.92
251	19.72	19.1	17.8	15.93	12.03	9.15	8.03	11.46	14.02	15.95	18.46	19.41
252	19.22	18.43	17.36	15.61	11.9	8.87	8.02	11.1	13.5	15.19	17.82	18.66
253	19.61	19.25	18.4	16.04	11.9	9.15	8.27	11.29	14.17	15.9	18.79	19.88
254	19.95	19.38	18.45	16.07	12.07	9.29	8.44	11.5	14.15	16.12	18.9	20.34
255	20.48	20.03	18.88	16.32	12.26	9.56	8.67	11.46	14.19	16.42	19.29	20.75
256	20.68	20.25	19.18	16.51	12.35	9.65	8.64	11.41	14.2	16.52	19.48	20.72
257	20.57	20.1	18.97	16.32	12.18	9.34	8.4	11.55	14.18	16.57	19.42	20.72
258	20.14	19.76	18.61	16.1	12.1	9.18	8.22	11.61	14.33	16.58	19.22	20.6
259	20.15	19.79	18.58	16.09	12.13	9.15	8.22	11.67	14.38	16.49	19.2	20.53
260	20.11	19.87	18.56	16.11	12.07	9.05	8.16	11.64	14.39	16.45	19.16	20.54
261	19.94	19.78	18.5	16.08	12.05	8.99	8.07	11.55	14.4	16.3	19.04	20.32
262	19.94	19.82	18.47	16.12	12.06	8.91	8.03	11.46	14.23	16.06	18.92	20.17
263	20.12	19.95	18.5	16.18	12.12	8.89	8.01	11.5	14.25	16.08	18.91	20.25
264	20.54	20.26	18.75	16.26	12.08	8.83	7.95	11.53	14.35	16.55	19.09	20.47
265	20.72	20.32	19.01	16.3	12.02	8.79	7.89	11.36	13.79	15.88	19.21	20.39
266	20.74	20.35	18.85	16.24	11.95	8.77	7.9	11.21	13.54	15.47	19.1	20.3
267	20.63	20.34	18.54	16.18	12.02	8.72	7.91	11.4	13.6	15.8	19.24	20.46
268	20.69	20.33	18.56	16.22	12.05	9.01	7.91	10.97	13.71	16.18	19.28	20.42
269	20.23	19.76	18.2	16.12	12.14	9.4	8.03	11.03	13.99	16.36	18.75	19.96
270	19.46	18.69	17.59	15.77	11.91	8.87	7.96	11.34	13.74	15.4	18.02	19.03
271	19.87	19.36	18.56	16.13	12.05	9.21	8.31	11.4	14.15	16.01	18.88	20.24
272	20.23	19.65	18.68	16.17	12.14	9.46	8.55	11.38	14.11	16.22	19.14	20.54
273	20.62	20.08	19.05	16.38	12.38	9.79	8.72	11.19	14.03	16.34	19.35	20.69
274	20.63	20.09	19.1	16.44	12.28	9.72	8.68	11.25	14.01	16.39	19.33	20.67
275	20.54	19.89	18.84	16.33	12.17	9.29	8.37	11.49	14.17	16.49	19.41	20.73
276	20.24	19.6	18.59	16.19	12.14	9.18	8.24	11.54	14.29	16.32	19.22	20.59
277	20.38	19.89	18.66	16.24	12.13	9.14	8.22	11.6	14.3	16.5	19.36	20.7
278	20.48	20.16	18.8	16.29	12.14	9.04	8.11	11.59	14.37	16.59	19.39	20.72
279	20.2	20	18.73	16.21	12.11	8.94	8.08	11.53	14.39	16.47	19.15	20.5
280	20.28	20.03	18.68	16.2	12.11	8.91	7.97	11.49	14.35	16.37	19.08	20.43
281	20.24	19.91	18.55	16.2	12.06	8.81	7.94	11.44	14.29	16.31	19.03	20.23
282	20.48	20.12	18.66	16.24	12.1	8.76	7.89	11.51	14.35	16.55	19.23	20.32
283	20.75	20.35	18.96	16.28	12	8.7	7.8	11.38	14	16.21	19.35	20.51
284	20.78	20.33	18.93	16.21	11.95	8.62	7.78	11.3	13.68	15.66	19.21	20.4
285	20.77	20.38	18.73	16.23	11.98	8.62	7.79	11.38	13.77	15.96	19.3	20.47
286	20.78	20.38	18.8	16.25	11.92	8.8	7.69	10.96	13.78	16.3	19.37	20.56
287	20.59	20.18	18.58	16.21	12.08	9.36	7.97	10.67	13.91	16.5	18.98	20.35
288	19.96	19.3	17.98	16.03	11.96	9.23	7.82	11.26	14.03	15.97	18.53	19.7
289	19.97	19.37	18.57	16.11	12.05	9.31	8.36	11.38	13.98	15.95	18.95	20.46
290	20.13	19.62	18.67	16.1	12.1	9.34	8.4	11.35	13.99	16.06	19.13	20.52
291	20.47	20	19	16.22	12.17	9.49	8.51	11.31	13.98	16.21	19.31	20.63
292	20.55	19.95	19	16.28	12.23	9.43	8.49	11.31	13.98	16.28	19.32	20.7
293	20.28	19.58	18.66	16.17	12.08	9.21	8.34	11.41	14.09	16.17	19.2	20.57
294	20.16	19.47	18.55	16.09	12.08	9.07	8.23	11.47	14.2	16.09	19.14	20.54
295	20.27	19.78	18.62	16.14	12.05	9.02	8.18	11.4	14.15	16.25	19.19	20.58
296	20.46	20.08	18.79	16.3	12.12	8.99	8.07	11.42	14.21	16.37	19.26	20.62
297	20.2	20	18.69	16.26	12.02	8.95	7.99	11.48	14.27	16.31	19.06	20.53
298	20.19	19.79	18.69	16.13	12.05	8.85	7.9	11.47	14.31	16.32	19.05	20.25
299	20.31	19.82	18.67	16.26	11.99	8.74	7.89	11.49	14.34	16.43	19.11	20.22
300	20.49	20.17	18.76	16.3	12.04	8.64	7.8	11.5	14.38	16.65	19.36	20.44
301	20.82	20.37	18.9	16.32	11.93	8.58	7.75	11.4	14.17	16.55	19.42	20.65
302	20.84	20.29	19.02	16.3	11.83	8.5	7.64	11.22	13.84	15.94	19.18	20.4
303	20.89	20.24	19.02	16.26	11.81	8.45	7.61	11.34	13.83	16.02	19.21	20.27
304	20.91	20.33	18.95	16.3	11.77	8.43	7.43	11.02	13.88	16.42	19.4	20.55
305	20.75	20.33	18.78	16.27	11.92	9.04	7.69	10.5	13.8	16.51	19.21	20.51
306	20.42	19.83	18.36	16.15	12.11	9.45	7.97	10.72	13.9	16.41	18.86	20.22
307	19.91	19.4	18.6	16.04	12.04	9.27	8.31	11.28	13.95	15.82	18.75	20.25
308	20.06	19.53	18.71	16.1	12.06	9.16	8.23	11.31	14.04	15.93	19.01	20.34
309	20.36	19.81	18.84	16.11	12.06	9.15	8.21	11.33	14.09	16.06	19.32	20.52
310	20.4	19.85	18.91	16.17	12.1	9.12	8.22	11.4	14.09	16.18	19.34	20.6
311	20.12	19.55	18.63	16.14	12.07	9.01	8.12	11.39	14.26	16.08	19.18	20.42
312	20.1	19.58	18.56	16.16	12.02	8.94	8.02	11.34	14.29	16.11	19.17	20.4
313	20.24	19.71	18.59	16.15	12.09	8.92	8.03	11.4	14.32	16.16	19.18	20.55
314	20.41	19.97	18.74	16.21	12.05	8.87	7.96	11.43	14.24	16.25	19.15	20.6
315	20.39	19.96	18.74	16.19	11.98	8.81	7.97	11.41	14.27	16.25	19.08	20.52
316	20.27	19.76	18.64	16.18	11.97	8.8	7.79	11.38	14.22	16.17	18.91	20.29
317	20.3	19.89	18.63	16.25	11.92	8.81	7.7	11.35	14.26	16.24	18.98	20.23
318	20.42	20.06	18.71	16.3	11.9	8.58	7.58	11.4	14.32	16.43	19.14	20.33
319	20.61	20.36	18.77	16.31	11.98	8.46	7.67	11.49	14.33	16.65	19.5	20.6
320	20.91	20.35	19	16.33	11.95	8.45	7.61	11.4	14.11	16.52	19.38	20.57
321	20.94	20.18	19.1	16.33	11.76	8.3	7.41	11.17	13.76	16.01	19.09	20.37
322	20.93	20.19	18.97	16.33	11.69	8.27	7.2	10.77	13.61	16.12	19.26	20.39
323	20.87	20.23	18.87	16.24	11.89	8.79	7.57	10.38	13.56	16.18	19.29	20.41
324	20.67	20.13	18.66	16.25	12.23	9.42	7.92	10.44	13.61	16.08	19.08	20.36
325	20	19.51	18.72	16.06	12.05	9.24	8.28	11.24	13.92	15.73	18.75	20.28
326	20.27	19.78	18.89	16.11	12.07	9.2	8.23	11.27	13.97	15.9	19.1	20.48
327	20.53	20.03	19.07	16.16	12.14	9.16	8.21	11.26	13.98	16.09	19.23	20.59
328	20.42	19.86	18.89	16.16	12.03	9.08	8.12	11.31	14.06	16.05	19.23	20.45
329	20.05	19.46	18.6	16.14	12.03	8.95	7.97	11.29	14.26	15.94	19.03	20.31
330	20.17	19.6	18.63	16.15	11.99	8.95	7.94	11.32	14.21	16	19.15	20.41
331	20.41	19.9	18.7	16.18	12.05	8.89	7.94	11.36	14.26	16.14	19.2	20.52
332	20.66	20.11	18.87	16.21	12.02	8.79	7.92	11.38	14.26	16.25	19.18	20.61
333	20.74	20.1	18.84	16.23	12.01	8.75	7.87	11.37	14.29	16.32	19.18	20.59
334	20.6	20	18.71	16.24	11.94	8.65	7.76	11.39	14.26	16.28	19.08	20.43
335	20.42	20.04	18.65	16.26	11.86	8.67	7.58	11.31	14.21	16.19	19	20.29
336	20.46	20.12	18.73	16.26	11.84	8.49	7.48	11.36	14.24	16.2	19.05	20.31
337	20.55	20.25	18.79	16.26	11.85	8.33	7.48	11.4	14.26	16.45	19.33	20.44
338	20.84	20.44	18.98	16.32	11.92	8.37	7.54	11.4	14.24	16.66	19.55	20.68
339	21	20.36	19.06	16.37	11.87	8.37	7.54	11.4	14.19	16.66	19.47	20.68
340	21.02	20.23	19.04	16.27	11.73	8.17	7.16	10.81	13.66	16.04	19.26	20.38
341	20.96	20.07	18.97	16.57	12.04	8.82	7.54	10.43	13.39	15.54	19.07	20.29
342	20.79	20.14	18.85	16.66	12.46	9.4	7.95	10.42	13.37	15.62	18.98	20.24
343	20.42	19.82	18.41	16.16	12.03	9.14	7.64	10.65	13.79	16.27	19.06	20.32
344	20.08	19.29	18.11	16.1	11.73	8.65	7.31	11.34	14.01	16.16	18.79	20.01
345	19.96	19.03	17.95	16.12	11.84	8.62	7.42	11.5	14.06	15.85	18.59	19.79
346	19.7	18.68	17.8	15.99	11.89	8.64	7.68	11.49	13.76	15.41	18.16	19.23
347	19.69	18.61	17.65	15.96	12.02	8.79	7.96	11.32	13.49	15.25	17.92	19
348	19.9	18.77	17.82	16.11	12.18	8.84	8.08	11.35	13.58	15.37	18.07	19.17
349	19.96	19.42	18.68	16.05	11.94	9.03	8.07	11.18	13.85	15.63	18.68	20.13
350	20.19	19.67	18.87	16	12.06	9.09	8.17	11.13	13.86	15.78	18.94	20.35
351	20.28	19.82	19.05	16	12.05	9.2	8.21	11.1	13.81	15.9	19.07	20.4
352	20.11	19.65	18.83	16.03	12.01	9.02	8.07	11.2	13.97	15.73	18.87	20.2
353	19.8	19.42	18.55	16.09	11.93	8.91	7.96	11.21	14.1	15.8	18.73	19.95
354	19.92	19.48	18.57	16.08	11.94	8.85	7.94	11.22	14.13	15.81	18.74	19.94
355	20.19	19.69	18.65	16.07	12	8.85	7.92	11.27	14.16	15.89	18.87	20.17
356	20.62	20.1	18.97	16.12	11.95	8.77	7.83	11.3	14.18	16.04	19.11	20.47
357	20.81	20.2	19.1	16.2	11.93	8.65	7.72	11.32	14.24	16.15	19.2	20.56
358	20.78	20.18	18.97	16.24	11.9	8.58	7.71	11.34	14.27	16.22	19.08	20.58
359	20.69	20.27	18.9	16.25	11.87	8.43	7.61	11.34	14.24	16.33	19.15	20.56
360	20.76	20.33	18.95	16.27	11.82	8.33	7.55	11.33	14.25	16.31	19.21	20.53
361	20.66	20.24	18.95	16.26	11.76	8.29	7.43	11.31	14.22	16.39	19.23	20.47
362	20.73	20.31	18.89	16.24	11.84	8.25	7.5	11.33	14.18	16.41	19.44	20.55
363	20.76	20.32	18.91	16.26	11.83	8.26	7.46	11.35	14.24	16.54	19.47	20.57
364	21.03	20.28	19.03	16.32	11.7	8.05	7.1	10.86	13.84	16.28	19.39	20.56
365	21.01	20.07	19.07	16.62	11.86	8.42	7.25	10.32	13.4	15.59	19.07	20.41
366	20.92	20.08	19.06	17.06	12.49	9.31	7.86	10.57	13.42	15.51	19.08	20.34
367	20.79	20.1	18.77	16.64	12.34	9.25	7.77	10.42	13.49	15.88	19	20.32
368	20.39	19.84	18.43	16.15	11.74	8.7	7.23	11.14	14.01	16.31	19.05	20.24
369	20.17	19.4	18.14	16.17	11.75	8.41	7.22	11.39	14.06	16.19	18.8	20.02
370	20.07	19.21	18.09	16.16	11.78	8.68	7.38	11.56	14.07	15.91	18.69	19.85
371	19.91	18.84	17.81	16.05	11.91	8.73	7.59	11.53	13.84	15.52	18.37	19.39
372	19.71	18.6	17.77	16.02	12.05	8.72	7.89	11.4	13.57	15.29	17.92	18.97
373	19.93	19.35	18.72	16.01	11.96	8.97	7.99	11.04	13.91	15.55	18.68	20.13
374	20.16	19.53	18.85	16.03	11.98	8.94	7.98	11.08	13.84	15.64	18.84	20.21
375	20.35	19.82	19.07	16.02	12.02	9.08	8.11	11.05	13.81	15.92	19.03	20.38
376	20.05	19.53	18.81	15.98	11.97	8.95	8.01	11.07	13.88	15.73	18.76	20.12
377	19.7	19.3	18.55	16.11	11.94	8.84	7.89	11.14	14.03	15.69	18.63	19.85
378	19.73	19.3	18.57	16.12	11.92	8.81	7.82	11.1	13.99	15.76	18.71	19.75
379	19.91	19.41	18.6	16.14	11.98	8.74	7.86	11.14	14.03	15.75	18.75	19.91
380	20.3	19.74	18.73	16.09	11.9	8.7	7.77	11.2	14.07	15.9	18.8	20.17
381	20.53	20.1	18.96	16.13	11.85	8.61	7.69	11.26	14.16	15.97	18.95	20.38
382	20.58	20.07	18.92	16.15	11.82	8.48	7.61	11.24	14.19	16.07	18.86	20.46
383	20.49	20.18	18.92	16.19	11.78	8.4	7.53	11.28	14.18	16.13	18.95	20.46
384	20.53	20.16	18.85	16.14	11.7	8.3	7.36	11.25	14.14	16.19	18.99	20.43
385	20.57	20.22	18.92	16.24	11.66	8.15	7.28	11.31	14.14	16.31	19.24	20.51
386	20.86	20.26	19.05	16.24	11.64	8.02	7.28	11.32	14.19	16.47	19.47	20.61
387	20.9	20.26	19.05	16.24	11.72	8.05	7.29	11.35	14.21	16.55	19.4	20.67
388	21	20.2	19.03	16.29	11.64	7.98	7.12	11.19	13.98	16.4	19.29	20.69
389	21.1	20.13	19.03	16.31	11.51	7.91	6.74	10.35	13.47	15.78	19.15	20.44
390	21.03	20.1	19.1	16.75	12.1	8.65	7.39	10.32	13.4	15.6	19.07	20.35
391	20.94	20.07	19.03	16.93	12.48	9.19	7.77	10.33	13.41	15.66	19.03	20.29
392	20.66	20.05	18.69	16.34	12.07	8.8	7.38	10.83	13.81	16.18	19.09	20.37
393	20.36	19.78	18.37	16.25	11.73	8.31	7.15	11.38	14.01	16.28	18.99	20.2
394	20.06	19.27	18.1	16.19	11.89	8.41	7.36	11.5	14.09	15.92	18.73	19.82
395	20.06	19.09	18.08	16.23	11.94	8.5	7.46	11.62	14.02	15.66	18.59	19.59
396	19.88	18.79	17.88	16.12	11.94	8.7	7.57	11.61	13.81	15.43	18.34	19.24
397	20.14	19.53	18.87	15.97	12	8.96	8.01	10.97	13.74	15.5	18.82	20.33
398	20.07	19.39	18.8	15.93	11.94	8.9	7.94	11.05	13.8	15.53	18.79	20.29
399	20.01	19.44	18.81	15.99	11.96	8.86	7.88	11.07	13.84	15.58	18.79	20.19
400	19.92	19.38	18.8	16.04	11.89	8.87	7.89	11.11	13.93	15.58	18.65	20.01
401	19.84	19.34	18.7	16.09	11.93	8.79	7.82	11.09	14.04	15.68	18.66	19.88
402	19.77	19.32	18.6	16.09	11.93	8.72	7.83	11.11	14.04	15.67	18.59	19.77
403	19.87	19.43	18.65	16.05	11.87	8.69	7.8	11.14	14.08	15.78	18.68	19.88
404	20	19.55	18.64	16.04	11.87	8.59	7.72	11.17	14.05	15.8	18.69	19.93
405	20.23	19.86	18.83	16.13	11.84	8.52	7.65	11.23	14.17	15.9	18.83	20.21
406	20.49	20.01	18.89	16.12	11.86	8.45	7.57	11.22	14.11	16	18.9	20.35
407	20.6	20.17	18.93	16.15	11.74	8.36	7.49	11.19	14.13	16.09	19.02	20.43
408	20.61	20.13	18.95	16.16	11.67	8.46	7.21	11.12	14.06	16.19	19.14	20.47
409	20.68	20.19	18.95	16.23	11.61	8.26	7.1	11.17	14.13	16.3	19.27	20.53
410	20.83	20.17	19.03	16.23	11.62	8.02	7.13	11.28	14.16	16.4	19.38	20.57
411	20.92	20.14	19.1	16.24	11.6	7.91	7.15	11.26	14.12	16.51	19.35	20.61
412	20.88	20.08	19.02	16.22	11.51	7.93	6.93	11.17	14.01	16.39	19.15	20.57
413	20.91	20.16	19	16.24	11.5	7.84	6.9	11.04	13.92	16.39	19.23	20.6
414	20.99	20.17	19.01	16.33	11.61	8	6.93	10.64	13.77	16.23	19.3	20.51
415	21.08	20.11	19.02	16.77	12.15	8.66	7.2	10.23	13.47	15.78	19.09	20.34
416	20.83	20.12	18.97	16.78	12.46	9.14	7.59	10.34	13.52	15.92	19.03	20.31
417	20.42	19.96	18.57	16.3	12	8.7	7.29	10.98	13.77	16.14	19.1	20.3
418	20.09	19.37	18.26	16.24	11.89	8.33	7.35	11.55	14.06	16.03	18.87	19.87
419	20.06	19.15	18.13	16.27	12.03	8.53	7.6	11.6	14.06	15.82	18.78	19.59
420	19.97	18.97	18.1	16.25	11.98	8.53	7.52	11.57	13.97	15.58	18.53	19.38
421	20.21	19.5	18.93	15.92	11.94	8.86	7.91	11	13.77	15.48	18.72	20.37
422	20.06	19.36	18.82	15.9	11.87	8.89	7.89	10.91	13.65	15.48	18.68	20.26
423	20.13	19.51	19.05	16	12	9.06	7.98	10.8	13.65	15.6	18.7	20.21
424	20.12	19.56	19.04	16.02	11.98	9.03	7.95	10.85	13.68	15.55	18.65	20.13
425	20.17	19.64	19.02	16.05	11.91	8.88	7.83	10.99	13.84	15.64	18.65	20.09
426	19.99	19.49	18.79	16.01	11.89	8.71	7.77	11.13	14.07	15.69	18.67	19.95
427	20.04	19.49	18.74	16.08	11.9	8.64	7.74	11.16	14.1	15.81	18.73	19.97
428	20.05	19.49	18.67	16.1	11.92	8.66	7.69	11.14	14.06	15.79	18.75	20
429	20.14	19.81	18.81	16.13	11.91	8.55	7.65	11.13	14.09	15.9	18.81	20.07
430	20.35	19.91	18.86	16.14	11.9	8.47	7.64	11.18	14.09	15.98	18.9	20.22
431	20.44	19.99	18.89	16.11	11.77	8.33	7.43	11.21	14.05	15.98	18.89	20.34
432	20.55	20.09	18.92	16.13	11.68	8.49	7.2	11.07	14.03	16.15	19.03	20.41
433	20.8	20.16	19.06	16.19	11.61	8.38	6.99	11.06	14.06	16.3	19.32	20.54
434	20.9	20.06	19.16	16.23	11.64	8.23	6.92	11.09	14.07	16.34	19.35	20.59
435	20.9	20.04	19.21	16.35	11.63	8.13	6.87	11.13	14	16.33	19.16	20.5
436	20.8	20.03	19.02	16.24	11.55	8.12	6.8	11.13	13.97	16.29	19.06	20.48
437	20.74	20.08	18.86	16.25	11.5	7.88	6.99	11.26	14.02	16.39	19.28	20.56
438	20.9	20.15	18.92	16.24	11.55	7.92	7.05	11.15	14	16.44	19.35	20.58
439	21.05	20.16	19.11	16.55	11.9	8.3	6.94	10.43	13.74	16.18	19.27	20.48
440	20.88	20.12	19.08	16.85	12.57	9.23	7.63	10.29	13.49	16	19.23	20.3
441	20.62	20.17	18.88	16.37	12.18	8.84	7.27	10.9	13.78	16.27	19.23	20.43
442	20.4	19.86	18.59	16.34	11.85	8.28	7.29	11.44	14.1	16.22	19.05	20.24
443	20.13	19.35	18.3	16.31	12.04	8.49	7.51	11.62	14.11	15.97	18.84	19.86
444	20.01	19.03	18.11	16.32	12.08	8.58	7.55	11.6	14.01	15.77	18.71	19.6
445	20.17	19.5	18.99	15.96	11.95	8.8	7.84	10.92	13.83	15.34	18.57	20.24
446	20.03	19.35	18.88	15.89	11.9	8.78	7.83	10.86	13.75	15.39	18.57	20.11
447	20.21	19.43	19.02	15.92	11.94	8.95	7.91	10.82	13.7	15.74	18.81	20.38
448	20.21	19.54	19.08	15.96	11.95	9.04	7.97	10.74	13.63	15.63	18.73	20.26
449	20.31	19.78	19.14	16.01	11.92	8.95	7.81	10.88	13.75	15.61	18.74	20.27
450	20.08	19.61	18.89	15.93	11.84	8.66	7.65	11.04	13.82	15.51	18.61	20
451	20.08	19.47	18.7	15.93	11.81	8.59	7.64	11.08	13.96	15.61	18.56	19.97
452	20.09	19.54	18.72	15.97	11.83	8.56	7.62	11.05	14.01	15.7	18.63	20.01
453	20.27	19.85	18.87	16.05	11.84	8.5	7.56	11.14	14.05	15.8	18.74	20.03
454	20.36	19.95	18.97	16.06	11.79	8.44	7.46	11.12	14.07	15.85	18.84	20.09
455	20.4	19.96	19	16.09	11.74	8.32	7.34	11.14	14.02	15.97	18.9	20.3
456	20.59	20.07	19.04	16.19	11.63	8.3	7.19	11.11	14.02	16.06	19.08	20.44
457	20.71	20.01	19.09	16.23	11.64	8.44	7.11	11.05	13.94	16.1	19.13	20.38
458	20.76	20.02	19.1	16.27	11.66	8.37	6.95	11.02	13.93	16.17	19.14	20.4
459	20.71	19.93	19.11	16.32	11.73	8.26	6.91	11.04	13.9	16.05	19.08	20.4
460	20.62	19.95	18.89	16.14	11.56	8.11	6.93	11.16	13.98	16.09	19.1	20.4
461	20.63	20.03	18.87	16.17	11.52	7.91	7.07	11.22	14.01	16.15	19.18	20.45
462	20.89	20.12	18.95	16.26	11.53	7.89	6.99	11.17	14.01	16.34	19.29	20.54
463	20.91	20.19	19.1	16.54	11.88	8.22	6.91	10.74	13.86	16.36	19.33	20.53
464	20.8	20.18	19.12	16.8	12.48	9	7.43	10.34	13.69	16.27	19.29	20.48
465	20.72	20.19	19.02	16.55	12.22	8.78	7.22	10.88	13.89	16.41	19.37	20.59
466	20.59	20.08	18.8	16.39	11.87	8.47	7.11	11.29	13.99	16.22	19.14	20.46
467	20.26	19.61	18.45	16.32	11.89	8.42	7.29	11.43	13.99	16.07	18.92	20.09
468	20.09	19.16	18.26	16.33	12.05	8.55	7.59	11.61	14.13	15.83	18.74	19.69
469	20.17	19.63	18.85	15.85	11.77	8.57	7.55	10.97	13.82	15.56	18.5	19.95
470	20.21	19.73	18.92	15.95	11.75	8.58	7.52	11.01	13.84	15.58	18.56	20.07
471	20.33	19.87	19.05	16.02	11.81	8.56	7.47	10.99	13.89	15.67	18.66	20.15
472	20.36	19.87	19.09	16.02	11.73	8.54	7.33	11	13.91	15.69	18.67	20.11
473	20.32	19.84	19.02	16.07	11.65	8.33	7.27	11.08	13.92	15.81	18.76	20.16
474	20.43	19.9	18.97	16.04	11.62	8.25	7.22	11.08	13.93	15.85	18.85	20.29
475	20.52	19.91	19.01	16.14	11.67	8.5	7.19	10.89	13.79	15.9	18.91	20.2
476	20.6	19.87	19	16.17	11.77	8.61	7.19	10.85	13.77	15.96	19.03	20.27
477	20.55	19.9	18.91	16.13	11.69	8.43	6.97	11	13.92	15.88	19.01	20.27
478	20.62	19.92	18.84	16.08	11.54	8.1	6.96	11.2	13.99	15.95	19.12	20.3
479	20.74	20.01	18.82	16.13	11.56	7.91	7.09	11.29	14	16.13	19.15	20.39
480	20.85	20.04	19.04	16.33	11.74	8.13	6.86	10.98	13.92	16.27	19.08	20.39
481	20.93	20.09	19.2	16.74	12.29	8.78	7.22	10.44	13.69	16.28	19.21	20.42
482	20.58	19.95	19.04	16.8	12.59	9.29	7.66	10.24	13.61	16.09	19.13	20.33
483	20.7	20.15	19.08	16.7	12.5	9.05	7.47	10.74	13.89	16.29	19.29	20.56
484	20.58	20.05	18.9	16.46	12.17	8.79	7.18	11.05	13.81	16.18	19.16	20.44
485	20.38	19.81	18.6	16.28	11.95	8.62	7.19	11.35	13.86	16.07	19.02	20.25
486	20.21	19.38	18.37	16.38	12	8.5	7.46	11.6	14.11	16.03	18.97	20.01
487	20.26	19.72	18.97	15.82	11.76	8.55	7.47	10.85	13.64	15.46	18.55	20.03
488	20.36	19.82	19	15.94	11.76	8.49	7.47	10.88	13.7	15.56	18.67	20.11
489	20.19	19.76	18.97	15.98	11.8	8.61	7.37	10.84	13.69	15.53	18.58	19.96
490	20.06	19.65	18.93	15.88	11.69	8.55	7.38	10.87	13.81	15.53	18.5	19.87
491	20.01	19.66	18.91	15.96	11.63	8.42	7.25	10.97	13.87	15.67	18.56	19.93
492	20.09	19.66	18.7	15.86	11.58	8.32	7.2	10.95	13.83	15.61	18.56	19.93
493	20.14	19.66	18.68	15.9	11.59	8.32	7.14	10.97	13.82	15.59	18.6	19.93
494	20.16	19.72	18.72	15.91	11.57	8.35	7.11	10.94	13.82	15.62	18.67	20.01
495	20.28	19.82	18.72	15.96	11.56	8.3	6.99	11.06	13.89	15.74	18.8	20.1
496	20.44	19.9	18.74	16.02	11.56	8.1	7.04	11.18	13.93	15.82	18.95	20.2
497	20.56	19.89	18.76	16.12	11.6	8.01	7.07	11.22	13.92	15.97	19.07	20.27
498	20.77	19.98	18.98	16.3	11.79	8.26	6.98	10.91	13.76	16.09	19	20.25
499	20.86	20.01	19.24	16.93	12.52	9.1	7.55	10.35	13.61	16.11	19.12	20.24
500	20.63	20	19.15	17.01	12.74	9.34	7.83	10.28	13.65	16.11	19.15	20.29
501	20.69	20.01	19.16	17.06	12.81	9.4	7.76	10.42	13.77	16.18	19.22	20.4
502	20.66	20.08	19.03	16.81	12.6	9.25	7.54	10.77	13.86	16.2	19.28	20.42
503	20.47	19.96	18.77	16.52	12.38	9.12	7.42	11.21	13.85	16.09	19.16	20.34
504	20.41	19.75	18.61	16.4	12.01	8.58	7.36	11.6	14.17	16.12	19.16	20.27
505	20.35	19.79	19.12	15.94	11.73	8.45	7.43	10.81	13.66	15.61	18.67	20.16
506	20.25	19.85	19.03	15.98	11.73	8.44	7.4	10.86	13.75	15.58	18.71	20.08
507	20.08	19.75	18.91	15.89	11.67	8.38	7.37	10.9	13.66	15.53	18.58	19.89
508	19.97	19.65	18.84	15.86	11.63	8.34	7.38	10.88	13.78	15.59	18.56	19.82
509	19.92	19.55	18.72	15.83	11.66	8.39	7.26	10.93	13.73	15.6	18.53	19.77
510	19.86	19.45	18.61	15.84	11.57	8.37	7.22	10.88	13.79	15.56	18.45	19.74
511	19.88	19.51	18.52	15.91	11.55	8.23	7.21	11.01	13.84	15.59	18.56	19.84
512	19.95	19.58	18.55	15.96	11.56	8.16	7.14	11.05	13.83	15.6	18.66	19.92
513	20.02	19.64	18.55	15.92	11.54	8.15	7.1	11.05	13.79	15.63	18.68	19.99
514	20.17	19.74	18.64	15.92	11.6	8.11	7.1	11.13	13.87	15.68	18.82	20.07
515	20.33	19.89	18.68	16.04	11.65	8.19	7.18	11.15	13.88	15.82	18.99	20.16
516	20.61	19.92	18.93	16.28	11.77	8.26	7.04	11.03	13.84	16.02	19.02	20.21
517	20.76	19.91	19.17	16.97	12.5	9.08	7.6	10.4	13.65	16.01	19.06	20.14
518	20.62	19.9	19.17	17.23	12.7	9.39	7.83	10.28	13.58	16.01	19.05	20.16
519	20.57	19.88	19.11	17.22	12.76	9.45	7.85	10.32	13.66	16	19.07	20.19
520	20.67	20.12	19.15	17.11	12.87	9.49	7.85	10.56	13.86	16.23	19.31	20.49
521	20.48	19.95	18.9	16.78	12.72	9.35	7.65	11.01	13.88	16.07	19.18	20.37
522	20.61	20.04	18.86	16.56	12.45	9.01	7.41	11.46	14.14	16.13	19.27	20.43
523	20.43	19.9	19.3	16	11.74	8.45	7.41	10.82	13.72	15.69	18.72	20.21
524	20.25	19.81	19.14	15.96	11.74	8.44	7.4	10.85	13.74	15.57	18.66	20.06
525	20.09	19.8	19.01	15.9	11.72	8.36	7.35	10.85	13.77	15.54	18.68	19.98
526	20.11	19.81	18.97	15.87	11.65	8.35	7.34	10.91	13.78	15.62	18.66	19.92
527	20.09	19.67	18.89	15.95	11.75	8.46	7.29	10.8	13.66	15.59	18.58	19.95
528	19.87	19.47	18.62	15.82	11.67	8.46	7.19	10.77	13.69	15.51	18.44	19.85
529	19.93	19.53	18.59	15.87	11.58	8.32	7.12	10.92	13.78	15.61	18.57	19.87
530	20.03	19.57	18.6	15.92	11.57	8.18	7.09	11	13.87	15.64	18.66	19.97
531	20.05	19.54	18.61	15.95	11.54	8.11	7.14	11.01	13.8	15.64	18.73	19.99
532	19.99	19.54	18.52	15.92	11.61	8.18	7.18	11.12	13.86	15.65	18.79	19.88
533	20.11	19.65	18.52	15.99	11.72	8.27	7.27	11.13	13.86	15.66	18.88	19.91
534	20.41	19.8	18.77	16.17	11.74	8.25	7.08	11.11	13.81	15.84	19.04	20.11
535	20.63	19.88	19.06	16.79	12.47	9.04	7.56	10.43	13.6	15.88	19.06	20.1
536	20.44	19.7	18.98	17.11	12.65	9.33	7.79	10.25	13.44	15.74	18.86	19.97
537	20.24	19.66	18.9	17.05	12.65	9.34	7.85	10.29	13.46	15.7	18.79	20.01
538	20.51	20.02	19.08	17.08	12.81	9.49	7.88	10.49	13.81	16.05	19.19	20.4
539	20.65	20.09	18.95	16.88	12.75	9.38	7.68	10.99	14.01	16.19	19.29	20.48
540	20.69	20.14	19.03	16.89	12.79	9.35	7.73	11.15	14.09	16.17	19.34	20.5
541	20.59	19.87	19.33	16.03	11.8	8.42	7.41	10.79	13.68	15.66	18.79	20.27
542	20.35	19.86	19.25	15.97	11.73	8.37	7.37	10.8	13.73	15.6	18.76	20.18
543	20.26	19.8	19.14	15.9	11.73	8.4	7.32	10.76	13.69	15.54	18.68	20.09
544	20.26	19.81	19.07	16.01	11.72	8.4	7.28	10.85	13.7	15.63	18.71	20.05
545	20.23	19.82	18.96	16.07	11.86	8.47	7.29	10.67	13.56	15.55	18.64	19.98
546	19.98	19.6	18.66	15.91	11.86	8.58	7.27	10.68	13.56	15.48	18.52	19.9
547	19.94	19.58	18.59	15.88	11.69	8.37	7.14	10.9	13.75	15.59	18.58	19.89
548	20	19.55	18.61	15.94	11.6	8.24	7.16	10.94	13.8	15.67	18.68	19.98
549	20.03	19.51	18.6	15.99	11.64	8.19	7.17	11.03	13.85	15.67	18.78	19.99
550	19.9	19.39	18.43	15.98	11.61	8.26	7.27	11.07	13.85	15.59	18.79	19.81
551	19.95	19.34	18.38	16.04	11.79	8.29	7.33	11.12	13.91	15.63	18.85	19.76
552	20.18	19.63	18.55	16.05	11.71	8.24	7.12	11.05	13.84	15.71	18.98	19.96
553	20.44	19.76	18.82	16.59	12.25	8.81	7.46	10.55	13.6	15.79	19	20.12
554	20.19	19.58	18.75	16.83	12.53	9.21	7.71	10.26	13.38	15.53	18.7	19.85
555	20.08	19.54	18.72	16.8	12.54	9.29	7.84	10.36	13.43	15.48	18.6	19.82
556	20.44	19.8	18.98	17	12.72	9.39	7.86	10.42	13.65	15.83	18.94	20.16
557	20.59	20.03	18.99	16.93	12.82	9.42	7.8	10.94	13.95	16.09	19.28	20.4
558	20.69	20.11	19.1	17.1	12.95	9.47	7.93	10.95	14.02	16.16	19.41	20.49
559	20.56	19.81	19.31	15.98	11.72	8.41	7.34	10.78	13.72	15.69	18.81	20.26
560	20.5	19.83	19.23	16.03	11.74	8.4	7.36	10.85	13.78	15.7	18.82	20.21
561	20.51	19.83	19.18	16.04	11.72	8.35	7.33	10.74	13.69	15.63	18.79	20.19
562	20.47	19.89	19.11	16.13	11.71	8.35	7.28	10.78	13.7	15.69	18.81	20.17
563	20.31	19.81	19.04	16.13	11.83	8.44	7.31	10.64	13.61	15.61	18.7	20.04
564	20.01	19.66	18.85	16.07	11.9	8.59	7.35	10.55	13.61	15.51	18.54	19.91
565	20.04	19.66	18.7	15.97	11.69	8.43	7.21	10.86	13.72	15.61	18.63	19.98
566	20.06	19.62	18.66	15.98	11.65	8.31	7.22	10.97	13.92	15.69	18.78	20.01
567	20.06	19.56	18.61	16.03	11.69	8.24	7.23	11.05	13.86	15.69	18.81	19.99
568	19.91	19.32	18.46	15.97	11.78	8.38	7.35	11.13	13.91	15.67	18.84	19.87
569	19.97	19.28	18.41	16.06	11.88	8.49	7.43	11.2	13.86	15.65	18.88	19.79
570	20.23	19.67	18.59	16.09	11.71	8.25	7.13	11.11	13.83	15.75	19.05	19.99
571	20.48	19.77	18.86	16.5	12.19	8.75	7.39	10.69	13.56	15.75	18.99	20.05
572	20.27	19.52	18.72	16.81	12.52	9.13	7.64	10.43	13.43	15.51	18.73	19.84
573	20.02	19.41	18.64	16.65	12.47	9.23	7.66	10.5	13.43	15.37	18.46	19.71
574	20.26	19.68	18.87	16.89	12.65	9.33	7.79	10.43	13.54	15.6	18.78	19.9
575	20.54	19.91	18.96	16.96	12.77	9.39	7.84	10.77	13.85	15.91	19.12	20.22
576	20.58	19.95	18.95	17.03	12.83	9.45	7.89	10.88	13.83	15.93	19.16	20.3
577	20.54	19.77	19.28	16.13	11.82	8.5	7.4	10.63	13.58	15.69	18.75	20.27
578	20.38	19.72	19.19	16.09	11.75	8.43	7.41	10.73	13.71	15.64	18.78	20.13
579	20.57	19.79	19.23	16.05	11.73	8.4	7.36	10.84	13.79	15.72	18.85	20.27
580	20.64	19.89	19.2	16.16	11.7	8.42	7.34	10.84	13.69	15.77	18.88	20.2
581	20.47	19.86	19.17	16.23	11.84	8.42	7.32	10.62	13.66	15.68	18.75	20.13
582	20.21	19.67	18.88	16.07	11.84	8.57	7.34	10.63	13.64	15.49	18.56	19.95
583	20.11	19.62	18.83	15.94	11.77	8.51	7.3	10.76	13.73	15.51	18.57	19.96
584	20.12	19.69	18.77	15.96	11.68	8.38	7.2	10.95	13.8	15.65	18.76	19.94
585	20.18	19.64	18.69	16	11.7	8.26	7.21	11.06	13.95	15.7	18.82	20.01
586	20.16	19.51	18.59	16.05	11.8	8.43	7.38	11.13	13.97	15.73	18.95	20.06
587	20.19	19.51	18.56	16.05	11.8	8.46	7.44	11.15	13.95	15.76	19.07	20.08
588	20.46	19.79	18.75	16.2	11.72	8.27	7.11	10.99	13.67	15.8	19.12	20.14
589	20.57	19.79	18.94	16.54	12.26	8.84	7.44	10.54	13.51	15.65	18.98	19.99
590	20.15	19.48	18.7	16.55	12.47	9.14	7.67	10.39	13.44	15.49	18.78	19.78
591	19.92	19.26	18.58	16.42	12.38	9.17	7.62	10.6	13.49	15.37	18.55	19.64
592	20.14	19.47	18.75	16.73	12.56	9.23	7.76	10.49	13.48	15.46	18.67	19.75
593	20.52	19.78	18.97	16.98	12.75	9.36	7.82	10.72	13.74	15.81	19.01	20.09
594	20.64	19.92	19.04	17.05	12.81	9.42	7.85	10.9	13.78	15.94	19.16	20.29
595	20.73	19.99	19.54	16.7	12.07	8.66	7.61	10.21	13.47	15.63	18.81	20.27
596	20.62	19.97	19.45	16.58	12.05	8.67	7.56	10.35	13.57	15.7	18.8	20.28
597	20.58	19.89	19.29	16.19	11.8	8.38	7.34	10.76	13.73	15.76	18.91	20.26
598	20.68	19.89	19.3	16.31	11.85	8.39	7.35	10.8	13.72	15.78	18.91	20.26
599	20.62	19.93	19.31	16.49	12.03	8.59	7.45	10.51	13.56	15.71	18.88	20.16
600	20.48	19.81	19.08	16.29	12.02	8.67	7.47	10.66	13.62	15.62	18.72	20.06
601	20.29	19.67	18.95	16.07	11.92	8.63	7.32	10.8	13.74	15.61	18.69	19.97
602	20.18	19.59	18.76	16	11.8	8.58	7.25	10.91	13.82	15.56	18.68	19.88
603	20.12	19.51	18.63	16.01	11.75	8.37	7.22	11.05	13.88	15.6	18.77	19.94
604	20.22	19.52	18.6	16.01	11.77	8.37	7.37	11.16	13.92	15.67	18.95	20.01
605	20.43	19.73	18.77	16.11	11.78	8.41	7.39	11.19	13.93	15.85	19.22	20.21
606	20.6	19.8	18.85	16.19	11.8	8.29	7.15	10.92	13.64	15.86	19.24	20.18
607	20.56	19.76	18.92	16.49	12.18	8.82	7.47	10.51	13.41	15.63	19.07	20.05
608	20.45	19.67	18.89	16.56	12.51	9.1	7.7	10.44	13.41	15.61	19.03	20.02
609	20.05	19.32	18.63	16.3	12.41	9.09	7.63	10.63	13.51	15.5	18.73	19.76
610	20.14	19.39	18.71	16.58	12.52	9.21	7.72	10.67	13.5	15.5	18.71	19.79
611	20.41	19.62	18.94	16.93	12.69	9.31	7.8	10.61	13.6	15.63	18.88	19.98
612	20.63	19.94	19.06	17.1	12.84	9.38	7.86	10.79	13.7	15.9	19.18	20.26
613	20.75	19.95	19.47	16.56	11.95	8.53	7.48	10.37	13.53	15.67	18.82	20.26
614	20.58	19.88	19.35	16.36	11.94	8.54	7.45	10.42	13.58	15.66	18.78	20.19
615	20.56	19.84	19.34	16.16	11.77	8.47	7.37	10.77	13.78	15.74	18.93	20.22
616	20.65	19.91	19.34	16.28	11.8	8.43	7.34	10.85	13.83	15.75	18.9	20.22
617	20.67	19.91	19.39	16.53	12.03	8.54	7.43	10.67	13.69	15.76	18.88	20.2
618	20.55	19.83	19.3	16.48	12.11	8.72	7.56	10.63	13.59	15.65	18.85	20.06
619	20.53	19.79	19.21	16.31	11.99	8.68	7.44	10.78	13.69	15.66	18.86	20.11
620	20.26	19.59	18.84	16.05	11.91	8.54	7.31	10.98	13.8	15.63	18.78	20
621	20.05	19.34	18.6	15.96	11.8	8.54	7.28	11	13.85	15.53	18.65	19.79
622	20.06	19.4	18.55	15.98	11.71	8.35	7.21	11.09	13.88	15.58	18.79	19.88
623	20.36	19.72	18.79	16.17	11.76	8.3	7.3	11.16	13.98	15.77	19.15	20.15
624	20.48	19.74	18.91	16.18	11.8	8.32	7.22	11.12	13.81	15.88	19.21	20.16
625	20.29	19.59	18.84	16.2	11.93	8.5	7.24	10.82	13.61	15.71	19.13	20.06
626	20.45	19.66	18.89	16.39	12.24	8.84	7.5	10.64	13.47	15.69	19.11	20.01
627	20.42	19.58	18.85	16.61	12.56	9.09	7.68	10.51	13.46	15.66	19.02	19.98
628	20.14	19.38	18.65	16.56	12.5	9.22	7.7	10.54	13.47	15.5	18.76	19.76
629	20.17	19.47	18.75	16.66	12.63	9.25	7.8	10.55	13.51	15.51	18.78	19.82
630	20.5	19.75	18.99	16.98	12.75	9.35	7.86	10.64	13.55	15.67	19.04	20.03
631	20.41	19.72	19.2	16	11.72	8.4	7.37	10.59	13.72	15.53	18.76	20.07
632	20.36	19.67	19.12	15.98	11.78	8.48	7.44	10.76	13.91	15.63	18.86	20.03
633	20.44	19.78	19.27	16.08	11.78	8.48	7.38	10.79	13.88	15.71	18.91	20.17
634	20.58	19.93	19.33	16.29	11.85	8.55	7.42	10.98	14.01	15.86	19.02	20.28
635	20.63	19.87	19.41	16.48	11.89	8.48	7.42	10.85	13.82	15.75	18.91	20.16
636	20.62	19.9	19.33	16.51	12.09	8.63	7.46	10.76	13.75	15.68	18.88	20.13
637	20.55	19.77	19.26	16.29	11.99	8.55	7.39	10.92	13.79	15.74	18.94	20.13
638	20.34	19.62	18.92	16.12	11.88	8.45	7.33	11.02	13.96	15.73	18.89	20.03
639	20.08	19.35	18.7	16.05	11.85	8.51	7.31	11.06	13.91	15.62	18.74	19.83
640	19.94	19.25	18.58	16	11.85	8.45	7.26	11.06	13.87	15.61	18.79	19.78
641	20.17	19.44	18.66	16.04	11.81	8.35	7.27	11.14	13.94	15.74	18.97	20.01
642	20.37	19.68	18.87	16.16	11.82	8.37	7.29	11.18	13.92	15.87	19.26	20.16
643	20.2	19.51	18.8	16.1	11.82	8.39	7.19	11.01	13.74	15.74	19.1	20.08
644	20.32	19.59	18.89	16.22	12.03	8.54	7.22	10.86	13.62	15.7	19.16	20.05
645	20.55	19.73	19.07	16.55	12.42	8.92	7.5	10.57	13.48	15.7	19.24	20.11
646	20.48	19.68	19.04	16.77	12.65	9.16	7.73	10.42	13.41	15.64	19.08	20.01
647	19.91	19.32	18.61	16.4	12.49	9.17	7.7	10.58	13.36	15.31	18.6	19.59
648	20.18	19.51	18.71	16.58	12.61	9.23	7.75	10.7	13.53	15.52	18.81	19.82
649	20.5	19.84	19.4	16.01	11.69	8.42	7.38	10.65	13.8	15.54	18.79	20.14
650	20.23	19.62	19.08	15.93	11.7	8.47	7.41	10.69	13.86	15.57	18.78	19.93
651	20.4	19.72	19.21	16.06	11.78	8.46	7.42	10.85	13.89	15.64	18.89	20.09
652	20.45	19.82	19.3	16.25	11.85	8.51	7.47	10.92	13.97	15.73	18.92	20.16
653	20.69	20.06	19.49	16.44	11.89	8.53	7.44	10.99	13.97	15.88	19.05	20.28
654	20.81	20.06	19.51	16.52	12.02	8.53	7.44	10.94	13.82	15.83	19.08	20.28
655	20.61	19.84	19.33	16.33	12.03	8.53	7.41	11.01	13.88	15.78	19.02	20.13
656	20.32	19.65	18.98	16.12	11.88	8.45	7.38	11.08	13.96	15.78	18.96	20.05
657	20.14	19.43	18.78	16.12	11.85	8.46	7.36	11.12	14	15.74	18.94	19.95
658	19.98	19.27	18.62	16.05	11.82	8.42	7.34	11.11	13.91	15.59	18.8	19.85
659	20.09	19.37	18.6	16.05	11.82	8.4	7.24	11.12	13.92	15.68	18.93	19.92
660	20.36	19.68	18.81	16.18	11.86	8.45	7.33	11.21	13.99	15.82	19.22	20.19
661	20.27	19.55	18.77	16.17	11.83	8.39	7.27	11.11	13.86	15.82	19.16	20.11
662	20.27	19.63	18.83	16.23	11.94	8.34	7.25	10.99	13.73	15.75	19.18	20.09
663	20.55	19.83	19.1	16.58	12.36	8.79	7.46	10.58	13.54	15.71	19.27	20.12
664	20.51	19.76	19.09	16.91	12.67	9.17	7.7	10.41	13.36	15.63	19.14	20.02
665	19.75	19.16	18.53	16.22	12.44	9.05	7.64	10.58	13.41	15.29	18.55	19.59
666	19.89	19.3	18.53	16.27	12.43	9.16	7.66	10.81	13.41	15.36	18.69	19.71
667	20.36	19.69	19.21	15.94	11.75	8.44	7.38	10.54	13.67	15.41	18.58	20.02
668	20.14	19.44	18.98	15.82	11.71	8.45	7.45	10.67	13.82	15.41	18.58	19.84
669	20.16	19.53	18.92	15.89	11.82	8.57	7.5	10.82	13.84	15.48	18.69	19.86
670	20.34	19.76	19.19	16.18	11.89	8.54	7.48	10.89	14.03	15.66	18.89	20.07
671	20.6	20.03	19.42	16.32	11.97	8.57	7.53	11	14.02	15.77	18.99	20.24
672	20.66	20.04	19.47	16.36	11.94	8.56	7.52	11.05	13.98	15.86	19.11	20.27
673	20.65	20.04	19.43	16.43	12.02	8.58	7.5	11.07	14	15.86	19.09	20.21
674	20.5	19.89	19.29	16.35	12.02	8.54	7.47	11.11	14.03	15.84	19.17	20.23
675	20.48	19.83	19.1	16.27	11.93	8.47	7.38	11.11	14.02	15.86	19.17	20.21
676	20.29	19.66	18.9	16.17	11.89	8.42	7.36	11.08	13.93	15.77	19.05	20.07
677	20.25	19.61	18.84	16.13	11.96	8.45	7.29	11.12	13.95	15.72	19.04	20.05
678	20.38	19.68	18.82	16.23	11.91	8.42	7.32	11.14	13.97	15.81	19.17	20.19
679	20.43	19.73	18.84	16.22	11.83	8.46	7.36	11.13	13.88	15.85	19.3	20.22
680	20.37	19.68	18.88	16.29	11.94	8.39	7.26	10.87	13.68	15.79	19.3	20.16
681	20.6	19.88	19.24	16.66	12.45	8.84	7.57	10.48	13.45	15.81	19.33	20.17
682	20.44	19.68	19.09	16.88	12.61	9.11	7.71	10.38	13.35	15.58	19.1	19.98
683	19.6	19.01	18.45	16.07	12.33	9.06	7.61	10.57	13.29	15.15	18.53	19.48
684	19.79	19.29	18.53	16.21	12.34	9.07	7.55	10.83	13.44	15.36	18.76	19.75
685	20.01	19.48	18.83	15.73	11.67	8.41	7.39	10.48	13.63	15.19	18.37	19.77
686	20.03	19.45	18.82	15.75	11.67	8.47	7.47	10.66	13.81	15.38	18.55	19.85
687	20.1	19.55	18.89	15.86	11.76	8.52	7.56	10.84	13.9	15.52	18.71	19.9
688	20.28	19.73	19.11	16.04	11.88	8.54	7.59	10.91	13.99	15.59	18.86	20.02
689	20.48	19.85	19.32	16.22	12.03	8.66	7.59	10.92	13.98	15.62	18.87	20.04
690	20.53	19.88	19.38	16.3	12.04	8.61	7.56	10.98	13.99	15.73	18.98	20.08
691	20.5	19.87	19.34	16.3	12.1	8.62	7.55	11	13.88	15.65	18.91	20.03
692	20.62	19.97	19.4	16.45	12.2	8.63	7.54	10.9	13.84	15.78	19.07	20.11
693	20.8	20.12	19.44	16.52	12.17	8.54	7.44	10.9	13.81	15.88	19.31	20.24
694	20.66	19.97	19.25	16.38	12.11	8.52	7.33	11	13.87	15.88	19.26	20.2
695	20.44	19.79	19.05	16.32	12.02	8.47	7.3	11.07	13.93	15.85	19.21	20.2
696	20.5	19.84	18.97	16.28	11.92	8.41	7.3	11.05	13.92	15.86	19.24	20.23
697	20.66	19.91	19.04	16.27	11.9	8.43	7.29	11.11	13.87	15.87	19.41	20.31
698	20.62	19.85	19.08	16.31	11.96	8.42	7.25	10.81	13.63	15.87	19.45	20.22
699	20.69	19.94	19.33	16.75	12.44	8.83	7.52	10.43	13.45	15.78	19.39	20.23
700	20.27	19.6	19.09	16.86	12.54	9.07	7.71	10.38	13.34	15.57	19.12	19.97
701	19.38	18.8	18.29	15.99	12.27	8.95	7.6	10.58	13.27	15.09	18.36	19.3
702	19.71	19.1	18.44	16.15	12.27	8.9	7.48	10.87	13.51	15.4	18.8	19.71
703	19.73	19.09	18.4	16.2	12.17	8.8	7.45	11.07	13.59	15.52	18.85	19.79
704	19.54	18.69	18.13	16.17	11.98	8.82	7.49	11.18	13.55	15.36	18.46	19.26
705	19.62	18.72	18.12	16.26	12.04	8.89	7.54	11.27	13.58	15.48	18.39	19.29
706	19.83	18.98	18.32	16.41	12.14	9.01	7.62	11.43	13.66	15.63	18.67	19.6
707	20.05	19.22	18.54	16.61	12.34	9.14	7.75	11.56	13.88	15.83	19.02	19.89
708	20.27	19.43	18.71	16.74	12.42	9.2	7.84	11.68	13.98	16.03	19.35	20.18
709	19.69	19	18.41	15.49	11.57	8.36	7.34	10.45	13.51	15.2	18.07	19.3
710	19.79	19.17	18.58	15.63	11.68	8.42	7.45	10.64	13.7	15.27	18.35	19.51
711	19.99	19.37	18.73	15.73	11.73	8.53	7.57	10.82	13.86	15.42	18.52	19.75
712	20.16	19.61	19	15.88	11.87	8.59	7.64	10.85	13.87	15.5	18.69	19.87
713	20.26	19.67	19.09	16.01	12.05	8.63	7.65	10.91	13.84	15.52	18.67	19.88
714	20.38	19.68	19.14	16.19	12.1	8.73	7.69	10.97	13.91	15.52	18.74	19.88
715	20.44	19.82	19.35	16.35	12.25	8.75	7.69	10.9	13.9	15.58	18.88	19.95
716	20.7	20.01	19.49	16.58	12.29	8.75	7.65	10.74	13.73	15.74	19.1	20.14
717	20.8	20.03	19.44	16.61	12.33	8.71	7.61	10.69	13.72	15.72	19.15	20.12
718	20.56	19.81	19.2	16.31	12.09	8.54	7.44	10.86	13.76	15.67	19.09	20.03
719	20.31	19.59	18.96	16.11	11.88	8.46	7.37	11.03	13.87	15.65	19.04	20.06
720	20.41	19.7	18.93	16.16	11.88	8.4	7.32	10.97	13.8	15.71	19.18	20.1
721	20.71	19.95	19.07	16.3	11.87	8.39	7.27	10.86	13.73	15.8	19.39	20.2
722	20.87	20.02	19.23	16.45	12.02	8.39	7.23	10.68	13.63	15.88	19.5	20.33
723	20.95	20.05	19.45	17.03	12.51	8.74	7.45	10.41	13.48	15.8	19.48	20.3
724	20.37	19.62	19.07	16.85	12.56	9.01	7.63	10.32	13.37	15.63	19.15	20.01
725	19.24	18.54	18.09	15.9	12.21	8.89	7.58	10.55	13.23	14.98	18.21	19.21
726	19.32	18.63	18.09	15.91	12.13	8.86	7.53	10.73	13.31	15.07	18.42	19.31
727	19.54	18.85	18.25	16.15	12.2	8.83	7.49	10.99	13.53	15.39	18.7	19.61
728	19.57	18.78	18.22	16.2	12.1	8.85	7.49	11.1	13.61	15.47	18.56	19.44
729	19.61	18.71	18.11	16.23	12.1	8.91	7.59	11.24	13.6	15.46	18.27	19.23
730	19.7	18.84	18.22	16.32	12.21	9.06	7.72	11.31	13.66	15.56	18.49	19.39
731	19.93	19.02	18.45	16.53	12.37	9.25	7.84	11.46	13.82	15.77	18.83	19.69
732	20.07	19.3	18.61	16.67	12.5	9.32	7.92	11.56	13.91	15.92	19.1	20
733	19.7	19	18.48	15.5	11.63	8.38	7.45	10.42	13.53	15.23	18.01	19.3
734	19.93	19.29	18.83	15.75	11.89	8.58	7.6	10.56	13.65	15.2	18.29	19.61
735	19.91	19.3	18.81	15.74	11.86	8.64	7.71	10.74	13.78	15.29	18.39	19.62
736	19.95	19.37	18.84	15.79	11.9	8.66	7.71	10.81	13.8	15.36	18.46	19.69
737	20.26	19.61	19.03	15.94	12.01	8.69	7.7	10.9	13.9	15.45	18.6	19.79
738	20.45	19.67	19.17	16.09	12.13	8.71	7.72	10.9	13.88	15.5	18.66	19.86
739	20.55	19.76	19.3	16.23	12.29	8.77	7.73	10.86	13.86	15.57	18.8	19.93
740	20.64	19.9	19.34	16.48	12.29	8.76	7.72	10.73	13.76	15.57	18.92	20
741	20.66	19.84	19.35	16.54	12.26	8.73	7.71	10.65	13.58	15.5	18.88	19.93
742	20.44	19.65	19.15	16.24	12.06	8.55	7.52	10.83	13.75	15.53	18.9	19.95
743	20.14	19.36	18.84	16.02	11.84	8.44	7.4	10.98	13.8	15.52	18.89	19.92
744	20.18	19.47	18.79	16.04	11.91	8.42	7.37	10.87	13.68	15.54	18.94	19.93
745	20.66	19.88	19.04	16.26	11.98	8.44	7.28	10.7	13.62	15.72	19.25	20.11
746	20.98	20.18	19.35	16.6	12.17	8.41	7.26	10.56	13.56	15.84	19.51	20.41
747	21.11	20.32	19.57	17.2	12.55	8.75	7.46	10.36	13.49	15.82	19.55	20.43
748	20.92	20.06	19.46	17.23	12.69	9.02	7.62	10.39	13.49	15.77	19.45	20.33
749	19.52	18.78	18.38	16.21	12.28	8.92	7.61	10.44	13.3	15.2	18.55	19.48
750	19.3	18.51	17.99	15.93	12.09	8.78	7.51	10.77	13.32	15.14	18.25	19.25
751	19.49	18.74	18.17	16.1	12.13	8.84	7.47	10.94	13.53	15.37	18.63	19.48
752	19.55	18.8	18.29	16.24	12.13	8.86	7.57	10.99	13.62	15.48	18.67	19.49
753	19.67	18.87	18.23	16.28	12.24	8.99	7.64	11.12	13.66	15.56	18.45	19.38
754	19.59	18.79	18.16	16.33	12.37	9.21	7.84	11.1	13.64	15.46	18.34	19.26
755	19.92	19.07	18.48	16.6	12.6	9.41	7.98	11.31	13.88	15.84	18.73	19.65
756	20.15	19.32	18.69	16.91	12.76	9.51	8.08	11.57	13.94	15.98	18.89	19.93
757	20.16	19.44	19.06	15.82	11.89	8.46	7.58	10.27	13.52	15.21	18.3	19.68
758	20.25	19.54	19.19	15.92	11.96	8.58	7.71	10.5	13.6	15.37	18.42	19.8
759	19.97	19.34	18.96	15.85	11.99	8.61	7.79	10.66	13.72	15.37	18.39	19.63
760	19.79	19.22	18.85	15.75	11.94	8.71	7.79	10.74	13.77	15.25	18.23	19.41
761	20.07	19.44	18.93	15.83	12.01	8.65	7.76	10.91	13.9	15.39	18.47	19.62
762	20.23	19.54	19	15.88	12	8.66	7.72	10.95	13.84	15.42	18.54	19.75
763	20.27	19.54	19.05	15.96	12.09	8.66	7.72	10.85	13.84	15.43	18.52	19.73
764	20.23	19.53	19.05	16.05	12.12	8.69	7.69	10.81	13.73	15.36	18.59	19.72
765	20.2	19.46	19.05	16.07	12.13	8.72	7.66	10.68	13.66	15.37	18.6	19.69
766	20.11	19.34	18.9	15.98	11.98	8.58	7.55	10.84	13.74	15.4	18.67	19.8
767	19.85	19.14	18.61	15.88	11.86	8.5	7.43	10.87	13.69	15.34	18.63	19.7
768	19.99	19.25	18.68	15.95	11.91	8.46	7.4	10.83	13.65	15.46	18.82	19.77
769	20.37	19.6	18.95	16.2	12.03	8.43	7.31	10.74	13.65	15.6	19.13	20.04
770	20.72	19.92	19.2	16.4	12.17	8.52	7.3	10.64	13.52	15.7	19.33	20.19
771	20.96	20.14	19.4	16.78	12.43	8.69	7.52	10.39	13.45	15.7	19.37	20.3
772	20.97	20.21	19.45	17.16	12.61	8.97	7.61	10.39	13.51	15.85	19.56	20.38
773	20.16	19.49	18.93	16.65	12.48	8.92	7.64	10.32	13.39	15.54	18.98	19.95
774	19.64	19.01	18.43	16.24	12.28	8.88	7.59	10.42	13.28	15.29	18.56	19.59
775	19.49	18.78	18.34	16.21	12.21	8.88	7.6	10.64	13.42	15.36	18.53	19.5
776	19.51	18.76	18.29	16.17	12.23	8.9	7.68	10.73	13.52	15.44	18.56	19.45
777	19.67	18.86	18.25	16.37	12.39	9.08	7.75	10.93	13.7	15.57	18.58	19.52
778	19.8	18.98	18.34	16.5	12.56	9.24	7.93	11.04	13.73	15.68	18.5	19.54
779	20.11	19.29	18.71	16.92	12.83	9.46	8.09	11.25	13.93	15.95	18.82	19.92
780	20.27	19.49	18.81	17.16	12.98	9.55	8.14	11.56	13.92	16.05	18.89	20.03
781	20.58	19.88	19.45	16.27	12.02	8.48	7.63	10.2	13.46	15.34	18.39	19.93
782	20.36	19.66	19.34	16.01	11.9	8.53	7.69	10.59	13.73	15.47	18.53	19.83
783	20.1	19.53	19.17	16.01	12.02	8.62	7.81	10.61	13.76	15.41	18.3	19.56
784	20.03	19.46	19.22	16.13	12.2	8.76	7.95	10.64	13.79	15.28	18.24	19.52
785	19.96	19.37	18.99	15.89	12.05	8.69	7.83	10.88	13.85	15.37	18.35	19.49
786	20.13	19.5	18.9	15.91	12.01	8.6	7.74	10.91	13.89	15.53	18.54	19.66
787	20.12	19.44	18.86	15.87	12	8.62	7.72	10.84	13.8	15.44	18.51	19.57
788	19.83	19.28	18.76	15.85	11.95	8.59	7.69	10.85	13.77	15.42	18.41	19.47
789	19.8	19.18	18.65	15.86	11.92	8.57	7.58	10.82	13.7	15.37	18.44	19.53
790	19.8	19.15	18.53	15.87	11.95	8.58	7.58	10.8	13.7	15.38	18.53	19.61
791	19.77	19.08	18.49	15.89	11.9	8.48	7.47	10.78	13.64	15.34	18.5	19.57
792	19.87	19.09	18.52	15.92	11.89	8.49	7.42	10.81	13.64	15.45	18.71	19.67
793	19.95	19.17	18.57	16.02	11.94	8.47	7.4	10.76	13.64	15.43	18.86	19.79
794	20.25	19.46	18.79	16.18	11.98	8.5	7.37	10.67	13.52	15.5	19.06	19.94
795	20.72	19.89	19.12	16.44	12.23	8.69	7.54	10.38	13.37	15.61	19.18	20.13
796	20.68	19.93	19.18	16.64	12.38	8.81	7.53	10.31	13.44	15.7	19.29	20.17
797	20.69	20.05	19.25	16.86	12.54	8.9	7.66	10.37	13.49	15.78	19.39	20.29
798	20.75	20.03	19.31	17.11	12.64	8.99	7.71	10.42	13.52	15.82	19.41	20.33
799	20.33	19.66	19.03	16.94	12.57	9.04	7.78	10.4	13.46	15.68	19.13	20.13
800	19.91	19.26	18.74	16.71	12.49	9.05	7.78	10.42	13.48	15.55	18.86	19.87
801	19.69	18.93	18.53	16.55	12.54	9.14	7.82	10.62	13.58	15.52	18.58	19.74
802	19.86	19.03	18.56	16.69	12.65	9.24	7.9	10.98	13.72	15.66	18.64	19.71
803	20.21	19.34	18.79	17.07	12.87	9.39	8.02	11.2	13.82	15.87	18.8	20.03
804	20.41	19.55	18.92	17.21	12.99	9.55	8.13	11.38	14	16.09	19.17	20.32
805	20.34	19.6	19.28	15.98	11.92	8.36	7.54	10.42	13.64	15.46	18.39	19.79
806	20.18	19.59	19.21	15.94	11.94	8.46	7.61	10.68	13.82	15.61	18.44	19.7
807	20.15	19.61	19.28	16.08	12.06	8.55	7.77	10.71	13.77	15.68	18.23	19.57
808	20.41	19.81	19.45	16.35	12.26	8.68	7.84	10.59	13.85	15.53	18.38	19.71
809	20.07	19.47	19.15	16	12.14	8.69	7.85	10.84	13.88	15.46	18.34	19.53
810	20.13	19.5	19	15.97	11.99	8.61	7.72	10.92	13.91	15.62	18.56	19.66
811	19.94	19.36	18.77	15.93	11.93	8.57	7.64	10.89	13.86	15.51	18.47	19.45
812	19.74	19.14	18.63	15.94	11.9	8.54	7.68	10.86	13.84	15.41	18.4	19.39
813	19.72	19.1	18.58	15.94	11.95	8.55	7.59	10.87	13.75	15.46	18.35	19.44
814	19.75	19.09	18.53	15.94	11.88	8.48	7.52	10.84	13.73	15.47	18.49	19.59
815	19.87	19.17	18.59	16.02	11.94	8.5	7.49	10.8	13.72	15.47	18.63	19.69
816	19.86	19.1	18.51	15.99	11.9	8.49	7.45	10.75	13.66	15.41	18.63	19.57
817	19.82	19.05	18.46	15.97	11.85	8.45	7.4	10.68	13.57	15.35	18.69	19.61
818	20.21	19.45	18.71	16.12	11.98	8.53	7.43	10.7	13.59	15.53	19	19.98
819	20.77	19.97	19.14	16.44	12.17	8.59	7.49	10.55	13.49	15.68	19.28	20.21
820	20.6	19.85	19.09	16.45	12.22	8.62	7.51	10.54	13.52	15.64	19.19	20.16
821	20.49	19.83	19.09	16.62	12.33	8.73	7.56	10.38	13.48	15.61	19.19	20.16
822	20.84	20.22	19.45	17.14	12.56	8.96	7.71	10.35	13.54	15.76	19.39	20.32
823	21.11	20.46	19.7	17.54	12.78	9.15	7.87	10.51	13.67	15.89	19.57	20.56
824	21	20.46	19.62	17.58	12.81	9.19	7.92	10.54	13.6	15.82	19.47	20.48
825	20.47	19.89	19.2	17.27	12.8	9.24	7.91	10.58	13.67	15.79	19.22	20.26
826	19.93	19.24	18.75	16.81	12.7	9.23	7.96	10.84	13.69	15.65	18.76	19.9
827	19.92	19.07	18.64	16.77	12.66	9.28	7.93	10.95	13.68	15.63	18.73	19.83
828	20.14	19.3	18.72	16.9	12.77	9.38	8.08	11.23	13.82	15.88	19.22	20.24
829	19.76	19.08	18.57	15.65	11.76	8.36	7.48	10.47	13.57	15.44	18.07	19.33
830	19.84	19.18	18.71	15.78	11.83	8.46	7.54	10.63	13.66	15.7	18.09	19.33
831	19.87	19.33	18.91	15.84	11.9	8.53	7.67	10.82	13.75	15.98	18.14	19.37
832	20.14	19.61	19.2	15.96	12.05	8.52	7.71	10.75	13.86	15.63	18.36	19.61
833	20.09	19.46	19.12	16.01	12.06	8.56	7.74	10.82	13.9	15.58	18.4	19.53
834	20.05	19.36	18.96	16.07	12.03	8.55	7.75	10.88	13.92	15.63	18.5	19.64
835	19.9	19.23	18.79	16	11.96	8.53	7.71	10.9	13.86	15.58	18.49	19.52
836	19.8	19.24	18.7	16.04	11.95	8.49	7.64	10.9	13.77	15.57	18.41	19.48
837	19.84	19.19	18.67	16.07	11.96	8.5	7.62	10.89	13.75	15.57	18.47	19.55
838	19.81	19.22	18.58	15.99	11.88	8.43	7.54	10.82	13.7	15.56	18.41	19.61
839	20.08	19.43	18.81	16.21	11.98	8.42	7.5	10.83	13.83	15.65	18.65	19.87
840	20.07	19.42	18.68	16.21	11.99	8.44	7.47	10.84	13.79	15.61	18.72	19.83
841	20.12	19.45	18.67	16.17	11.97	8.43	7.45	10.75	13.68	15.56	18.79	19.84
842	20.4	19.69	18.87	16.28	12.03	8.51	7.41	10.73	13.71	15.65	19.03	20.1
843	20.75	20.05	19.14	16.47	12.12	8.52	7.45	10.69	13.68	15.75	19.22	20.22
844	20.76	20	19.27	16.59	12.16	8.53	7.49	10.67	13.68	15.77	19.31	20.32
845	20.8	20.18	19.34	16.83	12.36	8.75	7.59	10.42	13.54	15.72	19.28	20.26
846	21.03	20.47	19.6	17.28	12.59	8.95	7.76	10.38	13.59	15.79	19.48	20.46
847	21.09	20.46	19.63	17.43	12.72	9.03	7.8	10.39	13.56	15.7	19.45	20.47
848	21.36	20.71	19.83	17.71	12.84	9.19	7.94	10.53	13.63	15.74	19.57	20.68
849	20.85	20.23	19.5	17.49	12.8	9.23	7.89	10.52	13.47	15.65	19.3	20.33
850	20.04	19.29	18.77	16.86	12.62	9.16	7.87	10.44	13.44	15.39	18.81	19.86
851	19.62	18.76	18.34	16.48	12.55	9.13	7.88	10.82	13.46	15.38	18.65	19.73
852	19.87	18.97	18.43	16.57	12.45	9.19	7.9	11.24	13.63	15.68	18.98	20.03
853	19.83	19.13	18.54	15.72	11.76	8.33	7.47	10.51	13.52	15.63	17.97	19.16
854	19.88	19.2	18.72	15.85	11.89	8.46	7.57	10.63	13.69	15.8	18.19	19.36
855	19.91	19.31	18.87	15.89	11.91	8.5	7.62	10.73	13.78	15.75	18.26	19.49
856	20	19.43	19.01	15.95	12.01	8.47	7.67	10.77	13.94	15.71	18.44	19.61
857	19.99	19.35	19.03	16.02	11.99	8.52	7.67	10.79	13.94	15.62	18.48	19.68
858	20.1	19.42	19	16.12	12	8.54	7.7	10.86	13.97	15.73	18.62	19.78
859	19.92	19.31	18.82	16.01	11.98	8.55	7.7	10.83	13.86	15.59	18.45	19.52
860	19.88	19.3	18.78	16.12	12.04	8.49	7.61	10.88	13.85	15.69	18.42	19.55
861	19.91	19.33	18.79	16.11	12.01	8.46	7.59	10.89	13.76	15.71	18.51	19.66
862	20.03	19.41	18.83	16.18	12.04	8.43	7.52	10.86	13.77	15.7	18.54	19.78
863	20.06	19.43	18.88	16.24	12.03	8.47	7.52	10.74	13.76	15.6	18.52	19.77
864	20.15	19.57	18.83	16.28	12.11	8.5	7.53	10.71	13.71	15.61	18.57	19.87
865	20.13	19.57	18.81	16.31	12.04	8.46	7.49	10.72	13.71	15.64	18.73	19.89
866	20.12	19.54	18.8	16.25	12	8.45	7.48	10.69	13.6	15.54	18.81	19.84
867	20.42	19.81	18.99	16.35	12.06	8.49	7.47	10.72	13.66	15.64	19.04	20.11
868	20.66	20.08	19.17	16.53	12.2	8.55	7.51	10.61	13.61	15.66	19.22	20.23
869	21.11	20.42	19.57	17.17	12.52	8.81	7.7	10.35	13.6	15.75	19.41	20.45
870	21.32	20.63	19.72	17.45	12.69	9.01	7.75	10.35	13.54	15.7	19.47	20.55
871	21.06	20.36	19.44	17.21	12.66	8.96	7.74	10.24	13.4	15.55	19.27	20.28
872	21.01	20.32	19.45	17.22	12.66	9.04	7.82	10.35	13.48	15.59	19.35	20.37
873	20.95	20.22	19.45	17.38	12.73	9.14	7.88	10.42	13.39	15.45	19.23	20.35
874	19.93	19.18	18.64	16.68	12.49	9.08	7.83	10.36	13.23	15.22	18.59	19.67
875	19.45	18.6	18.13	16.3	12.39	9.03	7.84	10.81	13.33	15.33	18.6	19.65
876	19.54	18.7	18.1	16.35	12.27	9.01	7.83	11.14	13.37	15.39	18.69	19.8
877	19.96	19.22	18.68	15.83	11.88	8.48	7.52	10.58	13.64	15.81	18.19	19.36
878	19.9	19.2	18.68	15.84	11.89	8.43	7.56	10.57	13.69	15.85	18.14	19.32
879	19.77	19.19	18.72	15.81	11.85	8.41	7.54	10.6	13.66	15.61	18.18	19.32
880	19.78	19.22	18.87	15.87	11.94	8.44	7.65	10.65	13.71	15.57	18.27	19.4
881	19.86	19.26	18.86	16.02	11.99	8.53	7.66	10.81	13.79	15.69	18.4	19.52
882	19.93	19.33	18.86	16.08	12.02	8.5	7.67	10.84	13.82	15.68	18.47	19.58
883	19.89	19.34	18.82	16.06	12.03	8.47	7.65	10.82	13.84	15.75	18.46	19.58
884	19.71	19.17	18.62	15.99	11.97	8.47	7.6	10.81	13.69	15.64	18.28	19.42
885	19.68	19.11	18.58	16.04	11.97	8.5	7.62	10.8	13.65	15.67	18.27	19.42
886	19.83	19.2	18.69	16.05	11.95	8.46	7.6	10.79	13.66	15.62	18.42	19.62
887	20	19.33	18.83	16.14	12.03	8.46	7.52	10.73	13.6	15.55	18.52	19.76
888	19.94	19.32	18.75	16.19	12.05	8.43	7.52	10.66	13.52	15.45	18.48	19.71
889	19.68	19.12	18.51	16.06	11.94	8.48	7.49	10.63	13.46	15.34	18.34	19.54
890	19.74	19.14	18.41	16.03	11.9	8.44	7.46	10.61	13.45	15.34	18.37	19.51
891	20.3	19.64	18.74	16.17	12.04	8.48	7.48	10.65	13.54	15.51	18.85	19.91
892	20.71	20.01	19.05	16.5	12.18	8.56	7.52	10.56	13.6	15.66	19.16	20.22
893	20.88	20.12	19.28	16.76	12.37	8.71	7.64	10.3	13.44	15.56	19.2	20.26
894	21.1	20.35	19.44	16.97	12.5	8.84	7.73	10.29	13.41	15.61	19.31	20.33
895	21.01	20.18	19.3	16.99	12.54	8.89	7.75	10.25	13.32	15.43	19.17	20.21
896	20.94	20.01	19.18	16.9	12.48	8.88	7.77	10.28	13.36	15.47	19.14	20.2
897	20.75	19.94	19.19	17.02	12.62	9.03	7.87	10.34	13.35	15.34	19.13	20.25
898	19.66	18.96	18.37	16.44	12.4	9.01	7.81	10.32	13.13	14.99	18.54	19.57
899	19.09	18.4	17.85	16.07	12.1	8.86	7.76	10.83	13.13	15.07	18.28	19.3
900	19.17	18.44	17.84	16.14	12.03	8.78	7.73	10.95	13.16	15.14	18.2	19.2
901	19.8	19.15	18.66	15.72	11.86	8.41	7.5	10.49	13.53	15.75	18.06	19.28
902	19.61	19.11	18.65	15.68	11.81	8.3	7.46	10.43	13.52	15.51	18.06	19.19
903	19.55	19.08	18.59	15.66	11.79	8.28	7.56	10.54	13.55	15.38	17.91	19.12
904	19.73	19.17	18.6	15.82	11.95	8.44	7.58	10.66	13.64	15.6	18.09	19.29
905	19.76	19.17	18.67	15.97	12.03	8.6	7.71	10.75	13.68	15.69	18.2	19.3
906	19.64	18.96	18.53	15.95	11.94	8.55	7.74	10.74	13.6	15.62	18.1	19.17
907	19.59	18.95	18.51	15.97	11.96	8.56	7.67	10.76	13.55	15.62	18.02	19.1
908	19.62	18.94	18.46	15.97	11.99	8.55	7.69	10.8	13.56	15.59	18.08	19.16
909	19.67	19.14	18.48	15.99	11.96	8.57	7.71	10.77	13.57	15.59	18.32	19.44
910	19.77	19.14	18.55	16	11.94	8.46	7.59	10.72	13.51	15.49	18.42	19.62
911	19.72	19	18.54	15.98	11.95	8.4	7.55	10.63	13.42	15.37	18.36	19.56
912	19.66	19.03	18.46	15.95	11.97	8.38	7.52	10.6	13.34	15.29	18.28	19.48
913	19.44	18.83	18.3	15.88	11.88	8.43	7.55	10.64	13.28	15.27	18.13	19.24
914	19.57	18.91	18.29	15.87	11.85	8.38	7.5	10.63	13.3	15.32	18.24	19.36
915	20.15	19.44	18.6	16.05	11.97	8.42	7.49	10.64	13.46	15.41	18.7	19.87
916	20.53	19.86	18.89	16.27	12.12	8.46	7.52	10.57	13.54	15.52	19.05	20.12
917	20.55	19.8	18.92	16.33	12.19	8.58	7.6	10.43	13.4	15.45	19.05	20.08
918	20.6	19.78	18.87	16.27	12.17	8.65	7.63	10.44	13.41	15.44	19.08	20.12
919	20.46	19.63	18.77	16.2	12.12	8.62	7.6	10.31	13.29	15.33	19.01	20.02
920	20.37	19.42	18.61	16.29	12.17	8.6	7.6	10.5	13.33	15.32	18.98	19.99
921	20.13	19.17	18.51	16.34	12.27	8.73	7.69	10.44	13.3	15.29	18.88	19.88
922	19.4	18.54	18.17	16.19	12.23	8.85	7.76	10.44	13.19	15.09	18.56	19.59
923	18.94	18.24	17.68	15.95	11.99	8.72	7.67	10.73	13.01	14.92	17.97	19.01
924	19.01	18.4	17.78	15.95	11.93	8.7	7.62	10.7	12.99	14.89	17.59	18.66
925	19.58	18.98	18.59	15.6	11.77	8.33	7.37	10.4	13.43	15.57	17.88	19.16
926	19.49	18.97	18.51	15.52	11.71	8.17	7.45	10.35	13.4	15.36	17.89	19.07
927	19.47	19.09	18.57	15.58	11.76	8.26	7.46	10.46	13.45	15.28	17.88	19.17
928	19.67	19.13	18.59	15.81	11.89	8.42	7.61	10.6	13.57	15.54	18.05	19.27
929	19.63	18.94	18.53	15.85	11.98	8.58	7.68	10.66	13.55	15.6	18.07	19.18
930	19.54	18.83	18.37	15.86	11.93	8.59	7.73	10.7	13.47	15.58	17.88	18.97
931	19.56	18.84	18.38	15.97	12.03	8.61	7.75	10.77	13.5	15.55	17.96	19.06
932	19.55	18.95	18.44	15.97	11.95	8.53	7.74	10.73	13.46	15.52	18.11	19.19
933	19.6	19.07	18.5	15.93	11.94	8.55	7.69	10.75	13.5	15.46	18.31	19.46
934	19.61	18.88	18.46	15.88	11.9	8.43	7.61	10.69	13.38	15.44	18.22	19.53
935	19.42	18.66	18.21	15.8	11.87	8.37	7.59	10.63	13.28	15.32	17.99	19.32
936	19.18	18.55	18.05	15.75	11.81	8.33	7.54	10.6	13.16	15.25	17.75	18.98
937	19.29	18.66	18.09	15.77	11.85	8.37	7.56	10.58	13.2	15.27	17.88	19.01
938	19.57	18.91	18.23	15.9	11.89	8.37	7.53	10.64	13.24	15.34	18.26	19.33
939	20.17	19.37	18.67	16.04	11.9	8.39	7.49	10.62	13.45	15.36	18.72	19.8
940	20.45	19.69	18.76	16.19	12.06	8.43	7.52	10.46	13.44	15.42	18.91	20.02
941	20.23	19.52	18.54	16.05	12.03	8.54	7.56	10.38	13.34	15.29	18.79	19.84
942	20.09	19.38	18.38	16	11.97	8.46	7.58	10.47	13.35	15.3	18.87	19.9
943	19.8	19.02	18.22	15.88	11.9	8.47	7.55	10.5	13.27	15.16	18.76	19.75
944	19.66	18.77	18.16	15.89	11.92	8.51	7.65	10.54	13.27	15.23	18.73	19.76
945	19.56	18.54	18.13	16.03	12.02	8.62	7.65	10.44	13.24	15.19	18.71	19.77
946	18.99	18.16	17.85	15.88	12.02	8.72	7.78	10.39	13.14	14.99	18.3	19.42
947	18.79	18.23	17.57	15.75	11.85	8.66	7.69	10.57	12.92	14.69	17.48	18.63
948	18.98	18.44	17.84	15.97	12.04	8.66	7.57	10.51	12.95	14.97	17.37	18.4
949	19.52	18.86	18.38	15.58	11.84	8.39	7.43	10.42	13.39	15.52	17.74	18.97
950	19.37	18.65	18.22	15.43	11.68	8.21	7.35	10.35	13.27	15.34	17.59	18.86
951	19.47	18.84	18.37	15.6	11.78	8.23	7.52	10.47	13.38	15.45	17.79	19
952	19.57	18.92	18.48	15.8	11.96	8.44	7.62	10.62	13.45	15.57	17.92	19.09
953	19.45	18.76	18.34	15.78	11.91	8.48	7.71	10.69	13.43	15.56	17.79	18.97
954	19.53	18.78	18.34	15.93	11.99	8.64	7.79	10.77	13.42	15.57	17.77	18.9
955	19.5	18.73	18.27	15.89	11.94	8.61	7.77	10.72	13.42	15.53	17.74	18.9
956	19.38	18.78	18.34	15.87	11.94	8.49	7.7	10.71	13.42	15.47	17.83	19.11
957	19.46	18.85	18.36	15.91	11.9	8.58	7.71	10.66	13.38	15.44	18.01	19.2
958	19.41	18.73	18.27	15.78	11.89	8.43	7.66	10.62	13.28	15.34	17.96	19.28
959	19.21	18.46	18.09	15.72	11.78	8.39	7.58	10.56	13.17	15.25	17.69	18.99
960	19.16	18.4	17.99	15.7	11.84	8.34	7.63	10.58	13.18	15.3	17.67	18.86
961	19.15	18.49	17.98	15.81	11.82	8.38	7.58	10.59	13.17	15.32	17.78	18.99
962	19.47	18.75	18.17	15.87	11.84	8.42	7.59	10.56	13.22	15.29	18.15	19.23
963	19.78	19.08	18.38	15.92	11.9	8.34	7.5	10.52	13.24	15.25	18.46	19.55
964	20.16	19.48	18.6	16.08	12.02	8.4	7.56	10.45	13.37	15.28	18.77	19.92
965	19.91	19.23	18.31	15.86	11.86	8.46	7.54	10.38	13.26	15.18	18.61	19.7
966	19.82	19.08	18.05	15.79	11.83	8.41	7.56	10.46	13.23	15.17	18.64	19.78
967	19.7	18.77	18.01	15.87	11.89	8.49	7.58	10.49	13.27	15.16	18.73	19.72
968	19.72	18.73	18.13	15.94	11.92	8.54	7.61	10.53	13.3	15.28	18.78	19.85
969	19.74	18.65	18.3	16.06	12.04	8.68	7.7	10.37	13.31	15.3	18.84	19.9
970	19.32	18.41	18.14	16.08	12.17	8.8	7.81	10.28	13.23	15.19	18.67	19.8
971	18.84	18.23	17.63	15.84	11.98	8.74	7.76	10.4	13.01	14.84	17.85	19.1
972	18.99	18.49	17.84	15.93	11.96	8.68	7.68	10.61	12.96	14.88	17.45	18.58
973	19.46	18.68	18.24	15.92	11.93	8.6	7.79	10.69	13.34	15.53	17.62	18.78
974	19.45	18.71	18.29	16.03	12.09	8.83	7.89	10.79	13.41	15.53	17.78	18.96
975	19.27	18.6	18.22	15.85	12.06	8.77	7.77	10.65	13.29	15.34	17.72	18.97
976	19.21	18.59	18.13	15.75	11.92	8.53	7.68	10.58	13.19	15.27	17.69	18.96
977	19.16	18.38	17.94	15.75	11.93	8.56	7.7	10.6	13.21	15.28	17.61	18.82
978	19.28	18.52	18.01	15.88	12.07	8.63	7.78	10.62	13.26	15.4	17.73	18.86
979	19.16	18.51	18.03	15.82	11.96	8.49	7.69	10.59	13.19	15.25	17.82	18.93
980	19.23	18.58	18.02	15.82	11.87	8.48	7.61	10.52	13.16	15.2	17.98	19.18
981	19.47	18.77	18.1	15.87	11.84	8.43	7.55	10.53	13.12	15.19	18.1	19.49
982	19.67	18.94	18.23	15.87	11.83	8.38	7.52	10.45	13.16	15.14	18.38	19.69
983	19.43	18.73	17.99	15.73	11.82	8.37	7.54	10.4	13.12	15.01	18.38	19.41
984	19.61	18.85	18	15.83	11.85	8.43	7.49	10.46	13.21	15.15	18.62	19.62
985	19.75	18.93	18.12	15.89	11.9	8.48	7.59	10.46	13.23	15.27	18.77	19.75
986	19.92	18.98	18.3	16.05	12	8.61	7.63	10.41	13.31	15.28	18.82	19.87
987	19.91	18.98	18.41	16.17	12.05	8.69	7.71	10.38	13.35	15.35	18.9	19.98
988	19.63	18.76	18.31	16.22	12.16	8.72	7.79	10.38	13.33	15.32	18.84	19.89
989	19.18	18.4	17.96	16.11	12.21	8.83	7.8	10.34	13.27	15.22	18.6	19.69
990	19	18.46	17.77	15.96	12.07	8.8	7.87	10.64	13.05	14.9	17.72	18.91
991	19.54	18.69	18.27	15.99	12.08	8.81	7.85	10.78	13.39	15.53	17.57	18.79
992	19.45	18.62	18.16	16.07	12.21	9.01	7.92	10.83	13.39	15.48	17.64	18.89
993	19.21	18.52	18.06	15.88	12.11	8.91	7.88	10.73	13.25	15.39	17.52	18.79
994	19.17	18.43	17.95	15.76	12	8.62	7.75	10.6	13.22	15.3	17.49	18.67
995	19.25	18.44	17.94	15.86	12.03	8.68	7.79	10.66	13.29	15.42	17.46	18.65
996	19.3	18.51	18	15.92	12.17	8.78	7.75	10.58	13.4	15.48	17.56	18.69
997	19.15	18.42	17.9	15.84	12.02	8.65	7.75	10.6	13.16	15.26	17.64	18.79
998	19.19	18.5	17.99	15.9	12.04	8.6	7.69	10.55	13.13	15.2	17.85	18.98
999	19.1	18.36	17.81	15.83	11.89	8.51	7.58	10.46	13.09	15.14	17.77	18.98
1000	19.07	18.31	17.8	15.73	11.82	8.43	7.57	10.46	12.99	15.02	17.68	19.04
1001	19.02	18.26	17.74	15.79	11.78	8.41	7.54	10.39	12.93	14.95	17.77	19.01
1002	19.25	18.53	17.87	15.83	11.79	8.42	7.53	10.38	12.99	15.03	18.32	19.24
1003	19.66	18.88	18.08	15.88	11.88	8.45	7.59	10.42	13.19	15.17	18.72	19.64
1004	19.93	19.1	18.27	16.09	11.94	8.54	7.64	10.5	13.3	15.35	18.84	19.88
1005	20.02	19.18	18.38	16.2	12.01	8.62	7.68	10.56	13.4	15.41	18.94	20
1006	19.88	19.02	18.36	16.2	12.09	8.68	7.76	10.49	13.37	15.4	18.95	19.94
1007	19.57	18.67	18.21	16.21	12.15	8.8	7.86	10.47	13.36	15.46	18.86	19.89
1008	19.07	18.39	17.77	16.11	12.14	8.9	7.88	10.48	13.26	15.18	18.24	19.37
1009	19.55	18.6	18.28	16.1	12.22	9.01	7.93	10.8	13.4	15.43	17.51	18.64
1010	19.39	18.55	18.13	16.02	12.23	9.04	7.93	10.77	13.33	15.36	17.5	18.7
1011	19.21	18.41	18.01	15.88	12.17	8.98	7.87	10.71	13.23	15.33	17.44	18.65
1012	19.22	18.39	17.91	15.77	12.04	8.83	7.8	10.62	13.21	15.36	17.33	18.51
1013	19.34	18.48	17.95	15.89	12.08	8.78	7.8	10.63	13.29	15.55	17.32	18.44
1014	19.32	18.49	17.96	15.89	12.13	8.79	7.8	10.55	13.28	15.52	17.41	18.57
1015	19.19	18.36	17.92	15.85	12.01	8.73	7.69	10.52	13.13	15.22	17.45	18.68
1016	19.22	18.36	17.91	15.85	12.01	8.69	7.69	10.48	13.08	15.14	17.61	18.78
1017	19.11	18.32	17.8	15.8	11.96	8.63	7.64	10.43	13	15.07	17.6	18.82
1018	19.06	18.29	17.74	15.8	11.81	8.49	7.65	10.38	12.97	15.06	17.48	18.79
1019	19.08	18.29	17.79	15.8	11.86	8.49	7.59	10.39	12.92	14.98	17.64	18.87
1020	18.95	18.29	17.72	15.79	11.82	8.43	7.53	10.39	12.88	14.95	17.84	18.95
1021	19.21	18.45	17.87	15.85	11.8	8.45	7.56	10.44	12.95	15	18.23	19.22
1022	19.38	18.6	17.98	15.93	11.9	8.49	7.61	10.47	13	15.08	18.52	19.39
1023	19.58	18.81	18.09	16.1	12	8.54	7.66	10.56	13.16	15.24	18.64	19.66
1024	19.79	19.02	18.31	16.23	12.04	8.64	7.77	10.68	13.34	15.45	18.87	19.9
1025	19.81	18.99	18.39	16.31	12.18	8.77	7.86	10.6	13.49	15.54	18.99	20.06
1026	19.33	18.58	18.13	16.32	12.21	8.94	7.94	10.45	13.38	15.37	18.69	19.82
1027	19.49	18.56	18.25	16.07	12.28	9.11	7.92	10.74	13.32	15.36	17.39	18.51
1028	19.37	18.49	18.17	15.96	12.22	9.04	7.91	10.75	13.25	15.3	17.33	18.53
1029	19.2	18.42	18	15.85	12.15	9	7.88	10.67	13.24	15.29	17.28	18.5
1030	19.23	18.4	17.96	15.83	12.17	8.94	7.83	10.61	13.19	15.4	17.28	18.39
1031	19.33	18.58	18.06	15.92	12.17	8.86	7.84	10.58	13.24	15.62	17.4	18.44
1032	19.38	18.56	18.08	15.91	12.1	8.85	7.75	10.54	13.24	15.55	17.35	18.48
1033	19.26	18.49	18.03	15.95	12.08	8.8	7.76	10.5	13.11	15.33	17.42	18.58
1034	19.16	18.36	17.86	15.87	12.05	8.73	7.7	10.46	12.98	15.05	17.5	18.74
1035	19.02	18.29	17.78	15.79	11.9	8.62	7.67	10.43	12.9	14.93	17.48	18.68
1036	19.07	18.33	17.84	15.81	11.92	8.55	7.63	10.34	12.91	15.03	17.47	18.69
1037	19.16	18.41	17.84	15.86	11.92	8.5	7.63	10.38	12.96	15.05	17.6	18.87
1038	19.12	18.37	17.81	15.86	11.93	8.48	7.59	10.36	12.91	14.98	17.71	18.95
1039	19.01	18.38	17.8	15.88	11.87	8.46	7.61	10.37	12.91	15.04	17.88	19.09
1040	19.19	18.48	17.94	16	11.96	8.51	7.61	10.48	12.99	15.11	18.12	19.22
1041	19.41	18.78	18.18	16.1	11.96	8.61	7.68	10.61	13.07	15.21	18.46	19.53
1042	19.75	19.02	18.35	16.28	12.07	8.68	7.78	10.72	13.28	15.42	18.78	19.75
1043	19.88	19.19	18.51	16.43	12.13	8.77	7.88	10.72	13.47	15.55	19.05	20
1044	19.57	18.86	18.38	16.46	12.31	8.95	7.99	10.59	13.47	15.49	18.85	19.96
1045	19.44	18.58	18.19	16.06	12.38	9.14	7.96	10.69	13.32	15.37	17.24	18.34
1046	19.38	18.54	18.19	15.98	12.23	9.07	7.86	10.65	13.23	15.35	17.24	18.37
1047	19.36	18.57	18.23	15.98	12.27	9.08	7.9	10.67	13.22	15.34	17.34	18.46
1048	19.46	18.68	18.26	16.06	12.35	9.03	7.89	10.61	13.33	15.57	17.49	18.49
1049	19.44	18.69	18.21	16.09	12.29	8.93	7.76	10.55	13.32	15.67	17.57	18.54
1050	19.4	18.66	18.12	16.04	12.24	8.86	7.71	10.48	13.29	15.51	17.51	18.59
1051	19.26	18.55	18.03	15.99	12.18	8.85	7.69	10.42	13.14	15.3	17.47	18.54
1052	19.13	18.39	17.86	15.9	12.02	8.74	7.67	10.4	12.95	15	17.37	18.59
1053	18.98	18.21	17.75	15.72	11.88	8.61	7.67	10.36	12.85	14.8	17.33	18.52
1054	19.09	18.36	17.83	15.79	11.92	8.59	7.67	10.34	12.87	14.93	17.44	18.64
1055	19.16	18.43	17.87	15.88	11.92	8.57	7.6	10.37	12.93	15.01	17.56	18.85
1056	19.2	18.42	17.91	15.96	12.05	8.57	7.61	10.28	12.97	15.07	17.69	18.94
1057	19.13	18.44	17.87	15.96	12.01	8.54	7.61	10.36	12.97	15.01	17.74	19.06
1058	19.06	18.39	17.88	15.96	11.93	8.59	7.65	10.46	12.97	15.01	17.78	19.06
1059	19.21	18.54	18.03	16.05	11.98	8.6	7.73	10.59	13.03	15.09	18.04	19.19
1060	19.52	18.82	18.35	16.23	12.08	8.69	7.83	10.67	13.19	15.21	18.56	19.53
1061	19.75	19.07	18.4	16.39	12.14	8.8	7.88	10.76	13.37	15.48	18.93	19.77
1062	19.65	18.96	18.48	16.55	12.36	8.97	7.99	10.69	13.47	15.53	18.83	19.93
1063	19.29	18.75	18.19	15.99	12.04	8.74	7.55	10.64	13.53	15.74	17.44	18.34
1064	19.5	18.78	18.28	16.06	12.16	8.87	7.61	10.62	13.48	15.63	17.45	18.47
1065	19.53	18.85	18.37	16.15	12.3	9.02	7.75	10.67	13.41	15.58	17.5	18.52
1066	19.42	18.71	18.29	16.03	12.37	9.06	7.83	10.59	13.26	15.41	17.4	18.49
1067	19.41	18.7	18.24	16.01	12.25	8.95	7.76	10.52	13.21	15.38	17.41	18.46
1068	19.27	18.6	18.11	15.94	12.24	8.87	7.73	10.48	13.13	15.3	17.39	18.41
1069	19.16	18.52	18.04	15.89	12.13	8.83	7.75	10.4	12.96	15.08	17.36	18.41
1070	19.1	18.42	17.85	15.79	12.03	8.74	7.73	10.39	12.85	14.95	17.24	18.38
1071	19.05	18.41	17.85	15.79	11.88	8.61	7.68	10.4	12.82	14.81	17.28	18.5
1072	19.12	18.47	17.88	15.84	11.88	8.61	7.67	10.38	12.87	14.89	17.4	18.62
1073	19.25	18.46	17.92	15.91	11.96	8.57	7.69	10.35	12.92	14.95	17.57	18.72
1074	19.26	18.56	17.97	15.99	12.08	8.6	7.63	10.23	13.02	15.03	17.69	18.88
1075	19.22	18.44	17.93	15.97	12.04	8.64	7.64	10.37	12.95	15.04	17.7	18.96
1076	19.18	18.51	17.99	16.04	11.96	8.59	7.78	10.5	12.98	15.06	17.97	19.12
1077	19.39	18.84	18.31	16.21	12.07	8.66	7.84	10.58	13.14	15.21	18.16	19.28
1078	19.53	19.04	18.45	16.37	12.13	8.72	7.88	10.69	13.23	15.36	18.44	19.33
1079	19.72	19.11	18.58	16.53	12.19	8.83	7.95	10.81	13.34	15.46	18.7	19.53
1080	19.6	18.88	18.52	16.63	12.41	8.95	8.02	10.69	13.4	15.47	18.55	19.73
1081	19.2	18.76	18.09	15.82	11.53	8.02	6.88	10.3	13.48	15.87	17.52	18.45
1082	19.43	18.87	18.29	16.01	11.83	8.4	7.25	10.47	13.52	15.76	17.57	18.45
1083	19.34	18.71	18.22	15.97	12.23	8.91	7.69	10.5	13.22	15.32	17.35	18.38
1084	19.31	18.61	18.22	16.01	12.32	9.01	7.78	10.53	13.13	15.18	17.33	18.43
1085	19.3	18.73	18.2	15.98	12.2	8.99	7.8	10.43	13.11	15.21	17.3	18.4
1086	19.25	18.65	18.23	15.99	12.23	8.93	7.76	10.45	12.97	15.19	17.37	18.45
1087	19.23	18.64	18.19	15.95	12.18	8.83	7.77	10.46	13.01	15.12	17.46	18.48
1088	19.22	18.64	18.04	15.87	12.1	8.76	7.68	10.37	12.9	15.02	17.49	18.51
1089	19.18	18.54	17.96	15.85	12.02	8.72	7.72	10.4	12.86	14.93	17.39	18.53
1090	19.14	18.55	18.04	15.88	11.97	8.67	7.75	10.34	12.87	14.9	17.38	18.54
1091	19.22	18.67	18.08	15.94	12.04	8.62	7.71	10.31	12.91	15.01	17.67	18.66
1092	19.31	18.78	18.22	16.05	12.11	8.65	7.66	10.29	12.98	15.09	17.73	18.75
1093	19.18	18.53	18	15.97	11.99	8.69	7.76	10.43	12.93	14.94	17.58	18.84
1094	19.13	18.41	17.89	16	11.97	8.65	7.81	10.44	12.98	14.99	17.75	18.91
1095	19.28	18.82	18.24	16.16	12.07	8.71	7.89	10.52	13.12	15.2	18.11	19.17
1096	19.39	19.03	18.49	16.31	12.14	8.78	7.91	10.67	13.21	15.3	18.19	19.22
1097	19.61	19.18	18.66	16.47	12.23	8.87	8.03	10.75	13.3	15.45	18.43	19.4
1098	19.37	18.7	18.41	16.54	12.35	8.99	8.05	10.56	13.23	15.27	18.17	19.35
1099	19.02	18.54	17.95	15.77	11.79	8.58	7.34	10.44	13.4	15.67	17.31	18.36
1100	19.34	18.74	18.2	16	12.27	9.14	7.75	10.56	13.19	15.51	17.43	18.37
1101	19.21	18.61	18.16	15.9	12.19	8.9	7.77	10.38	12.98	15.05	17.34	18.42
1102	19.28	18.7	18.28	16.01	12.24	8.96	7.72	10.46	13.03	15.12	17.42	18.5
1103	19.46	18.84	18.37	16.08	12.17	8.87	7.64	10.44	13.17	15.35	17.51	18.56
1104	19.37	18.79	18.36	16.05	12.2	8.86	7.67	10.4	13.12	15.24	17.46	18.58
1105	19.31	18.81	18.3	15.98	12.2	8.82	7.66	10.38	13.06	15.15	17.55	18.62
1106	19.37	18.77	18.25	16.02	12.2	8.76	7.59	10.34	13.1	15.12	17.65	18.61
1107	19.31	18.67	18.15	16.03	12.18	8.68	7.57	10.24	13.06	15.16	17.57	18.63
1108	19.23	18.66	18.13	15.93	12.15	8.67	7.63	10.18	12.99	15.09	17.57	18.61
1109	19.23	18.65	18.17	15.93	12.09	8.72	7.7	10.28	12.91	14.98	17.61	18.58
1110	19.27	18.78	18.23	15.99	12.12	8.72	7.74	10.29	12.92	15.06	17.69	18.6
1111	19.18	18.64	18.14	15.94	12.07	8.66	7.75	10.34	12.85	14.9	17.54	18.59
1112	19.03	18.44	17.89	15.91	11.98	8.66	7.88	10.47	12.89	14.88	17.45	18.7
1113	19.15	18.42	17.9	16.08	12.03	8.74	7.89	10.55	12.96	14.99	17.6	18.92
1114	19.24	18.57	18.07	16.19	12.14	8.79	7.92	10.64	13.06	15.14	17.85	19.01
1115	19.31	18.85	18.29	16.29	12.16	8.84	8.02	10.74	13.1	15.21	18.05	19.15
1116	19.13	18.53	18.18	16.3	12.24	8.92	8.08	10.58	13.13	15.08	17.9	19.11
1117	19.18	18.64	18.13	15.95	12.2	9.11	7.68	10.49	13.26	15.55	17.33	18.31
1118	19.35	18.84	18.32	16.05	12.31	9.08	7.71	10.42	13.03	15.33	17.42	18.4
1119	19.15	18.67	18.1	15.83	12.1	8.84	7.66	10.29	12.93	14.95	17.3	18.47
1120	19.14	18.58	18.12	15.88	12.12	8.83	7.73	10.36	12.97	14.98	17.31	18.56
1121	19.34	18.84	18.35	16.04	12.21	8.92	7.69	10.36	13.06	15.17	17.46	18.61
1122	19.41	18.97	18.44	16.07	12.09	8.61	7.48	10.2	13.21	15.36	17.66	18.65
1123	19.31	18.91	18.41	16.03	12.13	8.77	7.59	10.26	13.08	15.21	17.6	18.65
1124	19.36	18.85	18.37	16.06	12.2	8.69	7.55	10.27	13.12	15.16	17.71	18.66
1125	19.36	18.84	18.36	16.06	12.19	8.62	7.37	10.11	13.11	15.28	17.73	18.71
1126	19.36	18.78	18.33	16.05	12.14	8.55	7.35	9.97	13.09	15.28	17.79	18.68
1127	19.37	18.76	18.3	16.06	12.15	8.7	7.64	10.2	13	15.08	17.72	18.69
1128	19.37	18.84	18.39	16.03	12.16	8.72	7.71	10.21	12.96	15.07	17.8	18.67
1129	19.32	18.91	18.36	16.08	12.12	8.61	7.6	10.13	12.98	15.17	17.79	18.66
1130	19.01	18.51	18.09	16.06	12.05	8.77	7.85	10.44	12.82	14.81	17.46	18.68
1131	19.09	18.46	18.02	16.12	12.12	8.78	7.96	10.52	12.96	14.84	17.46	18.79
1132	19.16	18.47	17.98	16.19	12.25	8.78	7.85	10.57	13.02	14.95	17.53	18.91
1133	19.16	18.49	17.95	16.18	12.15	8.84	8.03	10.7	13.02	14.94	17.61	19.06
1134	18.96	18.37	17.85	16.17	12.18	8.93	8.07	10.56	12.97	14.84	17.62	19.04
1135	19.34	18.87	18.27	15.97	12.28	9.04	7.66	10.38	12.96	15.33	17.42	18.44
1136	19.33	18.89	18.26	16.02	12.29	9.01	7.68	10.37	12.97	15.24	17.47	18.58
1137	19.09	18.54	18.04	15.81	12.05	8.78	7.61	10.27	12.96	14.92	17.27	18.63
1138	19.13	18.55	18.06	15.86	12.07	8.76	7.66	10.35	13.02	14.95	17.37	18.75
1139	19.31	18.76	18.34	16.05	12.27	8.94	7.75	10.45	13.03	15.08	17.5	18.62
1140	19.42	19.03	18.45	16.08	12.09	8.78	7.62	10.26	13.09	15.25	17.69	18.69
1141	19.33	18.9	18.38	16.01	12.11	8.73	7.65	10.2	13.04	15.16	17.57	18.63
1142	19.33	18.86	18.4	16.01	12.13	8.69	7.56	10.21	13	15.14	17.62	18.62
1143	19.3	18.78	18.38	16.04	12.2	8.71	7.51	10.1	13.03	15.14	17.65	18.65
1144	19.27	18.67	18.34	15.97	12.19	8.69	7.59	10.08	13.04	15.16	17.75	18.6
1145	19.23	18.68	18.32	15.99	12.11	8.77	7.82	10.24	12.93	15.04	17.65	18.6
1146	19.31	18.94	18.42	16.01	12.16	8.77	7.74	10.13	12.93	15.12	17.82	18.66
1147	19.43	19.08	18.52	16.11	12.11	8.49	7.45	9.95	13.12	15.43	17.94	18.76
1148	19.13	18.67	18.3	16.13	12.14	8.52	7.63	10.22	12.97	14.97	17.6	18.67
1149	19.04	18.46	18.06	16.1	12.14	8.78	7.9	10.5	12.89	14.8	17.3	18.67
1150	19	18.53	18.03	16.15	12.23	8.71	7.89	10.48	13	14.8	17.38	18.77
1151	18.98	18.37	17.85	16.09	12.16	8.82	7.99	10.64	12.96	14.75	17.37	18.86
1152	18.8	18.2	17.72	16.06	12.1	8.89	8.13	10.53	12.88	14.69	17.32	18.87
1153	19.28	18.92	18.26	16	12.32	9.08	7.64	10.36	13	15.21	17.4	18.56
1154	19.27	18.93	18.22	16.03	12.25	9.01	7.63	10.33	12.95	15.09	17.48	18.61
1155	19.3	18.91	18.25	15.99	12.24	8.98	7.74	10.39	12.98	15.09	17.47	18.57
1156	19.34	18.89	18.33	16.06	12.28	8.95	7.75	10.47	12.98	15.15	17.53	18.61
1157	19.47	18.99	18.5	16.14	12.19	8.78	7.61	10.4	13.12	15.26	17.77	18.72
1158	19.49	19.02	18.54	16.12	12.05	8.61	7.48	10.29	13.12	15.25	17.76	18.69
1159	19.33	18.96	18.41	16	12.14	8.86	7.66	10.25	13.01	15.09	17.63	18.57
1160	19.24	18.93	18.38	15.99	12.21	8.82	7.65	10.18	12.96	15.06	17.62	18.52
1161	19.24	18.8	18.42	16.02	12.18	8.79	7.68	10.15	12.94	15.02	17.61	18.58
1162	19.18	18.62	18.36	15.97	12.07	8.81	7.8	10.23	12.85	14.94	17.61	18.49
1163	19.2	18.69	18.36	15.99	12.1	8.85	7.82	10.3	12.84	14.94	17.64	18.52
1164	19.37	18.98	18.49	16.11	12.16	8.68	7.71	10.06	12.99	15.15	17.83	18.74
1165	19.47	19.05	18.6	16.11	12.1	8.43	7.43	9.88	13.18	15.33	17.96	18.78
1166	19.26	18.8	18.45	16.18	12.13	8.32	7.4	10	13.11	14.99	17.67	18.74
1167	19.03	18.53	18.11	16.12	12.22	8.57	7.75	10.36	12.93	14.76	17.29	18.65
1168	19.04	18.59	18.1	16.18	12.28	8.64	7.75	10.38	13.02	14.8	17.28	18.65
1169	19.02	18.55	17.97	16.2	12.31	8.77	7.92	10.58	13.03	14.77	17.32	18.75
1170	18.68	18.16	17.66	15.9	12.11	8.91	8.16	10.54	12.78	14.54	17.1	18.58
1171	19.47	19.11	18.42	16.2	12.27	8.85	7.54	10.47	13.11	15.34	17.56	18.67
1172	19.39	19.07	18.29	16.1	12.28	8.98	7.64	10.41	13.01	15.14	17.57	18.56
1173	19.49	19.15	18.45	16.14	12.3	8.83	7.6	10.45	13.11	15.27	17.72	18.71
1174	19.51	19.11	18.52	16.19	12.11	8.58	7.42	10.33	13.15	15.43	17.71	18.68
1175	19.49	19.13	18.59	16.07	11.85	8.33	7.18	10.15	13.16	15.39	17.73	18.69
1176	19.52	19.11	18.6	16.13	11.84	8.2	7.09	10.13	13.15	15.34	17.8	18.77
1177	19.38	18.99	18.47	16.09	12	8.65	7.55	10.27	12.98	15.06	17.71	18.65
1178	19.31	18.99	18.45	16.06	12.15	8.8	7.74	10.25	12.93	15.02	17.64	18.64
1179	19.23	18.85	18.46	15.94	12.12	8.82	7.74	10.14	12.88	15.01	17.6	18.51
1180	19.25	18.82	18.43	16.03	12.15	8.8	7.71	10.21	12.91	14.98	17.71	18.55
1181	19.21	18.71	18.42	16.04	12.13	8.77	7.84	10.3	12.9	14.88	17.63	18.56
1182	19.36	18.98	18.55	16.11	12.22	8.69	7.67	10.04	12.96	15.03	17.81	18.76
1183	19.48	19.1	18.64	16.12	12.13	8.55	7.45	9.87	13.19	15.19	17.89	18.8
1184	19.39	18.96	18.56	16.26	12.06	8.36	7.41	9.88	13.24	15.05	17.74	18.79
1185	19.2	18.72	18.36	16.25	12.17	8.38	7.56	10.09	13.1	14.85	17.39	18.69
1186	19.04	18.63	18.2	16.23	12.29	8.65	7.79	10.39	13.04	14.8	17.27	18.69
1187	19.09	18.6	18.14	16.25	12.34	8.82	8.04	10.65	13.08	14.82	17.42	18.81
1188	18.85	18.33	17.79	16.09	12.18	9.01	8.25	10.62	12.96	14.74	17.29	18.69
1189	19.39	19.04	18.34	16.1	12.26	8.93	7.55	10.38	13.01	15.26	17.57	18.58
1190	19.43	18.96	18.27	16.14	12.29	8.93	7.6	10.43	13.05	15.21	17.62	18.69
1191	19.58	19.1	18.46	16.2	12.11	8.59	7.41	10.42	13.11	15.3	17.7	18.74
1192	19.61	19.26	18.69	16.21	11.83	8.02	6.9	10.07	13.26	15.47	17.88	18.8
1193	19.53	19.16	18.61	16.15	11.67	7.88	6.71	9.94	13.14	15.33	17.83	18.81
1194	19.55	19.09	18.6	16.19	11.71	7.89	6.84	10.02	13.14	15.24	17.87	18.85
1195	19.52	19	18.61	16.13	11.77	8.13	7.2	10.21	13.12	15.17	17.83	18.81
1196	19.38	19	18.59	16.11	12.01	8.57	7.58	10.3	13.04	15.13	17.77	18.69
1197	19.24	18.95	18.53	16.01	12.17	8.8	7.76	10.16	12.94	15.09	17.63	18.61
1198	19.25	18.98	18.58	16.05	12.12	8.65	7.53	9.83	12.96	15.26	17.7	18.72
1199	19.18	18.94	18.53	16.11	12.16	8.74	7.69	10.02	12.94	14.97	17.69	18.65
1200	19.2	18.9	18.51	16.09	12.23	8.79	7.85	10.14	12.9	14.86	17.71	18.59
1201	19.29	18.93	18.51	16.12	12.19	8.82	7.91	10.24	12.91	14.85	17.7	18.59
1202	19.39	19.07	18.64	16.25	12.2	8.68	7.64	9.99	13.13	14.98	17.74	18.79
1203	19.25	18.81	18.43	16.34	12.23	8.54	7.67	10.27	13.12	14.89	17.47	18.73
1204	19.02	18.52	18.04	16.2	12.25	8.88	8.16	10.61	12.96	14.82	17.27	18.68
1205	19.12	18.56	18.02	16.25	12.23	9.01	8.24	10.77	13.08	14.94	17.48	18.93
1206	19.08	18.49	17.99	16.21	12.26	9.03	8.3	10.59	13.06	14.93	17.46	18.94
1207	18.86	18.52	17.96	16.13	12.21	9.1	8.25	10.51	12.95	14.77	17.24	18.72
1208	19.22	18.98	18.47	16.56	12.44	9.15	8.42	10.94	13.23	15.05	17.61	19.1
1209	19.24	19.13	18.58	16.67	12.6	9.24	8.39	11	13.29	14.99	17.6	19.06
1210	19.35	19.4	18.75	16.75	12.63	9.26	8.4	10.97	13.45	15.35	17.99	18.94
1211	19.67	19.7	18.91	16.86	12.67	9.31	8.48	10.96	13.63	16.02	18.43	19.12
1212	19.5	19.58	18.79	16.74	12.6	9.41	8.66	11.14	13.37	15.7	18.22	18.93
1213	19.28	18.88	18.24	16.01	12.22	9	7.59	10.29	12.88	15.14	17.42	18.46
1214	19.19	18.82	18.1	15.98	12.17	8.98	7.63	10.32	12.84	14.93	17.42	18.49
1215	19.38	19.08	18.32	16.09	12.14	8.89	7.52	10.32	12.97	15.1	17.57	18.57
1216	19.39	19.19	18.52	16.1	11.9	8.52	7.12	10.07	13.1	15.22	17.69	18.64
1217	19.41	19.08	18.57	16.15	11.8	8.16	6.8	9.82	13.14	15.22	17.76	18.7
1218	19.52	19.07	18.59	16.2	11.8	8.09	6.9	9.98	13.11	15.24	17.84	18.82
1219	19.57	19.09	18.62	16.19	11.75	7.95	6.94	10.11	13.13	15.23	17.87	18.89
1220	19.51	19.15	18.7	16.18	11.81	8.04	7.06	10.16	13.13	15.19	17.87	18.88
1221	19.26	18.95	18.5	16.07	12.11	8.74	7.69	10.34	12.95	15.01	17.61	18.56
1222	19.21	19.04	18.59	16.09	12.18	8.8	7.7	10.17	12.93	15.04	17.71	18.65
1223	19.13	18.87	18.54	16.04	12.21	8.86	7.9	10.25	12.92	14.83	17.51	18.51
1224	19.22	18.89	18.54	16.13	12.21	8.89	8.02	10.38	12.89	14.73	17.44	18.56
1225	19.16	18.82	18.43	16.07	12.12	8.89	8.11	10.47	12.9	14.66	17.41	18.5
1226	19.26	18.93	18.58	16.2	12.24	8.92	8.07	10.39	13.01	14.82	17.62	18.74
1227	19.18	18.88	18.36	16.34	12.31	8.9	8.1	10.57	13.07	14.78	17.48	18.64
1228	19.04	18.52	18.03	16.17	12.21	8.96	8.27	10.69	12.95	14.83	17.22	18.74
1229	19.07	18.49	17.92	16.21	12.18	9.02	8.25	10.57	12.99	14.95	17.42	18.96
1230	18.92	18.41	17.77	16.22	12.26	9.09	8.21	10.43	12.99	14.81	17.23	18.87
1231	19	18.53	17.92	16.3	12.33	9.16	8.28	10.61	13.14	14.92	17.31	18.97
1232	19.34	18.79	18.14	16.46	12.4	9.21	8.51	10.91	13.27	15.13	17.63	19.23
1233	19.33	18.92	18.32	16.65	12.63	9.29	8.49	11.04	13.34	15.07	17.62	19.18
1234	19.28	19.26	18.51	16.7	12.7	9.28	8.47	11.01	13.49	15.15	17.76	18.98
1235	19.61	19.78	19	16.95	12.79	9.22	8.25	10.84	13.82	15.99	18.49	19.1
1236	19.56	19.76	18.96	16.92	12.8	9.46	8.69	11.13	13.55	15.87	18.44	19.03
1237	19.29	19.08	18.36	16.06	11.88	8.63	7.45	10.32	12.85	15.2	17.58	18.6
1238	19.3	18.95	18.26	16.06	12.16	8.9	7.58	10.34	12.85	14.97	17.46	18.58
1239	19.1	18.77	18.1	15.9	12.15	8.96	7.63	10.3	12.78	14.87	17.31	18.42
1240	19.13	18.85	18.18	16	12.12	8.9	7.5	10.26	12.89	14.94	17.4	18.42
1241	19.26	18.97	18.36	16.07	12	8.71	7.34	10.08	12.99	15.05	17.55	18.51
1242	19.4	19.2	18.54	16.07	11.77	8.32	7.08	9.95	13.03	15.17	17.69	18.75
1243	19.57	19.38	18.77	16.21	11.55	7.61	6.48	9.76	13.1	15.39	17.94	19.07
1244	19.59	19.39	18.79	16.23	11.58	7.64	6.54	9.83	13.14	15.34	17.97	19.05
1245	19.32	19.06	18.58	16.1	12.07	8.67	7.52	10.33	13.03	14.99	17.7	18.69
1246	19.32	19.2	18.73	16.19	12.22	8.61	7.6	10.27	13.08	15.03	17.72	18.8
1247	19.23	18.94	18.59	16.2	12.24	8.8	7.87	10.35	13.01	14.9	17.45	18.64
1248	19.32	18.95	18.64	16.26	12.29	8.88	7.93	10.4	13.05	14.85	17.43	18.73
1249	19.2	18.82	18.48	16.18	12.24	8.95	8.11	10.59	12.97	14.77	17.3	18.59
1250	19.08	18.96	18.54	16.21	12.25	8.96	8.19	10.58	12.98	14.71	17.56	18.64
1251	19.06	18.93	18.56	16.27	12.28	8.96	8.22	10.64	12.96	14.76	17.53	18.57
1252	18.75	18.5	18.07	16.01	12.11	8.97	8.21	10.59	12.83	14.49	16.98	18.38
1253	18.71	18.33	17.81	15.91	12.04	9.04	8.14	10.47	12.77	14.48	16.85	18.47
1254	18.68	18.27	17.76	16	12.17	9.1	8.19	10.43	12.86	14.47	16.87	18.41
1255	18.74	18.39	17.8	16.11	12.24	9.17	8.28	10.56	12.92	14.54	16.99	18.59
1256	19.14	18.79	18.29	16.43	12.44	9.27	8.5	10.89	13.16	14.9	17.45	19.09
1257	19.17	19.22	18.74	16.71	12.66	9.29	8.48	11.05	13.28	14.83	17.42	19.01
1258	19.24	19.62	18.84	16.89	12.72	9.29	8.31	11.02	13.52	15.04	17.69	18.91
1259	19.53	19.89	19.09	17.04	12.69	9.03	7.96	10.85	13.9	15.77	18.5	19.01
1260	19.66	19.84	19.08	17.06	12.85	9.29	8.36	11.01	13.84	16.09	18.56	19.13
1261	19.44	19.21	18.53	16.12	11.82	8.47	7.36	10.33	12.89	15.29	17.72	18.75
1262	19.43	19.2	18.48	16.16	11.84	8.36	7.31	10.39	13	15.21	17.7	18.72
1263	19.21	18.9	18.22	16.04	12.09	8.76	7.56	10.38	12.88	14.95	17.41	18.66
1264	19.11	18.73	18.03	16.01	12.15	8.91	7.66	10.32	12.77	14.82	17.26	18.65
1265	19.31	19.02	18.35	16.12	12.12	8.78	7.55	10.33	12.96	15.02	17.48	18.64
1266	19.5	19.37	18.74	16.15	11.65	8.13	6.88	9.9	13.05	15.23	17.87	18.92
1267	19.65	19.49	18.8	16.22	11.5	7.5	6.34	9.57	13.24	15.44	17.97	19.24
1268	19.65	19.44	18.89	16.25	11.5	7.41	6.34	9.69	13.14	15.48	18.03	19.31
1269	19.57	19.45	18.8	16.2	11.92	8.27	7.1	10.13	13.07	15.28	17.98	19.15
1270	19.44	19.41	18.73	16.23	12.12	8.43	7.4	10.23	13.12	15.09	17.87	19.03
1271	19.39	19.24	18.65	16.27	12.25	8.6	7.64	10.26	13.08	14.97	17.7	19
1272	19.36	19.21	18.7	16.36	12.3	8.69	7.8	10.43	13.14	14.94	17.62	18.9
1273	19.18	19.1	18.66	16.26	12.33	8.9	8.14	10.58	13	14.78	17.49	18.75
1274	19.12	19.13	18.67	16.25	12.3	9.05	8.19	10.67	13	14.79	17.64	18.72
1275	19.13	19.25	18.74	16.3	12.28	9.02	8.21	10.65	12.99	14.82	17.76	18.76
1276	18.91	18.92	18.53	16.18	12.22	9.02	8.26	10.64	12.9	14.58	17.36	18.39
1277	18.68	18.53	18.12	16	12.07	9.03	8.22	10.44	12.81	14.38	16.86	18.22
1278	18.54	18.49	17.9	15.93	12.05	9.15	8.19	10.41	12.74	14.25	16.72	18.22
1279	18.58	18.57	17.99	15.94	12.11	9.17	8.33	10.56	12.73	14.26	16.73	18.25
1280	19	18.97	18.67	16.51	12.44	9.25	8.53	10.94	13.09	14.67	17.22	18.85
1281	19.05	19.3	18.96	16.76	12.66	9.35	8.56	11.05	13.2	14.72	17.27	18.77
1282	19.11	19.47	18.88	16.84	12.73	9.39	8.52	11.11	13.43	14.82	17.55	18.74
1283	19.19	19.56	18.86	16.89	12.85	9.37	8.39	10.96	13.75	15.49	18.24	18.83
1284	19.51	19.85	19.13	17.07	12.86	9.35	8.31	10.98	14.08	16.24	18.58	18.98
1285	19.26	19.15	18.43	16.05	11.98	8.75	7.44	10.29	12.79	14.98	17.57	18.62
1286	19.4	19.17	18.4	16.18	12.04	8.61	7.42	10.39	12.94	15.14	17.67	18.79
1287	19.4	19.01	18.32	16.19	12.09	8.69	7.47	10.45	12.97	15.12	17.56	18.88
1288	19.34	18.98	18.24	16.14	12.11	8.78	7.58	10.46	12.97	15.04	17.49	18.84
1289	19.36	19.24	18.48	16.12	12.01	8.6	7.42	10.23	13.03	15.08	17.69	18.7
1290	19.58	19.48	18.74	16.17	11.63	7.93	6.7	9.7	13.18	15.34	17.9	19.04
1291	19.83	19.59	18.95	16.31	11.39	7.23	6.06	9.61	13.38	15.6	18.09	19.41
1292	19.79	19.52	18.94	16.27	11.43	7.22	6.12	9.53	13.17	15.42	18.12	19.45
1293	19.72	19.53	18.84	16.34	11.79	7.72	6.68	9.97	13.21	15.24	18.1	19.39
1294	19.64	19.45	18.77	16.34	12.12	8.25	7.3	10.39	13.24	15.12	18.09	19.37
1295	19.58	19.41	18.69	16.42	12.24	8.28	7.41	10.47	13.21	15.04	18.02	19.21
1296	19.48	19.4	18.73	16.46	12.25	8.38	7.6	10.47	13.24	15.05	18	19.09
1297	19.27	19.29	18.69	16.36	12.36	8.8	8.08	10.7	13.1	14.83	17.74	18.88
1298	19.11	19.3	18.7	16.33	12.35	8.98	8.24	10.71	13.01	14.66	17.56	18.66
1299	19.26	19.45	18.86	16.34	12.36	9.06	8.21	10.74	13.07	14.74	17.76	18.84
1300	19.17	19.16	18.78	16.38	12.42	9.09	8.28	10.72	12.96	14.64	17.55	18.64
1301	18.73	18.59	18.34	16.04	12.16	9.05	8.26	10.43	12.81	14.36	16.87	18.27
1302	18.63	18.81	18.2	15.99	12.05	9.19	8.25	10.38	12.84	14.29	16.76	18.24
1303	18.44	18.88	18.29	15.89	12.04	9.25	8.3	10.49	12.67	14.12	16.61	18.07
1304	18.92	19.27	18.87	16.54	12.49	9.32	8.56	10.96	13.05	14.56	17.14	18.76
1305	19.07	19.4	19.02	16.82	12.72	9.36	8.64	11.11	13.21	14.68	17.26	18.79
1306	19.08	19.28	18.91	16.85	12.77	9.48	8.64	11.2	13.27	14.71	17.3	18.86
1307	19.08	19.16	18.6	16.76	12.75	9.51	8.76	11.18	13.52	15.09	17.69	18.81
1308	19.11	19.21	18.62	16.76	12.81	9.56	8.8	11.3	13.64	15.63	18.13	18.7
1309	19.44	19.29	18.49	16.17	11.93	8.65	7.32	10.35	12.93	15.27	17.77	18.86
1310	19.48	19.29	18.51	16.23	11.92	8.44	7.19	10.35	13.03	15.23	17.86	18.93
1311	19.57	19.33	18.54	16.27	11.8	8.29	7.06	10.33	13.09	15.22	17.88	18.94
1312	19.58	19.48	18.7	16.27	11.65	8	6.72	10.12	13.14	15.37	17.96	19.01
1313	19.61	19.56	18.78	16.32	11.61	7.78	6.53	9.79	13.22	15.49	18.1	19.14
1314	19.78	19.56	18.86	16.28	11.53	7.56	6.23	9.58	13.2	15.47	18.14	19.24
1315	19.9	19.69	18.95	16.28	11.38	7.14	5.97	9.62	13.3	15.62	18.16	19.51
1316	19.86	19.56	18.94	16.32	11.38	7.15	6.02	9.52	13.21	15.51	18.17	19.61
1317	19.81	19.38	18.79	16.39	11.62	7.38	6.29	9.76	13.19	15.23	18.16	19.5
1318	19.71	19.25	18.61	16.42	12.08	7.92	6.98	10.37	13.28	15.14	18.16	19.41
1319	19.59	19.28	18.54	16.42	12.19	8.18	7.32	10.52	13.27	15.01	18.17	19.2
1320	19.51	19.41	18.68	16.47	12.23	8.38	7.54	10.53	13.25	15.04	18.18	19.15
1321	19.39	19.17	18.62	16.45	12.39	8.73	7.99	10.78	13.22	14.96	18.02	18.96
1322	19.15	19.05	18.63	16.31	12.4	8.97	8.19	10.76	12.98	14.74	17.6	18.69
1323	19.23	19.41	18.89	16.4	12.44	8.94	8.14	10.76	13.12	14.72	17.75	18.89
1324	19.1	19.2	18.76	16.32	12.41	9.05	8.29	10.81	13.05	14.66	17.49	18.57
1325	18.72	18.73	18.41	16.03	12.19	9.13	8.27	10.59	12.83	14.36	16.86	18.26
1326	18.62	18.73	18.2	16.02	12.12	9.22	8.2	10.43	12.93	14.38	16.81	18.36
1327	18.69	19	18.37	16.17	12.19	9.24	8.34	10.58	12.9	14.32	16.83	18.47
1328	18.9	19.23	18.89	16.59	12.57	9.31	8.55	11.06	13.11	14.58	17.03	18.7
1329	19.04	19.32	19.07	16.86	12.77	9.44	8.6	11.13	13.34	14.68	17.19	18.74
1330	19.04	19.02	18.82	16.88	12.82	9.49	8.72	11.23	13.28	14.62	17.21	18.76
1331	19.04	19.05	18.66	16.78	12.86	9.56	8.83	11.31	13.55	15	17.4	18.68
1332	19.06	19.19	18.59	16.68	12.81	9.67	8.9	11.32	13.72	15.63	18.04	18.72
1333	17.84	17.54	16.75	14.71	10.76	7.33	5.81	8.65	11.66	13.63	16.54	17.84
1334	18.17	17.9	17.18	15.15	10.78	7.23	5.91	9.02	12.13	13.99	16.88	18
1335	18.79	18.6	17.75	15.61	10.92	7.24	5.97	9.62	12.9	14.78	17.75	18.77
1336	18.73	18.68	17.93	15.72	11.12	7.55	6.23	9.7	13	15.16	17.76	18.84
1337	19.07	19.04	18.33	15.97	11.59	8.22	7	9.97	12.89	15.68	17.77	18.9
1338	19.36	19.26	18.48	16.11	11.89	8.52	7.26	10.24	12.91	15.49	17.83	18.88
1339	19.32	19.24	18.47	16.05	11.61	8.21	6.97	10.15	12.89	15.27	17.76	18.86
1340	19.37	19.31	18.56	16.12	11.52	8.07	6.69	10.07	12.97	15.08	17.74	18.94
1341	19.46	19.34	18.59	16.12	11.52	8.03	6.57	10.08	13	15.08	17.77	18.95
1342	19.34	19.18	18.51	16.07	11.62	8.08	6.62	10.01	12.93	15.01	17.74	18.84
1343	19.41	19.2	18.52	16.23	11.72	8.08	6.67	9.98	13.07	15.1	17.9	18.99
1344	19.41	19.11	18.52	16.24	11.69	7.95	6.52	9.84	13.14	15.05	17.86	19
1345	19.67	19.35	18.72	16.23	11.5	7.53	6.19	9.59	13.12	15.19	18	19.35
1346	19.95	19.65	18.94	16.24	11.32	7.12	5.94	9.56	13.27	15.58	18.28	19.63
1347	19.84	19.45	18.82	16.23	11.43	7.44	6.21	9.63	13.25	15.44	18.22	19.5
1348	19.58	19.19	18.61	16.24	11.92	8.17	6.99	10.16	13.13	14.96	18	19.29
1349	19.52	19.28	18.47	16.29	12.19	8.59	7.51	10.43	13.17	14.91	18	19.1
1350	19.59	19.44	18.73	16.42	12.24	8.54	7.49	10.44	13.22	15.02	18.15	19.3
1351	19.41	19.1	18.67	16.45	12.34	8.62	7.79	10.69	13.29	14.94	18.14	19.04
1352	19.25	19.01	18.62	16.38	12.42	8.86	7.99	10.78	13.14	14.82	17.81	18.92
1353	19.23	19.28	18.91	16.48	12.47	8.86	8.03	10.73	13.18	14.8	17.79	18.91
1354	19.06	19.15	18.91	16.38	12.44	9.09	8.3	10.82	13.12	14.7	17.38	18.6
1355	18.81	18.68	18.55	16.13	12.22	9.15	8.28	10.65	12.92	14.44	16.93	18.39
1356	18.77	18.56	18.14	16.18	12.15	9.26	8.17	10.42	13.09	14.42	16.91	18.54
1357	18.6	18.57	18.09	16.07	12.17	9.29	8.34	10.62	12.8	14.26	16.67	18.37
1358	18.83	19.05	18.89	16.58	12.65	9.39	8.63	11.08	13.14	14.66	16.91	18.62
1359	18.89	19.02	18.92	16.77	12.76	9.43	8.59	11.13	13.21	14.48	17	18.56
1360	18.87	18.89	18.74	16.85	12.88	9.51	8.75	11.23	13.22	14.51	17.18	18.67
1361	19	19.15	18.82	16.86	12.9	9.64	8.83	11.32	13.63	15.03	17.26	18.59
1362	19.33	19.52	19.01	16.99	13	9.62	8.8	11.24	14.06	16.07	18.17	18.93
1363	17.63	17.37	16.64	14.74	10.66	7.27	5.84	8.58	11.44	13.45	16.3	17.55
1364	17.86	17.64	17.02	15.01	10.62	7.12	5.84	8.82	11.76	13.63	16.45	17.75
1365	18.45	18.25	17.52	15.32	10.71	7.16	5.81	9.44	12.52	14.36	17.25	18.39
1366	18.7	18.66	17.89	15.66	11.11	7.44	6.12	9.62	12.99	15.09	17.79	18.85
1367	18.73	18.71	18.02	15.73	11.3	7.79	6.6	9.76	12.88	15.44	17.63	18.73
1368	19.1	19.04	18.32	15.9	11.36	7.76	6.58	9.99	12.79	15.59	17.79	18.94
1369	19	18.95	18.25	15.88	11.2	7.6	6.3	9.82	12.79	15.35	17.7	18.88
1370	19.14	19.1	18.4	15.88	11.25	7.64	6.29	9.7	12.85	15.08	17.68	18.92
1371	19.24	19.2	18.47	15.99	11.4	7.96	6.38	9.84	12.84	14.88	17.64	18.86
1372	19.28	19.09	18.41	16.07	11.77	8.43	6.82	10.08	12.81	14.84	17.65	18.82
1373	19.27	19.05	18.39	16.11	11.95	8.63	7.09	10.24	12.91	14.87	17.7	18.88
1374	19.31	19.06	18.45	16.16	11.91	8.48	6.94	10.19	12.95	14.9	17.71	18.91
1375	19.48	19.23	18.57	16.21	11.77	8.3	6.8	9.89	13.08	14.93	17.84	19.21
1376	19.79	19.59	18.85	16.17	11.55	7.93	6.44	9.62	13.14	15.27	18.02	19.5
1377	19.68	19.52	18.79	16.17	11.7	8.27	6.85	9.77	13.13	15.36	18.04	19.46
1378	19.73	19.52	18.78	16.26	11.98	8.69	7.29	10.16	13.1	15.1	18	19.34
1379	19.7	19.33	18.66	16.28	12.12	8.76	7.55	10.28	13.16	14.97	17.97	19.31
1380	19.74	19.32	18.81	16.42	12.17	8.68	7.48	10.32	13.24	14.98	18.12	19.42
1381	19.4	19.1	18.69	16.45	12.36	8.82	7.73	10.62	13.27	14.88	18.06	19.14
1382	19.42	19.18	18.78	16.54	12.5	8.96	7.9	10.77	13.32	14.94	18.08	19.21
1383	19.38	19.43	19.02	16.62	12.5	8.93	7.94	10.79	13.35	14.94	18.02	19.25
1384	19	18.94	18.79	16.43	12.51	9.08	8.23	10.91	13.11	14.59	17.42	18.68
1385	18.86	18.49	18.36	16.18	12.38	9.21	8.37	10.8	12.95	14.4	16.88	18.34
1386	18.87	18.45	18.14	16.19	12.22	9.22	8.29	10.58	13	14.42	16.95	18.44
1387	18.62	18.29	17.97	16.02	12.18	9.26	8.3	10.58	12.83	14.25	16.57	18.17
1388	18.9	18.7	18.58	16.5	12.5	9.35	8.61	11.14	13.2	14.9	16.93	18.48
1389	18.85	18.69	18.43	16.52	12.68	9.48	8.74	11.21	13.24	14.74	17	18.48
1390	18.81	18.67	18.32	16.52	12.71	9.54	8.81	11.26	13.25	14.54	17.01	18.47
1391	18.86	18.83	18.48	16.63	12.77	9.6	8.86	11.33	13.55	14.97	17.04	18.43
1392	19.56	19.6	19.06	17.08	13.03	9.65	8.78	11.21	14.19	16.21	18.28	19.07
1393	16.61	16.36	15.87	13.83	10.29	7	5.62	7.99	10.72	12.5	15.24	16.59
1394	17.24	17.01	16.6	14.56	10.38	7.02	5.71	8.65	11.4	13.17	15.88	17.17
1395	18.33	18.16	17.44	15.29	10.68	7.13	5.78	9.44	12.49	14.31	17.2	18.3
1396	18.23	18.22	17.53	15.37	10.99	7.68	6.34	9.58	12.57	14.68	17.21	18.36
1397	18.31	18.33	17.6	15.42	11.01	7.58	6.28	9.64	12.65	15	17.36	18.48
1398	18.59	18.62	17.8	15.63	10.97	7.37	6.1	9.75	12.66	15.43	17.57	18.73
1399	18.67	18.65	17.92	15.69	11.02	7.35	5.97	9.63	12.76	15.48	17.62	18.8
1400	18.78	18.76	18.06	15.71	11.08	7.47	6.05	9.64	12.72	15.33	17.63	18.77
1401	19.03	19.01	18.3	15.83	11.21	7.76	6.18	9.66	12.75	14.95	17.61	18.82
1402	19.1	19.02	18.35	15.9	11.44	8.24	6.47	9.78	12.7	14.67	17.52	18.78
1403	19.15	19.02	18.43	16.01	11.55	8.3	6.58	9.85	12.88	14.71	17.66	18.85
1404	19.21	19.1	18.51	16.05	11.57	8.22	6.59	9.93	12.89	14.69	17.67	18.92
1405	19.34	19.22	18.55	16.09	11.7	8.37	6.78	9.96	12.94	14.72	17.72	19.11
1406	19.56	19.43	18.72	16.09	11.8	8.46	6.93	9.84	13.04	14.86	17.81	19.34
1407	19.55	19.53	18.73	16.15	12	8.79	7.36	10.1	13.04	14.91	17.78	19.32
1408	19.69	19.45	18.72	16.27	12.06	8.74	7.33	10.18	13.13	14.94	17.88	19.35
1409	19.89	19.33	18.73	16.35	12.09	8.77	7.44	10.2	13.24	14.95	17.97	19.46
1410	19.73	19.16	18.72	16.35	12.24	8.97	7.81	10.47	13.25	14.82	17.93	19.45
1411	19.45	19.02	18.56	16.33	12.37	9.04	7.96	10.68	13.25	14.83	17.8	19.24
1412	19.3	19.02	18.67	16.36	12.42	9.1	8.14	10.8	13.21	14.8	17.81	19.13
1413	19.45	19.39	19.03	16.51	12.51	9.08	8	10.83	13.38	14.97	18.11	19.47
1414	19.08	18.91	18.75	16.48	12.6	9.13	8.11	10.93	13.31	14.73	17.74	19.07
1415	19.01	18.59	18.13	16.26	12.55	9.23	8.38	10.92	13.05	14.52	17	18.43
1416	19.06	18.56	17.87	16.18	12.21	9.2	8.34	10.63	12.9	14.4	16.91	18.39
1417	18.63	18.17	17.67	16.06	12.1	9.23	8.28	10.58	12.82	14.24	16.52	18.03
1418	18.83	18.42	18.05	16.3	12.33	9.29	8.59	11.14	13.5	15.6	17.28	18.39
1419	19.01	18.79	18.17	16.33	12.41	9.43	8.69	11.15	14.1	16.1	18.08	19.04
1420	19.03	18.97	18.39	16.37	12.52	9.55	8.79	11.27	13.9	15.84	17.71	18.85
1421	18.7	18.59	18.15	16.4	12.61	9.61	8.79	11.35	13.48	15	17.03	18.3
1422	19.77	19.71	19.02	17.05	13.01	9.73	8.93	11.29	14.22	16.28	18.37	19.27
1423	16.14	15.89	15.38	13.24	9.94	6.86	5.21	7.64	10.43	12.18	14.66	16.25
1424	17.17	17.06	16.61	14.46	10.5	7.09	5.71	8.77	11.53	13.34	15.91	17.25
1425	18.2	18.06	17.38	15.22	10.64	7.07	5.76	9.37	12.47	14.3	17.12	18.25
1426	18.05	18.04	17.48	15.19	10.85	7.49	6.21	9.52	12.36	14.52	16.92	18.12
1427	18.27	18.28	17.59	15.42	10.87	7.42	6.14	9.65	12.55	15.01	17.28	18.38
1428	18.2	18.22	17.38	15.35	10.79	7.22	5.95	9.6	12.48	15.14	17.29	18.4
1429	18.21	18.22	17.46	15.4	10.77	7.31	5.94	9.54	12.49	15.16	17.29	18.46
1430	18.48	18.49	17.71	15.52	10.92	7.39	5.99	9.6	12.62	15.24	17.42	18.6
1431	18.94	18.86	18.17	15.76	11.1	7.6	6.12	9.68	12.76	15.06	17.65	18.8
1432	19.23	19.19	18.41	15.96	11.25	7.82	6.09	9.72	12.9	14.84	17.72	18.92
1433	19.19	19.15	18.62	16.02	11.3	7.89	6.14	9.79	12.97	14.73	17.82	18.91
1434	19.27	19.18	18.66	16.14	11.37	7.83	6.25	9.87	13.01	14.78	17.84	19.06
1435	19.33	19.27	18.7	16.15	11.4	7.88	6.33	9.84	13.02	14.68	17.78	19.13
1436	19.54	19.49	18.82	16.14	11.47	7.95	6.58	9.69	13.12	14.75	17.84	19.32
1437	19.54	19.51	18.76	16.12	11.87	8.54	7.12	9.96	13.08	14.71	17.76	19.31
1438	19.64	19.38	18.73	16.28	12.11	8.71	7.35	10.29	13.19	14.75	17.78	19.25
1439	19.73	19.39	18.72	16.27	12.23	8.91	7.74	10.51	13.2	14.72	17.75	19.35
1440	19.57	19.21	18.57	16.18	12.25	8.97	8.09	10.69	13.14	14.65	17.48	19.27
1441	19.42	19.18	18.45	16.15	12.2	9.01	8.11	10.73	13.08	14.6	17.5	19.09
1442	19.32	19.1	18.66	16.28	12.35	9.05	8.22	10.8	13.21	14.68	17.75	19.15
1443	19.49	19.3	19	16.39	12.41	9.16	8.19	10.81	13.37	14.96	18.15	19.51
1444	19.26	19.11	18.95	16.5	12.53	9.15	8.14	10.85	13.41	14.68	18.14	19.32
1445	19.05	18.66	18.09	16.25	12.53	9.22	8.36	10.94	13.11	14.5	17.16	18.55
1446	19.25	18.77	17.86	16.31	12.21	9.21	8.29	10.53	12.91	14.54	16.95	18.66
1447	18.69	18.31	17.57	16.25	12.18	9.25	8.17	10.54	12.77	14.19	16.53	18.03
1448	18.83	18.53	18.03	16.35	12.28	9.37	8.47	11.16	13.87	15.96	17.91	18.84
1449	19.76	19.2	18.52	16.35	12.42	9.46	8.73	11	14.31	15.85	18.21	20
1450	19.64	19.46	18.83	16.45	12.54	9.58	8.86	11.16	14.23	16.03	18.34	19.52
1451	18.7	18.62	18.28	16.49	12.69	9.63	8.92	11.44	13.68	15.28	17.43	18.26
1452	19.85	19.7	19.06	17.07	13.08	9.79	9.02	11.36	14.31	16.26	18.4	19.53
1453	15.72	15.35	14.77	12.58	9.32	6.33	4.7	7.13	9.94	11.68	14.04	15.76
1454	17.02	16.95	16.44	14.22	10.36	7	5.57	8.66	11.44	13.25	15.69	17.14
1455	18.1	17.94	17.26	15.1	10.61	7.1	5.77	9.35	12.39	14.2	16.91	18.18
1456	18.21	18.27	17.6	15.34	10.88	7.5	6.19	9.53	12.52	14.74	17.2	18.36
1457	18.32	18.34	17.68	15.44	10.85	7.33	6.08	9.64	12.48	15.05	17.29	18.47
1458	18.43	18.47	17.67	15.5	10.76	7.17	5.87	9.63	12.54	15.25	17.41	18.56
1459	18.39	18.37	17.52	15.49	10.77	7.2	5.85	9.63	12.58	15.3	17.39	18.54
1460	18.63	18.59	17.75	15.63	10.79	7.24	5.88	9.66	12.74	15.44	17.57	18.72
1461	19.02	18.91	18.15	15.84	11.06	7.48	5.99	9.68	12.81	15.23	17.72	18.88
1462	19.15	19.19	18.44	15.91	11.4	8.06	6.37	9.93	12.86	14.78	17.81	18.85
1463	19.07	19.11	18.5	16.01	11.61	8.34	6.64	10.14	12.85	14.66	17.8	18.73
1464	19.11	19.08	18.57	16.1	11.61	8.18	6.66	10.11	12.97	14.68	17.78	18.86
1465	19.35	19.32	18.76	16.2	11.48	7.82	6.36	9.87	13.14	14.79	17.82	19.1
1466	19.59	19.59	18.93	16.19	11.45	7.59	6.35	9.75	13.23	14.87	17.97	19.33
1467	19.57	19.55	18.87	16.24	11.77	8.16	6.89	9.97	13.19	14.79	17.88	19.38
1468	19.52	19.33	18.68	16.17	12.13	8.81	7.66	10.4	13.1	14.6	17.64	19.28
1469	19.55	19.42	18.73	16.19	12.17	8.98	7.95	10.56	13.04	14.59	17.55	19.4
1470	19.57	19.38	18.64	16.21	12.24	9.01	8.03	10.6	13.01	14.57	17.39	19.34
1471	19.44	19.28	18.58	16.12	12.22	8.99	8.13	10.65	13.05	14.51	17.43	19.08
1472	19.4	19.36	18.77	16.32	12.29	9.05	8.19	10.76	13.22	14.7	17.76	19.18
1473	19.52	19.46	19.01	16.35	12.47	9.15	8.27	10.84	13.44	15.15	18.23	19.6
1474	19.46	19.38	18.97	16.5	12.5	9.17	8.22	10.93	13.49	14.87	18.33	19.39
1475	18.82	18.55	18.04	16.23	12.53	9.23	8.41	10.91	12.98	14.39	17.13	18.35
1476	19.08	18.68	17.75	16.15	12.12	9.18	8.21	10.51	12.82	14.45	16.75	18.51
1477	18.83	18.47	17.67	16.31	12.15	9.25	8.08	10.46	12.78	14.1	16.54	18.21
1478	18.76	18.42	17.89	16.34	12.31	9.43	8.28	11.06	13.63	15.51	17.8	18.66
1479	19.48	18.85	18.21	16.34	12.37	9.48	8.61	11.26	14.32	16.25	18.42	19.8
1480	19.19	18.9	18.34	16.38	12.49	9.54	8.87	11.4	14.18	16.26	18.39	19.2
1481	18.72	18.54	18.22	16.6	12.78	9.72	9.02	11.55	13.84	15.36	17.77	18.32
1482	19.75	19.54	19	17.04	13.16	9.81	9.08	11.46	14.35	16.27	18.49	19.55
1483	16.06	15.69	15.01	12.71	9.28	6.02	4.52	7.21	10.18	12.02	14.43	16.14
1484	16.5	16.29	15.86	13.57	10.08	6.86	5.42	8.19	10.95	12.73	15.09	16.65
1485	17.57	17.37	16.99	14.73	10.27	6.81	5.43	9.09	12.05	13.58	16.1	17.63
1486	18.03	17.84	17.16	15.03	10.59	7.13	5.83	9.32	12.35	14.23	16.85	18.11
1487	18.5	18.53	17.87	15.5	10.93	7.33	6.06	9.71	12.5	15.17	17.44	18.58
1488	18.7	18.71	18.07	15.69	10.92	7.23	5.95	9.79	12.47	15.15	17.59	18.6
1489	18.79	18.8	17.95	15.64	10.83	7.25	5.87	9.74	12.8	15.44	17.62	18.86
1490	18.51	18.5	17.62	15.49	10.69	7.22	5.85	9.75	12.71	15.32	17.42	18.65
1491	18.63	18.54	17.77	15.56	10.92	7.45	6	9.69	12.61	15.13	17.37	18.65
1492	18.95	18.97	18.24	15.84	11.39	8.32	6.76	10.05	12.64	14.74	17.65	18.74
1493	18.95	19.06	18.46	15.97	11.67	8.58	7.03	10.24	12.79	14.53	17.63	18.53
1494	19.12	19.2	18.61	16.1	11.65	8.37	6.88	10.13	13.01	14.69	17.78	18.73
1495	19.29	19.37	18.7	16.16	11.73	8.18	6.79	9.96	13.16	14.74	17.89	18.94
1496	19.42	19.4	18.75	16.26	11.74	8.01	6.73	9.93	13.26	14.8	17.73	19.06
1497	19.54	19.44	18.79	16.31	11.84	8.1	6.97	10.14	13.27	14.83	17.73	19.3
1498	19.71	19.56	18.88	16.28	12.01	8.5	7.51	10.45	13.21	14.81	17.91	19.58
1499	19.81	19.67	18.95	16.35	12.02	8.67	7.6	10.55	13.27	14.86	17.91	19.77
1500	19.78	19.71	19.01	16.4	12.15	8.83	7.8	10.66	13.27	15.03	17.86	19.82
1501	19.5	19.61	18.9	16.39	12.32	9.02	8.08	10.73	13.2	14.74	17.78	19.55
1502	19.37	19.54	18.79	16.31	12.36	9.08	8.21	10.8	13.19	14.6	17.85	19.4
1503	19.59	19.72	18.92	16.46	12.46	9.1	8.26	10.9	13.46	15.04	18.37	19.79
1504	19.55	19.62	18.94	16.53	12.52	9.09	8.28	10.96	13.41	14.89	18.28	19.46
1505	18.65	18.5	18.14	16.26	12.55	9.2	8.45	10.91	12.85	14.18	17.1	18.19
1506	18.65	18.14	17.54	15.84	12.12	9.22	8.2	10.45	12.68	14.18	16.34	18.14
1507	18.4	17.84	17.41	15.83	11.98	9.29	8.11	10.34	12.61	13.78	16.05	17.72
1508	18.57	18.17	17.67	16.07	12.12	9.41	8.17	10.67	12.94	14.29	16.78	17.99
1509	18.64	18.27	17.71	16.28	12.33	9.42	8.49	11.34	13.84	15.66	18.07	18.5
1510	18.59	18.32	17.71	16.23	12.42	9.52	8.89	11.5	13.97	15.63	18	18.33
1511	18.66	18.47	18.02	16.51	12.88	9.72	8.99	11.65	13.94	15.28	17.76	18.36
1512	19.44	19.23	18.72	16.92	13.17	9.84	9.04	11.61	14.39	16.2	18.53	19.47
1513	18.98	18.98	18.29	15.79	10.85	7.26	5.84	9.75	12.84	15.3	17.82	18.99
1514	18.6	18.56	17.79	15.5	10.67	7.22	5.82	9.75	12.65	15.16	17.42	18.71
1515	18.35	18.3	17.56	15.41	10.72	7.34	5.94	9.71	12.49	14.94	17.15	18.45
1516	18.73	18.72	18	15.63	11.21	8.2	6.7	10.02	12.57	14.88	17.43	18.64
1517	18.94	19.06	18.42	15.92	11.64	8.54	7.17	10.21	12.71	14.69	17.66	18.62
1518	19.08	19.19	18.52	16.08	11.76	8.57	7.27	10.27	12.93	14.68	17.78	18.66
1519	19.31	19.29	18.61	16.11	11.93	8.63	7.33	10.27	13.03	14.76	17.75	18.83
1520	19.42	19.39	18.74	16.28	11.92	8.49	7.17	10.17	13.22	14.74	17.66	19.01
1521	19.47	19.38	18.82	16.36	11.86	8.13	7.05	10.22	13.34	14.77	17.69	19.49
1522	19.65	19.54	18.98	16.38	11.83	8.1	7.14	10.42	13.4	14.9	17.97	19.82
1523	19.96	19.78	19.15	16.48	11.74	7.96	7.07	10.38	13.43	15.04	18.16	19.94
1524	19.96	19.82	19.02	16.43	12.11	8.59	7.59	10.6	13.37	14.97	18.06	19.88
1525	19.69	19.82	18.91	16.53	12.29	8.82	7.88	10.75	13.31	14.8	18.04	19.73
1526	19.4	19.66	18.53	16.28	12.4	9.09	8.16	10.85	13.07	14.49	18.03	19.62
1527	19.48	19.79	18.52	16.41	12.48	9.07	8.23	10.95	13.23	14.61	18.39	19.75
1528	18.78	19.4	18.25	16.44	12.52	9.11	8.34	10.94	13.03	14.16	17.9	18.63
1529	18.47	18.51	17.94	16.15	12.58	9.24	8.4	10.8	12.61	13.9	16.84	17.9
1530	18.3	17.93	17.68	15.71	12.11	9.22	8.21	10.36	12.52	13.8	16.15	17.79
1531	17.92	17.89	17.78	15.61	11.91	9.29	8.13	10.31	12.46	13.64	15.88	17.32
1532	18.22	18.19	18.07	16.02	12.18	9.29	8.3	10.49	12.63	13.9	16.19	17.72
1533	18.45	18.15	17.77	16.21	12.48	9.42	8.67	11.09	12.85	14.03	16.45	17.95
1534	18.51	18.24	17.73	16.28	12.58	9.54	8.85	11.43	13.28	14.05	16.53	18.01
1535	18.49	18.33	17.91	16.41	12.87	9.73	9.03	11.64	13.75	14.65	17.07	18.2
1536	19.19	18.87	18.51	16.81	13.21	9.86	9.05	11.7	14.37	15.89	18.31	19.37
1537	19.12	19.12	18.43	15.85	10.89	7.2	5.79	9.76	12.85	15.25	17.87	19.11
1538	19.02	19.07	18.25	15.73	10.76	7.24	5.84	9.77	12.83	15.21	17.78	19
1539	18.72	18.66	17.98	15.56	10.73	7.24	5.87	9.71	12.56	15.01	17.4	18.64
1540	19	18.98	18.27	15.75	11.11	7.81	6.42	9.98	12.7	14.96	17.68	18.82
1541	19.25	19.35	18.65	16.04	11.41	8.17	6.76	10.12	12.96	15	17.96	19
1542	19.12	19.32	18.62	16.05	11.6	8.42	7.09	10.24	12.94	14.94	17.84	18.92
1543	19.14	19.34	18.6	16.11	11.94	8.72	7.45	10.34	13.01	14.78	17.71	18.81
1544	19.22	19.36	18.52	16.13	12	8.7	7.55	10.41	13.14	14.68	17.66	18.85
1545	19.11	19.01	18.48	16.16	12.08	8.7	7.65	10.49	13.19	14.6	17.38	19.02
1546	19.19	19.11	18.64	16.26	12.09	8.72	7.68	10.58	13.26	14.6	17.51	19.07
1547	19.41	19.62	19.03	16.49	12.12	8.52	7.51	10.58	13.41	14.79	17.92	19.42
1548	19.44	19.6	18.93	16.46	12.23	8.59	7.64	10.74	13.36	14.79	17.92	19.59
1549	19.46	19.59	18.7	16.43	12.37	8.74	7.7	10.81	13.42	14.96	18.1	19.66
1550	19.34	19.58	18.38	16.18	12.4	9.09	8.12	10.88	13.14	14.63	18	19.6
1551	18.94	19.51	18.21	16.23	12.47	9.06	8.23	10.93	13.06	14.41	17.98	19.12
1552	18.67	18.58	17.72	16.17	12.61	9.12	8.33	10.88	12.72	13.94	16.83	17.99
1553	18.73	18.38	17.64	16.18	12.67	9.18	8.4	10.71	12.65	13.95	16.25	17.93
1554	18.13	18.46	17.79	15.87	12.24	9.26	8.25	10.42	12.44	13.7	16.24	17.54
1555	17.76	18.42	17.98	15.72	11.94	9.21	8.2	10.26	12.38	13.46	15.87	17.16
1556	18.08	18.9	18.63	16.42	12.45	9.28	8.33	10.46	12.49	13.74	16.17	17.49
1557	18.43	19.02	18.92	16.91	12.89	9.53	8.8	11.1	12.77	13.74	16.33	17.6
1558	18.59	18.96	18.75	17.02	13.02	9.68	8.99	11.5	13.21	13.82	16.21	17.82
1559	18.22	18.19	18.06	16.6	12.94	9.74	9.1	11.63	13.49	14.13	16.44	17.99
1560	18.52	18.32	17.89	16.53	13.06	9.89	9.14	11.81	14.2	15.15	17.36	18.78
1561	19.14	19.11	18.45	15.94	11.02	7.22	5.88	9.95	12.86	15.1	17.97	19.1
1562	19.16	19.14	18.46	15.83	10.85	7.19	5.8	9.77	12.94	15.11	17.92	19.08
1563	19.01	18.96	18.2	15.68	10.79	7.2	5.86	9.8	12.79	14.92	17.66	18.88
1564	19.29	19.21	18.45	15.9	11.31	7.91	6.62	10.01	12.91	14.98	17.93	18.99
1565	19.18	19.22	18.52	15.93	11.77	8.57	7.22	10.2	12.88	15.05	17.96	19.03
1566	19.23	19.36	18.64	16.04	11.86	8.53	7.25	10.29	13.06	15.01	17.94	19.22
1567	19.27	19.55	18.75	16.17	11.86	8.51	7.26	10.31	13.1	14.91	17.83	19.26
1568	19.29	19.58	18.79	16.23	11.76	8.28	7.1	10.31	13.34	14.78	17.64	19.22
1569	19.13	19.04	18.44	16.17	11.97	8.51	7.51	10.48	13.22	14.56	17.36	18.86
1570	19.04	18.94	18.52	16.09	12.11	8.7	7.65	10.55	13.16	14.55	17.31	18.6
1571	19.02	19.38	18.74	16.26	12.19	8.76	7.79	10.66	13.25	14.65	17.68	18.68
1572	18.87	19.37	18.59	16.18	12.3	8.85	7.94	10.78	13.34	14.66	17.75	19.06
1573	18.99	19.4	18.63	16.07	12.34	9	8.07	10.81	13.4	14.89	18.03	19.59
1574	19.5	19.78	18.83	16.27	12.44	9.03	8.06	10.92	13.57	15.44	18.47	20.06
1575	18.9	19.45	18.47	16.42	12.54	9.05	8.08	11	13.48	15	18.23	19.58
1576	18.54	18.49	17.79	15.98	12.57	9.15	8.31	11.02	13.2	14.36	17.31	18.14
1577	18.61	19.15	18.45	16.38	12.66	8.98	8.29	11.07	13.67	15.01	17.53	18.33
1578	19.23	19.81	18.94	16.48	12.5	9.2	8.41	10.94	13.31	14.85	17.67	18.68
1579	18.53	19.05	18.18	15.94	12	9.31	8.24	10.37	12.21	13.39	16.41	17.45
1580	18.4	19.18	18.53	16.51	12.45	9.3	8.48	10.66	12.52	13.43	15.89	17.37
1581	18.84	19.5	19.15	17.11	13.03	9.54	8.88	11.39	13.19	13.79	16.09	17.75
1582	18.83	19.37	19.17	17.26	13.14	9.77	8.9	11.6	13.5	13.98	16.16	18.05
1583	18.3	18.3	18.43	17.07	13.18	9.85	9.11	11.69	13.65	14.22	16.35	18.09
1584	18.81	18.45	18.17	17.11	13.32	9.94	8.97	11.84	14.36	15.38	17.33	19.07
1585	19.13	18.99	18.23	15.86	11.37	7.72	6.38	10.12	12.66	14.91	17.92	18.9
1586	19.3	19.08	18.45	15.97	11.03	7.34	5.92	9.95	12.97	15.01	18.07	19.12
1587	19.09	19.01	18.28	15.79	10.89	7.25	5.95	9.8	12.92	14.91	17.77	18.94
1588	18.95	18.86	18.17	15.67	11.39	8.05	6.8	10.03	12.73	14.88	17.58	18.75
1589	19.38	19.27	18.48	15.94	11.84	8.72	7.47	10.34	12.93	15.38	17.93	19.23
1590	19.2	19.16	18.47	15.83	11.81	8.7	7.44	10.28	12.95	15.26	17.82	19.18
1591	19.33	19.48	18.81	16.16	11.78	8.49	7.16	10.33	13.27	15.27	18.06	19.52
1592	19.3	19.35	18.78	16.26	11.68	8.09	6.83	10.27	13.57	14.96	17.79	19.2
1593	19.24	18.98	18.32	16.19	11.95	8.27	7.16	10.39	13.44	14.71	17.65	18.79
1594	19.02	18.98	18.29	16.13	12.11	8.54	7.49	10.63	13.32	14.56	17.47	18.73
1595	19.02	19.21	18.41	16.15	12.25	8.7	7.63	10.71	13.4	14.83	17.76	18.94
1596	18.86	19.21	18.4	16.14	12.31	8.88	7.76	10.78	13.59	14.98	17.69	19.14
1597	19.17	19.51	18.81	16.22	12.39	9.03	7.97	10.84	13.87	15.72	18.29	19.71
1598	19.95	20.04	19.18	16.51	12.48	9.1	7.97	10.73	14.09	16.21	18.4	20.04
1599	19.9	20.06	19.18	16.64	12.54	9.08	7.81	10.76	14.1	16.16	18.34	20.12
1600	19.65	19.88	19.08	16.68	12.34	8.77	7.63	10.92	14.03	16.01	18.33	19.85
1601	20.01	20.06	19.3	16.84	12.27	8.42	7.64	10.92	14.03	16.06	18.5	20.1
1602	20	20.03	19.17	16.72	12.58	9.15	8.31	10.95	13.5	15.4	18.24	19.59
1603	18.76	19.07	18.1	15.98	12	9.33	8.3	10.32	12.11	13.35	16.67	17.45
1604	18.41	19.35	18.45	16.59	12.51	9.29	8.53	10.86	12.52	13.35	16.15	17.17
1605	18.96	19.57	18.92	17.18	13.09	9.67	8.78	11.63	13.52	14.05	16.59	17.93
1606	18.96	19.3	19.16	17.31	13.12	9.78	8.6	11.7	14.04	14.62	16.91	18.39
1607	18.35	18.44	18.59	17.31	13.3	9.85	8.86	11.79	14.19	14.8	16.75	18.42
1608	18.43	18.19	18.09	17.18	13.35	9.96	8.97	11.86	14.39	15.25	17.29	18.7
1609	18.62	18.63	18	15.48	11.16	7.87	6.44	9.89	12.63	15.09	17.39	18.68
1610	19.24	19.21	18.41	15.83	11.25	7.73	6.45	9.97	13.03	15.5	17.93	19.23
1611	18.89	18.87	18.15	15.65	11.14	7.74	6.58	10	12.83	15.07	17.53	18.82
1612	18.66	18.55	17.93	15.5	11.45	8.38	7.16	10.09	12.58	14.67	17.32	18.43
1613	19.37	19.06	18.42	15.85	11.84	8.6	7.36	10.27	12.92	15.15	17.85	19.04
1614	19.44	19.19	18.67	16.06	11.86	8.58	7.2	10.38	13.23	15.34	18.09	19.3
1615	19.26	19.12	18.67	16.13	11.89	8.47	7.11	10.35	13.5	15.35	18.18	19.18
1616	19.12	18.91	18.42	16.15	11.95	8.61	7.29	10.44	13.59	15.22	17.88	18.7
1617	19.16	18.79	18.08	16.07	12.09	8.72	7.59	10.52	13.56	14.96	17.53	18.55
1618	19.12	19.06	18.39	16.24	12.13	8.65	7.48	10.51	13.79	15.46	17.91	18.89
1619	19.29	19.35	18.53	16.19	12.16	8.67	7.41	10.57	13.85	15.63	18.2	19.45
1620	19.62	19.69	18.78	16.25	12.28	8.97	7.82	10.76	13.68	15.59	18.18	19.71
1621	19.72	19.69	18.72	16.09	12.33	9.13	8.19	10.96	13.71	15.83	18.29	19.72
1622	19.88	19.95	19.04	16.34	12.48	9.17	8.29	10.94	14.03	16.1	18.41	19.91
1623	20.01	20.06	19.21	16.61	12.54	9.18	8.01	10.89	14.09	16.14	18.51	20.02
1624	20.27	20.07	19.42	16.84	11.96	8.5	7.24	10.87	14.07	15.96	18.38	20.11
1625	20.14	20.21	19.38	16.98	11.91	8.17	7.29	10.99	14.06	15.98	18.62	20.17
1626	18.67	19.18	18.05	16.17	12.44	9.13	8.34	10.95	13.38	14.93	17.6	18.61
1627	17.7	17.98	17.27	15.57	11.81	9.15	7.98	10.21	12.15	13.24	15.89	17.08
1628	17.71	18.57	17.84	16.38	12.39	9.36	8.5	10.86	12.37	13.21	15.72	17.05
1629	18.16	18.96	18.38	16.95	12.86	9.57	8.98	11.47	13.03	13.53	15.89	17.35
1630	18.33	18.67	18.44	17.08	13.05	9.72	9.09	11.74	13.8	14.32	16.72	18.03
1631	17.94	17.99	17.96	16.88	13.04	9.79	9.15	11.81	14.07	14.71	16.87	18.17
1632	18.29	18.12	17.8	16.92	13.33	9.98	9.22	11.89	14.34	15.06	17.27	18.4
1633	17.45	17.36	17	14.7	10.23	7.01	5.8	9.62	12.32	13.9	16.25	17.38
1634	19	18.96	18.19	15.68	10.93	7.5	6.21	9.89	13.17	15.49	17.73	19.05
1635	19.32	19.24	18.45	15.88	11.22	7.78	6.56	10.13	13.09	15.48	17.96	19.26
1636	18.9	18.85	18.14	15.67	11.36	8.18	6.97	10.14	12.85	14.95	17.56	18.67
1637	18.9	18.76	18.14	15.69	11.55	8.42	7.13	10.24	12.88	14.78	17.51	18.66
1638	19.28	18.99	18.48	16.11	11.71	8.27	6.85	10.35	13.43	15.19	18.06	18.92
1639	19.43	19.16	18.81	16.2	11.74	8.28	6.98	10.38	13.75	15.79	18.27	19.04
1640	19.18	19.29	18.61	16.07	11.94	8.7	7.5	10.45	13.65	15.69	17.99	18.98
1641	18.98	18.98	18.13	15.88	11.87	8.78	7.68	10.45	13.29	15.24	17.7	18.58
1642	19.52	19.64	18.71	16.22	12.09	8.89	7.84	10.69	13.69	15.71	18.27	19.3
1643	19.85	19.62	18.81	16.29	12.17	8.95	7.78	10.67	13.88	15.99	18.17	19.66
1644	19.79	19.46	18.9	16.35	12.27	9.07	8	10.78	13.87	16.03	17.99	19.52
1645	19.95	19.59	19.02	16.46	12.34	9.15	8.06	10.9	14.07	16.12	17.97	19.62
1646	20.05	19.71	19.13	16.63	12.24	9.11	7.81	10.85	14.11	16.12	17.96	19.69
1647	20.13	19.87	19.27	16.76	12.05	8.82	7.38	10.89	14.11	16.08	17.99	19.78
1648	20.07	19.76	19.28	16.8	11.81	8.43	7.19	11	14.01	15.83	17.97	19.75
1649	20.19	19.67	19.35	16.8	11.86	8.4	7.45	11.05	14.06	15.51	18	19.81
1650	18.7	18.93	18.18	16.23	12.43	9.3	8.44	11.03	13.34	14.87	17.45	18.57
1651	17.21	17.17	16.82	15.23	11.74	9.2	8.13	10.32	12.14	13.08	15.41	16.83
1652	17.66	17.7	17.37	15.97	12.31	9.35	8.51	11.01	12.77	13.48	15.75	17.22
1653	17.89	18.37	17.95	16.65	12.75	9.54	8.85	11.39	13.2	13.71	15.87	17.44
1654	17.72	18.35	18.01	16.69	12.78	9.62	8.89	11.44	13.33	13.91	16.23	17.59
1655	17.62	17.67	17.58	16.35	12.67	9.69	8.95	11.58	13.55	14.09	16.27	17.55
1656	18.17	18.07	17.71	16.74	13.08	9.87	9.25	11.88	14.23	15.1	17.32	18.28
1657	18.39	18.43	17.87	15.43	10.58	7.15	5.79	10	13.15	14.7	17.18	18.41
1658	19.53	19.47	18.64	15.93	11.01	7.42	6.01	10.07	13.61	15.93	18.24	19.59
1659	19.74	19.49	18.65	16.16	11.35	7.63	6.26	10.25	13.51	15.85	18.47	19.42
1660	19.61	19.41	18.66	16.18	11.45	7.76	6.36	10.19	13.73	15.8	18.44	19.3
1661	19.71	19.7	18.93	16.16	11.47	7.94	6.53	10.23	13.83	15.95	18.48	19.59
1662	19.55	19.5	18.74	16.12	11.45	8.15	6.81	10.23	13.76	15.87	18.22	19.37
1663	17.84	17.84	17.41	14.99	10.37	7.08	5.76	9.87	12.67	14.11	16.55	17.82
1664	19.72	19.68	18.83	16.02	11.05	7.44	5.94	10.2	13.82	16	18.37	19.78
1665	19.19	19.13	18.37	15.85	11.19	7.68	6.29	10.13	13.37	15.67	17.99	19.04
1666	19.22	19.17	18.39	15.83	11.19	7.81	6.47	10.18	13.5	15.68	17.92	19.03
1667	19.42	19.37	18.5	15.86	11.13	7.89	6.48	10.2	13.74	15.84	18.04	19.46
1668	18.86	18.78	18	15.6	11.17	8.3	6.98	10.22	13.49	15.16	17.56	18.83
1669	18.79	18.78	18.03	15.56	10.72	7.35	5.94	10.17	13.34	15.01	17.53	18.83
1670	19.63	19.59	18.76	15.96	11.05	7.45	6.03	10.33	13.79	15.93	18.3	19.72
1671	18.95	18.99	18.25	15.6	10.99	7.66	6.3	10.1	13.31	15.46	17.63	18.94
1672	17.88	17.92	17.3	15.03	10.79	7.8	6.51	9.98	12.75	14.29	16.68	17.99
1673	17.52	17.58	17.03	14.9	10.64	7.89	6.6	10.12	12.55	13.82	16.33	17.55
1674	18.25	18.31	17.56	15.42	10.99	8.19	6.82	10.4	13.13	14.4	16.95	18.17
1675	19.06	19.03	18.21	15.68	10.82	7.44	6.04	10.28	13.48	15.29	17.75	19.12
1676	19.13	19.15	18.26	15.74	10.92	7.48	6.12	10.33	13.55	15.41	17.88	19.24
1677	17.82	17.82	17.19	14.94	10.44	7.28	5.99	9.87	12.6	14.14	16.56	17.83
1678	16.67	16.78	16.35	14.39	10.24	7.38	6.11	9.58	11.77	13.22	15.52	16.67
1679	17.54	17.79	17.24	15.15	10.78	7.93	6.58	10.24	12.63	14	16.41	17.56
1680	18.66	18.74	17.95	15.56	11.1	8.3	6.93	10.42	13.46	14.78	17.39	18.71
1681	18.6	18.52	17.88	15.41	10.71	7.48	6.1	10.33	13.22	14.82	17.41	18.59
1682	17.66	17.57	17.01	14.78	10.41	7.46	6.08	9.86	12.56	14.11	16.61	17.65
1683	16.08	15.85	15.35	13.39	9.77	7.31	5.88	8.52	10.89	12.62	14.87	16.03
1684	16.26	16.17	15.61	13.71	9.89	7.3	6.01	8.76	11.12	12.87	15.09	16.19
1685	17.32	17.38	16.85	14.73	10.6	7.9	6.65	10.06	12.44	13.6	16.16	17.3
1686	19.34	19.3	18.56	15.88	11.64	8.69	7.48	10.58	13.71	15.54	17.93	19.34
1687	16.82	16.65	16.3	14.33	10.19	7.37	5.99	9.84	12.15	13.64	15.88	16.86
1688	15.43	15.18	14.65	12.76	9.34	6.9	5.53	8.28	10.4	11.99	14.19	15.32
1689	15.26	15.02	14.45	12.51	9.22	6.94	5.51	7.81	10.08	11.67	13.87	15.18
1690	17.01	16.88	16.25	14.05	10.02	7.35	5.98	9.26	11.84	13.2	15.73	16.93
1691	18.84	18.85	18.05	15.51	11.14	8.24	6.88	10.39	13.41	15.11	17.56	18.9
1692	19.75	19.67	18.82	16.15	11.93	8.78	7.49	10.69	14	15.84	18.3	19.7
