# Supplementary material for: Roles of host and environment in shift of primary anthrax host species in Kruger National Park
Source: PLoS One. 2024 Dec 6;19(12):e0314103. doi: 10.1371/journal.pone.0314103 (PMC11623471; doi:10.1371/journal.pone.0314103)
Supplement: S1 Data — (ZIP) [file pone.0314103.s001.zip › Ochai Supplementary Data/Tmin excel/1995.xlsx]

## Sheet: 1995
UPID	1995_1	1995_2	1995_3	1995_4	1995_5	1995_6	1995_7	1995_8	1995_9	1995_10	1995_11	1995_12
1	21.53	21.34	20.24	17.84	14.12	9.74	10.84	12.83	15.23	20.19	20.66	20.26
2	21.72	21.5	20.45	17.97	14.25	9.76	10.88	12.92	15.25	20.3	20.81	20.38
3	21.84	21.6	20.49	17.95	14.29	9.9	11.06	12.97	15.24	20.32	20.84	20.48
4	21.93	21.8	20.48	17.99	14.39	9.88	11.02	12.95	15.24	20.49	20.86	20.59
5	21.65	21.68	20.26	17.96	14.36	9.72	10.75	12.75	15.09	20.5	20.6	20.43
6	21.63	21.77	20.39	18.07	14.37	9.75	10.78	12.78	15.13	20.71	20.66	20.47
7	22.03	21.94	20.63	18.29	14.52	9.9	10.95	12.96	15.39	20.97	20.95	20.7
8	22.07	22.08	20.63	18.31	14.63	10.08	11.23	13.16	15.57	20.98	20.89	20.75
9	21.91	21.98	20.49	18.17	14.61	10.09	11.18	13.25	15.59	20.84	20.67	20.58
10	21.76	21.81	20.41	18.19	14.59	10.04	11.08	13.1	15.39	20.73	20.53	20.41
11	21.79	21.86	20.68	18.41	14.72	10.06	11.12	13.04	15.27	20.71	20.92	20.47
12	21.51	21.62	20.52	18.36	14.83	9.98	10.94	12.84	14.89	19.86	20.75	20.23
13	21.43	21.47	20.41	18.31	14.84	9.97	10.95	12.8	14.7	19.62	20.5	20.16
14	21.51	21.64	20.58	18.45	14.91	10.03	11.02	12.98	14.9	19.74	20.59	20.27
15	21.6	21.65	20.67	18.62	15.01	10.06	11.06	13.2	15.12	19.94	20.74	20.37
16	22.07	22.06	20.78	18.49	15.25	10.59	11.47	13.81	15.79	20.79	21.12	20.75
17	22.2	22.21	20.44	18.1	15.43	10.9	11.8	14.04	16	21	21.1	20.92
18	21.9	21.82	20.65	18.34	15.48	11.03	11.88	14.23	15.93	20.41	20.93	20.71
19	21.64	21.48	20.39	18	14.26	9.56	10.59	12.77	15.34	20.18	20.88	20.45
20	21.59	21.47	20.4	18.01	14.29	9.74	10.85	12.8	15.31	20.19	20.8	20.35
21	21.87	21.66	20.63	18.14	14.38	9.95	11.03	12.96	15.38	20.33	21.02	20.52
22	22.02	21.87	20.63	18.15	14.49	9.95	11.09	12.96	15.38	20.52	21.05	20.68
23	21.88	21.89	20.36	18.02	14.49	9.93	11	12.97	15.37	20.87	20.86	20.61
24	21.77	21.82	20.29	17.99	14.49	9.97	11.03	13.02	15.49	20.82	20.72	20.49
25	21.97	22.01	20.45	18.23	14.53	10	11.12	13.08	15.52	20.88	20.9	20.62
26	22.18	22.22	20.71	18.39	14.66	10.13	11.22	13.27	15.68	21.1	21.14	20.88
27	22.19	22.18	20.99	18.52	14.78	10.14	11.22	13.41	15.79	21.3	21.34	20.9
28	22.02	21.94	20.91	18.65	14.84	10.22	11.2	13.4	15.76	21.13	21.48	20.7
29	22.01	22.03	20.93	18.66	14.86	10.16	11.22	13.39	15.68	21.01	21.33	20.6
30	21.82	21.9	20.8	18.6	14.92	10.22	11.22	13.34	15.43	20.53	21.1	20.47
31	21.69	21.7	20.56	18.58	14.97	10.24	11.16	13.19	15.25	20.22	20.91	20.4
32	21.41	21.45	20.34	18.39	14.92	10.07	11.04	12.94	14.82	19.6	20.49	20.08
33	21.31	21.43	20.45	18.47	14.91	10.04	10.93	12.99	14.91	19.69	20.47	20.01
34	21.92	22.07	20.48	18.19	15.07	10.4	11.35	13.69	15.69	20.67	20.81	20.68
35	22.18	22.26	20.28	17.82	15.29	10.73	11.77	13.83	15.63	20.6	20.88	20.87
36	22.19	22.29	20.45	18.01	15.43	10.77	11.79	14.15	16	20.9	21.02	20.96
37	21.43	21.36	20.25	17.78	14.12	9.39	10.43	12.45	15.03	19.75	20.49	20.19
38	21.49	21.3	20.31	17.93	14.27	9.76	10.84	12.69	15.17	19.85	20.57	20.15
39	21.77	21.61	20.31	17.79	14.27	10	11.14	12.9	15.21	20.22	20.71	20.34
40	21.76	21.67	20.14	17.79	14.31	10.03	11.2	12.98	15.27	20.45	20.7	20.39
41	21.75	21.62	20.02	17.67	14.4	10.06	11.23	13.06	15.35	20.74	20.73	20.43
42	22	21.97	20.37	18.02	14.52	10.07	11.2	13.11	15.52	20.83	21.05	20.66
43	22.02	22	20.74	18.4	14.68	10.03	11.14	13.02	15.41	20.44	21.11	20.58
44	22.17	22.12	20.93	18.57	14.78	10.12	11.14	13.11	15.59	20.64	21.28	20.71
45	22.24	22.06	20.91	18.63	14.78	10.06	11.11	13.07	15.55	20.86	21.39	20.7
46	22.02	21.95	20.83	18.61	14.83	9.97	11	13.02	15.33	20.48	21.14	20.53
47	22.31	22.44	20.86	18.49	14.89	10.12	11.15	13.34	15.72	21.13	21.31	20.97
48	22.28	22.48	20.84	18.28	14.88	10.1	11.07	13.37	15.67	21.03	21.33	21.06
49	22.23	22.54	20.99	18.13	14.89	10.05	11.14	13.38	15.6	20.88	21.44	20.97
50	21.64	21.91	20.74	18.45	14.87	10.17	11.11	13.41	15.55	20.67	20.99	20.33
51	21.43	21.54	20.57	18.65	14.91	10.12	11.14	13.27	15.19	19.94	20.65	20.11
52	21.82	21.97	20.68	18.31	14.95	10.27	11.2	13.57	15.59	20.53	20.74	20.51
53	22.09	22.31	20.37	17.83	15.15	10.5	11.48	13.83	15.48	20.2	20.7	20.62
54	22.12	22.01	20.15	17.66	15.2	10.28	11.48	13.72	15.56	20.35	20.8	20.62
55	21.7	21.72	20.4	17.79	14.12	9.43	10.43	12.36	14.97	19.64	20.41	20.25
56	21.54	21.42	20.34	17.93	14.31	9.78	10.85	12.59	15.08	19.76	20.54	20.2
57	21.66	21.47	20.4	17.95	14.31	10.04	11.12	12.83	15.19	19.93	20.65	20.22
58	21.63	21.61	20.21	17.74	14.28	10.07	11.24	12.89	15.22	20.24	20.56	20.3
59	21.39	21.39	19.88	17.64	14.36	10.06	11.23	12.96	15.25	20.6	20.43	20.12
60	21.71	21.78	20.3	18.08	14.5	10.01	11.08	12.9	15.26	20.54	20.69	20.38
61	21.79	21.71	20.68	18.3	14.54	9.74	10.73	12.66	15.08	19.96	20.9	20.4
62	21.87	21.8	20.7	18.36	14.61	9.8	10.7	12.67	15.1	19.93	20.96	20.36
63	21.84	21.79	20.66	18.33	14.56	9.7	10.64	12.59	15.02	19.99	20.95	20.25
64	21.87	21.86	20.74	18.41	14.63	9.57	10.49	12.57	15.07	20.21	20.95	20.39
65	21.85	21.92	20.65	18.45	14.65	9.66	10.61	12.7	15.21	20.47	21.08	20.42
66	21.83	21.9	20.65	18.66	14.88	9.96	10.87	12.91	15.26	20.32	21.03	20.5
67	22.04	22.16	20.86	18.7	14.9	10.09	11.05	13.3	15.67	20.92	21.19	20.72
68	22.22	22.55	20.95	18.14	14.86	10.12	11.07	13.51	15.77	21.47	21.31	20.85
69	21.74	22	20.75	18.52	14.86	10.12	11.1	13.39	15.63	20.78	20.95	20.43
70	21.68	21.85	20.64	18.51	14.96	10.11	11.07	13.35	15.54	20.52	20.73	20.43
71	21.95	22.26	20.42	17.99	14.92	10.25	11.2	13.75	15.36	20.01	20.42	20.43
72	22.02	22.07	20.25	17.74	15.12	10.46	11.4	13.75	15.46	20.12	20.55	20.37
73	21.7	21.79	20.47	17.74	13.88	9.16	10.19	12.25	14.89	19.54	20.35	20.14
74	21.47	21.45	20.26	17.83	14.2	9.58	10.57	12.52	15.04	19.62	20.47	20.12
75	21.71	21.47	20.48	18.02	14.39	9.97	10.97	12.78	15.26	20.06	20.74	20.27
76	21.8	21.63	20.47	18.04	14.39	10.01	11.04	12.88	15.26	20.3	20.76	20.32
77	21.76	21.77	20.47	18.04	14.47	9.98	11.15	12.97	15.36	20.65	20.56	20.35
78	21.93	21.88	20.6	18.25	14.57	9.96	11.06	12.93	15.43	20.85	20.77	20.57
79	21.93	21.79	20.69	18.34	14.56	9.83	10.83	12.75	15.23	20.5	21.07	20.59
80	21.9	21.8	20.7	18.31	14.56	9.74	10.71	12.65	15.17	20.32	21.18	20.52
81	21.81	21.73	20.61	18.22	14.52	9.59	10.54	12.54	15.06	20.27	21.16	20.34
82	21.73	21.6	20.48	18.12	14.37	9.46	10.36	12.44	15.03	20.48	21.03	20.27
83	21.71	21.69	20.45	18.25	14.51	9.37	10.28	12.43	15.09	20.51	21.21	20.33
84	21.81	21.76	20.53	18.49	14.72	9.71	10.55	12.53	15.08	20.18	21.05	20.41
85	21.86	21.89	20.66	18.69	14.87	9.92	10.87	12.78	15.15	20.11	21.05	20.47
86	22.18	22.41	21.01	18.71	14.89	10.04	10.94	13.2	15.66	21.07	21.32	20.88
87	22.14	22.53	21.1	18.7	14.87	10.08	10.99	13.41	15.83	21.37	21.49	21
88	22.05	22.26	21.06	18.6	14.93	10.15	11.03	13.65	15.69	20.96	21.41	20.87
89	22.02	22.06	21.06	18.54	15	10.29	11.15	13.78	15.61	20.62	21.22	20.99
90	22.02	22.01	20.93	18.67	15.1	10.42	11.22	13.89	15.79	20.87	21.2	20.95
91	21.57	21.48	20.37	17.85	14.2	9.56	10.64	12.6	15.2	19.93	20.66	20.16
92	21.64	21.57	20.44	17.9	14.27	9.65	10.71	12.69	15.27	20.02	20.74	20.24
93	21.72	21.49	20.47	17.99	14.28	9.69	10.68	12.75	15.24	20.05	20.84	20.25
94	21.73	21.55	20.47	18.02	14.38	9.77	10.8	12.75	15.27	20.12	20.86	20.22
95	21.88	21.61	20.6	18.18	14.54	10.02	11.04	12.85	15.38	20.47	20.97	20.33
96	21.97	21.65	20.59	18.26	14.58	10.05	11.1	12.88	15.38	20.68	20.92	20.46
97	21.89	21.75	20.61	18.26	14.53	9.8	10.89	12.75	15.24	20.81	20.8	20.46
98	21.88	21.74	20.53	18.14	14.49	9.67	10.64	12.66	15.2	20.82	20.66	20.44
99	21.86	21.73	20.5	18.11	14.44	9.56	10.48	12.56	15.13	20.78	20.64	20.32
100	21.76	21.53	20.39	18.15	14.47	9.59	10.51	12.43	14.92	20.23	21.01	20.12
101	21.32	21.3	20.15	17.98	14.32	9.4	10.26	12.22	14.56	19.42	20.58	19.8
102	21.45	21.45	20.21	18.05	14.36	9.26	10.01	12.13	14.56	19.39	20.56	19.95
103	21.6	21.65	20.34	18.12	14.4	9.25	10.06	12.1	14.53	19.4	20.53	20.06
104	21.72	22.05	20.59	18.29	14.46	9.35	10.22	12.33	14.83	20.16	20.77	20.4
105	21.68	22.04	20.46	18.41	14.63	9.62	10.53	12.8	15.41	20.71	20.66	20.38
106	21.89	22.27	20.56	18.49	14.83	9.93	10.87	13.21	15.51	20.49	20.84	20.61
107	21.79	22.12	20.91	18.71	15.02	10.17	11.05	13.43	15.72	20.92	21.21	20.88
108	21.82	21.88	20.81	18.67	15.15	10.24	11.11	13.46	15.81	21.11	21.13	20.65
109	21.6	21.42	20.37	17.86	14.2	9.61	10.76	12.66	15.22	20.14	20.65	20.13
110	21.63	21.43	20.41	17.85	14.19	9.51	10.6	12.63	15.23	20.15	20.71	20.13
111	21.6	21.28	20.31	17.79	14.13	9.42	10.47	12.55	15.08	19.99	20.54	20.01
112	21.63	21.39	20.41	17.9	14.28	9.59	10.58	12.6	15.09	19.9	20.67	20.12
113	21.72	21.47	20.51	18.01	14.45	9.78	10.76	12.68	15.18	19.99	20.79	20.13
114	21.78	21.5	20.49	18.11	14.47	9.79	10.85	12.68	15.21	20.25	20.91	20.21
115	21.68	21.51	20.42	18.07	14.51	9.68	10.68	12.61	15.09	20.2	20.89	20.19
116	21.72	21.66	20.51	18.12	14.59	9.75	10.73	12.58	15	20.18	21	20.3
117	21.64	21.66	20.42	17.98	14.42	9.59	10.58	12.44	14.85	20.26	20.62	20.12
118	21.54	21.53	20.3	18.02	14.37	9.48	10.37	12.37	14.73	19.9	20.61	19.94
119	21.17	21.17	20.09	17.83	14.29	9.32	10.21	12.13	14.46	19.09	20.13	19.71
120	21.15	21.33	20.1	17.87	14.25	9.22	10.06	12.03	14.29	18.93	20.02	19.6
121	21.43	21.62	20.15	17.92	14.37	9.38	10.36	12.33	14.65	19.78	20.32	19.94
122	20.87	21.05	19.49	17.45	14.53	9.79	10.78	12.85	15.05	20.18	20.14	19.84
123	21.16	21.15	19.46	17.3	14.56	9.92	10.93	13.13	15.16	20.08	20.21	19.85
124	21.91	21.89	19.88	17.76	14.7	9.96	10.88	13.29	15.32	20.24	20.6	20.21
125	21.66	21.99	20.13	18.1	14.79	10	10.97	13.28	15.31	19.97	20.4	20.23
126	21.64	22.05	20.41	18.39	14.96	10.09	11.02	13.35	15.53	20.34	20.72	20.56
127	21.41	21.26	20.3	17.7	13.9	9.3	10.4	12.45	15.1	20.1	20.39	19.99
128	21.6	21.36	20.33	17.81	14.02	9.36	10.45	12.51	15.11	20.22	20.36	20.11
129	21.38	21.19	20.17	17.67	14.09	9.44	10.55	12.51	14.98	19.98	19.99	19.8
130	21.52	21.31	20.27	17.77	14.21	9.61	10.6	12.54	14.98	19.92	20.2	19.88
131	21.64	21.43	20.43	17.96	14.37	9.71	10.71	12.61	15.1	20.02	20.63	20
132	21.55	21.44	20.4	17.97	14.39	9.75	10.76	12.57	15.09	20.02	20.63	19.89
133	21.29	21.24	20.2	17.78	14.31	9.6	10.53	12.44	14.78	19.59	20.34	19.72
134	21.4	21.39	20.3	17.95	14.35	9.64	10.58	12.42	14.73	19.53	20.4	19.91
135	21.69	21.7	20.54	18.14	14.5	9.73	10.68	12.44	14.79	19.7	20.69	20.11
136	21.38	21.57	20.25	17.88	14.31	9.57	10.5	12.33	14.6	19.63	20.35	19.89
137	21.14	21.19	20.15	17.86	14.33	9.43	10.33	12.11	14.32	18.9	19.96	19.58
138	21.17	21.36	19.97	17.66	14.4	9.64	10.64	12.33	14.38	18.87	19.82	19.5
139	20.76	20.65	19.12	16.86	14.27	9.92	10.9	12.99	14.87	19.88	19.99	19.62
140	20.58	20.53	19.02	16.68	14.25	9.78	10.8	13	14.77	19.52	19.83	19.33
141	21.02	20.99	19.28	17.03	14.41	9.84	10.77	13.13	14.86	19.65	20.09	19.58
142	21.35	21.15	19.4	17.13	14.42	9.89	10.8	13.26	14.89	19.47	19.94	19.53
143	21.56	21.29	19.51	17.25	14.46	9.89	10.83	13.32	14.84	19.42	19.99	19.61
144	21.85	21.62	19.91	17.72	14.72	10.04	10.85	13.47	15.12	19.83	20.48	20.18
145	20.73	20.41	19.48	16.98	13.81	9.58	10.91	12.57	14.75	19.11	19.22	18.92
146	20.92	20.79	19.77	17.27	14.01	9.6	10.84	12.63	14.95	19.4	19.53	19.22
147	20.8	20.73	19.63	17.25	13.99	9.55	10.73	12.48	14.82	19.41	19.37	19.15
148	21.31	21.23	20.12	17.61	14.15	9.65	10.7	12.52	14.93	19.89	19.73	19.71
149	21.3	21.27	20.11	17.64	14.17	9.56	10.64	12.47	14.93	19.9	19.79	19.73
150	21.61	21.54	20.39	17.91	14.34	9.71	10.75	12.56	15.08	20.22	20.21	19.99
151	21.4	21.4	20.18	17.79	14.36	9.88	10.89	12.64	14.94	20.01	20.11	19.89
152	21.54	21.52	20.24	17.73	14.41	10.07	11.12	12.75	15.04	20.07	20.26	20
153	21.7	21.83	20.58	18.08	14.52	10.11	11.14	12.63	14.93	19.9	20.78	20.18
154	21.59	21.72	20.28	17.82	14.48	10.02	11.06	12.57	14.74	19.78	20.48	20.03
155	21.13	21.36	20.31	17.83	14.43	9.88	10.82	12.25	14.32	18.83	19.93	19.48
156	21.14	21.43	19.89	17.28	14.33	9.91	10.94	12.4	14.31	18.69	19.77	19.45
157	20.79	20.7	19.1	16.73	14.13	9.87	10.91	12.97	14.87	19.68	19.93	19.57
158	20.47	20.34	18.97	16.6	14.08	9.68	10.8	13.07	14.77	19.57	19.58	19.14
159	20.68	20.56	19.11	16.74	14.19	9.79	10.8	13.13	14.74	19.34	19.6	19.18
160	20.99	20.79	19.28	16.88	14.3	9.85	10.8	13.19	14.78	19.21	19.65	19.21
161	21.44	20.89	19.45	17.04	14.41	9.89	10.78	13.26	14.83	19.34	19.91	19.47
162	21.71	21.1	19.61	17.31	14.51	9.95	10.84	13.42	15.07	19.61	20.13	19.67
163	20.27	20.08	19.03	16.41	13.61	9.68	11.15	12.68	14.76	18.92	19.09	18.56
164	20.19	19.99	18.9	16.36	13.6	9.72	11.14	12.71	14.62	18.78	18.95	18.5
165	20.27	20.12	19.01	16.57	13.75	9.82	11.27	12.82	14.73	18.91	19.09	18.6
166	20.29	20.22	19.1	16.73	13.93	9.96	11.23	12.76	14.76	18.96	19.12	18.72
167	20.9	20.8	19.62	17.28	14.23	10.1	11.32	13	15.16	19.58	19.83	19.38
168	20.98	20.87	19.61	17.41	14.32	10.2	11.48	13.09	15.2	19.8	19.84	19.63
169	21.08	20.94	19.55	17.26	14.28	10.29	11.49	13.11	15.15	19.9	19.79	19.78
170	21.57	21.46	19.99	17.38	14.35	10.31	11.5	13.23	15.24	20.32	20.18	20.11
171	21.69	21.76	20.32	17.52	14.36	10.18	11.3	13.08	15.15	20.3	20.45	20.09
172	21.6	21.66	20.05	17.32	14.33	10.03	11.19	12.82	14.92	19.79	20.42	19.97
173	21.38	21.64	20.06	17.15	14.31	9.87	11.06	12.5	14.48	18.96	20.19	19.57
174	21.33	21.53	19.88	17	14.17	9.75	10.96	12.63	14.52	18.83	20.04	19.48
175	21.19	21.13	19.4	16.85	14.12	9.73	10.89	12.89	14.88	19.47	20.12	19.76
176	20.38	20.37	18.97	16.65	14.02	9.68	10.81	13.09	14.82	19.66	19.52	19.19
177	20.24	20.1	18.76	16.49	13.96	9.54	10.71	13.02	14.6	18.99	19.28	18.78
178	20.22	19.96	18.67	16.38	13.96	9.55	10.7	12.96	14.45	18.67	19.12	18.55
179	20.43	20.01	18.75	16.54	14.07	9.66	10.69	13.03	14.47	18.71	19.28	18.64
180	20.75	20.19	18.98	16.85	14.26	9.89	10.76	13.22	14.65	18.9	19.47	18.84
181	19.65	19.53	18.5	15.83	13.07	9.06	10.62	12.2	14.23	18.45	18.47	17.87
182	19.71	19.62	18.62	15.92	13.24	9.23	10.76	12.36	14.36	18.52	18.49	17.93
183	19.62	19.59	18.58	15.92	13.29	9.37	10.91	12.4	14.26	18.41	18.4	17.86
184	20.11	20.13	19	16.4	13.69	9.83	11.32	12.86	14.77	18.85	19.01	18.44
185	20.28	20.28	19.11	16.56	13.94	10.03	11.47	13.07	14.92	19.07	19.33	18.72
186	20.18	20.18	19.01	16.67	13.96	10.09	11.54	13.12	14.92	19.09	19.28	18.8
187	20.46	20.36	19.17	16.89	14.14	10.33	11.65	13.24	15.02	19.36	19.56	19.22
188	20.72	20.63	19.37	16.98	14.22	10.25	11.5	13.26	15.07	19.63	19.69	19.56
189	21.04	21.02	19.56	16.97	14.08	9.77	10.93	13.16	15.16	19.89	19.94	19.8
190	21.4	21.25	19.65	16.94	14.03	9.34	10.75	13.12	15.19	20.19	20.03	20.02
191	21.57	21.21	19.47	16.79	13.98	9.18	10.66	13.03	14.76	19.48	20.22	19.83
192	21.51	21.16	19.41	16.74	13.93	9.11	10.63	12.98	14.71	19.34	20.27	19.78
193	21.38	21.11	19.41	16.86	14.03	9.3	10.71	12.91	14.85	19.58	20.15	19.89
194	20.53	20.44	18.97	16.71	13.95	9.49	10.69	12.98	14.85	19.78	19.53	19.3
195	20.04	19.88	18.62	16.34	13.82	9.26	10.59	12.98	14.6	18.91	19.13	18.53
196	19.65	19.5	18.36	15.99	13.63	8.99	10.33	12.4	14.03	18.31	18.56	17.94
197	19.58	19.32	18.25	15.92	13.56	8.86	10.12	12.18	13.81	18.15	18.47	17.76
198	19.8	19.41	18.33	16.09	13.68	8.99	10.28	12.35	13.92	18.19	18.6	17.9
199	19.03	18.89	18.11	15.53	12.76	8.69	10.27	11.82	13.87	17.93	17.93	17.31
200	19.27	19.26	18.45	15.78	13.07	9.09	10.59	12.17	14.18	18.26	18.28	17.59
201	19.87	19.99	18.95	16.19	13.49	9.5	10.97	12.65	14.61	18.78	18.91	18.16
202	20.28	20.41	19.19	16.47	13.71	9.63	11.07	12.88	14.96	19.06	19.29	18.57
203	20.34	20.32	19.13	16.45	13.83	9.86	11.34	13.06	15.02	19.14	19.34	18.74
204	20.22	20.18	18.99	16.5	13.95	10.17	11.45	12.94	14.91	19.07	19.29	18.73
205	20.42	20.33	19.12	16.56	13.97	10.1	11.42	13.16	15.06	19.23	19.5	19.05
206	20.55	20.55	19.23	16.6	13.94	9.65	10.97	13.05	15.11	19.38	19.91	19.31
207	20.7	20.63	19.3	16.56	13.81	9.22	10.61	12.82	14.97	19.45	19.88	19.45
208	21.21	21.02	19.36	16.66	13.78	9.06	10.43	12.84	15.07	19.94	20.01	19.9
209	21.56	21.1	19.28	16.64	13.78	8.97	10.44	13.05	15.03	20.05	20.15	20.06
210	21.37	20.99	19.22	16.59	13.79	8.96	10.42	13.06	14.91	19.83	20.18	20.05
211	21.3	21.03	19.27	16.73	13.89	9.06	10.51	13.01	14.93	19.87	20.04	19.88
212	20.71	20.61	19.06	16.74	13.92	9.24	10.51	13.03	14.9	19.95	19.64	19.46
213	20.16	20.01	18.75	16.37	13.8	9.17	10.48	12.97	14.69	19.14	19.33	18.76
214	19.71	19.54	18.46	16.06	13.61	8.81	10.22	12.4	14.1	18.44	18.67	18.05
215	19.48	19.24	18.24	15.85	13.49	8.68	9.9	11.98	13.84	18.11	18.46	17.7
216	19.68	19.33	18.31	15.97	13.62	8.78	9.95	12.09	13.81	18.16	18.55	17.81
217	19.46	19.29	18.48	15.8	12.9	8.8	10.39	11.97	14.16	18.28	18.32	17.64
218	20	19.99	18.99	16.23	13.35	9.21	10.78	12.48	14.7	18.83	18.97	18.25
219	20.56	20.55	19.37	16.62	13.73	9.6	11.18	12.94	15.11	19.39	19.63	19
220	20.81	20.77	19.52	16.74	13.86	9.7	11.26	13.03	15.16	19.59	19.87	19.3
221	20.68	20.64	19.36	16.59	13.81	9.74	11.27	12.98	15.06	19.67	19.83	19.31
222	20.61	20.62	19.32	16.59	13.91	9.96	11.27	12.97	15.08	19.68	19.81	19.38
223	20.63	20.65	19.31	16.56	13.82	9.63	11.05	13.13	15.17	19.56	19.82	19.38
224	20.62	20.63	19.29	16.53	13.69	9.22	10.66	12.99	15.1	19.51	19.87	19.4
225	20.78	20.79	19.34	16.56	13.73	9.11	10.54	12.84	14.97	19.51	19.9	19.44
226	20.9	20.93	19.35	16.62	13.71	9.08	10.45	12.84	14.93	19.68	19.83	19.65
227	21.4	21.29	19.41	16.71	13.77	9	10.43	12.94	15.08	20.04	20.12	19.99
228	21.48	21.25	19.34	16.63	13.72	8.92	10.33	12.98	14.98	19.92	20.31	20.03
229	21.47	21.41	19.41	16.72	13.77	8.96	10.39	12.98	14.71	19.49	20.23	19.99
230	21.06	21.25	19.29	16.73	13.81	8.99	10.34	12.95	14.75	19.68	19.94	19.72
231	20.57	20.61	18.98	16.51	13.75	8.97	10.35	12.98	14.87	19.68	19.63	19.24
232	20.24	20.07	18.77	16.31	13.74	8.88	10.35	12.78	14.61	19	19.25	18.66
233	19.98	19.75	18.55	16.17	13.61	8.81	10.23	12.52	14.24	18.57	18.9	18.22
234	19.94	19.61	18.53	16.1	13.63	8.8	10.08	12.26	13.99	18.43	18.73	18.03
235	20.71	20.55	19.36	16.57	13.49	9.14	10.8	12.69	15.15	19.39	19.69	18.91
236	20.81	20.65	19.44	16.59	13.58	9.32	10.94	12.86	15.09	19.47	19.84	19.23
237	21.32	21.08	19.74	16.92	13.83	9.61	11.21	12.87	15.04	19.83	20.11	19.79
238	21.52	21.39	19.94	17.05	13.9	9.73	11.27	12.74	14.91	19.93	20.32	19.91
239	21.3	21.12	19.74	16.85	13.81	9.53	11.08	12.89	14.93	19.84	20.35	19.83
240	20.84	20.81	19.47	16.57	13.7	9.33	10.8	13.07	15	19.89	20.02	19.74
241	20.78	20.82	19.36	16.53	13.72	9.19	10.74	13.04	15.11	19.68	19.85	19.57
242	20.87	20.95	19.45	16.63	13.7	9.08	10.54	13.03	15.15	19.78	19.95	19.66
243	20.97	21.09	19.53	16.63	13.73	9.08	10.57	13.05	15.14	19.76	19.98	19.61
244	20.87	21.05	19.49	16.67	13.76	9.08	10.49	12.95	15.03	19.52	19.86	19.56
245	21.13	21.38	19.61	16.81	13.78	8.97	10.41	12.92	15.06	19.67	19.97	19.85
246	21.58	21.54	19.72	16.78	13.76	8.9	10.33	12.95	15.03	19.97	20.34	20.06
247	21.61	21.69	19.84	16.8	13.76	8.89	10.33	12.91	14.4	19.04	20.2	19.9
248	21.48	21.62	19.68	16.7	13.71	8.83	10.27	12.78	14.3	18.93	20.16	19.85
249	21.26	21.56	19.38	16.6	13.73	8.78	10.23	12.89	14.59	19.58	20.17	19.69
250	21.07	21.09	19.24	16.63	13.8	8.98	10.23	12.87	14.81	19.85	19.93	19.4
251	20.52	20.35	18.92	16.48	13.78	9.08	10.24	12.91	14.73	19.31	19.51	18.89
252	20	19.66	18.49	16.16	13.67	8.79	10.21	12.55	14.2	18.54	18.87	18.14
253	20.72	20.59	19.46	16.62	13.47	9.17	10.74	12.69	15.08	19.38	19.81	19.05
254	21.04	20.72	19.51	16.65	13.65	9.31	10.9	12.91	15.05	19.58	19.93	19.54
255	21.55	21.37	19.94	16.9	13.85	9.58	11.12	12.87	15.07	19.88	20.31	19.97
256	21.74	21.59	20.24	17.09	13.94	9.67	11.07	12.82	15.06	19.97	20.5	19.97
257	21.6	21.44	20.03	16.9	13.78	9.35	10.82	12.95	15.03	20.01	20.44	19.99
258	21.16	21.1	19.68	16.68	13.71	9.19	10.63	13.02	15.16	20.01	20.24	19.89
259	21.16	21.13	19.65	16.67	13.76	9.16	10.61	13.08	15.2	19.91	20.22	19.85
260	21.09	21.21	19.63	16.69	13.71	9.06	10.54	13.05	15.18	19.87	20.18	19.89
261	20.91	21.12	19.58	16.66	13.7	9	10.43	12.96	15.18	19.7	20.06	19.69
262	20.89	21.16	19.54	16.7	13.72	8.91	10.39	12.88	15	19.46	19.94	19.57
263	21.05	21.29	19.58	16.75	13.78	8.9	10.36	12.92	15	19.47	19.93	19.67
264	21.45	21.6	19.82	16.84	13.76	8.83	10.28	12.95	15.07	19.93	20.11	19.92
265	21.61	21.65	20.09	16.87	13.7	8.78	10.2	12.79	14.51	19.26	20.23	19.85
266	21.61	21.67	19.94	16.8	13.65	8.75	10.18	12.64	14.25	18.84	20.13	19.76
267	21.48	21.64	19.64	16.75	13.74	8.69	10.18	12.83	14.31	19.17	20.27	19.92
268	21.53	21.62	19.66	16.77	13.78	8.97	10.16	12.41	14.42	19.54	20.33	19.88
269	21.04	21.03	19.31	16.67	13.88	9.34	10.26	12.47	14.7	19.72	19.8	19.42
270	20.25	19.94	18.72	16.31	13.66	8.79	10.16	12.78	14.45	18.75	19.08	18.5
271	20.99	20.72	19.6	16.7	13.6	9.24	10.77	12.8	15.07	19.47	19.91	19.39
272	21.33	21	19.73	16.74	13.7	9.48	11	12.79	15.02	19.68	20.16	19.71
273	21.7	21.44	20.1	16.95	13.95	9.81	11.16	12.6	14.92	19.79	20.38	19.89
274	21.69	21.45	20.15	17.01	13.86	9.74	11.11	12.66	14.88	19.83	20.36	19.9
275	21.58	21.25	19.9	16.9	13.76	9.31	10.79	12.9	15.03	19.92	20.44	19.98
276	21.27	20.96	19.65	16.76	13.74	9.2	10.65	12.95	15.12	19.74	20.25	19.87
277	21.38	21.25	19.72	16.81	13.74	9.15	10.62	13.01	15.12	19.91	20.39	20
278	21.46	21.52	19.86	16.86	13.76	9.05	10.49	13.01	15.18	20	20.42	20.05
279	21.17	21.36	19.79	16.78	13.74	8.94	10.45	12.95	15.18	19.87	20.18	19.86
280	21.23	21.39	19.74	16.77	13.75	8.92	10.33	12.91	15.12	19.77	20.11	19.81
281	21.16	21.26	19.61	16.77	13.72	8.82	10.28	12.86	15.05	19.69	20.06	19.63
282	21.39	21.48	19.73	16.81	13.76	8.76	10.22	12.94	15.09	19.92	20.26	19.75
283	21.64	21.7	20.04	16.85	13.68	8.69	10.12	12.81	14.72	19.58	20.38	19.95
284	21.66	21.66	20.01	16.77	13.63	8.6	10.08	12.74	14.4	19.02	20.25	19.84
285	21.62	21.7	19.83	16.78	13.68	8.59	10.07	12.82	14.49	19.32	20.34	19.92
286	21.62	21.68	19.9	16.8	13.63	8.76	9.95	12.4	14.49	19.65	20.42	20.01
287	21.41	21.46	19.68	16.75	13.81	9.3	10.21	12.11	14.61	19.86	20.03	19.8
288	20.77	20.57	19.1	16.57	13.7	9.16	10.04	12.71	14.74	19.32	19.59	19.16
289	21.09	20.74	19.6	16.67	13.58	9.34	10.82	12.78	14.91	19.41	19.99	19.6
290	21.24	20.99	19.7	16.66	13.64	9.37	10.85	12.75	14.9	19.51	20.17	19.68
291	21.56	21.37	20.03	16.78	13.72	9.52	10.95	12.72	14.87	19.65	20.34	19.82
292	21.61	21.32	20.04	16.84	13.79	9.45	10.92	12.72	14.86	19.71	20.36	19.91
293	21.33	20.96	19.7	16.73	13.66	9.24	10.75	12.83	14.95	19.59	20.23	19.8
294	21.19	20.85	19.6	16.66	13.67	9.09	10.63	12.88	15.05	19.51	20.18	19.8
295	21.28	21.16	19.67	16.7	13.65	9.04	10.57	12.82	14.98	19.66	20.23	19.86
296	21.45	21.45	19.84	16.86	13.73	9.01	10.46	12.84	15.02	19.77	20.3	19.93
297	21.17	21.37	19.74	16.82	13.65	8.96	10.36	12.91	15.07	19.7	20.1	19.87
298	21.14	21.17	19.74	16.69	13.68	8.86	10.26	12.9	15.09	19.71	20.09	19.62
299	21.24	21.19	19.73	16.82	13.64	8.75	10.24	12.93	15.1	19.8	20.15	19.61
300	21.4	21.55	19.82	16.87	13.69	8.64	10.14	12.93	15.13	20.01	20.4	19.85
301	21.71	21.74	19.97	16.88	13.59	8.57	10.08	12.84	14.9	19.91	20.46	20.07
302	21.72	21.64	20.09	16.86	13.51	8.48	9.94	12.66	14.57	19.3	20.22	19.83
303	21.75	21.57	20.11	16.81	13.5	8.42	9.9	12.78	14.55	19.38	20.26	19.7
304	21.75	21.65	20.04	16.84	13.47	8.39	9.7	12.46	14.6	19.77	20.46	19.98
305	21.58	21.63	19.88	16.81	13.63	9	9.94	11.94	14.5	19.87	20.27	19.95
306	21.23	21.12	19.47	16.68	13.83	9.4	10.2	12.17	14.61	19.76	19.93	19.66
307	21.04	20.8	19.61	16.59	13.55	9.31	10.76	12.68	14.88	19.27	19.8	19.37
308	21.17	20.92	19.72	16.65	13.59	9.2	10.67	12.71	14.96	19.37	20.05	19.49
309	21.46	21.2	19.86	16.66	13.6	9.19	10.65	12.74	15	19.5	20.36	19.69
310	21.47	21.24	19.93	16.73	13.65	9.15	10.64	12.81	14.98	19.6	20.38	19.8
311	21.17	20.94	19.66	16.69	13.63	9.03	10.53	12.8	15.13	19.5	20.23	19.65
312	21.13	20.97	19.59	16.71	13.59	8.96	10.42	12.76	15.14	19.51	20.21	19.64
313	21.25	21.1	19.62	16.7	13.68	8.95	10.42	12.83	15.15	19.56	20.22	19.82
314	21.4	21.37	19.78	16.76	13.65	8.89	10.35	12.86	15.06	19.64	20.19	19.9
315	21.36	21.35	19.78	16.74	13.59	8.82	10.35	12.85	15.08	19.64	20.12	19.84
316	21.22	21.15	19.69	16.73	13.6	8.8	10.15	12.82	15.01	19.55	19.95	19.64
317	21.23	21.28	19.68	16.81	13.56	8.81	10.06	12.79	15.03	19.61	20.02	19.6
318	21.33	21.45	19.77	16.85	13.54	8.58	9.93	12.85	15.08	19.79	20.19	19.73
319	21.51	21.75	19.83	16.87	13.63	8.46	10	12.93	15.07	20	20.54	20.01
320	21.79	21.72	20.06	16.88	13.62	8.44	9.93	12.84	14.84	19.87	20.43	19.98
321	21.81	21.53	20.18	16.88	13.43	8.28	9.71	12.62	14.49	19.36	20.15	19.79
322	21.78	21.52	20.06	16.87	13.38	8.24	9.48	12.22	14.33	19.47	20.32	19.81
323	21.71	21.54	19.96	16.78	13.59	8.75	9.83	11.83	14.27	19.53	20.35	19.84
324	21.5	21.43	19.76	16.78	13.93	9.37	10.17	11.89	14.32	19.43	20.15	19.79
325	21.15	20.92	19.72	16.6	13.54	9.29	10.72	12.64	14.87	19.17	19.81	19.38
326	21.4	21.18	19.89	16.66	13.58	9.25	10.67	12.68	14.9	19.34	20.15	19.61
327	21.63	21.43	20.07	16.7	13.66	9.2	10.64	12.67	14.89	19.52	20.29	19.74
328	21.5	21.27	19.89	16.71	13.57	9.12	10.54	12.72	14.96	19.46	20.28	19.63
329	21.11	20.87	19.61	16.68	13.58	8.99	10.38	12.71	15.14	19.35	20.08	19.52
330	21.21	21.01	19.64	16.7	13.55	8.98	10.35	12.74	15.07	19.4	20.21	19.64
331	21.43	21.3	19.72	16.73	13.62	8.92	10.34	12.79	15.11	19.53	20.25	19.77
332	21.66	21.52	19.9	16.75	13.61	8.81	10.31	12.81	15.09	19.63	20.23	19.89
333	21.71	21.51	19.87	16.78	13.61	8.76	10.25	12.8	15.11	19.7	20.24	19.89
334	21.55	21.41	19.75	16.78	13.55	8.66	10.13	12.83	15.05	19.65	20.13	19.76
335	21.36	21.45	19.69	16.81	13.49	8.67	9.94	12.76	14.99	19.55	20.06	19.64
336	21.37	21.53	19.77	16.81	13.48	8.5	9.84	12.81	15	19.55	20.1	19.69
337	21.45	21.65	19.84	16.8	13.5	8.32	9.83	12.85	15.01	19.79	20.39	19.84
338	21.72	21.82	20.04	16.86	13.58	8.36	9.87	12.85	14.98	20	20.61	20.08
339	21.87	21.73	20.13	16.9	13.54	8.35	9.86	12.86	14.92	20	20.53	20.08
340	21.88	21.58	20.12	16.8	13.41	8.14	9.46	12.26	14.38	19.39	20.33	19.79
341	21.81	21.4	20.05	17.1	13.72	8.78	9.82	11.88	14.1	18.89	20.14	19.71
342	21.63	21.45	19.94	17.19	14.14	9.36	10.22	11.87	14.08	18.97	20.06	19.65
343	21.25	21.12	19.51	16.68	13.73	9.09	9.89	12.1	14.48	19.62	20.14	19.74
344	20.9	20.57	19.22	16.62	13.43	8.59	9.54	12.79	14.7	19.51	19.87	19.44
345	20.76	20.3	19.07	16.63	13.55	8.55	9.64	12.95	14.74	19.2	19.67	19.22
346	20.49	19.93	18.92	16.5	13.6	8.57	9.89	12.93	14.43	18.77	19.25	18.67
347	20.47	19.84	18.78	16.46	13.75	8.71	10.15	12.77	14.14	18.61	19.02	18.44
348	20.67	19.99	18.96	16.61	13.91	8.75	10.25	12.8	14.23	18.72	19.16	18.62
349	21.11	20.84	19.66	16.59	13.42	9.09	10.5	12.58	14.81	19.07	19.74	19.22
350	21.32	21.09	19.85	16.53	13.56	9.14	10.6	12.54	14.8	19.21	20	19.47
351	21.39	21.24	20.04	16.54	13.55	9.25	10.63	12.51	14.73	19.31	20.13	19.54
352	21.19	21.08	19.82	16.57	13.54	9.06	10.49	12.62	14.87	19.14	19.94	19.37
353	20.86	20.84	19.55	16.63	13.46	8.95	10.37	12.63	14.99	19.2	19.79	19.14
354	20.96	20.91	19.58	16.62	13.49	8.89	10.34	12.65	15	19.2	19.8	19.15
355	21.21	21.12	19.66	16.6	13.56	8.87	10.31	12.7	15.01	19.28	19.94	19.41
356	21.62	21.52	19.99	16.66	13.52	8.79	10.22	12.74	15.02	19.42	20.17	19.73
357	21.79	21.62	20.12	16.73	13.52	8.67	10.11	12.76	15.06	19.52	20.26	19.85
358	21.73	21.61	19.99	16.77	13.5	8.59	10.09	12.79	15.07	19.58	20.14	19.89
359	21.63	21.7	19.93	16.79	13.49	8.44	9.98	12.8	15.02	19.68	20.21	19.9
360	21.67	21.76	19.98	16.8	13.45	8.33	9.91	12.79	15.02	19.65	20.27	19.89
361	21.55	21.65	19.99	16.79	13.4	8.29	9.79	12.78	14.98	19.73	20.29	19.85
362	21.62	21.71	19.94	16.78	13.48	8.24	9.84	12.79	14.93	19.75	20.5	19.94
363	21.64	21.7	19.97	16.79	13.48	8.24	9.79	12.81	14.98	19.88	20.54	19.96
364	21.9	21.65	20.09	16.85	13.36	8.03	9.41	12.31	14.57	19.62	20.47	19.95
365	21.86	21.42	20.15	17.14	13.52	8.39	9.55	11.77	14.12	18.93	20.15	19.81
366	21.77	21.41	20.14	17.58	14.17	9.27	10.14	12.02	14.13	18.86	20.16	19.75
367	21.63	21.42	19.87	17.15	14.02	9.21	10.03	11.87	14.19	19.23	20.09	19.73
368	21.22	21.14	19.53	16.67	13.43	8.65	9.48	12.59	14.7	19.66	20.14	19.65
369	20.99	20.69	19.25	16.69	13.44	8.36	9.46	12.84	14.73	19.54	19.89	19.44
370	20.88	20.48	19.21	16.67	13.47	8.62	9.6	13.01	14.74	19.27	19.78	19.28
371	20.71	20.09	18.94	16.55	13.61	8.66	9.8	12.98	14.49	18.88	19.47	18.81
372	20.5	19.84	18.9	16.52	13.75	8.65	10.09	12.83	14.22	18.65	19.01	18.41
373	21.09	20.79	19.68	16.54	13.42	9.03	10.42	12.44	14.87	18.97	19.75	19.2
374	21.3	20.98	19.81	16.56	13.46	9	10.4	12.49	14.79	19.06	19.91	19.31
375	21.46	21.26	20.05	16.55	13.52	9.14	10.53	12.46	14.74	19.33	20.11	19.5
376	21.14	20.97	19.79	16.51	13.48	9	10.42	12.5	14.79	19.13	19.83	19.27
377	20.77	20.74	19.54	16.64	13.46	8.89	10.3	12.56	14.93	19.08	19.7	19.02
378	20.78	20.74	19.57	16.65	13.45	8.85	10.22	12.53	14.86	19.14	19.78	18.94
379	20.93	20.85	19.6	16.67	13.54	8.78	10.26	12.58	14.9	19.13	19.82	19.13
380	21.3	21.18	19.74	16.62	13.46	8.73	10.17	12.65	14.92	19.27	19.87	19.42
381	21.51	21.55	19.96	16.66	13.43	8.63	10.08	12.72	14.99	19.33	20.02	19.65
382	21.54	21.51	19.93	16.68	13.42	8.5	9.99	12.7	15	19.42	19.94	19.76
383	21.43	21.62	19.94	16.72	13.39	8.41	9.91	12.74	14.97	19.47	20.02	19.78
384	21.44	21.6	19.88	16.67	13.32	8.31	9.73	12.71	14.92	19.53	20.06	19.78
385	21.46	21.66	19.96	16.76	13.29	8.14	9.64	12.78	14.9	19.64	20.32	19.87
386	21.75	21.67	20.09	16.77	13.27	8.01	9.63	12.79	14.95	19.8	20.55	19.98
387	21.78	21.66	20.1	16.76	13.36	8.03	9.63	12.81	14.95	19.89	20.47	20.04
388	21.87	21.58	20.08	16.81	13.29	7.96	9.45	12.65	14.71	19.74	20.36	20.07
389	21.97	21.5	20.1	16.83	13.16	7.88	9.05	11.81	14.19	19.13	20.23	19.82
390	21.89	21.45	20.18	17.27	13.76	8.62	9.69	11.78	14.11	18.95	20.16	19.74
391	21.79	21.41	20.11	17.44	14.14	9.16	10.05	11.77	14.11	19.02	20.11	19.69
392	21.5	21.37	19.78	16.85	13.74	8.77	9.65	12.27	14.5	19.53	20.18	19.77
393	21.19	21.08	19.47	16.76	13.4	8.27	9.41	12.82	14.68	19.64	20.08	19.61
394	20.89	20.55	19.21	16.69	13.56	8.37	9.61	12.94	14.75	19.28	19.82	19.24
395	20.88	20.35	19.2	16.74	13.62	8.45	9.69	13.05	14.67	19.03	19.68	19.01
396	20.69	20.04	19.01	16.62	13.62	8.64	9.79	13.04	14.44	18.8	19.44	18.66
397	21.31	20.99	19.81	16.49	13.45	9.04	10.43	12.38	14.71	18.91	19.89	19.39
398	21.21	20.85	19.76	16.45	13.41	8.97	10.36	12.46	14.75	18.94	19.87	19.37
399	21.13	20.9	19.77	16.51	13.44	8.92	10.29	12.49	14.78	18.98	19.87	19.29
400	21.01	20.84	19.77	16.56	13.39	8.93	10.29	12.53	14.85	18.97	19.72	19.14
401	20.92	20.8	19.68	16.61	13.44	8.84	10.23	12.52	14.95	19.06	19.74	19.03
402	20.82	20.78	19.58	16.61	13.45	8.76	10.23	12.54	14.93	19.05	19.67	18.95
403	20.9	20.89	19.64	16.57	13.41	8.73	10.2	12.58	14.95	19.15	19.76	19.08
404	21	21.01	19.63	16.56	13.43	8.62	10.11	12.61	14.91	19.16	19.77	19.16
405	21.21	21.31	19.83	16.65	13.41	8.54	10.04	12.68	15	19.25	19.91	19.46
406	21.44	21.47	19.89	16.64	13.45	8.47	9.96	12.69	14.93	19.34	19.98	19.63
407	21.53	21.63	19.94	16.67	13.34	8.37	9.87	12.66	14.94	19.42	20.1	19.73
408	21.52	21.59	19.97	16.68	13.28	8.46	9.59	12.6	14.85	19.52	20.22	19.79
409	21.58	21.64	19.97	16.75	13.23	8.26	9.47	12.65	14.9	19.62	20.35	19.87
410	21.72	21.61	20.07	16.74	13.25	8.02	9.49	12.76	14.92	19.72	20.46	19.92
411	21.81	21.56	20.14	16.75	13.23	7.9	9.5	12.72	14.87	19.85	20.43	19.97
412	21.76	21.48	20.07	16.74	13.14	7.92	9.27	12.63	14.75	19.73	20.23	19.93
413	21.79	21.54	20.06	16.75	13.14	7.83	9.22	12.5	14.64	19.73	20.31	19.97
414	21.86	21.54	20.07	16.84	13.25	7.98	9.24	12.09	14.48	19.58	20.38	19.89
415	21.95	21.46	20.1	17.28	13.79	8.64	9.5	11.68	14.16	19.13	20.18	19.73
416	21.69	21.46	20.05	17.29	14.1	9.11	9.88	11.79	14.2	19.27	20.13	19.71
417	21.28	21.27	19.67	16.8	13.65	8.67	9.56	12.42	14.44	19.5	20.2	19.7
418	20.94	20.67	19.36	16.74	13.55	8.3	9.62	12.98	14.71	19.39	19.96	19.27
419	20.9	20.43	19.24	16.77	13.68	8.49	9.85	13.03	14.7	19.2	19.88	19
420	20.81	20.23	19.21	16.75	13.64	8.49	9.76	12.99	14.59	18.96	19.62	18.79
421	21.38	20.97	19.86	16.43	13.37	8.94	10.33	12.41	14.75	18.88	19.81	19.41
422	21.21	20.83	19.75	16.41	13.32	8.97	10.3	12.32	14.61	18.88	19.77	19.32
423	21.26	20.99	19.99	16.51	13.47	9.13	10.39	12.22	14.59	18.99	19.79	19.3
424	21.22	21.03	19.99	16.54	13.46	9.1	10.36	12.28	14.61	18.94	19.74	19.24
425	21.25	21.11	19.98	16.56	13.41	8.94	10.23	12.42	14.75	19.01	19.74	19.23
426	21.04	20.96	19.75	16.53	13.4	8.76	10.17	12.57	14.97	19.05	19.76	19.11
427	21.07	20.96	19.71	16.59	13.43	8.68	10.14	12.6	14.98	19.17	19.82	19.16
428	21.06	20.97	19.65	16.61	13.46	8.69	10.09	12.59	14.92	19.14	19.83	19.21
429	21.13	21.29	19.8	16.64	13.47	8.58	10.05	12.6	14.94	19.24	19.9	19.31
430	21.31	21.39	19.85	16.65	13.47	8.48	10.03	12.65	14.92	19.31	19.99	19.48
431	21.37	21.47	19.89	16.62	13.36	8.34	9.82	12.69	14.87	19.31	19.98	19.63
432	21.46	21.56	19.93	16.64	13.29	8.5	9.59	12.55	14.82	19.47	20.11	19.73
433	21.7	21.62	20.07	16.7	13.23	8.38	9.37	12.54	14.84	19.62	20.41	19.87
434	21.79	21.51	20.18	16.74	13.26	8.22	9.29	12.57	14.83	19.67	20.43	19.92
435	21.79	21.47	20.24	16.86	13.25	8.12	9.23	12.6	14.75	19.66	20.25	19.84
436	21.69	21.45	20.06	16.75	13.17	8.11	9.15	12.6	14.71	19.62	20.15	19.83
437	21.63	21.48	19.91	16.75	13.12	7.87	9.33	12.72	14.74	19.73	20.37	19.92
438	21.79	21.53	19.98	16.75	13.18	7.91	9.38	12.61	14.71	19.79	20.45	19.94
439	21.92	21.53	20.18	17.06	13.53	8.29	9.26	11.88	14.44	19.54	20.36	19.85
440	21.76	21.47	20.16	17.35	14.19	9.22	9.94	11.73	14.17	19.36	20.33	19.68
441	21.5	21.5	19.96	16.87	13.81	8.83	9.57	12.33	14.45	19.63	20.33	19.82
442	21.27	21.18	19.69	16.84	13.49	8.26	9.58	12.87	14.75	19.6	20.15	19.64
443	21	20.65	19.4	16.82	13.68	8.47	9.79	13.04	14.75	19.35	19.94	19.26
444	20.88	20.31	19.22	16.83	13.71	8.56	9.82	13.02	14.63	19.15	19.81	19.01
445	21.35	21	19.9	16.46	13.37	8.89	10.24	12.33	14.82	18.74	19.67	19.26
446	21.18	20.84	19.8	16.4	13.33	8.87	10.23	12.27	14.72	18.79	19.66	19.16
447	21.35	20.92	19.95	16.42	13.39	9.03	10.31	12.24	14.65	19.12	19.9	19.45
448	21.32	21.03	20.02	16.47	13.42	9.11	10.37	12.17	14.56	19.01	19.82	19.36
449	21.39	21.27	20.08	16.52	13.4	9.01	10.21	12.32	14.67	18.98	19.84	19.39
450	21.14	21.11	19.84	16.44	13.34	8.72	10.05	12.48	14.73	18.87	19.7	19.14
451	21.12	20.97	19.66	16.43	13.32	8.63	10.04	12.53	14.85	18.96	19.66	19.14
452	21.1	21.03	19.69	16.48	13.36	8.6	10.01	12.51	14.89	19.04	19.72	19.2
453	21.26	21.35	19.85	16.55	13.39	8.53	9.96	12.61	14.9	19.14	19.83	19.25
454	21.32	21.44	19.96	16.56	13.35	8.46	9.86	12.6	14.91	19.18	19.94	19.33
455	21.34	21.45	19.99	16.59	13.32	8.33	9.74	12.62	14.84	19.29	20	19.57
456	21.51	21.56	20.04	16.69	13.23	8.3	9.59	12.6	14.82	19.37	20.18	19.74
457	21.61	21.49	20.1	16.73	13.24	8.44	9.5	12.54	14.72	19.41	20.23	19.69
458	21.66	21.48	20.12	16.77	13.27	8.36	9.33	12.5	14.7	19.49	20.24	19.72
459	21.61	21.38	20.13	16.82	13.34	8.26	9.28	12.52	14.65	19.38	20.18	19.73
460	21.52	21.39	19.92	16.65	13.17	8.11	9.3	12.63	14.72	19.43	20.19	19.73
461	21.53	21.45	19.91	16.67	13.13	7.9	9.43	12.69	14.73	19.49	20.28	19.8
462	21.78	21.52	20	16.77	13.14	7.89	9.34	12.63	14.72	19.68	20.39	19.89
463	21.81	21.57	20.16	17.04	13.48	8.22	9.25	12.19	14.55	19.71	20.43	19.89
464	21.69	21.54	20.18	17.31	14.09	8.99	9.76	11.78	14.36	19.63	20.39	19.85
465	21.62	21.54	20.09	17.06	13.83	8.78	9.54	12.31	14.55	19.78	20.47	19.97
466	21.48	21.42	19.88	16.89	13.49	8.46	9.42	12.72	14.63	19.6	20.24	19.84
467	21.15	20.92	19.54	16.82	13.5	8.41	9.6	12.85	14.62	19.45	20.02	19.49
468	20.98	20.46	19.36	16.83	13.66	8.54	9.88	13.02	14.74	19.22	19.84	19.09
469	21.2	21.13	19.82	16.35	13.28	8.62	9.95	12.43	14.71	18.89	19.59	19.12
470	21.22	21.23	19.89	16.45	13.28	8.62	9.91	12.47	14.72	18.9	19.65	19.26
471	21.32	21.37	20.03	16.52	13.35	8.59	9.86	12.46	14.75	18.99	19.74	19.37
472	21.32	21.37	20.07	16.52	13.29	8.56	9.73	12.48	14.75	19	19.76	19.36
473	21.26	21.34	20.01	16.57	13.23	8.34	9.67	12.56	14.74	19.11	19.85	19.43
474	21.34	21.4	19.97	16.54	13.21	8.25	9.61	12.58	14.73	19.15	19.94	19.58
475	21.42	21.4	20.02	16.64	13.27	8.5	9.58	12.38	14.58	19.2	20	19.52
476	21.5	21.35	20.02	16.66	13.37	8.61	9.57	12.34	14.54	19.26	20.12	19.59
477	21.44	21.36	19.94	16.63	13.28	8.43	9.34	12.48	14.67	19.19	20.1	19.6
478	21.51	21.36	19.87	16.58	13.14	8.1	9.32	12.67	14.73	19.27	20.21	19.64
479	21.63	21.44	19.86	16.63	13.16	7.91	9.45	12.75	14.72	19.46	20.24	19.73
480	21.75	21.45	20.09	16.82	13.33	8.13	9.21	12.44	14.62	19.61	20.17	19.74
481	21.83	21.49	20.25	17.24	13.89	8.78	9.56	11.88	14.38	19.63	20.3	19.78
482	21.48	21.33	20.1	17.3	14.19	9.29	9.99	11.68	14.28	19.44	20.22	19.7
483	21.6	21.52	20.15	17.19	14.1	9.05	9.8	12.16	14.55	19.65	20.38	19.94
484	21.48	21.4	19.97	16.96	13.77	8.79	9.49	12.47	14.45	19.55	20.25	19.82
485	21.27	21.14	19.68	16.77	13.55	8.63	9.5	12.76	14.49	19.44	20.11	19.64
486	21.1	20.69	19.47	16.87	13.6	8.5	9.76	13	14.73	19.41	20.06	19.41
487	21.3	21.23	19.95	16.32	13.28	8.61	9.87	12.32	14.53	18.78	19.61	19.22
488	21.37	21.33	19.99	16.44	13.29	8.54	9.87	12.35	14.57	18.87	19.73	19.33
489	21.17	21.27	19.96	16.47	13.35	8.65	9.77	12.31	14.53	18.83	19.64	19.2
490	21.02	21.16	19.92	16.37	13.24	8.57	9.77	12.35	14.63	18.82	19.56	19.13
491	20.94	21.16	19.91	16.45	13.2	8.43	9.64	12.46	14.68	18.96	19.62	19.21
492	20.99	21.16	19.71	16.35	13.16	8.33	9.59	12.44	14.62	18.89	19.62	19.25
493	21.03	21.16	19.69	16.39	13.18	8.32	9.52	12.46	14.59	18.86	19.67	19.26
494	21.05	21.2	19.74	16.39	13.16	8.35	9.48	12.42	14.57	18.91	19.74	19.35
495	21.16	21.29	19.75	16.45	13.15	8.3	9.36	12.52	14.63	19.03	19.86	19.44
496	21.33	21.35	19.78	16.51	13.15	8.1	9.4	12.64	14.66	19.12	20.02	19.55
497	21.44	21.32	19.8	16.61	13.2	8.02	9.42	12.68	14.64	19.28	20.14	19.63
498	21.66	21.4	20.03	16.79	13.38	8.27	9.32	12.36	14.47	19.41	20.06	19.62
499	21.75	21.41	20.29	17.41	14.11	9.11	9.89	11.79	14.31	19.43	20.18	19.62
500	21.52	21.39	20.21	17.5	14.34	9.35	10.15	11.71	14.33	19.44	20.22	19.67
501	21.57	21.39	20.22	17.55	14.4	9.41	10.08	11.85	14.44	19.52	20.28	19.79
502	21.55	21.45	20.11	17.3	14.2	9.26	9.85	12.19	14.51	19.54	20.34	19.81
503	21.36	21.3	19.85	17.01	13.98	9.13	9.72	12.62	14.49	19.44	20.23	19.74
504	21.3	21.08	19.7	16.89	13.61	8.59	9.66	13	14.8	19.48	20.23	19.68
505	21.38	21.31	20.12	16.43	13.26	8.52	9.82	12.29	14.55	18.9	19.71	19.36
506	21.26	21.37	20.03	16.47	13.26	8.49	9.79	12.34	14.62	18.86	19.74	19.31
507	21.05	21.26	19.91	16.37	13.21	8.42	9.76	12.38	14.5	18.81	19.62	19.15
508	20.92	21.16	19.85	16.35	13.18	8.37	9.76	12.36	14.59	18.86	19.6	19.1
509	20.84	21.06	19.73	16.31	13.22	8.41	9.64	12.41	14.53	18.87	19.56	19.07
510	20.75	20.96	19.63	16.32	13.14	8.37	9.6	12.36	14.56	18.82	19.49	19.07
511	20.76	21	19.55	16.39	13.13	8.23	9.59	12.48	14.6	18.85	19.6	19.19
512	20.83	21.06	19.57	16.44	13.14	8.17	9.51	12.52	14.58	18.87	19.7	19.27
513	20.9	21.11	19.58	16.4	13.13	8.16	9.46	12.51	14.53	18.91	19.72	19.35
514	21.04	21.19	19.68	16.4	13.19	8.11	9.45	12.59	14.59	18.97	19.85	19.43
515	21.21	21.33	19.72	16.52	13.24	8.2	9.53	12.59	14.59	19.11	20.02	19.53
516	21.49	21.35	19.98	16.76	13.36	8.27	9.37	12.48	14.54	19.32	20.06	19.59
517	21.64	21.33	20.22	17.45	14.09	9.09	9.93	11.84	14.35	19.31	20.1	19.52
518	21.5	21.3	20.23	17.71	14.29	9.4	10.15	11.71	14.26	19.32	20.08	19.55
519	21.45	21.27	20.17	17.7	14.35	9.46	10.16	11.74	14.33	19.31	20.1	19.59
520	21.55	21.49	20.22	17.59	14.47	9.51	10.15	11.97	14.52	19.55	20.35	19.9
521	21.36	21.31	19.97	17.26	14.32	9.36	9.94	12.42	14.54	19.39	20.22	19.78
522	21.49	21.39	19.94	17.03	14.05	9.03	9.69	12.86	14.79	19.47	20.31	19.85
523	21.47	21.43	20.31	16.48	13.27	8.52	9.79	12.31	14.61	18.97	19.74	19.43
524	21.26	21.33	20.15	16.44	13.28	8.5	9.78	12.34	14.6	18.84	19.67	19.3
525	21.07	21.31	20.03	16.38	13.26	8.4	9.73	12.33	14.6	18.8	19.7	19.25
526	21.05	21.33	20	16.35	13.2	8.38	9.71	12.39	14.59	18.88	19.67	19.21
527	21.01	21.17	19.92	16.42	13.31	8.48	9.66	12.28	14.44	18.84	19.6	19.27
528	20.76	20.98	19.64	16.29	13.24	8.47	9.56	12.24	14.45	18.76	19.45	19.2
529	20.8	21.02	19.62	16.34	13.15	8.32	9.48	12.38	14.52	18.86	19.59	19.23
530	20.91	21.05	19.63	16.4	13.14	8.18	9.45	12.46	14.6	18.89	19.68	19.34
531	20.92	21.01	19.65	16.42	13.11	8.12	9.49	12.46	14.52	18.9	19.74	19.36
532	20.86	21	19.56	16.39	13.19	8.19	9.53	12.57	14.57	18.92	19.81	19.26
533	20.98	21.1	19.56	16.46	13.3	8.28	9.6	12.58	14.57	18.93	19.89	19.29
534	21.28	21.24	19.82	16.64	13.32	8.26	9.41	12.55	14.52	19.12	20.06	19.5
535	21.5	21.3	20.11	17.26	14.06	9.06	9.87	11.87	14.3	19.16	20.07	19.5
536	21.32	21.11	20.04	17.58	14.24	9.35	10.1	11.68	14.13	19.03	19.87	19.37
537	21.11	21.06	19.96	17.52	14.24	9.36	10.15	11.72	14.14	18.99	19.8	19.42
538	21.39	21.41	20.14	17.55	14.41	9.52	10.17	11.9	14.49	19.35	20.2	19.81
539	21.52	21.47	20.01	17.35	14.34	9.4	9.96	12.4	14.68	19.49	20.3	19.9
540	21.56	21.5	20.1	17.36	14.39	9.38	10.01	12.56	14.75	19.48	20.35	19.92
541	21.63	21.41	20.36	16.51	13.34	8.5	9.79	12.29	14.56	18.91	19.77	19.51
542	21.35	21.39	20.28	16.45	13.28	8.44	9.74	12.29	14.59	18.85	19.75	19.45
543	21.24	21.32	20.17	16.37	13.27	8.45	9.7	12.25	14.52	18.79	19.67	19.37
544	21.2	21.33	20.1	16.49	13.28	8.44	9.65	12.33	14.49	18.87	19.69	19.36
545	21.14	21.33	20	16.54	13.42	8.5	9.66	12.14	14.33	18.79	19.63	19.31
546	20.86	21.11	19.7	16.38	13.42	8.59	9.63	12.14	14.3	18.71	19.51	19.26
547	20.8	21.08	19.63	16.34	13.25	8.37	9.5	12.36	14.47	18.82	19.57	19.27
548	20.87	21.04	19.65	16.4	13.17	8.24	9.51	12.39	14.52	18.9	19.66	19.36
549	20.89	20.98	19.64	16.45	13.21	8.19	9.51	12.48	14.56	18.91	19.77	19.38
550	20.76	20.86	19.47	16.44	13.19	8.27	9.6	12.51	14.56	18.83	19.78	19.2
551	20.81	20.79	19.43	16.5	13.37	8.31	9.66	12.56	14.61	18.88	19.84	19.16
552	21.04	21.08	19.6	16.51	13.29	8.25	9.44	12.48	14.54	18.96	19.97	19.37
553	21.3	21.2	19.88	17.05	13.84	8.83	9.76	11.98	14.29	19.05	19.98	19.53
554	21.05	21	19.8	17.29	14.11	9.23	10.01	11.69	14.07	18.79	19.68	19.27
555	20.94	20.96	19.77	17.26	14.13	9.31	10.13	11.78	14.12	18.75	19.59	19.23
556	21.3	21.2	20.04	17.46	14.31	9.42	10.14	11.83	14.34	19.1	19.93	19.58
557	21.46	21.42	20.05	17.39	14.42	9.45	10.08	12.35	14.63	19.37	20.27	19.83
558	21.55	21.49	20.16	17.56	14.55	9.51	10.2	12.35	14.7	19.45	20.4	19.93
559	21.59	21.36	20.35	16.45	13.27	8.5	9.72	12.29	14.61	18.92	19.77	19.52
560	21.5	21.37	20.27	16.5	13.28	8.47	9.73	12.35	14.64	18.93	19.78	19.49
561	21.48	21.36	20.22	16.5	13.27	8.41	9.7	12.23	14.51	18.86	19.75	19.49
562	21.41	21.41	20.16	16.59	13.26	8.39	9.64	12.26	14.49	18.91	19.78	19.5
563	21.22	21.33	20.08	16.59	13.38	8.46	9.67	12.11	14.36	18.83	19.66	19.4
564	20.88	21.16	19.89	16.53	13.46	8.59	9.71	12.01	14.34	18.72	19.5	19.29
565	20.9	21.16	19.75	16.42	13.25	8.44	9.56	12.31	14.42	18.82	19.59	19.37
566	20.91	21.11	19.71	16.43	13.21	8.32	9.57	12.42	14.63	18.9	19.74	19.41
567	20.92	21.04	19.66	16.48	13.25	8.25	9.56	12.49	14.56	18.91	19.77	19.39
568	20.76	20.79	19.5	16.42	13.35	8.4	9.67	12.57	14.61	18.9	19.8	19.28
569	20.83	20.74	19.46	16.52	13.45	8.51	9.75	12.63	14.57	18.87	19.84	19.2
570	21.09	21.12	19.64	16.55	13.29	8.27	9.44	12.54	14.53	18.99	20.01	19.41
571	21.33	21.21	19.91	16.95	13.77	8.77	9.69	12.12	14.26	18.98	19.95	19.47
572	21.12	20.96	19.77	17.26	14.1	9.16	9.93	11.85	14.13	18.75	19.69	19.27
573	20.88	20.83	19.69	17.1	14.05	9.26	9.94	11.91	14.13	18.62	19.42	19.14
574	21.12	21.09	19.92	17.34	14.24	9.37	10.07	11.84	14.24	18.85	19.74	19.34
575	21.39	21.31	20.01	17.41	14.36	9.43	10.11	12.18	14.54	19.16	20.09	19.66
576	21.43	21.34	20	17.49	14.43	9.49	10.15	12.28	14.52	19.19	20.12	19.74
577	21.57	21.32	20.34	16.6	13.37	8.6	9.77	12.15	14.46	18.9	19.69	19.54
578	21.38	21.27	20.25	16.56	13.3	8.51	9.77	12.24	14.56	18.85	19.72	19.43
579	21.53	21.32	20.28	16.51	13.29	8.47	9.72	12.34	14.61	18.92	19.79	19.59
580	21.57	21.42	20.26	16.62	13.25	8.46	9.7	12.32	14.47	18.97	19.82	19.54
581	21.37	21.38	20.23	16.68	13.38	8.45	9.67	12.09	14.41	18.87	19.69	19.5
582	21.07	21.17	19.94	16.52	13.39	8.58	9.69	12.08	14.35	18.68	19.49	19.35
583	20.96	21.11	19.89	16.39	13.31	8.51	9.64	12.21	14.42	18.7	19.5	19.37
584	20.97	21.18	19.83	16.4	13.24	8.39	9.54	12.39	14.49	18.84	19.69	19.35
585	21.02	21.12	19.74	16.45	13.25	8.27	9.54	12.49	14.64	18.9	19.76	19.43
586	21.01	20.99	19.64	16.5	13.36	8.44	9.7	12.57	14.66	18.93	19.89	19.48
587	21.04	20.98	19.62	16.49	13.37	8.48	9.74	12.58	14.64	18.97	20.01	19.5
588	21.31	21.25	19.8	16.64	13.29	8.29	9.41	12.42	14.37	19.02	20.06	19.57
589	21.42	21.24	19.99	16.99	13.84	8.86	9.73	11.96	14.21	18.87	19.92	19.42
590	21	20.93	19.75	17	14.05	9.17	9.96	11.81	14.15	18.71	19.72	19.22
591	20.77	20.7	19.63	16.86	13.97	9.21	9.89	12.02	14.2	18.6	19.49	19.08
592	20.99	20.9	19.8	17.18	14.15	9.28	10.03	11.9	14.19	18.69	19.61	19.2
593	21.37	21.2	20.02	17.43	14.34	9.41	10.08	12.12	14.44	19.04	19.95	19.54
594	21.49	21.33	20.09	17.5	14.4	9.47	10.1	12.3	14.49	19.17	20.1	19.74
595	21.76	21.55	20.62	17.16	13.63	8.76	9.98	11.75	14.36	18.83	19.73	19.56
596	21.62	21.52	20.52	17.04	13.6	8.76	9.92	11.87	14.42	18.89	19.71	19.59
597	21.54	21.43	20.36	16.64	13.35	8.44	9.7	12.26	14.53	18.95	19.82	19.6
598	21.61	21.41	20.37	16.76	13.39	8.43	9.7	12.29	14.49	18.97	19.83	19.62
599	21.51	21.44	20.37	16.93	13.57	8.62	9.79	11.97	14.29	18.89	19.79	19.54
600	21.34	21.32	20.14	16.73	13.56	8.68	9.81	12.11	14.31	18.79	19.63	19.47
601	21.12	21.17	20.01	16.51	13.46	8.64	9.65	12.24	14.42	18.79	19.61	19.4
602	21.02	21.08	19.82	16.44	13.34	8.59	9.58	12.35	14.5	18.74	19.59	19.31
603	20.96	20.99	19.69	16.45	13.31	8.39	9.54	12.48	14.57	18.79	19.68	19.37
604	21.06	20.99	19.66	16.44	13.33	8.39	9.68	12.59	14.61	18.85	19.87	19.45
605	21.26	21.2	19.83	16.54	13.34	8.43	9.69	12.61	14.63	19.04	20.13	19.65
606	21.44	21.27	19.9	16.63	13.36	8.31	9.44	12.34	14.33	19.05	20.15	19.62
607	21.4	21.22	19.97	16.93	13.75	8.86	9.75	11.92	14.11	18.83	19.98	19.5
608	21.29	21.13	19.93	17	14.08	9.14	9.98	11.86	14.12	18.81	19.94	19.47
609	20.88	20.77	19.67	16.74	14	9.13	9.9	12.04	14.22	18.7	19.64	19.22
610	20.97	20.83	19.75	17.01	14.11	9.26	9.98	12.07	14.22	18.71	19.62	19.24
611	21.25	21.06	19.98	17.37	14.28	9.36	10.05	12.01	14.32	18.84	19.79	19.44
612	21.47	21.37	20.1	17.54	14.43	9.44	10.1	12.19	14.43	19.11	20.09	19.72
613	21.78	21.52	20.56	17.03	13.51	8.64	9.84	11.91	14.41	18.84	19.7	19.56
614	21.58	21.43	20.44	16.81	13.5	8.63	9.81	11.94	14.42	18.83	19.66	19.52
615	21.52	21.38	20.42	16.61	13.33	8.54	9.72	12.27	14.58	18.91	19.82	19.58
616	21.57	21.44	20.42	16.72	13.35	8.48	9.69	12.34	14.59	18.92	19.79	19.6
617	21.56	21.43	20.47	16.97	13.57	8.58	9.77	12.13	14.41	18.92	19.77	19.6
618	21.4	21.34	20.37	16.91	13.65	8.73	9.89	12.07	14.27	18.81	19.73	19.49
619	21.36	21.29	20.28	16.74	13.52	8.68	9.76	12.21	14.35	18.82	19.75	19.55
620	21.09	21.08	19.91	16.48	13.45	8.55	9.63	12.41	14.47	18.79	19.66	19.44
621	20.88	20.83	19.66	16.39	13.34	8.55	9.59	12.42	14.52	18.69	19.54	19.24
622	20.89	20.88	19.61	16.41	13.26	8.38	9.51	12.51	14.56	18.74	19.68	19.33
623	21.19	21.2	19.85	16.6	13.32	8.32	9.59	12.58	14.67	18.94	20.03	19.6
624	21.31	21.21	19.96	16.61	13.36	8.35	9.5	12.53	14.51	19.05	20.1	19.61
625	21.12	21.06	19.89	16.63	13.5	8.54	9.51	12.23	14.32	18.88	20.02	19.52
626	21.28	21.12	19.93	16.82	13.81	8.88	9.76	12.05	14.18	18.87	19.99	19.47
627	21.25	21.04	19.89	17.04	14.14	9.14	9.93	11.92	14.18	18.84	19.91	19.45
628	20.97	20.83	19.69	16.99	14.08	9.28	9.95	11.95	14.19	18.68	19.65	19.22
629	21	20.92	19.78	17.08	14.22	9.31	10.04	11.96	14.24	18.7	19.67	19.29
630	21.33	21.19	20.03	17.41	14.35	9.41	10.09	12.04	14.29	18.86	19.92	19.5
631	21.44	21.29	20.31	16.45	13.3	8.51	9.73	12.14	14.59	18.69	19.62	19.39
632	21.35	21.23	20.23	16.43	13.35	8.58	9.79	12.3	14.75	18.78	19.73	19.37
633	21.39	21.33	20.37	16.53	13.34	8.55	9.73	12.3	14.68	18.86	19.78	19.54
634	21.5	21.47	20.42	16.73	13.39	8.6	9.76	12.46	14.76	19.01	19.88	19.68
635	21.51	21.39	20.5	16.91	13.43	8.51	9.75	12.31	14.53	18.89	19.77	19.58
636	21.46	21.41	20.41	16.93	13.61	8.64	9.79	12.19	14.41	18.82	19.74	19.57
637	21.37	21.27	20.34	16.71	13.51	8.55	9.71	12.34	14.44	18.88	19.8	19.59
638	21.16	21.11	19.99	16.54	13.41	8.46	9.64	12.44	14.61	18.87	19.75	19.49
639	20.9	20.84	19.77	16.47	13.39	8.52	9.61	12.47	14.57	18.77	19.6	19.29
640	20.76	20.73	19.64	16.42	13.39	8.47	9.55	12.47	14.55	18.75	19.66	19.25
641	20.99	20.93	19.72	16.46	13.36	8.38	9.55	12.55	14.63	18.89	19.83	19.47
642	21.19	21.16	19.92	16.58	13.37	8.41	9.56	12.59	14.62	19.02	20.12	19.63
643	21.02	20.99	19.85	16.52	13.39	8.43	9.46	12.42	14.44	18.9	19.96	19.54
644	21.14	21.06	19.93	16.65	13.6	8.59	9.48	12.27	14.33	18.85	20.02	19.52
645	21.37	21.2	20.1	16.97	14	8.98	9.75	11.98	14.2	18.85	20.11	19.58
646	21.3	21.15	20.07	17.19	14.23	9.22	9.97	11.82	14.15	18.8	19.94	19.49
647	20.73	20.78	19.64	16.82	14.08	9.24	9.93	11.98	14.1	18.47	19.47	19.06
648	21.01	20.97	19.73	17	14.2	9.31	9.98	12.1	14.28	18.69	19.68	19.3
649	21.53	21.42	20.52	16.47	13.27	8.55	9.73	12.22	14.68	18.67	19.63	19.48
650	21.22	21.18	20.19	16.38	13.27	8.57	9.75	12.23	14.7	18.7	19.62	19.3
651	21.35	21.27	20.32	16.5	13.34	8.54	9.76	12.36	14.67	18.76	19.73	19.48
652	21.36	21.36	20.41	16.68	13.4	8.56	9.8	12.4	14.71	18.85	19.76	19.57
653	21.56	21.58	20.59	16.87	13.42	8.57	9.76	12.45	14.67	19.01	19.89	19.72
654	21.64	21.57	20.6	16.94	13.54	8.54	9.76	12.36	14.47	18.96	19.92	19.74
655	21.42	21.34	20.42	16.74	13.54	8.53	9.72	12.42	14.51	18.91	19.86	19.61
656	21.13	21.15	20.05	16.53	13.41	8.46	9.68	12.49	14.61	18.9	19.8	19.52
657	20.95	20.93	19.85	16.53	13.38	8.48	9.65	12.53	14.65	18.87	19.78	19.43
658	20.8	20.76	19.69	16.46	13.36	8.44	9.62	12.52	14.58	18.72	19.64	19.32
659	20.91	20.86	19.66	16.46	13.37	8.43	9.52	12.52	14.6	18.81	19.77	19.4
660	21.17	21.16	19.86	16.6	13.41	8.49	9.6	12.62	14.68	18.96	20.05	19.68
661	21.09	21.04	19.82	16.58	13.39	8.44	9.53	12.52	14.57	18.95	19.99	19.59
662	21.08	21.12	19.87	16.64	13.5	8.4	9.5	12.4	14.45	18.89	20.02	19.57
663	21.36	21.32	20.14	16.99	13.93	8.85	9.7	11.98	14.27	18.85	20.11	19.6
664	21.32	21.24	20.12	17.32	14.26	9.24	9.94	11.81	14.1	18.76	19.98	19.5
665	20.57	20.64	19.55	16.63	14.03	9.12	9.87	11.98	14.17	18.43	19.39	19.08
666	20.7	20.78	19.54	16.68	14.03	9.24	9.88	12.21	14.18	18.5	19.53	19.2
667	21.39	21.28	20.35	16.39	13.33	8.57	9.73	12.12	14.55	18.52	19.39	19.38
668	21.13	21.01	20.11	16.26	13.29	8.56	9.79	12.22	14.65	18.52	19.39	19.21
669	21.1	21.09	20.05	16.32	13.38	8.65	9.83	12.34	14.61	18.59	19.5	19.27
670	21.25	21.3	20.3	16.6	13.44	8.6	9.81	12.37	14.76	18.77	19.7	19.5
671	21.47	21.55	20.53	16.73	13.5	8.61	9.84	12.45	14.7	18.88	19.81	19.69
672	21.49	21.55	20.57	16.77	13.46	8.57	9.82	12.47	14.61	18.96	19.92	19.74
673	21.46	21.54	20.52	16.83	13.53	8.59	9.8	12.47	14.62	18.97	19.91	19.7
674	21.3	21.39	20.38	16.76	13.54	8.55	9.76	12.51	14.66	18.95	19.98	19.72
675	21.29	21.33	20.18	16.68	13.46	8.49	9.66	12.51	14.67	18.97	19.98	19.7
676	21.1	21.16	19.97	16.58	13.43	8.45	9.64	12.48	14.6	18.88	19.86	19.56
677	21.05	21.11	19.9	16.54	13.5	8.48	9.56	12.52	14.63	18.83	19.86	19.54
678	21.19	21.17	19.88	16.63	13.46	8.47	9.58	12.54	14.66	18.92	19.98	19.68
679	21.23	21.23	19.88	16.63	13.39	8.52	9.61	12.54	14.58	18.96	20.11	19.72
680	21.17	21.17	19.92	16.7	13.5	8.45	9.5	12.27	14.4	18.91	20.11	19.66
681	21.41	21.37	20.27	17.07	14.02	8.91	9.8	11.88	14.19	18.92	20.15	19.67
682	21.24	21.18	20.12	17.28	14.19	9.18	9.94	11.78	14.1	18.69	19.92	19.47
683	20.41	20.51	19.47	16.48	13.91	9.14	9.83	11.97	14.06	18.26	19.34	18.98
684	20.59	20.78	19.54	16.61	13.94	9.16	9.76	12.23	14.22	18.47	19.57	19.24
685	21.05	21.07	19.97	16.16	13.26	8.57	9.74	12.06	14.51	18.27	19.17	19.12
686	21.03	21.03	19.96	16.18	13.24	8.61	9.81	12.22	14.65	18.47	19.36	19.23
687	21.06	21.11	20.01	16.27	13.32	8.63	9.89	12.37	14.69	18.61	19.52	19.3
688	21.2	21.28	20.22	16.44	13.42	8.63	9.91	12.4	14.72	18.68	19.67	19.45
689	21.36	21.38	20.43	16.62	13.56	8.72	9.9	12.37	14.66	18.71	19.68	19.5
690	21.37	21.4	20.48	16.69	13.56	8.65	9.87	12.41	14.63	18.81	19.79	19.56
691	21.32	21.38	20.43	16.68	13.61	8.64	9.85	12.4	14.5	18.73	19.72	19.53
692	21.43	21.48	20.48	16.83	13.71	8.66	9.83	12.31	14.48	18.87	19.88	19.6
693	21.62	21.63	20.51	16.91	13.69	8.58	9.72	12.31	14.47	18.97	20.12	19.73
694	21.47	21.47	20.32	16.77	13.64	8.57	9.6	12.41	14.54	18.97	20.06	19.69
695	21.26	21.29	20.12	16.71	13.56	8.53	9.56	12.48	14.62	18.93	20.02	19.69
696	21.32	21.34	20.03	16.67	13.47	8.48	9.56	12.46	14.62	18.95	20.05	19.72
697	21.47	21.42	20.09	16.66	13.46	8.5	9.54	12.52	14.59	18.95	20.22	19.8
698	21.44	21.36	20.12	16.7	13.53	8.5	9.49	12.22	14.36	18.96	20.25	19.72
699	21.51	21.44	20.37	17.14	14.01	8.92	9.75	11.84	14.21	18.87	20.2	19.72
700	21.09	21.1	20.12	17.25	14.12	9.17	9.93	11.79	14.11	18.66	19.93	19.47
701	20.19	20.3	19.32	16.38	13.86	9.06	9.81	11.99	14.05	18.18	19.17	18.8
702	20.52	20.6	19.45	16.55	13.87	9.01	9.69	12.29	14.31	18.49	19.61	19.21
703	20.53	20.59	19.41	16.59	13.78	8.92	9.65	12.48	14.39	18.61	19.66	19.29
704	20.34	20.17	19.14	16.55	13.6	8.93	9.69	12.58	14.34	18.44	19.29	18.78
705	20.42	20.18	19.13	16.64	13.67	8.99	9.74	12.66	14.35	18.55	19.24	18.83
706	20.61	20.43	19.33	16.78	13.77	9.09	9.82	12.81	14.41	18.69	19.54	19.15
707	20.83	20.65	19.55	16.97	13.98	9.22	9.95	12.94	14.62	18.88	19.9	19.46
708	21.03	20.84	19.72	17.1	14.07	9.27	10.04	13.05	14.7	19.08	20.24	19.77
709	20.76	20.6	19.54	15.89	13.15	8.56	9.69	12.04	14.42	18.25	18.89	18.64
710	20.82	20.75	19.7	16.02	13.24	8.59	9.8	12.2	14.55	18.32	19.17	18.87
711	20.98	20.93	19.85	16.11	13.28	8.68	9.9	12.35	14.67	18.47	19.34	19.14
712	21.11	21.16	20.1	16.25	13.41	8.72	9.97	12.36	14.64	18.55	19.51	19.28
713	21.17	21.2	20.19	16.38	13.58	8.74	9.97	12.38	14.55	18.57	19.49	19.32
714	21.25	21.2	20.23	16.55	13.62	8.82	9.99	12.41	14.58	18.57	19.57	19.35
715	21.29	21.33	20.44	16.7	13.77	8.83	9.99	12.32	14.56	18.63	19.7	19.42
716	21.55	21.52	20.57	16.93	13.81	8.84	9.94	12.16	14.4	18.79	19.93	19.61
717	21.65	21.54	20.51	16.96	13.87	8.8	9.89	12.12	14.41	18.78	19.97	19.6
718	21.41	21.31	20.28	16.67	13.63	8.64	9.71	12.29	14.46	18.73	19.91	19.51
719	21.15	21.09	20.03	16.48	13.43	8.56	9.63	12.46	14.59	18.71	19.86	19.54
720	21.25	21.21	19.99	16.52	13.44	8.51	9.57	12.4	14.53	18.77	20.01	19.58
721	21.55	21.46	20.13	16.67	13.44	8.5	9.52	12.29	14.47	18.86	20.22	19.68
722	21.71	21.53	20.28	16.82	13.59	8.52	9.47	12.11	14.39	18.94	20.33	19.81
723	21.79	21.56	20.5	17.4	14.09	8.87	9.68	11.84	14.26	18.87	20.31	19.79
724	21.21	21.13	20.12	17.23	14.15	9.14	9.85	11.76	14.16	18.7	19.97	19.5
725	20.08	20.04	19.13	16.28	13.81	9.03	9.79	11.99	14.04	18.06	19.04	18.7
726	20.16	20.13	19.13	16.29	13.74	9.01	9.73	12.16	14.13	18.15	19.25	18.79
727	20.38	20.34	19.28	16.54	13.82	8.98	9.69	12.42	14.35	18.47	19.53	19.1
728	20.39	20.26	19.26	16.57	13.73	8.99	9.69	12.52	14.42	18.53	19.41	18.95
729	20.42	20.17	19.14	16.6	13.74	9.03	9.79	12.66	14.38	18.51	19.14	18.76
730	20.5	20.29	19.25	16.68	13.85	9.18	9.92	12.71	14.43	18.61	19.37	18.94
731	20.73	20.45	19.48	16.88	14.02	9.36	10.04	12.86	14.57	18.81	19.72	19.24
732	20.86	20.72	19.64	17.02	14.15	9.43	10.12	12.95	14.65	18.95	20.01	19.58
733	20.8	20.6	19.59	15.86	13.2	8.62	9.8	12.01	14.45	18.25	18.85	18.62
734	20.98	20.87	19.93	16.1	13.46	8.8	9.95	12.13	14.53	18.22	19.13	18.96
735	20.93	20.87	19.91	16.08	13.42	8.84	10.04	12.28	14.61	18.3	19.23	18.99
736	20.93	20.93	19.93	16.13	13.45	8.84	10.04	12.33	14.59	18.38	19.3	19.08
737	21.2	21.16	20.12	16.26	13.54	8.84	10.02	12.38	14.65	18.46	19.44	19.21
738	21.36	21.2	20.26	16.41	13.66	8.84	10.03	12.35	14.59	18.52	19.5	19.31
739	21.43	21.28	20.38	16.55	13.81	8.89	10.02	12.3	14.55	18.59	19.64	19.39
740	21.52	21.42	20.41	16.8	13.83	8.89	10	12.17	14.46	18.59	19.76	19.46
741	21.54	21.36	20.43	16.86	13.8	8.87	9.99	12.09	14.3	18.53	19.72	19.39
742	21.32	21.16	20.23	16.58	13.61	8.69	9.79	12.27	14.48	18.56	19.74	19.42
743	21.01	20.88	19.91	16.36	13.39	8.58	9.67	12.43	14.55	18.55	19.73	19.39
744	21.06	20.98	19.87	16.38	13.48	8.57	9.63	12.32	14.44	18.58	19.78	19.4
745	21.53	21.39	20.11	16.61	13.55	8.59	9.53	12.15	14.39	18.76	20.09	19.58
746	21.85	21.69	20.42	16.96	13.75	8.57	9.5	12.02	14.34	18.89	20.35	19.88
747	21.98	21.83	20.64	17.56	14.15	8.91	9.69	11.81	14.29	18.87	20.39	19.91
748	21.79	21.57	20.53	17.59	14.29	9.19	9.84	11.85	14.3	18.82	20.29	19.81
749	20.39	20.28	19.44	16.58	13.89	9.1	9.82	11.9	14.13	18.25	19.39	18.96
750	20.17	20.01	19.05	16.31	13.7	8.96	9.71	12.23	14.15	18.2	19.1	18.73
751	20.35	20.23	19.24	16.48	13.75	9.02	9.67	12.39	14.36	18.43	19.48	18.96
752	20.4	20.27	19.35	16.61	13.76	9.03	9.77	12.43	14.44	18.53	19.53	18.99
753	20.51	20.33	19.29	16.64	13.88	9.15	9.85	12.56	14.46	18.6	19.33	18.9
754	20.42	20.24	19.22	16.69	14.02	9.37	10.04	12.53	14.43	18.5	19.24	18.79
755	20.75	20.5	19.54	16.95	14.25	9.56	10.18	12.73	14.66	18.87	19.64	19.19
756	20.97	20.74	19.75	17.25	14.42	9.64	10.29	12.98	14.7	19	19.82	19.49
757	21.28	21.05	20.16	16.15	13.46	8.75	9.94	11.87	14.46	18.2	19.15	18.99
758	21.33	21.13	20.29	16.25	13.52	8.85	10.05	12.08	14.5	18.35	19.26	19.13
759	21.02	20.92	20.05	16.16	13.54	8.86	10.12	12.21	14.58	18.36	19.24	18.99
760	20.8	20.78	19.93	16.05	13.48	8.94	10.12	12.27	14.59	18.23	19.08	18.79
761	21.04	20.99	20.01	16.13	13.55	8.85	10.08	12.41	14.68	18.37	19.33	19.03
762	21.16	21.08	20.07	16.17	13.53	8.84	10.03	12.42	14.57	18.41	19.4	19.18
763	21.19	21.07	20.13	16.24	13.63	8.84	10.02	12.31	14.57	18.41	19.38	19.18
764	21.14	21.06	20.12	16.35	13.66	8.87	9.98	12.27	14.46	18.35	19.45	19.17
765	21.11	20.98	20.12	16.37	13.68	8.9	9.94	12.14	14.41	18.36	19.46	19.13
766	21.02	20.86	19.97	16.29	13.54	8.76	9.82	12.31	14.5	18.4	19.53	19.25
767	20.75	20.66	19.69	16.2	13.42	8.69	9.7	12.34	14.46	18.35	19.49	19.15
768	20.89	20.77	19.76	16.28	13.48	8.66	9.66	12.3	14.43	18.47	19.67	19.23
769	21.27	21.12	20.03	16.53	13.61	8.62	9.56	12.21	14.44	18.61	19.99	19.5
770	21.62	21.43	20.28	16.74	13.76	8.72	9.54	12.12	14.33	18.72	20.19	19.65
771	21.85	21.65	20.49	17.13	14.03	8.89	9.75	11.87	14.27	18.72	20.23	19.76
772	21.86	21.72	20.53	17.51	14.22	9.18	9.83	11.87	14.34	18.88	20.42	19.85
773	21.05	21	20.02	17.01	14.1	9.13	9.86	11.81	14.23	18.57	19.83	19.42
774	20.53	20.51	19.51	16.6	13.9	9.1	9.8	11.9	14.13	18.33	19.42	19.05
775	20.37	20.27	19.43	16.58	13.84	9.09	9.81	12.12	14.27	18.4	19.4	18.98
776	20.39	20.24	19.38	16.53	13.87	9.11	9.89	12.2	14.36	18.47	19.44	18.94
777	20.54	20.32	19.33	16.73	14.04	9.28	9.96	12.39	14.52	18.59	19.47	19.02
778	20.65	20.43	19.42	16.85	14.21	9.42	10.14	12.49	14.54	18.7	19.41	19.06
779	20.96	20.72	19.78	17.26	14.48	9.64	10.31	12.69	14.72	18.97	19.75	19.46
780	21.11	20.91	19.89	17.5	14.64	9.72	10.36	12.99	14.7	19.06	19.82	19.58
781	21.73	21.5	20.55	16.56	13.58	8.8	10	11.81	14.42	18.29	19.25	19.22
782	21.47	21.26	20.42	16.3	13.46	8.84	10.04	12.17	14.65	18.42	19.39	19.14
783	21.17	21.11	20.25	16.29	13.58	8.91	10.15	12.17	14.64	18.36	19.16	18.9
784	21.07	21.03	20.29	16.4	13.74	9.03	10.28	12.18	14.63	18.23	19.11	18.89
785	20.97	20.93	20.06	16.15	13.6	8.95	10.14	12.39	14.66	18.32	19.22	18.88
786	21.1	21.04	19.96	16.17	13.55	8.83	10.05	12.4	14.66	18.48	19.41	19.08
787	21.07	20.97	19.93	16.12	13.54	8.85	10.02	12.32	14.56	18.39	19.38	18.99
788	20.78	20.81	19.82	16.12	13.5	8.82	9.98	12.33	14.53	18.38	19.29	18.9
789	20.75	20.71	19.73	16.14	13.48	8.8	9.86	12.3	14.48	18.33	19.31	18.96
790	20.74	20.67	19.61	16.16	13.51	8.82	9.85	12.28	14.48	18.36	19.4	19.05
791	20.71	20.6	19.57	16.18	13.47	8.71	9.74	12.27	14.44	18.32	19.38	19.01
792	20.8	20.61	19.61	16.23	13.47	8.73	9.67	12.3	14.45	18.43	19.59	19.11
793	20.88	20.69	19.66	16.33	13.53	8.71	9.65	12.25	14.46	18.42	19.73	19.23
794	21.17	20.98	19.88	16.5	13.58	8.74	9.61	12.17	14.35	18.49	19.94	19.39
795	21.65	21.4	20.22	16.77	13.84	8.94	9.77	11.88	14.21	18.61	20.05	19.59
796	21.6	21.44	20.29	16.98	14	9.05	9.75	11.82	14.29	18.71	20.17	19.62
797	21.6	21.55	20.35	17.2	14.16	9.14	9.87	11.88	14.35	18.79	20.27	19.75
798	21.67	21.53	20.42	17.47	14.27	9.24	9.91	11.93	14.39	18.85	20.29	19.79
799	21.24	21.15	20.14	17.3	14.21	9.28	9.99	11.91	14.33	18.71	20.01	19.6
800	20.81	20.74	19.85	17.06	14.13	9.29	9.99	11.91	14.34	18.57	19.76	19.35
801	20.58	20.39	19.63	16.9	14.2	9.37	10.02	12.1	14.42	18.53	19.49	19.24
802	20.74	20.48	19.66	17.03	14.3	9.46	10.12	12.45	14.54	18.67	19.57	19.22
803	21.09	20.78	19.88	17.41	14.53	9.6	10.24	12.66	14.63	18.87	19.74	19.55
804	21.27	20.98	20.02	17.54	14.65	9.76	10.34	12.83	14.8	19.09	20.12	19.86
805	21.51	21.22	20.36	16.24	13.48	8.73	9.91	12.03	14.62	18.37	19.26	19.07
806	21.31	21.19	20.28	16.19	13.49	8.81	9.97	12.27	14.76	18.52	19.32	19
807	21.25	21.2	20.35	16.32	13.61	8.89	10.11	12.28	14.68	18.6	19.11	18.89
808	21.48	21.39	20.51	16.58	13.81	9	10.17	12.13	14.72	18.45	19.27	19.05
809	21.1	21.04	20.21	16.23	13.69	8.99	10.17	12.36	14.71	18.38	19.23	18.9
810	21.13	21.05	20.05	16.2	13.53	8.89	10.03	12.42	14.71	18.54	19.45	19.05
811	20.92	20.9	19.82	16.15	13.48	8.84	9.94	12.38	14.64	18.43	19.36	18.86
812	20.71	20.68	19.69	16.17	13.46	8.81	9.97	12.36	14.64	18.34	19.29	18.81
813	20.69	20.63	19.66	16.19	13.52	8.83	9.87	12.37	14.55	18.39	19.25	18.86
814	20.72	20.62	19.61	16.19	13.45	8.76	9.79	12.34	14.55	18.42	19.38	19.01
815	20.84	20.7	19.68	16.29	13.53	8.78	9.76	12.31	14.55	18.42	19.52	19.11
816	20.83	20.63	19.61	16.27	13.49	8.77	9.71	12.27	14.49	18.37	19.53	19
817	20.78	20.58	19.56	16.26	13.45	8.73	9.64	12.19	14.41	18.32	19.58	19.04
818	21.17	20.97	19.82	16.42	13.59	8.81	9.67	12.22	14.44	18.51	19.89	19.41
819	21.73	21.49	20.25	16.76	13.79	8.88	9.72	12.07	14.35	18.67	20.17	19.65
820	21.55	21.36	20.21	16.78	13.84	8.9	9.74	12.07	14.39	18.63	20.09	19.6
821	21.43	21.34	20.22	16.96	13.96	9.01	9.77	11.91	14.36	18.61	20.09	19.61
822	21.78	21.72	20.58	17.49	14.2	9.24	9.92	11.89	14.42	18.76	20.28	19.77
823	22.04	21.95	20.84	17.89	14.43	9.43	10.07	12.04	14.55	18.9	20.46	20.02
824	21.92	21.94	20.75	17.92	14.46	9.46	10.13	12.06	14.47	18.82	20.38	19.95
825	21.39	21.36	20.33	17.61	14.46	9.5	10.12	12.08	14.53	18.79	20.14	19.75
826	20.84	20.69	19.88	17.15	14.36	9.49	10.17	12.33	14.53	18.64	19.69	19.39
827	20.82	20.51	19.76	17.11	14.32	9.52	10.15	12.44	14.51	18.62	19.68	19.35
828	21.03	20.72	19.84	17.23	14.44	9.62	10.3	12.7	14.64	18.87	20.19	19.76
829	20.96	20.7	19.63	15.88	13.31	8.77	9.85	12.08	14.56	18.33	18.95	18.58
830	21	20.79	19.77	16.01	13.38	8.86	9.9	12.23	14.62	18.58	18.97	18.61
831	21	20.93	19.96	16.06	13.45	8.91	10.02	12.39	14.68	18.86	19.03	18.67
832	21.24	21.2	20.25	16.17	13.6	8.88	10.04	12.31	14.76	18.51	19.25	18.94
833	21.16	21.03	20.17	16.21	13.61	8.9	10.06	12.36	14.76	18.47	19.3	18.89
834	21.09	20.92	20	16.25	13.58	8.88	10.05	12.4	14.76	18.52	19.41	19.02
835	20.91	20.78	19.84	16.19	13.52	8.85	10.01	12.41	14.69	18.47	19.39	18.91
836	20.81	20.79	19.76	16.24	13.52	8.81	9.93	12.42	14.6	18.46	19.32	18.88
837	20.85	20.73	19.74	16.29	13.54	8.82	9.9	12.41	14.59	18.48	19.38	18.95
838	20.81	20.75	19.66	16.22	13.47	8.75	9.81	12.35	14.55	18.47	19.32	19.01
839	21.08	20.96	19.9	16.46	13.57	8.74	9.77	12.35	14.68	18.57	19.56	19.28
840	21.07	20.95	19.78	16.47	13.59	8.76	9.72	12.38	14.64	18.55	19.63	19.24
841	21.11	20.98	19.78	16.44	13.57	8.75	9.69	12.29	14.55	18.5	19.7	19.26
842	21.39	21.21	19.98	16.56	13.65	8.83	9.65	12.27	14.58	18.6	19.94	19.52
843	21.73	21.57	20.27	16.76	13.74	8.84	9.68	12.24	14.56	18.71	20.13	19.65
844	21.73	21.51	20.41	16.9	13.8	8.84	9.71	12.22	14.57	18.74	20.22	19.75
845	21.77	21.69	20.49	17.16	14.01	9.07	9.8	11.98	14.44	18.7	20.19	19.7
846	22	21.97	20.75	17.62	14.24	9.26	9.96	11.94	14.49	18.78	20.39	19.91
847	22.04	21.96	20.8	17.77	14.37	9.34	10	11.94	14.46	18.68	20.37	19.92
848	22.31	22.19	20.98	18.05	14.5	9.49	10.14	12.07	14.52	18.73	20.5	20.15
849	21.79	21.7	20.65	17.82	14.47	9.52	10.11	12.05	14.35	18.64	20.24	19.81
850	20.97	20.74	19.91	17.19	14.29	9.45	10.09	11.95	14.31	18.36	19.76	19.35
851	20.54	20.21	19.48	16.81	14.22	9.41	10.1	12.33	14.31	18.35	19.61	19.23
852	20.79	20.4	19.57	16.9	14.13	9.46	10.12	12.73	14.47	18.65	19.96	19.54
853	21.05	20.75	19.59	15.92	13.3	8.79	9.84	12.14	14.53	18.48	18.87	18.39
854	21.07	20.81	19.77	16.04	13.43	8.9	9.93	12.24	14.67	18.65	19.1	18.63
855	21.07	20.91	19.91	16.07	13.46	8.93	9.96	12.32	14.73	18.6	19.17	18.78
856	21.13	21.02	20.06	16.12	13.56	8.88	10	12.34	14.86	18.56	19.36	18.92
857	21.09	20.93	20.07	16.18	13.55	8.92	9.99	12.34	14.84	18.47	19.4	19.02
858	21.16	20.99	20.04	16.28	13.56	8.92	10.01	12.39	14.83	18.58	19.55	19.14
859	20.97	20.87	19.87	16.17	13.55	8.92	10	12.36	14.72	18.45	19.37	18.9
860	20.92	20.86	19.83	16.29	13.61	8.86	9.89	12.41	14.71	18.55	19.35	18.93
861	20.95	20.88	19.86	16.3	13.59	8.83	9.87	12.43	14.62	18.59	19.43	19.05
862	21.06	20.95	19.91	16.39	13.63	8.8	9.79	12.4	14.64	18.59	19.47	19.17
863	21.08	20.97	19.97	16.46	13.63	8.84	9.78	12.29	14.64	18.49	19.44	19.17
864	21.17	21.11	19.94	16.51	13.72	8.86	9.79	12.27	14.59	18.52	19.5	19.28
865	21.14	21.1	19.93	16.57	13.66	8.82	9.73	12.28	14.6	18.56	19.66	19.3
866	21.13	21.07	19.93	16.52	13.63	8.81	9.72	12.25	14.49	18.47	19.73	19.26
867	21.43	21.33	20.13	16.63	13.69	8.85	9.7	12.29	14.56	18.57	19.96	19.53
868	21.66	21.59	20.33	16.83	13.84	8.9	9.73	12.18	14.52	18.61	20.14	19.65
869	22.11	21.93	20.74	17.48	14.17	9.16	9.91	11.93	14.51	18.71	20.33	19.88
870	22.31	22.13	20.91	17.78	14.35	9.36	9.96	11.94	14.47	18.67	20.39	19.98
871	22.04	21.86	20.63	17.55	14.32	9.3	9.94	11.83	14.32	18.52	20.2	19.72
872	21.99	21.81	20.63	17.55	14.33	9.37	10.03	11.92	14.39	18.56	20.3	19.82
873	21.92	21.69	20.63	17.71	14.4	9.47	10.1	11.98	14.29	18.42	20.19	19.82
874	20.89	20.64	19.81	17.01	14.16	9.4	10.05	11.9	14.11	18.18	19.56	19.15
875	20.4	20.05	19.3	16.62	14.06	9.34	10.06	12.33	14.2	18.29	19.58	19.14
876	20.48	20.13	19.26	16.67	13.95	9.32	10.06	12.65	14.23	18.34	19.67	19.3
877	21.21	20.85	19.72	15.99	13.42	8.98	9.9	12.21	14.67	18.63	19.1	18.58
878	21.11	20.82	19.72	16	13.43	8.92	9.92	12.18	14.69	18.66	19.06	18.57
879	20.96	20.8	19.76	15.95	13.4	8.88	9.89	12.19	14.63	18.42	19.1	18.59
880	20.94	20.82	19.9	16.01	13.5	8.9	9.98	12.23	14.66	18.38	19.19	18.69
881	20.99	20.85	19.89	16.15	13.55	8.98	9.98	12.38	14.71	18.51	19.34	18.84
882	21.03	20.91	19.89	16.2	13.59	8.94	9.98	12.39	14.72	18.5	19.41	18.92
883	20.97	20.9	19.86	16.19	13.61	8.89	9.94	12.37	14.73	18.57	19.4	18.94
884	20.79	20.74	19.67	16.13	13.56	8.89	9.89	12.36	14.58	18.47	19.22	18.78
885	20.75	20.67	19.64	16.2	13.56	8.92	9.89	12.35	14.55	18.52	19.21	18.79
886	20.89	20.75	19.77	16.23	13.55	8.87	9.87	12.35	14.56	18.47	19.36	18.99
887	21.06	20.87	19.93	16.34	13.64	8.87	9.79	12.29	14.51	18.42	19.46	19.15
888	20.99	20.86	19.86	16.4	13.67	8.83	9.77	12.24	14.43	18.33	19.43	19.1
889	20.73	20.66	19.64	16.29	13.56	8.88	9.74	12.21	14.37	18.24	19.28	18.94
890	20.77	20.67	19.55	16.28	13.54	8.84	9.7	12.2	14.37	18.24	19.31	18.91
891	21.33	21.16	19.9	16.44	13.68	8.88	9.71	12.24	14.47	18.43	19.79	19.32
892	21.73	21.52	20.23	16.79	13.83	8.95	9.74	12.16	14.52	18.59	20.1	19.64
893	21.9	21.63	20.47	17.07	14.03	9.1	9.85	11.91	14.38	18.5	20.14	19.68
894	22.11	21.85	20.65	17.29	14.16	9.22	9.94	11.9	14.35	18.57	20.25	19.76
895	22.02	21.68	20.51	17.32	14.21	9.27	9.95	11.85	14.25	18.39	20.11	19.65
896	21.94	21.49	20.38	17.23	14.16	9.25	9.98	11.87	14.28	18.42	20.1	19.65
897	21.74	21.41	20.38	17.35	14.3	9.39	10.08	11.91	14.27	18.29	20.1	19.7
898	20.64	20.43	19.57	16.76	14.08	9.36	10.03	11.88	14.03	17.94	19.52	19.04
899	20.07	19.85	19.04	16.39	13.78	9.21	9.99	12.38	14.02	18.02	19.27	18.78
900	20.13	19.88	19.02	16.46	13.71	9.12	9.96	12.48	14.04	18.09	19.2	18.69
901	21.08	20.79	19.69	15.85	13.39	8.95	9.88	12.12	14.58	18.53	18.99	18.48
902	20.85	20.73	19.68	15.81	13.35	8.83	9.83	12.05	14.55	18.29	18.99	18.42
903	20.77	20.69	19.62	15.77	13.33	8.79	9.91	12.15	14.55	18.16	18.84	18.38
904	20.91	20.77	19.63	15.93	13.51	8.94	9.92	12.25	14.62	18.39	19.03	18.57
905	20.91	20.76	19.69	16.06	13.6	9.09	10.03	12.33	14.63	18.47	19.15	18.6
906	20.77	20.54	19.55	16.03	13.52	9.03	10.04	12.3	14.53	18.4	19.06	18.5
907	20.7	20.53	19.54	16.07	13.54	9.03	9.96	12.32	14.47	18.41	18.98	18.45
908	20.73	20.51	19.51	16.08	13.58	9.02	9.98	12.37	14.49	18.4	19.04	18.51
909	20.77	20.71	19.54	16.13	13.56	9.04	9.98	12.34	14.5	18.4	19.28	18.79
910	20.86	20.69	19.63	16.16	13.55	8.92	9.86	12.31	14.44	18.32	19.38	18.99
911	20.81	20.55	19.64	16.15	13.56	8.85	9.82	12.21	14.35	18.21	19.32	18.93
912	20.74	20.58	19.58	16.14	13.6	8.83	9.78	12.19	14.28	18.14	19.24	18.86
913	20.51	20.36	19.44	16.09	13.51	8.88	9.79	12.25	14.21	18.14	19.09	18.62
914	20.63	20.44	19.45	16.1	13.49	8.82	9.74	12.24	14.25	18.2	19.2	18.76
915	21.21	20.96	19.77	16.3	13.62	8.85	9.72	12.25	14.41	18.31	19.66	19.27
916	21.58	21.38	20.09	16.54	13.78	8.88	9.74	12.19	14.49	18.43	20.01	19.52
917	21.6	21.31	20.13	16.62	13.86	9.01	9.81	12.06	14.35	18.37	20.01	19.49
918	21.64	21.28	20.1	16.58	13.84	9.06	9.84	12.07	14.37	18.38	20.04	19.54
919	21.49	21.12	20	16.52	13.8	9.03	9.81	11.94	14.25	18.27	19.97	19.44
920	21.39	20.9	19.84	16.61	13.85	9	9.81	12.12	14.27	18.26	19.95	19.43
921	21.14	20.65	19.74	16.65	13.95	9.13	9.91	12.04	14.24	18.22	19.86	19.32
922	20.41	20.01	19.39	16.5	13.92	9.24	9.98	12.02	14.11	18.03	19.55	19.05
923	19.94	19.69	18.89	16.26	13.68	9.1	9.9	12.3	13.92	17.85	18.98	18.47
924	20	19.85	18.98	16.26	13.62	9.07	9.86	12.25	13.89	17.82	18.61	18.14
925	20.88	20.62	19.61	15.7	13.28	8.91	9.76	12.04	14.49	18.32	18.82	18.34
926	20.76	20.6	19.53	15.61	13.24	8.75	9.82	11.97	14.44	18.11	18.83	18.28
927	20.72	20.71	19.58	15.66	13.3	8.82	9.82	12.08	14.48	18.03	18.83	18.41
928	20.89	20.74	19.61	15.88	13.45	8.97	9.95	12.2	14.57	18.29	19.01	18.53
929	20.82	20.54	19.54	15.92	13.55	9.12	10	12.25	14.53	18.35	19.04	18.46
930	20.71	20.42	19.38	15.92	13.52	9.12	10.04	12.28	14.43	18.33	18.85	18.28
931	20.7	20.43	19.4	16.03	13.63	9.13	10.05	12.35	14.45	18.3	18.93	18.39
932	20.69	20.53	19.48	16.05	13.55	9.05	10.02	12.32	14.42	18.29	19.09	18.53
933	20.73	20.64	19.56	16.03	13.55	9.06	9.97	12.34	14.45	18.25	19.28	18.8
934	20.74	20.45	19.54	16	13.52	8.94	9.88	12.29	14.34	18.24	19.19	18.88
935	20.54	20.21	19.31	15.95	13.5	8.87	9.85	12.24	14.24	18.14	18.97	18.67
936	20.29	20.1	19.18	15.92	13.44	8.82	9.79	12.21	14.12	18.08	18.73	18.35
937	20.39	20.2	19.24	15.96	13.49	8.85	9.8	12.21	14.16	18.11	18.86	18.39
938	20.67	20.44	19.4	16.11	13.54	8.85	9.76	12.27	14.21	18.2	19.23	18.71
939	21.25	20.9	19.86	16.28	13.56	8.86	9.72	12.26	14.42	18.24	19.7	19.19
940	21.53	21.21	19.97	16.44	13.72	8.9	9.74	12.11	14.41	18.31	19.88	19.42
941	21.31	21.03	19.78	16.33	13.7	8.99	9.77	12.03	14.31	18.19	19.77	19.24
942	21.15	20.88	19.63	16.3	13.65	8.92	9.78	12.13	14.32	18.22	19.84	19.31
943	20.85	20.51	19.48	16.19	13.59	8.92	9.76	12.16	14.24	18.09	19.74	19.16
944	20.71	20.26	19.42	16.2	13.61	8.94	9.86	12.18	14.23	18.15	19.72	19.18
945	20.6	20.02	19.38	16.34	13.71	9.05	9.87	12.07	14.19	18.12	19.71	19.2
946	20.03	19.62	19.09	16.19	13.71	9.14	10.01	12	14.08	17.91	19.31	18.87
947	19.81	19.69	18.8	16.05	13.55	9.08	9.92	12.16	13.86	17.61	18.5	18.09
948	20	19.89	19.06	16.28	13.73	9.07	9.81	12.09	13.87	17.89	18.4	17.87
949	20.85	20.5	19.39	15.64	13.35	9.01	9.82	12.06	14.47	18.24	18.68	18.15
950	20.67	20.29	19.23	15.48	13.21	8.82	9.72	11.98	14.33	18.06	18.55	18.06
951	20.74	20.47	19.38	15.65	13.32	8.84	9.88	12.09	14.43	18.17	18.76	18.22
952	20.82	20.54	19.48	15.84	13.52	9.03	9.96	12.24	14.48	18.29	18.89	18.33
953	20.67	20.37	19.34	15.8	13.48	9.06	10.03	12.3	14.44	18.28	18.77	18.24
954	20.73	20.38	19.35	15.95	13.57	9.22	10.1	12.36	14.42	18.28	18.76	18.19
955	20.68	20.32	19.29	15.92	13.54	9.18	10.07	12.32	14.41	18.25	18.73	18.21
956	20.55	20.36	19.38	15.93	13.55	9.05	9.98	12.31	14.4	18.21	18.82	18.43
957	20.62	20.43	19.42	15.99	13.52	9.13	9.99	12.27	14.36	18.2	19	18.53
958	20.56	20.3	19.35	15.89	13.52	8.98	9.93	12.24	14.27	18.11	18.95	18.62
959	20.36	20.02	19.2	15.84	13.41	8.93	9.84	12.18	14.16	18.03	18.68	18.33
960	20.3	19.95	19.13	15.85	13.48	8.87	9.89	12.22	14.17	18.1	18.66	18.21
961	20.28	20.04	19.14	15.98	13.47	8.91	9.83	12.23	14.16	18.14	18.77	18.35
962	20.6	20.29	19.36	16.07	13.5	8.94	9.83	12.22	14.2	18.12	19.14	18.6
963	20.89	20.61	19.58	16.14	13.56	8.85	9.73	12.18	14.23	18.1	19.45	18.92
964	21.27	21	19.83	16.32	13.7	8.91	9.78	12.12	14.36	18.15	19.76	19.3
965	21.01	20.74	19.56	16.13	13.55	8.96	9.75	12.05	14.25	18.06	19.6	19.1
966	20.91	20.58	19.32	16.08	13.52	8.89	9.76	12.14	14.22	18.07	19.63	19.18
967	20.78	20.26	19.29	16.17	13.58	8.96	9.78	12.17	14.26	18.07	19.73	19.13
968	20.79	20.22	19.41	16.24	13.62	9.01	9.82	12.19	14.28	18.19	19.78	19.26
969	20.81	20.12	19.57	16.36	13.74	9.14	9.92	12.02	14.28	18.2	19.85	19.33
970	20.38	19.88	19.4	16.38	13.87	9.25	10.04	11.91	14.19	18.1	19.7	19.23
971	19.89	19.69	18.88	16.14	13.68	9.19	10	12.02	13.96	17.75	18.88	18.55
972	20.04	19.94	19.08	16.23	13.66	9.12	9.92	12.21	13.9	17.79	18.49	18.03
973	20.65	20.27	19.24	15.92	13.54	9.2	10.09	12.3	14.34	18.23	18.61	18.08
974	20.64	20.3	19.32	16.06	13.7	9.42	10.18	12.4	14.4	18.25	18.77	18.28
975	20.45	20.18	19.28	15.91	13.68	9.35	10.05	12.27	14.29	18.08	18.71	18.29
976	20.38	20.15	19.2	15.83	13.55	9.1	9.96	12.21	14.19	18.02	18.69	18.29
977	20.33	19.94	19.04	15.86	13.57	9.12	9.97	12.25	14.21	18.05	18.6	18.15
978	20.43	20.07	19.13	16.02	13.72	9.19	10.03	12.27	14.26	18.18	18.73	18.21
979	20.31	20.06	19.18	15.97	13.62	9.04	9.94	12.24	14.19	18.06	18.82	18.28
980	20.37	20.12	19.19	16	13.54	9.02	9.85	12.19	14.16	18.02	18.98	18.54
981	20.6	20.3	19.3	16.07	13.52	8.96	9.78	12.2	14.12	18.02	19.1	18.86
982	20.8	20.46	19.45	16.1	13.52	8.9	9.75	12.14	14.16	17.99	19.37	19.06
983	20.54	20.24	19.24	15.98	13.52	8.89	9.75	12.09	14.12	17.88	19.38	18.8
984	20.72	20.36	19.27	16.11	13.56	8.94	9.7	12.16	14.21	18.03	19.62	19.02
985	20.85	20.43	19.4	16.18	13.61	8.98	9.79	12.16	14.23	18.16	19.77	19.15
986	21.02	20.47	19.57	16.34	13.71	9.1	9.84	12.09	14.29	18.18	19.83	19.28
987	21	20.46	19.67	16.46	13.76	9.18	9.93	12.04	14.33	18.24	19.92	19.39
988	20.71	20.24	19.56	16.51	13.87	9.2	10.02	12.03	14.3	18.21	19.87	19.32
989	20.25	19.87	19.21	16.4	13.92	9.31	10.04	11.97	14.23	18.11	19.63	19.12
990	20.07	19.92	19.01	16.25	13.77	9.26	10.11	12.26	14.01	17.79	18.76	18.36
991	20.73	20.26	19.26	15.99	13.69	9.39	10.17	12.4	14.38	18.23	18.56	18.09
992	20.64	20.19	19.17	16.09	13.83	9.59	10.23	12.45	14.38	18.19	18.63	18.2
993	20.39	20.08	19.09	15.93	13.74	9.48	10.18	12.36	14.24	18.11	18.51	18.1
994	20.34	19.98	19.01	15.83	13.64	9.19	10.04	12.24	14.21	18.04	18.48	18
995	20.42	19.99	19.02	15.96	13.68	9.24	10.06	12.31	14.28	18.18	18.45	17.99
996	20.46	20.05	19.1	16.04	13.83	9.33	10.02	12.24	14.39	18.25	18.56	18.03
997	20.31	19.96	19.03	15.99	13.68	9.2	10.01	12.26	14.16	18.05	18.63	18.14
998	20.34	20.04	19.14	16.06	13.71	9.14	9.94	12.22	14.12	18.01	18.84	18.34
999	20.24	19.89	18.98	16.02	13.58	9.04	9.81	12.15	14.09	17.96	18.76	18.34
1000	20.2	19.84	18.99	15.95	13.52	8.96	9.8	12.15	13.99	17.85	18.67	18.41
1001	20.14	19.78	18.95	16.03	13.49	8.93	9.76	12.09	13.93	17.8	18.77	18.39
1002	20.37	20.04	19.11	16.1	13.51	8.94	9.73	12.09	13.99	17.9	19.32	18.63
1003	20.76	20.39	19.32	16.15	13.6	8.96	9.79	12.12	14.18	18.04	19.72	19.03
1004	21.03	20.6	19.51	16.36	13.67	9.05	9.85	12.19	14.29	18.22	19.85	19.28
1005	21.12	20.67	19.61	16.47	13.74	9.12	9.9	12.23	14.38	18.28	19.95	19.41
1006	20.97	20.5	19.59	16.47	13.81	9.18	9.98	12.15	14.34	18.27	19.97	19.36
1007	20.65	20.15	19.43	16.48	13.87	9.29	10.09	12.12	14.32	18.33	19.89	19.31
1008	20.15	19.85	18.99	16.38	13.86	9.39	10.12	12.11	14.21	18.04	19.27	18.8
1009	20.74	20.16	19.25	16.09	13.83	9.59	10.27	12.43	14.38	18.12	18.49	17.94
1010	20.58	20.1	19.12	16.03	13.85	9.61	10.26	12.41	14.31	18.06	18.48	18.01
1011	20.39	19.96	19.02	15.92	13.8	9.54	10.18	12.35	14.21	18.04	18.42	17.97
1012	20.39	19.94	18.94	15.83	13.69	9.39	10.1	12.27	14.2	18.09	18.31	17.83
1013	20.51	20.02	19.01	15.97	13.73	9.34	10.08	12.28	14.27	18.3	18.31	17.77
1014	20.48	20.03	19.04	16	13.8	9.35	10.07	12.22	14.27	18.28	18.4	17.91
1015	20.34	19.9	19.02	15.98	13.69	9.28	9.95	12.19	14.12	18	18.44	18.02
1016	20.37	19.89	19.03	16	13.7	9.23	9.95	12.16	14.08	17.93	18.6	18.13
1017	20.25	19.85	18.95	15.98	13.66	9.17	9.88	12.12	13.99	17.88	18.6	18.18
1018	20.2	19.82	18.91	16	13.52	9.03	9.88	12.08	13.97	17.89	18.48	18.16
1019	20.21	19.82	18.97	16.02	13.58	9.02	9.81	12.09	13.92	17.81	18.64	18.24
1020	20.08	19.81	18.93	16.04	13.55	8.95	9.74	12.11	13.87	17.8	18.84	18.32
1021	20.33	19.97	19.08	16.11	13.54	8.96	9.76	12.16	13.94	17.86	19.23	18.61
1022	20.49	20.11	19.18	16.19	13.64	9.01	9.82	12.17	13.99	17.93	19.52	18.78
1023	20.69	20.31	19.29	16.36	13.74	9.05	9.88	12.25	14.14	18.1	19.65	19.06
1024	20.89	20.51	19.51	16.48	13.78	9.15	9.99	12.35	14.31	18.3	19.89	19.31
1025	20.91	20.47	19.59	16.56	13.92	9.27	10.09	12.26	14.45	18.39	20.01	19.48
1026	20.43	20.04	19.32	16.56	13.95	9.44	10.18	12.09	14.33	18.22	19.72	19.24
1027	20.69	20.1	19.2	16.06	13.88	9.67	10.27	12.37	14.29	18.04	18.36	17.81
1028	20.56	20.03	19.14	15.96	13.84	9.61	10.25	12.39	14.22	18	18.3	17.84
1029	20.38	19.96	19	15.88	13.78	9.56	10.21	12.32	14.21	18	18.26	17.81
1030	20.41	19.94	18.97	15.88	13.82	9.5	10.14	12.27	14.17	18.12	18.26	17.72
1031	20.5	20.11	19.09	15.99	13.83	9.41	10.14	12.24	14.22	18.36	18.38	17.76
1032	20.55	20.09	19.14	16.01	13.77	9.4	10.03	12.22	14.23	18.3	18.34	17.81
1033	20.42	20.03	19.1	16.07	13.77	9.35	10.04	12.18	14.1	18.09	18.4	17.92
1034	20.31	19.89	18.95	16.01	13.75	9.27	9.96	12.15	13.97	17.83	18.49	18.08
1035	20.17	19.82	18.89	15.96	13.61	9.16	9.91	12.13	13.89	17.72	18.47	18.03
1036	20.21	19.86	18.98	16	13.64	9.09	9.86	12.05	13.9	17.84	18.46	18.04
1037	20.3	19.94	19	16.07	13.66	9.03	9.84	12.1	13.96	17.87	18.59	18.23
1038	20.25	19.9	18.98	16.09	13.69	9.01	9.8	12.08	13.91	17.82	18.71	18.32
1039	20.14	19.9	18.98	16.12	13.62	8.99	9.82	12.09	13.91	17.88	18.88	18.46
1040	20.31	20	19.12	16.24	13.72	9.04	9.82	12.19	13.97	17.95	19.13	18.6
1041	20.53	20.28	19.36	16.34	13.72	9.13	9.89	12.31	14.05	18.05	19.47	18.93
1042	20.87	20.51	19.52	16.51	13.83	9.2	10	12.4	14.25	18.25	19.79	19.15
1043	20.99	20.67	19.68	16.66	13.89	9.3	10.1	12.39	14.43	18.38	20.06	19.41
1044	20.68	20.33	19.54	16.69	14.07	9.48	10.22	12.24	14.43	18.32	19.87	19.37
1045	20.64	20.11	19.13	16.03	13.99	9.7	10.32	12.33	14.29	18.04	18.2	17.64
1046	20.57	20.07	19.14	15.98	13.86	9.63	10.21	12.3	14.2	18.03	18.2	17.68
1047	20.55	20.1	19.2	16	13.91	9.64	10.23	12.33	14.19	18.04	18.31	17.77
1048	20.64	20.21	19.25	16.1	14	9.58	10.21	12.28	14.31	18.28	18.47	17.8
1049	20.62	20.22	19.22	16.15	13.96	9.49	10.07	12.22	14.3	18.39	18.55	17.87
1050	20.57	20.19	19.15	16.12	13.92	9.41	10	12.17	14.27	18.25	18.49	17.92
1051	20.42	20.08	19.07	16.1	13.87	9.39	9.97	12.11	14.13	18.05	18.45	17.87
1052	20.29	19.93	18.92	16.03	13.73	9.28	9.94	12.1	13.93	17.76	18.36	17.93
1053	20.13	19.74	18.84	15.86	13.6	9.15	9.92	12.07	13.84	17.58	18.32	17.86
1054	20.24	19.89	18.93	15.96	13.66	9.13	9.91	12.06	13.87	17.72	18.43	17.99
1055	20.3	19.97	18.99	16.07	13.67	9.11	9.83	12.09	13.92	17.81	18.56	18.2
1056	20.34	19.95	19.05	16.18	13.81	9.1	9.82	12.01	13.96	17.89	18.69	18.3
1057	20.27	19.97	19.02	16.18	13.79	9.08	9.81	12.09	13.97	17.83	18.75	18.42
1058	20.2	19.91	19.03	16.18	13.7	9.12	9.86	12.18	13.95	17.83	18.78	18.43
1059	20.34	20.05	19.18	16.26	13.76	9.14	9.94	12.3	14.01	17.91	19.04	18.57
1060	20.65	20.32	19.49	16.44	13.86	9.23	10.05	12.36	14.16	18.02	19.57	18.93
1061	20.88	20.55	19.54	16.6	13.91	9.34	10.11	12.44	14.33	18.3	19.94	19.17
1062	20.77	20.43	19.62	16.76	14.13	9.51	10.22	12.36	14.43	18.33	19.84	19.34
1063	20.49	20.26	19.11	15.95	13.65	9.29	9.94	12.29	14.48	18.4	18.4	17.64
1064	20.7	20.29	19.21	16.05	13.78	9.43	9.98	12.28	14.44	18.3	18.41	17.78
1065	20.72	20.36	19.33	16.16	13.94	9.57	10.1	12.34	14.37	18.26	18.46	17.83
1066	20.6	20.23	19.26	16.06	14.03	9.61	10.17	12.27	14.23	18.11	18.37	17.8
1067	20.59	20.22	19.23	16.06	13.92	9.5	10.08	12.21	14.18	18.09	18.38	17.78
1068	20.45	20.13	19.12	16.02	13.93	9.42	10.03	12.17	14.11	18.02	18.36	17.74
1069	20.33	20.05	19.06	15.98	13.83	9.38	10.04	12.1	13.94	17.82	18.34	17.73
1070	20.27	19.95	18.89	15.9	13.75	9.29	10.01	12.09	13.83	17.7	18.22	17.71
1071	20.22	19.94	18.9	15.92	13.61	9.15	9.94	12.12	13.81	17.57	18.27	17.84
1072	20.27	20.01	18.96	16	13.63	9.16	9.91	12.11	13.86	17.67	18.39	17.96
1073	20.4	20	19.01	16.08	13.73	9.11	9.92	12.08	13.91	17.74	18.56	18.07
1074	20.41	20.1	19.07	16.19	13.87	9.14	9.84	11.97	14.01	17.83	18.69	18.23
1075	20.37	19.98	19.05	16.18	13.83	9.18	9.84	12.11	13.94	17.84	18.7	18.31
1076	20.32	20.03	19.11	16.25	13.76	9.14	9.99	12.22	13.97	17.86	18.97	18.49
1077	20.54	20.35	19.42	16.41	13.87	9.22	10.05	12.3	14.12	18.01	19.17	18.66
1078	20.68	20.55	19.56	16.57	13.92	9.27	10.1	12.39	14.2	18.15	19.44	18.72
1079	20.86	20.6	19.69	16.72	13.99	9.39	10.17	12.5	14.3	18.25	19.7	18.92
1080	20.74	20.36	19.63	16.81	14.2	9.51	10.24	12.37	14.36	18.26	19.55	19.13
1081	20.4	20.25	18.99	15.77	13.13	8.57	9.28	11.96	14.43	18.52	18.47	17.76
1082	20.63	20.37	19.21	15.99	13.45	8.95	9.64	12.14	14.47	18.43	18.52	17.76
1083	20.53	20.22	19.15	15.96	13.87	9.46	10.05	12.18	14.18	17.99	18.31	17.69
1084	20.49	20.12	19.17	16.02	13.98	9.56	10.12	12.21	14.09	17.87	18.29	17.74
1085	20.49	20.25	19.17	16.02	13.87	9.54	10.13	12.12	14.07	17.91	18.26	17.71
1086	20.43	20.17	19.21	16.05	13.92	9.48	10.07	12.15	13.94	17.9	18.34	17.77
1087	20.41	20.17	19.19	16.03	13.89	9.39	10.06	12.17	13.99	17.84	18.44	17.8
1088	20.39	20.18	19.05	15.97	13.83	9.31	9.96	12.09	13.88	17.75	18.47	17.84
1089	20.35	20.08	18.98	15.97	13.77	9.27	9.98	12.12	13.85	17.68	18.37	17.86
1090	20.3	20.09	19.08	16.02	13.74	9.22	9.99	12.08	13.86	17.66	18.37	17.88
1091	20.38	20.22	19.14	16.1	13.82	9.17	9.94	12.05	13.9	17.79	18.66	18
1092	20.46	20.33	19.3	16.23	13.91	9.21	9.87	12.04	13.98	17.87	18.73	18.09
1093	20.33	20.07	19.08	16.16	13.8	9.25	9.96	12.18	13.92	17.73	18.58	18.19
1094	20.28	19.94	18.97	16.19	13.78	9.21	10.01	12.18	13.97	17.78	18.75	18.27
1095	20.43	20.35	19.32	16.34	13.88	9.27	10.1	12.24	14.1	17.98	19.1	18.54
1096	20.55	20.54	19.57	16.49	13.94	9.36	10.13	12.38	14.18	18.08	19.18	18.59
1097	20.76	20.67	19.75	16.64	14.04	9.44	10.24	12.45	14.26	18.23	19.42	18.79
1098	20.53	20.18	19.5	16.71	14.16	9.57	10.27	12.25	14.18	18.04	19.16	18.75
1099	20.22	20.02	18.83	15.71	13.4	9.12	9.75	12.1	14.34	18.31	18.25	17.66
1100	20.53	20.22	19.09	15.96	13.9	9.68	10.14	12.23	14.13	18.16	18.38	17.67
1101	20.4	20.1	19.07	15.89	13.84	9.45	10.15	12.06	13.93	17.72	18.29	17.73
1102	20.47	20.21	19.2	16.02	13.9	9.51	10.08	12.15	13.98	17.79	18.38	17.81
1103	20.65	20.35	19.31	16.11	13.85	9.41	9.98	12.14	14.13	18.04	18.47	17.88
1104	20.55	20.31	19.31	16.1	13.91	9.41	9.99	12.11	14.08	17.94	18.43	17.89
1105	20.49	20.33	19.27	16.05	13.92	9.37	9.96	12.09	14.03	17.86	18.52	17.94
1106	20.55	20.3	19.23	16.11	13.94	9.31	9.87	12.06	14.07	17.84	18.63	17.93
1107	20.48	20.2	19.15	16.13	13.94	9.24	9.84	11.97	14.05	17.89	18.56	17.96
1108	20.4	20.21	19.15	16.06	13.92	9.23	9.87	11.93	13.98	17.84	18.56	17.94
1109	20.4	20.2	19.19	16.08	13.88	9.28	9.93	12.03	13.9	17.73	18.6	17.91
1110	20.43	20.34	19.27	16.16	13.94	9.28	9.95	12.05	13.91	17.82	18.69	17.94
1111	20.34	20.2	19.19	16.11	13.9	9.22	9.95	12.1	13.84	17.67	18.54	17.93
1112	20.19	19.98	18.95	16.08	13.8	9.23	10.08	12.21	13.88	17.64	18.45	18.05
1113	20.32	19.95	18.95	16.24	13.86	9.32	10.1	12.29	13.94	17.75	18.6	18.28
1114	20.41	20.08	19.13	16.34	13.96	9.38	10.13	12.36	14.03	17.89	18.84	18.38
1115	20.48	20.35	19.35	16.44	13.98	9.43	10.24	12.45	14.07	17.97	19.04	18.52
1116	20.3	20.02	19.24	16.44	14.06	9.53	10.3	12.28	14.08	17.82	18.89	18.49
1117	20.38	20.1	19	15.88	13.81	9.64	10.11	12.16	14.19	18.19	18.27	17.61
1118	20.55	20.31	19.2	16.01	13.95	9.62	10.12	12.1	13.96	17.97	18.36	17.71
1119	20.34	20.15	18.99	15.81	13.75	9.38	10.06	11.98	13.88	17.6	18.24	17.78
1120	20.33	20.07	19.02	15.88	13.79	9.37	10.1	12.06	13.92	17.65	18.26	17.87
1121	20.53	20.34	19.27	16.05	13.9	9.46	10.04	12.07	14.02	17.85	18.41	17.92
1122	20.6	20.48	19.37	16.1	13.8	9.16	9.81	11.91	14.18	18.05	18.62	17.96
1123	20.5	20.43	19.36	16.08	13.86	9.32	9.9	11.98	14.04	17.91	18.57	17.97
1124	20.54	20.38	19.33	16.14	13.95	9.24	9.85	12	14.09	17.87	18.68	17.98
1125	20.54	20.38	19.33	16.16	13.96	9.18	9.64	11.85	14.09	18	18.71	18.03
1126	20.54	20.33	19.31	16.16	13.93	9.11	9.6	11.72	14.07	18.01	18.77	18
1127	20.54	20.32	19.3	16.19	13.96	9.27	9.87	11.95	13.99	17.82	18.71	18.02
1128	20.54	20.4	19.4	16.18	14	9.29	9.92	11.98	13.96	17.82	18.79	18
1129	20.49	20.47	19.38	16.24	13.96	9.19	9.8	11.89	13.97	17.93	18.79	18
1130	20.19	20.06	19.11	16.21	13.9	9.35	10.05	12.2	13.81	17.56	18.46	18.02
1131	20.27	19.99	19.04	16.27	13.96	9.38	10.16	12.26	13.94	17.59	18.45	18.14
1132	20.34	19.99	19.01	16.33	14.09	9.38	10.06	12.3	13.99	17.68	18.52	18.27
1133	20.35	20	18.98	16.31	13.99	9.45	10.24	12.42	13.98	17.67	18.6	18.43
1134	20.15	19.86	18.89	16.29	14.02	9.55	10.29	12.28	13.93	17.57	18.6	18.42
1135	20.54	20.31	19.12	15.9	13.89	9.57	10.1	12.06	13.88	17.96	18.34	17.74
1136	20.53	20.35	19.12	15.97	13.92	9.54	10.11	12.07	13.9	17.87	18.4	17.88
1137	20.28	20.01	18.91	15.77	13.71	9.31	10.02	11.97	13.89	17.57	18.21	17.94
1138	20.33	20.04	18.94	15.84	13.74	9.3	10.04	12.06	13.96	17.6	18.31	18.05
1139	20.5	20.25	19.24	16.05	13.96	9.48	10.11	12.16	13.98	17.74	18.45	17.93
1140	20.61	20.54	19.36	16.1	13.8	9.33	9.96	11.98	14.05	17.93	18.64	18
1141	20.52	20.42	19.3	16.05	13.85	9.28	9.97	11.94	14	17.84	18.53	17.95
1142	20.51	20.39	19.33	16.07	13.9	9.24	9.86	11.95	13.97	17.83	18.59	17.93
1143	20.49	20.32	19.32	16.12	13.98	9.27	9.78	11.85	14	17.85	18.63	17.97
1144	20.46	20.22	19.29	16.06	13.99	9.25	9.84	11.84	14.02	17.88	18.73	17.91
1145	20.41	20.25	19.28	16.1	13.94	9.34	10.05	12.01	13.92	17.77	18.64	17.92
1146	20.49	20.51	19.4	16.14	14	9.35	9.95	11.9	13.93	17.86	18.82	17.98
1147	20.61	20.65	19.51	16.25	13.97	9.08	9.65	11.72	14.12	18.17	18.93	18.09
1148	20.31	20.23	19.29	16.26	14	9.12	9.83	11.99	13.95	17.7	18.6	18.01
1149	20.24	20	19.06	16.23	14	9.38	10.11	12.25	13.87	17.52	18.28	18.01
1150	20.2	20.06	19.03	16.27	14.09	9.33	10.1	12.22	13.97	17.52	18.36	18.12
1151	20.18	19.88	18.86	16.2	14.02	9.45	10.2	12.37	13.93	17.47	18.35	18.22
1152	20.01	19.7	18.73	16.16	13.95	9.54	10.34	12.25	13.83	17.39	18.29	18.24
1153	20.48	20.35	19.09	15.92	13.93	9.6	10.1	12.05	13.92	17.82	18.31	17.86
1154	20.47	20.38	19.06	15.97	13.88	9.53	10.07	12.03	13.87	17.72	18.41	17.91
1155	20.5	20.37	19.1	15.95	13.89	9.5	10.16	12.1	13.91	17.73	18.4	17.87
1156	20.54	20.36	19.19	16.03	13.96	9.49	10.15	12.18	13.92	17.79	18.47	17.91
1157	20.67	20.48	19.37	16.14	13.9	9.33	9.98	12.12	14.07	17.91	18.72	18.03
1158	20.68	20.52	19.42	16.13	13.78	9.16	9.83	12.02	14.08	17.91	18.71	17.99
1159	20.52	20.48	19.3	16.03	13.89	9.42	9.99	11.99	13.97	17.76	18.59	17.88
1160	20.43	20.45	19.29	16.04	13.98	9.38	9.95	11.93	13.92	17.75	18.58	17.82
1161	20.44	20.34	19.33	16.08	13.98	9.36	9.96	11.91	13.91	17.71	18.58	17.88
1162	20.37	20.17	19.29	16.06	13.89	9.39	10.06	12	13.84	17.64	18.59	17.8
1163	20.39	20.26	19.3	16.09	13.95	9.43	10.06	12.07	13.83	17.65	18.63	17.83
1164	20.55	20.56	19.44	16.23	14.02	9.27	9.92	11.85	13.98	17.87	18.82	18.05
1165	20.66	20.63	19.55	16.23	13.98	9.03	9.63	11.67	14.18	18.05	18.95	18.09
1166	20.46	20.36	19.41	16.29	14.01	8.93	9.6	11.78	14.1	17.71	18.66	18.06
1167	20.23	20.08	19.07	16.22	14.09	9.19	9.95	12.13	13.91	17.47	18.28	17.99
1168	20.25	20.12	19.08	16.28	14.15	9.27	9.95	12.14	13.99	17.5	18.26	17.99
1169	20.23	20.07	18.95	16.29	14.19	9.42	10.12	12.32	13.99	17.46	18.3	18.1
1170	19.9	19.66	18.64	15.99	13.98	9.57	10.37	12.28	13.73	17.23	18.06	17.94
1171	20.67	20.53	19.23	16.11	13.88	9.36	10.02	12.17	14.02	17.95	18.46	17.97
1172	20.59	20.5	19.11	16.02	13.92	9.5	10.09	12.12	13.92	17.76	18.49	17.86
1173	20.69	20.6	19.28	16.08	13.96	9.35	10.03	12.16	14.04	17.89	18.64	18.01
1174	20.7	20.57	19.36	16.15	13.79	9.11	9.82	12.06	14.09	18.06	18.64	17.98
1175	20.69	20.6	19.44	16.05	13.56	8.87	9.56	11.88	14.1	18.03	18.67	18
1176	20.72	20.61	19.46	16.13	13.57	8.74	9.45	11.87	14.09	17.99	18.75	18.07
1177	20.57	20.5	19.34	16.1	13.76	9.2	9.89	12.02	13.93	17.72	18.67	17.95
1178	20.51	20.51	19.33	16.09	13.93	9.36	10.04	12.01	13.9	17.69	18.6	17.95
1179	20.43	20.39	19.35	15.99	13.92	9.39	10.02	11.9	13.85	17.69	18.57	17.82
1180	20.45	20.38	19.32	16.1	13.98	9.37	9.97	11.98	13.89	17.67	18.69	17.86
1181	20.4	20.28	19.32	16.12	13.99	9.36	10.08	12.08	13.89	17.58	18.61	17.87
1182	20.56	20.57	19.46	16.21	14.1	9.28	9.88	11.84	13.96	17.73	18.81	18.06
1183	20.68	20.69	19.56	16.22	14.02	9.15	9.65	11.66	14.19	17.89	18.88	18.11
1184	20.6	20.53	19.49	16.35	13.95	8.98	9.61	11.66	14.23	17.75	18.73	18.1
1185	20.42	20.27	19.3	16.34	14.06	9.01	9.76	11.87	14.08	17.54	18.37	18.02
1186	20.26	20.17	19.14	16.31	14.19	9.3	9.99	12.15	14.01	17.48	18.24	18.03
1187	20.32	20.12	19.09	16.32	14.23	9.49	10.24	12.4	14.05	17.49	18.38	18.16
1188	20.09	19.84	18.75	16.15	14.07	9.69	10.45	12.37	13.91	17.4	18.24	18.04
1189	20.59	20.45	19.14	16	13.87	9.44	10.05	12.08	13.91	17.86	18.48	17.88
1190	20.63	20.39	19.08	16.06	13.92	9.44	10.07	12.14	13.96	17.82	18.54	17.99
1191	20.78	20.54	19.28	16.14	13.77	9.12	9.86	12.14	14.04	17.92	18.62	18.03
1192	20.81	20.71	19.52	16.16	13.51	8.56	9.33	11.8	14.2	18.1	18.81	18.1
1193	20.73	20.63	19.45	16.12	13.37	8.42	9.11	11.67	14.08	17.97	18.77	18.11
1194	20.75	20.58	19.45	16.18	13.44	8.44	9.21	11.76	14.09	17.89	18.81	18.15
1195	20.72	20.5	19.47	16.14	13.53	8.68	9.55	11.96	14.08	17.83	18.79	18.11
1196	20.58	20.52	19.45	16.14	13.79	9.14	9.91	12.05	14.01	17.79	18.73	17.99
1197	20.44	20.49	19.4	16.05	13.97	9.37	10.06	11.92	13.92	17.76	18.6	17.91
1198	20.45	20.54	19.46	16.1	13.95	9.23	9.81	11.61	13.94	17.94	18.68	18.02
1199	20.38	20.5	19.42	16.18	14.01	9.33	9.94	11.81	13.93	17.65	18.68	17.95
1200	20.4	20.48	19.4	16.17	14.11	9.38	10.08	11.93	13.9	17.55	18.71	17.9
1201	20.5	20.51	19.41	16.22	14.09	9.43	10.13	12.03	13.91	17.54	18.69	17.9
1202	20.6	20.64	19.55	16.33	14.1	9.3	9.85	11.77	14.12	17.66	18.72	18.11
1203	20.47	20.36	19.35	16.42	14.13	9.18	9.88	12.04	14.1	17.56	18.45	18.06
1204	20.25	20.05	18.97	16.26	14.14	9.54	10.37	12.38	13.93	17.49	18.24	18.01
1205	20.35	20.08	18.95	16.31	14.12	9.68	10.45	12.53	14.04	17.6	18.45	18.27
1206	20.33	19.99	18.93	16.26	14.15	9.72	10.51	12.35	14.02	17.58	18.41	18.29
1207	20.11	20	18.9	16.17	14.1	9.8	10.46	12.25	13.9	17.42	18.19	18.08
1208	20.48	20.45	19.43	16.59	14.33	9.87	10.63	12.68	14.16	17.69	18.55	18.47
1209	20.51	20.59	19.54	16.69	14.49	9.98	10.6	12.73	14.22	17.62	18.53	18.43
1210	20.63	20.83	19.72	16.76	14.53	10.01	10.6	12.69	14.37	17.97	18.91	18.32
1211	20.95	21.12	19.89	16.87	14.57	10.08	10.68	12.67	14.54	18.63	19.35	18.51
1212	20.79	20.99	19.78	16.74	14.49	10.2	10.87	12.85	14.27	18.31	19.13	18.33
1213	20.49	20.29	19.04	15.91	13.81	9.51	10.1	11.98	13.8	17.74	18.34	17.75
1214	20.4	20.24	18.91	15.9	13.78	9.5	10.12	12.02	13.76	17.54	18.34	17.78
1215	20.59	20.52	19.15	16.03	13.78	9.42	9.99	12.03	13.9	17.71	18.5	17.86
1216	20.6	20.64	19.35	16.05	13.56	9.06	9.56	11.79	14.03	17.85	18.63	17.94
1217	20.62	20.55	19.41	16.12	13.49	8.7	9.22	11.55	14.09	17.85	18.7	18
1218	20.73	20.55	19.43	16.19	13.51	8.64	9.3	11.72	14.07	17.88	18.79	18.12
1219	20.78	20.58	19.48	16.19	13.49	8.51	9.32	11.86	14.09	17.88	18.83	18.19
1220	20.72	20.66	19.56	16.19	13.57	8.61	9.42	11.91	14.09	17.84	18.84	18.18
1221	20.47	20.48	19.37	16.11	13.9	9.31	10.02	12.1	13.92	17.67	18.58	17.87
1222	20.41	20.57	19.47	16.14	14	9.39	10.01	11.94	13.91	17.71	18.69	17.95
1223	20.33	20.42	19.42	16.11	14.05	9.45	10.19	12.03	13.9	17.5	18.5	17.82
1224	20.42	20.45	19.44	16.21	14.08	9.48	10.28	12.16	13.88	17.41	18.44	17.87
1225	20.36	20.39	19.33	16.16	14	9.5	10.36	12.25	13.89	17.34	18.4	17.82
1226	20.47	20.49	19.49	16.27	14.11	9.54	10.32	12.17	14	17.5	18.61	18.06
1227	20.4	20.42	19.28	16.4	14.18	9.54	10.34	12.34	14.05	17.45	18.46	17.98
1228	20.27	20.04	18.95	16.23	14.09	9.62	10.5	12.45	13.92	17.49	18.19	18.08
1229	20.3	19.99	18.85	16.26	14.06	9.69	10.48	12.32	13.95	17.61	18.39	18.31
1230	20.16	19.9	18.71	16.26	14.15	9.77	10.44	12.17	13.94	17.46	18.19	18.23
1231	20.25	20	18.86	16.33	14.21	9.86	10.51	12.35	14.09	17.56	18.26	18.34
1232	20.6	20.24	19.09	16.48	14.28	9.93	10.73	12.64	14.21	17.76	18.57	18.61
1233	20.59	20.36	19.28	16.67	14.51	10.02	10.71	12.77	14.27	17.7	18.55	18.56
1234	20.55	20.69	19.47	16.71	14.58	10.02	10.69	12.73	14.41	17.77	18.69	18.37
1235	20.88	21.19	19.96	16.95	14.68	9.98	10.47	12.55	14.73	18.6	19.41	18.5
1236	20.85	21.15	19.94	16.91	14.68	10.24	10.9	12.83	14.45	18.48	19.35	18.44
1237	20.51	20.49	19.16	15.96	13.46	9.15	9.98	12	13.78	17.81	18.5	17.88
1238	20.52	20.37	19.08	15.98	13.76	9.43	10.09	12.03	13.78	17.58	18.4	17.86
1239	20.31	20.2	18.92	15.84	13.77	9.5	10.12	12	13.72	17.49	18.25	17.71
1240	20.34	20.3	19.01	15.95	13.77	9.44	9.96	11.97	13.83	17.56	18.34	17.72
1241	20.48	20.43	19.2	16.03	13.68	9.27	9.78	11.8	13.94	17.68	18.5	17.81
1242	20.61	20.67	19.38	16.05	13.47	8.88	9.5	11.68	13.99	17.81	18.65	18.05
1243	20.78	20.87	19.62	16.2	13.27	8.18	8.89	11.49	14.07	18.03	18.9	18.38
1244	20.8	20.89	19.65	16.24	13.32	8.21	8.92	11.58	14.11	17.99	18.94	18.36
1245	20.53	20.58	19.45	16.13	13.84	9.25	9.88	12.08	14	17.65	18.68	17.99
1246	20.53	20.72	19.61	16.23	14.01	9.2	9.93	12.03	14.06	17.7	18.7	18.11
1247	20.44	20.48	19.48	16.26	14.06	9.39	10.19	12.12	14	17.57	18.44	17.96
1248	20.52	20.5	19.54	16.33	14.13	9.48	10.23	12.18	14.05	17.52	18.43	18.04
1249	20.4	20.37	19.38	16.26	14.1	9.55	10.39	12.37	13.97	17.45	18.3	17.91
1250	20.29	20.49	19.45	16.27	14.11	9.58	10.47	12.35	13.97	17.38	18.55	17.98
1251	20.27	20.45	19.47	16.33	14.14	9.6	10.49	12.41	13.94	17.42	18.52	17.91
1252	19.98	20.01	18.99	16.06	13.97	9.62	10.47	12.35	13.8	17.15	17.96	17.73
1253	19.94	19.82	18.73	15.95	13.91	9.71	10.4	12.22	13.73	17.13	17.82	17.83
1254	19.91	19.74	18.68	16.03	14.04	9.78	10.44	12.17	13.82	17.11	17.83	17.78
1255	19.98	19.85	18.73	16.13	14.11	9.87	10.53	12.3	13.86	17.17	17.95	17.97
1256	20.39	20.23	19.23	16.44	14.31	9.99	10.75	12.62	14.1	17.53	18.4	18.48
1257	20.43	20.66	19.68	16.72	14.53	10.02	10.72	12.77	14.21	17.45	18.37	18.4
1258	20.51	21.04	19.79	16.89	14.6	10.04	10.55	12.74	14.45	17.66	18.63	18.31
1259	20.79	21.29	20.04	17.03	14.57	9.79	10.19	12.56	14.81	18.38	19.43	18.41
1260	20.93	21.23	20.04	17.04	14.73	10.06	10.58	12.71	14.74	18.7	19.48	18.54
1261	20.66	20.62	19.33	16.02	13.37	9	9.91	12.01	13.82	17.89	18.65	18.02
1262	20.66	20.62	19.29	16.08	13.42	8.9	9.84	12.08	13.93	17.82	18.63	18
1263	20.44	20.33	19.04	15.98	13.7	9.3	10.07	12.07	13.82	17.57	18.35	17.95
1264	20.33	20.17	18.86	15.96	13.78	9.46	10.15	12.02	13.72	17.44	18.21	17.93
1265	20.53	20.47	19.19	16.08	13.77	9.33	10.02	12.04	13.92	17.64	18.44	17.93
1266	20.72	20.84	19.59	16.13	13.33	8.69	9.33	11.62	14.02	17.86	18.83	18.22
1267	20.86	20.97	19.65	16.21	13.2	8.07	8.76	11.29	14.2	18.08	18.93	18.54
1268	20.86	20.93	19.76	16.25	13.23	7.99	8.75	11.42	14.11	18.12	19	18.61
1269	20.78	20.96	19.67	16.22	13.68	8.85	9.48	11.87	14.05	17.93	18.96	18.46
1270	20.64	20.92	19.61	16.26	13.9	9.02	9.77	11.98	14.11	17.74	18.85	18.35
1271	20.59	20.76	19.54	16.32	14.05	9.19	9.99	12.01	14.07	17.63	18.7	18.33
1272	20.56	20.75	19.59	16.43	14.13	9.29	10.13	12.2	14.14	17.61	18.62	18.22
1273	20.38	20.63	19.56	16.32	14.17	9.51	10.45	12.35	14	17.44	18.48	18.08
1274	20.33	20.65	19.57	16.31	14.15	9.67	10.5	12.43	13.98	17.46	18.63	18.06
1275	20.34	20.75	19.65	16.35	14.13	9.65	10.51	12.41	13.96	17.48	18.74	18.11
1276	20.13	20.41	19.45	16.22	14.07	9.67	10.56	12.39	13.87	17.23	18.34	17.75
1277	19.91	20.01	19.03	16.03	13.93	9.7	10.5	12.19	13.77	17.02	17.83	17.58
1278	19.77	19.96	18.82	15.96	13.91	9.83	10.47	12.14	13.69	16.89	17.69	17.59
1279	19.82	20.02	18.91	15.95	13.97	9.86	10.6	12.3	13.67	16.9	17.69	17.64
1280	20.24	20.41	19.6	16.52	14.3	9.96	10.8	12.67	14.03	17.29	18.17	18.24
1281	20.3	20.72	19.89	16.76	14.52	10.07	10.81	12.77	14.13	17.34	18.22	18.17
1282	20.37	20.88	19.81	16.83	14.6	10.13	10.77	12.83	14.35	17.44	18.49	18.15
1283	20.45	20.95	19.8	16.87	14.72	10.12	10.63	12.66	14.67	18.09	19.17	18.24
1284	20.78	21.23	20.07	17.04	14.73	10.12	10.55	12.69	14.99	18.85	19.51	18.4
1285	20.49	20.55	19.23	15.96	13.52	9.29	10	11.96	13.73	17.58	18.51	17.89
1286	20.64	20.59	19.21	16.1	13.6	9.15	9.96	12.06	13.88	17.74	18.62	18.06
1287	20.63	20.44	19.14	16.12	13.67	9.24	10	12.13	13.92	17.74	18.51	18.16
1288	20.57	20.42	19.07	16.09	13.73	9.33	10.09	12.15	13.92	17.66	18.45	18.12
1289	20.58	20.69	19.31	16.08	13.64	9.16	9.91	11.93	13.99	17.71	18.65	17.99
1290	20.8	20.93	19.59	16.14	13.29	8.49	9.18	11.41	14.15	17.97	18.87	18.33
1291	21.04	21.05	19.8	16.3	13.08	7.8	8.51	11.33	14.35	18.23	19.06	18.71
1292	21	21	19.8	16.27	13.14	7.8	8.55	11.26	14.14	18.06	19.1	18.76
1293	20.93	21.02	19.71	16.36	13.52	8.3	9.1	11.7	14.19	17.88	19.08	18.71
1294	20.85	20.95	19.65	16.37	13.89	8.84	9.7	12.14	14.22	17.77	19.07	18.69
1295	20.79	20.92	19.58	16.46	14.03	8.87	9.79	12.22	14.2	17.69	19.01	18.54
1296	20.68	20.92	19.62	16.52	14.06	8.98	9.96	12.23	14.23	17.71	19	18.43
1297	20.48	20.81	19.59	16.42	14.19	9.41	10.43	12.46	14.1	17.49	18.73	18.22
1298	20.32	20.8	19.6	16.38	14.18	9.6	10.58	12.46	14	17.31	18.55	18.01
1299	20.47	20.95	19.77	16.38	14.19	9.69	10.53	12.49	14.05	17.39	18.75	18.2
1300	20.39	20.63	19.69	16.41	14.25	9.74	10.59	12.47	13.93	17.29	18.54	18.01
1301	19.95	20.05	19.25	16.07	14	9.71	10.57	12.17	13.77	17	17.85	17.64
1302	19.86	20.26	19.12	16.01	13.89	9.86	10.55	12.11	13.79	16.92	17.73	17.62
1303	19.68	20.32	19.21	15.9	13.89	9.94	10.59	12.22	13.62	16.75	17.57	17.46
1304	20.16	20.69	19.79	16.54	14.33	10.02	10.84	12.68	13.99	17.19	18.1	18.16
1305	20.32	20.81	19.94	16.81	14.57	10.07	10.91	12.83	14.14	17.3	18.21	18.19
1306	20.33	20.68	19.83	16.84	14.63	10.21	10.9	12.91	14.2	17.33	18.25	18.27
1307	20.33	20.54	19.53	16.74	14.61	10.25	11.01	12.89	14.43	17.7	18.63	18.24
1308	20.36	20.58	19.54	16.73	14.67	10.32	11.04	13.01	14.55	18.24	19.07	18.13
1309	20.69	20.69	19.3	16.08	13.45	9.19	9.9	12.01	13.88	17.87	18.72	18.12
1310	20.72	20.71	19.32	16.15	13.47	9	9.75	12.02	13.99	17.84	18.81	18.19
1311	20.81	20.75	19.36	16.2	13.37	8.85	9.61	12.01	14.04	17.83	18.84	18.22
1312	20.81	20.91	19.53	16.22	13.25	8.56	9.25	11.8	14.1	17.98	18.92	18.29
1313	20.84	21	19.62	16.27	13.23	8.35	9.04	11.48	14.19	18.11	19.07	18.43
1314	21	21.01	19.7	16.25	13.18	8.13	8.73	11.28	14.17	18.09	19.11	18.53
1315	21.12	21.15	19.81	16.26	13.05	7.71	8.45	11.33	14.28	18.25	19.13	18.81
1316	21.08	21.03	19.8	16.32	13.08	7.73	8.48	11.24	14.19	18.15	19.15	18.92
1317	21.03	20.86	19.67	16.4	13.34	7.96	8.73	11.49	14.17	17.87	19.15	18.82
1318	20.92	20.73	19.49	16.45	13.83	8.51	9.41	12.1	14.27	17.78	19.14	18.73
1319	20.79	20.78	19.43	16.46	13.96	8.77	9.73	12.26	14.26	17.66	19.16	18.53
1320	20.71	20.92	19.58	16.52	14.03	8.98	9.93	12.28	14.25	17.7	19.18	18.5
1321	20.59	20.67	19.52	16.5	14.2	9.33	10.37	12.53	14.22	17.61	19.02	18.31
1322	20.36	20.54	19.54	16.35	14.21	9.59	10.56	12.51	13.97	17.38	18.59	18.05
1323	20.44	20.88	19.8	16.43	14.26	9.57	10.49	12.5	14.1	17.37	18.74	18.25
1324	20.31	20.66	19.67	16.35	14.24	9.7	10.63	12.55	14.02	17.3	18.47	17.95
1325	19.94	20.19	19.32	16.05	14.02	9.78	10.6	12.32	13.79	17	17.84	17.65
1326	19.85	20.17	19.1	16.02	13.94	9.89	10.52	12.16	13.88	17	17.78	17.75
1327	19.92	20.43	19.27	16.17	14.02	9.92	10.65	12.31	13.84	16.95	17.8	17.87
1328	20.14	20.65	19.8	16.58	14.4	10.01	10.85	12.78	14.05	17.2	17.99	18.11
1329	20.28	20.72	19.97	16.85	14.61	10.15	10.89	12.84	14.27	17.3	18.15	18.16
1330	20.28	20.4	19.73	16.86	14.66	10.21	11	12.94	14.2	17.23	18.17	18.18
1331	20.29	20.42	19.57	16.75	14.71	10.29	11.09	13.02	14.47	17.6	18.35	18.12
1332	20.31	20.55	19.5	16.64	14.66	10.42	11.15	13.02	14.62	18.23	18.99	18.16
1333	19.21	18.99	17.53	14.61	12.14	7.9	8.44	10.34	12.73	16.26	17.45	17
1334	19.52	19.34	17.96	15.05	12.18	7.8	8.53	10.71	13.17	16.61	17.8	17.17
1335	20.12	20.03	18.53	15.51	12.34	7.81	8.6	11.3	13.92	17.39	18.67	17.96
1336	20.03	20.11	18.72	15.62	12.56	8.11	8.84	11.37	14.01	17.77	18.69	18.05
1337	20.35	20.46	19.12	15.87	13.05	8.78	9.61	11.63	13.87	18.28	18.71	18.12
1338	20.63	20.66	19.28	16.01	13.37	9.08	9.87	11.89	13.87	18.09	18.78	18.12
1339	20.57	20.64	19.27	15.95	13.11	8.77	9.57	11.8	13.85	17.87	18.72	18.11
1340	20.62	20.72	19.37	16.03	13.05	8.63	9.27	11.73	13.93	17.68	18.7	18.2
1341	20.7	20.76	19.41	16.05	13.07	8.59	9.14	11.75	13.96	17.69	18.74	18.22
1342	20.58	20.6	19.34	16.02	13.2	8.65	9.17	11.68	13.9	17.63	18.7	18.12
1343	20.64	20.64	19.35	16.18	13.33	8.65	9.21	11.66	14.04	17.72	18.87	18.27
1344	20.64	20.55	19.37	16.21	13.32	8.52	9.04	11.53	14.11	17.68	18.83	18.29
1345	20.9	20.8	19.57	16.2	13.15	8.1	8.69	11.29	14.09	17.81	18.98	18.66
1346	21.17	21.11	19.8	16.23	13	7.7	8.43	11.27	14.26	18.21	19.26	18.94
1347	21.05	20.91	19.69	16.23	13.13	8.03	8.68	11.34	14.24	18.07	19.2	18.83
1348	20.79	20.66	19.49	16.25	13.65	8.76	9.45	11.88	14.12	17.6	18.99	18.62
1349	20.73	20.76	19.36	16.32	13.95	9.18	9.95	12.16	14.16	17.55	19	18.44
1350	20.79	20.93	19.62	16.46	14.02	9.14	9.91	12.19	14.22	17.66	19.14	18.65
1351	20.61	20.59	19.57	16.5	14.13	9.23	10.2	12.43	14.28	17.59	19.14	18.39
1352	20.46	20.48	19.52	16.41	14.22	9.48	10.39	12.52	14.13	17.46	18.81	18.28
1353	20.44	20.74	19.81	16.5	14.27	9.49	10.41	12.46	14.16	17.44	18.78	18.29
1354	20.27	20.6	19.81	16.39	14.25	9.74	10.67	12.55	14.09	17.33	18.37	17.99
1355	20.03	20.12	19.45	16.14	14.03	9.8	10.64	12.38	13.88	17.07	17.91	17.78
1356	19.99	19.99	19.04	16.18	13.96	9.92	10.51	12.14	14.04	17.05	17.89	17.94
1357	19.83	19.99	18.98	16.06	13.99	9.96	10.67	12.34	13.75	16.88	17.64	17.77
1358	20.06	20.45	19.79	16.56	14.48	10.08	10.95	12.79	14.08	17.27	17.88	18.03
1359	20.12	20.41	19.82	16.75	14.59	10.14	10.9	12.85	14.13	17.09	17.97	17.99
1360	20.11	20.27	19.63	16.81	14.72	10.22	11.04	12.94	14.15	17.12	18.15	18.1
1361	20.24	20.51	19.71	16.82	14.74	10.37	11.11	13.03	14.55	17.64	18.22	18.03
1362	20.57	20.87	19.9	16.94	14.84	10.36	11.06	12.94	14.96	18.67	19.12	18.38
1363	19	18.82	17.41	14.64	12.02	7.85	8.48	10.27	12.51	16.07	17.22	16.71
1364	19.21	19.08	17.79	14.91	11.99	7.7	8.47	10.51	12.81	16.25	17.37	16.92
1365	19.78	19.68	18.3	15.22	12.11	7.73	8.45	11.11	13.55	16.97	18.18	17.58
1366	20.01	20.08	18.68	15.56	12.53	8.01	8.75	11.29	14	17.7	18.73	18.05
1367	20.03	20.12	18.82	15.63	12.74	8.36	9.23	11.42	13.87	18.04	18.58	17.94
1368	20.37	20.44	19.12	15.8	12.82	8.32	9.21	11.64	13.77	18.19	18.75	18.17
1369	20.26	20.36	19.06	15.79	12.69	8.16	8.91	11.46	13.76	17.95	18.66	18.12
1370	20.4	20.51	19.21	15.8	12.77	8.21	8.9	11.35	13.82	17.69	18.65	18.17
1371	20.49	20.62	19.29	15.92	12.94	8.53	8.96	11.5	13.81	17.48	18.61	18.13
1372	20.53	20.51	19.24	16.01	13.33	9	9.4	11.75	13.79	17.45	18.62	18.1
1373	20.51	20.48	19.22	16.06	13.54	9.21	9.65	11.92	13.88	17.48	18.68	18.16
1374	20.54	20.49	19.29	16.13	13.52	9.06	9.48	11.87	13.93	17.51	18.69	18.21
1375	20.71	20.67	19.43	16.18	13.41	8.89	9.33	11.58	14.06	17.55	18.83	18.51
1376	21.02	21.03	19.71	16.16	13.21	8.51	8.95	11.32	14.13	17.9	19	18.82
1377	20.9	20.97	19.66	16.16	13.39	8.86	9.35	11.48	14.12	17.99	19.03	18.78
1378	20.95	20.98	19.66	16.27	13.69	9.28	9.78	11.88	14.09	17.73	18.99	18.67
1379	20.9	20.8	19.55	16.3	13.86	9.36	10.02	12	14.16	17.6	18.96	18.66
1380	20.94	20.79	19.7	16.45	13.93	9.28	9.94	12.05	14.24	17.62	19.12	18.78
1381	20.6	20.57	19.58	16.48	14.14	9.42	10.17	12.36	14.27	17.51	19.06	18.51
1382	20.62	20.63	19.67	16.57	14.29	9.58	10.33	12.51	14.31	17.57	19.07	18.59
1383	20.59	20.88	19.91	16.63	14.29	9.56	10.35	12.52	14.33	17.57	19.02	18.63
1384	20.22	20.38	19.68	16.44	14.3	9.72	10.63	12.64	14.08	17.22	18.41	18.07
1385	20.07	19.91	19.25	16.18	14.18	9.86	10.75	12.52	13.91	17.02	17.87	17.74
1386	20.09	19.87	19.03	16.18	14.02	9.89	10.65	12.3	13.96	17.04	17.93	17.85
1387	19.84	19.69	18.86	16	13.99	9.93	10.65	12.3	13.78	16.87	17.55	17.58
1388	20.12	20.09	19.46	16.47	14.32	10.04	10.94	12.86	14.14	17.51	17.9	17.9
1389	20.08	20.07	19.31	16.49	14.49	10.18	11.06	12.92	14.17	17.35	17.97	17.91
1390	20.04	20.03	19.2	16.48	14.54	10.25	11.11	12.97	14.17	17.14	17.98	17.91
1391	20.09	20.18	19.35	16.58	14.6	10.32	11.15	13.03	14.46	17.58	18	17.88
1392	20.79	20.94	19.94	17.02	14.87	10.38	11.05	12.91	15.09	18.81	19.24	18.53
1393	17.99	17.81	16.64	13.73	11.62	7.59	8.27	9.68	11.8	15.11	16.17	15.75
1394	18.6	18.45	17.38	14.46	11.74	7.6	8.37	10.33	12.46	15.78	16.81	16.34
1395	19.67	19.59	18.22	15.19	12.05	7.71	8.43	11.11	13.52	16.92	18.15	17.48
1396	19.55	19.64	18.32	15.27	12.4	8.25	8.98	11.24	13.59	17.29	18.16	17.56
1397	19.61	19.75	18.39	15.32	12.43	8.15	8.93	11.29	13.65	17.6	18.32	17.69
1398	19.87	20.02	18.6	15.53	12.42	7.94	8.74	11.39	13.64	18.03	18.54	17.95
1399	19.94	20.05	18.72	15.6	12.49	7.92	8.61	11.27	13.73	18.08	18.6	18.04
1400	20.04	20.16	18.88	15.63	12.58	8.04	8.67	11.28	13.7	17.93	18.6	18.02
1401	20.29	20.42	19.12	15.76	12.73	8.34	8.79	11.31	13.73	17.56	18.59	18.08
1402	20.35	20.44	19.18	15.83	12.99	8.82	9.07	11.44	13.68	17.27	18.5	18.05
1403	20.4	20.45	19.27	15.96	13.12	8.88	9.16	11.52	13.86	17.32	18.64	18.13
1404	20.45	20.52	19.35	16.01	13.17	8.81	9.16	11.6	13.88	17.31	18.66	18.22
1405	20.57	20.65	19.4	16.06	13.32	8.96	9.34	11.64	13.92	17.33	18.7	18.41
1406	20.78	20.87	19.58	16.07	13.45	9.05	9.47	11.54	14.03	17.48	18.8	18.65
1407	20.77	20.97	19.6	16.14	13.67	9.38	9.89	11.8	14.03	17.53	18.77	18.65
1408	20.9	20.9	19.6	16.27	13.76	9.33	9.84	11.89	14.13	17.56	18.88	18.69
1409	21.1	20.78	19.62	16.36	13.81	9.37	9.94	11.92	14.23	17.58	18.97	18.81
1410	20.93	20.62	19.62	16.38	13.99	9.57	10.3	12.2	14.25	17.45	18.92	18.82
1411	20.65	20.48	19.46	16.36	14.13	9.65	10.43	12.41	14.24	17.45	18.8	18.61
1412	20.5	20.46	19.56	16.37	14.18	9.72	10.59	12.52	14.2	17.43	18.81	18.52
1413	20.66	20.82	19.92	16.52	14.28	9.71	10.44	12.56	14.36	17.59	19.11	18.86
1414	20.29	20.33	19.64	16.48	14.37	9.77	10.53	12.65	14.28	17.35	18.74	18.47
1415	20.22	20	19.01	16.25	14.33	9.88	10.78	12.64	14.01	17.14	17.99	17.84
1416	20.27	19.96	18.75	16.17	14	9.86	10.73	12.34	13.86	17.02	17.9	17.81
1417	19.84	19.56	18.55	16.04	13.9	9.9	10.64	12.3	13.77	16.85	17.51	17.46
1418	20.05	19.8	18.92	16.26	14.13	9.97	10.94	12.85	14.44	18.21	18.27	17.82
1419	20.23	20.16	19.04	16.29	14.22	10.12	11.02	12.86	15.03	18.71	19.06	18.48
1420	20.26	20.33	19.26	16.32	14.34	10.25	11.1	12.97	14.82	18.44	18.69	18.3
1421	19.92	19.93	19.01	16.34	14.43	10.32	11.09	13.05	14.39	17.6	18.01	17.75
1422	21	21.05	19.88	16.98	14.83	10.45	11.21	12.99	15.13	18.89	19.34	18.74
1423	17.52	17.34	16.14	13.14	11.26	7.45	7.88	9.34	11.51	14.79	15.59	15.41
1424	18.53	18.5	17.38	14.36	11.84	7.68	8.37	10.45	12.59	15.95	16.85	16.42
1425	19.54	19.49	18.15	15.12	12	7.66	8.43	11.03	13.52	16.91	18.07	17.43
1426	19.37	19.46	18.27	15.09	12.24	8.08	8.87	11.17	13.39	17.13	17.88	17.31
1427	19.57	19.69	18.38	15.32	12.28	8	8.8	11.29	13.56	17.61	18.25	17.59
1428	19.49	19.63	18.17	15.25	12.22	7.8	8.61	11.23	13.47	17.74	18.27	17.62
1429	19.48	19.62	18.26	15.3	12.23	7.89	8.6	11.17	13.47	17.76	18.27	17.68
1430	19.75	19.9	18.52	15.44	12.4	7.97	8.63	11.23	13.6	17.84	18.4	17.84
1431	20.21	20.27	18.99	15.68	12.6	8.18	8.75	11.33	13.75	17.67	18.63	18.05
1432	20.48	20.6	19.24	15.89	12.78	8.41	8.71	11.37	13.88	17.44	18.7	18.19
1433	20.44	20.56	19.46	15.96	12.85	8.48	8.74	11.45	13.96	17.33	18.81	18.19
1434	20.51	20.6	19.51	16.1	12.94	8.42	8.84	11.54	14	17.39	18.83	18.35
1435	20.56	20.69	19.55	16.12	13.01	8.47	8.91	11.51	14.01	17.3	18.77	18.44
1436	20.77	20.92	19.68	16.11	13.1	8.54	9.15	11.37	14.11	17.36	18.83	18.64
1437	20.76	20.94	19.63	16.11	13.53	9.13	9.68	11.65	14.07	17.33	18.75	18.64
1438	20.86	20.82	19.61	16.27	13.79	9.3	9.9	11.99	14.18	17.36	18.78	18.6
1439	20.94	20.82	19.61	16.27	13.94	9.51	10.28	12.22	14.2	17.34	18.74	18.71
1440	20.77	20.65	19.46	16.2	13.98	9.57	10.61	12.41	14.14	17.27	18.48	18.64
1441	20.62	20.62	19.35	16.17	13.95	9.62	10.62	12.45	14.08	17.22	18.5	18.47
1442	20.52	20.53	19.55	16.29	14.1	9.66	10.71	12.52	14.19	17.3	18.75	18.54
1443	20.7	20.72	19.89	16.39	14.17	9.78	10.65	12.53	14.35	17.57	19.15	18.91
1444	20.47	20.51	19.84	16.49	14.3	9.78	10.58	12.56	14.38	17.3	19.13	18.73
1445	20.26	20.06	18.96	16.23	14.3	9.87	10.78	12.65	14.07	17.12	18.15	17.97
1446	20.46	20.16	18.73	16.29	13.99	9.86	10.7	12.25	13.86	17.15	17.94	18.09
1447	19.9	19.69	18.44	16.21	13.97	9.91	10.56	12.25	13.71	16.8	17.51	17.46
1448	20.04	19.9	18.89	16.31	14.07	10.05	10.83	12.87	14.81	18.57	18.9	18.28
1449	20.98	20.55	19.38	16.3	14.22	10.14	11.08	12.7	15.24	18.45	19.2	19.45
1450	20.86	20.81	19.68	16.39	14.35	10.28	11.19	12.87	15.15	18.63	19.32	18.97
1451	19.92	19.96	19.13	16.42	14.5	10.34	11.23	13.15	14.59	17.88	18.41	17.73
1452	21.07	21.03	19.91	17	14.9	10.5	11.31	13.06	15.22	18.86	19.38	19
1453	17.1	16.8	15.53	12.48	10.61	6.92	7.38	8.82	11.02	14.28	14.98	14.91
1454	18.39	18.39	17.21	14.12	11.68	7.6	8.25	10.34	12.51	15.86	16.64	16.31
1455	19.45	19.37	18.03	15	11.95	7.69	8.45	11.02	13.44	16.81	17.87	17.36
1456	19.54	19.69	18.38	15.24	12.24	8.09	8.86	11.18	13.55	17.35	18.17	17.55
1457	19.63	19.75	18.47	15.34	12.24	7.92	8.76	11.27	13.5	17.65	18.26	17.67
1458	19.73	19.88	18.47	15.4	12.17	7.76	8.55	11.25	13.54	17.85	18.4	17.77
1459	19.67	19.77	18.32	15.39	12.21	7.79	8.52	11.25	13.57	17.9	18.38	17.76
1460	19.91	19.99	18.56	15.55	12.25	7.83	8.54	11.28	13.73	18.04	18.56	17.96
1461	20.29	20.31	18.97	15.76	12.54	8.07	8.64	11.32	13.8	17.83	18.71	18.13
1462	20.41	20.6	19.27	15.84	12.91	8.65	9	11.57	13.85	17.38	18.8	18.11
1463	20.32	20.52	19.33	15.95	13.15	8.93	9.27	11.79	13.84	17.27	18.79	18.01
1464	20.36	20.49	19.42	16.05	13.18	8.77	9.27	11.76	13.97	17.29	18.78	18.16
1465	20.59	20.73	19.62	16.16	13.07	8.42	8.96	11.53	14.13	17.39	18.81	18.41
1466	20.82	21	19.79	16.16	13.06	8.19	8.94	11.43	14.23	17.48	18.97	18.65
1467	20.79	20.97	19.74	16.22	13.4	8.76	9.47	11.66	14.18	17.4	18.88	18.71
1468	20.74	20.75	19.56	16.15	13.8	9.41	10.23	12.09	14.1	17.21	18.64	18.63
1469	20.76	20.84	19.62	16.19	13.86	9.58	10.52	12.26	14.04	17.2	18.55	18.76
1470	20.77	20.8	19.54	16.22	13.96	9.61	10.59	12.31	14.01	17.18	18.39	18.72
1471	20.64	20.7	19.48	16.13	13.95	9.59	10.67	12.36	14.05	17.12	18.43	18.47
1472	20.6	20.77	19.67	16.32	14.03	9.66	10.7	12.47	14.2	17.31	18.76	18.58
1473	20.72	20.86	19.89	16.35	14.22	9.78	10.76	12.55	14.42	17.76	19.22	19.01
1474	20.67	20.77	19.85	16.48	14.25	9.8	10.7	12.64	14.46	17.48	19.32	18.81
1475	20.02	19.94	18.91	16.2	14.29	9.87	10.86	12.62	13.94	17	18.13	17.78
1476	20.29	20.06	18.61	16.12	13.89	9.83	10.64	12.21	13.77	17.06	17.74	17.94
1477	20.04	19.83	18.53	16.26	13.92	9.92	10.49	12.16	13.72	16.71	17.54	17.65
1478	19.97	19.77	18.74	16.29	14.09	10.1	10.67	12.76	14.57	18.11	18.79	18.11
1479	20.69	20.19	19.05	16.28	14.15	10.16	10.98	12.96	15.25	18.85	19.41	19.26
1480	20.4	20.24	19.18	16.31	14.28	10.23	11.21	13.1	15.1	18.86	19.38	18.66
1481	19.93	19.86	19.06	16.53	14.58	10.42	11.34	13.25	14.75	17.96	18.76	17.8
1482	20.96	20.86	19.83	16.95	14.97	10.52	11.38	13.16	15.25	18.87	19.48	19.04
1483	17.45	17.14	15.77	12.61	10.56	6.62	7.21	8.9	11.27	14.63	15.38	15.3
1484	17.88	17.73	16.63	13.47	11.38	7.45	8.11	9.86	12.02	15.33	16.04	15.81
1485	18.93	18.8	17.76	14.63	11.59	7.41	8.12	10.75	13.11	16.18	17.07	16.8
1486	19.37	19.27	17.94	14.93	11.94	7.72	8.52	10.96	13.39	16.83	17.83	17.3
1487	19.82	19.94	18.66	15.4	12.3	7.93	8.75	11.33	13.52	17.77	18.42	17.77
1488	20	20.11	18.86	15.59	12.31	7.83	8.64	11.4	13.48	17.75	18.58	17.8
1489	20.08	20.2	18.75	15.55	12.25	7.85	8.55	11.34	13.8	18.04	18.62	18.07
1490	19.79	19.9	18.43	15.4	12.14	7.81	8.53	11.37	13.71	17.92	18.42	17.88
1491	19.91	19.94	18.59	15.49	12.39	8.04	8.67	11.31	13.61	17.73	18.36	17.89
1492	20.22	20.37	19.07	15.77	12.88	8.92	9.42	11.68	13.64	17.34	18.64	18
1493	20.21	20.47	19.3	15.91	13.19	9.18	9.69	11.88	13.79	17.13	18.63	17.81
1494	20.38	20.61	19.45	16.05	13.19	8.96	9.53	11.78	14.01	17.3	18.78	18.02
1495	20.53	20.77	19.55	16.12	13.3	8.77	9.42	11.62	14.16	17.34	18.89	18.25
1496	20.65	20.81	19.61	16.23	13.34	8.61	9.35	11.6	14.26	17.4	18.73	18.39
1497	20.76	20.85	19.66	16.28	13.46	8.69	9.58	11.82	14.26	17.43	18.73	18.64
1498	20.93	20.97	19.76	16.26	13.66	9.1	10.12	12.13	14.21	17.41	18.9	18.93
1499	21.02	21.08	19.84	16.34	13.69	9.27	10.2	12.24	14.27	17.47	18.91	19.14
1500	20.99	21.12	19.91	16.4	13.85	9.43	10.39	12.36	14.27	17.64	18.86	19.21
1501	20.7	21.01	19.8	16.39	14.04	9.62	10.66	12.44	14.2	17.35	18.78	18.95
1502	20.57	20.94	19.67	16.3	14.08	9.69	10.75	12.5	14.17	17.21	18.85	18.81
1503	20.79	21.11	19.8	16.44	14.19	9.72	10.79	12.6	14.44	17.64	19.37	19.2
1504	20.75	21	19.82	16.51	14.25	9.72	10.78	12.66	14.38	17.5	19.28	18.89
1505	19.85	19.87	19.01	16.22	14.3	9.83	10.93	12.61	13.81	16.78	18.1	17.62
1506	19.85	19.5	18.4	15.8	13.87	9.86	10.65	12.15	13.63	16.78	17.34	17.58
1507	19.6	19.19	18.26	15.78	13.74	9.94	10.54	12.04	13.56	16.38	17.04	17.17
1508	19.77	19.52	18.51	16.01	13.89	10.07	10.58	12.37	13.88	16.89	17.78	17.45
1509	19.84	19.61	18.55	16.21	14.1	10.09	10.87	13.04	14.77	18.26	19.07	17.96
1510	19.8	19.64	18.54	16.16	14.21	10.2	11.25	13.2	14.89	18.23	18.99	17.8
1511	19.87	19.79	18.84	16.43	14.67	10.42	11.33	13.35	14.85	17.88	18.76	17.84
1512	20.64	20.54	19.53	16.83	14.97	10.54	11.34	13.31	15.3	18.8	19.52	18.96
1513	20.27	20.37	19.09	15.7	12.26	7.86	8.54	11.35	13.85	17.91	18.82	18.21
1514	19.89	19.95	18.6	15.41	12.11	7.82	8.51	11.36	13.66	17.76	18.42	17.94
1515	19.62	19.69	18.38	15.33	12.18	7.94	8.61	11.33	13.49	17.55	18.15	17.7
1516	19.99	20.11	18.82	15.56	12.7	8.8	9.37	11.64	13.57	17.48	18.43	17.91
1517	20.2	20.45	19.26	15.86	13.15	9.14	9.83	11.84	13.71	17.29	18.67	17.9
1518	20.33	20.58	19.36	16.02	13.29	9.17	9.92	11.91	13.93	17.28	18.78	17.96
1519	20.55	20.68	19.46	16.07	13.49	9.23	9.97	11.93	14.03	17.36	18.75	18.15
1520	20.66	20.79	19.6	16.24	13.5	9.09	9.81	11.83	14.22	17.35	18.67	18.34
1521	20.7	20.77	19.68	16.33	13.47	8.73	9.68	11.89	14.34	17.37	18.69	18.83
1522	20.87	20.94	19.86	16.36	13.47	8.7	9.77	12.1	14.4	17.51	18.98	19.19
1523	21.18	21.18	20.03	16.47	13.4	8.56	9.69	12.06	14.44	17.64	19.16	19.32
1524	21.16	21.21	19.91	16.42	13.8	9.19	10.2	12.29	14.37	17.57	19.07	19.28
1525	20.9	21.21	19.81	16.53	13.99	9.43	10.48	12.45	14.3	17.41	19.04	19.14
1526	20.6	21.05	19.41	16.27	14.1	9.7	10.73	12.55	14.05	17.09	19.03	19.04
1527	20.69	21.17	19.4	16.39	14.19	9.69	10.78	12.65	14.21	17.22	19.39	19.17
1528	19.98	20.77	19.12	16.41	14.24	9.74	10.86	12.64	14	16.76	18.9	18.06
1529	19.68	19.87	18.8	16.11	14.32	9.87	10.89	12.5	13.57	16.5	17.84	17.35
1530	19.5	19.28	18.53	15.67	13.85	9.87	10.68	12.06	13.48	16.4	17.15	17.24
1531	19.12	19.23	18.63	15.56	13.65	9.94	10.58	12.01	13.41	16.24	16.89	16.78
1532	19.42	19.53	18.91	15.96	13.94	9.95	10.72	12.19	13.57	16.5	17.19	17.19
1533	19.65	19.48	18.6	16.14	14.24	10.09	11.07	12.79	13.79	16.63	17.45	17.42
1534	19.71	19.56	18.55	16.2	14.35	10.22	11.22	13.13	14.21	16.65	17.53	17.49
1535	19.7	19.64	18.72	16.32	14.65	10.42	11.38	13.34	14.67	17.25	18.07	17.7
1536	20.39	20.17	19.32	16.72	15	10.56	11.37	13.4	15.27	18.49	19.31	18.87
1537	20.41	20.48	19.22	15.75	12.3	7.79	8.48	11.37	13.87	17.86	18.87	18.34
1538	20.29	20.44	19.05	15.64	12.19	7.83	8.52	11.39	13.84	17.82	18.78	18.25
1539	19.99	20.03	18.79	15.48	12.19	7.83	8.54	11.34	13.57	17.62	18.4	17.91
1540	20.26	20.35	19.09	15.68	12.59	8.4	9.09	11.61	13.7	17.57	18.68	18.1
1541	20.51	20.72	19.48	15.98	12.92	8.77	9.42	11.76	13.97	17.61	18.96	18.29
1542	20.37	20.69	19.45	16	13.13	9.01	9.75	11.89	13.95	17.55	18.84	18.23
1543	20.38	20.71	19.45	16.07	13.49	9.31	10.1	11.99	14.01	17.39	18.71	18.14
1544	20.46	20.74	19.38	16.09	13.58	9.29	10.19	12.07	14.15	17.3	18.67	18.2
1545	20.34	20.39	19.35	16.13	13.69	9.3	10.29	12.17	14.19	17.21	18.39	18.38
1546	20.41	20.49	19.52	16.24	13.71	9.32	10.31	12.26	14.26	17.22	18.52	18.44
1547	20.63	21	19.91	16.48	13.77	9.12	10.13	12.26	14.41	17.4	18.93	18.81
1548	20.66	20.99	19.82	16.46	13.91	9.19	10.26	12.43	14.36	17.4	18.93	19
1549	20.67	20.98	19.6	16.43	14.06	9.35	10.3	12.51	14.42	17.57	19.11	19.08
1550	20.55	20.96	19.27	16.17	14.09	9.7	10.7	12.58	14.13	17.24	19.01	19.03
1551	20.16	20.88	19.09	16.21	14.17	9.68	10.79	12.63	14.04	17.02	18.99	18.55
1552	19.88	19.95	18.59	16.14	14.32	9.75	10.87	12.58	13.69	16.54	17.84	17.43
1553	19.94	19.73	18.5	16.14	14.39	9.81	10.91	12.41	13.61	16.55	17.26	17.38
1554	19.34	19.81	18.65	15.83	13.97	9.91	10.74	12.12	13.4	16.31	17.25	17
1555	18.97	19.76	18.83	15.68	13.67	9.87	10.66	11.96	13.33	16.07	16.87	16.63
1556	19.29	20.24	19.47	16.36	14.19	9.94	10.77	12.16	13.43	16.35	17.17	16.97
1557	19.64	20.34	19.75	16.85	14.64	10.2	11.22	12.8	13.71	16.34	17.34	17.08
1558	19.81	20.27	19.57	16.95	14.78	10.36	11.38	13.2	14.14	16.42	17.21	17.31
1559	19.43	19.51	18.87	16.53	14.71	10.42	11.48	13.33	14.41	16.73	17.45	17.49
1560	19.73	19.62	18.69	16.45	14.83	10.58	11.49	13.51	15.12	17.75	18.36	18.29
1561	20.42	20.45	19.23	15.85	12.43	7.8	8.56	11.56	13.88	17.72	18.97	18.35
1562	20.43	20.49	19.25	15.74	12.29	7.77	8.47	11.38	13.96	17.73	18.92	18.34
1563	20.28	20.31	19.01	15.6	12.25	7.78	8.52	11.42	13.81	17.54	18.66	18.16
1564	20.55	20.56	19.26	15.83	12.79	8.49	9.28	11.64	13.93	17.6	18.94	18.28
1565	20.44	20.57	19.34	15.86	13.27	9.16	9.88	11.84	13.89	17.67	18.97	18.34
1566	20.48	20.72	19.47	15.99	13.39	9.11	9.91	11.94	14.07	17.63	18.95	18.55
1567	20.51	20.91	19.6	16.12	13.41	9.1	9.91	11.96	14.11	17.54	18.84	18.6
1568	20.53	20.94	19.64	16.19	13.34	8.87	9.74	11.97	14.35	17.4	18.66	18.57
1569	20.37	20.41	19.31	16.14	13.56	9.1	10.15	12.15	14.23	17.18	18.38	18.23
1570	20.28	20.31	19.4	16.07	13.73	9.3	10.28	12.23	14.16	17.17	18.33	17.99
1571	20.25	20.75	19.63	16.25	13.83	9.36	10.42	12.35	14.25	17.27	18.69	18.08
1572	20.1	20.75	19.48	16.17	13.97	9.45	10.56	12.47	14.34	17.28	18.77	18.48
1573	20.21	20.77	19.52	16.07	14.02	9.6	10.68	12.51	14.4	17.51	19.05	19.02
1574	20.72	21.15	19.71	16.26	14.13	9.64	10.65	12.62	14.56	18.06	19.49	19.49
1575	20.12	20.81	19.35	16.41	14.23	9.67	10.65	12.7	14.47	17.61	19.25	19.02
1576	19.76	19.85	18.66	15.96	14.27	9.78	10.85	12.72	14.17	16.97	18.33	17.59
1577	19.83	20.5	19.32	16.35	14.37	9.62	10.82	12.77	14.64	17.62	18.54	17.79
1578	20.45	21.16	19.8	16.44	14.22	9.85	10.92	12.64	14.28	17.46	18.68	18.14
1579	19.75	20.38	19.03	15.89	13.72	9.97	10.72	12.07	13.17	16	17.42	16.93
1580	19.62	20.51	19.37	16.46	14.18	9.96	10.94	12.36	13.47	16.03	16.9	16.85
1581	20.06	20.83	19.98	17.05	14.76	10.21	11.32	13.09	14.14	16.4	17.09	17.25
1582	20.06	20.69	19.99	17.19	14.88	10.45	11.31	13.3	14.43	16.58	17.17	17.55
1583	19.53	19.61	19.24	17	14.93	10.54	11.51	13.39	14.58	16.82	17.35	17.6
1584	20.03	19.75	18.98	17.04	15.08	10.64	11.34	13.54	15.29	17.98	18.33	18.58
1585	20.4	20.3	19	15.76	12.78	8.29	9.05	11.73	13.69	17.54	18.92	18.16
1586	20.56	20.4	19.24	15.88	12.46	7.91	8.58	11.57	14	17.64	19.07	18.4
1587	20.35	20.33	19.08	15.71	12.35	7.83	8.61	11.42	13.95	17.54	18.78	18.23
1588	20.21	20.19	18.97	15.6	12.87	8.63	9.46	11.65	13.75	17.51	18.59	18.06
1589	20.63	20.6	19.3	15.88	13.34	9.31	10.12	11.98	13.94	18.01	18.95	18.55
1590	20.45	20.5	19.3	15.77	13.34	9.28	10.09	11.93	13.96	17.89	18.83	18.52
1591	20.58	20.82	19.65	16.12	13.33	9.08	9.81	11.99	14.29	17.9	19.08	18.87
1592	20.54	20.7	19.63	16.23	13.25	8.68	9.47	11.93	14.58	17.59	18.8	18.56
1593	20.48	20.34	19.19	16.16	13.54	8.86	9.81	12.07	14.44	17.34	18.67	18.17
1594	20.26	20.34	19.16	16.11	13.72	9.13	10.13	12.31	14.33	17.19	18.49	18.12
1595	20.26	20.57	19.3	16.14	13.89	9.3	10.26	12.39	14.41	17.46	18.79	18.35
1596	20.09	20.58	19.3	16.13	13.97	9.48	10.39	12.48	14.59	17.61	18.72	18.56
1597	20.4	20.88	19.71	16.22	14.07	9.63	10.59	12.54	14.87	18.35	19.32	19.14
1598	21.18	21.41	20.07	16.5	14.16	9.72	10.57	12.43	15.08	18.83	19.42	19.48
1599	21.13	21.42	20.06	16.62	14.23	9.7	10.39	12.46	15.09	18.78	19.36	19.57
1600	20.88	21.23	19.95	16.66	14.03	9.4	10.19	12.62	15.01	18.63	19.35	19.31
1601	21.24	21.41	20.17	16.82	13.97	9.06	10.18	12.62	15.01	18.68	19.52	19.57
1602	21.23	21.36	20.02	16.69	14.28	9.79	10.82	12.65	14.47	18.01	19.26	19.06
1603	19.99	20.41	18.94	15.95	13.71	9.99	10.79	12.02	13.07	15.97	17.68	16.94
1604	19.64	20.68	19.29	16.55	14.22	9.95	11.01	12.56	13.47	15.96	17.16	16.66
1605	20.19	20.89	19.75	17.13	14.81	10.34	11.24	13.33	14.47	16.66	17.6	17.43
1606	20.18	20.61	19.98	17.25	14.84	10.46	11.04	13.4	14.99	17.22	17.91	17.89
1607	19.58	19.75	19.4	17.24	15.03	10.53	11.28	13.49	15.13	17.41	17.75	17.94
1608	19.65	19.5	18.9	17.11	15.09	10.65	11.37	13.56	15.32	17.85	18.29	18.22
1609	19.88	19.92	18.77	15.38	12.57	8.44	9.1	11.49	13.66	17.73	18.39	17.97
1610	20.5	20.51	19.19	15.74	12.68	8.3	9.1	11.58	14.07	18.14	18.93	18.52
1611	20.14	20.17	18.94	15.58	12.59	8.31	9.24	11.62	13.86	17.71	18.54	18.13
1612	19.92	19.86	18.74	15.43	12.93	8.95	9.82	11.72	13.61	17.31	18.33	17.75
1613	20.62	20.38	19.24	15.79	13.34	9.18	10.01	11.91	13.95	17.78	18.86	18.37
1614	20.7	20.52	19.49	16	13.38	9.16	9.85	12.03	14.25	17.97	19.1	18.65
1615	20.51	20.45	19.5	16.09	13.44	9.05	9.76	12.01	14.52	17.99	19.2	18.55
1616	20.37	20.25	19.27	16.11	13.51	9.19	9.93	12.1	14.6	17.85	18.9	18.08
1617	20.41	20.13	18.94	16.04	13.67	9.31	10.23	12.19	14.57	17.59	18.55	17.94
1618	20.36	20.41	19.27	16.22	13.74	9.25	10.13	12.19	14.79	18.1	18.94	18.29
1619	20.53	20.71	19.42	16.18	13.79	9.27	10.05	12.26	14.85	18.27	19.23	18.86
1620	20.85	21.05	19.67	16.24	13.93	9.57	10.46	12.45	14.68	18.23	19.22	19.14
1621	20.96	21.05	19.62	16.09	13.99	9.73	10.82	12.66	14.71	18.47	19.32	19.16
1622	21.12	21.3	19.93	16.33	14.15	9.79	10.9	12.64	15.02	18.73	19.44	19.36
1623	21.25	21.41	20.09	16.59	14.22	9.8	10.6	12.59	15.08	18.76	19.54	19.48
1624	21.51	21.41	20.29	16.82	13.64	9.13	9.81	12.57	15.05	18.59	19.4	19.58
1625	21.38	21.55	20.24	16.96	13.6	8.81	9.84	12.69	15.04	18.6	19.65	19.64
1626	19.91	20.51	18.9	16.14	14.13	9.77	10.87	12.65	14.35	17.55	18.62	18.1
1627	18.94	19.31	18.12	15.53	13.51	9.8	10.49	11.91	13.12	15.86	16.9	16.57
1628	18.95	19.89	18.68	16.34	14.09	10.02	11	12.56	13.33	15.82	16.73	16.55
1629	19.4	20.27	19.2	16.91	14.56	10.24	11.46	13.17	13.99	16.14	16.9	16.86
1630	19.57	19.98	19.26	17.03	14.76	10.4	11.55	13.44	14.75	16.92	17.73	17.54
1631	19.18	19.3	18.77	16.82	14.76	10.48	11.59	13.51	15.02	17.31	17.87	17.69
1632	19.52	19.42	18.6	16.86	15.05	10.67	11.64	13.59	15.28	17.66	18.27	17.93
1633	18.7	18.62	17.76	14.61	11.64	7.56	8.45	11.23	13.37	16.54	17.26	16.68
1634	20.26	20.23	18.97	15.59	12.36	8.06	8.86	11.5	14.21	18.14	18.74	18.36
1635	20.57	20.52	19.24	15.8	12.67	8.35	9.21	11.75	14.12	18.12	18.97	18.59
1636	20.15	20.14	18.94	15.6	12.83	8.75	9.62	11.77	13.89	17.6	18.58	18
1637	20.15	20.05	18.95	15.63	13.04	8.99	9.78	11.88	13.91	17.43	18.53	18.01
1638	20.53	20.3	19.3	16.06	13.22	8.84	9.5	12	14.45	17.84	19.08	18.29
1639	20.68	20.48	19.65	16.15	13.28	8.85	9.63	12.04	14.77	18.43	19.29	18.41
1640	20.43	20.61	19.45	16.03	13.5	9.28	10.15	12.12	14.67	18.34	19.02	18.37
1641	20.22	20.31	18.99	15.85	13.45	9.36	10.33	12.12	14.31	17.88	18.73	17.98
1642	20.76	20.98	19.57	16.2	13.69	9.48	10.48	12.37	14.7	18.36	19.31	18.71
1643	21.1	20.96	19.69	16.27	13.79	9.54	10.43	12.35	14.89	18.64	19.21	19.09
1644	21.04	20.81	19.79	16.35	13.91	9.67	10.64	12.47	14.87	18.68	19.03	18.96
1645	21.2	20.94	19.92	16.46	14	9.75	10.69	12.6	15.06	18.76	19.02	19.07
1646	21.29	21.05	20.02	16.62	13.9	9.72	10.43	12.55	15.1	18.76	19	19.14
1647	21.37	21.21	20.15	16.75	13.72	9.44	9.98	12.59	15.1	18.72	19.02	19.24
1648	21.31	21.1	20.15	16.79	13.48	9.05	9.78	12.7	15	18.46	19	19.22
1649	21.44	21	20.21	16.78	13.54	9.03	10.02	12.75	15.04	18.14	19.03	19.3
1650	19.95	20.26	19.03	16.21	14.11	9.95	10.99	12.73	14.31	17.5	18.47	18.07
1651	18.46	18.49	17.66	15.2	13.42	9.86	10.66	12.02	13.11	15.7	16.43	16.33
1652	18.91	19.02	18.21	15.93	14	10.02	11.03	12.71	13.73	16.1	16.76	16.73
1653	19.14	19.69	18.78	16.61	14.44	10.21	11.35	13.09	14.16	16.33	16.88	16.96
1654	18.97	19.66	18.83	16.65	14.48	10.3	11.37	13.14	14.28	16.52	17.24	17.11
1655	18.87	18.98	18.39	16.3	14.37	10.38	11.42	13.28	14.5	16.69	17.27	17.08
1656	19.41	19.37	18.52	16.68	14.79	10.57	11.7	13.58	15.18	17.71	18.32	17.82
1657	19.63	19.67	18.63	15.33	11.99	7.69	8.44	11.6	14.2	17.36	18.18	17.73
1658	20.78	20.72	19.4	15.84	12.44	7.97	8.66	11.68	14.65	18.59	19.24	18.92
1659	20.99	20.75	19.43	16.09	12.8	8.19	8.91	11.87	14.56	18.51	19.48	18.76
1660	20.85	20.68	19.45	16.11	12.92	8.32	9.01	11.82	14.76	18.46	19.46	18.65
1661	20.96	20.97	19.73	16.1	12.97	8.51	9.18	11.87	14.86	18.61	19.5	18.95
1662	20.8	20.79	19.56	16.07	12.96	8.72	9.46	11.87	14.79	18.53	19.25	18.75
1663	19.08	19.06	18.16	14.89	11.78	7.62	8.4	11.47	13.73	16.77	17.56	17.15
1664	20.96	20.91	19.58	15.94	12.48	7.99	8.58	11.81	14.88	18.66	19.38	19.12
1665	20.43	20.37	19.14	15.77	12.64	8.23	8.94	11.75	14.42	18.34	19.01	18.39
1666	20.47	20.41	19.18	15.76	12.66	8.36	9.12	11.81	14.54	18.34	18.94	18.4
1667	20.67	20.63	19.3	15.79	12.62	8.45	9.13	11.84	14.78	18.51	19.07	18.83
1668	20.11	20.05	18.81	15.55	12.68	8.87	9.63	11.87	14.53	17.82	18.58	18.22
1669	20.02	19.98	18.76	15.46	12.13	7.88	8.57	11.78	14.41	17.68	18.53	18.18
1670	20.87	20.79	19.51	15.87	12.48	7.99	8.66	11.95	14.85	18.61	19.31	19.07
1671	20.19	20.21	19.01	15.52	12.43	8.21	8.93	11.72	14.37	18.14	18.65	18.31
1672	19.12	19.15	18.08	14.96	12.25	8.35	9.15	11.61	13.8	16.96	17.7	17.37
1673	18.77	18.82	17.83	14.84	12.12	8.45	9.24	11.76	13.59	16.49	17.36	16.94
1674	19.5	19.56	18.36	15.37	12.5	8.75	9.47	12.04	14.17	17.07	17.98	17.57
1675	20.28	20.2	18.94	15.59	12.23	7.97	8.66	11.88	14.56	17.97	18.76	18.48
1676	20.36	20.33	19.01	15.65	12.35	8.01	8.74	11.94	14.62	18.08	18.89	18.62
1677	19.05	19.02	17.95	14.86	11.88	7.82	8.63	11.49	13.66	16.81	17.57	17.21
1678	17.9	17.99	17.12	14.32	11.71	7.93	8.75	11.21	12.83	15.9	16.55	16.07
1679	18.78	19.01	18.02	15.09	12.26	8.48	9.22	11.88	13.68	16.68	17.44	16.96
1680	19.9	19.98	18.75	15.51	12.6	8.86	9.58	12.07	14.51	17.46	18.43	18.12
1681	19.81	19.67	18.6	15.31	12.12	8	8.72	11.93	14.3	17.5	18.42	17.97
1682	18.88	18.73	17.75	14.69	11.84	7.98	8.7	11.47	13.64	16.79	17.62	17.04
1683	17.3	17.03	16.1	13.31	11.22	7.84	8.51	10.14	11.96	15.31	15.89	15.43
1684	17.49	17.36	16.38	13.64	11.35	7.83	8.65	10.39	12.18	15.56	16.11	15.59
1685	18.56	18.58	17.63	14.67	12.08	8.44	9.29	11.7	13.5	16.29	17.19	16.72
1686	20.59	20.51	19.36	15.83	13.13	9.24	10.12	12.23	14.76	18.23	18.97	18.76
1687	18.03	17.77	17.01	14.24	11.59	7.87	8.6	11.45	13.25	16.34	16.88	16.26
1688	16.64	16.31	15.38	12.67	10.76	7.42	8.15	9.89	11.49	14.68	15.2	14.73
1689	16.48	16.17	15.19	12.43	10.67	7.46	8.13	9.44	11.16	14.37	14.89	14.59
1690	18.24	18.05	17.01	13.98	11.48	7.88	8.61	10.89	12.91	15.9	16.75	16.35
1691	20.07	20.04	18.83	15.45	12.62	8.78	9.52	12.03	14.46	17.81	18.6	18.33
1692	21	20.87	19.61	16.1	13.42	9.33	10.14	12.33	15.05	18.54	19.35	19.14
