# Supplementary material for: Roles of host and environment in shift of primary anthrax host species in Kruger National Park
Source: PLoS One. 2024 Dec 6;19(12):e0314103. doi: 10.1371/journal.pone.0314103 (PMC11623471; doi:10.1371/journal.pone.0314103)
Supplement: S1 Data — (ZIP) [file pone.0314103.s001.zip › Ochai Supplementary Data/Tmin excel/1996.xlsx]

## Sheet: 1996
UPID	1996_1	1996_2	1996_3	1996_4	1996_5	1996_6	1996_7	1996_8	1996_9	1996_10	1996_11	1996_12
1	21.73	21.35	18.94	16.35	13.73	10.44	9.56	11.74	15.12	18.59	20.65	21.06
2	21.93	21.53	19.16	16.48	13.84	10.47	9.62	11.85	15.16	18.67	20.79	21.2
3	22.05	21.66	19.21	16.45	13.88	10.6	9.83	11.91	15.17	18.66	20.83	21.31
4	22.16	21.88	19.21	16.49	13.97	10.58	9.81	11.91	15.18	18.82	20.85	21.42
5	21.89	21.79	19	16.47	13.93	10.43	9.56	11.72	15.05	18.8	20.59	21.27
6	21.88	21.9	19.13	16.58	13.94	10.45	9.62	11.78	15.11	18.98	20.65	21.32
7	22.28	22.09	19.38	16.8	14.08	10.61	9.81	11.97	15.38	19.22	20.94	21.56
8	22.33	22.26	19.39	16.81	14.18	10.79	10.12	12.19	15.58	19.2	20.88	21.61
9	22.18	22.19	19.27	16.67	14.15	10.8	10.1	12.29	15.62	19.04	20.66	21.46
10	22.04	22.04	19.19	16.69	14.13	10.75	10.02	12.16	15.44	18.9	20.52	21.3
11	22.08	22.12	19.47	16.92	14.25	10.77	10.09	12.11	15.34	18.86	20.92	21.37
12	21.81	21.9	19.32	16.87	14.35	10.69	9.93	11.93	14.97	17.98	20.74	21.13
13	21.73	21.76	19.22	16.82	14.36	10.68	9.95	11.9	14.79	17.74	20.5	21.06
14	21.81	21.93	19.4	16.97	14.44	10.73	10.03	12.08	14.99	17.87	20.6	21.19
15	21.9	21.94	19.49	17.15	14.54	10.77	10.08	12.29	15.22	18.07	20.76	21.3
16	22.37	22.35	19.62	17.03	14.79	11.3	10.5	12.91	15.88	18.93	21.14	21.68
17	22.5	22.51	19.28	16.65	14.98	11.61	10.84	13.14	16.09	19.14	21.14	21.86
18	22.2	22.12	19.49	16.9	15.04	11.73	10.93	13.32	16.03	18.57	20.97	21.66
19	21.83	21.48	19.08	16.51	13.88	10.27	9.3	11.69	15.21	18.6	20.84	21.26
20	21.79	21.49	19.1	16.52	13.91	10.45	9.59	11.74	15.19	18.58	20.76	21.17
21	22.08	21.71	19.34	16.65	13.99	10.67	9.79	11.91	15.29	18.69	20.99	21.36
22	22.24	21.94	19.36	16.67	14.09	10.67	9.87	11.92	15.3	18.86	21.02	21.52
23	22.11	21.99	19.09	16.54	14.09	10.65	9.81	11.94	15.31	19.19	20.83	21.46
24	22.01	21.94	19.03	16.5	14.08	10.69	9.87	12.02	15.45	19.11	20.69	21.35
25	22.22	22.16	19.2	16.75	14.11	10.72	9.99	12.09	15.5	19.15	20.88	21.48
26	22.43	22.4	19.48	16.91	14.24	10.85	10.11	12.29	15.67	19.35	21.12	21.75
27	22.45	22.38	19.77	17.04	14.36	10.86	10.13	12.44	15.81	19.52	21.33	21.78
28	22.29	22.16	19.7	17.17	14.41	10.94	10.14	12.45	15.79	19.33	21.46	21.59
29	22.3	22.28	19.72	17.18	14.42	10.88	10.18	12.46	15.73	19.18	21.31	21.5
30	22.12	22.17	19.61	17.12	14.47	10.95	10.21	12.42	15.5	18.68	21.09	21.38
31	21.99	21.98	19.37	17.11	14.53	10.96	10.17	12.28	15.33	18.36	20.9	21.31
32	21.71	21.74	19.16	16.93	14.47	10.79	10.06	12.03	14.9	17.75	20.49	21.01
33	21.61	21.72	19.28	17.02	14.47	10.76	9.95	12.08	14.99	17.84	20.47	20.94
34	22.22	22.36	19.32	16.75	14.64	11.12	10.39	12.78	15.77	18.83	20.82	21.62
35	22.48	22.55	19.13	16.39	14.86	11.45	10.81	12.92	15.71	18.77	20.9	21.82
36	22.49	22.59	19.3	16.59	15.01	11.48	10.84	13.24	16.08	19.07	21.05	21.92
37	21.62	21.35	18.93	16.3	13.76	10.12	9.14	11.38	14.88	18.18	20.43	21.02
38	21.68	21.32	19.01	16.46	13.9	10.48	9.58	11.63	15.03	18.26	20.52	20.98
39	21.97	21.65	19.01	16.32	13.9	10.72	9.9	11.86	15.09	18.6	20.65	21.18
40	21.98	21.73	18.86	16.31	13.94	10.76	9.99	11.94	15.17	18.81	20.65	21.24
41	21.97	21.71	18.75	16.2	14.02	10.78	10.05	12.04	15.28	19.08	20.69	21.29
42	22.23	22.08	19.12	16.55	14.13	10.8	10.04	12.1	15.46	19.15	21	21.53
43	22.26	22.14	19.5	16.94	14.29	10.76	10	12.02	15.36	18.73	21.07	21.46
44	22.43	22.29	19.7	17.11	14.39	10.85	10.03	12.13	15.56	18.91	21.24	21.59
45	22.5	22.25	19.69	17.16	14.38	10.8	10.03	12.1	15.54	19.11	21.35	21.59
46	22.29	22.16	19.62	17.15	14.43	10.71	9.94	12.07	15.34	18.7	21.11	21.43
47	22.59	22.68	19.66	17.03	14.48	10.86	10.11	12.39	15.76	19.33	21.28	21.88
48	22.57	22.74	19.65	16.82	14.47	10.84	10.06	12.44	15.72	19.2	21.31	21.97
49	22.53	22.82	19.81	16.67	14.48	10.79	10.14	12.46	15.66	19.04	21.42	21.9
50	21.94	22.19	19.58	17.01	14.46	10.91	10.13	12.49	15.61	18.84	20.97	21.26
51	21.73	21.82	19.41	17.23	14.5	10.86	10.17	12.35	15.26	18.12	20.64	21.05
52	22.12	22.26	19.52	16.89	14.54	11.01	10.24	12.66	15.65	18.71	20.74	21.46
53	22.39	22.59	19.22	16.43	14.75	11.23	10.52	12.92	15.54	18.39	20.71	21.57
54	22.42	22.3	19	16.27	14.8	11.01	10.54	12.81	15.63	18.54	20.81	21.58
55	21.88	21.7	19.07	16.32	13.77	10.16	9.14	11.3	14.79	18.08	20.33	21.09
56	21.73	21.42	19.04	16.46	13.96	10.51	9.59	11.53	14.92	18.19	20.46	21.04
57	21.86	21.51	19.11	16.48	13.96	10.77	9.88	11.79	15.05	18.33	20.58	21.07
58	21.84	21.67	18.93	16.28	13.92	10.81	10.03	11.86	15.1	18.62	20.49	21.15
59	21.61	21.47	18.61	16.18	14	10.8	10.04	11.95	15.15	18.95	20.36	20.99
60	21.94	21.88	19.04	16.62	14.14	10.75	9.91	11.9	15.18	18.88	20.63	21.26
61	22.03	21.84	19.44	16.85	14.18	10.48	9.59	11.66	15.02	18.27	20.84	21.28
62	22.12	21.95	19.47	16.91	14.24	10.54	9.59	11.69	15.05	18.22	20.91	21.26
63	22.1	21.98	19.45	16.88	14.19	10.45	9.55	11.62	15	18.25	20.9	21.15
64	22.14	22.07	19.54	16.96	14.25	10.32	9.43	11.61	15.06	18.45	20.91	21.3
65	22.13	22.15	19.46	17.01	14.27	10.41	9.57	11.75	15.22	18.69	21.04	21.33
66	22.13	22.15	19.47	17.22	14.5	10.71	9.86	11.97	15.3	18.51	21	21.43
67	22.34	22.43	19.7	17.27	14.52	10.84	10.06	12.37	15.71	19.1	21.16	21.65
68	22.52	22.83	19.79	16.72	14.48	10.87	10.08	12.59	15.82	19.67	21.28	21.8
69	22.04	22.28	19.6	17.12	14.48	10.88	10.12	12.47	15.68	18.98	20.94	21.38
70	21.98	22.13	19.49	17.11	14.58	10.86	10.11	12.43	15.59	18.72	20.72	21.39
71	22.25	22.54	19.27	16.6	14.54	11	10.24	12.83	15.41	18.22	20.41	21.4
72	22.32	22.35	19.12	16.37	14.74	11.2	10.46	12.83	15.52	18.33	20.56	21.35
73	21.87	21.76	19.14	16.28	13.56	9.9	8.91	11.2	14.68	18.01	20.24	20.98
74	21.65	21.45	18.95	16.37	13.87	10.32	9.31	11.47	14.86	18.06	20.36	20.97
75	21.9	21.5	19.18	16.57	14.05	10.71	9.73	11.74	15.1	18.48	20.64	21.13
76	22	21.68	19.18	16.59	14.06	10.76	9.83	11.86	15.11	18.7	20.67	21.19
77	21.97	21.85	19.2	16.59	14.14	10.74	9.96	11.96	15.23	19.03	20.48	21.22
78	22.15	21.98	19.34	16.81	14.23	10.72	9.89	11.93	15.33	19.2	20.7	21.45
79	22.16	21.91	19.45	16.89	14.22	10.59	9.69	11.76	15.14	18.83	21	21.48
80	22.15	21.95	19.47	16.87	14.22	10.5	9.59	11.67	15.11	18.63	21.12	21.42
81	22.07	21.91	19.4	16.78	14.18	10.35	9.45	11.56	15.02	18.55	21.1	21.25
82	22	21.8	19.28	16.69	14.03	10.23	9.3	11.48	15.01	18.75	20.97	21.19
83	21.99	21.91	19.27	16.82	14.16	10.14	9.25	11.48	15.09	18.76	21.17	21.25
84	22.1	22.01	19.36	17.06	14.37	10.48	9.53	11.59	15.09	18.41	21.01	21.35
85	22.16	22.15	19.5	17.27	14.52	10.7	9.87	11.84	15.17	18.32	21.02	21.41
86	22.48	22.67	19.85	17.3	14.54	10.81	9.95	12.27	15.69	19.28	21.29	21.83
87	22.44	22.8	19.95	17.31	14.52	10.85	10.02	12.48	15.86	19.59	21.47	21.96
88	22.35	22.53	19.92	17.23	14.58	10.91	10.07	12.72	15.72	19.18	21.39	21.83
89	22.32	22.34	19.92	17.18	14.65	11.05	10.2	12.86	15.65	18.84	21.21	21.96
90	22.32	22.29	19.8	17.33	14.74	11.18	10.28	12.97	15.83	19.09	21.19	21.93
91	21.73	21.44	19.03	16.4	13.89	10.3	9.35	11.55	14.97	18.41	20.52	21.01
92	21.81	21.56	19.12	16.45	13.96	10.4	9.44	11.65	15.06	18.48	20.62	21.1
93	21.91	21.51	19.16	16.54	13.97	10.45	9.44	11.71	15.06	18.49	20.73	21.12
94	21.92	21.59	19.18	16.58	14.07	10.53	9.58	11.73	15.11	18.54	20.75	21.1
95	22.09	21.67	19.32	16.74	14.23	10.78	9.85	11.84	15.23	18.87	20.87	21.21
96	22.19	21.74	19.33	16.83	14.27	10.82	9.93	11.87	15.26	19.05	20.82	21.35
97	22.12	21.86	19.37	16.83	14.22	10.58	9.75	11.75	15.14	19.16	20.71	21.36
98	22.12	21.88	19.31	16.72	14.17	10.44	9.53	11.67	15.11	19.15	20.58	21.35
99	22.12	21.89	19.29	16.68	14.13	10.34	9.39	11.58	15.06	19.09	20.57	21.24
100	22.03	21.72	19.19	16.74	14.16	10.38	9.45	11.46	14.87	18.52	20.94	21.04
101	21.61	21.52	18.97	16.56	14	10.19	9.22	11.26	14.54	17.69	20.52	20.73
102	21.74	21.69	19.05	16.64	14.04	10.05	9	11.18	14.56	17.64	20.51	20.89
103	21.9	21.9	19.19	16.72	14.08	10.04	9.07	11.16	14.55	17.64	20.48	21.01
104	22.02	22.31	19.45	16.91	14.14	10.13	9.24	11.39	14.85	18.4	20.73	21.36
105	21.98	22.3	19.32	17.04	14.3	10.4	9.56	11.86	15.42	18.95	20.63	21.35
106	22.19	22.54	19.42	17.14	14.5	10.71	9.91	12.28	15.53	18.73	20.81	21.59
107	22.09	22.39	19.78	17.37	14.69	10.94	10.1	12.5	15.75	19.16	21.19	21.86
108	22.12	22.16	19.68	17.35	14.82	11.02	10.17	12.54	15.84	19.35	21.11	21.64
109	21.75	21.38	19.02	16.42	13.91	10.36	9.47	11.62	14.97	18.64	20.49	20.99
110	21.8	21.41	19.08	16.42	13.9	10.27	9.34	11.6	14.99	18.63	20.56	20.99
111	21.78	21.29	19	16.36	13.84	10.19	9.24	11.52	14.87	18.44	20.4	20.88
112	21.82	21.42	19.12	16.47	13.99	10.36	9.37	11.58	14.9	18.34	20.54	21
113	21.92	21.53	19.23	16.58	14.16	10.55	9.57	11.67	15.01	18.4	20.67	21.02
114	22	21.58	19.23	16.69	14.18	10.57	9.68	11.67	15.06	18.65	20.79	21.11
115	21.91	21.62	19.18	16.66	14.22	10.47	9.54	11.61	14.97	18.57	20.79	21.1
116	21.96	21.8	19.28	16.71	14.3	10.54	9.61	11.59	14.89	18.53	20.9	21.21
117	21.89	21.82	19.21	16.57	14.13	10.38	9.49	11.46	14.77	18.59	20.53	21.04
118	21.8	21.71	19.11	16.61	14.09	10.28	9.31	11.4	14.66	18.22	20.53	20.87
119	21.45	21.38	18.92	16.43	14	10.12	9.17	11.16	14.42	17.38	20.06	20.66
120	21.45	21.56	18.94	16.48	13.97	10.03	9.05	11.08	14.28	17.2	19.96	20.55
121	21.73	21.87	19.01	16.53	14.09	10.19	9.37	11.38	14.65	18.04	20.27	20.9
122	21.17	21.31	18.35	16.08	14.24	10.59	9.8	11.91	15.05	18.44	20.09	20.8
123	21.46	21.4	18.33	15.95	14.26	10.71	9.96	12.18	15.16	18.34	20.16	20.83
124	22.21	22.15	18.75	16.43	14.4	10.75	9.92	12.35	15.33	18.5	20.56	21.19
125	21.96	22.26	19	16.79	14.48	10.79	10.03	12.35	15.32	18.23	20.37	21.22
126	21.94	22.32	19.29	17.09	14.65	10.88	10.09	12.43	15.55	18.6	20.69	21.56
127	21.56	21.21	18.95	16.27	13.62	10.07	9.11	11.42	14.82	18.61	20.21	20.85
128	21.75	21.33	18.99	16.38	13.75	10.13	9.18	11.48	14.86	18.72	20.19	20.99
129	21.56	21.19	18.86	16.25	13.82	10.21	9.31	11.49	14.75	18.45	19.83	20.69
130	21.7	21.33	18.97	16.35	13.94	10.4	9.39	11.52	14.77	18.38	20.05	20.77
131	21.84	21.48	19.15	16.55	14.11	10.5	9.53	11.6	14.91	18.45	20.49	20.9
132	21.76	21.51	19.14	16.56	14.13	10.54	9.59	11.57	14.92	18.43	20.5	20.8
133	21.52	21.34	18.96	16.38	14.05	10.4	9.39	11.44	14.64	17.99	20.22	20.64
134	21.64	21.52	19.08	16.55	14.09	10.45	9.47	11.42	14.61	17.91	20.29	20.84
135	21.94	21.85	19.34	16.74	14.24	10.54	9.6	11.46	14.69	18.05	20.59	21.04
136	21.64	21.75	19.07	16.5	14.05	10.38	9.44	11.35	14.52	17.96	20.26	20.84
137	21.42	21.39	18.99	16.48	14.07	10.25	9.29	11.14	14.26	17.22	19.89	20.53
138	21.46	21.58	18.82	16.28	14.15	10.46	9.63	11.36	14.34	17.17	19.76	20.46
139	21.06	20.89	17.99	15.5	14.02	10.74	9.9	12.03	14.85	18.17	19.93	20.59
140	20.88	20.78	17.89	15.33	13.99	10.6	9.82	12.05	14.75	17.81	19.77	20.3
141	21.32	21.24	18.15	15.7	14.14	10.65	9.8	12.18	14.85	17.93	20.03	20.56
142	21.65	21.4	18.27	15.82	14.14	10.7	9.85	12.32	14.89	17.75	19.89	20.52
143	21.86	21.55	18.39	15.96	14.17	10.69	9.89	12.38	14.84	17.7	19.94	20.61
144	22.15	21.89	18.79	16.45	14.43	10.84	9.92	12.53	15.12	18.11	20.43	21.18
145	20.86	20.35	18.12	15.56	13.55	10.36	9.63	11.54	14.45	17.64	19.01	19.79
146	21.07	20.76	18.43	15.85	13.76	10.38	9.58	11.61	14.67	17.91	19.33	20.11
147	20.97	20.72	18.31	15.83	13.74	10.33	9.49	11.46	14.56	17.9	19.19	20.04
148	21.49	21.25	18.82	16.2	13.91	10.44	9.49	11.51	14.69	18.37	19.56	20.61
149	21.49	21.31	18.83	16.24	13.93	10.36	9.46	11.46	14.72	18.36	19.63	20.64
150	21.82	21.61	19.13	16.51	14.1	10.51	9.59	11.56	14.89	18.66	20.06	20.9
151	21.63	21.49	18.94	16.4	14.13	10.69	9.76	11.64	14.78	18.43	19.97	20.82
152	21.77	21.64	19.02	16.34	14.18	10.88	10.01	11.75	14.9	18.47	20.14	20.93
153	21.95	21.97	19.38	16.7	14.29	10.93	10.05	11.64	14.81	18.28	20.67	21.12
154	21.86	21.89	19.1	16.45	14.25	10.85	9.99	11.59	14.65	18.14	20.38	20.98
155	21.41	21.55	19.15	16.46	14.21	10.71	9.79	11.27	14.24	17.17	19.84	20.44
156	21.43	21.65	18.76	15.92	14.11	10.75	9.93	11.42	14.25	17.01	19.69	20.41
157	21.09	20.93	17.98	15.38	13.91	10.71	9.92	12	14.83	17.99	19.86	20.55
158	20.77	20.58	17.84	15.27	13.85	10.51	9.82	12.11	14.74	17.88	19.52	20.12
159	20.98	20.8	17.99	15.44	13.95	10.62	9.83	12.18	14.71	17.64	19.54	20.17
160	21.29	21.04	18.16	15.6	14.05	10.67	9.85	12.24	14.76	17.51	19.58	20.21
161	21.74	21.14	18.33	15.77	14.15	10.7	9.85	12.32	14.82	17.64	19.85	20.48
162	22.01	21.36	18.5	16.06	14.25	10.76	9.92	12.48	15.06	17.9	20.07	20.69
163	20.4	20.02	17.67	14.99	13.37	10.47	9.87	11.66	14.43	17.46	18.86	19.44
164	20.33	19.95	17.55	14.95	13.36	10.51	9.88	11.69	14.32	17.31	18.73	19.4
165	20.43	20.1	17.68	15.17	13.52	10.61	10.03	11.81	14.45	17.42	18.89	19.5
166	20.46	20.22	17.8	15.33	13.71	10.77	10.02	11.76	14.5	17.45	18.93	19.63
167	21.09	20.83	18.34	15.89	14.01	10.9	10.14	11.99	14.93	18.06	19.65	20.3
168	21.19	20.93	18.35	16.02	14.11	11.02	10.32	12.09	14.99	18.26	19.68	20.56
169	21.3	21.03	18.31	15.89	14.07	11.12	10.35	12.11	14.97	18.34	19.64	20.71
170	21.8	21.57	18.77	16.01	14.14	11.14	10.38	12.23	15.07	18.74	20.04	21.05
171	21.94	21.89	19.13	16.16	14.16	11.02	10.21	12.09	15.01	18.7	20.33	21.04
172	21.86	21.82	18.88	15.97	14.13	10.87	10.13	11.84	14.8	18.18	20.31	20.93
173	21.66	21.82	18.91	15.8	14.12	10.72	10.02	11.52	14.39	17.32	20.09	20.53
174	21.62	21.74	18.75	15.66	13.99	10.6	9.95	11.65	14.45	17.18	19.96	20.45
175	21.49	21.35	18.28	15.52	13.93	10.59	9.9	11.92	14.83	17.8	20.04	20.74
176	20.68	20.6	17.85	15.34	13.82	10.52	9.83	12.13	14.77	17.99	19.45	20.18
177	20.54	20.34	17.64	15.2	13.74	10.38	9.75	12.06	14.56	17.32	19.2	19.78
178	20.52	20.21	17.55	15.11	13.74	10.39	9.75	12.01	14.42	16.99	19.04	19.56
179	20.73	20.26	17.63	15.29	13.84	10.49	9.76	12.09	14.44	17.02	19.21	19.66
180	21.05	20.45	17.87	15.63	14.01	10.71	9.84	12.27	14.62	17.21	19.4	19.86
181	19.77	19.46	17.13	14.42	12.84	9.85	9.33	11.19	13.88	17.02	18.22	18.76
182	19.85	19.57	17.27	14.52	13.03	10.03	9.5	11.35	14.03	17.07	18.25	18.83
183	19.77	19.56	17.25	14.52	13.08	10.18	9.67	11.4	13.96	16.94	18.17	18.77
184	20.28	20.13	17.69	15.01	13.49	10.65	10.1	11.86	14.49	17.37	18.79	19.36
185	20.47	20.3	17.82	15.18	13.75	10.85	10.28	12.07	14.67	17.57	19.13	19.65
186	20.38	20.23	17.75	15.3	13.77	10.92	10.37	12.12	14.69	17.56	19.1	19.73
187	20.67	20.44	17.93	15.53	13.96	11.16	10.52	12.24	14.81	17.82	19.39	20.16
188	20.95	20.73	18.15	15.62	14.04	11.1	10.38	12.27	14.89	18.07	19.54	20.51
189	21.28	21.14	18.36	15.62	13.91	10.62	9.84	12.16	15	18.31	19.8	20.76
190	21.66	21.4	18.48	15.59	13.86	10.19	9.68	12.12	15.05	18.59	19.91	20.99
191	21.84	21.39	18.32	15.46	13.82	10.05	9.62	12.04	14.65	17.87	20.11	20.81
192	21.8	21.36	18.29	15.41	13.78	9.98	9.62	11.99	14.63	17.71	20.18	20.77
193	21.68	21.33	18.3	15.55	13.87	10.17	9.72	11.93	14.78	17.93	20.07	20.88
194	20.83	20.67	17.86	15.42	13.78	10.36	9.72	12	14.79	18.14	19.45	20.3
195	20.34	20.11	17.51	15.07	13.64	10.12	9.63	12.01	14.54	17.26	19.05	19.54
196	19.95	19.74	17.25	14.74	13.43	9.84	9.38	11.44	13.98	16.65	18.47	18.96
197	19.88	19.57	17.15	14.7	13.35	9.71	9.19	11.22	13.77	16.48	18.39	18.78
198	20.1	19.67	17.22	14.89	13.45	9.82	9.36	11.41	13.89	16.52	18.52	18.93
199	19.14	18.81	16.73	14.13	12.56	9.49	8.98	10.82	13.49	16.51	17.65	18.21
200	19.4	19.2	17.09	14.39	12.87	9.9	9.32	11.17	13.83	16.82	18.02	18.49
201	20.02	19.95	17.62	14.8	13.3	10.32	9.73	11.65	14.28	17.33	18.66	19.08
202	20.44	20.4	17.88	15.1	13.53	10.45	9.86	11.88	14.66	17.59	19.06	19.5
203	20.52	20.33	17.84	15.08	13.66	10.69	10.15	12.06	14.74	17.65	19.12	19.68
204	20.41	20.22	17.72	15.14	13.79	11.01	10.29	11.94	14.65	17.56	19.09	19.68
205	20.63	20.4	17.88	15.2	13.81	10.95	10.29	12.16	14.83	17.71	19.32	20
206	20.78	20.64	18.01	15.26	13.79	10.5	9.85	12.05	14.9	17.85	19.74	20.27
207	20.95	20.75	18.11	15.22	13.67	10.08	9.52	11.82	14.79	17.9	19.73	20.42
208	21.47	21.17	18.2	15.33	13.64	9.93	9.37	11.85	14.92	18.37	19.87	20.87
209	21.83	21.27	18.14	15.32	13.66	9.85	9.4	12.06	14.9	18.47	20.03	21.04
210	21.67	21.18	18.1	15.28	13.67	9.85	9.4	12.06	14.81	18.22	20.08	21.04
211	21.6	21.23	18.16	15.43	13.77	9.95	9.52	12.02	14.84	18.25	19.94	20.88
212	21.01	20.83	17.95	15.47	13.78	10.12	9.53	12.04	14.82	18.32	19.54	20.47
213	20.46	20.23	17.65	15.12	13.65	10.04	9.52	11.99	14.62	17.51	19.24	19.78
214	20.01	19.77	17.36	14.83	13.44	9.67	9.28	11.43	14.03	16.8	18.58	19.07
215	19.78	19.48	17.14	14.65	13.3	9.53	8.97	11.02	13.78	16.46	18.36	18.74
216	19.98	19.58	17.2	14.8	13.41	9.62	9.04	11.14	13.76	16.5	18.46	18.85
217	19.57	19.2	17.09	14.41	12.71	9.6	9.1	10.97	13.77	16.88	18.02	18.55
218	20.12	19.92	17.63	14.85	13.17	10.02	9.52	11.48	14.34	17.41	18.69	19.17
219	20.7	20.5	18.03	15.24	13.55	10.42	9.95	11.94	14.77	17.96	19.37	19.93
220	20.96	20.75	18.2	15.37	13.69	10.53	10.05	12.03	14.84	18.14	19.62	20.24
221	20.86	20.64	18.07	15.23	13.65	10.57	10.09	11.97	14.77	18.21	19.6	20.25
222	20.81	20.65	18.05	15.24	13.76	10.8	10.11	11.97	14.81	18.19	19.59	20.34
223	20.84	20.71	18.07	15.22	13.68	10.48	9.91	12.12	14.93	18.06	19.63	20.34
224	20.85	20.71	18.08	15.19	13.55	10.08	9.55	11.99	14.88	18	19.69	20.37
225	21.02	20.9	18.15	15.24	13.6	9.98	9.45	11.84	14.78	17.98	19.74	20.41
226	21.17	21.06	18.18	15.3	13.59	9.95	9.38	11.84	14.76	18.13	19.68	20.63
227	21.68	21.44	18.27	15.4	13.66	9.88	9.39	11.94	14.94	18.48	19.99	20.98
228	21.77	21.43	18.22	15.33	13.62	9.81	9.31	11.98	14.86	18.34	20.19	21.03
229	21.77	21.61	18.3	15.44	13.67	9.86	9.39	11.98	14.61	17.9	20.12	21
230	21.37	21.46	18.18	15.47	13.69	9.88	9.36	11.95	14.66	18.08	19.84	20.74
231	20.88	20.82	17.88	15.27	13.61	9.85	9.39	11.99	14.79	18.07	19.52	20.26
232	20.54	20.3	17.67	15.1	13.58	9.75	9.4	11.8	14.54	17.38	19.15	19.7
233	20.28	19.98	17.45	14.98	13.44	9.68	9.29	11.56	14.17	16.94	18.79	19.27
234	20.24	19.85	17.42	14.93	13.44	9.65	9.16	11.3	13.93	16.8	18.62	19.08
235	20.81	20.45	17.96	15.2	13.31	9.93	9.52	11.69	14.75	18.01	19.39	19.84
236	20.93	20.57	18.06	15.22	13.41	10.12	9.69	11.86	14.71	18.07	19.55	20.17
237	21.46	21.03	18.39	15.56	13.66	10.42	9.98	11.87	14.69	18.41	19.83	20.73
238	21.68	21.36	18.61	15.7	13.74	10.55	10.06	11.74	14.58	18.5	20.07	20.87
239	21.47	21.11	18.44	15.5	13.66	10.36	9.89	11.89	14.63	18.39	20.11	20.79
240	21.03	20.83	18.19	15.23	13.55	10.17	9.64	12.06	14.73	18.43	19.8	20.71
241	20.99	20.87	18.11	15.2	13.58	10.03	9.59	12.03	14.86	18.2	19.64	20.54
242	21.1	21.02	18.23	15.31	13.57	9.94	9.41	12.02	14.92	18.28	19.77	20.64
243	21.22	21.18	18.33	15.32	13.6	9.95	9.47	12.04	14.94	18.25	19.8	20.59
244	21.13	21.17	18.32	15.36	13.64	9.96	9.41	11.94	14.86	17.99	19.71	20.56
245	21.41	21.52	18.46	15.51	13.67	9.85	9.35	11.91	14.91	18.12	19.83	20.85
246	21.89	21.7	18.6	15.49	13.66	9.8	9.29	11.94	14.91	18.4	20.22	21.07
247	21.93	21.87	18.73	15.52	13.65	9.78	9.31	11.9	14.29	17.46	20.09	20.92
248	21.79	21.81	18.57	15.45	13.59	9.72	9.27	11.78	14.2	17.35	20.05	20.88
249	21.57	21.76	18.27	15.37	13.6	9.66	9.25	11.9	14.51	17.99	20.05	20.72
250	21.38	21.3	18.13	15.42	13.65	9.85	9.26	11.88	14.73	18.25	19.82	20.44
251	20.83	20.56	17.81	15.3	13.61	9.95	9.29	11.93	14.66	17.7	19.39	19.94
252	20.31	19.88	17.39	15	13.49	9.65	9.27	11.58	14.14	16.93	18.75	19.2
253	20.81	20.48	18.05	15.27	13.29	9.95	9.47	11.69	14.67	18.01	19.49	19.99
254	21.15	20.64	18.13	15.3	13.48	10.1	9.65	11.9	14.67	18.2	19.63	20.49
255	21.68	21.31	18.58	15.56	13.69	10.38	9.89	11.86	14.72	18.48	20.03	20.93
256	21.89	21.55	18.91	15.75	13.78	10.48	9.86	11.81	14.73	18.55	20.24	20.93
257	21.77	21.43	18.72	15.57	13.64	10.18	9.63	11.95	14.72	18.58	20.2	20.96
258	21.35	21.11	18.4	15.36	13.57	10.02	9.46	12.01	14.88	18.56	20.01	20.87
259	21.37	21.16	18.39	15.35	13.62	10	9.46	12.07	14.94	18.44	20.01	20.84
260	21.32	21.26	18.39	15.38	13.58	9.91	9.41	12.04	14.95	18.39	19.99	20.88
261	21.16	21.2	18.37	15.36	13.57	9.86	9.32	11.95	14.97	18.2	19.88	20.69
262	21.16	21.26	18.36	15.4	13.6	9.79	9.3	11.86	14.81	17.94	19.77	20.57
263	21.34	21.42	18.42	15.47	13.67	9.78	9.28	11.9	14.84	17.93	19.78	20.68
264	21.76	21.74	18.69	15.56	13.65	9.73	9.22	11.93	14.94	18.38	19.98	20.94
265	21.93	21.82	18.97	15.6	13.6	9.68	9.17	11.77	14.39	17.69	20.11	20.87
266	21.93	21.84	18.82	15.56	13.53	9.64	9.17	11.63	14.15	17.27	20.01	20.79
267	21.8	21.82	18.53	15.52	13.6	9.57	9.18	11.83	14.22	17.59	20.15	20.96
268	21.85	21.81	18.55	15.57	13.63	9.84	9.18	11.42	14.33	17.96	20.2	20.93
269	21.36	21.24	18.2	15.49	13.72	10.21	9.29	11.49	14.62	18.13	19.67	20.48
270	20.57	20.15	17.6	15.15	13.49	9.66	9.21	11.81	14.38	17.16	18.95	19.57
271	21.07	20.6	18.18	15.36	13.43	10.02	9.51	11.8	14.65	18.12	19.59	20.35
272	21.44	20.91	18.34	15.41	13.54	10.27	9.76	11.78	14.63	18.31	19.86	20.68
273	21.83	21.37	18.73	15.63	13.79	10.61	9.94	11.59	14.55	18.41	20.1	20.86
274	21.84	21.4	18.81	15.69	13.71	10.55	9.9	11.65	14.54	18.43	20.09	20.88
275	21.75	21.22	18.58	15.58	13.62	10.13	9.6	11.89	14.71	18.5	20.18	20.97
276	21.46	20.95	18.36	15.45	13.6	10.03	9.48	11.94	14.83	18.31	20.02	20.86
277	21.6	21.27	18.45	15.51	13.61	10	9.46	12	14.86	18.46	20.17	21
278	21.69	21.56	18.61	15.56	13.63	9.9	9.35	11.99	14.93	18.53	20.21	21.05
279	21.42	21.42	18.57	15.49	13.62	9.81	9.33	11.93	14.96	18.38	20	20.86
280	21.5	21.48	18.55	15.48	13.64	9.79	9.22	11.89	14.92	18.27	19.94	20.82
281	21.46	21.37	18.45	15.49	13.61	9.7	9.2	11.84	14.88	18.18	19.91	20.65
282	21.71	21.61	18.59	15.54	13.66	9.65	9.16	11.91	14.95	18.39	20.12	20.77
283	21.97	21.84	18.91	15.59	13.57	9.59	9.07	11.79	14.6	18.03	20.25	20.98
284	21.98	21.82	18.88	15.53	13.52	9.49	9.04	11.72	14.29	17.47	20.11	20.88
285	21.95	21.87	18.7	15.56	13.55	9.47	9.05	11.81	14.39	17.77	20.2	20.97
286	21.95	21.86	18.78	15.6	13.49	9.64	8.95	11.4	14.4	18.09	20.28	21.06
287	21.74	21.65	18.57	15.57	13.65	10.18	9.22	11.12	14.53	18.29	19.89	20.87
288	21.09	20.77	17.98	15.41	13.53	10.03	9.08	11.73	14.67	17.75	19.45	20.23
289	21.17	20.61	18.17	15.35	13.42	10.11	9.56	11.78	14.48	18.08	19.66	20.57
290	21.33	20.89	18.3	15.34	13.49	10.15	9.61	11.75	14.5	18.16	19.86	20.66
291	21.68	21.29	18.66	15.47	13.57	10.31	9.72	11.71	14.5	18.29	20.05	20.81
292	21.76	21.26	18.69	15.53	13.65	10.26	9.71	11.71	14.51	18.33	20.08	20.9
293	21.49	20.92	18.37	15.43	13.52	10.05	9.56	11.81	14.63	18.19	19.97	20.8
294	21.38	20.83	18.3	15.36	13.53	9.92	9.46	11.87	14.75	18.09	19.93	20.8
295	21.49	21.16	18.39	15.41	13.52	9.87	9.41	11.8	14.71	18.22	20	20.87
296	21.69	21.48	18.59	15.58	13.6	9.86	9.31	11.82	14.77	18.32	20.08	20.94
297	21.43	21.42	18.51	15.54	13.53	9.82	9.23	11.88	14.84	18.23	19.9	20.89
298	21.42	21.24	18.54	15.42	13.57	9.73	9.15	11.87	14.89	18.22	19.91	20.64
299	21.55	21.29	18.56	15.55	13.53	9.63	9.14	11.89	14.93	18.3	19.98	20.64
300	21.73	21.66	18.67	15.6	13.59	9.53	9.06	11.9	14.98	18.5	20.26	20.88
301	22.05	21.87	18.83	15.63	13.49	9.47	9.01	11.8	14.77	18.38	20.32	21.11
302	22.06	21.78	18.96	15.62	13.39	9.37	8.89	11.64	14.45	17.77	20.08	20.88
303	22.09	21.73	18.98	15.59	13.37	9.31	8.87	11.77	14.44	17.84	20.12	20.76
304	22.09	21.81	18.92	15.65	13.34	9.28	8.69	11.45	14.5	18.23	20.31	21.05
305	21.92	21.81	18.76	15.63	13.48	9.87	8.94	10.94	14.42	18.32	20.12	21.02
306	21.57	21.3	18.35	15.52	13.67	10.27	9.22	11.18	14.53	18.21	19.77	20.75
307	21.11	20.66	18.18	15.29	13.4	10.07	9.52	11.68	14.45	17.96	19.46	20.37
308	21.26	20.81	18.32	15.35	13.44	9.97	9.44	11.71	14.55	18.04	19.73	20.49
309	21.57	21.1	18.48	15.36	13.46	9.97	9.43	11.73	14.61	18.15	20.06	20.69
310	21.61	21.17	18.57	15.43	13.51	9.95	9.43	11.8	14.62	18.24	20.09	20.81
311	21.33	20.89	18.33	15.4	13.5	9.84	9.34	11.79	14.8	18.12	19.96	20.66
312	21.32	20.94	18.28	15.43	13.47	9.78	9.24	11.74	14.83	18.11	19.96	20.66
313	21.46	21.09	18.34	15.42	13.56	9.78	9.26	11.8	14.87	18.15	19.98	20.84
314	21.64	21.38	18.52	15.49	13.53	9.74	9.19	11.83	14.8	18.21	19.97	20.92
315	21.62	21.39	18.55	15.47	13.47	9.68	9.21	11.81	14.84	18.19	19.92	20.87
316	21.51	21.21	18.48	15.46	13.48	9.67	9.03	11.78	14.8	18.08	19.77	20.67
317	21.54	21.36	18.5	15.55	13.45	9.7	8.94	11.75	14.85	18.13	19.85	20.64
318	21.66	21.55	18.61	15.6	13.44	9.47	8.83	11.8	14.92	18.29	20.04	20.77
319	21.85	21.86	18.68	15.62	13.53	9.36	8.92	11.89	14.93	18.49	20.4	21.06
320	22.14	21.84	18.92	15.65	13.5	9.33	8.86	11.81	14.72	18.36	20.28	21.04
321	22.16	21.67	19.04	15.67	13.31	9.17	8.66	11.6	14.38	17.84	19.99	20.86
322	22.13	21.67	18.92	15.67	13.25	9.12	8.45	11.2	14.23	17.94	20.16	20.88
323	22.05	21.71	18.83	15.6	13.45	9.63	8.82	10.82	14.18	18	20.19	20.92
324	21.84	21.61	18.64	15.63	13.78	10.24	9.17	10.89	14.24	17.9	19.99	20.88
325	21.21	20.77	18.28	15.31	13.4	10.04	9.48	11.64	14.43	17.87	19.46	20.4
326	21.48	21.06	18.47	15.37	13.44	10.02	9.44	11.67	14.48	18.02	19.82	20.63
327	21.74	21.33	18.68	15.42	13.53	9.98	9.42	11.66	14.5	18.18	19.98	20.76
328	21.63	21.19	18.53	15.43	13.44	9.91	9.33	11.71	14.59	18.11	19.99	20.65
329	21.27	20.81	18.27	15.41	13.45	9.79	9.19	11.69	14.8	17.98	19.8	20.54
330	21.4	20.97	18.33	15.43	13.42	9.79	9.16	11.72	14.75	18.02	19.95	20.67
331	21.64	21.28	18.43	15.46	13.5	9.75	9.17	11.76	14.82	18.13	20.01	20.8
332	21.89	21.52	18.63	15.49	13.5	9.65	9.15	11.78	14.82	18.22	20.01	20.92
333	21.98	21.53	18.63	15.52	13.5	9.62	9.1	11.77	14.87	18.27	20.02	20.93
334	21.84	21.45	18.53	15.53	13.44	9.53	8.99	11.79	14.84	18.2	19.93	20.81
335	21.67	21.51	18.5	15.56	13.38	9.55	8.82	11.71	14.8	18.08	19.88	20.69
336	21.71	21.61	18.6	15.56	13.37	9.39	8.73	11.76	14.84	18.06	19.94	20.74
337	21.8	21.74	18.69	15.56	13.39	9.22	8.73	11.8	14.86	18.3	20.23	20.9
338	22.08	21.93	18.89	15.64	13.47	9.25	8.79	11.81	14.84	18.51	20.45	21.14
339	22.22	21.85	18.99	15.7	13.42	9.24	8.79	11.82	14.8	18.5	20.37	21.15
340	22.23	21.72	18.98	15.61	13.28	9.03	8.41	11.23	14.27	17.89	20.16	20.87
341	22.17	21.55	18.92	15.92	13.58	9.67	8.79	10.86	14	17.38	19.97	20.8
342	21.98	21.62	18.81	16.03	14	10.24	9.2	10.87	14	17.46	19.88	20.75
343	21.6	21.3	18.38	15.53	13.58	9.97	8.89	11.1	14.41	18.1	19.96	20.85
344	21.25	20.76	18.1	15.49	13.27	9.47	8.56	11.8	14.64	17.99	19.69	20.56
345	21.11	20.5	17.95	15.52	13.39	9.42	8.67	11.97	14.7	17.68	19.48	20.35
346	20.85	20.14	17.81	15.41	13.43	9.43	8.94	11.96	14.39	17.24	19.05	19.8
347	20.82	20.07	17.68	15.39	13.57	9.57	9.21	11.8	14.13	17.07	18.81	19.58
348	21.03	20.23	17.86	15.55	13.72	9.6	9.33	11.84	14.22	17.18	18.96	19.77
349	21.16	20.69	18.21	15.32	13.28	9.84	9.27	11.58	14.36	17.78	19.39	20.24
350	21.39	20.96	18.42	15.26	13.42	9.9	9.38	11.53	14.37	17.91	19.66	20.5
351	21.49	21.13	18.64	15.27	13.42	10.03	9.42	11.5	14.33	18	19.81	20.57
352	21.32	20.99	18.45	15.31	13.41	9.85	9.28	11.6	14.5	17.8	19.63	20.4
353	21.02	20.77	18.2	15.37	13.34	9.75	9.17	11.61	14.64	17.85	19.5	20.18
354	21.15	20.86	18.25	15.36	13.37	9.7	9.15	11.62	14.68	17.83	19.53	20.2
355	21.42	21.09	18.36	15.35	13.45	9.7	9.14	11.67	14.71	17.89	19.68	20.46
356	21.86	21.51	18.71	15.41	13.41	9.63	9.06	11.7	14.74	18.02	19.93	20.78
357	22.06	21.63	18.87	15.49	13.41	9.52	8.95	11.72	14.81	18.1	20.04	20.9
358	22.03	21.63	18.76	15.53	13.39	9.45	8.94	11.74	14.85	18.15	19.94	20.95
359	21.95	21.74	18.73	15.55	13.38	9.32	8.84	11.74	14.82	18.23	20.02	20.96
360	22.02	21.82	18.81	15.56	13.35	9.22	8.78	11.73	14.84	18.19	20.1	20.95
361	21.92	21.74	18.83	15.56	13.3	9.19	8.67	11.72	14.82	18.26	20.13	20.91
362	21.98	21.8	18.79	15.56	13.37	9.14	8.74	11.74	14.78	18.27	20.33	21.01
363	22	21.81	18.82	15.59	13.37	9.13	8.71	11.77	14.85	18.4	20.36	21.04
364	22.26	21.77	18.95	15.66	13.24	8.92	8.35	11.28	14.45	18.14	20.28	21.04
365	22.23	21.56	19.01	15.97	13.39	9.28	8.5	10.75	14.02	17.44	19.96	20.91
366	22.13	21.56	19.01	16.42	14.03	10.15	9.11	11	14.04	17.36	19.97	20.85
367	21.99	21.58	18.74	16.01	13.88	10.09	9.02	10.86	14.11	17.73	19.89	20.84
368	21.58	21.32	18.41	15.54	13.28	9.53	8.48	11.59	14.64	18.16	19.94	20.78
369	21.35	20.88	18.13	15.57	13.29	9.23	8.48	11.85	14.69	18.04	19.68	20.57
370	21.25	20.68	18.09	15.57	13.31	9.49	8.64	12.02	14.7	17.76	19.57	20.42
371	21.07	20.31	17.83	15.47	13.44	9.53	8.85	12	14.47	17.37	19.25	19.96
372	20.86	20.07	17.8	15.45	13.58	9.51	9.15	11.87	14.21	17.14	18.79	19.57
373	21.13	20.63	18.22	15.28	13.3	9.77	9.19	11.44	14.41	17.71	19.39	20.24
374	21.37	20.83	18.38	15.3	13.33	9.75	9.18	11.48	14.36	17.78	19.57	20.35
375	21.56	21.13	18.64	15.29	13.39	9.9	9.32	11.45	14.33	18.03	19.78	20.55
376	21.27	20.87	18.41	15.26	13.36	9.78	9.22	11.47	14.41	17.81	19.52	20.32
377	20.93	20.65	18.18	15.39	13.34	9.68	9.1	11.54	14.57	17.74	19.4	20.07
378	20.96	20.67	18.23	15.4	13.34	9.65	9.03	11.5	14.53	17.79	19.5	20
379	21.14	20.8	18.29	15.43	13.42	9.6	9.08	11.54	14.59	17.76	19.56	20.18
380	21.55	21.16	18.45	15.38	13.35	9.56	8.99	11.6	14.64	17.88	19.62	20.48
381	21.78	21.54	18.71	15.42	13.32	9.48	8.91	11.66	14.73	17.93	19.79	20.71
382	21.84	21.52	18.7	15.44	13.31	9.36	8.83	11.64	14.77	18.01	19.72	20.82
383	21.75	21.65	18.73	15.49	13.28	9.29	8.75	11.68	14.76	18.04	19.82	20.85
384	21.8	21.65	18.7	15.44	13.22	9.2	8.59	11.65	14.73	18.08	19.88	20.85
385	21.83	21.72	18.79	15.54	13.19	9.04	8.51	11.72	14.74	18.18	20.14	20.94
386	22.12	21.75	18.93	15.56	13.16	8.91	8.51	11.73	14.8	18.34	20.37	21.06
387	22.15	21.75	18.94	15.57	13.25	8.93	8.53	11.76	14.81	18.42	20.29	21.13
388	22.24	21.69	18.93	15.62	13.17	8.85	8.36	11.6	14.59	18.27	20.17	21.17
389	22.34	21.62	18.95	15.66	13.04	8.77	7.98	10.77	14.08	17.66	20.04	20.93
390	22.26	21.59	19.04	16.11	13.63	9.51	8.64	10.75	14.01	17.48	19.95	20.86
391	22.16	21.56	18.98	16.3	14.01	10.05	9.02	10.76	14.03	17.54	19.9	20.81
392	21.88	21.54	18.65	15.72	13.6	9.65	8.64	11.26	14.43	18.06	19.96	20.9
393	21.57	21.26	18.35	15.64	13.26	9.15	8.41	11.82	14.63	18.16	19.86	20.75
394	21.27	20.75	18.09	15.59	13.42	9.24	8.63	11.95	14.71	17.8	19.59	20.39
395	21.25	20.56	18.09	15.65	13.47	9.32	8.72	12.07	14.65	17.54	19.45	20.17
396	21.07	20.26	17.91	15.54	13.47	9.51	8.84	12.06	14.44	17.32	19.2	19.83
397	21.34	20.82	18.35	15.25	13.33	9.76	9.22	11.37	14.24	17.66	19.52	20.45
398	21.28	20.7	18.31	15.21	13.29	9.71	9.15	11.45	14.31	17.67	19.51	20.43
399	21.23	20.77	18.35	15.28	13.32	9.68	9.08	11.47	14.36	17.69	19.54	20.35
400	21.14	20.72	18.37	15.33	13.27	9.7	9.09	11.51	14.46	17.67	19.4	20.2
401	21.07	20.71	18.31	15.37	13.33	9.63	9.03	11.49	14.58	17.74	19.44	20.1
402	21	20.7	18.24	15.37	13.34	9.57	9.04	11.51	14.59	17.72	19.38	20.01
403	21.12	20.83	18.32	15.34	13.3	9.55	9.01	11.54	14.64	17.8	19.49	20.15
404	21.25	20.97	18.34	15.33	13.32	9.45	8.93	11.57	14.61	17.79	19.51	20.23
405	21.49	21.29	18.56	15.42	13.31	9.39	8.87	11.63	14.74	17.87	19.67	20.54
406	21.75	21.47	18.65	15.42	13.34	9.33	8.79	11.62	14.69	17.94	19.76	20.71
407	21.86	21.64	18.72	15.44	13.23	9.25	8.71	11.59	14.72	18	19.89	20.81
408	21.89	21.62	18.78	15.46	13.18	9.36	8.43	11.52	14.65	18.09	20.03	20.87
409	21.96	21.69	18.8	15.54	13.13	9.16	8.32	11.58	14.73	18.18	20.17	20.96
410	22.1	21.67	18.9	15.54	13.14	8.92	8.36	11.69	14.77	18.28	20.28	21.01
411	22.19	21.64	18.98	15.56	13.12	8.8	8.38	11.67	14.73	18.4	20.23	21.07
412	22.14	21.58	18.91	15.56	13.03	8.81	8.17	11.58	14.62	18.28	20.03	21.04
413	22.16	21.65	18.91	15.59	13.02	8.72	8.14	11.46	14.53	18.28	20.11	21.09
414	22.24	21.66	18.93	15.69	13.13	8.87	8.18	11.06	14.38	18.13	20.17	21.02
415	22.33	21.6	18.96	16.13	13.67	9.52	8.45	10.66	14.08	17.68	19.96	20.86
416	22.07	21.61	18.92	16.16	13.98	10	8.85	10.77	14.13	17.82	19.9	20.85
417	21.66	21.44	18.54	15.68	13.52	9.56	8.55	11.41	14.38	18.05	19.96	20.85
418	21.32	20.85	18.24	15.63	13.41	9.18	8.62	11.98	14.67	17.94	19.72	20.43
419	21.28	20.63	18.13	15.67	13.55	9.38	8.87	12.04	14.68	17.74	19.63	20.16
420	21.19	20.45	18.11	15.66	13.5	9.37	8.8	12.01	14.59	17.5	19.37	19.97
421	21.41	20.79	18.39	15.21	13.26	9.66	9.11	11.4	14.27	17.65	19.43	20.48
422	21.27	20.67	18.3	15.19	13.21	9.7	9.1	11.31	14.16	17.63	19.4	20.4
423	21.35	20.85	18.56	15.29	13.36	9.88	9.19	11.2	14.17	17.72	19.44	20.38
424	21.34	20.91	18.59	15.32	13.36	9.86	9.16	11.25	14.21	17.65	19.41	20.32
425	21.4	21	18.61	15.34	13.3	9.72	9.03	11.39	14.38	17.71	19.43	20.31
426	21.23	20.87	18.4	15.31	13.29	9.56	8.98	11.53	14.62	17.74	19.46	20.19
427	21.28	20.89	18.38	15.37	13.33	9.5	8.95	11.56	14.66	17.84	19.54	20.24
428	21.31	20.91	18.35	15.39	13.36	9.52	8.9	11.54	14.62	17.79	19.57	20.29
429	21.4	21.25	18.52	15.43	13.37	9.42	8.86	11.53	14.67	17.87	19.65	20.39
430	21.62	21.37	18.6	15.44	13.37	9.35	8.85	11.58	14.67	17.93	19.76	20.56
431	21.71	21.46	18.66	15.4	13.25	9.22	8.64	11.61	14.64	17.91	19.76	20.72
432	21.83	21.58	18.73	15.43	13.18	9.39	8.41	11.47	14.62	18.05	19.92	20.81
433	22.09	21.66	18.89	15.49	13.13	9.28	8.2	11.46	14.66	18.19	20.22	20.96
434	22.18	21.56	19.01	15.55	13.16	9.12	8.14	11.5	14.67	18.24	20.24	21.02
435	22.18	21.53	19.07	15.67	13.14	9.02	8.1	11.53	14.6	18.23	20.05	20.95
436	22.07	21.53	18.9	15.58	13.06	9.01	8.04	11.54	14.58	18.19	19.93	20.95
437	22.01	21.57	18.76	15.59	13.01	8.76	8.23	11.67	14.62	18.3	20.15	21.05
438	22.17	21.64	18.83	15.59	13.07	8.8	8.29	11.57	14.6	18.36	20.22	21.08
439	22.31	21.66	19.04	15.91	13.42	9.18	8.19	10.85	14.35	18.11	20.13	20.99
440	22.14	21.61	19.02	16.22	14.08	10.11	8.89	10.7	14.1	17.93	20.08	20.83
441	21.89	21.66	18.84	15.75	13.69	9.72	8.54	11.32	14.39	18.2	20.08	20.98
442	21.66	21.35	18.57	15.73	13.37	9.15	8.56	11.86	14.71	18.16	19.89	20.81
443	21.39	20.84	18.29	15.71	13.55	9.35	8.79	12.04	14.72	17.92	19.68	20.44
444	21.27	20.52	18.12	15.73	13.59	9.44	8.83	12.03	14.62	17.71	19.54	20.19
445	21.37	20.81	18.42	15.25	13.27	9.6	9.04	11.32	14.34	17.53	19.28	20.35
446	21.24	20.67	18.34	15.19	13.23	9.59	9.03	11.26	14.26	17.55	19.29	20.25
447	21.43	20.76	18.51	15.21	13.29	9.77	9.11	11.22	14.22	17.87	19.55	20.54
448	21.44	20.89	18.61	15.26	13.31	9.87	9.17	11.14	14.16	17.74	19.49	20.45
449	21.54	21.15	18.7	15.31	13.3	9.79	9.01	11.28	14.29	17.7	19.52	20.48
450	21.33	21	18.48	15.23	13.24	9.51	8.86	11.44	14.37	17.57	19.4	20.24
451	21.33	20.88	18.32	15.23	13.22	9.44	8.84	11.48	14.52	17.65	19.37	20.23
452	21.35	20.96	18.38	15.27	13.26	9.43	8.82	11.45	14.58	17.71	19.45	20.3
453	21.54	21.3	18.56	15.35	13.29	9.37	8.76	11.54	14.62	17.79	19.58	20.35
454	21.64	21.41	18.7	15.36	13.25	9.31	8.67	11.52	14.65	17.81	19.7	20.43
455	21.68	21.43	18.76	15.39	13.22	9.21	8.55	11.54	14.61	17.91	19.78	20.66
456	21.88	21.56	18.83	15.49	13.13	9.19	8.4	11.51	14.62	17.97	19.98	20.83
457	22.01	21.51	18.91	15.53	13.14	9.34	8.32	11.45	14.54	18	20.03	20.79
458	22.06	21.51	18.93	15.58	13.17	9.26	8.16	11.42	14.53	18.08	20.03	20.83
459	22.01	21.43	18.96	15.64	13.24	9.16	8.13	11.44	14.5	17.97	19.96	20.84
460	21.91	21.45	18.75	15.47	13.07	9.01	8.16	11.56	14.58	18.02	19.97	20.86
461	21.92	21.53	18.75	15.51	13.02	8.8	8.31	11.63	14.61	18.08	20.05	20.93
462	22.18	21.61	18.85	15.61	13.03	8.79	8.24	11.58	14.62	18.27	20.15	21.03
463	22.2	21.68	19.01	15.9	13.38	9.12	8.16	11.15	14.46	18.3	20.18	21.04
464	22.08	21.67	19.05	16.17	13.99	9.89	8.69	10.74	14.29	18.22	20.14	21.01
465	22.01	21.68	18.96	15.93	13.73	9.67	8.49	11.29	14.49	18.37	20.21	21.14
466	21.88	21.58	18.76	15.77	13.38	9.36	8.38	11.7	14.59	18.19	19.97	21.02
467	21.55	21.1	18.43	15.71	13.39	9.31	8.58	11.84	14.59	18.04	19.74	20.67
468	21.38	20.66	18.26	15.73	13.55	9.44	8.88	12.02	14.73	17.81	19.55	20.28
469	21.42	21.04	18.48	15.16	13.18	9.43	8.75	11.37	14.37	17.58	19.29	20.22
470	21.47	21.15	18.58	15.26	13.18	9.45	8.72	11.41	14.4	17.58	19.37	20.36
471	21.6	21.31	18.74	15.33	13.26	9.44	8.67	11.39	14.46	17.65	19.48	20.47
472	21.63	21.33	18.81	15.33	13.19	9.42	8.53	11.4	14.48	17.65	19.51	20.46
473	21.61	21.32	18.78	15.37	13.13	9.22	8.47	11.48	14.5	17.74	19.62	20.53
474	21.72	21.39	18.76	15.35	13.12	9.15	8.42	11.48	14.51	17.76	19.72	20.68
475	21.82	21.41	18.82	15.45	13.17	9.41	8.4	11.28	14.38	17.8	19.79	20.62
476	21.9	21.37	18.83	15.48	13.27	9.51	8.4	11.25	14.36	17.86	19.9	20.7
477	21.84	21.4	18.76	15.45	13.19	9.34	8.19	11.4	14.51	17.79	19.87	20.72
478	21.91	21.42	18.7	15.41	13.04	9	8.19	11.6	14.59	17.87	19.97	20.77
479	22.03	21.51	18.7	15.47	13.06	8.82	8.33	11.69	14.59	18.06	20	20.87
480	22.15	21.54	18.94	15.67	13.24	9.04	8.1	11.38	14.51	18.21	19.92	20.89
481	22.23	21.59	19.11	16.1	13.79	9.68	8.47	10.83	14.28	18.23	20.04	20.93
482	21.88	21.45	18.97	16.17	14.09	10.19	8.92	10.64	14.2	18.04	19.95	20.86
483	22	21.65	19.02	16.07	14	9.95	8.74	11.14	14.48	18.25	20.1	21.11
484	21.88	21.55	18.85	15.84	13.67	9.69	8.45	11.45	14.4	18.15	19.97	21
485	21.67	21.31	18.57	15.67	13.45	9.53	8.48	11.75	14.46	18.05	19.82	20.83
486	21.5	20.88	18.37	15.77	13.5	9.4	8.75	12	14.71	18.01	19.76	20.6
487	21.5	21.13	18.63	15.14	13.18	9.44	8.67	11.27	14.18	17.47	19.3	20.32
488	21.61	21.25	18.68	15.26	13.2	9.38	8.67	11.29	14.25	17.55	19.43	20.43
489	21.44	21.21	18.68	15.29	13.26	9.51	8.57	11.25	14.24	17.49	19.36	20.3
490	21.33	21.11	18.66	15.19	13.15	9.45	8.58	11.27	14.36	17.47	19.3	20.23
491	21.28	21.13	18.67	15.27	13.11	9.32	8.45	11.37	14.44	17.58	19.37	20.31
492	21.38	21.15	18.5	15.18	13.07	9.23	8.4	11.34	14.4	17.5	19.39	20.35
493	21.43	21.16	18.5	15.22	13.09	9.24	8.34	11.36	14.4	17.46	19.44	20.36
494	21.45	21.22	18.56	15.23	13.07	9.27	8.32	11.33	14.39	17.51	19.5	20.46
495	21.56	21.32	18.58	15.29	13.06	9.21	8.21	11.45	14.47	17.64	19.62	20.56
496	21.73	21.4	18.61	15.36	13.06	9.02	8.27	11.57	14.51	17.72	19.77	20.68
497	21.84	21.39	18.64	15.47	13.1	8.93	8.31	11.62	14.5	17.89	19.88	20.77
498	22.06	21.48	18.88	15.65	13.29	9.18	8.22	11.3	14.34	18.01	19.8	20.76
499	22.15	21.51	19.15	16.29	14.02	10.02	8.8	10.74	14.2	18.04	19.91	20.77
500	21.92	21.5	19.08	16.38	14.24	10.26	9.08	10.67	14.23	18.05	19.94	20.84
501	21.97	21.51	19.1	16.44	14.31	10.32	9.02	10.82	14.36	18.13	20	20.96
502	21.95	21.58	18.99	16.19	14.1	10.17	8.81	11.17	14.44	18.15	20.06	20.99
503	21.76	21.46	18.75	15.91	13.88	10.05	8.7	11.6	14.43	18.05	19.94	20.93
504	21.7	21.25	18.61	15.8	13.51	9.51	8.65	12	14.75	18.1	19.93	20.88
505	21.57	21.21	18.8	15.27	13.17	9.36	8.63	11.25	14.18	17.61	19.37	20.46
506	21.49	21.29	18.73	15.31	13.17	9.35	8.6	11.29	14.28	17.55	19.43	20.41
507	21.32	21.2	18.63	15.21	13.13	9.29	8.57	11.31	14.19	17.48	19.32	20.25
508	21.22	21.11	18.59	15.19	13.1	9.26	8.58	11.28	14.32	17.51	19.32	20.2
509	21.19	21.03	18.5	15.16	13.14	9.31	8.46	11.32	14.28	17.5	19.3	20.17
510	21.13	20.95	18.42	15.16	13.06	9.28	8.42	11.26	14.34	17.43	19.24	20.17
511	21.16	21.01	18.35	15.24	13.05	9.15	8.41	11.39	14.4	17.45	19.36	20.29
512	21.23	21.08	18.39	15.29	13.06	9.09	8.35	11.43	14.39	17.47	19.45	20.39
513	21.3	21.14	18.4	15.25	13.04	9.08	8.31	11.43	14.35	17.51	19.47	20.47
514	21.44	21.24	18.51	15.26	13.1	9.04	8.32	11.52	14.43	17.57	19.59	20.56
515	21.61	21.39	18.56	15.39	13.15	9.12	8.41	11.53	14.44	17.72	19.76	20.67
516	21.89	21.42	18.83	15.63	13.27	9.19	8.27	11.42	14.4	17.93	19.79	20.73
517	22.04	21.41	19.09	16.34	14	10.01	8.84	10.79	14.22	17.92	19.82	20.68
518	21.9	21.4	19.11	16.6	14.2	10.32	9.08	10.67	14.15	17.93	19.81	20.71
519	21.85	21.38	19.06	16.59	14.26	10.38	9.11	10.71	14.23	17.92	19.82	20.76
520	21.95	21.62	19.11	16.5	14.37	10.43	9.11	10.95	14.43	18.17	20.06	21.08
521	21.76	21.45	18.87	16.17	14.22	10.28	8.92	11.4	14.46	18.01	19.92	20.97
522	21.89	21.54	18.85	15.95	13.95	9.95	8.68	11.86	14.72	18.09	20.01	21.05
523	21.64	21.32	18.99	15.34	13.19	9.37	8.61	11.27	14.23	17.67	19.39	20.53
524	21.47	21.24	18.86	15.3	13.2	9.36	8.6	11.29	14.26	17.52	19.34	20.4
525	21.33	21.25	18.76	15.24	13.18	9.28	8.55	11.27	14.29	17.47	19.38	20.35
526	21.35	21.28	18.74	15.21	13.13	9.27	8.54	11.32	14.31	17.53	19.37	20.31
527	21.34	21.14	18.69	15.28	13.23	9.39	8.49	11.2	14.19	17.47	19.31	20.37
528	21.14	20.97	18.43	15.15	13.16	9.39	8.39	11.15	14.23	17.37	19.19	20.3
529	21.2	21.03	18.42	15.2	13.08	9.25	8.32	11.29	14.32	17.46	19.33	20.33
530	21.31	21.07	18.45	15.26	13.07	9.11	8.3	11.37	14.42	17.49	19.41	20.45
531	21.32	21.04	18.47	15.29	13.04	9.05	8.35	11.38	14.35	17.51	19.48	20.48
532	21.26	21.04	18.4	15.27	13.11	9.11	8.41	11.5	14.41	17.52	19.54	20.39
533	21.38	21.15	18.41	15.34	13.22	9.21	8.49	11.51	14.41	17.54	19.61	20.43
534	21.68	21.3	18.68	15.53	13.24	9.19	8.32	11.5	14.37	17.73	19.78	20.64
535	21.9	21.38	18.98	16.16	13.97	9.99	8.8	10.82	14.16	17.78	19.79	20.65
536	21.72	21.2	18.92	16.48	14.15	10.28	9.04	10.64	14	17.64	19.59	20.54
537	21.51	21.16	18.85	16.43	14.15	10.29	9.1	10.69	14.02	17.61	19.51	20.59
538	21.79	21.52	19.04	16.47	14.31	10.44	9.14	10.88	14.37	17.97	19.91	20.99
539	21.92	21.59	18.93	16.27	14.25	10.33	8.94	11.38	14.58	18.12	20.01	21.09
540	21.96	21.64	19.02	16.29	14.29	10.31	9	11.55	14.66	18.11	20.05	21.12
541	21.79	21.3	19.05	15.39	13.26	9.36	8.61	11.26	14.17	17.62	19.41	20.61
542	21.56	21.3	18.99	15.32	13.2	9.31	8.57	11.25	14.23	17.54	19.4	20.55
543	21.49	21.25	18.9	15.25	13.2	9.34	8.52	11.19	14.19	17.46	19.33	20.47
544	21.49	21.28	18.85	15.36	13.21	9.34	8.48	11.26	14.21	17.52	19.38	20.46
545	21.48	21.3	18.77	15.41	13.35	9.41	8.49	11.06	14.08	17.42	19.33	20.41
546	21.24	21.1	18.49	15.25	13.35	9.52	8.47	11.05	14.08	17.32	19.22	20.36
547	21.2	21.08	18.43	15.22	13.19	9.31	8.34	11.26	14.28	17.42	19.3	20.37
548	21.27	21.05	18.46	15.29	13.1	9.18	8.36	11.3	14.33	17.5	19.39	20.47
549	21.29	21.01	18.47	15.34	13.14	9.13	8.38	11.4	14.38	17.52	19.49	20.5
550	21.16	20.89	18.31	15.34	13.11	9.21	8.49	11.44	14.38	17.44	19.49	20.33
551	21.21	20.84	18.28	15.4	13.29	9.24	8.56	11.5	14.44	17.49	19.55	20.29
552	21.44	21.13	18.46	15.42	13.21	9.19	8.35	11.43	14.38	17.58	19.68	20.51
553	21.7	21.26	18.75	15.96	13.75	9.77	8.69	10.93	14.14	17.67	19.69	20.68
554	21.45	21.08	18.69	16.2	14.03	10.17	8.95	10.65	13.93	17.42	19.39	20.43
555	21.34	21.04	18.67	16.18	14.04	10.25	9.09	10.75	13.98	17.38	19.29	20.41
556	21.7	21.3	18.94	16.39	14.22	10.36	9.11	10.81	14.21	17.73	19.64	20.76
557	21.86	21.53	18.97	16.32	14.32	10.39	9.06	11.34	14.51	18.01	19.97	21.02
558	21.95	21.61	19.09	16.5	14.45	10.44	9.19	11.34	14.58	18.08	20.1	21.12
559	21.75	21.24	19.05	15.34	13.19	9.37	8.54	11.26	14.21	17.63	19.39	20.62
560	21.7	21.28	18.99	15.39	13.21	9.36	8.56	11.31	14.27	17.62	19.42	20.59
561	21.73	21.29	18.96	15.39	13.2	9.31	8.53	11.17	14.18	17.53	19.4	20.59
562	21.7	21.36	18.92	15.48	13.2	9.31	8.48	11.19	14.2	17.56	19.44	20.6
563	21.55	21.29	18.85	15.48	13.32	9.39	8.51	11.03	14.11	17.46	19.34	20.5
564	21.26	21.15	18.68	15.42	13.4	9.53	8.55	10.91	14.12	17.33	19.2	20.39
565	21.3	21.16	18.56	15.31	13.19	9.38	8.42	11.22	14.23	17.42	19.3	20.47
566	21.31	21.12	18.53	15.33	13.15	9.26	8.43	11.33	14.44	17.51	19.45	20.52
567	21.32	21.06	18.49	15.39	13.19	9.19	8.44	11.41	14.37	17.52	19.48	20.51
568	21.16	20.82	18.35	15.33	13.28	9.34	8.57	11.5	14.43	17.51	19.5	20.41
569	21.23	20.78	18.32	15.43	13.38	9.45	8.65	11.57	14.39	17.49	19.55	20.34
570	21.49	21.17	18.5	15.47	13.21	9.21	8.35	11.48	14.36	17.61	19.72	20.55
571	21.73	21.27	18.79	15.87	13.69	9.72	8.62	11.07	14.09	17.61	19.65	20.62
572	21.52	21.02	18.66	16.19	14.02	10.11	8.88	10.81	13.97	17.38	19.39	20.43
573	21.28	20.91	18.59	16.03	13.97	10.2	8.9	10.88	13.97	17.25	19.13	20.31
574	21.52	21.18	18.84	16.27	14.15	10.31	9.03	10.82	14.09	17.48	19.44	20.52
575	21.79	21.41	18.94	16.35	14.27	10.37	9.09	11.17	14.39	17.8	19.79	20.85
576	21.83	21.45	18.94	16.43	14.33	10.44	9.14	11.28	14.38	17.84	19.82	20.94
577	21.72	21.2	19.05	15.5	13.3	9.48	8.6	11.12	14.05	17.62	19.29	20.64
578	21.57	21.17	18.97	15.46	13.23	9.41	8.61	11.19	14.19	17.54	19.33	20.53
579	21.77	21.25	19.03	15.42	13.22	9.38	8.56	11.28	14.27	17.6	19.42	20.69
580	21.86	21.36	19.02	15.52	13.2	9.38	8.54	11.26	14.17	17.62	19.47	20.64
581	21.7	21.34	19	15.59	13.33	9.39	8.52	11.01	14.15	17.51	19.36	20.6
582	21.45	21.16	18.73	15.43	13.34	9.52	8.54	10.98	14.13	17.29	19.18	20.45
583	21.36	21.12	18.69	15.3	13.27	9.47	8.5	11.11	14.23	17.3	19.2	20.48
584	21.37	21.19	18.65	15.32	13.18	9.34	8.41	11.3	14.3	17.45	19.39	20.46
585	21.42	21.14	18.57	15.37	13.2	9.22	8.42	11.41	14.45	17.51	19.45	20.55
586	21.41	21.01	18.48	15.42	13.3	9.4	8.6	11.5	14.48	17.55	19.59	20.61
587	21.44	21.01	18.47	15.42	13.3	9.43	8.65	11.51	14.46	17.59	19.7	20.64
588	21.71	21.29	18.67	15.57	13.22	9.25	8.34	11.36	14.19	17.64	19.75	20.72
589	21.82	21.29	18.87	15.92	13.76	9.82	8.66	10.92	14.03	17.5	19.61	20.58
590	21.4	20.98	18.65	15.94	13.97	10.13	8.9	10.77	13.97	17.34	19.42	20.38
591	21.17	20.76	18.54	15.8	13.88	10.16	8.85	10.99	14.02	17.24	19.18	20.25
592	21.39	20.97	18.72	16.12	14.06	10.23	9	10.88	14.02	17.33	19.31	20.37
593	21.77	21.28	18.95	16.38	14.25	10.36	9.06	11.11	14.28	17.68	19.64	20.73
594	21.89	21.42	19.03	16.45	14.31	10.42	9.09	11.3	14.32	17.83	19.8	20.94
595	21.89	21.43	19.34	16.09	13.57	9.66	8.81	10.72	13.93	17.55	19.31	20.66
596	21.8	21.42	19.25	15.97	13.54	9.67	8.76	10.83	14.03	17.59	19.31	20.69
597	21.77	21.35	19.11	15.57	13.29	9.36	8.54	11.2	14.19	17.63	19.43	20.7
598	21.89	21.36	19.13	15.69	13.34	9.37	8.55	11.22	14.18	17.62	19.46	20.72
599	21.84	21.41	19.15	15.86	13.53	9.57	8.65	10.89	14.03	17.52	19.44	20.64
600	21.71	21.3	18.93	15.65	13.52	9.64	8.67	11.01	14.09	17.41	19.3	20.57
601	21.52	21.17	18.82	15.44	13.42	9.6	8.52	11.14	14.22	17.39	19.28	20.5
602	21.42	21.09	18.64	15.37	13.3	9.55	8.46	11.26	14.3	17.35	19.27	20.43
603	21.36	21.01	18.53	15.38	13.25	9.35	8.43	11.4	14.37	17.4	19.36	20.49
604	21.46	21.02	18.5	15.38	13.27	9.35	8.58	11.52	14.41	17.47	19.55	20.58
605	21.66	21.23	18.69	15.48	13.28	9.39	8.61	11.55	14.43	17.66	19.81	20.79
606	21.84	21.3	18.77	15.57	13.3	9.28	8.37	11.29	14.14	17.68	19.84	20.76
607	21.8	21.26	18.86	15.87	13.68	9.82	8.69	10.88	13.92	17.46	19.67	20.65
608	21.69	21.17	18.84	15.95	14.01	10.11	8.92	10.82	13.92	17.45	19.63	20.63
609	21.28	20.82	18.59	15.69	13.91	10.1	8.86	11.01	14.03	17.35	19.33	20.39
610	21.37	20.89	18.68	15.97	14.02	10.22	8.95	11.05	14.03	17.36	19.31	20.42
611	21.65	21.12	18.92	16.33	14.19	10.32	9.04	11	14.13	17.5	19.49	20.62
612	21.87	21.44	19.05	16.5	14.34	10.4	9.1	11.19	14.24	17.77	19.79	20.91
613	21.9	21.39	19.29	15.97	13.45	9.55	8.68	10.89	13.98	17.56	19.27	20.66
614	21.75	21.33	19.18	15.75	13.45	9.55	8.65	10.91	14.02	17.53	19.25	20.62
615	21.74	21.3	19.17	15.55	13.28	9.47	8.57	11.22	14.23	17.59	19.42	20.68
616	21.84	21.38	19.19	15.67	13.31	9.42	8.54	11.27	14.28	17.57	19.41	20.7
617	21.88	21.4	19.25	15.91	13.53	9.53	8.63	11.05	14.14	17.56	19.4	20.7
618	21.77	21.33	19.17	15.85	13.62	9.69	8.76	10.97	14.05	17.42	19.38	20.59
619	21.76	21.29	19.08	15.69	13.49	9.65	8.64	11.11	14.15	17.43	19.41	20.66
620	21.49	21.09	18.73	15.43	13.41	9.52	8.52	11.32	14.27	17.4	19.33	20.56
621	21.28	20.84	18.5	15.34	13.3	9.52	8.49	11.35	14.32	17.3	19.2	20.36
622	21.29	20.9	18.46	15.36	13.21	9.35	8.42	11.44	14.36	17.36	19.35	20.46
623	21.59	21.22	18.71	15.55	13.26	9.29	8.51	11.51	14.46	17.57	19.71	20.74
624	21.71	21.24	18.84	15.57	13.3	9.32	8.43	11.48	14.31	17.69	19.78	20.76
625	21.52	21.09	18.78	15.58	13.43	9.51	8.45	11.18	14.11	17.52	19.7	20.67
626	21.68	21.16	18.84	15.78	13.74	9.86	8.72	11.01	13.97	17.51	19.68	20.63
627	21.65	21.08	18.81	16	14.06	10.12	8.9	10.89	13.97	17.49	19.6	20.62
628	21.37	20.88	18.62	15.95	14	10.25	8.93	10.92	13.98	17.34	19.34	20.4
629	21.4	20.97	18.73	16.05	14.13	10.28	9.03	10.94	14.03	17.36	19.36	20.47
630	21.73	21.25	18.99	16.38	14.25	10.39	9.09	11.04	14.07	17.52	19.62	20.7
631	21.55	21.16	19.04	15.41	13.24	9.44	8.57	11.13	14.15	17.41	19.17	20.49
632	21.51	21.12	18.97	15.38	13.3	9.51	8.64	11.26	14.35	17.49	19.29	20.47
633	21.61	21.25	19.13	15.49	13.29	9.5	8.58	11.25	14.32	17.54	19.36	20.64
634	21.76	21.41	19.19	15.69	13.36	9.55	8.62	11.4	14.45	17.66	19.48	20.78
635	21.83	21.35	19.28	15.87	13.4	9.47	8.62	11.23	14.26	17.53	19.39	20.68
636	21.83	21.39	19.21	15.89	13.59	9.61	8.66	11.1	14.19	17.43	19.38	20.67
637	21.77	21.27	19.15	15.67	13.49	9.53	8.59	11.24	14.24	17.49	19.44	20.69
638	21.56	21.12	18.82	15.5	13.38	9.44	8.54	11.35	14.41	17.48	19.4	20.6
639	21.3	20.85	18.61	15.43	13.35	9.5	8.51	11.39	14.37	17.39	19.26	20.41
640	21.16	20.75	18.5	15.39	13.35	9.45	8.46	11.4	14.33	17.38	19.32	20.38
641	21.39	20.94	18.59	15.43	13.31	9.36	8.48	11.49	14.42	17.51	19.49	20.61
642	21.59	21.18	18.8	15.55	13.32	9.39	8.5	11.54	14.4	17.66	19.79	20.77
643	21.42	21.01	18.75	15.49	13.32	9.41	8.4	11.37	14.22	17.54	19.64	20.7
644	21.54	21.09	18.84	15.62	13.53	9.57	8.43	11.23	14.11	17.5	19.7	20.68
645	21.77	21.23	19.03	15.95	13.92	9.96	8.72	10.95	13.97	17.51	19.79	20.75
646	21.7	21.18	19.01	16.17	14.15	10.2	8.95	10.8	13.92	17.47	19.63	20.67
647	21.13	20.82	18.6	15.79	13.99	10.22	8.92	10.97	13.87	17.14	19.16	20.25
648	21.41	21.01	18.7	15.98	14.11	10.28	8.97	11.1	14.04	17.36	19.37	20.49
649	21.63	21.29	19.26	15.44	13.22	9.49	8.58	11.2	14.22	17.4	19.16	20.58
650	21.37	21.08	18.94	15.35	13.22	9.52	8.61	11.2	14.29	17.4	19.17	20.4
651	21.56	21.19	19.08	15.47	13.3	9.5	8.62	11.32	14.31	17.45	19.3	20.58
652	21.62	21.3	19.18	15.66	13.36	9.53	8.67	11.34	14.4	17.51	19.34	20.67
653	21.88	21.55	19.37	15.84	13.4	9.54	8.64	11.37	14.4	17.64	19.49	20.82
654	22.01	21.56	19.4	15.91	13.53	9.52	8.64	11.27	14.25	17.57	19.54	20.84
655	21.82	21.34	19.22	15.72	13.53	9.52	8.61	11.33	14.31	17.51	19.49	20.71
656	21.53	21.15	18.88	15.51	13.38	9.45	8.58	11.4	14.4	17.52	19.43	20.64
657	21.35	20.93	18.69	15.51	13.35	9.47	8.56	11.45	14.44	17.48	19.42	20.55
658	21.2	20.77	18.54	15.44	13.32	9.43	8.54	11.45	14.37	17.34	19.29	20.45
659	21.31	20.87	18.53	15.44	13.32	9.42	8.45	11.46	14.38	17.44	19.42	20.54
660	21.57	21.18	18.75	15.58	13.36	9.47	8.54	11.57	14.45	17.6	19.71	20.82
661	21.49	21.05	18.72	15.56	13.33	9.43	8.48	11.47	14.34	17.6	19.66	20.75
662	21.48	21.13	18.79	15.62	13.44	9.39	8.46	11.36	14.21	17.54	19.69	20.74
663	21.76	21.33	19.07	15.98	13.86	9.84	8.66	10.95	14.03	17.51	19.79	20.77
664	21.72	21.26	19.06	16.31	14.17	10.23	8.91	10.79	13.85	17.43	19.66	20.68
665	20.97	20.66	18.52	15.62	13.94	10.11	8.85	10.97	13.91	17.1	19.08	20.26
666	21.1	20.8	18.52	15.67	13.93	10.23	8.87	11.21	13.92	17.18	19.23	20.39
667	21.48	21.14	19.1	15.38	13.29	9.52	8.58	11.11	14.08	17.25	18.91	20.48
668	21.27	20.9	18.87	15.25	13.25	9.52	8.65	11.19	14.23	17.23	18.92	20.31
669	21.3	21	18.81	15.32	13.34	9.62	8.7	11.29	14.24	17.27	19.05	20.37
670	21.51	21.24	19.08	15.59	13.41	9.58	8.68	11.31	14.44	17.43	19.27	20.6
671	21.78	21.51	19.31	15.72	13.48	9.59	8.73	11.38	14.43	17.52	19.39	20.79
672	21.86	21.54	19.37	15.76	13.45	9.57	8.72	11.38	14.39	17.58	19.52	20.84
673	21.86	21.54	19.33	15.82	13.52	9.58	8.7	11.38	14.41	17.57	19.52	20.8
674	21.7	21.39	19.2	15.75	13.52	9.54	8.67	11.43	14.45	17.56	19.6	20.83
675	21.69	21.33	19.02	15.67	13.43	9.48	8.58	11.43	14.45	17.59	19.61	20.82
676	21.5	21.16	18.83	15.57	13.39	9.44	8.56	11.41	14.37	17.51	19.5	20.69
677	21.45	21.11	18.78	15.53	13.46	9.48	8.49	11.46	14.4	17.46	19.5	20.68
678	21.59	21.18	18.77	15.63	13.41	9.46	8.52	11.49	14.42	17.57	19.63	20.83
679	21.63	21.23	18.79	15.62	13.33	9.51	8.56	11.49	14.34	17.61	19.77	20.87
680	21.57	21.18	18.84	15.69	13.44	9.44	8.46	11.23	14.15	17.56	19.78	20.82
681	21.81	21.38	19.21	16.06	13.95	9.91	8.77	10.86	13.93	17.59	19.82	20.84
682	21.64	21.18	19.07	16.28	14.11	10.18	8.92	10.76	13.84	17.36	19.6	20.65
683	20.81	20.51	18.44	15.47	13.83	10.14	8.81	10.96	13.79	16.94	19.03	20.16
684	20.99	20.79	18.53	15.6	13.84	10.15	8.75	11.23	13.94	17.16	19.27	20.44
685	21.12	20.93	18.73	15.18	13.21	9.51	8.59	11.06	14.03	17.03	18.68	20.23
686	21.16	20.91	18.72	15.2	13.21	9.56	8.67	11.2	14.21	17.2	18.88	20.34
687	21.24	21.02	18.79	15.29	13.29	9.59	8.76	11.33	14.3	17.31	19.05	20.41
688	21.43	21.21	19	15.47	13.4	9.6	8.79	11.35	14.38	17.35	19.22	20.56
689	21.66	21.34	19.22	15.64	13.54	9.7	8.79	11.31	14.37	17.36	19.25	20.61
690	21.72	21.38	19.28	15.72	13.55	9.64	8.76	11.33	14.39	17.44	19.38	20.67
691	21.7	21.37	19.24	15.71	13.6	9.64	8.75	11.32	14.28	17.36	19.31	20.64
692	21.81	21.47	19.31	15.86	13.7	9.65	8.74	11.23	14.25	17.5	19.49	20.72
693	22	21.62	19.36	15.93	13.67	9.57	8.64	11.24	14.23	17.61	19.73	20.86
694	21.85	21.47	19.18	15.79	13.61	9.56	8.53	11.35	14.29	17.61	19.68	20.83
695	21.64	21.29	18.99	15.73	13.52	9.52	8.5	11.42	14.36	17.59	19.65	20.84
696	21.7	21.34	18.92	15.69	13.42	9.47	8.5	11.42	14.36	17.61	19.69	20.87
697	21.85	21.42	19	15.68	13.41	9.49	8.49	11.49	14.32	17.62	19.86	20.96
698	21.82	21.36	19.05	15.72	13.46	9.49	8.45	11.2	14.09	17.64	19.91	20.88
699	21.89	21.44	19.31	16.16	13.94	9.91	8.72	10.82	13.92	17.55	19.86	20.9
700	21.47	21.11	19.08	16.27	14.04	10.15	8.91	10.78	13.82	17.35	19.6	20.65
701	20.57	20.31	18.29	15.4	13.77	10.04	8.8	10.99	13.75	16.88	18.85	19.99
702	20.9	20.61	18.44	15.56	13.78	9.99	8.68	11.29	14	17.19	19.3	20.41
703	20.91	20.6	18.41	15.61	13.68	9.9	8.65	11.49	14.09	17.31	19.36	20.49
704	20.72	20.21	18.16	15.58	13.5	9.91	8.69	11.6	14.06	17.14	18.99	19.96
705	20.8	20.24	18.17	15.67	13.57	9.97	8.74	11.69	14.1	17.24	18.93	20.01
706	21	20.51	18.38	15.82	13.67	10.08	8.83	11.84	14.19	17.37	19.23	20.32
707	21.21	20.76	18.61	16.02	13.88	10.2	8.95	11.98	14.42	17.56	19.6	20.62
708	21.42	20.98	18.81	16.15	13.97	10.25	9.05	12.1	14.52	17.74	19.94	20.92
709	20.81	20.43	18.3	14.95	13.11	9.49	8.54	11.06	13.91	17.04	18.38	19.77
710	20.92	20.62	18.47	15.09	13.21	9.53	8.65	11.21	14.09	17.09	18.67	20
711	21.13	20.83	18.63	15.18	13.25	9.63	8.77	11.34	14.25	17.21	18.86	20.27
712	21.32	21.08	18.89	15.32	13.39	9.67	8.84	11.33	14.26	17.26	19.05	20.41
713	21.43	21.15	18.98	15.45	13.56	9.7	8.85	11.34	14.23	17.25	19.04	20.44
714	21.56	21.18	19.04	15.62	13.6	9.79	8.89	11.35	14.3	17.23	19.14	20.47
715	21.63	21.32	19.26	15.77	13.75	9.8	8.89	11.26	14.29	17.28	19.28	20.55
716	21.89	21.51	19.4	16.01	13.79	9.81	8.85	11.11	14.13	17.45	19.52	20.75
717	21.99	21.53	19.36	16.03	13.83	9.77	8.81	11.08	14.13	17.44	19.57	20.74
718	21.74	21.31	19.14	15.74	13.59	9.61	8.64	11.26	14.18	17.4	19.52	20.66
719	21.49	21.09	18.9	15.54	13.39	9.53	8.57	11.43	14.3	17.38	19.48	20.69
720	21.59	21.2	18.89	15.59	13.39	9.47	8.52	11.38	14.24	17.45	19.63	20.74
721	21.89	21.46	19.04	15.73	13.38	9.46	8.47	11.28	14.17	17.55	19.85	20.84
722	22.05	21.53	19.21	15.88	13.52	9.48	8.43	11.11	14.08	17.64	19.97	20.98
723	22.12	21.56	19.44	16.46	14.02	9.82	8.65	10.84	13.94	17.57	19.96	20.97
724	21.55	21.13	19.07	16.29	14.07	10.1	8.83	10.77	13.84	17.41	19.62	20.68
725	20.42	20.05	18.1	15.33	13.72	9.98	8.78	11	13.71	16.77	18.7	19.89
726	20.5	20.15	18.11	15.34	13.65	9.96	8.73	11.19	13.8	16.87	18.92	19.99
727	20.72	20.36	18.28	15.59	13.72	9.93	8.69	11.45	14.02	17.19	19.21	20.3
728	20.73	20.31	18.27	15.63	13.63	9.94	8.69	11.55	14.12	17.24	19.09	20.14
729	20.77	20.24	18.17	15.66	13.64	9.99	8.8	11.7	14.11	17.22	18.81	19.94
730	20.85	20.38	18.29	15.75	13.75	10.14	8.92	11.76	14.18	17.3	19.04	20.11
731	21.08	20.56	18.53	15.96	13.92	10.32	9.05	11.91	14.35	17.5	19.4	20.42
732	21.22	20.85	18.71	16.1	14.05	10.39	9.13	12.01	14.45	17.63	19.69	20.74
733	20.82	20.43	18.36	14.97	13.17	9.54	8.65	11.05	13.92	17.07	18.32	19.77
734	21.05	20.72	18.71	15.21	13.42	9.72	8.8	11.15	14.04	17.01	18.62	20.11
735	21.05	20.75	18.7	15.2	13.39	9.77	8.91	11.29	14.16	17.08	18.73	20.14
736	21.1	20.84	18.73	15.24	13.42	9.78	8.91	11.32	14.18	17.13	18.82	20.23
737	21.42	21.09	18.92	15.38	13.52	9.79	8.9	11.36	14.28	17.18	18.97	20.36
738	21.63	21.17	19.07	15.53	13.63	9.8	8.92	11.32	14.26	17.21	19.06	20.45
739	21.73	21.26	19.21	15.67	13.79	9.85	8.93	11.27	14.24	17.27	19.21	20.54
740	21.82	21.4	19.26	15.92	13.8	9.84	8.92	11.15	14.15	17.28	19.34	20.61
741	21.83	21.34	19.28	15.98	13.77	9.82	8.91	11.07	13.98	17.22	19.3	20.54
742	21.62	21.16	19.1	15.69	13.57	9.64	8.72	11.26	14.16	17.26	19.33	20.58
743	21.31	20.87	18.79	15.47	13.34	9.53	8.6	11.42	14.22	17.26	19.33	20.55
744	21.35	20.98	18.76	15.49	13.42	9.51	8.57	11.32	14.11	17.29	19.39	20.56
745	21.83	21.39	19.01	15.71	13.49	9.53	8.48	11.15	14.05	17.48	19.71	20.75
746	22.14	21.69	19.34	16.06	13.68	9.5	8.46	11.03	14	17.6	19.97	21.06
747	22.28	21.84	19.57	16.65	14.07	9.84	8.66	10.83	13.94	17.59	20.02	21.09
748	22.08	21.58	19.47	16.69	14.2	10.12	8.82	10.88	13.95	17.55	19.93	20.99
749	20.68	20.3	18.4	15.67	13.8	10.02	8.81	10.93	13.77	16.99	19.04	20.15
750	20.46	20.03	18.02	15.39	13.61	9.88	8.71	11.27	13.79	16.94	18.75	19.92
751	20.65	20.27	18.22	15.56	13.65	9.94	8.67	11.44	14.01	17.16	19.14	20.16
752	20.71	20.32	18.34	15.7	13.67	9.95	8.78	11.48	14.12	17.26	19.19	20.18
753	20.82	20.4	18.3	15.73	13.78	10.08	8.85	11.61	14.16	17.32	18.99	20.09
754	20.74	20.33	18.24	15.78	13.92	10.29	9.05	11.59	14.16	17.21	18.89	19.97
755	21.07	20.61	18.58	16.05	14.16	10.49	9.19	11.79	14.41	17.57	19.3	20.37
756	21.29	20.87	18.8	16.35	14.33	10.58	9.3	12.05	14.48	17.7	19.48	20.66
757	21.28	20.86	18.93	15.3	13.43	9.64	8.78	10.92	13.9	17.05	18.61	20.16
758	21.38	20.97	19.07	15.4	13.48	9.75	8.91	11.12	13.98	17.18	18.74	20.3
759	21.11	20.79	18.84	15.32	13.51	9.77	8.99	11.24	14.1	17.16	18.73	20.15
760	20.94	20.68	18.73	15.22	13.45	9.86	8.99	11.28	14.15	17.01	18.59	19.95
761	21.22	20.91	18.82	15.3	13.52	9.78	8.96	11.41	14.28	17.13	18.85	20.19
762	21.4	21.03	18.89	15.34	13.5	9.78	8.92	11.41	14.21	17.14	18.93	20.34
763	21.44	21.04	18.96	15.42	13.59	9.78	8.92	11.3	14.22	17.13	18.93	20.34
764	21.4	21.03	18.97	15.51	13.62	9.81	8.89	11.26	14.11	17.07	19	20.33
765	21.37	20.97	18.98	15.53	13.64	9.83	8.86	11.14	14.06	17.09	19.02	20.3
766	21.28	20.85	18.84	15.45	13.49	9.69	8.75	11.32	14.14	17.13	19.1	20.42
767	21	20.65	18.57	15.35	13.37	9.61	8.63	11.36	14.1	17.08	19.06	20.32
768	21.15	20.77	18.65	15.43	13.42	9.57	8.6	11.32	14.06	17.2	19.26	20.41
769	21.52	21.12	18.94	15.68	13.54	9.53	8.51	11.24	14.07	17.35	19.58	20.68
770	21.87	21.44	19.2	15.88	13.69	9.62	8.5	11.15	13.96	17.47	19.79	20.83
771	22.11	21.66	19.41	16.26	13.95	9.79	8.72	10.91	13.89	17.47	19.84	20.95
772	22.12	21.73	19.47	16.64	14.13	10.08	8.81	10.92	13.96	17.63	20.04	21.04
773	21.3	21.02	18.97	16.13	14.01	10.02	8.84	10.86	13.85	17.32	19.46	20.61
774	20.78	20.54	18.48	15.72	13.81	9.98	8.79	10.96	13.75	17.08	19.06	20.25
775	20.63	20.31	18.4	15.7	13.74	9.98	8.81	11.18	13.9	17.16	19.04	20.18
776	20.65	20.29	18.36	15.65	13.77	10	8.89	11.26	14.01	17.22	19.08	20.13
777	20.81	20.4	18.33	15.84	13.94	10.17	8.97	11.46	14.2	17.33	19.11	20.22
778	20.93	20.52	18.43	15.97	14.12	10.32	9.14	11.56	14.24	17.43	19.05	20.25
779	21.24	20.83	18.81	16.38	14.39	10.55	9.32	11.76	14.45	17.69	19.39	20.64
780	21.41	21.03	18.92	16.62	14.55	10.63	9.37	12.07	14.45	17.77	19.46	20.76
781	21.7	21.29	19.32	15.75	13.55	9.68	8.83	10.88	13.84	17.18	18.7	20.41
782	21.49	21.08	19.21	15.5	13.42	9.73	8.89	11.23	14.1	17.28	18.86	20.33
783	21.24	20.97	19.05	15.5	13.54	9.81	9.01	11.22	14.13	17.19	18.64	20.08
784	21.18	20.91	19.1	15.61	13.71	9.94	9.15	11.22	14.16	17.05	18.6	20.07
785	21.11	20.85	18.88	15.37	13.56	9.86	9.03	11.42	14.22	17.11	18.72	20.06
786	21.29	20.99	18.8	15.39	13.51	9.75	8.94	11.42	14.25	17.25	18.93	20.25
787	21.28	20.94	18.77	15.35	13.5	9.77	8.92	11.33	14.17	17.14	18.91	20.17
788	20.99	20.78	18.68	15.33	13.46	9.74	8.89	11.35	14.14	17.13	18.83	20.08
789	20.96	20.69	18.59	15.35	13.42	9.71	8.78	11.32	14.09	17.09	18.86	20.14
790	20.95	20.66	18.49	15.36	13.46	9.72	8.78	11.31	14.09	17.11	18.96	20.23
791	20.92	20.59	18.45	15.37	13.41	9.61	8.67	11.3	14.04	17.08	18.94	20.19
792	21.01	20.6	18.5	15.42	13.41	9.62	8.62	11.34	14.05	17.19	19.16	20.3
793	21.09	20.69	18.56	15.52	13.46	9.6	8.6	11.3	14.06	17.18	19.31	20.42
794	21.39	20.99	18.8	15.68	13.5	9.62	8.57	11.22	13.95	17.26	19.53	20.58
795	21.86	21.41	19.15	15.94	13.76	9.81	8.74	10.94	13.81	17.38	19.65	20.78
796	21.81	21.46	19.22	16.14	13.91	9.92	8.73	10.88	13.88	17.48	19.77	20.82
797	21.82	21.58	19.3	16.36	14.07	10	8.86	10.95	13.94	17.56	19.88	20.94
798	21.88	21.56	19.38	16.62	14.17	10.1	8.91	11	13.98	17.62	19.91	20.99
799	21.45	21.2	19.11	16.45	14.11	10.14	8.99	10.98	13.93	17.48	19.64	20.8
800	21.04	20.8	18.83	16.21	14.04	10.15	8.99	10.99	13.96	17.33	19.38	20.55
801	20.82	20.47	18.62	16.04	14.1	10.23	9.03	11.18	14.07	17.29	19.12	20.43
802	20.99	20.58	18.66	16.18	14.21	10.33	9.13	11.53	14.22	17.42	19.19	20.41
803	21.34	20.89	18.89	16.55	14.44	10.48	9.25	11.74	14.33	17.61	19.37	20.74
804	21.54	21.1	19.04	16.68	14.57	10.64	9.36	11.91	14.52	17.82	19.74	21.04
805	21.47	20.99	19.14	15.47	13.45	9.59	8.74	11.12	14.02	17.3	18.7	20.28
806	21.31	21	19.07	15.43	13.46	9.68	8.81	11.35	14.19	17.42	18.77	20.2
807	21.29	21.04	19.15	15.57	13.57	9.77	8.97	11.35	14.14	17.47	18.57	20.1
808	21.55	21.26	19.33	15.84	13.77	9.89	9.04	11.19	14.21	17.29	18.74	20.25
809	21.22	20.94	19.04	15.49	13.65	9.89	9.05	11.41	14.24	17.2	18.72	20.1
810	21.28	20.99	18.89	15.47	13.49	9.79	8.92	11.46	14.26	17.34	18.95	20.25
811	21.09	20.86	18.67	15.42	13.43	9.75	8.84	11.42	14.22	17.22	18.87	20.05
812	20.89	20.64	18.55	15.43	13.41	9.71	8.88	11.4	14.21	17.12	18.81	20
813	20.86	20.61	18.52	15.44	13.46	9.72	8.79	11.42	14.12	17.18	18.78	20.05
814	20.89	20.6	18.49	15.44	13.39	9.64	8.72	11.4	14.12	17.2	18.92	20.21
815	21.01	20.69	18.56	15.53	13.46	9.66	8.69	11.37	14.11	17.2	19.06	20.31
816	21	20.62	18.5	15.5	13.42	9.63	8.65	11.33	14.06	17.16	19.08	20.2
817	20.95	20.58	18.46	15.48	13.37	9.59	8.6	11.26	13.98	17.11	19.15	20.24
818	21.34	20.98	18.73	15.64	13.51	9.66	8.63	11.29	14	17.29	19.46	20.61
819	21.9	21.5	19.18	15.97	13.7	9.72	8.69	11.15	13.92	17.46	19.75	20.85
820	21.72	21.38	19.14	15.98	13.75	9.74	8.71	11.15	13.95	17.42	19.67	20.8
821	21.6	21.37	19.16	16.16	13.87	9.84	8.76	10.99	13.92	17.4	19.68	20.81
822	21.95	21.76	19.53	16.68	14.1	10.06	8.91	10.98	13.99	17.55	19.89	20.97
823	22.22	22	19.8	17.07	14.33	10.25	9.07	11.13	14.13	17.69	20.07	21.22
824	22.11	22	19.72	17.1	14.37	10.29	9.13	11.15	14.07	17.6	19.99	21.15
825	21.58	21.44	19.3	16.79	14.37	10.34	9.13	11.18	14.15	17.56	19.75	20.94
826	21.05	20.78	18.86	16.32	14.28	10.33	9.18	11.43	14.18	17.4	19.3	20.59
827	21.04	20.61	18.75	16.28	14.24	10.37	9.16	11.53	14.19	17.38	19.28	20.54
828	21.27	20.84	18.84	16.4	14.36	10.47	9.32	11.79	14.34	17.61	19.79	20.96
829	20.89	20.46	18.42	15.15	13.28	9.62	8.68	11.19	13.94	17.28	18.38	19.82
830	20.97	20.58	18.57	15.29	13.35	9.71	8.74	11.32	14.02	17.51	18.41	19.84
831	21.01	20.75	18.77	15.35	13.41	9.77	8.87	11.48	14.11	17.77	18.48	19.9
832	21.28	21.06	19.07	15.47	13.56	9.75	8.91	11.39	14.22	17.39	18.72	20.16
833	21.23	20.93	19.01	15.52	13.57	9.78	8.94	11.43	14.25	17.32	18.77	20.1
834	21.2	20.85	18.85	15.57	13.53	9.77	8.95	11.47	14.27	17.35	18.89	20.23
835	21.04	20.73	18.7	15.51	13.46	9.74	8.91	11.47	14.21	17.29	18.89	20.12
836	20.94	20.75	18.62	15.56	13.46	9.69	8.84	11.49	14.13	17.28	18.82	20.08
837	20.97	20.7	18.61	15.59	13.48	9.69	8.82	11.48	14.12	17.29	18.89	20.16
838	20.94	20.73	18.54	15.51	13.4	9.61	8.74	11.42	14.08	17.29	18.84	20.22
839	21.21	20.95	18.79	15.74	13.5	9.59	8.7	11.43	14.21	17.38	19.09	20.49
840	21.2	20.95	18.68	15.74	13.52	9.61	8.67	11.46	14.18	17.36	19.17	20.45
841	21.24	20.98	18.68	15.71	13.49	9.58	8.65	11.38	14.08	17.31	19.24	20.47
842	21.52	21.23	18.9	15.82	13.57	9.65	8.61	11.36	14.12	17.41	19.49	20.72
843	21.86	21.59	19.18	16.01	13.66	9.65	8.65	11.33	14.09	17.52	19.69	20.85
844	21.86	21.55	19.34	16.14	13.7	9.65	8.69	11.32	14.11	17.55	19.79	20.95
845	21.9	21.73	19.43	16.39	13.91	9.86	8.79	11.08	13.97	17.51	19.77	20.9
846	22.13	22.02	19.7	16.84	14.14	10.05	8.96	11.04	14.03	17.59	19.98	21.11
847	22.18	22.02	19.74	16.98	14.28	10.13	9	11.05	14.01	17.49	19.96	21.12
848	22.46	22.26	19.94	17.26	14.41	10.29	9.15	11.18	14.09	17.52	20.09	21.35
849	21.95	21.78	19.62	17.03	14.38	10.33	9.12	11.15	13.95	17.42	19.83	21.01
850	21.15	20.84	18.89	16.39	14.2	10.27	9.1	11.06	13.94	17.14	19.35	20.55
851	20.73	20.31	18.46	16.01	14.14	10.23	9.12	11.43	13.96	17.12	19.21	20.43
852	20.99	20.52	18.56	16.08	14.05	10.29	9.15	11.84	14.15	17.41	19.55	20.74
853	20.96	20.5	18.38	15.24	13.28	9.62	8.67	11.26	13.89	17.46	18.28	19.65
854	21.01	20.59	18.58	15.37	13.4	9.74	8.77	11.35	14.05	17.62	18.52	19.87
855	21.04	20.73	18.73	15.41	13.42	9.78	8.82	11.43	14.14	17.54	18.6	20.02
856	21.13	20.87	18.89	15.47	13.52	9.74	8.87	11.45	14.29	17.47	18.8	20.16
857	21.12	20.82	18.91	15.54	13.5	9.78	8.87	11.44	14.29	17.36	18.85	20.25
858	21.23	20.91	18.9	15.65	13.5	9.79	8.9	11.48	14.31	17.45	19.02	20.37
859	21.05	20.81	18.73	15.54	13.48	9.79	8.9	11.45	14.21	17.3	18.85	20.12
860	21.01	20.81	18.7	15.65	13.55	9.72	8.81	11.51	14.2	17.4	18.84	20.15
861	21.04	20.84	18.73	15.65	13.52	9.67	8.79	11.52	14.11	17.43	18.93	20.27
862	21.14	20.93	18.79	15.73	13.56	9.64	8.72	11.5	14.13	17.43	18.97	20.39
863	21.17	20.95	18.86	15.78	13.55	9.66	8.72	11.39	14.13	17.33	18.95	20.38
864	21.26	21.1	18.83	15.83	13.64	9.68	8.73	11.37	14.09	17.36	19.02	20.49
865	21.23	21.1	18.83	15.87	13.58	9.63	8.69	11.38	14.11	17.4	19.19	20.51
866	21.22	21.08	18.84	15.82	13.54	9.61	8.68	11.36	14	17.31	19.27	20.47
867	21.51	21.35	19.05	15.92	13.6	9.64	8.67	11.41	14.06	17.41	19.51	20.73
868	21.75	21.63	19.25	16.1	13.75	9.68	8.71	11.3	14.03	17.44	19.7	20.86
869	22.2	21.98	19.67	16.75	14.08	9.93	8.9	11.05	14.02	17.53	19.9	21.08
870	22.4	22.19	19.84	17.03	14.25	10.11	8.95	11.06	13.98	17.5	19.96	21.19
871	22.14	21.93	19.57	16.79	14.22	10.06	8.95	10.95	13.85	17.34	19.78	20.93
872	22.1	21.88	19.57	16.79	14.24	10.14	9.04	11.04	13.94	17.37	19.87	21.03
873	22.05	21.78	19.58	16.94	14.32	10.25	9.11	11.1	13.86	17.23	19.76	21.02
874	21.03	20.73	18.77	16.23	14.08	10.19	9.07	11.02	13.71	16.98	19.13	20.35
875	20.56	20.15	18.26	15.84	13.99	10.14	9.09	11.45	13.83	17.08	19.15	20.35
876	20.65	20.25	18.23	15.88	13.88	10.13	9.09	11.76	13.88	17.12	19.25	20.51
877	21.1	20.57	18.51	15.35	13.4	9.79	8.72	11.35	14	17.65	18.5	19.85
878	21.03	20.59	18.53	15.37	13.4	9.74	8.76	11.32	14.04	17.66	18.47	19.83
879	20.9	20.6	18.58	15.34	13.36	9.71	8.74	11.32	14.01	17.39	18.52	19.85
880	20.91	20.66	18.74	15.4	13.45	9.74	8.85	11.36	14.06	17.33	18.62	19.95
881	20.99	20.72	18.74	15.55	13.49	9.82	8.86	11.5	14.13	17.43	18.78	20.09
882	21.06	20.82	18.76	15.62	13.52	9.79	8.87	11.5	14.15	17.39	18.86	20.17
883	21.02	20.84	18.73	15.61	13.54	9.75	8.85	11.48	14.17	17.45	18.86	20.18
884	20.83	20.68	18.55	15.54	13.48	9.74	8.8	11.47	14.03	17.35	18.69	20.02
885	20.8	20.63	18.53	15.59	13.49	9.75	8.82	11.47	14	17.39	18.69	20.02
886	20.93	20.72	18.66	15.61	13.47	9.69	8.8	11.47	14.02	17.35	18.85	20.22
887	21.1	20.85	18.82	15.71	13.56	9.67	8.72	11.42	13.97	17.29	18.96	20.37
888	21.04	20.86	18.76	15.76	13.59	9.63	8.72	11.36	13.89	17.19	18.93	20.33
889	20.78	20.66	18.54	15.64	13.48	9.66	8.69	11.34	13.84	17.1	18.79	20.16
890	20.82	20.69	18.46	15.61	13.45	9.61	8.66	11.33	13.84	17.1	18.84	20.13
891	21.37	21.19	18.81	15.76	13.59	9.64	8.68	11.38	13.94	17.28	19.32	20.53
892	21.78	21.56	19.15	16.1	13.74	9.69	8.72	11.29	14	17.44	19.64	20.84
893	21.94	21.68	19.39	16.37	13.93	9.84	8.84	11.05	13.86	17.35	19.68	20.89
894	22.16	21.91	19.57	16.58	14.06	9.95	8.93	11.04	13.84	17.41	19.8	20.96
895	22.07	21.75	19.44	16.6	14.11	9.99	8.95	10.99	13.75	17.23	19.67	20.85
896	22.02	21.57	19.32	16.5	14.07	9.99	8.99	11.01	13.81	17.25	19.66	20.85
897	21.83	21.5	19.32	16.61	14.21	10.13	9.1	11.05	13.82	17.11	19.66	20.91
898	20.75	20.52	18.51	16.01	14	10.12	9.05	11.01	13.61	16.75	19.08	20.25
899	20.19	19.95	17.99	15.63	13.71	9.98	9.02	11.51	13.62	16.82	18.83	19.99
900	20.28	19.99	17.98	15.69	13.64	9.9	8.99	11.61	13.67	16.88	18.76	19.91
901	20.94	20.5	18.49	15.25	13.37	9.74	8.7	11.28	13.89	17.59	18.37	19.77
902	20.74	20.48	18.49	15.22	13.32	9.64	8.66	11.2	13.87	17.32	18.38	19.71
903	20.68	20.48	18.45	15.2	13.29	9.61	8.76	11.29	13.89	17.16	18.25	19.66
904	20.85	20.6	18.47	15.37	13.46	9.76	8.78	11.4	13.98	17.37	18.44	19.85
905	20.88	20.62	18.55	15.52	13.53	9.92	8.91	11.47	14.01	17.43	18.58	19.87
906	20.76	20.44	18.43	15.5	13.44	9.87	8.94	11.44	13.92	17.33	18.49	19.76
907	20.7	20.46	18.42	15.54	13.46	9.86	8.87	11.46	13.88	17.32	18.42	19.7
908	20.73	20.45	18.4	15.54	13.5	9.84	8.89	11.51	13.9	17.31	18.5	19.76
909	20.78	20.66	18.43	15.57	13.48	9.85	8.91	11.48	13.91	17.31	18.74	20.04
910	20.87	20.66	18.53	15.59	13.46	9.71	8.79	11.45	13.86	17.22	18.85	20.23
911	20.81	20.53	18.53	15.57	13.48	9.63	8.75	11.36	13.78	17.11	18.8	20.17
912	20.74	20.57	18.48	15.54	13.51	9.59	8.72	11.34	13.71	17.03	18.72	20.09
913	20.51	20.37	18.34	15.48	13.42	9.63	8.75	11.39	13.65	17.03	18.59	19.85
914	20.64	20.46	18.35	15.48	13.4	9.56	8.7	11.39	13.69	17.08	18.71	19.98
915	21.21	20.99	18.68	15.66	13.53	9.58	8.69	11.41	13.86	17.18	19.17	20.49
916	21.59	21.42	19	15.89	13.68	9.6	8.72	11.34	13.94	17.3	19.53	20.73
917	21.6	21.37	19.04	15.96	13.76	9.71	8.8	11.21	13.81	17.23	19.54	20.69
918	21.64	21.35	19.02	15.91	13.74	9.75	8.83	11.23	13.83	17.24	19.57	20.74
919	21.5	21.2	18.93	15.83	13.7	9.72	8.81	11.09	13.72	17.12	19.51	20.65
920	21.43	20.99	18.76	15.91	13.76	9.7	8.82	11.27	13.77	17.11	19.49	20.63
921	21.2	20.74	18.67	15.94	13.87	9.84	8.92	11.19	13.76	17.06	19.4	20.54
922	20.48	20.11	18.32	15.78	13.84	9.97	9	11.16	13.66	16.85	19.1	20.26
923	20.04	19.79	17.83	15.52	13.61	9.84	8.93	11.44	13.5	16.67	18.52	19.7
924	20.11	19.95	17.92	15.51	13.55	9.82	8.89	11.38	13.49	16.64	18.15	19.37
925	20.72	20.31	18.41	15.14	13.27	9.69	8.57	11.21	13.78	17.41	18.19	19.66
926	20.63	20.33	18.34	15.07	13.22	9.53	8.65	11.15	13.75	17.17	18.21	19.59
927	20.61	20.48	18.41	15.14	13.26	9.62	8.66	11.25	13.79	17.06	18.22	19.71
928	20.79	20.55	18.46	15.37	13.4	9.78	8.81	11.37	13.9	17.3	18.41	19.82
929	20.75	20.39	18.4	15.42	13.48	9.93	8.88	11.41	13.87	17.34	18.45	19.75
930	20.66	20.31	18.26	15.43	13.44	9.94	8.93	11.44	13.78	17.29	18.27	19.56
931	20.67	20.35	18.29	15.54	13.54	9.95	8.95	11.51	13.82	17.25	18.36	19.66
932	20.65	20.47	18.37	15.56	13.46	9.85	8.94	11.48	13.79	17.24	18.52	19.79
933	20.7	20.59	18.46	15.52	13.46	9.85	8.89	11.51	13.83	17.18	18.73	20.06
934	20.7	20.41	18.44	15.48	13.43	9.71	8.81	11.46	13.72	17.16	18.65	20.13
935	20.5	20.19	18.21	15.41	13.41	9.63	8.79	11.4	13.63	17.06	18.43	19.92
936	20.25	20.09	18.08	15.37	13.35	9.57	8.74	11.38	13.52	17	18.2	19.59
937	20.35	20.21	18.14	15.39	13.4	9.58	8.76	11.38	13.57	17.02	18.33	19.62
938	20.63	20.47	18.3	15.53	13.45	9.57	8.73	11.44	13.62	17.1	18.72	19.94
939	21.22	20.93	18.76	15.68	13.46	9.56	8.69	11.43	13.83	17.14	19.19	20.41
940	21.5	21.26	18.87	15.83	13.63	9.58	8.72	11.28	13.83	17.2	19.39	20.63
941	21.27	21.1	18.68	15.7	13.6	9.67	8.76	11.2	13.74	17.07	19.28	20.45
942	21.12	20.96	18.54	15.66	13.55	9.57	8.78	11.31	13.76	17.09	19.36	20.51
943	20.83	20.6	18.4	15.53	13.49	9.57	8.76	11.33	13.69	16.96	19.26	20.37
944	20.71	20.35	18.33	15.53	13.52	9.62	8.87	11.35	13.71	17.02	19.25	20.39
945	20.62	20.12	18.29	15.65	13.63	9.74	8.89	11.23	13.69	16.97	19.24	20.42
946	20.07	19.72	18.01	15.49	13.63	9.84	9.03	11.15	13.6	16.76	18.83	20.09
947	19.87	19.79	17.72	15.34	13.48	9.79	8.95	11.31	13.41	16.45	18.02	19.32
948	20.08	19.99	17.98	15.55	13.67	9.8	8.85	11.23	13.45	16.72	17.92	19.1
949	20.67	20.18	18.19	15.13	13.34	9.78	8.63	11.25	13.73	17.36	18.04	19.48
950	20.51	20.01	18.05	14.99	13.19	9.59	8.55	11.17	13.61	17.16	17.92	19.38
951	20.6	20.23	18.21	15.17	13.28	9.61	8.72	11.28	13.72	17.24	18.13	19.54
952	20.69	20.34	18.34	15.37	13.47	9.82	8.82	11.43	13.78	17.33	18.28	19.65
953	20.57	20.21	18.22	15.36	13.41	9.86	8.91	11.49	13.74	17.3	18.16	19.54
954	20.64	20.26	18.24	15.51	13.49	10.02	8.99	11.55	13.73	17.28	18.16	19.49
955	20.6	20.24	18.18	15.49	13.45	9.98	8.97	11.51	13.73	17.23	18.14	19.5
956	20.47	20.29	18.27	15.48	13.45	9.84	8.9	11.5	13.73	17.19	18.24	19.71
957	20.54	20.37	18.32	15.53	13.42	9.9	8.91	11.46	13.7	17.16	18.43	19.8
958	20.48	20.26	18.25	15.4	13.42	9.74	8.86	11.43	13.61	17.07	18.39	19.88
959	20.28	19.99	18.1	15.34	13.32	9.67	8.78	11.37	13.52	16.98	18.13	19.59
960	20.22	19.94	18.03	15.33	13.38	9.59	8.83	11.41	13.53	17.04	18.11	19.46
961	20.2	20.05	18.04	15.46	13.37	9.61	8.78	11.42	13.53	17.08	18.24	19.6
962	20.52	20.31	18.26	15.52	13.4	9.63	8.79	11.41	13.58	17.05	18.61	19.84
963	20.81	20.65	18.48	15.58	13.47	9.52	8.7	11.37	13.62	17.02	18.93	20.15
964	21.19	21.06	18.73	15.74	13.6	9.56	8.76	11.31	13.75	17.06	19.25	20.52
965	20.93	20.81	18.47	15.53	13.45	9.6	8.74	11.24	13.65	16.97	19.09	20.31
966	20.83	20.67	18.23	15.47	13.42	9.52	8.76	11.33	13.63	16.97	19.13	20.38
967	20.72	20.36	18.2	15.55	13.49	9.59	8.79	11.36	13.68	16.96	19.24	20.33
968	20.75	20.32	18.31	15.6	13.53	9.65	8.83	11.37	13.73	17.07	19.29	20.48
969	20.79	20.22	18.47	15.7	13.66	9.8	8.94	11.19	13.75	17.07	19.36	20.55
970	20.38	19.98	18.31	15.71	13.8	9.93	9.06	11.08	13.69	16.96	19.2	20.46
971	19.92	19.79	17.79	15.46	13.61	9.88	9.03	11.17	13.49	16.6	18.39	19.78
972	20.09	20.04	17.99	15.53	13.6	9.82	8.96	11.36	13.45	16.64	18	19.27
973	20.55	20.18	18.15	15.52	13.44	9.99	9	11.5	13.65	17.23	18.01	19.38
974	20.54	20.22	18.22	15.64	13.6	10.19	9.1	11.6	13.72	17.25	18.18	19.56
975	20.35	20.12	18.18	15.47	13.58	10.11	8.98	11.47	13.62	17.07	18.13	19.57
976	20.28	20.11	18.11	15.38	13.45	9.84	8.89	11.41	13.52	17	18.11	19.56
977	20.23	19.92	17.94	15.39	13.47	9.85	8.92	11.44	13.55	17.01	18.04	19.42
978	20.33	20.06	18.04	15.53	13.62	9.9	8.99	11.47	13.61	17.14	18.17	19.46
979	20.21	20.06	18.08	15.47	13.52	9.73	8.9	11.44	13.54	17.01	18.27	19.53
980	20.27	20.14	18.1	15.49	13.44	9.7	8.82	11.38	13.52	16.97	18.44	19.78
981	20.5	20.34	18.2	15.54	13.42	9.62	8.75	11.4	13.49	16.96	18.57	20.09
982	20.7	20.51	18.35	15.54	13.42	9.55	8.73	11.33	13.54	16.91	18.85	20.29
983	20.44	20.31	18.14	15.42	13.42	9.52	8.74	11.29	13.52	16.8	18.86	20.01
984	20.62	20.44	18.17	15.53	13.46	9.55	8.7	11.36	13.61	16.94	19.11	20.22
985	20.77	20.52	18.3	15.58	13.51	9.59	8.8	11.35	13.65	17.06	19.26	20.36
986	20.95	20.56	18.47	15.72	13.62	9.73	8.86	11.27	13.73	17.07	19.32	20.5
987	20.96	20.55	18.58	15.83	13.68	9.82	8.95	11.22	13.79	17.13	19.42	20.62
988	20.69	20.33	18.47	15.86	13.8	9.86	9.05	11.2	13.79	17.09	19.36	20.55
989	20.25	19.96	18.12	15.74	13.85	9.98	9.08	11.13	13.74	16.99	19.13	20.36
990	20.1	20.01	17.91	15.57	13.72	9.95	9.16	11.41	13.54	16.66	18.26	19.6
991	20.63	20.18	18.17	15.6	13.59	10.19	9.1	11.58	13.69	17.25	17.95	19.39
992	20.54	20.12	18.08	15.68	13.73	10.37	9.17	11.64	13.7	17.2	18.03	19.49
993	20.29	20.03	18	15.5	13.64	10.24	9.12	11.55	13.58	17.11	17.92	19.39
994	20.24	19.94	17.92	15.39	13.54	9.93	8.99	11.42	13.56	17.04	17.89	19.27
995	20.32	19.97	17.93	15.5	13.58	9.97	9.02	11.5	13.63	17.16	17.87	19.25
996	20.36	20.04	18.01	15.57	13.73	10.04	8.99	11.43	13.75	17.22	17.98	19.29
997	20.21	19.96	17.94	15.5	13.58	9.9	8.98	11.45	13.52	17.01	18.07	19.39
998	20.24	20.05	18.05	15.56	13.61	9.82	8.92	11.41	13.5	16.96	18.28	19.58
999	20.14	19.92	17.9	15.5	13.48	9.71	8.8	11.33	13.47	16.91	18.21	19.58
1000	20.1	19.88	17.91	15.41	13.42	9.61	8.79	11.34	13.38	16.79	18.13	19.64
1001	20.04	19.84	17.87	15.48	13.39	9.57	8.76	11.28	13.33	16.73	18.24	19.61
1002	20.27	20.11	18.02	15.53	13.41	9.56	8.74	11.27	13.4	16.81	18.79	19.84
1003	20.68	20.46	18.24	15.57	13.51	9.58	8.81	11.31	13.61	16.95	19.19	20.25
1004	20.96	20.67	18.43	15.76	13.58	9.68	8.88	11.37	13.73	17.13	19.32	20.5
1005	21.07	20.74	18.53	15.86	13.66	9.76	8.93	11.41	13.85	17.18	19.43	20.64
1006	20.94	20.58	18.5	15.85	13.74	9.83	9.03	11.32	13.83	17.17	19.45	20.6
1007	20.65	20.22	18.34	15.84	13.8	9.96	9.14	11.28	13.83	17.22	19.37	20.56
1008	20.17	19.93	17.9	15.72	13.8	10.07	9.18	11.27	13.74	16.93	18.75	20.06
1009	20.64	20.08	18.17	15.7	13.73	10.38	9.21	11.61	13.71	17.15	17.87	19.24
1010	20.48	20.04	18.04	15.63	13.75	10.39	9.21	11.58	13.65	17.09	17.87	19.3
1011	20.29	19.91	17.94	15.5	13.7	10.31	9.14	11.53	13.55	17.06	17.81	19.25
1012	20.29	19.9	17.86	15.4	13.59	10.14	9.06	11.45	13.55	17.1	17.71	19.11
1013	20.41	20	17.93	15.52	13.63	10.07	9.06	11.46	13.63	17.29	17.72	19.04
1014	20.38	20.02	17.96	15.53	13.7	10.06	9.05	11.4	13.63	17.27	17.81	19.17
1015	20.24	19.9	17.94	15.51	13.59	9.98	8.94	11.37	13.49	16.98	17.86	19.28
1016	20.27	19.9	17.95	15.51	13.6	9.92	8.94	11.34	13.46	16.89	18.03	19.38
1017	20.15	19.87	17.87	15.48	13.56	9.84	8.88	11.3	13.38	16.84	18.03	19.42
1018	20.1	19.85	17.83	15.48	13.42	9.69	8.88	11.25	13.37	16.83	17.92	19.39
1019	20.11	19.86	17.89	15.49	13.48	9.66	8.82	11.27	13.33	16.75	18.09	19.47
1020	19.98	19.87	17.85	15.49	13.45	9.58	8.75	11.29	13.29	16.73	18.29	19.55
1021	20.24	20.03	18	15.55	13.44	9.59	8.79	11.33	13.37	16.78	18.69	19.83
1022	20.42	20.17	18.11	15.61	13.54	9.64	8.85	11.34	13.44	16.85	18.98	20.01
1023	20.64	20.37	18.21	15.76	13.65	9.7	8.92	11.42	13.61	17.01	19.12	20.3
1024	20.86	20.57	18.43	15.88	13.7	9.81	9.04	11.52	13.8	17.21	19.35	20.55
1025	20.9	20.53	18.51	15.95	13.84	9.94	9.15	11.42	13.96	17.29	19.48	20.73
1026	20.44	20.11	18.24	15.93	13.88	10.12	9.24	11.25	13.86	17.12	19.19	20.5
1027	20.59	20.04	18.13	15.68	13.78	10.47	9.23	11.54	13.63	17.09	17.73	19.11
1028	20.46	19.97	18.07	15.57	13.74	10.39	9.21	11.56	13.57	17.04	17.68	19.13
1029	20.28	19.91	17.93	15.47	13.68	10.33	9.18	11.49	13.56	17.03	17.64	19.1
1030	20.31	19.9	17.9	15.46	13.72	10.25	9.12	11.44	13.52	17.15	17.65	18.99
1031	20.4	20.08	18.02	15.56	13.73	10.15	9.12	11.41	13.59	17.37	17.78	19.04
1032	20.45	20.07	18.07	15.56	13.67	10.12	9.02	11.39	13.6	17.29	17.74	19.08
1033	20.32	20.02	18.03	15.6	13.67	10.05	9.03	11.35	13.48	17.08	17.81	19.18
1034	20.21	19.89	17.88	15.53	13.65	9.97	8.96	11.32	13.37	16.81	17.9	19.34
1035	20.07	19.83	17.82	15.46	13.51	9.84	8.92	11.3	13.29	16.69	17.89	19.28
1036	20.11	19.88	17.91	15.49	13.54	9.75	8.88	11.22	13.31	16.8	17.89	19.29
1037	20.2	19.97	17.93	15.55	13.56	9.69	8.87	11.27	13.38	16.81	18.03	19.47
1038	20.15	19.93	17.91	15.55	13.59	9.65	8.83	11.25	13.34	16.75	18.15	19.55
1039	20.05	19.94	17.91	15.57	13.53	9.62	8.85	11.26	13.35	16.81	18.33	19.7
1040	20.24	20.04	18.05	15.68	13.63	9.68	8.86	11.36	13.43	16.88	18.57	19.84
1041	20.48	20.33	18.29	15.77	13.63	9.78	8.94	11.47	13.52	16.98	18.92	20.17
1042	20.83	20.56	18.45	15.93	13.75	9.86	9.05	11.57	13.74	17.18	19.24	20.4
1043	20.97	20.73	18.61	16.06	13.8	9.96	9.17	11.56	13.94	17.31	19.51	20.67
1044	20.68	20.38	18.47	16.08	13.99	10.14	9.29	11.41	13.95	17.25	19.32	20.63
1045	20.54	20.05	18.06	15.66	13.89	10.49	9.3	11.49	13.63	17.11	17.57	18.94
1046	20.47	20.02	18.08	15.59	13.76	10.41	9.2	11.46	13.55	17.09	17.57	18.97
1047	20.45	20.05	18.14	15.6	13.81	10.41	9.22	11.49	13.55	17.09	17.68	19.06
1048	20.54	20.18	18.19	15.69	13.9	10.34	9.21	11.44	13.67	17.31	17.85	19.09
1049	20.52	20.19	18.15	15.73	13.86	10.23	9.07	11.38	13.67	17.41	17.93	19.14
1050	20.47	20.17	18.09	15.68	13.82	10.13	9.01	11.33	13.65	17.26	17.88	19.19
1051	20.32	20.07	18.01	15.65	13.77	10.11	8.98	11.27	13.52	17.05	17.84	19.14
1052	20.19	19.92	17.86	15.56	13.63	9.98	8.95	11.26	13.33	16.75	17.76	19.19
1053	20.03	19.74	17.77	15.39	13.5	9.84	8.94	11.23	13.24	16.55	17.72	19.12
1054	20.14	19.9	17.87	15.46	13.56	9.8	8.93	11.22	13.28	16.69	17.84	19.24
1055	20.2	19.98	17.93	15.57	13.57	9.77	8.86	11.26	13.35	16.77	17.97	19.45
1056	20.24	19.98	17.99	15.66	13.71	9.75	8.85	11.18	13.4	16.83	18.11	19.54
1057	20.18	20	17.96	15.65	13.69	9.72	8.85	11.25	13.41	16.77	18.17	19.66
1058	20.12	19.94	17.97	15.64	13.6	9.77	8.91	11.34	13.42	16.77	18.21	19.68
1059	20.28	20.08	18.12	15.71	13.66	9.79	9	11.46	13.49	16.85	18.47	19.82
1060	20.6	20.35	18.43	15.88	13.76	9.89	9.12	11.53	13.65	16.97	19.01	20.18
1061	20.85	20.59	18.48	16.03	13.82	10	9.18	11.61	13.84	17.24	19.38	20.43
1062	20.76	20.47	18.55	16.17	14.05	10.17	9.31	11.52	13.95	17.28	19.28	20.61
1063	20.39	20.2	18.05	15.59	13.55	10.08	8.93	11.45	13.83	17.49	17.76	18.94
1064	20.6	20.25	18.16	15.67	13.68	10.21	8.97	11.44	13.8	17.37	17.77	19.07
1065	20.62	20.32	18.27	15.77	13.84	10.34	9.11	11.49	13.74	17.32	17.83	19.12
1066	20.5	20.19	18.2	15.66	13.93	10.37	9.17	11.42	13.6	17.16	17.74	19.09
1067	20.49	20.19	18.18	15.65	13.82	10.24	9.1	11.36	13.57	17.12	17.75	19.06
1068	20.35	20.1	18.06	15.59	13.83	10.15	9.05	11.33	13.5	17.05	17.74	19.01
1069	20.23	20.03	18	15.54	13.73	10.1	9.06	11.25	13.34	16.83	17.72	19.01
1070	20.17	19.94	17.84	15.45	13.65	9.99	9.03	11.25	13.24	16.7	17.61	18.98
1071	20.12	19.93	17.85	15.46	13.51	9.85	8.97	11.27	13.23	16.56	17.66	19.1
1072	20.17	20.01	17.9	15.52	13.53	9.84	8.95	11.26	13.29	16.65	17.79	19.22
1073	20.3	20	17.96	15.6	13.63	9.78	8.95	11.24	13.35	16.7	17.96	19.32
1074	20.31	20.11	18.02	15.69	13.77	9.79	8.89	11.13	13.46	16.78	18.09	19.48
1075	20.28	19.99	17.99	15.67	13.73	9.83	8.89	11.27	13.4	16.79	18.11	19.56
1076	20.24	20.05	18.06	15.72	13.66	9.79	9.05	11.38	13.44	16.81	18.38	19.74
1077	20.47	20.37	18.37	15.88	13.77	9.87	9.12	11.46	13.6	16.96	18.58	19.91
1078	20.62	20.57	18.51	16.03	13.82	9.92	9.17	11.56	13.69	17.11	18.87	19.98
1079	20.82	20.62	18.64	16.17	13.89	10.05	9.25	11.67	13.81	17.21	19.13	20.19
1080	20.71	20.39	18.58	16.26	14.1	10.17	9.33	11.54	13.88	17.22	18.98	20.4
1081	20.3	20.21	17.95	15.42	13.03	9.36	8.29	11.1	13.79	17.62	17.82	19.05
1082	20.53	20.33	18.16	15.62	13.35	9.73	8.65	11.29	13.84	17.52	17.88	19.05
1083	20.43	20.18	18.11	15.59	13.77	10.23	9.07	11.32	13.56	17.07	17.66	18.98
1084	20.39	20.08	18.13	15.63	13.88	10.32	9.15	11.36	13.47	16.93	17.65	19.03
1085	20.39	20.22	18.12	15.62	13.77	10.28	9.16	11.26	13.46	16.96	17.62	19
1086	20.33	20.14	18.16	15.63	13.82	10.21	9.1	11.3	13.34	16.94	17.71	19.05
1087	20.31	20.14	18.14	15.61	13.79	10.11	9.1	11.31	13.39	16.87	17.81	19.08
1088	20.29	20.15	18.01	15.53	13.73	10.02	9	11.24	13.3	16.77	17.85	19.11
1089	20.25	20.06	17.94	15.52	13.67	9.97	9.02	11.27	13.27	16.68	17.75	19.13
1090	20.2	20.08	18.03	15.55	13.64	9.91	9.04	11.22	13.29	16.65	17.75	19.14
1091	20.28	20.2	18.1	15.63	13.72	9.85	8.99	11.2	13.35	16.76	18.05	19.26
1092	20.36	20.32	18.25	15.75	13.81	9.87	8.92	11.18	13.43	16.83	18.12	19.35
1093	20.24	20.07	18.04	15.66	13.7	9.9	9.02	11.33	13.38	16.68	17.98	19.45
1094	20.2	19.94	17.93	15.68	13.68	9.86	9.08	11.33	13.44	16.74	18.15	19.53
1095	20.36	20.35	18.28	15.83	13.77	9.93	9.18	11.4	13.59	16.94	18.51	19.8
1096	20.49	20.54	18.53	15.97	13.84	10.01	9.21	11.55	13.68	17.05	18.59	19.86
1097	20.72	20.68	18.7	16.12	13.93	10.09	9.33	11.62	13.77	17.2	18.83	20.06
1098	20.49	20.2	18.45	16.18	14.05	10.22	9.37	11.42	13.7	17.02	18.58	20.02
1099	20.12	19.98	17.8	15.37	13.3	9.91	8.78	11.24	13.7	17.43	17.59	18.96
1100	20.43	20.19	18.06	15.61	13.8	10.46	9.17	11.37	13.51	17.27	17.72	18.97
1101	20.3	20.07	18.04	15.52	13.74	10.22	9.18	11.2	13.31	16.81	17.63	19.02
1102	20.37	20.17	18.17	15.64	13.8	10.27	9.12	11.29	13.37	16.87	17.73	19.1
1103	20.55	20.32	18.28	15.72	13.75	10.16	9.02	11.28	13.53	17.1	17.82	19.16
1104	20.45	20.28	18.27	15.7	13.81	10.15	9.03	11.25	13.49	16.99	17.78	19.18
1105	20.39	20.3	18.23	15.64	13.82	10.1	9.01	11.23	13.45	16.9	17.88	19.22
1106	20.45	20.27	18.19	15.68	13.84	10.03	8.92	11.2	13.5	16.86	17.99	19.21
1107	20.38	20.18	18.11	15.7	13.84	9.94	8.89	11.11	13.48	16.9	17.92	19.23
1108	20.3	20.18	18.11	15.61	13.82	9.92	8.93	11.06	13.42	16.84	17.93	19.21
1109	20.3	20.17	18.16	15.62	13.78	9.96	8.99	11.16	13.35	16.72	17.97	19.18
1110	20.33	20.31	18.23	15.69	13.84	9.95	9.01	11.18	13.37	16.79	18.06	19.2
1111	20.25	20.18	18.16	15.63	13.8	9.88	9.01	11.24	13.31	16.64	17.91	19.2
1112	20.11	19.96	17.91	15.59	13.7	9.89	9.16	11.36	13.35	16.62	17.83	19.32
1113	20.24	19.94	17.91	15.75	13.75	9.97	9.18	11.44	13.42	16.73	17.99	19.55
1114	20.34	20.07	18.09	15.85	13.86	10.03	9.23	11.52	13.53	16.88	18.23	19.65
1115	20.42	20.35	18.31	15.94	13.87	10.08	9.34	11.62	13.57	16.96	18.44	19.8
1116	20.26	20.02	18.2	15.93	13.95	10.17	9.41	11.45	13.6	16.83	18.29	19.77
1117	20.28	20.07	17.97	15.55	13.71	10.44	9.16	11.29	13.56	17.32	17.6	18.91
1118	20.45	20.28	18.17	15.67	13.85	10.4	9.16	11.23	13.35	17.09	17.69	19
1119	20.24	20.12	17.96	15.45	13.65	10.15	9.1	11.11	13.27	16.71	17.58	19.07
1120	20.23	20.04	17.99	15.51	13.69	10.13	9.15	11.19	13.32	16.74	17.6	19.16
1121	20.43	20.31	18.24	15.67	13.8	10.21	9.09	11.2	13.43	16.92	17.75	19.21
1122	20.5	20.45	18.34	15.72	13.7	9.9	8.86	11.04	13.59	17.12	17.96	19.25
1123	20.4	20.39	18.33	15.68	13.76	10.05	8.96	11.11	13.47	16.95	17.91	19.25
1124	20.44	20.35	18.3	15.73	13.85	9.96	8.9	11.13	13.52	16.9	18.03	19.26
1125	20.44	20.34	18.3	15.74	13.86	9.89	8.7	10.98	13.53	17.02	18.06	19.31
1126	20.44	20.29	18.28	15.73	13.83	9.81	8.66	10.85	13.52	17.02	18.13	19.28
1127	20.44	20.28	18.27	15.74	13.86	9.95	8.94	11.08	13.45	16.81	18.06	19.29
1128	20.44	20.36	18.37	15.73	13.9	9.96	8.99	11.11	13.43	16.8	18.15	19.27
1129	20.39	20.43	18.35	15.78	13.86	9.86	8.88	11.03	13.45	16.9	18.15	19.27
1130	20.1	20.03	18.08	15.74	13.79	10.01	9.14	11.34	13.29	16.55	17.83	19.29
1131	20.19	19.97	18.01	15.8	13.85	10.03	9.25	11.41	13.43	16.58	17.82	19.42
1132	20.27	19.97	17.98	15.86	13.98	10.03	9.16	11.46	13.48	16.69	17.9	19.55
1133	20.28	19.98	17.95	15.83	13.88	10.09	9.34	11.59	13.48	16.69	17.98	19.71
1134	20.09	19.85	17.86	15.81	13.9	10.19	9.4	11.46	13.44	16.59	17.99	19.7
1135	20.44	20.29	18.1	15.58	13.79	10.36	9.16	11.18	13.27	17.11	17.66	19.04
1136	20.43	20.32	18.1	15.64	13.82	10.32	9.17	11.19	13.3	17.01	17.73	19.18
1137	20.18	19.98	17.89	15.43	13.61	10.08	9.08	11.09	13.29	16.69	17.53	19.23
1138	20.23	20	17.92	15.49	13.64	10.06	9.1	11.18	13.37	16.71	17.64	19.35
1139	20.4	20.22	18.21	15.69	13.86	10.23	9.18	11.28	13.39	16.83	17.78	19.22
1140	20.51	20.5	18.34	15.72	13.7	10.07	9.03	11.1	13.47	17.01	17.97	19.29
1141	20.42	20.37	18.28	15.66	13.75	10.02	9.04	11.06	13.43	16.91	17.87	19.23
1142	20.41	20.35	18.31	15.68	13.8	9.97	8.93	11.07	13.41	16.88	17.93	19.22
1143	20.39	20.27	18.3	15.71	13.88	9.99	8.86	10.97	13.45	16.88	17.96	19.25
1144	20.36	20.17	18.27	15.65	13.89	9.96	8.92	10.96	13.48	16.9	18.07	19.2
1145	20.31	20.19	18.26	15.68	13.84	10.04	9.13	11.13	13.39	16.77	17.98	19.2
1146	20.39	20.45	18.38	15.71	13.9	10.03	9.03	11.02	13.4	16.85	18.16	19.26
1147	20.52	20.6	18.49	15.81	13.87	9.75	8.74	10.85	13.6	17.15	18.28	19.37
1148	20.22	20.18	18.27	15.81	13.89	9.78	8.93	11.13	13.44	16.7	17.95	19.29
1149	20.15	19.96	18.04	15.78	13.89	10.04	9.21	11.4	13.36	16.53	17.64	19.3
1150	20.11	20.02	18.01	15.81	13.97	9.98	9.21	11.38	13.46	16.54	17.73	19.4
1151	20.11	19.85	17.84	15.75	13.9	10.09	9.32	11.54	13.43	16.5	17.72	19.51
1152	19.94	19.68	17.71	15.7	13.83	10.16	9.46	11.43	13.34	16.44	17.67	19.53
1153	20.38	20.34	18.08	15.6	13.83	10.4	9.18	11.17	13.31	16.99	17.62	19.16
1154	20.37	20.36	18.05	15.64	13.78	10.31	9.15	11.15	13.27	16.87	17.72	19.21
1155	20.4	20.35	18.09	15.62	13.79	10.28	9.24	11.21	13.32	16.87	17.72	19.17
1156	20.44	20.33	18.18	15.69	13.86	10.26	9.22	11.3	13.33	16.91	17.79	19.21
1157	20.57	20.44	18.36	15.78	13.8	10.08	9.06	11.24	13.49	17.02	18.03	19.32
1158	20.58	20.48	18.41	15.76	13.68	9.9	8.91	11.13	13.51	17	18.03	19.29
1159	20.42	20.43	18.29	15.66	13.79	10.15	9.07	11.1	13.41	16.83	17.91	19.17
1160	20.33	20.4	18.27	15.65	13.88	10.11	9.03	11.05	13.37	16.8	17.9	19.12
1161	20.34	20.29	18.32	15.69	13.88	10.08	9.05	11.02	13.37	16.75	17.9	19.18
1162	20.27	20.11	18.27	15.65	13.79	10.1	9.15	11.11	13.3	16.67	17.92	19.09
1163	20.29	20.19	18.28	15.68	13.85	10.13	9.14	11.19	13.31	16.66	17.95	19.12
1164	20.45	20.49	18.42	15.81	13.92	9.96	9.01	10.96	13.47	16.86	18.15	19.34
1165	20.56	20.56	18.54	15.81	13.87	9.71	8.72	10.79	13.66	17.04	18.28	19.38
1166	20.36	20.3	18.39	15.86	13.9	9.6	8.7	10.91	13.59	16.72	18	19.35
1167	20.14	20.02	18.06	15.79	13.98	9.85	9.06	11.27	13.41	16.49	17.62	19.28
1168	20.16	20.07	18.06	15.85	14.03	9.91	9.07	11.3	13.49	16.53	17.61	19.28
1169	20.15	20.03	17.93	15.86	14.06	10.05	9.25	11.5	13.49	16.51	17.65	19.39
1170	19.82	19.62	17.63	15.55	13.85	10.19	9.5	11.47	13.24	16.29	17.43	19.24
1171	20.57	20.52	18.23	15.81	13.78	10.15	9.12	11.27	13.42	17.13	17.77	19.27
1172	20.49	20.49	18.11	15.71	13.82	10.28	9.18	11.22	13.33	16.92	17.79	19.16
1173	20.59	20.57	18.28	15.76	13.86	10.13	9.12	11.27	13.45	17.04	17.95	19.31
1174	20.6	20.54	18.35	15.82	13.69	9.88	8.91	11.16	13.51	17.2	17.95	19.28
1175	20.59	20.57	18.43	15.7	13.46	9.63	8.66	10.98	13.53	17.15	17.97	19.29
1176	20.62	20.56	18.46	15.78	13.47	9.49	8.54	10.97	13.54	17.09	18.06	19.37
1177	20.47	20.45	18.34	15.74	13.66	9.95	8.98	11.13	13.38	16.8	17.97	19.25
1178	20.41	20.46	18.32	15.72	13.83	10.1	9.14	11.11	13.35	16.76	17.91	19.24
1179	20.33	20.32	18.35	15.61	13.82	10.11	9.12	11.01	13.32	16.74	17.88	19.11
1180	20.35	20.31	18.32	15.71	13.88	10.09	9.07	11.09	13.37	16.7	17.99	19.15
1181	20.3	20.2	18.32	15.72	13.89	10.07	9.17	11.18	13.37	16.6	17.92	19.16
1182	20.46	20.48	18.46	15.8	14	9.98	8.98	10.94	13.45	16.74	18.12	19.36
1183	20.58	20.6	18.56	15.81	13.92	9.84	8.75	10.77	13.69	16.9	18.19	19.41
1184	20.5	20.45	18.49	15.94	13.84	9.66	8.72	10.79	13.73	16.77	18.05	19.4
1185	20.32	20.2	18.29	15.93	13.95	9.67	8.87	11.01	13.57	16.58	17.7	19.31
1186	20.17	20.11	18.14	15.9	14.06	9.94	9.11	11.31	13.51	16.53	17.58	19.32
1187	20.23	20.06	18.09	15.91	14.09	10.12	9.38	11.58	13.55	16.56	17.73	19.45
1188	20	19.79	17.75	15.74	13.93	10.31	9.59	11.56	13.41	16.49	17.6	19.34
1189	20.49	20.44	18.14	15.7	13.78	10.23	9.15	11.18	13.32	17.06	17.78	19.18
1190	20.53	20.37	18.08	15.74	13.83	10.23	9.16	11.24	13.38	17	17.84	19.29
1191	20.68	20.52	18.28	15.82	13.68	9.89	8.95	11.24	13.46	17.08	17.92	19.33
1192	20.71	20.68	18.51	15.83	13.42	9.32	8.42	10.9	13.63	17.25	18.1	19.39
1193	20.63	20.59	18.45	15.78	13.28	9.18	8.21	10.77	13.52	17.1	18.07	19.41
1194	20.65	20.53	18.44	15.84	13.34	9.19	8.31	10.86	13.54	17	18.11	19.44
1195	20.62	20.44	18.46	15.78	13.43	9.43	8.64	11.06	13.53	16.92	18.08	19.41
1196	20.48	20.45	18.45	15.77	13.69	9.87	9.01	11.15	13.47	16.87	18.03	19.29
1197	20.34	20.41	18.4	15.68	13.88	10.1	9.16	11.02	13.39	16.83	17.9	19.21
1198	20.35	20.45	18.45	15.72	13.86	9.95	8.91	10.71	13.42	16.99	17.97	19.31
1199	20.29	20.41	18.42	15.8	13.91	10.04	9.04	10.91	13.42	16.69	17.98	19.25
1200	20.31	20.38	18.4	15.78	14.01	10.09	9.18	11.03	13.39	16.57	18.01	19.19
1201	20.4	20.41	18.41	15.82	13.99	10.12	9.23	11.14	13.41	16.56	17.99	19.19
1202	20.5	20.55	18.55	15.93	13.99	9.98	8.96	10.9	13.62	16.7	18.03	19.4
1203	20.37	20.28	18.34	16.02	14.01	9.84	9	11.18	13.6	16.62	17.77	19.35
1204	20.16	19.98	17.97	15.86	14.02	10.18	9.5	11.54	13.43	16.56	17.57	19.31
1205	20.26	20.01	17.95	15.91	13.99	10.31	9.58	11.7	13.54	16.68	17.78	19.57
1206	20.23	19.94	17.93	15.86	14.01	10.33	9.65	11.54	13.52	16.68	17.76	19.59
1207	20.01	19.96	17.9	15.77	13.95	10.4	9.61	11.46	13.4	16.53	17.54	19.38
1208	20.39	20.41	18.43	16.19	14.18	10.45	9.79	11.9	13.66	16.82	17.91	19.76
1209	20.41	20.56	18.54	16.29	14.33	10.54	9.77	11.96	13.72	16.76	17.9	19.73
1210	20.53	20.81	18.72	16.36	14.35	10.56	9.78	11.94	13.87	17.13	18.29	19.62
1211	20.85	21.12	18.89	16.46	14.38	10.61	9.87	11.94	14.04	17.8	18.73	19.81
1212	20.7	20.99	18.78	16.34	14.3	10.71	10.06	12.14	13.77	17.5	18.52	19.62
1213	20.38	20.27	18.03	15.6	13.73	10.3	9.19	11.08	13.2	16.94	17.63	19.03
1214	20.29	20.22	17.9	15.58	13.71	10.28	9.21	11.12	13.17	16.72	17.63	19.07
1215	20.48	20.48	18.13	15.7	13.7	10.19	9.08	11.13	13.32	16.88	17.79	19.15
1216	20.49	20.6	18.34	15.71	13.48	9.82	8.65	10.89	13.46	17	17.92	19.23
1217	20.52	20.5	18.4	15.78	13.41	9.46	8.31	10.65	13.52	16.99	17.99	19.29
1218	20.63	20.49	18.42	15.84	13.43	9.39	8.39	10.82	13.51	17	18.08	19.41
1219	20.68	20.52	18.47	15.83	13.41	9.25	8.41	10.96	13.55	16.99	18.12	19.48
1220	20.62	20.59	18.55	15.83	13.48	9.34	8.5	11.01	13.56	16.94	18.13	19.47
1221	20.37	20.39	18.36	15.73	13.82	10.04	9.11	11.2	13.4	16.75	17.87	19.15
1222	20.32	20.48	18.45	15.76	13.91	10.1	9.09	11.04	13.39	16.78	17.97	19.24
1223	20.24	20.32	18.41	15.72	13.96	10.16	9.27	11.13	13.39	16.56	17.78	19.11
1224	20.33	20.35	18.42	15.81	13.99	10.19	9.37	11.26	13.38	16.46	17.72	19.16
1225	20.28	20.28	18.32	15.76	13.91	10.19	9.45	11.36	13.39	16.39	17.7	19.11
1226	20.38	20.39	18.48	15.87	14.01	10.22	9.42	11.29	13.5	16.56	17.91	19.35
1227	20.31	20.33	18.27	16	14.07	10.2	9.45	11.47	13.55	16.52	17.77	19.27
1228	20.18	19.96	17.94	15.82	13.98	10.26	9.63	11.6	13.42	16.58	17.51	19.37
1229	20.22	19.93	17.84	15.86	13.94	10.32	9.61	11.49	13.45	16.71	17.71	19.6
1230	20.07	19.84	17.7	15.86	14.01	10.39	9.58	11.36	13.44	16.57	17.52	19.52
1231	20.16	19.96	17.86	15.93	14.07	10.46	9.65	11.55	13.59	16.68	17.61	19.63
1232	20.51	20.21	18.08	16.08	14.13	10.51	9.89	11.86	13.71	16.9	17.92	19.89
1233	20.51	20.34	18.27	16.26	14.35	10.59	9.88	12	13.77	16.85	17.91	19.85
1234	20.46	20.67	18.47	16.3	14.42	10.58	9.87	11.98	13.91	16.94	18.06	19.66
1235	20.8	21.19	18.96	16.54	14.5	10.52	9.65	11.81	14.23	17.78	18.78	19.79
1236	20.76	21.16	18.94	16.5	14.5	10.76	10.1	12.11	13.95	17.67	18.74	19.73
1237	20.39	20.46	18.14	15.64	13.4	9.93	9.06	11.1	13.18	17	17.78	19.16
1238	20.4	20.34	18.06	15.65	13.7	10.2	9.17	11.13	13.2	16.76	17.67	19.14
1239	20.2	20.16	17.9	15.5	13.71	10.26	9.2	11.1	13.14	16.66	17.53	18.99
1240	20.23	20.25	17.99	15.6	13.7	10.2	9.04	11.07	13.26	16.72	17.62	19
1241	20.37	20.37	18.18	15.68	13.61	10.01	8.86	10.9	13.38	16.83	17.78	19.09
1242	20.5	20.6	18.36	15.69	13.4	9.62	8.58	10.78	13.43	16.95	17.92	19.33
1243	20.68	20.79	18.6	15.84	13.2	8.91	7.97	10.59	13.52	17.16	18.18	19.66
1244	20.7	20.8	18.63	15.87	13.25	8.94	8	10.68	13.57	17.11	18.22	19.64
1245	20.44	20.49	18.43	15.75	13.77	9.97	8.96	11.18	13.47	16.75	17.96	19.27
1246	20.44	20.62	18.59	15.85	13.94	9.91	9.01	11.13	13.54	16.79	17.98	19.39
1247	20.35	20.37	18.46	15.87	13.99	10.1	9.27	11.22	13.48	16.65	17.72	19.24
1248	20.44	20.38	18.52	15.93	14.05	10.18	9.31	11.28	13.54	16.59	17.71	19.32
1249	20.33	20.25	18.36	15.86	14.02	10.25	9.48	11.48	13.47	16.51	17.58	19.19
1250	20.21	20.39	18.43	15.87	14.02	10.26	9.56	11.48	13.47	16.45	17.84	19.26
1251	20.19	20.36	18.46	15.92	14.04	10.26	9.59	11.54	13.44	16.51	17.82	19.19
1252	19.9	19.93	17.98	15.65	13.86	10.27	9.59	11.5	13.3	16.25	17.27	19.01
1253	19.86	19.75	17.72	15.55	13.79	10.34	9.52	11.39	13.23	16.24	17.13	19.11
1254	19.83	19.69	17.67	15.63	13.91	10.4	9.58	11.35	13.32	16.24	17.16	19.06
1255	19.9	19.8	17.72	15.72	13.98	10.47	9.68	11.49	13.36	16.31	17.28	19.25
1256	20.31	20.2	18.22	16.03	14.17	10.57	9.9	11.83	13.6	16.68	17.74	19.76
1257	20.35	20.63	18.68	16.31	14.38	10.59	9.89	12	13.71	16.61	17.72	19.68
1258	20.43	21.03	18.78	16.48	14.44	10.59	9.72	11.98	13.95	16.83	17.99	19.59
1259	20.72	21.3	19.04	16.62	14.4	10.33	9.37	11.82	14.31	17.56	18.8	19.69
1260	20.85	21.24	19.04	16.62	14.56	10.59	9.78	11.99	14.24	17.89	18.86	19.82
1261	20.54	20.59	18.3	15.69	13.33	9.77	8.98	11.11	13.22	17.09	17.92	19.29
1262	20.54	20.58	18.26	15.74	13.38	9.66	8.91	11.18	13.35	17	17.9	19.27
1263	20.32	20.28	18.01	15.64	13.65	10.06	9.14	11.17	13.24	16.74	17.63	19.22
1264	20.22	20.11	17.83	15.61	13.73	10.21	9.22	11.12	13.15	16.61	17.48	19.2
1265	20.42	20.4	18.16	15.73	13.72	10.08	9.09	11.14	13.35	16.8	17.71	19.21
1266	20.61	20.76	18.56	15.77	13.28	9.43	8.4	10.72	13.46	17.01	18.1	19.49
1267	20.76	20.88	18.63	15.84	13.14	8.8	7.83	10.39	13.66	17.22	18.2	19.82
1268	20.77	20.84	18.73	15.88	13.17	8.71	7.82	10.52	13.57	17.25	18.27	19.88
1269	20.69	20.86	18.64	15.84	13.61	9.57	8.55	10.97	13.53	17.05	18.23	19.73
1270	20.56	20.81	18.58	15.88	13.84	9.73	8.84	11.08	13.59	16.86	18.13	19.62
1271	20.51	20.65	18.51	15.93	13.99	9.9	9.06	11.11	13.56	16.74	17.97	19.6
1272	20.49	20.62	18.56	16.03	14.06	9.99	9.2	11.3	13.64	16.7	17.89	19.49
1273	20.31	20.51	18.53	15.92	14.1	10.2	9.53	11.46	13.5	16.54	17.76	19.35
1274	20.26	20.54	18.55	15.9	14.06	10.35	9.58	11.55	13.48	16.56	17.91	19.33
1275	20.27	20.66	18.62	15.95	14.04	10.32	9.61	11.54	13.46	16.59	18.03	19.38
1276	20.06	20.33	18.43	15.81	13.97	10.32	9.66	11.54	13.37	16.35	17.64	19.02
1277	19.84	19.94	18.01	15.62	13.82	10.33	9.62	11.35	13.27	16.15	17.14	18.85
1278	19.7	19.9	17.81	15.54	13.79	10.45	9.6	11.32	13.19	16.03	17.01	18.86
1279	19.75	19.97	17.9	15.54	13.85	10.47	9.74	11.49	13.17	16.04	17.01	18.91
1280	20.17	20.38	18.59	16.1	14.16	10.55	9.95	11.88	13.53	16.45	17.51	19.51
1281	20.23	20.7	18.88	16.34	14.38	10.65	9.97	11.99	13.63	16.51	17.56	19.44
1282	20.3	20.87	18.8	16.4	14.45	10.69	9.94	12.06	13.85	16.62	17.84	19.42
1283	20.38	20.96	18.8	16.45	14.56	10.67	9.81	11.91	14.17	17.28	18.53	19.51
1284	20.71	21.25	19.06	16.61	14.57	10.65	9.74	11.95	14.49	18.04	18.88	19.67
1285	20.36	20.51	18.2	15.62	13.5	10.05	9.07	11.06	13.13	16.78	17.77	19.15
1286	20.51	20.54	18.18	15.75	13.57	9.91	9.02	11.16	13.3	16.93	17.88	19.32
1287	20.51	20.38	18.1	15.77	13.64	9.99	9.06	11.23	13.35	16.92	17.77	19.42
1288	20.45	20.35	18.03	15.73	13.69	10.08	9.15	11.25	13.35	16.83	17.71	19.38
1289	20.47	20.61	18.28	15.72	13.6	9.9	8.97	11.03	13.43	16.87	17.92	19.25
1290	20.7	20.85	18.55	15.78	13.25	9.23	8.24	10.51	13.59	17.13	18.13	19.59
1291	20.95	20.96	18.76	15.93	13.04	8.53	7.57	10.43	13.81	17.39	18.33	19.97
1292	20.91	20.9	18.76	15.9	13.09	8.52	7.62	10.36	13.6	17.2	18.36	20.02
1293	20.85	20.91	18.68	15.97	13.47	9.02	8.16	10.8	13.66	17.02	18.34	19.97
1294	20.77	20.83	18.62	15.99	13.83	9.55	8.76	11.24	13.7	16.9	18.34	19.96
1295	20.72	20.8	18.54	16.07	13.97	9.58	8.85	11.32	13.69	16.82	18.27	19.81
1296	20.62	20.79	18.59	16.12	14	9.68	9.02	11.33	13.73	16.83	18.26	19.69
1297	20.41	20.68	18.56	16.02	14.12	10.1	9.5	11.57	13.6	16.6	18	19.48
1298	20.26	20.69	18.57	15.98	14.11	10.28	9.66	11.58	13.5	16.44	17.82	19.27
1299	20.41	20.84	18.74	15.97	14.11	10.36	9.62	11.62	13.55	16.52	18.03	19.46
1300	20.33	20.55	18.66	16	14.16	10.39	9.7	11.61	13.43	16.42	17.83	19.27
1301	19.89	19.98	18.23	15.65	13.9	10.35	9.69	11.33	13.27	16.14	17.15	18.91
1302	19.8	20.2	18.1	15.59	13.79	10.49	9.68	11.29	13.29	16.07	17.04	18.88
1303	19.61	20.28	18.19	15.48	13.77	10.55	9.73	11.4	13.12	15.91	16.89	18.72
1304	20.1	20.66	18.77	16.11	14.21	10.62	9.98	11.88	13.49	16.36	17.43	19.42
1305	20.26	20.79	18.93	16.38	14.43	10.66	10.07	12.05	13.64	16.47	17.55	19.46
1306	20.27	20.68	18.82	16.41	14.48	10.78	10.07	12.14	13.7	16.51	17.59	19.54
1307	20.27	20.55	18.52	16.31	14.46	10.81	10.19	12.13	13.93	16.88	17.98	19.5
1308	20.3	20.61	18.54	16.29	14.51	10.86	10.23	12.26	14.05	17.43	18.43	19.4
1309	20.55	20.64	18.25	15.73	13.44	9.95	8.95	11.11	13.29	17.07	17.97	19.38
1310	20.59	20.65	18.28	15.79	13.45	9.74	8.81	11.12	13.4	17.03	18.06	19.45
1311	20.68	20.69	18.31	15.84	13.35	9.59	8.67	11.11	13.46	17.02	18.09	19.47
1312	20.7	20.84	18.49	15.86	13.23	9.3	8.3	10.9	13.53	17.16	18.17	19.54
1313	20.73	20.92	18.57	15.91	13.2	9.08	8.09	10.58	13.62	17.29	18.32	19.69
1314	20.9	20.91	18.66	15.88	13.15	8.86	7.78	10.38	13.62	17.26	18.36	19.79
1315	21.02	21.05	18.76	15.89	13.02	8.44	7.5	10.43	13.73	17.41	18.39	20.07
1316	20.99	20.92	18.75	15.94	13.04	8.45	7.53	10.34	13.65	17.31	18.4	20.17
1317	20.95	20.74	18.62	16.02	13.3	8.68	7.78	10.59	13.64	17.02	18.4	20.08
1318	20.85	20.61	18.44	16.06	13.78	9.22	8.46	11.2	13.75	16.93	18.4	19.99
1319	20.73	20.64	18.38	16.07	13.91	9.48	8.78	11.36	13.75	16.8	18.42	19.78
1320	20.65	20.77	18.53	16.12	13.98	9.68	8.98	11.38	13.75	16.84	18.43	19.75
1321	20.54	20.53	18.47	16.1	14.14	10.03	9.43	11.64	13.72	16.75	18.27	19.56
1322	20.3	20.41	18.5	15.94	14.15	10.27	9.63	11.63	13.47	16.53	17.85	19.3
1323	20.39	20.78	18.76	16.02	14.18	10.24	9.58	11.63	13.6	16.52	18.01	19.51
1324	20.26	20.57	18.63	15.93	14.15	10.35	9.72	11.7	13.52	16.46	17.75	19.2
1325	19.88	20.11	18.29	15.63	13.93	10.43	9.71	11.48	13.29	16.16	17.13	18.9
1326	19.79	20.11	18.08	15.6	13.84	10.52	9.64	11.33	13.38	16.17	17.08	19
1327	19.86	20.39	18.25	15.74	13.91	10.54	9.78	11.49	13.34	16.12	17.11	19.13
1328	20.08	20.62	18.78	16.15	14.29	10.61	9.99	11.98	13.55	16.38	17.31	19.37
1329	20.22	20.71	18.96	16.42	14.49	10.74	10.04	12.05	13.77	16.48	17.48	19.41
1330	20.23	20.41	18.72	16.42	14.53	10.79	10.17	12.17	13.7	16.42	17.5	19.44
1331	20.23	20.45	18.56	16.31	14.57	10.86	10.27	12.25	13.97	16.8	17.69	19.37
1332	20.26	20.59	18.5	16.19	14.51	10.97	10.35	12.27	14.12	17.43	18.34	19.41
1333	18.98	18.82	16.38	14.23	12.21	8.65	7.33	9.39	11.99	15.53	16.65	18.27
1334	19.31	19.19	16.83	14.68	12.24	8.54	7.45	9.77	12.46	15.86	17	18.44
1335	19.92	19.91	17.42	15.14	12.39	8.56	7.54	10.36	13.24	16.63	17.89	19.22
1336	19.85	20	17.63	15.25	12.6	8.86	7.82	10.45	13.35	17	17.92	19.3
1337	20.18	20.37	18.04	15.51	13.08	9.53	8.61	10.71	13.24	17.5	17.94	19.37
1338	20.47	20.6	18.22	15.65	13.39	9.82	8.9	10.99	13.26	17.3	18.03	19.37
1339	20.42	20.58	18.22	15.6	13.12	9.51	8.61	10.9	13.25	17.07	17.96	19.36
1340	20.47	20.65	18.32	15.67	13.05	9.37	8.32	10.83	13.34	16.88	17.95	19.44
1341	20.57	20.68	18.36	15.68	13.07	9.33	8.19	10.85	13.38	16.88	17.98	19.47
1342	20.45	20.52	18.28	15.65	13.19	9.38	8.21	10.78	13.33	16.82	17.95	19.36
1343	20.53	20.54	18.3	15.81	13.31	9.38	8.26	10.76	13.48	16.91	18.11	19.52
1344	20.54	20.45	18.32	15.83	13.3	9.25	8.09	10.63	13.56	16.86	18.08	19.54
1345	20.8	20.69	18.52	15.83	13.13	8.83	7.74	10.39	13.55	16.99	18.23	19.9
1346	21.08	20.99	18.75	15.85	12.97	8.42	7.48	10.37	13.72	17.38	18.51	20.19
1347	20.98	20.79	18.64	15.84	13.1	8.74	7.73	10.44	13.71	17.25	18.45	20.07
1348	20.73	20.53	18.43	15.86	13.62	9.47	8.49	10.98	13.6	16.77	18.23	19.86
1349	20.67	20.62	18.31	15.93	13.91	9.89	9	11.26	13.65	16.72	18.24	19.68
1350	20.74	20.78	18.57	16.06	13.97	9.84	8.96	11.29	13.71	16.83	18.39	19.9
1351	20.56	20.44	18.52	16.09	14.08	9.92	9.25	11.54	13.78	16.75	18.39	19.64
1352	20.41	20.35	18.47	16.01	14.16	10.16	9.45	11.64	13.63	16.62	18.06	19.53
1353	20.4	20.63	18.76	16.09	14.2	10.16	9.49	11.59	13.66	16.61	18.04	19.53
1354	20.23	20.5	18.77	15.98	14.18	10.39	9.76	11.7	13.59	16.5	17.64	19.23
1355	19.98	20.04	18.41	15.72	13.95	10.45	9.74	11.53	13.38	16.25	17.2	19.03
1356	19.94	19.93	18.01	15.76	13.87	10.56	9.63	11.31	13.54	16.22	17.18	19.19
1357	19.78	19.94	17.96	15.63	13.89	10.59	9.8	11.52	13.25	16.07	16.94	19.02
1358	20.02	20.43	18.77	16.13	14.37	10.69	10.09	11.98	13.58	16.46	17.19	19.28
1359	20.08	20.4	18.8	16.31	14.47	10.73	10.05	12.05	13.63	16.28	17.29	19.23
1360	20.06	20.28	18.62	16.37	14.59	10.81	10.21	12.15	13.65	16.32	17.47	19.35
1361	20.2	20.54	18.7	16.37	14.6	10.94	10.29	12.25	14.05	16.83	17.55	19.28
1362	20.53	20.91	18.9	16.49	14.7	10.92	10.25	12.18	14.46	17.87	18.47	19.62
1363	18.78	18.65	16.26	14.26	12.1	8.58	7.37	9.31	11.78	15.34	16.41	17.98
1364	19	18.93	16.66	14.53	12.07	8.44	7.39	9.56	12.1	15.51	16.57	18.19
1365	19.58	19.55	17.18	14.84	12.17	8.47	7.39	10.17	12.86	16.22	17.39	18.84
1366	19.82	19.97	17.58	15.19	12.58	8.75	7.72	10.36	13.34	16.93	17.94	19.3
1367	19.85	20.03	17.73	15.26	12.78	9.1	8.23	10.5	13.24	17.26	17.81	19.19
1368	20.2	20.37	18.05	15.43	12.85	9.06	8.23	10.73	13.15	17.4	17.98	19.41
1369	20.1	20.29	18	15.42	12.71	8.9	7.95	10.56	13.16	17.15	17.9	19.36
1370	20.25	20.44	18.15	15.43	12.78	8.94	7.94	10.45	13.23	16.88	17.89	19.41
1371	20.35	20.53	18.23	15.55	12.95	9.26	8	10.6	13.23	16.68	17.85	19.37
1372	20.4	20.42	18.18	15.63	13.34	9.73	8.44	10.85	13.21	16.65	17.86	19.34
1373	20.4	20.38	18.16	15.68	13.54	9.93	8.69	11.02	13.32	16.68	17.92	19.4
1374	20.43	20.39	18.23	15.75	13.52	9.78	8.52	10.97	13.37	16.71	17.92	19.44
1375	20.62	20.55	18.37	15.8	13.4	9.6	8.37	10.68	13.52	16.75	18.06	19.75
1376	20.93	20.91	18.65	15.77	13.2	9.23	7.99	10.42	13.59	17.09	18.24	20.05
1377	20.82	20.84	18.59	15.77	13.37	9.57	8.39	10.58	13.59	17.18	18.26	20.02
1378	20.88	20.84	18.6	15.87	13.66	9.99	8.82	10.98	13.57	16.92	18.23	19.91
1379	20.85	20.65	18.49	15.9	13.83	10.06	9.06	11.1	13.65	16.79	18.2	19.9
1380	20.9	20.63	18.64	16.05	13.89	9.98	8.98	11.15	13.73	16.8	18.35	20.01
1381	20.57	20.41	18.52	16.08	14.09	10.12	9.21	11.46	13.77	16.7	18.3	19.75
1382	20.59	20.5	18.62	16.16	14.24	10.26	9.38	11.62	13.81	16.76	18.32	19.83
1383	20.55	20.76	18.86	16.22	14.23	10.23	9.42	11.65	13.83	16.76	18.27	19.87
1384	20.18	20.28	18.64	16.02	14.23	10.38	9.71	11.78	13.58	16.41	17.68	19.31
1385	20.04	19.83	18.21	15.76	14.1	10.51	9.85	11.67	13.41	16.22	17.14	18.98
1386	20.05	19.81	17.99	15.76	13.94	10.52	9.77	11.46	13.46	16.23	17.22	19.09
1387	19.8	19.65	17.83	15.57	13.9	10.56	9.78	11.48	13.28	16.06	16.84	18.82
1388	20.08	20.07	18.44	16.03	14.22	10.65	10.08	12.04	13.64	16.71	17.2	19.14
1389	20.04	20.06	18.29	16.04	14.39	10.78	10.21	12.12	13.67	16.54	17.28	19.15
1390	20.01	20.05	18.19	16.03	14.42	10.84	10.28	12.18	13.67	16.34	17.3	19.15
1391	20.05	20.22	18.35	16.13	14.47	10.9	10.33	12.25	13.96	16.78	17.33	19.12
1392	20.76	20.99	18.93	16.56	14.73	10.95	10.24	12.15	14.59	18.01	18.58	19.77
1393	17.76	17.63	15.48	13.35	11.73	8.32	7.15	8.72	11.06	14.39	15.35	17.01
1394	18.38	18.29	16.23	14.07	11.83	8.33	7.27	9.38	11.75	15.04	16	17.59
1395	19.46	19.45	17.09	14.81	12.13	8.44	7.36	10.17	12.84	16.17	17.35	18.73
1396	19.36	19.52	17.21	14.89	12.46	8.98	7.94	10.31	12.93	16.52	17.37	18.8
1397	19.42	19.65	17.29	14.94	12.49	8.88	7.92	10.37	13.01	16.82	17.54	18.93
1398	19.69	19.94	17.52	15.16	12.47	8.67	7.76	10.48	13.03	17.24	17.77	19.18
1399	19.78	19.98	17.65	15.23	12.53	8.65	7.64	10.37	13.14	17.28	17.83	19.26
1400	19.89	20.08	17.81	15.25	12.61	8.77	7.7	10.38	13.11	17.13	17.83	19.24
1401	20.15	20.33	18.05	15.38	12.76	9.06	7.82	10.41	13.15	16.76	17.82	19.31
1402	20.22	20.34	18.11	15.46	13.01	9.54	8.1	10.54	13.11	16.48	17.73	19.28
1403	20.28	20.34	18.2	15.58	13.13	9.6	8.19	10.62	13.3	16.52	17.87	19.36
1404	20.34	20.41	18.28	15.63	13.18	9.52	8.19	10.7	13.32	16.51	17.89	19.45
1405	20.48	20.52	18.33	15.67	13.32	9.67	8.37	10.74	13.38	16.54	17.93	19.64
1406	20.7	20.74	18.51	15.68	13.44	9.76	8.5	10.64	13.49	16.68	18.03	19.88
1407	20.7	20.83	18.53	15.75	13.66	10.09	8.92	10.9	13.5	16.74	18	19.88
1408	20.84	20.75	18.53	15.88	13.74	10.04	8.87	10.99	13.6	16.77	18.11	19.92
1409	21.05	20.62	18.55	15.97	13.79	10.07	8.97	11.02	13.72	16.79	18.2	20.04
1410	20.9	20.45	18.54	15.98	13.96	10.27	9.33	11.3	13.75	16.66	18.15	20.05
1411	20.62	20.32	18.39	15.95	14.09	10.34	9.47	11.52	13.74	16.67	18.03	19.84
1412	20.48	20.32	18.5	15.97	14.14	10.4	9.64	11.64	13.7	16.64	18.05	19.75
1413	20.63	20.7	18.86	16.11	14.23	10.38	9.5	11.68	13.86	16.8	18.36	20.09
1414	20.26	20.23	18.59	16.05	14.32	10.43	9.61	11.79	13.78	16.56	17.99	19.7
1415	20.19	19.92	17.97	15.83	14.27	10.53	9.88	11.79	13.51	16.35	17.26	19.07
1416	20.24	19.9	17.71	15.73	13.93	10.5	9.84	11.5	13.36	16.23	17.18	19.04
1417	19.81	19.52	17.52	15.6	13.82	10.53	9.77	11.47	13.27	16.06	16.79	18.69
1418	20.02	19.78	17.89	15.82	14.04	10.59	10.08	12.03	13.94	17.42	17.56	19.05
1419	20.2	20.16	18.01	15.84	14.12	10.73	10.17	12.05	14.53	17.91	18.36	19.71
1420	20.23	20.35	18.25	15.86	14.23	10.85	10.27	12.17	14.32	17.65	18	19.53
1421	19.89	19.97	18	15.88	14.32	10.91	10.26	12.27	13.89	16.8	17.32	18.98
1422	20.97	21.11	18.88	16.51	14.71	11.03	10.4	12.22	14.63	18.09	18.66	19.97
1423	17.29	17.16	14.97	12.75	11.37	8.17	6.75	8.36	10.77	14.07	14.77	16.67
1424	18.3	18.34	16.22	13.98	11.94	8.4	7.27	9.5	11.88	15.22	16.03	17.67
1425	19.33	19.35	17.01	14.73	12.1	8.38	7.35	10.09	12.83	16.16	17.26	18.67
1426	19.17	19.34	17.15	14.71	12.32	8.8	7.83	10.24	12.72	16.36	17.08	18.55
1427	19.38	19.58	17.27	14.94	12.35	8.72	7.78	10.37	12.92	16.84	17.46	18.82
1428	19.3	19.54	17.09	14.87	12.28	8.52	7.62	10.32	12.85	16.95	17.48	18.84
1429	19.31	19.54	17.19	14.92	12.28	8.61	7.62	10.27	12.87	16.97	17.5	18.9
1430	19.59	19.81	17.44	15.06	12.45	8.69	7.65	10.33	13.01	17.05	17.63	19.06
1431	20.06	20.17	17.91	15.3	12.64	8.9	7.77	10.43	13.17	16.87	17.85	19.27
1432	20.35	20.49	18.16	15.51	12.82	9.12	7.73	10.47	13.31	16.65	17.92	19.41
1433	20.32	20.44	18.38	15.58	12.88	9.19	7.76	10.55	13.4	16.55	18.03	19.41
1434	20.41	20.48	18.43	15.71	12.97	9.13	7.86	10.64	13.44	16.61	18.05	19.57
1435	20.47	20.56	18.47	15.73	13.02	9.18	7.93	10.61	13.46	16.52	17.99	19.66
1436	20.69	20.78	18.6	15.72	13.11	9.25	8.17	10.47	13.57	16.58	18.05	19.86
1437	20.69	20.79	18.55	15.71	13.53	9.84	8.7	10.75	13.54	16.56	17.97	19.86
1438	20.8	20.66	18.53	15.88	13.79	10.01	8.92	11.09	13.66	16.59	18	19.82
1439	20.9	20.66	18.53	15.87	13.93	10.21	9.3	11.32	13.69	16.57	17.96	19.93
1440	20.75	20.47	18.38	15.8	13.96	10.27	9.64	11.51	13.63	16.51	17.7	19.86
1441	20.6	20.45	18.27	15.77	13.92	10.31	9.65	11.56	13.58	16.46	17.72	19.69
1442	20.5	20.38	18.48	15.88	14.07	10.35	9.75	11.63	13.69	16.54	17.98	19.76
1443	20.68	20.59	18.82	15.97	14.13	10.46	9.71	11.65	13.85	16.8	18.39	20.13
1444	20.45	20.41	18.78	16.06	14.25	10.45	9.66	11.7	13.88	16.52	18.38	19.95
1445	20.23	19.98	17.91	15.8	14.24	10.52	9.87	11.8	13.57	16.34	17.41	19.19
1446	20.44	20.1	17.69	15.85	13.93	10.51	9.8	11.4	13.36	16.37	17.2	19.31
1447	19.88	19.65	17.4	15.77	13.89	10.55	9.68	11.41	13.21	16.02	16.79	18.68
1448	20.02	19.88	17.86	15.86	13.98	10.67	9.97	12.04	14.31	17.79	18.18	19.5
1449	20.96	20.56	18.36	15.84	14.13	10.76	10.22	11.89	14.74	17.66	18.49	20.67
1450	20.84	20.83	18.67	15.93	14.25	10.88	10.35	12.06	14.65	17.84	18.62	20.19
1451	19.9	20.01	18.12	15.95	14.4	10.93	10.41	12.35	14.09	17.08	17.72	18.95
1452	21.05	21.1	18.9	16.52	14.78	11.09	10.5	12.28	14.72	18.06	18.7	20.23
1453	16.86	16.61	14.35	12.09	10.74	7.64	6.25	7.84	10.28	13.57	14.15	16.16
1454	18.16	18.22	16.04	13.73	11.8	8.31	7.14	9.38	11.79	15.13	15.82	17.55
1455	19.23	19.22	16.88	14.6	12.06	8.41	7.37	10.07	12.75	16.06	17.06	18.59
1456	19.33	19.56	17.26	14.85	12.34	8.8	7.81	10.24	12.89	16.59	17.36	18.78
1457	19.43	19.64	17.35	14.95	12.33	8.63	7.73	10.35	12.86	16.88	17.46	18.89
1458	19.53	19.78	17.37	15.01	12.25	8.47	7.54	10.35	12.93	17.06	17.6	18.98
1459	19.49	19.68	17.23	15	12.28	8.5	7.53	10.35	12.97	17.1	17.59	18.97
1460	19.74	19.89	17.47	15.16	12.32	8.54	7.55	10.38	13.14	17.24	17.77	19.17
1461	20.14	20.21	17.88	15.37	12.6	8.78	7.65	10.42	13.22	17.04	17.93	19.34
1462	20.28	20.48	18.18	15.45	12.96	9.36	8.02	10.67	13.28	16.6	18.01	19.32
1463	20.2	20.4	18.25	15.56	13.19	9.64	8.28	10.89	13.28	16.49	18	19.22
1464	20.25	20.36	18.33	15.65	13.21	9.48	8.29	10.86	13.41	16.51	17.99	19.37
1465	20.49	20.59	18.53	15.76	13.1	9.12	7.98	10.63	13.59	16.63	18.02	19.62
1466	20.74	20.85	18.7	15.76	13.08	8.89	7.96	10.53	13.69	16.72	18.18	19.86
1467	20.73	20.81	18.66	15.82	13.42	9.46	8.48	10.76	13.66	16.64	18.09	19.93
1468	20.69	20.59	18.47	15.76	13.8	10.11	9.25	11.19	13.57	16.46	17.85	19.84
1469	20.72	20.67	18.53	15.79	13.85	10.28	9.53	11.36	13.53	16.46	17.76	19.98
1470	20.75	20.62	18.45	15.82	13.95	10.31	9.6	11.41	13.5	16.44	17.61	19.93
1471	20.63	20.52	18.4	15.73	13.93	10.29	9.69	11.47	13.55	16.38	17.65	19.68
1472	20.59	20.61	18.59	15.91	14	10.35	9.74	11.58	13.7	16.57	17.98	19.8
1473	20.71	20.73	18.82	15.93	14.18	10.45	9.81	11.67	13.92	17.01	18.46	20.22
1474	20.65	20.67	18.79	16.05	14.21	10.47	9.76	11.77	13.96	16.72	18.56	20.02
1475	20.01	19.85	17.85	15.77	14.24	10.53	9.94	11.76	13.44	16.24	17.38	18.99
1476	20.28	20	17.57	15.68	13.83	10.48	9.74	11.37	13.27	16.29	17	19.16
1477	20.03	19.79	17.49	15.82	13.86	10.55	9.6	11.33	13.22	15.93	16.8	18.86
1478	19.96	19.76	17.71	15.83	14.02	10.73	9.8	11.93	14.07	17.34	18.07	19.32
1479	20.67	20.2	18.03	15.82	14.07	10.78	10.12	12.14	14.75	18.07	18.69	20.47
1480	20.39	20.27	18.16	15.85	14.19	10.84	10.37	12.29	14.6	18.07	18.67	19.88
1481	19.91	19.92	18.05	16.05	14.48	11.02	10.52	12.45	14.25	17.17	18.06	19.01
1482	20.95	20.94	18.83	16.47	14.86	11.11	10.57	12.36	14.75	18.08	18.79	20.25
1483	17.2	16.95	14.58	12.21	10.7	7.32	6.08	7.91	10.53	13.92	14.54	16.55
1484	17.64	17.56	15.46	13.07	11.51	8.16	7	8.89	11.31	14.6	15.21	17.05
1485	18.7	18.65	16.61	14.24	11.71	8.11	7.04	9.79	12.42	15.44	16.24	18.03
1486	19.15	19.13	16.8	14.53	12.05	8.43	7.46	10.02	12.72	16.08	17.01	18.52
1487	19.61	19.82	17.54	15	12.41	8.63	7.72	10.41	12.88	17	17.61	18.98
1488	19.8	20.01	17.76	15.19	12.41	8.53	7.63	10.5	12.86	16.96	17.78	19.01
1489	19.89	20.1	17.65	15.15	12.34	8.55	7.56	10.44	13.2	17.24	17.82	19.27
1490	19.62	19.8	17.34	15	12.22	8.52	7.54	10.47	13.12	17.13	17.62	19.08
1491	19.75	19.82	17.5	15.09	12.46	8.75	7.67	10.41	13.03	16.95	17.57	19.09
1492	20.08	20.25	17.98	15.37	12.95	9.62	8.43	10.78	13.07	16.57	17.85	19.2
1493	20.09	20.33	18.2	15.51	13.25	9.88	8.69	10.98	13.22	16.37	17.83	19.01
1494	20.27	20.46	18.36	15.65	13.24	9.67	8.53	10.88	13.45	16.54	17.99	19.23
1495	20.44	20.62	18.46	15.72	13.34	9.48	8.43	10.72	13.61	16.59	18.09	19.45
1496	20.58	20.65	18.51	15.83	13.37	9.31	8.35	10.7	13.72	16.65	17.94	19.59
1497	20.7	20.68	18.57	15.88	13.48	9.4	8.59	10.92	13.74	16.69	17.93	19.84
1498	20.89	20.79	18.66	15.87	13.68	9.8	9.12	11.23	13.68	16.68	18.11	20.14
1499	20.99	20.9	18.74	15.94	13.7	9.97	9.2	11.34	13.76	16.74	18.12	20.35
1500	20.97	20.92	18.81	16	13.85	10.13	9.39	11.46	13.77	16.92	18.06	20.41
1501	20.7	20.83	18.7	15.99	14.03	10.32	9.67	11.54	13.7	16.63	17.99	20.15
1502	20.57	20.78	18.59	15.89	14.06	10.38	9.78	11.61	13.67	16.48	18.07	20.02
1503	20.78	20.97	18.72	16.02	14.16	10.4	9.83	11.73	13.94	16.91	18.6	20.41
1504	20.75	20.89	18.75	16.08	14.22	10.39	9.84	11.79	13.88	16.76	18.52	20.09
1505	19.85	19.79	17.95	15.79	14.26	10.5	10.01	11.75	13.31	16.04	17.34	18.83
1506	19.85	19.44	17.35	15.36	13.82	10.52	9.75	11.3	13.13	16.03	16.59	18.79
1507	19.6	19.15	17.22	15.32	13.68	10.59	9.65	11.2	13.06	15.62	16.3	18.38
1508	19.77	19.5	17.48	15.55	13.83	10.71	9.7	11.53	13.38	16.12	17.05	18.66
1509	19.84	19.62	17.52	15.74	14.03	10.72	10.01	12.22	14.27	17.48	18.34	19.17
1510	19.79	19.68	17.52	15.68	14.12	10.82	10.41	12.38	14.39	17.45	18.28	19.01
1511	19.86	19.85	17.83	15.94	14.58	11.02	10.5	12.54	14.35	17.09	18.05	19.05
1512	20.64	20.63	18.53	16.33	14.87	11.14	10.54	12.51	14.8	18	18.82	20.17
1513	20.08	20.27	17.99	15.3	12.35	8.56	7.54	10.46	13.25	17.11	18.02	19.41
1514	19.71	19.84	17.5	15.01	12.19	8.52	7.51	10.47	13.07	16.97	17.62	19.14
1515	19.46	19.57	17.28	14.93	12.26	8.64	7.61	10.43	12.91	16.77	17.35	18.9
1516	19.85	19.98	17.72	15.16	12.77	9.49	8.37	10.75	13	16.71	17.63	19.1
1517	20.07	20.31	18.16	15.46	13.22	9.84	8.83	10.95	13.15	16.53	17.87	19.1
1518	20.22	20.44	18.26	15.62	13.35	9.87	8.92	11.02	13.38	16.53	17.98	19.16
1519	20.46	20.53	18.36	15.67	13.54	9.92	8.97	11.03	13.48	16.62	17.95	19.34
1520	20.58	20.63	18.5	15.84	13.54	9.79	8.81	10.94	13.68	16.61	17.87	19.54
1521	20.64	20.6	18.58	15.93	13.5	9.43	8.68	11	13.81	16.65	17.89	20.03
1522	20.83	20.76	18.76	15.96	13.49	9.39	8.77	11.2	13.88	16.79	18.18	20.38
1523	21.15	20.99	18.93	16.07	13.41	9.25	8.69	11.17	13.92	16.94	18.36	20.51
1524	21.15	21.02	18.81	16.02	13.8	9.88	9.2	11.4	13.87	16.87	18.27	20.47
1525	20.89	21.02	18.71	16.13	13.99	10.12	9.48	11.56	13.8	16.71	18.24	20.34
1526	20.6	20.89	18.32	15.86	14.1	10.38	9.75	11.67	13.55	16.38	18.25	20.23
1527	20.68	21.03	18.32	15.97	14.18	10.37	9.82	11.77	13.71	16.5	18.62	20.37
1528	19.98	20.66	18.05	15.99	14.22	10.4	9.91	11.77	13.5	16.04	18.13	19.25
1529	19.68	19.78	17.73	15.68	14.28	10.53	9.96	11.64	13.07	15.77	17.08	18.54
1530	19.5	19.22	17.48	15.22	13.81	10.51	9.77	11.21	12.98	15.66	16.4	18.44
1531	19.12	19.19	17.58	15.1	13.61	10.58	9.68	11.17	12.91	15.49	16.14	17.98
1532	19.42	19.51	17.87	15.5	13.88	10.58	9.84	11.36	13.07	15.75	16.46	18.39
1533	19.65	19.49	17.56	15.67	14.18	10.71	10.2	11.96	13.28	15.86	16.72	18.62
1534	19.71	19.59	17.52	15.72	14.28	10.83	10.37	12.31	13.71	15.88	16.81	18.68
1535	19.7	19.7	17.71	15.84	14.57	11.02	10.55	12.53	14.17	16.47	17.36	18.89
1536	20.39	20.25	18.31	16.22	14.91	11.15	10.55	12.6	14.77	17.7	18.61	20.07
1537	20.22	20.39	18.12	15.35	12.4	8.49	7.48	10.48	13.27	17.07	18.07	19.54
1538	20.12	20.34	17.95	15.24	12.28	8.52	7.52	10.5	13.25	17.04	17.98	19.45
1539	19.83	19.92	17.69	15.08	12.28	8.52	7.54	10.45	12.99	16.85	17.6	19.11
1540	20.12	20.23	17.99	15.28	12.67	9.09	8.09	10.72	13.13	16.81	17.88	19.29
1541	20.38	20.6	18.38	15.58	12.99	9.46	8.42	10.87	13.4	16.86	18.16	19.49
1542	20.26	20.56	18.35	15.6	13.19	9.7	8.75	11	13.39	16.8	18.04	19.42
1543	20.28	20.57	18.35	15.67	13.55	10	9.1	11.1	13.46	16.65	17.91	19.33
1544	20.37	20.59	18.28	15.69	13.63	9.98	9.19	11.18	13.6	16.57	17.87	19.39
1545	20.28	20.23	18.25	15.73	13.73	9.98	9.29	11.28	13.65	16.49	17.59	19.57
1546	20.36	20.33	18.42	15.84	13.74	10	9.31	11.37	13.73	16.51	17.72	19.63
1547	20.59	20.83	18.81	16.08	13.8	9.8	9.13	11.38	13.89	16.7	18.13	20
1548	20.64	20.81	18.72	16.06	13.92	9.86	9.26	11.55	13.84	16.71	18.13	20.19
1549	20.66	20.8	18.5	16.03	14.07	10.02	9.31	11.63	13.9	16.88	18.31	20.27
1550	20.54	20.81	18.18	15.76	14.1	10.36	9.72	11.71	13.62	16.54	18.22	20.21
1551	20.15	20.75	18	15.79	14.17	10.34	9.82	11.76	13.53	16.32	18.21	19.74
1552	19.87	19.84	17.51	15.71	14.31	10.4	9.91	11.72	13.18	15.83	17.07	18.62
1553	19.93	19.64	17.44	15.71	14.37	10.45	9.97	11.56	13.11	15.83	16.49	18.57
1554	19.33	19.74	17.59	15.38	13.94	10.54	9.81	11.28	12.9	15.58	16.5	18.19
1555	18.96	19.72	17.77	15.22	13.64	10.49	9.75	11.12	12.83	15.33	16.13	17.82
1556	19.29	20.21	18.43	15.9	14.15	10.55	9.87	11.33	12.93	15.61	16.44	18.16
1557	19.64	20.34	18.71	16.38	14.59	10.8	10.34	11.98	13.21	15.59	16.61	18.27
1558	19.8	20.29	18.54	16.47	14.72	10.95	10.51	12.39	13.64	15.66	16.49	18.5
1559	19.43	19.55	17.85	16.04	14.64	11.01	10.62	12.53	13.91	15.96	16.73	18.67
1560	19.73	19.69	17.67	15.95	14.76	11.16	10.65	12.72	14.62	16.98	17.66	19.48
1561	20.22	20.37	18.13	15.45	12.53	8.5	7.56	10.68	13.29	16.93	18.17	19.55
1562	20.26	20.39	18.15	15.34	12.38	8.46	7.47	10.5	13.37	16.95	18.12	19.54
1563	20.12	20.21	17.91	15.2	12.33	8.47	7.52	10.54	13.22	16.76	17.86	19.36
1564	20.4	20.45	18.16	15.43	12.87	9.18	8.28	10.76	13.35	16.83	18.14	19.47
1565	20.31	20.45	18.24	15.46	13.34	9.84	8.88	10.96	13.32	16.92	18.17	19.54
1566	20.36	20.59	18.37	15.59	13.45	9.8	8.91	11.06	13.51	16.89	18.15	19.74
1567	20.41	20.78	18.5	15.72	13.47	9.78	8.91	11.09	13.56	16.8	18.04	19.79
1568	20.44	20.8	18.54	15.79	13.39	9.54	8.74	11.09	13.8	16.67	17.86	19.76
1569	20.29	20.26	18.21	15.74	13.61	9.77	9.15	11.27	13.68	16.47	17.58	19.42
1570	20.22	20.16	18.3	15.67	13.77	9.97	9.28	11.35	13.63	16.47	17.53	19.17
1571	20.2	20.58	18.53	15.85	13.86	10.02	9.42	11.47	13.72	16.57	17.89	19.26
1572	20.07	20.57	18.38	15.77	13.99	10.11	9.56	11.59	13.82	16.6	17.97	19.66
1573	20.19	20.6	18.42	15.67	14.04	10.25	9.68	11.64	13.88	16.83	18.25	20.2
1574	20.7	21	18.62	15.84	14.14	10.29	9.66	11.76	14.04	17.37	18.7	20.67
1575	20.1	20.68	18.26	15.99	14.24	10.31	9.68	11.84	13.95	16.92	18.47	20.2
1576	19.74	19.74	17.59	15.53	14.27	10.41	9.89	11.87	13.66	16.27	17.56	18.77
1577	19.82	20.41	18.25	15.91	14.36	10.24	9.87	11.93	14.13	16.91	17.78	18.97
1578	20.44	21.09	18.73	16	14.2	10.46	9.98	11.81	13.76	16.75	17.93	19.32
1579	19.75	20.33	17.97	15.44	13.7	10.57	9.8	11.24	12.66	15.28	16.67	18.11
1580	19.62	20.48	18.32	16	14.15	10.56	10.02	11.54	12.96	15.3	16.16	18.03
1581	20.06	20.82	18.93	16.58	14.73	10.8	10.42	12.28	13.63	15.66	16.36	18.42
1582	20.05	20.7	18.96	16.72	14.84	11.03	10.42	12.5	13.93	15.84	16.45	18.73
1583	19.52	19.64	18.21	16.52	14.88	11.11	10.63	12.6	14.08	16.07	16.64	18.78
1584	20.03	19.8	17.95	16.54	15.02	11.2	10.48	12.76	14.79	17.23	17.63	19.76
1585	20.2	20.23	17.9	15.36	12.88	8.99	8.05	10.85	13.09	16.74	18.12	19.36
1586	20.39	20.32	18.14	15.48	12.55	8.6	7.58	10.7	13.41	16.85	18.27	19.6
1587	20.18	20.24	17.98	15.31	12.43	8.52	7.61	10.55	13.36	16.77	17.98	19.43
1588	20.06	20.09	17.87	15.2	12.95	9.31	8.46	10.78	13.17	16.75	17.79	19.25
1589	20.5	20.5	18.2	15.48	13.41	9.98	9.12	11.11	13.37	17.26	18.15	19.74
1590	20.33	20.38	18.2	15.37	13.41	9.95	9.09	11.06	13.4	17.15	18.03	19.7
1591	20.47	20.7	18.55	15.72	13.39	9.74	8.81	11.12	13.72	17.17	18.28	20.06
1592	20.45	20.57	18.53	15.83	13.3	9.35	8.47	11.06	14.02	16.87	18	19.74
1593	20.4	20.19	18.09	15.76	13.59	9.52	8.81	11.19	13.89	16.63	17.87	19.35
1594	20.19	20.19	18.06	15.71	13.77	9.79	9.13	11.43	13.79	16.5	17.69	19.3
1595	20.21	20.42	18.2	15.74	13.92	9.95	9.26	11.52	13.87	16.77	17.99	19.52
1596	20.05	20.41	18.2	15.73	14.01	10.12	9.39	11.61	14.06	16.94	17.92	19.74
1597	20.37	20.72	18.61	15.81	14.09	10.27	9.59	11.67	14.34	17.68	18.52	20.31
1598	21.15	21.26	18.98	16.09	14.18	10.35	9.58	11.57	14.55	18.15	18.64	20.65
1599	21.1	21.29	18.98	16.2	14.24	10.32	9.41	11.61	14.56	18.1	18.59	20.74
1600	20.85	21.12	18.87	16.23	14.04	10.01	9.22	11.78	14.49	17.94	18.58	20.48
1601	21.23	21.32	19.09	16.38	13.97	9.66	9.22	11.78	14.49	17.98	18.76	20.74
1602	21.22	21.29	18.95	16.24	14.28	10.39	9.88	11.83	13.95	17.31	18.5	20.23
1603	19.98	20.35	17.88	15.49	13.7	10.57	9.86	11.2	12.55	15.26	16.93	18.11
1604	19.63	20.64	18.23	16.08	14.21	10.53	10.08	11.75	12.96	15.25	16.42	17.83
1605	20.18	20.87	18.7	16.66	14.79	10.91	10.32	12.53	13.96	15.94	16.87	18.6
1606	20.18	20.61	18.93	16.77	14.82	11.02	10.13	12.61	14.48	16.5	17.19	19.07
1607	19.57	19.77	18.37	16.76	15	11.09	10.38	12.71	14.62	16.67	17.04	19.11
1608	19.65	19.53	17.87	16.62	15.05	11.2	10.47	12.79	14.82	17.11	17.59	19.39
1609	19.69	19.86	17.67	14.98	12.67	9.13	8.1	10.63	13.07	16.93	17.59	19.16
1610	20.32	20.44	18.09	15.34	12.77	8.99	8.1	10.72	13.47	17.35	18.13	19.72
1611	19.98	20.09	17.84	15.18	12.68	8.99	8.24	10.76	13.27	16.93	17.74	19.32
1612	19.77	19.77	17.64	15.03	13.01	9.63	8.82	10.86	13.03	16.55	17.53	18.94
1613	20.48	20.28	18.14	15.39	13.42	9.85	9.01	11.05	13.37	17.04	18.06	19.56
1614	20.57	20.41	18.39	15.6	13.45	9.82	8.85	11.17	13.68	17.24	18.3	19.83
1615	20.4	20.34	18.4	15.69	13.5	9.71	8.76	11.14	13.95	17.27	18.4	19.73
1616	20.27	20.12	18.17	15.71	13.58	9.85	8.93	11.24	14.04	17.14	18.1	19.25
1617	20.32	20	17.84	15.64	13.73	9.96	9.23	11.33	14.02	16.89	17.75	19.12
1618	20.29	20.26	18.17	15.82	13.79	9.89	9.13	11.33	14.24	17.41	18.14	19.46
1619	20.47	20.56	18.32	15.78	13.83	9.9	9.05	11.4	14.31	17.59	18.43	20.03
1620	20.81	20.89	18.57	15.84	13.97	10.2	9.46	11.59	14.14	17.56	18.42	20.31
1621	20.93	20.9	18.52	15.68	14.03	10.35	9.82	11.8	14.17	17.8	18.53	20.32
1622	21.09	21.16	18.83	15.92	14.18	10.4	9.91	11.79	14.49	18.06	18.66	20.53
1623	21.22	21.29	19	16.17	14.24	10.41	9.62	11.74	14.55	18.09	18.76	20.64
1624	21.48	21.31	19.21	16.39	13.66	9.72	8.83	11.74	14.53	17.91	18.63	20.74
1625	21.36	21.45	19.17	16.52	13.61	9.39	8.88	11.86	14.51	17.92	18.88	20.8
1626	19.89	20.43	17.83	15.69	14.14	10.35	9.91	11.83	13.83	16.86	17.86	19.26
1627	18.92	19.25	17.05	15.08	13.51	10.37	9.54	11.11	12.6	15.16	16.16	17.74
1628	18.93	19.84	17.61	15.88	14.09	10.58	10.05	11.76	12.81	15.12	15.99	17.71
1629	19.39	20.24	18.15	16.44	14.56	10.79	10.52	12.38	13.47	15.43	16.17	18.02
1630	19.56	19.97	18.21	16.55	14.75	10.95	10.62	12.65	14.24	16.21	17.01	18.7
1631	19.18	19.3	17.73	16.34	14.74	11.02	10.67	12.73	14.51	16.59	17.16	18.85
1632	19.52	19.44	17.56	16.36	15.03	11.2	10.73	12.83	14.78	16.94	17.57	19.1
1633	18.51	18.57	16.66	14.21	11.74	8.26	7.45	10.37	12.77	15.75	16.46	17.88
1634	20.08	20.16	17.87	15.19	12.46	8.75	7.86	10.65	13.61	17.35	17.94	19.55
1635	20.41	20.44	18.14	15.4	12.76	9.03	8.21	10.89	13.53	17.35	18.17	19.78
1636	19.99	20.06	17.84	15.2	12.92	9.42	8.62	10.92	13.3	16.84	17.78	19.19
1637	20.01	19.96	17.85	15.23	13.12	9.66	8.78	11.03	13.33	16.68	17.73	19.19
1638	20.4	20.2	18.2	15.66	13.3	9.5	8.5	11.14	13.88	17.1	18.28	19.46
1639	20.56	20.37	18.55	15.75	13.35	9.51	8.63	11.18	14.2	17.71	18.49	19.59
1640	20.33	20.5	18.35	15.63	13.56	9.92	9.15	11.26	14.11	17.63	18.22	19.54
1641	20.13	20.19	17.89	15.45	13.51	10	9.33	11.27	13.75	17.19	17.93	19.15
1642	20.69	20.84	18.47	15.8	13.75	10.11	9.48	11.51	14.14	17.68	18.51	19.88
1643	21.04	20.82	18.59	15.87	13.84	10.16	9.43	11.5	14.33	17.97	18.41	20.25
1644	20.99	20.66	18.69	15.95	13.96	10.28	9.64	11.62	14.32	18.02	18.23	20.12
1645	21.15	20.79	18.82	16.06	14.04	10.36	9.7	11.75	14.52	18.1	18.22	20.22
1646	21.25	20.92	18.93	16.21	13.94	10.32	9.43	11.71	14.56	18.1	18.21	20.3
1647	21.34	21.09	19.06	16.33	13.75	10.03	8.99	11.75	14.56	18.05	18.24	20.4
1648	21.28	20.99	19.07	16.36	13.51	9.63	8.8	11.87	14.46	17.79	18.23	20.38
1649	21.41	20.91	19.13	16.34	13.56	9.61	9.04	11.93	14.51	17.47	18.26	20.45
1650	19.92	20.18	17.96	15.76	14.13	10.51	10.02	11.92	13.79	16.82	17.72	19.22
1651	18.44	18.43	16.59	14.74	13.44	10.41	9.7	11.22	12.59	15.01	15.69	17.49
1652	18.89	18.97	17.14	15.47	14.01	10.56	10.07	11.91	13.22	15.41	16.03	17.88
1653	19.12	19.65	17.72	16.14	14.45	10.75	10.39	12.3	13.64	15.64	16.15	18.11
1654	18.96	19.64	17.77	16.17	14.48	10.83	10.42	12.37	13.77	15.82	16.52	18.27
1655	18.86	18.96	17.34	15.82	14.37	10.9	10.47	12.51	14	15.99	16.56	18.23
1656	19.41	19.37	17.47	16.19	14.78	11.08	10.76	12.82	14.67	17	17.62	18.98
1657	19.44	19.62	17.53	14.93	12.09	8.39	7.44	10.75	13.6	16.56	17.38	18.93
1658	20.6	20.66	18.3	15.44	12.53	8.66	7.66	10.83	14.06	17.81	18.44	20.11
1659	20.82	20.69	18.33	15.69	12.89	8.87	7.91	11.02	13.97	17.74	18.68	19.95
1660	20.7	20.6	18.35	15.71	13.01	8.99	8.01	10.97	14.18	17.7	18.66	19.84
1661	20.81	20.89	18.63	15.7	13.05	9.17	8.18	11.03	14.28	17.87	18.7	20.13
1662	20.67	20.7	18.46	15.67	13.04	9.37	8.46	11.03	14.21	17.8	18.45	19.92
1663	18.88	19.02	17.06	14.49	11.87	8.32	7.4	10.63	13.13	15.98	16.76	18.35
1664	20.78	20.86	18.48	15.54	12.58	8.67	7.58	10.97	14.28	17.88	18.58	20.32
1665	20.26	20.31	18.04	15.37	12.73	8.91	7.94	10.91	13.83	17.57	18.21	19.58
1666	20.31	20.35	18.08	15.36	12.75	9.02	8.12	10.97	13.95	17.59	18.14	19.58
1667	20.52	20.55	18.2	15.39	12.71	9.1	8.13	11	14.19	17.77	18.27	20.01
1668	19.97	19.97	17.71	15.15	12.76	9.51	8.63	11.03	13.94	17.09	17.78	19.39
1669	19.83	19.94	17.66	15.06	12.23	8.57	7.57	10.95	13.81	16.88	17.73	19.37
1670	20.68	20.75	18.41	15.47	12.58	8.67	7.66	11.12	14.26	17.83	18.51	20.27
1671	20.02	20.16	17.91	15.12	12.53	8.88	7.93	10.89	13.78	17.37	17.85	19.49
1672	18.96	19.09	16.98	14.56	12.34	9.01	8.15	10.78	13.21	16.21	16.9	18.55
1673	18.61	18.75	16.73	14.44	12.21	9.09	8.24	10.93	13.01	15.75	16.56	18.11
1674	19.35	19.49	17.26	14.97	12.59	9.39	8.47	11.21	13.58	16.35	17.18	18.74
1675	20.08	20.17	17.84	15.19	12.33	8.66	7.66	11.06	13.96	17.18	17.96	19.68
1676	20.18	20.3	17.91	15.25	12.45	8.69	7.74	11.12	14.03	17.31	18.09	19.81
1677	18.87	18.98	16.85	14.46	11.98	8.48	7.63	10.67	13.07	16.05	16.77	18.4
1678	17.74	17.94	16.02	13.92	11.8	8.58	7.75	10.39	12.24	15.15	15.75	17.24
1679	18.63	18.95	16.92	14.69	12.36	9.12	8.22	11.05	13.09	15.94	16.64	18.13
1680	19.76	19.91	17.65	15.11	12.69	9.49	8.58	11.25	13.92	16.74	17.63	19.29
1681	19.62	19.65	17.5	14.91	12.22	8.69	7.72	11.12	13.7	16.71	17.62	19.17
1682	18.7	18.7	16.65	14.29	11.94	8.66	7.7	10.66	13.04	16.02	16.82	18.23
1683	17.13	16.99	15	12.91	11.32	8.5	7.51	9.33	11.36	14.55	15.09	16.61
1684	17.32	17.32	15.28	13.24	11.45	8.48	7.65	9.57	11.58	14.81	15.31	16.77
1685	18.4	18.53	16.53	14.27	12.18	9.08	8.29	10.89	12.9	15.56	16.39	17.88
1686	20.44	20.45	18.26	15.43	13.23	9.86	9.12	11.41	14.16	17.52	18.17	19.92
1687	17.83	17.76	15.91	13.84	11.69	8.57	7.6	10.64	12.65	15.54	16.08	17.45
1688	16.45	16.3	14.28	12.27	10.86	8.09	7.15	9.08	10.89	13.91	14.4	15.92
1689	16.3	16.14	14.09	12.03	10.76	8.12	7.13	8.63	10.56	13.61	14.09	15.77
1690	18.07	18.01	15.91	13.58	11.58	8.53	7.61	10.09	12.31	15.16	15.95	17.52
1691	19.91	19.99	17.73	15.05	12.72	9.4	8.52	11.22	13.87	17.08	17.8	19.5
1692	20.84	20.82	18.51	15.7	13.52	9.94	9.14	11.53	14.46	17.83	18.55	20.29
