# Supplementary material for: Roles of host and environment in shift of primary anthrax host species in Kruger National Park
Source: PLoS One. 2024 Dec 6;19(12):e0314103. doi: 10.1371/journal.pone.0314103 (PMC11623471; doi:10.1371/journal.pone.0314103)
Supplement: S1 Data — (ZIP) [file pone.0314103.s001.zip › Ochai Supplementary Data/Tmin excel/1997.xlsx]

## Sheet: 1997
UPID	1997_1	1997_2	1997_3	1997_4	1997_5	1997_6	1997_7	1997_8	1997_9	1997_10	1997_11	1997_12
1	21.42	20.65	19.84	16.25	11.23	9.64	11.03	11.54	15.85	17.5	20.16	21.16
2	21.62	20.82	20.06	16.4	11.35	9.68	11.06	11.62	15.92	17.61	20.29	21.27
3	21.75	20.93	20.11	16.39	11.39	9.82	11.24	11.66	15.95	17.62	20.3	21.35
4	21.85	21.14	20.1	16.44	11.5	9.81	11.19	11.63	15.99	17.8	20.31	21.44
5	21.58	21.02	19.9	16.44	11.46	9.67	10.91	11.42	15.88	17.81	20.03	21.26
6	21.57	21.12	20.03	16.56	11.48	9.7	10.94	11.45	15.96	18.02	20.07	21.29
7	21.98	21.3	20.28	16.8	11.63	9.86	11.09	11.62	16.26	18.28	20.34	21.5
8	22.02	21.45	20.29	16.83	11.74	10.05	11.37	11.82	16.48	18.29	20.27	21.53
9	21.88	21.35	20.16	16.71	11.72	10.07	11.31	11.89	16.54	18.15	20.03	21.35
10	21.73	21.19	20.09	16.75	11.7	10.02	11.2	11.74	16.38	18.04	19.87	21.17
11	21.78	21.25	20.36	16.99	11.83	10.05	11.24	11.67	16.31	18.02	20.25	21.21
12	21.5	21.02	20.22	16.95	11.94	9.98	11.05	11.46	15.97	17.17	20.06	20.95
13	21.43	20.87	20.11	16.91	11.96	9.98	11.06	11.42	15.8	16.94	19.81	20.87
14	21.51	21.04	20.28	17.06	12.03	10.05	11.14	11.6	16.01	17.08	19.92	21
15	21.62	21.05	20.37	17.24	12.14	10.09	11.19	11.81	16.25	17.29	20.09	21.11
16	22.09	21.46	20.49	17.12	12.39	10.63	11.61	12.43	16.92	18.16	20.48	21.49
17	22.24	21.62	20.14	16.74	12.58	10.95	11.94	12.65	17.14	18.38	20.48	21.67
18	21.95	21.23	20.35	16.99	12.63	11.08	12.03	12.84	17.08	17.81	20.33	21.47
19	21.52	20.81	19.98	16.41	11.37	9.47	10.76	11.51	15.97	17.51	20.38	21.36
20	21.47	20.8	20	16.43	11.41	9.65	11.02	11.53	15.98	17.52	20.29	21.25
21	21.77	21	20.24	16.58	11.5	9.88	11.19	11.68	16.09	17.66	20.49	21.41
22	21.93	21.22	20.25	16.61	11.61	9.89	11.24	11.67	16.13	17.85	20.51	21.55
23	21.8	21.24	19.99	16.5	11.61	9.88	11.15	11.67	16.16	18.2	20.29	21.46
24	21.7	21.18	19.93	16.48	11.61	9.92	11.18	11.72	16.33	18.15	20.14	21.33
25	21.91	21.38	20.09	16.73	11.66	9.96	11.27	11.77	16.4	18.21	20.3	21.44
26	22.12	21.6	20.37	16.92	11.79	10.11	11.36	11.95	16.59	18.43	20.53	21.68
27	22.14	21.57	20.66	17.06	11.91	10.13	11.35	12.08	16.75	18.63	20.72	21.69
28	21.98	21.33	20.59	17.21	11.97	10.22	11.33	12.07	16.76	18.47	20.83	21.48
29	21.99	21.44	20.61	17.23	12	10.17	11.34	12.05	16.72	18.35	20.66	21.36
30	21.81	21.31	20.5	17.19	12.06	10.24	11.34	12	16.51	17.87	20.42	21.22
31	21.68	21.11	20.26	17.18	12.11	10.27	11.28	11.84	16.36	17.57	20.23	21.14
32	21.41	20.86	20.04	17	12.06	10.11	11.17	11.59	15.94	16.96	19.83	20.83
33	21.32	20.84	20.15	17.09	12.06	10.09	11.06	11.64	16.03	17.06	19.81	20.77
34	21.94	21.48	20.18	16.82	12.23	10.46	11.5	12.33	16.83	18.06	20.17	21.45
35	22.21	21.67	19.98	16.46	12.46	10.79	11.92	12.48	16.78	18.01	20.26	21.64
36	22.23	21.71	20.16	16.66	12.6	10.84	11.95	12.79	17.15	18.32	20.41	21.74
37	21.29	20.71	19.83	16.19	11.25	9.3	10.58	11.21	15.67	17.09	20	21.13
38	21.36	20.65	19.9	16.36	11.4	9.67	10.99	11.45	15.85	17.2	20.07	21.07
39	21.65	20.96	19.91	16.23	11.4	9.93	11.29	11.65	15.93	17.57	20.18	21.24
40	21.66	21.03	19.76	16.24	11.44	9.97	11.35	11.72	16.03	17.8	20.16	21.27
41	21.65	20.99	19.64	16.15	11.53	10.01	11.38	11.8	16.16	18.09	20.18	21.31
42	21.91	21.35	20.01	16.51	11.66	10.03	11.35	11.84	16.36	18.18	20.47	21.52
43	21.94	21.38	20.39	16.91	11.82	10.01	11.28	11.73	16.29	17.79	20.52	21.43
44	22.11	21.52	20.59	17.1	11.93	10.11	11.27	11.82	16.51	18	20.67	21.54
45	22.18	21.45	20.58	17.17	11.93	10.06	11.25	11.77	16.51	18.22	20.76	21.52
46	21.97	21.35	20.51	17.17	11.98	9.99	11.13	11.72	16.33	17.84	20.5	21.33
47	22.27	21.85	20.54	17.07	12.04	10.15	11.27	12.03	16.76	18.49	20.65	21.76
48	22.25	21.89	20.53	16.87	12.04	10.14	11.19	12.06	16.75	18.39	20.66	21.83
49	22.21	21.96	20.69	16.73	12.06	10.1	11.26	12.06	16.71	18.25	20.77	21.74
50	21.64	21.33	20.45	17.06	12.04	10.22	11.25	12.09	16.67	18.06	20.33	21.1
51	21.44	20.96	20.27	17.27	12.09	10.18	11.29	11.95	16.32	17.34	20	20.89
52	21.83	21.4	20.38	16.94	12.13	10.35	11.35	12.25	16.73	17.95	20.11	21.29
53	22.12	21.73	20.08	16.47	12.34	10.58	11.64	12.51	16.63	17.63	20.08	21.41
54	22.16	21.43	19.86	16.31	12.38	10.36	11.65	12.39	16.73	17.79	20.19	21.42
55	21.55	21.08	19.97	16.19	11.25	9.34	10.57	11.15	15.62	17	19.94	21.2
56	21.4	20.78	19.93	16.35	11.45	9.7	10.99	11.36	15.76	17.13	20.04	21.14
57	21.53	20.85	20	16.39	11.46	9.97	11.26	11.61	15.92	17.29	20.14	21.14
58	21.51	20.99	19.82	16.2	11.42	10.01	11.38	11.66	15.99	17.6	20.04	21.2
59	21.28	20.78	19.5	16.12	11.51	10.02	11.37	11.73	16.05	17.97	19.88	21.01
60	21.61	21.17	19.93	16.57	11.65	9.98	11.21	11.66	16.11	17.92	20.13	21.26
61	21.7	21.1	20.32	16.81	11.7	9.72	10.87	11.41	15.97	17.33	20.32	21.26
62	21.79	21.2	20.35	16.89	11.77	9.79	10.83	11.41	16.02	17.3	20.36	21.22
63	21.77	21.2	20.32	16.87	11.73	9.72	10.77	11.32	15.98	17.37	20.34	21.08
64	21.81	21.27	20.42	16.97	11.8	9.59	10.63	11.3	16.07	17.59	20.32	21.21
65	21.8	21.34	20.33	17.03	11.83	9.7	10.74	11.42	16.25	17.85	20.43	21.22
66	21.8	21.32	20.35	17.26	12.06	10.01	11	11.63	16.34	17.7	20.37	21.3
67	22.02	21.59	20.57	17.31	12.09	10.15	11.19	12.02	16.77	18.31	20.53	21.51
68	22.21	21.98	20.65	16.76	12.05	10.19	11.21	12.22	16.89	18.88	20.65	21.65
69	21.74	21.43	20.46	17.15	12.06	10.2	11.25	12.1	16.76	18.21	20.31	21.23
70	21.69	21.28	20.35	17.14	12.16	10.2	11.23	12.06	16.69	17.96	20.1	21.24
71	21.97	21.69	20.13	16.62	12.12	10.35	11.36	12.45	16.52	17.47	19.8	21.25
72	22.05	21.49	19.97	16.38	12.32	10.56	11.58	12.45	16.63	17.58	19.95	21.19
73	21.53	21.16	20.04	16.15	11.02	9.07	10.32	11.06	15.54	16.92	19.88	21.11
74	21.31	20.83	19.84	16.26	11.34	9.5	10.7	11.32	15.74	17	19.98	21.08
75	21.56	20.86	20.07	16.47	11.54	9.9	11.1	11.58	15.99	17.44	20.23	21.21
76	21.66	21.02	20.07	16.5	11.55	9.96	11.17	11.68	16.03	17.69	20.24	21.25
77	21.63	21.17	20.08	16.51	11.64	9.95	11.28	11.76	16.17	18.04	20.03	21.26
78	21.82	21.28	20.23	16.74	11.74	9.94	11.19	11.72	16.28	18.24	20.22	21.47
79	21.83	21.19	20.33	16.84	11.74	9.83	10.96	11.53	16.11	17.9	20.5	21.48
80	21.81	21.22	20.35	16.84	11.75	9.74	10.84	11.42	16.1	17.72	20.59	21.39
81	21.73	21.15	20.27	16.76	11.71	9.61	10.67	11.31	16.03	17.67	20.56	21.2
82	21.66	21.02	20.15	16.68	11.57	9.5	10.49	11.21	16.03	17.88	20.41	21.12
83	21.65	21.12	20.13	16.83	11.71	9.42	10.42	11.19	16.14	17.92	20.58	21.16
84	21.76	21.2	20.23	17.08	11.93	9.78	10.68	11.29	16.16	17.59	20.4	21.23
85	21.82	21.33	20.36	17.29	12.08	10	11.01	11.53	16.25	17.53	20.39	21.28
86	22.16	21.84	20.71	17.32	12.11	10.13	11.09	11.94	16.78	18.5	20.67	21.7
87	22.14	21.97	20.81	17.32	12.09	10.18	11.15	12.15	16.97	18.82	20.86	21.82
88	22.05	21.7	20.77	17.23	12.15	10.25	11.19	12.39	16.84	18.42	20.78	21.7
89	22.03	21.5	20.77	17.18	12.22	10.4	11.32	12.52	16.78	18.1	20.61	21.82
90	22.04	21.45	20.65	17.32	12.32	10.54	11.4	12.63	16.97	18.35	20.59	21.79
91	21.39	20.87	19.93	16.26	11.35	9.46	10.75	11.44	15.87	17.32	20.19	21.15
92	21.46	20.97	20.02	16.33	11.43	9.58	10.82	11.53	15.97	17.41	20.26	21.21
93	21.56	20.89	20.05	16.43	11.45	9.63	10.8	11.57	15.98	17.45	20.35	21.21
94	21.58	20.95	20.07	16.48	11.55	9.73	10.92	11.57	16.05	17.52	20.35	21.17
95	21.74	21.02	20.2	16.65	11.73	9.99	11.16	11.67	16.2	17.88	20.44	21.26
96	21.84	21.06	20.21	16.75	11.77	10.04	11.22	11.69	16.24	18.09	20.37	21.38
97	21.78	21.17	20.24	16.77	11.73	9.81	11.02	11.56	16.13	18.23	20.24	21.37
98	21.78	21.17	20.18	16.67	11.69	9.69	10.77	11.46	16.13	18.24	20.08	21.34
99	21.77	21.16	20.16	16.65	11.66	9.6	10.61	11.36	16.09	18.21	20.05	21.2
100	21.68	20.96	20.06	16.71	11.69	9.64	10.65	11.22	15.92	17.66	20.39	20.99
101	21.26	20.74	19.83	16.55	11.55	9.47	10.4	11.01	15.6	16.85	19.95	20.65
102	21.4	20.89	19.91	16.64	11.59	9.34	10.16	10.92	15.64	16.82	19.91	20.79
103	21.56	21.09	20.04	16.72	11.64	9.35	10.21	10.88	15.64	16.85	19.88	20.9
104	21.69	21.5	20.3	16.91	11.7	9.45	10.38	11.1	15.96	17.62	20.13	21.25
105	21.66	21.48	20.17	17.03	11.87	9.73	10.69	11.57	16.55	18.18	20.03	21.23
106	21.89	21.72	20.28	17.12	12.07	10.05	11.04	11.98	16.66	17.97	20.22	21.46
107	21.79	21.57	20.63	17.34	12.26	10.3	11.23	12.2	16.89	18.42	20.6	21.74
108	21.84	21.33	20.53	17.31	12.39	10.38	11.3	12.23	16.99	18.62	20.53	21.51
109	21.4	20.83	19.92	16.27	11.36	9.52	10.85	11.52	15.89	17.55	20.19	21.13
110	21.44	20.84	19.97	16.28	11.36	9.44	10.7	11.49	15.94	17.57	20.24	21.12
111	21.43	20.7	19.89	16.23	11.31	9.37	10.58	11.4	15.83	17.41	20.05	20.99
112	21.47	20.81	20	16.36	11.46	9.55	10.69	11.45	15.88	17.33	20.17	21.09
113	21.57	20.9	20.11	16.48	11.64	9.76	10.87	11.53	16	17.42	20.27	21.08
114	21.64	20.93	20.11	16.61	11.67	9.78	10.97	11.52	16.06	17.68	20.37	21.15
115	21.56	20.94	20.05	16.58	11.72	9.7	10.8	11.45	15.99	17.64	20.34	21.12
116	21.61	21.1	20.15	16.64	11.81	9.78	10.86	11.42	15.93	17.62	20.43	21.21
117	21.54	21.1	20.07	16.52	11.65	9.64	10.71	11.27	15.82	17.71	20.03	21.02
118	21.45	20.97	19.96	16.58	11.61	9.54	10.51	11.19	15.73	17.35	20	20.83
119	21.1	20.62	19.77	16.4	11.54	9.41	10.35	10.95	15.51	16.54	19.5	20.6
120	21.09	20.78	19.79	16.46	11.51	9.32	10.21	10.85	15.38	16.39	19.38	20.47
121	21.38	21.08	19.85	16.52	11.64	9.49	10.52	11.14	15.76	17.24	19.68	20.81
122	20.83	20.51	19.2	16.06	11.79	9.91	10.95	11.66	16.18	17.66	19.5	20.7
123	21.14	20.6	19.18	15.92	11.82	10.04	11.11	11.93	16.31	17.58	19.58	20.72
124	21.9	21.34	19.6	16.39	11.96	10.1	11.06	12.09	16.49	17.75	19.98	21.09
125	21.67	21.45	19.85	16.74	12.05	10.15	11.16	12.08	16.49	17.49	19.79	21.11
126	21.66	21.5	20.14	17.03	12.22	10.25	11.22	12.15	16.73	17.87	20.12	21.44
127	21.19	20.69	19.84	16.11	11.07	9.21	10.48	11.34	15.78	17.53	19.94	21.01
128	21.39	20.79	19.88	16.23	11.2	9.29	10.53	11.39	15.83	17.66	19.9	21.12
129	21.19	20.63	19.74	16.12	11.28	9.38	10.64	11.39	15.74	17.42	19.51	20.8
130	21.34	20.74	19.85	16.23	11.41	9.58	10.7	11.41	15.77	17.37	19.7	20.86
131	21.48	20.87	20.02	16.44	11.58	9.7	10.82	11.49	15.92	17.47	20.12	20.98
132	21.4	20.88	20.01	16.46	11.61	9.76	10.87	11.44	15.95	17.47	20.1	20.85
133	21.16	20.68	19.83	16.29	11.54	9.62	10.65	11.3	15.68	17.05	19.79	20.67
134	21.28	20.84	19.94	16.47	11.59	9.68	10.71	11.28	15.66	17	19.84	20.85
135	21.58	21.15	20.19	16.68	11.75	9.79	10.82	11.3	15.76	17.17	20.11	21.04
136	21.28	21.03	19.92	16.44	11.57	9.65	10.65	11.19	15.61	17.1	19.76	20.81
137	21.06	20.65	19.83	16.44	11.6	9.53	10.48	10.97	15.37	16.38	19.35	20.49
138	21.1	20.82	19.66	16.25	11.68	9.75	10.8	11.18	15.46	16.36	19.19	20.4
139	20.71	20.12	18.83	15.47	11.56	10.05	11.06	11.84	15.98	17.38	19.36	20.51
140	20.54	20	18.73	15.29	11.54	9.92	10.97	11.85	15.89	17.03	19.2	20.22
141	21	20.46	18.99	15.65	11.69	9.98	10.95	11.96	16.01	17.16	19.46	20.47
142	21.33	20.61	19.12	15.76	11.7	10.05	10.99	12.09	16.06	17	19.32	20.43
143	21.56	20.75	19.24	15.89	11.73	10.05	11.03	12.15	16.02	16.96	19.38	20.51
144	21.86	21.08	19.64	16.36	12	10.21	11.06	12.29	16.32	17.38	19.88	21.08
145	20.49	19.85	19.01	15.39	10.99	9.49	10.98	11.48	15.44	16.56	18.78	19.95
146	20.7	20.24	19.32	15.69	11.2	9.53	10.92	11.54	15.68	16.85	19.07	20.25
147	20.59	20.18	19.2	15.69	11.19	9.5	10.81	11.38	15.58	16.86	18.9	20.16
148	21.12	20.68	19.7	16.06	11.37	9.62	10.79	11.43	15.72	17.36	19.25	20.72
149	21.12	20.72	19.7	16.11	11.4	9.55	10.74	11.37	15.76	17.37	19.29	20.72
150	21.45	21	20	16.4	11.58	9.72	10.86	11.46	15.95	17.69	19.69	20.97
151	21.25	20.86	19.8	16.29	11.61	9.91	11.01	11.54	15.84	17.49	19.57	20.87
152	21.4	20.98	19.87	16.25	11.67	10.12	11.25	11.64	15.98	17.55	19.71	20.96
153	21.58	21.29	20.23	16.62	11.79	10.18	11.27	11.52	15.9	17.39	20.21	21.13
154	21.49	21.18	19.95	16.38	11.76	10.11	11.2	11.46	15.75	17.28	19.89	20.97
155	21.03	20.83	19.99	16.41	11.73	9.99	10.98	11.13	15.36	16.33	19.33	20.41
156	21.06	20.9	19.59	15.87	11.63	10.05	11.11	11.28	15.39	16.2	19.15	20.36
157	20.73	20.17	18.81	15.33	11.44	10.02	11.09	11.85	15.98	17.19	19.3	20.49
158	20.42	19.81	18.68	15.21	11.39	9.83	10.99	11.95	15.9	17.1	18.96	20.05
159	20.65	20.03	18.83	15.36	11.5	9.96	10.99	12	15.89	16.88	18.98	20.1
160	20.97	20.26	19	15.51	11.6	10.02	11	12.05	15.95	16.76	19.03	20.13
161	21.44	20.36	19.18	15.68	11.71	10.06	10.99	12.12	16.02	16.9	19.3	20.4
162	21.72	20.57	19.35	15.95	11.81	10.14	11.06	12.27	16.28	17.18	19.53	20.6
163	20.02	19.54	18.56	14.82	10.8	9.59	11.2	11.62	15.45	16.38	18.66	19.61
164	19.95	19.45	18.44	14.78	10.79	9.65	11.2	11.65	15.35	16.24	18.5	19.55
165	20.05	19.58	18.56	15.01	10.96	9.77	11.34	11.75	15.5	16.39	18.63	19.63
166	20.08	19.68	18.68	15.19	11.16	9.94	11.31	11.7	15.56	16.44	18.64	19.75
167	20.71	20.26	19.21	15.76	11.47	10.09	11.42	11.93	16	17.07	19.33	20.39
168	20.81	20.34	19.21	15.9	11.57	10.22	11.58	12.02	16.07	17.3	19.33	20.64
169	20.92	20.41	19.16	15.77	11.54	10.33	11.61	12.04	16.06	17.41	19.26	20.77
170	21.42	20.93	19.62	15.9	11.63	10.38	11.62	12.15	16.18	17.82	19.63	21.09
171	21.56	21.23	19.97	16.06	11.65	10.26	11.43	12.01	16.13	17.81	19.89	21.06
172	21.48	21.13	19.72	15.88	11.63	10.14	11.34	11.74	15.93	17.31	19.84	20.93
173	21.28	21.11	19.74	15.73	11.63	10	11.22	11.42	15.53	16.49	19.6	20.52
174	21.24	21.01	19.57	15.59	11.5	9.9	11.14	11.54	15.6	16.37	19.43	20.42
175	21.12	20.61	19.1	15.45	11.45	9.89	11.07	11.81	15.99	17.01	19.5	20.69
176	20.33	19.84	18.68	15.26	11.35	9.85	11	12	15.96	17.21	18.91	20.13
177	20.2	19.58	18.47	15.11	11.28	9.72	10.91	11.92	15.76	16.55	18.66	19.72
178	20.2	19.44	18.39	15.01	11.28	9.74	10.91	11.86	15.63	16.24	18.51	19.49
179	20.42	19.49	18.48	15.17	11.39	9.86	10.91	11.92	15.66	16.29	18.67	19.59
180	20.75	19.67	18.72	15.5	11.57	10.09	10.98	12.1	15.86	16.49	18.87	19.78
181	19.38	19.01	18.02	14.24	10.26	8.97	10.65	11.17	14.93	15.93	18.05	18.94
182	19.46	19.09	18.16	14.34	10.45	9.16	10.8	11.32	15.1	16.01	18.05	18.99
183	19.38	19.07	18.14	14.36	10.51	9.33	10.96	11.36	15.04	15.9	17.94	18.91
184	19.89	19.61	18.57	14.85	10.93	9.81	11.39	11.82	15.58	16.35	18.54	19.48
185	20.08	19.76	18.69	15.04	11.2	10.03	11.56	12.03	15.77	16.58	18.84	19.76
186	19.99	19.66	18.61	15.17	11.23	10.12	11.64	12.08	15.8	16.6	18.78	19.82
187	20.29	19.85	18.78	15.4	11.42	10.38	11.77	12.19	15.93	16.88	19.04	20.23
188	20.56	20.11	19	15.5	11.52	10.33	11.62	12.22	16.02	17.16	19.15	20.56
189	20.89	20.5	19.2	15.51	11.4	9.86	11.07	12.11	16.14	17.42	19.38	20.8
190	21.27	20.73	19.31	15.5	11.35	9.46	10.9	12.07	16.2	17.73	19.46	21
191	21.46	20.7	19.14	15.37	11.32	9.32	10.82	11.98	15.81	17.03	19.63	20.81
192	21.42	20.64	19.1	15.34	11.29	9.27	10.81	11.93	15.8	16.89	19.67	20.75
193	21.3	20.6	19.11	15.47	11.39	9.48	10.9	11.86	15.97	17.14	19.54	20.86
194	20.47	19.93	18.68	15.32	11.31	9.68	10.89	11.92	15.99	17.36	18.92	20.27
195	19.99	19.37	18.34	14.96	11.17	9.46	10.8	11.92	15.75	16.5	18.52	19.5
196	19.62	18.99	18.08	14.62	10.97	9.19	10.54	11.33	15.21	15.91	17.95	18.91
197	19.57	18.81	17.99	14.56	10.89	9.08	10.35	11.09	15.02	15.75	17.87	18.73
198	19.8	18.9	18.07	14.73	11.01	9.21	10.51	11.26	15.15	15.81	18	18.86
199	18.74	18.39	17.63	13.94	9.97	8.61	10.28	10.81	14.58	15.43	17.52	18.4
200	19.01	18.75	17.98	14.2	10.29	9.03	10.62	11.16	14.93	15.76	17.86	18.66
201	19.62	19.48	18.5	14.63	10.73	9.46	11.02	11.64	15.39	16.29	18.47	19.23
202	20.04	19.9	18.75	14.93	10.97	9.61	11.14	11.87	15.78	16.58	18.83	19.63
203	20.12	19.81	18.71	14.92	11.1	9.87	11.42	12.04	15.86	16.67	18.86	19.8
204	20.02	19.68	18.58	15	11.24	10.2	11.55	11.92	15.79	16.6	18.8	19.78
205	20.23	19.83	18.73	15.06	11.27	10.16	11.53	12.14	15.98	16.77	18.99	20.09
206	20.38	20.05	18.85	15.13	11.26	9.73	11.09	12.04	16.05	16.94	19.38	20.33
207	20.55	20.12	18.94	15.1	11.14	9.32	10.75	11.8	15.95	17.01	19.34	20.47
208	21.07	20.52	19.02	15.22	11.12	9.19	10.59	11.83	16.09	17.5	19.45	20.91
209	21.44	20.6	18.96	15.22	11.15	9.12	10.61	12.04	16.08	17.63	19.57	21.06
210	21.27	20.48	18.91	15.18	11.17	9.14	10.6	12.04	15.99	17.41	19.59	21.04
211	21.21	20.52	18.97	15.33	11.27	9.26	10.71	11.99	16.04	17.46	19.44	20.87
212	20.64	20.11	18.77	15.36	11.29	9.45	10.72	12	16.04	17.55	19.04	20.45
213	20.1	19.5	18.47	14.99	11.17	9.38	10.7	11.93	15.85	16.75	18.73	19.75
214	19.67	19.03	18.19	14.69	10.97	9.03	10.45	11.35	15.28	16.06	18.07	19.04
215	19.46	18.73	17.98	14.49	10.84	8.91	10.13	10.93	15.05	15.74	17.85	18.69
216	19.68	18.83	18.05	14.62	10.96	9.01	10.19	11.03	15.05	15.79	17.95	18.8
217	19.17	18.78	17.98	14.21	10.12	8.71	10.4	10.98	14.88	15.8	17.9	18.75
218	19.72	19.47	18.51	14.66	10.59	9.15	10.81	11.49	15.45	16.35	18.54	19.35
219	20.3	20.03	18.9	15.06	10.98	9.56	11.22	11.94	15.89	16.92	19.18	20.09
220	20.56	20.26	19.07	15.2	11.13	9.69	11.32	12.03	15.97	17.13	19.4	20.39
221	20.46	20.13	18.93	15.06	11.09	9.75	11.35	11.98	15.91	17.22	19.35	20.38
222	20.4	20.11	18.9	15.08	11.21	9.99	11.36	11.98	15.96	17.23	19.31	20.45
223	20.43	20.14	18.91	15.07	11.14	9.69	11.16	12.13	16.09	17.12	19.31	20.44
224	20.44	20.12	18.91	15.05	11.02	9.31	10.79	12	16.05	17.08	19.35	20.45
225	20.61	20.28	18.98	15.1	11.08	9.22	10.67	11.85	15.96	17.09	19.36	20.48
226	20.76	20.42	19	15.17	11.07	9.21	10.6	11.85	15.94	17.26	19.27	20.68
227	21.27	20.78	19.08	15.28	11.15	9.16	10.6	11.95	16.13	17.64	19.54	21.02
228	21.37	20.74	19.02	15.21	11.12	9.11	10.52	11.99	16.06	17.53	19.71	21.04
229	21.37	20.9	19.1	15.32	11.17	9.17	10.58	11.99	15.82	17.11	19.63	21.01
230	20.98	20.74	18.99	15.33	11.2	9.2	10.55	11.94	15.88	17.3	19.34	20.73
231	20.51	20.1	18.7	15.12	11.14	9.19	10.57	11.97	16.04	17.3	19.03	20.25
232	20.19	19.57	18.49	14.93	11.11	9.11	10.57	11.76	15.8	16.63	18.65	19.67
233	19.95	19.24	18.28	14.8	10.98	9.05	10.46	11.5	15.45	16.21	18.3	19.24
234	19.92	19.11	18.26	14.73	10.98	9.04	10.32	11.22	15.23	16.08	18.13	19.04
235	20.41	20.01	18.85	14.99	10.74	9.05	10.82	11.71	15.85	16.92	19.26	20.04
236	20.52	20.11	18.94	15.02	10.84	9.26	10.98	11.88	15.83	17.01	19.39	20.36
237	21.05	20.55	19.26	15.36	11.1	9.57	11.26	11.89	15.82	17.38	19.64	20.9
238	21.27	20.86	19.47	15.51	11.19	9.72	11.33	11.76	15.71	17.48	19.85	21.02
239	21.06	20.59	19.29	15.32	11.11	9.55	11.15	11.91	15.77	17.4	19.86	20.93
240	20.62	20.28	19.03	15.06	11.01	9.37	10.89	12.09	15.88	17.46	19.52	20.83
241	20.58	20.29	18.95	15.03	11.05	9.25	10.84	12.06	16.02	17.26	19.33	20.65
242	20.68	20.42	19.05	15.14	11.04	9.17	10.65	12.05	16.09	17.37	19.42	20.73
243	20.8	20.56	19.15	15.16	11.08	9.19	10.7	12.07	16.12	17.36	19.43	20.67
244	20.71	20.52	19.12	15.21	11.13	9.22	10.63	11.97	16.05	17.13	19.3	20.62
245	20.99	20.85	19.26	15.36	11.16	9.13	10.57	11.95	16.1	17.28	19.39	20.9
246	21.46	21.01	19.39	15.35	11.16	9.09	10.49	11.98	16.11	17.59	19.75	21.11
247	21.51	21.17	19.52	15.37	11.16	9.09	10.51	11.93	15.51	16.67	19.6	20.94
248	21.39	21.1	19.36	15.29	11.1	9.04	10.45	11.8	15.44	16.57	19.56	20.89
249	21.19	21.03	19.07	15.2	11.12	9	10.43	11.9	15.76	17.22	19.57	20.72
250	21.01	20.57	18.94	15.23	11.18	9.2	10.43	11.87	16	17.5	19.33	20.43
251	20.48	19.83	18.63	15.1	11.15	9.32	10.46	11.9	15.94	16.96	18.91	19.93
252	19.97	19.14	18.22	14.78	11.03	9.03	10.43	11.54	15.44	16.2	18.27	19.18
253	20.41	20.03	18.93	15.05	10.73	9.08	10.77	11.71	15.78	16.93	19.36	20.2
254	20.74	20.16	18.99	15.09	10.93	9.25	10.93	11.93	15.78	17.14	19.46	20.69
255	21.27	20.81	19.44	15.35	11.14	9.54	11.17	11.89	15.84	17.44	19.84	21.11
256	21.47	21.03	19.76	15.55	11.24	9.65	11.13	11.84	15.86	17.54	20.01	21.1
257	21.36	20.89	19.57	15.37	11.1	9.37	10.89	11.98	15.87	17.59	19.94	21.11
258	20.93	20.55	19.23	15.16	11.04	9.23	10.71	12.05	16.03	17.6	19.73	21.01
259	20.94	20.58	19.22	15.16	11.09	9.22	10.7	12.11	16.1	17.51	19.7	20.96
260	20.9	20.66	19.21	15.19	11.06	9.14	10.65	12.09	16.12	17.47	19.64	20.99
261	20.73	20.57	19.18	15.18	11.06	9.11	10.55	12	16.16	17.32	19.51	20.78
262	20.72	20.61	19.16	15.23	11.09	9.05	10.52	11.91	16.01	17.08	19.37	20.65
263	20.9	20.75	19.21	15.3	11.16	9.06	10.5	11.96	16.05	17.1	19.35	20.75
264	21.32	21.05	19.47	15.39	11.15	9.02	10.43	11.99	16.16	17.57	19.52	20.98
265	21.5	21.11	19.75	15.44	11.1	8.99	10.37	11.83	15.62	16.9	19.63	20.91
266	21.51	21.13	19.61	15.38	11.04	8.96	10.36	11.67	15.39	16.49	19.53	20.82
267	21.4	21.1	19.32	15.32	11.12	8.91	10.36	11.86	15.48	16.82	19.67	20.98
268	21.46	21.08	19.35	15.36	11.16	9.19	10.35	11.43	15.6	17.2	19.73	20.94
269	20.99	20.5	19.01	15.27	11.26	9.57	10.45	11.49	15.91	17.38	19.2	20.48
270	20.21	19.41	18.42	14.91	11.04	9.03	10.36	11.8	15.68	16.42	18.48	19.56
271	20.67	20.13	19.05	15.13	10.89	9.15	10.81	11.83	15.76	17.04	19.44	20.57
272	21.03	20.42	19.19	15.18	11	9.42	11.04	11.82	15.74	17.25	19.69	20.89
273	21.42	20.86	19.58	15.41	11.26	9.78	11.22	11.63	15.68	17.37	19.89	21.06
274	21.42	20.87	19.65	15.48	11.18	9.73	11.17	11.69	15.68	17.42	19.86	21.05
275	21.33	20.67	19.41	15.37	11.09	9.32	10.86	11.95	15.86	17.51	19.93	21.13
276	21.03	20.38	19.18	15.24	11.08	9.24	10.73	12	15.99	17.35	19.73	21.01
277	21.16	20.68	19.27	15.3	11.09	9.22	10.71	12.06	16.03	17.52	19.85	21.13
278	21.26	20.95	19.42	15.36	11.12	9.14	10.59	12.06	16.11	17.62	19.87	21.18
279	20.98	20.79	19.37	15.29	11.11	9.06	10.56	12	16.15	17.5	19.62	20.97
280	21.06	20.83	19.34	15.29	11.13	9.06	10.44	11.96	16.13	17.4	19.54	20.91
281	21.01	20.7	19.23	15.29	11.1	8.98	10.41	11.92	16.09	17.34	19.48	20.73
282	21.25	20.92	19.36	15.35	11.16	8.95	10.36	11.99	16.17	17.58	19.66	20.84
283	21.52	21.14	19.69	15.39	11.08	8.9	10.27	11.87	15.83	17.24	19.78	21.04
284	21.55	21.11	19.66	15.33	11.03	8.81	10.23	11.79	15.54	16.69	19.65	20.93
285	21.53	21.15	19.49	15.35	11.07	8.8	10.23	11.87	15.65	16.99	19.74	21.01
286	21.54	21.14	19.57	15.37	11.02	8.98	10.12	11.44	15.68	17.33	19.82	21.09
287	21.35	20.91	19.36	15.33	11.19	9.53	10.38	11.16	15.83	17.53	19.43	20.89
288	20.71	20.02	18.78	15.16	11.08	9.4	10.23	11.75	15.97	17	18.99	20.24
289	20.76	20.13	19.03	15.11	10.9	9.26	10.86	11.82	15.59	16.99	19.51	20.8
290	20.92	20.38	19.15	15.11	10.97	9.31	10.9	11.79	15.62	17.1	19.68	20.88
291	21.27	20.77	19.5	15.24	11.05	9.49	11	11.76	15.63	17.25	19.84	21.01
292	21.33	20.72	19.52	15.3	11.13	9.44	10.98	11.77	15.65	17.31	19.85	21.09
293	21.07	20.36	19.2	15.2	11	9.25	10.82	11.88	15.78	17.21	19.71	20.98
294	20.94	20.25	19.11	15.13	11.02	9.13	10.71	11.94	15.91	17.13	19.65	20.97
295	21.05	20.57	19.2	15.18	11.01	9.1	10.66	11.88	15.88	17.28	19.69	21.02
296	21.24	20.86	19.39	15.36	11.09	9.1	10.55	11.91	15.96	17.41	19.74	21.08
297	20.98	20.79	19.31	15.32	11.02	9.07	10.46	11.97	16.04	17.34	19.54	21.01
298	20.96	20.59	19.33	15.2	11.06	9	10.37	11.97	16.1	17.36	19.51	20.75
299	21.08	20.61	19.33	15.34	11.03	8.91	10.36	12	16.15	17.46	19.56	20.74
300	21.26	20.97	19.44	15.39	11.09	8.83	10.27	12.01	16.21	17.68	19.81	20.97
301	21.58	21.17	19.6	15.41	10.99	8.77	10.21	11.91	16.02	17.59	19.86	21.18
302	21.6	21.07	19.73	15.39	10.91	8.69	10.08	11.74	15.7	16.98	19.62	20.94
303	21.65	21.01	19.75	15.35	10.89	8.64	10.05	11.85	15.72	17.06	19.66	20.82
304	21.66	21.08	19.7	15.4	10.86	8.61	9.86	11.53	15.78	17.45	19.86	21.1
305	21.51	21.07	19.55	15.37	11.02	9.22	10.1	11.01	15.72	17.55	19.67	21.06
306	21.17	20.56	19.14	15.25	11.22	9.63	10.37	11.23	15.84	17.45	19.33	20.78
307	20.71	20.16	19.03	15.04	10.89	9.22	10.81	11.73	15.56	16.87	19.3	20.61
308	20.85	20.29	19.16	15.1	10.93	9.14	10.73	11.77	15.67	16.97	19.55	20.72
309	21.15	20.57	19.31	15.12	10.95	9.15	10.7	11.79	15.74	17.11	19.85	20.91
310	21.18	20.62	19.39	15.19	11	9.14	10.7	11.87	15.77	17.23	19.86	21.01
311	20.9	20.32	19.14	15.16	10.99	9.05	10.6	11.87	15.95	17.13	19.7	20.85
312	20.88	20.35	19.09	15.19	10.96	9	10.5	11.82	16	17.15	19.67	20.83
313	21.01	20.49	19.14	15.18	11.05	9.01	10.5	11.9	16.05	17.21	19.67	21
314	21.18	20.76	19.31	15.25	11.03	8.98	10.43	11.93	15.99	17.29	19.63	21.07
315	21.16	20.75	19.33	15.23	10.97	8.93	10.44	11.92	16.05	17.3	19.56	21.01
316	21.04	20.55	19.26	15.22	10.98	8.94	10.25	11.9	16.01	17.22	19.38	20.8
317	21.05	20.69	19.27	15.31	10.95	8.98	10.16	11.88	16.07	17.29	19.43	20.75
318	21.18	20.86	19.37	15.36	10.94	8.77	10.03	11.94	16.16	17.47	19.59	20.87
319	21.37	21.16	19.44	15.38	11.03	8.66	10.12	12.02	16.18	17.69	19.94	21.15
320	21.67	21.13	19.68	15.4	11.01	8.65	10.05	11.93	15.98	17.57	19.83	21.12
321	21.7	20.95	19.81	15.41	10.83	8.49	9.84	11.71	15.65	17.06	19.55	20.93
322	21.68	20.94	19.69	15.4	10.77	8.46	9.62	11.31	15.52	17.16	19.72	20.95
323	21.62	20.97	19.61	15.32	10.99	8.97	9.98	10.92	15.48	17.23	19.75	20.97
324	21.42	20.86	19.42	15.34	11.33	9.59	10.32	10.98	15.55	17.13	19.55	20.92
325	20.8	20.26	19.12	15.06	10.91	9.2	10.77	11.7	15.54	16.78	19.3	20.64
326	21.07	20.53	19.31	15.12	10.95	9.19	10.73	11.74	15.6	16.96	19.63	20.86
327	21.32	20.78	19.5	15.17	11.03	9.17	10.7	11.74	15.63	17.15	19.76	20.98
328	21.2	20.62	19.34	15.17	10.94	9.11	10.6	11.79	15.74	17.1	19.75	20.86
329	20.83	20.23	19.08	15.15	10.96	9	10.45	11.78	15.95	16.99	19.54	20.74
330	20.95	20.37	19.13	15.17	10.93	9.02	10.42	11.82	15.92	17.06	19.66	20.86
331	21.18	20.67	19.22	15.2	11.01	8.98	10.41	11.88	16	17.19	19.7	20.98
332	21.43	20.89	19.41	15.23	11	8.89	10.38	11.9	16.02	17.3	19.67	21.09
333	21.5	20.88	19.41	15.26	11	8.88	10.33	11.9	16.07	17.38	19.66	21.08
334	21.35	20.79	19.3	15.26	10.94	8.79	10.22	11.93	16.06	17.33	19.55	20.95
335	21.18	20.83	19.25	15.3	10.88	8.83	10.03	11.86	16.04	17.25	19.47	20.82
336	21.2	20.92	19.35	15.3	10.87	8.68	9.93	11.91	16.08	17.25	19.51	20.85
337	21.3	21.04	19.44	15.3	10.9	8.53	9.93	11.96	16.12	17.5	19.79	21
338	21.59	21.22	19.64	15.36	10.98	8.56	9.98	11.96	16.12	17.71	20.01	21.24
339	21.75	21.13	19.74	15.41	10.94	8.56	9.97	11.97	16.08	17.71	19.93	21.24
340	21.77	20.99	19.74	15.32	10.81	8.36	9.58	11.37	15.57	17.1	19.73	20.95
341	21.71	20.81	19.68	15.62	11.12	9	9.95	10.99	15.31	16.59	19.54	20.87
342	21.54	20.87	19.58	15.72	11.55	9.58	10.35	10.99	15.32	16.67	19.46	20.82
343	21.17	20.55	19.15	15.22	11.13	9.32	10.04	11.21	15.75	17.32	19.54	20.9
344	20.84	20	18.88	15.17	10.83	8.82	9.7	11.91	15.99	17.21	19.27	20.6
345	20.71	19.73	18.73	15.19	10.96	8.78	9.8	12.07	16.05	16.9	19.07	20.38
346	20.45	19.36	18.59	15.07	11.01	8.81	10.06	12.05	15.76	16.47	18.65	19.83
347	20.44	19.28	18.46	15.04	11.15	8.95	10.33	11.88	15.51	16.31	18.42	19.6
348	20.66	19.43	18.65	15.2	11.32	8.99	10.44	11.91	15.61	16.42	18.56	19.78
349	20.76	20.16	19.04	15.05	10.81	9	10.56	11.64	15.46	16.7	19.22	20.5
350	20.98	20.41	19.25	15	10.95	9.08	10.67	11.61	15.49	16.84	19.47	20.74
351	21.07	20.57	19.45	15	10.94	9.22	10.7	11.58	15.46	16.96	19.59	20.81
352	20.89	20.41	19.26	15.04	10.93	9.05	10.55	11.7	15.65	16.79	19.39	20.62
353	20.57	20.18	19	15.09	10.86	8.96	10.43	11.71	15.8	16.87	19.23	20.39
354	20.69	20.25	19.04	15.09	10.89	8.92	10.41	11.74	15.85	16.87	19.25	20.4
355	20.95	20.47	19.14	15.07	10.96	8.94	10.38	11.8	15.9	16.95	19.37	20.64
356	21.38	20.87	19.49	15.13	10.92	8.88	10.29	11.84	15.95	17.1	19.6	20.96
357	21.57	20.98	19.64	15.21	10.92	8.78	10.18	11.87	16.03	17.22	19.69	21.06
358	21.53	20.97	19.52	15.25	10.9	8.73	10.16	11.9	16.08	17.29	19.56	21.1
359	21.44	21.06	19.48	15.26	10.89	8.6	10.05	11.91	16.07	17.39	19.62	21.1
360	21.5	21.13	19.55	15.28	10.85	8.52	9.99	11.91	16.1	17.37	19.67	21.09
361	21.4	21.03	19.57	15.27	10.8	8.49	9.87	11.9	16.09	17.46	19.69	21.04
362	21.47	21.09	19.53	15.26	10.89	8.44	9.93	11.91	16.06	17.47	19.9	21.12
363	21.51	21.09	19.56	15.29	10.89	8.45	9.89	11.94	16.14	17.6	19.94	21.15
364	21.77	21.04	19.7	15.35	10.77	8.24	9.52	11.45	15.76	17.34	19.87	21.14
365	21.75	20.82	19.76	15.65	10.93	8.6	9.66	10.91	15.33	16.65	19.55	21
366	21.67	20.82	19.77	16.1	11.58	9.49	10.26	11.15	15.37	16.57	19.56	20.93
367	21.54	20.83	19.5	15.68	11.44	9.43	10.16	11	15.45	16.94	19.49	20.91
368	21.14	20.56	19.17	15.2	10.84	8.88	9.62	11.73	15.98	17.37	19.54	20.84
369	20.92	20.11	18.9	15.23	10.86	8.58	9.61	11.98	16.05	17.25	19.29	20.63
370	20.83	19.9	18.86	15.23	10.89	8.85	9.76	12.15	16.07	16.97	19.18	20.46
371	20.67	19.52	18.6	15.11	11.03	8.89	9.96	12.12	15.85	16.59	18.87	20
372	20.47	19.27	18.57	15.09	11.18	8.88	10.26	11.98	15.6	16.35	18.41	19.6
373	20.72	20.08	19.04	15.01	10.84	8.95	10.49	11.51	15.52	16.62	19.21	20.51
374	20.95	20.27	19.2	15.03	10.87	8.93	10.47	11.57	15.48	16.71	19.36	20.61
375	21.13	20.56	19.45	15.01	10.93	9.1	10.6	11.55	15.47	16.99	19.55	20.8
376	20.83	20.28	19.21	14.97	10.89	8.99	10.49	11.59	15.56	16.8	19.27	20.55
377	20.48	20.05	18.97	15.11	10.87	8.9	10.36	11.66	15.73	16.76	19.13	20.3
378	20.5	20.06	19.02	15.11	10.86	8.88	10.29	11.63	15.71	16.83	19.21	20.21
379	20.67	20.18	19.06	15.13	10.94	8.84	10.32	11.69	15.78	16.82	19.24	20.39
380	21.06	20.52	19.22	15.08	10.87	8.81	10.23	11.76	15.84	16.97	19.29	20.67
381	21.28	20.88	19.46	15.12	10.84	8.74	10.14	11.84	15.95	17.04	19.44	20.89
382	21.33	20.86	19.45	15.14	10.82	8.63	10.05	11.82	16.01	17.14	19.35	20.99
383	21.23	20.97	19.47	15.18	10.79	8.57	9.97	11.87	16.01	17.2	19.42	21
384	21.26	20.96	19.43	15.13	10.72	8.49	9.79	11.85	16	17.27	19.46	21
385	21.3	21.02	19.52	15.23	10.69	8.34	9.7	11.93	16.01	17.38	19.72	21.08
386	21.6	21.04	19.67	15.24	10.68	8.21	9.7	11.94	16.09	17.54	19.95	21.19
387	21.64	21.03	19.68	15.24	10.77	8.24	9.71	11.96	16.11	17.62	19.87	21.25
388	21.74	20.96	19.67	15.29	10.7	8.17	9.53	11.8	15.9	17.47	19.76	21.28
389	21.84	20.88	19.69	15.32	10.58	8.1	9.15	10.96	15.4	16.86	19.63	21.03
390	21.78	20.84	19.78	15.77	11.17	8.83	9.79	10.94	15.34	16.67	19.56	20.95
391	21.69	20.8	19.72	15.95	11.57	9.38	10.17	10.94	15.37	16.74	19.51	20.9
392	21.41	20.77	19.4	15.37	11.16	8.99	9.78	11.44	15.78	17.25	19.58	20.98
393	21.12	20.48	19.1	15.29	10.83	8.49	9.54	11.99	15.99	17.36	19.48	20.82
394	20.83	19.97	18.84	15.23	11	8.59	9.75	12.12	16.09	16.99	19.22	20.45
395	20.82	19.77	18.84	15.28	11.05	8.67	9.83	12.23	16.03	16.73	19.08	20.22
396	20.65	19.47	18.66	15.18	11.06	8.87	9.94	12.22	15.83	16.5	18.84	19.87
397	20.94	20.26	19.16	14.97	10.88	8.95	10.51	11.46	15.35	16.58	19.33	20.72
398	20.86	20.12	19.12	14.92	10.84	8.91	10.43	11.55	15.43	16.61	19.3	20.69
399	20.8	20.18	19.15	14.99	10.86	8.88	10.36	11.58	15.5	16.66	19.31	20.61
400	20.69	20.12	19.17	15.03	10.81	8.92	10.36	11.63	15.61	16.66	19.15	20.45
401	20.61	20.09	19.09	15.07	10.86	8.85	10.3	11.63	15.75	16.76	19.17	20.33
402	20.53	20.07	19.01	15.07	10.87	8.8	10.3	11.66	15.77	16.75	19.09	20.24
403	20.63	20.19	19.09	15.03	10.83	8.79	10.26	11.7	15.84	16.86	19.18	20.37
404	20.75	20.32	19.1	15.02	10.84	8.7	10.17	11.74	15.83	16.88	19.18	20.43
405	20.98	20.63	19.31	15.1	10.82	8.65	10.1	11.82	15.96	16.98	19.32	20.73
406	21.22	20.8	19.39	15.09	10.85	8.61	10.01	11.83	15.93	17.08	19.39	20.89
407	21.33	20.96	19.46	15.11	10.74	8.54	9.92	11.81	15.98	17.16	19.5	20.98
408	21.34	20.93	19.5	15.12	10.69	8.65	9.64	11.76	15.93	17.27	19.62	21.04
409	21.4	20.99	19.52	15.2	10.63	8.46	9.52	11.81	16.01	17.38	19.75	21.11
410	21.56	20.96	19.62	15.2	10.65	8.22	9.55	11.92	16.06	17.47	19.86	21.16
411	21.65	20.92	19.7	15.21	10.64	8.1	9.56	11.89	16.03	17.59	19.83	21.2
412	21.61	20.85	19.64	15.21	10.56	8.12	9.34	11.81	15.94	17.47	19.63	21.17
413	21.65	20.91	19.63	15.23	10.56	8.04	9.3	11.68	15.85	17.47	19.71	21.21
414	21.73	20.92	19.66	15.33	10.67	8.19	9.33	11.28	15.72	17.31	19.78	21.13
415	21.84	20.84	19.69	15.77	11.22	8.85	9.6	10.87	15.42	16.86	19.58	20.97
416	21.58	20.85	19.66	15.79	11.54	9.33	9.98	10.98	15.49	17	19.53	20.94
417	21.19	20.67	19.28	15.31	11.09	8.89	9.68	11.62	15.75	17.22	19.6	20.94
418	20.86	20.07	18.98	15.26	10.99	8.52	9.74	12.19	16.05	17.11	19.36	20.51
419	20.83	19.85	18.87	15.3	11.13	8.71	9.98	12.24	16.07	16.9	19.28	20.23
420	20.74	19.65	18.85	15.28	11.1	8.71	9.9	12.2	15.98	16.66	19.02	20.03
421	21	20.21	19.2	14.91	10.83	8.86	10.41	11.5	15.38	16.56	19.23	20.77
422	20.85	20.08	19.1	14.89	10.77	8.91	10.38	11.42	15.29	16.57	19.19	20.67
423	20.92	20.24	19.36	14.98	10.92	9.09	10.47	11.32	15.31	16.69	19.21	20.64
424	20.89	20.29	19.37	15.01	10.91	9.08	10.43	11.39	15.36	16.64	19.16	20.57
425	20.94	20.38	19.38	15.02	10.84	8.95	10.3	11.54	15.55	16.72	19.16	20.55
426	20.75	20.24	19.17	14.98	10.83	8.79	10.23	11.7	15.8	16.77	19.17	20.42
427	20.79	20.25	19.14	15.05	10.86	8.75	10.19	11.74	15.86	16.9	19.23	20.46
428	20.8	20.26	19.1	15.06	10.89	8.78	10.13	11.73	15.84	16.87	19.24	20.51
429	20.88	20.59	19.26	15.09	10.89	8.69	10.09	11.74	15.9	16.99	19.31	20.6
430	21.08	20.7	19.33	15.09	10.88	8.62	10.07	11.81	15.92	17.07	19.39	20.76
431	21.16	20.78	19.39	15.05	10.76	8.51	9.85	11.85	15.9	17.07	19.38	20.91
432	21.26	20.88	19.45	15.07	10.69	8.68	9.62	11.72	15.9	17.24	19.52	20.99
433	21.52	20.95	19.6	15.13	10.63	8.58	9.4	11.72	15.96	17.39	19.81	21.13
434	21.62	20.85	19.72	15.18	10.67	8.42	9.33	11.76	15.97	17.43	19.83	21.18
435	21.63	20.81	19.79	15.31	10.67	8.32	9.28	11.79	15.91	17.42	19.65	21.11
436	21.53	20.8	19.61	15.21	10.59	8.32	9.21	11.79	15.9	17.37	19.55	21.09
437	21.48	20.83	19.47	15.22	10.55	8.07	9.39	11.93	15.95	17.47	19.77	21.19
438	21.65	20.9	19.55	15.22	10.61	8.11	9.45	11.82	15.94	17.53	19.85	21.21
439	21.8	20.9	19.75	15.54	10.97	8.5	9.33	11.1	15.7	17.27	19.76	21.11
440	21.64	20.85	19.74	15.84	11.64	9.42	10.03	10.95	15.45	17.09	19.73	20.95
441	21.39	20.89	19.56	15.37	11.26	9.04	9.67	11.56	15.76	17.36	19.73	21.08
442	21.17	20.57	19.29	15.34	10.94	8.47	9.69	12.11	16.08	17.31	19.55	20.9
443	20.91	20.05	19.01	15.33	11.14	8.68	9.9	12.28	16.11	17.06	19.34	20.53
444	20.8	19.72	18.84	15.35	11.18	8.77	9.94	12.27	16.01	16.85	19.21	20.27
445	20.96	20.21	19.22	14.95	10.85	8.8	10.34	11.43	15.45	16.44	19.08	20.65
446	20.81	20.07	19.13	14.88	10.81	8.8	10.32	11.38	15.38	16.49	19.07	20.53
447	20.99	20.15	19.3	14.9	10.86	8.99	10.39	11.36	15.36	16.83	19.31	20.81
448	20.99	20.27	19.38	14.94	10.88	9.1	10.44	11.29	15.31	16.73	19.23	20.71
449	21.07	20.52	19.47	14.98	10.86	9.02	10.27	11.45	15.46	16.71	19.25	20.74
450	20.84	20.36	19.24	14.89	10.79	8.75	10.11	11.62	15.56	16.61	19.11	20.48
451	20.83	20.23	19.07	14.88	10.76	8.7	10.09	11.68	15.72	16.71	19.06	20.47
452	20.83	20.3	19.13	14.92	10.8	8.69	10.06	11.66	15.8	16.79	19.13	20.53
453	21	20.63	19.3	14.98	10.81	8.64	9.99	11.77	15.86	16.9	19.24	20.57
454	21.09	20.73	19.43	14.99	10.77	8.59	9.89	11.77	15.91	16.95	19.34	20.64
455	21.12	20.74	19.47	15.01	10.73	8.49	9.76	11.8	15.88	17.07	19.4	20.87
456	21.3	20.87	19.54	15.11	10.63	8.49	9.6	11.79	15.9	17.15	19.58	21.03
457	21.42	20.8	19.62	15.14	10.64	8.64	9.51	11.74	15.84	17.2	19.63	20.98
458	21.48	20.8	19.64	15.19	10.68	8.56	9.35	11.7	15.84	17.27	19.64	21.01
459	21.44	20.71	19.66	15.25	10.76	8.46	9.31	11.73	15.81	17.15	19.58	21.01
460	21.35	20.72	19.46	15.08	10.6	8.31	9.33	11.84	15.9	17.19	19.59	21.02
461	21.37	20.79	19.46	15.12	10.56	8.11	9.47	11.91	15.95	17.25	19.68	21.09
462	21.63	20.87	19.56	15.22	10.58	8.09	9.39	11.86	15.96	17.43	19.79	21.18
463	21.67	20.93	19.72	15.5	10.93	8.42	9.31	11.43	15.81	17.45	19.83	21.17
464	21.56	20.91	19.75	15.78	11.55	9.19	9.83	11.02	15.65	17.37	19.79	21.14
465	21.49	20.91	19.67	15.54	11.3	8.98	9.62	11.57	15.86	17.5	19.87	21.26
466	21.37	20.8	19.47	15.37	10.96	8.66	9.5	11.98	15.97	17.32	19.64	21.13
467	21.04	20.31	19.13	15.31	10.98	8.62	9.69	12.12	15.98	17.16	19.42	20.77
468	20.88	19.86	18.97	15.33	11.15	8.75	9.98	12.3	16.13	16.93	19.24	20.38
469	20.92	20.4	19.23	14.8	10.73	8.67	10	11.58	15.59	16.66	19	20.47
470	20.95	20.5	19.32	14.89	10.72	8.7	9.96	11.64	15.64	16.68	19.05	20.6
471	21.07	20.66	19.47	14.95	10.79	8.7	9.9	11.63	15.71	16.77	19.15	20.7
472	21.08	20.66	19.53	14.95	10.72	8.69	9.76	11.66	15.75	16.79	19.16	20.68
473	21.04	20.64	19.49	14.98	10.65	8.5	9.68	11.75	15.78	16.91	19.26	20.74
474	21.14	20.7	19.46	14.95	10.62	8.43	9.62	11.77	15.81	16.95	19.35	20.89
475	21.23	20.71	19.52	15.05	10.68	8.69	9.59	11.58	15.7	17	19.4	20.82
476	21.32	20.67	19.53	15.08	10.79	8.8	9.59	11.55	15.68	17.06	19.52	20.89
477	21.27	20.69	19.46	15.05	10.71	8.62	9.37	11.7	15.84	16.98	19.5	20.9
478	21.35	20.7	19.4	15.01	10.57	8.29	9.36	11.9	15.93	17.05	19.61	20.94
479	21.48	20.78	19.4	15.07	10.6	8.1	9.49	11.99	15.94	17.23	19.64	21.03
480	21.6	20.8	19.64	15.27	10.78	8.33	9.26	11.68	15.87	17.37	19.57	21.04
481	21.69	20.85	19.81	15.69	11.35	8.97	9.62	11.13	15.65	17.38	19.7	21.08
482	21.34	20.69	19.67	15.76	11.66	9.48	10.06	10.94	15.58	17.19	19.62	21
483	21.47	20.89	19.72	15.67	11.57	9.24	9.87	11.44	15.86	17.39	19.78	21.24
484	21.36	20.78	19.55	15.44	11.25	8.98	9.58	11.75	15.79	17.28	19.65	21.12
485	21.17	20.53	19.27	15.26	11.04	8.82	9.59	12.05	15.86	17.17	19.51	20.94
486	21	20.09	19.07	15.37	11.09	8.69	9.86	12.3	16.12	17.13	19.46	20.71
487	21.02	20.53	19.37	14.77	10.74	8.65	9.93	11.48	15.43	16.57	19.03	20.57
488	21.11	20.63	19.42	14.88	10.75	8.6	9.92	11.52	15.51	16.66	19.15	20.67
489	20.93	20.58	19.41	14.91	10.8	8.74	9.81	11.49	15.51	16.64	19.05	20.53
490	20.8	20.47	19.39	14.81	10.68	8.69	9.8	11.53	15.65	16.63	18.97	20.46
491	20.73	20.48	19.39	14.88	10.64	8.57	9.66	11.65	15.74	16.77	19.03	20.53
492	20.81	20.48	19.21	14.78	10.59	8.49	9.6	11.63	15.72	16.71	19.03	20.55
493	20.86	20.48	19.2	14.82	10.6	8.5	9.54	11.66	15.73	16.69	19.08	20.56
494	20.89	20.53	19.26	14.83	10.59	8.53	9.51	11.63	15.73	16.72	19.15	20.65
495	21.01	20.63	19.28	14.89	10.59	8.48	9.39	11.75	15.81	16.84	19.27	20.74
496	21.18	20.69	19.31	14.95	10.6	8.28	9.44	11.87	15.87	16.92	19.43	20.85
497	21.3	20.67	19.34	15.06	10.65	8.19	9.47	11.92	15.87	17.08	19.54	20.93
498	21.52	20.76	19.58	15.24	10.84	8.44	9.38	11.6	15.72	17.2	19.47	20.92
499	21.62	20.78	19.85	15.88	11.58	9.28	9.95	11.04	15.58	17.21	19.59	20.92
500	21.4	20.76	19.78	15.97	11.81	9.53	10.23	10.97	15.63	17.22	19.62	20.97
501	21.46	20.76	19.8	16.03	11.88	9.58	10.16	11.12	15.76	17.29	19.68	21.09
502	21.44	20.83	19.69	15.78	11.68	9.43	9.94	11.47	15.86	17.31	19.75	21.11
503	21.26	20.69	19.45	15.5	11.47	9.31	9.82	11.9	15.86	17.2	19.63	21.04
504	21.21	20.47	19.31	15.39	11.1	8.77	9.76	12.3	16.19	17.24	19.63	20.98
505	21.11	20.63	19.54	14.89	10.74	8.54	9.9	11.45	15.46	16.72	19.13	20.72
506	21.01	20.7	19.47	14.93	10.73	8.54	9.86	11.51	15.57	16.68	19.16	20.65
507	20.83	20.59	19.36	14.82	10.68	8.49	9.81	11.55	15.49	16.64	19.04	20.48
508	20.71	20.49	19.31	14.8	10.64	8.47	9.81	11.54	15.63	16.69	19.02	20.43
509	20.66	20.4	19.21	14.76	10.67	8.53	9.67	11.6	15.61	16.7	18.98	20.39
510	20.58	20.3	19.12	14.77	10.59	8.52	9.62	11.55	15.68	16.66	18.91	20.37
511	20.61	20.34	19.05	14.84	10.57	8.39	9.61	11.69	15.75	16.69	19.02	20.49
512	20.68	20.41	19.09	14.89	10.59	8.32	9.54	11.73	15.75	16.7	19.11	20.57
513	20.76	20.46	19.1	14.85	10.58	8.32	9.5	11.73	15.72	16.74	19.14	20.65
514	20.91	20.55	19.21	14.86	10.65	8.27	9.5	11.82	15.81	16.79	19.27	20.73
515	21.08	20.69	19.26	14.98	10.7	8.36	9.58	11.83	15.83	16.93	19.44	20.83
516	21.37	20.72	19.53	15.22	10.83	8.43	9.44	11.72	15.8	17.13	19.47	20.89
517	21.52	20.7	19.79	15.92	11.56	9.25	10	11.09	15.63	17.12	19.51	20.82
518	21.39	20.67	19.81	16.19	11.77	9.56	10.23	10.97	15.56	17.12	19.49	20.85
519	21.35	20.65	19.76	16.18	11.83	9.62	10.25	11.01	15.66	17.11	19.51	20.89
520	21.45	20.88	19.81	16.08	11.96	9.67	10.25	11.25	15.87	17.35	19.75	21.2
521	21.27	20.71	19.57	15.75	11.82	9.52	10.05	11.7	15.9	17.18	19.62	21.08
522	21.4	20.78	19.55	15.53	11.55	9.19	9.81	12.16	16.18	17.25	19.71	21.15
523	21.21	20.78	19.74	14.95	10.76	8.52	9.88	11.47	15.54	16.81	19.17	20.79
524	21.02	20.68	19.6	14.9	10.76	8.52	9.85	11.52	15.57	16.68	19.1	20.65
525	20.85	20.67	19.49	14.85	10.74	8.46	9.79	11.51	15.62	16.64	19.13	20.59
526	20.86	20.68	19.47	14.81	10.68	8.46	9.77	11.58	15.64	16.73	19.1	20.54
527	20.83	20.53	19.4	14.88	10.77	8.59	9.7	11.47	15.53	16.69	19.02	20.58
528	20.6	20.33	19.14	14.75	10.7	8.6	9.59	11.44	15.59	16.61	18.88	20.5
529	20.66	20.38	19.12	14.8	10.61	8.46	9.52	11.59	15.69	16.71	19.01	20.53
530	20.77	20.42	19.15	14.86	10.6	8.32	9.49	11.67	15.79	16.74	19.1	20.64
531	20.79	20.38	19.17	14.89	10.58	8.26	9.54	11.68	15.73	16.75	19.17	20.66
532	20.74	20.37	19.1	14.86	10.66	8.33	9.58	11.8	15.8	16.76	19.23	20.56
533	20.86	20.47	19.11	14.93	10.77	8.42	9.67	11.81	15.82	16.77	19.31	20.59
534	21.17	20.62	19.38	15.12	10.8	8.4	9.48	11.8	15.79	16.95	19.47	20.8
535	21.4	20.68	19.68	15.75	11.54	9.2	9.96	11.12	15.59	17	19.48	20.8
536	21.22	20.49	19.62	16.07	11.72	9.49	10.19	10.94	15.44	16.86	19.28	20.67
537	21.02	20.45	19.55	16.01	11.73	9.5	10.25	10.99	15.47	16.82	19.21	20.72
538	21.3	20.8	19.74	16.04	11.9	9.66	10.28	11.18	15.84	17.18	19.6	21.11
539	21.44	20.86	19.63	15.84	11.84	9.55	10.08	11.68	16.05	17.31	19.71	21.2
540	21.49	20.9	19.72	15.86	11.89	9.52	10.13	11.85	16.14	17.3	19.75	21.22
541	21.38	20.79	19.8	14.98	10.84	8.49	9.89	11.46	15.51	16.78	19.21	20.87
542	21.12	20.77	19.73	14.92	10.78	8.45	9.83	11.47	15.58	16.71	19.19	20.8
543	21.03	20.7	19.63	14.85	10.77	8.49	9.78	11.43	15.54	16.66	19.1	20.71
544	21.01	20.71	19.58	14.96	10.76	8.5	9.72	11.52	15.56	16.74	19.13	20.69
545	20.98	20.7	19.48	15.01	10.9	8.58	9.71	11.34	15.44	16.66	19.06	20.63
546	20.73	20.48	19.19	14.85	10.89	8.7	9.68	11.34	15.45	16.58	18.95	20.57
547	20.68	20.45	19.13	14.82	10.73	8.5	9.54	11.56	15.66	16.69	19.01	20.57
548	20.75	20.41	19.16	14.88	10.65	8.37	9.56	11.6	15.72	16.77	19.1	20.66
549	20.78	20.36	19.17	14.93	10.69	8.32	9.57	11.7	15.78	16.78	19.2	20.68
550	20.66	20.24	19.01	14.93	10.67	8.4	9.67	11.74	15.8	16.7	19.2	20.5
551	20.71	20.18	18.98	14.98	10.85	8.43	9.73	11.8	15.87	16.75	19.26	20.46
552	20.94	20.46	19.16	15	10.78	8.38	9.52	11.73	15.82	16.82	19.39	20.67
553	21.21	20.58	19.45	15.54	11.32	8.96	9.86	11.23	15.59	16.91	19.4	20.83
554	20.96	20.39	19.39	15.78	11.6	9.36	10.11	10.95	15.39	16.65	19.1	20.57
555	20.86	20.35	19.37	15.75	11.62	9.44	10.24	11.05	15.45	16.61	19	20.53
556	21.23	20.6	19.64	15.96	11.8	9.55	10.26	11.11	15.69	16.95	19.34	20.88
557	21.39	20.82	19.67	15.89	11.92	9.57	10.2	11.64	16	17.23	19.67	21.13
558	21.49	20.89	19.79	16.06	12.04	9.63	10.33	11.64	16.09	17.3	19.8	21.23
559	21.35	20.77	19.8	14.93	10.78	8.47	9.83	11.47	15.57	16.81	19.22	20.88
560	21.28	20.77	19.73	14.98	10.8	8.46	9.83	11.53	15.64	16.82	19.23	20.84
561	21.29	20.76	19.69	14.98	10.78	8.43	9.79	11.41	15.55	16.75	19.2	20.84
562	21.24	20.81	19.64	15.07	10.76	8.44	9.72	11.45	15.57	16.8	19.22	20.83
563	21.07	20.72	19.57	15.08	10.88	8.54	9.73	11.3	15.49	16.72	19.1	20.71
564	20.76	20.55	19.39	15.02	10.95	8.69	9.76	11.2	15.51	16.61	18.94	20.6
565	20.79	20.55	19.26	14.91	10.74	8.54	9.61	11.52	15.62	16.71	19.04	20.67
566	20.81	20.5	19.23	14.92	10.7	8.42	9.62	11.63	15.85	16.79	19.18	20.71
567	20.82	20.43	19.19	14.98	10.75	8.36	9.63	11.71	15.8	16.8	19.21	20.69
568	20.67	20.19	19.05	14.92	10.85	8.51	9.75	11.8	15.86	16.79	19.23	20.58
569	20.74	20.13	19.02	15.01	10.94	8.62	9.83	11.87	15.84	16.76	19.27	20.5
570	21.01	20.51	19.2	15.04	10.78	8.37	9.53	11.78	15.82	16.87	19.44	20.71
571	21.25	20.61	19.49	15.45	11.26	8.88	9.79	11.37	15.56	16.87	19.37	20.77
572	21.05	20.35	19.36	15.76	11.6	9.27	10.04	11.11	15.45	16.64	19.11	20.57
573	20.81	20.23	19.29	15.6	11.55	9.37	10.06	11.18	15.47	16.51	18.84	20.44
574	21.05	20.49	19.54	15.84	11.74	9.48	10.19	11.12	15.59	16.73	19.15	20.64
575	21.33	20.71	19.64	15.91	11.86	9.54	10.24	11.47	15.91	17.05	19.49	20.96
576	21.38	20.74	19.64	15.98	11.93	9.6	10.29	11.58	15.92	17.08	19.52	21.04
577	21.34	20.76	19.8	15.08	10.9	8.55	9.9	11.33	15.44	16.81	19.14	20.91
578	21.17	20.7	19.71	15.04	10.83	8.49	9.88	11.42	15.58	16.76	19.17	20.79
579	21.35	20.75	19.76	15	10.81	8.47	9.82	11.53	15.67	16.83	19.24	20.94
580	21.42	20.84	19.74	15.11	10.77	8.49	9.78	11.52	15.57	16.88	19.27	20.87
581	21.24	20.79	19.72	15.18	10.9	8.5	9.75	11.28	15.55	16.78	19.14	20.82
582	20.97	20.59	19.44	15.03	10.9	8.66	9.75	11.28	15.54	16.59	18.95	20.65
583	20.87	20.52	19.39	14.89	10.82	8.61	9.7	11.41	15.64	16.61	18.96	20.67
584	20.88	20.58	19.35	14.91	10.74	8.48	9.6	11.6	15.72	16.75	19.14	20.65
585	20.94	20.53	19.27	14.95	10.76	8.36	9.61	11.71	15.89	16.81	19.2	20.73
586	20.93	20.39	19.18	15	10.87	8.53	9.78	11.8	15.93	16.84	19.33	20.78
587	20.97	20.38	19.17	15	10.87	8.57	9.84	11.81	15.92	16.88	19.44	20.8
588	21.24	20.65	19.37	15.15	10.79	8.39	9.51	11.66	15.67	16.93	19.49	20.87
589	21.35	20.64	19.57	15.49	11.34	8.96	9.84	11.22	15.52	16.78	19.34	20.72
590	20.93	20.33	19.35	15.5	11.55	9.26	10.07	11.07	15.47	16.62	19.14	20.52
591	20.71	20.1	19.24	15.37	11.47	9.3	10.02	11.29	15.54	16.51	18.9	20.38
592	20.93	20.3	19.42	15.68	11.65	9.37	10.16	11.18	15.55	16.6	19.02	20.5
593	21.31	20.61	19.65	15.93	11.84	9.5	10.22	11.41	15.82	16.95	19.35	20.84
594	21.44	20.73	19.73	16	11.9	9.56	10.25	11.6	15.88	17.09	19.5	21.04
595	21.54	21.01	20.08	15.65	11.18	8.7	10.11	10.93	15.35	16.76	19.19	20.93
596	21.42	20.98	19.99	15.54	11.14	8.72	10.05	11.06	15.45	16.83	19.18	20.95
597	21.37	20.88	19.84	15.14	10.89	8.43	9.81	11.45	15.61	16.88	19.28	20.94
598	21.47	20.86	19.85	15.27	10.93	8.45	9.8	11.48	15.61	16.9	19.29	20.95
599	21.39	20.88	19.86	15.45	11.1	8.66	9.88	11.17	15.46	16.82	19.25	20.86
600	21.25	20.74	19.64	15.25	11.09	8.74	9.88	11.3	15.51	16.72	19.09	20.78
601	21.05	20.59	19.52	15.04	10.99	8.71	9.72	11.44	15.65	16.71	19.07	20.7
602	20.94	20.5	19.34	14.96	10.86	8.67	9.65	11.56	15.75	16.67	19.04	20.61
603	20.89	20.41	19.23	14.97	10.83	8.46	9.62	11.7	15.83	16.72	19.13	20.67
604	21	20.41	19.2	14.96	10.84	8.47	9.77	11.82	15.88	16.79	19.31	20.75
605	21.2	20.62	19.39	15.06	10.86	8.5	9.79	11.85	15.92	16.97	19.57	20.95
606	21.38	20.68	19.47	15.14	10.88	8.39	9.55	11.59	15.64	16.99	19.59	20.92
607	21.34	20.63	19.56	15.44	11.26	8.93	9.87	11.18	15.43	16.76	19.41	20.8
608	21.23	20.54	19.54	15.51	11.59	9.22	10.1	11.12	15.45	16.75	19.36	20.77
609	20.84	20.17	19.29	15.25	11.5	9.21	10.03	11.31	15.57	16.65	19.06	20.52
610	20.93	20.24	19.38	15.52	11.61	9.33	10.12	11.35	15.58	16.65	19.03	20.54
611	21.21	20.46	19.62	15.87	11.79	9.44	10.2	11.3	15.7	16.79	19.2	20.74
612	21.43	20.77	19.75	16.04	11.94	9.51	10.26	11.49	15.82	17.06	19.49	21.02
613	21.57	21.01	20.03	15.52	11.07	8.56	9.99	11.1	15.42	16.8	19.17	20.94
614	21.39	20.91	19.91	15.31	11.06	8.58	9.94	11.13	15.47	16.79	19.13	20.88
615	21.36	20.85	19.9	15.11	10.88	8.51	9.84	11.46	15.67	16.86	19.29	20.93
616	21.44	20.9	19.91	15.24	10.9	8.47	9.79	11.53	15.73	16.87	19.26	20.94
617	21.46	20.89	19.96	15.5	11.11	8.6	9.86	11.32	15.59	16.87	19.24	20.92
618	21.33	20.78	19.87	15.45	11.19	8.77	9.97	11.27	15.49	16.75	19.2	20.8
619	21.3	20.73	19.78	15.28	11.06	8.74	9.84	11.41	15.6	16.77	19.22	20.85
620	21.03	20.51	19.43	15.02	10.99	8.61	9.71	11.62	15.73	16.74	19.13	20.74
621	20.83	20.26	19.2	14.93	10.87	8.61	9.68	11.65	15.8	16.64	18.99	20.54
622	20.84	20.31	19.16	14.94	10.79	8.43	9.61	11.74	15.85	16.7	19.13	20.63
623	21.14	20.62	19.41	15.12	10.84	8.38	9.7	11.81	15.97	16.9	19.48	20.9
624	21.26	20.64	19.54	15.14	10.89	8.41	9.62	11.78	15.83	17.01	19.54	20.91
625	21.08	20.48	19.48	15.15	11.01	8.6	9.64	11.48	15.64	16.85	19.45	20.82
626	21.24	20.54	19.54	15.34	11.33	8.94	9.9	11.31	15.52	16.83	19.42	20.77
627	21.21	20.45	19.51	15.55	11.65	9.2	10.08	11.19	15.53	16.81	19.33	20.75
628	20.93	20.24	19.32	15.5	11.59	9.33	10.1	11.22	15.56	16.65	19.07	20.52
629	20.97	20.33	19.43	15.59	11.73	9.37	10.2	11.24	15.62	16.68	19.08	20.59
630	21.3	20.59	19.69	15.91	11.85	9.47	10.26	11.34	15.68	16.84	19.33	20.8
631	21.23	20.81	19.79	14.95	10.86	8.42	9.89	11.33	15.62	16.67	19.1	20.78
632	21.17	20.74	19.71	14.93	10.91	8.51	9.94	11.49	15.82	16.76	19.21	20.74
633	21.25	20.83	19.85	15.05	10.9	8.51	9.86	11.49	15.79	16.83	19.25	20.89
634	21.38	20.95	19.91	15.26	10.96	8.58	9.87	11.66	15.91	16.98	19.36	21.02
635	21.43	20.86	19.99	15.45	10.99	8.51	9.85	11.5	15.72	16.86	19.25	20.9
636	21.4	20.87	19.91	15.48	11.17	8.67	9.88	11.39	15.65	16.78	19.22	20.88
637	21.33	20.73	19.85	15.27	11.07	8.59	9.79	11.54	15.71	16.84	19.28	20.89
638	21.12	20.56	19.52	15.09	10.96	8.5	9.73	11.65	15.89	16.84	19.22	20.79
639	20.87	20.29	19.31	15.01	10.93	8.57	9.71	11.69	15.86	16.74	19.07	20.59
640	20.72	20.17	19.2	14.96	10.93	8.52	9.66	11.7	15.85	16.73	19.11	20.55
641	20.95	20.36	19.29	15	10.9	8.42	9.67	11.79	15.94	16.87	19.28	20.77
642	21.16	20.59	19.5	15.12	10.9	8.45	9.69	11.84	15.94	17.01	19.57	20.93
643	20.99	20.42	19.45	15.05	10.91	8.47	9.59	11.67	15.78	16.89	19.4	20.84
644	21.11	20.49	19.54	15.17	11.12	8.63	9.62	11.53	15.68	16.85	19.45	20.82
645	21.34	20.62	19.73	15.49	11.51	9.02	9.9	11.25	15.56	16.85	19.53	20.88
646	21.27	20.56	19.71	15.7	11.74	9.27	10.13	11.1	15.52	16.81	19.36	20.79
647	20.71	20.19	19.3	15.32	11.59	9.28	10.1	11.27	15.48	16.48	18.88	20.36
648	20.98	20.38	19.4	15.5	11.7	9.35	10.15	11.4	15.67	16.7	19.08	20.6
649	21.33	20.97	20.01	14.97	10.86	8.44	9.91	11.41	15.73	16.68	19.12	20.87
650	21.06	20.72	19.68	14.89	10.85	8.48	9.91	11.43	15.78	16.7	19.11	20.67
651	21.22	20.8	19.81	15.03	10.91	8.48	9.9	11.56	15.8	16.76	19.22	20.83
652	21.26	20.87	19.9	15.22	10.97	8.53	9.93	11.6	15.88	16.85	19.24	20.91
653	21.49	21.08	20.08	15.42	11	8.56	9.87	11.64	15.88	16.99	19.37	21.04
654	21.6	21.05	20.1	15.51	11.12	8.55	9.85	11.56	15.72	16.94	19.41	21.05
655	21.4	20.81	19.92	15.31	11.11	8.55	9.81	11.63	15.79	16.88	19.34	20.91
656	21.11	20.61	19.58	15.1	10.97	8.49	9.78	11.7	15.9	16.89	19.27	20.82
657	20.93	20.39	19.39	15.09	10.94	8.5	9.76	11.75	15.95	16.86	19.24	20.73
658	20.77	20.21	19.24	15.02	10.91	8.47	9.74	11.75	15.89	16.72	19.1	20.62
659	20.89	20.31	19.23	15.01	10.91	8.46	9.64	11.76	15.92	16.81	19.22	20.7
660	21.15	20.6	19.45	15.14	10.95	8.51	9.73	11.87	16.02	16.96	19.5	20.98
661	21.07	20.47	19.42	15.11	10.92	8.47	9.67	11.77	15.91	16.97	19.43	20.89
662	21.07	20.54	19.49	15.17	11.03	8.42	9.65	11.66	15.8	16.91	19.45	20.87
663	21.35	20.74	19.77	15.51	11.45	8.88	9.86	11.25	15.63	16.87	19.54	20.9
664	21.31	20.65	19.76	15.84	11.77	9.27	10.1	11.09	15.48	16.8	19.4	20.8
665	20.55	20.05	19.22	15.14	11.54	9.15	10.04	11.27	15.55	16.47	18.8	20.38
666	20.69	20.18	19.22	15.18	11.53	9.27	10.06	11.51	15.57	16.55	18.93	20.5
667	21.2	20.86	19.84	14.89	10.93	8.44	9.91	11.32	15.61	16.55	18.89	20.77
668	20.97	20.57	19.6	14.78	10.88	8.46	9.96	11.42	15.75	16.55	18.88	20.59
669	20.98	20.63	19.54	14.86	10.97	8.57	9.98	11.53	15.76	16.61	19	20.62
670	21.16	20.83	19.8	15.15	11.03	8.55	9.94	11.57	15.94	16.78	19.2	20.84
671	21.41	21.07	20.03	15.3	11.09	8.58	9.97	11.65	15.93	16.88	19.3	21.01
672	21.46	21.05	20.07	15.35	11.05	8.57	9.93	11.67	15.88	16.96	19.42	21.05
673	21.45	21.03	20.03	15.42	11.12	8.6	9.9	11.68	15.91	16.96	19.4	21
674	21.29	20.87	19.9	15.34	11.12	8.56	9.87	11.73	15.97	16.95	19.47	21.02
675	21.28	20.8	19.72	15.25	11.03	8.5	9.78	11.73	15.99	16.98	19.46	21
676	21.09	20.63	19.53	15.14	10.99	8.46	9.76	11.71	15.92	16.9	19.33	20.86
677	21.05	20.56	19.48	15.1	11.06	8.49	9.69	11.76	15.96	16.85	19.32	20.84
678	21.18	20.62	19.47	15.18	11.01	8.48	9.72	11.79	16.01	16.96	19.44	20.98
679	21.23	20.67	19.49	15.17	10.93	8.53	9.76	11.79	15.93	17	19.55	21.02
680	21.17	20.61	19.54	15.23	11.04	8.45	9.66	11.53	15.76	16.95	19.55	20.96
681	21.4	20.8	19.91	15.59	11.55	8.92	9.97	11.16	15.56	16.98	19.58	20.97
682	21.24	20.6	19.77	15.8	11.71	9.19	10.11	11.06	15.48	16.75	19.34	20.77
683	20.4	19.92	19.14	14.99	11.42	9.15	10.01	11.26	15.45	16.33	18.75	20.28
684	20.59	20.19	19.23	15.11	11.44	9.17	9.95	11.53	15.62	16.55	18.98	20.54
685	20.86	20.67	19.48	14.68	10.86	8.41	9.93	11.28	15.58	16.34	18.67	20.52
686	20.88	20.61	19.46	14.71	10.85	8.48	9.98	11.44	15.75	16.52	18.85	20.61
687	20.93	20.67	19.52	14.82	10.92	8.52	10.05	11.59	15.84	16.65	19.01	20.67
688	21.1	20.82	19.73	15.01	11.02	8.54	10.05	11.62	15.91	16.71	19.16	20.8
689	21.3	20.91	19.94	15.2	11.16	8.66	10.03	11.59	15.9	16.73	19.17	20.84
690	21.34	20.91	19.99	15.29	11.16	8.62	9.98	11.63	15.91	16.83	19.28	20.88
691	21.31	20.88	19.95	15.28	11.21	8.62	9.95	11.63	15.8	16.76	19.21	20.84
692	21.42	20.97	20.02	15.42	11.3	8.64	9.95	11.54	15.79	16.89	19.36	20.91
693	21.61	21.12	20.06	15.49	11.27	8.56	9.84	11.55	15.78	17	19.59	21.05
694	21.46	20.95	19.88	15.34	11.22	8.56	9.74	11.66	15.86	17.01	19.53	21
695	21.25	20.76	19.7	15.28	11.12	8.51	9.7	11.73	15.95	16.98	19.47	21
696	21.31	20.8	19.62	15.23	11.03	8.46	9.7	11.73	15.96	17.01	19.5	21.03
697	21.46	20.87	19.71	15.22	11.01	8.49	9.69	11.79	15.94	17.02	19.66	21.11
698	21.43	20.8	19.75	15.25	11.07	8.49	9.66	11.5	15.72	17.03	19.69	21.03
699	21.5	20.88	20.01	15.68	11.54	8.91	9.92	11.13	15.58	16.95	19.62	21.03
700	21.08	20.54	19.79	15.78	11.65	9.15	10.11	11.08	15.49	16.75	19.34	20.77
701	20.18	19.73	19	14.9	11.38	9.05	10	11.29	15.44	16.28	18.58	20.1
702	20.51	20.02	19.15	15.06	11.38	9	9.88	11.59	15.7	16.59	19.01	20.51
703	20.53	20.01	19.12	15.11	11.29	8.91	9.85	11.8	15.8	16.71	19.05	20.59
704	20.35	19.6	18.87	15.08	11.1	8.94	9.89	11.93	15.76	16.55	18.66	20.06
705	20.43	19.63	18.87	15.19	11.17	9.02	9.94	12.03	15.79	16.66	18.59	20.09
706	20.64	19.89	19.08	15.34	11.27	9.14	10.02	12.21	15.87	16.8	18.87	20.4
707	20.86	20.13	19.32	15.55	11.48	9.28	10.15	12.36	16.09	16.99	19.23	20.69
708	21.07	20.34	19.51	15.69	11.57	9.35	10.24	12.49	16.18	17.19	19.55	20.98
709	20.56	20.19	19.05	14.42	10.77	8.37	9.89	11.3	15.47	16.34	18.37	20.06
710	20.65	20.34	19.22	14.57	10.87	8.42	9.97	11.46	15.65	16.41	18.65	20.28
711	20.83	20.51	19.37	14.67	10.9	8.54	10.07	11.61	15.81	16.55	18.82	20.53
712	21	20.72	19.62	14.83	11.03	8.6	10.11	11.62	15.82	16.62	18.99	20.66
713	21.09	20.75	19.71	14.97	11.2	8.64	10.1	11.64	15.77	16.63	18.97	20.68
714	21.2	20.73	19.75	15.15	11.23	8.74	10.11	11.67	15.84	16.62	19.04	20.69
715	21.25	20.86	19.97	15.31	11.37	8.77	10.1	11.59	15.84	16.68	19.17	20.76
716	21.51	21.03	20.12	15.54	11.41	8.78	10.06	11.44	15.69	16.85	19.39	20.95
717	21.61	21.04	20.08	15.56	11.46	8.75	10.02	11.4	15.71	16.84	19.43	20.93
718	21.37	20.81	19.86	15.26	11.21	8.58	9.85	11.58	15.77	16.8	19.36	20.84
719	21.12	20.59	19.62	15.06	11.01	8.51	9.78	11.75	15.91	16.78	19.31	20.87
720	21.22	20.69	19.6	15.1	11.01	8.46	9.73	11.7	15.87	16.85	19.44	20.91
721	21.52	20.93	19.76	15.23	11	8.45	9.68	11.59	15.82	16.94	19.64	21
722	21.68	21	19.93	15.38	11.14	8.47	9.63	11.42	15.74	17.03	19.75	21.13
723	21.76	21.02	20.16	15.95	11.63	8.82	9.85	11.16	15.62	16.97	19.72	21.11
724	21.19	20.58	19.79	15.77	11.69	9.1	10.03	11.08	15.53	16.8	19.38	20.82
725	20.05	19.49	18.82	14.82	11.33	8.99	9.98	11.32	15.42	16.16	18.43	20.01
726	20.13	19.57	18.83	14.82	11.26	8.97	9.93	11.5	15.53	16.26	18.64	20.11
727	20.36	19.78	19	15.07	11.33	8.95	9.89	11.77	15.75	16.58	18.91	20.41
728	20.38	19.72	18.99	15.12	11.24	8.97	9.89	11.89	15.84	16.65	18.77	20.24
729	20.42	19.64	18.89	15.16	11.25	9.04	9.99	12.05	15.82	16.63	18.49	20.03
730	20.51	19.77	19.01	15.26	11.36	9.2	10.12	12.13	15.88	16.72	18.7	20.2
731	20.74	19.95	19.25	15.47	11.53	9.4	10.24	12.3	16.03	16.93	19.04	20.49
732	20.89	20.22	19.42	15.63	11.66	9.48	10.32	12.41	16.12	17.07	19.32	20.81
733	20.58	20.21	19.12	14.41	10.84	8.39	9.99	11.31	15.49	16.37	18.31	20.07
734	20.79	20.47	19.46	14.67	11.1	8.59	10.13	11.43	15.61	16.33	18.59	20.39
735	20.77	20.45	19.44	14.66	11.05	8.66	10.21	11.58	15.74	16.41	18.69	20.41
736	20.8	20.5	19.47	14.71	11.08	8.68	10.19	11.63	15.75	16.48	18.76	20.48
737	21.09	20.72	19.65	14.87	11.17	8.7	10.16	11.68	15.85	16.56	18.9	20.6
738	21.28	20.75	19.8	15.03	11.28	8.73	10.15	11.65	15.83	16.6	18.96	20.68
739	21.37	20.82	19.93	15.17	11.43	8.79	10.15	11.61	15.81	16.67	19.1	20.75
740	21.46	20.95	19.98	15.42	11.43	8.79	10.13	11.49	15.74	16.68	19.21	20.82
741	21.48	20.88	20.01	15.47	11.4	8.77	10.12	11.41	15.59	16.62	19.16	20.74
742	21.26	20.68	19.82	15.18	11.2	8.6	9.93	11.59	15.78	16.65	19.17	20.77
743	20.96	20.39	19.52	14.95	10.98	8.49	9.82	11.75	15.86	16.65	19.16	20.73
744	21.01	20.48	19.49	14.97	11.05	8.49	9.78	11.65	15.76	16.68	19.2	20.74
745	21.48	20.89	19.75	15.19	11.12	8.51	9.69	11.48	15.72	16.86	19.51	20.92
746	21.8	21.18	20.07	15.53	11.31	8.49	9.67	11.36	15.69	16.99	19.76	21.22
747	21.93	21.31	20.31	16.12	11.7	8.84	9.87	11.16	15.64	16.98	19.8	21.24
748	21.74	21.05	20.21	16.15	11.83	9.12	10.03	11.2	15.67	16.94	19.69	21.14
749	20.34	19.76	19.14	15.13	11.42	9.03	10.01	11.26	15.51	16.37	18.78	20.29
750	20.12	19.48	18.77	14.85	11.23	8.9	9.91	11.59	15.55	16.32	18.48	20.05
751	20.31	19.7	18.96	15.03	11.27	8.96	9.87	11.77	15.77	16.55	18.85	20.28
752	20.38	19.75	19.08	15.18	11.28	9	9.97	11.83	15.86	16.66	18.89	20.29
753	20.49	19.81	19.04	15.21	11.4	9.14	10.04	11.97	15.89	16.73	18.67	20.19
754	20.42	19.73	18.97	15.28	11.54	9.37	10.24	11.97	15.87	16.63	18.56	20.06
755	20.75	20.01	19.3	15.55	11.77	9.58	10.38	12.19	16.11	16.99	18.95	20.45
756	20.98	20.26	19.52	15.87	11.94	9.68	10.48	12.46	16.17	17.13	19.11	20.74
757	21.05	20.66	19.7	14.72	11.12	8.48	10.13	11.2	15.5	16.34	18.6	20.45
758	21.12	20.73	19.82	14.82	11.17	8.6	10.24	11.41	15.57	16.5	18.72	20.58
759	20.84	20.51	19.59	14.75	11.19	8.63	10.29	11.55	15.69	16.49	18.69	20.42
760	20.64	20.36	19.48	14.65	11.12	8.73	10.28	11.61	15.74	16.37	18.53	20.21
761	20.91	20.56	19.56	14.74	11.19	8.68	10.22	11.75	15.87	16.5	18.77	20.44
762	21.06	20.64	19.63	14.79	11.16	8.68	10.16	11.76	15.8	16.53	18.84	20.57
763	21.1	20.62	19.69	14.87	11.25	8.69	10.15	11.66	15.81	16.53	18.82	20.56
764	21.06	20.6	19.7	14.97	11.28	8.73	10.12	11.62	15.72	16.47	18.88	20.55
765	21.03	20.53	19.71	14.99	11.29	8.77	10.09	11.5	15.69	16.48	18.89	20.51
766	20.94	20.4	19.58	14.9	11.14	8.63	9.97	11.67	15.78	16.52	18.95	20.62
767	20.67	20.19	19.31	14.8	11.01	8.57	9.85	11.7	15.77	16.47	18.9	20.51
768	20.82	20.3	19.4	14.87	11.07	8.54	9.82	11.66	15.74	16.59	19.08	20.59
769	21.2	20.64	19.68	15.13	11.19	8.51	9.73	11.58	15.77	16.74	19.39	20.85
770	21.55	20.94	19.95	15.32	11.33	8.61	9.71	11.49	15.67	16.85	19.59	21
771	21.78	21.15	20.16	15.71	11.59	8.79	9.93	11.25	15.62	16.85	19.62	21.11
772	21.8	21.22	20.22	16.08	11.77	9.08	10.02	11.25	15.71	17	19.8	21.19
773	20.99	20.49	19.73	15.58	11.64	9.04	10.05	11.19	15.61	16.7	19.21	20.75
774	20.47	20	19.23	15.17	11.44	9.01	9.99	11.29	15.52	16.45	18.8	20.39
775	20.32	19.76	19.16	15.14	11.37	9.01	10	11.52	15.67	16.53	18.76	20.31
776	20.35	19.73	19.12	15.11	11.4	9.05	10.08	11.62	15.77	16.6	18.79	20.25
777	20.51	19.83	19.07	15.31	11.57	9.24	10.15	11.83	15.95	16.73	18.81	20.32
778	20.63	19.94	19.18	15.45	11.74	9.4	10.33	11.94	15.97	16.84	18.73	20.35
779	20.95	20.24	19.54	15.87	12.01	9.64	10.49	12.17	16.16	17.11	19.05	20.73
780	21.12	20.43	19.65	16.13	12.17	9.73	10.54	12.49	16.15	17.2	19.12	20.85
781	21.48	21.11	20.09	15.14	11.25	8.5	10.19	11.18	15.45	16.47	18.69	20.71
782	21.25	20.87	19.97	14.89	11.12	8.55	10.22	11.55	15.71	16.59	18.83	20.61
783	20.98	20.71	19.81	14.89	11.24	8.65	10.32	11.54	15.74	16.53	18.6	20.36
784	20.9	20.62	19.85	15.01	11.4	8.79	10.44	11.56	15.77	16.4	18.54	20.33
785	20.82	20.52	19.63	14.78	11.24	8.73	10.3	11.78	15.83	16.48	18.65	20.31
786	20.97	20.62	19.54	14.8	11.19	8.63	10.19	11.78	15.86	16.64	18.84	20.5
787	20.96	20.55	19.51	14.76	11.18	8.66	10.16	11.71	15.79	16.54	18.8	20.4
788	20.67	20.38	19.42	14.75	11.13	8.64	10.13	11.72	15.78	16.53	18.71	20.3
789	20.64	20.27	19.33	14.76	11.09	8.63	10.01	11.69	15.74	16.48	18.72	20.36
790	20.64	20.23	19.23	14.78	11.12	8.65	10	11.68	15.76	16.5	18.81	20.44
791	20.61	20.15	19.21	14.79	11.07	8.55	9.9	11.67	15.73	16.47	18.78	20.39
792	20.71	20.15	19.26	14.84	11.06	8.57	9.84	11.7	15.75	16.58	18.99	20.49
793	20.79	20.23	19.32	14.94	11.12	8.56	9.82	11.65	15.78	16.56	19.12	20.6
794	21.09	20.51	19.56	15.1	11.15	8.6	9.79	11.58	15.69	16.64	19.32	20.76
795	21.56	20.93	19.91	15.37	11.41	8.8	9.95	11.28	15.56	16.75	19.43	20.95
796	21.51	20.96	19.99	15.56	11.56	8.92	9.94	11.22	15.65	16.85	19.54	20.98
797	21.52	21.07	20.07	15.79	11.71	9.02	10.06	11.29	15.73	16.93	19.64	21.09
798	21.59	21.04	20.16	16.05	11.81	9.13	10.11	11.34	15.79	16.98	19.65	21.13
799	21.17	20.67	19.88	15.88	11.75	9.18	10.18	11.33	15.74	16.84	19.37	20.94
800	20.75	20.25	19.59	15.65	11.67	9.21	10.18	11.35	15.75	16.71	19.1	20.68
801	20.54	19.91	19.38	15.5	11.73	9.3	10.22	11.56	15.84	16.68	18.82	20.55
802	20.71	20.01	19.41	15.65	11.84	9.41	10.3	11.93	15.97	16.82	18.88	20.52
803	21.06	20.31	19.64	16.03	12.07	9.58	10.42	12.16	16.07	17.02	19.04	20.84
804	21.26	20.51	19.78	16.17	12.19	9.75	10.53	12.34	16.24	17.25	19.41	21.14
805	21.25	20.84	19.91	14.84	11.17	8.39	10.11	11.44	15.64	16.58	18.69	20.57
806	21.08	20.81	19.84	14.79	11.17	8.48	10.16	11.68	15.82	16.73	18.74	20.49
807	21.04	20.81	19.92	14.94	11.28	8.58	10.29	11.7	15.77	16.79	18.53	20.37
808	21.28	20.99	20.09	15.21	11.48	8.72	10.33	11.55	15.84	16.64	18.68	20.52
809	20.93	20.64	19.79	14.86	11.35	8.73	10.33	11.78	15.87	16.57	18.64	20.35
810	20.98	20.64	19.64	14.84	11.18	8.65	10.18	11.85	15.9	16.73	18.86	20.5
811	20.78	20.49	19.42	14.79	11.12	8.62	10.09	11.81	15.86	16.61	18.77	20.3
812	20.58	20.26	19.3	14.81	11.09	8.6	10.12	11.79	15.87	16.51	18.69	20.23
813	20.56	20.21	19.28	14.82	11.14	8.62	10.03	11.8	15.8	16.57	18.64	20.27
814	20.6	20.2	19.25	14.82	11.07	8.56	9.96	11.77	15.81	16.59	18.77	20.43
815	20.72	20.27	19.33	14.91	11.13	8.59	9.92	11.74	15.83	16.59	18.9	20.51
816	20.71	20.19	19.27	14.89	11.09	8.58	9.88	11.7	15.79	16.54	18.91	20.4
817	20.67	20.14	19.23	14.88	11.04	8.55	9.82	11.63	15.72	16.48	18.96	20.43
818	21.06	20.53	19.51	15.03	11.17	8.64	9.85	11.65	15.77	16.67	19.26	20.79
819	21.62	21.04	19.95	15.36	11.36	8.71	9.91	11.51	15.7	16.82	19.54	21.03
820	21.45	20.9	19.92	15.38	11.41	8.75	9.92	11.5	15.75	16.79	19.45	20.97
821	21.33	20.88	19.95	15.56	11.52	8.86	9.96	11.34	15.73	16.76	19.45	20.96
822	21.69	21.26	20.32	16.08	11.75	9.1	10.11	11.33	15.81	16.91	19.64	21.12
823	21.95	21.49	20.58	16.49	11.98	9.3	10.27	11.49	15.95	17.05	19.81	21.36
824	21.85	21.48	20.5	16.53	12.01	9.35	10.32	11.52	15.88	16.97	19.72	21.28
825	21.32	20.9	20.08	16.23	12.01	9.41	10.31	11.56	15.94	16.94	19.46	21.07
826	20.79	20.23	19.63	15.77	11.91	9.42	10.36	11.83	15.95	16.8	19	20.71
827	20.78	20.05	19.51	15.74	11.87	9.48	10.33	11.95	15.94	16.79	18.97	20.65
828	21.01	20.27	19.59	15.87	11.98	9.59	10.48	12.23	16.07	17.03	19.47	21.06
829	20.69	20.33	19.19	14.49	11.01	8.39	10.05	11.53	15.57	16.57	18.37	20.11
830	20.75	20.41	19.34	14.63	11.08	8.49	10.09	11.68	15.66	16.82	18.39	20.13
831	20.77	20.55	19.54	14.68	11.13	8.57	10.2	11.85	15.76	17.09	18.44	20.18
832	21.02	20.82	19.84	14.8	11.27	8.56	10.21	11.77	15.87	16.74	18.66	20.43
833	20.96	20.65	19.77	14.85	11.28	8.6	10.23	11.82	15.9	16.69	18.7	20.37
834	20.91	20.53	19.61	14.9	11.24	8.6	10.21	11.87	15.93	16.74	18.8	20.49
835	20.75	20.39	19.46	14.84	11.17	8.59	10.16	11.88	15.89	16.69	18.78	20.37
836	20.66	20.39	19.38	14.89	11.16	8.55	10.09	11.89	15.82	16.67	18.7	20.32
837	20.69	20.33	19.38	14.93	11.17	8.57	10.06	11.88	15.83	16.68	18.76	20.39
838	20.67	20.35	19.31	14.86	11.09	8.51	9.98	11.81	15.8	16.67	18.7	20.44
839	20.93	20.55	19.56	15.1	11.19	8.51	9.94	11.82	15.95	16.76	18.93	20.71
840	20.93	20.54	19.46	15.1	11.2	8.54	9.9	11.84	15.93	16.74	19	20.65
841	20.97	20.56	19.47	15.07	11.17	8.54	9.87	11.76	15.86	16.68	19.06	20.67
842	21.26	20.79	19.68	15.19	11.24	8.62	9.83	11.74	15.9	16.78	19.3	20.92
843	21.6	21.14	19.98	15.39	11.33	8.64	9.87	11.7	15.9	16.88	19.49	21.04
844	21.61	21.09	20.14	15.52	11.37	8.66	9.9	11.69	15.93	16.91	19.57	21.13
845	21.66	21.26	20.23	15.77	11.57	8.89	10	11.44	15.81	16.86	19.54	21.07
846	21.89	21.53	20.5	16.23	11.79	9.1	10.16	11.4	15.88	16.94	19.74	21.27
847	21.94	21.52	20.55	16.38	11.93	9.19	10.2	11.41	15.87	16.84	19.71	21.27
848	22.22	21.75	20.74	16.67	12.06	9.36	10.34	11.56	15.92	16.89	19.83	21.49
849	21.71	21.26	20.4	16.45	12.02	9.41	10.29	11.55	15.76	16.8	19.55	21.14
850	20.91	20.3	19.66	15.82	11.84	9.36	10.27	11.47	15.72	16.53	19.06	20.67
851	20.49	19.76	19.23	15.46	11.77	9.34	10.28	11.86	15.73	16.53	18.91	20.55
852	20.75	19.95	19.32	15.55	11.68	9.41	10.3	12.28	15.89	16.83	19.24	20.85
853	20.77	20.39	19.16	14.55	11.02	8.36	10.04	11.62	15.54	16.74	18.27	19.94
854	20.8	20.44	19.35	14.67	11.14	8.5	10.12	11.73	15.71	16.92	18.49	20.17
855	20.82	20.54	19.5	14.71	11.16	8.55	10.15	11.82	15.8	16.86	18.56	20.31
856	20.9	20.65	19.66	14.77	11.25	8.52	10.18	11.84	15.96	16.82	18.74	20.43
857	20.87	20.56	19.68	14.83	11.23	8.58	10.16	11.84	15.96	16.72	18.78	20.53
858	20.97	20.62	19.66	14.94	11.23	8.6	10.17	11.9	15.99	16.84	18.92	20.63
859	20.78	20.49	19.5	14.83	11.21	8.62	10.16	11.87	15.9	16.69	18.74	20.38
860	20.74	20.48	19.47	14.95	11.26	8.57	10.06	11.92	15.91	16.79	18.72	20.4
861	20.78	20.5	19.51	14.95	11.23	8.54	10.04	11.94	15.84	16.82	18.8	20.51
862	20.89	20.57	19.57	15.04	11.27	8.52	9.96	11.91	15.88	16.81	18.83	20.62
863	20.92	20.58	19.65	15.11	11.25	8.57	9.96	11.79	15.9	16.71	18.8	20.61
864	21.01	20.71	19.62	15.16	11.34	8.61	9.97	11.77	15.87	16.73	18.85	20.71
865	20.99	20.7	19.63	15.21	11.27	8.58	9.92	11.78	15.9	16.76	19.01	20.72
866	20.98	20.67	19.64	15.16	11.23	8.58	9.91	11.75	15.81	16.67	19.08	20.67
867	21.28	20.92	19.86	15.27	11.29	8.63	9.89	11.79	15.89	16.76	19.31	20.93
868	21.53	21.18	20.06	15.46	11.42	8.69	9.92	11.67	15.87	16.79	19.49	21.04
869	21.98	21.52	20.48	16.11	11.75	8.96	10.1	11.42	15.89	16.88	19.68	21.26
870	22.18	21.72	20.66	16.41	11.91	9.16	10.16	11.42	15.86	16.84	19.73	21.35
871	21.92	21.44	20.39	16.17	11.88	9.13	10.14	11.32	15.72	16.68	19.53	21.08
872	21.88	21.39	20.38	16.18	11.89	9.22	10.22	11.43	15.79	16.73	19.62	21.18
873	21.83	21.27	20.38	16.35	11.97	9.34	10.28	11.5	15.69	16.6	19.5	21.17
874	20.81	20.21	19.56	15.66	11.72	9.29	10.23	11.44	15.52	16.36	18.85	20.49
875	20.34	19.61	19.04	15.27	11.63	9.25	10.24	11.89	15.61	16.48	18.87	20.48
876	20.43	19.7	19	15.33	11.52	9.25	10.23	12.22	15.64	16.53	18.95	20.63
877	20.91	20.48	19.3	14.63	11.15	8.52	10.1	11.73	15.66	16.93	18.49	20.15
878	20.83	20.46	19.31	14.65	11.15	8.48	10.12	11.71	15.71	16.96	18.44	20.13
879	20.69	20.44	19.36	14.61	11.11	8.46	10.08	11.73	15.69	16.72	18.48	20.14
880	20.69	20.46	19.51	14.66	11.2	8.5	10.17	11.77	15.75	16.67	18.57	20.23
881	20.75	20.49	19.52	14.81	11.24	8.59	10.16	11.92	15.82	16.8	18.7	20.37
882	20.81	20.55	19.53	14.87	11.27	8.57	10.15	11.94	15.86	16.78	18.77	20.44
883	20.77	20.54	19.51	14.86	11.27	8.55	10.12	11.92	15.9	16.85	18.76	20.45
884	20.58	20.37	19.33	14.8	11.22	8.56	10.06	11.91	15.77	16.74	18.57	20.28
885	20.55	20.3	19.31	14.86	11.21	8.59	10.07	11.9	15.76	16.78	18.57	20.27
886	20.7	20.38	19.45	14.89	11.19	8.56	10.05	11.89	15.79	16.72	18.71	20.47
887	20.87	20.5	19.62	15	11.27	8.57	9.97	11.83	15.76	16.66	18.81	20.61
888	20.81	20.49	19.56	15.06	11.3	8.54	9.95	11.77	15.7	16.56	18.77	20.55
889	20.56	20.28	19.35	14.94	11.18	8.6	9.93	11.74	15.66	16.46	18.62	20.37
890	20.61	20.29	19.28	14.93	11.15	8.57	9.89	11.73	15.67	16.46	18.66	20.34
891	21.17	20.78	19.64	15.09	11.28	8.63	9.9	11.77	15.8	16.63	19.13	20.73
892	21.58	21.14	19.97	15.43	11.42	8.71	9.94	11.68	15.87	16.78	19.43	21.04
893	21.75	21.24	20.22	15.71	11.61	8.87	10.05	11.43	15.74	16.69	19.47	21.07
894	21.97	21.46	20.41	15.93	11.74	9	10.13	11.41	15.74	16.74	19.58	21.13
895	21.88	21.29	20.28	15.96	11.78	9.07	10.15	11.37	15.65	16.56	19.44	21.02
896	21.82	21.09	20.14	15.88	11.73	9.08	10.17	11.4	15.68	16.6	19.42	21.01
897	21.64	21.01	20.14	16	11.87	9.23	10.27	11.46	15.67	16.48	19.4	21.06
898	20.55	20.01	19.31	15.42	11.65	9.23	10.21	11.44	15.43	16.13	18.81	20.39
899	19.99	19.43	18.78	15.05	11.35	9.1	10.16	11.95	15.42	16.22	18.55	20.13
900	20.07	19.46	18.76	15.13	11.28	9.03	10.13	12.07	15.43	16.29	18.47	20.04
901	20.77	20.43	19.28	14.51	11.14	8.45	10.08	11.68	15.56	16.86	18.36	20.07
902	20.56	20.38	19.28	14.47	11.09	8.35	10.02	11.62	15.56	16.62	18.36	20
903	20.48	20.34	19.23	14.44	11.06	8.33	10.1	11.72	15.59	16.48	18.21	19.95
904	20.64	20.42	19.26	14.6	11.22	8.5	10.11	11.83	15.69	16.71	18.39	20.13
905	20.66	20.41	19.33	14.74	11.3	8.67	10.22	11.92	15.73	16.79	18.5	20.15
906	20.52	20.2	19.21	14.71	11.2	8.63	10.23	11.89	15.66	16.72	18.4	20.04
907	20.46	20.19	19.21	14.75	11.22	8.64	10.14	11.91	15.62	16.72	18.32	19.98
908	20.5	20.17	19.19	14.76	11.24	8.65	10.16	11.96	15.66	16.7	18.38	20.03
909	20.55	20.36	19.23	14.8	11.22	8.67	10.17	11.93	15.69	16.69	18.62	20.3
910	20.65	20.34	19.33	14.83	11.2	8.57	10.05	11.88	15.66	16.6	18.71	20.48
911	20.6	20.2	19.34	14.82	11.2	8.52	10	11.79	15.59	16.48	18.65	20.41
912	20.54	20.22	19.29	14.81	11.23	8.5	9.97	11.76	15.54	16.4	18.57	20.33
913	20.31	20.01	19.16	14.76	11.13	8.57	9.98	11.81	15.5	16.39	18.42	20.08
914	20.45	20.08	19.18	14.77	11.11	8.52	9.93	11.8	15.55	16.43	18.53	20.19
915	21.03	20.6	19.52	14.96	11.23	8.57	9.92	11.81	15.74	16.53	18.99	20.69
916	21.41	21.02	19.84	15.2	11.38	8.61	9.93	11.74	15.83	16.63	19.33	20.93
917	21.43	20.95	19.89	15.28	11.45	8.75	10.01	11.6	15.72	16.56	19.33	20.89
918	21.47	20.92	19.87	15.24	11.43	8.82	10.04	11.61	15.76	16.56	19.36	20.92
919	21.34	20.75	19.78	15.18	11.38	8.81	10	11.48	15.64	16.45	19.29	20.82
920	21.26	20.53	19.6	15.27	11.43	8.8	10	11.67	15.67	16.45	19.26	20.8
921	21.02	20.26	19.49	15.32	11.53	8.95	10.09	11.61	15.63	16.42	19.16	20.69
922	20.3	19.61	19.13	15.18	11.49	9.08	10.16	11.6	15.5	16.23	18.84	20.41
923	19.85	19.29	18.63	14.93	11.26	8.97	10.07	11.89	15.31	16.06	18.25	19.84
924	19.92	19.43	18.71	14.94	11.19	8.96	10.02	11.85	15.28	16.04	17.87	19.5
925	20.55	20.26	19.2	14.38	11.05	8.37	9.96	11.64	15.47	16.68	18.18	19.96
926	20.45	20.25	19.14	14.29	11	8.23	10.02	11.58	15.45	16.47	18.19	19.88
927	20.42	20.36	19.21	14.34	11.04	8.32	10.01	11.69	15.51	16.38	18.18	20
928	20.59	20.4	19.25	14.56	11.17	8.49	10.15	11.82	15.63	16.64	18.35	20.12
929	20.54	20.21	19.19	14.6	11.26	8.65	10.2	11.87	15.61	16.7	18.37	20.04
930	20.44	20.09	19.05	14.6	11.21	8.68	10.23	11.91	15.54	16.68	18.18	19.85
931	20.45	20.1	19.08	14.71	11.31	8.7	10.23	11.98	15.59	16.65	18.26	19.94
932	20.44	20.2	19.17	14.74	11.22	8.63	10.21	11.95	15.58	16.62	18.41	20.07
933	20.49	20.31	19.26	14.72	11.22	8.66	10.16	11.96	15.63	16.56	18.6	20.33
934	20.5	20.12	19.25	14.69	11.18	8.55	10.07	11.91	15.54	16.54	18.51	20.39
935	20.31	19.88	19.03	14.63	11.15	8.49	10.04	11.84	15.47	16.43	18.29	20.17
936	20.06	19.77	18.91	14.6	11.08	8.47	9.98	11.81	15.37	16.36	18.05	19.83
937	20.17	19.87	18.97	14.64	11.13	8.51	10	11.8	15.44	16.37	18.17	19.85
938	20.46	20.11	19.15	14.79	11.17	8.52	9.96	11.86	15.51	16.45	18.55	20.16
939	21.05	20.56	19.61	14.96	11.17	8.55	9.92	11.84	15.74	16.47	19.01	20.63
940	21.34	20.88	19.73	15.12	11.33	8.6	9.94	11.69	15.75	16.53	19.2	20.84
941	21.12	20.7	19.55	15.01	11.3	8.71	9.97	11.6	15.68	16.4	19.08	20.65
942	20.98	20.54	19.41	14.97	11.24	8.65	9.98	11.7	15.71	16.41	19.16	20.7
943	20.69	20.17	19.26	14.86	11.18	8.67	9.95	11.72	15.64	16.28	19.04	20.55
944	20.56	19.9	19.18	14.88	11.19	8.72	10.05	11.76	15.62	16.35	19.02	20.57
945	20.47	19.65	19.13	15.02	11.3	8.85	10.05	11.66	15.58	16.32	19	20.59
946	19.91	19.24	18.83	14.87	11.3	8.96	10.18	11.6	15.46	16.12	18.59	20.25
947	19.71	19.29	18.53	14.74	11.13	8.92	10.09	11.77	15.23	15.83	17.77	19.47
948	19.91	19.48	18.78	14.96	11.32	8.94	9.97	11.71	15.24	16.12	17.66	19.24
949	20.51	20.15	18.99	14.33	11.13	8.44	10.01	11.7	15.44	16.62	18.04	19.78
950	20.34	19.95	18.85	14.18	10.98	8.27	9.92	11.62	15.32	16.44	17.89	19.68
951	20.42	20.14	19.01	14.34	11.07	8.3	10.07	11.75	15.45	16.55	18.09	19.83
952	20.5	20.21	19.13	14.53	11.26	8.51	10.16	11.9	15.52	16.67	18.22	19.94
953	20.37	20.05	19.01	14.5	11.2	8.56	10.23	11.96	15.51	16.66	18.09	19.84
954	20.44	20.06	19.03	14.64	11.28	8.73	10.29	12.04	15.51	16.67	18.07	19.79
955	20.4	20.02	18.98	14.62	11.24	8.71	10.27	11.99	15.53	16.63	18.04	19.79
956	20.28	20.05	19.08	14.62	11.23	8.6	10.18	11.98	15.55	16.57	18.13	19.99
957	20.35	20.12	19.13	14.69	11.19	8.69	10.18	11.93	15.53	16.54	18.3	20.07
958	20.3	19.99	19.08	14.58	11.18	8.56	10.13	11.89	15.46	16.44	18.26	20.15
959	20.11	19.71	18.93	14.53	11.07	8.53	10.04	11.83	15.38	16.35	17.99	19.85
960	20.05	19.64	18.87	14.54	11.13	8.48	10.09	11.86	15.41	16.4	17.97	19.71
961	20.05	19.73	18.89	14.68	11.11	8.53	10.02	11.86	15.43	16.42	18.08	19.84
962	20.37	19.98	19.11	14.76	11.13	8.58	10.02	11.84	15.49	16.39	18.45	20.07
963	20.67	20.3	19.35	14.84	11.19	8.51	9.93	11.79	15.54	16.36	18.76	20.37
964	21.06	20.69	19.61	15.01	11.31	8.58	9.98	11.73	15.7	16.39	19.07	20.74
965	20.81	20.43	19.35	14.82	11.15	8.64	9.95	11.65	15.62	16.28	18.9	20.52
966	20.71	20.27	19.11	14.77	11.12	8.6	9.96	11.73	15.61	16.27	18.93	20.58
967	20.6	19.94	19.08	14.86	11.18	8.69	9.98	11.76	15.66	16.27	19.03	20.53
968	20.63	19.89	19.18	14.93	11.21	8.76	10.01	11.79	15.67	16.4	19.07	20.66
969	20.66	19.77	19.33	15.05	11.34	8.92	10.1	11.63	15.66	16.42	19.13	20.72
970	20.24	19.51	19.15	15.07	11.47	9.05	10.21	11.53	15.57	16.32	18.97	20.63
971	19.77	19.31	18.61	14.84	11.27	9.01	10.16	11.64	15.33	15.98	18.14	19.94
972	19.93	19.54	18.79	14.92	11.25	8.96	10.08	11.84	15.26	16.03	17.74	19.42
973	20.36	19.96	18.95	14.62	11.24	8.71	10.3	12	15.45	16.62	17.91	19.68
974	20.35	19.99	19.04	14.76	11.39	8.95	10.39	12.09	15.54	16.63	18.07	19.86
975	20.17	19.87	19	14.6	11.36	8.9	10.26	11.95	15.45	16.44	18.01	19.86
976	20.11	19.85	18.93	14.53	11.23	8.66	10.16	11.88	15.38	16.37	17.99	19.84
977	20.07	19.64	18.78	14.56	11.24	8.7	10.18	11.91	15.42	16.37	17.9	19.69
978	20.18	19.77	18.88	14.71	11.37	8.79	10.24	11.93	15.49	16.5	18.03	19.72
979	20.06	19.75	18.94	14.67	11.27	8.65	10.15	11.89	15.45	16.35	18.12	19.78
980	20.13	19.82	18.96	14.7	11.18	8.65	10.05	11.83	15.44	16.3	18.28	20.02
981	20.38	20	19.07	14.77	11.15	8.61	9.98	11.83	15.43	16.29	18.4	20.32
982	20.57	20.15	19.23	14.79	11.14	8.57	9.95	11.76	15.49	16.23	18.67	20.51
983	20.33	19.94	19.03	14.68	11.13	8.57	9.95	11.71	15.48	16.11	18.68	20.23
984	20.51	20.05	19.07	14.81	11.17	8.64	9.9	11.77	15.59	16.25	18.92	20.43
985	20.66	20.11	19.19	14.88	11.21	8.7	9.99	11.76	15.62	16.37	19.07	20.56
986	20.84	20.14	19.34	15.04	11.31	8.84	10.04	11.71	15.68	16.4	19.12	20.69
987	20.84	20.12	19.43	15.15	11.36	8.94	10.11	11.66	15.71	16.47	19.2	20.8
988	20.57	19.88	19.31	15.21	11.47	8.99	10.2	11.66	15.67	16.45	19.14	20.73
989	20.12	19.49	18.94	15.1	11.53	9.12	10.21	11.61	15.59	16.36	18.9	20.53
990	19.95	19.53	18.72	14.95	11.38	9.1	10.27	11.91	15.36	16.05	18.02	19.77
991	20.44	19.95	18.98	14.68	11.39	8.93	10.39	12.09	15.49	16.62	17.86	19.7
992	20.35	19.88	18.89	14.78	11.53	9.14	10.44	12.14	15.51	16.56	17.93	19.79
993	20.11	19.77	18.82	14.62	11.43	9.04	10.39	12.04	15.4	16.48	17.81	19.68
994	20.07	19.67	18.75	14.52	11.32	8.77	10.25	11.91	15.4	16.39	17.78	19.56
995	20.16	19.68	18.77	14.65	11.35	8.84	10.28	11.98	15.49	16.51	17.75	19.53
996	20.21	19.74	18.85	14.73	11.49	8.94	10.23	11.9	15.62	16.57	17.86	19.56
997	20.06	19.65	18.79	14.67	11.34	8.82	10.22	11.92	15.41	16.35	17.93	19.65
998	20.1	19.73	18.91	14.75	11.36	8.78	10.15	11.87	15.4	16.3	18.14	19.83
999	20.01	19.58	18.76	14.71	11.23	8.7	10.02	11.78	15.39	16.24	18.06	19.82
1000	19.98	19.52	18.77	14.63	11.15	8.63	10.01	11.78	15.31	16.12	17.97	19.87
1001	19.93	19.47	18.74	14.72	11.11	8.62	9.97	11.71	15.28	16.05	18.07	19.84
1002	20.17	19.73	18.91	14.78	11.12	8.64	9.95	11.7	15.36	16.13	18.62	20.06
1003	20.57	20.07	19.12	14.84	11.22	8.69	10	11.74	15.57	16.27	19.02	20.46
1004	20.85	20.26	19.29	15.05	11.28	8.79	10.06	11.81	15.67	16.46	19.14	20.71
1005	20.95	20.32	19.38	15.16	11.36	8.89	10.09	11.87	15.75	16.53	19.24	20.84
1006	20.82	20.14	19.34	15.17	11.43	8.97	10.17	11.79	15.71	16.53	19.25	20.79
1007	20.52	19.77	19.16	15.17	11.49	9.11	10.27	11.77	15.68	16.59	19.17	20.74
1008	20.03	19.46	18.71	15.07	11.49	9.22	10.3	11.77	15.56	16.32	18.54	20.23
1009	20.45	19.84	18.98	14.77	11.55	9.14	10.49	12.13	15.5	16.51	17.79	19.55
1010	20.29	19.78	18.85	14.71	11.55	9.17	10.48	12.1	15.45	16.44	17.78	19.61
1011	20.11	19.64	18.76	14.6	11.5	9.12	10.4	12.04	15.37	16.41	17.72	19.55
1012	20.12	19.62	18.68	14.51	11.38	8.99	10.32	11.94	15.38	16.44	17.61	19.4
1013	20.25	19.7	18.76	14.65	11.42	8.95	10.31	11.95	15.48	16.64	17.61	19.33
1014	20.22	19.71	18.8	14.68	11.47	8.97	10.29	11.88	15.49	16.61	17.7	19.44
1015	20.1	19.58	18.78	14.66	11.36	8.92	10.17	11.85	15.37	16.32	17.74	19.55
1016	20.14	19.57	18.8	14.68	11.36	8.89	10.17	11.81	15.35	16.23	17.9	19.64
1017	20.02	19.53	18.72	14.66	11.31	8.84	10.1	11.76	15.29	16.17	17.9	19.67
1018	19.98	19.49	18.69	14.68	11.17	8.71	10.1	11.71	15.29	16.16	17.78	19.64
1019	20	19.5	18.76	14.7	11.22	8.72	10.03	11.72	15.26	16.08	17.94	19.7
1020	19.87	19.49	18.72	14.72	11.18	8.66	9.96	11.73	15.24	16.05	18.14	19.77
1021	20.13	19.64	18.87	14.79	11.16	8.7	9.98	11.78	15.32	16.1	18.53	20.05
1022	20.31	19.77	18.97	14.87	11.26	8.76	10.03	11.81	15.36	16.19	18.82	20.22
1023	20.52	19.95	19.06	15.04	11.37	8.83	10.09	11.89	15.51	16.36	18.95	20.51
1024	20.74	20.14	19.27	15.17	11.42	8.95	10.2	12	15.67	16.57	19.18	20.76
1025	20.77	20.09	19.33	15.25	11.55	9.09	10.29	11.92	15.81	16.66	19.3	20.93
1026	20.3	19.65	19.05	15.25	11.59	9.28	10.37	11.77	15.69	16.51	19	20.7
1027	20.39	19.77	18.94	14.73	11.61	9.24	10.5	12.07	15.4	16.43	17.66	19.44
1028	20.27	19.7	18.88	14.63	11.56	9.19	10.48	12.08	15.36	16.38	17.6	19.45
1029	20.1	19.63	18.74	14.55	11.49	9.15	10.44	12	15.37	16.37	17.56	19.41
1030	20.14	19.61	18.72	14.55	11.52	9.11	10.37	11.95	15.35	16.48	17.56	19.29
1031	20.24	19.78	18.85	14.66	11.53	9.04	10.37	11.92	15.42	16.7	17.68	19.33
1032	20.29	19.76	18.9	14.68	11.46	9.04	10.26	11.89	15.45	16.63	17.64	19.36
1033	20.18	19.7	18.87	14.74	11.45	9	10.27	11.84	15.34	16.42	17.7	19.46
1034	20.08	19.56	18.73	14.68	11.42	8.94	10.19	11.81	15.24	16.14	17.79	19.6
1035	19.94	19.49	18.67	14.63	11.27	8.84	10.14	11.78	15.18	16.02	17.77	19.54
1036	19.99	19.53	18.76	14.67	11.29	8.78	10.09	11.69	15.21	16.13	17.76	19.54
1037	20.08	19.61	18.79	14.74	11.3	8.74	10.07	11.74	15.3	16.14	17.89	19.71
1038	20.04	19.57	18.78	14.76	11.32	8.73	10.03	11.71	15.27	16.08	18.01	19.79
1039	19.95	19.56	18.77	14.79	11.26	8.72	10.05	11.73	15.28	16.15	18.18	19.92
1040	20.13	19.65	18.9	14.91	11.36	8.8	10.05	11.84	15.34	16.22	18.42	20.07
1041	20.36	19.92	19.13	15.01	11.36	8.91	10.11	11.96	15.41	16.33	18.77	20.39
1042	20.71	20.14	19.28	15.19	11.48	9	10.21	12.07	15.61	16.54	19.08	20.62
1043	20.85	20.29	19.42	15.34	11.54	9.12	10.32	12.07	15.79	16.68	19.36	20.88
1044	20.54	19.93	19.28	15.37	11.72	9.32	10.43	11.93	15.78	16.63	19.16	20.84
1045	20.34	19.77	18.87	14.69	11.72	9.28	10.56	12.03	15.4	16.43	17.5	19.27
1046	20.28	19.73	18.88	14.64	11.58	9.23	10.45	11.99	15.33	16.42	17.5	19.29
1047	20.27	19.76	18.95	14.66	11.62	9.25	10.47	12.02	15.35	16.41	17.61	19.37
1048	20.37	19.87	19.01	14.76	11.71	9.21	10.45	11.96	15.48	16.64	17.77	19.39
1049	20.36	19.88	18.98	14.82	11.66	9.12	10.31	11.9	15.49	16.74	17.85	19.44
1050	20.31	19.85	18.92	14.78	11.61	9.06	10.24	11.84	15.49	16.59	17.79	19.48
1051	20.18	19.75	18.84	14.76	11.56	9.06	10.21	11.78	15.37	16.38	17.75	19.42
1052	20.06	19.59	18.7	14.69	11.41	8.96	10.18	11.76	15.2	16.09	17.66	19.47
1053	19.9	19.4	18.62	14.53	11.27	8.84	10.16	11.72	15.12	15.89	17.62	19.38
1054	20.02	19.56	18.72	14.62	11.32	8.84	10.14	11.71	15.17	16.03	17.73	19.5
1055	20.09	19.63	18.78	14.73	11.32	8.83	10.06	11.74	15.25	16.1	17.86	19.7
1056	20.14	19.62	18.85	14.84	11.46	8.83	10.06	11.65	15.32	16.17	17.99	19.78
1057	20.08	19.63	18.82	14.84	11.43	8.83	10.05	11.74	15.33	16.11	18.05	19.9
1058	20.01	19.56	18.81	14.85	11.35	8.89	10.09	11.83	15.31	16.12	18.09	19.91
1059	20.16	19.68	18.95	14.93	11.41	8.92	10.17	11.96	15.37	16.21	18.34	20.06
1060	20.48	19.94	19.25	15.12	11.52	9.04	10.28	12.04	15.52	16.33	18.88	20.41
1061	20.73	20.17	19.3	15.28	11.58	9.16	10.33	12.13	15.69	16.61	19.25	20.65
1062	20.63	20.04	19.36	15.44	11.81	9.35	10.45	12.06	15.78	16.66	19.15	20.83
1063	20.2	19.91	18.85	14.6	11.39	8.89	10.18	11.99	15.59	16.8	17.7	19.28
1064	20.41	19.95	18.96	14.7	11.52	9.04	10.22	11.98	15.57	16.69	17.71	19.4
1065	20.44	20.02	19.08	14.81	11.67	9.19	10.35	12.03	15.53	16.64	17.76	19.44
1066	20.33	19.88	19.02	14.71	11.74	9.25	10.41	11.95	15.4	16.47	17.67	19.4
1067	20.32	19.88	19	14.71	11.63	9.15	10.33	11.89	15.38	16.45	17.68	19.37
1068	20.2	19.78	18.89	14.67	11.63	9.08	10.28	11.85	15.33	16.37	17.66	19.31
1069	20.09	19.71	18.83	14.63	11.53	9.06	10.28	11.77	15.18	16.16	17.64	19.3
1070	20.03	19.61	18.67	14.55	11.43	8.97	10.25	11.76	15.09	16.03	17.52	19.26
1071	19.99	19.59	18.69	14.58	11.29	8.86	10.19	11.78	15.09	15.9	17.57	19.37
1072	20.05	19.67	18.75	14.65	11.3	8.87	10.16	11.76	15.17	15.98	17.69	19.49
1073	20.19	19.65	18.8	14.74	11.39	8.84	10.16	11.74	15.24	16.05	17.86	19.58
1074	20.21	19.76	18.87	14.84	11.52	8.88	10.09	11.62	15.36	16.13	17.99	19.73
1075	20.17	19.63	18.84	14.83	11.48	8.94	10.09	11.76	15.3	16.14	18	19.81
1076	20.14	19.67	18.9	14.91	11.41	8.91	10.23	11.89	15.32	16.17	18.27	19.99
1077	20.36	19.98	19.2	15.07	11.53	9.01	10.29	11.97	15.47	16.32	18.47	20.16
1078	20.51	20.17	19.33	15.23	11.6	9.08	10.34	12.08	15.55	16.48	18.76	20.22
1079	20.7	20.21	19.45	15.39	11.67	9.22	10.41	12.2	15.66	16.58	19.02	20.43
1080	20.59	19.96	19.38	15.49	11.89	9.35	10.48	12.08	15.71	16.6	18.87	20.64
1081	20.1	19.9	18.75	14.42	10.88	8.18	9.53	11.66	15.54	16.92	17.77	19.4
1082	20.34	20.02	18.97	14.63	11.19	8.57	9.89	11.83	15.6	16.82	17.82	19.4
1083	20.26	19.87	18.92	14.61	11.61	9.1	10.31	11.87	15.33	16.37	17.61	19.32
1084	20.22	19.76	18.94	14.67	11.7	9.21	10.38	11.9	15.26	16.24	17.59	19.35
1085	20.22	19.89	18.94	14.66	11.59	9.2	10.39	11.8	15.26	16.28	17.56	19.31
1086	20.18	19.82	18.98	14.69	11.63	9.15	10.33	11.83	15.15	16.26	17.64	19.35
1087	20.16	19.81	18.97	14.68	11.59	9.07	10.32	11.84	15.22	16.19	17.74	19.38
1088	20.16	19.82	18.83	14.61	11.52	9.01	10.22	11.76	15.14	16.1	17.77	19.4
1089	20.12	19.73	18.77	14.61	11.45	8.98	10.23	11.79	15.12	16.02	17.67	19.41
1090	20.08	19.74	18.87	14.66	11.41	8.95	10.25	11.74	15.15	15.99	17.67	19.42
1091	20.17	19.86	18.94	14.75	11.49	8.91	10.19	11.71	15.22	16.11	17.96	19.53
1092	20.26	19.97	19.1	14.88	11.56	8.95	10.13	11.69	15.31	16.19	18.03	19.6
1093	20.14	19.72	18.88	14.8	11.46	9.01	10.21	11.84	15.27	16.04	17.88	19.7
1094	20.09	19.58	18.76	14.84	11.45	8.99	10.27	11.85	15.32	16.1	18.06	19.79
1095	20.25	19.97	19.1	15	11.55	9.07	10.36	11.93	15.45	16.3	18.42	20.06
1096	20.38	20.16	19.35	15.15	11.63	9.17	10.38	12.08	15.53	16.41	18.5	20.12
1097	20.6	20.28	19.51	15.31	11.73	9.27	10.5	12.16	15.61	16.57	18.75	20.31
1098	20.37	19.79	19.26	15.38	11.86	9.41	10.53	11.97	15.53	16.39	18.49	20.28
1099	19.93	19.66	18.6	14.35	11.16	8.75	10.01	11.8	15.45	16.71	17.55	19.32
1100	20.25	19.86	18.86	14.6	11.65	9.32	10.41	11.93	15.26	16.55	17.68	19.32
1101	20.12	19.74	18.84	14.53	11.58	9.1	10.41	11.75	15.08	16.1	17.59	19.36
1102	20.2	19.84	18.98	14.65	11.64	9.17	10.34	11.84	15.15	16.17	17.68	19.43
1103	20.39	19.99	19.09	14.74	11.58	9.09	10.24	11.83	15.32	16.41	17.77	19.49
1104	20.3	19.95	19.09	14.74	11.62	9.1	10.25	11.79	15.29	16.31	17.73	19.49
1105	20.25	19.97	19.05	14.69	11.63	9.07	10.23	11.77	15.26	16.22	17.82	19.53
1106	20.31	19.93	19.02	14.74	11.64	9.02	10.13	11.74	15.32	16.19	17.93	19.51
1107	20.25	19.84	18.94	14.77	11.63	8.96	10.1	11.65	15.31	16.24	17.86	19.52
1108	20.18	19.84	18.94	14.69	11.61	8.96	10.14	11.6	15.27	16.18	17.86	19.49
1109	20.18	19.84	18.99	14.72	11.56	9.02	10.19	11.69	15.21	16.07	17.9	19.46
1110	20.23	19.98	19.07	14.79	11.61	9.03	10.21	11.71	15.24	16.15	17.99	19.47
1111	20.15	19.83	18.99	14.75	11.56	8.99	10.21	11.77	15.18	16	17.84	19.46
1112	20	19.61	18.74	14.72	11.48	9.02	10.35	11.89	15.22	15.98	17.76	19.59
1113	20.13	19.57	18.74	14.89	11.55	9.12	10.36	11.98	15.28	16.1	17.92	19.82
1114	20.23	19.7	18.9	15	11.66	9.19	10.4	12.07	15.38	16.25	18.17	19.92
1115	20.31	19.96	19.12	15.1	11.69	9.26	10.51	12.17	15.41	16.33	18.37	20.07
1116	20.14	19.62	19.01	15.11	11.78	9.37	10.58	12.01	15.43	16.2	18.23	20.05
1117	20.08	19.73	18.77	14.51	11.58	9.29	10.39	11.86	15.3	16.58	17.57	19.27
1118	20.26	19.94	18.97	14.64	11.7	9.27	10.39	11.8	15.09	16.37	17.66	19.36
1119	20.06	19.78	18.76	14.44	11.5	9.05	10.33	11.68	15.02	15.99	17.54	19.42
1120	20.06	19.7	18.8	14.51	11.53	9.05	10.37	11.76	15.09	16.03	17.56	19.51
1121	20.27	19.97	19.05	14.68	11.63	9.15	10.31	11.76	15.2	16.22	17.71	19.54
1122	20.35	20.11	19.16	14.73	11.52	8.86	10.08	11.6	15.38	16.43	17.92	19.57
1123	20.25	20.06	19.14	14.71	11.58	9.03	10.18	11.67	15.27	16.27	17.87	19.57
1124	20.31	20.01	19.12	14.77	11.66	8.96	10.12	11.69	15.33	16.23	17.98	19.57
1125	20.31	20.01	19.12	14.79	11.66	8.91	9.91	11.53	15.35	16.36	18.01	19.61
1126	20.32	19.95	19.1	14.79	11.62	8.86	9.87	11.4	15.35	16.37	18.07	19.57
1127	20.33	19.94	19.09	14.82	11.65	9.02	10.14	11.63	15.29	16.17	18.01	19.57
1128	20.33	20.03	19.2	14.81	11.67	9.05	10.19	11.65	15.28	16.16	18.09	19.54
1129	20.29	20.1	19.18	14.87	11.64	8.97	10.08	11.57	15.31	16.27	18.09	19.54
1130	19.99	19.68	18.9	14.84	11.58	9.14	10.33	11.89	15.14	15.92	17.77	19.57
1131	20.08	19.61	18.83	14.91	11.66	9.18	10.44	11.97	15.28	15.95	17.77	19.7
1132	20.16	19.61	18.79	14.98	11.8	9.2	10.34	12.02	15.33	16.06	17.85	19.83
1133	20.17	19.6	18.76	14.97	11.72	9.28	10.52	12.16	15.33	16.05	17.94	20
1134	19.98	19.47	18.66	14.96	11.75	9.4	10.58	12.02	15.27	15.96	17.96	19.99
1135	20.24	19.93	18.9	14.52	11.67	9.23	10.38	11.76	14.99	16.35	17.64	19.42
1136	20.24	19.97	18.9	14.59	11.69	9.21	10.39	11.76	15.03	16.27	17.7	19.54
1137	20	19.63	18.7	14.4	11.47	8.99	10.3	11.67	15.04	15.96	17.51	19.59
1138	20.06	19.66	18.72	14.46	11.49	8.99	10.32	11.76	15.13	15.99	17.61	19.7
1139	20.24	19.87	19.02	14.67	11.71	9.18	10.39	11.86	15.16	16.13	17.75	19.56
1140	20.36	20.16	19.15	14.72	11.54	9.04	10.24	11.67	15.25	16.31	17.94	19.63
1141	20.27	20.04	19.09	14.67	11.58	9.01	10.25	11.63	15.22	16.22	17.83	19.56
1142	20.28	20.01	19.13	14.69	11.61	8.98	10.14	11.64	15.21	16.21	17.89	19.54
1143	20.26	19.94	19.12	14.74	11.69	9.02	10.06	11.54	15.26	16.22	17.93	19.56
1144	20.24	19.84	19.09	14.68	11.69	9.01	10.12	11.52	15.3	16.25	18.03	19.5
1145	20.2	19.87	19.08	14.73	11.63	9.11	10.33	11.69	15.22	16.13	17.94	19.49
1146	20.28	20.13	19.2	14.76	11.69	9.12	10.23	11.58	15.24	16.22	18.12	19.55
1147	20.41	20.27	19.3	14.87	11.66	8.86	9.93	11.41	15.44	16.53	18.24	19.65
1148	20.12	19.84	19.09	14.89	11.7	8.92	10.12	11.69	15.28	16.07	17.91	19.57
1149	20.04	19.62	18.85	14.87	11.71	9.19	10.4	11.97	15.2	15.9	17.61	19.59
1150	20.01	19.67	18.82	14.91	11.82	9.15	10.39	11.95	15.3	15.91	17.7	19.7
1151	20	19.48	18.64	14.85	11.76	9.29	10.5	12.12	15.27	15.86	17.7	19.81
1152	19.83	19.3	18.51	14.82	11.71	9.38	10.64	12.01	15.18	15.8	17.66	19.83
1153	20.19	19.96	18.88	14.53	11.72	9.28	10.39	11.75	15.02	16.22	17.61	19.55
1154	20.18	19.99	18.85	14.58	11.66	9.22	10.36	11.73	15	16.12	17.71	19.58
1155	20.22	19.98	18.89	14.56	11.66	9.2	10.45	11.79	15.06	16.13	17.7	19.54
1156	20.27	19.97	18.99	14.65	11.72	9.2	10.43	11.88	15.08	16.19	17.77	19.57
1157	20.4	20.09	19.16	14.75	11.65	9.04	10.26	11.82	15.25	16.3	18.02	19.67
1158	20.43	20.14	19.21	14.74	11.52	8.88	10.12	11.72	15.27	16.3	18.01	19.63
1159	20.27	20.09	19.09	14.64	11.62	9.15	10.28	11.68	15.18	16.15	17.89	19.51
1160	20.19	20.07	19.08	14.65	11.7	9.13	10.24	11.63	15.16	16.13	17.88	19.44
1161	20.21	19.96	19.13	14.69	11.69	9.11	10.25	11.6	15.17	16.09	17.88	19.49
1162	20.15	19.79	19.08	14.67	11.6	9.15	10.35	11.69	15.1	16.02	17.89	19.4
1163	20.18	19.87	19.09	14.7	11.65	9.2	10.34	11.76	15.12	16.03	17.93	19.42
1164	20.35	20.17	19.24	14.84	11.71	9.05	10.21	11.53	15.29	16.24	18.12	19.63
1165	20.46	20.25	19.35	14.85	11.67	8.82	9.92	11.36	15.49	16.43	18.26	19.67
1166	20.26	19.97	19.2	14.91	11.71	8.74	9.9	11.49	15.42	16.1	17.98	19.65
1167	20.04	19.69	18.87	14.85	11.82	9.01	10.25	11.86	15.24	15.87	17.61	19.58
1168	20.05	19.73	18.87	14.92	11.89	9.09	10.26	11.88	15.33	15.9	17.61	19.59
1169	20.04	19.67	18.74	14.94	11.94	9.26	10.44	12.08	15.33	15.88	17.66	19.71
1170	19.71	19.26	18.43	14.64	11.75	9.41	10.69	12.05	15.08	15.65	17.44	19.56
1171	20.37	20.13	19.03	14.72	11.67	9.05	10.32	11.87	15.13	16.35	17.76	19.66
1172	20.3	20.11	18.91	14.63	11.7	9.2	10.39	11.82	15.05	16.16	17.79	19.54
1173	20.41	20.2	19.08	14.69	11.73	9.06	10.33	11.86	15.18	16.29	17.94	19.68
1174	20.43	20.18	19.15	14.75	11.56	8.83	10.12	11.76	15.25	16.46	17.94	19.64
1175	20.43	20.21	19.24	14.65	11.32	8.6	9.86	11.58	15.27	16.43	17.97	19.65
1176	20.46	20.21	19.26	14.73	11.32	8.48	9.74	11.57	15.29	16.39	18.05	19.72
1177	20.33	20.1	19.14	14.71	11.5	8.95	10.18	11.72	15.14	16.11	17.97	19.59
1178	20.27	20.12	19.13	14.69	11.67	9.12	10.34	11.71	15.12	16.08	17.9	19.58
1179	20.2	19.99	19.15	14.6	11.65	9.15	10.32	11.6	15.1	16.08	17.87	19.44
1180	20.23	19.98	19.12	14.7	11.69	9.15	10.27	11.68	15.15	16.06	17.99	19.47
1181	20.19	19.88	19.12	14.72	11.7	9.14	10.37	11.78	15.17	15.97	17.91	19.47
1182	20.35	20.18	19.26	14.81	11.8	9.07	10.18	11.53	15.26	16.12	18.11	19.66
1183	20.48	20.3	19.36	14.83	11.73	8.95	9.95	11.37	15.5	16.29	18.19	19.71
1184	20.4	20.13	19.29	14.97	11.67	8.79	9.92	11.38	15.54	16.15	18.05	19.71
1185	20.22	19.88	19.1	14.97	11.8	8.83	10.07	11.6	15.4	15.95	17.71	19.63
1186	20.07	19.77	18.94	14.95	11.94	9.13	10.31	11.91	15.34	15.9	17.6	19.65
1187	20.13	19.72	18.89	14.96	11.99	9.33	10.57	12.17	15.38	15.92	17.75	19.78
1188	19.89	19.44	18.55	14.8	11.86	9.54	10.79	12.16	15.26	15.84	17.63	19.67
1189	20.3	20.05	18.94	14.6	11.68	9.15	10.34	11.79	15.02	16.26	17.78	19.58
1190	20.34	19.99	18.88	14.66	11.72	9.16	10.36	11.84	15.09	16.22	17.84	19.68
1191	20.5	20.14	19.08	14.74	11.56	8.84	10.15	11.84	15.18	16.32	17.92	19.71
1192	20.54	20.31	19.32	14.76	11.3	8.29	9.62	11.5	15.35	16.5	18.11	19.77
1193	20.47	20.23	19.25	14.72	11.15	8.16	9.41	11.38	15.26	16.37	18.07	19.78
1194	20.49	20.18	19.25	14.78	11.21	8.19	9.51	11.46	15.28	16.29	18.11	19.8
1195	20.47	20.1	19.27	14.74	11.29	8.44	9.84	11.66	15.29	16.23	18.09	19.76
1196	20.34	20.11	19.25	14.74	11.54	8.91	10.21	11.76	15.23	16.19	18.03	19.63
1197	20.21	20.08	19.2	14.65	11.72	9.16	10.36	11.63	15.16	16.16	17.91	19.54
1198	20.23	20.13	19.26	14.7	11.69	9.02	10.11	11.31	15.19	16.34	17.98	19.64
1199	20.17	20.1	19.22	14.78	11.74	9.13	10.24	11.51	15.2	16.06	17.98	19.57
1200	20.2	20.08	19.2	14.77	11.83	9.19	10.38	11.63	15.18	15.95	18.01	19.5
1201	20.3	20.11	19.21	14.82	11.81	9.25	10.44	11.74	15.21	15.95	18.01	19.5
1202	20.4	20.23	19.35	14.94	11.84	9.13	10.16	11.5	15.43	16.08	18.05	19.72
1203	20.27	19.96	19.15	15.04	11.89	9.01	10.2	11.79	15.42	15.99	17.79	19.68
1204	20.05	19.65	18.77	14.89	11.92	9.37	10.7	12.14	15.26	15.92	17.6	19.64
1205	20.16	19.67	18.75	14.95	11.91	9.53	10.79	12.31	15.38	16.04	17.82	19.91
1206	20.13	19.59	18.73	14.91	11.96	9.58	10.86	12.14	15.36	16.03	17.81	19.94
1207	19.91	19.6	18.71	14.83	11.92	9.67	10.81	12.06	15.25	15.87	17.6	19.74
1208	20.29	20.05	19.23	15.25	12.17	9.74	10.99	12.5	15.52	16.15	17.98	20.13
1209	20.31	20.19	19.34	15.36	12.35	9.86	10.97	12.57	15.59	16.09	17.97	20.1
1210	20.43	20.44	19.53	15.44	12.4	9.9	10.98	12.54	15.75	16.45	18.37	20
1211	20.75	20.73	19.7	15.55	12.45	9.98	11.07	12.54	15.93	17.12	18.82	20.2
1212	20.6	20.59	19.59	15.44	12.39	10.1	11.26	12.74	15.67	16.8	18.61	20.02
1213	20.2	19.89	18.84	14.5	11.64	9.23	10.38	11.7	14.91	16.14	17.63	19.44
1214	20.11	19.84	18.71	14.49	11.61	9.23	10.4	11.73	14.89	15.94	17.63	19.47
1215	20.31	20.11	18.95	14.62	11.6	9.15	10.27	11.74	15.04	16.12	17.8	19.54
1216	20.33	20.24	19.15	14.64	11.38	8.81	9.84	11.5	15.19	16.25	17.92	19.61
1217	20.36	20.14	19.21	14.71	11.3	8.46	9.51	11.26	15.26	16.26	18	19.67
1218	20.47	20.14	19.23	14.78	11.32	8.41	9.59	11.43	15.25	16.28	18.09	19.78
1219	20.53	20.18	19.28	14.78	11.29	8.29	9.61	11.57	15.3	16.29	18.13	19.84
1220	20.48	20.25	19.36	14.79	11.36	8.4	9.71	11.62	15.31	16.25	18.14	19.83
1221	20.24	20.07	19.17	14.7	11.69	9.11	10.31	11.81	15.16	16.08	17.89	19.5
1222	20.19	20.16	19.27	14.74	11.77	9.2	10.3	11.65	15.16	16.12	17.99	19.58
1223	20.12	20.01	19.22	14.71	11.82	9.27	10.48	11.74	15.17	15.91	17.81	19.44
1224	20.21	20.04	19.24	14.81	11.84	9.32	10.58	11.87	15.16	15.83	17.75	19.49
1225	20.16	19.97	19.13	14.76	11.77	9.34	10.66	11.97	15.19	15.76	17.72	19.43
1226	20.27	20.08	19.29	14.89	11.9	9.39	10.63	11.9	15.3	15.92	17.94	19.69
1227	20.2	20.01	19.08	15.02	11.98	9.4	10.66	12.08	15.36	15.88	17.81	19.61
1228	20.07	19.64	18.75	14.86	11.9	9.48	10.83	12.21	15.24	15.93	17.56	19.72
1229	20.11	19.59	18.66	14.9	11.88	9.56	10.82	12.1	15.28	16.05	17.76	19.96
1230	19.96	19.5	18.51	14.91	11.98	9.64	10.79	11.97	15.28	15.91	17.58	19.88
1231	20.05	19.61	18.67	14.99	12.06	9.74	10.86	12.15	15.44	16.02	17.67	20
1232	20.4	19.85	18.9	15.15	12.15	9.82	11.1	12.46	15.57	16.23	17.99	20.27
1233	20.4	19.97	19.09	15.34	12.39	9.91	11.09	12.6	15.63	16.17	17.99	20.23
1234	20.36	20.29	19.28	15.39	12.47	9.92	11.07	12.58	15.79	16.25	18.14	20.05
1235	20.69	20.8	19.78	15.64	12.58	9.88	10.85	12.41	16.12	17.09	18.87	20.19
1236	20.66	20.77	19.75	15.6	12.6	10.15	11.3	12.71	15.85	16.97	18.83	20.14
1237	20.21	20.09	18.96	14.54	11.32	8.88	10.24	11.72	14.88	16.21	17.79	19.58
1238	20.23	19.97	18.88	14.57	11.61	9.17	10.36	11.75	14.91	15.98	17.68	19.55
1239	20.03	19.8	18.72	14.42	11.62	9.25	10.39	11.72	14.85	15.89	17.54	19.39
1240	20.07	19.89	18.81	14.53	11.61	9.21	10.23	11.69	14.99	15.97	17.63	19.39
1241	20.21	20.02	19	14.62	11.52	9.04	10.06	11.52	15.1	16.08	17.79	19.48
1242	20.35	20.26	19.18	14.64	11.3	8.66	9.78	11.4	15.17	16.22	17.94	19.72
1243	20.54	20.46	19.42	14.79	11.1	7.97	9.17	11.22	15.27	16.44	18.21	20.03
1244	20.56	20.47	19.45	14.84	11.15	8.02	9.21	11.3	15.32	16.41	18.25	20.01
1245	20.3	20.16	19.25	14.73	11.67	9.07	10.17	11.8	15.23	16.06	17.99	19.64
1246	20.31	20.31	19.41	14.83	11.83	9.03	10.23	11.75	15.3	16.11	18.02	19.75
1247	20.22	20.06	19.28	14.86	11.87	9.23	10.48	11.84	15.25	15.99	17.75	19.59
1248	20.32	20.08	19.34	14.93	11.94	9.33	10.53	11.9	15.32	15.94	17.75	19.67
1249	20.21	19.95	19.18	14.86	11.91	9.42	10.7	12.1	15.25	15.87	17.62	19.54
1250	20.09	20.08	19.25	14.89	11.93	9.45	10.78	12.09	15.27	15.81	17.89	19.61
1251	20.08	20.04	19.28	14.95	11.97	9.47	10.81	12.16	15.24	15.86	17.87	19.55
1252	19.78	19.6	18.8	14.69	11.82	9.5	10.8	12.11	15.11	15.59	17.33	19.37
1253	19.74	19.41	18.54	14.59	11.77	9.59	10.73	12	15.05	15.58	17.2	19.48
1254	19.72	19.34	18.49	14.68	11.91	9.67	10.79	11.96	15.15	15.57	17.23	19.44
1255	19.79	19.45	18.54	14.79	11.99	9.77	10.89	12.1	15.21	15.64	17.36	19.63
1256	20.21	19.84	19.04	15.11	12.2	9.89	11.11	12.44	15.45	16	17.82	20.15
1257	20.24	20.26	19.5	15.39	12.43	9.93	11.09	12.6	15.58	15.93	17.8	20.08
1258	20.32	20.65	19.61	15.57	12.51	9.95	10.92	12.58	15.82	16.14	18.08	20
1259	20.61	20.91	19.86	15.72	12.49	9.7	10.58	12.42	16.2	16.87	18.89	20.1
1260	20.75	20.85	19.86	15.74	12.67	9.98	10.98	12.59	16.13	17.19	18.96	20.24
1261	20.37	20.22	19.13	14.59	11.26	8.74	10.15	11.74	14.93	16.29	17.93	19.72
1262	20.37	20.21	19.09	14.66	11.3	8.64	10.09	11.81	15.06	16.22	17.91	19.69
1263	20.16	19.92	18.84	14.56	11.57	9.07	10.33	11.8	14.96	15.97	17.64	19.63
1264	20.06	19.76	18.66	14.54	11.66	9.23	10.41	11.75	14.87	15.85	17.5	19.61
1265	20.27	20.06	18.99	14.66	11.64	9.12	10.28	11.76	15.08	16.05	17.73	19.61
1266	20.46	20.43	19.39	14.71	11.2	8.49	9.6	11.35	15.19	16.27	18.13	19.88
1267	20.61	20.55	19.45	14.79	11.06	7.88	9.04	11.02	15.4	16.5	18.24	20.21
1268	20.63	20.51	19.56	14.84	11.09	7.82	9.03	11.15	15.32	16.54	18.31	20.27
1269	20.55	20.53	19.47	14.81	11.53	8.69	9.77	11.6	15.28	16.35	18.27	20.11
1270	20.42	20.5	19.41	14.85	11.76	8.87	10.06	11.71	15.34	16.17	18.17	19.99
1271	20.38	20.34	19.34	14.92	11.9	9.06	10.28	11.74	15.32	16.06	18.02	19.96
1272	20.36	20.32	19.39	15.03	11.97	9.17	10.42	11.93	15.4	16.03	17.95	19.85
1273	20.18	20.2	19.36	14.93	12.02	9.4	10.75	12.09	15.27	15.88	17.82	19.71
1274	20.14	20.23	19.38	14.92	12.01	9.56	10.81	12.18	15.27	15.89	17.98	19.7
1275	20.15	20.34	19.45	14.97	12	9.55	10.83	12.17	15.26	15.92	18.1	19.75
1276	19.94	20	19.26	14.85	11.95	9.57	10.88	12.16	15.18	15.68	17.71	19.4
1277	19.72	19.6	18.84	14.67	11.81	9.6	10.84	11.97	15.09	15.48	17.22	19.24
1278	19.58	19.55	18.64	14.6	11.8	9.74	10.82	11.94	15.02	15.35	17.09	19.25
1279	19.64	19.62	18.73	14.61	11.88	9.77	10.95	12.1	15.01	15.36	17.09	19.3
1280	20.06	20.02	19.41	15.18	12.21	9.87	11.16	12.49	15.38	15.77	17.59	19.91
1281	20.12	20.33	19.71	15.43	12.44	9.99	11.18	12.6	15.49	15.82	17.65	19.85
1282	20.19	20.49	19.63	15.51	12.53	10.05	11.15	12.67	15.72	15.92	17.93	19.84
1283	20.28	20.57	19.63	15.56	12.66	10.05	11.01	12.52	16.05	16.59	18.63	19.93
1284	20.61	20.86	19.89	15.74	12.69	10.05	10.94	12.55	16.38	17.34	18.97	20.1
1285	20.2	20.15	19.03	14.52	11.43	9.04	10.23	11.7	14.83	15.98	17.77	19.58
1286	20.35	20.18	19.01	14.66	11.51	8.91	10.2	11.8	15	16.15	17.89	19.75
1287	20.35	20.03	18.94	14.69	11.58	9.01	10.24	11.87	15.06	16.14	17.79	19.85
1288	20.3	20.01	18.87	14.66	11.63	9.12	10.33	11.89	15.07	16.07	17.73	19.8
1289	20.32	20.28	19.11	14.66	11.55	8.97	10.16	11.67	15.15	16.12	17.94	19.67
1290	20.55	20.52	19.39	14.72	11.19	8.31	9.44	11.15	15.32	16.39	18.17	20
1291	20.8	20.63	19.6	14.88	10.98	7.63	8.78	11.07	15.54	16.65	18.37	20.38
1292	20.76	20.58	19.6	14.86	11.04	7.64	8.83	11	15.34	16.48	18.41	20.42
1293	20.71	20.59	19.51	14.94	11.42	8.16	9.38	11.44	15.41	16.31	18.4	20.36
1294	20.63	20.52	19.45	14.97	11.78	8.72	9.98	11.87	15.45	16.2	18.4	20.34
1295	20.58	20.49	19.38	15.06	11.92	8.76	10.08	11.96	15.44	16.13	18.34	20.19
1296	20.48	20.49	19.42	15.11	11.95	8.89	10.26	11.96	15.49	16.15	18.33	20.07
1297	20.28	20.37	19.39	15.02	12.08	9.33	10.73	12.2	15.37	15.93	18.08	19.86
1298	20.13	20.38	19.4	14.99	12.08	9.52	10.89	12.21	15.28	15.76	17.9	19.66
1299	20.28	20.52	19.58	15	12.1	9.61	10.85	12.25	15.34	15.84	18.11	19.85
1300	20.2	20.22	19.5	15.04	12.17	9.66	10.92	12.24	15.23	15.74	17.91	19.67
1301	19.76	19.64	19.07	14.7	11.92	9.63	10.91	11.96	15.09	15.46	17.24	19.3
1302	19.68	19.86	18.93	14.66	11.82	9.79	10.9	11.91	15.12	15.39	17.12	19.29
1303	19.5	19.92	19.03	14.56	11.82	9.86	10.95	12.02	14.95	15.22	16.98	19.13
1304	19.99	20.3	19.61	15.2	12.28	9.95	11.2	12.5	15.34	15.66	17.52	19.84
1305	20.14	20.42	19.77	15.48	12.52	10	11.28	12.66	15.5	15.78	17.64	19.88
1306	20.16	20.3	19.66	15.52	12.58	10.14	11.28	12.75	15.57	15.81	17.69	19.96
1307	20.16	20.17	19.36	15.43	12.57	10.18	11.4	12.74	15.81	16.19	18.08	19.93
1308	20.2	20.22	19.38	15.43	12.64	10.25	11.43	12.86	15.94	16.73	18.53	19.83
1309	20.39	20.29	19.1	14.63	11.38	8.95	10.11	11.76	14.99	16.27	17.97	19.82
1310	20.44	20.3	19.12	14.71	11.4	8.77	9.97	11.76	15.1	16.25	18.08	19.88
1311	20.53	20.34	19.16	14.76	11.3	8.64	9.84	11.75	15.18	16.24	18.11	19.91
1312	20.54	20.5	19.33	14.79	11.18	8.36	9.48	11.55	15.24	16.4	18.2	19.97
1313	20.58	20.59	19.42	14.85	11.16	8.17	9.28	11.22	15.34	16.53	18.36	20.11
1314	20.75	20.59	19.5	14.82	11.11	7.96	8.98	11.03	15.35	16.51	18.4	20.21
1315	20.87	20.72	19.61	14.84	10.99	7.56	8.7	11.08	15.46	16.67	18.44	20.49
1316	20.84	20.6	19.6	14.9	11.01	7.6	8.75	10.98	15.39	16.57	18.46	20.59
1317	20.8	20.42	19.47	14.99	11.27	7.85	9	11.23	15.38	16.3	18.47	20.48
1318	20.7	20.3	19.29	15.04	11.76	8.41	9.69	11.85	15.49	16.22	18.47	20.39
1319	20.58	20.34	19.23	15.05	11.89	8.68	10.02	12.01	15.5	16.1	18.5	20.18
1320	20.51	20.47	19.38	15.12	11.96	8.91	10.22	12.03	15.5	16.14	18.52	20.14
1321	20.4	20.23	19.32	15.1	12.13	9.27	10.67	12.29	15.48	16.06	18.37	19.95
1322	20.16	20.1	19.34	14.96	12.15	9.52	10.87	12.27	15.24	15.84	17.95	19.7
1323	20.25	20.46	19.61	15.05	12.2	9.51	10.81	12.27	15.38	15.82	18.1	19.91
1324	20.13	20.24	19.48	14.98	12.18	9.63	10.96	12.33	15.31	15.76	17.85	19.61
1325	19.75	19.77	19.13	14.69	11.97	9.72	10.94	12.11	15.1	15.46	17.22	19.31
1326	19.67	19.76	18.93	14.67	11.9	9.83	10.86	11.95	15.2	15.48	17.18	19.42
1327	19.74	20.03	19.09	14.82	11.98	9.86	11	12.11	15.18	15.42	17.2	19.55
1328	19.97	20.26	19.63	15.24	12.37	9.95	11.21	12.59	15.39	15.68	17.41	19.79
1329	20.11	20.34	19.8	15.52	12.59	10.09	11.26	12.67	15.62	15.78	17.58	19.84
1330	20.12	20.03	19.56	15.54	12.64	10.16	11.38	12.78	15.57	15.72	17.6	19.87
1331	20.13	20.06	19.41	15.44	12.69	10.24	11.48	12.86	15.85	16.1	17.79	19.81
1332	20.15	20.19	19.34	15.33	12.65	10.37	11.55	12.87	16.02	16.73	18.44	19.85
1333	18.84	18.61	17.21	13.13	10.21	7.63	8.54	10.05	13.69	14.64	16.65	18.74
1334	19.16	18.96	17.67	13.58	10.23	7.54	8.65	10.42	14.16	14.99	17	18.91
1335	19.78	19.65	18.26	14.04	10.38	7.55	8.73	11.02	14.94	15.78	17.89	19.69
1336	19.7	19.72	18.47	14.15	10.57	7.86	9	11.1	15.05	16.16	17.92	19.77
1337	20.03	20.06	18.89	14.41	11.05	8.53	9.78	11.37	14.94	16.68	17.94	19.83
1338	20.32	20.26	19.07	14.55	11.35	8.83	10.06	11.64	14.96	16.49	18.03	19.82
1339	20.28	20.24	19.07	14.5	11.08	8.53	9.76	11.55	14.95	16.27	17.97	19.81
1340	20.33	20.31	19.17	14.59	11.01	8.41	9.48	11.48	15.04	16.09	17.96	19.89
1341	20.42	20.34	19.21	14.61	11.04	8.39	9.35	11.51	15.09	16.1	18.01	19.91
1342	20.31	20.19	19.14	14.58	11.17	8.46	9.39	11.44	15.04	16.04	17.98	19.8
1343	20.38	20.21	19.15	14.75	11.29	8.48	9.44	11.41	15.19	16.14	18.15	19.96
1344	20.39	20.13	19.17	14.78	11.28	8.37	9.29	11.29	15.28	16.1	18.13	19.97
1345	20.65	20.37	19.37	14.78	11.12	7.97	8.94	11.04	15.27	16.24	18.29	20.33
1346	20.93	20.67	19.6	14.81	10.96	7.58	8.69	11.02	15.45	16.64	18.58	20.61
1347	20.83	20.47	19.49	14.81	11.1	7.93	8.95	11.1	15.44	16.51	18.53	20.49
1348	20.57	20.22	19.29	14.84	11.62	8.68	9.73	11.64	15.34	16.04	18.32	20.28
1349	20.52	20.32	19.16	14.92	11.92	9.12	10.24	11.92	15.39	16	18.34	20.1
1350	20.59	20.48	19.42	15.06	11.99	9.1	10.21	11.94	15.46	16.11	18.49	20.31
1351	20.41	20.14	19.37	15.1	12.11	9.19	10.5	12.19	15.54	16.04	18.5	20.05
1352	20.26	20.04	19.32	15.02	12.19	9.44	10.7	12.29	15.39	15.92	18.17	19.94
1353	20.25	20.31	19.62	15.12	12.25	9.45	10.73	12.24	15.44	15.9	18.15	19.95
1354	20.09	20.17	19.63	15.02	12.23	9.7	11	12.34	15.39	15.8	17.75	19.65
1355	19.85	19.7	19.27	14.77	12.02	9.76	10.98	12.17	15.18	15.54	17.3	19.45
1356	19.81	19.58	18.86	14.83	11.95	9.88	10.86	11.94	15.36	15.52	17.29	19.62
1357	19.66	19.59	18.81	14.71	11.99	9.92	11.02	12.14	15.08	15.36	17.05	19.45
1358	19.9	20.06	19.62	15.23	12.47	10.04	11.31	12.61	15.42	15.76	17.29	19.72
1359	19.96	20.03	19.66	15.42	12.58	10.09	11.27	12.67	15.49	15.58	17.39	19.67
1360	19.95	19.9	19.47	15.49	12.72	10.18	11.42	12.76	15.51	15.61	17.57	19.79
1361	20.09	20.15	19.56	15.5	12.74	10.32	11.5	12.86	15.93	16.13	17.65	19.73
1362	20.42	20.52	19.75	15.64	12.85	10.31	11.45	12.78	16.35	17.17	18.57	20.08
1363	18.63	18.45	17.1	13.16	10.11	7.59	8.58	9.98	13.48	14.46	16.41	18.46
1364	18.85	18.71	17.5	13.43	10.07	7.45	8.58	10.22	13.8	14.64	16.57	18.66
1365	19.44	19.3	18.03	13.74	10.17	7.48	8.57	10.84	14.56	15.37	17.39	19.31
1366	19.68	19.69	18.43	14.09	10.57	7.77	8.89	11.02	15.04	16.1	17.94	19.77
1367	19.71	19.73	18.59	14.16	10.76	8.12	9.38	11.16	14.94	16.44	17.81	19.65
1368	20.06	20.05	18.91	14.33	10.82	8.08	9.38	11.39	14.85	16.59	17.98	19.87
1369	19.96	19.95	18.86	14.33	10.68	7.94	9.09	11.22	14.86	16.36	17.9	19.82
1370	20.11	20.11	19.01	14.34	10.76	8	9.09	11.12	14.94	16.09	17.9	19.87
1371	20.21	20.2	19.09	14.47	10.93	8.34	9.16	11.26	14.94	15.9	17.88	19.82
1372	20.26	20.1	19.04	14.56	11.33	8.83	9.61	11.51	14.93	15.87	17.89	19.79
1373	20.25	20.05	19.02	14.62	11.53	9.05	9.87	11.68	15.04	15.91	17.97	19.85
1374	20.29	20.07	19.09	14.69	11.52	8.92	9.71	11.63	15.09	15.94	17.98	19.89
1375	20.47	20.24	19.23	14.76	11.41	8.77	9.58	11.34	15.24	15.99	18.13	20.19
1376	20.78	20.59	19.51	14.73	11.21	8.42	9.21	11.08	15.31	16.34	18.32	20.49
1377	20.67	20.52	19.46	14.74	11.39	8.79	9.61	11.24	15.31	16.43	18.35	20.46
1378	20.72	20.53	19.46	14.85	11.69	9.22	10.06	11.64	15.3	16.18	18.33	20.34
1379	20.69	20.34	19.35	14.89	11.87	9.32	10.31	11.76	15.38	16.05	18.31	20.33
1380	20.74	20.33	19.5	15.05	11.94	9.25	10.24	11.81	15.47	16.08	18.47	20.44
1381	20.41	20.11	19.39	15.09	12.15	9.41	10.47	12.12	15.51	15.98	18.42	20.17
1382	20.43	20.19	19.48	15.18	12.3	9.57	10.64	12.28	15.57	16.04	18.44	20.26
1383	20.4	20.44	19.73	15.25	12.31	9.54	10.67	12.3	15.6	16.04	18.39	20.3
1384	20.03	19.95	19.5	15.07	12.31	9.7	10.96	12.43	15.36	15.69	17.8	19.75
1385	19.9	19.49	19.07	14.82	12.19	9.84	11.09	12.31	15.21	15.5	17.26	19.42
1386	19.92	19.46	18.86	14.83	12.04	9.86	11	12.09	15.27	15.52	17.33	19.53
1387	19.67	19.3	18.69	14.66	12.01	9.91	11.01	12.1	15.1	15.35	16.95	19.27
1388	19.96	19.71	19.3	15.13	12.34	10.01	11.31	12.67	15.48	16	17.31	19.59
1389	19.92	19.69	19.16	15.16	12.52	10.15	11.43	12.73	15.53	15.84	17.38	19.6
1390	19.89	19.67	19.05	15.16	12.56	10.22	11.49	12.79	15.54	15.64	17.4	19.6
1391	19.95	19.83	19.21	15.27	12.62	10.29	11.54	12.86	15.84	16.07	17.43	19.57
1392	20.65	20.6	19.8	15.71	12.89	10.34	11.45	12.75	16.48	17.31	18.68	20.23
1393	17.61	17.44	16.34	12.25	9.74	7.35	8.36	9.39	12.76	13.52	15.35	17.49
1394	18.23	18.07	17.09	12.97	9.84	7.36	8.46	10.05	13.45	14.18	16	18.08
1395	19.32	19.21	17.95	13.71	10.13	7.47	8.54	10.84	14.54	15.32	17.35	19.21
1396	19.22	19.25	18.07	13.79	10.46	8.02	9.11	10.98	14.63	15.69	17.37	19.28
1397	19.28	19.36	18.16	13.84	10.47	7.92	9.07	11.04	14.71	16	17.54	19.4
1398	19.56	19.62	18.39	14.06	10.44	7.71	8.9	11.15	14.73	16.43	17.77	19.66
1399	19.65	19.65	18.52	14.13	10.5	7.7	8.77	11.04	14.84	16.48	17.83	19.73
1400	19.76	19.76	18.68	14.17	10.59	7.84	8.85	11.05	14.81	16.34	17.85	19.71
1401	20.01	20.01	18.92	14.3	10.75	8.16	8.98	11.08	14.85	15.97	17.85	19.77
1402	20.08	20.02	18.98	14.38	11.01	8.66	9.27	11.21	14.82	15.7	17.77	19.74
1403	20.13	20.02	19.07	14.52	11.15	8.74	9.37	11.29	15.01	15.75	17.93	19.82
1404	20.19	20.09	19.15	14.57	11.2	8.69	9.38	11.37	15.04	15.74	17.95	19.9
1405	20.32	20.21	19.2	14.62	11.35	8.86	9.57	11.41	15.09	15.77	18.01	20.1
1406	20.55	20.43	19.38	14.64	11.49	8.97	9.72	11.31	15.21	15.92	18.11	20.34
1407	20.54	20.52	19.4	14.72	11.71	9.33	10.15	11.57	15.22	15.98	18.1	20.33
1408	20.68	20.44	19.4	14.86	11.8	9.29	10.11	11.66	15.33	16.02	18.22	20.37
1409	20.89	20.32	19.42	14.96	11.86	9.35	10.22	11.69	15.45	16.04	18.32	20.49
1410	20.73	20.15	19.42	14.98	12.04	9.57	10.59	11.97	15.47	15.92	18.29	20.49
1411	20.46	20.01	19.26	14.96	12.18	9.66	10.73	12.18	15.48	15.93	18.17	20.28
1412	20.31	20	19.37	14.99	12.24	9.73	10.91	12.3	15.45	15.9	18.19	20.19
1413	20.48	20.38	19.73	15.14	12.33	9.71	10.76	12.34	15.62	16.07	18.49	20.54
1414	20.11	19.9	19.46	15.1	12.42	9.77	10.86	12.44	15.56	15.83	18.12	20.15
1415	20.04	19.58	18.84	14.89	12.38	9.88	11.12	12.43	15.3	15.62	17.39	19.52
1416	20.11	19.55	18.58	14.81	12.05	9.85	11.07	12.14	15.16	15.5	17.3	19.5
1417	19.68	19.17	18.39	14.69	11.95	9.89	11	12.1	15.09	15.34	16.91	19.14
1418	19.9	19.41	18.76	14.93	12.18	9.96	11.3	12.66	15.78	16.7	17.67	19.51
1419	20.08	19.79	18.89	14.96	12.26	10.1	11.39	12.67	16.38	17.2	18.47	20.17
1420	20.11	19.97	19.12	15	12.38	10.23	11.48	12.79	16.19	16.94	18.11	20
1421	19.78	19.59	18.87	15.02	12.48	10.3	11.47	12.87	15.77	16.1	17.43	19.45
1422	20.86	20.71	19.75	15.68	12.88	10.43	11.6	12.82	16.52	17.38	18.77	20.44
1423	17.14	16.97	15.84	11.65	9.4	7.22	7.95	9.04	12.47	13.21	14.77	17.16
1424	18.16	18.13	17.09	12.88	9.96	7.45	8.46	10.17	13.58	14.36	16.03	18.16
1425	19.19	19.11	17.89	13.63	10.11	7.43	8.53	10.77	14.53	15.32	17.26	19.16
1426	19.03	19.08	18.02	13.61	10.32	7.85	8.98	10.92	14.42	15.53	17.08	19.03
1427	19.25	19.3	18.15	13.84	10.35	7.78	8.93	11.05	14.62	16.02	17.46	19.3
1428	19.18	19.23	17.97	13.77	10.26	7.58	8.75	11	14.55	16.14	17.48	19.32
1429	19.19	19.22	18.06	13.83	10.27	7.68	8.75	10.95	14.57	16.17	17.5	19.38
1430	19.46	19.49	18.32	13.97	10.45	7.79	8.79	11.01	14.71	16.25	17.65	19.54
1431	19.93	19.85	18.79	14.22	10.65	8.01	8.92	11.11	14.87	16.08	17.88	19.75
1432	20.21	20.18	19.04	14.44	10.84	8.26	8.9	11.15	15.02	15.87	17.97	19.88
1433	20.18	20.13	19.26	14.51	10.91	8.35	8.94	11.23	15.1	15.76	18.09	19.88
1434	20.26	20.17	19.31	14.66	11.01	8.32	9.05	11.32	15.15	15.82	18.12	20.04
1435	20.32	20.25	19.35	14.68	11.08	8.38	9.14	11.29	15.17	15.74	18.08	20.13
1436	20.53	20.47	19.48	14.68	11.17	8.48	9.39	11.15	15.28	15.81	18.15	20.32
1437	20.53	20.49	19.43	14.69	11.61	9.09	9.93	11.43	15.26	15.78	18.09	20.32
1438	20.64	20.35	19.41	14.86	11.88	9.28	10.17	11.77	15.38	15.82	18.12	20.28
1439	20.73	20.35	19.41	14.86	12.03	9.52	10.56	12	15.41	15.81	18.1	20.39
1440	20.57	20.17	19.26	14.79	12.08	9.59	10.91	12.19	15.35	15.75	17.86	20.32
1441	20.42	20.15	19.15	14.77	12.04	9.65	10.92	12.23	15.31	15.7	17.88	20.15
1442	20.33	20.07	19.36	14.9	12.19	9.69	11.02	12.3	15.44	15.78	18.13	20.22
1443	20.51	20.27	19.7	15.01	12.26	9.81	10.97	12.31	15.61	16.06	18.53	20.6
1444	20.29	20.08	19.66	15.12	12.38	9.8	10.91	12.35	15.66	15.78	18.52	20.41
1445	20.08	19.64	18.79	14.87	12.38	9.88	11.12	12.45	15.36	15.6	17.54	19.65
1446	20.29	19.75	18.57	14.93	12.07	9.87	11.04	12.04	15.17	15.64	17.34	19.77
1447	19.74	19.29	18.28	14.87	12.04	9.92	10.91	12.05	15.03	15.29	16.92	19.15
1448	19.89	19.52	18.74	14.97	12.14	10.05	11.2	12.67	16.14	17.06	18.31	19.97
1449	20.83	20.19	19.24	14.97	12.29	10.14	11.45	12.51	16.59	16.95	18.6	21.14
1450	20.72	20.46	19.55	15.07	12.41	10.27	11.57	12.68	16.51	17.13	18.73	20.67
1451	19.79	19.62	19	15.11	12.57	10.33	11.62	12.96	15.97	16.38	17.83	19.43
1452	20.94	20.7	19.78	15.69	12.96	10.48	11.7	12.88	16.61	17.36	18.8	20.7
1453	16.72	16.44	15.23	10.99	8.77	6.7	7.45	8.53	11.98	12.71	14.15	16.66
1454	18.02	18.02	16.93	12.63	9.82	7.38	8.33	10.06	13.49	14.28	15.82	18.04
1455	19.1	19	17.77	13.5	10.08	7.48	8.54	10.75	14.45	15.23	17.06	19.08
1456	19.2	19.31	18.14	13.75	10.35	7.88	8.96	10.93	14.59	15.76	17.36	19.27
1457	19.31	19.36	18.24	13.85	10.33	7.71	8.87	11.04	14.56	16.06	17.46	19.38
1458	19.42	19.48	18.26	13.91	10.24	7.54	8.66	11.03	14.63	16.26	17.6	19.47
1459	19.38	19.37	18.12	13.91	10.28	7.59	8.65	11.04	14.68	16.3	17.6	19.46
1460	19.62	19.58	18.36	14.07	10.32	7.65	8.69	11.07	14.84	16.45	17.8	19.66
1461	20.01	19.9	18.77	14.29	10.62	7.91	8.8	11.11	14.92	16.25	17.96	19.83
1462	20.14	20.17	19.07	14.38	10.99	8.52	9.18	11.36	14.98	15.8	18.06	19.81
1463	20.06	20.09	19.13	14.5	11.24	8.82	9.46	11.58	14.99	15.7	18.07	19.71
1464	20.1	20.05	19.22	14.6	11.27	8.68	9.48	11.55	15.12	15.73	18.07	19.85
1465	20.34	20.29	19.42	14.72	11.17	8.35	9.18	11.32	15.29	15.84	18.12	20.1
1466	20.58	20.55	19.59	14.73	11.17	8.15	9.18	11.21	15.4	15.93	18.29	20.34
1467	20.56	20.51	19.54	14.79	11.52	8.74	9.72	11.44	15.36	15.86	18.22	20.41
1468	20.52	20.28	19.36	14.74	11.92	9.41	10.5	11.88	15.28	15.68	17.99	20.32
1469	20.54	20.37	19.42	14.78	11.98	9.61	10.79	12.05	15.24	15.68	17.91	20.45
1470	20.57	20.32	19.34	14.81	12.09	9.66	10.88	12.1	15.22	15.67	17.77	20.41
1471	20.45	20.22	19.28	14.73	12.08	9.65	10.97	12.15	15.27	15.61	17.82	20.16
1472	20.42	20.3	19.48	14.93	12.16	9.72	11.02	12.26	15.44	15.8	18.15	20.27
1473	20.54	20.41	19.71	14.97	12.34	9.82	11.08	12.34	15.67	16.25	18.62	20.7
1474	20.49	20.34	19.68	15.11	12.37	9.84	11.02	12.44	15.73	15.97	18.72	20.5
1475	19.86	19.51	18.74	14.84	12.41	9.91	11.2	12.41	15.22	15.49	17.52	19.47
1476	20.13	19.65	18.45	14.77	12	9.86	10.99	12.01	15.07	15.55	17.14	19.64
1477	19.89	19.44	18.38	14.92	12.03	9.94	10.84	11.97	15.04	15.2	16.94	19.34
1478	19.82	19.39	18.6	14.95	12.19	10.12	11.03	12.57	15.9	16.61	18.2	19.8
1479	20.55	19.83	18.92	14.95	12.25	10.17	11.35	12.76	16.6	17.35	18.81	20.95
1480	20.27	19.89	19.05	14.99	12.37	10.23	11.59	12.91	16.46	17.36	18.79	20.36
1481	19.8	19.53	18.93	15.21	12.67	10.42	11.73	13.06	16.12	16.46	18.17	19.5
1482	20.85	20.54	19.71	15.65	13.05	10.51	11.77	12.97	16.64	17.37	18.89	20.74
1483	17.06	16.78	15.47	11.11	8.74	6.41	7.27	8.61	12.23	13.07	14.54	17.04
1484	17.5	17.37	16.35	11.97	9.54	7.25	8.18	9.59	13.01	13.76	15.21	17.55
1485	18.57	18.43	17.5	13.14	9.74	7.2	8.2	10.49	14.12	14.6	16.24	18.53
1486	19.03	18.89	17.7	13.43	10.07	7.52	8.61	10.72	14.42	15.25	17.01	19.02
1487	19.5	19.55	18.43	13.9	10.42	7.73	8.85	11.11	14.58	16.18	17.61	19.48
1488	19.7	19.71	18.66	14.09	10.41	7.62	8.74	11.19	14.56	16.15	17.78	19.5
1489	19.78	19.79	18.55	14.05	10.34	7.66	8.67	11.14	14.9	16.44	17.83	19.77
1490	19.5	19.49	18.23	13.92	10.24	7.64	8.66	11.16	14.82	16.33	17.64	19.58
1491	19.63	19.52	18.39	14.01	10.5	7.9	8.81	11.11	14.73	16.15	17.61	19.59
1492	19.95	19.94	18.87	14.3	11	8.8	9.59	11.48	14.77	15.77	17.9	19.7
1493	19.95	20.03	19.1	14.45	11.31	9.08	9.87	11.68	14.93	15.57	17.9	19.51
1494	20.12	20.16	19.25	14.6	11.32	8.89	9.72	11.57	15.16	15.74	18.07	19.72
1495	20.29	20.32	19.35	14.68	11.44	8.73	9.64	11.42	15.31	15.8	18.19	19.95
1496	20.41	20.35	19.41	14.79	11.48	8.59	9.58	11.39	15.42	15.86	18.06	20.08
1497	20.53	20.38	19.46	14.85	11.61	8.7	9.83	11.61	15.44	15.9	18.07	20.33
1498	20.71	20.49	19.56	14.84	11.82	9.12	10.38	11.92	15.39	15.89	18.26	20.63
1499	20.81	20.6	19.64	14.93	11.86	9.32	10.47	12.03	15.46	15.95	18.28	20.84
1500	20.78	20.62	19.71	14.99	12.02	9.5	10.68	12.16	15.47	16.13	18.25	20.9
1501	20.5	20.52	19.6	14.99	12.21	9.7	10.96	12.23	15.41	15.84	18.18	20.64
1502	20.38	20.46	19.49	14.91	12.24	9.77	11.07	12.3	15.4	15.7	18.25	20.51
1503	20.61	20.65	19.62	15.06	12.35	9.79	11.11	12.4	15.69	16.14	18.77	20.9
1504	20.58	20.56	19.65	15.14	12.41	9.78	11.11	12.46	15.64	15.99	18.68	20.59
1505	19.69	19.45	18.84	14.86	12.44	9.89	11.27	12.41	15.09	15.28	17.5	19.32
1506	19.69	19.09	18.24	14.45	12.01	9.91	11	11.95	14.93	15.28	16.74	19.28
1507	19.46	18.8	18.12	14.43	11.87	9.98	10.89	11.84	14.87	14.88	16.44	18.87
1508	19.63	19.14	18.37	14.67	12.02	10.1	10.94	12.17	15.2	15.39	17.18	19.15
1509	19.71	19.25	18.41	14.88	12.22	10.11	11.24	12.85	16.11	16.76	18.47	19.66
1510	19.67	19.3	18.41	14.83	12.32	10.21	11.63	13	16.25	16.73	18.4	19.5
1511	19.75	19.46	18.73	15.11	12.77	10.42	11.71	13.16	16.23	16.38	18.16	19.54
1512	20.53	20.23	19.42	15.52	13.06	10.54	11.74	13.12	16.69	17.3	18.93	20.66
1513	19.98	19.97	18.89	14.21	10.37	7.68	8.65	11.16	14.96	16.31	18.03	19.9
1514	19.6	19.54	18.4	13.93	10.23	7.67	8.64	11.17	14.77	16.17	17.65	19.63
1515	19.35	19.27	18.18	13.86	10.31	7.81	8.76	11.13	14.61	15.97	17.4	19.4
1516	19.73	19.68	18.62	14.09	10.84	8.69	9.54	11.45	14.7	15.91	17.69	19.6
1517	19.94	20.01	19.06	14.4	11.3	9.06	10.01	11.65	14.85	15.73	17.95	19.59
1518	20.08	20.14	19.16	14.57	11.45	9.11	10.12	11.72	15.08	15.73	18.08	19.65
1519	20.31	20.23	19.26	14.62	11.65	9.2	10.19	11.73	15.19	15.82	18.06	19.84
1520	20.43	20.33	19.4	14.81	11.67	9.08	10.04	11.64	15.39	15.81	17.99	20.04
1521	20.47	20.3	19.48	14.91	11.65	8.75	9.92	11.7	15.51	15.85	18.03	20.53
1522	20.65	20.46	19.66	14.94	11.65	8.74	10.03	11.9	15.58	15.99	18.34	20.89
1523	20.97	20.69	19.83	15.06	11.59	8.62	9.97	11.87	15.62	16.14	18.54	21.02
1524	20.96	20.72	19.71	15.02	12	9.27	10.49	12.1	15.57	16.07	18.46	20.98
1525	20.7	20.72	19.61	15.14	12.19	9.52	10.78	12.25	15.51	15.91	18.44	20.84
1526	20.41	20.58	19.22	14.89	12.3	9.79	11.04	12.36	15.28	15.59	18.43	20.74
1527	20.51	20.71	19.22	15.02	12.38	9.77	11.1	12.45	15.45	15.72	18.8	20.87
1528	19.81	20.33	18.95	15.05	12.42	9.81	11.19	12.44	15.26	15.27	18.3	19.76
1529	19.52	19.44	18.63	14.76	12.49	9.94	11.23	12.3	14.85	15.01	17.24	19.04
1530	19.35	18.87	18.38	14.32	12.02	9.92	11.02	11.86	14.77	14.91	16.55	18.94
1531	18.98	18.84	18.48	14.22	11.81	9.99	10.93	11.81	14.72	14.74	16.29	18.48
1532	19.29	19.15	18.77	14.63	12.08	9.99	11.08	11.99	14.9	15.01	16.6	18.89
1533	19.53	19.12	18.46	14.82	12.38	10.12	11.44	12.59	15.13	15.13	16.86	19.12
1534	19.6	19.21	18.42	14.88	12.49	10.24	11.6	12.93	15.57	15.15	16.94	19.19
1535	19.59	19.31	18.61	15.02	12.77	10.43	11.77	13.15	16.04	15.76	17.47	19.39
1536	20.29	19.86	19.21	15.42	13.12	10.57	11.76	13.2	16.67	16.99	18.71	20.57
1537	20.12	20.09	19.02	14.27	10.43	7.64	8.61	11.18	14.98	16.27	18.11	20.01
1538	20.02	20.04	18.85	14.16	10.33	7.7	8.66	11.2	14.96	16.24	18.03	19.93
1539	19.72	19.62	18.59	14.01	10.34	7.72	8.7	11.15	14.7	16.05	17.66	19.59
1540	20	19.93	18.89	14.23	10.74	8.31	9.26	11.42	14.84	16.01	17.96	19.78
1541	20.25	20.3	19.28	14.53	11.08	8.7	9.61	11.57	15.11	16.06	18.25	19.98
1542	20.13	20.26	19.25	14.55	11.3	8.97	9.95	11.7	15.1	16	18.15	19.91
1543	20.14	20.27	19.25	14.63	11.67	9.29	10.32	11.8	15.17	15.85	18.03	19.83
1544	20.22	20.29	19.18	14.67	11.76	9.29	10.43	11.88	15.31	15.77	18	19.89
1545	20.12	19.93	19.15	14.71	11.87	9.32	10.53	11.98	15.37	15.69	17.74	20.07
1546	20.2	20.03	19.32	14.83	11.91	9.37	10.57	12.07	15.44	15.71	17.89	20.13
1547	20.42	20.53	19.71	15.08	11.97	9.19	10.41	12.08	15.6	15.9	18.31	20.51
1548	20.46	20.51	19.62	15.07	12.12	9.28	10.55	12.25	15.56	15.91	18.32	20.7
1549	20.48	20.5	19.4	15.05	12.27	9.44	10.61	12.33	15.62	16.09	18.51	20.78
1550	20.36	20.49	19.08	14.8	12.3	9.79	11.01	12.39	15.36	15.76	18.41	20.72
1551	19.98	20.43	18.9	14.84	12.37	9.76	11.11	12.44	15.28	15.53	18.39	20.25
1552	19.71	19.51	18.41	14.78	12.52	9.83	11.19	12.4	14.95	15.06	17.24	19.13
1553	19.78	19.31	18.34	14.79	12.58	9.88	11.24	12.23	14.89	15.07	16.66	19.08
1554	19.19	19.4	18.49	14.49	12.15	9.97	11.08	11.94	14.7	14.82	16.66	18.7
1555	18.83	19.37	18.67	14.34	11.85	9.92	11.01	11.77	14.64	14.58	16.28	18.32
1556	19.16	19.86	19.33	15.04	12.36	9.99	11.13	11.97	14.76	14.86	16.58	18.66
1557	19.52	19.98	19.61	15.54	12.8	10.23	11.58	12.61	15.05	14.85	16.75	18.78
1558	19.7	19.92	19.44	15.64	12.93	10.39	11.75	13.01	15.5	14.93	16.62	19
1559	19.33	19.17	18.75	15.23	12.85	10.45	11.85	13.14	15.78	15.24	16.86	19.18
1560	19.64	19.3	18.57	15.16	12.97	10.6	11.88	13.33	16.51	16.26	17.77	19.98
1561	20.14	20.07	19.03	14.37	10.58	7.67	8.71	11.38	15.01	16.13	18.22	20.01
1562	20.16	20.09	19.05	14.28	10.44	7.66	8.63	11.2	15.09	16.15	18.18	20.01
1563	20.02	19.91	18.81	14.14	10.41	7.69	8.7	11.24	14.94	15.96	17.94	19.83
1564	20.29	20.15	19.06	14.38	10.95	8.42	9.47	11.46	15.07	16.03	18.22	19.95
1565	20.19	20.15	19.14	14.42	11.44	9.11	10.08	11.66	15.04	16.12	18.27	20.02
1566	20.24	20.29	19.27	14.55	11.56	9.09	10.12	11.76	15.23	16.09	18.27	20.22
1567	20.28	20.48	19.4	14.7	11.59	9.09	10.14	11.79	15.28	16	18.17	20.28
1568	20.3	20.5	19.44	14.77	11.53	8.88	9.98	11.79	15.52	15.87	18	20.26
1569	20.14	19.96	19.11	14.73	11.76	9.13	10.4	11.97	15.4	15.67	17.73	19.92
1570	20.06	19.86	19.2	14.67	11.93	9.35	10.55	12.05	15.35	15.67	17.7	19.68
1571	20.04	20.28	19.43	14.85	12.04	9.43	10.7	12.17	15.44	15.77	18.08	19.78
1572	19.89	20.27	19.28	14.79	12.19	9.54	10.85	12.29	15.54	15.8	18.16	20.17
1573	20.01	20.3	19.32	14.7	12.24	9.7	10.98	12.33	15.61	16.03	18.45	20.72
1574	20.54	20.69	19.52	14.89	12.34	9.73	10.96	12.45	15.78	16.58	18.89	21.19
1575	19.94	20.36	19.16	15.05	12.44	9.75	10.97	12.52	15.71	16.14	18.65	20.72
1576	19.59	19.41	18.49	14.61	12.47	9.86	11.18	12.54	15.43	15.5	17.73	19.28
1577	19.68	20.08	19.15	15.01	12.57	9.69	11.15	12.59	15.92	16.14	17.95	19.48
1578	20.3	20.75	19.63	15.11	12.41	9.91	11.25	12.46	15.57	15.98	18.09	19.83
1579	19.62	19.99	18.87	14.57	11.91	10.03	11.07	11.89	14.48	14.52	16.83	18.62
1580	19.5	20.13	19.22	15.14	12.36	10.01	11.29	12.18	14.8	14.55	16.31	18.54
1581	19.95	20.46	19.83	15.74	12.94	10.26	11.68	12.91	15.48	14.92	16.51	18.93
1582	19.95	20.34	19.86	15.89	13.06	10.48	11.68	13.12	15.79	15.1	16.59	19.24
1583	19.43	19.27	19.11	15.71	13.1	10.57	11.88	13.21	15.96	15.34	16.77	19.28
1584	19.95	19.43	18.85	15.76	13.24	10.66	11.72	13.36	16.68	16.5	17.75	20.26
1585	20.13	19.93	18.8	14.29	10.94	8.19	9.22	11.55	14.82	15.94	18.18	19.81
1586	20.3	20.02	19.04	14.42	10.63	7.83	8.76	11.4	15.13	16.05	18.35	20.05
1587	20.09	19.94	18.88	14.26	10.52	7.76	8.8	11.25	15.09	15.97	18.06	19.89
1588	19.96	19.79	18.77	14.15	11.04	8.58	9.65	11.48	14.9	15.95	17.89	19.72
1589	20.39	20.2	19.1	14.45	11.53	9.27	10.33	11.81	15.1	16.46	18.26	20.22
1590	20.21	20.08	19.1	14.35	11.53	9.27	10.31	11.76	15.12	16.35	18.16	20.19
1591	20.35	20.4	19.45	14.7	11.53	9.08	10.04	11.82	15.45	16.37	18.41	20.55
1592	20.32	20.27	19.43	14.82	11.45	8.7	9.72	11.76	15.75	16.07	18.15	20.24
1593	20.26	19.89	18.99	14.76	11.75	8.9	10.06	11.89	15.62	15.83	18.03	19.85
1594	20.04	19.89	18.96	14.71	11.94	9.19	10.4	12.13	15.51	15.7	17.86	19.81
1595	20.05	20.12	19.1	14.75	12.11	9.37	10.55	12.22	15.6	15.97	18.17	20.04
1596	19.88	20.11	19.1	14.76	12.2	9.57	10.68	12.31	15.79	16.14	18.12	20.26
1597	20.21	20.41	19.51	14.85	12.29	9.73	10.89	12.37	16.08	16.88	18.72	20.84
1598	20.99	20.95	19.88	15.14	12.38	9.81	10.88	12.26	16.3	17.36	18.83	21.17
1599	20.95	20.98	19.88	15.27	12.45	9.79	10.71	12.29	16.33	17.31	18.77	21.27
1600	20.71	20.8	19.77	15.32	12.25	9.48	10.51	12.45	16.27	17.16	18.76	21
1601	21.09	20.99	19.99	15.48	12.18	9.13	10.5	12.45	16.28	17.21	18.93	21.26
1602	21.09	20.96	19.85	15.36	12.49	9.86	11.16	12.48	15.76	16.54	18.67	20.75
1603	19.86	20.01	18.78	14.63	11.92	10.05	11.13	11.85	14.38	14.49	17.09	18.62
1604	19.52	20.29	19.13	15.24	12.42	10.01	11.36	12.39	14.8	14.49	16.58	18.34
1605	20.08	20.52	19.6	15.83	13.01	10.39	11.59	13.16	15.81	15.19	17.02	19.11
1606	20.09	20.25	19.83	15.96	13.04	10.5	11.39	13.23	16.34	15.75	17.33	19.57
1607	19.49	19.41	19.27	15.96	13.22	10.57	11.64	13.32	16.5	15.93	17.18	19.61
1608	19.58	19.16	18.77	15.84	13.28	10.69	11.73	13.39	16.72	16.38	17.72	19.89
1609	19.62	19.56	18.57	13.93	10.75	8.36	9.28	11.33	14.8	16.13	17.67	19.59
1610	20.25	20.14	18.99	14.29	10.86	8.23	9.3	11.42	15.21	16.55	18.22	20.16
1611	19.89	19.79	18.74	14.13	10.78	8.26	9.44	11.46	15.01	16.13	17.84	19.77
1612	19.68	19.47	18.54	14	11.12	8.92	10.03	11.56	14.76	15.75	17.64	19.4
1613	20.38	19.98	19.04	14.37	11.54	9.16	10.23	11.75	15.11	16.24	18.18	20.03
1614	20.46	20.11	19.29	14.59	11.59	9.16	10.08	11.87	15.41	16.44	18.44	20.31
1615	20.28	20.04	19.3	14.68	11.64	9.06	10.01	11.84	15.69	16.47	18.54	20.21
1616	20.15	19.82	19.07	14.71	11.73	9.22	10.19	11.94	15.78	16.34	18.26	19.75
1617	20.19	19.7	18.74	14.65	11.89	9.35	10.49	12.03	15.75	16.09	17.92	19.62
1618	20.15	19.96	19.07	14.83	11.96	9.31	10.4	12.03	15.98	16.61	18.31	19.98
1619	20.32	20.26	19.22	14.81	12.01	9.35	10.33	12.1	16.05	16.79	18.62	20.55
1620	20.65	20.59	19.47	14.88	12.16	9.66	10.75	12.29	15.88	16.76	18.61	20.84
1621	20.77	20.59	19.42	14.73	12.23	9.83	11.12	12.49	15.91	17.01	18.73	20.86
1622	20.94	20.85	19.73	14.98	12.39	9.88	11.21	12.48	16.25	17.27	18.85	21.06
1623	21.08	20.97	19.9	15.25	12.45	9.89	10.92	12.42	16.32	17.3	18.95	21.17
1624	21.35	20.99	20.11	15.48	11.87	9.21	10.13	12.41	16.31	17.13	18.81	21.27
1625	21.23	21.13	20.07	15.63	11.83	8.88	10.17	12.53	16.31	17.14	19.06	21.33
1626	19.77	20.11	18.73	14.82	12.35	9.84	11.2	12.49	15.64	16.09	18.03	19.78
1627	18.81	18.91	17.95	14.22	11.73	9.87	10.83	11.75	14.43	14.4	16.33	18.25
1628	18.83	19.51	18.51	15.04	12.32	10.08	11.33	12.39	14.65	14.36	16.15	18.22
1629	19.3	19.9	19.05	15.62	12.78	10.3	11.81	13.01	15.33	14.68	16.32	18.53
1630	19.48	19.62	19.11	15.75	12.98	10.45	11.9	13.28	16.11	15.46	17.16	19.21
1631	19.1	18.94	18.63	15.55	12.97	10.53	11.95	13.35	16.39	15.85	17.3	19.36
1632	19.46	19.08	18.46	15.59	13.26	10.71	12	13.43	16.67	16.2	17.71	19.6
1633	18.45	18.27	17.56	13.16	9.83	7.51	8.65	11.07	14.52	14.95	16.55	18.29
1634	20.01	19.86	18.77	14.15	10.56	8.02	9.06	11.35	15.36	16.55	18.04	19.98
1635	20.33	20.14	19.04	14.37	10.87	8.32	9.43	11.59	15.28	16.55	18.28	20.22
1636	19.91	19.76	18.74	14.17	11.04	8.73	9.84	11.62	15.05	16.04	17.9	19.64
1637	19.92	19.66	18.75	14.21	11.26	8.99	10.02	11.73	15.08	15.88	17.86	19.65
1638	20.3	19.9	19.1	14.65	11.44	8.86	9.74	11.84	15.62	16.3	18.43	19.94
1639	20.45	20.07	19.45	14.75	11.5	8.88	9.88	11.88	15.95	16.91	18.64	20.07
1640	20.21	20.2	19.25	14.64	11.72	9.32	10.41	11.96	15.85	16.83	18.38	20.03
1641	20.01	19.89	18.79	14.47	11.68	9.42	10.59	11.97	15.49	16.39	18.1	19.65
1642	20.55	20.54	19.37	14.82	11.93	9.55	10.76	12.21	15.89	16.88	18.69	20.39
1643	20.89	20.52	19.49	14.91	12.03	9.62	10.71	12.2	16.08	17.17	18.6	20.77
1644	20.84	20.36	19.59	14.99	12.16	9.76	10.94	12.32	16.07	17.22	18.43	20.66
1645	21	20.49	19.72	15.11	12.24	9.85	11	12.44	16.27	17.31	18.42	20.77
1646	21.11	20.61	19.83	15.28	12.14	9.82	10.73	12.39	16.33	17.3	18.4	20.84
1647	21.2	20.78	19.96	15.42	11.96	9.53	10.29	12.43	16.34	17.26	18.43	20.93
1648	21.15	20.68	19.97	15.46	11.72	9.14	10.09	12.54	16.26	17	18.42	20.91
1649	21.29	20.59	20.03	15.46	11.78	9.11	10.34	12.6	16.31	16.69	18.44	20.98
1650	19.82	19.86	18.86	14.9	12.36	10.02	11.32	12.57	15.61	16.04	17.89	19.75
1651	18.34	18.1	17.49	13.9	11.66	9.93	10.99	11.86	14.42	14.24	15.86	18.01
1652	18.8	18.63	18.04	14.64	12.24	10.08	11.36	12.55	15.06	14.64	16.19	18.4
1653	19.04	19.31	18.62	15.32	12.68	10.28	11.69	12.93	15.5	14.87	16.31	18.62
1654	18.88	19.29	18.67	15.38	12.72	10.36	11.71	12.99	15.64	15.07	16.68	18.78
1655	18.79	18.62	18.24	15.04	12.61	10.43	11.77	13.13	15.88	15.24	16.71	18.74
1656	19.35	19.02	18.37	15.43	13.03	10.62	12.05	13.43	16.57	16.25	17.77	19.48
1657	19.39	19.32	18.43	13.89	10.2	7.66	8.65	11.45	15.35	15.76	17.5	19.32
1658	20.54	20.36	19.2	14.41	10.65	7.95	8.88	11.53	15.81	17.01	18.56	20.53
1659	20.76	20.39	19.23	14.66	11.01	8.18	9.14	11.72	15.72	16.94	18.8	20.38
1660	20.62	20.3	19.25	14.69	11.14	8.32	9.25	11.67	15.93	16.9	18.79	20.28
1661	20.73	20.59	19.53	14.69	11.19	8.52	9.42	11.73	16.03	17.07	18.85	20.58
1662	20.58	20.4	19.36	14.67	11.19	8.74	9.71	11.73	15.97	17	18.6	20.39
1663	18.84	18.72	17.96	13.46	10	7.62	8.63	11.33	14.89	15.18	16.88	18.73
1664	20.73	20.56	19.38	14.51	10.71	7.99	8.82	11.67	16.04	17.08	18.71	20.71
1665	20.2	20.01	18.94	14.35	10.87	8.24	9.18	11.61	15.59	16.77	18.35	19.99
1666	20.24	20.05	18.98	14.35	10.9	8.38	9.36	11.67	15.72	16.79	18.29	20.01
1667	20.44	20.25	19.1	14.39	10.86	8.48	9.38	11.7	15.95	16.97	18.42	20.46
1668	19.89	19.67	18.61	14.15	10.92	8.91	9.89	11.73	15.71	16.29	17.94	19.86
1669	19.8	19.64	18.56	14.04	10.37	7.89	8.81	11.65	15.58	16.08	17.87	19.74
1670	20.64	20.45	19.31	14.46	10.73	8.02	8.91	11.82	16.03	17.03	18.66	20.65
1671	19.97	19.86	18.81	14.11	10.68	8.24	9.19	11.59	15.55	16.57	18	19.89
1672	18.9	18.79	17.88	13.56	10.5	8.39	9.41	11.48	14.98	15.41	17.06	18.97
1673	18.55	18.45	17.63	13.45	10.38	8.49	9.51	11.63	14.78	14.95	16.72	18.55
1674	19.28	19.19	18.16	13.98	10.75	8.81	9.74	11.91	15.35	15.55	17.35	19.2
1675	20.06	19.87	18.74	14.17	10.49	8.01	8.92	11.76	15.74	16.38	18.12	20.03
1676	20.14	20	18.81	14.25	10.61	8.06	9.01	11.82	15.8	16.51	18.26	20.18
1677	18.83	18.68	17.75	13.46	10.15	7.87	8.89	11.37	14.84	15.25	16.94	18.79
1678	17.69	17.64	16.92	12.93	9.97	7.98	9.02	11.09	14.01	14.35	15.92	17.66
1679	18.57	18.65	17.82	13.71	10.53	8.54	9.49	11.75	14.87	15.14	16.81	18.56
1680	19.69	19.61	18.55	14.13	10.87	8.93	9.86	11.95	15.7	15.94	17.8	19.74
1681	19.6	19.35	18.4	13.9	10.39	8.06	9	11.82	15.49	15.91	17.79	19.51
1682	18.67	18.4	17.55	13.29	10.11	8.05	8.98	11.36	14.83	15.22	17	18.59
1683	17.09	16.69	15.9	11.92	9.5	7.91	8.79	10.03	13.15	13.75	15.27	16.99
1684	17.28	17.02	16.18	12.25	9.63	7.91	8.93	10.27	13.37	14.01	15.5	17.17
1685	18.35	18.23	17.43	13.3	10.36	8.52	9.58	11.59	14.69	14.76	16.58	18.31
1686	20.38	20.15	19.16	14.46	11.42	9.32	10.41	12.11	15.95	16.72	18.35	20.37
1687	17.82	17.46	16.81	12.84	9.89	7.96	8.89	11.34	14.44	14.74	16.27	17.77
1688	16.44	16	15.18	11.28	9.05	7.51	8.44	9.78	12.68	13.11	14.59	16.26
1689	16.28	15.84	14.99	11.04	8.96	7.55	8.43	9.33	12.35	12.81	14.28	16.14
1690	18.04	17.71	16.81	12.61	9.77	7.98	8.9	10.79	14.11	14.36	16.15	17.91
1691	19.87	19.69	18.63	14.08	10.91	8.87	9.81	11.92	15.66	16.28	17.99	19.91
1692	20.79	20.52	19.41	14.74	11.71	9.42	10.43	12.23	16.25	17.03	18.74	20.73
