# Supplementary material for: Roles of host and environment in shift of primary anthrax host species in Kruger National Park
Source: PLoS One. 2024 Dec 6;19(12):e0314103. doi: 10.1371/journal.pone.0314103 (PMC11623471; doi:10.1371/journal.pone.0314103)
Supplement: S1 Data — (ZIP) [file pone.0314103.s001.zip › Ochai Supplementary Data/Tmin excel/1998.xlsx]

## Sheet: 1998
UPID	1998_1	1998_2	1998_3	1998_4	1998_5	1998_6	1998_7	1998_8	1998_9	1998_10	1998_11	1998_12
1	22	21.43	20.75	18.05	12.91	9.94	11.12	12.04	15.04	18.79	20.55	20.27
2	22.18	21.58	20.95	18.15	13.01	9.96	11.14	12.14	15.09	18.89	20.69	20.41
3	22.28	21.68	20.99	18.1	13.03	10.09	11.3	12.19	15.1	18.9	20.72	20.53
4	22.36	21.86	20.98	18.11	13.11	10.06	11.23	12.18	15.12	19.07	20.73	20.65
5	22.07	21.74	20.77	18.07	13.05	9.9	10.93	11.99	15	19.07	20.46	20.51
6	22.03	21.82	20.89	18.15	13.04	9.92	10.95	12.03	15.07	19.27	20.51	20.57
7	22.41	21.98	21.13	18.34	13.16	10.06	11.09	12.22	15.35	19.52	20.79	20.82
8	22.43	22.11	21.14	18.34	13.25	10.24	11.35	12.43	15.55	19.52	20.73	20.88
9	22.27	22	21	18.17	13.21	10.23	11.28	12.52	15.6	19.37	20.5	20.73
10	22.1	21.83	20.91	18.17	13.16	10.17	11.15	12.38	15.42	19.25	20.35	20.58
11	22.12	21.87	21.18	18.37	13.27	10.19	11.17	12.33	15.33	19.22	20.74	20.66
12	21.82	21.62	21.03	18.29	13.35	10.1	10.96	12.14	14.97	18.37	20.55	20.43
13	21.73	21.47	20.91	18.23	13.35	10.08	10.96	12.1	14.8	18.13	20.3	20.37
14	21.82	21.64	21.07	18.37	13.42	10.13	11.04	12.27	15	18.27	20.4	20.51
15	21.92	21.65	21.15	18.54	13.52	10.16	11.09	12.48	15.23	18.48	20.56	20.62
16	22.4	22.06	21.26	18.41	13.76	10.68	11.51	13.09	15.89	19.36	20.95	21.02
17	22.54	22.21	20.91	18.02	13.94	10.98	11.85	13.31	16.1	19.57	20.94	21.2
18	22.25	21.82	21.11	18.26	13.99	11.1	11.93	13.49	16.04	19.01	20.78	21.01
19	22.08	21.55	20.9	18.22	13.05	9.79	10.86	11.99	15.15	18.78	20.75	20.48
20	22.02	21.53	20.91	18.21	13.06	9.96	11.1	12.02	15.14	18.78	20.67	20.4
21	22.29	21.72	21.14	18.32	13.12	10.17	11.25	12.19	15.24	18.91	20.88	20.59
22	22.43	21.92	21.14	18.31	13.21	10.16	11.29	12.2	15.27	19.1	20.91	20.76
23	22.27	21.93	20.87	18.16	13.19	10.14	11.18	12.21	15.28	19.44	20.71	20.71
24	22.16	21.86	20.8	18.1	13.17	10.16	11.2	12.28	15.43	19.38	20.56	20.6
25	22.34	22.04	20.96	18.31	13.19	10.19	11.27	12.34	15.49	19.43	20.74	20.75
26	22.53	22.25	21.23	18.46	13.29	10.32	11.35	12.53	15.66	19.65	20.98	21.03
27	22.53	22.21	21.5	18.56	13.4	10.32	11.33	12.68	15.8	19.84	21.18	21.06
28	22.35	21.95	21.42	18.67	13.43	10.39	11.29	12.68	15.79	19.66	21.3	20.89
29	22.33	22.04	21.44	18.65	13.43	10.32	11.29	12.68	15.74	19.53	21.15	20.8
30	22.13	21.9	21.32	18.57	13.47	10.38	11.27	12.64	15.52	19.04	20.92	20.69
31	21.99	21.7	21.07	18.54	13.51	10.38	11.2	12.49	15.35	18.74	20.72	20.63
32	21.72	21.45	20.84	18.35	13.45	10.21	11.09	12.23	14.93	18.14	20.31	20.33
33	21.63	21.43	20.95	18.43	13.44	10.17	10.99	12.28	15.01	18.24	20.29	20.28
34	22.25	22.07	20.97	18.15	13.6	10.52	11.42	12.97	15.8	19.24	20.64	20.97
35	22.51	22.25	20.76	17.78	13.82	10.84	11.84	13.11	15.74	19.18	20.72	21.17
36	22.54	22.29	20.93	17.97	13.95	10.86	11.87	13.42	16.11	19.5	20.86	21.28
37	21.84	21.42	20.77	18.03	12.91	9.65	10.68	11.67	14.84	18.35	20.35	20.24
38	21.89	21.35	20.83	18.16	13.04	10.01	11.07	11.92	15	18.44	20.43	20.22
39	22.16	21.65	20.83	18	13.02	10.24	11.36	12.14	15.07	18.8	20.56	20.42
40	22.15	21.71	20.66	17.97	13.04	10.27	11.4	12.22	15.15	19.03	20.54	20.49
41	22.12	21.65	20.54	17.84	13.11	10.29	11.42	12.31	15.27	19.31	20.58	20.55
42	22.36	22	20.89	18.16	13.21	10.3	11.37	12.37	15.46	19.4	20.89	20.79
43	22.37	22.02	21.27	18.53	13.35	10.25	11.29	12.28	15.37	19	20.95	20.73
44	22.52	22.15	21.45	18.68	13.43	10.33	11.28	12.38	15.57	19.19	21.11	20.87
45	22.57	22.07	21.43	18.71	13.41	10.27	11.23	12.34	15.56	19.41	21.22	20.88
46	22.34	21.96	21.35	18.67	13.44	10.17	11.11	12.3	15.37	19.02	20.97	20.73
47	22.62	22.45	21.38	18.53	13.48	10.32	11.24	12.63	15.79	19.66	21.13	21.19
48	22.58	22.48	21.36	18.3	13.45	10.29	11.14	12.67	15.76	19.55	21.15	21.29
49	22.53	22.54	21.51	18.13	13.45	10.23	11.2	12.68	15.7	19.41	21.26	21.22
50	21.96	21.91	21.26	18.45	13.43	10.34	11.19	12.71	15.65	19.21	20.81	20.59
51	21.75	21.53	21.08	18.65	13.46	10.28	11.22	12.56	15.3	18.5	20.47	20.39
52	22.14	21.97	21.18	18.3	13.5	10.42	11.29	12.86	15.7	19.11	20.57	20.81
53	22.43	22.3	20.87	17.83	13.7	10.64	11.57	13.12	15.59	18.79	20.54	20.93
54	22.47	22	20.64	17.66	13.74	10.41	11.58	13	15.68	18.95	20.64	20.95
55	22.08	21.76	20.93	18.06	12.91	9.72	10.66	11.6	14.78	18.23	20.26	20.32
56	21.91	21.45	20.87	18.19	13.08	10.06	11.07	11.82	14.91	18.36	20.38	20.29
57	22.03	21.51	20.93	18.18	13.07	10.31	11.33	12.08	15.06	18.52	20.49	20.32
58	21.99	21.64	20.74	17.95	13.01	10.33	11.44	12.14	15.11	18.82	20.4	20.41
59	21.74	21.42	20.41	17.84	13.08	10.32	11.41	12.22	15.16	19.17	20.27	20.25
60	22.06	21.8	20.83	18.26	13.2	10.26	11.25	12.17	15.2	19.11	20.53	20.53
61	22.13	21.73	21.21	18.46	13.23	9.99	10.89	11.93	15.05	18.52	20.73	20.57
62	22.2	21.81	21.23	18.5	13.27	10.04	10.84	11.94	15.08	18.48	20.79	20.55
63	22.16	21.81	21.19	18.45	13.21	9.94	10.77	11.87	15.03	18.54	20.78	20.45
64	22.18	21.87	21.27	18.5	13.26	9.8	10.61	11.86	15.11	18.75	20.78	20.61
65	22.16	21.92	21.18	18.53	13.26	9.88	10.72	11.99	15.27	19.01	20.91	20.65
66	22.14	21.9	21.18	18.72	13.47	10.18	10.97	12.2	15.35	18.85	20.86	20.75
67	22.35	22.16	21.39	18.75	13.48	10.3	11.14	12.6	15.77	19.45	21.02	20.99
68	22.53	22.55	21.47	18.19	13.44	10.32	11.16	12.81	15.88	20.02	21.14	21.14
69	22.06	21.99	21.27	18.56	13.43	10.31	11.2	12.69	15.74	19.35	20.78	20.73
70	22.01	21.84	21.15	18.55	13.53	10.29	11.18	12.64	15.66	19.1	20.56	20.75
71	22.29	22.25	20.93	18.02	13.49	10.42	11.31	13.04	15.48	18.61	20.25	20.77
72	22.36	22.05	20.76	17.77	13.68	10.62	11.52	13.04	15.59	18.73	20.39	20.72
73	22.05	21.81	21.01	18.04	12.67	9.47	10.41	11.49	14.7	18.14	20.17	20.22
74	21.81	21.47	20.8	18.11	12.97	9.88	10.78	11.76	14.88	18.21	20.29	20.22
75	22.05	21.49	21.02	18.29	13.15	10.27	11.17	12.03	15.12	18.65	20.57	20.39
76	22.13	21.64	21	18.29	13.13	10.31	11.23	12.14	15.14	18.88	20.59	20.46
77	22.09	21.79	21.01	18.27	13.2	10.27	11.33	12.23	15.27	19.23	20.39	20.5
78	22.26	21.89	21.14	18.46	13.28	10.25	11.23	12.2	15.37	19.42	20.6	20.73
79	22.25	21.8	21.23	18.53	13.26	10.11	10.99	12.02	15.19	19.07	20.9	20.77
80	22.22	21.81	21.24	18.48	13.25	10.01	10.86	11.93	15.16	18.88	21.01	20.72
81	22.12	21.74	21.15	18.37	13.19	9.86	10.69	11.82	15.07	18.82	21	20.56
82	22.04	21.6	21.02	18.26	13.03	9.72	10.49	11.73	15.07	19.03	20.86	20.51
83	22.01	21.69	20.99	18.37	13.14	9.63	10.41	11.72	15.16	19.06	21.05	20.58
84	22.11	21.76	21.07	18.58	13.34	9.96	10.66	11.83	15.17	18.72	20.89	20.68
85	22.16	21.89	21.2	18.77	13.48	10.17	10.98	12.08	15.25	18.65	20.89	20.75
86	22.49	22.4	21.54	18.79	13.5	10.28	11.06	12.5	15.77	19.63	21.15	21.18
87	22.47	22.52	21.63	18.78	13.47	10.3	11.11	12.72	15.94	19.95	21.33	21.32
88	22.38	22.25	21.59	18.68	13.52	10.36	11.16	12.95	15.81	19.54	21.24	21.2
89	22.36	22.05	21.59	18.61	13.58	10.49	11.28	13.09	15.74	19.22	21.06	21.34
90	22.36	22	21.46	18.75	13.68	10.61	11.36	13.2	15.92	19.48	21.03	21.32
91	21.89	21.48	20.91	18.18	12.99	9.89	10.85	11.85	15.01	18.53	20.47	20.26
92	21.95	21.58	20.99	18.21	13.05	9.98	10.91	11.95	15.11	18.61	20.56	20.36
93	22.04	21.5	21.01	18.28	13.05	10.02	10.87	12	15.11	18.64	20.66	20.39
94	22.04	21.55	21.02	18.3	13.13	10.09	10.99	12.01	15.16	18.7	20.68	20.37
95	22.19	21.61	21.14	18.43	13.28	10.34	11.22	12.12	15.29	19.05	20.79	20.5
96	22.27	21.65	21.13	18.5	13.31	10.36	11.27	12.15	15.32	19.25	20.74	20.65
97	22.2	21.75	21.16	18.48	13.25	10.11	11.06	12.03	15.2	19.38	20.63	20.66
98	22.19	21.74	21.08	18.35	13.18	9.97	10.8	11.94	15.18	19.38	20.49	20.66
99	22.17	21.73	21.05	18.3	13.13	9.86	10.64	11.84	15.14	19.34	20.48	20.56
100	22.06	21.53	20.93	18.33	13.14	9.89	10.66	11.72	14.95	18.79	20.84	20.37
101	21.63	21.3	20.69	18.13	12.98	9.7	10.41	11.51	14.62	17.97	20.42	20.06
102	21.75	21.45	20.76	18.19	13	9.55	10.15	11.43	14.65	17.94	20.4	20.23
103	21.9	21.64	20.88	18.24	13.03	9.53	10.2	11.4	14.64	17.96	20.37	20.36
104	22.03	22.05	21.14	18.42	13.09	9.61	10.37	11.63	14.94	18.73	20.61	20.72
105	22	22.03	21.01	18.53	13.25	9.87	10.68	12.11	15.53	19.29	20.5	20.72
106	22.22	22.26	21.11	18.61	13.44	10.17	11.02	12.52	15.63	19.08	20.68	20.96
107	22.12	22.1	21.45	18.82	13.62	10.4	11.2	12.75	15.86	19.52	21.04	21.25
108	22.16	21.86	21.36	18.78	13.75	10.46	11.27	12.78	15.95	19.73	20.96	21.03
109	21.88	21.41	20.92	18.22	13	9.97	10.95	11.92	15.03	18.74	20.44	20.25
110	21.92	21.42	20.96	18.19	12.97	9.87	10.79	11.89	15.06	18.75	20.51	20.26
111	21.89	21.28	20.87	18.11	12.9	9.78	10.66	11.81	14.94	18.58	20.35	20.16
112	21.92	21.38	20.97	18.21	13.04	9.93	10.76	11.87	14.98	18.49	20.48	20.29
113	22.01	21.47	21.06	18.3	13.2	10.12	10.94	11.95	15.09	18.57	20.61	20.31
114	22.07	21.49	21.05	18.39	13.21	10.13	11.02	11.95	15.14	18.83	20.73	20.41
115	21.98	21.51	20.97	18.33	13.24	10.02	10.85	11.89	15.05	18.77	20.72	20.41
116	22.02	21.66	21.06	18.36	13.3	10.08	10.9	11.86	14.98	18.75	20.83	20.53
117	21.94	21.66	20.97	18.21	13.12	9.92	10.75	11.73	14.87	18.83	20.45	20.37
118	21.83	21.53	20.85	18.23	13.07	9.81	10.54	11.66	14.76	18.47	20.45	20.2
119	21.47	21.17	20.65	18.02	12.97	9.65	10.37	11.42	14.52	17.65	19.97	20
120	21.45	21.33	20.65	18.05	12.92	9.54	10.23	11.33	14.38	17.48	19.87	19.9
121	21.73	21.62	20.7	18.09	13.03	9.69	10.52	11.63	14.76	18.34	20.18	20.26
122	21.18	21.05	20.04	17.61	13.18	10.09	10.95	12.16	15.17	18.75	19.99	20.17
123	21.48	21.14	20.02	17.46	13.2	10.2	11.1	12.44	15.28	18.67	20.05	20.2
124	22.24	21.87	20.44	17.91	13.33	10.23	11.06	12.61	15.46	18.84	20.43	20.58
125	22	21.97	20.69	18.25	13.41	10.26	11.15	12.6	15.45	18.58	20.23	20.61
126	21.99	22.02	20.97	18.53	13.58	10.34	11.2	12.68	15.68	18.96	20.55	20.96
127	21.66	21.24	20.86	18.08	12.69	9.69	10.58	11.72	14.91	18.7	20.17	20.12
128	21.85	21.33	20.89	18.17	12.81	9.74	10.62	11.77	14.95	18.82	20.15	20.26
129	21.65	21.17	20.73	18.03	12.87	9.82	10.72	11.78	14.85	18.57	19.78	19.97
130	21.78	21.29	20.83	18.11	12.97	9.99	10.78	11.81	14.87	18.51	20	20.06
131	21.91	21.42	20.99	18.28	13.13	10.09	10.89	11.89	15.01	18.6	20.44	20.2
132	21.82	21.43	20.96	18.28	13.14	10.12	10.94	11.85	15.02	18.6	20.44	20.11
133	21.57	21.23	20.77	18.07	13.05	9.97	10.71	11.72	14.75	18.17	20.16	19.96
134	21.68	21.39	20.86	18.23	13.08	10.01	10.77	11.7	14.72	18.11	20.23	20.16
135	21.97	21.69	21.1	18.4	13.22	10.09	10.87	11.73	14.8	18.27	20.53	20.37
136	21.67	21.57	20.81	18.13	13.02	9.93	10.69	11.62	14.64	18.2	20.2	20.18
137	21.44	21.18	20.72	18.1	13.03	9.78	10.52	11.41	14.38	17.47	19.82	19.88
138	21.46	21.36	20.53	17.88	13.09	9.99	10.82	11.63	14.46	17.43	19.68	19.82
139	21.07	20.65	19.69	17.07	12.96	10.26	11.09	12.29	14.97	18.45	19.85	19.96
140	20.9	20.53	19.59	16.88	12.93	10.11	10.99	12.32	14.88	18.1	19.68	19.68
141	21.35	20.98	19.85	17.23	13.07	10.15	10.96	12.45	14.99	18.24	19.93	19.94
142	21.68	21.13	19.97	17.33	13.07	10.2	11	12.59	15.03	18.07	19.78	19.92
143	21.9	21.26	20.09	17.44	13.1	10.18	11.03	12.65	14.99	18.04	19.82	20.01
144	22.19	21.59	20.49	17.9	13.35	10.32	11.05	12.81	15.28	18.46	20.3	20.59
145	20.95	20.37	20.05	17.39	12.61	9.99	11.07	11.84	14.56	17.71	18.98	19.07
146	21.15	20.76	20.34	17.66	12.8	10.01	11.01	11.91	14.79	18	19.3	19.39
147	21.03	20.7	20.2	17.63	12.77	9.96	10.9	11.75	14.68	18	19.15	19.33
148	21.55	21.2	20.69	17.97	12.93	10.05	10.87	11.8	14.81	18.49	19.52	19.91
149	21.55	21.24	20.68	17.99	12.94	9.96	10.82	11.75	14.84	18.49	19.59	19.95
150	21.87	21.52	20.96	18.25	13.1	10.11	10.93	11.85	15.02	18.81	20.02	20.22
151	21.67	21.38	20.75	18.11	13.12	10.28	11.08	11.93	14.9	18.6	19.93	20.14
152	21.81	21.5	20.81	18.04	13.16	10.46	11.32	12.03	15.03	18.65	20.09	20.27
153	21.97	21.82	21.15	18.38	13.26	10.5	11.33	11.92	14.94	18.48	20.62	20.47
154	21.87	21.71	20.85	18.11	13.21	10.41	11.26	11.87	14.78	18.36	20.33	20.33
155	21.42	21.36	20.88	18.1	13.15	10.26	11.03	11.54	14.38	17.4	19.79	19.8
156	21.43	21.43	20.47	17.54	13.04	10.3	11.15	11.7	14.4	17.26	19.63	19.78
157	21.09	20.69	19.68	16.98	12.84	10.25	11.13	12.27	14.98	18.25	19.79	19.92
158	20.78	20.33	19.55	16.84	12.78	10.04	11.02	12.38	14.89	18.16	19.44	19.5
159	21.01	20.54	19.69	16.98	12.88	10.14	11.02	12.46	14.87	17.94	19.45	19.56
160	21.32	20.77	19.86	17.12	12.97	10.19	11.02	12.53	14.92	17.82	19.48	19.61
161	21.78	20.86	20.04	17.27	13.07	10.21	11.01	12.61	14.99	17.96	19.73	19.89
162	22.06	21.07	20.2	17.53	13.16	10.25	11.07	12.77	15.24	18.24	19.95	20.11
163	20.46	20.03	19.61	16.84	12.41	10.12	11.3	11.96	14.57	17.51	18.84	18.72
164	20.39	19.94	19.48	16.78	12.39	10.15	11.29	11.99	14.46	17.37	18.71	18.69
165	20.47	20.07	19.59	16.98	12.53	10.25	11.43	12.1	14.59	17.51	18.86	18.8
166	20.51	20.18	19.68	17.13	12.71	10.4	11.4	12.05	14.64	17.55	18.9	18.94
167	21.12	20.76	20.2	17.67	13	10.53	11.5	12.28	15.08	18.18	19.62	19.61
168	21.22	20.84	20.19	17.78	13.09	10.63	11.66	12.38	15.13	18.39	19.65	19.88
169	21.33	20.92	20.13	17.63	13.04	10.72	11.68	12.4	15.12	18.49	19.6	20.05
170	21.82	21.43	20.57	17.73	13.11	10.74	11.7	12.52	15.22	18.9	20.01	20.39
171	21.95	21.74	20.9	17.86	13.12	10.6	11.51	12.38	15.16	18.88	20.29	20.39
172	21.87	21.65	20.63	17.65	13.08	10.45	11.41	12.12	14.96	18.38	20.27	20.29
173	21.66	21.63	20.64	17.47	13.06	10.29	11.29	11.8	14.55	17.54	20.05	19.9
174	21.62	21.53	20.46	17.3	12.91	10.17	11.2	11.93	14.61	17.41	19.92	19.83
175	21.5	21.12	19.98	17.14	12.85	10.14	11.13	12.2	14.99	18.05	19.99	20.12
176	20.7	20.36	19.55	16.94	12.74	10.07	11.05	12.41	14.94	18.25	19.39	19.57
177	20.56	20.08	19.35	16.77	12.66	9.92	10.95	12.35	14.74	17.6	19.13	19.18
178	20.55	19.94	19.26	16.65	12.65	9.92	10.94	12.3	14.6	17.29	18.96	18.97
179	20.77	19.98	19.35	16.8	12.75	10.01	10.94	12.39	14.62	17.33	19.11	19.08
180	21.09	20.16	19.59	17.11	12.92	10.22	11	12.58	14.82	17.54	19.29	19.29
181	19.81	19.46	19.09	16.29	11.87	9.52	10.75	11.49	14.04	17.05	18.2	18.05
182	19.88	19.55	19.21	16.37	12.04	9.69	10.9	11.65	14.2	17.12	18.23	18.13
183	19.8	19.53	19.17	16.35	12.08	9.83	11.06	11.7	14.13	17	18.16	18.08
184	20.3	20.07	19.59	16.82	12.48	10.29	11.48	12.15	14.66	17.45	18.78	18.67
185	20.49	20.23	19.69	16.98	12.73	10.48	11.65	12.36	14.84	17.67	19.11	18.97
186	20.4	20.14	19.6	17.08	12.74	10.55	11.72	12.42	14.86	17.68	19.08	19.07
187	20.69	20.33	19.75	17.29	12.92	10.78	11.85	12.53	14.98	17.95	19.37	19.5
188	20.96	20.6	19.95	17.36	13	10.71	11.71	12.56	15.06	18.22	19.51	19.86
189	21.29	21	20.14	17.35	12.86	10.22	11.15	12.46	15.17	18.48	19.78	20.12
190	21.67	21.23	20.23	17.3	12.8	9.79	10.98	12.41	15.22	18.78	19.89	20.35
191	21.85	21.2	20.05	17.15	12.74	9.64	10.9	12.33	14.82	18.07	20.09	20.18
192	21.81	21.15	20	17.09	12.69	9.56	10.89	12.28	14.8	17.92	20.16	20.15
193	21.69	21.11	20	17.2	12.79	9.74	10.98	12.22	14.96	18.17	20.03	20.28
194	20.85	20.43	19.57	17.04	12.69	9.92	10.96	12.3	14.97	18.38	19.4	19.7
195	20.36	19.86	19.22	16.66	12.55	9.68	10.85	12.32	14.73	17.52	18.98	18.95
196	19.98	19.48	18.97	16.3	12.34	9.38	10.59	11.75	14.18	16.93	18.4	18.38
197	19.92	19.29	18.87	16.23	12.25	9.24	10.39	11.54	13.98	16.78	18.3	18.21
198	20.14	19.37	18.95	16.38	12.36	9.35	10.54	11.73	14.1	16.83	18.41	18.36
199	19.15	18.81	18.71	16.01	11.56	9.18	10.38	11.12	13.68	16.53	17.65	17.51
200	19.41	19.18	19.05	16.25	11.87	9.58	10.72	11.47	14.02	16.85	18.02	17.8
201	20.03	19.92	19.55	16.65	12.29	9.99	11.12	11.95	14.47	17.38	18.66	18.4
202	20.45	20.34	19.78	16.93	12.51	10.11	11.23	12.18	14.85	17.66	19.05	18.82
203	20.52	20.26	19.73	16.9	12.63	10.34	11.51	12.35	14.93	17.74	19.12	19.01
204	20.42	20.13	19.58	16.94	12.75	10.66	11.64	12.23	14.84	17.66	19.09	19.02
205	20.63	20.29	19.72	16.99	12.76	10.59	11.63	12.46	15.02	17.83	19.31	19.35
206	20.78	20.52	19.82	17.02	12.73	10.13	11.19	12.35	15.09	17.98	19.73	19.62
207	20.95	20.6	19.89	16.97	12.6	9.7	10.84	12.12	14.98	18.05	19.72	19.79
208	21.47	21	19.96	17.06	12.57	9.55	10.68	12.14	15.11	18.53	19.87	20.25
209	21.83	21.09	19.88	17.03	12.57	9.45	10.7	12.35	15.09	18.65	20.02	20.43
210	21.67	20.98	19.81	16.97	12.58	9.44	10.7	12.36	15	18.42	20.07	20.43
211	21.6	21.02	19.87	17.1	12.67	9.54	10.8	12.32	15.04	18.47	19.93	20.28
212	21.02	20.6	19.66	17.11	12.68	9.7	10.8	12.35	15.03	18.55	19.51	19.88
213	20.48	19.99	19.36	16.72	12.55	9.61	10.77	12.3	14.83	17.76	19.19	19.2
214	20.03	19.51	19.08	16.41	12.34	9.24	10.51	11.75	14.25	17.07	18.52	18.5
215	19.82	19.2	18.87	16.19	12.2	9.09	10.19	11.35	14.01	16.74	18.28	18.17
216	20.03	19.29	18.94	16.31	12.32	9.17	10.24	11.48	14	16.8	18.36	18.29
217	19.57	19.19	19.08	16.3	11.7	9.31	10.5	11.26	13.98	16.89	18.02	17.86
218	20.12	19.9	19.6	16.72	12.15	9.72	10.91	11.77	14.55	17.43	18.69	18.49
219	20.7	20.47	19.98	17.1	12.53	10.11	11.33	12.23	14.98	17.99	19.37	19.26
220	20.96	20.69	20.12	17.21	12.66	10.2	11.42	12.32	15.05	18.2	19.62	19.57
221	20.86	20.57	19.97	17.05	12.62	10.24	11.46	12.27	14.98	18.28	19.59	19.59
222	20.8	20.56	19.92	17.05	12.72	10.46	11.47	12.27	15.02	18.28	19.59	19.68
223	20.83	20.6	19.92	17.01	12.63	10.13	11.26	12.42	15.14	18.17	19.63	19.7
224	20.84	20.59	19.9	16.97	12.5	9.72	10.89	12.29	15.09	18.12	19.69	19.74
225	21.02	20.76	19.95	17	12.54	9.61	10.78	12.14	14.99	18.12	19.74	19.79
226	21.16	20.91	19.95	17.05	12.52	9.57	10.71	12.14	14.97	18.28	19.68	20.01
227	21.67	21.27	20.02	17.13	12.58	9.49	10.71	12.24	15.15	18.65	19.99	20.37
228	21.77	21.24	19.95	17.04	12.53	9.41	10.62	12.28	15.06	18.53	20.19	20.42
229	21.77	21.4	20.01	17.12	12.57	9.45	10.69	12.29	14.82	18.1	20.11	20.41
230	21.37	21.24	19.9	17.12	12.59	9.46	10.64	12.27	14.87	18.3	19.82	20.15
231	20.9	20.59	19.61	16.89	12.52	9.42	10.65	12.32	15.01	18.3	19.49	19.68
232	20.57	20.04	19.4	16.69	12.49	9.32	10.66	12.14	14.77	17.63	19.09	19.12
233	20.32	19.71	19.19	16.53	12.35	9.23	10.53	11.9	14.41	17.21	18.72	18.7
234	20.28	19.57	19.17	16.45	12.35	9.2	10.38	11.65	14.18	17.08	18.54	18.52
235	20.81	20.45	19.98	17.08	12.31	9.66	10.93	11.97	14.98	18	19.38	19.16
236	20.93	20.56	20.05	17.09	12.4	9.84	11.09	12.14	14.95	18.09	19.54	19.49
237	21.46	21	20.35	17.41	12.64	10.13	11.37	12.15	14.93	18.44	19.82	20.06
238	21.67	21.32	20.55	17.53	12.72	10.25	11.45	12.02	14.81	18.54	20.06	20.2
239	21.47	21.05	20.35	17.32	12.63	10.04	11.27	12.18	14.85	18.45	20.1	20.13
240	21.03	20.76	20.08	17.04	12.52	9.84	11.01	12.35	14.95	18.51	19.79	20.06
241	20.98	20.77	19.98	16.98	12.54	9.69	10.96	12.33	15.08	18.3	19.64	19.9
242	21.09	20.91	20.07	17.08	12.52	9.59	10.77	12.32	15.14	18.4	19.76	20
243	21.21	21.05	20.15	17.07	12.55	9.58	10.82	12.34	15.16	18.37	19.8	19.97
244	21.12	21.02	20.1	17.1	12.58	9.57	10.75	12.24	15.08	18.14	19.7	19.94
245	21.4	21.36	20.23	17.23	12.6	9.46	10.69	12.22	15.12	18.28	19.83	20.24
246	21.88	21.52	20.33	17.2	12.59	9.39	10.62	12.25	15.12	18.58	20.22	20.47
247	21.92	21.68	20.46	17.2	12.58	9.37	10.63	12.22	14.51	17.66	20.08	20.32
248	21.79	21.6	20.3	17.1	12.52	9.29	10.57	12.11	14.43	17.55	20.03	20.29
249	21.58	21.53	20	16.99	12.52	9.23	10.53	12.23	14.74	18.21	20.02	20.14
250	21.4	21.06	19.87	17.01	12.57	9.41	10.53	12.22	14.97	18.48	19.77	19.86
251	20.86	20.31	19.56	16.86	12.54	9.5	10.55	12.28	14.9	17.95	19.33	19.37
252	20.34	19.61	19.14	16.52	12.41	9.19	10.51	11.93	14.39	17.19	18.68	18.64
253	20.81	20.49	20.08	17.14	12.29	9.71	10.89	11.95	14.93	18	19.47	19.32
254	21.15	20.63	20.13	17.16	12.47	9.84	11.06	12.17	14.92	18.2	19.61	19.82
255	21.68	21.29	20.56	17.4	12.67	10.11	11.3	12.13	14.97	18.5	20.01	20.27
256	21.88	21.51	20.86	17.58	12.77	10.19	11.26	12.09	14.98	18.59	20.22	20.28
257	21.77	21.37	20.65	17.38	12.61	9.87	11.02	12.23	14.97	18.63	20.18	20.31
258	21.34	21.04	20.3	17.16	12.55	9.7	10.84	12.3	15.12	18.63	20	20.23
259	21.35	21.07	20.27	17.14	12.59	9.67	10.84	12.36	15.18	18.53	20	20.2
260	21.31	21.16	20.25	17.15	12.54	9.56	10.78	12.34	15.18	18.49	19.98	20.25
261	21.14	21.08	20.2	17.11	12.53	9.5	10.69	12.25	15.2	18.32	19.88	20.06
262	21.14	21.12	20.16	17.14	12.55	9.41	10.66	12.17	15.04	18.08	19.77	19.96
263	21.32	21.26	20.2	17.19	12.62	9.38	10.64	12.21	15.07	18.09	19.78	20.07
264	21.74	21.57	20.44	17.26	12.6	9.31	10.57	12.25	15.16	18.55	19.98	20.33
265	21.92	21.63	20.71	17.29	12.54	9.25	10.51	12.1	14.62	17.88	20.1	20.28
266	21.92	21.64	20.57	17.21	12.47	9.21	10.49	11.96	14.38	17.47	19.99	20.2
267	21.8	21.6	20.28	17.15	12.55	9.13	10.48	12.17	14.45	17.8	20.12	20.38
268	21.85	21.58	20.3	17.17	12.58	9.39	10.47	11.76	14.58	18.18	20.16	20.35
269	21.38	20.99	19.96	17.06	12.66	9.75	10.56	11.84	14.88	18.36	19.62	19.91
270	20.6	19.89	19.36	16.69	12.43	9.19	10.47	12.17	14.64	17.4	18.89	19
271	21.07	20.62	20.23	17.22	12.43	9.79	10.94	12.05	14.94	18.1	19.56	19.68
272	21.43	20.91	20.36	17.26	12.53	10.03	11.18	12.04	14.91	18.31	19.83	20.02
273	21.82	21.36	20.73	17.46	12.78	10.35	11.35	11.85	14.83	18.42	20.07	20.21
274	21.83	21.37	20.78	17.51	12.7	10.27	11.31	11.92	14.81	18.46	20.07	20.23
275	21.74	21.18	20.53	17.39	12.6	9.83	11	12.17	14.97	18.55	20.16	20.32
276	21.44	20.89	20.28	17.24	12.58	9.72	10.87	12.22	15.09	18.37	20	20.22
277	21.58	21.19	20.35	17.29	12.58	9.67	10.85	12.29	15.11	18.54	20.15	20.37
278	21.68	21.46	20.48	17.33	12.61	9.55	10.74	12.29	15.18	18.63	20.2	20.43
279	21.4	21.31	20.42	17.24	12.59	9.44	10.71	12.23	15.21	18.5	19.99	20.24
280	21.48	21.35	20.37	17.22	12.6	9.41	10.6	12.2	15.17	18.4	19.93	20.21
281	21.44	21.23	20.24	17.21	12.57	9.3	10.56	12.16	15.12	18.32	19.9	20.04
282	21.68	21.45	20.36	17.25	12.62	9.23	10.52	12.23	15.18	18.55	20.12	20.17
283	21.95	21.66	20.67	17.27	12.53	9.16	10.42	12.12	14.83	18.21	20.25	20.39
284	21.97	21.63	20.64	17.19	12.48	9.05	10.38	12.06	14.53	17.66	20.1	20.29
285	21.94	21.66	20.46	17.19	12.51	9.02	10.38	12.16	14.63	17.96	20.18	20.38
286	21.95	21.64	20.54	17.2	12.45	9.18	10.26	11.75	14.65	18.3	20.25	20.48
287	21.75	21.42	20.33	17.14	12.61	9.71	10.52	11.48	14.79	18.5	19.85	20.3
288	21.11	20.52	19.74	16.95	12.49	9.56	10.36	12.09	14.93	17.97	19.4	19.66
289	21.17	20.64	20.23	17.2	12.42	9.91	11	12.01	14.79	18.05	19.62	19.91
290	21.33	20.9	20.34	17.19	12.49	9.93	11.04	11.99	14.81	18.15	19.83	20.01
291	21.67	21.29	20.67	17.3	12.57	10.08	11.15	11.96	14.79	18.29	20.02	20.16
292	21.75	21.24	20.68	17.35	12.64	10	11.13	11.97	14.8	18.35	20.05	20.26
293	21.48	20.88	20.33	17.23	12.51	9.77	10.97	12.08	14.91	18.23	19.95	20.16
294	21.36	20.78	20.23	17.15	12.52	9.61	10.87	12.14	15.03	18.15	19.91	20.17
295	21.47	21.09	20.3	17.18	12.51	9.55	10.82	12.09	14.98	18.29	19.98	20.24
296	21.66	21.39	20.48	17.34	12.59	9.51	10.71	12.12	15.04	18.41	20.07	20.32
297	21.4	21.32	20.38	17.29	12.51	9.46	10.63	12.19	15.1	18.34	19.89	20.27
298	21.39	21.12	20.38	17.15	12.55	9.35	10.54	12.18	15.14	18.34	19.9	20.03
299	21.51	21.15	20.37	17.27	12.51	9.22	10.53	12.22	15.18	18.44	19.98	20.03
300	21.69	21.51	20.46	17.31	12.57	9.11	10.44	12.23	15.22	18.65	20.25	20.28
301	22.01	21.7	20.61	17.31	12.46	9.03	10.38	12.14	15.01	18.55	20.32	20.52
302	22.03	21.6	20.73	17.28	12.37	8.92	10.25	11.99	14.69	17.94	20.07	20.29
303	22.08	21.53	20.75	17.22	12.35	8.85	10.21	12.12	14.7	18.02	20.1	20.18
304	22.08	21.6	20.69	17.25	12.31	8.81	10.01	11.81	14.76	18.42	20.28	20.47
305	21.92	21.59	20.53	17.21	12.45	9.4	10.25	11.31	14.68	18.51	20.09	20.44
306	21.58	21.07	20.12	17.07	12.65	9.78	10.52	11.54	14.8	18.41	19.73	20.18
307	21.11	20.7	20.26	17.14	12.4	9.9	10.96	11.9	14.78	17.92	19.42	19.72
308	21.26	20.83	20.37	17.18	12.44	9.78	10.88	11.93	14.88	18.02	19.69	19.84
309	21.56	21.11	20.5	17.18	12.45	9.75	10.86	11.96	14.93	18.14	20.02	20.05
310	21.6	21.16	20.57	17.24	12.51	9.7	10.86	12.04	14.93	18.25	20.06	20.17
311	21.32	20.86	20.3	17.2	12.5	9.57	10.76	12.05	15.1	18.15	19.93	20.02
312	21.3	20.9	20.24	17.21	12.46	9.49	10.67	12.01	15.13	18.16	19.93	20.03
313	21.44	21.03	20.27	17.19	12.55	9.46	10.67	12.08	15.16	18.21	19.96	20.21
314	21.61	21.3	20.42	17.25	12.53	9.4	10.61	12.13	15.08	18.29	19.95	20.3
315	21.59	21.29	20.43	17.22	12.46	9.31	10.62	12.12	15.12	18.28	19.91	20.26
316	21.47	21.09	20.34	17.2	12.48	9.29	10.43	12.1	15.06	18.19	19.76	20.06
317	21.5	21.23	20.33	17.27	12.44	9.29	10.34	12.08	15.1	18.26	19.84	20.03
318	21.62	21.41	20.41	17.3	12.43	9.04	10.22	12.14	15.17	18.43	20.03	20.17
319	21.81	21.7	20.47	17.31	12.52	8.91	10.31	12.24	15.18	18.65	20.39	20.47
320	22.1	21.67	20.71	17.32	12.49	8.87	10.23	12.16	14.97	18.52	20.27	20.45
321	22.13	21.48	20.83	17.3	12.3	8.7	10.02	11.95	14.63	18.01	19.98	20.27
322	22.11	21.47	20.71	17.28	12.24	8.65	9.8	11.56	14.49	18.12	20.14	20.3
323	22.04	21.5	20.61	17.19	12.44	9.15	10.15	11.19	14.45	18.18	20.17	20.34
324	21.84	21.38	20.41	17.18	12.77	9.75	10.49	11.26	14.51	18.08	19.96	20.3
325	21.2	20.82	20.37	17.15	12.4	9.89	10.93	11.83	14.79	17.82	19.41	19.75
326	21.47	21.09	20.55	17.2	12.44	9.84	10.89	11.88	14.83	17.99	19.78	19.99
327	21.73	21.34	20.72	17.24	12.53	9.78	10.86	11.89	14.84	18.17	19.93	20.12
328	21.62	21.18	20.55	17.23	12.44	9.68	10.77	11.95	14.92	18.12	19.95	20.01
329	21.25	20.79	20.27	17.2	12.45	9.53	10.63	11.94	15.12	18	19.77	19.91
330	21.37	20.93	20.3	17.21	12.43	9.51	10.6	11.98	15.07	18.06	19.92	20.04
331	21.61	21.23	20.38	17.23	12.51	9.44	10.6	12.04	15.12	18.18	19.98	20.18
332	21.86	21.45	20.55	17.25	12.5	9.31	10.57	12.07	15.12	18.29	19.99	20.31
333	21.94	21.44	20.53	17.26	12.51	9.26	10.52	12.07	15.15	18.35	20.01	20.32
334	21.8	21.35	20.4	17.26	12.45	9.14	10.41	12.11	15.11	18.3	19.92	20.2
335	21.62	21.39	20.34	17.28	12.39	9.14	10.23	12.05	15.07	18.21	19.87	20.09
336	21.66	21.48	20.42	17.27	12.38	8.95	10.14	12.1	15.1	18.2	19.94	20.14
337	21.75	21.59	20.5	17.25	12.4	8.76	10.13	12.16	15.12	18.45	20.23	20.3
338	22.04	21.77	20.69	17.3	12.47	8.79	10.18	12.17	15.1	18.66	20.45	20.55
339	22.19	21.67	20.78	17.34	12.43	8.77	10.17	12.19	15.06	18.66	20.36	20.56
340	22.21	21.53	20.77	17.23	12.29	8.55	9.77	11.6	14.54	18.04	20.15	20.29
341	22.15	21.35	20.7	17.51	12.59	9.17	10.14	11.23	14.27	17.54	19.96	20.21
342	21.98	21.4	20.59	17.59	13.01	9.74	10.54	11.24	14.27	17.62	19.86	20.18
343	21.6	21.07	20.15	17.08	12.59	9.46	10.22	11.48	14.69	18.27	19.94	20.27
344	21.26	20.52	19.87	17.01	12.28	8.95	9.88	12.18	14.93	18.16	19.66	19.99
345	21.13	20.25	19.72	17.01	12.4	8.89	9.97	12.36	14.98	17.85	19.45	19.78
346	20.87	19.88	19.57	16.88	12.44	8.9	10.23	12.35	14.69	17.41	19.02	19.24
347	20.85	19.8	19.43	16.83	12.57	9.03	10.49	12.19	14.42	17.25	18.78	19.02
348	21.07	19.94	19.61	16.97	12.73	9.05	10.6	12.24	14.52	17.37	18.92	19.21
349	21.16	20.74	20.32	17.15	12.28	9.71	10.73	11.76	14.74	17.73	19.33	19.61
350	21.39	21	20.51	17.08	12.43	9.74	10.84	11.73	14.74	17.87	19.61	19.86
351	21.48	21.15	20.7	17.08	12.43	9.84	10.87	11.71	14.69	17.98	19.76	19.94
352	21.31	20.99	20.48	17.1	12.42	9.63	10.73	11.83	14.85	17.8	19.59	19.78
353	21	20.75	20.21	17.15	12.35	9.5	10.62	11.85	14.98	17.87	19.46	19.55
354	21.12	20.83	20.24	17.13	12.38	9.42	10.6	11.88	15.01	17.86	19.5	19.58
355	21.39	21.04	20.32	17.11	12.46	9.4	10.58	11.95	15.03	17.94	19.65	19.84
356	21.82	21.45	20.65	17.16	12.42	9.3	10.5	11.99	15.05	18.08	19.91	20.17
357	22.01	21.55	20.78	17.23	12.43	9.16	10.38	12.03	15.11	18.18	20.03	20.29
358	21.98	21.54	20.65	17.26	12.41	9.06	10.37	12.06	15.14	18.25	19.93	20.34
359	21.89	21.63	20.59	17.26	12.41	8.9	10.27	12.08	15.1	18.34	20.01	20.35
360	21.96	21.69	20.65	17.27	12.37	8.77	10.21	12.08	15.11	18.32	20.1	20.35
361	21.86	21.59	20.65	17.25	12.32	8.72	10.09	12.08	15.09	18.39	20.13	20.32
362	21.93	21.65	20.6	17.23	12.4	8.66	10.15	12.1	15.05	18.41	20.33	20.42
363	21.96	21.64	20.62	17.24	12.39	8.65	10.1	12.14	15.12	18.54	20.36	20.45
364	22.23	21.59	20.75	17.28	12.26	8.43	9.73	11.65	14.73	18.28	20.28	20.45
365	22.2	21.37	20.8	17.57	12.42	8.78	9.87	11.12	14.29	17.59	19.96	20.32
366	22.12	21.36	20.8	18	13.06	9.65	10.47	11.38	14.32	17.51	19.97	20.27
367	21.98	21.37	20.52	17.56	12.91	9.57	10.37	11.24	14.39	17.88	19.88	20.26
368	21.58	21.09	20.18	17.07	12.31	9	9.82	11.98	14.92	18.31	19.93	20.2
369	21.36	20.64	19.9	17.08	12.32	8.7	9.81	12.24	14.98	18.19	19.67	20
370	21.26	20.43	19.85	17.05	12.34	8.94	9.95	12.42	14.99	17.91	19.56	19.85
371	21.1	20.05	19.58	16.92	12.47	8.98	10.15	12.4	14.76	17.52	19.24	19.4
372	20.9	19.8	19.54	16.88	12.61	8.95	10.45	12.27	14.51	17.29	18.78	19
373	21.13	20.69	20.35	17.11	12.3	9.67	10.66	11.6	14.82	17.64	19.32	19.62
374	21.36	20.88	20.48	17.11	12.34	9.61	10.65	11.66	14.75	17.73	19.5	19.73
375	21.55	21.16	20.72	17.1	12.4	9.73	10.78	11.65	14.72	18	19.72	19.93
376	21.25	20.88	20.46	17.05	12.37	9.58	10.68	11.7	14.78	17.8	19.47	19.7
377	20.9	20.65	20.21	17.17	12.36	9.45	10.56	11.77	14.93	17.75	19.36	19.46
378	20.93	20.65	20.24	17.17	12.36	9.39	10.49	11.75	14.88	17.81	19.46	19.38
379	21.11	20.77	20.27	17.19	12.44	9.3	10.53	11.81	14.92	17.8	19.52	19.57
380	21.5	21.1	20.41	17.12	12.38	9.23	10.45	11.89	14.96	17.94	19.6	19.87
381	21.73	21.47	20.63	17.16	12.35	9.12	10.36	11.97	15.04	18	19.77	20.1
382	21.78	21.44	20.61	17.17	12.34	8.97	10.28	11.97	15.07	18.09	19.71	20.22
383	21.69	21.55	20.61	17.2	12.32	8.86	10.2	12.02	15.05	18.14	19.81	20.24
384	21.73	21.53	20.55	17.15	12.26	8.74	10.03	12.01	15.01	18.2	19.88	20.25
385	21.77	21.59	20.63	17.23	12.23	8.57	9.94	12.09	15.01	18.31	20.14	20.34
386	22.06	21.61	20.76	17.22	12.21	8.42	9.94	12.11	15.07	18.47	20.37	20.46
387	22.1	21.6	20.76	17.21	12.29	8.44	9.94	12.14	15.09	18.55	20.29	20.54
388	22.2	21.52	20.74	17.25	12.21	8.35	9.77	11.98	14.87	18.4	20.18	20.57
389	22.3	21.44	20.75	17.26	12.08	8.27	9.38	11.15	14.36	17.78	20.04	20.34
390	22.23	21.4	20.83	17.69	12.67	8.99	10.02	11.14	14.3	17.6	19.96	20.27
391	22.15	21.36	20.76	17.86	13.05	9.52	10.39	11.14	14.31	17.66	19.91	20.23
392	21.87	21.33	20.43	17.26	12.64	9.12	10	11.65	14.72	18.18	19.97	20.32
393	21.57	21.04	20.11	17.16	12.3	8.61	9.76	12.21	14.92	18.28	19.87	20.17
394	21.27	20.52	19.84	17.08	12.46	8.69	9.97	12.34	15.01	17.92	19.6	19.81
395	21.27	20.32	19.83	17.12	12.51	8.76	10.05	12.47	14.94	17.66	19.46	19.59
396	21.09	20.01	19.64	17	12.51	8.95	10.15	12.46	14.73	17.43	19.22	19.26
397	21.34	20.89	20.49	17.07	12.33	9.68	10.69	11.53	14.67	17.59	19.45	19.83
398	21.27	20.75	20.43	17.02	12.3	9.6	10.62	11.62	14.73	17.61	19.44	19.81
399	21.21	20.8	20.44	17.07	12.33	9.53	10.55	11.66	14.76	17.66	19.47	19.74
400	21.12	20.74	20.45	17.11	12.29	9.52	10.56	11.72	14.85	17.65	19.35	19.59
401	21.04	20.71	20.36	17.15	12.35	9.41	10.5	11.72	14.96	17.74	19.39	19.48
402	20.97	20.69	20.26	17.14	12.37	9.31	10.51	11.76	14.95	17.73	19.34	19.4
403	21.07	20.8	20.31	17.1	12.33	9.26	10.48	11.81	14.99	17.83	19.46	19.54
404	21.2	20.92	20.31	17.08	12.35	9.13	10.4	11.86	14.95	17.83	19.48	19.62
405	21.43	21.23	20.51	17.16	12.35	9.03	10.33	11.94	15.06	17.93	19.65	19.93
406	21.69	21.39	20.57	17.14	12.39	8.94	10.25	11.95	15	18.02	19.74	20.1
407	21.8	21.54	20.62	17.16	12.28	8.83	10.17	11.94	15.02	18.1	19.88	20.21
408	21.81	21.51	20.65	17.16	12.24	8.89	9.89	11.89	14.94	18.2	20.03	20.27
409	21.88	21.57	20.65	17.23	12.19	8.68	9.78	11.96	15.01	18.3	20.17	20.36
410	22.04	21.53	20.74	17.21	12.2	8.42	9.8	12.07	15.05	18.4	20.28	20.41
411	22.13	21.49	20.81	17.21	12.18	8.3	9.81	12.05	15.01	18.51	20.24	20.47
412	22.09	21.42	20.73	17.19	12.09	8.3	9.59	11.96	14.91	18.39	20.04	20.45
413	22.12	21.48	20.71	17.19	12.08	8.2	9.55	11.84	14.82	18.39	20.12	20.49
414	22.2	21.49	20.72	17.28	12.19	8.34	9.58	11.45	14.67	18.23	20.19	20.43
415	22.3	21.41	20.74	17.7	12.73	8.99	9.84	11.05	14.37	17.78	19.98	20.27
416	22.05	21.41	20.7	17.7	13.03	9.46	10.23	11.16	14.42	17.92	19.92	20.26
417	21.65	21.24	20.3	17.21	12.58	9.01	9.92	11.81	14.68	18.14	19.99	20.26
418	21.32	20.63	19.99	17.14	12.47	8.62	9.98	12.38	14.97	18.03	19.75	19.85
419	21.29	20.41	19.86	17.16	12.6	8.81	10.22	12.44	14.98	17.82	19.66	19.58
420	21.2	20.21	19.84	17.13	12.56	8.79	10.14	12.4	14.89	17.58	19.41	19.39
421	21.41	20.87	20.55	17.01	12.26	9.61	10.6	11.54	14.73	17.57	19.35	19.87
422	21.26	20.73	20.44	16.99	12.22	9.61	10.58	11.46	14.6	17.57	19.33	19.79
423	21.33	20.89	20.68	17.08	12.37	9.75	10.67	11.38	14.6	17.68	19.37	19.77
424	21.32	20.93	20.68	17.09	12.38	9.69	10.64	11.45	14.62	17.62	19.35	19.71
425	21.37	21.02	20.67	17.11	12.33	9.51	10.52	11.62	14.78	17.7	19.37	19.7
426	21.19	20.87	20.44	17.07	12.33	9.31	10.46	11.77	15	17.74	19.41	19.58
427	21.24	20.87	20.4	17.12	12.37	9.22	10.43	11.82	15.02	17.86	19.5	19.63
428	21.25	20.87	20.34	17.13	12.4	9.2	10.38	11.83	14.98	17.82	19.54	19.69
429	21.34	21.19	20.48	17.16	12.42	9.07	10.34	11.84	15	17.93	19.63	19.79
430	21.55	21.3	20.54	17.16	12.43	8.95	10.33	11.91	14.99	18	19.74	19.96
431	21.64	21.38	20.57	17.12	12.32	8.79	10.11	11.96	14.95	17.99	19.75	20.12
432	21.75	21.47	20.62	17.13	12.26	8.92	9.89	11.85	14.92	18.15	19.92	20.21
433	22.01	21.54	20.76	17.18	12.2	8.79	9.67	11.85	14.95	18.3	20.22	20.36
434	22.1	21.43	20.86	17.22	12.23	8.62	9.6	11.89	14.96	18.34	20.24	20.42
435	22.11	21.4	20.91	17.33	12.22	8.51	9.55	11.92	14.89	18.33	20.06	20.36
436	22.01	21.38	20.72	17.21	12.13	8.49	9.48	11.93	14.87	18.29	19.95	20.35
437	21.96	21.42	20.57	17.2	12.08	8.24	9.66	12.06	14.91	18.39	20.18	20.45
438	22.13	21.48	20.63	17.19	12.14	8.27	9.72	11.96	14.9	18.44	20.25	20.48
439	22.28	21.48	20.82	17.49	12.49	8.64	9.6	11.24	14.64	18.18	20.16	20.4
440	22.12	21.43	20.8	17.78	13.15	9.56	10.29	11.1	14.39	18	20.12	20.24
441	21.87	21.47	20.6	17.29	12.76	9.16	9.93	11.71	14.69	18.27	20.12	20.39
442	21.65	21.15	20.31	17.25	12.44	8.58	9.95	12.26	15	18.22	19.94	20.22
443	21.39	20.63	20.02	17.22	12.63	8.78	10.17	12.44	15.02	17.97	19.73	19.85
444	21.27	20.3	19.84	17.22	12.66	8.86	10.2	12.43	14.92	17.77	19.6	19.6
445	21.37	20.9	20.6	17.05	12.27	9.57	10.53	11.44	14.82	17.44	19.19	19.75
446	21.23	20.74	20.5	16.98	12.24	9.52	10.53	11.4	14.72	17.48	19.21	19.65
447	21.41	20.82	20.64	17	12.31	9.66	10.61	11.39	14.67	17.82	19.47	19.94
448	21.41	20.93	20.71	17.03	12.34	9.72	10.67	11.33	14.59	17.7	19.42	19.85
449	21.51	21.17	20.78	17.08	12.33	9.59	10.5	11.5	14.7	17.68	19.46	19.88
450	21.28	21.01	20.54	16.99	12.28	9.28	10.35	11.68	14.77	17.56	19.35	19.63
451	21.28	20.87	20.35	16.98	12.27	9.17	10.34	11.74	14.9	17.66	19.33	19.63
452	21.29	20.93	20.39	17.01	12.32	9.11	10.31	11.74	14.94	17.74	19.42	19.7
453	21.47	21.25	20.54	17.08	12.35	9.01	10.25	11.85	14.97	17.83	19.55	19.75
454	21.56	21.35	20.65	17.08	12.33	8.92	10.16	11.86	14.99	17.88	19.68	19.83
455	21.6	21.35	20.69	17.1	12.3	8.77	10.04	11.9	14.93	17.99	19.77	20.06
456	21.79	21.47	20.73	17.19	12.22	8.72	9.89	11.89	14.92	18.06	19.97	20.23
457	21.92	21.4	20.8	17.22	12.23	8.84	9.81	11.84	14.83	18.1	20.03	20.19
458	21.97	21.4	20.8	17.25	12.26	8.76	9.64	11.81	14.83	18.17	20.04	20.23
459	21.93	21.3	20.81	17.3	12.33	8.65	9.6	11.84	14.79	18.05	19.98	20.24
460	21.85	21.32	20.59	17.11	12.16	8.48	9.62	11.96	14.87	18.09	20	20.26
461	21.87	21.38	20.57	17.13	12.12	8.27	9.76	12.02	14.91	18.15	20.08	20.33
462	22.13	21.46	20.66	17.22	12.12	8.25	9.68	11.97	14.91	18.34	20.19	20.43
463	22.16	21.52	20.8	17.48	12.47	8.57	9.6	11.55	14.76	18.36	20.23	20.44
464	22.05	21.51	20.82	17.74	13.08	9.33	10.12	11.14	14.59	18.27	20.19	20.41
465	21.99	21.51	20.72	17.48	12.82	9.11	9.91	11.69	14.79	18.41	20.27	20.54
466	21.86	21.39	20.5	17.3	12.47	8.78	9.79	12.1	14.89	18.22	20.04	20.42
467	21.54	20.91	20.15	17.23	12.48	8.73	9.98	12.24	14.89	18.07	19.82	20.07
468	21.38	20.45	19.97	17.23	12.64	8.85	10.27	12.42	15.03	17.83	19.63	19.68
469	21.36	21.03	20.52	16.91	12.23	9.16	10.26	11.64	14.77	17.6	19.26	19.63
470	21.41	21.13	20.59	17	12.23	9.14	10.22	11.7	14.79	17.61	19.34	19.77
471	21.53	21.27	20.73	17.06	12.31	9.08	10.17	11.71	14.83	17.7	19.46	19.88
472	21.55	21.27	20.77	17.05	12.26	9.02	10.03	11.74	14.84	17.71	19.5	19.86
473	21.52	21.24	20.71	17.09	12.2	8.78	9.97	11.84	14.83	17.82	19.62	19.93
474	21.63	21.3	20.67	17.05	12.2	8.67	9.91	11.87	14.83	17.86	19.73	20.09
475	21.72	21.3	20.72	17.14	12.26	8.9	9.89	11.69	14.69	17.9	19.8	20.03
476	21.81	21.26	20.71	17.16	12.36	9	9.88	11.65	14.67	17.96	19.92	20.11
477	21.76	21.28	20.62	17.11	12.27	8.82	9.66	11.8	14.82	17.88	19.9	20.12
478	21.84	21.29	20.55	17.05	12.13	8.48	9.65	12	14.9	17.95	20.01	20.18
479	21.97	21.37	20.53	17.1	12.15	8.28	9.79	12.09	14.9	18.13	20.04	20.28
480	22.09	21.39	20.75	17.28	12.32	8.5	9.55	11.78	14.82	18.27	19.97	20.3
481	22.18	21.44	20.9	17.69	12.88	9.13	9.92	11.23	14.59	18.28	20.1	20.34
482	21.84	21.29	20.75	17.74	13.18	9.63	10.36	11.04	14.51	18.09	20.02	20.27
483	21.96	21.48	20.78	17.63	13.09	9.38	10.17	11.53	14.79	18.29	20.18	20.52
484	21.85	21.37	20.6	17.39	12.76	9.12	9.87	11.85	14.71	18.18	20.05	20.41
485	21.66	21.13	20.3	17.19	12.54	8.95	9.89	12.14	14.77	18.07	19.91	20.23
486	21.5	20.68	20.08	17.29	12.59	8.81	10.16	12.4	15.02	18.03	19.86	20.01
487	21.45	21.13	20.65	16.89	12.2	9.16	10.18	11.55	14.6	17.51	19.3	19.74
488	21.55	21.23	20.69	17	12.23	9.06	10.18	11.59	14.65	17.6	19.44	19.84
489	21.37	21.17	20.66	17.03	12.29	9.15	10.08	11.57	14.62	17.56	19.37	19.72
490	21.25	21.06	20.62	16.92	12.19	9.05	10.08	11.62	14.73	17.55	19.32	19.65
491	21.19	21.06	20.61	16.99	12.16	8.88	9.94	11.75	14.79	17.68	19.4	19.73
492	21.28	21.06	20.41	16.88	12.13	8.75	9.89	11.74	14.74	17.62	19.42	19.77
493	21.33	21.06	20.39	16.91	12.15	8.73	9.82	11.77	14.72	17.59	19.48	19.78
494	21.36	21.11	20.43	16.91	12.13	8.76	9.8	11.74	14.72	17.62	19.55	19.89
495	21.48	21.21	20.44	16.95	12.12	8.7	9.69	11.85	14.79	17.74	19.67	19.98
496	21.65	21.27	20.45	17	12.12	8.49	9.74	11.97	14.84	17.82	19.83	20.1
497	21.78	21.25	20.47	17.1	12.17	8.4	9.77	12.02	14.83	17.98	19.95	20.19
498	22	21.34	20.69	17.26	12.35	8.64	9.67	11.7	14.68	18.1	19.88	20.18
499	22.1	21.36	20.95	17.88	13.08	9.47	10.25	11.14	14.53	18.11	19.99	20.19
500	21.87	21.35	20.87	17.96	13.3	9.71	10.52	11.07	14.56	18.12	20.03	20.25
501	21.93	21.35	20.87	18	13.37	9.76	10.46	11.21	14.69	18.19	20.09	20.37
502	21.92	21.42	20.75	17.75	13.16	9.6	10.24	11.56	14.78	18.21	20.16	20.4
503	21.74	21.28	20.48	17.44	12.94	9.47	10.12	12	14.77	18.1	20.04	20.34
504	21.69	21.06	20.33	17.32	12.57	8.92	10.06	12.38	15.09	18.14	20.04	20.29
505	21.52	21.21	20.82	17.02	12.16	9.07	10.15	11.53	14.62	17.66	19.41	19.88
506	21.42	21.27	20.73	17.06	12.17	9.03	10.11	11.59	14.71	17.61	19.47	19.83
507	21.25	21.16	20.61	16.95	12.14	8.93	10.08	11.65	14.6	17.56	19.36	19.67
508	21.15	21.06	20.55	16.91	12.11	8.86	10.08	11.64	14.71	17.61	19.37	19.63
509	21.1	20.96	20.43	16.87	12.17	8.87	9.94	11.7	14.65	17.61	19.35	19.61
510	21.03	20.86	20.33	16.87	12.09	8.8	9.9	11.67	14.69	17.56	19.3	19.61
511	21.06	20.9	20.24	16.93	12.09	8.65	9.89	11.8	14.74	17.59	19.42	19.73
512	21.14	20.97	20.27	16.97	12.1	8.58	9.82	11.84	14.74	17.6	19.52	19.82
513	21.22	21.02	20.27	16.92	12.08	8.56	9.78	11.85	14.7	17.64	19.54	19.91
514	21.37	21.12	20.36	16.91	12.14	8.51	9.79	11.93	14.78	17.69	19.67	20
515	21.54	21.26	20.4	17.02	12.19	8.59	9.87	11.94	14.79	17.83	19.85	20.1
516	21.83	21.29	20.65	17.25	12.31	8.66	9.73	11.82	14.76	18.03	19.88	20.17
517	21.98	21.27	20.89	17.94	13.04	9.46	10.29	11.19	14.57	18.02	19.92	20.11
518	21.85	21.25	20.9	18.19	13.24	9.77	10.52	11.06	14.5	18.02	19.9	20.14
519	21.8	21.23	20.83	18.17	13.29	9.83	10.54	11.1	14.59	18.01	19.92	20.18
520	21.91	21.45	20.87	18.05	13.41	9.87	10.55	11.34	14.79	18.25	20.17	20.5
521	21.73	21.28	20.62	17.72	13.26	9.72	10.34	11.79	14.82	18.08	20.04	20.39
522	21.86	21.36	20.58	17.48	12.99	9.38	10.11	12.24	15.08	18.15	20.13	20.47
523	21.59	21.33	21.01	17.1	12.15	9.09	10.13	11.56	14.7	17.74	19.45	19.96
524	21.41	21.23	20.85	17.05	12.17	9.04	10.11	11.61	14.7	17.61	19.41	19.84
525	21.26	21.21	20.73	16.98	12.17	8.92	10.05	11.61	14.72	17.57	19.45	19.79
526	21.27	21.23	20.7	16.93	12.12	8.87	10.03	11.69	14.72	17.64	19.45	19.76
527	21.26	21.07	20.62	17	12.23	8.95	9.97	11.59	14.58	17.6	19.39	19.82
528	21.04	20.88	20.34	16.85	12.17	8.91	9.86	11.56	14.6	17.52	19.27	19.75
529	21.11	20.92	20.31	16.9	12.09	8.74	9.79	11.71	14.68	17.61	19.41	19.79
530	21.21	20.96	20.33	16.94	12.08	8.6	9.76	11.79	14.78	17.64	19.51	19.9
531	21.23	20.93	20.34	16.96	12.05	8.53	9.82	11.8	14.71	17.65	19.57	19.93
532	21.18	20.92	20.25	16.92	12.12	8.59	9.86	11.91	14.77	17.66	19.64	19.84
533	21.31	21.02	20.25	16.98	12.23	8.68	9.95	11.92	14.78	17.67	19.72	19.88
534	21.61	21.17	20.5	17.16	12.25	8.66	9.77	11.9	14.74	17.85	19.89	20.09
535	21.84	21.24	20.79	17.77	12.98	9.45	10.24	11.22	14.53	17.9	19.9	20.09
536	21.66	21.05	20.71	18.08	13.16	9.74	10.48	11.04	14.37	17.76	19.7	19.98
537	21.46	21.01	20.63	18.01	13.16	9.74	10.54	11.07	14.4	17.72	19.63	20.03
538	21.74	21.36	20.8	18.03	13.33	9.89	10.58	11.26	14.76	18.08	20.03	20.43
539	21.88	21.43	20.68	17.82	13.26	9.77	10.37	11.76	14.96	18.21	20.13	20.52
540	21.93	21.47	20.76	17.83	13.31	9.74	10.43	11.93	15.04	18.2	20.18	20.55
541	21.74	21.31	21.06	17.15	12.2	9.07	10.14	11.56	14.66	17.7	19.51	20.05
542	21.5	21.29	20.98	17.07	12.15	8.99	10.09	11.57	14.7	17.64	19.5	19.99
543	21.42	21.22	20.87	16.99	12.16	8.98	10.03	11.54	14.64	17.57	19.44	19.93
544	21.41	21.23	20.8	17.09	12.17	8.94	9.98	11.63	14.63	17.66	19.49	19.92
545	21.39	21.23	20.7	17.13	12.32	8.97	9.97	11.46	14.48	17.57	19.43	19.88
546	21.15	21.01	20.4	16.96	12.34	9.04	9.94	11.47	14.47	17.48	19.34	19.84
547	21.11	20.98	20.33	16.91	12.18	8.81	9.81	11.7	14.65	17.59	19.41	19.85
548	21.17	20.94	20.34	16.97	12.09	8.67	9.82	11.73	14.71	17.67	19.5	19.94
549	21.21	20.9	20.33	17.01	12.13	8.62	9.84	11.82	14.76	17.68	19.6	19.97
550	21.08	20.77	20.16	16.99	12.1	8.69	9.94	11.86	14.77	17.6	19.61	19.8
551	21.13	20.72	20.12	17.04	12.28	8.72	10.01	11.91	14.83	17.65	19.67	19.75
552	21.37	21	20.28	17.04	12.2	8.66	9.8	11.83	14.77	17.72	19.8	19.97
553	21.63	21.13	20.56	17.57	12.74	9.24	10.14	11.33	14.54	17.81	19.82	20.13
554	21.39	20.94	20.48	17.8	13.01	9.63	10.39	11.04	14.33	17.55	19.52	19.88
555	21.28	20.9	20.45	17.76	13.03	9.71	10.53	11.13	14.38	17.51	19.42	19.85
556	21.65	21.15	20.72	17.96	13.2	9.81	10.55	11.19	14.61	17.85	19.77	20.21
557	21.81	21.38	20.73	17.88	13.31	9.83	10.5	11.71	14.92	18.13	20.1	20.46
558	21.91	21.45	20.83	18.04	13.43	9.88	10.63	11.71	14.99	18.2	20.23	20.56
559	21.69	21.26	21.05	17.11	12.11	9.08	10.08	11.57	14.71	17.73	19.52	20.07
560	21.64	21.27	20.97	17.15	12.14	9.03	10.08	11.64	14.76	17.74	19.55	20.04
561	21.66	21.26	20.92	17.14	12.14	8.94	10.04	11.53	14.64	17.66	19.54	20.06
562	21.62	21.31	20.86	17.21	12.14	8.9	9.97	11.57	14.64	17.71	19.58	20.07
563	21.46	21.23	20.78	17.2	12.27	8.95	9.98	11.44	14.53	17.62	19.48	19.98
564	21.16	21.06	20.59	17.13	12.36	9.05	10.01	11.35	14.52	17.51	19.34	19.88
565	21.2	21.06	20.45	17.01	12.15	8.88	9.87	11.66	14.62	17.61	19.44	19.96
566	21.22	21.01	20.41	17.01	12.11	8.75	9.88	11.77	14.84	17.69	19.59	20.01
567	21.23	20.95	20.36	17.05	12.15	8.68	9.89	11.84	14.78	17.7	19.62	19.99
568	21.08	20.71	20.2	16.99	12.25	8.83	10.02	11.92	14.83	17.69	19.64	19.89
569	21.15	20.66	20.16	17.07	12.34	8.93	10.1	11.98	14.8	17.66	19.69	19.82
570	21.41	21.04	20.33	17.09	12.17	8.69	9.8	11.89	14.78	17.77	19.86	20.03
571	21.66	21.14	20.61	17.49	12.65	9.19	10.07	11.47	14.51	17.77	19.8	20.09
572	21.46	20.89	20.46	17.79	12.98	9.57	10.32	11.2	14.39	17.54	19.54	19.89
573	21.21	20.77	20.38	17.62	12.93	9.67	10.34	11.26	14.4	17.41	19.27	19.77
574	21.46	21.03	20.62	17.85	13.11	9.77	10.48	11.19	14.51	17.63	19.59	19.97
575	21.74	21.26	20.7	17.92	13.23	9.83	10.53	11.53	14.83	17.95	19.93	20.3
576	21.79	21.3	20.7	17.98	13.3	9.88	10.59	11.63	14.82	17.98	19.96	20.38
577	21.66	21.22	21.04	17.28	12.19	9.19	10.15	11.44	14.57	17.73	19.45	20.1
578	21.5	21.17	20.95	17.22	12.13	9.08	10.13	11.53	14.69	17.68	19.5	20
579	21.7	21.22	20.98	17.16	12.13	9.01	10.07	11.65	14.75	17.75	19.58	20.17
580	21.78	21.32	20.96	17.26	12.11	8.98	10.03	11.65	14.63	17.79	19.63	20.13
581	21.61	21.28	20.93	17.31	12.26	8.94	9.99	11.43	14.59	17.69	19.52	20.1
582	21.36	21.07	20.64	17.14	12.28	9.04	10	11.43	14.55	17.49	19.34	19.95
583	21.26	21.02	20.59	16.99	12.2	8.97	9.95	11.56	14.64	17.51	19.36	19.98
584	21.27	21.08	20.53	17	12.12	8.83	9.86	11.74	14.71	17.65	19.55	19.97
585	21.33	21.03	20.44	17.04	12.13	8.71	9.87	11.85	14.87	17.71	19.62	20.05
586	21.32	20.9	20.34	17.07	12.24	8.88	10.04	11.92	14.9	17.74	19.75	20.1
587	21.36	20.9	20.32	17.06	12.24	8.92	10.1	11.93	14.89	17.78	19.86	20.13
588	21.63	21.17	20.5	17.21	12.16	8.73	9.78	11.77	14.62	17.83	19.91	20.2
589	21.74	21.16	20.69	17.54	12.7	9.29	10.11	11.31	14.47	17.68	19.77	20.06
590	21.32	20.86	20.46	17.55	12.91	9.6	10.35	11.16	14.41	17.52	19.57	19.86
591	21.1	20.63	20.34	17.4	12.82	9.63	10.3	11.36	14.47	17.41	19.34	19.72
592	21.33	20.84	20.51	17.7	13	9.7	10.45	11.25	14.47	17.5	19.47	19.84
593	21.71	21.14	20.73	17.95	13.19	9.82	10.51	11.47	14.73	17.85	19.8	20.19
594	21.83	21.27	20.79	18.01	13.24	9.88	10.54	11.65	14.78	17.99	19.95	20.39
595	21.84	21.45	21.32	17.86	12.43	9.36	10.36	11.05	14.48	17.68	19.51	20.13
596	21.73	21.42	21.22	17.73	12.42	9.33	10.29	11.18	14.56	17.74	19.51	20.17
597	21.7	21.33	21.06	17.32	12.18	8.99	10.05	11.58	14.69	17.79	19.63	20.18
598	21.81	21.31	21.07	17.42	12.24	8.96	10.04	11.62	14.66	17.81	19.65	20.22
599	21.75	21.34	21.07	17.58	12.43	9.12	10.12	11.32	14.49	17.72	19.63	20.15
600	21.61	21.22	20.84	17.36	12.43	9.16	10.12	11.46	14.53	17.62	19.49	20.09
601	21.43	21.07	20.71	17.13	12.34	9.1	9.96	11.6	14.65	17.61	19.47	20.03
602	21.32	20.99	20.52	17.05	12.21	9.05	9.9	11.71	14.73	17.57	19.45	19.94
603	21.26	20.9	20.4	17.05	12.17	8.84	9.87	11.84	14.81	17.62	19.54	20.01
604	21.37	20.91	20.36	17.04	12.18	8.84	10.03	11.95	14.85	17.69	19.73	20.09
605	21.58	21.12	20.53	17.13	12.19	8.88	10.05	11.96	14.88	17.87	19.99	20.29
606	21.75	21.19	20.61	17.21	12.21	8.76	9.81	11.69	14.59	17.89	20.01	20.26
607	21.72	21.14	20.68	17.5	12.59	9.3	10.14	11.27	14.37	17.66	19.85	20.14
608	21.61	21.05	20.65	17.56	12.92	9.58	10.38	11.2	14.39	17.65	19.8	20.12
609	21.21	20.69	20.39	17.29	12.83	9.57	10.32	11.39	14.5	17.55	19.5	19.87
610	21.3	20.76	20.47	17.56	12.93	9.69	10.41	11.42	14.5	17.55	19.48	19.9
611	21.58	20.99	20.7	17.91	13.11	9.79	10.49	11.35	14.61	17.69	19.65	20.09
612	21.81	21.3	20.82	18.07	13.25	9.87	10.56	11.53	14.72	17.96	19.95	20.38
613	21.85	21.42	21.26	17.75	12.29	9.25	10.24	11.23	14.54	17.71	19.5	20.14
614	21.68	21.33	21.14	17.52	12.3	9.22	10.19	11.27	14.57	17.7	19.48	20.11
615	21.67	21.28	21.12	17.3	12.13	9.09	10.08	11.6	14.75	17.77	19.65	20.18
616	21.76	21.34	21.12	17.4	12.17	9.01	10.03	11.68	14.78	17.77	19.63	20.22
617	21.79	21.33	21.17	17.63	12.41	9.08	10.09	11.48	14.62	17.77	19.62	20.23
618	21.68	21.24	21.07	17.56	12.5	9.21	10.2	11.43	14.5	17.65	19.6	20.12
619	21.66	21.19	20.98	17.38	12.38	9.15	10.07	11.58	14.59	17.67	19.62	20.2
620	21.39	20.98	20.61	17.11	12.3	9.01	9.95	11.78	14.72	17.64	19.53	20.09
621	21.19	20.73	20.37	17.01	12.18	9.01	9.92	11.79	14.78	17.54	19.41	19.89
622	21.2	20.79	20.33	17.03	12.1	8.84	9.86	11.87	14.82	17.6	19.55	19.98
623	21.5	21.11	20.57	17.2	12.15	8.78	9.95	11.93	14.93	17.8	19.9	20.26
624	21.62	21.13	20.68	17.21	12.19	8.81	9.88	11.89	14.78	17.91	19.97	20.27
625	21.44	20.98	20.61	17.21	12.32	8.99	9.91	11.58	14.59	17.75	19.89	20.18
626	21.6	21.04	20.66	17.4	12.62	9.34	10.17	11.39	14.45	17.73	19.86	20.13
627	21.57	20.96	20.62	17.61	12.95	9.59	10.36	11.26	14.46	17.71	19.78	20.11
628	21.29	20.76	20.42	17.55	12.89	9.72	10.39	11.28	14.48	17.55	19.52	19.89
629	21.33	20.85	20.52	17.64	13.02	9.75	10.49	11.29	14.53	17.58	19.54	19.95
630	21.66	21.12	20.77	17.96	13.14	9.86	10.56	11.37	14.58	17.74	19.79	20.17
631	21.49	21.19	21.01	17.19	12.06	9.13	10.13	11.47	14.73	17.58	19.43	19.98
632	21.45	21.13	20.93	17.15	12.12	9.17	10.18	11.63	14.91	17.67	19.55	19.97
633	21.54	21.23	21.07	17.24	12.13	9.12	10.09	11.64	14.86	17.74	19.61	20.15
634	21.69	21.37	21.12	17.43	12.2	9.14	10.1	11.82	14.97	17.88	19.73	20.31
635	21.75	21.29	21.2	17.59	12.25	9.02	10.08	11.67	14.75	17.76	19.63	20.22
636	21.73	21.31	21.11	17.6	12.45	9.13	10.1	11.56	14.66	17.68	19.62	20.23
637	21.67	21.17	21.04	17.37	12.35	9.03	10.01	11.71	14.7	17.74	19.68	20.25
638	21.46	21.01	20.7	17.19	12.24	8.94	9.97	11.81	14.87	17.74	19.63	20.15
639	21.21	20.75	20.48	17.1	12.21	9	9.95	11.84	14.84	17.64	19.48	19.95
640	21.06	20.64	20.36	17.05	12.21	8.95	9.9	11.83	14.82	17.63	19.54	19.91
641	21.3	20.84	20.44	17.08	12.17	8.85	9.92	11.91	14.9	17.77	19.71	20.14
642	21.5	21.07	20.65	17.2	12.18	8.88	9.95	11.94	14.9	17.91	20	20.3
643	21.33	20.9	20.58	17.13	12.19	8.9	9.85	11.76	14.72	17.79	19.84	20.21
644	21.45	20.98	20.67	17.24	12.39	9.06	9.89	11.61	14.62	17.75	19.9	20.19
645	21.68	21.12	20.84	17.56	12.78	9.44	10.18	11.32	14.49	17.75	19.98	20.25
646	21.62	21.07	20.82	17.77	13.01	9.69	10.41	11.16	14.44	17.71	19.82	20.16
647	21.05	20.7	20.39	17.39	12.86	9.7	10.39	11.31	14.4	17.38	19.34	19.74
648	21.33	20.89	20.49	17.56	12.97	9.76	10.45	11.42	14.58	17.6	19.56	19.97
649	21.57	21.32	21.22	17.23	12.01	9.18	10.15	11.55	14.83	17.58	19.46	20.08
650	21.31	21.08	20.89	17.12	12.02	9.17	10.15	11.58	14.87	17.6	19.46	19.91
651	21.49	21.17	21.02	17.23	12.11	9.12	10.13	11.72	14.87	17.67	19.58	20.1
652	21.54	21.26	21.11	17.4	12.18	9.11	10.15	11.77	14.93	17.75	19.62	20.21
653	21.79	21.48	21.29	17.56	12.23	9.09	10.09	11.82	14.91	17.89	19.76	20.37
654	21.91	21.47	21.3	17.62	12.36	9.04	10.07	11.75	14.73	17.84	19.8	20.41
655	21.72	21.24	21.12	17.41	12.36	9.02	10.03	11.81	14.79	17.78	19.75	20.28
656	21.43	21.05	20.76	17.2	12.22	8.95	10	11.87	14.89	17.79	19.69	20.2
657	21.25	20.83	20.57	17.18	12.18	8.96	9.99	11.9	14.93	17.76	19.66	20.11
658	21.1	20.66	20.41	17.11	12.15	8.92	9.97	11.89	14.87	17.62	19.53	20
659	21.21	20.76	20.39	17.1	12.16	8.91	9.89	11.88	14.89	17.71	19.65	20.08
660	21.48	21.07	20.59	17.22	12.2	8.97	9.99	11.97	14.97	17.86	19.94	20.36
661	21.39	20.94	20.56	17.2	12.16	8.92	9.93	11.87	14.86	17.87	19.88	20.28
662	21.39	21.02	20.62	17.25	12.27	8.88	9.92	11.74	14.74	17.81	19.9	20.26
663	21.67	21.23	20.89	17.6	12.7	9.33	10.13	11.32	14.56	17.77	20	20.29
664	21.63	21.15	20.88	17.92	13.01	9.72	10.39	11.14	14.4	17.7	19.87	20.19
665	20.88	20.55	20.32	17.22	12.78	9.6	10.33	11.31	14.46	17.37	19.27	19.76
666	21.02	20.69	20.31	17.26	12.77	9.72	10.36	11.53	14.48	17.45	19.42	19.88
667	21.42	21.18	21.05	17.17	12.05	9.2	10.16	11.47	14.71	17.45	19.24	19.98
668	21.21	20.91	20.81	17.03	12.02	9.17	10.2	11.58	14.83	17.45	19.24	19.83
669	21.23	20.99	20.75	17.07	12.13	9.23	10.21	11.7	14.82	17.51	19.37	19.9
670	21.43	21.2	21	17.33	12.2	9.16	10.17	11.75	14.99	17.68	19.58	20.15
671	21.69	21.45	21.23	17.45	12.28	9.14	10.18	11.84	14.96	17.78	19.69	20.36
672	21.76	21.45	21.27	17.47	12.26	9.08	10.14	11.87	14.89	17.86	19.81	20.43
673	21.76	21.44	21.22	17.52	12.34	9.08	10.1	11.87	14.91	17.86	19.8	20.39
674	21.6	21.29	21.09	17.44	12.33	9.04	10.09	11.9	14.96	17.85	19.88	20.41
675	21.59	21.23	20.9	17.35	12.24	8.98	10	11.89	14.96	17.88	19.88	20.39
676	21.4	21.06	20.7	17.24	12.21	8.94	9.99	11.85	14.89	17.8	19.76	20.26
677	21.35	21.01	20.64	17.19	12.27	8.98	9.93	11.88	14.92	17.75	19.75	20.24
678	21.49	21.08	20.62	17.28	12.23	8.96	9.97	11.9	14.96	17.86	19.88	20.38
679	21.54	21.13	20.63	17.26	12.15	9.01	10.01	11.88	14.88	17.9	20.01	20.41
680	21.47	21.08	20.68	17.33	12.25	8.94	9.92	11.61	14.7	17.85	20.01	20.35
681	21.71	21.27	21.03	17.69	12.76	9.4	10.24	11.22	14.49	17.88	20.04	20.36
682	21.55	21.08	20.89	17.89	12.92	9.68	10.39	11.1	14.4	17.65	19.81	20.17
683	20.71	20.41	20.25	17.08	12.64	9.63	10.3	11.29	14.36	17.23	19.23	19.67
684	20.9	20.69	20.33	17.21	12.66	9.65	10.24	11.54	14.52	17.45	19.47	19.94
685	21.07	20.97	20.67	16.97	11.96	9.2	10.2	11.42	14.67	17.24	19.03	19.74
686	21.1	20.93	20.66	16.97	11.96	9.21	10.24	11.58	14.83	17.42	19.22	19.87
687	21.17	21.01	20.72	17.04	12.06	9.21	10.3	11.74	14.9	17.55	19.39	19.96
688	21.35	21.18	20.92	17.2	12.17	9.18	10.29	11.78	14.96	17.61	19.55	20.12
689	21.57	21.28	21.13	17.36	12.33	9.25	10.26	11.77	14.93	17.63	19.57	20.18
690	21.63	21.3	21.18	17.42	12.34	9.16	10.2	11.81	14.92	17.73	19.69	20.26
691	21.6	21.28	21.14	17.4	12.39	9.14	10.18	11.8	14.8	17.66	19.62	20.23
692	21.71	21.38	21.19	17.54	12.49	9.16	10.18	11.7	14.78	17.79	19.78	20.31
693	21.9	21.53	21.23	17.61	12.46	9.08	10.08	11.69	14.77	17.9	20.02	20.44
694	21.75	21.37	21.04	17.46	12.41	9.07	9.98	11.79	14.84	17.91	19.97	20.4
695	21.54	21.19	20.85	17.39	12.31	9.02	9.96	11.84	14.91	17.88	19.92	20.4
696	21.6	21.24	20.77	17.34	12.22	8.98	9.97	11.82	14.92	17.91	19.95	20.43
697	21.75	21.32	20.84	17.33	12.2	9	9.96	11.87	14.89	17.92	20.12	20.51
698	21.72	21.26	20.88	17.36	12.26	9	9.93	11.57	14.66	17.93	20.15	20.42
699	21.79	21.34	21.13	17.79	12.74	9.42	10.2	11.17	14.5	17.85	20.1	20.43
700	21.37	21	20.89	17.89	12.84	9.67	10.41	11.11	14.41	17.65	19.82	20.17
701	20.47	20.2	20.09	17.01	12.57	9.56	10.3	11.31	14.35	17.18	19.07	19.5
702	20.8	20.5	20.24	17.16	12.57	9.51	10.19	11.59	14.61	17.49	19.51	19.91
703	20.81	20.49	20.19	17.21	12.49	9.41	10.16	11.78	14.69	17.61	19.56	20
704	20.62	20.08	19.92	17.16	12.33	9.4	10.19	11.89	14.65	17.45	19.19	19.48
705	20.7	20.1	19.9	17.25	12.42	9.44	10.23	11.98	14.67	17.56	19.14	19.53
706	20.9	20.35	20.09	17.39	12.55	9.54	10.3	12.14	14.74	17.7	19.43	19.86
707	21.11	20.58	20.3	17.58	12.78	9.64	10.42	12.28	14.95	17.89	19.8	20.16
708	21.32	20.79	20.47	17.7	12.9	9.68	10.51	12.4	15.04	18.08	20.14	20.47
709	20.76	20.5	20.24	16.73	11.85	9.18	10.19	11.4	14.58	17.24	18.75	19.29
710	20.86	20.65	20.4	16.84	11.96	9.18	10.27	11.57	14.74	17.31	19.04	19.54
711	21.06	20.83	20.55	16.92	12.01	9.25	10.35	11.73	14.88	17.45	19.22	19.82
712	21.24	21.06	20.8	17.05	12.15	9.26	10.4	11.74	14.88	17.52	19.4	19.97
713	21.34	21.1	20.89	17.16	12.34	9.26	10.37	11.78	14.82	17.53	19.39	20.02
714	21.47	21.1	20.93	17.32	12.39	9.32	10.38	11.81	14.87	17.52	19.48	20.06
715	21.53	21.23	21.14	17.46	12.54	9.32	10.37	11.73	14.86	17.58	19.61	20.15
716	21.79	21.42	21.28	17.68	12.58	9.33	10.34	11.56	14.7	17.75	19.84	20.34
717	21.89	21.44	21.23	17.7	12.62	9.29	10.3	11.51	14.7	17.74	19.88	20.32
718	21.64	21.21	21	17.4	12.38	9.13	10.14	11.68	14.76	17.7	19.82	20.23
719	21.39	20.99	20.75	17.19	12.18	9.06	10.07	11.84	14.88	17.68	19.77	20.26
720	21.49	21.11	20.72	17.23	12.18	9	10.02	11.77	14.83	17.75	19.91	20.3
721	21.79	21.36	20.86	17.36	12.16	9	9.98	11.65	14.77	17.84	20.11	20.4
722	21.95	21.43	21.02	17.5	12.31	9.01	9.94	11.46	14.68	17.93	20.23	20.53
723	22.02	21.46	21.24	18.08	12.8	9.36	10.17	11.19	14.55	17.87	20.2	20.5
724	21.45	21.03	20.87	17.89	12.86	9.64	10.35	11.09	14.45	17.7	19.86	20.21
725	20.32	19.94	19.89	16.93	12.51	9.53	10.31	11.31	14.32	17.06	18.93	19.41
726	20.4	20.03	19.89	16.93	12.43	9.51	10.27	11.48	14.42	17.16	19.13	19.51
727	20.62	20.24	20.04	17.17	12.52	9.47	10.22	11.74	14.64	17.48	19.42	19.82
728	20.63	20.17	20.01	17.21	12.45	9.46	10.21	11.84	14.72	17.54	19.3	19.67
729	20.67	20.09	19.89	17.23	12.48	9.5	10.31	11.99	14.69	17.53	19.03	19.47
730	20.75	20.21	19.99	17.31	12.62	9.63	10.42	12.05	14.75	17.62	19.26	19.66
731	20.98	20.39	20.21	17.51	12.81	9.79	10.53	12.2	14.9	17.82	19.62	19.97
732	21.12	20.66	20.37	17.64	12.97	9.84	10.6	12.3	14.98	17.97	19.91	20.3
733	20.77	20.5	20.3	16.73	11.9	9.22	10.33	11.38	14.61	17.27	18.71	19.3
734	21	20.77	20.64	16.96	12.17	9.38	10.46	11.51	14.71	17.23	19	19.65
735	20.98	20.77	20.62	16.93	12.14	9.4	10.54	11.67	14.82	17.31	19.11	19.69
736	21.03	20.83	20.64	16.96	12.18	9.37	10.51	11.72	14.83	17.38	19.19	19.8
737	21.33	21.06	20.82	17.09	12.28	9.35	10.47	11.79	14.91	17.46	19.34	19.94
738	21.53	21.1	20.96	17.22	12.41	9.33	10.46	11.77	14.87	17.5	19.42	20.04
739	21.63	21.18	21.08	17.35	12.57	9.37	10.45	11.72	14.85	17.57	19.56	20.13
740	21.72	21.32	21.12	17.59	12.57	9.37	10.44	11.58	14.76	17.58	19.68	20.2
741	21.73	21.26	21.14	17.64	12.55	9.35	10.44	11.49	14.6	17.52	19.63	20.13
742	21.52	21.06	20.94	17.34	12.35	9.17	10.25	11.66	14.77	17.55	19.65	20.15
743	21.21	20.78	20.62	17.11	12.12	9.07	10.14	11.81	14.84	17.55	19.64	20.12
744	21.25	20.88	20.58	17.12	12.2	9.06	10.11	11.7	14.73	17.58	19.68	20.13
745	21.73	21.29	20.83	17.34	12.27	9.08	10.03	11.52	14.68	17.76	19.99	20.31
746	22.04	21.59	21.14	17.67	12.46	9.06	10.01	11.38	14.63	17.89	20.24	20.61
747	22.18	21.73	21.37	18.26	12.85	9.41	10.21	11.16	14.57	17.88	20.29	20.63
748	21.98	21.47	21.26	18.29	12.98	9.69	10.38	11.19	14.58	17.84	20.18	20.53
749	20.58	20.18	20.17	17.26	12.58	9.59	10.37	11.23	14.41	17.27	19.27	19.68
750	20.36	19.91	19.79	16.97	12.39	9.46	10.27	11.55	14.43	17.22	18.98	19.45
751	20.55	20.14	19.97	17.14	12.44	9.51	10.22	11.72	14.64	17.45	19.36	19.69
752	20.61	20.18	20.08	17.27	12.48	9.51	10.32	11.77	14.73	17.55	19.41	19.72
753	20.72	20.24	20.02	17.29	12.61	9.62	10.38	11.89	14.76	17.62	19.21	19.63
754	20.64	20.16	19.94	17.33	12.78	9.81	10.56	11.87	14.74	17.52	19.12	19.52
755	20.97	20.43	20.25	17.59	13.03	9.99	10.69	12.08	14.97	17.89	19.53	19.93
756	21.19	20.68	20.46	17.89	13.22	10.06	10.79	12.33	15.03	18.02	19.71	20.23
757	21.24	20.95	20.88	17.05	12.15	9.33	10.51	11.24	14.62	17.24	19.02	19.69
758	21.32	21.03	21	17.13	12.22	9.41	10.61	11.46	14.68	17.4	19.14	19.85
759	21.05	20.82	20.76	17.04	12.25	9.4	10.66	11.6	14.79	17.39	19.13	19.71
760	20.86	20.68	20.64	16.92	12.2	9.46	10.64	11.67	14.83	17.27	18.99	19.52
761	21.14	20.89	20.71	16.99	12.28	9.36	10.58	11.82	14.94	17.4	19.24	19.77
762	21.3	20.98	20.77	17.02	12.27	9.32	10.51	11.84	14.86	17.43	19.32	19.93
763	21.34	20.97	20.83	17.08	12.36	9.31	10.5	11.73	14.86	17.43	19.31	19.93
764	21.3	20.96	20.82	17.17	12.39	9.35	10.47	11.68	14.76	17.37	19.37	19.92
765	21.27	20.88	20.82	17.18	12.41	9.38	10.44	11.55	14.7	17.38	19.38	19.89
766	21.18	20.76	20.68	17.09	12.26	9.24	10.33	11.71	14.79	17.42	19.44	20
767	20.9	20.56	20.39	16.98	12.14	9.17	10.21	11.73	14.75	17.37	19.39	19.9
768	21.05	20.67	20.47	17.05	12.19	9.14	10.18	11.68	14.71	17.49	19.58	19.97
769	21.42	21.02	20.74	17.29	12.32	9.11	10.09	11.59	14.72	17.64	19.88	20.24
770	21.77	21.33	20.99	17.49	12.46	9.21	10.08	11.49	14.61	17.75	20.08	20.39
771	22.01	21.55	21.19	17.86	12.73	9.39	10.3	11.23	14.55	17.75	20.12	20.5
772	22.02	21.62	21.24	18.23	12.9	9.67	10.4	11.22	14.62	17.9	20.3	20.58
773	21.2	20.9	20.73	17.72	12.78	9.63	10.43	11.15	14.5	17.6	19.71	20.15
774	20.68	20.41	20.22	17.3	12.58	9.59	10.38	11.24	14.4	17.35	19.3	19.79
775	20.53	20.17	20.14	17.26	12.52	9.58	10.39	11.46	14.55	17.43	19.27	19.71
776	20.55	20.14	20.08	17.21	12.57	9.59	10.45	11.54	14.64	17.5	19.31	19.67
777	20.71	20.24	20.03	17.39	12.77	9.74	10.51	11.73	14.82	17.62	19.35	19.77
778	20.83	20.35	20.12	17.51	12.96	9.87	10.68	11.84	14.84	17.73	19.29	19.81
779	21.14	20.65	20.48	17.92	13.26	10.08	10.83	12.04	15.03	18	19.63	20.21
780	21.31	20.84	20.58	18.15	13.43	10.14	10.87	12.35	15.02	18.09	19.71	20.34
781	21.67	21.4	21.26	17.49	12.26	9.37	10.61	11.18	14.58	17.37	19.13	19.96
782	21.45	21.16	21.14	17.22	12.15	9.38	10.64	11.56	14.83	17.49	19.28	19.88
783	21.18	21.01	20.97	17.21	12.28	9.44	10.73	11.56	14.85	17.43	19.06	19.65
784	21.11	20.93	21	17.3	12.45	9.54	10.84	11.59	14.87	17.3	19.02	19.64
785	21.03	20.83	20.77	17.05	12.31	9.44	10.69	11.81	14.92	17.38	19.14	19.64
786	21.19	20.94	20.66	17.06	12.27	9.3	10.58	11.83	14.94	17.54	19.34	19.85
787	21.18	20.87	20.63	17	12.26	9.31	10.55	11.75	14.86	17.44	19.32	19.77
788	20.89	20.71	20.52	16.98	12.22	9.29	10.52	11.75	14.83	17.43	19.22	19.67
789	20.86	20.61	20.42	16.99	12.19	9.27	10.41	11.72	14.77	17.38	19.23	19.73
790	20.85	20.57	20.31	16.99	12.22	9.29	10.4	11.69	14.77	17.4	19.32	19.81
791	20.82	20.5	20.27	17	12.17	9.19	10.29	11.67	14.73	17.37	19.29	19.77
792	20.91	20.51	20.3	17.03	12.17	9.21	10.24	11.69	14.73	17.48	19.49	19.87
793	20.99	20.59	20.35	17.13	12.22	9.19	10.22	11.64	14.74	17.46	19.63	19.99
794	21.29	20.88	20.57	17.28	12.26	9.23	10.19	11.55	14.63	17.54	19.83	20.14
795	21.76	21.3	20.91	17.54	12.52	9.42	10.36	11.24	14.48	17.65	19.94	20.33
796	21.71	21.34	20.98	17.72	12.67	9.55	10.35	11.17	14.56	17.75	20.04	20.37
797	21.72	21.45	21.04	17.94	12.83	9.64	10.47	11.23	14.62	17.83	20.14	20.49
798	21.78	21.43	21.11	18.19	12.93	9.74	10.52	11.27	14.66	17.88	20.16	20.53
799	21.35	21.06	20.83	18.01	12.88	9.78	10.59	11.25	14.6	17.74	19.88	20.34
800	20.94	20.64	20.53	17.76	12.83	9.77	10.58	11.26	14.61	17.61	19.63	20.1
801	20.72	20.3	20.31	17.59	12.91	9.83	10.6	11.45	14.71	17.57	19.36	19.99
802	20.89	20.4	20.34	17.71	13.04	9.91	10.68	11.81	14.83	17.71	19.44	19.98
803	21.24	20.71	20.56	18.08	13.29	10.04	10.78	12.02	14.93	17.91	19.62	20.32
804	21.44	20.91	20.69	18.2	13.43	10.18	10.87	12.19	15.11	18.13	20	20.63
805	21.43	21.12	21.08	17.2	12.16	9.28	10.56	11.41	14.78	17.48	19.14	19.83
806	21.26	21.09	21	17.14	12.17	9.34	10.6	11.66	14.95	17.63	19.21	19.76
807	21.23	21.1	21.06	17.27	12.3	9.4	10.73	11.68	14.89	17.69	19.01	19.66
808	21.48	21.29	21.22	17.52	12.51	9.5	10.77	11.55	14.96	17.54	19.18	19.83
809	21.13	20.94	20.92	17.17	12.39	9.47	10.76	11.79	14.98	17.47	19.16	19.68
810	21.19	20.95	20.75	17.13	12.24	9.35	10.61	11.86	14.99	17.63	19.39	19.84
811	20.99	20.8	20.52	17.07	12.19	9.3	10.52	11.82	14.94	17.51	19.3	19.65
812	20.79	20.58	20.39	17.07	12.16	9.27	10.55	11.79	14.93	17.41	19.22	19.59
813	20.76	20.53	20.35	17.08	12.21	9.29	10.46	11.8	14.84	17.47	19.17	19.64
814	20.79	20.52	20.3	17.07	12.14	9.23	10.39	11.76	14.84	17.49	19.3	19.79
815	20.91	20.6	20.36	17.14	12.21	9.25	10.36	11.72	14.83	17.49	19.43	19.89
816	20.9	20.53	20.29	17.11	12.18	9.24	10.31	11.67	14.77	17.44	19.43	19.77
817	20.85	20.48	20.24	17.08	12.13	9.21	10.25	11.58	14.69	17.38	19.48	19.81
818	21.24	20.87	20.5	17.23	12.26	9.29	10.28	11.6	14.71	17.57	19.78	20.18
819	21.8	21.39	20.93	17.55	12.46	9.36	10.34	11.45	14.62	17.72	20.05	20.41
820	21.62	21.26	20.88	17.55	12.51	9.39	10.36	11.43	14.65	17.69	19.96	20.36
821	21.5	21.24	20.89	17.72	12.62	9.5	10.4	11.27	14.62	17.66	19.95	20.36
822	21.85	21.62	21.24	18.24	12.86	9.74	10.55	11.24	14.68	17.81	20.14	20.52
823	22.12	21.85	21.5	18.62	13.1	9.92	10.7	11.39	14.81	17.94	20.32	20.77
824	22.01	21.84	21.42	18.64	13.15	9.94	10.74	11.41	14.74	17.87	20.24	20.71
825	21.48	21.27	20.99	18.32	13.17	9.97	10.72	11.44	14.8	17.83	20.01	20.51
826	20.95	20.61	20.54	17.85	13.09	9.94	10.75	11.7	14.82	17.69	19.56	20.17
827	20.94	20.43	20.42	17.79	13.07	9.96	10.71	11.8	14.81	17.67	19.55	20.13
828	21.17	20.65	20.5	17.9	13.21	10.05	10.85	12.07	14.94	17.91	20.06	20.55
829	20.86	20.6	20.36	16.87	11.98	9.31	10.54	11.47	14.72	17.47	18.84	19.37
830	20.93	20.69	20.49	16.99	12.06	9.38	10.57	11.62	14.8	17.72	18.87	19.41
831	20.95	20.83	20.68	17.04	12.13	9.41	10.68	11.8	14.89	17.99	18.94	19.47
832	21.21	21.1	20.96	17.15	12.28	9.37	10.69	11.73	15	17.64	19.18	19.74
833	21.15	20.93	20.88	17.18	12.3	9.37	10.7	11.8	15.02	17.59	19.23	19.69
834	21.1	20.82	20.71	17.23	12.27	9.33	10.68	11.85	15.04	17.64	19.35	19.82
835	20.94	20.68	20.54	17.15	12.21	9.3	10.63	11.86	14.98	17.59	19.34	19.72
836	20.84	20.69	20.45	17.19	12.2	9.26	10.56	11.86	14.89	17.57	19.26	19.68
837	20.87	20.63	20.43	17.22	12.22	9.28	10.53	11.84	14.88	17.58	19.31	19.75
838	20.84	20.65	20.34	17.13	12.15	9.21	10.45	11.77	14.83	17.57	19.24	19.81
839	21.11	20.86	20.57	17.35	12.24	9.21	10.41	11.77	14.96	17.66	19.47	20.07
840	21.1	20.85	20.45	17.34	12.26	9.23	10.36	11.79	14.92	17.64	19.54	20.03
841	21.14	20.88	20.45	17.3	12.24	9.22	10.34	11.69	14.82	17.58	19.59	20.04
842	21.42	21.11	20.65	17.41	12.31	9.31	10.3	11.66	14.85	17.68	19.83	20.3
843	21.76	21.47	20.92	17.59	12.4	9.32	10.33	11.62	14.82	17.78	20.01	20.42
844	21.76	21.41	21.06	17.71	12.45	9.33	10.36	11.6	14.83	17.81	20.09	20.52
845	21.8	21.59	21.14	17.95	12.66	9.56	10.46	11.35	14.69	17.76	20.05	20.46
846	22.03	21.87	21.39	18.39	12.88	9.76	10.62	11.3	14.74	17.84	20.24	20.66
847	22.08	21.86	21.43	18.53	13.03	9.83	10.65	11.3	14.71	17.74	20.22	20.68
848	22.36	22.1	21.62	18.79	13.18	9.97	10.78	11.43	14.78	17.78	20.35	20.92
849	21.85	21.61	21.29	18.55	13.16	9.99	10.72	11.41	14.62	17.69	20.09	20.58
850	21.05	20.66	20.55	17.9	13.01	9.91	10.69	11.32	14.59	17.42	19.62	20.13
851	20.63	20.12	20.12	17.52	12.96	9.85	10.69	11.7	14.6	17.41	19.48	20.02
852	20.89	20.32	20.21	17.58	12.88	9.89	10.69	12.11	14.76	17.7	19.83	20.34
853	20.94	20.65	20.32	16.94	11.97	9.3	10.57	11.52	14.7	17.64	18.76	19.21
854	20.97	20.71	20.5	17.06	12.1	9.4	10.65	11.64	14.86	17.82	19	19.45
855	20.99	20.81	20.63	17.08	12.13	9.42	10.67	11.74	14.95	17.76	19.08	19.6
856	21.07	20.92	20.77	17.14	12.24	9.36	10.7	11.77	15.1	17.72	19.29	19.74
857	21.05	20.83	20.78	17.19	12.22	9.38	10.68	11.78	15.1	17.62	19.34	19.84
858	21.14	20.89	20.75	17.29	12.24	9.37	10.69	11.85	15.12	17.74	19.5	19.97
859	20.95	20.77	20.56	17.17	12.22	9.36	10.67	11.82	15.02	17.59	19.33	19.72
860	20.91	20.76	20.52	17.28	12.28	9.31	10.57	11.86	15	17.69	19.29	19.75
861	20.94	20.78	20.54	17.26	12.26	9.28	10.55	11.87	14.91	17.72	19.37	19.86
862	21.04	20.85	20.58	17.33	12.3	9.26	10.47	11.83	14.92	17.71	19.39	19.98
863	21.07	20.87	20.64	17.38	12.29	9.3	10.46	11.71	14.91	17.61	19.36	19.97
864	21.16	21.01	20.6	17.42	12.38	9.33	10.47	11.68	14.86	17.63	19.4	20.07
865	21.13	21	20.58	17.46	12.31	9.29	10.42	11.68	14.87	17.66	19.55	20.09
866	21.12	20.97	20.58	17.39	12.28	9.29	10.4	11.65	14.75	17.57	19.61	20.04
867	21.41	21.23	20.77	17.48	12.34	9.33	10.39	11.68	14.81	17.66	19.84	20.31
868	21.65	21.49	20.96	17.66	12.48	9.39	10.41	11.56	14.77	17.69	20.01	20.43
869	22.1	21.83	21.36	18.3	12.82	9.66	10.6	11.3	14.76	17.78	20.19	20.65
870	22.3	22.03	21.52	18.58	12.99	9.85	10.64	11.3	14.71	17.74	20.23	20.75
871	22.04	21.76	21.24	18.33	12.97	9.8	10.62	11.19	14.56	17.58	20.04	20.49
872	22	21.71	21.24	18.31	13	9.86	10.69	11.29	14.64	17.62	20.14	20.6
873	21.95	21.6	21.25	18.46	13.09	9.94	10.74	11.35	14.55	17.48	20.04	20.61
874	20.93	20.55	20.43	17.74	12.87	9.86	10.67	11.27	14.38	17.24	19.41	19.95
875	20.46	19.96	19.92	17.34	12.79	9.79	10.67	11.71	14.48	17.35	19.44	19.95
876	20.55	20.05	19.88	17.37	12.7	9.76	10.64	12.03	14.52	17.41	19.54	20.12
877	21.07	20.75	20.45	17.04	12.08	9.48	10.66	11.6	14.83	17.83	18.99	19.42
878	20.99	20.72	20.45	17.05	12.09	9.4	10.68	11.59	14.88	17.86	18.96	19.41
879	20.85	20.7	20.48	17	12.06	9.35	10.64	11.62	14.85	17.62	19.02	19.44
880	20.85	20.72	20.62	17.06	12.16	9.36	10.73	11.67	14.9	17.57	19.13	19.54
881	20.91	20.75	20.6	17.2	12.21	9.43	10.72	11.83	14.97	17.7	19.29	19.69
882	20.97	20.81	20.6	17.26	12.25	9.37	10.71	11.85	15.01	17.68	19.37	19.77
883	20.92	20.8	20.55	17.23	12.26	9.33	10.67	11.83	15.02	17.75	19.36	19.78
884	20.73	20.64	20.36	17.16	12.21	9.33	10.61	11.82	14.87	17.64	19.17	19.62
885	20.7	20.57	20.32	17.2	12.22	9.36	10.62	11.8	14.83	17.68	19.15	19.62
886	20.83	20.65	20.44	17.21	12.2	9.32	10.59	11.79	14.84	17.62	19.29	19.82
887	21	20.77	20.59	17.3	12.29	9.32	10.51	11.73	14.78	17.56	19.38	19.96
888	20.94	20.76	20.51	17.35	12.32	9.29	10.49	11.66	14.7	17.46	19.33	19.91
889	20.68	20.56	20.28	17.21	12.21	9.35	10.46	11.62	14.64	17.36	19.17	19.74
890	20.72	20.57	20.18	17.18	12.18	9.31	10.42	11.61	14.62	17.36	19.2	19.71
891	21.27	21.06	20.52	17.32	12.32	9.36	10.42	11.64	14.72	17.53	19.66	20.11
892	21.68	21.42	20.84	17.65	12.47	9.43	10.46	11.55	14.77	17.68	19.96	20.42
893	21.84	21.53	21.07	17.91	12.66	9.59	10.56	11.29	14.61	17.59	19.98	20.46
894	22.06	21.75	21.24	18.11	12.79	9.72	10.65	11.27	14.58	17.64	20.08	20.53
895	21.97	21.58	21.1	18.12	12.85	9.76	10.65	11.23	14.49	17.46	19.94	20.43
896	21.92	21.39	20.97	18.01	12.82	9.74	10.66	11.25	14.53	17.49	19.94	20.43
897	21.73	21.32	20.98	18.12	12.97	9.86	10.74	11.29	14.52	17.36	19.94	20.5
898	20.65	20.33	20.17	17.51	12.77	9.83	10.67	11.26	14.29	17.01	19.37	19.85
899	20.09	19.76	19.64	17.12	12.5	9.66	10.61	11.76	14.29	17.09	19.13	19.6
900	20.18	19.79	19.63	17.17	12.45	9.56	10.56	11.87	14.32	17.16	19.07	19.53
901	20.92	20.69	20.43	16.93	12.05	9.43	10.69	11.52	14.74	17.76	18.88	19.36
902	20.71	20.63	20.41	16.89	12	9.31	10.62	11.46	14.73	17.52	18.9	19.29
903	20.63	20.59	20.34	16.86	11.98	9.26	10.71	11.57	14.76	17.38	18.77	19.25
904	20.79	20.67	20.35	17.02	12.16	9.39	10.71	11.69	14.86	17.61	18.97	19.44
905	20.8	20.66	20.4	17.15	12.24	9.53	10.81	11.79	14.89	17.69	19.11	19.46
906	20.67	20.44	20.26	17.13	12.16	9.46	10.82	11.77	14.82	17.62	19.03	19.36
907	20.6	20.43	20.24	17.15	12.18	9.45	10.74	11.79	14.77	17.62	18.95	19.3
908	20.63	20.41	20.19	17.15	12.22	9.45	10.75	11.83	14.78	17.6	19	19.36
909	20.68	20.61	20.21	17.17	12.2	9.47	10.75	11.8	14.78	17.59	19.23	19.64
910	20.77	20.59	20.29	17.18	12.18	9.36	10.63	11.76	14.72	17.5	19.31	19.82
911	20.71	20.45	20.29	17.15	12.2	9.3	10.58	11.66	14.62	17.38	19.24	19.76
912	20.64	20.48	20.22	17.12	12.23	9.28	10.53	11.63	14.54	17.3	19.14	19.68
913	20.41	20.26	20.06	17.05	12.14	9.34	10.55	11.67	14.47	17.29	18.98	19.44
914	20.54	20.34	20.06	17.04	12.12	9.29	10.49	11.65	14.5	17.33	19.08	19.56
915	21.11	20.86	20.37	17.21	12.25	9.33	10.47	11.66	14.65	17.43	19.53	20.07
916	21.49	21.28	20.68	17.43	12.4	9.37	10.48	11.59	14.72	17.53	19.86	20.32
917	21.5	21.21	20.71	17.49	12.48	9.5	10.55	11.45	14.58	17.46	19.85	20.28
918	21.54	21.18	20.67	17.43	12.47	9.56	10.58	11.45	14.59	17.46	19.86	20.32
919	21.4	21.02	20.57	17.35	12.43	9.53	10.53	11.32	14.47	17.35	19.79	20.23
920	21.33	20.81	20.41	17.42	12.5	9.49	10.52	11.5	14.51	17.34	19.78	20.22
921	21.1	20.55	20.31	17.44	12.62	9.6	10.59	11.43	14.48	17.3	19.7	20.14
922	20.38	19.91	19.97	17.27	12.6	9.71	10.64	11.41	14.36	17.1	19.4	19.87
923	19.94	19.6	19.47	17.01	12.38	9.55	10.54	11.69	14.18	16.93	18.83	19.31
924	20.01	19.76	19.57	16.99	12.34	9.51	10.48	11.64	14.16	16.9	18.46	18.99
925	20.7	20.52	20.35	16.81	11.94	9.38	10.6	11.44	14.66	17.58	18.72	19.25
926	20.6	20.5	20.26	16.72	11.89	9.21	10.66	11.39	14.63	17.37	18.75	19.18
927	20.56	20.61	20.31	16.78	11.95	9.27	10.65	11.51	14.69	17.28	18.76	19.3
928	20.73	20.64	20.33	17	12.09	9.41	10.79	11.65	14.81	17.54	18.96	19.42
929	20.68	20.44	20.25	17.05	12.18	9.54	10.83	11.71	14.79	17.6	19	19.35
930	20.57	20.32	20.09	17.05	12.14	9.54	10.87	11.76	14.71	17.58	18.83	19.16
931	20.57	20.33	20.09	17.15	12.25	9.55	10.87	11.83	14.75	17.55	18.91	19.26
932	20.55	20.43	20.16	17.16	12.17	9.47	10.84	11.79	14.7	17.52	19.05	19.39
933	20.6	20.54	20.23	17.11	12.17	9.49	10.78	11.81	14.73	17.46	19.23	19.66
934	20.6	20.35	20.2	17.06	12.14	9.38	10.68	11.75	14.61	17.44	19.13	19.73
935	20.4	20.11	19.95	16.98	12.12	9.31	10.65	11.69	14.51	17.33	18.89	19.52
936	20.15	20	19.81	16.93	12.06	9.28	10.59	11.65	14.38	17.26	18.63	19.18
937	20.25	20.1	19.85	16.95	12.11	9.31	10.59	11.64	14.42	17.27	18.75	19.21
938	20.53	20.34	20	17.08	12.16	9.32	10.55	11.69	14.45	17.35	19.11	19.53
939	21.12	20.8	20.44	17.22	12.17	9.33	10.5	11.68	14.65	17.37	19.56	20
940	21.4	21.11	20.54	17.36	12.34	9.38	10.51	11.52	14.64	17.43	19.73	20.22
941	21.17	20.93	20.33	17.23	12.31	9.48	10.54	11.43	14.54	17.3	19.6	20.04
942	21.02	20.78	20.18	17.17	12.27	9.41	10.55	11.52	14.54	17.31	19.66	20.1
943	20.73	20.41	20.02	17.04	12.21	9.41	10.51	11.54	14.46	17.17	19.55	19.96
944	20.61	20.16	19.96	17.03	12.24	9.43	10.59	11.57	14.46	17.24	19.55	19.99
945	20.52	19.92	19.93	17.15	12.37	9.53	10.58	11.46	14.43	17.2	19.54	20.03
946	19.97	19.53	19.65	16.97	12.38	9.61	10.69	11.39	14.32	17	19.14	19.71
947	19.77	19.59	19.36	16.82	12.24	9.53	10.58	11.56	14.11	16.7	18.34	18.94
948	19.98	19.8	19.63	17.02	12.44	9.52	10.45	11.48	14.13	16.98	18.25	18.73
949	20.66	20.4	20.13	16.78	12	9.47	10.7	11.47	14.63	17.52	18.59	19.08
950	20.48	20.19	19.97	16.63	11.85	9.27	10.6	11.4	14.52	17.34	18.47	18.98
951	20.56	20.37	20.1	16.8	11.95	9.27	10.75	11.53	14.64	17.45	18.69	19.13
952	20.63	20.44	20.2	17	12.15	9.46	10.84	11.69	14.72	17.57	18.85	19.24
953	20.49	20.27	20.06	16.97	12.1	9.48	10.91	11.77	14.7	17.56	18.74	19.14
954	20.55	20.28	20.05	17.12	12.19	9.63	10.97	11.85	14.7	17.57	18.74	19.09
955	20.5	20.22	19.98	17.09	12.15	9.59	10.94	11.81	14.7	17.53	18.72	19.1
956	20.37	20.26	20.05	17.07	12.16	9.47	10.85	11.8	14.69	17.47	18.79	19.31
957	20.44	20.33	20.08	17.11	12.13	9.56	10.84	11.74	14.64	17.44	18.95	19.4
958	20.38	20.2	20	16.98	12.13	9.42	10.78	11.71	14.54	17.34	18.89	19.48
959	20.18	19.92	19.83	16.91	12.02	9.37	10.68	11.64	14.42	17.25	18.6	19.19
960	20.12	19.85	19.74	16.89	12.09	9.32	10.72	11.67	14.42	17.3	18.57	19.06
961	20.1	19.94	19.74	17.01	12.07	9.36	10.65	11.67	14.41	17.32	18.67	19.19
962	20.42	20.19	19.94	17.06	12.1	9.4	10.65	11.65	14.44	17.29	19.02	19.43
963	20.71	20.51	20.15	17.11	12.17	9.32	10.54	11.6	14.46	17.26	19.31	19.75
964	21.09	20.9	20.38	17.27	12.3	9.39	10.59	11.54	14.58	17.29	19.61	20.12
965	20.83	20.64	20.1	17.05	12.15	9.44	10.55	11.46	14.47	17.18	19.43	19.9
966	20.73	20.48	19.84	16.98	12.12	9.39	10.55	11.54	14.43	17.17	19.44	19.98
967	20.62	20.16	19.81	17.05	12.2	9.46	10.56	11.56	14.47	17.17	19.54	19.93
968	20.65	20.12	19.93	17.09	12.25	9.49	10.57	11.59	14.5	17.28	19.6	20.08
969	20.69	20.02	20.1	17.19	12.39	9.62	10.65	11.42	14.5	17.3	19.67	20.16
970	20.28	19.78	19.94	17.18	12.54	9.72	10.74	11.31	14.42	17.19	19.53	20.09
971	19.82	19.59	19.43	16.92	12.36	9.65	10.68	11.41	14.2	16.84	18.72	19.41
972	19.99	19.84	19.64	16.98	12.36	9.57	10.57	11.6	14.15	16.89	18.34	18.91
973	20.45	20.17	19.94	17.11	12.14	9.6	10.99	11.79	14.63	17.52	18.6	18.98
974	20.44	20.2	20	17.23	12.3	9.83	11.07	11.88	14.69	17.52	18.74	19.17
975	20.25	20.08	19.94	17.05	12.28	9.77	10.94	11.75	14.57	17.34	18.66	19.18
976	20.18	20.06	19.85	16.95	12.15	9.52	10.83	11.68	14.46	17.26	18.62	19.17
977	20.13	19.84	19.67	16.95	12.17	9.56	10.84	11.7	14.48	17.27	18.52	19.03
978	20.23	19.97	19.75	17.08	12.31	9.63	10.89	11.72	14.51	17.39	18.63	19.07
979	20.11	19.96	19.78	17.01	12.22	9.49	10.79	11.68	14.44	17.25	18.71	19.14
980	20.17	20.02	19.78	17.02	12.14	9.48	10.69	11.62	14.4	17.2	18.85	19.39
981	20.4	20.2	19.87	17.06	12.11	9.43	10.61	11.62	14.35	17.18	18.96	19.7
982	20.6	20.36	20.01	17.06	12.12	9.38	10.57	11.55	14.39	17.13	19.21	19.9
983	20.34	20.14	19.78	16.92	12.11	9.37	10.56	11.5	14.34	17.01	19.21	19.63
984	20.52	20.26	19.79	17.03	12.15	9.43	10.5	11.56	14.42	17.14	19.43	19.84
985	20.67	20.33	19.92	17.07	12.21	9.47	10.58	11.55	14.44	17.26	19.57	19.97
986	20.85	20.37	20.1	17.21	12.33	9.58	10.61	11.49	14.52	17.28	19.64	20.12
987	20.86	20.36	20.21	17.3	12.39	9.65	10.67	11.44	14.56	17.35	19.74	20.25
988	20.6	20.14	20.11	17.33	12.52	9.67	10.73	11.42	14.54	17.32	19.7	20.19
989	20.16	19.77	19.76	17.2	12.59	9.77	10.73	11.37	14.47	17.22	19.47	20.01
990	20	19.82	19.57	17.02	12.46	9.71	10.78	11.66	14.26	16.9	18.61	19.26
991	20.53	20.17	19.96	17.18	12.29	9.8	11.08	11.87	14.67	17.51	18.53	19
992	20.44	20.1	19.86	17.26	12.42	10	11.13	11.92	14.67	17.45	18.58	19.1
993	20.19	19.99	19.77	17.07	12.34	9.9	11.07	11.82	14.53	17.36	18.45	19
994	20.14	19.89	19.67	16.95	12.24	9.62	10.92	11.69	14.49	17.28	18.4	18.89
995	20.22	19.9	19.67	17.05	12.27	9.67	10.93	11.76	14.55	17.4	18.36	18.88
996	20.26	19.96	19.74	17.11	12.42	9.77	10.88	11.67	14.65	17.46	18.45	18.91
997	20.11	19.86	19.65	17.03	12.28	9.64	10.86	11.69	14.42	17.24	18.51	19.02
998	20.14	19.94	19.75	17.09	12.31	9.59	10.78	11.64	14.38	17.18	18.71	19.21
999	20.04	19.8	19.58	17.02	12.17	9.5	10.64	11.56	14.34	17.13	18.61	19.21
1000	20	19.74	19.58	16.92	12.11	9.43	10.62	11.56	14.23	17	18.51	19.27
1001	19.94	19.69	19.52	16.98	12.07	9.41	10.57	11.49	14.16	16.94	18.59	19.25
1002	20.17	19.94	19.67	17.02	12.09	9.42	10.54	11.48	14.22	17.02	19.13	19.48
1003	20.58	20.29	19.88	17.06	12.2	9.45	10.58	11.51	14.41	17.16	19.52	19.89
1004	20.86	20.5	20.07	17.24	12.28	9.52	10.62	11.58	14.52	17.34	19.66	20.15
1005	20.98	20.57	20.18	17.33	12.37	9.58	10.64	11.62	14.62	17.39	19.77	20.29
1006	20.85	20.41	20.16	17.31	12.46	9.64	10.71	11.54	14.59	17.39	19.8	20.26
1007	20.55	20.05	20.01	17.29	12.53	9.75	10.79	11.51	14.58	17.45	19.73	20.23
1008	20.07	19.76	19.57	17.17	12.54	9.83	10.8	11.5	14.47	17.16	19.12	19.73
1009	20.54	20.08	19.97	17.28	12.43	9.99	11.18	11.88	14.68	17.39	18.44	18.86
1010	20.38	20.02	19.82	17.2	12.44	10.02	11.16	11.85	14.61	17.32	18.42	18.93
1011	20.19	19.87	19.71	17.06	12.4	9.96	11.08	11.79	14.5	17.29	18.34	18.88
1012	20.19	19.85	19.62	16.95	12.28	9.82	10.98	11.7	14.48	17.32	18.22	18.74
1013	20.31	19.94	19.67	17.07	12.32	9.77	10.96	11.71	14.55	17.52	18.21	18.68
1014	20.28	19.94	19.7	17.07	12.39	9.78	10.94	11.64	14.54	17.49	18.28	18.81
1015	20.14	19.81	19.66	17.03	12.28	9.72	10.81	11.61	14.39	17.19	18.31	18.92
1016	20.17	19.8	19.66	17.03	12.29	9.68	10.79	11.57	14.34	17.11	18.46	19.03
1017	20.05	19.76	19.57	16.98	12.24	9.62	10.72	11.52	14.25	17.05	18.44	19.07
1018	20	19.72	19.52	16.98	12.11	9.49	10.7	11.47	14.22	17.04	18.31	19.05
1019	20.01	19.72	19.57	16.98	12.17	9.49	10.62	11.48	14.17	16.96	18.46	19.13
1020	19.88	19.71	19.52	16.97	12.13	9.43	10.54	11.49	14.12	16.93	18.64	19.21
1021	20.14	19.87	19.67	17.02	12.12	9.44	10.55	11.54	14.19	16.98	19.03	19.5
1022	20.33	20.01	19.78	17.08	12.24	9.48	10.59	11.55	14.24	17.06	19.34	19.68
1023	20.55	20.21	19.89	17.23	12.35	9.52	10.63	11.63	14.4	17.22	19.48	19.98
1024	20.77	20.42	20.11	17.34	12.42	9.61	10.72	11.73	14.58	17.43	19.72	20.23
1025	20.8	20.38	20.19	17.39	12.56	9.72	10.8	11.64	14.73	17.51	19.85	20.41
1026	20.34	19.96	19.93	17.38	12.61	9.89	10.87	11.48	14.61	17.35	19.57	20.19
1027	20.49	20.03	19.93	17.25	12.48	10.08	11.2	11.81	14.59	17.3	18.3	18.74
1028	20.36	19.96	19.86	17.13	12.43	10.02	11.16	11.82	14.52	17.25	18.23	18.77
1029	20.18	19.88	19.7	17.02	12.38	9.98	11.11	11.74	14.5	17.24	18.17	18.74
1030	20.21	19.86	19.67	17	12.41	9.92	11.04	11.69	14.45	17.35	18.16	18.64
1031	20.3	20.03	19.78	17.09	12.42	9.84	11.02	11.66	14.51	17.57	18.27	18.69
1032	20.35	20.01	19.81	17.08	12.36	9.83	10.9	11.63	14.51	17.5	18.21	18.73
1033	20.22	19.94	19.77	17.12	12.35	9.78	10.9	11.58	14.37	17.29	18.27	18.84
1034	20.11	19.8	19.61	17.04	12.33	9.72	10.81	11.55	14.25	17.01	18.34	19
1035	19.97	19.73	19.54	16.96	12.19	9.61	10.75	11.52	14.16	16.9	18.31	18.95
1036	20.01	19.77	19.62	16.99	12.22	9.54	10.69	11.43	14.17	17	18.29	18.96
1037	20.1	19.85	19.63	17.03	12.23	9.5	10.66	11.48	14.22	17.01	18.41	19.15
1038	20.05	19.8	19.6	17.03	12.26	9.48	10.6	11.46	14.17	16.95	18.51	19.24
1039	19.95	19.8	19.6	17.04	12.2	9.45	10.61	11.46	14.17	17.01	18.69	19.39
1040	20.14	19.9	19.74	17.14	12.32	9.5	10.6	11.56	14.24	17.08	18.94	19.53
1041	20.38	20.19	19.98	17.22	12.32	9.59	10.65	11.68	14.32	17.19	19.29	19.87
1042	20.74	20.43	20.15	17.38	12.45	9.65	10.73	11.78	14.53	17.39	19.62	20.1
1043	20.88	20.6	20.31	17.51	12.52	9.74	10.82	11.77	14.72	17.52	19.9	20.37
1044	20.59	20.25	20.18	17.52	12.72	9.92	10.92	11.63	14.72	17.47	19.71	20.34
1045	20.44	20.04	19.86	17.22	12.59	10.1	11.26	11.75	14.58	17.29	18.12	18.58
1046	20.37	20	19.87	17.14	12.45	10.04	11.14	11.71	14.5	17.28	18.11	18.62
1047	20.35	20.03	19.92	17.15	12.5	10.05	11.14	11.74	14.49	17.28	18.21	18.71
1048	20.44	20.14	19.96	17.22	12.59	10	11.11	11.69	14.6	17.5	18.36	18.75
1049	20.42	20.14	19.92	17.26	12.54	9.91	10.96	11.62	14.59	17.61	18.42	18.81
1050	20.37	20.11	19.85	17.2	12.5	9.84	10.88	11.56	14.55	17.45	18.36	18.86
1051	20.22	20	19.76	17.15	12.45	9.83	10.83	11.5	14.41	17.24	18.31	18.82
1052	20.09	19.84	19.6	17.06	12.31	9.72	10.79	11.49	14.22	16.95	18.2	18.88
1053	19.93	19.65	19.51	16.88	12.17	9.6	10.76	11.45	14.12	16.75	18.15	18.81
1054	20.04	19.8	19.6	16.95	12.23	9.58	10.74	11.43	14.15	16.89	18.26	18.94
1055	20.1	19.87	19.65	17.04	12.24	9.57	10.64	11.46	14.2	16.96	18.37	19.15
1056	20.14	19.86	19.71	17.12	12.38	9.56	10.63	11.38	14.24	17.03	18.49	19.24
1057	20.08	19.87	19.67	17.11	12.36	9.54	10.6	11.46	14.25	16.97	18.55	19.38
1058	20.03	19.82	19.68	17.1	12.28	9.58	10.63	11.55	14.24	16.97	18.6	19.39
1059	20.19	19.96	19.83	17.16	12.35	9.59	10.7	11.67	14.3	17.05	18.86	19.54
1060	20.51	20.24	20.15	17.33	12.47	9.68	10.8	11.74	14.45	17.17	19.4	19.9
1061	20.76	20.48	20.2	17.47	12.53	9.78	10.84	11.82	14.63	17.45	19.78	20.15
1062	20.68	20.37	20.28	17.61	12.77	9.94	10.94	11.74	14.73	17.49	19.69	20.33
1063	20.29	20.2	19.85	17.14	12.25	9.69	10.88	11.7	14.78	17.65	18.3	18.59
1064	20.5	20.23	19.95	17.22	12.38	9.83	10.9	11.68	14.74	17.54	18.31	18.73
1065	20.52	20.3	20.06	17.3	12.53	9.98	11.02	11.74	14.67	17.49	18.35	18.78
1066	20.4	20.16	19.99	17.19	12.61	10.03	11.07	11.66	14.53	17.33	18.25	18.76
1067	20.39	20.15	19.95	17.16	12.51	9.92	10.97	11.59	14.48	17.3	18.25	18.74
1068	20.25	20.05	19.83	17.1	12.5	9.85	10.91	11.55	14.4	17.23	18.22	18.7
1069	20.13	19.97	19.77	17.04	12.41	9.81	10.9	11.48	14.24	17.02	18.19	18.7
1070	20.07	19.87	19.6	16.94	12.32	9.72	10.86	11.47	14.13	16.88	18.06	18.68
1071	20.02	19.85	19.6	16.94	12.18	9.59	10.78	11.49	14.1	16.75	18.1	18.81
1072	20.07	19.92	19.65	17	12.2	9.6	10.74	11.47	14.16	16.84	18.21	18.94
1073	20.2	19.91	19.7	17.06	12.29	9.56	10.73	11.44	14.21	16.9	18.37	19.04
1074	20.21	20.01	19.76	17.15	12.42	9.59	10.65	11.33	14.31	16.98	18.49	19.22
1075	20.18	19.88	19.73	17.12	12.39	9.64	10.63	11.47	14.24	16.99	18.5	19.3
1076	20.15	19.94	19.79	17.17	12.33	9.59	10.77	11.58	14.27	17.01	18.78	19.48
1077	20.38	20.27	20.11	17.32	12.45	9.66	10.82	11.66	14.42	17.17	18.99	19.65
1078	20.54	20.47	20.25	17.46	12.52	9.71	10.85	11.76	14.51	17.31	19.27	19.72
1079	20.74	20.53	20.38	17.61	12.6	9.83	10.91	11.87	14.62	17.41	19.54	19.93
1080	20.63	20.3	20.32	17.69	12.82	9.94	10.97	11.74	14.67	17.42	19.4	20.14
1081	20.2	20.21	19.75	16.96	11.73	8.97	10.23	11.35	14.73	17.76	18.36	18.71
1082	20.43	20.32	19.96	17.16	12.04	9.35	10.57	11.53	14.77	17.66	18.4	18.72
1083	20.33	20.16	19.9	17.11	12.46	9.87	10.97	11.56	14.48	17.22	18.18	18.66
1084	20.29	20.05	19.92	17.15	12.56	9.97	11.03	11.59	14.39	17.09	18.16	18.71
1085	20.29	20.18	19.91	17.12	12.45	9.95	11.03	11.49	14.37	17.12	18.12	18.69
1086	20.23	20.1	19.94	17.13	12.5	9.9	10.96	11.52	14.24	17.1	18.19	18.75
1087	20.21	20.09	19.92	17.1	12.46	9.81	10.94	11.54	14.29	17.04	18.28	18.79
1088	20.19	20.1	19.78	17.01	12.4	9.74	10.82	11.45	14.19	16.94	18.31	18.83
1089	20.15	20	19.71	16.99	12.33	9.7	10.83	11.48	14.15	16.86	18.2	18.86
1090	20.1	20	19.8	17.02	12.29	9.66	10.82	11.43	14.16	16.83	18.19	18.88
1091	20.18	20.12	19.86	17.09	12.37	9.61	10.76	11.41	14.21	16.95	18.47	19.01
1092	20.26	20.23	20.02	17.2	12.45	9.65	10.68	11.38	14.29	17.03	18.53	19.1
1093	20.14	19.98	19.8	17.1	12.35	9.69	10.75	11.53	14.23	16.88	18.39	19.21
1094	20.1	19.86	19.69	17.12	12.34	9.65	10.8	11.53	14.28	16.94	18.56	19.29
1095	20.27	20.27	20.04	17.26	12.45	9.71	10.87	11.6	14.42	17.14	18.93	19.56
1096	20.4	20.47	20.29	17.4	12.53	9.79	10.89	11.75	14.5	17.25	19.01	19.62
1097	20.64	20.61	20.46	17.55	12.64	9.87	10.99	11.82	14.59	17.4	19.26	19.82
1098	20.42	20.13	20.21	17.6	12.77	10	11.01	11.62	14.51	17.22	19.01	19.78
1099	20.02	19.98	19.6	16.9	12	9.52	10.71	11.48	14.64	17.55	18.12	18.63
1100	20.33	20.18	19.85	17.13	12.49	10.08	11.09	11.6	14.44	17.39	18.24	18.65
1101	20.2	20.05	19.83	17.04	12.42	9.85	11.07	11.43	14.23	16.94	18.15	18.71
1102	20.27	20.15	19.96	17.15	12.48	9.92	11	11.52	14.29	17.01	18.23	18.8
1103	20.45	20.29	20.07	17.22	12.43	9.83	10.88	11.5	14.44	17.25	18.32	18.87
1104	20.35	20.24	20.07	17.19	12.48	9.83	10.88	11.47	14.39	17.15	18.27	18.9
1105	20.29	20.26	20.02	17.12	12.48	9.79	10.84	11.45	14.35	17.06	18.36	18.95
1106	20.35	20.22	19.99	17.16	12.5	9.74	10.73	11.42	14.39	17.03	18.46	18.95
1107	20.28	20.12	19.9	17.16	12.5	9.66	10.69	11.32	14.36	17.08	18.38	18.98
1108	20.2	20.12	19.9	17.07	12.47	9.66	10.71	11.27	14.3	17.02	18.38	18.97
1109	20.2	20.11	19.95	17.07	12.43	9.71	10.75	11.37	14.22	16.9	18.41	18.95
1110	20.23	20.24	20.02	17.13	12.48	9.71	10.75	11.39	14.24	16.99	18.49	18.98
1111	20.15	20.11	19.94	17.07	12.44	9.66	10.74	11.44	14.17	16.84	18.34	18.99
1112	20.01	19.9	19.69	17.03	12.36	9.67	10.87	11.56	14.21	16.81	18.26	19.1
1113	20.15	19.88	19.7	17.18	12.43	9.75	10.87	11.64	14.27	16.93	18.42	19.33
1114	20.26	20.02	19.87	17.27	12.54	9.81	10.9	11.72	14.37	17.07	18.67	19.44
1115	20.34	20.3	20.09	17.36	12.57	9.86	10.99	11.81	14.41	17.15	18.88	19.58
1116	20.19	19.98	19.98	17.35	12.66	9.95	11.05	11.64	14.43	17.02	18.73	19.55
1117	20.18	20.07	19.77	17.08	12.41	10.04	11.08	11.52	14.49	17.41	18.12	18.58
1118	20.35	20.28	19.97	17.18	12.54	10.02	11.07	11.46	14.27	17.19	18.21	18.69
1119	20.14	20.11	19.76	16.96	12.34	9.78	10.99	11.33	14.18	16.82	18.09	18.77
1120	20.13	20.02	19.8	17.01	12.37	9.78	11.02	11.41	14.24	16.86	18.1	18.88
1121	20.33	20.28	20.05	17.17	12.47	9.87	10.94	11.42	14.33	17.05	18.25	18.93
1122	20.4	20.42	20.15	17.2	12.37	9.57	10.7	11.26	14.49	17.26	18.45	18.98
1123	20.3	20.36	20.13	17.16	12.42	9.74	10.78	11.33	14.37	17.1	18.39	19
1124	20.34	20.31	20.11	17.19	12.51	9.66	10.71	11.34	14.42	17.06	18.5	19.02
1125	20.34	20.3	20.11	17.19	12.51	9.6	10.49	11.19	14.42	17.19	18.53	19.08
1126	20.34	20.24	20.09	17.18	12.47	9.54	10.43	11.05	14.4	17.2	18.59	19.06
1127	20.34	20.22	20.08	17.19	12.5	9.69	10.69	11.29	14.33	17	18.52	19.09
1128	20.34	20.3	20.18	17.16	12.53	9.71	10.72	11.31	14.3	16.99	18.6	19.08
1129	20.3	20.38	20.16	17.2	12.5	9.62	10.6	11.23	14.32	17.1	18.59	19.08
1130	20.01	19.98	19.89	17.17	12.44	9.78	10.84	11.54	14.16	16.74	18.27	19.1
1131	20.1	19.92	19.82	17.22	12.52	9.8	10.94	11.6	14.29	16.77	18.27	19.22
1132	20.19	19.94	19.78	17.28	12.66	9.81	10.83	11.65	14.34	16.88	18.35	19.35
1133	20.21	19.95	19.75	17.25	12.57	9.87	11	11.78	14.33	16.87	18.43	19.51
1134	20.02	19.83	19.65	17.23	12.61	9.97	11.05	11.64	14.28	16.77	18.45	19.49
1135	20.34	20.29	19.9	17.09	12.49	9.97	11.08	11.4	14.19	17.17	18.18	18.73
1136	20.33	20.32	19.91	17.14	12.51	9.94	11.06	11.4	14.21	17.09	18.24	18.88
1137	20.08	19.97	19.7	16.93	12.29	9.71	10.96	11.31	14.2	16.78	18.04	18.94
1138	20.13	19.99	19.73	16.98	12.32	9.71	10.97	11.4	14.28	16.81	18.14	19.07
1139	20.3	20.2	20.03	17.17	12.53	9.89	11.03	11.5	14.3	16.95	18.28	18.96
1140	20.41	20.48	20.15	17.2	12.37	9.74	10.86	11.31	14.38	17.13	18.47	19.04
1141	20.32	20.35	20.1	17.13	12.41	9.7	10.85	11.27	14.33	17.04	18.35	19
1142	20.31	20.32	20.14	17.13	12.45	9.66	10.73	11.28	14.31	17.03	18.41	19
1143	20.29	20.24	20.13	17.16	12.53	9.69	10.63	11.18	14.35	17.04	18.44	19.04
1144	20.26	20.14	20.1	17.09	12.53	9.67	10.68	11.16	14.37	17.07	18.54	19
1145	20.21	20.16	20.09	17.11	12.47	9.76	10.87	11.33	14.27	16.95	18.44	19.02
1146	20.29	20.41	20.21	17.13	12.53	9.77	10.76	11.22	14.29	17.04	18.62	19.09
1147	20.42	20.56	20.32	17.23	12.5	9.5	10.45	11.05	14.47	17.35	18.74	19.2
1148	20.13	20.15	20.1	17.23	12.53	9.54	10.63	11.32	14.31	16.89	18.41	19.12
1149	20.06	19.94	19.86	17.19	12.55	9.8	10.9	11.59	14.23	16.72	18.1	19.12
1150	20.04	20	19.83	17.23	12.65	9.75	10.88	11.56	14.33	16.72	18.19	19.23
1151	20.04	19.84	19.65	17.16	12.59	9.87	10.98	11.72	14.29	16.68	18.19	19.32
1152	19.87	19.67	19.52	17.11	12.53	9.95	11.11	11.61	14.2	16.61	18.14	19.34
1153	20.28	20.34	19.88	17.11	12.53	10	11.08	11.38	14.22	17.04	18.14	18.86
1154	20.27	20.35	19.86	17.14	12.47	9.93	11.04	11.36	14.18	16.93	18.23	18.92
1155	20.3	20.34	19.9	17.11	12.48	9.91	11.11	11.42	14.23	16.94	18.22	18.9
1156	20.34	20.32	20	17.17	12.53	9.89	11.08	11.51	14.24	17	18.29	18.95
1157	20.47	20.43	20.18	17.26	12.46	9.73	10.89	11.44	14.39	17.12	18.53	19.08
1158	20.48	20.47	20.23	17.23	12.34	9.56	10.73	11.34	14.41	17.11	18.52	19.06
1159	20.32	20.42	20.12	17.12	12.44	9.82	10.88	11.31	14.31	16.96	18.4	18.96
1160	20.23	20.39	20.11	17.1	12.52	9.79	10.82	11.25	14.27	16.94	18.39	18.91
1161	20.24	20.27	20.16	17.13	12.51	9.77	10.82	11.23	14.27	16.9	18.39	18.99
1162	20.17	20.09	20.12	17.09	12.42	9.8	10.9	11.31	14.2	16.84	18.4	18.91
1163	20.19	20.17	20.14	17.11	12.47	9.84	10.88	11.39	14.2	16.84	18.43	18.96
1164	20.35	20.46	20.28	17.23	12.54	9.68	10.73	11.16	14.35	17.06	18.62	19.2
1165	20.46	20.54	20.4	17.22	12.49	9.44	10.42	10.98	14.55	17.24	18.76	19.24
1166	20.27	20.28	20.25	17.27	12.53	9.34	10.4	11.1	14.47	16.91	18.48	19.21
1167	20.06	20.02	19.91	17.2	12.63	9.6	10.74	11.46	14.29	16.68	18.1	19.12
1168	20.08	20.07	19.9	17.25	12.7	9.68	10.74	11.47	14.37	16.71	18.09	19.12
1169	20.08	20.03	19.77	17.27	12.74	9.83	10.91	11.67	14.37	16.68	18.13	19.22
1170	19.76	19.64	19.46	16.96	12.54	9.98	11.15	11.63	14.11	16.46	17.91	19.06
1171	20.47	20.52	20.03	17.31	12.48	9.76	11.01	11.48	14.33	17.15	18.27	18.97
1172	20.39	20.49	19.92	17.2	12.5	9.9	11.06	11.42	14.23	16.96	18.29	18.88
1173	20.49	20.57	20.1	17.24	12.54	9.75	10.99	11.47	14.36	17.1	18.45	19.04
1174	20.5	20.54	20.18	17.29	12.36	9.51	10.76	11.36	14.41	17.26	18.45	19.03
1175	20.49	20.56	20.27	17.17	12.12	9.27	10.48	11.19	14.43	17.23	18.47	19.06
1176	20.52	20.56	20.3	17.24	12.13	9.14	10.35	11.18	14.44	17.19	18.55	19.16
1177	20.37	20.44	20.18	17.19	12.31	9.61	10.78	11.33	14.28	16.92	18.47	19.05
1178	20.31	20.45	20.18	17.16	12.47	9.77	10.92	11.32	14.25	16.89	18.4	19.06
1179	20.23	20.32	20.21	17.05	12.46	9.79	10.88	11.21	14.22	16.89	18.37	18.94
1180	20.25	20.3	20.19	17.14	12.5	9.78	10.81	11.29	14.27	16.87	18.49	19
1181	20.2	20.19	20.19	17.14	12.51	9.76	10.9	11.38	14.27	16.77	18.41	19.03
1182	20.36	20.48	20.34	17.21	12.61	9.69	10.69	11.14	14.35	16.93	18.61	19.24
1183	20.48	20.6	20.44	17.22	12.53	9.56	10.45	10.97	14.58	17.09	18.69	19.29
1184	20.41	20.45	20.36	17.35	12.47	9.39	10.41	10.98	14.62	16.96	18.54	19.28
1185	20.24	20.21	20.16	17.33	12.59	9.41	10.55	11.19	14.47	16.76	18.19	19.18
1186	20.1	20.13	20	17.31	12.72	9.7	10.79	11.48	14.4	16.71	18.07	19.19
1187	20.16	20.09	19.94	17.31	12.77	9.89	11.04	11.74	14.44	16.73	18.22	19.31
1188	19.94	19.82	19.59	17.14	12.62	10.1	11.24	11.72	14.31	16.64	18.09	19.18
1189	20.39	20.45	19.95	17.19	12.48	9.84	11.03	11.38	14.22	17.06	18.27	18.88
1190	20.43	20.38	19.9	17.23	12.52	9.84	11.03	11.43	14.28	17.02	18.33	19.01
1191	20.58	20.53	20.1	17.29	12.36	9.51	10.81	11.43	14.36	17.12	18.42	19.07
1192	20.61	20.69	20.35	17.3	12.09	8.95	10.26	11.09	14.53	17.3	18.6	19.15
1193	20.53	20.6	20.29	17.24	11.95	8.82	10.03	10.96	14.42	17.17	18.56	19.18
1194	20.55	20.54	20.29	17.29	12	8.84	10.11	11.05	14.44	17.09	18.61	19.23
1195	20.52	20.45	20.32	17.23	12.09	9.08	10.43	11.25	14.43	17.03	18.58	19.21
1196	20.38	20.46	20.31	17.21	12.34	9.54	10.78	11.35	14.37	16.99	18.52	19.11
1197	20.24	20.42	20.27	17.11	12.51	9.78	10.92	11.22	14.29	16.96	18.4	19.04
1198	20.25	20.46	20.34	17.14	12.49	9.63	10.65	10.9	14.32	17.14	18.47	19.17
1199	20.19	20.42	20.31	17.21	12.53	9.73	10.76	11.1	14.32	16.86	18.47	19.11
1200	20.21	20.39	20.3	17.18	12.62	9.79	10.89	11.22	14.29	16.75	18.5	19.07
1201	20.3	20.42	20.31	17.22	12.6	9.84	10.93	11.33	14.31	16.75	18.49	19.08
1202	20.42	20.57	20.44	17.33	12.62	9.71	10.65	11.08	14.52	16.88	18.53	19.28
1203	20.29	20.31	20.23	17.42	12.66	9.58	10.68	11.36	14.5	16.79	18.26	19.22
1204	20.08	20.01	19.84	17.26	12.68	9.94	11.17	11.7	14.33	16.72	18.06	19.17
1205	20.2	20.05	19.82	17.31	12.67	10.09	11.25	11.86	14.44	16.84	18.28	19.42
1206	20.18	19.99	19.79	17.26	12.71	10.12	11.31	11.69	14.42	16.83	18.25	19.43
1207	19.97	20.01	19.75	17.17	12.66	10.21	11.26	11.6	14.3	16.67	18.04	19.22
1208	20.35	20.48	20.27	17.59	12.91	10.27	11.42	12.03	14.56	16.95	18.41	19.59
1209	20.38	20.63	20.37	17.69	13.07	10.38	11.4	12.09	14.62	16.89	18.4	19.55
1210	20.51	20.9	20.55	17.76	13.12	10.41	11.4	12.06	14.77	17.25	18.79	19.44
1211	20.84	21.2	20.71	17.87	13.16	10.48	11.48	12.05	14.94	17.92	19.23	19.62
1212	20.69	21.08	20.59	17.74	13.1	10.6	11.67	12.24	14.67	17.6	19.02	19.42
1213	20.28	20.29	19.85	17.08	12.44	9.9	11.06	11.26	14.1	16.94	18.11	18.74
1214	20.19	20.24	19.72	17.05	12.41	9.89	11.06	11.3	14.07	16.74	18.11	18.79
1215	20.38	20.51	19.97	17.17	12.4	9.81	10.92	11.31	14.22	16.92	18.28	18.88
1216	20.39	20.63	20.18	17.17	12.17	9.45	10.47	11.07	14.36	17.05	18.4	18.98
1217	20.42	20.52	20.25	17.23	12.09	9.1	10.12	10.83	14.42	17.06	18.48	19.05
1218	20.53	20.52	20.28	17.28	12.1	9.04	10.18	11	14.41	17.08	18.56	19.19
1219	20.58	20.54	20.33	17.27	12.07	8.91	10.19	11.14	14.45	17.09	18.61	19.27
1220	20.52	20.61	20.43	17.26	12.14	9.01	10.27	11.19	14.46	17.05	18.62	19.28
1221	20.27	20.42	20.25	17.16	12.47	9.71	10.86	11.38	14.3	16.88	18.36	18.98
1222	20.22	20.51	20.35	17.18	12.55	9.79	10.83	11.22	14.29	16.92	18.46	19.08
1223	20.14	20.35	20.31	17.13	12.6	9.86	10.99	11.31	14.29	16.71	18.27	18.96
1224	20.23	20.37	20.33	17.22	12.62	9.9	11.07	11.45	14.28	16.63	18.21	19.03
1225	20.18	20.31	20.23	17.16	12.54	9.91	11.15	11.54	14.29	16.56	18.18	18.98
1226	20.29	20.42	20.38	17.27	12.66	9.95	11.11	11.47	14.4	16.72	18.4	19.22
1227	20.23	20.37	20.16	17.4	12.74	9.95	11.13	11.64	14.45	16.68	18.26	19.12
1228	20.11	20.01	19.82	17.23	12.66	10.03	11.3	11.76	14.32	16.73	18	19.22
1229	20.15	19.98	19.72	17.26	12.63	10.1	11.27	11.64	14.35	16.85	18.2	19.44
1230	20.01	19.9	19.57	17.26	12.72	10.18	11.23	11.5	14.34	16.71	18.02	19.35
1231	20.11	20.03	19.72	17.33	12.8	10.26	11.3	11.68	14.49	16.82	18.1	19.45
1232	20.47	20.28	19.93	17.48	12.87	10.34	11.53	11.98	14.61	17.03	18.42	19.72
1233	20.48	20.42	20.12	17.67	13.11	10.42	11.51	12.11	14.67	16.97	18.41	19.66
1234	20.44	20.76	20.3	17.71	13.19	10.43	11.49	12.09	14.81	17.05	18.55	19.46
1235	20.78	21.28	20.79	17.95	13.29	10.38	11.26	11.91	15.13	17.89	19.28	19.59
1236	20.76	21.26	20.75	17.91	13.3	10.64	11.7	12.21	14.85	17.77	19.24	19.52
1237	20.29	20.5	19.97	17.11	12.11	9.53	10.91	11.26	14.08	17.01	18.26	18.87
1238	20.3	20.38	19.89	17.12	12.41	9.82	11.01	11.29	14.1	16.78	18.15	18.86
1239	20.1	20.2	19.74	16.97	12.41	9.89	11.03	11.27	14.04	16.69	18.01	18.72
1240	20.13	20.29	19.84	17.06	12.4	9.83	10.85	11.24	14.16	16.77	18.1	18.74
1241	20.27	20.42	20.04	17.13	12.3	9.66	10.66	11.07	14.28	16.88	18.26	18.84
1242	20.4	20.64	20.23	17.13	12.08	9.28	10.37	10.95	14.33	17.02	18.4	19.1
1243	20.58	20.83	20.47	17.28	11.88	8.58	9.74	10.76	14.42	17.24	18.66	19.44
1244	20.6	20.85	20.51	17.3	11.92	8.62	9.76	10.85	14.47	17.21	18.7	19.44
1245	20.34	20.53	20.32	17.18	12.44	9.66	10.7	11.35	14.37	16.86	18.44	19.09
1246	20.34	20.66	20.49	17.27	12.6	9.61	10.75	11.3	14.44	16.91	18.46	19.21
1247	20.25	20.41	20.36	17.28	12.64	9.8	10.99	11.4	14.38	16.79	18.2	19.07
1248	20.34	20.43	20.43	17.34	12.7	9.9	11.01	11.46	14.44	16.74	18.19	19.18
1249	20.23	20.3	20.28	17.26	12.66	9.97	11.17	11.65	14.37	16.67	18.06	19.05
1250	20.13	20.44	20.34	17.27	12.68	10	11.25	11.64	14.37	16.61	18.32	19.1
1251	20.11	20.41	20.36	17.33	12.72	10.01	11.27	11.7	14.34	16.66	18.3	19.03
1252	19.83	19.99	19.87	17.06	12.56	10.04	11.26	11.65	14.2	16.39	17.75	18.84
1253	19.79	19.81	19.6	16.95	12.5	10.12	11.18	11.53	14.13	16.38	17.62	18.94
1254	19.78	19.76	19.55	17.03	12.64	10.2	11.23	11.48	14.22	16.37	17.65	18.88
1255	19.86	19.88	19.59	17.13	12.72	10.28	11.32	11.62	14.26	16.44	17.77	19.06
1256	20.28	20.28	20.08	17.44	12.93	10.39	11.54	11.95	14.5	16.8	18.23	19.57
1257	20.32	20.72	20.53	17.72	13.15	10.43	11.52	12.1	14.61	16.73	18.21	19.48
1258	20.41	21.12	20.63	17.89	13.22	10.44	11.34	12.08	14.85	16.94	18.49	19.39
1259	20.7	21.39	20.87	18.03	13.2	10.19	10.99	11.91	15.21	17.67	19.29	19.48
1260	20.85	21.34	20.86	18.04	13.37	10.47	11.38	12.07	15.14	17.99	19.36	19.61
1261	20.44	20.64	20.13	17.16	12.06	9.37	10.82	11.25	14.12	17.09	18.39	19
1262	20.44	20.63	20.1	17.21	12.1	9.27	10.73	11.32	14.25	17.02	18.38	18.99
1263	20.22	20.34	19.86	17.09	12.36	9.69	10.96	11.32	14.14	16.77	18.1	18.95
1264	20.12	20.17	19.69	17.06	12.44	9.84	11.02	11.27	14.05	16.65	17.95	18.95
1265	20.32	20.46	20.03	17.17	12.42	9.73	10.88	11.29	14.25	16.85	18.18	18.96
1266	20.51	20.82	20.43	17.2	11.97	9.09	10.18	10.87	14.36	17.07	18.57	19.25
1267	20.66	20.94	20.51	17.27	11.83	8.47	9.6	10.55	14.56	17.3	18.68	19.59
1268	20.67	20.9	20.62	17.31	11.85	8.4	9.57	10.68	14.47	17.34	18.74	19.67
1269	20.59	20.91	20.54	17.26	12.29	9.26	10.3	11.14	14.43	17.15	18.7	19.53
1270	20.46	20.87	20.49	17.29	12.51	9.43	10.57	11.24	14.49	16.97	18.6	19.43
1271	20.41	20.71	20.43	17.34	12.65	9.61	10.78	11.28	14.46	16.86	18.44	19.42
1272	20.39	20.68	20.49	17.43	12.72	9.72	10.9	11.47	14.54	16.83	18.36	19.33
1273	20.21	20.57	20.46	17.32	12.76	9.94	11.22	11.63	14.4	16.68	18.23	19.19
1274	20.17	20.61	20.46	17.31	12.74	10.1	11.27	11.71	14.38	16.69	18.39	19.16
1275	20.19	20.72	20.53	17.35	12.73	10.08	11.29	11.69	14.36	16.72	18.51	19.21
1276	19.99	20.4	20.33	17.22	12.68	10.09	11.33	11.69	14.27	16.48	18.12	18.84
1277	19.77	20.01	19.9	17.03	12.54	10.12	11.29	11.48	14.17	16.28	17.62	18.67
1278	19.64	19.98	19.69	16.96	12.53	10.25	11.26	11.45	14.09	16.15	17.49	18.67
1279	19.7	20.05	19.77	16.95	12.6	10.27	11.39	11.6	14.07	16.16	17.5	18.71
1280	20.13	20.46	20.45	17.52	12.93	10.37	11.58	11.99	14.43	16.57	18	19.31
1281	20.2	20.79	20.74	17.76	13.16	10.48	11.6	12.09	14.53	16.62	18.06	19.24
1282	20.28	20.96	20.65	17.83	13.24	10.53	11.56	12.15	14.75	16.72	18.34	19.21
1283	20.37	21.05	20.64	17.87	13.37	10.53	11.42	12	15.07	17.39	19.03	19.29
1284	20.7	21.35	20.9	18.04	13.39	10.52	11.34	12.03	15.39	18.14	19.37	19.45
1285	20.26	20.58	20.04	17.08	12.23	9.66	10.89	11.18	14.03	16.78	18.23	18.85
1286	20.41	20.61	20.03	17.21	12.3	9.52	10.83	11.29	14.2	16.95	18.34	19.04
1287	20.41	20.45	19.96	17.22	12.37	9.61	10.86	11.36	14.25	16.94	18.24	19.15
1288	20.35	20.43	19.9	17.17	12.41	9.72	10.94	11.39	14.25	16.87	18.17	19.12
1289	20.37	20.69	20.15	17.16	12.32	9.55	10.75	11.17	14.33	16.92	18.38	19
1290	20.6	20.93	20.44	17.21	11.95	8.89	10.01	10.65	14.49	17.19	18.6	19.35
1291	20.85	21.04	20.65	17.36	11.74	8.2	9.33	10.57	14.71	17.45	18.79	19.74
1292	20.81	20.98	20.66	17.32	11.79	8.21	9.36	10.51	14.5	17.28	18.82	19.8
1293	20.75	20.99	20.59	17.39	12.16	8.72	9.9	10.95	14.56	17.11	18.81	19.76
1294	20.67	20.91	20.53	17.4	12.52	9.26	10.48	11.39	14.6	17	18.8	19.75
1295	20.62	20.87	20.46	17.48	12.66	9.3	10.57	11.48	14.59	16.93	18.74	19.61
1296	20.52	20.86	20.52	17.52	12.68	9.41	10.73	11.49	14.63	16.95	18.72	19.51
1297	20.32	20.75	20.49	17.42	12.8	9.85	11.19	11.73	14.5	16.73	18.46	19.31
1298	20.17	20.77	20.49	17.38	12.8	10.03	11.34	11.73	14.4	16.56	18.29	19.09
1299	20.33	20.92	20.65	17.38	12.82	10.12	11.3	11.76	14.45	16.64	18.5	19.27
1300	20.26	20.63	20.57	17.41	12.88	10.17	11.37	11.75	14.33	16.54	18.3	19.08
1301	19.82	20.06	20.13	17.07	12.63	10.13	11.35	11.46	14.17	16.26	17.63	18.71
1302	19.74	20.29	19.99	17.01	12.54	10.28	11.33	11.41	14.19	16.19	17.51	18.68
1303	19.57	20.37	20.07	16.9	12.54	10.35	11.38	11.51	14.02	16.02	17.37	18.51
1304	20.06	20.75	20.65	17.54	12.99	10.43	11.62	11.98	14.39	16.46	17.91	19.21
1305	20.23	20.89	20.8	17.81	13.22	10.48	11.7	12.14	14.54	16.58	18.03	19.24
1306	20.25	20.77	20.68	17.84	13.29	10.61	11.7	12.23	14.6	16.61	18.08	19.31
1307	20.26	20.65	20.37	17.74	13.28	10.65	11.8	12.21	14.83	16.99	18.48	19.27
1308	20.3	20.71	20.38	17.73	13.34	10.72	11.84	12.33	14.95	17.53	18.92	19.16
1309	20.45	20.74	20.1	17.18	12.18	9.55	10.76	11.22	14.19	17.07	18.42	19.08
1310	20.49	20.74	20.13	17.24	12.19	9.36	10.6	11.23	14.3	17.05	18.52	19.16
1311	20.58	20.78	20.18	17.29	12.09	9.22	10.45	11.23	14.36	17.04	18.54	19.19
1312	20.6	20.93	20.36	17.3	11.96	8.94	10.08	11.03	14.43	17.2	18.63	19.28
1313	20.63	21.01	20.46	17.34	11.93	8.74	9.86	10.7	14.52	17.33	18.78	19.43
1314	20.8	21.01	20.55	17.31	11.87	8.52	9.54	10.51	14.52	17.31	18.81	19.54
1315	20.92	21.14	20.66	17.31	11.74	8.12	9.25	10.57	14.63	17.47	18.84	19.83
1316	20.89	21.01	20.66	17.36	11.75	8.14	9.27	10.48	14.55	17.37	18.85	19.94
1317	20.85	20.83	20.54	17.43	12.01	8.38	9.52	10.73	14.54	17.1	18.85	19.85
1318	20.75	20.7	20.37	17.47	12.48	8.94	10.18	11.34	14.65	17.02	18.85	19.77
1319	20.63	20.73	20.32	17.47	12.61	9.2	10.5	11.51	14.65	16.9	18.87	19.58
1320	20.55	20.87	20.47	17.52	12.67	9.42	10.69	11.53	14.65	16.94	18.88	19.55
1321	20.44	20.63	20.41	17.5	12.84	9.78	11.13	11.79	14.62	16.86	18.73	19.37
1322	20.22	20.51	20.43	17.35	12.86	10.03	11.32	11.77	14.37	16.64	18.31	19.1
1323	20.31	20.87	20.69	17.43	12.91	10.01	11.26	11.77	14.5	16.62	18.48	19.3
1324	20.19	20.67	20.55	17.35	12.89	10.13	11.4	11.82	14.42	16.56	18.22	18.99
1325	19.82	20.21	20.2	17.05	12.68	10.21	11.37	11.6	14.19	16.26	17.6	18.69
1326	19.74	20.2	19.98	17.02	12.61	10.31	11.29	11.44	14.28	16.28	17.56	18.79
1327	19.82	20.48	20.14	17.17	12.69	10.34	11.43	11.59	14.24	16.22	17.59	18.91
1328	20.05	20.72	20.66	17.58	13.08	10.43	11.63	12.07	14.45	16.48	17.79	19.14
1329	20.19	20.81	20.83	17.85	13.29	10.56	11.67	12.14	14.67	16.58	17.96	19.18
1330	20.21	20.51	20.58	17.86	13.34	10.62	11.79	12.24	14.6	16.52	17.99	19.2
1331	20.22	20.55	20.42	17.75	13.39	10.7	11.89	12.32	14.87	16.9	18.18	19.13
1332	20.25	20.69	20.35	17.64	13.35	10.82	11.95	12.33	15.02	17.53	18.83	19.17
1333	18.91	19	18.39	15.7	10.97	8.29	9.23	9.44	12.96	15.46	17.05	17.9
1334	19.22	19.35	18.82	16.14	11	8.18	9.34	9.82	13.42	15.81	17.41	18.08
1335	19.84	20.06	19.37	16.6	11.15	8.19	9.41	10.43	14.18	16.59	18.3	18.87
1336	19.76	20.14	19.55	16.71	11.35	8.48	9.66	10.52	14.28	16.97	18.34	18.97
1337	20.09	20.5	19.94	16.97	11.83	9.14	10.44	10.79	14.16	17.48	18.38	19.05
1338	20.37	20.71	20.09	17.1	12.14	9.43	10.71	11.07	14.17	17.29	18.47	19.06
1339	20.32	20.69	20.07	17.04	11.87	9.12	10.4	10.99	14.15	17.07	18.41	19.06
1340	20.37	20.76	20.18	17.11	11.8	8.99	10.1	10.93	14.24	16.89	18.4	19.15
1341	20.47	20.79	20.23	17.12	11.81	8.96	9.96	10.95	14.28	16.9	18.43	19.18
1342	20.35	20.63	20.17	17.08	11.93	9.03	9.98	10.89	14.23	16.84	18.4	19.09
1343	20.43	20.65	20.19	17.24	12.05	9.03	10.01	10.87	14.38	16.94	18.56	19.25
1344	20.44	20.56	20.22	17.26	12.03	8.92	9.84	10.75	14.46	16.9	18.53	19.28
1345	20.7	20.8	20.43	17.25	11.86	8.51	9.48	10.51	14.45	17.04	18.67	19.65
1346	20.98	21.1	20.67	17.26	11.7	8.11	9.21	10.5	14.62	17.44	18.96	19.95
1347	20.88	20.89	20.56	17.26	11.82	8.45	9.45	10.57	14.61	17.31	18.89	19.84
1348	20.63	20.63	20.36	17.27	12.33	9.19	10.21	11.12	14.5	16.84	18.68	19.64
1349	20.57	20.73	20.25	17.33	12.62	9.62	10.71	11.4	14.55	16.8	18.69	19.46
1350	20.64	20.89	20.52	17.47	12.68	9.59	10.66	11.43	14.61	16.91	18.84	19.68
1351	20.47	20.55	20.47	17.5	12.8	9.68	10.95	11.68	14.68	16.84	18.84	19.43
1352	20.32	20.46	20.41	17.41	12.89	9.93	11.14	11.78	14.53	16.72	18.52	19.31
1353	20.32	20.74	20.7	17.5	12.94	9.94	11.17	11.72	14.56	16.7	18.5	19.31
1354	20.16	20.61	20.7	17.39	12.93	10.17	11.43	11.81	14.49	16.6	18.1	19.01
1355	19.92	20.14	20.33	17.14	12.71	10.23	11.41	11.64	14.28	16.34	17.66	18.8
1356	19.89	20.03	19.92	17.18	12.65	10.35	11.28	11.41	14.44	16.32	17.65	18.96
1357	19.73	20.05	19.86	17.06	12.68	10.39	11.44	11.61	14.15	16.16	17.42	18.79
1358	19.98	20.53	20.66	17.56	13.17	10.5	11.73	12.07	14.48	16.56	17.67	19.04
1359	20.05	20.51	20.69	17.75	13.28	10.55	11.68	12.12	14.53	16.38	17.77	18.99
1360	20.04	20.38	20.49	17.81	13.42	10.63	11.83	12.22	14.55	16.41	17.96	19.11
1361	20.19	20.64	20.57	17.82	13.44	10.77	11.9	12.31	14.95	16.93	18.04	19.03
1362	20.52	21.02	20.76	17.94	13.55	10.76	11.86	12.23	15.36	17.97	18.96	19.37
1363	18.7	18.84	18.27	15.73	10.88	8.23	9.26	9.35	12.75	15.27	16.8	17.6
1364	18.91	19.11	18.64	15.99	10.84	8.07	9.26	9.61	13.06	15.45	16.97	17.82
1365	19.49	19.71	19.14	16.3	10.94	8.1	9.24	10.23	13.81	16.17	17.8	18.49
1366	19.73	20.12	19.51	16.64	11.35	8.37	9.55	10.42	14.27	16.9	18.36	18.97
1367	19.75	20.17	19.63	16.71	11.55	8.71	10.03	10.57	14.16	17.24	18.23	18.87
1368	20.1	20.5	19.93	16.87	11.62	8.66	10.02	10.8	14.06	17.39	18.42	19.1
1369	20	20.41	19.86	16.86	11.47	8.51	9.72	10.64	14.06	17.16	18.34	19.06
1370	20.15	20.56	20.02	16.86	11.54	8.56	9.7	10.54	14.13	16.89	18.33	19.12
1371	20.25	20.66	20.11	16.98	11.7	8.89	9.76	10.69	14.13	16.7	18.29	19.08
1372	20.3	20.55	20.07	17.06	12.09	9.38	10.19	10.94	14.11	16.67	18.3	19.06
1373	20.3	20.5	20.06	17.11	12.29	9.59	10.43	11.11	14.22	16.71	18.36	19.13
1374	20.33	20.51	20.14	17.17	12.26	9.45	10.26	11.07	14.27	16.74	18.36	19.18
1375	20.52	20.68	20.28	17.22	12.14	9.29	10.11	10.79	14.42	16.79	18.5	19.49
1376	20.83	21.03	20.57	17.18	11.94	8.93	9.72	10.53	14.49	17.14	18.68	19.8
1377	20.72	20.96	20.53	17.18	12.1	9.29	10.11	10.7	14.49	17.23	18.7	19.77
1378	20.78	20.96	20.54	17.28	12.4	9.72	10.53	11.1	14.47	16.98	18.67	19.67
1379	20.75	20.77	20.44	17.31	12.56	9.81	10.77	11.23	14.55	16.85	18.64	19.66
1380	20.8	20.76	20.6	17.46	12.62	9.73	10.68	11.28	14.63	16.88	18.79	19.79
1381	20.47	20.54	20.48	17.48	12.83	9.88	10.91	11.6	14.67	16.78	18.74	19.52
1382	20.5	20.62	20.57	17.57	12.98	10.04	11.07	11.75	14.71	16.84	18.77	19.6
1383	20.47	20.88	20.81	17.63	12.99	10.01	11.1	11.77	14.73	16.84	18.73	19.64
1384	20.11	20.4	20.57	17.44	13	10.16	11.38	11.89	14.48	16.49	18.14	19.07
1385	19.97	19.95	20.14	17.18	12.88	10.3	11.51	11.77	14.31	16.3	17.6	18.74
1386	20	19.92	19.91	17.18	12.73	10.32	11.42	11.55	14.36	16.32	17.68	18.84
1387	19.75	19.77	19.74	17	12.7	10.36	11.42	11.56	14.18	16.15	17.31	18.58
1388	20.05	20.18	20.34	17.47	13.03	10.46	11.72	12.12	14.54	16.8	17.68	18.89
1389	20.01	20.17	20.19	17.49	13.21	10.6	11.84	12.18	14.57	16.64	17.76	18.9
1390	19.98	20.15	20.07	17.48	13.25	10.67	11.9	12.24	14.57	16.44	17.79	18.89
1391	20.04	20.32	20.22	17.58	13.32	10.73	11.94	12.3	14.86	16.87	17.82	18.86
1392	20.75	21.1	20.8	18.02	13.59	10.78	11.85	12.19	15.49	18.11	19.07	19.51
1393	17.67	17.83	17.5	14.81	10.52	7.96	9.03	8.75	12.04	14.31	15.74	16.63
1394	18.29	18.48	18.22	15.53	10.62	7.96	9.13	9.42	12.71	14.98	16.4	17.23
1395	19.37	19.63	19.06	16.26	10.92	8.07	9.2	10.21	13.79	16.12	17.75	18.38
1396	19.26	19.69	19.15	16.34	11.24	8.6	9.76	10.36	13.86	16.49	17.77	18.47
1397	19.32	19.8	19.21	16.38	11.26	8.49	9.71	10.42	13.93	16.8	17.95	18.6
1398	19.6	20.09	19.4	16.59	11.24	8.27	9.53	10.54	13.93	17.23	18.19	18.88
1399	19.68	20.12	19.52	16.66	11.3	8.25	9.39	10.43	14.04	17.28	18.25	18.97
1400	19.79	20.22	19.69	16.68	11.38	8.39	9.45	10.45	14.01	17.14	18.26	18.95
1401	20.05	20.47	19.94	16.8	11.52	8.69	9.57	10.49	14.05	16.77	18.25	19.02
1402	20.12	20.48	20.01	16.88	11.77	9.19	9.84	10.62	14.01	16.5	18.16	19
1403	20.18	20.48	20.1	17	11.89	9.26	9.93	10.7	14.2	16.55	18.3	19.08
1404	20.24	20.55	20.2	17.04	11.94	9.2	9.92	10.79	14.22	16.54	18.32	19.17
1405	20.38	20.66	20.26	17.08	12.08	9.37	10.09	10.84	14.28	16.57	18.36	19.37
1406	20.6	20.88	20.44	17.09	12.2	9.47	10.22	10.74	14.39	16.72	18.46	19.62
1407	20.6	20.97	20.47	17.16	12.41	9.81	10.64	11.01	14.4	16.78	18.43	19.62
1408	20.74	20.89	20.48	17.29	12.49	9.77	10.58	11.11	14.5	16.82	18.54	19.67
1409	20.95	20.76	20.5	17.37	12.53	9.82	10.68	11.14	14.62	16.84	18.63	19.79
1410	20.8	20.59	20.51	17.38	12.71	10.04	11.03	11.43	14.65	16.72	18.58	19.8
1411	20.53	20.46	20.35	17.36	12.84	10.11	11.16	11.64	14.64	16.73	18.46	19.6
1412	20.39	20.45	20.46	17.37	12.9	10.18	11.33	11.76	14.6	16.7	18.49	19.5
1413	20.55	20.83	20.81	17.52	13	10.17	11.18	11.79	14.76	16.87	18.8	19.84
1414	20.19	20.36	20.53	17.48	13.1	10.22	11.28	11.89	14.68	16.63	18.44	19.45
1415	20.13	20.05	19.9	17.25	13.06	10.33	11.54	11.88	14.41	16.42	17.72	18.82
1416	20.19	20.02	19.63	17.17	12.73	10.29	11.49	11.59	14.26	16.3	17.64	18.79
1417	19.77	19.64	19.43	17.04	12.63	10.34	11.41	11.54	14.17	16.14	17.26	18.43
1418	19.99	19.89	19.8	17.26	12.86	10.4	11.71	12.1	14.84	17.5	18.03	18.79
1419	20.17	20.27	19.91	17.29	12.95	10.54	11.8	12.11	15.43	18	18.84	19.45
1420	20.21	20.46	20.14	17.32	13.07	10.66	11.89	12.22	15.22	17.74	18.49	19.27
1421	19.88	20.08	19.88	17.34	13.17	10.73	11.88	12.31	14.79	16.9	17.81	18.72
1422	20.96	21.21	20.75	17.98	13.58	10.86	12	12.25	15.53	18.18	19.16	19.7
1423	17.2	17.37	16.99	14.21	10.18	7.82	8.62	8.39	11.75	13.99	15.14	16.28
1424	18.21	18.54	18.22	15.43	10.74	8.04	9.12	9.52	12.85	15.15	16.42	17.3
1425	19.24	19.54	18.99	16.18	10.89	8.01	9.18	10.12	13.78	16.11	17.65	18.32
1426	19.07	19.52	19.09	16.15	11.11	8.42	9.63	10.27	13.66	16.33	17.48	18.21
1427	19.28	19.76	19.19	16.37	11.14	8.34	9.56	10.41	13.85	16.81	17.86	18.49
1428	19.2	19.7	18.98	16.29	11.06	8.12	9.37	10.36	13.76	16.94	17.9	18.53
1429	19.21	19.69	19.07	16.34	11.06	8.21	9.36	10.31	13.77	16.97	17.92	18.61
1430	19.49	19.97	19.34	16.48	11.23	8.32	9.39	10.39	13.91	17.05	18.05	18.77
1431	19.96	20.33	19.81	16.72	11.42	8.53	9.5	10.48	14.07	16.88	18.27	18.98
1432	20.25	20.65	20.07	16.92	11.59	8.77	9.46	10.53	14.21	16.67	18.34	19.12
1433	20.22	20.6	20.29	16.99	11.65	8.86	9.49	10.62	14.3	16.56	18.45	19.13
1434	20.31	20.64	20.35	17.12	11.74	8.81	9.58	10.72	14.34	16.62	18.47	19.29
1435	20.37	20.72	20.41	17.14	11.79	8.87	9.65	10.7	14.36	16.54	18.41	19.38
1436	20.59	20.93	20.54	17.13	11.87	8.96	9.88	10.56	14.47	16.61	18.47	19.58
1437	20.59	20.95	20.5	17.12	12.29	9.57	10.41	10.85	14.44	16.58	18.39	19.59
1438	20.7	20.82	20.49	17.28	12.55	9.75	10.63	11.19	14.56	16.62	18.42	19.55
1439	20.8	20.81	20.49	17.28	12.69	9.97	11	11.43	14.59	16.61	18.38	19.67
1440	20.65	20.63	20.36	17.2	12.72	10.04	11.34	11.63	14.53	16.55	18.12	19.6
1441	20.5	20.61	20.24	17.17	12.69	10.09	11.34	11.67	14.48	16.5	18.15	19.43
1442	20.41	20.53	20.45	17.29	12.84	10.13	11.44	11.74	14.59	16.58	18.41	19.5
1443	20.6	20.74	20.78	17.39	12.91	10.25	11.39	11.75	14.75	16.86	18.83	19.87
1444	20.38	20.55	20.73	17.49	13.04	10.24	11.33	11.79	14.78	16.58	18.82	19.69
1445	20.17	20.11	19.86	17.23	13.05	10.32	11.53	11.88	14.47	16.4	17.86	18.92
1446	20.38	20.23	19.62	17.29	12.74	10.3	11.45	11.48	14.26	16.44	17.66	19.04
1447	19.84	19.77	19.33	17.21	12.72	10.35	11.32	11.48	14.11	16.09	17.25	18.41
1448	19.99	20	19.78	17.31	12.82	10.48	11.6	12.1	15.21	17.86	18.65	19.23
1449	20.93	20.68	20.27	17.3	12.97	10.56	11.85	11.94	15.64	17.75	18.96	20.4
1450	20.82	20.95	20.57	17.39	13.1	10.69	11.97	12.11	15.55	17.93	19.1	19.92
1451	19.89	20.11	20.01	17.42	13.26	10.75	12.02	12.39	14.99	17.18	18.21	18.67
1452	21.04	21.2	20.79	18	13.66	10.91	12.1	12.3	15.62	18.16	19.2	19.95
1453	16.77	16.84	16.38	13.54	9.56	7.28	8.11	7.86	11.27	13.48	14.52	15.78
1454	18.07	18.44	18.05	15.17	10.61	7.95	8.98	9.39	12.76	15.06	16.19	17.18
1455	19.13	19.43	18.86	16.04	10.87	8.03	9.18	10.08	13.71	16.01	17.44	18.24
1456	19.23	19.76	19.21	16.28	11.15	8.42	9.6	10.26	13.83	16.55	17.75	18.44
1457	19.33	19.82	19.28	16.38	11.13	8.25	9.49	10.37	13.78	16.85	17.86	18.57
1458	19.44	19.96	19.27	16.43	11.04	8.07	9.28	10.37	13.83	17.05	18.01	18.67
1459	19.39	19.86	19.13	16.41	11.07	8.11	9.25	10.38	13.87	17.1	18	18.67
1460	19.64	20.07	19.37	16.57	11.1	8.16	9.27	10.42	14.04	17.25	18.19	18.87
1461	20.04	20.38	19.79	16.78	11.39	8.42	9.37	10.46	14.12	17.05	18.34	19.05
1462	20.18	20.66	20.1	16.86	11.74	9.01	9.74	10.72	14.18	16.6	18.43	19.03
1463	20.1	20.57	20.17	16.97	11.97	9.31	10	10.95	14.18	16.5	18.41	18.93
1464	20.15	20.53	20.26	17.06	11.99	9.16	10	10.93	14.31	16.53	18.4	19.08
1465	20.39	20.77	20.47	17.17	11.88	8.82	9.69	10.71	14.49	16.64	18.44	19.34
1466	20.64	21.03	20.65	17.17	11.86	8.61	9.66	10.61	14.59	16.73	18.59	19.58
1467	20.63	20.99	20.62	17.22	12.19	9.2	10.19	10.84	14.56	16.66	18.5	19.64
1468	20.59	20.76	20.44	17.16	12.58	9.86	10.95	11.29	14.47	16.48	18.26	19.56
1469	20.62	20.84	20.51	17.19	12.63	10.05	11.23	11.47	14.43	16.48	18.17	19.7
1470	20.65	20.79	20.44	17.22	12.72	10.09	11.3	11.52	14.4	16.47	18.02	19.66
1471	20.53	20.69	20.38	17.13	12.71	10.08	11.39	11.58	14.45	16.41	18.07	19.41
1472	20.5	20.78	20.56	17.32	12.79	10.14	11.43	11.68	14.6	16.6	18.41	19.52
1473	20.63	20.89	20.79	17.35	12.98	10.25	11.49	11.76	14.82	17.05	18.89	19.95
1474	20.58	20.82	20.75	17.48	13.01	10.26	11.43	11.86	14.86	16.77	19	19.74
1475	19.95	20	19.8	17.2	13.06	10.33	11.6	11.83	14.34	16.29	17.82	18.71
1476	20.22	20.14	19.51	17.12	12.66	10.27	11.39	11.43	14.17	16.35	17.45	18.88
1477	19.98	19.93	19.42	17.26	12.69	10.36	11.25	11.38	14.12	16	17.26	18.58
1478	19.92	19.89	19.63	17.29	12.86	10.53	11.43	11.98	14.97	17.41	18.53	19.04
1479	20.64	20.32	19.95	17.28	12.92	10.58	11.75	12.18	15.65	18.15	19.17	20.19
1480	20.37	20.38	20.07	17.31	13.05	10.64	11.99	12.32	15.5	18.16	19.16	19.59
1481	19.9	20.03	19.95	17.53	13.36	10.83	12.13	12.48	15.15	17.26	18.55	18.72
1482	20.95	21.04	20.72	17.95	13.74	10.93	12.17	12.38	15.65	18.17	19.29	19.96
1483	17.11	17.19	16.62	13.66	9.53	6.97	7.92	7.91	11.52	13.83	14.9	16.16
1484	17.54	17.79	17.47	14.51	10.34	7.79	8.82	8.9	12.29	14.53	15.58	16.68
1485	18.6	18.87	18.59	15.67	10.54	7.74	8.83	9.8	13.38	15.38	16.62	17.68
1486	19.05	19.34	18.76	15.95	10.87	8.05	9.23	10.03	13.66	16.03	17.39	18.18
1487	19.51	20.02	19.47	16.42	11.21	8.25	9.47	10.42	13.81	16.97	18	18.66
1488	19.7	20.2	19.67	16.6	11.21	8.14	9.35	10.5	13.77	16.95	18.18	18.7
1489	19.79	20.29	19.55	16.55	11.13	8.16	9.27	10.46	14.1	17.24	18.23	18.98
1490	19.52	19.99	19.24	16.41	11.02	8.14	9.24	10.49	14.02	17.13	18.02	18.78
1491	19.65	20.01	19.41	16.49	11.26	8.39	9.38	10.44	13.93	16.95	17.97	18.8
1492	19.98	20.44	19.9	16.77	11.74	9.28	10.13	10.82	13.97	16.57	18.25	18.9
1493	19.99	20.52	20.13	16.91	12.04	9.55	10.4	11.03	14.12	16.37	18.24	18.72
1494	20.17	20.66	20.3	17.05	12.03	9.36	10.23	10.93	14.35	16.54	18.39	18.93
1495	20.34	20.81	20.41	17.12	12.14	9.18	10.13	10.78	14.51	16.6	18.49	19.16
1496	20.48	20.84	20.47	17.23	12.16	9.04	10.06	10.77	14.62	16.66	18.34	19.3
1497	20.6	20.87	20.53	17.28	12.28	9.13	10.29	10.99	14.64	16.7	18.34	19.55
1498	20.79	20.99	20.64	17.27	12.47	9.55	10.83	11.31	14.58	16.69	18.51	19.84
1499	20.89	21.09	20.72	17.34	12.49	9.74	10.9	11.43	14.66	16.75	18.52	20.06
1500	20.87	21.12	20.81	17.4	12.64	9.92	11.09	11.56	14.67	16.93	18.47	20.12
1501	20.6	21.02	20.7	17.39	12.82	10.11	11.36	11.64	14.6	16.64	18.4	19.86
1502	20.48	20.96	20.57	17.3	12.86	10.17	11.47	11.7	14.57	16.5	18.48	19.72
1503	20.7	21.14	20.7	17.44	12.97	10.2	11.51	11.81	14.84	16.94	19.02	20.12
1504	20.68	21.06	20.72	17.51	13.04	10.19	11.51	11.87	14.78	16.79	18.95	19.8
1505	19.78	19.94	19.9	17.22	13.09	10.29	11.67	11.82	14.21	16.08	17.78	18.53
1506	19.79	19.59	19.3	16.8	12.66	10.32	11.4	11.36	14.03	16.08	17.04	18.49
1507	19.55	19.29	19.16	16.78	12.53	10.39	11.3	11.25	13.96	15.68	16.76	18.08
1508	19.73	19.64	19.41	17.01	12.68	10.51	11.34	11.58	14.28	16.19	17.51	18.36
1509	19.81	19.75	19.44	17.21	12.89	10.52	11.64	12.25	15.17	17.56	18.82	18.87
1510	19.77	19.8	19.43	17.16	13	10.62	12.03	12.41	15.29	17.53	18.76	18.71
1511	19.85	19.96	19.74	17.43	13.46	10.83	12.11	12.56	15.25	17.18	18.54	18.75
1512	20.63	20.73	20.43	17.83	13.76	10.94	12.14	12.52	15.7	18.1	19.32	19.87
1513	19.98	20.47	19.9	16.7	11.16	8.17	9.23	10.46	14.16	17.11	18.41	19.1
1514	19.62	20.04	19.42	16.42	11	8.15	9.21	10.48	13.97	16.97	18.01	18.84
1515	19.37	19.77	19.21	16.34	11.06	8.28	9.31	10.45	13.81	16.77	17.75	18.6
1516	19.75	20.18	19.66	16.56	11.58	9.16	10.07	10.77	13.9	16.71	18.03	18.8
1517	19.97	20.51	20.1	16.86	12.02	9.52	10.53	10.98	14.05	16.53	18.26	18.79
1518	20.12	20.64	20.21	17.03	12.15	9.56	10.62	11.06	14.28	16.53	18.38	18.85
1519	20.36	20.74	20.32	17.07	12.35	9.64	10.67	11.08	14.39	16.62	18.34	19.04
1520	20.49	20.83	20.47	17.24	12.35	9.52	10.51	10.99	14.59	16.61	18.26	19.24
1521	20.54	20.81	20.56	17.33	12.31	9.17	10.38	11.06	14.72	16.65	18.29	19.73
1522	20.73	20.97	20.75	17.36	12.3	9.16	10.46	11.27	14.78	16.79	18.57	20.08
1523	21.05	21.2	20.92	17.47	12.22	9.03	10.39	11.25	14.83	16.94	18.76	20.21
1524	21.05	21.23	20.81	17.42	12.61	9.68	10.89	11.49	14.77	16.87	18.66	20.17
1525	20.8	21.22	20.71	17.53	12.79	9.92	11.18	11.64	14.71	16.71	18.64	20.04
1526	20.51	21.08	20.32	17.27	12.91	10.19	11.43	11.75	14.46	16.39	18.65	19.93
1527	20.6	21.21	20.31	17.39	13	10.17	11.49	11.84	14.62	16.52	19.03	20.07
1528	19.91	20.83	20.03	17.41	13.05	10.21	11.58	11.83	14.41	16.07	18.55	18.95
1529	19.61	19.95	19.7	17.11	13.12	10.34	11.62	11.69	13.98	15.81	17.51	18.24
1530	19.44	19.38	19.44	16.67	12.66	10.32	11.42	11.25	13.88	15.71	16.84	18.14
1531	19.07	19.34	19.53	16.56	12.46	10.39	11.33	11.2	13.81	15.54	16.59	17.68
1532	19.38	19.65	19.81	16.96	12.75	10.39	11.47	11.39	13.98	15.81	16.91	18.09
1533	19.62	19.62	19.5	17.14	13.05	10.52	11.83	11.98	14.19	15.93	17.19	18.32
1534	19.69	19.71	19.45	17.2	13.16	10.64	11.99	12.32	14.61	15.95	17.29	18.38
1535	19.68	19.81	19.63	17.32	13.46	10.83	12.16	12.54	15.07	16.56	17.84	18.59
1536	20.38	20.36	20.22	17.71	13.81	10.96	12.15	12.59	15.68	17.79	19.1	19.77
1537	20.13	20.59	20.04	16.76	11.21	8.11	9.18	10.47	14.18	17.07	18.46	19.23
1538	20.03	20.54	19.88	16.65	11.1	8.16	9.22	10.5	14.16	17.04	18.37	19.14
1539	19.74	20.13	19.62	16.49	11.09	8.18	9.24	10.45	13.91	16.85	17.99	18.8
1540	20.03	20.44	19.93	16.69	11.48	8.76	9.78	10.74	14.05	16.81	18.27	18.99
1541	20.28	20.8	20.33	16.98	11.8	9.15	10.11	10.89	14.32	16.86	18.55	19.18
1542	20.17	20.76	20.31	17	12	9.41	10.44	11.03	14.3	16.8	18.43	19.12
1543	20.19	20.78	20.31	17.07	12.36	9.73	10.79	11.14	14.38	16.65	18.3	19.03
1544	20.28	20.8	20.25	17.1	12.44	9.72	10.89	11.23	14.52	16.57	18.26	19.08
1545	20.18	20.44	20.23	17.13	12.54	9.74	10.98	11.33	14.57	16.49	17.97	19.26
1546	20.27	20.54	20.41	17.24	12.56	9.78	11	11.43	14.65	16.51	18.11	19.33
1547	20.49	21.04	20.81	17.48	12.61	9.59	10.82	11.44	14.81	16.7	18.52	19.7
1548	20.54	21.02	20.73	17.46	12.74	9.68	10.94	11.62	14.77	16.71	18.52	19.88
1549	20.56	21.01	20.51	17.43	12.89	9.84	10.99	11.7	14.83	16.89	18.7	19.97
1550	20.45	21.01	20.18	17.17	12.92	10.19	11.39	11.77	14.55	16.56	18.62	19.91
1551	20.07	20.94	20	17.2	13	10.16	11.49	11.82	14.46	16.33	18.62	19.44
1552	19.8	20.02	19.5	17.14	13.15	10.22	11.58	11.77	14.1	15.86	17.48	18.32
1553	19.86	19.82	19.42	17.14	13.22	10.28	11.62	11.6	14.03	15.87	16.92	18.27
1554	19.27	19.91	19.56	16.82	12.8	10.36	11.46	11.31	13.82	15.62	16.93	17.89
1555	18.91	19.87	19.74	16.67	12.5	10.31	11.39	11.14	13.75	15.38	16.57	17.52
1556	19.24	20.36	20.38	17.35	13.02	10.38	11.51	11.34	13.85	15.66	16.89	17.86
1557	19.6	20.48	20.66	17.84	13.46	10.63	11.96	11.98	14.13	15.65	17.07	17.97
1558	19.77	20.43	20.48	17.94	13.6	10.78	12.13	12.39	14.56	15.73	16.95	18.2
1559	19.41	19.67	19.79	17.52	13.53	10.84	12.23	12.52	14.82	16.04	17.21	18.37
1560	19.72	19.8	19.6	17.44	13.66	10.99	12.25	12.7	15.53	17.06	18.14	19.18
1561	20.14	20.57	20.06	16.87	11.35	8.13	9.26	10.66	14.21	16.93	18.55	19.23
1562	20.17	20.6	20.09	16.76	11.2	8.11	9.17	10.49	14.29	16.95	18.5	19.22
1563	20.03	20.41	19.85	16.62	11.16	8.14	9.22	10.54	14.15	16.76	18.24	19.04
1564	20.32	20.66	20.11	16.84	11.69	8.86	9.97	10.76	14.28	16.83	18.52	19.16
1565	20.22	20.66	20.2	16.88	12.16	9.55	10.57	10.97	14.25	16.92	18.55	19.22
1566	20.27	20.8	20.34	17	12.27	9.52	10.6	11.07	14.44	16.89	18.53	19.43
1567	20.32	20.99	20.47	17.13	12.29	9.52	10.6	11.11	14.49	16.8	18.42	19.48
1568	20.35	21.01	20.53	17.2	12.21	9.3	10.43	11.12	14.73	16.67	18.24	19.45
1569	20.2	20.47	20.2	17.15	12.43	9.55	10.83	11.3	14.62	16.47	17.96	19.11
1570	20.12	20.37	20.3	17.07	12.59	9.76	10.97	11.4	14.56	16.47	17.91	18.87
1571	20.11	20.8	20.53	17.25	12.68	9.84	11.1	11.52	14.66	16.57	18.27	18.96
1572	19.97	20.79	20.4	17.17	12.81	9.95	11.24	11.65	14.76	16.6	18.35	19.35
1573	20.09	20.82	20.44	17.07	12.86	10.1	11.36	11.69	14.82	16.83	18.64	19.9
1574	20.61	21.2	20.63	17.25	12.97	10.13	11.33	11.8	14.98	17.38	19.09	20.37
1575	20.02	20.88	20.27	17.4	13.07	10.15	11.34	11.88	14.89	16.94	18.87	19.9
1576	19.67	19.93	19.58	16.96	13.11	10.25	11.55	11.9	14.6	16.3	17.96	18.47
1577	19.75	20.59	20.24	17.34	13.21	10.08	11.52	11.95	15.06	16.94	18.19	18.67
1578	20.37	21.26	20.72	17.43	13.06	10.3	11.62	11.82	14.7	16.78	18.35	19.02
1579	19.69	20.5	19.95	16.88	12.56	10.41	11.43	11.25	13.59	15.32	17.1	17.81
1580	19.56	20.64	20.29	17.45	13.02	10.4	11.65	11.54	13.89	15.35	16.61	17.73
1581	20.01	20.97	20.9	18.04	13.61	10.64	12.04	12.27	14.56	15.72	16.81	18.12
1582	20.01	20.84	20.92	18.18	13.73	10.87	12.04	12.48	14.85	15.9	16.91	18.43
1583	19.49	19.77	20.16	17.99	13.77	10.95	12.24	12.57	15.01	16.14	17.11	18.48
1584	20	19.93	19.9	18.02	13.92	11.04	12.08	12.72	15.71	17.3	18.1	19.46
1585	20.13	20.43	19.84	16.79	11.71	8.63	9.75	10.83	14.02	16.74	18.49	19.04
1586	20.31	20.52	20.08	16.91	11.38	8.26	9.28	10.68	14.34	16.85	18.64	19.27
1587	20.11	20.44	19.93	16.73	11.26	8.19	9.3	10.54	14.3	16.77	18.35	19.11
1588	19.98	20.3	19.83	16.62	11.77	9.01	10.15	10.78	14.1	16.75	18.16	18.93
1589	20.41	20.71	20.17	16.9	12.24	9.7	10.81	11.11	14.31	17.26	18.52	19.42
1590	20.25	20.59	20.18	16.79	12.24	9.69	10.78	11.06	14.34	17.15	18.4	19.39
1591	20.39	20.91	20.54	17.13	12.22	9.5	10.49	11.13	14.67	17.17	18.65	19.74
1592	20.36	20.78	20.53	17.24	12.13	9.12	10.16	11.07	14.97	16.87	18.37	19.43
1593	20.31	20.41	20.09	17.17	12.42	9.31	10.48	11.22	14.84	16.63	18.25	19.04
1594	20.1	20.42	20.07	17.11	12.6	9.6	10.8	11.46	14.74	16.5	18.06	18.99
1595	20.11	20.64	20.21	17.14	12.75	9.78	10.94	11.55	14.82	16.77	18.36	19.22
1596	19.95	20.64	20.22	17.13	12.84	9.97	11.06	11.64	15.02	16.94	18.29	19.43
1597	20.28	20.94	20.64	17.22	12.93	10.13	11.26	11.71	15.3	17.68	18.9	20.01
1598	21.06	21.48	21	17.5	13.02	10.2	11.24	11.6	15.51	18.16	19.02	20.35
1599	21.02	21.5	20.99	17.62	13.09	10.18	11.07	11.63	15.52	18.11	18.98	20.44
1600	20.78	21.32	20.88	17.65	12.89	9.87	10.87	11.79	15.44	17.96	18.98	20.18
1601	21.15	21.51	21.1	17.8	12.83	9.52	10.86	11.79	15.44	18.01	19.16	20.44
1602	21.15	21.47	20.95	17.67	13.14	10.25	11.51	11.82	14.9	17.34	18.92	19.93
1603	19.92	20.52	19.87	16.93	12.57	10.43	11.49	11.19	13.5	15.29	17.36	17.81
1604	19.57	20.8	20.22	17.53	13.08	10.39	11.71	11.73	13.9	15.29	16.86	17.53
1605	20.13	21.03	20.67	18.11	13.67	10.77	11.94	12.5	14.9	15.99	17.31	18.3
1606	20.13	20.76	20.91	18.23	13.7	10.88	11.74	12.57	15.42	16.55	17.64	18.77
1607	19.53	19.91	20.33	18.22	13.89	10.95	11.99	12.66	15.56	16.73	17.5	18.81
1608	19.62	19.66	19.83	18.08	13.94	11.06	12.08	12.73	15.75	17.18	18.06	19.09
1609	19.62	20.06	19.61	16.42	11.5	8.78	9.8	10.59	14.01	16.93	17.95	18.83
1610	20.25	20.64	20.04	16.77	11.61	8.66	9.8	10.69	14.42	17.35	18.49	19.38
1611	19.91	20.3	19.79	16.6	11.52	8.68	9.93	10.74	14.22	16.93	18.1	19
1612	19.69	19.98	19.6	16.46	11.85	9.34	10.51	10.84	13.97	16.55	17.89	18.62
1613	20.4	20.49	20.11	16.82	12.25	9.57	10.7	11.04	14.32	17.04	18.43	19.24
1614	20.49	20.62	20.38	17.02	12.29	9.57	10.53	11.16	14.63	17.24	18.67	19.51
1615	20.31	20.56	20.4	17.1	12.34	9.48	10.44	11.14	14.91	17.27	18.76	19.41
1616	20.18	20.35	20.17	17.13	12.41	9.63	10.61	11.24	15	17.14	18.47	18.94
1617	20.23	20.23	19.85	17.06	12.56	9.76	10.9	11.34	14.98	16.89	18.11	18.81
1618	20.2	20.49	20.18	17.22	12.63	9.71	10.8	11.34	15.21	17.41	18.5	19.16
1619	20.37	20.79	20.34	17.19	12.67	9.75	10.72	11.41	15.28	17.59	18.8	19.73
1620	20.71	21.13	20.61	17.25	12.81	10.06	11.12	11.61	15.11	17.56	18.78	20.01
1621	20.83	21.13	20.56	17.08	12.87	10.23	11.48	11.82	15.14	17.81	18.89	20.02
1622	21	21.39	20.86	17.33	13.03	10.27	11.56	11.8	15.46	18.07	19.03	20.23
1623	21.13	21.5	21.03	17.58	13.09	10.28	11.27	11.75	15.51	18.1	19.15	20.34
1624	21.4	21.51	21.23	17.81	12.52	9.6	10.48	11.73	15.49	17.93	19.02	20.44
1625	21.28	21.65	21.18	17.95	12.47	9.27	10.52	11.85	15.48	17.94	19.28	20.5
1626	19.81	20.63	19.84	17.12	13	10.23	11.54	11.81	14.79	16.89	18.27	18.96
1627	18.85	19.43	19.05	16.51	12.38	10.25	11.17	11.08	13.56	15.2	16.58	17.44
1628	18.87	20.02	19.61	17.32	12.97	10.46	11.67	11.72	13.77	15.16	16.42	17.41
1629	19.33	20.41	20.14	17.88	13.44	10.67	12.14	12.33	14.42	15.48	16.6	17.72
1630	19.51	20.13	20.2	18	13.63	10.82	12.24	12.6	15.19	16.26	17.45	18.4
1631	19.13	19.45	19.71	17.79	13.63	10.89	12.28	12.67	15.46	16.65	17.61	18.55
1632	19.48	19.58	19.54	17.82	13.93	11.08	12.33	12.75	15.72	17	18.03	18.8
1633	18.45	18.77	18.61	15.65	10.58	7.92	9.15	10.33	13.72	15.75	16.81	17.54
1634	20.02	20.37	19.82	16.63	11.3	8.43	9.55	10.61	14.57	17.35	18.29	19.21
1635	20.34	20.65	20.11	16.84	11.61	8.73	9.9	10.86	14.49	17.35	18.52	19.44
1636	19.93	20.27	19.81	16.63	11.76	9.14	10.31	10.89	14.26	16.84	18.13	18.86
1637	19.94	20.18	19.83	16.66	11.97	9.4	10.47	11	14.3	16.68	18.08	18.86
1638	20.32	20.42	20.2	17.08	12.14	9.26	10.18	11.12	14.85	17.1	18.64	19.14
1639	20.48	20.59	20.55	17.17	12.19	9.28	10.3	11.17	15.17	17.71	18.85	19.27
1640	20.24	20.72	20.36	17.05	12.41	9.72	10.82	11.25	15.08	17.63	18.57	19.22
1641	20.05	20.42	19.91	16.87	12.36	9.82	10.99	11.26	14.72	17.19	18.28	18.84
1642	20.59	21.08	20.5	17.21	12.6	9.95	11.15	11.51	15.12	17.68	18.86	19.57
1643	20.94	21.06	20.63	17.28	12.69	10.02	11.09	11.5	15.32	17.97	18.77	19.94
1644	20.89	20.9	20.73	17.35	12.81	10.16	11.3	11.63	15.31	18.02	18.58	19.81
1645	21.06	21.03	20.86	17.46	12.89	10.25	11.35	11.75	15.51	18.11	18.58	19.92
1646	21.16	21.15	20.96	17.62	12.79	10.21	11.08	11.7	15.55	18.1	18.58	20
1647	21.25	21.31	21.09	17.74	12.61	9.92	10.64	11.74	15.54	18.06	18.62	20.1
1648	21.19	21.21	21.1	17.77	12.37	9.53	10.44	11.85	15.44	17.8	18.62	20.08
1649	21.33	21.12	21.15	17.76	12.43	9.5	10.68	11.9	15.48	17.49	18.65	20.15
1650	19.85	20.38	19.98	17.19	13.01	10.4	11.65	11.88	14.76	16.84	18.12	18.92
1651	18.37	18.62	18.61	16.17	12.31	10.3	11.32	11.17	13.55	15.04	16.09	17.19
1652	18.83	19.15	19.15	16.9	12.89	10.45	11.69	11.86	14.18	15.44	16.44	17.58
1653	19.06	19.82	19.72	17.58	13.34	10.64	12.01	12.24	14.6	15.67	16.58	17.81
1654	18.9	19.8	19.78	17.61	13.37	10.72	12.03	12.3	14.73	15.87	16.95	17.97
1655	18.81	19.12	19.34	17.26	13.26	10.79	12.08	12.43	14.95	16.04	17	17.93
1656	19.36	19.52	19.46	17.64	13.68	10.97	12.36	12.74	15.62	17.05	18.07	18.68
1657	19.39	19.82	19.48	16.39	10.94	8.05	9.14	10.7	14.56	16.56	17.73	18.57
1658	20.55	20.87	20.27	16.89	11.38	8.34	9.35	10.79	15.02	17.81	18.79	19.77
1659	20.76	20.9	20.31	17.13	11.74	8.58	9.6	10.98	14.93	17.74	19.02	19.61
1660	20.63	20.82	20.34	17.15	11.86	8.72	9.7	10.93	15.15	17.7	19	19.5
1661	20.75	21.11	20.62	17.13	11.9	8.92	9.86	10.99	15.25	17.87	19.05	19.8
1662	20.6	20.92	20.46	17.1	11.9	9.14	10.14	10.99	15.19	17.8	18.8	19.59
1663	18.84	19.22	19.02	15.95	10.74	7.99	9.1	10.57	14.1	15.98	17.09	17.99
1664	20.73	21.07	20.46	16.99	11.44	8.37	9.27	10.92	15.25	17.88	18.92	19.96
1665	20.21	20.52	20.02	16.82	11.6	8.62	9.62	10.86	14.8	17.57	18.54	19.23
1666	20.25	20.57	20.07	16.8	11.61	8.76	9.8	10.92	14.93	17.59	18.48	19.23
1667	20.46	20.78	20.2	16.83	11.57	8.86	9.8	10.95	15.18	17.77	18.6	19.67
1668	19.91	20.2	19.72	16.58	11.62	9.29	10.3	10.98	14.94	17.09	18.12	19.06
1669	19.8	20.15	19.64	16.53	11.1	8.25	9.27	10.88	14.78	16.88	18.06	19.01
1670	20.65	20.96	20.39	16.94	11.45	8.38	9.35	11.05	15.24	17.83	18.84	19.9
1671	19.97	20.37	19.9	16.58	11.4	8.61	9.62	10.83	14.76	17.37	18.18	19.13
1672	18.91	19.32	18.98	16.01	11.22	8.76	9.83	10.72	14.2	16.21	17.23	18.2
1673	18.56	18.98	18.73	15.89	11.08	8.86	9.92	10.87	14	15.75	16.88	17.77
1674	19.29	19.72	19.28	16.41	11.46	9.18	10.14	11.16	14.59	16.35	17.51	18.4
1675	20.06	20.37	19.82	16.66	11.21	8.35	9.36	10.98	14.94	17.18	18.28	19.3
1676	20.14	20.51	19.9	16.72	11.33	8.41	9.43	11.05	15.01	17.31	18.41	19.44
1677	18.84	19.19	18.85	15.92	10.86	8.22	9.31	10.6	14.06	16.05	17.09	18.03
1678	17.7	18.16	18.03	15.37	10.68	8.34	9.42	10.31	13.24	15.15	16.07	16.89
1679	18.58	19.18	18.94	16.14	11.23	8.91	9.89	10.98	14.1	15.94	16.96	17.78
1680	19.7	20.15	19.67	16.55	11.57	9.29	10.24	11.18	14.93	16.74	17.95	18.94
1681	19.6	19.85	19.49	16.39	11.1	8.39	9.42	11.03	14.69	16.71	17.93	18.79
1682	18.67	18.92	18.65	15.77	10.82	8.38	9.39	10.58	14.04	16.02	17.13	17.85
1683	17.1	17.21	17.01	14.38	10.2	8.25	9.19	9.25	12.37	14.55	15.4	16.24
1684	17.29	17.54	17.3	14.7	10.34	8.25	9.32	9.49	12.6	14.81	15.63	16.41
1685	18.36	18.76	18.55	15.73	11.07	8.87	9.96	10.8	13.92	15.56	16.7	17.53
1686	20.39	20.69	20.29	16.88	12.12	9.68	10.78	11.33	15.19	17.52	18.48	19.58
1687	17.82	17.96	17.91	15.33	10.59	8.27	9.29	10.55	13.65	15.54	16.38	17.06
1688	16.44	16.51	16.29	13.75	9.76	7.82	8.84	8.99	11.9	13.91	14.71	15.53
1689	16.28	16.36	16.11	13.5	9.66	7.88	8.81	8.54	11.57	13.61	14.39	15.39
1690	18.04	18.24	17.93	15.05	10.47	8.31	9.28	9.99	13.34	15.16	16.26	17.15
1691	19.87	20.23	19.76	16.51	11.61	9.21	10.18	11.13	14.9	17.08	18.1	19.14
1692	20.8	21.06	20.55	17.15	12.41	9.77	10.8	11.44	15.5	17.83	18.85	19.94
