# Supplementary material for: Roles of host and environment in shift of primary anthrax host species in Kruger National Park
Source: PLoS One. 2024 Dec 6;19(12):e0314103. doi: 10.1371/journal.pone.0314103 (PMC11623471; doi:10.1371/journal.pone.0314103)
Supplement: S1 Data — (ZIP) [file pone.0314103.s001.zip › Ochai Supplementary Data/Tmin excel/1999.xlsx]

## Sheet: 1999
UPID	1999_1	1999_2	1999_3	1999_4	1999_5	1999_6	1999_7	1999_8	1999_9	1999_10	1999_11	1999_12
1	21.21	21.04	20.54	17.56	13.61	10.53	11.23	11.64	14.04	17.09	20.76	20.67
2	21.4	21.19	20.74	17.69	13.71	10.55	11.25	11.74	14.11	17.19	20.9	20.81
3	21.51	21.29	20.77	17.66	13.73	10.68	11.42	11.79	14.14	17.2	20.93	20.93
4	21.6	21.47	20.76	17.7	13.81	10.65	11.36	11.78	14.18	17.37	20.94	21.05
5	21.31	21.34	20.53	17.68	13.75	10.49	11.07	11.59	14.07	17.37	20.67	20.91
6	21.29	21.43	20.65	17.78	13.74	10.5	11.09	11.63	14.15	17.57	20.72	20.97
7	21.67	21.59	20.88	18	13.87	10.65	11.24	11.82	14.45	17.82	21	21.21
8	21.7	21.72	20.88	18.02	13.95	10.82	11.51	12.03	14.67	17.82	20.93	21.27
9	21.54	21.61	20.73	17.88	13.91	10.82	11.45	12.12	14.73	17.68	20.7	21.13
10	21.38	21.44	20.64	17.9	13.86	10.76	11.33	11.98	14.57	17.56	20.55	20.97
11	21.41	21.48	20.9	18.13	13.97	10.77	11.35	11.93	14.5	17.53	20.94	21.05
12	21.12	21.23	20.74	18.07	14.05	10.69	11.16	11.74	14.15	16.67	20.75	20.82
13	21.04	21.07	20.63	18.02	14.06	10.67	11.16	11.7	13.98	16.43	20.5	20.76
14	21.12	21.25	20.8	18.17	14.14	10.71	11.24	11.87	14.19	16.56	20.6	20.89
15	21.23	21.25	20.9	18.35	14.24	10.73	11.29	12.08	14.41	16.77	20.77	20.99
16	21.7	21.66	21.03	18.24	14.49	11.24	11.71	12.69	15.08	17.63	21.15	21.38
17	21.84	21.82	20.69	17.85	14.68	11.54	12.04	12.91	15.29	17.84	21.15	21.56
18	21.55	21.43	20.9	18.1	14.73	11.64	12.13	13.09	15.22	17.26	20.98	21.36
19	21.31	21.18	20.7	17.74	13.75	10.34	10.96	11.59	14.15	17.09	20.98	20.87
20	21.25	21.16	20.7	17.74	13.76	10.51	11.21	11.63	14.15	17.1	20.9	20.79
21	21.53	21.34	20.92	17.87	13.83	10.72	11.37	11.79	14.27	17.22	21.11	20.97
22	21.68	21.55	20.92	17.89	13.91	10.72	11.42	11.8	14.3	17.41	21.14	21.14
23	21.53	21.56	20.64	17.76	13.9	10.69	11.31	11.82	14.33	17.75	20.93	21.09
24	21.42	21.48	20.57	17.72	13.87	10.72	11.34	11.88	14.5	17.69	20.78	20.99
25	21.62	21.67	20.72	17.96	13.89	10.74	11.42	11.95	14.57	17.74	20.96	21.13
26	21.81	21.87	20.98	18.13	14	10.87	11.51	12.14	14.76	17.96	21.19	21.41
27	21.82	21.83	21.25	18.26	14.11	10.87	11.49	12.29	14.92	18.15	21.39	21.44
28	21.64	21.58	21.16	18.38	14.14	10.95	11.46	12.29	14.92	17.97	21.51	21.26
29	21.63	21.67	21.17	18.39	14.14	10.88	11.47	12.29	14.88	17.85	21.35	21.18
30	21.44	21.53	21.04	18.33	14.18	10.94	11.46	12.25	14.67	17.36	21.12	21.07
31	21.31	21.32	20.8	18.32	14.22	10.94	11.39	12.1	14.52	17.05	20.92	21
32	21.04	21.07	20.59	18.14	14.17	10.76	11.28	11.84	14.09	16.44	20.52	20.7
33	20.95	21.05	20.71	18.23	14.17	10.72	11.17	11.89	14.18	16.53	20.5	20.63
34	21.56	21.69	20.75	17.96	14.33	11.06	11.6	12.58	14.96	17.52	20.85	21.31
35	21.83	21.88	20.55	17.59	14.56	11.38	12.03	12.71	14.9	17.46	20.93	21.51
36	21.85	21.91	20.73	17.79	14.7	11.4	12.06	13.02	15.27	17.77	21.08	21.61
37	21.09	21.06	20.57	17.54	13.61	10.17	10.78	11.27	13.83	16.67	20.61	20.62
38	21.14	21	20.62	17.7	13.74	10.53	11.18	11.53	14	16.77	20.68	20.59
39	21.42	21.29	20.61	17.56	13.72	10.76	11.47	11.74	14.09	17.13	20.81	20.8
40	21.41	21.35	20.45	17.55	13.75	10.79	11.53	11.83	14.18	17.35	20.79	20.86
41	21.39	21.3	20.32	17.44	13.82	10.81	11.55	11.92	14.31	17.63	20.82	20.92
42	21.64	21.64	20.67	17.78	13.92	10.82	11.51	11.98	14.51	17.72	21.12	21.16
43	21.66	21.67	21.03	18.17	14.06	10.78	11.44	11.89	14.43	17.32	21.17	21.1
44	21.81	21.79	21.21	18.34	14.15	10.86	11.42	11.99	14.65	17.52	21.34	21.24
45	21.87	21.71	21.19	18.39	14.13	10.8	11.39	11.96	14.65	17.73	21.44	21.25
46	21.65	21.6	21.11	18.38	14.16	10.71	11.27	11.92	14.47	17.34	21.18	21.09
47	21.94	22.09	21.13	18.25	14.2	10.85	11.4	12.24	14.9	17.98	21.34	21.55
48	21.9	22.12	21.1	18.04	14.17	10.82	11.32	12.29	14.89	17.87	21.35	21.65
49	21.85	22.18	21.26	17.89	14.18	10.77	11.38	12.3	14.84	17.72	21.47	21.57
50	21.28	21.55	21.02	18.22	14.16	10.87	11.37	12.33	14.79	17.52	21.02	20.94
51	21.08	21.17	20.85	18.44	14.2	10.81	11.4	12.18	14.44	16.8	20.69	20.73
52	21.47	21.6	20.97	18.1	14.24	10.95	11.47	12.48	14.83	17.4	20.79	21.14
53	21.75	21.93	20.67	17.63	14.44	11.16	11.75	12.73	14.73	17.08	20.76	21.25
54	21.79	21.63	20.45	17.47	14.49	10.93	11.76	12.61	14.82	17.23	20.86	21.26
55	21.34	21.42	20.72	17.57	13.61	10.2	10.77	11.2	13.76	16.56	20.54	20.69
56	21.18	21.11	20.67	17.72	13.79	10.54	11.18	11.43	13.9	16.69	20.65	20.65
57	21.3	21.17	20.72	17.74	13.78	10.8	11.44	11.68	14.06	16.84	20.76	20.68
58	21.27	21.3	20.53	17.53	13.72	10.83	11.56	11.75	14.12	17.14	20.66	20.77
59	21.03	21.07	20.19	17.43	13.79	10.81	11.54	11.83	14.18	17.5	20.52	20.61
60	21.35	21.46	20.61	17.87	13.91	10.76	11.38	11.78	14.24	17.44	20.77	20.89
61	21.42	21.38	20.99	18.09	13.94	10.49	11.03	11.54	14.09	16.85	20.97	20.92
62	21.5	21.47	21.01	18.15	13.99	10.54	10.99	11.56	14.14	16.81	21.03	20.9
63	21.47	21.46	20.96	18.12	13.93	10.45	10.92	11.49	14.11	16.87	21.01	20.8
64	21.5	21.53	21.04	18.2	13.98	10.31	10.77	11.48	14.19	17.08	21	20.96
65	21.48	21.58	20.94	18.24	13.99	10.39	10.88	11.62	14.36	17.34	21.12	20.99
66	21.46	21.56	20.94	18.45	14.2	10.69	11.13	11.83	14.46	17.18	21.06	21.1
67	21.67	21.82	21.16	18.5	14.22	10.81	11.31	12.23	14.88	17.78	21.22	21.32
68	21.86	22.21	21.25	17.94	14.17	10.83	11.33	12.43	14.99	18.34	21.35	21.47
69	21.39	21.64	21.06	18.33	14.17	10.82	11.37	12.31	14.85	17.66	21	21.05
70	21.34	21.49	20.95	18.33	14.27	10.8	11.35	12.27	14.77	17.4	20.79	21.06
71	21.62	21.9	20.74	17.81	14.23	10.93	11.48	12.66	14.6	16.9	20.48	21.07
72	21.69	21.7	20.59	17.57	14.43	11.12	11.69	12.66	14.7	17.01	20.63	21.02
73	21.33	21.48	20.81	17.55	13.38	9.93	10.52	11.1	13.67	16.48	20.48	20.58
74	21.1	21.14	20.6	17.64	13.68	10.34	10.89	11.37	13.86	16.55	20.59	20.58
75	21.33	21.17	20.81	17.84	13.85	10.72	11.29	11.64	14.11	16.98	20.86	20.74
76	21.43	21.32	20.8	17.86	13.84	10.77	11.35	11.75	14.14	17.22	20.87	20.81
77	21.39	21.46	20.8	17.85	13.92	10.74	11.45	11.85	14.28	17.57	20.66	20.84
78	21.56	21.57	20.93	18.06	14	10.71	11.36	11.82	14.39	17.75	20.87	21.08
79	21.56	21.47	21.02	18.15	13.98	10.58	11.13	11.64	14.22	17.4	21.15	21.11
80	21.53	21.49	21.02	18.12	13.97	10.48	11	11.55	14.2	17.22	21.26	21.06
81	21.44	21.42	20.93	18.03	13.92	10.33	10.83	11.45	14.13	17.16	21.23	20.89
82	21.36	21.28	20.8	17.94	13.76	10.2	10.64	11.36	14.13	17.37	21.08	20.84
83	21.34	21.36	20.77	18.06	13.88	10.11	10.57	11.36	14.23	17.39	21.26	20.91
84	21.44	21.44	20.85	18.3	14.08	10.45	10.82	11.47	14.25	17.06	21.1	21.01
85	21.5	21.56	20.98	18.5	14.22	10.66	11.15	11.72	14.34	16.99	21.09	21.07
86	21.83	22.07	21.33	18.53	14.24	10.76	11.22	12.13	14.86	17.95	21.37	21.49
87	21.8	22.19	21.44	18.53	14.21	10.79	11.27	12.35	15.03	18.26	21.55	21.62
88	21.71	21.91	21.4	18.45	14.27	10.85	11.32	12.58	14.9	17.85	21.48	21.49
89	21.69	21.71	21.41	18.39	14.33	10.98	11.45	12.71	14.83	17.52	21.3	21.63
90	21.7	21.65	21.29	18.53	14.42	11.1	11.52	12.82	15.01	17.77	21.28	21.6
91	21.18	21.18	20.71	17.69	13.69	10.31	10.95	11.45	13.97	16.87	20.8	20.62
92	21.25	21.27	20.79	17.74	13.75	10.41	11.01	11.55	14.08	16.96	20.88	20.7
93	21.34	21.19	20.81	17.82	13.76	10.45	10.99	11.61	14.08	16.99	20.97	20.73
94	21.34	21.24	20.82	17.86	13.85	10.52	11.1	11.62	14.15	17.05	20.98	20.71
95	21.5	21.3	20.94	18.01	14	10.77	11.34	11.74	14.29	17.4	21.08	20.83
96	21.59	21.34	20.93	18.1	14.03	10.8	11.4	11.77	14.32	17.6	21.02	20.98
97	21.52	21.44	20.95	18.09	13.97	10.55	11.19	11.65	14.22	17.73	20.89	20.99
98	21.51	21.44	20.87	17.98	13.91	10.42	10.94	11.57	14.21	17.73	20.74	20.98
99	21.5	21.42	20.84	17.94	13.86	10.31	10.77	11.47	14.17	17.69	20.72	20.88
100	21.4	21.22	20.73	17.99	13.88	10.34	10.81	11.35	13.99	17.13	21.07	20.69
101	20.97	20.99	20.49	17.81	13.72	10.15	10.56	11.15	13.67	16.32	20.63	20.38
102	21.09	21.14	20.55	17.89	13.75	10.01	10.3	11.07	13.7	16.28	20.61	20.54
103	21.25	21.33	20.68	17.96	13.78	9.99	10.36	11.05	13.7	16.3	20.58	20.66
104	21.38	21.73	20.94	18.14	13.84	10.08	10.52	11.27	14.01	17.06	20.83	21.02
105	21.35	21.71	20.82	18.27	13.99	10.34	10.83	11.74	14.59	17.61	20.73	21
106	21.57	21.93	20.93	18.36	14.19	10.64	11.18	12.16	14.7	17.4	20.92	21.24
107	21.47	21.78	21.28	18.58	14.37	10.87	11.36	12.37	14.92	17.83	21.3	21.52
108	21.51	21.53	21.2	18.55	14.5	10.94	11.42	12.41	15.01	18.03	21.23	21.29
109	21.19	21.12	20.72	17.72	13.7	10.35	11.05	11.52	13.98	17.1	20.8	20.59
110	21.23	21.13	20.76	17.72	13.68	10.26	10.89	11.5	14.02	17.1	20.85	20.6
111	21.21	20.98	20.67	17.65	13.61	10.17	10.77	11.42	13.91	16.93	20.67	20.49
112	21.24	21.09	20.77	17.77	13.75	10.33	10.88	11.49	13.95	16.84	20.8	20.62
113	21.33	21.17	20.87	17.87	13.92	10.53	11.05	11.57	14.07	16.92	20.91	20.64
114	21.4	21.2	20.85	17.98	13.93	10.54	11.14	11.58	14.13	17.18	21.01	20.73
115	21.31	21.21	20.78	17.94	13.97	10.43	10.98	11.52	14.05	17.13	20.99	20.72
116	21.35	21.37	20.87	17.98	14.03	10.5	11.03	11.5	13.99	17.1	21.09	20.84
117	21.28	21.37	20.78	17.84	13.86	10.34	10.88	11.37	13.88	17.18	20.7	20.67
118	21.18	21.24	20.66	17.88	13.81	10.23	10.68	11.3	13.78	16.82	20.68	20.51
119	20.82	20.88	20.45	17.69	13.72	10.08	10.51	11.07	13.55	16	20.19	20.3
120	20.81	21.04	20.46	17.73	13.67	9.98	10.37	10.98	13.42	15.84	20.08	20.2
121	21.08	21.32	20.52	17.78	13.79	10.13	10.67	11.28	13.8	16.69	20.38	20.55
122	20.54	20.75	19.86	17.32	13.93	10.54	11.1	11.81	14.2	17.09	20.21	20.45
123	20.83	20.83	19.85	17.18	13.95	10.65	11.25	12.08	14.32	17	20.28	20.47
124	21.59	21.56	20.27	17.65	14.08	10.69	11.2	12.25	14.49	17.16	20.68	20.84
125	21.35	21.66	20.53	18	14.16	10.72	11.3	12.24	14.49	16.9	20.5	20.87
126	21.34	21.71	20.82	18.3	14.33	10.81	11.35	12.31	14.72	17.27	20.82	21.2
127	20.99	20.96	20.66	17.59	13.4	10.04	10.68	11.32	13.85	17.06	20.55	20.46
128	21.18	21.06	20.69	17.69	13.52	10.1	10.73	11.38	13.9	17.18	20.51	20.59
129	20.98	20.9	20.54	17.56	13.58	10.18	10.83	11.4	13.8	16.93	20.13	20.29
130	21.12	21.02	20.64	17.66	13.69	10.36	10.89	11.43	13.83	16.87	20.33	20.38
131	21.25	21.14	20.8	17.85	13.86	10.46	11.01	11.51	13.98	16.97	20.76	20.52
132	21.17	21.15	20.77	17.86	13.87	10.5	11.05	11.48	13.99	16.96	20.74	20.42
133	20.92	20.95	20.58	17.67	13.78	10.35	10.83	11.35	13.72	16.53	20.45	20.26
134	21.03	21.11	20.68	17.83	13.82	10.4	10.89	11.34	13.7	16.47	20.5	20.46
135	21.32	21.42	20.92	18.02	13.96	10.49	10.99	11.37	13.79	16.63	20.78	20.67
136	21.02	21.29	20.63	17.77	13.77	10.33	10.82	11.27	13.64	16.56	20.44	20.47
137	20.79	20.91	20.54	17.75	13.78	10.19	10.65	11.06	13.39	15.83	20.04	20.16
138	20.82	21.08	20.36	17.55	13.85	10.4	10.96	11.29	13.47	15.8	19.89	20.1
139	20.43	20.37	19.51	16.76	13.72	10.68	11.22	11.95	13.99	16.81	20.06	20.23
140	20.26	20.24	19.42	16.58	13.68	10.53	11.13	11.97	13.89	16.45	19.9	19.94
141	20.71	20.69	19.69	16.94	13.83	10.58	11.1	12.09	14	16.58	20.17	20.2
142	21.04	20.84	19.82	17.05	13.82	10.63	11.13	12.23	14.04	16.41	20.03	20.16
143	21.26	20.96	19.94	17.18	13.85	10.62	11.17	12.29	14	16.36	20.09	20.24
144	21.55	21.29	20.35	17.65	14.1	10.77	11.19	12.44	14.29	16.77	20.59	20.82
145	20.29	20.11	19.85	16.9	13.31	10.31	11.18	11.45	13.49	16.08	19.39	19.39
146	20.5	20.5	20.15	17.18	13.51	10.33	11.11	11.52	13.73	16.37	19.69	19.71
147	20.38	20.44	20.01	17.16	13.49	10.29	11	11.37	13.62	16.37	19.52	19.64
148	20.9	20.94	20.5	17.52	13.65	10.39	10.98	11.42	13.76	16.86	19.88	20.22
149	20.9	20.98	20.5	17.55	13.67	10.31	10.93	11.38	13.8	16.86	19.92	20.25
150	21.22	21.26	20.78	17.82	13.83	10.46	11.05	11.48	13.97	17.18	20.33	20.52
151	21.02	21.12	20.58	17.7	13.86	10.63	11.2	11.56	13.86	16.97	20.23	20.44
152	21.17	21.24	20.63	17.64	13.9	10.82	11.43	11.68	13.99	17.02	20.37	20.55
153	21.34	21.56	20.98	18	14.01	10.87	11.45	11.57	13.91	16.85	20.88	20.74
154	21.24	21.45	20.69	17.73	13.96	10.79	11.38	11.52	13.76	16.73	20.57	20.6
155	20.78	21.1	20.72	17.74	13.92	10.64	11.16	11.2	13.36	15.77	20.01	20.07
156	20.8	21.17	20.31	17.2	13.81	10.68	11.28	11.36	13.38	15.63	19.84	20.04
157	20.47	20.43	19.52	16.65	13.61	10.64	11.25	11.94	13.96	16.62	20	20.18
158	20.15	20.06	19.39	16.52	13.54	10.44	11.15	12.05	13.88	16.52	19.67	19.75
159	20.38	20.27	19.55	16.68	13.64	10.55	11.15	12.11	13.85	16.29	19.69	19.8
160	20.69	20.49	19.72	16.82	13.73	10.61	11.15	12.18	13.91	16.16	19.75	19.84
161	21.15	20.58	19.9	16.99	13.83	10.63	11.14	12.25	13.97	16.29	20.01	20.11
162	21.43	20.78	20.07	17.27	13.91	10.69	11.2	12.41	14.22	16.57	20.25	20.32
163	19.82	19.79	19.42	16.35	13.11	10.41	11.4	11.56	13.49	15.89	19.27	19.04
164	19.75	19.69	19.29	16.29	13.1	10.44	11.4	11.6	13.38	15.75	19.12	19
165	19.84	19.83	19.4	16.51	13.25	10.55	11.54	11.72	13.52	15.89	19.25	19.1
166	19.87	19.93	19.5	16.67	13.44	10.7	11.5	11.67	13.58	15.93	19.27	19.24
167	20.49	20.52	20.02	17.22	13.73	10.84	11.61	11.91	14.01	16.55	19.97	19.9
168	20.59	20.6	20.02	17.35	13.83	10.95	11.77	12.01	14.07	16.77	19.98	20.17
169	20.7	20.68	19.96	17.2	13.79	11.05	11.79	12.05	14.06	16.87	19.91	20.32
170	21.19	21.19	20.41	17.32	13.86	11.07	11.81	12.17	14.17	17.28	20.29	20.66
171	21.33	21.5	20.75	17.46	13.87	10.94	11.62	12.03	14.12	17.26	20.56	20.65
172	21.25	21.4	20.48	17.26	13.84	10.8	11.52	11.78	13.91	16.76	20.52	20.55
173	21.04	21.39	20.49	17.09	13.82	10.65	11.41	11.47	13.5	15.92	20.28	20.15
174	21	21.29	20.31	16.94	13.69	10.53	11.32	11.6	13.57	15.79	20.13	20.07
175	20.87	20.88	19.84	16.79	13.62	10.51	11.25	11.87	13.95	16.43	20.2	20.36
176	20.08	20.1	19.42	16.6	13.51	10.45	11.17	12.08	13.91	16.62	19.62	19.8
177	19.94	19.83	19.21	16.45	13.43	10.31	11.07	12.01	13.7	15.95	19.38	19.4
178	19.93	19.67	19.13	16.34	13.41	10.32	11.06	11.96	13.56	15.64	19.22	19.18
179	20.14	19.71	19.22	16.51	13.51	10.43	11.06	12.04	13.59	15.67	19.4	19.28
180	20.47	19.88	19.46	16.84	13.67	10.65	11.12	12.22	13.78	15.87	19.6	19.48
181	19.18	19.23	18.89	15.79	12.57	9.77	10.85	11.1	12.95	15.44	18.66	18.36
182	19.25	19.33	19.02	15.88	12.75	9.95	11	11.26	13.11	15.51	18.66	18.43
183	19.18	19.3	18.99	15.88	12.8	10.1	11.16	11.31	13.04	15.39	18.56	18.37
184	19.68	19.85	19.41	16.36	13.2	10.57	11.58	11.78	13.58	15.84	19.16	18.96
185	19.87	20.01	19.52	16.53	13.46	10.77	11.75	12	13.76	16.05	19.48	19.25
186	19.78	19.91	19.43	16.64	13.48	10.84	11.83	12.06	13.78	16.07	19.42	19.34
187	20.07	20.1	19.59	16.86	13.67	11.08	11.96	12.18	13.9	16.34	19.69	19.76
188	20.34	20.38	19.8	16.94	13.75	11.01	11.82	12.21	13.99	16.61	19.81	20.11
189	20.68	20.77	20	16.94	13.62	10.53	11.26	12.12	14.1	16.86	20.06	20.37
190	21.05	21.01	20.09	16.9	13.57	10.11	11.09	12.08	14.16	17.16	20.14	20.6
191	21.23	20.98	19.92	16.76	13.52	9.96	11.01	12	13.76	16.45	20.32	20.42
192	21.19	20.93	19.87	16.71	13.48	9.89	11	11.97	13.74	16.31	20.37	20.38
193	21.07	20.88	19.88	16.83	13.57	10.08	11.09	11.9	13.9	16.55	20.24	20.5
194	20.23	20.2	19.44	16.69	13.47	10.28	11.07	11.98	13.91	16.76	19.63	19.92
195	19.75	19.62	19.1	16.33	13.32	10.05	10.97	11.99	13.67	15.89	19.24	19.15
196	19.37	19.23	18.85	15.98	13.11	9.77	10.71	11.41	13.12	15.29	18.67	18.57
197	19.31	19.03	18.75	15.92	13.01	9.64	10.5	11.19	12.92	15.13	18.6	18.4
198	19.53	19.11	18.83	16.1	13.11	9.76	10.66	11.38	13.04	15.18	18.73	18.54
199	18.54	18.6	18.51	15.52	12.26	9.4	10.48	10.72	12.59	14.93	18.13	17.82
200	18.8	18.97	18.86	15.77	12.58	9.81	10.82	11.08	12.93	15.25	18.47	18.09
201	19.42	19.71	19.37	16.17	13.01	10.22	11.22	11.57	13.38	15.78	19.09	18.68
202	19.84	20.14	19.61	16.46	13.24	10.36	11.34	11.81	13.76	16.05	19.46	19.1
203	19.92	20.05	19.56	16.44	13.37	10.6	11.61	11.99	13.84	16.13	19.5	19.28
204	19.81	19.92	19.42	16.49	13.49	10.92	11.74	11.88	13.75	16.06	19.44	19.28
205	20.03	20.08	19.57	16.54	13.51	10.86	11.73	12.11	13.93	16.22	19.65	19.6
206	20.18	20.31	19.68	16.59	13.49	10.41	11.29	12.01	14	16.38	20.04	19.87
207	20.35	20.4	19.76	16.55	13.37	9.98	10.94	11.79	13.89	16.44	20.01	20.02
208	20.87	20.8	19.83	16.65	13.34	9.84	10.79	11.82	14.02	16.93	20.13	20.48
209	21.23	20.89	19.76	16.63	13.36	9.75	10.8	12.04	14	17.04	20.25	20.65
210	21.06	20.78	19.7	16.58	13.37	9.75	10.8	12.05	13.91	16.82	20.28	20.64
211	21	20.81	19.76	16.72	13.46	9.86	10.91	12.01	13.95	16.86	20.14	20.48
212	20.42	20.38	19.56	16.74	13.47	10.04	10.9	12.03	13.94	16.94	19.75	20.07
213	19.87	19.76	19.26	16.37	13.33	9.96	10.87	11.98	13.74	16.13	19.45	19.38
214	19.43	19.27	18.98	16.07	13.11	9.6	10.61	11.42	13.17	15.44	18.8	18.68
215	19.21	18.96	18.77	15.87	12.97	9.47	10.29	11.01	12.92	15.1	18.59	18.34
216	19.43	19.03	18.84	16	13.07	9.57	10.34	11.13	12.91	15.15	18.69	18.45
217	18.97	18.99	18.88	15.8	12.41	9.5	10.6	10.87	12.87	15.28	18.51	18.15
218	19.52	19.69	19.41	16.24	12.87	9.92	11.01	11.39	13.43	15.83	19.15	18.77
219	20.1	20.26	19.79	16.62	13.26	10.32	11.42	11.85	13.86	16.39	19.81	19.53
220	20.36	20.49	19.95	16.74	13.39	10.42	11.52	11.95	13.94	16.59	20.03	19.84
221	20.26	20.37	19.8	16.59	13.35	10.47	11.55	11.91	13.87	16.67	19.99	19.85
222	20.2	20.36	19.76	16.59	13.46	10.7	11.56	11.91	13.91	16.68	19.96	19.94
223	20.23	20.4	19.77	16.56	13.38	10.38	11.36	12.08	14.03	16.56	19.97	19.94
224	20.24	20.39	19.75	16.53	13.26	9.98	10.99	11.95	13.98	16.51	20.01	19.97
225	20.42	20.55	19.81	16.56	13.3	9.88	10.87	11.81	13.88	16.51	20.03	20.01
226	20.56	20.7	19.83	16.62	13.29	9.85	10.8	11.82	13.86	16.68	19.95	20.23
227	21.07	21.07	19.9	16.71	13.36	9.78	10.8	11.93	14.04	17.04	20.24	20.58
228	21.17	21.04	19.83	16.63	13.32	9.71	10.72	11.98	13.95	16.92	20.41	20.63
229	21.17	21.19	19.91	16.73	13.36	9.76	10.78	11.99	13.71	16.49	20.33	20.6
230	20.77	21.02	19.79	16.74	13.37	9.79	10.74	11.96	13.76	16.68	20.06	20.34
231	20.29	20.36	19.5	16.53	13.29	9.76	10.75	12	13.91	16.68	19.75	19.86
232	19.97	19.81	19.29	16.34	13.26	9.68	10.75	11.81	13.66	16	19.38	19.3
233	19.71	19.47	19.08	16.21	13.1	9.61	10.62	11.56	13.3	15.57	19.04	18.87
234	19.68	19.32	19.07	16.14	13.09	9.59	10.48	11.3	13.08	15.43	18.88	18.68
235	20.21	20.24	19.77	16.59	13.02	9.83	11.02	11.57	13.83	16.39	19.88	19.44
236	20.33	20.35	19.85	16.61	13.12	10.02	11.18	11.75	13.8	16.47	20.02	19.77
237	20.86	20.79	20.16	16.94	13.37	10.32	11.46	11.77	13.78	16.83	20.28	20.33
238	21.07	21.1	20.36	17.07	13.45	10.45	11.53	11.65	13.67	16.93	20.49	20.47
239	20.87	20.84	20.17	16.86	13.36	10.26	11.35	11.81	13.71	16.84	20.51	20.39
240	20.43	20.54	19.91	16.58	13.26	10.06	11.09	12	13.81	16.89	20.18	20.31
241	20.38	20.56	19.81	16.54	13.29	9.93	11.04	11.98	13.94	16.68	19.99	20.14
242	20.49	20.69	19.91	16.64	13.27	9.83	10.85	11.99	14.01	16.78	20.1	20.24
243	20.61	20.84	20	16.64	13.3	9.84	10.9	12.01	14.03	16.76	20.11	20.19
244	20.52	20.81	19.96	16.67	13.34	9.85	10.83	11.92	13.95	16.52	19.99	20.16
245	20.8	21.14	20.09	16.81	13.37	9.74	10.77	11.91	13.99	16.67	20.09	20.45
246	21.28	21.31	20.21	16.78	13.36	9.69	10.69	11.95	13.99	16.97	20.46	20.67
247	21.32	21.46	20.33	16.8	13.35	9.67	10.7	11.91	13.38	16.04	20.32	20.52
248	21.19	21.38	20.18	16.71	13.28	9.62	10.64	11.8	13.3	15.93	20.28	20.48
249	20.98	21.3	19.88	16.62	13.28	9.57	10.61	11.91	13.61	16.58	20.3	20.32
250	20.8	20.82	19.75	16.66	13.32	9.76	10.61	11.9	13.85	16.84	20.07	20.04
251	20.25	20.07	19.45	16.52	13.28	9.87	10.63	11.94	13.78	16.3	19.65	19.54
252	19.74	19.36	19.03	16.2	13.14	9.57	10.59	11.59	13.27	15.53	19.02	18.8
253	20.21	20.27	19.87	16.66	13.01	9.85	10.97	11.55	13.75	16.38	19.98	19.59
254	20.55	20.41	19.92	16.68	13.2	10	11.13	11.78	13.75	16.58	20.1	20.09
255	21.08	21.07	20.36	16.94	13.4	10.28	11.37	11.75	13.79	16.88	20.48	20.53
256	21.28	21.29	20.66	17.12	13.5	10.37	11.33	11.72	13.8	16.97	20.66	20.53
257	21.17	21.15	20.46	16.92	13.35	10.07	11.09	11.87	13.8	17.01	20.6	20.56
258	20.74	20.82	20.12	16.7	13.28	9.91	10.91	11.94	13.96	17.01	20.39	20.47
259	20.75	20.85	20.1	16.69	13.33	9.89	10.9	12.02	14.02	16.91	20.37	20.44
260	20.71	20.94	20.08	16.7	13.29	9.8	10.85	12	14.03	16.87	20.33	20.48
261	20.54	20.86	20.03	16.67	13.28	9.75	10.75	11.92	14.05	16.7	20.2	20.29
262	20.54	20.9	20.01	16.71	13.31	9.67	10.72	11.85	13.89	16.46	20.07	20.17
263	20.72	21.04	20.05	16.76	13.37	9.66	10.7	11.9	13.92	16.47	20.06	20.28
264	21.14	21.35	20.3	16.84	13.35	9.61	10.63	11.94	14.02	16.93	20.23	20.54
265	21.32	21.41	20.57	16.88	13.29	9.56	10.56	11.79	13.48	16.26	20.35	20.47
266	21.32	21.41	20.43	16.82	13.22	9.52	10.55	11.65	13.24	15.83	20.26	20.39
267	21.2	21.37	20.14	16.77	13.28	9.46	10.55	11.85	13.32	16.16	20.41	20.56
268	21.25	21.34	20.17	16.8	13.3	9.74	10.53	11.44	13.44	16.53	20.47	20.53
269	20.77	20.75	19.83	16.71	13.38	10.11	10.63	11.51	13.74	16.71	19.95	20.08
270	19.99	19.64	19.24	16.36	13.14	9.56	10.54	11.83	13.5	15.74	19.24	19.17
271	20.47	20.39	20	16.75	13.16	9.92	11.01	11.65	13.73	16.47	20.08	19.95
272	20.83	20.68	20.14	16.79	13.26	10.17	11.24	11.65	13.7	16.68	20.33	20.28
273	21.22	21.13	20.51	17	13.51	10.51	11.42	11.47	13.62	16.79	20.54	20.46
274	21.23	21.14	20.57	17.06	13.43	10.44	11.37	11.55	13.61	16.83	20.52	20.48
275	21.14	20.95	20.32	16.93	13.34	10.01	11.06	11.81	13.78	16.92	20.59	20.57
276	20.84	20.66	20.08	16.79	13.32	9.92	10.93	11.87	13.9	16.74	20.41	20.46
277	20.98	20.96	20.15	16.84	13.32	9.88	10.91	11.94	13.93	16.91	20.54	20.6
278	21.08	21.23	20.3	16.88	13.34	9.78	10.79	11.95	14	17	20.56	20.65
279	20.8	21.08	20.24	16.8	13.33	9.69	10.76	11.91	14.03	16.87	20.32	20.46
280	20.88	21.12	20.2	16.78	13.34	9.67	10.64	11.88	14	16.77	20.25	20.42
281	20.84	21	20.08	16.77	13.31	9.57	10.61	11.84	13.95	16.69	20.2	20.25
282	21.08	21.22	20.2	16.81	13.36	9.53	10.56	11.93	14.02	16.92	20.39	20.37
283	21.35	21.43	20.51	16.85	13.27	9.46	10.47	11.82	13.67	16.57	20.52	20.58
284	21.36	21.39	20.49	16.79	13.2	9.37	10.42	11.75	13.37	16.02	20.39	20.48
285	21.34	21.42	20.32	16.8	13.23	9.35	10.42	11.84	13.48	16.32	20.48	20.57
286	21.34	21.4	20.4	16.83	13.16	9.52	10.31	11.43	13.5	16.65	20.57	20.66
287	21.14	21.17	20.19	16.79	13.32	10.06	10.57	11.15	13.64	16.85	20.19	20.47
288	20.5	20.27	19.61	16.62	13.19	9.92	10.41	11.75	13.78	16.31	19.76	19.83
289	20.57	20.41	20	16.74	13.16	10.01	11.06	11.62	13.54	16.41	20.15	20.17
290	20.73	20.66	20.11	16.73	13.22	10.05	11.1	11.6	13.57	16.51	20.33	20.26
291	21.07	21.05	20.45	16.84	13.3	10.21	11.2	11.58	13.56	16.65	20.5	20.41
292	21.15	21	20.46	16.89	13.37	10.15	11.18	11.6	13.57	16.71	20.51	20.5
293	20.88	20.64	20.12	16.78	13.24	9.94	11.02	11.72	13.69	16.59	20.39	20.4
294	20.76	20.54	20.03	16.7	13.25	9.8	10.91	11.79	13.81	16.51	20.33	20.4
295	20.87	20.86	20.1	16.73	13.24	9.75	10.86	11.74	13.77	16.66	20.38	20.47
296	21.06	21.15	20.28	16.89	13.32	9.73	10.75	11.78	13.84	16.77	20.44	20.54
297	20.8	21.08	20.18	16.85	13.24	9.69	10.66	11.86	13.91	16.7	20.24	20.49
298	20.79	20.88	20.19	16.71	13.28	9.6	10.57	11.86	13.95	16.71	20.23	20.24
299	20.91	20.91	20.19	16.83	13.24	9.5	10.56	11.9	13.99	16.8	20.29	20.24
300	21.09	21.27	20.28	16.87	13.29	9.4	10.47	11.93	14.04	17.01	20.54	20.48
301	21.41	21.46	20.44	16.89	13.18	9.33	10.4	11.84	13.84	16.91	20.6	20.71
302	21.43	21.36	20.57	16.87	13.08	9.24	10.28	11.68	13.52	16.3	20.37	20.48
303	21.47	21.29	20.59	16.83	13.05	9.18	10.24	11.8	13.53	16.37	20.42	20.36
304	21.47	21.36	20.54	16.87	13.01	9.15	10.05	11.49	13.59	16.76	20.61	20.65
305	21.31	21.34	20.38	16.85	13.14	9.74	10.29	10.98	13.52	16.85	20.43	20.62
306	20.96	20.82	19.98	16.73	13.33	10.14	10.56	11.21	13.64	16.74	20.09	20.35
307	20.51	20.45	20.02	16.68	13.15	9.97	11.01	11.5	13.5	16.27	19.95	19.97
308	20.66	20.58	20.13	16.73	13.18	9.87	10.93	11.55	13.61	16.37	20.21	20.09
309	20.96	20.86	20.27	16.73	13.19	9.86	10.9	11.58	13.67	16.5	20.52	20.29
310	21	20.91	20.34	16.79	13.24	9.83	10.9	11.67	13.68	16.6	20.53	20.41
311	20.72	20.62	20.08	16.75	13.23	9.73	10.8	11.68	13.85	16.5	20.38	20.26
312	20.7	20.65	20.01	16.76	13.19	9.66	10.7	11.65	13.89	16.51	20.36	20.26
313	20.84	20.78	20.05	16.74	13.28	9.65	10.7	11.74	13.92	16.56	20.37	20.44
314	21.01	21.05	20.21	16.8	13.25	9.61	10.63	11.79	13.86	16.64	20.34	20.52
315	20.99	21.05	20.22	16.77	13.18	9.54	10.64	11.79	13.9	16.64	20.27	20.47
316	20.87	20.85	20.13	16.75	13.19	9.54	10.45	11.78	13.85	16.55	20.1	20.27
317	20.9	20.99	20.13	16.82	13.15	9.56	10.36	11.77	13.9	16.61	20.17	20.24
318	21.02	21.16	20.22	16.86	13.14	9.33	10.23	11.84	13.97	16.79	20.34	20.37
319	21.21	21.45	20.28	16.87	13.23	9.21	10.32	11.94	13.99	17	20.69	20.66
320	21.5	21.42	20.53	16.89	13.19	9.19	10.25	11.86	13.78	16.87	20.59	20.64
321	21.52	21.23	20.65	16.9	12.99	9.02	10.04	11.64	13.45	16.35	20.31	20.46
322	21.5	21.22	20.54	16.9	12.92	8.98	9.82	11.25	13.31	16.46	20.48	20.48
323	21.43	21.25	20.45	16.81	13.11	9.49	10.18	10.87	13.27	16.51	20.52	20.52
324	21.22	21.13	20.26	16.83	13.43	10.1	10.52	10.94	13.34	16.41	20.32	20.48
325	20.6	20.56	20.12	16.71	13.15	9.94	10.97	11.44	13.47	16.17	19.95	20
326	20.87	20.84	20.3	16.75	13.19	9.91	10.93	11.49	13.53	16.34	20.3	20.23
327	21.13	21.09	20.48	16.79	13.27	9.87	10.9	11.51	13.55	16.52	20.44	20.36
328	21.02	20.93	20.31	16.78	13.17	9.8	10.8	11.57	13.64	16.46	20.43	20.25
329	20.65	20.53	20.03	16.75	13.19	9.67	10.65	11.58	13.84	16.35	20.23	20.14
330	20.77	20.68	20.06	16.76	13.15	9.67	10.62	11.63	13.8	16.4	20.36	20.27
331	21.01	20.98	20.15	16.78	13.23	9.62	10.61	11.7	13.86	16.53	20.4	20.4
332	21.26	21.2	20.32	16.8	13.22	9.51	10.58	11.73	13.87	16.63	20.39	20.52
333	21.34	21.18	20.31	16.81	13.21	9.48	10.53	11.74	13.91	16.7	20.39	20.53
334	21.2	21.09	20.18	16.8	13.15	9.38	10.42	11.79	13.88	16.65	20.28	20.41
335	21.02	21.13	20.13	16.82	13.09	9.41	10.23	11.73	13.85	16.55	20.21	20.29
336	21.06	21.22	20.21	16.81	13.08	9.24	10.13	11.8	13.88	16.55	20.26	20.34
337	21.15	21.34	20.29	16.81	13.09	9.07	10.13	11.85	13.91	16.79	20.55	20.5
338	21.43	21.52	20.5	16.87	13.15	9.1	10.18	11.87	13.9	17	20.77	20.74
339	21.58	21.42	20.6	16.92	13.1	9.09	10.17	11.88	13.87	16.99	20.7	20.75
340	21.59	21.28	20.59	16.83	12.95	8.87	9.78	11.29	13.35	16.38	20.5	20.47
341	21.53	21.1	20.54	17.13	13.24	9.51	10.16	10.92	13.09	15.87	20.32	20.4
342	21.35	21.15	20.44	17.23	13.66	10.08	10.56	10.92	13.09	15.94	20.23	20.35
343	20.97	20.83	20.01	16.73	13.23	9.81	10.24	11.15	13.51	16.59	20.32	20.45
344	20.63	20.27	19.73	16.68	12.91	9.31	9.9	11.86	13.75	16.48	20.06	20.16
345	20.49	20	19.59	16.7	13.02	9.26	10	12.02	13.81	16.16	19.86	19.95
346	20.23	19.63	19.45	16.58	13.05	9.27	10.26	12.01	13.52	15.72	19.44	19.4
347	20.21	19.55	19.32	16.55	13.18	9.41	10.53	11.85	13.26	15.56	19.21	19.18
348	20.41	19.7	19.5	16.71	13.33	9.44	10.65	11.89	13.36	15.67	19.36	19.37
349	20.56	20.48	20.06	16.71	13.04	9.73	10.76	11.36	13.4	16.07	19.88	19.84
350	20.79	20.73	20.25	16.64	13.18	9.79	10.87	11.34	13.41	16.21	20.14	20.1
351	20.88	20.89	20.44	16.64	13.17	9.91	10.9	11.33	13.37	16.31	20.28	20.17
352	20.71	20.73	20.23	16.66	13.15	9.73	10.75	11.46	13.54	16.14	20.08	20
353	20.4	20.49	19.96	16.7	13.08	9.62	10.63	11.49	13.68	16.2	19.93	19.78
354	20.52	20.56	19.99	16.68	13.11	9.57	10.61	11.53	13.71	16.2	19.95	19.8
355	20.79	20.78	20.08	16.66	13.17	9.57	10.58	11.6	13.75	16.28	20.09	20.06
356	21.22	21.18	20.41	16.71	13.13	9.49	10.49	11.65	13.78	16.42	20.32	20.38
357	21.41	21.29	20.55	16.77	13.13	9.38	10.38	11.7	13.85	16.52	20.42	20.5
358	21.38	21.28	20.42	16.8	13.11	9.3	10.36	11.74	13.89	16.58	20.3	20.55
359	21.29	21.37	20.36	16.8	13.09	9.16	10.25	11.77	13.86	16.68	20.37	20.56
360	21.36	21.43	20.42	16.81	13.05	9.06	10.19	11.78	13.88	16.65	20.43	20.55
361	21.25	21.33	20.43	16.8	12.99	9.03	10.07	11.78	13.87	16.73	20.46	20.51
362	21.32	21.39	20.39	16.79	13.06	8.97	10.14	11.8	13.83	16.74	20.67	20.61
363	21.35	21.39	20.43	16.81	13.04	8.96	10.09	11.83	13.91	16.87	20.71	20.64
364	21.61	21.34	20.56	16.88	12.91	8.75	9.72	11.34	13.52	16.6	20.64	20.64
365	21.58	21.11	20.62	17.18	13.06	9.1	9.87	10.81	13.09	15.91	20.33	20.51
366	21.49	21.11	20.63	17.62	13.68	9.98	10.47	11.06	13.12	15.83	20.34	20.45
367	21.35	21.12	20.36	17.21	13.53	9.91	10.38	10.92	13.2	16.19	20.27	20.44
368	20.94	20.85	20.03	16.73	12.92	9.35	9.84	11.65	13.74	16.62	20.32	20.38
369	20.72	20.4	19.76	16.76	12.92	9.05	9.83	11.91	13.8	16.5	20.08	20.17
370	20.61	20.19	19.72	16.75	12.93	9.3	9.98	12.09	13.82	16.22	19.97	20.02
371	20.44	19.81	19.46	16.64	13.06	9.34	10.18	12.06	13.59	15.83	19.66	19.56
372	20.24	19.56	19.43	16.61	13.19	9.32	10.48	11.93	13.34	15.59	19.21	19.17
373	20.53	20.42	20.08	16.68	13.06	9.67	10.69	11.21	13.44	15.97	19.88	19.84
374	20.76	20.61	20.22	16.68	13.09	9.64	10.67	11.28	13.39	16.06	20.05	19.95
375	20.95	20.89	20.45	16.66	13.15	9.79	10.8	11.27	13.36	16.33	20.24	20.15
376	20.65	20.61	20.2	16.61	13.11	9.66	10.69	11.32	13.44	16.13	19.97	19.92
377	20.3	20.38	19.95	16.73	13.09	9.55	10.56	11.41	13.6	16.08	19.84	19.67
378	20.33	20.38	19.98	16.73	13.08	9.52	10.49	11.4	13.56	16.14	19.93	19.6
379	20.51	20.5	20.01	16.74	13.15	9.46	10.52	11.47	13.62	16.13	19.97	19.78
380	20.9	20.83	20.15	16.67	13.08	9.42	10.43	11.56	13.67	16.27	20.02	20.08
381	21.13	21.2	20.38	16.7	13.04	9.33	10.34	11.64	13.76	16.33	20.18	20.31
382	21.18	21.17	20.36	16.71	13.03	9.21	10.25	11.65	13.8	16.42	20.1	20.42
383	21.09	21.27	20.36	16.74	12.99	9.12	10.17	11.71	13.79	16.47	20.18	20.45
384	21.13	21.26	20.31	16.68	12.92	9.03	9.99	11.7	13.76	16.53	20.23	20.45
385	21.16	21.32	20.39	16.77	12.88	8.87	9.9	11.79	13.77	16.64	20.49	20.54
386	21.46	21.34	20.54	16.78	12.85	8.73	9.91	11.8	13.84	16.79	20.72	20.66
387	21.49	21.33	20.55	16.78	12.93	8.75	9.91	11.83	13.86	16.87	20.65	20.73
388	21.58	21.26	20.54	16.83	12.84	8.67	9.75	11.68	13.65	16.72	20.54	20.77
389	21.68	21.19	20.57	16.87	12.7	8.59	9.36	10.84	13.15	16.1	20.42	20.53
390	21.6	21.15	20.65	17.32	13.28	9.32	10.01	10.82	13.09	15.92	20.34	20.46
391	21.51	21.11	20.59	17.49	13.66	9.85	10.39	10.83	13.11	15.98	20.3	20.41
392	21.22	21.08	20.27	16.91	13.24	9.45	10	11.33	13.52	16.49	20.37	20.5
393	20.92	20.79	19.97	16.83	12.89	8.95	9.77	11.89	13.73	16.59	20.27	20.35
394	20.62	20.28	19.71	16.77	13.04	9.04	9.98	12.02	13.82	16.23	20.02	19.99
395	20.61	20.09	19.71	16.83	13.08	9.12	10.07	12.14	13.76	15.96	19.88	19.77
396	20.42	19.78	19.53	16.72	13.07	9.3	10.18	12.13	13.56	15.73	19.64	19.43
397	20.74	20.61	20.21	16.64	13.1	9.66	10.71	11.13	13.26	15.91	20.02	20.05
398	20.67	20.47	20.16	16.59	13.06	9.6	10.63	11.23	13.33	15.94	20	20.03
399	20.61	20.52	20.17	16.64	13.08	9.56	10.56	11.28	13.38	15.98	20.01	19.95
400	20.52	20.46	20.17	16.67	13.03	9.58	10.56	11.35	13.48	15.97	19.86	19.8
401	20.44	20.43	20.08	16.71	13.08	9.5	10.5	11.36	13.6	16.06	19.88	19.7
402	20.37	20.41	19.99	16.69	13.08	9.43	10.5	11.4	13.61	16.05	19.82	19.61
403	20.47	20.52	20.05	16.65	13.04	9.4	10.46	11.46	13.66	16.15	19.92	19.75
404	20.6	20.64	20.04	16.62	13.05	9.3	10.37	11.52	13.63	16.16	19.92	19.83
405	20.83	20.95	20.24	16.7	13.03	9.23	10.3	11.61	13.76	16.25	20.07	20.14
406	21.09	21.11	20.31	16.68	13.06	9.17	10.21	11.63	13.71	16.34	20.15	20.31
407	21.2	21.27	20.36	16.69	12.94	9.08	10.12	11.63	13.74	16.42	20.27	20.41
408	21.21	21.23	20.39	16.69	12.89	9.18	9.84	11.59	13.67	16.52	20.39	20.47
409	21.28	21.29	20.4	16.76	12.83	8.98	9.72	11.66	13.75	16.62	20.53	20.56
410	21.43	21.26	20.5	16.76	12.83	8.73	9.76	11.77	13.8	16.71	20.65	20.61
411	21.51	21.22	20.58	16.77	12.8	8.6	9.77	11.74	13.77	16.83	20.61	20.67
412	21.46	21.16	20.52	16.77	12.7	8.62	9.56	11.66	13.67	16.71	20.42	20.64
413	21.49	21.23	20.51	16.79	12.68	8.52	9.52	11.53	13.59	16.7	20.5	20.69
414	21.57	21.23	20.54	16.89	12.78	8.66	9.56	11.14	13.45	16.54	20.57	20.62
415	21.66	21.16	20.57	17.33	13.31	9.31	9.83	10.74	13.15	16.09	20.38	20.46
416	21.4	21.17	20.54	17.35	13.61	9.78	10.22	10.85	13.22	16.23	20.32	20.45
417	21	21	20.16	16.87	13.15	9.34	9.92	11.49	13.48	16.45	20.39	20.45
418	20.66	20.4	19.86	16.82	13.04	8.96	9.98	12.06	13.77	16.33	20.16	20.03
419	20.62	20.18	19.74	16.86	13.16	9.15	10.23	12.12	13.79	16.13	20.08	19.76
420	20.53	19.99	19.73	16.84	13.1	9.13	10.16	12.08	13.7	15.88	19.82	19.57
421	20.81	20.59	20.26	16.6	13.04	9.56	10.61	11.14	13.28	15.88	19.92	20.08
422	20.66	20.45	20.16	16.57	12.98	9.59	10.58	11.08	13.18	15.88	19.89	20
423	20.73	20.6	20.39	16.65	13.13	9.77	10.67	11	13.18	15.99	19.92	19.98
424	20.72	20.65	20.39	16.66	13.12	9.74	10.63	11.08	13.22	15.94	19.87	19.92
425	20.77	20.73	20.39	16.67	13.05	9.59	10.5	11.25	13.39	16.01	19.88	19.91
426	20.59	20.58	20.16	16.62	13.04	9.42	10.43	11.42	13.63	16.05	19.9	19.79
427	20.64	20.58	20.12	16.67	13.07	9.35	10.39	11.48	13.67	16.17	19.97	19.84
428	20.65	20.59	20.06	16.67	13.09	9.37	10.33	11.49	13.64	16.14	19.99	19.89
429	20.74	20.91	20.21	16.69	13.09	9.26	10.29	11.52	13.68	16.24	20.07	19.99
430	20.95	21.01	20.26	16.69	13.09	9.18	10.27	11.59	13.68	16.31	20.16	20.16
431	21.04	21.09	20.3	16.64	12.97	9.04	10.05	11.65	13.65	16.31	20.15	20.32
432	21.15	21.19	20.34	16.65	12.89	9.2	9.82	11.54	13.64	16.47	20.3	20.41
433	21.4	21.26	20.49	16.7	12.82	9.09	9.6	11.55	13.68	16.61	20.6	20.56
434	21.49	21.16	20.61	16.76	12.84	8.92	9.54	11.58	13.69	16.66	20.62	20.62
435	21.49	21.13	20.67	16.88	12.82	8.82	9.49	11.62	13.63	16.64	20.44	20.55
436	21.39	21.11	20.5	16.78	12.73	8.8	9.43	11.62	13.62	16.59	20.34	20.55
437	21.33	21.16	20.36	16.79	12.67	8.55	9.62	11.76	13.67	16.69	20.57	20.65
438	21.49	21.23	20.44	16.8	12.72	8.58	9.68	11.65	13.66	16.75	20.64	20.68
439	21.63	21.24	20.64	17.11	13.06	8.96	9.58	10.93	13.42	16.49	20.55	20.59
440	21.46	21.19	20.63	17.42	13.72	9.87	10.27	10.79	13.17	16.31	20.52	20.43
441	21.21	21.23	20.45	16.95	13.32	9.48	9.92	11.4	13.48	16.57	20.53	20.58
442	20.98	20.92	20.18	16.92	12.99	8.9	9.95	11.95	13.8	16.53	20.35	20.41
443	20.71	20.4	19.9	16.9	13.17	9.1	10.17	12.13	13.82	16.27	20.14	20.04
444	20.59	20.08	19.73	16.92	13.19	9.18	10.21	12.11	13.73	16.07	20.01	19.79
445	20.77	20.6	20.3	16.64	13.06	9.5	10.54	11.05	13.34	15.74	19.78	19.95
446	20.63	20.45	20.2	16.57	13.02	9.48	10.52	11.02	13.26	15.79	19.78	19.85
447	20.81	20.52	20.35	16.57	13.06	9.65	10.59	11.01	13.22	16.12	20.03	20.14
448	20.81	20.63	20.42	16.6	13.08	9.74	10.64	10.96	13.16	16.01	19.95	20.05
449	20.91	20.87	20.49	16.64	13.06	9.65	10.47	11.14	13.29	15.98	19.98	20.08
450	20.68	20.71	20.24	16.54	12.99	9.37	10.31	11.32	13.37	15.87	19.85	19.84
451	20.68	20.57	20.06	16.52	12.96	9.29	10.29	11.4	13.52	15.96	19.81	19.83
452	20.69	20.64	20.1	16.55	13	9.27	10.26	11.4	13.58	16.04	19.88	19.9
453	20.87	20.95	20.25	16.61	13.02	9.2	10.19	11.52	13.63	16.14	20	19.95
454	20.96	21.05	20.36	16.6	12.97	9.14	10.09	11.54	13.66	16.18	20.11	20.03
455	21	21.06	20.39	16.62	12.93	9.02	9.96	11.59	13.62	16.29	20.18	20.26
456	21.19	21.17	20.44	16.7	12.83	9	9.8	11.59	13.62	16.37	20.37	20.43
457	21.31	21.11	20.51	16.73	12.84	9.14	9.72	11.54	13.55	16.41	20.42	20.39
458	21.36	21.11	20.53	16.78	12.86	9.06	9.56	11.51	13.55	16.47	20.43	20.43
459	21.31	21.03	20.56	16.84	12.92	8.95	9.53	11.54	13.52	16.36	20.37	20.44
460	21.22	21.05	20.35	16.68	12.74	8.79	9.56	11.65	13.61	16.4	20.39	20.46
461	21.23	21.12	20.35	16.71	12.69	8.57	9.71	11.72	13.65	16.46	20.48	20.53
462	21.48	21.21	20.45	16.81	12.69	8.55	9.63	11.67	13.67	16.64	20.59	20.63
463	21.51	21.28	20.61	17.1	13.03	8.87	9.56	11.24	13.52	16.66	20.63	20.64
464	21.39	21.27	20.65	17.37	13.62	9.64	10.09	10.84	13.36	16.57	20.59	20.61
465	21.32	21.27	20.57	17.13	13.36	9.41	9.88	11.38	13.56	16.71	20.67	20.74
466	21.19	21.17	20.36	16.97	13	9.09	9.78	11.8	13.67	16.52	20.44	20.62
467	20.85	20.69	20.03	16.91	13	9.03	9.97	11.94	13.68	16.37	20.22	20.27
468	20.68	20.24	19.86	16.92	13.16	9.15	10.27	12.11	13.83	16.13	20.04	19.88
469	20.77	20.74	20.22	16.46	12.92	9.27	10.2	11.29	13.37	15.9	19.76	19.82
470	20.82	20.84	20.3	16.54	12.91	9.28	10.16	11.36	13.41	15.91	19.83	19.97
471	20.94	20.98	20.43	16.6	12.97	9.26	10.09	11.37	13.46	16	19.93	20.08
472	20.96	20.98	20.48	16.58	12.9	9.23	9.95	11.41	13.49	16.01	19.95	20.06
473	20.92	20.95	20.42	16.61	12.83	9.03	9.88	11.52	13.5	16.12	20.05	20.13
474	21.03	21	20.38	16.57	12.81	8.95	9.82	11.56	13.52	16.15	20.15	20.29
475	21.12	21.01	20.43	16.66	12.86	9.19	9.79	11.38	13.39	16.2	20.21	20.22
476	21.2	20.98	20.44	16.7	12.95	9.29	9.79	11.35	13.38	16.26	20.33	20.31
477	21.15	21.01	20.36	16.67	12.85	9.11	9.58	11.49	13.54	16.17	20.31	20.32
478	21.22	21.02	20.31	16.62	12.7	8.77	9.58	11.69	13.62	16.25	20.42	20.37
479	21.34	21.11	20.3	16.68	12.71	8.57	9.72	11.78	13.64	16.43	20.45	20.47
480	21.45	21.14	20.54	16.89	12.88	8.78	9.49	11.48	13.56	16.57	20.38	20.49
481	21.53	21.2	20.71	17.31	13.43	9.42	9.87	10.93	13.34	16.58	20.51	20.53
482	21.18	21.05	20.57	17.38	13.72	9.92	10.31	10.73	13.27	16.39	20.43	20.46
483	21.3	21.26	20.63	17.28	13.62	9.67	10.13	11.23	13.56	16.59	20.59	20.71
484	21.19	21.15	20.46	17.05	13.28	9.41	9.84	11.54	13.49	16.48	20.46	20.6
485	20.98	20.92	20.18	16.87	13.05	9.24	9.87	11.84	13.55	16.37	20.31	20.43
486	20.81	20.48	19.97	16.98	13.09	9.1	10.14	12.09	13.81	16.33	20.27	20.2
487	20.88	20.86	20.38	16.46	12.9	9.25	10.12	11.19	13.2	15.8	19.82	19.93
488	20.98	20.96	20.41	16.57	12.91	9.19	10.11	11.24	13.27	15.88	19.94	20.03
489	20.8	20.89	20.38	16.59	12.95	9.31	10	11.22	13.26	15.85	19.86	19.91
490	20.67	20.78	20.34	16.47	12.84	9.24	9.99	11.28	13.38	15.84	19.78	19.84
491	20.61	20.78	20.32	16.53	12.79	9.11	9.85	11.41	13.45	15.97	19.85	19.92
492	20.69	20.77	20.13	16.42	12.74	9.01	9.79	11.41	13.41	15.9	19.86	19.96
493	20.74	20.77	20.11	16.45	12.75	9.01	9.73	11.45	13.41	15.87	19.9	19.97
494	20.77	20.83	20.17	16.47	12.72	9.03	9.7	11.42	13.42	15.91	19.97	20.07
495	20.88	20.94	20.19	16.53	12.7	8.97	9.6	11.53	13.5	16.03	20.1	20.17
496	21.04	21.01	20.22	16.59	12.69	8.76	9.65	11.65	13.55	16.11	20.25	20.29
497	21.16	21	20.26	16.7	12.73	8.67	9.69	11.7	13.55	16.27	20.37	20.37
498	21.38	21.09	20.49	16.88	12.91	8.91	9.6	11.38	13.4	16.38	20.3	20.37
499	21.47	21.12	20.76	17.52	13.63	9.74	10.18	10.82	13.26	16.4	20.41	20.38
500	21.24	21.11	20.7	17.6	13.85	9.98	10.46	10.75	13.31	16.41	20.45	20.44
501	21.29	21.12	20.72	17.67	13.91	10.02	10.4	10.9	13.44	16.48	20.51	20.56
502	21.27	21.2	20.61	17.42	13.69	9.87	10.19	11.24	13.53	16.49	20.57	20.59
503	21.08	21.07	20.36	17.13	13.47	9.73	10.07	11.68	13.53	16.38	20.45	20.53
504	21.03	20.86	20.22	17.02	13.08	9.19	10.02	12.07	13.86	16.42	20.45	20.48
505	20.98	20.96	20.56	16.61	12.87	9.15	10.08	11.16	13.22	15.94	19.94	20.07
506	20.88	21.01	20.47	16.64	12.87	9.14	10.04	11.23	13.32	15.89	19.98	20.02
507	20.69	20.9	20.34	16.53	12.81	9.07	10	11.29	13.22	15.84	19.86	19.86
508	20.58	20.79	20.28	16.49	12.76	9.03	9.99	11.29	13.35	15.89	19.85	19.82
509	20.53	20.69	20.16	16.44	12.8	9.08	9.85	11.36	13.31	15.89	19.82	19.79
510	20.46	20.58	20.05	16.43	12.7	9.05	9.8	11.33	13.36	15.84	19.75	19.79
511	20.48	20.63	19.97	16.5	12.68	8.91	9.79	11.46	13.43	15.87	19.86	19.91
512	20.55	20.7	20.01	16.55	12.69	8.83	9.73	11.51	13.43	15.88	19.96	20
513	20.63	20.76	20.02	16.51	12.67	8.82	9.69	11.51	13.4	15.92	19.98	20.09
514	20.77	20.86	20.13	16.52	12.72	8.76	9.7	11.59	13.48	15.97	20.11	20.18
515	20.94	21.01	20.19	16.64	12.76	8.84	9.78	11.6	13.5	16.11	20.28	20.28
516	21.22	21.04	20.46	16.89	12.88	8.9	9.64	11.49	13.47	16.31	20.31	20.34
517	21.37	21.03	20.71	17.59	13.59	9.71	10.21	10.86	13.3	16.3	20.35	20.29
518	21.23	21.02	20.73	17.85	13.79	10.02	10.44	10.74	13.23	16.3	20.33	20.32
519	21.18	21	20.68	17.84	13.84	10.07	10.47	10.78	13.32	16.29	20.35	20.36
520	21.28	21.24	20.73	17.74	13.95	10.11	10.48	11.01	13.53	16.52	20.59	20.68
521	21.1	21.07	20.49	17.42	13.79	9.96	10.28	11.47	13.56	16.36	20.46	20.57
522	21.23	21.16	20.47	17.19	13.51	9.62	10.04	11.92	13.83	16.43	20.55	20.65
523	21.07	21.1	20.76	16.71	12.87	9.14	10.06	11.18	13.29	16.01	20	20.14
524	20.88	20.99	20.6	16.65	12.87	9.13	10.04	11.23	13.31	15.88	19.94	20.02
525	20.72	20.97	20.47	16.58	12.84	9.04	9.97	11.24	13.34	15.84	19.97	19.97
526	20.73	20.97	20.44	16.53	12.77	9.03	9.95	11.32	13.35	15.91	19.95	19.94
527	20.7	20.81	20.35	16.59	12.86	9.14	9.88	11.22	13.22	15.87	19.88	19.99
528	20.47	20.61	20.08	16.44	12.78	9.14	9.77	11.2	13.27	15.79	19.74	19.92
529	20.53	20.66	20.05	16.49	12.69	8.98	9.69	11.36	13.36	15.88	19.87	19.96
530	20.64	20.7	20.08	16.55	12.67	8.84	9.66	11.44	13.46	15.91	19.96	20.08
531	20.65	20.67	20.1	16.57	12.63	8.77	9.72	11.45	13.4	15.92	20.02	20.11
532	20.6	20.67	20.02	16.55	12.7	8.83	9.77	11.56	13.47	15.93	20.09	20.01
533	20.72	20.78	20.04	16.62	12.81	8.91	9.85	11.57	13.48	15.94	20.17	20.05
534	21.02	20.93	20.31	16.81	12.82	8.88	9.67	11.55	13.44	16.13	20.33	20.26
535	21.25	21	20.61	17.43	13.55	9.67	10.15	10.87	13.24	16.17	20.34	20.26
536	21.06	20.82	20.55	17.75	13.72	9.96	10.39	10.7	13.09	16.03	20.14	20.15
537	20.86	20.79	20.48	17.7	13.71	9.96	10.45	10.74	13.12	15.99	20.07	20.2
538	21.14	21.15	20.67	17.73	13.87	10.11	10.49	10.93	13.48	16.35	20.46	20.6
539	21.27	21.22	20.55	17.53	13.8	9.99	10.29	11.43	13.69	16.48	20.57	20.69
540	21.32	21.26	20.65	17.55	13.84	9.96	10.34	11.6	13.78	16.47	20.61	20.72
541	21.25	21.1	20.83	16.77	12.93	9.12	10.07	11.17	13.25	15.97	20.07	20.23
542	20.99	21.07	20.74	16.69	12.85	9.06	10.01	11.19	13.3	15.9	20.05	20.17
543	20.9	20.99	20.63	16.61	12.84	9.09	9.95	11.16	13.25	15.84	19.97	20.1
544	20.88	20.99	20.55	16.71	12.83	9.08	9.89	11.25	13.26	15.92	20	20.09
545	20.85	20.98	20.45	16.75	12.96	9.15	9.88	11.08	13.12	15.83	19.93	20.05
546	20.59	20.75	20.14	16.57	12.95	9.25	9.84	11.1	13.12	15.75	19.82	20
547	20.54	20.72	20.07	16.53	12.77	9.03	9.71	11.32	13.32	15.85	19.88	20.01
548	20.61	20.69	20.1	16.59	12.68	8.89	9.72	11.36	13.38	15.93	19.97	20.1
549	20.64	20.65	20.1	16.64	12.71	8.83	9.74	11.45	13.44	15.94	20.07	20.13
550	20.51	20.53	19.95	16.64	12.68	8.91	9.84	11.49	13.45	15.86	20.08	19.96
551	20.56	20.48	19.92	16.7	12.86	8.93	9.91	11.55	13.52	15.91	20.13	19.92
552	20.79	20.77	20.1	16.71	12.77	8.87	9.7	11.47	13.46	15.99	20.26	20.13
553	21.06	20.9	20.39	17.25	13.31	9.44	10.03	10.98	13.23	16.07	20.27	20.3
554	20.81	20.72	20.32	17.49	13.57	9.83	10.29	10.69	13.03	15.82	19.97	20.04
555	20.7	20.68	20.31	17.46	13.58	9.91	10.42	10.79	13.09	15.77	19.87	20.02
556	21.07	20.94	20.58	17.67	13.75	10.01	10.44	10.84	13.33	16.12	20.21	20.37
557	21.23	21.17	20.6	17.6	13.86	10.02	10.39	11.37	13.63	16.39	20.55	20.62
558	21.33	21.25	20.73	17.77	13.98	10.07	10.52	11.37	13.71	16.46	20.67	20.72
559	21.22	21.07	20.84	16.75	12.84	9.1	10.01	11.17	13.29	15.99	20.11	20.24
560	21.15	21.07	20.75	16.79	12.85	9.09	10	11.25	13.35	15.99	20.12	20.22
561	21.15	21.04	20.7	16.78	12.82	9.04	9.96	11.14	13.25	15.92	20.09	20.23
562	21.1	21.08	20.62	16.85	12.8	9.03	9.88	11.18	13.26	15.96	20.11	20.23
563	20.93	20.99	20.54	16.84	12.91	9.11	9.89	11.04	13.16	15.88	20	20.14
564	20.62	20.81	20.34	16.76	12.97	9.24	9.92	10.95	13.17	15.76	19.84	20.04
565	20.64	20.81	20.2	16.65	12.75	9.09	9.77	11.27	13.28	15.86	19.93	20.12
566	20.67	20.77	20.18	16.66	12.7	8.96	9.78	11.38	13.5	15.95	20.08	20.16
567	20.67	20.71	20.13	16.71	12.74	8.88	9.79	11.46	13.44	15.95	20.1	20.15
568	20.52	20.47	19.99	16.66	12.83	9.02	9.91	11.54	13.5	15.94	20.12	20.04
569	20.59	20.42	19.96	16.75	12.92	9.13	9.99	11.61	13.47	15.92	20.16	19.97
570	20.86	20.81	20.15	16.78	12.75	8.87	9.69	11.52	13.45	16.03	20.33	20.18
571	21.1	20.91	20.44	17.18	13.22	9.37	9.95	11.1	13.19	16.02	20.26	20.24
572	20.9	20.67	20.3	17.49	13.54	9.75	10.2	10.84	13.08	15.79	20	20.05
573	20.65	20.55	20.24	17.34	13.49	9.84	10.22	10.9	13.09	15.66	19.73	19.92
574	20.9	20.82	20.49	17.58	13.67	9.94	10.35	10.84	13.21	15.89	20.04	20.12
575	21.18	21.05	20.58	17.65	13.78	9.99	10.4	11.18	13.53	16.2	20.38	20.45
576	21.22	21.09	20.59	17.72	13.85	10.05	10.45	11.29	13.53	16.23	20.41	20.54
577	21.21	21.05	20.84	16.93	12.94	9.2	10.07	11.03	13.15	15.98	20.05	20.27
578	21.04	20.98	20.74	16.88	12.85	9.12	10.05	11.13	13.28	15.92	20.08	20.16
579	21.21	21.02	20.77	16.82	12.82	9.08	9.99	11.25	13.36	15.99	20.15	20.33
580	21.28	21.1	20.74	16.92	12.78	9.08	9.94	11.24	13.25	16.04	20.18	20.29
581	21.09	21.05	20.69	16.97	12.89	9.08	9.9	11.02	13.22	15.93	20.05	20.25
582	20.82	20.84	20.4	16.8	12.89	9.22	9.9	11.02	13.19	15.74	19.86	20.1
583	20.71	20.77	20.35	16.66	12.8	9.16	9.84	11.16	13.28	15.76	19.86	20.13
584	20.73	20.84	20.3	16.67	12.72	9.02	9.75	11.34	13.36	15.9	20.05	20.11
585	20.79	20.8	20.23	16.72	12.72	8.89	9.75	11.45	13.52	15.96	20.11	20.2
586	20.78	20.67	20.14	16.76	12.82	9.06	9.93	11.53	13.56	15.99	20.24	20.25
587	20.81	20.67	20.13	16.76	12.82	9.09	9.98	11.54	13.55	16.02	20.35	20.27
588	21.09	20.95	20.32	16.91	12.74	8.89	9.66	11.38	13.29	16.07	20.4	20.35
589	21.2	20.94	20.53	17.25	13.27	9.46	9.98	10.93	13.14	15.93	20.25	20.2
590	20.78	20.64	20.3	17.27	13.48	9.75	10.21	10.78	13.09	15.76	20.05	20
591	20.56	20.42	20.19	17.13	13.39	9.78	10.16	10.99	13.15	15.66	19.81	19.87
592	20.79	20.63	20.38	17.44	13.56	9.84	10.3	10.88	13.15	15.75	19.93	19.99
593	21.17	20.94	20.61	17.69	13.75	9.97	10.36	11.11	13.42	16.1	20.26	20.34
594	21.29	21.07	20.69	17.76	13.8	10.02	10.38	11.29	13.47	16.24	20.41	20.54
595	21.42	21.3	21.14	17.54	13.18	9.35	10.28	10.63	13.05	15.92	20.12	20.29
596	21.29	21.25	21.03	17.41	13.14	9.36	10.21	10.76	13.14	15.98	20.11	20.33
597	21.24	21.14	20.86	17	12.87	9.05	9.96	11.16	13.29	16.03	20.21	20.34
598	21.32	21.11	20.85	17.1	12.9	9.05	9.95	11.2	13.27	16.04	20.22	20.37
599	21.24	21.13	20.85	17.26	13.07	9.25	10.02	10.89	13.11	15.96	20.18	20.3
600	21.09	20.99	20.61	17.04	13.04	9.31	10.02	11.04	13.16	15.86	20.02	20.23
601	20.89	20.83	20.48	16.82	12.93	9.27	9.85	11.18	13.29	15.85	19.99	20.16
602	20.79	20.75	20.3	16.75	12.8	9.22	9.79	11.29	13.38	15.81	19.97	20.08
603	20.73	20.67	20.19	16.75	12.76	9	9.75	11.43	13.46	15.85	20.05	20.14
604	20.84	20.68	20.17	16.75	12.77	9	9.9	11.54	13.5	15.92	20.24	20.22
605	21.05	20.89	20.35	16.85	12.78	9.03	9.92	11.56	13.53	16.11	20.49	20.42
606	21.23	20.96	20.44	16.93	12.79	8.91	9.67	11.3	13.25	16.13	20.51	20.4
607	21.19	20.92	20.52	17.23	13.17	9.44	9.99	10.88	13.03	15.9	20.34	20.28
608	21.09	20.84	20.5	17.3	13.49	9.72	10.22	10.82	13.05	15.89	20.29	20.26
609	20.69	20.48	20.25	17.04	13.4	9.7	10.15	11.01	13.16	15.78	19.98	20
610	20.79	20.55	20.34	17.31	13.5	9.81	10.24	11.04	13.17	15.79	19.96	20.04
611	21.07	20.78	20.58	17.66	13.67	9.91	10.32	10.98	13.28	15.93	20.12	20.23
612	21.29	21.1	20.72	17.83	13.81	9.98	10.37	11.17	13.4	16.19	20.42	20.52
613	21.45	21.28	21.1	17.44	13.05	9.22	10.15	10.8	13.11	15.94	20.14	20.3
614	21.26	21.18	20.96	17.21	13.02	9.22	10.1	10.84	13.15	15.93	20.09	20.26
615	21.22	21.11	20.93	17	12.83	9.14	9.99	11.17	13.34	16	20.25	20.33
616	21.29	21.15	20.92	17.11	12.84	9.09	9.94	11.25	13.38	16	20.21	20.36
617	21.3	21.13	20.95	17.34	13.05	9.19	10	11.04	13.23	16	20.19	20.36
618	21.16	21.02	20.85	17.27	13.11	9.35	10.1	10.99	13.12	15.88	20.15	20.26
619	21.13	20.96	20.75	17.1	12.97	9.31	9.97	11.14	13.23	15.9	20.16	20.33
620	20.87	20.76	20.4	16.83	12.89	9.16	9.84	11.34	13.35	15.87	20.07	20.22
621	20.67	20.51	20.17	16.74	12.78	9.16	9.8	11.36	13.41	15.77	19.93	20.02
622	20.68	20.57	20.13	16.75	12.69	8.98	9.73	11.45	13.46	15.83	20.07	20.11
623	20.98	20.89	20.38	16.94	12.74	8.91	9.81	11.52	13.57	16.03	20.42	20.38
624	21.11	20.91	20.51	16.95	12.78	8.94	9.73	11.48	13.42	16.14	20.48	20.4
625	20.93	20.77	20.45	16.96	12.9	9.11	9.74	11.17	13.23	15.98	20.39	20.3
626	21.1	20.83	20.51	17.15	13.21	9.45	10	11	13.1	15.96	20.36	20.26
627	21.07	20.75	20.48	17.36	13.53	9.7	10.18	10.87	13.11	15.94	20.27	20.24
628	20.8	20.55	20.29	17.31	13.46	9.83	10.2	10.9	13.13	15.78	20.01	20.02
629	20.83	20.64	20.4	17.4	13.59	9.85	10.3	10.91	13.19	15.81	20.02	20.08
630	21.17	20.92	20.66	17.72	13.71	9.95	10.35	11	13.24	15.97	20.27	20.3
631	21.12	21.08	20.86	16.91	12.82	9.09	10.04	11.04	13.3	15.8	20.08	20.14
632	21.05	21	20.76	16.87	12.86	9.16	10.09	11.19	13.49	15.89	20.19	20.12
633	21.11	21.08	20.89	16.96	12.83	9.14	10	11.2	13.44	15.96	20.23	20.29
634	21.23	21.2	20.93	17.15	12.87	9.2	10.01	11.37	13.56	16.1	20.33	20.44
635	21.26	21.1	20.99	17.32	12.89	9.12	9.99	11.22	13.36	15.98	20.22	20.35
636	21.23	21.09	20.9	17.33	13.06	9.25	10	11.11	13.27	15.9	20.18	20.35
637	21.16	20.95	20.83	17.1	12.95	9.17	9.91	11.26	13.32	15.97	20.23	20.37
638	20.95	20.8	20.49	16.93	12.84	9.07	9.85	11.36	13.5	15.96	20.18	20.27
639	20.7	20.53	20.29	16.85	12.81	9.12	9.82	11.4	13.47	15.86	20.03	20.07
640	20.56	20.42	20.17	16.8	12.8	9.07	9.76	11.4	13.44	15.85	20.07	20.03
641	20.8	20.62	20.27	16.84	12.77	8.96	9.77	11.48	13.53	15.99	20.24	20.26
642	21	20.85	20.48	16.95	12.77	8.98	9.78	11.52	13.53	16.13	20.52	20.42
643	20.84	20.69	20.43	16.89	12.78	8.99	9.68	11.35	13.36	16.01	20.36	20.34
644	20.97	20.77	20.52	17	12.97	9.15	9.7	11.2	13.25	15.97	20.41	20.31
645	21.2	20.91	20.71	17.33	13.37	9.53	9.98	10.91	13.12	15.97	20.49	20.37
646	21.14	20.86	20.69	17.54	13.59	9.77	10.2	10.76	13.08	15.93	20.32	20.28
647	20.58	20.5	20.28	17.16	13.44	9.77	10.17	10.92	13.04	15.6	19.83	19.86
648	20.86	20.69	20.38	17.34	13.55	9.83	10.22	11.04	13.22	15.82	20.04	20.09
649	21.22	21.23	21.09	16.95	12.79	9.12	10.06	11.11	13.39	15.8	20.13	20.23
650	20.93	20.97	20.74	16.86	12.76	9.15	10.06	11.13	13.44	15.82	20.11	20.05
651	21.08	21.04	20.85	16.97	12.81	9.12	10.04	11.26	13.45	15.88	20.22	20.24
652	21.1	21.1	20.93	17.14	12.86	9.16	10.06	11.31	13.52	15.96	20.23	20.34
653	21.33	21.3	21.1	17.32	12.87	9.17	9.99	11.35	13.51	16.11	20.36	20.49
654	21.42	21.27	21.1	17.38	12.97	9.15	9.97	11.27	13.34	16.05	20.39	20.53
655	21.21	21.03	20.91	17.18	12.96	9.14	9.92	11.34	13.4	16	20.32	20.39
656	20.93	20.84	20.57	16.96	12.82	9.06	9.88	11.4	13.5	16	20.25	20.31
657	20.76	20.62	20.38	16.95	12.78	9.07	9.86	11.44	13.55	15.97	20.22	20.22
658	20.61	20.46	20.23	16.88	12.75	9.02	9.83	11.44	13.48	15.83	20.08	20.12
659	20.73	20.56	20.22	16.87	12.75	9.01	9.73	11.44	13.5	15.92	20.2	20.19
660	21	20.86	20.43	17	12.79	9.05	9.81	11.54	13.59	16.08	20.48	20.47
661	20.92	20.74	20.41	16.98	12.76	9	9.74	11.44	13.48	16.08	20.41	20.39
662	20.93	20.82	20.48	17.03	12.87	8.95	9.72	11.32	13.36	16.02	20.42	20.37
663	21.21	21.02	20.76	17.38	13.29	9.39	9.91	10.91	13.18	15.99	20.51	20.4
664	21.18	20.94	20.75	17.7	13.6	9.78	10.16	10.73	13.02	15.91	20.37	20.3
665	20.43	20.35	20.21	17	13.36	9.65	10.09	10.91	13.09	15.58	19.77	19.87
666	20.57	20.49	20.21	17.04	13.35	9.76	10.1	11.14	13.1	15.66	19.91	20
667	21.09	21.11	20.93	16.91	12.83	9.13	10.06	11.02	13.26	15.66	19.92	20.13
668	20.85	20.81	20.67	16.78	12.77	9.13	10.1	11.12	13.4	15.65	19.91	19.97
669	20.84	20.87	20.6	16.83	12.84	9.23	10.11	11.24	13.39	15.71	20.02	20.03
670	21	21.05	20.84	17.1	12.88	9.19	10.07	11.28	13.57	15.89	20.21	20.27
671	21.24	21.28	21.05	17.23	12.93	9.2	10.08	11.36	13.55	15.99	20.31	20.47
672	21.27	21.26	21.08	17.25	12.87	9.17	10.04	11.38	13.49	16.06	20.41	20.54
673	21.25	21.24	21.02	17.31	12.94	9.19	10	11.38	13.51	16.07	20.39	20.5
674	21.11	21.09	20.9	17.22	12.93	9.14	9.96	11.42	13.56	16.06	20.46	20.52
675	21.1	21.03	20.72	17.14	12.84	9.07	9.86	11.41	13.57	16.09	20.45	20.5
676	20.92	20.86	20.53	17.03	12.8	9.02	9.84	11.39	13.49	16	20.32	20.36
677	20.88	20.8	20.47	16.98	12.87	9.05	9.76	11.43	13.53	15.96	20.31	20.34
678	21.03	20.87	20.46	17.07	12.82	9.03	9.78	11.45	13.57	16.06	20.43	20.48
679	21.08	20.93	20.48	17.05	12.74	9.07	9.81	11.44	13.49	16.1	20.55	20.51
680	21.03	20.88	20.54	17.12	12.85	8.99	9.71	11.18	13.31	16.06	20.54	20.46
681	21.27	21.07	20.9	17.48	13.36	9.44	10.01	10.79	13.1	16.08	20.57	20.46
682	21.11	20.88	20.77	17.69	13.52	9.71	10.14	10.69	13.01	15.86	20.33	20.27
683	20.29	20.21	20.14	16.88	13.23	9.66	10.03	10.88	12.97	15.43	19.74	19.77
684	20.48	20.49	20.22	17	13.25	9.67	9.96	11.14	13.13	15.66	19.97	20.04
685	20.76	20.92	20.57	16.73	12.76	9.12	10.09	10.98	13.22	15.44	19.73	19.89
686	20.76	20.85	20.54	16.73	12.73	9.16	10.13	11.13	13.39	15.62	19.9	20.01
687	20.8	20.91	20.58	16.82	12.79	9.19	10.2	11.28	13.47	15.76	20.06	20.09
688	20.95	21.05	20.77	16.99	12.87	9.2	10.19	11.31	13.53	15.82	20.2	20.24
689	21.14	21.13	20.96	17.15	13	9.3	10.16	11.29	13.51	15.84	20.2	20.3
690	21.16	21.12	21	17.22	12.98	9.24	10.09	11.32	13.51	15.93	20.31	20.37
691	21.12	21.1	20.95	17.2	13.01	9.23	10.06	11.32	13.39	15.86	20.22	20.34
692	21.25	21.19	21.02	17.34	13.11	9.24	10.05	11.22	13.38	16	20.38	20.41
693	21.44	21.34	21.06	17.41	13.08	9.15	9.93	11.22	13.36	16.11	20.6	20.55
694	21.3	21.18	20.88	17.26	13.03	9.13	9.82	11.32	13.43	16.11	20.54	20.5
695	21.09	21	20.7	17.19	12.93	9.08	9.78	11.39	13.51	16.09	20.49	20.5
696	21.16	21.05	20.62	17.15	12.84	9.02	9.77	11.37	13.51	16.11	20.51	20.53
697	21.32	21.13	20.7	17.13	12.82	9.04	9.75	11.43	13.49	16.12	20.67	20.61
698	21.3	21.07	20.75	17.16	12.87	9.03	9.71	11.13	13.26	16.14	20.7	20.53
699	21.37	21.15	21.01	17.59	13.35	9.44	9.96	10.75	13.1	16.05	20.63	20.53
700	20.96	20.82	20.78	17.7	13.45	9.67	10.15	10.7	13.01	15.85	20.35	20.27
701	20.07	20.02	19.99	16.82	13.18	9.56	10.03	10.9	12.95	15.38	19.59	19.6
702	20.41	20.32	20.14	16.97	13.18	9.5	9.9	11.19	13.21	15.69	20.02	20.01
703	20.43	20.3	20.11	17.01	13.09	9.4	9.87	11.39	13.3	15.81	20.06	20.09
704	20.24	19.89	19.85	16.96	12.9	9.42	9.9	11.5	13.28	15.65	19.68	19.57
705	20.31	19.91	19.85	17.04	12.97	9.49	9.95	11.59	13.33	15.76	19.62	19.61
706	20.51	20.16	20.05	17.16	13.07	9.61	10.03	11.74	13.42	15.9	19.91	19.93
707	20.72	20.39	20.28	17.35	13.28	9.74	10.16	11.88	13.66	16.09	20.27	20.23
708	20.93	20.59	20.46	17.46	13.37	9.8	10.25	12	13.77	16.28	20.6	20.53
709	20.47	20.45	20.16	16.5	12.68	9.1	10.07	10.97	13.12	15.46	19.46	19.44
710	20.55	20.59	20.3	16.62	12.76	9.14	10.15	11.14	13.29	15.52	19.72	19.68
711	20.72	20.75	20.44	16.71	12.78	9.23	10.23	11.29	13.44	15.66	19.89	19.95
712	20.87	20.96	20.68	16.84	12.89	9.28	10.27	11.29	13.44	15.73	20.06	20.1
713	20.95	20.98	20.75	16.95	13.04	9.3	10.25	11.32	13.38	15.74	20.03	20.14
714	21.04	20.96	20.77	17.12	13.06	9.39	10.26	11.34	13.44	15.74	20.1	20.18
715	21.09	21.08	20.98	17.26	13.2	9.4	10.24	11.26	13.44	15.79	20.22	20.26
716	21.36	21.27	21.13	17.48	13.24	9.4	10.19	11.1	13.28	15.96	20.44	20.45
717	21.47	21.28	21.08	17.51	13.28	9.35	10.14	11.06	13.28	15.95	20.47	20.43
718	21.23	21.06	20.86	17.21	13.03	9.18	9.96	11.23	13.34	15.91	20.41	20.34
719	20.99	20.84	20.62	17	12.82	9.09	9.88	11.39	13.47	15.89	20.35	20.37
720	21.09	20.95	20.6	17.04	12.82	9.02	9.82	11.34	13.42	15.95	20.48	20.41
721	21.4	21.2	20.75	17.18	12.81	9.01	9.76	11.22	13.36	16.05	20.68	20.5
722	21.56	21.27	20.91	17.32	12.95	9.01	9.71	11.04	13.27	16.14	20.78	20.63
723	21.65	21.3	21.14	17.89	13.44	9.35	9.92	10.77	13.14	16.07	20.75	20.61
724	21.08	20.87	20.77	17.71	13.49	9.62	10.09	10.69	13.04	15.9	20.41	20.32
725	19.96	19.78	19.8	16.76	13.14	9.49	10.03	10.91	12.92	15.26	19.46	19.51
726	20.04	19.87	19.81	16.76	13.06	9.46	9.97	11.09	13.02	15.36	19.66	19.61
727	20.26	20.08	19.97	16.99	13.13	9.43	9.93	11.35	13.25	15.68	19.94	19.91
728	20.28	20.01	19.95	17.02	13.04	9.45	9.93	11.46	13.35	15.74	19.81	19.75
729	20.31	19.92	19.85	17.03	13.05	9.51	10.03	11.6	13.35	15.73	19.53	19.55
730	20.39	20.04	19.96	17.1	13.16	9.66	10.15	11.66	13.43	15.82	19.75	19.73
731	20.61	20.21	20.2	17.29	13.33	9.85	10.27	11.82	13.6	16.02	20.09	20.03
732	20.75	20.48	20.36	17.42	13.46	9.92	10.35	11.91	13.7	16.17	20.38	20.36
733	20.51	20.48	20.23	16.51	12.76	9.15	10.2	10.97	13.14	15.49	19.42	19.45
734	20.71	20.73	20.56	16.75	13	9.33	10.33	11.09	13.25	15.45	19.7	19.79
735	20.67	20.71	20.52	16.72	12.94	9.38	10.4	11.24	13.37	15.53	19.79	19.83
736	20.69	20.75	20.53	16.75	12.95	9.38	10.37	11.28	13.37	15.6	19.86	19.93
737	20.98	20.96	20.7	16.88	13.03	9.39	10.33	11.34	13.46	15.68	19.99	20.07
738	21.15	20.99	20.82	17.02	13.13	9.4	10.32	11.31	13.43	15.72	20.05	20.17
739	21.23	21.07	20.95	17.15	13.27	9.45	10.3	11.26	13.41	15.79	20.18	20.25
740	21.33	21.2	20.99	17.4	13.27	9.43	10.28	11.13	13.32	15.79	20.29	20.32
741	21.36	21.14	21.02	17.45	13.24	9.39	10.26	11.05	13.16	15.73	20.23	20.24
742	21.14	20.94	20.83	17.15	13.03	9.21	10.07	11.23	13.34	15.77	20.25	20.27
743	20.84	20.65	20.52	16.92	12.8	9.09	9.94	11.38	13.41	15.76	20.23	20.23
744	20.89	20.75	20.48	16.94	12.88	9.07	9.9	11.28	13.3	15.79	20.27	20.24
745	21.37	21.16	20.73	17.16	12.94	9.07	9.8	11.1	13.26	15.97	20.57	20.42
746	21.7	21.46	21.05	17.5	13.13	9.04	9.77	10.97	13.21	16.1	20.81	20.72
747	21.84	21.6	21.28	18.09	13.51	9.37	9.96	10.76	13.16	16.09	20.85	20.74
748	21.65	21.34	21.18	18.12	13.64	9.64	10.11	10.8	13.17	16.04	20.74	20.64
749	20.26	20.05	20.11	17.1	13.23	9.53	10.09	10.84	13	15.47	19.83	19.79
750	20.04	19.78	19.73	16.81	13.03	9.39	9.98	11.17	13.03	15.42	19.52	19.55
751	20.23	20	19.92	16.97	13.07	9.44	9.93	11.34	13.25	15.65	19.9	19.78
752	20.28	20.04	20.03	17.1	13.08	9.46	10.03	11.39	13.36	15.75	19.94	19.8
753	20.39	20.1	19.98	17.11	13.2	9.59	10.1	11.51	13.41	15.82	19.73	19.71
754	20.3	20.01	19.92	17.15	13.34	9.81	10.29	11.5	13.41	15.72	19.62	19.59
755	20.63	20.28	20.24	17.39	13.57	10.01	10.43	11.7	13.66	16.09	20.01	19.99
756	20.84	20.52	20.45	17.68	13.74	10.11	10.53	11.96	13.74	16.22	20.18	20.28
757	21	20.94	20.82	16.84	13.04	9.26	10.36	10.84	13.14	15.47	19.74	19.84
758	21.07	21.01	20.93	16.93	13.08	9.37	10.46	11.05	13.21	15.63	19.85	19.99
759	20.77	20.78	20.68	16.83	13.09	9.38	10.51	11.19	13.32	15.62	19.82	19.85
760	20.56	20.63	20.55	16.72	13.01	9.46	10.49	11.25	13.36	15.49	19.66	19.66
761	20.82	20.82	20.61	16.79	13.06	9.39	10.42	11.39	13.48	15.63	19.9	19.91
762	20.96	20.9	20.66	16.82	13.03	9.38	10.35	11.41	13.4	15.66	19.96	20.06
763	20.99	20.88	20.72	16.89	13.11	9.37	10.33	11.3	13.41	15.66	19.94	20.06
764	20.95	20.87	20.72	16.98	13.13	9.39	10.29	11.25	13.31	15.59	19.99	20.05
765	20.93	20.79	20.72	17	13.13	9.41	10.25	11.12	13.26	15.61	19.99	20.01
766	20.84	20.67	20.58	16.9	12.98	9.26	10.13	11.29	13.35	15.64	20.05	20.12
767	20.58	20.47	20.31	16.81	12.85	9.17	10	11.32	13.32	15.59	20	20.01
768	20.72	20.57	20.39	16.88	12.9	9.13	9.96	11.27	13.28	15.71	20.17	20.09
769	21.11	20.92	20.66	17.13	13.01	9.08	9.86	11.18	13.3	15.85	20.47	20.35
770	21.46	21.23	20.92	17.32	13.15	9.16	9.84	11.09	13.19	15.96	20.67	20.5
771	21.7	21.44	21.13	17.71	13.41	9.32	10.04	10.84	13.13	15.96	20.7	20.61
772	21.72	21.51	21.18	18.08	13.58	9.6	10.13	10.84	13.2	16.11	20.87	20.69
773	20.91	20.79	20.68	17.57	13.45	9.54	10.15	10.77	13.1	15.8	20.28	20.25
774	20.39	20.3	20.18	17.15	13.24	9.49	10.09	10.86	13	15.56	19.86	19.89
775	20.24	20.06	20.1	17.12	13.17	9.48	10.09	11.09	13.15	15.63	19.82	19.81
776	20.26	20.02	20.05	17.06	13.2	9.5	10.17	11.17	13.27	15.7	19.85	19.76
777	20.41	20.11	20.01	17.23	13.37	9.68	10.23	11.36	13.46	15.82	19.87	19.85
778	20.52	20.22	20.1	17.34	13.54	9.84	10.41	11.46	13.5	15.93	19.8	19.88
779	20.83	20.52	20.47	17.74	13.81	10.06	10.57	11.67	13.71	16.2	20.13	20.27
780	20.99	20.7	20.58	17.96	13.97	10.15	10.62	11.98	13.71	16.29	20.19	20.39
781	21.45	21.4	21.22	17.3	13.18	9.3	10.45	10.8	13.1	15.61	19.86	20.11
782	21.21	21.15	21.08	17.03	13.04	9.34	10.47	11.17	13.35	15.73	19.99	20.03
783	20.93	21	20.9	17.01	13.15	9.42	10.56	11.17	13.37	15.66	19.76	19.79
784	20.84	20.9	20.93	17.1	13.3	9.55	10.67	11.18	13.39	15.53	19.7	19.79
785	20.75	20.79	20.69	16.85	13.13	9.46	10.52	11.4	13.45	15.61	19.8	19.79
786	20.89	20.9	20.58	16.86	13.07	9.35	10.41	11.41	13.47	15.77	19.99	19.99
787	20.87	20.82	20.54	16.81	13.05	9.37	10.37	11.33	13.38	15.68	19.95	19.9
788	20.58	20.66	20.44	16.79	13	9.33	10.33	11.34	13.36	15.66	19.85	19.8
789	20.56	20.55	20.35	16.8	12.95	9.29	10.2	11.3	13.31	15.61	19.86	19.86
790	20.56	20.51	20.24	16.81	12.98	9.29	10.19	11.29	13.32	15.63	19.94	19.94
791	20.53	20.44	20.2	16.83	12.92	9.17	10.07	11.27	13.28	15.59	19.9	19.89
792	20.63	20.44	20.24	16.87	12.9	9.17	10	11.3	13.29	15.7	20.1	19.99
793	20.71	20.52	20.3	16.97	12.95	9.14	9.98	11.24	13.3	15.68	20.23	20.1
794	21.01	20.8	20.52	17.12	12.98	9.15	9.94	11.16	13.2	15.75	20.43	20.26
795	21.49	21.22	20.87	17.39	13.23	9.34	10.1	10.86	13.06	15.86	20.53	20.45
796	21.45	21.26	20.94	17.58	13.37	9.44	10.07	10.8	13.14	15.95	20.63	20.48
797	21.46	21.37	21.01	17.8	13.52	9.51	10.19	10.86	13.21	16.04	20.72	20.59
798	21.53	21.34	21.09	18.06	13.61	9.6	10.22	10.9	13.26	16.09	20.73	20.63
799	21.1	20.97	20.81	17.88	13.55	9.64	10.3	10.88	13.21	15.94	20.44	20.44
800	20.67	20.55	20.52	17.62	13.47	9.65	10.29	10.9	13.24	15.81	20.18	20.19
801	20.45	20.2	20.3	17.44	13.53	9.74	10.32	11.09	13.35	15.77	19.9	20.07
802	20.6	20.29	20.33	17.56	13.64	9.84	10.41	11.44	13.49	15.91	19.96	20.05
803	20.95	20.59	20.56	17.91	13.87	9.99	10.52	11.66	13.6	16.11	20.13	20.38
804	21.14	20.79	20.69	18.03	13.99	10.15	10.62	11.83	13.79	16.33	20.49	20.68
805	21.24	21.13	21.05	17.02	13.11	9.22	10.39	11.05	13.29	15.73	19.88	19.98
806	21.06	21.1	20.96	16.96	13.1	9.3	10.43	11.29	13.46	15.87	19.93	19.91
807	21.01	21.1	21.02	17.08	13.2	9.38	10.56	11.3	13.4	15.94	19.72	19.81
808	21.24	21.29	21.17	17.33	13.39	9.5	10.59	11.16	13.46	15.79	19.87	19.98
809	20.88	20.93	20.87	16.97	13.26	9.5	10.58	11.39	13.48	15.71	19.83	19.83
810	20.92	20.94	20.7	16.93	13.08	9.4	10.42	11.45	13.5	15.87	20.04	19.99
811	20.72	20.78	20.46	16.87	13.01	9.34	10.32	11.42	13.45	15.76	19.94	19.8
812	20.52	20.55	20.33	16.89	12.97	9.3	10.34	11.39	13.45	15.65	19.86	19.73
813	20.5	20.51	20.3	16.89	13.01	9.3	10.25	11.4	13.37	15.71	19.81	19.77
814	20.54	20.49	20.25	16.89	12.93	9.21	10.16	11.37	13.37	15.72	19.93	19.93
815	20.66	20.57	20.32	16.98	12.99	9.22	10.12	11.33	13.37	15.71	20.05	20.01
816	20.65	20.49	20.25	16.95	12.94	9.19	10.07	11.28	13.32	15.66	20.05	19.9
817	20.61	20.43	20.2	16.93	12.88	9.14	10	11.21	13.24	15.6	20.1	19.93
818	21	20.83	20.47	17.09	13.01	9.2	10.02	11.23	13.28	15.78	20.39	20.29
819	21.56	21.34	20.9	17.41	13.19	9.25	10.07	11.08	13.19	15.94	20.66	20.53
820	21.39	21.2	20.86	17.43	13.23	9.26	10.08	11.07	13.23	15.9	20.56	20.47
821	21.28	21.18	20.87	17.6	13.33	9.35	10.11	10.91	13.21	15.86	20.55	20.46
822	21.63	21.56	21.23	18.12	13.55	9.57	10.25	10.88	13.27	16.01	20.73	20.62
823	21.89	21.79	21.49	18.51	13.78	9.75	10.4	11.03	13.42	16.14	20.9	20.87
824	21.77	21.77	21.41	18.52	13.81	9.79	10.45	11.06	13.36	16.07	20.81	20.8
825	21.24	21.19	20.98	18.19	13.81	9.84	10.44	11.09	13.44	16.03	20.56	20.59
826	20.7	20.52	20.53	17.71	13.71	9.83	10.48	11.34	13.46	15.89	20.1	20.24
827	20.67	20.33	20.41	17.65	13.67	9.88	10.45	11.45	13.47	15.87	20.07	20.19
828	20.89	20.54	20.5	17.75	13.78	9.98	10.6	11.71	13.62	16.11	20.57	20.6
829	20.69	20.63	20.34	16.69	12.96	9.24	10.36	11.12	13.22	15.72	19.58	19.52
830	20.75	20.72	20.47	16.81	13.02	9.33	10.39	11.27	13.3	15.97	19.6	19.56
831	20.76	20.85	20.65	16.86	13.07	9.39	10.49	11.44	13.38	16.25	19.65	19.62
832	21.01	21.12	20.93	16.96	13.2	9.37	10.49	11.36	13.49	15.89	19.87	19.89
833	20.94	20.95	20.85	16.99	13.2	9.39	10.5	11.42	13.52	15.84	19.91	19.84
834	20.88	20.84	20.67	17.03	13.16	9.37	10.48	11.46	13.54	15.89	20.02	19.98
835	20.71	20.69	20.5	16.96	13.07	9.33	10.42	11.47	13.48	15.84	20	19.87
836	20.62	20.7	20.42	17	13.06	9.28	10.34	11.48	13.4	15.82	19.91	19.82
837	20.65	20.64	20.4	17.04	13.06	9.27	10.3	11.46	13.39	15.82	19.96	19.89
838	20.63	20.66	20.31	16.96	12.97	9.18	10.22	11.39	13.35	15.81	19.88	19.94
839	20.89	20.86	20.55	17.19	13.05	9.15	10.16	11.4	13.49	15.9	20.11	20.21
840	20.89	20.84	20.44	17.19	13.06	9.16	10.11	11.41	13.46	15.86	20.17	20.15
841	20.93	20.87	20.43	17.16	13.02	9.13	10.08	11.32	13.37	15.81	20.22	20.17
842	21.22	21.1	20.64	17.27	13.08	9.19	10.03	11.3	13.41	15.9	20.45	20.42
843	21.56	21.44	20.92	17.46	13.16	9.18	10.06	11.26	13.39	15.99	20.63	20.54
844	21.57	21.39	21.06	17.59	13.19	9.17	10.08	11.24	13.41	16.02	20.7	20.63
845	21.61	21.56	21.14	17.84	13.39	9.38	10.17	10.99	13.28	15.96	20.66	20.57
846	21.84	21.83	21.4	18.29	13.6	9.56	10.33	10.95	13.34	16.04	20.85	20.77
847	21.89	21.82	21.44	18.43	13.73	9.63	10.36	10.95	13.32	15.94	20.82	20.77
848	22.15	22.05	21.63	18.69	13.86	9.79	10.49	11.09	13.39	15.98	20.93	21
849	21.63	21.55	21.3	18.44	13.82	9.83	10.45	11.06	13.25	15.89	20.66	20.66
850	20.82	20.59	20.56	17.78	13.64	9.76	10.42	10.98	13.23	15.62	20.17	20.2
851	20.39	20.04	20.12	17.39	13.57	9.73	10.42	11.35	13.25	15.61	20.01	20.08
852	20.63	20.23	20.21	17.45	13.48	9.79	10.44	11.76	13.43	15.9	20.34	20.4
853	20.79	20.7	20.31	16.78	12.98	9.24	10.37	11.19	13.18	15.91	19.51	19.36
854	20.82	20.76	20.49	16.89	13.09	9.36	10.45	11.3	13.34	16.08	19.74	19.6
855	20.83	20.86	20.62	16.91	13.11	9.39	10.46	11.39	13.43	16.03	19.8	19.76
856	20.9	20.97	20.76	16.96	13.19	9.35	10.49	11.42	13.58	15.98	19.99	19.9
857	20.87	20.88	20.77	17	13.16	9.39	10.46	11.42	13.58	15.89	20.03	20
858	20.96	20.94	20.73	17.09	13.16	9.4	10.46	11.47	13.59	16	20.17	20.13
859	20.77	20.81	20.55	16.98	13.12	9.39	10.45	11.45	13.5	15.85	19.99	19.88
860	20.73	20.8	20.51	17.09	13.17	9.31	10.34	11.49	13.49	15.95	19.95	19.9
861	20.76	20.82	20.53	17.09	13.13	9.25	10.31	11.5	13.41	15.97	20.03	20.01
862	20.87	20.89	20.58	17.17	13.15	9.21	10.22	11.47	13.43	15.96	20.04	20.12
863	20.9	20.9	20.64	17.23	13.13	9.23	10.21	11.35	13.43	15.85	20.01	20.11
864	20.99	21.03	20.6	17.28	13.21	9.24	10.21	11.32	13.4	15.87	20.05	20.21
865	20.97	21.01	20.59	17.32	13.12	9.17	10.15	11.33	13.41	15.89	20.2	20.22
866	20.96	20.98	20.59	17.27	13.07	9.14	10.13	11.3	13.31	15.79	20.25	20.17
867	21.25	21.23	20.79	17.37	13.12	9.17	10.11	11.34	13.38	15.88	20.47	20.43
868	21.49	21.49	20.98	17.56	13.25	9.2	10.13	11.22	13.35	15.91	20.64	20.54
869	21.94	21.83	21.38	18.21	13.57	9.44	10.3	10.96	13.34	15.99	20.82	20.76
870	22.14	22.02	21.55	18.5	13.72	9.62	10.35	10.96	13.3	15.94	20.86	20.85
871	21.88	21.74	21.27	18.25	13.68	9.56	10.33	10.85	13.17	15.78	20.66	20.59
872	21.82	21.68	21.26	18.23	13.69	9.64	10.4	10.95	13.26	15.82	20.74	20.69
873	21.76	21.56	21.26	18.36	13.77	9.74	10.46	11.01	13.17	15.68	20.62	20.69
874	20.73	20.5	20.44	17.64	13.52	9.68	10.4	10.94	13.01	15.44	19.97	20.02
875	20.24	19.9	19.93	17.22	13.43	9.63	10.4	11.37	13.12	15.55	19.98	20.02
876	20.31	19.98	19.89	17.25	13.32	9.61	10.39	11.69	13.17	15.61	20.06	20.17
877	20.95	20.8	20.46	16.89	13.12	9.42	10.46	11.29	13.31	16.1	19.75	19.58
878	20.87	20.79	20.45	16.89	13.11	9.36	10.47	11.27	13.35	16.13	19.71	19.57
879	20.72	20.77	20.49	16.84	13.07	9.33	10.42	11.29	13.32	15.89	19.75	19.59
880	20.71	20.79	20.63	16.88	13.15	9.35	10.5	11.33	13.37	15.84	19.84	19.7
881	20.77	20.83	20.61	17.01	13.18	9.43	10.49	11.48	13.44	15.97	19.98	19.85
882	20.82	20.89	20.61	17.06	13.21	9.39	10.47	11.5	13.47	15.95	20.05	19.94
883	20.78	20.88	20.57	17.04	13.21	9.34	10.42	11.48	13.49	16.01	20.03	19.95
884	20.59	20.71	20.37	16.98	13.14	9.32	10.36	11.46	13.34	15.9	19.84	19.78
885	20.56	20.64	20.34	17.03	13.13	9.33	10.36	11.45	13.32	15.94	19.82	19.77
886	20.7	20.71	20.46	17.05	13.09	9.26	10.33	11.44	13.34	15.87	19.95	19.97
887	20.87	20.83	20.61	17.16	13.16	9.24	10.24	11.38	13.29	15.81	20.04	20.11
888	20.8	20.81	20.54	17.21	13.17	9.18	10.22	11.32	13.22	15.7	19.99	20.05
889	20.55	20.6	20.31	17.09	13.04	9.21	10.19	11.28	13.17	15.59	19.83	19.87
890	20.59	20.61	20.21	17.07	13	9.15	10.14	11.27	13.17	15.58	19.85	19.84
891	21.15	21.1	20.56	17.22	13.12	9.17	10.14	11.31	13.27	15.75	20.31	20.23
892	21.56	21.45	20.87	17.56	13.25	9.22	10.17	11.21	13.34	15.9	20.6	20.54
893	21.72	21.55	21.11	17.83	13.43	9.35	10.27	10.96	13.2	15.8	20.63	20.57
894	21.94	21.77	21.28	18.05	13.54	9.45	10.35	10.94	13.18	15.85	20.72	20.63
895	21.85	21.59	21.14	18.06	13.58	9.49	10.36	10.9	13.09	15.66	20.58	20.52
896	21.77	21.39	21	17.94	13.53	9.48	10.38	10.92	13.14	15.69	20.55	20.52
897	21.57	21.3	21	18.04	13.67	9.63	10.46	10.96	13.14	15.56	20.54	20.58
898	20.47	20.31	20.18	17.42	13.45	9.61	10.4	10.93	12.92	15.21	19.94	19.92
899	19.9	19.72	19.65	17.03	13.15	9.46	10.35	11.43	12.92	15.29	19.68	19.66
900	19.96	19.74	19.63	17.07	13.08	9.38	10.31	11.54	12.96	15.36	19.6	19.58
901	20.82	20.76	20.45	16.79	13.12	9.38	10.46	11.22	13.21	16.04	19.65	19.51
902	20.61	20.71	20.43	16.74	13.06	9.27	10.4	11.16	13.2	15.8	19.65	19.45
903	20.53	20.68	20.37	16.7	13.03	9.23	10.47	11.26	13.22	15.66	19.51	19.41
904	20.69	20.77	20.38	16.84	13.19	9.38	10.46	11.37	13.31	15.89	19.69	19.6
905	20.7	20.76	20.43	16.97	13.26	9.53	10.57	11.46	13.34	15.97	19.81	19.64
906	20.56	20.55	20.29	16.93	13.16	9.47	10.57	11.43	13.26	15.9	19.72	19.53
907	20.5	20.54	20.28	16.96	13.17	9.46	10.48	11.45	13.21	15.9	19.63	19.48
908	20.53	20.52	20.23	16.97	13.18	9.43	10.49	11.5	13.24	15.87	19.68	19.53
909	20.58	20.71	20.26	17	13.15	9.42	10.48	11.46	13.26	15.86	19.9	19.8
910	20.67	20.69	20.34	17.02	13.11	9.28	10.36	11.42	13.21	15.76	19.98	19.98
911	20.61	20.54	20.33	17.01	13.1	9.2	10.3	11.32	13.13	15.63	19.91	19.91
912	20.55	20.56	20.26	16.99	13.12	9.15	10.26	11.3	13.06	15.54	19.81	19.83
913	20.32	20.34	20.11	16.93	13.01	9.18	10.26	11.34	13	15.52	19.65	19.58
914	20.45	20.4	20.11	16.94	12.97	9.1	10.21	11.33	13.04	15.56	19.75	19.69
915	21.02	20.92	20.43	17.12	13.08	9.11	10.18	11.34	13.21	15.65	20.19	20.19
916	21.4	21.33	20.73	17.35	13.21	9.12	10.19	11.26	13.29	15.75	20.52	20.43
917	21.42	21.26	20.76	17.43	13.27	9.22	10.26	11.12	13.16	15.67	20.51	20.39
918	21.46	21.22	20.72	17.38	13.23	9.26	10.28	11.13	13.19	15.67	20.52	20.42
919	21.31	21.05	20.62	17.3	13.18	9.22	10.24	11	13.07	15.55	20.44	20.33
920	21.22	20.83	20.45	17.36	13.23	9.2	10.23	11.18	13.12	15.54	20.41	20.31
921	20.96	20.56	20.34	17.38	13.33	9.33	10.31	11.1	13.09	15.5	20.3	20.22
922	20.23	19.91	19.99	17.2	13.29	9.45	10.37	11.09	12.98	15.3	19.98	19.94
923	19.76	19.58	19.49	16.93	13.06	9.32	10.28	11.37	12.8	15.13	19.39	19.37
924	19.82	19.72	19.58	16.9	12.99	9.3	10.22	11.32	12.79	15.1	19	19.05
925	20.62	20.6	20.38	16.68	13.04	9.33	10.37	11.16	13.12	15.86	19.5	19.4
926	20.52	20.6	20.3	16.58	12.98	9.17	10.42	11.1	13.09	15.65	19.51	19.34
927	20.49	20.72	20.35	16.63	13.02	9.24	10.4	11.22	13.14	15.57	19.5	19.46
928	20.66	20.76	20.38	16.84	13.15	9.4	10.53	11.35	13.25	15.83	19.68	19.59
929	20.61	20.57	20.31	16.87	13.24	9.54	10.57	11.4	13.23	15.89	19.71	19.53
930	20.5	20.46	20.15	16.86	13.19	9.55	10.59	11.44	13.14	15.87	19.52	19.35
931	20.5	20.47	20.16	16.96	13.28	9.55	10.59	11.51	13.18	15.83	19.6	19.44
932	20.49	20.57	20.23	16.98	13.18	9.44	10.56	11.47	13.15	15.8	19.74	19.57
933	20.54	20.67	20.3	16.95	13.16	9.43	10.5	11.49	13.19	15.73	19.92	19.83
934	20.54	20.47	20.26	16.91	13.1	9.28	10.4	11.43	13.09	15.7	19.81	19.89
935	20.35	20.23	20.02	16.85	13.06	9.19	10.36	11.37	13	15.58	19.57	19.67
936	20.09	20.11	19.87	16.81	12.98	9.12	10.3	11.33	12.88	15.51	19.32	19.33
937	20.19	20.2	19.92	16.85	13.01	9.13	10.31	11.32	12.94	15.51	19.43	19.35
938	20.48	20.44	20.07	16.99	13.03	9.1	10.26	11.37	12.99	15.58	19.79	19.66
939	21.06	20.89	20.51	17.14	13.02	9.09	10.21	11.36	13.2	15.6	20.24	20.13
940	21.34	21.19	20.61	17.3	13.17	9.1	10.22	11.2	13.21	15.65	20.41	20.34
941	21.12	21	20.41	17.18	13.12	9.18	10.24	11.12	13.12	15.51	20.28	20.15
942	20.97	20.85	20.25	17.14	13.05	9.08	10.25	11.21	13.13	15.51	20.34	20.2
943	20.67	20.47	20.09	17.01	12.98	9.07	10.21	11.23	13.06	15.37	20.22	20.05
944	20.52	20.2	20.02	16.99	12.99	9.11	10.3	11.26	13.06	15.44	20.19	20.08
945	20.41	19.95	19.97	17.1	13.1	9.22	10.3	11.14	13.04	15.4	20.16	20.11
946	19.84	19.54	19.68	16.92	13.1	9.32	10.42	11.08	12.93	15.2	19.74	19.78
947	19.62	19.59	19.38	16.76	12.93	9.26	10.32	11.24	12.72	14.9	18.92	19
948	19.81	19.78	19.64	16.95	13.12	9.26	10.2	11.17	12.75	15.18	18.8	18.79
949	20.6	20.5	20.18	16.67	13.13	9.42	10.45	11.2	13.08	15.82	19.38	19.23
950	20.43	20.31	20.02	16.5	12.97	9.23	10.35	11.13	12.96	15.64	19.24	19.14
951	20.51	20.5	20.17	16.66	13.06	9.24	10.49	11.25	13.08	15.75	19.45	19.3
952	20.59	20.58	20.27	16.84	13.25	9.44	10.57	11.41	13.14	15.87	19.59	19.42
953	20.46	20.43	20.13	16.8	13.19	9.47	10.63	11.47	13.12	15.85	19.46	19.33
954	20.53	20.45	20.14	16.93	13.27	9.63	10.69	11.55	13.12	15.86	19.45	19.28
955	20.48	20.4	20.07	16.9	13.22	9.57	10.65	11.5	13.12	15.82	19.41	19.29
956	20.35	20.43	20.14	16.89	13.2	9.43	10.55	11.49	13.12	15.76	19.49	19.49
957	20.42	20.49	20.17	16.95	13.15	9.48	10.55	11.44	13.09	15.72	19.65	19.57
958	20.36	20.35	20.09	16.84	13.12	9.31	10.49	11.4	13	15.61	19.59	19.65
959	20.16	20.07	19.92	16.78	12.99	9.23	10.39	11.34	12.9	15.51	19.3	19.35
960	20.1	19.99	19.83	16.78	13.03	9.15	10.43	11.36	12.92	15.55	19.26	19.21
961	20.08	20.07	19.83	16.91	13	9.16	10.36	11.37	12.92	15.57	19.36	19.34
962	20.4	20.31	20.03	16.98	13	9.17	10.35	11.34	12.97	15.53	19.71	19.57
963	20.7	20.63	20.24	17.05	13.04	9.05	10.24	11.3	13.01	15.48	20.01	19.87
964	21.07	21.01	20.47	17.22	13.15	9.08	10.29	11.23	13.14	15.51	20.3	20.24
965	20.82	20.74	20.19	17.02	12.98	9.11	10.25	11.15	13.04	15.4	20.12	20.02
966	20.71	20.57	19.94	16.96	12.93	9.02	10.25	11.24	13.02	15.38	20.13	20.08
967	20.59	20.24	19.89	17.04	12.98	9.09	10.26	11.26	13.07	15.37	20.21	20.03
968	20.6	20.18	20	17.07	13.01	9.14	10.29	11.28	13.1	15.48	20.25	20.17
969	20.61	20.07	20.15	17.16	13.14	9.28	10.37	11.11	13.1	15.5	20.31	20.24
970	20.18	19.81	19.98	17.15	13.27	9.4	10.47	11	13.03	15.39	20.13	20.16
971	19.7	19.61	19.45	16.88	13.07	9.34	10.41	11.11	12.81	15.04	19.3	19.48
972	19.84	19.84	19.64	16.93	13.05	9.28	10.32	11.3	12.76	15.09	18.89	18.97
973	20.46	20.36	20.04	16.93	13.22	9.58	10.69	11.49	13.04	15.81	19.3	19.17
974	20.44	20.38	20.1	17.06	13.36	9.78	10.77	11.59	13.12	15.81	19.44	19.35
975	20.25	20.25	20.04	16.9	13.31	9.69	10.63	11.45	13.01	15.61	19.37	19.35
976	20.19	20.22	19.95	16.82	13.16	9.41	10.53	11.38	12.92	15.53	19.33	19.33
977	20.13	20	19.77	16.83	13.15	9.41	10.53	11.4	12.95	15.53	19.23	19.18
978	20.24	20.12	19.85	16.98	13.27	9.45	10.59	11.42	13	15.64	19.33	19.22
979	20.11	20.1	19.88	16.93	13.15	9.28	10.49	11.39	12.94	15.49	19.41	19.28
980	20.17	20.16	19.88	16.95	13.05	9.23	10.38	11.32	12.92	15.43	19.56	19.52
981	20.41	20.33	19.96	17.01	13	9.15	10.3	11.33	12.89	15.41	19.66	19.82
982	20.6	20.48	20.1	17.03	12.98	9.07	10.26	11.25	12.94	15.35	19.92	20.01
983	20.35	20.25	19.87	16.9	12.95	9.03	10.26	11.2	12.92	15.22	19.91	19.73
984	20.52	20.36	19.89	17.03	12.97	9.06	10.2	11.26	13.01	15.35	20.13	19.94
985	20.66	20.41	20	17.07	13	9.09	10.28	11.25	13.04	15.46	20.27	20.06
986	20.82	20.44	20.16	17.2	13.1	9.21	10.31	11.19	13.11	15.48	20.31	20.21
987	20.8	20.42	20.26	17.29	13.15	9.3	10.38	11.14	13.15	15.55	20.39	20.33
988	20.51	20.18	20.14	17.31	13.27	9.33	10.46	11.12	13.14	15.52	20.32	20.26
989	20.05	19.79	19.78	17.17	13.32	9.44	10.46	11.07	13.07	15.42	20.07	20.07
990	19.87	19.83	19.57	16.99	13.17	9.41	10.52	11.36	12.86	15.1	19.18	19.31
991	20.54	20.35	20.06	17.03	13.36	9.78	10.77	11.58	13.08	15.79	19.24	19.17
992	20.45	20.27	19.96	17.12	13.48	9.96	10.82	11.63	13.09	15.73	19.29	19.27
993	20.2	20.16	19.86	16.95	13.37	9.82	10.75	11.53	12.97	15.63	19.16	19.16
994	20.16	20.05	19.77	16.84	13.24	9.51	10.6	11.4	12.95	15.54	19.12	19.04
995	20.23	20.05	19.76	16.96	13.25	9.53	10.62	11.46	13.02	15.66	19.07	19.02
996	20.28	20.1	19.83	17.03	13.38	9.6	10.57	11.38	13.14	15.71	19.16	19.05
997	20.12	20	19.74	16.96	13.21	9.44	10.55	11.4	12.92	15.48	19.22	19.15
998	20.15	20.07	19.84	17.03	13.21	9.36	10.47	11.35	12.89	15.42	19.42	19.33
999	20.05	19.91	19.66	16.98	13.06	9.24	10.33	11.26	12.87	15.35	19.33	19.32
1000	20.01	19.85	19.66	16.89	12.97	9.13	10.31	11.26	12.78	15.22	19.22	19.38
1001	19.95	19.79	19.6	16.97	12.91	9.08	10.26	11.19	12.73	15.15	19.31	19.35
1002	20.18	20.03	19.74	17.03	12.91	9.06	10.23	11.18	12.8	15.22	19.84	19.57
1003	20.58	20.37	19.94	17.07	12.99	9.08	10.27	11.21	13	15.36	20.22	19.97
1004	20.84	20.56	20.13	17.24	13.06	9.17	10.32	11.28	13.11	15.54	20.34	20.23
1005	20.93	20.62	20.22	17.33	13.13	9.24	10.35	11.32	13.21	15.59	20.43	20.36
1006	20.78	20.44	20.18	17.3	13.2	9.31	10.42	11.24	13.18	15.59	20.43	20.32
1007	20.46	20.07	20.02	17.28	13.26	9.43	10.51	11.21	13.17	15.65	20.34	20.28
1008	19.96	19.76	19.57	17.15	13.26	9.53	10.53	11.21	13.07	15.36	19.7	19.78
1009	20.56	20.25	20.06	17.15	13.5	9.97	10.86	11.6	13.09	15.66	19.16	19.02
1010	20.4	20.19	19.92	17.08	13.49	9.97	10.84	11.57	13.03	15.59	19.14	19.07
1011	20.21	20.03	19.8	16.96	13.42	9.89	10.76	11.51	12.94	15.55	19.07	19.02
1012	20.21	20	19.71	16.86	13.28	9.71	10.66	11.42	12.94	15.58	18.94	18.87
1013	20.33	20.08	19.76	16.99	13.3	9.64	10.64	11.43	13.02	15.77	18.93	18.81
1014	20.3	20.08	19.78	17	13.34	9.62	10.62	11.35	13.02	15.73	19	18.93
1015	20.16	19.93	19.74	16.98	13.21	9.53	10.49	11.32	12.88	15.43	19.04	19.04
1016	20.19	19.92	19.74	16.99	13.19	9.46	10.47	11.28	12.85	15.34	19.18	19.14
1017	20.07	19.87	19.64	16.96	13.12	9.37	10.4	11.23	12.78	15.27	19.17	19.18
1018	20.02	19.82	19.59	16.97	12.97	9.21	10.38	11.18	12.76	15.26	19.03	19.14
1019	20.03	19.81	19.63	16.98	13	9.17	10.3	11.19	12.73	15.17	19.18	19.22
1020	19.9	19.8	19.58	16.98	12.94	9.08	10.22	11.19	12.69	15.14	19.37	19.29
1021	20.15	19.94	19.72	17.04	12.92	9.09	10.23	11.24	12.77	15.18	19.74	19.57
1022	20.31	20.07	19.81	17.09	13.02	9.14	10.28	11.25	12.82	15.26	20.02	19.75
1023	20.51	20.25	19.91	17.24	13.12	9.19	10.33	11.33	12.98	15.42	20.14	20.04
1024	20.71	20.44	20.12	17.34	13.17	9.29	10.43	11.44	13.16	15.63	20.36	20.29
1025	20.73	20.39	20.19	17.39	13.3	9.42	10.51	11.35	13.31	15.71	20.47	20.47
1026	20.25	19.95	19.91	17.37	13.34	9.59	10.58	11.19	13.2	15.55	20.17	20.24
1027	20.52	20.2	20.03	17.14	13.54	10.06	10.87	11.54	13	15.57	19.03	18.88
1028	20.39	20.12	19.95	17.03	13.47	9.97	10.83	11.55	12.94	15.51	18.96	18.9
1029	20.21	20.03	19.79	16.94	13.39	9.9	10.78	11.47	12.94	15.5	18.9	18.87
1030	20.24	20	19.75	16.93	13.4	9.82	10.71	11.41	12.9	15.6	18.88	18.76
1031	20.33	20.17	19.86	17.03	13.39	9.71	10.69	11.38	12.97	15.82	19	18.8
1032	20.37	20.13	19.89	17.03	13.31	9.68	10.57	11.34	12.99	15.74	18.94	18.84
1033	20.25	20.06	19.84	17.08	13.28	9.6	10.57	11.3	12.87	15.52	19	18.95
1034	20.14	19.91	19.67	17.02	13.23	9.5	10.48	11.26	12.75	15.24	19.07	19.1
1035	20	19.83	19.6	16.95	13.07	9.37	10.42	11.23	12.68	15.12	19.04	19.04
1036	20.04	19.86	19.67	16.98	13.08	9.27	10.36	11.14	12.7	15.21	19.02	19.05
1037	20.13	19.93	19.68	17.04	13.06	9.2	10.33	11.18	12.77	15.22	19.14	19.23
1038	20.08	19.87	19.65	17.05	13.07	9.15	10.28	11.16	12.74	15.16	19.24	19.31
1039	19.97	19.86	19.63	17.07	13	9.12	10.28	11.16	12.74	15.21	19.41	19.45
1040	20.14	19.95	19.77	17.16	13.1	9.17	10.27	11.27	12.82	15.28	19.64	19.6
1041	20.36	20.22	20	17.24	13.09	9.27	10.33	11.39	12.9	15.39	19.97	19.93
1042	20.7	20.44	20.15	17.4	13.21	9.35	10.43	11.49	13.11	15.59	20.28	20.16
1043	20.82	20.59	20.3	17.52	13.27	9.44	10.52	11.48	13.3	15.72	20.54	20.43
1044	20.51	20.23	20.15	17.53	13.45	9.62	10.62	11.34	13.3	15.67	20.33	20.39
1045	20.47	20.2	19.96	17.14	13.64	10.09	10.92	11.49	12.99	15.55	18.86	18.7
1046	20.41	20.15	19.96	17.07	13.48	10	10.8	11.45	12.92	15.53	18.85	18.73
1047	20.38	20.17	20	17.08	13.51	9.98	10.81	11.47	12.92	15.53	18.94	18.82
1048	20.48	20.27	20.04	17.17	13.57	9.91	10.77	11.41	13.05	15.75	19.09	18.85
1049	20.46	20.26	19.99	17.22	13.51	9.79	10.62	11.35	13.05	15.85	19.16	18.91
1050	20.4	20.23	19.91	17.17	13.44	9.69	10.54	11.28	13.03	15.69	19.1	18.96
1051	20.26	20.11	19.82	17.13	13.37	9.65	10.49	11.22	12.9	15.47	19.04	18.91
1052	20.13	19.94	19.66	17.05	13.21	9.52	10.45	11.2	12.72	15.17	18.94	18.96
1053	19.97	19.74	19.56	16.88	13.05	9.37	10.42	11.16	12.63	14.97	18.89	18.89
1054	20.08	19.88	19.64	16.96	13.09	9.33	10.4	11.14	12.67	15.1	18.99	19.01
1055	20.14	19.95	19.68	17.06	13.07	9.28	10.31	11.17	12.74	15.17	19.11	19.22
1056	20.18	19.92	19.74	17.16	13.19	9.25	10.29	11.08	12.8	15.24	19.23	19.31
1057	20.11	19.93	19.69	17.15	13.15	9.22	10.27	11.16	12.81	15.17	19.28	19.44
1058	20.04	19.86	19.69	17.13	13.07	9.27	10.3	11.25	12.8	15.17	19.31	19.45
1059	20.18	19.98	19.83	17.2	13.13	9.28	10.38	11.38	12.87	15.25	19.55	19.6
1060	20.48	20.24	20.14	17.36	13.23	9.38	10.48	11.45	13.03	15.37	20.07	19.96
1061	20.72	20.47	20.18	17.49	13.29	9.49	10.52	11.53	13.21	15.65	20.43	20.2
1062	20.61	20.34	20.24	17.63	13.51	9.66	10.63	11.45	13.31	15.69	20.32	20.38
1063	20.34	20.35	19.95	17.08	13.29	9.68	10.53	11.44	13.19	15.91	19.05	18.7
1064	20.54	20.37	20.04	17.17	13.4	9.79	10.56	11.42	13.16	15.79	19.05	18.83
1065	20.56	20.43	20.14	17.26	13.53	9.92	10.67	11.47	13.1	15.74	19.09	18.88
1066	20.45	20.28	20.06	17.16	13.59	9.94	10.72	11.39	12.97	15.57	18.99	18.85
1067	20.43	20.27	20.02	17.14	13.46	9.8	10.63	11.32	12.94	15.54	18.99	18.83
1068	20.3	20.16	19.89	17.09	13.44	9.7	10.56	11.28	12.88	15.46	18.97	18.79
1069	20.18	20.07	19.82	17.04	13.33	9.64	10.56	11.2	12.72	15.24	18.93	18.78
1070	20.11	19.96	19.64	16.94	13.22	9.53	10.51	11.19	12.62	15.1	18.81	18.75
1071	20.06	19.94	19.64	16.96	13.05	9.37	10.44	11.2	12.61	14.97	18.85	18.88
1072	20.12	20	19.68	17.02	13.05	9.36	10.4	11.18	12.68	15.05	18.96	19
1073	20.24	19.97	19.72	17.09	13.12	9.29	10.39	11.15	12.74	15.11	19.12	19.1
1074	20.26	20.07	19.77	17.19	13.23	9.3	10.3	11.03	12.85	15.18	19.24	19.27
1075	20.22	19.93	19.73	17.16	13.19	9.33	10.29	11.17	12.79	15.19	19.24	19.35
1076	20.17	19.97	19.79	17.22	13.12	9.29	10.43	11.29	12.83	15.21	19.5	19.53
1077	20.38	20.28	20.09	17.37	13.23	9.37	10.48	11.37	12.98	15.37	19.69	19.71
1078	20.52	20.47	20.23	17.51	13.29	9.42	10.52	11.47	13.08	15.51	19.96	19.77
1079	20.71	20.51	20.35	17.65	13.36	9.54	10.58	11.59	13.19	15.61	20.21	19.98
1080	20.58	20.26	20.28	17.73	13.57	9.66	10.65	11.46	13.25	15.62	20.05	20.19
1081	20.25	20.35	19.84	16.93	12.77	8.96	9.87	11.1	13.14	16.01	19.11	18.8
1082	20.48	20.45	20.05	17.13	13.06	9.32	10.22	11.27	13.19	15.9	19.16	18.81
1083	20.39	20.29	19.98	17.1	13.46	9.81	10.62	11.3	12.91	15.45	18.93	18.74
1084	20.35	20.17	19.98	17.14	13.54	9.89	10.68	11.33	12.84	15.32	18.91	18.79
1085	20.34	20.29	19.97	17.12	13.41	9.85	10.67	11.23	12.83	15.35	18.87	18.77
1086	20.29	20.2	19.99	17.14	13.43	9.77	10.6	11.25	12.71	15.33	18.95	18.82
1087	20.26	20.18	19.96	17.11	13.38	9.65	10.58	11.26	12.77	15.26	19.03	18.86
1088	20.25	20.18	19.81	17.03	13.29	9.56	10.47	11.17	12.68	15.16	19.06	18.9
1089	20.2	20.07	19.73	17.02	13.2	9.49	10.47	11.2	12.66	15.08	18.95	18.92
1090	20.15	20.07	19.82	17.06	13.15	9.43	10.47	11.14	12.68	15.04	18.94	18.94
1091	20.24	20.18	19.87	17.13	13.2	9.36	10.4	11.11	12.74	15.16	19.23	19.06
1092	20.32	20.28	20.01	17.25	13.26	9.37	10.32	11.09	12.83	15.23	19.29	19.15
1093	20.19	20.02	19.79	17.16	13.15	9.4	10.4	11.23	12.78	15.08	19.13	19.26
1094	20.13	19.88	19.67	17.18	13.13	9.36	10.45	11.24	12.84	15.14	19.29	19.34
1095	20.29	20.27	20.01	17.32	13.23	9.43	10.53	11.31	12.98	15.34	19.64	19.61
1096	20.4	20.46	20.25	17.46	13.3	9.51	10.54	11.46	13.07	15.45	19.71	19.67
1097	20.62	20.58	20.42	17.6	13.4	9.59	10.65	11.54	13.16	15.6	19.94	19.87
1098	20.38	20.09	20.16	17.66	13.53	9.72	10.68	11.35	13.08	15.42	19.68	19.83
1099	20.08	20.11	19.69	16.89	13.02	9.51	10.34	11.24	13.05	15.78	18.88	18.7
1100	20.4	20.3	19.94	17.13	13.5	10.05	10.72	11.36	12.85	15.62	19.01	18.72
1101	20.26	20.17	19.91	17.04	13.41	9.8	10.71	11.18	12.66	15.17	18.91	18.78
1102	20.33	20.26	20.03	17.16	13.45	9.84	10.63	11.26	12.73	15.24	18.99	18.86
1103	20.51	20.39	20.13	17.23	13.38	9.72	10.52	11.24	12.89	15.47	19.08	18.93
1104	20.42	20.33	20.11	17.21	13.41	9.7	10.51	11.2	12.86	15.37	19.03	18.95
1105	20.35	20.34	20.05	17.15	13.39	9.64	10.48	11.18	12.82	15.28	19.12	19.01
1106	20.41	20.29	20.01	17.19	13.39	9.56	10.37	11.14	12.87	15.24	19.22	19
1107	20.34	20.19	19.92	17.2	13.37	9.47	10.32	11.04	12.86	15.29	19.14	19.03
1108	20.26	20.18	19.9	17.11	13.32	9.44	10.34	10.98	12.81	15.23	19.14	19.02
1109	20.26	20.16	19.94	17.12	13.26	9.47	10.39	11.08	12.74	15.11	19.17	19
1110	20.29	20.28	20	17.19	13.29	9.45	10.39	11.09	12.77	15.19	19.25	19.02
1111	20.21	20.13	19.92	17.13	13.24	9.38	10.38	11.14	12.71	15.04	19.1	19.02
1112	20.06	19.91	19.66	17.09	13.15	9.39	10.51	11.27	12.75	15.01	19	19.14
1113	20.18	19.87	19.66	17.25	13.21	9.48	10.52	11.35	12.82	15.13	19.15	19.38
1114	20.27	20	19.82	17.34	13.32	9.53	10.55	11.44	12.92	15.27	19.38	19.48
1115	20.34	20.26	20.04	17.44	13.34	9.59	10.64	11.53	12.97	15.35	19.58	19.62
1116	20.17	19.92	19.92	17.43	13.43	9.68	10.71	11.37	12.99	15.22	19.41	19.6
1117	20.25	20.2	19.86	17.09	13.43	10.03	10.71	11.29	12.9	15.64	18.89	18.64
1118	20.42	20.39	20.05	17.2	13.54	9.99	10.7	11.22	12.69	15.42	18.98	18.75
1119	20.21	20.21	19.83	16.98	13.32	9.73	10.62	11.09	12.61	15.04	18.86	18.83
1120	20.2	20.12	19.85	17.04	13.33	9.7	10.65	11.16	12.67	15.08	18.87	18.93
1121	20.4	20.38	20.09	17.2	13.42	9.78	10.57	11.16	12.78	15.27	19.02	18.98
1122	20.47	20.51	20.18	17.24	13.29	9.46	10.33	11	12.95	15.47	19.22	19.03
1123	20.37	20.44	20.16	17.2	13.33	9.6	10.41	11.06	12.84	15.32	19.16	19.04
1124	20.42	20.38	20.12	17.24	13.39	9.5	10.34	11.07	12.9	15.27	19.27	19.06
1125	20.41	20.36	20.11	17.25	13.37	9.41	10.12	10.91	12.91	15.39	19.3	19.12
1126	20.41	20.29	20.08	17.23	13.32	9.33	10.06	10.77	12.91	15.4	19.36	19.1
1127	20.41	20.27	20.05	17.25	13.33	9.46	10.32	11	12.84	15.2	19.29	19.12
1128	20.41	20.34	20.14	17.23	13.34	9.47	10.35	11.01	12.82	15.19	19.37	19.11
1129	20.36	20.4	20.12	17.28	13.3	9.36	10.23	10.93	12.85	15.3	19.36	19.11
1130	20.06	19.98	19.84	17.24	13.23	9.52	10.48	11.25	12.69	14.94	19.02	19.13
1131	20.14	19.91	19.76	17.3	13.31	9.54	10.58	11.32	12.83	14.97	19.01	19.26
1132	20.21	19.91	19.72	17.36	13.44	9.54	10.47	11.37	12.89	15.08	19.07	19.39
1133	20.22	19.9	19.68	17.33	13.35	9.61	10.64	11.5	12.89	15.07	19.15	19.55
1134	20.02	19.77	19.58	17.32	13.38	9.71	10.69	11.37	12.84	14.97	19.15	19.54
1135	20.41	20.41	20	17.13	13.5	9.96	10.7	11.18	12.59	15.39	18.96	18.77
1136	20.41	20.43	19.99	17.19	13.51	9.91	10.68	11.17	12.63	15.3	19.02	18.91
1137	20.16	20.07	19.77	16.97	13.27	9.66	10.58	11.07	12.63	15	18.82	18.98
1138	20.21	20.08	19.78	17.03	13.28	9.63	10.59	11.15	12.71	15.03	18.92	19.11
1139	20.38	20.29	20.07	17.22	13.47	9.8	10.65	11.25	12.74	15.16	19.06	18.99
1140	20.49	20.55	20.18	17.25	13.29	9.63	10.48	11.06	12.83	15.34	19.25	19.08
1141	20.4	20.42	20.12	17.19	13.31	9.56	10.47	11	12.8	15.25	19.13	19.03
1142	20.39	20.38	20.14	17.2	13.33	9.51	10.35	11.01	12.78	15.23	19.19	19.03
1143	20.37	20.29	20.12	17.23	13.39	9.52	10.26	10.9	12.83	15.24	19.22	19.07
1144	20.34	20.18	20.08	17.16	13.38	9.48	10.3	10.88	12.86	15.27	19.32	19.03
1145	20.29	20.19	20.06	17.19	13.3	9.55	10.49	11.04	12.78	15.15	19.22	19.04
1146	20.37	20.44	20.16	17.21	13.34	9.54	10.38	10.93	12.8	15.24	19.4	19.12
1147	20.49	20.57	20.26	17.31	13.3	9.26	10.07	10.75	13	15.55	19.51	19.23
1148	20.19	20.14	20.04	17.32	13.33	9.29	10.25	11.03	12.84	15.09	19.17	19.15
1149	20.11	19.92	19.8	17.29	13.34	9.55	10.52	11.3	12.77	14.92	18.85	19.16
1150	20.07	19.97	19.76	17.32	13.43	9.49	10.51	11.29	12.88	14.92	18.93	19.26
1151	20.06	19.78	19.58	17.26	13.37	9.61	10.61	11.45	12.84	14.88	18.92	19.36
1152	19.89	19.6	19.44	17.22	13.31	9.69	10.74	11.34	12.76	14.81	18.85	19.38
1153	20.37	20.44	19.97	17.17	13.53	9.99	10.69	11.16	12.62	15.25	18.92	18.88
1154	20.35	20.45	19.93	17.21	13.46	9.9	10.65	11.13	12.59	15.14	19.02	18.94
1155	20.38	20.43	19.97	17.17	13.44	9.86	10.72	11.19	12.65	15.15	19.01	18.92
1156	20.43	20.4	20.05	17.24	13.48	9.83	10.69	11.27	12.67	15.21	19.08	18.97
1157	20.55	20.51	20.22	17.33	13.4	9.65	10.51	11.2	12.84	15.32	19.32	19.1
1158	20.57	20.54	20.25	17.3	13.25	9.46	10.34	11.09	12.86	15.32	19.31	19.07
1159	20.41	20.47	20.13	17.19	13.34	9.7	10.49	11.05	12.77	15.16	19.19	18.97
1160	20.32	20.44	20.1	17.18	13.4	9.65	10.43	10.98	12.74	15.15	19.18	18.93
1161	20.32	20.31	20.14	17.21	13.38	9.61	10.43	10.95	12.75	15.11	19.18	19
1162	20.26	20.12	20.08	17.17	13.26	9.62	10.51	11.03	12.68	15.04	19.19	18.93
1163	20.28	20.19	20.08	17.19	13.3	9.64	10.49	11.1	12.7	15.04	19.22	18.98
1164	20.44	20.48	20.22	17.31	13.35	9.46	10.35	10.86	12.86	15.26	19.41	19.21
1165	20.54	20.55	20.32	17.31	13.29	9.21	10.04	10.69	13.07	15.44	19.54	19.26
1166	20.35	20.27	20.17	17.37	13.33	9.11	10.01	10.81	13	15.11	19.25	19.23
1167	20.12	19.99	19.83	17.31	13.42	9.37	10.36	11.18	12.82	14.88	18.86	19.15
1168	20.13	20.03	19.82	17.36	13.49	9.44	10.36	11.2	12.91	14.91	18.84	19.16
1169	20.12	19.97	19.68	17.38	13.53	9.58	10.52	11.4	12.91	14.88	18.87	19.27
1170	19.79	19.56	19.37	17.08	13.33	9.72	10.77	11.37	12.66	14.66	18.64	19.11
1171	20.56	20.62	20.13	17.39	13.47	9.75	10.62	11.27	12.73	15.35	19.07	18.98
1172	20.48	20.58	19.99	17.29	13.48	9.87	10.67	11.21	12.65	15.16	19.09	18.88
1173	20.59	20.66	20.16	17.33	13.5	9.71	10.59	11.25	12.78	15.3	19.25	19.05
1174	20.6	20.62	20.22	17.38	13.31	9.45	10.36	11.13	12.84	15.47	19.24	19.04
1175	20.58	20.63	20.3	17.26	13.05	9.19	10.09	10.95	12.87	15.43	19.27	19.07
1176	20.61	20.62	20.31	17.33	13.04	9.05	9.96	10.93	12.88	15.39	19.35	19.16
1177	20.47	20.49	20.18	17.28	13.2	9.49	10.38	11.07	12.74	15.12	19.27	19.06
1178	20.4	20.49	20.16	17.26	13.35	9.64	10.52	11.05	12.72	15.09	19.2	19.07
1179	20.32	20.35	20.17	17.14	13.32	9.64	10.48	10.94	12.69	15.09	19.17	18.95
1180	20.35	20.32	20.13	17.23	13.34	9.61	10.42	11.01	12.75	15.07	19.28	19
1181	20.3	20.21	20.13	17.24	13.33	9.58	10.51	11.1	12.76	14.97	19.21	19.03
1182	20.45	20.48	20.26	17.31	13.41	9.49	10.29	10.84	12.85	15.13	19.4	19.24
1183	20.57	20.6	20.35	17.32	13.33	9.34	10.06	10.67	13.09	15.29	19.48	19.3
1184	20.5	20.43	20.27	17.45	13.27	9.17	10.02	10.69	13.14	15.16	19.32	19.29
1185	20.31	20.18	20.07	17.45	13.39	9.19	10.16	10.91	12.99	14.96	18.96	19.2
1186	20.16	20.07	19.9	17.43	13.52	9.47	10.39	11.21	12.94	14.91	18.84	19.22
1187	20.22	20.02	19.84	17.44	13.57	9.65	10.64	11.48	12.98	14.93	18.98	19.34
1188	19.99	19.74	19.5	17.28	13.42	9.85	10.85	11.46	12.85	14.84	18.84	19.23
1189	20.49	20.54	20.03	17.29	13.46	9.83	10.63	11.18	12.62	15.26	19.07	18.89
1190	20.52	20.46	19.96	17.33	13.49	9.82	10.63	11.23	12.69	15.22	19.13	19.02
1191	20.68	20.6	20.15	17.4	13.31	9.48	10.4	11.22	12.78	15.32	19.22	19.08
1192	20.71	20.75	20.38	17.4	13.03	8.9	9.86	10.87	12.95	15.5	19.4	19.16
1193	20.62	20.65	20.3	17.34	12.86	8.75	9.63	10.73	12.86	15.37	19.36	19.19
1194	20.64	20.59	20.29	17.39	12.9	8.75	9.71	10.81	12.88	15.29	19.41	19.24
1195	20.62	20.49	20.31	17.33	12.97	8.98	10.03	11	12.89	15.23	19.38	19.22
1196	20.48	20.49	20.28	17.31	13.21	9.41	10.38	11.09	12.83	15.19	19.32	19.12
1197	20.34	20.44	20.22	17.21	13.37	9.64	10.51	10.95	12.76	15.16	19.2	19.05
1198	20.35	20.48	20.27	17.25	13.32	9.47	10.24	10.63	12.8	15.34	19.27	19.18
1199	20.28	20.43	20.23	17.31	13.35	9.56	10.36	10.82	12.81	15.05	19.27	19.12
1200	20.3	20.39	20.2	17.29	13.43	9.6	10.48	10.93	12.79	14.95	19.3	19.09
1201	20.4	20.41	20.2	17.32	13.4	9.63	10.52	11.04	12.81	14.94	19.28	19.1
1202	20.5	20.54	20.33	17.45	13.42	9.49	10.24	10.8	13.03	15.07	19.32	19.31
1203	20.37	20.26	20.12	17.54	13.45	9.36	10.28	11.08	13.02	14.98	19.04	19.26
1204	20.15	19.95	19.73	17.39	13.48	9.71	10.76	11.43	12.86	14.92	18.83	19.21
1205	20.26	19.98	19.71	17.45	13.47	9.85	10.84	11.6	12.98	15.04	19.04	19.47
1206	20.23	19.89	19.68	17.41	13.51	9.88	10.9	11.43	12.96	15.03	19.01	19.49
1207	20.01	19.9	19.64	17.32	13.46	9.95	10.85	11.36	12.85	14.87	18.78	19.28
1208	20.39	20.35	20.16	17.75	13.7	10.01	11.02	11.8	13.13	15.15	19.14	19.67
1209	20.41	20.49	20.27	17.86	13.87	10.11	10.99	11.86	13.19	15.09	19.12	19.63
1210	20.53	20.74	20.44	17.94	13.91	10.14	11	11.84	13.35	15.45	19.5	19.52
1211	20.85	21.03	20.6	18.05	13.96	10.2	11.08	11.84	13.53	16.12	19.94	19.71
1212	20.7	20.89	20.48	17.93	13.89	10.3	11.26	12.03	13.27	15.8	19.72	19.53
1213	20.37	20.37	19.91	17.2	13.41	9.91	10.65	11.08	12.51	15.14	18.91	18.75
1214	20.28	20.31	19.77	17.17	13.36	9.88	10.66	11.11	12.49	14.94	18.91	18.8
1215	20.47	20.56	20	17.28	13.33	9.78	10.51	11.11	12.64	15.11	19.08	18.9
1216	20.48	20.68	20.2	17.29	13.09	9.41	10.07	10.86	12.79	15.25	19.2	19
1217	20.5	20.57	20.25	17.34	12.99	9.03	9.72	10.61	12.86	15.25	19.28	19.08
1218	20.61	20.55	20.26	17.4	12.99	8.96	9.78	10.77	12.86	15.28	19.36	19.21
1219	20.67	20.57	20.3	17.38	12.95	8.81	9.78	10.9	12.9	15.28	19.41	19.3
1220	20.61	20.63	20.38	17.37	13	8.89	9.86	10.95	12.92	15.24	19.42	19.31
1221	20.36	20.43	20.18	17.27	13.31	9.58	10.45	11.13	12.77	15.07	19.16	19.01
1222	20.31	20.51	20.26	17.29	13.38	9.64	10.42	10.96	12.77	15.11	19.26	19.11
1223	20.23	20.35	20.21	17.24	13.41	9.69	10.58	11.04	12.78	14.9	19.07	18.99
1224	20.32	20.36	20.22	17.33	13.41	9.7	10.66	11.17	12.77	14.81	19.01	19.06
1225	20.26	20.29	20.1	17.27	13.33	9.71	10.73	11.26	12.8	14.75	18.98	19.02
1226	20.37	20.39	20.26	17.4	13.45	9.74	10.69	11.19	12.91	14.91	19.18	19.26
1227	20.3	20.32	20.03	17.53	13.53	9.73	10.71	11.37	12.97	14.87	19.03	19.18
1228	20.17	19.94	19.7	17.36	13.44	9.8	10.88	11.5	12.85	14.92	18.77	19.28
1229	20.21	19.9	19.59	17.4	13.42	9.86	10.86	11.39	12.89	15.04	18.96	19.51
1230	20.06	19.81	19.44	17.41	13.51	9.93	10.82	11.25	12.89	14.9	18.77	19.43
1231	20.15	19.91	19.59	17.49	13.58	10.01	10.89	11.44	13.04	15.01	18.84	19.54
1232	20.5	20.15	19.81	17.64	13.66	10.07	11.12	11.75	13.17	15.22	19.15	19.81
1233	20.5	20.27	19.99	17.83	13.9	10.15	11.1	11.89	13.24	15.17	19.13	19.76
1234	20.46	20.6	20.18	17.88	13.98	10.15	11.08	11.87	13.39	15.25	19.26	19.57
1235	20.79	21.1	20.66	18.13	14.08	10.1	10.85	11.7	13.72	16.09	19.98	19.7
1236	20.76	21.07	20.63	18.09	14.09	10.34	11.29	12	13.45	15.97	19.93	19.64
1237	20.37	20.56	20.02	17.24	13.06	9.55	10.51	11.1	12.49	15.21	19.06	18.89
1238	20.38	20.43	19.92	17.24	13.34	9.81	10.61	11.11	12.51	14.98	18.95	18.89
1239	20.18	20.24	19.76	17.09	13.33	9.86	10.62	11.08	12.46	14.89	18.81	18.75
1240	20.21	20.33	19.84	17.18	13.31	9.79	10.45	11.04	12.59	14.96	18.9	18.77
1241	20.35	20.44	20.02	17.25	13.19	9.6	10.26	10.86	12.71	15.08	19.06	18.88
1242	20.48	20.67	20.19	17.25	12.96	9.2	9.96	10.73	12.78	15.21	19.2	19.14
1243	20.66	20.85	20.42	17.4	12.74	8.48	9.33	10.54	12.88	15.43	19.46	19.48
1244	20.68	20.85	20.45	17.42	12.77	8.5	9.35	10.61	12.94	15.39	19.5	19.48
1245	20.42	20.53	20.24	17.3	13.27	9.52	10.29	11.11	12.84	15.05	19.24	19.14
1246	20.42	20.66	20.39	17.39	13.41	9.45	10.33	11.05	12.92	15.1	19.26	19.27
1247	20.33	20.4	20.25	17.4	13.44	9.63	10.57	11.13	12.87	14.97	19	19.13
1248	20.42	20.41	20.3	17.46	13.48	9.71	10.59	11.18	12.94	14.92	18.99	19.24
1249	20.31	20.27	20.14	17.38	13.44	9.77	10.75	11.38	12.87	14.85	18.85	19.11
1250	20.19	20.4	20.2	17.4	13.46	9.79	10.83	11.37	12.88	14.79	19.11	19.18
1251	20.18	20.36	20.21	17.46	13.5	9.79	10.85	11.44	12.86	14.84	19.08	19.11
1252	19.88	19.91	19.73	17.2	13.34	9.81	10.84	11.39	12.73	14.58	18.52	18.93
1253	19.84	19.72	19.46	17.1	13.28	9.88	10.76	11.28	12.67	14.57	18.38	19.03
1254	19.82	19.65	19.41	17.18	13.42	9.95	10.81	11.24	12.76	14.56	18.39	18.98
1255	19.89	19.76	19.45	17.29	13.5	10.03	10.9	11.38	12.82	14.63	18.51	19.17
1256	20.31	20.14	19.94	17.6	13.71	10.13	11.12	11.72	13.06	14.99	18.96	19.68
1257	20.34	20.57	20.39	17.88	13.93	10.16	11.1	11.88	13.18	14.92	18.92	19.6
1258	20.42	20.95	20.48	18.06	14	10.16	10.92	11.86	13.42	15.14	19.19	19.51
1259	20.71	21.21	20.73	18.21	13.98	9.91	10.56	11.7	13.8	15.87	19.99	19.61
1260	20.85	21.15	20.72	18.22	14.15	10.17	10.96	11.87	13.74	16.19	20.04	19.74
1261	20.51	20.68	20.17	17.29	12.99	9.39	10.42	11.11	12.53	15.29	19.19	19.03
1262	20.51	20.67	20.12	17.34	13.02	9.27	10.33	11.16	12.66	15.22	19.18	19.03
1263	20.29	20.37	19.86	17.22	13.27	9.67	10.55	11.15	12.56	14.97	18.9	18.99
1264	20.19	20.19	19.67	17.19	13.33	9.81	10.61	11.09	12.48	14.84	18.75	18.99
1265	20.39	20.48	20	17.3	13.3	9.67	10.47	11.1	12.69	15.04	18.98	19.01
1266	20.59	20.83	20.38	17.33	12.84	9.01	9.76	10.67	12.81	15.26	19.37	19.31
1267	20.73	20.94	20.44	17.4	12.68	8.38	9.18	10.34	13.01	15.48	19.48	19.65
1268	20.74	20.89	20.53	17.43	12.69	8.28	9.15	10.46	12.94	15.52	19.54	19.74
1269	20.67	20.9	20.44	17.39	13.11	9.13	9.88	10.9	12.9	15.33	19.5	19.6
1270	20.53	20.86	20.37	17.42	13.32	9.28	10.15	11	12.96	15.14	19.4	19.5
1271	20.48	20.69	20.29	17.47	13.44	9.44	10.35	11.03	12.95	15.03	19.24	19.5
1272	20.46	20.65	20.34	17.56	13.49	9.53	10.47	11.2	13.03	15.01	19.16	19.41
1273	20.28	20.53	20.3	17.45	13.53	9.73	10.79	11.36	12.9	14.85	19.02	19.28
1274	20.24	20.56	20.31	17.44	13.51	9.88	10.84	11.45	12.9	14.87	19.17	19.26
1275	20.25	20.66	20.37	17.49	13.5	9.86	10.86	11.44	12.89	14.9	19.28	19.31
1276	20.04	20.32	20.17	17.36	13.45	9.86	10.91	11.44	12.8	14.66	18.89	18.95
1277	19.82	19.92	19.75	17.18	13.31	9.88	10.86	11.24	12.71	14.46	18.38	18.78
1278	19.68	19.87	19.53	17.1	13.3	10	10.83	11.21	12.64	14.33	18.23	18.79
1279	19.74	19.93	19.62	17.1	13.37	10.02	10.96	11.37	12.63	14.35	18.23	18.84
1280	20.16	20.33	20.29	17.67	13.7	10.1	11.16	11.76	12.99	14.76	18.72	19.44
1281	20.22	20.64	20.58	17.92	13.93	10.21	11.17	11.87	13.1	14.81	18.76	19.37
1282	20.29	20.8	20.5	17.99	14.01	10.26	11.13	11.94	13.33	14.92	19.03	19.35
1283	20.38	20.88	20.48	18.04	14.14	10.24	10.99	11.79	13.65	15.58	19.72	19.44
1284	20.71	21.16	20.74	18.21	14.16	10.22	10.92	11.82	13.98	16.34	20.05	19.6
1285	20.32	20.61	20.06	17.22	13.15	9.69	10.49	11.05	12.43	14.98	19.03	18.89
1286	20.47	20.63	20.03	17.34	13.2	9.53	10.43	11.15	12.61	15.14	19.14	19.09
1287	20.47	20.47	19.95	17.36	13.26	9.6	10.45	11.21	12.67	15.14	19.04	19.2
1288	20.42	20.44	19.87	17.31	13.29	9.69	10.53	11.22	12.68	15.06	18.97	19.18
1289	20.44	20.69	20.1	17.3	13.18	9.5	10.34	11	12.77	15.11	19.18	19.07
1290	20.66	20.92	20.37	17.35	12.81	8.82	9.59	10.46	12.94	15.37	19.4	19.42
1291	20.91	21.03	20.57	17.49	12.58	8.11	8.91	10.37	13.16	15.63	19.59	19.82
1292	20.87	20.96	20.56	17.46	12.62	8.09	8.94	10.3	12.97	15.46	19.62	19.89
1293	20.81	20.97	20.47	17.53	12.97	8.59	9.47	10.73	13.03	15.28	19.61	19.85
1294	20.73	20.88	20.4	17.54	13.32	9.11	10.05	11.16	13.08	15.17	19.6	19.85
1295	20.68	20.84	20.31	17.61	13.44	9.13	10.13	11.24	13.08	15.09	19.54	19.72
1296	20.58	20.83	20.35	17.66	13.45	9.22	10.29	11.23	13.12	15.11	19.52	19.62
1297	20.38	20.71	20.31	17.56	13.57	9.64	10.76	11.47	13	14.89	19.26	19.42
1298	20.23	20.71	20.32	17.52	13.56	9.82	10.91	11.48	12.91	14.73	19.07	19.21
1299	20.38	20.85	20.48	17.52	13.58	9.9	10.87	11.51	12.97	14.81	19.27	19.4
1300	20.3	20.55	20.39	17.55	13.65	9.94	10.93	11.5	12.86	14.71	19.06	19.21
1301	19.86	19.96	19.95	17.21	13.39	9.9	10.91	11.22	12.71	14.43	18.38	18.84
1302	19.78	20.18	19.81	17.16	13.3	10.04	10.89	11.17	12.74	14.37	18.25	18.82
1303	19.6	20.24	19.9	17.05	13.3	10.1	10.94	11.28	12.57	14.2	18.1	18.66
1304	20.09	20.61	20.47	17.69	13.75	10.17	11.18	11.76	12.95	14.65	18.63	19.36
1305	20.24	20.73	20.62	17.96	13.99	10.21	11.27	11.92	13.11	14.77	18.74	19.39
1306	20.26	20.61	20.5	17.99	14.05	10.34	11.26	12.01	13.17	14.81	18.78	19.47
1307	20.26	20.47	20.2	17.9	14.04	10.37	11.37	12	13.42	15.18	19.16	19.44
1308	20.3	20.52	20.21	17.89	14.11	10.42	11.4	12.13	13.54	15.73	19.59	19.33
1309	20.5	20.74	20.1	17.33	13.08	9.59	10.36	11.11	12.59	15.27	19.22	19.13
1310	20.54	20.74	20.12	17.39	13.08	9.38	10.19	11.1	12.71	15.24	19.32	19.22
1311	20.63	20.78	20.15	17.43	12.96	9.22	10.04	11.09	12.79	15.23	19.34	19.26
1312	20.65	20.92	20.31	17.44	12.82	8.92	9.66	10.87	12.86	15.38	19.43	19.35
1313	20.68	21	20.39	17.49	12.78	8.69	9.45	10.54	12.96	15.51	19.58	19.51
1314	20.85	20.99	20.46	17.45	12.71	8.46	9.12	10.34	12.97	15.49	19.61	19.62
1315	20.97	21.12	20.56	17.46	12.56	8.03	8.82	10.38	13.09	15.65	19.64	19.92
1316	20.95	20.99	20.55	17.5	12.56	8.04	8.85	10.28	13.01	15.55	19.65	20.04
1317	20.9	20.8	20.4	17.58	12.81	8.25	9.08	10.52	13.01	15.27	19.65	19.96
1318	20.8	20.67	20.22	17.61	13.27	8.79	9.75	11.12	13.12	15.18	19.65	19.89
1319	20.68	20.69	20.15	17.62	13.38	9.03	10.06	11.28	13.14	15.06	19.67	19.7
1320	20.61	20.82	20.29	17.67	13.43	9.23	10.24	11.29	13.14	15.1	19.68	19.69
1321	20.5	20.57	20.22	17.64	13.59	9.57	10.68	11.54	13.12	15.02	19.52	19.51
1322	20.26	20.44	20.24	17.5	13.61	9.81	10.87	11.52	12.88	14.8	19.1	19.25
1323	20.35	20.79	20.49	17.58	13.66	9.79	10.81	11.52	13.02	14.79	19.24	19.45
1324	20.23	20.58	20.36	17.5	13.64	9.9	10.95	11.58	12.95	14.73	18.98	19.15
1325	19.85	20.1	20	17.2	13.43	9.97	10.93	11.36	12.73	14.43	18.35	18.85
1326	19.77	20.09	19.79	17.17	13.36	10.07	10.85	11.21	12.83	14.45	18.29	18.95
1327	19.84	20.35	19.95	17.32	13.44	10.09	10.98	11.36	12.8	14.4	18.31	19.07
1328	20.07	20.57	20.47	17.73	13.83	10.17	11.19	11.85	13.01	14.66	18.5	19.31
1329	20.21	20.65	20.64	18	14.04	10.29	11.23	11.92	13.24	14.77	18.66	19.36
1330	20.22	20.34	20.39	18.01	14.1	10.35	11.34	12.03	13.18	14.71	18.68	19.38
1331	20.23	20.36	20.23	17.9	14.15	10.41	11.44	12.11	13.45	15.09	18.86	19.32
1332	20.25	20.5	20.16	17.79	14.1	10.53	11.5	12.13	13.62	15.72	19.5	19.36
1333	18.93	18.94	18.3	15.83	11.88	8.35	8.83	9.39	11.29	13.59	17.94	17.99
1334	19.25	19.31	18.74	16.28	11.91	8.24	8.93	9.77	11.76	13.95	18.29	18.17
1335	19.87	20.02	19.31	16.74	12.05	8.24	9	10.36	12.54	14.75	19.16	18.96
1336	19.79	20.11	19.5	16.85	12.25	8.53	9.26	10.45	12.65	15.14	19.19	19.05
1337	20.13	20.48	19.91	17.11	12.73	9.19	10.03	10.71	12.54	15.67	19.2	19.12
1338	20.41	20.7	20.07	17.25	13.04	9.48	10.31	10.99	12.56	15.49	19.28	19.12
1339	20.37	20.68	20.06	17.19	12.76	9.16	10	10.89	12.56	15.27	19.21	19.12
1340	20.42	20.74	20.15	17.27	12.67	9.01	9.69	10.82	12.65	15.08	19.2	19.22
1341	20.52	20.77	20.18	17.28	12.68	8.96	9.55	10.83	12.7	15.09	19.23	19.26
1342	20.4	20.61	20.1	17.23	12.78	9.01	9.56	10.75	12.66	15.03	19.2	19.18
1343	20.47	20.63	20.11	17.39	12.89	8.99	9.59	10.72	12.81	15.12	19.36	19.35
1344	20.48	20.53	20.12	17.41	12.86	8.86	9.41	10.59	12.9	15.08	19.33	19.38
1345	20.75	20.76	20.31	17.4	12.67	8.43	9.05	10.34	12.9	15.21	19.47	19.77
1346	21.03	21.06	20.53	17.42	12.5	8.01	8.78	10.31	13.08	15.61	19.76	20.07
1347	20.92	20.85	20.41	17.41	12.61	8.32	9.01	10.37	13.08	15.47	19.69	19.97
1348	20.67	20.59	20.2	17.43	13.11	9.04	9.77	10.9	12.98	15	19.48	19.78
1349	20.62	20.68	20.06	17.49	13.39	9.46	10.26	11.17	13.04	14.95	19.49	19.61
1350	20.69	20.83	20.32	17.62	13.43	9.4	10.21	11.19	13.11	15.06	19.64	19.84
1351	20.51	20.49	20.26	17.65	13.54	9.48	10.49	11.44	13.19	14.99	19.63	19.59
1352	20.36	20.39	20.2	17.57	13.63	9.72	10.69	11.54	13.04	14.87	19.3	19.48
1353	20.35	20.65	20.49	17.66	13.69	9.72	10.71	11.48	13.08	14.86	19.27	19.49
1354	20.19	20.51	20.49	17.55	13.67	9.94	10.98	11.58	13.02	14.76	18.86	19.19
1355	19.95	20.04	20.12	17.29	13.46	10	10.95	11.41	12.82	14.51	18.41	18.98
1356	19.91	19.91	19.71	17.33	13.39	10.11	10.83	11.19	12.99	14.49	18.38	19.14
1357	19.76	19.91	19.65	17.21	13.43	10.13	10.99	11.39	12.7	14.34	18.14	18.97
1358	20	20.38	20.45	17.71	13.91	10.24	11.27	11.85	13.04	14.73	18.37	19.23
1359	20.06	20.35	20.48	17.89	14.03	10.28	11.23	11.91	13.11	14.56	18.46	19.19
1360	20.05	20.21	20.28	17.96	14.16	10.35	11.38	12.01	13.12	14.6	18.64	19.3
1361	20.19	20.46	20.36	17.96	14.19	10.49	11.45	12.11	13.53	15.13	18.71	19.23
1362	20.52	20.82	20.55	18.09	14.3	10.46	11.4	12.03	13.96	16.17	19.62	19.58
1363	18.72	18.77	18.17	15.86	11.77	8.29	8.85	9.31	11.08	13.4	17.7	17.7
1364	18.93	19.04	18.55	16.13	11.73	8.14	8.85	9.56	11.4	13.6	17.85	17.91
1365	19.52	19.66	19.06	16.44	11.83	8.16	8.83	10.17	12.16	14.33	18.66	18.57
1366	19.76	20.07	19.45	16.79	12.23	8.43	9.14	10.36	12.64	15.07	19.2	19.05
1367	19.78	20.13	19.59	16.86	12.43	8.77	9.63	10.5	12.54	15.43	19.06	18.94
1368	20.14	20.47	19.89	17.03	12.49	8.72	9.62	10.73	12.45	15.59	19.22	19.17
1369	20.04	20.39	19.83	17.02	12.34	8.56	9.32	10.56	12.46	15.35	19.14	19.13
1370	20.19	20.53	19.97	17.03	12.4	8.59	9.29	10.44	12.55	15.09	19.13	19.2
1371	20.29	20.62	20.05	17.14	12.55	8.9	9.35	10.58	12.55	14.88	19.09	19.17
1372	20.34	20.51	19.98	17.22	12.93	9.36	9.77	10.82	12.54	14.85	19.1	19.16
1373	20.33	20.46	19.96	17.27	13.11	9.55	10.01	10.98	12.66	14.88	19.16	19.24
1374	20.37	20.47	20.02	17.33	13.07	9.4	9.83	10.92	12.72	14.91	19.16	19.3
1375	20.55	20.63	20.15	17.38	12.94	9.21	9.67	10.63	12.87	14.95	19.3	19.62
1376	20.87	20.98	20.42	17.35	12.72	8.83	9.28	10.36	12.95	15.3	19.48	19.94
1377	20.76	20.91	20.36	17.35	12.88	9.17	9.66	10.51	12.96	15.39	19.5	19.92
1378	20.82	20.91	20.35	17.44	13.16	9.57	10.08	10.9	12.95	15.13	19.47	19.83
1379	20.79	20.72	20.24	17.47	13.31	9.64	10.31	11.01	13.03	15	19.44	19.83
1380	20.84	20.7	20.38	17.62	13.36	9.54	10.22	11.05	13.13	15.02	19.59	19.97
1381	20.51	20.47	20.26	17.65	13.56	9.68	10.45	11.36	13.17	14.92	19.53	19.71
1382	20.53	20.54	20.34	17.73	13.72	9.82	10.61	11.52	13.22	14.99	19.55	19.79
1383	20.5	20.79	20.58	17.79	13.73	9.79	10.64	11.54	13.25	14.99	19.49	19.83
1384	20.13	20.29	20.34	17.6	13.73	9.93	10.92	11.66	13.01	14.64	18.89	19.27
1385	20	19.83	19.91	17.34	13.62	10.07	11.05	11.55	12.85	14.46	18.34	18.94
1386	20.02	19.79	19.68	17.34	13.46	10.07	10.96	11.33	12.9	14.49	18.41	19.05
1387	19.77	19.63	19.52	17.15	13.44	10.11	10.96	11.34	12.73	14.32	18.02	18.78
1388	20.06	20.03	20.12	17.62	13.77	10.2	11.26	11.91	13.1	14.97	18.38	19.1
1389	20.02	20.01	19.96	17.63	13.95	10.33	11.38	11.97	13.14	14.82	18.44	19.11
1390	19.99	19.98	19.85	17.62	13.99	10.39	11.44	12.03	13.15	14.62	18.46	19.11
1391	20.05	20.14	20	17.72	14.06	10.44	11.48	12.1	13.45	15.07	18.48	19.08
1392	20.75	20.9	20.58	18.16	14.33	10.49	11.39	11.99	14.09	16.31	19.72	19.73
1393	17.69	17.74	17.39	14.95	11.39	8.03	8.61	8.72	10.36	12.45	16.63	16.73
1394	18.31	18.4	18.12	15.67	11.49	8.03	8.72	9.38	11.05	13.13	17.27	17.32
1395	19.39	19.56	18.97	16.41	11.78	8.14	8.79	10.17	12.14	14.28	18.6	18.47
1396	19.28	19.63	19.07	16.49	12.11	8.68	9.35	10.31	12.23	14.66	18.62	18.55
1397	19.35	19.75	19.14	16.54	12.13	8.57	9.3	10.37	12.31	14.99	18.78	18.68
1398	19.62	20.04	19.35	16.76	12.1	8.34	9.13	10.48	12.33	15.43	19	18.95
1399	19.71	20.08	19.47	16.83	12.15	8.31	8.99	10.36	12.44	15.48	19.05	19.04
1400	19.82	20.18	19.62	16.85	12.22	8.42	9.05	10.37	12.42	15.33	19.06	19.04
1401	20.08	20.42	19.85	16.98	12.35	8.71	9.15	10.39	12.47	14.96	19.05	19.12
1402	20.15	20.43	19.91	17.05	12.59	9.18	9.42	10.51	12.44	14.67	18.96	19.11
1403	20.21	20.43	19.99	17.17	12.7	9.23	9.5	10.58	12.63	14.72	19.1	19.21
1404	20.27	20.49	20.06	17.21	12.74	9.15	9.49	10.66	12.67	14.71	19.12	19.31
1405	20.4	20.61	20.11	17.25	12.86	9.29	9.65	10.69	12.73	14.73	19.16	19.52
1406	20.63	20.82	20.28	17.26	12.97	9.37	9.78	10.57	12.85	14.88	19.26	19.78
1407	20.63	20.91	20.29	17.33	13.18	9.69	10.19	10.83	12.87	14.93	19.23	19.79
1408	20.77	20.83	20.28	17.46	13.25	9.63	10.13	10.91	12.98	14.96	19.34	19.85
1409	20.98	20.69	20.29	17.54	13.28	9.65	10.21	10.93	13.11	14.98	19.43	19.99
1410	20.83	20.52	20.28	17.55	13.44	9.85	10.56	11.2	13.14	14.85	19.38	20.01
1411	20.56	20.38	20.11	17.52	13.57	9.91	10.69	11.41	13.15	14.86	19.26	19.81
1412	20.41	20.37	20.22	17.54	13.63	9.97	10.86	11.53	13.11	14.84	19.27	19.72
1413	20.58	20.74	20.57	17.68	13.73	9.94	10.71	11.57	13.28	15.01	19.57	20.06
1414	20.21	20.25	20.29	17.63	13.82	9.99	10.81	11.66	13.21	14.78	19.19	19.67
1415	20.14	19.93	19.66	17.41	13.79	10.09	11.07	11.66	12.95	14.58	18.45	19.04
1416	20.21	19.89	19.39	17.32	13.46	10.05	11.02	11.37	12.8	14.46	18.36	19.01
1417	19.78	19.5	19.19	17.19	13.36	10.08	10.94	11.33	12.72	14.31	17.97	18.66
1418	20	19.74	19.56	17.41	13.59	10.14	11.24	11.89	13.4	15.68	18.72	19.02
1419	20.18	20.11	19.67	17.43	13.68	10.27	11.33	11.9	14	16.18	19.52	19.68
1420	20.21	20.28	19.9	17.46	13.8	10.38	11.42	12.02	13.8	15.92	19.15	19.5
1421	19.88	19.89	19.64	17.47	13.9	10.45	11.41	12.1	13.38	15.09	18.46	18.95
1422	20.96	21.02	20.51	18.11	14.3	10.56	11.53	12.05	14.12	16.38	19.8	19.94
1423	17.21	17.26	16.87	14.35	11.03	7.9	8.19	8.36	10.07	12.14	16.03	16.38
1424	18.22	18.45	18.11	15.58	11.59	8.12	8.7	9.5	11.18	13.3	17.29	17.4
1425	19.25	19.45	18.89	16.33	11.74	8.08	8.76	10.09	12.13	14.28	18.51	18.41
1426	19.09	19.44	19.01	16.31	11.96	8.5	9.21	10.24	12.02	14.5	18.32	18.3
1427	19.3	19.69	19.12	16.54	11.99	8.41	9.15	10.37	12.22	15	18.69	18.58
1428	19.22	19.64	18.92	16.47	11.9	8.2	8.97	10.32	12.15	15.13	18.71	18.61
1429	19.23	19.63	19	16.52	11.9	8.28	8.95	10.27	12.18	15.16	18.72	18.69
1430	19.51	19.9	19.25	16.66	12.05	8.36	8.98	10.32	12.32	15.24	18.85	18.87
1431	19.98	20.27	19.71	16.9	12.23	8.55	9.09	10.41	12.49	15.07	19.07	19.09
1432	20.27	20.59	19.96	17.1	12.4	8.77	9.04	10.44	12.64	14.84	19.14	19.25
1433	20.24	20.54	20.16	17.17	12.45	8.83	9.06	10.51	12.73	14.73	19.25	19.27
1434	20.33	20.57	20.2	17.3	12.52	8.77	9.15	10.59	12.79	14.79	19.27	19.44
1435	20.39	20.65	20.24	17.32	12.57	8.8	9.21	10.56	12.82	14.7	19.21	19.55
1436	20.61	20.86	20.36	17.31	12.64	8.86	9.44	10.41	12.93	14.76	19.27	19.76
1437	20.61	20.88	20.3	17.3	13.05	9.45	9.96	10.68	12.91	14.73	19.19	19.78
1438	20.72	20.74	20.27	17.46	13.3	9.61	10.17	11.01	13.04	14.76	19.22	19.76
1439	20.82	20.74	20.26	17.46	13.42	9.81	10.54	11.23	13.08	14.74	19.18	19.89
1440	20.67	20.55	20.11	17.38	13.45	9.85	10.86	11.41	13.03	14.67	18.92	19.83
1441	20.52	20.52	19.99	17.35	13.41	9.89	10.86	11.45	12.98	14.62	18.94	19.67
1442	20.43	20.43	20.19	17.46	13.56	9.92	10.96	11.52	13.11	14.71	19.19	19.74
1443	20.61	20.63	20.52	17.56	13.63	10.03	10.91	11.53	13.27	14.99	19.59	20.11
1444	20.39	20.44	20.47	17.65	13.76	10.01	10.85	11.57	13.31	14.73	19.57	19.93
1445	20.18	19.99	19.6	17.39	13.77	10.08	11.05	11.67	13.01	14.56	18.59	19.17
1446	20.39	20.09	19.37	17.44	13.46	10.06	10.97	11.26	12.81	14.6	18.38	19.29
1447	19.84	19.63	19.07	17.36	13.44	10.1	10.85	11.27	12.67	14.26	17.96	18.66
1448	19.99	19.85	19.52	17.45	13.54	10.22	11.13	11.9	13.77	16.03	19.34	19.48
1449	20.93	20.51	20.01	17.44	13.69	10.29	11.37	11.73	14.21	15.92	19.64	20.65
1450	20.82	20.77	20.31	17.53	13.82	10.41	11.5	11.9	14.13	16.11	19.76	20.17
1451	19.89	19.93	19.75	17.55	13.98	10.46	11.54	12.18	13.58	15.37	18.85	18.93
1452	21.04	21.01	20.53	18.12	14.38	10.61	11.62	12.1	14.21	16.35	19.83	20.2
1453	16.78	16.72	16.25	13.69	10.39	7.37	7.67	7.84	9.58	11.63	15.41	15.88
1454	18.07	18.33	17.93	15.33	11.44	8.03	8.55	9.38	11.09	13.22	17.07	17.28
1455	19.14	19.33	18.75	16.2	11.7	8.12	8.76	10.07	12.05	14.18	18.3	18.33
1456	19.24	19.66	19.11	16.45	11.97	8.51	9.18	10.24	12.19	14.72	18.59	18.53
1457	19.35	19.74	19.19	16.55	11.95	8.33	9.08	10.35	12.16	15.04	18.69	18.66
1458	19.45	19.88	19.19	16.61	11.86	8.16	8.88	10.35	12.23	15.25	18.82	18.76
1459	19.41	19.78	19.04	16.6	11.89	8.18	8.85	10.34	12.28	15.3	18.8	18.77
1460	19.66	19.99	19.27	16.75	11.91	8.21	8.86	10.37	12.45	15.44	18.99	18.98
1461	20.05	20.3	19.67	16.97	12.19	8.45	8.95	10.4	12.54	15.23	19.14	19.17
1462	20.19	20.58	19.97	17.05	12.54	9.02	9.31	10.64	12.61	14.78	19.23	19.17
1463	20.12	20.49	20.02	17.16	12.76	9.29	9.57	10.85	12.62	14.67	19.21	19.09
1464	20.16	20.45	20.1	17.25	12.77	9.12	9.56	10.82	12.76	14.69	19.2	19.25
1465	20.41	20.69	20.29	17.36	12.64	8.75	9.24	10.58	12.94	14.79	19.24	19.52
1466	20.65	20.95	20.45	17.36	12.62	8.52	9.21	10.46	13.06	14.88	19.39	19.77
1467	20.64	20.9	20.4	17.41	12.94	9.08	9.73	10.69	13.03	14.8	19.3	19.86
1468	20.6	20.68	20.2	17.35	13.32	9.72	10.48	11.11	12.95	14.61	19.06	19.79
1469	20.63	20.76	20.26	17.38	13.36	9.88	10.75	11.28	12.91	14.6	18.97	19.94
1470	20.67	20.71	20.17	17.41	13.44	9.9	10.82	11.32	12.9	14.58	18.82	19.91
1471	20.55	20.6	20.11	17.31	13.42	9.87	10.9	11.36	12.95	14.52	18.86	19.67
1472	20.52	20.68	20.29	17.5	13.5	9.93	10.94	11.47	13.12	14.72	19.18	19.78
1473	20.64	20.78	20.51	17.52	13.69	10.03	11.01	11.55	13.34	15.18	19.65	20.21
1474	20.59	20.7	20.47	17.65	13.73	10.04	10.95	11.65	13.39	14.91	19.75	20.01
1475	19.96	19.87	19.53	17.36	13.77	10.09	11.12	11.63	12.88	14.44	18.55	18.98
1476	20.23	20	19.23	17.27	13.37	10.03	10.91	11.22	12.72	14.5	18.17	19.14
1477	19.99	19.78	19.15	17.41	13.41	10.1	10.76	11.18	12.68	14.16	17.96	18.85
1478	19.92	19.73	19.36	17.43	13.58	10.27	10.95	11.78	13.53	15.57	19.22	19.31
1479	20.65	20.15	19.67	17.41	13.64	10.31	11.26	11.98	14.22	16.32	19.83	20.46
1480	20.37	20.21	19.8	17.44	13.77	10.36	11.5	12.12	14.08	16.34	19.81	19.86
1481	19.9	19.84	19.67	17.65	14.07	10.54	11.64	12.28	13.74	15.45	19.18	19
1482	20.95	20.85	20.44	18.07	14.46	10.63	11.68	12.18	14.25	16.37	19.91	20.24
1483	17.11	17.05	16.47	13.81	10.34	7.06	7.48	7.91	9.83	11.98	15.79	16.26
1484	17.54	17.66	17.34	14.67	11.15	7.89	8.38	8.89	10.61	12.69	16.45	16.77
1485	18.61	18.75	18.47	15.84	11.35	7.84	8.41	9.79	11.72	13.55	17.48	17.78
1486	19.05	19.23	18.65	16.13	11.67	8.14	8.81	10.02	12.02	14.21	18.23	18.28
1487	19.51	19.92	19.37	16.6	12.02	8.34	9.05	10.41	12.18	15.16	18.83	18.76
1488	19.71	20.11	19.57	16.79	12.02	8.23	8.95	10.5	12.16	15.14	18.99	18.8
1489	19.8	20.2	19.45	16.75	11.94	8.25	8.86	10.44	12.5	15.44	19.03	19.08
1490	19.52	19.89	19.13	16.6	11.81	8.2	8.83	10.45	12.43	15.32	18.82	18.9
1491	19.66	19.92	19.28	16.69	12.05	8.42	8.96	10.39	12.35	15.13	18.77	18.93
1492	19.98	20.34	19.75	16.97	12.52	9.29	9.7	10.75	12.4	14.74	19.05	19.06
1493	19.99	20.43	19.97	17.11	12.81	9.54	9.96	10.94	12.56	14.53	19.04	18.88
1494	20.17	20.56	20.11	17.25	12.79	9.32	9.79	10.83	12.8	14.7	19.19	19.11
1495	20.35	20.72	20.21	17.32	12.89	9.12	9.68	10.67	12.97	14.74	19.29	19.36
1496	20.48	20.74	20.26	17.43	12.91	8.95	9.6	10.64	13.08	14.8	19.14	19.51
1497	20.61	20.78	20.3	17.48	13.01	9.02	9.82	10.85	13.11	14.83	19.14	19.78
1498	20.79	20.89	20.39	17.46	13.19	9.41	10.35	11.15	13.06	14.81	19.31	20.09
1499	20.9	20.99	20.46	17.54	13.21	9.58	10.42	11.25	13.14	14.87	19.32	20.32
1500	20.88	21.02	20.52	17.59	13.35	9.73	10.6	11.37	13.17	15.04	19.27	20.4
1501	20.6	20.92	20.4	17.58	13.53	9.91	10.87	11.44	13.1	14.75	19.19	20.15
1502	20.48	20.85	20.28	17.49	13.57	9.96	10.97	11.5	13.09	14.62	19.26	20.01
1503	20.71	21.03	20.41	17.62	13.68	9.98	11.02	11.61	13.36	15.06	19.78	20.4
1504	20.68	20.93	20.42	17.68	13.75	9.96	11.01	11.67	13.31	14.93	19.69	20.09
1505	19.79	19.81	19.61	17.39	13.79	10.06	11.17	11.62	12.75	14.22	18.51	18.82
1506	19.79	19.45	19	16.95	13.36	10.07	10.91	11.16	12.58	14.23	17.75	18.78
1507	19.56	19.14	18.87	16.92	13.23	10.13	10.8	11.04	12.51	13.83	17.45	18.37
1508	19.73	19.48	19.12	17.15	13.39	10.25	10.85	11.37	12.84	14.35	18.19	18.65
1509	19.81	19.58	19.15	17.34	13.6	10.25	11.14	12.05	13.74	15.73	19.48	19.16
1510	19.77	19.62	19.14	17.28	13.7	10.34	11.53	12.21	13.87	15.71	19.4	19
1511	19.85	19.77	19.45	17.54	14.16	10.54	11.62	12.36	13.84	15.37	19.17	19.04
1512	20.63	20.53	20.13	17.93	14.46	10.65	11.64	12.32	14.29	16.3	19.93	20.16
1513	19.99	20.37	19.78	16.9	11.95	8.26	8.83	10.45	12.56	15.31	19.22	19.22
1514	19.62	19.94	19.29	16.61	11.79	8.21	8.8	10.45	12.38	15.16	18.82	18.97
1515	19.37	19.67	19.06	16.53	11.84	8.32	8.89	10.41	12.23	14.95	18.55	18.75
1516	19.76	20.08	19.49	16.76	12.34	9.17	9.64	10.72	12.33	14.88	18.83	18.97
1517	19.98	20.41	19.92	17.06	12.78	9.5	10.09	10.91	12.49	14.69	19.07	18.98
1518	20.13	20.53	20.02	17.22	12.91	9.53	10.18	10.97	12.73	14.69	19.18	19.05
1519	20.37	20.63	20.11	17.27	13.09	9.58	10.22	10.97	12.84	14.77	19.15	19.26
1520	20.49	20.72	20.24	17.44	13.08	9.43	10.05	10.87	13.05	14.75	19.07	19.47
1521	20.54	20.7	20.31	17.53	13.03	9.07	9.91	10.92	13.18	14.78	19.09	19.98
1522	20.73	20.86	20.48	17.56	13.01	9.03	9.99	11.12	13.26	14.91	19.38	20.35
1523	21.05	21.08	20.65	17.67	12.93	8.88	9.9	11.08	13.31	15.05	19.56	20.49
1524	21.06	21.11	20.52	17.62	13.31	9.49	10.4	11.3	13.27	14.98	19.47	20.47
1525	20.8	21.11	20.41	17.73	13.49	9.72	10.68	11.45	13.21	14.82	19.44	20.34
1526	20.51	20.96	20.01	17.46	13.61	9.98	10.94	11.55	12.97	14.51	19.43	20.24
1527	20.61	21.08	20	17.57	13.7	9.96	11	11.65	13.13	14.64	19.79	20.37
1528	19.91	20.7	19.72	17.59	13.75	9.98	11.09	11.64	12.93	14.2	19.3	19.26
1529	19.62	19.8	19.4	17.28	13.82	10.1	11.13	11.5	12.51	13.95	18.24	18.55
1530	19.45	19.22	19.14	16.82	13.36	10.08	10.92	11.06	12.42	13.86	17.55	18.44
1531	19.08	19.18	19.23	16.7	13.16	10.14	10.83	11.01	12.36	13.7	17.29	17.98
1532	19.39	19.49	19.51	17.1	13.44	10.13	10.98	11.19	12.53	13.97	17.59	18.39
1533	19.63	19.44	19.2	17.27	13.75	10.25	11.34	11.79	12.75	14.1	17.85	18.62
1534	19.69	19.53	19.15	17.32	13.86	10.37	11.5	12.13	13.18	14.13	17.93	18.69
1535	19.69	19.62	19.33	17.44	14.15	10.55	11.67	12.34	13.65	14.75	18.47	18.9
1536	20.39	20.16	19.92	17.82	14.51	10.67	11.66	12.4	14.27	15.99	19.71	20.07
1537	20.14	20.48	19.92	16.95	12.01	8.2	8.77	10.46	12.59	15.26	19.27	19.36
1538	20.04	20.42	19.74	16.84	11.88	8.23	8.8	10.47	12.58	15.22	19.18	19.29
1539	19.75	20.01	19.47	16.68	11.86	8.22	8.82	10.41	12.33	15.03	18.8	18.96
1540	20.04	20.32	19.76	16.88	12.25	8.78	9.36	10.68	12.47	14.98	19.08	19.17
1541	20.3	20.68	20.15	17.18	12.56	9.14	9.68	10.82	12.75	15.02	19.36	19.38
1542	20.18	20.64	20.11	17.2	12.75	9.38	10	10.94	12.74	14.96	19.24	19.33
1543	20.2	20.65	20.09	17.27	13.1	9.67	10.35	11.04	12.83	14.81	19.11	19.25
1544	20.29	20.67	20.02	17.29	13.17	9.64	10.43	11.11	12.97	14.71	19.07	19.33
1545	20.19	20.31	19.98	17.33	13.26	9.64	10.51	11.19	13.04	14.63	18.79	19.52
1546	20.28	20.4	20.14	17.44	13.27	9.65	10.53	11.28	13.12	14.64	18.92	19.6
1547	20.51	20.9	20.53	17.68	13.31	9.44	10.34	11.28	13.29	14.82	19.33	19.99
1548	20.55	20.88	20.43	17.66	13.43	9.5	10.46	11.44	13.25	14.83	19.33	20.19
1549	20.58	20.87	20.2	17.63	13.58	9.65	10.51	11.51	13.32	15	19.51	20.28
1550	20.46	20.86	19.87	17.36	13.61	9.99	10.91	11.58	13.04	14.68	19.41	20.23
1551	20.08	20.78	19.69	17.39	13.69	9.95	11.01	11.63	12.96	14.47	19.39	19.75
1552	19.81	19.86	19.19	17.31	13.84	10.01	11.09	11.58	12.62	13.99	18.24	18.63
1553	19.88	19.65	19.11	17.31	13.9	10.05	11.14	11.41	12.55	14.01	17.66	18.58
1554	19.29	19.74	19.25	16.98	13.48	10.13	10.98	11.12	12.34	13.77	17.65	18.2
1555	18.92	19.7	19.43	16.82	13.19	10.07	10.91	10.96	12.28	13.54	17.27	17.83
1556	19.26	20.18	20.08	17.5	13.71	10.13	11.03	11.16	12.39	13.83	17.57	18.17
1557	19.61	20.29	20.36	17.98	14.15	10.37	11.48	11.8	12.67	13.83	17.74	18.28
1558	19.79	20.23	20.18	18.07	14.29	10.51	11.65	12.2	13.11	13.92	17.61	18.51
1559	19.42	19.47	19.48	17.64	14.22	10.56	11.75	12.33	13.39	14.23	17.85	18.69
1560	19.73	19.59	19.3	17.55	14.35	10.7	11.78	12.51	14.1	15.26	18.76	19.49
1561	20.17	20.45	19.93	17.05	12.15	8.22	8.85	10.65	12.61	15.12	19.37	19.38
1562	20.2	20.47	19.94	16.94	11.99	8.18	8.76	10.47	12.7	15.14	19.32	19.39
1563	20.05	20.28	19.69	16.8	11.93	8.18	8.8	10.5	12.56	14.95	19.06	19.22
1564	20.34	20.52	19.93	17.03	12.45	8.88	9.55	10.71	12.7	15.01	19.34	19.35
1565	20.24	20.53	20.01	17.06	12.92	9.54	10.14	10.9	12.68	15.09	19.37	19.43
1566	20.29	20.66	20.13	17.19	13.02	9.49	10.16	10.99	12.87	15.05	19.35	19.65
1567	20.34	20.85	20.24	17.32	13.02	9.47	10.15	11.01	12.93	14.96	19.24	19.72
1568	20.37	20.87	20.28	17.39	12.93	9.23	9.98	11.01	13.18	14.82	19.06	19.7
1569	20.22	20.32	19.94	17.34	13.14	9.45	10.38	11.18	13.07	14.61	18.78	19.38
1570	20.14	20.22	20.02	17.27	13.29	9.64	10.5	11.25	13.03	14.6	18.73	19.15
1571	20.13	20.65	20.24	17.45	13.38	9.69	10.63	11.36	13.13	14.7	19.09	19.26
1572	19.99	20.63	20.09	17.37	13.5	9.78	10.76	11.48	13.24	14.72	19.17	19.67
1573	20.11	20.65	20.12	17.27	13.54	9.91	10.88	11.51	13.3	14.96	19.45	20.22
1574	20.63	21.03	20.32	17.44	13.65	9.94	10.86	11.62	13.47	15.51	19.89	20.69
1575	20.04	20.71	19.95	17.59	13.75	9.95	10.87	11.7	13.38	15.07	19.65	20.22
1576	19.69	19.75	19.27	17.13	13.79	10.04	11.08	11.72	13.1	14.44	18.73	18.79
1577	19.77	20.41	19.92	17.51	13.89	9.86	11.05	11.77	13.57	15.09	18.94	18.99
1578	20.39	21.07	20.41	17.6	13.74	10.08	11.15	11.64	13.21	14.94	19.08	19.34
1579	19.71	20.31	19.64	17.04	13.24	10.18	10.97	11.07	12.11	13.48	17.82	18.13
1580	19.59	20.44	19.98	17.6	13.7	10.16	11.19	11.36	12.42	13.52	17.3	18.05
1581	20.03	20.76	20.59	18.18	14.29	10.39	11.58	12.09	13.09	13.9	17.49	18.45
1582	20.03	20.63	20.61	18.32	14.41	10.61	11.58	12.3	13.4	14.09	17.57	18.75
1583	19.51	19.56	19.86	18.12	14.45	10.69	11.78	12.39	13.55	14.33	17.75	18.8
1584	20.03	19.71	19.6	18.14	14.6	10.77	11.62	12.54	14.26	15.5	18.73	19.78
1585	20.16	20.3	19.7	16.96	12.5	8.72	9.35	10.82	12.42	14.94	19.32	19.2
1586	20.34	20.39	19.92	17.08	12.17	8.33	8.87	10.65	12.75	15.04	19.47	19.45
1587	20.14	20.3	19.76	16.91	12.03	8.24	8.89	10.5	12.71	14.95	19.18	19.3
1588	20.01	20.15	19.65	16.8	12.54	9.03	9.73	10.73	12.52	14.93	18.99	19.14
1589	20.44	20.56	19.96	17.08	13	9.7	10.38	11.04	12.74	15.43	19.35	19.65
1590	20.28	20.44	19.95	16.97	12.98	9.66	10.34	10.98	12.77	15.32	19.23	19.62
1591	20.41	20.75	20.3	17.32	12.95	9.45	10.05	11.03	13.11	15.33	19.48	19.99
1592	20.39	20.62	20.27	17.43	12.85	9.05	9.71	10.97	13.42	15.03	19.2	19.7
1593	20.34	20.24	19.81	17.36	13.13	9.22	10.03	11.09	13.29	14.78	19.07	19.32
1594	20.13	20.24	19.78	17.31	13.29	9.48	10.35	11.33	13.19	14.64	18.89	19.28
1595	20.14	20.46	19.91	17.34	13.44	9.64	10.48	11.41	13.29	14.91	19.19	19.53
1596	19.98	20.45	19.9	17.33	13.51	9.81	10.59	11.48	13.49	15.07	19.12	19.76
1597	20.31	20.75	20.31	17.41	13.6	9.95	10.79	11.54	13.77	15.81	19.72	20.34
1598	21.09	21.28	20.67	17.69	13.69	10.02	10.78	11.43	13.99	16.3	19.82	20.68
1599	21.05	21.31	20.67	17.8	13.76	9.99	10.61	11.46	14	16.25	19.76	20.77
1600	20.8	21.12	20.56	17.83	13.56	9.67	10.41	11.62	13.93	16.11	19.75	20.51
1601	21.18	21.3	20.78	17.98	13.5	9.31	10.4	11.62	13.93	16.16	19.92	20.77
1602	21.18	21.27	20.63	17.84	13.81	10.03	11.06	11.65	13.4	15.5	19.66	20.26
1603	19.95	20.31	19.56	17.09	13.24	10.21	11.03	11.02	12.01	13.46	18.08	18.14
1604	19.6	20.59	19.91	17.68	13.75	10.15	11.26	11.56	12.42	13.46	17.56	17.86
1605	20.16	20.82	20.37	18.26	14.34	10.53	11.49	12.33	13.42	14.17	18	18.63
1606	20.16	20.54	20.6	18.37	14.37	10.63	11.29	12.4	13.94	14.74	18.31	19.09
1607	19.56	19.69	20.03	18.36	14.56	10.69	11.54	12.49	14.09	14.93	18.15	19.14
1608	19.65	19.43	19.53	18.22	14.62	10.79	11.63	12.56	14.29	15.38	18.69	19.42
1609	19.66	19.92	19.46	16.58	12.3	8.87	9.39	10.59	12.41	15.13	18.79	19.01
1610	20.29	20.49	19.88	16.94	12.39	8.72	9.39	10.67	12.82	15.54	19.33	19.58
1611	19.94	20.14	19.62	16.78	12.29	8.73	9.52	10.7	12.63	15.12	18.94	19.2
1612	19.73	19.82	19.41	16.63	12.61	9.36	10.09	10.79	12.39	14.73	18.73	18.84
1613	20.44	20.32	19.9	16.99	13	9.58	10.27	10.97	12.75	15.21	19.26	19.47
1614	20.53	20.45	20.15	17.2	13.03	9.55	10.1	11.08	13.06	15.41	19.5	19.76
1615	20.35	20.38	20.15	17.29	13.06	9.43	10.01	11.05	13.35	15.43	19.6	19.67
1616	20.22	20.16	19.91	17.31	13.13	9.57	10.17	11.14	13.44	15.3	19.3	19.22
1617	20.27	20.04	19.57	17.24	13.27	9.68	10.46	11.22	13.42	15.05	18.95	19.1
1618	20.24	20.3	19.89	17.42	13.32	9.6	10.35	11.21	13.66	15.56	19.34	19.46
1619	20.41	20.59	20.03	17.38	13.35	9.62	10.26	11.27	13.73	15.74	19.63	20.04
1620	20.75	20.92	20.28	17.44	13.47	9.91	10.66	11.46	13.57	15.7	19.62	20.34
1621	20.87	20.92	20.22	17.28	13.53	10.06	11.02	11.66	13.61	15.95	19.72	20.36
1622	21.03	21.17	20.53	17.52	13.69	10.1	11.11	11.64	13.93	16.21	19.84	20.56
1623	21.17	21.28	20.7	17.77	13.75	10.1	10.82	11.59	13.99	16.25	19.94	20.68
1624	21.44	21.29	20.91	17.99	13.18	9.4	10.03	11.57	13.97	16.08	19.8	20.78
1625	21.32	21.43	20.86	18.12	13.14	9.07	10.07	11.69	13.96	16.1	20.05	20.84
1626	19.85	20.4	19.52	17.29	13.66	10.02	11.1	11.65	13.28	15.06	19.02	19.3
1627	18.89	19.21	18.74	16.68	13.05	10.03	10.73	10.91	12.05	13.37	17.3	17.77
1628	18.91	19.79	19.3	17.48	13.63	10.23	11.23	11.56	12.27	13.33	17.13	17.75
1629	19.37	20.18	19.83	18.04	14.1	10.44	11.71	12.17	12.93	13.66	17.3	18.06
1630	19.55	19.9	19.89	18.15	14.3	10.58	11.8	12.44	13.7	14.45	18.13	18.74
1631	19.17	19.21	19.41	17.94	14.29	10.64	11.85	12.51	13.97	14.84	18.27	18.89
1632	19.52	19.34	19.24	17.96	14.59	10.82	11.9	12.59	14.24	15.2	18.67	19.13
1633	18.5	18.62	18.46	15.81	11.38	8.01	8.75	10.32	12.12	13.95	17.66	17.73
1634	20.06	20.21	19.65	16.79	12.08	8.5	9.15	10.59	12.97	15.55	19.14	19.43
1635	20.39	20.49	19.92	17	12.38	8.77	9.49	10.83	12.9	15.54	19.37	19.67
1636	19.97	20.1	19.61	16.8	12.52	9.16	9.89	10.84	12.68	15.02	18.98	19.1
1637	19.98	20	19.61	16.83	12.72	9.4	10.05	10.94	12.72	14.86	18.93	19.11
1638	20.37	20.23	19.96	17.26	12.88	9.24	9.75	11.05	13.27	15.28	19.48	19.4
1639	20.53	20.4	20.29	17.35	12.91	9.25	9.87	11.08	13.6	15.88	19.69	19.54
1640	20.29	20.52	20.09	17.23	13.12	9.66	10.39	11.15	13.51	15.79	19.42	19.51
1641	20.09	20.21	19.62	17.05	13.05	9.74	10.55	11.15	13.16	15.35	19.13	19.14
1642	20.64	20.86	20.2	17.4	13.28	9.85	10.7	11.39	13.57	15.83	19.71	19.88
1643	20.99	20.83	20.31	17.47	13.36	9.9	10.64	11.37	13.77	16.12	19.61	20.27
1644	20.94	20.67	20.4	17.55	13.47	10.02	10.85	11.48	13.76	16.16	19.43	20.15
1645	21.1	20.8	20.52	17.66	13.54	10.09	10.9	11.6	13.97	16.25	19.42	20.27
1646	21.21	20.92	20.62	17.81	13.44	10.04	10.63	11.55	14.01	16.26	19.4	20.34
1647	21.29	21.07	20.76	17.93	13.26	9.75	10.19	11.59	14.01	16.22	19.42	20.44
1648	21.24	20.97	20.77	17.96	13.02	9.34	9.99	11.7	13.91	15.97	19.4	20.42
1649	21.37	20.88	20.82	17.94	13.08	9.31	10.24	11.75	13.96	15.65	19.43	20.5
1650	19.9	20.14	19.65	17.36	13.66	10.2	11.22	11.73	13.24	15.01	18.87	19.27
1651	18.41	18.38	18.29	16.34	12.96	10.1	10.89	11.02	12.04	13.22	16.83	17.53
1652	18.87	18.91	18.84	17.07	13.54	10.24	11.26	11.71	12.67	13.62	17.16	17.93
1653	19.11	19.58	19.41	17.74	13.99	10.42	11.59	12.09	13.1	13.86	17.28	18.16
1654	18.95	19.56	19.47	17.77	14.02	10.49	11.61	12.14	13.23	14.06	17.64	18.31
1655	18.85	18.88	19.03	17.42	13.92	10.55	11.67	12.28	13.45	14.23	17.67	18.28
1656	19.41	19.28	19.16	17.79	14.34	10.72	11.95	12.58	14.13	15.25	18.72	19.02
1657	19.45	19.66	19.32	16.53	11.74	8.14	8.74	10.7	12.96	14.76	18.58	18.79
1658	20.6	20.7	20.09	17.04	12.17	8.41	8.94	10.77	13.43	16	19.64	19.99
1659	20.82	20.72	20.11	17.29	12.51	8.63	9.19	10.95	13.34	15.93	19.88	19.85
1660	20.69	20.63	20.13	17.31	12.61	8.75	9.28	10.89	13.56	15.89	19.86	19.75
1661	20.8	20.92	20.39	17.3	12.64	8.92	9.44	10.93	13.67	16.05	19.9	20.06
1662	20.65	20.72	20.21	17.27	12.63	9.13	9.72	10.93	13.61	15.98	19.65	19.87
1663	18.91	19.05	18.85	16.09	11.53	8.08	8.7	10.57	12.5	14.17	17.96	18.22
1664	20.79	20.89	20.27	17.14	12.22	8.44	8.87	10.9	13.66	16.08	19.78	20.2
1665	20.27	20.34	19.82	16.97	12.36	8.67	9.22	10.83	13.21	15.76	19.41	19.48
1666	20.31	20.37	19.85	16.96	12.36	8.79	9.39	10.88	13.34	15.78	19.34	19.5
1667	20.52	20.57	19.96	16.99	12.31	8.88	9.39	10.9	13.59	15.95	19.47	19.95
1668	19.97	19.98	19.46	16.75	12.35	9.29	9.88	10.92	13.35	15.28	18.98	19.35
1669	19.87	19.97	19.46	16.66	11.89	8.34	8.86	10.87	13.18	15.08	18.93	19.25
1670	20.72	20.77	20.19	17.07	12.23	8.45	8.95	11.03	13.64	16.02	19.71	20.16
1671	20.05	20.17	19.69	16.72	12.16	8.66	9.21	10.8	13.17	15.56	19.05	19.4
1672	18.98	19.1	18.75	16.16	11.97	8.8	9.42	10.68	12.61	14.41	18.1	18.48
1673	18.63	18.76	18.49	16.04	11.82	8.88	9.51	10.82	12.41	13.94	17.76	18.06
1674	19.36	19.48	19.02	16.57	12.18	9.18	9.73	11.1	13	14.54	18.38	18.7
1675	20.14	20.19	19.63	16.79	12	8.44	8.96	10.98	13.34	15.38	19.16	19.56
1676	20.22	20.31	19.69	16.85	12.1	8.48	9.03	11.03	13.42	15.5	19.29	19.71
1677	18.92	18.98	18.63	16.06	11.62	8.27	8.9	10.57	12.47	14.25	17.97	18.32
1678	17.77	17.94	17.79	15.52	11.43	8.38	9.02	10.28	11.64	13.34	16.95	17.18
1679	18.66	18.95	18.69	16.29	11.97	8.92	9.48	10.94	12.51	14.14	17.84	18.09
1680	19.78	19.89	19.4	16.71	12.29	9.29	9.84	11.12	13.34	14.93	18.83	19.26
1681	19.69	19.66	19.29	16.51	11.9	8.48	9.02	11.03	13.09	14.91	18.82	19.07
1682	18.76	18.71	18.44	15.89	11.6	8.46	8.99	10.56	12.44	14.21	18.02	18.14
1683	17.18	16.99	16.78	14.51	10.96	8.31	8.79	9.22	10.77	12.75	16.29	16.54
1684	17.37	17.31	17.05	14.84	11.08	8.29	8.92	9.46	11	13.01	16.51	16.71
1685	18.44	18.51	18.29	15.87	11.8	8.89	9.55	10.76	12.33	13.75	17.59	17.85
1686	20.47	20.43	20.01	17.03	12.83	9.68	10.38	11.28	13.6	15.71	19.37	19.9
1687	17.92	17.76	17.71	15.44	11.38	8.37	8.89	10.54	12.05	13.74	17.28	17.36
1688	16.53	16.29	16.07	13.87	10.53	7.9	8.44	8.98	10.3	12.11	15.6	15.84
1689	16.38	16.13	15.87	13.63	10.42	7.94	8.41	8.51	9.97	11.81	15.29	15.71
1690	18.14	17.99	17.68	15.18	11.22	8.35	8.88	9.96	11.74	13.35	17.15	17.48
1691	19.97	19.96	19.49	16.65	12.34	9.23	9.78	11.09	13.3	15.28	19	19.47
1692	20.89	20.78	20.27	17.3	13.12	9.78	10.39	11.39	13.9	16.02	19.75	20.28
