# Supplementary material for: Roles of host and environment in shift of primary anthrax host species in Kruger National Park
Source: PLoS One. 2024 Dec 6;19(12):e0314103. doi: 10.1371/journal.pone.0314103 (PMC11623471; doi:10.1371/journal.pone.0314103)
Supplement: S1 Data — (ZIP) [file pone.0314103.s001.zip › Ochai Supplementary Data/Tmin excel/2000.xlsx]

## Sheet: 2000
UPID	2000_1	2000_2	2000_3	2000_4	2000_5	2000_6	2000_7	2000_8	2000_9	2000_10	2000_11	2000_12
1	20.61	22.24	20.65	16.87	12.02	11.84	9.14	10.65	14.94	18	19.17	20.06
2	20.81	22.41	20.88	17.01	12.12	11.87	9.17	10.75	14.99	18.1	19.31	20.17
3	20.93	22.52	20.93	17	12.13	12	9.35	10.81	15	18.11	19.35	20.27
4	21.02	22.72	20.94	17.06	12.21	11.98	9.3	10.79	15.02	18.28	19.37	20.36
5	20.74	22.61	20.74	17.05	12.15	11.83	9.02	10.6	14.9	18.28	19.11	20.2
6	20.73	22.71	20.88	17.18	12.14	11.85	9.05	10.64	14.96	18.48	19.17	20.23
7	21.12	22.89	21.14	17.41	12.27	12.01	9.2	10.83	15.25	18.73	19.46	20.45
8	21.16	23.04	21.16	17.44	12.35	12.19	9.48	11.04	15.45	18.73	19.4	20.49
9	21.01	22.94	21.04	17.32	12.31	12.2	9.42	11.13	15.5	18.58	19.17	20.32
10	20.86	22.78	20.97	17.36	12.26	12.15	9.32	10.99	15.32	18.46	19.04	20.14
11	20.89	22.85	21.25	17.6	12.37	12.17	9.35	10.94	15.23	18.43	19.43	20.2
12	20.61	22.61	21.12	17.56	12.45	12.09	9.16	10.75	14.87	17.58	19.25	19.94
13	20.54	22.46	21.01	17.53	12.45	12.08	9.17	10.71	14.7	17.34	19.01	19.87
14	20.63	22.62	21.18	17.69	12.52	12.12	9.26	10.88	14.91	17.48	19.12	20.01
15	20.74	22.62	21.27	17.87	12.62	12.15	9.32	11.09	15.15	17.69	19.29	20.12
16	21.23	23.03	21.39	17.76	12.86	12.67	9.75	11.7	15.82	18.56	19.68	20.52
17	21.38	23.17	21.05	17.38	13.04	12.98	10.09	11.91	16.04	18.78	19.68	20.7
18	21.09	22.78	21.25	17.64	13.09	13.09	10.18	12.09	15.98	18.21	19.53	20.51
19	20.7	22.37	20.81	17.04	12.16	11.67	8.89	10.63	15.04	18.02	19.4	20.25
20	20.65	22.37	20.83	17.07	12.17	11.85	9.15	10.66	15.03	18.02	19.32	20.15
21	20.94	22.57	21.08	17.22	12.23	12.07	9.32	10.82	15.13	18.15	19.54	20.32
22	21.09	22.78	21.1	17.25	12.32	12.07	9.37	10.83	15.16	18.33	19.58	20.46
23	20.96	22.81	20.85	17.14	12.3	12.05	9.28	10.85	15.17	18.67	19.38	20.39
24	20.85	22.75	20.79	17.11	12.27	12.09	9.31	10.91	15.32	18.61	19.24	20.26
25	21.06	22.95	20.97	17.37	12.29	12.12	9.4	10.98	15.38	18.66	19.43	20.38
26	21.26	23.17	21.25	17.55	12.4	12.25	9.49	11.17	15.56	18.88	19.67	20.63
27	21.27	23.14	21.54	17.7	12.5	12.26	9.49	11.32	15.7	19.07	19.87	20.65
28	21.11	22.91	21.48	17.84	12.54	12.34	9.46	11.32	15.69	18.89	20	20.44
29	21.11	23.01	21.51	17.87	12.53	12.28	9.48	11.32	15.64	18.76	19.85	20.34
30	20.92	22.88	21.41	17.82	12.57	12.35	9.48	11.28	15.42	18.27	19.63	20.2
31	20.8	22.68	21.17	17.82	12.61	12.36	9.42	11.13	15.26	17.97	19.44	20.13
32	20.54	22.43	20.95	17.65	12.55	12.18	9.32	10.86	14.84	17.36	19.04	19.83
33	20.45	22.4	21.07	17.75	12.54	12.15	9.22	10.91	14.93	17.46	19.03	19.77
34	21.07	23.04	21.1	17.48	12.7	12.5	9.66	11.6	15.73	18.46	19.39	20.46
35	21.35	23.22	20.9	17.13	12.92	12.82	10.09	11.73	15.67	18.4	19.47	20.67
36	21.38	23.25	21.07	17.33	13.05	12.85	10.12	12.04	16.05	18.72	19.63	20.77
37	20.47	22.24	20.68	16.85	12.03	11.52	8.73	10.34	14.72	17.61	19.03	20.01
38	20.54	22.19	20.75	17.02	12.16	11.88	9.14	10.59	14.89	17.7	19.11	19.96
39	20.82	22.51	20.77	16.9	12.14	12.12	9.44	10.8	14.96	18.06	19.25	20.14
40	20.82	22.57	20.62	16.91	12.16	12.16	9.5	10.88	15.04	18.29	19.24	20.18
41	20.81	22.53	20.52	16.81	12.22	12.18	9.53	10.98	15.15	18.56	19.27	20.22
42	21.07	22.89	20.89	17.17	12.32	12.2	9.5	11.03	15.35	18.65	19.59	20.44
43	21.09	22.93	21.27	17.57	12.46	12.16	9.43	10.94	15.26	18.25	19.65	20.36
44	21.25	23.07	21.48	17.76	12.54	12.25	9.43	11.04	15.47	18.44	19.82	20.48
45	21.32	23.01	21.47	17.83	12.52	12.2	9.4	11.01	15.46	18.66	19.93	20.47
46	21.1	22.9	21.41	17.83	12.55	12.11	9.29	10.97	15.27	18.27	19.68	20.29
47	21.4	23.41	21.45	17.73	12.58	12.26	9.43	11.29	15.68	18.91	19.85	20.73
48	21.37	23.45	21.45	17.54	12.55	12.24	9.35	11.33	15.66	18.79	19.87	20.8
49	21.34	23.52	21.61	17.4	12.55	12.19	9.43	11.34	15.61	18.65	19.99	20.72
50	20.77	22.88	21.37	17.73	12.53	12.3	9.42	11.36	15.56	18.45	19.55	20.09
51	20.57	22.5	21.2	17.95	12.56	12.25	9.46	11.21	15.22	17.74	19.22	19.89
52	20.97	22.94	21.31	17.62	12.6	12.39	9.53	11.51	15.62	18.34	19.33	20.3
53	21.26	23.26	21.01	17.16	12.8	12.61	9.82	11.76	15.52	18.03	19.31	20.42
54	21.3	22.96	20.79	17.01	12.84	12.38	9.84	11.63	15.62	18.18	19.41	20.44
55	20.72	22.6	20.83	16.88	12.04	11.56	8.73	10.28	14.65	17.52	18.97	20.08
56	20.56	22.3	20.8	17.04	12.21	11.91	9.15	10.51	14.79	17.64	19.1	20.02
57	20.69	22.37	20.87	17.08	12.19	12.17	9.42	10.76	14.93	17.8	19.21	20.03
58	20.67	22.51	20.7	16.88	12.13	12.21	9.55	10.83	14.99	18.09	19.12	20.1
59	20.44	22.3	20.38	16.81	12.2	12.2	9.54	10.91	15.04	18.45	18.99	19.92
60	20.76	22.69	20.82	17.26	12.32	12.15	9.38	10.85	15.08	18.39	19.25	20.18
61	20.85	22.63	21.22	17.5	12.34	11.88	9.04	10.61	14.93	17.79	19.46	20.19
62	20.93	22.73	21.26	17.57	12.38	11.94	9.01	10.63	14.97	17.75	19.52	20.15
63	20.91	22.74	21.23	17.56	12.32	11.85	8.95	10.55	14.93	17.8	19.51	20.03
64	20.95	22.81	21.33	17.65	12.36	11.72	8.81	10.55	15	18.01	19.51	20.16
65	20.94	22.87	21.25	17.71	12.37	11.81	8.93	10.68	15.17	18.27	19.64	20.18
66	20.93	22.86	21.27	17.94	12.58	12.11	9.19	10.89	15.25	18.11	19.59	20.27
67	21.15	23.13	21.5	18	12.58	12.24	9.37	11.28	15.67	18.71	19.75	20.49
68	21.34	23.52	21.59	17.45	12.54	12.27	9.4	11.49	15.79	19.28	19.88	20.63
69	20.88	22.96	21.4	17.85	12.53	12.27	9.44	11.36	15.66	18.6	19.54	20.23
70	20.83	22.81	21.28	17.85	12.63	12.25	9.43	11.31	15.58	18.35	19.33	20.24
71	21.12	23.22	21.07	17.34	12.59	12.39	9.57	11.7	15.41	17.85	19.03	20.25
72	21.2	23.02	20.91	17.1	12.78	12.59	9.79	11.69	15.52	17.97	19.18	20.21
73	20.7	22.65	20.92	16.86	11.81	11.3	8.49	10.21	14.56	17.45	18.92	19.97
74	20.47	22.32	20.73	16.97	12.11	11.72	8.88	10.48	14.75	17.52	19.04	19.95
75	20.72	22.36	20.96	17.18	12.28	12.11	9.28	10.74	14.99	17.95	19.31	20.09
76	20.82	22.52	20.96	17.21	12.26	12.16	9.35	10.85	15.02	18.19	19.33	20.14
77	20.79	22.67	20.98	17.23	12.33	12.14	9.46	10.95	15.15	18.53	19.14	20.16
78	20.97	22.79	21.13	17.46	12.4	12.12	9.38	10.91	15.25	18.71	19.35	20.38
79	20.97	22.7	21.24	17.56	12.37	11.99	9.16	10.74	15.07	18.36	19.64	20.39
80	20.96	22.73	21.26	17.55	12.36	11.9	9.04	10.64	15.04	18.17	19.76	20.32
81	20.88	22.67	21.19	17.47	12.3	11.75	8.88	10.53	14.96	18.11	19.74	20.13
82	20.81	22.54	21.08	17.39	12.13	11.63	8.7	10.44	14.96	18.31	19.6	20.06
83	20.79	22.64	21.06	17.54	12.25	11.54	8.63	10.44	15.05	18.34	19.79	20.11
84	20.9	22.72	21.16	17.79	12.44	11.88	8.9	10.54	15.06	18	19.63	20.19
85	20.96	22.85	21.3	18.01	12.58	12.1	9.22	10.79	15.15	17.93	19.63	20.25
86	21.3	23.37	21.66	18.04	12.6	12.21	9.3	11.2	15.68	18.9	19.91	20.68
87	21.28	23.49	21.76	18.04	12.57	12.25	9.36	11.4	15.86	19.21	20.1	20.81
88	21.19	23.22	21.72	17.96	12.62	12.31	9.41	11.63	15.73	18.81	20.02	20.69
89	21.18	23.01	21.72	17.91	12.68	12.44	9.54	11.76	15.66	18.48	19.85	20.82
90	21.19	22.96	21.61	18.06	12.78	12.57	9.62	11.86	15.85	18.74	19.83	20.8
91	20.54	22.33	20.82	17	12.13	11.7	8.94	10.59	14.87	17.86	19.25	20.01
92	20.62	22.44	20.92	17.06	12.19	11.8	9.02	10.68	14.97	17.94	19.33	20.08
93	20.71	22.37	20.96	17.17	12.18	11.85	9	10.74	14.97	17.97	19.44	20.09
94	20.73	22.43	20.98	17.21	12.27	11.93	9.12	10.75	15.03	18.03	19.45	20.05
95	20.89	22.5	21.12	17.39	12.41	12.18	9.37	10.86	15.16	18.37	19.56	20.16
96	20.99	22.55	21.13	17.49	12.43	12.22	9.43	10.89	15.2	18.57	19.51	20.28
97	20.93	22.65	21.17	17.5	12.37	11.98	9.24	10.76	15.08	18.69	19.39	20.27
98	20.93	22.66	21.11	17.41	12.3	11.84	8.99	10.68	15.07	18.69	19.25	20.25
99	20.92	22.65	21.09	17.38	12.24	11.74	8.84	10.58	15.02	18.65	19.24	20.13
100	20.83	22.46	20.99	17.45	12.25	11.78	8.88	10.45	14.85	18.09	19.6	19.92
101	20.41	22.24	20.77	17.29	12.08	11.59	8.63	10.25	14.51	17.27	19.17	19.59
102	20.54	22.4	20.85	17.38	12.1	11.45	8.39	10.17	14.55	17.23	19.15	19.74
103	20.7	22.6	20.99	17.46	12.13	11.44	8.45	10.14	14.54	17.25	19.12	19.86
104	20.84	23.01	21.25	17.65	12.19	11.53	8.62	10.35	14.85	18.01	19.38	20.21
105	20.81	22.99	21.13	17.78	12.35	11.8	8.93	10.82	15.44	18.57	19.28	20.21
106	21.04	23.22	21.23	17.87	12.54	12.11	9.28	11.22	15.55	18.36	19.47	20.45
107	20.94	23.07	21.59	18.1	12.72	12.34	9.47	11.43	15.78	18.8	19.85	20.73
108	20.99	22.84	21.5	18.08	12.85	12.41	9.54	11.46	15.87	19	19.77	20.51
109	20.54	22.27	20.83	17.03	12.15	11.76	9.06	10.68	14.88	18.1	19.25	19.98
110	20.59	22.29	20.89	17.04	12.12	11.67	8.91	10.65	14.92	18.1	19.32	19.98
111	20.58	22.15	20.81	16.99	12.04	11.59	8.8	10.57	14.8	17.93	19.15	19.85
112	20.61	22.26	20.93	17.12	12.17	11.76	8.92	10.63	14.84	17.84	19.28	19.96
113	20.71	22.35	21.04	17.24	12.33	11.95	9.1	10.72	14.96	17.91	19.4	19.97
114	20.79	22.39	21.04	17.37	12.33	11.97	9.2	10.71	15.01	18.17	19.51	20.04
115	20.71	22.41	20.98	17.35	12.36	11.87	9.04	10.65	14.93	18.11	19.5	20.02
116	20.76	22.57	21.09	17.41	12.42	11.94	9.1	10.63	14.86	18.08	19.61	20.12
117	20.69	22.58	21.01	17.28	12.24	11.78	8.96	10.49	14.75	18.15	19.23	19.94
118	20.6	22.45	20.91	17.34	12.18	11.68	8.76	10.42	14.65	17.79	19.22	19.76
119	20.25	22.1	20.72	17.16	12.08	11.52	8.61	10.19	14.42	16.96	18.73	19.53
120	20.25	22.27	20.74	17.23	12.02	11.43	8.47	10.09	14.28	16.79	18.63	19.41
121	20.53	22.57	20.81	17.29	12.13	11.59	8.78	10.39	14.66	17.64	18.94	19.76
122	19.99	22	20.16	16.83	12.28	12	9.21	10.9	15.07	18.05	18.76	19.66
123	20.29	22.09	20.14	16.69	12.3	12.11	9.37	11.17	15.19	17.96	18.84	19.69
124	21.05	22.84	20.57	17.16	12.43	12.16	9.32	11.33	15.37	18.13	19.23	20.06
125	20.82	22.94	20.82	17.52	12.51	12.19	9.42	11.3	15.37	17.87	19.05	20.09
126	20.81	23	21.12	17.82	12.68	12.28	9.48	11.37	15.6	18.24	19.37	20.43
127	20.33	22.1	20.77	16.9	11.85	11.47	8.71	10.5	14.75	18.08	19.02	19.85
128	20.53	22.21	20.81	17.02	11.96	11.53	8.76	10.56	14.79	18.2	18.98	19.97
129	20.34	22.05	20.68	16.9	12.02	11.61	8.88	10.57	14.7	17.94	18.61	19.66
130	20.48	22.17	20.79	17.02	12.12	11.8	8.95	10.6	14.72	17.88	18.82	19.73
131	20.63	22.31	20.96	17.22	12.27	11.9	9.07	10.68	14.87	17.97	19.26	19.85
132	20.55	22.32	20.95	17.25	12.27	11.94	9.12	10.64	14.89	17.96	19.25	19.74
133	20.31	22.13	20.78	17.07	12.18	11.8	8.91	10.51	14.62	17.52	18.97	19.56
134	20.43	22.29	20.89	17.26	12.2	11.85	8.98	10.49	14.59	17.46	19.03	19.75
135	20.73	22.61	21.15	17.47	12.34	11.94	9.09	10.52	14.69	17.61	19.32	19.94
136	20.44	22.49	20.87	17.23	12.13	11.78	8.92	10.41	14.53	17.53	18.98	19.73
137	20.22	22.11	20.79	17.22	12.14	11.65	8.76	10.19	14.28	16.8	18.59	19.41
138	20.26	22.29	20.63	17.04	12.2	11.86	9.08	10.41	14.36	16.76	18.45	19.33
139	19.87	21.59	19.79	16.26	12.06	12.14	9.35	11.07	14.87	17.78	18.62	19.45
140	19.7	21.47	19.7	16.08	12.03	12	9.26	11.08	14.79	17.42	18.46	19.17
141	20.15	21.94	19.97	16.44	12.17	12.05	9.23	11.19	14.9	17.55	18.73	19.43
142	20.49	22.09	20.1	16.56	12.17	12.11	9.27	11.32	14.94	17.38	18.59	19.4
143	20.71	22.23	20.22	16.69	12.2	12.1	9.31	11.37	14.9	17.34	18.64	19.48
144	21.01	22.57	20.63	17.17	12.45	12.25	9.33	11.51	15.2	17.75	19.14	20.06
145	19.62	21.25	19.96	16.21	11.78	11.76	9.22	10.66	14.4	17.12	17.86	18.79
146	19.84	21.63	20.27	16.5	11.96	11.78	9.17	10.72	14.63	17.4	18.17	19.09
147	19.73	21.58	20.14	16.5	11.93	11.73	9.07	10.57	14.52	17.4	18.01	19.01
148	20.26	22.09	20.65	16.88	12.08	11.84	9.05	10.61	14.66	17.88	18.38	19.58
149	20.27	22.14	20.66	16.93	12.09	11.76	9.01	10.57	14.7	17.88	18.43	19.59
150	20.6	22.42	20.95	17.21	12.24	11.91	9.13	10.66	14.88	18.19	18.85	19.84
151	20.41	22.28	20.76	17.11	12.25	12.09	9.29	10.74	14.77	17.97	18.75	19.75
152	20.56	22.41	20.83	17.07	12.28	12.28	9.54	10.85	14.9	18.02	18.9	19.85
153	20.74	22.73	21.19	17.44	12.38	12.33	9.57	10.73	14.82	17.84	19.42	20.03
154	20.65	22.63	20.91	17.19	12.32	12.25	9.5	10.68	14.67	17.71	19.12	19.87
155	20.2	22.28	20.96	17.22	12.26	12.11	9.29	10.35	14.27	16.75	18.57	19.33
156	20.23	22.35	20.56	16.69	12.15	12.15	9.42	10.51	14.29	16.61	18.41	19.29
157	19.9	21.63	19.78	16.15	11.94	12.11	9.4	11.08	14.88	17.59	18.57	19.42
158	19.59	21.27	19.66	16.03	11.88	11.91	9.29	11.17	14.79	17.49	18.23	18.99
159	19.81	21.49	19.81	16.18	11.98	12.03	9.29	11.23	14.77	17.26	18.26	19.05
160	20.13	21.73	19.99	16.33	12.07	12.09	9.3	11.28	14.83	17.14	18.3	19.09
161	20.59	21.83	20.17	16.5	12.17	12.12	9.29	11.34	14.9	17.28	18.57	19.36
162	20.87	22.05	20.35	16.78	12.26	12.18	9.35	11.49	15.15	17.55	18.8	19.57
163	19.15	20.91	19.52	15.66	11.58	11.87	9.46	10.8	14.39	16.95	17.75	18.43
164	19.08	20.82	19.4	15.62	11.56	11.91	9.47	10.83	14.29	16.8	17.61	18.38
165	19.18	20.96	19.53	15.85	11.7	12.01	9.62	10.94	14.43	16.93	17.75	18.47
166	19.22	21.07	19.64	16.03	11.87	12.17	9.59	10.89	14.49	16.97	17.78	18.6
167	19.85	21.65	20.17	16.59	12.15	12.3	9.71	11.12	14.93	17.58	18.49	19.25
168	19.96	21.74	20.18	16.74	12.23	12.42	9.88	11.22	14.99	17.79	18.5	19.5
169	20.07	21.82	20.13	16.61	12.18	12.52	9.91	11.24	14.98	17.89	18.45	19.65
170	20.58	22.34	20.59	16.74	12.24	12.54	9.93	11.36	15.09	18.29	18.84	19.97
171	20.72	22.65	20.95	16.9	12.24	12.42	9.75	11.22	15.04	18.26	19.11	19.95
172	20.65	22.56	20.69	16.72	12.19	12.27	9.66	10.96	14.84	17.75	19.08	19.83
173	20.45	22.54	20.71	16.57	12.17	12.12	9.55	10.64	14.44	16.91	18.85	19.43
174	20.42	22.45	20.55	16.43	12.02	12	9.47	10.76	14.51	16.77	18.7	19.34
175	20.3	22.05	20.08	16.29	11.95	11.99	9.41	11.03	14.89	17.41	18.78	19.62
176	19.5	21.29	19.67	16.1	11.84	11.93	9.33	11.22	14.85	17.6	18.19	19.06
177	19.36	21.03	19.47	15.96	11.76	11.8	9.23	11.14	14.64	16.94	17.94	18.66
178	19.36	20.9	19.39	15.85	11.75	11.81	9.23	11.07	14.5	16.62	17.79	18.44
179	19.57	20.95	19.49	16.02	11.85	11.91	9.23	11.13	14.53	16.66	17.95	18.55
180	19.9	21.14	19.73	16.35	12.02	12.14	9.29	11.31	14.73	16.86	18.15	18.75
181	18.5	20.35	19	15.1	11.05	11.25	8.93	10.35	13.85	16.51	17.15	17.76
182	18.58	20.44	19.13	15.21	11.21	11.43	9.09	10.51	14.02	16.57	17.16	17.82
183	18.51	20.42	19.11	15.22	11.25	11.58	9.26	10.56	13.96	16.45	17.07	17.75
184	19.02	20.97	19.55	15.72	11.64	12.05	9.69	11.02	14.49	16.89	17.68	18.32
185	19.22	21.13	19.67	15.9	11.88	12.25	9.86	11.23	14.68	17.1	18	18.61
186	19.14	21.04	19.59	16.03	11.89	12.32	9.95	11.28	14.71	17.1	17.96	18.68
187	19.44	21.23	19.76	16.26	12.06	12.56	10.09	11.39	14.84	17.37	18.23	19.1
188	19.72	21.51	19.98	16.36	12.13	12.5	9.95	11.42	14.93	17.63	18.36	19.44
189	20.06	21.9	20.19	16.38	11.98	12.02	9.4	11.32	15.05	17.88	18.61	19.68
190	20.45	22.14	20.29	16.36	11.92	11.59	9.24	11.27	15.11	18.17	18.71	19.9
191	20.63	22.11	20.13	16.23	11.85	11.45	9.18	11.19	14.71	17.45	18.9	19.71
192	20.6	22.06	20.09	16.2	11.8	11.38	9.17	11.14	14.7	17.3	18.95	19.66
193	20.49	22.03	20.11	16.33	11.89	11.57	9.26	11.07	14.86	17.54	18.83	19.77
194	19.65	21.37	19.68	16.19	11.79	11.77	9.25	11.13	14.88	17.75	18.21	19.19
195	19.16	20.81	19.34	15.83	11.65	11.54	9.14	11.13	14.64	16.88	17.81	18.43
196	18.79	20.44	19.1	15.48	11.44	11.26	8.88	10.54	14.08	16.28	17.24	17.85
197	18.73	20.26	19.01	15.43	11.35	11.14	8.68	10.3	13.88	16.12	17.16	17.68
198	18.95	20.36	19.09	15.6	11.46	11.26	8.84	10.47	14.01	16.17	17.29	17.82
199	17.85	19.7	18.62	14.82	10.75	10.89	8.58	10.01	13.49	16.01	16.63	17.21
200	18.12	20.08	18.97	15.09	11.05	11.3	8.92	10.35	13.84	16.33	16.98	17.48
201	18.75	20.81	19.49	15.51	11.46	11.72	9.33	10.83	14.3	16.85	17.6	18.06
202	19.17	21.24	19.74	15.82	11.68	11.85	9.46	11.07	14.68	17.12	17.98	18.47
203	19.26	21.16	19.7	15.81	11.79	12.09	9.74	11.24	14.77	17.19	18.03	18.64
204	19.16	21.03	19.57	15.88	11.9	12.41	9.88	11.12	14.69	17.11	17.98	18.63
205	19.39	21.19	19.72	15.95	11.91	12.35	9.88	11.35	14.88	17.26	18.2	18.95
206	19.55	21.42	19.85	16.01	11.87	11.9	9.44	11.24	14.96	17.41	18.6	19.2
207	19.72	21.51	19.93	15.99	11.73	11.48	9.11	11.01	14.85	17.47	18.58	19.35
208	20.25	21.91	20.02	16.1	11.69	11.33	8.96	11.03	14.99	17.94	18.7	19.79
209	20.62	22	19.96	16.1	11.69	11.25	8.98	11.24	14.98	18.05	18.84	19.95
210	20.46	21.89	19.9	16.07	11.68	11.25	8.99	11.24	14.89	17.82	18.88	19.94
211	20.4	21.93	19.97	16.22	11.77	11.36	9.1	11.2	14.94	17.85	18.73	19.77
212	19.82	21.53	19.78	16.24	11.78	11.53	9.09	11.2	14.93	17.93	18.33	19.37
213	19.28	20.93	19.48	15.87	11.65	11.46	9.07	11.13	14.73	17.13	18.03	18.68
214	18.84	20.47	19.21	15.57	11.44	11.1	8.81	10.56	14.15	16.43	17.37	17.97
215	18.62	20.18	19.01	15.37	11.3	10.97	8.49	10.13	13.91	16.1	17.15	17.63
216	18.83	20.28	19.09	15.51	11.42	11.07	8.54	10.23	13.9	16.15	17.25	17.75
217	18.27	20.08	18.99	15.1	10.89	10.99	8.7	10.16	13.78	16.38	17.02	17.54
218	18.84	20.78	19.52	15.55	11.33	11.42	9.12	10.67	14.35	16.91	17.67	18.15
219	19.42	21.35	19.91	15.96	11.7	11.81	9.55	11.13	14.79	17.47	18.33	18.9
220	19.69	21.58	20.07	16.09	11.82	11.92	9.65	11.22	14.87	17.66	18.56	19.2
221	19.59	21.46	19.94	15.96	11.77	11.97	9.69	11.17	14.81	17.74	18.52	19.21
222	19.55	21.45	19.91	15.98	11.86	12.19	9.71	11.16	14.85	17.73	18.5	19.28
223	19.59	21.49	19.92	15.96	11.76	11.87	9.51	11.32	14.98	17.61	18.52	19.28
224	19.6	21.48	19.91	15.94	11.62	11.48	9.15	11.18	14.94	17.55	18.57	19.3
225	19.78	21.65	19.98	16	11.66	11.37	9.05	11.03	14.85	17.54	18.6	19.34
226	19.94	21.79	20	16.07	11.63	11.35	8.98	11.03	14.84	17.7	18.53	19.55
227	20.46	22.16	20.08	16.18	11.68	11.28	8.99	11.13	15.03	18.06	18.82	19.89
228	20.56	22.13	20.03	16.11	11.62	11.21	8.91	11.17	14.95	17.93	19.01	19.93
229	20.57	22.3	20.11	16.22	11.66	11.25	8.98	11.17	14.71	17.5	18.93	19.9
230	20.17	22.15	20.01	16.23	11.68	11.28	8.94	11.13	14.76	17.69	18.64	19.63
231	19.69	21.52	19.72	16.02	11.61	11.26	8.95	11.15	14.91	17.68	18.33	19.16
232	19.36	20.99	19.52	15.83	11.58	11.18	8.95	10.94	14.66	17	17.95	18.59
233	19.11	20.67	19.32	15.7	11.44	11.11	8.82	10.68	14.3	16.58	17.6	18.16
234	19.08	20.55	19.31	15.63	11.43	11.09	8.68	10.41	14.08	16.44	17.43	17.98
235	19.51	21.3	19.87	15.88	11.46	11.32	9.12	10.87	14.75	17.49	18.38	18.81
236	19.64	21.41	19.96	15.91	11.55	11.51	9.29	11.04	14.72	17.56	18.53	19.13
237	20.17	21.85	20.28	16.25	11.79	11.81	9.58	11.05	14.71	17.91	18.8	19.69
238	20.4	22.17	20.49	16.4	11.85	11.94	9.66	10.92	14.61	18	19.01	19.81
239	20.2	21.91	20.31	16.21	11.75	11.75	9.49	11.07	14.66	17.9	19.04	19.73
240	19.77	21.61	20.05	15.95	11.63	11.55	9.24	11.24	14.77	17.95	18.72	19.64
241	19.73	21.63	19.97	15.92	11.65	11.41	9.19	11.21	14.9	17.74	18.54	19.47
242	19.85	21.76	20.07	16.04	11.62	11.32	9.01	11.21	14.98	17.83	18.65	19.56
243	19.97	21.91	20.17	16.05	11.64	11.32	9.07	11.22	15.01	17.8	18.67	19.51
244	19.89	21.88	20.14	16.1	11.67	11.33	9.01	11.12	14.93	17.55	18.56	19.46
245	20.18	22.22	20.28	16.26	11.68	11.23	8.95	11.1	14.98	17.69	18.67	19.75
246	20.66	22.38	20.4	16.25	11.66	11.18	8.89	11.13	14.99	17.99	19.04	19.96
247	20.71	22.55	20.53	16.27	11.64	11.16	8.9	11.08	14.38	17.05	18.9	19.81
248	20.58	22.49	20.39	16.19	11.58	11.11	8.84	10.95	14.3	16.95	18.86	19.77
249	20.37	22.43	20.1	16.1	11.58	11.06	8.81	11.05	14.61	17.59	18.87	19.61
250	20.19	21.98	19.98	16.13	11.63	11.26	8.81	11.02	14.85	17.86	18.63	19.33
251	19.65	21.24	19.68	16	11.6	11.36	8.82	11.06	14.78	17.32	18.21	18.83
252	19.13	20.57	19.27	15.68	11.47	11.07	8.79	10.69	14.27	16.55	17.57	18.09
253	19.51	21.31	19.97	15.93	11.42	11.33	9.07	10.85	14.68	17.48	18.49	18.95
254	19.86	21.45	20.03	15.97	11.6	11.48	9.25	11.06	14.68	17.67	18.61	19.44
255	20.39	22.11	20.48	16.24	11.79	11.76	9.49	11.02	14.73	17.96	18.99	19.87
256	20.6	22.33	20.79	16.43	11.88	11.85	9.46	10.98	14.75	18.05	19.18	19.87
257	20.5	22.2	20.6	16.26	11.71	11.55	9.23	11.11	14.75	18.08	19.13	19.89
258	20.07	21.86	20.26	16.05	11.64	11.39	9.06	11.18	14.92	18.08	18.93	19.79
259	20.1	21.9	20.25	16.06	11.67	11.37	9.06	11.24	14.98	17.97	18.91	19.75
260	20.06	21.99	20.24	16.09	11.62	11.28	9.01	11.21	15	17.92	18.88	19.79
261	19.9	21.91	20.2	16.07	11.6	11.23	8.92	11.12	15.03	17.75	18.76	19.59
262	19.9	21.96	20.19	16.13	11.61	11.15	8.9	11.03	14.88	17.49	18.63	19.47
263	20.09	22.1	20.24	16.19	11.67	11.14	8.88	11.08	14.91	17.5	18.63	19.57
264	20.51	22.41	20.5	16.29	11.64	11.09	8.82	11.11	15.02	17.96	18.81	19.82
265	20.7	22.48	20.78	16.34	11.58	11.04	8.76	10.94	14.48	17.28	18.93	19.75
266	20.7	22.5	20.64	16.28	11.51	11.01	8.75	10.79	14.24	16.86	18.83	19.67
267	20.58	22.48	20.36	16.22	11.58	10.95	8.74	10.98	14.32	17.19	18.97	19.84
268	20.63	22.47	20.4	16.26	11.61	11.23	8.72	10.55	14.44	17.56	19.03	19.81
269	20.16	21.9	20.06	16.17	11.7	11.6	8.82	10.61	14.74	17.74	18.5	19.36
270	19.38	20.82	19.48	15.81	11.47	11.06	8.73	10.93	14.5	16.77	17.78	18.45
271	19.77	21.41	20.11	16	11.54	11.39	9.11	10.95	14.66	17.57	18.58	19.29
272	20.14	21.7	20.25	16.06	11.63	11.64	9.36	10.93	14.64	17.77	18.84	19.61
273	20.54	22.15	20.64	16.28	11.87	11.98	9.54	10.74	14.57	17.88	19.06	19.79
274	20.55	22.16	20.7	16.36	11.78	11.91	9.5	10.8	14.56	17.91	19.04	19.8
275	20.47	21.97	20.46	16.25	11.68	11.49	9.2	11.05	14.74	17.99	19.12	19.88
276	20.18	21.69	20.23	16.12	11.65	11.39	9.08	11.09	14.86	17.81	18.94	19.77
277	20.32	21.99	20.31	16.19	11.64	11.35	9.06	11.16	14.89	17.97	19.07	19.9
278	20.42	22.26	20.46	16.25	11.66	11.25	8.95	11.15	14.98	18.05	19.11	19.95
279	20.15	22.11	20.41	16.19	11.63	11.16	8.93	11.09	15.01	17.92	18.87	19.76
280	20.23	22.15	20.38	16.18	11.64	11.14	8.82	11.05	14.98	17.81	18.8	19.71
281	20.2	22.04	20.26	16.19	11.6	11.04	8.8	11	14.94	17.73	18.76	19.53
282	20.45	22.26	20.39	16.25	11.64	11	8.76	11.08	15.02	17.95	18.95	19.65
283	20.72	22.49	20.72	16.29	11.54	10.94	8.67	10.95	14.67	17.61	19.08	19.85
284	20.74	22.46	20.7	16.23	11.49	10.84	8.62	10.88	14.37	17.05	18.95	19.75
285	20.71	22.51	20.53	16.25	11.52	10.83	8.62	10.96	14.48	17.35	19.04	19.84
286	20.72	22.51	20.62	16.27	11.46	11.01	8.5	10.54	14.5	17.68	19.12	19.93
287	20.52	22.3	20.42	16.23	11.62	11.56	8.76	10.25	14.64	17.89	18.73	19.74
288	19.88	21.42	19.85	16.06	11.5	11.42	8.6	10.84	14.78	17.35	18.29	19.1
289	19.87	21.4	20.1	15.97	11.5	11.47	9.16	10.91	14.48	17.51	18.65	19.5
290	20.04	21.65	20.22	15.98	11.56	11.51	9.21	10.88	14.51	17.6	18.84	19.58
291	20.39	22.04	20.57	16.11	11.64	11.67	9.32	10.84	14.51	17.74	19.01	19.72
292	20.46	22	20.59	16.18	11.7	11.61	9.31	10.85	14.53	17.79	19.03	19.81
293	20.2	21.65	20.26	16.08	11.56	11.4	9.16	10.95	14.65	17.67	18.91	19.7
294	20.09	21.55	20.17	16.01	11.56	11.26	9.06	11.01	14.78	17.58	18.86	19.7
295	20.2	21.86	20.26	16.07	11.54	11.21	9.01	10.95	14.74	17.72	18.91	19.76
296	20.4	22.16	20.44	16.24	11.61	11.2	8.91	10.97	14.81	17.84	18.98	19.83
297	20.15	22.1	20.36	16.21	11.53	11.16	8.83	11.04	14.89	17.75	18.79	19.77
298	20.14	21.9	20.37	16.09	11.56	11.06	8.75	11.03	14.94	17.76	18.78	19.52
299	20.27	21.93	20.37	16.23	11.51	10.96	8.74	11.05	14.98	17.85	18.84	19.51
300	20.45	22.29	20.48	16.29	11.56	10.86	8.66	11.06	15.04	18.05	19.1	19.75
301	20.77	22.5	20.64	16.31	11.45	10.8	8.6	10.96	14.84	17.95	19.16	19.98
302	20.8	22.41	20.78	16.29	11.36	10.71	8.47	10.79	14.52	17.34	18.92	19.74
303	20.84	22.36	20.8	16.25	11.33	10.66	8.44	10.91	14.53	17.42	18.96	19.63
304	20.85	22.45	20.75	16.3	11.3	10.63	8.24	10.59	14.59	17.81	19.16	19.91
305	20.68	22.45	20.61	16.27	11.44	11.23	8.48	10.07	14.52	17.9	18.97	19.88
306	20.34	21.95	20.21	16.15	11.63	11.64	8.74	10.3	14.64	17.8	18.63	19.61
307	19.81	21.42	20.12	15.9	11.46	11.42	9.12	10.79	14.45	17.37	18.45	19.27
308	19.96	21.55	20.24	15.96	11.49	11.32	9.04	10.82	14.56	17.46	18.71	19.39
309	20.27	21.83	20.39	15.98	11.5	11.31	9.03	10.84	14.63	17.59	19.03	19.59
310	20.31	21.89	20.47	16.06	11.54	11.29	9.03	10.92	14.64	17.69	19.05	19.7
311	20.04	21.6	20.22	16.03	11.52	11.18	8.94	10.91	14.82	17.58	18.9	19.55
312	20.03	21.63	20.16	16.06	11.48	11.12	8.84	10.87	14.86	17.59	18.89	19.54
313	20.17	21.77	20.2	16.06	11.56	11.11	8.86	10.93	14.9	17.63	18.9	19.72
314	20.34	22.04	20.37	16.13	11.53	11.06	8.79	10.97	14.84	17.71	18.87	19.8
315	20.33	22.04	20.39	16.12	11.46	11	8.81	10.95	14.88	17.7	18.81	19.74
316	20.22	21.85	20.31	16.12	11.46	10.99	8.63	10.93	14.84	17.6	18.64	19.54
317	20.24	21.99	20.32	16.2	11.42	11.01	8.54	10.9	14.89	17.66	18.72	19.5
318	20.37	22.17	20.41	16.26	11.4	10.78	8.43	10.95	14.97	17.83	18.89	19.63
319	20.57	22.47	20.49	16.28	11.48	10.67	8.51	11.04	14.99	18.05	19.24	19.92
320	20.86	22.46	20.74	16.3	11.46	10.65	8.44	10.96	14.78	17.92	19.13	19.89
321	20.89	22.29	20.86	16.31	11.26	10.49	8.23	10.74	14.45	17.41	18.85	19.71
322	20.86	22.29	20.76	16.3	11.2	10.46	8	10.34	14.31	17.51	19.02	19.74
323	20.8	22.33	20.67	16.22	11.4	10.98	8.36	9.95	14.27	17.58	19.05	19.77
324	20.6	22.24	20.49	16.24	11.73	11.6	8.7	10.02	14.34	17.48	18.85	19.73
325	19.91	21.5	20.22	15.91	11.43	11.38	9.08	10.73	14.43	17.27	18.46	19.28
326	20.18	21.78	20.41	15.97	11.47	11.35	9.04	10.77	14.49	17.43	18.81	19.51
327	20.44	22.04	20.6	16.02	11.55	11.32	9.02	10.76	14.51	17.61	18.95	19.64
328	20.33	21.88	20.44	16.03	11.45	11.24	8.93	10.81	14.6	17.55	18.95	19.53
329	19.97	21.49	20.17	16.02	11.45	11.12	8.79	10.8	14.81	17.43	18.75	19.42
330	20.1	21.64	20.21	16.04	11.42	11.12	8.76	10.83	14.77	17.48	18.88	19.54
331	20.34	21.94	20.3	16.08	11.49	11.06	8.77	10.89	14.84	17.61	18.93	19.67
332	20.59	22.17	20.49	16.11	11.48	10.96	8.75	10.9	14.85	17.71	18.91	19.79
333	20.67	22.16	20.48	16.14	11.47	10.93	8.7	10.9	14.9	17.77	18.92	19.79
334	20.53	22.07	20.36	16.15	11.41	10.83	8.59	10.92	14.87	17.71	18.82	19.66
335	20.36	22.12	20.32	16.19	11.34	10.85	8.42	10.85	14.84	17.61	18.75	19.54
336	20.4	22.21	20.41	16.2	11.32	10.68	8.33	10.9	14.88	17.6	18.8	19.59
337	20.5	22.34	20.49	16.2	11.34	10.52	8.32	10.94	14.91	17.85	19.09	19.74
338	20.78	22.53	20.7	16.26	11.41	10.56	8.37	10.95	14.9	18.06	19.31	19.99
339	20.94	22.45	20.81	16.31	11.37	10.56	8.36	10.96	14.87	18.06	19.23	20
340	20.95	22.33	20.81	16.22	11.22	10.35	7.97	10.37	14.35	17.45	19.03	19.72
341	20.9	22.16	20.75	16.52	11.53	11	8.34	10	14.09	16.94	18.84	19.64
342	20.72	22.23	20.66	16.62	11.95	11.58	8.73	9.99	14.09	17.02	18.76	19.6
343	20.35	21.92	20.23	16.12	11.53	11.31	8.41	10.23	14.51	17.67	18.84	19.69
344	20.01	21.39	19.96	16.07	11.22	10.82	8.07	10.92	14.75	17.56	18.57	19.4
345	19.88	21.13	19.82	16.09	11.33	10.78	8.17	11.09	14.81	17.26	18.37	19.19
346	19.62	20.78	19.68	15.97	11.38	10.81	8.42	11.07	14.52	16.82	17.95	18.65
347	19.6	20.71	19.56	15.94	11.51	10.95	8.69	10.91	14.26	16.66	17.72	18.43
348	19.81	20.87	19.75	16.1	11.67	10.99	8.79	10.95	14.36	16.77	17.86	18.61
349	19.86	21.4	20.16	15.89	11.29	11.17	8.87	10.65	14.36	17.17	18.38	19.12
350	20.09	21.65	20.37	15.84	11.43	11.23	8.98	10.61	14.38	17.3	18.65	19.37
351	20.19	21.82	20.56	15.85	11.42	11.35	9.02	10.58	14.34	17.41	18.79	19.44
352	20.02	21.66	20.36	15.89	11.4	11.17	8.88	10.69	14.51	17.23	18.59	19.27
353	19.71	21.43	20.1	15.95	11.33	11.06	8.77	10.7	14.65	17.29	18.45	19.04
354	19.84	21.51	20.14	15.95	11.35	11.01	8.75	10.72	14.69	17.28	18.47	19.05
355	20.11	21.72	20.23	15.95	11.42	11	8.74	10.78	14.73	17.36	18.61	19.31
356	20.54	22.14	20.57	16.01	11.37	10.93	8.66	10.81	14.77	17.49	18.85	19.63
357	20.74	22.24	20.72	16.09	11.37	10.81	8.55	10.84	14.84	17.59	18.95	19.75
358	20.71	22.24	20.6	16.13	11.35	10.74	8.54	10.86	14.88	17.65	18.83	19.79
359	20.63	22.33	20.55	16.15	11.33	10.6	8.44	10.87	14.86	17.75	18.9	19.8
360	20.7	22.4	20.62	16.17	11.29	10.5	8.38	10.86	14.88	17.72	18.97	19.79
361	20.59	22.31	20.63	16.17	11.23	10.47	8.27	10.85	14.87	17.79	18.99	19.75
362	20.67	22.39	20.6	16.16	11.31	10.42	8.33	10.87	14.83	17.81	19.2	19.85
363	20.7	22.4	20.63	16.19	11.3	10.43	8.28	10.9	14.91	17.95	19.24	19.88
364	20.96	22.37	20.77	16.25	11.18	10.22	7.91	10.41	14.52	17.69	19.17	19.88
365	20.94	22.16	20.84	16.55	11.33	10.59	8.04	9.88	14.09	16.99	18.85	19.75
366	20.86	22.17	20.84	17	11.97	11.47	8.64	10.13	14.12	16.92	18.86	19.69
367	20.72	22.19	20.58	16.58	11.82	11.42	8.54	9.99	14.2	17.29	18.79	19.68
368	20.32	21.93	20.25	16.1	11.22	10.87	8	10.72	14.74	17.72	18.84	19.62
369	20.1	21.5	19.99	16.13	11.23	10.58	7.98	10.98	14.8	17.61	18.59	19.41
370	20	21.3	19.95	16.13	11.25	10.84	8.13	11.15	14.82	17.33	18.48	19.25
371	19.84	20.94	19.7	16.01	11.38	10.89	8.33	11.13	14.59	16.95	18.17	18.8
372	19.63	20.7	19.67	15.99	11.52	10.88	8.62	10.99	14.34	16.71	17.71	18.4
373	19.83	21.31	20.18	15.84	11.28	11.1	8.79	10.5	14.41	17.07	18.38	19.1
374	20.06	21.5	20.33	15.86	11.31	11.07	8.78	10.55	14.36	17.16	18.55	19.21
375	20.25	21.79	20.57	15.86	11.37	11.21	8.92	10.52	14.34	17.43	18.75	19.4
376	19.96	21.52	20.33	15.82	11.33	11.09	8.82	10.55	14.42	17.22	18.48	19.17
377	19.61	21.29	20.09	15.96	11.31	10.98	8.7	10.62	14.58	17.17	18.35	18.92
378	19.64	21.3	20.12	15.98	11.3	10.95	8.63	10.59	14.54	17.23	18.44	18.84
379	19.82	21.42	20.17	16	11.38	10.89	8.68	10.64	14.6	17.21	18.49	19.03
380	20.22	21.76	20.32	15.95	11.3	10.85	8.59	10.71	14.65	17.35	18.54	19.32
381	20.45	22.13	20.56	16	11.27	10.76	8.51	10.77	14.75	17.4	18.7	19.55
382	20.51	22.11	20.54	16.02	11.25	10.63	8.43	10.75	14.79	17.5	18.62	19.66
383	20.42	22.22	20.55	16.07	11.22	10.55	8.35	10.8	14.79	17.55	18.71	19.68
384	20.46	22.22	20.5	16.03	11.15	10.46	8.19	10.77	14.76	17.6	18.76	19.68
385	20.5	22.28	20.59	16.13	11.12	10.3	8.1	10.85	14.77	17.71	19.02	19.77
386	20.79	22.32	20.74	16.14	11.09	10.18	8.1	10.86	14.84	17.87	19.25	19.89
387	20.83	22.32	20.75	16.14	11.18	10.21	8.1	10.89	14.86	17.96	19.17	19.96
388	20.93	22.27	20.75	16.19	11.1	10.14	7.93	10.74	14.65	17.81	19.06	20
389	21.03	22.2	20.78	16.22	10.97	10.07	7.54	9.91	14.15	17.2	18.93	19.76
390	20.96	22.18	20.86	16.67	11.56	10.81	8.18	9.89	14.09	17.02	18.86	19.69
391	20.88	22.15	20.81	16.85	11.94	11.36	8.55	9.89	14.11	17.09	18.81	19.64
392	20.6	22.14	20.49	16.27	11.53	10.97	8.16	10.4	14.52	17.6	18.88	19.73
393	20.29	21.86	20.19	16.19	11.19	10.48	7.92	10.96	14.73	17.71	18.78	19.58
394	20	21.36	19.94	16.13	11.35	10.58	8.12	11.09	14.82	17.36	18.52	19.22
395	20	21.18	19.94	16.18	11.4	10.67	8.21	11.21	14.76	17.1	18.38	19
396	19.82	20.89	19.76	16.08	11.4	10.87	8.31	11.2	14.56	16.87	18.14	18.66
397	20.04	21.48	20.32	15.79	11.29	11.08	8.82	10.42	14.24	17.01	18.52	19.29
398	19.97	21.34	20.27	15.76	11.25	11.02	8.75	10.5	14.31	17.03	18.5	19.27
399	19.92	21.4	20.29	15.82	11.27	10.98	8.68	10.53	14.36	17.07	18.51	19.19
400	19.82	21.35	20.3	15.87	11.22	11	8.69	10.57	14.47	17.07	18.37	19.04
401	19.75	21.32	20.22	15.92	11.27	10.92	8.63	10.56	14.59	17.15	18.39	18.93
402	19.68	21.3	20.14	15.93	11.28	10.85	8.64	10.59	14.6	17.14	18.33	18.85
403	19.78	21.42	20.2	15.9	11.24	10.82	8.61	10.62	14.65	17.24	18.43	18.98
404	19.91	21.55	20.2	15.89	11.25	10.72	8.53	10.66	14.63	17.24	18.44	19.06
405	20.15	21.87	20.41	15.98	11.24	10.65	8.47	10.72	14.75	17.34	18.59	19.36
406	20.4	22.03	20.49	15.98	11.27	10.59	8.39	10.73	14.71	17.42	18.66	19.53
407	20.51	22.2	20.55	16	11.16	10.5	8.31	10.7	14.74	17.5	18.79	19.63
408	20.53	22.17	20.58	16.02	11.11	10.6	8.03	10.64	14.67	17.6	18.91	19.69
409	20.6	22.24	20.6	16.1	11.05	10.4	7.92	10.7	14.75	17.7	19.05	19.78
410	20.76	22.22	20.7	16.1	11.06	10.17	7.95	10.82	14.8	17.8	19.16	19.83
411	20.85	22.2	20.79	16.11	11.04	10.06	7.96	10.79	14.77	17.93	19.13	19.89
412	20.81	22.14	20.72	16.11	10.95	10.08	7.74	10.71	14.67	17.81	18.93	19.86
413	20.84	22.22	20.72	16.13	10.94	10	7.69	10.59	14.59	17.81	19.01	19.91
414	20.92	22.24	20.75	16.23	11.05	10.15	7.72	10.2	14.45	17.66	19.08	19.84
415	21.02	22.18	20.78	16.67	11.59	10.82	7.99	9.8	14.15	17.21	18.88	19.68
416	20.77	22.2	20.75	16.69	11.9	11.3	8.37	9.91	14.22	17.35	18.83	19.67
417	20.37	22.04	20.37	16.21	11.44	10.87	8.06	10.56	14.48	17.58	18.9	19.67
418	20.04	21.46	20.07	16.16	11.34	10.5	8.12	11.13	14.77	17.47	18.66	19.25
419	20.01	21.24	19.96	16.2	11.47	10.7	8.36	11.19	14.79	17.28	18.58	18.98
420	19.92	21.07	19.95	16.18	11.42	10.71	8.28	11.16	14.7	17.04	18.32	18.79
421	20.11	21.43	20.37	15.73	11.19	10.97	8.71	10.43	14.27	16.98	18.43	19.31
422	19.96	21.3	20.27	15.72	11.14	11.01	8.7	10.34	14.17	16.98	18.39	19.22
423	20.04	21.46	20.51	15.82	11.29	11.18	8.79	10.24	14.17	17.09	18.42	19.2
424	20.02	21.51	20.52	15.84	11.29	11.15	8.76	10.3	14.21	17.03	18.38	19.14
425	20.08	21.6	20.52	15.87	11.23	11	8.63	10.45	14.38	17.11	18.39	19.13
426	19.89	21.46	20.31	15.84	11.22	10.83	8.58	10.59	14.62	17.15	18.41	19.01
427	19.94	21.47	20.27	15.9	11.25	10.76	8.55	10.63	14.66	17.26	18.48	19.06
428	19.96	21.48	20.22	15.92	11.28	10.78	8.5	10.62	14.63	17.23	18.5	19.11
429	20.05	21.81	20.38	15.96	11.29	10.67	8.46	10.62	14.67	17.33	18.58	19.21
430	20.26	21.92	20.44	15.97	11.29	10.59	8.45	10.68	14.68	17.4	18.67	19.38
431	20.35	22	20.49	15.94	11.17	10.46	8.24	10.71	14.65	17.4	18.67	19.53
432	20.46	22.11	20.54	15.97	11.1	10.62	8.01	10.58	14.63	17.55	18.81	19.63
433	20.72	22.19	20.69	16.03	11.04	10.51	7.8	10.57	14.68	17.7	19.11	19.77
434	20.82	22.1	20.81	16.08	11.07	10.36	7.73	10.62	14.69	17.75	19.13	19.83
435	20.82	22.08	20.88	16.21	11.06	10.26	7.67	10.66	14.63	17.75	18.95	19.77
436	20.73	22.08	20.7	16.11	10.97	10.26	7.6	10.67	14.62	17.71	18.85	19.76
437	20.68	22.13	20.57	16.12	10.92	10.03	7.78	10.81	14.67	17.81	19.07	19.86
438	20.84	22.21	20.64	16.12	10.98	10.07	7.84	10.71	14.66	17.88	19.15	19.89
439	20.99	22.23	20.85	16.44	11.33	10.46	7.73	9.99	14.42	17.62	19.06	19.8
440	20.83	22.19	20.84	16.74	11.99	11.4	8.42	9.86	14.17	17.45	19.03	19.65
441	20.58	22.25	20.66	16.27	11.6	11.01	8.06	10.47	14.48	17.72	19.03	19.79
442	20.36	21.94	20.39	16.24	11.28	10.45	8.08	11.03	14.8	17.68	18.85	19.62
443	20.1	21.44	20.11	16.23	11.47	10.67	8.29	11.2	14.82	17.44	18.64	19.25
444	19.99	21.13	19.94	16.25	11.5	10.76	8.33	11.2	14.73	17.24	18.51	19
445	20.07	21.42	20.41	15.76	11.18	10.9	8.64	10.33	14.34	16.84	18.28	19.16
446	19.93	21.27	20.31	15.7	11.14	10.89	8.63	10.28	14.26	16.89	18.28	19.06
447	20.11	21.36	20.47	15.72	11.2	11.05	8.71	10.25	14.22	17.22	18.53	19.35
448	20.12	21.47	20.55	15.77	11.23	11.15	8.77	10.17	14.16	17.11	18.46	19.26
449	20.21	21.72	20.62	15.82	11.21	11.05	8.61	10.33	14.29	17.08	18.48	19.29
450	19.98	21.57	20.39	15.74	11.15	10.77	8.46	10.49	14.37	16.97	18.35	19.04
451	19.99	21.44	20.21	15.74	11.13	10.7	8.44	10.54	14.52	17.06	18.31	19.04
452	19.99	21.51	20.26	15.78	11.17	10.67	8.42	10.52	14.58	17.14	18.39	19.1
453	20.17	21.83	20.42	15.86	11.19	10.6	8.36	10.62	14.62	17.23	18.51	19.15
454	20.27	21.94	20.54	15.87	11.16	10.54	8.27	10.6	14.65	17.28	18.62	19.23
455	20.3	21.95	20.58	15.9	11.13	10.43	8.15	10.63	14.61	17.39	18.69	19.47
456	20.5	22.08	20.64	16	11.03	10.41	8	10.61	14.62	17.46	18.88	19.64
457	20.62	22.02	20.71	16.04	11.04	10.55	7.91	10.56	14.55	17.51	18.93	19.6
458	20.68	22.04	20.74	16.09	11.07	10.48	7.75	10.53	14.55	17.58	18.94	19.64
459	20.64	21.96	20.76	16.15	11.14	10.39	7.71	10.56	14.52	17.47	18.88	19.65
460	20.55	21.99	20.55	15.98	10.97	10.25	7.73	10.69	14.61	17.52	18.89	19.66
461	20.57	22.07	20.56	16.02	10.93	10.05	7.87	10.76	14.65	17.59	18.98	19.74
462	20.83	22.17	20.65	16.12	10.94	10.04	7.79	10.72	14.67	17.78	19.09	19.83
463	20.86	22.24	20.82	16.4	11.28	10.38	7.71	10.3	14.52	17.8	19.13	19.84
464	20.76	22.24	20.85	16.68	11.89	11.16	8.23	9.9	14.36	17.73	19.09	19.81
465	20.69	22.26	20.77	16.44	11.63	10.95	8.01	10.46	14.56	17.87	19.17	19.94
466	20.57	22.16	20.57	16.27	11.28	10.64	7.9	10.88	14.67	17.7	18.94	19.82
467	20.24	21.69	20.23	16.21	11.29	10.61	8.09	11.02	14.68	17.55	18.72	19.47
468	20.08	21.26	20.07	16.23	11.46	10.74	8.38	11.21	14.83	17.32	18.54	19.08
469	20.07	21.58	20.37	15.66	11.08	10.67	8.35	10.43	14.37	17	18.25	19.02
470	20.11	21.69	20.45	15.76	11.08	10.68	8.31	10.48	14.4	17.01	18.32	19.17
471	20.23	21.85	20.6	15.83	11.15	10.66	8.26	10.47	14.46	17.1	18.42	19.27
472	20.26	21.85	20.65	15.83	11.09	10.63	8.13	10.48	14.49	17.11	18.44	19.26
473	20.22	21.83	20.6	15.87	11.03	10.43	8.06	10.57	14.5	17.22	18.54	19.33
474	20.33	21.89	20.57	15.85	11.01	10.35	8.01	10.58	14.51	17.26	18.64	19.48
475	20.42	21.91	20.62	15.95	11.07	10.6	7.98	10.39	14.39	17.31	18.7	19.42
476	20.51	21.89	20.63	15.98	11.17	10.71	7.97	10.37	14.37	17.37	18.82	19.5
477	20.46	21.92	20.56	15.95	11.08	10.55	7.75	10.52	14.53	17.3	18.81	19.52
478	20.54	21.95	20.5	15.91	10.94	10.22	7.75	10.73	14.62	17.38	18.91	19.57
479	20.67	22.04	20.5	15.97	10.96	10.04	7.88	10.83	14.63	17.57	18.94	19.67
480	20.79	22.08	20.74	16.17	11.13	10.27	7.64	10.53	14.56	17.72	18.87	19.69
481	20.88	22.15	20.91	16.6	11.69	10.93	8.01	9.99	14.34	17.73	19.01	19.73
482	20.54	22.01	20.77	16.67	11.99	11.44	8.45	9.8	14.27	17.55	18.92	19.66
483	20.67	22.22	20.82	16.57	11.9	11.21	8.26	10.3	14.56	17.76	19.08	19.91
484	20.56	22.13	20.65	16.34	11.57	10.96	7.97	10.63	14.49	17.66	18.96	19.8
485	20.36	21.89	20.37	16.17	11.35	10.81	7.99	10.93	14.55	17.55	18.81	19.63
486	20.2	21.47	20.16	16.27	11.4	10.69	8.25	11.19	14.81	17.52	18.77	19.4
487	20.16	21.69	20.51	15.64	11.08	10.66	8.25	10.34	14.19	16.91	18.28	19.13
488	20.26	21.79	20.55	15.76	11.09	10.6	8.25	10.37	14.26	17	18.41	19.23
489	20.08	21.74	20.53	15.79	11.15	10.71	8.15	10.33	14.24	16.96	18.33	19.1
490	19.96	21.64	20.5	15.69	11.04	10.65	8.15	10.36	14.37	16.95	18.25	19.04
491	19.9	21.65	20.5	15.77	11	10.51	8.01	10.47	14.44	17.08	18.32	19.11
492	19.98	21.65	20.31	15.68	10.96	10.41	7.96	10.45	14.4	17.02	18.33	19.15
493	20.03	21.67	20.3	15.72	10.98	10.41	7.9	10.48	14.4	16.99	18.38	19.16
494	20.06	21.73	20.36	15.73	10.96	10.45	7.87	10.45	14.41	17.03	18.45	19.26
495	20.19	21.84	20.37	15.79	10.95	10.41	7.76	10.57	14.49	17.16	18.58	19.36
496	20.36	21.92	20.41	15.86	10.95	10.22	7.81	10.7	14.54	17.24	18.73	19.48
497	20.48	21.92	20.44	15.97	11	10.14	7.84	10.76	14.54	17.41	18.85	19.57
498	20.7	22.02	20.67	16.15	11.18	10.4	7.74	10.45	14.4	17.53	18.78	19.56
499	20.8	22.05	20.94	16.79	11.91	11.24	8.32	9.89	14.26	17.55	18.9	19.57
500	20.58	22.06	20.88	16.88	12.14	11.49	8.6	9.83	14.3	17.57	18.94	19.64
501	20.64	22.07	20.89	16.94	12.2	11.56	8.53	9.98	14.44	17.64	19	19.76
502	20.63	22.15	20.78	16.69	12	11.41	8.31	10.34	14.53	17.67	19.07	19.79
503	20.45	22.03	20.54	16.41	11.78	11.3	8.19	10.78	14.53	17.56	18.95	19.73
504	20.4	21.83	20.39	16.3	11.41	10.77	8.14	11.18	14.86	17.61	18.95	19.68
505	20.25	21.76	20.67	15.77	11.06	10.57	8.2	10.32	14.2	17.06	18.38	19.27
506	20.15	21.83	20.59	15.81	11.06	10.55	8.16	10.37	14.3	17.01	18.43	19.22
507	19.97	21.73	20.48	15.71	11.01	10.49	8.13	10.4	14.2	16.96	18.31	19.05
508	19.86	21.64	20.43	15.69	10.98	10.44	8.13	10.38	14.33	17.01	18.3	19.01
509	19.81	21.55	20.32	15.66	11.02	10.48	8	10.43	14.29	17.01	18.27	18.97
510	19.74	21.45	20.22	15.66	10.94	10.45	7.96	10.38	14.34	16.96	18.21	18.97
511	19.77	21.51	20.15	15.74	10.93	10.32	7.95	10.51	14.41	16.99	18.32	19.09
512	19.84	21.59	20.19	15.79	10.94	10.26	7.88	10.56	14.41	17.01	18.42	19.19
513	19.92	21.66	20.2	15.75	10.93	10.25	7.84	10.57	14.38	17.05	18.44	19.27
514	20.07	21.76	20.31	15.76	10.99	10.22	7.84	10.66	14.47	17.11	18.58	19.36
515	20.25	21.92	20.36	15.89	11.04	10.31	7.93	10.68	14.49	17.25	18.75	19.47
516	20.54	21.96	20.62	16.13	11.16	10.39	7.79	10.57	14.46	17.46	18.79	19.53
517	20.69	21.96	20.88	16.84	11.89	11.21	8.35	9.94	14.29	17.45	18.83	19.48
518	20.56	21.94	20.89	17.1	12.09	11.53	8.58	9.83	14.22	17.46	18.82	19.51
519	20.52	21.94	20.84	17.09	12.15	11.6	8.6	9.87	14.32	17.45	18.84	19.56
520	20.62	22.18	20.9	17	12.27	11.65	8.6	10.12	14.53	17.69	19.09	19.88
521	20.45	22.02	20.66	16.67	12.12	11.51	8.4	10.58	14.56	17.54	18.96	19.77
522	20.58	22.11	20.63	16.45	11.85	11.19	8.16	11.04	14.83	17.61	19.05	19.85
523	20.33	21.88	20.86	15.84	11.07	10.57	8.16	10.35	14.26	17.14	18.42	19.34
524	20.14	21.79	20.72	15.8	11.08	10.55	8.14	10.38	14.28	17.01	18.36	19.21
525	19.98	21.79	20.6	15.74	11.06	10.46	8.09	10.37	14.31	16.97	18.4	19.16
526	19.99	21.8	20.57	15.71	11	10.44	8.07	10.43	14.32	17.04	18.38	19.12
527	19.97	21.66	20.5	15.78	11.11	10.55	8.01	10.31	14.2	17	18.31	19.17
528	19.74	21.47	20.24	15.65	11.04	10.54	7.9	10.27	14.24	16.92	18.18	19.1
529	19.81	21.53	20.22	15.7	10.95	10.39	7.83	10.42	14.33	17.01	18.32	19.13
530	19.92	21.58	20.25	15.76	10.94	10.26	7.8	10.51	14.43	17.05	18.41	19.25
531	19.94	21.56	20.27	15.79	10.91	10.2	7.86	10.52	14.37	17.06	18.48	19.28
532	19.89	21.56	20.19	15.77	10.99	10.28	7.91	10.64	14.44	17.07	18.54	19.19
533	20.02	21.67	20.2	15.84	11.1	10.38	7.99	10.66	14.46	17.09	18.63	19.23
534	20.32	21.84	20.47	16.03	11.12	10.36	7.81	10.65	14.43	17.27	18.8	19.44
535	20.56	21.91	20.77	16.66	11.86	11.17	8.29	9.97	14.23	17.32	18.81	19.45
536	20.38	21.74	20.7	16.98	12.04	11.47	8.52	9.8	14.08	17.18	18.62	19.34
537	20.18	21.71	20.63	16.93	12.04	11.48	8.58	9.84	14.12	17.15	18.55	19.39
538	20.46	22.08	20.82	16.97	12.21	11.64	8.62	10.04	14.48	17.51	18.95	19.79
539	20.61	22.15	20.7	16.77	12.14	11.54	8.42	10.55	14.69	17.65	19.06	19.89
540	20.65	22.2	20.79	16.79	12.19	11.52	8.47	10.72	14.78	17.64	19.11	19.92
541	20.49	21.86	20.91	15.89	11.14	10.55	8.14	10.35	14.21	17.1	18.46	19.42
542	20.24	21.85	20.84	15.82	11.08	10.49	8.1	10.35	14.26	17.04	18.45	19.36
543	20.15	21.79	20.74	15.75	11.07	10.51	8.04	10.3	14.22	16.97	18.37	19.28
544	20.13	21.81	20.68	15.86	11.08	10.5	7.99	10.38	14.22	17.06	18.41	19.27
545	20.1	21.81	20.59	15.91	11.22	10.56	7.99	10.19	14.09	16.97	18.35	19.22
546	19.85	21.6	20.29	15.75	11.22	10.65	7.96	10.18	14.09	16.88	18.24	19.16
547	19.81	21.58	20.23	15.72	11.05	10.44	7.83	10.4	14.28	16.99	18.31	19.17
548	19.88	21.56	20.26	15.79	10.97	10.31	7.85	10.44	14.35	17.07	18.41	19.27
549	19.91	21.52	20.26	15.84	11.01	10.27	7.87	10.54	14.41	17.08	18.51	19.3
550	19.79	21.41	20.1	15.84	10.99	10.35	7.97	10.59	14.42	17	18.52	19.13
551	19.85	21.36	20.07	15.9	11.17	10.39	8.04	10.64	14.5	17.05	18.59	19.09
552	20.08	21.66	20.24	15.92	11.09	10.35	7.83	10.58	14.44	17.14	18.72	19.31
553	20.36	21.8	20.53	16.46	11.64	10.93	8.16	10.08	14.22	17.23	18.74	19.48
554	20.11	21.62	20.46	16.7	11.91	11.33	8.42	9.8	14.01	16.97	18.45	19.23
555	20.01	21.59	20.44	16.68	11.93	11.42	8.56	9.9	14.08	16.93	18.35	19.21
556	20.38	21.85	20.71	16.89	12.11	11.54	8.58	9.97	14.32	17.27	18.7	19.56
557	20.54	22.09	20.73	16.82	12.22	11.57	8.52	10.5	14.63	17.55	19.04	19.82
558	20.65	22.17	20.85	17	12.35	11.63	8.66	10.51	14.71	17.62	19.17	19.92
559	20.45	21.81	20.9	15.84	11.07	10.55	8.07	10.36	14.25	17.13	18.47	19.44
560	20.39	21.83	20.83	15.89	11.08	10.52	8.08	10.42	14.31	17.14	18.49	19.4
561	20.4	21.83	20.79	15.89	11.07	10.46	8.04	10.29	14.21	17.06	18.47	19.41
562	20.35	21.89	20.74	15.98	11.06	10.45	7.97	10.31	14.21	17.11	18.5	19.4
563	20.18	21.81	20.67	15.98	11.18	10.52	7.99	10.16	14.12	17.02	18.39	19.3
564	19.87	21.66	20.49	15.92	11.26	10.65	8.02	10.05	14.12	16.91	18.24	19.2
565	19.9	21.67	20.35	15.81	11.05	10.49	7.88	10.37	14.23	17.01	18.34	19.27
566	19.93	21.63	20.32	15.83	11.01	10.38	7.89	10.48	14.46	17.09	18.5	19.32
567	19.94	21.57	20.28	15.89	11.05	10.31	7.9	10.56	14.41	17.1	18.53	19.31
568	19.79	21.34	20.13	15.83	11.15	10.47	8.03	10.65	14.47	17.09	18.56	19.21
569	19.86	21.3	20.1	15.93	11.25	10.58	8.11	10.72	14.44	17.07	18.61	19.14
570	20.13	21.69	20.28	15.97	11.09	10.35	7.81	10.63	14.43	17.18	18.78	19.35
571	20.39	21.8	20.57	16.37	11.57	10.86	8.08	10.22	14.17	17.17	18.72	19.42
572	20.18	21.56	20.43	16.69	11.9	11.25	8.33	9.97	14.06	16.94	18.46	19.23
573	19.95	21.45	20.36	16.53	11.85	11.35	8.35	10.03	14.08	16.81	18.2	19.11
574	20.2	21.72	20.6	16.77	12.04	11.46	8.49	9.97	14.2	17.04	18.52	19.32
575	20.48	21.95	20.7	16.85	12.16	11.53	8.54	10.32	14.52	17.35	18.87	19.65
576	20.53	22	20.7	16.93	12.23	11.6	8.6	10.43	14.52	17.38	18.91	19.74
577	20.44	21.77	20.89	16	11.17	10.65	8.11	10.23	14.1	17.13	18.4	19.46
578	20.27	21.73	20.81	15.96	11.1	10.56	8.1	10.31	14.23	17.08	18.43	19.35
579	20.44	21.79	20.85	15.92	11.09	10.51	8.05	10.41	14.3	17.15	18.51	19.51
580	20.51	21.89	20.84	16.02	11.05	10.51	8.01	10.39	14.19	17.19	18.55	19.45
581	20.33	21.86	20.81	16.09	11.18	10.5	7.98	10.15	14.16	17.09	18.43	19.41
582	20.06	21.67	20.54	15.93	11.19	10.62	7.99	10.13	14.14	16.89	18.24	19.25
583	19.96	21.62	20.49	15.8	11.11	10.56	7.94	10.27	14.23	16.91	18.26	19.28
584	19.98	21.69	20.44	15.82	11.04	10.44	7.85	10.45	14.32	17.05	18.45	19.26
585	20.04	21.65	20.36	15.87	11.05	10.32	7.86	10.57	14.48	17.11	18.53	19.35
586	20.04	21.53	20.27	15.92	11.16	10.5	8.04	10.65	14.52	17.14	18.66	19.41
587	20.08	21.53	20.25	15.92	11.17	10.54	8.09	10.66	14.52	17.17	18.78	19.44
588	20.35	21.81	20.44	16.07	11.09	10.36	7.78	10.51	14.26	17.22	18.84	19.52
589	20.47	21.81	20.64	16.42	11.64	10.94	8.11	10.07	14.12	17.07	18.7	19.38
590	20.06	21.51	20.42	16.44	11.85	11.25	8.34	9.92	14.07	16.91	18.51	19.18
591	19.84	21.3	20.3	16.3	11.77	11.28	8.3	10.14	14.13	16.8	18.28	19.05
592	20.07	21.51	20.48	16.62	11.95	11.36	8.44	10.03	14.14	16.9	18.41	19.17
593	20.45	21.82	20.71	16.88	12.14	11.5	8.51	10.26	14.41	17.25	18.75	19.53
594	20.58	21.96	20.78	16.95	12.2	11.56	8.54	10.44	14.47	17.38	18.9	19.74
595	20.62	22	21.17	16.59	11.43	10.81	8.31	9.84	13.99	17.08	18.44	19.49
596	20.5	21.98	21.08	16.47	11.4	10.81	8.25	9.96	14.08	17.14	18.44	19.51
597	20.46	21.9	20.93	16.07	11.15	10.49	8.01	10.34	14.23	17.19	18.55	19.51
598	20.55	21.89	20.94	16.19	11.19	10.48	8.01	10.36	14.21	17.21	18.57	19.53
599	20.47	21.93	20.96	16.36	11.37	10.66	8.08	10.04	14.05	17.12	18.54	19.45
600	20.32	21.81	20.74	16.15	11.36	10.72	8.09	10.17	14.09	17.02	18.39	19.38
601	20.13	21.67	20.61	15.94	11.26	10.68	7.93	10.3	14.23	17.01	18.37	19.3
602	20.03	21.6	20.43	15.87	11.14	10.63	7.87	10.42	14.32	16.97	18.36	19.23
603	19.98	21.51	20.31	15.88	11.11	10.43	7.84	10.56	14.41	17.01	18.45	19.29
604	20.09	21.53	20.29	15.88	11.13	10.44	8	10.67	14.46	17.08	18.65	19.38
605	20.3	21.74	20.46	15.98	11.14	10.48	8.03	10.7	14.49	17.26	18.92	19.59
606	20.48	21.82	20.54	16.07	11.16	10.37	7.79	10.44	14.21	17.28	18.94	19.56
607	20.45	21.78	20.62	16.37	11.55	10.91	8.11	10.03	14	17.05	18.78	19.45
608	20.35	21.7	20.6	16.45	11.88	11.2	8.35	9.97	14.03	17.03	18.74	19.43
609	19.96	21.35	20.34	16.19	11.8	11.2	8.29	10.16	14.14	16.93	18.44	19.19
610	20.05	21.42	20.43	16.47	11.91	11.32	8.39	10.2	14.16	16.93	18.43	19.22
611	20.34	21.66	20.67	16.83	12.08	11.43	8.47	10.14	14.27	17.07	18.61	19.42
612	20.57	21.98	20.79	17	12.23	11.51	8.53	10.33	14.39	17.33	18.91	19.71
613	20.65	21.97	21.12	16.47	11.31	10.69	8.16	10.02	14.04	17.11	18.43	19.5
614	20.46	21.89	21	16.25	11.3	10.68	8.12	10.04	14.08	17.1	18.4	19.45
615	20.43	21.85	20.99	16.05	11.13	10.58	8.02	10.36	14.27	17.17	18.56	19.5
616	20.51	21.92	21	16.17	11.15	10.51	7.97	10.42	14.31	17.17	18.54	19.52
617	20.52	21.92	21.05	16.41	11.37	10.61	8.04	10.21	14.16	17.17	18.53	19.51
618	20.39	21.83	20.97	16.35	11.45	10.76	8.15	10.14	14.05	17.05	18.5	19.39
619	20.36	21.79	20.88	16.19	11.32	10.71	8.03	10.28	14.16	17.07	18.52	19.46
620	20.1	21.59	20.52	15.93	11.25	10.58	7.91	10.49	14.29	17.03	18.44	19.36
621	19.9	21.35	20.28	15.84	11.14	10.59	7.88	10.51	14.36	16.93	18.32	19.16
622	19.92	21.41	20.24	15.86	11.06	10.41	7.82	10.6	14.41	16.98	18.47	19.26
623	20.22	21.73	20.49	16.05	11.12	10.36	7.91	10.67	14.53	17.18	18.83	19.54
624	20.36	21.75	20.61	16.07	11.16	10.39	7.84	10.63	14.38	17.3	18.9	19.56
625	20.17	21.61	20.54	16.08	11.3	10.58	7.86	10.33	14.2	17.13	18.83	19.47
626	20.34	21.68	20.59	16.28	11.61	10.93	8.13	10.16	14.08	17.11	18.81	19.43
627	20.32	21.6	20.56	16.5	11.94	11.19	8.31	10.03	14.09	17.08	18.73	19.42
628	20.05	21.4	20.37	16.45	11.88	11.33	8.35	10.06	14.12	16.92	18.48	19.2
629	20.09	21.5	20.47	16.55	12.02	11.36	8.45	10.08	14.18	16.94	18.5	19.27
630	20.43	21.77	20.72	16.88	12.15	11.47	8.51	10.17	14.24	17.1	18.76	19.5
631	20.3	21.74	20.86	15.91	11.1	10.56	8.04	10.26	14.22	16.98	18.35	19.33
632	20.24	21.69	20.79	15.88	11.15	10.62	8.09	10.41	14.41	17.07	18.47	19.3
633	20.31	21.8	20.94	15.99	11.14	10.59	8.01	10.4	14.37	17.14	18.53	19.46
634	20.43	21.95	21	16.19	11.19	10.63	8.03	10.56	14.48	17.28	18.64	19.6
635	20.48	21.88	21.08	16.37	11.23	10.54	8.01	10.39	14.28	17.16	18.54	19.49
636	20.44	21.9	21.01	16.39	11.41	10.66	8.04	10.27	14.19	17.08	18.52	19.48
637	20.38	21.78	20.95	16.17	11.31	10.57	7.96	10.42	14.25	17.14	18.58	19.49
638	20.17	21.62	20.61	16	11.21	10.48	7.91	10.52	14.43	17.13	18.54	19.4
639	19.92	21.36	20.39	15.93	11.19	10.55	7.89	10.56	14.4	17.03	18.4	19.21
640	19.79	21.25	20.27	15.89	11.19	10.5	7.84	10.56	14.39	17.01	18.46	19.18
641	20.02	21.45	20.36	15.93	11.16	10.41	7.86	10.65	14.48	17.14	18.64	19.41
642	20.24	21.68	20.57	16.05	11.17	10.44	7.89	10.69	14.48	17.28	18.94	19.57
643	20.07	21.52	20.51	15.99	11.19	10.46	7.8	10.52	14.32	17.15	18.78	19.5
644	20.2	21.6	20.59	16.12	11.4	10.62	7.83	10.38	14.22	17.11	18.85	19.48
645	20.44	21.75	20.77	16.45	11.8	11.01	8.12	10.09	14.1	17.11	18.94	19.55
646	20.38	21.7	20.75	16.67	12.03	11.26	8.36	9.94	14.06	17.06	18.78	19.47
647	19.82	21.34	20.33	16.29	11.88	11.28	8.33	10.1	14.03	16.73	18.31	19.05
648	20.1	21.53	20.43	16.48	12	11.35	8.39	10.22	14.22	16.94	18.53	19.29
649	20.39	21.88	21.07	15.94	11.07	10.6	8.04	10.35	14.3	16.98	18.37	19.42
650	20.11	21.65	20.75	15.85	11.07	10.61	8.04	10.35	14.35	17	18.37	19.23
651	20.26	21.75	20.89	15.97	11.14	10.58	8.03	10.48	14.36	17.07	18.49	19.4
652	20.3	21.84	20.98	16.16	11.2	10.59	8.06	10.51	14.43	17.15	18.52	19.49
653	20.53	22.07	21.17	16.34	11.22	10.59	8.01	10.54	14.42	17.29	18.66	19.63
654	20.63	22.07	21.2	16.41	11.34	10.56	7.99	10.45	14.25	17.24	18.7	19.65
655	20.42	21.84	21.02	16.22	11.34	10.54	7.96	10.51	14.32	17.18	18.65	19.51
656	20.14	21.65	20.67	16.01	11.21	10.47	7.93	10.58	14.42	17.18	18.6	19.44
657	19.97	21.44	20.47	16.01	11.18	10.49	7.92	10.62	14.48	17.14	18.58	19.35
658	19.82	21.27	20.32	15.94	11.16	10.46	7.9	10.61	14.42	16.99	18.45	19.25
659	19.94	21.37	20.3	15.94	11.17	10.45	7.82	10.62	14.45	17.08	18.59	19.34
660	20.22	21.68	20.51	16.08	11.21	10.5	7.91	10.72	14.54	17.23	18.88	19.62
661	20.14	21.56	20.47	16.06	11.19	10.46	7.86	10.62	14.44	17.23	18.83	19.55
662	20.15	21.64	20.54	16.12	11.3	10.42	7.84	10.5	14.33	17.16	18.86	19.54
663	20.43	21.84	20.81	16.48	11.73	10.87	8.06	10.09	14.16	17.12	18.96	19.57
664	20.4	21.77	20.8	16.81	12.06	11.26	8.31	9.92	14	17.04	18.84	19.48
665	19.65	21.17	20.24	16.12	11.83	11.15	8.26	10.09	14.08	16.7	18.25	19.06
666	19.8	21.31	20.24	16.17	11.83	11.27	8.28	10.32	14.1	16.77	18.4	19.19
667	20.25	21.73	20.9	15.88	11.13	10.62	8.02	10.26	14.17	16.85	18.14	19.32
668	20.01	21.47	20.67	15.75	11.09	10.6	8.07	10.35	14.3	16.85	18.15	19.15
669	20.02	21.56	20.62	15.82	11.18	10.68	8.09	10.46	14.3	16.91	18.27	19.19
670	20.19	21.78	20.88	16.09	11.24	10.63	8.06	10.49	14.47	17.08	18.48	19.42
671	20.43	22.04	21.12	16.22	11.3	10.62	8.08	10.56	14.46	17.18	18.59	19.6
672	20.47	22.05	21.17	16.26	11.26	10.58	8.04	10.57	14.39	17.26	18.71	19.65
673	20.46	22.04	21.12	16.32	11.33	10.59	8.01	10.57	14.42	17.26	18.71	19.6
674	20.31	21.89	20.99	16.25	11.34	10.55	7.99	10.61	14.48	17.24	18.79	19.63
675	20.31	21.83	20.8	16.17	11.26	10.49	7.91	10.61	14.49	17.27	18.8	19.62
676	20.13	21.66	20.6	16.07	11.23	10.45	7.9	10.58	14.43	17.17	18.69	19.49
677	20.09	21.61	20.54	16.03	11.3	10.49	7.84	10.62	14.47	17.12	18.69	19.48
678	20.23	21.68	20.52	16.13	11.26	10.47	7.87	10.64	14.51	17.21	18.82	19.63
679	20.29	21.73	20.54	16.12	11.19	10.52	7.92	10.64	14.44	17.25	18.96	19.67
680	20.23	21.68	20.58	16.19	11.3	10.45	7.83	10.37	14.27	17.2	18.97	19.62
681	20.48	21.88	20.94	16.56	11.82	10.92	8.15	9.99	14.07	17.21	19.01	19.64
682	20.32	21.69	20.8	16.78	11.99	11.19	8.3	9.88	13.99	16.98	18.79	19.45
683	19.5	21.02	20.16	15.97	11.71	11.15	8.2	10.08	13.96	16.55	18.22	18.96
684	19.69	21.29	20.23	16.1	11.74	11.17	8.15	10.34	14.13	16.76	18.46	19.24
685	19.91	21.52	20.54	15.68	11.05	10.61	8.04	10.21	14.13	16.64	17.94	19.08
686	19.92	21.48	20.53	15.69	11.04	10.64	8.09	10.36	14.3	16.82	18.14	19.18
687	19.97	21.58	20.59	15.78	11.12	10.66	8.16	10.5	14.38	16.96	18.3	19.25
688	20.13	21.75	20.81	15.96	11.21	10.64	8.16	10.53	14.44	17.02	18.46	19.38
689	20.32	21.86	21.02	16.13	11.35	10.73	8.14	10.49	14.42	17.04	18.48	19.43
690	20.35	21.89	21.09	16.21	11.35	10.65	8.09	10.52	14.42	17.13	18.6	19.48
691	20.32	21.87	21.04	16.2	11.4	10.64	8.07	10.51	14.31	17.06	18.53	19.45
692	20.44	21.97	21.1	16.35	11.51	10.66	8.07	10.42	14.3	17.19	18.71	19.53
693	20.63	22.12	21.14	16.43	11.49	10.58	7.97	10.42	14.29	17.29	18.95	19.67
694	20.5	21.97	20.95	16.28	11.44	10.57	7.87	10.52	14.37	17.29	18.9	19.64
695	20.29	21.79	20.76	16.23	11.35	10.53	7.85	10.59	14.45	17.25	18.86	19.64
696	20.36	21.84	20.68	16.19	11.27	10.48	7.86	10.57	14.47	17.27	18.91	19.68
697	20.52	21.92	20.75	16.18	11.26	10.5	7.85	10.63	14.45	17.27	19.08	19.76
698	20.49	21.86	20.79	16.22	11.32	10.5	7.82	10.34	14.23	17.28	19.12	19.69
699	20.57	21.94	21.04	16.66	11.81	10.92	8.09	9.95	14.08	17.18	19.08	19.7
700	20.16	21.61	20.81	16.77	11.92	11.16	8.3	9.9	13.99	16.98	18.81	19.45
701	19.27	20.81	20.01	15.9	11.66	11.06	8.19	10.11	13.94	16.5	18.06	18.79
702	19.61	21.11	20.15	16.06	11.67	11.01	8.08	10.4	14.21	16.8	18.51	19.21
703	19.63	21.1	20.12	16.11	11.57	10.92	8.06	10.59	14.3	16.92	18.56	19.3
704	19.46	20.71	19.87	16.08	11.38	10.93	8.1	10.7	14.27	16.75	18.19	18.78
705	19.55	20.74	19.87	16.17	11.44	11	8.16	10.79	14.31	16.86	18.12	18.83
706	19.76	21.01	20.08	16.32	11.54	11.12	8.26	10.95	14.4	17	18.41	19.15
707	19.99	21.26	20.32	16.52	11.74	11.25	8.39	11.08	14.63	17.2	18.77	19.46
708	20.22	21.48	20.51	16.65	11.82	11.31	8.49	11.2	14.73	17.39	19.1	19.77
709	19.61	21.04	20.12	15.44	10.94	10.6	8.02	10.2	14.04	16.66	17.69	18.62
710	19.69	21.2	20.29	15.57	11.04	10.62	8.1	10.36	14.21	16.72	17.97	18.85
711	19.87	21.39	20.45	15.66	11.07	10.7	8.19	10.5	14.36	16.86	18.15	19.11
712	20.03	21.63	20.71	15.8	11.2	10.73	8.24	10.5	14.36	16.93	18.33	19.25
713	20.11	21.68	20.8	15.93	11.37	10.75	8.23	10.52	14.31	16.94	18.32	19.28
714	20.21	21.69	20.85	16.1	11.41	10.82	8.24	10.53	14.36	16.94	18.4	19.3
715	20.27	21.82	21.06	16.25	11.55	10.83	8.23	10.45	14.36	16.99	18.54	19.37
716	20.54	22.01	21.21	16.48	11.6	10.84	8.2	10.29	14.21	17.15	18.77	19.57
717	20.64	22.03	21.16	16.51	11.65	10.8	8.17	10.25	14.23	17.14	18.82	19.56
718	20.41	21.81	20.93	16.22	11.42	10.63	8	10.42	14.29	17.09	18.77	19.48
719	20.17	21.59	20.68	16.03	11.22	10.56	7.94	10.59	14.43	17.06	18.73	19.51
720	20.27	21.7	20.66	16.07	11.23	10.5	7.89	10.54	14.38	17.12	18.88	19.56
721	20.58	21.96	20.8	16.22	11.22	10.5	7.85	10.42	14.33	17.21	19.09	19.66
722	20.75	22.03	20.96	16.37	11.38	10.51	7.81	10.25	14.25	17.29	19.21	19.8
723	20.83	22.06	21.19	16.95	11.88	10.86	8.04	9.98	14.13	17.22	19.2	19.78
724	20.27	21.63	20.81	16.78	11.94	11.13	8.23	9.89	14.04	17.04	18.87	19.5
725	19.14	20.55	19.83	15.83	11.59	11.02	8.18	10.12	13.92	16.4	17.94	18.7
726	19.23	20.65	19.84	15.84	11.53	10.99	8.14	10.3	14.03	16.49	18.16	18.8
727	19.46	20.86	20	16.09	11.6	10.97	8.11	10.56	14.26	16.8	18.44	19.11
728	19.49	20.81	19.99	16.13	11.5	10.98	8.12	10.67	14.35	16.87	18.31	18.96
729	19.54	20.74	19.89	16.16	11.5	11.04	8.23	10.81	14.34	16.85	18.03	18.77
730	19.64	20.88	20.01	16.25	11.6	11.19	8.36	10.87	14.42	16.94	18.25	18.95
731	19.88	21.06	20.25	16.45	11.77	11.38	8.49	11.02	14.58	17.14	18.6	19.26
732	20.03	21.35	20.42	16.59	11.89	11.45	8.58	11.12	14.67	17.28	18.88	19.59
733	19.64	21.04	20.2	15.44	10.99	10.65	8.15	10.18	14.07	16.69	17.67	18.63
734	19.84	21.32	20.55	15.69	11.25	10.82	8.28	10.29	14.18	16.65	17.96	18.96
735	19.81	21.32	20.53	15.67	11.2	10.86	8.36	10.44	14.3	16.73	18.06	18.99
736	19.84	21.39	20.56	15.71	11.23	10.85	8.34	10.48	14.31	16.8	18.14	19.08
737	20.12	21.62	20.75	15.85	11.32	10.85	8.3	10.53	14.4	16.88	18.29	19.2
738	20.3	21.68	20.89	15.99	11.44	10.84	8.3	10.5	14.37	16.92	18.36	19.29
739	20.39	21.76	21.02	16.13	11.59	10.89	8.29	10.44	14.35	16.99	18.51	19.38
740	20.49	21.9	21.07	16.39	11.61	10.89	8.28	10.32	14.27	16.99	18.63	19.45
741	20.52	21.84	21.09	16.45	11.58	10.86	8.28	10.24	14.12	16.92	18.59	19.38
742	20.31	21.66	20.89	16.16	11.39	10.68	8.1	10.42	14.31	16.95	18.62	19.41
743	20.01	21.37	20.58	15.94	11.17	10.58	7.99	10.58	14.38	16.94	18.62	19.38
744	20.06	21.48	20.54	15.97	11.26	10.56	7.96	10.48	14.28	16.96	18.67	19.4
745	20.54	21.89	20.79	16.19	11.33	10.58	7.87	10.3	14.24	17.14	18.99	19.58
746	20.87	22.19	21.11	16.54	11.53	10.56	7.86	10.17	14.2	17.26	19.25	19.89
747	21.01	22.34	21.34	17.14	11.93	10.9	8.06	9.97	14.16	17.24	19.3	19.92
748	20.82	22.08	21.23	17.18	12.06	11.18	8.23	10.01	14.18	17.19	19.2	19.82
749	19.43	20.8	20.15	16.16	11.67	11.08	8.22	10.06	14.01	16.62	18.3	18.98
750	19.22	20.53	19.77	15.89	11.48	10.94	8.13	10.39	14.05	16.56	18.01	18.75
751	19.41	20.77	19.96	16.06	11.53	11	8.09	10.56	14.27	16.79	18.4	18.98
752	19.49	20.82	20.08	16.2	11.53	11.02	8.2	10.6	14.37	16.89	18.44	19.01
753	19.61	20.9	20.04	16.23	11.63	11.15	8.28	10.73	14.41	16.96	18.23	18.92
754	19.54	20.83	19.97	16.28	11.77	11.37	8.49	10.71	14.41	16.86	18.13	18.81
755	19.88	21.11	20.3	16.54	11.99	11.57	8.63	10.92	14.65	17.22	18.52	19.21
756	20.12	21.37	20.52	16.84	12.15	11.66	8.75	11.17	14.72	17.36	18.69	19.51
757	20.11	21.47	20.79	15.77	11.25	10.77	8.3	10.04	14.09	16.67	18	19.02
758	20.18	21.57	20.92	15.86	11.3	10.87	8.41	10.25	14.16	16.83	18.12	19.16
759	19.89	21.36	20.69	15.77	11.32	10.87	8.46	10.38	14.27	16.82	18.11	19.02
760	19.69	21.23	20.57	15.67	11.26	10.94	8.44	10.43	14.31	16.69	17.96	18.81
761	19.95	21.44	20.66	15.74	11.33	10.86	8.38	10.57	14.43	16.83	18.21	19.05
762	20.1	21.54	20.72	15.78	11.31	10.84	8.32	10.58	14.36	16.86	18.28	19.2
763	20.14	21.54	20.79	15.86	11.4	10.84	8.31	10.47	14.37	16.86	18.27	19.19
764	20.1	21.53	20.79	15.96	11.43	10.87	8.28	10.43	14.27	16.79	18.34	19.19
765	20.08	21.47	20.79	15.99	11.45	10.89	8.26	10.31	14.23	16.8	18.36	19.15
766	19.99	21.35	20.65	15.9	11.31	10.75	8.15	10.48	14.32	16.83	18.43	19.27
767	19.73	21.15	20.37	15.81	11.19	10.68	8.04	10.51	14.3	16.77	18.39	19.17
768	19.88	21.27	20.45	15.89	11.25	10.65	8.01	10.47	14.27	16.89	18.58	19.25
769	20.27	21.62	20.73	16.15	11.38	10.61	7.92	10.39	14.29	17.03	18.9	19.52
770	20.62	21.94	20.98	16.36	11.53	10.7	7.91	10.3	14.19	17.13	19.1	19.67
771	20.86	22.16	21.19	16.75	11.8	10.87	8.14	10.05	14.14	17.13	19.15	19.79
772	20.89	22.23	21.25	17.13	11.99	11.16	8.23	10.06	14.22	17.28	19.34	19.87
773	20.08	21.52	20.74	16.63	11.87	11.11	8.27	9.99	14.12	16.96	18.76	19.45
774	19.56	21.04	20.24	16.22	11.67	11.07	8.22	10.09	14.03	16.72	18.35	19.08
775	19.42	20.81	20.16	16.2	11.61	11.06	8.24	10.31	14.18	16.79	18.32	19.01
776	19.45	20.79	20.12	16.15	11.63	11.09	8.32	10.39	14.29	16.86	18.35	18.97
777	19.62	20.9	20.07	16.34	11.79	11.26	8.4	10.59	14.47	16.97	18.38	19.05
778	19.75	21.02	20.18	16.46	11.95	11.42	8.59	10.68	14.51	17.08	18.31	19.09
779	20.07	21.33	20.54	16.87	12.22	11.64	8.76	10.89	14.71	17.34	18.64	19.49
780	20.25	21.53	20.65	17.11	12.36	11.72	8.82	11.2	14.71	17.43	18.71	19.61
781	20.55	21.91	21.19	16.21	11.36	10.82	8.38	10	14.06	16.81	18.14	19.28
782	20.31	21.69	21.07	15.95	11.23	10.85	8.41	10.36	14.31	16.93	18.28	19.2
783	20.03	21.55	20.91	15.94	11.35	10.92	8.51	10.35	14.33	16.86	18.06	18.96
784	19.95	21.47	20.95	16.05	11.51	11.04	8.62	10.36	14.36	16.73	18.01	18.94
785	19.86	21.38	20.73	15.8	11.36	10.95	8.48	10.57	14.42	16.81	18.12	18.93
786	20.01	21.5	20.64	15.82	11.31	10.83	8.37	10.57	14.44	16.97	18.32	19.13
787	20	21.44	20.61	15.77	11.3	10.85	8.33	10.5	14.36	16.88	18.29	19.04
788	19.71	21.28	20.51	15.77	11.27	10.82	8.31	10.51	14.34	16.86	18.2	18.95
789	19.69	21.19	20.41	15.79	11.24	10.79	8.2	10.48	14.3	16.8	18.23	19.01
790	19.69	21.16	20.3	15.81	11.28	10.81	8.2	10.47	14.31	16.82	18.32	19.09
791	19.67	21.09	20.27	15.83	11.24	10.7	8.1	10.46	14.28	16.78	18.3	19.05
792	19.77	21.1	20.31	15.88	11.23	10.71	8.04	10.49	14.29	16.89	18.51	19.16
793	19.86	21.19	20.37	15.98	11.29	10.69	8.03	10.45	14.31	16.86	18.66	19.28
794	20.16	21.49	20.6	16.15	11.34	10.72	8	10.37	14.22	16.94	18.87	19.43
795	20.64	21.91	20.94	16.42	11.6	10.91	8.17	10.08	14.08	17.05	18.98	19.63
796	20.6	21.96	21.01	16.63	11.76	11.02	8.16	10.02	14.17	17.13	19.1	19.66
797	20.62	22.08	21.08	16.85	11.92	11.11	8.29	10.09	14.24	17.21	19.2	19.78
798	20.69	22.06	21.16	17.12	12.03	11.21	8.34	10.14	14.29	17.26	19.23	19.83
799	20.27	21.7	20.88	16.95	11.97	11.25	8.43	10.12	14.24	17.12	18.95	19.64
800	19.86	21.3	20.59	16.7	11.88	11.26	8.43	10.13	14.27	16.98	18.68	19.39
801	19.65	20.97	20.38	16.54	11.94	11.34	8.48	10.32	14.37	16.94	18.41	19.27
802	19.83	21.08	20.41	16.67	12.03	11.44	8.57	10.67	14.51	17.07	18.47	19.26
803	20.19	21.39	20.64	17.04	12.25	11.59	8.7	10.88	14.62	17.27	18.64	19.59
804	20.39	21.6	20.78	17.17	12.37	11.75	8.81	11.05	14.8	17.49	19.01	19.89
805	20.32	21.63	21.03	15.92	11.25	10.74	8.32	10.22	14.26	16.93	18.17	19.15
806	20.14	21.61	20.95	15.87	11.26	10.81	8.36	10.46	14.43	17.07	18.23	19.08
807	20.1	21.62	21.03	16.01	11.38	10.89	8.49	10.47	14.37	17.14	18.03	18.98
808	20.34	21.82	21.19	16.27	11.57	11	8.54	10.33	14.45	16.99	18.19	19.14
809	19.99	21.48	20.9	15.91	11.45	10.99	8.52	10.55	14.47	16.91	18.16	18.98
810	20.03	21.5	20.74	15.88	11.29	10.89	8.37	10.61	14.49	17.07	18.38	19.14
811	19.83	21.36	20.52	15.83	11.24	10.84	8.28	10.58	14.45	16.96	18.3	18.94
812	19.64	21.14	20.39	15.85	11.21	10.81	8.32	10.55	14.45	16.85	18.23	18.89
813	19.62	21.11	20.36	15.87	11.27	10.82	8.23	10.57	14.38	16.9	18.19	18.93
814	19.66	21.1	20.32	15.88	11.2	10.75	8.16	10.55	14.38	16.92	18.32	19.09
815	19.78	21.19	20.39	15.97	11.28	10.77	8.14	10.52	14.38	16.91	18.46	19.18
816	19.78	21.12	20.32	15.95	11.25	10.75	8.09	10.48	14.34	16.86	18.47	19.07
817	19.74	21.08	20.28	15.94	11.2	10.71	8.04	10.41	14.26	16.8	18.53	19.1
818	20.14	21.48	20.55	16.1	11.34	10.78	8.07	10.44	14.3	16.98	18.83	19.47
819	20.7	22	20.98	16.44	11.54	10.84	8.14	10.29	14.22	17.13	19.11	19.71
820	20.54	21.88	20.94	16.46	11.6	10.87	8.16	10.29	14.27	17.09	19.03	19.66
821	20.43	21.87	20.96	16.64	11.72	10.97	8.2	10.14	14.25	17.05	19.03	19.66
822	20.78	22.26	21.32	17.17	11.95	11.2	8.36	10.13	14.32	17.2	19.23	19.82
823	21.06	22.5	21.58	17.57	12.18	11.39	8.52	10.28	14.46	17.33	19.41	20.07
824	20.95	22.5	21.5	17.6	12.2	11.42	8.58	10.3	14.39	17.25	19.31	20
825	20.44	21.94	21.08	17.28	12.19	11.46	8.58	10.32	14.47	17.21	19.07	19.79
826	19.91	21.28	20.63	16.81	12.09	11.46	8.63	10.57	14.49	17.07	18.61	19.44
827	19.9	21.11	20.51	16.76	12.04	11.5	8.61	10.68	14.49	17.04	18.58	19.39
828	20.13	21.34	20.59	16.88	12.15	11.59	8.77	10.94	14.64	17.28	19.09	19.81
829	19.76	21.1	20.32	15.59	11.08	10.77	8.28	10.29	14.2	16.92	17.9	18.7
830	19.82	21.2	20.46	15.72	11.15	10.85	8.31	10.43	14.29	17.17	17.92	18.72
831	19.84	21.34	20.66	15.77	11.21	10.91	8.42	10.6	14.38	17.45	17.98	18.79
832	20.09	21.62	20.95	15.89	11.35	10.88	8.43	10.51	14.49	17.09	18.21	19.06
833	20.02	21.47	20.88	15.92	11.37	10.9	8.44	10.57	14.52	17.04	18.25	19
834	19.97	21.37	20.71	15.97	11.33	10.88	8.42	10.61	14.54	17.09	18.37	19.13
835	19.81	21.23	20.55	15.91	11.27	10.85	8.37	10.62	14.49	17.04	18.36	19.03
836	19.72	21.25	20.47	15.96	11.26	10.81	8.3	10.64	14.41	17.02	18.28	18.98
837	19.76	21.2	20.46	16.01	11.29	10.81	8.28	10.63	14.41	17.03	18.34	19.06
838	19.73	21.23	20.38	15.94	11.21	10.73	8.2	10.57	14.38	17.01	18.28	19.11
839	20.01	21.45	20.62	16.17	11.31	10.72	8.16	10.58	14.52	17.1	18.52	19.38
840	20	21.45	20.51	16.18	11.34	10.74	8.12	10.61	14.49	17.07	18.59	19.33
841	20.05	21.48	20.51	16.16	11.32	10.72	8.1	10.53	14.4	17.01	18.66	19.35
842	20.34	21.73	20.72	16.28	11.39	10.79	8.07	10.51	14.44	17.1	18.9	19.6
843	20.69	22.09	21.01	16.48	11.49	10.8	8.11	10.48	14.43	17.2	19.08	19.72
844	20.7	22.05	21.16	16.62	11.54	10.8	8.14	10.47	14.45	17.23	19.17	19.82
845	20.75	22.23	21.24	16.88	11.75	11.02	8.25	10.24	14.32	17.17	19.15	19.77
846	20.99	22.52	21.51	17.34	11.98	11.21	8.41	10.2	14.39	17.25	19.34	19.96
847	21.04	22.52	21.55	17.48	12.11	11.29	8.45	10.2	14.37	17.15	19.32	19.97
848	21.32	22.76	21.74	17.75	12.24	11.44	8.6	10.33	14.44	17.18	19.44	20.2
849	20.82	22.28	21.4	17.51	12.19	11.48	8.57	10.31	14.29	17.09	19.17	19.86
850	20.02	21.34	20.66	16.87	12	11.41	8.55	10.21	14.27	16.81	18.69	19.4
851	19.61	20.81	20.23	16.49	11.93	11.37	8.57	10.59	14.29	16.79	18.53	19.28
852	19.87	21.02	20.32	16.56	11.83	11.43	8.6	10.99	14.46	17.09	18.87	19.59
853	19.85	21.15	20.3	15.67	11.07	10.77	8.29	10.35	14.18	17.11	17.84	18.53
854	19.88	21.21	20.49	15.79	11.19	10.89	8.37	10.45	14.34	17.28	18.07	18.77
855	19.89	21.32	20.63	15.82	11.22	10.92	8.39	10.54	14.43	17.23	18.14	18.92
856	19.97	21.44	20.77	15.87	11.31	10.88	8.42	10.56	14.59	17.18	18.34	19.06
857	19.94	21.36	20.79	15.93	11.3	10.92	8.39	10.56	14.59	17.09	18.38	19.17
858	20.03	21.42	20.77	16.03	11.3	10.92	8.4	10.61	14.62	17.2	18.53	19.29
859	19.85	21.31	20.59	15.92	11.28	10.92	8.39	10.59	14.52	17.05	18.36	19.04
860	19.81	21.31	20.56	16.04	11.35	10.86	8.29	10.65	14.52	17.15	18.33	19.07
861	19.85	21.34	20.59	16.05	11.33	10.81	8.27	10.67	14.44	17.17	18.42	19.18
862	19.96	21.43	20.64	16.14	11.37	10.78	8.2	10.64	14.47	17.16	18.45	19.3
863	19.99	21.45	20.71	16.21	11.37	10.81	8.2	10.54	14.47	17.06	18.42	19.28
864	20.09	21.6	20.68	16.26	11.46	10.83	8.21	10.52	14.44	17.08	18.47	19.39
865	20.07	21.6	20.67	16.32	11.4	10.79	8.16	10.54	14.46	17.11	18.63	19.4
866	20.07	21.58	20.68	16.27	11.37	10.77	8.15	10.52	14.36	17.01	18.7	19.35
867	20.37	21.85	20.89	16.38	11.43	10.81	8.14	10.56	14.43	17.1	18.93	19.61
868	20.62	22.13	21.09	16.58	11.58	10.85	8.17	10.45	14.4	17.13	19.11	19.73
869	21.07	22.48	21.5	17.23	11.91	11.11	8.36	10.2	14.4	17.21	19.3	19.95
870	21.28	22.69	21.67	17.53	12.08	11.3	8.42	10.22	14.36	17.16	19.36	20.05
871	21.02	22.43	21.39	17.29	12.05	11.24	8.41	10.11	14.23	17	19.16	19.79
872	20.99	22.38	21.38	17.28	12.05	11.32	8.5	10.2	14.31	17.04	19.25	19.89
873	20.94	22.28	21.38	17.43	12.12	11.42	8.57	10.26	14.23	16.9	19.13	19.88
874	19.93	21.23	20.56	16.72	11.87	11.35	8.53	10.18	14.06	16.65	18.49	19.21
875	19.45	20.65	20.04	16.31	11.76	11.3	8.54	10.61	14.17	16.75	18.5	19.21
876	19.54	20.75	20	16.35	11.64	11.27	8.54	10.93	14.21	16.8	18.59	19.36
877	19.99	21.23	20.45	15.77	11.18	10.96	8.37	10.43	14.32	17.3	18.1	18.74
878	19.91	21.22	20.45	15.78	11.18	10.9	8.38	10.41	14.37	17.33	18.06	18.73
879	19.77	21.2	20.49	15.74	11.15	10.86	8.34	10.42	14.34	17.09	18.1	18.76
880	19.76	21.23	20.64	15.79	11.24	10.89	8.42	10.47	14.4	17.04	18.2	18.87
881	19.83	21.27	20.63	15.93	11.29	10.97	8.41	10.62	14.47	17.17	18.35	19.02
882	19.88	21.33	20.63	15.99	11.32	10.93	8.39	10.63	14.51	17.15	18.42	19.11
883	19.84	21.34	20.6	15.97	11.34	10.89	8.36	10.61	14.53	17.22	18.41	19.12
884	19.66	21.18	20.42	15.92	11.29	10.89	8.31	10.61	14.39	17.11	18.23	18.95
885	19.63	21.13	20.39	15.98	11.29	10.9	8.32	10.61	14.37	17.14	18.22	18.95
886	19.78	21.22	20.52	16.01	11.28	10.85	8.3	10.61	14.39	17.09	18.36	19.14
887	19.95	21.35	20.68	16.12	11.37	10.84	8.22	10.56	14.34	17.02	18.46	19.29
888	19.89	21.36	20.62	16.19	11.4	10.8	8.21	10.51	14.27	16.92	18.42	19.24
889	19.64	21.16	20.4	16.07	11.29	10.84	8.18	10.49	14.23	16.82	18.27	19.06
890	19.7	21.19	20.31	16.06	11.27	10.79	8.15	10.48	14.23	16.81	18.3	19.03
891	20.26	21.69	20.66	16.22	11.41	10.83	8.16	10.54	14.34	16.98	18.77	19.42
892	20.67	22.06	20.99	16.57	11.56	10.89	8.2	10.46	14.4	17.13	19.08	19.73
893	20.84	22.18	21.24	16.85	11.76	11.04	8.31	10.21	14.26	17.03	19.11	19.77
894	21.07	22.41	21.42	17.07	11.89	11.16	8.4	10.21	14.25	17.09	19.22	19.83
895	20.98	22.25	21.28	17.09	11.93	11.2	8.42	10.16	14.16	16.9	19.08	19.72
896	20.93	22.07	21.14	16.99	11.87	11.19	8.46	10.18	14.2	16.93	19.06	19.72
897	20.74	22	21.14	17.09	12	11.32	8.56	10.22	14.2	16.79	19.05	19.77
898	19.66	21.02	20.31	16.49	11.78	11.3	8.51	10.18	13.98	16.43	18.46	19.11
899	19.1	20.45	19.78	16.11	11.47	11.15	8.47	10.68	13.98	16.5	18.2	18.85
900	19.18	20.49	19.76	16.16	11.39	11.06	8.44	10.78	14.01	16.57	18.13	18.76
901	19.85	21.16	20.44	15.67	11.15	10.92	8.38	10.35	14.23	17.24	18.01	18.67
902	19.64	21.12	20.43	15.62	11.1	10.81	8.31	10.29	14.23	17	18.02	18.62
903	19.57	21.08	20.37	15.59	11.07	10.78	8.39	10.39	14.25	16.86	17.87	18.58
904	19.73	21.17	20.38	15.74	11.24	10.93	8.38	10.5	14.35	17.09	18.06	18.78
905	19.74	21.17	20.45	15.88	11.33	11.09	8.48	10.58	14.39	17.17	18.19	18.81
906	19.6	20.96	20.31	15.85	11.24	11.03	8.49	10.56	14.31	17.1	18.09	18.71
907	19.54	20.96	20.3	15.88	11.26	11.03	8.4	10.58	14.27	17.1	18.01	18.66
908	19.58	20.95	20.27	15.9	11.3	11.01	8.42	10.64	14.3	17.07	18.07	18.71
909	19.64	21.16	20.31	15.94	11.28	11.02	8.43	10.62	14.32	17.07	18.31	18.98
910	19.73	21.16	20.4	15.97	11.27	10.89	8.31	10.59	14.27	16.97	18.4	19.16
911	19.69	21.03	20.4	15.97	11.28	10.82	8.27	10.5	14.19	16.85	18.33	19.1
912	19.62	21.07	20.35	15.96	11.32	10.79	8.23	10.49	14.12	16.77	18.25	19.02
913	19.41	20.87	20.21	15.91	11.23	10.83	8.25	10.55	14.07	16.75	18.1	18.77
914	19.54	20.96	20.22	15.92	11.22	10.77	8.2	10.55	14.11	16.79	18.2	18.89
915	20.12	21.49	20.54	16.12	11.34	10.8	8.19	10.57	14.28	16.89	18.66	19.39
916	20.5	21.92	20.86	16.35	11.5	10.82	8.21	10.51	14.37	17	19	19.63
917	20.53	21.87	20.9	16.44	11.58	10.94	8.28	10.38	14.24	16.92	18.99	19.58
918	20.57	21.85	20.88	16.4	11.56	10.99	8.32	10.4	14.27	16.92	19.02	19.62
919	20.44	21.7	20.78	16.33	11.51	10.95	8.29	10.27	14.15	16.8	18.95	19.52
920	20.36	21.49	20.6	16.4	11.56	10.92	8.29	10.45	14.19	16.79	18.92	19.5
921	20.13	21.24	20.49	16.42	11.65	11.05	8.39	10.37	14.17	16.74	18.82	19.4
922	19.41	20.61	20.13	16.26	11.61	11.17	8.46	10.34	14.05	16.54	18.5	19.13
923	18.96	20.29	19.63	16	11.36	11.03	8.39	10.62	13.87	16.36	17.92	18.55
924	19.03	20.45	19.71	15.98	11.29	11	8.35	10.56	13.86	16.33	17.54	18.22
925	19.64	20.98	20.38	15.55	11.04	10.87	8.27	10.28	14.15	17.06	17.88	18.56
926	19.54	20.98	20.3	15.46	10.99	10.72	8.32	10.22	14.13	16.85	17.89	18.5
927	19.51	21.09	20.35	15.51	11.04	10.8	8.31	10.33	14.19	16.77	17.88	18.63
928	19.68	21.13	20.38	15.73	11.18	10.96	8.44	10.46	14.31	17.03	18.07	18.76
929	19.63	20.94	20.31	15.77	11.27	11.11	8.48	10.51	14.29	17.09	18.1	18.71
930	19.53	20.83	20.16	15.77	11.23	11.12	8.51	10.55	14.21	17.07	17.91	18.53
931	19.53	20.85	20.18	15.88	11.34	11.13	8.51	10.63	14.26	17.03	17.99	18.63
932	19.52	20.97	20.26	15.9	11.26	11.04	8.49	10.61	14.23	17.01	18.14	18.76
933	19.58	21.09	20.34	15.88	11.26	11.04	8.44	10.63	14.27	16.95	18.33	19.02
934	19.59	20.91	20.32	15.85	11.23	10.91	8.35	10.59	14.17	16.92	18.23	19.08
935	19.4	20.69	20.09	15.8	11.21	10.83	8.32	10.54	14.08	16.81	18	18.86
936	19.16	20.59	19.96	15.77	11.15	10.78	8.26	10.53	13.96	16.74	17.75	18.52
937	19.27	20.71	20.02	15.81	11.21	10.8	8.28	10.53	14.02	16.75	17.88	18.55
938	19.56	20.97	20.18	15.96	11.26	10.8	8.24	10.6	14.07	16.83	18.25	18.86
939	20.15	21.43	20.64	16.13	11.27	10.8	8.2	10.6	14.29	16.85	18.7	19.32
940	20.44	21.76	20.75	16.29	11.44	10.83	8.22	10.45	14.29	16.91	18.89	19.54
941	20.22	21.6	20.56	16.18	11.41	10.92	8.25	10.38	14.2	16.77	18.77	19.35
942	20.08	21.46	20.42	16.15	11.37	10.83	8.27	10.49	14.22	16.79	18.83	19.4
943	19.79	21.1	20.26	16.03	11.3	10.83	8.25	10.51	14.15	16.65	18.72	19.25
944	19.66	20.85	20.18	16.02	11.31	10.86	8.35	10.53	14.15	16.71	18.7	19.27
945	19.57	20.62	20.13	16.14	11.4	10.97	8.36	10.41	14.12	16.66	18.68	19.29
946	19.01	20.22	19.83	15.96	11.39	11.06	8.5	10.34	14.01	16.45	18.27	18.96
947	18.81	20.29	19.53	15.81	11.22	10.99	8.41	10.5	13.8	16.14	17.45	18.18
948	19.01	20.49	19.78	16.01	11.4	10.99	8.31	10.42	13.83	16.41	17.34	17.95
949	19.61	20.86	20.18	15.53	11.1	10.97	8.35	10.31	14.13	17.02	17.77	18.39
950	19.44	20.66	20.02	15.37	10.95	10.79	8.25	10.24	14.02	16.84	17.63	18.31
951	19.52	20.84	20.17	15.53	11.05	10.81	8.39	10.36	14.14	16.95	17.84	18.47
952	19.6	20.92	20.27	15.72	11.25	11.01	8.47	10.51	14.22	17.07	17.98	18.6
953	19.47	20.76	20.14	15.69	11.2	11.05	8.53	10.58	14.2	17.05	17.85	18.51
954	19.53	20.78	20.14	15.83	11.28	11.21	8.59	10.65	14.2	17.06	17.84	18.47
955	19.5	20.74	20.08	15.81	11.25	11.17	8.56	10.61	14.21	17.02	17.81	18.49
956	19.37	20.79	20.17	15.81	11.25	11.04	8.47	10.62	14.21	16.97	17.9	18.69
957	19.45	20.87	20.21	15.87	11.22	11.11	8.48	10.58	14.18	16.94	18.07	18.77
958	19.4	20.76	20.15	15.77	11.22	10.96	8.42	10.56	14.1	16.84	18.01	18.85
959	19.21	20.49	19.99	15.72	11.12	10.9	8.33	10.51	14	16.74	17.73	18.54
960	19.15	20.44	19.92	15.73	11.18	10.83	8.38	10.55	14.01	16.79	17.71	18.4
961	19.14	20.55	19.94	15.87	11.17	10.86	8.32	10.58	14.01	16.82	17.81	18.54
962	19.47	20.81	20.15	15.95	11.2	10.88	8.32	10.57	14.07	16.78	18.17	18.77
963	19.77	21.15	20.37	16.03	11.27	10.78	8.22	10.54	14.1	16.75	18.47	19.07
964	20.16	21.56	20.63	16.2	11.4	10.83	8.28	10.49	14.24	16.78	18.78	19.43
965	19.91	21.31	20.36	16.01	11.25	10.87	8.24	10.43	14.14	16.68	18.6	19.22
966	19.81	21.17	20.12	15.96	11.22	10.8	8.26	10.52	14.12	16.67	18.63	19.28
967	19.7	20.86	20.08	16.04	11.28	10.87	8.28	10.55	14.16	16.65	18.72	19.23
968	19.73	20.82	20.18	16.09	11.31	10.91	8.32	10.56	14.19	16.76	18.77	19.36
969	19.76	20.72	20.33	16.18	11.42	11.05	8.42	10.39	14.2	16.77	18.83	19.42
970	19.34	20.48	20.15	16.18	11.55	11.16	8.53	10.27	14.12	16.65	18.66	19.33
971	18.87	20.29	19.61	15.92	11.34	11.1	8.49	10.37	13.9	16.3	17.84	18.64
972	19.04	20.54	19.79	15.98	11.32	11.02	8.42	10.55	13.85	16.33	17.44	18.13
973	19.46	20.67	20.05	15.83	11.23	11.19	8.6	10.6	14.14	17.03	17.71	18.37
974	19.45	20.72	20.12	15.97	11.4	11.4	8.69	10.71	14.21	17.03	17.86	18.55
975	19.28	20.62	20.08	15.81	11.38	11.32	8.56	10.59	14.11	16.85	17.79	18.55
976	19.22	20.61	20.01	15.74	11.24	11.06	8.46	10.53	14.02	16.77	17.76	18.53
977	19.17	20.41	19.84	15.76	11.26	11.08	8.48	10.57	14.04	16.78	17.66	18.38
978	19.28	20.56	19.94	15.92	11.41	11.14	8.54	10.61	14.1	16.9	17.78	18.42
979	19.17	20.56	19.98	15.88	11.31	10.98	8.45	10.59	14.04	16.76	17.86	18.48
980	19.23	20.64	20	15.91	11.23	10.96	8.35	10.54	14.01	16.71	18.02	18.72
981	19.48	20.84	20.1	15.97	11.21	10.89	8.28	10.56	13.99	16.69	18.13	19.02
982	19.68	21.01	20.25	16	11.21	10.82	8.25	10.5	14.03	16.64	18.39	19.21
983	19.43	20.81	20.04	15.89	11.2	10.8	8.26	10.47	14.01	16.52	18.4	18.93
984	19.62	20.94	20.07	16.02	11.25	10.85	8.21	10.54	14.1	16.65	18.62	19.13
985	19.77	21.02	20.19	16.07	11.29	10.88	8.3	10.54	14.13	16.77	18.77	19.26
986	19.95	21.07	20.35	16.21	11.38	11	8.35	10.47	14.2	16.78	18.82	19.39
987	19.94	21.06	20.44	16.3	11.43	11.07	8.44	10.41	14.25	16.84	18.9	19.5
988	19.67	20.83	20.31	16.33	11.53	11.1	8.53	10.39	14.23	16.8	18.84	19.43
989	19.22	20.46	19.95	16.2	11.58	11.2	8.55	10.32	14.16	16.69	18.6	19.23
990	19.06	20.51	19.72	16.02	11.42	11.16	8.62	10.6	13.95	16.36	17.72	18.46
991	19.55	20.67	20.07	15.91	11.37	11.38	8.69	10.67	14.17	17.03	17.64	18.39
992	19.46	20.61	19.98	16.01	11.51	11.57	8.74	10.74	14.18	16.98	17.7	18.48
993	19.22	20.52	19.9	15.84	11.42	11.45	8.69	10.66	14.05	16.89	17.58	18.37
994	19.19	20.43	19.82	15.74	11.32	11.15	8.55	10.54	14.03	16.81	17.54	18.25
995	19.27	20.46	19.83	15.87	11.36	11.2	8.58	10.62	14.11	16.93	17.5	18.22
996	19.32	20.54	19.91	15.95	11.5	11.28	8.54	10.55	14.22	16.98	17.6	18.25
997	19.17	20.45	19.84	15.9	11.36	11.14	8.53	10.59	14	16.77	17.67	18.34
998	19.21	20.55	19.95	15.98	11.39	11.07	8.46	10.55	13.97	16.71	17.87	18.53
999	19.13	20.42	19.8	15.93	11.25	10.97	8.33	10.48	13.95	16.65	17.79	18.51
1000	19.09	20.38	19.81	15.86	11.19	10.88	8.32	10.5	13.85	16.53	17.69	18.57
1001	19.04	20.34	19.77	15.94	11.15	10.84	8.28	10.44	13.8	16.46	17.78	18.54
1002	19.28	20.61	19.92	16.01	11.17	10.84	8.26	10.45	13.87	16.54	18.33	18.76
1003	19.69	20.96	20.13	16.06	11.26	10.86	8.32	10.48	14.07	16.68	18.72	19.16
1004	19.96	21.18	20.31	16.24	11.32	10.94	8.38	10.54	14.19	16.85	18.84	19.4
1005	20.07	21.25	20.39	16.33	11.39	11.01	8.42	10.58	14.29	16.9	18.94	19.53
1006	19.94	21.08	20.35	16.31	11.46	11.07	8.51	10.49	14.26	16.89	18.95	19.48
1007	19.63	20.73	20.18	16.29	11.51	11.18	8.62	10.45	14.25	16.94	18.87	19.43
1008	19.14	20.44	19.73	16.17	11.5	11.27	8.64	10.43	14.15	16.65	18.24	18.92
1009	19.57	20.56	20.07	16.01	11.51	11.56	8.79	10.69	14.17	16.93	17.56	18.23
1010	19.41	20.52	19.94	15.95	11.52	11.58	8.78	10.67	14.11	16.86	17.55	18.29
1011	19.23	20.39	19.84	15.84	11.47	11.51	8.71	10.63	14.01	16.83	17.48	18.23
1012	19.24	20.38	19.76	15.75	11.35	11.35	8.62	10.55	14.01	16.87	17.37	18.08
1013	19.37	20.48	19.83	15.89	11.4	11.29	8.61	10.57	14.09	17.06	17.36	18.01
1014	19.35	20.51	19.86	15.92	11.46	11.29	8.6	10.52	14.09	17.03	17.44	18.13
1015	19.22	20.39	19.84	15.9	11.35	11.21	8.49	10.5	13.95	16.74	17.48	18.24
1016	19.26	20.39	19.85	15.92	11.35	11.16	8.48	10.47	13.92	16.65	17.63	18.33
1017	19.15	20.36	19.77	15.9	11.31	11.09	8.42	10.43	13.84	16.59	17.62	18.37
1018	19.1	20.34	19.73	15.92	11.17	10.94	8.41	10.4	13.83	16.58	17.49	18.33
1019	19.12	20.36	19.79	15.94	11.23	10.93	8.34	10.42	13.79	16.5	17.65	18.4
1020	18.99	20.36	19.75	15.96	11.19	10.85	8.28	10.44	13.75	16.47	17.84	18.47
1021	19.26	20.53	19.9	16.02	11.17	10.86	8.3	10.49	13.83	16.52	18.23	18.75
1022	19.44	20.67	19.99	16.08	11.27	10.9	8.36	10.5	13.88	16.59	18.52	18.92
1023	19.65	20.87	20.08	16.23	11.37	10.95	8.42	10.57	14.05	16.75	18.65	19.2
1024	19.86	21.08	20.29	16.34	11.41	11.04	8.53	10.67	14.23	16.95	18.88	19.44
1025	19.9	21.04	20.36	16.39	11.54	11.16	8.63	10.57	14.38	17.03	19	19.61
1026	19.43	20.62	20.08	16.38	11.57	11.33	8.72	10.4	14.27	16.85	18.7	19.38
1027	19.52	20.51	20.03	15.99	11.55	11.64	8.8	10.62	14.07	16.86	17.43	18.11
1028	19.4	20.45	19.97	15.89	11.5	11.57	8.78	10.64	14.01	16.81	17.36	18.12
1029	19.23	20.39	19.83	15.81	11.44	11.52	8.75	10.57	14	16.8	17.32	18.08
1030	19.27	20.38	19.8	15.81	11.47	11.45	8.68	10.53	13.97	16.91	17.31	17.97
1031	19.37	20.57	19.92	15.92	11.48	11.36	8.68	10.51	14.03	17.13	17.43	18.01
1032	19.42	20.56	19.97	15.93	11.42	11.34	8.58	10.49	14.04	17.06	17.38	18.04
1033	19.31	20.51	19.93	16	11.41	11.28	8.58	10.46	13.92	16.85	17.44	18.14
1034	19.21	20.38	19.78	15.94	11.38	11.2	8.51	10.44	13.81	16.57	17.51	18.29
1035	19.07	20.32	19.72	15.89	11.24	11.08	8.46	10.42	13.73	16.45	17.49	18.23
1036	19.12	20.37	19.81	15.93	11.27	11	8.42	10.35	13.75	16.56	17.48	18.23
1037	19.21	20.47	19.83	16	11.28	10.94	8.4	10.4	13.82	16.57	17.6	18.41
1038	19.17	20.43	19.81	16.02	11.3	10.92	8.36	10.39	13.78	16.51	17.71	18.48
1039	19.08	20.44	19.81	16.04	11.24	10.88	8.38	10.4	13.78	16.57	17.88	18.62
1040	19.26	20.54	19.93	16.14	11.33	10.93	8.38	10.5	13.86	16.63	18.12	18.76
1041	19.5	20.83	20.16	16.22	11.33	11.02	8.45	10.61	13.95	16.73	18.47	19.08
1042	19.85	21.07	20.31	16.38	11.44	11.09	8.55	10.7	14.16	16.93	18.78	19.3
1043	19.99	21.24	20.46	16.51	11.5	11.17	8.66	10.69	14.35	17.05	19.06	19.56
1044	19.69	20.89	20.32	16.52	11.67	11.35	8.78	10.54	14.36	16.99	18.86	19.52
1045	19.48	20.51	19.96	15.97	11.65	11.66	8.86	10.56	14.05	16.87	17.26	17.93
1046	19.42	20.48	19.98	15.92	11.51	11.59	8.76	10.53	13.98	16.85	17.26	17.96
1047	19.41	20.52	20.04	15.94	11.55	11.59	8.78	10.57	13.98	16.85	17.36	18.04
1048	19.51	20.65	20.09	16.03	11.64	11.53	8.76	10.52	14.1	17.08	17.51	18.07
1049	19.5	20.66	20.05	16.09	11.59	11.43	8.62	10.47	14.1	17.18	17.58	18.12
1050	19.45	20.65	19.99	16.06	11.55	11.34	8.56	10.42	14.07	17.03	17.53	18.16
1051	19.32	20.55	19.91	16.03	11.49	11.32	8.53	10.37	13.94	16.82	17.48	18.1
1052	19.19	20.4	19.76	15.96	11.35	11.21	8.5	10.36	13.76	16.52	17.38	18.15
1053	19.04	20.23	19.67	15.8	11.21	11.07	8.48	10.34	13.67	16.32	17.34	18.07
1054	19.16	20.39	19.77	15.89	11.26	11.05	8.47	10.33	13.71	16.46	17.44	18.19
1055	19.23	20.48	19.83	16.01	11.27	11.02	8.4	10.37	13.77	16.54	17.56	18.39
1056	19.27	20.47	19.89	16.11	11.41	11.01	8.39	10.3	13.82	16.61	17.69	18.48
1057	19.21	20.5	19.85	16.11	11.38	10.98	8.38	10.38	13.84	16.54	17.75	18.6
1058	19.16	20.44	19.85	16.1	11.29	11.02	8.43	10.46	13.83	16.54	17.79	18.6
1059	19.31	20.59	20	16.16	11.35	11.02	8.51	10.58	13.9	16.62	18.04	18.74
1060	19.63	20.86	20.3	16.33	11.45	11.11	8.63	10.64	14.06	16.73	18.58	19.09
1061	19.88	21.1	20.35	16.47	11.5	11.21	8.68	10.72	14.25	17	18.95	19.33
1062	19.79	20.99	20.41	16.61	11.73	11.37	8.8	10.63	14.35	17.04	18.85	19.5
1063	19.34	20.66	19.95	15.9	11.3	11.24	8.49	10.5	14.24	17.25	17.45	17.94
1064	19.55	20.71	20.06	15.99	11.43	11.37	8.53	10.5	14.21	17.13	17.46	18.06
1065	19.59	20.79	20.17	16.1	11.58	11.51	8.66	10.56	14.15	17.09	17.5	18.11
1066	19.48	20.66	20.1	16.01	11.65	11.55	8.73	10.49	14.01	16.92	17.41	18.07
1067	19.47	20.66	20.08	16	11.54	11.43	8.65	10.43	13.97	16.89	17.41	18.04
1068	19.34	20.58	19.96	15.96	11.54	11.35	8.6	10.4	13.91	16.82	17.39	17.99
1069	19.23	20.51	19.9	15.93	11.44	11.31	8.61	10.34	13.75	16.61	17.36	17.98
1070	19.17	20.42	19.74	15.84	11.35	11.21	8.58	10.34	13.65	16.47	17.24	17.94
1071	19.13	20.42	19.75	15.87	11.2	11.07	8.52	10.36	13.63	16.34	17.29	18.06
1072	19.2	20.5	19.8	15.94	11.22	11.07	8.49	10.36	13.7	16.43	17.4	18.18
1073	19.33	20.49	19.86	16.03	11.3	11.02	8.5	10.34	13.75	16.49	17.57	18.27
1074	19.35	20.61	19.92	16.14	11.43	11.04	8.43	10.23	13.86	16.57	17.69	18.43
1075	19.32	20.49	19.89	16.12	11.4	11.08	8.43	10.37	13.81	16.58	17.7	18.5
1076	19.29	20.55	19.95	16.17	11.32	11.03	8.58	10.48	13.84	16.6	17.97	18.67
1077	19.51	20.88	20.26	16.32	11.44	11.1	8.64	10.56	14	16.75	18.17	18.84
1078	19.67	21.08	20.39	16.46	11.5	11.15	8.69	10.65	14.1	16.89	18.46	18.9
1079	19.86	21.14	20.51	16.61	11.56	11.26	8.76	10.76	14.21	16.98	18.72	19.1
1080	19.75	20.91	20.45	16.69	11.78	11.37	8.83	10.63	14.28	16.99	18.57	19.3
1081	19.26	20.66	19.85	15.73	10.78	10.51	7.84	10.15	14.18	17.37	17.52	18.05
1082	19.5	20.78	20.06	15.94	11.08	10.89	8.2	10.34	14.23	17.27	17.56	18.05
1083	19.41	20.64	20.01	15.92	11.5	11.4	8.62	10.38	13.95	16.83	17.34	17.97
1084	19.38	20.54	20.03	15.98	11.59	11.49	8.69	10.42	13.87	16.69	17.32	18.01
1085	19.38	20.68	20.02	15.97	11.48	11.47	8.71	10.33	13.86	16.73	17.29	17.98
1086	19.33	20.62	20.06	16	11.52	11.4	8.65	10.36	13.73	16.71	17.37	18.03
1087	19.32	20.62	20.04	15.99	11.48	11.31	8.65	10.39	13.79	16.65	17.46	18.05
1088	19.31	20.63	19.91	15.92	11.41	11.23	8.55	10.31	13.69	16.55	17.49	18.08
1089	19.27	20.54	19.84	15.92	11.34	11.18	8.57	10.35	13.66	16.47	17.39	18.1
1090	19.23	20.57	19.93	15.97	11.3	11.13	8.59	10.31	13.68	16.44	17.38	18.11
1091	19.32	20.7	20	16.06	11.37	11.08	8.54	10.29	13.74	16.56	17.67	18.22
1092	19.41	20.81	20.15	16.19	11.45	11.11	8.48	10.27	13.82	16.64	17.73	18.3
1093	19.29	20.57	19.94	16.1	11.34	11.14	8.57	10.42	13.77	16.49	17.58	18.4
1094	19.25	20.45	19.82	16.12	11.32	11.1	8.62	10.42	13.84	16.54	17.76	18.47
1095	19.42	20.86	20.17	16.26	11.43	11.15	8.71	10.48	13.98	16.74	18.12	18.73
1096	19.55	21.06	20.42	16.4	11.5	11.23	8.73	10.62	14.07	16.84	18.2	18.78
1097	19.77	21.21	20.59	16.55	11.6	11.3	8.85	10.69	14.17	16.99	18.45	18.97
1098	19.55	20.72	20.34	16.6	11.72	11.42	8.88	10.49	14.1	16.8	18.19	18.93
1099	19.09	20.42	19.7	15.68	11.03	11.05	8.32	10.28	14.08	17.17	17.28	17.96
1100	19.41	20.63	19.96	15.93	11.52	11.61	8.71	10.41	13.88	17.02	17.41	17.97
1101	19.28	20.52	19.94	15.85	11.45	11.38	8.72	10.24	13.68	16.57	17.32	18.01
1102	19.36	20.63	20.07	15.98	11.5	11.43	8.66	10.34	13.75	16.63	17.4	18.09
1103	19.55	20.78	20.18	16.07	11.44	11.34	8.57	10.33	13.91	16.87	17.49	18.15
1104	19.46	20.74	20.17	16.06	11.49	11.33	8.58	10.3	13.87	16.77	17.45	18.16
1105	19.41	20.77	20.13	16.01	11.49	11.29	8.56	10.29	13.83	16.69	17.54	18.2
1106	19.48	20.74	20.09	16.07	11.5	11.23	8.47	10.26	13.87	16.66	17.64	18.19
1107	19.41	20.66	20.01	16.09	11.49	11.15	8.45	10.18	13.85	16.7	17.57	18.2
1108	19.34	20.66	20.01	16.02	11.46	11.14	8.48	10.13	13.79	16.64	17.57	18.18
1109	19.35	20.67	20.06	16.04	11.41	11.18	8.54	10.23	13.73	16.53	17.6	18.15
1110	19.39	20.81	20.13	16.12	11.46	11.18	8.57	10.26	13.75	16.62	17.69	18.17
1111	19.31	20.68	20.06	16.07	11.41	11.12	8.57	10.31	13.69	16.46	17.54	18.16
1112	19.17	20.47	19.81	16.03	11.33	11.12	8.71	10.43	13.74	16.43	17.46	18.27
1113	19.31	20.45	19.81	16.18	11.39	11.2	8.72	10.5	13.81	16.55	17.62	18.49
1114	19.41	20.59	19.99	16.27	11.5	11.24	8.76	10.58	13.92	16.69	17.87	18.59
1115	19.49	20.87	20.21	16.36	11.53	11.29	8.86	10.67	13.97	16.76	18.07	18.72
1116	19.33	20.55	20.1	16.35	11.61	11.37	8.93	10.5	14	16.62	17.93	18.69
1117	19.25	20.5	19.87	15.86	11.44	11.57	8.69	10.32	13.92	17.05	17.29	17.91
1118	19.43	20.72	20.07	15.98	11.56	11.54	8.7	10.26	13.71	16.84	17.39	18
1119	19.23	20.56	19.86	15.78	11.35	11.3	8.64	10.15	13.63	16.46	17.27	18.07
1120	19.23	20.49	19.89	15.85	11.38	11.29	8.69	10.23	13.68	16.5	17.28	18.16
1121	19.44	20.76	20.14	16.02	11.47	11.38	8.63	10.24	13.78	16.69	17.43	18.19
1122	19.52	20.91	20.24	16.08	11.36	11.08	8.41	10.08	13.95	16.9	17.64	18.24
1123	19.42	20.86	20.23	16.05	11.41	11.23	8.51	10.16	13.83	16.74	17.58	18.24
1124	19.48	20.82	20.2	16.11	11.49	11.15	8.46	10.18	13.88	16.7	17.69	18.25
1125	19.48	20.82	20.2	16.13	11.49	11.09	8.26	10.03	13.89	16.83	17.72	18.29
1126	19.49	20.77	20.18	16.13	11.44	11.02	8.23	9.9	13.88	16.84	17.78	18.25
1127	19.5	20.77	20.17	16.16	11.47	11.17	8.5	10.14	13.81	16.64	17.71	18.27
1128	19.51	20.86	20.27	16.15	11.49	11.19	8.55	10.17	13.78	16.63	17.8	18.24
1129	19.47	20.93	20.25	16.2	11.46	11.08	8.45	10.08	13.81	16.74	17.79	18.24
1130	19.17	20.54	19.98	16.17	11.4	11.23	8.7	10.39	13.66	16.38	17.47	18.25
1131	19.27	20.48	19.91	16.22	11.47	11.25	8.8	10.46	13.8	16.41	17.47	18.37
1132	19.35	20.49	19.89	16.28	11.61	11.24	8.7	10.5	13.87	16.51	17.55	18.49
1133	19.37	20.51	19.85	16.25	11.52	11.3	8.88	10.62	13.87	16.5	17.64	18.65
1134	19.18	20.39	19.76	16.23	11.56	11.39	8.93	10.48	13.83	16.4	17.66	18.63
1135	19.42	20.71	20	15.88	11.51	11.49	8.69	10.2	13.61	16.83	17.36	18.04
1136	19.42	20.75	20	15.95	11.52	11.46	8.7	10.21	13.64	16.75	17.42	18.17
1137	19.18	20.42	19.79	15.75	11.3	11.22	8.61	10.12	13.63	16.44	17.22	18.23
1138	19.23	20.45	19.82	15.82	11.32	11.21	8.64	10.21	13.71	16.47	17.33	18.34
1139	19.42	20.67	20.11	16.03	11.53	11.39	8.72	10.31	13.73	16.61	17.46	18.21
1140	19.54	20.96	20.24	16.08	11.35	11.24	8.58	10.13	13.82	16.79	17.65	18.28
1141	19.45	20.84	20.18	16.03	11.39	11.19	8.59	10.09	13.78	16.7	17.54	18.22
1142	19.46	20.82	20.21	16.05	11.42	11.15	8.49	10.1	13.76	16.68	17.6	18.21
1143	19.44	20.75	20.2	16.1	11.49	11.18	8.42	10.01	13.8	16.69	17.63	18.24
1144	19.42	20.65	20.17	16.04	11.49	11.16	8.49	10	13.82	16.73	17.74	18.18
1145	19.38	20.68	20.16	16.08	11.42	11.25	8.7	10.17	13.73	16.61	17.64	18.18
1146	19.46	20.95	20.28	16.12	11.47	11.25	8.6	10.06	13.75	16.7	17.82	18.24
1147	19.6	21.1	20.39	16.23	11.44	10.97	8.31	9.89	13.94	17.01	17.94	18.34
1148	19.31	20.69	20.18	16.23	11.48	11	8.49	10.16	13.8	16.55	17.61	18.26
1149	19.24	20.48	19.94	16.19	11.49	11.25	8.77	10.42	13.72	16.37	17.31	18.26
1150	19.21	20.55	19.92	16.23	11.59	11.18	8.76	10.4	13.84	16.38	17.4	18.35
1151	19.21	20.38	19.75	16.16	11.53	11.29	8.86	10.56	13.81	16.33	17.4	18.45
1152	19.04	20.21	19.62	16.11	11.48	11.36	9	10.44	13.74	16.26	17.36	18.46
1153	19.38	20.75	19.98	15.91	11.54	11.51	8.69	10.18	13.63	16.71	17.32	18.16
1154	19.37	20.78	19.95	15.95	11.47	11.44	8.67	10.16	13.59	16.6	17.42	18.21
1155	19.4	20.78	19.99	15.94	11.47	11.41	8.77	10.22	13.65	16.61	17.41	18.17
1156	19.46	20.77	20.08	16.02	11.52	11.4	8.76	10.31	13.66	16.67	17.48	18.2
1157	19.59	20.89	20.26	16.12	11.44	11.23	8.6	10.25	13.82	16.79	17.73	18.32
1158	19.62	20.94	20.31	16.12	11.31	11.06	8.46	10.15	13.83	16.79	17.72	18.28
1159	19.46	20.89	20.19	16.02	11.41	11.32	8.62	10.12	13.73	16.63	17.59	18.17
1160	19.38	20.87	20.17	16.02	11.48	11.28	8.59	10.07	13.7	16.62	17.59	18.11
1161	19.39	20.76	20.22	16.07	11.47	11.26	8.61	10.04	13.7	16.58	17.58	18.17
1162	19.34	20.59	20.17	16.04	11.36	11.29	8.72	10.13	13.63	16.51	17.6	18.08
1163	19.36	20.68	20.18	16.08	11.4	11.33	8.72	10.21	13.63	16.51	17.63	18.11
1164	19.54	20.98	20.32	16.22	11.47	11.17	8.6	9.98	13.79	16.73	17.82	18.33
1165	19.65	21.07	20.44	16.22	11.42	10.92	8.3	9.81	14	16.91	17.96	18.36
1166	19.46	20.81	20.3	16.27	11.46	10.81	8.28	9.93	13.93	16.58	17.68	18.33
1167	19.24	20.54	19.97	16.2	11.56	11.06	8.63	10.28	13.76	16.35	17.31	18.24
1168	19.27	20.6	19.98	16.25	11.64	11.12	8.62	10.3	13.86	16.38	17.31	18.24
1169	19.26	20.56	19.86	16.27	11.69	11.26	8.8	10.49	13.87	16.35	17.36	18.34
1170	18.94	20.16	19.56	15.96	11.49	11.39	9.04	10.45	13.63	16.12	17.14	18.18
1171	19.57	20.93	20.13	16.11	11.48	11.26	8.62	10.28	13.73	16.84	17.47	18.26
1172	19.5	20.91	20.01	16.02	11.5	11.4	8.7	10.23	13.64	16.65	17.49	18.16
1173	19.61	21	20.18	16.08	11.52	11.25	8.65	10.27	13.76	16.79	17.65	18.3
1174	19.63	20.98	20.25	16.15	11.34	11.01	8.45	10.17	13.82	16.95	17.64	18.28
1175	19.62	21.01	20.33	16.04	11.09	10.77	8.19	9.99	13.84	16.92	17.67	18.29
1176	19.66	21.01	20.36	16.13	11.09	10.64	8.08	9.98	13.84	16.88	17.75	18.37
1177	19.52	20.9	20.24	16.1	11.26	11.11	8.53	10.13	13.69	16.61	17.67	18.25
1178	19.47	20.92	20.22	16.09	11.42	11.27	8.7	10.12	13.66	16.58	17.6	18.24
1179	19.39	20.79	20.25	15.99	11.39	11.29	8.68	10.01	13.63	16.58	17.57	18.11
1180	19.43	20.79	20.22	16.1	11.43	11.28	8.65	10.09	13.68	16.56	17.69	18.15
1181	19.39	20.69	20.22	16.12	11.43	11.26	8.76	10.19	13.68	16.47	17.61	18.16
1182	19.55	20.98	20.36	16.2	11.52	11.18	8.57	9.95	13.76	16.62	17.81	18.35
1183	19.68	21.11	20.46	16.22	11.44	11.04	8.35	9.78	14	16.78	17.89	18.4
1184	19.61	20.96	20.4	16.35	11.39	10.86	8.3	9.79	14.06	16.65	17.75	18.38
1185	19.43	20.72	20.21	16.33	11.52	10.87	8.45	10	13.92	16.45	17.41	18.29
1186	19.29	20.64	20.06	16.31	11.65	11.14	8.68	10.29	13.87	16.4	17.3	18.29
1187	19.36	20.6	20.02	16.31	11.71	11.32	8.93	10.55	13.92	16.42	17.45	18.41
1188	19.13	20.33	19.69	16.14	11.57	11.51	9.14	10.53	13.81	16.33	17.33	18.29
1189	19.48	20.84	20.04	15.99	11.46	11.33	8.65	10.18	13.61	16.76	17.48	18.18
1190	19.53	20.78	19.98	16.04	11.5	11.33	8.67	10.24	13.67	16.72	17.54	18.29
1191	19.69	20.94	20.18	16.12	11.33	11	8.47	10.24	13.75	16.82	17.62	18.34
1192	19.73	21.11	20.41	16.15	11.06	10.44	7.95	9.9	13.92	17	17.8	18.4
1193	19.65	21.03	20.35	16.11	10.9	10.31	7.74	9.77	13.81	16.87	17.77	18.41
1194	19.68	20.98	20.35	16.17	10.95	10.33	7.85	9.86	13.83	16.79	17.81	18.45
1195	19.66	20.9	20.37	16.12	11.03	10.57	8.19	10.06	13.83	16.73	17.78	18.41
1196	19.53	20.91	20.35	16.12	11.27	11.03	8.56	10.16	13.77	16.69	17.73	18.3
1197	19.4	20.88	20.3	16.04	11.44	11.26	8.72	10.03	13.68	16.66	17.6	18.21
1198	19.42	20.93	20.36	16.09	11.4	11.12	8.48	9.71	13.71	16.85	17.68	18.32
1199	19.36	20.9	20.32	16.17	11.44	11.22	8.62	9.91	13.71	16.56	17.68	18.25
1200	19.39	20.88	20.3	16.16	11.52	11.28	8.77	10.03	13.69	16.46	17.71	18.2
1201	19.49	20.92	20.31	16.2	11.5	11.32	8.82	10.14	13.71	16.45	17.7	18.19
1202	19.61	21.06	20.47	16.32	11.53	11.17	8.54	9.89	13.94	16.58	17.75	18.39
1203	19.48	20.8	20.27	16.41	11.58	11.03	8.57	10.16	13.93	16.49	17.49	18.34
1204	19.28	20.51	19.9	16.25	11.61	11.37	9.06	10.51	13.78	16.43	17.3	18.28
1205	19.39	20.55	19.89	16.3	11.6	11.5	9.14	10.67	13.91	16.54	17.52	18.54
1206	19.37	20.48	19.88	16.26	11.65	11.52	9.2	10.49	13.9	16.53	17.5	18.55
1207	19.16	20.51	19.86	16.16	11.61	11.59	9.15	10.41	13.8	16.38	17.29	18.33
1208	19.55	20.97	20.39	16.58	11.86	11.64	9.32	10.84	14.08	16.66	17.68	18.71
1209	19.58	21.13	20.51	16.69	12.04	11.73	9.29	10.89	14.15	16.59	17.67	18.67
1210	19.71	21.39	20.7	16.76	12.09	11.75	9.29	10.87	14.32	16.95	18.07	18.55
1211	20.04	21.7	20.88	16.86	12.15	11.8	9.37	10.85	14.5	17.62	18.52	18.73
1212	19.89	21.58	20.78	16.74	12.09	11.9	9.56	11.04	14.25	17.31	18.31	18.54
1213	19.35	20.67	19.93	15.87	11.41	11.38	8.68	10.08	13.48	16.64	17.33	18.06
1214	19.27	20.63	19.8	15.85	11.37	11.36	8.71	10.12	13.45	16.44	17.33	18.09
1215	19.47	20.9	20.04	15.98	11.36	11.28	8.58	10.13	13.6	16.62	17.49	18.17
1216	19.48	21.03	20.24	16	11.12	10.93	8.16	9.9	13.74	16.76	17.62	18.25
1217	19.52	20.94	20.3	16.08	11.03	10.57	7.83	9.65	13.8	16.76	17.7	18.31
1218	19.63	20.94	20.33	16.15	11.04	10.51	7.92	9.82	13.79	16.79	17.78	18.42
1219	19.7	20.97	20.37	16.15	11	10.38	7.94	9.96	13.83	16.79	17.83	18.5
1220	19.65	21.05	20.46	16.15	11.06	10.48	8.04	10.02	13.84	16.76	17.84	18.49
1221	19.41	20.86	20.27	16.07	11.38	11.18	8.66	10.21	13.68	16.58	17.58	18.17
1222	19.36	20.96	20.36	16.1	11.46	11.26	8.65	10.05	13.68	16.63	17.68	18.26
1223	19.29	20.81	20.32	16.07	11.5	11.32	8.84	10.14	13.68	16.43	17.49	18.12
1224	19.39	20.84	20.34	16.17	11.51	11.36	8.94	10.27	13.67	16.34	17.43	18.17
1225	19.34	20.78	20.24	16.12	11.43	11.37	9.02	10.37	13.69	16.27	17.41	18.12
1226	19.46	20.9	20.4	16.24	11.56	11.39	8.98	10.29	13.81	16.43	17.63	18.35
1227	19.4	20.85	20.2	16.37	11.65	11.38	9	10.46	13.88	16.39	17.5	18.26
1228	19.29	20.49	19.88	16.2	11.57	11.44	9.17	10.58	13.76	16.44	17.25	18.36
1229	19.33	20.46	19.79	16.23	11.56	11.5	9.15	10.46	13.81	16.57	17.46	18.59
1230	19.19	20.38	19.65	16.24	11.66	11.56	9.11	10.32	13.81	16.42	17.28	18.5
1231	19.3	20.51	19.82	16.31	11.74	11.63	9.17	10.5	13.97	16.53	17.36	18.6
1232	19.66	20.76	20.05	16.46	11.82	11.69	9.41	10.8	14.11	16.74	17.69	18.86
1233	19.67	20.9	20.25	16.65	12.07	11.76	9.39	10.93	14.18	16.68	17.69	18.81
1234	19.63	21.24	20.45	16.69	12.16	11.75	9.37	10.9	14.34	16.77	17.84	18.61
1235	19.98	21.77	20.95	16.94	12.27	11.69	9.14	10.73	14.67	17.6	18.57	18.74
1236	19.95	21.75	20.93	16.89	12.29	11.93	9.58	11.02	14.41	17.48	18.53	18.67
1237	19.33	20.87	20.04	15.88	11.07	10.99	8.54	10.1	13.44	16.71	17.48	18.2
1238	19.35	20.75	19.96	15.9	11.35	11.27	8.66	10.13	13.46	16.48	17.38	18.18
1239	19.16	20.58	19.8	15.76	11.35	11.34	8.7	10.11	13.4	16.4	17.23	18.02
1240	19.2	20.68	19.9	15.87	11.33	11.29	8.54	10.08	13.53	16.47	17.33	18.03
1241	19.35	20.81	20.09	15.96	11.23	11.11	8.37	9.91	13.64	16.59	17.49	18.12
1242	19.49	21.05	20.27	15.97	11.01	10.73	8.1	9.79	13.7	16.73	17.63	18.36
1243	19.68	21.25	20.51	16.13	10.79	10.03	7.49	9.61	13.79	16.96	17.9	18.69
1244	19.7	21.27	20.54	16.17	10.83	10.07	7.53	9.69	13.84	16.92	17.94	18.67
1245	19.45	20.96	20.35	16.06	11.34	11.1	8.49	10.2	13.75	16.58	17.67	18.3
1246	19.46	21.1	20.51	16.17	11.49	11.05	8.55	10.14	13.81	16.63	17.7	18.41
1247	19.38	20.86	20.37	16.19	11.53	11.24	8.81	10.24	13.76	16.51	17.43	18.26
1248	19.47	20.88	20.44	16.27	11.58	11.34	8.86	10.3	13.82	16.46	17.43	18.35
1249	19.37	20.76	20.29	16.2	11.55	11.4	9.03	10.49	13.75	16.39	17.3	18.21
1250	19.27	20.9	20.36	16.22	11.57	11.42	9.11	10.48	13.77	16.33	17.57	18.27
1251	19.26	20.88	20.39	16.27	11.62	11.42	9.13	10.54	13.75	16.38	17.55	18.2
1252	18.98	20.45	19.92	16.01	11.46	11.43	9.12	10.49	13.62	16.12	17.01	18.01
1253	18.96	20.28	19.67	15.91	11.42	11.5	9.04	10.37	13.57	16.1	16.89	18.11
1254	18.95	20.22	19.63	15.99	11.56	11.56	9.09	10.32	13.67	16.09	16.92	18.05
1255	19.03	20.35	19.69	16.09	11.65	11.63	9.18	10.45	13.73	16.16	17.05	18.23
1256	19.45	20.75	20.19	16.41	11.87	11.73	9.4	10.78	13.98	16.52	17.51	18.74
1257	19.5	21.19	20.66	16.69	12.1	11.75	9.38	10.93	14.1	16.45	17.49	18.66
1258	19.59	21.59	20.77	16.86	12.18	11.75	9.2	10.9	14.35	16.67	17.77	18.57
1259	19.9	21.87	21.03	17.01	12.17	11.49	8.84	10.73	14.73	17.39	18.59	18.66
1260	20.05	21.82	21.04	17.02	12.35	11.75	9.24	10.89	14.67	17.71	18.66	18.79
1261	19.45	20.99	20.2	15.91	11	10.81	8.45	10.11	13.47	16.8	17.62	18.35
1262	19.46	20.99	20.16	15.97	11.03	10.71	8.39	10.18	13.59	16.72	17.61	18.33
1263	19.25	20.7	19.92	15.87	11.29	11.12	8.63	10.18	13.49	16.48	17.33	18.27
1264	19.16	20.54	19.74	15.85	11.36	11.28	8.71	10.13	13.4	16.36	17.19	18.25
1265	19.37	20.84	20.07	15.98	11.34	11.16	8.58	10.15	13.61	16.56	17.42	18.25
1266	19.57	21.21	20.47	16.02	10.88	10.52	7.9	9.73	13.72	16.78	17.81	18.53
1267	19.73	21.34	20.54	16.11	10.74	9.9	7.34	9.41	13.92	17.01	17.92	18.86
1268	19.75	21.3	20.64	16.15	10.75	9.82	7.33	9.54	13.83	17.06	17.99	18.92
1269	19.68	21.33	20.56	16.12	11.18	10.68	8.08	9.99	13.79	16.87	17.95	18.77
1270	19.55	21.29	20.5	16.17	11.4	10.85	8.37	10.1	13.85	16.69	17.85	18.65
1271	19.51	21.13	20.43	16.23	11.53	11.03	8.59	10.14	13.83	16.59	17.69	18.63
1272	19.5	21.12	20.49	16.34	11.59	11.13	8.73	10.32	13.91	16.56	17.62	18.52
1273	19.33	21.01	20.47	16.24	11.64	11.34	9.06	10.48	13.77	16.4	17.49	18.38
1274	19.3	21.05	20.49	16.23	11.63	11.49	9.11	10.56	13.77	16.42	17.65	18.35
1275	19.32	21.17	20.57	16.28	11.62	11.46	9.13	10.55	13.76	16.45	17.78	18.4
1276	19.13	20.85	20.38	16.15	11.58	11.46	9.18	10.54	13.68	16.21	17.39	18.04
1277	18.92	20.47	19.97	15.97	11.45	11.48	9.13	10.33	13.59	16	16.9	17.87
1278	18.8	20.43	19.77	15.9	11.44	11.6	9.1	10.29	13.53	15.88	16.77	17.87
1279	18.86	20.51	19.87	15.9	11.52	11.61	9.23	10.45	13.52	15.89	16.78	17.91
1280	19.3	20.92	20.56	16.46	11.86	11.69	9.43	10.83	13.88	16.3	17.28	18.51
1281	19.37	21.25	20.86	16.72	12.1	11.79	9.45	10.93	14	16.35	17.34	18.44
1282	19.46	21.43	20.79	16.79	12.19	11.83	9.4	10.99	14.23	16.45	17.63	18.42
1283	19.56	21.52	20.79	16.83	12.33	11.82	9.26	10.83	14.56	17.11	18.32	18.51
1284	19.9	21.82	21.06	17.01	12.36	11.8	9.19	10.86	14.89	17.87	18.67	18.66
1285	19.25	20.91	20.1	15.81	11.15	11.08	8.53	10.06	13.36	16.49	17.47	18.22
1286	19.41	20.95	20.08	15.95	11.22	10.95	8.49	10.17	13.53	16.65	17.58	18.39
1287	19.41	20.8	20.01	15.98	11.28	11.03	8.54	10.24	13.58	16.65	17.48	18.49
1288	19.37	20.78	19.94	15.95	11.32	11.13	8.63	10.26	13.59	16.58	17.42	18.45
1289	19.4	21.05	20.19	15.95	11.22	10.96	8.46	10.05	13.67	16.63	17.63	18.31
1290	19.63	21.3	20.47	16.01	10.85	10.3	7.73	9.53	13.84	16.91	17.85	18.65
1291	19.89	21.42	20.68	16.17	10.63	9.61	7.07	9.45	14.05	17.17	18.05	19.03
1292	19.86	21.36	20.69	16.15	10.68	9.61	7.12	9.38	13.85	17.01	18.08	19.07
1293	19.81	21.38	20.6	16.23	11.05	10.11	7.67	9.83	13.91	16.83	18.07	19.02
1294	19.74	21.31	20.55	16.25	11.39	10.66	8.27	10.27	13.96	16.73	18.07	19
1295	19.69	21.28	20.47	16.34	11.53	10.69	8.37	10.36	13.95	16.66	18.01	18.85
1296	19.6	21.28	20.52	16.4	11.55	10.8	8.55	10.36	13.99	16.69	18	18.73
1297	19.41	21.18	20.5	16.31	11.67	11.23	9.02	10.6	13.87	16.47	17.74	18.52
1298	19.27	21.2	20.51	16.28	11.68	11.4	9.17	10.6	13.78	16.3	17.57	18.31
1299	19.44	21.36	20.69	16.29	11.7	11.48	9.13	10.63	13.84	16.38	17.78	18.49
1300	19.38	21.07	20.61	16.32	11.78	11.52	9.19	10.61	13.73	16.28	17.58	18.3
1301	18.95	20.5	20.19	15.98	11.53	11.48	9.17	10.32	13.58	15.99	16.91	17.93
1302	18.88	20.73	20.06	15.93	11.44	11.61	9.16	10.26	13.61	15.92	16.8	17.91
1303	18.72	20.81	20.16	15.83	11.45	11.67	9.2	10.37	13.45	15.76	16.66	17.75
1304	19.22	21.2	20.75	16.47	11.91	11.74	9.45	10.83	13.83	16.2	17.2	18.44
1305	19.39	21.34	20.91	16.75	12.16	11.78	9.53	10.99	13.99	16.32	17.33	18.48
1306	19.43	21.23	20.81	16.78	12.23	11.9	9.52	11.07	14.06	16.35	17.38	18.55
1307	19.44	21.11	20.51	16.69	12.23	11.93	9.63	11.05	14.3	16.73	17.77	18.51
1308	19.49	21.17	20.54	16.69	12.3	11.99	9.66	11.17	14.43	17.27	18.22	18.41
1309	19.41	21.05	20.15	15.9	11.09	10.96	8.41	10.11	13.5	16.77	17.67	18.47
1310	19.46	21.06	20.18	15.97	11.09	10.77	8.27	10.12	13.61	16.75	17.77	18.53
1311	19.56	21.11	20.22	16.03	10.98	10.62	8.13	10.12	13.68	16.75	17.8	18.55
1312	19.59	21.26	20.4	16.05	10.85	10.34	7.77	9.92	13.75	16.91	17.88	18.62
1313	19.63	21.36	20.49	16.11	10.81	10.13	7.57	9.6	13.85	17.04	18.04	18.76
1314	19.8	21.36	20.58	16.09	10.75	9.91	7.26	9.4	13.85	17.03	18.08	18.86
1315	19.94	21.5	20.69	16.11	10.62	9.5	6.98	9.46	13.96	17.2	18.11	19.14
1316	19.92	21.38	20.68	16.16	10.62	9.52	7.02	9.37	13.89	17.1	18.13	19.24
1317	19.88	21.21	20.55	16.25	10.88	9.76	7.28	9.62	13.88	16.83	18.13	19.14
1318	19.79	21.09	20.38	16.3	11.35	10.31	7.96	10.24	13.99	16.76	18.14	19.04
1319	19.68	21.13	20.33	16.32	11.47	10.57	8.29	10.4	14	16.64	18.16	18.84
1320	19.61	21.27	20.47	16.38	11.53	10.78	8.49	10.43	14	16.68	18.17	18.8
1321	19.51	21.04	20.42	16.36	11.7	11.14	8.94	10.68	13.98	16.61	18.02	18.61
1322	19.3	20.92	20.45	16.22	11.72	11.37	9.13	10.66	13.73	16.38	17.61	18.35
1323	19.4	21.29	20.72	16.31	11.78	11.35	9.07	10.65	13.87	16.37	17.77	18.55
1324	19.29	21.09	20.6	16.24	11.77	11.46	9.2	10.7	13.8	16.31	17.52	18.24
1325	18.93	20.63	20.25	15.95	11.57	11.53	9.18	10.47	13.58	16.01	16.9	17.94
1326	18.86	20.63	20.05	15.93	11.51	11.63	9.1	10.31	13.68	16.02	16.85	18.05
1327	18.95	20.91	20.22	16.08	11.6	11.64	9.24	10.46	13.66	15.97	16.88	18.17
1328	19.2	21.15	20.76	16.5	11.99	11.72	9.44	10.93	13.87	16.23	17.09	18.41
1329	19.35	21.25	20.94	16.78	12.21	11.85	9.48	10.99	14.1	16.33	17.26	18.45
1330	19.38	20.95	20.71	16.79	12.28	11.9	9.6	11.1	14.04	16.27	17.29	18.48
1331	19.4	20.99	20.56	16.69	12.33	11.96	9.69	11.17	14.32	16.64	17.48	18.41
1332	19.45	21.14	20.5	16.59	12.3	12.08	9.76	11.18	14.48	17.27	18.13	18.45
1333	17.76	19.29	18.33	14.33	9.84	9.59	6.84	8.42	12.23	15.13	16.35	17.35
1334	18.09	19.64	18.77	14.78	9.87	9.5	6.95	8.79	12.69	15.49	16.7	17.52
1335	18.72	20.35	19.35	15.25	10.02	9.52	7.03	9.38	13.46	16.28	17.59	18.31
1336	18.66	20.43	19.55	15.37	10.23	9.83	7.29	9.46	13.56	16.66	17.62	18.4
1337	19	20.79	19.95	15.64	10.72	10.51	8.08	9.72	13.44	17.18	17.64	18.47
1338	19.3	21	20.12	15.79	11.03	10.81	8.36	9.99	13.46	16.99	17.73	18.47
1339	19.27	20.99	20.12	15.74	10.76	10.51	8.06	9.9	13.45	16.78	17.66	18.46
1340	19.32	21.06	20.22	15.82	10.68	10.38	7.77	9.84	13.54	16.6	17.66	18.54
1341	19.43	21.1	20.27	15.84	10.7	10.34	7.64	9.86	13.58	16.61	17.7	18.56
1342	19.32	20.95	20.2	15.81	10.81	10.4	7.67	9.8	13.54	16.56	17.67	18.46
1343	19.4	20.98	20.22	15.99	10.93	10.41	7.72	9.78	13.69	16.66	17.83	18.61
1344	19.42	20.9	20.24	16.02	10.91	10.29	7.56	9.66	13.77	16.63	17.8	18.62
1345	19.69	21.14	20.45	16.02	10.73	9.87	7.21	9.42	13.77	16.77	17.96	18.98
1346	19.98	21.45	20.68	16.05	10.56	9.47	6.95	9.4	13.94	17.17	18.24	19.26
1347	19.89	21.26	20.58	16.05	10.68	9.8	7.2	9.48	13.94	17.05	18.19	19.14
1348	19.64	21	20.37	16.08	11.19	10.54	7.98	10.03	13.84	16.58	17.97	18.93
1349	19.6	21.11	20.25	16.15	11.47	10.97	8.48	10.31	13.89	16.55	17.99	18.74
1350	19.67	21.27	20.52	16.3	11.53	10.93	8.45	10.34	13.96	16.67	18.14	18.95
1351	19.51	20.95	20.47	16.34	11.65	11.02	8.74	10.59	14.03	16.6	18.15	18.69
1352	19.38	20.86	20.43	16.26	11.74	11.25	8.93	10.68	13.89	16.47	17.82	18.58
1353	19.39	21.14	20.73	16.36	11.81	11.26	8.96	10.62	13.93	16.45	17.81	18.59
1354	19.24	21.02	20.74	16.26	11.8	11.48	9.22	10.71	13.87	16.35	17.41	18.29
1355	19.02	20.56	20.38	16.01	11.6	11.54	9.2	10.53	13.66	16.09	16.97	18.08
1356	19	20.45	19.99	16.07	11.54	11.65	9.07	10.29	13.83	16.07	16.96	18.25
1357	18.86	20.47	19.94	15.96	11.58	11.68	9.24	10.49	13.54	15.92	16.72	18.08
1358	19.12	20.95	20.75	16.47	12.08	11.78	9.52	10.94	13.88	16.31	16.97	18.34
1359	19.2	20.94	20.79	16.66	12.2	11.82	9.47	10.99	13.95	16.13	17.07	18.29
1360	19.21	20.82	20.61	16.74	12.34	11.9	9.62	11.08	13.96	16.17	17.26	18.41
1361	19.37	21.08	20.7	16.75	12.37	12.03	9.69	11.17	14.37	16.69	17.34	18.34
1362	19.72	21.46	20.9	16.88	12.49	12.01	9.65	11.09	14.79	17.72	18.26	18.69
1363	17.54	19.11	18.2	14.33	9.72	9.51	6.87	8.34	12.01	14.95	16.11	17.07
1364	17.77	19.38	18.59	14.61	9.69	9.37	6.87	8.59	12.32	15.13	16.27	17.29
1365	18.36	19.99	19.11	14.93	9.8	9.42	6.87	9.19	13.08	15.86	17.09	17.94
1366	18.61	20.39	19.5	15.28	10.21	9.7	7.18	9.37	13.54	16.59	17.64	18.41
1367	18.65	20.44	19.64	15.36	10.42	10.06	7.68	9.51	13.43	16.94	17.51	18.3
1368	19.01	20.78	19.95	15.54	10.49	10.03	7.68	9.73	13.33	17.09	17.68	18.53
1369	18.92	20.69	19.9	15.54	10.34	9.88	7.39	9.56	13.34	16.86	17.6	18.48
1370	19.07	20.85	20.05	15.56	10.41	9.93	7.38	9.46	13.42	16.6	17.6	18.53
1371	19.18	20.95	20.14	15.68	10.57	10.25	7.45	9.61	13.42	16.41	17.57	18.48
1372	19.24	20.85	20.09	15.77	10.96	10.74	7.88	9.86	13.41	16.39	17.58	18.44
1373	19.25	20.82	20.08	15.83	11.15	10.94	8.14	10.04	13.52	16.43	17.64	18.5
1374	19.29	20.83	20.16	15.9	11.12	10.8	7.97	10	13.58	16.47	17.65	18.54
1375	19.48	21.01	20.3	15.97	10.99	10.63	7.83	9.71	13.73	16.52	17.8	18.84
1376	19.81	21.37	20.59	15.95	10.79	10.27	7.45	9.46	13.8	16.88	17.98	19.14
1377	19.71	21.31	20.54	15.96	10.95	10.62	7.85	9.62	13.81	16.98	18.01	19.1
1378	19.77	21.32	20.55	16.07	11.24	11.04	8.29	10.03	13.79	16.73	17.98	18.98
1379	19.75	21.14	20.44	16.1	11.4	11.13	8.53	10.15	13.88	16.61	17.95	18.97
1380	19.81	21.13	20.6	16.26	11.46	11.05	8.45	10.21	13.97	16.64	18.11	19.08
1381	19.49	20.92	20.49	16.3	11.67	11.19	8.68	10.52	14.01	16.54	18.06	18.81
1382	19.54	21	20.59	16.4	11.83	11.34	8.85	10.67	14.06	16.6	18.09	18.89
1383	19.52	21.27	20.83	16.47	11.85	11.3	8.87	10.68	14.08	16.6	18.05	18.94
1384	19.17	20.79	20.61	16.29	11.86	11.45	9.16	10.8	13.84	16.25	17.45	18.38
1385	19.06	20.35	20.19	16.04	11.75	11.59	9.29	10.67	13.68	16.06	16.92	18.05
1386	19.09	20.32	19.97	16.05	11.61	11.6	9.19	10.45	13.73	16.08	16.99	18.16
1387	18.87	20.17	19.81	15.88	11.59	11.63	9.2	10.45	13.55	15.91	16.62	17.9
1388	19.18	20.59	20.43	16.36	11.93	11.73	9.49	11.01	13.92	16.56	16.99	18.22
1389	19.16	20.59	20.28	16.39	12.12	11.86	9.62	11.06	13.96	16.4	17.07	18.23
1390	19.15	20.58	20.18	16.39	12.17	11.92	9.67	11.11	13.97	16.2	17.09	18.23
1391	19.22	20.75	20.34	16.51	12.24	11.98	9.72	11.17	14.26	16.64	17.12	18.2
1392	19.94	21.53	20.93	16.95	12.52	12.02	9.62	11.05	14.9	17.88	18.37	18.85
1393	16.51	18.09	17.42	13.39	9.34	9.23	6.64	7.75	11.28	14	15.05	16.12
1394	17.13	18.74	18.17	14.12	9.45	9.25	6.75	8.41	11.96	14.67	15.7	16.71
1395	18.22	19.89	19.02	14.87	9.75	9.37	6.83	9.19	13.04	15.81	17.05	17.85
1396	18.12	19.95	19.13	14.96	10.09	9.92	7.4	9.33	13.12	16.18	17.07	17.93
1397	18.2	20.06	19.21	15.02	10.11	9.83	7.36	9.38	13.19	16.5	17.24	18.06
1398	18.48	20.34	19.42	15.25	10.1	9.62	7.19	9.48	13.19	16.93	17.47	18.32
1399	18.57	20.38	19.55	15.32	10.15	9.61	7.07	9.37	13.3	16.99	17.53	18.4
1400	18.69	20.49	19.71	15.35	10.23	9.74	7.14	9.39	13.28	16.85	17.54	18.38
1401	18.95	20.75	19.96	15.49	10.37	10.04	7.26	9.43	13.32	16.48	17.53	18.44
1402	19.03	20.77	20.03	15.57	10.62	10.52	7.54	9.56	13.29	16.22	17.45	18.4
1403	19.1	20.78	20.12	15.7	10.74	10.6	7.63	9.64	13.48	16.27	17.6	18.47
1404	19.17	20.85	20.21	15.76	10.78	10.53	7.63	9.74	13.51	16.27	17.62	18.56
1405	19.32	20.98	20.27	15.81	10.92	10.69	7.81	9.78	13.58	16.31	17.67	18.75
1406	19.55	21.2	20.46	15.83	11.04	10.78	7.95	9.68	13.69	16.47	17.77	18.98
1407	19.56	21.3	20.48	15.91	11.25	11.12	8.37	9.95	13.71	16.53	17.75	18.97
1408	19.71	21.23	20.48	16.05	11.33	11.08	8.32	10.05	13.82	16.57	17.86	19.01
1409	19.93	21.11	20.51	16.14	11.36	11.12	8.42	10.08	13.94	16.6	17.96	19.12
1410	19.78	20.95	20.51	16.16	11.54	11.33	8.78	10.37	13.97	16.48	17.92	19.12
1411	19.52	20.82	20.36	16.15	11.68	11.4	8.92	10.58	13.98	16.5	17.8	18.91
1412	19.4	20.82	20.47	16.18	11.74	11.46	9.09	10.69	13.93	16.47	17.83	18.82
1413	19.58	21.21	20.84	16.34	11.85	11.44	8.94	10.72	14.1	16.64	18.13	19.17
1414	19.24	20.74	20.57	16.3	11.95	11.49	9.04	10.81	14.03	16.4	17.77	18.78
1415	19.19	20.43	19.95	16.09	11.92	11.59	9.3	10.79	13.76	16.2	17.04	18.16
1416	19.27	20.41	19.69	16.02	11.6	11.55	9.25	10.5	13.61	16.07	16.96	18.13
1417	18.87	20.04	19.5	15.9	11.51	11.59	9.17	10.45	13.53	15.91	16.58	17.78
1418	19.11	20.29	19.88	16.14	11.75	11.65	9.47	10.99	14.21	17.27	17.35	18.15
1419	19.31	20.68	20.01	16.17	11.85	11.79	9.56	11	14.8	17.77	18.15	18.81
1420	19.36	20.87	20.24	16.22	11.98	11.91	9.65	11.11	14.6	17.51	17.79	18.63
1421	19.05	20.5	20	16.25	12.09	11.97	9.64	11.19	14.17	16.67	17.12	18.09
1422	20.15	21.64	20.88	16.9	12.5	12.09	9.76	11.12	14.91	17.96	18.46	19.08
1423	16.02	17.61	16.91	12.77	8.98	9.07	6.23	7.4	10.98	13.68	14.47	15.79
1424	17.04	18.78	18.16	14	9.55	9.3	6.74	8.52	12.08	14.84	15.73	16.8
1425	18.07	19.78	18.94	14.77	9.71	9.29	6.81	9.11	13.02	15.8	16.96	17.81
1426	17.92	19.76	19.07	14.75	9.94	9.72	7.27	9.26	12.9	16.02	16.78	17.69
1427	18.13	20	19.18	14.99	9.97	9.65	7.22	9.38	13.09	16.51	17.16	17.97
1428	18.06	19.94	18.99	14.93	9.9	9.46	7.05	9.33	13	16.64	17.18	18
1429	18.08	19.94	19.09	14.99	9.9	9.55	7.04	9.27	13.02	16.67	17.2	18.06
1430	18.36	20.22	19.35	15.13	10.07	9.65	7.07	9.34	13.16	16.76	17.34	18.21
1431	18.84	20.59	19.82	15.38	10.26	9.86	7.19	9.44	13.33	16.6	17.57	18.41
1432	19.14	20.92	20.09	15.6	10.42	10.09	7.16	9.49	13.48	16.39	17.64	18.54
1433	19.12	20.88	20.31	15.68	10.49	10.17	7.19	9.58	13.57	16.29	17.76	18.54
1434	19.22	20.92	20.37	15.82	10.57	10.12	7.29	9.67	13.62	16.36	17.78	18.7
1435	19.29	21.01	20.42	15.84	10.62	10.17	7.36	9.66	13.65	16.28	17.74	18.78
1436	19.51	21.24	20.55	15.84	10.7	10.25	7.6	9.52	13.76	16.36	17.8	18.97
1437	19.52	21.26	20.51	15.85	11.12	10.85	8.14	9.81	13.74	16.34	17.73	18.96
1438	19.65	21.14	20.5	16.02	11.38	11.03	8.36	10.15	13.87	16.39	17.76	18.92
1439	19.75	21.14	20.5	16.02	11.51	11.24	8.74	10.39	13.9	16.38	17.73	19.02
1440	19.6	20.97	20.36	15.96	11.55	11.31	9.08	10.59	13.85	16.33	17.48	18.94
1441	19.47	20.95	20.25	15.94	11.51	11.35	9.08	10.63	13.8	16.28	17.5	18.77
1442	19.4	20.88	20.46	16.07	11.67	11.39	9.18	10.69	13.92	16.36	17.76	18.84
1443	19.61	21.1	20.81	16.18	11.75	11.5	9.13	10.69	14.08	16.64	18.17	19.22
1444	19.41	20.92	20.77	16.3	11.89	11.49	9.07	10.72	14.12	16.36	18.16	19.05
1445	19.22	20.49	19.9	16.05	11.91	11.57	9.28	10.81	13.81	16.18	17.2	18.29
1446	19.45	20.61	19.68	16.12	11.61	11.55	9.2	10.4	13.6	16.22	16.99	18.41
1447	18.93	20.16	19.39	16.06	11.59	11.59	9.07	10.4	13.46	15.87	16.58	17.79
1448	19.1	20.39	19.85	16.17	11.7	11.72	9.35	11.01	14.56	17.64	17.98	18.62
1449	20.06	21.07	20.35	16.17	11.86	11.8	9.59	10.84	14.99	17.52	18.28	19.79
1450	19.97	21.35	20.66	16.28	12	11.92	9.72	11	14.91	17.71	18.42	19.32
1451	19.06	20.53	20.11	16.32	12.17	11.98	9.76	11.28	14.34	16.96	17.52	18.08
1452	20.23	21.62	20.9	16.91	12.57	12.13	9.84	11.18	14.98	17.93	18.5	19.36
1453	15.58	17.07	16.3	12.08	8.34	8.51	5.71	6.88	10.49	13.18	13.85	15.3
1454	16.89	18.67	17.98	13.73	9.41	9.2	6.6	8.41	11.98	14.75	15.52	16.69
1455	17.96	19.66	18.81	14.61	9.67	9.3	6.82	9.09	12.93	15.7	16.76	17.74
1456	18.06	19.98	19.18	14.86	9.95	9.71	7.25	9.26	13.05	16.24	17.06	17.94
1457	18.17	20.05	19.27	14.98	9.94	9.55	7.16	9.36	13.01	16.55	17.16	18.05
1458	18.27	20.19	19.27	15.05	9.86	9.39	6.96	9.35	13.06	16.75	17.3	18.15
1459	18.24	20.09	19.14	15.04	9.89	9.43	6.94	9.35	13.1	16.81	17.3	18.14
1460	18.49	20.31	19.38	15.21	9.93	9.48	6.97	9.39	13.28	16.96	17.48	18.34
1461	18.9	20.63	19.8	15.43	10.21	9.72	7.07	9.44	13.37	16.77	17.65	18.5
1462	19.04	20.91	20.11	15.52	10.56	10.31	7.43	9.69	13.43	16.33	17.74	18.47
1463	18.98	20.84	20.18	15.64	10.79	10.6	7.7	9.92	13.44	16.23	17.73	18.37
1464	19.03	20.8	20.27	15.74	10.81	10.45	7.71	9.9	13.58	16.27	17.73	18.5
1465	19.29	21.05	20.48	15.85	10.7	10.1	7.4	9.68	13.76	16.39	17.77	18.75
1466	19.54	21.32	20.66	15.86	10.68	9.88	7.38	9.58	13.87	16.49	17.94	18.98
1467	19.54	21.28	20.62	15.93	11.01	10.46	7.91	9.82	13.84	16.42	17.85	19.04
1468	19.51	21.06	20.44	15.87	11.4	11.11	8.67	10.26	13.77	16.25	17.62	18.95
1469	19.55	21.16	20.51	15.92	11.45	11.29	8.95	10.44	13.73	16.26	17.53	19.07
1470	19.59	21.11	20.44	15.95	11.54	11.33	9.03	10.5	13.71	16.25	17.39	19.02
1471	19.48	21.02	20.39	15.87	11.53	11.31	9.11	10.55	13.76	16.2	17.44	18.77
1472	19.48	21.11	20.58	16.08	11.61	11.37	9.15	10.65	13.92	16.39	17.77	18.89
1473	19.62	21.24	20.81	16.12	11.81	11.48	9.22	10.72	14.14	16.84	18.25	19.33
1474	19.6	21.17	20.78	16.27	11.85	11.49	9.16	10.81	14.18	16.56	18.36	19.13
1475	18.98	20.36	19.85	16	11.91	11.56	9.33	10.78	13.66	16.08	17.17	18.1
1476	19.28	20.5	19.56	15.94	11.51	11.5	9.12	10.37	13.49	16.14	16.79	18.28
1477	19.06	20.3	19.48	16.1	11.56	11.58	8.97	10.31	13.45	15.79	16.6	17.99
1478	19.02	20.26	19.7	16.14	11.74	11.76	9.16	10.9	14.3	17.19	17.86	18.46
1479	19.77	20.71	20.03	16.14	11.81	11.8	9.48	11.09	14.98	17.93	18.49	19.61
1480	19.51	20.78	20.16	16.19	11.94	11.86	9.72	11.23	14.83	17.94	18.47	19.02
1481	19.07	20.43	20.04	16.42	12.26	12.05	9.85	11.38	14.48	17.05	17.86	18.16
1482	20.13	21.45	20.83	16.86	12.65	12.14	9.9	11.27	14.99	17.96	18.59	19.41
1483	15.91	17.4	16.53	12.18	8.3	8.18	5.53	6.95	10.72	13.52	14.24	15.69
1484	16.35	18	17.4	13.04	9.11	9.03	6.44	7.93	11.49	14.23	14.91	16.2
1485	17.41	19.08	18.54	14.22	9.32	8.99	6.47	8.82	12.59	15.08	15.94	17.2
1486	17.86	19.55	18.72	14.52	9.65	9.31	6.89	9.04	12.87	15.73	16.71	17.69
1487	18.32	20.23	19.45	15	10.01	9.53	7.14	9.42	13.02	16.67	17.31	18.16
1488	18.52	20.41	19.66	15.2	10.01	9.44	7.04	9.5	12.98	16.65	17.48	18.2
1489	18.61	20.5	19.56	15.17	9.94	9.47	6.96	9.45	13.31	16.94	17.53	18.46
1490	18.34	20.21	19.25	15.03	9.82	9.44	6.94	9.48	13.24	16.85	17.33	18.26
1491	18.49	20.24	19.42	15.12	10.07	9.67	7.07	9.43	13.16	16.67	17.29	18.27
1492	18.82	20.67	19.91	15.41	10.55	10.56	7.83	9.81	13.2	16.3	17.57	18.37
1493	18.84	20.77	20.14	15.56	10.85	10.83	8.1	10.02	13.37	16.11	17.57	18.17
1494	19.03	20.91	20.3	15.71	10.84	10.62	7.94	9.92	13.61	16.28	17.73	18.37
1495	19.21	21.08	20.41	15.79	10.94	10.44	7.83	9.77	13.77	16.35	17.84	18.59
1496	19.35	21.11	20.47	15.9	10.97	10.28	7.76	9.76	13.89	16.42	17.7	18.72
1497	19.49	21.15	20.53	15.96	11.08	10.37	7.99	9.98	13.91	16.47	17.7	18.96
1498	19.68	21.27	20.64	15.96	11.27	10.78	8.53	10.3	13.87	16.46	17.88	19.25
1499	19.79	21.38	20.72	16.04	11.3	10.97	8.61	10.42	13.95	16.54	17.9	19.46
1500	19.78	21.42	20.81	16.11	11.44	11.13	8.8	10.56	13.97	16.72	17.85	19.51
1501	19.52	21.33	20.7	16.11	11.63	11.32	9.07	10.63	13.9	16.44	17.79	19.25
1502	19.43	21.28	20.59	16.04	11.68	11.39	9.18	10.68	13.88	16.3	17.86	19.12
1503	19.68	21.47	20.72	16.19	11.8	11.41	9.22	10.78	14.15	16.73	18.39	19.52
1504	19.67	21.39	20.75	16.28	11.88	11.4	9.22	10.83	14.09	16.59	18.31	19.22
1505	18.8	20.29	19.94	16.01	11.93	11.5	9.38	10.77	13.51	15.88	17.14	17.96
1506	18.84	19.94	19.34	15.6	11.51	11.53	9.11	10.31	13.34	15.87	16.39	17.92
1507	18.62	19.65	19.22	15.59	11.39	11.59	9	10.19	13.27	15.47	16.1	17.52
1508	18.82	20.01	19.47	15.84	11.55	11.72	9.05	10.51	13.58	15.98	16.84	17.81
1509	18.93	20.12	19.52	16.06	11.77	11.73	9.35	11.17	14.48	17.35	18.14	18.33
1510	18.91	20.18	19.52	16.02	11.88	11.82	9.74	11.32	14.6	17.33	18.08	18.17
1511	19.01	20.35	19.83	16.31	12.35	12.03	9.82	11.47	14.57	16.98	17.85	18.22
1512	19.82	21.13	20.53	16.72	12.66	12.15	9.85	11.42	15.01	17.9	18.62	19.35
1513	18.79	20.68	19.89	15.31	9.96	9.46	6.93	9.46	13.35	16.83	17.73	18.6
1514	18.43	20.26	19.41	15.03	9.8	9.43	6.9	9.48	13.18	16.7	17.33	18.33
1515	18.19	20	19.2	14.96	9.86	9.56	7.01	9.46	13.03	16.5	17.08	18.08
1516	18.59	20.42	19.65	15.19	10.37	10.42	7.77	9.78	13.12	16.45	17.36	18.28
1517	18.82	20.75	20.09	15.5	10.82	10.77	8.23	9.99	13.28	16.28	17.61	18.26
1518	18.97	20.89	20.21	15.67	10.95	10.81	8.32	10.07	13.52	16.29	17.73	18.31
1519	19.22	20.99	20.32	15.72	11.14	10.88	8.37	10.09	13.63	16.38	17.7	18.49
1520	19.35	21.09	20.46	15.91	11.14	10.75	8.2	10	13.84	16.38	17.63	18.68
1521	19.41	21.08	20.56	16.01	11.1	10.4	8.08	10.07	13.97	16.42	17.66	19.17
1522	19.61	21.25	20.74	16.04	11.09	10.38	8.16	10.28	14.05	16.57	17.96	19.51
1523	19.94	21.48	20.92	16.16	11.01	10.24	8.09	10.26	14.1	16.73	18.15	19.63
1524	19.95	21.52	20.81	16.12	11.4	10.88	8.59	10.49	14.06	16.67	18.06	19.58
1525	19.71	21.53	20.71	16.24	11.59	11.12	8.88	10.65	14	16.51	18.04	19.45
1526	19.45	21.39	20.33	16	11.72	11.38	9.13	10.74	13.75	16.2	18.05	19.35
1527	19.57	21.54	20.32	16.14	11.82	11.37	9.19	10.83	13.9	16.33	18.42	19.5
1528	18.9	21.16	20.05	16.17	11.88	11.4	9.28	10.81	13.7	15.87	17.93	18.39
1529	18.62	20.28	19.74	15.89	11.96	11.53	9.33	10.66	13.27	15.61	16.88	17.69
1530	18.48	19.72	19.48	15.46	11.5	11.52	9.12	10.22	13.17	15.51	16.2	17.59
1531	18.13	19.7	19.58	15.37	11.31	11.59	9.03	10.16	13.1	15.35	15.94	17.14
1532	18.46	20.02	19.87	15.79	11.6	11.58	9.17	10.33	13.27	15.61	16.26	17.56
1533	18.73	19.99	19.57	15.98	11.92	11.72	9.54	10.92	13.48	15.74	16.52	17.8
1534	18.82	20.09	19.53	16.06	12.04	11.84	9.69	11.26	13.9	15.76	16.61	17.87
1535	18.84	20.2	19.71	16.2	12.34	12.03	9.86	11.46	14.36	16.37	17.16	18.08
1536	19.56	20.76	20.31	16.6	12.7	12.16	9.86	11.51	14.97	17.6	18.41	19.27
1537	18.94	20.81	20.03	15.37	10.01	9.39	6.87	9.49	13.36	16.81	17.79	18.73
1538	18.85	20.76	19.87	15.26	9.89	9.44	6.9	9.52	13.35	16.78	17.71	18.64
1539	18.57	20.36	19.61	15.11	9.89	9.45	6.93	9.48	13.1	16.6	17.33	18.29
1540	18.87	20.67	19.92	15.33	10.28	10.02	7.47	9.76	13.25	16.57	17.62	18.47
1541	19.13	21.05	20.32	15.63	10.6	10.4	7.8	9.92	13.53	16.62	17.91	18.66
1542	19.02	21.02	20.3	15.65	10.8	10.65	8.13	10.05	13.52	16.58	17.8	18.59
1543	19.06	21.04	20.3	15.73	11.15	10.96	8.49	10.16	13.6	16.43	17.67	18.49
1544	19.15	21.07	20.24	15.77	11.23	10.95	8.58	10.25	13.75	16.35	17.64	18.54
1545	19.06	20.72	20.22	15.81	11.33	10.96	8.67	10.35	13.81	16.28	17.36	18.72
1546	19.16	20.82	20.4	15.93	11.35	10.99	8.7	10.45	13.9	16.3	17.51	18.77
1547	19.39	21.33	20.8	16.18	11.4	10.79	8.52	10.47	14.07	16.5	17.92	19.13
1548	19.45	21.32	20.72	16.17	11.52	10.87	8.64	10.64	14.03	16.52	17.93	19.31
1549	19.49	21.31	20.5	16.15	11.68	11.03	8.69	10.72	14.09	16.7	18.11	19.39
1550	19.39	21.32	20.18	15.91	11.72	11.38	9.09	10.78	13.81	16.37	18.02	19.35
1551	19.03	21.26	20.01	15.96	11.81	11.35	9.2	10.82	13.72	16.15	18.01	18.88
1552	18.79	20.35	19.52	15.9	11.97	11.42	9.28	10.77	13.37	15.67	16.87	17.77
1553	18.88	20.16	19.44	15.92	12.04	11.47	9.33	10.59	13.29	15.68	16.29	17.73
1554	18.31	20.25	19.59	15.62	11.63	11.55	9.17	10.3	13.09	15.44	16.3	17.36
1555	17.97	20.23	19.78	15.48	11.34	11.51	9.1	10.12	13.02	15.2	15.93	16.99
1556	18.32	20.73	20.43	16.18	11.87	11.57	9.21	10.31	13.12	15.48	16.24	17.34
1557	18.7	20.85	20.72	16.69	12.32	11.82	9.67	10.95	13.4	15.47	16.41	17.46
1558	18.89	20.81	20.55	16.8	12.47	11.98	9.84	11.34	13.83	15.56	16.29	17.7
1559	18.55	20.06	19.86	16.39	12.41	12.03	9.94	11.46	14.1	15.86	16.53	17.88
1560	18.88	20.2	19.69	16.33	12.54	12.19	9.96	11.64	14.81	16.88	17.46	18.69
1561	18.97	20.79	20.04	15.47	10.15	9.41	6.94	9.7	13.37	16.69	17.9	18.75
1562	19.01	20.83	20.07	15.38	10	9.38	6.85	9.53	13.46	16.72	17.85	18.73
1563	18.87	20.65	19.83	15.24	9.95	9.4	6.9	9.58	13.32	16.54	17.6	18.54
1564	19.17	20.9	20.09	15.48	10.48	10.11	7.66	9.81	13.46	16.61	17.88	18.66
1565	19.08	20.91	20.18	15.52	10.96	10.79	8.26	10.01	13.44	16.7	17.92	18.71
1566	19.14	21.06	20.32	15.65	11.06	10.75	8.28	10.12	13.63	16.68	17.91	18.91
1567	19.2	21.25	20.45	15.8	11.08	10.74	8.29	10.15	13.69	16.6	17.8	18.96
1568	19.23	21.28	20.51	15.87	10.99	10.52	8.12	10.16	13.94	16.47	17.63	18.92
1569	19.09	20.75	20.18	15.83	11.21	10.76	8.53	10.35	13.83	16.27	17.36	18.58
1570	19.02	20.66	20.28	15.77	11.37	10.96	8.66	10.44	13.78	16.27	17.31	18.33
1571	19.02	21.09	20.51	15.95	11.46	11.03	8.8	10.56	13.89	16.39	17.69	18.41
1572	18.89	21.09	20.38	15.89	11.59	11.13	8.94	10.69	13.99	16.42	17.77	18.8
1573	19.02	21.12	20.43	15.8	11.65	11.28	9.06	10.73	14.06	16.65	18.05	19.34
1574	19.56	21.52	20.63	16	11.76	11.31	9.03	10.84	14.22	17.2	18.5	19.82
1575	18.99	21.2	20.27	16.16	11.87	11.33	9.05	10.9	14.13	16.76	18.27	19.36
1576	18.66	20.26	19.59	15.73	11.92	11.43	9.26	10.92	13.84	16.12	17.36	17.93
1577	18.76	20.93	20.25	16.13	12.03	11.27	9.23	10.96	14.31	16.77	17.58	18.14
1578	19.4	21.61	20.74	16.24	11.89	11.49	9.33	10.82	13.94	16.61	17.73	18.5
1579	18.74	20.86	19.98	15.7	11.4	11.61	9.15	10.24	12.84	15.15	16.47	17.29
1580	18.63	21	20.33	16.28	11.86	11.59	9.37	10.53	13.14	15.19	15.96	17.22
1581	19.1	21.34	20.95	16.88	12.46	11.84	9.76	11.26	13.81	15.56	16.16	17.62
1582	19.12	21.22	20.97	17.04	12.58	12.06	9.76	11.46	14.11	15.74	16.25	17.94
1583	18.62	20.16	20.23	16.86	12.64	12.15	9.95	11.54	14.26	15.98	16.44	17.99
1584	19.15	20.32	19.97	16.91	12.8	12.24	9.8	11.68	14.96	17.14	17.43	18.98
1585	18.96	20.66	19.81	15.39	10.51	9.9	7.42	9.89	13.17	16.53	17.85	18.56
1586	19.15	20.76	20.05	15.52	10.18	9.52	6.95	9.73	13.49	16.65	18.01	18.79
1587	18.96	20.69	19.9	15.36	10.05	9.44	6.98	9.59	13.45	16.56	17.72	18.62
1588	18.84	20.55	19.8	15.25	10.57	10.25	7.83	9.83	13.27	16.55	17.54	18.44
1589	19.28	20.96	20.14	15.55	11.03	10.93	8.49	10.17	13.48	17.06	17.9	18.93
1590	19.12	20.86	20.15	15.45	11.02	10.91	8.46	10.12	13.51	16.96	17.79	18.88
1591	19.27	21.18	20.51	15.8	11	10.71	8.18	10.18	13.85	16.98	18.04	19.23
1592	19.25	21.06	20.5	15.92	10.91	10.33	7.85	10.13	14.16	16.69	17.78	18.92
1593	19.21	20.69	20.06	15.86	11.2	10.51	8.18	10.27	14.04	16.44	17.65	18.52
1594	19.01	20.7	20.04	15.81	11.37	10.79	8.5	10.52	13.94	16.32	17.47	18.46
1595	19.03	20.93	20.18	15.85	11.53	10.96	8.63	10.61	14.03	16.59	17.78	18.69
1596	18.88	20.94	20.19	15.86	11.61	11.15	8.76	10.7	14.23	16.76	17.72	18.9
1597	19.22	21.25	20.61	15.95	11.7	11.3	8.96	10.76	14.51	17.51	18.32	19.47
1598	20.02	21.79	20.98	16.25	11.8	11.38	8.95	10.65	14.72	17.99	18.44	19.82
1599	19.99	21.82	20.98	16.38	11.88	11.36	8.78	10.67	14.73	17.95	18.39	19.92
1600	19.77	21.65	20.88	16.43	11.69	11.05	8.58	10.83	14.66	17.8	18.38	19.66
1601	20.16	21.85	21.1	16.6	11.64	10.7	8.57	10.82	14.66	17.85	18.56	19.93
1602	20.18	21.82	20.97	16.48	11.96	11.43	9.23	10.85	14.12	17.18	18.3	19.42
1603	18.96	20.88	19.9	15.75	11.4	11.62	9.2	10.21	12.72	15.14	16.73	17.3
1604	18.64	21.17	20.25	16.36	11.91	11.58	9.43	10.74	13.13	15.14	16.22	17.04
1605	19.21	21.4	20.72	16.96	12.51	11.96	9.66	11.51	14.14	15.84	16.67	17.81
1606	19.23	21.14	20.96	17.09	12.55	12.08	9.46	11.57	14.65	16.4	16.99	18.28
1607	18.65	20.3	20.39	17.1	12.74	12.14	9.71	11.66	14.79	16.59	16.84	18.33
1608	18.75	20.06	19.89	16.98	12.81	12.26	9.8	11.72	14.99	17.04	17.39	18.62
1609	18.47	20.3	19.57	15.03	10.3	10.04	7.46	9.67	13.13	16.75	17.33	18.36
1610	19.1	20.89	20	15.39	10.4	9.91	7.47	9.77	13.55	17.17	17.88	18.91
1611	18.77	20.55	19.76	15.23	10.31	9.92	7.6	9.81	13.35	16.75	17.49	18.52
1612	18.56	20.24	19.57	15.1	10.64	10.57	8.18	9.91	13.12	16.37	17.29	18.13
1613	19.28	20.75	20.07	15.47	11.04	10.8	8.37	10.11	13.47	16.86	17.82	18.75
1614	19.37	20.89	20.34	15.69	11.07	10.79	8.21	10.23	13.79	17.06	18.07	19.02
1615	19.21	20.83	20.36	15.78	11.12	10.68	8.13	10.22	14.07	17.09	18.17	18.91
1616	19.08	20.62	20.14	15.81	11.19	10.83	8.3	10.32	14.17	16.97	17.88	18.44
1617	19.14	20.51	19.82	15.75	11.34	10.95	8.59	10.41	14.15	16.72	17.53	18.3
1618	19.12	20.78	20.14	15.93	11.4	10.9	8.49	10.42	14.39	17.24	17.92	18.65
1619	19.3	21.08	20.3	15.91	11.44	10.92	8.41	10.49	14.46	17.42	18.23	19.21
1620	19.64	21.43	20.57	15.98	11.57	11.23	8.82	10.69	14.3	17.4	18.22	19.48
1621	19.77	21.43	20.52	15.83	11.64	11.39	9.19	10.89	14.33	17.65	18.33	19.5
1622	19.96	21.7	20.84	16.08	11.8	11.44	9.27	10.87	14.65	17.91	18.46	19.71
1623	20.11	21.82	21.01	16.36	11.87	11.45	8.98	10.81	14.71	17.95	18.56	19.83
1624	20.39	21.84	21.22	16.59	11.31	10.77	8.19	10.79	14.69	17.78	18.43	19.93
1625	20.29	21.99	21.18	16.74	11.27	10.44	8.23	10.9	14.68	17.79	18.68	20
1626	18.84	20.97	19.85	15.94	11.81	11.41	9.26	10.86	13.99	16.75	17.66	18.46
1627	17.89	19.79	19.07	15.34	11.2	11.43	8.89	10.12	12.77	15.06	15.96	16.94
1628	17.93	20.38	19.64	16.16	11.79	11.64	9.4	10.75	12.98	15.02	15.79	16.92
1629	18.4	20.78	20.18	16.73	12.27	11.86	9.87	11.36	13.64	15.34	15.97	17.24
1630	18.6	20.51	20.24	16.87	12.47	12.01	9.97	11.63	14.41	16.13	16.81	17.93
1631	18.23	19.83	19.76	16.67	12.48	12.09	10.01	11.69	14.68	16.52	16.96	18.08
1632	18.6	19.97	19.6	16.72	12.78	12.28	10.07	11.77	14.94	16.88	17.37	18.33
1633	17.3	19.02	18.56	14.26	9.38	9.17	6.81	9.42	12.83	15.59	16.2	17.08
1634	18.87	20.62	19.78	15.25	10.1	9.67	7.21	9.7	13.68	17.19	17.69	18.75
1635	19.21	20.91	20.06	15.47	10.4	9.96	7.57	9.95	13.61	17.19	17.92	18.98
1636	18.8	20.53	19.77	15.27	10.55	10.36	7.97	9.98	13.39	16.68	17.54	18.39
1637	18.82	20.44	19.78	15.31	10.75	10.61	8.14	10.09	13.43	16.52	17.49	18.38
1638	19.21	20.69	20.15	15.75	10.92	10.47	7.85	10.21	13.98	16.94	18.06	18.66
1639	19.38	20.87	20.5	15.85	10.97	10.48	7.98	10.26	14.31	17.55	18.27	18.78
1640	19.15	21	20.31	15.74	11.18	10.91	8.5	10.34	14.22	17.47	18	18.73
1641	18.96	20.7	19.86	15.57	11.13	11	8.68	10.35	13.87	17.03	17.71	18.34
1642	19.52	21.37	20.45	15.92	11.36	11.13	8.84	10.6	14.27	17.52	18.3	19.07
1643	19.87	21.35	20.58	16.01	11.45	11.19	8.78	10.59	14.48	17.81	18.21	19.44
1644	19.83	21.2	20.69	16.09	11.56	11.32	9	10.72	14.47	17.86	18.03	19.31
1645	20.01	21.34	20.82	16.21	11.65	11.4	9.05	10.84	14.67	17.95	18.02	19.42
1646	20.13	21.47	20.93	16.38	11.55	11.37	8.79	10.79	14.72	17.96	18.01	19.5
1647	20.23	21.63	21.07	16.52	11.38	11.09	8.34	10.82	14.72	17.92	18.04	19.6
1648	20.19	21.54	21.08	16.57	11.15	10.69	8.15	10.93	14.62	17.66	18.03	19.59
1649	20.34	21.46	21.15	16.57	11.22	10.67	8.4	10.98	14.66	17.35	18.06	19.66
1650	18.87	20.73	19.98	16	11.81	11.58	9.37	10.95	13.94	16.71	17.52	18.44
1651	17.4	18.97	18.62	15	11.12	11.48	9.05	10.23	12.74	14.91	15.49	16.71
1652	17.87	19.51	19.17	15.75	11.7	11.64	9.42	10.92	13.37	15.32	15.83	17.11
1653	18.12	20.19	19.75	16.43	12.16	11.83	9.74	11.29	13.8	15.55	15.95	17.34
1654	17.98	20.18	19.81	16.48	12.2	11.91	9.77	11.35	13.93	15.75	16.32	17.5
1655	17.9	19.51	19.38	16.14	12.11	11.98	9.82	11.48	14.15	15.92	16.36	17.47
1656	18.46	19.92	19.51	16.53	12.53	12.17	10.11	11.78	14.83	16.94	17.42	18.22
1657	18.25	20.08	19.43	14.99	9.74	9.3	6.79	9.81	13.65	16.42	17.14	18.13
1658	19.41	21.13	20.22	15.51	10.18	9.58	7	9.89	14.12	17.67	18.2	19.32
1659	19.64	21.16	20.25	15.76	10.53	9.8	7.25	10.09	14.03	17.6	18.44	19.15
1660	19.52	21.09	20.28	15.79	10.64	9.93	7.36	10.04	14.25	17.56	18.43	19.04
1661	19.64	21.38	20.57	15.79	10.68	10.12	7.53	10.1	14.36	17.73	18.48	19.33
1662	19.5	21.2	20.4	15.77	10.67	10.34	7.81	10.1	14.31	17.66	18.22	19.13
1663	17.71	19.48	18.96	14.56	9.53	9.22	6.74	9.7	13.17	15.86	16.52	17.55
1664	19.61	21.34	20.4	15.61	10.23	9.59	6.92	10.04	14.33	17.77	18.35	19.52
1665	19.09	20.79	19.96	15.45	10.38	9.84	7.27	9.98	13.89	17.45	17.98	18.79
1666	19.14	20.84	20.01	15.45	10.39	9.97	7.45	10.05	14.02	17.47	17.91	18.79
1667	19.36	21.05	20.13	15.49	10.35	10.06	7.46	10.08	14.27	17.64	18.04	19.22
1668	18.82	20.48	19.66	15.25	10.39	10.49	7.97	10.11	14.03	16.97	17.56	18.61
1669	18.67	20.42	19.57	15.14	9.9	9.48	6.9	10.02	13.84	16.79	17.5	18.58
1670	19.53	21.23	20.32	15.56	10.24	9.6	6.99	10.19	14.3	17.73	18.28	19.47
1671	18.87	20.65	19.83	15.21	10.18	9.81	7.26	9.97	13.83	17.27	17.63	18.7
1672	17.81	19.59	18.91	14.66	9.99	9.96	7.48	9.86	13.27	16.11	16.68	17.77
1673	17.47	19.26	18.66	14.55	9.86	10.06	7.57	10.01	13.07	15.65	16.34	17.33
1674	18.21	20	19.21	15.08	10.22	10.37	7.8	10.3	13.66	16.24	16.97	17.96
1675	18.94	20.65	19.74	15.27	10.01	9.57	6.99	10.14	13.98	17.11	17.74	18.88
1676	19.04	20.79	19.82	15.35	10.12	9.62	7.07	10.21	14.06	17.24	17.88	19.01
1677	17.74	19.48	18.77	14.56	9.64	9.42	6.95	9.76	13.11	15.98	16.56	17.61
1678	16.6	18.45	17.95	14.03	9.46	9.53	7.07	9.47	12.29	15.07	15.53	16.46
1679	17.5	19.47	18.86	14.81	10	10.09	7.54	10.14	13.15	15.86	16.43	17.35
1680	18.63	20.43	19.6	15.23	10.33	10.47	7.9	10.34	13.98	16.65	17.42	18.51
1681	18.5	20.14	19.4	15	9.9	9.6	7.03	10.2	13.72	16.67	17.4	18.37
1682	17.57	19.2	18.56	14.39	9.61	9.58	7.02	9.75	13.06	15.97	16.61	17.44
1683	16.01	17.5	16.92	13.02	8.98	9.44	6.82	8.42	11.4	14.49	14.88	15.82
1684	16.2	17.84	17.21	13.35	9.11	9.44	6.96	8.66	11.62	14.75	15.11	15.99
1685	17.28	19.05	18.47	14.4	9.83	10.05	7.6	9.98	12.95	15.49	16.18	17.11
1686	19.32	20.99	20.21	15.56	10.88	10.85	8.44	10.51	14.22	17.44	17.96	19.16
1687	16.72	18.26	17.82	13.94	9.39	9.47	6.9	9.74	12.65	15.53	15.88	16.66
1688	15.35	16.81	16.19	12.38	8.54	9.02	6.45	8.18	10.9	13.88	14.2	15.13
1689	15.2	16.66	16.02	12.14	8.44	9.06	6.44	7.73	10.58	13.58	13.88	14.99
1690	16.96	18.54	17.84	13.71	9.24	9.49	6.91	9.18	12.35	15.12	15.75	16.75
1691	18.81	20.53	19.66	15.18	10.38	10.38	7.82	10.32	13.91	17.03	17.59	18.73
1692	19.74	21.36	20.46	15.84	11.17	10.93	8.44	10.63	14.51	17.77	18.35	19.54
