# Supplementary material for: Roles of host and environment in shift of primary anthrax host species in Kruger National Park
Source: PLoS One. 2024 Dec 6;19(12):e0314103. doi: 10.1371/journal.pone.0314103 (PMC11623471; doi:10.1371/journal.pone.0314103)
Supplement: S1 Data — (ZIP) [file pone.0314103.s001.zip › Ochai Supplementary Data/Tmin excel/2001.xlsx]

## Sheet: 2001
UPID	2001_1	2001_2	2001_3	2001_4	2001_5	2001_6	2001_7	2001_8	2001_9	2001_10	2001_11	2001_12
1	20.22	21.45	20.25	17.97	13.12	10.34	9.84	12.64	14.84	18.2	20.65	21.26
2	20.41	21.63	20.46	18.11	13.22	10.37	9.87	12.73	14.89	18.3	20.79	21.39
3	20.53	21.75	20.51	18.1	13.23	10.5	10.04	12.78	14.9	18.31	20.82	21.49
4	20.63	21.96	20.51	18.16	13.31	10.49	9.99	12.76	14.92	18.48	20.83	21.59
5	20.35	21.85	20.3	18.15	13.25	10.33	9.71	12.56	14.8	18.48	20.56	21.44
6	20.33	21.96	20.44	18.27	13.24	10.35	9.74	12.59	14.86	18.68	20.61	21.48
7	20.73	22.14	20.68	18.51	13.37	10.51	9.9	12.77	15.15	18.93	20.89	21.71
8	20.77	22.3	20.7	18.54	13.45	10.69	10.17	12.97	15.35	18.93	20.83	21.75
9	20.61	22.22	20.57	18.42	13.41	10.7	10.12	13.06	15.4	18.79	20.6	21.59
10	20.46	22.06	20.49	18.45	13.37	10.65	10.01	12.91	15.22	18.66	20.45	21.42
11	20.5	22.13	20.77	18.7	13.47	10.67	10.05	12.85	15.13	18.64	20.84	21.48
12	20.21	21.9	20.62	18.66	13.55	10.59	9.86	12.65	14.77	17.78	20.65	21.24
13	20.13	21.76	20.51	18.62	13.56	10.58	9.87	12.61	14.6	17.55	20.41	21.18
14	20.21	21.93	20.68	18.76	13.62	10.64	9.96	12.79	14.81	17.69	20.52	21.32
15	20.31	21.94	20.77	18.93	13.72	10.68	10.01	13	15.04	17.9	20.69	21.44
16	20.77	22.35	20.89	18.8	13.96	11.21	10.44	13.62	15.72	18.77	21.08	21.84
17	20.91	22.51	20.55	18.41	14.15	11.51	10.78	13.85	15.93	18.99	21.08	22.04
18	20.61	22.12	20.75	18.65	14.19	11.64	10.88	14.03	15.88	18.42	20.93	21.86
19	20.33	21.59	20.39	18.14	13.26	10.17	9.58	12.6	14.94	18.22	20.86	21.47
20	20.28	21.59	20.41	18.17	13.27	10.35	9.84	12.63	14.93	18.22	20.78	21.37
21	20.56	21.8	20.65	18.31	13.34	10.57	10	12.78	15.03	18.35	20.99	21.55
22	20.72	22.02	20.67	18.34	13.42	10.57	10.06	12.78	15.06	18.53	21.02	21.7
23	20.58	22.06	20.4	18.23	13.41	10.56	9.96	12.79	15.07	18.87	20.82	21.63
24	20.47	22	20.34	18.21	13.38	10.59	10	12.85	15.22	18.82	20.67	21.51
25	20.68	22.21	20.51	18.47	13.4	10.62	10.09	12.91	15.28	18.87	20.85	21.64
26	20.88	22.44	20.78	18.65	13.51	10.76	10.18	13.09	15.46	19.08	21.08	21.9
27	20.89	22.42	21.07	18.79	13.61	10.77	10.17	13.23	15.6	19.28	21.28	21.92
28	20.72	22.19	21	18.93	13.65	10.85	10.15	13.22	15.59	19.1	21.4	21.73
29	20.72	22.3	21.02	18.96	13.64	10.79	10.17	13.22	15.54	18.97	21.25	21.62
30	20.54	22.18	20.91	18.91	13.68	10.86	10.16	13.17	15.32	18.48	21.02	21.5
31	20.4	21.98	20.67	18.9	13.72	10.88	10.11	13.02	15.16	18.18	20.83	21.43
32	20.13	21.74	20.45	18.72	13.66	10.71	10	12.76	14.74	17.58	20.43	21.15
33	20.03	21.72	20.56	18.8	13.66	10.67	9.9	12.82	14.83	17.68	20.41	21.09
34	20.63	22.36	20.6	18.52	13.81	11.03	10.34	13.51	15.62	18.67	20.77	21.79
35	20.89	22.55	20.4	18.15	14.04	11.36	10.78	13.65	15.57	18.62	20.86	22.01
36	20.91	22.59	20.57	18.34	14.17	11.4	10.81	13.97	15.94	18.94	21.01	22.12
37	20.11	21.47	20.25	17.95	13.13	10.02	9.4	12.29	14.62	17.81	20.47	21.23
38	20.18	21.43	20.32	18.12	13.26	10.38	9.81	12.54	14.79	17.91	20.54	21.19
39	20.45	21.74	20.33	17.99	13.24	10.63	10.12	12.74	14.86	18.27	20.67	21.38
40	20.45	21.82	20.18	18	13.26	10.66	10.18	12.82	14.94	18.49	20.66	21.43
41	20.45	21.78	20.06	17.9	13.33	10.69	10.21	12.91	15.05	18.77	20.69	21.48
42	20.7	22.15	20.43	18.26	13.43	10.71	10.18	12.95	15.25	18.86	21	21.7
43	20.72	22.19	20.81	18.66	13.57	10.67	10.11	12.86	15.16	18.46	21.06	21.63
44	20.88	22.34	21.01	18.85	13.65	10.77	10.11	12.95	15.37	18.66	21.22	21.75
45	20.94	22.28	21	18.92	13.63	10.71	10.08	12.91	15.36	18.87	21.32	21.74
46	20.73	22.19	20.93	18.92	13.66	10.63	9.97	12.86	15.17	18.48	21.08	21.57
47	21.03	22.7	20.96	18.81	13.7	10.78	10.11	13.18	15.58	19.13	21.24	22.02
48	20.99	22.75	20.95	18.62	13.67	10.76	10.03	13.21	15.56	19.01	21.25	22.1
49	20.95	22.82	21.11	18.47	13.68	10.71	10.1	13.22	15.51	18.87	21.37	22.02
50	20.37	22.19	20.87	18.79	13.65	10.83	10.1	13.25	15.46	18.68	20.93	21.4
51	20.16	21.82	20.69	19	13.69	10.78	10.14	13.11	15.12	17.96	20.6	21.21
52	20.54	22.26	20.8	18.65	13.72	10.93	10.21	13.42	15.51	18.57	20.71	21.63
53	20.82	22.59	20.5	18.18	13.93	11.15	10.5	13.67	15.42	18.25	20.68	21.76
54	20.85	22.3	20.28	18.01	13.97	10.93	10.52	13.56	15.51	18.42	20.79	21.79
55	20.37	21.83	20.4	17.98	13.14	10.06	9.4	12.22	14.55	17.72	20.38	21.31
56	20.22	21.54	20.36	18.14	13.31	10.41	9.82	12.44	14.69	17.84	20.5	21.26
57	20.35	21.61	20.43	18.17	13.3	10.68	10.09	12.69	14.83	18	20.61	21.27
58	20.32	21.76	20.25	17.98	13.24	10.71	10.22	12.75	14.89	18.3	20.52	21.35
59	20.08	21.55	19.93	17.9	13.31	10.71	10.21	12.82	14.94	18.66	20.38	21.18
60	20.41	21.95	20.36	18.35	13.43	10.66	10.05	12.76	14.98	18.6	20.64	21.44
61	20.49	21.9	20.75	18.58	13.46	10.4	9.71	12.52	14.83	18.01	20.85	21.46
62	20.57	22	20.78	18.66	13.5	10.46	9.68	12.53	14.87	17.97	20.9	21.42
63	20.55	22.02	20.75	18.64	13.44	10.38	9.62	12.45	14.83	18.02	20.89	21.31
64	20.58	22.09	20.85	18.73	13.49	10.24	9.48	12.43	14.9	18.24	20.89	21.45
65	20.57	22.17	20.76	18.79	13.49	10.34	9.6	12.56	15.07	18.49	21.01	21.47
66	20.56	22.16	20.77	19.01	13.7	10.64	9.86	12.77	15.15	18.33	20.96	21.56
67	20.77	22.43	20.99	19.06	13.71	10.77	10.05	13.16	15.57	18.94	21.13	21.79
68	20.95	22.83	21.08	18.51	13.67	10.8	10.07	13.37	15.69	19.51	21.25	21.95
69	20.48	22.28	20.89	18.89	13.67	10.8	10.11	13.25	15.55	18.83	20.91	21.55
70	20.42	22.13	20.78	18.88	13.77	10.79	10.1	13.21	15.47	18.59	20.7	21.57
71	20.69	22.54	20.56	18.36	13.73	10.93	10.24	13.61	15.3	18.09	20.4	21.59
72	20.76	22.35	20.4	18.11	13.92	11.13	10.46	13.61	15.41	18.21	20.55	21.56
73	20.37	21.89	20.48	17.96	12.91	9.8	9.16	12.13	14.46	17.65	20.31	21.21
74	20.14	21.57	20.28	18.06	13.21	10.22	9.54	12.39	14.65	17.72	20.42	21.2
75	20.38	21.61	20.51	18.27	13.38	10.62	9.94	12.65	14.89	18.16	20.7	21.34
76	20.48	21.77	20.51	18.3	13.37	10.67	10.02	12.76	14.92	18.4	20.71	21.4
77	20.45	21.93	20.52	18.31	13.44	10.65	10.13	12.85	15.05	18.74	20.52	21.42
78	20.63	22.05	20.66	18.54	13.52	10.63	10.04	12.81	15.15	18.93	20.72	21.64
79	20.63	21.97	20.77	18.64	13.49	10.51	9.82	12.63	14.97	18.58	21.02	21.66
80	20.61	22	20.78	18.63	13.48	10.42	9.7	12.53	14.94	18.39	21.13	21.59
81	20.52	21.95	20.71	18.55	13.43	10.28	9.54	12.41	14.86	18.33	21.11	21.41
82	20.45	21.82	20.59	18.47	13.26	10.16	9.36	12.32	14.86	18.54	20.97	21.35
83	20.43	21.93	20.57	18.61	13.38	10.07	9.29	12.31	14.95	18.57	21.15	21.4
84	20.54	22.02	20.67	18.86	13.58	10.42	9.56	12.41	14.96	18.24	20.99	21.49
85	20.59	22.15	20.8	19.06	13.72	10.63	9.89	12.65	15.05	18.16	20.99	21.55
86	20.92	22.67	21.15	19.09	13.74	10.75	9.96	13.07	15.57	19.14	21.27	21.99
87	20.89	22.8	21.25	19.08	13.72	10.79	10.03	13.29	15.75	19.46	21.46	22.13
88	20.79	22.53	21.21	18.99	13.77	10.85	10.08	13.53	15.62	19.06	21.38	22.02
89	20.77	22.34	21.21	18.93	13.84	10.99	10.21	13.66	15.55	18.73	21.21	22.16
90	20.77	22.29	21.09	19.07	13.93	11.12	10.29	13.77	15.73	18.99	21.19	22.14
91	20.23	21.58	20.37	18.09	13.24	10.21	9.6	12.5	14.77	18.07	20.61	21.26
92	20.3	21.69	20.46	18.16	13.29	10.31	9.67	12.59	14.87	18.15	20.7	21.33
93	20.4	21.62	20.5	18.26	13.29	10.36	9.65	12.64	14.87	18.18	20.8	21.34
94	20.41	21.69	20.52	18.3	13.38	10.44	9.78	12.64	14.93	18.24	20.81	21.31
95	20.56	21.77	20.65	18.47	13.53	10.7	10.03	12.74	15.06	18.59	20.92	21.42
96	20.66	21.82	20.66	18.57	13.55	10.74	10.09	12.77	15.1	18.79	20.87	21.55
97	20.59	21.93	20.69	18.58	13.49	10.5	9.89	12.64	14.98	18.92	20.75	21.55
98	20.59	21.94	20.63	18.48	13.43	10.37	9.65	12.55	14.97	18.92	20.6	21.53
99	20.58	21.93	20.6	18.45	13.38	10.28	9.49	12.45	14.92	18.88	20.59	21.41
100	20.48	21.75	20.5	18.51	13.39	10.31	9.53	12.32	14.75	18.32	20.95	21.21
101	20.06	21.54	20.28	18.35	13.22	10.13	9.29	12.11	14.41	17.51	20.52	20.89
102	20.19	21.69	20.35	18.44	13.25	9.99	9.05	12.02	14.45	17.47	20.51	21.04
103	20.35	21.9	20.49	18.51	13.28	9.99	9.11	11.99	14.44	17.49	20.48	21.16
104	20.47	22.31	20.75	18.69	13.34	10.08	9.27	12.22	14.74	18.26	20.73	21.53
105	20.43	22.3	20.62	18.81	13.5	10.34	9.59	12.69	15.33	18.82	20.63	21.53
106	20.65	22.54	20.72	18.89	13.7	10.65	9.94	13.1	15.44	18.62	20.82	21.78
107	20.55	22.39	21.07	19.12	13.88	10.89	10.12	13.32	15.66	19.06	21.2	22.07
108	20.58	22.16	20.98	19.08	14.01	10.96	10.19	13.36	15.75	19.26	21.13	21.86
109	20.25	21.53	20.37	18.13	13.25	10.27	9.71	12.57	14.78	18.3	20.59	21.24
110	20.29	21.55	20.43	18.14	13.23	10.18	9.56	12.54	14.82	18.31	20.65	21.23
111	20.27	21.41	20.35	18.08	13.15	10.1	9.44	12.45	14.7	18.14	20.49	21.12
112	20.31	21.53	20.46	18.21	13.29	10.27	9.56	12.51	14.74	18.05	20.62	21.23
113	20.4	21.63	20.57	18.32	13.45	10.47	9.75	12.59	14.86	18.13	20.74	21.24
114	20.47	21.66	20.56	18.44	13.46	10.49	9.84	12.58	14.91	18.39	20.86	21.32
115	20.39	21.69	20.5	18.42	13.49	10.4	9.69	12.52	14.83	18.34	20.84	21.3
116	20.44	21.86	20.6	18.47	13.55	10.47	9.75	12.49	14.76	18.31	20.95	21.4
117	20.36	21.86	20.53	18.35	13.38	10.32	9.6	12.35	14.65	18.39	20.57	21.23
118	20.27	21.74	20.42	18.39	13.32	10.22	9.41	12.28	14.55	18.03	20.56	21.05
119	19.91	21.4	20.23	18.22	13.22	10.07	9.25	12.04	14.32	17.21	20.08	20.82
120	19.9	21.57	20.25	18.27	13.17	9.98	9.12	11.94	14.18	17.04	19.97	20.71
121	20.18	21.87	20.31	18.33	13.29	10.14	9.43	12.24	14.56	17.9	20.28	21.06
122	19.63	21.31	19.65	17.86	13.44	10.55	9.86	12.76	14.97	18.31	20.1	20.97
123	19.93	21.4	19.63	17.72	13.46	10.67	10.01	13.04	15.08	18.23	20.18	21.01
124	20.68	22.15	20.05	18.18	13.6	10.71	9.97	13.2	15.25	18.4	20.58	21.39
125	20.44	22.26	20.3	18.53	13.68	10.74	10.07	13.19	15.25	18.15	20.39	21.43
126	20.42	22.32	20.59	18.82	13.86	10.83	10.12	13.26	15.48	18.52	20.72	21.78
127	20.06	21.37	20.31	18	12.96	9.97	9.34	12.38	14.65	18.28	20.33	21.11
128	20.25	21.47	20.35	18.11	13.07	10.04	9.4	12.43	14.69	18.41	20.3	21.24
129	20.05	21.32	20.21	17.99	13.13	10.12	9.52	12.44	14.6	18.16	19.93	20.93
130	20.19	21.45	20.32	18.1	13.24	10.31	9.58	12.46	14.62	18.1	20.14	21
131	20.33	21.59	20.49	18.3	13.39	10.42	9.71	12.54	14.77	18.19	20.58	21.13
132	20.25	21.6	20.48	18.32	13.4	10.47	9.76	12.49	14.79	18.19	20.57	21.02
133	20	21.41	20.29	18.14	13.31	10.33	9.55	12.36	14.52	17.76	20.29	20.85
134	20.11	21.58	20.4	18.32	13.34	10.38	9.61	12.34	14.49	17.7	20.35	21.04
135	20.41	21.9	20.66	18.52	13.48	10.48	9.73	12.36	14.59	17.86	20.65	21.23
136	20.11	21.78	20.38	18.28	13.28	10.33	9.56	12.25	14.43	17.78	20.31	21.02
137	19.89	21.41	20.3	18.27	13.29	10.2	9.4	12.04	14.18	17.05	19.92	20.71
138	19.92	21.59	20.13	18.08	13.36	10.42	9.72	12.25	14.26	17.02	19.79	20.63
139	19.53	20.89	19.29	17.29	13.22	10.7	9.99	12.91	14.77	18.04	19.96	20.76
140	19.35	20.78	19.19	17.11	13.2	10.56	9.89	12.93	14.68	17.69	19.8	20.48
141	19.8	21.24	19.46	17.47	13.35	10.61	9.87	13.05	14.78	17.83	20.06	20.75
142	20.13	21.4	19.58	17.57	13.35	10.66	9.91	13.19	14.82	17.66	19.92	20.73
143	20.34	21.55	19.7	17.7	13.38	10.65	9.95	13.25	14.78	17.62	19.98	20.82
144	20.64	21.89	20.11	18.17	13.64	10.8	9.97	13.39	15.07	18.05	20.48	21.41
145	19.36	20.52	19.48	17.3	12.88	10.26	9.85	12.51	14.3	17.32	19.15	20.06
146	19.57	20.91	19.79	17.6	13.07	10.29	9.8	12.58	14.53	17.61	19.46	20.36
147	19.46	20.86	19.67	17.58	13.04	10.25	9.7	12.42	14.42	17.61	19.31	20.29
148	19.98	21.37	20.17	17.96	13.2	10.36	9.68	12.46	14.56	18.1	19.68	20.86
149	19.98	21.42	20.17	18	13.21	10.28	9.64	12.41	14.6	18.1	19.74	20.87
150	20.31	21.7	20.47	18.28	13.37	10.44	9.76	12.51	14.78	18.42	20.16	21.13
151	20.11	21.57	20.27	18.17	13.39	10.63	9.92	12.58	14.67	18.21	20.06	21.04
152	20.25	21.7	20.34	18.12	13.43	10.83	10.17	12.69	14.8	18.26	20.22	21.14
153	20.43	22.02	20.7	18.49	13.53	10.88	10.19	12.57	14.72	18.09	20.74	21.32
154	20.33	21.92	20.42	18.24	13.48	10.81	10.13	12.51	14.57	17.97	20.44	21.17
155	19.88	21.57	20.46	18.26	13.43	10.67	9.91	12.19	14.17	17.01	19.9	20.62
156	19.9	21.65	20.06	17.72	13.31	10.72	10.05	12.34	14.19	16.88	19.74	20.59
157	19.56	20.93	19.28	17.17	13.11	10.68	10.03	12.91	14.77	17.87	19.9	20.73
158	19.25	20.58	19.15	17.05	13.06	10.48	9.92	13.01	14.68	17.77	19.56	20.31
159	19.47	20.8	19.3	17.2	13.16	10.59	9.92	13.08	14.66	17.55	19.58	20.37
160	19.78	21.04	19.47	17.35	13.26	10.65	9.93	13.13	14.71	17.43	19.63	20.42
161	20.24	21.14	19.65	17.51	13.37	10.67	9.92	13.2	14.77	17.57	19.9	20.7
162	20.52	21.36	19.82	17.78	13.47	10.73	9.98	13.36	15.02	17.85	20.13	20.92
163	18.9	20.19	19.04	16.75	12.69	10.37	10.08	12.64	14.29	17.15	19.02	19.71
164	18.83	20.1	18.92	16.71	12.67	10.42	10.09	12.67	14.19	17.01	18.88	19.66
165	18.92	20.25	19.04	16.93	12.81	10.53	10.24	12.78	14.33	17.14	19.03	19.75
166	18.96	20.35	19.16	17.1	12.99	10.69	10.21	12.72	14.39	17.19	19.06	19.88
167	19.58	20.94	19.69	17.67	13.28	10.83	10.33	12.95	14.83	17.81	19.77	20.54
168	19.68	21.03	19.69	17.8	13.37	10.95	10.5	13.05	14.89	18.03	19.79	20.79
169	19.79	21.11	19.64	17.67	13.32	11.06	10.53	13.07	14.88	18.13	19.74	20.94
170	20.29	21.63	20.1	17.79	13.39	11.09	10.55	13.18	14.99	18.54	20.14	21.26
171	20.42	21.94	20.45	17.95	13.4	10.97	10.37	13.04	14.94	18.52	20.41	21.25
172	20.34	21.85	20.19	17.76	13.36	10.84	10.28	12.78	14.74	18.01	20.39	21.13
173	20.14	21.84	20.22	17.6	13.33	10.69	10.17	12.46	14.34	17.18	20.16	20.73
174	20.1	21.75	20.05	17.46	13.19	10.58	10.09	12.58	14.41	17.05	20.02	20.64
175	19.97	21.35	19.58	17.31	13.13	10.57	10.03	12.85	14.78	17.69	20.1	20.92
176	19.17	20.6	19.16	17.12	13.03	10.5	9.95	13.05	14.74	17.89	19.51	20.37
177	19.03	20.34	18.95	16.97	12.96	10.36	9.85	12.98	14.52	17.23	19.26	19.98
178	19.02	20.21	18.87	16.86	12.95	10.37	9.85	12.92	14.38	16.92	19.11	19.77
179	19.24	20.26	18.96	17.02	13.06	10.47	9.85	12.99	14.4	16.97	19.27	19.88
180	19.56	20.45	19.2	17.35	13.24	10.69	9.91	13.17	14.59	17.17	19.47	20.1
181	18.27	19.63	18.51	16.2	12.15	9.75	9.54	12.18	13.75	16.71	18.39	19.05
182	18.34	19.73	18.64	16.3	12.32	9.94	9.7	12.34	13.92	16.79	18.41	19.11
183	18.27	19.71	18.62	16.3	12.37	10.09	9.87	12.38	13.86	16.67	18.33	19.04
184	18.77	20.26	19.06	16.79	12.77	10.57	10.3	12.84	14.39	17.11	18.94	19.62
185	18.96	20.42	19.18	16.97	13.02	10.78	10.48	13.05	14.58	17.33	19.27	19.9
186	18.87	20.33	19.09	17.09	13.03	10.86	10.56	13.1	14.61	17.34	19.23	19.98
187	19.17	20.52	19.27	17.32	13.21	11.11	10.7	13.21	14.74	17.62	19.51	20.39
188	19.44	20.8	19.48	17.41	13.29	11.05	10.57	13.24	14.83	17.88	19.65	20.73
189	19.77	21.2	19.69	17.41	13.15	10.58	10.02	13.13	14.95	18.14	19.9	20.98
190	20.15	21.44	19.8	17.39	13.08	10.16	9.86	13.09	15.01	18.44	20.01	21.19
191	20.33	21.41	19.63	17.25	13.03	10.02	9.79	13	14.61	17.73	20.2	21.01
192	20.29	21.36	19.59	17.21	12.98	9.96	9.79	12.96	14.6	17.59	20.26	20.96
193	20.17	21.33	19.6	17.34	13.08	10.16	9.88	12.89	14.76	17.83	20.14	21.08
194	19.33	20.67	19.17	17.2	12.99	10.34	9.86	12.96	14.77	18.05	19.52	20.5
195	18.85	20.11	18.82	16.84	12.85	10.11	9.76	12.96	14.52	17.18	19.12	19.75
196	18.47	19.74	18.57	16.49	12.65	9.82	9.5	12.38	13.96	16.6	18.55	19.18
197	18.4	19.57	18.47	16.43	12.57	9.69	9.3	12.15	13.75	16.44	18.47	19.01
198	18.62	19.67	18.55	16.6	12.69	9.81	9.45	12.33	13.87	16.5	18.6	19.17
199	17.64	19	18.12	15.92	11.86	9.4	9.18	11.82	13.39	16.22	17.84	18.51
200	17.9	19.37	18.48	16.18	12.17	9.81	9.53	12.16	13.74	16.54	18.2	18.78
201	18.52	20.11	18.99	16.59	12.58	10.24	9.93	12.64	14.2	17.07	18.83	19.35
202	18.94	20.54	19.24	16.89	12.81	10.38	10.06	12.87	14.58	17.34	19.22	19.76
203	19.01	20.46	19.2	16.88	12.93	10.63	10.35	13.05	14.67	17.43	19.28	19.94
204	18.91	20.33	19.08	16.94	13.04	10.95	10.49	12.93	14.59	17.35	19.24	19.93
205	19.13	20.49	19.23	17	13.06	10.9	10.48	13.15	14.78	17.52	19.46	20.24
206	19.28	20.72	19.35	17.05	13.03	10.46	10.05	13.05	14.86	17.67	19.87	20.5
207	19.44	20.8	19.43	17.02	12.9	10.05	9.71	12.81	14.75	17.73	19.85	20.65
208	19.97	21.21	19.52	17.13	12.86	9.91	9.56	12.84	14.89	18.22	19.99	21.09
209	20.33	21.3	19.46	17.12	12.87	9.83	9.59	13.04	14.88	18.34	20.13	21.25
210	20.16	21.19	19.4	17.08	12.88	9.84	9.59	13.05	14.79	18.11	20.18	21.24
211	20.1	21.23	19.47	17.23	12.97	9.95	9.7	13	14.84	18.15	20.04	21.08
212	19.52	20.83	19.26	17.25	12.99	10.12	9.7	13.02	14.82	18.24	19.64	20.68
213	18.97	20.23	18.96	16.88	12.87	10.03	9.67	12.96	14.61	17.44	19.33	20
214	18.53	19.77	18.68	16.58	12.67	9.67	9.41	12.39	14.03	16.76	18.67	19.3
215	18.31	19.48	18.47	16.38	12.54	9.53	9.09	11.98	13.77	16.43	18.45	18.97
216	18.52	19.58	18.55	16.51	12.66	9.62	9.14	12.08	13.76	16.49	18.55	19.09
217	18.07	19.38	18.49	16.2	12	9.51	9.3	11.96	13.67	16.59	18.22	18.85
218	18.62	20.09	19.02	16.64	12.45	9.94	9.72	12.47	14.24	17.13	18.88	19.46
219	19.2	20.65	19.41	17.03	12.83	10.34	10.15	12.93	14.68	17.69	19.54	20.21
220	19.46	20.88	19.57	17.16	12.96	10.46	10.25	13.02	14.76	17.9	19.79	20.51
221	19.36	20.76	19.43	17.02	12.91	10.51	10.29	12.97	14.7	17.98	19.76	20.51
222	19.3	20.75	19.41	17.03	13.01	10.74	10.31	12.96	14.75	17.98	19.74	20.59
223	19.33	20.79	19.42	17.01	12.92	10.43	10.11	13.12	14.87	17.87	19.77	20.59
224	19.34	20.78	19.41	16.98	12.79	10.04	9.75	12.98	14.83	17.82	19.83	20.61
225	19.51	20.95	19.48	17.03	12.83	9.94	9.65	12.83	14.74	17.82	19.87	20.64
226	19.66	21.1	19.5	17.09	12.81	9.93	9.58	12.83	14.73	17.98	19.8	20.85
227	20.17	21.47	19.58	17.19	12.87	9.86	9.59	12.93	14.92	18.35	20.1	21.19
228	20.27	21.43	19.52	17.12	12.82	9.8	9.51	12.97	14.84	18.23	20.3	21.23
229	20.27	21.6	19.6	17.22	12.87	9.85	9.58	12.98	14.59	17.8	20.22	21.21
230	19.87	21.45	19.49	17.23	12.89	9.87	9.54	12.94	14.64	18	19.94	20.95
231	19.39	20.82	19.2	17.02	12.83	9.84	9.55	12.97	14.78	18	19.62	20.48
232	19.06	20.29	18.99	16.83	12.81	9.75	9.55	12.77	14.53	17.33	19.25	19.92
233	18.81	19.98	18.78	16.7	12.67	9.67	9.42	12.52	14.16	16.91	18.89	19.5
234	18.78	19.85	18.76	16.63	12.68	9.65	9.28	12.25	13.92	16.78	18.72	19.32
235	19.31	20.61	19.37	16.96	12.59	9.84	9.72	12.67	14.62	17.7	19.57	20.12
236	19.42	20.72	19.46	16.99	12.68	10.04	9.89	12.84	14.6	17.79	19.73	20.45
237	19.95	21.16	19.78	17.32	12.93	10.35	10.18	12.85	14.59	18.14	20	21
238	20.17	21.48	19.99	17.46	13	10.48	10.26	12.72	14.48	18.24	20.23	21.13
239	19.96	21.22	19.8	17.27	12.91	10.3	10.09	12.87	14.53	18.15	20.26	21.04
240	19.52	20.92	19.55	17	12.79	10.11	9.84	13.04	14.64	18.21	19.95	20.96
241	19.48	20.94	19.46	16.96	12.82	9.98	9.79	13.01	14.78	18	19.78	20.78
242	19.58	21.08	19.56	17.07	12.79	9.89	9.61	13.01	14.85	18.1	19.9	20.87
243	19.7	21.23	19.66	17.08	12.82	9.9	9.67	13.02	14.88	18.07	19.93	20.82
244	19.61	21.19	19.63	17.12	12.85	9.92	9.61	12.92	14.8	17.84	19.83	20.77
245	19.89	21.53	19.77	17.27	12.87	9.82	9.55	12.9	14.86	17.98	19.94	21.06
246	20.36	21.7	19.89	17.25	12.85	9.77	9.49	12.93	14.86	18.28	20.33	21.28
247	20.41	21.86	20.02	17.27	12.84	9.76	9.5	12.88	14.25	17.36	20.19	21.12
248	20.28	21.8	19.86	17.19	12.79	9.69	9.44	12.76	14.17	17.26	20.15	21.09
249	20.07	21.74	19.57	17.1	12.8	9.64	9.41	12.87	14.47	17.91	20.15	20.93
250	19.88	21.29	19.44	17.13	12.86	9.83	9.41	12.84	14.7	18.19	19.92	20.66
251	19.34	20.55	19.13	17	12.83	9.93	9.42	12.88	14.62	17.65	19.49	20.17
252	18.82	19.87	18.72	16.68	12.71	9.63	9.39	12.53	14.1	16.89	18.85	19.44
253	19.31	20.63	19.47	17	12.56	9.88	9.67	12.65	14.53	17.7	19.67	20.27
254	19.64	20.77	19.53	17.04	12.75	10.03	9.85	12.86	14.53	17.9	19.8	20.76
255	20.17	21.43	19.98	17.3	12.94	10.31	10.09	12.82	14.59	18.2	20.19	21.19
256	20.37	21.66	20.29	17.49	13.03	10.41	10.06	12.78	14.61	18.29	20.39	21.19
257	20.26	21.52	20.09	17.31	12.88	10.11	9.83	12.91	14.61	18.33	20.35	21.21
258	19.83	21.18	19.75	17.1	12.81	9.96	9.66	12.98	14.77	18.33	20.15	21.11
259	19.84	21.22	19.74	17.09	12.85	9.94	9.66	13.04	14.84	18.23	20.15	21.07
260	19.8	21.31	19.73	17.12	12.79	9.85	9.61	13.01	14.86	18.19	20.12	21.11
261	19.63	21.23	19.69	17.1	12.78	9.81	9.52	12.92	14.89	18.02	20.01	20.91
262	19.62	21.28	19.67	17.14	12.8	9.74	9.5	12.83	14.73	17.78	19.89	20.79
263	19.8	21.42	19.72	17.2	12.86	9.73	9.48	12.88	14.77	17.79	19.89	20.89
264	20.22	21.73	19.98	17.29	12.84	9.68	9.42	12.91	14.88	18.25	20.08	21.14
265	20.39	21.8	20.25	17.34	12.78	9.64	9.36	12.75	14.33	17.58	20.21	21.07
266	20.4	21.82	20.11	17.28	12.72	9.6	9.35	12.6	14.09	17.17	20.11	21
267	20.28	21.8	19.82	17.22	12.8	9.54	9.34	12.79	14.15	17.5	20.25	21.17
268	20.33	21.79	19.85	17.26	12.84	9.81	9.32	12.37	14.27	17.88	20.3	21.15
269	19.85	21.21	19.51	17.17	12.93	10.17	9.42	12.44	14.56	18.07	19.77	20.7
270	19.07	20.13	18.92	16.81	12.71	9.63	9.33	12.75	14.32	17.11	19.05	19.79
271	19.57	20.74	19.61	17.07	12.7	9.95	9.71	12.75	14.5	17.8	19.75	20.62
272	19.93	21.03	19.75	17.12	12.8	10.2	9.96	12.73	14.48	18.01	20.02	20.94
273	20.32	21.48	20.13	17.34	13.04	10.54	10.14	12.54	14.41	18.12	20.25	21.12
274	20.32	21.49	20.19	17.41	12.95	10.48	10.1	12.6	14.4	18.16	20.24	21.13
275	20.23	21.3	19.95	17.29	12.85	10.06	9.8	12.85	14.58	18.25	20.33	21.21
276	19.93	21.01	19.71	17.16	12.83	9.97	9.68	12.89	14.71	18.07	20.15	21.1
277	20.06	21.32	19.79	17.22	12.82	9.93	9.66	12.96	14.74	18.24	20.3	21.23
278	20.16	21.59	19.94	17.27	12.84	9.84	9.55	12.95	14.82	18.33	20.34	21.28
279	19.88	21.44	19.89	17.21	12.82	9.75	9.53	12.89	14.85	18.2	20.12	21.08
280	19.96	21.48	19.86	17.19	12.83	9.73	9.42	12.85	14.82	18.1	20.05	21.04
281	19.91	21.36	19.74	17.2	12.79	9.64	9.4	12.8	14.78	18.02	20.02	20.86
282	20.15	21.59	19.87	17.25	12.84	9.59	9.36	12.88	14.86	18.25	20.22	20.98
283	20.42	21.81	20.19	17.29	12.74	9.53	9.27	12.75	14.51	17.91	20.35	21.18
284	20.43	21.79	20.16	17.23	12.7	9.44	9.22	12.68	14.2	17.36	20.21	21.09
285	20.41	21.84	19.99	17.25	12.73	9.42	9.22	12.77	14.3	17.67	20.3	21.18
286	20.41	21.84	20.07	17.27	12.69	9.59	9.1	12.35	14.31	18	20.38	21.28
287	20.21	21.62	19.86	17.23	12.85	10.13	9.36	12.07	14.45	18.21	19.99	21.08
288	19.57	20.74	19.28	17.06	12.74	9.99	9.2	12.66	14.58	17.68	19.55	20.45
289	19.66	20.73	19.6	17.03	12.68	10.05	9.76	12.71	14.31	17.75	19.82	20.83
290	19.82	20.99	19.72	17.03	12.74	10.09	9.81	12.68	14.34	17.85	20.01	20.92
291	20.17	21.38	20.06	17.15	12.82	10.25	9.92	12.64	14.34	17.99	20.2	21.06
292	20.23	21.34	20.07	17.22	12.88	10.19	9.91	12.65	14.35	18.05	20.22	21.15
293	19.97	20.98	19.74	17.11	12.74	9.98	9.76	12.75	14.48	17.93	20.11	21.04
294	19.84	20.88	19.65	17.05	12.75	9.85	9.66	12.81	14.6	17.85	20.07	21.04
295	19.95	21.2	19.74	17.09	12.73	9.8	9.61	12.75	14.57	17.99	20.13	21.1
296	20.14	21.5	19.92	17.27	12.8	9.79	9.51	12.77	14.64	18.11	20.21	21.17
297	19.88	21.43	19.83	17.23	12.72	9.75	9.43	12.84	14.71	18.04	20.02	21.11
298	19.86	21.23	19.84	17.11	12.75	9.66	9.35	12.83	14.76	18.04	20.02	20.85
299	19.98	21.27	19.84	17.24	12.71	9.56	9.34	12.85	14.81	18.14	20.09	20.85
300	20.16	21.63	19.94	17.29	12.76	9.46	9.26	12.86	14.86	18.35	20.36	21.09
301	20.47	21.83	20.1	17.31	12.65	9.4	9.2	12.76	14.66	18.25	20.42	21.31
302	20.49	21.75	20.23	17.29	12.56	9.3	9.07	12.59	14.33	17.65	20.18	21.08
303	20.53	21.69	20.25	17.25	12.55	9.24	9.04	12.72	14.33	17.73	20.22	20.97
304	20.53	21.77	20.2	17.3	12.52	9.21	8.84	12.4	14.39	18.13	20.41	21.26
305	20.37	21.77	20.05	17.27	12.67	9.81	9.08	11.88	14.31	18.23	20.22	21.23
306	20.02	21.27	19.64	17.15	12.86	10.21	9.34	12.11	14.42	18.13	19.87	20.96
307	19.61	20.76	19.62	16.95	12.65	10.01	9.72	12.59	14.26	17.62	19.61	20.62
308	19.75	20.9	19.74	17.01	12.68	9.92	9.64	12.62	14.37	17.72	19.88	20.74
309	20.05	21.18	19.88	17.03	12.69	9.91	9.63	12.64	14.43	17.84	20.2	20.94
310	20.08	21.24	19.96	17.1	12.73	9.88	9.63	12.72	14.45	17.95	20.23	21.04
311	19.8	20.94	19.7	17.07	12.72	9.78	9.54	12.71	14.62	17.85	20.09	20.89
312	19.78	20.98	19.64	17.09	12.67	9.71	9.44	12.67	14.67	17.86	20.09	20.89
313	19.91	21.12	19.68	17.08	12.76	9.7	9.46	12.73	14.71	17.91	20.11	21.06
314	20.08	21.39	19.85	17.15	12.72	9.66	9.39	12.77	14.65	17.99	20.09	21.14
315	20.06	21.39	19.86	17.14	12.65	9.6	9.41	12.75	14.69	17.98	20.04	21.09
316	19.94	21.19	19.78	17.13	12.66	9.59	9.23	12.73	14.65	17.89	19.88	20.88
317	19.95	21.33	19.78	17.21	12.62	9.61	9.14	12.7	14.7	17.96	19.96	20.85
318	20.08	21.51	19.87	17.26	12.6	9.38	9.03	12.75	14.78	18.13	20.14	20.98
319	20.26	21.82	19.94	17.28	12.69	9.27	9.11	12.84	14.79	18.35	20.5	21.26
320	20.55	21.8	20.18	17.3	12.66	9.25	9.04	12.76	14.58	18.23	20.38	21.24
321	20.58	21.62	20.31	17.31	12.48	9.08	8.83	12.54	14.24	17.72	20.09	21.06
322	20.55	21.63	20.19	17.3	12.42	9.05	8.6	12.14	14.09	17.83	20.26	21.09
323	20.48	21.66	20.11	17.22	12.62	9.56	8.96	11.75	14.04	17.9	20.29	21.12
324	20.27	21.56	19.92	17.24	12.96	10.17	9.3	11.82	14.1	17.8	20.09	21.08
325	19.7	20.86	19.72	16.95	12.64	9.99	9.68	12.53	14.22	17.52	19.61	20.64
326	19.97	21.13	19.9	17.01	12.68	9.96	9.64	12.57	14.28	17.69	19.96	20.87
327	20.22	21.39	20.09	17.06	12.75	9.92	9.62	12.56	14.3	17.87	20.11	20.99
328	20.1	21.23	19.92	17.07	12.65	9.85	9.53	12.61	14.4	17.82	20.12	20.88
329	19.73	20.84	19.65	17.05	12.66	9.72	9.39	12.6	14.61	17.7	19.93	20.77
330	19.85	20.99	19.68	17.07	12.62	9.72	9.36	12.63	14.57	17.76	20.07	20.89
331	20.08	21.3	19.77	17.1	12.69	9.67	9.37	12.69	14.63	17.88	20.13	21.03
332	20.33	21.52	19.95	17.13	12.68	9.56	9.35	12.7	14.64	17.99	20.12	21.14
333	20.4	21.51	19.94	17.15	12.67	9.53	9.3	12.7	14.69	18.05	20.14	21.14
334	20.25	21.43	19.82	17.16	12.61	9.43	9.19	12.72	14.67	18	20.04	21.02
335	20.08	21.47	19.77	17.19	12.54	9.45	9.02	12.65	14.63	17.91	19.98	20.9
336	20.1	21.56	19.86	17.2	12.52	9.28	8.93	12.7	14.67	17.9	20.04	20.94
337	20.2	21.69	19.94	17.2	12.54	9.12	8.92	12.74	14.7	18.15	20.33	21.1
338	20.47	21.88	20.14	17.26	12.62	9.15	8.97	12.75	14.68	18.36	20.55	21.34
339	20.63	21.8	20.24	17.31	12.58	9.15	8.96	12.76	14.64	18.37	20.47	21.35
340	20.64	21.67	20.24	17.22	12.44	8.94	8.57	12.17	14.11	17.76	20.26	21.07
341	20.58	21.49	20.18	17.52	12.74	9.58	8.94	11.79	13.84	17.26	20.07	20.99
342	20.4	21.56	20.08	17.62	13.17	10.15	9.33	11.79	13.83	17.34	19.98	20.95
343	20.02	21.25	19.65	17.12	12.75	9.89	9.01	12.02	14.25	18	20.06	21.04
344	19.67	20.71	19.38	17.07	12.45	9.39	8.67	12.72	14.48	17.89	19.79	20.75
345	19.54	20.45	19.23	17.09	12.57	9.35	8.77	12.88	14.53	17.59	19.58	20.54
346	19.27	20.09	19.09	16.97	12.61	9.37	9.02	12.87	14.23	17.16	19.15	20
347	19.25	20.01	18.96	16.94	12.75	9.51	9.29	12.71	13.96	17	18.91	19.77
348	19.46	20.17	19.15	17.1	12.91	9.55	9.39	12.74	14.06	17.12	19.06	19.96
349	19.66	20.76	19.66	16.93	12.52	9.79	9.47	12.45	14.13	17.43	19.53	20.48
350	19.88	21.02	19.86	16.88	12.65	9.85	9.58	12.41	14.15	17.57	19.8	20.73
351	19.97	21.18	20.05	16.88	12.64	9.97	9.62	12.38	14.11	17.68	19.94	20.8
352	19.79	21.02	19.84	16.92	12.62	9.78	9.48	12.49	14.28	17.5	19.76	20.63
353	19.47	20.79	19.57	16.98	12.54	9.68	9.37	12.5	14.43	17.57	19.62	20.4
354	19.59	20.87	19.61	16.97	12.56	9.62	9.35	12.52	14.47	17.56	19.65	20.42
355	19.85	21.09	19.7	16.96	12.63	9.62	9.34	12.58	14.5	17.64	19.8	20.67
356	20.28	21.5	20.03	17.02	12.58	9.54	9.26	12.61	14.54	17.78	20.05	21
357	20.47	21.6	20.17	17.1	12.58	9.42	9.15	12.64	14.61	17.88	20.15	21.11
358	20.43	21.6	20.05	17.14	12.55	9.35	9.14	12.66	14.65	17.95	20.05	21.15
359	20.34	21.7	20	17.16	12.53	9.21	9.04	12.67	14.63	18.04	20.13	21.16
360	20.4	21.77	20.06	17.18	12.49	9.1	8.98	12.66	14.65	18.02	20.2	21.16
361	20.29	21.67	20.07	17.17	12.43	9.07	8.87	12.65	14.64	18.1	20.23	21.11
362	20.36	21.74	20.03	17.16	12.52	9.02	8.93	12.67	14.6	18.11	20.43	21.21
363	20.39	21.75	20.06	17.19	12.51	9.02	8.88	12.7	14.66	18.25	20.46	21.24
364	20.65	21.71	20.2	17.25	12.39	8.81	8.51	12.21	14.27	18	20.38	21.24
365	20.62	21.49	20.26	17.55	12.55	9.17	8.64	11.67	13.83	17.31	20.06	21.1
366	20.53	21.5	20.27	18	13.19	10.06	9.24	11.92	13.85	17.23	20.07	21.04
367	20.38	21.52	20	17.58	13.04	10	9.14	11.77	13.92	17.61	19.99	21.03
368	19.98	21.26	19.67	17.1	12.44	9.44	8.6	12.5	14.45	18.05	20.04	20.96
369	19.75	20.82	19.4	17.13	12.46	9.15	8.58	12.76	14.5	17.93	19.78	20.76
370	19.65	20.62	19.36	17.13	12.48	9.41	8.73	12.93	14.51	17.66	19.67	20.6
371	19.48	20.25	19.1	17.01	12.61	9.46	8.93	12.9	14.28	17.28	19.35	20.14
372	19.27	20.01	19.07	16.99	12.76	9.45	9.22	12.77	14.02	17.05	18.89	19.74
373	19.62	20.68	19.68	16.87	12.52	9.74	9.39	12.3	14.17	17.34	19.52	20.47
374	19.85	20.88	19.82	16.89	12.55	9.7	9.38	12.35	14.12	17.43	19.69	20.58
375	20.03	21.17	20.06	16.88	12.6	9.85	9.52	12.32	14.1	17.7	19.9	20.78
376	19.73	20.89	19.81	16.84	12.56	9.72	9.42	12.35	14.18	17.5	19.64	20.54
377	19.38	20.66	19.56	16.98	12.53	9.61	9.3	12.42	14.34	17.45	19.52	20.29
378	19.4	20.67	19.59	16.99	12.52	9.57	9.23	12.39	14.3	17.51	19.62	20.21
379	19.57	20.79	19.63	17.02	12.6	9.51	9.28	12.44	14.36	17.5	19.67	20.4
380	19.96	21.13	19.77	16.96	12.52	9.46	9.19	12.51	14.41	17.64	19.73	20.69
381	20.18	21.5	20.01	17.01	12.48	9.37	9.11	12.57	14.51	17.7	19.9	20.92
382	20.23	21.48	19.98	17.03	12.46	9.24	9.03	12.55	14.55	17.79	19.83	21.03
383	20.13	21.59	19.99	17.07	12.42	9.16	8.95	12.6	14.55	17.84	19.92	21.05
384	20.16	21.59	19.94	17.03	12.35	9.06	8.79	12.57	14.52	17.9	19.98	21.05
385	20.19	21.65	20.02	17.13	12.32	8.9	8.7	12.64	14.53	18.02	20.24	21.14
386	20.48	21.68	20.17	17.14	12.3	8.77	8.7	12.66	14.59	18.18	20.47	21.25
387	20.52	21.68	20.18	17.14	12.39	8.8	8.7	12.68	14.6	18.26	20.39	21.32
388	20.61	21.62	20.17	17.19	12.31	8.73	8.53	12.52	14.38	18.12	20.27	21.35
389	20.71	21.55	20.19	17.22	12.18	8.66	8.14	11.69	13.87	17.51	20.14	21.11
390	20.63	21.51	20.28	17.67	12.77	9.4	8.78	11.67	13.8	17.33	20.05	21.04
391	20.54	21.49	20.22	17.85	13.16	9.94	9.15	11.67	13.82	17.4	20	20.99
392	20.25	21.46	19.9	17.27	12.75	9.55	8.76	12.17	14.22	17.92	20.06	21.08
393	19.94	21.18	19.6	17.19	12.41	9.06	8.52	12.73	14.41	18.03	19.96	20.92
394	19.65	20.68	19.34	17.13	12.57	9.16	8.72	12.86	14.5	17.68	19.69	20.55
395	19.64	20.49	19.34	17.18	12.62	9.24	8.81	12.97	14.43	17.42	19.55	20.33
396	19.45	20.19	19.16	17.08	12.63	9.44	8.91	12.96	14.22	17.2	19.3	19.99
397	19.84	20.86	19.81	16.81	12.54	9.74	9.42	12.22	13.98	17.29	19.64	20.67
398	19.76	20.72	19.76	16.77	12.5	9.68	9.35	12.3	14.05	17.31	19.63	20.65
399	19.7	20.78	19.77	16.84	12.52	9.63	9.28	12.33	14.11	17.36	19.65	20.57
400	19.59	20.73	19.78	16.89	12.46	9.64	9.29	12.37	14.21	17.35	19.52	20.42
401	19.51	20.7	19.69	16.94	12.51	9.55	9.23	12.36	14.33	17.44	19.55	20.31
402	19.43	20.68	19.6	16.94	12.52	9.48	9.24	12.39	14.34	17.43	19.5	20.22
403	19.53	20.8	19.66	16.91	12.47	9.45	9.21	12.42	14.39	17.53	19.6	20.36
404	19.65	20.93	19.65	16.9	12.48	9.34	9.13	12.46	14.37	17.53	19.62	20.44
405	19.88	21.25	19.86	16.99	12.46	9.27	9.07	12.52	14.49	17.63	19.78	20.74
406	20.12	21.41	19.93	16.98	12.48	9.2	8.99	12.53	14.45	17.72	19.86	20.91
407	20.23	21.58	19.98	17	12.37	9.11	8.91	12.5	14.48	17.8	20	21.01
408	20.24	21.55	20.01	17.02	12.31	9.2	8.63	12.44	14.42	17.9	20.13	21.07
409	20.3	21.61	20.02	17.1	12.25	9	8.52	12.5	14.49	18	20.27	21.15
410	20.45	21.59	20.12	17.1	12.27	8.77	8.55	12.61	14.53	18.11	20.38	21.2
411	20.53	21.56	20.2	17.11	12.25	8.65	8.56	12.58	14.49	18.23	20.33	21.25
412	20.48	21.5	20.14	17.11	12.16	8.68	8.34	12.49	14.38	18.11	20.13	21.23
413	20.51	21.57	20.13	17.13	12.15	8.59	8.29	12.37	14.29	18.12	20.21	21.26
414	20.59	21.58	20.16	17.23	12.26	8.75	8.32	11.97	14.15	17.97	20.27	21.19
415	20.68	21.52	20.19	17.67	12.8	9.41	8.59	11.57	13.84	17.53	20.06	21.03
416	20.42	21.53	20.16	17.69	13.11	9.89	8.97	11.68	13.89	17.67	20	21.01
417	20.02	21.36	19.78	17.21	12.65	9.46	8.66	12.32	14.15	17.9	20.06	21.01
418	19.68	20.77	19.48	17.16	12.55	9.09	8.72	12.89	14.44	17.79	19.82	20.58
419	19.64	20.55	19.37	17.2	12.69	9.29	8.96	12.94	14.44	17.59	19.73	20.31
420	19.55	20.37	19.35	17.18	12.64	9.29	8.88	12.91	14.35	17.36	19.47	20.11
421	19.9	20.82	19.86	16.74	12.46	9.64	9.31	12.23	14	17.27	19.54	20.7
422	19.75	20.68	19.76	16.73	12.41	9.67	9.3	12.14	13.89	17.27	19.51	20.61
423	19.82	20.85	19.99	16.83	12.55	9.84	9.39	12.04	13.9	17.38	19.55	20.59
424	19.79	20.9	20	16.85	12.54	9.8	9.36	12.1	13.94	17.32	19.52	20.53
425	19.84	20.99	19.99	16.88	12.47	9.64	9.23	12.25	14.11	17.4	19.54	20.51
426	19.65	20.85	19.77	16.84	12.46	9.47	9.18	12.39	14.35	17.44	19.57	20.4
427	19.69	20.86	19.72	16.91	12.48	9.4	9.15	12.43	14.39	17.56	19.65	20.44
428	19.7	20.87	19.67	16.93	12.51	9.41	9.1	12.42	14.36	17.52	19.68	20.5
429	19.78	21.19	19.81	16.96	12.51	9.29	9.06	12.42	14.4	17.63	19.76	20.59
430	19.98	21.31	19.87	16.98	12.5	9.2	9.05	12.48	14.4	17.7	19.86	20.77
431	20.06	21.39	19.91	16.94	12.38	9.07	8.84	12.51	14.38	17.69	19.87	20.92
432	20.16	21.49	19.95	16.97	12.3	9.22	8.61	12.38	14.36	17.85	20.02	21.01
433	20.41	21.57	20.1	17.03	12.24	9.11	8.4	12.37	14.4	18	20.32	21.15
434	20.51	21.47	20.22	17.08	12.27	8.96	8.33	12.41	14.41	18.06	20.34	21.21
435	20.51	21.45	20.29	17.21	12.26	8.86	8.27	12.44	14.34	18.05	20.15	21.14
436	20.4	21.44	20.11	17.11	12.17	8.86	8.2	12.45	14.31	18.01	20.03	21.12
437	20.34	21.48	19.97	17.12	12.12	8.62	8.38	12.58	14.36	18.12	20.25	21.22
438	20.5	21.55	20.05	17.12	12.18	8.67	8.44	12.47	14.34	18.18	20.32	21.24
439	20.64	21.57	20.25	17.44	12.54	9.06	8.33	11.75	14.09	17.93	20.23	21.15
440	20.48	21.53	20.24	17.74	13.2	9.99	9.02	11.61	13.83	17.76	20.18	20.99
441	20.22	21.57	20.06	17.27	12.81	9.6	8.66	12.22	14.13	18.03	20.18	21.12
442	19.99	21.26	19.79	17.24	12.49	9.04	8.68	12.77	14.44	17.99	19.99	20.95
443	19.72	20.75	19.51	17.23	12.68	9.26	8.89	12.94	14.46	17.75	19.78	20.57
444	19.6	20.43	19.34	17.25	12.71	9.35	8.93	12.93	14.36	17.55	19.64	20.32
445	19.86	20.81	19.9	16.77	12.47	9.59	9.24	12.13	14.05	17.14	19.39	20.56
446	19.71	20.67	19.8	16.7	12.42	9.57	9.23	12.08	13.97	17.18	19.4	20.45
447	19.89	20.75	19.95	16.73	12.47	9.73	9.31	12.05	13.93	17.52	19.65	20.74
448	19.89	20.87	20.02	16.77	12.49	9.81	9.37	11.97	13.87	17.4	19.59	20.65
449	19.97	21.12	20.09	16.82	12.47	9.71	9.21	12.13	14	17.38	19.62	20.68
450	19.74	20.96	19.84	16.74	12.4	9.42	9.06	12.29	14.08	17.26	19.5	20.44
451	19.73	20.83	19.66	16.74	12.37	9.34	9.04	12.34	14.23	17.36	19.47	20.44
452	19.73	20.91	19.7	16.78	12.4	9.3	9.02	12.32	14.29	17.44	19.55	20.5
453	19.9	21.23	19.85	16.86	12.42	9.23	8.96	12.42	14.33	17.53	19.68	20.55
454	19.99	21.34	19.97	16.87	12.38	9.16	8.87	12.4	14.36	17.58	19.8	20.63
455	20.02	21.35	20	16.9	12.34	9.04	8.75	12.43	14.32	17.69	19.88	20.86
456	20.2	21.47	20.05	17	12.24	9.01	8.6	12.41	14.33	17.76	20.08	21.03
457	20.32	21.41	20.12	17.04	12.24	9.15	8.51	12.35	14.25	17.81	20.13	20.99
458	20.37	21.42	20.14	17.09	12.27	9.08	8.35	12.32	14.24	17.88	20.13	21.02
459	20.32	21.33	20.16	17.15	12.34	8.99	8.31	12.35	14.21	17.77	20.06	21.02
460	20.22	21.36	19.96	16.98	12.17	8.84	8.33	12.46	14.29	17.82	20.07	21.03
461	20.23	21.43	19.96	17.02	12.13	8.65	8.47	12.53	14.32	17.89	20.15	21.1
462	20.49	21.52	20.06	17.12	12.14	8.64	8.39	12.48	14.33	18.08	20.25	21.19
463	20.51	21.59	20.22	17.4	12.49	8.98	8.31	12.05	14.17	18.11	20.28	21.19
464	20.4	21.58	20.25	17.68	13.09	9.76	8.83	11.64	14	18.03	20.24	21.15
465	20.32	21.59	20.17	17.44	12.84	9.55	8.61	12.19	14.2	18.18	20.31	21.27
466	20.19	21.48	19.97	17.27	12.49	9.24	8.5	12.6	14.3	18	20.07	21.15
467	19.86	21.01	19.63	17.21	12.5	9.2	8.69	12.74	14.3	17.85	19.84	20.79
468	19.69	20.56	19.47	17.23	12.66	9.34	8.98	12.92	14.45	17.62	19.65	20.39
469	19.82	20.98	19.82	16.66	12.32	9.31	8.95	12.22	14.07	17.3	19.4	20.42
470	19.85	21.09	19.89	16.76	12.31	9.32	8.91	12.27	14.1	17.31	19.48	20.56
471	19.96	21.24	20.03	16.83	12.38	9.29	8.86	12.26	14.16	17.4	19.59	20.67
472	19.98	21.25	20.07	16.83	12.31	9.26	8.73	12.27	14.19	17.41	19.62	20.65
473	19.94	21.23	20.01	16.87	12.24	9.04	8.66	12.36	14.2	17.52	19.73	20.72
474	20.04	21.29	19.97	16.85	12.22	8.95	8.61	12.37	14.21	17.56	19.83	20.88
475	20.12	21.31	20.02	16.95	12.27	9.21	8.58	12.18	14.08	17.61	19.9	20.81
476	20.2	21.27	20.03	16.98	12.37	9.32	8.57	12.15	14.06	17.67	20	20.89
477	20.15	21.3	19.96	16.95	12.28	9.15	8.35	12.29	14.21	17.6	19.98	20.89
478	20.22	21.32	19.9	16.91	12.14	8.83	8.35	12.49	14.29	17.68	20.08	20.94
479	20.34	21.41	19.9	16.97	12.16	8.65	8.48	12.58	14.29	17.87	20.1	21.03
480	20.45	21.43	20.14	17.17	12.33	8.88	8.24	12.28	14.21	18.02	20.02	21.04
481	20.53	21.49	20.31	17.6	12.89	9.53	8.61	11.73	13.98	18.03	20.15	21.07
482	20.18	21.35	20.17	17.67	13.19	10.05	9.05	11.54	13.9	17.85	20.06	21
483	20.3	21.55	20.22	17.57	13.1	9.82	8.86	12.03	14.18	18.06	20.21	21.24
484	20.18	21.45	20.05	17.34	12.77	9.57	8.57	12.35	14.1	17.96	20.07	21.12
485	19.98	21.21	19.77	17.17	12.54	9.41	8.59	12.64	14.16	17.85	19.92	20.94
486	19.81	20.77	19.57	17.27	12.59	9.29	8.85	12.89	14.41	17.82	19.87	20.71
487	19.92	21.08	19.96	16.65	12.31	9.3	8.85	12.11	13.89	17.21	19.43	20.52
488	20.01	21.19	19.99	16.76	12.32	9.23	8.85	12.14	13.95	17.3	19.57	20.62
489	19.82	21.14	19.97	16.8	12.37	9.34	8.75	12.1	13.94	17.26	19.49	20.5
490	19.69	21.04	19.92	16.7	12.26	9.27	8.75	12.14	14.07	17.25	19.43	20.43
491	19.62	21.05	19.91	16.78	12.21	9.13	8.61	12.25	14.14	17.38	19.5	20.5
492	19.7	21.05	19.71	16.68	12.16	9.03	8.56	12.22	14.1	17.32	19.51	20.53
493	19.74	21.06	19.7	16.72	12.18	9.03	8.5	12.25	14.1	17.29	19.56	20.54
494	19.76	21.12	19.76	16.73	12.16	9.07	8.47	12.22	14.09	17.33	19.63	20.64
495	19.88	21.22	19.78	16.79	12.15	9.02	8.36	12.33	14.17	17.46	19.74	20.73
496	20.04	21.29	19.81	16.86	12.15	8.83	8.41	12.45	14.21	17.54	19.89	20.84
497	20.16	21.28	19.84	16.97	12.19	8.75	8.44	12.5	14.2	17.71	20	20.92
498	20.37	21.38	20.08	17.15	12.38	9.01	8.34	12.19	14.04	17.83	19.92	20.91
499	20.46	21.4	20.35	17.79	13.1	9.85	8.92	11.63	13.9	17.85	20.03	20.91
500	20.23	21.39	20.28	17.88	13.33	10.1	9.2	11.56	13.93	17.87	20.06	20.97
501	20.29	21.4	20.3	17.94	13.39	10.17	9.13	11.71	14.06	17.94	20.12	21.08
502	20.26	21.47	20.19	17.69	13.19	10.03	8.91	12.05	14.14	17.97	20.17	21.11
503	20.07	21.35	19.95	17.41	12.97	9.91	8.79	12.49	14.13	17.86	20.05	21.04
504	20.01	21.13	19.81	17.3	12.59	9.38	8.74	12.88	14.45	17.91	20.04	20.98
505	20	21.15	20.12	16.78	12.28	9.21	8.8	12.08	13.89	17.36	19.53	20.66
506	19.9	21.22	20.04	16.82	12.28	9.19	8.76	12.13	13.99	17.31	19.58	20.6
507	19.71	21.13	19.92	16.72	12.23	9.12	8.73	12.16	13.9	17.26	19.47	20.44
508	19.6	21.03	19.85	16.69	12.19	9.07	8.73	12.14	14.02	17.31	19.47	20.39
509	19.54	20.95	19.73	16.66	12.23	9.11	8.6	12.19	13.99	17.31	19.44	20.36
510	19.46	20.85	19.63	16.66	12.14	9.07	8.56	12.14	14.04	17.26	19.38	20.35
511	19.48	20.91	19.55	16.74	12.13	8.94	8.55	12.26	14.1	17.29	19.5	20.47
512	19.55	20.97	19.59	16.79	12.14	8.88	8.48	12.31	14.09	17.31	19.59	20.55
513	19.62	21.03	19.6	16.75	12.12	8.87	8.44	12.31	14.05	17.35	19.6	20.63
514	19.77	21.13	19.71	16.76	12.18	8.84	8.44	12.4	14.13	17.41	19.73	20.72
515	19.93	21.28	19.76	16.89	12.23	8.93	8.53	12.41	14.14	17.55	19.89	20.82
516	20.21	21.31	20.03	17.13	12.35	9.01	8.39	12.3	14.1	17.76	19.92	20.88
517	20.36	21.3	20.29	17.84	13.08	9.83	8.95	11.67	13.92	17.75	19.95	20.81
518	20.22	21.28	20.31	18.1	13.28	10.15	9.18	11.55	13.85	17.76	19.93	20.84
519	20.17	21.27	20.26	18.09	13.34	10.22	9.2	11.59	13.93	17.75	19.95	20.88
520	20.27	21.5	20.31	18	13.45	10.27	9.2	11.83	14.13	17.99	20.19	21.19
521	20.08	21.33	20.07	17.67	13.3	10.13	9	12.28	14.16	17.84	20.05	21.08
522	20.21	21.42	20.05	17.45	13.03	9.81	8.76	12.74	14.42	17.91	20.13	21.15
523	20.09	21.27	20.32	16.85	12.29	9.21	8.76	12.09	13.95	17.44	19.57	20.73
524	19.9	21.18	20.16	16.81	12.29	9.18	8.74	12.12	13.97	17.31	19.52	20.6
525	19.73	21.18	20.04	16.75	12.27	9.09	8.69	12.11	14	17.27	19.55	20.54
526	19.73	21.2	20	16.71	12.21	9.07	8.67	12.17	14.02	17.34	19.54	20.5
527	19.71	21.06	19.92	16.79	12.31	9.18	8.61	12.05	13.89	17.3	19.48	20.55
528	19.48	20.87	19.65	16.65	12.24	9.17	8.5	12.01	13.93	17.22	19.35	20.47
529	19.53	20.93	19.62	16.7	12.15	9.02	8.43	12.16	14.02	17.31	19.48	20.5
530	19.63	20.97	19.65	16.76	12.14	8.89	8.4	12.24	14.12	17.35	19.57	20.61
531	19.65	20.94	19.67	16.79	12.11	8.83	8.46	12.25	14.05	17.36	19.63	20.64
532	19.59	20.94	19.6	16.77	12.18	8.91	8.51	12.37	14.11	17.37	19.69	20.54
533	19.71	21.04	19.61	16.84	12.29	9.01	8.59	12.38	14.11	17.39	19.76	20.57
534	20.01	21.19	19.88	17.03	12.31	8.99	8.41	12.37	14.07	17.57	19.92	20.78
535	20.23	21.26	20.18	17.66	13.04	9.8	8.89	11.69	13.86	17.62	19.93	20.78
536	20.04	21.08	20.12	17.98	13.22	10.1	9.12	11.51	13.7	17.48	19.73	20.66
537	19.84	21.04	20.05	17.93	13.22	10.11	9.18	11.56	13.72	17.45	19.65	20.71
538	20.11	21.4	20.24	17.97	13.38	10.27	9.22	11.75	14.07	17.81	20.04	21.11
539	20.25	21.47	20.13	17.77	13.32	10.17	9.02	12.26	14.28	17.95	20.14	21.2
540	20.29	21.51	20.22	17.79	13.37	10.15	9.07	12.42	14.36	17.94	20.18	21.22
541	20.26	21.24	20.37	16.91	12.35	9.18	8.74	12.07	13.89	17.4	19.62	20.8
542	20	21.24	20.29	16.83	12.29	9.12	8.7	12.07	13.95	17.34	19.6	20.74
543	19.9	21.18	20.18	16.76	12.28	9.14	8.64	12.03	13.91	17.27	19.53	20.66
544	19.88	21.2	20.11	16.87	12.28	9.13	8.59	12.1	13.92	17.36	19.57	20.64
545	19.85	21.21	20	16.92	12.42	9.19	8.59	11.91	13.78	17.27	19.51	20.58
546	19.59	21	19.7	16.75	12.42	9.29	8.56	11.91	13.78	17.18	19.4	20.53
547	19.54	20.98	19.63	16.72	12.25	9.08	8.43	12.12	13.98	17.29	19.47	20.53
548	19.6	20.95	19.66	16.79	12.17	8.95	8.45	12.17	14.03	17.37	19.56	20.63
549	19.63	20.9	19.67	16.84	12.2	8.91	8.47	12.26	14.08	17.38	19.65	20.65
550	19.5	20.78	19.51	16.84	12.18	8.99	8.57	12.3	14.08	17.3	19.66	20.48
551	19.55	20.73	19.48	16.9	12.35	9.03	8.64	12.36	14.14	17.35	19.71	20.43
552	19.78	21.02	19.66	16.92	12.27	8.98	8.43	12.29	14.08	17.44	19.84	20.65
553	20.04	21.14	19.95	17.46	12.81	9.57	8.76	11.8	13.84	17.53	19.85	20.81
554	19.79	20.96	19.89	17.7	13.09	9.97	9.02	11.51	13.63	17.27	19.55	20.55
555	19.68	20.92	19.87	17.68	13.1	10.06	9.16	11.61	13.68	17.23	19.44	20.52
556	20.04	21.17	20.14	17.89	13.28	10.17	9.18	11.67	13.91	17.57	19.78	20.87
557	20.19	21.4	20.17	17.82	13.39	10.2	9.12	12.2	14.21	17.85	20.11	21.13
558	20.29	21.47	20.29	18	13.51	10.27	9.26	12.21	14.28	17.92	20.24	21.22
559	20.23	21.19	20.37	16.86	12.27	9.17	8.67	12.07	13.93	17.43	19.62	20.81
560	20.15	21.21	20.29	16.91	12.29	9.15	8.68	12.12	13.99	17.44	19.64	20.78
561	20.16	21.22	20.24	16.91	12.27	9.1	8.64	12	13.89	17.36	19.62	20.77
562	20.1	21.28	20.17	16.99	12.26	9.08	8.57	12.02	13.91	17.41	19.65	20.77
563	19.93	21.21	20.09	16.99	12.39	9.16	8.59	11.87	13.81	17.32	19.55	20.66
564	19.62	21.06	19.9	16.92	12.46	9.29	8.62	11.76	13.82	17.21	19.39	20.55
565	19.64	21.06	19.76	16.81	12.25	9.14	8.48	12.07	13.93	17.31	19.49	20.63
566	19.66	21.01	19.73	16.83	12.2	9.02	8.49	12.19	14.14	17.39	19.64	20.67
567	19.66	20.95	19.69	16.89	12.24	8.96	8.5	12.27	14.07	17.4	19.66	20.65
568	19.51	20.71	19.55	16.83	12.34	9.11	8.63	12.35	14.13	17.39	19.68	20.55
569	19.57	20.66	19.52	16.93	12.43	9.23	8.71	12.42	14.09	17.37	19.72	20.48
570	19.83	21.04	19.7	16.97	12.26	8.99	8.41	12.34	14.06	17.48	19.89	20.68
571	20.08	21.14	19.99	17.37	12.74	9.5	8.68	11.93	13.79	17.47	19.82	20.75
572	19.87	20.9	19.86	17.69	13.07	9.89	8.93	11.67	13.67	17.24	19.56	20.55
573	19.62	20.78	19.79	17.53	13.02	10	8.95	11.74	13.67	17.11	19.29	20.42
574	19.86	21.04	20.04	17.77	13.2	10.11	9.09	11.67	13.79	17.34	19.6	20.63
575	20.14	21.27	20.14	17.85	13.32	10.17	9.14	12.02	14.09	17.65	19.94	20.95
576	20.18	21.3	20.14	17.93	13.39	10.24	9.2	12.13	14.08	17.68	19.97	21.04
577	20.21	21.15	20.37	17.03	12.37	9.27	8.71	11.92	13.77	17.43	19.55	20.83
578	20.04	21.11	20.27	16.98	12.3	9.19	8.7	12	13.91	17.38	19.58	20.72
579	20.21	21.18	20.3	16.93	12.28	9.15	8.65	12.1	13.99	17.45	19.66	20.87
580	20.28	21.28	20.27	17.04	12.25	9.15	8.61	12.08	13.88	17.49	19.7	20.81
581	20.09	21.26	20.23	17.1	12.38	9.14	8.58	11.84	13.86	17.39	19.58	20.76
582	19.82	21.07	19.94	16.93	12.39	9.27	8.59	11.83	13.83	17.19	19.39	20.6
583	19.71	21.02	19.89	16.8	12.31	9.22	8.54	11.96	13.93	17.21	19.4	20.62
584	19.72	21.08	19.85	16.82	12.23	9.09	8.45	12.15	14	17.35	19.59	20.6
585	19.78	21.03	19.77	16.87	12.24	8.98	8.46	12.26	14.15	17.41	19.65	20.69
586	19.76	20.9	19.68	16.92	12.34	9.16	8.64	12.34	14.18	17.44	19.78	20.74
587	19.79	20.89	19.67	16.92	12.35	9.2	8.69	12.36	14.16	17.47	19.89	20.77
588	20.06	21.17	19.87	17.07	12.27	9.02	8.38	12.21	13.89	17.52	19.94	20.84
589	20.17	21.16	20.07	17.42	12.81	9.59	8.71	11.76	13.73	17.37	19.79	20.7
590	19.75	20.85	19.85	17.44	13.01	9.9	8.94	11.61	13.67	17.21	19.59	20.5
591	19.52	20.63	19.74	17.3	12.93	9.94	8.9	11.83	13.72	17.1	19.35	20.37
592	19.74	20.83	19.92	17.62	13.1	10.01	9.04	11.73	13.72	17.2	19.47	20.48
593	20.12	21.14	20.15	17.88	13.3	10.15	9.11	11.96	13.98	17.55	19.81	20.83
594	20.24	21.27	20.23	17.95	13.35	10.21	9.14	12.14	14.02	17.68	19.95	21.04
595	20.4	21.38	20.65	17.62	12.62	9.43	8.91	11.51	13.66	17.38	19.59	20.85
596	20.28	21.36	20.54	17.49	12.59	9.44	8.85	11.63	13.76	17.44	19.58	20.88
597	20.23	21.28	20.38	17.09	12.34	9.12	8.61	12.01	13.91	17.49	19.7	20.87
598	20.32	21.28	20.38	17.2	12.39	9.12	8.61	12.04	13.9	17.51	19.71	20.88
599	20.24	21.32	20.38	17.37	12.57	9.31	8.68	11.72	13.74	17.42	19.68	20.8
600	20.09	21.21	20.14	17.15	12.56	9.38	8.69	11.85	13.79	17.32	19.53	20.72
601	19.89	21.07	20.02	16.94	12.46	9.34	8.53	11.98	13.92	17.31	19.5	20.64
602	19.78	20.98	19.84	16.87	12.33	9.3	8.47	12.1	14	17.27	19.48	20.56
603	19.72	20.89	19.73	16.88	12.29	9.09	8.44	12.24	14.07	17.31	19.57	20.62
604	19.82	20.9	19.7	16.88	12.31	9.1	8.6	12.36	14.11	17.38	19.75	20.71
605	20.03	21.11	19.89	16.98	12.32	9.14	8.63	12.38	14.13	17.56	20.02	20.91
606	20.2	21.17	19.97	17.07	12.33	9.03	8.39	12.13	13.84	17.58	20.03	20.88
607	20.16	21.13	20.06	17.37	12.72	9.58	8.71	11.72	13.62	17.35	19.86	20.77
608	20.05	21.04	20.04	17.45	13.04	9.87	8.95	11.66	13.62	17.33	19.82	20.75
609	19.65	20.68	19.79	17.19	12.95	9.86	8.89	11.85	13.73	17.23	19.51	20.5
610	19.74	20.74	19.88	17.47	13.06	9.99	8.99	11.89	13.73	17.23	19.49	20.53
611	20.01	20.97	20.12	17.83	13.23	10.1	9.07	11.84	13.83	17.37	19.66	20.73
612	20.23	21.28	20.25	18	13.37	10.18	9.13	12.03	13.94	17.63	19.95	21.01
613	20.43	21.34	20.59	17.5	12.5	9.31	8.76	11.68	13.71	17.41	19.58	20.86
614	20.24	21.26	20.46	17.28	12.49	9.31	8.72	11.7	13.75	17.4	19.54	20.8
615	20.21	21.23	20.44	17.07	12.31	9.22	8.62	12.02	13.95	17.47	19.7	20.85
616	20.28	21.3	20.44	17.18	12.34	9.16	8.57	12.08	14	17.47	19.68	20.86
617	20.29	21.31	20.47	17.42	12.56	9.27	8.64	11.86	13.85	17.47	19.66	20.85
618	20.16	21.23	20.37	17.36	12.65	9.42	8.75	11.8	13.75	17.35	19.63	20.72
619	20.13	21.19	20.28	17.19	12.52	9.38	8.63	11.94	13.85	17.37	19.65	20.79
620	19.86	20.98	19.93	16.93	12.44	9.25	8.51	12.15	13.97	17.33	19.56	20.68
621	19.65	20.72	19.7	16.84	12.32	9.26	8.48	12.17	14.02	17.23	19.43	20.49
622	19.66	20.78	19.66	16.86	12.24	9.08	8.42	12.27	14.06	17.28	19.57	20.58
623	19.96	21.09	19.91	17.05	12.29	9.03	8.51	12.34	14.16	17.48	19.92	20.86
624	20.08	21.11	20.04	17.07	12.33	9.07	8.44	12.31	14.01	17.6	19.99	20.87
625	19.89	20.96	19.98	17.08	12.46	9.25	8.46	12.01	13.81	17.43	19.9	20.79
626	20.05	21.01	20.04	17.28	12.77	9.6	8.73	11.84	13.67	17.41	19.88	20.75
627	20.02	20.93	20.01	17.5	13.09	9.86	8.91	11.72	13.67	17.38	19.79	20.73
628	19.74	20.72	19.82	17.45	13.03	10	8.95	11.75	13.68	17.22	19.53	20.51
629	19.77	20.81	19.93	17.55	13.16	10.03	9.05	11.77	13.73	17.24	19.54	20.58
630	20.1	21.08	20.19	17.88	13.28	10.14	9.11	11.87	13.77	17.4	19.8	20.8
631	20.09	21.11	20.34	16.95	12.27	9.18	8.64	11.9	13.88	17.28	19.5	20.69
632	20.02	21.06	20.26	16.91	12.33	9.25	8.69	12.05	14.08	17.37	19.61	20.65
633	20.09	21.18	20.39	17.01	12.32	9.23	8.61	12.04	14.04	17.44	19.66	20.8
634	20.22	21.33	20.44	17.21	12.38	9.28	8.63	12.2	14.17	17.58	19.78	20.93
635	20.26	21.27	20.51	17.38	12.42	9.2	8.61	12.04	13.97	17.46	19.67	20.82
636	20.22	21.3	20.42	17.39	12.61	9.33	8.64	11.91	13.89	17.38	19.64	20.8
637	20.15	21.17	20.35	17.17	12.51	9.25	8.56	12.06	13.94	17.44	19.7	20.81
638	19.94	21.01	20.02	17	12.4	9.16	8.51	12.17	14.11	17.43	19.65	20.72
639	19.68	20.74	19.81	16.93	12.37	9.23	8.49	12.21	14.07	17.33	19.5	20.53
640	19.54	20.62	19.7	16.89	12.37	9.18	8.44	12.22	14.03	17.31	19.55	20.49
641	19.77	20.81	19.79	16.93	12.33	9.09	8.46	12.31	14.12	17.44	19.72	20.72
642	19.97	21.04	20	17.05	12.34	9.12	8.49	12.36	14.1	17.58	20.01	20.89
643	19.8	20.87	19.95	16.99	12.35	9.14	8.4	12.19	13.92	17.45	19.85	20.81
644	19.92	20.94	20.04	17.12	12.55	9.3	8.43	12.05	13.81	17.41	19.91	20.79
645	20.15	21.07	20.23	17.45	12.94	9.69	8.72	11.77	13.67	17.41	19.99	20.86
646	20.08	21.02	20.21	17.67	13.17	9.94	8.96	11.62	13.62	17.36	19.83	20.77
647	19.51	20.65	19.8	17.29	13.02	9.96	8.93	11.79	13.57	17.03	19.35	20.35
648	19.78	20.84	19.9	17.48	13.13	10.03	8.99	11.92	13.74	17.24	19.56	20.59
649	20.18	21.24	20.56	16.98	12.24	9.21	8.64	11.97	13.96	17.28	19.52	20.77
650	19.9	21.01	20.22	16.89	12.24	9.24	8.64	11.98	14.02	17.3	19.51	20.57
651	20.06	21.12	20.34	17	12.31	9.22	8.63	12.1	14.04	17.37	19.62	20.74
652	20.09	21.22	20.42	17.17	12.38	9.25	8.66	12.13	14.12	17.45	19.65	20.82
653	20.32	21.46	20.6	17.35	12.41	9.26	8.61	12.17	14.11	17.59	19.78	20.95
654	20.41	21.46	20.61	17.42	12.54	9.24	8.59	12.08	13.95	17.54	19.82	20.96
655	20.21	21.24	20.42	17.22	12.54	9.23	8.56	12.14	14.01	17.48	19.76	20.82
656	19.92	21.04	20.08	17.01	12.4	9.16	8.53	12.22	14.1	17.48	19.7	20.75
657	19.74	20.82	19.89	17.01	12.36	9.18	8.52	12.26	14.14	17.44	19.67	20.66
658	19.58	20.64	19.74	16.94	12.33	9.14	8.5	12.26	14.07	17.29	19.54	20.56
659	19.69	20.74	19.73	16.94	12.33	9.14	8.42	12.27	14.08	17.38	19.66	20.65
660	19.96	21.04	19.95	17.08	12.37	9.19	8.51	12.38	14.15	17.53	19.95	20.93
661	19.87	20.9	19.92	17.06	12.34	9.15	8.46	12.29	14.04	17.53	19.89	20.85
662	19.87	20.98	19.99	17.12	12.45	9.11	8.44	12.17	13.91	17.46	19.91	20.84
663	20.15	21.17	20.27	17.48	12.87	9.56	8.66	11.77	13.73	17.42	20	20.88
664	20.11	21.09	20.26	17.81	13.19	9.95	8.91	11.6	13.55	17.34	19.87	20.79
665	19.35	20.49	19.72	17.12	12.95	9.83	8.86	11.78	13.61	17	19.27	20.37
666	19.49	20.62	19.72	17.17	12.94	9.95	8.88	12.02	13.62	17.07	19.42	20.49
667	20.05	21.09	20.39	16.92	12.29	9.23	8.62	11.87	13.82	17.15	19.29	20.67
668	19.81	20.83	20.14	16.79	12.25	9.23	8.67	11.96	13.96	17.15	19.29	20.49
669	19.81	20.93	20.07	16.84	12.35	9.32	8.69	12.07	13.97	17.21	19.4	20.53
670	19.98	21.16	20.32	17.11	12.42	9.28	8.66	12.1	14.16	17.38	19.6	20.74
671	20.23	21.43	20.54	17.24	12.49	9.3	8.68	12.17	14.14	17.48	19.71	20.92
672	20.27	21.44	20.58	17.26	12.45	9.27	8.64	12.18	14.09	17.56	19.82	20.96
673	20.25	21.44	20.53	17.32	12.53	9.29	8.61	12.18	14.11	17.56	19.81	20.91
674	20.1	21.28	20.4	17.25	12.53	9.25	8.59	12.23	14.15	17.54	19.88	20.94
675	20.08	21.21	20.22	17.17	12.44	9.19	8.51	12.23	14.15	17.57	19.88	20.92
676	19.89	21.04	20.03	17.07	12.4	9.15	8.5	12.21	14.07	17.47	19.76	20.8
677	19.85	20.97	19.98	17.03	12.46	9.19	8.44	12.26	14.1	17.42	19.75	20.78
678	19.98	21.03	19.97	17.13	12.42	9.17	8.47	12.29	14.12	17.51	19.88	20.93
679	20.03	21.08	19.99	17.12	12.34	9.22	8.52	12.29	14.04	17.55	20.01	20.97
680	19.97	21.02	20.04	17.19	12.44	9.15	8.43	12.04	13.85	17.5	20.01	20.92
681	20.2	21.21	20.41	17.56	12.96	9.61	8.75	11.66	13.63	17.51	20.04	20.94
682	20.04	21.01	20.27	17.78	13.11	9.89	8.9	11.57	13.54	17.28	19.81	20.75
683	19.2	20.33	19.64	16.97	12.83	9.84	8.8	11.76	13.49	16.85	19.23	20.26
684	19.39	20.6	19.73	17.1	12.85	9.86	8.75	12.03	13.64	17.06	19.47	20.54
685	19.71	20.87	20.01	16.73	12.21	9.22	8.64	11.82	13.77	16.94	19.08	20.42
686	19.72	20.84	19.99	16.73	12.21	9.27	8.69	11.97	13.95	17.13	19.26	20.52
687	19.77	20.95	20.04	16.82	12.29	9.3	8.76	12.11	14.03	17.26	19.42	20.58
688	19.93	21.13	20.24	16.98	12.4	9.3	8.76	12.14	14.11	17.32	19.57	20.7
689	20.12	21.25	20.44	17.15	12.55	9.4	8.74	12.1	14.09	17.34	19.59	20.74
690	20.15	21.28	20.49	17.22	12.55	9.34	8.68	12.13	14.1	17.44	19.7	20.78
691	20.11	21.27	20.44	17.2	12.6	9.34	8.66	12.12	13.99	17.36	19.62	20.75
692	20.23	21.36	20.51	17.35	12.7	9.36	8.66	12.04	13.96	17.49	19.79	20.83
693	20.41	21.5	20.55	17.43	12.67	9.28	8.57	12.04	13.94	17.59	20.02	20.97
694	20.27	21.33	20.37	17.29	12.62	9.27	8.47	12.16	14	17.59	19.97	20.94
695	20.05	21.14	20.19	17.23	12.52	9.22	8.44	12.23	14.07	17.56	19.92	20.94
696	20.11	21.19	20.11	17.19	12.43	9.17	8.45	12.22	14.06	17.57	19.95	20.98
697	20.27	21.26	20.19	17.18	12.41	9.2	8.45	12.29	14.03	17.58	20.12	21.06
698	20.23	21.19	20.24	17.22	12.47	9.2	8.42	12	13.79	17.58	20.16	20.99
699	20.3	21.27	20.5	17.66	12.94	9.62	8.69	11.62	13.62	17.49	20.1	21
700	19.88	20.92	20.27	17.77	13.04	9.86	8.9	11.58	13.52	17.28	19.83	20.75
701	18.98	20.11	19.48	16.9	12.78	9.75	8.79	11.79	13.45	16.8	19.07	20.09
702	19.32	20.41	19.63	17.06	12.78	9.7	8.68	12.09	13.7	17.1	19.51	20.51
703	19.34	20.39	19.6	17.11	12.69	9.61	8.66	12.29	13.78	17.22	19.56	20.59
704	19.16	19.99	19.34	17.08	12.51	9.62	8.7	12.4	13.75	17.06	19.19	20.07
705	19.25	20.02	19.34	17.17	12.59	9.68	8.76	12.49	13.78	17.17	19.14	20.11
706	19.47	20.28	19.54	17.32	12.7	9.79	8.85	12.64	13.86	17.31	19.44	20.43
707	19.7	20.52	19.77	17.52	12.92	9.91	8.99	12.78	14.08	17.5	19.8	20.72
708	19.92	20.73	19.96	17.65	13.02	9.96	9.09	12.9	14.18	17.69	20.14	21.02
709	19.41	20.38	19.57	16.49	12.12	9.2	8.6	11.83	13.66	16.97	18.81	19.97
710	19.49	20.56	19.73	16.61	12.22	9.24	8.69	11.98	13.84	17.03	19.08	20.19
711	19.67	20.76	19.87	16.7	12.26	9.34	8.78	12.12	14	17.17	19.25	20.44
712	19.83	21	20.12	16.83	12.4	9.39	8.83	12.12	14	17.24	19.43	20.57
713	19.91	21.05	20.2	16.95	12.57	9.41	8.81	12.14	13.96	17.25	19.4	20.59
714	20.01	21.07	20.23	17.11	12.61	9.5	8.83	12.16	14.02	17.25	19.48	20.6
715	20.07	21.21	20.44	17.26	12.76	9.51	8.82	12.08	14.02	17.3	19.62	20.67
716	20.33	21.38	20.59	17.49	12.8	9.52	8.79	11.92	13.85	17.46	19.84	20.87
717	20.43	21.4	20.55	17.52	12.85	9.49	8.76	11.89	13.85	17.45	19.88	20.86
718	20.19	21.17	20.32	17.23	12.6	9.32	8.59	12.06	13.9	17.4	19.82	20.78
719	19.93	20.94	20.09	17.04	12.4	9.25	8.53	12.24	14.01	17.37	19.77	20.81
720	20.03	21.05	20.07	17.08	12.4	9.19	8.49	12.19	13.95	17.43	19.91	20.86
721	20.33	21.29	20.22	17.23	12.39	9.18	8.45	12.08	13.88	17.52	20.12	20.96
722	20.49	21.36	20.39	17.38	12.54	9.2	8.41	11.91	13.79	17.6	20.23	21.1
723	20.57	21.38	20.62	17.96	13.03	9.55	8.64	11.65	13.65	17.53	20.21	21.08
724	20	20.94	20.25	17.78	13.08	9.82	8.82	11.57	13.54	17.35	19.87	20.8
725	18.86	19.85	19.27	16.83	12.73	9.7	8.78	11.8	13.41	16.71	18.94	20
726	18.95	19.94	19.29	16.84	12.66	9.68	8.74	11.99	13.5	16.8	19.15	20.1
727	19.17	20.15	19.45	17.09	12.73	9.66	8.71	12.25	13.72	17.12	19.43	20.41
728	19.2	20.08	19.43	17.13	12.65	9.66	8.71	12.35	13.8	17.18	19.31	20.25
729	19.25	20.01	19.33	17.16	12.67	9.72	8.82	12.5	13.79	17.16	19.04	20.05
730	19.35	20.14	19.45	17.25	12.78	9.86	8.95	12.56	13.86	17.25	19.27	20.22
731	19.59	20.32	19.68	17.45	12.96	10.04	9.08	12.71	14.02	17.45	19.62	20.52
732	19.74	20.6	19.85	17.59	13.1	10.11	9.17	12.81	14.11	17.6	19.91	20.84
733	19.44	20.38	19.62	16.49	12.18	9.26	8.72	11.82	13.67	17.01	18.77	19.98
734	19.64	20.66	19.96	16.73	12.44	9.44	8.85	11.94	13.79	16.97	19.05	20.3
735	19.61	20.67	19.93	16.71	12.4	9.49	8.93	12.08	13.92	17.05	19.15	20.32
736	19.64	20.75	19.95	16.74	12.44	9.5	8.91	12.12	13.93	17.12	19.22	20.4
737	19.92	20.99	20.12	16.88	12.53	9.51	8.88	12.17	14.03	17.2	19.36	20.52
738	20.1	21.05	20.26	17.02	12.65	9.52	8.87	12.14	14.01	17.24	19.43	20.6
739	20.19	21.14	20.38	17.15	12.81	9.57	8.87	12.09	13.98	17.31	19.56	20.68
740	20.28	21.27	20.43	17.41	12.82	9.56	8.87	11.96	13.88	17.31	19.68	20.75
741	20.3	21.2	20.46	17.46	12.79	9.54	8.86	11.89	13.72	17.24	19.63	20.68
742	20.08	21.01	20.27	17.18	12.59	9.36	8.68	12.07	13.89	17.27	19.65	20.71
743	19.78	20.71	19.96	16.95	12.37	9.25	8.58	12.23	13.95	17.26	19.65	20.68
744	19.83	20.81	19.93	16.98	12.44	9.24	8.55	12.13	13.83	17.28	19.69	20.7
745	20.3	21.22	20.18	17.2	12.51	9.26	8.47	11.96	13.77	17.46	20	20.88
746	20.62	21.51	20.51	17.55	12.7	9.23	8.45	11.84	13.72	17.58	20.26	21.19
747	20.76	21.64	20.74	18.15	13.09	9.58	8.66	11.64	13.65	17.57	20.3	21.22
748	20.56	21.38	20.63	18.18	13.22	9.86	8.83	11.68	13.66	17.51	20.19	21.12
749	19.17	20.09	19.56	17.17	12.82	9.76	8.82	11.73	13.48	16.94	19.29	20.28
750	18.94	19.82	19.18	16.89	12.63	9.62	8.73	12.07	13.49	16.89	19	20.05
751	19.13	20.04	19.38	17.06	12.68	9.68	8.69	12.24	13.71	17.11	19.38	20.28
752	19.21	20.09	19.5	17.2	12.69	9.69	8.8	12.28	13.81	17.21	19.43	20.3
753	19.33	20.16	19.45	17.23	12.81	9.82	8.88	12.41	13.84	17.28	19.23	20.2
754	19.26	20.08	19.39	17.28	12.96	10.04	9.08	12.39	13.83	17.18	19.14	20.08
755	19.6	20.36	19.71	17.54	13.2	10.23	9.23	12.59	14.08	17.54	19.54	20.48
756	19.84	20.61	19.93	17.84	13.37	10.32	9.34	12.85	14.14	17.68	19.72	20.76
757	19.91	20.81	20.18	16.82	12.44	9.37	8.86	11.7	13.67	17	19.07	20.37
758	19.98	20.91	20.3	16.91	12.5	9.48	8.97	11.91	13.74	17.16	19.19	20.5
759	19.69	20.71	20.06	16.82	12.53	9.5	9.02	12.04	13.86	17.15	19.17	20.34
760	19.49	20.59	19.94	16.71	12.47	9.59	9.01	12.09	13.91	17.02	19.01	20.13
761	19.75	20.81	20.01	16.78	12.55	9.51	8.95	12.23	14.04	17.16	19.26	20.36
762	19.9	20.91	20.07	16.82	12.53	9.51	8.89	12.24	13.97	17.19	19.33	20.5
763	19.93	20.91	20.13	16.89	12.62	9.51	8.88	12.13	13.97	17.19	19.31	20.49
764	19.89	20.89	20.13	16.99	12.65	9.54	8.86	12.09	13.86	17.12	19.37	20.49
765	19.86	20.82	20.14	17.01	12.66	9.56	8.84	11.97	13.8	17.13	19.38	20.45
766	19.77	20.69	20	16.93	12.52	9.43	8.73	12.14	13.88	17.16	19.45	20.57
767	19.5	20.49	19.73	16.83	12.4	9.35	8.62	12.17	13.84	17.1	19.4	20.47
768	19.65	20.59	19.81	16.91	12.45	9.32	8.59	12.13	13.79	17.22	19.59	20.55
769	20.03	20.93	20.09	17.16	12.57	9.28	8.51	12.05	13.8	17.36	19.9	20.82
770	20.38	21.25	20.35	17.37	12.72	9.37	8.5	11.96	13.68	17.46	20.1	20.97
771	20.61	21.46	20.56	17.76	12.98	9.54	8.73	11.72	13.61	17.46	20.14	21.09
772	20.63	21.52	20.62	18.13	13.16	9.83	8.83	11.72	13.67	17.61	20.32	21.17
773	19.82	20.8	20.12	17.63	13.04	9.78	8.86	11.66	13.55	17.29	19.74	20.75
774	19.3	20.31	19.62	17.22	12.83	9.74	8.82	11.76	13.45	17.05	19.32	20.38
775	19.15	20.08	19.54	17.2	12.77	9.73	8.84	11.98	13.59	17.12	19.3	20.31
776	19.18	20.05	19.5	17.15	12.81	9.76	8.92	12.06	13.7	17.18	19.34	20.26
777	19.35	20.15	19.46	17.34	12.98	9.93	9	12.26	13.88	17.3	19.37	20.33
778	19.48	20.27	19.56	17.46	13.16	10.08	9.18	12.36	13.92	17.41	19.31	20.36
779	19.8	20.58	19.93	17.87	13.44	10.31	9.35	12.56	14.12	17.67	19.65	20.75
780	19.98	20.77	20.04	18.11	13.6	10.39	9.4	12.87	14.12	17.76	19.72	20.86
781	20.35	21.25	20.56	17.26	12.57	9.42	8.93	11.67	13.61	17.14	19.19	20.63
782	20.11	21.03	20.43	17	12.45	9.46	8.96	12.03	13.87	17.27	19.33	20.54
783	19.83	20.89	20.26	16.99	12.57	9.55	9.06	12.02	13.9	17.2	19.1	20.28
784	19.75	20.82	20.3	17.09	12.74	9.68	9.18	12.03	13.93	17.07	19.05	20.26
785	19.66	20.74	20.07	16.84	12.59	9.6	9.03	12.25	14	17.15	19.16	20.25
786	19.81	20.86	19.96	16.86	12.55	9.49	8.93	12.25	14.03	17.31	19.35	20.43
787	19.8	20.8	19.93	16.81	12.54	9.51	8.9	12.17	13.94	17.21	19.32	20.34
788	19.51	20.63	19.84	16.8	12.5	9.48	8.88	12.18	13.91	17.19	19.22	20.25
789	19.48	20.53	19.74	16.82	12.46	9.46	8.77	12.15	13.85	17.14	19.24	20.31
790	19.48	20.49	19.64	16.83	12.5	9.47	8.77	12.14	13.84	17.16	19.33	20.39
791	19.45	20.42	19.6	16.85	12.45	9.36	8.67	12.13	13.79	17.12	19.3	20.35
792	19.54	20.42	19.65	16.9	12.44	9.37	8.62	12.16	13.79	17.22	19.51	20.46
793	19.63	20.5	19.71	17	12.5	9.35	8.61	12.12	13.79	17.2	19.65	20.58
794	19.92	20.79	19.94	17.16	12.54	9.38	8.59	12.04	13.68	17.27	19.85	20.73
795	20.4	21.2	20.28	17.43	12.8	9.57	8.76	11.75	13.53	17.38	19.96	20.93
796	20.35	21.24	20.36	17.63	12.95	9.69	8.76	11.69	13.6	17.47	20.07	20.96
797	20.36	21.35	20.43	17.86	13.11	9.77	8.89	11.75	13.65	17.55	20.17	21.08
798	20.43	21.33	20.51	18.12	13.21	9.87	8.94	11.8	13.69	17.6	20.19	21.13
799	20.01	20.96	20.24	17.95	13.15	9.91	9.02	11.78	13.63	17.45	19.91	20.94
800	19.6	20.55	19.95	17.7	13.08	9.92	9.03	11.79	13.66	17.31	19.66	20.68
801	19.39	20.22	19.74	17.54	13.15	10.01	9.07	11.98	13.76	17.28	19.39	20.55
802	19.56	20.32	19.78	17.67	13.26	10.1	9.16	12.33	13.9	17.41	19.47	20.53
803	19.92	20.63	20.01	18.04	13.49	10.25	9.28	12.54	14.01	17.61	19.64	20.85
804	20.13	20.84	20.15	18.17	13.62	10.41	9.39	12.71	14.19	17.82	20.02	21.15
805	20.12	20.95	20.36	16.97	12.47	9.34	8.85	11.92	13.79	17.27	19.21	20.5
806	19.94	20.94	20.29	16.92	12.49	9.43	8.9	12.16	13.97	17.42	19.26	20.42
807	19.9	20.96	20.35	17.06	12.61	9.51	9.04	12.17	13.92	17.49	19.06	20.31
808	20.14	21.17	20.52	17.31	12.81	9.64	9.08	12.02	14	17.34	19.21	20.46
809	19.79	20.83	20.22	16.96	12.69	9.64	9.07	12.25	14.02	17.26	19.18	20.29
810	19.83	20.85	20.05	16.93	12.53	9.54	8.92	12.3	14.05	17.42	19.39	20.44
811	19.63	20.71	19.83	16.88	12.48	9.5	8.84	12.27	14	17.3	19.3	20.24
812	19.43	20.48	19.7	16.89	12.45	9.46	8.88	12.24	13.99	17.2	19.23	20.19
813	19.41	20.44	19.67	16.91	12.5	9.47	8.8	12.26	13.9	17.25	19.18	20.23
814	19.44	20.43	19.63	16.91	12.43	9.4	8.73	12.23	13.88	17.26	19.31	20.39
815	19.56	20.5	19.7	17	12.51	9.42	8.71	12.2	13.87	17.26	19.45	20.48
816	19.56	20.43	19.64	16.97	12.47	9.4	8.67	12.15	13.81	17.21	19.45	20.37
817	19.51	20.38	19.59	16.96	12.42	9.36	8.62	12.08	13.72	17.14	19.5	20.4
818	19.9	20.77	19.86	17.12	12.56	9.44	8.65	12.11	13.74	17.32	19.81	20.77
819	20.47	21.29	20.3	17.45	12.75	9.5	8.72	11.96	13.64	17.48	20.08	21.01
820	20.3	21.16	20.26	17.47	12.8	9.52	8.75	11.96	13.67	17.44	20	20.96
821	20.18	21.14	20.27	17.65	12.91	9.62	8.8	11.8	13.63	17.4	19.99	20.96
822	20.53	21.52	20.64	18.18	13.15	9.85	8.95	11.78	13.69	17.55	20.18	21.12
823	20.8	21.75	20.9	18.57	13.38	10.04	9.11	11.93	13.82	17.68	20.36	21.36
824	20.7	21.75	20.83	18.6	13.41	10.08	9.18	11.95	13.76	17.6	20.28	21.28
825	20.18	21.18	20.41	18.28	13.42	10.13	9.17	11.98	13.84	17.56	20.04	21.07
826	19.65	20.52	19.97	17.81	13.32	10.12	9.22	12.23	13.87	17.41	19.59	20.71
827	19.65	20.35	19.86	17.76	13.29	10.16	9.2	12.33	13.87	17.39	19.58	20.65
828	19.88	20.57	19.95	17.88	13.41	10.27	9.35	12.59	14.02	17.63	20.09	21.06
829	19.56	20.43	19.63	16.64	12.31	9.37	8.8	12	13.72	17.27	18.91	20.04
830	19.62	20.53	19.77	16.77	12.39	9.47	8.84	12.14	13.81	17.53	18.93	20.06
831	19.64	20.68	19.96	16.82	12.45	9.53	8.95	12.31	13.9	17.8	18.99	20.11
832	19.89	20.96	20.25	16.94	12.6	9.51	8.97	12.22	14.02	17.45	19.21	20.38
833	19.82	20.81	20.17	16.98	12.61	9.54	8.98	12.28	14.05	17.4	19.25	20.32
834	19.77	20.71	20	17.02	12.59	9.52	8.97	12.32	14.08	17.44	19.36	20.44
835	19.61	20.57	19.84	16.96	12.52	9.5	8.92	12.32	14.02	17.39	19.35	20.33
836	19.51	20.58	19.76	17.01	12.51	9.45	8.86	12.34	13.93	17.37	19.27	20.28
837	19.55	20.53	19.75	17.05	12.53	9.46	8.84	12.33	13.91	17.38	19.32	20.36
838	19.52	20.55	19.67	16.98	12.45	9.38	8.77	12.26	13.85	17.37	19.26	20.41
839	19.79	20.76	19.91	17.21	12.55	9.37	8.73	12.27	13.98	17.45	19.49	20.68
840	19.78	20.75	19.8	17.21	12.57	9.38	8.7	12.29	13.94	17.42	19.56	20.63
841	19.83	20.77	19.8	17.18	12.55	9.37	8.68	12.2	13.83	17.37	19.62	20.65
842	20.11	21.01	20.01	17.3	12.62	9.44	8.65	12.18	13.86	17.46	19.86	20.9
843	20.46	21.36	20.29	17.5	12.71	9.45	8.69	12.15	13.83	17.55	20.04	21.02
844	20.46	21.31	20.44	17.63	12.76	9.45	8.73	12.13	13.83	17.58	20.13	21.12
845	20.51	21.49	20.52	17.88	12.97	9.67	8.84	11.89	13.69	17.53	20.1	21.07
846	20.74	21.77	20.79	18.34	13.19	9.86	9.01	11.85	13.73	17.6	20.29	21.26
847	20.8	21.76	20.84	18.48	13.33	9.94	9.05	11.85	13.71	17.5	20.27	21.27
848	21.08	22	21.03	18.75	13.46	10.1	9.2	11.98	13.79	17.54	20.4	21.49
849	20.58	21.52	20.71	18.51	13.43	10.14	9.16	11.95	13.64	17.44	20.14	21.14
850	19.77	20.57	19.98	17.87	13.26	10.07	9.14	11.86	13.62	17.16	19.66	20.67
851	19.36	20.04	19.55	17.49	13.19	10.04	9.15	12.23	13.65	17.15	19.51	20.54
852	19.63	20.24	19.65	17.56	13.1	10.1	9.17	12.64	13.83	17.44	19.86	20.85
853	19.65	20.47	19.58	16.72	12.31	9.38	8.8	12.07	13.68	17.47	18.83	19.88
854	19.68	20.54	19.77	16.84	12.44	9.5	8.88	12.18	13.84	17.64	19.06	20.1
855	19.69	20.65	19.91	16.87	12.47	9.54	8.91	12.26	13.94	17.59	19.13	20.25
856	19.77	20.77	20.05	16.93	12.57	9.5	8.94	12.29	14.09	17.54	19.32	20.38
857	19.74	20.69	20.07	16.99	12.55	9.55	8.92	12.29	14.1	17.45	19.36	20.48
858	19.83	20.76	20.04	17.09	12.56	9.56	8.94	12.34	14.13	17.56	19.51	20.59
859	19.64	20.64	19.87	16.98	12.55	9.56	8.93	12.31	14.03	17.42	19.33	20.34
860	19.61	20.64	19.83	17.1	12.61	9.49	8.84	12.36	14.01	17.51	19.3	20.37
861	19.64	20.66	19.86	17.1	12.58	9.45	8.83	12.37	13.91	17.54	19.38	20.48
862	19.75	20.74	19.91	17.18	12.62	9.42	8.75	12.34	13.92	17.53	19.41	20.6
863	19.78	20.75	19.98	17.25	12.61	9.45	8.76	12.23	13.91	17.42	19.38	20.58
864	19.88	20.89	19.94	17.3	12.7	9.47	8.78	12.2	13.86	17.44	19.43	20.69
865	19.85	20.89	19.93	17.35	12.64	9.43	8.73	12.21	13.86	17.47	19.59	20.7
866	19.85	20.86	19.94	17.29	12.6	9.41	8.73	12.19	13.74	17.37	19.65	20.65
867	20.14	21.12	20.14	17.4	12.67	9.44	8.72	12.22	13.8	17.46	19.88	20.91
868	20.39	21.38	20.34	17.59	12.81	9.49	8.76	12.11	13.76	17.49	20.06	21.03
869	20.84	21.73	20.75	18.24	13.14	9.75	8.95	11.85	13.74	17.57	20.24	21.25
870	21.04	21.93	20.92	18.53	13.31	9.93	9.01	11.86	13.68	17.52	20.29	21.35
871	20.79	21.66	20.65	18.29	13.28	9.88	9.01	11.75	13.55	17.37	20.1	21.08
872	20.75	21.61	20.65	18.28	13.3	9.96	9.09	11.84	13.64	17.4	20.2	21.17
873	20.7	21.51	20.66	18.43	13.38	10.07	9.15	11.9	13.56	17.26	20.09	21.16
874	19.69	20.46	19.85	17.72	13.13	10.01	9.11	11.82	13.4	17.01	19.46	20.48
875	19.21	19.87	19.35	17.31	13.04	9.97	9.12	12.25	13.51	17.12	19.48	20.47
876	19.31	19.97	19.32	17.35	12.93	9.95	9.11	12.56	13.57	17.16	19.57	20.62
877	19.79	20.55	19.7	16.82	12.43	9.56	8.87	12.17	13.79	17.67	19.07	20.09
878	19.71	20.53	19.7	16.84	12.44	9.51	8.89	12.15	13.84	17.7	19.03	20.07
879	19.57	20.52	19.74	16.8	12.41	9.48	8.85	12.17	13.82	17.46	19.07	20.09
880	19.56	20.55	19.89	16.85	12.51	9.51	8.94	12.21	13.88	17.41	19.16	20.19
881	19.63	20.59	19.89	16.99	12.55	9.59	8.93	12.36	13.95	17.54	19.31	20.33
882	19.68	20.66	19.89	17.05	12.59	9.56	8.92	12.37	13.99	17.52	19.38	20.41
883	19.64	20.66	19.86	17.04	12.61	9.52	8.89	12.35	14.01	17.59	19.37	20.42
884	19.46	20.5	19.67	16.98	12.55	9.51	8.84	12.33	13.85	17.48	19.18	20.25
885	19.42	20.43	19.64	17.04	12.56	9.53	8.86	12.33	13.81	17.52	19.17	20.25
886	19.57	20.52	19.77	17.06	12.54	9.48	8.85	12.32	13.82	17.46	19.31	20.44
887	19.74	20.64	19.93	17.17	12.63	9.47	8.78	12.26	13.76	17.39	19.41	20.59
888	19.68	20.64	19.86	17.23	12.66	9.43	8.77	12.2	13.67	17.29	19.36	20.54
889	19.43	20.44	19.63	17.1	12.55	9.47	8.75	12.17	13.61	17.19	19.21	20.36
890	19.48	20.45	19.55	17.09	12.52	9.42	8.72	12.15	13.59	17.18	19.24	20.33
891	20.04	20.95	19.89	17.24	12.66	9.46	8.74	12.2	13.68	17.36	19.71	20.72
892	20.45	21.31	20.22	17.58	12.81	9.52	8.79	12.11	13.73	17.5	20.01	21.03
893	20.62	21.42	20.46	17.86	13	9.67	8.91	11.86	13.58	17.41	20.05	21.07
894	20.84	21.65	20.63	18.08	13.13	9.78	9	11.84	13.54	17.46	20.15	21.13
895	20.75	21.48	20.5	18.09	13.18	9.83	9.02	11.79	13.45	17.27	20.01	21.02
896	20.7	21.3	20.38	17.99	13.13	9.83	9.05	11.81	13.51	17.3	20	21
897	20.51	21.22	20.39	18.09	13.27	9.98	9.14	11.85	13.51	17.16	20	21.05
898	19.43	20.24	19.58	17.49	13.06	9.96	9.09	11.81	13.3	16.8	19.42	20.38
899	18.87	19.67	19.06	17.11	12.76	9.82	9.05	12.31	13.31	16.87	19.17	20.11
900	18.95	19.71	19.06	17.16	12.7	9.74	9.01	12.41	13.35	16.94	19.1	20.02
901	19.65	20.48	19.66	16.72	12.42	9.52	8.86	12.11	13.68	17.62	18.96	20.02
902	19.44	20.43	19.66	16.68	12.37	9.41	8.8	12.05	13.68	17.37	18.97	19.95
903	19.37	20.4	19.6	16.65	12.35	9.38	8.88	12.14	13.71	17.24	18.82	19.9
904	19.53	20.49	19.62	16.81	12.52	9.54	8.89	12.25	13.81	17.47	19.01	20.1
905	19.54	20.49	19.68	16.95	12.6	9.7	9	12.34	13.85	17.55	19.13	20.12
906	19.4	20.28	19.55	16.93	12.52	9.65	9.01	12.31	13.78	17.48	19.04	20.02
907	19.34	20.27	19.54	16.96	12.54	9.65	8.93	12.33	13.73	17.48	18.95	19.96
908	19.38	20.26	19.51	16.97	12.57	9.63	8.96	12.38	13.74	17.45	19.01	20.01
909	19.43	20.46	19.54	17.01	12.56	9.64	8.97	12.35	13.74	17.45	19.24	20.28
910	19.53	20.45	19.62	17.03	12.54	9.51	8.86	12.3	13.68	17.35	19.33	20.46
911	19.48	20.31	19.62	17.02	12.55	9.44	8.82	12.21	13.58	17.23	19.27	20.4
912	19.42	20.34	19.56	17	12.59	9.41	8.79	12.18	13.5	17.15	19.18	20.32
913	19.19	20.13	19.42	16.95	12.5	9.45	8.81	12.23	13.42	17.13	19.03	20.07
914	19.32	20.21	19.42	16.95	12.48	9.39	8.78	12.22	13.45	17.17	19.13	20.19
915	19.91	20.74	19.74	17.14	12.61	9.42	8.77	12.23	13.6	17.27	19.58	20.69
916	20.29	21.16	20.06	17.37	12.76	9.44	8.79	12.16	13.67	17.38	19.92	20.93
917	20.31	21.1	20.09	17.45	12.84	9.56	8.87	12.02	13.53	17.3	19.92	20.88
918	20.35	21.08	20.06	17.4	12.82	9.61	8.91	12.03	13.54	17.3	19.94	20.92
919	20.22	20.92	19.97	17.33	12.78	9.58	8.88	11.89	13.42	17.18	19.87	20.82
920	20.14	20.71	19.81	17.4	12.83	9.56	8.88	12.07	13.47	17.17	19.85	20.79
921	19.9	20.46	19.72	17.42	12.94	9.7	8.97	11.99	13.46	17.12	19.76	20.68
922	19.19	19.82	19.38	17.26	12.9	9.83	9.04	11.96	13.35	16.92	19.45	20.4
923	18.74	19.51	18.89	17	12.66	9.7	8.96	12.24	13.19	16.74	18.88	19.81
924	18.81	19.67	18.99	16.98	12.6	9.68	8.91	12.18	13.18	16.71	18.51	19.47
925	19.44	20.29	19.57	16.6	12.32	9.47	8.75	12.06	13.58	17.45	18.81	19.91
926	19.34	20.28	19.5	16.52	12.27	9.32	8.8	12	13.56	17.24	18.82	19.84
927	19.31	20.4	19.56	16.58	12.33	9.4	8.8	12.11	13.62	17.16	18.81	19.96
928	19.48	20.44	19.59	16.8	12.47	9.57	8.93	12.24	13.74	17.42	18.99	20.08
929	19.43	20.25	19.53	16.84	12.56	9.72	8.98	12.29	13.73	17.48	19.03	20.02
930	19.33	20.14	19.38	16.85	12.52	9.73	9.01	12.33	13.65	17.46	18.84	19.84
931	19.33	20.16	19.4	16.96	12.63	9.74	9.03	12.4	13.69	17.42	18.92	19.93
932	19.32	20.27	19.48	16.98	12.55	9.65	9.01	12.36	13.64	17.4	19.06	20.06
933	19.38	20.38	19.55	16.95	12.55	9.66	8.97	12.38	13.67	17.33	19.25	20.32
934	19.39	20.19	19.53	16.91	12.51	9.52	8.88	12.32	13.55	17.31	19.15	20.38
935	19.2	19.97	19.29	16.85	12.49	9.45	8.86	12.26	13.44	17.2	18.92	20.16
936	18.95	19.86	19.15	16.82	12.44	9.4	8.82	12.23	13.31	17.13	18.67	19.82
937	19.06	19.97	19.2	16.85	12.49	9.42	8.84	12.22	13.35	17.14	18.8	19.85
938	19.35	20.22	19.36	17	12.54	9.41	8.81	12.27	13.38	17.22	19.16	20.16
939	19.94	20.68	19.81	17.15	12.55	9.41	8.77	12.26	13.58	17.24	19.62	20.62
940	20.23	21	19.92	17.31	12.71	9.44	8.8	12.1	13.57	17.29	19.8	20.84
941	20.01	20.82	19.72	17.19	12.69	9.53	8.84	12.01	13.46	17.16	19.68	20.65
942	19.86	20.68	19.57	17.15	12.64	9.44	8.87	12.11	13.46	17.17	19.75	20.7
943	19.58	20.31	19.42	17.03	12.58	9.45	8.84	12.13	13.39	17.03	19.64	20.55
944	19.45	20.06	19.37	17.02	12.59	9.49	8.94	12.15	13.4	17.09	19.62	20.56
945	19.36	19.83	19.33	17.14	12.7	9.61	8.94	12.03	13.39	17.05	19.61	20.57
946	18.8	19.43	19.06	16.96	12.7	9.72	9.07	11.95	13.3	16.84	19.21	20.23
947	18.6	19.5	18.77	16.81	12.54	9.67	8.98	12.11	13.1	16.53	18.4	19.44
948	18.8	19.7	19.04	17.01	12.73	9.67	8.87	12.03	13.14	16.8	18.3	19.21
949	19.41	20.16	19.35	16.58	12.39	9.57	8.81	12.1	13.54	17.42	18.68	19.73
950	19.24	19.96	19.2	16.43	12.25	9.39	8.72	12.03	13.43	17.24	18.54	19.64
951	19.32	20.15	19.35	16.6	12.35	9.41	8.87	12.15	13.55	17.34	18.75	19.8
952	19.4	20.22	19.46	16.8	12.54	9.62	8.95	12.3	13.63	17.46	18.89	19.92
953	19.27	20.07	19.33	16.77	12.49	9.66	9.02	12.37	13.61	17.45	18.76	19.82
954	19.33	20.08	19.34	16.92	12.58	9.82	9.09	12.44	13.62	17.46	18.75	19.78
955	19.3	20.04	19.28	16.9	12.54	9.78	9.07	12.4	13.62	17.42	18.72	19.79
956	19.17	20.08	19.37	16.89	12.55	9.65	8.99	12.38	13.6	17.37	18.81	19.99
957	19.25	20.15	19.4	16.95	12.52	9.72	9	12.33	13.56	17.33	18.97	20.07
958	19.2	20.03	19.33	16.84	12.52	9.56	8.96	12.3	13.45	17.23	18.92	20.15
959	19	19.76	19.16	16.78	12.41	9.5	8.87	12.23	13.34	17.14	18.64	19.84
960	18.95	19.7	19.09	16.78	12.48	9.43	8.93	12.26	13.33	17.19	18.61	19.7
961	18.94	19.8	19.09	16.91	12.47	9.46	8.87	12.27	13.32	17.21	18.72	19.84
962	19.27	20.06	19.3	16.98	12.49	9.48	8.88	12.24	13.35	17.18	19.08	20.07
963	19.57	20.38	19.52	17.05	12.56	9.39	8.79	12.19	13.37	17.14	19.38	20.37
964	19.95	20.79	19.76	17.22	12.69	9.43	8.86	12.13	13.49	17.18	19.68	20.73
965	19.7	20.53	19.49	17.02	12.54	9.48	8.83	12.05	13.38	17.07	19.51	20.52
966	19.61	20.38	19.24	16.97	12.52	9.4	8.85	12.14	13.34	17.06	19.53	20.58
967	19.5	20.06	19.21	17.04	12.58	9.48	8.88	12.16	13.38	17.05	19.63	20.52
968	19.52	20.02	19.33	17.09	12.61	9.54	8.91	12.17	13.43	17.16	19.68	20.65
969	19.55	19.93	19.5	17.18	12.74	9.69	9	11.99	13.45	17.17	19.75	20.7
970	19.14	19.68	19.35	17.18	12.87	9.82	9.11	11.88	13.39	17.05	19.6	20.6
971	18.67	19.49	18.83	16.92	12.67	9.77	9.06	11.97	13.19	16.69	18.78	19.9
972	18.83	19.74	19.04	16.98	12.66	9.71	8.97	12.16	13.15	16.73	18.39	19.38
973	19.26	19.97	19.24	16.92	12.53	9.79	9.1	12.39	13.53	17.42	18.6	19.67
974	19.25	20.01	19.31	17.06	12.7	10	9.2	12.48	13.58	17.43	18.75	19.85
975	19.07	19.9	19.26	16.89	12.68	9.92	9.08	12.35	13.46	17.24	18.69	19.85
976	19.01	19.88	19.18	16.81	12.54	9.66	8.99	12.28	13.36	17.17	18.65	19.83
977	18.97	19.68	19	16.83	12.56	9.68	9.01	12.3	13.37	17.17	18.56	19.68
978	19.08	19.81	19.09	16.98	12.71	9.74	9.08	12.32	13.41	17.29	18.68	19.71
979	18.96	19.81	19.13	16.93	12.61	9.58	9	12.28	13.33	17.15	18.76	19.77
980	19.03	19.88	19.14	16.95	12.53	9.56	8.91	12.22	13.29	17.1	18.91	20.01
981	19.28	20.07	19.23	17.01	12.51	9.49	8.85	12.22	13.25	17.08	19.03	20.31
982	19.48	20.23	19.38	17.02	12.51	9.42	8.83	12.15	13.28	17.03	19.29	20.5
983	19.23	20.02	19.16	16.9	12.5	9.4	8.84	12.1	13.24	16.91	19.29	20.22
984	19.42	20.15	19.18	17.03	12.55	9.45	8.8	12.16	13.31	17.04	19.52	20.42
985	19.57	20.22	19.31	17.08	12.59	9.49	8.89	12.15	13.34	17.16	19.67	20.54
986	19.75	20.26	19.49	17.21	12.7	9.62	8.94	12.07	13.43	17.17	19.73	20.67
987	19.74	20.25	19.6	17.31	12.74	9.72	9.01	12.02	13.49	17.23	19.82	20.77
988	19.47	20.03	19.5	17.34	12.86	9.76	9.1	12	13.49	17.19	19.77	20.69
989	19.02	19.66	19.16	17.2	12.91	9.88	9.11	11.93	13.44	17.08	19.53	20.48
990	18.86	19.71	18.96	17.03	12.76	9.85	9.17	12.21	13.24	16.75	18.66	19.71
991	19.34	19.96	19.26	17	12.67	9.98	9.19	12.47	13.55	17.42	18.53	19.67
992	19.25	19.9	19.16	17.09	12.81	10.17	9.25	12.52	13.54	17.36	18.59	19.76
993	19.01	19.8	19.07	16.93	12.72	10.05	9.21	12.42	13.4	17.27	18.47	19.65
994	18.98	19.71	18.99	16.82	12.62	9.75	9.08	12.29	13.37	17.19	18.43	19.53
995	19.06	19.72	18.99	16.94	12.66	9.8	9.11	12.36	13.43	17.31	18.4	19.5
996	19.12	19.79	19.07	17.01	12.8	9.88	9.08	12.27	13.53	17.37	18.5	19.53
997	18.97	19.7	18.98	16.95	12.66	9.74	9.08	12.29	13.29	17.15	18.57	19.63
998	19.01	19.79	19.09	17.02	12.69	9.67	9.02	12.24	13.25	17.09	18.77	19.81
999	18.92	19.65	18.93	16.97	12.55	9.57	8.9	12.16	13.21	17.03	18.68	19.79
1000	18.89	19.6	18.93	16.89	12.49	9.48	8.89	12.16	13.1	16.91	18.59	19.85
1001	18.84	19.55	18.89	16.97	12.45	9.44	8.86	12.09	13.04	16.84	18.68	19.81
1002	19.08	19.81	19.04	17.02	12.47	9.44	8.84	12.08	13.09	16.92	19.23	20.04
1003	19.49	20.16	19.25	17.07	12.56	9.47	8.9	12.11	13.29	17.05	19.62	20.43
1004	19.76	20.37	19.45	17.26	12.63	9.57	8.96	12.17	13.42	17.22	19.75	20.67
1005	19.87	20.44	19.55	17.34	12.7	9.65	8.99	12.21	13.54	17.27	19.85	20.79
1006	19.74	20.28	19.53	17.33	12.78	9.73	9.07	12.12	13.52	17.26	19.87	20.74
1007	19.43	19.92	19.38	17.31	12.84	9.86	9.17	12.08	13.53	17.31	19.79	20.68
1008	18.94	19.63	18.95	17.19	12.83	9.97	9.2	12.07	13.44	17.02	19.17	20.16
1009	19.35	19.86	19.25	17.11	12.81	10.16	9.29	12.48	13.54	17.31	18.44	19.51
1010	19.19	19.81	19.11	17.04	12.82	10.18	9.29	12.45	13.47	17.24	18.43	19.57
1011	19.02	19.67	19.01	16.92	12.77	10.11	9.23	12.39	13.36	17.21	18.37	19.51
1012	19.03	19.65	18.92	16.83	12.65	9.95	9.15	12.3	13.34	17.24	18.25	19.36
1013	19.16	19.75	18.98	16.96	12.7	9.89	9.14	12.31	13.41	17.43	18.25	19.29
1014	19.13	19.76	19.01	16.98	12.76	9.89	9.14	12.24	13.4	17.4	18.33	19.4
1015	19.01	19.63	18.98	16.96	12.65	9.81	9.03	12.21	13.25	17.1	18.37	19.5
1016	19.05	19.63	18.99	16.97	12.65	9.76	9.03	12.17	13.2	17.01	18.52	19.6
1017	18.94	19.59	18.9	16.95	12.61	9.69	8.97	12.12	13.11	16.95	18.52	19.63
1018	18.9	19.56	18.86	16.96	12.47	9.54	8.98	12.07	13.08	16.94	18.39	19.59
1019	18.91	19.57	18.92	16.97	12.53	9.53	8.91	12.08	13.03	16.86	18.54	19.66
1020	18.79	19.57	18.87	16.98	12.49	9.45	8.85	12.09	12.98	16.83	18.74	19.73
1021	19.06	19.73	19.02	17.04	12.48	9.47	8.88	12.13	13.05	16.87	19.13	20
1022	19.24	19.87	19.13	17.1	12.58	9.53	8.93	12.14	13.12	16.95	19.42	20.17
1023	19.45	20.07	19.25	17.25	12.68	9.59	8.99	12.22	13.3	17.1	19.55	20.45
1024	19.66	20.27	19.47	17.36	12.73	9.7	9.1	12.32	13.49	17.3	19.79	20.69
1025	19.7	20.23	19.55	17.42	12.86	9.84	9.19	12.22	13.66	17.38	19.91	20.85
1026	19.23	19.81	19.29	17.41	12.9	10.03	9.27	12.05	13.56	17.2	19.62	20.61
1027	19.29	19.8	19.2	17.08	12.85	10.24	9.31	12.41	13.43	17.23	18.3	19.38
1028	19.17	19.74	19.13	16.98	12.8	10.17	9.29	12.42	13.36	17.17	18.24	19.39
1029	19.01	19.66	18.99	16.89	12.74	10.12	9.26	12.34	13.35	17.16	18.19	19.35
1030	19.05	19.65	18.96	16.89	12.77	10.05	9.2	12.29	13.3	17.28	18.18	19.24
1031	19.15	19.83	19.08	16.99	12.78	9.96	9.2	12.26	13.35	17.49	18.31	19.27
1032	19.2	19.81	19.12	17	12.72	9.94	9.11	12.23	13.35	17.42	18.26	19.3
1033	19.09	19.75	19.08	17.06	12.71	9.88	9.12	12.18	13.21	17.2	18.32	19.4
1034	18.99	19.62	18.93	17	12.68	9.8	9.05	12.15	13.09	16.92	18.4	19.55
1035	18.86	19.55	18.86	16.94	12.54	9.68	9.01	12.12	13	16.8	18.38	19.48
1036	18.91	19.59	18.94	16.97	12.57	9.6	8.97	12.03	13.01	16.91	18.37	19.48
1037	19.01	19.68	18.96	17.03	12.58	9.54	8.96	12.08	13.06	16.92	18.5	19.66
1038	18.97	19.64	18.94	17.05	12.6	9.52	8.92	12.06	13.01	16.85	18.61	19.73
1039	18.88	19.64	18.94	17.07	12.54	9.49	8.95	12.06	13.02	16.91	18.78	19.86
1040	19.06	19.74	19.08	17.17	12.64	9.56	8.95	12.16	13.11	16.97	19.03	19.99
1041	19.3	20.03	19.32	17.26	12.64	9.67	9.01	12.27	13.2	17.06	19.37	20.31
1042	19.65	20.26	19.49	17.42	12.75	9.75	9.11	12.37	13.43	17.26	19.69	20.53
1043	19.79	20.43	19.65	17.55	12.81	9.86	9.22	12.36	13.63	17.38	19.96	20.79
1044	19.49	20.08	19.52	17.56	12.99	10.05	9.33	12.21	13.65	17.32	19.77	20.74
1045	19.24	19.81	19.12	17.06	12.95	10.26	9.37	12.35	13.41	17.23	18.12	19.2
1046	19.19	19.77	19.14	17.01	12.81	10.19	9.26	12.31	13.32	17.21	18.13	19.22
1047	19.18	19.8	19.19	17.03	12.85	10.19	9.29	12.34	13.31	17.21	18.23	19.3
1048	19.28	19.92	19.24	17.11	12.94	10.13	9.28	12.29	13.42	17.43	18.39	19.32
1049	19.27	19.93	19.21	17.17	12.89	10.03	9.15	12.22	13.41	17.53	18.46	19.37
1050	19.23	19.9	19.14	17.13	12.85	9.94	9.09	12.16	13.38	17.38	18.41	19.4
1051	19.1	19.8	19.06	17.1	12.79	9.92	9.06	12.1	13.24	17.16	18.36	19.35
1052	18.98	19.64	18.91	17.02	12.65	9.81	9.04	12.09	13.04	16.86	18.26	19.39
1053	18.83	19.46	18.82	16.86	12.51	9.67	9.03	12.05	12.94	16.66	18.23	19.31
1054	18.95	19.61	18.92	16.94	12.56	9.65	9.02	12.03	12.97	16.8	18.33	19.42
1055	19.02	19.69	18.97	17.05	12.57	9.62	8.95	12.06	13.03	16.87	18.46	19.62
1056	19.07	19.68	19.03	17.15	12.71	9.61	8.95	11.98	13.06	16.94	18.59	19.7
1057	19.01	19.7	19	17.15	12.68	9.59	8.95	12.05	13.08	16.87	18.65	19.82
1058	18.96	19.64	19.01	17.14	12.59	9.64	8.99	12.14	13.09	16.86	18.68	19.82
1059	19.11	19.78	19.16	17.21	12.65	9.67	9.07	12.26	13.17	16.93	18.94	19.96
1060	19.43	20.05	19.47	17.37	12.75	9.78	9.18	12.33	13.34	17.04	19.47	20.31
1061	19.68	20.29	19.53	17.52	12.81	9.9	9.23	12.41	13.53	17.31	19.84	20.54
1062	19.59	20.17	19.6	17.66	13.04	10.08	9.35	12.32	13.65	17.34	19.74	20.71
1063	19.1	19.96	19.11	16.99	12.6	9.84	8.99	12.3	13.59	17.6	18.31	19.19
1064	19.31	19.99	19.21	17.09	12.73	9.97	9.03	12.28	13.55	17.48	18.32	19.31
1065	19.35	20.06	19.32	17.19	12.88	10.11	9.17	12.34	13.48	17.43	18.37	19.35
1066	19.24	19.93	19.26	17.09	12.95	10.15	9.24	12.26	13.33	17.26	18.28	19.31
1067	19.24	19.92	19.23	17.08	12.84	10.03	9.17	12.19	13.29	17.23	18.28	19.28
1068	19.12	19.83	19.11	17.04	12.84	9.95	9.12	12.15	13.21	17.15	18.27	19.22
1069	19.01	19.76	19.05	17	12.74	9.91	9.14	12.08	13.04	16.94	18.24	19.21
1070	18.96	19.66	18.89	16.91	12.65	9.81	9.11	12.07	12.93	16.8	18.13	19.17
1071	18.92	19.65	18.9	16.93	12.5	9.67	9.06	12.09	12.91	16.66	18.17	19.28
1072	18.99	19.72	18.95	17	12.52	9.67	9.04	12.07	12.97	16.75	18.29	19.4
1073	19.13	19.71	19	17.08	12.6	9.62	9.05	12.04	13.01	16.81	18.46	19.48
1074	19.15	19.81	19.07	17.18	12.73	9.64	8.98	11.93	13.12	16.88	18.59	19.64
1075	19.12	19.69	19.04	17.16	12.7	9.69	8.99	12.07	13.06	16.89	18.6	19.71
1076	19.09	19.75	19.1	17.22	12.62	9.66	9.13	12.18	13.1	16.9	18.87	19.88
1077	19.31	20.07	19.42	17.38	12.74	9.75	9.19	12.26	13.27	17.04	19.07	20.05
1078	19.47	20.27	19.56	17.52	12.8	9.82	9.24	12.36	13.37	17.18	19.34	20.1
1079	19.66	20.32	19.69	17.67	12.87	9.95	9.31	12.47	13.5	17.27	19.6	20.3
1080	19.55	20.09	19.63	17.75	13.08	10.08	9.38	12.34	13.57	17.28	19.45	20.5
1081	19.01	19.95	18.99	16.82	12.08	9.11	8.34	11.95	13.52	17.72	18.36	19.3
1082	19.25	20.07	19.21	17.04	12.38	9.49	8.7	12.13	13.57	17.61	18.42	19.29
1083	19.17	19.92	19.15	17.01	12.8	10	9.13	12.16	13.27	17.16	18.2	19.21
1084	19.14	19.81	19.17	17.06	12.89	10.09	9.21	12.19	13.18	17.02	18.19	19.24
1085	19.14	19.94	19.17	17.05	12.78	10.07	9.22	12.09	13.17	17.06	18.16	19.21
1086	19.1	19.87	19.21	17.08	12.82	10	9.17	12.12	13.04	17.03	18.24	19.25
1087	19.09	19.86	19.19	17.06	12.78	9.91	9.17	12.14	13.08	16.96	18.33	19.27
1088	19.09	19.87	19.06	16.99	12.71	9.83	9.08	12.05	12.98	16.86	18.37	19.29
1089	19.06	19.77	18.99	16.99	12.64	9.78	9.11	12.08	12.95	16.78	18.27	19.3
1090	19.02	19.79	19.09	17.03	12.6	9.73	9.13	12.03	12.95	16.74	18.27	19.31
1091	19.12	19.91	19.15	17.12	12.67	9.68	9.08	12.01	13	16.86	18.56	19.42
1092	19.21	20.02	19.31	17.24	12.75	9.71	9.02	11.98	13.08	16.93	18.63	19.5
1093	19.09	19.77	19.09	17.16	12.64	9.75	9.11	12.13	13.03	16.78	18.48	19.59
1094	19.05	19.64	18.98	17.18	12.62	9.73	9.17	12.13	13.1	16.83	18.65	19.67
1095	19.22	20.05	19.33	17.33	12.72	9.81	9.26	12.2	13.25	17.02	19	19.93
1096	19.35	20.24	19.58	17.47	12.8	9.9	9.28	12.35	13.35	17.12	19.08	19.98
1097	19.57	20.38	19.75	17.62	12.89	10	9.4	12.42	13.46	17.26	19.32	20.17
1098	19.35	19.9	19.5	17.68	13.02	10.14	9.43	12.22	13.39	17.07	19.06	20.13
1099	18.83	19.72	18.84	16.77	12.33	9.65	8.82	12.08	13.41	17.51	18.12	19.2
1100	19.15	19.92	19.1	17.02	12.82	10.21	9.22	12.2	13.21	17.35	18.26	19.19
1101	19.03	19.8	19.08	16.94	12.75	9.98	9.23	12.03	13.01	16.89	18.17	19.24
1102	19.11	19.9	19.21	17.07	12.8	10.03	9.17	12.12	13.06	16.95	18.26	19.3
1103	19.31	20.04	19.32	17.15	12.74	9.94	9.08	12.1	13.22	17.19	18.35	19.36
1104	19.23	20	19.32	17.15	12.79	9.93	9.1	12.07	13.17	17.08	18.32	19.37
1105	19.18	20.01	19.28	17.09	12.79	9.89	9.08	12.05	13.12	16.99	18.41	19.4
1106	19.25	19.98	19.25	17.15	12.8	9.83	8.99	12.02	13.16	16.95	18.52	19.38
1107	19.19	19.89	19.17	17.17	12.79	9.75	8.97	11.92	13.14	16.99	18.45	19.4
1108	19.12	19.89	19.16	17.09	12.76	9.74	9.01	11.87	13.07	16.93	18.45	19.37
1109	19.14	19.88	19.22	17.11	12.71	9.78	9.08	11.97	13	16.81	18.5	19.33
1110	19.19	20.02	19.29	17.18	12.76	9.78	9.11	11.99	13.01	16.89	18.59	19.34
1111	19.11	19.88	19.22	17.13	12.71	9.73	9.11	12.04	12.95	16.73	18.44	19.33
1112	18.97	19.66	18.97	17.1	12.62	9.75	9.25	12.16	13.01	16.7	18.35	19.45
1113	19.11	19.64	18.97	17.26	12.68	9.85	9.26	12.24	13.09	16.81	18.5	19.67
1114	19.21	19.77	19.14	17.35	12.79	9.92	9.3	12.32	13.2	16.94	18.74	19.77
1115	19.29	20.05	19.37	17.45	12.82	9.98	9.41	12.42	13.26	17.01	18.94	19.91
1116	19.13	19.72	19.25	17.44	12.9	10.09	9.48	12.25	13.29	16.87	18.79	19.88
1117	18.99	19.8	19	16.95	12.74	10.17	9.19	12.12	13.25	17.38	18.13	19.13
1118	19.17	20.01	19.2	17.08	12.86	10.14	9.2	12.06	13.03	17.16	18.23	19.22
1119	18.98	19.84	19	16.87	12.65	9.9	9.15	11.93	12.94	16.78	18.11	19.28
1120	18.98	19.76	19.03	16.94	12.68	9.89	9.2	12.01	12.99	16.81	18.13	19.36
1121	19.2	20.03	19.29	17.11	12.77	9.98	9.15	12.02	13.09	17	18.29	19.4
1122	19.28	20.17	19.39	17.16	12.66	9.68	8.92	11.86	13.25	17.19	18.5	19.43
1123	19.19	20.11	19.38	17.14	12.71	9.83	9.03	11.93	13.13	17.04	18.45	19.43
1124	19.25	20.06	19.35	17.19	12.79	9.75	8.98	11.94	13.17	16.99	18.56	19.43
1125	19.26	20.05	19.36	17.21	12.79	9.69	8.78	11.79	13.18	17.11	18.6	19.47
1126	19.28	19.99	19.34	17.21	12.74	9.62	8.75	11.65	13.16	17.11	18.67	19.43
1127	19.29	19.98	19.33	17.23	12.77	9.77	9.03	11.89	13.09	16.91	18.6	19.43
1128	19.3	20.06	19.44	17.22	12.79	9.79	9.08	11.91	13.06	16.89	18.69	19.4
1129	19.27	20.13	19.42	17.28	12.76	9.7	8.98	11.83	13.08	17	18.69	19.4
1130	18.97	19.73	19.15	17.25	12.69	9.87	9.23	12.14	12.94	16.63	18.36	19.41
1131	19.07	19.67	19.07	17.31	12.76	9.91	9.34	12.21	13.09	16.65	18.35	19.53
1132	19.15	19.67	19.04	17.37	12.9	9.92	9.24	12.26	13.15	16.75	18.42	19.66
1133	19.17	19.68	19	17.34	12.81	10	9.42	12.39	13.17	16.73	18.5	19.82
1134	18.98	19.55	18.91	17.33	12.84	10.11	9.48	12.26	13.13	16.63	18.5	19.8
1135	19.14	20.01	19.12	16.98	12.81	10.09	9.19	12	12.93	17.15	18.19	19.26
1136	19.15	20.04	19.13	17.05	12.82	10.06	9.2	12	12.95	17.06	18.25	19.38
1137	18.92	19.69	18.92	16.85	12.6	9.82	9.12	11.91	12.95	16.75	18.06	19.43
1138	18.98	19.72	18.96	16.91	12.62	9.81	9.15	12	13.02	16.77	18.17	19.54
1139	19.17	19.93	19.26	17.13	12.83	9.99	9.23	12.1	13.04	16.9	18.31	19.4
1140	19.29	20.21	19.38	17.17	12.65	9.84	9.09	11.91	13.12	17.07	18.51	19.47
1141	19.22	20.08	19.33	17.12	12.69	9.79	9.1	11.87	13.07	16.98	18.41	19.4
1142	19.23	20.05	19.37	17.14	12.72	9.75	9	11.88	13.05	16.96	18.47	19.38
1143	19.21	19.98	19.37	17.19	12.79	9.78	8.93	11.78	13.09	16.96	18.51	19.4
1144	19.2	19.87	19.34	17.13	12.79	9.76	9	11.76	13.11	16.98	18.62	19.34
1145	19.17	19.9	19.33	17.17	12.72	9.85	9.22	11.93	13.02	16.86	18.53	19.34
1146	19.26	20.16	19.45	17.2	12.77	9.85	9.12	11.82	13.03	16.95	18.72	19.39
1147	19.4	20.3	19.56	17.31	12.74	9.58	8.83	11.65	13.22	17.25	18.83	19.49
1148	19.11	19.88	19.34	17.32	12.77	9.64	9.02	11.93	13.08	16.78	18.5	19.4
1149	19.04	19.66	19.1	17.29	12.78	9.91	9.3	12.2	13.01	16.6	18.18	19.41
1150	19.01	19.72	19.07	17.33	12.88	9.87	9.29	12.18	13.13	16.59	18.26	19.51
1151	19.01	19.55	18.9	17.27	12.81	10	9.4	12.34	13.11	16.54	18.25	19.61
1152	18.84	19.38	18.76	17.23	12.75	10.09	9.54	12.23	13.04	16.46	18.19	19.63
1153	19.09	20.05	19.09	17.01	12.84	10.11	9.19	11.98	12.94	17.02	18.14	19.37
1154	19.09	20.07	19.07	17.05	12.77	10.04	9.17	11.96	12.9	16.91	18.24	19.41
1155	19.13	20.06	19.12	17.04	12.77	10.01	9.27	12.02	12.95	16.91	18.24	19.36
1156	19.2	20.04	19.22	17.12	12.82	10	9.26	12.11	12.96	16.96	18.32	19.39
1157	19.34	20.15	19.4	17.22	12.74	9.83	9.1	12.04	13.12	17.07	18.57	19.5
1158	19.37	20.19	19.45	17.21	12.61	9.66	8.96	11.94	13.14	17.06	18.57	19.45
1159	19.22	20.14	19.34	17.11	12.71	9.92	9.13	11.91	13.03	16.9	18.45	19.33
1160	19.15	20.11	19.33	17.12	12.78	9.88	9.1	11.85	12.99	16.88	18.45	19.27
1161	19.17	19.99	19.38	17.16	12.77	9.86	9.12	11.83	12.99	16.83	18.46	19.32
1162	19.12	19.81	19.34	17.13	12.66	9.89	9.23	11.91	12.92	16.76	18.48	19.22
1163	19.15	19.89	19.36	17.17	12.7	9.93	9.23	11.99	12.92	16.75	18.52	19.25
1164	19.33	20.19	19.51	17.31	12.77	9.77	9.11	11.76	13.08	16.96	18.72	19.46
1165	19.45	20.26	19.62	17.31	12.72	9.53	8.82	11.59	13.28	17.13	18.85	19.49
1166	19.26	20	19.47	17.37	12.75	9.45	8.8	11.71	13.22	16.79	18.56	19.46
1167	19.04	19.72	19.13	17.31	12.85	9.72	9.15	12.07	13.06	16.55	18.18	19.38
1168	19.07	19.77	19.13	17.37	12.92	9.8	9.16	12.1	13.16	16.58	18.16	19.39
1169	19.06	19.73	18.99	17.39	12.96	9.97	9.34	12.3	13.17	16.55	18.2	19.49
1170	18.74	19.32	18.68	17.09	12.76	10.12	9.59	12.27	12.93	16.31	17.96	19.34
1171	19.27	20.23	19.24	17.21	12.78	9.86	9.12	12.08	13.03	17.14	18.28	19.47
1172	19.21	20.19	19.12	17.12	12.8	10	9.2	12.02	12.94	16.94	18.31	19.35
1173	19.33	20.28	19.3	17.18	12.82	9.85	9.15	12.07	13.06	17.07	18.47	19.49
1174	19.36	20.25	19.38	17.25	12.64	9.61	8.95	11.96	13.12	17.23	18.48	19.45
1175	19.36	20.27	19.47	17.14	12.39	9.37	8.7	11.79	13.14	17.19	18.51	19.46
1176	19.41	20.26	19.5	17.22	12.39	9.24	8.59	11.78	13.14	17.14	18.6	19.53
1177	19.28	20.15	19.39	17.2	12.56	9.71	9.04	11.93	12.99	16.86	18.53	19.4
1178	19.23	20.16	19.38	17.18	12.72	9.87	9.2	11.92	12.96	16.82	18.46	19.39
1179	19.17	20.02	19.41	17.08	12.69	9.89	9.19	11.81	12.93	16.82	18.44	19.25
1180	19.21	20.01	19.39	17.19	12.73	9.88	9.15	11.89	12.97	16.79	18.57	19.28
1181	19.17	19.9	19.4	17.21	12.73	9.86	9.26	11.98	12.98	16.69	18.5	19.28
1182	19.35	20.18	19.55	17.3	12.82	9.78	9.07	11.74	13.06	16.83	18.7	19.47
1183	19.48	20.3	19.65	17.32	12.74	9.66	8.85	11.57	13.3	16.99	18.78	19.51
1184	19.41	20.15	19.57	17.45	12.68	9.5	8.82	11.59	13.35	16.85	18.63	19.5
1185	19.23	19.9	19.37	17.45	12.8	9.53	8.97	11.81	13.22	16.64	18.27	19.42
1186	19.09	19.81	19.21	17.43	12.93	9.83	9.21	12.11	13.17	16.58	18.14	19.43
1187	19.16	19.76	19.15	17.44	12.98	10.03	9.47	12.38	13.22	16.59	18.28	19.55
1188	18.93	19.49	18.8	17.28	12.83	10.24	9.69	12.36	13.11	16.5	18.14	19.44
1189	19.21	20.13	19.13	17.09	12.76	9.94	9.15	11.97	12.91	17.06	18.28	19.36
1190	19.26	20.06	19.08	17.15	12.79	9.94	9.17	12.03	12.96	17.01	18.35	19.47
1191	19.43	20.21	19.29	17.23	12.63	9.61	8.97	12.03	13.05	17.1	18.44	19.5
1192	19.48	20.37	19.53	17.25	12.36	9.05	8.45	11.69	13.21	17.27	18.63	19.56
1193	19.41	20.28	19.47	17.21	12.2	8.92	8.24	11.56	13.11	17.14	18.6	19.56
1194	19.45	20.23	19.48	17.27	12.25	8.94	8.35	11.65	13.13	17.05	18.65	19.59
1195	19.44	20.14	19.51	17.23	12.32	9.18	8.69	11.85	13.12	16.98	18.63	19.55
1196	19.31	20.14	19.5	17.23	12.57	9.64	9.06	11.95	13.06	16.93	18.59	19.42
1197	19.19	20.11	19.46	17.14	12.73	9.88	9.23	11.82	12.98	16.89	18.47	19.33
1198	19.21	20.15	19.52	17.19	12.7	9.73	8.98	11.5	13.01	17.06	18.55	19.43
1199	19.16	20.11	19.49	17.27	12.74	9.83	9.12	11.7	13.01	16.77	18.56	19.35
1200	19.2	20.08	19.48	17.27	12.82	9.89	9.27	11.82	12.98	16.66	18.59	19.29
1201	19.3	20.11	19.49	17.31	12.8	9.94	9.33	11.94	13.01	16.64	18.58	19.29
1202	19.42	20.24	19.63	17.44	12.82	9.82	9.06	11.69	13.24	16.76	18.61	19.5
1203	19.29	19.98	19.41	17.53	12.85	9.7	9.1	11.98	13.23	16.67	18.34	19.45
1204	19.08	19.67	19.03	17.38	12.88	10.07	9.59	12.33	13.08	16.59	18.13	19.4
1205	19.2	19.71	19	17.44	12.87	10.22	9.68	12.5	13.21	16.7	18.34	19.66
1206	19.18	19.63	18.97	17.4	12.91	10.27	9.75	12.33	13.2	16.68	18.31	19.68
1207	18.97	19.65	18.94	17.32	12.86	10.36	9.71	12.26	13.1	16.52	18.08	19.47
1208	19.35	20.11	19.45	17.74	13.1	10.43	9.89	12.69	13.38	16.8	18.45	19.86
1209	19.38	20.25	19.56	17.85	13.27	10.55	9.87	12.76	13.46	16.72	18.43	19.82
1210	19.51	20.51	19.73	17.93	13.31	10.59	9.88	12.74	13.63	17.07	18.81	19.71
1211	19.84	20.81	19.89	18.05	13.36	10.67	9.97	12.74	13.81	17.73	19.24	19.9
1212	19.69	20.68	19.77	17.93	13.29	10.79	10.16	12.93	13.56	17.41	19.02	19.72
1213	19.12	19.95	19.01	16.98	12.7	10	9.18	11.85	12.76	16.95	18.13	19.21
1214	19.05	19.89	18.88	16.97	12.66	9.99	9.21	11.88	12.74	16.74	18.14	19.23
1215	19.26	20.16	19.13	17.09	12.65	9.91	9.09	11.9	12.88	16.91	18.31	19.3
1216	19.28	20.28	19.34	17.12	12.41	9.55	8.66	11.66	13.03	17.03	18.44	19.38
1217	19.32	20.18	19.4	17.19	12.32	9.2	8.34	11.42	13.09	17.03	18.52	19.43
1218	19.44	20.17	19.44	17.26	12.33	9.14	8.42	11.59	13.08	17.04	18.61	19.54
1219	19.51	20.2	19.49	17.26	12.29	9.01	8.45	11.73	13.12	17.04	18.66	19.61
1220	19.46	20.27	19.58	17.26	12.36	9.11	8.55	11.79	13.13	16.99	18.67	19.59
1221	19.22	20.08	19.4	17.18	12.68	9.81	9.17	11.98	12.97	16.81	18.42	19.27
1222	19.18	20.17	19.5	17.21	12.76	9.89	9.16	11.82	12.96	16.84	18.53	19.35
1223	19.12	20.01	19.46	17.18	12.79	9.96	9.35	11.91	12.97	16.63	18.35	19.21
1224	19.22	20.03	19.48	17.28	12.81	10	9.45	12.05	12.95	16.53	18.29	19.25
1225	19.18	19.97	19.38	17.24	12.73	10.01	9.54	12.15	12.98	16.45	18.27	19.19
1226	19.29	20.07	19.53	17.36	12.85	10.06	9.51	12.08	13.1	16.61	18.47	19.44
1227	19.23	20.02	19.31	17.5	12.93	10.07	9.54	12.26	13.17	16.56	18.33	19.35
1228	19.11	19.65	18.97	17.33	12.84	10.15	9.72	12.39	13.06	16.6	18.06	19.45
1229	19.15	19.61	18.87	17.37	12.82	10.23	9.7	12.28	13.11	16.72	18.26	19.69
1230	19.01	19.53	18.72	17.39	12.91	10.32	9.67	12.15	13.11	16.57	18.06	19.6
1231	19.11	19.64	18.87	17.46	12.98	10.41	9.75	12.34	13.28	16.67	18.14	19.71
1232	19.47	19.89	19.08	17.62	13.06	10.49	9.99	12.64	13.42	16.87	18.45	19.97
1233	19.48	20.02	19.27	17.82	13.3	10.58	9.98	12.79	13.49	16.81	18.43	19.92
1234	19.44	20.35	19.45	17.87	13.38	10.6	9.97	12.77	13.65	16.89	18.57	19.74
1235	19.78	20.87	19.94	18.12	13.48	10.56	9.75	12.6	13.99	17.72	19.29	19.87
1236	19.76	20.84	19.9	18.08	13.49	10.82	10.2	12.9	13.73	17.59	19.24	19.8
1237	19.16	20.12	19.1	17	12.35	9.63	9.05	11.84	12.72	17.02	18.29	19.32
1238	19.18	20	19.02	17.02	12.64	9.92	9.16	11.87	12.74	16.79	18.18	19.29
1239	18.99	19.82	18.87	16.88	12.64	9.99	9.2	11.85	12.68	16.69	18.04	19.13
1240	19.03	19.91	18.97	16.99	12.62	9.93	9.05	11.82	12.81	16.75	18.14	19.13
1241	19.19	20.04	19.17	17.08	12.52	9.76	8.88	11.65	12.92	16.86	18.3	19.21
1242	19.33	20.27	19.36	17.09	12.3	9.38	8.61	11.54	12.98	16.99	18.45	19.45
1243	19.52	20.46	19.6	17.25	12.08	8.68	8	11.35	13.07	17.2	18.72	19.77
1244	19.55	20.47	19.64	17.29	12.12	8.72	8.04	11.44	13.12	17.15	18.76	19.75
1245	19.3	20.16	19.45	17.18	12.63	9.76	9.01	11.95	13.03	16.8	18.5	19.38
1246	19.31	20.3	19.61	17.29	12.79	9.71	9.07	11.9	13.09	16.84	18.53	19.48
1247	19.23	20.05	19.48	17.31	12.82	9.9	9.33	11.99	13.04	16.71	18.27	19.32
1248	19.33	20.06	19.55	17.39	12.88	10	9.38	12.06	13.1	16.65	18.27	19.41
1249	19.23	19.93	19.4	17.32	12.84	10.08	9.56	12.26	13.04	16.57	18.14	19.27
1250	19.13	20.07	19.46	17.35	12.86	10.11	9.64	12.25	13.06	16.5	18.39	19.33
1251	19.11	20.04	19.47	17.41	12.9	10.13	9.68	12.32	13.04	16.54	18.36	19.27
1252	18.83	19.6	18.98	17.15	12.74	10.16	9.67	12.28	12.92	16.27	17.81	19.08
1253	18.79	19.42	18.72	17.05	12.68	10.25	9.61	12.17	12.87	16.25	17.67	19.18
1254	18.78	19.36	18.66	17.14	12.82	10.33	9.66	12.13	12.98	16.23	17.69	19.13
1255	18.86	19.47	18.71	17.25	12.9	10.42	9.77	12.27	13.04	16.29	17.81	19.31
1256	19.28	19.87	19.2	17.57	13.11	10.54	9.99	12.61	13.3	16.65	18.26	19.82
1257	19.32	20.3	19.65	17.85	13.33	10.58	9.98	12.78	13.43	16.57	18.23	19.74
1258	19.41	20.69	19.74	18.03	13.4	10.6	9.82	12.76	13.68	16.78	18.5	19.66
1259	19.7	20.96	19.99	18.18	13.38	10.36	9.47	12.6	14.07	17.5	19.3	19.75
1260	19.85	20.9	19.98	18.2	13.55	10.64	9.88	12.77	14.01	17.82	19.36	19.88
1261	19.33	20.23	19.25	17.04	12.27	9.47	8.96	11.82	12.74	17.12	18.43	19.43
1262	19.34	20.22	19.21	17.1	12.3	9.37	8.89	11.9	12.86	17.03	18.41	19.41
1263	19.13	19.93	18.97	17	12.57	9.79	9.13	11.9	12.76	16.77	18.13	19.34
1264	19.04	19.76	18.79	16.98	12.64	9.94	9.22	11.85	12.67	16.64	17.99	19.33
1265	19.25	20.06	19.13	17.1	12.62	9.83	9.1	11.87	12.88	16.83	18.22	19.32
1266	19.45	20.42	19.53	17.15	12.17	9.19	8.42	11.46	12.99	17.04	18.62	19.6
1267	19.61	20.54	19.61	17.24	12.02	8.57	7.86	11.14	13.19	17.26	18.73	19.92
1268	19.63	20.5	19.71	17.28	12.04	8.5	7.85	11.27	13.11	17.29	18.8	19.98
1269	19.56	20.52	19.64	17.25	12.47	9.36	8.6	11.73	13.06	17.08	18.76	19.82
1270	19.44	20.48	19.58	17.3	12.69	9.53	8.89	11.84	13.12	16.89	18.66	19.7
1271	19.4	20.31	19.51	17.36	12.83	9.71	9.12	11.88	13.1	16.78	18.5	19.68
1272	19.39	20.29	19.57	17.47	12.89	9.82	9.26	12.06	13.18	16.74	18.43	19.57
1273	19.21	20.18	19.54	17.37	12.93	10.04	9.6	12.23	13.05	16.57	18.3	19.42
1274	19.17	20.21	19.55	17.36	12.91	10.21	9.66	12.32	13.05	16.58	18.45	19.4
1275	19.19	20.32	19.62	17.41	12.9	10.19	9.69	12.32	13.05	16.61	18.57	19.44
1276	18.99	19.99	19.41	17.29	12.85	10.21	9.74	12.31	12.98	16.36	18.17	19.08
1277	18.77	19.6	18.99	17.11	12.71	10.24	9.71	12.12	12.9	16.15	17.67	18.91
1278	18.64	19.56	18.77	17.04	12.7	10.38	9.69	12.09	12.84	16.02	17.53	18.92
1279	18.7	19.63	18.86	17.05	12.77	10.41	9.83	12.26	12.84	16.03	17.53	18.96
1280	19.13	20.03	19.54	17.62	13.1	10.51	10.04	12.65	13.21	16.42	18.02	19.56
1281	19.2	20.35	19.82	17.88	13.33	10.63	10.07	12.76	13.33	16.47	18.08	19.49
1282	19.28	20.52	19.74	17.95	13.41	10.69	10.03	12.83	13.57	16.57	18.35	19.47
1283	19.37	20.6	19.72	18	13.54	10.69	9.91	12.69	13.91	17.22	19.04	19.56
1284	19.7	20.9	19.98	18.18	13.56	10.69	9.84	12.72	14.25	17.98	19.38	19.72
1285	19.17	20.14	19.13	16.95	12.42	9.76	9.03	11.75	12.62	16.82	18.27	19.27
1286	19.33	20.17	19.11	17.09	12.48	9.62	9	11.86	12.79	16.97	18.38	19.44
1287	19.34	20.01	19.04	17.12	12.55	9.71	9.04	11.93	12.84	16.95	18.28	19.54
1288	19.29	19.99	18.98	17.08	12.59	9.82	9.14	11.96	12.85	16.87	18.22	19.49
1289	19.32	20.25	19.23	17.08	12.5	9.65	8.97	11.75	12.93	16.91	18.43	19.35
1290	19.55	20.49	19.51	17.15	12.13	8.99	8.25	11.23	13.1	17.16	18.64	19.69
1291	19.81	20.61	19.72	17.31	11.91	8.3	7.59	11.16	13.31	17.42	18.84	20.06
1292	19.78	20.55	19.73	17.28	11.96	8.31	7.64	11.09	13.12	17.23	18.88	20.11
1293	19.72	20.56	19.65	17.37	12.33	8.82	8.19	11.54	13.18	17.05	18.86	20.05
1294	19.65	20.49	19.59	17.39	12.69	9.36	8.8	11.98	13.22	16.93	18.86	20.03
1295	19.6	20.45	19.52	17.48	12.82	9.4	8.9	12.08	13.21	16.84	18.79	19.88
1296	19.51	20.45	19.57	17.54	12.84	9.51	9.08	12.09	13.25	16.85	18.78	19.76
1297	19.32	20.34	19.54	17.45	12.97	9.95	9.56	12.33	13.13	16.63	18.52	19.55
1298	19.17	20.35	19.54	17.42	12.96	10.14	9.72	12.34	13.05	16.45	18.34	19.33
1299	19.33	20.5	19.7	17.43	12.98	10.24	9.69	12.38	13.13	16.53	18.55	19.51
1300	19.26	20.2	19.62	17.46	13.05	10.29	9.77	12.38	13.02	16.42	18.34	19.32
1301	18.82	19.63	19.18	17.13	12.79	10.26	9.76	12.1	12.89	16.13	17.67	18.95
1302	18.74	19.85	19.04	17.08	12.7	10.41	9.76	12.05	12.93	16.06	17.55	18.93
1303	18.57	19.92	19.12	16.98	12.7	10.49	9.81	12.17	12.77	15.89	17.4	18.76
1304	19.06	20.3	19.7	17.62	13.15	10.57	10.07	12.65	13.16	16.33	17.94	19.46
1305	19.23	20.43	19.85	17.9	13.39	10.63	10.16	12.81	13.33	16.44	18.05	19.49
1306	19.25	20.31	19.73	17.94	13.45	10.76	10.17	12.91	13.41	16.46	18.1	19.57
1307	19.26	20.18	19.42	17.85	13.44	10.81	10.29	12.89	13.66	16.83	18.49	19.53
1308	19.3	20.24	19.43	17.85	13.51	10.88	10.33	13.02	13.8	17.37	18.93	19.42
1309	19.39	20.25	19.16	17.04	12.34	9.65	8.91	11.78	12.75	17.11	18.47	19.48
1310	19.43	20.26	19.19	17.11	12.35	9.46	8.77	11.79	12.87	17.07	18.57	19.55
1311	19.53	20.31	19.23	17.17	12.25	9.32	8.64	11.79	12.94	17.05	18.59	19.57
1312	19.55	20.46	19.41	17.19	12.12	9.04	8.28	11.59	13	17.2	18.67	19.64
1313	19.59	20.55	19.5	17.25	12.09	8.84	8.09	11.28	13.1	17.32	18.83	19.77
1314	19.76	20.54	19.59	17.23	12.03	8.62	7.78	11.09	13.1	17.29	18.86	19.87
1315	19.89	20.68	19.7	17.25	11.89	8.22	7.51	11.14	13.22	17.44	18.89	20.15
1316	19.87	20.56	19.7	17.31	11.91	8.24	7.55	11.06	13.14	17.33	18.9	20.25
1317	19.83	20.38	19.57	17.4	12.16	8.48	7.81	11.31	13.14	17.04	18.91	20.15
1318	19.73	20.25	19.39	17.44	12.64	9.04	8.49	11.94	13.24	16.95	18.91	20.05
1319	19.62	20.29	19.34	17.46	12.76	9.3	8.83	12.11	13.25	16.82	18.92	19.84
1320	19.55	20.43	19.49	17.52	12.82	9.52	9.03	12.13	13.25	16.85	18.94	19.81
1321	19.44	20.19	19.43	17.51	12.99	9.88	9.49	12.4	13.24	16.76	18.78	19.61
1322	19.22	20.06	19.45	17.37	13.01	10.13	9.69	12.38	13	16.53	18.36	19.35
1323	19.31	20.42	19.7	17.46	13.06	10.12	9.64	12.39	13.16	16.51	18.52	19.55
1324	19.19	20.21	19.57	17.39	13.04	10.24	9.79	12.45	13.1	16.45	18.26	19.24
1325	18.82	19.75	19.21	17.1	12.83	10.33	9.78	12.23	12.89	16.14	17.64	18.94
1326	18.74	19.74	19	17.08	12.76	10.44	9.71	12.08	13	16.15	17.59	19.04
1327	18.82	20.01	19.16	17.23	12.84	10.47	9.86	12.24	12.98	16.09	17.61	19.16
1328	19.05	20.25	19.68	17.65	13.23	10.56	10.08	12.73	13.21	16.35	17.81	19.39
1329	19.19	20.33	19.85	17.93	13.44	10.7	10.13	12.81	13.45	16.44	17.98	19.44
1330	19.21	20.03	19.6	17.95	13.5	10.77	10.26	12.92	13.4	16.38	18	19.46
1331	19.22	20.06	19.44	17.85	13.55	10.84	10.37	13	13.69	16.75	18.19	19.38
1332	19.25	20.2	19.36	17.74	13.5	10.98	10.44	13.02	13.87	17.37	18.84	19.42
1333	17.82	18.51	17.34	15.48	11.06	8.35	7.34	10.05	11.43	15.56	17.15	18.28
1334	18.15	18.86	17.78	15.93	11.1	8.24	7.45	10.42	11.9	15.9	17.5	18.47
1335	18.77	19.56	18.36	16.4	11.26	8.26	7.53	11.02	12.68	16.67	18.39	19.26
1336	18.7	19.63	18.55	16.53	11.47	8.56	7.79	11.1	12.79	17.04	18.42	19.36
1337	19.03	19.99	18.95	16.79	11.96	9.23	8.58	11.36	12.68	17.55	18.44	19.44
1338	19.33	20.2	19.12	16.94	12.28	9.52	8.86	11.63	12.7	17.35	18.53	19.45
1339	19.29	20.18	19.11	16.89	12.01	9.22	8.56	11.54	12.69	17.12	18.46	19.45
1340	19.34	20.25	19.21	16.98	11.94	9.09	8.27	11.48	12.78	16.93	18.45	19.53
1341	19.44	20.28	19.26	17	11.95	9.06	8.15	11.51	12.83	16.92	18.48	19.55
1342	19.33	20.13	19.19	16.97	12.07	9.13	8.19	11.45	12.78	16.85	18.45	19.44
1343	19.4	20.16	19.21	17.14	12.19	9.13	8.24	11.44	12.93	16.94	18.61	19.59
1344	19.42	20.07	19.23	17.17	12.18	9.02	8.08	11.32	13.02	16.88	18.58	19.61
1345	19.69	20.31	19.44	17.17	12	8.61	7.74	11.09	13.02	17.01	18.72	19.97
1346	19.97	20.61	19.67	17.2	11.84	8.21	7.48	11.07	13.19	17.4	19.01	20.25
1347	19.87	20.42	19.56	17.21	11.97	8.55	7.74	11.16	13.19	17.26	18.94	20.13
1348	19.62	20.16	19.36	17.23	12.48	9.29	8.52	11.71	13.08	16.77	18.72	19.92
1349	19.57	20.26	19.24	17.31	12.77	9.72	9.03	11.99	13.13	16.72	18.73	19.74
1350	19.64	20.42	19.5	17.45	12.83	9.69	9	12.03	13.2	16.82	18.88	19.94
1351	19.47	20.09	19.45	17.49	12.94	9.78	9.3	12.29	13.29	16.74	18.88	19.68
1352	19.32	19.99	19.39	17.42	13.03	10.03	9.51	12.39	13.15	16.61	18.56	19.57
1353	19.32	20.27	19.68	17.52	13.09	10.05	9.55	12.34	13.21	16.59	18.54	19.57
1354	19.16	20.13	19.68	17.42	13.07	10.29	9.82	12.44	13.16	16.48	18.13	19.26
1355	18.92	19.66	19.31	17.16	12.86	10.35	9.81	12.28	12.97	16.22	17.69	19.05
1356	18.89	19.55	18.9	17.22	12.79	10.47	9.7	12.06	13.15	16.2	17.68	19.21
1357	18.73	19.56	18.84	17.11	12.83	10.51	9.87	12.27	12.88	16.04	17.44	19.04
1358	18.98	20.04	19.64	17.62	13.31	10.63	10.17	12.73	13.23	16.43	17.69	19.29
1359	19.05	20.01	19.67	17.81	13.43	10.68	10.14	12.8	13.31	16.25	17.78	19.24
1360	19.04	19.88	19.48	17.89	13.56	10.77	10.3	12.9	13.34	16.28	17.97	19.35
1361	19.19	20.14	19.55	17.9	13.59	10.91	10.38	13	13.76	16.79	18.05	19.28
1362	19.52	20.51	19.74	18.03	13.7	10.9	10.35	12.93	14.2	17.83	18.96	19.62
1363	17.63	18.32	17.21	15.5	10.94	8.28	7.37	9.95	11.2	15.37	16.91	17.97
1364	17.85	18.58	17.59	15.78	10.92	8.14	7.37	10.2	11.52	15.55	17.07	18.19
1365	18.44	19.18	18.1	16.1	11.03	8.17	7.37	10.8	12.28	16.26	17.89	18.86
1366	18.69	19.58	18.49	16.45	11.44	8.45	7.68	10.98	12.75	16.98	18.44	19.34
1367	18.72	19.63	18.62	16.53	11.65	8.8	8.18	11.12	12.65	17.32	18.31	19.24
1368	19.08	19.96	18.93	16.71	11.73	8.76	8.18	11.35	12.57	17.46	18.48	19.48
1369	18.99	19.87	18.87	16.7	11.58	8.61	7.89	11.18	12.58	17.21	18.4	19.43
1370	19.14	20.02	19.03	16.72	11.66	8.66	7.89	11.08	12.65	16.94	18.38	19.48
1371	19.24	20.12	19.11	16.85	11.82	8.99	7.96	11.24	12.66	16.73	18.35	19.43
1372	19.29	20.02	19.06	16.94	12.21	9.48	8.4	11.49	12.65	16.68	18.35	19.4
1373	19.29	19.98	19.05	16.99	12.41	9.69	8.66	11.67	12.76	16.71	18.41	19.46
1374	19.33	19.99	19.12	17.07	12.39	9.55	8.5	11.64	12.82	16.73	18.41	19.5
1375	19.51	20.16	19.26	17.13	12.27	9.39	8.36	11.36	12.97	16.76	18.55	19.8
1376	19.83	20.52	19.55	17.11	12.06	9.03	7.99	11.11	13.04	17.1	18.72	20.11
1377	19.72	20.46	19.5	17.12	12.23	9.39	8.39	11.28	13.04	17.18	18.75	20.07
1378	19.78	20.46	19.5	17.23	12.53	9.82	8.84	11.69	13.03	16.91	18.71	19.95
1379	19.75	20.28	19.4	17.26	12.69	9.91	9.08	11.82	13.11	16.77	18.68	19.94
1380	19.8	20.27	19.55	17.43	12.76	9.83	9.01	11.88	13.21	16.78	18.83	20.05
1381	19.47	20.05	19.43	17.46	12.96	9.98	9.25	12.2	13.26	16.68	18.78	19.78
1382	19.5	20.13	19.52	17.55	13.12	10.14	9.43	12.36	13.32	16.74	18.8	19.86
1383	19.47	20.39	19.76	17.63	13.13	10.11	9.47	12.39	13.36	16.73	18.75	19.89
1384	19.11	19.9	19.52	17.45	13.13	10.27	9.77	12.52	13.13	16.38	18.16	19.33
1385	18.97	19.45	19.09	17.2	13.02	10.42	9.91	12.41	12.98	16.19	17.63	19
1386	19	19.41	18.86	17.21	12.86	10.44	9.83	12.2	13.05	16.2	17.7	19.09
1387	18.75	19.26	18.69	17.03	12.84	10.48	9.85	12.21	12.89	16.03	17.33	18.83
1388	19.05	19.67	19.29	17.51	13.17	10.59	10.16	12.78	13.28	16.67	17.7	19.14
1389	19.01	19.66	19.14	17.53	13.35	10.72	10.3	12.85	13.33	16.51	17.77	19.14
1390	18.98	19.64	19.02	17.54	13.39	10.8	10.36	12.92	13.36	16.31	17.79	19.14
1391	19.04	19.8	19.17	17.65	13.46	10.86	10.42	12.99	13.67	16.74	17.83	19.1
1392	19.75	20.57	19.75	18.09	13.73	10.92	10.34	12.88	14.32	17.98	19.07	19.74
1393	16.62	17.28	16.42	14.58	10.56	8.02	7.14	9.34	10.47	14.43	15.85	16.97
1394	17.25	17.92	17.15	15.31	10.67	8.03	7.25	9.99	11.15	15.09	16.5	17.57
1395	18.34	19.07	18	16.05	10.98	8.14	7.33	10.77	12.24	16.22	17.85	18.73
1396	18.24	19.12	18.1	16.14	11.31	8.68	7.9	10.91	12.32	16.58	17.87	18.82
1397	18.32	19.23	18.17	16.2	11.34	8.58	7.86	10.97	12.4	16.89	18.04	18.96
1398	18.6	19.51	18.38	16.42	11.32	8.37	7.69	11.07	12.42	17.31	18.27	19.23
1399	18.69	19.54	18.51	16.49	11.38	8.35	7.57	10.96	12.53	17.35	18.32	19.32
1400	18.8	19.65	18.67	16.52	11.47	8.49	7.65	10.99	12.51	17.19	18.33	19.3
1401	19.06	19.9	18.91	16.66	11.62	8.79	7.77	11.03	12.55	16.81	18.31	19.36
1402	19.13	19.92	18.98	16.74	11.87	9.29	8.06	11.17	12.52	16.52	18.22	19.33
1403	19.19	19.92	19.07	16.87	12	9.36	8.16	11.26	12.71	16.55	18.36	19.41
1404	19.25	20	19.15	16.93	12.04	9.3	8.16	11.36	12.74	16.53	18.37	19.49
1405	19.38	20.12	19.2	16.98	12.19	9.47	8.35	11.41	12.8	16.55	18.41	19.68
1406	19.61	20.34	19.39	17	12.31	9.57	8.49	11.31	12.92	16.68	18.5	19.92
1407	19.6	20.44	19.41	17.08	12.53	9.91	8.92	11.59	12.94	16.73	18.47	19.92
1408	19.74	20.36	19.41	17.22	12.61	9.87	8.88	11.69	13.05	16.75	18.57	19.96
1409	19.95	20.24	19.43	17.31	12.66	9.92	8.98	11.73	13.17	16.76	18.66	20.07
1410	19.8	20.08	19.43	17.33	12.83	10.14	9.35	12.02	13.2	16.62	18.61	20.08
1411	19.53	19.94	19.27	17.32	12.97	10.21	9.5	12.25	13.21	16.63	18.49	19.87
1412	19.39	19.94	19.37	17.35	13.03	10.28	9.68	12.37	13.19	16.6	18.52	19.77
1413	19.55	20.32	19.73	17.5	13.13	10.27	9.55	12.41	13.37	16.76	18.82	20.11
1414	19.19	19.84	19.45	17.46	13.22	10.32	9.66	12.51	13.32	16.52	18.46	19.71
1415	19.13	19.52	18.82	17.25	13.19	10.44	9.93	12.52	13.07	16.31	17.73	19.07
1416	19.19	19.49	18.55	17.17	12.86	10.41	9.9	12.23	12.94	16.19	17.65	19.04
1417	18.77	19.11	18.35	17.05	12.76	10.45	9.83	12.2	12.87	16.03	17.27	18.68
1418	18.99	19.36	18.72	17.28	12.99	10.52	10.15	12.76	13.57	17.38	18.04	19.04
1419	19.17	19.74	18.83	17.32	13.08	10.66	10.25	12.78	14.18	17.88	18.85	19.69
1420	19.21	19.92	19.05	17.36	13.2	10.79	10.35	12.9	13.99	17.61	18.49	19.5
1421	18.88	19.54	18.8	17.38	13.3	10.86	10.36	12.99	13.58	16.77	17.82	18.95
1422	19.96	20.67	19.67	18.04	13.7	10.99	10.5	12.95	14.35	18.06	19.16	19.93
1423	16.16	16.79	15.89	13.97	10.19	7.87	6.73	8.96	10.16	14.12	15.27	16.6
1424	17.19	17.96	17.13	15.2	10.77	8.1	7.24	10.09	11.27	15.27	16.53	17.62
1425	18.23	18.95	17.91	15.96	10.93	8.08	7.31	10.67	12.21	16.22	17.76	18.64
1426	18.08	18.92	18.03	15.94	11.15	8.5	7.77	10.82	12.1	16.43	17.58	18.54
1427	18.3	19.15	18.14	16.18	11.19	8.42	7.72	10.94	12.29	16.9	17.96	18.83
1428	18.23	19.09	17.94	16.11	11.12	8.22	7.55	10.89	12.22	17.02	17.98	18.87
1429	18.25	19.08	18.03	16.17	11.13	8.31	7.54	10.84	12.24	17.04	17.99	18.94
1430	18.52	19.36	18.29	16.31	11.3	8.42	7.58	10.92	12.38	17.11	18.12	19.1
1431	18.99	19.73	18.75	16.56	11.49	8.63	7.71	11.02	12.55	16.92	18.34	19.31
1432	19.28	20.06	19.01	16.78	11.67	8.87	7.68	11.07	12.7	16.69	18.4	19.44
1433	19.24	20.02	19.23	16.86	11.74	8.96	7.72	11.17	12.79	16.57	18.51	19.45
1434	19.33	20.06	19.28	17	11.83	8.91	7.83	11.27	12.84	16.62	18.52	19.61
1435	19.39	20.14	19.33	17.02	11.88	8.97	7.91	11.26	12.87	16.52	18.46	19.69
1436	19.6	20.37	19.45	17.02	11.97	9.06	8.15	11.13	12.98	16.58	18.51	19.89
1437	19.6	20.39	19.41	17.03	12.4	9.67	8.69	11.43	12.96	16.54	18.43	19.89
1438	19.71	20.26	19.39	17.2	12.66	9.85	8.92	11.78	13.09	16.56	18.45	19.84
1439	19.8	20.27	19.39	17.2	12.8	10.07	9.31	12.02	13.12	16.53	18.41	19.96
1440	19.65	20.09	19.25	17.14	12.84	10.14	9.65	12.22	13.07	16.46	18.15	19.88
1441	19.5	20.07	19.13	17.11	12.81	10.19	9.67	12.28	13.03	16.4	18.17	19.71
1442	19.41	19.99	19.33	17.24	12.96	10.24	9.78	12.35	13.17	16.48	18.43	19.77
1443	19.6	20.2	19.67	17.35	13.03	10.35	9.75	12.37	13.35	16.75	18.84	20.14
1444	19.38	20.01	19.61	17.46	13.16	10.35	9.7	12.42	13.41	16.48	18.84	19.95
1445	19.17	19.57	18.74	17.21	13.17	10.43	9.92	12.52	13.12	16.3	17.87	19.18
1446	19.38	19.68	18.51	17.28	12.86	10.41	9.86	12.12	12.93	16.33	17.67	19.29
1447	18.84	19.22	18.21	17.21	12.84	10.46	9.74	12.13	12.81	15.98	17.26	18.66
1448	18.99	19.45	18.66	17.31	12.94	10.59	10.04	12.77	13.92	17.75	18.66	19.47
1449	19.93	20.12	19.15	17.31	13.09	10.68	10.3	12.61	14.38	17.63	18.97	20.63
1450	19.82	20.39	19.45	17.41	13.22	10.81	10.44	12.78	14.31	17.81	19.11	20.15
1451	18.89	19.56	18.89	17.45	13.38	10.87	10.5	13.07	13.77	17.06	18.21	18.9
1452	20.04	20.64	19.67	18.04	13.78	11.03	10.6	13	14.42	18.04	19.2	20.17
1453	15.75	16.23	15.26	13.3	9.55	7.34	6.21	8.42	9.66	13.62	14.65	16.07
1454	17.06	17.82	16.94	14.94	10.61	8.01	7.1	9.95	11.16	15.18	16.32	17.48
1455	18.15	18.81	17.76	15.82	10.88	8.11	7.32	10.63	12.11	16.13	17.56	18.54
1456	18.26	19.13	18.12	16.07	11.16	8.5	7.75	10.8	12.24	16.65	17.86	18.75
1457	18.38	19.19	18.2	16.18	11.15	8.33	7.66	10.9	12.21	16.95	17.96	18.88
1458	18.49	19.32	18.2	16.24	11.07	8.17	7.46	10.89	12.27	17.15	18.1	19
1459	18.45	19.21	18.06	16.23	11.11	8.21	7.45	10.89	12.32	17.18	18.09	18.99
1460	18.7	19.43	18.3	16.39	11.15	8.26	7.48	10.94	12.49	17.31	18.26	19.2
1461	19.09	19.75	18.71	16.61	11.44	8.52	7.58	10.99	12.58	17.1	18.41	19.36
1462	19.22	20.03	19.01	16.7	11.8	9.11	7.96	11.26	12.64	16.64	18.49	19.34
1463	19.14	19.96	19.08	16.82	12.04	9.41	8.23	11.49	12.65	16.52	18.47	19.24
1464	19.18	19.92	19.16	16.92	12.06	9.26	8.25	11.48	12.79	16.53	18.45	19.39
1465	19.42	20.16	19.36	17.04	11.96	8.92	7.94	11.27	12.97	16.63	18.48	19.64
1466	19.66	20.43	19.53	17.05	11.95	8.71	7.93	11.17	13.08	16.71	18.64	19.88
1467	19.65	20.4	19.49	17.11	12.28	9.3	8.47	11.42	13.06	16.62	18.54	19.94
1468	19.6	20.18	19.31	17.06	12.68	9.96	9.24	11.87	12.98	16.42	18.29	19.86
1469	19.63	20.27	19.37	17.11	12.73	10.15	9.53	12.05	12.94	16.4	18.19	19.99
1470	19.66	20.23	19.29	17.14	12.83	10.19	9.61	12.12	12.93	16.37	18.03	19.95
1471	19.53	20.13	19.23	17.06	12.82	10.18	9.71	12.18	12.98	16.31	18.08	19.69
1472	19.5	20.21	19.41	17.26	12.9	10.24	9.76	12.29	13.16	16.5	18.42	19.8
1473	19.63	20.33	19.64	17.29	13.09	10.35	9.85	12.38	13.41	16.95	18.9	20.22
1474	19.58	20.25	19.6	17.43	13.13	10.37	9.8	12.49	13.47	16.66	19.01	20.01
1475	18.95	19.43	18.65	17.16	13.17	10.43	9.99	12.47	12.97	16.19	17.83	18.97
1476	19.22	19.57	18.36	17.09	12.77	10.38	9.79	12.08	12.83	16.25	17.46	19.13
1477	18.98	19.36	18.27	17.24	12.81	10.46	9.66	12.04	12.8	15.89	17.27	18.83
1478	18.92	19.31	18.48	17.28	12.98	10.64	9.86	12.65	13.67	17.3	18.54	19.28
1479	19.64	19.75	18.8	17.27	13.04	10.69	10.2	12.85	14.38	18.04	19.17	20.42
1480	19.37	19.81	18.92	17.32	13.17	10.75	10.45	13	14.25	18.05	19.16	19.82
1481	18.9	19.45	18.8	17.54	13.47	10.94	10.61	13.17	13.92	17.15	18.55	18.95
1482	19.95	20.47	19.57	17.97	13.86	11.04	10.66	13.08	14.45	18.06	19.29	20.18
1483	16.11	16.55	15.48	13.41	9.5	7.02	6.03	8.47	9.88	13.97	15.04	16.42
1484	16.56	17.14	16.34	14.28	10.31	7.86	6.94	9.44	10.66	14.66	15.71	16.95
1485	17.63	18.21	17.47	15.44	10.52	7.81	6.97	10.33	11.76	15.5	16.74	17.96
1486	18.1	18.68	17.65	15.74	10.86	8.13	7.39	10.55	12.06	16.15	17.51	18.47
1487	18.57	19.35	18.37	16.21	11.21	8.33	7.64	10.93	12.21	17.08	18.11	18.96
1488	18.78	19.52	18.58	16.4	11.22	8.23	7.54	11.01	12.18	17.05	18.28	19
1489	18.88	19.61	18.46	16.36	11.15	8.26	7.47	10.96	12.52	17.33	18.32	19.28
1490	18.6	19.32	18.14	16.23	11.04	8.24	7.45	11	12.44	17.21	18.11	19.09
1491	18.72	19.35	18.31	16.32	11.29	8.49	7.59	10.96	12.36	17	18.05	19.1
1492	19.04	19.78	18.79	16.61	11.78	9.38	8.36	11.35	12.41	16.61	18.32	19.21
1493	19.04	19.88	19.01	16.76	12.09	9.65	8.63	11.57	12.57	16.39	18.3	19.02
1494	19.21	20.02	19.17	16.91	12.09	9.46	8.48	11.48	12.81	16.55	18.44	19.23
1495	19.38	20.18	19.27	16.98	12.2	9.28	8.39	11.34	12.98	16.59	18.54	19.46
1496	19.51	20.21	19.32	17.1	12.23	9.14	8.32	11.33	13.09	16.63	18.38	19.6
1497	19.63	20.26	19.38	17.16	12.35	9.23	8.56	11.57	13.12	16.66	18.37	19.85
1498	19.81	20.38	19.47	17.15	12.55	9.65	9.11	11.89	13.07	16.63	18.54	20.14
1499	19.9	20.49	19.55	17.24	12.59	9.84	9.19	12.02	13.15	16.68	18.54	20.35
1500	19.88	20.52	19.63	17.3	12.74	10.02	9.39	12.16	13.17	16.84	18.47	20.41
1501	19.6	20.43	19.51	17.3	12.93	10.21	9.68	12.25	13.12	16.54	18.4	20.15
1502	19.48	20.37	19.39	17.22	12.97	10.27	9.8	12.32	13.12	16.4	18.49	20.01
1503	19.7	20.56	19.52	17.37	13.08	10.3	9.86	12.43	13.41	16.84	19.02	20.39
1504	19.68	20.47	19.53	17.45	13.15	10.29	9.87	12.5	13.38	16.69	18.95	20.07
1505	18.78	19.35	18.72	17.17	13.19	10.4	10.05	12.46	12.83	15.98	17.78	18.8
1506	18.79	19	18.11	16.75	12.76	10.42	9.79	12	12.68	15.98	17.04	18.75
1507	18.55	18.7	17.98	16.74	12.63	10.49	9.71	11.9	12.63	15.57	16.76	18.33
1508	18.73	19.05	18.23	16.98	12.79	10.61	9.77	12.24	12.97	16.09	17.51	18.6
1509	18.81	19.16	18.26	17.19	13	10.62	10.08	12.92	13.88	17.45	18.82	19.11
1510	18.77	19.21	18.25	17.14	13.1	10.72	10.49	13.09	14.03	17.43	18.76	18.93
1511	18.85	19.37	18.56	17.42	13.56	10.93	10.59	13.25	14.02	17.08	18.54	18.97
1512	19.63	20.14	19.24	17.83	13.86	11.05	10.63	13.22	14.49	18	19.32	20.08
1513	19.08	19.78	18.78	16.5	11.16	8.28	7.45	10.97	12.56	17.2	18.51	19.39
1514	18.7	19.36	18.3	16.23	11.01	8.25	7.43	11	12.38	17.05	18.1	19.13
1515	18.45	19.09	18.08	16.16	11.08	8.39	7.54	10.98	12.23	16.83	17.83	18.89
1516	18.83	19.51	18.52	16.39	11.6	9.26	8.31	11.31	12.33	16.75	18.1	19.09
1517	19.04	19.85	18.95	16.7	12.05	9.62	8.78	11.52	12.49	16.56	18.32	19.09
1518	19.18	19.99	19.06	16.87	12.2	9.67	8.88	11.61	12.73	16.54	18.43	19.15
1519	19.41	20.09	19.16	16.92	12.4	9.74	8.94	11.64	12.84	16.61	18.39	19.33
1520	19.53	20.19	19.3	17.1	12.4	9.62	8.78	11.56	13.05	16.59	18.3	19.53
1521	19.58	20.17	19.38	17.21	12.37	9.28	8.66	11.64	13.18	16.61	18.32	20.02
1522	19.76	20.34	19.56	17.24	12.37	9.26	8.75	11.86	13.26	16.73	18.59	20.38
1523	20.07	20.58	19.73	17.36	12.3	9.13	8.69	11.84	13.31	16.86	18.77	20.51
1524	20.07	20.62	19.61	17.32	12.7	9.78	9.2	12.09	13.27	16.78	18.67	20.47
1525	19.81	20.62	19.51	17.43	12.89	10.02	9.5	12.25	13.22	16.61	18.64	20.33
1526	19.52	20.48	19.11	17.18	13.01	10.29	9.77	12.36	12.99	16.3	18.65	20.22
1527	19.62	20.61	19.1	17.31	13.1	10.27	9.84	12.47	13.17	16.42	19.03	20.34
1528	18.92	20.23	18.82	17.34	13.15	10.31	9.95	12.47	12.99	15.97	18.55	19.22
1529	18.62	19.34	18.5	17.05	13.22	10.44	10.01	12.33	12.58	15.71	17.51	18.5
1530	18.46	18.77	18.23	16.61	12.76	10.42	9.82	11.9	12.51	15.61	16.84	18.39
1531	18.09	18.74	18.33	16.51	12.56	10.49	9.74	11.86	12.47	15.45	16.59	17.92
1532	18.39	19.05	18.61	16.92	12.84	10.49	9.91	12.05	12.65	15.71	16.91	18.32
1533	18.63	19.02	18.3	17.11	13.15	10.62	10.28	12.66	12.89	15.83	17.19	18.55
1534	18.7	19.11	18.25	17.18	13.26	10.74	10.46	13	13.34	15.85	17.28	18.6
1535	18.69	19.21	18.42	17.31	13.55	10.93	10.64	13.23	13.82	16.46	17.84	18.8
1536	19.4	19.76	19.02	17.71	13.91	11.07	10.65	13.29	14.45	17.69	19.09	19.97
1537	19.22	19.9	18.91	16.57	11.2	8.22	7.41	11	12.59	17.16	18.56	19.5
1538	19.12	19.85	18.74	16.46	11.1	8.27	7.45	11.03	12.58	17.11	18.46	19.41
1539	18.82	19.44	18.48	16.31	11.1	8.29	7.49	11	12.33	16.91	18.06	19.07
1540	19.11	19.76	18.78	16.52	11.5	8.87	8.04	11.29	12.47	16.85	18.34	19.26
1541	19.36	20.13	19.18	16.82	11.83	9.26	8.38	11.45	12.75	16.89	18.61	19.46
1542	19.24	20.1	19.15	16.85	12.04	9.52	8.72	11.59	12.74	16.82	18.49	19.4
1543	19.26	20.13	19.14	16.93	12.4	9.83	9.08	11.71	12.83	16.65	18.35	19.31
1544	19.34	20.16	19.07	16.96	12.49	9.83	9.18	11.81	12.97	16.55	18.3	19.37
1545	19.24	19.81	19.05	17	12.6	9.84	9.28	11.91	13.04	16.46	18	19.55
1546	19.32	19.91	19.22	17.12	12.62	9.88	9.31	12.02	13.12	16.46	18.13	19.61
1547	19.54	20.41	19.61	17.37	12.68	9.7	9.14	12.04	13.29	16.63	18.53	19.98
1548	19.58	20.4	19.52	17.36	12.82	9.78	9.28	12.23	13.25	16.63	18.52	20.17
1549	19.6	20.39	19.3	17.33	12.98	9.94	9.34	12.32	13.33	16.8	18.7	20.25
1550	19.49	20.39	18.97	17.08	13.01	10.29	9.75	12.39	13.07	16.47	18.62	20.19
1551	19.1	20.32	18.79	17.13	13.09	10.26	9.87	12.45	13	16.24	18.62	19.71
1552	18.83	19.41	18.29	17.07	13.24	10.33	9.97	12.41	12.67	15.77	17.48	18.58
1553	18.9	19.21	18.2	17.08	13.3	10.38	10.03	12.25	12.62	15.77	16.91	18.52
1554	18.31	19.3	18.35	16.77	12.88	10.47	9.89	11.96	12.43	15.53	16.92	18.13
1555	17.95	19.26	18.53	16.62	12.59	10.42	9.83	11.8	12.38	15.29	16.56	17.75
1556	18.28	19.75	19.17	17.32	13.11	10.49	9.96	12.01	12.51	15.57	16.88	18.08
1557	18.64	19.87	19.45	17.81	13.55	10.73	10.43	12.66	12.81	15.56	17.06	18.19
1558	18.81	19.81	19.27	17.92	13.69	10.89	10.61	13.07	13.26	15.64	16.95	18.41
1559	18.44	19.06	18.57	17.5	13.62	10.95	10.73	13.2	13.55	15.94	17.2	18.57
1560	18.76	19.19	18.39	17.43	13.75	11.1	10.77	13.4	14.28	16.96	18.13	19.37
1561	19.24	19.87	18.91	16.67	11.33	8.25	7.5	11.21	12.61	17.02	18.65	19.49
1562	19.27	19.91	18.94	16.57	11.19	8.23	7.42	11.04	12.7	17.03	18.59	19.48
1563	19.13	19.73	18.69	16.44	11.16	8.25	7.49	11.09	12.56	16.82	18.32	19.3
1564	19.4	19.98	18.95	16.67	11.69	8.98	8.25	11.33	12.7	16.88	18.59	19.42
1565	19.31	19.99	19.03	16.72	12.18	9.66	8.86	11.54	12.68	16.95	18.61	19.49
1566	19.35	20.14	19.16	16.85	12.3	9.63	8.89	11.65	12.87	16.91	18.59	19.69
1567	19.4	20.33	19.29	16.99	12.32	9.63	8.9	11.69	12.93	16.8	18.46	19.75
1568	19.43	20.36	19.34	17.06	12.25	9.41	8.74	11.71	13.18	16.66	18.27	19.72
1569	19.27	19.83	19	17.02	12.48	9.66	9.16	11.9	13.07	16.44	17.99	19.39
1570	19.19	19.74	19.09	16.95	12.65	9.87	9.3	12	13.03	16.42	17.93	19.14
1571	19.17	20.17	19.32	17.14	12.75	9.94	9.45	12.13	13.13	16.52	18.29	19.24
1572	19.03	20.17	19.18	17.07	12.89	10.05	9.6	12.27	13.24	16.53	18.35	19.63
1573	19.15	20.2	19.22	16.97	12.94	10.2	9.73	12.31	13.31	16.75	18.63	20.17
1574	19.67	20.58	19.41	17.17	13.05	10.23	9.72	12.43	13.49	17.3	19.09	20.64
1575	19.08	20.26	19.05	17.32	13.15	10.25	9.74	12.52	13.42	16.85	18.86	20.16
1576	18.73	19.31	18.36	16.88	13.19	10.36	9.96	12.54	13.15	16.21	17.96	18.72
1577	18.81	19.97	19.02	17.28	13.29	10.19	9.95	12.6	13.64	16.85	18.19	18.91
1578	19.44	20.64	19.5	17.38	13.14	10.41	10.07	12.47	13.29	16.7	18.34	19.26
1579	18.75	19.88	18.73	16.84	12.64	10.53	9.89	11.91	12.21	15.23	17.09	18.03
1580	18.63	20.02	19.07	17.41	13.1	10.51	10.13	12.21	12.53	15.26	16.59	17.94
1581	19.08	20.34	19.68	18.01	13.69	10.76	10.53	12.95	13.22	15.63	16.8	18.33
1582	19.08	20.22	19.69	18.16	13.81	10.98	10.54	13.17	13.54	15.81	16.89	18.63
1583	18.55	19.15	18.94	17.97	13.85	11.07	10.76	13.26	13.71	16.04	17.09	18.67
1584	19.07	19.31	18.68	18.01	14	11.16	10.61	13.41	14.43	17.2	18.08	19.65
1585	19.23	19.73	18.68	16.59	11.68	8.76	8.01	11.39	12.42	16.83	18.58	19.28
1586	19.41	19.83	18.91	16.72	11.37	8.39	7.55	11.24	12.75	16.93	18.73	19.52
1587	19.2	19.76	18.76	16.55	11.25	8.32	7.59	11.11	12.71	16.83	18.43	19.35
1588	19.08	19.62	18.65	16.45	11.77	9.13	8.44	11.35	12.52	16.8	18.23	19.18
1589	19.51	20.03	18.98	16.74	12.25	9.82	9.12	11.69	12.74	17.29	18.58	19.68
1590	19.34	19.93	18.98	16.63	12.25	9.8	9.09	11.65	12.77	17.17	18.46	19.64
1591	19.48	20.25	19.34	16.99	12.25	9.61	8.82	11.72	13.11	17.18	18.69	20
1592	19.45	20.13	19.32	17.1	12.17	9.23	8.5	11.67	13.42	16.87	18.41	19.69
1593	19.4	19.76	18.88	17.04	12.46	9.42	8.83	11.82	13.29	16.61	18.27	19.3
1594	19.19	19.77	18.85	16.99	12.65	9.7	9.16	12.08	13.19	16.46	18.08	19.26
1595	19.2	20	18.99	17.03	12.81	9.88	9.31	12.18	13.29	16.72	18.37	19.49
1596	19.04	20.01	19	17.03	12.9	10.07	9.44	12.27	13.49	16.87	18.3	19.7
1597	19.37	20.31	19.41	17.12	13	10.23	9.66	12.34	13.78	17.61	18.89	20.28
1598	20.15	20.85	19.77	17.41	13.09	10.31	9.65	12.24	14.01	18.09	19.02	20.61
1599	20.1	20.87	19.76	17.54	13.16	10.29	9.49	12.27	14.04	18.03	18.97	20.69
1600	19.86	20.69	19.65	17.58	12.96	9.98	9.31	12.44	13.98	17.88	18.97	20.42
1601	20.24	20.88	19.87	17.74	12.9	9.63	9.31	12.44	14	17.93	19.15	20.67
1602	20.24	20.85	19.72	17.62	13.21	10.36	9.98	12.48	13.48	17.26	18.91	20.16
1603	19.01	19.9	18.64	16.88	12.64	10.55	9.97	11.86	12.1	15.21	17.34	18.02
1604	18.66	20.18	18.99	17.49	13.15	10.51	10.2	12.4	12.52	15.2	16.84	17.74
1605	19.22	20.4	19.45	18.08	13.74	10.89	10.45	13.18	13.54	15.9	17.29	18.5
1606	19.22	20.13	19.68	18.21	13.77	11	10.26	13.25	14.08	16.46	17.62	18.96
1607	18.62	19.28	19.1	18.21	13.96	11.07	10.52	13.35	14.24	16.64	17.47	18.99
1608	18.71	19.03	18.6	18.08	14.02	11.19	10.63	13.43	14.46	17.08	18.03	19.27
1609	18.73	19.36	18.43	16.22	11.47	8.92	8.08	11.17	12.41	17.03	18.05	19.05
1610	19.36	19.95	18.86	16.58	11.58	8.79	8.09	11.27	12.82	17.43	18.58	19.61
1611	19.01	19.61	18.61	16.43	11.5	8.81	8.23	11.32	12.63	17	18.18	19.23
1612	18.8	19.3	18.41	16.29	11.84	9.47	8.82	11.43	12.39	16.6	17.96	18.85
1613	19.51	19.81	18.91	16.65	12.25	9.7	9.02	11.63	12.75	17.07	18.49	19.48
1614	19.6	19.95	19.17	16.87	12.3	9.69	8.87	11.76	13.06	17.26	18.72	19.75
1615	19.42	19.89	19.19	16.96	12.36	9.59	8.79	11.75	13.35	17.28	18.8	19.65
1616	19.29	19.68	18.96	16.99	12.44	9.75	8.97	11.86	13.44	17.14	18.5	19.19
1617	19.34	19.57	18.63	16.93	12.6	9.87	9.28	11.95	13.42	16.88	18.14	19.06
1618	19.31	19.84	18.96	17.1	12.67	9.82	9.18	11.97	13.66	17.38	18.52	19.41
1619	19.49	20.14	19.11	17.07	12.72	9.85	9.11	12.04	13.73	17.55	18.81	19.98
1620	19.82	20.49	19.37	17.14	12.86	10.16	9.53	12.25	13.57	17.5	18.79	20.27
1621	19.94	20.49	19.32	16.99	12.93	10.33	9.9	12.46	13.61	17.74	18.89	20.28
1622	20.11	20.75	19.63	17.24	13.09	10.38	10	12.45	13.95	18	19.03	20.48
1623	20.24	20.86	19.79	17.51	13.15	10.39	9.72	12.4	14.02	18.03	19.14	20.58
1624	20.51	20.88	19.99	17.74	12.58	9.71	8.94	12.39	14.02	17.85	19.01	20.67
1625	20.39	21.02	19.94	17.88	12.54	9.38	8.99	12.51	14.02	17.86	19.27	20.73
1626	18.93	19.99	18.6	17.07	13.06	10.34	10.03	12.48	13.35	16.81	18.25	19.18
1627	17.97	18.79	17.82	16.47	12.45	10.37	9.67	11.75	12.14	15.12	16.56	17.64
1628	17.99	19.38	18.38	17.28	13.03	10.58	10.19	12.4	12.37	15.07	16.39	17.61
1629	18.45	19.77	18.9	17.85	13.5	10.8	10.67	13.01	13.05	15.39	16.57	17.91
1630	18.62	19.49	18.96	17.98	13.7	10.95	10.78	13.29	13.83	16.17	17.42	18.59
1631	18.24	18.81	18.47	17.78	13.69	11.03	10.83	13.36	14.12	16.55	17.58	18.73
1632	18.59	18.94	18.3	17.82	13.99	11.21	10.9	13.45	14.4	16.9	17.99	18.96
1633	17.56	18.07	17.42	15.45	10.54	8.06	7.45	10.92	12.12	15.84	16.91	17.75
1634	19.12	19.68	18.63	16.44	11.27	8.57	7.86	11.2	12.97	17.43	18.38	19.43
1635	19.45	19.96	18.9	16.66	11.58	8.86	8.22	11.46	12.9	17.42	18.6	19.66
1636	19.04	19.59	18.61	16.46	11.75	9.27	8.64	11.49	12.68	16.9	18.2	19.08
1637	19.05	19.5	18.62	16.5	11.96	9.53	8.81	11.61	12.72	16.72	18.14	19.08
1638	19.44	19.74	18.98	16.93	12.14	9.38	8.54	11.74	13.27	17.13	18.69	19.37
1639	19.6	19.92	19.33	17.03	12.2	9.41	8.67	11.79	13.6	17.73	18.89	19.5
1640	19.37	20.06	19.13	16.91	12.42	9.84	9.2	11.88	13.51	17.63	18.61	19.46
1641	19.17	19.76	18.68	16.74	12.38	9.93	9.39	11.89	13.16	17.18	18.31	19.08
1642	19.72	20.42	19.27	17.09	12.63	10.06	9.55	12.14	13.57	17.65	18.88	19.81
1643	20.07	20.41	19.39	17.17	12.73	10.13	9.51	12.14	13.77	17.93	18.78	20.19
1644	20.03	20.26	19.49	17.25	12.86	10.26	9.73	12.27	13.76	17.97	18.59	20.07
1645	20.19	20.39	19.62	17.36	12.94	10.35	9.79	12.4	13.97	18.05	18.58	20.17
1646	20.3	20.51	19.72	17.53	12.84	10.32	9.54	12.35	14.03	18.04	18.57	20.24
1647	20.39	20.67	19.85	17.66	12.66	10.03	9.1	12.4	14.04	18	18.61	20.33
1648	20.33	20.56	19.85	17.7	12.42	9.64	8.92	12.51	13.96	17.74	18.6	20.3
1649	20.47	20.47	19.91	17.7	12.48	9.61	9.17	12.57	14.01	17.41	18.64	20.37
1650	18.99	19.74	18.73	17.13	13.06	10.52	10.16	12.55	13.31	16.77	18.1	19.13
1651	17.51	17.97	17.36	16.13	12.36	10.43	9.84	11.85	12.12	14.96	16.07	17.39
1652	17.96	18.5	17.91	16.87	12.94	10.58	10.22	12.54	12.76	15.36	16.41	17.78
1653	18.2	19.18	18.48	17.55	13.39	10.78	10.56	12.93	13.2	15.59	16.55	17.99
1654	18.04	19.16	18.53	17.59	13.42	10.86	10.59	12.99	13.35	15.78	16.92	18.14
1655	17.95	18.48	18.09	17.25	13.32	10.93	10.65	13.13	13.59	15.94	16.96	18.1
1656	18.5	18.88	18.22	17.64	13.74	11.12	10.95	13.43	14.27	16.95	18.03	18.84
1657	18.49	19.12	18.27	16.19	10.89	8.21	7.45	11.31	12.96	16.66	17.83	18.77
1658	19.65	20.17	19.06	16.7	11.34	8.49	7.68	11.4	13.43	17.89	18.88	19.97
1659	19.88	20.21	19.09	16.95	11.71	8.72	7.94	11.59	13.34	17.81	19.1	19.81
1660	19.75	20.13	19.12	16.97	11.83	8.86	8.05	11.56	13.56	17.76	19.08	19.71
1661	19.87	20.43	19.4	16.97	11.89	9.05	8.23	11.61	13.67	17.91	19.11	20.01
1662	19.73	20.24	19.23	16.94	11.89	9.27	8.52	11.62	13.61	17.83	18.85	19.81
1663	17.95	18.52	17.8	15.76	10.68	8.15	7.43	11.2	12.5	16.07	17.19	18.17
1664	19.84	20.37	19.23	16.8	11.39	8.52	7.62	11.55	13.66	17.97	19	20.14
1665	19.33	19.83	18.79	16.64	11.55	8.77	7.98	11.49	13.21	17.64	18.62	19.42
1666	19.38	19.88	18.84	16.63	11.58	8.91	8.17	11.56	13.34	17.65	18.55	19.43
1667	19.59	20.09	18.96	16.67	11.55	9	8.19	11.59	13.59	17.82	18.67	19.87
1668	19.05	19.52	18.48	16.43	11.61	9.43	8.7	11.63	13.35	17.13	18.18	19.26
1669	18.9	19.45	18.4	16.33	11.03	8.42	7.61	11.52	13.18	16.98	18.15	19.17
1670	19.76	20.26	19.14	16.75	11.39	8.54	7.72	11.7	13.64	17.91	18.92	20.07
1671	19.1	19.68	18.66	16.4	11.35	8.76	8	11.47	13.17	17.44	18.26	19.31
1672	18.04	18.62	17.73	15.84	11.17	8.91	8.22	11.37	12.61	16.28	17.3	18.38
1673	17.7	18.29	17.48	15.72	11.05	9.01	8.32	11.53	12.41	15.8	16.95	17.96
1674	18.44	19.03	18.03	16.25	11.43	9.32	8.56	11.81	13	16.39	17.57	18.59
1675	19.17	19.68	18.56	16.47	11.13	8.53	7.73	11.64	13.34	17.27	18.37	19.44
1676	19.26	19.81	18.64	16.54	11.26	8.58	7.82	11.71	13.42	17.39	18.5	19.59
1677	17.97	18.5	17.58	15.74	10.8	8.38	7.7	11.26	12.47	16.13	17.17	18.19
1678	16.84	17.47	16.77	15.2	10.63	8.5	7.83	10.98	11.64	15.21	16.14	17.05
1679	17.73	18.49	17.68	15.98	11.19	9.05	8.31	11.65	12.51	16	17.02	17.95
1680	18.86	19.46	18.41	16.4	11.54	9.44	8.69	11.85	13.34	16.79	18	19.12
1681	18.71	19.15	18.21	16.2	11.02	8.57	7.8	11.71	13.09	16.81	18.02	18.91
1682	17.79	18.22	17.37	15.58	10.75	8.56	7.79	11.25	12.44	16.1	17.22	17.99
1683	16.23	16.51	15.73	14.2	10.14	8.42	7.6	9.92	10.77	14.62	15.48	16.38
1684	16.43	16.85	16.02	14.53	10.28	8.42	7.75	10.17	11	14.88	15.7	16.56
1685	17.52	18.07	17.27	15.56	11.02	9.03	8.4	11.48	12.33	15.62	16.77	17.69
1686	19.56	20	19.01	16.72	12.07	9.83	9.24	12.01	13.6	17.56	18.53	19.74
1687	16.93	17.26	16.62	15.13	10.5	8.47	7.69	11.24	12.05	15.64	16.48	17.17
1688	15.56	15.81	15	13.57	9.67	8.01	7.25	9.68	10.3	14	14.79	15.65
1689	15.42	15.67	14.82	13.32	9.59	8.06	7.24	9.23	9.97	13.69	14.47	15.52
1690	17.19	17.54	16.64	14.88	10.41	8.48	7.73	10.69	11.74	15.23	16.33	17.29
1691	19.04	19.53	18.47	16.34	11.55	9.37	8.64	11.82	13.3	17.14	18.16	19.28
1692	19.98	20.36	19.26	17	12.36	9.92	9.28	12.13	13.9	17.88	18.91	20.09
