# Supplementary material for: Roles of host and environment in shift of primary anthrax host species in Kruger National Park
Source: PLoS One. 2024 Dec 6;19(12):e0314103. doi: 10.1371/journal.pone.0314103 (PMC11623471; doi:10.1371/journal.pone.0314103)
Supplement: S1 Data — (ZIP) [file pone.0314103.s001.zip › Ochai Supplementary Data/Tmin excel/2002.xlsx]

## Sheet: 2002
UPID	2002_1	2002_2	2002_3	2002_4	2002_5	2002_6	2002_7	2002_8	2002_9	2002_10	2002_11	2002_12
1	20.62	20.15	19.05	17.46	12.82	10.83	9.74	13.24	14.24	18.09	19.04	21.06
2	20.81	20.32	19.28	17.6	12.93	10.85	9.77	13.34	14.3	18.2	19.16	21.18
3	20.93	20.43	19.33	17.58	12.95	10.98	9.94	13.38	14.32	18.22	19.17	21.27
4	21.02	20.64	19.34	17.63	13.04	10.95	9.89	13.36	14.35	18.4	19.17	21.37
5	20.75	20.52	19.14	17.61	12.99	10.79	9.61	13.16	14.24	18.41	18.88	21.2
6	20.73	20.62	19.28	17.73	12.99	10.8	9.64	13.2	14.31	18.62	18.92	21.24
7	21.12	20.8	19.54	17.96	13.13	10.95	9.8	13.37	14.6	18.87	19.18	21.46
8	21.16	20.95	19.56	17.98	13.22	11.13	10.07	13.58	14.81	18.89	19.11	21.49
9	21.01	20.85	19.44	17.85	13.18	11.12	10.02	13.66	14.87	18.75	18.86	21.33
10	20.86	20.69	19.37	17.88	13.15	11.07	9.91	13.51	14.7	18.63	18.7	21.15
11	20.89	20.75	19.65	18.11	13.26	11.08	9.94	13.45	14.62	18.62	19.07	21.2
12	20.61	20.52	19.51	18.07	13.35	10.99	9.75	13.25	14.27	17.77	18.87	20.94
13	20.53	20.37	19.41	18.02	13.36	10.98	9.76	13.21	14.09	17.53	18.61	20.87
14	20.62	20.53	19.58	18.16	13.42	11.02	9.84	13.39	14.3	17.66	18.71	21
15	20.72	20.53	19.67	18.33	13.52	11.05	9.88	13.61	14.52	17.87	18.87	21.11
16	21.2	20.93	19.79	18.21	13.76	11.58	10.31	14.23	15.19	18.73	19.25	21.49
17	21.34	21.08	19.45	17.81	13.94	11.88	10.64	14.45	15.4	18.94	19.25	21.67
18	21.05	20.68	19.65	18.06	13.99	11.99	10.73	14.64	15.33	18.36	19.08	21.47
19	20.71	20.31	19.21	17.64	12.98	10.66	9.49	13.21	14.36	18.1	19.24	21.27
20	20.66	20.3	19.23	17.66	12.99	10.83	9.74	13.24	14.35	18.11	19.14	21.16
21	20.95	20.5	19.48	17.79	13.07	11.04	9.91	13.39	14.46	18.24	19.34	21.33
22	21.1	20.72	19.5	17.82	13.16	11.03	9.96	13.39	14.49	18.44	19.36	21.47
23	20.96	20.74	19.24	17.7	13.15	11.01	9.86	13.4	14.51	18.79	19.14	21.4
24	20.86	20.68	19.19	17.67	13.13	11.03	9.89	13.46	14.67	18.74	18.98	21.27
25	21.06	20.88	19.36	17.92	13.16	11.06	9.98	13.52	14.73	18.8	19.14	21.4
26	21.27	21.1	19.64	18.09	13.27	11.19	10.07	13.7	14.92	19.02	19.36	21.65
27	21.28	21.07	19.93	18.23	13.39	11.19	10.06	13.85	15.07	19.22	19.54	21.66
28	21.11	20.83	19.87	18.36	13.43	11.26	10.04	13.84	15.06	19.05	19.65	21.46
29	21.11	20.94	19.9	18.38	13.43	11.19	10.05	13.83	15.02	18.93	19.48	21.35
30	20.92	20.81	19.8	18.33	13.48	11.25	10.04	13.78	14.8	18.45	19.24	21.21
31	20.79	20.6	19.56	18.31	13.52	11.26	9.98	13.63	14.64	18.15	19.04	21.14
32	20.52	20.35	19.34	18.13	13.46	11.09	9.87	13.38	14.21	17.54	18.62	20.83
33	20.43	20.32	19.45	18.21	13.45	11.05	9.76	13.43	14.3	17.63	18.6	20.77
34	21.05	20.95	19.49	17.93	13.61	11.4	10.19	14.13	15.09	18.62	18.95	21.45
35	21.31	21.13	19.29	17.56	13.83	11.73	10.62	14.27	15.03	18.56	19.03	21.64
36	21.34	21.16	19.46	17.75	13.97	11.76	10.65	14.58	15.39	18.87	19.18	21.74
37	20.49	20.21	19.08	17.45	12.86	10.49	9.32	12.91	14.05	17.67	18.84	21.03
38	20.55	20.15	19.15	17.61	12.99	10.85	9.73	13.16	14.21	17.78	18.9	20.98
39	20.83	20.46	19.16	17.48	12.98	11.09	10.02	13.36	14.29	18.15	19.02	21.16
40	20.83	20.53	19.01	17.48	13.01	11.11	10.08	13.44	14.38	18.38	18.99	21.2
41	20.82	20.49	18.91	17.37	13.08	11.13	10.1	13.53	14.5	18.67	19.01	21.25
42	21.08	20.85	19.28	17.72	13.19	11.14	10.07	13.57	14.69	18.76	19.3	21.47
43	21.1	20.88	19.66	18.12	13.34	11.1	10	13.48	14.61	18.37	19.35	21.38
44	21.26	21.02	19.86	18.3	13.42	11.18	9.99	13.57	14.82	18.58	19.5	21.5
45	21.32	20.95	19.86	18.36	13.41	11.12	9.96	13.53	14.82	18.8	19.59	21.49
46	21.11	20.85	19.8	18.36	13.45	11.03	9.84	13.48	14.63	18.42	19.33	21.31
47	21.4	21.35	19.83	18.24	13.49	11.17	9.98	13.8	15.06	19.07	19.48	21.75
48	21.37	21.39	19.83	18.04	13.47	11.14	9.89	13.83	15.04	18.97	19.48	21.82
49	21.33	21.46	19.99	17.89	13.47	11.09	9.96	13.84	14.98	18.82	19.58	21.74
50	20.76	20.82	19.75	18.21	13.45	11.2	9.95	13.88	14.93	18.62	19.13	21.1
51	20.55	20.44	19.58	18.42	13.49	11.15	9.98	13.73	14.58	17.9	18.79	20.89
52	20.94	20.87	19.69	18.08	13.52	11.3	10.04	14.04	14.98	18.5	18.89	21.29
53	21.23	21.19	19.39	17.61	13.72	11.52	10.33	14.29	14.87	18.18	18.86	21.41
54	21.27	20.89	19.17	17.44	13.76	11.29	10.34	14.18	14.96	18.33	18.96	21.42
55	20.74	20.58	19.23	17.48	12.87	10.53	9.33	12.85	13.98	17.57	18.75	21.11
56	20.59	20.28	19.2	17.63	13.05	10.87	9.74	13.07	14.12	17.7	18.86	21.05
57	20.72	20.35	19.27	17.66	13.04	11.13	10	13.32	14.27	17.87	18.95	21.06
58	20.69	20.49	19.09	17.45	12.99	11.16	10.12	13.38	14.33	18.17	18.85	21.13
59	20.45	20.28	18.77	17.37	13.07	11.14	10.1	13.45	14.39	18.54	18.7	20.95
60	20.78	20.67	19.2	17.81	13.19	11.09	9.94	13.39	14.43	18.49	18.95	21.21
61	20.86	20.6	19.61	18.04	13.23	10.82	9.59	13.15	14.28	17.91	19.14	21.22
62	20.94	20.7	19.64	18.11	13.27	10.87	9.55	13.16	14.33	17.87	19.19	21.18
63	20.92	20.7	19.61	18.09	13.22	10.78	9.49	13.07	14.28	17.94	19.16	21.06
64	20.95	20.77	19.71	18.17	13.27	10.63	9.34	13.06	14.36	18.16	19.15	21.19
65	20.94	20.84	19.63	18.23	13.28	10.72	9.45	13.19	14.53	18.42	19.26	21.21
66	20.93	20.82	19.64	18.45	13.5	11.02	9.7	13.39	14.62	18.27	19.19	21.29
67	21.15	21.08	19.87	18.49	13.51	11.14	9.88	13.79	15.04	18.88	19.35	21.51
68	21.33	21.47	19.96	17.94	13.47	11.17	9.9	14	15.15	19.44	19.47	21.65
69	20.86	20.91	19.77	18.32	13.46	11.17	9.94	13.88	15.01	18.76	19.11	21.23
70	20.81	20.75	19.65	18.3	13.56	11.16	9.92	13.84	14.93	18.5	18.89	21.24
71	21.09	21.15	19.44	17.78	13.52	11.3	10.05	14.24	14.75	18	18.58	21.25
72	21.16	20.95	19.28	17.54	13.71	11.5	10.27	14.23	14.86	18.11	18.72	21.19
73	20.73	20.66	19.32	17.46	12.65	10.26	9.09	12.77	13.9	17.48	18.67	21.01
74	20.5	20.33	19.12	17.56	12.96	10.67	9.46	13.03	14.09	17.56	18.77	20.99
75	20.75	20.36	19.35	17.76	13.13	11.06	9.86	13.29	14.34	18.01	19.03	21.13
76	20.85	20.52	19.35	17.78	13.13	11.11	9.92	13.4	14.36	18.25	19.04	21.18
77	20.81	20.67	19.37	17.79	13.2	11.07	10.02	13.49	14.49	18.6	18.83	21.2
78	20.99	20.78	19.51	18.01	13.28	11.05	9.93	13.44	14.6	18.8	19.03	21.41
79	20.99	20.69	19.62	18.1	13.27	10.92	9.69	13.26	14.42	18.46	19.31	21.43
80	20.97	20.72	19.64	18.09	13.26	10.82	9.57	13.16	14.4	18.28	19.41	21.36
81	20.89	20.65	19.56	18	13.21	10.67	9.4	13.05	14.32	18.23	19.38	21.17
82	20.81	20.52	19.45	17.92	13.05	10.54	9.21	12.96	14.32	18.45	19.23	21.1
83	20.8	20.62	19.43	18.05	13.17	10.45	9.13	12.94	14.41	18.48	19.41	21.15
84	20.9	20.7	19.53	18.3	13.38	10.79	9.39	13.05	14.43	18.16	19.24	21.23
85	20.96	20.82	19.67	18.5	13.52	11	9.71	13.29	14.51	18.09	19.23	21.28
86	21.29	21.33	20.02	18.52	13.53	11.11	9.78	13.71	15.03	19.05	19.49	21.7
87	21.27	21.45	20.12	18.52	13.51	11.15	9.84	13.93	15.21	19.36	19.67	21.82
88	21.18	21.17	20.08	18.43	13.56	11.22	9.88	14.16	15.07	18.95	19.58	21.7
89	21.16	20.96	20.09	18.37	13.62	11.36	10.01	14.3	15	18.62	19.39	21.82
90	21.16	20.9	19.97	18.5	13.71	11.49	10.08	14.41	15.18	18.87	19.37	21.79
91	20.58	20.37	19.22	17.59	12.98	10.66	9.54	13.14	14.22	17.88	18.96	21.05
92	20.66	20.47	19.31	17.65	13.05	10.75	9.6	13.23	14.32	17.97	19.04	21.12
93	20.75	20.39	19.35	17.75	13.05	10.79	9.57	13.28	14.32	18.01	19.13	21.13
94	20.76	20.45	19.36	17.79	13.14	10.87	9.68	13.29	14.38	18.08	19.14	21.1
95	20.92	20.52	19.5	17.95	13.3	11.12	9.92	13.39	14.51	18.44	19.24	21.2
96	21.02	20.56	19.5	18.05	13.32	11.15	9.97	13.42	14.55	18.64	19.17	21.33
97	20.95	20.67	19.54	18.05	13.27	10.9	9.76	13.29	14.43	18.78	19.04	21.32
98	20.94	20.67	19.48	17.94	13.21	10.76	9.51	13.2	14.42	18.79	18.89	21.3
99	20.94	20.66	19.46	17.91	13.16	10.66	9.34	13.1	14.38	18.76	18.87	21.18
100	20.84	20.46	19.36	17.97	13.18	10.69	9.37	12.96	14.2	18.21	19.22	20.97
101	20.41	20.24	19.13	17.8	13.02	10.5	9.11	12.75	13.87	17.41	18.78	20.64
102	20.55	20.39	19.21	17.88	13.04	10.35	8.86	12.67	13.9	17.38	18.76	20.79
103	20.7	20.59	19.34	17.96	13.08	10.34	8.91	12.64	13.89	17.4	18.72	20.9
104	20.83	20.99	19.61	18.14	13.13	10.44	9.08	12.86	14.2	18.16	18.96	21.25
105	20.8	20.96	19.48	18.26	13.29	10.71	9.38	13.34	14.78	18.71	18.85	21.23
106	21.02	21.19	19.59	18.34	13.49	11.02	9.73	13.75	14.89	18.5	19.02	21.46
107	20.92	21.03	19.94	18.56	13.67	11.26	9.91	13.97	15.11	18.93	19.39	21.74
108	20.96	20.78	19.86	18.53	13.79	11.33	9.98	14	15.2	19.13	19.31	21.51
109	20.6	20.33	19.23	17.63	13.01	10.71	9.66	13.22	14.23	18.1	18.93	21.04
110	20.64	20.34	19.28	17.63	12.99	10.61	9.49	13.19	14.27	18.12	18.99	21.03
111	20.62	20.2	19.2	17.57	12.92	10.53	9.36	13.11	14.15	17.95	18.81	20.91
112	20.65	20.31	19.31	17.7	13.06	10.69	9.47	13.17	14.19	17.87	18.94	21.01
113	20.75	20.4	19.42	17.81	13.22	10.88	9.64	13.24	14.31	17.96	19.05	21.02
114	20.82	20.43	19.41	17.92	13.23	10.89	9.72	13.24	14.36	18.23	19.16	21.1
115	20.74	20.44	19.35	17.89	13.27	10.79	9.55	13.17	14.28	18.18	19.14	21.07
116	20.78	20.6	19.45	17.94	13.34	10.86	9.6	13.14	14.21	18.16	19.24	21.18
117	20.71	20.6	19.37	17.81	13.16	10.69	9.44	13	14.1	18.25	18.85	20.99
118	20.61	20.47	19.27	17.86	13.11	10.59	9.23	12.93	14	17.9	18.83	20.81
119	20.26	20.12	19.07	17.68	13.02	10.43	9.07	12.69	13.76	17.09	18.34	20.58
120	20.25	20.28	19.09	17.73	12.97	10.33	8.92	12.6	13.63	16.93	18.23	20.47
121	20.53	20.57	19.15	17.78	13.09	10.49	9.22	12.89	14	17.79	18.53	20.81
122	19.98	20	18.5	17.32	13.23	10.9	9.64	13.42	14.41	18.19	18.34	20.7
123	20.28	20.08	18.49	17.17	13.25	11.03	9.79	13.69	14.53	18.1	18.4	20.72
124	21.04	20.81	18.91	17.64	13.38	11.07	9.75	13.85	14.7	18.26	18.79	21.09
125	20.8	20.91	19.17	17.98	13.46	11.11	9.84	13.84	14.7	18	18.59	21.11
126	20.79	20.96	19.46	18.28	13.63	11.21	9.89	13.92	14.93	18.37	18.9	21.44
127	20.39	20.19	19.17	17.5	12.72	10.4	9.3	13.04	14.11	18.06	18.66	20.91
128	20.59	20.29	19.21	17.61	12.84	10.46	9.34	13.09	14.15	18.19	18.63	21.03
129	20.39	20.13	19.06	17.48	12.9	10.54	9.44	13.1	14.05	17.95	18.25	20.72
130	20.53	20.24	19.17	17.59	13.01	10.72	9.49	13.12	14.08	17.9	18.46	20.79
131	20.67	20.37	19.34	17.79	13.17	10.82	9.6	13.2	14.22	18	18.89	20.92
132	20.58	20.38	19.33	17.81	13.18	10.86	9.64	13.16	14.24	18.01	18.88	20.8
133	20.34	20.18	19.14	17.62	13.09	10.71	9.41	13.02	13.97	17.59	18.59	20.63
134	20.45	20.34	19.25	17.8	13.13	10.76	9.46	13	13.94	17.54	18.65	20.81
135	20.75	20.65	19.5	18	13.27	10.85	9.56	13.03	14.03	17.7	18.93	21.01
136	20.45	20.53	19.22	17.75	13.07	10.69	9.37	12.92	13.87	17.64	18.59	20.79
137	20.23	20.15	19.14	17.74	13.09	10.55	9.2	12.7	13.62	16.92	18.2	20.47
138	20.26	20.32	18.97	17.54	13.15	10.76	9.5	12.92	13.7	16.89	18.05	20.39
139	19.87	19.61	18.13	16.75	13.02	11.04	9.76	13.58	14.21	17.91	18.21	20.51
140	19.7	19.48	18.04	16.57	12.99	10.91	9.66	13.59	14.12	17.55	18.04	20.22
141	20.15	19.94	18.31	16.93	13.13	10.97	9.64	13.71	14.23	17.68	18.29	20.47
142	20.48	20.08	18.44	17.04	13.13	11.03	9.67	13.85	14.27	17.51	18.14	20.43
143	20.7	20.21	18.56	17.16	13.16	11.02	9.71	13.91	14.22	17.46	18.18	20.51
144	20.99	20.54	18.97	17.63	13.41	11.18	9.73	14.06	14.52	17.87	18.67	21.08
145	19.69	19.35	18.35	16.8	12.65	10.68	9.81	13.18	13.76	17.08	17.48	19.86
146	19.9	19.74	18.66	17.09	12.85	10.7	9.74	13.25	13.99	17.38	17.78	20.16
147	19.79	19.68	18.53	17.08	12.82	10.66	9.62	13.09	13.88	17.39	17.63	20.08
148	20.31	20.18	19.03	17.45	12.98	10.76	9.59	13.14	14.02	17.89	17.99	20.65
149	20.31	20.22	19.03	17.49	12.99	10.68	9.53	13.08	14.06	17.9	18.04	20.66
150	20.64	20.5	19.32	17.77	13.16	10.83	9.64	13.18	14.23	18.22	18.46	20.91
151	20.44	20.36	19.12	17.65	13.17	11	9.78	13.25	14.12	18.02	18.36	20.82
152	20.58	20.48	19.19	17.6	13.22	11.19	10.01	13.36	14.25	18.08	18.51	20.92
153	20.76	20.79	19.54	17.97	13.32	11.24	10.02	13.24	14.16	17.92	19.03	21.1
154	20.66	20.68	19.26	17.71	13.27	11.16	9.93	13.19	14	17.81	18.72	20.95
155	20.21	20.33	19.29	17.73	13.22	11.01	9.7	12.86	13.6	16.86	18.17	20.4
156	20.23	20.4	18.89	17.19	13.11	11.05	9.81	13.01	13.62	16.73	18.01	20.36
157	19.89	19.66	18.11	16.65	12.91	11.01	9.78	13.58	14.2	17.72	18.16	20.49
158	19.58	19.3	17.99	16.52	12.85	10.82	9.68	13.68	14.12	17.62	17.81	20.05
159	19.81	19.51	18.14	16.67	12.95	10.94	9.68	13.75	14.1	17.39	17.82	20.1
160	20.12	19.73	18.32	16.82	13.04	11.01	9.68	13.8	14.15	17.26	17.85	20.13
161	20.58	19.82	18.5	16.98	13.14	11.04	9.67	13.88	14.22	17.39	18.1	20.4
162	20.86	20.02	18.68	17.25	13.23	11.11	9.73	14.03	14.46	17.67	18.32	20.6
163	19.22	19.04	17.92	16.25	12.47	10.79	10.05	13.32	13.77	16.9	17.34	19.51
164	19.15	18.95	17.8	16.21	12.45	10.82	10.04	13.35	13.66	16.77	17.19	19.46
165	19.24	19.08	17.91	16.43	12.6	10.93	10.17	13.46	13.8	16.91	17.34	19.55
166	19.28	19.18	18.02	16.6	12.78	11.08	10.12	13.4	13.85	16.96	17.36	19.68
167	19.9	19.76	18.55	17.16	13.07	11.22	10.22	13.63	14.28	17.59	18.08	20.33
168	20	19.84	18.55	17.29	13.16	11.33	10.37	13.73	14.34	17.82	18.09	20.58
169	20.11	19.91	18.49	17.16	13.11	11.43	10.38	13.75	14.33	17.93	18.04	20.73
170	20.61	20.43	18.95	17.28	13.18	11.45	10.38	13.86	14.44	18.35	18.43	21.05
171	20.74	20.73	19.29	17.43	13.19	11.32	10.18	13.72	14.38	18.33	18.71	21.03
172	20.66	20.63	19.03	17.24	13.15	11.18	10.07	13.46	14.17	17.84	18.68	20.91
173	20.46	20.61	19.04	17.08	13.13	11.02	9.94	13.14	13.76	17.01	18.45	20.51
174	20.42	20.51	18.87	16.94	12.99	10.9	9.84	13.26	13.83	16.89	18.3	20.42
175	20.3	20.1	18.4	16.79	12.93	10.89	9.77	13.53	14.21	17.53	18.37	20.69
176	19.5	19.33	17.99	16.6	12.82	10.84	9.69	13.73	14.16	17.72	17.77	20.13
177	19.36	19.06	17.79	16.45	12.74	10.71	9.59	13.66	13.96	17.05	17.51	19.72
178	19.35	18.91	17.71	16.34	12.73	10.73	9.58	13.6	13.82	16.74	17.33	19.49
179	19.57	18.95	17.81	16.5	12.83	10.84	9.58	13.67	13.85	16.77	17.49	19.59
180	19.89	19.13	18.05	16.83	13	11.08	9.64	13.85	14.04	16.97	17.67	19.78
181	18.58	18.51	17.39	15.7	11.94	10.16	9.52	12.87	13.24	16.44	16.7	18.85
182	18.66	18.59	17.52	15.79	12.11	10.34	9.66	13.02	13.4	16.52	16.72	18.9
183	18.58	18.57	17.5	15.8	12.16	10.49	9.8	13.07	13.33	16.41	16.63	18.83
184	19.09	19.11	17.92	16.29	12.56	10.95	10.21	13.53	13.86	16.87	17.25	19.41
185	19.27	19.26	18.04	16.46	12.81	11.15	10.37	13.73	14.04	17.09	17.57	19.69
186	19.18	19.16	17.95	16.58	12.82	11.23	10.43	13.79	14.06	17.11	17.53	19.77
187	19.48	19.35	18.11	16.81	13	11.47	10.55	13.9	14.18	17.4	17.81	20.18
188	19.75	19.61	18.33	16.9	13.08	11.4	10.39	13.93	14.27	17.67	17.94	20.52
189	20.09	20	18.52	16.91	12.94	10.92	9.82	13.82	14.38	17.94	18.2	20.77
190	20.46	20.23	18.62	16.88	12.88	10.5	9.64	13.78	14.43	18.24	18.3	20.98
191	20.64	20.2	18.45	16.74	12.83	10.35	9.55	13.69	14.03	17.54	18.49	20.8
192	20.6	20.14	18.41	16.7	12.78	10.28	9.52	13.65	14.01	17.41	18.55	20.75
193	20.49	20.1	18.42	16.83	12.87	10.47	9.6	13.58	14.17	17.65	18.42	20.86
194	19.65	19.42	17.99	16.69	12.78	10.68	9.58	13.64	14.19	17.86	17.79	20.27
195	19.16	18.85	17.65	16.32	12.64	10.46	9.48	13.65	13.95	16.99	17.37	19.5
196	18.78	18.46	17.41	15.97	12.43	10.18	9.22	13.07	13.39	16.39	16.79	18.91
197	18.72	18.27	17.32	15.92	12.34	10.07	9.02	12.84	13.19	16.23	16.68	18.73
198	18.94	18.36	17.41	16.09	12.45	10.2	9.17	13.02	13.31	16.28	16.8	18.86
199	17.94	17.89	17.01	15.42	11.65	9.8	9.17	12.51	12.88	15.93	16.15	18.31
200	18.2	18.25	17.36	15.68	11.96	10.21	9.49	12.86	13.22	16.26	16.5	18.58
201	18.82	18.98	17.87	16.09	12.38	10.62	9.87	13.34	13.67	16.8	17.14	19.15
202	19.24	19.4	18.11	16.39	12.6	10.75	9.97	13.57	14.05	17.08	17.52	19.56
203	19.32	19.31	18.07	16.37	12.72	10.99	10.24	13.74	14.13	17.17	17.58	19.73
204	19.21	19.18	17.93	16.44	12.84	11.31	10.35	13.62	14.04	17.11	17.54	19.72
205	19.43	19.33	18.07	16.5	12.86	11.25	10.32	13.85	14.23	17.28	17.76	20.04
206	19.58	19.55	18.19	16.55	12.83	10.8	9.86	13.74	14.3	17.44	18.17	20.3
207	19.75	19.62	18.27	16.52	12.7	10.38	9.5	13.51	14.18	17.51	18.15	20.44
208	20.27	20.02	18.34	16.63	12.66	10.24	9.33	13.53	14.31	18.01	18.28	20.89
209	20.63	20.1	18.27	16.62	12.67	10.15	9.33	13.74	14.3	18.13	18.43	21.05
210	20.47	19.98	18.21	16.57	12.68	10.15	9.31	13.74	14.2	17.91	18.47	21.03
211	20.4	20.02	18.27	16.72	12.77	10.26	9.41	13.7	14.24	17.96	18.32	20.87
212	19.82	19.6	18.08	16.74	12.78	10.45	9.4	13.71	14.23	18.04	17.91	20.45
213	19.28	18.98	17.79	16.37	12.65	10.38	9.38	13.65	14.03	17.23	17.58	19.75
214	18.83	18.5	17.52	16.07	12.44	10.03	9.12	13.09	13.46	16.54	16.91	19.04
215	18.62	18.2	17.31	15.87	12.3	9.9	8.8	12.67	13.21	16.2	16.68	18.69
216	18.83	18.28	17.39	16	12.41	10.01	8.85	12.78	13.2	16.25	16.76	18.8
217	18.37	18.28	17.38	15.7	11.8	9.9	9.28	12.67	13.17	16.29	16.52	18.64
218	18.92	18.97	17.91	16.14	12.25	10.32	9.68	13.18	13.73	16.84	17.17	19.25
219	19.5	19.53	18.29	16.54	12.63	10.72	10.08	13.63	14.16	17.41	17.84	20
220	19.76	19.76	18.45	16.67	12.76	10.82	10.15	13.72	14.24	17.62	18.08	20.3
221	19.66	19.63	18.3	16.52	12.71	10.87	10.17	13.67	14.17	17.72	18.05	20.31
222	19.6	19.61	18.26	16.53	12.81	11.1	10.17	13.67	14.21	17.73	18.04	20.38
223	19.63	19.64	18.27	16.51	12.72	10.77	9.95	13.82	14.33	17.62	18.07	20.38
224	19.64	19.62	18.25	16.48	12.59	10.38	9.56	13.68	14.28	17.58	18.13	20.4
225	19.82	19.78	18.31	16.53	12.63	10.27	9.43	13.53	14.18	17.58	18.16	20.44
226	19.96	19.92	18.33	16.6	12.61	10.25	9.34	13.53	14.16	17.76	18.1	20.65
227	20.47	20.28	18.4	16.69	12.67	10.18	9.33	13.64	14.34	18.13	18.4	20.99
228	20.57	20.24	18.34	16.62	12.62	10.11	9.22	13.67	14.25	18.02	18.59	21.03
229	20.57	20.4	18.41	16.72	12.66	10.16	9.28	13.68	14.01	17.59	18.51	20.99
230	20.17	20.23	18.31	16.74	12.68	10.19	9.24	13.64	14.06	17.78	18.21	20.72
231	19.69	19.58	18.02	16.52	12.61	10.18	9.25	13.67	14.21	17.78	17.88	20.23
232	19.37	19.04	17.83	16.33	12.58	10.1	9.25	13.47	13.96	17.1	17.48	19.66
233	19.11	18.71	17.62	16.2	12.44	10.04	9.12	13.22	13.6	16.67	17.12	19.22
234	19.08	18.56	17.62	16.14	12.43	10.03	8.98	12.95	13.37	16.53	16.93	19.03
235	19.61	19.51	18.27	16.47	12.39	10.23	9.68	13.38	14.13	17.41	17.87	19.91
236	19.73	19.61	18.35	16.5	12.48	10.42	9.83	13.55	14.1	17.5	18.02	20.23
237	20.26	20.05	18.66	16.83	12.73	10.72	10.1	13.56	14.08	17.86	18.3	20.79
238	20.47	20.36	18.87	16.98	12.8	10.85	10.16	13.42	13.97	17.97	18.52	20.91
239	20.27	20.09	18.68	16.78	12.71	10.65	9.96	13.57	14.01	17.88	18.55	20.83
240	19.83	19.78	18.41	16.51	12.59	10.46	9.69	13.75	14.11	17.95	18.24	20.74
241	19.78	19.79	18.32	16.47	12.62	10.32	9.62	13.72	14.24	17.74	18.07	20.57
242	19.89	19.92	18.42	16.58	12.59	10.23	9.42	13.71	14.31	17.85	18.18	20.66
243	20.01	20.06	18.51	16.59	12.62	10.23	9.45	13.72	14.33	17.84	18.21	20.61
244	19.92	20.02	18.47	16.64	12.65	10.24	9.37	13.63	14.25	17.6	18.11	20.56
245	20.2	20.35	18.6	16.78	12.67	10.13	9.29	13.6	14.29	17.76	18.22	20.85
246	20.68	20.51	18.72	16.76	12.65	10.08	9.2	13.63	14.29	18.07	18.6	21.06
247	20.72	20.66	18.85	16.79	12.64	10.07	9.2	13.58	13.68	17.14	18.46	20.9
248	20.59	20.59	18.7	16.7	12.58	10.02	9.14	13.46	13.6	17.03	18.4	20.85
249	20.38	20.52	18.41	16.61	12.58	9.97	9.11	13.57	13.91	17.68	18.4	20.68
250	20.2	20.05	18.29	16.64	12.63	10.18	9.11	13.54	14.15	17.94	18.14	20.39
251	19.65	19.29	17.99	16.51	12.6	10.29	9.12	13.58	14.08	17.4	17.71	19.89
252	19.14	18.6	17.58	16.18	12.47	10	9.09	13.23	13.56	16.63	17.05	19.14
253	19.61	19.53	18.37	16.53	12.36	10.25	9.62	13.37	14.05	17.4	17.97	20.05
254	19.95	19.66	18.42	16.56	12.55	10.4	9.77	13.58	14.05	17.61	18.09	20.54
255	20.48	20.31	18.86	16.82	12.74	10.67	10	13.54	14.09	17.92	18.48	20.97
256	20.68	20.53	19.17	17.01	12.83	10.77	9.94	13.49	14.1	18.01	18.68	20.97
257	20.57	20.39	18.97	16.83	12.68	10.46	9.69	13.63	14.1	18.06	18.63	20.99
258	20.14	20.05	18.63	16.62	12.61	10.3	9.5	13.69	14.26	18.07	18.44	20.89
259	20.15	20.08	18.61	16.61	12.65	10.28	9.48	13.75	14.32	17.97	18.42	20.85
260	20.11	20.16	18.59	16.64	12.59	10.18	9.41	13.72	14.33	17.94	18.39	20.89
261	19.94	20.07	18.55	16.62	12.58	10.13	9.3	13.63	14.35	17.78	18.28	20.69
262	19.94	20.11	18.52	16.66	12.6	10.06	9.25	13.54	14.19	17.54	18.16	20.57
263	20.12	20.25	18.57	16.72	12.66	10.04	9.22	13.58	14.22	17.56	18.16	20.67
264	20.54	20.55	18.82	16.81	12.64	9.99	9.13	13.61	14.32	18.03	18.34	20.92
265	20.72	20.61	19.1	16.86	12.58	9.94	9.06	13.45	13.78	17.36	18.46	20.85
266	20.72	20.62	18.97	16.79	12.51	9.92	9.05	13.3	13.54	16.93	18.35	20.76
267	20.6	20.58	18.68	16.74	12.58	9.86	9.04	13.49	13.61	17.26	18.48	20.91
268	20.65	20.56	18.72	16.78	12.61	10.15	9.02	13.07	13.73	17.63	18.52	20.88
269	20.17	19.97	18.38	16.68	12.7	10.53	9.12	13.14	14.03	17.81	17.98	20.41
270	19.39	18.87	17.8	16.33	12.47	9.99	9.03	13.45	13.8	16.84	17.24	19.49
271	19.87	19.63	18.5	16.6	12.5	10.31	9.64	13.47	14.03	17.51	18.05	20.39
272	20.23	19.92	18.64	16.65	12.6	10.56	9.87	13.46	14	17.71	18.31	20.71
273	20.62	20.36	19.02	16.87	12.84	10.9	10.03	13.26	13.92	17.83	18.54	20.89
274	20.63	20.37	19.08	16.93	12.75	10.83	9.97	13.32	13.91	17.88	18.53	20.9
275	20.54	20.17	18.83	16.82	12.65	10.4	9.65	13.56	14.08	17.97	18.61	20.98
276	20.24	19.88	18.59	16.69	12.63	10.3	9.51	13.61	14.2	17.8	18.43	20.87
277	20.38	20.18	18.67	16.75	12.62	10.26	9.47	13.67	14.23	17.98	18.57	21
278	20.48	20.45	18.82	16.8	12.64	10.17	9.34	13.66	14.3	18.07	18.6	21.05
279	20.2	20.29	18.76	16.74	12.62	10.07	9.3	13.6	14.33	17.95	18.37	20.86
280	20.28	20.33	18.72	16.72	12.63	10.05	9.17	13.56	14.3	17.85	18.31	20.81
281	20.24	20.2	18.6	16.73	12.59	9.95	9.13	13.51	14.25	17.79	18.27	20.63
282	20.48	20.42	18.73	16.78	12.64	9.9	9.07	13.58	14.32	18.02	18.47	20.75
283	20.75	20.64	19.05	16.82	12.54	9.84	8.97	13.45	13.97	17.67	18.59	20.95
284	20.76	20.6	19.03	16.75	12.49	9.75	8.92	13.38	13.67	17.12	18.44	20.84
285	20.74	20.63	18.86	16.77	12.52	9.74	8.92	13.47	13.77	17.42	18.52	20.91
286	20.74	20.61	18.95	16.79	12.46	9.92	8.8	13.05	13.79	17.75	18.59	21
287	20.54	20.39	18.75	16.75	12.62	10.47	9.06	12.77	13.93	17.95	18.19	20.79
288	19.9	19.49	18.17	16.57	12.5	10.34	8.9	13.36	14.07	17.41	17.74	20.14
289	19.97	19.63	18.5	16.57	12.48	10.41	9.68	13.44	13.84	17.45	18.11	20.6
290	20.13	19.88	18.61	16.57	12.54	10.44	9.71	13.41	13.87	17.55	18.3	20.68
291	20.47	20.27	18.95	16.69	12.62	10.6	9.8	13.37	13.86	17.7	18.48	20.82
292	20.55	20.22	18.97	16.76	12.68	10.54	9.77	13.37	13.87	17.76	18.5	20.91
293	20.28	19.86	18.63	16.65	12.54	10.32	9.6	13.48	13.99	17.65	18.38	20.8
294	20.16	19.75	18.54	16.59	12.55	10.18	9.48	13.53	14.11	17.58	18.33	20.8
295	20.27	20.07	18.62	16.63	12.53	10.13	9.42	13.47	14.07	17.73	18.39	20.86
296	20.46	20.36	18.8	16.8	12.6	10.11	9.3	13.48	14.14	17.85	18.46	20.93
297	20.2	20.29	18.71	16.77	12.52	10.07	9.2	13.55	14.21	17.78	18.27	20.87
298	20.19	20.09	18.72	16.64	12.55	9.97	9.1	13.53	14.25	17.79	18.26	20.62
299	20.31	20.11	18.72	16.78	12.51	9.86	9.07	13.56	14.29	17.89	18.33	20.61
300	20.49	20.47	18.82	16.83	12.56	9.76	8.97	13.56	14.34	18.11	18.59	20.85
301	20.81	20.66	18.98	16.85	12.45	9.7	8.9	13.46	14.14	18.01	18.64	21.07
302	20.83	20.56	19.11	16.83	12.36	9.62	8.77	13.29	13.82	17.4	18.4	20.83
303	20.87	20.49	19.14	16.78	12.33	9.56	8.74	13.42	13.82	17.47	18.43	20.7
304	20.87	20.56	19.09	16.82	12.3	9.54	8.54	13.1	13.88	17.86	18.61	20.97
305	20.71	20.55	18.94	16.8	12.44	10.14	8.78	12.58	13.8	17.95	18.41	20.93
306	20.36	20.03	18.55	16.67	12.63	10.55	9.04	12.81	13.92	17.84	18.06	20.65
307	19.91	19.66	18.52	16.5	12.45	10.37	9.61	13.34	13.8	17.32	17.91	20.37
308	20.06	19.79	18.64	16.56	12.48	10.26	9.52	13.36	13.91	17.42	18.17	20.49
309	20.36	20.07	18.78	16.57	12.49	10.25	9.49	13.38	13.97	17.55	18.48	20.69
310	20.4	20.12	18.86	16.64	12.53	10.22	9.48	13.45	13.98	17.67	18.51	20.8
311	20.12	19.82	18.6	16.61	12.52	10.11	9.37	13.44	14.15	17.57	18.36	20.65
312	20.1	19.85	18.54	16.64	12.47	10.04	9.26	13.39	14.19	17.58	18.34	20.64
313	20.24	19.99	18.57	16.63	12.56	10.03	9.25	13.45	14.22	17.64	18.36	20.82
314	20.41	20.26	18.74	16.7	12.52	9.98	9.17	13.48	14.16	17.72	18.33	20.9
315	20.39	20.25	18.76	16.68	12.45	9.91	9.17	13.47	14.2	17.72	18.27	20.84
316	20.27	20.05	18.67	16.67	12.46	9.9	8.97	13.44	14.15	17.64	18.1	20.64
317	20.3	20.19	18.67	16.76	12.42	9.92	8.87	13.4	14.2	17.7	18.18	20.6
318	20.42	20.36	18.76	16.81	12.4	9.68	8.74	13.46	14.27	17.88	18.35	20.73
319	20.61	20.65	18.83	16.82	12.48	9.57	8.81	13.54	14.29	18.1	18.7	21.01
320	20.9	20.62	19.08	16.84	12.46	9.55	8.74	13.46	14.08	17.97	18.58	20.98
321	20.92	20.44	19.21	16.84	12.26	9.4	8.53	13.24	13.74	17.45	18.29	20.78
322	20.9	20.43	19.1	16.84	12.2	9.36	8.3	12.84	13.6	17.56	18.45	20.8
323	20.83	20.45	19.02	16.75	12.4	9.88	8.66	12.45	13.55	17.61	18.48	20.82
324	20.62	20.34	18.83	16.76	12.73	10.5	9	12.52	13.62	17.51	18.26	20.77
325	20	19.76	18.62	16.5	12.44	10.34	9.56	13.28	13.77	17.22	17.9	20.38
326	20.27	20.03	18.8	16.56	12.48	10.3	9.51	13.32	13.83	17.4	18.25	20.61
327	20.53	20.28	18.99	16.61	12.55	10.26	9.47	13.31	13.85	17.58	18.39	20.74
328	20.42	20.12	18.82	16.62	12.45	10.18	9.37	13.35	13.94	17.53	18.39	20.63
329	20.05	19.73	18.55	16.6	12.46	10.05	9.21	13.33	14.14	17.42	18.19	20.52
330	20.17	19.87	18.59	16.62	12.42	10.04	9.17	13.36	14.1	17.48	18.32	20.64
331	20.41	20.17	18.68	16.65	12.49	9.99	9.15	13.41	14.16	17.61	18.37	20.77
332	20.66	20.39	18.86	16.68	12.48	9.88	9.12	13.42	14.17	17.72	18.36	20.89
333	20.74	20.38	18.84	16.71	12.47	9.84	9.06	13.41	14.21	17.79	18.36	20.89
334	20.6	20.29	18.73	16.72	12.41	9.74	8.93	13.43	14.18	17.74	18.26	20.76
335	20.42	20.33	18.68	16.75	12.34	9.76	8.74	13.36	14.15	17.65	18.19	20.64
336	20.46	20.42	18.77	16.75	12.32	9.59	8.63	13.4	14.18	17.65	18.24	20.69
337	20.55	20.54	18.85	16.75	12.34	9.42	8.62	13.44	14.21	17.89	18.52	20.84
338	20.83	20.72	19.06	16.81	12.41	9.46	8.67	13.45	14.2	18.1	18.74	21.07
339	20.98	20.62	19.16	16.86	12.37	9.45	8.66	13.46	14.15	18.09	18.65	21.07
340	20.99	20.48	19.16	16.76	12.22	9.25	8.27	12.87	13.63	17.48	18.44	20.78
341	20.93	20.29	19.11	17.06	12.53	9.89	8.64	12.49	13.37	16.97	18.25	20.69
342	20.75	20.35	19.01	17.15	12.95	10.47	9.03	12.49	13.36	17.04	18.15	20.63
343	20.37	20.02	18.58	16.65	12.53	10.21	8.71	12.72	13.78	17.69	18.23	20.71
344	20.03	19.47	18.31	16.59	12.22	9.71	8.37	13.42	14.02	17.58	17.95	20.41
345	19.89	19.2	18.17	16.61	12.33	9.68	8.47	13.58	14.07	17.26	17.75	20.18
346	19.63	18.83	18.04	16.49	12.38	9.7	8.72	13.57	13.78	16.82	17.31	19.63
347	19.61	18.74	17.91	16.45	12.51	9.84	8.99	13.41	13.51	16.66	17.07	19.39
348	19.81	18.89	18.1	16.6	12.67	9.88	9.09	13.44	13.61	16.77	17.21	19.57
349	19.96	19.66	18.56	16.49	12.32	10.13	9.33	13.21	13.7	17.13	17.82	20.22
350	20.19	19.91	18.76	16.44	12.45	10.18	9.43	13.17	13.71	17.27	18.08	20.47
351	20.28	20.07	18.96	16.44	12.44	10.3	9.46	13.13	13.67	17.39	18.22	20.54
352	20.11	19.91	18.75	16.48	12.42	10.11	9.31	13.24	13.84	17.21	18.02	20.37
353	19.8	19.68	18.48	16.54	12.34	10	9.18	13.24	13.98	17.28	17.88	20.14
354	19.92	19.75	18.52	16.53	12.36	9.94	9.15	13.26	14.01	17.28	17.9	20.15
355	20.19	19.97	18.61	16.53	12.43	9.93	9.12	13.31	14.05	17.36	18.03	20.41
356	20.62	20.37	18.95	16.58	12.38	9.85	9.02	13.34	14.08	17.5	18.27	20.73
357	20.81	20.48	19.09	16.66	12.38	9.73	8.9	13.36	14.15	17.61	18.37	20.85
358	20.78	20.47	18.97	16.7	12.35	9.66	8.87	13.38	14.19	17.68	18.25	20.89
359	20.69	20.56	18.92	16.72	12.33	9.51	8.76	13.38	14.16	17.78	18.32	20.9
360	20.76	20.63	18.98	16.74	12.29	9.4	8.69	13.36	14.18	17.75	18.38	20.89
361	20.65	20.53	19	16.73	12.23	9.37	8.57	13.35	14.16	17.83	18.4	20.85
362	20.72	20.59	18.96	16.72	12.31	9.32	8.63	13.37	14.13	17.84	18.61	20.93
363	20.75	20.58	19	16.74	12.3	9.32	8.58	13.4	14.2	17.97	18.64	20.95
364	21.01	20.53	19.13	16.8	12.18	9.12	8.21	12.91	13.8	17.7	18.56	20.93
365	20.98	20.31	19.2	17.09	12.33	9.48	8.34	12.37	13.37	17.01	18.23	20.79
366	20.89	20.3	19.21	17.53	12.97	10.36	8.94	12.62	13.4	16.93	18.24	20.72
367	20.75	20.31	18.94	17.11	12.82	10.3	8.84	12.47	13.47	17.29	18.16	20.69
368	20.34	20.03	18.62	16.63	12.22	9.75	8.3	13.2	14	17.72	18.2	20.61
369	20.12	19.58	18.35	16.65	12.23	9.46	8.28	13.46	14.05	17.6	17.95	20.4
370	20.01	19.37	18.31	16.64	12.25	9.72	8.43	13.63	14.07	17.32	17.83	20.23
371	19.84	18.99	18.06	16.52	12.38	9.77	8.63	13.6	13.84	16.93	17.52	19.76
372	19.64	18.74	18.03	16.49	12.52	9.76	8.92	13.47	13.58	16.69	17.06	19.35
373	19.93	19.58	18.58	16.44	12.32	10.06	9.24	13.06	13.74	17.04	17.81	20.2
374	20.16	19.77	18.73	16.46	12.35	10.03	9.22	13.11	13.69	17.13	17.97	20.31
375	20.35	20.06	18.97	16.45	12.4	10.17	9.34	13.08	13.66	17.41	18.17	20.5
376	20.05	19.78	18.72	16.41	12.36	10.04	9.23	13.1	13.74	17.21	17.89	20.27
377	19.7	19.55	18.48	16.55	12.33	9.93	9.1	13.17	13.9	17.16	17.77	20.02
378	19.73	19.56	18.51	16.56	12.32	9.89	9.02	13.13	13.86	17.22	17.85	19.94
379	19.91	19.68	18.55	16.59	12.4	9.82	9.05	13.17	13.92	17.22	17.89	20.13
380	20.3	20.02	18.7	16.53	12.32	9.77	8.95	13.23	13.97	17.35	17.95	20.42
381	20.53	20.38	18.93	16.58	12.28	9.68	8.85	13.29	14.06	17.42	18.1	20.65
382	20.58	20.36	18.91	16.6	12.26	9.55	8.76	13.27	14.1	17.52	18.02	20.76
383	20.49	20.47	18.93	16.64	12.22	9.46	8.67	13.31	14.09	17.57	18.1	20.78
384	20.53	20.46	18.88	16.6	12.15	9.36	8.49	13.28	14.06	17.63	18.15	20.78
385	20.56	20.52	18.96	16.7	12.12	9.2	8.4	13.34	14.07	17.74	18.4	20.87
386	20.86	20.54	19.11	16.7	12.09	9.07	8.4	13.36	14.13	17.89	18.63	20.97
387	20.89	20.52	19.13	16.7	12.18	9.1	8.4	13.38	14.15	17.97	18.55	21.03
388	20.98	20.45	19.12	16.74	12.1	9.03	8.23	13.22	13.93	17.82	18.43	21.05
389	21.08	20.37	19.15	16.77	11.97	8.95	7.84	12.39	13.42	17.2	18.3	20.79
390	21	20.33	19.23	17.21	12.56	9.69	8.48	12.37	13.36	17.02	18.22	20.71
391	20.91	20.29	19.18	17.38	12.94	10.23	8.85	12.37	13.37	17.08	18.17	20.65
392	20.62	20.26	18.86	16.8	12.53	9.84	8.46	12.87	13.78	17.59	18.23	20.73
393	20.32	19.96	18.57	16.71	12.19	9.35	8.22	13.43	13.98	17.69	18.13	20.56
394	20.02	19.45	18.31	16.64	12.35	9.45	8.42	13.56	14.06	17.33	17.86	20.18
395	20.01	19.25	18.31	16.69	12.4	9.53	8.51	13.67	14	17.06	17.72	19.95
396	19.82	18.94	18.13	16.58	12.4	9.73	8.61	13.66	13.79	16.83	17.48	19.59
397	20.14	19.76	18.72	16.39	12.34	10.06	9.25	12.99	13.56	16.99	17.94	20.39
398	20.07	19.62	18.67	16.35	12.3	9.99	9.17	13.07	13.63	17.02	17.91	20.37
399	20.01	19.68	18.69	16.42	12.32	9.94	9.09	13.09	13.68	17.06	17.92	20.29
400	19.92	19.62	18.7	16.47	12.26	9.96	9.09	13.13	13.78	17.06	17.77	20.14
401	19.84	19.59	18.61	16.51	12.31	9.87	9.02	13.11	13.9	17.15	17.79	20.03
402	19.77	19.57	18.53	16.52	12.32	9.8	9.02	13.13	13.91	17.14	17.72	19.95
403	19.87	19.69	18.59	16.49	12.27	9.76	8.97	13.16	13.96	17.24	17.82	20.08
404	20	19.82	18.59	16.48	12.28	9.65	8.89	13.19	13.93	17.25	17.82	20.16
405	20.23	20.13	18.8	16.57	12.26	9.58	8.81	13.25	14.06	17.35	17.97	20.46
406	20.49	20.3	18.87	16.56	12.28	9.51	8.72	13.25	14.01	17.43	18.04	20.63
407	20.6	20.46	18.93	16.58	12.17	9.41	8.63	13.21	14.04	17.52	18.16	20.73
408	20.61	20.43	18.96	16.6	12.11	9.5	8.34	13.15	13.97	17.62	18.28	20.79
409	20.68	20.49	18.98	16.67	12.05	9.3	8.22	13.2	14.05	17.72	18.41	20.87
410	20.83	20.45	19.08	16.67	12.06	9.06	8.25	13.31	14.09	17.81	18.52	20.91
411	20.91	20.41	19.17	16.68	12.04	8.95	8.26	13.28	14.05	17.93	18.48	20.95
412	20.86	20.34	19.1	16.66	11.95	8.97	8.04	13.19	13.95	17.81	18.28	20.91
413	20.89	20.41	19.1	16.68	11.94	8.88	7.99	13.07	13.86	17.8	18.36	20.94
414	20.97	20.41	19.13	16.78	12.05	9.03	8.02	12.67	13.71	17.64	18.43	20.86
415	21.06	20.33	19.16	17.21	12.59	9.69	8.29	12.27	13.41	17.19	18.22	20.69
416	20.8	20.33	19.13	17.22	12.9	10.17	8.67	12.38	13.47	17.33	18.16	20.66
417	20.4	20.16	18.75	16.74	12.44	9.73	8.36	13.02	13.72	17.55	18.23	20.64
418	20.06	19.56	18.45	16.68	12.34	9.36	8.42	13.59	14.01	17.43	17.99	20.21
419	20.02	19.33	18.34	16.71	12.47	9.55	8.66	13.64	14.02	17.23	17.9	19.93
420	19.93	19.13	18.33	16.69	12.42	9.55	8.58	13.61	13.93	16.98	17.65	19.72
421	20.21	19.71	18.77	16.33	12.26	9.96	9.13	13.01	13.58	16.97	17.83	20.41
422	20.06	19.58	18.67	16.31	12.21	9.98	9.1	12.92	13.48	16.97	17.79	20.32
423	20.13	19.74	18.91	16.41	12.35	10.15	9.19	12.81	13.48	17.08	17.82	20.3
424	20.12	19.79	18.92	16.44	12.34	10.11	9.15	12.87	13.52	17.03	17.77	20.24
425	20.17	19.88	18.92	16.47	12.27	9.95	9.01	13	13.69	17.1	17.77	20.23
426	19.99	19.74	18.7	16.43	12.26	9.77	8.94	13.14	13.93	17.15	17.79	20.11
427	20.04	19.75	18.66	16.5	12.28	9.7	8.9	13.17	13.97	17.26	17.85	20.16
428	20.05	19.76	18.61	16.52	12.31	9.71	8.84	13.15	13.94	17.23	17.87	20.21
429	20.14	20.09	18.77	16.55	12.31	9.6	8.8	13.15	13.98	17.34	17.93	20.31
430	20.35	20.2	18.83	16.56	12.3	9.51	8.78	13.19	13.98	17.41	18.02	20.48
431	20.44	20.28	18.87	16.53	12.18	9.37	8.55	13.22	13.95	17.4	18.01	20.63
432	20.55	20.38	18.93	16.55	12.1	9.52	8.32	13.08	13.94	17.56	18.15	20.73
433	20.8	20.45	19.08	16.61	12.04	9.4	8.1	13.07	13.98	17.71	18.45	20.86
434	20.89	20.35	19.2	16.66	12.07	9.25	8.03	13.11	13.98	17.76	18.47	20.91
435	20.89	20.31	19.26	16.77	12.06	9.15	7.97	13.14	13.92	17.74	18.29	20.83
436	20.79	20.29	19.09	16.67	11.97	9.14	7.9	13.15	13.89	17.69	18.18	20.8
437	20.73	20.33	18.95	16.67	11.92	8.9	8.08	13.28	13.94	17.79	18.4	20.89
438	20.89	20.39	19.03	16.67	11.98	8.94	8.14	13.17	13.92	17.85	18.47	20.9
439	21.03	20.4	19.24	16.98	12.33	9.32	8.03	12.45	13.67	17.59	18.38	20.8
440	20.86	20.34	19.23	17.27	12.99	10.25	8.72	12.31	13.42	17.41	18.35	20.63
441	20.61	20.38	19.04	16.8	12.6	9.86	8.36	12.92	13.71	17.67	18.35	20.76
442	20.38	20.06	18.77	16.76	12.28	9.29	8.38	13.47	14.03	17.63	18.17	20.57
443	20.11	19.54	18.5	16.74	12.47	9.5	8.59	13.64	14.05	17.37	17.96	20.19
444	19.99	19.21	18.33	16.75	12.5	9.59	8.63	13.63	13.94	17.17	17.83	19.92
445	20.17	19.71	18.81	16.36	12.27	9.89	9.04	12.93	13.64	16.84	17.68	20.26
446	20.03	19.57	18.71	16.3	12.22	9.87	9.03	12.86	13.56	16.88	17.67	20.16
447	20.21	19.65	18.87	16.32	12.27	10.03	9.1	12.82	13.52	17.22	17.91	20.45
448	20.21	19.77	18.94	16.37	12.29	10.12	9.15	12.74	13.46	17.11	17.83	20.36
449	20.31	20.02	19.02	16.42	12.27	10.01	8.98	12.89	13.59	17.08	17.85	20.39
450	20.08	19.86	18.79	16.34	12.2	9.72	8.82	13.04	13.67	16.97	17.71	20.14
451	20.08	19.73	18.61	16.34	12.17	9.64	8.79	13.08	13.82	17.06	17.67	20.14
452	20.09	19.8	18.66	16.38	12.2	9.61	8.76	13.05	13.88	17.14	17.73	20.2
453	20.27	20.13	18.82	16.45	12.22	9.53	8.69	13.14	13.93	17.24	17.84	20.25
454	20.36	20.23	18.94	16.47	12.18	9.46	8.59	13.12	13.96	17.28	17.95	20.33
455	20.4	20.24	18.98	16.5	12.14	9.34	8.46	13.14	13.92	17.39	18.01	20.57
456	20.59	20.37	19.03	16.6	12.04	9.31	8.3	13.11	13.92	17.47	18.19	20.74
457	20.71	20.3	19.11	16.64	12.04	9.45	8.21	13.05	13.84	17.51	18.24	20.69
458	20.76	20.3	19.13	16.67	12.07	9.37	8.05	13.02	13.84	17.57	18.25	20.71
459	20.71	20.21	19.15	16.73	12.14	9.27	8.01	13.05	13.8	17.46	18.19	20.71
460	20.62	20.22	18.95	16.55	11.97	9.12	8.03	13.16	13.88	17.5	18.2	20.71
461	20.63	20.29	18.95	16.58	11.93	8.91	8.17	13.23	13.92	17.56	18.29	20.76
462	20.88	20.37	19.05	16.67	11.94	8.9	8.09	13.18	13.92	17.74	18.4	20.84
463	20.91	20.43	19.21	16.95	12.28	9.23	8.01	12.75	13.77	17.76	18.44	20.83
464	20.79	20.41	19.25	17.21	12.89	10	8.53	12.34	13.6	17.67	18.4	20.79
465	20.72	20.41	19.16	16.96	12.63	9.79	8.31	12.89	13.8	17.81	18.48	20.9
466	20.59	20.3	18.96	16.79	12.28	9.47	8.2	13.3	13.9	17.62	18.25	20.77
467	20.25	19.81	18.63	16.73	12.29	9.43	8.39	13.44	13.9	17.47	18.03	20.4
468	20.08	19.36	18.46	16.73	12.46	9.55	8.68	13.62	14.04	17.23	17.84	20
469	20.17	19.88	18.77	16.26	12.13	9.62	8.69	12.98	13.68	17	17.6	20.12
470	20.21	19.99	18.85	16.36	12.12	9.62	8.65	13.01	13.71	17.01	17.66	20.26
471	20.34	20.15	19	16.43	12.18	9.59	8.59	12.99	13.77	17.09	17.75	20.37
472	20.36	20.15	19.06	16.43	12.11	9.56	8.45	13	13.79	17.11	17.76	20.35
473	20.32	20.13	19	16.48	12.04	9.34	8.37	13.08	13.81	17.21	17.86	20.42
474	20.43	20.19	18.97	16.45	12.02	9.25	8.31	13.09	13.82	17.25	17.95	20.58
475	20.52	20.2	19.03	16.55	12.07	9.5	8.28	12.89	13.69	17.29	18.01	20.51
476	20.6	20.16	19.04	16.57	12.17	9.61	8.27	12.85	13.67	17.35	18.12	20.57
477	20.55	20.18	18.96	16.53	12.08	9.43	8.05	13	13.82	17.27	18.11	20.57
478	20.62	20.19	18.91	16.48	11.94	9.1	8.05	13.2	13.9	17.34	18.22	20.61
479	20.74	20.27	18.9	16.54	11.96	8.91	8.18	13.29	13.9	17.52	18.24	20.69
480	20.85	20.29	19.14	16.73	12.13	9.13	7.94	12.98	13.82	17.67	18.17	20.7
481	20.93	20.34	19.31	17.14	12.69	9.78	8.31	12.44	13.59	17.68	18.3	20.72
482	20.58	20.19	19.17	17.21	12.99	10.29	8.74	12.24	13.51	17.48	18.22	20.64
483	20.7	20.38	19.22	17.1	12.9	10.05	8.56	12.74	13.79	17.68	18.38	20.87
484	20.58	20.27	19.06	16.87	12.57	9.79	8.26	13.05	13.71	17.58	18.25	20.74
485	20.38	20.03	18.77	16.68	12.34	9.63	8.28	13.35	13.77	17.46	18.11	20.55
486	20.21	19.58	18.57	16.78	12.39	9.5	8.54	13.6	14.02	17.42	18.06	20.31
487	20.27	19.99	18.92	16.25	12.12	9.61	8.6	12.88	13.51	16.89	17.64	20.22
488	20.37	20.09	18.96	16.37	12.13	9.54	8.59	12.9	13.58	16.98	17.76	20.32
489	20.2	20.04	18.95	16.4	12.17	9.65	8.48	12.85	13.56	16.94	17.67	20.2
490	20.07	19.94	18.91	16.3	12.06	9.57	8.47	12.88	13.69	16.93	17.59	20.13
491	20.01	19.95	18.91	16.38	12.01	9.43	8.33	12.98	13.76	17.06	17.65	20.2
492	20.09	19.95	18.72	16.28	11.96	9.33	8.27	12.95	13.73	16.99	17.65	20.23
493	20.14	19.96	18.71	16.31	11.98	9.32	8.2	12.97	13.72	16.96	17.69	20.24
494	20.16	20.01	18.77	16.32	11.96	9.35	8.17	12.94	13.72	17	17.76	20.33
495	20.28	20.11	18.79	16.38	11.95	9.3	8.06	13.06	13.79	17.12	17.88	20.41
496	20.44	20.17	18.82	16.43	11.95	9.1	8.11	13.18	13.83	17.2	18.03	20.51
497	20.56	20.15	18.85	16.54	11.99	9.02	8.14	13.22	13.83	17.35	18.15	20.58
498	20.77	20.24	19.09	16.71	12.18	9.27	8.04	12.91	13.67	17.47	18.08	20.57
499	20.86	20.26	19.36	17.34	12.9	10.11	8.62	12.35	13.52	17.49	18.19	20.56
500	20.63	20.25	19.29	17.42	13.13	10.35	8.89	12.28	13.56	17.49	18.23	20.61
501	20.69	20.25	19.31	17.47	13.19	10.41	8.83	12.42	13.68	17.57	18.29	20.71
502	20.66	20.32	19.2	17.22	12.99	10.26	8.6	12.77	13.77	17.58	18.35	20.73
503	20.47	20.18	18.95	16.93	12.77	10.13	8.48	13.21	13.76	17.47	18.23	20.65
504	20.41	19.96	18.81	16.82	12.39	9.59	8.43	13.6	14.08	17.51	18.23	20.58
505	20.37	20.06	19.09	16.39	12.09	9.52	8.54	12.86	13.53	17.03	17.76	20.36
506	20.27	20.13	19.01	16.43	12.09	9.49	8.5	12.9	13.63	16.99	17.79	20.3
507	20.09	20.03	18.9	16.33	12.04	9.42	8.46	12.93	13.54	16.93	17.67	20.14
508	19.98	19.94	18.85	16.3	12	9.37	8.45	12.9	13.66	16.97	17.65	20.09
509	19.93	19.85	18.74	16.26	12.03	9.41	8.31	12.94	13.63	16.98	17.61	20.06
510	19.86	19.75	18.64	16.27	11.94	9.37	8.26	12.88	13.68	16.92	17.53	20.05
511	19.88	19.8	18.57	16.33	11.93	9.23	8.25	13.01	13.74	16.95	17.64	20.16
512	19.95	19.87	18.61	16.38	11.94	9.17	8.18	13.05	13.73	16.96	17.73	20.24
513	20.02	19.92	18.62	16.34	11.92	9.16	8.13	13.05	13.7	17	17.75	20.31
514	20.17	20.02	18.73	16.34	11.98	9.11	8.14	13.13	13.78	17.05	17.88	20.39
515	20.33	20.16	18.78	16.46	12.03	9.2	8.22	13.15	13.79	17.19	18.05	20.48
516	20.61	20.19	19.05	16.7	12.15	9.27	8.08	13.03	13.75	17.39	18.08	20.53
517	20.76	20.17	19.3	17.39	12.88	10.09	8.64	12.4	13.56	17.38	18.12	20.46
518	20.62	20.15	19.32	17.65	13.08	10.4	8.87	12.28	13.49	17.38	18.1	20.48
519	20.57	20.13	19.26	17.64	13.14	10.46	8.89	12.32	13.57	17.37	18.12	20.51
520	20.67	20.35	19.32	17.53	13.25	10.51	8.89	12.56	13.77	17.6	18.36	20.82
521	20.48	20.18	19.08	17.2	13.1	10.36	8.68	13.01	13.8	17.44	18.22	20.69
522	20.61	20.26	19.05	16.98	12.83	10.03	8.44	13.46	14.06	17.51	18.31	20.75
523	20.46	20.18	19.29	16.47	12.1	9.52	8.5	12.88	13.6	17.11	17.81	20.43
524	20.27	20.09	19.15	16.42	12.11	9.5	8.48	12.91	13.63	16.97	17.74	20.3
525	20.11	20.09	19.03	16.36	12.08	9.4	8.41	12.89	13.66	16.92	17.76	20.24
526	20.12	20.1	19	16.32	12.02	9.38	8.39	12.94	13.67	17	17.74	20.2
527	20.1	19.96	18.93	16.39	12.12	9.48	8.32	12.82	13.55	16.95	17.66	20.25
528	19.87	19.77	18.67	16.25	12.04	9.47	8.21	12.78	13.59	16.86	17.51	20.17
529	19.93	19.82	18.65	16.3	11.95	9.32	8.13	12.92	13.68	16.95	17.64	20.2
530	20.03	19.86	18.68	16.35	11.94	9.18	8.1	13	13.77	16.98	17.73	20.3
531	20.05	19.83	18.7	16.38	11.91	9.12	8.15	13.01	13.71	16.99	17.79	20.32
532	19.99	19.82	18.62	16.35	11.98	9.19	8.2	13.12	13.77	17	17.85	20.21
533	20.11	19.92	18.63	16.42	12.09	9.28	8.28	13.13	13.77	17.01	17.92	20.23
534	20.41	20.07	18.89	16.6	12.11	9.26	8.1	13.11	13.73	17.2	18.09	20.44
535	20.63	20.14	19.2	17.22	12.84	10.06	8.57	12.43	13.52	17.24	18.09	20.43
536	20.44	19.95	19.13	17.54	13.02	10.35	8.8	12.25	13.36	17.1	17.89	20.3
537	20.24	19.91	19.06	17.48	13.02	10.36	8.86	12.29	13.38	17.06	17.82	20.34
538	20.51	20.26	19.25	17.51	13.18	10.52	8.9	12.49	13.73	17.42	18.21	20.73
539	20.65	20.33	19.13	17.3	13.12	10.4	8.69	12.99	13.94	17.55	18.31	20.81
540	20.69	20.37	19.22	17.32	13.17	10.38	8.75	13.15	14.01	17.54	18.35	20.83
541	20.63	20.16	19.35	16.52	12.17	9.5	8.49	12.88	13.57	17.06	17.86	20.5
542	20.38	20.15	19.28	16.45	12.1	9.44	8.43	12.87	13.62	16.99	17.84	20.44
543	20.29	20.09	19.18	16.37	12.09	9.45	8.37	12.82	13.58	16.92	17.75	20.36
544	20.27	20.11	19.12	16.48	12.09	9.44	8.31	12.89	13.59	17	17.78	20.34
545	20.24	20.11	19.02	16.52	12.22	9.5	8.31	12.69	13.46	16.9	17.7	20.28
546	19.99	19.9	18.73	16.35	12.22	9.59	8.27	12.68	13.46	16.81	17.58	20.23
547	19.94	19.88	18.67	16.32	12.05	9.37	8.13	12.9	13.65	16.92	17.64	20.23
548	20	19.84	18.7	16.38	11.97	9.24	8.14	12.94	13.7	17	17.73	20.31
549	20.03	19.8	18.7	16.43	12	9.19	8.16	13.03	13.75	17	17.83	20.33
550	19.9	19.67	18.54	16.42	11.98	9.27	8.26	13.07	13.76	16.92	17.83	20.15
551	19.95	19.62	18.5	16.48	12.15	9.31	8.32	13.12	13.82	16.97	17.88	20.09
552	20.18	19.9	18.68	16.49	12.07	9.25	8.11	13.05	13.76	17.05	18.01	20.3
553	20.44	20.03	18.97	17.02	12.61	9.83	8.44	12.55	13.52	17.14	18.02	20.45
554	20.19	19.84	18.9	17.26	12.89	10.23	8.69	12.26	13.3	16.88	17.71	20.19
555	20.08	19.8	18.88	17.23	12.9	10.31	8.83	12.36	13.35	16.83	17.61	20.15
556	20.44	20.05	19.15	17.44	13.08	10.42	8.85	12.42	13.58	17.18	17.95	20.49
557	20.59	20.28	19.17	17.37	13.19	10.45	8.79	12.94	13.88	17.45	18.28	20.74
558	20.69	20.35	19.29	17.54	13.31	10.51	8.92	12.95	13.96	17.52	18.4	20.83
559	20.6	20.11	19.35	16.48	12.09	9.5	8.41	12.88	13.62	17.08	17.89	20.51
560	20.53	20.13	19.28	16.53	12.1	9.47	8.41	12.94	13.68	17.08	17.89	20.48
561	20.54	20.13	19.24	16.52	12.09	9.41	8.37	12.8	13.58	17	17.86	20.47
562	20.49	20.19	19.18	16.6	12.07	9.39	8.29	12.83	13.6	17.04	17.88	20.47
563	20.33	20.11	19.11	16.59	12.19	9.46	8.3	12.67	13.5	16.94	17.76	20.36
564	20.01	19.96	18.93	16.52	12.26	9.59	8.32	12.56	13.51	16.82	17.59	20.25
565	20.04	19.96	18.8	16.41	12.05	9.44	8.18	12.86	13.62	16.92	17.68	20.32
566	20.06	19.91	18.77	16.42	12	9.32	8.19	12.97	13.83	17	17.82	20.36
567	20.06	19.85	18.73	16.47	12.04	9.25	8.19	13.05	13.77	17.01	17.84	20.33
568	19.91	19.61	18.58	16.42	12.14	9.4	8.31	13.13	13.82	16.99	17.86	20.22
569	19.97	19.56	18.54	16.51	12.23	9.51	8.39	13.2	13.78	16.97	17.9	20.14
570	20.23	19.94	18.73	16.54	12.06	9.27	8.09	13.11	13.75	17.08	18.06	20.34
571	20.48	20.04	19.01	16.94	12.54	9.77	8.36	12.69	13.48	17.08	17.99	20.39
572	20.27	19.79	18.87	17.25	12.87	10.16	8.6	12.43	13.36	16.85	17.72	20.19
573	20.02	19.67	18.81	17.09	12.82	10.26	8.62	12.5	13.36	16.72	17.45	20.05
574	20.26	19.93	19.05	17.33	13	10.37	8.75	12.43	13.48	16.94	17.76	20.25
575	20.54	20.16	19.14	17.41	13.12	10.43	8.8	12.77	13.79	17.25	18.1	20.57
576	20.58	20.2	19.15	17.48	13.19	10.49	8.85	12.88	13.78	17.28	18.12	20.64
577	20.59	20.07	19.35	16.65	12.19	9.6	8.46	12.75	13.48	17.07	17.82	20.53
578	20.42	20.03	19.26	16.6	12.12	9.51	8.44	12.83	13.62	17.01	17.85	20.42
579	20.6	20.09	19.31	16.55	12.1	9.47	8.38	12.92	13.69	17.07	17.91	20.57
580	20.67	20.19	19.29	16.65	12.06	9.46	8.33	12.9	13.59	17.1	17.94	20.51
581	20.49	20.16	19.27	16.7	12.19	9.45	8.29	12.66	13.56	16.99	17.8	20.46
582	20.22	19.97	18.99	16.53	12.19	9.58	8.29	12.64	13.54	16.79	17.61	20.3
583	20.11	19.92	18.95	16.39	12.11	9.51	8.24	12.76	13.63	16.8	17.61	20.32
584	20.12	19.98	18.89	16.41	12.03	9.39	8.14	12.95	13.71	16.94	17.79	20.29
585	20.18	19.93	18.82	16.46	12.04	9.27	8.15	13.06	13.86	17	17.85	20.37
586	20.16	19.8	18.72	16.5	12.14	9.44	8.32	13.13	13.88	17.03	17.97	20.41
587	20.19	19.8	18.71	16.5	12.15	9.48	8.37	13.15	13.87	17.07	18.07	20.43
588	20.46	20.07	18.9	16.65	12.07	9.29	8.05	12.99	13.6	17.12	18.12	20.5
589	20.57	20.06	19.1	16.99	12.61	9.86	8.38	12.54	13.44	16.97	17.97	20.34
590	20.15	19.76	18.87	17.01	12.81	10.17	8.61	12.39	13.38	16.81	17.76	20.14
591	19.92	19.53	18.75	16.87	12.73	10.21	8.56	12.6	13.43	16.7	17.52	20
592	20.14	19.74	18.93	17.18	12.9	10.28	8.7	12.49	13.43	16.8	17.63	20.1
593	20.52	20.04	19.16	17.44	13.1	10.41	8.76	12.72	13.68	17.14	17.96	20.45
594	20.64	20.17	19.24	17.5	13.15	10.47	8.78	12.9	13.73	17.28	18.1	20.64
595	20.79	20.3	19.63	17.25	12.45	9.76	8.65	12.36	13.39	17.01	17.88	20.55
596	20.67	20.28	19.54	17.12	12.42	9.76	8.58	12.47	13.48	17.06	17.86	20.58
597	20.62	20.2	19.4	16.71	12.16	9.44	8.34	12.85	13.63	17.1	17.96	20.57
598	20.71	20.19	19.41	16.81	12.2	9.43	8.33	12.87	13.62	17.11	17.97	20.58
599	20.64	20.23	19.42	16.98	12.38	9.62	8.4	12.55	13.47	17.01	17.92	20.5
600	20.49	20.11	19.2	16.76	12.36	9.68	8.39	12.67	13.52	16.9	17.76	20.42
601	20.29	19.97	19.08	16.54	12.26	9.64	8.23	12.8	13.65	16.89	17.73	20.34
602	20.18	19.89	18.89	16.46	12.13	9.59	8.17	12.91	13.73	16.85	17.7	20.25
603	20.12	19.8	18.78	16.47	12.09	9.39	8.13	13.05	13.8	16.89	17.78	20.3
604	20.22	19.81	18.75	16.47	12.11	9.39	8.28	13.16	13.84	16.96	17.95	20.38
605	20.43	20.02	18.93	16.57	12.12	9.43	8.31	13.19	13.85	17.15	18.21	20.57
606	20.6	20.09	19.01	16.65	12.13	9.31	8.06	12.92	13.56	17.16	18.22	20.54
607	20.56	20.04	19.09	16.95	12.52	9.86	8.38	12.51	13.34	16.94	18.04	20.41
608	20.45	19.95	19.06	17.02	12.84	10.14	8.61	12.44	13.35	16.92	17.99	20.39
609	20.05	19.59	18.8	16.77	12.75	10.13	8.55	12.63	13.45	16.82	17.67	20.13
610	20.14	19.66	18.89	17.04	12.86	10.26	8.64	12.67	13.45	16.83	17.64	20.15
611	20.41	19.89	19.13	17.39	13.03	10.36	8.71	12.61	13.56	16.96	17.8	20.34
612	20.63	20.2	19.26	17.57	13.17	10.44	8.77	12.79	13.66	17.23	18.1	20.62
613	20.82	20.27	19.59	17.13	12.33	9.64	8.51	12.53	13.45	17.04	17.88	20.56
614	20.63	20.19	19.47	16.91	12.31	9.63	8.46	12.55	13.49	17.01	17.83	20.5
615	20.6	20.15	19.46	16.69	12.13	9.54	8.35	12.87	13.69	17.07	17.98	20.55
616	20.68	20.22	19.47	16.8	12.16	9.48	8.29	12.93	13.74	17.06	17.95	20.56
617	20.69	20.22	19.52	17.03	12.37	9.58	8.36	12.71	13.59	17.05	17.92	20.55
618	20.56	20.13	19.44	16.96	12.45	9.73	8.46	12.64	13.49	16.92	17.88	20.42
619	20.53	20.09	19.35	16.78	12.32	9.68	8.33	12.78	13.59	16.93	17.89	20.48
620	20.26	19.88	18.99	16.53	12.24	9.55	8.2	12.98	13.71	16.89	17.79	20.37
621	20.05	19.63	18.75	16.43	12.12	9.55	8.17	13	13.76	16.8	17.65	20.16
622	20.06	19.69	18.71	16.45	12.04	9.38	8.1	13.09	13.8	16.85	17.78	20.25
623	20.36	20.01	18.96	16.64	12.09	9.32	8.19	13.16	13.9	17.05	18.12	20.52
624	20.48	20.03	19.08	16.66	12.13	9.35	8.11	13.12	13.75	17.17	18.18	20.53
625	20.29	19.88	19.01	16.67	12.26	9.54	8.13	12.82	13.55	17.01	18.09	20.43
626	20.45	19.94	19.07	16.86	12.57	9.88	8.38	12.64	13.41	16.99	18.05	20.38
627	20.42	19.86	19.03	17.08	12.89	10.14	8.56	12.51	13.41	16.97	17.95	20.36
628	20.14	19.66	18.84	17.03	12.83	10.28	8.59	12.54	13.42	16.81	17.68	20.13
629	20.17	19.75	18.94	17.13	12.96	10.31	8.69	12.55	13.47	16.83	17.68	20.19
630	20.5	20.02	19.19	17.45	13.08	10.41	8.75	12.64	13.52	17	17.93	20.4
631	20.48	20.04	19.34	16.58	12.11	9.51	8.39	12.77	13.64	16.89	17.81	20.39
632	20.42	19.99	19.27	16.54	12.16	9.58	8.43	12.91	13.84	16.97	17.91	20.35
633	20.49	20.1	19.42	16.63	12.14	9.55	8.34	12.91	13.8	17.03	17.96	20.5
634	20.61	20.25	19.48	16.82	12.2	9.6	8.35	13.06	13.92	17.15	18.06	20.63
635	20.65	20.18	19.56	16.99	12.23	9.51	8.33	12.9	13.73	17.02	17.94	20.52
636	20.62	20.2	19.49	17	12.41	9.64	8.34	12.77	13.65	16.93	17.91	20.5
637	20.55	20.07	19.42	16.77	12.31	9.55	8.25	12.92	13.7	16.99	17.95	20.51
638	20.34	19.91	19.08	16.6	12.2	9.46	8.2	13.02	13.87	16.98	17.89	20.4
639	20.08	19.65	18.87	16.53	12.17	9.52	8.17	13.06	13.82	16.88	17.73	20.21
640	19.94	19.54	18.75	16.48	12.17	9.47	8.12	13.06	13.79	16.87	17.77	20.16
641	20.17	19.74	18.84	16.52	12.13	9.38	8.13	13.14	13.87	17.01	17.93	20.38
642	20.37	19.97	19.05	16.64	12.14	9.41	8.15	13.18	13.86	17.15	18.21	20.54
643	20.2	19.8	18.98	16.58	12.15	9.43	8.05	13.01	13.68	17.03	18.04	20.45
644	20.32	19.88	19.07	16.7	12.35	9.59	8.08	12.86	13.57	16.99	18.08	20.43
645	20.55	20.02	19.25	17.03	12.74	9.98	8.37	12.57	13.43	17	18.15	20.49
646	20.48	19.97	19.23	17.25	12.97	10.22	8.59	12.42	13.38	16.95	17.98	20.39
647	19.91	19.6	18.81	16.88	12.82	10.24	8.56	12.58	13.33	16.62	17.49	19.97
648	20.18	19.79	18.91	17.06	12.93	10.31	8.62	12.7	13.5	16.84	17.68	20.2
649	20.58	20.18	19.56	16.62	12.08	9.55	8.38	12.85	13.74	16.89	17.85	20.47
650	20.3	19.95	19.24	16.52	12.07	9.57	8.38	12.86	13.79	16.89	17.83	20.27
651	20.45	20.05	19.37	16.63	12.14	9.54	8.36	12.98	13.81	16.94	17.93	20.44
652	20.49	20.14	19.47	16.79	12.2	9.56	8.38	13.01	13.89	17.01	17.95	20.52
653	20.71	20.37	19.66	16.96	12.23	9.57	8.32	13.05	13.88	17.14	18.07	20.65
654	20.81	20.37	19.69	17.02	12.34	9.54	8.3	12.95	13.73	17.07	18.1	20.66
655	20.61	20.14	19.51	16.82	12.34	9.53	8.25	13.01	13.78	17.01	18.03	20.52
656	20.32	19.95	19.15	16.61	12.2	9.46	8.21	13.08	13.87	17.01	17.95	20.43
657	20.14	19.73	18.96	16.6	12.16	9.48	8.2	13.12	13.92	16.98	17.91	20.34
658	19.98	19.56	18.8	16.54	12.13	9.44	8.17	13.11	13.84	16.84	17.77	20.23
659	20.09	19.66	18.78	16.54	12.13	9.43	8.08	13.12	13.85	16.94	17.88	20.31
660	20.36	19.97	18.99	16.67	12.17	9.49	8.17	13.21	13.93	17.09	18.15	20.58
661	20.27	19.84	18.96	16.65	12.14	9.44	8.11	13.11	13.81	17.09	18.07	20.5
662	20.27	19.92	19.02	16.71	12.25	9.4	8.09	12.99	13.68	17.03	18.08	20.48
663	20.55	20.13	19.29	17.07	12.67	9.85	8.29	12.58	13.5	17	18.16	20.51
664	20.51	20.05	19.28	17.4	12.99	10.24	8.54	12.41	13.33	16.92	18.02	20.41
665	19.75	19.45	18.73	16.71	12.75	10.12	8.48	12.58	13.39	16.59	17.41	19.98
666	19.89	19.59	18.73	16.75	12.74	10.24	8.5	12.81	13.39	16.67	17.54	20.1
667	20.45	20.03	19.4	16.57	12.14	9.57	8.37	12.76	13.61	16.75	17.63	20.37
668	20.21	19.77	19.16	16.43	12.09	9.56	8.41	12.85	13.76	16.73	17.62	20.19
669	20.21	19.86	19.11	16.47	12.18	9.65	8.42	12.96	13.76	16.77	17.72	20.23
670	20.38	20.08	19.38	16.73	12.24	9.6	8.38	12.99	13.95	16.93	17.91	20.44
671	20.63	20.34	19.61	16.85	12.3	9.61	8.39	13.06	13.93	17.02	18.01	20.62
672	20.67	20.35	19.67	16.87	12.26	9.57	8.34	13.07	13.88	17.08	18.12	20.66
673	20.65	20.34	19.62	16.92	12.33	9.59	8.31	13.07	13.9	17.07	18.09	20.6
674	20.5	20.19	19.48	16.85	12.33	9.55	8.28	13.11	13.94	17.06	18.15	20.62
675	20.48	20.13	19.3	16.77	12.24	9.49	8.19	13.11	13.94	17.09	18.13	20.6
676	20.29	19.96	19.1	16.67	12.2	9.45	8.17	13.08	13.86	17.01	18	20.47
677	20.25	19.91	19.04	16.63	12.26	9.48	8.1	13.12	13.89	16.96	17.98	20.45
678	20.38	19.98	19.02	16.72	12.22	9.47	8.13	13.14	13.92	17.06	18.09	20.58
679	20.43	20.03	19.03	16.72	12.14	9.52	8.17	13.13	13.83	17.11	18.2	20.62
680	20.37	19.98	19.08	16.79	12.24	9.45	8.07	12.87	13.64	17.06	18.18	20.56
681	20.6	20.17	19.44	17.16	12.76	9.91	8.38	12.48	13.42	17.08	18.2	20.57
682	20.44	19.98	19.29	17.37	12.91	10.18	8.53	12.38	13.33	16.86	17.96	20.37
683	19.6	19.31	18.65	16.57	12.63	10.14	8.42	12.57	13.28	16.44	17.36	19.88
684	19.79	19.59	18.73	16.7	12.65	10.16	8.36	12.83	13.43	16.66	17.58	20.14
685	20.11	19.82	19.03	16.37	12.06	9.56	8.38	12.71	13.57	16.52	17.42	20.12
686	20.12	19.78	19.03	16.37	12.04	9.6	8.42	12.86	13.75	16.69	17.6	20.22
687	20.17	19.88	19.09	16.45	12.12	9.63	8.49	13	13.83	16.81	17.75	20.28
688	20.33	20.05	19.31	16.61	12.22	9.62	8.48	13.03	13.91	16.85	17.89	20.4
689	20.52	20.16	19.52	16.77	12.36	9.71	8.45	12.99	13.89	16.86	17.9	20.44
690	20.55	20.19	19.58	16.82	12.36	9.65	8.39	13.02	13.9	16.94	18	20.48
691	20.51	20.17	19.54	16.81	12.4	9.64	8.36	13.01	13.79	16.86	17.91	20.44
692	20.63	20.27	19.6	16.96	12.5	9.66	8.35	12.92	13.76	16.99	18.06	20.52
693	20.81	20.42	19.64	17.03	12.47	9.58	8.25	12.91	13.74	17.1	18.28	20.65
694	20.67	20.27	19.45	16.89	12.41	9.57	8.14	13.02	13.8	17.11	18.21	20.61
695	20.45	20.09	19.25	16.83	12.32	9.52	8.11	13.08	13.87	17.08	18.15	20.61
696	20.51	20.14	19.17	16.79	12.23	9.47	8.11	13.07	13.87	17.11	18.16	20.64
697	20.66	20.21	19.24	16.78	12.21	9.5	8.1	13.13	13.83	17.12	18.31	20.71
698	20.63	20.15	19.29	16.82	12.26	9.5	8.06	12.83	13.59	17.13	18.33	20.63
699	20.7	20.24	19.54	17.26	12.74	9.92	8.32	12.45	13.43	17.05	18.26	20.63
700	20.28	19.9	19.3	17.37	12.84	10.16	8.52	12.39	13.33	16.85	17.97	20.38
701	19.38	19.1	18.5	16.5	12.57	10.05	8.41	12.6	13.26	16.38	17.2	19.71
702	19.71	19.4	18.65	16.66	12.58	10	8.29	12.89	13.51	16.69	17.63	20.12
703	19.73	19.39	18.61	16.71	12.49	9.91	8.26	13.08	13.6	16.81	17.67	20.2
704	19.55	18.99	18.35	16.68	12.31	9.92	8.29	13.19	13.57	16.65	17.3	19.67
705	19.63	19.02	18.35	16.77	12.38	9.98	8.34	13.28	13.61	16.76	17.24	19.71
706	19.84	19.28	18.55	16.92	12.5	10.09	8.43	13.44	13.69	16.9	17.54	20.03
707	20.06	19.52	18.78	17.12	12.71	10.21	8.55	13.57	13.92	17.09	17.91	20.33
708	20.27	19.73	18.96	17.25	12.81	10.26	8.65	13.69	14.03	17.28	18.24	20.63
709	19.82	19.34	18.62	16.14	11.96	9.54	8.33	12.7	13.46	16.53	17.15	19.67
710	19.9	19.5	18.78	16.26	12.05	9.58	8.41	12.86	13.64	16.58	17.41	19.89
711	20.08	19.69	18.94	16.34	12.09	9.67	8.5	13	13.8	16.7	17.57	20.14
712	20.24	19.93	19.2	16.46	12.21	9.7	8.54	13	13.8	16.76	17.74	20.27
713	20.32	19.98	19.29	16.57	12.38	9.72	8.52	13.02	13.76	16.75	17.72	20.29
714	20.43	19.99	19.34	16.73	12.42	9.81	8.53	13.03	13.82	16.73	17.78	20.3
715	20.48	20.12	19.55	16.87	12.56	9.81	8.52	12.95	13.82	16.78	17.91	20.37
716	20.74	20.31	19.69	17.11	12.6	9.82	8.48	12.79	13.65	16.95	18.12	20.56
717	20.83	20.33	19.64	17.13	12.64	9.79	8.44	12.74	13.65	16.94	18.14	20.54
718	20.59	20.11	19.41	16.84	12.4	9.62	8.26	12.91	13.7	16.9	18.07	20.45
719	20.34	19.89	19.17	16.64	12.2	9.55	8.19	13.08	13.82	16.88	18	20.48
720	20.43	20	19.14	16.69	12.19	9.49	8.14	13.02	13.76	16.95	18.13	20.52
721	20.73	20.25	19.28	16.83	12.18	9.48	8.09	12.91	13.7	17.04	18.32	20.61
722	20.89	20.32	19.44	16.98	12.33	9.5	8.05	12.73	13.6	17.13	18.42	20.75
723	20.97	20.35	19.67	17.56	12.82	9.85	8.27	12.46	13.47	17.07	18.38	20.72
724	20.39	19.92	19.29	17.39	12.87	10.12	8.44	12.37	13.36	16.9	18.02	20.43
725	19.26	18.84	18.31	16.43	12.52	10	8.39	12.6	13.23	16.26	17.07	19.62
726	19.33	18.93	18.31	16.44	12.45	9.98	8.34	12.78	13.32	16.36	17.27	19.72
727	19.56	19.15	18.47	16.69	12.52	9.96	8.3	13.04	13.55	16.68	17.54	20.02
728	19.58	19.08	18.45	16.73	12.44	9.96	8.3	13.14	13.64	16.74	17.42	19.87
729	19.62	19.01	18.35	16.76	12.45	10.01	8.4	13.29	13.63	16.73	17.15	19.66
730	19.71	19.14	18.47	16.85	12.57	10.16	8.52	13.35	13.7	16.82	17.37	19.84
731	19.94	19.32	18.7	17.06	12.75	10.33	8.65	13.5	13.86	17.02	17.73	20.14
732	20.09	19.6	18.87	17.2	12.89	10.4	8.73	13.59	13.96	17.17	18.02	20.46
733	19.85	19.34	18.69	16.15	12.01	9.59	8.44	12.68	13.47	16.55	17.1	19.68
734	20.05	19.62	19.03	16.38	12.27	9.77	8.57	12.79	13.59	16.5	17.38	20
735	20.02	19.62	19.02	16.35	12.22	9.82	8.65	12.94	13.72	16.56	17.47	20.02
736	20.05	19.69	19.04	16.38	12.25	9.82	8.62	12.98	13.73	16.62	17.53	20.1
737	20.34	19.92	19.23	16.51	12.34	9.82	8.59	13.03	13.83	16.68	17.67	20.22
738	20.52	19.98	19.37	16.64	12.46	9.82	8.58	13	13.81	16.71	17.73	20.3
739	20.61	20.06	19.5	16.77	12.61	9.87	8.57	12.94	13.78	16.77	17.86	20.37
740	20.7	20.2	19.54	17.02	12.61	9.86	8.55	12.81	13.69	16.78	17.96	20.44
741	20.71	20.14	19.56	17.08	12.58	9.84	8.54	12.73	13.53	16.72	17.9	20.36
742	20.49	19.95	19.37	16.79	12.38	9.66	8.35	12.91	13.7	16.75	17.9	20.39
743	20.18	19.66	19.05	16.57	12.16	9.55	8.24	13.06	13.76	16.75	17.88	20.35
744	20.23	19.77	19.01	16.59	12.23	9.54	8.2	12.96	13.65	16.78	17.91	20.36
745	20.7	20.18	19.26	16.81	12.3	9.56	8.11	12.78	13.59	16.96	18.21	20.54
746	21.02	20.48	19.58	17.16	12.49	9.53	8.09	12.65	13.54	17.09	18.44	20.84
747	21.15	20.62	19.8	17.75	12.88	9.88	8.29	12.44	13.48	17.08	18.47	20.86
748	20.95	20.36	19.69	17.79	13.01	10.16	8.45	12.48	13.49	17.04	18.35	20.76
749	19.55	19.08	18.61	16.77	12.6	10.06	8.43	12.52	13.31	16.47	17.44	19.91
750	19.32	18.81	18.23	16.49	12.41	9.92	8.33	12.85	13.33	16.42	17.12	19.67
751	19.51	19.04	18.42	16.66	12.46	9.98	8.29	13.02	13.55	16.65	17.5	19.9
752	19.58	19.09	18.54	16.8	12.47	9.99	8.39	13.06	13.65	16.75	17.55	19.92
753	19.69	19.16	18.49	16.83	12.59	10.11	8.46	13.19	13.69	16.82	17.34	19.82
754	19.62	19.08	18.42	16.88	12.74	10.32	8.65	13.17	13.69	16.72	17.24	19.71
755	19.95	19.36	18.75	17.15	12.98	10.52	8.79	13.37	13.93	17.09	17.64	20.1
756	20.18	19.61	18.96	17.45	13.15	10.6	8.89	13.63	14	17.22	17.82	20.39
757	20.33	19.77	19.27	16.48	12.27	9.71	8.58	12.54	13.47	16.52	17.41	20.07
758	20.4	19.87	19.4	16.56	12.33	9.81	8.68	12.75	13.54	16.66	17.52	20.2
759	20.11	19.66	19.17	16.47	12.35	9.82	8.74	12.88	13.66	16.64	17.49	20.04
760	19.91	19.53	19.05	16.35	12.29	9.9	8.72	12.93	13.71	16.5	17.33	19.83
761	20.18	19.74	19.13	16.42	12.35	9.82	8.66	13.07	13.84	16.62	17.57	20.06
762	20.32	19.84	19.2	16.45	12.33	9.81	8.59	13.08	13.77	16.63	17.63	20.2
763	20.36	19.84	19.26	16.52	12.42	9.81	8.58	12.97	13.78	16.63	17.6	20.19
764	20.31	19.83	19.25	16.61	12.45	9.84	8.55	12.92	13.67	16.57	17.65	20.18
765	20.28	19.76	19.26	16.63	12.46	9.86	8.52	12.79	13.61	16.58	17.65	20.14
766	20.18	19.64	19.11	16.55	12.31	9.73	8.4	12.96	13.7	16.62	17.7	20.25
767	19.91	19.44	18.83	16.45	12.19	9.65	8.28	12.99	13.66	16.57	17.64	20.14
768	20.05	19.55	18.91	16.53	12.24	9.62	8.25	12.94	13.62	16.69	17.81	20.22
769	20.43	19.9	19.18	16.78	12.36	9.58	8.16	12.85	13.63	16.84	18.11	20.48
770	20.77	20.22	19.44	16.98	12.5	9.67	8.14	12.76	13.52	16.95	18.29	20.63
771	21	20.44	19.64	17.36	12.76	9.84	8.36	12.51	13.45	16.95	18.32	20.74
772	21.01	20.51	19.69	17.74	12.94	10.13	8.45	12.51	13.52	17.1	18.49	20.82
773	20.2	19.79	19.18	17.23	12.81	10.08	8.48	12.44	13.4	16.8	17.89	20.38
774	19.67	19.31	18.68	16.82	12.61	10.04	8.42	12.53	13.3	16.55	17.46	20.02
775	19.52	19.08	18.6	16.8	12.54	10.03	8.43	12.76	13.45	16.63	17.42	19.94
776	19.55	19.05	18.56	16.75	12.58	10.05	8.51	12.83	13.56	16.7	17.46	19.89
777	19.71	19.15	18.51	16.94	12.75	10.22	8.58	13.03	13.75	16.82	17.49	19.97
778	19.83	19.27	18.61	17.07	12.93	10.37	8.75	13.13	13.78	16.93	17.42	20
779	20.15	19.58	18.98	17.48	13.21	10.59	8.91	13.33	13.98	17.2	17.75	20.39
780	20.32	19.77	19.09	17.72	13.37	10.66	8.96	13.64	13.98	17.29	17.83	20.51
781	20.77	20.21	19.67	16.93	12.4	9.75	8.64	12.5	13.41	16.64	17.52	20.33
782	20.54	19.99	19.55	16.66	12.27	9.79	8.67	12.86	13.67	16.75	17.65	20.24
783	20.26	19.85	19.39	16.64	12.39	9.87	8.77	12.85	13.7	16.67	17.42	19.98
784	20.18	19.77	19.42	16.74	12.55	9.99	8.88	12.86	13.73	16.53	17.36	19.96
785	20.1	19.68	19.2	16.49	12.4	9.91	8.74	13.07	13.8	16.6	17.47	19.95
786	20.25	19.8	19.1	16.5	12.35	9.79	8.63	13.07	13.83	16.74	17.65	20.13
787	20.23	19.74	19.07	16.45	12.34	9.81	8.59	12.99	13.74	16.64	17.61	20.04
788	19.93	19.58	18.96	16.43	12.29	9.78	8.56	13	13.72	16.63	17.5	19.94
789	19.9	19.48	18.87	16.45	12.25	9.76	8.45	12.97	13.66	16.58	17.51	20
790	19.89	19.45	18.76	16.46	12.28	9.77	8.44	12.95	13.66	16.6	17.58	20.08
791	19.86	19.38	18.72	16.47	12.24	9.66	8.34	12.93	13.62	16.57	17.54	20.03
792	19.95	19.39	18.76	16.52	12.23	9.67	8.27	12.96	13.62	16.68	17.73	20.13
793	20.02	19.47	18.81	16.62	12.28	9.65	8.25	12.91	13.63	16.66	17.86	20.24
794	20.31	19.76	19.03	16.78	12.31	9.68	8.23	12.82	13.52	16.74	18.05	20.4
795	20.78	20.19	19.38	17.04	12.57	9.87	8.39	12.53	13.38	16.85	18.15	20.58
796	20.73	20.23	19.44	17.24	12.72	9.99	8.38	12.46	13.46	16.95	18.25	20.61
797	20.73	20.35	19.51	17.46	12.87	10.07	8.5	12.52	13.52	17.03	18.33	20.73
798	20.79	20.33	19.59	17.72	12.97	10.17	8.54	12.57	13.56	17.08	18.34	20.77
799	20.37	19.96	19.31	17.55	12.91	10.21	8.62	12.54	13.5	16.94	18.05	20.58
800	19.95	19.55	19.02	17.31	12.84	10.21	8.62	12.55	13.53	16.81	17.79	20.32
801	19.74	19.22	18.81	17.14	12.91	10.29	8.65	12.74	13.63	16.77	17.51	20.2
802	19.91	19.32	18.84	17.28	13.02	10.38	8.73	13.1	13.77	16.91	17.58	20.18
803	20.26	19.63	19.07	17.65	13.25	10.53	8.85	13.31	13.88	17.11	17.75	20.5
804	20.46	19.84	19.21	17.78	13.38	10.68	8.95	13.48	14.06	17.33	18.12	20.8
805	20.55	19.93	19.5	16.64	12.3	9.66	8.56	12.72	13.59	16.75	17.53	20.2
806	20.37	19.91	19.42	16.59	12.31	9.75	8.6	12.96	13.77	16.88	17.58	20.12
807	20.33	19.92	19.49	16.72	12.42	9.83	8.74	12.97	13.72	16.94	17.37	20.01
808	20.58	20.12	19.66	16.97	12.62	9.95	8.78	12.83	13.8	16.78	17.52	20.16
809	20.23	19.78	19.36	16.61	12.5	9.94	8.77	13.05	13.82	16.69	17.48	19.99
810	20.27	19.8	19.2	16.57	12.34	9.84	8.62	13.11	13.85	16.83	17.69	20.14
811	20.07	19.66	18.97	16.52	12.28	9.8	8.53	13.07	13.81	16.71	17.6	19.94
812	19.86	19.44	18.84	16.53	12.25	9.76	8.56	13.04	13.8	16.61	17.51	19.88
813	19.84	19.4	18.8	16.54	12.29	9.77	8.48	13.05	13.72	16.67	17.45	19.92
814	19.86	19.39	18.76	16.54	12.22	9.7	8.4	13.02	13.71	16.69	17.57	20.07
815	19.97	19.47	18.83	16.63	12.29	9.72	8.37	12.99	13.71	16.69	17.69	20.16
816	19.96	19.4	18.76	16.6	12.25	9.7	8.32	12.94	13.65	16.64	17.68	20.05
817	19.91	19.35	18.71	16.58	12.19	9.66	8.26	12.86	13.57	16.58	17.72	20.07
818	20.29	19.75	18.97	16.74	12.33	9.74	8.29	12.88	13.6	16.77	18.01	20.44
819	20.85	20.27	19.41	17.07	12.51	9.8	8.35	12.73	13.51	16.92	18.27	20.67
820	20.67	20.15	19.36	17.08	12.56	9.82	8.37	12.72	13.54	16.89	18.17	20.61
821	20.55	20.13	19.37	17.26	12.67	9.92	8.41	12.56	13.51	16.86	18.16	20.61
822	20.89	20.52	19.73	17.78	12.9	10.15	8.56	12.54	13.58	17.01	18.34	20.77
823	21.15	20.75	19.99	18.17	13.13	10.34	8.71	12.69	13.71	17.14	18.51	21.01
824	21.05	20.75	19.91	18.2	13.17	10.37	8.76	12.71	13.65	17.07	18.41	20.94
825	20.52	20.18	19.49	17.89	13.17	10.41	8.75	12.73	13.73	17.03	18.17	20.73
826	19.99	19.52	19.05	17.42	13.08	10.4	8.79	12.98	13.75	16.89	17.71	20.37
827	19.98	19.35	18.93	17.38	13.04	10.43	8.76	13.09	13.75	16.87	17.69	20.32
828	20.21	19.57	19.02	17.5	13.16	10.52	8.91	13.35	13.89	17.11	18.19	20.73
829	19.99	19.4	18.79	16.32	12.13	9.69	8.5	12.79	13.52	16.73	17.23	19.74
830	20.06	19.5	18.93	16.44	12.2	9.78	8.54	12.93	13.61	16.97	17.25	19.76
831	20.08	19.64	19.12	16.49	12.26	9.84	8.65	13.1	13.7	17.24	17.3	19.81
832	20.33	19.92	19.41	16.6	12.41	9.82	8.66	13.01	13.82	16.87	17.52	20.08
833	20.27	19.77	19.33	16.64	12.42	9.84	8.68	13.07	13.85	16.81	17.56	20.02
834	20.22	19.67	19.16	16.68	12.39	9.82	8.67	13.11	13.88	16.84	17.66	20.14
835	20.06	19.53	19	16.61	12.32	9.8	8.62	13.11	13.82	16.79	17.64	20.03
836	19.95	19.54	18.91	16.66	12.31	9.75	8.54	13.12	13.74	16.77	17.55	19.98
837	19.98	19.49	18.89	16.69	12.32	9.76	8.51	13.11	13.73	16.78	17.59	20.05
838	19.94	19.52	18.81	16.61	12.24	9.68	8.44	13.04	13.69	16.77	17.51	20.1
839	20.2	19.73	19.05	16.84	12.33	9.67	8.39	13.04	13.82	16.86	17.74	20.36
840	20.19	19.72	18.93	16.84	12.35	9.68	8.35	13.06	13.79	16.84	17.79	20.31
841	20.22	19.75	18.93	16.81	12.32	9.67	8.33	12.97	13.69	16.78	17.84	20.32
842	20.5	19.99	19.13	16.92	12.39	9.74	8.29	12.95	13.72	16.88	18.07	20.57
843	20.84	20.35	19.41	17.11	12.47	9.75	8.32	12.91	13.7	16.98	18.24	20.69
844	20.83	20.3	19.56	17.24	12.52	9.75	8.35	12.89	13.72	17.01	18.31	20.78
845	20.87	20.48	19.64	17.49	12.72	9.97	8.45	12.64	13.58	16.96	18.27	20.73
846	21.09	20.77	19.9	17.94	12.94	10.16	8.62	12.59	13.64	17.04	18.45	20.92
847	21.14	20.76	19.94	18.08	13.08	10.23	8.65	12.6	13.62	16.94	18.42	20.92
848	21.42	21	20.14	18.36	13.21	10.38	8.78	12.72	13.69	16.98	18.54	21.15
849	20.91	20.52	19.81	18.13	13.18	10.41	8.74	12.7	13.54	16.89	18.27	20.81
850	20.11	19.57	19.07	17.49	13	10.34	8.71	12.61	13.51	16.62	17.78	20.34
851	19.69	19.04	18.64	17.11	12.93	10.3	8.72	12.98	13.53	16.61	17.63	20.22
852	19.95	19.24	18.74	17.18	12.85	10.35	8.73	13.38	13.7	16.9	17.96	20.53
853	20.08	19.45	18.77	16.4	12.13	9.69	8.49	12.85	13.48	16.91	17.15	19.58
854	20.12	19.51	18.95	16.52	12.26	9.82	8.58	12.95	13.64	17.07	17.37	19.8
855	20.14	19.62	19.08	16.55	12.28	9.85	8.6	13.04	13.74	17	17.44	19.95
856	20.22	19.74	19.23	16.6	12.38	9.81	8.64	13.06	13.89	16.95	17.63	20.08
857	20.19	19.66	19.24	16.65	12.36	9.85	8.62	13.06	13.9	16.84	17.66	20.18
858	20.29	19.72	19.21	16.75	12.36	9.86	8.63	13.11	13.93	16.94	17.81	20.29
859	20.1	19.61	19.03	16.64	12.34	9.86	8.62	13.08	13.83	16.79	17.62	20.04
860	20.05	19.6	18.99	16.75	12.4	9.79	8.52	13.13	13.82	16.89	17.59	20.06
861	20.07	19.63	19.01	16.75	12.37	9.75	8.5	13.14	13.74	16.92	17.66	20.17
862	20.18	19.71	19.06	16.83	12.4	9.72	8.42	13.11	13.76	16.91	17.67	20.29
863	20.2	19.73	19.12	16.88	12.39	9.75	8.42	12.99	13.76	16.81	17.63	20.27
864	20.28	19.87	19.09	16.93	12.47	9.77	8.43	12.96	13.72	16.83	17.67	20.37
865	20.25	19.87	19.08	16.97	12.41	9.73	8.38	12.97	13.73	16.86	17.81	20.38
866	20.23	19.84	19.08	16.92	12.37	9.71	8.37	12.94	13.62	16.77	17.87	20.33
867	20.52	20.11	19.28	17.02	12.42	9.74	8.35	12.97	13.69	16.86	18.08	20.59
868	20.75	20.38	19.47	17.2	12.56	9.79	8.38	12.86	13.65	16.89	18.25	20.7
869	21.19	20.72	19.88	17.85	12.89	10.05	8.57	12.6	13.65	16.98	18.42	20.92
870	21.39	20.93	20.04	18.13	13.05	10.23	8.62	12.6	13.6	16.94	18.46	21.01
871	21.12	20.66	19.77	17.89	13.02	10.18	8.6	12.49	13.47	16.78	18.26	20.75
872	21.08	20.61	19.77	17.89	13.03	10.25	8.68	12.58	13.55	16.82	18.34	20.84
873	21.03	20.51	19.77	18.04	13.11	10.35	8.73	12.63	13.46	16.68	18.22	20.84
874	20.01	19.46	18.96	17.33	12.87	10.27	8.68	12.56	13.3	16.44	17.58	20.16
875	19.54	18.87	18.45	16.94	12.78	10.22	8.68	12.99	13.4	16.55	17.6	20.15
876	19.63	18.97	18.41	16.98	12.67	10.19	8.66	13.3	13.45	16.61	17.68	20.31
877	20.23	19.53	18.91	16.51	12.25	9.88	8.55	12.93	13.59	17.09	17.38	19.79
878	20.16	19.52	18.91	16.52	12.25	9.82	8.57	12.91	13.64	17.11	17.34	19.77
879	20.02	19.5	18.94	16.48	12.22	9.79	8.54	12.92	13.62	16.85	17.38	19.79
880	20.02	19.53	19.08	16.53	12.31	9.81	8.63	12.97	13.68	16.8	17.47	19.89
881	20.09	19.57	19.07	16.67	12.36	9.9	8.63	13.12	13.75	16.91	17.61	20.03
882	20.15	19.63	19.06	16.73	12.39	9.86	8.62	13.13	13.79	16.89	17.68	20.11
883	20.1	19.64	19.03	16.71	12.4	9.82	8.59	13.1	13.82	16.95	17.66	20.12
884	19.91	19.47	18.84	16.64	12.34	9.81	8.53	13.09	13.67	16.84	17.47	19.95
885	19.86	19.41	18.81	16.69	12.34	9.83	8.54	13.08	13.64	16.88	17.44	19.94
886	20	19.5	18.93	16.71	12.32	9.78	8.52	13.07	13.66	16.82	17.57	20.14
887	20.16	19.63	19.09	16.81	12.4	9.77	8.44	13.01	13.61	16.76	17.66	20.28
888	20.09	19.62	19.02	16.86	12.42	9.73	8.42	12.94	13.53	16.66	17.61	20.22
889	19.82	19.42	18.79	16.74	12.31	9.77	8.4	12.91	13.48	16.56	17.44	20.05
890	19.86	19.44	18.7	16.71	12.27	9.72	8.36	12.89	13.48	16.56	17.46	20.01
891	20.41	19.94	19.04	16.86	12.41	9.76	8.37	12.94	13.58	16.73	17.92	20.4
892	20.81	20.31	19.37	17.2	12.55	9.82	8.41	12.84	13.65	16.88	18.21	20.71
893	20.97	20.42	19.6	17.47	12.74	9.97	8.52	12.59	13.5	16.79	18.23	20.74
894	21.18	20.65	19.78	17.68	12.87	10.08	8.61	12.57	13.48	16.84	18.33	20.8
895	21.08	20.48	19.64	17.7	12.91	10.13	8.62	12.52	13.39	16.66	18.18	20.69
896	21.02	20.3	19.51	17.6	12.86	10.11	8.63	12.54	13.43	16.69	18.16	20.68
897	20.84	20.22	19.52	17.71	13	10.25	8.72	12.58	13.43	16.56	18.14	20.74
898	19.75	19.24	18.7	17.11	12.79	10.22	8.66	12.54	13.21	16.21	17.55	20.07
899	19.19	18.67	18.18	16.73	12.49	10.07	8.61	13.04	13.21	16.29	17.29	19.81
900	19.27	18.71	18.17	16.79	12.42	9.98	8.57	13.14	13.24	16.36	17.21	19.72
901	20.1	19.46	18.9	16.41	12.22	9.83	8.53	12.85	13.48	17.01	17.27	19.72
902	19.89	19.42	18.88	16.37	12.18	9.72	8.48	12.79	13.48	16.76	17.27	19.65
903	19.82	19.38	18.82	16.34	12.15	9.69	8.57	12.89	13.51	16.62	17.13	19.6
904	19.99	19.47	18.82	16.5	12.32	9.85	8.57	13	13.61	16.83	17.31	19.8
905	20.01	19.47	18.88	16.63	12.41	10	8.69	13.08	13.65	16.91	17.43	19.82
906	19.88	19.26	18.74	16.61	12.32	9.95	8.7	13.06	13.58	16.82	17.34	19.72
907	19.82	19.25	18.72	16.64	12.34	9.95	8.62	13.07	13.53	16.82	17.25	19.66
908	19.84	19.24	18.68	16.64	12.37	9.93	8.64	13.12	13.56	16.8	17.3	19.71
909	19.88	19.44	18.71	16.67	12.34	9.94	8.65	13.08	13.57	16.79	17.52	19.98
910	19.96	19.44	18.8	16.69	12.32	9.81	8.53	13.04	13.52	16.7	17.6	20.16
911	19.9	19.3	18.8	16.67	12.32	9.74	8.48	12.94	13.44	16.58	17.52	20.09
912	19.82	19.33	18.73	16.64	12.35	9.71	8.44	12.92	13.37	16.5	17.42	20.01
913	19.59	19.13	18.58	16.58	12.25	9.75	8.46	12.96	13.31	16.49	17.26	19.75
914	19.7	19.21	18.59	16.58	12.23	9.69	8.41	12.95	13.35	16.53	17.36	19.87
915	20.27	19.74	18.91	16.76	12.35	9.72	8.4	12.96	13.51	16.63	17.8	20.37
916	20.64	20.16	19.22	16.99	12.5	9.74	8.41	12.88	13.6	16.73	18.13	20.61
917	20.65	20.1	19.25	17.06	12.57	9.86	8.48	12.74	13.47	16.66	18.11	20.57
918	20.68	20.08	19.22	17.01	12.55	9.91	8.52	12.75	13.49	16.66	18.12	20.6
919	20.54	19.92	19.13	16.93	12.5	9.87	8.48	12.61	13.37	16.55	18.04	20.5
920	20.46	19.71	18.96	17.01	12.55	9.84	8.47	12.79	13.41	16.54	18.01	20.48
921	20.22	19.46	18.86	17.04	12.66	9.97	8.55	12.71	13.39	16.5	17.91	20.38
922	19.5	18.82	18.51	16.88	12.62	10.08	8.61	12.68	13.27	16.3	17.59	20.1
923	19.05	18.51	18.02	16.62	12.38	9.94	8.52	12.96	13.1	16.13	17	19.52
924	19.12	18.67	18.11	16.61	12.32	9.91	8.46	12.9	13.08	16.1	16.61	19.19
925	19.89	19.28	18.83	16.3	12.12	9.78	8.41	12.78	13.38	16.83	17.11	19.61
926	19.8	19.28	18.74	16.21	12.08	9.63	8.47	12.72	13.36	16.61	17.12	19.54
927	19.77	19.39	18.79	16.27	12.13	9.71	8.48	12.83	13.42	16.51	17.12	19.66
928	19.95	19.43	18.81	16.49	12.27	9.87	8.62	12.96	13.54	16.77	17.3	19.78
929	19.91	19.24	18.74	16.53	12.36	10.02	8.67	13.01	13.53	16.82	17.33	19.72
930	19.81	19.13	18.57	16.54	12.32	10.03	8.71	13.05	13.45	16.79	17.14	19.54
931	19.81	19.14	18.58	16.64	12.42	10.04	8.72	13.12	13.49	16.75	17.21	19.63
932	19.79	19.25	18.66	16.66	12.34	9.95	8.7	13.08	13.46	16.72	17.35	19.76
933	19.83	19.37	18.74	16.62	12.33	9.96	8.65	13.1	13.5	16.66	17.53	20.01
934	19.82	19.18	18.71	16.58	12.29	9.82	8.56	13.04	13.4	16.64	17.42	20.08
935	19.62	18.96	18.47	16.51	12.26	9.75	8.53	12.98	13.31	16.53	17.18	19.86
936	19.36	18.85	18.33	16.47	12.2	9.7	8.47	12.95	13.19	16.46	16.92	19.52
937	19.45	18.96	18.39	16.49	12.24	9.72	8.49	12.93	13.24	16.47	17.03	19.54
938	19.73	19.21	18.54	16.63	12.28	9.71	8.45	12.99	13.29	16.55	17.39	19.85
939	20.31	19.67	18.99	16.78	12.29	9.71	8.4	12.97	13.51	16.57	17.84	20.31
940	20.58	19.99	19.09	16.93	12.45	9.74	8.42	12.81	13.51	16.63	18.01	20.53
941	20.34	19.82	18.9	16.8	12.41	9.83	8.46	12.73	13.42	16.5	17.88	20.34
942	20.18	19.68	18.75	16.76	12.36	9.74	8.47	12.82	13.43	16.51	17.94	20.39
943	19.89	19.31	18.6	16.63	12.29	9.74	8.44	12.84	13.36	16.37	17.82	20.24
944	19.76	19.06	18.53	16.63	12.31	9.77	8.52	12.86	13.36	16.44	17.79	20.26
945	19.67	18.83	18.49	16.75	12.42	9.88	8.52	12.74	13.33	16.4	17.76	20.28
946	19.11	18.43	18.2	16.59	12.41	9.97	8.65	12.66	13.23	16.2	17.34	19.94
947	18.91	18.5	17.91	16.44	12.25	9.9	8.54	12.82	13.02	15.9	16.52	19.16
948	19.11	18.7	18.18	16.65	12.44	9.89	8.42	12.74	13.04	16.18	16.4	18.93
949	19.86	19.16	18.63	16.28	12.19	9.87	8.47	12.81	13.34	16.77	16.98	19.43
950	19.7	18.96	18.46	16.13	12.05	9.69	8.38	12.74	13.23	16.58	16.84	19.34
951	19.79	19.14	18.6	16.3	12.15	9.71	8.54	12.86	13.35	16.68	17.05	19.5
952	19.88	19.22	18.7	16.49	12.34	9.92	8.63	13.01	13.43	16.79	17.19	19.62
953	19.75	19.06	18.55	16.47	12.29	9.96	8.71	13.08	13.41	16.77	17.06	19.52
954	19.83	19.08	18.55	16.62	12.38	10.12	8.79	13.15	13.42	16.77	17.05	19.48
955	19.78	19.03	18.48	16.59	12.34	10.08	8.76	13.11	13.42	16.73	17.02	19.49
956	19.65	19.08	18.56	16.58	12.34	9.95	8.68	13.09	13.43	16.67	17.09	19.69
957	19.71	19.15	18.6	16.63	12.3	10.02	8.68	13.04	13.4	16.64	17.25	19.77
958	19.64	19.03	18.52	16.5	12.29	9.86	8.63	13.01	13.31	16.54	17.19	19.85
959	19.43	18.76	18.36	16.44	12.18	9.8	8.53	12.94	13.21	16.45	16.9	19.54
960	19.36	18.7	18.28	16.43	12.23	9.73	8.58	12.97	13.22	16.5	16.86	19.4
961	19.33	18.79	18.29	16.56	12.21	9.76	8.52	12.97	13.22	16.52	16.96	19.53
962	19.64	19.05	18.49	16.62	12.23	9.78	8.52	12.95	13.27	16.49	17.31	19.77
963	19.93	19.38	18.71	16.68	12.29	9.69	8.42	12.9	13.31	16.46	17.61	20.07
964	20.3	19.78	18.95	16.84	12.42	9.73	8.48	12.84	13.44	16.49	17.9	20.43
965	20.03	19.53	18.68	16.63	12.26	9.78	8.44	12.76	13.34	16.38	17.72	20.21
966	19.92	19.38	18.43	16.57	12.22	9.7	8.46	12.84	13.32	16.37	17.73	20.28
967	19.8	19.06	18.4	16.65	12.28	9.77	8.47	12.86	13.37	16.37	17.82	20.22
968	19.83	19.02	18.51	16.7	12.32	9.81	8.49	12.87	13.4	16.48	17.85	20.36
969	19.86	18.93	18.67	16.8	12.44	9.95	8.58	12.7	13.4	16.5	17.91	20.42
970	19.44	18.68	18.51	16.81	12.57	10.06	8.68	12.58	13.33	16.39	17.74	20.32
971	18.97	18.49	17.99	16.56	12.38	10	8.62	12.68	13.11	16.04	16.9	19.64
972	19.13	18.74	18.19	16.63	12.36	9.92	8.53	12.86	13.05	16.09	16.5	19.12
973	19.75	18.98	18.45	16.61	12.33	10.09	8.79	13.09	13.34	16.72	16.9	19.37
974	19.72	19.01	18.52	16.74	12.48	10.3	8.88	13.18	13.41	16.73	17.04	19.55
975	19.53	18.9	18.47	16.56	12.46	10.22	8.75	13.05	13.31	16.54	16.96	19.55
976	19.46	18.89	18.38	16.47	12.32	9.96	8.65	12.98	13.22	16.47	16.92	19.53
977	19.39	18.68	18.21	16.48	12.33	9.98	8.67	13	13.25	16.47	16.82	19.38
978	19.49	18.82	18.3	16.62	12.46	10.04	8.73	13.02	13.3	16.6	16.93	19.42
979	19.36	18.82	18.34	16.57	12.36	9.88	8.64	12.99	13.24	16.45	17.01	19.47
980	19.41	18.89	18.35	16.58	12.27	9.86	8.54	12.92	13.22	16.4	17.15	19.72
981	19.64	19.08	18.44	16.63	12.24	9.79	8.47	12.93	13.19	16.39	17.26	20.02
982	19.82	19.24	18.59	16.64	12.23	9.72	8.44	12.85	13.24	16.33	17.51	20.21
983	19.56	19.03	18.37	16.51	12.22	9.7	8.45	12.8	13.21	16.21	17.51	19.93
984	19.73	19.15	18.39	16.63	12.25	9.75	8.39	12.87	13.31	16.35	17.73	20.13
985	19.87	19.23	18.51	16.68	12.3	9.78	8.48	12.85	13.34	16.47	17.86	20.25
986	20.04	19.27	18.68	16.82	12.4	9.9	8.51	12.78	13.41	16.48	17.9	20.38
987	20.04	19.26	18.79	16.92	12.45	9.98	8.58	12.72	13.45	16.55	17.98	20.5
988	19.77	19.04	18.68	16.96	12.56	10	8.66	12.7	13.44	16.52	17.91	20.42
989	19.32	18.67	18.33	16.83	12.62	10.1	8.66	12.64	13.37	16.42	17.66	20.22
990	19.16	18.72	18.12	16.67	12.47	10.06	8.72	12.92	13.16	16.1	16.77	19.46
991	19.83	18.99	18.48	16.67	12.47	10.28	8.86	13.17	13.37	16.72	16.83	19.37
992	19.73	18.92	18.38	16.76	12.6	10.47	8.92	13.22	13.38	16.66	16.88	19.46
993	19.47	18.82	18.3	16.58	12.5	10.35	8.86	13.12	13.26	16.58	16.75	19.35
994	19.42	18.73	18.21	16.47	12.4	10.05	8.72	12.99	13.24	16.49	16.7	19.24
995	19.49	18.75	18.22	16.58	12.42	10.1	8.75	13.06	13.32	16.61	16.66	19.21
996	19.52	18.81	18.29	16.65	12.56	10.18	8.71	12.98	13.43	16.67	16.75	19.24
997	19.36	18.72	18.21	16.58	12.41	10.04	8.7	13	13.21	16.45	16.81	19.33
998	19.38	18.81	18.32	16.64	12.43	9.97	8.63	12.95	13.19	16.4	17.01	19.52
999	19.28	18.67	18.16	16.58	12.29	9.87	8.5	12.87	13.17	16.34	16.91	19.5
1000	19.23	18.62	18.16	16.49	12.22	9.78	8.49	12.87	13.07	16.22	16.81	19.56
1001	19.17	18.57	18.11	16.57	12.17	9.74	8.45	12.8	13.02	16.15	16.89	19.52
1002	19.39	18.84	18.26	16.62	12.19	9.74	8.42	12.79	13.09	16.23	17.43	19.75
1003	19.78	19.19	18.47	16.66	12.28	9.76	8.47	12.82	13.3	16.37	17.81	20.15
1004	20.06	19.4	18.66	16.85	12.35	9.85	8.52	12.88	13.41	16.55	17.92	20.39
1005	20.17	19.47	18.76	16.94	12.42	9.91	8.55	12.92	13.51	16.6	18.02	20.52
1006	20.03	19.31	18.73	16.93	12.5	9.97	8.62	12.83	13.48	16.6	18.02	20.47
1007	19.73	18.95	18.57	16.92	12.56	10.09	8.71	12.79	13.47	16.65	17.93	20.42
1008	19.24	18.66	18.13	16.8	12.55	10.18	8.73	12.77	13.37	16.37	17.29	19.91
1009	19.84	18.9	18.49	16.76	12.6	10.46	8.95	13.18	13.37	16.61	16.74	19.21
1010	19.67	18.85	18.35	16.69	12.61	10.48	8.94	13.16	13.31	16.54	16.72	19.27
1011	19.48	18.71	18.25	16.56	12.56	10.41	8.86	13.1	13.22	16.51	16.64	19.21
1012	19.47	18.7	18.16	16.46	12.43	10.25	8.78	13.01	13.22	16.54	16.52	19.06
1013	19.58	18.79	18.23	16.59	12.47	10.19	8.76	13.02	13.31	16.74	16.51	18.99
1014	19.54	18.8	18.26	16.6	12.52	10.19	8.75	12.95	13.31	16.71	16.58	19.11
1015	19.4	18.67	18.23	16.58	12.4	10.11	8.63	12.92	13.17	16.42	16.61	19.22
1016	19.42	18.67	18.23	16.58	12.4	10.06	8.63	12.88	13.14	16.33	16.76	19.31
1017	19.3	18.63	18.15	16.55	12.35	9.99	8.56	12.83	13.07	16.27	16.74	19.35
1018	19.24	18.6	18.1	16.55	12.21	9.84	8.55	12.79	13.06	16.26	16.61	19.31
1019	19.24	18.61	18.16	16.56	12.26	9.83	8.48	12.8	13.02	16.18	16.76	19.38
1020	19.1	18.61	18.11	16.56	12.22	9.75	8.42	12.81	12.99	16.15	16.94	19.45
1021	19.36	18.77	18.26	16.62	12.2	9.76	8.43	12.85	13.07	16.2	17.32	19.73
1022	19.53	18.91	18.37	16.69	12.3	9.81	8.48	12.86	13.12	16.28	17.6	19.9
1023	19.75	19.11	18.47	16.84	12.4	9.85	8.53	12.93	13.28	16.44	17.72	20.18
1024	19.96	19.32	18.69	16.95	12.45	9.94	8.63	13.03	13.46	16.64	17.94	20.42
1025	19.99	19.28	18.76	17.02	12.59	10.06	8.71	12.94	13.61	16.73	18.05	20.59
1026	19.52	18.86	18.49	17	12.63	10.23	8.78	12.77	13.5	16.56	17.75	20.36
1027	19.78	18.86	18.46	16.72	12.65	10.54	8.94	13.11	13.27	16.53	16.6	19.08
1028	19.65	18.79	18.39	16.62	12.59	10.47	8.92	13.12	13.22	16.48	16.53	19.09
1029	19.47	18.72	18.25	16.52	12.53	10.42	8.88	13.05	13.22	16.47	16.47	19.05
1030	19.49	18.71	18.22	16.51	12.55	10.35	8.81	13	13.18	16.58	16.46	18.95
1031	19.57	18.89	18.34	16.61	12.56	10.26	8.81	12.97	13.25	16.8	16.57	18.98
1032	19.61	18.87	18.38	16.61	12.48	10.24	8.7	12.94	13.27	16.73	16.51	19.02
1033	19.49	18.81	18.33	16.66	12.47	10.18	8.71	12.9	13.15	16.52	16.57	19.11
1034	19.37	18.68	18.18	16.59	12.44	10.1	8.63	12.87	13.04	16.24	16.64	19.26
1035	19.22	18.61	18.12	16.53	12.29	9.98	8.58	12.84	12.97	16.12	16.61	19.2
1036	19.25	18.65	18.2	16.56	12.31	9.9	8.53	12.76	13	16.23	16.59	19.2
1037	19.33	18.74	18.22	16.61	12.31	9.84	8.52	12.81	13.07	16.24	16.71	19.38
1038	19.28	18.7	18.2	16.62	12.33	9.82	8.47	12.78	13.04	16.18	16.81	19.46
1039	19.17	18.7	18.2	16.64	12.27	9.78	8.48	12.79	13.04	16.24	16.98	19.59
1040	19.36	18.8	18.33	16.75	12.37	9.83	8.47	12.88	13.12	16.31	17.21	19.73
1041	19.59	19.09	18.57	16.83	12.37	9.93	8.53	13	13.2	16.41	17.54	20.05
1042	19.94	19.33	18.72	16.99	12.49	10	8.63	13.09	13.41	16.61	17.85	20.27
1043	20.08	19.5	18.88	17.12	12.55	10.08	8.72	13.07	13.6	16.74	18.11	20.53
1044	19.77	19.15	18.74	17.14	12.74	10.26	8.82	12.93	13.6	16.68	17.9	20.49
1045	19.73	18.88	18.4	16.69	12.75	10.56	8.99	13.05	13.26	16.53	16.42	18.9
1046	19.66	18.84	18.41	16.62	12.6	10.49	8.88	13.02	13.18	16.52	16.41	18.92
1047	19.63	18.88	18.47	16.64	12.64	10.49	8.9	13.05	13.19	16.51	16.51	19.01
1048	19.72	18.99	18.52	16.72	12.72	10.43	8.88	13	13.32	16.74	16.66	19.03
1049	19.7	19	18.48	16.77	12.67	10.33	8.74	12.94	13.32	16.84	16.72	19.08
1050	19.64	18.97	18.41	16.72	12.62	10.24	8.66	12.88	13.31	16.69	16.66	19.12
1051	19.49	18.87	18.33	16.69	12.56	10.22	8.63	12.82	13.18	16.48	16.61	19.07
1052	19.35	18.72	18.18	16.61	12.41	10.11	8.6	12.81	13	16.19	16.5	19.12
1053	19.19	18.53	18.09	16.44	12.26	9.97	8.58	12.77	12.92	15.99	16.45	19.03
1054	19.29	18.69	18.19	16.52	12.32	9.95	8.57	12.76	12.97	16.13	16.56	19.15
1055	19.35	18.76	18.24	16.62	12.31	9.92	8.49	12.8	13.04	16.2	16.67	19.36
1056	19.38	18.75	18.31	16.72	12.45	9.91	8.48	12.72	13.09	16.27	16.79	19.44
1057	19.31	18.77	18.27	16.71	12.42	9.88	8.47	12.79	13.11	16.21	16.84	19.56
1058	19.25	18.72	18.27	16.7	12.34	9.92	8.5	12.88	13.1	16.21	16.87	19.56
1059	19.4	18.86	18.42	16.77	12.4	9.93	8.58	12.99	13.17	16.28	17.12	19.7
1060	19.72	19.14	18.73	16.93	12.5	10.02	8.68	13.06	13.33	16.4	17.64	20.05
1061	19.96	19.38	18.78	17.08	12.56	10.13	8.72	13.13	13.51	16.67	18	20.29
1062	19.87	19.27	18.85	17.22	12.79	10.29	8.83	13.04	13.61	16.71	17.88	20.46
1063	19.59	19.05	18.4	16.6	12.4	10.14	8.59	13	13.44	16.9	16.6	18.89
1064	19.79	19.08	18.5	16.69	12.52	10.27	8.63	12.99	13.42	16.79	16.61	19.02
1065	19.81	19.16	18.62	16.79	12.66	10.41	8.76	13.05	13.37	16.74	16.65	19.06
1066	19.68	19.02	18.55	16.68	12.74	10.45	8.82	12.97	13.24	16.57	16.55	19.03
1067	19.67	19.02	18.52	16.67	12.62	10.33	8.74	12.91	13.21	16.55	16.55	18.99
1068	19.52	18.92	18.4	16.62	12.61	10.25	8.68	12.88	13.15	16.47	16.52	18.94
1069	19.4	18.85	18.34	16.58	12.51	10.21	8.69	12.8	13	16.26	16.49	18.93
1070	19.33	18.75	18.18	16.48	12.41	10.11	8.66	12.8	12.9	16.13	16.36	18.9
1071	19.28	18.74	18.19	16.5	12.26	9.97	8.59	12.82	12.9	16	16.4	19.01
1072	19.33	18.81	18.24	16.57	12.27	9.97	8.57	12.81	12.97	16.08	16.51	19.13
1073	19.45	18.8	18.3	16.64	12.35	9.92	8.57	12.78	13.03	16.15	16.67	19.22
1074	19.46	18.9	18.36	16.74	12.48	9.94	8.5	12.67	13.15	16.23	16.79	19.39
1075	19.42	18.78	18.33	16.72	12.44	9.98	8.49	12.81	13.09	16.23	16.8	19.46
1076	19.38	18.84	18.39	16.77	12.38	9.94	8.63	12.92	13.13	16.25	17.06	19.63
1077	19.6	19.17	18.7	16.92	12.49	10.01	8.68	13	13.28	16.4	17.24	19.79
1078	19.75	19.37	18.83	17.07	12.56	10.06	8.72	13.09	13.38	16.55	17.51	19.85
1079	19.95	19.43	18.96	17.21	12.63	10.18	8.78	13.2	13.49	16.64	17.76	20.05
1080	19.83	19.2	18.9	17.29	12.85	10.29	8.85	13.06	13.55	16.65	17.6	20.25
1081	19.5	19.06	18.3	16.41	11.87	9.41	7.92	12.65	13.38	17.02	16.66	19
1082	19.72	19.18	18.52	16.62	12.18	9.79	8.28	12.83	13.44	16.92	16.7	18.99
1083	19.62	19.03	18.46	16.59	12.59	10.3	8.7	12.87	13.17	16.47	16.48	18.92
1084	19.58	18.92	18.48	16.64	12.68	10.39	8.77	12.91	13.1	16.34	16.46	18.96
1085	19.57	19.05	18.48	16.63	12.56	10.37	8.78	12.81	13.1	16.38	16.42	18.93
1086	19.51	18.98	18.52	16.65	12.6	10.3	8.72	12.85	12.98	16.36	16.49	18.97
1087	19.48	18.97	18.5	16.63	12.56	10.21	8.71	12.86	13.04	16.29	16.58	19
1088	19.47	18.98	18.36	16.55	12.48	10.13	8.61	12.79	12.96	16.2	16.61	19.03
1089	19.42	18.88	18.3	16.55	12.4	10.08	8.63	12.82	12.94	16.12	16.5	19.04
1090	19.36	18.89	18.39	16.59	12.36	10.03	8.64	12.78	12.97	16.09	16.49	19.05
1091	19.44	19.02	18.46	16.67	12.43	9.98	8.58	12.75	13.03	16.21	16.77	19.17
1092	19.52	19.13	18.62	16.79	12.5	10.01	8.52	12.74	13.12	16.29	16.83	19.25
1093	19.39	18.88	18.4	16.7	12.4	10.05	8.6	12.88	13.08	16.13	16.68	19.35
1094	19.35	18.76	18.28	16.72	12.38	10	8.65	12.88	13.14	16.19	16.84	19.42
1095	19.5	19.17	18.63	16.86	12.49	10.06	8.73	12.94	13.28	16.38	17.19	19.68
1096	19.63	19.37	18.87	17	12.57	10.14	8.74	13.09	13.37	16.48	17.26	19.73
1097	19.85	19.51	19.04	17.14	12.67	10.22	8.85	13.15	13.46	16.63	17.49	19.92
1098	19.62	19.03	18.79	17.2	12.8	10.35	8.88	12.95	13.38	16.45	17.22	19.88
1099	19.32	18.84	18.16	16.35	12.13	9.95	8.39	12.78	13.29	16.81	16.42	18.9
1100	19.63	19.04	18.42	16.59	12.61	10.51	8.78	12.91	13.1	16.65	16.54	18.9
1101	19.49	18.92	18.4	16.51	12.54	10.28	8.78	12.74	12.91	16.2	16.45	18.95
1102	19.56	19.02	18.54	16.63	12.59	10.33	8.72	12.83	12.98	16.27	16.53	19.02
1103	19.74	19.17	18.65	16.71	12.53	10.24	8.62	12.83	13.15	16.51	16.62	19.09
1104	19.64	19.12	18.65	16.7	12.57	10.23	8.63	12.8	13.12	16.41	16.57	19.1
1105	19.57	19.14	18.6	16.65	12.57	10.19	8.6	12.78	13.09	16.32	16.66	19.14
1106	19.63	19.1	18.57	16.7	12.57	10.13	8.51	12.75	13.15	16.29	16.76	19.12
1107	19.55	19.01	18.49	16.72	12.56	10.05	8.48	12.67	13.14	16.34	16.68	19.14
1108	19.47	19.01	18.49	16.63	12.53	10.04	8.51	12.62	13.09	16.28	16.68	19.12
1109	19.46	19	18.54	16.65	12.48	10.08	8.57	12.72	13.03	16.17	16.71	19.09
1110	19.49	19.14	18.62	16.72	12.52	10.08	8.58	12.75	13.07	16.25	16.79	19.1
1111	19.41	19.01	18.54	16.67	12.48	10.02	8.58	12.8	13.01	16.1	16.63	19.09
1112	19.26	18.8	18.29	16.62	12.39	10.02	8.71	12.92	13.05	16.07	16.54	19.21
1113	19.39	18.78	18.29	16.78	12.46	10.11	8.72	12.99	13.12	16.18	16.68	19.43
1114	19.49	18.92	18.46	16.87	12.58	10.16	8.75	13.07	13.22	16.32	16.92	19.53
1115	19.57	19.2	18.68	16.95	12.6	10.21	8.84	13.16	13.27	16.39	17.11	19.66
1116	19.4	18.88	18.56	16.94	12.69	10.3	8.91	12.99	13.29	16.25	16.95	19.63
1117	19.48	18.94	18.34	16.51	12.53	10.47	8.74	12.82	13.13	16.68	16.42	18.83
1118	19.64	19.15	18.54	16.63	12.65	10.44	8.75	12.76	12.92	16.47	16.51	18.93
1119	19.43	18.98	18.34	16.42	12.45	10.2	8.69	12.65	12.86	16.09	16.39	19
1120	19.42	18.9	18.37	16.49	12.47	10.19	8.73	12.73	12.92	16.13	16.4	19.08
1121	19.62	19.17	18.63	16.66	12.56	10.28	8.67	12.74	13.04	16.32	16.55	19.12
1122	19.69	19.31	18.73	16.71	12.45	9.98	8.44	12.59	13.22	16.53	16.75	19.16
1123	19.58	19.25	18.72	16.68	12.5	10.13	8.53	12.67	13.1	16.37	16.69	19.17
1124	19.63	19.2	18.69	16.73	12.57	10.05	8.47	12.69	13.17	16.33	16.8	19.18
1125	19.61	19.19	18.7	16.74	12.56	9.99	8.27	12.54	13.19	16.46	16.83	19.22
1126	19.62	19.13	18.69	16.74	12.52	9.92	8.23	12.41	13.19	16.47	16.89	19.18
1127	19.61	19.12	18.67	16.76	12.54	10.07	8.5	12.65	13.13	16.27	16.82	19.19
1128	19.61	19.2	18.78	16.75	12.56	10.09	8.54	12.68	13.12	16.26	16.9	19.17
1129	19.56	19.28	18.76	16.8	12.53	9.99	8.43	12.6	13.15	16.37	16.89	19.17
1130	19.27	18.88	18.49	16.76	12.47	10.14	8.68	12.9	12.99	16	16.55	19.18
1131	19.35	18.82	18.41	16.81	12.55	10.16	8.78	12.97	13.13	16.03	16.54	19.3
1132	19.43	18.84	18.37	16.86	12.69	10.16	8.67	13.01	13.19	16.13	16.6	19.42
1133	19.44	18.85	18.33	16.83	12.6	10.22	8.84	13.14	13.19	16.12	16.68	19.57
1134	19.25	18.73	18.24	16.81	12.64	10.32	8.89	12.99	13.14	16.01	16.68	19.55
1135	19.63	19.17	18.48	16.52	12.61	10.39	8.73	12.7	12.82	16.45	16.48	18.96
1136	19.63	19.2	18.49	16.59	12.62	10.36	8.73	12.71	12.86	16.37	16.54	19.09
1137	19.38	18.85	18.28	16.39	12.39	10.12	8.64	12.62	12.87	16.06	16.34	19.15
1138	19.42	18.88	18.31	16.45	12.41	10.11	8.66	12.72	12.96	16.09	16.44	19.26
1139	19.6	19.09	18.62	16.66	12.62	10.29	8.74	12.83	12.99	16.23	16.58	19.13
1140	19.7	19.37	18.74	16.7	12.44	10.14	8.59	12.65	13.09	16.41	16.77	19.2
1141	19.61	19.24	18.69	16.65	12.48	10.09	8.59	12.61	13.06	16.32	16.65	19.14
1142	19.6	19.21	18.73	16.67	12.5	10.05	8.48	12.63	13.05	16.31	16.71	19.13
1143	19.57	19.14	18.72	16.71	12.58	10.08	8.4	12.54	13.11	16.32	16.74	19.16
1144	19.54	19.03	18.7	16.65	12.57	10.06	8.47	12.53	13.15	16.35	16.84	19.1
1145	19.49	19.05	18.69	16.69	12.5	10.15	8.67	12.7	13.07	16.23	16.74	19.11
1146	19.57	19.31	18.81	16.72	12.55	10.15	8.57	12.6	13.1	16.32	16.92	19.16
1147	19.69	19.46	18.92	16.82	12.52	9.88	8.27	12.43	13.3	16.63	17.03	19.26
1148	19.4	19.05	18.7	16.82	12.56	9.91	8.45	12.7	13.14	16.16	16.69	19.18
1149	19.32	18.84	18.46	16.78	12.57	10.17	8.72	12.96	13.07	15.98	16.37	19.18
1150	19.29	18.9	18.43	16.81	12.68	10.11	8.71	12.94	13.18	15.98	16.45	19.28
1151	19.28	18.74	18.25	16.74	12.62	10.22	8.81	13.09	13.14	15.93	16.44	19.37
1152	19.11	18.57	18.11	16.69	12.57	10.3	8.94	12.98	13.06	15.85	16.37	19.38
1153	19.58	19.22	18.47	16.53	12.64	10.41	8.71	12.68	12.84	16.32	16.44	19.08
1154	19.56	19.24	18.44	16.58	12.57	10.34	8.69	12.67	12.82	16.22	16.53	19.12
1155	19.59	19.23	18.49	16.56	12.57	10.31	8.78	12.74	12.88	16.23	16.52	19.08
1156	19.64	19.21	18.59	16.64	12.62	10.3	8.76	12.83	12.91	16.29	16.59	19.12
1157	19.76	19.33	18.77	16.74	12.54	10.13	8.59	12.78	13.08	16.4	16.83	19.23
1158	19.78	19.36	18.83	16.73	12.41	9.96	8.44	12.68	13.11	16.4	16.82	19.19
1159	19.61	19.31	18.72	16.63	12.5	10.22	8.6	12.66	13.03	16.25	16.7	19.08
1160	19.52	19.28	18.71	16.63	12.57	10.18	8.56	12.61	13.01	16.23	16.69	19.02
1161	19.53	19.16	18.76	16.67	12.56	10.16	8.58	12.59	13.02	16.19	16.69	19.08
1162	19.46	18.99	18.72	16.65	12.45	10.19	8.67	12.68	12.97	16.12	16.7	18.99
1163	19.48	19.07	18.74	16.68	12.49	10.23	8.67	12.76	12.98	16.13	16.73	19.02
1164	19.64	19.36	18.88	16.82	12.55	10.07	8.54	12.54	13.16	16.34	16.92	19.24
1165	19.74	19.44	19	16.81	12.51	9.82	8.24	12.37	13.37	16.52	17.05	19.28
1166	19.55	19.18	18.85	16.86	12.55	9.72	8.21	12.49	13.3	16.18	16.76	19.24
1167	19.33	18.92	18.5	16.79	12.65	9.98	8.56	12.84	13.12	15.95	16.37	19.15
1168	19.34	18.97	18.5	16.83	12.73	10.05	8.56	12.86	13.21	15.97	16.35	19.15
1169	19.33	18.93	18.36	16.84	12.78	10.19	8.72	13.05	13.21	15.94	16.39	19.25
1170	19	18.54	18.05	16.52	12.59	10.33	8.97	13.02	12.96	15.7	16.15	19.09
1171	19.77	19.42	18.63	16.72	12.58	10.16	8.63	12.78	12.94	16.45	16.57	19.17
1172	19.69	19.38	18.51	16.63	12.6	10.3	8.7	12.74	12.86	16.26	16.59	19.06
1173	19.79	19.47	18.7	16.69	12.62	10.15	8.64	12.79	13	16.39	16.75	19.21
1174	19.8	19.44	18.77	16.75	12.44	9.91	8.43	12.69	13.07	16.56	16.75	19.18
1175	19.79	19.46	18.86	16.65	12.19	9.67	8.17	12.52	13.11	16.53	16.77	19.2
1176	19.81	19.46	18.89	16.73	12.19	9.54	8.05	12.52	13.13	16.49	16.85	19.27
1177	19.67	19.34	18.78	16.7	12.36	10.01	8.49	12.68	12.99	16.21	16.77	19.15
1178	19.6	19.35	18.78	16.69	12.51	10.17	8.65	12.68	12.98	16.18	16.7	19.15
1179	19.52	19.21	18.81	16.59	12.49	10.19	8.63	12.58	12.96	16.18	16.67	19.01
1180	19.55	19.2	18.79	16.7	12.53	10.18	8.58	12.66	13.03	16.16	16.79	19.05
1181	19.5	19.09	18.79	16.72	12.52	10.16	8.68	12.77	13.05	16.07	16.71	19.06
1182	19.65	19.38	18.94	16.8	12.61	10.08	8.48	12.53	13.14	16.22	16.91	19.26
1183	19.77	19.5	19.04	16.81	12.54	9.95	8.26	12.37	13.39	16.38	16.98	19.3
1184	19.7	19.35	18.96	16.93	12.49	9.77	8.22	12.37	13.44	16.24	16.83	19.29
1185	19.51	19.11	18.76	16.92	12.61	9.79	8.36	12.58	13.29	16.03	16.47	19.19
1186	19.36	19.03	18.6	16.88	12.75	10.07	8.59	12.88	13.24	15.97	16.34	19.2
1187	19.42	18.99	18.54	16.87	12.81	10.25	8.84	13.14	13.28	15.99	16.48	19.32
1188	19.19	18.72	18.19	16.7	12.67	10.45	9.05	13.11	13.15	15.9	16.34	19.19
1189	19.69	19.34	18.55	16.61	12.57	10.23	8.64	12.68	12.83	16.36	16.58	19.08
1190	19.72	19.28	18.5	16.66	12.6	10.23	8.65	12.75	12.9	16.32	16.64	19.19
1191	19.87	19.42	18.7	16.74	12.43	9.9	8.45	12.75	13	16.42	16.72	19.23
1192	19.91	19.59	18.95	16.77	12.16	9.34	7.91	12.42	13.18	16.6	16.9	19.29
1193	19.82	19.49	18.89	16.72	12	9.21	7.7	12.3	13.09	16.47	16.87	19.31
1194	19.84	19.44	18.89	16.79	12.05	9.23	7.8	12.4	13.13	16.38	16.91	19.34
1195	19.81	19.35	18.92	16.74	12.13	9.47	8.13	12.6	13.14	16.32	16.88	19.3
1196	19.67	19.36	18.91	16.74	12.37	9.93	8.5	12.71	13.09	16.28	16.83	19.19
1197	19.53	19.32	18.87	16.65	12.54	10.16	8.65	12.59	13.03	16.25	16.7	19.1
1198	19.54	19.36	18.93	16.7	12.5	10.02	8.4	12.28	13.07	16.43	16.77	19.21
1199	19.48	19.32	18.91	16.78	12.54	10.12	8.53	12.49	13.09	16.15	16.78	19.14
1200	19.5	19.29	18.89	16.77	12.62	10.18	8.67	12.62	13.08	16.04	16.81	19.09
1201	19.59	19.32	18.9	16.81	12.6	10.22	8.72	12.73	13.11	16.03	16.79	19.08
1202	19.69	19.47	19.04	16.92	12.63	10.08	8.44	12.48	13.33	16.16	16.82	19.29
1203	19.56	19.21	18.82	17	12.68	9.95	8.47	12.75	13.32	16.06	16.55	19.23
1204	19.35	18.91	18.44	16.83	12.71	10.3	8.96	13.1	13.16	15.99	16.34	19.17
1205	19.45	18.95	18.41	16.87	12.7	10.44	9.04	13.26	13.28	16.1	16.54	19.43
1206	19.42	18.89	18.39	16.82	12.75	10.47	9.1	13.08	13.26	16.08	16.51	19.44
1207	19.21	18.91	18.35	16.72	12.71	10.54	9.05	13	13.15	15.92	16.28	19.22
1208	19.58	19.38	18.87	17.13	12.96	10.6	9.22	13.43	13.42	16.19	16.65	19.6
1209	19.61	19.53	18.97	17.22	13.14	10.7	9.19	13.49	13.49	16.12	16.63	19.56
1210	19.73	19.8	19.15	17.28	13.19	10.73	9.19	13.46	13.65	16.47	17.01	19.44
1211	20.05	20.1	19.31	17.38	13.25	10.79	9.27	13.45	13.83	17.13	17.44	19.62
1212	19.9	19.98	19.19	17.25	13.19	10.9	9.46	13.64	13.57	16.81	17.22	19.43
1213	19.57	19.18	18.46	16.53	12.52	10.28	8.66	12.57	12.71	16.23	16.43	18.93
1214	19.48	19.13	18.33	16.51	12.48	10.26	8.69	12.62	12.7	16.03	16.43	18.96
1215	19.67	19.4	18.57	16.64	12.46	10.18	8.55	12.64	12.86	16.2	16.59	19.04
1216	19.67	19.52	18.79	16.66	12.23	9.83	8.12	12.4	13.02	16.34	16.72	19.12
1217	19.7	19.42	18.85	16.73	12.14	9.47	7.79	12.17	13.09	16.34	16.79	19.18
1218	19.8	19.41	18.88	16.8	12.15	9.41	7.86	12.35	13.1	16.37	16.88	19.3
1219	19.86	19.44	18.93	16.79	12.11	9.28	7.88	12.49	13.15	16.37	16.92	19.37
1220	19.79	19.51	19.02	16.8	12.17	9.38	7.98	12.55	13.17	16.33	16.93	19.36
1221	19.54	19.31	18.84	16.71	12.48	10.08	8.58	12.75	13.03	16.15	16.67	19.04
1222	19.49	19.4	18.94	16.74	12.56	10.16	8.57	12.59	13.04	16.2	16.77	19.13
1223	19.4	19.25	18.9	16.71	12.6	10.22	8.75	12.69	13.06	15.99	16.58	19
1224	19.49	19.27	18.92	16.81	12.61	10.26	8.84	12.83	13.06	15.9	16.52	19.05
1225	19.44	19.21	18.82	16.75	12.53	10.27	8.92	12.93	13.09	15.83	16.49	18.99
1226	19.55	19.32	18.97	16.86	12.66	10.3	8.88	12.86	13.2	15.99	16.7	19.23
1227	19.48	19.27	18.75	16.98	12.75	10.3	8.9	13.03	13.26	15.94	16.55	19.14
1228	19.36	18.91	18.41	16.8	12.67	10.37	9.07	13.15	13.14	15.98	16.28	19.23
1229	19.39	18.88	18.31	16.82	12.66	10.44	9.05	13.04	13.18	16.1	16.47	19.46
1230	19.25	18.8	18.16	16.82	12.76	10.51	9.01	12.9	13.18	15.95	16.28	19.37
1231	19.34	18.93	18.31	16.88	12.84	10.59	9.07	13.08	13.34	16.05	16.35	19.47
1232	19.69	19.18	18.53	17.02	12.92	10.65	9.31	13.38	13.47	16.26	16.66	19.74
1233	19.7	19.32	18.71	17.2	13.17	10.73	9.29	13.51	13.53	16.19	16.64	19.68
1234	19.65	19.66	18.9	17.23	13.26	10.73	9.27	13.49	13.69	16.27	16.78	19.49
1235	19.99	20.18	19.39	17.47	13.37	10.68	9.04	13.31	14.02	17.1	17.5	19.61
1236	19.96	20.16	19.35	17.41	13.39	10.93	9.48	13.61	13.75	16.97	17.44	19.54
1237	19.57	19.38	18.58	16.58	12.19	9.89	8.52	12.59	12.69	16.29	16.58	19.06
1238	19.57	19.26	18.51	16.6	12.47	10.17	8.63	12.62	12.72	16.06	16.47	19.04
1239	19.37	19.08	18.35	16.46	12.47	10.24	8.66	12.6	12.68	15.97	16.33	18.88
1240	19.4	19.18	18.45	16.56	12.45	10.19	8.5	12.57	12.81	16.04	16.42	18.89
1241	19.54	19.3	18.64	16.65	12.34	10.01	8.32	12.41	12.94	16.16	16.58	18.98
1242	19.67	19.53	18.83	16.66	12.12	9.63	8.04	12.29	13.01	16.29	16.72	19.22
1243	19.84	19.72	19.07	16.81	11.9	8.93	7.42	12.12	13.12	16.51	16.98	19.54
1244	19.86	19.74	19.11	16.85	11.94	8.97	7.46	12.2	13.18	16.47	17.02	19.52
1245	19.59	19.42	18.92	16.74	12.44	10	8.42	12.72	13.1	16.12	16.76	19.16
1246	19.59	19.56	19.08	16.84	12.6	9.95	8.47	12.67	13.18	16.18	16.78	19.27
1247	19.49	19.31	18.95	16.86	12.63	10.14	8.72	12.77	13.14	16.05	16.52	19.12
1248	19.58	19.33	19.02	16.93	12.68	10.24	8.77	12.83	13.21	16	16.51	19.2
1249	19.47	19.2	18.86	16.85	12.65	10.31	8.93	13.03	13.15	15.93	16.38	19.07
1250	19.36	19.34	18.92	16.86	12.67	10.33	9.01	13.02	13.17	15.86	16.63	19.13
1251	19.34	19.31	18.94	16.91	12.72	10.34	9.03	13.09	13.14	15.9	16.6	19.06
1252	19.05	18.89	18.45	16.63	12.56	10.36	9.02	13.04	13.01	15.64	16.04	18.87
1253	19.02	18.71	18.19	16.52	12.52	10.43	8.94	12.92	12.95	15.62	15.9	18.96
1254	19	18.66	18.14	16.59	12.66	10.51	8.99	12.87	13.05	15.6	15.91	18.91
1255	19.08	18.78	18.18	16.68	12.75	10.59	9.08	13.01	13.11	15.66	16.03	19.09
1256	19.49	19.18	18.67	16.98	12.97	10.7	9.3	13.34	13.35	16.02	16.48	19.6
1257	19.53	19.62	19.12	17.25	13.2	10.72	9.28	13.5	13.48	15.95	16.45	19.52
1258	19.62	20.02	19.22	17.42	13.28	10.73	9.1	13.48	13.72	16.16	16.71	19.43
1259	19.91	20.29	19.47	17.55	13.27	10.48	8.74	13.31	14.1	16.88	17.51	19.52
1260	20.05	20.24	19.46	17.55	13.45	10.75	9.14	13.47	14.03	17.2	17.56	19.65
1261	19.71	19.52	18.76	16.65	12.12	9.71	8.42	12.58	12.73	16.36	16.72	19.19
1262	19.7	19.51	18.72	16.71	12.16	9.61	8.35	12.66	12.87	16.29	16.7	19.17
1263	19.48	19.22	18.48	16.6	12.41	10.02	8.58	12.66	12.78	16.04	16.43	19.11
1264	19.38	19.05	18.3	16.58	12.48	10.18	8.66	12.61	12.7	15.91	16.28	19.1
1265	19.57	19.34	18.64	16.7	12.46	10.06	8.53	12.63	12.92	16.11	16.51	19.09
1266	19.76	19.71	19.04	16.74	12	9.42	7.84	12.22	13.04	16.33	16.9	19.37
1267	19.9	19.83	19.11	16.82	11.85	8.8	7.28	11.9	13.25	16.55	17	19.7
1268	19.91	19.79	19.21	16.86	11.86	8.72	7.26	12.04	13.18	16.6	17.07	19.77
1269	19.82	19.8	19.13	16.83	12.29	9.58	8	12.49	13.15	16.4	17.03	19.61
1270	19.68	19.77	19.07	16.87	12.5	9.75	8.28	12.61	13.22	16.22	16.93	19.49
1271	19.63	19.6	19	16.93	12.64	9.93	8.5	12.65	13.21	16.11	16.77	19.47
1272	19.61	19.58	19.06	17.03	12.69	10.03	8.64	12.84	13.3	16.08	16.69	19.37
1273	19.43	19.47	19.03	16.92	12.74	10.25	8.96	13	13.17	15.92	16.55	19.22
1274	19.38	19.51	19.04	16.89	12.73	10.4	9.01	13.08	13.17	15.93	16.7	19.19
1275	19.4	19.62	19.11	16.93	12.72	10.38	9.03	13.07	13.16	15.96	16.81	19.24
1276	19.2	19.3	18.91	16.79	12.68	10.39	9.08	13.07	13.08	15.71	16.41	18.88
1277	18.98	18.91	18.49	16.6	12.55	10.41	9.03	12.87	12.99	15.5	15.9	18.71
1278	18.85	18.88	18.27	16.51	12.54	10.54	9	12.83	12.92	15.37	15.76	18.71
1279	18.91	18.95	18.36	16.5	12.62	10.56	9.13	12.99	12.91	15.38	15.76	18.76
1280	19.34	19.36	19.04	17.05	12.96	10.65	9.33	13.37	13.28	15.78	16.25	19.35
1281	19.4	19.69	19.33	17.29	13.2	10.77	9.35	13.49	13.39	15.83	16.29	19.29
1282	19.48	19.86	19.25	17.35	13.29	10.81	9.3	13.55	13.62	15.93	16.56	19.26
1283	19.57	19.95	19.23	17.38	13.43	10.8	9.16	13.39	13.95	16.59	17.24	19.35
1284	19.9	20.25	19.5	17.55	13.46	10.79	9.09	13.43	14.28	17.35	17.58	19.5
1285	19.52	19.45	18.67	16.6	12.29	9.98	8.49	12.52	12.64	16.05	16.57	19.05
1286	19.66	19.48	18.65	16.73	12.35	9.85	8.45	12.63	12.82	16.21	16.68	19.22
1287	19.65	19.33	18.58	16.75	12.41	9.93	8.49	12.7	12.88	16.2	16.57	19.32
1288	19.6	19.3	18.51	16.71	12.44	10.03	8.57	12.73	12.9	16.12	16.51	19.27
1289	19.61	19.57	18.76	16.71	12.34	9.86	8.4	12.52	12.99	16.17	16.72	19.14
1290	19.83	19.81	19.04	16.76	11.97	9.2	7.66	12	13.17	16.43	16.93	19.48
1291	20.07	19.92	19.25	16.92	11.75	8.51	7	11.93	13.39	16.7	17.13	19.85
1292	20.03	19.86	19.25	16.89	11.79	8.51	7.04	11.86	13.21	16.52	17.16	19.9
1293	19.96	19.88	19.17	16.97	12.16	9.01	7.59	12.31	13.28	16.34	17.14	19.84
1294	19.87	19.8	19.11	16.98	12.5	9.56	8.18	12.75	13.33	16.23	17.14	19.83
1295	19.81	19.77	19.04	17.07	12.63	9.59	8.28	12.84	13.33	16.16	17.07	19.67
1296	19.71	19.76	19.08	17.12	12.65	9.7	8.45	12.85	13.38	16.18	17.06	19.56
1297	19.51	19.65	19.05	17.01	12.77	10.13	8.92	13.09	13.27	15.95	16.8	19.35
1298	19.36	19.67	19.06	16.97	12.78	10.32	9.07	13.1	13.18	15.78	16.61	19.13
1299	19.52	19.82	19.23	16.96	12.8	10.4	9.03	13.13	13.24	15.86	16.81	19.32
1300	19.45	19.53	19.14	16.98	12.88	10.45	9.09	13.12	13.13	15.76	16.6	19.13
1301	19.02	18.96	18.71	16.63	12.63	10.41	9.07	12.84	12.99	15.47	15.91	18.76
1302	18.94	19.19	18.57	16.56	12.54	10.56	9.06	12.78	13.02	15.4	15.79	18.73
1303	18.76	19.27	18.66	16.45	12.55	10.63	9.1	12.89	12.85	15.23	15.64	18.57
1304	19.26	19.65	19.24	17.07	13.01	10.71	9.35	13.37	13.24	15.67	16.16	19.27
1305	19.42	19.79	19.38	17.34	13.26	10.75	9.43	13.53	13.4	15.79	16.28	19.3
1306	19.45	19.67	19.27	17.36	13.33	10.88	9.42	13.62	13.47	15.82	16.31	19.38
1307	19.45	19.55	18.97	17.25	13.33	10.92	9.53	13.6	13.71	16.19	16.69	19.34
1308	19.5	19.61	18.98	17.23	13.4	10.98	9.56	13.73	13.84	16.74	17.13	19.23
1309	19.7	19.59	18.74	16.72	12.23	9.86	8.36	12.57	12.79	16.33	16.77	19.27
1310	19.73	19.6	18.77	16.79	12.23	9.67	8.21	12.58	12.92	16.3	16.86	19.34
1311	19.81	19.64	18.81	16.84	12.12	9.52	8.08	12.57	13	16.28	16.89	19.36
1312	19.82	19.79	18.98	16.85	11.98	9.24	7.71	12.37	13.07	16.44	16.97	19.43
1313	19.85	19.88	19.07	16.9	11.94	9.03	7.5	12.05	13.18	16.56	17.12	19.57
1314	20.01	19.88	19.15	16.87	11.88	8.81	7.19	11.86	13.19	16.55	17.16	19.67
1315	20.13	20.02	19.26	16.89	11.74	8.4	6.91	11.92	13.31	16.7	17.19	19.94
1316	20.09	19.9	19.25	16.94	11.74	8.42	6.94	11.83	13.25	16.6	17.2	20.04
1317	20.03	19.72	19.12	17.02	11.99	8.66	7.19	12.08	13.25	16.32	17.2	19.94
1318	19.93	19.59	18.94	17.05	12.46	9.21	7.87	12.7	13.37	16.24	17.2	19.85
1319	19.8	19.63	18.88	17.06	12.57	9.47	8.19	12.87	13.38	16.11	17.22	19.64
1320	19.72	19.76	19.03	17.12	12.63	9.68	8.39	12.89	13.4	16.15	17.23	19.61
1321	19.61	19.53	18.97	17.09	12.8	10.04	8.84	13.15	13.38	16.07	17.07	19.41
1322	19.38	19.41	18.99	16.94	12.82	10.29	9.03	13.13	13.14	15.84	16.64	19.16
1323	19.48	19.77	19.25	17.01	12.88	10.27	8.97	13.13	13.28	15.83	16.79	19.36
1324	19.36	19.57	19.12	16.92	12.87	10.39	9.1	13.19	13.21	15.77	16.52	19.05
1325	19	19.11	18.77	16.61	12.67	10.47	9.08	12.97	13	15.47	15.89	18.75
1326	18.92	19.1	18.56	16.58	12.61	10.57	9	12.81	13.1	15.48	15.83	18.85
1327	19	19.38	18.72	16.71	12.7	10.6	9.14	12.97	13.08	15.43	15.85	18.98
1328	19.23	19.62	19.25	17.12	13.09	10.69	9.34	13.45	13.29	15.69	16.05	19.22
1329	19.38	19.71	19.42	17.38	13.31	10.82	9.38	13.52	13.52	15.79	16.21	19.26
1330	19.4	19.41	19.17	17.38	13.38	10.88	9.5	13.63	13.47	15.72	16.22	19.29
1331	19.42	19.45	19.02	17.26	13.43	10.95	9.59	13.71	13.75	16.1	16.4	19.22
1332	19.45	19.59	18.95	17.14	13.4	11.08	9.66	13.73	13.92	16.73	17.04	19.26
1333	18.09	17.84	16.98	15.26	11.02	8.47	6.86	10.82	11.44	14.68	15.47	18.14
1334	18.42	18.2	17.42	15.7	11.05	8.38	6.95	11.19	11.92	15.03	15.82	18.32
1335	19.04	18.9	17.99	16.16	11.19	8.41	7.02	11.8	12.71	15.82	16.7	19.1
1336	18.97	18.98	18.18	16.27	11.4	8.72	7.27	11.89	12.83	16.2	16.73	19.19
1337	19.31	19.34	18.57	16.53	11.88	9.4	8.04	12.15	12.72	16.72	16.75	19.27
1338	19.61	19.56	18.74	16.66	12.19	9.71	8.31	12.43	12.76	16.54	16.83	19.26
1339	19.57	19.54	18.72	16.6	11.91	9.41	8	12.35	12.76	16.32	16.76	19.25
1340	19.61	19.61	18.82	16.68	11.83	9.28	7.71	12.28	12.86	16.13	16.75	19.33
1341	19.69	19.65	18.86	16.69	11.84	9.24	7.58	12.31	12.91	16.13	16.78	19.35
1342	19.57	19.49	18.79	16.65	11.95	9.3	7.61	12.24	12.87	16.07	16.75	19.25
1343	19.63	19.52	18.81	16.82	12.06	9.31	7.65	12.22	13.03	16.17	16.91	19.4
1344	19.63	19.43	18.82	16.84	12.03	9.19	7.48	12.1	13.12	16.12	16.88	19.41
1345	19.89	19.67	19.02	16.83	11.85	8.77	7.13	11.86	13.13	16.26	17.03	19.77
1346	20.16	19.98	19.25	16.85	11.68	8.37	6.87	11.84	13.31	16.65	17.31	20.06
1347	20.05	19.78	19.14	16.85	11.8	8.7	7.12	11.92	13.32	16.52	17.25	19.93
1348	19.79	19.52	18.93	16.86	12.3	9.44	7.89	12.47	13.22	16.04	17.03	19.72
1349	19.72	19.62	18.81	16.93	12.58	9.87	8.39	12.75	13.28	16	17.04	19.54
1350	19.78	19.78	19.07	17.06	12.63	9.83	8.35	12.78	13.35	16.11	17.19	19.74
1351	19.61	19.45	19.02	17.09	12.75	9.92	8.64	13.03	13.44	16.04	17.19	19.49
1352	19.47	19.36	18.96	17	12.84	10.17	8.83	13.13	13.29	15.91	16.85	19.38
1353	19.47	19.64	19.25	17.08	12.91	10.18	8.86	13.08	13.34	15.89	16.82	19.38
1354	19.31	19.51	19.26	16.97	12.9	10.41	9.12	13.18	13.29	15.79	16.41	19.08
1355	19.08	19.04	18.89	16.7	12.7	10.48	9.1	13.01	13.08	15.53	15.96	18.88
1356	19.06	18.93	18.49	16.74	12.64	10.6	8.97	12.78	13.26	15.52	15.94	19.04
1357	18.91	18.95	18.43	16.61	12.68	10.63	9.14	12.99	12.98	15.36	15.69	18.87
1358	19.16	19.43	19.24	17.1	13.18	10.75	9.42	13.45	13.32	15.75	15.93	19.13
1359	19.23	19.41	19.27	17.27	13.3	10.79	9.37	13.51	13.39	15.58	16.01	19.08
1360	19.23	19.28	19.08	17.34	13.44	10.88	9.52	13.61	13.41	15.61	16.19	19.2
1361	19.38	19.54	19.16	17.33	13.47	11.02	9.59	13.71	13.83	16.13	16.26	19.13
1362	19.72	19.92	19.35	17.45	13.59	11.01	9.55	13.63	14.25	17.17	17.17	19.48
1363	17.88	17.67	16.87	15.29	10.92	8.4	6.88	10.73	11.23	14.49	15.23	17.85
1364	18.1	17.94	17.26	15.56	10.88	8.26	6.87	10.99	11.56	14.67	15.39	18.06
1365	18.7	18.55	17.76	15.87	10.98	8.3	6.85	11.6	12.33	15.4	16.2	18.72
1366	18.94	18.96	18.14	16.22	11.39	8.6	7.15	11.79	12.82	16.13	16.75	19.19
1367	18.98	19.01	18.28	16.29	11.59	8.96	7.64	11.93	12.72	16.48	16.61	19.08
1368	19.33	19.34	18.58	16.46	11.65	8.93	7.62	12.17	12.65	16.63	16.78	19.31
1369	19.23	19.25	18.52	16.45	11.5	8.78	7.33	12	12.67	16.39	16.7	19.26
1370	19.37	19.41	18.67	16.45	11.57	8.83	7.31	11.9	12.75	16.12	16.69	19.3
1371	19.46	19.51	18.75	16.57	11.72	9.15	7.38	12.05	12.76	15.92	16.65	19.25
1372	19.5	19.4	18.69	16.65	12.1	9.64	7.81	12.29	12.75	15.89	16.66	19.22
1373	19.49	19.36	18.68	16.7	12.29	9.84	8.06	12.47	12.87	15.92	16.72	19.28
1374	19.51	19.38	18.74	16.76	12.25	9.7	7.89	12.42	12.94	15.95	16.72	19.32
1375	19.69	19.55	18.88	16.81	12.12	9.53	7.75	12.14	13.09	15.99	16.86	19.61
1376	19.99	19.91	19.16	16.78	11.91	9.17	7.37	11.88	13.18	16.34	17.04	19.92
1377	19.87	19.84	19.1	16.78	12.07	9.52	7.76	12.04	13.18	16.43	17.06	19.87
1378	19.92	19.85	19.1	16.88	12.35	9.94	8.19	12.44	13.18	16.17	17.03	19.76
1379	19.88	19.67	18.99	16.9	12.51	10.03	8.43	12.57	13.27	16.04	17	19.74
1380	19.92	19.65	19.14	17.06	12.56	9.95	8.35	12.62	13.37	16.05	17.15	19.85
1381	19.59	19.44	19.02	17.08	12.77	10.1	8.58	12.94	13.41	15.95	17.1	19.58
1382	19.62	19.52	19.11	17.15	12.93	10.25	8.75	13.09	13.47	16.02	17.11	19.67
1383	19.6	19.78	19.36	17.21	12.95	10.22	8.77	13.12	13.5	16.02	17.05	19.71
1384	19.25	19.3	19.12	17.01	12.96	10.38	9.06	13.25	13.26	15.67	16.45	19.15
1385	19.12	18.85	18.7	16.75	12.85	10.53	9.19	13.13	13.11	15.48	15.9	18.83
1386	19.15	18.82	18.48	16.74	12.71	10.54	9.09	12.92	13.17	15.51	15.97	18.93
1387	18.91	18.67	18.31	16.55	12.69	10.59	9.1	12.93	13	15.34	15.59	18.67
1388	19.21	19.08	18.92	17.01	13.03	10.69	9.39	13.5	13.38	15.99	15.94	18.99
1389	19.19	19.07	18.77	17.02	13.22	10.83	9.52	13.56	13.43	15.83	16.01	19
1390	19.17	19.05	18.66	17	13.27	10.9	9.57	13.62	13.44	15.63	16.02	19.01
1391	19.23	19.22	18.81	17.1	13.34	10.96	9.62	13.7	13.74	16.07	16.04	18.97
1392	19.95	20	19.4	17.52	13.62	11.02	9.52	13.59	14.38	17.31	17.28	19.63
1393	16.86	16.66	16.11	14.38	10.54	8.12	6.65	10.13	10.51	13.53	14.17	16.88
1394	17.48	17.31	16.85	15.11	10.65	8.14	6.74	10.8	11.21	14.2	14.82	17.47
1395	18.57	18.46	17.69	15.85	10.95	8.26	6.81	11.59	12.31	15.34	16.15	18.61
1396	18.47	18.52	17.79	15.93	11.27	8.82	7.37	11.73	12.41	15.71	16.17	18.69
1397	18.54	18.63	17.86	15.98	11.29	8.72	7.31	11.8	12.5	16.03	16.34	18.82
1398	18.82	18.92	18.07	16.2	11.27	8.52	7.13	11.91	12.52	16.46	16.57	19.08
1399	18.9	18.95	18.19	16.27	11.32	8.51	7	11.8	12.64	16.51	16.63	19.16
1400	19	19.06	18.34	16.29	11.39	8.64	7.06	11.81	12.63	16.36	16.63	19.14
1401	19.25	19.32	18.58	16.41	11.53	8.94	7.18	11.85	12.67	15.98	16.62	19.19
1402	19.31	19.33	18.64	16.48	11.77	9.42	7.46	11.98	12.65	15.7	16.53	19.16
1403	19.35	19.34	18.72	16.61	11.89	9.5	7.55	12.06	12.85	15.75	16.67	19.23
1404	19.4	19.41	18.8	16.65	11.92	9.43	7.55	12.15	12.88	15.74	16.69	19.31
1405	19.53	19.53	18.85	16.69	12.05	9.59	7.72	12.19	12.95	15.76	16.73	19.5
1406	19.74	19.75	19.03	16.7	12.16	9.68	7.86	12.08	13.07	15.91	16.83	19.74
1407	19.73	19.85	19.04	16.76	12.37	10.02	8.28	12.35	13.09	15.96	16.8	19.73
1408	19.86	19.78	19.03	16.89	12.44	9.98	8.23	12.44	13.21	15.99	16.91	19.77
1409	20.06	19.65	19.05	16.97	12.47	10.02	8.33	12.48	13.33	16	17	19.88
1410	19.89	19.49	19.05	16.98	12.64	10.23	8.68	12.76	13.37	15.88	16.95	19.88
1411	19.62	19.36	18.89	16.95	12.78	10.3	8.82	12.97	13.38	15.89	16.83	19.67
1412	19.49	19.35	19	16.96	12.84	10.37	8.99	13.09	13.35	15.87	16.84	19.58
1413	19.66	19.73	19.36	17.1	12.95	10.36	8.84	13.13	13.52	16.04	17.14	19.93
1414	19.31	19.26	19.08	17.05	13.05	10.42	8.94	13.24	13.46	15.8	16.77	19.54
1415	19.25	18.95	18.46	16.81	13.02	10.53	9.2	13.24	13.2	15.6	16.02	18.91
1416	19.33	18.92	18.2	16.72	12.7	10.5	9.15	12.95	13.06	15.48	15.93	18.89
1417	18.92	18.54	18	16.58	12.61	10.55	9.07	12.91	12.99	15.32	15.54	18.54
1418	19.14	18.79	18.38	16.8	12.85	10.61	9.37	13.47	13.68	16.69	16.3	18.91
1419	19.34	19.17	18.49	16.82	12.95	10.76	9.46	13.49	14.28	17.19	17.09	19.57
1420	19.38	19.36	18.72	16.84	13.08	10.88	9.55	13.61	14.09	16.93	16.72	19.39
1421	19.07	18.98	18.48	16.85	13.19	10.96	9.54	13.7	13.67	16.09	16.04	18.85
1422	20.16	20.11	19.35	17.49	13.6	11.09	9.66	13.65	14.42	17.38	17.37	19.84
1423	16.39	16.19	15.62	13.79	10.2	7.96	6.23	9.78	10.22	13.2	13.58	16.53
1424	17.41	17.36	16.85	15.02	10.76	8.2	6.73	10.91	11.34	14.36	14.84	17.54
1425	18.44	18.36	17.63	15.78	10.91	8.18	6.78	11.5	12.3	15.33	16.06	18.55
1426	18.28	18.34	17.75	15.76	11.13	8.62	7.23	11.66	12.2	15.54	15.88	18.43
1427	18.49	18.58	17.86	15.99	11.16	8.55	7.16	11.79	12.41	16.03	16.26	18.71
1428	18.42	18.52	17.65	15.92	11.08	8.36	6.97	11.74	12.35	16.16	16.29	18.74
1429	18.42	18.52	17.74	15.98	11.08	8.45	6.96	11.69	12.38	16.18	16.3	18.8
1430	18.69	18.8	17.99	16.11	11.24	8.55	6.99	11.76	12.53	16.26	16.43	18.95
1431	19.15	19.17	18.45	16.35	11.42	8.76	7.11	11.85	12.69	16.09	16.65	19.15
1432	19.43	19.49	18.7	16.55	11.58	8.99	7.07	11.89	12.85	15.86	16.72	19.29
1433	19.38	19.45	18.91	16.61	11.64	9.07	7.1	11.98	12.94	15.75	16.83	19.28
1434	19.46	19.49	18.96	16.74	11.71	9.02	7.2	12.07	13	15.81	16.85	19.44
1435	19.51	19.58	19	16.75	11.76	9.07	7.27	12.04	13.03	15.72	16.79	19.52
1436	19.71	19.8	19.12	16.74	11.83	9.15	7.51	11.9	13.15	15.78	16.85	19.71
1437	19.7	19.83	19.07	16.73	12.24	9.75	8.04	12.19	13.13	15.75	16.77	19.7
1438	19.8	19.7	19.04	16.89	12.49	9.93	8.26	12.53	13.26	15.78	16.8	19.66
1439	19.88	19.7	19.03	16.88	12.62	10.14	8.64	12.76	13.3	15.76	16.76	19.76
1440	19.72	19.53	18.89	16.8	12.65	10.21	8.98	12.95	13.25	15.7	16.5	19.68
1441	19.57	19.51	18.77	16.76	12.61	10.26	8.98	13	13.21	15.64	16.52	19.52
1442	19.49	19.43	18.98	16.88	12.77	10.3	9.08	13.07	13.34	15.73	16.77	19.59
1443	19.69	19.64	19.32	16.97	12.85	10.42	9.03	13.09	13.51	16.01	17.17	19.97
1444	19.48	19.45	19.28	17.06	12.99	10.42	8.97	13.13	13.56	15.74	17.15	19.79
1445	19.29	19.01	18.41	16.79	13.01	10.5	9.18	13.23	13.26	15.57	16.17	19.03
1446	19.51	19.13	18.18	16.84	12.71	10.49	9.1	12.83	13.07	15.61	15.96	19.15
1447	18.97	18.67	17.89	16.76	12.69	10.54	8.97	12.84	12.93	15.27	15.53	18.53
1448	19.13	18.9	18.35	16.85	12.8	10.68	9.25	13.47	14.04	17.04	16.92	19.36
1449	20.09	19.58	18.84	16.83	12.96	10.77	9.49	13.32	14.49	16.93	17.22	20.53
1450	19.99	19.85	19.15	16.91	13.1	10.9	9.62	13.49	14.41	17.12	17.34	20.06
1451	19.07	19.01	18.6	16.94	13.27	10.96	9.66	13.78	13.87	16.37	16.43	18.82
1452	20.24	20.1	19.38	17.5	13.67	11.12	9.74	13.7	14.51	17.35	17.4	20.1
1453	15.96	15.65	15.02	13.13	9.57	7.41	5.71	9.25	9.74	12.69	12.95	16.02
1454	17.27	17.25	16.69	14.78	10.63	8.09	6.58	10.78	11.26	14.27	14.62	17.42
1455	18.34	18.24	17.52	15.66	10.88	8.2	6.78	11.48	12.22	15.22	15.86	18.47
1456	18.44	18.57	17.87	15.91	11.16	8.61	7.2	11.65	12.37	15.76	16.16	18.66
1457	18.54	18.64	17.95	16.02	11.14	8.44	7.09	11.76	12.35	16.06	16.27	18.78
1458	18.65	18.77	17.95	16.09	11.05	8.29	6.88	11.76	12.42	16.27	16.41	18.88
1459	18.6	18.67	17.81	16.07	11.08	8.33	6.85	11.76	12.48	16.31	16.39	18.87
1460	18.83	18.89	18.04	16.22	11.1	8.38	6.88	11.8	12.65	16.45	16.57	19.06
1461	19.21	19.21	18.44	16.43	11.38	8.62	6.98	11.83	12.75	16.24	16.73	19.22
1462	19.34	19.49	18.74	16.5	11.73	9.21	7.34	12.08	12.81	15.79	16.81	19.2
1463	19.25	19.42	18.79	16.61	11.95	9.5	7.61	12.31	12.82	15.68	16.8	19.09
1464	19.28	19.38	18.87	16.69	11.96	9.35	7.61	12.28	12.96	15.7	16.79	19.23
1465	19.51	19.63	19.06	16.8	11.84	9	7.3	12.05	13.15	15.81	16.82	19.48
1466	19.74	19.9	19.23	16.79	11.81	8.78	7.28	11.95	13.26	15.89	16.98	19.71
1467	19.72	19.86	19.18	16.84	12.14	9.36	7.81	12.18	13.24	15.81	16.89	19.77
1468	19.67	19.64	18.99	16.77	12.51	10.01	8.57	12.61	13.16	15.62	16.65	19.67
1469	19.68	19.73	19.04	16.8	12.56	10.19	8.85	12.79	13.13	15.62	16.56	19.8
1470	19.7	19.69	18.96	16.82	12.64	10.23	8.93	12.84	13.11	15.6	16.41	19.75
1471	19.58	19.59	18.9	16.73	12.63	10.22	9.01	12.89	13.17	15.54	16.45	19.5
1472	19.56	19.68	19.09	16.91	12.71	10.29	9.05	13.01	13.34	15.74	16.77	19.62
1473	19.7	19.79	19.32	16.93	12.91	10.4	9.12	13.09	13.57	16.19	17.24	20.05
1474	19.67	19.72	19.29	17.05	12.95	10.42	9.06	13.2	13.63	15.92	17.34	19.86
1475	19.05	18.9	18.35	16.76	13.01	10.49	9.23	13.18	13.12	15.44	16.14	18.83
1476	19.34	19.04	18.06	16.67	12.61	10.45	9.02	12.78	12.97	15.51	15.75	19
1477	19.11	18.83	17.98	16.81	12.66	10.53	8.87	12.74	12.94	15.17	15.55	18.71
1478	19.06	18.79	18.2	16.83	12.84	10.72	9.06	13.35	13.8	16.58	16.81	19.18
1479	19.8	19.22	18.52	16.81	12.91	10.77	9.38	13.56	14.5	17.33	17.42	20.33
1480	19.53	19.28	18.65	16.84	13.04	10.84	9.62	13.7	14.36	17.34	17.4	19.75
1481	19.08	18.93	18.54	17.04	13.36	11.03	9.75	13.87	14.02	16.45	16.77	18.89
1482	20.14	19.94	19.31	17.46	13.75	11.13	9.8	13.78	14.54	17.37	17.49	20.13
1483	16.3	15.99	15.26	13.26	9.54	7.08	5.52	9.31	9.98	13.03	13.34	16.4
1484	16.74	16.59	16.12	14.13	10.34	7.93	6.42	10.29	10.77	13.73	14.01	16.91
1485	17.8	17.67	17.26	15.3	10.54	7.89	6.43	11.19	11.89	14.58	15.05	17.91
1486	18.25	18.14	17.43	15.6	10.87	8.21	6.83	11.43	12.2	15.24	15.81	18.4
1487	18.71	18.83	18.16	16.08	11.22	8.43	7.07	11.81	12.37	16.18	16.41	18.87
1488	18.91	19.01	18.36	16.28	11.21	8.34	6.95	11.9	12.36	16.15	16.58	18.9
1489	18.99	19.1	18.24	16.24	11.13	8.37	6.87	11.85	12.7	16.44	16.62	19.17
1490	18.7	18.8	17.92	16.08	11.01	8.34	6.84	11.87	12.63	16.33	16.42	18.97
1491	18.82	18.84	18.07	16.16	11.24	8.57	6.98	11.82	12.55	16.13	16.37	18.97
1492	19.12	19.27	18.54	16.43	11.72	9.46	7.74	12.18	12.6	15.74	16.65	19.07
1493	19.12	19.36	18.76	16.57	12.01	9.73	8	12.39	12.76	15.54	16.63	18.88
1494	19.28	19.5	18.91	16.7	11.99	9.52	7.84	12.28	13	15.7	16.79	19.08
1495	19.44	19.67	19	16.76	12.09	9.34	7.74	12.13	13.17	15.75	16.89	19.3
1496	19.56	19.7	19.05	16.86	12.1	9.18	7.66	12.11	13.29	15.8	16.74	19.43
1497	19.67	19.75	19.09	16.91	12.21	9.27	7.9	12.32	13.31	15.83	16.73	19.67
1498	19.84	19.87	19.18	16.88	12.39	9.68	8.43	12.64	13.27	15.82	16.91	19.96
1499	19.93	19.98	19.25	16.95	12.41	9.87	8.51	12.75	13.35	15.87	16.92	20.16
1500	19.89	20.01	19.32	17	12.55	10.03	8.7	12.87	13.37	16.04	16.86	20.22
1501	19.62	19.92	19.2	16.98	12.73	10.23	8.97	12.95	13.31	15.76	16.79	19.96
1502	19.52	19.86	19.09	16.89	12.78	10.3	9.08	13.02	13.3	15.62	16.85	19.83
1503	19.76	20.04	19.22	17.02	12.9	10.33	9.12	13.13	13.59	16.07	17.38	20.23
1504	19.75	19.96	19.25	17.08	12.98	10.32	9.12	13.2	13.54	15.93	17.29	19.92
1505	18.87	18.84	18.44	16.79	13.03	10.44	9.28	13.16	12.99	15.22	16.1	18.67
1506	18.89	18.49	17.84	16.35	12.61	10.47	9.01	12.71	12.83	15.23	15.34	18.63
1507	18.67	18.19	17.72	16.32	12.49	10.55	8.9	12.6	12.77	14.83	15.05	18.23
1508	18.86	18.54	17.97	16.55	12.65	10.68	8.95	12.94	13.1	15.35	15.78	18.52
1509	18.96	18.65	18.02	16.74	12.87	10.7	9.25	13.62	14.01	16.73	17.07	19.04
1510	18.93	18.7	18.01	16.68	12.98	10.8	9.64	13.79	14.15	16.71	17	18.88
1511	19.03	18.86	18.33	16.94	13.45	11.02	9.72	13.95	14.13	16.37	16.76	18.93
1512	19.82	19.63	19.02	17.33	13.76	11.14	9.75	13.92	14.59	17.3	17.53	20.06
1513	19.18	19.28	18.59	16.39	11.16	8.36	6.83	11.85	12.76	16.31	16.82	19.29
1514	18.79	18.86	18.09	16.1	10.99	8.33	6.81	11.86	12.58	16.16	16.42	19.02
1515	18.53	18.6	17.87	16.01	11.05	8.46	6.91	11.83	12.43	15.95	16.15	18.78
1516	18.9	19.02	18.3	16.23	11.55	9.32	7.67	12.14	12.53	15.88	16.43	18.97
1517	19.1	19.35	18.73	16.52	11.99	9.67	8.13	12.34	12.68	15.69	16.67	18.95
1518	19.23	19.49	18.83	16.68	12.11	9.71	8.22	12.41	12.93	15.68	16.78	19.01
1519	19.46	19.59	18.92	16.71	12.3	9.78	8.27	12.43	13.04	15.77	16.75	19.18
1520	19.57	19.69	19.04	16.88	12.29	9.65	8.11	12.33	13.25	15.75	16.67	19.37
1521	19.6	19.68	19.12	16.96	12.24	9.3	7.98	12.39	13.38	15.78	16.69	19.86
1522	19.78	19.85	19.29	16.98	12.22	9.28	8.06	12.6	13.46	15.91	16.98	20.2
1523	20.08	20.08	19.45	17.08	12.13	9.14	7.99	12.56	13.51	16.05	17.16	20.33
1524	20.07	20.12	19.33	17.03	12.52	9.78	8.5	12.79	13.47	15.98	17.07	20.28
1525	19.81	20.12	19.22	17.13	12.7	10.02	8.78	12.95	13.41	15.81	17.04	20.14
1526	19.54	19.98	18.83	16.86	12.83	10.3	9.04	13.06	13.18	15.51	17.03	20.04
1527	19.65	20.12	18.83	16.98	12.92	10.29	9.1	13.17	13.35	15.64	17.39	20.19
1528	18.97	19.74	18.56	16.99	12.98	10.33	9.19	13.17	13.16	15.2	16.9	19.08
1529	18.69	18.85	18.24	16.68	13.06	10.47	9.23	13.03	12.75	14.95	15.84	18.38
1530	18.54	18.28	17.98	16.23	12.61	10.46	9.02	12.6	12.67	14.85	15.15	18.28
1531	18.18	18.24	18.09	16.11	12.42	10.54	8.93	12.56	12.62	14.7	14.88	17.83
1532	18.51	18.56	18.37	16.51	12.71	10.54	9.08	12.75	12.8	14.97	15.19	18.25
1533	18.77	18.52	18.07	16.68	13.02	10.69	9.44	13.36	13.03	15.1	15.45	18.49
1534	18.85	18.62	18.03	16.73	13.14	10.82	9.6	13.7	13.47	15.13	15.53	18.56
1535	18.86	18.72	18.21	16.84	13.44	11.01	9.77	13.93	13.94	15.74	16.06	18.78
1536	19.58	19.27	18.82	17.22	13.8	11.15	9.76	13.99	14.57	16.98	17.31	19.96
1537	19.32	19.41	18.73	16.44	11.22	8.29	6.77	11.87	12.77	16.26	16.87	19.41
1538	19.21	19.36	18.56	16.32	11.1	8.34	6.81	11.89	12.76	16.22	16.78	19.31
1539	18.9	18.96	18.28	16.15	11.08	8.35	6.83	11.84	12.52	16.03	16.4	18.96
1540	19.18	19.27	18.57	16.35	11.46	8.92	7.38	12.11	12.66	15.98	16.68	19.15
1541	19.42	19.65	18.96	16.64	11.78	9.3	7.71	12.26	12.94	16.02	16.96	19.34
1542	19.29	19.62	18.93	16.65	11.97	9.55	8.04	12.39	12.94	15.96	16.84	19.26
1543	19.3	19.64	18.91	16.71	12.32	9.86	8.39	12.49	13.02	15.8	16.71	19.17
1544	19.37	19.67	18.84	16.73	12.39	9.85	8.49	12.57	13.17	15.7	16.67	19.22
1545	19.26	19.32	18.8	16.76	12.48	9.86	8.58	12.67	13.23	15.62	16.39	19.39
1546	19.33	19.42	18.96	16.87	12.49	9.89	8.61	12.76	13.32	15.63	16.52	19.44
1547	19.54	19.93	19.35	17.1	12.53	9.69	8.43	12.76	13.49	15.81	16.93	19.81
1548	19.57	19.92	19.25	17.07	12.65	9.77	8.56	12.93	13.45	15.81	16.93	19.99
1549	19.6	19.91	19.03	17.04	12.8	9.94	8.61	13.02	13.52	15.99	17.11	20.07
1550	19.5	19.91	18.71	16.77	12.84	10.29	9.01	13.09	13.26	15.67	17	20.02
1551	19.13	19.84	18.53	16.8	12.93	10.27	9.11	13.15	13.18	15.45	16.99	19.56
1552	18.87	18.92	18.03	16.72	13.08	10.34	9.19	13.11	12.85	14.98	15.83	18.45
1553	18.96	18.72	17.96	16.72	13.16	10.4	9.24	12.95	12.79	15	15.25	18.4
1554	18.38	18.81	18.11	16.39	12.74	10.49	9.08	12.66	12.6	14.76	15.24	18.03
1555	18.03	18.78	18.29	16.23	12.45	10.45	9.01	12.5	12.54	14.53	14.87	17.66
1556	18.38	19.27	18.94	16.91	12.98	10.53	9.13	12.71	12.66	14.82	15.17	18.01
1557	18.75	19.39	19.23	17.39	13.43	10.78	9.58	13.36	12.95	14.81	15.33	18.13
1558	18.94	19.34	19.05	17.49	13.58	10.95	9.75	13.77	13.4	14.9	15.2	18.37
1559	18.59	18.58	18.36	17.05	13.51	11.01	9.85	13.9	13.68	15.22	15.44	18.55
1560	18.91	18.71	18.19	16.97	13.64	11.17	9.88	14.1	14.41	16.24	16.35	19.36
1561	19.34	19.39	18.75	16.53	11.37	8.31	6.84	12.06	12.79	16.12	16.97	19.4
1562	19.35	19.43	18.77	16.42	11.21	8.28	6.75	11.88	12.88	16.14	16.92	19.39
1563	19.2	19.25	18.51	16.27	11.16	8.3	6.81	11.92	12.75	15.94	16.66	19.2
1564	19.47	19.5	18.76	16.49	11.68	9.01	7.56	12.14	12.88	16.01	16.94	19.31
1565	19.36	19.51	18.84	16.52	12.15	9.69	8.17	12.34	12.86	16.08	16.97	19.37
1566	19.4	19.66	18.96	16.64	12.25	9.65	8.19	12.44	13.06	16.04	16.95	19.57
1567	19.43	19.85	19.08	16.77	12.25	9.64	8.2	12.46	13.12	15.95	16.84	19.62
1568	19.45	19.88	19.12	16.83	12.16	9.42	8.03	12.47	13.38	15.81	16.66	19.58
1569	19.29	19.35	18.77	16.78	12.38	9.66	8.44	12.65	13.27	15.6	16.38	19.24
1570	19.2	19.26	18.86	16.7	12.53	9.86	8.58	12.73	13.22	15.59	16.33	18.98
1571	19.17	19.69	19.08	16.87	12.62	9.93	8.72	12.85	13.33	15.69	16.69	19.07
1572	19.02	19.69	18.93	16.8	12.74	10.03	8.86	12.97	13.43	15.7	16.77	19.46
1573	19.14	19.72	18.97	16.69	12.79	10.18	8.98	13.01	13.51	15.93	17.05	20
1574	19.67	20.11	19.16	16.87	12.9	10.22	8.96	13.13	13.68	16.49	17.48	20.48
1575	19.09	19.79	18.8	17.01	13.01	10.25	8.97	13.22	13.61	16.05	17.24	20.02
1576	18.75	18.83	18.12	16.55	13.05	10.36	9.18	13.24	13.33	15.42	16.32	18.59
1577	18.85	19.5	18.78	16.93	13.15	10.2	9.15	13.3	13.82	16.07	16.53	18.8
1578	19.49	20.17	19.27	17.02	13.01	10.43	9.25	13.17	13.47	15.92	16.67	19.16
1579	18.82	19.41	18.5	16.46	12.51	10.55	9.07	12.61	12.38	14.46	15.4	17.95
1580	18.71	19.55	18.85	17.02	12.98	10.54	9.29	12.91	12.7	14.5	14.89	17.88
1581	19.17	19.88	19.46	17.6	13.57	10.79	9.68	13.65	13.38	14.88	15.08	18.28
1582	19.18	19.76	19.48	17.74	13.69	11.03	9.68	13.87	13.69	15.07	15.15	18.59
1583	18.67	18.69	18.73	17.54	13.74	11.12	9.88	13.96	13.86	15.31	15.34	18.65
1584	19.2	18.85	18.48	17.56	13.9	11.22	9.72	14.11	14.58	16.48	16.31	19.64
1585	19.33	19.26	18.53	16.43	11.73	8.8	7.32	12.23	12.6	15.94	16.92	19.2
1586	19.49	19.36	18.76	16.55	11.4	8.42	6.86	12.07	12.92	16.04	17.07	19.43
1587	19.28	19.29	18.59	16.37	11.27	8.34	6.88	11.92	12.89	15.95	16.78	19.26
1588	19.14	19.15	18.48	16.25	11.77	9.15	7.73	12.15	12.7	15.92	16.59	19.08
1589	19.56	19.56	18.8	16.53	12.24	9.83	8.4	12.48	12.92	16.42	16.95	19.57
1590	19.38	19.46	18.8	16.42	12.22	9.81	8.37	12.43	12.95	16.3	16.83	19.53
1591	19.51	19.78	19.14	16.77	12.2	9.61	8.1	12.49	13.29	16.32	17.08	19.88
1592	19.47	19.66	19.12	16.87	12.1	9.23	7.76	12.43	13.61	16.01	16.8	19.56
1593	19.41	19.29	18.66	16.8	12.38	9.41	8.1	12.57	13.49	15.76	16.67	19.16
1594	19.19	19.3	18.63	16.74	12.55	9.69	8.42	12.81	13.39	15.62	16.49	19.11
1595	19.18	19.53	18.76	16.77	12.7	9.86	8.56	12.89	13.48	15.88	16.79	19.33
1596	19.02	19.54	18.76	16.76	12.77	10.05	8.69	12.98	13.69	16.04	16.72	19.54
1597	19.34	19.84	19.17	16.84	12.86	10.2	8.89	13.04	13.98	16.78	17.32	20.11
1598	20.14	20.38	19.53	17.12	12.95	10.29	8.88	12.94	14.2	17.27	17.42	20.46
1599	20.1	20.41	19.53	17.23	13.02	10.27	8.71	12.97	14.23	17.22	17.36	20.56
1600	19.87	20.23	19.42	17.26	12.83	9.97	8.51	13.14	14.17	17.08	17.34	20.3
1601	20.26	20.42	19.64	17.41	12.77	9.63	8.5	13.14	14.18	17.14	17.51	20.57
1602	20.27	20.39	19.5	17.27	13.09	10.37	9.16	13.18	13.66	16.47	17.24	20.07
1603	19.05	19.44	18.43	16.52	12.52	10.56	9.13	12.56	12.28	14.43	15.66	17.95
1604	18.72	19.72	18.77	17.11	13.03	10.52	9.36	13.1	12.7	14.44	15.14	17.68
1605	19.29	19.95	19.23	17.69	13.63	10.91	9.59	13.88	13.71	15.14	15.58	18.45
1606	19.3	19.68	19.47	17.8	13.66	11.03	9.39	13.95	14.24	15.71	15.89	18.92
1607	18.72	18.83	18.9	17.79	13.85	11.11	9.64	14.05	14.4	15.9	15.72	18.97
1608	18.82	18.59	18.4	17.65	13.91	11.22	9.73	14.13	14.62	16.35	16.27	19.26
1609	18.82	18.9	18.3	16.05	11.54	8.94	7.36	11.99	12.57	16.13	16.39	18.99
1610	19.44	19.49	18.72	16.4	11.63	8.81	7.37	12.08	12.99	16.54	16.93	19.54
1611	19.08	19.15	18.46	16.23	11.53	8.82	7.51	12.12	12.8	16.11	16.54	19.14
1612	18.86	18.84	18.26	16.09	11.86	9.47	8.09	12.22	12.57	15.72	16.33	18.76
1613	19.56	19.35	18.75	16.44	12.25	9.7	8.29	12.41	12.92	16.2	16.86	19.38
1614	19.63	19.49	19	16.65	12.28	9.69	8.13	12.53	13.24	16.39	17.1	19.64
1615	19.45	19.43	19.01	16.74	12.32	9.58	8.05	12.51	13.53	16.41	17.2	19.54
1616	19.31	19.22	18.77	16.76	12.39	9.73	8.22	12.6	13.63	16.28	16.9	19.06
1617	19.35	19.11	18.44	16.69	12.53	9.85	8.52	12.69	13.61	16.02	16.55	18.92
1618	19.3	19.38	18.75	16.86	12.59	9.8	8.42	12.69	13.85	16.53	16.94	19.27
1619	19.46	19.68	18.9	16.82	12.62	9.82	8.34	12.76	13.93	16.7	17.23	19.83
1620	19.79	20.03	19.15	16.88	12.75	10.13	8.76	12.95	13.77	16.66	17.22	20.11
1621	19.91	20.03	19.1	16.72	12.81	10.29	9.12	13.16	13.81	16.91	17.32	20.13
1622	20.09	20.29	19.4	16.96	12.97	10.35	9.21	13.15	14.15	17.18	17.44	20.33
1623	20.23	20.41	19.57	17.21	13.03	10.37	8.92	13.1	14.22	17.22	17.54	20.45
1624	20.51	20.42	19.78	17.43	12.46	9.69	8.13	13.09	14.21	17.05	17.39	20.56
1625	20.4	20.57	19.73	17.56	12.42	9.37	8.17	13.21	14.21	17.06	17.63	20.63
1626	18.95	19.54	18.39	16.73	12.95	10.34	9.2	13.18	13.54	16.02	16.6	19.09
1627	18	18.35	17.6	16.12	12.33	10.36	8.83	12.45	12.33	14.33	14.88	17.57
1628	18.03	18.94	18.17	16.92	12.92	10.58	9.33	13.1	12.55	14.3	14.71	17.55
1629	18.5	19.34	18.7	17.47	13.39	10.8	9.81	13.71	13.23	14.62	14.87	17.86
1630	18.68	19.06	18.75	17.59	13.59	10.96	9.9	13.99	14.01	15.41	15.7	18.55
1631	18.32	18.38	18.27	17.37	13.59	11.04	9.95	14.06	14.29	15.8	15.84	18.71
1632	18.68	18.51	18.1	17.4	13.89	11.24	10	14.15	14.57	16.16	16.24	18.96
1633	17.65	17.62	17.3	15.26	10.62	8.07	6.71	11.73	12.28	14.94	15.26	17.69
1634	19.2	19.22	18.5	16.25	11.34	8.57	7.12	12	13.13	16.54	16.74	19.36
1635	19.52	19.51	18.77	16.46	11.63	8.86	7.47	12.25	13.06	16.53	16.97	19.59
1636	19.1	19.13	18.47	16.25	11.78	9.26	7.89	12.27	12.85	16.01	16.58	19
1637	19.1	19.04	18.47	16.28	11.98	9.51	8.06	12.38	12.89	15.84	16.53	18.99
1638	19.47	19.29	18.83	16.71	12.14	9.37	7.78	12.5	13.45	16.26	17.08	19.27
1639	19.62	19.47	19.16	16.8	12.18	9.38	7.91	12.54	13.78	16.86	17.29	19.39
1640	19.38	19.6	18.96	16.68	12.39	9.81	8.43	12.62	13.7	16.76	17.02	19.34
1641	19.17	19.3	18.5	16.5	12.33	9.9	8.61	12.62	13.35	16.31	16.73	18.95
1642	19.71	19.97	19.08	16.85	12.56	10.03	8.77	12.87	13.76	16.8	17.31	19.68
1643	20.05	19.95	19.19	16.92	12.65	10.09	8.72	12.85	13.96	17.08	17.21	20.05
1644	19.99	19.8	19.29	16.99	12.76	10.22	8.94	12.97	13.96	17.12	17.03	19.92
1645	20.15	19.94	19.41	17.1	12.84	10.31	9	13.1	14.17	17.21	17.01	20.03
1646	20.27	20.06	19.51	17.25	12.74	10.28	8.73	13.05	14.23	17.21	16.99	20.1
1647	20.36	20.22	19.64	17.38	12.56	10	8.29	13.1	14.24	17.18	17.01	20.21
1648	20.32	20.12	19.65	17.41	12.32	9.61	8.09	13.21	14.16	16.92	16.99	20.19
1649	20.46	20.04	19.7	17.39	12.38	9.59	8.34	13.27	14.21	16.61	17.01	20.27
1650	18.99	19.3	18.53	16.81	12.96	10.5	9.32	13.25	13.51	15.97	16.45	19.05
1651	17.52	17.54	17.16	15.79	12.26	10.41	8.99	12.55	12.32	14.17	14.41	17.31
1652	17.99	18.08	17.7	16.52	12.84	10.57	9.36	13.24	12.96	14.58	14.74	17.72
1653	18.23	18.75	18.28	17.18	13.29	10.77	9.69	13.63	13.4	14.81	14.85	17.95
1654	18.08	18.74	18.33	17.22	13.32	10.86	9.71	13.69	13.54	15.01	15.2	18.11
1655	17.99	18.06	17.89	16.86	13.22	10.93	9.77	13.83	13.78	15.19	15.23	18.08
1656	18.56	18.47	18.02	17.23	13.63	11.12	10.05	14.13	14.47	16.2	16.28	18.83
1657	18.59	18.68	18.18	15.98	10.99	8.2	6.69	12.1	13.11	15.76	16.18	18.72
1658	19.74	19.73	18.95	16.49	11.43	8.48	6.91	12.18	13.58	16.99	17.24	19.91
1659	19.95	19.76	18.98	16.73	11.77	8.7	7.16	12.37	13.5	16.92	17.48	19.75
1660	19.81	19.69	19	16.76	11.88	8.83	7.27	12.32	13.72	16.87	17.46	19.63
1661	19.91	19.98	19.27	16.75	11.92	9.02	7.45	12.37	13.84	17.03	17.5	19.92
1662	19.75	19.8	19.09	16.72	11.9	9.24	7.73	12.37	13.79	16.95	17.25	19.72
1663	18.04	18.08	17.72	15.53	10.8	8.12	6.64	11.97	12.64	15.17	15.56	18.12
1664	19.92	19.94	19.14	16.58	11.49	8.49	6.83	12.31	13.8	17.07	17.38	20.09
1665	19.39	19.39	18.69	16.41	11.64	8.74	7.19	12.25	13.36	16.75	17.01	19.36
1666	19.43	19.44	18.73	16.4	11.64	8.87	7.37	12.31	13.5	16.76	16.94	19.36
1667	19.63	19.65	18.84	16.44	11.6	8.96	7.39	12.34	13.75	16.93	17.07	19.79
1668	19.07	19.08	18.36	16.2	11.64	9.39	7.89	12.37	13.52	16.25	16.58	19.18
1669	18.99	19.02	18.33	16.09	11.17	8.38	6.8	12.28	13.31	16.08	16.53	19.13
1670	19.84	19.83	19.07	16.51	11.51	8.5	6.9	12.45	13.78	17.01	17.31	20.03
1671	19.16	19.25	18.58	16.16	11.45	8.71	7.18	12.22	13.31	16.55	16.65	19.26
1672	18.09	18.19	17.64	15.6	11.26	8.86	7.4	12.11	12.76	15.39	15.7	18.32
1673	17.74	17.86	17.39	15.49	11.12	8.96	7.5	12.26	12.57	14.91	15.36	17.89
1674	18.47	18.6	17.92	16.02	11.48	9.27	7.73	12.54	13.16	15.51	15.98	18.52
1675	19.26	19.25	18.52	16.21	11.28	8.47	6.89	12.38	13.47	16.38	16.76	19.42
1676	19.34	19.39	18.58	16.28	11.39	8.52	6.98	12.44	13.55	16.49	16.89	19.56
1677	18.03	18.08	17.52	15.49	10.92	8.32	6.86	11.99	12.6	15.23	15.57	18.15
1678	16.88	17.05	16.7	14.96	10.73	8.43	6.99	11.71	11.79	14.32	14.55	17
1679	17.76	18.07	17.6	15.73	11.28	8.99	7.47	12.38	12.66	15.11	15.44	17.9
1680	18.88	19.03	18.32	16.16	11.6	9.37	7.84	12.57	13.5	15.9	16.43	19.05
1681	18.8	18.74	18.18	15.93	11.19	8.5	6.94	12.43	13.21	15.91	16.42	18.9
1682	17.87	17.8	17.34	15.32	10.9	8.48	6.93	11.97	12.56	15.2	15.62	17.97
1683	16.29	16.1	15.69	13.94	10.27	8.34	6.74	10.64	10.9	13.73	13.89	16.35
1684	16.48	16.44	15.96	14.27	10.4	8.34	6.89	10.89	11.14	13.98	14.11	16.52
1685	17.55	17.65	17.21	15.31	11.12	8.95	7.54	12.2	12.47	14.72	15.19	17.64
1686	19.57	19.59	18.94	16.48	12.16	9.75	8.38	12.73	13.75	16.67	16.97	19.68
1687	17.02	16.86	16.61	14.85	10.68	8.37	6.8	11.95	12.15	14.74	14.88	17.17
1688	15.64	15.41	14.98	13.28	9.84	7.92	6.36	10.39	10.41	13.1	13.2	15.64
1689	15.48	15.26	14.79	13.05	9.74	7.96	6.36	9.94	10.1	12.79	12.89	15.5
1690	17.24	17.14	16.6	14.61	10.54	8.39	6.84	11.39	11.87	14.33	14.75	17.26
1691	19.07	19.13	18.42	16.09	11.67	9.28	7.76	12.53	13.44	16.24	16.6	19.24
1692	19.99	19.96	19.21	16.75	12.46	9.83	8.39	12.83	14.05	16.98	17.35	20.04
