# Supplementary material for: Roles of host and environment in shift of primary anthrax host species in Kruger National Park
Source: PLoS One. 2024 Dec 6;19(12):e0314103. doi: 10.1371/journal.pone.0314103 (PMC11623471; doi:10.1371/journal.pone.0314103)
Supplement: S1 Data — (ZIP) [file pone.0314103.s001.zip › Ochai Supplementary Data/Tmin excel/2003.xlsx]

## Sheet: 2003
UPID	2003_1	2003_2	2003_3	2003_4	2003_5	2003_6	2003_7	2003_8	2003_9	2003_10	2003_11	2003_12
1	21.42	21.64	19.84	17.46	13.12	11.44	9.04	10.54	14.64	18.5	20.75	21.66
2	21.6	21.81	20.06	17.6	13.23	11.46	9.08	10.65	14.68	18.61	20.88	21.78
3	21.71	21.93	20.11	17.58	13.25	11.6	9.27	10.7	14.68	18.62	20.9	21.87
4	21.8	22.13	20.1	17.63	13.34	11.58	9.23	10.69	14.69	18.8	20.91	21.97
5	21.51	22.02	19.9	17.61	13.29	11.43	8.95	10.49	14.56	18.81	20.63	21.8
6	21.49	22.11	20.03	17.73	13.29	11.45	8.99	10.54	14.62	19.02	20.67	21.84
7	21.88	22.29	20.28	17.95	13.42	11.61	9.15	10.72	14.89	19.28	20.94	22.06
8	21.91	22.44	20.29	17.98	13.51	11.79	9.44	10.94	15.09	19.29	20.87	22.09
9	21.75	22.35	20.16	17.85	13.48	11.79	9.39	11.03	15.13	19.15	20.63	21.93
10	21.58	22.19	20.08	17.88	13.44	11.74	9.29	10.89	14.95	19.04	20.48	21.75
11	21.61	22.25	20.36	18.11	13.55	11.76	9.33	10.84	14.84	19.02	20.86	21.8
12	21.32	22.01	20.21	18.06	13.65	11.68	9.15	10.65	14.48	18.17	20.66	21.54
13	21.24	21.87	20.11	18.02	13.65	11.68	9.16	10.6	14.3	17.93	20.41	21.47
14	21.33	22.04	20.28	18.17	13.72	11.73	9.24	10.77	14.51	18.06	20.52	21.6
15	21.43	22.05	20.37	18.35	13.82	11.77	9.29	10.96	14.74	18.25	20.69	21.71
16	21.9	22.46	20.48	18.23	14.06	12.3	9.71	11.56	15.42	19.11	21.08	22.09
17	22.04	22.61	20.14	17.84	14.24	12.61	10.05	11.77	15.63	19.31	21.08	22.27
18	21.75	22.22	20.34	18.09	14.29	12.73	10.13	11.94	15.58	18.72	20.93	22.07
19	21.52	21.79	19.98	17.64	13.28	11.26	8.79	10.5	14.75	18.51	20.97	21.87
20	21.46	21.78	20	17.66	13.29	11.44	9.06	10.54	14.73	18.52	20.88	21.76
21	21.75	21.98	20.23	17.79	13.36	11.65	9.24	10.7	14.82	18.66	21.08	21.93
22	21.89	22.2	20.25	17.81	13.46	11.65	9.3	10.71	14.84	18.85	21.1	22.07
23	21.74	22.22	19.98	17.69	13.45	11.64	9.21	10.73	14.84	19.2	20.89	22
24	21.63	22.16	19.92	17.66	13.43	11.67	9.25	10.79	14.98	19.15	20.74	21.87
25	21.83	22.36	20.09	17.91	13.45	11.7	9.34	10.86	15.03	19.21	20.91	22
26	22.02	22.58	20.36	18.08	13.57	11.84	9.45	11.05	15.2	19.43	21.13	22.25
27	22.03	22.55	20.65	18.22	13.68	11.85	9.45	11.2	15.33	19.63	21.32	22.26
28	21.85	22.32	20.58	18.35	13.72	11.93	9.43	11.2	15.32	19.47	21.44	22.06
29	21.85	22.42	20.6	18.37	13.72	11.87	9.45	11.2	15.25	19.35	21.27	21.95
30	21.65	22.29	20.49	18.32	13.77	11.94	9.46	11.17	15.02	18.87	21.04	21.81
31	21.52	22.1	20.25	18.3	13.81	11.95	9.4	11.01	14.86	18.56	20.84	21.74
32	21.25	21.85	20.03	18.13	13.75	11.78	9.29	10.74	14.44	17.94	20.44	21.43
33	21.15	21.83	20.14	18.22	13.74	11.75	9.19	10.77	14.53	18.02	20.42	21.37
34	21.76	22.47	20.17	17.94	13.9	12.11	9.62	11.45	15.32	19	20.78	22.05
35	22.03	22.65	19.97	17.58	14.12	12.44	10.04	11.58	15.27	18.93	20.87	22.24
36	22.05	22.69	20.14	17.78	14.25	12.48	10.07	11.88	15.64	19.23	21.02	22.34
37	21.31	21.67	19.83	17.45	13.16	11.1	8.63	10.19	14.44	18.09	20.58	21.63
38	21.37	21.62	19.9	17.61	13.29	11.46	9.05	10.45	14.59	18.2	20.65	21.58
39	21.64	21.93	19.91	17.47	13.27	11.7	9.35	10.66	14.65	18.57	20.77	21.76
40	21.63	22	19.75	17.47	13.3	11.74	9.42	10.75	14.72	18.8	20.75	21.8
41	21.62	21.96	19.64	17.37	13.37	11.76	9.46	10.84	14.83	19.09	20.77	21.85
42	21.86	22.31	20	17.71	13.48	11.78	9.43	10.9	15.01	19.18	21.07	22.07
43	21.88	22.35	20.38	18.11	13.63	11.74	9.38	10.81	14.91	18.79	21.12	21.98
44	22.03	22.49	20.57	18.29	13.71	11.83	9.38	10.91	15.11	19	21.28	22.1
45	22.09	22.43	20.56	18.34	13.69	11.78	9.36	10.88	15.09	19.22	21.37	22.09
46	21.87	22.32	20.49	18.34	13.73	11.69	9.25	10.84	14.89	18.84	21.12	21.91
47	22.16	22.83	20.52	18.22	13.77	11.84	9.4	11.16	15.3	19.49	21.27	22.35
48	22.12	22.87	20.51	18.02	13.75	11.82	9.33	11.21	15.27	19.39	21.28	22.42
49	22.07	22.94	20.67	17.87	13.75	11.77	9.4	11.21	15.21	19.24	21.39	22.34
50	21.49	22.31	20.43	18.2	13.73	11.89	9.39	11.23	15.16	19.03	20.94	21.7
51	21.29	21.93	20.25	18.41	13.76	11.84	9.42	11.07	14.82	18.3	20.62	21.49
52	21.67	22.37	20.36	18.07	13.8	12	9.49	11.36	15.21	18.89	20.72	21.89
53	21.95	22.7	20.06	17.61	14	12.22	9.77	11.6	15.12	18.56	20.7	22.01
54	21.99	22.4	19.83	17.44	14.04	12	9.78	11.47	15.21	18.7	20.8	22.02
55	21.57	22.02	19.97	17.48	13.17	11.13	8.63	10.13	14.38	18	20.51	21.71
56	21.41	21.73	19.93	17.62	13.35	11.48	9.06	10.36	14.5	18.13	20.62	21.65
57	21.53	21.8	20	17.65	13.34	11.74	9.34	10.61	14.63	18.29	20.72	21.66
58	21.5	21.94	19.81	17.45	13.28	11.78	9.47	10.68	14.68	18.6	20.62	21.73
59	21.26	21.73	19.49	17.36	13.36	11.77	9.46	10.76	14.72	18.97	20.48	21.55
60	21.58	22.12	19.91	17.8	13.48	11.72	9.32	10.71	14.75	18.92	20.73	21.81
61	21.65	22.06	20.31	18.03	13.51	11.45	8.98	10.47	14.59	18.33	20.92	21.82
62	21.73	22.16	20.34	18.09	13.56	11.51	8.95	10.49	14.62	18.3	20.97	21.78
63	21.7	22.17	20.3	18.07	13.5	11.43	8.9	10.42	14.56	18.37	20.95	21.66
64	21.73	22.24	20.39	18.15	13.55	11.29	8.76	10.41	14.63	18.59	20.94	21.79
65	21.71	22.3	20.31	18.2	13.56	11.38	8.89	10.54	14.78	18.85	21.06	21.81
66	21.69	22.29	20.32	18.42	13.77	11.69	9.16	10.76	14.86	18.7	20.99	21.89
67	21.9	22.56	20.54	18.47	13.78	11.82	9.34	11.15	15.27	19.3	21.15	22.11
68	22.08	22.95	20.62	17.91	13.74	11.84	9.36	11.34	15.39	19.86	21.28	22.25
69	21.61	22.39	20.43	18.3	13.73	11.85	9.4	11.21	15.25	19.16	20.93	21.83
70	21.55	22.24	20.32	18.29	13.83	11.84	9.38	11.15	15.17	18.9	20.72	21.84
71	21.83	22.65	20.1	17.77	13.79	11.98	9.51	11.53	15	18.39	20.42	21.85
72	21.9	22.45	19.94	17.53	13.98	12.19	9.72	11.51	15.11	18.49	20.56	21.79
73	21.57	22.09	20.04	17.46	12.95	10.87	8.4	10.03	14.3	17.92	20.44	21.61
74	21.33	21.76	19.84	17.55	13.25	11.28	8.78	10.31	14.47	18	20.55	21.59
75	21.57	21.8	20.06	17.75	13.43	11.67	9.19	10.57	14.7	18.44	20.81	21.73
76	21.66	21.96	20.06	17.77	13.42	11.72	9.27	10.69	14.71	18.69	20.82	21.78
77	21.62	22.11	20.07	17.77	13.49	11.7	9.39	10.79	14.83	19.04	20.62	21.8
78	21.8	22.22	20.21	17.99	13.57	11.68	9.31	10.75	14.92	19.24	20.82	22.01
79	21.8	22.14	20.31	18.08	13.55	11.56	9.09	10.58	14.73	18.9	21.1	22.03
80	21.77	22.16	20.32	18.06	13.54	11.46	8.98	10.49	14.7	18.72	21.2	21.96
81	21.68	22.1	20.24	17.97	13.48	11.32	8.82	10.38	14.6	18.67	21.17	21.77
82	21.6	21.97	20.12	17.89	13.32	11.19	8.65	10.3	14.59	18.88	21.03	21.7
83	21.58	22.07	20.1	18.02	13.44	11.1	8.58	10.29	14.67	18.92	21.2	21.75
84	21.68	22.16	20.19	18.26	13.64	11.45	8.86	10.4	14.67	18.59	21.03	21.83
85	21.73	22.29	20.33	18.47	13.78	11.66	9.18	10.65	14.75	18.52	21.03	21.88
86	22.06	22.8	20.68	18.49	13.8	11.78	9.26	11.05	15.27	19.48	21.3	22.3
87	22.03	22.92	20.77	18.48	13.77	11.82	9.31	11.25	15.45	19.78	21.49	22.42
88	21.93	22.65	20.73	18.4	13.82	11.89	9.36	11.47	15.32	19.36	21.41	22.3
89	21.9	22.45	20.73	18.34	13.88	12.03	9.48	11.58	15.25	19.02	21.23	22.42
90	21.9	22.4	20.61	18.48	13.98	12.16	9.56	11.68	15.43	19.26	21.21	22.39
91	21.43	21.78	19.92	17.59	13.28	11.26	8.85	10.4	14.61	18.32	20.75	21.65
92	21.49	21.88	20.01	17.65	13.34	11.36	8.92	10.5	14.7	18.41	20.83	21.72
93	21.58	21.81	20.04	17.74	13.34	11.4	8.91	10.56	14.68	18.45	20.92	21.73
94	21.59	21.87	20.06	17.77	13.43	11.49	9.04	10.57	14.73	18.52	20.93	21.7
95	21.74	21.95	20.19	17.93	13.58	11.74	9.29	10.68	14.85	18.88	21.03	21.8
96	21.84	21.99	20.19	18.02	13.6	11.77	9.36	10.72	14.87	19.09	20.97	21.93
97	21.76	22.1	20.22	18.02	13.54	11.53	9.17	10.6	14.75	19.23	20.84	21.92
98	21.76	22.1	20.15	17.92	13.48	11.4	8.93	10.51	14.72	19.24	20.69	21.9
99	21.74	22.1	20.13	17.88	13.43	11.3	8.78	10.42	14.67	19.21	20.67	21.78
100	21.64	21.91	20.02	17.93	13.44	11.33	8.82	10.3	14.48	18.66	21.02	21.57
101	21.21	21.69	19.79	17.76	13.28	11.15	8.58	10.1	14.13	17.85	20.58	21.24
102	21.34	21.84	19.86	17.84	13.3	11.01	8.34	10.02	14.15	17.82	20.56	21.39
103	21.49	22.04	19.99	17.91	13.33	11	8.4	9.99	14.14	17.84	20.52	21.5
104	21.61	22.45	20.25	18.09	13.39	11.09	8.57	10.19	14.44	18.59	20.77	21.85
105	21.57	22.43	20.13	18.22	13.55	11.36	8.88	10.65	15.03	19.14	20.67	21.83
106	21.78	22.66	20.23	18.3	13.74	11.68	9.22	11.05	15.14	18.92	20.85	22.06
107	21.68	22.5	20.58	18.52	13.92	11.91	9.4	11.25	15.36	19.34	21.23	22.34
108	21.71	22.26	20.49	18.48	14.05	11.99	9.47	11.26	15.45	19.53	21.15	22.11
109	21.45	21.73	19.92	17.63	13.31	11.31	8.97	10.47	14.63	18.55	20.74	21.64
110	21.49	21.74	19.97	17.62	13.28	11.22	8.82	10.45	14.65	18.57	20.8	21.63
111	21.46	21.6	19.88	17.56	13.21	11.14	8.71	10.37	14.52	18.41	20.62	21.51
112	21.49	21.71	19.99	17.68	13.34	11.3	8.83	10.44	14.55	18.33	20.74	21.61
113	21.58	21.81	20.09	17.78	13.5	11.5	9.02	10.53	14.65	18.42	20.86	21.62
114	21.65	21.84	20.09	17.9	13.51	11.51	9.12	10.53	14.7	18.68	20.96	21.7
115	21.56	21.86	20.02	17.86	13.54	11.41	8.97	10.47	14.6	18.64	20.94	21.67
116	21.61	22.03	20.12	17.91	13.6	11.48	9.03	10.45	14.52	18.62	21.04	21.78
117	21.53	22.03	20.03	17.77	13.42	11.33	8.89	10.32	14.39	18.71	20.65	21.59
118	21.43	21.91	19.92	17.82	13.37	11.22	8.7	10.26	14.28	18.35	20.63	21.41
119	21.07	21.56	19.72	17.63	13.27	11.07	8.55	10.03	14.04	17.54	20.15	21.18
120	21.06	21.73	19.74	17.68	13.22	10.98	8.42	9.94	13.89	17.39	20.03	21.07
121	21.33	22.02	19.8	17.73	13.33	11.14	8.72	10.23	14.26	18.24	20.33	21.41
122	20.78	21.45	19.14	17.26	13.48	11.55	9.15	10.74	14.67	18.64	20.15	21.3
123	21.07	21.54	19.12	17.12	13.5	11.67	9.3	10.99	14.78	18.53	20.23	21.32
124	21.82	22.27	19.54	17.58	13.63	11.72	9.26	11.14	14.95	18.69	20.62	21.69
125	21.57	22.37	19.79	17.93	13.71	11.76	9.35	11.11	14.95	18.42	20.43	21.71
126	21.55	22.42	20.08	18.22	13.88	11.85	9.4	11.17	15.18	18.77	20.75	22.04
127	21.25	21.56	19.84	17.49	13.02	11.01	8.61	10.28	14.51	18.53	20.49	21.51
128	21.44	21.67	19.88	17.6	13.13	11.07	8.67	10.34	14.54	18.66	20.45	21.63
129	21.24	21.51	19.73	17.47	13.19	11.15	8.79	10.36	14.43	18.42	20.07	21.32
130	21.38	21.64	19.83	17.57	13.29	11.33	8.86	10.39	14.44	18.37	20.28	21.39
131	21.52	21.77	20	17.76	13.45	11.44	8.99	10.48	14.57	18.47	20.7	21.52
132	21.43	21.79	19.98	17.78	13.45	11.48	9.04	10.44	14.58	18.47	20.69	21.4
133	21.18	21.59	19.8	17.59	13.36	11.33	8.83	10.31	14.29	18.05	20.4	21.23
134	21.29	21.76	19.9	17.76	13.39	11.38	8.9	10.3	14.25	18	20.45	21.41
135	21.59	22.07	20.15	17.95	13.53	11.48	9.02	10.34	14.33	18.17	20.74	21.61
136	21.28	21.95	19.87	17.7	13.32	11.32	8.85	10.23	14.16	18.1	20.39	21.39
137	21.06	21.58	19.78	17.68	13.33	11.18	8.69	10.02	13.9	17.38	20	21.07
138	21.09	21.76	19.6	17.48	13.39	11.4	9.02	10.25	13.97	17.36	19.85	20.99
139	20.69	21.05	18.76	16.69	13.26	11.68	9.29	10.91	14.47	18.37	20.02	21.11
140	20.5	20.93	18.67	16.51	13.23	11.54	9.19	10.9	14.38	18	19.85	20.82
141	20.94	21.38	18.93	16.86	13.37	11.6	9.16	11.01	14.48	18.12	20.11	21.07
142	21.27	21.53	19.06	16.97	13.37	11.66	9.2	11.13	14.52	17.94	19.97	21.03
143	21.47	21.66	19.18	17.09	13.4	11.65	9.23	11.17	14.48	17.89	20.02	21.11
144	21.76	21.99	19.58	17.56	13.65	11.8	9.25	11.3	14.77	18.29	20.51	21.68
145	20.56	20.72	19.01	16.8	12.95	11.29	9.12	10.42	14.16	17.56	19.32	20.46
146	20.77	21.1	19.31	17.08	13.14	11.31	9.07	10.49	14.38	17.85	19.62	20.76
147	20.65	21.05	19.18	17.06	13.11	11.26	8.97	10.34	14.26	17.86	19.46	20.68
148	21.17	21.56	19.68	17.43	13.26	11.37	8.96	10.39	14.38	18.36	19.82	21.25
149	21.17	21.61	19.68	17.46	13.27	11.29	8.92	10.35	14.41	18.37	19.87	21.26
150	21.5	21.89	19.96	17.73	13.42	11.44	9.05	10.45	14.57	18.69	20.28	21.51
151	21.29	21.75	19.77	17.61	13.44	11.62	9.21	10.53	14.45	18.49	20.18	21.42
152	21.44	21.88	19.83	17.56	13.47	11.81	9.46	10.65	14.57	18.55	20.32	21.52
153	21.61	22.2	20.18	17.92	13.57	11.86	9.49	10.54	14.47	18.39	20.84	21.7
154	21.51	22.1	19.89	17.66	13.52	11.78	9.43	10.49	14.3	18.28	20.53	21.55
155	21.05	21.75	19.93	17.67	13.46	11.64	9.21	10.17	13.89	17.33	19.98	21
156	21.07	21.82	19.52	17.12	13.35	11.68	9.34	10.34	13.9	17.2	19.81	20.96
157	20.73	21.09	18.74	16.57	13.14	11.64	9.33	10.9	14.47	18.19	19.97	21.09
158	20.41	20.73	18.61	16.44	13.08	11.45	9.22	10.99	14.38	18.08	19.62	20.65
159	20.62	20.94	18.76	16.59	13.18	11.56	9.22	11.03	14.36	17.84	19.64	20.7
160	20.92	21.17	18.93	16.73	13.27	11.62	9.22	11.08	14.41	17.7	19.68	20.73
161	21.37	21.26	19.1	16.9	13.37	11.66	9.21	11.13	14.47	17.83	19.94	21
162	21.64	21.47	19.28	17.16	13.46	11.72	9.27	11.27	14.72	18.09	20.16	21.2
163	20.1	20.39	18.56	16.25	12.76	11.39	9.36	10.54	14.17	17.38	19.19	20.11
164	20.03	20.3	18.43	16.2	12.74	11.43	9.37	10.58	14.05	17.24	19.04	20.06
165	20.12	20.44	18.55	16.41	12.88	11.53	9.52	10.7	14.17	17.39	19.19	20.15
166	20.15	20.55	18.65	16.57	13.05	11.69	9.5	10.65	14.21	17.44	19.21	20.28
167	20.77	21.13	19.18	17.13	13.34	11.83	9.61	10.89	14.64	18.07	19.91	20.93
168	20.87	21.22	19.18	17.26	13.42	11.94	9.79	10.99	14.69	18.3	19.92	21.18
169	20.98	21.3	19.12	17.11	13.37	12.04	9.82	11.02	14.66	18.41	19.87	21.33
170	21.47	21.82	19.57	17.23	13.43	12.06	9.84	11.15	14.76	18.82	20.25	21.65
171	21.61	22.13	19.92	17.38	13.43	11.94	9.66	11.01	14.69	18.81	20.52	21.63
172	21.53	22.04	19.65	17.18	13.39	11.79	9.58	10.76	14.48	18.31	20.49	21.51
173	21.32	22.02	19.67	17.01	13.36	11.64	9.47	10.45	14.06	17.49	20.26	21.11
174	21.28	21.93	19.49	16.86	13.22	11.52	9.39	10.58	14.11	17.37	20.1	21.02
175	21.15	21.52	19.02	16.71	13.15	11.51	9.33	10.84	14.48	18	20.18	21.29
176	20.34	20.76	18.6	16.51	13.04	11.45	9.25	11.03	14.44	18.19	19.58	20.73
177	20.19	20.48	18.39	16.36	12.96	11.32	9.15	10.94	14.22	17.51	19.33	20.32
178	20.16	20.34	18.31	16.24	12.95	11.33	9.14	10.86	14.08	17.19	19.16	20.09
179	20.36	20.38	18.4	16.4	13.05	11.44	9.14	10.92	14.1	17.22	19.32	20.19
180	20.68	20.56	18.64	16.72	13.22	11.67	9.2	11.08	14.29	17.4	19.51	20.38
181	19.47	19.83	18.02	15.69	12.24	10.76	8.83	10.08	13.63	16.93	18.57	19.45
182	19.54	19.93	18.15	15.78	12.4	10.94	8.99	10.25	13.78	17.01	18.58	19.5
183	19.47	19.91	18.12	15.78	12.44	11.09	9.16	10.3	13.71	16.9	18.49	19.43
184	19.97	20.46	18.54	16.26	12.83	11.56	9.59	10.77	14.23	17.35	19.1	20.01
185	20.16	20.62	18.66	16.43	13.08	11.76	9.77	10.98	14.4	17.58	19.42	20.29
186	20.07	20.52	18.57	16.54	13.08	11.83	9.86	11.04	14.41	17.6	19.37	20.37
187	20.36	20.72	18.73	16.76	13.25	12.07	10	11.17	14.52	17.88	19.65	20.78
188	20.63	20.99	18.94	16.85	13.33	12.01	9.86	11.2	14.6	18.16	19.77	21.12
189	20.96	21.39	19.14	16.84	13.18	11.53	9.31	11.11	14.7	18.42	20.02	21.37
190	21.34	21.63	19.24	16.81	13.11	11.11	9.15	11.07	14.74	18.73	20.11	21.58
191	21.52	21.6	19.07	16.67	13.05	10.96	9.09	10.99	14.33	18.03	20.3	21.4
192	21.48	21.55	19.02	16.62	13	10.89	9.09	10.95	14.3	17.89	20.35	21.35
193	21.35	21.51	19.03	16.74	13.09	11.08	9.18	10.88	14.46	18.13	20.23	21.46
194	20.5	20.83	18.59	16.59	12.99	11.28	9.16	10.93	14.47	18.33	19.6	20.87
195	20	20.26	18.25	16.22	12.85	11.05	9.05	10.92	14.22	17.46	19.19	20.1
196	19.61	19.88	18	15.87	12.64	10.77	8.79	10.32	13.66	16.85	18.61	19.51
197	19.53	19.69	17.9	15.8	12.55	10.65	8.59	10.08	13.45	16.68	18.52	19.33
198	19.74	19.77	17.98	15.97	12.66	10.77	8.74	10.24	13.57	16.72	18.65	19.46
199	18.84	19.2	17.62	15.42	11.95	10.4	8.48	9.72	13.28	16.43	18.03	18.91
200	19.1	19.57	17.97	15.67	12.25	10.81	8.82	10.07	13.61	16.76	18.38	19.18
201	19.72	20.31	18.48	16.07	12.66	11.22	9.23	10.56	14.05	17.29	19.01	19.75
202	20.14	20.74	18.72	16.36	12.88	11.35	9.36	10.8	14.42	17.58	19.39	20.16
203	20.21	20.65	18.67	16.34	12.99	11.59	9.64	10.99	14.49	17.67	19.44	20.33
204	20.11	20.53	18.54	16.39	13.1	11.91	9.78	10.87	14.4	17.6	19.39	20.32
205	20.32	20.69	18.68	16.45	13.11	11.86	9.78	11.11	14.57	17.77	19.6	20.64
206	20.47	20.91	18.79	16.49	13.07	11.41	9.35	11.01	14.63	17.94	20	20.9
207	20.64	21	18.87	16.45	12.93	10.98	9.01	10.78	14.51	18.01	19.98	21.04
208	21.16	21.4	18.95	16.55	12.89	10.84	8.86	10.82	14.63	18.5	20.1	21.49
209	21.53	21.49	18.88	16.53	12.89	10.75	8.89	11.03	14.61	18.63	20.24	21.65
210	21.36	21.38	18.82	16.48	12.88	10.75	8.89	11.04	14.5	18.41	20.28	21.63
211	21.28	21.42	18.87	16.62	12.97	10.86	9	11	14.54	18.45	20.13	21.47
212	20.69	21	18.67	16.64	12.98	11.04	9	10.99	14.52	18.52	19.72	21.05
213	20.13	20.39	18.37	16.26	12.85	10.96	8.97	10.92	14.31	17.71	19.41	20.35
214	19.67	19.91	18.09	15.95	12.64	10.61	8.71	10.33	13.73	17	18.74	19.64
215	19.44	19.6	17.88	15.74	12.5	10.47	8.39	9.9	13.47	16.66	18.51	19.29
216	19.63	19.69	17.95	15.86	12.62	10.57	8.44	9.99	13.46	16.7	18.6	19.4
217	19.27	19.58	17.98	15.7	12.09	10.5	8.61	9.87	13.57	16.79	18.41	19.25
218	19.83	20.29	18.5	16.13	12.54	10.92	9.03	10.39	14.12	17.34	19.06	19.86
219	20.4	20.85	18.88	16.52	12.91	11.32	9.45	10.85	14.55	17.92	19.72	20.61
220	20.66	21.08	19.04	16.64	13.03	11.42	9.55	10.95	14.61	18.13	19.96	20.91
221	20.56	20.96	18.89	16.49	12.97	11.47	9.59	10.91	14.53	18.22	19.92	20.92
222	20.5	20.95	18.85	16.49	13.07	11.7	9.61	10.91	14.56	18.23	19.9	20.99
223	20.53	21	18.86	16.46	12.97	11.37	9.42	11.07	14.67	18.12	19.92	20.99
224	20.54	20.98	18.84	16.43	12.83	10.98	9.05	10.94	14.62	18.08	19.97	21.01
225	20.71	21.15	18.9	16.47	12.86	10.87	8.95	10.8	14.51	18.08	19.99	21.05
226	20.86	21.3	18.92	16.52	12.83	10.85	8.88	10.81	14.48	18.26	19.93	21.26
227	21.37	21.67	18.99	16.61	12.88	10.78	8.89	10.92	14.65	18.63	20.22	21.6
228	21.47	21.64	18.92	16.53	12.83	10.71	8.82	10.97	14.56	18.52	20.4	21.63
229	21.46	21.8	19	16.63	12.87	10.75	8.88	10.96	14.3	18.09	20.32	21.6
230	21.04	21.63	18.89	16.63	12.88	10.78	8.84	10.91	14.35	18.27	20.03	21.33
231	20.55	20.98	18.59	16.41	12.81	10.76	8.85	10.92	14.49	18.26	19.7	20.84
232	20.21	20.44	18.38	16.21	12.78	10.67	8.85	10.71	14.23	17.57	19.32	20.27
233	19.94	20.1	18.17	16.07	12.64	10.6	8.72	10.44	13.86	17.13	18.96	19.83
234	19.89	19.96	18.16	16	12.64	10.59	8.58	10.16	13.63	16.99	18.78	19.63
235	20.52	20.81	18.84	16.48	12.69	10.83	9.03	10.58	14.54	17.92	19.77	20.54
236	20.64	20.93	18.92	16.5	12.77	11.02	9.2	10.76	14.5	18.01	19.91	20.86
237	21.16	21.37	19.24	16.83	13.01	11.32	9.49	10.78	14.47	18.37	20.18	21.41
238	21.38	21.69	19.44	16.96	13.07	11.45	9.58	10.65	14.35	18.48	20.4	21.54
239	21.17	21.42	19.25	16.76	12.97	11.25	9.4	10.81	14.38	18.39	20.43	21.45
240	20.73	21.13	18.98	16.48	12.85	11.06	9.15	10.99	14.47	18.45	20.1	21.37
241	20.68	21.15	18.89	16.44	12.87	10.92	9.1	10.97	14.6	18.25	19.93	21.19
242	20.79	21.28	18.98	16.54	12.84	10.83	8.93	10.97	14.65	18.36	20.04	21.28
243	20.9	21.43	19.07	16.54	12.85	10.83	8.98	10.99	14.66	18.34	20.06	21.23
244	20.82	21.4	19.04	16.58	12.88	10.84	8.92	10.89	14.57	18.11	19.95	21.19
245	21.09	21.74	19.16	16.72	12.89	10.73	8.87	10.88	14.61	18.26	20.05	21.47
246	21.56	21.91	19.28	16.69	12.87	10.68	8.8	10.91	14.6	18.57	20.43	21.69
247	21.6	22.06	19.41	16.71	12.85	10.66	8.81	10.86	13.98	17.64	20.29	21.53
248	21.46	21.98	19.25	16.61	12.79	10.6	8.75	10.73	13.89	17.52	20.24	21.48
249	21.23	21.91	18.96	16.51	12.79	10.56	8.72	10.82	14.19	18.16	20.24	21.3
250	21.03	21.44	18.83	16.54	12.84	10.75	8.72	10.78	14.42	18.42	19.99	21.01
251	20.48	20.69	18.52	16.39	12.81	10.86	8.73	10.81	14.34	17.87	19.56	20.51
252	19.94	19.99	18.1	16.06	12.68	10.56	8.69	10.43	13.82	17.09	18.91	19.76
253	20.53	20.83	18.92	16.54	12.66	10.85	9	10.57	14.47	17.92	19.87	20.69
254	20.86	20.98	18.98	16.57	12.84	11	9.17	10.79	14.45	18.13	19.99	21.18
255	21.39	21.64	19.42	16.82	13.03	11.27	9.41	10.76	14.49	18.43	20.37	21.61
256	21.59	21.86	19.72	17.01	13.11	11.37	9.38	10.71	14.49	18.53	20.56	21.61
257	21.47	21.72	19.52	16.82	12.95	11.06	9.15	10.86	14.48	18.57	20.51	21.63
258	21.04	21.39	19.18	16.6	12.87	10.9	8.98	10.92	14.62	18.58	20.31	21.54
259	21.05	21.43	19.15	16.59	12.9	10.88	8.98	10.99	14.67	18.48	20.29	21.49
260	21	21.52	19.14	16.61	12.84	10.78	8.93	10.97	14.67	18.45	20.25	21.53
261	20.83	21.45	19.09	16.58	12.83	10.73	8.84	10.88	14.69	18.29	20.14	21.33
262	20.83	21.49	19.06	16.62	12.84	10.66	8.82	10.8	14.52	18.05	20.01	21.21
263	21	21.64	19.11	16.68	12.89	10.64	8.8	10.85	14.54	18.06	20.01	21.31
264	21.42	21.95	19.36	16.76	12.86	10.59	8.75	10.89	14.63	18.53	20.19	21.56
265	21.59	22.01	19.63	16.79	12.8	10.54	8.68	10.72	14.07	17.85	20.3	21.49
266	21.58	22.02	19.49	16.72	12.73	10.51	8.66	10.56	13.82	17.42	20.2	21.4
267	21.45	21.98	19.2	16.66	12.8	10.45	8.66	10.74	13.89	17.75	20.33	21.55
268	21.48	21.95	19.23	16.69	12.83	10.72	8.64	10.3	14	18.11	20.38	21.51
269	20.99	21.36	18.88	16.59	12.91	11.1	8.73	10.36	14.3	18.28	19.84	21.05
270	20.19	20.26	18.29	16.22	12.68	10.55	8.64	10.66	14.05	17.31	19.11	20.12
271	20.79	20.94	19.04	16.63	12.79	10.91	9.04	10.68	14.45	18.03	19.95	21.05
272	21.16	21.23	19.18	16.67	12.89	11.16	9.28	10.66	14.41	18.24	20.21	21.37
273	21.54	21.68	19.56	16.88	13.13	11.5	9.47	10.48	14.33	18.36	20.43	21.55
274	21.54	21.7	19.61	16.94	13.03	11.43	9.43	10.54	14.3	18.4	20.41	21.55
275	21.45	21.51	19.36	16.83	12.93	11	9.13	10.79	14.46	18.49	20.49	21.64
276	21.15	21.23	19.12	16.69	12.89	10.9	9.01	10.84	14.57	18.32	20.31	21.53
277	21.28	21.53	19.2	16.74	12.88	10.86	8.99	10.91	14.59	18.49	20.45	21.66
278	21.37	21.81	19.34	16.79	12.9	10.77	8.88	10.91	14.65	18.58	20.48	21.71
279	21.09	21.66	19.28	16.71	12.87	10.67	8.86	10.85	14.67	18.45	20.25	21.51
280	21.16	21.71	19.24	16.7	12.87	10.65	8.75	10.81	14.62	18.36	20.17	21.46
281	21.11	21.59	19.12	16.7	12.83	10.55	8.73	10.77	14.57	18.29	20.13	21.29
282	21.35	21.82	19.24	16.74	12.87	10.5	8.68	10.85	14.62	18.52	20.33	21.41
283	21.61	22.03	19.55	16.78	12.77	10.43	8.59	10.72	14.27	18.17	20.45	21.61
284	21.62	21.99	19.53	16.7	12.71	10.34	8.55	10.64	13.96	17.61	20.31	21.49
285	21.58	22.02	19.35	16.71	12.74	10.33	8.54	10.71	14.05	17.9	20.39	21.57
286	21.57	22.01	19.43	16.72	12.69	10.5	8.42	10.28	14.06	18.23	20.46	21.65
287	21.36	21.78	19.22	16.67	12.84	11.05	8.68	9.98	14.19	18.42	20.07	21.44
288	20.7	20.88	18.64	16.49	12.72	10.9	8.51	10.57	14.32	17.88	19.62	20.79
289	20.9	20.93	19.02	16.61	12.78	11.01	9.1	10.65	14.28	17.99	20.01	21.27
290	21.06	21.2	19.13	16.6	12.83	11.04	9.15	10.62	14.29	18.09	20.2	21.36
291	21.4	21.59	19.47	16.72	12.9	11.2	9.26	10.58	14.27	18.23	20.38	21.5
292	21.46	21.55	19.48	16.78	12.96	11.14	9.25	10.59	14.27	18.29	20.39	21.59
293	21.19	21.2	19.15	16.67	12.82	10.92	9.1	10.7	14.38	18.18	20.27	21.48
294	21.07	21.1	19.05	16.59	12.82	10.78	8.99	10.76	14.49	18.1	20.22	21.48
295	21.16	21.42	19.13	16.64	12.8	10.73	8.95	10.7	14.43	18.24	20.28	21.54
296	21.36	21.72	19.31	16.8	12.86	10.71	8.85	10.72	14.49	18.36	20.34	21.6
297	21.09	21.66	19.21	16.76	12.78	10.67	8.77	10.79	14.55	18.29	20.15	21.55
298	21.07	21.46	19.22	16.63	12.8	10.57	8.69	10.78	14.58	18.3	20.14	21.29
299	21.19	21.5	19.21	16.76	12.75	10.46	8.68	10.81	14.61	18.4	20.2	21.29
300	21.36	21.86	19.31	16.8	12.8	10.36	8.6	10.82	14.65	18.61	20.46	21.52
301	21.67	22.06	19.46	16.82	12.69	10.3	8.54	10.72	14.43	18.51	20.52	21.74
302	21.67	21.96	19.59	16.79	12.59	10.21	8.41	10.54	14.1	17.89	20.27	21.5
303	21.7	21.89	19.61	16.74	12.56	10.15	8.37	10.65	14.1	17.96	20.31	21.36
304	21.7	21.95	19.55	16.77	12.52	10.12	8.16	10.33	14.15	18.34	20.49	21.64
305	21.52	21.93	19.39	16.73	12.67	10.72	8.4	9.8	14.07	18.43	20.3	21.59
306	21.17	21.41	18.99	16.6	12.85	11.12	8.66	10.01	14.18	18.31	19.94	21.31
307	20.85	20.96	19.03	16.54	12.75	10.97	9.06	10.54	14.24	17.86	19.81	21.07
308	20.99	21.1	19.14	16.6	12.78	10.86	8.99	10.57	14.34	17.96	20.07	21.18
309	21.29	21.39	19.28	16.61	12.78	10.85	8.97	10.59	14.38	18.09	20.38	21.38
310	21.32	21.45	19.35	16.67	12.82	10.82	8.98	10.67	14.38	18.2	20.4	21.49
311	21.03	21.16	19.09	16.64	12.8	10.71	8.88	10.66	14.54	18.09	20.26	21.34
312	21.01	21.2	19.02	16.66	12.75	10.64	8.79	10.61	14.57	18.11	20.24	21.33
313	21.13	21.34	19.06	16.65	12.83	10.63	8.8	10.68	14.59	18.16	20.25	21.51
314	21.3	21.62	19.22	16.71	12.79	10.58	8.74	10.72	14.51	18.24	20.23	21.59
315	21.27	21.62	19.23	16.69	12.72	10.51	8.76	10.71	14.54	18.23	20.17	21.53
316	21.15	21.43	19.14	16.68	12.72	10.5	8.57	10.68	14.48	18.15	20	21.33
317	21.16	21.57	19.14	16.75	12.67	10.52	8.49	10.65	14.52	18.21	20.07	21.29
318	21.28	21.76	19.23	16.8	12.65	10.28	8.38	10.71	14.58	18.38	20.24	21.42
319	21.46	22.05	19.29	16.81	12.73	10.17	8.46	10.79	14.58	18.6	20.59	21.7
320	21.74	22.02	19.53	16.82	12.7	10.15	8.38	10.7	14.37	18.46	20.48	21.66
321	21.75	21.83	19.65	16.81	12.5	9.99	8.17	10.47	14.02	17.94	20.18	21.46
322	21.72	21.81	19.54	16.8	12.43	9.95	7.94	10.06	13.87	18.04	20.35	21.47
323	21.64	21.83	19.44	16.71	12.63	10.46	8.29	9.67	13.82	18.09	20.37	21.49
324	21.42	21.71	19.25	16.71	12.96	11.08	8.62	9.72	13.87	17.99	20.16	21.44
325	20.95	21.06	19.11	16.56	12.74	10.94	9.03	10.48	14.22	17.78	19.8	21.09
326	21.21	21.34	19.29	16.61	12.77	10.9	8.99	10.52	14.26	17.95	20.15	21.32
327	21.47	21.6	19.47	16.66	12.84	10.86	8.97	10.52	14.27	18.12	20.29	21.45
328	21.34	21.45	19.3	16.66	12.74	10.78	8.88	10.57	14.35	18.07	20.29	21.33
329	20.96	21.06	19.02	16.64	12.74	10.65	8.74	10.55	14.54	17.95	20.09	21.23
330	21.08	21.22	19.05	16.65	12.7	10.64	8.72	10.59	14.48	18.01	20.22	21.35
331	21.31	21.53	19.14	16.68	12.77	10.59	8.72	10.64	14.53	18.13	20.28	21.48
332	21.55	21.76	19.32	16.71	12.75	10.48	8.7	10.65	14.53	18.24	20.26	21.59
333	21.62	21.75	19.3	16.73	12.74	10.44	8.66	10.64	14.56	18.3	20.27	21.6
334	21.47	21.67	19.18	16.74	12.67	10.34	8.55	10.67	14.52	18.25	20.16	21.47
335	21.28	21.72	19.12	16.76	12.6	10.36	8.37	10.6	14.47	18.15	20.1	21.35
336	21.31	21.82	19.21	16.76	12.58	10.19	8.28	10.65	14.49	18.15	20.15	21.39
337	21.39	21.93	19.28	16.75	12.59	10.01	8.28	10.69	14.5	18.39	20.43	21.54
338	21.66	22.11	19.48	16.81	12.66	10.05	8.32	10.69	14.48	18.59	20.65	21.77
339	21.81	22.01	19.58	16.85	12.61	10.04	8.3	10.69	14.43	18.58	20.56	21.76
340	21.81	21.86	19.57	16.74	12.46	9.84	7.9	10.09	13.9	17.96	20.35	21.47
341	21.74	21.67	19.51	17.03	12.76	10.47	8.27	9.7	13.63	17.45	20.15	21.37
342	21.55	21.73	19.4	17.11	13.18	11.05	8.66	9.69	13.62	17.52	20.06	21.31
343	21.17	21.39	18.97	16.6	12.75	10.78	8.34	9.92	14.03	18.16	20.13	21.39
344	20.82	20.84	18.69	16.54	12.44	10.29	7.99	10.61	14.26	18.05	19.86	21.08
345	20.67	20.56	18.54	16.55	12.55	10.24	8.08	10.76	14.3	17.73	19.65	20.85
346	20.4	20.19	18.4	16.42	12.59	10.26	8.33	10.74	14	17.29	19.22	20.29
347	20.37	20.09	18.26	16.37	12.72	10.4	8.59	10.57	13.72	17.12	18.97	20.05
348	20.57	20.24	18.44	16.52	12.87	10.44	8.7	10.6	13.81	17.22	19.11	20.22
349	20.92	20.96	19.03	16.55	12.61	10.73	8.83	10.42	14.15	17.69	19.72	20.94
350	21.13	21.22	19.23	16.5	12.74	10.78	8.94	10.37	14.15	17.83	19.99	21.19
351	21.22	21.39	19.42	16.5	12.73	10.9	8.98	10.34	14.1	17.93	20.12	21.27
352	21.03	21.24	19.21	16.53	12.71	10.71	8.84	10.45	14.25	17.75	19.93	21.09
353	20.71	21.01	18.94	16.59	12.63	10.6	8.73	10.46	14.38	17.82	19.79	20.86
354	20.83	21.1	18.97	16.58	12.65	10.54	8.72	10.47	14.4	17.81	19.81	20.88
355	21.08	21.32	19.05	16.57	12.71	10.53	8.7	10.53	14.42	17.89	19.94	21.14
356	21.5	21.74	19.39	16.62	12.66	10.45	8.62	10.56	14.44	18.02	20.19	21.46
357	21.69	21.85	19.52	16.7	12.65	10.33	8.51	10.58	14.5	18.13	20.28	21.57
358	21.64	21.85	19.39	16.74	12.62	10.26	8.5	10.61	14.52	18.19	20.17	21.62
359	21.55	21.95	19.34	16.75	12.6	10.11	8.4	10.61	14.48	18.28	20.24	21.62
360	21.61	22.03	19.4	16.77	12.55	10	8.35	10.6	14.49	18.25	20.3	21.62
361	21.49	21.93	19.41	16.75	12.49	9.97	8.23	10.59	14.46	18.33	20.33	21.57
362	21.55	21.98	19.36	16.73	12.57	9.91	8.28	10.6	14.41	18.33	20.53	21.65
363	21.57	21.97	19.39	16.74	12.55	9.91	8.23	10.62	14.47	18.46	20.56	21.66
364	21.82	21.91	19.52	16.79	12.42	9.71	7.85	10.12	14.07	18.19	20.47	21.64
365	21.79	21.68	19.57	17.08	12.57	10.06	7.98	9.58	13.63	17.49	20.15	21.49
366	21.69	21.67	19.57	17.51	13.2	10.95	8.58	9.82	13.65	17.41	20.15	21.41
367	21.54	21.67	19.3	17.08	13.05	10.88	8.47	9.67	13.71	17.77	20.07	21.38
368	21.13	21.39	18.97	16.59	12.44	10.33	7.92	10.39	14.23	18.2	20.11	21.3
369	20.9	20.94	18.69	16.6	12.45	10.03	7.9	10.64	14.28	18.07	19.86	21.08
370	20.79	20.72	18.65	16.58	12.46	10.29	8.04	10.81	14.29	17.79	19.74	20.9
371	20.61	20.33	18.38	16.46	12.59	10.33	8.24	10.78	14.05	17.4	19.42	20.43
372	20.4	20.08	18.35	16.42	12.72	10.32	8.52	10.63	13.79	17.16	18.96	20.01
373	20.89	20.88	19.04	16.51	12.62	10.66	8.76	10.27	14.2	17.61	19.71	20.94
374	21.11	21.08	19.18	16.53	12.64	10.63	8.75	10.31	14.14	17.7	19.88	21.05
375	21.29	21.38	19.41	16.52	12.69	10.77	8.89	10.28	14.1	17.97	20.08	21.25
376	20.98	21.11	19.16	16.48	12.65	10.64	8.79	10.31	14.16	17.76	19.81	21.01
377	20.62	20.89	18.91	16.61	12.62	10.53	8.67	10.38	14.31	17.7	19.68	20.76
378	20.64	20.9	18.94	16.62	12.61	10.49	8.6	10.34	14.25	17.76	19.77	20.68
379	20.8	21.03	18.97	16.64	12.68	10.42	8.65	10.38	14.29	17.75	19.81	20.87
380	21.18	21.38	19.11	16.59	12.6	10.37	8.56	10.45	14.33	17.88	19.87	21.16
381	21.4	21.75	19.34	16.63	12.56	10.28	8.48	10.51	14.41	17.94	20.03	21.39
382	21.44	21.74	19.32	16.65	12.54	10.15	8.4	10.49	14.44	18.03	19.95	21.5
383	21.34	21.86	19.32	16.69	12.5	10.06	8.32	10.53	14.41	18.08	20.04	21.52
384	21.36	21.85	19.27	16.64	12.42	9.96	8.16	10.5	14.37	18.13	20.09	21.52
385	21.39	21.91	19.35	16.73	12.38	9.8	8.07	10.57	14.36	18.24	20.34	21.6
386	21.68	21.93	19.49	16.73	12.36	9.67	8.06	10.58	14.42	18.39	20.56	21.7
387	21.7	21.91	19.49	16.72	12.44	9.69	8.06	10.6	14.43	18.47	20.48	21.75
388	21.79	21.83	19.48	16.76	12.35	9.62	7.88	10.44	14.2	18.31	20.36	21.77
389	21.89	21.74	19.5	16.77	12.21	9.54	7.48	9.6	13.69	17.69	20.22	21.51
390	21.8	21.69	19.58	17.21	12.8	10.28	8.12	9.57	13.61	17.5	20.14	21.42
391	21.71	21.65	19.51	17.37	13.17	10.82	8.48	9.57	13.62	17.56	20.09	21.35
392	21.42	21.61	19.19	16.78	12.76	10.43	8.08	10.07	14.02	18.07	20.14	21.42
393	21.1	21.31	18.88	16.68	12.41	9.93	7.84	10.62	14.2	18.17	20.04	21.25
394	20.8	20.79	18.62	16.61	12.56	10.03	8.04	10.74	14.29	17.81	19.77	20.87
395	20.78	20.59	18.61	16.65	12.6	10.11	8.12	10.85	14.21	17.54	19.63	20.63
396	20.6	20.27	18.43	16.52	12.6	10.3	8.22	10.84	14	17.31	19.38	20.27
397	21.11	21.06	19.15	16.47	12.64	10.66	8.79	10.2	14.03	17.57	19.84	21.15
398	21.03	20.93	19.1	16.43	12.59	10.59	8.73	10.27	14.09	17.59	19.82	21.12
399	20.96	21	19.11	16.49	12.61	10.54	8.66	10.3	14.12	17.62	19.83	21.05
400	20.85	20.95	19.11	16.54	12.56	10.56	8.67	10.33	14.21	17.61	19.69	20.9
401	20.76	20.93	19.03	16.59	12.6	10.47	8.61	10.32	14.31	17.7	19.71	20.79
402	20.67	20.92	18.93	16.59	12.61	10.4	8.62	10.34	14.3	17.68	19.65	20.7
403	20.77	21.05	18.99	16.55	12.56	10.36	8.59	10.37	14.34	17.78	19.75	20.84
404	20.88	21.18	18.98	16.54	12.56	10.25	8.51	10.4	14.3	17.78	19.76	20.92
405	21.1	21.5	19.18	16.63	12.54	10.18	8.45	10.46	14.41	17.87	19.91	21.22
406	21.34	21.67	19.25	16.62	12.57	10.11	8.37	10.46	14.35	17.95	19.98	21.39
407	21.44	21.85	19.3	16.65	12.45	10.01	8.29	10.43	14.36	18.03	20.11	21.49
408	21.44	21.83	19.33	16.66	12.39	10.1	8.01	10.37	14.28	18.12	20.23	21.55
409	21.5	21.88	19.34	16.73	12.33	9.9	7.9	10.41	14.35	18.22	20.37	21.62
410	21.64	21.84	19.43	16.71	12.33	9.66	7.92	10.52	14.38	18.31	20.47	21.66
411	21.72	21.8	19.51	16.71	12.3	9.54	7.92	10.49	14.33	18.43	20.43	21.69
412	21.67	21.72	19.44	16.69	12.21	9.56	7.69	10.4	14.22	18.3	20.23	21.65
413	21.7	21.78	19.43	16.7	12.19	9.47	7.64	10.27	14.12	18.29	20.3	21.67
414	21.77	21.77	19.44	16.79	12.29	9.62	7.67	9.87	13.97	18.13	20.36	21.58
415	21.86	21.69	19.47	17.21	12.83	10.28	7.92	9.47	13.66	17.68	20.15	21.4
416	21.6	21.68	19.43	17.22	13.13	10.75	8.3	9.57	13.7	17.81	20.09	21.36
417	21.19	21.5	19.04	16.72	12.66	10.32	7.99	10.21	13.95	18.03	20.15	21.35
418	20.84	20.89	18.74	16.66	12.55	9.94	8.04	10.78	14.23	17.91	19.9	20.9
419	20.81	20.66	18.62	16.68	12.68	10.14	8.27	10.83	14.23	17.71	19.81	20.62
420	20.71	20.46	18.6	16.65	12.62	10.13	8.19	10.79	14.13	17.46	19.55	20.4
421	21.19	21.02	19.19	16.42	12.56	10.56	8.7	10.21	14.06	17.56	19.74	21.18
422	21.02	20.89	19.08	16.4	12.51	10.58	8.68	10.12	13.94	17.55	19.7	21.1
423	21.08	21.07	19.32	16.5	12.65	10.75	8.77	10.01	13.93	17.65	19.73	21.08
424	21.05	21.12	19.32	16.52	12.63	10.71	8.75	10.07	13.95	17.59	19.69	21.02
425	21.09	21.22	19.31	16.55	12.57	10.55	8.62	10.21	14.11	17.66	19.7	21
426	20.9	21.09	19.09	16.51	12.55	10.37	8.56	10.35	14.33	17.69	19.72	20.88
427	20.93	21.1	19.04	16.58	12.58	10.3	8.53	10.38	14.35	17.8	19.79	20.93
428	20.93	21.12	18.98	16.6	12.6	10.31	8.48	10.36	14.31	17.77	19.81	20.98
429	21.01	21.46	19.13	16.63	12.6	10.2	8.45	10.35	14.33	17.86	19.89	21.08
430	21.2	21.58	19.19	16.64	12.59	10.11	8.44	10.4	14.32	17.93	19.98	21.25
431	21.27	21.67	19.22	16.61	12.47	9.97	8.22	10.43	14.28	17.92	19.98	21.41
432	21.37	21.78	19.27	16.63	12.39	10.12	8	10.29	14.24	18.07	20.12	21.5
433	21.61	21.85	19.41	16.68	12.32	10	7.78	10.28	14.27	18.21	20.42	21.63
434	21.7	21.74	19.52	16.72	12.35	9.85	7.7	10.32	14.27	18.25	20.43	21.67
435	21.7	21.69	19.58	16.83	12.33	9.75	7.64	10.35	14.2	18.24	20.25	21.58
436	21.59	21.67	19.4	16.72	12.23	9.74	7.57	10.35	14.16	18.19	20.13	21.55
437	21.53	21.7	19.25	16.71	12.17	9.49	7.74	10.48	14.2	18.29	20.35	21.63
438	21.69	21.75	19.32	16.7	12.23	9.53	7.79	10.37	14.18	18.34	20.41	21.64
439	21.83	21.75	19.52	17	12.57	9.92	7.67	9.65	13.92	18.08	20.32	21.53
440	21.66	21.69	19.5	17.29	13.22	10.84	8.35	9.51	13.65	17.9	20.28	21.35
441	21.4	21.72	19.31	16.8	12.83	10.45	7.98	10.11	13.94	18.16	20.27	21.47
442	21.17	21.39	19.03	16.76	12.5	9.88	7.99	10.66	14.25	18.12	20.08	21.28
443	20.9	20.86	18.75	16.73	12.68	10.09	8.2	10.83	14.26	17.86	19.87	20.89
444	20.78	20.52	18.57	16.73	12.7	10.18	8.23	10.82	14.15	17.66	19.73	20.61
445	21.16	21.02	19.21	16.46	12.57	10.49	8.64	10.13	14.13	17.43	19.58	21.05
446	21	20.88	19.11	16.39	12.52	10.47	8.63	10.07	14.03	17.47	19.58	20.95
447	21.17	20.97	19.26	16.42	12.57	10.63	8.71	10.03	13.98	17.79	19.83	21.24
448	21.15	21.1	19.32	16.46	12.59	10.72	8.77	9.94	13.9	17.67	19.76	21.15
449	21.23	21.35	19.39	16.51	12.56	10.61	8.6	10.09	14.01	17.64	19.78	21.18
450	20.99	21.21	19.15	16.43	12.49	10.32	8.45	10.24	14.08	17.52	19.66	20.93
451	20.98	21.08	18.97	16.43	12.47	10.24	8.44	10.29	14.21	17.61	19.62	20.93
452	20.97	21.17	19	16.47	12.5	10.21	8.41	10.26	14.25	17.68	19.69	21
453	21.13	21.5	19.16	16.55	12.52	10.13	8.36	10.35	14.28	17.76	19.81	21.04
454	21.21	21.61	19.27	16.56	12.48	10.06	8.26	10.33	14.3	17.8	19.92	21.12
455	21.23	21.63	19.3	16.59	12.43	9.94	8.14	10.35	14.24	17.9	19.99	21.36
456	21.4	21.76	19.35	16.69	12.33	9.91	7.99	10.31	14.23	17.97	20.18	21.53
457	21.52	21.7	19.42	16.72	12.34	10.05	7.91	10.26	14.14	18.01	20.23	21.48
458	21.57	21.69	19.43	16.75	12.36	9.97	7.74	10.22	14.12	18.07	20.23	21.49
459	21.51	21.59	19.44	16.8	12.42	9.87	7.69	10.25	14.08	17.95	20.16	21.48
460	21.42	21.59	19.23	16.62	12.24	9.72	7.7	10.36	14.15	18	20.17	21.47
461	21.43	21.65	19.23	16.63	12.19	9.51	7.83	10.43	14.18	18.05	20.25	21.52
462	21.68	21.72	19.32	16.72	12.19	9.5	7.74	10.38	14.18	18.24	20.35	21.59
463	21.71	21.78	19.47	16.99	12.53	9.83	7.65	9.95	14.01	18.25	20.38	21.57
464	21.59	21.75	19.5	17.24	13.13	10.6	8.16	9.54	13.83	18.17	20.33	21.52
465	21.52	21.74	19.41	16.98	12.86	10.38	7.94	10.09	14.02	18.31	20.41	21.63
466	21.38	21.62	19.2	16.81	12.5	10.07	7.82	10.5	14.12	18.12	20.17	21.48
467	21.05	21.13	18.85	16.73	12.51	10.02	8	10.64	14.11	17.96	19.94	21.11
468	20.88	20.67	18.68	16.73	12.66	10.15	8.28	10.81	14.24	17.73	19.74	20.7
469	21.06	21.24	19.11	16.36	12.42	10.22	8.35	10.17	14.06	17.55	19.55	20.92
470	21.09	21.35	19.18	16.46	12.41	10.22	8.32	10.21	14.08	17.55	19.62	21.06
471	21.2	21.51	19.32	16.53	12.48	10.19	8.26	10.19	14.12	17.63	19.72	21.17
472	21.2	21.52	19.37	16.53	12.41	10.16	8.13	10.2	14.13	17.63	19.74	21.15
473	21.15	21.52	19.31	16.57	12.33	9.94	8.07	10.28	14.13	17.73	19.85	21.22
474	21.24	21.58	19.27	16.54	12.31	9.85	8.01	10.29	14.13	17.76	19.94	21.38
475	21.33	21.6	19.32	16.64	12.36	10.1	7.98	10.09	13.98	17.8	20	21.3
476	21.41	21.55	19.32	16.66	12.45	10.21	7.97	10.05	13.95	17.86	20.11	21.36
477	21.35	21.56	19.23	16.61	12.36	10.03	7.74	10.2	14.1	17.78	20.08	21.35
478	21.42	21.56	19.17	16.55	12.2	9.7	7.73	10.4	14.16	17.85	20.18	21.38
479	21.54	21.63	19.16	16.59	12.22	9.51	7.85	10.49	14.16	18.03	20.21	21.46
480	21.65	21.64	19.39	16.78	12.38	9.73	7.61	10.18	14.07	18.17	20.12	21.45
481	21.73	21.69	19.55	17.19	12.93	10.38	7.96	9.64	13.84	18.18	20.25	21.47
482	21.38	21.52	19.4	17.24	13.22	10.89	8.39	9.44	13.75	17.99	20.16	21.37
483	21.5	21.71	19.45	17.13	13.12	10.65	8.2	9.94	14.02	18.19	20.31	21.6
484	21.38	21.59	19.27	16.88	12.78	10.39	7.9	10.25	13.93	18.08	20.17	21.46
485	21.18	21.34	18.98	16.69	12.55	10.22	7.91	10.55	13.98	17.97	20.02	21.27
486	21.01	20.89	18.77	16.78	12.59	10.1	8.16	10.8	14.22	17.93	19.97	21.02
487	21.16	21.34	19.24	16.34	12.4	10.21	8.27	10.07	13.89	17.45	19.59	21.02
488	21.25	21.45	19.27	16.46	12.41	10.14	8.27	10.09	13.94	17.53	19.72	21.12
489	21.06	21.41	19.25	16.49	12.46	10.25	8.17	10.05	13.91	17.49	19.63	20.99
490	20.92	21.31	19.21	16.39	12.35	10.17	8.17	10.08	14.02	17.47	19.56	20.92
491	20.84	21.32	19.2	16.46	12.3	10.03	8.04	10.18	14.07	17.59	19.62	21
492	20.91	21.34	19	16.36	12.25	9.93	7.99	10.15	14.02	17.52	19.63	21.03
493	20.95	21.34	18.98	16.4	12.26	9.92	7.92	10.17	14.01	17.49	19.68	21.04
494	20.98	21.39	19.03	16.39	12.23	9.95	7.88	10.14	14	17.52	19.74	21.11
495	21.09	21.47	19.04	16.44	12.21	9.9	7.76	10.26	14.06	17.64	19.85	21.19
496	21.25	21.53	19.07	16.49	12.2	9.7	7.81	10.38	14.1	17.72	20	21.28
497	21.37	21.51	19.09	16.59	12.24	9.61	7.83	10.42	14.08	17.87	20.11	21.35
498	21.58	21.59	19.32	16.75	12.42	9.86	7.72	10.11	13.92	17.99	20.03	21.32
499	21.67	21.6	19.58	17.37	13.14	10.7	8.3	9.55	13.76	18.01	20.14	21.3
500	21.43	21.58	19.51	17.45	13.35	10.94	8.56	9.48	13.79	18.01	20.17	21.34
501	21.49	21.57	19.52	17.49	13.41	11	8.49	9.62	13.91	18.08	20.22	21.44
502	21.46	21.63	19.4	17.23	13.2	10.85	8.26	9.97	13.99	18.1	20.28	21.45
503	21.27	21.49	19.15	16.93	12.97	10.72	8.13	10.41	13.97	17.99	20.15	21.37
504	21.21	21.27	19	16.81	12.58	10.18	8.07	10.8	14.28	18.02	20.14	21.29
505	21.25	21.42	19.39	16.47	12.37	10.12	8.23	10.05	13.9	17.59	19.7	21.15
506	21.14	21.49	19.31	16.51	12.37	10.09	8.2	10.09	13.98	17.54	19.74	21.09
507	20.95	21.4	19.19	16.4	12.32	10.02	8.16	10.12	13.88	17.48	19.62	20.93
508	20.83	21.31	19.13	16.38	12.28	9.97	8.17	10.09	13.99	17.52	19.61	20.88
509	20.77	21.22	19.01	16.34	12.31	10.01	8.04	10.14	13.93	17.52	19.58	20.85
510	20.68	21.13	18.91	16.34	12.22	9.97	8	10.08	13.97	17.47	19.51	20.85
511	20.7	21.18	18.83	16.41	12.2	9.83	7.99	10.21	14.02	17.49	19.62	20.96
512	20.77	21.24	18.86	16.45	12.2	9.76	7.91	10.25	14	17.5	19.7	21.03
513	20.84	21.28	18.86	16.4	12.18	9.75	7.86	10.25	13.96	17.53	19.72	21.09
514	20.98	21.37	18.96	16.39	12.23	9.71	7.86	10.33	14.03	17.58	19.84	21.16
515	21.15	21.51	19.01	16.5	12.28	9.79	7.93	10.35	14.04	17.72	20.01	21.24
516	21.42	21.53	19.27	16.73	12.39	9.86	7.78	10.23	13.99	17.92	20.04	21.28
517	21.57	21.51	19.51	17.42	13.1	10.68	8.34	9.6	13.8	17.91	20.06	21.2
518	21.42	21.48	19.52	17.67	13.3	10.99	8.56	9.48	13.72	17.91	20.04	21.22
519	21.38	21.45	19.47	17.65	13.34	11.05	8.57	9.52	13.8	17.9	20.05	21.24
520	21.47	21.67	19.51	17.53	13.45	11.09	8.57	9.76	13.99	18.13	20.29	21.54
521	21.28	21.49	19.27	17.2	13.3	10.95	8.36	10.21	14.01	17.97	20.15	21.41
522	21.41	21.56	19.23	16.96	13.01	10.61	8.11	10.66	14.26	18.03	20.23	21.46
523	21.34	21.53	19.58	16.54	12.37	10.12	8.2	10.07	13.97	17.67	19.75	21.21
524	21.14	21.45	19.42	16.49	12.38	10.1	8.19	10.1	13.97	17.53	19.69	21.09
525	20.97	21.44	19.3	16.43	12.35	10	8.14	10.08	13.99	17.49	19.71	21.03
526	20.97	21.47	19.27	16.39	12.29	9.98	8.12	10.14	13.99	17.56	19.69	20.99
527	20.94	21.33	19.19	16.46	12.39	10.08	8.06	10.02	13.85	17.51	19.62	21.04
528	20.71	21.14	18.92	16.32	12.31	10.07	7.96	9.97	13.87	17.42	19.48	20.97
529	20.76	21.19	18.89	16.37	12.22	9.92	7.88	10.12	13.95	17.51	19.61	20.99
530	20.86	21.22	18.91	16.41	12.2	9.78	7.85	10.2	14.04	17.54	19.69	21.09
531	20.87	21.18	18.92	16.43	12.16	9.71	7.9	10.21	13.96	17.54	19.75	21.1
532	20.81	21.17	18.84	16.39	12.22	9.78	7.93	10.32	14.02	17.55	19.81	20.98
533	20.93	21.27	18.85	16.45	12.32	9.87	8.01	10.33	14.01	17.56	19.88	21
534	21.22	21.41	19.1	16.63	12.33	9.85	7.82	10.31	13.97	17.74	20.04	21.19
535	21.44	21.47	19.4	17.24	13.06	10.64	8.29	9.63	13.75	17.78	20.04	21.17
536	21.26	21.28	19.33	17.55	13.23	10.93	8.52	9.45	13.58	17.64	19.84	21.04
537	21.05	21.23	19.25	17.48	13.22	10.94	8.57	9.49	13.6	17.6	19.76	21.07
538	21.32	21.58	19.43	17.5	13.38	11.09	8.6	9.69	13.95	17.95	20.15	21.45
539	21.45	21.64	19.31	17.29	13.3	10.98	8.39	10.19	14.15	18.09	20.25	21.52
540	21.49	21.67	19.39	17.3	13.34	10.95	8.44	10.35	14.22	18.07	20.28	21.53
541	21.51	21.51	19.62	16.58	12.43	10.1	8.2	10.06	13.92	17.63	19.8	21.29
542	21.25	21.51	19.54	16.51	12.36	10.04	8.16	10.06	13.96	17.56	19.78	21.22
543	21.15	21.45	19.43	16.43	12.36	10.05	8.11	10.01	13.9	17.49	19.7	21.15
544	21.13	21.46	19.36	16.54	12.35	10.04	8.06	10.08	13.89	17.57	19.73	21.13
545	21.09	21.47	19.26	16.59	12.49	10.1	8.06	9.89	13.75	17.47	19.66	21.08
546	20.83	21.26	18.96	16.42	12.48	10.19	8.03	9.88	13.73	17.39	19.54	21.03
547	20.78	21.24	18.89	16.38	12.31	9.97	7.9	10.1	13.91	17.49	19.61	21.02
548	20.84	21.2	18.91	16.43	12.22	9.84	7.91	10.14	13.96	17.57	19.69	21.1
549	20.86	21.15	18.91	16.47	12.24	9.79	7.92	10.23	14	17.57	19.78	21.11
550	20.73	21.02	18.74	16.45	12.21	9.86	8.01	10.27	14	17.49	19.78	20.92
551	20.77	20.96	18.7	16.5	12.38	9.89	8.07	10.32	14.06	17.53	19.84	20.86
552	21	21.24	18.88	16.5	12.29	9.84	7.86	10.25	13.99	17.61	19.96	21.06
553	21.26	21.36	19.16	17.03	12.82	10.41	8.18	9.75	13.75	17.69	19.97	21.2
554	21	21.16	19.09	17.26	13.09	10.81	8.43	9.46	13.53	17.43	19.66	20.93
555	20.89	21.12	19.06	17.22	13.09	10.89	8.56	9.56	13.57	17.38	19.55	20.88
556	21.25	21.37	19.33	17.42	13.26	10.99	8.57	9.62	13.8	17.73	19.89	21.21
557	21.4	21.58	19.34	17.34	13.36	11.02	8.51	10.14	14.09	17.99	20.22	21.45
558	21.49	21.65	19.46	17.5	13.48	11.07	8.64	10.15	14.16	18.06	20.34	21.53
559	21.47	21.46	19.6	16.54	12.34	10.1	8.14	10.06	13.96	17.66	19.81	21.29
560	21.4	21.48	19.52	16.58	12.36	10.07	8.15	10.12	14.01	17.66	19.83	21.26
561	21.41	21.48	19.48	16.58	12.34	10.01	8.11	9.99	13.9	17.58	19.8	21.26
562	21.35	21.54	19.41	16.65	12.33	9.99	8.05	10.02	13.89	17.62	19.82	21.26
563	21.18	21.47	19.33	16.65	12.45	10.06	8.07	9.86	13.78	17.53	19.7	21.16
564	20.86	21.31	19.15	16.58	12.51	10.19	8.11	9.76	13.77	17.41	19.54	21.05
565	20.89	21.31	19.01	16.46	12.3	10.03	7.97	10.06	13.87	17.51	19.63	21.12
566	20.9	21.26	18.97	16.46	12.24	9.91	7.97	10.17	14.08	17.59	19.78	21.14
567	20.9	21.19	18.92	16.51	12.28	9.84	7.97	10.25	14.01	17.59	19.79	21.11
568	20.74	20.95	18.77	16.44	12.36	9.98	8.09	10.33	14.06	17.57	19.81	20.99
569	20.8	20.89	18.73	16.52	12.45	10.09	8.16	10.4	14.02	17.55	19.85	20.9
570	21.06	21.27	18.91	16.55	12.27	9.85	7.86	10.31	13.98	17.65	20.01	21.09
571	21.3	21.36	19.19	16.94	12.74	10.35	8.12	9.89	13.71	17.65	19.94	21.14
572	21.08	21.11	19.05	17.24	13.06	10.73	8.36	9.63	13.58	17.41	19.67	20.93
573	20.84	20.99	18.98	17.08	13.01	10.83	8.37	9.7	13.58	17.27	19.4	20.78
574	21.07	21.24	19.21	17.31	13.18	10.93	8.5	9.63	13.69	17.5	19.71	20.97
575	21.35	21.47	19.31	17.37	13.29	10.99	8.55	9.97	13.99	17.81	20.04	21.28
576	21.38	21.5	19.3	17.44	13.35	11.05	8.59	10.08	13.98	17.83	20.07	21.35
577	21.46	21.42	19.59	16.7	12.44	10.2	8.2	9.93	13.82	17.65	19.75	21.31
578	21.29	21.38	19.49	16.65	12.36	10.11	8.19	10.01	13.94	17.59	19.77	21.2
579	21.46	21.44	19.53	16.59	12.34	10.07	8.14	10.11	14	17.66	19.84	21.35
580	21.53	21.54	19.5	16.69	12.31	10.06	8.11	10.09	13.88	17.7	19.87	21.3
581	21.34	21.51	19.47	16.75	12.44	10.05	8.08	9.85	13.84	17.59	19.74	21.25
582	21.07	21.32	19.19	16.58	12.44	10.18	8.09	9.83	13.8	17.39	19.55	21.1
583	20.96	21.26	19.13	16.44	12.35	10.11	8.04	9.96	13.88	17.41	19.55	21.11
584	20.97	21.32	19.08	16.45	12.26	9.98	7.94	10.15	13.95	17.55	19.73	21.08
585	21.02	21.27	19	16.48	12.27	9.86	7.95	10.26	14.09	17.6	19.79	21.15
586	21	21.13	18.9	16.52	12.36	10.03	8.11	10.33	14.12	17.63	19.92	21.18
587	21.03	21.13	18.88	16.51	12.36	10.06	8.16	10.35	14.1	17.66	20.02	21.19
588	21.29	21.4	19.07	16.65	12.27	9.87	7.84	10.19	13.82	17.7	20.07	21.25
589	21.4	21.38	19.26	16.99	12.8	10.44	8.16	9.74	13.66	17.55	19.92	21.09
590	20.97	21.07	19.03	16.99	13	10.74	8.39	9.59	13.59	17.39	19.71	20.87
591	20.74	20.85	18.91	16.85	12.9	10.77	8.33	9.8	13.65	17.27	19.47	20.73
592	20.95	21.05	19.09	17.15	13.07	10.83	8.47	9.69	13.64	17.36	19.59	20.83
593	21.33	21.35	19.31	17.4	13.25	10.96	8.53	9.92	13.89	17.71	19.91	21.16
594	21.44	21.48	19.38	17.45	13.3	11.02	8.55	10.1	13.93	17.84	20.05	21.35
595	21.66	21.65	19.85	17.28	12.69	10.36	8.4	9.53	13.71	17.6	19.8	21.33
596	21.53	21.63	19.76	17.15	12.65	10.36	8.35	9.65	13.79	17.66	19.78	21.35
597	21.48	21.54	19.6	16.74	12.4	10.04	8.11	10.03	13.93	17.7	19.89	21.35
598	21.57	21.53	19.6	16.85	12.44	10.03	8.12	10.06	13.9	17.71	19.89	21.37
599	21.5	21.57	19.61	17.01	12.62	10.22	8.2	9.74	13.73	17.63	19.85	21.29
600	21.35	21.45	19.38	16.79	12.6	10.28	8.21	9.87	13.76	17.52	19.7	21.21
601	21.15	21.3	19.25	16.57	12.49	10.23	8.05	10	13.88	17.51	19.66	21.13
602	21.03	21.22	19.06	16.49	12.36	10.18	7.99	10.11	13.96	17.46	19.64	21.03
603	20.97	21.13	18.94	16.49	12.31	9.97	7.95	10.25	14.03	17.5	19.72	21.08
604	21.07	21.13	18.91	16.48	12.32	9.97	8.1	10.36	14.06	17.57	19.9	21.15
605	21.27	21.34	19.09	16.57	12.32	10.01	8.12	10.39	14.08	17.75	20.16	21.33
606	21.43	21.41	19.16	16.65	12.33	9.89	7.87	10.12	13.79	17.76	20.17	21.29
607	21.39	21.36	19.24	16.94	12.7	10.42	8.18	9.71	13.56	17.53	19.99	21.16
608	21.27	21.26	19.21	17	13.02	10.7	8.41	9.64	13.56	17.51	19.94	21.12
609	20.87	20.9	18.95	16.73	12.92	10.69	8.34	9.83	13.67	17.4	19.63	20.86
610	20.95	20.97	19.04	17	13.02	10.81	8.43	9.87	13.66	17.4	19.6	20.87
611	21.22	21.19	19.27	17.34	13.18	10.91	8.51	9.81	13.76	17.53	19.76	21.05
612	21.44	21.51	19.4	17.51	13.32	10.98	8.56	9.99	13.87	17.8	20.06	21.32
613	21.68	21.62	19.79	17.16	12.56	10.24	8.27	9.7	13.77	17.63	19.79	21.33
614	21.5	21.54	19.67	16.94	12.54	10.23	8.24	9.73	13.8	17.61	19.75	21.28
615	21.47	21.49	19.65	16.72	12.36	10.14	8.14	10.05	13.98	17.68	19.9	21.33
616	21.54	21.56	19.65	16.82	12.39	10.08	8.1	10.11	14.01	17.68	19.87	21.35
617	21.56	21.55	19.7	17.06	12.6	10.18	8.18	9.9	13.85	17.68	19.84	21.34
618	21.43	21.46	19.6	16.99	12.68	10.33	8.29	9.84	13.73	17.55	19.81	21.22
619	21.4	21.42	19.51	16.81	12.54	10.28	8.17	9.98	13.82	17.56	19.82	21.28
620	21.12	21.21	19.15	16.54	12.46	10.14	8.04	10.18	13.93	17.53	19.72	21.16
621	20.91	20.96	18.91	16.44	12.33	10.14	8	10.2	13.99	17.43	19.59	20.94
622	20.91	21.01	18.86	16.45	12.24	9.95	7.93	10.29	14.02	17.48	19.72	21.02
623	21.2	21.32	19.11	16.63	12.28	9.9	8.02	10.36	14.12	17.67	20.07	21.28
624	21.32	21.34	19.22	16.64	12.31	9.92	7.94	10.32	13.96	17.78	20.13	21.28
625	21.12	21.19	19.15	16.64	12.43	10.1	7.95	10.02	13.76	17.61	20.04	21.18
626	21.28	21.25	19.21	16.83	12.73	10.44	8.21	9.84	13.62	17.59	20	21.12
627	21.24	21.17	19.17	17.04	13.05	10.69	8.39	9.71	13.62	17.56	19.91	21.08
628	20.95	20.96	18.97	16.98	12.98	10.82	8.41	9.74	13.63	17.4	19.64	20.85
629	20.98	21.05	19.08	17.07	13.1	10.85	8.51	9.75	13.67	17.41	19.65	20.9
630	21.31	21.32	19.32	17.38	13.21	10.95	8.56	9.84	13.72	17.57	19.9	21.11
631	21.34	21.39	19.53	16.61	12.33	10.11	8.16	9.93	13.96	17.49	19.72	21.15
632	21.28	21.33	19.45	16.56	12.38	10.18	8.22	10.08	14.13	17.58	19.83	21.12
633	21.35	21.44	19.59	16.65	12.37	10.15	8.15	10.08	14.08	17.64	19.87	21.28
634	21.49	21.58	19.64	16.84	12.42	10.2	8.17	10.25	14.19	17.78	19.98	21.42
635	21.53	21.5	19.72	17.01	12.45	10.11	8.16	10.09	13.97	17.67	19.86	21.31
636	21.5	21.52	19.63	17.02	12.64	10.24	8.19	9.97	13.88	17.58	19.83	21.3
637	21.43	21.39	19.57	16.79	12.53	10.15	8.11	10.12	13.92	17.64	19.87	21.3
638	21.21	21.23	19.22	16.61	12.41	10.05	8.05	10.22	14.08	17.63	19.82	21.19
639	20.94	20.96	19.01	16.53	12.37	10.11	8.03	10.26	14.04	17.52	19.66	20.99
640	20.79	20.85	18.89	16.47	12.36	10.05	7.97	10.26	14.01	17.51	19.71	20.93
641	21.02	21.05	18.97	16.51	12.32	9.95	7.98	10.34	14.09	17.64	19.87	21.15
642	21.21	21.28	19.18	16.62	12.31	9.97	8	10.38	14.07	17.77	20.16	21.29
643	21.04	21.11	19.11	16.55	12.31	9.99	7.9	10.21	13.89	17.64	19.99	21.2
644	21.15	21.19	19.2	16.66	12.5	10.14	7.93	10.06	13.78	17.6	20.04	21.17
645	21.37	21.32	19.38	16.98	12.89	10.52	8.21	9.77	13.64	17.6	20.11	21.22
646	21.29	21.27	19.36	17.19	13.11	10.76	8.43	9.62	13.58	17.54	19.94	21.11
647	20.72	20.9	18.93	16.81	12.95	10.77	8.4	9.78	13.53	17.21	19.46	20.68
648	20.99	21.09	19.03	16.98	13.05	10.83	8.45	9.9	13.7	17.42	19.66	20.9
649	21.44	21.52	19.73	16.63	12.29	10.15	8.17	10.01	14.04	17.49	19.75	21.23
650	21.16	21.29	19.4	16.53	12.28	10.17	8.19	10.02	14.08	17.51	19.73	21.04
651	21.32	21.38	19.53	16.64	12.35	10.14	8.18	10.15	14.08	17.57	19.84	21.21
652	21.36	21.46	19.62	16.81	12.41	10.16	8.22	10.19	14.14	17.65	19.86	21.3
653	21.59	21.69	19.8	16.98	12.44	10.17	8.17	10.23	14.12	17.79	19.98	21.44
654	21.7	21.68	19.81	17.03	12.55	10.14	8.16	10.15	13.95	17.74	20.01	21.46
655	21.49	21.45	19.63	16.82	12.55	10.13	8.13	10.21	14	17.68	19.94	21.31
656	21.19	21.26	19.28	16.61	12.4	10.05	8.09	10.28	14.09	17.68	19.87	21.22
657	21.01	21.04	19.08	16.6	12.35	10.06	8.07	10.32	14.13	17.64	19.84	21.12
658	20.84	20.87	18.93	16.52	12.31	10.02	8.04	10.31	14.05	17.49	19.7	21
659	20.95	20.97	18.9	16.51	12.31	10	7.95	10.32	14.06	17.58	19.82	21.07
660	21.21	21.28	19.11	16.64	12.34	10.05	8.04	10.41	14.14	17.72	20.1	21.34
661	21.11	21.15	19.08	16.61	12.3	9.99	7.98	10.31	14.02	17.72	20.03	21.25
662	21.1	21.23	19.14	16.66	12.4	9.94	7.96	10.19	13.89	17.65	20.04	21.22
663	21.38	21.43	19.41	17.01	12.81	10.39	8.16	9.78	13.71	17.61	20.13	21.24
664	21.33	21.35	19.4	17.33	13.12	10.77	8.41	9.61	13.53	17.53	19.99	21.13
665	20.57	20.75	18.84	16.63	12.88	10.65	8.35	9.78	13.59	17.19	19.39	20.69
666	20.69	20.89	18.84	16.67	12.86	10.76	8.36	10.01	13.59	17.26	19.52	20.8
667	21.31	21.38	19.55	16.57	12.34	10.17	8.17	9.92	13.91	17.35	19.53	21.13
668	21.07	21.11	19.31	16.43	12.29	10.16	8.23	10.02	14.04	17.35	19.52	20.95
669	21.08	21.19	19.25	16.48	12.38	10.25	8.26	10.13	14.02	17.41	19.62	21
670	21.26	21.4	19.51	16.74	12.44	10.2	8.23	10.17	14.19	17.58	19.82	21.22
671	21.51	21.65	19.73	16.85	12.51	10.21	8.26	10.25	14.16	17.68	19.91	21.41
672	21.56	21.66	19.78	16.87	12.46	10.17	8.23	10.27	14.09	17.76	20.02	21.45
673	21.54	21.64	19.73	16.92	12.53	10.18	8.2	10.27	14.11	17.76	20	21.4
674	21.38	21.49	19.59	16.84	12.52	10.14	8.17	10.31	14.15	17.74	20.06	21.41
675	21.36	21.44	19.4	16.75	12.42	10.07	8.08	10.31	14.15	17.76	20.05	21.38
676	21.16	21.26	19.2	16.64	12.37	10.02	8.07	10.28	14.06	17.67	19.93	21.24
677	21.11	21.21	19.14	16.6	12.43	10.05	7.99	10.32	14.09	17.62	19.91	21.21
678	21.23	21.28	19.13	16.68	12.38	10.02	8.02	10.34	14.12	17.71	20.03	21.34
679	21.27	21.33	19.14	16.67	12.29	10.06	8.06	10.33	14.03	17.75	20.15	21.36
680	21.2	21.28	19.18	16.73	12.38	9.99	7.96	10.07	13.84	17.69	20.14	21.3
681	21.43	21.48	19.54	17.09	12.89	10.44	8.27	9.68	13.62	17.71	20.17	21.3
682	21.26	21.28	19.4	17.3	13.04	10.71	8.41	9.58	13.53	17.48	19.93	21.09
683	20.42	20.61	18.76	16.49	12.75	10.66	8.31	9.77	13.48	17.05	19.35	20.59
684	20.59	20.89	18.83	16.61	12.76	10.67	8.25	10.03	13.63	17.26	19.57	20.85
685	20.96	21.17	19.17	16.37	12.26	10.16	8.19	9.87	13.87	17.14	19.32	20.87
686	20.98	21.12	19.15	16.37	12.24	10.2	8.25	10.02	14.03	17.32	19.5	20.97
687	21.03	21.21	19.21	16.44	12.32	10.22	8.33	10.17	14.1	17.45	19.65	21.04
688	21.2	21.38	19.42	16.6	12.42	10.22	8.34	10.21	14.15	17.51	19.79	21.17
689	21.4	21.48	19.63	16.76	12.55	10.31	8.32	10.18	14.12	17.53	19.8	21.22
690	21.44	21.5	19.68	16.82	12.55	10.24	8.28	10.22	14.11	17.63	19.9	21.27
691	21.4	21.48	19.64	16.8	12.59	10.23	8.26	10.21	13.99	17.55	19.82	21.23
692	21.51	21.58	19.69	16.94	12.68	10.24	8.25	10.12	13.96	17.68	19.97	21.29
693	21.69	21.73	19.73	17.01	12.65	10.15	8.15	10.11	13.94	17.78	20.2	21.42
694	21.53	21.57	19.55	16.85	12.58	10.14	8.04	10.22	14	17.78	20.14	21.37
695	21.31	21.39	19.35	16.79	12.48	10.08	8.01	10.28	14.07	17.75	20.08	21.36
696	21.36	21.44	19.27	16.74	12.38	10.03	8.01	10.27	14.07	17.76	20.11	21.38
697	21.51	21.52	19.34	16.73	12.35	10.04	8	10.33	14.03	17.77	20.26	21.45
698	21.47	21.46	19.38	16.76	12.4	10.03	7.96	10.03	13.79	17.77	20.29	21.36
699	21.53	21.54	19.63	17.19	12.87	10.44	8.22	9.65	13.63	17.68	20.23	21.35
700	21.1	21.21	19.39	17.29	12.96	10.68	8.42	9.59	13.52	17.47	19.95	21.09
701	20.19	20.41	18.6	16.41	12.69	10.56	8.31	9.8	13.46	16.99	19.18	20.41
702	20.52	20.71	18.74	16.57	12.68	10.51	8.19	10.09	13.71	17.3	19.62	20.81
703	20.53	20.69	18.71	16.61	12.58	10.41	8.16	10.28	13.79	17.41	19.66	20.89
704	20.33	20.28	18.44	16.58	12.4	10.42	8.19	10.39	13.75	17.24	19.28	20.36
705	20.41	20.3	18.44	16.67	12.46	10.48	8.24	10.48	13.78	17.34	19.22	20.41
706	20.61	20.56	18.65	16.82	12.57	10.59	8.33	10.64	13.86	17.47	19.51	20.72
707	20.82	20.79	18.87	17.02	12.78	10.71	8.45	10.78	14.08	17.66	19.87	21.02
708	21.03	20.99	19.06	17.15	12.87	10.76	8.55	10.9	14.18	17.84	20.2	21.32
709	20.66	20.69	18.73	16.13	12.15	10.13	8.16	9.85	13.76	17.14	19.05	20.41
710	20.75	20.85	18.9	16.24	12.24	10.16	8.25	10.02	13.92	17.21	19.32	20.63
711	20.93	21.03	19.04	16.32	12.28	10.25	8.35	10.17	14.06	17.35	19.48	20.89
712	21.1	21.26	19.3	16.44	12.4	10.29	8.41	10.18	14.05	17.42	19.65	21.02
713	21.19	21.3	19.38	16.55	12.57	10.31	8.4	10.2	13.99	17.43	19.62	21.05
714	21.3	21.3	19.43	16.71	12.61	10.39	8.42	10.23	14.04	17.42	19.69	21.06
715	21.35	21.43	19.64	16.84	12.74	10.4	8.42	10.15	14.03	17.48	19.81	21.13
716	21.6	21.62	19.78	17.07	12.78	10.4	8.38	9.99	13.86	17.64	20.03	21.31
717	21.69	21.64	19.73	17.09	12.81	10.36	8.34	9.94	13.86	17.62	20.06	21.29
718	21.44	21.42	19.5	16.79	12.56	10.18	8.16	10.11	13.91	17.57	19.99	21.19
719	21.18	21.2	19.25	16.59	12.35	10.1	8.09	10.28	14.03	17.55	19.93	21.21
720	21.27	21.31	19.23	16.63	12.34	10.04	8.04	10.22	13.96	17.61	20.07	21.24
721	21.56	21.56	19.37	16.77	12.32	10.02	7.99	10.11	13.9	17.7	20.27	21.33
722	21.72	21.64	19.53	16.91	12.46	10.03	7.95	9.93	13.8	17.78	20.37	21.45
723	21.79	21.67	19.75	17.48	12.95	10.37	8.17	9.66	13.66	17.7	20.34	21.42
724	21.21	21.24	19.38	17.3	12.99	10.64	8.34	9.57	13.55	17.53	19.99	21.12
725	20.06	20.15	18.4	16.34	12.63	10.52	8.29	9.8	13.42	16.88	19.05	20.31
726	20.14	20.25	18.4	16.35	12.55	10.49	8.24	9.98	13.51	16.97	19.25	20.4
727	20.35	20.45	18.56	16.59	12.62	10.46	8.2	10.24	13.73	17.29	19.53	20.7
728	20.37	20.38	18.54	16.63	12.53	10.46	8.2	10.34	13.81	17.34	19.4	20.54
729	20.4	20.3	18.44	16.66	12.53	10.51	8.31	10.49	13.8	17.32	19.12	20.34
730	20.48	20.43	18.55	16.75	12.64	10.66	8.43	10.55	13.86	17.4	19.34	20.51
731	20.71	20.6	18.79	16.95	12.81	10.84	8.56	10.7	14.02	17.6	19.69	20.81
732	20.85	20.87	18.96	17.09	12.94	10.91	8.64	10.8	14.11	17.73	19.97	21.14
733	20.68	20.69	18.78	16.13	12.2	10.17	8.28	9.84	13.78	17.17	19.01	20.41
734	20.89	20.97	19.13	16.35	12.45	10.35	8.42	9.96	13.88	17.13	19.28	20.73
735	20.87	20.96	19.11	16.32	12.41	10.4	8.51	10.11	13.99	17.21	19.38	20.75
736	20.9	21.02	19.13	16.35	12.44	10.39	8.49	10.16	13.99	17.28	19.44	20.83
737	21.19	21.25	19.31	16.47	12.53	10.4	8.47	10.22	14.07	17.36	19.57	20.95
738	21.38	21.3	19.45	16.6	12.64	10.4	8.47	10.19	14.03	17.4	19.63	21.03
739	21.46	21.38	19.58	16.73	12.78	10.45	8.47	10.14	14	17.47	19.76	21.11
740	21.55	21.52	19.62	16.97	12.78	10.43	8.45	10.01	13.91	17.47	19.87	21.17
741	21.56	21.46	19.64	17.03	12.75	10.4	8.44	9.93	13.74	17.4	19.81	21.08
742	21.33	21.27	19.45	16.73	12.54	10.22	8.25	10.11	13.91	17.43	19.83	21.1
743	21.02	20.98	19.13	16.5	12.31	10.1	8.14	10.26	13.97	17.42	19.81	21.06
744	21.06	21.09	19.09	16.52	12.38	10.09	8.1	10.16	13.85	17.44	19.85	21.06
745	21.52	21.5	19.34	16.74	12.43	10.1	8.01	9.98	13.79	17.62	20.15	21.24
746	21.84	21.8	19.66	17.08	12.62	10.06	7.99	9.85	13.74	17.74	20.39	21.53
747	21.96	21.94	19.88	17.67	13	10.4	8.19	9.64	13.67	17.72	20.43	21.54
748	21.76	21.69	19.77	17.7	13.12	10.67	8.35	9.68	13.68	17.67	20.32	21.43
749	20.36	20.4	18.69	16.68	12.71	10.57	8.33	9.72	13.5	17.1	19.4	20.58
750	20.13	20.13	18.31	16.39	12.51	10.43	8.23	10.05	13.51	17.04	19.1	20.33
751	20.31	20.36	18.5	16.56	12.55	10.48	8.19	10.22	13.73	17.26	19.48	20.56
752	20.36	20.4	18.61	16.7	12.56	10.49	8.29	10.27	13.82	17.36	19.52	20.58
753	20.47	20.47	18.57	16.73	12.67	10.62	8.37	10.39	13.86	17.42	19.31	20.48
754	20.39	20.38	18.5	16.78	12.81	10.83	8.56	10.37	13.84	17.31	19.21	20.37
755	20.71	20.65	18.83	17.04	13.04	11.03	8.7	10.58	14.08	17.67	19.6	20.76
756	20.93	20.9	19.04	17.34	13.21	11.11	8.81	10.83	14.14	17.8	19.77	21.05
757	21.15	21.14	19.35	16.45	12.46	10.28	8.43	9.7	13.78	17.14	19.32	20.79
758	21.22	21.22	19.48	16.53	12.51	10.38	8.54	9.91	13.84	17.3	19.43	20.92
759	20.94	21.01	19.24	16.42	12.53	10.39	8.6	10.05	13.94	17.29	19.4	20.76
760	20.74	20.88	19.13	16.31	12.47	10.47	8.59	10.11	13.98	17.17	19.23	20.55
761	21.01	21.08	19.21	16.37	12.53	10.39	8.54	10.26	14.09	17.3	19.47	20.78
762	21.16	21.18	19.27	16.39	12.51	10.38	8.49	10.27	14	17.33	19.53	20.92
763	21.2	21.17	19.33	16.46	12.59	10.38	8.48	10.17	14	17.33	19.51	20.9
764	21.15	21.16	19.32	16.55	12.61	10.4	8.45	10.12	13.89	17.26	19.56	20.88
765	21.11	21.09	19.33	16.57	12.61	10.42	8.42	9.99	13.83	17.27	19.56	20.84
766	21.01	20.97	19.18	16.48	12.46	10.28	8.3	10.16	13.91	17.3	19.62	20.94
767	20.74	20.77	18.9	16.38	12.33	10.19	8.18	10.19	13.87	17.24	19.57	20.83
768	20.87	20.88	18.98	16.45	12.37	10.15	8.15	10.14	13.82	17.36	19.74	20.9
769	21.24	21.23	19.25	16.7	12.49	10.11	8.06	10.05	13.83	17.5	20.05	21.15
770	21.59	21.55	19.51	16.89	12.63	10.2	8.04	9.96	13.71	17.6	20.24	21.3
771	21.81	21.77	19.71	17.28	12.88	10.37	8.26	9.71	13.64	17.6	20.27	21.4
772	21.82	21.84	19.76	17.65	13.05	10.64	8.35	9.71	13.7	17.75	20.44	21.47
773	21	21.12	19.26	17.14	12.92	10.59	8.38	9.64	13.58	17.44	19.85	21.03
774	20.47	20.64	18.75	16.73	12.71	10.54	8.32	9.73	13.48	17.19	19.43	20.66
775	20.32	20.4	18.67	16.7	12.64	10.53	8.33	9.96	13.62	17.26	19.39	20.58
776	20.33	20.37	18.63	16.65	12.66	10.55	8.42	10.04	13.72	17.32	19.42	20.53
777	20.49	20.47	18.58	16.84	12.83	10.72	8.49	10.23	13.9	17.43	19.45	20.61
778	20.6	20.58	18.68	16.96	13	10.87	8.67	10.34	13.93	17.53	19.38	20.64
779	20.91	20.88	19.05	17.37	13.27	11.1	8.83	10.54	14.13	17.79	19.71	21.03
780	21.07	21.07	19.16	17.61	13.42	11.17	8.89	10.85	14.12	17.87	19.78	21.15
781	21.58	21.58	19.73	16.89	12.57	10.31	8.5	9.65	13.73	17.27	19.44	21.04
782	21.35	21.35	19.61	16.61	12.45	10.35	8.54	10.02	13.97	17.39	19.57	20.94
783	21.08	21.2	19.44	16.59	12.56	10.43	8.64	10.02	13.99	17.33	19.33	20.69
784	21	21.12	19.48	16.68	12.72	10.55	8.77	10.04	14	17.2	19.27	20.66
785	20.92	21.03	19.26	16.42	12.57	10.47	8.63	10.26	14.05	17.28	19.37	20.64
786	21.07	21.14	19.16	16.43	12.52	10.35	8.53	10.27	14.07	17.44	19.55	20.82
787	21.06	21.07	19.13	16.37	12.5	10.37	8.49	10.19	13.98	17.34	19.51	20.72
788	20.76	20.92	19.03	16.36	12.45	10.34	8.46	10.2	13.94	17.32	19.41	20.62
789	20.72	20.82	18.93	16.36	12.4	10.31	8.35	10.17	13.88	17.27	19.42	20.67
790	20.71	20.79	18.82	16.38	12.43	10.31	8.34	10.15	13.88	17.28	19.5	20.74
791	20.67	20.72	18.78	16.39	12.37	10.2	8.24	10.13	13.83	17.24	19.46	20.69
792	20.76	20.72	18.82	16.43	12.36	10.21	8.17	10.16	13.83	17.35	19.66	20.79
793	20.83	20.81	18.87	16.53	12.41	10.18	8.15	10.11	13.83	17.33	19.8	20.9
794	21.12	21.1	19.1	16.69	12.44	10.2	8.13	10.02	13.72	17.4	19.99	21.04
795	21.59	21.52	19.44	16.95	12.69	10.39	8.29	9.73	13.57	17.51	20.09	21.23
796	21.53	21.57	19.51	17.15	12.83	10.5	8.28	9.66	13.63	17.6	20.19	21.25
797	21.54	21.68	19.58	17.37	12.98	10.58	8.4	9.72	13.69	17.68	20.28	21.36
798	21.59	21.66	19.65	17.63	13.08	10.67	8.44	9.77	13.72	17.72	20.3	21.4
799	21.16	21.29	19.37	17.45	13.01	10.71	8.52	9.75	13.66	17.58	20.01	21.2
800	20.74	20.88	19.08	17.2	12.93	10.72	8.53	9.76	13.68	17.43	19.75	20.95
801	20.52	20.54	18.87	17.04	12.99	10.8	8.56	9.95	13.78	17.39	19.47	20.82
802	20.68	20.64	18.91	17.17	13.09	10.89	8.65	10.31	13.92	17.52	19.54	20.8
803	21.02	20.94	19.13	17.54	13.32	11.04	8.77	10.52	14.02	17.71	19.7	21.13
804	21.22	21.15	19.27	17.67	13.43	11.2	8.88	10.69	14.2	17.92	20.07	21.43
805	21.35	21.3	19.54	16.6	12.47	10.22	8.43	9.88	13.91	17.38	19.45	20.9
806	21.18	21.28	19.46	16.53	12.48	10.3	8.48	10.13	14.08	17.53	19.5	20.81
807	21.14	21.28	19.54	16.65	12.59	10.38	8.62	10.15	14.01	17.59	19.29	20.69
808	21.38	21.48	19.7	16.9	12.78	10.5	8.67	10.01	14.08	17.44	19.43	20.84
809	21.03	21.13	19.41	16.53	12.66	10.5	8.66	10.24	14.09	17.37	19.39	20.67
810	21.08	21.15	19.25	16.49	12.49	10.4	8.52	10.31	14.11	17.53	19.6	20.81
811	20.88	21	19.02	16.43	12.43	10.35	8.43	10.27	14.05	17.41	19.5	20.6
812	20.67	20.78	18.89	16.44	12.39	10.31	8.46	10.24	14.03	17.31	19.42	20.53
813	20.64	20.74	18.86	16.45	12.44	10.32	8.38	10.25	13.94	17.36	19.36	20.57
814	20.67	20.73	18.81	16.45	12.36	10.24	8.3	10.22	13.93	17.37	19.48	20.72
815	20.78	20.82	18.88	16.53	12.42	10.25	8.27	10.19	13.92	17.37	19.61	20.8
816	20.76	20.75	18.81	16.5	12.38	10.23	8.22	10.14	13.85	17.31	19.61	20.68
817	20.71	20.7	18.76	16.49	12.32	10.19	8.16	10.06	13.76	17.25	19.65	20.71
818	21.1	21.1	19.03	16.64	12.45	10.26	8.19	10.08	13.78	17.43	19.94	21.07
819	21.65	21.62	19.46	16.97	12.63	10.31	8.25	9.93	13.69	17.58	20.21	21.3
820	21.47	21.49	19.42	16.98	12.68	10.33	8.27	9.92	13.72	17.54	20.12	21.23
821	21.35	21.48	19.43	17.16	12.78	10.43	8.31	9.76	13.68	17.51	20.1	21.22
822	21.69	21.86	19.79	17.68	13.01	10.66	8.46	9.74	13.73	17.66	20.29	21.38
823	21.95	22.1	20.05	18.07	13.23	10.84	8.61	9.89	13.87	17.79	20.46	21.62
824	21.83	22.09	19.97	18.1	13.26	10.87	8.67	9.91	13.8	17.7	20.37	21.54
825	21.3	21.51	19.55	17.78	13.25	10.92	8.67	9.94	13.87	17.66	20.12	21.33
826	20.76	20.85	19.1	17.31	13.15	10.91	8.72	10.2	13.89	17.5	19.66	20.98
827	20.74	20.67	18.98	17.26	13.1	10.95	8.69	10.3	13.88	17.48	19.64	20.93
828	20.96	20.9	19.07	17.38	13.22	11.05	8.85	10.57	14.02	17.71	20.14	21.34
829	20.79	20.78	18.81	16.26	12.3	10.24	8.38	9.94	13.84	17.37	19.15	20.43
830	20.85	20.87	18.95	16.38	12.37	10.33	8.42	10.09	13.92	17.62	19.17	20.44
831	20.87	21.01	19.15	16.41	12.42	10.39	8.54	10.27	14	17.89	19.22	20.49
832	21.12	21.29	19.44	16.52	12.56	10.36	8.56	10.19	14.1	17.54	19.43	20.74
833	21.06	21.13	19.37	16.54	12.57	10.39	8.57	10.25	14.12	17.49	19.46	20.67
834	21.01	21.02	19.2	16.58	12.54	10.37	8.56	10.31	14.14	17.54	19.57	20.78
835	20.85	20.88	19.04	16.5	12.46	10.34	8.52	10.31	14.07	17.48	19.54	20.66
836	20.75	20.89	18.96	16.55	12.45	10.29	8.44	10.32	13.98	17.47	19.45	20.61
837	20.77	20.84	18.94	16.58	12.45	10.29	8.41	10.31	13.96	17.47	19.5	20.68
838	20.74	20.87	18.85	16.51	12.37	10.21	8.34	10.24	13.91	17.46	19.43	20.72
839	21	21.08	19.1	16.74	12.46	10.2	8.29	10.24	14.03	17.55	19.65	20.98
840	20.98	21.08	18.98	16.74	12.47	10.21	8.25	10.26	13.99	17.51	19.72	20.93
841	21.02	21.11	18.98	16.7	12.44	10.19	8.23	10.17	13.89	17.46	19.77	20.93
842	21.3	21.35	19.18	16.82	12.5	10.26	8.19	10.15	13.91	17.55	20	21.18
843	21.63	21.7	19.46	17.01	12.59	10.26	8.22	10.11	13.88	17.65	20.17	21.3
844	21.63	21.66	19.61	17.14	12.63	10.26	8.25	10.09	13.88	17.67	20.25	21.38
845	21.67	21.84	19.68	17.39	12.82	10.47	8.35	9.84	13.74	17.62	20.21	21.32
846	21.89	22.12	19.95	17.84	13.04	10.66	8.52	9.79	13.79	17.69	20.4	21.51
847	21.94	22.11	19.99	17.98	13.17	10.73	8.55	9.8	13.76	17.59	20.36	21.52
848	22.21	22.35	20.18	18.25	13.3	10.89	8.7	9.93	13.83	17.62	20.49	21.74
849	21.69	21.86	19.86	18.01	13.26	10.92	8.66	9.91	13.67	17.52	20.22	21.4
850	20.88	20.91	19.12	17.37	13.07	10.86	8.64	9.82	13.64	17.24	19.73	20.93
851	20.45	20.38	18.69	16.99	13	10.82	8.66	10.2	13.66	17.22	19.58	20.81
852	20.7	20.57	18.78	17.06	12.9	10.88	8.68	10.61	13.83	17.51	19.91	21.12
853	20.87	20.83	18.76	16.33	12.29	10.23	8.38	10	13.8	17.54	19.08	20.26
854	20.9	20.89	18.95	16.44	12.42	10.35	8.47	10.12	13.96	17.72	19.3	20.47
855	20.92	20.99	19.1	16.46	12.43	10.39	8.5	10.21	14.04	17.66	19.36	20.61
856	21	21.11	19.24	16.5	12.53	10.35	8.54	10.24	14.18	17.62	19.54	20.73
857	20.97	21.03	19.26	16.55	12.5	10.39	8.52	10.25	14.18	17.52	19.57	20.81
858	21.07	21.09	19.24	16.63	12.5	10.39	8.53	10.31	14.2	17.64	19.71	20.91
859	20.88	20.97	19.07	16.51	12.48	10.39	8.52	10.28	14.09	17.49	19.53	20.65
860	20.83	20.97	19.03	16.63	12.53	10.33	8.42	10.33	14.07	17.59	19.49	20.67
861	20.85	20.99	19.05	16.63	12.5	10.28	8.4	10.34	13.98	17.61	19.56	20.78
862	20.96	21.07	19.1	16.71	12.53	10.25	8.32	10.31	13.99	17.6	19.58	20.89
863	20.98	21.09	19.16	16.77	12.51	10.27	8.32	10.19	13.97	17.5	19.54	20.87
864	21.07	21.23	19.12	16.82	12.6	10.29	8.33	10.16	13.92	17.51	19.58	20.96
865	21.04	21.23	19.11	16.86	12.52	10.24	8.28	10.17	13.93	17.54	19.73	20.97
866	21.02	21.21	19.12	16.81	12.48	10.22	8.27	10.14	13.81	17.44	19.79	20.92
867	21.31	21.47	19.32	16.91	12.53	10.25	8.25	10.17	13.86	17.54	20.01	21.17
868	21.55	21.74	19.51	17.1	12.67	10.3	8.28	10.06	13.82	17.56	20.18	21.29
869	21.99	22.09	19.92	17.75	12.99	10.55	8.47	9.8	13.8	17.65	20.36	21.5
870	22.18	22.29	20.08	18.03	13.15	10.74	8.52	9.8	13.75	17.6	20.4	21.59
871	21.92	22.02	19.81	17.79	13.12	10.68	8.51	9.69	13.6	17.44	20.2	21.32
872	21.87	21.97	19.81	17.78	13.12	10.76	8.59	9.79	13.68	17.47	20.28	21.42
873	21.81	21.86	19.81	17.93	13.19	10.86	8.66	9.85	13.59	17.33	20.17	21.41
874	20.79	20.81	18.99	17.22	12.94	10.79	8.61	9.77	13.43	17.08	19.53	20.74
875	20.3	20.22	18.49	16.81	12.84	10.74	8.63	10.21	13.53	17.18	19.54	20.73
876	20.38	20.31	18.45	16.85	12.72	10.72	8.62	10.53	13.57	17.22	19.63	20.88
877	21.01	20.91	18.89	16.43	12.41	10.41	8.45	10.08	13.92	17.73	19.32	20.46
878	20.93	20.9	18.89	16.43	12.41	10.35	8.48	10.07	13.96	17.76	19.26	20.43
879	20.79	20.88	18.94	16.37	12.37	10.31	8.44	10.09	13.92	17.52	19.3	20.43
880	20.79	20.91	19.09	16.42	12.46	10.34	8.53	10.14	13.97	17.47	19.38	20.51
881	20.85	20.94	19.08	16.55	12.49	10.43	8.53	10.3	14.04	17.6	19.52	20.65
882	20.91	21.01	19.09	16.59	12.52	10.39	8.52	10.32	14.07	17.58	19.58	20.7
883	20.86	21.01	19.06	16.57	12.53	10.35	8.49	10.3	14.08	17.65	19.56	20.7
884	20.67	20.85	18.86	16.51	12.47	10.34	8.43	10.29	13.92	17.54	19.37	20.53
885	20.63	20.78	18.84	16.56	12.47	10.35	8.44	10.28	13.89	17.57	19.35	20.53
886	20.77	20.87	18.96	16.58	12.44	10.3	8.42	10.27	13.89	17.52	19.48	20.72
887	20.93	21	19.11	16.68	12.52	10.29	8.34	10.21	13.83	17.45	19.57	20.86
888	20.86	20.99	19.04	16.74	12.54	10.25	8.32	10.14	13.74	17.35	19.52	20.8
889	20.6	20.8	18.82	16.62	12.42	10.29	8.3	10.11	13.68	17.24	19.36	20.62
890	20.64	20.81	18.73	16.6	12.39	10.23	8.26	10.09	13.66	17.24	19.38	20.58
891	21.2	21.31	19.07	16.75	12.52	10.27	8.27	10.14	13.75	17.41	19.84	20.97
892	21.6	21.68	19.4	17.09	12.66	10.33	8.31	10.04	13.8	17.56	20.13	21.27
893	21.76	21.79	19.63	17.36	12.84	10.47	8.42	9.79	13.65	17.46	20.16	21.3
894	21.97	22.02	19.81	17.58	12.97	10.59	8.51	9.77	13.61	17.51	20.25	21.36
895	21.88	21.85	19.67	17.59	13	10.63	8.52	9.73	13.52	17.33	20.11	21.25
896	21.81	21.66	19.54	17.49	12.95	10.62	8.55	9.75	13.56	17.35	20.09	21.24
897	21.61	21.59	19.55	17.59	13.08	10.76	8.65	9.79	13.55	17.21	20.08	21.3
898	20.52	20.61	18.73	16.99	12.86	10.74	8.6	9.76	13.33	16.85	19.49	20.63
899	19.95	20.03	18.21	16.61	12.55	10.59	8.56	10.26	13.33	16.92	19.23	20.37
900	20.02	20.07	18.2	16.66	12.48	10.51	8.53	10.37	13.36	16.98	19.16	20.28
901	20.87	20.85	18.85	16.32	12.38	10.35	8.45	10.01	13.82	17.66	19.21	20.38
902	20.66	20.8	18.85	16.27	12.33	10.24	8.39	9.95	13.81	17.42	19.2	20.3
903	20.58	20.77	18.8	16.22	12.3	10.21	8.48	10.06	13.83	17.28	19.05	20.23
904	20.74	20.86	18.81	16.37	12.46	10.37	8.48	10.18	13.91	17.51	19.23	20.4
905	20.76	20.85	18.88	16.49	12.54	10.53	8.59	10.27	13.94	17.59	19.34	20.41
906	20.62	20.64	18.75	16.45	12.44	10.47	8.6	10.25	13.86	17.52	19.24	20.29
907	20.56	20.63	18.74	16.48	12.46	10.47	8.52	10.27	13.81	17.52	19.15	20.22
908	20.59	20.62	18.7	16.49	12.48	10.45	8.54	10.32	13.81	17.49	19.2	20.27
909	20.63	20.82	18.73	16.52	12.46	10.46	8.55	10.28	13.82	17.49	19.42	20.54
910	20.72	20.82	18.82	16.54	12.43	10.33	8.43	10.24	13.75	17.39	19.5	20.71
911	20.66	20.68	18.82	16.53	12.44	10.26	8.38	10.14	13.66	17.27	19.43	20.64
912	20.59	20.71	18.75	16.51	12.46	10.22	8.34	10.12	13.57	17.19	19.33	20.56
913	20.36	20.5	18.6	16.46	12.36	10.26	8.36	10.16	13.5	17.17	19.17	20.31
914	20.48	20.59	18.61	16.46	12.34	10.2	8.31	10.15	13.53	17.22	19.27	20.42
915	21.06	21.12	18.93	16.65	12.46	10.22	8.3	10.16	13.68	17.31	19.71	20.92
916	21.43	21.54	19.24	16.88	12.6	10.25	8.31	10.08	13.75	17.42	20.04	21.16
917	21.44	21.48	19.28	16.95	12.67	10.36	8.38	9.94	13.61	17.35	20.03	21.11
918	21.48	21.46	19.24	16.9	12.65	10.41	8.42	9.95	13.62	17.34	20.04	21.15
919	21.34	21.3	19.15	16.83	12.59	10.38	8.39	9.82	13.49	17.22	19.97	21.04
920	21.25	21.09	18.98	16.9	12.64	10.35	8.39	10	13.53	17.21	19.94	21.02
921	21	20.83	18.88	16.92	12.74	10.49	8.49	9.93	13.5	17.16	19.84	20.92
922	20.28	20.19	18.54	16.76	12.69	10.61	8.56	9.91	13.39	16.95	19.52	20.64
923	19.81	19.88	18.04	16.5	12.45	10.47	8.48	10.19	13.21	16.77	18.94	20.07
924	19.88	20.04	18.13	16.48	12.38	10.44	8.44	10.14	13.19	16.74	18.56	19.73
925	20.65	20.68	18.77	16.2	12.28	10.29	8.34	9.94	13.72	17.48	19.05	20.26
926	20.55	20.67	18.69	16.1	12.22	10.14	8.4	9.88	13.69	17.27	19.05	20.17
927	20.52	20.78	18.76	16.15	12.27	10.22	8.39	10	13.74	17.18	19.04	20.27
928	20.69	20.82	18.79	16.35	12.4	10.38	8.53	10.14	13.85	17.44	19.22	20.37
929	20.64	20.63	18.73	16.38	12.49	10.53	8.58	10.2	13.83	17.5	19.24	20.29
930	20.54	20.51	18.58	16.37	12.44	10.54	8.61	10.25	13.74	17.48	19.04	20.08
931	20.54	20.53	18.6	16.47	12.53	10.56	8.62	10.32	13.78	17.45	19.11	20.17
932	20.52	20.64	18.67	16.49	12.45	10.46	8.6	10.28	13.73	17.42	19.25	20.29
933	20.57	20.75	18.75	16.46	12.44	10.47	8.55	10.3	13.76	17.36	19.43	20.55
934	20.57	20.57	18.72	16.42	12.4	10.33	8.46	10.24	13.63	17.34	19.33	20.61
935	20.37	20.35	18.48	16.36	12.37	10.25	8.43	10.18	13.53	17.22	19.08	20.39
936	20.12	20.24	18.35	16.32	12.3	10.2	8.37	10.15	13.4	17.15	18.83	20.05
937	20.22	20.35	18.4	16.36	12.35	10.22	8.39	10.13	13.44	17.17	18.94	20.07
938	20.5	20.6	18.55	16.5	12.39	10.21	8.35	10.19	13.47	17.24	19.3	20.38
939	21.08	21.06	19	16.66	12.39	10.21	8.3	10.17	13.67	17.26	19.75	20.84
940	21.36	21.38	19.11	16.82	12.55	10.24	8.32	10.01	13.66	17.32	19.92	21.06
941	21.13	21.21	18.91	16.69	12.51	10.33	8.36	9.93	13.55	17.19	19.79	20.87
942	20.98	21.06	18.76	16.65	12.46	10.24	8.37	10.02	13.55	17.2	19.85	20.92
943	20.68	20.7	18.61	16.53	12.39	10.24	8.35	10.04	13.47	17.06	19.73	20.76
944	20.55	20.44	18.54	16.52	12.39	10.28	8.45	10.07	13.47	17.12	19.71	20.78
945	20.44	20.21	18.5	16.64	12.49	10.39	8.46	9.96	13.44	17.07	19.69	20.8
946	19.88	19.81	18.22	16.46	12.48	10.49	8.6	9.89	13.34	16.86	19.28	20.47
947	19.67	19.88	17.92	16.31	12.31	10.43	8.51	10.06	13.12	16.55	18.46	19.68
948	19.86	20.08	18.19	16.51	12.49	10.43	8.4	9.98	13.15	16.82	18.35	19.46
949	20.61	20.56	18.54	16.17	12.34	10.38	8.41	9.96	13.68	17.42	18.93	20.08
950	20.44	20.35	18.39	16.01	12.19	10.19	8.32	9.9	13.56	17.24	18.78	19.96
951	20.52	20.54	18.55	16.16	12.28	10.22	8.47	10.03	13.68	17.35	18.98	20.1
952	20.6	20.62	18.66	16.34	12.47	10.42	8.55	10.19	13.75	17.47	19.11	20.19
953	20.47	20.46	18.53	16.3	12.41	10.46	8.62	10.26	13.72	17.46	18.97	20.07
954	20.54	20.47	18.54	16.43	12.49	10.62	8.69	10.35	13.72	17.47	18.96	20
955	20.5	20.43	18.48	16.4	12.44	10.58	8.66	10.31	13.71	17.43	18.92	20
956	20.36	20.47	18.57	16.4	12.44	10.45	8.58	10.29	13.7	17.37	18.99	20.2
957	20.43	20.55	18.6	16.45	12.4	10.52	8.58	10.24	13.65	17.34	19.15	20.28
958	20.37	20.42	18.53	16.34	12.39	10.36	8.53	10.21	13.55	17.24	19.09	20.36
959	20.17	20.15	18.36	16.29	12.28	10.3	8.43	10.14	13.43	17.15	18.8	20.05
960	20.11	20.09	18.29	16.28	12.34	10.23	8.48	10.17	13.43	17.2	18.77	19.91
961	20.09	20.19	18.29	16.41	12.32	10.26	8.42	10.17	13.41	17.22	18.86	20.04
962	20.41	20.45	18.5	16.49	12.33	10.29	8.42	10.15	13.45	17.19	19.21	20.28
963	20.7	20.78	18.72	16.55	12.39	10.19	8.32	10.1	13.47	17.15	19.51	20.58
964	21.08	21.18	18.96	16.73	12.52	10.24	8.38	10.04	13.59	17.18	19.8	20.94
965	20.82	20.92	18.68	16.52	12.36	10.28	8.34	9.96	13.47	17.08	19.62	20.72
966	20.72	20.77	18.44	16.47	12.32	10.21	8.36	10.04	13.44	17.07	19.64	20.78
967	20.6	20.46	18.4	16.54	12.38	10.28	8.38	10.06	13.47	17.06	19.72	20.73
968	20.61	20.42	18.52	16.59	12.4	10.33	8.42	10.09	13.5	17.17	19.77	20.86
969	20.63	20.32	18.68	16.68	12.52	10.47	8.52	9.92	13.51	17.17	19.83	20.93
970	20.21	20.08	18.51	16.68	12.64	10.59	8.63	9.81	13.43	17.06	19.67	20.83
971	19.74	19.89	17.99	16.42	12.44	10.53	8.59	9.91	13.21	16.7	18.84	20.14
972	19.89	20.14	18.19	16.48	12.41	10.47	8.52	10.1	13.16	16.74	18.44	19.63
973	20.45	20.37	18.44	16.42	12.42	10.58	8.69	10.28	13.63	17.42	18.8	19.87
974	20.43	20.41	18.51	16.55	12.58	10.8	8.78	10.38	13.68	17.42	18.94	20.05
975	20.25	20.3	18.46	16.39	12.55	10.72	8.66	10.24	13.56	17.24	18.86	20.05
976	20.18	20.29	18.37	16.31	12.41	10.46	8.56	10.17	13.46	17.16	18.82	20.03
977	20.12	20.08	18.2	16.33	12.42	10.48	8.57	10.2	13.47	17.17	18.72	19.88
978	20.23	20.22	18.29	16.47	12.56	10.54	8.64	10.22	13.51	17.29	18.83	19.92
979	20.1	20.21	18.33	16.42	12.45	10.38	8.54	10.18	13.43	17.15	18.91	19.97
980	20.16	20.28	18.33	16.45	12.37	10.35	8.45	10.11	13.39	17.1	19.05	20.22
981	20.4	20.47	18.43	16.5	12.34	10.29	8.38	10.12	13.35	17.08	19.16	20.52
982	20.59	20.63	18.57	16.52	12.33	10.22	8.35	10.05	13.38	17.03	19.41	20.71
983	20.34	20.43	18.36	16.4	12.32	10.2	8.35	9.99	13.34	16.91	19.41	20.43
984	20.51	20.55	18.38	16.52	12.35	10.25	8.3	10.06	13.41	17.04	19.63	20.63
985	20.65	20.62	18.5	16.57	12.39	10.28	8.39	10.05	13.43	17.16	19.77	20.75
986	20.82	20.67	18.67	16.71	12.48	10.41	8.45	9.98	13.51	17.17	19.82	20.88
987	20.81	20.66	18.78	16.8	12.52	10.5	8.53	9.93	13.55	17.23	19.9	21
988	20.53	20.44	18.67	16.83	12.63	10.53	8.62	9.92	13.53	17.19	19.84	20.92
989	20.08	20.07	18.32	16.7	12.67	10.64	8.64	9.87	13.46	17.08	19.6	20.72
990	19.9	20.12	18.11	16.52	12.52	10.6	8.71	10.15	13.25	16.75	18.72	19.96
991	20.52	20.37	18.46	16.5	12.56	10.77	8.77	10.35	13.65	17.41	18.73	19.88
992	20.43	20.31	18.36	16.59	12.69	10.96	8.83	10.4	13.64	17.35	18.78	19.97
993	20.18	20.21	18.27	16.42	12.59	10.84	8.78	10.31	13.5	17.26	18.65	19.86
994	20.13	20.12	18.18	16.31	12.48	10.54	8.64	10.17	13.47	17.18	18.6	19.75
995	20.21	20.13	18.19	16.43	12.51	10.59	8.67	10.24	13.53	17.3	18.56	19.72
996	20.25	20.2	18.26	16.51	12.65	10.67	8.63	10.16	13.63	17.36	18.65	19.74
997	20.09	20.11	18.18	16.44	12.5	10.53	8.62	10.18	13.39	17.14	18.71	19.84
998	20.13	20.2	18.29	16.51	12.52	10.47	8.55	10.13	13.35	17.08	18.91	20.02
999	20.03	20.06	18.12	16.46	12.38	10.36	8.42	10.05	13.31	17.03	18.81	20.01
1000	19.98	20.01	18.12	16.38	12.3	10.28	8.41	10.05	13.2	16.9	18.71	20.06
1001	19.93	19.96	18.08	16.46	12.26	10.24	8.37	9.97	13.14	16.84	18.79	20.03
1002	20.16	20.23	18.23	16.51	12.27	10.24	8.35	9.97	13.19	16.92	19.33	20.25
1003	20.56	20.57	18.44	16.56	12.36	10.26	8.4	10	13.39	17.05	19.72	20.65
1004	20.83	20.79	18.63	16.74	12.42	10.36	8.46	10.07	13.5	17.22	19.84	20.89
1005	20.92	20.86	18.73	16.83	12.48	10.43	8.51	10.11	13.6	17.27	19.94	21.02
1006	20.78	20.69	18.7	16.81	12.55	10.5	8.6	10.03	13.57	17.26	19.95	20.97
1007	20.47	20.34	18.54	16.79	12.6	10.62	8.7	10	13.55	17.31	19.86	20.92
1008	19.97	20.05	18.1	16.67	12.59	10.72	8.73	9.99	13.45	17.02	19.24	20.41
1009	20.52	20.28	18.45	16.61	12.68	10.94	8.87	10.36	13.64	17.29	18.64	19.73
1010	20.36	20.23	18.31	16.54	12.69	10.96	8.86	10.33	13.57	17.22	18.62	19.79
1011	20.17	20.09	18.2	16.42	12.63	10.89	8.79	10.27	13.46	17.19	18.54	19.73
1012	20.17	20.08	18.12	16.32	12.51	10.73	8.7	10.18	13.44	17.22	18.42	19.58
1013	20.29	20.17	18.18	16.45	12.55	10.68	8.69	10.19	13.51	17.42	18.41	19.51
1014	20.26	20.18	18.2	16.47	12.6	10.68	8.68	10.12	13.5	17.39	18.48	19.62
1015	20.12	20.05	18.17	16.45	12.48	10.61	8.56	10.09	13.35	17.09	18.51	19.73
1016	20.15	20.05	18.18	16.46	12.48	10.55	8.56	10.05	13.3	17.01	18.66	19.82
1017	20.03	20.01	18.09	16.43	12.43	10.48	8.5	10	13.21	16.95	18.64	19.85
1018	19.98	19.98	18.04	16.44	12.29	10.34	8.49	9.95	13.18	16.94	18.51	19.81
1019	19.99	19.99	18.1	16.45	12.34	10.32	8.42	9.96	13.13	16.86	18.66	19.88
1020	19.85	19.99	18.05	16.46	12.29	10.25	8.36	9.97	13.08	16.83	18.84	19.95
1021	20.11	20.15	18.2	16.52	12.27	10.27	8.38	10.02	13.14	16.87	19.23	20.23
1022	20.28	20.29	18.31	16.58	12.36	10.32	8.44	10.03	13.2	16.95	19.52	20.4
1023	20.48	20.49	18.41	16.73	12.46	10.37	8.5	10.11	13.36	17.1	19.64	20.68
1024	20.69	20.7	18.63	16.84	12.5	10.47	8.61	10.22	13.53	17.3	19.87	20.92
1025	20.71	20.66	18.71	16.89	12.63	10.59	8.71	10.13	13.68	17.38	19.99	21.09
1026	20.23	20.24	18.44	16.88	12.65	10.77	8.8	9.97	13.57	17.2	19.69	20.86
1027	20.46	20.23	18.4	16.58	12.72	11.01	8.87	10.28	13.53	17.2	18.5	19.61
1028	20.33	20.17	18.33	16.48	12.66	10.94	8.85	10.29	13.46	17.15	18.43	19.62
1029	20.15	20.09	18.18	16.39	12.6	10.89	8.82	10.22	13.45	17.14	18.37	19.58
1030	20.18	20.08	18.15	16.38	12.62	10.83	8.75	10.16	13.4	17.25	18.36	19.47
1031	20.27	20.26	18.27	16.48	12.63	10.74	8.75	10.13	13.45	17.47	18.47	19.5
1032	20.32	20.24	18.3	16.49	12.55	10.72	8.65	10.1	13.45	17.4	18.41	19.53
1033	20.19	20.18	18.26	16.54	12.54	10.66	8.65	10.05	13.31	17.19	18.47	19.63
1034	20.08	20.05	18.11	16.48	12.51	10.59	8.58	10.02	13.19	16.91	18.54	19.78
1035	19.94	19.98	18.04	16.41	12.36	10.48	8.53	9.99	13.1	16.8	18.51	19.71
1036	19.98	20.02	18.12	16.45	12.38	10.4	8.49	9.91	13.11	16.9	18.49	19.71
1037	20.07	20.11	18.14	16.51	12.38	10.34	8.47	9.95	13.16	16.91	18.61	19.88
1038	20.02	20.07	18.11	16.52	12.4	10.31	8.43	9.93	13.11	16.85	18.71	19.96
1039	19.91	20.07	18.11	16.54	12.33	10.29	8.45	9.94	13.11	16.91	18.88	20.09
1040	20.09	20.17	18.25	16.64	12.43	10.34	8.45	10.04	13.18	16.97	19.12	20.23
1041	20.31	20.46	18.49	16.72	12.42	10.44	8.52	10.16	13.26	17.06	19.46	20.55
1042	20.65	20.7	18.65	16.88	12.52	10.52	8.63	10.26	13.47	17.26	19.78	20.77
1043	20.78	20.87	18.81	17.01	12.57	10.61	8.73	10.25	13.66	17.38	20.05	21.03
1044	20.47	20.52	18.67	17.02	12.75	10.8	8.85	10.11	13.66	17.32	19.85	20.99
1045	20.4	20.25	18.32	16.56	12.81	11.02	8.93	10.21	13.51	17.19	18.32	19.43
1046	20.33	20.21	18.33	16.5	12.66	10.95	8.82	10.18	13.42	17.18	18.31	19.46
1047	20.31	20.24	18.39	16.52	12.7	10.96	8.84	10.2	13.41	17.18	18.41	19.54
1048	20.41	20.36	18.43	16.6	12.78	10.9	8.82	10.15	13.52	17.4	18.56	19.56
1049	20.38	20.36	18.39	16.65	12.73	10.8	8.69	10.09	13.51	17.51	18.62	19.6
1050	20.33	20.34	18.32	16.61	12.68	10.72	8.62	10.03	13.48	17.35	18.56	19.64
1051	20.19	20.23	18.24	16.58	12.62	10.71	8.59	9.96	13.34	17.14	18.51	19.58
1052	20.06	20.08	18.08	16.5	12.47	10.59	8.56	9.95	13.14	16.85	18.4	19.63
1053	19.9	19.89	17.99	16.33	12.33	10.46	8.55	9.91	13.04	16.65	18.35	19.55
1054	20	20.05	18.09	16.41	12.38	10.44	8.54	9.9	13.07	16.79	18.46	19.66
1055	20.06	20.13	18.13	16.52	12.38	10.42	8.46	9.93	13.13	16.86	18.57	19.86
1056	20.1	20.12	18.19	16.62	12.51	10.4	8.46	9.84	13.16	16.93	18.69	19.94
1057	20.03	20.14	18.16	16.61	12.47	10.38	8.45	9.92	13.17	16.87	18.74	20.06
1058	19.96	20.08	18.17	16.6	12.38	10.43	8.49	10.01	13.16	16.86	18.78	20.06
1059	20.11	20.23	18.32	16.66	12.43	10.45	8.58	10.14	13.23	16.93	19.04	20.2
1060	20.42	20.5	18.63	16.83	12.52	10.54	8.69	10.21	13.38	17.04	19.56	20.55
1061	20.65	20.74	18.68	16.97	12.57	10.65	8.74	10.29	13.56	17.31	19.93	20.79
1062	20.55	20.63	18.75	17.11	12.79	10.82	8.86	10.22	13.66	17.34	19.83	20.96
1063	20.25	20.4	18.3	16.49	12.45	10.6	8.54	10.15	13.69	17.55	18.5	19.44
1064	20.45	20.44	18.4	16.58	12.57	10.73	8.58	10.14	13.65	17.44	18.51	19.56
1065	20.47	20.51	18.51	16.68	12.72	10.88	8.71	10.19	13.58	17.39	18.55	19.6
1066	20.35	20.37	18.44	16.58	12.79	10.92	8.78	10.11	13.43	17.23	18.45	19.56
1067	20.34	20.37	18.41	16.57	12.68	10.8	8.7	10.05	13.39	17.2	18.45	19.52
1068	20.2	20.28	18.29	16.52	12.67	10.73	8.65	10.01	13.31	17.13	18.42	19.47
1069	20.09	20.2	18.23	16.47	12.56	10.69	8.66	9.93	13.14	16.92	18.39	19.45
1070	20.02	20.1	18.06	16.38	12.47	10.59	8.63	9.92	13.03	16.78	18.26	19.41
1071	19.97	20.09	18.06	16.4	12.32	10.46	8.57	9.94	13.01	16.65	18.3	19.53
1072	20.03	20.16	18.11	16.46	12.33	10.46	8.55	9.92	13.07	16.74	18.41	19.64
1073	20.15	20.15	18.16	16.54	12.41	10.41	8.56	9.9	13.11	16.8	18.57	19.73
1074	20.16	20.26	18.22	16.64	12.54	10.44	8.49	9.78	13.22	16.88	18.69	19.89
1075	20.12	20.14	18.19	16.62	12.49	10.48	8.49	9.92	13.15	16.89	18.7	19.96
1076	20.08	20.2	18.26	16.67	12.41	10.44	8.63	10.04	13.18	16.9	18.97	20.13
1077	20.29	20.53	18.57	16.82	12.52	10.52	8.7	10.13	13.33	17.04	19.16	20.29
1078	20.43	20.73	18.71	16.96	12.57	10.58	8.74	10.23	13.42	17.18	19.44	20.35
1079	20.62	20.79	18.84	17.11	12.63	10.7	8.82	10.34	13.53	17.27	19.7	20.55
1080	20.5	20.55	18.78	17.19	12.84	10.82	8.89	10.22	13.58	17.28	19.55	20.75
1081	20.15	20.41	18.19	16.32	11.92	9.86	7.88	9.79	13.62	17.66	18.56	19.55
1082	20.38	20.52	18.4	16.53	12.22	10.24	8.24	9.97	13.67	17.56	18.6	19.54
1083	20.28	20.37	18.34	16.5	12.63	10.75	8.66	10	13.37	17.12	18.38	19.46
1084	20.24	20.27	18.36	16.55	12.72	10.85	8.74	10.04	13.28	16.99	18.36	19.5
1085	20.23	20.4	18.35	16.53	12.61	10.83	8.75	9.94	13.27	17.02	18.32	19.46
1086	20.18	20.32	18.39	16.55	12.64	10.77	8.7	9.97	13.14	17	18.39	19.5
1087	20.15	20.32	18.36	16.53	12.6	10.68	8.69	9.98	13.18	16.94	18.48	19.52
1088	20.14	20.32	18.22	16.46	12.53	10.61	8.6	9.9	13.08	16.84	18.51	19.55
1089	20.09	20.23	18.15	16.45	12.45	10.57	8.62	9.93	13.05	16.76	18.4	19.56
1090	20.05	20.24	18.24	16.49	12.41	10.52	8.64	9.88	13.05	16.73	18.39	19.56
1091	20.13	20.36	18.3	16.57	12.48	10.47	8.58	9.85	13.1	16.85	18.67	19.67
1092	20.21	20.47	18.45	16.69	12.55	10.5	8.52	9.83	13.18	16.93	18.73	19.75
1093	20.08	20.22	18.24	16.6	12.44	10.55	8.61	9.97	13.12	16.78	18.58	19.85
1094	20.03	20.1	18.13	16.62	12.41	10.51	8.67	9.98	13.18	16.83	18.75	19.92
1095	20.18	20.51	18.48	16.76	12.5	10.57	8.76	10.06	13.31	17.02	19.11	20.18
1096	20.29	20.71	18.73	16.9	12.57	10.65	8.78	10.21	13.4	17.12	19.19	20.23
1097	20.51	20.86	18.9	17.05	12.66	10.74	8.9	10.28	13.48	17.26	19.43	20.42
1098	20.27	20.38	18.65	17.1	12.78	10.87	8.93	10.09	13.4	17.07	19.17	20.38
1099	19.96	20.18	18.03	16.27	12.17	10.39	8.35	9.91	13.51	17.45	18.32	19.46
1100	20.27	20.38	18.29	16.51	12.65	10.95	8.75	10.04	13.31	17.29	18.44	19.46
1101	20.14	20.26	18.27	16.43	12.58	10.73	8.76	9.87	13.11	16.84	18.35	19.5
1102	20.2	20.36	18.39	16.55	12.63	10.79	8.7	9.95	13.16	16.91	18.43	19.57
1103	20.39	20.5	18.5	16.63	12.57	10.7	8.61	9.94	13.32	17.15	18.52	19.62
1104	20.29	20.46	18.49	16.62	12.61	10.7	8.62	9.91	13.27	17.05	18.47	19.63
1105	20.23	20.48	18.45	16.56	12.6	10.66	8.6	9.89	13.22	16.96	18.56	19.67
1106	20.29	20.44	18.41	16.61	12.61	10.6	8.51	9.85	13.26	16.93	18.66	19.65
1107	20.22	20.35	18.32	16.62	12.6	10.53	8.48	9.76	13.24	16.98	18.58	19.66
1108	20.13	20.35	18.32	16.54	12.57	10.53	8.52	9.71	13.17	16.92	18.58	19.63
1109	20.13	20.34	18.36	16.55	12.52	10.58	8.58	9.81	13.1	16.8	18.61	19.59
1110	20.17	20.48	18.43	16.62	12.56	10.58	8.61	9.82	13.11	16.89	18.69	19.61
1111	20.08	20.34	18.36	16.57	12.51	10.52	8.61	9.88	13.05	16.73	18.54	19.59
1112	19.93	20.13	18.11	16.53	12.41	10.53	8.75	10	13.08	16.7	18.45	19.71
1113	20.05	20.12	18.11	16.68	12.46	10.62	8.76	10.09	13.15	16.81	18.6	19.93
1114	20.14	20.26	18.29	16.77	12.57	10.67	8.8	10.17	13.24	16.94	18.85	20.03
1115	20.21	20.53	18.51	16.86	12.58	10.72	8.9	10.27	13.28	17.01	19.05	20.16
1116	20.03	20.21	18.4	16.85	12.66	10.82	8.96	10.11	13.3	16.87	18.9	20.13
1117	20.11	20.27	18.2	16.45	12.56	10.9	8.72	9.95	13.35	17.31	18.32	19.4
1118	20.28	20.48	18.39	16.57	12.68	10.88	8.73	9.88	13.13	17.09	18.41	19.49
1119	20.07	20.31	18.18	16.36	12.47	10.64	8.67	9.76	13.04	16.72	18.29	19.55
1120	20.06	20.23	18.21	16.42	12.5	10.64	8.72	9.84	13.09	16.76	18.3	19.63
1121	20.26	20.5	18.46	16.58	12.59	10.74	8.66	9.85	13.19	16.95	18.45	19.67
1122	20.33	20.64	18.56	16.63	12.48	10.44	8.44	9.69	13.35	17.16	18.65	19.7
1123	20.23	20.58	18.54	16.6	12.53	10.6	8.54	9.76	13.23	17	18.59	19.7
1124	20.27	20.53	18.51	16.65	12.6	10.53	8.49	9.77	13.27	16.96	18.7	19.7
1125	20.26	20.52	18.51	16.66	12.59	10.46	8.29	9.62	13.28	17.09	18.73	19.74
1126	20.27	20.46	18.49	16.65	12.55	10.4	8.25	9.48	13.26	17.1	18.79	19.7
1127	20.27	20.45	18.47	16.67	12.57	10.56	8.53	9.72	13.19	16.9	18.72	19.7
1128	20.27	20.53	18.57	16.65	12.59	10.59	8.58	9.74	13.16	16.89	18.8	19.67
1129	20.22	20.61	18.55	16.7	12.55	10.49	8.48	9.66	13.18	17	18.79	19.67
1130	19.91	20.21	18.28	16.67	12.48	10.65	8.73	9.98	13.01	16.63	18.46	19.68
1131	19.99	20.15	18.21	16.72	12.54	10.67	8.83	10.05	13.14	16.65	18.46	19.8
1132	20.06	20.16	18.18	16.78	12.67	10.67	8.73	10.1	13.2	16.75	18.53	19.92
1133	20.06	20.18	18.15	16.75	12.57	10.74	8.91	10.23	13.19	16.73	18.61	20.07
1134	19.86	20.06	18.06	16.73	12.59	10.83	8.96	10.1	13.14	16.63	18.62	20.05
1135	20.26	20.49	18.32	16.48	12.63	10.81	8.71	9.82	13.03	17.07	18.38	19.54
1136	20.25	20.52	18.32	16.54	12.64	10.79	8.72	9.83	13.05	16.99	18.44	19.66
1137	20	20.17	18.11	16.33	12.41	10.56	8.63	9.73	13.05	16.68	18.24	19.71
1138	20.05	20.2	18.13	16.39	12.43	10.56	8.66	9.82	13.12	16.71	18.34	19.82
1139	20.22	20.41	18.43	16.6	12.64	10.74	8.74	9.92	13.14	16.85	18.48	19.68
1140	20.33	20.69	18.55	16.63	12.46	10.6	8.6	9.73	13.22	17.03	18.67	19.75
1141	20.24	20.56	18.49	16.57	12.5	10.56	8.61	9.69	13.17	16.94	18.55	19.68
1142	20.24	20.53	18.52	16.59	12.53	10.52	8.51	9.7	13.15	16.93	18.61	19.66
1143	20.21	20.46	18.51	16.63	12.6	10.56	8.44	9.6	13.19	16.94	18.64	19.68
1144	20.18	20.35	18.48	16.56	12.59	10.54	8.51	9.58	13.21	16.97	18.74	19.62
1145	20.13	20.37	18.46	16.6	12.52	10.64	8.72	9.75	13.12	16.85	18.64	19.62
1146	20.21	20.63	18.58	16.63	12.57	10.65	8.62	9.64	13.13	16.94	18.82	19.67
1147	20.33	20.78	18.69	16.73	12.53	10.38	8.33	9.47	13.32	17.25	18.94	19.76
1148	20.03	20.37	18.47	16.73	12.56	10.41	8.51	9.75	13.16	16.78	18.6	19.68
1149	19.94	20.16	18.24	16.69	12.56	10.67	8.79	10.02	13.07	16.6	18.3	19.68
1150	19.9	20.23	18.21	16.73	12.65	10.61	8.78	10.01	13.17	16.59	18.38	19.78
1151	19.88	20.06	18.04	16.66	12.57	10.73	8.88	10.17	13.13	16.54	18.37	19.87
1152	19.7	19.89	17.91	16.61	12.51	10.81	9.02	10.07	13.04	16.46	18.32	19.88
1153	20.2	20.54	18.29	16.5	12.65	10.83	8.7	9.79	13.04	16.94	18.34	19.66
1154	20.18	20.56	18.26	16.54	12.58	10.76	8.68	9.77	13	16.83	18.43	19.7
1155	20.21	20.54	18.3	16.52	12.58	10.75	8.78	9.83	13.05	16.84	18.42	19.65
1156	20.25	20.52	18.39	16.59	12.63	10.74	8.77	9.92	13.06	16.9	18.49	19.68
1157	20.38	20.64	18.57	16.69	12.55	10.58	8.61	9.86	13.22	17.02	18.73	19.79
1158	20.4	20.68	18.61	16.67	12.42	10.41	8.47	9.75	13.24	17.01	18.72	19.74
1159	20.23	20.62	18.49	16.56	12.51	10.68	8.64	9.72	13.13	16.86	18.6	19.62
1160	20.14	20.59	18.48	16.56	12.58	10.65	8.6	9.66	13.09	16.84	18.59	19.55
1161	20.15	20.48	18.52	16.6	12.57	10.64	8.62	9.64	13.09	16.8	18.59	19.6
1162	20.09	20.3	18.48	16.56	12.46	10.67	8.73	9.72	13.02	16.74	18.6	19.51
1163	20.1	20.38	18.48	16.59	12.51	10.72	8.73	9.8	13.02	16.74	18.63	19.54
1164	20.27	20.67	18.63	16.72	12.57	10.57	8.61	9.57	13.18	16.96	18.82	19.75
1165	20.37	20.75	18.74	16.72	12.51	10.32	8.31	9.4	13.38	17.13	18.96	19.78
1166	20.16	20.49	18.59	16.77	12.54	10.22	8.29	9.53	13.3	16.79	18.67	19.74
1167	19.93	20.23	18.26	16.7	12.63	10.48	8.64	9.89	13.11	16.55	18.29	19.65
1168	19.94	20.28	18.26	16.75	12.69	10.55	8.64	9.91	13.2	16.58	18.28	19.65
1169	19.92	20.25	18.13	16.77	12.72	10.7	8.81	10.12	13.19	16.55	18.32	19.75
1170	19.58	19.85	17.83	16.46	12.51	10.84	9.06	10.09	12.94	16.31	18.1	19.59
1171	20.37	20.72	18.43	16.71	12.58	10.57	8.63	9.88	13.13	17.05	18.47	19.76
1172	20.29	20.69	18.31	16.61	12.6	10.72	8.7	9.83	13.04	16.86	18.49	19.64
1173	20.4	20.77	18.48	16.66	12.63	10.58	8.65	9.87	13.16	17	18.65	19.78
1174	20.41	20.74	18.55	16.72	12.44	10.35	8.45	9.77	13.22	17.16	18.65	19.75
1175	20.39	20.77	18.64	16.6	12.19	10.11	8.2	9.59	13.24	17.13	18.67	19.76
1176	20.42	20.76	18.66	16.68	12.19	9.99	8.09	9.58	13.24	17.09	18.75	19.83
1177	20.28	20.64	18.54	16.64	12.36	10.46	8.54	9.73	13.09	16.82	18.67	19.7
1178	20.21	20.65	18.52	16.62	12.52	10.63	8.7	9.72	13.06	16.79	18.6	19.68
1179	20.13	20.52	18.55	16.52	12.49	10.66	8.69	9.61	13.03	16.79	18.57	19.54
1180	20.15	20.5	18.52	16.62	12.53	10.66	8.65	9.69	13.07	16.77	18.69	19.57
1181	20.11	20.4	18.52	16.63	12.53	10.65	8.76	9.79	13.08	16.67	18.61	19.58
1182	20.26	20.68	18.66	16.71	12.62	10.58	8.57	9.54	13.16	16.83	18.81	19.76
1183	20.38	20.8	18.76	16.72	12.53	10.45	8.35	9.38	13.39	16.99	18.89	19.8
1184	20.29	20.66	18.69	16.85	12.47	10.27	8.31	9.39	13.43	16.85	18.74	19.79
1185	20.1	20.42	18.49	16.83	12.58	10.29	8.45	9.61	13.28	16.64	18.39	19.69
1186	19.94	20.33	18.34	16.81	12.7	10.57	8.68	9.92	13.21	16.58	18.27	19.7
1187	19.99	20.3	18.29	16.81	12.74	10.76	8.94	10.18	13.25	16.59	18.42	19.82
1188	19.75	20.03	17.95	16.64	12.58	10.95	9.15	10.17	13.11	16.5	18.29	19.69
1189	20.29	20.64	18.33	16.6	12.56	10.63	8.65	9.78	13.01	16.96	18.48	19.67
1190	20.33	20.57	18.28	16.65	12.59	10.64	8.67	9.83	13.07	16.92	18.54	19.77
1191	20.48	20.72	18.47	16.72	12.43	10.32	8.47	9.83	13.16	17.02	18.62	19.81
1192	20.51	20.88	18.71	16.73	12.16	9.77	7.95	9.49	13.32	17.2	18.81	19.86
1193	20.42	20.79	18.64	16.68	12	9.64	7.74	9.37	13.22	17.07	18.77	19.87
1194	20.44	20.73	18.64	16.74	12.05	9.67	7.85	9.45	13.23	16.98	18.81	19.89
1195	20.42	20.65	18.66	16.68	12.12	9.92	8.19	9.65	13.23	16.92	18.79	19.85
1196	20.28	20.65	18.65	16.67	12.37	10.39	8.56	9.75	13.17	16.89	18.73	19.73
1197	20.13	20.62	18.6	16.58	12.53	10.63	8.73	9.62	13.08	16.86	18.6	19.63
1198	20.14	20.66	18.65	16.62	12.5	10.49	8.48	9.3	13.11	17.04	18.68	19.73
1199	20.08	20.62	18.62	16.7	12.54	10.6	8.62	9.51	13.11	16.75	18.68	19.66
1200	20.1	20.59	18.6	16.68	12.62	10.67	8.77	9.63	13.09	16.64	18.71	19.6
1201	20.19	20.62	18.61	16.72	12.59	10.72	8.82	9.74	13.1	16.63	18.7	19.59
1202	20.28	20.76	18.75	16.83	12.61	10.58	8.54	9.5	13.32	16.76	18.74	19.79
1203	20.15	20.5	18.54	16.92	12.63	10.45	8.58	9.78	13.3	16.66	18.47	19.73
1204	19.92	20.21	18.17	16.76	12.65	10.79	9.06	10.13	13.13	16.59	18.27	19.68
1205	20.02	20.25	18.15	16.81	12.63	10.93	9.14	10.3	13.24	16.7	18.48	19.93
1206	19.98	20.19	18.13	16.76	12.66	10.96	9.21	10.13	13.21	16.68	18.46	19.94
1207	19.75	20.21	18.1	16.67	12.61	11.04	9.15	10.06	13.09	16.52	18.24	19.72
1208	20.12	20.68	18.63	17.09	12.84	11.1	9.32	10.5	13.36	16.79	18.61	20.1
1209	20.14	20.83	18.74	17.19	13	11.2	9.29	10.56	13.42	16.72	18.6	20.05
1210	20.25	21.09	18.92	17.26	13.04	11.23	9.3	10.54	13.57	17.07	18.99	19.94
1211	20.57	21.4	19.09	17.37	13.08	11.29	9.38	10.54	13.74	17.73	19.43	20.12
1212	20.4	21.28	18.98	17.24	13	11.39	9.57	10.73	13.47	17.41	19.22	19.92
1213	20.18	20.47	18.22	16.51	12.5	10.68	8.68	9.66	12.89	16.84	18.34	19.52
1214	20.09	20.42	18.09	16.49	12.46	10.67	8.71	9.7	12.86	16.64	18.34	19.54
1215	20.28	20.69	18.32	16.61	12.45	10.6	8.59	9.71	13.01	16.81	18.5	19.61
1216	20.29	20.81	18.53	16.62	12.21	10.25	8.16	9.47	13.15	16.95	18.63	19.69
1217	20.31	20.7	18.59	16.68	12.12	9.9	7.84	9.23	13.21	16.95	18.7	19.74
1218	20.41	20.7	18.61	16.74	12.13	9.85	7.92	9.4	13.2	16.97	18.79	19.85
1219	20.47	20.72	18.66	16.73	12.09	9.73	7.95	9.54	13.24	16.97	18.83	19.92
1220	20.41	20.79	18.75	16.73	12.16	9.83	8.05	9.6	13.24	16.93	18.84	19.9
1221	20.15	20.6	18.56	16.64	12.48	10.54	8.67	9.79	13.08	16.76	18.58	19.58
1222	20.1	20.69	18.65	16.66	12.56	10.63	8.66	9.63	13.08	16.8	18.69	19.66
1223	20.02	20.53	18.61	16.62	12.59	10.7	8.85	9.72	13.08	16.59	18.5	19.52
1224	20.1	20.56	18.62	16.71	12.61	10.74	8.95	9.86	13.07	16.5	18.44	19.56
1225	20.05	20.49	18.52	16.66	12.52	10.76	9.03	9.96	13.08	16.43	18.41	19.5
1226	20.15	20.61	18.68	16.77	12.64	10.79	9	9.89	13.19	16.59	18.62	19.74
1227	20.07	20.57	18.47	16.9	12.71	10.79	9.02	10.07	13.24	16.54	18.48	19.64
1228	19.94	20.2	18.14	16.73	12.62	10.85	9.19	10.2	13.12	16.58	18.22	19.73
1229	19.96	20.17	18.04	16.76	12.59	10.92	9.17	10.09	13.15	16.7	18.42	19.96
1230	19.81	20.1	17.9	16.76	12.67	10.99	9.13	9.95	13.13	16.55	18.23	19.87
1231	19.89	20.22	18.06	16.83	12.74	11.07	9.19	10.14	13.28	16.65	18.31	19.97
1232	20.24	20.48	18.28	16.98	12.81	11.14	9.43	10.45	13.41	16.86	18.63	20.22
1233	20.23	20.61	18.47	17.17	13.03	11.22	9.41	10.59	13.46	16.79	18.62	20.17
1234	20.18	20.96	18.67	17.21	13.11	11.22	9.39	10.57	13.61	16.87	18.76	19.97
1235	20.51	21.48	19.16	17.45	13.2	11.17	9.16	10.4	13.93	17.7	19.49	20.09
1236	20.46	21.46	19.14	17.41	13.21	11.42	9.6	10.7	13.65	17.57	19.44	20.02
1237	20.19	20.66	18.32	16.56	12.15	10.3	8.55	9.66	12.86	16.91	18.5	19.64
1238	20.19	20.54	18.24	16.57	12.44	10.58	8.66	9.69	12.87	16.68	18.4	19.61
1239	19.99	20.36	18.08	16.42	12.44	10.66	8.7	9.67	12.82	16.58	18.25	19.45
1240	20.02	20.45	18.18	16.52	12.42	10.61	8.55	9.64	12.94	16.65	18.34	19.45
1241	20.16	20.58	18.37	16.6	12.32	10.44	8.38	9.47	13.05	16.77	18.5	19.53
1242	20.29	20.81	18.55	16.6	12.1	10.06	8.11	9.36	13.11	16.9	18.65	19.77
1243	20.46	21	18.79	16.75	11.88	9.37	7.5	9.18	13.2	17.12	18.9	20.09
1244	20.48	21.02	18.82	16.78	11.92	9.41	7.54	9.26	13.25	17.08	18.94	20.07
1245	20.21	20.7	18.63	16.66	12.43	10.46	8.51	9.77	13.15	16.73	18.68	19.7
1246	20.21	20.84	18.78	16.76	12.59	10.41	8.57	9.72	13.22	16.78	18.7	19.8
1247	20.11	20.59	18.65	16.77	12.62	10.61	8.83	9.81	13.16	16.66	18.44	19.65
1248	20.2	20.6	18.72	16.83	12.68	10.71	8.88	9.88	13.22	16.6	18.43	19.73
1249	20.08	20.48	18.56	16.76	12.64	10.79	9.05	10.08	13.15	16.53	18.3	19.59
1250	19.96	20.62	18.63	16.77	12.65	10.81	9.13	10.07	13.15	16.46	18.56	19.64
1251	19.94	20.6	18.66	16.83	12.68	10.82	9.15	10.14	13.12	16.5	18.53	19.57
1252	19.64	20.17	18.18	16.56	12.51	10.84	9.14	10.09	12.98	16.24	17.98	19.37
1253	19.59	20	17.92	16.45	12.45	10.91	9.07	9.98	12.92	16.22	17.85	19.46
1254	19.57	19.94	17.87	16.53	12.58	10.99	9.12	9.94	13.01	16.2	17.87	19.41
1255	19.63	20.07	17.92	16.63	12.65	11.07	9.21	10.08	13.05	16.26	17.99	19.58
1256	20.04	20.47	18.42	16.94	12.86	11.17	9.43	10.42	13.29	16.62	18.45	20.08
1257	20.07	20.91	18.88	17.22	13.07	11.2	9.41	10.58	13.41	16.55	18.42	19.99
1258	20.14	21.31	18.98	17.39	13.14	11.21	9.24	10.56	13.64	16.76	18.69	19.9
1259	20.42	21.59	19.24	17.53	13.11	10.96	8.88	10.4	14.01	17.48	19.5	19.99
1260	20.56	21.54	19.24	17.54	13.27	11.23	9.28	10.57	13.94	17.8	19.56	20.11
1261	20.34	20.79	18.47	16.62	12.07	10.12	8.46	9.65	12.9	16.99	18.65	19.76
1262	20.33	20.78	18.43	16.67	12.1	10.02	8.39	9.73	13.02	16.91	18.63	19.73
1263	20.11	20.49	18.19	16.56	12.37	10.44	8.63	9.73	12.91	16.66	18.35	19.67
1264	20.01	20.32	18.01	16.53	12.44	10.6	8.72	9.68	12.82	16.53	18.21	19.66
1265	20.2	20.62	18.34	16.64	12.42	10.48	8.6	9.7	13.03	16.73	18.44	19.65
1266	20.39	20.98	18.74	16.68	11.97	9.85	7.92	9.29	13.13	16.94	18.83	19.93
1267	20.53	21.1	18.81	16.75	11.82	9.24	7.36	8.97	13.33	17.17	18.93	20.25
1268	20.53	21.06	18.92	16.79	11.84	9.16	7.35	9.1	13.25	17.21	19	20.31
1269	20.45	21.08	18.84	16.75	12.27	10.03	8.1	9.56	13.2	17.01	18.96	20.15
1270	20.31	21.04	18.78	16.78	12.49	10.21	8.39	9.67	13.26	16.82	18.85	20.03
1271	20.26	20.87	18.7	16.84	12.63	10.39	8.62	9.71	13.23	16.71	18.7	20.01
1272	20.23	20.85	18.76	16.93	12.69	10.5	8.76	9.89	13.31	16.68	18.62	19.9
1273	20.05	20.74	18.73	16.82	12.73	10.72	9.09	10.06	13.17	16.52	18.49	19.75
1274	20	20.78	18.75	16.81	12.7	10.87	9.14	10.15	13.16	16.53	18.64	19.71
1275	20	20.9	18.82	16.85	12.69	10.85	9.16	10.14	13.14	16.56	18.76	19.75
1276	19.79	20.58	18.63	16.72	12.63	10.86	9.21	10.14	13.05	16.31	18.36	19.38
1277	19.56	20.19	18.21	16.53	12.48	10.88	9.17	9.94	12.95	16.1	17.86	19.21
1278	19.42	20.16	18.01	16.46	12.47	11.01	9.14	9.91	12.87	15.97	17.72	19.2
1279	19.47	20.24	18.1	16.45	12.53	11.03	9.27	10.07	12.86	15.98	17.73	19.24
1280	19.89	20.65	18.79	17.02	12.86	11.12	9.47	10.46	13.21	16.38	18.22	19.83
1281	19.94	20.98	19.08	17.26	13.08	11.24	9.5	10.57	13.32	16.43	18.27	19.75
1282	20	21.16	19	17.33	13.16	11.28	9.46	10.64	13.54	16.53	18.55	19.72
1283	20.09	21.25	19	17.37	13.28	11.27	9.32	10.49	13.86	17.19	19.24	19.8
1284	20.41	21.55	19.26	17.54	13.29	11.26	9.24	10.52	14.18	17.95	19.58	19.95
1285	20.15	20.71	18.36	16.56	12.22	10.39	8.53	9.59	12.79	16.68	18.51	19.61
1286	20.3	20.74	18.34	16.68	12.28	10.25	8.5	9.69	12.96	16.84	18.62	19.78
1287	20.29	20.59	18.27	16.7	12.35	10.34	8.54	9.77	13.01	16.83	18.51	19.87
1288	20.23	20.57	18.21	16.66	12.39	10.45	8.64	9.8	13.01	16.75	18.45	19.83
1289	20.25	20.83	18.45	16.64	12.3	10.29	8.47	9.59	13.09	16.79	18.65	19.69
1290	20.46	21.07	18.73	16.7	11.93	9.62	7.75	9.07	13.26	17.05	18.87	20.03
1291	20.71	21.18	18.95	16.85	11.71	8.94	7.09	8.99	13.47	17.31	19.06	20.4
1292	20.66	21.13	18.95	16.81	11.76	8.95	7.14	8.93	13.27	17.14	19.1	20.45
1293	20.6	21.14	18.87	16.88	12.13	9.46	7.69	9.38	13.33	16.95	19.08	20.39
1294	20.51	21.06	18.81	16.89	12.49	10.01	8.3	9.82	13.36	16.84	19.07	20.37
1295	20.45	21.03	18.73	16.97	12.62	10.05	8.4	9.91	13.35	16.76	19.01	20.21
1296	20.34	21.02	18.78	17.02	12.64	10.16	8.58	9.92	13.39	16.78	19	20.09
1297	20.14	20.92	18.76	16.92	12.76	10.6	9.06	10.17	13.26	16.55	18.74	19.88
1298	19.98	20.93	18.77	16.88	12.76	10.78	9.21	10.18	13.17	16.38	18.56	19.66
1299	20.13	21.1	18.94	16.88	12.76	10.87	9.17	10.21	13.22	16.46	18.76	19.83
1300	20.05	20.8	18.86	16.91	12.83	10.91	9.24	10.2	13.1	16.36	18.55	19.63
1301	19.6	20.24	18.43	16.57	12.57	10.88	9.23	9.92	12.95	16.07	17.87	19.25
1302	19.51	20.47	18.3	16.51	12.47	11.02	9.21	9.87	12.97	16	17.76	19.22
1303	19.32	20.55	18.39	16.4	12.47	11.09	9.26	9.98	12.8	15.83	17.61	19.05
1304	19.81	20.94	18.97	17.04	12.91	11.17	9.51	10.46	13.17	16.27	18.14	19.74
1305	19.96	21.08	19.13	17.31	13.14	11.22	9.59	10.62	13.33	16.39	18.26	19.76
1306	19.98	20.97	19.02	17.34	13.2	11.34	9.59	10.71	13.39	16.42	18.3	19.83
1307	19.97	20.85	18.72	17.24	13.19	11.38	9.7	10.7	13.62	16.79	18.69	19.78
1308	20	20.91	18.74	17.23	13.25	11.44	9.74	10.83	13.75	17.34	19.13	19.66
1309	20.34	20.85	18.41	16.67	12.14	10.26	8.41	9.62	12.94	16.97	18.72	19.83
1310	20.38	20.86	18.44	16.73	12.15	10.07	8.27	9.64	13.05	16.94	18.81	19.89
1311	20.46	20.9	18.48	16.78	12.05	9.93	8.14	9.63	13.12	16.92	18.84	19.92
1312	20.47	21.05	18.65	16.79	11.92	9.65	7.78	9.44	13.18	17.07	18.92	19.98
1313	20.5	21.14	18.75	16.84	11.89	9.45	7.59	9.12	13.28	17.19	19.07	20.12
1314	20.65	21.14	18.83	16.8	11.83	9.23	7.28	8.93	13.27	17.17	19.11	20.22
1315	20.77	21.27	18.94	16.81	11.69	8.83	7.01	8.99	13.39	17.32	19.13	20.49
1316	20.73	21.15	18.94	16.86	11.71	8.86	7.05	8.9	13.31	17.22	19.15	20.59
1317	20.68	20.97	18.81	16.93	11.96	9.1	7.31	9.16	13.29	16.94	19.15	20.49
1318	20.57	20.84	18.63	16.97	12.44	9.65	7.99	9.78	13.4	16.85	19.14	20.4
1319	20.45	20.88	18.58	16.97	12.56	9.92	8.33	9.95	13.4	16.72	19.16	20.19
1320	20.37	21.02	18.73	17.02	12.62	10.13	8.53	9.98	13.4	16.75	19.18	20.15
1321	20.25	20.78	18.67	17	12.79	10.49	8.98	10.24	13.37	16.67	19.02	19.95
1322	20.01	20.67	18.7	16.85	12.81	10.74	9.18	10.22	13.13	16.44	18.6	19.68
1323	20.09	21.03	18.96	16.93	12.85	10.72	9.12	10.22	13.26	16.43	18.75	19.88
1324	19.96	20.83	18.83	16.85	12.83	10.84	9.26	10.28	13.19	16.37	18.49	19.56
1325	19.59	20.38	18.49	16.55	12.61	10.93	9.24	10.06	12.96	16.07	17.86	19.25
1326	19.5	20.38	18.28	16.52	12.54	11.03	9.17	9.91	13.06	16.08	17.81	19.34
1327	19.57	20.66	18.45	16.67	12.61	11.05	9.31	10.06	13.02	16.03	17.83	19.45
1328	19.79	20.9	18.98	17.08	13	11.14	9.51	10.55	13.23	16.29	18.03	19.68
1329	19.92	20.99	19.16	17.35	13.2	11.27	9.56	10.62	13.45	16.39	18.19	19.71
1330	19.93	20.7	18.92	17.36	13.25	11.33	9.68	10.73	13.39	16.32	18.21	19.72
1331	19.93	20.74	18.76	17.25	13.3	11.41	9.78	10.81	13.66	16.7	18.4	19.64
1332	19.96	20.89	18.7	17.14	13.25	11.53	9.85	10.83	13.82	17.33	19.04	19.67
1333	18.83	19.11	16.6	15.23	10.93	8.89	6.86	7.86	11.66	15.36	17.44	18.69
1334	19.14	19.46	17.04	15.66	10.95	8.8	6.97	8.24	12.13	15.71	17.79	18.86
1335	19.75	20.16	17.61	16.12	11.1	8.82	7.04	8.84	12.89	16.49	18.67	19.65
1336	19.67	20.24	17.8	16.23	11.3	9.13	7.31	8.93	13	16.87	18.69	19.74
1337	19.99	20.6	18.21	16.48	11.78	9.81	8.08	9.2	12.89	17.38	18.71	19.81
1338	20.27	20.81	18.37	16.61	12.08	10.11	8.36	9.48	12.91	17.19	18.78	19.81
1339	20.22	20.79	18.36	16.55	11.81	9.81	8.06	9.39	12.9	16.97	18.72	19.8
1340	20.26	20.86	18.47	16.62	11.74	9.68	7.77	9.34	12.98	16.78	18.7	19.88
1341	20.35	20.89	18.52	16.63	11.75	9.65	7.65	9.37	13.03	16.77	18.74	19.9
1342	20.22	20.74	18.44	16.59	11.87	9.72	7.69	9.3	12.98	16.71	18.7	19.8
1343	20.29	20.76	18.47	16.74	11.99	9.72	7.74	9.29	13.12	16.8	18.87	19.95
1344	20.29	20.68	18.49	16.76	11.98	9.61	7.58	9.17	13.2	16.75	18.83	19.96
1345	20.54	20.92	18.7	16.75	11.8	9.2	7.24	8.94	13.19	16.88	18.98	20.32
1346	20.81	21.22	18.93	16.77	11.64	8.8	6.98	8.93	13.36	17.27	19.26	20.61
1347	20.7	21.02	18.82	16.76	11.77	9.14	7.24	9.01	13.36	17.13	19.2	20.49
1348	20.44	20.77	18.62	16.77	12.28	9.88	8.02	9.56	13.25	16.66	18.99	20.27
1349	20.38	20.87	18.5	16.83	12.57	10.31	8.53	9.85	13.3	16.6	19	20.09
1350	20.44	21.03	18.76	16.97	12.63	10.28	8.5	9.88	13.36	16.71	19.14	20.3
1351	20.26	20.7	18.72	17	12.74	10.37	8.79	10.14	13.43	16.64	19.14	20.03
1352	20.1	20.61	18.67	16.91	12.83	10.61	8.99	10.24	13.28	16.51	18.81	19.91
1353	20.09	20.89	18.96	17	12.88	10.62	9.02	10.18	13.32	16.49	18.79	19.9
1354	19.92	20.77	18.97	16.89	12.86	10.86	9.29	10.28	13.26	16.39	18.38	19.59
1355	19.68	20.31	18.61	16.64	12.64	10.92	9.27	10.11	13.05	16.13	17.93	19.37
1356	19.64	20.2	18.21	16.68	12.57	11.04	9.15	9.89	13.21	16.12	17.91	19.52
1357	19.48	20.22	18.16	16.56	12.6	11.08	9.32	10.09	12.92	15.96	17.67	19.34
1358	19.71	20.71	18.97	17.06	13.08	11.19	9.61	10.55	13.26	16.35	17.91	19.58
1359	19.77	20.69	19	17.25	13.2	11.24	9.56	10.61	13.32	16.18	18	19.52
1360	19.76	20.57	18.82	17.31	13.33	11.32	9.72	10.71	13.33	16.21	18.18	19.63
1361	19.9	20.83	18.9	17.32	13.35	11.46	9.8	10.81	13.74	16.73	18.26	19.55
1362	20.23	21.21	19.1	17.44	13.45	11.45	9.75	10.73	14.16	17.77	19.17	19.88
1363	18.63	18.94	16.47	15.26	10.81	8.81	6.9	7.77	11.43	15.17	17.21	18.39
1364	18.83	19.21	16.85	15.52	10.77	8.67	6.9	8.02	11.75	15.35	17.36	18.6
1365	19.41	19.8	17.36	15.83	10.87	8.72	6.89	8.64	12.51	16.07	18.18	19.26
1366	19.64	20.21	17.75	16.17	11.27	9	7.2	8.83	12.98	16.8	18.72	19.73
1367	19.66	20.25	17.89	16.24	11.47	9.36	7.69	8.97	12.88	17.14	18.58	19.62
1368	20	20.58	18.19	16.4	11.53	9.33	7.68	9.21	12.79	17.29	18.75	19.85
1369	19.9	20.49	18.14	16.38	11.38	9.18	7.39	9.04	12.8	17.05	18.66	19.8
1370	20.03	20.65	18.29	16.39	11.46	9.23	7.39	8.94	12.87	16.78	18.65	19.84
1371	20.12	20.75	18.38	16.5	11.62	9.56	7.46	9.1	12.87	16.57	18.61	19.8
1372	20.16	20.64	18.33	16.58	12.01	10.05	7.9	9.36	12.85	16.53	18.62	19.76
1373	20.15	20.6	18.32	16.62	12.21	10.26	8.16	9.54	12.96	16.56	18.68	19.82
1374	20.18	20.61	18.39	16.68	12.19	10.12	8	9.5	13.01	16.59	18.69	19.86
1375	20.35	20.79	18.54	16.73	12.07	9.95	7.86	9.22	13.16	16.62	18.83	20.17
1376	20.65	21.15	18.82	16.69	11.86	9.59	7.49	8.97	13.23	16.96	19	20.47
1377	20.54	21.08	18.78	16.69	12.03	9.95	7.89	9.14	13.22	17.05	19.03	20.43
1378	20.58	21.09	18.78	16.79	12.33	10.37	8.34	9.55	13.21	16.78	18.99	20.32
1379	20.54	20.9	18.68	16.81	12.49	10.46	8.58	9.68	13.28	16.64	18.96	20.3
1380	20.58	20.89	18.84	16.96	12.56	10.38	8.51	9.74	13.37	16.66	19.12	20.42
1381	20.24	20.68	18.72	16.98	12.76	10.53	8.75	10.06	13.41	16.55	19.06	20.14
1382	20.27	20.77	18.82	17.07	12.91	10.69	8.92	10.22	13.46	16.62	19.08	20.21
1383	20.23	21.03	19.06	17.13	12.92	10.66	8.95	10.24	13.48	16.62	19.02	20.23
1384	19.86	20.55	18.84	16.94	12.92	10.82	9.24	10.36	13.24	16.27	18.42	19.66
1385	19.72	20.11	18.41	16.68	12.8	10.96	9.37	10.25	13.07	16.08	17.88	19.32
1386	19.74	20.09	18.19	16.68	12.65	10.98	9.29	10.03	13.12	16.11	17.95	19.41
1387	19.49	19.94	18.03	16.5	12.62	11.03	9.3	10.04	12.95	15.94	17.57	19.13
1388	19.78	20.35	18.64	16.97	12.94	11.13	9.6	10.61	13.32	16.59	17.93	19.44
1389	19.74	20.35	18.49	16.99	13.12	11.27	9.72	10.67	13.36	16.43	18	19.43
1390	19.7	20.34	18.39	16.98	13.16	11.34	9.79	10.73	13.36	16.23	18.01	19.42
1391	19.75	20.51	18.55	17.08	13.22	11.4	9.83	10.8	13.65	16.67	18.04	19.37
1392	20.46	21.29	19.13	17.52	13.49	11.46	9.75	10.69	14.29	17.91	19.28	20.01
1393	17.6	17.92	15.69	14.34	10.42	8.53	6.67	7.16	10.7	14.21	16.15	17.41
1394	18.22	18.57	16.42	15.07	10.51	8.55	6.78	7.83	11.39	14.88	16.8	18
1395	19.29	19.71	17.27	15.8	10.81	8.67	6.85	8.62	12.47	16.02	18.13	19.14
1396	19.18	19.76	17.37	15.88	11.14	9.22	7.42	8.76	12.56	16.39	18.15	19.22
1397	19.23	19.87	17.44	15.92	11.16	9.13	7.37	8.83	12.64	16.7	18.31	19.35
1398	19.5	20.15	17.65	16.13	11.13	8.92	7.2	8.94	12.66	17.13	18.54	19.61
1399	19.57	20.18	17.78	16.2	11.18	8.91	7.07	8.83	12.76	17.18	18.6	19.69
1400	19.67	20.29	17.94	16.22	11.27	9.04	7.15	8.86	12.74	17.02	18.6	19.67
1401	19.92	20.55	18.19	16.34	11.42	9.34	7.27	8.9	12.78	16.64	18.59	19.73
1402	19.98	20.56	18.26	16.41	11.67	9.83	7.56	9.04	12.74	16.35	18.5	19.7
1403	20.02	20.56	18.35	16.52	11.8	9.91	7.66	9.13	12.93	16.39	18.64	19.78
1404	20.07	20.64	18.44	16.57	11.84	9.84	7.66	9.23	12.95	16.38	18.66	19.86
1405	20.2	20.76	18.5	16.6	11.99	10	7.85	9.28	13.01	16.39	18.7	20.06
1406	20.41	20.98	18.69	16.61	12.11	10.1	7.99	9.18	13.12	16.53	18.8	20.29
1407	20.4	21.08	18.71	16.67	12.33	10.44	8.42	9.46	13.13	16.58	18.77	20.29
1408	20.53	21.01	18.71	16.79	12.41	10.4	8.38	9.56	13.23	16.61	18.88	20.33
1409	20.73	20.88	18.74	16.88	12.46	10.44	8.48	9.6	13.35	16.61	18.97	20.44
1410	20.56	20.72	18.74	16.88	12.63	10.65	8.85	9.89	13.38	16.48	18.92	20.45
1411	20.28	20.59	18.59	16.86	12.77	10.73	8.99	10.11	13.38	16.49	18.8	20.23
1412	20.14	20.59	18.7	16.87	12.83	10.8	9.17	10.23	13.33	16.47	18.81	20.12
1413	20.3	20.98	19.06	17.02	12.93	10.79	9.03	10.27	13.5	16.64	19.11	20.46
1414	19.93	20.51	18.79	16.98	13.02	10.85	9.13	10.36	13.43	16.4	18.74	20.05
1415	19.86	20.2	18.17	16.75	12.97	10.96	9.39	10.36	13.16	16.2	18	19.4
1416	19.92	20.18	17.91	16.67	12.64	10.93	9.35	10.07	13.02	16.08	17.91	19.36
1417	19.49	19.81	17.72	16.54	12.54	10.97	9.28	10.03	12.94	15.92	17.52	18.99
1418	19.71	20.07	18.09	16.76	12.77	11.04	9.59	10.59	13.61	17.29	18.28	19.35
1419	19.89	20.45	18.21	16.79	12.86	11.19	9.68	10.6	14.21	17.79	19.08	19.99
1420	19.92	20.64	18.45	16.82	12.98	11.31	9.77	10.72	14.01	17.53	18.71	19.8
1421	19.59	20.27	18.2	16.84	13.08	11.39	9.77	10.8	13.58	16.69	18.03	19.23
1422	20.67	21.41	19.08	17.48	13.48	11.51	9.9	10.75	14.32	17.98	19.37	20.2
1423	17.13	17.45	15.17	13.75	10.05	8.37	6.26	6.8	10.4	13.89	15.56	17.05
1424	18.14	18.61	16.41	14.97	10.61	8.6	6.77	7.93	11.51	15.05	16.83	18.06
1425	19.16	19.61	17.19	15.72	10.76	8.59	6.83	8.52	12.46	16.01	18.05	19.07
1426	18.99	19.58	17.31	15.7	10.98	9.02	7.29	8.68	12.35	16.23	17.87	18.95
1427	19.19	19.81	17.42	15.93	11.01	8.95	7.23	8.81	12.55	16.71	18.24	19.23
1428	19.11	19.75	17.22	15.85	10.92	8.76	7.05	8.76	12.48	16.84	18.27	19.26
1429	19.1	19.74	17.31	15.9	10.93	8.85	7.04	8.72	12.49	16.86	18.27	19.32
1430	19.37	20.02	17.57	16.03	11.1	8.95	7.08	8.8	12.63	16.93	18.4	19.48
1431	19.83	20.39	18.04	16.26	11.29	9.16	7.21	8.9	12.79	16.75	18.63	19.69
1432	20.1	20.71	18.31	16.46	11.47	9.4	7.18	8.95	12.93	16.52	18.7	19.82
1433	20.06	20.67	18.53	16.53	11.54	9.48	7.22	9.05	13.02	16.4	18.81	19.83
1434	20.14	20.71	18.59	16.65	11.63	9.43	7.33	9.15	13.06	16.45	18.83	19.99
1435	20.18	20.8	18.64	16.66	11.68	9.48	7.41	9.14	13.08	16.35	18.77	20.07
1436	20.39	21.03	18.77	16.65	11.77	9.56	7.65	9.01	13.19	16.41	18.83	20.26
1437	20.38	21.05	18.73	16.64	12.2	10.17	8.19	9.3	13.16	16.37	18.75	20.27
1438	20.48	20.92	18.72	16.79	12.46	10.34	8.42	9.66	13.28	16.4	18.78	20.22
1439	20.56	20.92	18.72	16.78	12.6	10.56	8.81	9.9	13.31	16.37	18.74	20.34
1440	20.39	20.75	18.58	16.7	12.64	10.63	9.15	10.1	13.26	16.3	18.48	20.26
1441	20.24	20.73	18.47	16.67	12.61	10.68	9.17	10.15	13.2	16.24	18.5	20.08
1442	20.15	20.66	18.68	16.79	12.76	10.72	9.27	10.22	13.32	16.33	18.75	20.14
1443	20.33	20.88	19.02	16.89	12.83	10.84	9.23	10.23	13.48	16.61	19.15	20.5
1444	20.11	20.69	18.98	16.99	12.96	10.84	9.17	10.27	13.53	16.34	19.14	20.3
1445	19.9	20.26	18.11	16.73	12.96	10.92	9.38	10.37	13.23	16.17	18.16	19.52
1446	20.11	20.39	17.89	16.79	12.65	10.91	9.31	9.96	13.02	16.21	17.95	19.62
1447	19.55	19.94	17.6	16.71	12.63	10.97	9.19	9.97	12.88	15.87	17.53	18.98
1448	19.7	20.17	18.06	16.81	12.72	11.1	9.47	10.6	13.98	17.64	18.91	19.79
1449	20.64	20.85	18.56	16.8	12.88	11.19	9.73	10.43	14.42	17.53	19.21	20.94
1450	20.53	21.13	18.87	16.89	13	11.32	9.86	10.6	14.34	17.72	19.34	20.45
1451	19.59	20.3	18.32	16.92	13.16	11.38	9.91	10.88	13.78	16.97	18.43	19.19
1452	20.74	21.4	19.1	17.5	13.56	11.54	10	10.8	14.41	17.95	19.4	20.45
1453	16.71	16.91	14.55	13.09	9.4	7.81	5.76	6.26	9.9	13.38	14.95	16.54
1454	18	18.5	16.23	14.73	10.46	8.5	6.63	7.8	11.41	14.96	16.62	17.93
1455	19.06	19.48	17.05	15.6	10.71	8.6	6.84	8.49	12.37	15.91	17.85	18.98
1456	19.15	19.8	17.41	15.84	10.99	9.01	7.26	8.67	12.5	16.45	18.15	19.17
1457	19.25	19.86	17.49	15.94	10.97	8.85	7.17	8.78	12.47	16.75	18.25	19.29
1458	19.34	19.99	17.49	16	10.88	8.69	6.97	8.77	12.54	16.95	18.39	19.39
1459	19.29	19.89	17.35	15.99	10.91	8.73	6.95	8.78	12.59	17	18.38	19.38
1460	19.52	20.1	17.6	16.13	10.95	8.78	6.98	8.83	12.75	17.13	18.56	19.58
1461	19.9	20.42	18.01	16.34	11.24	9.03	7.08	8.88	12.83	16.91	18.71	19.75
1462	20.03	20.71	18.32	16.41	11.6	9.62	7.46	9.14	12.89	16.45	18.8	19.73
1463	19.94	20.63	18.39	16.52	11.84	9.9	7.73	9.38	12.89	16.33	18.79	19.63
1464	19.97	20.6	18.48	16.6	11.86	9.75	7.75	9.37	13.03	16.35	18.78	19.78
1465	20.2	20.84	18.69	16.7	11.76	9.41	7.44	9.15	13.2	16.45	18.81	20.03
1466	20.43	21.11	18.87	16.7	11.75	9.19	7.43	9.06	13.31	16.53	18.97	20.27
1467	20.4	21.07	18.83	16.74	12.08	9.77	7.97	9.3	13.27	16.44	18.88	20.33
1468	20.35	20.85	18.65	16.68	12.48	10.42	8.74	9.76	13.19	16.24	18.64	20.25
1469	20.37	20.94	18.72	16.7	12.53	10.61	9.03	9.94	13.14	16.23	18.55	20.38
1470	20.39	20.9	18.65	16.72	12.63	10.64	9.11	10	13.12	16.2	18.39	20.33
1471	20.26	20.81	18.6	16.63	12.62	10.63	9.2	10.06	13.16	16.14	18.43	20.08
1472	20.23	20.9	18.79	16.82	12.7	10.7	9.25	10.17	13.33	16.34	18.76	20.17
1473	20.35	21.02	19.02	16.85	12.89	10.81	9.32	10.25	13.55	16.79	19.23	20.59
1474	20.3	20.96	18.99	16.98	12.92	10.84	9.27	10.35	13.6	16.52	19.33	20.37
1475	19.66	20.14	18.05	16.7	12.97	10.91	9.45	10.33	13.08	16.04	18.13	19.32
1476	19.94	20.29	17.77	16.62	12.56	10.86	9.25	9.92	12.92	16.11	17.75	19.47
1477	19.69	20.09	17.69	16.76	12.6	10.95	9.11	9.88	12.88	15.77	17.54	19.16
1478	19.63	20.05	17.91	16.79	12.77	11.13	9.3	10.48	13.74	17.18	18.8	19.6
1479	20.35	20.5	18.23	16.78	12.83	11.19	9.63	10.68	14.43	17.93	19.42	20.74
1480	20.07	20.56	18.36	16.81	12.96	11.25	9.87	10.82	14.28	17.94	19.39	20.13
1481	19.6	20.21	18.25	17.03	13.26	11.45	10.02	10.98	13.94	17.05	18.77	19.25
1482	20.65	21.24	19.03	17.45	13.65	11.55	10.07	10.88	14.45	17.97	19.49	20.47
1483	17.05	17.24	14.77	13.21	9.35	7.48	5.57	6.32	10.13	13.73	15.34	16.91
1484	17.48	17.83	15.64	14.07	10.15	8.33	6.48	7.3	10.92	14.43	16.01	17.42
1485	18.53	18.91	16.77	15.24	10.35	8.29	6.5	8.2	12.03	15.28	17.04	18.41
1486	18.97	19.37	16.95	15.53	10.68	8.61	6.91	8.43	12.33	15.93	17.81	18.9
1487	19.42	20.04	17.67	16	11.03	8.83	7.15	8.82	12.49	16.87	18.41	19.38
1488	19.61	20.21	17.87	16.19	11.02	8.74	7.04	8.9	12.47	16.85	18.58	19.41
1489	19.68	20.3	17.76	16.14	10.95	8.77	6.97	8.86	12.8	17.13	18.62	19.68
1490	19.4	20.01	17.45	15.99	10.84	8.74	6.95	8.9	12.72	17.01	18.42	19.48
1491	19.51	20.04	17.62	16.06	11.09	8.98	7.09	8.86	12.64	16.81	18.36	19.5
1492	19.82	20.47	18.11	16.34	11.58	9.86	7.86	9.24	12.67	16.41	18.64	19.61
1493	19.82	20.57	18.34	16.47	11.89	10.13	8.13	9.46	12.83	16.2	18.63	19.42
1494	19.98	20.71	18.5	16.6	11.89	9.92	7.98	9.37	13.06	16.35	18.78	19.63
1495	20.14	20.87	18.61	16.67	12	9.74	7.89	9.23	13.22	16.39	18.89	19.86
1496	20.26	20.91	18.68	16.76	12.03	9.59	7.82	9.23	13.32	16.44	18.73	19.99
1497	20.37	20.95	18.74	16.81	12.15	9.68	8.06	9.46	13.34	16.46	18.73	20.24
1498	20.54	21.07	18.84	16.79	12.35	10.09	8.61	9.79	13.29	16.44	18.9	20.54
1499	20.63	21.18	18.93	16.85	12.39	10.27	8.69	9.91	13.36	16.48	18.91	20.75
1500	20.59	21.22	19.01	16.9	12.54	10.44	8.89	10.06	13.37	16.65	18.86	20.81
1501	20.31	21.12	18.9	16.89	12.73	10.63	9.17	10.14	13.31	16.36	18.78	20.54
1502	20.19	21.07	18.79	16.8	12.77	10.7	9.29	10.2	13.29	16.22	18.85	20.39
1503	20.41	21.27	18.92	16.94	12.88	10.73	9.34	10.31	13.57	16.67	19.37	20.77
1504	20.38	21.19	18.95	17.01	12.95	10.73	9.34	10.37	13.51	16.53	19.28	20.44
1505	19.49	20.08	18.15	16.72	12.99	10.85	9.51	10.32	12.95	15.82	18.1	19.15
1506	19.5	19.74	17.55	16.3	12.56	10.88	9.25	9.86	12.78	15.83	17.34	19.1
1507	19.26	19.45	17.42	16.28	12.43	10.95	9.15	9.74	12.72	15.43	17.05	18.67
1508	19.43	19.8	17.68	16.51	12.58	11.08	9.21	10.07	13.04	15.95	17.78	18.93
1509	19.51	19.92	17.72	16.71	12.79	11.1	9.51	10.75	13.94	17.33	19.07	19.43
1510	19.47	19.98	17.72	16.66	12.9	11.21	9.91	10.91	14.07	17.31	19	19.25
1511	19.55	20.15	18.03	16.93	13.36	11.42	10	11.06	14.04	16.97	18.76	19.28
1512	20.33	20.93	18.73	17.33	13.66	11.55	10.04	11.02	14.49	17.9	19.53	20.38
1513	19.88	20.48	18.09	16.3	10.96	8.76	6.94	8.86	12.85	17	18.81	19.8
1514	19.49	20.06	17.61	16	10.81	8.73	6.92	8.89	12.67	16.85	18.41	19.53
1515	19.23	19.8	17.4	15.92	10.88	8.85	7.04	8.87	12.51	16.63	18.15	19.3
1516	19.6	20.22	17.85	16.14	11.4	9.72	7.81	9.2	12.6	16.55	18.43	19.5
1517	19.8	20.55	18.29	16.42	11.86	10.07	8.27	9.42	12.75	16.35	18.66	19.49
1518	19.93	20.69	18.41	16.59	12	10.11	8.37	9.51	12.98	16.34	18.78	19.55
1519	20.15	20.79	18.52	16.62	12.2	10.18	8.43	9.53	13.08	16.41	18.75	19.74
1520	20.26	20.89	18.66	16.78	12.21	10.05	8.27	9.46	13.28	16.39	18.66	19.93
1521	20.3	20.88	18.76	16.87	12.17	9.7	8.15	9.53	13.41	16.41	18.69	20.43
1522	20.47	21.05	18.94	16.88	12.17	9.68	8.25	9.75	13.48	16.53	18.98	20.78
1523	20.78	21.28	19.12	16.99	12.1	9.54	8.18	9.74	13.52	16.66	19.16	20.91
1524	20.76	21.32	19.01	16.94	12.5	10.18	8.69	9.98	13.47	16.58	19.07	20.87
1525	20.5	21.33	18.91	17.04	12.69	10.42	8.98	10.14	13.4	16.42	19.04	20.73
1526	20.21	21.19	18.52	16.78	12.81	10.7	9.25	10.25	13.16	16.11	19.03	20.6
1527	20.31	21.34	18.52	16.9	12.9	10.69	9.32	10.34	13.33	16.24	19.39	20.73
1528	19.61	20.96	18.25	16.92	12.95	10.73	9.42	10.33	13.13	15.8	18.9	19.59
1529	19.32	20.08	17.93	16.62	13.02	10.87	9.47	10.19	12.71	15.55	17.84	18.87
1530	19.15	19.52	17.68	16.18	12.56	10.86	9.27	9.76	12.62	15.46	17.15	18.75
1531	18.78	19.5	17.78	16.06	12.36	10.94	9.19	9.71	12.56	15.3	16.88	18.27
1532	19.09	19.82	18.07	16.47	12.64	10.94	9.34	9.89	12.73	15.57	17.19	18.66
1533	19.33	19.79	17.76	16.65	12.95	11.09	9.71	10.49	12.95	15.7	17.45	18.88
1534	19.39	19.89	17.72	16.7	13.06	11.22	9.88	10.83	13.38	15.73	17.53	18.93
1535	19.39	20	17.91	16.83	13.35	11.41	10.05	11.04	13.85	16.35	18.06	19.12
1536	20.09	20.56	18.51	17.22	13.71	11.55	10.06	11.1	14.47	17.59	19.31	20.28
1537	20.02	20.61	18.23	16.36	11.02	8.68	6.89	8.89	12.87	16.95	18.86	19.91
1538	19.9	20.56	18.07	16.24	10.91	8.73	6.94	8.92	12.85	16.9	18.77	19.83
1539	19.6	20.16	17.81	16.07	10.91	8.74	6.97	8.88	12.59	16.7	18.39	19.48
1540	19.87	20.47	18.12	16.27	11.31	9.31	7.53	9.18	12.73	16.64	18.67	19.67
1541	20.11	20.85	18.52	16.56	11.63	9.69	7.86	9.34	13	16.68	18.95	19.87
1542	19.98	20.82	18.5	16.57	11.84	9.95	8.2	9.48	12.99	16.61	18.84	19.8
1543	19.99	20.84	18.5	16.63	12.21	10.25	8.56	9.6	13.06	16.45	18.71	19.71
1544	20.06	20.87	18.44	16.65	12.29	10.24	8.66	9.69	13.2	16.34	18.67	19.77
1545	19.95	20.52	18.42	16.68	12.4	10.25	8.76	9.8	13.25	16.25	18.38	19.95
1546	20.02	20.62	18.6	16.78	12.43	10.29	8.79	9.91	13.33	16.25	18.52	20.01
1547	20.23	21.13	19	17.02	12.48	10.09	8.62	9.93	13.49	16.43	18.93	20.39
1548	20.26	21.12	18.92	16.99	12.62	10.17	8.75	10.11	13.44	16.43	18.93	20.57
1549	20.28	21.11	18.7	16.95	12.78	10.34	8.81	10.2	13.51	16.6	19.11	20.65
1550	20.16	21.12	18.38	16.69	12.81	10.69	9.22	10.27	13.23	16.28	19	20.58
1551	19.78	21.06	18.2	16.73	12.89	10.67	9.33	10.32	13.15	16.07	18.99	20.09
1552	19.51	20.15	17.71	16.66	13.04	10.74	9.42	10.27	12.81	15.59	17.83	18.96
1553	19.58	19.96	17.64	16.66	13.1	10.8	9.48	10.11	12.74	15.61	17.25	18.89
1554	18.99	20.05	17.79	16.34	12.68	10.89	9.33	9.82	12.54	15.37	17.24	18.5
1555	18.62	20.03	17.97	16.19	12.39	10.85	9.27	9.65	12.48	15.14	16.87	18.11
1556	18.96	20.53	18.63	16.87	12.91	10.93	9.39	9.85	12.58	15.43	17.17	18.43
1557	19.31	20.65	18.91	17.36	13.35	11.18	9.85	10.49	12.87	15.43	17.33	18.54
1558	19.49	20.61	18.74	17.46	13.49	11.35	10.03	10.9	13.31	15.52	17.2	18.75
1559	19.12	19.86	18.05	17.03	13.42	11.41	10.14	11.03	13.58	15.83	17.44	18.91
1560	19.43	20	17.87	16.95	13.55	11.57	10.17	11.21	14.3	16.86	18.35	19.7
1561	20.04	20.59	18.24	16.47	11.15	8.69	6.98	9.09	12.89	16.8	18.95	19.91
1562	20.05	20.63	18.27	16.35	11.01	8.66	6.9	8.92	12.97	16.81	18.9	19.9
1563	19.9	20.45	18.03	16.21	10.97	8.68	6.96	8.97	12.82	16.61	18.65	19.72
1564	20.16	20.7	18.29	16.43	11.51	9.4	7.72	9.21	12.95	16.67	18.92	19.84
1565	20.05	20.71	18.38	16.46	11.99	10.08	8.33	9.42	12.92	16.74	18.96	19.9
1566	20.09	20.86	18.52	16.57	12.11	10.04	8.36	9.53	13.11	16.7	18.94	20.1
1567	20.12	21.05	18.65	16.7	12.13	10.03	8.37	9.57	13.16	16.59	18.83	20.16
1568	20.14	21.08	18.71	16.76	12.06	9.81	8.21	9.59	13.4	16.45	18.65	20.13
1569	19.97	20.55	18.38	16.7	12.28	10.05	8.62	9.78	13.28	16.24	18.37	19.79
1570	19.88	20.46	18.48	16.62	12.45	10.26	8.77	9.88	13.23	16.22	18.33	19.55
1571	19.85	20.89	18.71	16.8	12.55	10.33	8.91	10.01	13.32	16.31	18.69	19.64
1572	19.7	20.89	18.58	16.72	12.69	10.43	9.06	10.15	13.42	16.33	18.77	20.03
1573	19.81	20.92	18.62	16.61	12.74	10.58	9.18	10.19	13.48	16.56	19.05	20.57
1574	20.33	21.32	18.82	16.79	12.85	10.62	9.17	10.31	13.65	17.11	19.48	21.03
1575	19.74	21	18.46	16.94	12.95	10.65	9.19	10.38	13.57	16.67	19.24	20.55
1576	19.39	20.06	17.79	16.49	12.99	10.76	9.41	10.41	13.28	16.04	18.32	19.1
1577	19.47	20.73	18.45	16.88	13.09	10.6	9.38	10.46	13.76	16.69	18.53	19.29
1578	20.09	21.41	18.93	16.97	12.94	10.83	9.5	10.33	13.4	16.54	18.67	19.63
1579	19.41	20.66	18.17	16.41	12.44	10.95	9.32	9.76	12.3	15.08	17.4	18.4
1580	19.29	20.8	18.52	16.98	12.9	10.94	9.55	10.05	12.61	15.12	16.89	18.31
1581	19.73	21.14	19.13	17.56	13.49	11.19	9.95	10.78	13.29	15.5	17.08	18.69
1582	19.73	21.02	19.16	17.7	13.61	11.43	9.96	11	13.59	15.69	17.15	18.99
1583	19.21	19.96	18.41	17.51	13.65	11.52	10.16	11.09	13.75	15.93	17.34	19.02
1584	19.73	20.12	18.15	17.54	13.8	11.62	10.02	11.24	14.46	17.1	18.31	19.99
1585	20.02	20.46	18.01	16.39	11.51	9.17	7.48	9.26	12.69	16.61	18.89	19.71
1586	20.19	20.56	18.25	16.5	11.19	8.79	7.02	9.11	13.01	16.71	19.05	19.94
1587	19.97	20.49	18.1	16.33	11.08	8.72	7.05	8.98	12.96	16.61	18.75	19.78
1588	19.83	20.35	18	16.2	11.6	9.53	7.91	9.23	12.77	16.58	18.57	19.6
1589	20.25	20.76	18.34	16.48	12.07	10.21	8.58	9.56	12.97	17.08	18.93	20.09
1590	20.07	20.66	18.35	16.37	12.07	10.2	8.55	9.52	13	16.96	18.82	20.06
1591	20.19	20.98	18.71	16.71	12.06	10	8.28	9.59	13.32	16.97	19.06	20.41
1592	20.15	20.86	18.7	16.81	11.98	9.62	7.95	9.55	13.62	16.65	18.79	20.1
1593	20.09	20.49	18.26	16.74	12.27	9.8	8.28	9.69	13.49	16.4	18.67	19.71
1594	19.86	20.5	18.24	16.68	12.45	10.08	8.61	9.95	13.39	16.25	18.48	19.66
1595	19.86	20.73	18.38	16.71	12.62	10.26	8.76	10.05	13.47	16.52	18.78	19.89
1596	19.69	20.74	18.39	16.69	12.7	10.45	8.89	10.14	13.66	16.67	18.72	20.11
1597	20.01	21.05	18.81	16.77	12.8	10.6	9.1	10.21	13.95	17.41	19.32	20.67
1598	20.79	21.59	19.18	17.05	12.89	10.69	9.09	10.1	14.16	17.9	19.42	21
1599	20.75	21.62	19.18	17.17	12.96	10.67	8.93	10.13	14.18	17.85	19.36	21.08
1600	20.5	21.45	19.07	17.2	12.76	10.37	8.74	10.3	14.11	17.71	19.34	20.81
1601	20.88	21.65	19.29	17.35	12.7	10.03	8.74	10.3	14.12	17.76	19.51	21.06
1602	20.88	21.62	19.15	17.22	13.01	10.77	9.4	10.34	13.59	17.1	19.24	20.54
1603	19.65	20.68	18.08	16.47	12.44	10.96	9.39	9.71	12.19	15.06	17.66	18.4
1604	19.3	20.97	18.43	17.07	12.95	10.92	9.62	10.25	12.6	15.06	17.14	18.12
1605	19.86	21.2	18.9	17.65	13.54	11.31	9.86	11.02	13.61	15.77	17.58	18.87
1606	19.86	20.94	19.13	17.76	13.57	11.43	9.67	11.09	14.14	16.34	17.89	19.32
1607	19.26	20.1	18.57	17.75	13.76	11.51	9.93	11.19	14.28	16.53	17.72	19.36
1608	19.35	19.86	18.07	17.61	13.82	11.62	10.03	11.26	14.49	16.98	18.27	19.63
1609	19.52	20.1	17.77	16.02	11.31	9.3	7.54	9.03	12.67	16.79	18.35	19.49
1610	20.13	20.69	18.2	16.37	11.42	9.17	7.55	9.14	13.07	17.2	18.9	20.05
1611	19.77	20.35	17.96	16.2	11.33	9.19	7.69	9.19	12.87	16.77	18.51	19.66
1612	19.55	20.04	17.77	16.05	11.67	9.85	8.27	9.29	12.63	16.38	18.31	19.28
1613	20.24	20.55	18.27	16.41	12.08	10.08	8.47	9.5	12.97	16.85	18.84	19.9
1614	20.32	20.69	18.54	16.61	12.12	10.07	8.31	9.62	13.28	17.04	19.08	20.17
1615	20.13	20.63	18.56	16.69	12.17	9.97	8.24	9.61	13.55	17.06	19.18	20.07
1616	19.98	20.42	18.34	16.71	12.25	10.12	8.41	9.72	13.64	16.92	18.89	19.6
1617	20.02	20.31	18.02	16.64	12.41	10.24	8.71	9.82	13.62	16.67	18.54	19.47
1618	19.97	20.58	18.34	16.8	12.48	10.19	8.61	9.83	13.84	17.17	18.93	19.82
1619	20.13	20.88	18.5	16.76	12.52	10.22	8.54	9.9	13.91	17.34	19.23	20.39
1620	20.46	21.23	18.77	16.82	12.67	10.53	8.96	10.11	13.74	17.3	19.22	20.67
1621	20.57	21.23	18.72	16.66	12.73	10.69	9.33	10.32	13.77	17.55	19.32	20.68
1622	20.73	21.5	19.03	16.9	12.89	10.75	9.42	10.31	14.1	17.81	19.44	20.87
1623	20.87	21.62	19.2	17.15	12.95	10.77	9.14	10.26	14.16	17.85	19.54	20.98
1624	21.14	21.64	19.41	17.37	12.38	10.09	8.36	10.24	14.14	17.68	19.39	21.07
1625	21.02	21.79	19.37	17.51	12.34	9.77	8.41	10.37	14.14	17.7	19.63	21.12
1626	19.55	20.77	18.03	16.68	12.86	10.74	9.44	10.33	13.46	16.66	18.6	19.57
1627	18.59	19.59	17.25	16.07	12.25	10.76	9.08	9.6	12.24	14.97	16.88	18.03
1628	18.61	20.18	17.81	16.87	12.83	10.98	9.6	10.24	12.45	14.93	16.71	17.99
1629	19.07	20.58	18.35	17.43	13.3	11.2	10.08	10.86	13.12	15.26	16.87	18.29
1630	19.25	20.31	18.41	17.55	13.5	11.36	10.18	11.13	13.89	16.05	17.7	18.97
1631	18.87	19.63	17.93	17.33	13.49	11.44	10.23	11.2	14.17	16.44	17.84	19.11
1632	19.22	19.77	17.76	17.36	13.79	11.64	10.3	11.29	14.44	16.8	18.24	19.34
1633	18.35	18.82	16.76	15.25	10.38	8.42	6.9	8.78	12.37	15.6	17.21	18.19
1634	19.9	20.42	17.98	16.23	11.11	8.93	7.31	9.06	13.21	17.19	18.7	19.87
1635	20.21	20.71	18.26	16.44	11.42	9.22	7.67	9.31	13.13	17.18	18.93	20.1
1636	19.78	20.33	17.97	16.23	11.58	9.63	8.08	9.35	12.9	16.66	18.54	19.51
1637	19.78	20.24	17.98	16.26	11.79	9.88	8.25	9.47	12.93	16.49	18.5	19.51
1638	20.15	20.49	18.35	16.68	11.97	9.74	7.97	9.59	13.48	16.91	19.06	19.79
1639	20.3	20.67	18.7	16.77	12.02	9.76	8.1	9.64	13.8	17.51	19.27	19.92
1640	20.05	20.8	18.51	16.65	12.24	10.2	8.63	9.73	13.71	17.41	19	19.87
1641	19.84	20.5	18.06	16.46	12.2	10.29	8.81	9.75	13.35	16.96	18.71	19.49
1642	20.37	21.17	18.65	16.8	12.44	10.42	8.97	10	13.74	17.44	19.3	20.22
1643	20.71	21.15	18.78	16.87	12.54	10.48	8.92	9.99	13.93	17.73	19.21	20.59
1644	20.64	21	18.89	16.94	12.66	10.62	9.14	10.12	13.92	17.77	19.03	20.47
1645	20.8	21.14	19.02	17.05	12.74	10.71	9.2	10.25	14.12	17.85	19.01	20.57
1646	20.91	21.27	19.13	17.2	12.64	10.68	8.94	10.21	14.17	17.86	18.99	20.64
1647	20.99	21.43	19.26	17.32	12.46	10.4	8.51	10.25	14.17	17.82	19.01	20.73
1648	20.94	21.34	19.27	17.35	12.22	10.01	8.32	10.36	14.08	17.57	18.99	20.7
1649	21.07	21.26	19.33	17.34	12.28	9.99	8.58	10.42	14.13	17.25	19.01	20.76
1650	19.6	20.53	18.16	16.76	12.86	10.9	9.57	10.4	13.41	16.61	18.45	19.52
1651	18.11	18.77	16.79	15.74	12.16	10.81	9.25	9.69	12.22	14.82	16.41	17.78
1652	18.57	19.31	17.34	16.47	12.74	10.97	9.62	10.39	12.85	15.22	16.74	18.17
1653	18.81	19.99	17.92	17.13	13.19	11.17	9.96	10.77	13.28	15.46	16.85	18.39
1654	18.65	19.98	17.97	17.17	13.22	11.26	9.99	10.84	13.42	15.66	17.2	18.54
1655	18.55	19.31	17.54	16.81	13.12	11.33	10.05	10.97	13.64	15.83	17.23	18.49
1656	19.11	19.72	17.67	17.19	13.54	11.52	10.35	11.28	14.33	16.85	18.28	19.23
1657	19.28	19.88	17.63	15.99	10.74	8.54	6.9	9.16	13.2	16.4	18.13	19.22
1658	20.43	20.93	18.42	16.49	11.19	8.83	7.12	9.25	13.66	17.64	19.2	20.41
1659	20.63	20.96	18.45	16.73	11.55	9.06	7.37	9.44	13.57	17.57	19.43	20.25
1660	20.49	20.89	18.48	16.75	11.67	9.2	7.48	9.4	13.78	17.52	19.42	20.14
1661	20.59	21.18	18.77	16.74	11.72	9.39	7.65	9.46	13.88	17.68	19.47	20.44
1662	20.43	21	18.6	16.7	11.72	9.61	7.94	9.47	13.81	17.6	19.22	20.24
1663	18.74	19.28	17.16	15.56	10.54	8.47	6.87	9.04	12.73	15.81	17.5	18.63
1664	20.61	21.14	18.6	16.59	11.24	8.84	7.05	9.38	13.88	17.71	19.32	20.6
1665	20.08	20.59	18.16	16.42	11.4	9.09	7.41	9.33	13.43	17.39	18.96	19.87
1666	20.11	20.64	18.21	16.41	11.42	9.23	7.59	9.4	13.55	17.4	18.9	19.87
1667	20.31	20.85	18.33	16.44	11.38	9.33	7.6	9.43	13.79	17.58	19.03	20.31
1668	19.74	20.28	17.86	16.19	11.44	9.75	8.11	9.46	13.54	16.9	18.55	19.7
1669	19.69	20.22	17.77	16.13	10.9	8.71	7.04	9.35	13.41	16.71	18.46	19.64
1670	20.53	21.03	18.52	16.54	11.25	8.83	7.14	9.52	13.86	17.65	19.25	20.53
1671	19.85	20.45	18.03	16.18	11.2	9.06	7.41	9.3	13.38	17.19	18.59	19.76
1672	18.77	19.39	17.11	15.62	11.02	9.21	7.63	9.2	12.81	16.03	17.65	18.83
1673	18.41	19.06	16.86	15.5	10.9	9.31	7.73	9.35	12.61	15.56	17.31	18.4
1674	19.13	19.8	17.41	16.02	11.27	9.63	7.96	9.64	13.18	16.15	17.95	19.03
1675	19.96	20.45	17.94	16.27	11.01	8.79	7.14	9.46	13.56	17	18.68	19.92
1676	20.03	20.59	18.02	16.33	11.13	8.85	7.23	9.53	13.63	17.12	18.82	20.06
1677	18.71	19.28	16.97	15.53	10.66	8.66	7.11	9.08	12.67	15.86	17.51	18.65
1678	17.56	18.25	16.15	14.99	10.48	8.78	7.23	8.8	11.84	14.96	16.49	17.51
1679	18.43	19.27	17.06	15.76	11.04	9.34	7.71	9.47	12.69	15.75	17.39	18.4
1680	19.55	20.23	17.8	16.18	11.38	9.73	8.07	9.67	13.52	16.54	18.38	19.56
1681	19.5	19.94	17.6	16	10.9	8.81	7.21	9.52	13.3	16.52	18.33	19.4
1682	18.56	19	16.76	15.38	10.62	8.81	7.19	9.07	12.64	15.83	17.54	18.47
1683	16.97	17.3	15.12	14	10.01	8.67	7	7.74	10.96	14.35	15.82	16.85
1684	17.15	17.64	15.41	14.32	10.14	8.67	7.14	7.98	11.18	14.62	16.05	17.02
1685	18.21	18.85	16.67	15.35	10.87	9.29	7.78	9.3	12.5	15.36	17.14	18.14
1686	20.23	20.79	18.41	16.51	11.92	10.1	8.62	9.83	13.76	17.32	18.92	20.19
1687	17.72	18.06	16.02	14.93	10.39	8.68	7.09	9.04	12.25	15.35	16.79	17.67
1688	16.32	16.61	14.39	13.36	9.56	8.23	6.65	7.49	10.49	13.71	15.12	16.14
1689	16.16	16.46	14.22	13.12	9.46	8.29	6.63	7.03	10.16	13.41	14.81	16
1690	17.91	18.34	16.04	14.68	10.27	8.72	7.1	8.49	11.91	14.96	16.69	17.76
1691	19.73	20.33	17.86	16.14	11.41	9.62	8.01	9.63	13.47	16.88	18.54	19.74
1692	20.65	21.16	18.66	16.79	12.21	10.18	8.64	9.93	14.06	17.63	19.3	20.55
