# Supplementary material for: Roles of host and environment in shift of primary anthrax host species in Kruger National Park
Source: PLoS One. 2024 Dec 6;19(12):e0314103. doi: 10.1371/journal.pone.0314103 (PMC11623471; doi:10.1371/journal.pone.0314103)
Supplement: S1 Data — (ZIP) [file pone.0314103.s001.zip › Ochai Supplementary Data/Tmin excel/2004.xlsx]

## Sheet: 2004
UPID	2004_1	2004_2	2004_3	2004_4	2004_5	2004_6	2004_7	2004_8	2004_9	2004_10	2004_11	2004_12
1	21.81	21.55	20.35	18.67	13.82	10.44	10.35	13.15	14.83	18.59	21.55	21.57
2	22	21.73	20.56	18.81	13.92	10.47	10.39	13.24	14.87	18.68	21.67	21.69
3	22.11	21.85	20.61	18.81	13.94	10.61	10.57	13.29	14.88	18.68	21.68	21.78
4	22.19	22.06	20.61	18.86	14.02	10.59	10.53	13.27	14.89	18.84	21.68	21.87
5	21.91	21.95	20.4	18.85	13.96	10.43	10.25	13.06	14.76	18.84	21.39	21.71
6	21.88	22.06	20.54	18.97	13.95	10.46	10.29	13.1	14.82	19.03	21.43	21.74
7	22.27	22.24	20.78	19.21	14.07	10.61	10.46	13.28	15.09	19.27	21.69	21.96
8	22.3	22.4	20.8	19.24	14.15	10.79	10.74	13.48	15.29	19.26	21.61	22
9	22.14	22.32	20.67	19.12	14.11	10.8	10.69	13.56	15.33	19.11	21.36	21.83
10	21.98	22.16	20.59	19.15	14.07	10.75	10.59	13.42	15.14	18.98	21.2	21.65
11	22.01	22.23	20.87	19.39	14.17	10.77	10.63	13.36	15.04	18.95	21.57	21.7
12	21.71	22	20.72	19.35	14.25	10.69	10.45	13.16	14.67	18.08	21.37	21.45
13	21.63	21.85	20.61	19.31	14.25	10.68	10.46	13.12	14.49	17.84	21.11	21.37
14	21.72	22.01	20.78	19.45	14.31	10.73	10.54	13.3	14.7	17.97	21.2	21.49
15	21.82	22	20.87	19.62	14.4	10.77	10.59	13.51	14.92	18.17	21.35	21.59
16	22.3	22.4	20.99	19.5	14.63	11.3	11.01	14.13	15.58	19.03	21.73	21.97
17	22.44	22.54	20.65	19.1	14.81	11.61	11.35	14.35	15.79	19.24	21.71	22.13
18	22.15	22.13	20.85	19.35	14.85	11.74	11.43	14.54	15.73	18.67	21.54	21.93
19	21.91	21.7	20.49	18.86	13.99	10.29	10.1	13.12	14.94	18.6	21.76	21.79
20	21.85	21.7	20.51	18.88	13.99	10.46	10.37	13.15	14.92	18.6	21.67	21.69
21	22.13	21.91	20.75	19.02	14.06	10.68	10.55	13.31	15.01	18.71	21.86	21.85
22	22.27	22.13	20.77	19.05	14.14	10.67	10.61	13.31	15.02	18.89	21.88	22
23	22.13	22.16	20.5	18.94	14.12	10.66	10.52	13.32	15.03	19.22	21.66	21.92
24	22.01	22.11	20.44	18.91	14.09	10.69	10.56	13.37	15.17	19.16	21.5	21.79
25	22.21	22.32	20.61	19.16	14.11	10.72	10.65	13.43	15.22	19.2	21.66	21.91
26	22.4	22.54	20.88	19.34	14.22	10.86	10.75	13.62	15.39	19.41	21.88	22.16
27	22.41	22.52	21.17	19.49	14.32	10.87	10.75	13.76	15.52	19.59	22.06	22.18
28	22.23	22.29	21.1	19.63	14.35	10.95	10.74	13.75	15.5	19.41	22.17	21.97
29	22.22	22.4	21.12	19.65	14.35	10.89	10.76	13.74	15.44	19.27	22	21.86
30	22.03	22.28	21.01	19.6	14.38	10.95	10.76	13.69	15.21	18.77	21.75	21.73
31	21.89	22.08	20.77	19.59	14.42	10.96	10.7	13.54	15.04	18.46	21.54	21.64
32	21.62	21.82	20.55	19.4	14.35	10.8	10.59	13.29	14.61	17.85	21.13	21.33
33	21.53	21.78	20.66	19.49	14.33	10.77	10.49	13.34	14.7	17.94	21.1	21.26
34	22.14	22.41	20.7	19.2	14.48	11.13	10.92	14.03	15.48	18.93	21.44	21.93
35	22.41	22.58	20.5	18.83	14.69	11.46	11.34	14.18	15.42	18.87	21.51	22.12
36	22.43	22.6	20.67	19.02	14.82	11.5	11.37	14.49	15.78	19.17	21.65	22.21
37	21.69	21.59	20.35	18.67	13.87	10.14	9.95	12.83	14.62	18.18	21.38	21.57
38	21.74	21.54	20.42	18.83	14	10.5	10.36	13.08	14.77	18.27	21.44	21.52
39	22.01	21.86	20.43	18.71	13.97	10.74	10.67	13.28	14.83	18.63	21.56	21.7
40	22	21.93	20.28	18.71	13.99	10.77	10.74	13.36	14.9	18.84	21.53	21.74
41	21.99	21.9	20.16	18.61	14.06	10.8	10.77	13.45	15.01	19.11	21.54	21.78
42	22.23	22.26	20.53	18.96	14.15	10.81	10.74	13.49	15.19	19.19	21.84	22
43	22.24	22.3	20.91	19.36	14.29	10.77	10.69	13.4	15.09	18.78	21.88	21.91
44	22.4	22.44	21.11	19.54	14.37	10.86	10.69	13.49	15.29	18.97	22.03	22.03
45	22.45	22.39	21.1	19.61	14.34	10.8	10.67	13.45	15.27	19.18	22.12	22.01
46	22.23	22.29	21.03	19.61	14.37	10.71	10.56	13.4	15.07	18.78	21.85	21.83
47	22.52	22.8	21.06	19.49	14.4	10.87	10.71	13.72	15.48	19.42	22	22.27
48	22.48	22.85	21.05	19.3	14.38	10.84	10.63	13.75	15.45	19.3	22	22.34
49	22.43	22.91	21.21	19.15	14.37	10.8	10.7	13.76	15.38	19.14	22.1	22.25
50	21.85	22.27	20.97	19.47	14.34	10.91	10.69	13.79	15.33	18.94	21.64	21.61
51	21.65	21.88	20.79	19.67	14.36	10.87	10.72	13.65	14.97	18.22	21.3	21.39
52	22.04	22.31	20.9	19.33	14.39	11.02	10.79	13.95	15.36	18.81	21.39	21.79
53	22.32	22.63	20.6	18.86	14.58	11.25	11.07	14.21	15.26	18.49	21.35	21.89
54	22.36	22.32	20.38	18.68	14.61	11.03	11.08	14.09	15.34	18.64	21.44	21.89
55	21.94	21.96	20.5	18.71	13.89	10.19	9.96	12.78	14.55	18.09	21.31	21.67
56	21.77	21.66	20.46	18.86	14.06	10.54	10.39	13	14.67	18.2	21.41	21.61
57	21.9	21.73	20.53	18.89	14.05	10.8	10.66	13.25	14.81	18.35	21.51	21.61
58	21.86	21.88	20.35	18.69	13.98	10.83	10.79	13.31	14.85	18.64	21.4	21.68
59	21.62	21.67	20.03	18.6	14.05	10.82	10.78	13.38	14.89	18.99	21.25	21.5
60	21.93	22.07	20.46	19.05	14.16	10.77	10.63	13.32	14.93	18.92	21.49	21.75
61	22.01	22.01	20.85	19.28	14.18	10.5	10.29	13.08	14.76	18.33	21.68	21.76
62	22.08	22.11	20.88	19.35	14.22	10.55	10.26	13.09	14.79	18.28	21.73	21.72
63	22.05	22.12	20.85	19.33	14.16	10.46	10.21	13	14.73	18.32	21.7	21.59
64	22.08	22.2	20.95	19.41	14.2	10.33	10.07	12.99	14.8	18.53	21.68	21.73
65	22.05	22.27	20.86	19.47	14.2	10.41	10.19	13.12	14.95	18.78	21.79	21.74
66	22.04	22.26	20.87	19.69	14.41	10.72	10.46	13.32	15.03	18.61	21.72	21.82
67	22.24	22.52	21.09	19.73	14.41	10.85	10.64	13.72	15.44	19.2	21.87	22.04
68	22.43	22.91	21.18	19.17	14.35	10.88	10.66	13.92	15.54	19.77	21.99	22.17
69	21.96	22.34	20.99	19.55	14.34	10.89	10.7	13.8	15.4	19.08	21.63	21.74
70	21.9	22.18	20.88	19.54	14.43	10.88	10.68	13.76	15.31	18.82	21.4	21.74
71	22.18	22.58	20.66	19.02	14.38	11.02	10.81	14.15	15.13	18.32	21.08	21.74
72	22.25	22.37	20.5	18.77	14.56	11.23	11.02	14.15	15.23	18.43	21.21	21.68
73	21.93	22.03	20.58	18.7	13.68	9.94	9.73	12.7	14.46	18.01	21.24	21.58
74	21.69	21.7	20.38	18.79	13.98	10.35	10.12	12.97	14.63	18.07	21.34	21.56
75	21.93	21.74	20.61	18.99	14.14	10.74	10.52	13.23	14.87	18.5	21.6	21.7
76	22.02	21.9	20.61	19.02	14.12	10.79	10.6	13.33	14.88	18.73	21.6	21.74
77	21.97	22.06	20.62	19.02	14.19	10.76	10.71	13.42	14.99	19.07	21.39	21.76
78	22.14	22.17	20.76	19.24	14.26	10.74	10.63	13.38	15.09	19.25	21.59	21.97
79	22.14	22.09	20.87	19.33	14.23	10.61	10.41	13.2	14.9	18.89	21.87	21.98
80	22.11	22.12	20.88	19.32	14.21	10.51	10.29	13.1	14.86	18.69	21.96	21.91
81	22.02	22.06	20.81	19.23	14.15	10.36	10.13	12.99	14.77	18.63	21.93	21.72
82	21.93	21.93	20.69	19.14	13.98	10.23	9.96	12.89	14.75	18.82	21.78	21.64
83	21.91	22.03	20.67	19.28	14.09	10.15	9.89	12.88	14.83	18.84	21.95	21.69
84	22.01	22.12	20.77	19.52	14.28	10.48	10.16	12.98	14.83	18.5	21.77	21.77
85	22.06	22.24	20.9	19.73	14.41	10.7	10.48	13.23	14.91	18.42	21.76	21.82
86	22.39	22.75	21.25	19.74	14.42	10.82	10.56	13.64	15.42	19.38	22.02	22.23
87	22.36	22.87	21.35	19.73	14.39	10.87	10.61	13.85	15.59	19.69	22.19	22.34
88	22.26	22.59	21.31	19.64	14.43	10.94	10.66	14.09	15.45	19.28	22.1	22.2
89	22.24	22.38	21.31	19.58	14.48	11.08	10.78	14.22	15.38	18.94	21.91	22.32
90	22.24	22.32	21.19	19.71	14.57	11.22	10.86	14.33	15.55	19.19	21.88	22.28
91	21.78	21.73	20.47	18.84	14.02	10.35	10.19	13.09	14.76	18.42	21.55	21.64
92	21.84	21.83	20.56	18.89	14.07	10.44	10.26	13.18	14.85	18.49	21.62	21.71
93	21.93	21.76	20.6	18.98	14.07	10.49	10.25	13.23	14.84	18.51	21.71	21.72
94	21.93	21.82	20.62	19.02	14.14	10.56	10.37	13.23	14.89	18.57	21.71	21.68
95	22.08	21.89	20.75	19.18	14.29	10.81	10.62	13.34	15.01	18.91	21.81	21.78
96	22.17	21.94	20.76	19.27	14.3	10.84	10.68	13.36	15.03	19.1	21.74	21.9
97	22.09	22.05	20.79	19.27	14.23	10.6	10.49	13.23	14.9	19.22	21.61	21.89
98	22.08	22.05	20.73	19.17	14.16	10.46	10.24	13.14	14.88	19.21	21.45	21.86
99	22.06	22.05	20.7	19.13	14.1	10.36	10.09	13.04	14.82	19.16	21.43	21.73
100	21.96	21.86	20.6	19.19	14.11	10.38	10.13	12.91	14.63	18.6	21.78	21.52
101	21.53	21.64	20.38	19.01	13.93	10.2	9.89	12.7	14.29	17.78	21.33	21.19
102	21.65	21.8	20.45	19.09	13.95	10.05	9.65	12.61	14.31	17.73	21.3	21.34
103	21.8	21.99	20.59	19.16	13.98	10.04	9.7	12.58	14.29	17.74	21.26	21.44
104	21.93	22.39	20.85	19.34	14.02	10.14	9.87	12.8	14.59	18.5	21.5	21.78
105	21.89	22.37	20.72	19.46	14.17	10.42	10.18	13.27	15.16	19.05	21.38	21.76
106	22.11	22.59	20.82	19.54	14.36	10.73	10.52	13.68	15.26	18.83	21.55	21.98
107	22.01	22.43	21.17	19.75	14.53	10.98	10.7	13.9	15.48	19.26	21.92	22.25
108	22.04	22.19	21.08	19.71	14.65	11.06	10.77	13.93	15.56	19.45	21.83	22.01
109	21.79	21.68	20.47	18.88	14.06	10.41	10.32	13.18	14.77	18.65	21.54	21.64
110	21.83	21.69	20.53	18.88	14.02	10.32	10.17	13.15	14.8	18.64	21.59	21.63
111	21.8	21.56	20.45	18.81	13.94	10.23	10.05	13.06	14.67	18.47	21.41	21.5
112	21.82	21.67	20.56	18.93	14.07	10.39	10.17	13.12	14.7	18.37	21.53	21.61
113	21.91	21.76	20.67	19.04	14.22	10.59	10.35	13.2	14.8	18.44	21.64	21.61
114	21.97	21.79	20.66	19.15	14.22	10.6	10.45	13.19	14.84	18.69	21.74	21.68
115	21.88	21.81	20.6	19.11	14.24	10.49	10.29	13.12	14.75	18.63	21.72	21.65
116	21.92	21.98	20.7	19.16	14.29	10.56	10.35	13.1	14.67	18.59	21.81	21.75
117	21.84	21.98	20.63	19.02	14.11	10.4	10.21	12.96	14.54	18.66	21.42	21.56
118	21.73	21.86	20.52	19.06	14.04	10.29	10.01	12.89	14.43	18.3	21.4	21.38
119	21.37	21.5	20.33	18.88	13.94	10.13	9.85	12.65	14.18	17.47	20.91	21.14
120	21.35	21.67	20.35	18.92	13.88	10.03	9.72	12.55	14.03	17.29	20.79	21.02
121	21.63	21.96	20.41	18.97	13.98	10.19	10.02	12.84	14.4	18.14	21.08	21.36
122	21.07	21.39	19.75	18.5	14.12	10.61	10.45	13.36	14.8	18.54	20.89	21.25
123	21.37	21.47	19.73	18.35	14.13	10.73	10.6	13.63	14.91	18.44	20.95	21.26
124	22.12	22.21	20.15	18.81	14.25	10.79	10.56	13.79	15.07	18.6	21.33	21.61
125	21.88	22.3	20.4	19.16	14.33	10.83	10.65	13.78	15.06	18.33	21.13	21.63
126	21.86	22.35	20.69	19.44	14.49	10.93	10.7	13.85	15.28	18.7	21.43	21.95
127	21.59	21.53	20.41	18.76	13.78	10.13	9.97	13	14.64	18.62	21.29	21.53
128	21.77	21.63	20.45	18.86	13.88	10.19	10.02	13.06	14.67	18.73	21.25	21.65
129	21.56	21.47	20.31	18.73	13.93	10.26	10.14	13.06	14.56	18.47	20.86	21.33
130	21.7	21.59	20.42	18.82	14.03	10.44	10.2	13.09	14.58	18.41	21.07	21.4
131	21.83	21.72	20.59	19.02	14.17	10.54	10.32	13.16	14.71	18.49	21.49	21.52
132	21.74	21.74	20.58	19.03	14.17	10.58	10.38	13.12	14.71	18.48	21.47	21.4
133	21.48	21.54	20.39	18.84	14.07	10.43	10.16	12.99	14.43	18.04	21.18	21.22
134	21.59	21.7	20.5	19	14.09	10.47	10.22	12.97	14.39	17.97	21.23	21.4
135	21.88	22.01	20.76	19.2	14.22	10.56	10.33	12.99	14.47	18.13	21.51	21.59
136	21.57	21.89	20.48	18.94	14.01	10.39	10.16	12.88	14.3	18.04	21.16	21.37
137	21.34	21.52	20.4	18.92	14.01	10.25	10	12.66	14.03	17.3	20.77	21.04
138	21.36	21.69	20.23	18.72	14.06	10.46	10.32	12.88	14.11	17.26	20.62	20.96
139	20.96	20.99	19.39	17.93	13.92	10.75	10.59	13.54	14.61	18.27	20.77	21.07
140	20.79	20.86	19.29	17.74	13.88	10.61	10.49	13.55	14.5	17.91	20.6	20.77
141	21.23	21.32	19.56	18.09	14.01	10.67	10.46	13.66	14.6	18.03	20.85	21.01
142	21.56	21.46	19.68	18.19	14	10.74	10.5	13.79	14.63	17.85	20.69	20.96
143	21.77	21.59	19.8	18.32	14.02	10.74	10.53	13.85	14.58	17.8	20.73	21.03
144	22.06	21.92	20.21	18.78	14.27	10.9	10.55	13.99	14.86	18.21	21.21	21.6
145	20.89	20.69	19.58	18.07	13.71	10.42	10.49	13.15	14.29	17.65	20.12	20.5
146	21.09	21.07	19.89	18.35	13.9	10.44	10.43	13.22	14.51	17.93	20.42	20.79
147	20.97	21.01	19.77	18.33	13.86	10.39	10.33	13.06	14.39	17.92	20.25	20.71
148	21.48	21.52	20.27	18.69	14	10.49	10.31	13.11	14.51	18.4	20.61	21.27
149	21.47	21.56	20.27	18.72	14	10.4	10.27	13.05	14.54	18.39	20.66	21.27
150	21.79	21.84	20.57	18.98	14.15	10.55	10.38	13.15	14.7	18.7	21.07	21.52
151	21.58	21.7	20.37	18.86	14.15	10.72	10.54	13.22	14.58	18.48	20.96	21.42
152	21.72	21.83	20.44	18.8	14.18	10.91	10.78	13.33	14.7	18.53	21.11	21.52
153	21.88	22.14	20.8	19.16	14.27	10.95	10.81	13.21	14.6	18.35	21.62	21.69
154	21.78	22.04	20.52	18.89	14.21	10.86	10.74	13.16	14.43	18.22	21.31	21.53
155	21.32	21.68	20.56	18.9	14.14	10.72	10.52	12.83	14.02	17.25	20.75	20.98
156	21.33	21.76	20.16	18.35	14.02	10.76	10.65	12.98	14.03	17.11	20.58	20.93
157	20.99	21.02	19.38	17.8	13.8	10.71	10.63	13.55	14.6	18.09	20.73	21.06
158	20.68	20.66	19.25	17.67	13.74	10.53	10.52	13.65	14.5	17.98	20.38	20.61
159	20.89	20.87	19.4	17.81	13.83	10.65	10.52	13.7	14.47	17.74	20.38	20.65
160	21.2	21.1	19.57	17.95	13.91	10.72	10.52	13.75	14.51	17.61	20.42	20.67
161	21.65	21.2	19.75	18.11	14	10.75	10.51	13.82	14.56	17.74	20.66	20.93
162	21.93	21.4	19.92	18.38	14.09	10.82	10.57	13.97	14.8	18	20.88	21.12
163	20.42	20.36	19.14	17.53	13.54	10.54	10.74	13.3	14.29	17.47	19.99	20.17
164	20.34	20.27	19.02	17.47	13.51	10.57	10.74	13.33	14.17	17.32	19.84	20.11
165	20.42	20.41	19.14	17.68	13.64	10.68	10.88	13.43	14.29	17.44	19.98	20.19
166	20.45	20.51	19.26	17.84	13.8	10.82	10.85	13.38	14.34	17.48	20	20.31
167	21.06	21.09	19.79	18.39	14.08	10.95	10.96	13.61	14.76	18.1	20.7	20.96
168	21.15	21.17	19.79	18.51	14.16	11.06	11.13	13.71	14.81	18.31	20.72	21.2
169	21.26	21.25	19.74	18.36	14.1	11.15	11.15	13.73	14.78	18.4	20.65	21.34
170	21.74	21.76	20.2	18.47	14.15	11.17	11.17	13.84	14.88	18.8	21.04	21.66
171	21.87	22.07	20.55	18.61	14.14	11.04	10.99	13.7	14.81	18.77	21.31	21.63
172	21.78	21.97	20.29	18.41	14.09	10.89	10.89	13.44	14.6	18.26	21.27	21.51
173	21.57	21.95	20.32	18.24	14.05	10.73	10.78	13.12	14.18	17.41	21.04	21.1
174	21.52	21.85	20.15	18.08	13.9	10.61	10.69	13.24	14.23	17.27	20.88	21
175	21.39	21.45	19.68	17.93	13.82	10.59	10.63	13.51	14.6	17.9	20.95	21.27
176	20.59	20.68	19.26	17.73	13.7	10.54	10.55	13.7	14.54	18.09	20.34	20.7
177	20.44	20.41	19.05	17.57	13.62	10.42	10.45	13.62	14.32	17.42	20.08	20.28
178	20.43	20.27	18.97	17.46	13.6	10.44	10.44	13.56	14.17	17.09	19.91	20.04
179	20.64	20.31	19.06	17.62	13.69	10.55	10.44	13.62	14.19	17.12	20.06	20.13
180	20.96	20.5	19.3	17.93	13.86	10.78	10.5	13.8	14.37	17.31	20.24	20.32
181	19.78	19.82	18.61	16.98	13.02	9.93	10.21	12.85	13.75	17.02	19.37	19.52
182	19.84	19.91	18.74	17.06	13.18	10.1	10.37	13.01	13.9	17.09	19.38	19.57
183	19.76	19.88	18.72	17.05	13.2	10.25	10.53	13.05	13.82	16.96	19.29	19.49
184	20.26	20.42	19.16	17.53	13.59	10.71	10.95	13.51	14.34	17.4	19.9	20.06
185	20.44	20.57	19.28	17.69	13.83	10.9	11.12	13.72	14.51	17.6	20.21	20.34
186	20.34	20.48	19.19	17.8	13.82	10.97	11.2	13.77	14.53	17.61	20.16	20.4
187	20.63	20.66	19.37	18.01	13.99	11.2	11.34	13.89	14.64	17.87	20.44	20.81
188	20.89	20.93	19.58	18.09	14.05	11.13	11.19	13.91	14.71	18.13	20.56	21.14
189	21.21	21.32	19.79	18.08	13.9	10.64	10.64	13.81	14.82	18.38	20.81	21.38
190	21.58	21.56	19.9	18.04	13.82	10.21	10.47	13.77	14.86	18.67	20.9	21.59
191	21.76	21.52	19.73	17.89	13.75	10.06	10.4	13.68	14.45	17.95	21.09	21.4
192	21.71	21.47	19.69	17.83	13.69	9.98	10.39	13.63	14.42	17.8	21.14	21.34
193	21.58	21.43	19.7	17.95	13.77	10.18	10.48	13.56	14.57	18.03	21.01	21.44
194	20.74	20.75	19.27	17.8	13.67	10.38	10.46	13.62	14.57	18.24	20.37	20.84
195	20.24	20.19	18.92	17.43	13.52	10.16	10.35	13.62	14.31	17.36	19.96	20.06
196	19.86	19.81	18.67	17.07	13.3	9.89	10.09	13.03	13.74	16.75	19.37	19.47
197	19.79	19.62	18.57	17.01	13.2	9.77	9.89	12.79	13.53	16.58	19.27	19.28
198	20	19.72	18.65	17.17	13.3	9.9	10.04	12.96	13.63	16.62	19.38	19.41
199	19.14	19.19	18.22	16.71	12.74	9.59	9.87	12.51	13.38	16.52	18.83	18.99
200	19.39	19.56	18.58	16.95	13.03	9.99	10.21	12.85	13.71	16.83	19.18	19.26
201	20	20.29	19.09	17.35	13.44	10.39	10.61	13.33	14.15	17.35	19.81	19.83
202	20.41	20.71	19.34	17.63	13.64	10.52	10.73	13.56	14.53	17.62	20.19	20.22
203	20.48	20.62	19.3	17.6	13.75	10.75	11	13.74	14.6	17.69	20.23	20.39
204	20.37	20.48	19.18	17.65	13.85	11.06	11.14	13.62	14.5	17.61	20.19	20.37
205	20.58	20.63	19.33	17.69	13.85	11	11.12	13.84	14.67	17.77	20.4	20.68
206	20.72	20.85	19.45	17.73	13.8	10.54	10.68	13.74	14.74	17.91	20.8	20.93
207	20.88	20.93	19.53	17.68	13.65	10.11	10.34	13.5	14.61	17.97	20.77	21.07
208	21.39	21.33	19.62	17.77	13.6	9.95	10.18	13.53	14.73	18.44	20.9	21.5
209	21.75	21.41	19.56	17.75	13.59	9.86	10.2	13.74	14.71	18.55	21.03	21.66
210	21.57	21.29	19.5	17.69	13.58	9.85	10.2	13.74	14.61	18.32	21.07	21.63
211	21.5	21.33	19.57	17.83	13.66	9.96	10.3	13.69	14.64	18.35	20.92	21.46
212	20.91	20.92	19.36	17.84	13.66	10.15	10.3	13.7	14.61	18.42	20.5	21.03
213	20.36	20.31	19.06	17.46	13.53	10.08	10.27	13.63	14.39	17.61	20.18	20.33
214	19.91	19.84	18.78	17.15	13.31	9.73	10.01	13.05	13.8	16.9	19.51	19.6
215	19.68	19.54	18.57	16.94	13.16	9.6	9.69	12.63	13.54	16.56	19.27	19.25
216	19.89	19.63	18.65	17.07	13.27	9.71	9.74	12.73	13.52	16.6	19.35	19.35
217	19.56	19.58	18.59	16.99	12.89	9.7	9.99	12.67	13.66	16.88	19.22	19.34
218	20.11	20.28	19.12	17.41	13.32	10.11	10.4	13.18	14.21	17.42	19.87	19.95
219	20.67	20.84	19.51	17.79	13.69	10.5	10.82	13.64	14.64	17.97	20.53	20.69
220	20.93	21.06	19.67	17.9	13.8	10.6	10.91	13.73	14.71	18.17	20.76	20.98
221	20.82	20.93	19.53	17.75	13.74	10.64	10.95	13.67	14.63	18.24	20.72	20.98
222	20.75	20.91	19.51	17.74	13.82	10.86	10.96	13.67	14.66	18.24	20.7	21.04
223	20.78	20.95	19.52	17.7	13.71	10.53	10.76	13.82	14.77	18.11	20.72	21.04
224	20.78	20.93	19.51	17.66	13.56	10.12	10.38	13.69	14.71	18.05	20.77	21.05
225	20.94	21.09	19.58	17.69	13.59	10.01	10.27	13.54	14.6	18.04	20.8	21.07
226	21.08	21.23	19.6	17.74	13.55	9.98	10.2	13.54	14.57	18.2	20.73	21.28
227	21.58	21.59	19.68	17.82	13.59	9.9	10.2	13.64	14.75	18.56	21.02	21.61
228	21.67	21.55	19.62	17.73	13.53	9.82	10.12	13.68	14.65	18.43	21.2	21.64
229	21.66	21.71	19.7	17.82	13.56	9.87	10.18	13.68	14.39	17.99	21.11	21.6
230	21.26	21.55	19.59	17.82	13.57	9.9	10.14	13.63	14.44	18.17	20.82	21.32
231	20.77	20.91	19.3	17.6	13.49	9.89	10.14	13.65	14.56	18.16	20.48	20.82
232	20.44	20.37	19.09	17.41	13.45	9.81	10.15	13.45	14.3	17.47	20.09	20.24
233	20.17	20.05	18.88	17.26	13.3	9.75	10.02	13.19	13.93	17.04	19.72	19.79
234	20.13	19.91	18.86	17.19	13.29	9.74	9.87	12.91	13.68	16.89	19.54	19.59
235	20.79	20.82	19.47	17.75	13.48	10.04	10.41	13.39	14.62	18	20.58	20.62
236	20.9	20.93	19.56	17.76	13.56	10.22	10.57	13.56	14.58	18.07	20.72	20.94
237	21.42	21.36	19.88	18.08	13.78	10.51	10.85	13.57	14.55	18.42	20.99	21.48
238	21.63	21.67	20.09	18.21	13.84	10.63	10.92	13.44	14.43	18.51	21.21	21.6
239	21.42	21.4	19.9	18	13.73	10.43	10.75	13.59	14.46	18.41	21.23	21.51
240	20.97	21.1	19.65	17.71	13.6	10.23	10.49	13.76	14.56	18.46	20.91	21.42
241	20.92	21.11	19.56	17.66	13.61	10.09	10.43	13.73	14.68	18.24	20.73	21.23
242	21.02	21.23	19.66	17.75	13.57	9.98	10.25	13.72	14.73	18.33	20.84	21.32
243	21.12	21.38	19.76	17.75	13.57	9.98	10.29	13.74	14.75	18.3	20.86	21.26
244	21.03	21.34	19.73	17.77	13.59	9.98	10.23	13.64	14.65	18.06	20.75	21.2
245	21.3	21.66	19.87	17.91	13.59	9.87	10.17	13.61	14.69	18.19	20.86	21.48
246	21.77	21.83	19.99	17.87	13.56	9.8	10.09	13.64	14.69	18.49	21.23	21.69
247	21.8	21.98	20.12	17.88	13.54	9.79	10.1	13.59	14.06	17.55	21.08	21.52
248	21.67	21.91	19.96	17.79	13.47	9.74	10.04	13.46	13.97	17.43	21.03	21.46
249	21.45	21.85	19.67	17.68	13.46	9.7	10	13.56	14.26	18.07	21.02	21.29
250	21.26	21.38	19.54	17.71	13.5	9.9	10	13.53	14.48	18.33	20.77	20.99
251	20.71	20.64	19.23	17.57	13.46	10.01	10.02	13.56	14.4	17.78	20.33	20.47
252	20.18	19.95	18.81	17.24	13.33	9.72	9.98	13.2	13.87	17	19.67	19.72
253	20.78	20.85	19.57	17.8	13.46	10.07	10.35	13.39	14.53	18	20.69	20.76
254	21.11	20.98	19.63	17.81	13.62	10.21	10.52	13.6	14.51	18.19	20.8	21.25
255	21.64	21.64	20.08	18.06	13.8	10.48	10.75	13.56	14.55	18.48	21.19	21.67
256	21.83	21.85	20.39	18.24	13.88	10.57	10.72	13.51	14.55	18.56	21.38	21.67
257	21.71	21.71	20.19	18.04	13.7	10.25	10.48	13.65	14.54	18.59	21.32	21.68
258	21.27	21.37	19.85	17.81	13.61	10.09	10.3	13.71	14.69	18.59	21.12	21.58
259	21.28	21.4	19.84	17.79	13.64	10.06	10.29	13.77	14.74	18.48	21.1	21.53
260	21.23	21.48	19.83	17.8	13.57	9.96	10.24	13.74	14.74	18.43	21.06	21.56
261	21.05	21.4	19.79	17.77	13.54	9.9	10.14	13.65	14.76	18.25	20.94	21.35
262	21.04	21.44	19.77	17.8	13.54	9.81	10.11	13.56	14.59	18	20.82	21.23
263	21.21	21.57	19.82	17.85	13.59	9.8	10.09	13.6	14.61	18	20.81	21.32
264	21.62	21.88	20.08	17.92	13.54	9.73	10.03	13.63	14.7	18.46	20.99	21.56
265	21.79	21.93	20.35	17.95	13.47	9.68	9.96	13.46	14.15	17.77	21.1	21.48
266	21.79	21.95	20.21	17.88	13.39	9.66	9.94	13.31	13.9	17.34	20.99	21.39
267	21.66	21.92	19.92	17.82	13.46	9.6	9.94	13.5	13.96	17.66	21.12	21.54
268	21.7	21.9	19.95	17.85	13.48	9.88	9.92	13.07	14.07	18.02	21.15	21.49
269	21.22	21.32	19.6	17.74	13.56	10.26	10.01	13.13	14.35	18.2	20.61	21.02
270	20.43	20.23	19.01	17.38	13.32	9.72	9.92	13.44	14.1	17.22	19.88	20.09
271	21.03	20.96	19.71	17.86	13.59	10.14	10.38	13.5	14.49	18.1	20.78	21.12
272	21.39	21.25	19.85	17.9	13.67	10.38	10.62	13.48	14.46	18.29	21.04	21.43
273	21.77	21.69	20.23	18.1	13.9	10.71	10.79	13.29	14.37	18.4	21.25	21.61
274	21.77	21.7	20.29	18.16	13.79	10.64	10.75	13.35	14.35	18.43	21.23	21.61
275	21.67	21.5	20.05	18.03	13.68	10.21	10.44	13.59	14.51	18.51	21.31	21.69
276	21.37	21.21	19.81	17.88	13.63	10.1	10.31	13.64	14.63	18.33	21.12	21.57
277	21.5	21.51	19.89	17.93	13.61	10.05	10.29	13.7	14.64	18.49	21.26	21.69
278	21.58	21.78	20.04	17.97	13.62	9.95	10.18	13.69	14.71	18.56	21.29	21.74
279	21.3	21.62	19.99	17.88	13.58	9.84	10.15	13.63	14.73	18.42	21.05	21.53
280	21.37	21.66	19.96	17.86	13.57	9.82	10.04	13.59	14.69	18.32	20.98	21.48
281	21.32	21.53	19.84	17.85	13.52	9.72	10.01	13.54	14.63	18.24	20.93	21.3
282	21.56	21.75	19.97	17.89	13.55	9.66	9.96	13.61	14.69	18.46	21.13	21.41
283	21.82	21.97	20.28	17.92	13.44	9.59	9.86	13.48	14.34	18.1	21.25	21.6
284	21.83	21.94	20.26	17.84	13.38	9.5	9.82	13.4	14.02	17.53	21.1	21.48
285	21.79	21.97	20.08	17.85	13.4	9.49	9.81	13.48	14.11	17.83	21.17	21.55
286	21.79	21.96	20.16	17.86	13.34	9.67	9.69	13.06	14.12	18.15	21.24	21.63
287	21.58	21.74	19.95	17.81	13.49	10.22	9.95	12.77	14.25	18.34	20.84	21.41
288	20.94	20.85	19.37	17.63	13.36	10.08	9.78	13.36	14.38	17.79	20.39	20.76
289	21.12	20.97	19.7	17.83	13.57	10.24	10.42	13.48	14.3	18.04	20.85	21.33
290	21.28	21.22	19.82	17.81	13.61	10.27	10.47	13.45	14.32	18.13	21.03	21.41
291	21.62	21.61	20.16	17.92	13.67	10.42	10.57	13.41	14.3	18.27	21.21	21.54
292	21.68	21.56	20.17	17.97	13.72	10.35	10.56	13.41	14.3	18.32	21.22	21.63
293	21.41	21.2	19.84	17.85	13.57	10.14	10.4	13.51	14.42	18.19	21.1	21.52
294	21.28	21.09	19.75	17.77	13.56	9.99	10.29	13.57	14.53	18.1	21.04	21.51
295	21.38	21.4	19.84	17.81	13.52	9.94	10.24	13.5	14.48	18.24	21.09	21.57
296	21.56	21.7	20.02	17.96	13.58	9.91	10.13	13.52	14.54	18.35	21.16	21.63
297	21.3	21.63	19.93	17.92	13.48	9.86	10.05	13.58	14.6	18.27	20.96	21.57
298	21.27	21.42	19.94	17.78	13.49	9.76	9.96	13.57	14.63	18.27	20.95	21.3
299	21.39	21.45	19.94	17.9	13.43	9.65	9.95	13.59	14.67	18.35	21.01	21.29
300	21.56	21.81	20.04	17.93	13.47	9.54	9.86	13.6	14.71	18.55	21.26	21.53
301	21.87	22	20.2	17.94	13.35	9.47	9.8	13.5	14.49	18.44	21.32	21.74
302	21.88	21.91	20.33	17.92	13.24	9.39	9.67	13.32	14.16	17.82	21.07	21.49
303	21.92	21.84	20.34	17.86	13.21	9.33	9.63	13.44	14.16	17.89	21.09	21.35
304	21.92	21.92	20.29	17.9	13.17	9.3	9.43	13.12	14.21	18.27	21.27	21.62
305	21.75	21.91	20.13	17.86	13.3	9.91	9.66	12.6	14.12	18.35	21.07	21.57
306	21.39	21.4	19.73	17.73	13.49	10.31	9.92	12.82	14.23	18.23	20.72	21.28
307	21.06	21.01	19.72	17.74	13.54	10.21	10.37	13.38	14.25	17.91	20.65	21.12
308	21.2	21.14	19.84	17.79	13.56	10.1	10.29	13.41	14.35	18	20.91	21.23
309	21.49	21.42	19.98	17.79	13.55	10.09	10.27	13.43	14.4	18.12	21.22	21.43
310	21.52	21.47	20.06	17.85	13.57	10.05	10.27	13.5	14.4	18.22	21.24	21.53
311	21.23	21.17	19.8	17.81	13.54	9.93	10.17	13.49	14.57	18.11	21.08	21.37
312	21.21	21.2	19.74	17.82	13.48	9.86	10.07	13.44	14.59	18.11	21.07	21.36
313	21.34	21.33	19.78	17.8	13.55	9.85	10.08	13.5	14.62	18.15	21.08	21.53
314	21.5	21.6	19.95	17.85	13.5	9.79	10.02	13.53	14.55	18.22	21.05	21.61
315	21.47	21.59	19.96	17.83	13.41	9.72	10.03	13.51	14.58	18.21	20.98	21.55
316	21.35	21.4	19.88	17.8	13.4	9.7	9.84	13.48	14.53	18.11	20.81	21.34
317	21.36	21.53	19.88	17.87	13.34	9.71	9.75	13.45	14.57	18.17	20.88	21.3
318	21.48	21.71	19.97	17.91	13.31	9.48	9.63	13.5	14.63	18.34	21.04	21.42
319	21.66	22	20.04	17.92	13.38	9.36	9.71	13.59	14.64	18.54	21.39	21.7
320	21.95	21.98	20.28	17.93	13.34	9.34	9.63	13.5	14.42	18.4	21.27	21.65
321	21.96	21.79	20.4	17.92	13.14	9.18	9.42	13.27	14.07	17.88	20.97	21.45
322	21.94	21.79	20.28	17.91	13.07	9.14	9.19	12.87	13.92	17.97	21.13	21.46
323	21.86	21.82	20.19	17.81	13.26	9.65	9.54	12.48	13.87	18.02	21.15	21.47
324	21.65	21.71	19.99	17.82	13.59	10.27	9.87	12.54	13.92	17.91	20.94	21.41
325	21.15	21.11	19.82	17.74	13.53	10.19	10.32	13.34	14.22	17.82	20.65	21.14
326	21.41	21.38	20	17.79	13.55	10.15	10.28	13.37	14.26	17.98	21	21.36
327	21.66	21.64	20.19	17.83	13.61	10.1	10.25	13.36	14.27	18.15	21.13	21.49
328	21.53	21.48	20.02	17.82	13.49	10.02	10.16	13.41	14.35	18.09	21.13	21.37
329	21.16	21.08	19.75	17.79	13.48	9.89	10.02	13.39	14.55	17.96	20.93	21.25
330	21.27	21.23	19.78	17.8	13.43	9.88	9.99	13.42	14.5	18.01	21.05	21.37
331	21.5	21.53	19.87	17.82	13.49	9.82	9.99	13.46	14.55	18.13	21.1	21.5
332	21.74	21.75	20.05	17.84	13.45	9.71	9.96	13.48	14.55	18.23	21.08	21.61
333	21.81	21.74	20.04	17.85	13.43	9.66	9.92	13.47	14.59	18.28	21.08	21.61
334	21.66	21.65	19.92	17.85	13.35	9.56	9.8	13.49	14.55	18.22	20.98	21.48
335	21.48	21.69	19.87	17.87	13.27	9.57	9.62	13.41	14.51	18.12	20.9	21.36
336	21.51	21.77	19.96	17.86	13.23	9.4	9.53	13.46	14.53	18.11	20.95	21.4
337	21.59	21.89	20.04	17.84	13.24	9.22	9.52	13.5	14.55	18.34	21.23	21.54
338	21.87	22.08	20.24	17.9	13.3	9.26	9.56	13.5	14.53	18.54	21.44	21.77
339	22.02	21.98	20.33	17.94	13.25	9.25	9.55	13.5	14.48	18.53	21.35	21.75
340	22.02	21.85	20.32	17.83	13.1	9.04	9.15	12.91	13.95	17.9	21.14	21.45
341	21.96	21.66	20.26	18.12	13.39	9.68	9.52	12.53	13.68	17.38	20.94	21.36
342	21.78	21.73	20.16	18.21	13.8	10.25	9.91	12.52	13.67	17.45	20.84	21.29
343	21.39	21.4	19.72	17.69	13.37	9.99	9.58	12.75	14.08	18.09	20.91	21.36
344	21.04	20.85	19.44	17.63	13.06	9.49	9.23	13.44	14.31	17.97	20.63	21.05
345	20.91	20.58	19.29	17.64	13.16	9.45	9.33	13.6	14.36	17.65	20.42	20.82
346	20.64	20.22	19.15	17.51	13.2	9.46	9.58	13.59	14.05	17.2	19.98	20.26
347	20.61	20.14	19.01	17.46	13.32	9.6	9.84	13.42	13.78	17.02	19.73	20.01
348	20.82	20.29	19.2	17.61	13.47	9.64	9.94	13.45	13.87	17.13	19.87	20.18
349	21.09	21.02	19.76	17.72	13.41	9.99	10.1	13.28	14.13	17.73	20.58	20.98
350	21.31	21.27	19.96	17.66	13.52	10.04	10.21	13.23	14.14	17.86	20.84	21.22
351	21.4	21.43	20.15	17.65	13.5	10.15	10.25	13.2	14.08	17.96	20.97	21.3
352	21.21	21.27	19.94	17.68	13.46	9.96	10.11	13.3	14.24	17.77	20.77	21.12
353	20.9	21.04	19.67	17.73	13.37	9.85	9.99	13.31	14.38	17.83	20.63	20.89
354	21.01	21.11	19.71	17.71	13.37	9.79	9.97	13.32	14.41	17.82	20.64	20.9
355	21.27	21.33	19.8	17.69	13.42	9.77	9.95	13.37	14.43	17.88	20.77	21.15
356	21.7	21.74	20.13	17.73	13.36	9.69	9.87	13.4	14.46	18.02	21.01	21.47
357	21.88	21.84	20.27	17.8	13.34	9.57	9.76	13.42	14.52	18.11	21.1	21.58
358	21.83	21.83	20.15	17.83	13.29	9.49	9.75	13.44	14.54	18.17	20.98	21.62
359	21.74	21.93	20.1	17.84	13.26	9.34	9.64	13.44	14.51	18.26	21.05	21.63
360	21.81	21.99	20.16	17.84	13.2	9.23	9.58	13.43	14.52	18.22	21.11	21.62
361	21.69	21.89	20.17	17.83	13.13	9.19	9.46	13.41	14.5	18.29	21.13	21.57
362	21.76	21.95	20.12	17.81	13.2	9.14	9.52	13.43	14.45	18.29	21.32	21.64
363	21.78	21.95	20.15	17.82	13.18	9.13	9.46	13.45	14.52	18.41	21.35	21.65
364	22.03	21.91	20.28	17.87	13.05	8.92	9.09	12.96	14.12	18.14	21.26	21.63
365	22	21.68	20.34	18.16	13.19	9.28	9.22	12.42	13.68	17.43	20.93	21.47
366	21.91	21.68	20.34	18.59	13.82	10.16	9.81	12.67	13.7	17.34	20.94	21.4
367	21.76	21.69	20.06	18.16	13.67	10.1	9.71	12.52	13.77	17.7	20.85	21.36
368	21.36	21.42	19.73	17.67	13.06	9.54	9.16	13.24	14.29	18.12	20.89	21.28
369	21.13	20.97	19.45	17.68	13.06	9.24	9.14	13.49	14.34	17.99	20.63	21.05
370	21.02	20.76	19.41	17.66	13.07	9.5	9.28	13.66	14.35	17.7	20.51	20.87
371	20.85	20.38	19.15	17.53	13.19	9.54	9.47	13.63	14.11	17.3	20.19	20.4
372	20.64	20.13	19.11	17.5	13.32	9.52	9.76	13.5	13.85	17.06	19.72	19.98
373	21.05	20.95	19.78	17.66	13.41	9.93	10.02	13.14	14.16	17.64	20.58	20.97
374	21.28	21.14	19.92	17.67	13.42	9.9	10.01	13.18	14.1	17.72	20.74	21.07
375	21.46	21.43	20.16	17.65	13.46	10.04	10.14	13.15	14.07	17.98	20.93	21.27
376	21.15	21.15	19.91	17.61	13.4	9.9	10.04	13.17	14.14	17.77	20.66	21.03
377	20.79	20.92	19.66	17.73	13.36	9.79	9.92	13.24	14.29	17.71	20.53	20.78
378	20.81	20.93	19.69	17.73	13.33	9.75	9.85	13.2	14.24	17.76	20.61	20.7
379	20.98	21.05	19.73	17.75	13.39	9.68	9.89	13.24	14.29	17.75	20.65	20.88
380	21.37	21.39	19.87	17.68	13.29	9.63	9.8	13.3	14.33	17.87	20.7	21.17
381	21.59	21.75	20.11	17.72	13.24	9.53	9.72	13.36	14.42	17.93	20.85	21.4
382	21.63	21.73	20.08	17.73	13.2	9.4	9.64	13.34	14.45	18.01	20.76	21.51
383	21.53	21.84	20.09	17.76	13.15	9.31	9.56	13.38	14.43	18.06	20.85	21.52
384	21.56	21.83	20.04	17.71	13.06	9.21	9.39	13.35	14.4	18.1	20.89	21.52
385	21.59	21.89	20.12	17.79	13.01	9.04	9.3	13.41	14.39	18.21	21.14	21.6
386	21.88	21.91	20.26	17.79	12.98	8.91	9.29	13.42	14.45	18.35	21.36	21.7
387	21.91	21.9	20.26	17.78	13.06	8.93	9.28	13.45	14.46	18.42	21.28	21.75
388	22	21.83	20.25	17.81	12.97	8.85	9.11	13.29	14.24	18.26	21.16	21.76
389	22.1	21.75	20.27	17.83	12.83	8.77	8.71	12.45	13.73	17.64	21.01	21.5
390	22.02	21.71	20.35	18.27	13.41	9.5	9.35	12.42	13.66	17.44	20.93	21.41
391	21.92	21.67	20.29	18.43	13.79	10.04	9.71	12.43	13.67	17.49	20.87	21.34
392	21.63	21.64	19.96	17.84	13.37	9.64	9.31	12.93	14.07	18	20.92	21.4
393	21.32	21.36	19.65	17.74	13.01	9.14	9.07	13.48	14.26	18.09	20.82	21.23
394	21.02	20.84	19.39	17.66	13.17	9.23	9.27	13.6	14.35	17.72	20.55	20.84
395	21.01	20.65	19.38	17.71	13.21	9.31	9.35	13.72	14.28	17.45	20.4	20.6
396	20.82	20.34	19.2	17.58	13.2	9.5	9.45	13.71	14.07	17.21	20.15	20.24
397	21.26	21.14	19.91	17.61	13.44	9.94	10.04	13.07	13.98	17.59	20.72	21.17
398	21.17	21	19.86	17.56	13.37	9.87	9.96	13.15	14.04	17.6	20.69	21.14
399	21.11	21.06	19.87	17.61	13.38	9.82	9.9	13.17	14.08	17.64	20.69	21.07
400	21.01	21	19.88	17.65	13.3	9.83	9.91	13.21	14.17	17.62	20.55	20.91
401	20.93	20.97	19.79	17.69	13.34	9.74	9.85	13.19	14.28	17.7	20.56	20.8
402	20.84	20.95	19.7	17.68	13.32	9.66	9.85	13.21	14.28	17.68	20.49	20.71
403	20.94	21.07	19.76	17.64	13.26	9.63	9.82	13.24	14.33	17.77	20.58	20.85
404	21.06	21.2	19.75	17.62	13.25	9.52	9.74	13.27	14.29	17.77	20.59	20.92
405	21.28	21.51	19.96	17.7	13.21	9.44	9.67	13.33	14.41	17.86	20.73	21.23
406	21.53	21.67	20.03	17.68	13.23	9.37	9.59	13.32	14.35	17.94	20.8	21.39
407	21.63	21.84	20.08	17.7	13.09	9.27	9.51	13.29	14.37	18.01	20.92	21.49
408	21.64	21.81	20.11	17.7	13.02	9.36	9.23	13.22	14.3	18.1	21.04	21.55
409	21.7	21.87	20.12	17.77	12.95	9.16	9.12	13.27	14.37	18.19	21.17	21.62
410	21.85	21.84	20.21	17.76	12.95	8.91	9.14	13.38	14.41	18.28	21.27	21.65
411	21.93	21.8	20.29	17.76	12.92	8.79	9.14	13.36	14.37	18.39	21.22	21.69
412	21.88	21.73	20.21	17.74	12.82	8.8	8.91	13.27	14.26	18.26	21.02	21.64
413	21.91	21.79	20.2	17.74	12.81	8.71	8.86	13.14	14.16	18.24	21.09	21.66
414	21.98	21.8	20.22	17.83	12.9	8.85	8.89	12.74	14.02	18.07	21.15	21.57
415	22.07	21.72	20.25	18.25	13.44	9.5	9.14	12.33	13.71	17.62	20.94	21.39
416	21.81	21.73	20.21	18.26	13.73	9.98	9.52	12.44	13.76	17.74	20.87	21.35
417	21.4	21.55	19.82	17.77	13.27	9.53	9.21	13.08	14.01	17.96	20.93	21.33
418	21.06	20.95	19.52	17.7	13.16	9.15	9.26	13.65	14.3	17.83	20.69	20.89
419	21.02	20.72	19.4	17.72	13.28	9.34	9.49	13.7	14.31	17.62	20.59	20.6
420	20.93	20.53	19.37	17.69	13.22	9.33	9.41	13.67	14.21	17.37	20.33	20.38
421	21.31	21.1	19.96	17.54	13.36	9.84	9.93	13.1	13.99	17.57	20.62	21.2
422	21.16	20.97	19.86	17.51	13.28	9.87	9.91	13.01	13.88	17.56	20.58	21.11
423	21.22	21.13	20.09	17.6	13.41	10.03	10	12.9	13.87	17.66	20.6	21.09
424	21.2	21.18	20.1	17.62	13.38	10	9.97	12.95	13.9	17.59	20.55	21.02
425	21.25	21.27	20.09	17.64	13.3	9.84	9.84	13.09	14.07	17.66	20.55	21.01
426	21.06	21.13	19.87	17.59	13.27	9.66	9.78	13.23	14.3	17.69	20.57	20.89
427	21.1	21.14	19.82	17.65	13.28	9.58	9.75	13.26	14.33	17.8	20.63	20.94
428	21.1	21.15	19.77	17.66	13.28	9.59	9.7	13.24	14.29	17.76	20.65	20.99
429	21.18	21.47	19.91	17.68	13.27	9.48	9.67	13.23	14.32	17.86	20.71	21.08
430	21.38	21.58	19.97	17.69	13.24	9.38	9.65	13.28	14.31	17.92	20.8	21.26
431	21.46	21.67	20.01	17.64	13.1	9.24	9.44	13.31	14.28	17.91	20.79	21.41
432	21.56	21.77	20.05	17.66	13.01	9.4	9.21	13.17	14.25	18.06	20.93	21.5
433	21.81	21.84	20.2	17.71	12.93	9.28	9	13.16	14.29	18.2	21.22	21.63
434	21.9	21.74	20.31	17.74	12.96	9.11	8.92	13.19	14.29	18.23	21.23	21.67
435	21.9	21.7	20.37	17.85	12.94	9.01	8.86	13.23	14.22	18.21	21.04	21.58
436	21.8	21.68	20.19	17.74	12.84	8.99	8.78	13.23	14.2	18.15	20.93	21.55
437	21.74	21.72	20.04	17.73	12.78	8.74	8.95	13.36	14.24	18.24	21.14	21.63
438	21.9	21.78	20.11	17.72	12.83	8.77	9	13.25	14.22	18.29	21.21	21.63
439	22.04	21.79	20.31	18.02	13.18	9.15	8.88	12.53	13.97	18.02	21.11	21.52
440	21.87	21.74	20.29	18.31	13.83	10.07	9.56	12.39	13.71	17.83	21.07	21.34
441	21.61	21.78	20.1	17.83	13.43	9.67	9.2	13	14.01	18.09	21.06	21.46
442	21.38	21.46	19.82	17.78	13.1	9.1	9.21	13.54	14.32	18.03	20.87	21.27
443	21.11	20.94	19.54	17.75	13.28	9.3	9.41	13.72	14.34	17.77	20.66	20.87
444	20.99	20.61	19.36	17.75	13.31	9.38	9.44	13.7	14.23	17.56	20.52	20.6
445	21.27	21.11	20	17.56	13.36	9.79	9.84	13.02	14.04	17.44	20.47	21.06
446	21.12	20.96	19.9	17.49	13.3	9.77	9.83	12.96	13.95	17.47	20.47	20.95
447	21.3	21.05	20.05	17.5	13.33	9.93	9.92	12.92	13.91	17.8	20.71	21.24
448	21.29	21.16	20.12	17.54	13.33	10.01	9.98	12.84	13.84	17.68	20.63	21.15
449	21.37	21.41	20.19	17.59	13.29	9.91	9.81	12.98	13.96	17.64	20.64	21.18
450	21.14	21.26	19.94	17.49	13.2	9.62	9.66	13.14	14.03	17.52	20.51	20.94
451	21.13	21.13	19.76	17.48	13.16	9.53	9.64	13.18	14.17	17.6	20.46	20.93
452	21.13	21.2	19.8	17.52	13.18	9.5	9.62	13.15	14.22	17.67	20.53	21
453	21.3	21.52	19.95	17.58	13.18	9.43	9.56	13.24	14.26	17.76	20.64	21.04
454	21.39	21.63	20.07	17.59	13.12	9.36	9.47	13.22	14.28	17.8	20.74	21.12
455	21.42	21.64	20.1	17.61	13.06	9.23	9.35	13.24	14.23	17.9	20.8	21.36
456	21.6	21.76	20.15	17.7	12.94	9.2	9.2	13.21	14.23	17.97	20.98	21.53
457	21.72	21.7	20.21	17.73	12.94	9.33	9.11	13.15	14.15	18	21.03	21.48
458	21.77	21.7	20.23	17.76	12.96	9.25	8.94	13.12	14.14	18.06	21.03	21.49
459	21.71	21.6	20.24	17.8	13.02	9.14	8.89	13.14	14.1	17.93	20.96	21.48
460	21.62	21.62	20.03	17.62	12.84	8.98	8.9	13.26	14.18	17.96	20.97	21.47
461	21.63	21.69	20.02	17.64	12.79	8.77	9.04	13.32	14.22	18.01	21.05	21.52
462	21.89	21.76	20.11	17.73	12.79	8.75	8.95	13.27	14.22	18.19	21.15	21.59
463	21.91	21.83	20.27	17.99	13.13	9.07	8.85	12.84	14.07	18.2	21.18	21.57
464	21.79	21.81	20.29	18.25	13.73	9.84	9.37	12.44	13.9	18.1	21.13	21.52
465	21.72	21.81	20.2	17.99	13.46	9.61	9.15	12.98	14.09	18.24	21.2	21.62
466	21.59	21.7	19.99	17.82	13.1	9.29	9.02	13.39	14.19	18.04	20.96	21.48
467	21.25	21.21	19.65	17.74	13.11	9.23	9.2	13.53	14.2	17.88	20.74	21.11
468	21.08	20.76	19.48	17.74	13.26	9.35	9.49	13.71	14.34	17.63	20.54	20.69
469	21.21	21.29	19.92	17.4	13.12	9.52	9.55	13.07	14.02	17.54	20.4	20.92
470	21.24	21.39	19.99	17.49	13.09	9.52	9.52	13.11	14.04	17.55	20.46	21.06
471	21.36	21.55	20.13	17.55	13.14	9.49	9.46	13.09	14.09	17.62	20.55	21.17
472	21.37	21.55	20.18	17.55	13.05	9.46	9.33	13.1	14.11	17.63	20.56	21.15
473	21.33	21.53	20.12	17.58	12.96	9.24	9.27	13.18	14.11	17.73	20.66	21.22
474	21.43	21.59	20.08	17.55	12.92	9.15	9.21	13.18	14.12	17.75	20.75	21.38
475	21.52	21.6	20.12	17.64	12.97	9.4	9.18	12.98	13.98	17.79	20.8	21.3
476	21.59	21.56	20.12	17.66	13.05	9.49	9.17	12.95	13.96	17.84	20.91	21.36
477	21.54	21.58	20.04	17.61	12.96	9.31	8.94	13.1	14.11	17.75	20.88	21.35
478	21.61	21.59	19.98	17.55	12.81	8.97	8.93	13.29	14.19	17.81	20.98	21.38
479	21.73	21.67	19.97	17.59	12.82	8.78	9.05	13.39	14.19	17.99	21.01	21.46
480	21.84	21.69	20.19	17.78	12.99	8.99	8.81	13.08	14.11	18.12	20.92	21.45
481	21.92	21.74	20.36	18.19	13.53	9.63	9.16	12.53	13.88	18.12	21.05	21.47
482	21.57	21.59	20.21	18.24	13.83	10.13	9.59	12.34	13.8	17.92	20.96	21.38
483	21.69	21.78	20.25	18.13	13.73	9.88	9.4	12.83	14.08	18.11	21.11	21.6
484	21.57	21.67	20.08	17.88	13.39	9.61	9.1	13.15	14	18	20.97	21.47
485	21.37	21.42	19.79	17.69	13.16	9.44	9.11	13.44	14.06	17.87	20.82	21.27
486	21.2	20.98	19.57	17.78	13.2	9.31	9.36	13.69	14.31	17.83	20.77	21.02
487	21.29	21.39	20.07	17.37	13.1	9.52	9.47	12.97	13.84	17.43	20.44	21.02
488	21.38	21.5	20.1	17.49	13.1	9.44	9.47	12.99	13.89	17.51	20.56	21.12
489	21.2	21.45	20.08	17.51	13.13	9.55	9.37	12.95	13.87	17.47	20.46	21
490	21.06	21.34	20.04	17.4	13	9.48	9.37	12.97	13.99	17.45	20.38	20.93
491	21	21.35	20.02	17.47	12.93	9.33	9.24	13.07	14.05	17.57	20.44	21
492	21.07	21.35	19.83	17.37	12.87	9.23	9.19	13.04	14.01	17.5	20.44	21.03
493	21.12	21.36	19.81	17.4	12.87	9.22	9.12	13.06	14	17.46	20.48	21.04
494	21.14	21.41	19.86	17.39	12.84	9.24	9.08	13.03	13.99	17.49	20.54	21.12
495	21.25	21.5	19.86	17.44	12.82	9.18	8.96	13.14	14.07	17.6	20.65	21.19
496	21.42	21.57	19.89	17.49	12.82	8.98	9.01	13.26	14.11	17.67	20.8	21.29
497	21.53	21.55	19.91	17.59	12.85	8.88	9.03	13.31	14.1	17.82	20.91	21.35
498	21.75	21.64	20.14	17.75	13.03	9.13	8.92	13	13.94	17.93	20.83	21.33
499	21.84	21.65	20.4	18.37	13.75	9.96	9.5	12.43	13.8	17.93	20.94	21.31
500	21.6	21.64	20.33	18.45	13.97	10.2	9.76	12.37	13.83	17.93	20.97	21.35
501	21.66	21.64	20.34	18.49	14.02	10.25	9.69	12.51	13.96	17.99	21.02	21.45
502	21.63	21.71	20.22	18.23	13.81	10.09	9.46	12.86	14.04	18	21.08	21.46
503	21.45	21.57	19.96	17.93	13.58	9.96	9.33	13.29	14.03	17.88	20.95	21.38
504	21.39	21.35	19.81	17.81	13.2	9.41	9.27	13.68	14.35	17.92	20.94	21.3
505	21.36	21.47	20.25	17.49	13.08	9.43	9.43	12.95	13.84	17.57	20.55	21.16
506	21.26	21.54	20.16	17.53	13.06	9.4	9.4	12.99	13.93	17.52	20.58	21.1
507	21.07	21.44	20.04	17.42	12.99	9.33	9.36	13.01	13.83	17.45	20.45	20.94
508	20.95	21.34	19.97	17.39	12.94	9.28	9.37	12.98	13.95	17.49	20.43	20.89
509	20.9	21.25	19.85	17.35	12.96	9.31	9.24	13.02	13.9	17.49	20.39	20.86
510	20.82	21.15	19.75	17.35	12.85	9.27	9.2	12.96	13.95	17.43	20.31	20.85
511	20.84	21.2	19.67	17.41	12.82	9.13	9.19	13.08	14	17.45	20.42	20.96
512	20.91	21.26	19.69	17.45	12.82	9.06	9.11	13.13	13.99	17.45	20.5	21.03
513	20.98	21.32	19.7	17.4	12.8	9.04	9.06	13.13	13.95	17.48	20.52	21.1
514	21.12	21.41	19.8	17.39	12.85	8.99	9.06	13.21	14.03	17.52	20.64	21.16
515	21.29	21.55	19.84	17.5	12.9	9.07	9.13	13.22	14.04	17.65	20.81	21.25
516	21.57	21.58	20.1	17.73	13.01	9.13	8.98	13.11	14	17.85	20.84	21.29
517	21.72	21.56	20.34	18.42	13.72	9.94	9.54	12.48	13.82	17.83	20.86	21.22
518	21.57	21.53	20.35	18.67	13.92	10.25	9.76	12.36	13.75	17.82	20.84	21.23
519	21.53	21.51	20.29	18.65	13.97	10.31	9.77	12.4	13.83	17.8	20.85	21.25
520	21.62	21.74	20.34	18.53	14.07	10.35	9.77	12.63	14.03	18.02	21.09	21.55
521	21.44	21.56	20.09	18.2	13.92	10.19	9.56	13.09	14.06	17.86	20.95	21.42
522	21.57	21.64	20.06	17.96	13.63	9.86	9.31	13.54	14.32	17.92	21.03	21.48
523	21.43	21.6	20.45	17.56	13.08	9.43	9.4	12.97	13.9	17.64	20.59	21.23
524	21.24	21.5	20.29	17.51	13.07	9.41	9.39	12.99	13.92	17.5	20.52	21.1
525	21.07	21.49	20.16	17.44	13.03	9.31	9.34	12.97	13.94	17.44	20.54	21.04
526	21.08	21.51	20.13	17.4	12.95	9.29	9.32	13.02	13.94	17.51	20.52	21
527	21.05	21.36	20.05	17.47	13.04	9.39	9.26	12.9	13.81	17.46	20.43	21.05
528	20.82	21.17	19.78	17.32	12.95	9.37	9.16	12.85	13.84	17.36	20.28	20.97
529	20.87	21.22	19.75	17.37	12.85	9.21	9.08	12.99	13.92	17.45	20.41	20.99
530	20.98	21.26	19.76	17.41	12.82	9.07	9.05	13.07	14.02	17.47	20.49	21.09
531	20.99	21.22	19.78	17.43	12.79	9	9.1	13.08	13.95	17.47	20.55	21.1
532	20.93	21.21	19.69	17.39	12.85	9.06	9.13	13.19	14.01	17.47	20.61	20.99
533	21.05	21.31	19.69	17.45	12.95	9.15	9.21	13.2	14.01	17.48	20.68	21.01
534	21.35	21.46	19.95	17.63	12.96	9.13	9.02	13.18	13.97	17.65	20.84	21.2
535	21.57	21.52	20.24	18.24	13.69	9.92	9.49	12.5	13.76	17.68	20.84	21.19
536	21.39	21.33	20.17	18.55	13.86	10.21	9.72	12.33	13.6	17.54	20.64	21.06
537	21.18	21.29	20.09	18.48	13.85	10.21	9.77	12.37	13.62	17.49	20.56	21.09
538	21.46	21.64	20.27	18.5	14.01	10.36	9.8	12.56	13.97	17.84	20.95	21.47
539	21.59	21.71	20.14	18.29	13.93	10.24	9.59	13.06	14.18	17.97	21.05	21.55
540	21.63	21.74	20.22	18.3	13.97	10.21	9.64	13.23	14.26	17.94	21.08	21.56
541	21.58	21.58	20.51	17.6	13.14	9.42	9.4	12.96	13.85	17.59	20.64	21.3
542	21.32	21.57	20.43	17.52	13.06	9.35	9.36	12.95	13.9	17.51	20.62	21.24
543	21.23	21.5	20.32	17.44	13.04	9.37	9.31	12.89	13.85	17.44	20.53	21.16
544	21.21	21.51	20.25	17.54	13.02	9.35	9.26	12.96	13.84	17.51	20.55	21.14
545	21.17	21.52	20.14	17.59	13.14	9.4	9.26	12.76	13.7	17.41	20.47	21.08
546	20.92	21.3	19.83	17.42	13.13	9.49	9.23	12.75	13.69	17.31	20.35	21.03
547	20.87	21.28	19.76	17.38	12.95	9.27	9.1	12.96	13.88	17.41	20.41	21.03
548	20.93	21.24	19.78	17.43	12.85	9.14	9.11	13	13.93	17.48	20.49	21.11
549	20.95	21.19	19.78	17.47	12.88	9.08	9.12	13.09	13.98	17.48	20.58	21.12
550	20.83	21.06	19.61	17.45	12.85	9.16	9.21	13.13	13.98	17.39	20.58	20.93
551	20.87	21	19.57	17.5	13.02	9.18	9.27	13.18	14.04	17.43	20.64	20.87
552	21.1	21.29	19.73	17.5	12.93	9.13	9.06	13.11	13.98	17.5	20.76	21.07
553	21.36	21.41	20.01	18.03	13.46	9.7	9.38	12.61	13.74	17.58	20.77	21.22
554	21.11	21.22	19.94	18.26	13.73	10.09	9.63	12.33	13.53	17.32	20.46	20.95
555	21	21.17	19.91	18.22	13.73	10.17	9.76	12.42	13.58	17.26	20.35	20.91
556	21.37	21.42	20.17	18.42	13.9	10.27	9.77	12.48	13.81	17.6	20.69	21.24
557	21.52	21.64	20.18	18.34	14	10.29	9.71	13	14.11	17.86	21.02	21.48
558	21.62	21.71	20.3	18.5	14.11	10.35	9.84	13.01	14.18	17.93	21.14	21.57
559	21.53	21.53	20.51	17.54	13.06	9.42	9.34	12.96	13.89	17.61	20.66	21.31
560	21.46	21.55	20.43	17.59	13.06	9.39	9.35	13.01	13.94	17.6	20.66	21.28
561	21.47	21.54	20.38	17.58	13.03	9.32	9.31	12.87	13.84	17.51	20.63	21.27
562	21.41	21.6	20.31	17.66	13	9.3	9.25	12.89	13.84	17.55	20.64	21.27
563	21.24	21.52	20.23	17.65	13.11	9.37	9.27	12.73	13.73	17.45	20.52	21.16
564	20.93	21.36	20.04	17.58	13.16	9.5	9.31	12.61	13.73	17.32	20.35	21.05
565	20.95	21.36	19.9	17.46	12.94	9.33	9.17	12.92	13.83	17.41	20.43	21.12
566	20.97	21.31	19.86	17.46	12.89	9.21	9.17	13.03	14.04	17.49	20.58	21.15
567	20.97	21.24	19.8	17.51	12.92	9.14	9.17	13.1	13.97	17.48	20.59	21.12
568	20.81	20.99	19.65	17.44	13.01	9.28	9.29	13.18	14.03	17.47	20.61	21
569	20.88	20.94	19.61	17.52	13.09	9.39	9.36	13.25	13.99	17.43	20.65	20.92
570	21.14	21.32	19.78	17.55	12.92	9.14	9.06	13.16	13.96	17.54	20.81	21.11
571	21.39	21.41	20.06	17.94	13.39	9.64	9.32	12.75	13.69	17.52	20.74	21.16
572	21.18	21.16	19.91	18.24	13.71	10.03	9.56	12.49	13.57	17.28	20.47	20.96
573	20.93	21.04	19.84	18.08	13.65	10.12	9.57	12.55	13.57	17.14	20.2	20.81
574	21.17	21.3	20.07	18.31	13.82	10.22	9.7	12.48	13.69	17.36	20.51	21
575	21.45	21.52	20.16	18.37	13.93	10.28	9.75	12.83	13.99	17.67	20.84	21.32
576	21.49	21.55	20.15	18.44	13.99	10.34	9.79	12.93	13.98	17.69	20.87	21.39
577	21.5	21.5	20.52	17.7	13.16	9.52	9.4	12.82	13.74	17.6	20.59	21.33
578	21.33	21.45	20.42	17.65	13.07	9.43	9.39	12.89	13.87	17.53	20.61	21.22
579	21.5	21.51	20.45	17.59	13.04	9.38	9.34	12.98	13.93	17.58	20.67	21.37
580	21.57	21.61	20.42	17.69	12.99	9.37	9.31	12.96	13.82	17.61	20.69	21.31
581	21.38	21.57	20.39	17.75	13.11	9.36	9.28	12.71	13.78	17.5	20.56	21.26
582	21.11	21.37	20.1	17.58	13.1	9.48	9.29	12.68	13.74	17.29	20.35	21.1
583	21	21.31	20.04	17.44	13.01	9.41	9.24	12.81	13.83	17.3	20.35	21.12
584	21.01	21.38	19.98	17.45	12.92	9.28	9.14	12.99	13.9	17.43	20.53	21.09
585	21.07	21.32	19.9	17.48	12.92	9.16	9.15	13.1	14.05	17.48	20.59	21.16
586	21.05	21.18	19.79	17.52	13.02	9.33	9.31	13.18	14.08	17.5	20.72	21.2
587	21.09	21.18	19.77	17.51	13.01	9.36	9.36	13.19	14.06	17.53	20.82	21.21
588	21.35	21.45	19.95	17.65	12.92	9.17	9.04	13.04	13.79	17.57	20.87	21.28
589	21.46	21.43	20.14	17.99	13.45	9.74	9.36	12.59	13.63	17.42	20.72	21.12
590	21.04	21.12	19.91	17.99	13.65	10.04	9.59	12.43	13.57	17.25	20.51	20.91
591	20.81	20.89	19.78	17.85	13.56	10.07	9.53	12.65	13.62	17.13	20.27	20.76
592	21.03	21.09	19.96	18.15	13.73	10.14	9.67	12.54	13.62	17.22	20.39	20.87
593	21.41	21.4	20.17	18.4	13.91	10.27	9.73	12.76	13.88	17.56	20.71	21.21
594	21.53	21.52	20.24	18.45	13.96	10.32	9.75	12.95	13.92	17.69	20.85	21.4
595	21.68	21.73	20.81	18.27	13.41	9.69	9.6	12.42	13.64	17.53	20.65	21.35
596	21.56	21.7	20.71	18.14	13.37	9.68	9.55	12.53	13.72	17.58	20.62	21.38
597	21.5	21.62	20.54	17.74	13.1	9.36	9.31	12.9	13.86	17.61	20.72	21.37
598	21.59	21.6	20.54	17.85	13.13	9.35	9.32	12.92	13.83	17.61	20.72	21.38
599	21.52	21.64	20.54	18.01	13.3	9.53	9.4	12.59	13.66	17.52	20.67	21.3
600	21.36	21.51	20.31	17.79	13.27	9.58	9.41	12.71	13.7	17.4	20.5	21.22
601	21.16	21.37	20.17	17.57	13.16	9.53	9.25	12.84	13.82	17.38	20.46	21.13
602	21.05	21.28	19.98	17.49	13.02	9.49	9.19	12.95	13.9	17.33	20.44	21.04
603	20.99	21.19	19.85	17.49	12.97	9.28	9.15	13.09	13.97	17.37	20.52	21.09
604	21.1	21.19	19.82	17.48	12.98	9.28	9.3	13.2	14.01	17.43	20.7	21.17
605	21.3	21.39	19.99	17.57	12.98	9.32	9.32	13.22	14.03	17.61	20.96	21.36
606	21.47	21.46	20.06	17.65	12.99	9.2	9.07	12.96	13.74	17.62	20.97	21.32
607	21.44	21.41	20.13	17.94	13.36	9.73	9.38	12.54	13.52	17.39	20.79	21.19
608	21.32	21.31	20.1	18	13.68	10.02	9.61	12.48	13.52	17.36	20.74	21.16
609	20.92	20.95	19.83	17.73	13.58	10.01	9.54	12.67	13.63	17.25	20.43	20.9
610	21.01	21.01	19.91	18	13.68	10.13	9.63	12.7	13.63	17.25	20.4	20.92
611	21.29	21.23	20.14	18.34	13.84	10.23	9.71	12.64	13.73	17.38	20.56	21.11
612	21.51	21.54	20.26	18.51	13.98	10.3	9.76	12.83	13.84	17.63	20.86	21.38
613	21.69	21.7	20.76	18.14	13.29	9.57	9.47	12.59	13.69	17.55	20.64	21.36
614	21.5	21.62	20.63	17.92	13.26	9.56	9.44	12.61	13.71	17.52	20.59	21.3
615	21.47	21.57	20.61	17.71	13.07	9.46	9.34	12.92	13.9	17.58	20.73	21.35
616	21.54	21.63	20.61	17.82	13.08	9.39	9.3	12.97	13.93	17.57	20.69	21.36
617	21.55	21.63	20.65	18.05	13.29	9.48	9.38	12.75	13.77	17.55	20.66	21.35
618	21.42	21.54	20.55	17.99	13.35	9.63	9.49	12.67	13.66	17.42	20.61	21.22
619	21.39	21.49	20.45	17.81	13.21	9.58	9.37	12.81	13.75	17.42	20.62	21.28
620	21.12	21.27	20.08	17.54	13.13	9.44	9.24	13.01	13.87	17.38	20.52	21.17
621	20.91	21.02	19.83	17.44	13	9.44	9.2	13.03	13.92	17.28	20.39	20.96
622	20.92	21.07	19.78	17.45	12.91	9.27	9.13	13.12	13.96	17.33	20.52	21.04
623	21.22	21.38	20.02	17.63	12.95	9.21	9.22	13.19	14.06	17.52	20.87	21.31
624	21.34	21.39	20.13	17.64	12.98	9.24	9.14	13.15	13.91	17.63	20.93	21.31
625	21.15	21.24	20.06	17.64	13.1	9.42	9.15	12.85	13.71	17.45	20.84	21.22
626	21.31	21.3	20.1	17.83	13.4	9.77	9.41	12.67	13.57	17.43	20.8	21.17
627	21.28	21.21	20.06	18.04	13.72	10.02	9.59	12.54	13.57	17.4	20.71	21.13
628	21	21	19.86	17.98	13.65	10.15	9.61	12.57	13.58	17.23	20.44	20.91
629	21.03	21.09	19.96	18.07	13.77	10.18	9.71	12.58	13.63	17.25	20.45	20.96
630	21.36	21.35	20.2	18.38	13.89	10.29	9.76	12.67	13.67	17.4	20.7	21.18
631	21.33	21.48	20.52	17.58	13.06	9.45	9.36	12.83	13.87	17.4	20.57	21.19
632	21.27	21.42	20.43	17.54	13.1	9.51	9.42	12.96	14.04	17.48	20.67	21.15
633	21.33	21.52	20.57	17.64	13.08	9.47	9.35	12.95	13.99	17.53	20.7	21.3
634	21.46	21.66	20.62	17.83	13.12	9.52	9.37	13.1	14.1	17.66	20.8	21.43
635	21.5	21.59	20.68	18	13.15	9.42	9.36	12.93	13.89	17.53	20.67	21.32
636	21.47	21.6	20.6	18.01	13.32	9.54	9.39	12.8	13.8	17.43	20.63	21.3
637	21.39	21.47	20.52	17.79	13.21	9.45	9.31	12.94	13.84	17.48	20.67	21.31
638	21.18	21.3	20.17	17.61	13.09	9.36	9.25	13.04	14.01	17.46	20.62	21.2
639	20.92	21.03	19.95	17.53	13.05	9.42	9.23	13.08	13.97	17.36	20.46	21
640	20.78	20.92	19.82	17.47	13.04	9.37	9.17	13.08	13.93	17.34	20.51	20.96
641	21.01	21.11	19.9	17.51	12.99	9.27	9.18	13.16	14.02	17.47	20.67	21.18
642	21.21	21.33	20.1	17.62	12.99	9.3	9.2	13.2	14	17.6	20.96	21.33
643	21.04	21.16	20.03	17.55	12.99	9.32	9.1	13.03	13.82	17.47	20.79	21.24
644	21.16	21.23	20.11	17.66	13.18	9.48	9.13	12.88	13.71	17.43	20.84	21.22
645	21.39	21.36	20.28	17.98	13.57	9.86	9.41	12.59	13.57	17.42	20.91	21.27
646	21.32	21.31	20.25	18.19	13.79	10.11	9.63	12.44	13.52	17.37	20.74	21.17
647	20.75	20.93	19.82	17.81	13.63	10.12	9.6	12.6	13.47	17.03	20.26	20.75
648	21.03	21.12	19.91	17.98	13.73	10.19	9.65	12.72	13.64	17.25	20.46	20.98
649	21.41	21.62	20.75	17.6	13.03	9.49	9.37	12.9	13.95	17.4	20.6	21.27
650	21.13	21.38	20.41	17.5	13.01	9.5	9.39	12.9	13.99	17.4	20.57	21.07
651	21.28	21.47	20.53	17.62	13.07	9.47	9.38	13.02	13.99	17.44	20.67	21.24
652	21.31	21.55	20.61	17.79	13.12	9.48	9.42	13.04	14.05	17.51	20.68	21.32
653	21.54	21.78	20.79	17.97	13.14	9.48	9.37	13.07	14.03	17.64	20.79	21.45
654	21.64	21.77	20.79	18.03	13.25	9.44	9.36	12.97	13.86	17.57	20.82	21.46
655	21.43	21.54	20.6	17.82	13.24	9.43	9.33	13.02	13.91	17.51	20.74	21.32
656	21.14	21.34	20.24	17.61	13.08	9.36	9.29	13.09	14	17.5	20.67	21.23
657	20.96	21.11	20.04	17.6	13.04	9.38	9.27	13.13	14.04	17.46	20.64	21.14
658	20.81	20.94	19.87	17.52	13	9.34	9.24	13.12	13.97	17.31	20.5	21.03
659	20.92	21.03	19.85	17.51	13	9.33	9.15	13.13	13.98	17.4	20.62	21.1
660	21.18	21.33	20.05	17.64	13.03	9.38	9.24	13.23	14.05	17.54	20.9	21.38
661	21.1	21.2	20.01	17.61	12.98	9.34	9.18	13.13	13.94	17.54	20.83	21.29
662	21.1	21.27	20.06	17.66	13.09	9.29	9.16	13.01	13.81	17.47	20.84	21.27
663	21.37	21.46	20.32	18.01	13.5	9.74	9.36	12.59	13.63	17.43	20.93	21.3
664	21.33	21.38	20.3	18.33	13.81	10.13	9.61	12.42	13.45	17.34	20.79	21.2
665	20.58	20.78	19.74	17.63	13.56	10.01	9.55	12.6	13.51	17.01	20.19	20.77
666	20.72	20.91	19.73	17.67	13.55	10.13	9.56	12.82	13.52	17.08	20.32	20.89
667	21.26	21.48	20.59	17.53	13.08	9.52	9.37	12.81	13.81	17.25	20.37	21.17
668	21.02	21.21	20.34	17.4	13.03	9.5	9.43	12.89	13.94	17.23	20.36	20.99
669	21.02	21.29	20.27	17.45	13.11	9.58	9.46	12.99	13.93	17.27	20.45	21.03
670	21.19	21.5	20.52	17.72	13.16	9.52	9.43	13.01	14.1	17.43	20.64	21.24
671	21.43	21.75	20.74	17.84	13.21	9.52	9.46	13.08	14.07	17.52	20.73	21.42
672	21.48	21.75	20.77	17.87	13.16	9.48	9.43	13.08	14	17.58	20.82	21.46
673	21.46	21.74	20.72	17.92	13.22	9.49	9.4	13.07	14.01	17.57	20.8	21.4
674	21.3	21.58	20.57	17.84	13.21	9.45	9.37	13.11	14.05	17.55	20.86	21.42
675	21.29	21.51	20.37	17.75	13.11	9.39	9.28	13.11	14.05	17.57	20.85	21.4
676	21.1	21.33	20.17	17.64	13.07	9.35	9.27	13.08	13.97	17.48	20.73	21.27
677	21.06	21.27	20.1	17.6	13.13	9.38	9.19	13.12	14	17.42	20.71	21.24
678	21.19	21.33	20.07	17.68	13.07	9.37	9.22	13.15	14.02	17.52	20.83	21.38
679	21.24	21.38	20.08	17.67	12.98	9.41	9.26	13.14	13.94	17.55	20.95	21.42
680	21.18	21.32	20.11	17.73	13.08	9.34	9.16	12.87	13.75	17.5	20.94	21.36
681	21.41	21.51	20.46	18.09	13.58	9.81	9.47	12.49	13.53	17.51	20.97	21.36
682	21.25	21.31	20.31	18.3	13.73	10.08	9.61	12.38	13.44	17.28	20.73	21.17
683	20.41	20.63	19.67	17.49	13.44	10.04	9.51	12.58	13.39	16.85	20.15	20.67
684	20.6	20.89	19.73	17.61	13.45	10.05	9.45	12.84	13.54	17.06	20.37	20.94
685	20.9	21.27	20.22	17.32	13	9.51	9.39	12.76	13.76	17.03	20.17	20.92
686	20.91	21.22	20.19	17.32	12.97	9.54	9.45	12.9	13.92	17.2	20.33	21.02
687	20.96	21.31	20.24	17.41	13.04	9.55	9.53	13.03	13.99	17.31	20.48	21.07
688	21.12	21.47	20.44	17.58	13.13	9.54	9.53	13.05	14.05	17.36	20.61	21.2
689	21.31	21.57	20.64	17.74	13.26	9.62	9.52	13.01	14.01	17.36	20.61	21.24
690	21.34	21.59	20.69	17.81	13.25	9.55	9.47	13.03	14.01	17.44	20.7	21.28
691	21.3	21.57	20.63	17.79	13.29	9.54	9.45	13.02	13.88	17.36	20.61	21.24
692	21.42	21.66	20.68	17.93	13.38	9.56	9.45	12.92	13.85	17.49	20.77	21.31
693	21.6	21.8	20.71	18	13.34	9.48	9.34	12.92	13.83	17.59	20.99	21.45
694	21.46	21.64	20.52	17.85	13.28	9.47	9.24	13.02	13.9	17.59	20.93	21.4
695	21.24	21.45	20.31	17.78	13.17	9.42	9.2	13.09	13.96	17.55	20.88	21.4
696	21.3	21.49	20.22	17.74	13.07	9.37	9.2	13.07	13.96	17.57	20.91	21.43
697	21.45	21.56	20.29	17.72	13.04	9.4	9.19	13.13	13.93	17.57	21.06	21.51
698	21.42	21.49	20.32	17.75	13.09	9.4	9.16	12.83	13.69	17.58	21.09	21.43
699	21.49	21.57	20.56	18.18	13.56	9.82	9.42	12.45	13.52	17.48	21.03	21.43
700	21.07	21.22	20.32	18.28	13.65	10.06	9.61	12.4	13.42	17.27	20.75	21.17
701	20.17	20.41	19.51	17.4	13.38	9.95	9.5	12.6	13.35	16.79	19.98	20.5
702	20.51	20.71	19.65	17.56	13.37	9.9	9.38	12.89	13.6	17.1	20.42	20.91
703	20.52	20.69	19.61	17.6	13.26	9.8	9.34	13.09	13.68	17.22	20.46	20.99
704	20.33	20.29	19.35	17.55	13.07	9.81	9.36	13.2	13.65	17.05	20.08	20.46
705	20.4	20.32	19.35	17.63	13.12	9.86	9.4	13.29	13.68	17.16	20.02	20.49
706	20.6	20.58	19.55	17.75	13.21	9.96	9.47	13.44	13.76	17.3	20.31	20.8
707	20.81	20.82	19.78	17.94	13.4	10.07	9.57	13.58	13.98	17.49	20.67	21.09
708	21.02	21.03	19.96	18.06	13.47	10.11	9.65	13.7	14.07	17.69	21	21.38
709	20.58	20.78	19.78	17.07	12.88	9.48	9.35	12.75	13.63	17.04	19.88	20.47
710	20.66	20.93	19.93	17.19	12.96	9.51	9.44	12.9	13.79	17.09	20.14	20.69
711	20.84	21.12	20.07	17.28	12.99	9.59	9.54	13.04	13.94	17.21	20.29	20.94
712	21	21.35	20.32	17.41	13.11	9.62	9.6	13.03	13.93	17.27	20.45	21.06
713	21.08	21.39	20.4	17.53	13.27	9.63	9.59	13.04	13.87	17.26	20.42	21.08
714	21.19	21.39	20.43	17.69	13.3	9.71	9.61	13.05	13.92	17.24	20.48	21.09
715	21.24	21.52	20.64	17.83	13.43	9.71	9.6	12.96	13.91	17.29	20.6	21.16
716	21.5	21.69	20.77	18.06	13.46	9.72	9.56	12.8	13.74	17.45	20.82	21.35
717	21.6	21.71	20.71	18.08	13.5	9.69	9.52	12.76	13.74	17.43	20.85	21.33
718	21.36	21.48	20.47	17.78	13.25	9.52	9.35	12.93	13.79	17.38	20.78	21.24
719	21.1	21.25	20.22	17.57	13.03	9.45	9.28	13.09	13.91	17.35	20.73	21.27
720	21.2	21.35	20.19	17.61	13.02	9.39	9.23	13.04	13.84	17.41	20.86	21.31
721	21.5	21.6	20.32	17.75	13	9.38	9.18	12.92	13.78	17.5	21.06	21.4
722	21.66	21.66	20.48	17.89	13.14	9.4	9.13	12.74	13.68	17.58	21.17	21.53
723	21.74	21.68	20.69	18.46	13.62	9.75	9.35	12.47	13.54	17.51	21.14	21.51
724	21.16	21.24	20.31	18.28	13.67	10.02	9.53	12.39	13.44	17.33	20.79	21.22
725	20.03	20.15	19.32	17.32	13.31	9.9	9.48	12.61	13.31	16.69	19.85	20.41
726	20.11	20.24	19.32	17.32	13.23	9.88	9.43	12.79	13.4	16.77	20.05	20.51
727	20.33	20.45	19.47	17.56	13.28	9.85	9.38	13.05	13.62	17.09	20.33	20.81
728	20.34	20.38	19.45	17.58	13.18	9.85	9.37	13.15	13.7	17.15	20.2	20.64
729	20.38	20.31	19.35	17.6	13.17	9.89	9.46	13.3	13.69	17.14	19.91	20.43
730	20.46	20.44	19.47	17.67	13.27	10.03	9.56	13.36	13.75	17.23	20.14	20.6
731	20.68	20.62	19.7	17.86	13.43	10.2	9.67	13.51	13.91	17.43	20.48	20.89
732	20.82	20.9	19.87	17.99	13.54	10.26	9.74	13.61	14	17.57	20.76	21.21
733	20.58	20.77	19.83	17.06	12.92	9.53	9.46	12.74	13.64	17.06	19.84	20.48
734	20.79	21.04	20.16	17.3	13.16	9.7	9.6	12.85	13.74	17.01	20.1	20.79
735	20.76	21.04	20.13	17.27	13.11	9.74	9.69	12.99	13.85	17.08	20.18	20.81
736	20.79	21.1	20.15	17.3	13.13	9.73	9.67	13.02	13.85	17.13	20.24	20.89
737	21.08	21.33	20.33	17.44	13.22	9.73	9.65	13.06	13.93	17.2	20.36	21
738	21.26	21.38	20.46	17.58	13.32	9.72	9.65	13.02	13.89	17.23	20.41	21.08
739	21.35	21.46	20.58	17.71	13.46	9.77	9.65	12.96	13.86	17.29	20.54	21.15
740	21.44	21.59	20.61	17.95	13.46	9.76	9.63	12.83	13.77	17.28	20.65	21.22
741	21.46	21.52	20.62	18	13.42	9.74	9.62	12.75	13.6	17.22	20.6	21.14
742	21.24	21.32	20.42	17.71	13.21	9.56	9.43	12.93	13.77	17.25	20.61	21.17
743	20.93	21.03	20.1	17.47	12.98	9.45	9.32	13.08	13.83	17.23	20.6	21.13
744	20.98	21.12	20.06	17.49	13.05	9.44	9.28	12.98	13.72	17.25	20.64	21.14
745	21.45	21.53	20.3	17.71	13.1	9.46	9.19	12.8	13.66	17.43	20.94	21.32
746	21.77	21.82	20.61	18.05	13.29	9.43	9.17	12.67	13.61	17.55	21.18	21.62
747	21.9	21.95	20.82	18.63	13.66	9.78	9.37	12.46	13.55	17.53	21.22	21.64
748	21.7	21.69	20.71	18.66	13.79	10.06	9.53	12.5	13.55	17.48	21.11	21.54
749	20.31	20.39	19.62	17.64	13.37	9.96	9.51	12.54	13.37	16.9	20.2	20.69
750	20.08	20.12	19.23	17.35	13.17	9.82	9.41	12.87	13.39	16.84	19.9	20.45
751	20.26	20.34	19.42	17.51	13.2	9.87	9.36	13.04	13.61	17.07	20.28	20.68
752	20.32	20.39	19.54	17.64	13.2	9.88	9.45	13.08	13.7	17.17	20.32	20.69
753	20.43	20.46	19.49	17.66	13.3	9.99	9.51	13.21	13.74	17.24	20.11	20.59
754	20.35	20.38	19.42	17.7	13.43	10.2	9.69	13.19	13.72	17.14	20	20.46
755	20.67	20.66	19.75	17.94	13.65	10.39	9.82	13.39	13.96	17.5	20.39	20.85
756	20.89	20.91	19.96	18.24	13.8	10.47	9.91	13.65	14.02	17.64	20.56	21.14
757	21.04	21.21	20.4	17.37	13.16	9.64	9.6	12.61	13.62	17.04	20.14	20.86
758	21.11	21.29	20.51	17.46	13.21	9.74	9.71	12.81	13.68	17.18	20.24	20.99
759	20.82	21.08	20.27	17.37	13.22	9.74	9.77	12.93	13.78	17.16	20.2	20.83
760	20.62	20.95	20.15	17.26	13.15	9.82	9.76	12.98	13.82	17.02	20.03	20.62
761	20.89	21.15	20.22	17.32	13.21	9.73	9.71	13.11	13.93	17.15	20.25	20.84
762	21.04	21.25	20.27	17.36	13.18	9.71	9.66	13.11	13.84	17.16	20.31	20.98
763	21.07	21.24	20.33	17.43	13.26	9.71	9.65	13	13.85	17.16	20.28	20.96
764	21.03	21.22	20.31	17.52	13.28	9.74	9.62	12.95	13.73	17.08	20.33	20.95
765	21	21.14	20.31	17.53	13.28	9.76	9.59	12.82	13.68	17.09	20.34	20.91
766	20.9	21.01	20.16	17.44	13.12	9.63	9.47	12.99	13.76	17.12	20.4	21.02
767	20.63	20.81	19.88	17.34	12.99	9.55	9.35	13.02	13.72	17.06	20.35	20.91
768	20.78	20.91	19.95	17.41	13.03	9.52	9.32	12.97	13.68	17.17	20.53	20.99
769	21.15	21.25	20.21	17.65	13.15	9.48	9.23	12.88	13.69	17.31	20.83	21.25
770	21.5	21.56	20.46	17.85	13.28	9.57	9.21	12.79	13.57	17.42	21.03	21.4
771	21.73	21.77	20.66	18.23	13.53	9.74	9.43	12.54	13.5	17.41	21.06	21.51
772	21.75	21.83	20.71	18.6	13.7	10.03	9.52	12.54	13.57	17.55	21.24	21.59
773	20.93	21.1	20.19	18.08	13.56	9.98	9.55	12.47	13.45	17.24	20.65	21.15
774	20.41	20.61	19.68	17.67	13.35	9.94	9.49	12.56	13.35	16.99	20.23	20.79
775	20.26	20.38	19.6	17.63	13.28	9.93	9.5	12.78	13.49	17.06	20.19	20.71
776	20.27	20.35	19.56	17.58	13.29	9.94	9.57	12.86	13.59	17.13	20.22	20.65
777	20.43	20.45	19.51	17.76	13.45	10.1	9.62	13.06	13.77	17.25	20.25	20.72
778	20.55	20.57	19.61	17.87	13.61	10.24	9.79	13.16	13.8	17.35	20.17	20.75
779	20.85	20.88	19.98	18.27	13.87	10.46	9.94	13.36	14	17.61	20.5	21.13
780	21.01	21.07	20.09	18.5	14.01	10.53	9.98	13.67	13.99	17.71	20.56	21.25
781	21.46	21.64	20.77	17.81	13.27	9.68	9.66	12.56	13.55	17.16	20.24	21.13
782	21.23	21.41	20.64	17.54	13.13	9.71	9.7	12.92	13.8	17.28	20.37	21.03
783	20.95	21.26	20.47	17.52	13.24	9.78	9.81	12.91	13.81	17.2	20.12	20.77
784	20.87	21.18	20.51	17.62	13.4	9.9	9.93	12.91	13.83	17.06	20.05	20.74
785	20.78	21.09	20.27	17.37	13.24	9.81	9.79	13.12	13.88	17.13	20.14	20.72
786	20.93	21.2	20.17	17.38	13.18	9.69	9.69	13.11	13.9	17.28	20.32	20.9
787	20.92	21.13	20.13	17.33	13.16	9.71	9.66	13.03	13.81	17.18	20.28	20.8
788	20.63	20.97	20.02	17.31	13.1	9.68	9.63	13.04	13.77	17.15	20.18	20.7
789	20.6	20.86	19.92	17.32	13.06	9.66	9.51	13	13.72	17.1	20.19	20.76
790	20.59	20.82	19.8	17.33	13.08	9.67	9.5	12.99	13.71	17.11	20.27	20.84
791	20.56	20.74	19.76	17.34	13.02	9.56	9.4	12.97	13.67	17.07	20.24	20.79
792	20.65	20.74	19.79	17.38	13	9.57	9.34	13	13.67	17.17	20.44	20.89
793	20.73	20.81	19.84	17.47	13.05	9.55	9.32	12.94	13.67	17.14	20.58	21
794	21.02	21.1	20.06	17.62	13.08	9.58	9.29	12.86	13.56	17.21	20.78	21.16
795	21.5	21.52	20.4	17.89	13.32	9.77	9.45	12.56	13.42	17.32	20.88	21.35
796	21.45	21.55	20.46	18.08	13.46	9.89	9.44	12.5	13.49	17.4	20.99	21.38
797	21.45	21.66	20.52	18.3	13.61	9.97	9.56	12.56	13.55	17.48	21.08	21.49
798	21.52	21.63	20.59	18.55	13.7	10.07	9.61	12.6	13.58	17.53	21.09	21.53
799	21.09	21.26	20.31	18.37	13.63	10.1	9.68	12.58	13.53	17.38	20.81	21.34
800	20.66	20.85	20.02	18.12	13.54	10.11	9.67	12.59	13.55	17.24	20.54	21.08
801	20.44	20.52	19.81	17.94	13.59	10.18	9.69	12.78	13.65	17.2	20.26	20.95
802	20.6	20.62	19.84	18.07	13.69	10.26	9.77	13.13	13.78	17.34	20.33	20.92
803	20.95	20.93	20.07	18.43	13.91	10.4	9.88	13.34	13.88	17.53	20.49	21.24
804	21.14	21.14	20.21	18.55	14.02	10.55	9.97	13.51	14.06	17.75	20.86	21.54
805	21.21	21.35	20.58	17.5	13.15	9.59	9.58	12.8	13.72	17.28	20.25	20.99
806	21.03	21.33	20.5	17.45	13.15	9.67	9.63	13.03	13.88	17.41	20.29	20.91
807	21	21.34	20.57	17.58	13.26	9.74	9.77	13.04	13.82	17.47	20.07	20.79
808	21.24	21.53	20.72	17.83	13.45	9.86	9.82	12.88	13.88	17.31	20.21	20.93
809	20.89	21.19	20.42	17.47	13.32	9.85	9.82	13.11	13.9	17.23	20.15	20.76
810	20.94	21.2	20.26	17.44	13.15	9.75	9.67	13.16	13.91	17.38	20.35	20.9
811	20.74	21.05	20.02	17.38	13.08	9.7	9.59	13.12	13.86	17.26	20.25	20.7
812	20.53	20.82	19.88	17.39	13.04	9.66	9.62	13.09	13.85	17.15	20.18	20.63
813	20.51	20.77	19.85	17.39	13.08	9.67	9.53	13.1	13.76	17.19	20.13	20.67
814	20.54	20.76	19.8	17.39	13	9.6	9.46	13.07	13.75	17.21	20.25	20.83
815	20.65	20.83	19.86	17.47	13.06	9.62	9.42	13.03	13.74	17.19	20.38	20.91
816	20.64	20.75	19.79	17.44	13.01	9.6	9.38	12.98	13.68	17.14	20.38	20.8
817	20.6	20.7	19.73	17.42	12.95	9.56	9.32	12.91	13.6	17.07	20.43	20.83
818	20.98	21.09	19.99	17.56	13.07	9.64	9.35	12.93	13.62	17.25	20.73	21.19
819	21.54	21.6	20.42	17.89	13.25	9.7	9.41	12.78	13.53	17.4	21	21.43
820	21.37	21.47	20.37	17.9	13.29	9.72	9.42	12.77	13.56	17.35	20.91	21.37
821	21.25	21.45	20.38	18.07	13.4	9.82	9.46	12.61	13.53	17.31	20.9	21.36
822	21.6	21.82	20.74	18.59	13.62	10.05	9.61	12.58	13.59	17.46	21.09	21.52
823	21.86	22.05	20.99	18.98	13.84	10.24	9.76	12.73	13.72	17.59	21.26	21.76
824	21.74	22.05	20.91	19	13.86	10.26	9.81	12.75	13.65	17.51	21.16	21.68
825	21.21	21.48	20.49	18.67	13.85	10.3	9.79	12.78	13.72	17.47	20.91	21.47
826	20.67	20.82	20.05	18.2	13.74	10.28	9.82	13.03	13.74	17.32	20.45	21.11
827	20.65	20.65	19.93	18.15	13.69	10.31	9.79	13.13	13.73	17.3	20.42	21.05
828	20.87	20.87	20.02	18.26	13.8	10.4	9.93	13.39	13.88	17.54	20.92	21.46
829	20.63	20.82	19.85	17.16	12.97	9.62	9.53	12.86	13.63	17.26	19.95	20.54
830	20.69	20.91	19.99	17.29	13.03	9.7	9.57	13	13.71	17.51	19.95	20.55
831	20.72	21.06	20.18	17.33	13.08	9.75	9.69	13.17	13.79	17.77	19.99	20.59
832	20.97	21.33	20.46	17.44	13.22	9.73	9.7	13.08	13.89	17.41	20.2	20.85
833	20.91	21.17	20.38	17.47	13.22	9.75	9.72	13.13	13.91	17.35	20.22	20.77
834	20.86	21.07	20.21	17.52	13.18	9.72	9.71	13.17	13.93	17.39	20.32	20.89
835	20.69	20.92	20.04	17.44	13.1	9.7	9.66	13.17	13.87	17.34	20.29	20.77
836	20.6	20.93	19.95	17.49	13.09	9.65	9.59	13.18	13.78	17.31	20.21	20.72
837	20.63	20.87	19.93	17.52	13.09	9.66	9.56	13.16	13.76	17.32	20.26	20.79
838	20.6	20.89	19.84	17.44	13	9.58	9.48	13.09	13.72	17.3	20.19	20.84
839	20.86	21.09	20.08	17.66	13.09	9.57	9.44	13.1	13.85	17.38	20.42	21.11
840	20.85	21.08	19.96	17.66	13.09	9.58	9.4	13.11	13.81	17.34	20.49	21.05
841	20.89	21.1	19.95	17.62	13.06	9.57	9.37	13.02	13.71	17.28	20.54	21.07
842	21.17	21.33	20.15	17.73	13.11	9.64	9.33	13	13.74	17.37	20.78	21.32
843	21.51	21.68	20.43	17.92	13.19	9.65	9.37	12.96	13.71	17.46	20.96	21.44
844	21.51	21.62	20.57	18.04	13.23	9.65	9.4	12.94	13.72	17.49	21.04	21.53
845	21.55	21.79	20.64	18.29	13.42	9.87	9.5	12.69	13.58	17.42	21	21.47
846	21.78	22.07	20.9	18.73	13.64	10.06	9.66	12.65	13.63	17.49	21.19	21.67
847	21.83	22.06	20.94	18.87	13.76	10.13	9.69	12.65	13.61	17.39	21.16	21.67
848	22.1	22.3	21.14	19.14	13.88	10.28	9.83	12.78	13.67	17.43	21.28	21.89
849	21.58	21.82	20.81	18.9	13.84	10.3	9.77	12.75	13.52	17.33	21	21.54
850	20.77	20.87	20.07	18.25	13.65	10.23	9.74	12.66	13.49	17.06	20.52	21.07
851	20.35	20.34	19.64	17.86	13.57	10.18	9.75	13.03	13.51	17.04	20.36	20.95
852	20.6	20.54	19.74	17.93	13.48	10.23	9.76	13.44	13.68	17.33	20.69	21.25
853	20.69	20.86	19.81	17.23	12.95	9.61	9.52	12.93	13.58	17.44	19.86	20.37
854	20.73	20.93	19.99	17.34	13.07	9.73	9.61	13.03	13.73	17.61	20.07	20.59
855	20.75	21.03	20.13	17.37	13.08	9.76	9.64	13.11	13.81	17.55	20.12	20.73
856	20.83	21.14	20.27	17.42	13.17	9.72	9.67	13.13	13.96	17.5	20.3	20.85
857	20.81	21.06	20.28	17.47	13.15	9.76	9.66	13.13	13.96	17.39	20.32	20.93
858	20.9	21.13	20.24	17.57	13.14	9.76	9.67	13.18	13.97	17.5	20.46	21.04
859	20.72	21	20.06	17.45	13.11	9.76	9.66	13.15	13.87	17.35	20.27	20.78
860	20.67	20.99	20.02	17.56	13.16	9.69	9.56	13.19	13.85	17.44	20.24	20.8
861	20.7	21.01	20.04	17.55	13.12	9.65	9.54	13.2	13.76	17.46	20.31	20.91
862	20.81	21.08	20.09	17.63	13.15	9.62	9.46	13.17	13.78	17.45	20.34	21.02
863	20.83	21.09	20.15	17.68	13.13	9.65	9.46	13.05	13.77	17.34	20.3	21.01
864	20.92	21.23	20.11	17.73	13.2	9.67	9.47	13.02	13.73	17.35	20.35	21.11
865	20.89	21.22	20.09	17.77	13.13	9.63	9.42	13.03	13.73	17.37	20.51	21.12
866	20.88	21.18	20.09	17.71	13.08	9.61	9.41	13	13.62	17.27	20.57	21.07
867	21.18	21.44	20.29	17.8	13.13	9.64	9.39	13.04	13.68	17.35	20.79	21.33
868	21.41	21.7	20.48	17.98	13.26	9.69	9.42	12.92	13.64	17.38	20.96	21.44
869	21.86	22.04	20.88	18.63	13.57	9.95	9.6	12.66	13.63	17.45	21.15	21.66
870	22.06	22.24	21.05	18.91	13.73	10.13	9.66	12.66	13.58	17.4	21.2	21.75
871	21.79	21.96	20.77	18.66	13.69	10.08	9.64	12.55	13.44	17.24	20.99	21.48
872	21.75	21.91	20.77	18.65	13.7	10.14	9.71	12.64	13.52	17.28	21.07	21.58
873	21.68	21.81	20.77	18.8	13.76	10.24	9.77	12.7	13.43	17.13	20.95	21.57
874	20.66	20.76	19.96	18.09	13.51	10.16	9.71	12.62	13.27	16.89	20.31	20.89
875	20.17	20.17	19.45	17.68	13.41	10.1	9.71	13.05	13.37	16.99	20.32	20.88
876	20.26	20.27	19.41	17.72	13.29	10.08	9.7	13.36	13.41	17.04	20.4	21.03
877	20.82	20.94	19.93	17.32	13.05	9.79	9.58	13.01	13.68	17.63	20.09	20.58
878	20.74	20.93	19.93	17.32	13.05	9.73	9.61	12.99	13.72	17.65	20.03	20.55
879	20.61	20.91	19.96	17.27	13.01	9.69	9.57	13	13.68	17.4	20.05	20.56
880	20.61	20.94	20.11	17.32	13.09	9.72	9.66	13.04	13.73	17.36	20.13	20.65
881	20.68	20.97	20.1	17.46	13.13	9.8	9.66	13.19	13.8	17.48	20.26	20.78
882	20.74	21.04	20.09	17.52	13.15	9.76	9.65	13.2	13.83	17.46	20.31	20.84
883	20.69	21.03	20.06	17.49	13.16	9.72	9.62	13.18	13.84	17.51	20.29	20.85
884	20.51	20.86	19.86	17.43	13.09	9.71	9.56	13.16	13.69	17.4	20.11	20.68
885	20.47	20.79	19.83	17.47	13.08	9.73	9.57	13.15	13.66	17.43	20.09	20.67
886	20.6	20.87	19.95	17.49	13.05	9.68	9.55	13.14	13.67	17.37	20.23	20.87
887	20.77	20.99	20.1	17.59	13.12	9.67	9.47	13.08	13.61	17.29	20.33	21.01
888	20.71	20.98	20.03	17.64	13.14	9.63	9.45	13.02	13.53	17.19	20.28	20.95
889	20.45	20.77	19.8	17.51	13.01	9.67	9.43	12.98	13.48	17.08	20.13	20.77
890	20.49	20.78	19.71	17.48	12.97	9.62	9.39	12.97	13.46	17.07	20.15	20.74
891	21.05	21.27	20.05	17.63	13.1	9.66	9.4	13.01	13.56	17.23	20.62	21.13
892	21.45	21.63	20.37	17.96	13.23	9.72	9.44	12.91	13.62	17.37	20.92	21.44
893	21.61	21.73	20.61	18.23	13.41	9.87	9.55	12.66	13.47	17.27	20.95	21.47
894	21.83	21.95	20.78	18.44	13.53	9.98	9.63	12.64	13.44	17.32	21.05	21.53
895	21.74	21.78	20.64	18.45	13.56	10.02	9.65	12.59	13.35	17.13	20.91	21.42
896	21.67	21.6	20.51	18.35	13.51	10.01	9.67	12.61	13.39	17.16	20.88	21.41
897	21.47	21.52	20.52	18.45	13.64	10.14	9.75	12.65	13.38	17.02	20.87	21.46
898	20.38	20.54	19.7	17.85	13.42	10.11	9.69	12.61	13.16	16.66	20.27	20.79
899	19.81	19.97	19.18	17.47	13.12	9.96	9.64	13.11	13.16	16.73	20.01	20.53
900	19.88	20.01	19.17	17.52	13.04	9.87	9.6	13.21	13.19	16.8	19.93	20.44
901	20.66	20.87	19.9	17.2	13.01	9.74	9.57	12.94	13.56	17.56	19.98	20.51
902	20.45	20.82	19.89	17.15	12.96	9.63	9.51	12.87	13.55	17.31	19.96	20.43
903	20.38	20.79	19.83	17.12	12.92	9.6	9.6	12.97	13.57	17.17	19.8	20.37
904	20.55	20.88	19.83	17.27	13.09	9.75	9.6	13.08	13.66	17.4	19.97	20.55
905	20.57	20.87	19.89	17.4	13.16	9.91	9.71	13.17	13.68	17.48	20.08	20.56
906	20.44	20.66	19.75	17.37	13.07	9.85	9.73	13.14	13.6	17.4	19.96	20.44
907	20.38	20.65	19.74	17.4	13.08	9.85	9.64	13.15	13.55	17.4	19.87	20.38
908	20.41	20.63	19.7	17.4	13.09	9.83	9.66	13.2	13.57	17.36	19.93	20.43
909	20.46	20.82	19.73	17.43	13.06	9.84	9.67	13.16	13.58	17.35	20.16	20.7
910	20.55	20.81	19.81	17.44	13.03	9.71	9.55	13.12	13.52	17.25	20.25	20.88
911	20.49	20.66	19.81	17.42	13.03	9.64	9.5	13.02	13.43	17.12	20.18	20.81
912	20.42	20.69	19.74	17.39	13.05	9.61	9.47	13	13.35	17.03	20.09	20.73
913	20.19	20.47	19.59	17.33	12.94	9.65	9.48	13.04	13.29	17.01	19.94	20.48
914	20.32	20.54	19.6	17.33	12.91	9.59	9.43	13.03	13.32	17.04	20.04	20.59
915	20.89	21.07	19.92	17.51	13.02	9.62	9.42	13.04	13.48	17.14	20.49	21.09
916	21.27	21.48	20.22	17.73	13.16	9.64	9.43	12.96	13.55	17.23	20.83	21.33
917	21.28	21.41	20.26	17.8	13.22	9.76	9.51	12.82	13.42	17.16	20.82	21.29
918	21.32	21.38	20.22	17.75	13.19	9.81	9.54	12.83	13.43	17.15	20.84	21.32
919	21.18	21.22	20.13	17.67	13.14	9.77	9.5	12.69	13.31	17.03	20.76	21.22
920	21.09	21.01	19.96	17.75	13.19	9.74	9.5	12.87	13.35	17.01	20.73	21.2
921	20.84	20.76	19.86	17.77	13.29	9.87	9.58	12.79	13.33	16.96	20.62	21.09
922	20.12	20.12	19.51	17.61	13.24	9.98	9.64	12.76	13.21	16.76	20.3	20.81
923	19.66	19.81	19.02	17.35	13	9.83	9.56	13.04	13.03	16.58	19.71	20.24
924	19.72	19.97	19.11	17.33	12.94	9.8	9.5	12.98	13.01	16.55	19.32	19.9
925	20.43	20.69	19.81	17.07	12.89	9.69	9.45	12.87	13.45	17.38	19.81	20.4
926	20.33	20.68	19.73	16.97	12.84	9.53	9.51	12.81	13.41	17.16	19.8	20.32
927	20.31	20.79	19.79	17.03	12.88	9.61	9.51	12.92	13.46	17.07	19.78	20.43
928	20.49	20.83	19.81	17.24	13.01	9.77	9.64	13.05	13.58	17.34	19.95	20.53
929	20.45	20.64	19.74	17.28	13.1	9.92	9.69	13.1	13.55	17.39	19.96	20.45
930	20.35	20.53	19.58	17.28	13.05	9.93	9.73	13.14	13.47	17.37	19.76	20.26
931	20.35	20.54	19.6	17.38	13.14	9.94	9.73	13.21	13.5	17.33	19.83	20.34
932	20.34	20.64	19.67	17.39	13.05	9.85	9.71	13.17	13.46	17.3	19.97	20.47
933	20.38	20.75	19.75	17.36	13.03	9.86	9.66	13.19	13.5	17.23	20.16	20.73
934	20.39	20.56	19.72	17.31	12.98	9.72	9.57	13.13	13.38	17.2	20.06	20.79
935	20.19	20.32	19.48	17.24	12.95	9.65	9.54	13.07	13.29	17.08	19.83	20.57
936	19.94	20.2	19.34	17.2	12.88	9.6	9.48	13.03	13.16	17	19.58	20.23
937	20.04	20.31	19.39	17.22	12.91	9.62	9.5	13.02	13.21	17.01	19.7	20.25
938	20.32	20.55	19.55	17.36	12.94	9.61	9.46	13.07	13.25	17.07	20.07	20.56
939	20.9	21	19.99	17.51	12.94	9.61	9.42	13.06	13.46	17.09	20.52	21.03
940	21.18	21.31	20.1	17.66	13.09	9.64	9.44	12.9	13.45	17.14	20.7	21.24
941	20.96	21.13	19.9	17.53	13.05	9.73	9.47	12.82	13.35	17	20.58	21.05
942	20.8	20.98	19.75	17.48	12.99	9.64	9.48	12.91	13.36	17	20.65	21.1
943	20.51	20.61	19.6	17.36	12.91	9.64	9.45	12.93	13.28	16.86	20.53	20.95
944	20.37	20.36	19.53	17.35	12.93	9.67	9.55	12.95	13.28	16.92	20.5	20.97
945	20.27	20.13	19.49	17.47	13.03	9.77	9.55	12.83	13.26	16.87	20.47	20.99
946	19.7	19.73	19.2	17.31	13.03	9.86	9.68	12.75	13.15	16.66	20.05	20.65
947	19.49	19.8	18.91	17.16	12.86	9.8	9.58	12.91	12.94	16.35	19.23	19.87
948	19.69	20	19.18	17.36	13.05	9.79	9.46	12.83	12.96	16.63	19.11	19.64
949	20.37	20.56	19.59	17.03	12.95	9.78	9.51	12.91	13.39	17.32	19.68	20.22
950	20.21	20.36	19.43	16.87	12.79	9.59	9.42	12.83	13.27	17.14	19.52	20.12
951	20.3	20.55	19.58	17.04	12.88	9.61	9.57	12.96	13.39	17.25	19.71	20.26
952	20.39	20.62	19.68	17.23	13.07	9.82	9.66	13.11	13.45	17.37	19.84	20.36
953	20.26	20.46	19.55	17.19	13.02	9.86	9.73	13.17	13.43	17.36	19.69	20.25
954	20.34	20.48	19.55	17.33	13.09	10.02	9.79	13.25	13.43	17.36	19.66	20.19
955	20.3	20.43	19.48	17.3	13.04	9.98	9.77	13.2	13.42	17.32	19.63	20.19
956	20.17	20.46	19.57	17.29	13.03	9.85	9.68	13.19	13.42	17.26	19.71	20.39
957	20.24	20.53	19.6	17.34	12.99	9.92	9.68	13.14	13.38	17.22	19.88	20.47
958	20.18	20.4	19.53	17.22	12.97	9.76	9.63	13.1	13.28	17.11	19.82	20.55
959	19.98	20.12	19.36	17.15	12.85	9.7	9.54	13.04	13.18	17.01	19.54	20.25
960	19.91	20.05	19.28	17.14	12.9	9.63	9.59	13.06	13.18	17.05	19.51	20.11
961	19.9	20.14	19.29	17.27	12.87	9.66	9.52	13.07	13.17	17.06	19.62	20.24
962	20.21	20.39	19.5	17.33	12.88	9.68	9.52	13.04	13.22	17.02	19.98	20.47
963	20.51	20.71	19.71	17.39	12.93	9.59	9.43	13	13.24	16.98	20.28	20.77
964	20.89	21.11	19.96	17.55	13.05	9.63	9.48	12.93	13.37	17	20.58	21.14
965	20.63	20.84	19.68	17.34	12.88	9.68	9.45	12.85	13.26	16.89	20.41	20.92
966	20.53	20.68	19.43	17.28	12.84	9.6	9.46	12.94	13.24	16.87	20.43	20.98
967	20.4	20.36	19.4	17.36	12.89	9.67	9.48	12.96	13.28	16.86	20.52	20.93
968	20.42	20.32	19.51	17.41	12.92	9.71	9.51	12.97	13.3	16.97	20.56	21.06
969	20.44	20.23	19.67	17.51	13.05	9.85	9.6	12.79	13.31	16.98	20.61	21.12
970	20.02	19.98	19.51	17.51	13.18	9.96	9.71	12.68	13.23	16.86	20.44	21.03
971	19.54	19.79	18.99	17.26	12.98	9.9	9.66	12.77	13.01	16.5	19.6	20.34
972	19.7	20.04	19.19	17.33	12.96	9.82	9.57	12.96	12.96	16.54	19.2	19.82
973	20.24	20.37	19.44	17.32	13.01	9.99	9.79	13.19	13.33	17.31	19.51	20.07
974	20.22	20.39	19.51	17.44	13.16	10.2	9.88	13.28	13.39	17.31	19.66	20.25
975	20.04	20.28	19.46	17.27	13.13	10.12	9.75	13.15	13.28	17.12	19.59	20.25
976	19.97	20.25	19.38	17.18	12.98	9.86	9.65	13.08	13.18	17.04	19.56	20.23
977	19.92	20.04	19.21	17.18	12.99	9.88	9.67	13.1	13.2	17.03	19.47	20.08
978	20.02	20.17	19.29	17.32	13.11	9.94	9.73	13.12	13.25	17.15	19.58	20.12
979	19.9	20.16	19.33	17.26	13	9.78	9.64	13.08	13.18	17	19.67	20.17
980	19.96	20.22	19.34	17.28	12.91	9.76	9.54	13.02	13.15	16.94	19.82	20.42
981	20.19	20.4	19.43	17.33	12.87	9.69	9.47	13.02	13.11	16.91	19.93	20.72
982	20.39	20.55	19.58	17.34	12.85	9.62	9.44	12.95	13.15	16.85	20.19	20.91
983	20.13	20.34	19.36	17.21	12.83	9.6	9.45	12.9	13.12	16.73	20.2	20.63
984	20.31	20.45	19.38	17.32	12.86	9.65	9.39	12.96	13.2	16.85	20.42	20.83
985	20.45	20.52	19.51	17.37	12.9	9.68	9.48	12.95	13.23	16.96	20.56	20.95
986	20.62	20.57	19.68	17.52	13	9.8	9.53	12.87	13.3	16.97	20.6	21.08
987	20.61	20.56	19.78	17.62	13.05	9.88	9.6	12.82	13.34	17.03	20.68	21.2
988	20.33	20.34	19.67	17.65	13.16	9.9	9.69	12.8	13.32	16.99	20.62	21.12
989	19.87	19.97	19.32	17.53	13.21	10	9.7	12.73	13.26	16.88	20.36	20.92
990	19.7	20.02	19.11	17.36	13.07	9.96	9.76	13.01	13.04	16.55	19.48	20.16
991	20.3	20.36	19.47	17.38	13.14	10.18	9.86	13.27	13.34	17.3	19.45	20.08
992	20.2	20.29	19.37	17.47	13.27	10.37	9.92	13.32	13.34	17.24	19.51	20.17
993	19.95	20.18	19.28	17.29	13.16	10.25	9.86	13.22	13.21	17.15	19.39	20.06
994	19.91	20.08	19.2	17.17	13.05	9.95	9.72	13.09	13.18	17.05	19.35	19.95
995	19.99	20.09	19.2	17.28	13.07	10	9.75	13.16	13.25	17.17	19.31	19.92
996	20.03	20.15	19.27	17.35	13.2	10.08	9.71	13.07	13.36	17.22	19.41	19.94
997	19.88	20.05	19.19	17.28	13.04	9.94	9.7	13.09	13.13	16.99	19.48	20.04
998	19.91	20.13	19.3	17.34	13.06	9.87	9.63	13.04	13.09	16.93	19.68	20.22
999	19.81	19.98	19.13	17.28	12.91	9.77	9.5	12.96	13.06	16.86	19.59	20.21
1000	19.77	19.93	19.14	17.19	12.83	9.68	9.49	12.96	12.96	16.73	19.49	20.26
1001	19.72	19.87	19.09	17.26	12.78	9.64	9.45	12.89	12.9	16.66	19.58	20.23
1002	19.95	20.13	19.24	17.3	12.79	9.64	9.42	12.88	12.96	16.73	20.13	20.45
1003	20.34	20.47	19.45	17.35	12.88	9.66	9.48	12.9	13.16	16.86	20.51	20.85
1004	20.61	20.69	19.64	17.54	12.94	9.75	9.53	12.97	13.28	17.04	20.63	21.09
1005	20.71	20.76	19.73	17.63	13.01	9.81	9.57	13	13.37	17.08	20.72	21.22
1006	20.57	20.59	19.71	17.62	13.09	9.87	9.65	12.91	13.34	17.07	20.73	21.17
1007	20.26	20.24	19.55	17.61	13.15	9.99	9.75	12.88	13.33	17.12	20.63	21.12
1008	19.76	19.95	19.11	17.5	13.14	10.08	9.77	12.86	13.23	16.82	20	20.61
1009	20.28	20.26	19.47	17.48	13.26	10.36	9.95	13.28	13.32	17.19	19.38	19.93
1010	20.12	20.2	19.33	17.41	13.26	10.38	9.94	13.25	13.25	17.11	19.37	19.99
1011	19.93	20.05	19.22	17.28	13.2	10.31	9.86	13.19	13.15	17.07	19.3	19.93
1012	19.94	20.03	19.14	17.17	13.07	10.15	9.78	13.1	13.14	17.1	19.18	19.78
1013	20.06	20.12	19.2	17.3	13.1	10.09	9.76	13.11	13.22	17.29	19.17	19.71
1014	20.03	20.12	19.23	17.3	13.15	10.09	9.75	13.04	13.21	17.25	19.25	19.82
1015	19.89	19.99	19.19	17.28	13.03	10.01	9.63	13.01	13.07	16.95	19.29	19.93
1016	19.92	19.98	19.2	17.28	13.03	9.96	9.63	12.97	13.03	16.86	19.44	20.02
1017	19.81	19.94	19.11	17.24	12.97	9.89	9.56	12.92	12.94	16.79	19.43	20.05
1018	19.75	19.9	19.07	17.24	12.82	9.74	9.55	12.87	12.92	16.78	19.3	20.01
1019	19.76	19.9	19.12	17.25	12.86	9.73	9.48	12.88	12.88	16.69	19.45	20.08
1020	19.63	19.89	19.07	17.25	12.82	9.65	9.42	12.89	12.83	16.66	19.64	20.15
1021	19.89	20.05	19.22	17.3	12.8	9.66	9.44	12.93	12.9	16.69	20.02	20.43
1022	20.06	20.19	19.32	17.37	12.9	9.71	9.49	12.94	12.96	16.76	20.31	20.6
1023	20.27	20.39	19.43	17.52	13	9.75	9.54	13.01	13.12	16.92	20.43	20.88
1024	20.47	20.6	19.65	17.64	13.04	9.84	9.65	13.11	13.3	17.11	20.65	21.12
1025	20.5	20.56	19.72	17.7	13.18	9.96	9.74	13.01	13.45	17.19	20.76	21.29
1026	20.02	20.14	19.45	17.69	13.21	10.13	9.82	12.84	13.34	17.01	20.46	21.06
1027	20.2	20.2	19.43	17.45	13.29	10.44	9.94	13.21	13.21	17.1	19.26	19.81
1028	20.07	20.13	19.36	17.34	13.23	10.37	9.92	13.22	13.14	17.04	19.19	19.82
1029	19.9	20.05	19.21	17.24	13.16	10.32	9.88	13.14	13.13	17.03	19.14	19.78
1030	19.93	20.03	19.18	17.22	13.18	10.25	9.81	13.09	13.09	17.13	19.13	19.67
1031	20.02	20.2	19.3	17.32	13.18	10.16	9.81	13.06	13.15	17.35	19.25	19.7
1032	20.07	20.18	19.33	17.31	13.11	10.14	9.7	13.03	13.15	17.27	19.19	19.73
1033	19.95	20.11	19.29	17.36	13.09	10.08	9.71	12.98	13.02	17.05	19.25	19.83
1034	19.84	19.98	19.14	17.29	13.05	10	9.63	12.95	12.9	16.77	19.33	19.98
1035	19.7	19.9	19.07	17.21	12.9	9.88	9.58	12.92	12.82	16.64	19.3	19.91
1036	19.75	19.94	19.15	17.24	12.92	9.8	9.53	12.83	12.83	16.74	19.28	19.91
1037	19.83	20.02	19.16	17.29	12.92	9.74	9.52	12.88	12.9	16.75	19.41	20.08
1038	19.79	19.97	19.14	17.3	12.94	9.72	9.47	12.86	12.85	16.68	19.51	20.16
1039	19.68	19.97	19.14	17.31	12.87	9.68	9.49	12.86	12.85	16.74	19.68	20.29
1040	19.86	20.07	19.27	17.42	12.96	9.73	9.48	12.96	12.93	16.79	19.91	20.43
1041	20.09	20.36	19.51	17.51	12.96	9.83	9.55	13.07	13.01	16.89	20.25	20.75
1042	20.43	20.6	19.67	17.67	13.07	9.9	9.65	13.16	13.22	17.08	20.55	20.97
1043	20.56	20.77	19.82	17.8	13.13	9.98	9.75	13.14	13.41	17.2	20.82	21.23
1044	20.25	20.42	19.69	17.82	13.31	10.16	9.86	13	13.41	17.14	20.61	21.19
1045	20.12	20.21	19.36	17.42	13.37	10.46	9.99	13.15	13.17	17.09	19.1	19.63
1046	20.06	20.16	19.37	17.35	13.22	10.39	9.88	13.11	13.09	17.07	19.09	19.66
1047	20.04	20.19	19.42	17.36	13.26	10.39	9.9	13.14	13.09	17.06	19.19	19.74
1048	20.14	20.3	19.47	17.44	13.34	10.33	9.88	13.09	13.2	17.28	19.34	19.76
1049	20.12	20.3	19.43	17.48	13.28	10.23	9.74	13.02	13.2	17.38	19.41	19.8
1050	20.07	20.27	19.36	17.43	13.23	10.14	9.66	12.96	13.17	17.23	19.35	19.84
1051	19.93	20.16	19.28	17.39	13.17	10.12	9.63	12.9	13.03	17.01	19.29	19.78
1052	19.8	20	19.12	17.3	13.02	10.01	9.6	12.89	12.84	16.71	19.19	19.83
1053	19.65	19.81	19.03	17.12	12.87	9.87	9.58	12.85	12.75	16.51	19.15	19.75
1054	19.76	19.96	19.12	17.2	12.92	9.85	9.57	12.83	12.78	16.64	19.25	19.86
1055	19.82	20.03	19.17	17.3	12.92	9.82	9.49	12.86	12.84	16.71	19.37	20.06
1056	19.86	20.02	19.23	17.38	13.05	9.81	9.48	12.78	12.89	16.77	19.49	20.14
1057	19.8	20.04	19.19	17.37	13.01	9.78	9.47	12.85	12.9	16.7	19.54	20.26
1058	19.73	19.98	19.2	17.37	12.93	9.82	9.51	12.94	12.89	16.69	19.57	20.26
1059	19.88	20.13	19.35	17.44	12.98	9.83	9.59	13.05	12.96	16.76	19.82	20.4
1060	20.19	20.4	19.65	17.61	13.08	9.92	9.7	13.12	13.11	16.87	20.35	20.75
1061	20.43	20.64	19.71	17.75	13.14	10.03	9.75	13.19	13.3	17.13	20.71	20.99
1062	20.33	20.53	19.77	17.9	13.36	10.19	9.86	13.11	13.4	17.16	20.6	21.16
1063	19.96	20.35	19.35	17.34	13.01	10.04	9.59	13.1	13.35	17.45	19.29	19.64
1064	20.16	20.39	19.45	17.42	13.13	10.17	9.63	13.08	13.31	17.33	19.3	19.76
1065	20.19	20.45	19.56	17.51	13.27	10.31	9.76	13.14	13.24	17.28	19.34	19.8
1066	20.08	20.31	19.49	17.4	13.34	10.35	9.82	13.06	13.1	17.11	19.24	19.76
1067	20.07	20.3	19.46	17.38	13.23	10.23	9.74	12.99	13.06	17.08	19.24	19.72
1068	19.93	20.2	19.34	17.32	13.22	10.15	9.68	12.95	12.99	17	19.22	19.67
1069	19.82	20.13	19.27	17.27	13.11	10.11	9.69	12.88	12.83	16.79	19.18	19.65
1070	19.76	20.02	19.1	17.17	13.02	10.01	9.66	12.87	12.72	16.65	19.06	19.61
1071	19.71	20.01	19.11	17.18	12.87	9.87	9.59	12.89	12.7	16.51	19.1	19.73
1072	19.77	20.07	19.16	17.24	12.87	9.87	9.57	12.87	12.76	16.6	19.21	19.84
1073	19.9	20.06	19.21	17.31	12.96	9.82	9.57	12.84	12.82	16.65	19.37	19.93
1074	19.92	20.16	19.27	17.4	13.08	9.84	9.5	12.73	12.92	16.73	19.49	20.09
1075	19.88	20.04	19.24	17.37	13.04	9.88	9.49	12.87	12.86	16.73	19.5	20.16
1076	19.84	20.1	19.3	17.43	12.96	9.84	9.63	12.98	12.89	16.74	19.76	20.33
1077	20.06	20.43	19.61	17.59	13.07	9.91	9.69	13.05	13.05	16.88	19.95	20.49
1078	20.2	20.63	19.74	17.73	13.13	9.96	9.73	13.14	13.14	17.02	20.23	20.55
1079	20.39	20.69	19.87	17.88	13.19	10.08	9.8	13.25	13.25	17.1	20.48	20.75
1080	20.27	20.45	19.8	17.96	13.41	10.19	9.87	13.12	13.31	17.1	20.33	20.95
1081	19.84	20.35	19.24	17.16	12.47	9.31	8.92	12.75	13.27	17.56	19.37	19.75
1082	20.07	20.46	19.46	17.36	12.77	9.69	9.28	12.93	13.32	17.46	19.41	19.74
1083	19.98	20.31	19.4	17.32	13.18	10.2	9.7	12.96	13.03	17.01	19.18	19.66
1084	19.95	20.2	19.41	17.36	13.27	10.29	9.77	12.99	12.94	16.87	19.16	19.7
1085	19.94	20.33	19.4	17.34	13.16	10.27	9.78	12.89	12.93	16.91	19.12	19.66
1086	19.89	20.25	19.44	17.35	13.19	10.2	9.72	12.92	12.8	16.88	19.2	19.7
1087	19.87	20.24	19.42	17.32	13.15	10.11	9.71	12.94	12.85	16.81	19.28	19.72
1088	19.87	20.24	19.28	17.24	13.08	10.03	9.61	12.85	12.75	16.71	19.31	19.75
1089	19.82	20.14	19.2	17.23	13	9.98	9.63	12.88	12.72	16.63	19.2	19.76
1090	19.78	20.15	19.3	17.26	12.96	9.93	9.64	12.83	12.74	16.6	19.19	19.76
1091	19.87	20.27	19.36	17.33	13.03	9.88	9.58	12.81	12.79	16.71	19.47	19.87
1092	19.95	20.38	19.51	17.44	13.1	9.91	9.52	12.78	12.87	16.79	19.53	19.95
1093	19.82	20.12	19.29	17.35	12.99	9.95	9.6	12.92	12.82	16.63	19.38	20.05
1094	19.78	20	19.17	17.38	12.97	9.9	9.65	12.93	12.87	16.67	19.55	20.12
1095	19.93	20.41	19.52	17.52	13.07	9.96	9.74	12.99	13.02	16.86	19.9	20.38
1096	20.05	20.61	19.77	17.66	13.14	10.04	9.76	13.13	13.1	16.95	19.97	20.43
1097	20.27	20.76	19.94	17.81	13.23	10.12	9.87	13.2	13.19	17.1	20.21	20.62
1098	20.04	20.28	19.68	17.87	13.35	10.25	9.9	13	13.12	16.9	19.95	20.58
1099	19.64	20.12	19.1	17.1	12.71	9.85	9.39	12.88	13.15	17.34	19.14	19.66
1100	19.95	20.32	19.35	17.34	13.19	10.41	9.78	13	12.95	17.19	19.27	19.66
1101	19.82	20.19	19.33	17.25	13.12	10.18	9.78	12.83	12.75	16.73	19.17	19.7
1102	19.9	20.29	19.46	17.36	13.17	10.23	9.72	12.92	12.81	16.8	19.25	19.77
1103	20.09	20.43	19.56	17.43	13.11	10.14	9.62	12.9	12.97	17.03	19.33	19.82
1104	19.99	20.38	19.56	17.41	13.16	10.13	9.63	12.87	12.92	16.93	19.28	19.83
1105	19.94	20.39	19.51	17.34	13.15	10.09	9.6	12.85	12.88	16.84	19.37	19.87
1106	20	20.36	19.47	17.38	13.16	10.03	9.51	12.82	12.92	16.81	19.47	19.85
1107	19.94	20.26	19.39	17.39	13.16	9.95	9.48	12.72	12.9	16.85	19.38	19.86
1108	19.86	20.26	19.38	17.3	13.13	9.94	9.51	12.67	12.84	16.79	19.38	19.83
1109	19.86	20.25	19.42	17.3	13.07	9.98	9.57	12.77	12.77	16.67	19.41	19.79
1110	19.9	20.38	19.5	17.37	13.12	9.98	9.58	12.79	12.79	16.75	19.49	19.81
1111	19.82	20.24	19.42	17.31	13.07	9.92	9.58	12.84	12.72	16.59	19.34	19.79
1112	19.67	20.03	19.16	17.27	12.98	9.92	9.72	12.95	12.76	16.56	19.25	19.91
1113	19.8	20.02	19.16	17.43	13.03	10.01	9.73	13.03	12.83	16.66	19.4	20.13
1114	19.89	20.16	19.33	17.52	13.14	10.06	9.76	13.11	12.94	16.79	19.64	20.23
1115	19.97	20.43	19.55	17.61	13.16	10.11	9.86	13.19	12.98	16.85	19.84	20.36
1116	19.8	20.11	19.44	17.61	13.24	10.2	9.92	13.02	13.01	16.7	19.68	20.33
1117	19.77	20.2	19.27	17.28	13.09	10.37	9.74	12.92	12.98	17.21	19.16	19.6
1118	19.94	20.41	19.46	17.39	13.22	10.34	9.75	12.86	12.76	16.99	19.25	19.69
1119	19.74	20.24	19.25	17.17	13.01	10.1	9.69	12.73	12.68	16.62	19.12	19.75
1120	19.74	20.15	19.28	17.22	13.04	10.09	9.73	12.81	12.73	16.65	19.13	19.83
1121	19.95	20.41	19.53	17.38	13.14	10.18	9.67	12.82	12.83	16.84	19.27	19.87
1122	20.02	20.55	19.63	17.41	13.03	9.88	9.44	12.66	13	17.04	19.47	19.9
1123	19.92	20.49	19.61	17.37	13.08	10.03	9.53	12.73	12.87	16.89	19.41	19.9
1124	19.98	20.44	19.58	17.41	13.16	9.95	9.47	12.74	12.92	16.84	19.52	19.9
1125	19.97	20.43	19.58	17.41	13.15	9.89	9.27	12.59	12.93	16.97	19.54	19.94
1126	19.98	20.37	19.56	17.4	13.11	9.82	9.23	12.45	12.91	16.97	19.6	19.9
1127	19.99	20.35	19.54	17.41	13.14	9.97	9.5	12.69	12.84	16.77	19.52	19.9
1128	19.99	20.43	19.64	17.39	13.16	9.99	9.54	12.71	12.81	16.76	19.6	19.87
1129	19.95	20.51	19.62	17.43	13.12	9.89	9.43	12.62	12.84	16.86	19.59	19.87
1130	19.65	20.11	19.34	17.4	13.05	10.04	9.68	12.93	12.68	16.49	19.26	19.88
1131	19.73	20.05	19.27	17.46	13.12	10.06	9.79	13	12.82	16.51	19.25	20
1132	19.81	20.06	19.23	17.51	13.25	10.06	9.68	13.04	12.87	16.6	19.32	20.12
1133	19.82	20.08	19.19	17.49	13.15	10.12	9.85	13.17	12.88	16.58	19.4	20.27
1134	19.62	19.96	19.1	17.47	13.18	10.22	9.9	13.02	12.83	16.47	19.41	20.25
1135	19.9	20.41	19.4	17.29	13.15	10.29	9.73	12.8	12.65	16.97	19.24	19.74
1136	19.9	20.44	19.4	17.35	13.17	10.26	9.73	12.8	12.68	16.88	19.29	19.86
1137	19.66	20.09	19.19	17.13	12.94	10.02	9.64	12.71	12.67	16.58	19.09	19.91
1138	19.71	20.11	19.21	17.18	12.97	10.01	9.66	12.8	12.75	16.61	19.18	20.02
1139	19.9	20.32	19.51	17.38	13.18	10.19	9.74	12.9	12.77	16.74	19.31	19.88
1140	20.01	20.6	19.63	17.41	13.01	10.04	9.59	12.71	12.85	16.92	19.5	19.95
1141	19.93	20.47	19.57	17.34	13.05	9.99	9.59	12.67	12.81	16.83	19.38	19.88
1142	19.93	20.44	19.6	17.35	13.08	9.95	9.48	12.68	12.78	16.81	19.43	19.86
1143	19.91	20.37	19.59	17.38	13.16	9.98	9.4	12.58	12.82	16.82	19.46	19.88
1144	19.88	20.26	19.56	17.31	13.16	9.96	9.47	12.56	12.85	16.85	19.55	19.82
1145	19.84	20.28	19.54	17.33	13.09	10.05	9.67	12.73	12.76	16.73	19.45	19.82
1146	19.93	20.54	19.66	17.35	13.15	10.05	9.57	12.62	12.77	16.82	19.62	19.87
1147	20.06	20.68	19.76	17.45	13.11	9.78	9.27	12.45	12.96	17.12	19.74	19.96
1148	19.76	20.27	19.54	17.45	13.14	9.81	9.45	12.72	12.81	16.65	19.4	19.88
1149	19.68	20.06	19.3	17.42	13.14	10.07	9.73	12.98	12.73	16.46	19.09	19.88
1150	19.64	20.13	19.27	17.46	13.23	10.01	9.71	12.96	12.84	16.45	19.17	19.98
1151	19.63	19.96	19.09	17.39	13.16	10.12	9.81	13.11	12.8	16.39	19.17	20.07
1152	19.46	19.79	18.95	17.34	13.1	10.2	9.95	13	12.72	16.31	19.11	20.08
1153	19.82	20.45	19.38	17.31	13.16	10.31	9.71	12.78	12.66	16.83	19.21	19.86
1154	19.81	20.47	19.35	17.34	13.11	10.24	9.69	12.76	12.62	16.73	19.3	19.9
1155	19.85	20.45	19.39	17.31	13.11	10.21	9.78	12.82	12.67	16.73	19.28	19.85
1156	19.9	20.43	19.48	17.38	13.16	10.2	9.76	12.91	12.68	16.79	19.34	19.88
1157	20.04	20.55	19.65	17.46	13.09	10.03	9.59	12.84	12.84	16.91	19.58	19.99
1158	20.06	20.58	19.7	17.44	12.96	9.86	9.44	12.74	12.85	16.91	19.56	19.94
1159	19.9	20.53	19.58	17.32	13.07	10.12	9.6	12.71	12.75	16.75	19.44	19.82
1160	19.82	20.5	19.57	17.31	13.14	10.08	9.56	12.65	12.72	16.73	19.42	19.75
1161	19.83	20.38	19.61	17.34	13.13	10.06	9.58	12.63	12.71	16.7	19.41	19.8
1162	19.78	20.2	19.56	17.3	13.04	10.09	9.67	12.71	12.64	16.63	19.42	19.71
1163	19.8	20.28	19.57	17.32	13.08	10.13	9.67	12.79	12.65	16.63	19.44	19.74
1164	19.98	20.58	19.71	17.44	13.15	9.97	9.54	12.56	12.8	16.84	19.63	19.95
1165	20.08	20.65	19.82	17.43	13.1	9.72	9.24	12.38	13	17.02	19.75	19.98
1166	19.88	20.39	19.67	17.49	13.13	9.62	9.22	12.5	12.94	16.67	19.47	19.94
1167	19.66	20.13	19.33	17.42	13.22	9.88	9.56	12.86	12.76	16.42	19.09	19.85
1168	19.67	20.18	19.32	17.47	13.28	9.95	9.56	12.87	12.85	16.44	19.08	19.85
1169	19.66	20.15	19.19	17.48	13.31	10.09	9.73	13.07	12.85	16.4	19.12	19.95
1170	19.33	19.75	18.88	17.18	13.11	10.23	9.97	13.03	12.6	16.16	18.89	19.79
1171	19.98	20.63	19.53	17.51	13.09	10.06	9.63	12.88	12.74	16.95	19.36	19.96
1172	19.91	20.59	19.41	17.4	13.12	10.2	9.7	12.82	12.65	16.76	19.37	19.84
1173	20.02	20.68	19.58	17.44	13.15	10.05	9.64	12.87	12.77	16.9	19.52	19.98
1174	20.05	20.65	19.65	17.49	12.97	9.81	9.43	12.76	12.83	17.06	19.51	19.95
1175	20.04	20.67	19.73	17.37	12.73	9.57	9.17	12.59	12.84	17.03	19.53	19.96
1176	20.07	20.66	19.75	17.44	12.74	9.44	9.05	12.58	12.85	16.99	19.6	20.03
1177	19.94	20.55	19.63	17.39	12.92	9.91	9.49	12.73	12.7	16.71	19.51	19.9
1178	19.88	20.55	19.62	17.36	13.08	10.07	9.65	12.72	12.67	16.68	19.44	19.88
1179	19.81	20.42	19.64	17.25	13.06	10.09	9.63	12.61	12.63	16.69	19.4	19.74
1180	19.84	20.4	19.61	17.34	13.11	10.08	9.58	12.69	12.68	16.66	19.51	19.77
1181	19.8	20.3	19.61	17.34	13.11	10.06	9.68	12.78	12.69	16.57	19.43	19.78
1182	19.96	20.58	19.75	17.41	13.21	9.98	9.48	12.54	12.76	16.72	19.61	19.96
1183	20.08	20.7	19.85	17.42	13.13	9.85	9.26	12.37	13	16.88	19.69	20
1184	20.01	20.56	19.77	17.55	13.06	9.67	9.22	12.38	13.05	16.73	19.54	19.99
1185	19.83	20.32	19.57	17.54	13.17	9.69	9.36	12.59	12.9	16.51	19.19	19.89
1186	19.67	20.23	19.4	17.51	13.29	9.97	9.59	12.88	12.85	16.44	19.07	19.9
1187	19.73	20.2	19.35	17.51	13.34	10.15	9.85	13.14	12.89	16.45	19.22	20.02
1188	19.5	19.93	19	17.35	13.18	10.35	10.05	13.12	12.77	16.35	19.08	19.89
1189	19.89	20.54	19.43	17.38	13.07	10.13	9.64	12.78	12.61	16.86	19.37	19.87
1190	19.93	20.48	19.38	17.42	13.11	10.14	9.65	12.83	12.67	16.82	19.42	19.97
1191	20.1	20.62	19.57	17.49	12.96	9.81	9.45	12.83	12.75	16.92	19.5	20.01
1192	20.13	20.79	19.81	17.49	12.69	9.25	8.91	12.49	12.92	17.1	19.68	20.06
1193	20.06	20.69	19.74	17.44	12.54	9.11	8.7	12.36	12.81	16.97	19.63	20.07
1194	20.09	20.64	19.74	17.48	12.6	9.13	8.8	12.45	12.83	16.88	19.67	20.1
1195	20.07	20.55	19.76	17.42	12.68	9.38	9.13	12.65	12.83	16.82	19.63	20.05
1196	19.94	20.56	19.75	17.4	12.93	9.83	9.5	12.75	12.77	16.78	19.57	19.93
1197	19.8	20.52	19.7	17.3	13.11	10.07	9.65	12.62	12.68	16.75	19.43	19.83
1198	19.82	20.56	19.75	17.34	13.08	9.92	9.4	12.3	12.71	16.93	19.5	19.93
1199	19.76	20.52	19.72	17.4	13.13	10.03	9.53	12.5	12.71	16.65	19.49	19.86
1200	19.79	20.49	19.7	17.38	13.22	10.08	9.67	12.62	12.69	16.54	19.51	19.8
1201	19.89	20.52	19.7	17.41	13.19	10.12	9.72	12.73	12.71	16.53	19.5	19.79
1202	19.99	20.67	19.84	17.53	13.2	9.99	9.44	12.48	12.93	16.64	19.54	19.99
1203	19.86	20.41	19.62	17.61	13.23	9.85	9.47	12.76	12.92	16.54	19.27	19.93
1204	19.64	20.11	19.24	17.46	13.25	10.2	9.96	13.1	12.75	16.46	19.07	19.88
1205	19.75	20.15	19.21	17.51	13.23	10.34	10.04	13.26	12.88	16.56	19.28	20.13
1206	19.72	20.09	19.18	17.46	13.26	10.37	10.1	13.08	12.86	16.53	19.26	20.14
1207	19.5	20.11	19.15	17.37	13.21	10.45	10.05	13	12.75	16.36	19.04	19.92
1208	19.88	20.58	19.66	17.79	13.44	10.51	10.22	13.43	13.02	16.63	19.41	20.3
1209	19.9	20.73	19.77	17.89	13.6	10.6	10.19	13.49	13.09	16.55	19.4	20.26
1210	20.02	21	19.94	17.96	13.63	10.63	10.2	13.46	13.25	16.89	19.79	20.14
1211	20.35	21.3	20.1	18.06	13.67	10.69	10.28	13.44	13.42	17.54	20.23	20.32
1212	20.19	21.18	19.99	17.94	13.6	10.8	10.46	13.63	13.16	17.21	20.02	20.13
1213	19.77	20.38	19.32	17.27	13.03	10.19	9.66	12.66	12.48	16.73	19.22	19.73
1214	19.69	20.33	19.19	17.24	13	10.18	9.69	12.7	12.45	16.53	19.22	19.75
1215	19.89	20.6	19.42	17.35	12.99	10.09	9.55	12.71	12.6	16.7	19.37	19.82
1216	19.9	20.72	19.63	17.36	12.76	9.74	9.12	12.47	12.74	16.84	19.49	19.9
1217	19.93	20.62	19.69	17.42	12.67	9.38	8.79	12.23	12.8	16.84	19.56	19.95
1218	20.05	20.61	19.71	17.47	12.69	9.33	8.86	12.4	12.79	16.87	19.64	20.06
1219	20.11	20.64	19.76	17.46	12.66	9.19	8.88	12.54	12.83	16.87	19.67	20.13
1220	20.06	20.71	19.85	17.45	12.73	9.29	8.98	12.59	12.84	16.83	19.67	20.11
1221	19.81	20.51	19.66	17.35	13.05	9.99	9.58	12.78	12.68	16.65	19.41	19.78
1222	19.77	20.6	19.75	17.37	13.14	10.07	9.57	12.62	12.68	16.7	19.51	19.86
1223	19.69	20.45	19.71	17.32	13.18	10.14	9.75	12.71	12.68	16.49	19.31	19.72
1224	19.79	20.47	19.72	17.4	13.21	10.17	9.84	12.85	12.67	16.4	19.24	19.76
1225	19.74	20.41	19.62	17.35	13.12	10.18	9.92	12.94	12.68	16.33	19.21	19.7
1226	19.84	20.52	19.77	17.46	13.24	10.22	9.88	12.87	12.8	16.47	19.42	19.94
1227	19.77	20.47	19.55	17.59	13.31	10.21	9.9	13.04	12.86	16.42	19.28	19.85
1228	19.65	20.11	19.21	17.42	13.21	10.28	10.07	13.16	12.74	16.45	19.02	19.94
1229	19.68	20.08	19.11	17.45	13.18	10.34	10.05	13.04	12.78	16.56	19.22	20.17
1230	19.54	20	18.96	17.45	13.26	10.41	10.01	12.9	12.77	16.4	19.03	20.08
1231	19.63	20.13	19.1	17.52	13.33	10.49	10.08	13.07	12.93	16.5	19.11	20.18
1232	19.98	20.38	19.32	17.67	13.4	10.56	10.31	13.37	13.06	16.69	19.43	20.44
1233	19.98	20.52	19.5	17.86	13.63	10.64	10.29	13.51	13.12	16.62	19.42	20.38
1234	19.93	20.86	19.69	17.9	13.7	10.63	10.28	13.48	13.28	16.69	19.56	20.19
1235	20.27	21.38	20.18	18.14	13.79	10.58	10.05	13.3	13.6	17.51	20.29	20.31
1236	20.23	21.36	20.14	18.1	13.8	10.83	10.49	13.59	13.34	17.38	20.24	20.24
1237	19.77	20.58	19.42	17.29	12.69	9.81	9.52	12.66	12.44	16.79	19.38	19.86
1238	19.79	20.46	19.34	17.3	12.99	10.09	9.63	12.69	12.46	16.56	19.26	19.83
1239	19.59	20.28	19.18	17.14	12.99	10.16	9.66	12.67	12.4	16.47	19.11	19.67
1240	19.63	20.38	19.28	17.24	12.98	10.11	9.5	12.64	12.53	16.54	19.2	19.67
1241	19.77	20.5	19.47	17.31	12.88	9.93	9.32	12.47	12.64	16.66	19.35	19.75
1242	19.91	20.73	19.65	17.31	12.66	9.55	9.04	12.35	12.7	16.79	19.49	19.99
1243	20.09	20.92	19.89	17.46	12.45	8.85	8.42	12.16	12.79	17.01	19.74	20.3
1244	20.12	20.94	19.92	17.48	12.5	8.89	8.46	12.25	12.84	16.97	19.77	20.27
1245	19.86	20.62	19.73	17.36	13.02	9.92	9.42	12.75	12.75	16.62	19.5	19.9
1246	19.87	20.76	19.88	17.45	13.18	9.87	9.47	12.7	12.81	16.68	19.52	20.01
1247	19.78	20.51	19.75	17.46	13.22	10.06	9.72	12.8	12.76	16.55	19.25	19.85
1248	19.87	20.53	19.82	17.52	13.28	10.16	9.77	12.86	12.82	16.5	19.23	19.93
1249	19.76	20.4	19.66	17.44	13.24	10.23	9.93	13.05	12.75	16.42	19.1	19.79
1250	19.65	20.54	19.72	17.45	13.25	10.25	10.01	13.04	12.76	16.34	19.36	19.85
1251	19.63	20.51	19.74	17.51	13.28	10.26	10.03	13.1	12.74	16.38	19.33	19.77
1252	19.34	20.09	19.25	17.24	13.11	10.27	10.02	13.04	12.61	16.11	18.78	19.58
1253	19.3	19.91	18.98	17.13	13.04	10.35	9.95	12.93	12.55	16.08	18.65	19.68
1254	19.28	19.86	18.93	17.21	13.17	10.42	10	12.87	12.64	16.05	18.67	19.62
1255	19.35	19.98	18.97	17.31	13.24	10.5	10.09	13.01	12.69	16.11	18.79	19.8
1256	19.76	20.38	19.46	17.62	13.44	10.6	10.31	13.34	12.94	16.46	19.25	20.31
1257	19.8	20.82	19.91	17.9	13.66	10.63	10.29	13.49	13.06	16.38	19.22	20.22
1258	19.88	21.22	20.01	18.07	13.72	10.64	10.12	13.46	13.3	16.58	19.49	20.13
1259	20.17	21.49	20.25	18.21	13.69	10.38	9.76	13.29	13.68	17.29	20.3	20.22
1260	20.31	21.44	20.24	18.22	13.85	10.65	10.16	13.45	13.61	17.6	20.36	20.35
1261	19.91	20.72	19.57	17.33	12.63	9.64	9.42	12.65	12.47	16.86	19.52	19.99
1262	19.91	20.71	19.53	17.38	12.67	9.54	9.35	12.72	12.59	16.79	19.5	19.96
1263	19.7	20.42	19.29	17.26	12.93	9.95	9.58	12.72	12.49	16.54	19.21	19.9
1264	19.61	20.25	19.11	17.23	13.01	10.11	9.66	12.67	12.4	16.41	19.06	19.88
1265	19.81	20.54	19.44	17.34	12.99	9.99	9.53	12.69	12.61	16.61	19.28	19.87
1266	20	20.91	19.84	17.38	12.55	9.34	8.84	12.27	12.72	16.83	19.67	20.14
1267	20.16	21.03	19.91	17.44	12.4	8.73	8.28	11.95	12.92	17.05	19.77	20.46
1268	20.17	20.99	20.02	17.48	12.42	8.65	8.26	12.08	12.83	17.1	19.83	20.52
1269	20.1	21	19.94	17.43	12.86	9.51	9	12.54	12.79	16.9	19.78	20.36
1270	19.96	20.97	19.88	17.46	13.08	9.68	9.28	12.64	12.85	16.72	19.67	20.24
1271	19.92	20.8	19.8	17.51	13.22	9.86	9.5	12.68	12.83	16.61	19.5	20.21
1272	19.9	20.78	19.86	17.6	13.29	9.96	9.64	12.87	12.91	16.58	19.42	20.1
1273	19.72	20.67	19.83	17.49	13.33	10.18	9.97	13.02	12.77	16.41	19.29	19.95
1274	19.68	20.71	19.84	17.48	13.3	10.33	10.02	13.1	12.77	16.42	19.44	19.92
1275	19.69	20.82	19.9	17.52	13.28	10.3	10.04	13.09	12.76	16.44	19.56	19.97
1276	19.48	20.5	19.7	17.39	13.22	10.31	10.09	13.08	12.67	16.18	19.16	19.6
1277	19.26	20.11	19.28	17.21	13.07	10.33	10.04	12.87	12.58	15.96	18.66	19.43
1278	19.12	20.08	19.06	17.13	13.05	10.46	10.01	12.83	12.51	15.83	18.52	19.43
1279	19.18	20.15	19.14	17.12	13.11	10.48	10.14	12.99	12.5	15.83	18.53	19.47
1280	19.6	20.56	19.82	17.69	13.44	10.56	10.34	13.37	12.86	16.22	19.02	20.06
1281	19.66	20.89	20.11	17.93	13.66	10.67	10.37	13.47	12.97	16.26	19.07	19.99
1282	19.73	21.06	20.02	18	13.73	10.72	10.33	13.53	13.2	16.35	19.35	19.97
1283	19.82	21.15	20.01	18.04	13.85	10.71	10.19	13.37	13.52	17	20.04	20.05
1284	20.15	21.45	20.27	18.21	13.86	10.69	10.11	13.4	13.85	17.75	20.38	20.21
1285	19.72	20.65	19.46	17.24	12.79	9.92	9.49	12.58	12.36	16.55	19.37	19.84
1286	19.87	20.68	19.44	17.37	12.86	9.78	9.45	12.69	12.53	16.71	19.47	20.01
1287	19.87	20.53	19.37	17.38	12.93	9.87	9.49	12.76	12.58	16.7	19.36	20.1
1288	19.82	20.5	19.31	17.34	12.97	9.97	9.57	12.79	12.59	16.62	19.29	20.05
1289	19.85	20.77	19.55	17.32	12.88	9.8	9.4	12.57	12.67	16.67	19.49	19.92
1290	20.07	21.01	19.83	17.37	12.52	9.13	8.66	12.05	12.84	16.93	19.7	20.25
1291	20.32	21.12	20.05	17.52	12.3	8.45	8	11.97	13.05	17.2	19.89	20.62
1292	20.29	21.06	20.05	17.48	12.36	8.44	8.04	11.91	12.85	17.02	19.92	20.66
1293	20.23	21.08	19.97	17.55	12.73	8.95	8.59	12.35	12.91	16.84	19.9	20.6
1294	20.15	21	19.91	17.56	13.08	9.5	9.18	12.79	12.96	16.73	19.89	20.58
1295	20.1	20.97	19.83	17.64	13.22	9.53	9.28	12.88	12.95	16.66	19.82	20.42
1296	20	20.96	19.88	17.68	13.24	9.64	9.45	12.89	12.99	16.68	19.8	20.3
1297	19.8	20.85	19.85	17.58	13.36	10.07	9.92	13.13	12.87	16.45	19.54	20.08
1298	19.65	20.87	19.85	17.54	13.35	10.25	10.07	13.13	12.78	16.27	19.36	19.87
1299	19.81	21.02	20.02	17.54	13.36	10.33	10.04	13.15	12.83	16.34	19.56	20.05
1300	19.73	20.73	19.93	17.57	13.42	10.37	10.1	13.14	12.72	16.23	19.35	19.85
1301	19.29	20.16	19.49	17.23	13.16	10.34	10.09	12.84	12.57	15.94	18.67	19.48
1302	19.2	20.39	19.35	17.17	13.05	10.48	10.07	12.79	12.6	15.85	18.56	19.45
1303	19.02	20.47	19.44	17.06	13.04	10.54	10.12	12.89	12.43	15.68	18.41	19.29
1304	19.51	20.85	20.01	17.7	13.49	10.62	10.37	13.36	12.81	16.11	18.94	19.98
1305	19.67	20.99	20.16	17.97	13.72	10.66	10.45	13.51	12.97	16.22	19.06	20.01
1306	19.69	20.87	20.04	18	13.77	10.79	10.45	13.6	13.04	16.24	19.1	20.09
1307	19.69	20.75	19.73	17.9	13.75	10.82	10.56	13.57	13.28	16.6	19.49	20.04
1308	19.73	20.81	19.74	17.89	13.81	10.88	10.6	13.69	13.41	17.14	19.93	19.94
1309	19.9	20.79	19.51	17.34	12.73	9.8	9.36	12.62	12.5	16.83	19.57	20.07
1310	19.94	20.8	19.54	17.39	12.75	9.61	9.21	12.63	12.61	16.8	19.66	20.13
1311	20.04	20.84	19.58	17.44	12.64	9.47	9.08	12.63	12.68	16.78	19.68	20.15
1312	20.05	20.99	19.75	17.45	12.51	9.18	8.71	12.43	12.75	16.94	19.76	20.22
1313	20.09	21.08	19.85	17.5	12.48	8.98	8.5	12.1	12.85	17.06	19.9	20.35
1314	20.25	21.08	19.93	17.46	12.42	8.76	8.19	11.91	12.85	17.05	19.94	20.44
1315	20.38	21.22	20.04	17.47	12.29	8.35	7.91	11.97	12.96	17.2	19.96	20.71
1316	20.35	21.1	20.04	17.51	12.3	8.37	7.94	11.88	12.89	17.1	19.97	20.81
1317	20.31	20.92	19.91	17.59	12.56	8.6	8.19	12.13	12.88	16.82	19.96	20.71
1318	20.21	20.79	19.73	17.62	13.04	9.15	8.87	12.74	12.99	16.74	19.96	20.61
1319	20.09	20.83	19.68	17.63	13.16	9.42	9.19	12.91	13	16.61	19.97	20.4
1320	20.02	20.96	19.83	17.68	13.22	9.63	9.39	12.93	13	16.65	19.98	20.35
1321	19.9	20.73	19.77	17.65	13.39	9.98	9.84	13.19	12.98	16.57	19.82	20.16
1322	19.67	20.61	19.78	17.5	13.4	10.23	10.03	13.17	12.73	16.33	19.4	19.9
1323	19.76	20.97	20.04	17.59	13.44	10.2	9.98	13.16	12.87	16.31	19.55	20.1
1324	19.63	20.77	19.91	17.5	13.41	10.32	10.12	13.21	12.8	16.24	19.29	19.79
1325	19.26	20.31	19.55	17.21	13.19	10.4	10.1	12.98	12.58	15.93	18.66	19.48
1326	19.17	20.3	19.33	17.18	13.12	10.5	10.02	12.81	12.68	15.93	18.61	19.58
1327	19.25	20.58	19.49	17.32	13.19	10.52	10.16	12.96	12.65	15.87	18.63	19.7
1328	19.48	20.82	20.02	17.73	13.57	10.6	10.37	13.44	12.86	16.12	18.83	19.93
1329	19.62	20.91	20.19	18	13.77	10.73	10.41	13.5	13.09	16.21	18.99	19.98
1330	19.63	20.61	19.94	18.01	13.82	10.79	10.53	13.61	13.03	16.14	19.01	20
1331	19.64	20.65	19.78	17.9	13.86	10.86	10.63	13.68	13.31	16.51	19.2	19.92
1332	19.66	20.79	19.7	17.79	13.81	10.98	10.7	13.68	13.47	17.13	19.84	19.96
1333	18.35	19.09	17.72	15.83	11.56	8.47	7.76	10.91	11.18	15.23	18.29	18.96
1334	18.67	19.44	18.16	16.27	11.58	8.37	7.88	11.28	11.65	15.57	18.64	19.13
1335	19.28	20.13	18.73	16.73	11.72	8.39	7.96	11.87	12.43	16.35	19.52	19.92
1336	19.2	20.21	18.92	16.84	11.92	8.69	8.23	11.95	12.54	16.72	19.54	20
1337	19.53	20.56	19.31	17.11	12.39	9.37	9.02	12.21	12.43	17.24	19.56	20.07
1338	19.82	20.76	19.47	17.24	12.69	9.67	9.3	12.48	12.45	17.04	19.63	20.07
1339	19.77	20.74	19.46	17.19	12.42	9.36	9	12.39	12.45	16.82	19.56	20.05
1340	19.82	20.81	19.57	17.26	12.34	9.23	8.71	12.33	12.54	16.63	19.54	20.13
1341	19.91	20.85	19.62	17.27	12.36	9.19	8.58	12.35	12.58	16.63	19.57	20.14
1342	19.8	20.69	19.54	17.23	12.48	9.26	8.61	12.29	12.54	16.57	19.54	20.03
1343	19.87	20.72	19.57	17.39	12.6	9.26	8.65	12.27	12.69	16.67	19.7	20.18
1344	19.88	20.63	19.59	17.4	12.58	9.14	8.48	12.15	12.77	16.62	19.66	20.19
1345	20.14	20.87	19.8	17.39	12.41	8.73	8.13	11.91	12.77	16.76	19.8	20.55
1346	20.42	21.18	20.03	17.41	12.24	8.32	7.87	11.9	12.94	17.15	20.08	20.83
1347	20.32	20.98	19.92	17.4	12.37	8.66	8.12	11.97	12.94	17.02	20.02	20.7
1348	20.07	20.72	19.72	17.42	12.88	9.39	8.89	12.52	12.84	16.54	19.8	20.48
1349	20.01	20.82	19.6	17.48	13.17	9.82	9.39	12.8	12.89	16.5	19.8	20.3
1350	20.08	20.98	19.86	17.61	13.23	9.79	9.35	12.83	12.96	16.61	19.95	20.5
1351	19.9	20.65	19.81	17.64	13.34	9.87	9.64	13.08	13.03	16.53	19.94	20.24
1352	19.75	20.56	19.76	17.56	13.42	10.11	9.84	13.17	12.89	16.4	19.61	20.12
1353	19.74	20.84	20.04	17.65	13.47	10.12	9.87	13.11	12.93	16.37	19.59	20.12
1354	19.58	20.71	20.04	17.54	13.44	10.35	10.14	13.2	12.87	16.26	19.18	19.82
1355	19.34	20.24	19.67	17.28	13.22	10.41	10.12	13.02	12.66	16	18.73	19.61
1356	19.31	20.13	19.26	17.33	13.15	10.52	10	12.79	12.83	15.97	18.71	19.77
1357	19.15	20.15	19.2	17.21	13.17	10.56	10.17	12.98	12.55	15.8	18.47	19.59
1358	19.39	20.63	20	17.71	13.65	10.67	10.45	13.43	12.89	16.19	18.71	19.85
1359	19.45	20.61	20.03	17.89	13.76	10.71	10.41	13.49	12.95	16.01	18.8	19.8
1360	19.44	20.48	19.84	17.96	13.88	10.79	10.56	13.58	12.97	16.03	18.98	19.91
1361	19.58	20.74	19.92	17.96	13.9	10.92	10.64	13.66	13.38	16.54	19.06	19.84
1362	19.92	21.12	20.1	18.09	14	10.91	10.6	13.58	13.8	17.57	19.97	20.18
1363	18.13	18.92	17.6	15.83	11.45	8.39	7.79	10.82	10.95	15.03	18.06	18.67
1364	18.35	19.18	17.98	16.11	11.41	8.25	7.8	11.06	11.28	15.21	18.21	18.88
1365	18.93	19.78	18.48	16.42	11.5	8.29	7.79	11.67	12.04	15.93	19.02	19.53
1366	19.17	20.18	18.86	16.77	11.9	8.58	8.11	11.85	12.51	16.65	19.56	20
1367	19.19	20.22	19	16.84	12.1	8.93	8.61	11.98	12.41	16.99	19.42	19.88
1368	19.54	20.54	19.3	17.01	12.16	8.89	8.61	12.21	12.33	17.13	19.59	20.11
1369	19.44	20.45	19.24	17	12.01	8.74	8.33	12.04	12.34	16.89	19.5	20.06
1370	19.58	20.61	19.39	17	12.08	8.79	8.31	11.94	12.42	16.62	19.48	20.1
1371	19.68	20.71	19.48	17.12	12.24	9.11	8.38	12.09	12.42	16.42	19.44	20.04
1372	19.73	20.6	19.43	17.2	12.63	9.6	8.81	12.34	12.41	16.39	19.45	20.01
1373	19.72	20.56	19.42	17.24	12.82	9.8	9.06	12.51	12.52	16.42	19.5	20.06
1374	19.76	20.58	19.49	17.3	12.8	9.66	8.89	12.47	12.58	16.45	19.51	20.1
1375	19.94	20.75	19.64	17.36	12.68	9.5	8.75	12.19	12.73	16.49	19.64	20.39
1376	20.25	21.11	19.92	17.32	12.47	9.13	8.37	11.93	12.8	16.84	19.82	20.69
1377	20.14	21.04	19.88	17.32	12.64	9.48	8.76	12.1	12.81	16.93	19.84	20.65
1378	20.2	21.05	19.88	17.42	12.93	9.91	9.19	12.5	12.79	16.67	19.8	20.53
1379	20.17	20.87	19.78	17.44	13.1	9.99	9.43	12.63	12.88	16.54	19.77	20.51
1380	20.21	20.85	19.94	17.59	13.16	9.91	9.35	12.68	12.97	16.55	19.92	20.62
1381	19.88	20.64	19.82	17.62	13.36	10.06	9.59	12.99	13.01	16.45	19.86	20.34
1382	19.91	20.72	19.91	17.7	13.5	10.21	9.76	13.14	13.06	16.51	19.88	20.42
1383	19.88	20.98	20.14	17.77	13.5	10.17	9.79	13.15	13.09	16.5	19.82	20.46
1384	19.51	20.5	19.91	17.58	13.51	10.32	10.08	13.27	12.85	16.14	19.22	19.9
1385	19.37	20.05	19.47	17.32	13.38	10.46	10.21	13.15	12.68	15.95	18.68	19.57
1386	19.39	20.02	19.25	17.32	13.22	10.48	10.12	12.92	12.74	15.96	18.75	19.67
1387	19.14	19.87	19.08	17.14	13.18	10.52	10.13	12.93	12.57	15.79	18.37	19.4
1388	19.44	20.28	19.68	17.61	13.5	10.62	10.43	13.48	12.94	16.42	18.73	19.71
1389	19.4	20.27	19.52	17.62	13.68	10.75	10.56	13.54	12.98	16.26	18.8	19.72
1390	19.37	20.25	19.41	17.62	13.71	10.81	10.62	13.59	12.99	16.05	18.81	19.72
1391	19.42	20.42	19.56	17.72	13.77	10.87	10.67	13.65	13.29	16.48	18.84	19.68
1392	20.13	21.2	20.14	18.15	14.03	10.92	10.58	13.53	13.92	17.72	20.08	20.33
1393	17.1	17.91	16.82	14.91	11.07	8.11	7.55	10.21	10.22	14.07	17	17.69
1394	17.72	18.55	17.55	15.63	11.17	8.13	7.67	10.86	10.91	14.73	17.64	18.28
1395	18.8	19.69	18.39	16.37	11.46	8.25	7.75	11.64	11.99	15.87	18.97	19.42
1396	18.69	19.74	18.49	16.45	11.78	8.8	8.32	11.78	12.09	16.23	18.99	19.5
1397	18.75	19.85	18.55	16.5	11.8	8.7	8.29	11.84	12.17	16.54	19.15	19.62
1398	19.02	20.12	18.76	16.72	11.77	8.5	8.12	11.94	12.19	16.97	19.37	19.88
1399	19.1	20.15	18.88	16.79	11.82	8.48	8	11.83	12.3	17.01	19.42	19.96
1400	19.21	20.26	19.04	16.81	11.91	8.61	8.06	11.85	12.28	16.86	19.43	19.93
1401	19.47	20.52	19.29	16.93	12.05	8.91	8.18	11.89	12.32	16.48	19.41	19.99
1402	19.54	20.53	19.36	17.01	12.3	9.39	8.46	12.02	12.29	16.2	19.32	19.95
1403	19.59	20.54	19.45	17.13	12.42	9.47	8.55	12.1	12.48	16.25	19.46	20.02
1404	19.65	20.61	19.54	17.17	12.47	9.4	8.55	12.19	12.51	16.24	19.47	20.1
1405	19.78	20.73	19.6	17.21	12.6	9.56	8.72	12.24	12.58	16.26	19.52	20.29
1406	20	20.95	19.79	17.22	12.73	9.65	8.86	12.14	12.69	16.41	19.61	20.52
1407	20	21.05	19.81	17.29	12.94	9.99	9.28	12.41	12.71	16.46	19.58	20.51
1408	20.14	20.98	19.81	17.42	13.02	9.95	9.23	12.51	12.82	16.49	19.68	20.54
1409	20.34	20.85	19.84	17.5	13.06	9.99	9.33	12.54	12.94	16.5	19.77	20.65
1410	20.19	20.69	19.84	17.51	13.24	10.2	9.68	12.83	12.97	16.38	19.73	20.65
1411	19.91	20.56	19.68	17.48	13.37	10.27	9.82	13.04	12.98	16.38	19.6	20.44
1412	19.77	20.55	19.79	17.5	13.42	10.34	10	13.15	12.94	16.35	19.61	20.34
1413	19.93	20.93	20.14	17.65	13.51	10.32	9.85	13.18	13.11	16.52	19.91	20.69
1414	19.57	20.46	19.86	17.6	13.6	10.37	9.96	13.26	13.04	16.27	19.54	20.29
1415	19.5	20.15	19.23	17.38	13.55	10.47	10.22	13.25	12.77	16.06	18.8	19.66
1416	19.56	20.12	18.96	17.3	13.21	10.44	10.18	12.95	12.63	15.93	18.71	19.63
1417	19.14	19.74	18.76	17.17	13.1	10.48	10.11	12.9	12.55	15.77	18.32	19.27
1418	19.36	19.99	19.13	17.39	13.33	10.54	10.42	13.45	13.23	17.12	19.08	19.64
1419	19.54	20.37	19.24	17.42	13.41	10.68	10.51	13.46	13.83	17.62	19.88	20.29
1420	19.57	20.56	19.47	17.45	13.52	10.8	10.6	13.57	13.63	17.35	19.51	20.11
1421	19.24	20.18	19.21	17.47	13.61	10.87	10.6	13.64	13.21	16.5	18.83	19.56
1422	20.32	21.31	20.08	18.11	14.01	10.99	10.73	13.58	13.95	17.79	20.17	20.54
1423	16.62	17.44	16.31	14.29	10.72	7.96	7.14	9.84	9.91	13.75	16.41	17.34
1424	17.63	18.6	17.54	15.52	11.28	8.19	7.65	10.97	11.02	14.9	17.67	18.35
1425	18.66	19.59	18.31	16.27	11.43	8.17	7.72	11.55	11.97	15.85	18.89	19.35
1426	18.49	19.56	18.42	16.25	11.64	8.6	8.19	11.7	11.87	16.06	18.7	19.24
1427	18.7	19.79	18.53	16.48	11.67	8.53	8.14	11.82	12.07	16.54	19.07	19.51
1428	18.62	19.73	18.32	16.41	11.58	8.34	7.97	11.77	12	16.66	19.09	19.54
1429	18.63	19.72	18.41	16.46	11.58	8.43	7.96	11.71	12.02	16.68	19.09	19.6
1430	18.9	20	18.67	16.6	11.75	8.53	7.99	11.79	12.16	16.76	19.22	19.75
1431	19.37	20.37	19.14	16.84	11.94	8.74	8.11	11.88	12.33	16.59	19.45	19.95
1432	19.65	20.69	19.41	17.04	12.11	8.97	8.07	11.93	12.48	16.36	19.52	20.08
1433	19.62	20.65	19.63	17.11	12.17	9.05	8.1	12.02	12.57	16.25	19.62	20.08
1434	19.7	20.69	19.69	17.24	12.26	9	8.2	12.12	12.62	16.31	19.64	20.23
1435	19.76	20.78	19.74	17.26	12.31	9.05	8.27	12.1	12.65	16.22	19.58	20.31
1436	19.97	21	19.87	17.25	12.4	9.13	8.51	11.96	12.76	16.28	19.64	20.49
1437	19.97	21.03	19.83	17.24	12.82	9.73	9.04	12.25	12.74	16.25	19.56	20.49
1438	20.08	20.9	19.82	17.4	13.07	9.91	9.26	12.59	12.87	16.28	19.58	20.44
1439	20.17	20.9	19.82	17.4	13.21	10.12	9.64	12.83	12.9	16.26	19.55	20.55
1440	20.01	20.73	19.68	17.32	13.24	10.18	9.98	13.03	12.85	16.2	19.28	20.46
1441	19.86	20.71	19.57	17.29	13.2	10.23	9.99	13.07	12.8	16.14	19.3	20.29
1442	19.77	20.63	19.77	17.41	13.35	10.27	10.09	13.13	12.93	16.22	19.55	20.35
1443	19.96	20.84	20.1	17.51	13.41	10.38	10.05	13.13	13.09	16.49	19.95	20.73
1444	19.73	20.65	20.05	17.61	13.53	10.38	9.99	13.17	13.13	16.21	19.94	20.54
1445	19.53	20.21	19.18	17.35	13.53	10.45	10.21	13.25	12.83	16.03	18.96	19.78
1446	19.74	20.33	18.94	17.41	13.21	10.44	10.13	12.84	12.63	16.06	18.75	19.9
1447	19.19	19.87	18.65	17.33	13.18	10.48	10.01	12.84	12.49	15.71	18.33	19.27
1448	19.33	20.1	19.1	17.43	13.28	10.61	10.3	13.45	13.59	17.48	19.71	20.09
1449	20.28	20.78	19.59	17.42	13.42	10.69	10.55	13.28	14.03	17.36	20.01	21.25
1450	20.16	21.05	19.89	17.51	13.54	10.82	10.68	13.44	13.95	17.54	20.14	20.78
1451	19.23	20.21	19.33	17.54	13.69	10.87	10.73	13.72	13.4	16.78	19.23	19.53
1452	20.38	21.3	20.11	18.12	14.08	11.03	10.82	13.62	14.03	17.76	20.2	20.81
1453	16.18	16.9	15.69	13.61	10.08	7.41	6.62	9.31	9.41	13.24	15.79	16.83
1454	17.48	18.49	17.36	15.25	11.14	8.09	7.51	10.83	10.92	14.8	17.46	18.22
1455	18.55	19.47	18.18	16.13	11.39	8.19	7.73	11.52	11.88	15.75	18.68	19.27
1456	18.65	19.79	18.53	16.37	11.66	8.6	8.16	11.69	12.01	16.28	18.98	19.46
1457	18.75	19.85	18.6	16.48	11.64	8.44	8.07	11.79	11.98	16.58	19.08	19.58
1458	18.85	19.98	18.59	16.54	11.55	8.28	7.87	11.77	12.05	16.77	19.21	19.68
1459	18.8	19.87	18.45	16.53	11.58	8.32	7.85	11.78	12.1	16.81	19.19	19.67
1460	19.05	20.09	18.7	16.68	11.62	8.36	7.88	11.82	12.28	16.95	19.37	19.86
1461	19.44	20.41	19.11	16.89	11.9	8.61	7.98	11.86	12.37	16.74	19.52	20.02
1462	19.57	20.69	19.42	16.97	12.26	9.2	8.34	12.12	12.43	16.29	19.61	19.99
1463	19.49	20.62	19.49	17.08	12.49	9.49	8.61	12.35	12.44	16.18	19.6	19.89
1464	19.53	20.58	19.58	17.17	12.51	9.34	8.61	12.33	12.58	16.2	19.58	20.02
1465	19.77	20.83	19.79	17.28	12.39	8.99	8.3	12.11	12.76	16.31	19.62	20.27
1466	20.01	21.1	19.97	17.28	12.37	8.77	8.28	12.01	12.87	16.39	19.77	20.5
1467	19.99	21.06	19.93	17.33	12.71	9.35	8.81	12.24	12.84	16.31	19.68	20.56
1468	19.94	20.84	19.75	17.27	13.09	10	9.57	12.69	12.77	16.12	19.44	20.46
1469	19.97	20.93	19.82	17.31	13.14	10.18	9.85	12.87	12.73	16.12	19.35	20.59
1470	19.99	20.89	19.75	17.33	13.24	10.22	9.93	12.92	12.71	16.1	19.19	20.54
1471	19.87	20.79	19.69	17.24	13.22	10.2	10.02	12.97	12.76	16.03	19.23	20.28
1472	19.84	20.88	19.88	17.43	13.29	10.26	10.06	13.07	12.93	16.22	19.56	20.4
1473	19.97	20.99	20.1	17.46	13.47	10.37	10.14	13.14	13.15	16.67	20.03	20.82
1474	19.92	20.92	20.06	17.59	13.5	10.39	10.08	13.23	13.21	16.39	20.13	20.62
1475	19.28	20.1	19.12	17.31	13.53	10.45	10.26	13.2	12.69	15.91	18.93	19.58
1476	19.56	20.24	18.82	17.23	13.12	10.39	10.06	12.79	12.53	15.97	18.55	19.75
1477	19.31	20.03	18.73	17.38	13.15	10.47	9.92	12.74	12.49	15.61	18.34	19.45
1478	19.25	19.99	18.95	17.4	13.31	10.65	10.11	13.33	13.34	17.02	19.6	19.91
1479	19.97	20.42	19.26	17.39	13.37	10.7	10.44	13.52	14.03	17.75	20.22	21.06
1480	19.69	20.48	19.38	17.43	13.49	10.76	10.69	13.65	13.89	17.76	20.19	20.47
1481	19.23	20.13	19.26	17.64	13.78	10.94	10.83	13.8	13.55	16.86	19.57	19.6
1482	20.27	21.14	20.03	18.07	14.16	11.04	10.88	13.7	14.06	17.77	20.29	20.84
1483	16.51	17.24	15.92	13.72	10.04	7.08	6.43	9.36	9.64	13.57	16.19	17.2
1484	16.95	17.83	16.77	14.58	10.84	7.93	7.35	10.34	10.42	14.27	16.85	17.71
1485	18.01	18.9	17.9	15.75	11.04	7.89	7.38	11.23	11.53	15.11	17.87	18.71
1486	18.46	19.37	18.07	16.04	11.37	8.21	7.79	11.45	11.83	15.76	18.63	19.2
1487	18.92	20.04	18.78	16.51	11.72	8.43	8.04	11.83	11.99	16.69	19.23	19.67
1488	19.11	20.21	18.98	16.7	11.71	8.33	7.94	11.91	11.97	16.66	19.38	19.7
1489	19.19	20.3	18.86	16.66	11.64	8.36	7.87	11.86	12.31	16.94	19.42	19.97
1490	18.91	20	18.55	16.51	11.52	8.33	7.84	11.89	12.24	16.83	19.22	19.77
1491	19.04	20.04	18.72	16.6	11.76	8.57	7.98	11.84	12.16	16.63	19.17	19.77
1492	19.35	20.47	19.21	16.88	12.24	9.45	8.74	12.22	12.2	16.24	19.45	19.87
1493	19.36	20.56	19.44	17.02	12.55	9.72	9	12.43	12.37	16.04	19.43	19.68
1494	19.53	20.7	19.6	17.16	12.54	9.52	8.84	12.33	12.61	16.2	19.58	19.88
1495	19.7	20.87	19.71	17.23	12.64	9.33	8.74	12.18	12.77	16.25	19.69	20.1
1496	19.82	20.9	19.78	17.33	12.67	9.18	8.66	12.17	12.89	16.3	19.53	20.23
1497	19.94	20.95	19.84	17.39	12.78	9.27	8.9	12.39	12.91	16.33	19.53	20.47
1498	20.12	21.07	19.94	17.37	12.97	9.68	9.43	12.71	12.87	16.32	19.71	20.76
1499	20.22	21.18	20.03	17.45	13	9.86	9.51	12.83	12.95	16.37	19.71	20.96
1500	20.19	21.21	20.11	17.5	13.14	10.03	9.7	12.96	12.97	16.54	19.66	21.01
1501	19.91	21.12	20	17.49	13.32	10.22	9.98	13.04	12.91	16.25	19.58	20.75
1502	19.79	21.06	19.88	17.41	13.36	10.28	10.09	13.09	12.89	16.11	19.65	20.62
1503	20.02	21.24	20	17.54	13.46	10.3	10.14	13.19	13.17	16.54	20.17	21.01
1504	19.99	21.16	20.02	17.61	13.52	10.29	10.15	13.24	13.12	16.4	20.08	20.69
1505	19.09	20.04	19.21	17.33	13.55	10.4	10.31	13.18	12.55	15.68	18.9	19.43
1506	19.1	19.69	18.6	16.9	13.12	10.42	10.05	12.71	12.38	15.68	18.14	19.38
1507	18.86	19.39	18.47	16.88	12.98	10.49	9.96	12.59	12.32	15.28	17.85	18.97
1508	19.04	19.74	18.71	17.11	13.12	10.61	10.01	12.92	12.64	15.79	18.58	19.25
1509	19.12	19.85	18.75	17.32	13.33	10.63	10.32	13.58	13.54	17.16	19.87	19.77
1510	19.08	19.9	18.74	17.26	13.42	10.72	10.71	13.73	13.67	17.13	19.8	19.6
1511	19.16	20.06	19.04	17.53	13.88	10.93	10.81	13.88	13.65	16.78	19.56	19.64
1512	19.94	20.83	19.73	17.93	14.17	11.05	10.84	13.83	14.1	17.7	20.33	20.76
1513	19.37	20.48	19.19	16.8	11.66	8.36	7.83	11.86	12.35	16.8	19.62	20.09
1514	18.99	20.06	18.71	16.51	11.5	8.33	7.8	11.88	12.18	16.66	19.22	19.82
1515	18.74	19.8	18.5	16.43	11.56	8.46	7.91	11.85	12.03	16.45	18.95	19.58
1516	19.12	20.22	18.95	16.66	12.07	9.32	8.67	12.18	12.12	16.38	19.23	19.77
1517	19.33	20.55	19.39	16.96	12.52	9.67	9.12	12.38	12.28	16.19	19.47	19.76
1518	19.47	20.69	19.51	17.12	12.65	9.71	9.22	12.46	12.52	16.18	19.58	19.81
1519	19.7	20.79	19.62	17.17	12.84	9.78	9.27	12.48	12.63	16.26	19.55	19.99
1520	19.82	20.89	19.76	17.34	12.84	9.65	9.1	12.4	12.84	16.25	19.47	20.18
1521	19.86	20.88	19.85	17.43	12.8	9.3	8.97	12.47	12.97	16.27	19.49	20.66
1522	20.04	21.04	20.04	17.46	12.79	9.28	9.06	12.68	13.05	16.41	19.78	21.01
1523	20.36	21.28	20.22	17.57	12.71	9.14	8.98	12.65	13.1	16.55	19.96	21.13
1524	20.35	21.32	20.11	17.52	13.1	9.78	9.49	12.89	13.06	16.48	19.87	21.08
1525	20.09	21.32	20.01	17.63	13.28	10.02	9.78	13.04	13	16.31	19.84	20.94
1526	19.8	21.18	19.61	17.37	13.39	10.28	10.04	13.14	12.76	15.99	19.83	20.84
1527	19.9	21.31	19.6	17.49	13.47	10.27	10.11	13.23	12.92	16.12	20.19	20.97
1528	19.2	20.93	19.32	17.51	13.52	10.3	10.21	13.21	12.72	15.67	19.7	19.86
1529	18.91	20.04	19	17.21	13.58	10.43	10.26	13.06	12.3	15.41	18.64	19.14
1530	18.74	19.47	18.73	16.77	13.11	10.42	10.06	12.61	12.22	15.31	17.95	19.04
1531	18.37	19.44	18.83	16.66	12.9	10.49	9.98	12.56	12.15	15.14	17.69	18.58
1532	18.68	19.75	19.11	17.06	13.18	10.48	10.13	12.73	12.33	15.4	17.99	18.99
1533	18.92	19.72	18.8	17.24	13.48	10.62	10.5	13.32	12.55	15.53	18.25	19.22
1534	18.99	19.81	18.75	17.3	13.58	10.74	10.67	13.65	12.98	15.55	18.33	19.28
1535	18.98	19.91	18.92	17.42	13.87	10.93	10.85	13.86	13.44	16.15	18.87	19.49
1536	19.68	20.46	19.52	17.82	14.21	11.06	10.85	13.9	14.06	17.39	20.11	20.66
1537	19.49	20.61	19.32	16.85	11.71	8.29	7.75	11.88	12.36	16.75	19.67	20.21
1538	19.38	20.56	19.16	16.74	11.59	8.34	7.79	11.91	12.35	16.71	19.58	20.12
1539	19.08	20.15	18.9	16.58	11.58	8.35	7.82	11.87	12.1	16.52	19.2	19.77
1540	19.37	20.47	19.21	16.78	11.97	8.92	8.37	12.15	12.25	16.47	19.48	19.95
1541	19.62	20.84	19.61	17.08	12.29	9.3	8.69	12.3	12.53	16.51	19.76	20.14
1542	19.49	20.81	19.59	17.1	12.49	9.55	9.03	12.44	12.52	16.45	19.64	20.07
1543	19.51	20.83	19.6	17.17	12.85	9.86	9.38	12.55	12.6	16.29	19.51	19.97
1544	19.6	20.86	19.54	17.19	12.92	9.85	9.48	12.64	12.75	16.2	19.47	20.02
1545	19.49	20.51	19.52	17.23	13.02	9.86	9.57	12.74	12.81	16.12	19.19	20.2
1546	19.57	20.61	19.69	17.34	13.04	9.89	9.59	12.84	12.9	16.12	19.32	20.25
1547	19.79	21.12	20.1	17.58	13.09	9.69	9.41	12.85	13.07	16.31	19.73	20.62
1548	19.83	21.1	20.02	17.56	13.21	9.77	9.54	13.03	13.03	16.31	19.73	20.8
1549	19.85	21.1	19.8	17.53	13.36	9.93	9.6	13.11	13.1	16.48	19.91	20.88
1550	19.74	21.09	19.47	17.27	13.38	10.28	10.01	13.17	12.82	16.15	19.81	20.82
1551	19.35	21.03	19.29	17.31	13.46	10.25	10.11	13.21	12.74	15.93	19.79	20.35
1552	19.08	20.11	18.79	17.24	13.6	10.32	10.2	13.16	12.39	15.45	18.64	19.23
1553	19.15	19.91	18.7	17.24	13.66	10.37	10.26	12.98	12.33	15.46	18.06	19.17
1554	18.56	20	18.85	16.93	13.24	10.45	10.11	12.68	12.13	15.21	18.05	18.79
1555	18.2	19.97	19.03	16.78	12.93	10.41	10.05	12.51	12.06	14.98	17.67	18.42
1556	18.53	20.46	19.67	17.46	13.45	10.47	10.17	12.7	12.17	15.25	17.97	18.75
1557	18.89	20.58	19.95	17.95	13.89	10.72	10.63	13.33	12.46	15.24	18.14	18.87
1558	19.06	20.52	19.77	18.05	14.02	10.88	10.81	13.73	12.9	15.32	18.01	19.09
1559	18.69	19.77	19.07	17.63	13.94	10.93	10.92	13.85	13.17	15.63	18.25	19.26
1560	19.01	19.9	18.89	17.55	14.06	11.09	10.95	14.03	13.89	16.65	19.16	20.07
1561	19.48	20.59	19.32	16.95	11.85	8.31	7.82	12.08	12.37	16.6	19.77	20.21
1562	19.5	20.62	19.35	16.84	11.7	8.28	7.73	11.91	12.46	16.62	19.72	20.2
1563	19.36	20.44	19.11	16.7	11.65	8.3	7.79	11.96	12.32	16.42	19.46	20.01
1564	19.64	20.69	19.38	16.93	12.17	9.01	8.54	12.19	12.46	16.49	19.74	20.12
1565	19.54	20.71	19.47	16.96	12.65	9.69	9.15	12.39	12.44	16.57	19.77	20.18
1566	19.58	20.85	19.61	17.09	12.75	9.65	9.17	12.49	12.63	16.53	19.75	20.38
1567	19.63	21.04	19.74	17.22	12.77	9.64	9.18	12.53	12.69	16.44	19.64	20.43
1568	19.65	21.07	19.8	17.29	12.68	9.42	9.01	12.54	12.94	16.3	19.46	20.39
1569	19.49	20.54	19.47	17.24	12.9	9.66	9.42	12.72	12.83	16.09	19.18	20.05
1570	19.41	20.44	19.57	17.17	13.06	9.86	9.56	12.82	12.78	16.08	19.13	19.8
1571	19.39	20.87	19.81	17.35	13.15	9.93	9.7	12.94	12.89	16.18	19.49	19.89
1572	19.25	20.87	19.68	17.27	13.27	10.03	9.84	13.07	12.99	16.2	19.57	20.28
1573	19.37	20.9	19.72	17.17	13.32	10.18	9.96	13.11	13.06	16.43	19.85	20.82
1574	19.89	21.29	19.91	17.36	13.42	10.21	9.94	13.21	13.23	16.98	20.29	21.29
1575	19.3	20.96	19.55	17.51	13.52	10.23	9.96	13.28	13.15	16.53	20.05	20.81
1576	18.95	20.01	18.86	17.06	13.55	10.33	10.18	13.3	12.86	15.89	19.13	19.38
1577	19.03	20.68	19.52	17.45	13.65	10.17	10.15	13.34	13.34	16.53	19.34	19.57
1578	19.65	21.35	20	17.54	13.49	10.39	10.27	13.2	12.98	16.37	19.48	19.92
1579	18.97	20.59	19.23	16.99	12.99	10.51	10.09	12.62	11.88	14.91	18.22	18.71
1580	18.84	20.73	19.57	17.56	13.44	10.49	10.32	12.91	12.19	14.94	17.7	18.62
1581	19.29	21.06	20.18	18.15	14.02	10.74	10.71	13.63	12.87	15.31	17.89	19.02
1582	19.29	20.94	20.19	18.29	14.14	10.96	10.72	13.84	13.17	15.49	17.97	19.32
1583	18.77	19.87	19.44	18.1	14.18	11.05	10.92	13.92	13.33	15.72	18.15	19.37
1584	19.28	20.03	19.18	18.14	14.32	11.14	10.78	14.06	14.04	16.88	19.13	20.34
1585	19.44	20.46	19.08	16.86	12.2	8.8	8.29	12.26	12.17	16.41	19.72	20
1586	19.62	20.56	19.32	16.98	11.87	8.42	7.83	12.11	12.49	16.51	19.87	20.24
1587	19.41	20.48	19.18	16.81	11.75	8.34	7.86	11.96	12.45	16.42	19.58	20.07
1588	19.28	20.34	19.08	16.7	12.26	9.15	8.71	12.2	12.27	16.4	19.39	19.89
1589	19.71	20.75	19.42	16.98	12.72	9.83	9.37	12.54	12.48	16.9	19.75	20.38
1590	19.54	20.64	19.43	16.87	12.71	9.81	9.34	12.49	12.51	16.79	19.63	20.34
1591	19.68	20.96	19.79	17.22	12.69	9.61	9.07	12.56	12.85	16.8	19.88	20.69
1592	19.65	20.84	19.79	17.33	12.6	9.23	8.73	12.5	13.16	16.5	19.6	20.38
1593	19.59	20.47	19.35	17.26	12.88	9.41	9.07	12.64	13.04	16.25	19.47	19.98
1594	19.38	20.48	19.33	17.21	13.05	9.69	9.39	12.89	12.94	16.11	19.29	19.93
1595	19.38	20.71	19.48	17.24	13.2	9.86	9.53	12.98	13.03	16.38	19.59	20.15
1596	19.23	20.71	19.49	17.23	13.28	10.05	9.66	13.07	13.23	16.54	19.52	20.37
1597	19.55	21.01	19.91	17.32	13.37	10.2	9.87	13.14	13.52	17.28	20.12	20.94
1598	20.33	21.55	20.27	17.6	13.45	10.28	9.86	13.02	13.73	17.76	20.22	21.27
1599	20.29	21.58	20.26	17.72	13.52	10.26	9.69	13.04	13.75	17.7	20.16	21.36
1600	20.05	21.4	20.15	17.76	13.32	9.95	9.5	13.2	13.68	17.55	20.15	21.09
1601	20.42	21.59	20.37	17.92	13.26	9.6	9.5	13.19	13.69	17.6	20.32	21.35
1602	20.42	21.56	20.22	17.79	13.56	10.33	10.16	13.22	13.16	16.93	20.06	20.84
1603	19.19	20.61	19.14	17.05	12.99	10.52	10.14	12.58	11.76	14.88	18.48	18.7
1604	18.84	20.89	19.49	17.65	13.49	10.48	10.37	13.12	12.18	14.87	17.96	18.43
1605	19.4	21.12	19.95	18.23	14.08	10.86	10.61	13.88	13.19	15.57	18.4	19.19
1606	19.41	20.85	20.18	18.35	14.11	10.98	10.42	13.94	13.71	16.13	18.71	19.65
1607	18.81	20.01	19.6	18.34	14.29	11.04	10.67	14.03	13.86	16.31	18.55	19.69
1608	18.89	19.76	19.1	18.21	14.35	11.16	10.77	14.09	14.06	16.75	19.09	19.97
1609	18.91	20.1	18.83	16.48	12	8.94	8.32	12.03	12.13	16.59	19.19	19.79
1610	19.54	20.68	19.27	16.84	12.1	8.81	8.33	12.13	12.55	17.01	19.73	20.34
1611	19.19	20.34	19.03	16.68	12	8.82	8.47	12.17	12.35	16.58	19.34	19.95
1612	18.97	20.03	18.84	16.53	12.33	9.47	9.05	12.27	12.12	16.19	19.13	19.57
1613	19.68	20.54	19.35	16.89	12.73	9.7	9.25	12.47	12.47	16.67	19.66	20.19
1614	19.77	20.67	19.62	17.1	12.76	9.69	9.09	12.59	12.79	16.87	19.9	20.46
1615	19.59	20.61	19.64	17.19	12.8	9.58	9.01	12.58	13.07	16.9	20	20.36
1616	19.46	20.4	19.42	17.21	12.87	9.73	9.18	12.68	13.17	16.76	19.7	19.89
1617	19.5	20.28	19.1	17.14	13.01	9.85	9.48	12.77	13.15	16.51	19.35	19.75
1618	19.47	20.55	19.44	17.32	13.07	9.8	9.38	12.78	13.39	17.02	19.74	20.1
1619	19.64	20.85	19.6	17.28	13.1	9.82	9.31	12.85	13.46	17.2	20.03	20.67
1620	19.97	21.19	19.87	17.34	13.23	10.13	9.72	13.05	13.3	17.16	20.02	20.94
1621	20.09	21.19	19.82	17.19	13.29	10.29	10.09	13.25	13.33	17.4	20.12	20.96
1622	20.26	21.45	20.13	17.43	13.45	10.34	10.18	13.23	13.66	17.66	20.24	21.15
1623	20.39	21.57	20.29	17.69	13.51	10.35	9.89	13.17	13.72	17.69	20.34	21.26
1624	20.66	21.59	20.49	17.92	12.93	9.67	9.11	13.15	13.71	17.52	20.2	21.36
1625	20.54	21.73	20.44	18.06	12.89	9.34	9.15	13.27	13.7	17.53	20.45	21.41
1626	19.08	20.71	19.1	17.24	13.42	10.31	10.19	13.22	13.02	16.47	19.42	19.86
1627	18.12	19.51	18.32	16.63	12.8	10.33	9.82	12.48	11.8	14.78	17.7	18.33
1628	18.14	20.11	18.88	17.44	13.38	10.54	10.34	13.12	12.02	14.73	17.53	18.3
1629	18.6	20.5	19.4	18.01	13.85	10.76	10.81	13.73	12.68	15.05	17.7	18.6
1630	18.77	20.22	19.46	18.13	14.04	10.91	10.91	13.99	13.46	15.83	18.53	19.28
1631	18.39	19.54	18.97	17.92	14.03	10.99	10.96	14.05	13.73	16.22	18.67	19.43
1632	18.74	19.68	18.8	17.96	14.33	11.18	11.03	14.13	14	16.57	19.07	19.66
1633	17.72	18.81	17.82	15.71	11.08	8.07	7.66	11.78	11.83	15.4	18.06	18.49
1634	19.28	20.42	19.04	16.69	11.79	8.57	8.07	12.05	12.68	17	19.54	20.17
1635	19.6	20.7	19.32	16.9	12.09	8.86	8.43	12.3	12.61	17	19.77	20.4
1636	19.19	20.32	19.04	16.7	12.24	9.26	8.84	12.33	12.39	16.48	19.38	19.81
1637	19.2	20.23	19.06	16.73	12.44	9.51	9.01	12.45	12.43	16.31	19.33	19.81
1638	19.58	20.47	19.43	17.16	12.6	9.37	8.73	12.57	12.98	16.73	19.88	20.09
1639	19.74	20.64	19.78	17.25	12.64	9.38	8.86	12.61	13.31	17.34	20.09	20.22
1640	19.5	20.77	19.6	17.13	12.85	9.81	9.39	12.7	13.22	17.25	19.82	20.17
1641	19.3	20.47	19.15	16.95	12.79	9.9	9.57	12.71	12.87	16.8	19.53	19.78
1642	19.85	21.13	19.74	17.3	13.02	10.03	9.73	12.95	13.27	17.29	20.11	20.51
1643	20.2	21.11	19.88	17.37	13.11	10.09	9.68	12.95	13.48	17.57	20.01	20.89
1644	20.14	20.96	19.99	17.45	13.22	10.22	9.9	13.07	13.47	17.62	19.83	20.76
1645	20.31	21.09	20.12	17.56	13.3	10.3	9.95	13.2	13.68	17.7	19.82	20.86
1646	20.42	21.21	20.22	17.72	13.2	10.27	9.69	13.14	13.73	17.7	19.8	20.93
1647	20.5	21.38	20.35	17.85	13.02	9.99	9.26	13.17	13.73	17.66	19.82	21.02
1648	20.45	21.28	20.35	17.89	12.78	9.59	9.06	13.28	13.63	17.39	19.8	21
1649	20.58	21.19	20.41	17.88	12.83	9.57	9.32	13.33	13.68	17.07	19.83	21.06
1650	19.1	20.46	19.23	17.31	13.41	10.48	10.3	13.3	12.97	16.42	19.27	19.82
1651	17.62	18.7	17.86	16.3	12.71	10.38	9.98	12.59	11.77	14.62	17.23	18.08
1652	18.08	19.23	18.41	17.03	13.29	10.54	10.35	13.27	12.4	15.02	17.56	18.47
1653	18.32	19.91	18.98	17.71	13.74	10.73	10.68	13.65	12.84	15.24	17.68	18.69
1654	18.16	19.89	19.03	17.75	13.77	10.81	10.71	13.7	12.97	15.43	18.04	18.84
1655	18.06	19.22	18.59	17.4	13.66	10.88	10.77	13.83	13.2	15.6	18.07	18.8
1656	18.62	19.62	18.72	17.78	14.08	11.07	11.06	14.13	13.88	16.61	19.12	19.54
1657	18.63	19.88	18.68	16.43	11.44	8.2	7.63	12.16	12.65	16.21	18.98	19.52
1658	19.79	20.92	19.47	16.94	11.87	8.48	7.86	12.24	13.12	17.45	20.04	20.71
1659	20	20.95	19.51	17.19	12.22	8.7	8.11	12.43	13.03	17.38	20.28	20.56
1660	19.87	20.87	19.55	17.21	12.33	8.83	8.22	12.39	13.25	17.34	20.26	20.45
1661	19.99	21.16	19.84	17.2	12.36	9.02	8.39	12.44	13.36	17.49	20.3	20.75
1662	19.84	20.97	19.67	17.17	12.35	9.24	8.68	12.45	13.31	17.42	20.05	20.54
1663	18.06	19.28	18.2	15.99	11.23	8.12	7.58	12.04	12.17	15.61	18.36	18.93
1664	19.95	21.13	19.64	17.04	11.92	8.49	7.76	12.38	13.33	17.52	20.18	20.9
1665	19.43	20.58	19.21	16.87	12.07	8.74	8.12	12.32	12.89	17.2	19.81	20.17
1666	19.47	20.62	19.26	16.86	12.07	8.87	8.31	12.39	13.02	17.22	19.74	20.18
1667	19.68	20.83	19.39	16.89	12.02	8.96	8.33	12.42	13.27	17.39	19.87	20.62
1668	19.13	20.25	18.92	16.65	12.07	9.39	8.83	12.45	13.03	16.71	19.38	20.01
1669	18.99	20.22	18.8	16.56	11.59	8.38	7.73	12.35	12.84	16.51	19.33	19.94
1670	19.84	21.03	19.56	16.97	11.93	8.5	7.83	12.52	13.3	17.45	20.11	20.84
1671	19.17	20.44	19.08	16.62	11.87	8.71	8.11	12.3	12.83	16.99	19.45	20.07
1672	18.11	19.37	18.16	16.06	11.67	8.86	8.33	12.19	12.27	15.83	18.5	19.14
1673	17.76	19.04	17.92	15.94	11.53	8.96	8.43	12.34	12.07	15.37	18.16	18.71
1674	18.5	19.77	18.47	16.47	11.89	9.27	8.66	12.63	12.66	15.97	18.78	19.35
1675	19.23	20.45	18.97	16.69	11.7	8.47	7.81	12.46	12.98	16.8	19.56	20.22
1676	19.31	20.58	19.05	16.75	11.81	8.52	7.9	12.53	13.06	16.92	19.69	20.37
1677	18.01	19.26	18.01	15.96	11.32	8.32	7.78	12.08	12.11	15.67	18.37	18.97
1678	16.87	18.23	17.2	15.42	11.13	8.43	7.91	11.79	11.29	14.76	17.35	17.83
1679	17.76	19.24	18.11	16.19	11.67	8.99	8.39	12.46	12.15	15.56	18.24	18.73
1680	18.89	20.2	18.85	16.61	12	9.37	8.76	12.66	12.98	16.35	19.23	19.89
1681	18.74	19.94	18.62	16.41	11.6	8.5	7.85	12.52	12.72	16.32	19.22	19.7
1682	17.82	18.99	17.79	15.79	11.3	8.48	7.84	12.06	12.06	15.63	18.42	18.78
1683	16.25	17.28	16.16	14.41	10.67	8.34	7.65	10.73	10.4	14.16	16.69	17.17
1684	16.45	17.61	16.45	14.74	10.79	8.34	7.8	10.98	10.62	14.42	16.91	17.34
1685	17.52	18.82	17.71	15.77	11.5	8.95	8.45	12.29	11.95	15.17	17.99	18.47
1686	19.56	20.75	19.46	16.93	12.54	9.75	9.29	12.82	13.22	17.12	19.77	20.52
1687	16.94	18.05	17.02	15.34	11.08	8.37	7.71	12.04	11.65	15.15	17.68	17.97
1688	15.56	16.59	15.41	13.77	10.23	7.92	7.27	10.49	9.9	13.51	16	16.45
1689	15.41	16.44	15.24	13.53	10.12	7.96	7.26	10.03	9.58	13.21	15.69	16.32
1690	17.18	18.31	17.07	15.08	10.92	8.39	7.74	11.49	11.35	14.76	17.55	18.08
1691	19.02	20.29	18.9	16.55	12.04	9.28	8.66	12.63	12.91	16.68	19.4	20.07
1692	19.95	21.11	19.71	17.2	12.82	9.83	9.29	12.93	13.51	17.43	20.15	20.89
