# Supplementary material for: Roles of host and environment in shift of primary anthrax host species in Kruger National Park
Source: PLoS One. 2024 Dec 6;19(12):e0314103. doi: 10.1371/journal.pone.0314103 (PMC11623471; doi:10.1371/journal.pone.0314103)
Supplement: S1 Data — (ZIP) [file pone.0314103.s001.zip › Ochai Supplementary Data/Tmin excel/2005.xlsx]

## Sheet: 2005
UPID	2005_1	2005_2	2005_3	2005_4	2005_5	2005_6	2005_7	2005_8	2005_9	2005_10	2005_11	2005_12
1	22.13	22.44	20.23	18.75	14.82	13.34	10.44	13.35	15.83	18.99	21.45	21.26
2	22.32	22.6	20.43	18.89	14.92	13.37	10.48	13.47	15.87	19.09	21.58	21.39
3	22.44	22.7	20.46	18.87	14.93	13.5	10.67	13.53	15.88	19.1	21.6	21.49
4	22.53	22.9	20.44	18.92	15.01	13.48	10.63	13.52	15.89	19.27	21.61	21.59
5	22.25	22.78	20.22	18.9	14.95	13.33	10.35	13.34	15.76	19.27	21.33	21.44
6	22.23	22.87	20.34	19.02	14.94	13.35	10.39	13.39	15.82	19.47	21.38	21.48
7	22.63	23.04	20.57	19.25	15.07	13.51	10.55	13.58	16.09	19.72	21.65	21.71
8	22.67	23.18	20.57	19.27	15.15	13.69	10.84	13.8	16.29	19.73	21.57	21.75
9	22.51	23.08	20.42	19.14	15.11	13.69	10.79	13.9	16.33	19.58	21.33	21.59
10	22.36	22.91	20.33	19.17	15.06	13.64	10.69	13.77	16.14	19.46	21.18	21.42
11	22.39	22.96	20.59	19.4	15.17	13.66	10.73	13.73	16.04	19.43	21.56	21.48
12	22.11	22.72	20.43	19.36	15.25	13.58	10.55	13.54	15.68	18.58	21.37	21.23
13	22.03	22.56	20.31	19.31	15.25	13.57	10.56	13.51	15.5	18.34	21.11	21.16
14	22.11	22.73	20.48	19.45	15.31	13.61	10.63	13.68	15.7	18.47	21.2	21.28
15	22.2	22.73	20.57	19.62	15.4	13.63	10.67	13.88	15.92	18.67	21.35	21.38
16	22.67	23.13	20.68	19.5	15.63	14.14	11.09	14.49	16.59	19.53	21.73	21.76
17	22.8	23.27	20.34	19.1	15.8	14.44	11.41	14.71	16.8	19.74	21.71	21.93
18	22.5	22.88	20.55	19.35	15.84	14.54	11.49	14.89	16.73	19.17	21.54	21.72
19	22.24	22.58	20.36	18.92	14.97	13.17	10.19	13.33	15.94	19.01	21.67	21.47
20	22.19	22.57	20.36	18.93	14.98	13.35	10.46	13.37	15.92	19.01	21.58	21.37
21	22.47	22.76	20.59	19.07	15.04	13.56	10.64	13.54	16.01	19.14	21.79	21.55
22	22.62	22.97	20.59	19.09	15.13	13.56	10.7	13.56	16.03	19.32	21.81	21.7
23	22.48	22.99	20.3	18.97	15.11	13.55	10.61	13.58	16.03	19.66	21.6	21.63
24	22.37	22.92	20.23	18.94	15.08	13.58	10.65	13.65	16.18	19.6	21.44	21.51
25	22.57	23.11	20.38	19.19	15.1	13.61	10.74	13.73	16.23	19.65	21.61	21.64
26	22.78	23.32	20.64	19.37	15.2	13.75	10.85	13.93	16.4	19.87	21.84	21.89
27	22.79	23.28	20.91	19.51	15.31	13.75	10.85	14.08	16.53	20.06	22.03	21.91
28	22.62	23.04	20.83	19.64	15.34	13.83	10.83	14.09	16.51	19.89	22.15	21.72
29	22.61	23.13	20.83	19.66	15.33	13.77	10.85	14.09	16.45	19.76	21.98	21.61
30	22.42	23	20.71	19.6	15.37	13.84	10.86	14.06	16.22	19.27	21.75	21.49
31	22.29	22.79	20.46	19.59	15.41	13.84	10.8	13.91	16.05	18.96	21.54	21.41
32	22.01	22.54	20.24	19.4	15.34	13.66	10.68	13.65	15.62	18.35	21.12	21.1
33	21.92	22.51	20.35	19.49	15.32	13.62	10.57	13.7	15.71	18.44	21.1	21.02
34	22.52	23.14	20.38	19.2	15.47	13.96	10.99	14.39	16.49	19.43	21.44	21.7
35	22.78	23.32	20.18	18.83	15.69	14.28	11.41	14.52	16.43	19.37	21.51	21.89
36	22.8	23.35	20.35	19.03	15.81	14.3	11.42	14.83	16.8	19.68	21.64	21.98
37	22.03	22.46	20.2	18.71	14.85	13.02	10.03	13.04	15.62	18.59	21.28	21.23
38	22.09	22.4	20.26	18.87	14.98	13.38	10.45	13.3	15.77	18.69	21.36	21.19
39	22.37	22.71	20.25	18.73	14.95	13.62	10.75	13.52	15.84	19.05	21.48	21.37
40	22.36	22.77	20.08	18.74	14.97	13.65	10.82	13.61	15.91	19.27	21.46	21.42
41	22.35	22.72	19.96	18.63	15.04	13.68	10.86	13.71	16.02	19.55	21.48	21.47
42	22.6	23.07	20.3	18.98	15.13	13.69	10.83	13.77	16.2	19.64	21.78	21.69
43	22.62	23.1	20.67	19.38	15.27	13.65	10.78	13.68	16.1	19.24	21.83	21.61
44	22.77	23.22	20.85	19.56	15.35	13.74	10.78	13.79	16.3	19.44	21.99	21.74
45	22.84	23.16	20.83	19.62	15.32	13.68	10.76	13.76	16.29	19.65	22.09	21.73
46	22.62	23.05	20.75	19.61	15.35	13.59	10.65	13.73	16.09	19.26	21.83	21.55
47	22.91	23.54	20.76	19.5	15.38	13.75	10.8	14.06	16.5	19.91	21.99	22
48	22.88	23.58	20.74	19.3	15.35	13.72	10.73	14.1	16.47	19.79	22	22.08
49	22.83	23.64	20.89	19.15	15.35	13.67	10.8	14.12	16.4	19.64	22.1	21.99
50	22.25	23	20.64	19.47	15.32	13.77	10.77	14.14	16.35	19.44	21.64	21.35
51	22.04	22.62	20.47	19.68	15.35	13.71	10.8	13.99	15.99	18.72	21.29	21.14
52	22.42	23.05	20.58	19.33	15.37	13.85	10.86	14.29	16.39	19.32	21.38	21.53
53	22.7	23.37	20.27	18.86	15.57	14.06	11.13	14.54	16.28	19	21.34	21.64
54	22.73	23.07	20.05	18.69	15.6	13.83	11.13	14.42	16.36	19.15	21.43	21.65
55	22.3	22.82	20.34	18.72	14.86	13.06	10.03	12.99	15.55	18.49	21.21	21.31
56	22.14	22.52	20.28	18.87	15.04	13.41	10.46	13.22	15.68	18.61	21.32	21.26
57	22.26	22.57	20.34	18.9	15.02	13.67	10.74	13.48	15.81	18.77	21.43	21.27
58	22.23	22.71	20.14	18.7	14.95	13.7	10.87	13.55	15.86	19.07	21.33	21.35
59	21.99	22.49	19.81	18.61	15.02	13.69	10.86	13.63	15.9	19.43	21.19	21.17
60	22.31	22.88	20.22	19.05	15.13	13.64	10.72	13.59	15.94	19.37	21.44	21.43
61	22.39	22.81	20.6	19.29	15.16	13.37	10.38	13.35	15.78	18.78	21.64	21.44
62	22.47	22.9	20.62	19.35	15.19	13.42	10.35	13.37	15.81	18.74	21.69	21.4
63	22.44	22.89	20.57	19.33	15.13	13.33	10.3	13.3	15.76	18.8	21.67	21.28
64	22.47	22.96	20.65	19.42	15.17	13.2	10.16	13.3	15.82	19.01	21.66	21.43
65	22.45	23.02	20.55	19.47	15.17	13.29	10.29	13.44	15.98	19.26	21.78	21.45
66	22.43	23	20.55	19.69	15.38	13.59	10.56	13.66	16.05	19.11	21.72	21.53
67	22.64	23.26	20.76	19.74	15.38	13.71	10.74	14.06	16.47	19.71	21.87	21.75
68	22.82	23.64	20.85	19.18	15.33	13.73	10.75	14.26	16.57	20.27	21.98	21.89
69	22.35	23.08	20.65	19.56	15.32	13.72	10.78	14.13	16.43	19.58	21.62	21.47
70	22.29	22.92	20.54	19.55	15.41	13.7	10.75	14.09	16.34	19.33	21.39	21.47
71	22.56	23.32	20.32	19.03	15.36	13.83	10.87	14.48	16.16	18.83	21.07	21.47
72	22.63	23.12	20.15	18.78	15.55	14.02	11.08	14.47	16.26	18.94	21.2	21.42
73	22.3	22.89	20.4	18.68	14.65	12.8	9.8	12.91	15.46	18.42	21.14	21.21
74	22.07	22.55	20.18	18.78	14.94	13.21	10.18	13.18	15.64	18.48	21.25	21.2
75	22.31	22.57	20.4	18.98	15.11	13.6	10.59	13.45	15.87	18.92	21.52	21.34
76	22.4	22.73	20.38	19.01	15.09	13.65	10.67	13.57	15.89	19.16	21.53	21.39
77	22.36	22.87	20.38	19.01	15.15	13.62	10.79	13.67	16.01	19.5	21.33	21.41
78	22.53	22.98	20.51	19.24	15.22	13.6	10.71	13.64	16.1	19.69	21.53	21.62
79	22.53	22.89	20.61	19.33	15.19	13.47	10.49	13.47	15.92	19.34	21.82	21.64
80	22.5	22.9	20.61	19.31	15.17	13.37	10.38	13.38	15.88	19.15	21.93	21.57
81	22.41	22.83	20.52	19.23	15.11	13.23	10.22	13.28	15.79	19.1	21.9	21.39
82	22.33	22.7	20.39	19.14	14.94	13.1	10.05	13.19	15.78	19.3	21.76	21.32
83	22.31	22.79	20.35	19.28	15.05	13.01	9.98	13.19	15.86	19.33	21.94	21.37
84	22.41	22.86	20.44	19.52	15.24	13.35	10.26	13.3	15.87	19	21.77	21.45
85	22.46	22.98	20.56	19.73	15.38	13.56	10.58	13.55	15.95	18.92	21.76	21.51
86	22.79	23.49	20.91	19.75	15.39	13.66	10.64	13.97	16.46	19.89	22.02	21.92
87	22.75	23.61	21	19.74	15.36	13.69	10.69	14.17	16.63	20.2	22.18	22.04
88	22.66	23.33	20.96	19.65	15.41	13.75	10.73	14.41	16.49	19.79	22.09	21.91
89	22.63	23.12	20.96	19.59	15.46	13.88	10.85	14.54	16.41	19.46	21.89	22.04
90	22.63	23.07	20.83	19.73	15.55	14	10.91	14.64	16.59	19.71	21.86	22
91	22.17	22.58	20.27	18.8	14.98	13.2	10.25	13.29	15.77	18.82	21.45	21.25
92	22.24	22.67	20.35	18.86	15.03	13.3	10.32	13.39	15.86	18.9	21.53	21.32
93	22.32	22.59	20.37	18.95	15.02	13.34	10.31	13.45	15.85	18.93	21.63	21.34
94	22.33	22.65	20.38	18.99	15.1	13.42	10.44	13.46	15.9	19	21.64	21.3
95	22.48	22.71	20.5	19.16	15.24	13.66	10.69	13.58	16.03	19.34	21.75	21.4
96	22.57	22.75	20.49	19.25	15.26	13.7	10.76	13.61	16.05	19.54	21.69	21.53
97	22.49	22.85	20.52	19.26	15.19	13.45	10.57	13.49	15.93	19.67	21.57	21.52
98	22.48	22.84	20.44	19.15	15.12	13.31	10.33	13.41	15.91	19.67	21.42	21.5
99	22.46	22.83	20.4	19.12	15.06	13.21	10.18	13.32	15.85	19.64	21.4	21.38
100	22.36	22.63	20.29	19.18	15.06	13.24	10.22	13.2	15.67	19.08	21.76	21.17
101	21.92	22.4	20.05	19.01	14.89	13.05	9.98	12.99	15.33	18.26	21.32	20.85
102	22.05	22.55	20.11	19.09	14.91	12.91	9.74	12.92	15.35	18.23	21.3	21
103	22.2	22.74	20.24	19.17	14.93	12.89	9.8	12.89	15.33	18.24	21.26	21.11
104	22.33	23.14	20.49	19.35	14.98	12.98	9.96	13.11	15.63	19	21.49	21.45
105	22.29	23.12	20.36	19.47	15.13	13.24	10.25	13.58	16.21	19.56	21.37	21.44
106	22.5	23.34	20.46	19.55	15.32	13.54	10.59	13.99	16.31	19.34	21.54	21.67
107	22.4	23.18	20.81	19.77	15.5	13.77	10.77	14.2	16.52	19.78	21.9	21.94
108	22.44	22.94	20.71	19.73	15.62	13.84	10.82	14.23	16.61	19.97	21.81	21.72
109	22.2	22.52	20.26	18.82	15	13.26	10.37	13.38	15.78	19.05	21.44	21.24
110	22.23	22.53	20.3	18.82	14.97	13.16	10.22	13.36	15.8	19.06	21.5	21.23
111	22.2	22.38	20.21	18.77	14.89	13.08	10.11	13.28	15.68	18.89	21.33	21.1
112	22.23	22.49	20.31	18.89	15.01	13.24	10.23	13.35	15.71	18.8	21.46	21.21
113	22.32	22.57	20.4	19	15.16	13.43	10.42	13.43	15.82	18.88	21.58	21.22
114	22.38	22.6	20.39	19.11	15.16	13.44	10.52	13.43	15.87	19.14	21.69	21.29
115	22.28	22.61	20.31	19.08	15.19	13.34	10.37	13.37	15.77	19.08	21.67	21.27
116	22.32	22.76	20.4	19.13	15.24	13.4	10.43	13.36	15.7	19.06	21.78	21.37
117	22.24	22.76	20.32	19	15.05	13.24	10.29	13.22	15.58	19.14	21.39	21.19
118	22.14	22.63	20.19	19.05	14.99	13.13	10.1	13.16	15.47	18.77	21.38	21
119	21.77	22.27	19.99	18.87	14.88	12.98	9.95	12.93	15.23	17.95	20.89	20.78
120	21.75	22.43	20	18.92	14.82	12.88	9.82	12.84	15.08	17.79	20.78	20.66
121	22.03	22.72	20.05	18.97	14.93	13.03	10.12	13.14	15.45	18.64	21.08	21
122	21.48	22.14	19.39	18.51	15.07	13.44	10.54	13.66	15.85	19.05	20.88	20.9
123	21.77	22.23	19.36	18.36	15.09	13.55	10.68	13.93	15.96	18.96	20.94	20.92
124	22.52	22.96	19.78	18.83	15.21	13.59	10.63	14.09	16.12	19.12	21.31	21.28
125	22.28	23.05	20.03	19.18	15.29	13.62	10.72	14.07	16.11	18.85	21.11	21.3
126	22.27	23.1	20.31	19.47	15.46	13.71	10.75	14.14	16.33	19.22	21.41	21.64
127	22.01	22.36	20.17	18.67	14.71	12.97	10.01	13.21	15.65	19.02	21.19	21.11
128	22.2	22.46	20.2	18.78	14.82	13.02	10.07	13.27	15.68	19.14	21.16	21.23
129	21.98	22.29	20.05	18.66	14.87	13.1	10.19	13.28	15.58	18.89	20.79	20.92
130	22.12	22.41	20.15	18.76	14.96	13.28	10.26	13.31	15.59	18.84	21	20.98
131	22.24	22.53	20.31	18.96	15.11	13.38	10.39	13.39	15.73	18.93	21.43	21.11
132	22.15	22.54	20.29	18.98	15.11	13.42	10.44	13.35	15.74	18.93	21.42	20.99
133	21.89	22.34	20.09	18.8	15.01	13.26	10.23	13.23	15.46	18.49	21.13	20.81
134	22	22.49	20.19	18.97	15.03	13.31	10.3	13.21	15.43	18.44	21.19	21
135	22.29	22.8	20.43	19.17	15.16	13.39	10.42	13.24	15.51	18.6	21.48	21.19
136	21.98	22.67	20.15	18.92	14.94	13.23	10.25	13.14	15.35	18.52	21.14	20.97
137	21.74	22.29	20.05	18.91	14.94	13.09	10.09	12.93	15.09	17.79	20.75	20.65
138	21.77	22.46	19.87	18.72	15	13.3	10.42	13.15	15.17	17.76	20.61	20.57
139	21.36	21.75	19.02	17.93	14.86	13.58	10.68	13.81	15.67	18.77	20.77	20.69
140	21.19	21.62	18.92	17.75	14.82	13.43	10.58	13.82	15.57	18.41	20.59	20.4
141	21.64	22.07	19.18	18.1	14.96	13.48	10.54	13.94	15.66	18.54	20.83	20.65
142	21.97	22.22	19.3	18.21	14.96	13.53	10.57	14.07	15.69	18.37	20.67	20.61
143	22.18	22.35	19.41	18.34	14.98	13.52	10.6	14.13	15.64	18.32	20.71	20.69
144	22.47	22.68	19.81	18.81	15.23	13.67	10.61	14.28	15.92	18.74	21.18	21.27
145	21.33	21.51	19.34	17.96	14.64	13.25	10.52	13.36	15.29	18.05	20.02	20.06
146	21.52	21.89	19.64	18.25	14.82	13.27	10.47	13.42	15.52	18.34	20.33	20.36
147	21.4	21.83	19.5	18.24	14.78	13.22	10.37	13.27	15.4	18.34	20.17	20.27
148	21.91	22.33	19.99	18.61	14.93	13.32	10.36	13.32	15.53	18.83	20.54	20.84
149	21.9	22.37	19.98	18.65	14.93	13.23	10.32	13.28	15.56	18.83	20.6	20.84
150	22.21	22.64	20.27	18.92	15.08	13.38	10.45	13.37	15.73	19.15	21.01	21.1
151	22	22.5	20.06	18.81	15.08	13.55	10.61	13.45	15.62	18.94	20.92	21
152	22.14	22.62	20.12	18.76	15.11	13.74	10.86	13.57	15.74	18.99	21.07	21.1
153	22.3	22.93	20.47	19.12	15.2	13.78	10.89	13.45	15.65	18.82	21.59	21.27
154	22.19	22.82	20.17	18.87	15.14	13.69	10.83	13.4	15.49	18.7	21.29	21.11
155	21.73	22.46	20.21	18.89	15.07	13.55	10.61	13.08	15.08	17.74	20.74	20.56
156	21.74	22.53	19.79	18.35	14.95	13.59	10.74	13.24	15.1	17.6	20.58	20.52
157	21.39	21.79	19	17.8	14.74	13.54	10.72	13.81	15.67	18.59	20.73	20.65
158	21.08	21.43	18.87	17.68	14.67	13.34	10.61	13.91	15.57	18.49	20.37	20.22
159	21.3	21.64	19.01	17.83	14.77	13.45	10.6	13.97	15.54	18.26	20.37	20.27
160	21.61	21.86	19.18	17.97	14.86	13.51	10.59	14.03	15.58	18.13	20.4	20.3
161	22.07	21.95	19.35	18.14	14.96	13.53	10.57	14.09	15.63	18.27	20.64	20.57
162	22.35	22.15	19.51	18.41	15.05	13.59	10.62	14.25	15.87	18.54	20.84	20.78
163	20.87	21.18	18.88	17.4	14.46	13.36	10.76	13.5	15.29	17.87	19.9	19.71
164	20.79	21.09	18.75	17.35	14.43	13.4	10.77	13.53	15.18	17.73	19.75	19.65
165	20.87	21.22	18.86	17.57	14.56	13.5	10.92	13.64	15.31	17.86	19.9	19.74
166	20.89	21.32	18.96	17.74	14.72	13.64	10.9	13.59	15.36	17.91	19.93	19.86
167	21.5	21.9	19.48	18.3	15	13.77	11.01	13.83	15.79	18.53	20.64	20.51
168	21.58	21.97	19.48	18.43	15.08	13.88	11.19	13.92	15.84	18.75	20.66	20.76
169	21.68	22.04	19.42	18.3	15.02	13.97	11.22	13.95	15.83	18.85	20.61	20.89
170	22.17	22.56	19.87	18.42	15.07	13.99	11.24	14.07	15.93	19.26	21	21.21
171	22.29	22.86	20.21	18.57	15.06	13.86	11.06	13.93	15.87	19.24	21.28	21.19
172	22.2	22.76	19.94	18.38	15.01	13.71	10.98	13.67	15.66	18.74	21.25	21.07
173	21.98	22.74	19.95	18.22	14.98	13.55	10.87	13.35	15.25	17.9	21.03	20.66
174	21.93	22.63	19.77	18.08	14.82	13.43	10.79	13.48	15.31	17.77	20.88	20.56
175	21.79	22.22	19.3	17.93	14.75	13.41	10.72	13.75	15.68	18.41	20.95	20.84
176	20.99	21.45	18.87	17.74	14.64	13.35	10.64	13.95	15.62	18.6	20.33	20.28
177	20.86	21.18	18.66	17.59	14.56	13.21	10.53	13.88	15.4	17.93	20.06	19.87
178	20.85	21.03	18.57	17.48	14.55	13.22	10.51	13.82	15.25	17.62	19.88	19.65
179	21.06	21.07	18.65	17.64	14.64	13.33	10.5	13.89	15.27	17.65	20.03	19.75
180	21.38	21.25	18.88	17.97	14.81	13.55	10.56	14.06	15.45	17.85	20.2	19.95
181	20.25	20.63	18.33	16.82	13.93	12.75	10.23	13.05	14.75	17.43	19.28	19.04
182	20.31	20.72	18.46	16.92	14.09	12.92	10.39	13.21	14.91	17.5	19.3	19.09
183	20.22	20.69	18.43	16.93	14.12	13.06	10.56	13.26	14.84	17.38	19.21	19.02
184	20.71	21.23	18.85	17.41	14.5	13.52	10.99	13.72	15.36	17.83	19.82	19.59
185	20.88	21.38	18.96	17.59	14.74	13.71	11.17	13.93	15.54	18.04	20.15	19.87
186	20.78	21.28	18.87	17.71	14.74	13.78	11.26	13.99	15.57	18.06	20.11	19.94
187	21.06	21.46	19.03	17.94	14.9	14.01	11.4	14.1	15.68	18.33	20.39	20.34
188	21.32	21.73	19.24	18.03	14.96	13.94	11.26	14.13	15.76	18.59	20.53	20.68
189	21.64	22.12	19.44	18.03	14.81	13.46	10.71	14.03	15.88	18.85	20.78	20.91
190	22	22.35	19.53	18	14.73	13.03	10.55	13.98	15.93	19.15	20.88	21.12
191	22.17	22.31	19.36	17.87	14.66	12.87	10.49	13.9	15.52	18.44	21.08	20.93
192	22.11	22.26	19.31	17.83	14.6	12.8	10.49	13.86	15.5	18.3	21.13	20.87
193	21.99	22.21	19.31	17.95	14.69	12.98	10.57	13.79	15.65	18.54	21	20.98
194	21.15	21.53	18.87	17.81	14.59	13.18	10.54	13.85	15.65	18.75	20.36	20.4
195	20.66	20.96	18.52	17.45	14.45	12.95	10.43	13.86	15.4	17.88	19.94	19.64
196	20.28	20.57	18.26	17.1	14.24	12.67	10.16	13.28	14.83	17.28	19.34	19.06
197	20.22	20.38	18.15	17.04	14.15	12.54	9.95	13.05	14.61	17.11	19.23	18.88
198	20.44	20.47	18.23	17.21	14.25	12.66	10.1	13.22	14.72	17.16	19.34	19.02
199	19.63	19.99	17.93	16.53	13.64	12.39	9.88	12.71	14.38	16.92	18.74	18.5
200	19.87	20.36	18.27	16.79	13.94	12.79	10.22	13.05	14.72	17.25	19.1	18.77
201	20.47	21.09	18.78	17.2	14.34	13.2	10.63	13.54	15.17	17.77	19.73	19.33
202	20.88	21.51	19.02	17.5	14.55	13.32	10.76	13.77	15.55	18.05	20.12	19.73
203	20.94	21.42	18.97	17.48	14.65	13.55	11.04	13.94	15.63	18.13	20.17	19.9
204	20.82	21.28	18.84	17.55	14.75	13.87	11.18	13.82	15.55	18.06	20.13	19.88
205	21.02	21.43	18.98	17.61	14.75	13.8	11.18	14.05	15.73	18.22	20.35	20.19
206	21.15	21.65	19.09	17.66	14.71	13.34	10.75	13.94	15.8	18.37	20.76	20.44
207	21.3	21.73	19.17	17.63	14.56	12.91	10.41	13.71	15.68	18.44	20.75	20.58
208	21.81	22.12	19.25	17.73	14.51	12.76	10.26	13.73	15.81	18.92	20.88	21.02
209	22.16	22.2	19.17	17.72	14.5	12.66	10.29	13.94	15.79	19.04	21.02	21.17
210	21.97	22.09	19.11	17.68	14.49	12.66	10.29	13.95	15.7	18.81	21.07	21.15
211	21.9	22.12	19.17	17.83	14.57	12.76	10.4	13.9	15.73	18.85	20.91	20.98
212	21.32	21.7	18.96	17.85	14.58	12.94	10.38	13.92	15.7	18.93	20.49	20.57
213	20.78	21.09	18.65	17.48	14.45	12.86	10.35	13.86	15.49	18.13	20.16	19.88
214	20.33	20.61	18.36	17.18	14.24	12.5	10.08	13.29	14.9	17.43	19.48	19.17
215	20.12	20.3	18.14	16.98	14.1	12.37	9.75	12.87	14.64	17.1	19.24	18.84
216	20.33	20.38	18.21	17.11	14.21	12.47	9.79	12.98	14.61	17.14	19.31	18.95
217	20.06	20.38	18.27	16.8	13.79	12.49	10	12.88	14.68	17.29	19.11	18.84
218	20.6	21.07	18.79	17.24	14.22	12.9	10.42	13.38	15.24	17.83	19.77	19.44
219	21.16	21.63	19.18	17.63	14.58	13.29	10.85	13.84	15.67	18.39	20.44	20.18
220	21.4	21.85	19.33	17.76	14.7	13.39	10.95	13.93	15.75	18.6	20.68	20.47
221	21.28	21.72	19.19	17.62	14.63	13.43	10.99	13.88	15.67	18.68	20.65	20.47
222	21.21	21.71	19.15	17.63	14.72	13.65	11.01	13.87	15.71	18.68	20.64	20.54
223	21.23	21.74	19.15	17.61	14.61	13.32	10.81	14.03	15.83	18.57	20.67	20.53
224	21.22	21.72	19.14	17.58	14.46	12.91	10.45	13.89	15.78	18.52	20.72	20.54
225	21.38	21.88	19.2	17.63	14.49	12.8	10.35	13.74	15.68	18.52	20.76	20.57
226	21.51	22.02	19.21	17.69	14.45	12.77	10.28	13.74	15.66	18.68	20.7	20.77
227	22	22.38	19.28	17.79	14.49	12.69	10.29	13.84	15.84	19.05	21	21.1
228	22.08	22.34	19.22	17.72	14.43	12.61	10.21	13.88	15.76	18.93	21.19	21.13
229	22.07	22.49	19.29	17.82	14.46	12.65	10.27	13.88	15.5	18.5	21.1	21.1
230	21.68	22.33	19.17	17.83	14.48	12.68	10.22	13.85	15.54	18.69	20.8	20.83
231	21.2	21.68	18.87	17.62	14.41	12.66	10.23	13.88	15.67	18.68	20.46	20.36
232	20.87	21.13	18.65	17.43	14.38	12.57	10.22	13.68	15.41	18	20.05	19.79
233	20.62	20.8	18.43	17.3	14.24	12.5	10.08	13.42	15.03	17.57	19.68	19.36
234	20.58	20.66	18.41	17.23	14.23	12.49	9.93	13.16	14.79	17.43	19.49	19.17
235	21.3	21.61	19.13	17.57	14.37	12.81	10.42	13.61	15.66	18.4	20.46	20.11
236	21.4	21.71	19.21	17.6	14.45	13	10.59	13.78	15.62	18.49	20.61	20.42
237	21.92	22.14	19.52	17.93	14.67	13.29	10.88	13.78	15.6	18.84	20.89	20.97
238	22.12	22.45	19.72	18.07	14.73	13.41	10.96	13.65	15.49	18.94	21.12	21.09
239	21.9	22.18	19.53	17.87	14.62	13.21	10.79	13.8	15.53	18.85	21.15	20.99
240	21.44	21.88	19.27	17.6	14.5	13.01	10.54	13.97	15.63	18.91	20.83	20.9
241	21.38	21.89	19.17	17.57	14.5	12.86	10.49	13.94	15.76	18.7	20.66	20.71
242	21.47	22.01	19.27	17.68	14.46	12.76	10.31	13.94	15.82	18.8	20.78	20.79
243	21.57	22.15	19.36	17.68	14.47	12.75	10.37	13.95	15.84	18.77	20.81	20.74
244	21.48	22.11	19.32	17.73	14.49	12.75	10.31	13.85	15.75	18.54	20.7	20.68
245	21.74	22.44	19.45	17.87	14.49	12.64	10.25	13.82	15.8	18.68	20.82	20.96
246	22.2	22.6	19.57	17.85	14.46	12.58	10.19	13.85	15.79	18.98	21.2	21.17
247	22.23	22.75	19.69	17.87	14.44	12.56	10.2	13.81	15.18	18.05	21.05	21.01
248	22.11	22.67	19.53	17.79	14.38	12.5	10.13	13.68	15.08	17.94	20.99	20.96
249	21.89	22.6	19.23	17.69	14.38	12.46	10.09	13.79	15.38	18.59	20.98	20.8
250	21.71	22.13	19.09	17.73	14.43	12.65	10.08	13.77	15.6	18.86	20.72	20.52
251	21.17	21.38	18.78	17.59	14.4	12.76	10.09	13.81	15.51	18.31	20.27	20.02
252	20.65	20.68	18.35	17.27	14.27	12.46	10.05	13.45	14.98	17.55	19.61	19.28
253	21.3	21.63	19.2	17.62	14.34	12.83	10.37	13.61	15.59	18.4	20.55	20.24
254	21.62	21.76	19.26	17.66	14.5	12.97	10.55	13.82	15.58	18.6	20.68	20.73
255	22.14	22.41	19.7	17.91	14.69	13.24	10.79	13.78	15.63	18.9	21.07	21.15
256	22.33	22.63	20	18.11	14.76	13.32	10.76	13.73	15.63	18.99	21.26	21.14
257	22.2	22.48	19.8	17.92	14.59	13.01	10.53	13.87	15.63	19.03	21.22	21.15
258	21.75	22.14	19.46	17.71	14.5	12.85	10.36	13.93	15.78	19.03	21.02	21.05
259	21.76	22.17	19.43	17.7	14.53	12.82	10.36	13.99	15.84	18.93	21.01	21
260	21.7	22.25	19.41	17.72	14.46	12.71	10.31	13.96	15.84	18.89	20.98	21.03
261	21.52	22.16	19.37	17.7	14.43	12.66	10.22	13.87	15.86	18.72	20.87	20.82
262	21.5	22.2	19.34	17.75	14.44	12.57	10.2	13.78	15.7	18.48	20.75	20.69
263	21.66	22.33	19.39	17.81	14.49	12.55	10.18	13.82	15.73	18.49	20.75	20.78
264	22.06	22.64	19.64	17.89	14.44	12.49	10.12	13.85	15.82	18.95	20.94	21.02
265	22.24	22.69	19.91	17.93	14.38	12.44	10.06	13.69	15.27	18.28	21.06	20.95
266	22.24	22.7	19.76	17.87	14.31	12.41	10.04	13.54	15.02	17.86	20.94	20.87
267	22.12	22.66	19.47	17.82	14.38	12.35	10.02	13.73	15.08	18.18	21.06	21.04
268	22.17	22.63	19.49	17.86	14.41	12.62	10	13.31	15.19	18.55	21.1	21
269	21.69	22.04	19.14	17.76	14.5	13	10.09	13.37	15.47	18.73	20.55	20.55
270	20.91	20.94	18.54	17.41	14.27	12.45	9.99	13.68	15.22	17.76	19.81	19.64
271	21.56	21.73	19.32	17.7	14.46	12.88	10.41	13.73	15.58	18.5	20.62	20.59
272	21.91	22.02	19.45	17.75	14.55	13.12	10.66	13.71	15.55	18.71	20.89	20.9
273	22.29	22.45	19.83	17.96	14.78	13.46	10.84	13.52	15.47	18.82	21.12	21.07
274	22.28	22.46	19.88	18.03	14.67	13.38	10.8	13.58	15.45	18.86	21.1	21.07
275	22.18	22.26	19.64	17.91	14.56	12.95	10.5	13.82	15.62	18.95	21.19	21.15
276	21.87	21.97	19.39	17.78	14.52	12.84	10.38	13.87	15.73	18.77	21.01	21.02
277	21.99	22.26	19.47	17.84	14.5	12.8	10.36	13.93	15.75	18.94	21.15	21.15
278	22.07	22.53	19.61	17.89	14.5	12.69	10.25	13.92	15.83	19.03	21.19	21.19
279	21.78	22.37	19.55	17.81	14.47	12.59	10.23	13.86	15.85	18.9	20.97	20.98
280	21.84	22.4	19.51	17.8	14.46	12.56	10.12	13.82	15.81	18.8	20.9	20.93
281	21.79	22.28	19.39	17.8	14.41	12.46	10.1	13.77	15.76	18.72	20.86	20.74
282	22.02	22.49	19.51	17.85	14.44	12.4	10.06	13.84	15.82	18.95	21.06	20.85
283	22.28	22.71	19.82	17.89	14.34	12.33	9.96	13.71	15.47	18.6	21.19	21.05
284	22.29	22.66	19.8	17.82	14.29	12.24	9.91	13.64	15.15	18.05	21.03	20.95
285	22.27	22.7	19.62	17.84	14.32	12.23	9.9	13.72	15.24	18.35	21.11	21.03
286	22.27	22.68	19.69	17.86	14.26	12.4	9.78	13.3	15.25	18.68	21.17	21.13
287	22.07	22.45	19.48	17.82	14.42	12.95	10.03	13.01	15.38	18.88	20.77	20.93
288	21.43	21.55	18.89	17.65	14.3	12.8	9.87	13.61	15.5	18.34	20.31	20.29
289	21.66	21.73	19.29	17.67	14.44	12.97	10.46	13.72	15.42	18.45	20.68	20.79
290	21.81	21.98	19.4	17.66	14.48	13	10.51	13.68	15.43	18.55	20.87	20.87
291	22.14	22.36	19.73	17.78	14.54	13.15	10.62	13.65	15.42	18.69	21.05	21
292	22.2	22.31	19.74	17.85	14.6	13.08	10.61	13.65	15.42	18.75	21.07	21.08
293	21.92	21.95	19.41	17.74	14.44	12.86	10.46	13.75	15.54	18.63	20.96	20.97
294	21.79	21.84	19.31	17.67	14.44	12.72	10.36	13.81	15.65	18.55	20.91	20.96
295	21.88	22.15	19.39	17.71	14.41	12.66	10.31	13.74	15.6	18.69	20.97	21.01
296	22.06	22.44	19.57	17.88	14.46	12.63	10.21	13.76	15.66	18.81	21.05	21.07
297	21.79	22.36	19.47	17.84	14.37	12.59	10.13	13.82	15.73	18.74	20.86	21
298	21.76	22.16	19.48	17.71	14.39	12.48	10.05	13.81	15.77	18.74	20.85	20.74
299	21.87	22.18	19.47	17.84	14.33	12.37	10.04	13.83	15.8	18.84	20.92	20.72
300	22.04	22.53	19.57	17.89	14.36	12.26	9.96	13.84	15.84	19.05	21.18	20.95
301	22.35	22.73	19.72	17.91	14.25	12.2	9.9	13.74	15.63	18.95	21.24	21.17
302	22.37	22.62	19.85	17.89	14.16	12.11	9.77	13.56	15.3	18.33	20.99	20.94
303	22.41	22.55	19.86	17.84	14.13	12.05	9.72	13.68	15.29	18.41	21.01	20.82
304	22.41	22.62	19.81	17.89	14.1	12.02	9.52	13.36	15.34	18.8	21.19	21.1
305	22.24	22.6	19.65	17.86	14.24	12.62	9.75	12.84	15.26	18.89	20.99	21.07
306	21.9	22.07	19.24	17.73	14.43	13.02	10.01	13.07	15.37	18.78	20.63	20.79
307	21.6	21.76	19.28	17.6	14.4	12.92	10.42	13.63	15.39	18.32	20.47	20.57
308	21.74	21.89	19.39	17.65	14.42	12.81	10.34	13.65	15.49	18.42	20.73	20.68
309	22.03	22.16	19.53	17.66	14.41	12.79	10.33	13.67	15.54	18.54	21.05	20.87
310	22.05	22.21	19.61	17.73	14.44	12.76	10.33	13.74	15.54	18.65	21.07	20.97
311	21.76	21.91	19.34	17.7	14.41	12.64	10.24	13.73	15.71	18.55	20.93	20.81
312	21.73	21.93	19.28	17.72	14.36	12.57	10.14	13.68	15.74	18.56	20.92	20.8
313	21.85	22.06	19.31	17.7	14.43	12.55	10.16	13.75	15.77	18.61	20.94	20.96
314	22.01	22.33	19.47	17.77	14.38	12.5	10.09	13.78	15.69	18.69	20.92	21.03
315	21.98	22.32	19.49	17.75	14.3	12.43	10.11	13.76	15.72	18.68	20.86	20.97
316	21.85	22.11	19.39	17.74	14.29	12.41	9.93	13.73	15.67	18.59	20.69	20.76
317	21.86	22.25	19.39	17.82	14.23	12.42	9.84	13.7	15.71	18.66	20.77	20.71
318	21.97	22.42	19.48	17.86	14.21	12.19	9.73	13.75	15.78	18.83	20.95	20.83
319	22.15	22.71	19.54	17.88	14.28	12.07	9.81	13.83	15.78	19.04	21.3	21.12
320	22.44	22.67	19.78	17.9	14.26	12.05	9.73	13.74	15.56	18.91	21.18	21.09
321	22.47	22.48	19.9	17.9	14.06	11.89	9.52	13.52	15.22	18.4	20.88	20.9
322	22.44	22.47	19.79	17.89	14	11.85	9.29	13.12	15.07	18.5	21.04	20.92
323	22.37	22.49	19.69	17.81	14.2	12.36	9.64	12.73	15.01	18.56	21.05	20.96
324	22.17	22.37	19.5	17.82	14.53	12.98	9.97	12.79	15.07	18.46	20.84	20.91
325	21.7	21.85	19.36	17.6	14.38	12.88	10.38	13.59	15.38	18.22	20.45	20.58
326	21.96	22.12	19.53	17.66	14.4	12.84	10.34	13.62	15.42	18.39	20.8	20.8
327	22.2	22.37	19.72	17.7	14.47	12.8	10.32	13.61	15.43	18.57	20.95	20.92
328	22.07	22.21	19.54	17.71	14.36	12.71	10.23	13.66	15.51	18.52	20.95	20.8
329	21.69	21.81	19.27	17.68	14.35	12.58	10.09	13.64	15.71	18.4	20.76	20.68
330	21.81	21.95	19.3	17.7	14.3	12.57	10.06	13.67	15.66	18.46	20.89	20.79
331	22.03	22.24	19.39	17.72	14.36	12.51	10.07	13.72	15.71	18.58	20.95	20.92
332	22.27	22.46	19.56	17.75	14.33	12.4	10.05	13.73	15.71	18.69	20.93	21.02
333	22.33	22.44	19.54	17.77	14.32	12.35	10	13.72	15.74	18.75	20.95	21.02
334	22.18	22.35	19.42	17.77	14.24	12.25	9.89	13.74	15.71	18.7	20.85	20.88
335	22	22.39	19.37	17.8	14.16	12.26	9.72	13.67	15.66	18.61	20.78	20.76
336	22.02	22.47	19.45	17.8	14.13	12.09	9.63	13.71	15.69	18.6	20.84	20.79
337	22.1	22.58	19.53	17.79	14.14	11.91	9.62	13.75	15.7	18.85	21.12	20.94
338	22.38	22.75	19.73	17.86	14.21	11.95	9.66	13.75	15.68	19.05	21.33	21.18
339	22.53	22.65	19.83	17.9	14.17	11.94	9.65	13.76	15.64	19.05	21.24	21.19
340	22.54	22.51	19.82	17.81	14.02	11.74	9.25	13.16	15.1	18.43	21.03	20.9
341	22.48	22.32	19.76	18.1	14.33	12.37	9.62	12.78	14.83	17.92	20.83	20.82
342	22.3	22.37	19.65	18.2	14.75	12.95	10.01	12.77	14.82	18	20.73	20.78
343	21.93	22.04	19.22	17.69	14.33	12.68	9.69	13	15.23	18.64	20.8	20.86
344	21.58	21.48	18.94	17.64	14.02	12.19	9.34	13.69	15.46	18.53	20.53	20.57
345	21.45	21.21	18.79	17.65	14.13	12.14	9.43	13.85	15.51	18.22	20.31	20.35
346	21.18	20.83	18.65	17.53	14.18	12.16	9.68	13.83	15.2	17.78	19.88	19.81
347	21.16	20.74	18.51	17.5	14.31	12.3	9.95	13.67	14.93	17.61	19.63	19.58
348	21.37	20.88	18.7	17.65	14.47	12.34	10.05	13.7	15.02	17.72	19.77	19.76
349	21.65	21.76	19.27	17.59	14.25	12.67	10.17	13.54	15.32	18.13	20.36	20.41
350	21.87	22	19.47	17.53	14.37	12.72	10.28	13.49	15.32	18.27	20.63	20.65
351	21.95	22.16	19.66	17.53	14.35	12.83	10.32	13.46	15.27	18.38	20.77	20.72
352	21.77	21.99	19.45	17.56	14.32	12.64	10.18	13.56	15.42	18.2	20.58	20.54
353	21.44	21.75	19.17	17.62	14.23	12.52	10.07	13.57	15.55	18.27	20.44	20.3
354	21.56	21.82	19.21	17.61	14.24	12.46	10.05	13.58	15.58	18.26	20.46	20.31
355	21.81	22.03	19.29	17.59	14.29	12.45	10.04	13.63	15.6	18.34	20.6	20.56
356	22.23	22.44	19.62	17.64	14.23	12.37	9.96	13.66	15.63	18.48	20.85	20.87
357	22.42	22.53	19.76	17.72	14.22	12.24	9.85	13.68	15.69	18.58	20.95	20.97
358	22.37	22.52	19.63	17.76	14.18	12.16	9.84	13.7	15.71	18.65	20.83	21.01
359	22.27	22.61	19.58	17.77	14.15	12.01	9.74	13.71	15.68	18.74	20.91	21.01
360	22.33	22.67	19.63	17.78	14.1	11.9	9.68	13.69	15.69	18.72	20.98	21
361	22.22	22.56	19.64	17.77	14.03	11.87	9.57	13.68	15.66	18.79	21	20.95
362	22.29	22.62	19.6	17.76	14.11	11.81	9.62	13.69	15.62	18.8	21.2	21.04
363	22.31	22.61	19.63	17.78	14.1	11.81	9.57	13.71	15.68	18.93	21.23	21.07
364	22.57	22.55	19.76	17.83	13.98	11.61	9.19	13.21	15.28	18.67	21.14	21.06
365	22.54	22.32	19.82	18.13	14.13	11.96	9.33	12.67	14.84	17.97	20.82	20.92
366	22.45	22.31	19.82	18.57	14.77	12.85	9.93	12.92	14.86	17.89	20.82	20.86
367	22.31	22.31	19.55	18.15	14.62	12.78	9.82	12.77	14.93	18.26	20.74	20.85
368	21.9	22.03	19.22	17.67	14.02	12.23	9.27	13.49	15.45	18.68	20.78	20.78
369	21.68	21.57	18.95	17.69	14.03	11.93	9.25	13.74	15.5	18.56	20.52	20.57
370	21.57	21.36	18.91	17.68	14.05	12.19	9.4	13.91	15.51	18.28	20.4	20.41
371	21.41	20.97	18.64	17.56	14.18	12.23	9.6	13.88	15.27	17.89	20.08	19.95
372	21.2	20.71	18.61	17.53	14.32	12.22	9.89	13.73	15.01	17.65	19.62	19.54
373	21.62	21.68	19.27	17.54	14.25	12.59	10.09	13.41	15.37	18.04	20.34	20.4
374	21.84	21.86	19.4	17.55	14.26	12.56	10.08	13.45	15.31	18.13	20.51	20.49
375	22.02	22.14	19.64	17.54	14.3	12.69	10.22	13.42	15.28	18.4	20.71	20.68
376	21.71	21.86	19.39	17.49	14.25	12.56	10.12	13.45	15.34	18.2	20.44	20.44
377	21.35	21.63	19.14	17.63	14.21	12.45	10	13.51	15.49	18.15	20.32	20.18
378	21.37	21.62	19.17	17.63	14.19	12.4	9.93	13.47	15.44	18.21	20.41	20.1
379	21.54	21.74	19.2	17.65	14.26	12.34	9.98	13.51	15.48	18.2	20.46	20.27
380	21.92	22.07	19.34	17.59	14.17	12.28	9.89	13.57	15.52	18.34	20.52	20.56
381	22.14	22.43	19.57	17.63	14.12	12.19	9.81	13.64	15.6	18.4	20.68	20.78
382	22.18	22.4	19.55	17.64	14.09	12.06	9.73	13.61	15.63	18.49	20.6	20.88
383	22.08	22.51	19.55	17.68	14.04	11.97	9.65	13.65	15.61	18.54	20.69	20.89
384	22.1	22.49	19.5	17.63	13.96	11.86	9.49	13.62	15.57	18.6	20.74	20.88
385	22.14	22.54	19.58	17.72	13.92	11.7	9.4	13.68	15.57	18.71	21	20.97
386	22.43	22.56	19.72	17.73	13.89	11.57	9.39	13.69	15.62	18.86	21.22	21.08
387	22.46	22.54	19.73	17.73	13.98	11.59	9.39	13.71	15.63	18.94	21.14	21.15
388	22.55	22.46	19.72	17.77	13.9	11.52	9.22	13.55	15.41	18.79	21.03	21.17
389	22.65	22.37	19.74	17.8	13.77	11.44	8.83	12.71	14.9	18.17	20.89	20.93
390	22.57	22.32	19.82	18.24	14.36	12.18	9.47	12.68	14.83	17.99	20.81	20.86
391	22.48	22.28	19.77	18.41	14.74	12.72	9.84	12.67	14.84	18.05	20.75	20.8
392	22.19	22.24	19.44	17.83	14.33	12.33	9.44	13.17	15.24	18.56	20.81	20.89
393	21.89	21.94	19.14	17.74	13.99	11.83	9.2	13.72	15.43	18.66	20.71	20.73
394	21.59	21.42	18.88	17.67	14.15	11.93	9.4	13.84	15.52	18.3	20.44	20.36
395	21.58	21.22	18.88	17.72	14.2	12.01	9.48	13.95	15.45	18.04	20.3	20.13
396	21.39	20.9	18.69	17.61	14.2	12.2	9.59	13.94	15.24	17.8	20.05	19.79
397	21.84	21.85	19.38	17.49	14.26	12.58	10.12	13.35	15.21	17.99	20.46	20.58
398	21.75	21.71	19.32	17.44	14.2	12.51	10.05	13.43	15.27	18.01	20.44	20.55
399	21.69	21.76	19.33	17.5	14.21	12.46	9.98	13.45	15.31	18.06	20.46	20.47
400	21.58	21.7	19.34	17.54	14.15	12.47	9.99	13.49	15.39	18.05	20.32	20.31
401	21.5	21.66	19.25	17.58	14.19	12.38	9.93	13.47	15.5	18.14	20.34	20.19
402	21.41	21.64	19.15	17.58	14.18	12.31	9.94	13.49	15.49	18.13	20.28	20.1
403	21.51	21.75	19.21	17.54	14.12	12.27	9.91	13.52	15.53	18.23	20.38	20.23
404	21.62	21.87	19.2	17.53	14.12	12.16	9.83	13.54	15.49	18.23	20.39	20.3
405	21.85	22.18	19.4	17.61	14.09	12.08	9.77	13.61	15.6	18.33	20.55	20.59
406	22.09	22.33	19.47	17.6	14.11	12.01	9.69	13.6	15.54	18.42	20.62	20.75
407	22.19	22.49	19.52	17.61	13.98	11.92	9.61	13.57	15.56	18.5	20.75	20.84
408	22.2	22.45	19.55	17.62	13.91	12.01	9.33	13.5	15.48	18.6	20.87	20.9
409	22.26	22.5	19.56	17.7	13.85	11.8	9.22	13.55	15.55	18.7	21.01	20.97
410	22.41	22.47	19.66	17.69	13.86	11.56	9.24	13.66	15.59	18.79	21.12	21.02
411	22.49	22.42	19.74	17.7	13.84	11.44	9.25	13.62	15.54	18.91	21.08	21.07
412	22.44	22.34	19.67	17.69	13.75	11.46	9.03	13.53	15.44	18.79	20.88	21.04
413	22.47	22.4	19.67	17.7	13.74	11.37	8.99	13.4	15.34	18.78	20.95	21.08
414	22.55	22.39	19.69	17.8	13.85	11.52	9.01	12.99	15.2	18.62	21.02	21
415	22.64	22.31	19.72	18.23	14.39	12.18	9.27	12.58	14.89	18.17	20.81	20.84
416	22.38	22.31	19.69	18.24	14.7	12.65	9.66	12.69	14.94	18.3	20.75	20.82
417	21.97	22.12	19.3	17.76	14.24	12.22	9.35	13.32	15.19	18.53	20.81	20.81
418	21.64	21.51	19	17.7	14.14	11.84	9.4	13.88	15.48	18.41	20.57	20.39
419	21.6	21.28	18.89	17.73	14.27	12.04	9.64	13.93	15.48	18.21	20.49	20.12
420	21.51	21.08	18.87	17.71	14.22	12.03	9.56	13.89	15.39	17.96	20.23	19.91
421	21.9	21.81	19.4	17.43	14.17	12.47	10.01	13.39	15.25	17.97	20.35	20.6
422	21.74	21.67	19.29	17.4	14.11	12.49	10	13.29	15.13	17.97	20.32	20.51
423	21.81	21.83	19.53	17.49	14.24	12.66	10.09	13.19	15.12	18.08	20.35	20.48
424	21.78	21.87	19.53	17.51	14.22	12.62	10.06	13.24	15.14	18.02	20.31	20.41
425	21.83	21.95	19.52	17.53	14.14	12.46	9.93	13.38	15.3	18.1	20.32	20.39
426	21.64	21.8	19.3	17.49	14.12	12.28	9.88	13.52	15.52	18.14	20.34	20.26
427	21.68	21.8	19.25	17.55	14.14	12.21	9.85	13.54	15.55	18.26	20.41	20.3
428	21.68	21.8	19.2	17.56	14.15	12.22	9.8	13.52	15.5	18.22	20.43	20.35
429	21.76	22.12	19.34	17.59	14.14	12.1	9.76	13.52	15.53	18.33	20.51	20.43
430	21.96	22.23	19.4	17.59	14.12	12.01	9.75	13.57	15.52	18.4	20.6	20.6
431	22.04	22.3	19.44	17.55	13.99	11.87	9.54	13.6	15.48	18.39	20.6	20.74
432	22.14	22.4	19.48	17.57	13.91	12.02	9.31	13.46	15.44	18.55	20.75	20.83
433	22.39	22.46	19.63	17.62	13.84	11.9	9.1	13.44	15.48	18.7	21.05	20.97
434	22.48	22.35	19.74	17.67	13.87	11.75	9.02	13.47	15.48	18.74	21.07	21.02
435	22.48	22.31	19.81	17.79	13.86	11.65	8.97	13.5	15.41	18.73	20.88	20.95
436	22.38	22.28	19.63	17.68	13.77	11.64	8.9	13.5	15.38	18.68	20.77	20.93
437	22.32	22.31	19.49	17.68	13.72	11.39	9.08	13.62	15.43	18.78	21	21.03
438	22.48	22.36	19.57	17.68	13.78	11.43	9.14	13.51	15.41	18.84	21.07	21.05
439	22.62	22.36	19.77	17.99	14.13	11.82	9.02	12.78	15.16	18.58	20.98	20.96
440	22.45	22.3	19.76	18.29	14.79	12.74	9.71	12.63	14.9	18.39	20.94	20.79
441	22.19	22.33	19.58	17.81	14.4	12.35	9.35	13.23	15.2	18.66	20.94	20.93
442	21.97	22	19.3	17.77	14.08	11.78	9.37	13.77	15.51	18.61	20.76	20.75
443	21.7	21.47	19.03	17.75	14.27	11.99	9.58	13.94	15.52	18.36	20.55	20.37
444	21.58	21.14	18.86	17.76	14.3	12.08	9.61	13.92	15.42	18.16	20.41	20.12
445	21.86	21.81	19.42	17.46	14.17	12.4	9.94	13.32	15.33	17.84	20.19	20.46
446	21.71	21.65	19.31	17.39	14.11	12.37	9.93	13.26	15.23	17.88	20.19	20.34
447	21.89	21.73	19.46	17.4	14.15	12.53	10.01	13.22	15.18	18.22	20.44	20.63
448	21.88	21.84	19.53	17.44	14.16	12.62	10.07	13.13	15.1	18.1	20.37	20.53
449	21.97	22.08	19.6	17.48	14.13	12.52	9.91	13.28	15.21	18.08	20.39	20.55
450	21.73	21.92	19.36	17.39	14.05	12.22	9.76	13.43	15.28	17.96	20.26	20.3
451	21.73	21.78	19.17	17.39	14.02	12.14	9.74	13.48	15.41	18.06	20.22	20.29
452	21.72	21.84	19.21	17.42	14.04	12.11	9.72	13.44	15.45	18.14	20.3	20.34
453	21.9	22.16	19.36	17.49	14.05	12.03	9.66	13.54	15.48	18.23	20.42	20.38
454	21.98	22.26	19.47	17.49	14	11.96	9.57	13.52	15.5	18.28	20.53	20.45
455	22.01	22.26	19.51	17.51	13.95	11.84	9.45	13.53	15.44	18.39	20.6	20.68
456	22.19	22.38	19.55	17.61	13.84	11.81	9.3	13.5	15.43	18.46	20.79	20.84
457	22.31	22.3	19.62	17.64	13.84	11.95	9.21	13.44	15.34	18.5	20.84	20.79
458	22.36	22.29	19.65	17.68	13.87	11.87	9.05	13.4	15.34	18.57	20.85	20.82
459	22.31	22.19	19.67	17.73	13.94	11.77	9.01	13.42	15.3	18.45	20.79	20.83
460	22.21	22.2	19.46	17.56	13.77	11.62	9.03	13.53	15.38	18.49	20.8	20.84
461	22.23	22.26	19.46	17.58	13.73	11.41	9.17	13.59	15.41	18.55	20.89	20.9
462	22.48	22.33	19.56	17.68	13.74	11.4	9.09	13.53	15.42	18.73	21	20.99
463	22.5	22.38	19.72	17.95	14.08	11.73	9	13.09	15.26	18.75	21.04	20.99
464	22.39	22.35	19.76	18.22	14.69	12.5	9.53	12.68	15.09	18.67	21	20.95
465	22.31	22.35	19.67	17.97	14.43	12.28	9.31	13.21	15.29	18.81	21.08	21.07
466	22.18	22.22	19.47	17.8	14.08	11.97	9.2	13.62	15.39	18.62	20.84	20.95
467	21.85	21.73	19.14	17.73	14.09	11.92	9.38	13.75	15.39	18.46	20.62	20.59
468	21.68	21.27	18.97	17.74	14.26	12.05	9.68	13.92	15.53	18.23	20.44	20.19
469	21.81	21.93	19.32	17.3	13.97	12.11	9.65	13.38	15.27	18	20.16	20.27
470	21.85	22.03	19.39	17.39	13.95	12.12	9.62	13.42	15.28	18.02	20.22	20.4
471	21.96	22.17	19.53	17.45	14	12.09	9.56	13.4	15.32	18.1	20.33	20.5
472	21.98	22.17	19.57	17.44	13.93	12.05	9.43	13.4	15.33	18.11	20.34	20.48
473	21.93	22.14	19.51	17.48	13.85	11.84	9.37	13.48	15.33	18.22	20.45	20.54
474	22.03	22.2	19.47	17.44	13.82	11.75	9.31	13.49	15.33	18.26	20.55	20.69
475	22.12	22.2	19.52	17.54	13.86	12	9.29	13.28	15.19	18.3	20.61	20.61
476	22.2	22.15	19.53	17.56	13.96	12.1	9.28	13.24	15.16	18.36	20.72	20.69
477	22.14	22.16	19.46	17.52	13.88	11.93	9.06	13.38	15.32	18.28	20.71	20.69
478	22.21	22.16	19.4	17.47	13.73	11.59	9.05	13.57	15.39	18.35	20.82	20.74
479	22.33	22.23	19.4	17.53	13.75	11.4	9.19	13.65	15.4	18.53	20.84	20.83
480	22.45	22.24	19.64	17.72	13.92	11.63	8.95	13.34	15.31	18.67	20.77	20.84
481	22.53	22.29	19.81	18.13	14.48	12.27	9.32	12.78	15.09	18.68	20.9	20.87
482	22.18	22.12	19.67	18.19	14.78	12.78	9.75	12.58	15.01	18.48	20.82	20.8
483	22.3	22.31	19.72	18.09	14.69	12.54	9.57	13.06	15.29	18.68	20.98	21.04
484	22.18	22.19	19.55	17.86	14.36	12.28	9.27	13.37	15.21	18.58	20.85	20.92
485	21.97	21.94	19.27	17.67	14.14	12.12	9.29	13.66	15.26	18.46	20.71	20.74
486	21.8	21.48	19.06	17.77	14.19	11.99	9.55	13.9	15.51	18.42	20.66	20.5
487	21.91	22.03	19.46	17.26	13.94	12.1	9.57	13.28	15.1	17.91	20.2	20.37
488	22	22.13	19.49	17.37	13.95	12.03	9.57	13.3	15.14	18	20.33	20.46
489	21.81	22.07	19.47	17.4	13.99	12.14	9.47	13.26	15.11	17.96	20.25	20.33
490	21.68	21.96	19.42	17.29	13.87	12.06	9.47	13.29	15.22	17.95	20.17	20.25
491	21.61	21.96	19.41	17.36	13.81	11.92	9.34	13.38	15.28	18.08	20.24	20.33
492	21.69	21.96	19.21	17.25	13.75	11.81	9.29	13.35	15.22	18.02	20.24	20.35
493	21.73	21.95	19.2	17.29	13.76	11.81	9.22	13.37	15.21	17.98	20.29	20.36
494	21.75	22	19.26	17.29	13.74	11.84	9.19	13.33	15.21	18.02	20.36	20.45
495	21.86	22.08	19.27	17.35	13.73	11.78	9.08	13.43	15.28	18.14	20.48	20.54
496	22.03	22.14	19.31	17.4	13.73	11.58	9.13	13.54	15.32	18.21	20.63	20.65
497	22.14	22.11	19.34	17.51	13.77	11.5	9.16	13.58	15.31	18.37	20.75	20.72
498	22.36	22.19	19.57	17.68	13.96	11.74	9.06	13.26	15.16	18.48	20.68	20.71
499	22.45	22.2	19.84	18.31	14.68	12.58	9.64	12.68	15.01	18.5	20.79	20.71
500	22.22	22.18	19.78	18.39	14.91	12.82	9.91	12.61	15.04	18.5	20.83	20.77
501	22.27	22.17	19.79	18.44	14.97	12.88	9.85	12.74	15.17	18.57	20.89	20.88
502	22.25	22.23	19.68	18.19	14.77	12.72	9.63	13.08	15.26	18.59	20.95	20.9
503	22.06	22.08	19.44	17.9	14.55	12.6	9.51	13.51	15.25	18.47	20.83	20.83
504	22	21.85	19.29	17.78	14.17	12.06	9.45	13.89	15.57	18.51	20.83	20.77
505	21.99	22.1	19.62	17.37	13.91	12	9.53	13.27	15.11	18.07	20.32	20.51
506	21.88	22.16	19.54	17.41	13.9	11.97	9.5	13.31	15.19	18.02	20.36	20.45
507	21.7	22.06	19.42	17.3	13.84	11.9	9.46	13.33	15.08	17.97	20.24	20.27
508	21.58	21.96	19.35	17.27	13.79	11.85	9.47	13.3	15.19	18.01	20.23	20.22
509	21.52	21.86	19.23	17.23	13.82	11.89	9.34	13.34	15.13	18.01	20.2	20.18
510	21.44	21.76	19.13	17.23	13.73	11.85	9.3	13.28	15.17	17.96	20.13	20.17
511	21.46	21.8	19.05	17.29	13.71	11.71	9.29	13.4	15.22	17.99	20.24	20.29
512	21.53	21.85	19.09	17.34	13.71	11.64	9.22	13.43	15.21	18	20.33	20.37
513	21.6	21.9	19.1	17.29	13.7	11.63	9.18	13.42	15.18	18.03	20.35	20.44
514	21.74	21.98	19.21	17.29	13.75	11.58	9.18	13.5	15.26	18.08	20.48	20.53
515	21.91	22.11	19.26	17.41	13.8	11.66	9.26	13.5	15.26	18.21	20.65	20.62
516	22.19	22.13	19.52	17.65	13.92	11.73	9.12	13.38	15.22	18.42	20.68	20.68
517	22.34	22.1	19.78	18.34	14.65	12.54	9.68	12.73	15.04	18.4	20.72	20.61
518	22.2	22.07	19.79	18.59	14.85	12.85	9.91	12.6	14.97	18.4	20.7	20.64
519	22.15	22.04	19.74	18.58	14.9	12.91	9.93	12.63	15.05	18.38	20.72	20.67
520	22.25	22.26	19.8	18.47	15.02	12.96	9.93	12.86	15.25	18.61	20.96	20.98
521	22.06	22.08	19.56	18.14	14.87	12.81	9.73	13.3	15.28	18.45	20.82	20.86
522	22.19	22.15	19.53	17.91	14.59	12.47	9.49	13.75	15.54	18.51	20.91	20.93
523	22.08	22.22	19.82	17.43	13.91	11.99	9.5	13.3	15.18	18.15	20.38	20.57
524	21.88	22.12	19.66	17.38	13.9	11.97	9.49	13.32	15.18	18.02	20.31	20.44
525	21.71	22.11	19.54	17.31	13.87	11.87	9.44	13.3	15.19	17.97	20.34	20.38
526	21.71	22.12	19.5	17.27	13.8	11.85	9.42	13.35	15.19	18.05	20.32	20.34
527	21.68	21.97	19.42	17.34	13.89	11.95	9.36	13.23	15.05	18	20.25	20.38
528	21.45	21.77	19.15	17.2	13.81	11.94	9.26	13.18	15.07	17.92	20.11	20.3
529	21.5	21.82	19.12	17.24	13.72	11.79	9.19	13.31	15.15	18.01	20.24	20.33
530	21.61	21.85	19.15	17.29	13.7	11.65	9.16	13.38	15.25	18.04	20.33	20.43
531	21.62	21.8	19.17	17.31	13.67	11.58	9.21	13.38	15.18	18.04	20.39	20.46
532	21.56	21.79	19.09	17.28	13.74	11.64	9.26	13.48	15.24	18.04	20.45	20.35
533	21.68	21.87	19.1	17.35	13.85	11.73	9.34	13.48	15.24	18.05	20.52	20.38
534	21.98	22.01	19.37	17.53	13.86	11.7	9.16	13.45	15.2	18.23	20.69	20.59
535	22.2	22.07	19.67	18.15	14.6	12.5	9.63	12.76	14.99	18.26	20.69	20.58
536	22.02	21.87	19.6	18.46	14.77	12.79	9.86	12.57	14.83	18.12	20.49	20.46
537	21.81	21.82	19.53	18.4	14.77	12.79	9.92	12.6	14.85	18.08	20.42	20.5
538	22.09	22.16	19.72	18.43	14.93	12.94	9.95	12.78	15.2	18.43	20.81	20.89
539	22.22	22.22	19.6	18.22	14.86	12.82	9.75	13.28	15.41	18.56	20.91	20.97
540	22.26	22.24	19.69	18.24	14.91	12.8	9.8	13.43	15.48	18.54	20.95	21
541	22.24	22.19	19.87	17.46	13.96	11.96	9.5	13.29	15.14	18.12	20.44	20.65
542	21.98	22.18	19.79	17.38	13.89	11.9	9.46	13.28	15.17	18.05	20.42	20.58
543	21.88	22.11	19.68	17.3	13.87	11.92	9.41	13.23	15.11	17.98	20.33	20.5
544	21.86	22.12	19.61	17.41	13.87	11.9	9.36	13.3	15.1	18.06	20.36	20.48
545	21.82	22.12	19.5	17.45	13.99	11.96	9.36	13.1	14.95	17.97	20.3	20.43
546	21.55	21.9	19.2	17.28	13.98	12.05	9.33	13.09	14.93	17.89	20.18	20.37
547	21.5	21.87	19.13	17.24	13.81	11.83	9.2	13.29	15.11	17.99	20.24	20.37
548	21.57	21.83	19.16	17.3	13.72	11.7	9.22	13.32	15.17	18.06	20.33	20.45
549	21.59	21.77	19.16	17.34	13.76	11.64	9.23	13.4	15.22	18.06	20.43	20.47
550	21.46	21.63	19	17.33	13.73	11.71	9.33	13.43	15.22	17.97	20.43	20.29
551	21.51	21.57	18.97	17.39	13.9	11.74	9.4	13.47	15.28	18.02	20.48	20.24
552	21.74	21.84	19.14	17.39	13.82	11.68	9.19	13.39	15.22	18.09	20.61	20.45
553	22	21.96	19.43	17.93	14.36	12.25	9.52	12.88	14.98	18.17	20.62	20.61
554	21.75	21.75	19.36	18.16	14.63	12.65	9.77	12.58	14.76	17.91	20.31	20.34
555	21.64	21.7	19.34	18.13	14.64	12.72	9.9	12.66	14.82	17.86	20.21	20.31
556	22	21.94	19.61	18.33	14.81	12.83	9.92	12.71	15.05	18.2	20.55	20.65
557	22.16	22.16	19.63	18.26	14.92	12.85	9.87	13.22	15.35	18.46	20.88	20.9
558	22.25	22.22	19.75	18.43	15.04	12.9	10	13.21	15.42	18.53	21	20.99
559	22.2	22.14	19.87	17.4	13.87	11.95	9.44	13.31	15.19	18.15	20.46	20.66
560	22.12	22.15	19.79	17.44	13.88	11.92	9.45	13.35	15.23	18.16	20.47	20.62
561	22.12	22.15	19.74	17.43	13.86	11.86	9.41	13.22	15.11	18.08	20.44	20.62
562	22.07	22.2	19.67	17.51	13.84	11.85	9.35	13.24	15.1	18.12	20.47	20.62
563	21.89	22.12	19.59	17.5	13.95	11.92	9.37	13.07	14.99	18.03	20.35	20.51
564	21.57	21.96	19.4	17.43	14.01	12.05	9.41	12.96	14.98	17.91	20.19	20.4
565	21.6	21.96	19.25	17.32	13.8	11.89	9.27	13.26	15.07	18.01	20.28	20.47
566	21.61	21.9	19.22	17.32	13.75	11.76	9.28	13.35	15.28	18.08	20.42	20.5
567	21.62	21.82	19.18	17.37	13.79	11.68	9.28	13.42	15.22	18.08	20.44	20.48
568	21.46	21.56	19.03	17.31	13.88	11.82	9.4	13.49	15.28	18.06	20.46	20.36
569	21.53	21.5	19	17.4	13.97	11.93	9.48	13.54	15.24	18.03	20.5	20.29
570	21.79	21.87	19.18	17.43	13.8	11.68	9.18	13.44	15.21	18.13	20.66	20.49
571	22.03	21.96	19.47	17.82	14.27	12.18	9.45	13.01	14.94	18.12	20.59	20.54
572	21.82	21.7	19.33	18.13	14.6	12.56	9.7	12.74	14.82	17.88	20.32	20.34
573	21.58	21.57	19.26	17.97	14.54	12.65	9.71	12.79	14.82	17.74	20.05	20.2
574	21.82	21.82	19.5	18.2	14.72	12.75	9.85	12.71	14.93	17.96	20.36	20.4
575	22.09	22.03	19.6	18.27	14.83	12.8	9.89	13.04	15.24	18.27	20.7	20.72
576	22.13	22.06	19.6	18.34	14.9	12.86	9.94	13.14	15.23	18.29	20.72	20.8
577	22.18	22.09	19.87	17.54	13.96	12.04	9.5	13.18	15.04	18.16	20.4	20.69
578	22	22.04	19.77	17.49	13.88	11.96	9.49	13.25	15.16	18.1	20.43	20.57
579	22.17	22.11	19.8	17.44	13.86	11.91	9.44	13.34	15.21	18.16	20.5	20.72
580	22.23	22.2	19.77	17.54	13.82	11.9	9.41	13.31	15.09	18.2	20.53	20.66
581	22.04	22.17	19.73	17.59	13.94	11.9	9.38	13.06	15.04	18.1	20.4	20.61
582	21.77	21.97	19.44	17.43	13.94	12.02	9.39	13.04	15	17.89	20.2	20.45
583	21.66	21.91	19.39	17.28	13.85	11.96	9.34	13.16	15.08	17.91	20.21	20.47
584	21.67	21.96	19.34	17.3	13.77	11.82	9.25	13.33	15.15	18.04	20.39	20.45
585	21.72	21.9	19.26	17.34	13.78	11.69	9.26	13.42	15.3	18.09	20.45	20.52
586	21.71	21.76	19.17	17.38	13.87	11.86	9.43	13.49	15.33	18.11	20.57	20.56
587	21.74	21.74	19.15	17.37	13.87	11.88	9.48	13.49	15.31	18.14	20.67	20.58
588	22.01	22	19.34	17.52	13.79	11.69	9.16	13.32	15.04	18.18	20.72	20.65
589	22.12	21.98	19.54	17.86	14.32	12.25	9.49	12.86	14.89	18.02	20.57	20.49
590	21.7	21.66	19.32	17.87	14.53	12.55	9.72	12.69	14.82	17.85	20.36	20.28
591	21.47	21.42	19.2	17.73	14.44	12.57	9.67	12.89	14.88	17.73	20.12	20.14
592	21.69	21.61	19.38	18.03	14.61	12.64	9.81	12.77	14.87	17.82	20.23	20.25
593	22.07	21.91	19.61	18.28	14.79	12.76	9.87	12.98	15.13	18.16	20.56	20.59
594	22.19	22.03	19.68	18.34	14.85	12.81	9.89	13.15	15.18	18.29	20.7	20.79
595	22.37	22.32	20.15	18.11	14.2	12.2	9.7	12.78	14.94	18.11	20.46	20.7
596	22.24	22.29	20.04	17.98	14.17	12.2	9.65	12.89	15.02	18.16	20.45	20.73
597	22.18	22.21	19.88	17.57	13.91	11.88	9.41	13.27	15.15	18.21	20.55	20.72
598	22.27	22.2	19.88	17.68	13.95	11.87	9.42	13.28	15.11	18.22	20.56	20.74
599	22.19	22.23	19.88	17.85	14.12	12.06	9.5	12.95	14.94	18.13	20.52	20.66
600	22.03	22.11	19.64	17.63	14.1	12.12	9.51	13.07	14.97	18.02	20.36	20.58
601	21.82	21.96	19.51	17.41	14	12.07	9.35	13.19	15.08	18.01	20.33	20.5
602	21.72	21.87	19.33	17.33	13.86	12.01	9.29	13.29	15.16	17.95	20.3	20.41
603	21.66	21.76	19.21	17.33	13.82	11.8	9.26	13.42	15.23	17.99	20.38	20.46
604	21.76	21.76	19.19	17.32	13.83	11.79	9.41	13.52	15.27	18.05	20.55	20.53
605	21.96	21.96	19.36	17.42	13.83	11.82	9.43	13.52	15.29	18.22	20.81	20.72
606	22.14	22.01	19.44	17.5	13.84	11.69	9.19	13.25	15	18.23	20.82	20.69
607	22.1	21.95	19.52	17.79	14.22	12.22	9.51	12.82	14.78	18	20.64	20.56
608	21.99	21.85	19.5	17.86	14.54	12.5	9.74	12.74	14.79	17.97	20.59	20.53
609	21.58	21.48	19.24	17.6	14.44	12.48	9.67	12.91	14.89	17.86	20.27	20.27
610	21.67	21.53	19.33	17.86	14.55	12.59	9.76	12.94	14.89	17.85	20.24	20.29
611	21.95	21.75	19.57	18.21	14.71	12.69	9.84	12.86	14.99	17.98	20.4	20.48
612	22.17	22.05	19.69	18.38	14.85	12.76	9.9	13.04	15.1	18.24	20.7	20.76
613	22.39	22.28	20.09	17.97	14.07	12.07	9.57	12.96	15	18.15	20.46	20.71
614	22.2	22.2	19.96	17.75	14.05	12.06	9.54	12.98	15.02	18.13	20.42	20.66
615	22.16	22.16	19.94	17.54	13.87	11.97	9.44	13.29	15.2	18.19	20.58	20.71
616	22.23	22.22	19.94	17.64	13.89	11.91	9.4	13.34	15.22	18.19	20.54	20.72
617	22.23	22.22	19.97	17.88	14.11	12	9.48	13.12	15.06	18.18	20.51	20.71
618	22.09	22.13	19.87	17.82	14.18	12.15	9.59	13.04	14.93	18.06	20.48	20.59
619	22.06	22.09	19.78	17.64	14.04	12.11	9.47	13.17	15.02	18.06	20.49	20.65
620	21.79	21.86	19.42	17.37	13.96	11.96	9.34	13.36	15.14	18.02	20.39	20.53
621	21.58	21.6	19.18	17.28	13.84	11.95	9.31	13.37	15.19	17.91	20.25	20.33
622	21.59	21.64	19.14	17.29	13.75	11.76	9.24	13.44	15.23	17.95	20.38	20.41
623	21.89	21.94	19.39	17.47	13.79	11.7	9.33	13.49	15.33	18.14	20.72	20.68
624	22.01	21.95	19.51	17.48	13.83	11.72	9.25	13.44	15.18	18.25	20.78	20.68
625	21.82	21.79	19.44	17.49	13.95	11.89	9.27	13.12	14.98	18.07	20.69	20.58
626	21.98	21.83	19.49	17.68	14.25	12.23	9.53	12.93	14.84	18.05	20.65	20.53
627	21.95	21.74	19.46	17.89	14.57	12.47	9.71	12.79	14.84	18.01	20.55	20.5
628	21.67	21.52	19.27	17.83	14.5	12.59	9.73	12.8	14.85	17.84	20.28	20.27
629	21.7	21.6	19.37	17.92	14.63	12.61	9.83	12.8	14.9	17.85	20.28	20.32
630	22.03	21.85	19.62	18.24	14.74	12.71	9.89	12.88	14.94	18	20.53	20.53
631	22.05	22.05	19.84	17.4	13.84	11.93	9.46	13.2	15.19	18.02	20.4	20.54
632	21.97	22	19.76	17.36	13.88	12	9.52	13.34	15.36	18.1	20.51	20.51
633	22.04	22.1	19.89	17.46	13.87	11.97	9.45	13.33	15.3	18.16	20.55	20.67
634	22.16	22.25	19.94	17.65	13.92	12.02	9.47	13.48	15.4	18.3	20.66	20.8
635	22.19	22.18	20.01	17.82	13.95	11.93	9.46	13.31	15.18	18.17	20.54	20.69
636	22.15	22.2	19.92	17.84	14.14	12.06	9.49	13.18	15.08	18.09	20.51	20.68
637	22.07	22.07	19.85	17.61	14.03	11.97	9.41	13.31	15.12	18.14	20.55	20.68
638	21.86	21.89	19.51	17.43	13.91	11.86	9.36	13.4	15.29	18.12	20.49	20.58
639	21.6	21.61	19.29	17.35	13.87	11.91	9.33	13.42	15.24	18.01	20.33	20.37
640	21.46	21.49	19.17	17.3	13.87	11.85	9.28	13.4	15.21	17.98	20.37	20.32
641	21.69	21.67	19.26	17.33	13.82	11.74	9.29	13.47	15.3	18.11	20.53	20.54
642	21.89	21.88	19.47	17.45	13.82	11.76	9.31	13.5	15.28	18.23	20.81	20.69
643	21.72	21.7	19.41	17.38	13.82	11.76	9.21	13.31	15.1	18.1	20.64	20.6
644	21.84	21.77	19.49	17.5	14.02	11.91	9.24	13.15	14.99	18.05	20.68	20.57
645	22.07	21.89	19.67	17.82	14.41	12.29	9.52	12.85	14.85	18.04	20.75	20.62
646	22	21.83	19.65	18.03	14.63	12.52	9.75	12.68	14.8	17.98	20.58	20.52
647	21.43	21.45	19.23	17.65	14.47	12.52	9.72	12.83	14.75	17.64	20.09	20.09
648	21.71	21.62	19.33	17.82	14.57	12.57	9.77	12.93	14.92	17.85	20.28	20.32
649	22.14	22.18	20.06	17.41	13.8	11.96	9.47	13.29	15.28	18.03	20.44	20.63
650	21.85	21.95	19.72	17.32	13.79	11.98	9.49	13.29	15.31	18.04	20.42	20.43
651	21.99	22.05	19.84	17.43	13.85	11.95	9.48	13.4	15.31	18.09	20.53	20.61
652	22.02	22.14	19.92	17.6	13.91	11.98	9.52	13.43	15.36	18.17	20.55	20.69
653	22.24	22.37	20.1	17.78	13.94	11.98	9.47	13.46	15.33	18.3	20.67	20.83
654	22.33	22.37	20.11	17.84	14.06	11.95	9.46	13.36	15.15	18.24	20.7	20.85
655	22.12	22.13	19.92	17.64	14.05	11.93	9.43	13.4	15.2	18.18	20.63	20.7
656	21.83	21.92	19.57	17.42	13.9	11.85	9.39	13.46	15.29	18.17	20.55	20.61
657	21.65	21.69	19.37	17.41	13.85	11.85	9.37	13.48	15.33	18.12	20.51	20.51
658	21.5	21.51	19.22	17.34	13.82	11.8	9.35	13.46	15.25	17.97	20.37	20.4
659	21.61	21.59	19.2	17.33	13.81	11.78	9.26	13.45	15.27	18.05	20.48	20.47
660	21.87	21.88	19.41	17.46	13.85	11.82	9.35	13.53	15.34	18.18	20.75	20.74
661	21.79	21.74	19.37	17.43	13.8	11.76	9.28	13.41	15.22	18.17	20.67	20.65
662	21.78	21.81	19.44	17.48	13.91	11.7	9.26	13.28	15.1	18.1	20.68	20.62
663	22.06	21.99	19.71	17.83	14.32	12.14	9.47	12.85	14.91	18.05	20.76	20.64
664	22.02	21.9	19.7	18.15	14.63	12.52	9.72	12.66	14.74	17.96	20.62	20.53
665	21.27	21.29	19.14	17.45	14.39	12.38	9.66	12.82	14.8	17.62	20.01	20.1
666	21.4	21.41	19.14	17.49	14.37	12.49	9.67	13.03	14.8	17.68	20.14	20.21
667	22	22.03	19.89	17.33	13.84	11.98	9.47	13.21	15.15	17.9	20.22	20.52
668	21.75	21.77	19.64	17.2	13.79	11.97	9.53	13.29	15.27	17.89	20.22	20.35
669	21.75	21.86	19.57	17.25	13.88	12.05	9.56	13.39	15.25	17.94	20.32	20.39
670	21.91	22.08	19.82	17.52	13.94	12.01	9.53	13.41	15.41	18.1	20.51	20.62
671	22.14	22.34	20.04	17.65	14.01	12.01	9.56	13.47	15.38	18.2	20.61	20.8
672	22.18	22.35	20.08	17.67	13.96	11.98	9.53	13.48	15.3	18.26	20.72	20.85
673	22.16	22.33	20.02	17.73	14.03	11.98	9.5	13.46	15.31	18.25	20.69	20.8
674	22	22.17	19.89	17.65	14.02	11.93	9.47	13.49	15.35	18.23	20.75	20.81
675	21.99	22.09	19.7	17.56	13.92	11.85	9.38	13.46	15.35	18.24	20.73	20.78
676	21.8	21.9	19.5	17.45	13.87	11.8	9.37	13.42	15.27	18.14	20.6	20.64
677	21.75	21.83	19.44	17.4	13.93	11.82	9.29	13.45	15.29	18.08	20.58	20.61
678	21.89	21.89	19.42	17.49	13.88	11.78	9.32	13.45	15.32	18.17	20.69	20.74
679	21.93	21.92	19.44	17.47	13.79	11.82	9.36	13.43	15.23	18.2	20.8	20.76
680	21.87	21.85	19.48	17.54	13.89	11.73	9.26	13.15	15.04	18.13	20.78	20.7
681	22.11	22.04	19.84	17.9	14.39	12.18	9.57	12.74	14.83	18.14	20.8	20.7
682	21.94	21.83	19.7	18.11	14.54	12.44	9.72	12.63	14.73	17.9	20.56	20.5
683	21.11	21.14	19.06	17.29	14.25	12.38	9.61	12.8	14.68	17.46	19.96	19.99
684	21.29	21.4	19.13	17.42	14.26	12.38	9.55	13.05	14.84	17.67	20.18	20.25
685	21.66	21.82	19.52	17.12	13.75	11.95	9.49	13.16	15.11	17.68	20.02	20.27
686	21.65	21.78	19.49	17.13	13.74	11.99	9.55	13.3	15.26	17.86	20.19	20.37
687	21.69	21.87	19.54	17.21	13.81	12.02	9.63	13.43	15.32	17.98	20.35	20.43
688	21.85	22.05	19.74	17.38	13.91	12.01	9.64	13.45	15.37	18.03	20.49	20.57
689	22.03	22.16	19.94	17.55	14.05	12.1	9.62	13.41	15.33	18.05	20.49	20.61
690	22.05	22.18	19.99	17.61	14.05	12.04	9.58	13.42	15.31	18.13	20.6	20.66
691	22.01	22.16	19.94	17.6	14.09	12.02	9.56	13.4	15.19	18.05	20.51	20.62
692	22.12	22.25	19.99	17.74	14.18	12.03	9.55	13.29	15.16	18.17	20.66	20.69
693	22.31	22.38	20.03	17.81	14.14	11.93	9.45	13.27	15.14	18.26	20.87	20.81
694	22.16	22.2	19.84	17.65	14.08	11.9	9.34	13.36	15.2	18.25	20.81	20.76
695	21.95	22.01	19.65	17.59	13.98	11.84	9.3	13.41	15.27	18.21	20.74	20.76
696	22.01	22.04	19.57	17.54	13.87	11.78	9.31	13.38	15.26	18.22	20.76	20.78
697	22.16	22.1	19.64	17.53	13.85	11.78	9.3	13.42	15.23	18.21	20.91	20.85
698	22.13	22.03	19.68	17.56	13.9	11.77	9.26	13.11	14.99	18.21	20.93	20.76
699	22.19	22.1	19.93	17.99	14.36	12.17	9.52	12.71	14.83	18.11	20.86	20.75
700	21.78	21.74	19.69	18.09	14.46	12.4	9.71	12.64	14.72	17.89	20.57	20.49
701	20.88	20.93	18.89	17.21	14.18	12.28	9.6	12.83	14.66	17.41	19.8	19.81
702	21.21	21.21	19.04	17.37	14.18	12.21	9.48	13.11	14.91	17.7	20.22	20.21
703	21.22	21.19	19	17.41	14.07	12.11	9.44	13.29	14.98	17.82	20.26	20.28
704	21.03	20.79	18.73	17.38	13.88	12.12	9.46	13.4	14.94	17.65	19.89	19.75
705	21.1	20.82	18.72	17.47	13.94	12.18	9.5	13.49	14.96	17.76	19.84	19.78
706	21.3	21.08	18.91	17.62	14.04	12.28	9.57	13.65	15.03	17.9	20.13	20.09
707	21.52	21.32	19.13	17.82	14.24	12.41	9.67	13.78	15.25	18.09	20.5	20.38
708	21.72	21.53	19.31	17.95	14.32	12.46	9.75	13.9	15.33	18.29	20.84	20.68
709	21.35	21.32	19.08	16.87	13.64	11.92	9.46	13.15	14.99	17.68	19.73	19.79
710	21.43	21.48	19.23	17	13.73	11.95	9.55	13.29	15.14	17.74	20	20.01
711	21.6	21.68	19.37	17.09	13.77	12.04	9.65	13.43	15.28	17.87	20.16	20.27
712	21.75	21.91	19.62	17.22	13.89	12.08	9.71	13.42	15.26	17.94	20.33	20.41
713	21.82	21.96	19.7	17.34	14.06	12.1	9.7	13.43	15.19	17.94	20.3	20.43
714	21.92	21.97	19.73	17.5	14.09	12.18	9.72	13.44	15.24	17.93	20.37	20.45
715	21.97	22.1	19.94	17.64	14.23	12.18	9.72	13.34	15.22	17.97	20.5	20.52
716	22.22	22.27	20.08	17.87	14.27	12.18	9.67	13.17	15.05	18.12	20.7	20.7
717	22.32	22.27	20.03	17.89	14.3	12.13	9.63	13.11	15.05	18.1	20.73	20.68
718	22.08	22.04	19.8	17.59	14.05	11.95	9.46	13.26	15.1	18.04	20.66	20.58
719	21.82	21.8	19.55	17.39	13.84	11.86	9.39	13.42	15.22	18.01	20.59	20.6
720	21.92	21.9	19.52	17.43	13.83	11.78	9.33	13.34	15.16	18.06	20.72	20.63
721	22.22	22.14	19.66	17.57	13.81	11.76	9.29	13.21	15.09	18.14	20.91	20.72
722	22.38	22.19	19.82	17.71	13.95	11.76	9.24	13.02	15	18.21	21	20.85
723	22.45	22.21	20.04	18.28	14.43	12.1	9.46	12.74	14.86	18.13	20.97	20.82
724	21.88	21.76	19.67	18.1	14.48	12.36	9.63	12.64	14.75	17.95	20.61	20.52
725	20.74	20.66	18.69	17.14	14.12	12.23	9.58	12.85	14.62	17.3	19.66	19.71
726	20.82	20.74	18.69	17.15	14.04	12.19	9.53	13.01	14.71	17.38	19.85	19.8
727	21.04	20.95	18.84	17.39	14.1	12.15	9.48	13.26	14.93	17.69	20.13	20.09
728	21.06	20.88	18.82	17.43	14	12.16	9.47	13.36	15	17.76	20.01	19.93
729	21.09	20.8	18.71	17.46	14	12.21	9.56	13.51	14.98	17.74	19.74	19.72
730	21.17	20.94	18.82	17.55	14.11	12.35	9.66	13.56	15.04	17.83	19.97	19.88
731	21.39	21.11	19.04	17.75	14.27	12.53	9.77	13.71	15.18	18.03	20.32	20.17
732	21.53	21.39	19.2	17.89	14.4	12.59	9.84	13.81	15.26	18.18	20.61	20.49
733	21.37	21.31	19.13	16.87	13.68	11.95	9.58	13.13	15	17.7	19.68	19.78
734	21.57	21.59	19.46	17.11	13.93	12.13	9.72	13.23	15.1	17.66	19.96	20.1
735	21.53	21.59	19.43	17.08	13.89	12.18	9.81	13.37	15.2	17.73	20.05	20.13
736	21.55	21.66	19.45	17.12	13.92	12.17	9.79	13.4	15.19	17.8	20.11	20.21
737	21.83	21.9	19.63	17.26	14.01	12.18	9.77	13.44	15.27	17.87	20.25	20.33
738	22.01	21.96	19.76	17.4	14.12	12.18	9.77	13.4	15.22	17.91	20.31	20.41
739	22.09	22.04	19.88	17.53	14.26	12.22	9.77	13.33	15.18	17.96	20.43	20.49
740	22.18	22.16	19.92	17.77	14.26	12.2	9.75	13.19	15.09	17.95	20.54	20.55
741	22.19	22.08	19.94	17.83	14.22	12.17	9.74	13.1	14.92	17.88	20.48	20.47
742	21.97	21.88	19.74	17.53	14.02	11.97	9.55	13.26	15.09	17.9	20.48	20.49
743	21.66	21.58	19.42	17.3	13.79	11.85	9.43	13.4	15.15	17.88	20.46	20.45
744	21.71	21.66	19.38	17.32	13.86	11.83	9.39	13.28	15.04	17.89	20.49	20.45
745	22.18	22.07	19.63	17.54	13.91	11.83	9.3	13.09	14.98	18.07	20.79	20.63
746	22.49	22.35	19.94	17.88	14.1	11.79	9.28	12.95	14.93	18.18	21.02	20.92
747	22.63	22.47	20.17	18.47	14.48	12.12	9.47	12.73	14.87	18.15	21.05	20.94
748	22.43	22.2	20.06	18.5	14.6	12.39	9.63	12.75	14.87	18.09	20.93	20.83
749	21.03	20.9	18.97	17.48	14.19	12.28	9.61	12.79	14.69	17.51	20.01	19.97
750	20.8	20.62	18.59	17.19	13.99	12.13	9.51	13.1	14.71	17.45	19.7	19.73
751	20.99	20.84	18.77	17.36	14.03	12.17	9.46	13.26	14.92	17.67	20.08	19.96
752	21.04	20.89	18.88	17.5	14.03	12.19	9.55	13.3	15.01	17.77	20.13	19.97
753	21.15	20.96	18.83	17.53	14.14	12.31	9.61	13.42	15.04	17.84	19.93	19.86
754	21.07	20.88	18.76	17.58	14.27	12.52	9.79	13.4	15.01	17.74	19.83	19.74
755	21.39	21.16	19.08	17.84	14.5	12.71	9.92	13.6	15.24	18.11	20.23	20.13
756	21.61	21.4	19.28	18.14	14.66	12.79	10.01	13.85	15.3	18.24	20.41	20.41
757	21.84	21.73	19.7	17.19	13.93	12.05	9.73	12.99	14.99	17.68	19.98	20.14
758	21.91	21.83	19.81	17.28	13.98	12.15	9.84	13.19	15.05	17.82	20.09	20.28
759	21.61	21.63	19.57	17.19	14	12.16	9.9	13.31	15.14	17.82	20.06	20.12
760	21.4	21.5	19.45	17.08	13.94	12.24	9.89	13.35	15.17	17.68	19.9	19.92
761	21.66	21.71	19.52	17.15	14	12.16	9.84	13.48	15.27	17.81	20.14	20.15
762	21.8	21.81	19.57	17.19	13.98	12.15	9.79	13.48	15.18	17.83	20.2	20.28
763	21.83	21.8	19.63	17.26	14.06	12.14	9.78	13.36	15.17	17.82	20.17	20.27
764	21.78	21.78	19.62	17.35	14.08	12.16	9.74	13.3	15.06	17.74	20.22	20.26
765	21.75	21.69	19.62	17.37	14.09	12.18	9.71	13.17	15.01	17.75	20.22	20.21
766	21.65	21.56	19.48	17.28	13.93	12.03	9.59	13.32	15.09	17.77	20.27	20.32
767	21.38	21.35	19.19	17.18	13.8	11.94	9.47	13.34	15.05	17.71	20.21	20.21
768	21.52	21.45	19.27	17.25	13.85	11.89	9.43	13.28	15.01	17.81	20.38	20.28
769	21.9	21.78	19.54	17.5	13.96	11.84	9.34	13.18	15.01	17.94	20.68	20.54
770	22.24	22.08	19.79	17.69	14.1	11.92	9.32	13.07	14.9	18.04	20.86	20.69
771	22.47	22.29	19.99	18.08	14.35	12.09	9.54	12.81	14.83	18.03	20.89	20.79
772	22.48	22.35	20.04	18.45	14.52	12.36	9.62	12.8	14.9	18.17	21.06	20.87
773	21.67	21.61	19.53	17.94	14.39	12.3	9.65	12.71	14.78	17.85	20.46	20.43
774	21.14	21.12	19.02	17.53	14.18	12.24	9.6	12.8	14.68	17.59	20.03	20.06
775	20.99	20.88	18.94	17.5	14.11	12.23	9.6	13.01	14.81	17.66	20	19.98
776	21	20.85	18.89	17.45	14.13	12.24	9.67	13.08	14.91	17.73	20.03	19.92
777	21.16	20.95	18.84	17.64	14.29	12.41	9.72	13.27	15.08	17.85	20.07	19.99
778	21.27	21.07	18.93	17.76	14.46	12.56	9.89	13.37	15.1	17.96	20	20.01
779	21.58	21.37	19.3	18.17	14.73	12.77	10.04	13.57	15.29	18.22	20.33	20.39
780	21.74	21.56	19.4	18.41	14.88	12.85	10.08	13.87	15.27	18.32	20.41	20.5
781	22.28	22.16	20.07	17.63	14.04	12.07	9.8	12.94	14.93	17.8	20.08	20.38
782	22.04	21.94	19.94	17.36	13.91	12.11	9.84	13.3	15.17	17.92	20.22	20.29
783	21.75	21.8	19.77	17.35	14.02	12.19	9.94	13.28	15.18	17.84	19.98	20.04
784	21.66	21.72	19.81	17.45	14.18	12.31	10.07	13.28	15.18	17.71	19.92	20.01
785	21.57	21.64	19.57	17.21	14.03	12.23	9.93	13.48	15.23	17.79	20.03	20
786	21.71	21.76	19.47	17.22	13.98	12.12	9.83	13.48	15.24	17.94	20.21	20.18
787	21.7	21.69	19.43	17.17	13.96	12.13	9.79	13.39	15.14	17.83	20.17	20.09
788	21.4	21.52	19.32	17.16	13.91	12.09	9.76	13.38	15.11	17.81	20.06	19.99
789	21.36	21.41	19.22	17.16	13.87	12.05	9.64	13.34	15.05	17.75	20.07	20.04
790	21.35	21.36	19.11	17.18	13.89	12.06	9.63	13.31	15.05	17.75	20.14	20.12
791	21.32	21.28	19.07	17.19	13.84	11.94	9.52	13.28	15	17.71	20.1	20.07
792	21.41	21.27	19.1	17.23	13.82	11.94	9.46	13.3	15.01	17.8	20.3	20.17
793	21.48	21.34	19.15	17.33	13.87	11.91	9.43	13.24	15.01	17.77	20.43	20.28
794	21.78	21.62	19.37	17.49	13.9	11.93	9.4	13.15	14.9	17.84	20.61	20.43
795	22.24	22.03	19.71	17.75	14.15	12.11	9.56	12.84	14.75	17.94	20.71	20.62
796	22.19	22.06	19.78	17.95	14.29	12.21	9.55	12.76	14.83	18.02	20.81	20.64
797	22.2	22.17	19.84	18.17	14.44	12.29	9.67	12.81	14.88	18.09	20.89	20.76
798	22.26	22.13	19.91	18.43	14.54	12.37	9.71	12.85	14.92	18.13	20.9	20.8
799	21.83	21.76	19.63	18.25	14.47	12.41	9.78	12.82	14.86	17.98	20.61	20.6
800	21.4	21.35	19.34	18	14.39	12.41	9.77	12.82	14.87	17.84	20.35	20.33
801	21.18	21.01	19.12	17.84	14.44	12.48	9.79	13	14.96	17.81	20.08	20.2
802	21.34	21.11	19.15	17.97	14.55	12.57	9.87	13.35	15.09	17.95	20.16	20.17
803	21.69	21.41	19.37	18.34	14.77	12.71	9.98	13.55	15.18	18.15	20.33	20.49
804	21.88	21.62	19.51	18.47	14.89	12.86	10.07	13.72	15.35	18.37	20.7	20.78
805	22.05	21.86	19.88	17.33	13.93	11.97	9.73	13.17	15.11	17.91	20.09	20.23
806	21.86	21.85	19.8	17.28	13.93	12.05	9.78	13.4	15.27	18.05	20.14	20.15
807	21.82	21.86	19.87	17.41	14.04	12.14	9.92	13.4	15.2	18.11	19.93	20.03
808	22.05	22.07	20.02	17.67	14.24	12.26	9.97	13.25	15.25	17.95	20.08	20.18
809	21.69	21.73	19.72	17.31	14.11	12.25	9.96	13.47	15.26	17.88	20.04	20.02
810	21.73	21.75	19.56	17.28	13.95	12.15	9.82	13.51	15.26	18.03	20.25	20.16
811	21.53	21.61	19.32	17.23	13.88	12.1	9.73	13.47	15.2	17.91	20.15	19.96
812	21.32	21.37	19.19	17.24	13.85	12.06	9.76	13.43	15.19	17.79	20.07	19.89
813	21.29	21.32	19.15	17.25	13.89	12.06	9.67	13.43	15.11	17.84	20	19.93
814	21.32	21.3	19.1	17.25	13.81	11.98	9.59	13.39	15.1	17.84	20.12	20.09
815	21.43	21.37	19.16	17.33	13.88	11.99	9.55	13.35	15.09	17.83	20.24	20.17
816	21.41	21.28	19.09	17.3	13.83	11.96	9.5	13.29	15.03	17.77	20.23	20.06
817	21.36	21.23	19.04	17.29	13.77	11.91	9.44	13.2	14.94	17.7	20.28	20.08
818	21.75	21.61	19.3	17.44	13.9	11.98	9.46	13.21	14.97	17.87	20.56	20.45
819	22.3	22.12	19.73	17.77	14.08	12.03	9.52	13.05	14.88	18.01	20.83	20.68
820	22.12	21.98	19.68	17.78	14.13	12.04	9.53	13.04	14.91	17.96	20.73	20.62
821	22	21.95	19.69	17.96	14.24	12.14	9.57	12.87	14.87	17.92	20.71	20.62
822	22.35	22.33	20.04	18.48	14.46	12.36	9.72	12.83	14.93	18.06	20.89	20.78
823	22.6	22.55	20.3	18.87	14.68	12.54	9.86	12.97	15.06	18.19	21.06	21.02
824	22.49	22.54	20.22	18.9	14.71	12.56	9.91	12.99	14.98	18.11	20.97	20.93
825	21.96	21.97	19.79	18.58	14.7	12.6	9.89	13	15.05	18.08	20.73	20.71
826	21.42	21.31	19.34	18.11	14.6	12.58	9.92	13.25	15.06	17.93	20.28	20.35
827	21.4	21.13	19.22	18.06	14.56	12.61	9.89	13.34	15.04	17.91	20.26	20.29
828	21.62	21.35	19.3	18.18	14.67	12.7	10.03	13.6	15.18	18.16	20.77	20.69
829	21.48	21.32	19.15	16.99	13.75	11.99	9.68	13.23	15.03	17.89	19.78	19.75
830	21.54	21.42	19.29	17.12	13.81	12.08	9.72	13.37	15.1	18.13	19.79	19.77
831	21.55	21.57	19.48	17.17	13.87	12.13	9.84	13.53	15.17	18.41	19.85	19.82
832	21.8	21.86	19.76	17.28	14.01	12.11	9.86	13.43	15.27	18.05	20.06	20.07
833	21.73	21.71	19.68	17.32	14.02	12.13	9.87	13.48	15.28	17.99	20.1	20.01
834	21.67	21.61	19.51	17.37	13.98	12.11	9.86	13.51	15.29	18.04	20.21	20.12
835	21.5	21.47	19.34	17.3	13.91	12.08	9.81	13.51	15.22	17.98	20.19	20.01
836	21.4	21.47	19.25	17.35	13.89	12.03	9.74	13.51	15.13	17.95	20.09	19.96
837	21.43	21.4	19.23	17.38	13.9	12.03	9.7	13.49	15.12	17.95	20.14	20.03
838	21.39	21.42	19.14	17.31	13.82	11.94	9.62	13.41	15.07	17.93	20.06	20.08
839	21.65	21.62	19.37	17.54	13.91	11.92	9.57	13.41	15.2	18.01	20.28	20.35
840	21.63	21.6	19.25	17.54	13.92	11.93	9.52	13.42	15.16	17.97	20.34	20.3
841	21.67	21.62	19.25	17.5	13.89	11.91	9.5	13.32	15.06	17.9	20.39	20.31
842	21.95	21.85	19.45	17.62	13.95	11.97	9.46	13.29	15.09	17.99	20.61	20.56
843	22.28	22.19	19.72	17.81	14.03	11.97	9.48	13.24	15.06	18.08	20.79	20.68
844	22.28	22.13	19.86	17.94	14.07	11.97	9.51	13.21	15.07	18.1	20.86	20.77
845	22.31	22.3	19.94	18.19	14.27	12.18	9.6	12.96	14.93	18.03	20.82	20.72
846	22.54	22.57	20.19	18.64	14.49	12.36	9.76	12.91	14.99	18.1	21	20.91
847	22.58	22.56	20.23	18.78	14.62	12.43	9.79	12.9	14.96	17.99	20.97	20.91
848	22.85	22.8	20.42	19.05	14.74	12.58	9.93	13.02	15.02	18.04	21.09	21.13
849	22.34	22.31	20.09	18.81	14.7	12.6	9.87	12.99	14.85	17.94	20.82	20.78
850	21.52	21.35	19.35	18.17	14.52	12.53	9.84	12.88	14.82	17.67	20.34	20.3
851	21.1	20.82	18.91	17.79	14.45	12.48	9.85	13.25	14.82	17.66	20.19	20.17
852	21.35	21.02	19.01	17.86	14.35	12.53	9.86	13.64	14.98	17.96	20.53	20.47
853	21.56	21.36	19.11	17.06	13.73	11.97	9.68	13.3	14.98	18.06	19.69	19.57
854	21.59	21.43	19.29	17.18	13.85	12.09	9.77	13.39	15.13	18.23	19.91	19.79
855	21.6	21.54	19.43	17.21	13.87	12.12	9.8	13.47	15.21	18.18	19.98	19.93
856	21.67	21.66	19.57	17.27	13.97	12.08	9.84	13.48	15.34	18.13	20.16	20.05
857	21.64	21.59	19.58	17.33	13.94	12.13	9.82	13.47	15.33	18.03	20.2	20.14
858	21.73	21.66	19.54	17.43	13.94	12.13	9.83	13.52	15.34	18.14	20.35	20.25
859	21.54	21.54	19.36	17.31	13.92	12.13	9.82	13.48	15.23	17.99	20.16	19.99
860	21.49	21.52	19.32	17.43	13.97	12.06	9.71	13.52	15.21	18.07	20.12	20.02
861	21.51	21.54	19.34	17.43	13.94	12.01	9.69	13.52	15.13	18.09	20.19	20.13
862	21.61	21.61	19.38	17.51	13.97	11.97	9.61	13.49	15.14	18.07	20.21	20.24
863	21.63	21.62	19.44	17.57	13.95	12	9.6	13.36	15.13	17.96	20.17	20.23
864	21.72	21.75	19.4	17.62	14.03	12.01	9.6	13.33	15.09	17.97	20.21	20.33
865	21.69	21.73	19.38	17.66	13.96	11.96	9.55	13.33	15.1	17.99	20.35	20.34
866	21.67	21.69	19.38	17.61	13.92	11.94	9.53	13.29	14.98	17.88	20.41	20.29
867	21.96	21.95	19.57	17.71	13.97	11.97	9.51	13.32	15.04	17.97	20.62	20.56
868	22.19	22.2	19.76	17.9	14.1	12.01	9.53	13.2	15	17.99	20.78	20.67
869	22.63	22.54	20.16	18.55	14.43	12.26	9.71	12.93	14.99	18.06	20.96	20.89
870	22.82	22.74	20.32	18.83	14.59	12.44	9.76	12.93	14.94	18	21	20.99
871	22.56	22.46	20.04	18.59	14.56	12.37	9.74	12.81	14.8	17.84	20.8	20.72
872	22.51	22.41	20.04	18.58	14.56	12.44	9.81	12.89	14.87	17.89	20.89	20.81
873	22.44	22.29	20.04	18.73	14.63	12.53	9.87	12.93	14.77	17.75	20.77	20.79
874	21.42	21.24	19.22	18.02	14.39	12.46	9.81	12.84	14.6	17.5	20.14	20.11
875	20.94	20.65	18.71	17.61	14.29	12.4	9.81	13.26	14.69	17.61	20.16	20.09
876	21.02	20.74	18.67	17.65	14.17	12.36	9.8	13.57	14.73	17.67	20.25	20.24
877	21.71	21.43	19.23	17.15	13.84	12.14	9.75	13.38	15.1	18.24	19.91	19.75
878	21.62	21.42	19.23	17.17	13.84	12.08	9.78	13.35	15.13	18.27	19.87	19.73
879	21.48	21.41	19.26	17.12	13.8	12.04	9.74	13.35	15.08	18.02	19.9	19.74
880	21.47	21.44	19.41	17.18	13.89	12.07	9.83	13.39	15.12	17.98	20	19.83
881	21.53	21.49	19.4	17.32	13.92	12.16	9.83	13.53	15.18	18.1	20.14	19.97
882	21.58	21.56	19.39	17.38	13.95	12.12	9.82	13.53	15.2	18.08	20.21	20.03
883	21.53	21.56	19.35	17.37	13.96	12.08	9.78	13.5	15.21	18.14	20.19	20.03
884	21.34	21.39	19.16	17.31	13.9	12.07	9.72	13.48	15.06	18.02	20	19.87
885	21.29	21.31	19.12	17.36	13.9	12.08	9.73	13.47	15.03	18.05	19.97	19.87
886	21.43	21.39	19.24	17.38	13.87	12.02	9.7	13.45	15.04	17.99	20.1	20.06
887	21.59	21.51	19.39	17.48	13.95	12.01	9.61	13.39	14.98	17.91	20.19	20.21
888	21.52	21.49	19.31	17.54	13.97	11.96	9.59	13.32	14.9	17.8	20.13	20.16
889	21.25	21.28	19.08	17.42	13.85	12	9.56	13.28	14.85	17.69	19.97	19.98
890	21.29	21.29	18.98	17.4	13.81	11.95	9.51	13.26	14.83	17.68	19.99	19.95
891	21.84	21.78	19.32	17.55	13.95	11.98	9.52	13.29	14.93	17.84	20.45	20.35
892	22.24	22.13	19.64	17.89	14.09	12.03	9.55	13.2	14.99	17.98	20.74	20.66
893	22.39	22.23	19.87	18.16	14.27	12.18	9.66	12.94	14.84	17.88	20.76	20.69
894	22.6	22.45	20.04	18.38	14.4	12.29	9.74	12.92	14.81	17.92	20.86	20.76
895	22.51	22.28	19.9	18.39	14.44	12.32	9.75	12.86	14.71	17.73	20.71	20.64
896	22.44	22.09	19.77	18.29	14.38	12.3	9.77	12.86	14.75	17.76	20.69	20.63
897	22.24	22.01	19.77	18.39	14.52	12.43	9.85	12.89	14.73	17.63	20.69	20.67
898	21.15	21.02	18.95	17.79	14.3	12.4	9.79	12.84	14.5	17.28	20.1	20
899	20.58	20.44	18.43	17.41	14	12.24	9.74	13.33	14.49	17.36	19.84	19.73
900	20.65	20.48	18.41	17.46	13.93	12.15	9.7	13.41	14.51	17.43	19.77	19.63
901	21.56	21.35	19.2	17.04	13.8	12.07	9.75	13.3	14.98	18.17	19.79	19.66
902	21.35	21.31	19.19	17	13.75	11.96	9.69	13.22	14.96	17.92	19.79	19.59
903	21.27	21.28	19.13	16.97	13.72	11.93	9.78	13.32	14.98	17.79	19.65	19.53
904	21.43	21.38	19.13	17.13	13.88	12.09	9.78	13.42	15.06	18.01	19.83	19.71
905	21.44	21.38	19.19	17.27	13.96	12.25	9.89	13.5	15.08	18.09	19.95	19.72
906	21.31	21.17	19.05	17.25	13.86	12.19	9.9	13.46	14.99	18.02	19.86	19.6
907	21.24	21.17	19.04	17.28	13.88	12.19	9.82	13.47	14.93	18.02	19.77	19.54
908	21.26	21.15	18.99	17.29	13.9	12.17	9.83	13.51	14.95	17.98	19.82	19.6
909	21.3	21.34	19.01	17.32	13.88	12.17	9.83	13.47	14.96	17.97	20.04	19.87
910	21.38	21.32	19.09	17.34	13.85	12.04	9.7	13.43	14.9	17.87	20.12	20.06
911	21.32	21.18	19.09	17.33	13.86	11.97	9.65	13.33	14.81	17.73	20.04	20
912	21.24	21.2	19.02	17.31	13.88	11.93	9.61	13.3	14.73	17.64	19.95	19.92
913	21.01	20.98	18.86	17.26	13.78	11.97	9.62	13.34	14.67	17.62	19.78	19.67
914	21.13	21.05	18.86	17.26	13.76	11.9	9.56	13.32	14.7	17.65	19.88	19.79
915	21.69	21.57	19.17	17.45	13.88	11.93	9.54	13.33	14.86	17.74	20.32	20.3
916	22.06	21.99	19.48	17.68	14.02	11.95	9.55	13.25	14.93	17.84	20.65	20.54
917	22.07	21.91	19.51	17.75	14.09	12.06	9.62	13.11	14.8	17.76	20.63	20.5
918	22.1	21.88	19.47	17.7	14.07	12.11	9.64	13.11	14.81	17.75	20.64	20.54
919	21.96	21.72	19.37	17.63	14.02	12.07	9.6	12.96	14.69	17.63	20.57	20.44
920	21.87	21.5	19.2	17.7	14.07	12.03	9.6	13.13	14.72	17.62	20.54	20.41
921	21.62	21.24	19.1	17.72	14.17	12.15	9.68	13.03	14.68	17.58	20.44	20.3
922	20.9	20.6	18.75	17.56	14.13	12.26	9.74	13	14.56	17.38	20.13	20.01
923	20.43	20.28	18.25	17.3	13.89	12.11	9.66	13.26	14.37	17.21	19.55	19.43
924	20.5	20.43	18.35	17.28	13.83	12.07	9.6	13.19	14.34	17.18	19.17	19.08
925	21.35	21.15	19.11	16.91	13.69	12.01	9.64	13.23	14.88	17.98	19.62	19.53
926	21.25	21.16	19.03	16.83	13.64	11.85	9.7	13.16	14.84	17.77	19.63	19.45
927	21.21	21.28	19.09	16.89	13.68	11.93	9.69	13.26	14.88	17.68	19.63	19.56
928	21.39	21.32	19.11	17.11	13.81	12.09	9.83	13.38	14.99	17.95	19.81	19.67
929	21.33	21.14	19.04	17.16	13.9	12.24	9.88	13.43	14.95	18	19.84	19.59
930	21.23	21.03	18.88	17.16	13.85	12.26	9.91	13.46	14.86	17.98	19.65	19.39
931	21.23	21.05	18.89	17.27	13.95	12.27	9.92	13.52	14.89	17.94	19.73	19.48
932	21.2	21.15	18.96	17.29	13.86	12.17	9.89	13.48	14.85	17.91	19.86	19.61
933	21.24	21.26	19.03	17.26	13.85	12.18	9.83	13.49	14.89	17.84	20.04	19.88
934	21.24	21.06	19	17.22	13.81	12.04	9.73	13.43	14.77	17.81	19.93	19.95
935	21.03	20.83	18.75	17.16	13.78	11.96	9.69	13.37	14.67	17.68	19.69	19.74
936	20.77	20.71	18.61	17.12	13.72	11.91	9.63	13.33	14.55	17.61	19.43	19.4
937	20.87	20.81	18.65	17.16	13.76	11.93	9.64	13.32	14.6	17.61	19.55	19.43
938	21.14	21.05	18.8	17.3	13.8	11.92	9.59	13.37	14.64	17.68	19.91	19.74
939	21.72	21.5	19.24	17.46	13.8	11.92	9.54	13.35	14.84	17.69	20.35	20.22
940	21.99	21.82	19.34	17.62	13.96	11.95	9.55	13.19	14.84	17.74	20.53	20.44
941	21.75	21.63	19.13	17.49	13.93	12.03	9.58	13.11	14.74	17.6	20.39	20.26
942	21.6	21.48	18.98	17.45	13.87	11.95	9.59	13.2	14.75	17.6	20.45	20.31
943	21.3	21.11	18.82	17.33	13.8	11.94	9.55	13.21	14.67	17.46	20.33	20.16
944	21.16	20.85	18.75	17.32	13.82	11.96	9.65	13.21	14.66	17.53	20.31	20.17
945	21.06	20.61	18.71	17.44	13.92	12.06	9.65	13.08	14.62	17.49	20.29	20.18
946	20.49	20.21	18.43	17.26	13.92	12.14	9.78	12.99	14.51	17.29	19.88	19.84
947	20.28	20.26	18.13	17.11	13.75	12.07	9.68	13.13	14.29	16.99	19.07	19.05
948	20.47	20.46	18.4	17.31	13.94	12.05	9.56	13.04	14.3	17.27	18.96	18.81
949	21.31	21.02	18.89	16.88	13.74	12.08	9.71	13.26	14.83	17.93	19.49	19.34
950	21.14	20.82	18.73	16.73	13.59	11.9	9.62	13.17	14.7	17.75	19.35	19.23
951	21.22	21.02	18.88	16.9	13.68	11.92	9.77	13.29	14.81	17.85	19.56	19.37
952	21.3	21.1	18.98	17.1	13.87	12.13	9.85	13.43	14.87	17.97	19.69	19.48
953	21.17	20.96	18.85	17.08	13.81	12.17	9.92	13.49	14.84	17.96	19.57	19.36
954	21.23	20.98	18.85	17.23	13.89	12.33	9.99	13.56	14.83	17.97	19.56	19.3
955	21.19	20.93	18.78	17.2	13.85	12.29	9.96	13.51	14.82	17.92	19.52	19.31
956	21.05	20.97	18.85	17.2	13.84	12.15	9.86	13.49	14.81	17.86	19.6	19.52
957	21.11	21.03	18.88	17.25	13.81	12.22	9.86	13.44	14.78	17.82	19.76	19.61
958	21.04	20.9	18.8	17.14	13.8	12.07	9.8	13.4	14.68	17.71	19.69	19.69
959	20.83	20.62	18.63	17.09	13.68	12.01	9.7	13.34	14.57	17.61	19.41	19.39
960	20.76	20.56	18.54	17.08	13.74	11.94	9.74	13.36	14.58	17.65	19.37	19.26
961	20.74	20.64	18.54	17.21	13.72	11.96	9.67	13.37	14.57	17.67	19.46	19.4
962	21.05	20.89	18.74	17.29	13.74	11.99	9.66	13.34	14.61	17.62	19.82	19.64
963	21.33	21.21	18.95	17.35	13.8	11.89	9.56	13.29	14.64	17.58	20.11	19.95
964	21.7	21.61	19.18	17.53	13.92	11.94	9.6	13.23	14.77	17.61	20.4	20.32
965	21.44	21.34	18.9	17.32	13.76	11.98	9.56	13.15	14.66	17.49	20.22	20.11
966	21.33	21.18	18.64	17.27	13.73	11.91	9.56	13.23	14.63	17.47	20.24	20.18
967	21.2	20.86	18.61	17.34	13.79	11.97	9.58	13.24	14.67	17.46	20.32	20.13
968	21.22	20.81	18.72	17.39	13.82	12	9.61	13.24	14.69	17.58	20.37	20.25
969	21.24	20.71	18.88	17.48	13.94	12.13	9.7	13.05	14.68	17.6	20.43	20.31
970	20.82	20.45	18.72	17.48	14.07	12.23	9.81	12.92	14.6	17.49	20.27	20.2
971	20.34	20.26	18.2	17.22	13.88	12.16	9.76	13	14.37	17.14	19.44	19.51
972	20.49	20.5	18.39	17.28	13.86	12.08	9.67	13.16	14.31	17.18	19.04	18.98
973	21.14	20.87	18.73	17.22	13.82	12.28	9.98	13.48	14.73	17.91	19.4	19.18
974	21.12	20.89	18.79	17.35	13.98	12.49	10.07	13.58	14.8	17.91	19.54	19.36
975	20.93	20.78	18.73	17.18	13.95	12.41	9.93	13.44	14.69	17.72	19.47	19.37
976	20.85	20.75	18.64	17.1	13.81	12.16	9.83	13.37	14.59	17.64	19.43	19.36
977	20.79	20.54	18.46	17.12	13.83	12.17	9.83	13.4	14.61	17.63	19.33	19.22
978	20.89	20.67	18.54	17.27	13.96	12.23	9.89	13.42	14.65	17.75	19.43	19.26
979	20.75	20.66	18.57	17.21	13.86	12.07	9.79	13.38	14.58	17.6	19.51	19.32
980	20.8	20.72	18.57	17.24	13.77	12.05	9.69	13.31	14.55	17.54	19.66	19.57
981	21.03	20.9	18.66	17.3	13.74	11.98	9.61	13.32	14.51	17.52	19.76	19.88
982	21.22	21.05	18.79	17.31	13.73	11.92	9.57	13.25	14.56	17.46	20.02	20.08
983	20.95	20.84	18.57	17.19	13.72	11.89	9.56	13.19	14.52	17.33	20.01	19.81
984	21.12	20.95	18.58	17.31	13.75	11.94	9.51	13.26	14.6	17.46	20.23	20.02
985	21.26	21.02	18.7	17.36	13.8	11.97	9.59	13.24	14.63	17.57	20.37	20.14
986	21.43	21.06	18.87	17.5	13.9	12.08	9.63	13.15	14.69	17.59	20.42	20.26
987	21.42	21.04	18.98	17.59	13.95	12.15	9.71	13.07	14.73	17.65	20.51	20.37
988	21.14	20.81	18.87	17.62	14.06	12.16	9.79	13.04	14.7	17.62	20.45	20.29
989	20.68	20.43	18.52	17.49	14.11	12.26	9.8	12.96	14.63	17.52	20.2	20.08
990	20.51	20.47	18.31	17.32	13.97	12.21	9.87	13.22	14.41	17.2	19.32	19.31
991	21.22	20.86	18.74	17.28	13.96	12.45	10.06	13.55	14.76	17.9	19.34	19.19
992	21.12	20.79	18.63	17.37	14.09	12.64	10.11	13.6	14.77	17.84	19.39	19.28
993	20.86	20.68	18.54	17.2	13.99	12.52	10.05	13.51	14.63	17.75	19.26	19.18
994	20.81	20.58	18.44	17.09	13.89	12.23	9.9	13.37	14.6	17.66	19.22	19.07
995	20.88	20.59	18.44	17.21	13.91	12.27	9.92	13.44	14.67	17.77	19.17	19.04
996	20.91	20.65	18.51	17.28	14.05	12.35	9.87	13.36	14.78	17.82	19.26	19.08
997	20.75	20.55	18.42	17.22	13.9	12.21	9.86	13.38	14.54	17.6	19.32	19.18
998	20.77	20.63	18.52	17.29	13.93	12.15	9.78	13.33	14.51	17.54	19.52	19.37
999	20.67	20.48	18.35	17.24	13.79	12.04	9.65	13.25	14.48	17.47	19.43	19.36
1000	20.62	20.43	18.34	17.15	13.71	11.95	9.63	13.25	14.37	17.34	19.32	19.42
1001	20.55	20.37	18.29	17.23	13.67	11.92	9.58	13.17	14.32	17.27	19.41	19.39
1002	20.77	20.63	18.43	17.29	13.69	11.91	9.55	13.17	14.37	17.34	19.94	19.62
1003	21.17	20.97	18.64	17.33	13.78	11.93	9.6	13.19	14.57	17.48	20.33	20.02
1004	21.44	21.18	18.83	17.52	13.84	12.01	9.65	13.23	14.68	17.66	20.45	20.26
1005	21.54	21.24	18.93	17.6	13.92	12.07	9.69	13.25	14.77	17.71	20.55	20.38
1006	21.39	21.06	18.9	17.59	13.99	12.12	9.76	13.15	14.73	17.71	20.56	20.32
1007	21.08	20.7	18.74	17.57	14.05	12.23	9.86	13.1	14.71	17.76	20.47	20.26
1008	20.59	20.4	18.3	17.45	14.04	12.32	9.88	13.07	14.6	17.48	19.84	19.75
1009	21.22	20.76	18.72	17.37	14.08	12.62	10.15	13.56	14.76	17.79	19.26	19.04
1010	21.05	20.7	18.58	17.3	14.09	12.64	10.13	13.53	14.69	17.72	19.24	19.1
1011	20.85	20.55	18.47	17.18	14.04	12.57	10.05	13.47	14.59	17.68	19.17	19.04
1012	20.85	20.53	18.37	17.08	13.92	12.41	9.96	13.38	14.58	17.71	19.04	18.89
1013	20.96	20.62	18.43	17.21	13.95	12.35	9.94	13.39	14.65	17.9	19.03	18.83
1014	20.92	20.62	18.45	17.23	14.01	12.35	9.93	13.32	14.64	17.86	19.1	18.95
1015	20.78	20.49	18.41	17.21	13.89	12.27	9.8	13.29	14.5	17.56	19.14	19.06
1016	20.8	20.48	18.41	17.22	13.9	12.22	9.79	13.25	14.45	17.47	19.28	19.16
1017	20.68	20.44	18.31	17.19	13.84	12.15	9.72	13.2	14.37	17.41	19.27	19.19
1018	20.62	20.4	18.26	17.2	13.7	12	9.71	13.15	14.35	17.39	19.13	19.16
1019	20.62	20.4	18.31	17.21	13.75	11.99	9.63	13.16	14.3	17.3	19.28	19.23
1020	20.48	20.39	18.26	17.22	13.71	11.91	9.56	13.17	14.25	17.28	19.47	19.31
1021	20.73	20.55	18.4	17.28	13.7	11.92	9.58	13.21	14.32	17.32	19.85	19.58
1022	20.9	20.68	18.51	17.34	13.8	11.95	9.62	13.2	14.37	17.39	20.13	19.74
1023	21.11	20.87	18.61	17.49	13.9	11.99	9.68	13.26	14.53	17.56	20.26	20.02
1024	21.31	21.07	18.83	17.59	13.95	12.08	9.78	13.34	14.7	17.76	20.49	20.26
1025	21.34	21.03	18.91	17.65	14.08	12.19	9.87	13.23	14.84	17.84	20.6	20.42
1026	20.86	20.59	18.64	17.64	14.12	12.36	9.94	13.05	14.72	17.67	20.31	20.18
1027	21.15	20.7	18.67	17.32	14.12	12.68	10.14	13.48	14.66	17.7	19.13	18.91
1028	21.02	20.63	18.59	17.22	14.07	12.61	10.11	13.49	14.6	17.64	19.06	18.92
1029	20.84	20.55	18.44	17.13	14	12.56	10.07	13.42	14.58	17.63	19	18.88
1030	20.86	20.53	18.4	17.12	14.03	12.49	10	13.36	14.54	17.74	18.98	18.78
1031	20.95	20.7	18.51	17.22	14.04	12.4	9.99	13.33	14.59	17.96	19.1	18.81
1032	20.98	20.68	18.54	17.23	13.97	12.38	9.89	13.3	14.6	17.88	19.04	18.85
1033	20.86	20.61	18.49	17.28	13.96	12.32	9.89	13.25	14.47	17.67	19.1	18.95
1034	20.74	20.48	18.33	17.22	13.93	12.24	9.81	13.22	14.34	17.38	19.17	19.1
1035	20.59	20.4	18.26	17.16	13.78	12.13	9.75	13.19	14.26	17.27	19.14	19.04
1036	20.62	20.44	18.34	17.19	13.81	12.04	9.7	13.11	14.27	17.37	19.12	19.04
1037	20.71	20.52	18.34	17.25	13.81	11.99	9.68	13.15	14.33	17.38	19.24	19.22
1038	20.65	20.47	18.32	17.26	13.83	11.96	9.63	13.13	14.28	17.31	19.34	19.3
1039	20.54	20.47	18.31	17.28	13.77	11.92	9.64	13.13	14.28	17.37	19.51	19.43
1040	20.72	20.56	18.45	17.38	13.87	11.97	9.63	13.21	14.35	17.43	19.75	19.56
1041	20.95	20.84	18.69	17.46	13.87	12.05	9.69	13.31	14.42	17.53	20.09	19.88
1042	21.29	21.07	18.85	17.62	13.98	12.12	9.79	13.39	14.63	17.73	20.4	20.09
1043	21.42	21.23	19.01	17.75	14.04	12.2	9.88	13.36	14.81	17.86	20.66	20.35
1044	21.11	20.88	18.87	17.76	14.22	12.37	9.99	13.2	14.81	17.8	20.46	20.3
1045	21.1	20.71	18.58	17.29	14.21	12.68	10.19	13.41	14.65	17.69	18.96	18.73
1046	21.03	20.66	18.59	17.23	14.07	12.61	10.07	13.38	14.56	17.68	18.95	18.76
1047	21	20.69	18.64	17.24	14.11	12.61	10.09	13.4	14.56	17.67	19.04	18.84
1048	21.09	20.8	18.68	17.33	14.19	12.55	10.07	13.35	14.67	17.89	19.19	18.86
1049	21.06	20.8	18.63	17.38	14.14	12.45	9.93	13.29	14.66	18	19.26	18.91
1050	21	20.77	18.56	17.34	14.1	12.37	9.85	13.23	14.63	17.84	19.2	18.95
1051	20.85	20.66	18.47	17.3	14.04	12.35	9.82	13.16	14.49	17.63	19.14	18.9
1052	20.72	20.5	18.31	17.23	13.89	12.23	9.79	13.15	14.29	17.33	19.04	18.95
1053	20.55	20.31	18.21	17.06	13.75	12.09	9.76	13.11	14.2	17.13	18.99	18.86
1054	20.65	20.46	18.3	17.14	13.81	12.07	9.75	13.1	14.23	17.27	19.09	18.98
1055	20.71	20.53	18.34	17.25	13.81	12.05	9.67	13.13	14.29	17.34	19.21	19.18
1056	20.74	20.52	18.4	17.34	13.94	12.03	9.66	13.04	14.33	17.41	19.33	19.26
1057	20.67	20.53	18.36	17.33	13.91	12	9.64	13.11	14.33	17.34	19.38	19.38
1058	20.61	20.47	18.37	17.32	13.83	12.04	9.68	13.19	14.32	17.34	19.41	19.38
1059	20.75	20.6	18.52	17.39	13.89	12.04	9.75	13.29	14.38	17.41	19.67	19.51
1060	21.06	20.87	18.83	17.55	13.99	12.13	9.85	13.35	14.53	17.53	20.19	19.86
1061	21.3	21.1	18.88	17.69	14.05	12.23	9.89	13.41	14.71	17.79	20.56	20.09
1062	21.2	20.98	18.95	17.83	14.28	12.39	10	13.31	14.81	17.83	20.45	20.26
1063	20.94	20.85	18.56	17.2	13.85	12.25	9.79	13.35	14.84	18.05	19.15	18.74
1064	21.14	20.89	18.65	17.29	13.98	12.38	9.83	13.34	14.79	17.94	19.15	18.86
1065	21.16	20.95	18.76	17.39	14.13	12.52	9.96	13.39	14.73	17.89	19.19	18.9
1066	21.04	20.81	18.68	17.29	14.2	12.56	10.02	13.31	14.58	17.73	19.09	18.86
1067	21.02	20.8	18.64	17.28	14.09	12.44	9.93	13.25	14.54	17.7	19.09	18.82
1068	20.88	20.7	18.52	17.22	14.09	12.36	9.88	13.21	14.46	17.62	19.07	18.77
1069	20.76	20.63	18.45	17.18	13.99	12.32	9.88	13.13	14.29	17.41	19.03	18.76
1070	20.69	20.52	18.28	17.09	13.9	12.22	9.85	13.12	14.18	17.28	18.91	18.72
1071	20.63	20.51	18.28	17.11	13.75	12.08	9.79	13.14	14.16	17.15	18.95	18.83
1072	20.68	20.57	18.33	17.17	13.76	12.08	9.76	13.12	14.22	17.23	19.06	18.95
1073	20.81	20.56	18.37	17.25	13.85	12.03	9.76	13.1	14.27	17.29	19.22	19.04
1074	20.81	20.66	18.42	17.35	13.98	12.05	9.69	12.98	14.37	17.37	19.34	19.19
1075	20.77	20.53	18.39	17.33	13.94	12.09	9.68	13.12	14.3	17.38	19.34	19.26
1076	20.73	20.59	18.46	17.38	13.87	12.04	9.81	13.22	14.33	17.39	19.61	19.43
1077	20.95	20.91	18.77	17.53	13.98	12.11	9.87	13.28	14.48	17.54	19.8	19.59
1078	21.09	21.1	18.91	17.67	14.04	12.15	9.9	13.36	14.57	17.68	20.07	19.64
1079	21.28	21.15	19.04	17.81	14.11	12.26	9.96	13.46	14.68	17.77	20.33	19.84
1080	21.16	20.91	18.98	17.89	14.33	12.38	10.02	13.32	14.73	17.77	20.18	20.03
1081	20.84	20.85	18.43	17.01	13.32	11.5	9.13	12.99	14.78	18.16	19.21	18.85
1082	21.07	20.96	18.64	17.22	13.63	11.88	9.48	13.17	14.82	18.06	19.26	18.84
1083	20.97	20.81	18.58	17.19	14.04	12.39	9.9	13.2	14.53	17.62	19.03	18.76
1084	20.93	20.7	18.59	17.24	14.14	12.48	9.97	13.24	14.44	17.49	19.01	18.8
1085	20.92	20.83	18.58	17.23	14.03	12.46	9.98	13.14	14.42	17.53	18.97	18.76
1086	20.86	20.75	18.61	17.25	14.07	12.4	9.92	13.17	14.29	17.51	19.05	18.8
1087	20.83	20.74	18.58	17.22	14.03	12.3	9.92	13.18	14.33	17.44	19.13	18.82
1088	20.81	20.74	18.44	17.15	13.96	12.22	9.81	13.1	14.23	17.35	19.16	18.84
1089	20.76	20.64	18.36	17.14	13.89	12.17	9.83	13.13	14.19	17.27	19.05	18.85
1090	20.71	20.65	18.45	17.18	13.85	12.12	9.85	13.08	14.2	17.24	19.04	18.86
1091	20.79	20.77	18.51	17.26	13.92	12.07	9.79	13.05	14.25	17.36	19.33	18.97
1092	20.86	20.88	18.66	17.38	14	12.1	9.73	13.03	14.32	17.44	19.39	19.04
1093	20.73	20.62	18.44	17.3	13.9	12.14	9.81	13.17	14.27	17.29	19.23	19.14
1094	20.69	20.49	18.33	17.32	13.88	12.09	9.85	13.16	14.32	17.33	19.4	19.21
1095	20.84	20.89	18.68	17.46	13.98	12.15	9.92	13.22	14.46	17.53	19.75	19.46
1096	20.96	21.08	18.93	17.59	14.05	12.22	9.93	13.35	14.54	17.62	19.82	19.51
1097	21.18	21.22	19.1	17.74	14.15	12.3	10.04	13.41	14.63	17.77	20.06	19.69
1098	20.95	20.73	18.85	17.79	14.28	12.42	10.06	13.2	14.55	17.57	19.8	19.65
1099	20.66	20.62	18.27	16.95	13.57	12.03	9.59	13.11	14.68	17.95	18.98	18.76
1100	20.97	20.82	18.52	17.19	14.06	12.58	9.98	13.24	14.47	17.79	19.11	18.75
1101	20.83	20.69	18.5	17.11	13.99	12.35	9.99	13.07	14.26	17.35	19.01	18.8
1102	20.89	20.79	18.62	17.22	14.05	12.41	9.93	13.15	14.32	17.42	19.09	18.86
1103	21.07	20.93	18.72	17.31	13.99	12.31	9.83	13.14	14.47	17.66	19.18	18.92
1104	20.97	20.88	18.71	17.29	14.04	12.31	9.84	13.11	14.42	17.56	19.13	18.92
1105	20.91	20.89	18.66	17.23	14.04	12.26	9.82	13.09	14.37	17.47	19.22	18.95
1106	20.96	20.86	18.62	17.28	14.05	12.2	9.72	13.05	14.41	17.45	19.32	18.93
1107	20.89	20.76	18.53	17.3	14.05	12.12	9.69	12.96	14.38	17.49	19.24	18.94
1108	20.8	20.76	18.52	17.21	14.02	12.11	9.73	12.91	14.32	17.44	19.24	18.91
1109	20.8	20.75	18.57	17.23	13.97	12.16	9.79	13.01	14.24	17.33	19.27	18.87
1110	20.83	20.88	18.64	17.3	14.02	12.15	9.81	13.02	14.25	17.41	19.35	18.88
1111	20.75	20.74	18.56	17.24	13.97	12.09	9.8	13.07	14.18	17.26	19.2	18.87
1112	20.6	20.52	18.31	17.2	13.89	12.09	9.93	13.18	14.22	17.22	19.1	18.98
1113	20.72	20.5	18.31	17.36	13.95	12.18	9.92	13.25	14.29	17.33	19.25	19.2
1114	20.82	20.63	18.49	17.45	14.06	12.22	9.95	13.32	14.39	17.46	19.49	19.29
1115	20.89	20.9	18.71	17.54	14.08	12.27	10.04	13.4	14.43	17.53	19.69	19.42
1116	20.72	20.57	18.6	17.53	14.16	12.36	10.09	13.23	14.45	17.38	19.53	19.39
1117	20.81	20.7	18.42	17.11	13.97	12.53	9.95	13.15	14.52	17.81	18.99	18.7
1118	20.97	20.91	18.62	17.23	14.09	12.5	9.95	13.08	14.29	17.6	19.08	18.78
1119	20.76	20.74	18.4	17.02	13.89	12.26	9.89	12.96	14.2	17.23	18.96	18.84
1120	20.75	20.65	18.43	17.08	13.92	12.25	9.94	13.04	14.25	17.27	18.97	18.92
1121	20.95	20.91	18.68	17.24	14.02	12.34	9.88	13.05	14.35	17.47	19.12	18.95
1122	21.02	21.05	18.78	17.29	13.91	12.04	9.66	12.89	14.5	17.67	19.32	18.98
1123	20.91	20.99	18.75	17.26	13.96	12.19	9.76	12.96	14.37	17.53	19.26	18.98
1124	20.96	20.94	18.72	17.3	14.05	12.11	9.7	12.97	14.42	17.49	19.37	18.98
1125	20.94	20.93	18.72	17.31	14.04	12.04	9.5	12.82	14.42	17.62	19.4	19.01
1126	20.95	20.87	18.69	17.31	14.01	11.98	9.46	12.68	14.4	17.63	19.46	18.97
1127	20.94	20.85	18.67	17.33	14.04	12.13	9.74	12.92	14.32	17.44	19.39	18.97
1128	20.94	20.93	18.77	17.31	14.06	12.15	9.78	12.94	14.29	17.43	19.47	18.93
1129	20.89	21	18.75	17.36	14.03	12.04	9.67	12.85	14.31	17.54	19.46	18.92
1130	20.59	20.59	18.48	17.33	13.96	12.2	9.9	13.16	14.15	17.17	19.13	18.94
1131	20.67	20.53	18.41	17.38	14.04	12.22	10	13.21	14.28	17.18	19.11	19.05
1132	20.75	20.54	18.38	17.43	14.17	12.21	9.88	13.25	14.34	17.28	19.18	19.17
1133	20.76	20.54	18.35	17.41	14.08	12.27	10.04	13.37	14.34	17.26	19.26	19.32
1134	20.56	20.41	18.26	17.38	14.11	12.37	10.08	13.23	14.29	17.15	19.26	19.3
1135	20.96	20.91	18.54	17.12	14.03	12.43	9.93	13.02	14.2	17.58	19.06	18.83
1136	20.95	20.94	18.54	17.18	14.05	12.4	9.93	13.03	14.23	17.49	19.12	18.96
1137	20.7	20.59	18.32	16.97	13.83	12.17	9.85	12.93	14.21	17.19	18.92	19
1138	20.74	20.61	18.35	17.03	13.86	12.16	9.88	13.02	14.28	17.23	19.02	19.1
1139	20.92	20.82	18.64	17.24	14.07	12.33	9.96	13.12	14.3	17.37	19.16	18.96
1140	21.02	21.1	18.76	17.27	13.9	12.18	9.81	12.93	14.37	17.56	19.35	19.02
1141	20.93	20.97	18.7	17.21	13.94	12.14	9.82	12.89	14.32	17.47	19.23	18.95
1142	20.92	20.94	18.73	17.23	13.97	12.09	9.72	12.9	14.29	17.46	19.29	18.92
1143	20.89	20.87	18.72	17.27	14.05	12.12	9.64	12.8	14.33	17.48	19.32	18.94
1144	20.86	20.76	18.68	17.21	14.05	12.1	9.71	12.78	14.34	17.51	19.42	18.87
1145	20.81	20.78	18.67	17.24	13.99	12.19	9.92	12.95	14.24	17.4	19.32	18.86
1146	20.89	21.04	18.78	17.27	14.05	12.19	9.82	12.84	14.25	17.5	19.5	18.91
1147	21.01	21.18	18.89	17.37	14.02	11.92	9.52	12.67	14.44	17.8	19.61	19.01
1148	20.72	20.76	18.67	17.37	14.05	11.95	9.69	12.93	14.28	17.33	19.27	18.91
1149	20.64	20.54	18.44	17.34	14.06	12.2	9.95	13.2	14.2	17.15	18.96	18.91
1150	20.6	20.6	18.41	17.37	14.15	12.14	9.93	13.17	14.31	17.14	19.03	19.01
1151	20.59	20.42	18.24	17.3	14.09	12.26	10.01	13.32	14.28	17.07	19.02	19.1
1152	20.42	20.25	18.11	17.26	14.03	12.33	10.13	13.2	14.19	17	18.96	19.11
1153	20.9	20.95	18.5	17.13	14.05	12.44	9.92	12.99	14.23	17.44	19.02	18.96
1154	20.88	20.97	18.47	17.17	14	12.36	9.9	12.97	14.18	17.34	19.12	18.99
1155	20.91	20.95	18.51	17.14	14	12.34	9.99	13.03	14.23	17.35	19.11	18.94
1156	20.95	20.93	18.6	17.22	14.06	12.32	9.98	13.12	14.23	17.42	19.18	18.96
1157	21.07	21.05	18.77	17.31	13.98	12.16	9.82	13.06	14.38	17.54	19.42	19.06
1158	21.09	21.08	18.82	17.3	13.86	11.99	9.68	12.95	14.39	17.55	19.41	19.01
1159	20.92	21.03	18.7	17.19	13.96	12.25	9.84	12.92	14.28	17.4	19.29	18.88
1160	20.83	21	18.68	17.19	14.04	12.21	9.81	12.86	14.24	17.39	19.28	18.81
1161	20.84	20.88	18.73	17.22	14.03	12.19	9.83	12.84	14.23	17.36	19.28	18.85
1162	20.78	20.7	18.68	17.19	13.93	12.21	9.93	12.92	14.15	17.3	19.29	18.75
1163	20.79	20.78	18.69	17.22	13.98	12.25	9.94	13	14.14	17.3	19.32	18.77
1164	20.96	21.08	18.83	17.35	14.05	12.09	9.81	12.77	14.3	17.53	19.51	18.97
1165	21.06	21.15	18.94	17.34	14.01	11.85	9.51	12.59	14.49	17.71	19.64	19
1166	20.86	20.88	18.79	17.4	14.04	11.74	9.47	12.71	14.42	17.36	19.35	18.96
1167	20.64	20.61	18.46	17.33	14.14	12	9.8	13.06	14.24	17.11	18.96	18.88
1168	20.65	20.66	18.46	17.38	14.2	12.07	9.78	13.08	14.33	17.13	18.94	18.87
1169	20.64	20.61	18.33	17.39	14.25	12.21	9.94	13.27	14.33	17.09	18.98	18.97
1170	20.3	20.21	18.03	17.08	14.05	12.35	10.17	13.23	14.08	16.85	18.75	18.81
1171	21.07	21.13	18.64	17.31	13.98	12.17	9.83	13.08	14.33	17.55	19.17	19.06
1172	20.99	21.09	18.51	17.22	14.01	12.31	9.91	13.03	14.23	17.37	19.19	18.93
1173	21.09	21.18	18.69	17.27	14.04	12.16	9.85	13.07	14.34	17.52	19.35	19.07
1174	21.11	21.15	18.76	17.33	13.87	11.92	9.65	12.97	14.39	17.69	19.34	19.02
1175	21.09	21.17	18.84	17.21	13.63	11.68	9.4	12.79	14.4	17.67	19.37	19.02
1176	21.12	21.16	18.86	17.29	13.64	11.55	9.29	12.78	14.4	17.63	19.45	19.08
1177	20.98	21.05	18.74	17.25	13.82	12.01	9.74	12.93	14.24	17.37	19.37	18.95
1178	20.91	21.05	18.73	17.23	13.98	12.17	9.91	12.92	14.2	17.34	19.3	18.92
1179	20.83	20.92	18.75	17.13	13.96	12.19	9.89	12.81	14.16	17.35	19.27	18.78
1180	20.85	20.9	18.72	17.22	14.01	12.18	9.85	12.89	14.2	17.34	19.38	18.8
1181	20.8	20.8	18.72	17.24	14.01	12.17	9.96	12.99	14.2	17.25	19.31	18.8
1182	20.96	21.08	18.86	17.31	14.11	12.09	9.77	12.74	14.26	17.42	19.5	18.97
1183	21.08	21.2	18.96	17.33	14.03	11.96	9.54	12.57	14.5	17.58	19.58	19.01
1184	21	21.04	18.89	17.45	13.98	11.78	9.48	12.58	14.55	17.43	19.42	19
1185	20.82	20.8	18.69	17.44	14.09	11.8	9.61	12.79	14.4	17.21	19.06	18.9
1186	20.67	20.7	18.54	17.41	14.22	12.08	9.83	13.08	14.34	17.14	18.94	18.9
1187	20.72	20.66	18.49	17.42	14.27	12.26	10.06	13.34	14.39	17.15	19.08	19.02
1188	20.49	20.38	18.15	17.25	14.12	12.46	10.26	13.32	14.26	17.05	18.94	18.9
1189	20.99	21.04	18.53	17.19	13.97	12.22	9.85	12.98	14.21	17.47	19.17	18.96
1190	21.02	20.97	18.47	17.24	14.01	12.23	9.87	13.03	14.26	17.43	19.23	19.05
1191	21.18	21.11	18.67	17.31	13.86	11.9	9.67	13.03	14.33	17.54	19.31	19.08
1192	21.21	21.28	18.9	17.32	13.59	11.34	9.15	12.69	14.49	17.73	19.5	19.13
1193	21.12	21.18	18.84	17.27	13.44	11.2	8.94	12.57	14.38	17.61	19.46	19.13
1194	21.14	21.13	18.84	17.33	13.5	11.22	9.05	12.65	14.39	17.53	19.5	19.14
1195	21.11	21.04	18.86	17.27	13.58	11.47	9.39	12.85	14.38	17.48	19.47	19.09
1196	20.98	21.05	18.84	17.26	13.83	11.92	9.76	12.95	14.3	17.45	19.42	18.96
1197	20.83	21.01	18.79	17.17	14.01	12.16	9.92	12.82	14.21	17.43	19.29	18.86
1198	20.84	21.05	18.85	17.22	13.98	12.01	9.68	12.5	14.23	17.62	19.37	18.95
1199	20.78	21.01	18.81	17.29	14.03	12.12	9.82	12.7	14.23	17.34	19.37	18.87
1200	20.8	20.98	18.79	17.27	14.12	12.17	9.97	12.82	14.19	17.24	19.4	18.8
1201	20.89	21.01	18.8	17.31	14.1	12.22	10.01	12.93	14.21	17.23	19.38	18.78
1202	21	21.14	18.95	17.42	14.12	12.08	9.72	12.68	14.43	17.35	19.41	18.99
1203	20.87	20.88	18.74	17.51	14.15	11.95	9.73	12.96	14.42	17.24	19.14	18.93
1204	20.65	20.58	18.36	17.36	14.18	12.29	10.2	13.3	14.25	17.16	18.93	18.87
1205	20.75	20.61	18.35	17.41	14.17	12.43	10.27	13.46	14.38	17.26	19.14	19.12
1206	20.72	20.54	18.33	17.36	14.21	12.46	10.31	13.28	14.36	17.23	19.11	19.14
1207	20.51	20.55	18.3	17.26	14.16	12.54	10.25	13.2	14.25	17.06	18.88	18.92
1208	20.88	21.01	18.82	17.68	14.4	12.6	10.4	13.63	14.52	17.33	19.25	19.3
1209	20.9	21.15	18.94	17.79	14.57	12.7	10.35	13.69	14.59	17.25	19.23	19.25
1210	21.03	21.41	19.12	17.86	14.61	12.73	10.35	13.66	14.75	17.59	19.61	19.14
1211	21.35	21.71	19.29	17.96	14.66	12.79	10.41	13.64	14.92	18.24	20.04	19.32
1212	21.19	21.58	19.18	17.84	14.59	12.89	10.58	13.83	14.66	17.91	19.82	19.12
1213	20.87	20.86	18.4	17.07	13.93	12.26	9.88	12.87	14.09	17.35	19	18.8
1214	20.78	20.81	18.28	17.05	13.9	12.25	9.91	12.91	14.05	17.15	19	18.82
1215	20.97	21.07	18.51	17.17	13.89	12.17	9.78	12.92	14.19	17.34	19.16	18.88
1216	20.98	21.19	18.72	17.19	13.66	11.81	9.36	12.68	14.32	17.48	19.29	18.95
1217	21	21.09	18.77	17.25	13.57	11.46	9.03	12.43	14.37	17.49	19.37	18.99
1218	21.11	21.09	18.8	17.31	13.59	11.4	9.12	12.61	14.35	17.52	19.45	19.09
1219	21.16	21.11	18.85	17.3	13.56	11.27	9.14	12.74	14.38	17.53	19.5	19.15
1220	21.1	21.18	18.93	17.3	13.63	11.37	9.24	12.8	14.38	17.5	19.5	19.13
1221	20.85	20.99	18.75	17.21	13.95	12.07	9.86	12.99	14.21	17.34	19.24	18.8
1222	20.8	21.08	18.84	17.24	14.04	12.15	9.85	12.82	14.2	17.39	19.35	18.87
1223	20.71	20.92	18.8	17.19	14.08	12.21	10.04	12.91	14.19	17.19	19.16	18.72
1224	20.8	20.94	18.81	17.29	14.11	12.25	10.14	13.05	14.17	17.11	19.1	18.75
1225	20.75	20.88	18.71	17.23	14.03	12.26	10.21	13.14	14.18	17.04	19.07	18.69
1226	20.86	20.99	18.87	17.35	14.15	12.29	10.16	13.07	14.3	17.18	19.27	18.93
1227	20.79	20.93	18.66	17.48	14.23	12.29	10.17	13.24	14.36	17.13	19.13	18.83
1228	20.66	20.56	18.33	17.31	14.14	12.35	10.32	13.36	14.24	17.16	18.86	18.93
1229	20.7	20.52	18.23	17.34	14.12	12.42	10.29	13.24	14.28	17.27	19.06	19.15
1230	20.55	20.44	18.09	17.35	14.21	12.49	10.23	13.1	14.27	17.11	18.86	19.06
1231	20.64	20.55	18.25	17.42	14.28	12.57	10.29	13.27	14.43	17.2	18.94	19.16
1232	20.99	20.8	18.47	17.57	14.36	12.64	10.5	13.57	14.56	17.4	19.25	19.42
1233	20.99	20.93	18.66	17.75	14.6	12.72	10.47	13.71	14.62	17.32	19.23	19.36
1234	20.95	21.26	18.85	17.8	14.68	12.72	10.44	13.68	14.78	17.39	19.37	19.17
1235	21.28	21.78	19.35	18.04	14.78	12.67	10.2	13.5	15.1	18.22	20.09	19.29
1236	21.25	21.75	19.32	17.99	14.79	12.92	10.62	13.79	14.84	18.08	20.04	19.22
1237	20.87	21.04	18.5	17.1	13.59	11.87	9.74	12.88	14.06	17.41	19.14	18.91
1238	20.88	20.92	18.42	17.11	13.89	12.15	9.86	12.91	14.06	17.19	19.03	18.88
1239	20.68	20.74	18.26	16.96	13.89	12.22	9.9	12.88	14	17.11	18.89	18.71
1240	20.7	20.83	18.35	17.06	13.88	12.17	9.74	12.85	14.11	17.19	18.98	18.7
1241	20.84	20.96	18.55	17.14	13.78	11.99	9.57	12.68	14.22	17.31	19.14	18.78
1242	20.97	21.19	18.73	17.15	13.56	11.61	9.3	12.56	14.27	17.46	19.28	19.01
1243	21.15	21.38	18.97	17.3	13.35	10.9	8.69	12.37	14.35	17.69	19.54	19.32
1244	21.17	21.4	19	17.33	13.4	10.94	8.73	12.45	14.39	17.66	19.58	19.28
1245	20.9	21.08	18.81	17.21	13.92	11.98	9.69	12.96	14.28	17.32	19.32	18.9
1246	20.9	21.22	18.96	17.31	14.08	11.93	9.75	12.91	14.34	17.38	19.34	19
1247	20.81	20.97	18.83	17.33	14.12	12.12	10.01	13	14.28	17.26	19.07	18.84
1248	20.9	20.98	18.9	17.39	14.18	12.21	10.06	13.06	14.33	17.22	19.07	18.91
1249	20.78	20.85	18.74	17.32	14.14	12.29	10.22	13.25	14.25	17.14	18.94	18.77
1250	20.67	20.99	18.81	17.34	14.16	12.31	10.29	13.24	14.26	17.06	19.19	18.82
1251	20.66	20.96	18.84	17.39	14.2	12.32	10.3	13.3	14.24	17.1	19.16	18.75
1252	20.36	20.52	18.36	17.12	14.04	12.34	10.28	13.24	14.11	16.82	18.61	18.56
1253	20.32	20.34	18.1	17.02	13.98	12.41	10.19	13.13	14.05	16.79	18.47	18.65
1254	20.3	20.28	18.05	17.1	14.12	12.49	10.22	13.07	14.14	16.77	18.49	18.59
1255	20.37	20.39	18.1	17.2	14.2	12.57	10.31	13.21	14.19	16.82	18.61	18.77
1256	20.78	20.79	18.6	17.52	14.41	12.67	10.51	13.54	14.44	17.16	19.06	19.27
1257	20.82	21.22	19.06	17.8	14.63	12.7	10.48	13.69	14.56	17.08	19.03	19.19
1258	20.9	21.61	19.16	17.97	14.7	12.71	10.29	13.66	14.8	17.28	19.3	19.09
1259	21.19	21.88	19.42	18.11	14.68	12.46	9.92	13.49	15.18	17.99	20.1	19.18
1260	21.33	21.82	19.42	18.12	14.85	12.73	10.31	13.65	15.11	18.3	20.16	19.31
1261	21.01	21.16	18.64	17.13	13.53	11.68	9.65	12.88	14.09	17.5	19.27	19.03
1262	21	21.15	18.6	17.19	13.57	11.58	9.59	12.95	14.21	17.43	19.25	18.99
1263	20.79	20.86	18.36	17.08	13.83	11.99	9.83	12.94	14.09	17.19	18.97	18.92
1264	20.68	20.69	18.18	17.05	13.91	12.15	9.91	12.89	13.99	17.07	18.82	18.9
1265	20.88	20.99	18.52	17.17	13.89	12.03	9.78	12.91	14.19	17.28	19.05	18.88
1266	21.07	21.35	18.91	17.21	13.45	11.39	9.1	12.49	14.29	17.5	19.44	19.15
1267	21.22	21.47	18.98	17.28	13.3	10.77	8.54	12.16	14.47	17.74	19.55	19.46
1268	21.22	21.43	19.09	17.32	13.32	10.69	8.53	12.29	14.38	17.79	19.61	19.52
1269	21.14	21.45	19.01	17.28	13.76	11.55	9.28	12.74	14.33	17.6	19.57	19.35
1270	21.01	21.41	18.95	17.32	13.98	11.72	9.57	12.85	14.38	17.42	19.47	19.22
1271	20.96	21.24	18.88	17.37	14.12	11.9	9.79	12.88	14.34	17.32	19.31	19.19
1272	20.93	21.22	18.93	17.47	14.19	12	9.93	13.07	14.41	17.3	19.23	19.07
1273	20.75	21.11	18.9	17.36	14.23	12.22	10.26	13.22	14.27	17.14	19.1	18.92
1274	20.71	21.14	18.92	17.35	14.21	12.37	10.3	13.3	14.27	17.14	19.25	18.89
1275	20.72	21.25	19	17.4	14.2	12.35	10.31	13.29	14.26	17.16	19.37	18.93
1276	20.51	20.92	18.8	17.27	14.15	12.36	10.34	13.28	14.17	16.9	18.97	18.56
1277	20.29	20.53	18.38	17.09	14.01	12.38	10.29	13.07	14.08	16.68	18.47	18.39
1278	20.15	20.49	18.18	17.01	14	12.51	10.25	13.03	14.01	16.54	18.33	18.39
1279	20.21	20.56	18.27	17.01	14.07	12.53	10.37	13.19	14	16.54	18.33	18.42
1280	20.63	20.96	18.96	17.58	14.4	12.62	10.56	13.57	14.36	16.93	18.82	19.02
1281	20.69	21.28	19.25	17.83	14.63	12.74	10.57	13.67	14.47	16.97	18.88	18.94
1282	20.76	21.45	19.17	17.89	14.71	12.78	10.51	13.73	14.7	17.06	19.15	18.91
1283	20.85	21.53	19.17	17.94	14.84	12.77	10.37	13.57	15.02	17.71	19.84	19
1284	21.18	21.83	19.44	18.11	14.86	12.76	10.28	13.6	15.35	18.45	20.18	19.15
1285	20.82	21.07	18.52	17.05	13.69	11.95	9.73	12.82	13.99	17.19	19.09	18.87
1286	20.97	21.11	18.51	17.18	13.76	11.81	9.69	12.92	14.15	17.36	19.21	19.03
1287	20.96	20.95	18.44	17.2	13.83	11.89	9.74	12.99	14.19	17.36	19.1	19.12
1288	20.91	20.93	18.37	17.16	13.87	11.99	9.83	13.01	14.19	17.29	19.03	19.06
1289	20.92	21.19	18.62	17.15	13.78	11.83	9.66	12.8	14.26	17.34	19.24	18.92
1290	21.14	21.43	18.89	17.2	13.42	11.16	8.93	12.27	14.41	17.62	19.46	19.25
1291	21.39	21.54	19.11	17.35	13.2	10.47	8.27	12.19	14.61	17.89	19.65	19.61
1292	21.35	21.49	19.11	17.32	13.26	10.47	8.32	12.12	14.4	17.72	19.69	19.65
1293	21.29	21.5	19.03	17.4	13.63	10.98	8.87	12.56	14.45	17.55	19.67	19.58
1294	21.2	21.42	18.97	17.41	13.98	11.52	9.47	13	14.48	17.45	19.66	19.55
1295	21.15	21.39	18.9	17.49	14.12	11.55	9.57	13.09	14.46	17.38	19.6	19.39
1296	21.04	21.39	18.95	17.54	14.14	11.67	9.75	13.09	14.5	17.41	19.58	19.26
1297	20.84	21.28	18.92	17.44	14.27	12.1	10.21	13.33	14.37	17.18	19.32	19.04
1298	20.69	21.28	18.93	17.41	14.26	12.28	10.36	13.33	14.28	17	19.14	18.82
1299	20.84	21.44	19.1	17.41	14.28	12.37	10.31	13.35	14.33	17.07	19.35	19
1300	20.77	21.14	19.02	17.45	14.35	12.41	10.37	13.34	14.22	16.96	19.14	18.81
1301	20.33	20.56	18.59	17.11	14.09	12.38	10.34	13.04	14.07	16.66	18.47	18.43
1302	20.24	20.79	18.46	17.05	14	12.52	10.32	12.99	14.1	16.57	18.35	18.4
1303	20.06	20.86	18.55	16.95	14	12.59	10.35	13.09	13.93	16.39	18.2	18.23
1304	20.55	21.24	19.14	17.59	14.45	12.67	10.59	13.56	14.31	16.83	18.74	18.92
1305	20.71	21.37	19.29	17.86	14.69	12.72	10.67	13.71	14.47	16.93	18.85	18.95
1306	20.72	21.25	19.18	17.89	14.75	12.84	10.65	13.8	14.54	16.95	18.9	19.02
1307	20.73	21.12	18.88	17.8	14.74	12.88	10.75	13.77	14.78	17.31	19.29	18.97
1308	20.76	21.18	18.9	17.79	14.81	12.94	10.78	13.89	14.91	17.84	19.73	18.86
1309	21	21.2	18.56	17.14	13.63	11.81	9.61	12.87	14.14	17.48	19.28	19.08
1310	21.04	21.21	18.59	17.2	13.65	11.62	9.47	12.87	14.24	17.45	19.37	19.13
1311	21.12	21.25	18.63	17.25	13.54	11.48	9.33	12.86	14.3	17.45	19.4	19.15
1312	21.14	21.4	18.81	17.27	13.41	11.19	8.97	12.66	14.35	17.61	19.48	19.21
1313	21.17	21.49	18.9	17.32	13.38	10.98	8.77	12.33	14.44	17.75	19.63	19.34
1314	21.33	21.49	18.99	17.29	13.32	10.76	8.46	12.14	14.43	17.74	19.67	19.42
1315	21.45	21.63	19.1	17.3	13.19	10.36	8.18	12.19	14.53	17.9	19.7	19.69
1316	21.42	21.5	19.09	17.35	13.2	10.38	8.22	12.09	14.44	17.81	19.71	19.79
1317	21.37	21.33	18.96	17.43	13.46	10.61	8.48	12.34	14.42	17.54	19.71	19.68
1318	21.26	21.2	18.79	17.46	13.94	11.16	9.16	12.95	14.52	17.46	19.71	19.57
1319	21.14	21.24	18.73	17.47	14.06	11.43	9.49	13.12	14.51	17.35	19.72	19.36
1320	21.06	21.37	18.88	17.53	14.12	11.64	9.69	13.14	14.51	17.39	19.74	19.31
1321	20.95	21.13	18.83	17.51	14.29	11.99	10.13	13.39	14.48	17.31	19.58	19.11
1322	20.72	21.01	18.85	17.36	14.31	12.24	10.32	13.37	14.23	17.07	19.16	18.84
1323	20.8	21.37	19.11	17.45	14.36	12.22	10.25	13.36	14.37	17.04	19.32	19.04
1324	20.68	21.16	18.99	17.37	14.34	12.34	10.39	13.41	14.3	16.97	19.06	18.73
1325	20.31	20.69	18.64	17.08	14.13	12.43	10.36	13.18	14.08	16.66	18.44	18.42
1326	20.22	20.69	18.43	17.05	14.06	12.53	10.27	13.01	14.18	16.66	18.39	18.51
1327	20.3	20.96	18.6	17.2	14.14	12.55	10.4	13.16	14.15	16.59	18.41	18.63
1328	20.52	21.19	19.13	17.62	14.53	12.64	10.6	13.64	14.36	16.84	18.61	18.86
1329	20.66	21.28	19.31	17.89	14.74	12.77	10.64	13.7	14.59	16.93	18.78	18.9
1330	20.67	20.97	19.07	17.9	14.8	12.83	10.75	13.81	14.53	16.85	18.8	18.91
1331	20.68	21.01	18.92	17.8	14.85	12.91	10.84	13.88	14.81	17.22	18.99	18.84
1332	20.71	21.15	18.85	17.69	14.8	13.03	10.9	13.88	14.97	17.83	19.64	18.87
1333	19.45	19.43	16.77	15.6	12.37	10.44	8.06	11.14	12.88	15.86	17.94	17.96
1334	19.77	19.79	17.2	16.05	12.41	10.34	8.17	11.51	13.35	16.21	18.3	18.13
1335	20.38	20.49	17.77	16.52	12.56	10.37	8.24	12.11	14.11	16.99	19.18	18.91
1336	20.3	20.58	17.96	16.63	12.78	10.67	8.51	12.2	14.21	17.37	19.21	19
1337	20.63	20.94	18.36	16.9	13.27	11.35	9.28	12.46	14.1	17.88	19.24	19.06
1338	20.92	21.15	18.52	17.04	13.58	11.66	9.56	12.73	14.11	17.69	19.32	19.06
1339	20.87	21.13	18.51	16.99	13.32	11.36	9.26	12.64	14.09	17.47	19.25	19.04
1340	20.91	21.2	18.61	17.07	13.24	11.22	8.97	12.58	14.17	17.3	19.24	19.11
1341	21	21.24	18.66	17.08	13.26	11.19	8.84	12.6	14.21	17.31	19.28	19.13
1342	20.88	21.08	18.59	17.04	13.38	11.25	8.87	12.53	14.15	17.26	19.24	19.01
1343	20.95	21.11	18.61	17.2	13.5	11.25	8.92	12.51	14.28	17.36	19.4	19.16
1344	20.96	21.02	18.63	17.22	13.48	11.13	8.76	12.38	14.36	17.32	19.37	19.16
1345	21.22	21.26	18.84	17.22	13.31	10.72	8.41	12.14	14.34	17.47	19.52	19.52
1346	21.49	21.57	19.08	17.24	13.14	10.32	8.15	12.12	14.5	17.87	19.8	19.79
1347	21.38	21.37	18.97	17.24	13.27	10.65	8.4	12.19	14.49	17.74	19.74	19.66
1348	21.13	21.11	18.77	17.25	13.78	11.39	9.18	12.73	14.37	17.28	19.52	19.44
1349	21.07	21.22	18.64	17.32	14.07	11.81	9.68	13.01	14.41	17.24	19.53	19.25
1350	21.13	21.38	18.91	17.45	14.13	11.78	9.65	13.03	14.46	17.36	19.68	19.45
1351	20.96	21.04	18.86	17.49	14.24	11.87	9.94	13.28	14.53	17.28	19.68	19.18
1352	20.81	20.94	18.82	17.41	14.33	12.11	10.13	13.37	14.39	17.14	19.36	19.06
1353	20.8	21.22	19.11	17.51	14.39	12.12	10.15	13.31	14.43	17.11	19.34	19.06
1354	20.63	21.09	19.12	17.4	14.37	12.36	10.41	13.4	14.37	17	18.93	18.75
1355	20.39	20.62	18.76	17.15	14.16	12.42	10.38	13.22	14.16	16.73	18.49	18.54
1356	20.36	20.5	18.36	17.2	14.09	12.54	10.26	12.99	14.33	16.7	18.48	18.69
1357	20.2	20.51	18.3	17.08	14.13	12.58	10.42	13.18	14.05	16.53	18.24	18.51
1358	20.44	20.99	19.11	17.59	14.61	12.69	10.7	13.63	14.39	16.91	18.49	18.76
1359	20.51	20.96	19.15	17.78	14.73	12.74	10.65	13.69	14.45	16.72	18.58	18.71
1360	20.5	20.84	18.96	17.85	14.86	12.82	10.79	13.78	14.47	16.74	18.77	18.82
1361	20.64	21.09	19.05	17.86	14.89	12.96	10.86	13.86	14.88	17.25	18.85	18.74
1362	20.97	21.46	19.24	17.99	15	12.95	10.81	13.78	15.3	18.28	19.76	19.07
1363	19.23	19.25	16.63	15.61	12.26	10.35	8.1	11.05	12.66	15.67	17.7	17.65
1364	19.45	19.52	17.01	15.88	12.23	10.21	8.1	11.3	12.98	15.85	17.86	17.86
1365	20.03	20.12	17.52	16.2	12.34	10.25	8.09	11.91	13.73	16.57	18.68	18.51
1366	20.27	20.53	17.9	16.55	12.76	10.54	8.4	12.1	14.2	17.3	19.22	18.98
1367	20.29	20.58	18.03	16.63	12.97	10.9	8.89	12.24	14.09	17.64	19.09	18.86
1368	20.64	20.92	18.33	16.81	13.05	10.87	8.88	12.47	14	17.79	19.26	19.09
1369	20.54	20.83	18.27	16.8	12.91	10.72	8.59	12.3	13.99	17.56	19.17	19.03
1370	20.68	20.98	18.43	16.81	12.98	10.76	8.58	12.19	14.06	17.3	19.16	19.07
1371	20.77	21.08	18.52	16.93	13.14	11.09	8.65	12.34	14.05	17.1	19.13	19.01
1372	20.82	20.98	18.47	17.01	13.53	11.57	9.08	12.58	14.02	17.08	19.13	18.97
1373	20.81	20.94	18.46	17.06	13.72	11.78	9.34	12.75	14.12	17.12	19.19	19.02
1374	20.84	20.95	18.53	17.12	13.7	11.64	9.17	12.71	14.17	17.16	19.2	19.06
1375	21.02	21.12	18.68	17.18	13.58	11.47	9.03	12.42	14.3	17.21	19.34	19.35
1376	21.33	21.48	18.96	17.15	13.37	11.1	8.65	12.16	14.36	17.56	19.51	19.64
1377	21.22	21.42	18.91	17.15	13.54	11.46	9.05	12.32	14.35	17.66	19.54	19.6
1378	21.27	21.42	18.92	17.25	13.83	11.88	9.49	12.72	14.33	17.41	19.51	19.48
1379	21.23	21.24	18.82	17.28	14	11.96	9.73	12.84	14.4	17.29	19.47	19.45
1380	21.28	21.23	18.98	17.43	14.06	11.89	9.65	12.89	14.48	17.31	19.63	19.56
1381	20.94	21.01	18.86	17.46	14.26	12.03	9.88	13.19	14.51	17.21	19.58	19.28
1382	20.97	21.09	18.96	17.55	14.42	12.19	10.05	13.34	14.56	17.26	19.6	19.35
1383	20.94	21.35	19.2	17.62	14.43	12.16	10.07	13.35	14.59	17.25	19.55	19.38
1384	20.57	20.86	18.97	17.43	14.43	12.32	10.35	13.47	14.35	16.89	18.96	18.82
1385	20.44	20.41	18.55	17.18	14.32	12.46	10.48	13.35	14.18	16.69	18.43	18.48
1386	20.45	20.38	18.33	17.19	14.16	12.48	10.39	13.12	14.24	16.69	18.5	18.58
1387	20.21	20.22	18.17	17.01	14.14	12.53	10.39	13.13	14.07	16.51	18.13	18.31
1388	20.5	20.63	18.78	17.49	14.47	12.63	10.69	13.68	14.44	17.15	18.5	18.61
1389	20.46	20.62	18.63	17.51	14.65	12.77	10.81	13.74	14.48	16.98	18.57	18.62
1390	20.43	20.6	18.53	17.51	14.69	12.84	10.86	13.79	14.49	16.76	18.59	18.61
1391	20.48	20.76	18.68	17.61	14.76	12.9	10.91	13.85	14.79	17.19	18.63	18.57
1392	21.19	21.53	19.27	18.05	15.03	12.96	10.81	13.73	15.42	18.42	19.87	19.21
1393	18.2	18.22	15.85	14.67	11.88	10.06	7.87	10.44	11.93	14.71	16.63	16.67
1394	18.82	18.87	16.58	15.41	11.99	10.08	7.98	11.11	12.61	15.38	17.28	17.25
1395	19.9	20.02	17.42	16.15	12.3	10.2	8.05	11.89	13.69	16.52	18.62	18.39
1396	19.79	20.08	17.52	16.24	12.64	10.75	8.62	12.04	13.78	16.89	18.63	18.46
1397	19.85	20.19	17.58	16.29	12.68	10.66	8.57	12.1	13.85	17.2	18.8	18.58
1398	20.12	20.47	17.79	16.52	12.66	10.45	8.4	12.21	13.86	17.63	19.03	18.84
1399	20.2	20.51	17.91	16.59	12.72	10.44	8.27	12.09	13.96	17.68	19.08	18.92
1400	20.31	20.62	18.07	16.61	12.81	10.57	8.34	12.11	13.93	17.54	19.09	18.89
1401	20.56	20.87	18.32	16.74	12.95	10.87	8.46	12.14	13.96	17.18	19.08	18.94
1402	20.63	20.89	18.39	16.81	13.2	11.35	8.74	12.27	13.91	16.9	18.99	18.9
1403	20.68	20.89	18.48	16.94	13.32	11.42	8.83	12.35	14.09	16.96	19.13	18.97
1404	20.74	20.97	18.57	16.99	13.37	11.36	8.83	12.43	14.1	16.95	19.14	19.05
1405	20.87	21.09	18.63	17.03	13.5	11.52	9.01	12.47	14.15	16.99	19.19	19.23
1406	21.09	21.31	18.81	17.04	13.63	11.61	9.15	12.37	14.26	17.14	19.28	19.46
1407	21.08	21.41	18.84	17.11	13.84	11.95	9.57	12.63	14.26	17.2	19.25	19.45
1408	21.21	21.33	18.84	17.24	13.92	11.91	9.52	12.72	14.35	17.24	19.37	19.48
1409	21.42	21.21	18.87	17.33	13.96	11.94	9.62	12.75	14.46	17.26	19.46	19.59
1410	21.26	21.05	18.87	17.34	14.14	12.16	9.98	13.03	14.48	17.14	19.41	19.58
1411	20.98	20.91	18.72	17.32	14.27	12.23	10.12	13.24	14.48	17.15	19.29	19.37
1412	20.84	20.91	18.83	17.34	14.33	12.3	10.29	13.35	14.44	17.12	19.32	19.26
1413	21	21.29	19.19	17.49	14.43	12.29	10.14	13.38	14.61	17.27	19.62	19.6
1414	20.64	20.81	18.92	17.45	14.52	12.35	10.24	13.46	14.54	17.02	19.26	19.2
1415	20.57	20.49	18.3	17.24	14.49	12.46	10.5	13.45	14.27	16.81	18.53	18.56
1416	20.63	20.46	18.04	17.16	14.16	12.43	10.45	13.15	14.13	16.67	18.45	18.52
1417	20.21	20.08	17.85	17.04	14.06	12.47	10.38	13.1	14.05	16.5	18.07	18.16
1418	20.43	20.33	18.22	17.27	14.29	12.54	10.68	13.65	14.73	17.85	18.84	18.52
1419	20.61	20.71	18.34	17.29	14.38	12.69	10.77	13.66	15.33	18.34	19.65	19.17
1420	20.64	20.89	18.58	17.33	14.5	12.81	10.86	13.77	15.13	18.06	19.29	18.98
1421	20.31	20.51	18.33	17.36	14.6	12.89	10.85	13.84	14.71	17.21	18.62	18.42
1422	21.39	21.64	19.21	18.01	15	13.01	10.97	13.78	15.45	18.49	19.96	19.4
1423	17.72	17.73	15.33	14.05	11.52	9.89	7.46	10.08	11.64	14.39	16.03	16.31
1424	18.73	18.91	16.56	15.29	12.1	10.12	7.97	11.22	12.74	15.55	17.3	17.31
1425	19.76	19.9	17.33	16.05	12.27	10.11	8.03	11.81	13.68	16.51	18.52	18.31
1426	19.59	19.88	17.44	16.03	12.5	10.54	8.49	11.96	13.57	16.73	18.33	18.19
1427	19.8	20.12	17.55	16.27	12.54	10.47	8.43	12.09	13.76	17.21	18.7	18.46
1428	19.72	20.06	17.34	16.21	12.47	10.28	8.25	12.04	13.68	17.34	18.73	18.48
1429	19.73	20.06	17.43	16.26	12.48	10.37	8.24	11.99	13.69	17.37	18.74	18.54
1430	20	20.34	17.7	16.4	12.65	10.47	8.27	12.05	13.82	17.45	18.87	18.69
1431	20.46	20.71	18.16	16.64	12.84	10.68	8.39	12.15	13.97	17.29	19.09	18.89
1432	20.75	21.04	18.43	16.85	13.01	10.91	8.36	12.19	14.1	17.07	19.16	19.02
1433	20.71	20.99	18.65	16.92	13.07	10.99	8.39	12.27	14.18	16.97	19.27	19.01
1434	20.79	21.03	18.71	17.05	13.16	10.94	8.49	12.36	14.22	17.03	19.29	19.16
1435	20.85	21.12	18.76	17.07	13.21	10.99	8.56	12.33	14.23	16.95	19.24	19.24
1436	21.06	21.35	18.89	17.06	13.3	11.07	8.8	12.19	14.33	17.02	19.29	19.42
1437	21.06	21.37	18.85	17.06	13.72	11.67	9.34	12.47	14.29	17	19.22	19.42
1438	21.16	21.24	18.84	17.22	13.97	11.85	9.56	12.81	14.4	17.04	19.24	19.37
1439	21.25	21.25	18.84	17.22	14.11	12.06	9.94	13.04	14.42	17.03	19.2	19.47
1440	21.09	21.07	18.7	17.14	14.14	12.13	10.28	13.23	14.36	16.97	18.94	19.39
1441	20.94	21.05	18.59	17.11	14.11	12.18	10.28	13.27	14.3	16.92	18.97	19.21
1442	20.85	20.97	18.8	17.24	14.26	12.22	10.39	13.33	14.43	16.99	19.23	19.27
1443	21.04	21.18	19.14	17.35	14.33	12.34	10.34	13.33	14.59	17.25	19.64	19.63
1444	20.81	20.99	19.1	17.45	14.46	12.34	10.28	13.37	14.63	16.97	19.64	19.44
1445	20.61	20.55	18.24	17.2	14.47	12.42	10.49	13.45	14.33	16.78	18.67	18.67
1446	20.82	20.66	18.01	17.27	14.16	12.41	10.41	13.04	14.13	16.81	18.47	18.78
1447	20.27	20.2	17.72	17.2	14.14	12.47	10.29	13.04	13.99	16.45	18.06	18.15
1448	20.41	20.43	18.18	17.3	14.24	12.6	10.57	13.65	15.09	18.21	19.46	18.96
1449	21.36	21.1	18.68	17.29	14.39	12.69	10.82	13.48	15.53	18.08	19.77	20.12
1450	21.24	21.37	18.99	17.4	14.52	12.82	10.95	13.64	15.45	18.26	19.91	19.64
1451	20.31	20.54	18.44	17.43	14.68	12.88	11	13.92	14.9	17.49	19.01	18.38
1452	21.46	21.62	19.22	18.02	15.08	13.04	11.08	13.82	15.53	18.46	20	19.65
1453	17.28	17.18	14.7	13.37	10.89	9.33	6.96	9.56	11.14	13.88	15.41	15.79
1454	18.58	18.78	16.37	15.02	11.96	10.01	7.83	11.09	12.64	15.46	17.07	17.18
1455	19.65	19.77	17.19	15.9	12.23	10.11	8.04	11.78	13.59	16.41	18.3	18.22
1456	19.75	20.1	17.54	16.15	12.52	10.52	8.46	11.96	13.72	16.95	18.6	18.4
1457	19.85	20.16	17.61	16.27	12.52	10.36	8.37	12.06	13.68	17.25	18.7	18.51
1458	19.95	20.3	17.61	16.33	12.44	10.2	8.17	12.06	13.74	17.45	18.83	18.61
1459	19.9	20.2	17.46	16.33	12.48	10.24	8.14	12.06	13.78	17.5	18.82	18.59
1460	20.15	20.42	17.71	16.48	12.52	10.29	8.17	12.09	13.94	17.65	19	18.78
1461	20.53	20.74	18.13	16.69	12.8	10.54	8.27	12.13	14.01	17.45	19.15	18.94
1462	20.66	21.02	18.43	16.77	13.16	11.13	8.63	12.38	14.06	17.01	19.24	18.91
1463	20.58	20.94	18.5	16.89	13.39	11.41	8.9	12.6	14.06	16.9	19.23	18.81
1464	20.62	20.91	18.6	16.98	13.41	11.26	8.91	12.58	14.18	16.93	19.21	18.94
1465	20.86	21.15	18.8	17.09	13.29	10.91	8.6	12.35	14.34	17.05	19.25	19.19
1466	21.1	21.42	18.98	17.09	13.27	10.69	8.58	12.24	14.44	17.14	19.41	19.42
1467	21.08	21.39	18.94	17.14	13.61	11.27	9.11	12.47	14.4	17.07	19.32	19.47
1468	21.03	21.17	18.77	17.08	13.99	11.93	9.87	12.9	14.31	16.89	19.07	19.38
1469	21.06	21.26	18.84	17.12	14.04	12.11	10.15	13.08	14.25	16.89	18.98	19.5
1470	21.08	21.21	18.76	17.14	14.14	12.14	10.23	13.12	14.22	16.88	18.83	19.45
1471	20.96	21.12	18.71	17.06	14.12	12.13	10.31	13.17	14.26	16.82	18.88	19.19
1472	20.93	21.2	18.9	17.26	14.2	12.2	10.36	13.27	14.43	17	19.22	19.3
1473	21.05	21.31	19.13	17.29	14.39	12.31	10.43	13.34	14.65	17.44	19.7	19.72
1474	21	21.24	19.1	17.43	14.43	12.34	10.38	13.43	14.71	17.15	19.81	19.5
1475	20.37	20.42	18.17	17.16	14.47	12.41	10.55	13.4	14.19	16.66	18.63	18.46
1476	20.64	20.56	17.88	17.09	14.07	12.36	10.35	12.99	14.03	16.71	18.26	18.62
1477	20.4	20.35	17.8	17.24	14.11	12.45	10.2	12.94	13.99	16.35	18.07	18.32
1478	20.34	20.3	18.02	17.27	14.28	12.63	10.4	13.53	14.84	17.75	19.34	18.77
1479	21.06	20.74	18.34	17.27	14.34	12.69	10.72	13.72	15.53	18.48	19.97	19.91
1480	20.78	20.8	18.48	17.31	14.47	12.75	10.97	13.85	15.39	18.48	19.96	19.31
1481	20.32	20.44	18.36	17.53	14.77	12.95	11.11	14	15.05	17.57	19.35	18.43
1482	21.36	21.45	19.14	17.96	15.16	13.05	11.16	13.9	15.56	18.48	20.09	19.67
1483	17.61	17.5	14.92	13.47	10.85	8.99	6.77	9.61	11.38	14.23	15.79	16.15
1484	18.05	18.1	15.78	14.34	11.67	9.83	7.68	10.6	12.15	14.93	16.45	16.66
1485	19.11	19.18	16.9	15.52	11.88	9.79	7.7	11.5	13.26	15.78	17.48	17.64
1486	19.56	19.65	17.07	15.82	12.23	10.12	8.11	11.73	13.55	16.43	18.24	18.13
1487	20.02	20.34	17.78	16.3	12.6	10.33	8.35	12.11	13.7	17.37	18.83	18.59
1488	20.21	20.51	17.98	16.5	12.61	10.24	8.24	12.2	13.67	17.35	18.99	18.62
1489	20.29	20.6	17.87	16.46	12.54	10.27	8.16	12.15	14	17.64	19.03	18.88
1490	20.01	20.31	17.56	16.31	12.42	10.24	8.14	12.17	13.91	17.53	18.83	18.68
1491	20.14	20.35	17.73	16.4	12.66	10.48	8.27	12.12	13.82	17.35	18.78	18.68
1492	20.45	20.78	18.21	16.68	13.14	11.36	9.03	12.48	13.84	16.97	19.05	18.78
1493	20.46	20.87	18.44	16.82	13.45	11.63	9.3	12.69	13.99	16.77	19.04	18.58
1494	20.63	21.01	18.61	16.96	13.44	11.42	9.14	12.58	14.21	16.94	19.19	18.79
1495	20.8	21.18	18.72	17.03	13.54	11.24	9.03	12.43	14.36	17	19.3	19.01
1496	20.92	21.21	18.78	17.14	13.57	11.09	8.96	12.4	14.46	17.06	19.14	19.13
1497	21.04	21.25	18.84	17.19	13.68	11.18	9.19	12.62	14.47	17.1	19.14	19.38
1498	21.22	21.37	18.95	17.17	13.87	11.59	9.73	12.93	14.41	17.09	19.32	19.66
1499	21.31	21.48	19.03	17.25	13.9	11.77	9.81	13.04	14.47	17.16	19.32	19.87
1500	21.29	21.52	19.11	17.31	14.04	11.94	10	13.17	14.48	17.33	19.27	19.92
1501	21.01	21.42	19.01	17.3	14.23	12.13	10.28	13.24	14.41	17.04	19.2	19.65
1502	20.89	21.36	18.89	17.22	14.27	12.2	10.39	13.29	14.39	16.89	19.29	19.51
1503	21.11	21.55	19.03	17.37	14.38	12.23	10.44	13.39	14.67	17.32	19.82	19.89
1504	21.09	21.46	19.05	17.44	14.45	12.23	10.44	13.44	14.62	17.17	19.75	19.57
1505	20.19	20.35	18.25	17.17	14.49	12.35	10.61	13.38	14.05	16.44	18.58	18.29
1506	20.2	20	17.65	16.75	14.06	12.38	10.35	12.91	13.88	16.43	17.84	18.24
1507	19.96	19.7	17.53	16.74	13.93	12.45	10.25	12.79	13.82	16.02	17.56	17.83
1508	20.13	20.04	17.78	16.98	14.09	12.58	10.3	13.12	14.14	16.53	18.31	18.1
1509	20.22	20.15	17.82	17.19	14.3	12.6	10.61	13.78	15.04	17.89	19.62	18.6
1510	20.18	20.2	17.82	17.14	14.4	12.71	11.01	13.93	15.17	17.85	19.56	18.43
1511	20.25	20.36	18.14	17.42	14.86	12.92	11.1	14.08	15.15	17.49	19.34	18.47
1512	21.04	21.13	18.83	17.83	15.16	13.05	11.13	14.03	15.6	18.41	20.12	19.58
1513	20.48	20.78	18.19	16.59	12.55	10.26	8.13	12.15	14.04	17.51	19.22	18.99
1514	20.1	20.36	17.71	16.31	12.39	10.22	8.1	12.16	13.85	17.37	18.82	18.72
1515	19.84	20.09	17.5	16.23	12.45	10.35	8.21	12.13	13.68	17.17	18.55	18.47
1516	20.22	20.51	17.95	16.46	12.97	11.22	8.97	12.44	13.76	17.11	18.83	18.67
1517	20.43	20.85	18.39	16.75	13.41	11.57	9.42	12.64	13.9	16.93	19.07	18.65
1518	20.57	20.99	18.51	16.92	13.55	11.61	9.52	12.71	14.13	16.93	19.18	18.7
1519	20.8	21.09	18.61	16.96	13.74	11.67	9.57	12.72	14.23	17.02	19.15	18.88
1520	20.92	21.19	18.76	17.14	13.74	11.55	9.4	12.63	14.42	17.01	19.07	19.07
1521	20.97	21.17	18.85	17.23	13.7	11.19	9.27	12.69	14.54	17.04	19.09	19.56
1522	21.15	21.34	19.04	17.25	13.69	11.17	9.36	12.89	14.6	17.19	19.38	19.9
1523	21.46	21.58	19.22	17.36	13.61	11.04	9.28	12.86	14.63	17.33	19.56	20.03
1524	21.46	21.62	19.11	17.32	14	11.67	9.79	13.09	14.57	17.27	19.47	19.98
1525	21.2	21.62	19.01	17.43	14.19	11.92	10.08	13.24	14.51	17.1	19.45	19.83
1526	20.91	21.48	18.62	17.18	14.3	12.19	10.34	13.33	14.27	16.78	19.46	19.72
1527	21	21.61	18.62	17.31	14.39	12.19	10.41	13.42	14.43	16.9	19.84	19.85
1528	20.31	21.23	18.35	17.34	14.44	12.23	10.51	13.41	14.23	16.44	19.36	18.72
1529	20.01	20.34	18.03	17.05	14.52	12.37	10.56	13.26	13.81	16.17	18.31	18
1530	19.84	19.77	17.77	16.61	14.05	12.36	10.36	12.81	13.72	16.06	17.64	17.89
1531	19.47	19.74	17.88	16.51	13.85	12.43	10.28	12.75	13.66	15.89	17.39	17.42
1532	19.78	20.05	18.16	16.92	14.14	12.44	10.43	12.93	13.83	16.14	17.72	17.82
1533	20.02	20.02	17.86	17.11	14.44	12.58	10.8	13.52	14.05	16.26	17.99	18.05
1534	20.09	20.11	17.82	17.17	14.55	12.71	10.96	13.85	14.48	16.27	18.09	18.1
1535	20.08	20.21	18	17.3	14.85	12.91	11.14	14.06	14.95	16.87	18.64	18.3
1536	20.78	20.76	18.61	17.7	15.2	13.05	11.15	14.1	15.57	18.1	19.9	19.47
1537	20.61	20.9	18.33	16.64	12.59	10.17	8.07	12.15	14.04	17.46	19.27	19.1
1538	20.5	20.85	18.16	16.53	12.47	10.21	8.1	12.17	14.02	17.42	19.18	19
1539	20.21	20.44	17.91	16.37	12.46	10.23	8.13	12.12	13.75	17.23	18.8	18.65
1540	20.49	20.76	18.21	16.57	12.86	10.8	8.67	12.4	13.89	17.19	19.08	18.84
1541	20.74	21.13	18.62	16.86	13.18	11.18	9	12.55	14.15	17.24	19.36	19.03
1542	20.61	21.1	18.59	16.88	13.38	11.44	9.33	12.67	14.13	17.19	19.24	18.96
1543	20.63	21.13	18.59	16.95	13.73	11.74	9.68	12.78	14.2	17.04	19.11	18.86
1544	20.71	21.16	18.53	16.98	13.81	11.73	9.77	12.86	14.34	16.95	19.07	18.91
1545	20.61	20.81	18.51	17.01	13.91	11.74	9.86	12.95	14.38	16.88	18.79	19.09
1546	20.68	20.91	18.69	17.13	13.93	11.78	9.89	13.05	14.46	16.89	18.92	19.14
1547	20.91	21.41	19.09	17.37	13.98	11.58	9.7	13.05	14.61	17.08	19.33	19.51
1548	20.94	21.4	19.01	17.35	14.11	11.66	9.83	13.22	14.56	17.1	19.33	19.69
1549	20.96	21.4	18.79	17.32	14.26	11.82	9.88	13.3	14.62	17.27	19.51	19.76
1550	20.85	21.39	18.47	17.07	14.29	12.17	10.29	13.36	14.34	16.93	19.43	19.7
1551	20.47	21.33	18.29	17.11	14.37	12.16	10.4	13.4	14.26	16.7	19.43	19.22
1552	20.2	20.41	17.8	17.05	14.52	12.23	10.49	13.34	13.92	16.22	18.29	18.09
1553	20.26	20.21	17.73	17.07	14.59	12.29	10.55	13.17	13.85	16.22	17.73	18.03
1554	19.67	20.3	17.87	16.76	14.17	12.38	10.4	12.87	13.64	15.97	17.74	17.64
1555	19.31	20.27	18.06	16.61	13.87	12.34	10.33	12.7	13.58	15.72	17.38	17.26
1556	19.64	20.76	18.71	17.3	14.39	12.42	10.46	12.89	13.69	15.99	17.69	17.59
1557	20	20.88	19	17.8	14.84	12.67	10.92	13.52	13.97	15.98	17.87	17.69
1558	20.17	20.82	18.83	17.91	14.98	12.83	11.1	13.92	14.41	16.05	17.76	17.91
1559	19.81	20.07	18.14	17.49	14.91	12.9	11.2	14.04	14.69	16.35	18.01	18.08
1560	20.12	20.2	17.96	17.42	15.03	13.06	11.24	14.22	15.4	17.36	18.94	18.87
1561	20.62	20.87	18.34	16.73	12.71	10.16	8.14	12.34	14.04	17.31	19.37	19.08
1562	20.64	20.91	18.36	16.62	12.56	10.14	8.05	12.16	14.12	17.33	19.32	19.07
1563	20.5	20.73	18.12	16.48	12.51	10.16	8.1	12.2	13.97	17.14	19.06	18.89
1564	20.77	20.98	18.39	16.71	13.04	10.88	8.85	12.42	14.1	17.21	19.34	19
1565	20.67	20.99	18.47	16.74	13.52	11.55	9.45	12.62	14.06	17.3	19.37	19.06
1566	20.71	21.14	18.61	16.87	13.63	11.52	9.48	12.72	14.25	17.27	19.35	19.26
1567	20.76	21.33	18.74	17	13.65	11.51	9.48	12.74	14.29	17.18	19.24	19.31
1568	20.78	21.36	18.79	17.07	13.56	11.29	9.31	12.75	14.53	17.05	19.06	19.27
1569	20.62	20.83	18.46	17.02	13.79	11.53	9.71	12.93	14.41	16.85	18.78	18.93
1570	20.54	20.74	18.56	16.95	13.95	11.74	9.85	13.01	14.36	16.84	18.73	18.68
1571	20.52	21.17	18.8	17.12	14.04	11.81	9.98	13.13	14.45	16.95	19.09	18.77
1572	20.37	21.17	18.66	17.05	14.17	11.91	10.12	13.25	14.54	16.98	19.17	19.16
1573	20.49	21.2	18.7	16.95	14.22	12.06	10.24	13.29	14.6	17.21	19.46	19.69
1574	21.01	21.59	18.9	17.15	14.33	12.1	10.22	13.39	14.77	17.75	19.91	20.16
1575	20.42	21.26	18.54	17.3	14.43	12.13	10.24	13.46	14.68	17.3	19.68	19.68
1576	20.07	20.31	17.87	16.86	14.47	12.24	10.46	13.48	14.4	16.65	18.78	18.23
1577	20.15	20.98	18.53	17.26	14.57	12.08	10.43	13.52	14.87	17.29	19.01	18.42
1578	20.77	21.65	19.01	17.36	14.42	12.31	10.55	13.38	14.51	17.13	19.16	18.77
1579	20.09	20.89	18.25	16.82	13.92	12.43	10.37	12.8	13.41	15.66	17.91	17.54
1580	19.96	21.03	18.6	17.39	14.38	12.42	10.59	13.09	13.72	15.68	17.41	17.45
1581	20.41	21.36	19.21	17.99	14.96	12.67	10.99	13.81	14.39	16.04	17.62	17.84
1582	20.41	21.24	19.24	18.14	15.08	12.91	11	14.02	14.7	16.22	17.71	18.14
1583	19.89	20.17	18.49	17.95	15.13	13	11.2	14.1	14.85	16.45	17.91	18.18
1584	20.4	20.33	18.23	17.99	15.28	13.1	11.05	14.24	15.56	17.6	18.9	19.15
1585	20.6	20.73	18.11	16.63	13.05	10.64	8.62	12.5	13.83	17.11	19.32	18.88
1586	20.77	20.83	18.35	16.75	12.72	10.27	8.15	12.34	14.15	17.22	19.47	19.11
1587	20.56	20.76	18.19	16.58	12.6	10.19	8.17	12.19	14.1	17.14	19.18	18.94
1588	20.43	20.62	18.1	16.47	13.12	11	9.02	12.43	13.9	17.12	18.99	18.76
1589	20.86	21.03	18.43	16.75	13.59	11.69	9.68	12.75	14.11	17.63	19.35	19.25
1590	20.68	20.93	18.43	16.64	13.58	11.67	9.65	12.7	14.13	17.52	19.23	19.21
1591	20.82	21.25	18.79	16.99	13.56	11.47	9.36	12.76	14.46	17.54	19.48	19.56
1592	20.79	21.13	18.78	17.1	13.47	11.09	9.03	12.7	14.76	17.24	19.2	19.25
1593	20.73	20.76	18.34	17.03	13.76	11.27	9.36	12.84	14.63	17	19.07	18.85
1594	20.51	20.77	18.32	16.98	13.94	11.55	9.67	13.08	14.52	16.87	18.89	18.8
1595	20.52	21	18.46	17.01	14.1	11.73	9.81	13.16	14.6	17.14	19.19	19.02
1596	20.36	21.01	18.47	17	14.18	11.92	9.93	13.25	14.79	17.31	19.12	19.24
1597	20.68	21.31	18.88	17.09	14.27	12.07	10.14	13.31	15.07	18.05	19.72	19.8
1598	21.46	21.85	19.25	17.38	14.36	12.16	10.13	13.19	15.29	18.52	19.85	20.13
1599	21.42	21.88	19.25	17.51	14.43	12.14	9.96	13.21	15.3	18.47	19.8	20.22
1600	21.18	21.7	19.14	17.55	14.23	11.84	9.77	13.37	15.23	18.31	19.8	19.94
1601	21.55	21.89	19.36	17.71	14.17	11.5	9.77	13.36	15.23	18.35	19.98	20.19
1602	21.55	21.86	19.22	17.59	14.48	12.24	10.43	13.39	14.7	17.68	19.74	19.67
1603	20.32	20.91	18.15	16.85	13.91	12.43	10.41	12.75	13.31	15.63	18.17	17.54
1604	19.97	21.19	18.51	17.46	14.42	12.39	10.64	13.29	13.72	15.62	17.67	17.25
1605	20.53	21.42	18.97	18.05	15.01	12.78	10.88	14.05	14.72	16.31	18.12	18.01
1606	20.53	21.15	19.21	18.18	15.04	12.9	10.69	14.11	15.24	16.87	18.45	18.46
1607	19.93	20.31	18.64	18.18	15.23	12.98	10.94	14.2	15.39	17.04	18.3	18.5
1608	20.02	20.06	18.14	18.05	15.29	13.09	11.04	14.26	15.59	17.48	18.86	18.77
1609	20.08	20.36	17.87	16.25	12.83	10.76	8.66	12.25	13.79	17.3	18.79	18.65
1610	20.71	20.95	18.3	16.6	12.93	10.64	8.66	12.35	14.2	17.71	19.33	19.21
1611	20.36	20.61	18.05	16.44	12.84	10.66	8.79	12.39	14	17.3	18.94	18.81
1612	20.14	20.3	17.85	16.29	13.18	11.31	9.37	12.48	13.75	16.91	18.73	18.43
1613	20.84	20.81	18.36	16.65	13.58	11.54	9.56	12.67	14.1	17.4	19.26	19.05
1614	20.92	20.95	18.62	16.87	13.62	11.53	9.39	12.79	14.41	17.6	19.5	19.32
1615	20.74	20.89	18.64	16.95	13.66	11.43	9.31	12.77	14.69	17.63	19.6	19.22
1616	20.61	20.68	18.41	16.98	13.74	11.58	9.47	12.87	14.78	17.5	19.3	18.75
1617	20.65	20.57	18.09	16.91	13.89	11.7	9.77	12.95	14.75	17.25	18.95	18.61
1618	20.61	20.84	18.42	17.08	13.95	11.65	9.66	12.96	14.98	17.77	19.34	18.96
1619	20.78	21.14	18.57	17.04	13.99	11.68	9.58	13.02	15.04	17.95	19.63	19.53
1620	21.11	21.49	18.83	17.11	14.13	11.99	9.99	13.21	14.87	17.92	19.62	19.81
1621	21.23	21.49	18.78	16.95	14.19	12.15	10.35	13.42	14.91	18.17	19.73	19.82
1622	21.4	21.75	19.1	17.2	14.35	12.21	10.44	13.39	15.23	18.42	19.87	20.01
1623	21.53	21.87	19.27	17.47	14.42	12.23	10.16	13.34	15.29	18.45	19.98	20.11
1624	21.8	21.89	19.48	17.7	13.84	11.55	9.37	13.31	15.27	18.27	19.85	20.2
1625	21.68	22.03	19.43	17.85	13.8	11.23	9.42	13.43	15.26	18.28	20.11	20.25
1626	20.21	21.01	18.09	17.03	14.33	12.2	10.45	13.38	14.58	17.23	19.09	18.7
1627	19.25	19.81	17.31	16.43	13.71	12.23	10.09	12.64	13.35	15.53	17.39	17.16
1628	19.27	20.41	17.88	17.24	14.29	12.44	10.6	13.28	13.57	15.48	17.23	17.12
1629	19.73	20.8	18.41	17.81	14.76	12.66	11.08	13.89	14.23	15.79	17.41	17.42
1630	19.91	20.52	18.47	17.94	14.96	12.82	11.18	14.15	15	16.57	18.26	18.1
1631	19.53	19.84	17.99	17.74	14.96	12.9	11.23	14.22	15.27	16.96	18.41	18.23
1632	19.88	19.98	17.82	17.78	15.25	13.1	11.29	14.29	15.54	17.3	18.83	18.46
1633	18.91	19.07	16.86	15.46	11.89	9.88	8.01	11.98	13.48	16.1	17.66	17.34
1634	20.46	20.68	18.07	16.45	12.61	10.38	8.41	12.25	14.33	17.71	19.14	19.02
1635	20.79	20.96	18.35	16.66	12.91	10.68	8.76	12.5	14.25	17.71	19.37	19.25
1636	20.37	20.59	18.05	16.45	13.07	11.08	9.16	12.53	14.02	17.19	18.98	18.66
1637	20.37	20.5	18.07	16.48	13.28	11.34	9.32	12.63	14.06	17.03	18.93	18.66
1638	20.75	20.74	18.43	16.91	13.45	11.2	9.03	12.75	14.6	17.46	19.48	18.94
1639	20.91	20.92	18.78	17	13.5	11.22	9.16	12.79	14.93	18.07	19.69	19.07
1640	20.66	21.06	18.59	16.89	13.72	11.65	9.67	12.87	14.84	17.98	19.42	19.02
1641	20.46	20.76	18.13	16.71	13.67	11.74	9.85	12.88	14.48	17.54	19.13	18.64
1642	21.01	21.42	18.72	17.05	13.9	11.87	10	13.12	14.88	18.03	19.71	19.37
1643	21.35	21.41	18.84	17.13	14	11.94	9.94	13.11	15.08	18.32	19.61	19.74
1644	21.29	21.26	18.94	17.2	14.11	12.07	10.15	13.23	15.07	18.37	19.43	19.61
1645	21.46	21.39	19.07	17.32	14.2	12.16	10.21	13.35	15.27	18.46	19.42	19.72
1646	21.56	21.51	19.18	17.48	14.1	12.13	9.95	13.29	15.31	18.45	19.42	19.78
1647	21.65	21.68	19.31	17.62	13.92	11.85	9.51	13.33	15.31	18.41	19.45	19.87
1648	21.59	21.58	19.32	17.66	13.68	11.46	9.32	13.44	15.21	18.14	19.45	19.84
1649	21.73	21.49	19.38	17.65	13.74	11.44	9.57	13.48	15.26	17.82	19.48	19.9
1650	20.25	20.76	18.21	17.09	14.31	12.36	10.55	13.46	14.54	17.17	18.94	18.65
1651	18.77	19	16.85	16.08	13.62	12.27	10.23	12.74	13.34	15.37	16.91	16.91
1652	19.23	19.53	17.4	16.82	14.2	12.42	10.6	13.43	13.97	15.76	17.26	17.29
1653	19.46	20.21	17.97	17.5	14.64	12.62	10.93	13.8	14.4	15.99	17.39	17.51
1654	19.3	20.19	18.03	17.55	14.68	12.71	10.96	13.86	14.53	16.18	17.76	17.65
1655	19.21	19.52	17.59	17.2	14.57	12.79	11.02	13.99	14.75	16.35	17.81	17.61
1656	19.76	19.92	17.72	17.59	14.99	12.98	11.31	14.28	15.43	17.35	18.87	18.34
1657	19.83	20.12	17.73	16.18	12.23	9.99	7.98	12.35	14.29	16.91	18.58	18.37
1658	20.99	21.17	18.51	16.69	12.68	10.28	8.2	12.43	14.76	18.15	19.64	19.56
1659	21.2	21.21	18.54	16.93	13.03	10.5	8.44	12.61	14.67	18.09	19.88	19.4
1660	21.07	21.13	18.57	16.95	13.15	10.64	8.54	12.57	14.89	18.05	19.86	19.29
1661	21.18	21.43	18.85	16.95	13.19	10.84	8.7	12.62	14.99	18.21	19.9	19.59
1662	21.02	21.24	18.68	16.91	13.19	11.06	8.98	12.62	14.94	18.14	19.65	19.39
1663	19.28	19.52	17.26	15.73	12.01	9.9	7.94	12.21	13.81	16.31	17.96	17.76
1664	21.16	21.37	18.69	16.77	12.71	10.27	8.11	12.55	14.97	18.22	19.78	19.74
1665	20.64	20.83	18.25	16.61	12.87	10.53	8.46	12.49	14.52	17.91	19.41	19.01
1666	20.68	20.88	18.29	16.59	12.89	10.67	8.63	12.55	14.65	17.93	19.34	19.02
1667	20.88	21.09	18.41	16.63	12.85	10.76	8.64	12.58	14.9	18.1	19.47	19.46
1668	20.33	20.52	17.93	16.38	12.9	11.19	9.14	12.6	14.66	17.43	18.98	18.85
1669	20.23	20.45	17.86	16.29	12.36	10.14	8.09	12.51	14.47	17.21	18.93	18.77
1670	21.07	21.26	18.61	16.7	12.71	10.26	8.18	12.68	14.93	18.16	19.71	19.67
1671	20.4	20.68	18.12	16.35	12.66	10.49	8.45	12.45	14.46	17.7	19.05	18.9
1672	19.33	19.62	17.19	15.78	12.47	10.64	8.66	12.34	13.9	16.54	18.1	17.97
1673	18.98	19.29	16.94	15.67	12.34	10.74	8.75	12.49	13.71	16.08	17.76	17.54
1674	19.71	20.03	17.48	16.2	12.72	11.06	8.97	12.77	14.29	16.68	18.38	18.18
1675	20.48	20.68	18.04	16.41	12.45	10.21	8.18	12.6	14.61	17.5	19.16	19.04
1676	20.56	20.81	18.11	16.48	12.57	10.27	8.26	12.67	14.68	17.63	19.29	19.19
1677	19.25	19.5	17.05	15.68	12.1	10.08	8.13	12.21	13.74	16.37	17.97	17.79
1678	18.11	18.47	16.23	15.14	11.92	10.2	8.24	11.93	12.92	15.47	16.95	16.65
1679	18.99	19.49	17.13	15.91	12.48	10.76	8.71	12.6	13.78	16.26	17.84	17.55
1680	20.11	20.46	17.86	16.33	12.81	11.15	9.07	12.79	14.62	17.06	18.83	18.71
1681	20.02	20.15	17.7	16.12	12.33	10.23	8.23	12.64	14.33	17.02	18.82	18.51
1682	19.08	19.22	16.85	15.51	12.05	10.22	8.2	12.19	13.68	16.33	18.02	17.59
1683	17.51	17.51	15.21	14.13	11.43	10.09	8	10.86	12.02	14.86	16.29	15.98
1684	17.7	17.85	15.48	14.45	11.56	10.09	8.14	11.1	12.25	15.13	16.51	16.15
1685	18.76	19.07	16.73	15.48	12.29	10.71	8.77	12.41	13.59	15.87	17.59	17.28
1686	20.79	21	18.47	16.64	13.34	11.51	9.6	12.94	14.86	17.83	19.37	19.34
1687	18.23	18.26	16.11	15.04	11.8	10.09	8.1	12.15	13.26	15.85	17.28	16.77
1688	16.84	16.81	14.48	13.47	10.96	9.64	7.64	10.59	11.52	14.21	15.6	15.25
1689	16.68	16.67	14.3	13.23	10.87	9.69	7.62	10.14	11.2	13.92	15.29	15.12
1690	18.44	18.54	16.11	14.78	11.68	10.12	8.08	11.6	12.97	15.46	17.15	16.89
1691	20.28	20.53	17.93	16.25	12.82	11.02	8.98	12.73	14.55	17.38	19	18.88
1692	21.2	21.36	18.71	16.9	13.62	11.58	9.6	13.04	15.15	18.13	19.75	19.69
