# Supplementary material for: Roles of host and environment in shift of primary anthrax host species in Kruger National Park
Source: PLoS One. 2024 Dec 6;19(12):e0314103. doi: 10.1371/journal.pone.0314103 (PMC11623471; doi:10.1371/journal.pone.0314103)
Supplement: S1 Data — (ZIP) [file pone.0314103.s001.zip › Ochai Supplementary Data/Tmin excel/2006.xlsx]

## Sheet: 2006
UPID	2006_1	2006_2	2006_3	2006_4	2006_5	2006_6	2006_7	2006_8	2006_9	2006_10	2006_11	2006_12
1	22.03	22.35	20.25	18.06	13.02	11.74	11.54	12.24	14.14	19.59	21.15	22.06
2	22.22	22.53	20.48	18.21	13.12	11.76	11.57	12.34	14.18	19.68	21.28	22.17
3	22.34	22.65	20.53	18.2	13.13	11.9	11.75	12.4	14.18	19.68	21.3	22.27
4	22.43	22.86	20.54	18.25	13.21	11.88	11.7	12.39	14.2	19.84	21.3	22.36
5	22.15	22.75	20.34	18.24	13.15	11.73	11.41	12.19	14.07	19.83	21.02	22.2
6	22.14	22.86	20.48	18.37	13.14	11.75	11.44	12.24	14.12	20.02	21.07	22.23
7	22.53	23.04	20.74	18.6	13.27	11.91	11.6	12.42	14.4	20.27	21.34	22.45
8	22.57	23.2	20.76	18.64	13.35	12.09	11.88	12.63	14.59	20.26	21.27	22.49
9	22.42	23.12	20.64	18.51	13.31	12.09	11.82	12.72	14.63	20.11	21.03	22.32
10	22.26	22.96	20.57	18.55	13.26	12.04	11.71	12.59	14.45	19.98	20.87	22.14
11	22.3	23.03	20.85	18.79	13.37	12.06	11.75	12.53	14.35	19.94	21.25	22.2
12	22.01	22.8	20.72	18.75	13.45	11.98	11.56	12.34	13.98	19.08	21.06	21.94
13	21.94	22.66	20.61	18.71	13.46	11.97	11.56	12.3	13.8	18.84	20.81	21.87
14	22.02	22.82	20.77	18.84	13.53	12.02	11.62	12.47	14	18.98	20.92	22
15	22.13	22.82	20.85	19	13.64	12.05	11.65	12.68	14.23	19.19	21.09	22.11
16	22.6	23.23	20.96	18.87	13.89	12.57	12.06	13.29	14.89	20.06	21.48	22.49
17	22.74	23.37	20.61	18.47	14.08	12.87	12.37	13.51	15.1	20.28	21.48	22.67
18	22.45	22.98	20.81	18.7	14.13	12.99	12.44	13.69	15.04	19.71	21.33	22.47
19	22.14	22.5	20.41	18.23	13.16	11.56	11.29	12.2	14.25	19.59	21.36	22.25
20	22.09	22.5	20.43	18.26	13.17	11.74	11.55	12.24	14.23	19.58	21.26	22.15
21	22.37	22.71	20.68	18.4	13.23	11.95	11.71	12.4	14.32	19.7	21.47	22.32
22	22.52	22.93	20.7	18.43	13.32	11.95	11.77	12.41	14.34	19.88	21.49	22.47
23	22.38	22.96	20.45	18.32	13.3	11.94	11.67	12.42	14.35	20.21	21.28	22.39
24	22.28	22.91	20.39	18.3	13.27	11.97	11.7	12.49	14.49	20.14	21.13	22.27
25	22.48	23.12	20.57	18.55	13.29	12	11.79	12.55	14.54	20.19	21.29	22.39
26	22.68	23.34	20.85	18.73	13.4	12.14	11.88	12.75	14.71	20.4	21.52	22.64
27	22.69	23.32	21.14	18.88	13.5	12.15	11.88	12.89	14.84	20.58	21.71	22.66
28	22.53	23.09	21.08	19.02	13.54	12.23	11.85	12.89	14.82	20.39	21.82	22.45
29	22.52	23.2	21.11	19.05	13.53	12.17	11.87	12.89	14.77	20.26	21.66	22.35
30	22.34	23.08	21.01	19	13.57	12.24	11.86	12.85	14.54	19.76	21.42	22.21
31	22.21	22.88	20.77	18.99	13.61	12.25	11.79	12.7	14.37	19.45	21.23	22.14
32	21.94	22.63	20.54	18.79	13.56	12.07	11.67	12.44	13.94	18.85	20.83	21.83
33	21.85	22.6	20.64	18.87	13.56	12.03	11.54	12.48	14.02	18.95	20.81	21.77
34	22.46	23.23	20.67	18.58	13.73	12.39	11.96	13.18	14.81	19.95	21.17	22.45
35	22.73	23.41	20.46	18.2	13.96	12.71	12.37	13.31	14.74	19.89	21.26	22.64
36	22.75	23.44	20.62	18.39	14.1	12.74	12.38	13.62	15.11	20.21	21.41	22.74
37	21.93	22.39	20.28	18.03	13.03	11.4	11.12	11.89	13.94	19.16	20.96	22.01
38	21.99	22.34	20.35	18.2	13.16	11.76	11.53	12.15	14.09	19.25	21.03	21.96
39	22.27	22.66	20.37	18.07	13.14	12	11.83	12.36	14.16	19.6	21.15	22.15
40	22.27	22.73	20.22	18.08	13.16	12.04	11.89	12.44	14.23	19.82	21.13	22.19
41	22.26	22.7	20.12	17.98	13.22	12.06	11.92	12.54	14.34	20.09	21.15	22.23
42	22.51	23.06	20.49	18.34	13.32	12.08	11.89	12.59	14.52	20.17	21.45	22.45
43	22.53	23.1	20.87	18.74	13.46	12.04	11.82	12.5	14.43	19.76	21.5	22.37
44	22.69	23.24	21.08	18.93	13.54	12.13	11.82	12.6	14.62	19.95	21.66	22.49
45	22.75	23.19	21.07	18.99	13.52	12.08	11.79	12.56	14.61	20.16	21.75	22.48
46	22.53	23.09	21.01	19	13.55	11.99	11.67	12.52	14.41	19.76	21.5	22.3
47	22.83	23.6	21.05	18.89	13.58	12.14	11.82	12.85	14.82	20.4	21.65	22.74
48	22.8	23.65	21.05	18.7	13.55	12.12	11.73	12.89	14.79	20.27	21.66	22.82
49	22.75	23.72	21.21	18.55	13.56	12.07	11.79	12.9	14.72	20.13	21.77	22.74
50	22.18	23.08	20.96	18.86	13.54	12.18	11.76	12.92	14.67	19.93	21.33	22.1
51	21.98	22.7	20.77	19.06	13.59	12.13	11.78	12.77	14.32	19.22	21	21.89
52	22.37	23.13	20.87	18.71	13.63	12.27	11.83	13.07	14.71	19.82	21.11	22.29
53	22.65	23.46	20.57	18.23	13.84	12.49	12.1	13.32	14.6	19.51	21.08	22.41
54	22.69	23.16	20.33	18.06	13.88	12.26	12.09	13.2	14.68	19.66	21.19	22.42
55	22.2	22.76	20.43	18.05	13.04	11.43	11.13	11.82	13.88	19.06	20.88	22.08
56	22.04	22.46	20.4	18.21	13.21	11.78	11.55	12.05	14.01	19.17	20.99	22.03
57	22.17	22.53	20.47	18.24	13.19	12.04	11.82	12.31	14.14	19.32	21.09	22.04
58	22.14	22.68	20.3	18.05	13.13	12.08	11.94	12.37	14.19	19.62	20.99	22.11
59	21.9	22.47	19.98	17.97	13.2	12.07	11.92	12.45	14.23	19.96	20.85	21.93
60	22.22	22.87	20.42	18.42	13.32	12.02	11.77	12.4	14.27	19.9	21.1	22.19
61	22.31	22.81	20.82	18.65	13.34	11.75	11.42	12.16	14.11	19.3	21.29	22.21
62	22.38	22.91	20.86	18.73	13.38	11.81	11.39	12.17	14.14	19.25	21.34	22.17
63	22.36	22.92	20.83	18.71	13.32	11.73	11.33	12.1	14.08	19.3	21.32	22.05
64	22.39	23	20.93	18.8	13.36	11.59	11.18	12.09	14.15	19.5	21.31	22.19
65	22.37	23.07	20.85	18.86	13.37	11.68	11.3	12.22	14.31	19.75	21.43	22.21
66	22.36	23.06	20.87	19.09	13.58	11.99	11.56	12.43	14.38	19.58	21.36	22.29
67	22.57	23.33	21.09	19.13	13.59	12.11	11.73	12.83	14.8	20.18	21.53	22.51
68	22.76	23.72	21.17	18.57	13.55	12.14	11.74	13.03	14.9	20.75	21.65	22.65
69	22.29	23.15	20.97	18.94	13.56	12.14	11.76	12.9	14.76	20.07	21.31	22.23
70	22.24	23	20.85	18.93	13.66	12.12	11.72	12.86	14.67	19.82	21.1	22.24
71	22.52	23.41	20.62	18.4	13.62	12.26	11.84	13.25	14.49	19.33	20.8	22.25
72	22.59	23.2	20.45	18.15	13.82	12.46	12.03	13.24	14.59	19.44	20.95	22.19
73	22.2	22.83	20.52	18.02	12.81	11.17	10.89	11.73	13.8	18.97	20.8	21.97
74	21.97	22.5	20.33	18.13	13.11	11.58	11.27	12	13.97	19.03	20.91	21.96
75	22.21	22.54	20.56	18.33	13.28	11.97	11.67	12.27	14.21	19.46	21.18	22.1
76	22.31	22.7	20.56	18.37	13.26	12.02	11.74	12.38	14.22	19.69	21.18	22.15
77	22.27	22.86	20.58	18.37	13.33	12	11.85	12.47	14.35	20.03	20.98	22.17
78	22.45	22.97	20.73	18.6	13.4	11.98	11.76	12.44	14.44	20.21	21.18	22.39
79	22.45	22.89	20.84	18.7	13.37	11.86	11.53	12.26	14.25	19.85	21.46	22.41
80	22.42	22.92	20.86	18.69	13.36	11.76	11.41	12.17	14.22	19.65	21.57	22.34
81	22.34	22.86	20.79	18.61	13.3	11.62	11.25	12.06	14.13	19.59	21.54	22.16
82	22.26	22.73	20.68	18.53	13.13	11.49	11.07	11.97	14.12	19.79	21.39	22.09
83	22.24	22.83	20.66	18.67	13.25	11.4	11	11.96	14.2	19.81	21.57	22.14
84	22.34	22.92	20.76	18.92	13.44	11.75	11.26	12.07	14.21	19.47	21.4	22.23
85	22.4	23.05	20.9	19.12	13.58	11.96	11.58	12.31	14.28	19.39	21.39	22.28
86	22.73	23.56	21.24	19.14	13.61	12.07	11.63	12.73	14.8	20.36	21.67	22.7
87	22.7	23.68	21.33	19.13	13.59	12.11	11.67	12.94	14.97	20.68	21.86	22.82
88	22.61	23.41	21.28	19.03	13.65	12.17	11.7	13.17	14.83	20.27	21.78	22.7
89	22.59	23.2	21.27	18.97	13.72	12.3	11.81	13.3	14.75	19.94	21.61	22.82
90	22.6	23.15	21.14	19.1	13.82	12.43	11.86	13.4	14.92	20.2	21.59	22.79
91	22.07	22.53	20.42	18.15	13.13	11.56	11.34	12.1	14.11	19.37	21.11	22.01
92	22.14	22.63	20.52	18.21	13.19	11.66	11.41	12.19	14.2	19.44	21.18	22.08
93	22.23	22.56	20.56	18.31	13.18	11.7	11.39	12.25	14.19	19.47	21.28	22.1
94	22.24	22.62	20.58	18.35	13.27	11.79	11.51	12.26	14.24	19.52	21.28	22.07
95	22.39	22.69	20.72	18.52	13.41	12.04	11.76	12.36	14.37	19.86	21.38	22.17
96	22.49	22.74	20.73	18.62	13.43	12.07	11.81	12.4	14.4	20.05	21.32	22.3
97	22.42	22.85	20.77	18.63	13.37	11.83	11.61	12.27	14.27	20.17	21.19	22.3
98	22.41	22.85	20.71	18.53	13.3	11.7	11.36	12.18	14.25	20.17	21.04	22.28
99	22.39	22.85	20.69	18.51	13.24	11.6	11.2	12.09	14.2	20.12	21.02	22.16
100	22.29	22.66	20.59	18.57	13.25	11.63	11.24	11.96	14.01	19.55	21.37	21.96
101	21.86	22.44	20.37	18.4	13.08	11.45	10.99	11.76	13.67	18.73	20.94	21.63
102	21.99	22.6	20.45	18.49	13.1	11.31	10.75	11.67	13.7	18.69	20.91	21.79
103	22.15	22.8	20.58	18.56	13.14	11.29	10.8	11.65	13.68	18.7	20.88	21.9
104	22.28	23.2	20.83	18.74	13.2	11.39	10.94	11.86	13.98	19.47	21.13	22.25
105	22.25	23.18	20.7	18.86	13.37	11.65	11.23	12.34	14.55	20.02	21.03	22.23
106	22.47	23.41	20.79	18.93	13.57	11.96	11.56	12.74	14.65	19.81	21.22	22.46
107	22.37	23.25	21.14	19.15	13.76	12.19	11.73	12.96	14.87	20.25	21.6	22.74
108	22.41	23.01	21.03	19.11	13.89	12.27	11.78	12.99	14.95	20.45	21.53	22.51
109	22.1	22.48	20.43	18.18	13.15	11.61	11.46	12.17	14.13	19.59	21.09	21.99
110	22.14	22.49	20.49	18.18	13.12	11.52	11.31	12.15	14.16	19.59	21.14	21.98
111	22.12	22.36	20.41	18.13	13.04	11.44	11.19	12.06	14.03	19.41	20.97	21.86
112	22.15	22.47	20.53	18.25	13.17	11.6	11.3	12.12	14.07	19.31	21.09	21.98
113	22.24	22.56	20.64	18.37	13.33	11.8	11.48	12.21	14.17	19.39	21.2	21.99
114	22.3	22.59	20.64	18.49	13.33	11.81	11.57	12.21	14.22	19.64	21.31	22.07
115	22.21	22.61	20.58	18.46	13.36	11.71	11.41	12.14	14.13	19.57	21.29	22.05
116	22.26	22.78	20.69	18.52	13.42	11.78	11.47	12.12	14.05	19.54	21.39	22.16
117	22.18	22.78	20.61	18.39	13.24	11.63	11.32	11.98	13.93	19.61	21	21.98
118	22.08	22.66	20.51	18.44	13.18	11.52	11.12	11.91	13.83	19.24	20.98	21.8
119	21.72	22.3	20.32	18.26	13.08	11.37	10.96	11.68	13.58	18.41	20.49	21.58
120	21.71	22.47	20.34	18.32	13.02	11.28	10.82	11.59	13.44	18.24	20.38	21.47
121	21.98	22.76	20.4	18.37	13.14	11.43	11.12	11.88	13.81	19.09	20.68	21.81
122	21.44	22.19	19.74	17.9	13.29	11.84	11.53	12.4	14.21	19.5	20.5	21.7
123	21.73	22.28	19.71	17.75	13.32	11.96	11.66	12.67	14.32	19.41	20.58	21.72
124	22.49	23.02	20.12	18.21	13.46	12	11.6	12.83	14.48	19.58	20.98	22.09
125	22.25	23.12	20.36	18.56	13.55	12.04	11.68	12.82	14.47	19.32	20.79	22.11
126	22.24	23.17	20.65	18.85	13.72	12.13	11.71	12.89	14.68	19.69	21.12	22.44
127	21.91	22.33	20.37	18.04	12.85	11.31	11.1	11.98	14.01	19.56	20.82	21.85
128	22.1	22.43	20.41	18.15	12.96	11.37	11.16	12.04	14.04	19.67	20.79	21.98
129	21.9	22.27	20.28	18.03	13.02	11.45	11.26	12.05	13.94	19.41	20.41	21.67
130	22.03	22.39	20.39	18.14	13.12	11.63	11.33	12.07	13.96	19.35	20.62	21.75
131	22.17	22.52	20.56	18.34	13.27	11.74	11.45	12.15	14.1	19.43	21.04	21.88
132	22.08	22.54	20.55	18.36	13.27	11.78	11.5	12.11	14.11	19.42	21.03	21.77
133	21.83	22.34	20.38	18.18	13.18	11.63	11.28	11.98	13.83	18.98	20.74	21.6
134	21.94	22.5	20.49	18.36	13.2	11.68	11.34	11.96	13.79	18.91	20.79	21.79
135	22.23	22.81	20.75	18.56	13.34	11.78	11.45	11.99	13.88	19.06	21.08	21.99
136	21.93	22.69	20.47	18.32	13.13	11.62	11.27	11.88	13.71	18.98	20.73	21.78
137	21.7	22.32	20.39	18.31	13.14	11.48	11.11	11.67	13.45	18.24	20.34	21.47
138	21.73	22.49	20.23	18.12	13.2	11.7	11.42	11.89	13.53	18.2	20.19	21.39
139	21.33	21.79	19.38	17.33	13.06	11.98	11.68	12.55	14.03	19.21	20.36	21.51
140	21.16	21.67	19.28	17.14	13.04	11.84	11.56	12.56	13.93	18.86	20.2	21.22
141	21.61	22.12	19.54	17.5	13.19	11.89	11.52	12.68	14.03	18.99	20.46	21.47
142	21.94	22.27	19.65	17.6	13.2	11.95	11.54	12.81	14.06	18.82	20.32	21.43
143	22.16	22.41	19.76	17.73	13.23	11.94	11.56	12.87	14	18.77	20.38	21.51
144	22.45	22.74	20.16	18.19	13.5	12.09	11.56	13.01	14.28	19.19	20.88	22.08
145	21.23	21.49	19.56	17.33	12.78	11.59	11.62	12.11	13.66	18.58	19.65	20.79
146	21.43	21.87	19.87	17.62	12.96	11.61	11.56	12.18	13.89	18.86	19.95	21.1
147	21.32	21.81	19.74	17.61	12.93	11.56	11.45	12.02	13.77	18.85	19.79	21.02
148	21.83	22.32	20.25	17.99	13.08	11.67	11.43	12.07	13.9	19.33	20.15	21.6
149	21.82	22.36	20.26	18.03	13.09	11.59	11.39	12.02	13.93	19.32	20.2	21.62
150	22.15	22.64	20.55	18.31	13.24	11.74	11.5	12.12	14.1	19.63	20.61	21.88
151	21.94	22.5	20.36	18.2	13.25	11.92	11.66	12.2	13.99	19.41	20.51	21.79
152	22.08	22.63	20.43	18.15	13.28	12.11	11.89	12.31	14.11	19.46	20.65	21.9
153	22.25	22.94	20.79	18.52	13.38	12.16	11.92	12.19	14.02	19.28	21.17	22.08
154	22.15	22.84	20.51	18.27	13.32	12.08	11.85	12.14	13.86	19.15	20.86	21.93
155	21.69	22.48	20.56	18.28	13.26	11.94	11.62	11.81	13.45	18.18	20.31	21.39
156	21.7	22.56	20.16	17.75	13.15	11.98	11.75	11.97	13.47	18.04	20.14	21.36
157	21.37	21.82	19.37	17.2	12.94	11.94	11.72	12.54	14.04	19.02	20.3	21.49
158	21.05	21.47	19.24	17.07	12.89	11.74	11.59	12.64	13.94	18.92	19.96	21.05
159	21.28	21.68	19.38	17.22	13	11.86	11.58	12.7	13.91	18.69	19.98	21.1
160	21.59	21.91	19.54	17.37	13.1	11.92	11.56	12.75	13.95	18.57	20.03	21.13
161	22.05	22.01	19.71	17.53	13.21	11.95	11.53	12.82	14	18.71	20.3	21.4
162	22.33	22.22	19.87	17.8	13.31	12.01	11.58	12.98	14.24	18.98	20.53	21.6
163	20.78	21.16	19.12	16.78	12.58	11.69	11.86	12.24	13.67	18.39	19.51	20.44
164	20.7	21.07	19	16.73	12.56	11.73	11.86	12.27	13.56	18.24	19.37	20.39
165	20.78	21.21	19.13	16.95	12.7	11.83	12	12.38	13.69	18.36	19.51	20.49
166	20.81	21.31	19.24	17.12	12.87	11.99	11.97	12.33	13.74	18.4	19.53	20.62
167	21.43	21.89	19.77	17.69	13.15	12.13	12.08	12.56	14.17	19.02	20.23	21.28
168	21.52	21.97	19.78	17.82	13.23	12.24	12.24	12.66	14.22	19.23	20.25	21.54
169	21.62	22.05	19.73	17.69	13.18	12.34	12.26	12.68	14.2	19.32	20.19	21.69
170	22.11	22.56	20.19	17.81	13.24	12.36	12.28	12.8	14.31	19.72	20.57	22.02
171	22.24	22.87	20.55	17.97	13.24	12.24	12.09	12.66	14.25	19.69	20.84	22.01
172	22.16	22.77	20.29	17.78	13.19	12.09	12	12.4	14.04	19.18	20.81	21.9
173	21.95	22.75	20.31	17.62	13.17	11.94	11.88	12.08	13.63	18.33	20.58	21.5
174	21.9	22.65	20.15	17.48	13.02	11.82	11.79	12.2	13.69	18.19	20.42	21.41
175	21.77	22.25	19.67	17.33	12.95	11.81	11.72	12.47	14.06	18.83	20.5	21.69
176	20.98	21.48	19.24	17.14	12.85	11.75	11.62	12.67	14	19.02	19.91	21.13
177	20.84	21.22	19.03	16.98	12.78	11.62	11.51	12.6	13.78	18.36	19.66	20.72
178	20.83	21.08	18.94	16.87	12.78	11.63	11.48	12.54	13.63	18.04	19.51	20.49
179	21.04	21.12	19.02	17.04	12.89	11.74	11.46	12.61	13.64	18.08	19.67	20.59
180	21.37	21.31	19.25	17.36	13.07	11.96	11.51	12.79	13.83	18.28	19.87	20.78
181	20.15	20.62	18.6	16.21	12.05	11.06	11.32	11.78	13.14	17.93	18.88	19.76
182	20.22	20.71	18.73	16.31	12.21	11.24	11.48	11.94	13.3	18	18.9	19.83
183	20.14	20.68	18.71	16.32	12.25	11.39	11.64	11.98	13.22	17.87	18.81	19.76
184	20.64	21.22	19.15	16.8	12.64	11.86	12.06	12.44	13.75	18.31	19.41	20.35
185	20.82	21.37	19.27	16.98	12.88	12.06	12.23	12.65	13.93	18.52	19.73	20.64
186	20.72	21.28	19.19	17.1	12.89	12.13	12.31	12.7	13.95	18.52	19.68	20.72
187	21.01	21.46	19.36	17.33	13.06	12.37	12.44	12.82	14.07	18.79	19.96	21.14
188	21.27	21.73	19.58	17.42	13.13	12.31	12.3	12.85	14.15	19.04	20.09	21.49
189	21.6	22.12	19.79	17.43	12.98	11.83	11.74	12.74	14.27	19.29	20.33	21.74
190	21.97	22.36	19.89	17.4	12.92	11.41	11.57	12.7	14.31	19.58	20.43	21.97
191	22.14	22.32	19.73	17.27	12.85	11.26	11.5	12.61	13.91	18.87	20.61	21.79
192	22.1	22.27	19.69	17.23	12.8	11.19	11.49	12.57	13.89	18.71	20.66	21.74
193	21.97	22.23	19.7	17.35	12.89	11.38	11.57	12.5	14.04	18.95	20.54	21.86
194	21.13	21.56	19.25	17.21	12.81	11.58	11.53	12.57	14.04	19.16	19.92	21.27
195	20.65	20.99	18.9	16.85	12.67	11.35	11.41	12.57	13.78	18.29	19.52	20.5
196	20.27	20.61	18.64	16.5	12.47	11.07	11.13	11.99	13.22	17.69	18.95	19.91
197	20.21	20.43	18.54	16.44	12.39	10.95	10.92	11.76	13	17.53	18.87	19.73
198	20.43	20.52	18.61	16.61	12.51	11.07	11.05	11.94	13.11	17.58	19	19.86
199	19.53	19.99	18.22	15.92	11.75	10.7	10.98	11.42	12.78	17.42	18.34	19.21
200	19.78	20.36	18.57	16.18	12.05	11.11	11.31	11.76	13.12	17.74	18.69	19.49
201	20.39	21.09	19.09	16.6	12.46	11.52	11.71	12.24	13.57	18.25	19.31	20.08
202	20.81	21.51	19.34	16.9	12.68	11.65	11.83	12.47	13.95	18.52	19.69	20.49
203	20.87	21.42	19.3	16.88	12.79	11.89	12.11	12.65	14.03	18.6	19.74	20.67
204	20.76	21.28	19.17	16.94	12.9	12.21	12.24	12.53	13.94	18.51	19.69	20.67
205	20.97	21.43	19.32	17	12.91	12.16	12.23	12.75	14.12	18.67	19.9	21
206	21.11	21.65	19.45	17.06	12.87	11.71	11.78	12.65	14.19	18.81	20.31	21.26
207	21.27	21.73	19.53	17.03	12.73	11.28	11.44	12.41	14.08	18.87	20.28	21.42
208	21.79	22.13	19.62	17.13	12.69	11.14	11.28	12.44	14.2	19.35	20.41	21.87
209	22.14	22.21	19.56	17.12	12.69	11.05	11.3	12.65	14.19	19.46	20.54	22.04
210	21.97	22.09	19.5	17.08	12.68	11.05	11.3	12.65	14.09	19.22	20.58	22.03
211	21.9	22.13	19.56	17.23	12.77	11.16	11.39	12.61	14.13	19.26	20.44	21.87
212	21.32	21.72	19.35	17.25	12.79	11.34	11.37	12.62	14.1	19.34	20.04	21.45
213	20.77	21.11	19.04	16.88	12.67	11.26	11.33	12.56	13.88	18.53	19.73	20.75
214	20.33	20.64	18.76	16.58	12.47	10.91	11.05	11.99	13.29	17.84	19.07	20.04
215	20.11	20.34	18.53	16.38	12.34	10.77	10.71	11.58	13.03	17.5	18.85	19.69
216	20.33	20.43	18.6	16.51	12.46	10.87	10.75	11.68	13.01	17.55	18.95	19.8
217	19.97	20.37	18.58	16.2	11.89	10.79	11.1	11.57	13.07	17.78	18.71	19.55
218	20.51	21.07	19.11	16.64	12.33	11.22	11.51	12.08	13.63	18.32	19.36	20.17
219	21.08	21.63	19.5	17.04	12.7	11.61	11.92	12.53	14.07	18.87	20.02	20.93
220	21.33	21.85	19.66	17.17	12.82	11.72	12.02	12.62	14.14	19.07	20.26	21.24
221	21.22	21.72	19.53	17.02	12.77	11.77	12.05	12.57	14.07	19.14	20.22	21.25
222	21.16	21.7	19.5	17.03	12.86	11.99	12.06	12.57	14.11	19.13	20.2	21.34
223	21.18	21.74	19.51	17.01	12.76	11.67	11.86	12.72	14.23	19.01	20.22	21.34
224	21.18	21.72	19.5	16.98	12.62	11.27	11.49	12.58	14.18	18.95	20.27	21.37
225	21.35	21.88	19.57	17.03	12.66	11.17	11.37	12.43	14.08	18.94	20.29	21.41
226	21.48	22.02	19.59	17.1	12.63	11.14	11.3	12.43	14.06	19.1	20.23	21.63
227	21.99	22.38	19.67	17.19	12.68	11.07	11.3	12.54	14.24	19.46	20.52	21.98
228	22.07	22.34	19.62	17.12	12.62	11	11.22	12.57	14.16	19.33	20.7	22.03
229	22.07	22.5	19.69	17.22	12.67	11.05	11.27	12.58	13.9	18.89	20.62	22
230	21.67	22.34	19.57	17.24	12.69	11.08	11.21	12.54	13.94	19.08	20.34	21.73
231	21.19	21.7	19.27	17.02	12.63	11.05	11.2	12.57	14.07	19.08	20.03	21.24
232	20.87	21.16	19.05	16.83	12.61	10.97	11.19	12.37	13.81	18.4	19.65	20.67
233	20.61	20.84	18.83	16.7	12.47	10.9	11.05	12.12	13.43	17.97	19.3	20.23
234	20.58	20.7	18.81	16.64	12.48	10.88	10.89	11.85	13.19	17.83	19.13	20.03
235	21.22	21.6	19.45	16.97	12.46	11.12	11.52	12.28	14.05	18.9	20.07	20.84
236	21.32	21.7	19.53	17	12.55	11.31	11.68	12.45	14.01	18.97	20.21	21.17
237	21.84	22.13	19.85	17.33	12.79	11.6	11.96	12.46	13.99	19.32	20.48	21.73
238	22.05	22.45	20.06	17.48	12.85	11.73	12.03	12.32	13.88	19.41	20.7	21.87
239	21.84	22.17	19.88	17.28	12.75	11.54	11.85	12.47	13.92	19.31	20.73	21.79
240	21.39	21.87	19.62	17.01	12.63	11.35	11.59	12.65	14.02	19.35	20.4	21.71
241	21.33	21.88	19.53	16.97	12.65	11.21	11.54	12.62	14.15	19.14	20.23	21.54
242	21.43	22.01	19.64	17.08	12.62	11.11	11.35	12.61	14.21	19.23	20.34	21.64
243	21.54	22.15	19.73	17.09	12.64	11.12	11.4	12.62	14.23	19.19	20.36	21.59
244	21.45	22.11	19.7	17.14	12.67	11.12	11.33	12.53	14.15	18.95	20.25	21.56
245	21.72	22.44	19.84	17.28	12.68	11.02	11.27	12.5	14.19	19.08	20.35	21.85
246	22.18	22.6	19.96	17.26	12.66	10.96	11.19	12.53	14.19	19.38	20.73	22.07
247	22.22	22.75	20.09	17.29	12.64	10.95	11.19	12.48	13.58	18.44	20.59	21.92
248	22.09	22.68	19.93	17.2	12.59	10.89	11.12	12.36	13.48	18.33	20.55	21.86
249	21.88	22.62	19.63	17.11	12.6	10.84	11.07	12.47	13.78	18.98	20.56	21.7
250	21.7	22.16	19.49	17.14	12.66	11.04	11.05	12.45	14	19.25	20.32	21.41
251	21.15	21.41	19.18	17.01	12.64	11.14	11.05	12.49	13.91	18.71	19.9	20.9
252	20.64	20.73	18.75	16.68	12.52	10.85	11	12.13	13.38	17.94	19.26	20.15
253	21.22	21.61	19.53	17.03	12.42	11.13	11.47	12.27	13.97	18.9	20.17	20.99
254	21.55	21.74	19.59	17.06	12.6	11.28	11.63	12.48	13.96	19.09	20.29	21.49
255	22.07	22.39	20.03	17.32	12.79	11.55	11.87	12.44	14.01	19.38	20.67	21.93
256	22.26	22.61	20.35	17.51	12.88	11.65	11.83	12.39	14.02	19.46	20.86	21.93
257	22.14	22.47	20.15	17.33	12.71	11.34	11.59	12.53	14.01	19.49	20.81	21.96
258	21.7	22.13	19.81	17.12	12.64	11.18	11.41	12.59	14.17	19.48	20.61	21.87
259	21.71	22.16	19.8	17.11	12.67	11.16	11.4	12.65	14.23	19.37	20.59	21.84
260	21.65	22.24	19.79	17.14	12.62	11.06	11.35	12.62	14.23	19.32	20.55	21.88
261	21.48	22.15	19.75	17.12	12.6	11.01	11.25	12.53	14.26	19.14	20.44	21.69
262	21.47	22.19	19.73	17.16	12.61	10.94	11.22	12.44	14.1	18.88	20.31	21.57
263	21.63	22.33	19.78	17.22	12.67	10.92	11.2	12.48	14.12	18.88	20.31	21.68
264	22.04	22.63	20.03	17.31	12.64	10.87	11.13	12.51	14.22	19.34	20.49	21.94
265	22.22	22.69	20.31	17.36	12.58	10.82	11.06	12.35	13.67	18.66	20.61	21.87
266	22.22	22.71	20.16	17.29	12.52	10.79	11.02	12.2	13.42	18.24	20.52	21.78
267	22.1	22.68	19.87	17.24	12.6	10.73	11	12.4	13.48	18.57	20.66	21.94
268	22.15	22.66	19.89	17.28	12.64	11	10.97	11.98	13.59	18.94	20.71	21.9
269	21.67	22.08	19.54	17.18	12.74	11.38	11.05	12.04	13.87	19.12	20.19	21.43
270	20.89	20.99	18.94	16.83	12.51	10.83	10.95	12.36	13.62	18.15	19.47	20.51
271	21.49	21.7	19.65	17.1	12.54	11.18	11.51	12.37	13.95	19	20.25	21.35
272	21.85	21.99	19.79	17.15	12.63	11.43	11.74	12.36	13.92	19.19	20.51	21.68
273	22.23	22.43	20.17	17.37	12.87	11.77	11.92	12.16	13.85	19.29	20.73	21.86
274	22.22	22.44	20.23	17.43	12.78	11.7	11.87	12.22	13.83	19.32	20.71	21.88
275	22.12	22.24	19.99	17.32	12.68	11.27	11.56	12.46	14	19.4	20.79	21.97
276	21.81	21.95	19.76	17.19	12.65	11.17	11.43	12.51	14.12	19.21	20.61	21.86
277	21.94	22.25	19.83	17.25	12.64	11.13	11.41	12.57	14.14	19.37	20.75	22
278	22.03	22.52	19.99	17.3	12.66	11.04	11.29	12.56	14.22	19.44	20.78	22.05
279	21.74	22.36	19.93	17.24	12.63	10.94	11.26	12.5	14.24	19.3	20.55	21.86
280	21.81	22.4	19.9	17.22	12.64	10.92	11.14	12.46	14.2	19.19	20.47	21.82
281	21.75	22.27	19.78	17.23	12.6	10.82	11.11	12.41	14.15	19.11	20.43	21.65
282	21.99	22.49	19.91	17.28	12.64	10.77	11.06	12.48	14.22	19.33	20.63	21.77
283	22.25	22.71	20.22	17.32	12.55	10.71	10.96	12.36	13.87	18.98	20.76	21.98
284	22.26	22.68	20.2	17.25	12.5	10.61	10.9	12.29	13.55	18.42	20.62	21.87
285	22.24	22.72	20.02	17.27	12.54	10.6	10.88	12.38	13.64	18.72	20.72	21.94
286	22.24	22.71	20.09	17.29	12.49	10.77	10.75	11.96	13.65	19.05	20.8	22.03
287	22.04	22.49	19.88	17.25	12.66	11.32	10.99	11.68	13.78	19.26	20.42	21.82
288	21.4	21.59	19.29	17.07	12.55	11.18	10.82	12.28	13.9	18.72	19.98	21.17
289	21.6	21.69	19.63	17.07	12.5	11.27	11.56	12.34	13.78	18.94	20.31	21.57
290	21.75	21.95	19.74	17.07	12.56	11.31	11.6	12.31	13.8	19.03	20.5	21.66
291	22.08	22.33	20.09	17.19	12.64	11.46	11.7	12.27	13.79	19.16	20.68	21.81
292	22.14	22.28	20.1	17.26	12.7	11.4	11.68	12.27	13.8	19.21	20.69	21.9
293	21.87	21.92	19.77	17.15	12.56	11.18	11.52	12.38	13.91	19.08	20.57	21.8
294	21.74	21.82	19.68	17.09	12.56	11.04	11.41	12.43	14.03	18.98	20.52	21.8
295	21.83	22.13	19.76	17.13	12.54	10.99	11.36	12.37	13.99	19.12	20.58	21.87
296	22.02	22.42	19.94	17.3	12.61	10.97	11.25	12.38	14.05	19.23	20.64	21.94
297	21.74	22.35	19.85	17.27	12.53	10.93	11.16	12.45	14.12	19.14	20.45	21.89
298	21.72	22.15	19.87	17.14	12.56	10.83	11.07	12.43	14.16	19.14	20.44	21.64
299	21.83	22.18	19.86	17.28	12.51	10.73	11.06	12.46	14.2	19.22	20.5	21.64
300	22	22.53	19.97	17.33	12.56	10.62	10.97	12.46	14.24	19.42	20.76	21.88
301	22.31	22.73	20.12	17.35	12.45	10.56	10.9	12.36	14.03	19.31	20.83	22.11
302	22.33	22.63	20.25	17.33	12.37	10.47	10.75	12.2	13.7	18.7	20.59	21.86
303	22.37	22.57	20.26	17.28	12.35	10.41	10.7	12.32	13.69	18.78	20.64	21.73
304	22.37	22.64	20.21	17.32	12.33	10.38	10.49	12.01	13.74	19.17	20.83	22.01
305	22.21	22.63	20.05	17.3	12.48	10.98	10.72	11.5	13.66	19.27	20.65	21.97
306	21.86	22.12	19.64	17.17	12.68	11.38	10.97	11.73	13.77	19.16	20.31	21.69
307	21.55	21.71	19.63	17	12.46	11.22	11.51	12.24	13.75	18.81	20.11	21.37
308	21.68	21.85	19.75	17.06	12.49	11.12	11.43	12.26	13.85	18.9	20.37	21.49
309	21.98	22.12	19.89	17.07	12.5	11.1	11.4	12.28	13.9	19.01	20.68	21.69
310	22	22.17	19.97	17.14	12.54	11.07	11.4	12.35	13.91	19.11	20.7	21.81
311	21.71	21.88	19.71	17.11	12.52	10.96	11.3	12.34	14.08	18.99	20.56	21.66
312	21.68	21.91	19.65	17.14	12.48	10.9	11.2	12.29	14.11	18.99	20.54	21.66
313	21.8	22.04	19.69	17.13	12.56	10.88	11.2	12.35	14.15	19.03	20.55	21.84
314	21.97	22.31	19.85	17.2	12.53	10.83	11.13	12.38	14.07	19.09	20.53	21.92
315	21.93	22.3	19.87	17.18	12.46	10.77	11.14	12.37	14.11	19.08	20.47	21.87
316	21.8	22.1	19.78	17.17	12.46	10.76	10.95	12.34	14.06	18.98	20.3	21.67
317	21.81	22.24	19.79	17.26	12.42	10.77	10.86	12.3	14.11	19.03	20.37	21.64
318	21.93	22.41	19.88	17.31	12.4	10.54	10.73	12.36	14.17	19.19	20.54	21.77
319	22.11	22.71	19.94	17.32	12.49	10.42	10.81	12.44	14.18	19.4	20.9	22.06
320	22.4	22.69	20.18	17.34	12.47	10.4	10.72	12.36	13.96	19.27	20.79	22.02
321	22.42	22.5	20.3	17.34	12.29	10.24	10.5	12.15	13.62	18.76	20.51	21.83
322	22.4	22.5	20.19	17.34	12.23	10.2	10.26	11.75	13.47	18.87	20.69	21.84
323	22.33	22.52	20.09	17.25	12.44	10.71	10.6	11.37	13.41	18.93	20.72	21.87
324	22.12	22.41	19.9	17.26	12.78	11.33	10.93	11.44	13.47	18.83	20.53	21.81
325	21.65	21.8	19.71	17	12.43	11.18	11.47	12.18	13.73	18.72	20.1	21.4
326	21.91	22.07	19.89	17.06	12.47	11.15	11.43	12.22	13.77	18.87	20.45	21.63
327	22.16	22.33	20.08	17.11	12.55	11.11	11.4	12.21	13.79	19.04	20.59	21.76
328	22.02	22.17	19.91	17.12	12.45	11.03	11.3	12.25	13.87	18.97	20.59	21.65
329	21.65	21.77	19.64	17.1	12.45	10.9	11.15	12.23	14.08	18.84	20.39	21.54
330	21.76	21.92	19.68	17.12	12.42	10.89	11.12	12.26	14.03	18.89	20.52	21.67
331	21.98	22.22	19.77	17.15	12.49	10.83	11.11	12.31	14.09	19	20.58	21.8
332	22.22	22.44	19.94	17.18	12.48	10.73	11.08	12.32	14.09	19.09	20.56	21.92
333	22.28	22.43	19.93	17.21	12.47	10.69	11.03	12.31	14.13	19.14	20.57	21.93
334	22.13	22.34	19.81	17.22	12.41	10.59	10.92	12.33	14.09	19.08	20.46	21.81
335	21.94	22.38	19.76	17.25	12.34	10.6	10.73	12.26	14.05	18.97	20.4	21.69
336	21.96	22.47	19.85	17.25	12.32	10.43	10.63	12.3	14.08	18.95	20.45	21.74
337	22.05	22.58	19.93	17.25	12.34	10.26	10.62	12.35	14.1	19.19	20.74	21.89
338	22.33	22.77	20.13	17.31	12.42	10.3	10.65	12.36	14.08	19.4	20.97	22.13
339	22.48	22.68	20.23	17.36	12.39	10.29	10.63	12.37	14.04	19.4	20.89	22.12
340	22.49	22.54	20.22	17.26	12.25	10.08	10.22	11.78	13.5	18.79	20.69	21.83
341	22.43	22.36	20.16	17.56	12.57	10.72	10.58	11.41	13.23	18.29	20.51	21.74
342	22.25	22.42	20.05	17.65	12.99	11.3	10.97	11.42	13.22	18.37	20.43	21.68
343	21.87	22.09	19.62	17.15	12.58	11.03	10.63	11.65	13.63	19.02	20.52	21.76
344	21.53	21.54	19.34	17.09	12.28	10.53	10.28	12.35	13.86	18.91	20.25	21.46
345	21.39	21.28	19.19	17.11	12.41	10.49	10.36	12.52	13.91	18.6	20.06	21.24
346	21.13	20.91	19.05	16.99	12.46	10.51	10.61	12.51	13.6	18.17	19.64	20.68
347	21.11	20.83	18.91	16.95	12.6	10.65	10.86	12.35	13.33	18.01	19.41	20.45
348	21.31	20.98	19.1	17.1	12.76	10.69	10.95	12.39	13.42	18.12	19.56	20.62
349	21.62	21.7	19.64	16.99	12.29	10.97	11.26	12.11	13.66	18.62	20.02	21.24
350	21.83	21.95	19.83	16.94	12.43	11.02	11.37	12.07	13.67	18.75	20.29	21.5
351	21.91	22.11	20.03	16.94	12.42	11.14	11.4	12.03	13.62	18.84	20.42	21.57
352	21.72	21.95	19.82	16.98	12.4	10.95	11.25	12.14	13.78	18.65	20.23	21.4
353	21.4	21.71	19.55	17.04	12.33	10.84	11.13	12.14	13.91	18.71	20.09	21.18
354	21.51	21.79	19.59	17.03	12.35	10.78	11.11	12.16	13.95	18.69	20.11	21.2
355	21.76	22	19.67	17.03	12.42	10.77	11.08	12.21	13.98	18.75	20.24	21.46
356	22.18	22.41	20.01	17.08	12.37	10.69	10.99	12.24	14.01	18.88	20.49	21.78
357	22.36	22.52	20.15	17.16	12.37	10.57	10.88	12.26	14.07	18.97	20.58	21.9
358	22.31	22.51	20.02	17.2	12.35	10.49	10.86	12.28	14.1	19.02	20.47	21.95
359	22.21	22.6	19.97	17.22	12.33	10.35	10.75	12.28	14.07	19.1	20.54	21.96
360	22.27	22.67	20.03	17.24	12.29	10.24	10.69	12.26	14.08	19.06	20.6	21.95
361	22.15	22.57	20.04	17.23	12.24	10.2	10.56	12.26	14.06	19.13	20.63	21.91
362	22.22	22.63	20	17.22	12.32	10.15	10.61	12.28	14.02	19.15	20.85	21.99
363	22.25	22.63	20.03	17.24	12.32	10.15	10.55	12.31	14.08	19.28	20.89	22.01
364	22.51	22.58	20.16	17.3	12.21	9.94	10.17	11.83	13.68	19.02	20.82	22
365	22.48	22.36	20.22	17.59	12.37	10.3	10.29	11.3	13.24	18.33	20.51	21.85
366	22.39	22.35	20.22	18.03	13.01	11.18	10.88	11.55	13.26	18.26	20.53	21.78
367	22.25	22.36	19.95	17.61	12.87	11.12	10.77	11.41	13.33	18.63	20.46	21.75
368	21.84	22.09	19.62	17.13	12.28	10.56	10.21	12.14	13.85	19.06	20.52	21.68
369	21.62	21.65	19.35	17.15	12.3	10.27	10.18	12.4	13.9	18.94	20.27	21.46
370	21.51	21.44	19.31	17.14	12.33	10.53	10.32	12.58	13.91	18.67	20.16	21.29
371	21.34	21.06	19.04	17.02	12.47	10.57	10.51	12.56	13.67	18.28	19.86	20.82
372	21.14	20.81	19.01	16.99	12.62	10.56	10.79	12.43	13.41	18.05	19.41	20.41
373	21.59	21.61	19.64	16.94	12.28	10.89	11.19	11.96	13.71	18.54	20.01	21.24
374	21.81	21.8	19.78	16.96	12.31	10.86	11.17	12.01	13.65	18.61	20.18	21.35
375	21.98	22.09	20.02	16.95	12.37	11	11.3	11.98	13.62	18.87	20.38	21.55
376	21.67	21.81	19.77	16.91	12.33	10.87	11.19	12	13.69	18.65	20.11	21.32
377	21.31	21.58	19.52	17.05	12.31	10.76	11.06	12.07	13.84	18.58	19.98	21.07
378	21.32	21.59	19.55	17.06	12.3	10.72	10.99	12.03	13.8	18.63	20.07	21
379	21.48	21.71	19.59	17.09	12.38	10.65	11.02	12.07	13.85	18.61	20.11	21.18
380	21.87	22.05	19.73	17.03	12.3	10.6	10.93	12.13	13.89	18.73	20.17	21.48
381	22.08	22.41	19.96	17.08	12.27	10.51	10.84	12.19	13.98	18.78	20.33	21.71
382	22.12	22.39	19.94	17.1	12.25	10.38	10.75	12.17	14.01	18.86	20.25	21.82
383	22.01	22.5	19.95	17.14	12.22	10.29	10.67	12.21	14	18.89	20.34	21.85
384	22.04	22.49	19.89	17.1	12.15	10.19	10.49	12.18	13.96	18.94	20.39	21.85
385	22.06	22.55	19.98	17.2	12.12	10.03	10.4	12.25	13.97	19.04	20.65	21.94
386	22.36	22.57	20.12	17.2	12.11	9.9	10.38	12.27	14.02	19.2	20.88	22.04
387	22.39	22.56	20.13	17.2	12.2	9.92	10.37	12.3	14.03	19.29	20.82	22.1
388	22.48	22.49	20.12	17.24	12.13	9.85	10.19	12.15	13.81	19.14	20.71	22.12
389	22.58	22.41	20.14	17.27	12	9.77	9.79	11.32	13.3	18.53	20.59	21.86
390	22.5	22.37	20.22	17.71	12.6	10.51	10.42	11.3	13.23	18.35	20.52	21.78
391	22.41	22.33	20.17	17.88	13	11.05	10.78	11.31	13.24	18.42	20.48	21.72
392	22.12	22.3	19.84	17.3	12.59	10.65	10.38	11.82	13.64	18.93	20.55	21.8
393	21.82	22.01	19.54	17.21	12.26	10.16	10.12	12.38	13.83	19.04	20.46	21.63
394	21.52	21.5	19.28	17.14	12.43	10.25	10.32	12.51	13.92	18.68	20.21	21.25
395	21.51	21.3	19.28	17.19	12.48	10.34	10.4	12.64	13.85	18.43	20.08	21.02
396	21.32	21	19.09	17.08	12.49	10.53	10.49	12.63	13.64	18.2	19.84	20.66
397	21.81	21.78	19.76	16.89	12.29	10.88	11.21	11.89	13.54	18.49	20.14	21.45
398	21.72	21.64	19.7	16.85	12.25	10.81	11.13	11.97	13.6	18.49	20.12	21.43
399	21.65	21.7	19.72	16.92	12.27	10.76	11.06	11.99	13.64	18.52	20.13	21.35
400	21.54	21.64	19.72	16.97	12.22	10.78	11.06	12.03	13.74	18.5	19.99	21.2
401	21.46	21.61	19.63	17.01	12.27	10.69	11	12.01	13.85	18.57	20.01	21.1
402	21.36	21.6	19.54	17.02	12.28	10.62	11	12.03	13.85	18.55	19.95	21.01
403	21.46	21.71	19.6	16.99	12.24	10.58	10.96	12.06	13.9	18.63	20.05	21.15
404	21.57	21.84	19.6	16.98	12.25	10.47	10.87	12.09	13.86	18.62	20.06	21.23
405	21.78	22.15	19.8	17.07	12.24	10.4	10.8	12.15	13.98	18.71	20.21	21.54
406	22.02	22.32	19.87	17.06	12.27	10.33	10.71	12.15	13.93	18.78	20.28	21.71
407	22.12	22.48	19.92	17.08	12.16	10.23	10.62	12.11	13.95	18.84	20.41	21.81
408	22.12	22.45	19.95	17.1	12.11	10.33	10.34	12.05	13.88	18.93	20.53	21.87
409	22.18	22.51	19.96	17.17	12.06	10.12	10.21	12.1	13.95	19.02	20.67	21.95
410	22.33	22.48	20.06	17.17	12.07	9.88	10.23	12.22	13.99	19.12	20.8	21.99
411	22.41	22.44	20.14	17.18	12.06	9.76	10.23	12.2	13.94	19.25	20.77	22.03
412	22.36	22.37	20.07	17.16	11.98	9.78	10	12.12	13.84	19.13	20.58	21.99
413	22.39	22.43	20.07	17.18	11.98	9.69	9.95	12	13.74	19.13	20.66	22.02
414	22.47	22.44	20.09	17.28	12.09	9.84	9.97	11.61	13.6	18.98	20.74	21.93
415	22.56	22.36	20.12	17.71	12.64	10.5	10.22	11.21	13.29	18.53	20.55	21.76
416	22.3	22.37	20.09	17.72	12.96	10.98	10.6	11.33	13.34	18.67	20.5	21.73
417	21.9	22.19	19.7	17.24	12.51	10.54	10.28	11.97	13.59	18.9	20.57	21.72
418	21.56	21.59	19.4	17.18	12.41	10.16	10.33	12.55	13.88	18.79	20.35	21.29
419	21.52	21.37	19.29	17.21	12.55	10.36	10.56	12.61	13.88	18.6	20.27	21.01
420	21.43	21.17	19.27	17.19	12.52	10.35	10.47	12.58	13.79	18.36	20.02	20.8
421	21.89	21.73	19.79	16.83	12.19	10.77	11.11	11.91	13.57	18.46	20.04	21.48
422	21.72	21.59	19.68	16.81	12.14	10.8	11.08	11.82	13.45	18.45	20	21.4
423	21.78	21.76	19.92	16.91	12.29	10.96	11.17	11.71	13.45	18.54	20.03	21.38
424	21.75	21.81	19.92	16.94	12.29	10.92	11.13	11.77	13.48	18.47	19.99	21.32
425	21.79	21.9	19.92	16.97	12.23	10.76	11	11.9	13.65	18.53	20	21.31
426	21.59	21.75	19.69	16.93	12.22	10.59	10.93	12.04	13.88	18.55	20.02	21.19
427	21.62	21.76	19.65	17	12.25	10.52	10.89	12.07	13.91	18.66	20.09	21.24
428	21.62	21.77	19.59	17.02	12.28	10.53	10.83	12.05	13.87	18.61	20.11	21.29
429	21.7	22.1	19.74	17.05	12.29	10.41	10.79	12.05	13.9	18.69	20.19	21.39
430	21.89	22.21	19.8	17.06	12.29	10.32	10.77	12.09	13.9	18.75	20.28	21.56
431	21.96	22.29	19.83	17.03	12.17	10.18	10.55	12.12	13.86	18.73	20.28	21.72
432	22.05	22.4	19.88	17.05	12.1	10.33	10.32	11.98	13.84	18.87	20.42	21.81
433	22.3	22.47	20.03	17.11	12.04	10.22	10.09	11.98	13.88	19.02	20.73	21.95
434	22.39	22.36	20.14	17.16	12.08	10.06	10.01	12.02	13.88	19.07	20.76	22
435	22.39	22.33	20.21	17.27	12.08	9.96	9.95	12.06	13.81	19.06	20.59	21.91
436	22.29	22.31	20.03	17.17	12	9.95	9.87	12.07	13.78	19.02	20.48	21.89
437	22.23	22.35	19.89	17.17	11.96	9.71	10.04	12.21	13.83	19.13	20.72	21.98
438	22.39	22.41	19.97	17.17	12.02	9.75	10.09	12.11	13.81	19.19	20.8	21.99
439	22.53	22.42	20.17	17.48	12.38	10.13	9.97	11.4	13.56	18.94	20.72	21.89
440	22.36	22.36	20.16	17.77	13.05	11.05	10.65	11.26	13.3	18.76	20.69	21.72
441	22.11	22.4	19.98	17.3	12.67	10.66	10.28	11.88	13.6	19.03	20.7	21.84
442	21.88	22.08	19.7	17.26	12.36	10.09	10.29	12.44	13.91	19	20.53	21.66
443	21.61	21.56	19.43	17.24	12.55	10.3	10.49	12.62	13.92	18.75	20.33	21.27
444	21.49	21.23	19.26	17.25	12.6	10.39	10.52	12.61	13.82	18.55	20.21	21.01
445	21.86	21.72	19.81	16.86	12.18	10.7	11.04	11.83	13.63	18.33	19.88	21.35
446	21.7	21.57	19.71	16.8	12.14	10.67	11.02	11.76	13.55	18.36	19.88	21.25
447	21.87	21.65	19.86	16.82	12.2	10.83	11.09	11.72	13.5	18.68	20.13	21.54
448	21.85	21.77	19.93	16.87	12.23	10.92	11.14	11.64	13.43	18.55	20.06	21.45
449	21.93	22.02	20	16.92	12.21	10.82	10.97	11.79	13.55	18.5	20.08	21.48
450	21.69	21.87	19.75	16.84	12.15	10.53	10.81	11.94	13.62	18.37	19.96	21.24
451	21.67	21.73	19.57	16.84	12.13	10.45	10.79	11.98	13.76	18.45	19.92	21.23
452	21.66	21.81	19.61	16.88	12.17	10.41	10.76	11.95	13.82	18.51	19.99	21.3
453	21.83	22.13	19.76	16.95	12.19	10.34	10.69	12.04	13.85	18.59	20.11	21.35
454	21.9	22.24	19.87	16.97	12.16	10.27	10.59	12.02	13.88	18.62	20.22	21.43
455	21.92	22.25	19.9	17	12.13	10.14	10.46	12.04	13.83	18.71	20.29	21.66
456	22.1	22.37	19.95	17.1	12.03	10.11	10.3	12.01	13.82	18.78	20.48	21.83
457	22.21	22.31	20.02	17.14	12.05	10.25	10.21	11.96	13.74	18.81	20.53	21.78
458	22.26	22.31	20.05	17.17	12.09	10.18	10.04	11.93	13.74	18.89	20.55	21.81
459	22.21	22.21	20.07	17.23	12.16	10.08	9.99	11.97	13.7	18.78	20.5	21.8
460	22.12	22.23	19.86	17.05	12	9.92	10	12.09	13.78	18.83	20.53	21.8
461	22.13	22.29	19.86	17.08	11.97	9.72	10.13	12.17	13.81	18.89	20.62	21.86
462	22.38	22.37	19.96	17.17	11.98	9.7	10.04	12.12	13.82	19.08	20.74	21.94
463	22.41	22.43	20.12	17.45	12.34	10.03	9.95	11.7	13.66	19.11	20.79	21.93
464	22.29	22.42	20.16	17.71	12.95	10.8	10.46	11.3	13.49	19.03	20.76	21.89
465	22.22	22.42	20.07	17.46	12.7	10.59	10.24	11.86	13.69	19.18	20.84	22
466	22.09	22.3	19.87	17.29	12.36	10.27	10.12	12.28	13.79	19	20.62	21.86
467	21.75	21.82	19.54	17.23	12.38	10.23	10.3	12.43	13.79	18.85	20.41	21.5
468	21.58	21.37	19.37	17.23	12.55	10.35	10.58	12.61	13.93	18.62	20.23	21.09
469	21.76	21.88	19.71	16.75	12.07	10.41	10.7	11.87	13.62	18.39	19.85	21.22
470	21.78	21.99	19.79	16.85	12.07	10.41	10.65	11.91	13.65	18.39	19.92	21.36
471	21.89	22.15	19.92	16.92	12.14	10.39	10.59	11.89	13.69	18.46	20.02	21.47
472	21.9	22.15	19.97	16.92	12.08	10.35	10.45	11.9	13.71	18.45	20.04	21.45
473	21.84	22.13	19.91	16.97	12.02	10.14	10.38	11.98	13.72	18.55	20.15	21.52
474	21.94	22.19	19.87	16.94	12	10.05	10.31	11.98	13.72	18.56	20.24	21.68
475	22.02	22.2	19.92	17.04	12.07	10.3	10.28	11.79	13.59	18.61	20.31	21.61
476	22.1	22.16	19.93	17.06	12.17	10.4	10.27	11.76	13.56	18.67	20.43	21.67
477	22.04	22.18	19.85	17.03	12.1	10.23	10.04	11.92	13.72	18.6	20.42	21.67
478	22.11	22.19	19.8	16.98	11.96	9.89	10.02	12.12	13.79	18.68	20.54	21.71
479	22.23	22.27	19.8	17.03	11.99	9.71	10.15	12.22	13.8	18.87	20.58	21.79
480	22.35	22.29	20.03	17.22	12.17	9.93	9.9	11.92	13.71	19.01	20.51	21.79
481	22.43	22.34	20.2	17.64	12.73	10.58	10.26	11.38	13.49	19.03	20.65	21.82
482	22.08	22.18	20.07	17.7	13.04	11.08	10.69	11.2	13.41	18.84	20.58	21.73
483	22.2	22.38	20.12	17.59	12.96	10.84	10.49	11.7	13.69	19.05	20.75	21.97
484	22.08	22.27	19.95	17.36	12.64	10.59	10.19	12.02	13.61	18.95	20.63	21.84
485	21.87	22.02	19.67	17.17	12.42	10.42	10.2	12.33	13.66	18.85	20.49	21.65
486	21.7	21.58	19.46	17.27	12.48	10.3	10.46	12.59	13.91	18.82	20.46	21.41
487	21.85	21.99	19.85	16.72	12.05	10.39	10.61	11.77	13.45	18.29	19.89	21.32
488	21.93	22.09	19.88	16.84	12.07	10.32	10.6	11.79	13.51	18.37	20.02	21.42
489	21.74	22.04	19.85	16.87	12.12	10.43	10.49	11.74	13.49	18.32	19.93	21.29
490	21.6	21.94	19.81	16.77	12.02	10.36	10.48	11.77	13.6	18.29	19.86	21.22
491	21.52	21.95	19.8	16.85	11.98	10.22	10.34	11.87	13.66	18.41	19.92	21.3
492	21.59	21.95	19.6	16.75	11.93	10.11	10.28	11.84	13.62	18.32	19.93	21.33
493	21.63	21.96	19.59	16.79	11.95	10.11	10.21	11.86	13.61	18.29	19.98	21.34
494	21.65	22.01	19.65	16.79	11.94	10.14	10.17	11.84	13.61	18.33	20.06	21.43
495	21.76	22.1	19.66	16.85	11.94	10.09	10.05	11.96	13.68	18.45	20.19	21.5
496	21.93	22.17	19.7	16.91	11.95	9.89	10.09	12.09	13.72	18.54	20.36	21.61
497	22.04	22.14	19.73	17.01	12	9.8	10.12	12.14	13.71	18.7	20.48	21.68
498	22.26	22.23	19.97	17.19	12.2	10.06	10.01	11.84	13.56	18.82	20.42	21.66
499	22.35	22.25	20.24	17.81	12.93	10.89	10.58	11.28	13.41	18.85	20.54	21.65
500	22.12	22.23	20.17	17.9	13.17	11.14	10.85	11.22	13.44	18.86	20.58	21.7
501	22.17	22.23	20.19	17.95	13.24	11.2	10.78	11.37	13.57	18.93	20.65	21.8
502	22.15	22.3	20.08	17.7	13.04	11.04	10.55	11.72	13.66	18.96	20.73	21.82
503	21.96	22.16	19.84	17.41	12.83	10.92	10.42	12.17	13.65	18.85	20.62	21.74
504	21.9	21.94	19.69	17.29	12.46	10.38	10.36	12.57	13.97	18.9	20.62	21.67
505	21.93	22.06	20	16.84	12.02	10.29	10.55	11.74	13.47	18.44	20	21.45
506	21.81	22.13	19.92	16.88	12.02	10.27	10.51	11.78	13.56	18.38	20.04	21.39
507	21.62	22.03	19.79	16.78	11.97	10.2	10.47	11.81	13.45	18.31	19.92	21.23
508	21.5	21.94	19.73	16.75	11.94	10.15	10.47	11.78	13.57	18.34	19.91	21.18
509	21.43	21.85	19.61	16.72	11.98	10.19	10.33	11.82	13.52	18.33	19.88	21.15
510	21.34	21.75	19.51	16.72	11.9	10.15	10.28	11.76	13.57	18.27	19.81	21.15
511	21.36	21.8	19.43	16.79	11.89	10.01	10.27	11.89	13.62	18.29	19.93	21.26
512	21.43	21.86	19.47	16.84	11.91	9.95	10.19	11.94	13.61	18.31	20.03	21.34
513	21.5	21.91	19.48	16.8	11.9	9.94	10.14	11.95	13.58	18.35	20.06	21.41
514	21.64	22	19.59	16.8	11.97	9.89	10.14	12.04	13.66	18.4	20.2	21.48
515	21.81	22.14	19.64	16.92	12.03	9.98	10.21	12.05	13.66	18.54	20.38	21.57
516	22.09	22.17	19.91	17.16	12.16	10.05	10.06	11.95	13.62	18.75	20.42	21.62
517	22.24	22.15	20.17	17.85	12.89	10.87	10.62	11.32	13.44	18.74	20.46	21.55
518	22.1	22.12	20.19	18.11	13.1	11.18	10.84	11.21	13.37	18.75	20.45	21.57
519	22.05	22.1	20.14	18.1	13.17	11.24	10.85	11.25	13.45	18.74	20.48	21.59
520	22.15	22.32	20.19	17.99	13.29	11.29	10.85	11.5	13.65	18.97	20.73	21.9
521	21.96	22.15	19.95	17.66	13.15	11.14	10.64	11.96	13.68	18.82	20.61	21.77
522	22.09	22.22	19.93	17.43	12.88	10.81	10.39	12.42	13.94	18.89	20.71	21.83
523	22.01	22.18	20.19	16.9	12.01	10.28	10.52	11.75	13.53	18.52	20.05	21.51
524	21.81	22.09	20.04	16.85	12.02	10.25	10.5	11.78	13.55	18.37	19.99	21.39
525	21.63	22.09	19.91	16.79	12	10.17	10.44	11.76	13.57	18.32	20.01	21.33
526	21.63	22.1	19.87	16.75	11.94	10.14	10.41	11.81	13.57	18.38	19.99	21.29
527	21.59	21.96	19.79	16.83	12.05	10.25	10.35	11.69	13.44	18.32	19.92	21.34
528	21.35	21.77	19.52	16.69	11.98	10.24	10.24	11.65	13.47	18.22	19.78	21.27
529	21.4	21.82	19.49	16.74	11.9	10.09	10.15	11.79	13.55	18.31	19.92	21.29
530	21.51	21.85	19.52	16.8	11.89	9.95	10.12	11.88	13.65	18.34	20.01	21.4
531	21.52	21.82	19.55	16.82	11.87	9.89	10.17	11.89	13.58	18.35	20.09	21.41
532	21.46	21.81	19.47	16.79	11.95	9.96	10.21	12.01	13.64	18.37	20.16	21.3
533	21.58	21.9	19.48	16.86	12.07	10.05	10.28	12.03	13.64	18.38	20.24	21.32
534	21.88	22.05	19.75	17.04	12.09	10.03	10.09	12.02	13.6	18.56	20.42	21.52
535	22.1	22.11	20.05	17.66	12.84	10.83	10.56	11.34	13.39	18.6	20.44	21.51
536	21.92	21.91	19.99	17.98	13.02	11.12	10.79	11.17	13.23	18.47	20.25	21.38
537	21.71	21.87	19.92	17.92	13.03	11.13	10.84	11.22	13.25	18.43	20.18	21.42
538	21.99	22.22	20.11	17.95	13.21	11.29	10.87	11.41	13.6	18.79	20.58	21.8
539	22.12	22.28	20	17.75	13.15	11.17	10.66	11.92	13.81	18.92	20.69	21.88
540	22.16	22.31	20.09	17.76	13.2	11.15	10.71	12.09	13.88	18.91	20.75	21.9
541	22.17	22.16	20.24	16.93	12.06	10.24	10.51	11.74	13.49	18.48	20.1	21.59
542	21.9	22.15	20.15	16.86	12	10.19	10.46	11.73	13.54	18.4	20.08	21.52
543	21.8	22.09	20.04	16.79	12	10.21	10.4	11.68	13.48	18.32	20	21.45
544	21.77	22.11	19.97	16.89	12	10.19	10.34	11.75	13.48	18.39	20.03	21.43
545	21.72	22.11	19.87	16.94	12.14	10.25	10.34	11.56	13.34	18.29	19.96	21.38
546	21.46	21.9	19.56	16.78	12.14	10.35	10.3	11.55	13.33	18.19	19.84	21.33
547	21.4	21.88	19.49	16.74	11.98	10.14	10.16	11.76	13.51	18.29	19.91	21.33
548	21.47	21.83	19.53	16.8	11.9	10.01	10.17	11.81	13.57	18.37	20.01	21.41
549	21.49	21.78	19.53	16.85	11.95	9.96	10.18	11.9	13.62	18.38	20.12	21.42
550	21.36	21.65	19.37	16.84	11.93	10.04	10.28	11.95	13.62	18.29	20.13	21.24
551	21.41	21.59	19.34	16.9	12.12	10.07	10.34	12.01	13.68	18.34	20.2	21.18
552	21.64	21.87	19.52	16.91	12.04	10.02	10.12	11.94	13.62	18.42	20.33	21.38
553	21.9	21.99	19.81	17.45	12.59	10.59	10.45	11.45	13.38	18.51	20.35	21.53
554	21.65	21.79	19.75	17.69	12.88	10.99	10.69	11.17	13.16	18.25	20.06	21.27
555	21.54	21.75	19.73	17.66	12.9	11.08	10.82	11.27	13.22	18.2	19.97	21.23
556	21.9	21.99	20.01	17.86	13.08	11.19	10.84	11.33	13.45	18.55	20.32	21.56
557	22.06	22.21	20.03	17.79	13.2	11.21	10.77	11.86	13.75	18.82	20.66	21.81
558	22.15	22.28	20.15	17.96	13.33	11.27	10.9	11.87	13.82	18.89	20.79	21.89
559	22.13	22.11	20.22	16.87	11.97	10.23	10.44	11.74	13.54	18.5	20.11	21.59
560	22.04	22.13	20.14	16.92	11.99	10.21	10.44	11.79	13.59	18.5	20.13	21.56
561	22.04	22.13	20.09	16.92	11.98	10.15	10.4	11.66	13.48	18.41	20.1	21.56
562	21.98	22.19	20.02	17	11.97	10.14	10.33	11.68	13.48	18.44	20.12	21.56
563	21.8	22.11	19.94	16.99	12.09	10.21	10.34	11.52	13.38	18.34	20	21.46
564	21.48	21.96	19.75	16.93	12.16	10.35	10.37	11.41	13.37	18.22	19.84	21.35
565	21.5	21.96	19.61	16.82	11.96	10.19	10.22	11.72	13.47	18.31	19.94	21.42
566	21.51	21.9	19.58	16.83	11.92	10.07	10.22	11.83	13.68	18.39	20.1	21.45
567	21.52	21.83	19.54	16.88	11.97	10	10.23	11.91	13.62	18.39	20.13	21.42
568	21.36	21.58	19.4	16.82	12.08	10.15	10.34	12	13.68	18.38	20.16	21.3
569	21.43	21.52	19.37	16.92	12.18	10.26	10.42	12.07	13.64	18.35	20.21	21.22
570	21.69	21.9	19.56	16.95	12.02	10.02	10.11	11.99	13.61	18.46	20.38	21.42
571	21.93	21.99	19.84	17.35	12.5	10.53	10.37	11.58	13.34	18.45	20.33	21.47
572	21.72	21.73	19.71	17.66	12.84	10.91	10.62	11.32	13.22	18.22	20.07	21.26
573	21.48	21.6	19.65	17.5	12.8	11.01	10.63	11.39	13.22	18.08	19.81	21.12
574	21.72	21.86	19.89	17.74	12.99	11.12	10.76	11.32	13.33	18.3	20.13	21.31
575	21.99	22.08	19.99	17.81	13.12	11.18	10.8	11.67	13.64	18.61	20.48	21.63
576	22.03	22.11	20	17.89	13.19	11.25	10.85	11.78	13.63	18.64	20.52	21.7
577	22.1	22.07	20.21	17.02	12.06	10.32	10.49	11.6	13.4	18.5	20.05	21.61
578	21.92	22.03	20.11	16.98	11.99	10.24	10.47	11.67	13.52	18.43	20.07	21.5
579	22.09	22.09	20.14	16.92	11.98	10.2	10.42	11.77	13.59	18.49	20.14	21.65
580	22.14	22.19	20.12	17.03	11.94	10.19	10.37	11.75	13.47	18.52	20.17	21.6
581	21.95	22.16	20.08	17.09	12.08	10.19	10.34	11.5	13.43	18.41	20.04	21.55
582	21.67	21.97	19.79	16.92	12.08	10.32	10.34	11.48	13.4	18.2	19.85	21.4
583	21.56	21.91	19.74	16.79	12.01	10.26	10.29	11.61	13.48	18.21	19.86	21.42
584	21.57	21.97	19.69	16.8	11.93	10.13	10.19	11.8	13.55	18.34	20.05	21.39
585	21.62	21.91	19.62	16.85	11.95	10.01	10.19	11.91	13.7	18.4	20.13	21.46
586	21.61	21.77	19.53	16.9	12.07	10.19	10.36	11.99	13.73	18.42	20.26	21.5
587	21.64	21.76	19.52	16.89	12.08	10.22	10.41	12.01	13.71	18.45	20.38	21.51
588	21.91	22.02	19.71	17.04	12	10.04	10.08	11.86	13.44	18.5	20.43	21.57
589	22.02	22	19.92	17.39	12.55	10.61	10.41	11.41	13.29	18.35	20.29	21.42
590	21.6	21.69	19.7	17.4	12.77	10.92	10.64	11.26	13.22	18.18	20.1	21.2
591	21.37	21.46	19.58	17.26	12.69	10.95	10.58	11.48	13.28	18.07	19.87	21.06
592	21.59	21.65	19.77	17.58	12.88	11.02	10.72	11.37	13.27	18.16	20	21.16
593	21.97	21.95	20	17.83	13.07	11.16	10.77	11.6	13.53	18.5	20.34	21.5
594	22.09	22.07	20.08	17.9	13.14	11.21	10.79	11.79	13.58	18.63	20.49	21.69
595	22.29	22.3	20.48	17.59	12.31	10.47	10.69	11.19	13.3	18.44	20.1	21.63
596	22.16	22.28	20.38	17.47	12.28	10.47	10.62	11.31	13.38	18.49	20.08	21.65
597	22.1	22.2	20.22	17.06	12.02	10.16	10.38	11.69	13.52	18.53	20.19	21.65
598	22.17	22.19	20.22	17.18	12.07	10.16	10.38	11.71	13.49	18.53	20.19	21.67
599	22.09	22.23	20.22	17.34	12.25	10.35	10.45	11.38	13.32	18.44	20.15	21.59
600	21.93	22.11	19.98	17.13	12.23	10.42	10.45	11.51	13.36	18.33	20	21.51
601	21.72	21.96	19.85	16.91	12.14	10.37	10.29	11.64	13.48	18.31	19.97	21.43
602	21.62	21.87	19.68	16.84	12.02	10.33	10.22	11.76	13.56	18.26	19.96	21.34
603	21.56	21.77	19.56	16.85	11.99	10.12	10.19	11.9	13.63	18.3	20.05	21.39
604	21.66	21.77	19.54	16.84	12.01	10.13	10.34	12.01	13.67	18.36	20.24	21.46
605	21.86	21.97	19.72	16.94	12.03	10.17	10.35	12.04	13.69	18.54	20.51	21.65
606	22.04	22.03	19.81	17.03	12.05	10.05	10.11	11.78	13.4	18.55	20.53	21.61
607	22	21.97	19.9	17.33	12.45	10.59	10.42	11.36	13.18	18.32	20.37	21.48
608	21.89	21.87	19.87	17.4	12.78	10.88	10.65	11.3	13.19	18.3	20.32	21.45
609	21.48	21.51	19.62	17.14	12.7	10.87	10.58	11.49	13.29	18.18	20.03	21.18
610	21.57	21.56	19.71	17.41	12.81	10.99	10.67	11.53	13.29	18.18	20.01	21.2
611	21.85	21.78	19.96	17.77	12.99	11.1	10.74	11.48	13.39	18.31	20.18	21.39
612	22.07	22.08	20.09	17.94	13.15	11.18	10.8	11.66	13.5	18.57	20.49	21.66
613	22.31	22.27	20.42	17.46	12.17	10.33	10.55	11.36	13.36	18.47	20.09	21.63
614	22.11	22.19	20.29	17.24	12.16	10.33	10.5	11.38	13.39	18.45	20.05	21.58
615	22.07	22.15	20.27	17.03	11.98	10.24	10.4	11.7	13.57	18.51	20.2	21.63
616	22.13	22.22	20.26	17.14	12.01	10.19	10.35	11.76	13.6	18.5	20.17	21.65
617	22.14	22.22	20.3	17.38	12.23	10.3	10.42	11.54	13.45	18.49	20.14	21.64
618	21.99	22.13	20.2	17.31	12.31	10.45	10.52	11.47	13.33	18.36	20.11	21.52
619	21.96	22.09	20.11	17.14	12.18	10.41	10.4	11.61	13.42	18.36	20.12	21.58
620	21.69	21.86	19.76	16.88	12.11	10.28	10.27	11.82	13.54	18.32	20.04	21.46
621	21.48	21.6	19.53	16.79	12	10.28	10.23	11.84	13.59	18.22	19.91	21.25
622	21.49	21.65	19.49	16.81	11.93	10.1	10.16	11.93	13.63	18.26	20.06	21.33
623	21.79	21.95	19.74	17	11.99	10.05	10.25	12	13.73	18.45	20.41	21.59
624	21.91	21.96	19.87	17.01	12.03	10.08	10.17	11.96	13.58	18.56	20.49	21.59
625	21.72	21.8	19.81	17.03	12.17	10.27	10.18	11.66	13.38	18.39	20.41	21.49
626	21.88	21.85	19.87	17.22	12.49	10.61	10.44	11.49	13.24	18.36	20.38	21.44
627	21.85	21.76	19.84	17.44	12.82	10.87	10.61	11.36	13.24	18.33	20.3	21.41
628	21.57	21.54	19.65	17.39	12.77	11	10.64	11.39	13.25	18.17	20.05	21.17
629	21.6	21.62	19.76	17.48	12.91	11.04	10.74	11.41	13.3	18.18	20.06	21.23
630	21.93	21.88	20.02	17.81	13.04	11.14	10.79	11.5	13.34	18.33	20.32	21.44
631	21.96	22.04	20.16	16.89	11.94	10.2	10.43	11.59	13.55	18.34	20.02	21.45
632	21.88	21.99	20.08	16.86	11.99	10.27	10.48	11.73	13.72	18.42	20.13	21.42
633	21.94	22.1	20.21	16.95	11.98	10.25	10.4	11.73	13.67	18.47	20.17	21.58
634	22.06	22.25	20.26	17.15	12.04	10.3	10.41	11.88	13.78	18.61	20.28	21.72
635	22.09	22.18	20.33	17.32	12.07	10.22	10.4	11.72	13.57	18.48	20.16	21.61
636	22.05	22.2	20.24	17.33	12.26	10.36	10.42	11.59	13.48	18.39	20.13	21.6
637	21.97	22.07	20.17	17.11	12.16	10.27	10.33	11.74	13.52	18.44	20.18	21.6
638	21.76	21.89	19.84	16.94	12.05	10.18	10.27	11.84	13.69	18.42	20.13	21.49
639	21.5	21.61	19.63	16.87	12.03	10.25	10.25	11.88	13.64	18.31	19.99	21.29
640	21.36	21.49	19.52	16.82	12.04	10.2	10.19	11.88	13.61	18.29	20.04	21.24
641	21.59	21.68	19.61	16.86	12.01	10.1	10.2	11.97	13.7	18.41	20.22	21.46
642	21.79	21.89	19.82	16.98	12.02	10.13	10.22	12.01	13.68	18.54	20.51	21.6
643	21.62	21.72	19.77	16.92	12.04	10.15	10.12	11.84	13.5	18.41	20.35	21.51
644	21.74	21.78	19.86	17.05	12.25	10.31	10.15	11.7	13.39	18.36	20.41	21.48
645	21.97	21.9	20.05	17.37	12.65	10.7	10.43	11.41	13.25	18.36	20.5	21.53
646	21.9	21.84	20.04	17.59	12.89	10.94	10.66	11.26	13.2	18.3	20.34	21.43
647	21.33	21.46	19.62	17.22	12.74	10.96	10.62	11.42	13.15	17.96	19.86	21
648	21.61	21.64	19.72	17.4	12.86	11.03	10.67	11.54	13.32	18.17	20.08	21.22
649	22.04	22.18	20.37	16.91	11.9	10.22	10.43	11.66	13.64	18.34	20.05	21.53
650	21.75	21.95	20.04	16.81	11.89	10.25	10.44	11.67	13.68	18.35	20.03	21.34
651	21.9	22.05	20.15	16.92	11.96	10.23	10.42	11.79	13.68	18.4	20.14	21.51
652	21.92	22.14	20.24	17.1	12.02	10.26	10.45	11.82	13.74	18.47	20.16	21.6
653	22.14	22.37	20.41	17.28	12.05	10.27	10.4	11.86	13.72	18.61	20.28	21.74
654	22.23	22.37	20.42	17.34	12.17	10.25	10.38	11.77	13.55	18.54	20.31	21.76
655	22.02	22.13	20.24	17.14	12.17	10.24	10.34	11.83	13.6	18.48	20.25	21.61
656	21.73	21.93	19.89	16.93	12.03	10.17	10.3	11.89	13.69	18.47	20.19	21.52
657	21.55	21.7	19.7	16.93	12	10.19	10.28	11.93	13.73	18.42	20.17	21.42
658	21.4	21.51	19.55	16.86	11.98	10.15	10.26	11.93	13.65	18.27	20.03	21.31
659	21.51	21.6	19.54	16.86	12	10.14	10.17	11.93	13.67	18.35	20.16	21.38
660	21.77	21.89	19.76	17	12.04	10.2	10.25	12.03	13.74	18.49	20.45	21.64
661	21.69	21.75	19.73	16.98	12.02	10.15	10.19	11.93	13.62	18.48	20.39	21.55
662	21.68	21.81	19.8	17.04	12.14	10.11	10.17	11.81	13.5	18.41	20.41	21.52
663	21.96	22	20.08	17.39	12.57	10.57	10.37	11.4	13.31	18.36	20.51	21.54
664	21.92	21.91	20.08	17.72	12.89	10.95	10.62	11.23	13.14	18.27	20.38	21.44
665	21.17	21.3	19.53	17.03	12.66	10.83	10.56	11.41	13.2	17.93	19.78	21
666	21.3	21.42	19.53	17.08	12.66	10.95	10.57	11.63	13.2	17.99	19.93	21.11
667	21.9	22.03	20.2	16.83	11.94	10.23	10.42	11.57	13.51	18.2	19.83	21.43
668	21.65	21.77	19.95	16.7	11.89	10.23	10.47	11.66	13.63	18.19	19.82	21.25
669	21.65	21.86	19.88	16.75	11.98	10.33	10.49	11.76	13.62	18.24	19.92	21.3
670	21.81	22.08	20.13	17.02	12.04	10.29	10.45	11.79	13.79	18.4	20.12	21.52
671	22.04	22.34	20.34	17.15	12.11	10.3	10.47	11.87	13.76	18.5	20.21	21.71
672	22.08	22.35	20.38	17.17	12.06	10.27	10.44	11.88	13.69	18.56	20.32	21.75
673	22.06	22.33	20.33	17.23	12.14	10.29	10.4	11.87	13.71	18.55	20.3	21.7
674	21.9	22.17	20.2	17.16	12.15	10.25	10.38	11.91	13.75	18.53	20.38	21.71
675	21.89	22.09	20.02	17.08	12.06	10.19	10.28	11.91	13.75	18.55	20.38	21.68
676	21.7	21.91	19.83	16.98	12.04	10.15	10.27	11.88	13.67	18.45	20.26	21.54
677	21.65	21.84	19.78	16.94	12.11	10.19	10.2	11.93	13.69	18.38	20.25	21.51
678	21.79	21.89	19.77	17.03	12.07	10.17	10.22	11.95	13.72	18.47	20.38	21.64
679	21.83	21.92	19.79	17.03	12	10.22	10.26	11.94	13.63	18.5	20.51	21.67
680	21.77	21.86	19.85	17.1	12.11	10.15	10.16	11.67	13.44	18.44	20.51	21.6
681	22.01	22.04	20.21	17.47	12.63	10.61	10.47	11.29	13.23	18.44	20.55	21.6
682	21.84	21.83	20.08	17.68	12.8	10.89	10.62	11.19	13.13	18.2	20.32	21.4
683	21.01	21.14	19.45	16.88	12.53	10.84	10.51	11.38	13.08	17.77	19.74	20.89
684	21.19	21.4	19.53	17.01	12.55	10.86	10.45	11.64	13.24	17.97	19.97	21.15
685	21.56	21.82	19.82	16.62	11.85	10.2	10.43	11.51	13.47	17.98	19.62	21.17
686	21.55	21.78	19.79	16.63	11.84	10.25	10.48	11.66	13.63	18.16	19.79	21.27
687	21.59	21.88	19.84	16.71	11.91	10.28	10.56	11.8	13.7	18.28	19.95	21.34
688	21.75	22.05	20.04	16.88	12.01	10.29	10.55	11.82	13.75	18.33	20.09	21.48
689	21.93	22.16	20.24	17.05	12.15	10.39	10.53	11.79	13.72	18.35	20.09	21.52
690	21.95	22.19	20.29	17.11	12.15	10.33	10.48	11.82	13.71	18.43	20.2	21.57
691	21.91	22.17	20.24	17.1	12.2	10.33	10.45	11.81	13.59	18.35	20.12	21.53
692	22.03	22.25	20.31	17.25	12.3	10.35	10.45	11.71	13.56	18.47	20.28	21.6
693	22.21	22.38	20.35	17.33	12.28	10.27	10.34	11.71	13.54	18.56	20.51	21.72
694	22.07	22.21	20.17	17.18	12.24	10.26	10.24	11.82	13.61	18.55	20.46	21.67
695	21.85	22.01	19.99	17.12	12.15	10.21	10.2	11.88	13.67	18.51	20.42	21.66
696	21.91	22.05	19.91	17.09	12.06	10.16	10.2	11.87	13.67	18.52	20.45	21.68
697	22.06	22.11	19.99	17.08	12.05	10.19	10.19	11.93	13.63	18.51	20.61	21.75
698	22.03	22.03	20.04	17.12	12.12	10.19	10.16	11.63	13.4	18.51	20.65	21.66
699	22.1	22.1	20.3	17.56	12.6	10.61	10.42	11.24	13.23	18.41	20.6	21.66
700	21.68	21.75	20.07	17.67	12.71	10.85	10.61	11.19	13.13	18.19	20.32	21.39
701	20.78	20.93	19.28	16.8	12.45	10.74	10.5	11.4	13.06	17.71	19.57	20.72
702	21.11	21.22	19.44	16.96	12.46	10.69	10.38	11.69	13.31	18	20.01	21.12
703	21.13	21.2	19.41	17.01	12.37	10.6	10.34	11.88	13.39	18.12	20.06	21.2
704	20.95	20.79	19.16	16.98	12.19	10.61	10.36	11.99	13.36	17.95	19.69	20.68
705	21.03	20.82	19.16	17.07	12.26	10.67	10.4	12.08	13.39	18.06	19.63	20.73
706	21.23	21.08	19.38	17.21	12.36	10.78	10.47	12.24	13.46	18.2	19.93	21.06
707	21.46	21.32	19.61	17.42	12.57	10.9	10.57	12.37	13.69	18.39	20.3	21.36
708	21.67	21.53	19.8	17.55	12.66	10.95	10.65	12.49	13.78	18.59	20.64	21.67
709	21.25	21.34	19.38	16.37	11.74	10.17	10.39	11.49	13.36	17.98	19.33	20.71
710	21.33	21.5	19.53	16.5	11.83	10.21	10.48	11.64	13.52	18.04	19.59	20.94
711	21.5	21.69	19.67	16.59	11.87	10.3	10.57	11.79	13.66	18.17	19.76	21.2
712	21.65	21.93	19.92	16.72	11.99	10.35	10.62	11.78	13.65	18.24	19.93	21.33
713	21.72	21.98	20	16.84	12.16	10.37	10.6	11.8	13.59	18.24	19.9	21.36
714	21.82	21.99	20.03	17	12.19	10.46	10.61	11.82	13.64	18.23	19.97	21.38
715	21.87	22.11	20.24	17.15	12.34	10.48	10.6	11.74	13.63	18.27	20.1	21.44
716	22.12	22.28	20.39	17.38	12.39	10.49	10.56	11.58	13.47	18.42	20.33	21.63
717	22.22	22.29	20.35	17.41	12.44	10.45	10.52	11.53	13.46	18.4	20.37	21.6
718	21.98	22.05	20.13	17.12	12.21	10.29	10.35	11.71	13.51	18.34	20.31	21.5
719	21.73	21.81	19.89	16.92	12.01	10.21	10.28	11.87	13.63	18.31	20.26	21.52
720	21.83	21.91	19.87	16.97	12.02	10.16	10.23	11.82	13.57	18.36	20.4	21.55
721	22.12	22.15	20.03	17.11	12.01	10.15	10.18	11.7	13.5	18.44	20.61	21.64
722	22.28	22.21	20.19	17.26	12.17	10.17	10.13	11.53	13.41	18.51	20.72	21.77
723	22.36	22.22	20.42	17.84	12.67	10.52	10.35	11.26	13.27	18.43	20.7	21.73
724	21.79	21.78	20.06	17.67	12.73	10.79	10.53	11.17	13.16	18.25	20.36	21.44
725	20.65	20.68	19.08	16.72	12.38	10.68	10.48	11.4	13.03	17.6	19.42	20.62
726	20.73	20.75	19.1	16.73	12.32	10.66	10.43	11.58	13.12	17.68	19.63	20.71
727	20.96	20.96	19.26	16.98	12.39	10.63	10.38	11.84	13.34	17.99	19.92	21.01
728	20.98	20.89	19.25	17.02	12.3	10.64	10.37	11.94	13.43	18.06	19.8	20.87
729	21.02	20.82	19.16	17.05	12.31	10.69	10.45	12.09	13.41	18.04	19.52	20.67
730	21.11	20.95	19.28	17.14	12.42	10.83	10.56	12.15	13.48	18.13	19.75	20.85
731	21.34	21.13	19.53	17.34	12.6	11.01	10.67	12.3	13.63	18.33	20.11	21.16
732	21.49	21.4	19.7	17.49	12.73	11.08	10.73	12.39	13.72	18.48	20.4	21.5
733	21.27	21.34	19.43	16.37	11.78	10.19	10.5	11.46	13.38	18	19.27	20.71
734	21.47	21.62	19.76	16.61	12.03	10.38	10.64	11.57	13.48	17.96	19.55	21.04
735	21.43	21.62	19.73	16.58	11.99	10.43	10.72	11.72	13.59	18.03	19.64	21.06
736	21.45	21.69	19.75	16.62	12.02	10.44	10.69	11.76	13.59	18.1	19.71	21.15
737	21.73	21.92	19.93	16.76	12.11	10.45	10.66	11.81	13.67	18.17	19.84	21.27
738	21.91	21.98	20.06	16.9	12.22	10.45	10.65	11.77	13.63	18.21	19.91	21.35
739	21.99	22.06	20.18	17.03	12.37	10.51	10.65	11.72	13.6	18.26	20.04	21.43
740	22.08	22.18	20.23	17.28	12.38	10.5	10.63	11.6	13.51	18.25	20.16	21.49
741	22.1	22.1	20.26	17.34	12.36	10.48	10.62	11.52	13.34	18.18	20.11	21.41
742	21.88	21.9	20.07	17.06	12.17	10.31	10.43	11.69	13.51	18.2	20.13	21.42
743	21.57	21.6	19.77	16.83	11.95	10.2	10.32	11.85	13.57	18.18	20.13	21.38
744	21.62	21.69	19.74	16.86	12.04	10.19	10.28	11.74	13.46	18.19	20.17	21.38
745	22.09	22.09	19.99	17.08	12.11	10.21	10.19	11.57	13.4	18.37	20.48	21.56
746	22.41	22.37	20.32	17.43	12.31	10.18	10.17	11.44	13.35	18.48	20.73	21.85
747	22.54	22.49	20.55	18.03	12.7	10.53	10.37	11.23	13.29	18.45	20.78	21.86
748	22.35	22.22	20.45	18.06	12.84	10.81	10.53	11.27	13.29	18.39	20.67	21.75
749	20.95	20.92	19.38	17.04	12.45	10.71	10.51	11.32	13.11	17.81	19.77	20.9
750	20.72	20.64	19	16.77	12.26	10.58	10.41	11.65	13.13	17.75	19.48	20.65
751	20.91	20.86	19.2	16.94	12.31	10.64	10.36	11.82	13.35	17.97	19.86	20.89
752	20.97	20.91	19.33	17.08	12.32	10.65	10.45	11.86	13.44	18.07	19.91	20.91
753	21.09	20.98	19.29	17.11	12.44	10.77	10.5	11.99	13.48	18.14	19.71	20.82
754	21.01	20.9	19.23	17.16	12.58	10.99	10.68	11.97	13.46	18.04	19.61	20.72
755	21.34	21.18	19.56	17.43	12.82	11.18	10.81	12.17	13.7	18.41	20.01	21.12
756	21.57	21.42	19.79	17.73	12.98	11.27	10.9	12.43	13.76	18.54	20.19	21.42
757	21.74	21.77	20	16.69	12.03	10.29	10.64	11.32	13.38	17.98	19.56	21.09
758	21.81	21.87	20.11	16.78	12.08	10.4	10.75	11.52	13.44	18.12	19.68	21.23
759	21.51	21.66	19.87	16.69	12.1	10.41	10.8	11.65	13.54	18.12	19.65	21.07
760	21.3	21.53	19.75	16.58	12.04	10.5	10.78	11.7	13.58	17.98	19.49	20.87
761	21.56	21.74	19.82	16.65	12.1	10.43	10.73	11.84	13.69	18.11	19.73	21.1
762	21.7	21.84	19.87	16.69	12.08	10.42	10.66	11.85	13.6	18.13	19.8	21.24
763	21.73	21.83	19.93	16.76	12.17	10.42	10.65	11.74	13.6	18.12	19.78	21.23
764	21.69	21.81	19.94	16.86	12.2	10.46	10.62	11.7	13.49	18.04	19.84	21.21
765	21.66	21.72	19.95	16.88	12.22	10.48	10.59	11.57	13.44	18.05	19.86	21.16
766	21.56	21.59	19.81	16.8	12.08	10.35	10.47	11.74	13.52	18.07	19.92	21.27
767	21.29	21.38	19.54	16.7	11.96	10.27	10.35	11.77	13.48	18.01	19.87	21.16
768	21.43	21.48	19.62	16.78	12.02	10.24	10.32	11.73	13.44	18.11	20.06	21.23
769	21.81	21.81	19.91	17.04	12.15	10.21	10.23	11.64	13.44	18.24	20.37	21.48
770	22.16	22.11	20.17	17.24	12.3	10.3	10.21	11.55	13.33	18.34	20.57	21.63
771	22.39	22.32	20.39	17.63	12.58	10.48	10.43	11.3	13.26	18.33	20.61	21.73
772	22.41	22.37	20.44	18	12.76	10.76	10.52	11.3	13.32	18.47	20.79	21.8
773	21.59	21.64	19.94	17.5	12.64	10.72	10.55	11.23	13.21	18.15	20.21	21.36
774	21.07	21.14	19.45	17.09	12.44	10.68	10.49	11.33	13.1	17.89	19.79	20.99
775	20.92	20.9	19.38	17.07	12.38	10.68	10.5	11.56	13.25	17.96	19.77	20.91
776	20.94	20.88	19.34	17.02	12.41	10.69	10.56	11.63	13.35	18.03	19.8	20.87
777	21.1	20.98	19.3	17.22	12.59	10.87	10.62	11.83	13.53	18.15	19.84	20.96
778	21.22	21.09	19.41	17.34	12.76	11.02	10.78	11.93	13.56	18.26	19.77	21
779	21.54	21.39	19.79	17.76	13.04	11.24	10.93	12.13	13.76	18.52	20.11	21.4
780	21.7	21.59	19.91	18	13.19	11.31	10.96	12.44	13.75	18.62	20.18	21.52
781	22.18	22.21	20.37	17.13	12.14	10.31	10.71	11.26	13.33	18.1	19.66	21.34
782	21.94	21.99	20.24	16.86	12.01	10.35	10.74	11.62	13.57	18.22	19.8	21.25
783	21.65	21.85	20.07	16.85	12.12	10.43	10.83	11.61	13.59	18.14	19.57	21
784	21.56	21.77	20.11	16.95	12.28	10.56	10.95	11.62	13.6	18.01	19.52	20.98
785	21.47	21.68	19.87	16.71	12.13	10.48	10.8	11.83	13.65	18.09	19.62	20.97
786	21.61	21.8	19.77	16.72	12.08	10.38	10.69	11.84	13.67	18.24	19.81	21.16
787	21.6	21.73	19.73	16.67	12.07	10.4	10.66	11.76	13.58	18.13	19.78	21.06
788	21.3	21.56	19.64	16.66	12.03	10.37	10.63	11.77	13.55	18.11	19.68	20.96
789	21.27	21.44	19.55	16.68	12	10.35	10.51	11.74	13.49	18.05	19.7	21.01
790	21.27	21.4	19.45	16.7	12.04	10.37	10.5	11.72	13.49	18.05	19.79	21.08
791	21.24	21.32	19.42	16.71	12	10.26	10.4	11.71	13.44	18.01	19.76	21.03
792	21.33	21.31	19.47	16.76	12	10.28	10.34	11.74	13.44	18.1	19.97	21.12
793	21.41	21.38	19.53	16.86	12.06	10.26	10.32	11.69	13.45	18.07	20.11	21.23
794	21.7	21.66	19.76	17.02	12.1	10.29	10.29	11.61	13.34	18.14	20.32	21.38
795	22.17	22.07	20.11	17.3	12.36	10.49	10.45	11.32	13.19	18.24	20.42	21.56
796	22.12	22.1	20.18	17.5	12.52	10.6	10.44	11.25	13.26	18.32	20.54	21.59
797	22.13	22.2	20.26	17.72	12.69	10.69	10.56	11.32	13.32	18.39	20.63	21.7
798	22.19	22.17	20.34	17.99	12.79	10.79	10.61	11.36	13.36	18.43	20.65	21.74
799	21.77	21.8	20.08	17.82	12.74	10.83	10.68	11.34	13.3	18.28	20.37	21.54
800	21.35	21.38	19.8	17.57	12.66	10.84	10.66	11.35	13.32	18.14	20.12	21.3
801	21.13	21.05	19.59	17.41	12.73	10.92	10.68	11.54	13.42	18.11	19.85	21.18
802	21.3	21.15	19.64	17.54	12.84	11.02	10.76	11.9	13.55	18.25	19.92	21.17
803	21.65	21.45	19.87	17.91	13.07	11.17	10.86	12.11	13.66	18.45	20.09	21.5
804	21.84	21.66	20.02	18.05	13.19	11.32	10.95	12.28	13.84	18.67	20.46	21.81
805	21.95	21.93	20.18	16.83	12.03	10.2	10.63	11.48	13.51	18.21	19.67	21.2
806	21.76	21.91	20.1	16.78	12.03	10.29	10.67	11.72	13.68	18.35	19.72	21.12
807	21.72	21.92	20.17	16.91	12.14	10.38	10.8	11.73	13.61	18.41	19.51	21.01
808	21.95	22.12	20.32	17.17	12.34	10.5	10.84	11.58	13.68	18.25	19.67	21.16
809	21.59	21.78	20.02	16.81	12.21	10.5	10.83	11.81	13.69	18.18	19.63	21
810	21.63	21.8	19.86	16.78	12.05	10.4	10.68	11.86	13.71	18.33	19.85	21.15
811	21.43	21.65	19.63	16.73	11.99	10.36	10.59	11.83	13.65	18.21	19.76	20.95
812	21.22	21.42	19.5	16.75	11.97	10.33	10.62	11.8	13.64	18.09	19.68	20.88
813	21.2	21.36	19.48	16.76	12.02	10.35	10.53	11.82	13.55	18.14	19.64	20.92
814	21.23	21.34	19.44	16.76	11.96	10.28	10.46	11.79	13.54	18.14	19.77	21.06
815	21.35	21.41	19.52	16.85	12.03	10.3	10.42	11.76	13.53	18.13	19.9	21.15
816	21.33	21.33	19.46	16.83	12	10.28	10.38	11.71	13.47	18.07	19.91	21.03
817	21.29	21.27	19.42	16.82	11.96	10.25	10.32	11.64	13.39	18	19.96	21.05
818	21.68	21.66	19.69	16.97	12.1	10.33	10.35	11.66	13.41	18.17	20.26	21.41
819	22.23	22.16	20.13	17.31	12.29	10.39	10.41	11.52	13.32	18.31	20.54	21.64
820	22.06	22.02	20.09	17.32	12.35	10.42	10.42	11.51	13.35	18.26	20.45	21.58
821	21.94	22	20.11	17.5	12.47	10.53	10.46	11.35	13.32	18.22	20.45	21.57
822	22.29	22.37	20.48	18.03	12.71	10.76	10.61	11.34	13.38	18.36	20.64	21.73
823	22.55	22.6	20.75	18.43	12.94	10.95	10.76	11.49	13.51	18.49	20.82	21.97
824	22.44	22.59	20.68	18.46	12.98	10.98	10.8	11.51	13.44	18.41	20.73	21.9
825	21.91	22.01	20.27	18.14	12.98	11.03	10.78	11.53	13.52	18.38	20.49	21.7
826	21.38	21.35	19.83	17.68	12.88	11.02	10.81	11.78	13.53	18.23	20.03	21.35
827	21.36	21.18	19.72	17.63	12.85	11.06	10.77	11.89	13.53	18.21	20.01	21.31
828	21.59	21.4	19.82	17.75	12.97	11.15	10.91	12.15	13.67	18.46	20.52	21.73
829	21.38	21.4	19.45	16.49	11.85	10.21	10.57	11.53	13.44	18.19	19.35	20.74
830	21.44	21.5	19.59	16.62	11.91	10.3	10.61	11.68	13.52	18.43	19.37	20.76
831	21.45	21.64	19.78	16.67	11.97	10.36	10.72	11.85	13.6	18.71	19.43	20.81
832	21.7	21.92	20.06	16.78	12.11	10.35	10.72	11.76	13.7	18.35	19.65	21.07
833	21.63	21.77	19.98	16.82	12.12	10.38	10.73	11.81	13.72	18.29	19.7	21.01
834	21.57	21.67	19.81	16.87	12.08	10.36	10.71	11.86	13.74	18.34	19.81	21.13
835	21.4	21.52	19.65	16.8	12.01	10.33	10.66	11.86	13.68	18.28	19.79	21.02
836	21.31	21.52	19.57	16.85	12.01	10.3	10.59	11.87	13.59	18.25	19.71	20.96
837	21.34	21.46	19.56	16.89	12.03	10.31	10.56	11.86	13.57	18.25	19.77	21.03
838	21.3	21.47	19.48	16.82	11.96	10.23	10.48	11.8	13.52	18.23	19.7	21.08
839	21.57	21.67	19.73	17.05	12.06	10.22	10.44	11.81	13.65	18.31	19.94	21.33
840	21.56	21.66	19.62	17.06	12.08	10.25	10.4	11.83	13.62	18.27	20.01	21.28
841	21.6	21.67	19.63	17.03	12.07	10.23	10.37	11.74	13.52	18.2	20.07	21.29
842	21.88	21.9	19.84	17.15	12.14	10.31	10.33	11.73	13.55	18.29	20.31	21.53
843	22.22	22.25	20.13	17.34	12.23	10.32	10.37	11.69	13.52	18.38	20.49	21.65
844	22.22	22.19	20.28	17.47	12.29	10.33	10.4	11.68	13.53	18.4	20.58	21.74
845	22.26	22.35	20.37	17.73	12.5	10.55	10.5	11.43	13.39	18.33	20.54	21.68
846	22.49	22.63	20.64	18.18	12.73	10.75	10.66	11.39	13.44	18.4	20.74	21.87
847	22.54	22.61	20.69	18.33	12.87	10.83	10.69	11.4	13.42	18.29	20.71	21.87
848	22.81	22.85	20.89	18.6	13	10.98	10.82	11.52	13.48	18.34	20.84	22.11
849	22.3	22.36	20.58	18.37	12.97	11.02	10.76	11.5	13.33	18.24	20.57	21.77
850	21.49	21.41	19.85	17.73	12.8	10.95	10.73	11.41	13.3	17.97	20.09	21.32
851	21.07	20.87	19.42	17.35	12.73	10.91	10.73	11.78	13.31	17.96	19.94	21.2
852	21.33	21.07	19.53	17.43	12.64	10.97	10.73	12.18	13.48	18.26	20.28	21.52
853	21.46	21.45	19.41	16.56	11.83	10.19	10.57	11.59	13.4	18.36	19.26	20.56
854	21.49	21.51	19.59	16.68	11.95	10.31	10.65	11.69	13.56	18.53	19.49	20.79
855	21.5	21.62	19.73	16.71	11.97	10.35	10.67	11.78	13.64	18.48	19.56	20.93
856	21.57	21.74	19.87	16.77	12.07	10.31	10.69	11.8	13.78	18.43	19.75	21.06
857	21.54	21.66	19.88	16.83	12.04	10.36	10.67	11.8	13.78	18.33	19.79	21.16
858	21.63	21.72	19.84	16.93	12.04	10.37	10.68	11.85	13.8	18.44	19.95	21.27
859	21.44	21.6	19.67	16.81	12.02	10.37	10.66	11.82	13.69	18.29	19.77	21.01
860	21.4	21.59	19.64	16.93	12.09	10.31	10.56	11.88	13.68	18.37	19.74	21.03
861	21.42	21.6	19.67	16.93	12.06	10.28	10.54	11.89	13.59	18.39	19.82	21.14
862	21.53	21.67	19.73	17.02	12.11	10.25	10.46	11.86	13.6	18.37	19.85	21.25
863	21.56	21.68	19.8	17.08	12.1	10.29	10.46	11.75	13.6	18.26	19.82	21.23
864	21.65	21.81	19.77	17.13	12.2	10.31	10.47	11.73	13.55	18.27	19.87	21.33
865	21.62	21.8	19.77	17.18	12.13	10.27	10.42	11.74	13.56	18.29	20.03	21.34
866	21.61	21.76	19.78	17.13	12.1	10.26	10.41	11.71	13.45	18.18	20.09	21.28
867	21.9	22.01	19.99	17.24	12.17	10.3	10.39	11.75	13.51	18.27	20.32	21.54
868	22.14	22.27	20.19	17.43	12.31	10.35	10.42	11.64	13.47	18.29	20.49	21.65
869	22.58	22.6	20.6	18.08	12.65	10.61	10.6	11.39	13.46	18.36	20.68	21.86
870	22.78	22.8	20.78	18.37	12.82	10.81	10.66	11.4	13.41	18.3	20.73	21.95
871	22.52	22.52	20.51	18.13	12.8	10.75	10.64	11.29	13.26	18.14	20.54	21.69
872	22.47	22.47	20.52	18.13	12.81	10.83	10.71	11.38	13.35	18.19	20.62	21.79
873	22.41	22.36	20.53	18.28	12.89	10.93	10.75	11.43	13.26	18.05	20.51	21.79
874	21.4	21.3	19.72	17.57	12.65	10.87	10.69	11.36	13.09	17.8	19.87	21.13
875	20.91	20.71	19.23	17.17	12.56	10.82	10.69	11.79	13.19	17.91	19.89	21.13
876	21	20.8	19.2	17.22	12.46	10.8	10.67	12.1	13.23	17.97	19.98	21.29
877	21.61	21.53	19.53	16.65	11.94	10.35	10.63	11.66	13.52	18.54	19.48	20.76
878	21.52	21.52	19.53	16.67	11.94	10.3	10.64	11.64	13.56	18.57	19.44	20.75
879	21.38	21.5	19.56	16.62	11.9	10.26	10.6	11.65	13.52	18.32	19.48	20.76
880	21.37	21.53	19.71	16.68	11.99	10.29	10.68	11.69	13.57	18.28	19.58	20.85
881	21.43	21.57	19.7	16.82	12.02	10.38	10.67	11.84	13.64	18.4	19.73	21
882	21.48	21.63	19.69	16.88	12.05	10.35	10.65	11.86	13.67	18.38	19.8	21.07
883	21.43	21.63	19.66	16.87	12.07	10.31	10.62	11.84	13.68	18.44	19.8	21.07
884	21.25	21.46	19.48	16.81	12.02	10.31	10.56	11.83	13.53	18.32	19.61	20.9
885	21.21	21.38	19.46	16.87	12.02	10.33	10.57	11.82	13.5	18.35	19.6	20.9
886	21.35	21.46	19.59	16.89	12.01	10.29	10.55	11.82	13.51	18.29	19.74	21.09
887	21.51	21.58	19.75	17	12.1	10.29	10.47	11.76	13.45	18.21	19.84	21.23
888	21.45	21.56	19.69	17.05	12.13	10.25	10.45	11.71	13.37	18.1	19.79	21.17
889	21.19	21.35	19.47	16.93	12.02	10.3	10.43	11.68	13.32	17.99	19.64	20.99
890	21.23	21.36	19.39	16.91	12	10.26	10.39	11.67	13.31	17.98	19.67	20.95
891	21.79	21.85	19.74	17.07	12.14	10.3	10.4	11.72	13.4	18.14	20.14	21.34
892	22.19	22.2	20.07	17.41	12.29	10.36	10.44	11.63	13.46	18.28	20.44	21.64
893	22.36	22.3	20.32	17.69	12.49	10.52	10.55	11.38	13.31	18.18	20.48	21.67
894	22.57	22.52	20.5	17.9	12.62	10.64	10.63	11.37	13.28	18.22	20.58	21.73
895	22.48	22.35	20.38	17.93	12.67	10.69	10.64	11.32	13.19	18.03	20.44	21.62
896	22.42	22.16	20.25	17.83	12.63	10.68	10.66	11.34	13.23	18.06	20.42	21.63
897	22.22	22.08	20.27	17.94	12.77	10.82	10.74	11.38	13.22	17.93	20.42	21.69
898	21.13	21.09	19.46	17.34	12.56	10.8	10.67	11.34	13	17.58	19.83	21.03
899	20.56	20.51	18.94	16.96	12.26	10.65	10.62	11.84	13	17.66	19.57	20.78
900	20.64	20.55	18.94	17.02	12.2	10.57	10.57	11.94	13.03	17.73	19.5	20.7
901	21.46	21.46	19.5	16.54	11.9	10.28	10.62	11.57	13.42	18.47	19.36	20.68
902	21.25	21.42	19.49	16.5	11.85	10.18	10.55	11.51	13.41	18.22	19.36	20.62
903	21.17	21.38	19.43	16.47	11.82	10.15	10.63	11.61	13.43	18.09	19.23	20.56
904	21.33	21.47	19.43	16.63	11.98	10.3	10.62	11.72	13.51	18.31	19.41	20.75
905	21.34	21.47	19.49	16.77	12.06	10.46	10.73	11.8	13.54	18.39	19.54	20.77
906	21.21	21.26	19.35	16.75	11.96	10.41	10.73	11.78	13.46	18.32	19.45	20.66
907	21.14	21.25	19.35	16.78	11.99	10.41	10.64	11.8	13.41	18.32	19.37	20.6
908	21.17	21.23	19.32	16.79	12.02	10.41	10.66	11.85	13.42	18.28	19.43	20.65
909	21.22	21.42	19.35	16.83	12.01	10.42	10.67	11.82	13.44	18.27	19.66	20.91
910	21.3	21.4	19.45	16.85	11.99	10.3	10.55	11.78	13.38	18.17	19.75	21.09
911	21.25	21.26	19.45	16.84	12	10.24	10.5	11.69	13.29	18.03	19.69	21.02
912	21.18	21.28	19.4	16.82	12.04	10.21	10.47	11.67	13.21	17.94	19.6	20.94
913	20.95	21.06	19.26	16.77	11.95	10.26	10.48	11.72	13.15	17.92	19.45	20.68
914	21.08	21.13	19.27	16.77	11.94	10.2	10.43	11.72	13.18	17.95	19.55	20.8
915	21.65	21.65	19.6	16.96	12.06	10.24	10.42	11.73	13.34	18.04	20	21.3
916	22.03	22.06	19.92	17.19	12.22	10.27	10.43	11.67	13.41	18.14	20.34	21.54
917	22.04	21.99	19.96	17.27	12.3	10.39	10.51	11.53	13.28	18.06	20.34	21.49
918	22.08	21.96	19.94	17.22	12.29	10.45	10.54	11.55	13.29	18.05	20.36	21.53
919	21.94	21.8	19.85	17.15	12.24	10.42	10.5	11.41	13.17	17.93	20.29	21.43
920	21.85	21.58	19.69	17.23	12.3	10.39	10.49	11.59	13.21	17.92	20.26	21.41
921	21.6	21.32	19.6	17.26	12.41	10.53	10.57	11.51	13.18	17.88	20.16	21.32
922	20.88	20.68	19.26	17.1	12.38	10.65	10.62	11.48	13.06	17.68	19.85	21.05
923	20.42	20.36	18.78	16.85	12.15	10.51	10.53	11.76	12.89	17.51	19.27	20.48
924	20.49	20.51	18.88	16.83	12.09	10.49	10.47	11.7	12.87	17.48	18.89	20.16
925	21.25	21.28	19.41	16.41	11.79	10.21	10.5	11.49	13.32	18.28	19.18	20.56
926	21.15	21.28	19.33	16.33	11.74	10.06	10.55	11.43	13.29	18.07	19.2	20.49
927	21.11	21.39	19.39	16.39	11.78	10.14	10.54	11.54	13.34	17.98	19.2	20.61
928	21.29	21.43	19.41	16.61	11.91	10.3	10.66	11.67	13.45	18.25	19.39	20.72
929	21.23	21.24	19.34	16.66	12	10.45	10.71	11.73	13.43	18.3	19.43	20.65
930	21.13	21.13	19.18	16.66	11.95	10.47	10.73	11.76	13.34	18.28	19.24	20.46
931	21.13	21.14	19.2	16.77	12.05	10.48	10.73	11.84	13.38	18.24	19.33	20.56
932	21.11	21.24	19.29	16.79	11.97	10.4	10.71	11.81	13.34	18.21	19.47	20.68
933	21.16	21.34	19.37	16.76	11.97	10.41	10.66	11.83	13.37	18.14	19.66	20.94
934	21.16	21.15	19.35	16.73	11.94	10.29	10.57	11.78	13.26	18.11	19.57	21
935	20.97	20.92	19.12	16.67	11.92	10.22	10.54	11.72	13.16	17.98	19.33	20.78
936	20.71	20.8	18.99	16.63	11.87	10.17	10.48	11.7	13.04	17.91	19.09	20.44
937	20.81	20.9	19.05	16.66	11.92	10.2	10.5	11.69	13.08	17.91	19.21	20.46
938	21.1	21.14	19.22	16.81	11.97	10.2	10.46	11.75	13.13	17.98	19.58	20.76
939	21.68	21.59	19.67	16.97	11.98	10.21	10.42	11.75	13.33	17.99	20.03	21.23
940	21.96	21.9	19.79	17.13	12.15	10.25	10.44	11.59	13.33	18.04	20.21	21.44
941	21.73	21.72	19.6	17	12.13	10.34	10.47	11.52	13.23	17.9	20.09	21.25
942	21.58	21.57	19.45	16.96	12.08	10.27	10.48	11.62	13.23	17.9	20.16	21.3
943	21.28	21.2	19.31	16.84	12.02	10.27	10.45	11.64	13.16	17.76	20.04	21.15
944	21.15	20.94	19.25	16.84	12.04	10.31	10.53	11.66	13.16	17.83	20.03	21.18
945	21.05	20.69	19.22	16.97	12.16	10.42	10.53	11.54	13.13	17.79	20.01	21.21
946	20.48	20.29	18.95	16.8	12.16	10.52	10.65	11.46	13.02	17.59	19.59	20.88
947	20.27	20.35	18.66	16.66	12	10.46	10.54	11.62	12.81	17.29	18.78	20.11
948	20.47	20.55	18.94	16.86	12.2	10.46	10.42	11.54	12.84	17.57	18.67	19.89
949	21.21	21.16	19.19	16.38	11.84	10.29	10.56	11.51	13.28	18.23	19.04	20.38
950	21.04	20.96	19.03	16.23	11.69	10.1	10.46	11.44	13.16	18.05	18.91	20.29
951	21.12	21.14	19.18	16.4	11.78	10.12	10.6	11.56	13.28	18.15	19.13	20.44
952	21.2	21.22	19.28	16.6	11.97	10.33	10.68	11.72	13.35	18.27	19.27	20.55
953	21.07	21.06	19.15	16.58	11.91	10.37	10.74	11.78	13.32	18.26	19.15	20.44
954	21.13	21.08	19.15	16.73	11.99	10.53	10.8	11.86	13.32	18.27	19.15	20.39
955	21.09	21.03	19.09	16.7	11.95	10.49	10.77	11.81	13.32	18.22	19.13	20.4
956	20.96	21.06	19.18	16.7	11.96	10.37	10.68	11.81	13.31	18.16	19.21	20.6
957	21.03	21.13	19.22	16.75	11.93	10.45	10.68	11.77	13.27	18.12	19.38	20.68
958	20.97	21	19.16	16.64	11.93	10.3	10.63	11.74	13.17	18.01	19.32	20.75
959	20.77	20.72	19	16.59	11.82	10.25	10.54	11.68	13.07	17.91	19.04	20.45
960	20.71	20.65	18.93	16.58	11.89	10.19	10.59	11.71	13.07	17.95	19.02	20.31
961	20.69	20.74	18.95	16.72	11.88	10.23	10.52	11.73	13.06	17.97	19.12	20.44
962	21.01	20.99	19.16	16.79	11.9	10.26	10.52	11.71	13.11	17.92	19.48	20.67
963	21.3	21.31	19.39	16.86	11.97	10.17	10.43	11.67	13.13	17.88	19.78	20.98
964	21.68	21.7	19.64	17.03	12.1	10.22	10.48	11.62	13.26	17.91	20.09	21.34
965	21.42	21.44	19.37	16.83	11.95	10.27	10.45	11.55	13.16	17.79	19.91	21.12
966	21.32	21.28	19.13	16.77	11.93	10.21	10.46	11.64	13.13	17.77	19.94	21.18
967	21.2	20.95	19.11	16.85	12	10.29	10.47	11.66	13.17	17.76	20.03	21.13
968	21.21	20.91	19.23	16.91	12.04	10.33	10.5	11.67	13.2	17.88	20.08	21.27
969	21.24	20.8	19.4	17.01	12.17	10.48	10.58	11.5	13.2	17.9	20.13	21.34
970	20.81	20.55	19.24	17.01	12.31	10.6	10.68	11.38	13.13	17.79	19.97	21.26
971	20.34	20.35	18.73	16.76	12.12	10.54	10.62	11.48	12.9	17.44	19.15	20.58
972	20.49	20.59	18.94	16.83	12.11	10.48	10.53	11.66	12.85	17.48	18.75	20.07
973	21.06	20.97	19.04	16.72	11.93	10.49	10.79	11.79	13.23	18.21	19	20.27
974	21.04	21	19.12	16.85	12.09	10.71	10.88	11.89	13.3	18.2	19.15	20.45
975	20.85	20.88	19.08	16.68	12.07	10.64	10.75	11.77	13.19	18.01	19.08	20.45
976	20.79	20.85	19	16.6	11.94	10.39	10.65	11.71	13.09	17.93	19.05	20.43
977	20.73	20.64	18.84	16.62	11.96	10.42	10.67	11.74	13.11	17.93	18.96	20.28
978	20.84	20.77	18.93	16.77	12.11	10.48	10.73	11.77	13.15	18.04	19.07	20.32
979	20.71	20.76	18.98	16.72	12.01	10.33	10.64	11.74	13.08	17.89	19.16	20.37
980	20.77	20.82	18.99	16.74	11.93	10.31	10.55	11.68	13.05	17.83	19.31	20.62
981	21.01	21	19.1	16.8	11.91	10.26	10.48	11.7	13.02	17.81	19.42	20.92
982	21.2	21.16	19.25	16.82	11.91	10.2	10.44	11.63	13.06	17.75	19.69	21.11
983	20.95	20.94	19.04	16.69	11.9	10.18	10.45	11.59	13.02	17.62	19.69	20.83
984	21.12	21.06	19.07	16.82	11.95	10.24	10.4	11.66	13.11	17.74	19.91	21.03
985	21.26	21.12	19.2	16.87	12	10.28	10.48	11.65	13.13	17.86	20.06	21.16
986	21.43	21.16	19.38	17.02	12.11	10.41	10.52	11.57	13.21	17.88	20.11	21.3
987	21.42	21.14	19.49	17.12	12.17	10.49	10.59	11.52	13.25	17.94	20.2	21.42
988	21.14	20.91	19.39	17.16	12.29	10.52	10.66	11.5	13.23	17.91	20.14	21.35
989	20.69	20.53	19.05	17.03	12.35	10.64	10.66	11.43	13.17	17.82	19.89	21.16
990	20.51	20.57	18.85	16.87	12.21	10.6	10.72	11.71	12.95	17.49	19.01	20.4
991	21.14	20.96	19.06	16.78	12.06	10.67	10.86	11.87	13.26	18.19	18.92	20.27
992	21.05	20.89	18.97	16.87	12.2	10.87	10.92	11.93	13.27	18.13	18.98	20.36
993	20.8	20.78	18.89	16.7	12.11	10.76	10.87	11.84	13.13	18.03	18.86	20.25
994	20.76	20.68	18.81	16.59	12.01	10.47	10.73	11.72	13.1	17.94	18.82	20.14
995	20.83	20.69	18.82	16.71	12.05	10.52	10.76	11.79	13.17	18.05	18.78	20.11
996	20.88	20.75	18.9	16.79	12.19	10.61	10.71	11.72	13.28	18.1	18.88	20.14
997	20.72	20.66	18.83	16.73	12.05	10.48	10.71	11.74	13.05	17.87	18.95	20.23
998	20.75	20.74	18.94	16.8	12.08	10.42	10.64	11.7	13.02	17.81	19.15	20.42
999	20.65	20.59	18.78	16.75	11.95	10.33	10.51	11.63	12.99	17.74	19.06	20.4
1000	20.61	20.54	18.79	16.66	11.88	10.25	10.5	11.64	12.88	17.61	18.97	20.46
1001	20.55	20.48	18.75	16.74	11.85	10.22	10.46	11.57	12.83	17.54	19.06	20.42
1002	20.78	20.74	18.91	16.8	11.87	10.22	10.43	11.57	12.89	17.61	19.6	20.65
1003	21.18	21.08	19.13	16.85	11.97	10.25	10.48	11.6	13.09	17.74	19.99	21.05
1004	21.45	21.29	19.33	17.04	12.04	10.35	10.53	11.67	13.2	17.92	20.11	21.3
1005	21.55	21.34	19.43	17.14	12.13	10.42	10.56	11.7	13.3	17.98	20.21	21.44
1006	21.4	21.17	19.42	17.13	12.21	10.49	10.63	11.61	13.27	17.98	20.23	21.4
1007	21.09	20.81	19.27	17.12	12.28	10.61	10.72	11.58	13.26	18.03	20.14	21.36
1008	20.59	20.51	18.83	17	12.28	10.71	10.73	11.56	13.16	17.75	19.52	20.86
1009	21.16	20.86	19.05	16.87	12.19	10.85	10.95	11.89	13.26	18.06	18.82	20.11
1010	21	20.8	18.92	16.8	12.2	10.87	10.94	11.87	13.2	17.99	18.81	20.17
1011	20.81	20.66	18.82	16.68	12.16	10.81	10.87	11.81	13.09	17.95	18.74	20.11
1012	20.81	20.64	18.74	16.59	12.04	10.66	10.78	11.73	13.09	17.97	18.62	19.96
1013	20.93	20.72	18.81	16.72	12.08	10.61	10.77	11.75	13.16	18.16	18.62	19.89
1014	20.9	20.73	18.84	16.74	12.15	10.61	10.76	11.69	13.15	18.12	18.7	20.01
1015	20.76	20.6	18.82	16.72	12.04	10.55	10.64	11.66	13.01	17.82	18.74	20.12
1016	20.79	20.59	18.83	16.73	12.05	10.5	10.64	11.63	12.97	17.72	18.89	20.21
1017	20.67	20.55	18.75	16.7	12	10.44	10.58	11.59	12.89	17.66	18.88	20.25
1018	20.62	20.52	18.71	16.72	11.87	10.3	10.57	11.55	12.86	17.64	18.75	20.21
1019	20.63	20.52	18.77	16.73	11.92	10.29	10.5	11.57	12.82	17.55	18.91	20.28
1020	20.5	20.51	18.73	16.74	11.89	10.23	10.44	11.59	12.77	17.52	19.1	20.35
1021	20.75	20.67	18.88	16.8	11.88	10.25	10.45	11.63	12.85	17.56	19.49	20.63
1022	20.92	20.8	19	16.87	11.99	10.3	10.5	11.64	12.9	17.64	19.78	20.81
1023	21.12	20.98	19.11	17.03	12.1	10.35	10.54	11.71	13.06	17.8	19.9	21.1
1024	21.33	21.18	19.34	17.14	12.16	10.45	10.64	11.81	13.24	18.01	20.14	21.35
1025	21.35	21.13	19.43	17.21	12.3	10.58	10.72	11.71	13.39	18.09	20.26	21.53
1026	20.87	20.7	19.16	17.2	12.35	10.76	10.79	11.54	13.28	17.93	19.96	21.3
1027	21.12	20.8	19	16.82	12.22	10.92	10.94	11.82	13.16	17.97	18.67	19.98
1028	20.99	20.73	18.94	16.72	12.18	10.85	10.92	11.83	13.1	17.91	18.61	19.99
1029	20.81	20.66	18.8	16.63	12.12	10.81	10.89	11.77	13.09	17.89	18.56	19.95
1030	20.84	20.64	18.77	16.63	12.15	10.75	10.82	11.72	13.05	18	18.55	19.85
1031	20.93	20.81	18.89	16.73	12.16	10.67	10.82	11.7	13.1	18.21	18.67	19.88
1032	20.97	20.79	18.94	16.74	12.1	10.66	10.72	11.67	13.11	18.13	18.62	19.92
1033	20.85	20.73	18.9	16.8	12.1	10.6	10.72	11.64	12.98	17.9	18.68	20.01
1034	20.74	20.59	18.75	16.74	12.07	10.53	10.65	11.61	12.86	17.62	18.76	20.16
1035	20.6	20.52	18.69	16.68	11.93	10.43	10.6	11.59	12.78	17.5	18.73	20.1
1036	20.64	20.56	18.78	16.71	11.96	10.35	10.56	11.51	12.79	17.59	18.72	20.1
1037	20.73	20.64	18.8	16.78	11.97	10.3	10.54	11.57	12.86	17.6	18.85	20.28
1038	20.68	20.6	18.78	16.79	12	10.28	10.5	11.55	12.81	17.53	18.95	20.36
1039	20.57	20.6	18.78	16.82	11.94	10.26	10.51	11.56	12.81	17.58	19.13	20.5
1040	20.74	20.68	18.93	16.92	12.05	10.32	10.5	11.66	12.89	17.65	19.37	20.64
1041	20.97	20.96	19.18	17.01	12.06	10.42	10.55	11.77	12.97	17.76	19.71	20.97
1042	21.31	21.18	19.35	17.18	12.18	10.5	10.65	11.86	13.18	17.96	20.03	21.2
1043	21.44	21.34	19.51	17.32	12.25	10.59	10.74	11.84	13.37	18.09	20.3	21.47
1044	21.13	20.98	19.39	17.33	12.44	10.78	10.84	11.7	13.37	18.04	20.1	21.43
1045	21.07	20.81	18.93	16.79	12.31	10.92	10.99	11.75	13.15	17.95	18.49	19.8
1046	21.01	20.77	18.94	16.73	12.18	10.86	10.88	11.73	13.07	17.93	18.48	19.82
1047	20.98	20.8	19	16.75	12.23	10.87	10.9	11.76	13.06	17.92	18.58	19.91
1048	21.08	20.91	19.05	16.84	12.31	10.82	10.89	11.72	13.18	18.13	18.74	19.93
1049	21.06	20.92	19.02	16.89	12.27	10.73	10.75	11.66	13.17	18.23	18.81	19.98
1050	21	20.89	18.95	16.85	12.23	10.65	10.68	11.61	13.15	18.07	18.75	20.02
1051	20.86	20.78	18.87	16.83	12.18	10.64	10.65	11.56	13.01	17.85	18.7	19.97
1052	20.73	20.63	18.72	16.75	12.03	10.53	10.63	11.55	12.82	17.55	18.6	20.02
1053	20.57	20.44	18.64	16.58	11.9	10.4	10.61	11.52	12.72	17.34	18.56	19.93
1054	20.68	20.59	18.73	16.67	11.96	10.39	10.6	11.51	12.76	17.47	18.67	20.05
1055	20.74	20.67	18.79	16.78	11.96	10.37	10.52	11.55	12.82	17.54	18.79	20.26
1056	20.78	20.65	18.85	16.88	12.1	10.36	10.52	11.48	12.86	17.6	18.91	20.34
1057	20.71	20.67	18.82	16.88	12.08	10.35	10.5	11.55	12.87	17.53	18.97	20.46
1058	20.64	20.6	18.84	16.87	12.01	10.39	10.54	11.64	12.87	17.53	19.01	20.48
1059	20.78	20.73	19	16.95	12.07	10.42	10.61	11.75	12.93	17.62	19.27	20.62
1060	21.09	20.99	19.32	17.12	12.18	10.52	10.71	11.82	13.09	17.74	19.8	20.98
1061	21.33	21.21	19.38	17.27	12.25	10.63	10.75	11.89	13.27	18.01	20.17	21.23
1062	21.22	21.09	19.46	17.42	12.49	10.8	10.85	11.81	13.37	18.05	20.07	21.41
1063	20.94	20.96	18.91	16.7	11.96	10.5	10.59	11.7	13.34	18.3	18.66	19.79
1064	21.14	20.99	19.01	16.79	12.09	10.64	10.64	11.7	13.3	18.18	18.67	19.92
1065	21.16	21.06	19.13	16.9	12.24	10.79	10.77	11.76	13.24	18.13	18.71	19.96
1066	21.05	20.93	19.06	16.8	12.32	10.83	10.83	11.69	13.1	17.95	18.62	19.93
1067	21.03	20.92	19.03	16.79	12.21	10.72	10.76	11.63	13.05	17.92	18.62	19.89
1068	20.9	20.83	18.92	16.74	12.21	10.65	10.71	11.6	12.98	17.83	18.6	19.84
1069	20.78	20.75	18.86	16.7	12.12	10.62	10.71	11.53	12.82	17.62	18.57	19.83
1070	20.71	20.65	18.69	16.62	12.03	10.52	10.69	11.53	12.71	17.47	18.45	19.8
1071	20.66	20.64	18.7	16.64	11.89	10.4	10.63	11.56	12.7	17.33	18.49	19.91
1072	20.72	20.71	18.76	16.71	11.91	10.4	10.6	11.55	12.76	17.41	18.61	20.03
1073	20.84	20.7	18.81	16.79	12	10.36	10.61	11.53	12.81	17.47	18.78	20.12
1074	20.86	20.8	18.87	16.89	12.13	10.39	10.54	11.42	12.91	17.54	18.9	20.29
1075	20.82	20.67	18.85	16.88	12.1	10.44	10.53	11.57	12.85	17.54	18.91	20.36
1076	20.77	20.72	18.92	16.94	12.04	10.4	10.67	11.68	12.88	17.57	19.18	20.54
1077	20.98	21.03	19.24	17.1	12.16	10.48	10.72	11.75	13.04	17.72	19.38	20.71
1078	21.12	21.22	19.39	17.25	12.23	10.54	10.75	11.84	13.13	17.87	19.66	20.78
1079	21.31	21.26	19.53	17.4	12.3	10.67	10.81	11.95	13.24	17.96	19.93	20.99
1080	21.19	21.01	19.48	17.49	12.53	10.79	10.87	11.82	13.3	17.98	19.78	21.2
1081	20.85	20.95	18.79	16.52	11.42	9.76	9.93	11.35	13.28	18.41	18.71	19.9
1082	21.08	21.07	19.01	16.73	11.74	10.15	10.29	11.54	13.33	18.29	18.76	19.89
1083	20.99	20.92	18.95	16.7	12.15	10.66	10.71	11.58	13.04	17.84	18.53	19.82
1084	20.95	20.82	18.97	16.76	12.25	10.77	10.79	11.62	12.95	17.7	18.52	19.86
1085	20.94	20.95	18.97	16.75	12.15	10.75	10.8	11.53	12.94	17.73	18.48	19.83
1086	20.89	20.87	19.01	16.77	12.19	10.7	10.74	11.57	12.81	17.7	18.56	19.87
1087	20.86	20.87	18.99	16.75	12.16	10.61	10.74	11.59	12.86	17.63	18.65	19.9
1088	20.85	20.88	18.85	16.68	12.09	10.54	10.64	11.52	12.76	17.53	18.68	19.93
1089	20.8	20.78	18.78	16.68	12.02	10.5	10.66	11.55	12.73	17.44	18.58	19.94
1090	20.75	20.79	18.88	16.73	11.99	10.46	10.68	11.51	12.74	17.4	18.57	19.95
1091	20.84	20.92	18.94	16.81	12.06	10.41	10.63	11.49	12.8	17.51	18.86	20.07
1092	20.92	21.03	19.1	16.93	12.15	10.45	10.57	11.48	12.88	17.58	18.92	20.15
1093	20.79	20.77	18.89	16.85	12.05	10.5	10.65	11.62	12.83	17.43	18.78	20.25
1094	20.73	20.63	18.78	16.88	12.03	10.46	10.69	11.63	12.88	17.48	18.95	20.33
1095	20.88	21.03	19.14	17.03	12.15	10.53	10.77	11.69	13.02	17.69	19.31	20.6
1096	21	21.21	19.4	17.18	12.23	10.62	10.78	11.83	13.11	17.79	19.39	20.66
1097	21.21	21.34	19.58	17.33	12.33	10.71	10.89	11.9	13.2	17.95	19.64	20.86
1098	20.98	20.84	19.34	17.39	12.47	10.84	10.9	11.7	13.13	17.76	19.38	20.82
1099	20.68	20.72	18.63	16.45	11.67	10.29	10.39	11.48	13.18	18.18	18.46	19.8
1100	21	20.92	18.89	16.7	12.16	10.86	10.79	11.61	12.98	18.02	18.59	19.8
1101	20.86	20.8	18.87	16.62	12.1	10.64	10.8	11.45	12.78	17.56	18.49	19.85
1102	20.93	20.91	19	16.74	12.16	10.7	10.74	11.54	12.84	17.62	18.58	19.92
1103	21.11	21.05	19.11	16.83	12.1	10.61	10.64	11.54	12.99	17.85	18.67	19.99
1104	21.02	21.01	19.11	16.82	12.15	10.62	10.66	11.51	12.95	17.74	18.62	20
1105	20.95	21.03	19.07	16.77	12.16	10.58	10.64	11.5	12.9	17.64	18.71	20.04
1106	21.01	21	19.03	16.82	12.17	10.53	10.55	11.48	12.95	17.61	18.82	20.02
1107	20.94	20.9	18.95	16.84	12.17	10.46	10.52	11.39	12.93	17.64	18.74	20.04
1108	20.86	20.91	18.95	16.76	12.15	10.46	10.56	11.35	12.86	17.58	18.74	20.02
1109	20.86	20.9	18.99	16.78	12.1	10.51	10.62	11.46	12.79	17.45	18.78	19.99
1110	20.89	21.04	19.07	16.86	12.15	10.51	10.64	11.48	12.81	17.53	18.86	20
1111	20.81	20.9	19	16.81	12.12	10.46	10.64	11.54	12.75	17.37	18.72	20
1112	20.65	20.67	18.76	16.78	12.04	10.47	10.77	11.65	12.79	17.35	18.63	20.12
1113	20.77	20.63	18.77	16.94	12.11	10.57	10.77	11.73	12.86	17.47	18.79	20.35
1114	20.86	20.75	18.96	17.04	12.22	10.63	10.79	11.81	12.96	17.61	19.04	20.45
1115	20.93	21.01	19.19	17.14	12.25	10.68	10.88	11.89	13	17.69	19.25	20.6
1116	20.76	20.67	19.09	17.14	12.35	10.78	10.94	11.72	13.03	17.55	19.1	20.57
1117	20.85	20.8	18.8	16.61	12.07	10.8	10.75	11.52	13.02	18.04	18.45	19.73
1118	21.02	21.01	19	16.74	12.19	10.78	10.76	11.47	12.8	17.81	18.55	19.83
1119	20.81	20.85	18.79	16.53	12	10.55	10.7	11.35	12.72	17.43	18.42	19.9
1120	20.8	20.77	18.82	16.6	12.02	10.55	10.75	11.44	12.77	17.46	18.44	19.98
1121	21	21.04	19.07	16.77	12.13	10.65	10.69	11.45	12.87	17.64	18.59	20.02
1122	21.07	21.18	19.17	16.82	12.02	10.35	10.47	11.3	13.04	17.84	18.79	20.06
1123	20.97	21.13	19.16	16.79	12.08	10.52	10.57	11.38	12.91	17.68	18.74	20.07
1124	21.02	21.08	19.13	16.85	12.16	10.44	10.52	11.41	12.96	17.63	18.85	20.08
1125	21.01	21.08	19.13	16.86	12.16	10.39	10.32	11.26	12.97	17.74	18.88	20.12
1126	21.01	21.03	19.11	16.86	12.13	10.33	10.28	11.13	12.96	17.75	18.94	20.08
1127	21.01	21.02	19.1	16.89	12.16	10.49	10.56	11.37	12.89	17.54	18.87	20.09
1128	21.01	21.1	19.2	16.88	12.19	10.51	10.61	11.41	12.86	17.52	18.95	20.07
1129	20.96	21.17	19.19	16.94	12.16	10.42	10.5	11.32	12.88	17.63	18.95	20.07
1130	20.65	20.75	18.92	16.91	12.1	10.58	10.74	11.63	12.72	17.27	18.63	20.09
1131	20.73	20.67	18.86	16.97	12.19	10.61	10.84	11.7	12.86	17.3	18.63	20.22
1132	20.8	20.66	18.84	17.03	12.33	10.62	10.72	11.74	12.92	17.41	18.71	20.35
1133	20.8	20.66	18.82	17.01	12.24	10.69	10.89	11.87	12.92	17.4	18.8	20.51
1134	20.6	20.52	18.73	17	12.28	10.8	10.93	11.72	12.87	17.3	18.81	20.5
1135	21.01	21.01	18.92	16.62	12.13	10.71	10.73	11.4	12.71	17.79	18.5	19.86
1136	21.01	21.05	18.92	16.69	12.15	10.69	10.74	11.42	12.74	17.7	18.56	19.99
1137	20.76	20.71	18.71	16.49	11.93	10.47	10.66	11.33	12.73	17.38	18.37	20.05
1138	20.81	20.74	18.74	16.56	11.96	10.46	10.68	11.43	12.81	17.4	18.47	20.16
1139	20.98	20.95	19.04	16.77	12.18	10.65	10.76	11.53	12.83	17.53	18.61	20.03
1140	21.09	21.24	19.16	16.81	12.01	10.51	10.62	11.36	12.91	17.71	18.8	20.1
1141	21	21.12	19.1	16.76	12.05	10.47	10.63	11.32	12.86	17.61	18.68	20.04
1142	20.99	21.09	19.13	16.78	12.09	10.43	10.53	11.34	12.84	17.58	18.74	20.03
1143	20.97	21.02	19.12	16.83	12.17	10.47	10.46	11.25	12.88	17.59	18.78	20.06
1144	20.94	20.92	19.09	16.77	12.17	10.46	10.53	11.24	12.9	17.61	18.88	20
1145	20.89	20.95	19.08	16.81	12.11	10.55	10.74	11.42	12.81	17.48	18.78	20.01
1146	20.97	21.21	19.2	16.84	12.17	10.57	10.64	11.32	12.83	17.57	18.96	20.06
1147	21.09	21.35	19.31	16.95	12.14	10.3	10.35	11.15	13.02	17.87	19.08	20.17
1148	20.79	20.91	19.11	16.96	12.18	10.34	10.52	11.42	12.87	17.41	18.75	20.09
1149	20.7	20.68	18.88	16.94	12.2	10.61	10.78	11.68	12.79	17.24	18.45	20.1
1150	20.66	20.73	18.86	16.98	12.3	10.56	10.76	11.66	12.9	17.24	18.54	20.2
1151	20.64	20.54	18.7	16.92	12.25	10.68	10.86	11.81	12.86	17.2	18.55	20.31
1152	20.46	20.35	18.57	16.88	12.2	10.77	10.98	11.7	12.78	17.13	18.5	20.33
1153	20.97	21.05	18.89	16.63	12.15	10.73	10.72	11.38	12.73	17.64	18.45	19.98
1154	20.95	21.08	18.86	16.68	12.1	10.66	10.7	11.37	12.69	17.53	18.54	20.02
1155	20.98	21.07	18.9	16.66	12.1	10.65	10.79	11.44	12.74	17.53	18.54	19.98
1156	21.03	21.06	18.99	16.74	12.16	10.64	10.78	11.53	12.76	17.58	18.6	20.02
1157	21.15	21.18	19.17	16.84	12.09	10.48	10.62	11.48	12.91	17.69	18.85	20.13
1158	21.17	21.22	19.22	16.84	11.96	10.32	10.48	11.39	12.93	17.68	18.84	20.09
1159	21.01	21.18	19.1	16.74	12.07	10.59	10.65	11.36	12.83	17.52	18.72	19.98
1160	20.92	21.15	19.09	16.74	12.15	10.56	10.62	11.31	12.79	17.49	18.71	19.92
1161	20.92	21.04	19.13	16.78	12.14	10.55	10.64	11.3	12.79	17.45	18.71	19.98
1162	20.86	20.87	19.09	16.76	12.04	10.58	10.74	11.39	12.72	17.37	18.72	19.89
1163	20.88	20.96	19.1	16.79	12.09	10.63	10.75	11.48	12.72	17.36	18.75	19.92
1164	21.04	21.26	19.24	16.93	12.16	10.48	10.62	11.26	12.88	17.57	18.95	20.14
1165	21.14	21.33	19.35	16.93	12.12	10.24	10.32	11.08	13.08	17.75	19.08	20.18
1166	20.94	21.05	19.22	17	12.17	10.15	10.29	11.2	13.01	17.42	18.81	20.15
1167	20.7	20.76	18.89	16.94	12.27	10.41	10.63	11.56	12.83	17.19	18.44	20.08
1168	20.71	20.79	18.9	17	12.34	10.49	10.62	11.57	12.92	17.22	18.43	20.08
1169	20.69	20.73	18.78	17.02	12.4	10.64	10.78	11.77	12.93	17.2	18.48	20.19
1170	20.35	20.31	18.49	16.72	12.2	10.79	11.02	11.73	12.68	16.97	18.26	20.04
1171	21.16	21.23	19.03	16.82	12.08	10.47	10.63	11.48	12.83	17.75	18.58	20.07
1172	21.08	21.2	18.91	16.73	12.11	10.62	10.71	11.44	12.74	17.55	18.6	19.96
1173	21.19	21.3	19.08	16.79	12.15	10.48	10.66	11.49	12.86	17.68	18.75	20.11
1174	21.2	21.27	19.16	16.85	11.97	10.25	10.45	11.39	12.92	17.84	18.75	20.08
1175	21.18	21.3	19.24	16.75	11.73	10.01	10.2	11.22	12.94	17.8	18.78	20.1
1176	21.21	21.31	19.26	16.83	11.74	9.89	10.09	11.22	12.94	17.75	18.86	20.17
1177	21.07	21.2	19.14	16.8	11.92	10.36	10.54	11.38	12.79	17.47	18.78	20.05
1178	21	21.21	19.13	16.79	12.08	10.53	10.71	11.38	12.76	17.43	18.71	20.05
1179	20.92	21.09	19.15	16.69	12.06	10.56	10.69	11.28	12.73	17.42	18.68	19.91
1180	20.95	21.08	19.12	16.8	12.11	10.56	10.65	11.37	12.77	17.39	18.8	19.95
1181	20.9	20.98	19.12	16.82	12.11	10.55	10.77	11.47	12.78	17.29	18.72	19.96
1182	21.05	21.27	19.26	16.91	12.21	10.48	10.58	11.24	12.86	17.44	18.92	20.16
1183	21.17	21.39	19.37	16.93	12.14	10.36	10.35	11.07	13.09	17.6	19	20.21
1184	21.08	21.22	19.3	17.06	12.09	10.19	10.3	11.08	13.14	17.46	18.86	20.2
1185	20.89	20.95	19.12	17.06	12.22	10.22	10.44	11.29	13	17.26	18.51	20.11
1186	20.73	20.84	18.97	17.04	12.36	10.5	10.66	11.58	12.94	17.21	18.41	20.12
1187	20.78	20.78	18.93	17.05	12.41	10.7	10.9	11.84	12.98	17.23	18.56	20.25
1188	20.54	20.49	18.6	16.89	12.27	10.9	11.1	11.82	12.86	17.15	18.44	20.14
1189	21.09	21.15	18.93	16.7	12.06	10.53	10.65	11.38	12.71	17.66	18.58	19.97
1190	21.12	21.09	18.88	16.75	12.11	10.54	10.67	11.44	12.77	17.6	18.64	20.08
1191	21.28	21.24	19.07	16.83	11.95	10.23	10.47	11.45	12.85	17.7	18.72	20.13
1192	21.31	21.41	19.31	16.85	11.68	9.67	9.95	11.12	13.02	17.87	18.9	20.19
1193	21.22	21.33	19.24	16.81	11.54	9.55	9.74	11	12.91	17.73	18.87	20.21
1194	21.24	21.28	19.24	16.88	11.59	9.57	9.85	11.1	12.93	17.64	18.91	20.24
1195	21.21	21.2	19.26	16.83	11.68	9.83	10.19	11.3	12.93	17.57	18.88	20.2
1196	21.08	21.22	19.25	16.83	11.93	10.29	10.56	11.41	12.86	17.52	18.83	20.09
1197	20.93	21.19	19.2	16.74	12.11	10.54	10.72	11.29	12.78	17.49	18.7	20
1198	20.94	21.24	19.25	16.8	12.08	10.4	10.48	10.98	12.81	17.66	18.77	20.11
1199	20.88	21.2	19.22	16.87	12.13	10.51	10.62	11.19	12.81	17.37	18.78	20.04
1200	20.9	21.18	19.2	16.87	12.22	10.57	10.77	11.32	12.78	17.25	18.81	19.99
1201	20.99	21.21	19.21	16.91	12.2	10.62	10.81	11.43	12.8	17.24	18.8	19.99
1202	21.08	21.33	19.36	17.04	12.23	10.49	10.53	11.18	13.03	17.37	18.84	20.2
1203	20.95	21.04	19.16	17.13	12.27	10.37	10.55	11.46	13.01	17.28	18.59	20.15
1204	20.72	20.73	18.79	16.98	12.3	10.73	11.03	11.8	12.85	17.22	18.39	20.1
1205	20.82	20.74	18.78	17.04	12.3	10.87	11.1	11.96	12.97	17.33	18.62	20.36
1206	20.78	20.65	18.77	17	12.35	10.91	11.16	11.79	12.95	17.32	18.6	20.39
1207	20.56	20.65	18.75	16.92	12.31	11	11.1	11.7	12.84	17.17	18.39	20.17
1208	20.92	21.1	19.28	17.34	12.56	11.06	11.26	12.13	13.12	17.45	18.77	20.56
1209	20.94	21.22	19.41	17.45	12.73	11.17	11.22	12.19	13.18	17.39	18.77	20.53
1210	21.05	21.46	19.59	17.53	12.79	11.21	11.22	12.16	13.34	17.75	19.16	20.42
1211	21.37	21.75	19.77	17.65	12.84	11.28	11.29	12.15	13.52	18.41	19.62	20.6
1212	21.21	21.6	19.67	17.53	12.78	11.39	11.47	12.34	13.26	18.1	19.41	20.42
1213	20.97	20.99	18.82	16.59	12	10.58	10.68	11.26	12.59	17.53	18.43	19.82
1214	20.88	20.94	18.69	16.58	11.98	10.58	10.71	11.31	12.56	17.32	18.43	19.85
1215	21.07	21.22	18.92	16.7	11.97	10.5	10.58	11.33	12.7	17.48	18.59	19.94
1216	21.08	21.34	19.13	16.72	11.74	10.16	10.16	11.1	12.85	17.61	18.72	20.02
1217	21.1	21.25	19.19	16.8	11.66	9.81	9.83	10.86	12.91	17.61	18.79	20.08
1218	21.21	21.25	19.21	16.86	11.68	9.76	9.92	11.04	12.89	17.63	18.88	20.2
1219	21.26	21.28	19.26	16.86	11.65	9.64	9.94	11.19	12.93	17.62	18.92	20.27
1220	21.2	21.36	19.35	16.87	11.72	9.74	10.04	11.25	12.94	17.57	18.93	20.26
1221	20.95	21.18	19.16	16.78	12.05	10.45	10.66	11.45	12.77	17.39	18.67	19.95
1222	20.9	21.27	19.25	16.82	12.14	10.54	10.65	11.3	12.77	17.43	18.77	20.04
1223	20.81	21.12	19.21	16.78	12.18	10.61	10.84	11.4	12.77	17.21	18.58	19.91
1224	20.9	21.15	19.22	16.89	12.2	10.65	10.94	11.54	12.75	17.12	18.52	19.96
1225	20.85	21.08	19.12	16.84	12.13	10.67	11.02	11.64	12.77	17.04	18.5	19.91
1226	20.95	21.18	19.29	16.96	12.26	10.72	10.97	11.57	12.89	17.21	18.72	20.15
1227	20.87	21.11	19.08	17.1	12.34	10.72	10.98	11.74	12.95	17.17	18.58	20.06
1228	20.74	20.72	18.76	16.93	12.27	10.79	11.15	11.86	12.83	17.22	18.34	20.16
1229	20.77	20.67	18.67	16.97	12.25	10.87	11.12	11.74	12.87	17.34	18.54	20.4
1230	20.61	20.57	18.54	16.99	12.35	10.95	11.07	11.6	12.86	17.2	18.36	20.31
1231	20.7	20.67	18.7	17.06	12.42	11.03	11.13	11.78	13.02	17.3	18.45	20.42
1232	21.04	20.91	18.93	17.22	12.51	11.11	11.35	12.08	13.15	17.52	18.78	20.69
1233	21.04	21.02	19.13	17.42	12.75	11.19	11.32	12.21	13.21	17.46	18.77	20.64
1234	20.99	21.34	19.33	17.47	12.84	11.2	11.3	12.19	13.37	17.54	18.93	20.45
1235	21.32	21.84	19.83	17.72	12.95	11.16	11.06	12.01	13.69	18.38	19.66	20.58
1236	21.28	21.79	19.81	17.68	12.96	11.41	11.5	12.31	13.42	18.26	19.62	20.51
1237	20.97	21.19	18.92	16.62	11.65	10.2	10.54	11.27	12.56	17.58	18.58	19.94
1238	20.98	21.07	18.84	16.64	11.95	10.48	10.66	11.3	12.57	17.35	18.47	19.92
1239	20.78	20.9	18.68	16.5	11.96	10.56	10.7	11.29	12.51	17.25	18.33	19.77
1240	20.8	21	18.78	16.61	11.95	10.52	10.54	11.26	12.64	17.32	18.42	19.78
1241	20.94	21.13	18.97	16.69	11.85	10.35	10.37	11.1	12.75	17.43	18.58	19.87
1242	21.07	21.37	19.15	16.71	11.64	9.97	10.1	10.99	12.8	17.55	18.72	20.12
1243	21.25	21.57	19.39	16.86	11.44	9.28	9.49	10.82	12.89	17.77	18.98	20.45
1244	21.27	21.59	19.42	16.9	11.49	9.33	9.53	10.91	12.94	17.72	19.02	20.43
1245	21	21.28	19.23	16.79	12	10.37	10.49	11.42	12.84	17.37	18.76	20.07
1246	21	21.42	19.38	16.89	12.17	10.33	10.55	11.38	12.9	17.41	18.78	20.18
1247	20.91	21.18	19.25	16.92	12.21	10.53	10.81	11.48	12.85	17.28	18.52	20.03
1248	21	21.2	19.32	16.99	12.28	10.63	10.86	11.55	12.9	17.23	18.51	20.12
1249	20.88	21.07	19.17	16.92	12.25	10.71	11.03	11.75	12.83	17.15	18.38	19.99
1250	20.77	21.19	19.24	16.95	12.27	10.74	11.1	11.74	12.84	17.09	18.65	20.05
1251	20.74	21.14	19.27	17.01	12.31	10.76	11.11	11.8	12.82	17.14	18.63	19.99
1252	20.45	20.7	18.79	16.75	12.15	10.78	11.09	11.75	12.69	16.87	18.09	19.8
1253	20.4	20.5	18.54	16.65	12.1	10.86	11.01	11.63	12.63	16.86	17.96	19.9
1254	20.38	20.43	18.5	16.74	12.24	10.94	11.05	11.58	12.72	16.85	18	19.85
1255	20.44	20.53	18.55	16.85	12.33	11.03	11.14	11.72	12.77	16.92	18.13	20.03
1256	20.85	20.91	19.06	17.17	12.54	11.14	11.35	12.05	13.02	17.28	18.59	20.54
1257	20.88	21.33	19.52	17.45	12.77	11.18	11.32	12.2	13.14	17.21	18.57	20.47
1258	20.96	21.71	19.63	17.63	12.85	11.19	11.14	12.18	13.38	17.42	18.85	20.38
1259	21.24	21.96	19.89	17.78	12.83	10.95	10.77	12.01	13.76	18.15	19.67	20.47
1260	21.38	21.89	19.89	17.8	13.01	11.22	11.17	12.17	13.69	18.47	19.74	20.6
1261	21.11	21.32	19.07	16.66	11.57	10.02	10.45	11.26	12.59	17.66	18.72	20.07
1262	21.1	21.32	19.03	16.72	11.62	9.92	10.39	11.33	12.71	17.58	18.7	20.05
1263	20.89	21.03	18.79	16.62	11.89	10.34	10.63	11.34	12.61	17.32	18.43	19.99
1264	20.78	20.87	18.61	16.6	11.97	10.51	10.71	11.3	12.51	17.19	18.28	19.98
1265	20.98	21.17	18.94	16.72	11.96	10.39	10.58	11.33	12.71	17.39	18.51	19.99
1266	21.17	21.54	19.34	16.77	11.51	9.76	9.9	10.92	12.82	17.6	18.9	20.27
1267	21.32	21.67	19.41	16.85	11.38	9.15	9.34	10.61	13.01	17.81	19	20.6
1268	21.32	21.63	19.52	16.89	11.4	9.08	9.33	10.74	12.93	17.85	19.07	20.67
1269	21.24	21.66	19.44	16.86	11.85	9.95	10.08	11.21	12.88	17.65	19.03	20.52
1270	21.11	21.62	19.38	16.9	12.07	10.13	10.37	11.32	12.93	17.46	18.93	20.41
1271	21.06	21.46	19.3	16.96	12.22	10.31	10.59	11.37	12.91	17.34	18.77	20.39
1272	21.03	21.45	19.36	17.07	12.29	10.43	10.73	11.56	12.98	17.31	18.69	20.29
1273	20.85	21.33	19.34	16.97	12.33	10.65	11.06	11.73	12.84	17.15	18.56	20.15
1274	20.8	21.35	19.35	16.96	12.32	10.81	11.1	11.81	12.84	17.16	18.72	20.13
1275	20.81	21.45	19.43	17.01	12.31	10.8	11.11	11.79	12.83	17.2	18.85	20.17
1276	20.6	21.11	19.24	16.89	12.26	10.81	11.16	11.79	12.74	16.95	18.46	19.81
1277	20.37	20.7	18.83	16.71	12.13	10.84	11.1	11.58	12.65	16.75	17.97	19.64
1278	20.23	20.65	18.63	16.64	12.12	10.97	11.06	11.55	12.58	16.62	17.84	19.65
1279	20.28	20.71	18.72	16.65	12.19	11	11.19	11.7	12.57	16.63	17.85	19.69
1280	20.71	21.1	19.41	17.22	12.53	11.1	11.38	12.09	12.93	17.04	18.35	20.29
1281	20.76	21.41	19.71	17.48	12.76	11.22	11.4	12.19	13.04	17.09	18.41	20.22
1282	20.83	21.57	19.64	17.55	12.85	11.27	11.35	12.25	13.27	17.19	18.7	20.2
1283	20.91	21.64	19.63	17.6	12.97	11.26	11.2	12.1	13.6	17.86	19.39	20.29
1284	21.24	21.92	19.9	17.78	13	11.26	11.12	12.13	13.92	18.62	19.74	20.45
1285	20.92	21.25	18.96	16.59	11.72	10.29	10.53	11.19	12.49	17.34	18.57	19.91
1286	21.07	21.29	18.94	16.72	11.8	10.16	10.49	11.3	12.65	17.5	18.68	20.09
1287	21.06	21.14	18.87	16.75	11.87	10.25	10.54	11.38	12.7	17.48	18.57	20.19
1288	21.01	21.12	18.81	16.71	11.92	10.36	10.63	11.42	12.7	17.4	18.51	20.16
1289	21.02	21.39	19.05	16.71	11.83	10.2	10.46	11.21	12.78	17.44	18.72	20.03
1290	21.24	21.63	19.33	16.77	11.48	9.54	9.73	10.7	12.94	17.71	18.93	20.37
1291	21.49	21.75	19.55	16.92	11.27	8.86	9.07	10.63	13.15	17.96	19.13	20.76
1292	21.45	21.7	19.55	16.9	11.33	8.87	9.12	10.57	12.94	17.78	19.16	20.81
1293	21.39	21.72	19.47	16.98	11.71	9.39	9.67	11.02	13	17.6	19.14	20.76
1294	21.3	21.65	19.41	17	12.07	9.94	10.27	11.47	13.03	17.48	19.14	20.75
1295	21.25	21.62	19.33	17.09	12.21	9.98	10.37	11.57	13.02	17.4	19.07	20.6
1296	21.14	21.62	19.38	17.14	12.24	10.1	10.55	11.58	13.06	17.42	19.06	20.49
1297	20.94	21.51	19.36	17.05	12.37	10.54	11.02	11.83	12.93	17.19	18.8	20.28
1298	20.79	21.51	19.37	17.02	12.37	10.73	11.16	11.83	12.84	17.02	18.63	20.07
1299	20.94	21.65	19.54	17.03	12.38	10.82	11.12	11.86	12.9	17.11	18.84	20.25
1300	20.86	21.34	19.47	17.06	12.45	10.87	11.18	11.85	12.78	17	18.65	20.06
1301	20.42	20.76	19.04	16.73	12.2	10.84	11.15	11.56	12.64	16.72	17.97	19.69
1302	20.33	20.97	18.91	16.68	12.11	10.99	11.13	11.51	12.66	16.65	17.86	19.66
1303	20.14	21.03	19	16.58	12.11	11.06	11.17	11.61	12.5	16.48	17.73	19.5
1304	20.63	21.4	19.59	17.22	12.56	11.14	11.41	12.08	12.87	16.93	18.26	20.2
1305	20.79	21.52	19.75	17.5	12.81	11.2	11.48	12.24	13.03	17.04	18.39	20.23
1306	20.8	21.39	19.64	17.54	12.87	11.33	11.47	12.33	13.1	17.08	18.44	20.31
1307	20.8	21.25	19.34	17.45	12.86	11.37	11.57	12.31	13.34	17.45	18.84	20.27
1308	20.84	21.29	19.36	17.45	12.93	11.44	11.6	12.43	13.47	18	19.29	20.16
1309	21.1	21.39	19.01	16.69	11.65	10.16	10.41	11.23	12.64	17.62	18.77	20.13
1310	21.14	21.41	19.04	16.75	11.67	9.98	10.27	11.24	12.75	17.59	18.86	20.21
1311	21.22	21.45	19.08	16.81	11.57	9.84	10.13	11.25	12.81	17.57	18.89	20.24
1312	21.24	21.61	19.25	16.83	11.45	9.57	9.77	11.05	12.87	17.72	18.97	20.31
1313	21.27	21.7	19.35	16.88	11.42	9.37	9.57	10.74	12.96	17.84	19.12	20.46
1314	21.43	21.71	19.43	16.86	11.37	9.16	9.26	10.56	12.95	17.82	19.16	20.56
1315	21.55	21.85	19.54	16.87	11.25	8.76	8.98	10.62	13.06	17.97	19.19	20.85
1316	21.52	21.73	19.54	16.93	11.27	8.79	9.02	10.54	12.98	17.87	19.2	20.96
1317	21.47	21.56	19.41	17.01	11.53	9.03	9.28	10.8	12.96	17.58	19.2	20.86
1318	21.36	21.43	19.23	17.05	12.02	9.59	9.96	11.42	13.06	17.5	19.2	20.78
1319	21.24	21.48	19.18	17.07	12.15	9.86	10.29	11.6	13.06	17.37	19.22	20.58
1320	21.16	21.62	19.33	17.13	12.22	10.08	10.49	11.63	13.06	17.4	19.23	20.55
1321	21.05	21.37	19.27	17.11	12.39	10.44	10.93	11.89	13.03	17.32	19.08	20.36
1322	20.82	21.24	19.3	16.97	12.41	10.69	11.12	11.87	12.79	17.09	18.66	20.1
1323	20.9	21.59	19.56	17.06	12.46	10.68	11.05	11.87	12.93	17.08	18.82	20.3
1324	20.78	21.37	19.44	16.99	12.45	10.8	11.19	11.92	12.86	17.02	18.57	19.99
1325	20.41	20.9	19.09	16.7	12.24	10.89	11.16	11.7	12.63	16.72	17.95	19.68
1326	20.32	20.88	18.88	16.68	12.17	11	11.08	11.54	12.73	16.73	17.91	19.78
1327	20.39	21.15	19.05	16.83	12.25	11.03	11.21	11.69	12.71	16.68	17.94	19.9
1328	20.62	21.37	19.58	17.25	12.63	11.12	11.41	12.17	12.92	16.94	18.14	20.14
1329	20.76	21.45	19.76	17.53	12.85	11.26	11.44	12.24	13.14	17.04	18.32	20.18
1330	20.77	21.13	19.52	17.55	12.9	11.32	11.55	12.34	13.09	16.97	18.34	20.2
1331	20.77	21.16	19.37	17.45	12.95	11.4	11.65	12.42	13.36	17.35	18.54	20.13
1332	20.8	21.29	19.31	17.34	12.91	11.53	11.71	12.43	13.53	17.98	19.19	20.17
1333	19.53	19.66	17.17	15.13	10.36	8.75	8.89	9.46	11.33	15.98	17.47	18.99
1334	19.85	20.02	17.62	15.58	10.4	8.66	8.99	9.84	11.81	16.33	17.82	19.16
1335	20.47	20.72	18.19	16.06	10.56	8.69	9.06	10.44	12.58	17.12	18.7	19.95
1336	20.39	20.79	18.39	16.18	10.77	9.01	9.32	10.53	12.69	17.5	18.73	20.04
1337	20.73	21.15	18.8	16.45	11.26	9.69	10.09	10.8	12.58	18.02	18.75	20.11
1338	21.01	21.36	18.97	16.59	11.58	10.01	10.36	11.08	12.61	17.84	18.83	20.11
1339	20.97	21.34	18.96	16.54	11.31	9.71	10.06	11	12.6	17.61	18.76	20.11
1340	21.01	21.42	19.07	16.62	11.25	9.59	9.77	10.94	12.68	17.42	18.75	20.19
1341	21.1	21.46	19.12	16.64	11.27	9.56	9.64	10.97	12.71	17.42	18.78	20.22
1342	20.98	21.3	19.04	16.61	11.4	9.63	9.67	10.92	12.66	17.36	18.75	20.13
1343	21.05	21.34	19.07	16.77	11.53	9.64	9.72	10.91	12.8	17.45	18.91	20.28
1344	21.06	21.25	19.09	16.8	11.52	9.53	9.56	10.79	12.88	17.4	18.88	20.31
1345	21.32	21.5	19.3	16.8	11.36	9.13	9.21	10.56	12.87	17.53	19.03	20.68
1346	21.59	21.81	19.53	16.82	11.2	8.73	8.95	10.56	13.03	17.92	19.31	20.97
1347	21.48	21.61	19.42	16.82	11.34	9.07	9.2	10.64	13.02	17.79	19.25	20.86
1348	21.23	21.36	19.22	16.85	11.86	9.82	9.98	11.2	12.91	17.31	19.03	20.65
1349	21.17	21.46	19.1	16.91	12.15	10.26	10.48	11.49	12.95	17.26	19.04	20.48
1350	21.23	21.63	19.36	17.05	12.22	10.23	10.45	11.53	13.01	17.36	19.19	20.69
1351	21.06	21.29	19.32	17.09	12.34	10.32	10.74	11.78	13.08	17.29	19.19	20.44
1352	20.91	21.19	19.27	17.02	12.43	10.57	10.93	11.88	12.93	17.16	18.87	20.32
1353	20.9	21.45	19.56	17.12	12.49	10.59	10.95	11.82	12.97	17.14	18.85	20.32
1354	20.74	21.32	19.57	17.02	12.47	10.83	11.21	11.91	12.92	17.04	18.45	20.02
1355	20.5	20.84	19.21	16.76	12.25	10.89	11.18	11.74	12.71	16.79	18.01	19.81
1356	20.46	20.71	18.81	16.82	12.19	11.02	11.05	11.51	12.88	16.77	18	19.96
1357	20.31	20.72	18.75	16.71	12.22	11.06	11.21	11.71	12.59	16.61	17.77	19.79
1358	20.55	21.19	19.56	17.22	12.71	11.18	11.49	12.17	12.93	17	18.02	20.05
1359	20.61	21.15	19.6	17.41	12.82	11.23	11.44	12.22	13	16.83	18.12	19.99
1360	20.6	21.02	19.41	17.49	12.95	11.31	11.59	12.32	13.02	16.86	18.31	20.11
1361	20.75	21.26	19.5	17.5	12.98	11.46	11.65	12.41	13.43	17.38	18.39	20.03
1362	21.08	21.63	19.69	17.63	13.09	11.45	11.6	12.33	13.85	18.41	19.31	20.37
1363	19.32	19.49	17.04	15.15	10.24	8.67	8.91	9.37	11.11	15.79	17.23	18.69
1364	19.53	19.76	17.43	15.43	10.22	8.54	8.91	9.62	11.44	15.97	17.39	18.9
1365	20.12	20.36	17.94	15.75	10.33	8.59	8.9	10.24	12.2	16.7	18.2	19.56
1366	20.36	20.76	18.34	16.11	10.74	8.88	9.2	10.43	12.67	17.43	18.75	20.03
1367	20.38	20.81	18.48	16.19	10.95	9.25	9.69	10.57	12.57	17.78	18.61	19.92
1368	20.74	21.14	18.79	16.37	11.03	9.22	9.68	10.81	12.49	17.93	18.78	20.15
1369	20.64	21.06	18.74	16.36	10.89	9.08	9.39	10.64	12.5	17.69	18.7	20.1
1370	20.78	21.21	18.89	16.37	10.97	9.14	9.38	10.55	12.56	17.42	18.69	20.15
1371	20.87	21.32	18.98	16.5	11.14	9.47	9.45	10.71	12.56	17.21	18.65	20.12
1372	20.92	21.21	18.93	16.58	11.54	9.96	9.88	10.97	12.53	17.18	18.66	20.09
1373	20.91	21.18	18.92	16.63	11.74	10.18	10.14	11.15	12.64	17.21	18.72	20.16
1374	20.94	21.19	18.99	16.7	11.73	10.05	9.97	11.12	12.68	17.23	18.72	20.21
1375	21.12	21.37	19.14	16.76	11.62	9.89	9.83	10.84	12.82	17.27	18.86	20.52
1376	21.43	21.73	19.42	16.73	11.43	9.53	9.45	10.6	12.89	17.61	19.04	20.83
1377	21.32	21.67	19.38	16.74	11.61	9.89	9.85	10.77	12.88	17.7	19.06	20.8
1378	21.37	21.68	19.38	16.84	11.91	10.32	10.29	11.18	12.86	17.44	19.03	20.7
1379	21.33	21.5	19.28	16.87	12.08	10.41	10.53	11.32	12.93	17.3	19	20.69
1380	21.38	21.49	19.44	17.03	12.15	10.34	10.45	11.38	13.01	17.32	19.15	20.81
1381	21.05	21.27	19.32	17.06	12.36	10.5	10.68	11.7	13.05	17.22	19.1	20.54
1382	21.07	21.35	19.42	17.15	12.51	10.66	10.84	11.85	13.1	17.28	19.13	20.62
1383	21.04	21.6	19.66	17.23	12.52	10.63	10.87	11.87	13.12	17.27	19.08	20.65
1384	20.68	21.1	19.43	17.05	12.53	10.79	11.15	11.99	12.88	16.93	18.49	20.09
1385	20.54	20.64	19	16.8	12.41	10.94	11.27	11.87	12.72	16.74	17.96	19.76
1386	20.56	20.61	18.78	16.81	12.25	10.96	11.18	11.65	12.78	16.76	18.03	19.86
1387	20.32	20.44	18.62	16.63	12.22	11.01	11.18	11.66	12.61	16.59	17.66	19.59
1388	20.61	20.85	19.23	17.11	12.55	11.12	11.47	12.22	12.98	17.23	18.03	19.9
1389	20.58	20.83	19.08	17.13	12.73	11.25	11.59	12.28	13.02	17.07	18.1	19.91
1390	20.55	20.8	18.97	17.14	12.77	11.33	11.64	12.34	13.03	16.87	18.13	19.9
1391	20.61	20.96	19.12	17.25	12.83	11.4	11.68	12.4	13.32	17.31	18.16	19.86
1392	21.32	21.73	19.71	17.69	13.1	11.46	11.59	12.29	13.96	18.55	19.41	20.51
1393	18.29	18.47	16.25	14.23	9.86	8.38	8.68	8.76	10.39	14.83	16.17	17.71
1394	18.91	19.12	17	14.97	9.97	8.41	8.79	9.43	11.08	15.5	16.82	18.3
1395	19.99	20.27	17.85	15.71	10.28	8.54	8.86	10.22	12.17	16.64	18.15	19.44
1396	19.88	20.32	17.96	15.8	10.61	9.1	9.42	10.36	12.26	17.01	18.17	19.52
1397	19.95	20.44	18.04	15.86	10.64	9.02	9.37	10.43	12.34	17.33	18.34	19.65
1398	20.22	20.72	18.25	16.09	10.62	8.82	9.2	10.54	12.36	17.76	18.57	19.91
1399	20.3	20.75	18.38	16.16	10.69	8.81	9.07	10.43	12.46	17.81	18.63	20
1400	20.41	20.86	18.54	16.19	10.78	8.95	9.14	10.46	12.43	17.66	18.63	19.98
1401	20.66	21.12	18.79	16.32	10.94	9.26	9.26	10.51	12.46	17.28	18.62	20.05
1402	20.73	21.14	18.86	16.39	11.2	9.75	9.54	10.65	12.42	17	18.53	20.03
1403	20.78	21.15	18.95	16.52	11.33	9.83	9.63	10.74	12.6	17.04	18.67	20.12
1404	20.84	21.22	19.04	16.57	11.39	9.77	9.63	10.84	12.62	17.02	18.69	20.21
1405	20.97	21.35	19.1	16.62	11.54	9.94	9.81	10.89	12.67	17.04	18.73	20.41
1406	21.19	21.57	19.29	16.63	11.67	10.04	9.95	10.8	12.78	17.19	18.83	20.66
1407	21.18	21.67	19.31	16.7	11.9	10.39	10.37	11.08	12.78	17.24	18.8	20.66
1408	21.31	21.6	19.31	16.83	11.99	10.36	10.32	11.19	12.88	17.27	18.91	20.71
1409	21.52	21.48	19.34	16.92	12.04	10.4	10.42	11.23	12.99	17.28	19	20.83
1410	21.36	21.32	19.34	16.94	12.23	10.62	10.78	11.52	13.01	17.15	18.95	20.85
1411	21.09	21.18	19.19	16.92	12.37	10.7	10.92	11.74	13.01	17.16	18.83	20.64
1412	20.95	21.17	19.29	16.95	12.42	10.78	11.09	11.86	12.97	17.13	18.86	20.54
1413	21.11	21.54	19.66	17.1	12.52	10.77	10.93	11.89	13.14	17.3	19.16	20.88
1414	20.75	21.06	19.38	17.06	12.61	10.82	11.03	11.99	13.07	17.06	18.8	20.48
1415	20.69	20.74	18.75	16.85	12.57	10.94	11.29	11.98	12.8	16.85	18.07	19.84
1416	20.75	20.71	18.49	16.77	12.24	10.91	11.23	11.69	12.66	16.73	17.99	19.81
1417	20.33	20.32	18.29	16.65	12.13	10.96	11.15	11.64	12.58	16.57	17.61	19.45
1418	20.55	20.57	18.67	16.88	12.36	11.03	11.45	12.2	13.26	17.93	18.38	19.81
1419	20.74	20.94	18.79	16.92	12.45	11.18	11.54	12.21	13.86	18.43	19.18	20.46
1420	20.77	21.12	19.01	16.96	12.57	11.31	11.62	12.32	13.66	18.17	18.82	20.27
1421	20.45	20.73	18.76	16.98	12.66	11.38	11.61	12.41	13.23	17.32	18.15	19.72
1422	21.53	21.86	19.64	17.64	13.06	11.51	11.73	12.35	13.98	18.61	19.49	20.7
1423	17.81	18	15.74	13.62	9.49	8.22	8.27	8.4	10.09	14.5	15.58	17.35
1424	18.82	19.17	16.98	14.86	10.07	8.47	8.78	9.53	11.2	15.66	16.84	18.36
1425	19.85	20.17	17.76	15.62	10.23	8.46	8.84	10.12	12.15	16.63	18.06	19.37
1426	19.69	20.15	17.89	15.61	10.45	8.9	9.29	10.28	12.05	16.84	17.88	19.25
1427	19.9	20.38	18.01	15.85	10.49	8.84	9.23	10.41	12.25	17.33	18.26	19.53
1428	19.82	20.32	17.81	15.78	10.42	8.65	9.05	10.36	12.17	17.46	18.29	19.56
1429	19.83	20.32	17.91	15.84	10.43	8.76	9.04	10.32	12.19	17.48	18.3	19.63
1430	20.1	20.6	18.17	15.98	10.61	8.86	9.07	10.4	12.32	17.56	18.43	19.79
1431	20.56	20.97	18.64	16.23	10.81	9.08	9.19	10.51	12.47	17.38	18.65	20.01
1432	20.85	21.3	18.91	16.44	11	9.32	9.16	10.56	12.61	17.16	18.72	20.15
1433	20.81	21.26	19.13	16.5	11.08	9.41	9.19	10.66	12.69	17.05	18.83	20.16
1434	20.89	21.3	19.19	16.64	11.17	9.37	9.29	10.76	12.73	17.1	18.85	20.33
1435	20.95	21.39	19.24	16.66	11.24	9.43	9.36	10.75	12.74	17.01	18.79	20.42
1436	21.16	21.62	19.37	16.65	11.34	9.51	9.6	10.62	12.84	17.07	18.85	20.63
1437	21.16	21.64	19.33	16.65	11.77	10.12	10.14	10.92	12.81	17.03	18.77	20.64
1438	21.26	21.52	19.32	16.82	12.04	10.31	10.36	11.27	12.92	17.07	18.8	20.6
1439	21.35	21.52	19.32	16.81	12.19	10.53	10.74	11.52	12.94	17.04	18.76	20.72
1440	21.19	21.35	19.18	16.74	12.24	10.6	11.08	11.72	12.88	16.98	18.5	20.66
1441	21.05	21.32	19.07	16.71	12.2	10.66	11.08	11.77	12.83	16.92	18.52	20.49
1442	20.96	21.24	19.27	16.84	12.35	10.71	11.18	11.84	12.95	17	18.78	20.55
1443	21.15	21.45	19.61	16.95	12.42	10.83	11.13	11.85	13.11	17.28	19.19	20.92
1444	20.93	21.25	19.56	17.06	12.55	10.83	11.06	11.89	13.15	17	19.19	20.73
1445	20.73	20.81	18.69	16.81	12.55	10.91	11.27	11.98	12.85	16.83	18.22	19.96
1446	20.94	20.92	18.46	16.88	12.23	10.9	11.19	11.58	12.65	16.86	18.01	20.07
1447	20.4	20.46	18.17	16.81	12.21	10.96	11.05	11.58	12.51	16.51	17.6	19.44
1448	20.55	20.68	18.63	16.91	12.3	11.09	11.33	12.2	13.61	18.28	19	20.25
1449	21.5	21.35	19.12	16.91	12.45	11.18	11.58	12.04	14.05	18.17	19.3	21.41
1450	21.39	21.62	19.42	17.01	12.57	11.32	11.7	12.21	13.97	18.35	19.44	20.93
1451	20.46	20.78	18.87	17.05	12.73	11.38	11.75	12.49	13.42	17.6	18.54	19.68
1452	21.62	21.86	19.65	17.64	13.12	11.54	11.82	12.4	14.05	18.58	19.52	20.95
1453	17.38	17.46	15.11	12.95	8.85	7.67	7.76	7.86	9.6	13.99	14.95	16.84
1454	18.67	19.06	16.79	14.6	9.91	8.36	8.64	9.4	11.11	15.57	16.62	18.23
1455	19.74	20.05	17.63	15.49	10.18	8.47	8.85	10.09	12.06	16.52	17.86	19.28
1456	19.84	20.37	17.99	15.74	10.46	8.89	9.27	10.27	12.2	17.06	18.16	19.47
1457	19.95	20.44	18.08	15.85	10.45	8.73	9.17	10.38	12.17	17.36	18.27	19.59
1458	20.05	20.58	18.09	15.92	10.37	8.58	8.97	10.37	12.24	17.57	18.41	19.69
1459	20	20.47	17.95	15.91	10.41	8.63	8.94	10.38	12.28	17.61	18.39	19.69
1460	20.25	20.69	18.2	16.07	10.46	8.69	8.97	10.43	12.44	17.75	18.57	19.9
1461	20.63	21.01	18.61	16.28	10.76	8.95	9.07	10.48	12.52	17.54	18.73	20.07
1462	20.76	21.3	18.92	16.37	11.13	9.54	9.43	10.75	12.56	17.09	18.81	20.06
1463	20.68	21.22	18.99	16.48	11.38	9.84	9.7	10.99	12.56	16.97	18.8	19.97
1464	20.72	21.19	19.08	16.57	11.41	9.69	9.71	10.97	12.69	16.99	18.79	20.12
1465	20.96	21.43	19.29	16.68	11.31	9.35	9.4	10.76	12.85	17.1	18.82	20.38
1466	21.2	21.7	19.47	16.68	11.31	9.14	9.38	10.67	12.95	17.18	18.98	20.63
1467	21.18	21.67	19.43	16.74	11.66	9.73	9.91	10.91	12.91	17.1	18.89	20.7
1468	21.13	21.45	19.25	16.68	12.06	10.39	10.67	11.37	12.82	16.91	18.65	20.63
1469	21.16	21.54	19.32	16.72	12.12	10.58	10.95	11.55	12.76	16.91	18.56	20.77
1470	21.18	21.5	19.25	16.74	12.23	10.63	11.03	11.62	12.73	16.88	18.41	20.73
1471	21.06	21.4	19.19	16.66	12.22	10.62	11.11	11.68	12.78	16.82	18.45	20.48
1472	21.04	21.49	19.38	16.86	12.29	10.69	11.15	11.78	12.94	17.01	18.79	20.59
1473	21.17	21.6	19.6	16.89	12.48	10.8	11.22	11.86	13.17	17.47	19.26	21.01
1474	21.13	21.52	19.57	17.03	12.5	10.83	11.15	11.96	13.22	17.18	19.37	20.8
1475	20.5	20.7	18.63	16.76	12.54	10.9	11.32	11.93	12.7	16.7	18.18	19.76
1476	20.78	20.83	18.33	16.69	12.13	10.85	11.11	11.53	12.54	16.76	17.8	19.92
1477	20.54	20.62	18.25	16.84	12.17	10.94	10.96	11.48	12.5	16.41	17.61	19.61
1478	20.48	20.57	18.46	16.88	12.33	11.13	11.15	12.08	13.36	17.82	18.88	20.07
1479	21.21	21.01	18.78	16.87	12.38	11.18	11.47	12.28	14.05	18.56	19.5	21.21
1480	20.94	21.06	18.9	16.92	12.51	11.25	11.71	12.42	13.9	18.57	19.48	20.61
1481	20.48	20.71	18.78	17.14	12.8	11.44	11.84	12.58	13.56	17.67	18.87	19.73
1482	21.53	21.72	19.55	17.57	13.19	11.55	11.89	12.48	14.07	18.59	19.6	20.97
1483	17.71	17.79	15.33	13.07	8.8	7.34	7.57	7.92	9.83	14.33	15.34	17.21
1484	18.14	18.39	16.2	13.94	9.61	8.19	8.48	8.9	10.62	15.03	16.01	17.72
1485	19.21	19.47	17.34	15.11	9.82	8.16	8.5	9.8	11.73	15.88	17.05	18.71
1486	19.65	19.95	17.53	15.41	10.16	8.49	8.91	10.03	12.03	16.54	17.81	19.2
1487	20.11	20.63	18.26	15.89	10.51	8.72	9.15	10.42	12.19	17.48	18.41	19.68
1488	20.31	20.81	18.47	16.09	10.52	8.63	9.04	10.5	12.17	17.45	18.58	19.71
1489	20.39	20.9	18.36	16.05	10.45	8.67	8.96	10.46	12.5	17.74	18.62	19.98
1490	20.11	20.6	18.05	15.91	10.35	8.65	8.94	10.5	12.41	17.63	18.42	19.8
1491	20.24	20.64	18.22	15.99	10.61	8.9	9.07	10.46	12.32	17.43	18.37	19.82
1492	20.55	21.07	18.71	16.28	11.11	9.79	9.83	10.84	12.34	17.04	18.65	19.93
1493	20.56	21.17	18.94	16.42	11.43	10.06	10.1	11.06	12.49	16.84	18.63	19.75
1494	20.73	21.31	19.1	16.56	11.43	9.87	9.94	10.97	12.71	17	18.79	19.97
1495	20.9	21.47	19.21	16.63	11.55	9.69	9.83	10.84	12.86	17.05	18.89	20.21
1496	21.02	21.51	19.28	16.74	11.6	9.55	9.76	10.83	12.96	17.1	18.74	20.35
1497	21.14	21.55	19.34	16.79	11.72	9.65	9.99	11.06	12.97	17.13	18.73	20.61
1498	21.32	21.67	19.44	16.77	11.93	10.06	10.53	11.39	12.91	17.11	18.91	20.92
1499	21.41	21.78	19.53	16.85	11.97	10.25	10.61	11.52	12.98	17.17	18.92	21.14
1500	21.39	21.82	19.61	16.91	12.14	10.43	10.8	11.66	12.98	17.34	18.86	21.21
1501	21.11	21.72	19.5	16.9	12.32	10.63	11.07	11.74	12.91	17.05	18.79	20.95
1502	21	21.66	19.38	16.82	12.36	10.7	11.18	11.8	12.9	16.91	18.87	20.81
1503	21.23	21.84	19.51	16.97	12.46	10.73	11.22	11.91	13.17	17.34	19.4	21.19
1504	21.21	21.76	19.52	17.05	12.52	10.73	11.22	11.97	13.12	17.2	19.32	20.86
1505	20.32	20.64	18.71	16.77	12.56	10.84	11.38	11.92	12.55	16.48	18.14	19.59
1506	20.34	20.29	18.1	16.35	12.12	10.87	11.11	11.46	12.39	16.48	17.39	19.54
1507	20.11	19.99	17.97	16.34	11.98	10.95	11	11.35	12.32	16.08	17.1	19.12
1508	20.29	20.34	18.22	16.58	12.13	11.08	11.05	11.68	12.65	16.59	17.85	19.4
1509	20.38	20.44	18.25	16.79	12.33	11.1	11.35	12.35	13.55	17.96	19.15	19.9
1510	20.35	20.49	18.25	16.74	12.43	11.21	11.73	12.51	13.68	17.93	19.08	19.73
1511	20.43	20.65	18.55	17.02	12.88	11.42	11.82	12.66	13.65	17.58	18.86	19.76
1512	21.22	21.42	19.24	17.43	13.17	11.55	11.84	12.62	14.1	18.51	19.63	20.88
1513	20.58	21.08	18.68	16.2	10.46	8.66	8.93	10.46	12.54	17.61	18.81	20.11
1514	20.21	20.66	18.2	15.91	10.32	8.64	8.9	10.49	12.35	17.46	18.41	19.85
1515	19.95	20.39	17.99	15.83	10.4	8.77	9.01	10.47	12.19	17.25	18.15	19.62
1516	20.33	20.81	18.44	16.06	10.93	9.65	9.77	10.8	12.27	17.18	18.43	19.83
1517	20.54	21.15	18.89	16.36	11.39	10.01	10.23	11.02	12.41	16.99	18.66	19.83
1518	20.68	21.29	19	16.52	11.54	10.06	10.32	11.11	12.63	16.98	18.78	19.9
1519	20.91	21.39	19.11	16.57	11.75	10.13	10.37	11.13	12.73	17.07	18.75	20.1
1520	21.03	21.49	19.25	16.74	11.76	10.01	10.2	11.06	12.92	17.05	18.66	20.3
1521	21.07	21.47	19.35	16.83	11.74	9.67	10.08	11.13	13.04	17.08	18.69	20.8
1522	21.26	21.64	19.53	16.86	11.75	9.65	10.16	11.35	13.1	17.21	18.98	21.16
1523	21.57	21.88	19.71	16.97	11.68	9.53	10.09	11.34	13.13	17.35	19.16	21.3
1524	21.56	21.92	19.6	16.92	12.09	10.17	10.59	11.58	13.07	17.28	19.07	21.27
1525	21.31	21.92	19.5	17.03	12.28	10.42	10.88	11.74	13.01	17.11	19.04	21.13
1526	21.03	21.78	19.11	16.78	12.39	10.7	11.13	11.85	12.77	16.79	19.05	21.02
1527	21.13	21.91	19.09	16.91	12.47	10.69	11.19	11.94	12.93	16.92	19.42	21.15
1528	20.44	21.53	18.82	16.94	12.52	10.73	11.28	11.93	12.73	16.47	18.93	20.03
1529	20.16	20.65	18.49	16.65	12.58	10.87	11.32	11.79	12.31	16.21	17.88	19.3
1530	20	20.08	18.23	16.21	12.11	10.86	11.12	11.36	12.22	16.11	17.2	19.19
1531	19.63	20.04	18.32	16.11	11.9	10.94	11.03	11.31	12.16	15.94	16.94	18.72
1532	19.95	20.36	18.6	16.52	12.18	10.94	11.17	11.49	12.33	16.21	17.26	19.12
1533	20.2	20.32	18.29	16.71	12.48	11.09	11.53	12.09	12.55	16.33	17.52	19.35
1534	20.27	20.41	18.24	16.78	12.58	11.22	11.69	12.43	12.98	16.35	17.61	19.41
1535	20.27	20.52	18.42	16.91	12.86	11.41	11.86	12.64	13.45	16.96	18.16	19.6
1536	20.98	21.06	19.01	17.31	13.21	11.55	11.85	12.7	14.07	18.19	19.41	20.77
1537	20.74	21.2	18.8	16.25	10.51	8.59	8.87	10.49	12.55	17.56	18.86	20.23
1538	20.63	21.15	18.64	16.14	10.41	8.64	8.9	10.52	12.53	17.52	18.77	20.15
1539	20.33	20.74	18.39	15.98	10.41	8.66	8.93	10.48	12.26	17.33	18.39	19.82
1540	20.61	21.06	18.69	16.18	10.82	9.24	9.47	10.78	12.4	17.28	18.67	20.01
1541	20.86	21.43	19.1	16.48	11.16	9.63	9.8	10.94	12.66	17.32	18.95	20.22
1542	20.74	21.4	19.08	16.5	11.38	9.89	10.13	11.08	12.64	17.26	18.84	20.16
1543	20.76	21.43	19.08	16.57	11.75	10.21	10.49	11.2	12.71	17.1	18.71	20.08
1544	20.84	21.46	19.02	16.59	11.84	10.21	10.58	11.29	12.84	17	18.67	20.15
1545	20.73	21.11	19	16.63	11.96	10.23	10.67	11.4	12.89	16.92	18.38	20.34
1546	20.81	21.21	19.17	16.74	11.99	10.27	10.7	11.51	12.96	16.93	18.52	20.41
1547	21.03	21.71	19.58	16.98	12.06	10.08	10.52	11.53	13.11	17.11	18.93	20.79
1548	21.07	21.7	19.49	16.96	12.2	10.17	10.64	11.71	13.06	17.11	18.93	20.98
1549	21.09	21.7	19.27	16.93	12.36	10.34	10.69	11.8	13.12	17.29	19.11	21.06
1550	20.99	21.7	18.95	16.68	12.38	10.69	11.09	11.87	12.84	16.96	19.02	21
1551	20.61	21.63	18.76	16.73	12.46	10.67	11.19	11.92	12.76	16.73	19.01	20.52
1552	20.35	20.71	18.27	16.67	12.6	10.74	11.28	11.87	12.42	16.26	17.87	19.39
1553	20.42	20.52	18.18	16.68	12.66	10.8	11.32	11.71	12.35	16.27	17.29	19.33
1554	19.84	20.61	18.33	16.37	12.23	10.89	11.16	11.42	12.14	16.02	17.3	18.94
1555	19.48	20.57	18.51	16.22	11.93	10.85	11.09	11.25	12.08	15.78	16.93	18.56
1556	19.82	21.07	19.15	16.92	12.44	10.93	11.21	11.45	12.19	16.06	17.24	18.89
1557	20.19	21.19	19.44	17.41	12.88	11.18	11.66	12.09	12.47	16.05	17.41	19
1558	20.37	21.13	19.25	17.52	13.01	11.35	11.83	12.5	12.91	16.13	17.29	19.22
1559	20.01	20.38	18.56	17.1	12.93	11.41	11.93	12.63	13.19	16.44	17.53	19.39
1560	20.33	20.51	18.38	17.03	13.05	11.57	11.95	12.81	13.9	17.46	18.46	20.18
1561	20.76	21.17	18.8	16.35	10.64	8.59	8.94	10.69	12.56	17.42	18.95	20.23
1562	20.79	21.21	18.82	16.24	10.5	8.57	8.85	10.52	12.64	17.44	18.9	20.24
1563	20.64	21.03	18.59	16.1	10.47	8.6	8.9	10.57	12.49	17.24	18.65	20.06
1564	20.91	21.28	18.85	16.33	11.02	9.33	9.66	10.81	12.61	17.31	18.92	20.19
1565	20.81	21.29	18.94	16.36	11.51	10.01	10.26	11.02	12.58	17.38	18.96	20.26
1566	20.86	21.44	19.08	16.49	11.63	9.99	10.28	11.13	12.76	17.34	18.94	20.47
1567	20.9	21.63	19.21	16.62	11.66	9.99	10.29	11.17	12.8	17.25	18.83	20.54
1568	20.92	21.66	19.26	16.69	11.6	9.77	10.12	11.19	13.04	17.11	18.65	20.51
1569	20.76	21.13	18.94	16.64	11.83	10.02	10.53	11.38	12.92	16.9	18.37	20.18
1570	20.68	21.04	19.03	16.57	12.01	10.24	10.66	11.48	12.86	16.89	18.33	19.95
1571	20.66	21.47	19.27	16.75	12.12	10.31	10.8	11.61	12.95	16.99	18.69	20.05
1572	20.51	21.47	19.14	16.67	12.27	10.42	10.94	11.75	13.04	17	18.77	20.45
1573	20.64	21.5	19.18	16.57	12.32	10.58	11.06	11.79	13.1	17.23	19.05	20.99
1574	21.16	21.89	19.37	16.77	12.42	10.62	11.03	11.91	13.27	17.78	19.5	21.46
1575	20.58	21.57	19.01	16.92	12.52	10.65	11.04	11.98	13.18	17.34	19.27	20.98
1576	20.23	20.62	18.33	16.48	12.55	10.76	11.25	12.01	12.9	16.7	18.36	19.54
1577	20.32	21.29	18.98	16.88	12.64	10.6	11.22	12.06	13.37	17.34	18.58	19.73
1578	20.95	21.96	19.47	16.98	12.48	10.83	11.32	11.93	13.01	17.18	18.73	20.08
1579	20.27	21.2	18.7	16.44	11.98	10.95	11.13	11.36	11.91	15.72	17.47	18.85
1580	20.16	21.34	19.04	17.01	12.43	10.94	11.35	11.65	12.22	15.75	16.96	18.77
1581	20.61	21.67	19.65	17.61	13.01	11.19	11.74	12.38	12.89	16.12	17.16	19.15
1582	20.62	21.55	19.67	17.76	13.12	11.43	11.74	12.6	13.2	16.3	17.25	19.45
1583	20.1	20.49	18.92	17.57	13.16	11.52	11.94	12.69	13.35	16.54	17.44	19.49
1584	20.62	20.65	18.66	17.61	13.3	11.62	11.78	12.84	14.06	17.7	18.43	20.47
1585	20.76	21.03	18.55	16.26	10.98	9.07	9.42	10.86	12.36	17.24	18.89	20.04
1586	20.93	21.13	18.79	16.38	10.67	8.71	8.95	10.71	12.67	17.34	19.05	20.28
1587	20.72	21.06	18.64	16.21	10.57	8.64	8.98	10.58	12.62	17.25	18.75	20.13
1588	20.59	20.92	18.55	16.1	11.1	9.46	9.83	10.83	12.43	17.22	18.57	19.96
1589	21.02	21.33	18.88	16.38	11.58	10.15	10.49	11.16	12.63	17.72	18.93	20.46
1590	20.84	21.23	18.89	16.27	11.58	10.14	10.46	11.12	12.65	17.6	18.82	20.43
1591	20.98	21.55	19.25	16.62	11.58	9.95	10.18	11.19	12.97	17.62	19.06	20.8
1592	20.95	21.43	19.24	16.73	11.51	9.58	9.85	11.15	13.27	17.31	18.79	20.49
1593	20.89	21.06	18.8	16.66	11.81	9.77	10.18	11.29	13.14	17.06	18.67	20.11
1594	20.67	21.07	18.78	16.61	12	10.06	10.5	11.55	13.02	16.92	18.48	20.07
1595	20.68	21.3	18.92	16.64	12.17	10.24	10.63	11.65	13.1	17.18	18.78	20.31
1596	20.51	21.31	18.94	16.63	12.27	10.44	10.76	11.74	13.29	17.34	18.72	20.53
1597	20.84	21.61	19.35	16.72	12.36	10.6	10.96	11.81	13.57	18.08	19.32	21.11
1598	21.63	22.16	19.72	17.01	12.45	10.69	10.94	11.7	13.79	18.56	19.44	21.44
1599	21.59	22.18	19.71	17.14	12.51	10.67	10.77	11.73	13.8	18.51	19.39	21.52
1600	21.35	22.01	19.6	17.18	12.31	10.37	10.57	11.9	13.73	18.36	19.38	21.25
1601	21.74	22.2	19.82	17.34	12.24	10.03	10.56	11.9	13.73	18.41	19.56	21.5
1602	21.74	22.17	19.68	17.22	12.55	10.77	11.21	11.94	13.2	17.74	19.3	20.99
1603	20.52	21.23	18.6	16.48	11.97	10.96	11.19	11.31	11.81	15.69	17.73	18.85
1604	20.18	21.51	18.95	17.09	12.48	10.92	11.41	11.85	12.22	15.69	17.22	18.57
1605	20.74	21.74	19.41	17.68	13.06	11.31	11.64	12.62	13.22	16.39	17.67	19.33
1606	20.75	21.48	19.64	17.81	13.09	11.43	11.44	12.69	13.74	16.95	17.99	19.79
1607	20.16	20.63	19.07	17.81	13.27	11.51	11.69	12.79	13.89	17.13	17.84	19.82
1608	20.25	20.39	18.57	17.68	13.32	11.62	11.78	12.86	14.09	17.58	18.39	20.1
1609	20.26	20.66	18.3	15.88	10.77	9.21	9.46	10.63	12.33	17.43	18.35	19.83
1610	20.88	21.25	18.73	16.24	10.89	9.09	9.47	10.74	12.73	17.84	18.9	20.4
1611	20.53	20.91	18.48	16.08	10.81	9.11	9.6	10.79	12.53	17.41	18.51	20.02
1612	20.31	20.6	18.29	15.93	11.16	9.78	10.18	10.89	12.28	17.02	18.31	19.64
1613	21.02	21.11	18.8	16.29	11.58	10.01	10.37	11.1	12.62	17.5	18.84	20.27
1614	21.1	21.25	19.07	16.5	11.63	10.01	10.21	11.22	12.93	17.69	19.08	20.56
1615	20.92	21.19	19.08	16.59	11.69	9.92	10.13	11.21	13.2	17.71	19.18	20.46
1616	20.78	20.98	18.86	16.61	11.78	10.08	10.3	11.32	13.29	17.58	18.89	20
1617	20.83	20.87	18.54	16.54	11.94	10.21	10.59	11.42	13.26	17.32	18.54	19.88
1618	20.79	21.14	18.87	16.72	12.02	10.17	10.49	11.43	13.49	17.83	18.93	20.24
1619	20.96	21.44	19.03	16.68	12.07	10.21	10.41	11.5	13.55	18	19.23	20.81
1620	21.29	21.79	19.29	16.74	12.22	10.52	10.82	11.71	13.38	17.96	19.22	21.1
1621	21.41	21.8	19.25	16.59	12.29	10.69	11.18	11.92	13.41	18.21	19.33	21.12
1622	21.58	22.06	19.56	16.84	12.45	10.75	11.26	11.91	13.73	18.47	19.46	21.31
1623	21.72	22.18	19.72	17.11	12.5	10.77	10.97	11.86	13.79	18.5	19.56	21.42
1624	21.99	22.2	19.93	17.34	11.92	10.09	10.18	11.84	13.77	18.33	19.43	21.51
1625	21.88	22.34	19.88	17.48	11.87	9.77	10.22	11.97	13.76	18.34	19.68	21.57
1626	20.42	21.32	18.54	16.67	12.4	10.74	11.24	11.93	13.08	17.29	18.66	20.01
1627	19.46	20.13	17.76	16.07	11.77	10.76	10.87	11.2	11.85	15.6	16.96	18.48
1628	19.49	20.73	18.32	16.88	12.36	10.98	11.37	11.84	12.07	15.56	16.79	18.45
1629	19.95	21.13	18.86	17.45	12.82	11.2	11.84	12.46	12.73	15.88	16.97	18.75
1630	20.14	20.85	18.91	17.58	13.01	11.36	11.94	12.73	13.5	16.66	17.81	19.43
1631	19.76	20.18	18.43	17.38	13	11.44	11.98	12.8	13.77	17.05	17.96	19.57
1632	20.12	20.31	18.26	17.42	13.29	11.64	12.03	12.89	14.04	17.4	18.37	19.8
1633	19.1	19.37	17.27	15.11	9.84	8.33	8.81	10.38	12.02	16.24	17.21	18.54
1634	20.66	20.98	18.49	16.09	10.58	8.84	9.21	10.66	12.87	17.84	18.7	20.23
1635	20.98	21.26	18.77	16.3	10.89	9.14	9.57	10.91	12.79	17.83	18.93	20.46
1636	20.56	20.89	18.48	16.1	11.06	9.56	9.97	10.95	12.55	17.31	18.54	19.89
1637	20.56	20.8	18.49	16.13	11.28	9.82	10.14	11.07	12.58	17.14	18.5	19.9
1638	20.94	21.04	18.86	16.56	11.47	9.69	9.85	11.19	13.13	17.56	19.06	20.19
1639	21.1	21.22	19.21	16.65	11.53	9.72	9.98	11.24	13.45	18.16	19.27	20.32
1640	20.86	21.36	19.02	16.53	11.76	10.16	10.5	11.33	13.35	18.06	19	20.28
1641	20.65	21.06	18.57	16.35	11.72	10.26	10.68	11.35	12.99	17.61	18.71	19.91
1642	21.2	21.72	19.16	16.7	11.97	10.4	10.84	11.6	13.39	18.1	19.3	20.65
1643	21.54	21.71	19.29	16.77	12.08	10.47	10.78	11.59	13.58	18.38	19.21	21.03
1644	21.48	21.56	19.4	16.85	12.21	10.61	11	11.72	13.57	18.42	19.03	20.91
1645	21.65	21.69	19.53	16.96	12.29	10.71	11.05	11.85	13.77	18.51	19.02	21.02
1646	21.76	21.82	19.63	17.13	12.19	10.68	10.78	11.81	13.81	18.5	19.01	21.09
1647	21.85	21.99	19.76	17.26	12.01	10.4	10.34	11.85	13.81	18.46	19.04	21.18
1648	21.8	21.89	19.77	17.3	11.76	10.01	10.14	11.96	13.71	18.2	19.03	21.15
1649	21.94	21.81	19.83	17.3	11.82	9.99	10.38	12.02	13.76	17.89	19.06	21.21
1650	20.47	21.08	18.66	16.73	12.39	10.9	11.35	12	13.04	17.24	18.52	19.97
1651	18.99	19.32	17.3	15.73	11.69	10.81	11.02	11.29	11.84	15.44	16.49	18.23
1652	19.45	19.86	17.84	16.47	12.26	10.97	11.39	11.99	12.47	15.84	16.83	18.62
1653	19.69	20.54	18.42	17.15	12.71	11.17	11.71	12.37	12.9	16.07	16.95	18.84
1654	19.54	20.53	18.48	17.19	12.74	11.26	11.73	12.44	13.03	16.27	17.32	18.99
1655	19.45	19.86	18.04	16.85	12.62	11.33	11.78	12.57	13.25	16.44	17.36	18.95
1656	20.01	20.26	18.17	17.24	13.04	11.52	12.06	12.88	13.93	17.45	18.42	19.68
1657	20.04	20.42	18.12	15.83	10.19	8.45	8.79	10.76	12.85	17.06	18.13	19.58
1658	21.2	21.47	18.91	16.34	10.65	8.74	9	10.85	13.31	18.29	19.2	20.78
1659	21.41	21.51	18.94	16.59	11.02	8.98	9.25	11.04	13.21	18.22	19.43	20.63
1660	21.28	21.43	18.98	16.61	11.15	9.12	9.36	11	13.43	18.17	19.42	20.53
1661	21.39	21.73	19.26	16.6	11.2	9.33	9.53	11.06	13.53	18.33	19.47	20.83
1662	21.23	21.54	19.1	16.57	11.21	9.56	9.81	11.07	13.46	18.25	19.22	20.64
1663	19.5	19.82	17.64	15.39	9.98	8.37	8.74	10.64	12.37	16.47	17.5	18.99
1664	21.39	21.67	19.07	16.44	10.69	8.75	8.92	10.98	13.52	18.37	19.32	20.97
1665	20.86	21.13	18.63	16.27	10.86	9.01	9.27	10.93	13.07	18.05	18.96	20.25
1666	20.9	21.18	18.68	16.26	10.89	9.16	9.45	11	13.2	18.06	18.9	20.26
1667	21.11	21.39	18.81	16.29	10.86	9.26	9.46	11.03	13.44	18.23	19.03	20.71
1668	20.55	20.82	18.33	16.05	10.92	9.7	9.97	11.06	13.19	17.55	18.55	20.11
1669	20.47	20.75	18.23	15.96	10.33	8.62	8.9	10.95	13.04	17.38	18.46	20.01
1670	21.31	21.56	18.98	16.37	10.69	8.75	8.99	11.12	13.49	18.31	19.25	20.92
1671	20.64	20.98	18.49	16.02	10.65	8.98	9.26	10.9	13.01	17.85	18.59	20.16
1672	19.57	19.92	17.56	15.46	10.48	9.14	9.48	10.8	12.45	16.69	17.65	19.23
1673	19.22	19.59	17.32	15.34	10.36	9.25	9.57	10.95	12.25	16.21	17.31	18.81
1674	19.95	20.33	17.87	15.87	10.75	9.57	9.8	11.24	12.83	16.81	17.95	19.45
1675	20.74	20.98	18.38	16.09	10.43	8.7	8.99	11.06	13.18	17.68	18.68	20.3
1676	20.82	21.11	18.46	16.15	10.56	8.76	9.07	11.13	13.25	17.79	18.82	20.45
1677	19.51	19.8	17.41	15.36	10.1	8.58	8.95	10.68	12.3	16.53	17.51	19.05
1678	18.37	18.77	16.59	14.82	9.93	8.71	9.07	10.4	11.47	15.62	16.49	17.92
1679	19.25	19.79	17.5	15.59	10.5	9.28	9.54	11.07	12.33	16.41	17.39	18.82
1680	20.37	20.76	18.24	16.01	10.85	9.67	9.9	11.27	13.16	17.2	18.38	19.99
1681	20.29	20.45	18.02	15.81	10.32	8.72	9.03	11.12	12.92	17.21	18.33	19.79
1682	19.36	19.52	17.19	15.19	10.05	8.72	9.02	10.67	12.26	16.5	17.54	18.87
1683	17.78	17.81	15.55	13.81	9.44	8.59	8.82	9.34	10.59	15.03	15.82	17.26
1684	17.97	18.15	15.83	14.14	9.58	8.6	8.96	9.58	10.82	15.28	16.05	17.44
1685	19.04	19.37	17.09	15.17	10.32	9.23	9.6	10.9	12.14	16.02	17.14	18.57
1686	21.07	21.3	18.83	16.33	11.38	10.04	10.44	11.43	13.41	17.97	18.92	20.62
1687	18.52	18.56	16.42	14.74	9.8	8.59	8.9	10.64	11.85	16.04	16.79	18.07
1688	17.13	17.11	14.8	13.17	8.97	8.15	8.45	9.09	10.1	14.4	15.12	16.55
1689	16.98	16.97	14.62	12.93	8.89	8.21	8.44	8.63	9.78	14.09	14.81	16.41
1690	18.73	18.84	16.44	14.48	9.71	8.65	8.91	10.09	11.54	15.63	16.69	18.18
1691	20.57	20.83	18.27	15.95	10.86	9.56	9.82	11.23	13.11	17.54	18.54	20.17
1692	21.49	21.66	19.07	16.6	11.66	10.12	10.44	11.53	13.7	18.28	19.3	20.99
