# Supplementary material for: Roles of host and environment in shift of primary anthrax host species in Kruger National Park
Source: PLoS One. 2024 Dec 6;19(12):e0314103. doi: 10.1371/journal.pone.0314103 (PMC11623471; doi:10.1371/journal.pone.0314103)
Supplement: S1 Data — (ZIP) [file pone.0314103.s001.zip › Ochai Supplementary Data/Tmin excel/2007.xlsx]

## Sheet: 2007
UPID	2007_1	2007_2	2007_3	2007_4	2007_5	2007_6	2007_7	2007_8	2007_9	2007_10	2007_11	2007_12
1	21.41	21.53	20.04	18.36	12.42	11.04	10.14	11.65	16.44	18.79	20.46	21.16
2	21.6	21.69	20.24	18.5	12.52	11.07	10.17	11.75	16.47	18.89	20.59	21.28
3	21.71	21.78	20.27	18.48	12.54	11.21	10.35	11.8	16.46	18.9	20.61	21.37
4	21.8	21.97	20.25	18.53	12.62	11.19	10.3	11.79	16.47	19.07	20.61	21.47
5	21.51	21.84	20.03	18.51	12.56	11.03	10.01	11.6	16.33	19.07	20.33	21.3
6	21.49	21.92	20.15	18.63	12.55	11.06	10.04	11.64	16.38	19.27	20.38	21.34
7	21.87	22.08	20.38	18.85	12.68	11.21	10.2	11.82	16.64	19.52	20.65	21.56
8	21.9	22.22	20.38	18.88	12.76	11.39	10.48	12.04	16.83	19.53	20.57	21.59
9	21.74	22.11	20.23	18.75	12.72	11.4	10.42	12.13	16.86	19.38	20.33	21.43
10	21.58	21.93	20.14	18.78	12.67	11.35	10.31	11.99	16.67	19.26	20.18	21.25
11	21.61	21.98	20.4	19.01	12.77	11.37	10.35	11.94	16.56	19.23	20.56	21.3
12	21.32	21.72	20.23	18.96	12.86	11.29	10.16	11.75	16.19	18.38	20.37	21.04
13	21.23	21.57	20.11	18.91	12.86	11.28	10.16	11.71	16	18.14	20.11	20.97
14	21.31	21.74	20.28	19.04	12.93	11.32	10.23	11.88	16.19	18.27	20.21	21.09
15	21.41	21.75	20.36	19.21	13.03	11.35	10.27	12.08	16.41	18.47	20.37	21.19
16	21.87	22.16	20.46	19.08	13.27	11.88	10.69	12.69	17.06	19.33	20.76	21.56
17	22.01	22.31	20.12	18.67	13.45	12.18	11.01	12.91	17.26	19.54	20.75	21.73
18	21.71	21.92	20.31	18.91	13.49	12.29	11.09	13.09	17.19	18.97	20.59	21.53
19	21.51	21.67	20.2	18.54	12.59	10.89	9.89	11.61	16.56	18.81	20.68	21.37
20	21.45	21.65	20.2	18.56	12.59	11.06	10.15	11.65	16.53	18.81	20.59	21.26
21	21.73	21.83	20.42	18.69	12.66	11.28	10.31	11.81	16.61	18.94	20.8	21.43
22	21.88	22.03	20.42	18.71	12.74	11.27	10.37	11.82	16.62	19.12	20.82	21.57
23	21.73	22.05	20.14	18.59	12.73	11.26	10.27	11.84	16.62	19.46	20.6	21.5
24	21.62	21.97	20.06	18.56	12.7	11.29	10.3	11.9	16.75	19.4	20.45	21.37
25	21.82	22.16	20.21	18.81	12.72	11.32	10.39	11.97	16.79	19.45	20.62	21.5
26	22.01	22.36	20.47	18.98	12.82	11.46	10.48	12.16	16.95	19.67	20.85	21.75
27	22.02	22.32	20.74	19.12	12.93	11.47	10.48	12.31	17.08	19.86	21.03	21.76
28	21.84	22.07	20.65	19.25	12.96	11.55	10.45	12.31	17.05	19.69	21.15	21.56
29	21.83	22.16	20.66	19.27	12.96	11.49	10.47	12.31	16.98	19.56	20.98	21.45
30	21.64	22.01	20.53	19.22	12.99	11.55	10.46	12.27	16.74	19.07	20.75	21.31
31	21.5	21.81	20.28	19.2	13.03	11.56	10.4	12.11	16.56	18.76	20.55	21.23
32	21.22	21.56	20.05	19.01	12.97	11.39	10.28	11.85	16.12	18.15	20.14	20.92
33	21.13	21.54	20.16	19.08	12.96	11.35	10.17	11.89	16.2	18.24	20.12	20.85
34	21.73	22.18	20.18	18.79	13.12	11.7	10.59	12.58	16.98	19.23	20.47	21.52
35	21.99	22.36	19.97	18.41	13.34	12.03	11.01	12.72	16.91	19.17	20.55	21.71
36	22	22.4	20.14	18.6	13.47	12.06	11.02	13.02	17.26	19.47	20.69	21.8
37	21.29	21.54	20.07	18.35	12.47	10.74	9.72	11.31	16.25	18.39	20.3	21.13
38	21.34	21.47	20.12	18.51	12.6	11.1	10.13	11.57	16.4	18.49	20.37	21.08
39	21.62	21.77	20.11	18.37	12.58	11.34	10.43	11.78	16.45	18.85	20.49	21.26
40	21.61	21.83	19.94	18.37	12.6	11.37	10.49	11.86	16.52	19.07	20.47	21.3
41	21.59	21.77	19.81	18.27	12.66	11.4	10.52	11.96	16.61	19.35	20.49	21.35
42	21.84	22.12	20.16	18.61	12.76	11.41	10.49	12.01	16.79	19.44	20.79	21.57
43	21.86	22.14	20.52	19.01	12.9	11.37	10.42	11.92	16.68	19.04	20.84	21.48
44	22.01	22.27	20.7	19.19	12.98	11.46	10.42	12.02	16.87	19.24	21	21.6
45	22.07	22.19	20.68	19.24	12.96	11.4	10.39	11.98	16.84	19.45	21.09	21.59
46	21.85	22.08	20.59	19.24	12.99	11.31	10.27	11.94	16.63	19.06	20.84	21.41
47	22.14	22.57	20.61	19.12	13.02	11.47	10.42	12.27	17.03	19.71	20.99	21.85
48	22.1	22.6	20.58	18.92	13	11.44	10.33	12.31	16.99	19.59	21	21.92
49	22.05	22.66	20.73	18.77	12.99	11.39	10.4	12.32	16.92	19.44	21.11	21.83
50	21.47	22.03	20.48	19.08	12.97	11.5	10.37	12.34	16.86	19.24	20.66	21.19
51	21.25	21.65	20.29	19.28	13	11.45	10.4	12.19	16.49	18.52	20.32	20.97
52	21.64	22.08	20.39	18.93	13.03	11.6	10.46	12.49	16.88	19.11	20.42	21.37
53	21.91	22.41	20.09	18.45	13.23	11.82	10.73	12.74	16.76	18.79	20.39	21.48
54	21.94	22.11	19.85	18.28	13.27	11.59	10.73	12.61	16.84	18.94	20.49	21.48
55	21.54	21.89	20.22	18.38	12.5	10.79	9.73	11.25	16.2	18.29	20.24	21.21
56	21.38	21.58	20.16	18.52	12.67	11.14	10.15	11.48	16.32	18.41	20.35	21.15
57	21.5	21.64	20.22	18.55	12.65	11.4	10.42	11.74	16.44	18.57	20.45	21.16
58	21.47	21.77	20.02	18.35	12.59	11.43	10.54	11.8	16.48	18.87	20.35	21.23
59	21.23	21.55	19.68	18.26	12.66	11.42	10.52	11.88	16.51	19.23	20.21	21.05
60	21.55	21.93	20.09	18.7	12.78	11.37	10.37	11.82	16.54	19.17	20.45	21.31
61	21.62	21.85	20.47	18.93	12.8	11.1	10.02	11.58	16.37	18.58	20.65	21.32
62	21.7	21.94	20.49	18.99	12.84	11.15	9.99	11.6	16.39	18.54	20.7	21.28
63	21.67	21.94	20.44	18.97	12.78	11.06	9.93	11.52	16.32	18.6	20.68	21.16
64	21.7	22	20.52	19.05	12.82	10.93	9.78	11.52	16.38	18.81	20.67	21.29
65	21.68	22.05	20.41	19.1	12.83	11.01	9.9	11.65	16.52	19.06	20.79	21.31
66	21.66	22.03	20.41	19.32	13.03	11.32	10.16	11.86	16.59	18.91	20.72	21.39
67	21.87	22.29	20.62	19.36	13.04	11.44	10.34	12.26	16.99	19.5	20.88	21.61
68	22.05	22.68	20.7	18.8	12.99	11.47	10.35	12.46	17.09	20.07	21	21.74
69	21.57	22.12	20.5	19.17	12.99	11.47	10.38	12.33	16.94	19.38	20.65	21.32
70	21.51	21.97	20.38	19.15	13.08	11.46	10.35	12.28	16.84	19.12	20.43	21.32
71	21.78	22.37	20.15	18.63	13.03	11.6	10.47	12.67	16.65	18.62	20.12	21.32
72	21.85	22.17	19.98	18.38	13.22	11.8	10.68	12.66	16.74	18.73	20.26	21.26
73	21.53	21.95	20.31	18.36	12.29	10.54	9.49	11.17	16.13	18.22	20.18	21.11
74	21.3	21.61	20.09	18.45	12.58	10.95	9.87	11.44	16.29	18.28	20.29	21.09
75	21.53	21.63	20.3	18.65	12.75	11.34	10.27	11.7	16.52	18.72	20.55	21.23
76	21.63	21.78	20.29	18.67	12.73	11.39	10.34	11.82	16.52	18.96	20.56	21.28
77	21.59	21.92	20.28	18.67	12.8	11.36	10.45	11.91	16.63	19.3	20.35	21.3
78	21.76	22.03	20.41	18.89	12.88	11.34	10.36	11.87	16.72	19.49	20.55	21.51
79	21.76	21.94	20.5	18.98	12.85	11.21	10.13	11.7	16.52	19.14	20.84	21.53
80	21.73	21.95	20.5	18.96	12.83	11.11	10.01	11.6	16.47	18.95	20.94	21.46
81	21.64	21.88	20.4	18.87	12.78	10.96	9.85	11.49	16.37	18.9	20.91	21.27
82	21.56	21.74	20.27	18.79	12.61	10.83	9.67	11.41	16.35	19.1	20.77	21.2
83	21.54	21.83	20.23	18.92	12.72	10.75	9.6	11.4	16.42	19.13	20.94	21.25
84	21.64	21.9	20.31	19.16	12.92	11.08	9.86	11.51	16.41	18.8	20.77	21.33
85	21.69	22.02	20.44	19.36	13.05	11.3	10.18	11.75	16.48	18.72	20.77	21.38
86	22.02	22.54	20.78	19.38	13.07	11.41	10.24	12.16	16.99	19.68	21.03	21.79
87	21.98	22.65	20.86	19.37	13.04	11.45	10.29	12.37	17.15	19.99	21.21	21.91
88	21.88	22.38	20.82	19.27	13.09	11.52	10.33	12.6	17	19.58	21.13	21.78
89	21.86	22.17	20.81	19.21	13.15	11.66	10.45	12.72	16.91	19.24	20.95	21.9
90	21.85	22.12	20.68	19.34	13.23	11.79	10.51	12.82	17.08	19.49	20.92	21.86
91	21.38	21.63	20.21	18.49	12.63	10.95	9.94	11.54	16.45	18.62	20.5	21.15
92	21.45	21.72	20.28	18.55	12.68	11.04	10.01	11.64	16.53	18.7	20.57	21.22
93	21.54	21.64	20.3	18.64	12.68	11.09	9.99	11.69	16.51	18.73	20.67	21.23
94	21.54	21.7	20.3	18.67	12.76	11.16	10.11	11.7	16.55	18.8	20.68	21.2
95	21.7	21.76	20.42	18.83	12.9	11.41	10.36	11.81	16.66	19.14	20.78	21.3
96	21.79	21.8	20.41	18.92	12.92	11.44	10.41	11.84	16.67	19.34	20.71	21.43
97	21.72	21.9	20.43	18.92	12.86	11.2	10.21	11.72	16.54	19.47	20.59	21.42
98	21.71	21.89	20.35	18.82	12.79	11.06	9.96	11.63	16.51	19.47	20.43	21.4
99	21.7	21.87	20.31	18.78	12.73	10.96	9.8	11.53	16.44	19.44	20.41	21.28
100	21.6	21.68	20.19	18.83	12.74	10.98	9.84	11.41	16.24	18.88	20.77	21.07
101	21.17	21.45	19.95	18.66	12.57	10.8	9.59	11.2	15.89	18.06	20.33	20.74
102	21.29	21.59	20.01	18.74	12.59	10.65	9.35	11.12	15.9	18.03	20.3	20.89
103	21.44	21.79	20.13	18.81	12.62	10.64	9.4	11.09	15.88	18.04	20.26	21
104	21.57	22.19	20.38	18.98	12.67	10.74	9.56	11.3	16.16	18.8	20.51	21.34
105	21.53	22.16	20.24	19.1	12.83	11.01	9.85	11.77	16.73	19.35	20.4	21.32
106	21.74	22.39	20.34	19.18	13.02	11.32	10.19	12.17	16.82	19.13	20.58	21.55
107	21.63	22.23	20.68	19.4	13.2	11.56	10.37	12.39	17.03	19.56	20.95	21.82
108	21.66	21.99	20.58	19.36	13.32	11.63	10.42	12.41	17.11	19.75	20.87	21.59
109	21.39	21.57	20.22	18.53	12.66	11.01	10.06	11.63	16.48	18.85	20.5	21.14
110	21.43	21.58	20.26	18.52	12.63	10.92	9.91	11.6	16.49	18.86	20.55	21.13
111	21.41	21.43	20.16	18.46	12.55	10.83	9.79	11.52	16.36	18.69	20.38	21.01
112	21.44	21.53	20.25	18.58	12.68	10.99	9.9	11.58	16.37	18.6	20.5	21.11
113	21.53	21.62	20.35	18.68	12.84	11.19	10.08	11.66	16.47	18.68	20.61	21.12
114	21.6	21.65	20.33	18.8	12.84	11.2	10.17	11.66	16.51	18.94	20.72	21.2
115	21.51	21.66	20.25	18.76	12.87	11.09	10.01	11.59	16.4	18.88	20.7	21.17
116	21.55	21.82	20.33	18.81	12.93	11.16	10.07	11.57	16.31	18.86	20.8	21.28
117	21.48	21.81	20.24	18.67	12.75	11	9.92	11.44	16.18	18.94	20.41	21.09
118	21.38	21.68	20.11	18.72	12.68	10.89	9.72	11.37	16.06	18.57	20.39	20.91
119	21.02	21.32	19.9	18.53	12.58	10.73	9.56	11.13	15.8	17.75	19.9	20.68
120	21.01	21.48	19.91	18.58	12.53	10.63	9.42	11.04	15.64	17.59	19.79	20.57
121	21.28	21.77	19.96	18.63	12.64	10.79	9.72	11.33	16	18.44	20.09	20.91
122	20.72	21.19	19.29	18.16	12.78	11.2	10.14	11.85	16.39	18.84	19.9	20.8
123	21.01	21.28	19.26	18.01	12.8	11.33	10.28	12.11	16.5	18.74	19.97	20.81
124	21.76	22.01	19.68	18.47	12.92	11.37	10.23	12.27	16.65	18.9	20.36	21.17
125	21.52	22.1	19.92	18.81	13	11.41	10.32	12.25	16.63	18.63	20.16	21.19
126	21.5	22.15	20.2	19.1	13.16	11.51	10.35	12.32	16.84	19	20.48	21.52
127	21.19	21.4	20.16	18.39	12.38	10.73	9.7	11.44	16.36	18.82	20.25	21.01
128	21.38	21.5	20.18	18.5	12.49	10.79	9.76	11.5	16.39	18.94	20.21	21.13
129	21.18	21.34	20.03	18.37	12.54	10.86	9.86	11.51	16.27	18.69	19.84	20.82
130	21.32	21.45	20.12	18.47	12.64	11.04	9.93	11.54	16.27	18.64	20.04	20.89
131	21.45	21.58	20.27	18.66	12.8	11.14	10.05	11.61	16.4	18.73	20.47	21.02
132	21.37	21.59	20.25	18.68	12.8	11.18	10.1	11.57	16.39	18.73	20.45	20.9
133	21.12	21.39	20.05	18.49	12.7	11.03	9.88	11.44	16.1	18.29	20.16	20.73
134	21.23	21.55	20.14	18.66	12.73	11.07	9.94	11.43	16.05	18.24	20.22	20.91
135	21.52	21.85	20.38	18.85	12.86	11.16	10.05	11.45	16.12	18.4	20.5	21.11
136	21.22	21.73	20.08	18.6	12.66	10.99	9.87	11.35	15.94	18.32	20.16	20.89
137	20.99	21.35	19.98	18.58	12.66	10.85	9.71	11.13	15.67	17.59	19.76	20.57
138	21.02	21.52	19.8	18.38	12.72	11.06	10.02	11.35	15.73	17.56	19.61	20.49
139	20.62	20.81	18.95	17.59	12.58	11.34	10.28	12.01	16.23	18.57	19.78	20.61
140	20.45	20.68	18.84	17.4	12.54	11.21	10.18	12.02	16.12	18.21	19.61	20.32
141	20.89	21.13	19.1	17.76	12.68	11.27	10.14	12.13	16.2	18.33	19.87	20.56
142	21.21	21.27	19.21	17.86	12.67	11.33	10.17	12.26	16.23	18.15	19.72	20.52
143	21.42	21.4	19.33	17.99	12.7	11.32	10.2	12.31	16.17	18.1	19.77	20.59
144	21.71	21.73	19.72	18.45	12.95	11.48	10.21	12.45	16.44	18.51	20.26	21.16
145	20.49	20.54	19.35	17.7	12.32	11.02	10.22	11.58	16.03	17.85	19.09	19.96
146	20.7	20.93	19.64	17.98	12.5	11.04	10.16	11.65	16.24	18.14	19.39	20.26
147	20.58	20.87	19.5	17.96	12.47	10.99	10.05	11.49	16.11	18.14	19.23	20.18
148	21.1	21.37	19.98	18.33	12.62	11.09	10.03	11.54	16.23	18.63	19.59	20.75
149	21.1	21.41	19.97	18.36	12.63	11	9.99	11.49	16.24	18.63	19.64	20.76
150	21.42	21.69	20.25	18.63	12.78	11.15	10.1	11.59	16.4	18.95	20.05	21.01
151	21.22	21.55	20.04	18.51	12.79	11.32	10.26	11.67	16.27	18.74	19.95	20.92
152	21.37	21.67	20.09	18.46	12.82	11.51	10.49	11.78	16.37	18.79	20.09	21.02
153	21.54	21.99	20.43	18.82	12.92	11.55	10.52	11.66	16.27	18.62	20.61	21.2
154	21.44	21.88	20.13	18.56	12.86	11.46	10.45	11.61	16.09	18.5	20.3	21.05
155	20.98	21.53	20.16	18.57	12.81	11.32	10.22	11.28	15.67	17.54	19.75	20.5
156	21	21.6	19.74	18.02	12.69	11.36	10.35	11.44	15.67	17.4	19.58	20.46
157	20.66	20.86	18.94	17.47	12.48	11.31	10.32	12.01	16.24	18.39	19.74	20.59
158	20.34	20.49	18.81	17.35	12.41	11.12	10.21	12.1	16.13	18.28	19.39	20.15
159	20.56	20.7	18.95	17.49	12.5	11.24	10.2	12.15	16.09	18.04	19.41	20.19
160	20.86	20.92	19.11	17.64	12.59	11.31	10.19	12.2	16.12	17.91	19.45	20.22
161	21.31	21.01	19.28	17.8	12.69	11.34	10.17	12.27	16.17	18.04	19.7	20.48
162	21.59	21.21	19.44	18.07	12.77	11.41	10.22	12.42	16.4	18.3	19.92	20.68
163	20.02	20.21	18.91	17.15	12.14	11.14	10.46	11.72	16.04	17.67	18.97	19.61
164	19.95	20.12	18.78	17.1	12.12	11.17	10.46	11.75	15.91	17.53	18.82	19.56
165	20.04	20.25	18.88	17.31	12.26	11.28	10.6	11.86	16.03	17.66	18.96	19.65
166	20.07	20.35	18.98	17.47	12.43	11.42	10.57	11.81	16.06	17.71	18.99	19.78
167	20.69	20.94	19.49	18.03	12.71	11.55	10.68	12.04	16.48	18.33	19.69	20.43
168	20.79	21.02	19.48	18.16	12.79	11.66	10.84	12.14	16.52	18.55	19.7	20.68
169	20.9	21.1	19.41	18.01	12.74	11.75	10.86	12.16	16.49	18.65	19.64	20.83
170	21.39	21.61	19.86	18.13	12.8	11.77	10.88	12.28	16.58	19.06	20.03	21.15
171	21.53	21.92	20.19	18.28	12.8	11.64	10.69	12.14	16.5	19.04	20.3	21.13
172	21.45	21.82	19.92	18.08	12.75	11.49	10.6	11.88	16.28	18.54	20.27	21.01
173	21.24	21.81	19.92	17.91	12.72	11.33	10.48	11.56	15.85	17.7	20.03	20.61
174	21.2	21.71	19.74	17.76	12.58	11.21	10.39	11.68	15.9	17.57	19.88	20.52
175	21.07	21.3	19.25	17.61	12.5	11.19	10.32	11.95	16.26	18.2	19.96	20.79
176	20.26	20.53	18.82	17.42	12.39	11.14	10.24	12.14	16.19	18.39	19.35	20.23
177	20.12	20.25	18.61	17.26	12.3	11.01	10.13	12.06	15.96	17.72	19.1	19.81
178	20.1	20.09	18.52	17.15	12.29	11.03	10.11	11.99	15.8	17.39	18.94	19.59
179	20.31	20.13	18.6	17.32	12.38	11.14	10.1	12.06	15.81	17.42	19.1	19.68
180	20.63	20.3	18.83	17.64	12.54	11.38	10.16	12.23	15.98	17.61	19.28	19.87
181	19.38	19.65	18.39	16.59	11.62	10.53	9.92	11.27	15.52	17.23	18.36	18.95
182	19.45	19.74	18.51	16.68	11.79	10.7	10.08	11.43	15.66	17.3	18.37	19
183	19.38	19.72	18.47	16.68	11.82	10.85	10.24	11.47	15.57	17.18	18.28	18.93
184	19.88	20.26	18.88	17.16	12.21	11.31	10.66	11.93	16.08	17.63	18.89	19.51
185	20.07	20.42	18.99	17.33	12.46	11.5	10.83	12.14	16.25	17.84	19.21	19.79
186	19.98	20.33	18.89	17.44	12.46	11.57	10.91	12.19	16.25	17.86	19.16	19.87
187	20.27	20.52	19.05	17.66	12.64	11.8	11.04	12.31	16.36	18.13	19.43	20.28
188	20.54	20.79	19.25	17.75	12.71	11.73	10.9	12.33	16.42	18.39	19.56	20.62
189	20.88	21.18	19.44	17.74	12.56	11.24	10.34	12.23	16.52	18.65	19.81	20.87
190	21.25	21.42	19.52	17.71	12.49	10.81	10.17	12.19	16.55	18.95	19.9	21.08
191	21.43	21.39	19.34	17.57	12.43	10.66	10.1	12.1	16.13	18.24	20.09	20.9
192	21.39	21.34	19.29	17.52	12.37	10.58	10.09	12.06	16.1	18.1	20.14	20.85
193	21.27	21.29	19.28	17.64	12.46	10.77	10.17	11.98	16.24	18.33	20.01	20.96
194	20.42	20.61	18.84	17.5	12.36	10.98	10.14	12.04	16.23	18.54	19.39	20.37
195	19.93	20.03	18.49	17.13	12.21	10.76	10.03	12.04	15.96	17.66	18.98	19.59
196	19.54	19.64	18.23	16.78	11.99	10.48	9.76	11.45	15.39	17.05	18.4	19.01
197	19.47	19.44	18.12	16.73	11.9	10.37	9.55	11.21	15.16	16.88	18.31	18.82
198	19.68	19.52	18.2	16.9	11.99	10.5	9.7	11.38	15.26	16.92	18.43	18.96
199	18.74	19	18.01	16.32	11.34	10.19	9.58	10.91	15.17	16.72	17.83	18.41
200	19	19.37	18.35	16.57	11.65	10.59	9.91	11.26	15.49	17.05	18.18	18.68
201	19.62	20.11	18.85	16.97	12.06	10.99	10.31	11.74	15.93	17.57	18.81	19.25
202	20.04	20.54	19.08	17.26	12.27	11.12	10.43	11.97	16.29	17.85	19.18	19.66
203	20.12	20.46	19.03	17.24	12.38	11.35	10.71	12.15	16.35	17.93	19.23	19.83
204	20.01	20.33	18.88	17.29	12.49	11.66	10.84	12.03	16.25	17.86	19.18	19.82
205	20.23	20.49	19.01	17.35	12.5	11.6	10.83	12.25	16.41	18.02	19.39	20.14
206	20.38	20.71	19.12	17.39	12.46	11.14	10.38	12.14	16.46	18.17	19.8	20.4
207	20.55	20.8	19.19	17.35	12.32	10.71	10.04	11.91	16.33	18.24	19.77	20.54
208	21.07	21.2	19.26	17.45	12.28	10.55	9.88	11.94	16.44	18.72	19.9	20.99
209	21.43	21.29	19.18	17.43	12.28	10.46	9.9	12.14	16.41	18.84	20.03	21.15
210	21.26	21.18	19.11	17.38	12.28	10.45	9.9	12.15	16.3	18.61	20.07	21.13
211	21.19	21.21	19.16	17.53	12.36	10.56	10	12.1	16.32	18.65	19.92	20.97
212	20.61	20.79	18.95	17.55	12.36	10.75	9.98	12.11	16.29	18.72	19.52	20.55
213	20.05	20.17	18.64	17.18	12.22	10.68	9.95	12.04	16.06	17.91	19.2	19.85
214	19.6	19.68	18.35	16.88	12.01	10.33	9.68	11.46	15.46	17.2	18.54	19.14
215	19.38	19.36	18.13	16.67	11.86	10.2	9.35	11.04	15.19	16.86	18.31	18.79
216	19.58	19.44	18.2	16.8	11.96	10.31	9.39	11.14	15.16	16.9	18.4	18.9
217	19.17	19.38	18.38	16.6	11.49	10.29	9.7	11.07	15.46	17.08	18.21	18.74
218	19.72	20.09	18.89	17.03	11.93	10.7	10.11	11.58	16.01	17.62	18.86	19.35
219	20.3	20.66	19.27	17.41	12.3	11.09	10.53	12.04	16.43	18.19	19.52	20.1
220	20.56	20.89	19.42	17.54	12.43	11.19	10.62	12.12	16.49	18.39	19.76	20.4
221	20.46	20.76	19.26	17.39	12.37	11.23	10.65	12.07	16.4	18.47	19.72	20.41
222	20.4	20.75	19.22	17.39	12.46	11.45	10.66	12.07	16.42	18.48	19.7	20.48
223	20.43	20.8	19.21	17.36	12.37	11.12	10.46	12.22	16.52	18.36	19.72	20.48
224	20.44	20.78	19.19	17.32	12.22	10.72	10.09	12.09	16.46	18.31	19.77	20.5
225	20.61	20.95	19.24	17.36	12.26	10.6	9.98	11.94	16.34	18.31	19.79	20.54
226	20.76	21.1	19.25	17.42	12.23	10.57	9.9	11.93	16.3	18.47	19.73	20.75
227	21.27	21.47	19.31	17.51	12.28	10.49	9.9	12.04	16.47	18.84	20.02	21.09
228	21.37	21.43	19.24	17.42	12.22	10.41	9.82	12.08	16.37	18.72	20.2	21.13
229	21.36	21.59	19.3	17.52	12.26	10.46	9.88	12.08	16.1	18.29	20.12	21.09
230	20.96	21.42	19.18	17.54	12.27	10.5	9.83	12.03	16.13	18.47	19.83	20.82
231	20.47	20.76	18.88	17.32	12.19	10.48	9.83	12.05	16.25	18.45	19.5	20.33
232	20.14	20.21	18.66	17.13	12.15	10.41	9.82	11.85	15.98	17.77	19.12	19.76
233	19.87	19.86	18.44	17	12	10.34	9.69	11.58	15.6	17.33	18.76	19.32
234	19.83	19.71	18.42	16.94	11.99	10.34	9.53	11.31	15.34	17.18	18.58	19.13
235	20.41	20.63	19.26	17.37	12.08	10.61	10.12	11.78	16.44	18.19	19.57	20.01
236	20.52	20.73	19.33	17.39	12.16	10.8	10.28	11.95	16.39	18.27	19.71	20.33
237	21.05	21.17	19.64	17.71	12.4	11.09	10.56	11.96	16.35	18.63	19.98	20.89
238	21.27	21.49	19.83	17.85	12.46	11.21	10.64	11.83	16.22	18.72	20.2	21.01
239	21.06	21.23	19.63	17.64	12.36	11.01	10.46	11.98	16.25	18.63	20.23	20.93
240	20.62	20.93	19.36	17.36	12.24	10.81	10.2	12.16	16.33	18.69	19.9	20.84
241	20.58	20.95	19.26	17.32	12.26	10.67	10.14	12.12	16.45	18.48	19.73	20.67
242	20.68	21.08	19.35	17.42	12.23	10.57	9.96	12.12	16.5	18.58	19.84	20.76
243	20.8	21.23	19.43	17.42	12.24	10.56	10.01	12.13	16.5	18.55	19.86	20.71
244	20.71	21.2	19.38	17.46	12.27	10.56	9.94	12.04	16.4	18.31	19.75	20.66
245	20.99	21.53	19.5	17.59	12.28	10.45	9.88	12.01	16.43	18.46	19.85	20.95
246	21.46	21.7	19.61	17.57	12.26	10.39	9.81	12.04	16.41	18.76	20.23	21.16
247	21.5	21.85	19.73	17.59	12.24	10.38	9.81	11.99	15.78	17.83	20.09	21
248	21.37	21.76	19.56	17.5	12.17	10.33	9.74	11.86	15.68	17.71	20.04	20.95
249	21.15	21.68	19.26	17.41	12.16	10.29	9.7	11.96	15.96	18.35	20.04	20.78
250	20.96	21.2	19.12	17.44	12.2	10.49	9.69	11.93	16.18	18.61	19.79	20.49
251	20.41	20.44	18.8	17.31	12.16	10.6	9.7	11.96	16.08	18.06	19.36	19.99
252	19.88	19.74	18.38	16.98	12.03	10.32	9.65	11.59	15.54	17.29	18.71	19.24
253	20.41	20.65	19.36	17.42	12.04	10.63	10.07	11.77	16.36	18.18	19.67	20.15
254	20.74	20.79	19.41	17.45	12.21	10.77	10.24	11.98	16.34	18.38	19.79	20.64
255	21.27	21.45	19.84	17.7	12.41	11.04	10.47	11.95	16.37	18.68	20.17	21.07
256	21.47	21.67	20.14	17.88	12.49	11.13	10.44	11.9	16.37	18.76	20.36	21.07
257	21.36	21.53	19.93	17.69	12.33	10.82	10.2	12.03	16.35	18.8	20.31	21.09
258	20.93	21.19	19.57	17.47	12.25	10.66	10.02	12.1	16.49	18.8	20.11	20.99
259	20.94	21.23	19.54	17.46	12.28	10.63	10.02	12.16	16.53	18.7	20.09	20.95
260	20.9	21.32	19.51	17.47	12.22	10.53	9.96	12.13	16.52	18.66	20.05	20.99
261	20.73	21.24	19.46	17.45	12.21	10.47	9.87	12.04	16.53	18.49	19.94	20.79
262	20.72	21.28	19.43	17.48	12.22	10.39	9.83	11.95	16.35	18.24	19.81	20.67
263	20.9	21.42	19.46	17.54	12.27	10.37	9.81	12	16.37	18.25	19.81	20.77
264	21.32	21.73	19.7	17.62	12.24	10.31	9.75	12.03	16.45	18.71	19.99	21.02
265	21.49	21.78	19.97	17.66	12.17	10.26	9.68	11.86	15.88	18.03	20.1	20.95
266	21.49	21.79	19.82	17.59	12.09	10.24	9.65	11.71	15.62	17.61	20	20.86
267	21.36	21.74	19.52	17.54	12.16	10.18	9.64	11.89	15.68	17.93	20.13	21.01
268	21.4	21.71	19.54	17.58	12.18	10.47	9.62	11.46	15.77	18.29	20.18	20.98
269	20.92	21.11	19.18	17.48	12.26	10.85	9.71	11.52	16.05	18.47	19.64	20.51
270	20.13	20	18.58	17.13	12.02	10.31	9.6	11.83	15.79	17.5	18.91	19.59
271	20.67	20.77	19.5	17.5	12.16	10.68	10.11	11.88	16.35	18.27	19.75	20.49
272	21.03	21.05	19.62	17.54	12.26	10.93	10.35	11.86	16.3	18.47	20.01	20.81
273	21.42	21.5	19.99	17.75	12.5	11.26	10.52	11.67	16.21	18.58	20.23	20.99
274	21.42	21.51	20.04	17.81	12.4	11.19	10.48	11.73	16.18	18.62	20.21	21
275	21.33	21.32	19.79	17.69	12.3	10.76	10.17	11.98	16.33	18.71	20.29	21.08
276	21.03	21.03	19.54	17.54	12.26	10.66	10.04	12.02	16.44	18.53	20.11	20.97
277	21.16	21.33	19.6	17.6	12.25	10.61	10.02	12.08	16.45	18.7	20.25	21.1
278	21.26	21.6	19.74	17.64	12.27	10.51	9.91	12.08	16.51	18.78	20.28	21.15
279	20.98	21.45	19.67	17.56	12.24	10.41	9.88	12.02	16.52	18.65	20.05	20.96
280	21.06	21.49	19.62	17.54	12.24	10.39	9.77	11.98	16.47	18.54	19.97	20.91
281	21.01	21.37	19.49	17.54	12.2	10.28	9.74	11.93	16.41	18.47	19.93	20.73
282	21.25	21.59	19.6	17.58	12.24	10.23	9.69	12.01	16.46	18.69	20.13	20.85
283	21.52	21.8	19.91	17.62	12.14	10.17	9.59	11.88	16.09	18.34	20.25	21.05
284	21.53	21.76	19.88	17.55	12.08	10.08	9.54	11.8	15.76	17.78	20.11	20.94
285	21.49	21.78	19.69	17.57	12.1	10.07	9.53	11.88	15.85	18.08	20.19	21.01
286	21.49	21.76	19.76	17.59	12.04	10.25	9.4	11.45	15.84	18.4	20.26	21.1
287	21.28	21.52	19.54	17.55	12.19	10.8	9.65	11.16	15.96	18.6	19.87	20.89
288	20.64	20.61	18.95	17.37	12.06	10.67	9.48	11.75	16.07	18.06	19.42	20.24
289	20.76	20.77	19.49	17.47	12.14	10.77	10.16	11.85	16.17	18.21	19.81	20.7
290	20.92	21.02	19.6	17.46	12.19	10.8	10.2	11.81	16.18	18.3	20	20.78
291	21.27	21.41	19.93	17.57	12.27	10.96	10.31	11.78	16.16	18.45	20.18	20.92
292	21.33	21.37	19.93	17.63	12.33	10.89	10.29	11.79	16.15	18.5	20.19	21.01
293	21.07	21.01	19.58	17.51	12.18	10.67	10.14	11.89	16.25	18.38	20.07	20.9
294	20.94	20.9	19.48	17.44	12.18	10.53	10.03	11.95	16.36	18.29	20.02	20.9
295	21.05	21.22	19.55	17.48	12.16	10.48	9.98	11.89	16.3	18.44	20.08	20.96
296	21.24	21.51	19.72	17.64	12.23	10.46	9.87	11.91	16.35	18.55	20.14	21.03
297	20.98	21.44	19.61	17.6	12.14	10.41	9.79	11.97	16.4	18.47	19.95	20.97
298	20.96	21.24	19.61	17.46	12.17	10.31	9.7	11.96	16.43	18.48	19.94	20.72
299	21.08	21.27	19.6	17.59	12.11	10.2	9.69	11.99	16.45	18.57	20	20.71
300	21.26	21.63	19.69	17.63	12.16	10.1	9.6	12	16.49	18.78	20.26	20.95
301	21.57	21.82	19.83	17.65	12.05	10.04	9.54	11.9	16.26	18.67	20.32	21.17
302	21.58	21.71	19.95	17.63	11.94	9.95	9.4	11.72	15.92	18.05	20.07	20.93
303	21.62	21.64	19.96	17.58	11.91	9.9	9.35	11.83	15.9	18.13	20.11	20.8
304	21.62	21.7	19.9	17.62	11.87	9.88	9.15	11.51	15.94	18.52	20.29	21.07
305	21.45	21.67	19.73	17.6	12	10.48	9.38	10.98	15.84	18.6	20.1	21.03
306	21.09	21.15	19.32	17.47	12.19	10.89	9.63	11.2	15.94	18.49	19.74	20.75
307	20.71	20.81	19.51	17.39	12.1	10.72	10.11	11.74	16.14	18.07	19.61	20.47
308	20.85	20.94	19.62	17.44	12.13	10.62	10.03	11.77	16.23	18.17	19.87	20.59
309	21.15	21.22	19.75	17.45	12.13	10.6	10.01	11.79	16.27	18.29	20.18	20.79
310	21.18	21.27	19.81	17.51	12.17	10.57	10.02	11.86	16.27	18.39	20.2	20.9
311	20.9	20.97	19.54	17.48	12.15	10.46	9.92	11.86	16.42	18.28	20.06	20.75
312	20.88	21	19.47	17.49	12.1	10.39	9.82	11.81	16.44	18.29	20.04	20.74
313	21.01	21.14	19.5	17.48	12.18	10.38	9.83	11.88	16.46	18.34	20.05	20.92
314	21.18	21.41	19.65	17.53	12.15	10.33	9.76	11.91	16.38	18.41	20.03	21
315	21.16	21.4	19.65	17.51	12.07	10.26	9.77	11.9	16.4	18.4	19.97	20.94
316	21.04	21.2	19.55	17.49	12.07	10.25	9.59	11.87	16.34	18.31	19.8	20.74
317	21.05	21.34	19.54	17.57	12.02	10.26	9.5	11.84	16.37	18.37	19.87	20.7
318	21.18	21.51	19.62	17.61	12	10.03	9.38	11.9	16.43	18.54	20.04	20.83
319	21.36	21.8	19.68	17.62	12.08	9.92	9.46	11.98	16.42	18.75	20.39	21.11
320	21.65	21.77	19.91	17.64	12.04	9.9	9.37	11.89	16.19	18.62	20.28	21.08
321	21.66	21.57	20.02	17.64	11.84	9.74	9.16	11.67	15.83	18.11	19.98	20.88
322	21.64	21.55	19.9	17.64	11.77	9.71	8.92	11.26	15.67	18.21	20.15	20.9
323	21.56	21.57	19.8	17.55	11.96	10.23	9.27	10.86	15.6	18.27	20.17	20.92
324	21.35	21.44	19.59	17.56	12.29	10.85	9.6	10.92	15.64	18.16	19.96	20.87
325	20.8	20.91	19.62	17.4	12.08	10.68	10.08	11.68	16.12	17.97	19.6	20.48
326	21.07	21.18	19.78	17.45	12.12	10.65	10.03	11.72	16.15	18.13	19.95	20.71
327	21.32	21.44	19.96	17.49	12.19	10.61	10.01	11.72	16.16	18.31	20.09	20.84
328	21.2	21.27	19.78	17.49	12.08	10.53	9.92	11.77	16.23	18.25	20.09	20.73
329	20.83	20.88	19.49	17.46	12.09	10.4	9.77	11.75	16.42	18.13	19.89	20.62
330	20.95	21.02	19.52	17.48	12.05	10.39	9.74	11.79	16.36	18.18	20.02	20.74
331	21.18	21.32	19.59	17.5	12.11	10.34	9.74	11.84	16.41	18.3	20.08	20.87
332	21.43	21.54	19.76	17.52	12.1	10.23	9.72	11.86	16.4	18.4	20.06	20.99
333	21.5	21.53	19.73	17.54	12.09	10.19	9.67	11.85	16.42	18.46	20.07	20.99
334	21.35	21.44	19.61	17.54	12.02	10.09	9.56	11.88	16.38	18.4	19.96	20.86
335	21.18	21.48	19.54	17.56	11.95	10.11	9.38	11.81	16.33	18.3	19.9	20.74
336	21.2	21.57	19.62	17.56	11.93	9.94	9.28	11.85	16.35	18.3	19.95	20.79
337	21.29	21.68	19.69	17.55	11.94	9.77	9.27	11.89	16.35	18.54	20.23	20.94
338	21.57	21.85	19.88	17.61	12	9.81	9.31	11.89	16.32	18.74	20.45	21.17
339	21.72	21.75	19.97	17.66	11.95	9.81	9.29	11.89	16.26	18.74	20.36	21.17
340	21.72	21.6	19.95	17.56	11.8	9.6	8.89	11.29	15.71	18.12	20.15	20.88
341	21.66	21.4	19.88	17.86	12.09	10.25	9.25	10.91	15.43	17.62	19.95	20.79
342	21.48	21.45	19.76	17.95	12.5	10.83	9.64	10.9	15.4	17.69	19.86	20.73
343	21.09	21.11	19.32	17.45	12.07	10.56	9.31	11.12	15.8	18.34	19.93	20.81
344	20.74	20.55	19.03	17.39	11.76	10.07	8.96	11.81	16.02	18.23	19.66	20.51
345	20.61	20.27	18.88	17.41	11.86	10.03	9.05	11.97	16.05	17.92	19.45	20.28
346	20.34	19.9	18.72	17.29	11.9	10.05	9.3	11.94	15.74	17.48	19.02	19.73
347	20.31	19.8	18.58	17.25	12.02	10.2	9.55	11.77	15.45	17.31	18.77	19.49
348	20.52	19.94	18.75	17.4	12.17	10.24	9.65	11.8	15.53	17.42	18.91	19.67
349	20.76	20.82	19.55	17.39	11.95	10.47	9.87	11.62	16.05	17.86	19.52	20.32
350	20.98	21.07	19.74	17.33	12.08	10.52	9.97	11.57	16.05	18	19.79	20.57
351	21.07	21.23	19.92	17.32	12.07	10.64	10.01	11.55	15.99	18.1	19.92	20.64
352	20.89	21.06	19.7	17.35	12.04	10.45	9.87	11.66	16.14	17.92	19.73	20.47
353	20.57	20.83	19.42	17.4	11.96	10.35	9.76	11.67	16.26	17.98	19.59	20.24
354	20.69	20.9	19.45	17.39	11.98	10.29	9.74	11.68	16.28	17.97	19.61	20.25
355	20.95	21.11	19.52	17.37	12.05	10.28	9.72	11.74	16.3	18.04	19.74	20.51
356	21.38	21.52	19.85	17.42	12	10.21	9.63	11.77	16.32	18.18	19.99	20.83
357	21.57	21.62	19.98	17.49	11.99	10.09	9.52	11.8	16.37	18.28	20.08	20.95
358	21.53	21.61	19.84	17.53	11.96	10.01	9.51	11.83	16.39	18.33	19.97	20.99
359	21.44	21.7	19.78	17.53	11.94	9.87	9.41	11.83	16.35	18.43	20.04	21
360	21.5	21.77	19.82	17.54	11.89	9.76	9.35	11.82	16.35	18.39	20.1	20.99
361	21.39	21.66	19.83	17.53	11.83	9.73	9.23	11.81	16.32	18.47	20.13	20.95
362	21.46	21.71	19.77	17.52	11.9	9.68	9.28	11.82	16.26	18.48	20.33	21.03
363	21.48	21.7	19.79	17.54	11.88	9.68	9.22	11.84	16.31	18.61	20.36	21.05
364	21.73	21.64	19.91	17.6	11.75	9.48	8.84	11.34	15.9	18.35	20.27	21.03
365	21.7	21.41	19.96	17.89	11.89	9.84	8.97	10.8	15.44	17.66	19.95	20.89
366	21.61	21.39	19.95	18.33	12.52	10.73	9.56	11.04	15.45	17.58	19.95	20.82
367	21.46	21.39	19.67	17.91	12.37	10.67	9.45	10.88	15.5	17.95	19.87	20.79
368	21.06	21.11	19.33	17.43	11.76	10.11	8.9	11.6	16.01	18.37	19.91	20.71
369	20.83	20.65	19.05	17.45	11.76	9.82	8.87	11.85	16.05	18.25	19.66	20.5
370	20.72	20.43	18.99	17.44	11.77	10.08	9.01	12.01	16.04	17.97	19.54	20.33
371	20.55	20.04	18.72	17.32	11.89	10.13	9.2	11.98	15.79	17.59	19.22	19.86
372	20.34	19.78	18.68	17.29	12.02	10.12	9.49	11.84	15.52	17.35	18.76	19.45
373	20.72	20.75	19.57	17.34	11.95	10.39	9.79	11.47	16.1	17.77	19.51	20.3
374	20.95	20.94	19.7	17.35	11.97	10.36	9.78	11.52	16.03	17.85	19.68	20.41
375	21.13	21.22	19.93	17.33	12.02	10.51	9.91	11.49	15.99	18.12	19.88	20.6
376	20.83	20.94	19.67	17.29	11.98	10.38	9.81	11.52	16.05	17.91	19.61	20.37
377	20.48	20.71	19.41	17.41	11.95	10.27	9.69	11.59	16.2	17.85	19.48	20.12
378	20.5	20.71	19.43	17.42	11.94	10.24	9.62	11.56	16.14	17.91	19.57	20.04
379	20.67	20.82	19.46	17.43	12.01	10.17	9.66	11.61	16.18	17.89	19.61	20.23
380	21.06	21.16	19.59	17.37	11.93	10.13	9.57	11.68	16.21	18.02	19.67	20.52
381	21.28	21.52	19.81	17.41	11.89	10.04	9.49	11.74	16.29	18.08	19.83	20.75
382	21.33	21.5	19.78	17.42	11.87	9.91	9.41	11.73	16.31	18.17	19.75	20.86
383	21.23	21.6	19.78	17.46	11.83	9.83	9.33	11.77	16.29	18.21	19.84	20.88
384	21.26	21.59	19.71	17.4	11.75	9.73	9.16	11.74	16.24	18.26	19.89	20.88
385	21.29	21.64	19.78	17.5	11.71	9.57	9.07	11.81	16.23	18.37	20.14	20.97
386	21.58	21.65	19.91	17.5	11.68	9.44	9.06	11.81	16.27	18.53	20.36	21.07
387	21.61	21.63	19.91	17.5	11.76	9.47	9.05	11.83	16.27	18.61	20.28	21.13
388	21.7	21.55	19.89	17.54	11.67	9.4	8.87	11.67	16.03	18.46	20.16	21.15
389	21.8	21.46	19.9	17.57	11.53	9.32	8.47	10.82	15.51	17.85	20.02	20.89
390	21.72	21.41	19.97	18.01	12.11	10.06	9.11	10.79	15.42	17.66	19.94	20.81
391	21.62	21.36	19.9	18.18	12.49	10.61	9.47	10.79	15.42	17.73	19.89	20.75
392	21.33	21.32	19.57	17.6	12.07	10.21	9.07	11.28	15.81	18.24	19.94	20.83
393	21.02	21.02	19.25	17.51	11.71	9.72	8.82	11.83	15.98	18.35	19.84	20.66
394	20.72	20.5	18.98	17.44	11.87	9.82	9.02	11.95	16.05	17.99	19.57	20.28
395	20.71	20.29	18.97	17.49	11.91	9.9	9.09	12.06	15.97	17.73	19.43	20.05
396	20.52	19.97	18.77	17.38	11.9	10.1	9.19	12.04	15.74	17.5	19.18	19.69
397	20.94	20.93	19.71	17.29	11.96	10.38	9.81	11.4	15.93	17.71	19.64	20.49
398	20.86	20.79	19.65	17.24	11.91	10.32	9.74	11.48	15.98	17.73	19.62	20.47
399	20.8	20.84	19.65	17.3	11.94	10.28	9.68	11.51	16.02	17.76	19.63	20.39
400	20.69	20.78	19.64	17.34	11.88	10.29	9.69	11.55	16.1	17.75	19.49	20.24
401	20.61	20.75	19.55	17.38	11.92	10.21	9.62	11.54	16.2	17.83	19.51	20.13
402	20.53	20.73	19.44	17.37	11.93	10.14	9.63	11.56	16.19	17.81	19.45	20.05
403	20.63	20.84	19.49	17.33	11.88	10.11	9.6	11.6	16.23	17.91	19.55	20.18
404	20.75	20.96	19.48	17.31	11.88	10.01	9.52	11.64	16.19	17.91	19.56	20.26
405	20.98	21.27	19.67	17.39	11.86	9.94	9.45	11.7	16.3	18	19.71	20.56
406	21.22	21.43	19.73	17.38	11.89	9.87	9.37	11.71	16.23	18.08	19.78	20.73
407	21.33	21.59	19.77	17.4	11.77	9.79	9.29	11.68	16.25	18.15	19.91	20.83
408	21.34	21.55	19.79	17.4	11.71	9.88	9.01	11.62	16.16	18.24	20.03	20.89
409	21.4	21.6	19.79	17.47	11.65	9.68	8.89	11.67	16.22	18.34	20.17	20.97
410	21.55	21.56	19.88	17.47	11.65	9.44	8.91	11.77	16.24	18.44	20.27	21.01
411	21.63	21.51	19.95	17.48	11.62	9.33	8.91	11.74	16.19	18.56	20.23	21.05
412	21.58	21.44	19.86	17.46	11.52	9.35	8.69	11.64	16.06	18.44	20.03	21.01
413	21.61	21.49	19.85	17.48	11.51	9.26	8.64	11.51	15.95	18.44	20.1	21.04
414	21.68	21.48	19.86	17.58	11.6	9.41	8.66	11.1	15.79	18.29	20.16	20.96
415	21.77	21.4	19.87	18.01	12.14	10.07	8.91	10.69	15.47	17.84	19.95	20.79
416	21.51	21.39	19.83	18.02	12.43	10.55	9.29	10.79	15.51	17.98	19.89	20.76
417	21.1	21.21	19.43	17.54	11.97	10.11	8.97	11.43	15.74	18.21	19.95	20.74
418	20.76	20.6	19.12	17.48	11.86	9.74	9.02	11.99	16.02	18.1	19.7	20.31
419	20.72	20.36	18.99	17.51	11.98	9.93	9.25	12.03	16.01	17.9	19.61	20.03
420	20.63	20.16	18.96	17.49	11.92	9.93	9.17	11.99	15.9	17.66	19.35	19.82
421	21	20.9	19.76	17.23	11.88	10.27	9.71	11.42	15.96	17.68	19.54	20.51
422	20.85	20.76	19.64	17.2	11.82	10.3	9.69	11.33	15.84	17.67	19.5	20.42
423	20.92	20.92	19.87	17.29	11.96	10.48	9.78	11.23	15.83	17.77	19.53	20.4
424	20.89	20.96	19.86	17.31	11.95	10.45	9.75	11.29	15.85	17.71	19.49	20.34
425	20.94	21.04	19.85	17.33	11.88	10.29	9.63	11.44	16	17.78	19.5	20.33
426	20.75	20.9	19.61	17.29	11.87	10.12	9.57	11.58	16.23	17.81	19.52	20.21
427	20.79	20.9	19.56	17.34	11.89	10.06	9.54	11.62	16.25	17.92	19.59	20.26
428	20.8	20.9	19.5	17.35	11.91	10.07	9.49	11.6	16.2	17.88	19.61	20.31
429	20.88	21.22	19.64	17.38	11.91	9.96	9.45	11.61	16.22	17.98	19.69	20.41
430	21.08	21.32	19.68	17.38	11.9	9.88	9.44	11.66	16.21	18.04	19.78	20.58
431	21.16	21.4	19.71	17.34	11.78	9.75	9.23	11.7	16.17	18.03	19.78	20.73
432	21.26	21.5	19.75	17.36	11.7	9.9	9	11.56	16.13	18.18	19.92	20.83
433	21.51	21.56	19.88	17.41	11.63	9.79	8.78	11.55	16.16	18.33	20.22	20.96
434	21.6	21.45	19.98	17.46	11.66	9.64	8.7	11.58	16.14	18.38	20.23	21.01
435	21.6	21.4	20.03	17.57	11.64	9.54	8.64	11.61	16.06	18.37	20.05	20.93
436	21.5	21.38	19.85	17.47	11.54	9.53	8.56	11.6	16.02	18.33	19.93	20.9
437	21.44	21.4	19.69	17.47	11.48	9.29	8.73	11.73	16.05	18.43	20.15	20.99
438	21.6	21.46	19.75	17.47	11.53	9.33	8.78	11.61	16.01	18.5	20.21	21
439	21.74	21.46	19.94	17.78	11.88	9.71	8.66	10.89	15.74	18.24	20.12	20.9
440	21.57	21.39	19.91	18.07	12.53	10.64	9.34	10.73	15.47	18.07	20.08	20.73
441	21.31	21.42	19.72	17.6	12.13	10.25	8.98	11.34	15.75	18.34	20.07	20.86
442	21.08	21.09	19.43	17.56	11.8	9.68	8.98	11.88	16.05	18.3	19.88	20.67
443	20.81	20.56	19.14	17.54	11.98	9.89	9.19	12.04	16.05	18.05	19.67	20.29
444	20.69	20.23	18.95	17.55	12.01	9.98	9.22	12.02	15.93	17.85	19.53	20.02
445	20.96	20.9	19.8	17.26	11.87	10.2	9.64	11.33	16.03	17.54	19.38	20.36
446	20.81	20.75	19.69	17.19	11.83	10.19	9.63	11.28	15.93	17.57	19.38	20.26
447	20.99	20.83	19.83	17.2	11.88	10.35	9.71	11.24	15.88	17.9	19.63	20.55
448	20.99	20.94	19.89	17.24	11.89	10.45	9.77	11.17	15.8	17.78	19.56	20.46
449	21.07	21.18	19.95	17.28	11.87	10.35	9.61	11.32	15.91	17.74	19.58	20.49
450	20.84	21.02	19.7	17.19	11.8	10.07	9.45	11.48	15.98	17.62	19.46	20.24
451	20.83	20.88	19.51	17.18	11.77	9.99	9.44	11.54	16.11	17.71	19.42	20.24
452	20.83	20.94	19.53	17.22	11.81	9.97	9.42	11.51	16.15	17.78	19.49	20.3
453	21	21.26	19.68	17.28	11.82	9.9	9.36	11.61	16.18	17.87	19.61	20.35
454	21.09	21.36	19.78	17.29	11.78	9.84	9.26	11.6	16.19	17.9	19.72	20.43
455	21.12	21.36	19.81	17.31	11.74	9.72	9.14	11.63	16.14	18.01	19.79	20.67
456	21.3	21.48	19.85	17.4	11.64	9.7	8.99	11.6	16.12	18.08	19.98	20.84
457	21.42	21.4	19.9	17.44	11.64	9.84	8.91	11.54	16.03	18.11	20.03	20.79
458	21.47	21.39	19.91	17.47	11.66	9.77	8.73	11.5	16.01	18.19	20.03	20.81
459	21.41	21.29	19.92	17.53	11.72	9.67	8.69	11.52	15.95	18.08	19.96	20.81
460	21.32	21.3	19.69	17.35	11.54	9.52	8.7	11.63	16.02	18.13	19.97	20.81
461	21.33	21.36	19.68	17.38	11.49	9.31	8.83	11.69	16.04	18.19	20.05	20.86
462	21.59	21.43	19.76	17.47	11.49	9.3	8.74	11.63	16.02	18.38	20.15	20.94
463	21.61	21.48	19.91	17.75	11.83	9.62	8.65	11.19	15.85	18.41	20.18	20.93
464	21.49	21.45	19.93	18.01	12.43	10.4	9.16	10.78	15.66	18.33	20.13	20.89
465	21.42	21.44	19.83	17.76	12.16	10.18	8.94	11.32	15.85	18.48	20.21	21
466	21.29	21.32	19.61	17.59	11.8	9.87	8.82	11.72	15.93	18.3	19.97	20.87
467	20.95	20.83	19.26	17.53	11.81	9.82	9	11.85	15.92	18.15	19.74	20.5
468	20.78	20.37	19.08	17.53	11.96	9.95	9.28	12.02	16.04	17.92	19.54	20.1
469	20.91	21.03	19.66	17.1	11.73	9.97	9.35	11.43	15.96	17.65	19.35	20.22
470	20.95	21.12	19.73	17.19	11.72	9.98	9.32	11.47	15.98	17.65	19.42	20.36
471	21.06	21.27	19.86	17.25	11.78	9.96	9.26	11.46	16.02	17.73	19.52	20.47
472	21.08	21.26	19.89	17.25	11.71	9.93	9.13	11.48	16.03	17.73	19.54	20.45
473	21.03	21.24	19.83	17.29	11.64	9.73	9.07	11.57	16.03	17.83	19.65	20.52
474	21.13	21.29	19.78	17.25	11.62	9.65	9.01	11.58	16.03	17.86	19.74	20.68
475	21.22	21.3	19.82	17.34	11.67	9.9	8.98	11.38	15.88	17.91	19.8	20.61
476	21.3	21.25	19.81	17.37	11.76	10	8.97	11.34	15.84	17.97	19.91	20.67
477	21.24	21.26	19.72	17.33	11.66	9.83	8.74	11.48	15.97	17.9	19.88	20.67
478	21.31	21.26	19.64	17.28	11.51	9.49	8.72	11.66	16.03	17.98	19.98	20.71
479	21.43	21.33	19.63	17.33	11.52	9.31	8.85	11.75	16.02	18.17	20.01	20.79
480	21.55	21.34	19.85	17.53	11.69	9.53	8.61	11.43	15.93	18.31	19.92	20.8
481	21.63	21.38	20	17.94	12.23	10.18	8.96	10.88	15.68	18.33	20.05	20.82
482	21.28	21.22	19.84	18	12.53	10.68	9.39	10.68	15.58	18.14	19.96	20.74
483	21.4	21.41	19.88	17.9	12.43	10.44	9.2	11.16	15.85	18.35	20.11	20.97
484	21.28	21.29	19.7	17.66	12.09	10.19	8.89	11.47	15.75	18.25	19.97	20.84
485	21.07	21.04	19.4	17.48	11.86	10.02	8.9	11.76	15.79	18.15	19.82	20.65
486	20.9	20.58	19.17	17.58	11.9	9.9	9.16	12	16.03	18.12	19.77	20.41
487	21	21.12	19.8	17.08	11.72	9.96	9.27	11.33	15.78	17.55	19.39	20.32
488	21.09	21.22	19.82	17.19	11.73	9.89	9.27	11.35	15.83	17.63	19.52	20.42
489	20.91	21.16	19.79	17.22	11.77	10.01	9.17	11.32	15.81	17.59	19.43	20.3
490	20.78	21.05	19.74	17.11	11.66	9.94	9.17	11.35	15.92	17.57	19.36	20.23
491	20.71	21.05	19.72	17.18	11.61	9.81	9.04	11.46	15.97	17.69	19.42	20.3
492	20.79	21.04	19.52	17.08	11.56	9.71	8.99	11.44	15.92	17.62	19.43	20.33
493	20.83	21.04	19.49	17.11	11.57	9.71	8.92	11.45	15.9	17.59	19.48	20.34
494	20.85	21.09	19.53	17.12	11.54	9.74	8.88	11.42	15.88	17.63	19.54	20.43
495	20.96	21.17	19.53	17.17	11.53	9.69	8.76	11.52	15.94	17.75	19.65	20.51
496	21.13	21.23	19.55	17.23	11.52	9.49	8.8	11.63	15.97	17.84	19.8	20.61
497	21.24	21.2	19.57	17.33	11.56	9.4	8.82	11.67	15.94	18	19.91	20.68
498	21.46	21.28	19.79	17.5	11.74	9.66	8.72	11.35	15.77	18.12	19.83	20.67
499	21.55	21.29	20.04	18.13	12.46	10.49	9.29	10.78	15.61	18.15	19.94	20.66
500	21.32	21.27	19.96	18.21	12.67	10.74	9.55	10.7	15.63	18.16	19.97	20.71
501	21.37	21.26	19.96	18.27	12.73	10.8	9.48	10.84	15.74	18.23	20.02	20.81
502	21.35	21.32	19.84	18.01	12.52	10.64	9.25	11.18	15.81	18.26	20.08	20.83
503	21.16	21.18	19.57	17.72	12.29	10.52	9.12	11.61	15.78	18.15	19.95	20.75
504	21.1	20.95	19.41	17.6	11.91	9.98	9.06	11.99	16.09	18.2	19.94	20.68
505	21.08	21.19	19.96	17.21	11.69	9.86	9.23	11.3	15.79	17.69	19.5	20.46
506	20.98	21.25	19.87	17.24	11.69	9.84	9.2	11.35	15.88	17.64	19.54	20.4
507	20.79	21.14	19.74	17.14	11.64	9.78	9.16	11.38	15.77	17.58	19.42	20.24
508	20.68	21.04	19.67	17.1	11.6	9.74	9.17	11.36	15.88	17.62	19.41	20.19
509	20.62	20.94	19.54	17.07	11.63	9.78	9.04	11.41	15.83	17.62	19.38	20.16
510	20.54	20.84	19.43	17.07	11.54	9.75	9	11.36	15.87	17.57	19.31	20.15
511	20.56	20.88	19.34	17.13	11.52	9.61	8.99	11.48	15.91	17.59	19.42	20.26
512	20.63	20.93	19.36	17.18	11.53	9.55	8.91	11.51	15.89	17.61	19.5	20.34
513	20.7	20.98	19.36	17.13	11.51	9.54	8.86	11.51	15.84	17.65	19.52	20.41
514	20.84	21.07	19.46	17.13	11.56	9.49	8.85	11.58	15.9	17.7	19.64	20.49
515	21.01	21.2	19.49	17.25	11.6	9.58	8.93	11.59	15.9	17.84	19.81	20.58
516	21.29	21.22	19.74	17.49	11.72	9.65	8.77	11.47	15.84	18.05	19.84	20.63
517	21.44	21.19	19.98	18.18	12.43	10.47	9.33	10.82	15.65	18.04	19.86	20.56
518	21.3	21.16	19.98	18.44	12.63	10.78	9.55	10.69	15.56	18.05	19.84	20.58
519	21.25	21.14	19.92	18.42	12.68	10.84	9.56	10.73	15.63	18.04	19.85	20.61
520	21.35	21.35	19.95	18.32	12.79	10.89	9.55	10.96	15.81	18.27	20.09	20.92
521	21.16	21.17	19.7	17.99	12.63	10.74	9.34	11.4	15.82	18.12	19.95	20.79
522	21.29	21.24	19.66	17.76	12.35	10.41	9.09	11.84	16.07	18.19	20.03	20.85
523	21.16	21.3	20.15	17.27	11.7	9.86	9.2	11.32	15.85	17.77	19.55	20.53
524	20.97	21.2	19.99	17.23	11.71	9.84	9.19	11.35	15.86	17.63	19.49	20.4
525	20.8	21.19	19.86	17.16	11.68	9.75	9.14	11.34	15.88	17.59	19.51	20.34
526	20.81	21.2	19.82	17.12	11.62	9.74	9.12	11.4	15.88	17.66	19.49	20.3
527	20.78	21.04	19.73	17.19	11.72	9.84	9.06	11.28	15.74	17.61	19.42	20.35
528	20.55	20.85	19.45	17.05	11.64	9.84	8.96	11.24	15.77	17.52	19.28	20.27
529	20.6	20.89	19.41	17.1	11.55	9.69	8.88	11.38	15.85	17.61	19.41	20.3
530	20.71	20.92	19.43	17.15	11.53	9.55	8.85	11.46	15.92	17.64	19.49	20.4
531	20.72	20.88	19.43	17.17	11.49	9.49	8.89	11.46	15.84	17.65	19.55	20.42
532	20.66	20.86	19.34	17.14	11.56	9.56	8.93	11.56	15.89	17.67	19.61	20.31
533	20.78	20.95	19.34	17.21	11.66	9.65	9	11.56	15.88	17.68	19.68	20.33
534	21.08	21.1	19.59	17.39	11.67	9.63	8.81	11.54	15.82	17.86	19.84	20.54
535	21.3	21.15	19.88	18.01	12.4	10.43	9.27	10.85	15.59	17.9	19.84	20.53
536	21.12	20.96	19.79	18.32	12.58	10.72	9.5	10.66	15.42	17.77	19.64	20.4
537	20.91	20.91	19.71	18.26	12.57	10.73	9.55	10.69	15.43	17.73	19.56	20.44
538	21.19	21.26	19.88	18.29	12.73	10.89	9.57	10.88	15.77	18.09	19.95	20.83
539	21.32	21.31	19.75	18.08	12.66	10.77	9.36	11.37	15.96	18.22	20.05	20.91
540	21.36	21.34	19.83	18.09	12.7	10.75	9.41	11.53	16.02	18.21	20.08	20.93
541	21.32	21.27	20.2	17.32	11.77	9.83	9.2	11.31	15.8	17.73	19.6	20.6
542	21.06	21.25	20.12	17.24	11.7	9.78	9.16	11.31	15.85	17.66	19.58	20.54
543	20.97	21.18	20	17.17	11.69	9.8	9.11	11.26	15.79	17.59	19.5	20.46
544	20.95	21.19	19.92	17.27	11.69	9.79	9.06	11.34	15.79	17.67	19.53	20.44
545	20.91	21.19	19.81	17.32	11.82	9.85	9.06	11.15	15.64	17.57	19.46	20.38
546	20.65	20.97	19.5	17.15	11.82	9.95	9.03	11.14	15.63	17.49	19.34	20.33
547	20.6	20.94	19.42	17.12	11.65	9.74	8.9	11.36	15.81	17.59	19.41	20.33
548	20.67	20.89	19.44	17.17	11.56	9.61	8.91	11.39	15.85	17.67	19.49	20.41
549	20.69	20.84	19.43	17.22	11.59	9.56	8.91	11.47	15.88	17.68	19.58	20.43
550	20.56	20.71	19.25	17.21	11.56	9.64	9	11.5	15.87	17.59	19.58	20.25
551	20.61	20.64	19.2	17.26	11.73	9.67	9.06	11.55	15.92	17.64	19.64	20.19
552	20.84	20.92	19.37	17.27	11.64	9.62	8.84	11.47	15.84	17.72	19.76	20.4
553	21.1	21.04	19.64	17.8	12.18	10.19	9.16	10.96	15.59	17.81	19.77	20.55
554	20.85	20.84	19.56	18.04	12.45	10.59	9.41	10.66	15.36	17.55	19.46	20.29
555	20.74	20.79	19.53	18.01	12.46	10.68	9.53	10.75	15.4	17.5	19.35	20.25
556	21.1	21.04	19.79	18.21	12.63	10.79	9.54	10.8	15.62	17.85	19.69	20.59
557	21.26	21.25	19.79	18.13	12.73	10.81	9.48	11.32	15.9	18.12	20.02	20.84
558	21.35	21.32	19.9	18.3	12.85	10.87	9.6	11.31	15.96	18.19	20.14	20.93
559	21.28	21.21	20.19	17.27	11.69	9.83	9.14	11.31	15.84	17.76	19.61	20.61
560	21.21	21.22	20.11	17.31	11.7	9.8	9.15	11.37	15.89	17.76	19.63	20.58
561	21.21	21.21	20.05	17.31	11.69	9.75	9.11	11.24	15.78	17.68	19.6	20.57
562	21.16	21.26	19.98	17.39	11.67	9.74	9.05	11.27	15.78	17.72	19.62	20.57
563	20.99	21.18	19.89	17.39	11.79	9.81	9.07	11.11	15.68	17.63	19.5	20.46
564	20.67	21.02	19.7	17.32	11.86	9.95	9.11	11.01	15.67	17.51	19.34	20.35
565	20.7	21.01	19.55	17.21	11.64	9.79	8.96	11.31	15.77	17.61	19.43	20.42
566	20.71	20.96	19.5	17.22	11.59	9.67	8.97	11.41	15.96	17.69	19.58	20.46
567	20.72	20.88	19.45	17.27	11.63	9.6	8.96	11.48	15.89	17.69	19.59	20.43
568	20.56	20.63	19.29	17.2	11.72	9.75	9.07	11.56	15.93	17.68	19.61	20.32
569	20.63	20.57	19.24	17.29	11.81	9.86	9.15	11.61	15.88	17.65	19.65	20.24
570	20.89	20.95	19.41	17.32	11.64	9.62	8.84	11.52	15.84	17.76	19.81	20.44
571	21.13	21.04	19.68	17.72	12.11	10.13	9.09	11.09	15.56	17.75	19.74	20.49
572	20.92	20.78	19.53	18.02	12.44	10.51	9.33	10.82	15.42	17.52	19.47	20.29
573	20.68	20.65	19.45	17.86	12.38	10.61	9.34	10.88	15.41	17.38	19.2	20.15
574	20.92	20.91	19.68	18.1	12.56	10.72	9.47	10.8	15.51	17.6	19.51	20.35
575	21.19	21.13	19.76	18.17	12.67	10.78	9.51	11.14	15.8	17.91	19.84	20.67
576	21.23	21.16	19.75	18.23	12.74	10.85	9.55	11.24	15.78	17.94	19.87	20.74
577	21.26	21.16	20.19	17.43	11.79	9.92	9.2	11.18	15.69	17.75	19.55	20.63
578	21.08	21.11	20.08	17.38	11.72	9.84	9.19	11.26	15.82	17.69	19.57	20.52
579	21.26	21.17	20.11	17.33	11.7	9.8	9.14	11.36	15.88	17.76	19.64	20.67
580	21.32	21.26	20.08	17.43	11.66	9.8	9.11	11.34	15.77	17.8	19.67	20.61
581	21.14	21.22	20.04	17.5	11.79	9.79	9.08	11.1	15.73	17.69	19.54	20.56
582	20.86	21.02	19.74	17.33	11.79	9.92	9.09	11.08	15.69	17.49	19.35	20.4
583	20.76	20.96	19.68	17.19	11.71	9.86	9.04	11.21	15.77	17.51	19.35	20.42
584	20.77	21.02	19.62	17.21	11.62	9.73	8.94	11.38	15.83	17.64	19.53	20.39
585	20.82	20.96	19.53	17.25	11.63	9.61	8.94	11.48	15.97	17.7	19.59	20.47
586	20.81	20.82	19.43	17.29	11.73	9.79	9.1	11.55	15.99	17.72	19.72	20.51
587	20.84	20.8	19.4	17.28	11.73	9.82	9.14	11.56	15.96	17.75	19.82	20.53
588	21.11	21.07	19.58	17.43	11.64	9.64	8.81	11.39	15.68	17.8	19.87	20.6
589	21.22	21.05	19.76	17.76	12.18	10.21	9.13	10.93	15.51	17.65	19.72	20.44
590	20.8	20.74	19.52	17.78	12.39	10.52	9.36	10.77	15.43	17.48	19.51	20.24
591	20.57	20.51	19.4	17.63	12.3	10.55	9.29	10.98	15.48	17.37	19.27	20.1
592	20.79	20.7	19.57	17.94	12.47	10.62	9.43	10.86	15.46	17.46	19.39	20.2
593	21.17	21	19.78	18.19	12.66	10.76	9.48	11.07	15.7	17.8	19.71	20.55
594	21.29	21.12	19.84	18.25	12.71	10.81	9.5	11.25	15.74	17.93	19.85	20.74
595	21.44	21.39	20.46	18.01	12.05	10.08	9.4	10.78	15.59	17.7	19.6	20.65
596	21.32	21.36	20.36	17.88	12.02	10.08	9.35	10.89	15.67	17.76	19.58	20.68
597	21.27	21.26	20.19	17.48	11.76	9.77	9.11	11.28	15.81	17.8	19.69	20.67
598	21.35	21.25	20.19	17.6	11.8	9.76	9.12	11.3	15.79	17.81	19.69	20.68
599	21.28	21.28	20.18	17.76	11.98	9.95	9.2	10.98	15.62	17.73	19.65	20.6
600	21.12	21.15	19.95	17.55	11.96	10.02	9.21	11.11	15.66	17.62	19.5	20.52
601	20.92	21	19.81	17.33	11.86	9.97	9.05	11.23	15.78	17.61	19.46	20.44
602	20.82	20.91	19.61	17.26	11.73	9.93	8.98	11.34	15.85	17.56	19.44	20.35
603	20.76	20.82	19.48	17.26	11.68	9.72	8.94	11.47	15.91	17.6	19.52	20.4
604	20.86	20.81	19.45	17.25	11.7	9.73	9.08	11.57	15.93	17.66	19.7	20.48
605	21.06	21.02	19.61	17.34	11.71	9.77	9.09	11.59	15.94	17.84	19.96	20.67
606	21.24	21.08	19.68	17.43	11.72	9.65	8.84	11.31	15.64	17.85	19.97	20.64
607	21.2	21.02	19.75	17.72	12.1	10.19	9.15	10.89	15.4	17.62	19.79	20.51
608	21.09	20.93	19.71	17.78	12.42	10.48	9.38	10.82	15.4	17.6	19.74	20.49
609	20.68	20.56	19.44	17.52	12.32	10.47	9.3	11	15.49	17.48	19.43	20.23
610	20.77	20.62	19.52	17.79	12.43	10.59	9.38	11.02	15.48	17.48	19.4	20.25
611	21.05	20.84	19.75	18.14	12.6	10.7	9.45	10.96	15.57	17.61	19.56	20.44
612	21.27	21.15	19.86	18.31	12.74	10.78	9.5	11.13	15.67	17.87	19.86	20.72
613	21.46	21.35	20.41	17.88	11.93	9.95	9.27	10.95	15.64	17.73	19.59	20.66
614	21.27	21.26	20.27	17.66	11.91	9.95	9.24	10.97	15.67	17.71	19.55	20.6
615	21.24	21.21	20.25	17.46	11.73	9.86	9.14	11.29	15.86	17.78	19.7	20.65
616	21.31	21.27	20.24	17.57	11.76	9.8	9.1	11.35	15.89	17.78	19.67	20.66
617	21.32	21.26	20.28	17.81	11.97	9.9	9.18	11.14	15.74	17.78	19.64	20.65
618	21.19	21.17	20.18	17.75	12.05	10.05	9.29	11.07	15.63	17.65	19.61	20.52
619	21.16	21.12	20.07	17.58	11.92	10.01	9.16	11.2	15.72	17.66	19.62	20.58
620	20.89	20.9	19.7	17.32	11.84	9.88	9.03	11.4	15.82	17.62	19.52	20.47
621	20.68	20.64	19.46	17.22	11.72	9.88	8.99	11.41	15.86	17.52	19.39	20.26
622	20.69	20.69	19.4	17.23	11.63	9.7	8.91	11.49	15.89	17.56	19.52	20.35
623	20.99	21	19.64	17.41	11.68	9.65	8.99	11.55	15.98	17.75	19.87	20.62
624	21.11	21.01	19.75	17.42	11.72	9.68	8.9	11.5	15.82	17.86	19.93	20.63
625	20.92	20.85	19.67	17.43	11.84	9.87	8.91	11.19	15.61	17.69	19.84	20.53
626	21.08	20.91	19.71	17.62	12.15	10.21	9.16	11	15.46	17.66	19.8	20.48
627	21.05	20.82	19.67	17.83	12.47	10.47	9.33	10.87	15.45	17.63	19.71	20.46
628	20.77	20.61	19.46	17.78	12.41	10.6	9.35	10.89	15.45	17.47	19.44	20.23
629	20.8	20.69	19.56	17.86	12.54	10.64	9.44	10.89	15.48	17.48	19.45	20.29
630	21.13	20.95	19.8	18.18	12.65	10.74	9.49	10.98	15.52	17.63	19.7	20.5
631	21.11	21.11	20.15	17.32	11.71	9.83	9.16	11.18	15.82	17.59	19.52	20.49
632	21.05	21.05	20.06	17.29	11.76	9.89	9.22	11.33	16	17.68	19.63	20.45
633	21.11	21.15	20.2	17.39	11.74	9.87	9.15	11.32	15.96	17.74	19.67	20.6
634	21.24	21.29	20.24	17.59	11.8	9.92	9.17	11.48	16.07	17.88	19.78	20.73
635	21.28	21.21	20.31	17.77	11.83	9.83	9.16	11.32	15.86	17.77	19.66	20.62
636	21.25	21.23	20.22	17.79	12.01	9.96	9.19	11.19	15.77	17.68	19.63	20.6
637	21.17	21.09	20.14	17.57	11.91	9.87	9.11	11.33	15.81	17.74	19.67	20.61
638	20.96	20.92	19.79	17.39	11.8	9.78	9.04	11.43	15.97	17.72	19.62	20.5
639	20.7	20.65	19.56	17.31	11.76	9.85	9.01	11.46	15.92	17.61	19.46	20.31
640	20.56	20.53	19.44	17.26	11.76	9.8	8.95	11.45	15.88	17.59	19.51	20.26
641	20.79	20.72	19.51	17.29	11.72	9.7	8.95	11.52	15.95	17.71	19.67	20.48
642	20.99	20.94	19.71	17.41	11.73	9.73	8.96	11.56	15.92	17.84	19.96	20.64
643	20.82	20.77	19.64	17.34	11.73	9.75	8.86	11.37	15.74	17.71	19.79	20.55
644	20.94	20.84	19.72	17.45	11.93	9.91	8.88	11.22	15.61	17.66	19.84	20.53
645	21.17	20.97	19.89	17.78	12.33	10.3	9.15	10.92	15.47	17.66	19.91	20.59
646	21.1	20.91	19.86	17.99	12.55	10.54	9.37	10.76	15.4	17.6	19.74	20.49
647	20.53	20.54	19.42	17.61	12.4	10.56	9.33	10.92	15.34	17.26	19.26	20.07
648	20.81	20.72	19.51	17.78	12.51	10.63	9.38	11.02	15.51	17.47	19.46	20.3
649	21.2	21.24	20.37	17.35	11.68	9.86	9.17	11.26	15.9	17.59	19.55	20.57
650	20.91	21	20.03	17.26	11.67	9.88	9.19	11.27	15.95	17.61	19.53	20.37
651	21.07	21.09	20.15	17.38	11.74	9.85	9.18	11.39	15.96	17.67	19.64	20.54
652	21.1	21.17	20.23	17.56	11.8	9.87	9.22	11.42	16.03	17.75	19.66	20.62
653	21.33	21.4	20.4	17.74	11.83	9.88	9.17	11.46	16.01	17.89	19.78	20.75
654	21.43	21.38	20.41	17.81	11.94	9.85	9.16	11.37	15.84	17.84	19.81	20.76
655	21.22	21.15	20.21	17.61	11.94	9.84	9.12	11.42	15.89	17.78	19.74	20.62
656	20.93	20.95	19.85	17.4	11.79	9.77	9.08	11.48	15.97	17.77	19.67	20.53
657	20.75	20.72	19.65	17.39	11.76	9.79	9.05	11.51	16	17.72	19.64	20.44
658	20.6	20.55	19.48	17.31	11.73	9.75	9.02	11.49	15.92	17.57	19.5	20.33
659	20.71	20.64	19.45	17.3	11.73	9.74	8.92	11.49	15.92	17.65	19.62	20.41
660	20.97	20.94	19.65	17.43	11.77	9.8	9	11.58	15.99	17.79	19.9	20.68
661	20.89	20.8	19.61	17.41	11.73	9.75	8.93	11.47	15.86	17.78	19.83	20.6
662	20.88	20.87	19.67	17.46	11.84	9.71	8.9	11.34	15.73	17.71	19.84	20.58
663	21.16	21.07	19.93	17.8	12.26	10.17	9.1	10.92	15.53	17.66	19.93	20.61
664	21.12	20.98	19.91	18.13	12.58	10.55	9.34	10.74	15.35	17.57	19.79	20.51
665	20.37	20.38	19.34	17.43	12.34	10.43	9.27	10.91	15.4	17.23	19.19	20.08
666	20.5	20.51	19.33	17.47	12.33	10.55	9.28	11.13	15.4	17.29	19.32	20.2
667	21.06	21.08	20.19	17.28	11.74	9.87	9.17	11.16	15.77	17.45	19.33	20.47
668	20.82	20.81	19.94	17.16	11.69	9.87	9.23	11.26	15.9	17.45	19.32	20.29
669	20.82	20.89	19.88	17.22	11.78	9.95	9.26	11.36	15.9	17.51	19.42	20.33
670	20.99	21.1	20.12	17.49	11.84	9.91	9.23	11.39	16.07	17.68	19.62	20.54
671	21.23	21.35	20.34	17.63	11.9	9.91	9.26	11.47	16.05	17.78	19.71	20.72
672	21.27	21.36	20.38	17.66	11.86	9.88	9.23	11.48	15.99	17.86	19.82	20.76
673	21.26	21.34	20.32	17.72	11.93	9.89	9.2	11.47	16	17.85	19.8	20.7
674	21.1	21.18	20.18	17.64	11.93	9.85	9.16	11.5	16.04	17.83	19.86	20.72
675	21.09	21.12	19.98	17.55	11.83	9.79	9.06	11.49	16.03	17.85	19.85	20.7
676	20.9	20.94	19.77	17.44	11.8	9.75	9.04	11.45	15.94	17.75	19.73	20.57
677	20.85	20.87	19.7	17.39	11.86	9.79	8.96	11.49	15.95	17.68	19.71	20.55
678	20.99	20.93	19.68	17.48	11.82	9.77	8.98	11.5	15.97	17.77	19.83	20.68
679	21.03	20.98	19.68	17.46	11.74	9.82	9.01	11.48	15.88	17.8	19.95	20.72
680	20.97	20.92	19.72	17.53	11.84	9.75	8.9	11.21	15.68	17.74	19.94	20.66
681	21.21	21.11	20.07	17.89	12.35	10.21	9.2	10.82	15.45	17.74	19.97	20.67
682	21.04	20.91	19.91	18.1	12.51	10.49	9.34	10.71	15.35	17.5	19.73	20.47
683	20.21	20.23	19.27	17.28	12.23	10.44	9.23	10.89	15.29	17.07	19.15	19.98
684	20.39	20.49	19.33	17.41	12.24	10.46	9.16	11.14	15.44	17.27	19.37	20.24
685	20.71	20.87	19.82	17.08	11.65	9.86	9.19	11.11	15.72	17.23	19.12	20.21
686	20.71	20.82	19.8	17.09	11.64	9.9	9.25	11.26	15.89	17.42	19.3	20.31
687	20.76	20.91	19.85	17.18	11.72	9.92	9.33	11.4	15.96	17.55	19.45	20.36
688	20.92	21.07	20.05	17.36	11.81	9.92	9.33	11.42	16.03	17.61	19.59	20.49
689	21.11	21.18	20.24	17.53	11.95	10.01	9.32	11.39	16	17.63	19.6	20.53
690	21.15	21.19	20.29	17.6	11.95	9.95	9.27	11.42	16.01	17.73	19.7	20.57
691	21.11	21.17	20.24	17.59	12	9.94	9.25	11.4	15.88	17.64	19.62	20.53
692	21.22	21.26	20.29	17.73	12.1	9.96	9.24	11.3	15.85	17.77	19.77	20.61
693	21.41	21.4	20.32	17.8	12.07	9.88	9.12	11.29	15.82	17.86	20	20.74
694	21.26	21.24	20.12	17.65	12.01	9.87	9.01	11.39	15.87	17.85	19.94	20.7
695	21.05	21.05	19.91	17.58	11.92	9.82	8.97	11.44	15.93	17.81	19.88	20.69
696	21.11	21.09	19.82	17.54	11.82	9.77	8.96	11.42	15.92	17.82	19.91	20.72
697	21.26	21.16	19.89	17.52	11.8	9.8	8.94	11.47	15.88	17.81	20.07	20.8
698	21.23	21.09	19.92	17.55	11.86	9.8	8.9	11.17	15.63	17.81	20.1	20.72
699	21.29	21.17	20.16	17.98	12.34	10.22	9.15	10.77	15.46	17.71	20.03	20.72
700	20.88	20.82	19.92	18.09	12.44	10.46	9.34	10.71	15.34	17.49	19.75	20.46
701	19.98	20.01	19.11	17.21	12.17	10.35	9.22	10.91	15.27	17.01	18.99	19.8
702	20.31	20.31	19.25	17.36	12.17	10.3	9.09	11.19	15.51	17.3	19.42	20.21
703	20.33	20.29	19.2	17.41	12.07	10.21	9.05	11.38	15.58	17.42	19.46	20.28
704	20.14	19.89	18.93	17.36	11.88	10.22	9.08	11.49	15.53	17.26	19.08	19.75
705	20.22	19.92	18.92	17.45	11.94	10.28	9.12	11.58	15.54	17.38	19.02	19.78
706	20.43	20.18	19.12	17.59	12.04	10.39	9.2	11.74	15.6	17.53	19.31	20.09
707	20.65	20.42	19.34	17.78	12.24	10.51	9.32	11.87	15.81	17.73	19.67	20.38
708	20.87	20.63	19.51	17.9	12.32	10.56	9.4	11.99	15.89	17.93	20	20.67
709	20.39	20.38	19.39	16.83	11.54	9.84	9.15	11.08	15.61	17.23	18.84	19.74
710	20.48	20.54	19.55	16.96	11.64	9.87	9.24	11.24	15.77	17.29	19.11	19.96
711	20.66	20.72	19.69	17.05	11.67	9.96	9.34	11.38	15.92	17.44	19.27	20.21
712	20.81	20.95	19.93	17.19	11.8	10	9.4	11.38	15.92	17.51	19.44	20.34
713	20.9	20.99	20.01	17.31	11.97	10.02	9.39	11.4	15.87	17.52	19.41	20.35
714	21	20.99	20.04	17.49	12.01	10.1	9.41	11.42	15.93	17.51	19.48	20.37
715	21.05	21.12	20.25	17.63	12.15	10.11	9.4	11.33	15.91	17.56	19.61	20.43
716	21.31	21.29	20.38	17.86	12.19	10.12	9.35	11.16	15.74	17.71	19.83	20.62
717	21.41	21.31	20.32	17.88	12.23	10.09	9.31	11.11	15.73	17.69	19.86	20.6
718	21.17	21.08	20.08	17.58	11.99	9.92	9.13	11.28	15.77	17.63	19.8	20.51
719	20.92	20.85	19.82	17.38	11.78	9.85	9.05	11.44	15.88	17.6	19.74	20.54
720	21.01	20.95	19.79	17.41	11.78	9.79	8.99	11.37	15.81	17.65	19.87	20.58
721	21.31	21.2	19.92	17.55	11.77	9.78	8.93	11.25	15.74	17.74	20.07	20.68
722	21.47	21.26	20.07	17.7	11.92	9.8	8.88	11.06	15.63	17.81	20.18	20.81
723	21.55	21.28	20.29	18.27	12.41	10.15	9.09	10.79	15.49	17.73	20.15	20.78
724	20.98	20.84	19.9	18.09	12.46	10.42	9.26	10.69	15.37	17.55	19.8	20.49
725	19.84	19.75	18.91	17.13	12.11	10.3	9.2	10.91	15.23	16.9	18.86	19.69
726	19.92	19.84	18.91	17.13	12.03	10.28	9.15	11.08	15.31	16.98	19.06	19.78
727	20.14	20.05	19.06	17.37	12.1	10.26	9.1	11.34	15.52	17.29	19.34	20.08
728	20.17	19.98	19.03	17.41	12	10.26	9.09	11.44	15.59	17.37	19.21	19.92
729	20.21	19.9	18.92	17.43	12	10.31	9.19	11.59	15.56	17.36	18.93	19.71
730	20.3	20.04	19.03	17.51	12.1	10.46	9.3	11.65	15.61	17.45	19.15	19.87
731	20.53	20.21	19.26	17.71	12.27	10.63	9.42	11.8	15.75	17.66	19.49	20.17
732	20.68	20.49	19.42	17.84	12.39	10.7	9.49	11.89	15.82	17.81	19.78	20.49
733	20.41	20.38	19.45	16.82	11.59	9.88	9.26	11.05	15.62	17.25	18.79	19.73
734	20.61	20.65	19.79	17.07	11.85	10.06	9.4	11.17	15.73	17.21	19.07	20.04
735	20.58	20.65	19.76	17.05	11.8	10.11	9.49	11.32	15.84	17.29	19.16	20.07
736	20.61	20.71	19.77	17.09	11.83	10.11	9.47	11.35	15.85	17.36	19.23	20.14
737	20.9	20.94	19.95	17.23	11.92	10.12	9.45	11.41	15.94	17.43	19.36	20.26
738	21.08	20.98	20.08	17.37	12.04	10.12	9.45	11.37	15.91	17.48	19.43	20.34
739	21.17	21.06	20.2	17.51	12.19	10.17	9.44	11.32	15.88	17.54	19.56	20.41
740	21.26	21.19	20.23	17.75	12.19	10.16	9.42	11.18	15.77	17.54	19.67	20.48
741	21.28	21.12	20.24	17.81	12.16	10.14	9.41	11.09	15.6	17.46	19.62	20.4
742	21.06	20.92	20.03	17.51	11.96	9.96	9.21	11.26	15.76	17.49	19.63	20.43
743	20.75	20.63	19.71	17.28	11.74	9.85	9.09	11.41	15.82	17.47	19.62	20.39
744	20.8	20.72	19.66	17.3	11.81	9.84	9.05	11.3	15.69	17.48	19.66	20.4
745	21.27	21.13	19.89	17.52	11.88	9.86	8.95	11.12	15.63	17.66	19.96	20.58
746	21.59	21.42	20.2	17.86	12.07	9.83	8.92	10.98	15.57	17.77	20.21	20.88
747	21.72	21.55	20.42	18.45	12.45	10.18	9.11	10.76	15.5	17.75	20.24	20.9
748	21.52	21.29	20.3	18.48	12.59	10.46	9.26	10.79	15.49	17.69	20.13	20.79
749	20.13	19.99	19.21	17.45	12.18	10.36	9.24	10.83	15.31	17.11	19.22	19.95
750	19.9	19.72	18.81	17.17	11.99	10.22	9.14	11.15	15.32	17.05	18.92	19.71
751	20.09	19.94	18.99	17.34	12.03	10.28	9.08	11.32	15.52	17.27	19.3	19.94
752	20.16	19.99	19.1	17.47	12.03	10.29	9.18	11.36	15.6	17.38	19.34	19.95
753	20.27	20.06	19.05	17.49	12.13	10.41	9.25	11.49	15.62	17.45	19.13	19.84
754	20.2	19.98	18.98	17.53	12.27	10.62	9.43	11.47	15.59	17.36	19.02	19.72
755	20.53	20.26	19.3	17.79	12.49	10.82	9.57	11.67	15.81	17.73	19.41	20.11
756	20.76	20.5	19.5	18.09	12.65	10.9	9.67	11.93	15.86	17.87	19.58	20.39
757	20.87	20.82	20.03	17.14	11.85	9.99	9.4	10.9	15.61	17.22	19.09	20.09
758	20.94	20.9	20.14	17.23	11.9	10.1	9.51	11.11	15.68	17.37	19.21	20.22
759	20.65	20.69	19.9	17.15	11.92	10.11	9.57	11.24	15.79	17.37	19.18	20.07
760	20.45	20.55	19.78	17.04	11.86	10.19	9.56	11.3	15.83	17.24	19.02	19.85
761	20.72	20.76	19.85	17.12	11.93	10.12	9.51	11.44	15.95	17.37	19.26	20.08
762	20.87	20.85	19.9	17.16	11.91	10.11	9.46	11.45	15.87	17.4	19.33	20.22
763	20.9	20.84	19.95	17.23	11.99	10.11	9.45	11.33	15.87	17.4	19.31	20.2
764	20.86	20.82	19.94	17.32	12.02	10.14	9.41	11.28	15.75	17.32	19.36	20.19
765	20.83	20.74	19.93	17.34	12.03	10.16	9.37	11.15	15.69	17.32	19.37	20.15
766	20.73	20.61	19.78	17.25	11.88	10.03	9.25	11.31	15.76	17.35	19.43	20.26
767	20.46	20.41	19.48	17.15	11.76	9.95	9.12	11.33	15.71	17.29	19.38	20.16
768	20.6	20.51	19.55	17.22	11.81	9.92	9.09	11.28	15.66	17.4	19.56	20.23
769	20.98	20.85	19.81	17.47	11.93	9.88	8.99	11.19	15.66	17.53	19.86	20.49
770	21.33	21.16	20.06	17.66	12.07	9.97	8.97	11.09	15.54	17.63	20.05	20.64
771	21.56	21.37	20.25	18.05	12.33	10.14	9.18	10.83	15.46	17.62	20.09	20.75
772	21.58	21.43	20.29	18.42	12.51	10.43	9.26	10.82	15.52	17.76	20.27	20.83
773	20.76	20.7	19.77	17.91	12.38	10.38	9.28	10.75	15.39	17.44	19.68	20.4
774	20.24	20.21	19.26	17.5	12.18	10.34	9.23	10.84	15.28	17.19	19.26	20.03
775	20.09	19.98	19.17	17.46	12.11	10.33	9.23	11.06	15.41	17.26	19.22	19.95
776	20.12	19.95	19.12	17.41	12.13	10.35	9.3	11.13	15.5	17.33	19.25	19.89
777	20.28	20.05	19.07	17.59	12.29	10.52	9.37	11.33	15.67	17.46	19.27	19.97
778	20.4	20.17	19.16	17.71	12.45	10.67	9.54	11.43	15.68	17.57	19.2	19.99
779	20.72	20.47	19.52	18.12	12.72	10.89	9.7	11.63	15.86	17.84	19.53	20.37
780	20.89	20.66	19.63	18.35	12.86	10.96	9.74	11.94	15.84	17.94	19.59	20.49
781	21.29	21.26	20.41	17.58	11.96	10.03	9.46	10.84	15.56	17.33	19.2	20.33
782	21.06	21.02	20.28	17.31	11.83	10.07	9.5	11.21	15.81	17.46	19.34	20.24
783	20.78	20.87	20.11	17.31	11.95	10.15	9.61	11.2	15.83	17.39	19.11	19.98
784	20.71	20.79	20.14	17.41	12.11	10.28	9.73	11.21	15.85	17.26	19.05	19.96
785	20.62	20.69	19.91	17.17	11.96	10.2	9.59	11.43	15.91	17.34	19.16	19.94
786	20.77	20.81	19.8	17.18	11.91	10.09	9.49	11.44	15.93	17.5	19.35	20.12
787	20.76	20.73	19.76	17.13	11.9	10.11	9.45	11.35	15.84	17.4	19.31	20.03
788	20.46	20.57	19.65	17.12	11.85	10.08	9.42	11.35	15.8	17.37	19.21	19.93
789	20.43	20.46	19.54	17.13	11.82	10.06	9.3	11.32	15.73	17.32	19.23	19.98
790	20.43	20.42	19.42	17.14	11.85	10.07	9.29	11.29	15.72	17.33	19.31	20.06
791	20.4	20.34	19.37	17.15	11.8	9.96	9.17	11.27	15.67	17.28	19.28	20.02
792	20.49	20.34	19.39	17.19	11.79	9.97	9.11	11.29	15.66	17.38	19.48	20.12
793	20.57	20.41	19.44	17.29	11.84	9.95	9.08	11.24	15.66	17.35	19.62	20.23
794	20.86	20.7	19.65	17.45	11.88	9.98	9.05	11.15	15.54	17.42	19.81	20.38
795	21.33	21.12	19.98	17.71	12.13	10.17	9.21	10.84	15.38	17.53	19.92	20.57
796	21.28	21.15	20.03	17.91	12.28	10.29	9.19	10.77	15.45	17.61	20.02	20.6
797	21.29	21.26	20.09	18.13	12.44	10.37	9.31	10.83	15.5	17.68	20.12	20.72
798	21.35	21.23	20.15	18.39	12.54	10.47	9.35	10.87	15.53	17.73	20.13	20.76
799	20.93	20.86	19.87	18.21	12.47	10.51	9.42	10.84	15.46	17.58	19.84	20.56
800	20.51	20.45	19.57	17.96	12.38	10.51	9.41	10.85	15.46	17.45	19.58	20.3
801	20.3	20.11	19.36	17.79	12.44	10.59	9.44	11.04	15.55	17.41	19.3	20.17
802	20.47	20.21	19.39	17.91	12.53	10.68	9.52	11.4	15.67	17.55	19.36	20.14
803	20.82	20.51	19.61	18.28	12.75	10.83	9.64	11.61	15.76	17.75	19.53	20.47
804	21.02	20.72	19.74	18.4	12.87	10.98	9.73	11.78	15.92	17.98	19.89	20.76
805	21.06	20.97	20.23	17.28	11.85	9.94	9.38	11.06	15.74	17.44	19.21	20.18
806	20.88	20.95	20.15	17.23	11.86	10.03	9.43	11.3	15.91	17.58	19.27	20.1
807	20.84	20.95	20.21	17.36	11.98	10.12	9.57	11.32	15.85	17.65	19.06	19.98
808	21.09	21.14	20.37	17.62	12.17	10.24	9.62	11.17	15.92	17.5	19.21	20.13
809	20.73	20.79	20.07	17.27	12.05	10.24	9.62	11.4	15.94	17.42	19.18	19.96
810	20.78	20.8	19.9	17.23	11.89	10.14	9.47	11.46	15.96	17.58	19.39	20.1
811	20.58	20.65	19.66	17.18	11.83	10.1	9.38	11.42	15.9	17.46	19.3	19.9
812	20.38	20.42	19.52	17.19	11.8	10.06	9.41	11.39	15.88	17.35	19.22	19.84
813	20.36	20.37	19.47	17.2	11.85	10.07	9.32	11.4	15.78	17.4	19.17	19.88
814	20.39	20.36	19.42	17.2	11.78	10	9.24	11.36	15.77	17.41	19.3	20.03
815	20.5	20.43	19.47	17.29	11.84	10.02	9.2	11.32	15.75	17.4	19.43	20.12
816	20.49	20.35	19.39	17.26	11.8	10	9.15	11.27	15.68	17.34	19.43	20.01
817	20.44	20.3	19.33	17.24	11.75	9.96	9.09	11.18	15.59	17.28	19.48	20.04
818	20.83	20.69	19.58	17.39	11.88	10.04	9.11	11.2	15.6	17.45	19.77	20.4
819	21.39	21.2	20	17.72	12.07	10.1	9.17	11.05	15.51	17.6	20.04	20.64
820	21.21	21.07	19.95	17.73	12.12	10.12	9.18	11.03	15.53	17.55	19.95	20.57
821	21.09	21.05	19.95	17.91	12.23	10.22	9.22	10.87	15.49	17.52	19.94	20.57
822	21.44	21.42	20.29	18.43	12.46	10.45	9.36	10.84	15.54	17.66	20.13	20.73
823	21.71	21.65	20.55	18.82	12.68	10.64	9.51	10.99	15.66	17.79	20.3	20.97
824	21.6	21.64	20.46	18.84	12.7	10.67	9.56	11.01	15.58	17.71	20.21	20.89
825	21.08	21.07	20.04	18.52	12.69	10.71	9.55	11.03	15.64	17.68	19.96	20.68
826	20.55	20.41	19.58	18.05	12.59	10.7	9.59	11.28	15.64	17.54	19.5	20.32
827	20.54	20.23	19.46	17.99	12.54	10.73	9.56	11.39	15.62	17.52	19.47	20.26
828	20.76	20.45	19.55	18.1	12.65	10.82	9.7	11.65	15.75	17.76	19.97	20.67
829	20.48	20.45	19.51	16.94	11.68	9.97	9.33	11.11	15.67	17.41	18.9	19.7
830	20.55	20.53	19.64	17.07	11.75	10.06	9.37	11.26	15.75	17.66	18.92	19.72
831	20.57	20.67	19.83	17.12	11.81	10.12	9.49	11.43	15.83	17.94	18.98	19.77
832	20.82	20.94	20.12	17.23	11.95	10.11	9.5	11.35	15.94	17.58	19.21	20.03
833	20.76	20.78	20.03	17.27	11.97	10.14	9.52	11.41	15.96	17.53	19.25	19.96
834	20.71	20.67	19.86	17.32	11.93	10.12	9.51	11.45	15.98	17.58	19.36	20.08
835	20.55	20.52	19.69	17.25	11.86	10.1	9.46	11.46	15.92	17.53	19.34	19.96
836	20.45	20.53	19.59	17.29	11.85	10.05	9.38	11.46	15.82	17.51	19.26	19.92
837	20.48	20.47	19.56	17.33	11.86	10.06	9.35	11.44	15.8	17.51	19.31	19.99
838	20.45	20.49	19.46	17.25	11.78	9.98	9.27	11.37	15.74	17.49	19.24	20.04
839	20.71	20.69	19.69	17.48	11.88	9.97	9.22	11.37	15.86	17.57	19.47	20.3
840	20.7	20.68	19.56	17.48	11.89	9.98	9.17	11.39	15.82	17.54	19.54	20.25
841	20.74	20.7	19.55	17.45	11.87	9.97	9.15	11.29	15.71	17.48	19.6	20.26
842	21.03	20.93	19.74	17.56	11.93	10.04	9.11	11.26	15.73	17.56	19.83	20.51
843	21.37	21.28	20	17.76	12.02	10.05	9.14	11.22	15.69	17.66	20.01	20.63
844	21.37	21.22	20.14	17.88	12.06	10.05	9.16	11.2	15.69	17.68	20.09	20.72
845	21.41	21.39	20.2	18.13	12.26	10.27	9.26	10.95	15.55	17.62	20.06	20.66
846	21.64	21.67	20.45	18.59	12.49	10.46	9.42	10.9	15.59	17.69	20.25	20.86
847	21.69	21.66	20.49	18.73	12.61	10.53	9.45	10.9	15.56	17.59	20.22	20.86
848	21.96	21.9	20.68	18.99	12.74	10.68	9.58	11.02	15.61	17.64	20.33	21.08
849	21.46	21.41	20.35	18.75	12.69	10.71	9.54	11	15.44	17.54	20.06	20.73
850	20.65	20.45	19.61	18.1	12.5	10.64	9.51	10.91	15.4	17.27	19.57	20.26
851	20.24	19.92	19.17	17.72	12.43	10.6	9.52	11.28	15.41	17.26	19.41	20.14
852	20.5	20.12	19.26	17.78	12.33	10.65	9.53	11.68	15.56	17.55	19.74	20.44
853	20.55	20.49	19.47	17.01	11.67	9.97	9.32	11.16	15.62	17.58	18.82	19.52
854	20.59	20.55	19.65	17.13	11.79	10.09	9.41	11.27	15.78	17.76	19.05	19.74
855	20.61	20.65	19.79	17.16	11.82	10.13	9.44	11.36	15.87	17.7	19.12	19.88
856	20.69	20.76	19.93	17.21	11.91	10.09	9.47	11.39	16.01	17.66	19.31	20.01
857	20.67	20.67	19.94	17.27	11.9	10.14	9.46	11.39	16.01	17.56	19.36	20.1
858	20.77	20.73	19.91	17.36	11.9	10.15	9.47	11.45	16.03	17.67	19.51	20.21
859	20.58	20.6	19.72	17.25	11.88	10.16	9.46	11.42	15.92	17.53	19.33	19.95
860	20.54	20.59	19.67	17.37	11.94	10.09	9.36	11.46	15.9	17.62	19.3	19.98
861	20.56	20.61	19.68	17.36	11.91	10.05	9.33	11.47	15.81	17.64	19.38	20.08
862	20.67	20.68	19.71	17.45	11.94	10.02	9.25	11.43	15.81	17.63	19.4	20.2
863	20.69	20.69	19.76	17.51	11.93	10.05	9.24	11.31	15.8	17.52	19.37	20.18
864	20.79	20.83	19.71	17.56	12.01	10.07	9.25	11.28	15.74	17.53	19.41	20.28
865	20.76	20.82	19.69	17.6	11.94	10.03	9.2	11.28	15.74	17.56	19.57	20.29
866	20.74	20.78	19.68	17.55	11.9	10.01	9.18	11.25	15.62	17.46	19.63	20.24
867	21.04	21.04	19.86	17.65	11.96	10.04	9.16	11.28	15.67	17.55	19.85	20.5
868	21.28	21.3	20.05	17.83	12.1	10.09	9.19	11.16	15.63	17.57	20.03	20.62
869	21.72	21.64	20.44	18.48	12.42	10.35	9.37	10.9	15.61	17.65	20.21	20.83
870	21.92	21.84	20.59	18.77	12.59	10.53	9.42	10.9	15.55	17.6	20.26	20.93
871	21.66	21.56	20.3	18.53	12.55	10.48	9.4	10.79	15.4	17.44	20.06	20.66
872	21.62	21.51	20.3	18.51	12.55	10.55	9.48	10.88	15.47	17.48	20.14	20.75
873	21.57	21.39	20.3	18.66	12.62	10.65	9.54	10.93	15.36	17.34	20.02	20.74
874	20.55	20.34	19.48	17.94	12.37	10.57	9.49	10.86	15.19	17.1	19.37	20.06
875	20.07	19.75	18.97	17.54	12.26	10.52	9.49	11.29	15.28	17.2	19.38	20.05
876	20.16	19.84	18.93	17.57	12.14	10.49	9.48	11.6	15.31	17.26	19.46	20.2
877	20.69	20.58	19.6	17.1	11.78	10.14	9.38	11.23	15.74	17.76	19.05	19.71
878	20.62	20.55	19.6	17.11	11.78	10.09	9.41	11.21	15.78	17.79	19.01	19.69
879	20.48	20.53	19.64	17.07	11.75	10.06	9.37	11.23	15.75	17.55	19.05	19.7
880	20.48	20.55	19.78	17.12	11.84	10.1	9.46	11.28	15.8	17.5	19.16	19.79
881	20.55	20.58	19.77	17.26	11.89	10.19	9.46	11.44	15.87	17.63	19.3	19.93
882	20.61	20.64	19.76	17.31	11.92	10.16	9.45	11.45	15.9	17.61	19.38	20
883	20.56	20.63	19.72	17.3	11.93	10.12	9.41	11.43	15.91	17.67	19.37	20
884	20.38	20.46	19.51	17.23	11.87	10.11	9.36	11.42	15.75	17.56	19.18	19.84
885	20.34	20.39	19.47	17.29	11.87	10.13	9.37	11.4	15.71	17.6	19.16	19.83
886	20.48	20.47	19.58	17.31	11.85	10.08	9.34	11.39	15.71	17.54	19.3	20.02
887	20.64	20.59	19.72	17.41	11.93	10.07	9.26	11.33	15.65	17.47	19.4	20.17
888	20.58	20.58	19.64	17.47	11.95	10.03	9.24	11.26	15.56	17.36	19.35	20.11
889	20.32	20.37	19.39	17.35	11.84	10.07	9.21	11.22	15.49	17.26	19.2	19.93
890	20.36	20.38	19.29	17.33	11.8	10.02	9.17	11.21	15.47	17.25	19.22	19.9
891	20.92	20.87	19.62	17.48	11.94	10.06	9.18	11.24	15.56	17.42	19.69	20.29
892	21.32	21.23	19.93	17.82	12.08	10.12	9.21	11.15	15.61	17.56	19.99	20.59
893	21.49	21.33	20.16	18.09	12.27	10.27	9.32	10.89	15.45	17.47	20.02	20.63
894	21.7	21.55	20.31	18.31	12.4	10.38	9.41	10.87	15.42	17.52	20.12	20.69
895	21.61	21.38	20.17	18.32	12.43	10.43	9.42	10.82	15.31	17.33	19.98	20.58
896	21.55	21.19	20.04	18.21	12.37	10.41	9.44	10.84	15.34	17.36	19.95	20.57
897	21.36	21.11	20.04	18.32	12.5	10.55	9.53	10.88	15.33	17.22	19.94	20.62
898	20.28	20.12	19.22	17.71	12.28	10.52	9.47	10.84	15.09	16.87	19.34	19.95
899	19.72	19.54	18.7	17.32	11.97	10.37	9.42	11.34	15.08	16.94	19.08	19.69
900	19.8	19.58	18.68	17.37	11.89	10.28	9.39	11.44	15.1	17.01	19	19.59
901	20.54	20.51	19.58	16.99	11.75	10.09	9.37	11.14	15.63	17.68	18.94	19.61
902	20.33	20.45	19.56	16.94	11.7	9.99	9.31	11.08	15.62	17.44	18.94	19.55
903	20.26	20.41	19.5	16.91	11.67	9.97	9.4	11.18	15.64	17.3	18.8	19.49
904	20.43	20.49	19.51	17.07	11.84	10.13	9.4	11.3	15.73	17.53	18.99	19.68
905	20.45	20.48	19.57	17.2	11.93	10.29	9.51	11.39	15.76	17.61	19.12	19.7
906	20.32	20.26	19.43	17.17	11.84	10.25	9.53	11.37	15.68	17.54	19.03	19.58
907	20.26	20.25	19.41	17.2	11.86	10.25	9.44	11.39	15.63	17.54	18.95	19.52
908	20.29	20.23	19.36	17.21	11.89	10.23	9.46	11.43	15.63	17.51	19.01	19.57
909	20.34	20.42	19.37	17.24	11.86	10.24	9.46	11.4	15.64	17.5	19.24	19.84
910	20.43	20.41	19.44	17.26	11.84	10.11	9.34	11.36	15.57	17.41	19.33	20.02
911	20.37	20.26	19.43	17.25	11.85	10.04	9.3	11.26	15.47	17.28	19.26	19.95
912	20.3	20.29	19.35	17.23	11.87	10.01	9.26	11.23	15.39	17.2	19.17	19.87
913	20.07	20.07	19.19	17.18	11.78	10.05	9.27	11.27	15.31	17.18	19.02	19.62
914	20.2	20.14	19.18	17.18	11.75	9.99	9.22	11.25	15.33	17.22	19.12	19.74
915	20.77	20.67	19.48	17.37	11.87	10.02	9.2	11.26	15.49	17.32	19.57	20.24
916	21.15	21.08	19.78	17.6	12.02	10.04	9.22	11.19	15.55	17.42	19.91	20.48
917	21.16	21.01	19.8	17.67	12.09	10.16	9.29	11.05	15.41	17.35	19.9	20.43
918	21.2	20.98	19.75	17.63	12.07	10.21	9.32	11.05	15.42	17.34	19.92	20.47
919	21.06	20.82	19.65	17.55	12.01	10.17	9.28	10.91	15.29	17.23	19.84	20.36
920	20.98	20.6	19.48	17.62	12.06	10.14	9.28	11.09	15.32	17.21	19.81	20.34
921	20.74	20.34	19.38	17.64	12.15	10.27	9.37	11.01	15.28	17.17	19.7	20.24
922	20.03	19.7	19.03	17.47	12.11	10.38	9.43	10.98	15.15	16.97	19.38	19.96
923	19.57	19.38	18.53	17.21	11.86	10.24	9.35	11.26	14.96	16.79	18.79	19.38
924	19.65	19.53	18.63	17.19	11.79	10.21	9.29	11.2	14.93	16.76	18.4	19.04
925	20.32	20.33	19.5	16.86	11.64	10.04	9.25	11.05	15.53	17.49	18.77	19.48
926	20.22	20.31	19.42	16.77	11.59	9.89	9.31	11	15.5	17.28	18.79	19.41
927	20.19	20.42	19.47	16.83	11.64	9.98	9.31	11.12	15.55	17.19	18.79	19.53
928	20.38	20.45	19.5	17.04	11.78	10.15	9.44	11.25	15.66	17.46	18.98	19.64
929	20.33	20.25	19.43	17.08	11.87	10.31	9.49	11.31	15.64	17.51	19.02	19.57
930	20.23	20.13	19.27	17.08	11.83	10.33	9.53	11.36	15.55	17.5	18.83	19.38
931	20.24	20.14	19.28	17.18	11.93	10.34	9.53	11.43	15.59	17.46	18.92	19.47
932	20.22	20.24	19.34	17.2	11.85	10.25	9.51	11.39	15.54	17.43	19.06	19.59
933	20.27	20.35	19.4	17.17	11.84	10.26	9.46	11.41	15.57	17.37	19.25	19.85
934	20.28	20.16	19.36	17.14	11.8	10.12	9.36	11.35	15.44	17.34	19.15	19.92
935	20.08	19.92	19.1	17.07	11.77	10.05	9.34	11.29	15.34	17.23	18.92	19.7
936	19.82	19.8	18.95	17.04	11.71	10	9.28	11.25	15.2	17.16	18.67	19.36
937	19.93	19.91	18.98	17.07	11.75	10.02	9.29	11.24	15.24	17.17	18.79	19.38
938	20.21	20.15	19.12	17.21	11.79	10.01	9.25	11.29	15.28	17.25	19.16	19.69
939	20.79	20.6	19.56	17.37	11.8	10.01	9.21	11.28	15.47	17.27	19.61	20.15
940	21.07	20.91	19.65	17.53	11.96	10.04	9.23	11.12	15.46	17.32	19.79	20.36
941	20.84	20.73	19.43	17.4	11.93	10.13	9.26	11.03	15.35	17.19	19.67	20.18
942	20.69	20.58	19.27	17.37	11.87	10.04	9.27	11.12	15.35	17.2	19.74	20.23
943	20.4	20.21	19.11	17.24	11.8	10.04	9.24	11.14	15.27	17.06	19.62	20.07
944	20.27	19.95	19.04	17.23	11.81	10.07	9.33	11.16	15.26	17.12	19.59	20.09
945	20.18	19.71	19	17.35	11.9	10.18	9.34	11.04	15.22	17.08	19.56	20.11
946	19.62	19.31	18.71	17.17	11.89	10.27	9.47	10.96	15.1	16.86	19.14	19.78
947	19.42	19.36	18.42	17.02	11.72	10.2	9.37	11.12	14.88	16.56	18.32	18.99
948	19.62	19.56	18.68	17.22	11.9	10.19	9.26	11.04	14.9	16.83	18.2	18.77
949	20.27	20.2	19.29	16.83	11.7	10.13	9.31	11.07	15.49	17.43	18.64	19.29
950	20.11	19.99	19.13	16.67	11.55	9.95	9.22	11.01	15.36	17.25	18.51	19.19
951	20.2	20.17	19.27	16.83	11.65	9.98	9.37	11.14	15.48	17.36	18.72	19.34
952	20.29	20.24	19.38	17.02	11.85	10.2	9.46	11.3	15.55	17.48	18.87	19.45
953	20.16	20.08	19.24	16.99	11.8	10.24	9.53	11.37	15.52	17.46	18.75	19.35
954	20.23	20.08	19.24	17.13	11.88	10.41	9.59	11.45	15.52	17.47	18.75	19.29
955	20.2	20.03	19.17	17.11	11.84	10.38	9.57	11.41	15.52	17.43	18.72	19.3
956	20.07	20.06	19.24	17.1	11.84	10.25	9.48	11.4	15.5	17.38	18.81	19.5
957	20.13	20.13	19.25	17.16	11.8	10.32	9.48	11.34	15.45	17.34	18.97	19.58
958	20.08	20	19.17	17.04	11.79	10.16	9.43	11.31	15.35	17.24	18.92	19.66
959	19.87	19.72	18.98	16.99	11.68	10.1	9.33	11.24	15.23	17.15	18.64	19.36
960	19.81	19.65	18.89	16.99	11.74	10.03	9.38	11.27	15.23	17.2	18.61	19.22
961	19.79	19.74	18.88	17.12	11.72	10.06	9.32	11.27	15.21	17.22	18.71	19.35
962	20.11	19.99	19.07	17.19	11.74	10.08	9.32	11.25	15.25	17.19	19.07	19.58
963	20.41	20.31	19.27	17.26	11.8	9.99	9.23	11.2	15.27	17.15	19.38	19.88
964	20.78	20.71	19.5	17.43	11.92	10.03	9.28	11.14	15.39	17.19	19.68	20.24
965	20.52	20.44	19.21	17.23	11.76	10.08	9.24	11.06	15.27	17.08	19.51	20.02
966	20.42	20.28	18.94	17.17	11.73	10	9.26	11.14	15.24	17.07	19.53	20.09
967	20.3	19.96	18.9	17.25	11.78	10.07	9.27	11.16	15.27	17.06	19.61	20.03
968	20.33	19.91	19.02	17.29	11.81	10.11	9.31	11.17	15.29	17.17	19.65	20.17
969	20.36	19.81	19.18	17.39	11.92	10.25	9.4	11	15.28	17.18	19.71	20.23
970	19.95	19.55	19.01	17.38	12.05	10.36	9.5	10.88	15.2	17.06	19.53	20.14
971	19.48	19.36	18.49	17.12	11.84	10.3	9.46	10.98	14.97	16.7	18.7	19.45
972	19.64	19.6	18.69	17.18	11.82	10.22	9.37	11.16	14.91	16.74	18.29	18.93
973	20.15	19.97	19.13	17.12	11.82	10.38	9.59	11.38	15.42	17.41	18.6	19.17
974	20.14	19.99	19.18	17.25	11.98	10.6	9.68	11.48	15.48	17.42	18.75	19.35
975	19.95	19.87	19.11	17.09	11.95	10.52	9.55	11.34	15.36	17.23	18.68	19.35
976	19.88	19.85	19.01	17	11.81	10.26	9.45	11.27	15.25	17.16	18.65	19.33
977	19.83	19.64	18.83	17.02	11.82	10.28	9.47	11.3	15.26	17.17	18.56	19.18
978	19.93	19.77	18.9	17.17	11.96	10.34	9.53	11.32	15.3	17.29	18.67	19.21
979	19.81	19.75	18.92	17.12	11.85	10.18	9.44	11.28	15.22	17.15	18.76	19.27
980	19.87	19.82	18.91	17.14	11.77	10.15	9.35	11.21	15.18	17.1	18.91	19.51
981	20.1	20	18.99	17.2	11.73	10.09	9.28	11.22	15.14	17.08	19.02	19.81
982	20.3	20.15	19.12	17.21	11.73	10.02	9.24	11.15	15.17	17.03	19.29	20
983	20.04	19.94	18.88	17.09	11.72	10	9.25	11.09	15.13	16.91	19.29	19.72
984	20.22	20.05	18.89	17.21	11.75	10.04	9.2	11.16	15.2	17.04	19.51	19.92
985	20.36	20.11	19.01	17.26	11.79	10.08	9.29	11.14	15.22	17.16	19.65	20.05
986	20.54	20.15	19.18	17.4	11.88	10.19	9.33	11.07	15.29	17.17	19.7	20.18
987	20.54	20.14	19.28	17.49	11.93	10.27	9.41	11.01	15.32	17.23	19.78	20.29
988	20.27	19.9	19.17	17.52	12.03	10.3	9.49	10.99	15.3	17.19	19.71	20.22
989	19.82	19.53	18.82	17.39	12.08	10.4	9.5	10.93	15.22	17.08	19.46	20.02
990	19.66	19.57	18.61	17.22	11.92	10.36	9.56	11.21	15	16.75	18.57	19.25
991	20.23	19.96	19.14	17.19	11.94	10.57	9.66	11.45	15.44	17.4	18.52	19.17
992	20.14	19.89	19.02	17.28	12.08	10.76	9.72	11.5	15.43	17.34	18.58	19.26
993	19.89	19.78	18.92	17.11	11.98	10.63	9.67	11.41	15.29	17.25	18.46	19.15
994	19.84	19.68	18.82	17	11.87	10.34	9.53	11.27	15.25	17.17	18.42	19.03
995	19.92	19.68	18.81	17.12	11.9	10.38	9.56	11.34	15.31	17.29	18.38	19
996	19.96	19.74	18.87	17.19	12.04	10.46	9.51	11.26	15.41	17.35	18.48	19.03
997	19.81	19.64	18.77	17.13	11.89	10.33	9.51	11.28	15.17	17.13	18.55	19.13
998	19.84	19.72	18.86	17.19	11.91	10.26	9.44	11.23	15.13	17.08	18.75	19.31
999	19.74	19.58	18.69	17.14	11.78	10.15	9.31	11.15	15.09	17.02	18.66	19.29
1000	19.7	19.52	18.67	17.06	11.7	10.07	9.3	11.15	14.98	16.9	18.57	19.35
1001	19.64	19.46	18.61	17.13	11.66	10.03	9.26	11.07	14.91	16.84	18.66	19.31
1002	19.87	19.72	18.75	17.19	11.67	10.03	9.23	11.07	14.97	16.92	19.2	19.54
1003	20.27	20.06	18.95	17.23	11.76	10.05	9.29	11.09	15.16	17.05	19.59	19.93
1004	20.55	20.26	19.14	17.42	11.82	10.13	9.34	11.15	15.27	17.22	19.7	20.18
1005	20.66	20.33	19.23	17.5	11.89	10.2	9.38	11.19	15.36	17.27	19.79	20.31
1006	20.52	20.16	19.21	17.49	11.96	10.26	9.45	11.1	15.32	17.26	19.8	20.26
1007	20.22	19.8	19.05	17.47	12.01	10.38	9.55	11.06	15.3	17.3	19.71	20.21
1008	19.73	19.5	18.61	17.35	12	10.47	9.57	11.05	15.2	17.01	19.07	19.7
1009	20.24	19.85	19.12	17.29	12.06	10.74	9.75	11.46	15.42	17.27	18.42	19.01
1010	20.08	19.8	18.97	17.22	12.07	10.76	9.74	11.43	15.34	17.2	18.41	19.07
1011	19.89	19.65	18.85	17.09	12.02	10.69	9.67	11.37	15.23	17.17	18.34	19.01
1012	19.89	19.63	18.75	16.99	11.89	10.53	9.58	11.28	15.21	17.21	18.22	18.86
1013	20.01	19.71	18.8	17.12	11.93	10.47	9.57	11.29	15.28	17.4	18.22	18.79
1014	19.98	19.71	18.81	17.14	11.99	10.47	9.56	11.22	15.27	17.37	18.3	18.9
1015	19.84	19.58	18.77	17.12	11.87	10.39	9.44	11.19	15.11	17.08	18.34	19
1016	19.87	19.57	18.76	17.13	11.88	10.34	9.44	11.15	15.06	17	18.49	19.1
1017	19.75	19.52	18.66	17.1	11.82	10.27	9.38	11.1	14.97	16.94	18.48	19.13
1018	19.7	19.48	18.6	17.1	11.68	10.12	9.37	11.05	14.94	16.93	18.35	19.09
1019	19.71	19.48	18.64	17.12	11.73	10.11	9.3	11.06	14.89	16.85	18.51	19.16
1020	19.58	19.47	18.58	17.12	11.69	10.03	9.24	11.07	14.84	16.83	18.7	19.23
1021	19.84	19.63	18.72	17.18	11.67	10.04	9.26	11.11	14.9	16.87	19.08	19.51
1022	20.02	19.76	18.82	17.24	11.77	10.09	9.31	11.12	14.95	16.94	19.36	19.67
1023	20.23	19.96	18.93	17.39	11.87	10.13	9.36	11.19	15.11	17.1	19.48	19.96
1024	20.44	20.15	19.15	17.49	11.91	10.23	9.46	11.29	15.28	17.29	19.71	20.2
1025	20.47	20.11	19.22	17.55	12.04	10.35	9.55	11.19	15.43	17.37	19.82	20.37
1026	20.01	19.68	18.95	17.54	12.07	10.52	9.63	11.02	15.31	17.19	19.52	20.13
1027	20.19	19.8	19.07	17.25	12.09	10.81	9.74	11.38	15.3	17.17	18.27	18.88
1028	20.06	19.72	18.98	17.15	12.04	10.74	9.72	11.39	15.23	17.12	18.21	18.89
1029	19.88	19.64	18.82	17.05	11.97	10.69	9.69	11.32	15.21	17.12	18.16	18.85
1030	19.91	19.62	18.78	17.04	12	10.62	9.62	11.26	15.16	17.23	18.15	18.74
1031	20	19.79	18.89	17.14	12.01	10.53	9.62	11.23	15.21	17.46	18.27	18.77
1032	20.05	19.77	18.91	17.15	11.94	10.51	9.52	11.2	15.21	17.39	18.22	18.8
1033	19.92	19.7	18.85	17.2	11.93	10.45	9.52	11.15	15.07	17.17	18.28	18.9
1034	19.81	19.56	18.69	17.13	11.9	10.37	9.45	11.12	14.94	16.9	18.36	19.05
1035	19.67	19.48	18.61	17.06	11.75	10.26	9.4	11.09	14.85	16.79	18.33	18.98
1036	19.71	19.52	18.68	17.1	11.78	10.17	9.36	11.01	14.86	16.89	18.32	18.98
1037	19.8	19.59	18.68	17.15	11.78	10.11	9.34	11.05	14.91	16.91	18.45	19.16
1038	19.75	19.54	18.65	17.16	11.8	10.09	9.3	11.03	14.86	16.85	18.55	19.23
1039	19.65	19.54	18.64	17.18	11.74	10.06	9.31	11.03	14.85	16.91	18.72	19.36
1040	19.83	19.64	18.77	17.28	11.83	10.11	9.31	11.13	14.92	16.97	18.95	19.5
1041	20.07	19.92	19.01	17.36	11.83	10.2	9.37	11.24	15	17.06	19.29	19.82
1042	20.42	20.15	19.17	17.52	11.94	10.28	9.47	11.33	15.21	17.25	19.6	20.04
1043	20.56	20.31	19.32	17.65	12	10.37	9.56	11.32	15.4	17.37	19.86	20.3
1044	20.26	19.96	19.19	17.66	12.17	10.55	9.67	11.17	15.39	17.31	19.66	20.26
1045	20.14	19.8	18.98	17.22	12.17	10.82	9.79	11.31	15.27	17.16	18.09	18.7
1046	20.07	19.76	18.98	17.16	12.03	10.75	9.68	11.28	15.18	17.15	18.08	18.72
1047	20.05	19.78	19.02	17.17	12.07	10.75	9.7	11.3	15.17	17.15	18.18	18.8
1048	20.14	19.89	19.06	17.26	12.16	10.69	9.69	11.25	15.28	17.37	18.34	18.82
1049	20.12	19.89	19.01	17.3	12.11	10.59	9.55	11.19	15.26	17.48	18.41	18.87
1050	20.07	19.85	18.93	17.26	12.06	10.51	9.48	11.13	15.23	17.33	18.35	18.9
1051	19.92	19.74	18.83	17.22	12.01	10.49	9.45	11.06	15.08	17.12	18.3	18.85
1052	19.79	19.58	18.67	17.14	11.86	10.37	9.43	11.05	14.88	16.83	18.2	18.89
1053	19.63	19.39	18.56	16.97	11.72	10.23	9.41	11.01	14.78	16.64	18.16	18.81
1054	19.74	19.53	18.65	17.05	11.77	10.21	9.4	11	14.8	16.78	18.27	18.92
1055	19.8	19.6	18.69	17.15	11.77	10.18	9.32	11.03	14.86	16.86	18.39	19.12
1056	19.84	19.58	18.74	17.24	11.91	10.17	9.32	10.94	14.89	16.93	18.51	19.2
1057	19.78	19.6	18.69	17.23	11.88	10.14	9.31	11.02	14.9	16.86	18.57	19.32
1058	19.72	19.54	18.7	17.22	11.79	10.19	9.34	11.1	14.89	16.86	18.6	19.33
1059	19.87	19.67	18.85	17.29	11.85	10.2	9.42	11.22	14.95	16.93	18.85	19.46
1060	20.19	19.94	19.15	17.45	11.95	10.3	9.52	11.28	15.11	17.03	19.37	19.81
1061	20.44	20.18	19.21	17.59	12	10.4	9.57	11.36	15.29	17.3	19.74	20.05
1062	20.35	20.06	19.27	17.73	12.23	10.57	9.68	11.27	15.39	17.33	19.63	20.23
1063	19.99	19.95	18.95	17.14	11.81	10.4	9.39	11.25	15.44	17.51	18.26	18.69
1064	20.2	19.98	19.04	17.23	11.93	10.53	9.44	11.24	15.4	17.4	18.27	18.81
1065	20.22	20.04	19.15	17.33	12.08	10.67	9.57	11.29	15.32	17.36	18.31	18.85
1066	20.1	19.9	19.07	17.22	12.16	10.7	9.63	11.21	15.18	17.2	18.22	18.81
1067	20.09	19.89	19.02	17.2	12.05	10.58	9.56	11.15	15.12	17.17	18.22	18.78
1068	19.95	19.78	18.9	17.15	12.04	10.5	9.51	11.11	15.05	17.1	18.2	18.72
1069	19.83	19.7	18.82	17.1	11.94	10.46	9.51	11.03	14.87	16.9	18.17	18.71
1070	19.77	19.6	18.64	17.01	11.85	10.36	9.49	11.02	14.76	16.77	18.05	18.67
1071	19.72	19.58	18.64	17.02	11.7	10.22	9.43	11.04	14.73	16.64	18.09	18.78
1072	19.77	19.64	18.68	17.08	11.72	10.22	9.4	11.02	14.78	16.73	18.21	18.9
1073	19.9	19.62	18.72	17.16	11.8	10.17	9.41	11	14.83	16.79	18.38	18.98
1074	19.91	19.72	18.77	17.25	11.93	10.2	9.34	10.88	14.93	16.88	18.5	19.14
1075	19.88	19.59	18.74	17.23	11.9	10.24	9.34	11.02	14.86	16.88	18.51	19.21
1076	19.84	19.65	18.8	17.28	11.82	10.2	9.47	11.13	14.89	16.9	18.77	19.38
1077	20.07	19.97	19.11	17.43	11.94	10.27	9.53	11.2	15.04	17.04	18.96	19.55
1078	20.22	20.17	19.24	17.57	12	10.33	9.57	11.3	15.14	17.17	19.23	19.6
1079	20.42	20.22	19.37	17.71	12.06	10.45	9.63	11.4	15.25	17.26	19.49	19.81
1080	20.31	19.98	19.3	17.79	12.28	10.57	9.7	11.27	15.31	17.26	19.33	20.01
1081	19.9	19.95	18.83	16.97	11.27	9.66	8.73	10.89	15.36	17.61	18.31	18.8
1082	20.13	20.06	19.04	17.17	11.58	10.03	9.09	11.07	15.4	17.51	18.36	18.79
1083	20.03	19.9	18.97	17.13	11.99	10.54	9.51	11.1	15.11	17.08	18.13	18.71
1084	19.99	19.78	18.98	17.18	12.09	10.64	9.59	11.14	15.01	16.95	18.12	18.74
1085	19.99	19.91	18.96	17.16	11.97	10.61	9.6	11.04	14.99	16.99	18.08	18.71
1086	19.93	19.82	18.99	17.17	12.01	10.55	9.54	11.07	14.86	16.97	18.16	18.75
1087	19.91	19.81	18.96	17.15	11.98	10.45	9.54	11.08	14.9	16.91	18.25	18.77
1088	19.89	19.81	18.81	17.07	11.91	10.38	9.44	11	14.79	16.82	18.28	18.79
1089	19.85	19.7	18.73	17.06	11.83	10.33	9.46	11.03	14.75	16.75	18.18	18.8
1090	19.8	19.71	18.82	17.09	11.8	10.28	9.48	10.98	14.76	16.72	18.17	18.81
1091	19.88	19.82	18.87	17.17	11.87	10.23	9.43	10.95	14.8	16.85	18.46	18.92
1092	19.96	19.92	19.01	17.28	11.95	10.25	9.37	10.93	14.87	16.93	18.52	19
1093	19.84	19.67	18.79	17.2	11.84	10.29	9.45	11.07	14.82	16.78	18.37	19.09
1094	19.8	19.54	18.67	17.22	11.82	10.26	9.5	11.07	14.88	16.82	18.54	19.17
1095	19.96	19.95	19.02	17.36	11.93	10.32	9.58	11.14	15.02	17.01	18.89	19.43
1096	20.09	20.15	19.27	17.49	12	10.4	9.6	11.28	15.11	17.1	18.96	19.48
1097	20.32	20.29	19.44	17.64	12.1	10.49	9.7	11.35	15.2	17.24	19.2	19.67
1098	20.1	19.8	19.18	17.69	12.22	10.62	9.73	11.15	15.12	17.05	18.94	19.62
1099	19.72	19.71	18.67	16.91	11.51	10.19	9.19	11.01	15.25	17.39	18.06	18.7
1100	20.03	19.91	18.92	17.14	12	10.75	9.59	11.14	15.04	17.24	18.19	18.69
1101	19.9	19.78	18.89	17.06	11.93	10.51	9.6	10.97	14.83	16.79	18.09	18.74
1102	19.97	19.87	19.01	17.17	11.99	10.57	9.54	11.05	14.88	16.86	18.18	18.8
1103	20.15	20	19.11	17.24	11.93	10.47	9.44	11.04	15.03	17.11	18.27	18.86
1104	20.05	19.95	19.1	17.23	11.97	10.47	9.46	11.01	14.98	17.01	18.22	18.87
1105	19.99	19.96	19.04	17.16	11.98	10.42	9.44	10.99	14.93	16.93	18.31	18.9
1106	20.05	19.92	19	17.2	11.99	10.36	9.35	10.95	14.96	16.91	18.42	18.88
1107	19.98	19.82	18.91	17.22	11.98	10.28	9.32	10.86	14.93	16.96	18.34	18.9
1108	19.9	19.81	18.89	17.13	11.96	10.28	9.36	10.81	14.86	16.91	18.34	18.87
1109	19.9	19.79	18.93	17.14	11.91	10.32	9.42	10.91	14.78	16.8	18.38	18.83
1110	19.93	19.92	19	17.2	11.96	10.32	9.44	10.92	14.79	16.89	18.46	18.84
1111	19.85	19.78	18.92	17.14	11.91	10.26	9.44	10.98	14.72	16.73	18.31	18.83
1112	19.71	19.57	18.66	17.1	11.83	10.27	9.57	11.09	14.77	16.69	18.22	18.94
1113	19.85	19.55	18.66	17.26	11.89	10.36	9.57	11.17	14.84	16.79	18.37	19.17
1114	19.95	19.68	18.83	17.35	12	10.42	9.61	11.24	14.94	16.93	18.61	19.26
1115	20.03	19.96	19.05	17.44	12.03	10.47	9.7	11.33	14.99	16.99	18.81	19.4
1116	19.87	19.63	18.94	17.43	12.11	10.56	9.76	11.16	15.02	16.84	18.65	19.37
1117	19.88	19.8	18.82	17.08	11.9	10.7	9.55	11.05	15.08	17.24	18.05	18.63
1118	20.05	20	19.01	17.19	12.02	10.67	9.56	10.98	14.85	17.03	18.15	18.72
1119	19.84	19.82	18.8	16.97	11.82	10.43	9.5	10.86	14.76	16.67	18.02	18.78
1120	19.83	19.73	18.82	17.03	11.85	10.42	9.55	10.94	14.8	16.71	18.04	18.86
1121	20.03	19.99	19.07	17.19	11.95	10.51	9.49	10.95	14.89	16.91	18.19	18.9
1122	20.1	20.12	19.16	17.23	11.84	10.21	9.27	10.79	15.05	17.12	18.39	18.93
1123	20	20.05	19.14	17.19	11.89	10.36	9.37	10.86	14.92	16.97	18.34	18.93
1124	20.04	19.99	19.1	17.23	11.97	10.28	9.32	10.87	14.96	16.93	18.45	18.93
1125	20.04	19.98	19.1	17.24	11.97	10.21	9.12	10.72	14.96	17.07	18.48	18.97
1126	20.04	19.91	19.07	17.22	11.94	10.15	9.08	10.58	14.94	17.08	18.54	18.93
1127	20.04	19.89	19.05	17.24	11.96	10.3	9.36	10.82	14.86	16.89	18.47	18.93
1128	20.04	19.97	19.14	17.21	11.99	10.32	9.41	10.84	14.82	16.89	18.55	18.9
1129	20	20.03	19.12	17.26	11.96	10.22	9.3	10.75	14.84	16.99	18.55	18.89
1130	19.7	19.63	18.84	17.23	11.9	10.38	9.54	11.06	14.69	16.62	18.22	18.91
1131	19.79	19.57	18.77	17.28	11.97	10.41	9.64	11.13	14.83	16.64	18.21	19.03
1132	19.88	19.59	18.73	17.33	12.11	10.41	9.53	11.17	14.89	16.73	18.28	19.15
1133	19.89	19.6	18.69	17.31	12.02	10.48	9.7	11.3	14.89	16.71	18.36	19.3
1134	19.71	19.47	18.6	17.28	12.06	10.58	9.74	11.15	14.85	16.59	18.37	19.28
1135	20.04	20.01	18.94	17.1	11.95	10.61	9.53	10.92	14.75	17	18.1	18.76
1136	20.03	20.03	18.94	17.15	11.97	10.58	9.54	10.93	14.76	16.92	18.16	18.88
1137	19.78	19.67	18.72	16.94	11.75	10.35	9.46	10.83	14.75	16.62	17.97	18.93
1138	19.83	19.69	18.74	16.99	11.78	10.33	9.48	10.92	14.82	16.66	18.07	19.04
1139	20	19.89	19.03	17.19	11.99	10.51	9.56	11.02	14.83	16.8	18.21	18.9
1140	20.11	20.16	19.15	17.22	11.82	10.36	9.42	10.83	14.9	16.99	18.4	18.97
1141	20.02	20.03	19.09	17.15	11.86	10.31	9.43	10.79	14.85	16.91	18.28	18.9
1142	20.01	19.99	19.11	17.16	11.9	10.27	9.33	10.8	14.82	16.9	18.34	18.88
1143	19.99	19.91	19.1	17.19	11.97	10.3	9.26	10.7	14.85	16.91	18.38	18.9
1144	19.96	19.8	19.06	17.12	11.98	10.28	9.33	10.68	14.87	16.95	18.48	18.84
1145	19.91	19.81	19.05	17.15	11.91	10.37	9.54	10.85	14.77	16.84	18.38	18.84
1146	19.99	20.06	19.16	17.17	11.97	10.37	9.44	10.74	14.77	16.94	18.56	18.89
1147	20.12	20.2	19.26	17.27	11.94	10.1	9.15	10.57	14.96	17.24	18.68	18.99
1148	19.83	19.79	19.04	17.27	11.98	10.14	9.32	10.84	14.81	16.77	18.34	18.9
1149	19.76	19.57	18.8	17.24	11.99	10.4	9.59	11.1	14.74	16.58	18.03	18.9
1150	19.73	19.64	18.77	17.27	12.09	10.35	9.57	11.08	14.85	16.57	18.11	19
1151	19.73	19.47	18.59	17.2	12.03	10.48	9.66	11.24	14.83	16.51	18.11	19.09
1152	19.57	19.31	18.45	17.16	11.98	10.56	9.79	11.12	14.75	16.43	18.05	19.1
1153	19.98	20.04	18.9	17.11	11.97	10.62	9.52	10.89	14.75	16.85	18.05	18.87
1154	19.97	20.06	18.87	17.14	11.91	10.55	9.5	10.87	14.7	16.75	18.14	18.91
1155	20	20.04	18.91	17.11	11.91	10.53	9.59	10.93	14.75	16.77	18.14	18.86
1156	20.04	20.01	19	17.18	11.97	10.51	9.58	11.02	14.75	16.84	18.2	18.89
1157	20.17	20.11	19.17	17.27	11.9	10.35	9.42	10.96	14.9	16.96	18.45	19
1158	20.18	20.14	19.21	17.24	11.77	10.17	9.28	10.85	14.91	16.97	18.44	18.95
1159	20.02	20.08	19.09	17.13	11.87	10.43	9.45	10.82	14.8	16.82	18.32	18.83
1160	19.93	20.04	19.08	17.12	11.95	10.4	9.42	10.76	14.75	16.81	18.31	18.77
1161	19.94	19.92	19.12	17.15	11.94	10.38	9.44	10.74	14.74	16.78	18.31	18.82
1162	19.87	19.73	19.07	17.11	11.85	10.4	9.54	10.82	14.66	16.72	18.32	18.72
1163	19.89	19.8	19.07	17.13	11.9	10.44	9.55	10.9	14.66	16.73	18.35	18.75
1164	20.05	20.09	19.21	17.25	11.96	10.28	9.42	10.67	14.81	16.95	18.55	18.96
1165	20.16	20.17	19.32	17.24	11.92	10.04	9.12	10.49	15.01	17.13	18.68	18.99
1166	19.97	19.91	19.17	17.3	11.96	9.94	9.09	10.61	14.94	16.78	18.4	18.95
1167	19.76	19.64	18.83	17.23	12.06	10.21	9.43	10.97	14.77	16.54	18.02	18.87
1168	19.78	19.69	18.82	17.28	12.14	10.28	9.42	10.98	14.87	16.56	18	18.86
1169	19.78	19.66	18.69	17.29	12.19	10.44	9.58	11.18	14.88	16.51	18.04	18.97
1170	19.45	19.26	18.38	16.98	11.99	10.58	9.82	11.14	14.64	16.27	17.82	18.8
1171	20.17	20.22	19.04	17.31	11.89	10.37	9.43	10.98	14.83	16.96	18.18	18.97
1172	20.09	20.18	18.91	17.2	11.92	10.51	9.51	10.93	14.73	16.78	18.2	18.85
1173	20.19	20.26	19.09	17.24	11.95	10.36	9.46	10.97	14.85	16.92	18.35	18.99
1174	20.2	20.22	19.16	17.29	11.77	10.12	9.25	10.87	14.9	17.09	18.35	18.95
1175	20.19	20.23	19.24	17.17	11.53	9.88	9	10.69	14.91	17.07	18.38	18.96
1176	20.22	20.22	19.26	17.24	11.54	9.75	8.89	10.68	14.91	17.04	18.46	19.03
1177	20.07	20.09	19.14	17.2	11.72	10.21	9.34	10.83	14.74	16.77	18.38	18.9
1178	20.01	20.09	19.12	17.17	11.88	10.37	9.51	10.82	14.71	16.75	18.31	18.89
1179	19.93	19.95	19.15	17.05	11.87	10.39	9.49	10.71	14.66	16.76	18.28	18.75
1180	19.95	19.93	19.12	17.14	11.91	10.38	9.45	10.79	14.7	16.75	18.4	18.78
1181	19.9	19.81	19.11	17.15	11.91	10.36	9.57	10.89	14.7	16.66	18.32	18.78
1182	20.06	20.09	19.25	17.22	12.01	10.29	9.38	10.64	14.77	16.82	18.52	18.97
1183	20.18	20.21	19.35	17.23	11.94	10.16	9.15	10.47	15.01	16.98	18.59	19.01
1184	20.11	20.06	19.27	17.35	11.89	9.99	9.1	10.48	15.06	16.83	18.45	18.99
1185	19.94	19.82	19.07	17.34	12.02	10.02	9.24	10.69	14.92	16.62	18.09	18.9
1186	19.79	19.74	18.9	17.31	12.15	10.3	9.46	10.99	14.87	16.55	17.98	18.9
1187	19.86	19.7	18.85	17.32	12.21	10.49	9.71	11.25	14.93	16.55	18.13	19.02
1188	19.64	19.43	18.5	17.15	12.07	10.7	9.9	11.22	14.81	16.45	17.99	18.89
1189	20.09	20.14	18.93	17.19	11.87	10.43	9.44	10.87	14.71	16.86	18.18	18.87
1190	20.12	20.06	18.87	17.23	11.91	10.44	9.47	10.93	14.76	16.83	18.24	18.97
1191	20.28	20.2	19.07	17.29	11.76	10.11	9.27	10.93	14.83	16.94	18.32	19.01
1192	20.31	20.35	19.31	17.3	11.49	9.55	8.74	10.58	14.99	17.12	18.51	19.06
1193	20.22	20.25	19.24	17.24	11.34	9.41	8.53	10.46	14.88	17	18.47	19.07
1194	20.24	20.19	19.24	17.29	11.4	9.43	8.64	10.55	14.89	16.93	18.51	19.09
1195	20.22	20.09	19.26	17.22	11.48	9.68	8.99	10.75	14.88	16.88	18.49	19.05
1196	20.08	20.09	19.24	17.21	11.73	10.13	9.36	10.84	14.8	16.85	18.43	18.92
1197	19.94	20.04	19.19	17.11	11.91	10.37	9.52	10.72	14.71	16.82	18.3	18.83
1198	19.95	20.08	19.25	17.14	11.88	10.22	9.27	10.4	14.73	17.01	18.38	18.93
1199	19.88	20.03	19.21	17.2	11.93	10.33	9.41	10.6	14.73	16.74	18.38	18.85
1200	19.9	19.99	19.19	17.18	12.02	10.38	9.56	10.72	14.69	16.64	18.41	18.79
1201	20	20.02	19.2	17.21	12	10.43	9.61	10.83	14.71	16.63	18.4	18.78
1202	20.11	20.16	19.33	17.33	12.03	10.3	9.32	10.58	14.94	16.74	18.44	18.99
1203	19.99	19.9	19.12	17.41	12.07	10.17	9.35	10.85	14.93	16.64	18.17	18.93
1204	19.78	19.61	18.74	17.26	12.1	10.53	9.83	11.2	14.78	16.56	17.97	18.87
1205	19.89	19.65	18.71	17.31	12.1	10.68	9.9	11.36	14.91	16.66	18.18	19.13
1206	19.87	19.58	18.68	17.26	12.15	10.71	9.95	11.18	14.9	16.63	18.16	19.14
1207	19.66	19.61	18.65	17.17	12.11	10.8	9.89	11.1	14.8	16.46	17.94	18.92
1208	20.05	20.07	19.16	17.59	12.36	10.87	10.05	11.53	15.08	16.73	18.31	19.3
1209	20.08	20.22	19.27	17.69	12.53	10.97	10.02	11.59	15.15	16.65	18.3	19.26
1210	20.21	20.49	19.44	17.76	12.59	11.01	10.01	11.56	15.32	16.99	18.69	19.14
1211	20.54	20.8	19.6	17.87	12.64	11.08	10.09	11.54	15.5	17.64	19.13	19.32
1212	20.39	20.68	19.49	17.74	12.58	11.19	10.26	11.73	15.25	17.31	18.92	19.13
1213	19.97	19.97	18.82	17.08	11.83	10.49	9.47	10.75	14.59	16.73	18.04	18.72
1214	19.88	19.91	18.69	17.05	11.8	10.48	9.5	10.78	14.55	16.54	18.04	18.74
1215	20.07	20.16	18.92	17.16	11.79	10.39	9.37	10.8	14.69	16.72	18.2	18.81
1216	20.08	20.28	19.13	17.17	11.56	10.04	8.95	10.56	14.82	16.87	18.33	18.88
1217	20.1	20.17	19.18	17.23	11.47	9.68	8.62	10.31	14.87	16.88	18.4	18.94
1218	20.21	20.15	19.21	17.28	11.49	9.63	8.7	10.49	14.85	16.91	18.49	19.05
1219	20.27	20.17	19.25	17.26	11.46	9.49	8.73	10.62	14.88	16.92	18.53	19.11
1220	20.21	20.23	19.34	17.25	11.53	9.59	8.83	10.68	14.88	16.89	18.54	19.09
1221	19.96	20.03	19.15	17.15	11.85	10.29	9.44	10.87	14.71	16.73	18.28	18.77
1222	19.91	20.11	19.24	17.17	11.94	10.37	9.44	10.71	14.7	16.78	18.39	18.85
1223	19.83	19.95	19.2	17.12	11.98	10.44	9.62	10.8	14.69	16.58	18.2	18.71
1224	19.92	19.96	19.21	17.21	12.01	10.47	9.72	10.94	14.67	16.5	18.14	18.75
1225	19.87	19.89	19.1	17.15	11.93	10.49	9.81	11.03	14.69	16.43	18.11	18.69
1226	19.98	20.01	19.26	17.26	12.06	10.53	9.76	10.96	14.81	16.57	18.32	18.93
1227	19.92	19.96	19.04	17.39	12.14	10.53	9.77	11.13	14.88	16.52	18.18	18.83
1228	19.8	19.6	18.7	17.22	12.07	10.6	9.93	11.25	14.76	16.55	17.92	18.93
1229	19.84	19.56	18.6	17.25	12.05	10.68	9.9	11.13	14.81	16.66	18.12	19.16
1230	19.7	19.49	18.45	17.26	12.15	10.75	9.86	10.99	14.81	16.5	17.93	19.07
1231	19.8	19.61	18.6	17.33	12.22	10.84	9.91	11.17	14.97	16.6	18.01	19.17
1232	20.16	19.86	18.82	17.48	12.31	10.91	10.14	11.47	15.11	16.79	18.33	19.43
1233	20.16	20	19	17.67	12.55	11	10.11	11.6	15.18	16.72	18.32	19.37
1234	20.13	20.34	19.19	17.71	12.64	11	10.08	11.58	15.34	16.79	18.46	19.18
1235	20.47	20.86	19.67	17.95	12.75	10.96	9.85	11.4	15.67	17.61	19.19	19.3
1236	20.44	20.83	19.64	17.91	12.76	11.21	10.28	11.69	15.41	17.48	19.14	19.23
1237	19.97	20.16	18.92	17.11	11.49	10.11	9.32	10.74	14.56	16.79	18.2	18.84
1238	19.98	20.03	18.84	17.12	11.79	10.39	9.44	10.77	14.56	16.57	18.1	18.81
1239	19.78	19.84	18.68	16.96	11.79	10.46	9.48	10.75	14.5	16.49	17.95	18.65
1240	19.81	19.93	18.77	17.05	11.78	10.41	9.32	10.71	14.61	16.57	18.04	18.65
1241	19.95	20.04	18.96	17.12	11.68	10.23	9.15	10.55	14.72	16.69	18.2	18.73
1242	20.08	20.27	19.14	17.12	11.46	9.85	8.88	10.43	14.77	16.84	18.35	18.96
1243	20.26	20.45	19.38	17.27	11.25	9.15	8.27	10.24	14.85	17.07	18.6	19.28
1244	20.28	20.45	19.41	17.29	11.3	9.19	8.31	10.33	14.89	17.04	18.64	19.25
1245	20.02	20.13	19.21	17.16	11.82	10.22	9.27	10.83	14.78	16.7	18.38	18.88
1246	20.02	20.26	19.37	17.25	11.98	10.17	9.33	10.78	14.84	16.75	18.4	18.99
1247	19.93	20	19.24	17.26	12.02	10.36	9.59	10.87	14.78	16.64	18.14	18.83
1248	20.02	20.01	19.3	17.32	12.08	10.46	9.64	10.94	14.83	16.6	18.13	18.91
1249	19.91	19.88	19.14	17.24	12.05	10.53	9.81	11.13	14.75	16.52	18	18.77
1250	19.8	20.02	19.2	17.26	12.07	10.56	9.87	11.12	14.77	16.44	18.26	18.82
1251	19.79	19.99	19.22	17.31	12.11	10.57	9.89	11.18	14.75	16.48	18.23	18.75
1252	19.51	19.56	18.73	17.04	11.95	10.6	9.87	11.13	14.62	16.21	17.68	18.56
1253	19.47	19.38	18.47	16.94	11.9	10.68	9.79	11.01	14.57	16.18	17.55	18.66
1254	19.46	19.33	18.42	17.02	12.04	10.75	9.83	10.96	14.67	16.15	17.57	18.6
1255	19.54	19.45	18.46	17.12	12.13	10.84	9.92	11.1	14.73	16.21	17.69	18.78
1256	19.95	19.84	18.95	17.44	12.34	10.95	10.13	11.43	14.98	16.56	18.15	19.29
1257	20	20.28	19.4	17.72	12.57	10.99	10.1	11.58	15.1	16.48	18.12	19.2
1258	20.09	20.68	19.5	17.89	12.65	11	9.92	11.56	15.35	16.68	18.39	19.11
1259	20.38	20.95	19.75	18.03	12.63	10.75	9.55	11.39	15.73	17.39	19.2	19.2
1260	20.53	20.9	19.74	18.04	12.81	11.02	9.95	11.55	15.67	17.7	19.26	19.33
1261	20.11	20.28	19.07	17.16	11.43	9.94	9.23	10.72	14.59	16.87	18.35	18.96
1262	20.11	20.27	19.03	17.2	11.47	9.84	9.16	10.79	14.71	16.8	18.33	18.93
1263	19.89	19.97	18.78	17.09	11.73	10.25	9.4	10.79	14.59	16.56	18.05	18.87
1264	19.79	19.79	18.6	17.05	11.81	10.41	9.48	10.74	14.49	16.44	17.91	18.85
1265	19.99	20.08	18.93	17.16	11.79	10.29	9.36	10.76	14.69	16.65	18.14	18.84
1266	20.19	20.43	19.33	17.19	11.35	9.64	8.67	10.34	14.79	16.87	18.53	19.11
1267	20.33	20.54	19.4	17.26	11.2	9.03	8.11	10.02	14.97	17.11	18.63	19.43
1268	20.34	20.49	19.5	17.29	11.22	8.95	8.11	10.15	14.88	17.16	18.7	19.49
1269	20.27	20.5	19.41	17.24	11.66	9.81	8.85	10.61	14.83	16.97	18.66	19.33
1270	20.13	20.46	19.35	17.27	11.88	9.98	9.14	10.71	14.88	16.79	18.55	19.21
1271	20.08	20.29	19.28	17.31	12.02	10.16	9.36	10.75	14.84	16.69	18.4	19.18
1272	20.06	20.25	19.33	17.4	12.09	10.26	9.51	10.94	14.91	16.67	18.32	19.07
1273	19.89	20.14	19.3	17.29	12.13	10.48	9.83	11.1	14.77	16.51	18.19	18.92
1274	19.84	20.18	19.31	17.28	12.12	10.64	9.87	11.18	14.77	16.52	18.34	18.89
1275	19.86	20.29	19.38	17.33	12.11	10.62	9.89	11.17	14.76	16.54	18.46	18.94
1276	19.66	19.96	19.18	17.2	12.06	10.63	9.93	11.16	14.68	16.28	18.06	18.57
1277	19.44	19.57	18.76	17.02	11.93	10.66	9.87	10.96	14.59	16.06	17.56	18.4
1278	19.31	19.53	18.55	16.94	11.92	10.79	9.84	10.92	14.53	15.93	17.42	18.4
1279	19.37	19.61	18.63	16.94	11.99	10.82	9.96	11.08	14.52	15.93	17.43	18.44
1280	19.81	20.02	19.31	17.51	12.33	10.91	10.15	11.46	14.88	16.32	17.92	19.04
1281	19.87	20.34	19.6	17.76	12.56	11.02	10.17	11.56	15	16.36	17.97	18.96
1282	19.95	20.51	19.52	17.82	12.65	11.08	10.12	11.62	15.23	16.45	18.25	18.94
1283	20.04	20.6	19.5	17.87	12.77	11.07	9.97	11.47	15.56	17.1	18.94	19.02
1284	20.37	20.89	19.77	18.04	12.8	11.06	9.89	11.5	15.89	17.85	19.28	19.18
1285	19.92	20.21	18.96	17.08	11.59	10.22	9.29	10.65	14.49	16.55	18.21	18.81
1286	20.07	20.23	18.94	17.2	11.66	10.08	9.26	10.75	14.65	16.72	18.32	18.97
1287	20.07	20.07	18.87	17.21	11.73	10.17	9.3	10.82	14.69	16.72	18.21	19.07
1288	20.02	20.04	18.79	17.16	11.77	10.27	9.39	10.85	14.69	16.65	18.15	19.02
1289	20.04	20.29	19.04	17.15	11.68	10.1	9.22	10.63	14.76	16.71	18.35	18.88
1290	20.26	20.52	19.31	17.19	11.32	9.43	8.49	10.11	14.91	16.98	18.57	19.21
1291	20.51	20.63	19.53	17.34	11.1	8.75	7.83	10.04	15.11	17.25	18.76	19.58
1292	20.47	20.56	19.52	17.3	11.16	8.74	7.88	9.97	14.9	17.08	18.8	19.62
1293	20.41	20.57	19.44	17.36	11.53	9.25	8.43	10.41	14.95	16.91	18.78	19.56
1294	20.33	20.48	19.38	17.37	11.88	9.8	9.03	10.85	14.98	16.81	18.77	19.54
1295	20.28	20.44	19.3	17.44	12.02	9.83	9.13	10.94	14.96	16.74	18.71	19.38
1296	20.18	20.43	19.35	17.49	12.04	9.94	9.31	10.95	15	16.77	18.7	19.26
1297	19.98	20.32	19.32	17.38	12.17	10.37	9.78	11.19	14.87	16.55	18.44	19.04
1298	19.83	20.33	19.32	17.35	12.17	10.56	9.92	11.19	14.78	16.37	18.26	18.83
1299	19.99	20.48	19.49	17.35	12.18	10.65	9.88	11.22	14.84	16.44	18.46	19.01
1300	19.92	20.18	19.4	17.38	12.25	10.69	9.94	11.21	14.73	16.33	18.25	18.82
1301	19.49	19.61	18.97	17.04	12	10.66	9.91	10.92	14.58	16.04	17.57	18.44
1302	19.41	19.84	18.83	16.99	11.91	10.81	9.89	10.87	14.61	15.95	17.46	18.42
1303	19.23	19.91	18.92	16.88	11.91	10.88	9.93	10.97	14.45	15.78	17.31	18.25
1304	19.72	20.29	19.5	17.52	12.36	10.96	10.17	11.45	14.83	16.21	17.84	18.94
1305	19.89	20.42	19.65	17.8	12.61	11.01	10.25	11.6	14.99	16.32	17.96	18.97
1306	19.91	20.31	19.53	17.83	12.67	11.14	10.23	11.69	15.06	16.34	18	19.05
1307	19.92	20.18	19.23	17.74	12.66	11.18	10.34	11.67	15.3	16.7	18.39	19.01
1308	19.96	20.24	19.24	17.73	12.73	11.24	10.37	11.79	15.43	17.24	18.83	18.9
1309	20.1	20.34	19.01	17.18	11.53	10.1	9.16	10.68	14.64	16.83	18.42	19.03
1310	20.14	20.34	19.03	17.23	11.55	9.91	9.02	10.68	14.74	16.81	18.51	19.09
1311	20.23	20.38	19.07	17.28	11.44	9.77	8.89	10.68	14.8	16.8	18.54	19.11
1312	20.25	20.52	19.24	17.28	11.31	9.48	8.53	10.48	14.85	16.97	18.62	19.17
1313	20.28	20.6	19.33	17.32	11.28	9.28	8.32	10.16	14.94	17.1	18.77	19.3
1314	20.45	20.59	19.41	17.29	11.22	9.06	8.02	9.96	14.93	17.09	18.81	19.4
1315	20.57	20.72	19.52	17.29	11.09	8.65	7.74	10.02	15.03	17.26	18.83	19.67
1316	20.55	20.59	19.51	17.33	11.1	8.67	7.78	9.93	14.94	17.16	18.85	19.76
1317	20.5	20.4	19.37	17.4	11.36	8.9	8.03	10.18	14.92	16.89	18.85	19.66
1318	20.4	20.27	19.2	17.43	11.84	9.45	8.71	10.8	15.02	16.82	18.84	19.56
1319	20.28	20.29	19.14	17.43	11.96	9.72	9.04	10.97	15.01	16.7	18.86	19.35
1320	20.21	20.42	19.28	17.48	12.02	9.93	9.24	10.99	15.01	16.75	18.88	19.31
1321	20.1	20.18	19.22	17.45	12.19	10.29	9.69	11.25	14.98	16.67	18.72	19.11
1322	19.87	20.06	19.24	17.31	12.21	10.53	9.87	11.23	14.73	16.43	18.3	18.85
1323	19.96	20.41	19.5	17.4	12.26	10.52	9.81	11.22	14.87	16.41	18.45	19.05
1324	19.84	20.21	19.37	17.32	12.25	10.64	9.94	11.28	14.8	16.34	18.19	18.74
1325	19.48	19.74	19.02	17.02	12.04	10.72	9.91	11.05	14.58	16.03	17.56	18.44
1326	19.39	19.74	18.81	17	11.97	10.82	9.83	10.89	14.68	16.03	17.51	18.53
1327	19.47	20.01	18.97	17.14	12.05	10.85	9.96	11.04	14.66	15.97	17.53	18.65
1328	19.7	20.24	19.5	17.56	12.43	10.94	10.16	11.52	14.87	16.22	17.73	18.89
1329	19.85	20.33	19.67	17.83	12.65	11.07	10.2	11.59	15.1	16.31	17.89	18.93
1330	19.86	20.03	19.43	17.85	12.7	11.13	10.31	11.7	15.04	16.24	17.91	18.95
1331	19.88	20.06	19.27	17.74	12.75	11.2	10.4	11.77	15.32	16.61	18.1	18.88
1332	19.91	20.2	19.2	17.64	12.71	11.33	10.46	11.78	15.48	17.23	18.74	18.91
1333	18.51	18.61	17.24	15.7	10.31	8.75	7.66	8.98	13.38	15.2	17.12	17.93
1334	18.84	18.96	17.67	16.14	10.34	8.65	7.75	9.34	13.85	15.55	17.48	18.1
1335	19.46	19.66	18.24	16.6	10.49	8.67	7.82	9.93	14.61	16.34	18.36	18.88
1336	19.38	19.74	18.43	16.71	10.7	8.98	8.07	10.01	14.71	16.71	18.38	18.96
1337	19.72	20.1	18.82	16.97	11.18	9.66	8.84	10.27	14.6	17.23	18.4	19.02
1338	20.01	20.31	18.98	17.1	11.49	9.97	9.11	10.53	14.61	17.04	18.48	19.01
1339	19.97	20.28	18.96	17.04	11.22	9.66	8.81	10.44	14.59	16.82	18.42	19
1340	20.02	20.34	19.06	17.11	11.14	9.53	8.51	10.37	14.67	16.64	18.4	19.07
1341	20.12	20.37	19.1	17.11	11.16	9.49	8.39	10.4	14.71	16.65	18.44	19.09
1342	20	20.21	19.03	17.06	11.28	9.56	8.42	10.33	14.65	16.6	18.4	18.98
1343	20.07	20.23	19.05	17.22	11.4	9.56	8.47	10.32	14.78	16.71	18.57	19.13
1344	20.08	20.13	19.06	17.23	11.38	9.44	8.3	10.19	14.86	16.67	18.53	19.14
1345	20.35	20.36	19.27	17.22	11.21	9.03	7.95	9.96	14.84	16.81	18.68	19.49
1346	20.63	20.66	19.5	17.23	11.04	8.62	7.7	9.94	15	17.22	18.96	19.77
1347	20.52	20.45	19.38	17.22	11.17	8.96	7.95	10.02	14.99	17.09	18.9	19.65
1348	20.27	20.19	19.18	17.23	11.68	9.69	8.72	10.56	14.87	16.62	18.69	19.43
1349	20.22	20.28	19.05	17.29	11.97	10.12	9.23	10.85	14.91	16.59	18.7	19.24
1350	20.29	20.43	19.31	17.41	12.03	10.09	9.19	10.88	14.96	16.7	18.84	19.45
1351	20.11	20.1	19.26	17.44	12.14	10.17	9.48	11.13	15.03	16.63	18.84	19.18
1352	19.97	20	19.21	17.37	12.23	10.42	9.67	11.22	14.89	16.5	18.51	19.07
1353	19.96	20.27	19.5	17.46	12.29	10.43	9.7	11.16	14.93	16.47	18.49	19.07
1354	19.8	20.14	19.51	17.36	12.27	10.67	9.96	11.26	14.87	16.36	18.08	18.77
1355	19.57	19.67	19.14	17.1	12.05	10.73	9.93	11.09	14.66	16.1	17.63	18.56
1356	19.53	19.55	18.74	17.15	11.99	10.85	9.8	10.86	14.83	16.07	17.61	18.71
1357	19.38	19.56	18.68	17.03	12.02	10.88	9.96	11.06	14.54	15.9	17.37	18.54
1358	19.63	20.04	19.48	17.54	12.51	11	10.24	11.51	14.88	16.29	17.61	18.8
1359	19.69	20.01	19.52	17.73	12.62	11.04	10.19	11.57	14.95	16.11	17.7	18.74
1360	19.69	19.88	19.33	17.8	12.75	11.12	10.33	11.67	14.96	16.13	17.88	18.86
1361	19.83	20.14	19.41	17.81	12.78	11.26	10.4	11.76	15.37	16.64	17.96	18.79
1362	20.17	20.51	19.6	17.94	12.89	11.25	10.35	11.68	15.79	17.67	18.87	19.13
1363	18.3	18.43	17.11	15.73	10.2	8.68	7.68	8.88	13.16	15	16.89	17.63
1364	18.52	18.7	17.49	15.99	10.17	8.54	7.67	9.12	13.48	15.18	17.05	17.84
1365	19.11	19.3	17.99	16.3	10.27	8.58	7.65	9.72	14.23	15.91	17.87	18.48
1366	19.35	19.7	18.37	16.64	10.68	8.87	7.95	9.9	14.7	16.64	18.41	18.95
1367	19.38	19.75	18.5	16.71	10.88	9.22	8.44	10.03	14.59	16.98	18.28	18.83
1368	19.74	20.08	18.8	16.87	10.95	9.19	8.42	10.25	14.5	17.13	18.45	19.05
1369	19.64	19.99	18.73	16.86	10.81	9.04	8.13	10.07	14.49	16.89	18.36	18.99
1370	19.79	20.13	18.88	16.86	10.88	9.09	8.11	9.97	14.56	16.64	18.35	19.03
1371	19.89	20.22	18.97	16.97	11.04	9.41	8.18	10.13	14.55	16.44	18.31	18.98
1372	19.94	20.11	18.91	17.04	11.43	9.9	8.62	10.38	14.52	16.42	18.32	18.94
1373	19.93	20.06	18.9	17.08	11.62	10.1	8.87	10.55	14.62	16.46	18.38	19
1374	19.97	20.07	18.97	17.14	11.6	9.96	8.71	10.51	14.67	16.5	18.39	19.04
1375	20.15	20.23	19.1	17.18	11.48	9.8	8.57	10.23	14.8	16.54	18.53	19.33
1376	20.47	20.58	19.39	17.15	11.27	9.43	8.19	9.97	14.86	16.9	18.7	19.63
1377	20.36	20.51	19.33	17.14	11.44	9.78	8.59	10.14	14.85	17	18.73	19.59
1378	20.42	20.51	19.33	17.23	11.73	10.21	9.02	10.54	14.83	16.75	18.69	19.47
1379	20.39	20.32	19.22	17.25	11.9	10.29	9.27	10.67	14.9	16.62	18.66	19.45
1380	20.44	20.3	19.38	17.4	11.96	10.21	9.19	10.72	14.98	16.65	18.82	19.56
1381	20.11	20.07	19.26	17.42	12.16	10.36	9.42	11.03	15.01	16.55	18.76	19.28
1382	20.14	20.15	19.35	17.51	12.31	10.51	9.58	11.19	15.06	16.61	18.78	19.36
1383	20.11	20.41	19.59	17.58	12.32	10.48	9.6	11.2	15.08	16.6	18.72	19.4
1384	19.74	19.92	19.36	17.4	12.33	10.64	9.88	11.33	14.84	16.24	18.12	18.84
1385	19.61	19.46	18.94	17.14	12.21	10.78	10.01	11.21	14.68	16.05	17.58	18.51
1386	19.63	19.43	18.71	17.15	12.05	10.8	9.91	10.99	14.73	16.06	17.65	18.61
1387	19.39	19.27	18.55	16.97	12.02	10.84	9.92	11	14.55	15.89	17.27	18.34
1388	19.68	19.68	19.16	17.45	12.35	10.94	10.21	11.56	14.92	16.52	17.63	18.65
1389	19.65	19.66	19	17.47	12.53	11.07	10.33	11.62	14.96	16.36	17.7	18.66
1390	19.62	19.64	18.9	17.47	12.57	11.14	10.38	11.67	14.97	16.15	17.71	18.66
1391	19.68	19.8	19.05	17.58	12.63	11.21	10.42	11.74	15.26	16.58	17.74	18.62
1392	20.39	20.57	19.64	18.01	12.9	11.26	10.33	11.63	15.9	17.82	18.98	19.27
1393	17.27	17.4	16.33	14.81	9.83	8.4	7.45	8.27	12.43	14.04	15.84	16.65
1394	17.9	18.05	17.06	15.53	9.93	8.42	7.54	8.92	13.11	14.71	16.49	17.23
1395	18.98	19.2	17.9	16.26	10.23	8.54	7.61	9.69	14.19	15.85	17.83	18.37
1396	18.88	19.25	17.99	16.34	10.56	9.09	8.17	9.83	14.28	16.22	17.84	18.44
1397	18.94	19.37	18.06	16.38	10.59	9	8.11	9.88	14.35	16.53	18.01	18.56
1398	19.22	19.65	18.26	16.59	10.57	8.79	7.93	9.97	14.36	16.96	18.24	18.81
1399	19.31	19.68	18.38	16.65	10.62	8.78	7.8	9.86	14.46	17.01	18.3	18.89
1400	19.42	19.78	18.54	16.67	10.71	8.91	7.87	9.88	14.43	16.87	18.3	18.86
1401	19.68	20.02	18.77	16.79	10.85	9.21	7.99	9.91	14.46	16.51	18.29	18.92
1402	19.75	20.03	18.84	16.86	11.1	9.69	8.27	10.05	14.41	16.23	18.2	18.88
1403	19.81	20.03	18.92	16.97	11.22	9.77	8.36	10.13	14.59	16.29	18.34	18.95
1404	19.87	20.09	19.01	17.01	11.27	9.7	8.36	10.22	14.6	16.28	18.36	19.03
1405	20	20.21	19.06	17.05	11.4	9.86	8.54	10.27	14.65	16.31	18.4	19.22
1406	20.23	20.42	19.24	17.05	11.53	9.95	8.68	10.17	14.76	16.47	18.5	19.45
1407	20.23	20.51	19.26	17.11	11.74	10.29	9.1	10.44	14.76	16.53	18.47	19.44
1408	20.37	20.43	19.26	17.23	11.82	10.25	9.05	10.54	14.85	16.57	18.58	19.47
1409	20.58	20.29	19.27	17.31	11.86	10.29	9.15	10.57	14.96	16.59	18.67	19.58
1410	20.43	20.12	19.27	17.31	12.04	10.5	9.51	10.85	14.98	16.47	18.62	19.58
1411	20.16	19.98	19.12	17.29	12.17	10.57	9.65	11.07	14.98	16.48	18.5	19.37
1412	20.02	19.97	19.22	17.31	12.22	10.64	9.81	11.19	14.93	16.45	18.51	19.27
1413	20.18	20.35	19.59	17.46	12.32	10.62	9.66	11.22	15.1	16.62	18.81	19.61
1414	19.82	19.87	19.31	17.43	12.41	10.67	9.76	11.31	15.03	16.37	18.44	19.22
1415	19.75	19.55	18.69	17.21	12.37	10.78	10.02	11.31	14.76	16.16	17.7	18.59
1416	19.82	19.52	18.43	17.13	12.04	10.75	9.96	11.02	14.61	16.03	17.61	18.56
1417	19.4	19.13	18.23	17.01	11.93	10.79	9.88	10.97	14.53	15.87	17.22	18.2
1418	19.62	19.38	18.6	17.24	12.16	10.86	10.18	11.53	15.21	17.22	17.98	18.56
1419	19.8	19.75	18.72	17.27	12.25	11	10.26	11.54	15.8	17.72	18.78	19.22
1420	19.84	19.93	18.95	17.3	12.37	11.12	10.35	11.65	15.6	17.45	18.41	19.04
1421	19.51	19.55	18.7	17.33	12.46	11.19	10.34	11.74	15.17	16.6	17.73	18.49
1422	20.59	20.67	19.58	17.98	12.86	11.32	10.46	11.68	15.91	17.89	19.07	19.47
1423	16.8	16.92	15.82	14.21	9.47	8.25	7.03	7.9	12.14	13.71	15.25	16.3
1424	17.82	18.09	17.05	15.43	10.04	8.48	7.53	9.02	13.24	14.87	16.52	17.3
1425	18.84	19.09	17.82	16.18	10.2	8.47	7.58	9.59	14.18	15.83	17.74	18.3
1426	18.68	19.07	17.93	16.15	10.42	8.9	8.03	9.74	14.07	16.05	17.56	18.18
1427	18.9	19.3	18.03	16.37	10.45	8.83	7.96	9.85	14.26	16.53	17.94	18.44
1428	18.82	19.24	17.82	16.29	10.38	8.64	7.77	9.79	14.18	16.66	17.96	18.46
1429	18.83	19.23	17.91	16.34	10.38	8.73	7.76	9.74	14.19	16.69	17.97	18.52
1430	19.11	19.5	18.16	16.47	10.55	8.83	7.79	9.81	14.32	16.77	18.1	18.67
1431	19.58	19.87	18.63	16.7	10.74	9.04	7.92	9.91	14.47	16.61	18.33	18.87
1432	19.87	20.19	18.88	16.9	10.91	9.27	7.88	9.95	14.6	16.39	18.4	19
1433	19.84	20.14	19.1	16.96	10.97	9.35	7.91	10.04	14.68	16.29	18.51	19
1434	19.93	20.17	19.15	17.09	11.06	9.3	8.01	10.14	14.72	16.36	18.53	19.15
1435	19.99	20.25	19.19	17.09	11.11	9.35	8.09	10.12	14.73	16.27	18.47	19.23
1436	20.21	20.46	19.32	17.08	11.2	9.43	8.32	9.98	14.83	16.34	18.53	19.41
1437	20.21	20.48	19.27	17.06	11.62	10.03	8.86	10.27	14.79	16.32	18.45	19.41
1438	20.32	20.34	19.25	17.22	11.87	10.21	9.08	10.61	14.9	16.36	18.48	19.36
1439	20.42	20.34	19.25	17.21	12.01	10.42	9.46	10.85	14.92	16.35	18.44	19.47
1440	20.27	20.15	19.11	17.12	12.04	10.48	9.8	11.05	14.86	16.29	18.18	19.39
1441	20.12	20.12	18.99	17.09	12	10.53	9.8	11.09	14.8	16.24	18.2	19.21
1442	20.03	20.04	19.2	17.22	12.15	10.57	9.9	11.16	14.92	16.32	18.45	19.28
1443	20.22	20.24	19.54	17.33	12.22	10.69	9.85	11.17	15.08	16.59	18.85	19.65
1444	20	20.05	19.5	17.43	12.35	10.68	9.78	11.21	15.12	16.31	18.84	19.47
1445	19.79	19.61	18.63	17.18	12.35	10.76	9.99	11.3	14.81	16.13	17.86	18.7
1446	20	19.71	18.4	17.25	12.03	10.75	9.91	10.9	14.6	16.16	17.65	18.82
1447	19.46	19.25	18.11	17.18	12.01	10.79	9.78	10.9	14.46	15.81	17.23	18.19
1448	19.61	19.47	18.57	17.28	12.1	10.92	10.05	11.52	15.56	17.58	18.61	19.01
1449	20.55	20.14	19.06	17.27	12.25	11.01	10.3	11.36	15.99	17.46	18.91	20.18
1450	20.44	20.41	19.37	17.38	12.37	11.14	10.42	11.53	15.91	17.64	19.04	19.7
1451	19.51	19.57	18.82	17.41	12.53	11.19	10.47	11.81	15.34	16.88	18.13	18.45
1452	20.66	20.65	19.6	17.99	12.92	11.35	10.55	11.72	15.98	17.86	19.1	19.73
1453	16.37	16.37	15.2	13.54	8.84	7.7	6.51	7.36	11.64	13.2	14.64	15.78
1454	17.67	17.97	16.86	15.17	9.9	8.38	7.38	8.88	13.14	14.77	16.31	17.17
1455	18.74	18.96	17.68	16.04	10.16	8.49	7.58	9.56	14.09	15.72	17.55	18.21
1456	18.84	19.29	18.03	16.28	10.44	8.9	8	9.72	14.22	16.26	17.85	18.39
1457	18.94	19.35	18.1	16.38	10.43	8.73	7.89	9.81	14.18	16.56	17.95	18.5
1458	19.05	19.49	18.09	16.43	10.35	8.58	7.68	9.79	14.24	16.77	18.09	18.59
1459	19.01	19.38	17.95	16.41	10.38	8.62	7.65	9.79	14.28	16.82	18.08	18.58
1460	19.26	19.59	18.19	16.56	10.42	8.66	7.68	9.83	14.44	16.96	18.26	18.77
1461	19.65	19.9	18.59	16.76	10.7	8.91	7.78	9.87	14.51	16.76	18.41	18.93
1462	19.79	20.18	18.9	16.83	11.06	9.5	8.15	10.13	14.56	16.32	18.5	18.91
1463	19.72	20.09	18.96	16.94	11.29	9.79	8.41	10.36	14.56	16.22	18.49	18.8
1464	19.76	20.05	19.04	17.02	11.31	9.64	8.42	10.34	14.68	16.24	18.48	18.94
1465	20.01	20.29	19.24	17.12	11.19	9.29	8.11	10.12	14.84	16.36	18.51	19.18
1466	20.25	20.55	19.41	17.11	11.17	9.07	8.09	10.02	14.94	16.46	18.67	19.41
1467	20.24	20.5	19.37	17.16	11.51	9.65	8.62	10.26	14.9	16.38	18.58	19.47
1468	20.2	20.28	19.18	17.09	11.89	10.3	9.38	10.7	14.81	16.2	18.34	19.38
1469	20.23	20.36	19.25	17.12	11.94	10.48	9.66	10.88	14.75	16.2	18.25	19.5
1470	20.27	20.31	19.16	17.13	12.04	10.52	9.74	10.93	14.72	16.19	18.09	19.45
1471	20.15	20.2	19.11	17.05	12.02	10.5	9.82	10.99	14.76	16.13	18.13	19.2
1472	20.12	20.28	19.3	17.24	12.09	10.56	9.86	11.09	14.92	16.32	18.46	19.31
1473	20.24	20.39	19.53	17.28	12.28	10.67	9.93	11.17	15.14	16.77	18.93	19.73
1474	20.2	20.31	19.5	17.42	12.3	10.69	9.87	11.27	15.18	16.49	19.03	19.53
1475	19.56	19.48	18.56	17.15	12.34	10.75	10.04	11.25	14.66	16.01	17.83	18.5
1476	19.84	19.61	18.27	17.07	11.93	10.7	9.83	10.84	14.49	16.07	17.45	18.66
1477	19.59	19.39	18.19	17.22	11.97	10.78	9.68	10.8	14.45	15.71	17.24	18.37
1478	19.53	19.34	18.41	17.26	12.13	10.96	9.86	11.4	15.3	17.12	18.5	18.83
1479	20.26	19.77	18.73	17.25	12.18	11.01	10.18	11.59	15.98	17.85	19.12	19.97
1480	19.98	19.83	18.87	17.3	12.31	11.07	10.42	11.73	15.83	17.86	19.09	19.38
1481	19.51	19.46	18.75	17.52	12.6	11.26	10.56	11.89	15.48	16.96	18.47	18.51
1482	20.56	20.47	19.53	17.95	12.99	11.35	10.6	11.79	15.99	17.87	19.19	19.75
1483	16.71	16.7	15.42	13.66	8.8	7.38	6.32	7.41	11.88	13.53	15.04	16.15
1484	17.14	17.3	16.27	14.51	9.61	8.22	7.22	8.38	12.65	14.23	15.71	16.65
1485	18.2	18.38	17.4	15.67	9.81	8.19	7.23	9.26	13.76	15.08	16.74	17.64
1486	18.65	18.85	17.57	15.95	10.15	8.51	7.63	9.47	14.05	15.74	17.51	18.12
1487	19.11	19.53	18.28	16.42	10.51	8.73	7.87	9.85	14.2	16.68	18.11	18.59
1488	19.31	19.71	18.48	16.6	10.51	8.63	7.75	9.92	14.17	16.65	18.28	18.61
1489	19.4	19.8	18.36	16.55	10.44	8.66	7.67	9.86	14.5	16.94	18.32	18.87
1490	19.12	19.49	18.04	16.4	10.32	8.63	7.65	9.89	14.41	16.84	18.12	18.67
1491	19.26	19.52	18.2	16.47	10.56	8.87	7.78	9.84	14.32	16.65	18.06	18.68
1492	19.58	19.94	18.68	16.74	11.04	9.75	8.54	10.22	14.34	16.27	18.34	18.78
1493	19.59	20.03	18.9	16.88	11.35	10.02	8.8	10.43	14.49	16.08	18.33	18.58
1494	19.77	20.16	19.06	17.01	11.34	9.82	8.64	10.33	14.71	16.25	18.48	18.78
1495	19.95	20.32	19.16	17.07	11.44	9.63	8.54	10.19	14.86	16.3	18.59	19
1496	20.08	20.34	19.22	17.17	11.47	9.48	8.46	10.17	14.96	16.37	18.43	19.13
1497	20.21	20.38	19.27	17.21	11.58	9.57	8.7	10.4	14.97	16.41	18.43	19.37
1498	20.39	20.49	19.37	17.19	11.77	9.98	9.24	10.72	14.91	16.39	18.6	19.66
1499	20.5	20.59	19.44	17.26	11.8	10.16	9.31	10.84	14.97	16.46	18.61	19.86
1500	20.48	20.62	19.52	17.31	11.94	10.33	9.5	10.97	14.98	16.64	18.56	19.92
1501	20.2	20.52	19.41	17.3	12.12	10.52	9.78	11.05	14.9	16.35	18.48	19.65
1502	20.09	20.45	19.29	17.22	12.16	10.58	9.88	11.11	14.88	16.21	18.55	19.52
1503	20.31	20.63	19.43	17.36	12.26	10.61	9.92	11.21	15.15	16.64	19.07	19.91
1504	20.28	20.53	19.45	17.44	12.32	10.59	9.92	11.27	15.09	16.5	18.98	19.6
1505	19.39	19.41	18.65	17.16	12.36	10.7	10.08	11.22	14.51	15.78	17.8	18.33
1506	19.4	19.05	18.05	16.75	11.92	10.72	9.81	10.76	14.34	15.78	17.04	18.29
1507	19.16	18.75	17.92	16.73	11.78	10.79	9.71	10.65	14.27	15.38	16.75	17.88
1508	19.33	19.08	18.18	16.97	11.93	10.92	9.75	10.98	14.58	15.89	17.48	18.16
1509	19.41	19.18	18.22	17.18	12.13	10.93	10.05	11.65	15.48	17.26	18.77	18.67
1510	19.38	19.23	18.22	17.14	12.23	11.03	10.44	11.81	15.6	17.23	18.7	18.51
1511	19.45	19.38	18.53	17.41	12.68	11.24	10.52	11.97	15.57	16.88	18.46	18.55
1512	20.24	20.14	19.23	17.82	12.97	11.35	10.55	11.93	16.01	17.8	19.23	19.67
1513	19.58	19.97	18.68	16.7	10.45	8.66	7.63	9.86	14.54	16.81	18.51	18.99
1514	19.21	19.54	18.19	16.4	10.29	8.62	7.6	9.88	14.35	16.67	18.11	18.72
1515	18.96	19.27	17.98	16.32	10.36	8.75	7.71	9.85	14.18	16.47	17.85	18.48
1516	19.35	19.68	18.42	16.54	10.87	9.62	8.47	10.18	14.27	16.41	18.13	18.67
1517	19.57	20.01	18.85	16.82	11.32	9.97	8.93	10.38	14.41	16.23	18.36	18.65
1518	19.72	20.14	18.96	16.98	11.45	10.01	9.02	10.46	14.63	16.23	18.48	18.71
1519	19.96	20.23	19.06	17.02	11.64	10.08	9.07	10.48	14.73	16.32	18.44	18.88
1520	20.08	20.32	19.19	17.18	11.64	9.95	8.9	10.39	14.92	16.31	18.36	19.07
1521	20.14	20.3	19.28	17.27	11.6	9.6	8.78	10.46	15.04	16.34	18.39	19.56
1522	20.33	20.46	19.46	17.28	11.59	9.57	8.86	10.67	15.1	16.49	18.67	19.9
1523	20.65	20.69	19.63	17.38	11.51	9.44	8.79	10.65	15.13	16.63	18.86	20.03
1524	20.65	20.72	19.51	17.33	11.9	10.07	9.29	10.89	15.07	16.57	18.76	19.98
1525	20.4	20.71	19.41	17.44	12.09	10.32	9.58	11.04	15	16.41	18.74	19.84
1526	20.11	20.56	19.02	17.19	12.2	10.58	9.83	11.15	14.75	16.09	18.73	19.73
1527	20.2	20.69	19.02	17.32	12.28	10.57	9.89	11.24	14.91	16.22	19.09	19.87
1528	19.51	20.3	18.75	17.35	12.32	10.6	9.98	11.23	14.7	15.76	18.6	18.75
1529	19.21	19.4	18.43	17.05	12.38	10.73	10.03	11.09	14.27	15.5	17.53	18.04
1530	19.04	18.83	18.17	16.62	11.91	10.72	9.82	10.66	14.17	15.4	16.85	17.93
1531	18.67	18.78	18.28	16.51	11.71	10.78	9.73	10.61	14.1	15.24	16.58	17.47
1532	18.98	19.09	18.56	16.93	11.98	10.78	9.87	10.79	14.27	15.5	16.89	17.88
1533	19.22	19.05	18.26	17.11	12.28	10.91	10.24	11.39	14.48	15.63	17.15	18.11
1534	19.29	19.13	18.22	17.18	12.38	11.04	10.39	11.73	14.9	15.65	17.23	18.18
1535	19.28	19.23	18.4	17.31	12.67	11.23	10.56	11.94	15.36	16.25	17.76	18.38
1536	19.98	19.76	19.01	17.71	13.01	11.36	10.56	12	15.97	17.49	19.01	19.56
1537	19.72	20.08	18.81	16.76	10.5	8.58	7.57	9.88	14.55	16.77	18.56	19.11
1538	19.62	20.03	18.64	16.64	10.38	8.62	7.6	9.91	14.53	16.73	18.47	19.01
1539	19.33	19.61	18.38	16.47	10.38	8.64	7.63	9.86	14.26	16.54	18.09	18.66
1540	19.62	19.92	18.67	16.67	10.77	9.21	8.17	10.15	14.39	16.5	18.37	18.85
1541	19.88	20.28	19.07	16.95	11.09	9.59	8.5	10.3	14.65	16.55	18.65	19.04
1542	19.76	20.25	19.04	16.96	11.29	9.84	8.83	10.43	14.63	16.5	18.53	18.96
1543	19.78	20.26	19.03	17.02	11.65	10.15	9.19	10.54	14.7	16.35	18.4	18.87
1544	19.87	20.28	18.97	17.04	11.73	10.14	9.28	10.63	14.83	16.26	18.36	18.92
1545	19.78	19.92	18.94	17.07	11.83	10.15	9.37	10.73	14.88	16.18	18.07	19.09
1546	19.86	20.01	19.11	17.17	11.84	10.18	9.4	10.83	14.95	16.2	18.21	19.14
1547	20.09	20.51	19.5	17.41	11.9	9.98	9.22	10.84	15.1	16.39	18.62	19.51
1548	20.14	20.5	19.41	17.38	12.02	10.06	9.34	11.02	15.05	16.4	18.62	19.69
1549	20.16	20.48	19.19	17.35	12.17	10.22	9.39	11.1	15.1	16.57	18.79	19.76
1550	20.05	20.47	18.87	17.09	12.2	10.56	9.79	11.17	14.82	16.24	18.69	19.71
1551	19.67	20.4	18.69	17.14	12.27	10.54	9.9	11.22	14.73	16.02	18.68	19.24
1552	19.4	19.47	18.2	17.07	12.41	10.6	9.98	11.17	14.38	15.54	17.52	18.11
1553	19.46	19.27	18.13	17.09	12.47	10.66	10.03	11.01	14.3	15.55	16.94	18.06
1554	18.87	19.35	18.27	16.77	12.04	10.74	9.87	10.72	14.09	15.31	16.94	17.68
1555	18.51	19.31	18.46	16.63	11.74	10.69	9.8	10.55	14.02	15.07	16.56	17.3
1556	18.84	19.79	19.11	17.32	12.25	10.76	9.91	10.75	14.12	15.35	16.86	17.64
1557	19.2	19.9	19.4	17.82	12.69	11.01	10.37	11.39	14.4	15.34	17.03	17.75
1558	19.37	19.84	19.23	17.92	12.82	11.16	10.54	11.8	14.83	15.42	16.9	17.98
1559	19.01	19.08	18.54	17.51	12.74	11.22	10.64	11.93	15.1	15.73	17.13	18.15
1560	19.32	19.21	18.36	17.43	12.86	11.37	10.66	12.11	15.81	16.75	18.05	18.95
1561	19.72	20.05	18.81	16.87	10.63	8.58	7.64	10.08	14.56	16.63	18.65	19.1
1562	19.76	20.07	18.83	16.75	10.48	8.56	7.55	9.91	14.63	16.65	18.6	19.09
1563	19.62	19.89	18.59	16.6	10.43	8.58	7.6	9.95	14.48	16.46	18.34	18.9
1564	19.9	20.13	18.84	16.82	10.97	9.29	8.36	10.18	14.61	16.53	18.62	19.01
1565	19.81	20.13	18.92	16.85	11.44	9.97	8.96	10.38	14.57	16.61	18.65	19.07
1566	19.86	20.27	19.05	16.96	11.55	9.93	8.98	10.49	14.75	16.58	18.63	19.27
1567	19.91	20.46	19.18	17.09	11.57	9.92	8.99	10.52	14.79	16.49	18.52	19.32
1568	19.94	20.48	19.22	17.15	11.49	9.7	8.82	10.53	15.03	16.36	18.34	19.28
1569	19.79	19.94	18.89	17.09	11.71	9.94	9.23	10.71	14.9	16.15	18.06	18.94
1570	19.72	19.84	18.98	17.01	11.87	10.14	9.36	10.8	14.84	16.15	18.01	18.68
1571	19.7	20.26	19.2	17.18	11.96	10.21	9.5	10.92	14.93	16.25	18.37	18.77
1572	19.57	20.25	19.06	17.1	12.09	10.31	9.64	11.05	15.02	16.28	18.45	19.16
1573	19.69	20.28	19.1	16.99	12.14	10.46	9.76	11.09	15.08	16.51	18.73	19.7
1574	20.21	20.66	19.3	17.18	12.24	10.49	9.73	11.21	15.23	17.06	19.16	20.17
1575	19.62	20.33	18.94	17.34	12.34	10.51	9.75	11.28	15.15	16.61	18.93	19.69
1576	19.27	19.37	18.27	16.9	12.37	10.61	9.96	11.31	14.85	15.97	18.01	18.26
1577	19.35	20.03	18.93	17.29	12.46	10.45	9.93	11.36	15.32	16.62	18.22	18.45
1578	19.97	20.69	19.41	17.39	12.3	10.67	10.03	11.23	14.95	16.46	18.36	18.8
1579	19.29	19.93	18.65	16.85	11.8	10.78	9.85	10.66	13.85	15	17.1	17.58
1580	19.16	20.06	19	17.42	12.25	10.77	10.07	10.95	14.15	15.03	16.58	17.5
1581	19.61	20.38	19.61	18.01	12.83	11.02	10.46	11.68	14.82	15.4	16.77	17.9
1582	19.61	20.25	19.64	18.16	12.94	11.24	10.46	11.9	15.11	15.58	16.85	18.2
1583	19.09	19.18	18.89	17.98	12.98	11.33	10.65	11.99	15.26	15.82	17.03	18.25
1584	19.6	19.33	18.63	18.02	13.12	11.42	10.5	12.14	15.97	16.98	18.01	19.22
1585	19.7	19.9	18.57	16.79	10.98	9.07	8.12	10.26	14.36	16.44	18.59	18.9
1586	19.89	19.99	18.81	16.9	10.65	8.69	7.65	10.1	14.67	16.55	18.74	19.13
1587	19.68	19.91	18.65	16.72	10.53	8.62	7.68	9.96	14.62	16.46	18.45	18.96
1588	19.56	19.76	18.55	16.6	11.05	9.42	8.53	10.2	14.42	16.44	18.26	18.78
1589	20	20.17	18.87	16.87	11.51	10.1	9.19	10.53	14.62	16.95	18.62	19.27
1590	19.83	20.05	18.87	16.76	11.51	10.08	9.16	10.47	14.63	16.84	18.5	19.23
1591	19.97	20.37	19.22	17.09	11.49	9.88	8.88	10.54	14.96	16.86	18.75	19.58
1592	19.95	20.24	19.21	17.19	11.4	9.5	8.55	10.48	15.25	16.55	18.47	19.26
1593	19.9	19.86	18.76	17.12	11.69	9.68	8.88	10.62	15.12	16.31	18.35	18.86
1594	19.69	19.86	18.73	17.06	11.87	9.96	9.2	10.87	15	16.17	18.16	18.81
1595	19.71	20.09	18.87	17.08	12.02	10.13	9.33	10.96	15.08	16.44	18.46	19.03
1596	19.55	20.08	18.87	17.07	12.11	10.32	9.46	11.05	15.27	16.61	18.39	19.24
1597	19.88	20.38	19.28	17.15	12.19	10.47	9.66	11.11	15.54	17.35	18.99	19.81
1598	20.66	20.91	19.65	17.43	12.28	10.55	9.65	11	15.75	17.83	19.09	20.14
1599	20.62	20.93	19.65	17.56	12.34	10.53	9.48	11.03	15.76	17.78	19.04	20.23
1600	20.38	20.75	19.54	17.6	12.14	10.22	9.28	11.2	15.68	17.63	19.02	19.96
1601	20.75	20.93	19.76	17.76	12.07	9.87	9.27	11.2	15.68	17.68	19.19	20.22
1602	20.75	20.9	19.62	17.64	12.38	10.6	9.93	11.24	15.14	17.01	18.93	19.71
1603	19.52	19.94	18.55	16.9	11.8	10.79	9.9	10.61	13.74	14.97	17.35	17.58
1604	19.17	20.22	18.91	17.5	12.31	10.75	10.13	11.15	14.14	14.96	16.83	17.3
1605	19.73	20.44	19.37	18.09	12.89	11.13	10.36	11.92	15.14	15.66	17.27	18.06
1606	19.73	20.17	19.61	18.21	12.92	11.25	10.16	11.99	15.66	16.22	17.58	18.52
1607	19.13	19.31	19.04	18.21	13.1	11.31	10.41	12.09	15.8	16.41	17.42	18.56
1608	19.22	19.06	18.54	18.08	13.15	11.43	10.5	12.16	15.99	16.85	17.97	18.84
1609	19.19	19.52	18.33	16.42	10.77	9.2	8.16	10.03	14.33	16.63	18.05	18.69
1610	19.82	20.1	18.75	16.76	10.87	9.07	8.17	10.12	14.73	17.05	18.59	19.24
1611	19.48	19.75	18.5	16.59	10.78	9.09	8.3	10.17	14.52	16.63	18.2	18.84
1612	19.27	19.43	18.3	16.44	11.11	9.74	8.88	10.26	14.27	16.24	17.99	18.46
1613	19.98	19.94	18.8	16.79	11.52	9.96	9.07	10.46	14.61	16.72	18.53	19.08
1614	20.07	20.07	19.06	16.99	11.55	9.95	8.91	10.58	14.91	16.92	18.77	19.34
1615	19.9	20	19.07	17.07	11.6	9.85	8.83	10.56	15.18	16.95	18.86	19.24
1616	19.77	19.78	18.84	17.09	11.68	9.99	9	10.66	15.27	16.82	18.57	18.76
1617	19.82	19.66	18.51	17.01	11.83	10.12	9.29	10.75	15.23	16.56	18.21	18.62
1618	19.79	19.93	18.83	17.17	11.89	10.06	9.19	10.75	15.46	17.08	18.6	18.97
1619	19.97	20.22	18.98	17.13	11.93	10.09	9.11	10.82	15.52	17.26	18.9	19.53
1620	20.31	20.56	19.23	17.19	12.07	10.39	9.52	11.01	15.34	17.22	18.88	19.81
1621	20.43	20.55	19.18	17.02	12.13	10.55	9.89	11.22	15.37	17.47	18.99	19.82
1622	20.6	20.81	19.5	17.27	12.28	10.6	9.97	11.21	15.69	17.73	19.11	20.02
1623	20.73	20.92	19.67	17.53	12.34	10.62	9.68	11.16	15.74	17.76	19.21	20.13
1624	21	20.93	19.88	17.76	11.76	9.93	8.89	11.14	15.72	17.59	19.06	20.22
1625	20.88	21.07	19.83	17.91	11.71	9.61	8.93	11.27	15.7	17.6	19.31	20.28
1626	19.41	20.04	18.49	17.09	12.24	10.57	9.96	11.23	15.01	16.55	18.28	18.73
1627	18.45	18.84	17.71	16.48	11.61	10.59	9.59	10.5	13.78	14.86	16.57	17.19
1628	18.47	19.43	18.28	17.3	12.19	10.81	10.1	11.14	13.99	14.82	16.39	17.16
1629	18.93	19.82	18.81	17.86	12.66	11.02	10.57	11.76	14.65	15.14	16.56	17.47
1630	19.11	19.53	18.87	17.99	12.85	11.18	10.67	12.03	15.41	15.92	17.39	18.14
1631	18.73	18.85	18.39	17.78	12.84	11.25	10.71	12.1	15.68	16.31	17.53	18.29
1632	19.08	18.98	18.22	17.82	13.13	11.44	10.77	12.19	15.94	16.66	17.94	18.52
1633	18.01	18.22	17.31	15.65	9.84	8.32	7.51	9.77	14.02	15.45	16.91	17.39
1634	19.58	19.82	18.52	16.63	10.56	8.82	7.91	10.05	14.86	17.05	18.39	19.06
1635	19.91	20.1	18.79	16.83	10.86	9.11	8.27	10.29	14.78	17.04	18.62	19.29
1636	19.49	19.71	18.49	16.62	11.02	9.52	8.67	10.32	14.54	16.53	18.23	18.7
1637	19.51	19.61	18.5	16.64	11.22	9.77	8.84	10.43	14.57	16.36	18.18	18.69
1638	19.9	19.85	18.86	17.06	11.4	9.62	8.55	10.55	15.11	16.78	18.74	18.97
1639	20.06	20.02	19.2	17.14	11.45	9.64	8.68	10.59	15.43	17.39	18.95	19.09
1640	19.83	20.15	19.01	17.02	11.66	10.07	9.2	10.67	15.33	17.3	18.67	19.04
1641	19.63	19.84	18.54	16.83	11.61	10.16	9.38	10.68	14.96	16.85	18.38	18.65
1642	20.19	20.5	19.13	17.17	11.85	10.28	9.54	10.92	15.35	17.34	18.96	19.38
1643	20.54	20.47	19.25	17.23	11.94	10.34	9.48	10.91	15.54	17.63	18.87	19.75
1644	20.49	20.31	19.35	17.3	12.06	10.47	9.7	11.03	15.53	17.67	18.68	19.62
1645	20.66	20.44	19.47	17.41	12.14	10.56	9.75	11.15	15.72	17.76	18.67	19.72
1646	20.76	20.56	19.58	17.57	12.04	10.53	9.49	11.11	15.76	17.76	18.65	19.79
1647	20.85	20.72	19.71	17.7	11.85	10.24	9.04	11.15	15.75	17.72	18.68	19.88
1648	20.79	20.62	19.72	17.74	11.61	9.85	8.85	11.26	15.65	17.46	18.66	19.85
1649	20.93	20.53	19.78	17.73	11.66	9.82	9.1	11.32	15.69	17.14	18.68	19.92
1650	19.45	19.79	18.61	17.16	12.23	10.73	10.07	11.3	14.97	16.5	18.13	18.68
1651	17.97	18.02	17.25	16.15	11.54	10.64	9.75	10.59	13.76	14.7	16.09	16.94
1652	18.43	18.55	17.8	16.88	12.11	10.79	10.12	11.29	14.39	15.1	16.42	17.33
1653	18.66	19.22	18.37	17.56	12.55	10.98	10.44	11.67	14.81	15.33	16.54	17.55
1654	18.5	19.2	18.43	17.6	12.58	11.07	10.47	11.74	14.94	15.52	16.9	17.7
1655	18.41	18.52	17.99	17.26	12.47	11.14	10.52	11.87	15.16	15.69	16.93	17.65
1656	18.96	18.92	18.12	17.64	12.88	11.33	10.81	12.18	15.83	16.71	17.98	18.39
1657	18.94	19.27	18.17	16.38	10.19	8.44	7.49	10.15	14.84	16.26	17.83	18.42
1658	20.1	20.31	18.95	16.88	10.63	8.72	7.7	10.23	15.3	17.5	18.89	19.61
1659	20.32	20.33	18.98	17.12	10.99	8.95	7.95	10.42	15.2	17.43	19.12	19.45
1660	20.2	20.25	19	17.13	11.11	9.08	8.06	10.37	15.41	17.39	19.1	19.33
1661	20.31	20.54	19.28	17.12	11.15	9.27	8.23	10.42	15.51	17.55	19.15	19.62
1662	20.17	20.34	19.1	17.08	11.14	9.49	8.51	10.42	15.44	17.47	18.9	19.42
1663	18.38	18.65	17.69	15.95	9.97	8.36	7.44	10.03	14.37	15.67	17.19	17.82
1664	20.28	20.5	19.12	16.99	10.68	8.73	7.62	10.37	15.51	17.58	19.02	19.79
1665	19.76	19.95	18.67	16.81	10.83	8.98	7.97	10.31	15.06	17.26	18.64	19.06
1666	19.81	19.99	18.72	16.79	10.85	9.11	8.15	10.37	15.18	17.27	18.58	19.06
1667	20.02	20.19	18.83	16.82	10.81	9.2	8.16	10.39	15.41	17.44	18.7	19.49
1668	19.47	19.61	18.35	16.56	10.86	9.62	8.67	10.42	15.16	16.76	18.22	18.88
1669	19.33	19.57	18.29	16.53	10.33	8.61	7.6	10.35	15.04	16.58	18.16	18.83
1670	20.18	20.38	19.03	16.93	10.68	8.72	7.69	10.51	15.48	17.52	18.94	19.73
1671	19.52	19.79	18.54	16.57	10.63	8.94	7.96	10.28	15	17.06	18.28	18.96
1672	18.46	18.72	17.61	16	10.44	9.09	8.18	10.17	14.43	15.89	17.33	18.02
1673	18.11	18.38	17.35	15.87	10.31	9.19	8.27	10.32	14.22	15.43	16.98	17.59
1674	18.85	19.12	17.89	16.39	10.69	9.5	8.5	10.59	14.8	16.02	17.61	18.22
1675	19.58	19.79	18.46	16.66	10.43	8.69	7.69	10.46	15.18	16.88	18.38	19.12
1676	19.68	19.92	18.53	16.72	10.55	8.74	7.77	10.52	15.24	17	18.51	19.26
1677	18.37	18.6	17.47	15.91	10.08	8.54	7.65	10.06	14.28	15.74	17.19	17.85
1678	17.24	17.56	16.64	15.37	9.9	8.65	7.77	9.77	13.45	14.82	16.17	16.7
1679	18.13	18.58	17.55	16.13	10.46	9.21	8.24	10.43	14.3	15.61	17.06	17.6
1680	19.26	19.53	18.27	16.54	10.79	9.59	8.6	10.62	15.13	16.41	18.05	18.75
1681	19.12	19.26	18.11	16.39	10.32	8.71	7.73	10.51	14.91	16.41	18.03	18.6
1682	18.2	18.32	17.26	15.77	10.04	8.7	7.72	10.05	14.25	15.71	17.23	17.67
1683	16.63	16.61	15.62	14.38	9.42	8.56	7.52	8.72	12.57	14.23	15.5	16.05
1684	16.82	16.93	15.89	14.7	9.55	8.55	7.66	8.95	12.79	14.49	15.73	16.22
1685	17.9	18.14	17.14	15.72	10.28	9.16	8.3	10.26	14.11	15.23	16.8	17.34
1686	19.94	20.07	18.87	16.87	11.33	9.96	9.14	10.78	15.37	17.17	18.58	19.38
1687	17.33	17.36	16.52	15.33	9.79	8.58	7.6	10.04	13.85	15.24	16.48	16.87
1688	15.95	15.9	14.89	13.75	8.96	8.12	7.15	8.47	12.09	13.6	14.81	15.34
1689	15.8	15.75	14.7	13.5	8.86	8.17	7.14	8.01	11.76	13.29	14.49	15.2
1690	17.57	17.62	16.51	15.05	9.68	8.59	7.61	9.46	13.51	14.83	16.36	16.96
1691	19.41	19.6	18.33	16.5	10.82	9.48	8.52	10.59	15.07	16.74	18.2	18.94
1692	20.34	20.42	19.12	17.15	11.62	10.03	9.14	10.89	15.66	17.48	18.95	19.74
