# Supplementary material for: Roles of host and environment in shift of primary anthrax host species in Kruger National Park
Source: PLoS One. 2024 Dec 6;19(12):e0314103. doi: 10.1371/journal.pone.0314103 (PMC11623471; doi:10.1371/journal.pone.0314103)
Supplement: S1 Data — (ZIP) [file pone.0314103.s001.zip › Ochai Supplementary Data/Tmin excel/2008.xlsx]

## Sheet: 2008
UPID	2008_1	2008_2	2008_3	2008_4	2008_5	2008_6	2008_7	2008_8	2008_9	2008_10	2008_11	2008_12
1	21.62	20.54	19.55	15.77	14.02	10.94	11.44	12.84	16.04	18.89	20.56	21.76
2	21.81	20.71	19.77	15.91	14.12	10.96	11.47	12.94	16.08	18.99	20.69	21.89
3	21.93	20.81	19.82	15.9	14.13	11.09	11.65	12.98	16.08	19	20.71	21.99
4	22.03	21	19.82	15.95	14.21	11.06	11.6	12.96	16.09	19.17	20.71	22.09
5	21.75	20.88	19.61	15.95	14.16	10.9	11.31	12.76	15.96	19.17	20.43	21.94
6	21.73	20.97	19.74	16.07	14.15	10.91	11.34	12.79	16.02	19.37	20.48	21.98
7	22.13	21.14	19.99	16.31	14.27	11.06	11.5	12.97	16.29	19.62	20.75	22.21
8	22.16	21.28	20	16.34	14.35	11.23	11.78	13.17	16.49	19.62	20.67	22.25
9	22.01	21.18	19.87	16.21	14.31	11.23	11.72	13.26	16.53	19.48	20.43	22.09
10	21.86	21.01	19.79	16.25	14.27	11.17	11.61	13.11	16.35	19.35	20.28	21.92
11	21.89	21.07	20.07	16.49	14.37	11.18	11.65	13.05	16.24	19.33	20.66	21.98
12	21.61	20.82	19.93	16.45	14.45	11.09	11.46	12.85	15.88	18.47	20.47	21.73
13	21.53	20.67	19.82	16.41	14.45	11.08	11.46	12.8	15.69	18.22	20.21	21.66
14	21.61	20.84	19.99	16.54	14.51	11.12	11.52	12.97	15.89	18.35	20.3	21.77
15	21.7	20.85	20.08	16.7	14.6	11.15	11.55	13.16	16.1	18.54	20.45	21.86
16	22.17	21.26	20.19	16.57	14.83	11.67	11.96	13.77	16.76	19.4	20.83	22.23
17	22.3	21.41	19.85	16.17	15.01	11.98	12.27	13.97	16.96	19.6	20.82	22.39
18	22	21.03	20.05	16.4	15.05	12.09	12.34	14.14	16.89	19.02	20.64	22.17
19	21.73	20.69	19.72	15.94	14.17	10.79	11.19	12.81	16.15	18.89	20.78	21.97
20	21.67	20.68	19.73	15.97	14.18	10.96	11.45	12.84	16.13	18.89	20.69	21.87
21	21.96	20.87	19.97	16.11	14.25	11.17	11.61	12.99	16.22	19.02	20.9	22.05
22	22.11	21.08	19.99	16.14	14.33	11.15	11.67	12.99	16.24	19.21	20.92	22.2
23	21.97	21.1	19.72	16.03	14.31	11.13	11.57	13	16.24	19.54	20.7	22.13
24	21.87	21.03	19.66	16	14.29	11.15	11.6	13.05	16.38	19.48	20.55	22.01
25	22.07	21.22	19.83	16.26	14.31	11.17	11.69	13.11	16.43	19.54	20.72	22.14
26	22.27	21.43	20.1	16.44	14.41	11.3	11.78	13.3	16.6	19.75	20.95	22.39
27	22.28	21.4	20.39	16.58	14.51	11.3	11.78	13.44	16.73	19.94	21.13	22.41
28	22.11	21.15	20.32	16.72	14.55	11.37	11.75	13.43	16.72	19.76	21.25	22.22
29	22.11	21.25	20.34	16.75	14.55	11.3	11.77	13.42	16.65	19.63	21.08	22.11
30	21.92	21.11	20.22	16.7	14.58	11.35	11.76	13.37	16.42	19.15	20.85	21.99
31	21.79	20.91	19.98	16.69	14.62	11.36	11.69	13.21	16.25	18.83	20.64	21.9
32	21.51	20.66	19.76	16.49	14.55	11.18	11.57	12.94	15.81	18.21	20.23	21.59
33	21.41	20.64	19.87	16.57	14.53	11.15	11.45	12.98	15.89	18.3	20.2	21.51
34	22.02	21.28	19.9	16.28	14.68	11.5	11.86	13.66	16.66	19.28	20.54	22.17
35	22.28	21.47	19.7	15.9	14.89	11.82	12.27	13.78	16.59	19.21	20.62	22.36
36	22.29	21.5	19.88	16.09	15.02	11.85	12.28	14.08	16.95	19.51	20.75	22.44
37	21.51	20.58	19.59	15.75	14.05	10.65	11.02	12.51	15.84	18.47	20.4	21.73
38	21.57	20.52	19.66	15.92	14.18	11	11.43	12.75	15.99	18.56	20.47	21.69
39	21.85	20.83	19.67	15.79	14.16	11.23	11.73	12.96	16.05	18.92	20.59	21.87
40	21.85	20.89	19.51	15.8	14.18	11.26	11.79	13.03	16.12	19.14	20.57	21.92
41	21.84	20.84	19.4	15.7	14.24	11.27	11.82	13.12	16.23	19.42	20.59	21.97
42	22.09	21.19	19.76	16.05	14.34	11.28	11.79	13.16	16.41	19.51	20.89	22.19
43	22.11	21.22	20.14	16.45	14.48	11.23	11.72	13.07	16.31	19.11	20.94	22.11
44	22.27	21.35	20.33	16.64	14.56	11.31	11.72	13.16	16.51	19.3	21.1	22.24
45	22.33	21.28	20.32	16.7	14.54	11.24	11.69	13.11	16.49	19.51	21.19	22.23
46	22.11	21.17	20.25	16.7	14.57	11.14	11.57	13.07	16.29	19.12	20.94	22.05
47	22.41	21.66	20.29	16.59	14.6	11.28	11.72	13.38	16.7	19.77	21.09	22.5
48	22.37	21.7	20.28	16.4	14.57	11.25	11.63	13.41	16.67	19.65	21.1	22.58
49	22.33	21.76	20.43	16.25	14.57	11.19	11.69	13.42	16.6	19.5	21.2	22.49
50	21.74	21.13	20.19	16.56	14.54	11.3	11.66	13.43	16.53	19.29	20.75	21.84
51	21.53	20.75	20.01	16.76	14.56	11.25	11.69	13.27	16.17	18.56	20.4	21.62
52	21.92	21.19	20.12	16.41	14.59	11.39	11.73	13.56	16.56	19.15	20.5	22.01
53	22.19	21.52	19.82	15.93	14.78	11.61	12	13.81	16.44	18.82	20.46	22.11
54	22.22	21.22	19.59	15.76	14.81	11.38	12	13.68	16.51	18.97	20.55	22.11
55	21.77	20.95	19.76	15.78	14.07	10.72	11.03	12.45	15.78	18.36	20.34	21.81
56	21.61	20.65	19.72	15.93	14.24	11.05	11.45	12.67	15.9	18.48	20.45	21.76
57	21.74	20.7	19.78	15.96	14.22	11.3	11.72	12.91	16.03	18.64	20.55	21.77
58	21.71	20.84	19.6	15.77	14.16	11.32	11.84	12.97	16.08	18.94	20.45	21.85
59	21.47	20.62	19.28	15.68	14.23	11.3	11.82	13.04	16.12	19.29	20.31	21.67
60	21.8	21.01	19.7	16.13	14.35	11.24	11.67	12.98	16.15	19.23	20.55	21.93
61	21.88	20.94	20.1	16.37	14.37	10.96	11.32	12.73	15.99	18.64	20.75	21.94
62	21.95	21.03	20.12	16.44	14.41	11	11.29	12.74	16.02	18.59	20.8	21.9
63	21.93	21.02	20.09	16.42	14.35	10.9	11.23	12.65	15.96	18.65	20.78	21.78
64	21.96	21.09	20.18	16.51	14.39	10.75	11.08	12.64	16.03	18.86	20.77	21.93
65	21.94	21.15	20.09	16.56	14.4	10.83	11.2	12.76	16.18	19.11	20.89	21.95
66	21.93	21.13	20.1	16.79	14.61	11.12	11.46	12.97	16.26	18.95	20.82	22.03
67	22.14	21.39	20.32	16.83	14.61	11.24	11.64	13.35	16.66	19.54	20.98	22.25
68	22.32	21.78	20.41	16.27	14.55	11.27	11.64	13.55	16.76	20.1	21.09	22.38
69	21.84	21.22	20.21	16.64	14.54	11.27	11.66	13.41	16.61	19.41	20.73	21.95
70	21.78	21.07	20.1	16.63	14.63	11.25	11.63	13.36	16.51	19.15	20.51	21.95
71	22.05	21.48	19.87	16.1	14.58	11.39	11.75	13.74	16.32	18.64	20.19	21.95
72	22.12	21.28	19.71	15.85	14.76	11.59	11.95	13.73	16.41	18.75	20.33	21.88
73	21.77	21.02	19.85	15.76	13.85	10.47	10.79	12.36	15.7	18.28	20.28	21.71
74	21.54	20.68	19.65	15.86	14.14	10.87	11.17	12.63	15.87	18.34	20.39	21.7
75	21.78	20.71	19.88	16.06	14.31	11.25	11.57	12.88	16.1	18.78	20.65	21.84
76	21.87	20.86	19.87	16.09	14.3	11.29	11.64	12.99	16.11	19.01	20.66	21.89
77	21.83	21.01	19.88	16.1	14.36	11.24	11.75	13.07	16.23	19.35	20.45	21.91
78	22.01	21.12	20.02	16.32	14.44	11.21	11.66	13.03	16.32	19.54	20.65	22.12
79	22.01	21.02	20.12	16.42	14.41	11.07	11.43	12.84	16.13	19.18	20.94	22.14
80	21.98	21.04	20.14	16.4	14.4	10.96	11.31	12.74	16.1	18.99	21.04	22.07
81	21.9	20.97	20.06	16.32	14.34	10.8	11.15	12.62	16	18.93	21.01	21.89
82	21.82	20.83	19.93	16.24	14.17	10.66	10.97	12.53	15.99	19.14	20.87	21.82
83	21.8	20.92	19.91	16.37	14.29	10.56	10.9	12.51	16.07	19.16	21.04	21.87
84	21.9	21	20.01	16.62	14.48	10.89	11.16	12.61	16.07	18.83	20.87	21.95
85	21.96	21.12	20.14	16.82	14.61	11.1	11.48	12.85	16.14	18.75	20.86	22
86	22.28	21.64	20.48	16.84	14.62	11.21	11.54	13.25	16.65	19.71	21.12	22.42
87	22.24	21.76	20.58	16.83	14.59	11.25	11.58	13.45	16.81	20.01	21.3	22.53
88	22.15	21.49	20.54	16.73	14.63	11.31	11.61	13.68	16.66	19.6	21.21	22.4
89	22.12	21.28	20.53	16.67	14.68	11.44	11.72	13.8	16.58	19.26	21.02	22.52
90	22.12	21.23	20.41	16.8	14.77	11.57	11.78	13.89	16.74	19.51	20.99	22.48
91	21.63	20.72	19.76	15.89	14.18	10.89	11.24	12.74	16.01	18.67	20.6	21.75
92	21.7	20.82	19.85	15.95	14.23	10.97	11.31	12.83	16.1	18.75	20.67	21.82
93	21.79	20.74	19.88	16.05	14.23	11	11.29	12.87	16.08	18.78	20.77	21.84
94	21.79	20.79	19.89	16.09	14.31	11.07	11.41	12.87	16.13	18.84	20.78	21.8
95	21.95	20.85	20.02	16.25	14.46	11.3	11.66	12.97	16.25	19.18	20.88	21.9
96	22.04	20.89	20.03	16.35	14.48	11.32	11.71	13	16.27	19.38	20.81	22.03
97	21.97	20.99	20.06	16.35	14.41	11.06	11.51	12.86	16.15	19.5	20.69	22.02
98	21.96	20.99	19.99	16.25	14.35	10.91	11.26	12.77	16.12	19.5	20.53	22
99	21.95	20.97	19.96	16.22	14.29	10.8	11.1	12.66	16.07	19.46	20.51	21.88
100	21.85	20.78	19.86	16.28	14.3	10.81	11.14	12.53	15.88	18.9	20.87	21.67
101	21.42	20.55	19.63	16.11	14.13	10.61	10.89	12.31	15.53	18.08	20.43	21.35
102	21.55	20.69	19.7	16.19	14.15	10.46	10.65	12.22	15.55	18.04	20.4	21.5
103	21.7	20.89	19.83	16.26	14.18	10.44	10.7	12.19	15.53	18.05	20.36	21.6
104	21.82	21.29	20.09	16.44	14.22	10.53	10.85	12.4	15.82	18.81	20.6	21.95
105	21.78	21.27	19.95	16.56	14.37	10.8	11.14	12.86	16.39	19.35	20.49	21.93
106	21.99	21.5	20.05	16.63	14.56	11.11	11.48	13.26	16.48	19.14	20.67	22.15
107	21.89	21.35	20.4	16.85	14.73	11.34	11.65	13.47	16.68	19.57	21.03	22.42
108	21.92	21.11	20.3	16.81	14.85	11.41	11.7	13.49	16.76	19.76	20.95	22.19
109	21.65	20.68	19.78	15.93	14.2	10.96	11.36	12.82	16.03	18.89	20.6	21.74
110	21.69	20.68	19.83	15.93	14.17	10.85	11.21	12.79	16.05	18.9	20.65	21.73
111	21.66	20.54	19.74	15.87	14.1	10.75	11.09	12.7	15.92	18.72	20.48	21.6
112	21.69	20.64	19.85	15.99	14.23	10.9	11.2	12.75	15.95	18.63	20.6	21.71
113	21.78	20.72	19.95	16.1	14.38	11.08	11.38	12.82	16.05	18.7	20.71	21.72
114	21.85	20.75	19.95	16.22	14.39	11.08	11.47	12.81	16.1	18.96	20.82	21.79
115	21.76	20.76	19.88	16.19	14.42	10.96	11.31	12.74	16	18.9	20.8	21.77
116	21.8	20.92	19.98	16.24	14.47	11.02	11.37	12.71	15.92	18.87	20.9	21.87
117	21.72	20.91	19.9	16.11	14.29	10.84	11.22	12.56	15.79	18.94	20.51	21.69
118	21.62	20.78	19.78	16.15	14.23	10.72	11.02	12.49	15.68	18.58	20.49	21.5
119	21.27	20.42	19.59	15.97	14.13	10.55	10.86	12.25	15.44	17.75	20	21.28
120	21.25	20.58	19.6	16.02	14.07	10.44	10.72	12.14	15.29	17.58	19.89	21.16
121	21.53	20.87	19.66	16.07	14.18	10.59	11.02	12.43	15.65	18.43	20.18	21.5
122	20.97	20.3	19	15.6	14.32	11	11.43	12.94	16.04	18.83	19.99	21.39
123	21.26	20.39	18.97	15.45	14.33	11.11	11.57	13.21	16.14	18.74	20.06	21.41
124	22.01	21.13	19.39	15.91	14.45	11.16	11.51	13.36	16.3	18.89	20.44	21.77
125	21.76	21.22	19.64	16.26	14.53	11.19	11.6	13.33	16.27	18.63	20.25	21.79
126	21.74	21.28	19.92	16.55	14.69	11.28	11.63	13.4	16.48	18.99	20.56	22.12
127	21.45	20.52	19.73	15.8	13.92	10.68	11	12.64	15.91	18.86	20.35	21.61
128	21.64	20.62	19.76	15.9	14.03	10.73	11.06	12.69	15.94	18.97	20.31	21.73
129	21.44	20.46	19.62	15.78	14.08	10.79	11.16	12.69	15.83	18.72	19.94	21.42
130	21.57	20.57	19.72	15.88	14.18	10.95	11.23	12.71	15.84	18.66	20.14	21.48
131	21.71	20.7	19.89	16.08	14.33	11.04	11.35	12.78	15.97	18.74	20.57	21.61
132	21.62	20.7	19.87	16.09	14.33	11.07	11.4	12.73	15.98	18.73	20.55	21.49
133	21.36	20.5	19.68	15.91	14.24	10.9	11.18	12.59	15.69	18.3	20.26	21.31
134	21.48	20.66	19.79	16.08	14.27	10.93	11.24	12.56	15.65	18.23	20.32	21.5
135	21.77	20.96	20.04	16.28	14.4	11	11.35	12.58	15.73	18.39	20.6	21.69
136	21.46	20.83	19.75	16.03	14.19	10.83	11.17	12.47	15.56	18.31	20.26	21.47
137	21.23	20.45	19.67	16.01	14.2	10.67	11.01	12.24	15.3	17.58	19.86	21.15
138	21.26	20.62	19.49	15.82	14.26	10.87	11.32	12.46	15.37	17.54	19.71	21.07
139	20.86	19.91	18.65	15.03	14.12	11.14	11.58	13.11	15.86	18.55	19.88	21.19
140	20.68	19.79	18.55	14.84	14.08	11	11.47	13.11	15.75	18.18	19.71	20.89
141	21.12	20.24	18.81	15.2	14.21	11.05	11.43	13.22	15.84	18.31	19.96	21.14
142	21.45	20.39	18.92	15.3	14.2	11.11	11.46	13.35	15.86	18.13	19.81	21.1
143	21.66	20.52	19.04	15.43	14.22	11.1	11.48	13.39	15.8	18.08	19.85	21.18
144	21.95	20.86	19.44	15.89	14.47	11.25	11.49	13.53	16.08	18.49	20.34	21.75
145	20.76	19.68	18.92	15.1	13.85	10.99	11.52	12.78	15.56	17.88	19.19	20.56
146	20.96	20.06	19.23	15.39	14.03	10.99	11.46	12.84	15.78	18.16	19.49	20.86
147	20.84	20	19.09	15.37	14	10.93	11.35	12.67	15.66	18.16	19.33	20.77
148	21.36	20.5	19.59	15.74	14.15	11.01	11.33	12.71	15.78	18.64	19.69	21.34
149	21.35	20.54	19.59	15.77	14.16	10.91	11.29	12.66	15.81	18.63	19.74	21.34
150	21.68	20.82	19.88	16.05	14.31	11.04	11.4	12.74	15.97	18.94	20.15	21.6
151	21.47	20.67	19.68	15.93	14.32	11.2	11.56	12.81	15.85	18.73	20.05	21.5
152	21.61	20.79	19.74	15.88	14.35	11.37	11.79	12.91	15.97	18.78	20.19	21.6
153	21.78	21.1	20.09	16.24	14.45	11.4	11.82	12.79	15.87	18.6	20.71	21.77
154	21.68	20.99	19.8	15.98	14.39	11.3	11.75	12.73	15.7	18.47	20.4	21.61
155	21.22	20.63	19.84	15.99	14.33	11.14	11.52	12.4	15.29	17.51	19.85	21.06
156	21.23	20.7	19.43	15.45	14.22	11.16	11.65	12.54	15.3	17.37	19.68	21.02
157	20.89	19.96	18.65	14.9	14	11.11	11.62	13.1	15.86	18.35	19.84	21.15
158	20.57	19.6	18.51	14.77	13.94	10.91	11.5	13.2	15.76	18.24	19.49	20.71
159	20.78	19.81	18.66	14.92	14.03	11.03	11.49	13.25	15.72	18.01	19.5	20.76
160	21.09	20.04	18.82	15.07	14.11	11.09	11.48	13.3	15.75	17.88	19.54	20.79
161	21.54	20.13	18.99	15.23	14.2	11.12	11.46	13.36	15.8	18.01	19.79	21.06
162	21.81	20.34	19.16	15.5	14.29	11.18	11.51	13.5	16.02	18.28	20.01	21.26
163	20.3	19.36	18.5	14.55	13.66	11.11	11.76	12.91	15.57	17.69	19.07	20.21
164	20.22	19.27	18.37	14.5	13.64	11.13	11.76	12.94	15.45	17.54	18.92	20.15
165	20.3	19.4	18.49	14.72	13.78	11.22	11.9	13.04	15.57	17.67	19.06	20.24
166	20.33	19.5	18.59	14.88	13.95	11.35	11.87	12.98	15.61	17.71	19.09	20.36
167	20.95	20.07	19.12	15.44	14.23	11.47	11.98	13.2	16.04	18.33	19.79	21.01
168	21.04	20.15	19.11	15.57	14.31	11.56	12.14	13.29	16.09	18.54	19.8	21.26
169	21.15	20.22	19.06	15.42	14.26	11.63	12.16	13.31	16.06	18.63	19.74	21.39
170	21.64	20.74	19.51	15.54	14.32	11.64	12.18	13.41	16.16	19.03	20.13	21.71
171	21.77	21.04	19.85	15.69	14.32	11.49	11.99	13.27	16.09	19	20.4	21.69
172	21.68	20.94	19.59	15.49	14.27	11.33	11.9	13	15.88	18.49	20.37	21.57
173	21.47	20.92	19.6	15.33	14.24	11.15	11.78	12.67	15.46	17.65	20.13	21.16
174	21.42	20.81	19.43	15.18	14.1	11.01	11.69	12.79	15.51	17.51	19.98	21.06
175	21.29	20.4	18.95	15.03	14.02	10.99	11.62	13.05	15.88	18.15	20.06	21.34
176	20.48	19.64	18.53	14.84	13.9	10.93	11.53	13.24	15.81	18.34	19.45	20.77
177	20.34	19.36	18.31	14.68	13.82	10.8	11.43	13.15	15.58	17.67	19.2	20.37
178	20.32	19.22	18.22	14.57	13.8	10.81	11.41	13.09	15.42	17.35	19.03	20.15
179	20.53	19.26	18.31	14.74	13.89	10.91	11.39	13.15	15.43	17.39	19.19	20.24
180	20.85	19.44	18.54	15.06	14.06	11.14	11.45	13.32	15.6	17.58	19.37	20.44
181	19.67	18.82	17.98	14	13.14	10.51	11.22	12.46	15.03	17.23	18.46	19.54
182	19.73	18.9	18.11	14.09	13.3	10.67	11.38	12.61	15.18	17.3	18.47	19.59
183	19.65	18.88	18.08	14.08	13.33	10.79	11.54	12.65	15.11	17.17	18.38	19.52
184	20.15	19.41	18.5	14.57	13.73	11.24	11.96	13.1	15.63	17.61	18.99	20.09
185	20.33	19.57	18.62	14.74	13.97	11.42	12.13	13.3	15.8	17.82	19.31	20.37
186	20.23	19.47	18.53	14.85	13.98	11.47	12.21	13.35	15.81	17.83	19.26	20.44
187	20.52	19.65	18.69	15.07	14.15	11.69	12.34	13.45	15.92	18.09	19.53	20.84
188	20.78	19.92	18.9	15.15	14.22	11.6	12.2	13.47	16	18.35	19.66	21.18
189	21.11	20.31	19.1	15.15	14.07	11.1	11.64	13.36	16.1	18.6	19.91	21.41
190	21.48	20.54	19.2	15.12	14	10.65	11.47	13.31	16.14	18.89	20	21.62
191	21.66	20.5	19.03	14.98	13.94	10.48	11.4	13.21	15.73	18.18	20.19	21.43
192	21.61	20.44	18.98	14.93	13.89	10.39	11.39	13.16	15.7	18.03	20.24	21.37
193	21.48	20.4	18.99	15.05	13.97	10.57	11.47	13.08	15.85	18.26	20.11	21.48
194	20.63	19.72	18.54	14.91	13.87	10.77	11.44	13.14	15.84	18.47	19.49	20.9
195	20.14	19.15	18.19	14.55	13.72	10.54	11.33	13.14	15.58	17.6	19.08	20.14
196	19.75	18.77	17.93	14.2	13.5	10.26	11.06	12.55	15	17	18.49	19.55
197	19.68	18.58	17.83	14.14	13.4	10.14	10.85	12.31	14.78	16.84	18.4	19.37
198	19.9	18.66	17.9	14.31	13.5	10.26	10.99	12.48	14.88	16.88	18.52	19.52
199	19.04	18.19	17.61	13.72	12.85	10.17	10.88	12.11	14.68	16.72	17.93	19
200	19.29	18.55	17.96	13.97	13.15	10.56	11.21	12.45	15.01	17.04	18.28	19.27
201	19.9	19.28	18.46	14.37	13.56	10.95	11.61	12.92	15.45	17.56	18.91	19.83
202	20.31	19.71	18.71	14.66	13.77	11.06	11.73	13.14	15.82	17.82	19.28	20.23
203	20.38	19.61	18.66	14.64	13.89	11.27	12.01	13.31	15.89	17.9	19.33	20.4
204	20.27	19.48	18.52	14.7	14	11.57	12.14	13.18	15.8	17.82	19.28	20.38
205	20.48	19.63	18.67	14.75	14	11.49	12.13	13.4	15.97	17.97	19.49	20.69
206	20.62	19.85	18.78	14.8	13.97	11.01	11.68	13.28	16.03	18.12	19.9	20.94
207	20.78	19.93	18.86	14.75	13.83	10.56	11.34	13.04	15.91	18.17	19.87	21.08
208	21.29	20.32	18.94	14.85	13.78	10.4	11.18	13.06	16.03	18.65	20	21.52
209	21.64	20.4	18.86	14.84	13.78	10.28	11.2	13.26	16.01	18.76	20.13	21.67
210	21.47	20.28	18.8	14.78	13.78	10.26	11.2	13.25	15.9	18.53	20.17	21.65
211	21.4	20.32	18.86	14.93	13.86	10.36	11.3	13.2	15.93	18.56	20.02	21.48
212	20.81	19.9	18.65	14.95	13.86	10.53	11.28	13.21	15.89	18.64	19.62	21.07
213	20.26	19.28	18.34	14.58	13.73	10.46	11.25	13.14	15.67	17.84	19.3	20.38
214	19.81	18.81	18.05	14.28	13.51	10.1	10.98	12.56	15.07	17.14	18.63	19.67
215	19.58	18.5	17.83	14.08	13.36	9.97	10.65	12.14	14.8	16.81	18.41	19.33
216	19.78	18.58	17.9	14.21	13.47	10.07	10.69	12.23	14.77	16.85	18.5	19.45
217	19.46	18.58	17.98	14	13	10.29	11	12.26	14.96	17.08	18.32	19.34
218	20.01	19.27	18.51	14.43	13.44	10.68	11.41	12.76	15.51	17.61	18.97	19.95
219	20.57	19.83	18.89	14.82	13.81	11.06	11.82	13.21	15.94	18.17	19.63	20.69
220	20.83	20.06	19.05	14.94	13.93	11.14	11.92	13.29	16.01	18.36	19.87	20.98
221	20.72	19.93	18.9	14.79	13.88	11.16	11.95	13.23	15.93	18.44	19.83	20.98
222	20.65	19.91	18.86	14.79	13.97	11.36	11.96	13.22	15.95	18.43	19.81	21.04
223	20.68	19.94	18.87	14.76	13.87	11.01	11.76	13.37	16.07	18.31	19.82	21.04
224	20.68	19.92	18.85	14.73	13.73	10.6	11.39	13.22	16.01	18.25	19.87	21.05
225	20.84	20.08	18.91	14.76	13.76	10.47	11.27	13.07	15.9	18.24	19.9	21.07
226	20.98	20.22	18.93	14.82	13.73	10.42	11.2	13.06	15.87	18.4	19.83	21.28
227	21.48	20.58	19	14.91	13.78	10.32	11.2	13.15	16.04	18.76	20.12	21.61
228	21.57	20.54	18.93	14.83	13.73	10.23	11.12	13.18	15.95	18.63	20.31	21.64
229	21.56	20.7	19	14.93	13.76	10.26	11.17	13.18	15.69	18.19	20.22	21.61
230	21.16	20.53	18.88	14.94	13.77	10.29	11.12	13.13	15.72	18.38	19.93	21.34
231	20.67	19.88	18.58	14.73	13.69	10.26	11.12	13.15	15.84	18.38	19.61	20.86
232	20.34	19.34	18.36	14.54	13.66	10.18	11.12	12.95	15.57	17.7	19.22	20.3
233	20.07	19.01	18.14	14.4	13.5	10.11	10.98	12.68	15.19	17.27	18.86	19.87
234	20.03	18.86	18.12	14.34	13.49	10.09	10.83	12.41	14.93	17.13	18.68	19.68
235	20.69	19.81	18.87	14.77	13.6	10.62	11.42	12.98	15.92	18.19	19.69	20.62
236	20.8	19.91	18.95	14.79	13.68	10.79	11.58	13.14	15.87	18.26	19.84	20.94
237	21.32	20.35	19.26	15.12	13.92	11.06	11.86	13.14	15.85	18.61	20.11	21.48
238	21.53	20.66	19.46	15.25	13.98	11.16	11.93	13	15.72	18.7	20.32	21.6
239	21.32	20.39	19.27	15.05	13.88	10.95	11.75	13.14	15.76	18.6	20.35	21.51
240	20.87	20.08	19.01	14.77	13.76	10.73	11.49	13.31	15.85	18.65	20.02	21.42
241	20.82	20.09	18.91	14.73	13.78	10.57	11.44	13.27	15.97	18.43	19.85	21.23
242	20.92	20.22	19.01	14.83	13.74	10.45	11.25	13.26	16.03	18.52	19.95	21.32
243	21.02	20.36	19.1	14.83	13.76	10.43	11.3	13.26	16.04	18.49	19.98	21.26
244	20.93	20.32	19.06	14.87	13.78	10.42	11.23	13.16	15.94	18.24	19.86	21.2
245	21.2	20.65	19.19	15.01	13.79	10.29	11.17	13.12	15.98	18.38	19.97	21.48
246	21.67	20.81	19.31	14.98	13.77	10.21	11.09	13.14	15.97	18.68	20.34	21.69
247	21.7	20.96	19.43	15	13.75	10.19	11.1	13.09	15.35	17.74	20.2	21.53
248	21.57	20.89	19.26	14.91	13.68	10.13	11.03	12.96	15.25	17.63	20.15	21.49
249	21.35	20.82	18.96	14.82	13.68	10.08	10.98	13.06	15.53	18.28	20.15	21.32
250	21.16	20.35	18.82	14.85	13.72	10.27	10.97	13.03	15.75	18.54	19.9	21.04
251	20.61	19.59	18.51	14.71	13.68	10.37	10.98	13.06	15.65	18	19.47	20.54
252	20.08	18.9	18.08	14.39	13.55	10.08	10.94	12.69	15.12	17.23	18.82	19.8
253	20.68	19.83	18.97	14.82	13.58	10.64	11.37	12.96	15.83	18.18	19.81	20.76
254	21.01	19.96	19.02	14.85	13.75	10.76	11.53	13.17	15.81	18.37	19.93	21.25
255	21.54	20.61	19.46	15.1	13.94	11.02	11.77	13.12	15.85	18.66	20.31	21.67
256	21.73	20.83	19.76	15.29	14.03	11.09	11.73	13.07	15.85	18.74	20.5	21.67
257	21.61	20.69	19.56	15.1	13.86	10.77	11.49	13.2	15.84	18.77	20.44	21.68
258	21.17	20.35	19.22	14.88	13.78	10.59	11.31	13.25	15.98	18.77	20.24	21.58
259	21.18	20.38	19.2	14.87	13.81	10.54	11.3	13.31	16.03	18.66	20.22	21.53
260	21.13	20.46	19.18	14.89	13.75	10.42	11.25	13.27	16.03	18.61	20.18	21.56
261	20.95	20.37	19.13	14.86	13.73	10.35	11.15	13.17	16.04	18.43	20.06	21.35
262	20.94	20.41	19.11	14.9	13.74	10.25	11.12	13.08	15.88	18.18	19.94	21.23
263	21.11	20.55	19.15	14.95	13.8	10.22	11.1	13.11	15.89	18.18	19.93	21.32
264	21.52	20.85	19.4	15.04	13.76	10.14	11.03	13.13	15.98	18.64	20.11	21.56
265	21.69	20.91	19.67	15.08	13.69	10.08	10.96	12.96	15.42	17.96	20.22	21.49
266	21.69	20.92	19.52	15.01	13.62	10.04	10.93	12.81	15.17	17.53	20.12	21.41
267	21.56	20.88	19.22	14.96	13.69	9.98	10.92	12.99	15.22	17.86	20.25	21.57
268	21.6	20.86	19.24	14.99	13.71	10.25	10.89	12.56	15.32	18.23	20.3	21.53
269	21.12	20.27	18.89	14.9	13.79	10.62	10.98	12.62	15.6	18.41	19.76	21.08
270	20.33	19.17	18.29	14.54	13.55	10.08	10.87	12.93	15.34	17.44	19.03	20.16
271	20.93	19.93	19.1	14.9	13.72	10.7	11.41	13.07	15.79	18.27	19.91	21.12
272	21.29	20.22	19.24	14.94	13.81	10.93	11.64	13.05	15.75	18.46	20.16	21.43
273	21.67	20.66	19.61	15.15	14.05	11.25	11.82	12.85	15.67	18.57	20.38	21.61
274	21.67	20.67	19.67	15.21	13.95	11.16	11.77	12.9	15.64	18.6	20.36	21.61
275	21.57	20.47	19.42	15.1	13.85	10.71	11.46	13.14	15.8	18.68	20.44	21.69
276	21.27	20.18	19.18	14.96	13.81	10.59	11.33	13.18	15.91	18.5	20.25	21.57
277	21.4	20.48	19.25	15.01	13.8	10.53	11.31	13.23	15.93	18.66	20.39	21.69
278	21.48	20.75	19.4	15.06	13.81	10.41	11.19	13.22	15.99	18.73	20.42	21.74
279	21.2	20.59	19.34	14.98	13.78	10.29	11.16	13.15	16.01	18.6	20.18	21.53
280	21.27	20.63	19.3	14.97	13.78	10.26	11.04	13.1	15.96	18.49	20.11	21.48
281	21.22	20.5	19.18	14.97	13.73	10.14	11.01	13.05	15.91	18.41	20.06	21.3
282	21.46	20.72	19.3	15.01	13.77	10.07	10.96	13.11	15.97	18.63	20.26	21.41
283	21.72	20.94	19.61	15.05	13.67	9.99	10.86	12.98	15.6	18.27	20.38	21.61
284	21.73	20.9	19.58	14.98	13.61	9.89	10.8	12.9	15.28	17.72	20.23	21.5
285	21.69	20.93	19.4	14.99	13.63	9.87	10.79	12.98	15.37	18.02	20.32	21.58
286	21.69	20.91	19.47	15.01	13.57	10.04	10.66	12.55	15.37	18.35	20.39	21.67
287	21.48	20.69	19.25	14.97	13.73	10.58	10.91	12.26	15.49	18.55	20	21.47
288	20.84	19.79	18.67	14.79	13.6	10.44	10.74	12.85	15.61	18.01	19.55	20.82
289	21.02	19.93	19.1	14.87	13.71	10.8	11.46	13.04	15.6	18.21	19.99	21.33
290	21.18	20.18	19.21	14.86	13.76	10.82	11.5	13	15.61	18.3	20.17	21.41
291	21.52	20.57	19.55	14.98	13.83	10.95	11.6	12.96	15.59	18.43	20.34	21.54
292	21.58	20.52	19.56	15.04	13.89	10.87	11.58	12.96	15.59	18.48	20.36	21.63
293	21.31	20.16	19.22	14.93	13.74	10.64	11.42	13.05	15.7	18.36	20.23	21.52
294	21.18	20.05	19.13	14.86	13.74	10.48	11.31	13.1	15.81	18.26	20.18	21.51
295	21.28	20.37	19.2	14.9	13.71	10.41	11.26	13.03	15.76	18.4	20.23	21.57
296	21.46	20.66	19.38	15.06	13.78	10.37	11.15	13.04	15.81	18.51	20.3	21.63
297	21.2	20.59	19.28	15.02	13.69	10.31	11.06	13.1	15.87	18.43	20.1	21.57
298	21.17	20.39	19.29	14.89	13.71	10.19	10.97	13.08	15.9	18.43	20.09	21.3
299	21.29	20.41	19.29	15.02	13.66	10.07	10.96	13.1	15.93	18.51	20.15	21.29
300	21.46	20.77	19.38	15.07	13.7	9.95	10.87	13.1	15.97	18.72	20.4	21.53
301	21.77	20.96	19.53	15.08	13.59	9.87	10.8	13	15.75	18.61	20.46	21.75
302	21.78	20.86	19.66	15.06	13.48	9.77	10.66	12.82	15.42	18	20.21	21.5
303	21.82	20.79	19.67	15.01	13.46	9.71	10.61	12.93	15.41	18.07	20.24	21.38
304	21.82	20.86	19.61	15.05	13.42	9.67	10.4	12.61	15.45	18.46	20.43	21.66
305	21.65	20.85	19.45	15.02	13.56	10.27	10.63	12.08	15.36	18.55	20.23	21.62
306	21.29	20.33	19.04	14.89	13.74	10.66	10.88	12.3	15.46	18.44	19.88	21.33
307	20.96	19.96	19.12	14.79	13.69	10.76	11.41	12.93	15.55	18.07	19.8	21.12
308	21.1	20.09	19.23	14.85	13.72	10.64	11.33	12.96	15.64	18.16	20.05	21.23
309	21.39	20.37	19.37	14.86	13.71	10.61	11.3	12.97	15.69	18.28	20.36	21.43
310	21.42	20.42	19.44	14.93	13.75	10.56	11.3	13.03	15.69	18.38	20.38	21.53
311	21.13	20.12	19.18	14.89	13.72	10.43	11.2	13.02	15.85	18.26	20.23	21.37
312	21.11	20.15	19.11	14.91	13.67	10.35	11.1	12.97	15.87	18.27	20.21	21.36
313	21.24	20.29	19.15	14.9	13.75	10.32	11.1	13.03	15.9	18.31	20.22	21.53
314	21.4	20.56	19.31	14.96	13.71	10.25	11.03	13.05	15.82	18.38	20.19	21.61
315	21.37	20.55	19.32	14.94	13.63	10.16	11.04	13.03	15.85	18.37	20.12	21.55
316	21.25	20.35	19.23	14.93	13.63	10.14	10.85	12.99	15.79	18.27	19.95	21.34
317	21.26	20.49	19.23	15.01	13.57	10.13	10.76	12.96	15.83	18.32	20.02	21.3
318	21.38	20.66	19.32	15.05	13.55	9.88	10.63	13	15.89	18.49	20.19	21.42
319	21.56	20.95	19.38	15.07	13.63	9.76	10.71	13.08	15.89	18.7	20.54	21.7
320	21.85	20.92	19.62	15.08	13.6	9.73	10.62	12.99	15.67	18.57	20.42	21.67
321	21.86	20.74	19.73	15.08	13.4	9.56	10.4	12.77	15.32	18.05	20.13	21.47
322	21.84	20.73	19.61	15.07	13.33	9.51	10.16	12.36	15.16	18.16	20.29	21.49
323	21.76	20.75	19.51	14.98	13.53	10.02	10.51	11.96	15.1	18.21	20.32	21.51
324	21.55	20.64	19.32	14.99	13.86	10.62	10.83	12.02	15.15	18.11	20.11	21.46
325	21.05	20.06	19.22	14.8	13.69	10.73	11.37	12.88	15.51	17.96	19.81	21.14
326	21.31	20.33	19.4	14.86	13.72	10.68	11.33	12.91	15.55	18.13	20.15	21.36
327	21.56	20.58	19.58	14.9	13.79	10.62	11.3	12.9	15.56	18.3	20.29	21.49
328	21.43	20.42	19.41	14.91	13.68	10.52	11.2	12.94	15.64	18.24	20.28	21.37
329	21.06	20.03	19.13	14.88	13.68	10.38	11.05	12.92	15.83	18.11	20.08	21.25
330	21.17	20.17	19.16	14.9	13.63	10.36	11.02	12.94	15.77	18.16	20.21	21.37
331	21.4	20.47	19.25	14.93	13.69	10.28	11.01	12.99	15.82	18.28	20.25	21.5
332	21.64	20.69	19.42	14.95	13.67	10.16	10.98	13	15.82	18.37	20.23	21.61
333	21.71	20.68	19.41	14.98	13.66	10.11	10.93	12.98	15.85	18.43	20.24	21.61
334	21.56	20.59	19.28	14.98	13.58	9.99	10.82	13	15.81	18.37	20.13	21.48
335	21.38	20.63	19.23	15.01	13.51	9.99	10.63	12.92	15.76	18.26	20.06	21.36
336	21.41	20.72	19.31	15.01	13.48	9.8	10.53	12.96	15.78	18.25	20.1	21.4
337	21.49	20.84	19.39	15	13.49	9.62	10.52	12.99	15.79	18.49	20.39	21.54
338	21.77	21.02	19.58	15.06	13.56	9.65	10.55	12.99	15.77	18.7	20.6	21.78
339	21.92	20.92	19.68	15.1	13.51	9.63	10.53	12.99	15.72	18.69	20.51	21.77
340	21.92	20.78	19.66	15	13.37	9.41	10.12	12.39	15.18	18.08	20.3	21.48
341	21.86	20.59	19.6	15.29	13.66	10.04	10.48	12.01	14.91	17.57	20.11	21.39
342	21.68	20.65	19.49	15.38	14.08	10.61	10.86	12	14.89	17.64	20.01	21.33
343	21.29	20.32	19.05	14.87	13.65	10.33	10.53	12.22	15.3	18.29	20.09	21.41
344	20.94	19.77	18.77	14.81	13.34	9.83	10.17	12.91	15.52	18.18	19.81	21.11
345	20.81	19.5	18.62	14.82	13.46	9.77	10.26	13.07	15.57	17.86	19.6	20.88
346	20.54	19.13	18.47	14.7	13.5	9.78	10.5	13.04	15.26	17.42	19.17	20.33
347	20.51	19.04	18.33	14.66	13.63	9.92	10.75	12.87	14.98	17.26	18.93	20.09
348	20.72	19.19	18.51	14.81	13.78	9.94	10.85	12.9	15.07	17.37	19.07	20.27
349	20.99	19.96	19.16	14.79	13.57	10.52	11.16	12.81	15.43	17.86	19.74	20.98
350	21.21	20.21	19.35	14.73	13.7	10.56	11.27	12.76	15.43	17.99	20	21.22
351	21.3	20.37	19.54	14.74	13.68	10.66	11.3	12.73	15.37	18.09	20.13	21.3
352	21.11	20.21	19.33	14.77	13.65	10.46	11.15	12.83	15.53	17.91	19.94	21.12
353	20.8	19.98	19.06	14.83	13.57	10.33	11.03	12.83	15.65	17.97	19.79	20.89
354	20.91	20.05	19.09	14.82	13.58	10.26	11.01	12.84	15.68	17.95	19.8	20.9
355	21.17	20.27	19.18	14.8	13.64	10.24	10.98	12.89	15.7	18.02	19.94	21.15
356	21.6	20.67	19.51	14.86	13.58	10.14	10.89	12.91	15.72	18.15	20.17	21.47
357	21.78	20.78	19.65	14.93	13.57	10.01	10.78	12.93	15.77	18.25	20.26	21.58
358	21.73	20.77	19.52	14.97	13.53	9.92	10.76	12.95	15.79	18.3	20.14	21.62
359	21.64	20.86	19.46	14.99	13.51	9.76	10.65	12.95	15.76	18.39	20.21	21.63
360	21.71	20.93	19.52	15	13.46	9.63	10.59	12.93	15.76	18.36	20.27	21.62
361	21.59	20.83	19.53	14.99	13.39	9.58	10.46	12.91	15.73	18.43	20.29	21.57
362	21.66	20.89	19.48	14.97	13.47	9.52	10.51	12.92	15.69	18.44	20.49	21.65
363	21.68	20.88	19.5	14.99	13.46	9.51	10.44	12.94	15.75	18.57	20.52	21.67
364	21.93	20.83	19.63	15.04	13.33	9.29	10.06	12.44	15.35	18.3	20.44	21.65
365	21.9	20.61	19.68	15.33	13.48	9.64	10.18	11.9	14.9	17.61	20.11	21.5
366	21.81	20.6	19.68	15.77	14.11	10.51	10.77	12.14	14.92	17.53	20.12	21.43
367	21.66	20.61	19.4	15.34	13.96	10.44	10.65	11.98	14.98	17.89	20.03	21.4
368	21.26	20.33	19.07	14.85	13.36	9.87	10.1	12.7	15.5	18.32	20.08	21.32
369	21.03	19.88	18.79	14.87	13.37	9.57	10.07	12.95	15.55	18.2	19.82	21.1
370	20.92	19.67	18.74	14.85	13.38	9.82	10.2	13.11	15.55	17.92	19.7	20.93
371	20.75	19.29	18.48	14.73	13.51	9.85	10.39	13.08	15.32	17.53	19.38	20.46
372	20.54	19.04	18.44	14.69	13.65	9.83	10.67	12.94	15.05	17.29	18.92	20.05
373	20.95	19.88	19.18	14.74	13.59	10.46	11.09	12.66	15.46	17.77	19.75	20.97
374	21.18	20.07	19.32	14.76	13.61	10.41	11.07	12.7	15.39	17.85	19.91	21.07
375	21.36	20.36	19.55	14.75	13.65	10.54	11.2	12.67	15.36	18.11	20.11	21.27
376	21.05	20.08	19.3	14.71	13.6	10.39	11.09	12.7	15.42	17.9	19.83	21.03
377	20.69	19.85	19.05	14.84	13.57	10.27	10.96	12.75	15.56	17.84	19.7	20.78
378	20.71	19.86	19.08	14.85	13.55	10.22	10.89	12.71	15.51	17.89	19.78	20.7
379	20.88	19.98	19.11	14.87	13.61	10.14	10.92	12.75	15.55	17.87	19.82	20.88
380	21.27	20.32	19.25	14.82	13.53	10.07	10.83	12.81	15.59	18	19.87	21.17
381	21.49	20.68	19.48	14.86	13.48	9.97	10.74	12.87	15.67	18.05	20.02	21.4
382	21.53	20.66	19.46	14.88	13.45	9.82	10.65	12.85	15.69	18.14	19.94	21.51
383	21.43	20.77	19.46	14.92	13.41	9.72	10.57	12.88	15.67	18.18	20.02	21.52
384	21.46	20.76	19.41	14.87	13.33	9.61	10.39	12.85	15.63	18.23	20.06	21.52
385	21.49	20.82	19.49	14.96	13.29	9.44	10.29	12.91	15.62	18.34	20.31	21.61
386	21.78	20.84	19.62	14.96	13.26	9.29	10.28	12.91	15.68	18.49	20.53	21.7
387	21.81	20.82	19.63	14.95	13.35	9.31	10.26	12.93	15.69	18.57	20.45	21.76
388	21.9	20.75	19.61	14.99	13.26	9.22	10.08	12.77	15.46	18.42	20.34	21.78
389	22	20.67	19.63	15.01	13.13	9.13	9.67	11.92	14.95	17.8	20.2	21.52
390	21.92	20.63	19.7	15.45	13.72	9.85	10.3	11.89	14.87	17.62	20.11	21.43
391	21.82	20.59	19.64	15.62	14.1	10.38	10.66	11.89	14.88	17.68	20.06	21.37
392	21.53	20.56	19.31	15.03	13.68	9.98	10.25	12.38	15.28	18.19	20.11	21.44
393	21.22	20.26	19	14.93	13.34	9.47	9.99	12.93	15.47	18.29	20.01	21.27
394	20.92	19.75	18.73	14.86	13.49	9.55	10.19	13.05	15.55	17.93	19.74	20.89
395	20.91	19.55	18.73	14.9	13.54	9.62	10.26	13.16	15.48	17.66	19.6	20.65
396	20.72	19.24	18.54	14.78	13.54	9.81	10.35	13.14	15.27	17.43	19.35	20.3
397	21.16	20.06	19.31	14.69	13.62	10.45	11.11	12.59	15.28	17.71	19.89	21.17
398	21.07	19.92	19.26	14.65	13.56	10.38	11.03	12.67	15.33	17.72	19.87	21.14
399	21.01	19.98	19.27	14.71	13.58	10.31	10.96	12.69	15.36	17.76	19.87	21.07
400	20.91	19.92	19.27	14.76	13.51	10.32	10.96	12.72	15.45	17.74	19.72	20.91
401	20.83	19.89	19.18	14.81	13.55	10.21	10.9	12.7	15.55	17.82	19.74	20.8
402	20.74	19.87	19.09	14.81	13.55	10.13	10.9	12.72	15.55	17.8	19.67	20.71
403	20.84	19.99	19.15	14.77	13.49	10.08	10.86	12.75	15.58	17.89	19.76	20.85
404	20.96	20.12	19.14	14.76	13.49	9.96	10.77	12.77	15.54	17.89	19.77	20.92
405	21.18	20.43	19.34	14.85	13.46	9.88	10.7	12.83	15.65	17.98	19.91	21.23
406	21.43	20.6	19.41	14.84	13.48	9.8	10.61	12.83	15.59	18.06	19.98	21.39
407	21.53	20.76	19.46	14.87	13.36	9.69	10.52	12.79	15.6	18.13	20.1	21.49
408	21.54	20.73	19.49	14.88	13.29	9.77	10.24	12.73	15.52	18.22	20.22	21.55
409	21.6	20.79	19.49	14.95	13.23	9.55	10.11	12.77	15.59	18.32	20.35	21.63
410	21.75	20.75	19.59	14.94	13.24	9.3	10.12	12.87	15.62	18.41	20.45	21.66
411	21.83	20.71	19.66	14.94	13.22	9.17	10.12	12.84	15.58	18.53	20.41	21.7
412	21.78	20.64	19.59	14.92	13.12	9.17	9.88	12.74	15.47	18.41	20.2	21.65
413	21.81	20.71	19.58	14.93	13.11	9.07	9.83	12.61	15.38	18.4	20.28	21.68
414	21.88	20.71	19.59	15.02	13.22	9.2	9.84	12.2	15.23	18.24	20.34	21.59
415	21.97	20.63	19.62	15.44	13.76	9.85	10.09	11.79	14.92	17.79	20.13	21.41
416	21.71	20.63	19.58	15.45	14.06	10.31	10.46	11.89	14.97	17.93	20.06	21.38
417	21.3	20.46	19.19	14.96	13.6	9.86	10.14	12.53	15.22	18.15	20.12	21.36
418	20.96	19.86	18.88	14.9	13.5	9.47	10.18	13.09	15.5	18.03	19.88	20.92
419	20.92	19.63	18.76	14.92	13.63	9.66	10.4	13.13	15.51	17.83	19.79	20.63
420	20.83	19.43	18.73	14.89	13.58	9.64	10.31	13.09	15.41	17.58	19.53	20.42
421	21.21	20.01	19.36	14.63	13.55	10.35	11.01	12.61	15.29	17.68	19.81	21.2
422	21.06	19.88	19.26	14.61	13.48	10.37	10.98	12.52	15.17	17.67	19.77	21.11
423	21.12	20.04	19.49	14.71	13.62	10.52	11.07	12.41	15.16	17.77	19.79	21.09
424	21.1	20.09	19.49	14.74	13.6	10.48	11.03	12.46	15.18	17.71	19.74	21.02
425	21.15	20.18	19.49	14.76	13.52	10.31	10.9	12.6	15.33	17.77	19.74	21.01
426	20.96	20.04	19.26	14.73	13.5	10.12	10.83	12.73	15.56	17.81	19.76	20.89
427	21	20.05	19.22	14.79	13.52	10.04	10.79	12.76	15.58	17.92	19.82	20.94
428	21	20.06	19.16	14.81	13.53	10.04	10.73	12.74	15.53	17.87	19.83	20.99
429	21.08	20.39	19.31	14.84	13.52	9.91	10.69	12.74	15.56	17.97	19.9	21.08
430	21.28	20.5	19.36	14.85	13.51	9.81	10.67	12.78	15.54	18.03	19.99	21.26
431	21.36	20.58	19.4	14.82	13.38	9.66	10.45	12.81	15.5	18.02	19.98	21.41
432	21.46	20.68	19.44	14.84	13.29	9.8	10.22	12.67	15.47	18.17	20.11	21.5
433	21.71	20.75	19.59	14.9	13.22	9.67	9.99	12.65	15.5	18.31	20.41	21.63
434	21.8	20.65	19.7	14.93	13.26	9.5	9.9	12.68	15.5	18.36	20.42	21.68
435	21.8	20.61	19.75	15.04	13.24	9.39	9.84	12.71	15.43	18.34	20.23	21.59
436	21.7	20.59	19.57	14.93	13.15	9.36	9.75	12.7	15.41	18.29	20.12	21.56
437	21.64	20.63	19.42	14.93	13.1	9.1	9.91	12.83	15.45	18.39	20.34	21.64
438	21.8	20.69	19.49	14.92	13.16	9.13	9.96	12.71	15.43	18.45	20.4	21.64
439	21.94	20.7	19.69	15.22	13.51	9.5	9.83	11.99	15.17	18.19	20.31	21.54
440	21.77	20.64	19.67	15.51	14.17	10.41	10.5	11.83	14.92	18.01	20.26	21.36
441	21.51	20.68	19.48	15.02	13.78	10	10.13	12.44	15.21	18.27	20.26	21.48
442	21.28	20.36	19.2	14.98	13.46	9.42	10.13	12.98	15.52	18.23	20.07	21.28
443	21.01	19.84	18.91	14.95	13.64	9.61	10.33	13.14	15.54	17.97	19.85	20.9
444	20.89	19.51	18.74	14.95	13.68	9.69	10.35	13.12	15.43	17.77	19.72	20.62
445	21.17	20.01	19.4	14.66	13.56	10.29	10.94	12.53	15.34	17.54	19.67	21.06
446	21.02	19.87	19.3	14.6	13.51	10.26	10.92	12.46	15.24	17.57	19.66	20.95
447	21.2	19.95	19.45	14.62	13.55	10.41	10.99	12.42	15.19	17.9	19.9	21.24
448	21.19	20.07	19.52	14.67	13.56	10.48	11.04	12.34	15.11	17.78	19.82	21.15
449	21.27	20.32	19.59	14.72	13.52	10.37	10.87	12.49	15.22	17.74	19.84	21.18
450	21.04	20.16	19.34	14.64	13.45	10.07	10.71	12.64	15.29	17.62	19.7	20.94
451	21.03	20.03	19.16	14.63	13.41	9.98	10.69	12.68	15.42	17.71	19.66	20.93
452	21.03	20.1	19.2	14.68	13.44	9.94	10.66	12.65	15.46	17.78	19.72	21
453	21.2	20.43	19.35	14.75	13.45	9.86	10.59	12.74	15.49	17.87	19.83	21.04
454	21.29	20.53	19.46	14.76	13.4	9.78	10.49	12.72	15.5	17.9	19.94	21.12
455	21.32	20.54	19.49	14.79	13.35	9.64	10.36	12.74	15.45	18	20	21.36
456	21.5	20.67	19.54	14.89	13.24	9.61	10.2	12.71	15.44	18.07	20.18	21.53
457	21.62	20.6	19.61	14.93	13.24	9.73	10.11	12.64	15.35	18.11	20.22	21.48
458	21.67	20.6	19.62	14.96	13.27	9.64	9.93	12.6	15.34	18.17	20.22	21.49
459	21.61	20.51	19.64	15	13.34	9.52	9.87	12.62	15.31	18.06	20.16	21.48
460	21.52	20.52	19.42	14.82	13.17	9.35	9.87	12.73	15.39	18.1	20.16	21.47
461	21.53	20.59	19.42	14.84	13.12	9.13	10	12.79	15.42	18.16	20.24	21.52
462	21.79	20.67	19.51	14.93	13.13	9.1	9.9	12.73	15.43	18.34	20.35	21.59
463	21.81	20.73	19.66	15.19	13.48	9.41	9.8	12.29	15.27	18.36	20.38	21.58
464	21.69	20.71	19.69	15.45	14.08	10.17	10.31	11.88	15.1	18.27	20.33	21.53
465	21.62	20.71	19.59	15.19	13.83	9.94	10.08	12.42	15.3	18.41	20.4	21.63
466	21.49	20.6	19.39	15.01	13.48	9.61	9.95	12.82	15.4	18.22	20.16	21.49
467	21.15	20.11	19.04	14.94	13.49	9.55	10.12	12.95	15.4	18.07	19.94	21.11
468	20.98	19.66	18.87	14.94	13.65	9.66	10.39	13.12	15.54	17.83	19.74	20.7
469	21.11	20.19	19.32	14.56	13.38	9.96	10.6	12.58	15.26	17.64	19.6	20.92
470	21.15	20.29	19.39	14.65	13.36	9.96	10.55	12.62	15.28	17.65	19.66	21.07
471	21.26	20.45	19.53	14.72	13.42	9.92	10.49	12.6	15.32	17.73	19.75	21.17
472	21.28	20.45	19.57	14.73	13.34	9.88	10.35	12.6	15.33	17.73	19.76	21.16
473	21.23	20.43	19.51	14.77	13.26	9.65	10.28	12.68	15.32	17.83	19.86	21.23
474	21.33	20.49	19.47	14.74	13.23	9.55	10.22	12.69	15.32	17.86	19.95	21.38
475	21.42	20.5	19.52	14.84	13.28	9.79	10.18	12.48	15.18	17.9	20	21.31
476	21.5	20.46	19.52	14.86	13.37	9.88	10.16	12.44	15.16	17.96	20.11	21.36
477	21.44	20.48	19.44	14.81	13.29	9.69	9.92	12.58	15.31	17.87	20.08	21.35
478	21.51	20.49	19.37	14.75	13.14	9.34	9.9	12.77	15.39	17.95	20.18	21.38
479	21.63	20.57	19.36	14.79	13.16	9.13	10.01	12.85	15.39	18.13	20.21	21.46
480	21.75	20.59	19.59	14.98	13.34	9.34	9.76	12.54	15.31	18.27	20.12	21.45
481	21.83	20.64	19.75	15.38	13.89	9.97	10.11	11.98	15.08	18.28	20.25	21.47
482	21.48	20.49	19.61	15.44	14.19	10.46	10.53	11.78	15	18.08	20.16	21.38
483	21.6	20.68	19.65	15.32	14.1	10.2	10.33	12.26	15.28	18.28	20.31	21.6
484	21.48	20.57	19.48	15.08	13.77	9.93	10.02	12.57	15.2	18.18	20.17	21.46
485	21.27	20.32	19.18	14.89	13.55	9.75	10.02	12.86	15.26	18.06	20.02	21.27
486	21.1	19.88	18.97	14.98	13.59	9.6	10.26	13.1	15.51	18.02	19.97	21.02
487	21.2	20.29	19.46	14.53	13.38	9.95	10.51	12.48	15.07	17.54	19.64	21.03
488	21.29	20.4	19.49	14.65	13.38	9.87	10.5	12.5	15.12	17.62	19.76	21.13
489	21.11	20.35	19.47	14.69	13.42	9.97	10.39	12.46	15.09	17.58	19.67	21
490	20.98	20.24	19.42	14.58	13.3	9.88	10.39	12.49	15.2	17.56	19.58	20.94
491	20.91	20.25	19.41	14.66	13.25	9.73	10.25	12.58	15.26	17.68	19.64	21.01
492	20.99	20.25	19.21	14.56	13.19	9.62	10.19	12.55	15.21	17.61	19.64	21.05
493	21.03	20.26	19.19	14.6	13.2	9.6	10.12	12.57	15.2	17.57	19.68	21.05
494	21.05	20.31	19.25	14.59	13.18	9.62	10.07	12.53	15.19	17.61	19.74	21.13
495	21.16	20.4	19.25	14.64	13.17	9.55	9.94	12.63	15.27	17.73	19.85	21.2
496	21.33	20.47	19.28	14.69	13.16	9.33	9.98	12.74	15.31	17.81	20	21.29
497	21.44	20.45	19.31	14.78	13.21	9.23	9.99	12.78	15.3	17.96	20.11	21.35
498	21.66	20.54	19.53	14.95	13.39	9.46	9.88	12.46	15.14	18.08	20.03	21.33
499	21.75	20.55	19.8	15.56	14.11	10.29	10.44	11.88	15	18.09	20.14	21.31
500	21.52	20.54	19.72	15.64	14.34	10.51	10.7	11.81	15.03	18.1	20.17	21.35
501	21.57	20.54	19.73	15.68	14.4	10.55	10.62	11.94	15.16	18.17	20.22	21.45
502	21.55	20.61	19.62	15.42	14.19	10.39	10.38	12.28	15.24	18.18	20.28	21.45
503	21.36	20.47	19.36	15.12	13.97	10.25	10.24	12.71	15.23	18.07	20.15	21.37
504	21.3	20.25	19.21	14.99	13.59	9.69	10.17	13.09	15.55	18.11	20.14	21.29
505	21.28	20.37	19.62	14.66	13.37	9.85	10.47	12.47	15.07	17.68	19.76	21.17
506	21.18	20.44	19.54	14.7	13.36	9.82	10.43	12.51	15.16	17.63	19.79	21.12
507	20.99	20.34	19.42	14.6	13.3	9.74	10.39	12.53	15.05	17.57	19.66	20.95
508	20.88	20.24	19.35	14.57	13.26	9.68	10.38	12.5	15.16	17.61	19.63	20.91
509	20.82	20.15	19.23	14.54	13.28	9.7	10.25	12.54	15.11	17.6	19.59	20.87
510	20.74	20.05	19.13	14.54	13.19	9.66	10.2	12.48	15.15	17.55	19.51	20.87
511	20.76	20.1	19.05	14.61	13.17	9.5	10.18	12.6	15.2	17.57	19.62	20.98
512	20.83	20.16	19.08	14.64	13.17	9.42	10.1	12.63	15.19	17.58	19.7	21.05
513	20.9	20.22	19.08	14.59	13.16	9.4	10.04	12.62	15.15	17.61	19.72	21.11
514	21.04	20.31	19.18	14.58	13.21	9.34	10.03	12.7	15.23	17.66	19.84	21.17
515	21.21	20.45	19.23	14.69	13.26	9.4	10.1	12.7	15.24	17.8	20.01	21.26
516	21.49	20.48	19.49	14.92	13.38	9.46	9.94	12.58	15.2	18	20.04	21.3
517	21.64	20.46	19.73	15.61	14.1	10.26	10.48	11.93	15.02	17.99	20.06	21.21
518	21.5	20.43	19.74	15.85	14.3	10.55	10.7	11.8	14.95	17.99	20.04	21.23
519	21.45	20.41	19.69	15.83	14.35	10.6	10.7	11.83	15.03	17.97	20.05	21.24
520	21.55	20.64	19.73	15.72	14.46	10.63	10.69	12.06	15.23	18.21	20.29	21.54
521	21.36	20.46	19.49	15.38	14.31	10.47	10.47	12.5	15.26	18.05	20.15	21.41
522	21.49	20.54	19.46	15.14	14.03	10.12	10.21	12.95	15.52	18.11	20.23	21.46
523	21.36	20.5	19.82	14.73	13.39	9.85	10.44	12.5	15.12	17.75	19.81	21.24
524	21.17	20.4	19.66	14.68	13.39	9.81	10.41	12.52	15.13	17.61	19.73	21.11
525	21	20.39	19.54	14.62	13.36	9.71	10.36	12.5	15.15	17.57	19.75	21.06
526	21.01	20.41	19.5	14.58	13.29	9.68	10.33	12.55	15.15	17.63	19.72	21.02
527	20.98	20.26	19.42	14.66	13.38	9.77	10.27	12.43	15.01	17.58	19.64	21.07
528	20.75	20.07	19.15	14.52	13.3	9.75	10.16	12.38	15.04	17.49	19.49	21
529	20.8	20.12	19.12	14.57	13.21	9.58	10.08	12.51	15.12	17.58	19.61	21.02
530	20.91	20.16	19.14	14.61	13.19	9.43	10.04	12.58	15.22	17.61	19.69	21.11
531	20.92	20.12	19.15	14.62	13.15	9.35	10.07	12.58	15.15	17.61	19.75	21.12
532	20.86	20.11	19.07	14.58	13.22	9.4	10.11	12.68	15.21	17.62	19.81	21
533	20.98	20.21	19.08	14.64	13.33	9.48	10.17	12.68	15.21	17.63	19.88	21.02
534	21.28	20.36	19.33	14.81	13.34	9.44	9.98	12.65	15.17	17.81	20.04	21.21
535	21.5	20.42	19.63	15.42	14.07	10.22	10.44	11.96	14.96	17.85	20.04	21.19
536	21.32	20.23	19.56	15.73	14.24	10.5	10.65	11.77	14.8	17.71	19.84	21.05
537	21.11	20.19	19.48	15.66	14.23	10.49	10.7	11.8	14.82	17.67	19.76	21.08
538	21.39	20.54	19.66	15.68	14.4	10.63	10.72	11.98	15.17	18.02	20.15	21.45
539	21.52	20.61	19.54	15.46	14.33	10.5	10.5	12.48	15.38	18.16	20.25	21.53
540	21.56	20.64	19.62	15.47	14.37	10.46	10.54	12.63	15.46	18.14	20.28	21.53
541	21.52	20.48	19.87	14.77	13.47	9.82	10.43	12.49	15.07	17.71	19.86	21.32
542	21.26	20.47	19.79	14.7	13.4	9.75	10.38	12.48	15.11	17.64	19.83	21.26
543	21.17	20.4	19.68	14.62	13.39	9.76	10.33	12.43	15.05	17.57	19.74	21.18
544	21.15	20.41	19.61	14.73	13.38	9.73	10.27	12.5	15.05	17.64	19.76	21.17
545	21.11	20.42	19.5	14.78	13.51	9.78	10.27	12.3	14.9	17.54	19.68	21.12
546	20.85	20.2	19.2	14.62	13.5	9.86	10.24	12.29	14.89	17.45	19.55	21.06
547	20.8	20.18	19.13	14.58	13.32	9.63	10.1	12.49	15.08	17.55	19.61	21.06
548	20.87	20.14	19.15	14.62	13.23	9.48	10.1	12.52	15.13	17.63	19.69	21.13
549	20.89	20.09	19.15	14.66	13.26	9.41	10.1	12.6	15.18	17.63	19.78	21.14
550	20.76	19.96	18.98	14.64	13.23	9.48	10.18	12.63	15.18	17.55	19.78	20.95
551	20.81	19.9	18.94	14.69	13.4	9.49	10.24	12.67	15.24	17.59	19.84	20.88
552	21.04	20.19	19.11	14.69	13.31	9.43	10.01	12.59	15.18	17.67	19.96	21.08
553	21.3	20.31	19.4	15.21	13.85	9.99	10.33	12.08	14.94	17.75	19.97	21.22
554	21.05	20.12	19.32	15.44	14.12	10.37	10.57	11.78	14.73	17.49	19.66	20.94
555	20.94	20.07	19.3	15.4	14.12	10.44	10.69	11.86	14.78	17.45	19.55	20.89
556	21.3	20.32	19.56	15.59	14.3	10.53	10.69	11.91	15.01	17.79	19.89	21.22
557	21.46	20.54	19.58	15.51	14.4	10.54	10.62	12.42	15.31	18.06	20.22	21.46
558	21.55	20.61	19.69	15.67	14.51	10.58	10.74	12.41	15.38	18.13	20.34	21.53
559	21.48	20.43	19.87	14.72	13.41	9.82	10.36	12.51	15.1	17.73	19.88	21.34
560	21.41	20.45	19.79	14.76	13.42	9.78	10.37	12.55	15.15	17.73	19.88	21.3
561	21.41	20.44	19.74	14.76	13.39	9.71	10.33	12.42	15.04	17.65	19.84	21.31
562	21.36	20.5	19.67	14.85	13.37	9.68	10.27	12.44	15.04	17.68	19.85	21.3
563	21.19	20.42	19.59	14.84	13.49	9.74	10.28	12.27	14.93	17.59	19.72	21.2
564	20.87	20.26	19.4	14.78	13.55	9.85	10.31	12.16	14.93	17.47	19.55	21.1
565	20.9	20.26	19.25	14.66	13.33	9.68	10.16	12.46	15.03	17.56	19.63	21.16
566	20.91	20.21	19.22	14.66	13.28	9.54	10.16	12.55	15.24	17.64	19.78	21.18
567	20.92	20.14	19.17	14.7	13.32	9.46	10.15	12.62	15.17	17.64	19.79	21.15
568	20.76	19.89	19.02	14.63	13.4	9.59	10.26	12.69	15.23	17.63	19.81	21.02
569	20.83	19.84	18.98	14.71	13.49	9.69	10.33	12.74	15.19	17.6	19.85	20.93
570	21.09	20.22	19.16	14.73	13.31	9.43	10.01	12.64	15.16	17.71	20.01	21.12
571	21.33	20.31	19.44	15.12	13.78	9.92	10.27	12.21	14.89	17.7	19.94	21.16
572	21.12	20.06	19.29	15.42	14.1	10.29	10.5	11.94	14.77	17.46	19.67	20.94
573	20.88	19.94	19.22	15.24	14.05	10.37	10.5	11.99	14.77	17.33	19.4	20.79
574	21.12	20.2	19.46	15.47	14.22	10.46	10.62	11.91	14.89	17.55	19.71	20.98
575	21.39	20.42	19.55	15.53	14.33	10.51	10.66	12.24	15.19	17.86	20.04	21.28
576	21.43	20.45	19.55	15.59	14.39	10.55	10.7	12.34	15.18	17.89	20.07	21.35
577	21.46	20.4	19.87	14.88	13.52	9.91	10.42	12.38	14.94	17.73	19.82	21.36
578	21.28	20.35	19.77	14.83	13.44	9.81	10.41	12.45	15.06	17.66	19.83	21.25
579	21.46	20.41	19.8	14.78	13.42	9.76	10.35	12.54	15.13	17.72	19.89	21.41
580	21.52	20.51	19.77	14.88	13.38	9.74	10.32	12.51	15.01	17.76	19.9	21.35
581	21.34	20.47	19.73	14.94	13.5	9.72	10.29	12.26	14.97	17.65	19.76	21.31
582	21.06	20.27	19.44	14.78	13.5	9.83	10.29	12.24	14.94	17.44	19.56	21.15
583	20.96	20.21	19.39	14.63	13.42	9.75	10.24	12.36	15.03	17.45	19.55	21.17
584	20.97	20.28	19.33	14.64	13.32	9.61	10.13	12.53	15.1	17.59	19.73	21.13
585	21.02	20.22	19.25	14.67	13.33	9.47	10.13	12.62	15.25	17.65	19.79	21.19
586	21.01	20.08	19.16	14.7	13.42	9.63	10.29	12.69	15.28	17.67	19.92	21.22
587	21.04	20.08	19.14	14.69	13.41	9.65	10.33	12.69	15.26	17.7	20.02	21.23
588	21.31	20.35	19.32	14.83	13.32	9.45	9.99	12.52	14.99	17.75	20.07	21.28
589	21.42	20.33	19.52	15.16	13.86	10	10.31	12.06	14.83	17.6	19.92	21.12
590	21	20.02	19.29	15.16	14.05	10.29	10.53	11.89	14.77	17.43	19.71	20.89
591	20.77	19.79	19.17	15.01	13.96	10.31	10.46	12.09	14.82	17.32	19.47	20.74
592	20.99	19.99	19.34	15.31	14.13	10.37	10.59	11.97	14.82	17.41	19.59	20.84
593	21.37	20.3	19.57	15.55	14.31	10.48	10.64	12.18	15.08	17.75	19.91	21.17
594	21.49	20.42	19.64	15.6	14.36	10.52	10.65	12.35	15.12	17.88	20.05	21.35
595	21.64	20.63	20.15	15.46	13.79	10.07	10.62	11.98	14.82	17.66	19.87	21.39
596	21.52	20.6	20.04	15.33	13.75	10.06	10.56	12.09	14.91	17.72	19.85	21.41
597	21.47	20.52	19.88	14.92	13.5	9.73	10.33	12.47	15.05	17.76	19.94	21.41
598	21.55	20.5	19.88	15.04	13.53	9.71	10.33	12.48	15.03	17.76	19.93	21.43
599	21.48	20.54	19.88	15.21	13.71	9.88	10.41	12.15	14.86	17.67	19.87	21.35
600	21.32	20.41	19.64	14.99	13.69	9.93	10.41	12.27	14.9	17.56	19.7	21.28
601	21.12	20.27	19.51	14.77	13.58	9.87	10.25	12.39	15.02	17.55	19.66	21.19
602	21.02	20.18	19.33	14.68	13.44	9.8	10.17	12.49	15.1	17.5	19.64	21.09
603	20.96	20.09	19.2	14.67	13.39	9.58	10.13	12.62	15.17	17.54	19.72	21.13
604	21.06	20.09	19.18	14.66	13.4	9.57	10.27	12.72	15.21	17.61	19.9	21.19
605	21.26	20.29	19.35	14.74	13.4	9.59	10.28	12.72	15.23	17.78	20.16	21.37
606	21.44	20.36	19.43	14.82	13.4	9.46	10.02	12.45	14.94	17.8	20.17	21.33
607	21.4	20.31	19.5	15.1	13.78	9.98	10.33	12.02	14.72	17.57	19.99	21.19
608	21.29	20.21	19.47	15.16	14.09	10.26	10.55	11.94	14.72	17.55	19.94	21.15
609	20.88	19.85	19.22	14.89	13.99	10.23	10.47	12.11	14.83	17.44	19.63	20.87
610	20.97	19.91	19.3	15.15	14.08	10.33	10.55	12.14	14.83	17.44	19.6	20.89
611	21.25	20.13	19.53	15.49	14.25	10.42	10.62	12.06	14.93	17.57	19.76	21.06
612	21.47	20.44	19.66	15.65	14.38	10.49	10.67	12.24	15.04	17.83	20.06	21.33
613	21.66	20.6	20.09	15.33	13.68	9.95	10.49	12.16	14.87	17.69	19.87	21.4
614	21.47	20.52	19.96	15.11	13.67	9.93	10.45	12.18	14.9	17.67	19.81	21.35
615	21.44	20.47	19.94	14.9	13.48	9.82	10.35	12.49	15.09	17.73	19.95	21.4
616	21.51	20.53	19.94	15.01	13.5	9.74	10.31	12.54	15.12	17.72	19.91	21.42
617	21.52	20.53	19.97	15.25	13.72	9.83	10.38	12.32	14.97	17.71	19.87	21.41
618	21.39	20.44	19.87	15.19	13.79	9.96	10.49	12.24	14.85	17.59	19.81	21.29
619	21.36	20.39	19.78	15.01	13.65	9.9	10.36	12.37	14.95	17.59	19.82	21.35
620	21.09	20.17	19.42	14.73	13.56	9.75	10.23	12.56	15.07	17.56	19.72	21.22
621	20.88	19.92	19.18	14.63	13.44	9.74	10.18	12.57	15.12	17.45	19.59	21
622	20.89	19.97	19.13	14.63	13.34	9.55	10.1	12.64	15.16	17.5	19.72	21.07
623	21.19	20.28	19.38	14.8	13.38	9.48	10.18	12.69	15.26	17.7	20.07	21.33
624	21.31	20.29	19.49	14.81	13.41	9.49	10.09	12.64	15.11	17.81	20.13	21.32
625	21.12	20.14	19.42	14.8	13.52	9.66	10.1	12.32	14.91	17.64	20.04	21.21
626	21.28	20.2	19.48	14.99	13.82	9.99	10.35	12.13	14.77	17.62	20	21.15
627	21.25	20.11	19.44	15.19	14.13	10.23	10.51	11.99	14.77	17.59	19.91	21.11
628	20.97	19.9	19.24	15.13	14.06	10.35	10.53	12	14.78	17.43	19.64	20.87
629	21	19.99	19.35	15.21	14.18	10.36	10.62	12	14.83	17.44	19.65	20.91
630	21.33	20.25	19.59	15.52	14.29	10.45	10.66	12.08	14.87	17.6	19.9	21.11
631	21.31	20.38	19.84	14.77	13.47	9.82	10.37	12.4	15.04	17.55	19.81	21.23
632	21.25	20.32	19.76	14.74	13.52	9.87	10.43	12.54	15.22	17.63	19.9	21.2
633	21.31	20.42	19.89	14.83	13.51	9.82	10.35	12.53	15.18	17.69	19.92	21.36
634	21.44	20.56	19.94	15.03	13.56	9.86	10.38	12.68	15.29	17.82	20.01	21.5
635	21.48	20.49	20.01	15.2	13.59	9.75	10.37	12.51	15.08	17.7	19.88	21.39
636	21.45	20.5	19.92	15.21	13.77	9.87	10.39	12.38	15	17.61	19.83	21.38
637	21.37	20.37	19.84	14.98	13.66	9.77	10.31	12.51	15.04	17.66	19.87	21.38
638	21.16	20.2	19.5	14.8	13.54	9.66	10.24	12.6	15.21	17.65	19.82	21.26
639	20.9	19.93	19.29	14.71	13.49	9.7	10.21	12.62	15.17	17.55	19.66	21.05
640	20.76	19.82	19.17	14.65	13.48	9.64	10.14	12.6	15.13	17.53	19.71	20.99
641	20.99	20.01	19.25	14.68	13.43	9.53	10.15	12.67	15.22	17.66	19.87	21.2
642	21.19	20.23	19.46	14.78	13.42	9.54	10.16	12.7	15.2	17.79	20.16	21.34
643	21.02	20.06	19.39	14.7	13.42	9.54	10.05	12.51	15.02	17.66	19.99	21.24
644	21.14	20.13	19.48	14.81	13.61	9.69	10.07	12.35	14.91	17.62	20.04	21.2
645	21.37	20.26	19.66	15.13	13.99	10.06	10.34	12.05	14.77	17.62	20.11	21.24
646	21.3	20.21	19.64	15.33	14.2	10.29	10.56	11.88	14.72	17.57	19.94	21.13
647	20.73	19.83	19.21	14.94	14.04	10.29	10.51	12.03	14.67	17.23	19.46	20.69
648	21.01	20.02	19.31	15.11	14.13	10.33	10.56	12.13	14.84	17.44	19.66	20.9
649	21.4	20.52	20.06	14.79	13.46	9.85	10.38	12.49	15.11	17.54	19.84	21.32
650	21.11	20.28	19.72	14.7	13.45	9.85	10.39	12.49	15.16	17.55	19.8	21.13
651	21.27	20.37	19.84	14.81	13.52	9.81	10.39	12.6	15.17	17.61	19.9	21.3
652	21.3	20.45	19.92	14.99	13.58	9.82	10.42	12.63	15.24	17.68	19.9	21.39
653	21.53	20.68	20.1	15.16	13.6	9.8	10.37	12.66	15.22	17.82	20.01	21.53
654	21.63	20.67	20.11	15.23	13.72	9.76	10.36	12.56	15.05	17.75	20.02	21.55
655	21.42	20.44	19.92	15.02	13.71	9.73	10.32	12.6	15.11	17.69	19.94	21.4
656	21.13	20.24	19.57	14.8	13.55	9.65	10.28	12.66	15.2	17.69	19.87	21.3
657	20.95	20.01	19.37	14.78	13.5	9.65	10.25	12.68	15.24	17.65	19.84	21.19
658	20.8	19.84	19.21	14.7	13.45	9.6	10.22	12.66	15.17	17.5	19.7	21.07
659	20.91	19.93	19.19	14.68	13.44	9.57	10.12	12.65	15.18	17.59	19.82	21.13
660	21.17	20.23	19.4	14.8	13.47	9.61	10.19	12.73	15.25	17.74	20.1	21.38
661	21.09	20.1	19.37	14.77	13.42	9.55	10.12	12.61	15.14	17.73	20.03	21.29
662	21.08	20.17	19.43	14.81	13.51	9.49	10.09	12.48	15.01	17.67	20.04	21.25
663	21.36	20.36	19.7	15.15	13.92	9.92	10.29	12.05	14.83	17.62	20.13	21.26
664	21.32	20.28	19.69	15.46	14.22	10.3	10.53	11.86	14.65	17.54	19.99	21.15
665	20.57	19.68	19.13	14.75	13.97	10.16	10.46	12.02	14.71	17.2	19.39	20.7
666	20.7	19.81	19.13	14.79	13.95	10.26	10.46	12.23	14.72	17.28	19.52	20.81
667	21.26	20.38	19.89	14.73	13.53	9.87	10.37	12.41	14.97	17.4	19.62	21.22
668	21.02	20.11	19.64	14.59	13.48	9.84	10.43	12.49	15.1	17.39	19.59	21.05
669	21.02	20.19	19.57	14.65	13.57	9.91	10.46	12.59	15.1	17.44	19.68	21.09
670	21.19	20.4	19.82	14.92	13.63	9.85	10.43	12.61	15.28	17.61	19.86	21.32
671	21.43	20.65	20.04	15.04	13.69	9.84	10.46	12.67	15.26	17.7	19.94	21.5
672	21.47	20.65	20.08	15.07	13.65	9.79	10.43	12.68	15.19	17.77	20.03	21.55
673	21.46	20.64	20.02	15.12	13.71	9.78	10.4	12.66	15.21	17.76	20	21.49
674	21.3	20.48	19.89	15.03	13.69	9.73	10.36	12.69	15.25	17.75	20.06	21.49
675	21.29	20.41	19.7	14.93	13.59	9.65	10.26	12.66	15.25	17.77	20.05	21.46
676	21.1	20.23	19.5	14.82	13.53	9.59	10.24	12.62	15.17	17.68	19.93	21.31
677	21.05	20.17	19.44	14.76	13.58	9.61	10.15	12.65	15.2	17.62	19.91	21.27
678	21.19	20.23	19.42	14.84	13.52	9.58	10.17	12.65	15.22	17.72	20.03	21.39
679	21.23	20.28	19.43	14.81	13.43	9.61	10.2	12.63	15.14	17.75	20.15	21.41
680	21.17	20.22	19.48	14.87	13.51	9.52	10.1	12.35	14.95	17.7	20.14	21.33
681	21.41	20.41	19.84	15.23	14.01	9.97	10.4	11.94	14.73	17.71	20.17	21.32
682	21.24	20.21	19.69	15.42	14.15	10.23	10.54	11.83	14.64	17.48	19.93	21.11
683	20.41	19.53	19.05	14.6	13.85	10.17	10.42	12	14.59	17.05	19.35	20.6
684	20.59	19.79	19.13	14.72	13.86	10.17	10.35	12.25	14.74	17.26	19.57	20.85
685	20.91	20.17	19.52	14.52	13.46	9.85	10.39	12.36	14.92	17.18	19.42	20.97
686	20.91	20.12	19.5	14.52	13.44	9.87	10.45	12.5	15.08	17.35	19.58	21.07
687	20.96	20.21	19.55	14.61	13.52	9.88	10.53	12.63	15.16	17.48	19.71	21.14
688	21.12	20.37	19.75	14.78	13.62	9.86	10.54	12.65	15.23	17.53	19.84	21.27
689	21.31	20.48	19.94	14.94	13.75	9.94	10.52	12.61	15.2	17.54	19.83	21.32
690	21.35	20.49	19.99	15.01	13.75	9.85	10.48	12.62	15.21	17.63	19.91	21.37
691	21.31	20.47	19.94	14.99	13.79	9.83	10.45	12.6	15.09	17.55	19.82	21.32
692	21.42	20.56	20	15.12	13.87	9.83	10.44	12.49	15.06	17.68	19.98	21.38
693	21.61	20.7	20.04	15.18	13.82	9.74	10.33	12.47	15.04	17.78	20.2	21.5
694	21.46	20.54	19.85	15.02	13.75	9.71	10.21	12.56	15.1	17.78	20.14	21.44
695	21.25	20.35	19.65	14.95	13.64	9.65	10.17	12.61	15.17	17.74	20.09	21.42
696	21.31	20.39	19.57	14.9	13.53	9.58	10.16	12.58	15.16	17.76	20.11	21.43
697	21.46	20.46	19.64	14.87	13.49	9.59	10.14	12.62	15.13	17.76	20.27	21.49
698	21.43	20.39	19.69	14.89	13.53	9.57	10.1	12.31	14.89	17.77	20.3	21.4
699	21.49	20.47	19.94	15.32	13.99	9.98	10.35	11.91	14.72	17.67	20.23	21.38
700	21.08	20.13	19.7	15.41	14.08	10.2	10.54	11.84	14.62	17.47	19.95	21.11
701	20.18	19.32	18.9	14.52	13.8	10.08	10.42	12.03	14.55	16.99	19.19	20.42
702	20.51	19.61	19.05	14.67	13.78	10.01	10.29	12.3	14.8	17.29	19.62	20.82
703	20.52	19.59	19.01	14.72	13.67	9.9	10.25	12.49	14.88	17.41	19.66	20.89
704	20.33	19.18	18.75	14.69	13.48	9.9	10.28	12.6	14.85	17.25	19.28	20.36
705	20.4	19.2	18.75	14.79	13.54	9.94	10.32	12.69	14.88	17.36	19.22	20.41
706	20.6	19.46	18.95	14.95	13.64	10.03	10.4	12.84	14.96	17.5	19.51	20.72
707	20.82	19.69	19.18	15.16	13.84	10.14	10.51	12.98	15.18	17.69	19.87	21.02
708	21.02	19.89	19.36	15.3	13.92	10.17	10.6	13.1	15.28	17.88	20.2	21.32
709	20.6	19.68	19.09	14.27	13.35	9.83	10.36	12.35	14.79	17.18	19.15	20.5
710	20.68	19.84	19.25	14.39	13.44	9.85	10.45	12.49	14.96	17.24	19.4	20.73
711	20.86	20.02	19.39	14.48	13.48	9.92	10.55	12.63	15.12	17.37	19.55	20.99
712	21.02	20.25	19.63	14.61	13.6	9.94	10.61	12.62	15.12	17.43	19.7	21.12
713	21.1	20.29	19.71	14.73	13.77	9.95	10.6	12.63	15.07	17.43	19.65	21.14
714	21.2	20.29	19.74	14.89	13.81	10.01	10.62	12.64	15.13	17.42	19.71	21.16
715	21.25	20.42	19.95	15.03	13.94	10.01	10.61	12.54	15.12	17.47	19.82	21.23
716	21.51	20.6	20.09	15.25	13.96	10	10.56	12.36	14.95	17.62	20.04	21.4
717	21.61	20.61	20.04	15.26	13.99	9.95	10.52	12.3	14.95	17.61	20.07	21.36
718	21.37	20.38	19.81	14.96	13.73	9.77	10.34	12.46	15	17.56	20.01	21.26
719	21.12	20.15	19.57	14.75	13.51	9.68	10.25	12.61	15.11	17.53	19.95	21.27
720	21.21	20.26	19.54	14.77	13.49	9.6	10.19	12.54	15.05	17.6	20.08	21.3
721	21.51	20.5	19.68	14.91	13.46	9.58	10.14	12.41	14.98	17.68	20.28	21.38
722	21.67	20.57	19.84	15.04	13.59	9.58	10.08	12.21	14.89	17.76	20.38	21.49
723	21.75	20.59	20.07	15.61	14.07	9.91	10.3	11.93	14.75	17.69	20.35	21.45
724	21.18	20.15	19.69	15.42	14.1	10.17	10.47	11.83	14.64	17.52	20.01	21.14
725	20.04	19.06	18.71	14.45	13.73	10.04	10.4	12.04	14.51	16.87	19.06	20.32
726	20.12	19.15	18.71	14.45	13.64	10	10.35	12.2	14.6	16.96	19.26	20.4
727	20.34	19.35	18.87	14.69	13.7	9.96	10.3	12.45	14.82	17.28	19.54	20.7
728	20.36	19.28	18.85	14.74	13.6	9.95	10.29	12.55	14.9	17.34	19.41	20.54
729	20.39	19.2	18.75	14.78	13.6	9.98	10.38	12.7	14.89	17.33	19.12	20.34
730	20.47	19.33	18.87	14.88	13.7	10.11	10.5	12.75	14.96	17.42	19.34	20.51
731	20.69	19.5	19.1	15.09	13.87	10.27	10.61	12.91	15.11	17.62	19.69	20.81
732	20.83	19.77	19.27	15.24	13.99	10.32	10.69	13	15.2	17.77	19.97	21.14
733	20.62	19.68	19.15	14.26	13.4	9.88	10.48	12.33	14.8	17.2	19.12	20.5
734	20.82	19.95	19.49	14.5	13.65	10.04	10.62	12.43	14.91	17.15	19.37	20.82
735	20.79	19.95	19.46	14.47	13.61	10.07	10.71	12.57	15.03	17.23	19.45	20.85
736	20.81	20.01	19.47	14.5	13.64	10.05	10.69	12.6	15.04	17.28	19.5	20.93
737	21.1	20.24	19.65	14.64	13.73	10.04	10.67	12.64	15.14	17.35	19.61	21.05
738	21.28	20.28	19.78	14.78	13.84	10.03	10.67	12.6	15.11	17.39	19.66	21.13
739	21.37	20.36	19.9	14.9	13.98	10.07	10.66	12.53	15.08	17.45	19.78	21.2
740	21.46	20.49	19.94	15.14	13.97	10.04	10.64	12.39	14.98	17.45	19.89	21.25
741	21.48	20.42	19.96	15.19	13.92	10	10.62	12.29	14.82	17.38	19.83	21.16
742	21.26	20.23	19.77	14.89	13.7	9.81	10.42	12.46	14.99	17.41	19.85	21.17
743	20.95	19.93	19.45	14.65	13.46	9.69	10.3	12.59	15.05	17.4	19.83	21.12
744	21	20.03	19.41	14.66	13.52	9.66	10.26	12.47	14.93	17.42	19.87	21.12
745	21.47	20.44	19.66	14.87	13.57	9.66	10.16	12.28	14.87	17.6	20.17	21.28
746	21.79	20.73	19.98	15.21	13.75	9.62	10.13	12.14	14.82	17.72	20.41	21.57
747	21.92	20.86	20.2	15.79	14.11	9.95	10.32	11.91	14.75	17.7	20.45	21.57
748	21.72	20.6	20.09	15.82	14.23	10.21	10.47	11.94	14.76	17.65	20.34	21.45
749	20.33	19.31	19.01	14.79	13.81	10.1	10.44	11.97	14.58	17.08	19.43	20.59
750	20.1	19.04	18.63	14.5	13.59	9.95	10.34	12.28	14.59	17.02	19.12	20.34
751	20.29	19.26	18.82	14.67	13.63	9.99	10.28	12.44	14.81	17.25	19.5	20.56
752	20.34	19.3	18.94	14.81	13.63	9.99	10.38	12.48	14.9	17.35	19.53	20.58
753	20.45	19.37	18.89	14.85	13.73	10.09	10.44	12.61	14.94	17.42	19.32	20.48
754	20.37	19.28	18.82	14.91	13.87	10.29	10.63	12.58	14.93	17.32	19.22	20.37
755	20.69	19.55	19.15	15.18	14.09	10.46	10.76	12.79	15.17	17.69	19.61	20.76
756	20.91	19.8	19.36	15.49	14.25	10.53	10.86	13.04	15.23	17.82	19.77	21.05
757	21.08	20.12	19.73	14.57	13.66	9.98	10.63	12.19	14.79	17.17	19.43	20.87
758	21.15	20.2	19.84	14.66	13.71	10.07	10.74	12.39	14.86	17.32	19.52	21.01
759	20.86	19.99	19.6	14.57	13.73	10.07	10.8	12.51	14.98	17.3	19.48	20.85
760	20.66	19.85	19.48	14.46	13.67	10.14	10.79	12.55	15.02	17.16	19.3	20.64
761	20.92	20.06	19.55	14.52	13.73	10.04	10.74	12.68	15.14	17.29	19.52	20.87
762	21.07	20.15	19.6	14.56	13.71	10.02	10.69	12.68	15.07	17.3	19.57	21.01
763	21.1	20.14	19.66	14.62	13.78	10	10.68	12.56	15.07	17.3	19.54	21
764	21.06	20.12	19.65	14.71	13.79	10.02	10.63	12.5	14.96	17.23	19.59	20.97
765	21.03	20.04	19.66	14.72	13.79	10.03	10.59	12.36	14.9	17.24	19.59	20.91
766	20.93	19.92	19.51	14.63	13.62	9.88	10.47	12.51	14.98	17.27	19.65	21.01
767	20.66	19.72	19.23	14.52	13.48	9.79	10.34	12.53	14.94	17.21	19.6	20.89
768	20.8	19.82	19.31	14.59	13.52	9.74	10.3	12.47	14.89	17.33	19.77	20.95
769	21.18	20.16	19.58	14.83	13.62	9.69	10.2	12.36	14.9	17.47	20.07	21.2
770	21.53	20.48	19.84	15.02	13.75	9.76	10.18	12.25	14.78	17.58	20.27	21.33
771	21.76	20.69	20.04	15.4	13.99	9.92	10.39	11.99	14.71	17.57	20.3	21.43
772	21.78	20.75	20.09	15.76	14.15	10.19	10.47	11.97	14.77	17.72	20.47	21.49
773	20.96	20.03	19.58	15.25	14.01	10.13	10.49	11.89	14.65	17.41	19.88	21.05
774	20.44	19.54	19.08	14.83	13.79	10.08	10.43	11.97	14.55	17.16	19.46	20.66
775	20.29	19.3	19	14.8	13.71	10.05	10.43	12.18	14.69	17.23	19.42	20.58
776	20.3	19.27	18.96	14.76	13.73	10.05	10.5	12.26	14.8	17.3	19.44	20.53
777	20.46	19.37	18.91	14.96	13.89	10.21	10.56	12.45	14.98	17.42	19.47	20.61
778	20.57	19.48	19.01	15.09	14.05	10.34	10.73	12.55	15.01	17.53	19.39	20.64
779	20.88	19.78	19.38	15.51	14.32	10.54	10.89	12.75	15.21	17.8	19.72	21.03
780	21.04	19.97	19.49	15.76	14.46	10.6	10.93	13.05	15.2	17.89	19.78	21.15
781	21.51	20.56	20.11	15.01	13.77	10.02	10.7	12.14	14.73	17.3	19.55	21.12
782	21.28	20.32	19.98	14.74	13.65	10.05	10.74	12.5	14.98	17.41	19.67	21.03
783	21	20.17	19.81	14.72	13.76	10.11	10.84	12.48	15.01	17.33	19.41	20.78
784	20.91	20.09	19.84	14.82	13.92	10.22	10.97	12.48	15.04	17.19	19.34	20.75
785	20.83	19.99	19.61	14.57	13.77	10.13	10.83	12.68	15.1	17.26	19.43	20.74
786	20.97	20.11	19.5	14.58	13.72	10	10.73	12.68	15.13	17.4	19.6	20.92
787	20.96	20.03	19.47	14.53	13.69	10	10.69	12.59	15.04	17.3	19.55	20.82
788	20.66	19.87	19.36	14.51	13.63	9.96	10.65	12.58	15.01	17.28	19.45	20.71
789	20.63	19.76	19.27	14.51	13.58	9.92	10.53	12.53	14.95	17.23	19.46	20.75
790	20.63	19.73	19.16	14.52	13.59	9.92	10.51	12.5	14.94	17.25	19.54	20.82
791	20.6	19.65	19.12	14.53	13.52	9.8	10.4	12.47	14.89	17.21	19.5	20.76
792	20.69	19.66	19.16	14.56	13.5	9.8	10.33	12.49	14.89	17.31	19.7	20.84
793	20.77	19.73	19.21	14.66	13.53	9.77	10.3	12.42	14.89	17.29	19.83	20.94
794	21.06	20.02	19.43	14.81	13.55	9.78	10.26	12.32	14.78	17.36	20.03	21.08
795	21.53	20.44	19.78	15.07	13.79	9.96	10.42	12.01	14.63	17.47	20.13	21.26
796	21.48	20.48	19.84	15.26	13.92	10.06	10.4	11.93	14.7	17.56	20.23	21.27
797	21.49	20.59	19.91	15.47	14.06	10.13	10.51	11.98	14.75	17.64	20.32	21.38
798	21.55	20.57	19.99	15.73	14.14	10.21	10.55	12.01	14.79	17.69	20.33	21.4
799	21.13	20.19	19.71	15.56	14.07	10.24	10.62	11.98	14.73	17.54	20.04	21.2
800	20.7	19.78	19.42	15.32	13.98	10.23	10.61	11.99	14.75	17.41	19.77	20.95
801	20.48	19.44	19.21	15.16	14.04	10.29	10.63	12.17	14.85	17.37	19.49	20.82
802	20.64	19.54	19.24	15.3	14.13	10.36	10.71	12.52	14.99	17.51	19.55	20.8
803	20.99	19.84	19.47	15.67	14.35	10.49	10.82	12.73	15.1	17.71	19.71	21.13
804	21.18	20.05	19.61	15.81	14.47	10.63	10.92	12.9	15.28	17.93	20.08	21.43
805	21.28	20.27	19.93	14.7	13.67	9.94	10.63	12.37	14.9	17.4	19.57	20.98
806	21.1	20.25	19.85	14.65	13.68	10	10.68	12.6	15.08	17.53	19.6	20.9
807	21.06	20.25	19.91	14.78	13.79	10.07	10.82	12.6	15.02	17.59	19.38	20.78
808	21.3	20.44	20.07	15.03	13.98	10.18	10.87	12.45	15.1	17.43	19.51	20.93
809	20.94	20.09	19.77	14.67	13.86	10.16	10.86	12.67	15.13	17.34	19.45	20.76
810	20.98	20.1	19.6	14.64	13.69	10.05	10.72	12.71	15.15	17.49	19.65	20.9
811	20.78	19.96	19.37	14.58	13.62	9.99	10.63	12.67	15.1	17.37	19.54	20.7
812	20.58	19.73	19.24	14.59	13.58	9.94	10.65	12.62	15.09	17.26	19.46	20.62
813	20.56	19.68	19.2	14.59	13.61	9.94	10.56	12.62	15	17.31	19.41	20.65
814	20.59	19.67	19.16	14.59	13.52	9.86	10.47	12.58	14.98	17.33	19.53	20.79
815	20.7	19.75	19.23	14.67	13.57	9.86	10.43	12.53	14.97	17.32	19.65	20.86
816	20.69	19.68	19.16	14.63	13.51	9.83	10.38	12.47	14.91	17.27	19.65	20.74
817	20.64	19.63	19.11	14.61	13.44	9.78	10.31	12.38	14.82	17.21	19.7	20.75
818	21.03	20.02	19.37	14.76	13.56	9.84	10.33	12.38	14.84	17.39	19.99	21.11
819	21.59	20.53	19.81	15.08	13.73	9.89	10.38	12.22	14.74	17.54	20.26	21.33
820	21.41	20.4	19.76	15.09	13.76	9.9	10.39	12.2	14.77	17.5	20.16	21.25
821	21.29	20.39	19.77	15.26	13.85	9.99	10.42	12.03	14.73	17.46	20.15	21.24
822	21.64	20.77	20.13	15.78	14.07	10.21	10.56	11.99	14.79	17.61	20.33	21.38
823	21.9	21	20.39	16.18	14.28	10.38	10.71	12.13	14.92	17.74	20.5	21.62
824	21.79	20.99	20.31	16.21	14.3	10.39	10.76	12.15	14.86	17.67	20.4	21.54
825	21.26	20.41	19.89	15.9	14.29	10.41	10.74	12.17	14.93	17.63	20.15	21.33
826	20.72	19.75	19.45	15.44	14.19	10.38	10.77	12.41	14.95	17.49	19.68	20.98
827	20.7	19.57	19.33	15.4	14.14	10.4	10.74	12.52	14.95	17.47	19.65	20.93
828	20.92	19.8	19.42	15.52	14.25	10.48	10.88	12.77	15.1	17.71	20.14	21.34
829	20.71	19.75	19.21	14.36	13.5	9.96	10.58	12.43	14.82	17.38	19.28	20.51
830	20.77	19.83	19.34	14.49	13.57	10.04	10.62	12.57	14.9	17.62	19.27	20.52
831	20.79	19.97	19.53	14.53	13.62	10.08	10.74	12.73	15	17.88	19.31	20.57
832	21.03	20.24	19.82	14.64	13.76	10.05	10.76	12.63	15.12	17.52	19.51	20.83
833	20.97	20.08	19.73	14.67	13.77	10.06	10.77	12.68	15.15	17.45	19.54	20.76
834	20.92	19.97	19.56	14.72	13.74	10.03	10.76	12.71	15.18	17.49	19.63	20.88
835	20.75	19.83	19.4	14.65	13.65	9.99	10.71	12.71	15.12	17.43	19.6	20.76
836	20.65	19.83	19.31	14.69	13.63	9.93	10.63	12.7	15.03	17.41	19.51	20.7
837	20.68	19.78	19.29	14.72	13.62	9.93	10.59	12.68	15.01	17.42	19.56	20.75
838	20.65	19.8	19.21	14.64	13.53	9.84	10.51	12.6	14.95	17.4	19.48	20.79
839	20.91	20.01	19.45	14.87	13.6	9.81	10.45	12.59	15.08	17.49	19.71	21.04
840	20.9	20	19.33	14.86	13.6	9.82	10.4	12.59	15.04	17.46	19.77	20.98
841	20.94	20.03	19.33	14.83	13.56	9.79	10.37	12.49	14.93	17.4	19.82	20.98
842	21.23	20.27	19.53	14.94	13.61	9.85	10.33	12.45	14.96	17.49	20.05	21.22
843	21.57	20.62	19.81	15.12	13.68	9.84	10.35	12.4	14.93	17.59	20.23	21.33
844	21.57	20.57	19.96	15.25	13.7	9.83	10.37	12.37	14.93	17.62	20.3	21.4
845	21.61	20.74	20.04	15.49	13.89	10.04	10.46	12.11	14.79	17.56	20.26	21.34
846	21.84	21.02	20.3	15.94	14.09	10.22	10.62	12.05	14.83	17.64	20.45	21.52
847	21.88	21.01	20.34	16.09	14.21	10.28	10.65	12.05	14.81	17.54	20.41	21.52
848	22.15	21.25	20.54	16.36	14.34	10.41	10.78	12.17	14.88	17.58	20.53	21.74
849	21.64	20.76	20.21	16.13	14.29	10.43	10.73	12.14	14.73	17.49	20.25	21.4
850	20.82	19.81	19.47	15.5	14.1	10.34	10.7	12.04	14.71	17.22	19.75	20.93
851	20.4	19.28	19.04	15.12	14.03	10.28	10.7	12.41	14.73	17.21	19.59	20.81
852	20.65	19.47	19.14	15.2	13.93	10.31	10.71	12.81	14.9	17.5	19.92	21.12
853	20.78	19.79	19.17	14.43	13.49	9.96	10.58	12.5	14.76	17.56	19.2	20.33
854	20.82	19.85	19.35	14.54	13.62	10.07	10.67	12.59	14.93	17.72	19.41	20.55
855	20.83	19.95	19.49	14.57	13.63	10.09	10.7	12.67	15.03	17.65	19.46	20.69
856	20.9	20.06	19.63	14.62	13.73	10.04	10.74	12.68	15.19	17.59	19.63	20.81
857	20.88	19.97	19.64	14.67	13.7	10.07	10.72	12.67	15.2	17.48	19.65	20.9
858	20.97	20.03	19.61	14.77	13.7	10.06	10.73	12.72	15.23	17.58	19.78	21.01
859	20.78	19.9	19.43	14.65	13.67	10.05	10.72	12.68	15.13	17.43	19.59	20.75
860	20.74	19.9	19.39	14.76	13.71	9.98	10.61	12.71	15.11	17.52	19.55	20.76
861	20.76	19.92	19.41	14.76	13.66	9.92	10.58	12.71	15.01	17.55	19.63	20.86
862	20.87	20	19.46	14.84	13.68	9.88	10.5	12.67	15.02	17.54	19.64	20.96
863	20.89	20.02	19.52	14.89	13.65	9.9	10.48	12.54	15.01	17.43	19.61	20.93
864	20.99	20.15	19.49	14.94	13.72	9.91	10.48	12.5	14.96	17.45	19.65	21.02
865	20.96	20.15	19.48	14.98	13.63	9.85	10.43	12.49	14.96	17.48	19.8	21.02
866	20.94	20.12	19.48	14.92	13.58	9.82	10.41	12.45	14.84	17.38	19.85	20.96
867	21.24	20.38	19.68	15.02	13.62	9.85	10.38	12.48	14.9	17.47	20.07	21.2
868	21.48	20.65	19.87	15.2	13.74	9.88	10.4	12.35	14.86	17.5	20.24	21.31
869	21.92	20.99	20.28	15.85	14.05	10.13	10.58	12.08	14.84	17.58	20.42	21.51
870	22.12	21.2	20.44	16.13	14.2	10.3	10.62	12.07	14.78	17.54	20.46	21.6
871	21.86	20.92	20.17	15.89	14.15	10.23	10.6	11.95	14.64	17.38	20.25	21.32
872	21.81	20.87	20.17	15.89	14.15	10.29	10.67	12.03	14.73	17.42	20.33	21.42
873	21.74	20.76	20.17	16.05	14.22	10.37	10.72	12.08	14.64	17.28	20.2	21.41
874	20.72	19.71	19.36	15.35	13.97	10.28	10.67	12	14.48	17.04	19.55	20.74
875	20.24	19.12	18.85	14.95	13.86	10.21	10.67	12.42	14.59	17.15	19.56	20.73
876	20.32	19.21	18.81	15	13.74	10.16	10.65	12.74	14.64	17.21	19.63	20.88
877	20.92	19.88	19.3	14.52	13.61	10.14	10.65	12.58	14.87	17.74	19.45	20.53
878	20.84	19.85	19.3	14.52	13.61	10.07	10.68	12.55	14.93	17.75	19.38	20.5
879	20.7	19.83	19.34	14.47	13.57	10.02	10.64	12.55	14.9	17.49	19.4	20.51
880	20.69	19.85	19.48	14.52	13.66	10.04	10.73	12.59	14.97	17.44	19.48	20.6
881	20.75	19.88	19.47	14.66	13.69	10.11	10.73	12.73	15.05	17.55	19.61	20.74
882	20.81	19.94	19.46	14.72	13.72	10.07	10.72	12.73	15.09	17.52	19.66	20.8
883	20.76	19.93	19.43	14.7	13.72	10.01	10.68	12.7	15.11	17.57	19.63	20.8
884	20.58	19.77	19.24	14.63	13.65	10	10.62	12.67	14.95	17.46	19.44	20.62
885	20.54	19.71	19.21	14.68	13.63	10	10.62	12.65	14.91	17.5	19.42	20.6
886	20.68	19.79	19.33	14.7	13.59	9.94	10.59	12.63	14.92	17.45	19.55	20.79
887	20.84	19.91	19.49	14.8	13.65	9.92	10.5	12.56	14.86	17.38	19.64	20.92
888	20.78	19.91	19.42	14.86	13.66	9.87	10.48	12.49	14.77	17.28	19.59	20.85
889	20.52	19.71	19.19	14.73	13.53	9.9	10.44	12.44	14.71	17.17	19.43	20.66
890	20.56	19.72	19.1	14.71	13.48	9.84	10.4	12.41	14.69	17.17	19.45	20.61
891	21.12	20.22	19.44	14.86	13.6	9.87	10.4	12.44	14.78	17.34	19.91	21
892	21.52	20.58	19.77	15.2	13.72	9.92	10.43	12.34	14.83	17.49	20.2	21.29
893	21.69	20.69	20	15.47	13.89	10.06	10.53	12.08	14.68	17.39	20.23	21.32
894	21.9	20.92	20.18	15.68	14	10.16	10.61	12.05	14.64	17.44	20.32	21.37
895	21.81	20.75	20.04	15.7	14.03	10.19	10.61	11.99	14.55	17.26	20.17	21.25
896	21.74	20.56	19.91	15.6	13.97	10.16	10.63	12	14.6	17.29	20.14	21.24
897	21.54	20.49	19.92	15.71	14.1	10.28	10.72	12.03	14.6	17.16	20.12	21.3
898	20.45	19.51	19.1	15.12	13.88	10.23	10.65	11.99	14.38	16.81	19.52	20.63
899	19.88	18.93	18.58	14.74	13.57	10.06	10.6	12.48	14.39	16.89	19.25	20.37
900	19.95	18.97	18.57	14.8	13.49	9.96	10.55	12.57	14.42	16.96	19.16	20.28
901	20.78	19.81	19.28	14.4	13.58	10.09	10.65	12.5	14.75	17.66	19.34	20.44
902	20.56	19.75	19.26	14.35	13.53	9.97	10.59	12.42	14.76	17.4	19.33	20.37
903	20.49	19.71	19.2	14.32	13.5	9.93	10.68	12.52	14.79	17.26	19.17	20.31
904	20.65	19.79	19.21	14.47	13.66	10.07	10.68	12.62	14.9	17.47	19.33	20.49
905	20.66	19.78	19.27	14.6	13.74	10.22	10.79	12.7	14.94	17.53	19.44	20.5
906	20.53	19.56	19.13	14.57	13.64	10.15	10.8	12.66	14.87	17.45	19.32	20.38
907	20.46	19.55	19.12	14.6	13.65	10.14	10.72	12.67	14.83	17.44	19.23	20.32
908	20.49	19.54	19.08	14.6	13.66	10.12	10.73	12.7	14.84	17.42	19.28	20.35
909	20.54	19.74	19.11	14.64	13.62	10.12	10.73	12.66	14.84	17.41	19.5	20.61
910	20.63	19.73	19.2	14.66	13.58	9.98	10.6	12.61	14.78	17.32	19.58	20.78
911	20.57	19.59	19.2	14.65	13.57	9.9	10.55	12.5	14.68	17.19	19.51	20.71
912	20.5	19.62	19.13	14.62	13.58	9.85	10.5	12.46	14.6	17.11	19.41	20.61
913	20.27	19.41	18.98	14.57	13.47	9.89	10.51	12.5	14.52	17.1	19.25	20.35
914	20.4	19.49	18.99	14.56	13.43	9.81	10.45	12.47	14.55	17.14	19.35	20.46
915	20.97	20.02	19.31	14.75	13.53	9.83	10.43	12.47	14.7	17.23	19.79	20.95
916	21.35	20.44	19.62	14.98	13.66	9.85	10.43	12.39	14.77	17.34	20.12	21.18
917	21.36	20.38	19.65	15.05	13.71	9.95	10.5	12.24	14.63	17.27	20.11	21.12
918	21.4	20.36	19.62	15.01	13.68	9.99	10.52	12.24	14.64	17.26	20.12	21.15
919	21.26	20.2	19.53	14.93	13.61	9.94	10.48	12.09	14.52	17.15	20.04	21.04
920	21.17	19.99	19.36	15.01	13.66	9.9	10.47	12.26	14.56	17.14	20	21.02
921	20.92	19.73	19.26	15.04	13.75	10.01	10.55	12.17	14.54	17.1	19.89	20.92
922	20.2	19.09	18.91	14.89	13.71	10.1	10.61	12.14	14.43	16.9	19.56	20.64
923	19.73	18.78	18.42	14.63	13.46	9.95	10.52	12.41	14.26	16.73	18.96	20.07
924	19.8	18.94	18.51	14.62	13.39	9.9	10.46	12.35	14.25	16.7	18.57	19.73
925	20.56	19.63	19.2	14.27	13.48	10.03	10.54	12.43	14.65	17.47	19.19	20.32
926	20.45	19.61	19.12	14.17	13.42	9.87	10.6	12.36	14.63	17.25	19.18	20.24
927	20.42	19.72	19.17	14.23	13.47	9.94	10.59	12.46	14.7	17.15	19.16	20.35
928	20.6	19.75	19.2	14.44	13.6	10.09	10.73	12.58	14.83	17.39	19.33	20.46
929	20.55	19.55	19.13	14.48	13.69	10.23	10.78	12.63	14.82	17.44	19.34	20.38
930	20.44	19.43	18.97	14.48	13.64	10.24	10.81	12.66	14.75	17.4	19.13	20.18
931	20.44	19.44	18.98	14.58	13.73	10.24	10.82	12.72	14.79	17.36	19.2	20.26
932	20.42	19.55	19.06	14.6	13.62	10.14	10.79	12.67	14.74	17.34	19.34	20.38
933	20.47	19.66	19.14	14.57	13.6	10.13	10.73	12.67	14.77	17.27	19.52	20.63
934	20.48	19.48	19.11	14.53	13.54	9.99	10.63	12.61	14.65	17.25	19.41	20.68
935	20.28	19.25	18.87	14.47	13.5	9.9	10.59	12.54	14.54	17.13	19.17	20.45
936	20.02	19.14	18.73	14.43	13.42	9.84	10.53	12.49	14.41	17.07	18.92	20.1
937	20.13	19.26	18.79	14.46	13.44	9.85	10.53	12.47	14.45	17.08	19.03	20.12
938	20.41	19.5	18.94	14.61	13.47	9.84	10.48	12.52	14.48	17.15	19.39	20.41
939	20.99	19.96	19.39	14.76	13.46	9.83	10.43	12.49	14.68	17.18	19.84	20.87
940	21.27	20.28	19.49	14.92	13.6	9.85	10.44	12.32	14.67	17.23	20.01	21.08
941	21.04	20.11	19.3	14.79	13.55	9.93	10.47	12.23	14.56	17.1	19.88	20.88
942	20.89	19.96	19.15	14.75	13.48	9.84	10.48	12.31	14.56	17.11	19.94	20.92
943	20.6	19.6	19	14.63	13.4	9.82	10.44	12.32	14.49	16.97	19.81	20.76
944	20.46	19.34	18.93	14.63	13.41	9.83	10.52	12.34	14.49	17.04	19.78	20.78
945	20.36	19.11	18.89	14.76	13.5	9.92	10.52	12.21	14.47	17	19.74	20.8
946	19.79	18.71	18.6	14.59	13.49	10	10.64	12.12	14.37	16.8	19.31	20.47
947	19.58	18.78	18.31	14.45	13.32	9.91	10.54	12.28	14.17	16.5	18.48	19.68
948	19.77	18.98	18.58	14.66	13.5	9.89	10.42	12.19	14.2	16.78	18.36	19.46
949	20.51	19.5	18.99	14.23	13.54	10.12	10.61	12.46	14.6	17.42	19.07	20.13
950	20.34	19.29	18.83	14.07	13.39	9.93	10.52	12.37	14.49	17.22	18.92	20.03
951	20.42	19.47	18.97	14.24	13.48	9.94	10.67	12.49	14.63	17.31	19.11	20.17
952	20.51	19.54	19.08	14.43	13.67	10.14	10.75	12.63	14.71	17.42	19.23	20.27
953	20.37	19.38	18.94	14.39	13.61	10.17	10.82	12.69	14.7	17.39	19.08	20.16
954	20.44	19.38	18.94	14.53	13.69	10.32	10.89	12.76	14.71	17.38	19.06	20.1
955	20.4	19.33	18.88	14.51	13.64	10.27	10.86	12.7	14.72	17.33	19.01	20.1
956	20.27	19.38	18.96	14.5	13.61	10.13	10.76	12.68	14.7	17.28	19.09	20.29
957	20.33	19.45	19	14.56	13.56	10.19	10.76	12.62	14.66	17.25	19.25	20.36
958	20.28	19.33	18.92	14.44	13.53	10.03	10.7	12.58	14.55	17.15	19.19	20.43
959	20.07	19.06	18.76	14.39	13.41	9.96	10.59	12.5	14.44	17.05	18.9	20.12
960	20.01	19	18.68	14.39	13.45	9.88	10.64	12.52	14.43	17.1	18.86	19.97
961	19.99	19.09	18.69	14.52	13.41	9.9	10.57	12.52	14.42	17.13	18.96	20.09
962	20.31	19.35	18.89	14.59	13.41	9.92	10.56	12.48	14.45	17.09	19.31	20.31
963	20.61	19.68	19.11	14.66	13.46	9.81	10.45	12.43	14.47	17.06	19.61	20.61
964	20.98	20.08	19.35	14.83	13.56	9.85	10.5	12.36	14.59	17.09	19.9	20.96
965	20.72	19.82	19.08	14.62	13.39	9.88	10.46	12.27	14.48	16.98	19.72	20.73
966	20.62	19.67	18.83	14.57	13.34	9.81	10.46	12.34	14.44	16.97	19.73	20.79
967	20.5	19.36	18.8	14.65	13.38	9.86	10.47	12.35	14.48	16.97	19.81	20.73
968	20.52	19.32	18.91	14.7	13.41	9.89	10.49	12.36	14.52	17.08	19.84	20.86
969	20.54	19.22	19.07	14.81	13.52	10	10.58	12.17	14.53	17.1	19.89	20.93
970	20.12	18.98	18.91	14.81	13.65	10.1	10.67	12.05	14.46	16.99	19.71	20.83
971	19.64	18.79	18.39	14.56	13.44	10.02	10.62	12.14	14.25	16.64	18.86	20.14
972	19.79	19.04	18.59	14.63	13.42	9.93	10.53	12.31	14.2	16.69	18.45	19.63
973	20.35	19.27	18.84	14.52	13.62	10.28	10.88	12.68	14.62	17.32	18.9	19.96
974	20.34	19.31	18.91	14.65	13.76	10.48	10.96	12.77	14.68	17.32	19.04	20.14
975	20.15	19.2	18.86	14.49	13.71	10.4	10.83	12.62	14.56	17.14	18.97	20.13
976	20.08	19.18	18.77	14.41	13.56	10.13	10.72	12.54	14.45	17.06	18.93	20.1
977	20.03	18.98	18.6	14.42	13.55	10.14	10.73	12.56	14.46	17.07	18.83	19.94
978	20.13	19.12	18.69	14.57	13.67	10.19	10.78	12.57	14.5	17.19	18.93	19.97
979	20.01	19.11	18.73	14.52	13.55	10.02	10.68	12.53	14.42	17.05	19.01	20.02
980	20.07	19.18	18.73	14.54	13.45	9.99	10.58	12.45	14.38	17	19.16	20.26
981	20.3	19.37	18.83	14.6	13.4	9.91	10.5	12.45	14.34	16.98	19.26	20.55
982	20.5	19.53	18.97	14.62	13.38	9.84	10.46	12.37	14.37	16.93	19.52	20.73
983	20.24	19.33	18.76	14.49	13.35	9.81	10.46	12.31	14.33	16.81	19.51	20.44
984	20.42	19.45	18.78	14.62	13.37	9.85	10.4	12.37	14.4	16.94	19.73	20.64
985	20.56	19.52	18.9	14.67	13.4	9.87	10.48	12.34	14.43	17.06	19.86	20.76
986	20.73	19.57	19.07	14.82	13.49	9.97	10.51	12.26	14.51	17.08	19.9	20.89
987	20.72	19.56	19.18	14.92	13.53	10.03	10.58	12.19	14.56	17.15	19.97	21
988	20.44	19.34	19.07	14.95	13.64	10.04	10.66	12.17	14.55	17.11	19.89	20.92
989	19.98	18.96	18.72	14.83	13.68	10.12	10.66	12.1	14.49	17.02	19.63	20.72
990	19.81	19.02	18.51	14.66	13.52	10.06	10.72	12.37	14.29	16.7	18.73	19.96
991	20.43	19.26	18.86	14.59	13.76	10.46	10.94	12.75	14.62	17.31	18.84	19.97
992	20.34	19.2	18.76	14.68	13.88	10.64	10.99	12.79	14.62	17.25	18.89	20.05
993	20.09	19.1	18.67	14.51	13.77	10.51	10.93	12.69	14.48	17.16	18.76	19.94
994	20.04	19.01	18.58	14.4	13.64	10.21	10.79	12.55	14.44	17.08	18.72	19.81
995	20.12	19.03	18.59	14.52	13.65	10.25	10.81	12.61	14.5	17.2	18.67	19.78
996	20.16	19.1	18.66	14.59	13.78	10.32	10.76	12.52	14.6	17.26	18.76	19.8
997	20.01	19.01	18.58	14.53	13.61	10.17	10.74	12.53	14.37	17.04	18.82	19.88
998	20.04	19.09	18.69	14.6	13.61	10.1	10.66	12.48	14.33	16.98	19.02	20.06
999	19.94	18.95	18.52	14.55	13.46	9.98	10.53	12.38	14.29	16.93	18.93	20.04
1000	19.9	18.91	18.52	14.47	13.37	9.89	10.51	12.38	14.18	16.8	18.82	20.09
1001	19.84	18.86	18.48	14.54	13.31	9.84	10.46	12.3	14.11	16.74	18.91	20.05
1002	20.07	19.12	18.63	14.6	13.31	9.83	10.42	12.28	14.17	16.82	19.44	20.26
1003	20.47	19.47	18.84	14.65	13.39	9.84	10.47	12.3	14.37	16.96	19.82	20.66
1004	20.74	19.69	19.03	14.84	13.44	9.91	10.52	12.35	14.49	17.14	19.92	20.9
1005	20.84	19.76	19.13	14.93	13.51	9.96	10.55	12.38	14.59	17.19	20.01	21.03
1006	20.69	19.59	19.1	14.92	13.57	10	10.62	12.28	14.57	17.19	20	20.98
1007	20.38	19.24	18.94	14.91	13.62	10.09	10.71	12.24	14.56	17.24	19.9	20.93
1008	19.89	18.94	18.5	14.8	13.6	10.17	10.73	12.21	14.47	16.96	19.26	20.42
1009	20.44	19.16	18.85	14.69	13.9	10.64	11.02	12.76	14.6	17.19	18.76	19.81
1010	20.28	19.11	18.71	14.62	13.89	10.65	11.01	12.72	14.52	17.12	18.74	19.86
1011	20.09	18.97	18.6	14.5	13.82	10.57	10.93	12.66	14.42	17.09	18.67	19.8
1012	20.09	18.96	18.52	14.4	13.68	10.4	10.83	12.56	14.4	17.12	18.54	19.64
1013	20.21	19.05	18.58	14.53	13.7	10.33	10.81	12.56	14.47	17.32	18.53	19.56
1014	20.18	19.07	18.6	14.55	13.74	10.32	10.8	12.49	14.46	17.29	18.6	19.68
1015	20.04	18.94	18.57	14.53	13.61	10.24	10.67	12.45	14.3	16.99	18.64	19.77
1016	20.07	18.94	18.58	14.54	13.59	10.18	10.65	12.4	14.26	16.91	18.78	19.86
1017	19.95	18.91	18.49	14.51	13.52	10.1	10.58	12.34	14.17	16.85	18.77	19.89
1018	19.9	18.88	18.44	14.52	13.37	9.94	10.57	12.29	14.14	16.84	18.63	19.85
1019	19.91	18.89	18.5	14.53	13.4	9.92	10.49	12.29	14.09	16.76	18.78	19.91
1020	19.78	18.89	18.45	14.54	13.34	9.84	10.42	12.3	14.03	16.73	18.97	19.98
1021	20.03	19.05	18.6	14.6	13.31	9.83	10.43	12.33	14.11	16.78	19.34	20.25
1022	20.2	19.19	18.71	14.67	13.4	9.86	10.48	12.33	14.17	16.86	19.61	20.41
1023	20.41	19.39	18.81	14.82	13.5	9.88	10.53	12.39	14.34	17.02	19.72	20.7
1024	20.61	19.59	19.03	14.94	13.53	9.96	10.63	12.48	14.52	17.22	19.93	20.94
1025	20.64	19.56	19.11	15	13.66	10.06	10.71	12.38	14.68	17.31	20.04	21.1
1026	20.16	19.13	18.84	14.99	13.69	10.21	10.78	12.2	14.57	17.14	19.72	20.87
1027	20.39	19.11	18.8	14.65	13.94	10.71	11.01	12.68	14.47	17.1	18.63	19.68
1028	20.26	19.04	18.73	14.55	13.87	10.63	10.98	12.68	14.4	17.05	18.56	19.68
1029	20.08	18.97	18.58	14.46	13.79	10.57	10.94	12.6	14.39	17.04	18.5	19.64
1030	20.11	18.96	18.55	14.45	13.8	10.49	10.86	12.54	14.34	17.15	18.48	19.52
1031	20.2	19.14	18.67	14.55	13.79	10.39	10.85	12.5	14.39	17.37	18.6	19.55
1032	20.25	19.12	18.7	14.56	13.71	10.36	10.74	12.47	14.39	17.3	18.54	19.58
1033	20.12	19.07	18.66	14.61	13.68	10.29	10.74	12.41	14.26	17.09	18.6	19.68
1034	20.01	18.94	18.51	14.55	13.63	10.21	10.66	12.37	14.13	16.81	18.67	19.82
1035	19.87	18.87	18.44	14.49	13.47	10.08	10.6	12.34	14.04	16.7	18.64	19.75
1036	19.91	18.92	18.52	14.52	13.48	9.99	10.55	12.25	14.05	16.8	18.62	19.75
1037	20	19	18.54	14.58	13.46	9.93	10.52	12.29	14.11	16.81	18.74	19.92
1038	19.95	18.96	18.51	14.59	13.47	9.89	10.47	12.26	14.06	16.75	18.84	19.99
1039	19.84	18.97	18.51	14.61	13.39	9.85	10.48	12.26	14.06	16.81	19	20.12
1040	20.02	19.07	18.65	14.72	13.48	9.88	10.47	12.34	14.14	16.88	19.22	20.25
1041	20.25	19.36	18.89	14.81	13.47	9.95	10.53	12.45	14.22	16.98	19.55	20.57
1042	20.59	19.59	19.05	14.97	13.57	10	10.63	12.53	14.44	17.18	19.85	20.79
1043	20.72	19.76	19.21	15.1	13.62	10.07	10.72	12.51	14.64	17.31	20.1	21.05
1044	20.41	19.41	19.07	15.12	13.79	10.23	10.82	12.35	14.65	17.25	19.88	21
1045	20.34	19.11	18.72	14.62	14.04	10.71	11.05	12.61	14.43	17.09	18.46	19.49
1046	20.27	19.07	18.73	14.57	13.88	10.64	10.93	12.57	14.35	17.08	18.45	19.52
1047	20.25	19.11	18.79	14.58	13.91	10.63	10.95	12.59	14.34	17.08	18.54	19.59
1048	20.34	19.23	18.83	14.67	13.97	10.56	10.92	12.53	14.45	17.3	18.69	19.61
1049	20.32	19.24	18.79	14.72	13.91	10.45	10.77	12.46	14.44	17.41	18.76	19.66
1050	20.27	19.22	18.72	14.67	13.84	10.36	10.7	12.4	14.4	17.25	18.7	19.69
1051	20.12	19.12	18.64	14.64	13.77	10.33	10.66	12.33	14.26	17.04	18.64	19.63
1052	19.99	18.96	18.48	14.56	13.61	10.21	10.63	12.31	14.07	16.75	18.54	19.68
1053	19.83	18.78	18.39	14.39	13.45	10.06	10.6	12.27	13.97	16.55	18.49	19.59
1054	19.94	18.94	18.49	14.48	13.49	10.03	10.58	12.25	14	16.69	18.59	19.7
1055	20	19.02	18.53	14.58	13.47	10	10.5	12.27	14.05	16.76	18.71	19.9
1056	20.04	19.01	18.59	14.68	13.59	9.97	10.48	12.18	14.09	16.83	18.83	19.98
1057	19.97	19.03	18.56	14.67	13.55	9.93	10.47	12.25	14.1	16.77	18.87	20.1
1058	19.91	18.98	18.57	14.67	13.45	9.95	10.5	12.33	14.1	16.77	18.89	20.1
1059	20.05	19.12	18.72	14.74	13.5	9.95	10.58	12.43	14.17	16.85	19.13	20.23
1060	20.36	19.39	19.03	14.91	13.59	10.02	10.68	12.49	14.33	16.96	19.64	20.58
1061	20.6	19.63	19.08	15.05	13.64	10.1	10.72	12.56	14.52	17.23	20	20.81
1062	20.5	19.51	19.15	15.2	13.85	10.25	10.83	12.46	14.63	17.27	19.88	20.98
1063	20.19	19.26	18.7	14.55	13.69	10.29	10.64	12.55	14.6	17.45	18.65	19.49
1064	20.4	19.3	18.8	14.63	13.8	10.41	10.68	12.53	14.56	17.34	18.65	19.61
1065	20.42	19.37	18.91	14.73	13.93	10.55	10.8	12.58	14.49	17.29	18.69	19.65
1066	20.3	19.24	18.84	14.63	13.99	10.57	10.86	12.5	14.34	17.13	18.59	19.61
1067	20.29	19.24	18.81	14.62	13.86	10.45	10.77	12.43	14.3	17.1	18.59	19.57
1068	20.15	19.15	18.69	14.57	13.84	10.36	10.71	12.38	14.22	17.03	18.57	19.52
1069	20.03	19.08	18.63	14.53	13.73	10.31	10.71	12.3	14.05	16.82	18.53	19.5
1070	19.97	18.99	18.46	14.44	13.62	10.2	10.68	12.29	13.94	16.68	18.41	19.46
1071	19.92	18.98	18.46	14.45	13.45	10.05	10.61	12.3	13.92	16.55	18.45	19.57
1072	19.97	19.05	18.51	14.52	13.45	10.04	10.58	12.28	13.97	16.64	18.56	19.69
1073	20.1	19.05	18.56	14.6	13.52	9.99	10.58	12.25	14.02	16.7	18.72	19.78
1074	20.11	19.16	18.62	14.69	13.63	10	10.5	12.13	14.12	16.78	18.84	19.93
1075	20.07	19.03	18.59	14.67	13.58	10.03	10.49	12.26	14.06	16.79	18.84	20
1076	20.03	19.09	18.66	14.73	13.5	9.96	10.63	12.36	14.1	16.81	19.09	20.17
1077	20.25	19.42	18.97	14.89	13.6	10.01	10.68	12.43	14.26	16.96	19.27	20.33
1078	20.39	19.62	19.11	15.03	13.65	10.04	10.72	12.51	14.35	17.1	19.53	20.38
1079	20.58	19.67	19.24	15.18	13.7	10.14	10.78	12.61	14.47	17.19	19.77	20.58
1080	20.46	19.43	19.18	15.26	13.91	10.23	10.85	12.47	14.53	17.2	19.6	20.78
1081	20.1	19.26	18.59	14.37	13.17	9.55	9.97	12.19	14.51	17.56	18.71	19.6
1082	20.33	19.38	18.8	14.57	13.46	9.92	10.32	12.37	14.56	17.46	18.76	19.59
1083	20.23	19.23	18.74	14.54	13.86	10.42	10.73	12.39	14.27	17.02	18.53	19.51
1084	20.19	19.13	18.76	14.59	13.94	10.51	10.8	12.43	14.18	16.89	18.51	19.55
1085	20.19	19.26	18.75	14.58	13.81	10.47	10.81	12.32	14.16	16.92	18.47	19.51
1086	20.13	19.19	18.79	14.6	13.83	10.4	10.74	12.35	14.03	16.9	18.55	19.55
1087	20.11	19.19	18.76	14.58	13.78	10.3	10.73	12.36	14.07	16.84	18.63	19.58
1088	20.09	19.2	18.62	14.5	13.69	10.22	10.63	12.27	13.97	16.74	18.66	19.6
1089	20.05	19.11	18.55	14.5	13.6	10.16	10.64	12.3	13.94	16.66	18.55	19.61
1090	20	19.13	18.64	14.54	13.55	10.1	10.65	12.24	13.95	16.63	18.54	19.62
1091	20.08	19.26	18.7	14.61	13.6	10.04	10.59	12.21	14	16.75	18.83	19.73
1092	20.16	19.37	18.85	14.74	13.66	10.06	10.52	12.19	14.07	16.83	18.89	19.8
1093	20.03	19.12	18.64	14.65	13.54	10.08	10.6	12.32	14.02	16.68	18.73	19.9
1094	19.99	19	18.53	14.68	13.51	10.02	10.65	12.31	14.08	16.73	18.88	19.97
1095	20.14	19.4	18.88	14.82	13.6	10.06	10.73	12.37	14.23	16.93	19.22	20.22
1096	20.26	19.6	19.13	14.96	13.66	10.11	10.74	12.5	14.32	17.03	19.28	20.27
1097	20.48	19.74	19.3	15.11	13.75	10.17	10.85	12.56	14.41	17.18	19.5	20.45
1098	20.25	19.25	19.05	15.17	13.86	10.28	10.88	12.35	14.34	16.99	19.23	20.41
1099	19.92	19.02	18.43	14.31	13.42	10.08	10.42	12.31	14.39	17.35	18.48	19.5
1100	20.23	19.23	18.69	14.55	13.9	10.63	10.81	12.43	14.19	17.19	18.61	19.5
1101	20.1	19.11	18.67	14.47	13.81	10.39	10.81	12.26	13.98	16.74	18.51	19.54
1102	20.17	19.22	18.79	14.59	13.85	10.44	10.74	12.34	14.04	16.81	18.59	19.61
1103	20.35	19.36	18.9	14.67	13.78	10.34	10.64	12.33	14.19	17.05	18.68	19.67
1104	20.25	19.33	18.89	14.66	13.81	10.32	10.65	12.29	14.14	16.95	18.63	19.68
1105	20.19	19.35	18.85	14.6	13.79	10.27	10.62	12.27	14.1	16.86	18.72	19.72
1106	20.25	19.32	18.81	14.64	13.79	10.2	10.52	12.23	14.14	16.83	18.82	19.7
1107	20.18	19.23	18.72	14.66	13.77	10.11	10.49	12.13	14.11	16.88	18.74	19.72
1108	20.1	19.23	18.72	14.58	13.72	10.1	10.52	12.08	14.05	16.82	18.74	19.69
1109	20.1	19.23	18.76	14.59	13.66	10.13	10.57	12.17	13.97	16.7	18.77	19.65
1110	20.13	19.38	18.83	14.66	13.69	10.12	10.59	12.19	13.99	16.79	18.85	19.67
1111	20.05	19.24	18.76	14.61	13.63	10.05	10.58	12.24	13.92	16.63	18.69	19.65
1112	19.9	19.03	18.51	14.57	13.53	10.03	10.71	12.34	13.97	16.61	18.59	19.76
1113	20.02	19	18.51	14.73	13.58	10.09	10.72	12.41	14.04	16.72	18.72	19.98
1114	20.12	19.14	18.69	14.82	13.67	10.12	10.75	12.48	14.15	16.85	18.95	20.07
1115	20.19	19.41	18.91	14.91	13.68	10.15	10.84	12.56	14.19	16.93	19.14	20.2
1116	20.02	19.09	18.8	14.91	13.75	10.22	10.91	12.38	14.22	16.79	18.97	20.16
1117	20.08	19.1	18.6	14.48	13.83	10.59	10.77	12.35	14.21	17.21	18.49	19.43
1118	20.25	19.32	18.79	14.6	13.94	10.56	10.77	12.28	13.99	16.99	18.58	19.52
1119	20.04	19.16	18.58	14.39	13.72	10.31	10.71	12.16	13.9	16.62	18.46	19.59
1120	20.03	19.08	18.61	14.45	13.73	10.29	10.75	12.23	13.95	16.66	18.47	19.68
1121	20.23	19.35	18.86	14.61	13.82	10.37	10.68	12.23	14.05	16.85	18.62	19.71
1122	20.3	19.5	18.96	14.66	13.69	10.06	10.45	12.07	14.21	17.06	18.82	19.75
1123	20.2	19.45	18.94	14.63	13.73	10.21	10.55	12.14	14.08	16.9	18.76	19.75
1124	20.24	19.4	18.91	14.67	13.79	10.12	10.49	12.15	14.13	16.86	18.87	19.76
1125	20.24	19.4	18.91	14.69	13.77	10.04	10.28	12	14.14	16.99	18.9	19.8
1126	20.24	19.35	18.89	14.68	13.72	9.97	10.23	11.86	14.12	17	18.96	19.76
1127	20.24	19.34	18.87	14.7	13.73	10.11	10.5	12.09	14.05	16.8	18.89	19.77
1128	20.24	19.43	18.97	14.68	13.74	10.12	10.55	12.11	14.02	16.79	18.97	19.74
1129	20.19	19.5	18.95	14.73	13.69	10	10.43	12.02	14.04	16.9	18.95	19.73
1130	19.89	19.1	18.68	14.7	13.61	10.14	10.68	12.32	13.88	16.53	18.61	19.74
1131	19.97	19.04	18.61	14.76	13.67	10.14	10.78	12.38	14.02	16.56	18.59	19.85
1132	20.05	19.04	18.58	14.81	13.79	10.11	10.67	12.41	14.08	16.66	18.64	19.97
1133	20.06	19.05	18.55	14.79	13.68	10.15	10.84	12.53	14.09	16.65	18.71	20.12
1134	19.86	18.93	18.46	14.77	13.7	10.23	10.89	12.38	14.04	16.54	18.7	20.09
1135	20.24	19.31	18.72	14.5	13.9	10.5	10.75	12.22	13.87	16.97	18.56	19.56
1136	20.23	19.35	18.72	14.56	13.91	10.47	10.75	12.22	13.9	16.89	18.62	19.69
1137	19.98	19.01	18.51	14.35	13.67	10.22	10.66	12.12	13.89	16.58	18.42	19.74
1138	20.03	19.04	18.53	14.41	13.68	10.21	10.68	12.21	13.96	16.61	18.52	19.86
1139	20.2	19.26	18.83	14.62	13.87	10.37	10.75	12.31	13.98	16.75	18.66	19.72
1140	20.31	19.55	18.95	14.65	13.69	10.21	10.6	12.12	14.06	16.93	18.85	19.79
1141	20.22	19.43	18.89	14.59	13.71	10.16	10.6	12.08	14.02	16.84	18.73	19.73
1142	20.21	19.4	18.92	14.61	13.73	10.11	10.49	12.08	13.99	16.83	18.79	19.72
1143	20.19	19.34	18.91	14.65	13.79	10.13	10.41	11.99	14.03	16.84	18.82	19.74
1144	20.16	19.24	18.88	14.58	13.78	10.1	10.47	11.97	14.05	16.87	18.92	19.69
1145	20.11	19.26	18.86	14.62	13.7	10.18	10.67	12.13	13.96	16.75	18.82	19.69
1146	20.19	19.53	18.98	14.65	13.74	10.18	10.57	12.02	13.97	16.84	19	19.74
1147	20.31	19.68	19.09	14.75	13.69	9.88	10.27	11.84	14.16	17.15	19.11	19.84
1148	20.02	19.26	18.87	14.75	13.71	9.9	10.45	12.1	14.01	16.68	18.76	19.75
1149	19.94	19.04	18.64	14.72	13.7	10.13	10.72	12.36	13.93	16.5	18.43	19.74
1150	19.9	19.1	18.61	14.76	13.78	10.05	10.71	12.33	14.04	16.5	18.5	19.83
1151	19.89	18.93	18.44	14.69	13.7	10.14	10.81	12.48	14.01	16.45	18.48	19.92
1152	19.72	18.76	18.31	14.64	13.63	10.19	10.94	12.35	13.93	16.37	18.41	19.92
1153	20.18	19.35	18.69	14.51	13.93	10.52	10.72	12.19	13.87	16.84	18.52	19.68
1154	20.17	19.38	18.66	14.55	13.86	10.44	10.7	12.17	13.83	16.73	18.62	19.72
1155	20.2	19.37	18.7	14.53	13.84	10.41	10.79	12.23	13.88	16.74	18.61	19.68
1156	20.24	19.36	18.79	14.6	13.88	10.38	10.77	12.31	13.89	16.8	18.68	19.71
1157	20.37	19.48	18.97	14.7	13.8	10.21	10.6	12.25	14.04	16.92	18.92	19.83
1158	20.38	19.53	19.01	14.68	13.65	10.03	10.45	12.15	14.06	16.91	18.91	19.79
1159	20.22	19.48	18.89	14.58	13.74	10.28	10.61	12.11	13.96	16.76	18.79	19.67
1160	20.13	19.46	18.88	14.57	13.8	10.23	10.57	12.06	13.92	16.74	18.78	19.61
1161	20.14	19.35	18.92	14.61	13.78	10.21	10.58	12.03	13.92	16.7	18.78	19.67
1162	20.07	19.18	18.88	14.58	13.66	10.22	10.68	12.11	13.85	16.64	18.79	19.58
1163	20.09	19.27	18.88	14.6	13.7	10.25	10.67	12.19	13.85	16.64	18.82	19.61
1164	20.25	19.57	19.03	14.73	13.75	10.09	10.54	11.96	14	16.86	19.01	19.83
1165	20.36	19.65	19.14	14.73	13.69	9.82	10.24	11.78	14.21	17.03	19.13	19.86
1166	20.16	19.38	18.99	14.79	13.71	9.7	10.21	11.89	14.14	16.7	18.84	19.82
1167	19.94	19.11	18.66	14.72	13.78	9.93	10.56	12.24	13.96	16.46	18.44	19.72
1168	19.95	19.16	18.66	14.77	13.84	9.97	10.56	12.24	14.05	16.48	18.41	19.71
1169	19.94	19.11	18.53	14.78	13.86	10.1	10.72	12.43	14.06	16.45	18.44	19.81
1170	19.6	18.71	18.23	14.48	13.65	10.21	10.97	12.38	13.81	16.22	18.2	19.64
1171	20.37	19.53	18.83	14.71	13.87	10.26	10.63	12.28	13.94	16.95	18.67	19.77
1172	20.29	19.51	18.71	14.61	13.88	10.39	10.7	12.23	13.85	16.76	18.69	19.66
1173	20.39	19.6	18.88	14.66	13.9	10.24	10.64	12.27	13.97	16.9	18.85	19.81
1174	20.4	19.57	18.95	14.72	13.71	9.99	10.43	12.17	14.03	17.06	18.84	19.78
1175	20.39	19.61	19.04	14.61	13.45	9.74	10.17	11.99	14.05	17.03	18.87	19.79
1176	20.42	19.61	19.06	14.68	13.44	9.6	10.05	11.98	14.05	16.99	18.95	19.87
1177	20.27	19.5	18.94	14.65	13.6	10.06	10.49	12.13	13.9	16.72	18.87	19.75
1178	20.21	19.52	18.92	14.63	13.75	10.21	10.65	12.12	13.87	16.69	18.8	19.74
1179	20.13	19.39	18.95	14.52	13.72	10.22	10.63	12.01	13.84	16.69	18.77	19.61
1180	20.15	19.38	18.92	14.62	13.74	10.2	10.58	12.09	13.88	16.67	18.88	19.65
1181	20.1	19.28	18.92	14.63	13.73	10.18	10.68	12.19	13.89	16.57	18.81	19.66
1182	20.26	19.58	19.06	14.71	13.81	10.09	10.48	11.94	13.96	16.73	19	19.85
1183	20.38	19.7	19.16	14.72	13.72	9.94	10.26	11.77	14.2	16.89	19.07	19.9
1184	20.3	19.55	19.09	14.85	13.65	9.74	10.22	11.76	14.25	16.75	18.91	19.87
1185	20.12	19.3	18.89	14.84	13.75	9.73	10.36	11.97	14.11	16.54	18.54	19.77
1186	19.97	19.2	18.74	14.81	13.86	9.99	10.59	12.25	14.05	16.48	18.41	19.76
1187	20.02	19.16	18.69	14.81	13.89	10.15	10.84	12.5	14.09	16.49	18.54	19.88
1188	19.79	18.88	18.35	14.65	13.73	10.32	11.05	12.47	13.97	16.4	18.39	19.74
1189	20.29	19.45	18.73	14.59	13.86	10.32	10.64	12.18	13.81	16.86	18.68	19.68
1190	20.32	19.39	18.68	14.64	13.89	10.32	10.66	12.23	13.87	16.82	18.74	19.79
1191	20.48	19.55	18.87	14.71	13.71	9.98	10.45	12.23	13.95	16.92	18.82	19.83
1192	20.51	19.72	19.11	14.72	13.43	9.41	9.92	11.89	14.12	17.1	19.01	19.89
1193	20.42	19.63	19.04	14.67	13.27	9.27	9.7	11.76	14.01	16.97	18.97	19.91
1194	20.44	19.58	19.04	14.73	13.31	9.28	9.81	11.85	14.03	16.88	19.01	19.94
1195	20.41	19.5	19.06	14.68	13.38	9.52	10.14	12.05	14.03	16.82	18.98	19.9
1196	20.28	19.52	19.05	14.67	13.61	9.96	10.5	12.15	13.96	16.79	18.93	19.79
1197	20.13	19.49	19	14.57	13.77	10.19	10.66	12.02	13.88	16.76	18.8	19.7
1198	20.14	19.54	19.05	14.62	13.73	10.04	10.4	11.7	13.91	16.94	18.87	19.81
1199	20.08	19.5	19.02	14.69	13.76	10.13	10.53	11.9	13.91	16.65	18.88	19.74
1200	20.1	19.48	19	14.67	13.83	10.18	10.67	12.02	13.88	16.54	18.91	19.69
1201	20.19	19.52	19.01	14.71	13.79	10.21	10.72	12.13	13.9	16.53	18.88	19.68
1202	20.3	19.65	19.15	14.83	13.8	10.04	10.44	11.87	14.13	16.66	18.91	19.87
1203	20.17	19.38	18.94	14.91	13.82	9.89	10.48	12.14	14.11	16.56	18.63	19.81
1204	19.95	19.08	18.57	14.76	13.83	10.21	10.96	12.47	13.95	16.49	18.41	19.74
1205	20.05	19.11	18.55	14.81	13.8	10.33	11.04	12.63	14.07	16.59	18.61	19.99
1206	20.02	19.04	18.53	14.76	13.82	10.33	11.1	12.44	14.05	16.58	18.57	19.99
1207	19.81	19.06	18.5	14.66	13.76	10.38	11.05	12.35	13.94	16.41	18.33	19.77
1208	20.18	19.52	19.03	15.08	13.99	10.42	11.22	12.77	14.22	16.69	18.69	20.14
1209	20.2	19.66	19.14	15.18	14.14	10.49	11.19	12.82	14.28	16.61	18.66	20.09
1210	20.33	19.92	19.32	15.25	14.17	10.5	11.2	12.78	14.44	16.97	19.03	19.96
1211	20.65	20.22	19.49	15.36	14.2	10.53	11.28	12.76	14.62	17.62	19.46	20.13
1212	20.49	20.09	19.38	15.23	14.11	10.61	11.46	12.94	14.36	17.3	19.23	19.93
1213	20.17	19.3	18.62	14.47	13.82	10.37	10.67	12.06	13.68	16.74	18.54	19.53
1214	20.08	19.25	18.49	14.45	13.77	10.35	10.7	12.1	13.65	16.54	18.54	19.56
1215	20.27	19.53	18.72	14.57	13.75	10.26	10.56	12.11	13.79	16.71	18.7	19.64
1216	20.28	19.65	18.93	14.59	13.5	9.9	10.14	11.87	13.94	16.85	18.82	19.72
1217	20.3	19.56	18.99	14.66	13.4	9.53	9.8	11.63	14	16.85	18.9	19.78
1218	20.41	19.56	19.01	14.72	13.41	9.47	9.88	11.8	13.99	16.87	18.98	19.9
1219	20.46	19.59	19.06	14.71	13.36	9.33	9.89	11.94	14.02	16.87	19.03	19.97
1220	20.4	19.66	19.15	14.71	13.41	9.42	9.99	11.99	14.03	16.83	19.03	19.96
1221	20.15	19.48	18.96	14.62	13.72	10.11	10.59	12.18	13.87	16.66	18.77	19.64
1222	20.1	19.58	19.05	14.65	13.79	10.18	10.58	12.02	13.87	16.7	18.88	19.73
1223	20.01	19.42	19.01	14.61	13.82	10.24	10.76	12.11	13.87	16.49	18.69	19.6
1224	20.1	19.45	19.02	14.7	13.83	10.26	10.85	12.25	13.85	16.4	18.62	19.65
1225	20.05	19.39	18.92	14.64	13.73	10.26	10.93	12.34	13.87	16.33	18.59	19.59
1226	20.16	19.5	19.08	14.76	13.84	10.27	10.89	12.26	13.99	16.48	18.79	19.82
1227	20.09	19.44	18.87	14.89	13.9	10.24	10.91	12.42	14.05	16.44	18.63	19.71
1228	19.96	19.07	18.54	14.71	13.81	10.28	11.08	12.53	13.93	16.48	18.36	19.8
1229	20	19.03	18.44	14.74	13.77	10.33	11.06	12.41	13.97	16.59	18.54	20.02
1230	19.85	18.95	18.3	14.75	13.84	10.38	11.02	12.26	13.96	16.44	18.34	19.92
1231	19.94	19.07	18.46	14.82	13.9	10.43	11.09	12.43	14.12	16.54	18.4	20.01
1232	20.29	19.31	18.68	14.96	13.96	10.47	11.32	12.72	14.25	16.75	18.7	20.27
1233	20.29	19.44	18.87	15.15	14.19	10.53	11.3	12.84	14.31	16.68	18.68	20.2
1234	20.25	19.78	19.07	15.19	14.25	10.5	11.28	12.81	14.47	16.76	18.81	20
1235	20.58	20.29	19.56	15.43	14.34	10.43	11.05	12.62	14.79	17.59	19.52	20.11
1236	20.55	20.26	19.54	15.38	14.34	10.65	11.49	12.91	14.52	17.46	19.46	20.03
1237	20.17	19.51	18.72	14.5	13.49	9.99	10.54	12.06	13.64	16.81	18.7	19.66
1238	20.18	19.39	18.64	14.51	13.76	10.26	10.65	12.09	13.65	16.58	18.59	19.64
1239	19.98	19.22	18.48	14.37	13.75	10.32	10.68	12.07	13.6	16.48	18.44	19.48
1240	20	19.31	18.58	14.47	13.73	10.26	10.52	12.04	13.72	16.55	18.54	19.49
1241	20.14	19.45	18.77	14.55	13.61	10.07	10.34	11.87	13.83	16.67	18.69	19.58
1242	20.27	19.68	18.95	14.56	13.38	9.68	10.06	11.75	13.89	16.8	18.84	19.82
1243	20.45	19.88	19.19	14.71	13.16	8.97	9.45	11.56	13.98	17.02	19.09	20.14
1244	20.47	19.89	19.22	14.74	13.19	9	9.48	11.65	14.03	16.98	19.13	20.12
1245	20.2	19.58	19.03	14.63	13.69	10.03	10.44	12.15	13.93	16.63	18.86	19.76
1246	20.2	19.73	19.18	14.73	13.83	9.97	10.49	12.1	14	16.68	18.89	19.87
1247	20.11	19.48	19.05	14.75	13.86	10.15	10.75	12.2	13.94	16.56	18.62	19.72
1248	20.2	19.5	19.12	14.81	13.91	10.24	10.79	12.26	14	16.5	18.61	19.8
1249	20.08	19.37	18.96	14.74	13.86	10.3	10.95	12.45	13.93	16.42	18.47	19.67
1250	19.97	19.51	19.03	14.75	13.86	10.3	11.03	12.43	13.94	16.35	18.72	19.71
1251	19.96	19.48	19.06	14.8	13.88	10.28	11.05	12.48	13.92	16.4	18.68	19.63
1252	19.66	19.04	18.58	14.53	13.71	10.28	11.04	12.42	13.79	16.13	18.12	19.43
1253	19.62	18.86	18.32	14.43	13.64	10.33	10.96	12.3	13.73	16.11	17.97	19.52
1254	19.6	18.8	18.27	14.5	13.76	10.38	11.01	12.24	13.82	16.09	17.98	19.46
1255	19.67	18.91	18.32	14.6	13.83	10.44	11.1	12.36	13.87	16.15	18.09	19.63
1256	20.08	19.31	18.82	14.91	14.03	10.52	11.32	12.69	14.12	16.51	18.53	20.12
1257	20.12	19.74	19.28	15.19	14.24	10.53	11.3	12.83	14.24	16.43	18.49	20.03
1258	20.2	20.13	19.38	15.36	14.3	10.51	11.12	12.8	14.48	16.64	18.75	19.93
1259	20.49	20.4	19.64	15.5	14.26	10.24	10.76	12.62	14.86	17.36	19.54	20.02
1260	20.63	20.34	19.64	15.5	14.42	10.48	11.16	12.77	14.79	17.68	19.59	20.13
1261	20.31	19.65	18.87	14.53	13.42	9.81	10.45	12.05	13.67	16.89	18.85	19.79
1262	20.3	19.64	18.83	14.59	13.45	9.7	10.38	12.12	13.79	16.81	18.83	19.77
1263	20.09	19.35	18.59	14.48	13.7	10.1	10.61	12.12	13.68	16.56	18.55	19.71
1264	19.98	19.19	18.41	14.46	13.76	10.25	10.69	12.07	13.59	16.43	18.4	19.7
1265	20.18	19.49	18.74	14.58	13.73	10.12	10.56	12.09	13.8	16.63	18.63	19.69
1266	20.37	19.85	19.14	14.62	13.27	9.47	9.87	11.67	13.9	16.84	19.02	19.97
1267	20.52	19.98	19.21	14.7	13.11	8.84	9.3	11.35	14.1	17.07	19.12	20.3
1268	20.52	19.94	19.32	14.74	13.12	8.76	9.29	11.48	14.02	17.11	19.18	20.37
1269	20.44	19.96	19.24	14.7	13.54	9.61	10.03	11.94	13.97	16.91	19.14	20.21
1270	20.31	19.93	19.18	14.74	13.75	9.77	10.31	12.04	14.03	16.72	19.03	20.09
1271	20.26	19.77	19.1	14.8	13.87	9.94	10.53	12.08	14	16.61	18.87	20.07
1272	20.23	19.75	19.16	14.9	13.92	10.03	10.67	12.27	14.08	16.58	18.79	19.97
1273	20.05	19.64	19.13	14.79	13.95	10.24	10.99	12.42	13.94	16.41	18.65	19.82
1274	20.01	19.67	19.15	14.77	13.92	10.37	11.04	12.5	13.94	16.43	18.79	19.78
1275	20.02	19.78	19.22	14.82	13.9	10.32	11.06	12.47	13.93	16.45	18.9	19.82
1276	19.81	19.45	19.03	14.68	13.84	10.31	11.11	12.46	13.84	16.2	18.49	19.44
1277	19.59	19.06	18.61	14.49	13.69	10.31	11.06	12.25	13.75	15.99	17.98	19.26
1278	19.45	19.01	18.41	14.41	13.66	10.42	11.03	12.2	13.68	15.86	17.83	19.25
1279	19.51	19.09	18.5	14.41	13.72	10.42	11.16	12.35	13.67	15.87	17.82	19.29
1280	19.93	19.49	19.19	14.97	14.04	10.48	11.36	12.72	14.03	16.26	18.3	19.87
1281	19.99	19.81	19.48	15.21	14.26	10.57	11.37	12.82	14.14	16.31	18.34	19.79
1282	20.06	19.98	19.4	15.28	14.33	10.6	11.33	12.87	14.37	16.41	18.61	19.76
1283	20.15	20.06	19.4	15.32	14.44	10.57	11.19	12.71	14.7	17.06	19.28	19.84
1284	20.48	20.35	19.66	15.49	14.45	10.53	11.12	12.73	15.02	17.82	19.61	19.98
1285	20.12	19.59	18.76	14.45	13.59	10.08	10.53	11.98	13.56	16.58	18.71	19.65
1286	20.27	19.62	18.74	14.58	13.64	9.93	10.49	12.09	13.72	16.74	18.81	19.82
1287	20.26	19.47	18.67	14.6	13.7	10.01	10.52	12.16	13.77	16.73	18.7	19.92
1288	20.21	19.45	18.61	14.57	13.73	10.1	10.61	12.19	13.78	16.65	18.64	19.87
1289	20.22	19.71	18.85	14.56	13.62	9.93	10.44	11.97	13.86	16.69	18.84	19.74
1290	20.44	19.95	19.13	14.62	13.24	9.25	9.7	11.45	14.02	16.95	19.05	20.08
1291	20.69	20.07	19.35	14.77	13.02	8.55	9.04	11.37	14.23	17.21	19.24	20.45
1292	20.65	20.02	19.35	14.75	13.05	8.54	9.08	11.31	14.03	17.04	19.27	20.5
1293	20.59	20.03	19.27	14.82	13.41	9.04	9.62	11.75	14.09	16.85	19.25	20.44
1294	20.5	19.96	19.21	14.84	13.75	9.58	10.22	12.19	14.13	16.74	19.24	20.43
1295	20.45	19.93	19.13	14.93	13.88	9.6	10.31	12.28	14.11	16.66	19.18	20.27
1296	20.34	19.92	19.18	14.98	13.89	9.71	10.49	12.29	14.15	16.68	19.16	20.16
1297	20.14	19.81	19.16	14.88	14	10.12	10.96	12.52	14.03	16.45	18.89	19.94
1298	19.99	19.82	19.17	14.84	13.99	10.28	11.11	12.52	13.94	16.28	18.7	19.72
1299	20.14	19.97	19.34	14.84	13.99	10.35	11.07	12.54	14	16.36	18.9	19.89
1300	20.07	19.67	19.26	14.86	14.05	10.37	11.13	12.52	13.88	16.25	18.68	19.69
1301	19.63	19.1	18.83	14.52	13.78	10.31	11.11	12.22	13.74	15.96	17.99	19.31
1302	19.54	19.32	18.7	14.46	13.68	10.44	11.09	12.16	13.76	15.88	17.86	19.27
1303	19.36	19.39	18.79	14.34	13.67	10.48	11.14	12.26	13.6	15.71	17.7	19.1
1304	19.85	19.78	19.37	14.98	14.11	10.54	11.38	12.72	13.97	16.15	18.22	19.78
1305	20.01	19.9	19.53	15.24	14.34	10.57	11.47	12.87	14.13	16.26	18.33	19.8
1306	20.02	19.79	19.42	15.27	14.39	10.67	11.46	12.95	14.2	16.29	18.36	19.87
1307	20.03	19.66	19.12	15.17	14.37	10.69	11.57	12.92	14.44	16.66	18.74	19.82
1308	20.06	19.71	19.14	15.16	14.42	10.73	11.6	13.03	14.57	17.2	19.17	19.7
1309	20.3	19.74	18.81	14.54	13.53	9.95	10.41	12.02	13.69	16.87	18.91	19.87
1310	20.34	19.75	18.84	14.61	13.53	9.75	10.26	12.03	13.81	16.84	19	19.94
1311	20.42	19.79	18.88	14.66	13.41	9.6	10.12	12.03	13.87	16.82	19.03	19.96
1312	20.44	19.94	19.05	14.68	13.27	9.31	9.76	11.83	13.94	16.97	19.1	20.03
1313	20.47	20.03	19.15	14.73	13.22	9.09	9.55	11.5	14.03	17.09	19.25	20.17
1314	20.63	20.03	19.23	14.71	13.15	8.86	9.24	11.31	14.03	17.07	19.29	20.27
1315	20.75	20.17	19.34	14.72	13.01	8.45	8.95	11.37	14.14	17.22	19.31	20.54
1316	20.72	20.05	19.34	14.78	13.01	8.46	8.99	11.28	14.06	17.12	19.32	20.64
1317	20.67	19.87	19.21	14.86	13.25	8.69	9.24	11.53	14.05	16.84	19.31	20.54
1318	20.56	19.74	19.03	14.9	13.72	9.23	9.92	12.14	14.15	16.75	19.31	20.45
1319	20.44	19.78	18.98	14.91	13.83	9.48	10.24	12.31	14.16	16.62	19.32	20.24
1320	20.36	19.92	19.13	14.97	13.88	9.69	10.44	12.33	14.16	16.65	19.33	20.21
1321	20.25	19.68	19.07	14.95	14.03	10.03	10.88	12.59	14.13	16.57	19.17	20.01
1322	20.02	19.55	19.1	14.8	14.04	10.25	11.07	12.56	13.89	16.34	18.74	19.74
1323	20.1	19.91	19.36	14.88	14.08	10.22	11.01	12.55	14.03	16.32	18.88	19.93
1324	19.98	19.71	19.23	14.79	14.06	10.31	11.15	12.59	13.96	16.25	18.61	19.61
1325	19.61	19.24	18.89	14.49	13.84	10.38	11.13	12.36	13.73	15.95	17.97	19.3
1326	19.52	19.23	18.68	14.46	13.76	10.46	11.05	12.19	13.83	15.96	17.91	19.39
1327	19.6	19.51	18.85	14.6	13.83	10.46	11.18	12.34	13.81	15.9	17.92	19.5
1328	19.82	19.74	19.38	15	14.21	10.53	11.39	12.81	14.02	16.16	18.11	19.73
1329	19.96	19.82	19.56	15.27	14.41	10.64	11.43	12.86	14.24	16.25	18.27	19.76
1330	19.97	19.52	19.32	15.28	14.46	10.68	11.54	12.96	14.19	16.19	18.28	19.77
1331	19.98	19.55	19.16	15.16	14.5	10.73	11.64	13.03	14.46	16.56	18.46	19.69
1332	20.01	19.69	19.1	15.05	14.45	10.84	11.7	13.03	14.63	17.18	19.09	19.72
1333	18.73	18.06	17.02	13.05	12.34	8.73	8.89	10.36	12.38	15.28	17.69	18.78
1334	19.05	18.41	17.45	13.49	12.36	8.61	8.99	10.72	12.85	15.63	18.03	18.95
1335	19.67	19.1	18.02	13.95	12.51	8.61	9.06	11.3	13.62	16.41	18.9	19.73
1336	19.59	19.17	18.21	14.06	12.71	8.89	9.32	11.38	13.74	16.78	18.92	19.81
1337	19.93	19.52	18.61	14.31	13.19	9.54	10.09	11.63	13.63	17.29	18.92	19.88
1338	20.21	19.72	18.77	14.45	13.49	9.82	10.36	11.88	13.65	17.1	18.99	19.87
1339	20.17	19.69	18.76	14.39	13.21	9.51	10.06	11.79	13.64	16.87	18.91	19.85
1340	20.21	19.76	18.87	14.47	13.12	9.36	9.76	11.73	13.73	16.68	18.9	19.93
1341	20.3	19.8	18.92	14.49	13.13	9.32	9.63	11.75	13.77	16.67	18.93	19.95
1342	20.18	19.64	18.84	14.46	13.24	9.37	9.66	11.69	13.72	16.61	18.89	19.85
1343	20.25	19.67	18.87	14.62	13.34	9.37	9.7	11.67	13.87	16.7	19.05	20
1344	20.26	19.58	18.89	14.65	13.31	9.24	9.54	11.55	13.95	16.65	19.01	20.01
1345	20.52	19.82	19.1	14.65	13.13	8.82	9.18	11.31	13.94	16.78	19.15	20.37
1346	20.79	20.13	19.33	14.67	12.95	8.41	8.92	11.3	14.11	17.17	19.43	20.66
1347	20.68	19.93	19.22	14.67	13.07	8.73	9.17	11.37	14.1	17.03	19.36	20.53
1348	20.43	19.67	19.02	14.7	13.56	9.46	9.94	11.92	13.99	16.56	19.14	20.32
1349	20.37	19.77	18.9	14.77	13.84	9.88	10.44	12.2	14.04	16.5	19.15	20.14
1350	20.43	19.93	19.16	14.91	13.89	9.84	10.4	12.23	14.11	16.61	19.29	20.34
1351	20.26	19.6	19.12	14.94	13.99	9.91	10.69	12.48	14.18	16.53	19.29	20.08
1352	20.11	19.5	19.07	14.85	14.08	10.14	10.89	12.56	14.03	16.4	18.95	19.96
1353	20.1	19.77	19.36	14.94	14.12	10.12	10.91	12.5	14.07	16.38	18.91	19.95
1354	19.93	19.64	19.37	14.82	14.1	10.34	11.18	12.58	14.02	16.27	18.5	19.64
1355	19.69	19.17	19.01	14.56	13.88	10.38	11.15	12.4	13.81	16.01	18.04	19.42
1356	19.66	19.06	18.61	14.6	13.8	10.48	11.03	12.16	13.98	15.99	18.01	19.57
1357	19.5	19.07	18.56	14.48	13.83	10.5	11.19	12.36	13.69	15.83	17.77	19.39
1358	19.74	19.55	19.37	14.98	14.31	10.59	11.47	12.81	14.03	16.22	18	19.63
1359	19.81	19.52	19.4	15.15	14.42	10.62	11.43	12.85	14.1	16.04	18.08	19.57
1360	19.8	19.39	19.22	15.22	14.54	10.68	11.58	12.94	14.12	16.07	18.26	19.68
1361	19.94	19.64	19.3	15.22	14.56	10.8	11.65	13.02	14.53	16.58	18.32	19.6
1362	20.27	20.02	19.5	15.34	14.66	10.77	11.6	12.94	14.95	17.62	19.23	19.93
1363	18.52	17.9	16.89	13.06	12.23	8.65	8.91	10.27	12.14	15.09	17.47	18.48
1364	18.73	18.16	17.27	13.33	12.19	8.49	8.91	10.51	12.47	15.27	17.61	18.69
1365	19.32	18.75	17.77	13.64	12.29	8.5	8.9	11.1	13.23	15.99	18.41	19.34
1366	19.56	19.15	18.16	13.98	12.7	8.77	9.2	11.27	13.71	16.71	18.95	19.81
1367	19.58	19.19	18.29	14.05	12.89	9.1	9.69	11.4	13.61	17.05	18.8	19.69
1368	19.94	19.51	18.6	14.21	12.96	9.04	9.68	11.62	13.53	17.2	18.95	19.91
1369	19.84	19.42	18.54	14.2	12.8	8.88	9.39	11.44	13.54	16.95	18.86	19.86
1370	19.98	19.57	18.69	14.21	12.86	8.91	9.37	11.34	13.61	16.68	18.84	19.9
1371	20.07	19.67	18.78	14.34	13.01	9.23	9.44	11.49	13.61	16.47	18.8	19.85
1372	20.12	19.56	18.73	14.43	13.39	9.71	9.87	11.74	13.59	16.43	18.8	19.82
1373	20.11	19.52	18.72	14.48	13.57	9.9	10.12	11.91	13.7	16.46	18.86	19.88
1374	20.14	19.53	18.79	14.55	13.54	9.75	9.96	11.87	13.75	16.49	18.86	19.92
1375	20.32	19.7	18.94	14.61	13.4	9.58	9.81	11.59	13.89	16.52	18.99	20.21
1376	20.63	20.06	19.22	14.58	13.19	9.2	9.43	11.33	13.96	16.86	19.16	20.52
1377	20.52	19.99	19.18	14.59	13.34	9.55	9.82	11.5	13.96	16.95	19.18	20.47
1378	20.57	19.99	19.18	14.7	13.62	9.96	10.26	11.9	13.94	16.68	19.14	20.36
1379	20.53	19.81	19.08	14.73	13.78	10.04	10.5	12.03	14.02	16.54	19.11	20.34
1380	20.58	19.79	19.24	14.89	13.83	9.95	10.42	12.08	14.11	16.56	19.26	20.45
1381	20.24	19.57	19.12	14.92	14.02	10.09	10.65	12.39	14.15	16.45	19.19	20.18
1382	20.27	19.65	19.22	15	14.17	10.22	10.81	12.54	14.2	16.51	19.2	20.25
1383	20.24	19.91	19.46	15.06	14.17	10.17	10.84	12.55	14.22	16.5	19.15	20.28
1384	19.87	19.42	19.24	14.86	14.18	10.31	11.12	12.66	13.98	16.15	18.54	19.71
1385	19.74	18.97	18.81	14.6	14.05	10.44	11.25	12.53	13.82	15.96	17.99	19.37
1386	19.75	18.94	18.59	14.59	13.89	10.44	11.16	12.3	13.88	15.98	18.05	19.46
1387	19.51	18.78	18.43	14.41	13.86	10.46	11.16	12.3	13.71	15.81	17.67	19.18
1388	19.8	19.19	19.04	14.87	14.18	10.54	11.46	12.86	14.08	16.45	18.02	19.49
1389	19.76	19.18	18.89	14.88	14.36	10.66	11.58	12.91	14.12	16.28	18.08	19.49
1390	19.73	19.16	18.79	14.87	14.39	10.71	11.64	12.96	14.13	16.08	18.09	19.48
1391	19.78	19.32	18.95	14.97	14.45	10.76	11.68	13.02	14.42	16.52	18.11	19.43
1392	20.49	20.1	19.53	15.39	14.72	10.79	11.59	12.89	15.06	17.75	19.34	20.07
1393	17.49	16.89	16.1	12.14	11.86	8.37	8.68	9.67	11.4	14.14	16.41	17.5
1394	18.11	17.53	16.83	12.86	11.96	8.36	8.79	10.32	12.09	14.8	17.05	18.09
1395	19.19	18.67	17.68	13.59	12.25	8.46	8.86	11.09	13.18	15.94	18.37	19.23
1396	19.08	18.72	17.78	13.67	12.58	8.98	9.42	11.21	13.28	16.3	18.38	19.3
1397	19.15	18.82	17.85	13.71	12.6	8.87	9.37	11.26	13.36	16.61	18.53	19.42
1398	19.42	19.09	18.06	13.92	12.57	8.64	9.2	11.35	13.38	17.04	18.75	19.68
1399	19.5	19.12	18.18	13.99	12.62	8.6	9.07	11.23	13.49	17.08	18.79	19.76
1400	19.61	19.23	18.34	14.02	12.69	8.72	9.13	11.25	13.47	16.92	18.79	19.74
1401	19.86	19.48	18.59	14.15	12.82	9.02	9.25	11.29	13.51	16.54	18.78	19.79
1402	19.93	19.49	18.66	14.23	13.06	9.49	9.53	11.42	13.47	16.25	18.68	19.76
1403	19.98	19.49	18.75	14.36	13.17	9.56	9.62	11.5	13.66	16.29	18.82	19.83
1404	20.04	19.56	18.84	14.42	13.21	9.48	9.62	11.59	13.68	16.28	18.82	19.91
1405	20.17	19.68	18.9	14.47	13.33	9.63	9.8	11.64	13.74	16.29	18.86	20.1
1406	20.39	19.9	19.09	14.49	13.45	9.72	9.93	11.54	13.85	16.43	18.95	20.34
1407	20.38	19.99	19.11	14.56	13.65	10.05	10.35	11.81	13.86	16.48	18.92	20.33
1408	20.51	19.91	19.11	14.69	13.72	10	10.3	11.91	13.96	16.51	19.02	20.37
1409	20.72	19.79	19.14	14.79	13.75	10.03	10.4	11.94	14.08	16.51	19.11	20.48
1410	20.56	19.62	19.14	14.81	13.91	10.23	10.76	12.23	14.1	16.38	19.06	20.48
1411	20.28	19.48	18.99	14.78	14.04	10.29	10.89	12.44	14.11	16.38	18.93	20.26
1412	20.14	19.48	19.1	14.79	14.09	10.34	11.06	12.54	14.07	16.36	18.94	20.16
1413	20.3	19.86	19.46	14.94	14.19	10.31	10.91	12.57	14.24	16.52	19.23	20.49
1414	19.94	19.38	19.19	14.88	14.28	10.35	11.01	12.66	14.17	16.28	18.86	20.09
1415	19.87	19.06	18.57	14.65	14.23	10.44	11.27	12.64	13.9	16.07	18.11	19.45
1416	19.93	19.04	18.31	14.56	13.9	10.4	11.22	12.34	13.76	15.95	18.02	19.41
1417	19.51	18.65	18.12	14.43	13.8	10.42	11.14	12.29	13.68	15.78	17.62	19.05
1418	19.73	18.9	18.49	14.65	14.02	10.47	11.44	12.83	14.36	17.14	18.38	19.4
1419	19.91	19.28	18.61	14.66	14.11	10.59	11.53	12.84	14.96	17.64	19.17	20.05
1420	19.94	19.46	18.85	14.69	14.23	10.7	11.62	12.95	14.76	17.37	18.8	19.86
1421	19.61	19.08	18.6	14.7	14.32	10.76	11.61	13.02	14.33	16.53	18.11	19.3
1422	20.69	20.21	19.48	15.34	14.72	10.87	11.73	12.95	15.08	17.81	19.44	20.27
1423	17.01	16.42	15.58	11.53	11.51	8.2	8.27	9.31	11.08	13.83	15.84	17.15
1424	18.02	17.59	16.82	12.75	12.07	8.42	8.78	10.43	12.2	14.98	17.09	18.16
1425	19.05	18.58	17.59	13.5	12.22	8.38	8.84	11	13.16	15.93	18.3	19.16
1426	18.89	18.55	17.71	13.47	12.44	8.78	9.29	11.13	13.05	16.14	18.1	19.04
1427	19.1	18.77	17.82	13.69	12.46	8.69	9.23	11.24	13.26	16.62	18.46	19.31
1428	19.02	18.71	17.62	13.61	12.38	8.47	9.05	11.18	13.19	16.74	18.47	19.34
1429	19.03	18.69	17.71	13.67	12.38	8.55	9.04	11.11	13.21	16.76	18.47	19.4
1430	19.3	18.97	17.97	13.81	12.53	8.63	9.07	11.19	13.35	16.83	18.59	19.55
1431	19.76	19.33	18.44	14.06	12.71	8.84	9.19	11.28	13.51	16.65	18.81	19.75
1432	20.05	19.66	18.71	14.27	12.87	9.06	9.15	11.33	13.65	16.42	18.88	19.89
1433	20.01	19.61	18.93	14.35	12.93	9.13	9.18	11.42	13.74	16.3	18.98	19.88
1434	20.09	19.65	18.99	14.49	13	9.07	9.28	11.52	13.78	16.35	18.99	20.04
1435	20.15	19.73	19.04	14.51	13.04	9.12	9.35	11.5	13.8	16.25	18.93	20.12
1436	20.36	19.95	19.17	14.51	13.12	9.19	9.59	11.36	13.91	16.31	18.98	20.31
1437	20.36	19.97	19.13	14.51	13.53	9.78	10.12	11.65	13.88	16.27	18.9	20.3
1438	20.46	19.83	19.12	14.68	13.78	9.95	10.34	11.99	14	16.3	18.92	20.26
1439	20.55	19.83	19.12	14.69	13.9	10.16	10.72	12.23	14.03	16.27	18.87	20.36
1440	20.39	19.65	18.98	14.62	13.93	10.21	11.06	12.43	13.98	16.2	18.61	20.28
1441	20.24	19.63	18.87	14.59	13.88	10.25	11.06	12.47	13.93	16.14	18.62	20.11
1442	20.15	19.55	19.08	14.7	14.04	10.27	11.16	12.53	14.05	16.22	18.87	20.16
1443	20.34	19.76	19.42	14.79	14.1	10.38	11.11	12.53	14.21	16.49	19.26	20.53
1444	20.11	19.57	19.38	14.89	14.23	10.36	11.05	12.56	14.25	16.22	19.24	20.34
1445	19.91	19.13	18.51	14.62	14.23	10.42	11.25	12.64	13.95	16.04	18.26	19.56
1446	20.12	19.24	18.29	14.67	13.92	10.39	11.17	12.23	13.75	16.07	18.05	19.67
1447	19.57	18.78	18	14.59	13.9	10.42	11.05	12.23	13.61	15.72	17.62	19.04
1448	19.71	19.01	18.46	14.68	13.99	10.54	11.33	12.84	14.71	17.49	19.01	19.85
1449	20.66	19.68	18.96	14.66	14.14	10.61	11.57	12.67	15.15	17.37	19.3	21
1450	20.54	19.95	19.27	14.75	14.27	10.73	11.7	12.83	15.07	17.56	19.42	20.52
1451	19.61	19.12	18.72	14.78	14.42	10.77	11.74	13.1	14.52	16.8	18.52	19.27
1452	20.76	20.2	19.5	15.34	14.82	10.91	11.82	13	15.15	17.78	19.48	20.53
1453	16.58	15.89	14.95	10.85	10.88	7.65	7.76	8.79	10.57	13.32	15.23	16.63
1454	17.87	17.48	16.63	12.49	11.93	8.31	8.64	10.3	12.09	14.89	16.88	18.03
1455	18.94	18.46	17.46	13.36	12.19	8.39	8.85	10.97	13.05	15.83	18.1	19.08
1456	19.04	18.78	17.81	13.59	12.46	8.77	9.27	11.12	13.2	16.36	18.39	19.27
1457	19.15	18.84	17.89	13.69	12.44	8.58	9.17	11.21	13.17	16.66	18.48	19.38
1458	19.25	18.97	17.89	13.74	12.35	8.4	8.97	11.18	13.25	16.86	18.6	19.48
1459	19.2	18.86	17.75	13.73	12.38	8.42	8.94	11.18	13.3	16.9	18.58	19.47
1460	19.45	19.07	18	13.89	12.4	8.46	8.96	11.22	13.46	17.03	18.75	19.66
1461	19.83	19.38	18.41	14.11	12.67	8.7	9.06	11.26	13.55	16.81	18.9	19.82
1462	19.96	19.66	18.72	14.2	13.02	9.28	9.43	11.52	13.6	16.35	18.98	19.8
1463	19.88	19.58	18.79	14.32	13.24	9.56	9.69	11.75	13.61	16.23	18.96	19.69
1464	19.92	19.54	18.88	14.42	13.25	9.4	9.7	11.73	13.74	16.25	18.94	19.83
1465	20.16	19.77	19.09	14.53	13.13	9.05	9.39	11.51	13.91	16.35	18.96	20.08
1466	20.4	20.04	19.27	14.54	13.1	8.82	9.37	11.41	14.02	16.43	19.12	20.31
1467	20.38	20	19.23	14.61	13.43	9.39	9.9	11.64	13.98	16.34	19.02	20.37
1468	20.33	19.77	19.05	14.55	13.8	10.04	10.66	12.09	13.9	16.14	18.77	20.27
1469	20.36	19.85	19.12	14.59	13.85	10.21	10.94	12.27	13.85	16.13	18.67	20.4
1470	20.38	19.81	19.05	14.63	13.93	10.23	11.01	12.32	13.83	16.1	18.51	20.35
1471	20.26	19.71	19	14.54	13.91	10.21	11.1	12.37	13.88	16.03	18.55	20.09
1472	20.23	19.79	19.19	14.72	13.99	10.26	11.14	12.47	14.04	16.22	18.87	20.2
1473	20.35	19.9	19.42	14.74	14.18	10.35	11.21	12.54	14.27	16.68	19.33	20.61
1474	20.3	19.83	19.39	14.87	14.21	10.36	11.15	12.63	14.32	16.39	19.43	20.4
1475	19.67	19.01	18.45	14.58	14.25	10.41	11.32	12.6	13.8	15.91	18.24	19.36
1476	19.94	19.14	18.17	14.49	13.84	10.35	11.11	12.19	13.64	15.97	17.85	19.52
1477	19.7	18.93	18.09	14.63	13.88	10.42	10.96	12.13	13.6	15.62	17.64	19.21
1478	19.64	18.89	18.31	14.65	14.05	10.59	11.15	12.72	14.46	17.02	18.9	19.66
1479	20.36	19.32	18.63	14.63	14.11	10.62	11.46	12.91	15.15	17.76	19.51	20.8
1480	20.08	19.38	18.76	14.66	14.23	10.67	11.7	13.04	15	17.77	19.49	20.2
1481	19.62	19.03	18.65	14.86	14.53	10.85	11.84	13.19	14.66	16.87	18.86	19.32
1482	20.66	20.04	19.43	15.28	14.92	10.93	11.88	13.08	15.17	17.79	19.58	20.56
1483	16.91	16.23	15.18	10.96	10.84	7.32	7.57	8.85	10.79	13.67	15.63	17.01
1484	17.34	16.83	16.04	11.81	11.64	8.14	8.48	9.81	11.59	14.37	16.28	17.52
1485	18.41	17.9	17.17	12.97	11.84	8.08	8.5	10.68	12.7	15.21	17.3	18.51
1486	18.85	18.36	17.35	13.26	12.17	8.38	8.91	10.89	13.01	15.85	18.05	19
1487	19.31	19.04	18.07	13.72	12.52	8.57	9.15	11.25	13.18	16.79	18.63	19.47
1488	19.51	19.21	18.27	13.9	12.51	8.45	9.04	11.32	13.17	16.75	18.78	19.5
1489	19.59	19.29	18.16	13.86	12.43	8.46	8.96	11.26	13.51	17.03	18.82	19.77
1490	19.31	18.99	17.85	13.72	12.31	8.42	8.94	11.29	13.43	16.91	18.6	19.57
1491	19.44	19.01	18.02	13.82	12.54	8.65	9.07	11.24	13.34	16.71	18.54	19.57
1492	19.75	19.44	18.51	14.11	13.01	9.53	9.83	11.62	13.38	16.31	18.81	19.67
1493	19.76	19.53	18.74	14.26	13.31	9.79	10.09	11.83	13.53	16.1	18.79	19.48
1494	19.93	19.66	18.9	14.4	13.29	9.57	9.93	11.73	13.76	16.25	18.94	19.68
1495	20.1	19.82	19.01	14.48	13.38	9.38	9.83	11.58	13.92	16.29	19.03	19.9
1496	20.22	19.84	19.08	14.6	13.4	9.22	9.76	11.57	14.03	16.34	18.87	20.03
1497	20.34	19.88	19.14	14.66	13.51	9.3	9.99	11.79	14.04	16.36	18.86	20.27
1498	20.52	19.99	19.24	14.65	13.69	9.71	10.53	12.11	13.99	16.34	19.03	20.56
1499	20.61	20.09	19.33	14.73	13.71	9.88	10.6	12.23	14.06	16.38	19.03	20.76
1500	20.59	20.12	19.41	14.8	13.84	10.04	10.79	12.36	14.08	16.55	18.97	20.82
1501	20.31	20.02	19.3	14.79	14.02	10.22	11.07	12.44	14.01	16.25	18.89	20.55
1502	20.19	19.96	19.19	14.69	14.06	10.27	11.17	12.49	14	16.11	18.95	20.41
1503	20.41	20.15	19.32	14.82	14.17	10.29	11.22	12.59	14.27	16.55	19.48	20.79
1504	20.39	20.06	19.35	14.88	14.24	10.26	11.21	12.64	14.22	16.4	19.39	20.47
1505	19.49	18.95	18.55	14.59	14.28	10.37	11.37	12.58	13.65	15.69	18.2	19.19
1506	19.5	18.59	17.95	14.16	13.85	10.38	11.11	12.11	13.49	15.68	17.44	19.14
1507	19.26	18.3	17.82	14.13	13.72	10.44	11	11.99	13.42	15.28	17.15	18.72
1508	19.43	18.64	18.08	14.35	13.88	10.55	11.05	12.31	13.75	15.79	17.88	19
1509	19.52	18.75	18.12	14.55	14.09	10.55	11.34	12.98	14.65	17.16	19.17	19.5
1510	19.48	18.8	18.12	14.48	14.19	10.64	11.73	13.13	14.78	17.13	19.1	19.33
1511	19.55	18.96	18.43	14.75	14.65	10.84	11.82	13.27	14.75	16.78	18.86	19.36
1512	20.34	19.73	19.13	15.14	14.95	10.95	11.84	13.23	15.2	17.71	19.62	20.47
1513	19.78	19.47	18.49	14	12.46	8.46	8.93	11.26	13.54	16.9	19.01	19.89
1514	19.41	19.04	18.01	13.72	12.29	8.42	8.91	11.28	13.36	16.74	18.6	19.62
1515	19.15	18.77	17.8	13.65	12.35	8.54	9.01	11.25	13.2	16.53	18.33	19.38
1516	19.53	19.18	18.25	13.89	12.85	9.4	9.77	11.58	13.29	16.45	18.6	19.57
1517	19.74	19.51	18.69	14.19	13.28	9.74	10.23	11.78	13.44	16.25	18.83	19.55
1518	19.88	19.64	18.81	14.37	13.41	9.77	10.32	11.86	13.67	16.24	18.94	19.61
1519	20.11	19.73	18.92	14.42	13.59	9.83	10.37	11.88	13.78	16.31	18.89	19.78
1520	20.23	19.83	19.06	14.6	13.59	9.69	10.21	11.79	13.98	16.28	18.8	19.97
1521	20.27	19.8	19.15	14.7	13.54	9.33	10.08	11.86	14.1	16.3	18.82	20.46
1522	20.45	19.96	19.34	14.74	13.52	9.3	10.16	12.07	14.17	16.43	19.1	20.8
1523	20.77	20.19	19.52	14.85	13.43	9.16	10.09	12.05	14.22	16.56	19.27	20.93
1524	20.76	20.22	19.41	14.82	13.81	9.78	10.59	12.29	14.17	16.48	19.17	20.88
1525	20.5	20.22	19.31	14.93	13.99	10.02	10.88	12.44	14.1	16.31	19.14	20.73
1526	20.21	20.08	18.92	14.66	14.11	10.27	11.13	12.53	13.86	15.99	19.13	20.62
1527	20.31	20.21	18.92	14.77	14.2	10.25	11.19	12.62	14.03	16.12	19.49	20.75
1528	19.61	19.83	18.65	14.78	14.25	10.27	11.28	12.61	13.83	15.67	19	19.62
1529	19.32	18.94	18.33	14.48	14.32	10.4	11.33	12.46	13.4	15.41	17.94	18.9
1530	19.15	18.37	18.08	14.02	13.86	10.37	11.12	12.01	13.32	15.31	17.25	18.79
1531	18.78	18.34	18.18	13.9	13.66	10.43	11.03	11.95	13.26	15.14	16.99	18.32
1532	19.09	18.65	18.47	14.3	13.95	10.42	11.17	12.13	13.43	15.41	17.29	18.72
1533	19.33	18.62	18.16	14.47	14.25	10.55	11.54	12.72	13.65	15.53	17.55	18.95
1534	19.39	18.71	18.12	14.52	14.36	10.66	11.69	13.05	14.08	15.55	17.63	19
1535	19.39	18.81	18.31	14.63	14.66	10.84	11.86	13.26	14.55	16.16	18.17	19.2
1536	20.09	19.36	18.91	15.02	15.01	10.97	11.86	13.3	15.16	17.39	19.41	20.37
1537	19.94	19.59	18.62	14.05	12.52	8.4	8.88	11.28	13.53	16.85	19.07	20.01
1538	19.83	19.54	18.46	13.95	12.39	8.44	8.92	11.31	13.52	16.8	18.97	19.91
1539	19.53	19.12	18.2	13.8	12.38	8.44	8.94	11.26	13.26	16.59	18.58	19.56
1540	19.81	19.43	18.51	14.01	12.76	9	9.48	11.55	13.4	16.54	18.85	19.75
1541	20.06	19.8	18.91	14.31	13.07	9.37	9.81	11.7	13.68	16.57	19.12	19.94
1542	19.93	19.76	18.89	14.34	13.27	9.62	10.14	11.83	13.67	16.51	19	19.86
1543	19.95	19.77	18.9	14.42	13.61	9.91	10.49	11.94	13.74	16.34	18.86	19.77
1544	20.03	19.79	18.84	14.46	13.68	9.89	10.59	12.03	13.89	16.24	18.81	19.82
1545	19.92	19.43	18.82	14.5	13.77	9.89	10.68	12.13	13.94	16.15	18.52	19.99
1546	20	19.53	18.99	14.62	13.78	9.91	10.7	12.23	14.02	16.14	18.65	20.04
1547	20.22	20.03	19.4	14.87	13.82	9.71	10.52	12.24	14.19	16.32	19.05	20.41
1548	20.26	20.01	19.32	14.85	13.94	9.78	10.64	12.42	14.14	16.32	19.03	20.59
1549	20.28	20	19.1	14.83	14.09	9.93	10.69	12.5	14.21	16.49	19.21	20.66
1550	20.16	19.99	18.78	14.56	14.12	10.26	11.09	12.56	13.93	16.16	19.11	20.6
1551	19.78	19.93	18.6	14.58	14.2	10.23	11.2	12.6	13.85	15.93	19.09	20.12
1552	19.51	19.01	18.11	14.51	14.35	10.29	11.28	12.54	13.5	15.46	17.94	18.99
1553	19.58	18.81	18.04	14.5	14.42	10.33	11.33	12.37	13.43	15.47	17.36	18.93
1554	18.99	18.9	18.19	14.18	14	10.41	11.17	12.07	13.23	15.22	17.35	18.54
1555	18.62	18.87	18.37	14.02	13.7	10.35	11.1	11.9	13.17	14.98	16.97	18.16
1556	18.96	19.36	19.03	14.69	14.22	10.41	11.21	12.09	13.28	15.26	17.27	18.49
1557	19.31	19.48	19.31	15.17	14.66	10.65	11.67	12.72	13.56	15.25	17.44	18.59
1558	19.49	19.42	19.14	15.26	14.8	10.8	11.84	13.12	14	15.33	17.31	18.81
1559	19.12	18.67	18.45	14.83	14.73	10.85	11.94	13.24	14.27	15.64	17.55	18.98
1560	19.43	18.8	18.27	14.74	14.86	10.99	11.96	13.42	14.99	16.66	18.46	19.77
1561	19.96	19.57	18.62	14.15	12.67	8.42	8.96	11.48	13.53	16.7	19.17	20
1562	19.98	19.59	18.65	14.06	12.51	8.39	8.87	11.31	13.61	16.71	19.11	19.99
1563	19.83	19.41	18.41	13.92	12.45	8.39	8.92	11.35	13.47	16.5	18.84	19.8
1564	20.11	19.65	18.68	14.16	12.97	9.1	9.67	11.58	13.61	16.56	19.11	19.91
1565	20	19.65	18.77	14.2	13.44	9.76	10.27	11.78	13.58	16.63	19.13	19.97
1566	20.05	19.79	18.91	14.33	13.54	9.72	10.3	11.89	13.77	16.59	19.11	20.17
1567	20.09	19.98	19.04	14.48	13.54	9.7	10.3	11.92	13.83	16.48	18.98	20.22
1568	20.11	20	19.1	14.55	13.45	9.46	10.13	11.93	14.08	16.34	18.79	20.18
1569	19.95	19.46	18.77	14.51	13.66	9.7	10.53	12.11	13.96	16.12	18.51	19.84
1570	19.86	19.36	18.87	14.45	13.81	9.89	10.67	12.2	13.91	16.1	18.45	19.58
1571	19.84	19.78	19.11	14.63	13.9	9.94	10.8	12.32	14.02	16.2	18.81	19.67
1572	19.69	19.77	18.98	14.57	14.02	10.03	10.94	12.45	14.12	16.21	18.88	20.06
1573	19.81	19.8	19.02	14.47	14.06	10.17	11.06	12.49	14.18	16.43	19.15	20.59
1574	20.33	20.19	19.22	14.64	14.17	10.2	11.03	12.59	14.34	16.98	19.59	21.06
1575	19.74	19.86	18.86	14.78	14.27	10.21	11.05	12.66	14.26	16.54	19.35	20.58
1576	19.39	18.91	18.19	14.33	14.31	10.31	11.26	12.68	13.98	15.9	18.43	19.13
1577	19.47	19.58	18.85	14.71	14.41	10.13	11.23	12.72	14.45	16.54	18.64	19.32
1578	20.09	20.25	19.33	14.79	14.26	10.35	11.33	12.58	14.09	16.38	18.78	19.67
1579	19.41	19.49	18.57	14.23	13.76	10.45	11.15	12	12.99	14.92	17.52	18.44
1580	19.29	19.63	18.92	14.78	14.22	10.43	11.37	12.29	13.3	14.95	17	18.35
1581	19.73	19.96	19.53	15.37	14.81	10.67	11.76	13.01	13.97	15.32	17.19	18.74
1582	19.73	19.84	19.56	15.5	14.93	10.88	11.76	13.22	14.27	15.5	17.27	19.04
1583	19.21	18.77	18.81	15.3	14.97	10.96	11.95	13.3	14.43	15.74	17.45	19.08
1584	19.73	18.93	18.55	15.32	15.12	11.05	11.8	13.44	15.14	16.9	18.43	20.05
1585	19.96	19.43	18.38	14.06	13.03	8.92	9.45	11.66	13.31	16.51	19.11	19.8
1586	20.13	19.52	18.62	14.19	12.69	8.53	8.98	11.5	13.63	16.6	19.26	20.03
1587	19.92	19.44	18.48	14.03	12.56	8.45	9	11.36	13.59	16.5	18.96	19.86
1588	19.78	19.29	18.38	13.93	13.07	9.24	9.85	11.6	13.4	16.47	18.76	19.68
1589	20.21	19.7	18.72	14.22	13.52	9.91	10.51	11.93	13.62	16.97	19.11	20.17
1590	20.03	19.58	18.73	14.12	13.51	9.88	10.48	11.87	13.65	16.84	18.99	20.13
1591	20.16	19.9	19.09	14.47	13.48	9.67	10.19	11.94	13.98	16.85	19.22	20.48
1592	20.13	19.77	19.09	14.59	13.38	9.27	9.86	11.88	14.29	16.54	18.94	20.16
1593	20.07	19.39	18.65	14.53	13.66	9.45	10.18	12.02	14.17	16.28	18.8	19.76
1594	19.85	19.39	18.63	14.48	13.82	9.72	10.5	12.27	14.07	16.13	18.61	19.71
1595	19.85	19.62	18.78	14.53	13.97	9.88	10.64	12.36	14.16	16.39	18.9	19.93
1596	19.69	19.61	18.79	14.53	14.04	10.05	10.76	12.45	14.36	16.54	18.83	20.14
1597	20.01	19.91	19.21	14.61	14.13	10.19	10.96	12.51	14.65	17.28	19.42	20.7
1598	20.79	20.45	19.58	14.88	14.22	10.27	10.95	12.39	14.86	17.76	19.52	21.03
1599	20.75	20.48	19.58	14.99	14.29	10.24	10.78	12.41	14.87	17.71	19.46	21.12
1600	20.5	20.3	19.47	15.02	14.09	9.92	10.58	12.57	14.8	17.56	19.45	20.84
1601	20.88	20.49	19.69	15.17	14.03	9.56	10.57	12.56	14.81	17.61	19.62	21.09
1602	20.88	20.46	19.55	15.03	14.34	10.29	11.23	12.59	14.27	16.94	19.36	20.57
1603	19.65	19.51	18.48	14.28	13.77	10.47	11.2	11.95	12.88	14.89	17.78	18.44
1604	19.3	19.79	18.83	14.86	14.28	10.41	11.43	12.49	13.29	14.89	17.26	18.15
1605	19.86	20.02	19.3	15.44	14.87	10.79	11.66	13.25	14.29	15.59	17.7	18.91
1606	19.86	19.75	19.53	15.55	14.9	10.9	11.46	13.31	14.81	16.15	18.01	19.36
1607	19.26	18.91	18.97	15.53	15.09	10.96	11.71	13.4	14.96	16.33	17.85	19.4
1608	19.35	18.66	18.47	15.39	15.14	11.06	11.8	13.46	15.16	16.78	18.39	19.67
1609	19.46	19.06	18.13	13.69	12.83	9.07	9.5	11.43	13.26	16.69	18.58	19.59
1610	20.08	19.64	18.57	14.05	12.93	8.93	9.5	11.52	13.68	17.09	19.12	20.14
1611	19.72	19.29	18.33	13.9	12.83	8.93	9.63	11.57	13.48	16.66	18.72	19.74
1612	19.5	18.97	18.14	13.76	13.15	9.57	10.21	11.66	13.25	16.26	18.5	19.36
1613	20.2	19.48	18.65	14.13	13.54	9.79	10.4	11.86	13.6	16.74	19.03	19.98
1614	20.28	19.61	18.92	14.35	13.57	9.76	10.23	11.98	13.92	16.92	19.26	20.24
1615	20.1	19.54	18.94	14.44	13.6	9.65	10.14	11.96	14.2	16.94	19.34	20.14
1616	19.96	19.32	18.72	14.48	13.66	9.78	10.31	12.06	14.3	16.8	19.04	19.66
1617	20	19.2	18.4	14.42	13.8	9.89	10.6	12.15	14.28	16.54	18.68	19.52
1618	19.96	19.46	18.74	14.6	13.86	9.82	10.5	12.15	14.52	17.04	19.06	19.87
1619	20.12	19.76	18.9	14.57	13.89	9.84	10.42	12.22	14.59	17.21	19.35	20.43
1620	20.45	20.09	19.17	14.64	14.01	10.13	10.82	12.41	14.43	17.17	19.32	20.71
1621	20.57	20.09	19.12	14.48	14.07	10.29	11.19	12.62	14.47	17.41	19.42	20.72
1622	20.73	20.35	19.43	14.71	14.23	10.33	11.27	12.59	14.8	17.67	19.54	20.91
1623	20.87	20.47	19.6	14.96	14.29	10.33	10.98	12.54	14.85	17.7	19.64	21.01
1624	21.14	20.49	19.81	15.18	13.72	9.64	10.19	12.51	14.83	17.53	19.5	21.1
1625	21.02	20.63	19.77	15.31	13.67	9.31	10.23	12.63	14.82	17.54	19.75	21.15
1626	19.55	19.61	18.43	14.48	14.2	10.26	11.26	12.58	14.14	16.49	18.72	19.6
1627	18.59	18.41	17.65	13.86	13.58	10.28	10.89	11.84	12.92	14.8	17	18.06
1628	18.61	19.01	18.21	14.66	14.17	10.48	11.4	12.48	13.13	14.76	16.83	18.02
1629	19.07	19.4	18.75	15.21	14.64	10.69	11.87	13.09	13.79	15.08	17	18.32
1630	19.25	19.12	18.81	15.32	14.83	10.83	11.97	13.35	14.56	15.86	17.83	19
1631	18.87	18.44	18.33	15.1	14.83	10.9	12.01	13.42	14.84	16.25	17.97	19.13
1632	19.22	18.58	18.16	15.13	15.13	11.08	12.07	13.49	15.1	16.6	18.37	19.36
1633	18.3	17.77	17.12	12.91	11.92	8.21	8.85	11.17	12.94	15.5	17.45	18.29
1634	19.85	19.36	18.34	13.9	12.63	8.7	9.25	11.45	13.79	17.09	18.92	19.96
1635	20.17	19.64	18.62	14.12	12.92	8.97	9.6	11.69	13.72	17.07	19.15	20.19
1636	19.74	19.26	18.34	13.93	13.07	9.36	10.01	11.72	13.51	16.55	18.75	19.6
1637	19.74	19.16	18.36	13.97	13.26	9.6	10.17	11.83	13.55	16.38	18.69	19.59
1638	20.12	19.4	18.73	14.4	13.42	9.45	9.88	11.95	14.1	16.79	19.24	19.87
1639	20.27	19.57	19.08	14.5	13.46	9.45	10	11.99	14.44	17.38	19.44	19.99
1640	20.03	19.7	18.9	14.4	13.66	9.87	10.52	12.07	14.35	17.29	19.16	19.94
1641	19.82	19.39	18.45	14.22	13.6	9.95	10.69	12.08	14.01	16.83	18.86	19.55
1642	20.36	20.04	19.04	14.58	13.83	10.06	10.85	12.32	14.41	17.31	19.43	20.28
1643	20.7	20.02	19.18	14.66	13.91	10.11	10.79	12.31	14.62	17.59	19.33	20.65
1644	20.64	19.86	19.29	14.74	14.01	10.23	11	12.43	14.62	17.62	19.13	20.52
1645	20.8	19.99	19.42	14.85	14.09	10.3	11.05	12.55	14.82	17.71	19.12	20.62
1646	20.91	20.11	19.53	15	13.99	10.26	10.79	12.49	14.87	17.7	19.1	20.68
1647	20.99	20.28	19.66	15.12	13.81	9.97	10.34	12.53	14.86	17.66	19.12	20.77
1648	20.94	20.18	19.67	15.15	13.57	9.56	10.15	12.64	14.77	17.4	19.1	20.74
1649	21.07	20.09	19.73	15.13	13.63	9.53	10.4	12.68	14.81	17.09	19.13	20.8
1650	19.6	19.36	18.56	14.54	14.21	10.43	11.37	12.66	14.09	16.44	18.57	19.55
1651	18.11	17.6	17.19	13.52	13.51	10.33	11.05	11.94	12.89	14.64	16.53	17.81
1652	18.57	18.13	17.74	14.24	14.09	10.47	11.42	12.63	13.52	15.04	16.86	18.19
1653	18.81	18.81	18.32	14.9	14.54	10.66	11.74	13	13.95	15.27	16.98	18.41
1654	18.65	18.79	18.37	14.94	14.57	10.74	11.77	13.06	14.08	15.47	17.34	18.55
1655	18.55	18.12	17.94	14.58	14.46	10.8	11.82	13.19	14.3	15.64	17.37	18.51
1656	19.11	18.52	18.07	14.94	14.88	10.98	12.11	13.48	14.98	16.65	18.42	19.24
1657	19.24	18.82	17.98	13.64	12.29	8.34	8.84	11.55	13.74	16.3	18.38	19.32
1658	20.39	19.86	18.77	14.15	12.72	8.61	9.05	11.63	14.22	17.53	19.43	20.51
1659	20.6	19.89	18.81	14.41	13.06	8.82	9.3	11.82	14.14	17.46	19.66	20.35
1660	20.46	19.8	18.85	14.44	13.17	8.94	9.4	11.77	14.36	17.41	19.63	20.23
1661	20.57	20.09	19.14	14.44	13.2	9.12	9.56	11.82	14.48	17.56	19.67	20.52
1662	20.41	19.9	18.97	14.41	13.18	9.32	9.84	11.82	14.43	17.48	19.4	20.32
1663	18.7	18.22	17.5	13.2	12.09	8.28	8.8	11.43	13.25	15.71	17.75	18.72
1664	20.58	20.06	18.94	14.25	12.78	8.63	8.97	11.77	14.42	17.6	19.57	20.69
1665	20.05	19.51	18.51	14.09	12.93	8.87	9.32	11.71	13.98	17.28	19.18	19.96
1666	20.09	19.55	18.56	14.09	12.93	8.99	9.5	11.77	14.12	17.29	19.11	19.96
1667	20.28	19.75	18.69	14.13	12.87	9.07	9.5	11.79	14.37	17.45	19.23	20.39
1668	19.72	19.17	18.22	13.89	12.91	9.47	10	11.82	14.14	16.77	18.74	19.78
1669	19.66	19.14	18.1	13.77	12.46	8.54	8.97	11.75	13.9	16.61	18.73	19.73
1670	20.5	19.95	18.86	14.19	12.8	8.65	9.05	11.91	14.37	17.54	19.49	20.63
1671	19.82	19.36	18.38	13.84	12.73	8.85	9.32	11.68	13.91	17.07	18.83	19.86
1672	18.75	18.29	17.46	13.28	12.54	8.98	9.53	11.57	13.36	15.91	17.87	18.92
1673	18.39	17.95	17.22	13.18	12.39	9.06	9.62	11.72	13.17	15.43	17.52	18.49
1674	19.12	18.69	17.77	13.71	12.75	9.36	9.84	11.99	13.77	16.02	18.14	19.12
1675	19.94	19.37	18.27	13.89	12.58	8.64	9.06	11.86	14.03	16.9	18.95	20.02
1676	20.01	19.5	18.35	13.97	12.68	8.67	9.13	11.92	14.12	17.01	19.08	20.16
1677	18.7	18.18	17.31	13.18	12.2	8.46	9.01	11.46	13.18	15.75	17.75	18.75
1678	17.55	17.14	16.5	12.65	12.01	8.56	9.12	11.17	12.37	14.83	16.72	17.6
1679	18.42	18.15	17.41	13.43	12.55	9.1	9.59	11.83	13.24	15.62	17.6	18.5
1680	19.53	19.11	18.15	13.85	12.87	9.47	9.94	12.02	14.09	16.41	18.58	19.65
1681	19.49	18.85	17.92	13.61	12.48	8.68	9.12	11.91	13.75	16.42	18.61	19.5
1682	18.55	17.9	17.09	13.01	12.19	8.65	9.09	11.45	13.11	15.71	17.8	18.57
1683	16.96	16.19	15.46	11.64	11.55	8.49	8.89	10.12	11.46	14.24	16.07	16.95
1684	17.14	16.52	15.75	11.97	11.67	8.47	9.02	10.35	11.7	14.49	16.29	17.12
1685	18.21	17.73	17.01	13.01	12.38	9.07	9.66	11.66	13.04	15.23	17.35	18.24
1686	20.23	19.65	18.76	14.18	13.42	9.85	10.48	12.18	14.32	17.18	19.12	20.28
1687	17.71	16.96	16.32	12.54	11.98	8.56	8.99	11.44	12.67	15.24	17.08	17.77
1688	16.32	15.5	14.71	10.98	11.13	8.09	8.54	9.87	10.94	13.6	15.39	16.24
1689	16.16	15.34	14.54	10.75	11.02	8.12	8.51	9.41	10.63	13.29	15.07	16.1
1690	17.91	17.21	16.37	12.31	11.81	8.52	8.98	10.86	12.41	14.83	16.92	17.86
1691	19.73	19.19	18.2	13.78	12.93	9.4	9.88	11.99	13.99	16.74	18.76	19.84
1692	20.65	20.02	19.01	14.45	13.72	9.94	10.5	12.29	14.6	17.48	19.5	20.64
