# Supplementary material for: Roles of host and environment in shift of primary anthrax host species in Kruger National Park
Source: PLoS One. 2024 Dec 6;19(12):e0314103. doi: 10.1371/journal.pone.0314103 (PMC11623471; doi:10.1371/journal.pone.0314103)
Supplement: S1 Data — (ZIP) [file pone.0314103.s001.zip › Ochai Supplementary Data/Tmin excel/2010.xlsx]

## Sheet: 2010
UPID	2010_1	2010_2	2010_3	2010_4	2010_5	2010_6	2010_7	2010_8	2010_9	2010_10	2010_11	2010_12
1	21.92	21.74	20.34	19.36	15.12	10.05	11.45	11.44	15.04	18.99	20.26	21.06
2	22.1	21.9	20.54	19.51	15.22	10.1	11.49	11.54	15.08	19.09	20.39	21.19
3	22.21	22	20.59	19.5	15.23	10.25	11.67	11.58	15.08	19.1	20.42	21.29
4	22.3	22.2	20.58	19.55	15.31	10.24	11.63	11.56	15.09	19.27	20.44	21.39
5	22.01	22.08	20.36	19.54	15.26	10.11	11.35	11.36	14.96	19.27	20.16	21.24
6	21.99	22.17	20.49	19.67	15.25	10.15	11.39	11.4	15.02	19.47	20.22	21.28
7	22.37	22.33	20.73	19.9	15.37	10.32	11.55	11.57	15.29	19.72	20.5	21.51
8	22.4	22.48	20.73	19.94	15.45	10.51	11.84	11.78	15.49	19.72	20.43	21.56
9	22.24	22.38	20.59	19.81	15.41	10.54	11.79	11.86	15.53	19.58	20.2	21.4
10	22.08	22.21	20.51	19.85	15.37	10.5	11.69	11.71	15.35	19.46	20.06	21.22
11	22.11	22.26	20.77	20.09	15.47	10.54	11.73	11.65	15.24	19.43	20.44	21.29
12	21.82	22.02	20.62	20.05	15.55	10.48	11.55	11.45	14.88	18.57	20.26	21.04
13	21.74	21.87	20.51	20.01	15.55	10.48	11.56	11.42	14.69	18.33	20.01	20.98
14	21.82	22.04	20.68	20.15	15.61	10.53	11.63	11.61	14.89	18.46	20.12	21.11
15	21.93	22.05	20.77	20.33	15.7	10.57	11.67	11.83	15.1	18.67	20.29	21.23
16	22.4	22.46	20.89	20.2	15.93	11.1	12.08	12.45	15.76	19.53	20.68	21.62
17	22.54	22.61	20.54	19.81	16.11	11.41	12.41	12.69	15.96	19.74	20.68	21.8
18	22.25	22.22	20.75	20.05	16.15	11.53	12.49	12.88	15.89	19.16	20.53	21.61
19	22.02	21.87	20.48	19.53	15.27	9.89	11.2	11.41	15.15	18.99	20.47	21.27
20	21.96	21.86	20.49	19.56	15.28	10.08	11.47	11.44	15.13	19	20.39	21.18
21	22.24	22.05	20.72	19.7	15.35	10.32	11.64	11.59	15.22	19.12	20.6	21.35
22	22.39	22.26	20.72	19.73	15.43	10.33	11.7	11.59	15.24	19.31	20.63	21.5
23	22.24	22.28	20.45	19.62	15.41	10.33	11.61	11.6	15.24	19.65	20.43	21.44
24	22.13	22.21	20.38	19.6	15.39	10.38	11.65	11.66	15.38	19.59	20.28	21.32
25	22.32	22.4	20.54	19.85	15.41	10.42	11.74	11.72	15.43	19.64	20.46	21.45
26	22.52	22.62	20.81	20.03	15.51	10.57	11.84	11.9	15.6	19.86	20.7	21.71
27	22.52	22.58	21.09	20.18	15.61	10.6	11.84	12.05	15.73	20.05	20.89	21.73
28	22.34	22.34	21.01	20.32	15.65	10.69	11.83	12.04	15.72	19.87	21.02	21.54
29	22.34	22.43	21.02	20.35	15.65	10.65	11.85	12.03	15.65	19.75	20.86	21.44
30	22.14	22.3	20.9	20.3	15.68	10.73	11.85	11.98	15.42	19.26	20.63	21.31
31	22.01	22.1	20.66	20.29	15.72	10.75	11.79	11.83	15.25	18.95	20.44	21.24
32	21.74	21.85	20.44	20.11	15.65	10.58	11.67	11.59	14.81	18.34	20.04	20.94
33	21.65	21.83	20.55	20.19	15.63	10.55	11.56	11.65	14.89	18.43	20.02	20.88
34	22.26	22.47	20.58	19.91	15.78	10.92	11.98	12.35	15.67	19.42	20.38	21.57
35	22.53	22.66	20.38	19.54	15.99	11.25	12.4	12.5	15.6	19.36	20.47	21.78
36	22.55	22.69	20.56	19.73	16.12	11.28	12.42	12.82	15.96	19.67	20.62	21.88
37	21.81	21.74	20.33	19.33	15.15	9.74	11.05	11.11	14.84	18.57	20.09	21.04
38	21.86	21.68	20.39	19.5	15.28	10.12	11.46	11.36	14.99	18.67	20.17	20.99
39	22.13	21.99	20.39	19.37	15.26	10.38	11.76	11.56	15.05	19.03	20.29	21.18
40	22.13	22.05	20.23	19.38	15.28	10.42	11.83	11.64	15.12	19.25	20.28	21.23
41	22.11	22	20.11	19.28	15.34	10.47	11.86	11.73	15.23	19.53	20.31	21.28
42	22.35	22.36	20.46	19.64	15.44	10.49	11.83	11.77	15.41	19.62	20.62	21.51
43	22.36	22.39	20.84	20.04	15.58	10.47	11.77	11.68	15.31	19.22	20.68	21.44
44	22.52	22.52	21.02	20.23	15.66	10.57	11.77	11.77	15.51	19.42	20.84	21.56
45	22.57	22.45	21.01	20.29	15.64	10.53	11.75	11.73	15.49	19.63	20.94	21.56
46	22.35	22.34	20.93	20.3	15.67	10.46	11.64	11.68	15.29	19.24	20.7	21.39
47	22.64	22.84	20.95	20.19	15.7	10.62	11.79	12	15.7	19.88	20.86	21.83
48	22.6	22.88	20.94	20	15.67	10.61	11.71	12.03	15.67	19.77	20.87	21.92
49	22.55	22.94	21.09	19.85	15.67	10.57	11.78	12.05	15.6	19.62	20.99	21.84
50	21.98	22.31	20.85	20.17	15.64	10.69	11.76	12.09	15.54	19.42	20.54	21.21
51	21.78	21.94	20.67	20.38	15.66	10.65	11.79	11.95	15.18	18.7	20.22	21.01
52	22.17	22.37	20.78	20.04	15.69	10.8	11.84	12.26	15.57	19.3	20.32	21.42
53	22.45	22.71	20.48	19.57	15.88	11.03	12.12	12.52	15.46	18.98	20.3	21.54
54	22.49	22.41	20.26	19.4	15.91	10.81	12.12	12.42	15.53	19.13	20.4	21.55
55	22.07	22.09	20.47	19.35	15.17	9.8	11.06	11.05	14.78	18.46	20.01	21.11
56	21.9	21.79	20.42	19.51	15.34	10.16	11.48	11.27	14.9	18.59	20.13	21.06
57	22.02	21.85	20.48	19.54	15.32	10.43	11.75	11.52	15.03	18.74	20.24	21.08
58	21.99	21.99	20.29	19.35	15.26	10.48	11.88	11.58	15.08	19.04	20.15	21.16
59	21.74	21.77	19.96	19.27	15.33	10.48	11.87	11.65	15.12	19.4	20.01	20.99
60	22.06	22.16	20.38	19.72	15.45	10.44	11.72	11.59	15.15	19.34	20.27	21.26
61	22.14	22.09	20.77	19.95	15.47	10.19	11.38	11.35	14.99	18.75	20.48	21.27
62	22.21	22.19	20.79	20.03	15.51	10.26	11.35	11.36	15.02	18.71	20.53	21.24
63	22.18	22.19	20.75	20.01	15.45	10.18	11.29	11.27	14.96	18.77	20.52	21.13
64	22.2	22.25	20.84	20.1	15.49	10.06	11.15	11.26	15.03	18.98	20.52	21.27
65	22.18	22.31	20.74	20.16	15.5	10.16	11.27	11.39	15.18	19.24	20.64	21.3
66	22.17	22.3	20.75	20.39	15.71	10.48	11.53	11.59	15.26	19.08	20.59	21.39
67	22.37	22.56	20.97	20.44	15.71	10.62	11.71	11.99	15.67	19.68	20.75	21.61
68	22.56	22.95	21.05	19.88	15.65	10.65	11.72	12.21	15.77	20.24	20.88	21.76
69	22.09	22.4	20.86	20.27	15.64	10.66	11.76	12.09	15.62	19.56	20.53	21.35
70	22.04	22.25	20.75	20.25	15.73	10.65	11.73	12.06	15.53	19.3	20.32	21.36
71	22.32	22.66	20.53	19.74	15.68	10.79	11.85	12.46	15.35	18.8	20.02	21.37
72	22.39	22.47	20.37	19.49	15.86	11	12.06	12.47	15.44	18.91	20.16	21.33
73	22.06	22.15	20.54	19.32	14.95	9.55	10.83	10.97	14.7	18.38	19.95	21.02
74	21.83	21.81	20.33	19.43	15.24	9.97	11.21	11.23	14.87	18.45	20.06	21
75	22.06	21.84	20.55	19.63	15.41	10.38	11.62	11.49	15.1	18.88	20.33	21.15
76	22.15	22	20.54	19.67	15.4	10.44	11.69	11.6	15.11	19.12	20.35	21.21
77	22.11	22.15	20.54	19.67	15.46	10.42	11.8	11.69	15.23	19.47	20.15	21.24
78	22.28	22.26	20.68	19.9	15.54	10.41	11.71	11.64	15.32	19.65	20.36	21.46
79	22.27	22.17	20.78	20	15.51	10.3	11.49	11.46	15.13	19.3	20.65	21.48
80	22.25	22.19	20.78	19.99	15.5	10.21	11.37	11.36	15.1	19.12	20.77	21.42
81	22.15	22.12	20.7	19.91	15.44	10.08	11.2	11.25	15	19.06	20.75	21.24
82	22.07	21.99	20.57	19.83	15.27	9.96	11.03	11.16	14.99	19.27	20.61	21.18
83	22.05	22.08	20.55	19.97	15.39	9.89	10.96	11.14	15.07	19.29	20.79	21.24
84	22.14	22.16	20.63	20.22	15.58	10.24	11.22	11.25	15.07	18.96	20.63	21.33
85	22.2	22.29	20.76	20.43	15.71	10.46	11.54	11.5	15.15	18.89	20.63	21.38
86	22.53	22.81	21.11	20.45	15.72	10.58	11.61	11.92	15.66	19.85	20.9	21.81
87	22.5	22.93	21.21	20.45	15.69	10.63	11.66	12.14	15.82	20.16	21.09	21.94
88	22.41	22.66	21.17	20.36	15.73	10.7	11.7	12.38	15.68	19.75	21.01	21.81
89	22.39	22.46	21.17	20.31	15.78	10.84	11.82	12.52	15.6	19.42	20.83	21.95
90	22.4	22.41	21.05	20.45	15.87	10.98	11.89	12.63	15.78	19.67	20.81	21.92
91	21.93	21.83	20.42	19.45	15.28	9.95	11.29	11.34	15.01	18.77	20.26	21.06
92	21.99	21.93	20.5	19.51	15.33	10.06	11.36	11.43	15.1	18.86	20.34	21.14
93	22.07	21.85	20.53	19.61	15.33	10.12	11.34	11.48	15.08	18.89	20.44	21.15
94	22.08	21.91	20.54	19.65	15.41	10.21	11.46	11.49	15.13	18.95	20.46	21.13
95	22.23	21.98	20.67	19.82	15.56	10.47	11.71	11.59	15.25	19.3	20.57	21.24
96	22.32	22.02	20.66	19.92	15.58	10.51	11.76	11.62	15.27	19.5	20.51	21.38
97	22.24	22.12	20.69	19.93	15.51	10.28	11.56	11.49	15.15	19.63	20.39	21.37
98	22.23	22.12	20.62	19.83	15.45	10.15	11.31	11.4	15.12	19.63	20.25	21.36
99	22.21	22.11	20.59	19.81	15.39	10.07	11.16	11.3	15.07	19.59	20.24	21.25
100	22.1	21.92	20.48	19.87	15.4	10.11	11.19	11.16	14.88	19.03	20.6	21.05
101	21.67	21.7	20.24	19.7	15.23	9.93	10.95	10.95	14.53	18.22	20.17	20.73
102	21.8	21.84	20.31	19.79	15.25	9.8	10.7	10.87	14.55	18.18	20.15	20.89
103	21.95	22.05	20.44	19.87	15.28	9.8	10.76	10.84	14.53	18.2	20.12	21
104	22.08	22.45	20.7	20.05	15.32	9.9	10.92	11.07	14.83	18.96	20.37	21.35
105	22.05	22.44	20.57	20.18	15.47	10.17	11.22	11.55	15.4	19.51	20.27	21.34
106	22.27	22.67	20.68	20.26	15.66	10.49	11.56	11.97	15.5	19.3	20.45	21.58
107	22.17	22.52	21.03	20.49	15.83	10.73	11.74	12.19	15.72	19.73	20.83	21.86
108	22.21	22.28	20.93	20.46	15.95	10.81	11.8	12.23	15.8	19.93	20.75	21.64
109	21.95	21.77	20.41	19.48	15.3	10.02	11.42	11.42	15.03	19	20.25	21.04
110	21.98	21.78	20.46	19.48	15.27	9.94	11.26	11.39	15.05	19	20.31	21.04
111	21.95	21.64	20.37	19.43	15.2	9.86	11.14	11.31	14.92	18.83	20.14	20.93
112	21.98	21.75	20.48	19.55	15.33	10.04	11.25	11.37	14.95	18.74	20.27	21.04
113	22.06	21.84	20.57	19.67	15.48	10.24	11.43	11.44	15.05	18.82	20.39	21.06
114	22.13	21.87	20.56	19.79	15.49	10.26	11.52	11.44	15.1	19.08	20.51	21.14
115	22.04	21.88	20.49	19.76	15.52	10.17	11.36	11.37	15	19.03	20.5	21.13
116	22.07	22.04	20.59	19.82	15.57	10.25	11.42	11.34	14.92	19	20.6	21.24
117	21.99	22.04	20.5	19.69	15.39	10.1	11.27	11.2	14.79	19.08	20.22	21.06
118	21.89	21.92	20.38	19.74	15.33	10	11.07	11.13	14.68	18.72	20.21	20.89
119	21.53	21.56	20.18	19.56	15.23	9.86	10.91	10.89	14.44	17.9	19.73	20.67
120	21.51	21.73	20.2	19.62	15.17	9.77	10.77	10.8	14.29	17.74	19.63	20.56
121	21.78	22.02	20.25	19.68	15.28	9.94	11.07	11.09	14.65	18.59	19.93	20.91
122	21.24	21.45	19.6	19.21	15.42	10.35	11.49	11.62	15.05	18.99	19.75	20.81
123	21.53	21.55	19.58	19.07	15.43	10.48	11.64	11.9	15.16	18.9	19.83	20.83
124	22.29	22.29	20	19.54	15.55	10.53	11.59	12.07	15.33	19.06	20.22	21.2
125	22.05	22.39	20.25	19.9	15.63	10.58	11.68	12.06	15.31	18.8	20.03	21.23
126	22.04	22.45	20.54	20.19	15.79	10.67	11.72	12.14	15.53	19.17	20.35	21.56
127	21.75	21.6	20.34	19.34	15.02	9.73	11.07	11.24	14.91	18.96	19.99	20.92
128	21.94	21.7	20.37	19.45	15.13	9.8	11.12	11.29	14.94	19.08	19.96	21.05
129	21.73	21.54	20.22	19.33	15.18	9.89	11.22	11.3	14.83	18.83	19.59	20.74
130	21.86	21.66	20.32	19.44	15.28	10.08	11.28	11.32	14.84	18.77	19.81	20.82
131	21.99	21.79	20.49	19.64	15.43	10.19	11.4	11.4	14.97	18.87	20.24	20.95
132	21.9	21.81	20.47	19.66	15.43	10.24	11.45	11.36	14.98	18.86	20.24	20.85
133	21.64	21.61	20.28	19.48	15.34	10.1	11.23	11.22	14.69	18.43	19.95	20.68
134	21.75	21.77	20.38	19.66	15.37	10.15	11.28	11.2	14.65	18.37	20.02	20.88
135	22.04	22.08	20.62	19.86	15.5	10.25	11.39	11.23	14.73	18.53	20.31	21.08
136	21.73	21.96	20.34	19.62	15.29	10.1	11.21	11.12	14.56	18.46	19.97	20.87
137	21.5	21.58	20.25	19.61	15.3	9.97	11.05	10.9	14.3	17.73	19.59	20.56
138	21.53	21.76	20.07	19.42	15.36	10.2	11.36	11.12	14.37	17.7	19.45	20.49
139	21.13	21.05	19.23	18.63	15.22	10.48	11.62	11.78	14.87	18.71	19.62	20.61
140	20.96	20.93	19.13	18.45	15.18	10.35	11.52	11.8	14.77	18.35	19.45	20.33
141	21.41	21.39	19.39	18.82	15.31	10.41	11.49	11.92	14.87	18.48	19.71	20.58
142	21.74	21.55	19.52	18.93	15.3	10.47	11.52	12.06	14.9	18.31	19.57	20.54
143	21.96	21.69	19.64	19.06	15.32	10.48	11.56	12.12	14.85	18.26	19.62	20.62
144	22.25	22.02	20.04	19.54	15.57	10.63	11.58	12.27	15.13	18.67	20.11	21.2
145	21.06	20.74	19.51	18.63	14.95	10.03	11.59	11.38	14.56	17.98	18.82	19.86
146	21.26	21.13	19.81	18.92	15.13	10.06	11.52	11.45	14.78	18.27	19.13	20.17
147	21.14	21.07	19.67	18.91	15.1	10.02	11.41	11.29	14.66	18.27	18.98	20.1
148	21.65	21.58	20.17	19.29	15.25	10.13	11.39	11.34	14.78	18.76	19.35	20.68
149	21.64	21.62	20.17	19.33	15.26	10.05	11.34	11.28	14.81	18.76	19.41	20.7
150	21.96	21.91	20.45	19.61	15.41	10.21	11.45	11.38	14.97	19.08	19.83	20.96
151	21.76	21.77	20.25	19.5	15.42	10.39	11.6	11.45	14.85	18.87	19.73	20.87
152	21.89	21.89	20.31	19.45	15.45	10.59	11.84	11.56	14.97	18.92	19.89	20.99
153	22.06	22.21	20.66	19.82	15.55	10.65	11.86	11.44	14.87	18.75	20.41	21.17
154	21.95	22.1	20.37	19.57	15.49	10.57	11.78	11.39	14.7	18.63	20.11	21.02
155	21.49	21.75	20.4	19.58	15.43	10.43	11.56	11.06	14.29	17.67	19.57	20.49
156	21.5	21.83	19.99	19.05	15.32	10.48	11.68	11.21	14.3	17.53	19.41	20.46
157	21.17	21.1	19.21	18.51	15.1	10.44	11.65	11.78	14.87	18.52	19.57	20.59
158	20.85	20.74	19.08	18.39	15.04	10.26	11.54	11.89	14.78	18.42	19.22	20.16
159	21.08	20.96	19.23	18.54	15.13	10.38	11.54	11.95	14.75	18.19	19.24	20.2
160	21.39	21.19	19.4	18.7	15.21	10.44	11.54	12.01	14.8	18.06	19.28	20.24
161	21.85	21.29	19.58	18.87	15.3	10.48	11.53	12.09	14.85	18.19	19.54	20.51
162	22.13	21.5	19.75	19.14	15.39	10.55	11.58	12.25	15.09	18.47	19.76	20.71
163	20.6	20.41	19.06	18.08	14.76	10.15	11.84	11.52	14.57	17.79	18.7	19.52
164	20.52	20.32	18.93	18.03	14.74	10.19	11.83	11.55	14.45	17.65	18.56	19.47
165	20.6	20.46	19.04	18.25	14.88	10.3	11.97	11.66	14.57	17.79	18.71	19.57
166	20.63	20.56	19.15	18.42	15.05	10.46	11.93	11.6	14.61	17.83	18.74	19.71
167	21.24	21.15	19.67	18.99	15.33	10.6	12.03	11.83	15.04	18.45	19.45	20.37
168	21.33	21.23	19.67	19.12	15.41	10.71	12.19	11.93	15.09	18.67	19.47	20.63
169	21.43	21.31	19.61	18.99	15.36	10.82	12.21	11.95	15.06	18.77	19.42	20.78
170	21.92	21.83	20.06	19.11	15.42	10.85	12.22	12.06	15.16	19.18	19.81	21.11
171	22.05	22.14	20.4	19.27	15.42	10.73	12.03	11.92	15.09	19.16	20.09	21.1
172	21.96	22.04	20.14	19.08	15.37	10.59	11.93	11.66	14.88	18.66	20.07	20.99
173	21.75	22.03	20.15	18.92	15.34	10.44	11.81	11.34	14.46	17.82	19.84	20.59
174	21.7	21.93	19.97	18.78	15.2	10.32	11.72	11.46	14.51	17.69	19.7	20.51
175	21.57	21.53	19.5	18.63	15.12	10.31	11.65	11.73	14.88	18.33	19.78	20.79
176	20.78	20.77	19.08	18.45	15	10.26	11.57	11.93	14.83	18.52	19.18	20.23
177	20.64	20.5	18.87	18.3	14.92	10.14	11.47	11.86	14.62	17.85	18.93	19.82
178	20.63	20.36	18.79	18.2	14.9	10.16	11.46	11.81	14.47	17.54	18.76	19.6
179	20.84	20.41	18.88	18.37	14.99	10.27	11.45	11.88	14.49	17.57	18.92	19.7
180	21.17	20.59	19.12	18.7	15.16	10.51	11.51	12.06	14.67	17.77	19.11	19.89
181	19.97	19.85	18.52	17.51	14.24	9.54	11.31	11.07	14.03	17.34	18.08	18.85
182	20.03	19.94	18.64	17.61	14.4	9.72	11.46	11.22	14.18	17.41	18.1	18.92
183	19.95	19.92	18.62	17.62	14.43	9.87	11.61	11.27	14.11	17.29	18.01	18.85
184	20.45	20.47	19.04	18.1	14.83	10.34	12.03	11.73	14.63	17.74	18.63	19.44
185	20.62	20.62	19.15	18.28	15.07	10.54	12.19	11.93	14.8	17.95	18.96	19.73
186	20.53	20.53	19.06	18.4	15.08	10.62	12.26	11.99	14.81	17.97	18.92	19.82
187	20.81	20.72	19.23	18.63	15.25	10.86	12.39	12.1	14.92	18.24	19.2	20.24
188	21.08	21	19.43	18.72	15.32	10.8	12.24	12.13	15	18.51	19.34	20.59
189	21.4	21.39	19.63	18.73	15.17	10.32	11.68	12.02	15.1	18.76	19.59	20.84
190	21.77	21.63	19.73	18.7	15.1	9.9	11.5	11.98	15.14	19.06	19.69	21.06
191	21.94	21.6	19.56	18.57	15.04	9.76	11.42	11.89	14.73	18.35	19.89	20.89
192	21.9	21.55	19.51	18.53	14.99	9.69	11.41	11.85	14.7	18.21	19.95	20.84
193	21.77	21.51	19.51	18.66	15.07	9.89	11.49	11.78	14.86	18.45	19.83	20.96
194	20.93	20.84	19.08	18.52	14.97	10.09	11.47	11.85	14.86	18.66	19.2	20.37
195	20.45	20.28	18.74	18.17	14.82	9.87	11.36	11.85	14.61	17.79	18.79	19.6
196	20.07	19.9	18.48	17.83	14.6	9.6	11.1	11.27	14.05	17.19	18.21	19.01
197	20.01	19.72	18.39	17.78	14.5	9.49	10.9	11.04	13.84	17.03	18.12	18.83
198	20.23	19.81	18.47	17.96	14.6	9.61	11.05	11.22	13.96	17.08	18.25	18.97
199	19.34	19.2	18.12	17.22	13.95	9.19	10.97	10.71	13.68	16.83	17.54	18.31
200	19.59	19.57	18.47	17.48	14.25	9.6	11.3	11.06	14.01	17.15	17.9	18.59
201	20.2	20.31	18.98	17.9	14.66	10.01	11.69	11.54	14.45	17.68	18.53	19.17
202	20.61	20.74	19.22	18.2	14.87	10.15	11.8	11.77	14.82	17.95	18.92	19.59
203	20.68	20.66	19.17	18.18	14.99	10.39	12.07	11.94	14.89	18.03	18.97	19.77
204	20.56	20.53	19.04	18.24	15.1	10.71	12.19	11.82	14.8	17.96	18.93	19.77
205	20.77	20.69	19.18	18.3	15.1	10.65	12.17	12.05	14.97	18.12	19.15	20.1
206	20.91	20.91	19.29	18.36	15.07	10.2	11.72	11.94	15.03	18.28	19.57	20.36
207	21.07	21	19.37	18.33	14.93	9.78	11.37	11.71	14.91	18.34	19.55	20.51
208	21.59	21.4	19.45	18.43	14.88	9.64	11.21	11.73	15.03	18.83	19.68	20.97
209	21.94	21.49	19.37	18.42	14.88	9.55	11.22	11.94	15.01	18.94	19.83	21.14
210	21.77	21.38	19.31	18.38	14.88	9.55	11.2	11.94	14.9	18.72	19.87	21.13
211	21.7	21.43	19.37	18.53	14.96	9.66	11.31	11.9	14.94	18.76	19.73	20.97
212	21.12	21.01	19.17	18.56	14.96	9.85	11.3	11.92	14.92	18.84	19.32	20.55
213	20.57	20.41	18.87	18.2	14.83	9.78	11.27	11.85	14.71	18.03	19.01	19.85
214	20.13	19.94	18.59	17.91	14.61	9.43	11.01	11.29	14.12	17.34	18.34	19.14
215	19.91	19.64	18.38	17.72	14.46	9.31	10.69	10.87	13.87	17	18.11	18.79
216	20.13	19.73	18.45	17.85	14.57	9.42	10.74	10.98	13.85	17.05	18.2	18.9
217	19.76	19.58	18.48	17.5	14.09	9.3	11.09	10.87	13.96	17.18	17.92	18.65
218	20.31	20.29	19	17.94	14.54	9.72	11.49	11.38	14.52	17.73	18.58	19.27
219	20.87	20.85	19.39	18.34	14.91	10.12	11.9	11.83	14.94	18.29	19.25	20.03
220	21.13	21.08	19.54	18.47	15.03	10.23	11.99	11.92	15.01	18.49	19.49	20.33
221	21.02	20.96	19.39	18.33	14.97	10.27	12.01	11.87	14.93	18.57	19.46	20.35
222	20.96	20.95	19.36	18.34	15.07	10.5	12.02	11.87	14.96	18.58	19.45	20.43
223	20.98	20.99	19.36	18.31	14.97	10.18	11.8	12.02	15.07	18.46	19.48	20.44
224	20.98	20.98	19.35	18.29	14.83	9.78	11.42	11.88	15.02	18.41	19.53	20.47
225	21.14	21.15	19.41	18.33	14.86	9.68	11.31	11.73	14.91	18.41	19.57	20.51
226	21.28	21.29	19.42	18.4	14.83	9.65	11.22	11.73	14.88	18.58	19.51	20.73
227	21.78	21.66	19.49	18.49	14.88	9.58	11.22	11.84	15.05	18.94	19.81	21.08
228	21.87	21.63	19.43	18.42	14.83	9.51	11.12	11.87	14.96	18.82	20	21.12
229	21.87	21.79	19.5	18.53	14.86	9.56	11.18	11.88	14.71	18.39	19.92	21.09
230	21.47	21.64	19.39	18.55	14.87	9.6	11.14	11.84	14.76	18.58	19.63	20.82
231	20.99	21	19.1	18.34	14.79	9.58	11.15	11.87	14.89	18.58	19.31	20.34
232	20.66	20.46	18.89	18.16	14.75	9.51	11.15	11.67	14.64	17.9	18.92	19.76
233	20.41	20.14	18.68	18.04	14.6	9.44	11.02	11.42	14.27	17.47	18.56	19.33
234	20.38	20	18.66	17.98	14.59	9.44	10.88	11.15	14.03	17.33	18.39	19.13
235	21.01	20.81	19.35	18.29	14.69	9.64	11.5	11.58	14.93	18.29	19.29	19.93
236	21.11	20.92	19.43	18.31	14.77	9.83	11.66	11.75	14.89	18.37	19.44	20.26
237	21.63	21.36	19.75	18.64	15.01	10.13	11.93	11.76	14.86	18.73	19.72	20.82
238	21.84	21.68	19.95	18.79	15.07	10.26	12	11.62	14.74	18.83	19.94	20.95
239	21.62	21.41	19.76	18.59	14.97	10.07	11.81	11.77	14.78	18.74	19.98	20.88
240	21.18	21.12	19.49	18.32	14.85	9.87	11.55	11.95	14.87	18.79	19.66	20.8
241	21.12	21.13	19.4	18.28	14.87	9.73	11.48	11.92	15	18.58	19.49	20.63
242	21.22	21.27	19.5	18.39	14.84	9.64	11.29	11.91	15.06	18.68	19.61	20.72
243	21.33	21.42	19.58	18.39	14.85	9.64	11.33	11.92	15.07	18.66	19.64	20.68
244	21.24	21.38	19.55	18.44	14.88	9.65	11.26	11.83	14.98	18.42	19.54	20.64
245	21.5	21.72	19.68	18.58	14.89	9.54	11.19	11.8	15.02	18.57	19.65	20.94
246	21.97	21.88	19.79	18.56	14.87	9.49	11.11	11.83	15.01	18.87	20.04	21.16
247	22.01	22.04	19.92	18.59	14.85	9.48	11.11	11.78	14.39	17.94	19.9	21
248	21.88	21.97	19.76	18.51	14.78	9.43	11.05	11.66	14.3	17.83	19.85	20.96
249	21.67	21.91	19.47	18.43	14.77	9.39	11.02	11.77	14.6	18.48	19.85	20.79
250	21.48	21.45	19.34	18.47	14.81	9.59	11.02	11.74	14.83	18.75	19.61	20.5
251	20.94	20.71	19.03	18.34	14.77	9.7	11.03	11.78	14.75	18.21	19.18	19.99
252	20.42	20.02	18.62	18.03	14.63	9.42	10.99	11.43	14.23	17.44	18.53	19.25
253	21	20.83	19.45	18.35	14.66	9.67	11.45	11.57	14.85	18.28	19.39	20.07
254	21.33	20.97	19.5	18.38	14.84	9.82	11.61	11.78	14.84	18.48	19.52	20.57
255	21.85	21.63	19.94	18.64	15.03	10.1	11.84	11.74	14.88	18.78	19.91	21.01
256	22.04	21.85	20.24	18.83	15.11	10.19	11.79	11.69	14.88	18.87	20.11	21.01
257	21.92	21.71	20.04	18.64	14.95	9.88	11.55	11.83	14.87	18.91	20.07	21.04
258	21.48	21.37	19.7	18.43	14.87	9.73	11.36	11.89	15.02	18.91	19.88	20.95
259	21.49	21.41	19.67	18.42	14.9	9.7	11.35	11.95	15.07	18.81	19.87	20.91
260	21.43	21.5	19.66	18.44	14.84	9.61	11.29	11.92	15.08	18.77	19.84	20.96
261	21.26	21.42	19.61	18.42	14.83	9.55	11.19	11.83	15.09	18.6	19.73	20.77
262	21.24	21.46	19.59	18.47	14.84	9.48	11.15	11.74	14.93	18.36	19.61	20.65
263	21.41	21.6	19.63	18.53	14.89	9.46	11.12	11.78	14.95	18.37	19.61	20.76
264	21.82	21.91	19.88	18.62	14.86	9.41	11.05	11.81	15.04	18.83	19.8	21.01
265	21.99	21.97	20.15	18.66	14.79	9.36	10.98	11.65	14.49	18.16	19.93	20.95
266	22	21.99	20.01	18.61	14.71	9.34	10.96	11.5	14.25	17.74	19.82	20.86
267	21.88	21.96	19.72	18.56	14.78	9.28	10.96	11.69	14.31	18.07	19.96	21.02
268	21.93	21.94	19.75	18.61	14.8	9.57	10.94	11.27	14.43	18.44	20	20.99
269	21.45	21.36	19.41	18.52	14.87	9.95	11.03	11.34	14.72	18.62	19.47	20.53
270	20.67	20.28	18.82	18.17	14.63	9.41	10.94	11.65	14.47	17.65	18.74	19.61
271	21.26	20.94	19.57	18.43	14.79	9.74	11.48	11.67	14.82	18.37	19.48	20.42
272	21.62	21.23	19.71	18.47	14.89	9.99	11.71	11.66	14.79	18.58	19.75	20.75
273	22	21.67	20.09	18.69	15.13	10.33	11.88	11.46	14.71	18.69	19.98	20.94
274	21.99	21.68	20.14	18.76	15.03	10.26	11.83	11.52	14.69	18.73	19.97	20.95
275	21.89	21.49	19.89	18.64	14.93	9.83	11.51	11.76	14.85	18.82	20.06	21.04
276	21.59	21.2	19.65	18.51	14.89	9.73	11.38	11.81	14.97	18.64	19.88	20.93
277	21.71	21.5	19.73	18.57	14.88	9.69	11.36	11.87	14.99	18.81	20.03	21.07
278	21.8	21.77	19.87	18.62	14.9	9.6	11.24	11.86	15.06	18.9	20.07	21.12
279	21.51	21.62	19.81	18.54	14.87	9.5	11.2	11.8	15.08	18.77	19.85	20.93
280	21.58	21.66	19.77	18.53	14.87	9.48	11.08	11.76	15.04	18.67	19.78	20.89
281	21.52	21.54	19.65	18.53	14.83	9.38	11.04	11.71	14.99	18.59	19.75	20.72
282	21.76	21.76	19.77	18.58	14.87	9.33	10.99	11.78	15.05	18.82	19.95	20.85
283	22.02	21.98	20.09	18.63	14.77	9.27	10.89	11.65	14.7	18.48	20.08	21.05
284	22.03	21.95	20.06	18.57	14.7	9.18	10.85	11.58	14.39	17.92	19.94	20.95
285	22.01	21.99	19.89	18.59	14.72	9.17	10.84	11.67	14.48	18.22	20.02	21.03
286	22.01	21.99	19.97	18.62	14.66	9.35	10.72	11.25	14.49	18.55	20.1	21.11
287	21.81	21.77	19.76	18.58	14.81	9.9	10.98	10.97	14.62	18.76	19.71	20.91
288	21.17	20.88	19.18	18.42	14.67	9.77	10.81	11.56	14.75	18.22	19.26	20.27
289	21.36	20.93	19.56	18.41	14.78	9.85	11.52	11.64	14.64	18.31	19.55	20.64
290	21.51	21.19	19.67	18.4	14.83	9.88	11.56	11.61	14.66	18.41	19.75	20.73
291	21.85	21.57	20.01	18.52	14.9	10.04	11.66	11.57	14.65	18.55	19.93	20.87
292	21.91	21.53	20.02	18.58	14.96	9.97	11.64	11.57	14.65	18.61	19.96	20.97
293	21.63	21.17	19.68	18.48	14.82	9.76	11.47	11.68	14.77	18.49	19.85	20.87
294	21.5	21.07	19.59	18.41	14.82	9.62	11.36	11.73	14.88	18.41	19.81	20.87
295	21.59	21.38	19.66	18.45	14.8	9.57	11.31	11.67	14.84	18.56	19.87	20.94
296	21.78	21.68	19.84	18.62	14.86	9.55	11.2	11.68	14.9	18.67	19.94	21.01
297	21.51	21.61	19.75	18.58	14.78	9.51	11.11	11.75	14.96	18.6	19.76	20.95
298	21.48	21.41	19.76	18.45	14.8	9.41	11.01	11.73	15	18.61	19.76	20.7
299	21.59	21.44	19.75	18.58	14.75	9.3	11	11.76	15.04	18.7	19.83	20.7
300	21.76	21.79	19.85	18.63	14.8	9.2	10.9	11.76	15.08	18.91	20.1	20.95
301	22.07	21.99	20	18.65	14.68	9.14	10.84	11.66	14.87	18.81	20.16	21.17
302	22.09	21.9	20.13	18.64	14.58	9.05	10.71	11.49	14.54	18.2	19.92	20.94
303	22.13	21.84	20.15	18.6	14.54	9	10.67	11.62	14.54	18.28	19.95	20.81
304	22.13	21.92	20.1	18.65	14.5	8.98	10.46	11.3	14.59	18.67	20.14	21.1
305	21.97	21.91	19.95	18.63	14.63	9.58	10.7	10.78	14.5	18.77	19.95	21.06
306	21.62	21.4	19.54	18.52	14.81	9.99	10.96	11.01	14.61	18.66	19.6	20.78
307	21.3	20.96	19.57	18.34	14.75	9.81	11.46	11.54	14.6	18.17	19.36	20.42
308	21.44	21.09	19.68	18.4	14.78	9.71	11.38	11.56	14.7	18.27	19.63	20.54
309	21.73	21.37	19.82	18.41	14.78	9.7	11.36	11.58	14.76	18.4	19.95	20.75
310	21.75	21.42	19.9	18.47	14.82	9.66	11.35	11.65	14.76	18.5	19.98	20.86
311	21.46	21.13	19.63	18.44	14.8	9.55	11.25	11.64	14.93	18.4	19.84	20.71
312	21.43	21.16	19.57	18.46	14.75	9.49	11.15	11.59	14.96	18.41	19.83	20.71
313	21.56	21.29	19.6	18.45	14.83	9.48	11.15	11.65	15	18.46	19.85	20.89
314	21.72	21.56	19.77	18.51	14.79	9.43	11.08	11.68	14.92	18.54	19.84	20.98
315	21.69	21.55	19.78	18.49	14.72	9.36	11.09	11.67	14.96	18.54	19.78	20.93
316	21.56	21.36	19.69	18.48	14.72	9.35	10.9	11.64	14.91	18.45	19.62	20.73
317	21.57	21.49	19.68	18.56	14.67	9.36	10.8	11.6	14.95	18.51	19.7	20.7
318	21.68	21.67	19.77	18.61	14.65	9.13	10.68	11.66	15.02	18.69	19.88	20.83
319	21.86	21.97	19.84	18.63	14.72	9.02	10.76	11.74	15.03	18.9	20.24	21.11
320	22.15	21.95	20.08	18.66	14.68	9	10.68	11.66	14.81	18.77	20.13	21.09
321	22.18	21.76	20.21	18.66	14.48	8.84	10.47	11.44	14.47	18.26	19.84	20.9
322	22.15	21.76	20.09	18.67	14.4	8.81	10.24	11.04	14.31	18.37	20.01	20.92
323	22.08	21.8	20.01	18.59	14.59	9.33	10.59	10.65	14.26	18.43	20.03	20.95
324	21.87	21.69	19.82	18.61	14.91	9.95	10.92	10.72	14.32	18.33	19.83	20.91
325	21.4	21.06	19.67	18.36	14.74	9.79	11.42	11.48	14.57	18.07	19.36	20.44
326	21.65	21.33	19.84	18.41	14.77	9.76	11.37	11.52	14.62	18.24	19.72	20.67
327	21.9	21.58	20.02	18.46	14.84	9.71	11.34	11.51	14.64	18.42	19.87	20.8
328	21.77	21.42	19.85	18.46	14.74	9.63	11.25	11.55	14.72	18.36	19.88	20.69
329	21.39	21.02	19.58	18.43	14.74	9.5	11.1	11.53	14.93	18.25	19.68	20.59
330	21.5	21.17	19.61	18.45	14.7	9.5	11.07	11.56	14.88	18.3	19.82	20.71
331	21.73	21.47	19.69	18.48	14.77	9.44	11.06	11.61	14.94	18.43	19.88	20.85
332	21.96	21.69	19.87	18.5	14.75	9.34	11.04	11.62	14.94	18.53	19.88	20.97
333	22.03	21.68	19.85	18.52	14.74	9.3	10.98	11.61	14.98	18.6	19.89	20.98
334	21.88	21.59	19.73	18.53	14.67	9.19	10.87	11.63	14.95	18.55	19.8	20.85
335	21.69	21.63	19.67	18.56	14.6	9.21	10.68	11.56	14.91	18.45	19.74	20.74
336	21.71	21.71	19.76	18.56	14.58	9.04	10.58	11.6	14.94	18.45	19.8	20.78
337	21.8	21.83	19.84	18.55	14.59	8.87	10.58	11.64	14.96	18.69	20.09	20.94
338	22.07	22.02	20.04	18.62	14.65	8.91	10.62	11.65	14.94	18.9	20.31	21.18
339	22.23	21.93	20.14	18.68	14.59	8.91	10.6	11.66	14.89	18.9	20.22	21.19
340	22.24	21.8	20.14	18.59	14.43	8.7	10.2	11.07	14.36	18.29	20.02	20.91
341	22.18	21.62	20.08	18.9	14.72	9.35	10.57	10.69	14.08	17.79	19.83	20.83
342	22	21.69	19.98	19	15.13	9.93	10.96	10.69	14.07	17.87	19.74	20.78
343	21.62	21.37	19.55	18.5	14.7	9.66	10.64	10.92	14.48	18.52	19.82	20.87
344	21.27	20.82	19.28	18.46	14.38	9.17	10.29	11.62	14.71	18.41	19.55	20.57
345	21.14	20.56	19.13	18.48	14.48	9.13	10.38	11.78	14.76	18.1	19.34	20.36
346	20.87	20.2	18.99	18.37	14.51	9.15	10.63	11.77	14.45	17.67	18.91	19.81
347	20.85	20.12	18.86	18.34	14.63	9.3	10.89	11.61	14.18	17.51	18.68	19.59
348	21.06	20.28	19.05	18.5	14.77	9.34	11	11.64	14.27	17.62	18.82	19.77
349	21.35	20.96	19.6	18.35	14.61	9.59	11.2	11.41	14.49	17.97	19.29	20.28
350	21.57	21.21	19.79	18.29	14.74	9.65	11.31	11.37	14.51	18.11	19.56	20.53
351	21.65	21.37	19.98	18.29	14.73	9.76	11.34	11.33	14.46	18.21	19.71	20.61
352	21.46	21.2	19.77	18.33	14.71	9.57	11.2	11.44	14.63	18.04	19.52	20.44
353	21.14	20.97	19.5	18.38	14.63	9.46	11.08	11.44	14.76	18.1	19.39	20.21
354	21.25	21.04	19.53	18.37	14.65	9.4	11.06	11.46	14.8	18.1	19.42	20.23
355	21.5	21.25	19.61	18.35	14.71	9.4	11.03	11.51	14.83	18.18	19.56	20.49
356	21.92	21.66	19.95	18.41	14.66	9.32	10.95	11.54	14.86	18.32	19.81	20.82
357	22.1	21.76	20.09	18.48	14.65	9.2	10.83	11.56	14.92	18.42	19.92	20.93
358	22.05	21.75	19.96	18.52	14.62	9.12	10.82	11.58	14.96	18.48	19.81	20.98
359	21.95	21.84	19.9	18.53	14.6	8.97	10.71	11.58	14.93	18.58	19.89	20.99
360	22.01	21.91	19.96	18.54	14.55	8.86	10.65	11.56	14.95	18.55	19.96	20.99
361	21.89	21.81	19.97	18.54	14.49	8.83	10.53	11.55	14.92	18.63	19.99	20.95
362	21.96	21.87	19.93	18.53	14.55	8.78	10.58	11.57	14.88	18.65	20.2	21.05
363	21.99	21.88	19.96	18.56	14.53	8.78	10.53	11.6	14.94	18.78	20.23	21.07
364	22.25	21.84	20.1	18.63	14.39	8.58	10.15	11.11	14.54	18.52	20.15	21.07
365	22.22	21.62	20.16	18.93	14.53	8.94	10.28	10.57	14.09	17.83	19.83	20.93
366	22.13	21.62	20.17	19.38	15.16	9.83	10.88	10.82	14.11	17.76	19.84	20.88
367	21.98	21.63	19.9	18.97	14.99	9.77	10.77	10.67	14.18	18.13	19.77	20.86
368	21.58	21.37	19.57	18.49	14.38	9.21	10.22	11.4	14.7	18.56	19.82	20.79
369	21.35	20.93	19.3	18.52	14.38	8.92	10.2	11.66	14.74	18.44	19.56	20.58
370	21.25	20.72	19.26	18.52	14.38	9.18	10.34	11.83	14.75	18.17	19.45	20.42
371	21.08	20.35	19	18.41	14.5	9.23	10.54	11.8	14.51	17.78	19.14	19.97
372	20.87	20.11	18.97	18.39	14.63	9.22	10.82	11.67	14.25	17.55	18.68	19.57
373	21.32	20.88	19.61	18.31	14.62	9.53	11.12	11.26	14.54	17.87	19.29	20.27
374	21.54	21.07	19.75	18.32	14.64	9.5	11.1	11.31	14.48	17.96	19.46	20.38
375	21.71	21.35	19.98	18.31	14.69	9.64	11.24	11.28	14.46	18.23	19.67	20.58
376	21.4	21.07	19.73	18.26	14.65	9.51	11.13	11.3	14.53	18.03	19.41	20.35
377	21.04	20.84	19.48	18.4	14.62	9.4	11.01	11.37	14.69	17.98	19.29	20.1
378	21.05	20.84	19.51	18.4	14.61	9.36	10.93	11.33	14.65	18.04	19.39	20.03
379	21.21	20.95	19.54	18.42	14.68	9.29	10.97	11.37	14.7	18.03	19.44	20.21
380	21.6	21.29	19.68	18.36	14.6	9.24	10.89	11.43	14.75	18.17	19.5	20.51
381	21.81	21.65	19.91	18.4	14.56	9.15	10.8	11.49	14.84	18.23	19.67	20.74
382	21.85	21.62	19.89	18.41	14.54	9.02	10.71	11.47	14.88	18.32	19.6	20.85
383	21.74	21.73	19.89	18.45	14.5	8.93	10.63	11.51	14.87	18.37	19.69	20.88
384	21.76	21.72	19.84	18.4	14.42	8.83	10.46	11.48	14.83	18.43	19.75	20.88
385	21.79	21.78	19.92	18.5	14.38	8.67	10.37	11.54	14.83	18.54	20.01	20.97
386	22.08	21.81	20.07	18.51	14.34	8.54	10.36	11.56	14.89	18.7	20.24	21.09
387	22.12	21.8	20.08	18.52	14.42	8.57	10.36	11.58	14.9	18.79	20.17	21.16
388	22.21	21.74	20.07	18.57	14.32	8.5	10.18	11.42	14.67	18.64	20.06	21.19
389	22.31	21.67	20.09	18.61	14.17	8.42	9.78	10.59	14.16	18.03	19.92	20.95
390	22.23	21.63	20.18	19.06	14.75	9.16	10.42	10.57	14.08	17.85	19.84	20.87
391	22.14	21.6	20.12	19.24	15.12	9.71	10.78	10.57	14.09	17.92	19.8	20.82
392	21.85	21.58	19.8	18.66	14.69	9.31	10.38	11.07	14.49	18.43	19.86	20.91
393	21.54	21.29	19.5	18.58	14.34	8.82	10.14	11.63	14.68	18.54	19.76	20.76
394	21.25	20.78	19.24	18.52	14.48	8.92	10.34	11.76	14.76	18.18	19.5	20.39
395	21.24	20.59	19.24	18.58	14.52	9	10.42	11.87	14.68	17.93	19.36	20.17
396	21.05	20.29	19.06	18.47	14.5	9.2	10.52	11.86	14.47	17.7	19.12	19.83
397	21.53	21.05	19.73	18.27	14.64	9.54	11.13	11.19	14.36	17.81	19.42	20.47
398	21.44	20.91	19.68	18.22	14.59	9.47	11.06	11.27	14.43	17.84	19.41	20.45
399	21.38	20.97	19.69	18.28	14.61	9.42	10.99	11.29	14.48	17.88	19.43	20.37
400	21.26	20.9	19.69	18.32	14.56	9.44	11	11.33	14.57	17.87	19.3	20.22
401	21.18	20.87	19.6	18.36	14.6	9.35	10.94	11.31	14.69	17.96	19.33	20.12
402	21.09	20.85	19.51	18.36	14.61	9.27	10.94	11.33	14.7	17.95	19.27	20.03
403	21.18	20.96	19.57	18.32	14.56	9.24	10.91	11.36	14.75	18.05	19.38	20.17
404	21.29	21.08	19.56	18.31	14.56	9.13	10.83	11.39	14.72	18.06	19.4	20.25
405	21.51	21.39	19.76	18.39	14.54	9.06	10.76	11.45	14.84	18.15	19.56	20.56
406	21.74	21.55	19.83	18.38	14.57	8.99	10.68	11.45	14.79	18.24	19.64	20.73
407	21.84	21.71	19.88	18.39	14.45	8.89	10.59	11.41	14.82	18.32	19.77	20.83
408	21.84	21.67	19.91	18.4	14.39	8.98	10.31	11.35	14.75	18.42	19.91	20.89
409	21.9	21.73	19.92	18.48	14.32	8.78	10.2	11.4	14.83	18.52	20.05	20.98
410	22.05	21.71	20.02	18.48	14.32	8.54	10.22	11.51	14.86	18.62	20.16	21.03
411	22.13	21.67	20.1	18.5	14.28	8.43	10.22	11.48	14.81	18.75	20.12	21.08
412	22.08	21.61	20.04	18.49	14.18	8.45	9.99	11.39	14.7	18.63	19.93	21.06
413	22.11	21.68	20.03	18.52	14.15	8.36	9.94	11.27	14.6	18.63	20.01	21.1
414	22.19	21.69	20.06	18.62	14.25	8.51	9.97	10.87	14.45	18.48	20.07	21.03
415	22.28	21.63	20.09	19.06	14.77	9.17	10.22	10.47	14.14	18.03	19.87	20.87
416	22.02	21.64	20.06	19.08	15.06	9.65	10.6	10.58	14.18	18.17	19.81	20.85
417	21.62	21.47	19.68	18.61	14.59	9.21	10.29	11.22	14.43	18.4	19.88	20.86
418	21.28	20.88	19.38	18.56	14.47	8.84	10.34	11.79	14.71	18.29	19.65	20.43
419	21.24	20.66	19.27	18.6	14.59	9.03	10.57	11.84	14.71	18.1	19.56	20.17
420	21.15	20.47	19.25	18.58	14.53	9.03	10.49	11.81	14.61	17.86	19.3	19.97
421	21.6	21.01	19.78	18.21	14.56	9.44	11.03	11.21	14.38	17.78	19.33	20.5
422	21.43	20.87	19.67	18.19	14.51	9.47	11	11.12	14.28	17.78	19.3	20.41
423	21.49	21.03	19.9	18.28	14.65	9.63	11.09	11.01	14.28	17.89	19.34	20.39
424	21.46	21.07	19.9	18.3	14.63	9.6	11.06	11.07	14.32	17.84	19.31	20.33
425	21.5	21.15	19.9	18.32	14.57	9.44	10.94	11.2	14.49	17.91	19.32	20.32
426	21.3	21.01	19.67	18.28	14.55	9.26	10.88	11.34	14.72	17.95	19.36	20.2
427	21.34	21.01	19.63	18.34	14.58	9.19	10.85	11.37	14.76	18.07	19.44	20.25
428	21.34	21.01	19.57	18.35	14.6	9.2	10.79	11.35	14.73	18.04	19.46	20.3
429	21.41	21.33	19.72	18.38	14.6	9.09	10.76	11.35	14.77	18.14	19.55	20.4
430	21.6	21.44	19.77	18.38	14.59	8.99	10.74	11.39	14.77	18.21	19.65	20.58
431	21.67	21.51	19.81	18.34	14.47	8.86	10.53	11.42	14.74	18.21	19.65	20.73
432	21.77	21.61	19.85	18.36	14.39	9.01	10.3	11.28	14.72	18.37	19.81	20.82
433	22.01	21.68	20	18.42	14.32	8.89	10.08	11.27	14.76	18.52	20.11	20.97
434	22.11	21.58	20.12	18.47	14.33	8.74	10	11.31	14.76	18.57	20.13	21.03
435	22.11	21.56	20.19	18.6	14.31	8.64	9.94	11.34	14.68	18.56	19.95	20.96
436	22	21.55	20.01	18.5	14.2	8.63	9.87	11.35	14.65	18.52	19.84	20.95
437	21.94	21.59	19.87	18.51	14.14	8.39	10.04	11.48	14.69	18.63	20.07	21.06
438	22.1	21.66	19.95	18.51	14.18	8.43	10.09	11.37	14.66	18.69	20.14	21.08
439	22.24	21.68	20.15	18.83	14.52	8.81	9.97	10.65	14.4	18.44	20.05	21
440	22.08	21.63	20.14	19.14	15.16	9.74	10.65	10.51	14.14	18.26	20.02	20.84
441	21.82	21.67	19.96	18.67	14.76	9.35	10.28	11.12	14.43	18.53	20.02	20.98
442	21.59	21.36	19.69	18.64	14.42	8.78	10.29	11.67	14.74	18.5	19.84	20.81
443	21.32	20.85	19.41	18.63	14.59	8.99	10.5	11.84	14.75	18.25	19.63	20.44
444	21.2	20.53	19.24	18.65	14.61	9.08	10.53	11.83	14.63	18.05	19.5	20.19
445	21.56	21.01	19.81	18.25	14.57	9.39	10.94	11.13	14.44	17.64	19.18	20.36
446	21.4	20.85	19.7	18.18	14.52	9.37	10.93	11.06	14.36	17.69	19.19	20.25
447	21.57	20.93	19.85	18.2	14.57	9.53	11.02	11.02	14.32	18.02	19.45	20.54
448	21.56	21.04	19.92	18.24	14.59	9.61	11.07	10.94	14.26	17.91	19.39	20.45
449	21.63	21.28	19.99	18.28	14.56	9.51	10.91	11.09	14.39	17.88	19.42	20.48
450	21.39	21.12	19.75	18.19	14.49	9.22	10.76	11.24	14.47	17.77	19.3	20.24
451	21.38	20.98	19.56	18.18	14.47	9.14	10.74	11.28	14.62	17.86	19.27	20.24
452	21.37	21.05	19.6	18.21	14.5	9.1	10.72	11.25	14.68	17.94	19.35	20.3
453	21.53	21.36	19.75	18.28	14.52	9.03	10.66	11.34	14.72	18.04	19.48	20.35
454	21.61	21.46	19.87	18.29	14.48	8.96	10.56	11.32	14.75	18.08	19.6	20.43
455	21.63	21.46	19.9	18.31	14.43	8.83	10.44	11.34	14.71	18.19	19.67	20.67
456	21.81	21.58	19.95	18.4	14.33	8.81	10.29	11.31	14.72	18.27	19.87	20.84
457	21.92	21.51	20.02	18.44	14.33	8.94	10.21	11.25	14.63	18.31	19.93	20.8
458	21.97	21.52	20.04	18.49	14.34	8.87	10.04	11.22	14.62	18.39	19.94	20.84
459	21.92	21.44	20.06	18.55	14.4	8.77	9.99	11.25	14.58	18.28	19.88	20.85
460	21.82	21.46	19.86	18.38	14.21	8.62	10	11.36	14.65	18.33	19.89	20.86
461	21.83	21.53	19.86	18.42	14.15	8.41	10.13	11.43	14.68	18.39	19.98	20.93
462	22.09	21.62	19.96	18.52	14.14	8.4	10.04	11.38	14.67	18.58	20.09	21.03
463	22.11	21.69	20.12	18.8	14.47	8.72	9.95	10.95	14.51	18.61	20.13	21.04
464	22	21.68	20.15	19.07	15.06	9.5	10.46	10.54	14.33	18.53	20.09	21.01
465	21.92	21.69	20.07	18.83	14.79	9.28	10.24	11.09	14.52	18.68	20.17	21.14
466	21.79	21.58	19.87	18.67	14.42	8.97	10.12	11.5	14.61	18.5	19.94	21.02
467	21.46	21.11	19.53	18.61	14.42	8.92	10.3	11.64	14.61	18.35	19.72	20.67
468	21.29	20.66	19.37	18.63	14.56	9.05	10.58	11.82	14.74	18.12	19.53	20.28
469	21.46	21.12	19.71	18.1	14.42	9.12	10.65	11.17	14.47	17.8	19.21	20.22
470	21.48	21.22	19.79	18.19	14.41	9.12	10.61	11.21	14.51	17.81	19.28	20.36
471	21.59	21.37	19.92	18.25	14.48	9.09	10.56	11.19	14.56	17.9	19.39	20.47
472	21.6	21.36	19.97	18.25	14.41	9.06	10.43	11.2	14.59	17.91	19.42	20.46
473	21.54	21.34	19.91	18.29	14.33	8.84	10.36	11.28	14.6	18.02	19.53	20.53
474	21.64	21.39	19.87	18.25	14.31	8.75	10.31	11.28	14.61	18.05	19.64	20.68
475	21.72	21.4	19.92	18.35	14.36	9	10.28	11.08	14.48	18.1	19.7	20.62
476	21.8	21.37	19.93	18.38	14.44	9.11	10.27	11.05	14.45	18.17	19.82	20.7
477	21.74	21.4	19.85	18.35	14.34	8.93	10.04	11.2	14.59	18.09	19.8	20.71
478	21.81	21.41	19.8	18.31	14.17	8.6	10.02	11.4	14.66	18.17	19.91	20.77
479	21.93	21.5	19.79	18.37	14.18	8.41	10.15	11.49	14.66	18.36	19.94	20.87
480	22.05	21.53	20.03	18.57	14.34	8.63	9.9	11.18	14.57	18.51	19.87	20.89
481	22.13	21.59	20.2	19	14.88	9.28	10.26	10.63	14.33	18.53	20	20.93
482	21.78	21.44	20.06	19.07	15.16	9.79	10.69	10.44	14.24	18.34	19.92	20.86
483	21.9	21.64	20.11	18.97	15.06	9.55	10.49	10.94	14.51	18.55	20.08	21.11
484	21.78	21.54	19.95	18.74	14.71	9.29	10.19	11.25	14.43	18.45	19.95	21
485	21.57	21.3	19.66	18.57	14.47	9.13	10.2	11.55	14.47	18.35	19.81	20.82
486	21.4	20.87	19.46	18.67	14.51	9	10.46	11.8	14.72	18.31	19.76	20.59
487	21.54	21.21	19.85	18.08	14.4	9.11	10.57	11.07	14.3	17.7	19.25	20.32
488	21.63	21.31	19.88	18.19	14.41	9.04	10.56	11.09	14.36	17.78	19.38	20.43
489	21.43	21.26	19.85	18.22	14.46	9.15	10.46	11.04	14.35	17.75	19.3	20.3
490	21.29	21.14	19.81	18.11	14.35	9.07	10.46	11.07	14.47	17.74	19.24	20.23
491	21.22	21.15	19.8	18.18	14.3	8.93	10.33	11.17	14.54	17.87	19.31	20.31
492	21.29	21.14	19.6	18.08	14.25	8.83	10.27	11.14	14.5	17.8	19.33	20.35
493	21.33	21.15	19.59	18.12	14.26	8.82	10.21	11.16	14.49	17.78	19.38	20.36
494	21.35	21.21	19.64	18.13	14.22	8.85	10.17	11.13	14.48	17.82	19.45	20.46
495	21.46	21.31	19.66	18.19	14.2	8.8	10.05	11.25	14.55	17.94	19.57	20.55
496	21.63	21.38	19.69	18.26	14.18	8.6	10.09	11.37	14.58	18.03	19.73	20.67
497	21.74	21.37	19.73	18.37	14.21	8.52	10.12	11.42	14.57	18.19	19.84	20.76
498	21.96	21.46	19.96	18.55	14.38	8.77	10.01	11.1	14.4	18.32	19.77	20.75
499	22.05	21.49	20.23	19.19	15.1	9.61	10.58	10.54	14.25	18.34	19.89	20.76
500	21.82	21.48	20.16	19.28	15.31	9.85	10.85	10.47	14.28	18.35	19.92	20.82
501	21.87	21.49	20.18	19.34	15.36	9.91	10.78	10.62	14.39	18.43	19.98	20.94
502	21.85	21.56	20.07	19.09	15.14	9.76	10.55	10.97	14.47	18.45	20.05	20.97
503	21.66	21.43	19.82	18.81	14.9	9.63	10.42	11.4	14.46	18.35	19.93	20.91
504	21.6	21.22	19.68	18.7	14.51	9.09	10.36	11.8	14.77	18.4	19.93	20.85
505	21.62	21.28	20	18.21	14.37	9.02	10.52	11.04	14.31	17.84	19.35	20.46
506	21.51	21.34	19.92	18.24	14.37	8.99	10.49	11.08	14.4	17.79	19.4	20.41
507	21.31	21.24	19.79	18.14	14.32	8.92	10.45	11.11	14.31	17.74	19.29	20.25
508	21.19	21.13	19.73	18.1	14.28	8.87	10.45	11.08	14.43	17.79	19.29	20.2
509	21.13	21.04	19.61	18.07	14.31	8.91	10.32	11.12	14.39	17.79	19.26	20.17
510	21.04	20.93	19.51	18.07	14.22	8.87	10.28	11.06	14.44	17.74	19.2	20.17
511	21.06	20.99	19.43	18.14	14.2	8.73	10.27	11.19	14.5	17.77	19.32	20.29
512	21.13	21.05	19.47	18.19	14.2	8.67	10.19	11.23	14.48	17.79	19.41	20.38
513	21.2	21.11	19.48	18.15	14.17	8.66	10.14	11.23	14.44	17.83	19.44	20.46
514	21.34	21.21	19.59	18.16	14.21	8.61	10.14	11.32	14.51	17.89	19.57	20.55
515	21.51	21.36	19.64	18.29	14.25	8.7	10.21	11.33	14.51	18.03	19.74	20.65
516	21.79	21.39	19.9	18.53	14.36	8.77	10.06	11.22	14.47	18.24	19.77	20.71
517	21.94	21.38	20.16	19.24	15.07	9.59	10.62	10.59	14.28	18.23	19.81	20.65
518	21.8	21.36	20.17	19.5	15.26	9.9	10.84	10.47	14.2	18.24	19.79	20.69
519	21.75	21.35	20.12	19.49	15.3	9.96	10.85	10.51	14.28	18.23	19.81	20.73
520	21.85	21.58	20.17	19.4	15.41	10.01	10.85	10.75	14.47	18.47	20.05	21.05
521	21.66	21.41	19.93	19.07	15.24	9.86	10.64	11.2	14.49	18.31	19.92	20.93
522	21.79	21.5	19.91	18.85	14.96	9.53	10.39	11.66	14.74	18.39	20.01	21.01
523	21.7	21.39	20.19	18.27	14.37	9.02	10.49	11.05	14.37	17.91	19.4	20.53
524	21.5	21.29	20.04	18.23	14.38	9	10.47	11.08	14.39	17.78	19.35	20.4
525	21.32	21.28	19.91	18.16	14.35	8.9	10.41	11.06	14.42	17.74	19.38	20.35
526	21.32	21.29	19.87	18.12	14.29	8.88	10.4	11.11	14.43	17.81	19.37	20.31
527	21.29	21.14	19.79	18.19	14.39	8.98	10.34	10.99	14.3	17.77	19.31	20.37
528	21.05	20.94	19.52	18.05	14.31	8.97	10.23	10.95	14.34	17.69	19.18	20.3
529	21.1	21	19.49	18.1	14.22	8.82	10.15	11.09	14.42	17.79	19.31	20.33
530	21.21	21.04	19.52	18.16	14.19	8.68	10.12	11.17	14.51	17.82	19.4	20.44
531	21.22	21.01	19.54	18.19	14.15	8.62	10.17	11.18	14.43	17.83	19.47	20.47
532	21.16	21.01	19.46	18.17	14.21	8.69	10.21	11.3	14.49	17.84	19.53	20.37
533	21.28	21.11	19.47	18.24	14.31	8.78	10.28	11.31	14.49	17.86	19.61	20.41
534	21.58	21.26	19.74	18.43	14.31	8.76	10.09	11.3	14.44	18.04	19.77	20.62
535	21.8	21.33	20.04	19.06	15.04	9.56	10.56	10.62	14.22	18.09	19.78	20.62
536	21.62	21.15	19.97	19.38	15.2	9.85	10.79	10.44	14.05	17.95	19.58	20.5
537	21.41	21.11	19.9	19.33	15.19	9.86	10.84	10.49	14.07	17.92	19.51	20.55
538	21.69	21.47	20.09	19.37	15.34	10.02	10.87	10.68	14.42	18.28	19.9	20.95
539	21.82	21.54	19.97	19.17	15.27	9.9	10.66	11.18	14.62	18.42	20.01	21.04
540	21.86	21.58	20.06	19.19	15.3	9.88	10.71	11.35	14.69	18.41	20.05	21.06
541	21.85	21.35	20.24	18.32	14.43	9	10.48	11.04	14.33	17.87	19.45	20.61
542	21.59	21.34	20.15	18.24	14.36	8.94	10.43	11.03	14.38	17.8	19.44	20.55
543	21.49	21.27	20.04	18.17	14.36	8.95	10.38	10.98	14.33	17.74	19.37	20.47
544	21.46	21.28	19.97	18.27	14.35	8.94	10.33	11.05	14.33	17.82	19.41	20.46
545	21.42	21.28	19.87	18.32	14.49	9	10.33	10.86	14.19	17.73	19.35	20.41
546	21.16	21.07	19.56	18.15	14.48	9.09	10.3	10.85	14.19	17.65	19.24	20.36
547	21.1	21.04	19.49	18.12	14.31	8.87	10.16	11.06	14.37	17.76	19.31	20.37
548	21.17	21.01	19.52	18.19	14.21	8.74	10.17	11.1	14.42	17.84	19.4	20.46
549	21.19	20.96	19.52	18.24	14.24	8.69	10.18	11.2	14.47	17.85	19.5	20.48
550	21.06	20.84	19.36	18.24	14.2	8.77	10.28	11.24	14.46	17.77	19.5	20.31
551	21.11	20.79	19.33	18.3	14.37	8.81	10.34	11.3	14.52	17.82	19.56	20.26
552	21.34	21.08	19.5	18.32	14.28	8.75	10.12	11.23	14.45	17.9	19.69	20.48
553	21.6	21.21	19.79	18.86	14.81	9.33	10.45	10.73	14.21	17.99	19.7	20.64
554	21.35	21.02	19.72	19.1	15.07	9.73	10.69	10.45	13.99	17.73	19.4	20.38
555	21.24	20.98	19.7	19.08	15.08	9.81	10.82	10.55	14.04	17.69	19.3	20.35
556	21.6	21.24	19.98	19.29	15.24	9.92	10.84	10.61	14.26	18.04	19.64	20.7
557	21.76	21.46	20	19.22	15.34	9.95	10.77	11.14	14.55	18.31	19.97	20.95
558	21.85	21.54	20.12	19.4	15.45	10.01	10.9	11.14	14.62	18.39	20.1	21.05
559	21.8	21.29	20.22	18.27	14.34	9	10.41	11.04	14.37	17.89	19.47	20.62
560	21.73	21.31	20.14	18.31	14.36	8.97	10.42	11.09	14.42	17.89	19.49	20.59
561	21.73	21.3	20.09	18.31	14.34	8.91	10.38	10.96	14.32	17.82	19.47	20.59
562	21.67	21.35	20.02	18.39	14.33	8.89	10.32	10.98	14.32	17.86	19.5	20.6
563	21.49	21.27	19.94	18.39	14.45	8.96	10.33	10.82	14.22	17.78	19.39	20.5
564	21.17	21.11	19.75	18.32	14.51	9.09	10.37	10.71	14.22	17.66	19.24	20.39
565	21.2	21.12	19.61	18.21	14.3	8.94	10.22	11.02	14.32	17.76	19.34	20.47
566	21.21	21.07	19.58	18.23	14.24	8.82	10.22	11.13	14.53	17.85	19.48	20.51
567	21.22	21.01	19.53	18.29	14.28	8.75	10.23	11.21	14.46	17.85	19.51	20.49
568	21.06	20.76	19.39	18.23	14.36	8.9	10.34	11.3	14.51	17.84	19.53	20.38
569	21.13	20.71	19.35	18.33	14.44	9.01	10.42	11.37	14.47	17.82	19.57	20.31
570	21.39	21.1	19.54	18.37	14.27	8.77	10.11	11.28	14.44	17.93	19.74	20.51
571	21.63	21.2	19.82	18.77	14.74	9.27	10.37	10.87	14.16	17.93	19.67	20.57
572	21.42	20.95	19.68	19.09	15.06	9.66	10.62	10.61	14.04	17.7	19.41	20.37
573	21.18	20.83	19.61	18.93	15	9.76	10.63	10.68	14.03	17.57	19.14	20.24
574	21.42	21.09	19.86	19.17	15.17	9.87	10.76	10.62	14.14	17.79	19.45	20.44
575	21.69	21.32	19.95	19.25	15.28	9.93	10.8	10.97	14.45	18.11	19.79	20.77
576	21.73	21.36	19.95	19.33	15.34	9.99	10.85	11.08	14.43	18.14	19.82	20.85
577	21.78	21.24	20.21	18.43	14.44	9.1	10.47	10.9	14.22	17.88	19.4	20.64
578	21.6	21.19	20.11	18.38	14.36	9.01	10.46	10.97	14.35	17.82	19.44	20.53
579	21.77	21.25	20.14	18.33	14.34	8.97	10.4	11.07	14.42	17.89	19.51	20.69
580	21.83	21.35	20.12	18.43	14.31	8.96	10.37	11.05	14.31	17.94	19.55	20.64
581	21.64	21.32	20.08	18.5	14.44	8.95	10.33	10.8	14.27	17.83	19.43	20.6
582	21.37	21.12	19.79	18.33	14.44	9.08	10.34	10.78	14.24	17.64	19.25	20.45
583	21.26	21.06	19.74	18.2	14.35	9.01	10.29	10.91	14.32	17.66	19.26	20.47
584	21.27	21.13	19.69	18.22	14.26	8.89	10.19	11.1	14.39	17.8	19.44	20.45
585	21.32	21.08	19.61	18.27	14.27	8.77	10.19	11.21	14.54	17.86	19.5	20.53
586	21.31	20.94	19.51	18.32	14.36	8.94	10.36	11.3	14.56	17.89	19.63	20.58
587	21.34	20.94	19.5	18.32	14.36	8.98	10.41	11.31	14.54	17.92	19.74	20.6
588	21.61	21.21	19.69	18.47	14.27	8.79	10.08	11.16	14.27	17.97	19.79	20.67
589	21.72	21.2	19.89	18.82	14.8	9.36	10.41	10.72	14.11	17.82	19.64	20.52
590	21.3	20.9	19.66	18.84	15	9.67	10.64	10.57	14.04	17.66	19.44	20.31
591	21.07	20.67	19.55	18.7	14.91	9.71	10.58	10.79	14.09	17.55	19.2	20.18
592	21.29	20.88	19.73	19.02	15.08	9.78	10.72	10.68	14.08	17.64	19.32	20.29
593	21.67	21.18	19.95	19.28	15.26	9.91	10.77	10.91	14.34	17.99	19.65	20.63
594	21.79	21.31	20.03	19.35	15.31	9.97	10.79	11.1	14.38	18.13	19.8	20.83
595	21.96	21.46	20.48	19.01	14.69	9.26	10.67	10.49	14.12	17.82	19.45	20.66
596	21.83	21.43	20.38	18.88	14.65	9.26	10.61	10.61	14.2	17.88	19.45	20.69
597	21.78	21.35	20.22	18.48	14.4	8.94	10.37	10.99	14.34	17.93	19.56	20.7
598	21.86	21.34	20.22	18.6	14.44	8.93	10.37	11.01	14.32	17.94	19.57	20.72
599	21.78	21.37	20.22	18.76	14.62	9.12	10.45	10.68	14.16	17.86	19.54	20.64
600	21.63	21.25	19.98	18.55	14.6	9.18	10.45	10.81	14.2	17.76	19.39	20.57
601	21.42	21.11	19.85	18.34	14.5	9.14	10.29	10.94	14.32	17.75	19.37	20.5
602	21.32	21.02	19.67	18.27	14.36	9.09	10.22	11.06	14.4	17.7	19.34	20.41
603	21.26	20.93	19.55	18.28	14.31	8.89	10.19	11.2	14.46	17.75	19.43	20.47
604	21.36	20.94	19.52	18.28	14.32	8.89	10.34	11.32	14.5	17.82	19.61	20.54
605	21.56	21.14	19.7	18.38	14.33	8.93	10.35	11.35	14.52	18	19.87	20.74
606	21.74	21.21	19.78	18.47	14.34	8.81	10.11	11.09	14.22	18.02	19.89	20.71
607	21.7	21.16	19.86	18.77	14.72	9.36	10.42	10.68	14	17.79	19.71	20.58
608	21.59	21.07	19.83	18.85	15.03	9.64	10.65	10.62	14	17.77	19.66	20.56
609	21.18	20.71	19.58	18.59	14.94	9.63	10.58	10.81	14.1	17.67	19.36	20.3
610	21.27	20.78	19.67	18.87	15.04	9.76	10.67	10.85	14.1	17.67	19.33	20.32
611	21.55	21.01	19.9	19.23	15.2	9.86	10.74	10.8	14.2	17.8	19.5	20.52
612	21.77	21.32	20.03	19.4	15.34	9.94	10.8	10.99	14.3	18.07	19.79	20.79
613	21.97	21.41	20.42	18.88	14.56	9.14	10.53	10.66	14.17	17.84	19.45	20.66
614	21.78	21.33	20.29	18.66	14.54	9.13	10.49	10.68	14.2	17.83	19.41	20.62
615	21.75	21.29	20.27	18.46	14.36	9.04	10.39	11	14.39	17.9	19.58	20.68
616	21.82	21.35	20.26	18.57	14.39	8.98	10.34	11.06	14.43	17.9	19.55	20.7
617	21.83	21.35	20.3	18.81	14.6	9.08	10.42	10.84	14.27	17.9	19.53	20.7
618	21.69	21.26	20.2	18.75	14.68	9.23	10.52	10.77	14.16	17.78	19.5	20.59
619	21.66	21.22	20.11	18.59	14.54	9.18	10.4	10.91	14.25	17.8	19.52	20.65
620	21.39	21.01	19.75	18.33	14.46	9.05	10.27	11.12	14.36	17.76	19.43	20.54
621	21.18	20.75	19.51	18.24	14.34	9.05	10.23	11.15	14.41	17.66	19.29	20.33
622	21.19	20.81	19.47	18.26	14.25	8.88	10.16	11.24	14.45	17.71	19.43	20.42
623	21.49	21.12	19.72	18.45	14.3	8.82	10.25	11.31	14.55	17.91	19.78	20.69
624	21.61	21.14	19.84	18.47	14.33	8.85	10.17	11.28	14.39	18.02	19.84	20.69
625	21.42	20.99	19.77	18.48	14.45	9.04	10.18	10.98	14.19	17.85	19.75	20.6
626	21.58	21.04	19.82	18.68	14.76	9.38	10.44	10.81	14.05	17.84	19.72	20.55
627	21.55	20.96	19.79	18.9	15.08	9.64	10.61	10.69	14.05	17.81	19.63	20.52
628	21.27	20.75	19.6	18.85	15.01	9.78	10.64	10.72	14.06	17.65	19.37	20.29
629	21.3	20.84	19.7	18.95	15.14	9.81	10.74	10.74	14.1	17.67	19.38	20.35
630	21.63	21.11	19.95	19.28	15.25	9.91	10.79	10.84	14.15	17.83	19.63	20.56
631	21.62	21.17	20.16	18.32	14.33	9.01	10.42	10.89	14.36	17.7	19.38	20.49
632	21.55	21.12	20.08	18.29	14.38	9.08	10.47	11.03	14.54	17.79	19.49	20.47
633	21.62	21.23	20.21	18.39	14.37	9.05	10.39	11.03	14.49	17.86	19.54	20.64
634	21.74	21.37	20.26	18.59	14.42	9.1	10.41	11.18	14.6	18	19.66	20.78
635	21.78	21.3	20.33	18.77	14.45	9.01	10.39	11.02	14.39	17.88	19.55	20.68
636	21.75	21.32	20.24	18.79	14.64	9.14	10.42	10.89	14.3	17.8	19.52	20.67
637	21.67	21.19	20.17	18.57	14.53	9.05	10.33	11.04	14.34	17.86	19.58	20.68
638	21.46	21.03	19.83	18.4	14.41	8.96	10.27	11.15	14.5	17.85	19.52	20.58
639	21.2	20.76	19.61	18.33	14.38	9.02	10.25	11.19	14.46	17.75	19.37	20.38
640	21.06	20.64	19.49	18.29	14.38	8.97	10.19	11.2	14.43	17.73	19.41	20.33
641	21.29	20.83	19.58	18.33	14.34	8.88	10.2	11.29	14.51	17.86	19.58	20.55
642	21.49	21.06	19.79	18.45	14.34	8.91	10.22	11.34	14.49	18	19.87	20.7
643	21.32	20.89	19.73	18.39	14.34	8.93	10.12	11.17	14.31	17.87	19.7	20.61
644	21.44	20.96	19.81	18.52	14.54	9.09	10.15	11.03	14.2	17.83	19.75	20.58
645	21.67	21.1	19.99	18.85	14.93	9.48	10.43	10.75	14.06	17.83	19.83	20.64
646	21.6	21.04	19.97	19.07	15.15	9.72	10.66	10.6	14	17.78	19.66	20.54
647	21.03	20.67	19.55	18.69	15	9.74	10.62	10.77	13.95	17.45	19.18	20.11
648	21.31	20.86	19.65	18.88	15.11	9.81	10.67	10.9	14.12	17.66	19.38	20.34
649	21.7	21.3	20.37	18.35	14.29	9.05	10.42	10.96	14.44	17.7	19.41	20.58
650	21.42	21.06	20.04	18.26	14.28	9.07	10.43	10.97	14.48	17.72	19.4	20.4
651	21.57	21.16	20.15	18.38	14.35	9.04	10.42	11.09	14.49	17.78	19.51	20.58
652	21.6	21.25	20.24	18.56	14.41	9.06	10.45	11.12	14.55	17.86	19.54	20.67
653	21.83	21.49	20.41	18.74	14.44	9.07	10.39	11.16	14.53	18.01	19.67	20.82
654	21.93	21.48	20.42	18.81	14.55	9.04	10.38	11.07	14.36	17.95	19.71	20.84
655	21.72	21.25	20.23	18.62	14.55	9.03	10.34	11.13	14.41	17.89	19.64	20.7
656	21.43	21.05	19.88	18.41	14.41	8.96	10.3	11.2	14.5	17.89	19.57	20.61
657	21.25	20.83	19.68	18.41	14.37	8.98	10.28	11.25	14.54	17.85	19.54	20.52
658	21.1	20.66	19.53	18.34	14.33	8.94	10.26	11.25	14.46	17.71	19.4	20.4
659	21.21	20.75	19.51	18.34	14.34	8.93	10.17	11.26	14.47	17.8	19.52	20.47
660	21.47	21.05	19.72	18.48	14.37	8.99	10.25	11.37	14.55	17.94	19.8	20.74
661	21.39	20.92	19.69	18.46	14.34	8.94	10.19	11.27	14.43	17.94	19.73	20.65
662	21.38	20.99	19.75	18.52	14.45	8.9	10.17	11.16	14.3	17.88	19.75	20.63
663	21.66	21.19	20.02	18.88	14.87	9.35	10.37	10.75	14.12	17.83	19.84	20.65
664	21.62	21.1	20.01	19.21	15.18	9.74	10.62	10.59	13.94	17.75	19.7	20.54
665	20.87	20.5	19.45	18.52	14.94	9.62	10.56	10.77	14	17.42	19.1	20.11
666	21	20.63	19.45	18.57	14.93	9.74	10.57	11.01	14	17.49	19.23	20.23
667	21.56	21.14	20.2	18.28	14.34	9.07	10.42	10.87	14.31	17.56	19.18	20.48
668	21.32	20.88	19.95	18.16	14.29	9.06	10.47	10.96	14.44	17.55	19.18	20.31
669	21.32	20.96	19.88	18.22	14.38	9.15	10.49	11.06	14.43	17.61	19.3	20.37
670	21.49	21.18	20.13	18.49	14.44	9.1	10.45	11.09	14.59	17.79	19.5	20.6
671	21.73	21.44	20.34	18.63	14.51	9.11	10.47	11.17	14.57	17.89	19.6	20.79
672	21.77	21.45	20.38	18.66	14.46	9.07	10.44	11.18	14.5	17.96	19.72	20.84
673	21.76	21.44	20.33	18.72	14.53	9.09	10.4	11.18	14.51	17.96	19.7	20.8
674	21.6	21.28	20.19	18.65	14.53	9.05	10.38	11.23	14.55	17.95	19.77	20.81
675	21.59	21.22	20	18.57	14.44	8.99	10.28	11.23	14.55	17.97	19.76	20.78
676	21.4	21.04	19.81	18.47	14.4	8.95	10.27	11.21	14.47	17.88	19.63	20.64
677	21.35	20.98	19.74	18.43	14.47	8.98	10.2	11.26	14.49	17.82	19.62	20.61
678	21.49	21.04	19.73	18.53	14.42	8.97	10.22	11.29	14.52	17.92	19.74	20.74
679	21.53	21.08	19.74	18.52	14.34	9.02	10.26	11.29	14.43	17.96	19.85	20.77
680	21.47	21.02	19.79	18.59	14.44	8.95	10.16	11.03	14.24	17.9	19.85	20.7
681	21.71	21.21	20.14	18.96	14.95	9.41	10.47	10.66	14.03	17.91	19.88	20.7
682	21.54	21.01	20	19.18	15.11	9.68	10.62	10.56	13.93	17.68	19.64	20.5
683	20.71	20.33	19.36	18.37	14.83	9.64	10.51	10.76	13.88	17.25	19.05	20
684	20.89	20.6	19.44	18.5	14.84	9.66	10.45	11.03	14.04	17.47	19.28	20.26
685	21.21	20.92	19.82	18.08	14.25	9.06	10.44	10.82	14.27	17.33	18.98	20.23
686	21.22	20.88	19.8	18.09	14.24	9.1	10.49	10.97	14.43	17.52	19.16	20.34
687	21.27	20.98	19.85	18.18	14.32	9.13	10.56	11.11	14.5	17.65	19.32	20.41
688	21.43	21.15	20.05	18.36	14.41	9.12	10.56	11.13	14.55	17.71	19.47	20.55
689	21.62	21.26	20.24	18.53	14.55	9.21	10.54	11.1	14.52	17.73	19.49	20.6
690	21.65	21.29	20.29	18.6	14.55	9.15	10.48	11.12	14.51	17.83	19.6	20.66
691	21.61	21.27	20.24	18.6	14.6	9.14	10.46	11.12	14.39	17.75	19.52	20.63
692	21.73	21.36	20.3	18.74	14.7	9.16	10.45	11.03	14.36	17.88	19.67	20.69
693	21.91	21.5	20.34	18.82	14.67	9.08	10.35	11.04	14.34	17.98	19.9	20.82
694	21.77	21.34	20.15	18.68	14.61	9.07	10.24	11.15	14.41	17.98	19.84	20.77
695	21.55	21.15	19.95	18.62	14.52	9.02	10.21	11.22	14.47	17.95	19.78	20.76
696	21.61	21.19	19.87	18.58	14.42	8.97	10.21	11.22	14.47	17.96	19.81	20.78
697	21.76	21.26	19.94	18.58	14.4	9	10.2	11.29	14.43	17.97	19.96	20.85
698	21.73	21.19	19.99	18.61	14.46	9	10.16	11	14.2	17.97	19.99	20.76
699	21.8	21.27	20.24	19.06	14.94	9.42	10.42	10.62	14.03	17.88	19.93	20.75
700	21.38	20.93	20	19.17	15.04	9.66	10.62	10.58	13.93	17.67	19.65	20.49
701	20.48	20.12	19.2	18.29	14.77	9.55	10.51	10.79	13.86	17.19	18.88	19.81
702	20.81	20.41	19.35	18.46	14.77	9.5	10.39	11.09	14.11	17.5	19.32	20.21
703	20.83	20.4	19.31	18.51	14.67	9.41	10.35	11.29	14.19	17.62	19.36	20.29
704	20.65	20.01	19.05	18.48	14.48	9.43	10.38	11.41	14.15	17.46	18.99	19.76
705	20.73	20.04	19.05	18.57	14.54	9.5	10.42	11.51	14.17	17.58	18.94	19.81
706	20.93	20.31	19.25	18.71	14.64	9.62	10.5	11.67	14.24	17.73	19.23	20.12
707	21.16	20.56	19.48	18.92	14.84	9.75	10.62	11.81	14.45	17.93	19.6	20.42
708	21.37	20.78	19.66	19.05	14.92	9.8	10.7	11.94	14.54	18.13	19.94	20.72
709	20.91	20.44	19.39	17.83	14.14	9.04	10.4	10.81	14.16	17.34	18.71	19.76
710	20.99	20.6	19.55	17.96	14.24	9.08	10.49	10.97	14.32	17.4	18.98	19.99
711	21.17	20.79	19.69	18.05	14.27	9.17	10.58	11.11	14.47	17.54	19.15	20.26
712	21.33	21.03	19.93	18.19	14.4	9.2	10.63	11.11	14.46	17.61	19.33	20.4
713	21.41	21.08	20.01	18.31	14.57	9.22	10.61	11.13	14.4	17.62	19.3	20.43
714	21.51	21.09	20.04	18.49	14.61	9.31	10.63	11.15	14.44	17.61	19.38	20.46
715	21.57	21.22	20.25	18.64	14.75	9.31	10.62	11.06	14.43	17.67	19.51	20.53
716	21.82	21.4	20.39	18.87	14.79	9.32	10.58	10.91	14.27	17.82	19.73	20.71
717	21.92	21.41	20.34	18.9	14.83	9.29	10.54	10.88	14.26	17.81	19.76	20.69
718	21.68	21.18	20.11	18.61	14.59	9.12	10.36	11.06	14.31	17.76	19.69	20.59
719	21.43	20.95	19.87	18.42	14.38	9.05	10.29	11.23	14.43	17.74	19.63	20.61
720	21.53	21.06	19.84	18.46	14.38	8.99	10.24	11.18	14.37	17.8	19.77	20.64
721	21.82	21.3	19.98	18.61	14.37	8.98	10.19	11.08	14.3	17.89	19.97	20.73
722	21.98	21.37	20.14	18.76	14.52	9	10.15	10.91	14.21	17.97	20.07	20.85
723	22.06	21.39	20.37	19.34	15.01	9.35	10.37	10.64	14.07	17.9	20.04	20.82
724	21.49	20.95	19.99	19.17	15.06	9.62	10.54	10.57	13.96	17.73	19.69	20.52
725	20.35	19.86	19.01	18.22	14.71	9.5	10.49	10.8	13.83	17.08	18.75	19.71
726	20.43	19.95	19.01	18.23	14.63	9.48	10.44	10.99	13.92	17.17	18.95	19.8
727	20.66	20.16	19.17	18.48	14.7	9.46	10.4	11.25	14.14	17.49	19.23	20.1
728	20.68	20.11	19.15	18.52	14.6	9.47	10.39	11.37	14.22	17.57	19.11	19.94
729	20.72	20.04	19.05	18.55	14.6	9.53	10.49	11.52	14.19	17.56	18.84	19.74
730	20.81	20.18	19.17	18.64	14.7	9.68	10.6	11.58	14.25	17.65	19.07	19.91
731	21.04	20.36	19.4	18.84	14.87	9.87	10.72	11.74	14.4	17.86	19.42	20.22
732	21.19	20.65	19.57	18.99	14.99	9.95	10.79	11.85	14.48	18.01	19.71	20.54
733	20.94	20.44	19.45	17.82	14.19	9.09	10.52	10.8	14.19	17.36	18.67	19.76
734	21.14	20.72	19.79	18.07	14.45	9.27	10.65	10.92	14.29	17.32	18.95	20.09
735	21.11	20.72	19.76	18.05	14.4	9.32	10.73	11.06	14.39	17.4	19.05	20.13
736	21.14	20.79	19.77	18.09	14.43	9.32	10.71	11.1	14.39	17.46	19.12	20.21
737	21.42	21.02	19.95	18.23	14.52	9.32	10.68	11.15	14.48	17.54	19.26	20.34
738	21.6	21.08	20.08	18.37	14.64	9.32	10.67	11.12	14.43	17.58	19.33	20.43
739	21.69	21.16	20.2	18.51	14.79	9.37	10.67	11.07	14.4	17.65	19.46	20.51
740	21.78	21.29	20.24	18.77	14.79	9.36	10.65	10.95	14.31	17.65	19.57	20.57
741	21.8	21.22	20.26	18.83	14.76	9.34	10.64	10.87	14.14	17.58	19.51	20.48
742	21.58	21.03	20.07	18.54	14.56	9.16	10.45	11.06	14.31	17.62	19.53	20.5
743	21.27	20.73	19.75	18.32	14.34	9.05	10.34	11.22	14.37	17.61	19.51	20.46
744	21.32	20.83	19.71	18.35	14.41	9.04	10.3	11.12	14.26	17.63	19.55	20.46
745	21.79	21.24	19.96	18.57	14.48	9.06	10.21	10.95	14.2	17.81	19.85	20.64
746	22.11	21.53	20.28	18.92	14.67	9.03	10.19	10.83	14.15	17.93	20.09	20.93
747	22.24	21.66	20.5	19.52	15.05	9.38	10.39	10.63	14.09	17.92	20.13	20.94
748	22.05	21.4	20.39	19.56	15.19	9.66	10.55	10.68	14.09	17.87	20.02	20.83
749	20.65	20.11	19.31	18.54	14.78	9.56	10.53	10.73	13.91	17.3	19.1	19.98
750	20.42	19.84	18.93	18.27	14.59	9.42	10.43	11.07	13.93	17.24	18.8	19.73
751	20.61	20.07	19.12	18.44	14.63	9.48	10.38	11.24	14.14	17.47	19.18	19.96
752	20.67	20.12	19.24	18.58	14.63	9.5	10.48	11.29	14.23	17.58	19.23	19.98
753	20.79	20.2	19.19	18.61	14.73	9.63	10.55	11.43	14.26	17.65	19.03	19.89
754	20.71	20.13	19.12	18.66	14.87	9.85	10.73	11.41	14.24	17.56	18.93	19.77
755	21.04	20.41	19.45	18.93	15.09	10.06	10.87	11.62	14.47	17.93	19.33	20.17
756	21.27	20.67	19.66	19.23	15.25	10.15	10.97	11.88	14.53	18.07	19.51	20.46
757	21.41	20.87	20.03	18.14	14.45	9.21	10.66	10.67	14.19	17.33	18.97	20.14
758	21.48	20.97	20.14	18.23	14.5	9.31	10.77	10.88	14.25	17.48	19.09	20.28
759	21.19	20.76	19.9	18.15	14.52	9.32	10.82	11.01	14.35	17.47	19.07	20.13
760	20.99	20.63	19.78	18.04	14.46	9.4	10.81	11.06	14.38	17.34	18.91	19.93
761	21.25	20.84	19.85	18.12	14.53	9.32	10.75	11.2	14.49	17.47	19.16	20.17
762	21.4	20.94	19.9	18.16	14.51	9.31	10.69	11.21	14.4	17.5	19.23	20.31
763	21.43	20.94	19.96	18.23	14.59	9.31	10.68	11.1	14.4	17.5	19.21	20.3
764	21.39	20.92	19.95	18.33	14.62	9.34	10.65	11.06	14.29	17.43	19.26	20.28
765	21.36	20.84	19.96	18.36	14.63	9.36	10.62	10.94	14.24	17.45	19.26	20.24
766	21.26	20.72	19.81	18.28	14.48	9.23	10.5	11.12	14.32	17.48	19.32	20.34
767	20.99	20.52	19.53	18.18	14.36	9.15	10.38	11.16	14.28	17.42	19.27	20.23
768	21.13	20.62	19.61	18.27	14.41	9.12	10.35	11.12	14.24	17.54	19.44	20.3
769	21.51	20.96	19.88	18.52	14.53	9.08	10.26	11.04	14.24	17.68	19.75	20.55
770	21.86	21.28	20.14	18.73	14.67	9.17	10.24	10.95	14.13	17.79	19.94	20.7
771	22.09	21.49	20.34	19.12	14.93	9.34	10.46	10.71	14.06	17.79	19.97	20.8
772	22.11	21.55	20.39	19.5	15.11	9.63	10.55	10.72	14.12	17.94	20.14	20.87
773	21.29	20.83	19.88	19	14.98	9.58	10.58	10.66	14.01	17.63	19.55	20.43
774	20.77	20.34	19.38	18.59	14.78	9.54	10.52	10.76	13.9	17.39	19.13	20.06
775	20.62	20.11	19.3	18.57	14.71	9.54	10.53	10.99	14.05	17.46	19.1	19.98
776	20.64	20.09	19.26	18.52	14.73	9.56	10.6	11.07	14.14	17.53	19.13	19.93
777	20.8	20.2	19.21	18.72	14.89	9.74	10.67	11.27	14.32	17.66	19.17	20.02
778	20.92	20.32	19.31	18.84	15.05	9.89	10.84	11.38	14.34	17.77	19.1	20.05
779	21.24	20.63	19.68	19.26	15.32	10.12	11	11.59	14.53	18.04	19.43	20.44
780	21.4	20.83	19.79	19.5	15.46	10.2	11.04	11.9	14.52	18.14	19.51	20.56
781	21.85	21.31	20.41	18.58	14.56	9.25	10.73	10.63	14.14	17.45	19.09	20.39
782	21.61	21.09	20.28	18.31	14.43	9.29	10.76	11	14.39	17.57	19.23	20.31
783	21.33	20.95	20.11	18.31	14.55	9.37	10.86	10.99	14.4	17.5	19	20.06
784	21.25	20.87	20.14	18.41	14.71	9.49	10.98	11	14.41	17.37	18.95	20.04
785	21.16	20.78	19.91	18.17	14.56	9.41	10.83	11.21	14.46	17.44	19.06	20.03
786	21.31	20.9	19.8	18.18	14.51	9.29	10.73	11.21	14.47	17.6	19.25	20.22
787	21.3	20.83	19.77	18.14	14.5	9.31	10.69	11.13	14.38	17.5	19.21	20.12
788	21	20.67	19.66	18.13	14.45	9.28	10.66	11.15	14.35	17.49	19.11	20.02
789	20.97	20.56	19.57	18.15	14.42	9.26	10.55	11.12	14.29	17.44	19.12	20.07
790	20.97	20.53	19.46	18.17	14.45	9.27	10.54	11.11	14.29	17.46	19.2	20.14
791	20.94	20.45	19.42	18.19	14.4	9.16	10.44	11.1	14.24	17.42	19.16	20.09
792	21.03	20.46	19.46	18.24	14.39	9.17	10.37	11.14	14.24	17.53	19.36	20.19
793	21.11	20.53	19.51	18.35	14.44	9.15	10.35	11.1	14.25	17.51	19.5	20.3
794	21.4	20.82	19.73	18.51	14.48	9.18	10.33	11.02	14.14	17.58	19.69	20.44
795	21.87	21.24	20.08	18.79	14.73	9.37	10.49	10.74	13.99	17.7	19.79	20.63
796	21.82	21.28	20.14	18.99	14.88	9.49	10.48	10.68	14.06	17.79	19.89	20.65
797	21.83	21.39	20.21	19.22	15.04	9.57	10.6	10.75	14.12	17.87	19.98	20.76
798	21.89	21.37	20.29	19.48	15.14	9.67	10.64	10.8	14.16	17.92	20	20.8
799	21.47	21	20.01	19.32	15.07	9.71	10.72	10.78	14.1	17.78	19.71	20.6
800	21.05	20.6	19.72	19.07	14.98	9.73	10.71	10.8	14.11	17.65	19.45	20.35
801	20.83	20.27	19.51	18.91	15.04	9.81	10.74	10.99	14.21	17.61	19.18	20.23
802	21	20.38	19.54	19.04	15.13	9.91	10.82	11.35	14.33	17.75	19.26	20.21
803	21.35	20.69	19.77	19.41	15.35	10.06	10.94	11.57	14.43	17.95	19.43	20.54
804	21.54	20.9	19.91	19.55	15.47	10.23	11.03	11.74	14.61	18.18	19.8	20.84
805	21.62	21.03	20.23	18.28	14.45	9.16	10.65	10.87	14.33	17.56	19.11	20.25
806	21.44	21.01	20.15	18.23	14.46	9.25	10.7	11.11	14.49	17.7	19.16	20.18
807	21.4	21.02	20.21	18.36	14.58	9.33	10.84	11.12	14.43	17.76	18.96	20.06
808	21.64	21.22	20.37	18.62	14.77	9.45	10.88	10.97	14.49	17.61	19.11	20.22
809	21.29	20.88	20.07	18.27	14.65	9.44	10.87	11.2	14.5	17.53	19.08	20.06
810	21.33	20.9	19.9	18.23	14.49	9.34	10.72	11.26	14.51	17.68	19.29	20.2
811	21.13	20.76	19.67	18.19	14.43	9.3	10.63	11.22	14.45	17.57	19.2	20
812	20.92	20.53	19.54	18.21	14.4	9.26	10.66	11.2	14.44	17.47	19.12	19.93
813	20.9	20.48	19.5	18.22	14.45	9.27	10.58	11.22	14.35	17.52	19.06	19.97
814	20.93	20.47	19.46	18.23	14.38	9.2	10.5	11.2	14.34	17.54	19.18	20.12
815	21.05	20.55	19.53	18.32	14.44	9.22	10.47	11.17	14.33	17.54	19.31	20.2
816	21.03	20.48	19.46	18.3	14.4	9.2	10.42	11.13	14.27	17.49	19.31	20.08
817	20.99	20.43	19.41	18.3	14.35	9.16	10.36	11.06	14.19	17.43	19.35	20.11
818	21.38	20.82	19.67	18.46	14.48	9.24	10.39	11.09	14.21	17.61	19.64	20.47
819	21.93	21.33	20.11	18.79	14.67	9.3	10.45	10.95	14.12	17.77	19.91	20.7
820	21.76	21.2	20.06	18.81	14.72	9.32	10.47	10.95	14.15	17.73	19.82	20.63
821	21.64	21.19	20.07	19	14.83	9.42	10.51	10.79	14.12	17.7	19.8	20.62
822	21.99	21.57	20.43	19.53	15.06	9.65	10.66	10.78	14.18	17.86	19.99	20.78
823	22.25	21.8	20.69	19.93	15.28	9.84	10.81	10.93	14.31	17.99	20.16	21.02
824	22.14	21.8	20.61	19.96	15.3	9.88	10.86	10.96	14.24	17.91	20.07	20.95
825	21.61	21.24	20.19	19.64	15.29	9.93	10.85	10.99	14.3	17.88	19.83	20.74
826	21.08	20.58	19.75	19.18	15.19	9.93	10.89	11.24	14.32	17.74	19.38	20.39
827	21.06	20.41	19.63	19.13	15.14	9.97	10.86	11.35	14.31	17.72	19.36	20.34
828	21.29	20.64	19.72	19.25	15.25	10.07	11	11.62	14.44	17.96	19.87	20.76
829	21.06	20.5	19.51	17.94	14.28	9.19	10.6	10.94	14.27	17.54	18.81	19.79
830	21.12	20.6	19.64	18.07	14.35	9.28	10.64	11.08	14.34	17.78	18.83	19.81
831	21.14	20.74	19.83	18.12	14.41	9.34	10.75	11.25	14.41	18.06	18.89	19.86
832	21.39	21.02	20.12	18.23	14.55	9.32	10.77	11.17	14.51	17.7	19.11	20.12
833	21.32	20.87	20.03	18.27	14.57	9.34	10.78	11.22	14.53	17.64	19.15	20.05
834	21.27	20.77	19.86	18.32	14.53	9.32	10.77	11.26	14.54	17.68	19.26	20.18
835	21.1	20.63	19.7	18.25	14.46	9.3	10.72	11.27	14.48	17.63	19.24	20.06
836	21.01	20.63	19.61	18.31	14.45	9.25	10.64	11.29	14.39	17.62	19.15	20.01
837	21.04	20.58	19.59	18.35	14.46	9.26	10.61	11.28	14.37	17.63	19.2	20.08
838	21	20.6	19.51	18.28	14.38	9.18	10.54	11.22	14.32	17.62	19.13	20.12
839	21.27	20.81	19.75	18.52	14.48	9.17	10.49	11.23	14.45	17.71	19.35	20.38
840	21.26	20.8	19.63	18.53	14.49	9.18	10.45	11.26	14.42	17.69	19.42	20.33
841	21.3	20.83	19.63	18.5	14.47	9.17	10.43	11.18	14.32	17.63	19.47	20.33
842	21.58	21.07	19.83	18.63	14.53	9.24	10.39	11.16	14.35	17.73	19.7	20.58
843	21.92	21.42	20.11	18.83	14.62	9.25	10.42	11.13	14.32	17.83	19.87	20.7
844	21.92	21.37	20.26	18.96	14.66	9.25	10.45	11.12	14.33	17.86	19.95	20.78
845	21.96	21.54	20.34	19.22	14.86	9.47	10.55	10.88	14.19	17.81	19.91	20.72
846	22.19	21.82	20.6	19.68	15.09	9.66	10.72	10.84	14.24	17.89	20.1	20.91
847	22.24	21.82	20.64	19.83	15.21	9.74	10.75	10.85	14.21	17.79	20.07	20.92
848	22.51	22.06	20.84	20.1	15.34	9.9	10.88	10.98	14.28	17.84	20.19	21.15
849	22	21.58	20.51	19.87	15.29	9.93	10.84	10.96	14.12	17.74	19.92	20.81
850	21.19	20.64	19.77	19.23	15.1	9.87	10.81	10.87	14.09	17.47	19.44	20.35
851	20.77	20.11	19.34	18.85	15.03	9.83	10.82	11.25	14.1	17.46	19.29	20.23
852	21.03	20.32	19.44	18.93	14.93	9.9	10.83	11.66	14.26	17.75	19.63	20.54
853	21.15	20.55	19.47	18.01	14.27	9.19	10.6	11.01	14.23	17.71	18.73	19.61
854	21.18	20.61	19.65	18.13	14.39	9.32	10.68	11.12	14.38	17.88	18.96	19.84
855	21.19	20.72	19.79	18.16	14.42	9.35	10.71	11.2	14.46	17.82	19.03	19.98
856	21.27	20.84	19.93	18.21	14.51	9.31	10.74	11.23	14.6	17.77	19.22	20.11
857	21.24	20.76	19.94	18.27	14.5	9.35	10.72	11.22	14.59	17.67	19.26	20.2
858	21.33	20.82	19.91	18.36	14.5	9.36	10.74	11.28	14.6	17.78	19.41	20.31
859	21.14	20.7	19.73	18.25	14.48	9.36	10.72	11.25	14.49	17.63	19.23	20.05
860	21.1	20.7	19.69	18.38	14.54	9.29	10.62	11.31	14.48	17.73	19.19	20.07
861	21.12	20.72	19.71	18.38	14.51	9.25	10.6	11.32	14.39	17.76	19.26	20.18
862	21.23	20.8	19.76	18.48	14.54	9.22	10.52	11.3	14.4	17.76	19.28	20.29
863	21.26	20.82	19.82	18.54	14.53	9.25	10.52	11.19	14.4	17.66	19.24	20.27
864	21.35	20.95	19.79	18.6	14.61	9.27	10.53	11.17	14.35	17.68	19.28	20.36
865	21.32	20.95	19.78	18.65	14.54	9.23	10.48	11.18	14.36	17.71	19.43	20.37
866	21.31	20.92	19.78	18.61	14.5	9.21	10.47	11.16	14.25	17.62	19.49	20.32
867	21.6	21.18	19.98	18.72	14.56	9.24	10.45	11.21	14.31	17.72	19.71	20.57
868	21.84	21.45	20.17	18.91	14.7	9.29	10.48	11.1	14.27	17.75	19.88	20.69
869	22.28	21.79	20.58	19.57	15.02	9.55	10.67	10.85	14.26	17.84	20.06	20.9
870	22.48	22	20.74	19.87	15.19	9.73	10.72	10.86	14.21	17.8	20.1	20.99
871	22.22	21.73	20.47	19.63	15.15	9.68	10.7	10.75	14.06	17.64	19.9	20.73
872	22.17	21.68	20.47	19.63	15.15	9.76	10.78	10.85	14.14	17.68	19.99	20.83
873	22.11	21.58	20.47	19.78	15.22	9.87	10.84	10.9	14.05	17.54	19.87	20.82
874	21.1	20.53	19.66	19.07	14.97	9.8	10.79	10.83	13.88	17.3	19.24	20.15
875	20.61	19.95	19.15	18.67	14.86	9.76	10.79	11.26	13.98	17.4	19.26	20.15
876	20.7	20.05	19.11	18.72	14.74	9.74	10.78	11.58	14.02	17.46	19.35	20.31
877	21.29	20.63	19.6	18.1	14.38	9.38	10.67	11.1	14.36	17.89	18.97	19.81
878	21.21	20.62	19.6	18.11	14.38	9.32	10.69	11.08	14.39	17.91	18.93	19.79
879	21.07	20.6	19.64	18.07	14.35	9.29	10.65	11.09	14.35	17.67	18.97	19.8
880	21.06	20.63	19.78	18.12	14.44	9.31	10.74	11.14	14.39	17.62	19.06	19.89
881	21.13	20.67	19.77	18.26	14.49	9.4	10.73	11.29	14.45	17.74	19.21	20.03
882	21.18	20.73	19.76	18.31	14.52	9.36	10.72	11.3	14.47	17.71	19.28	20.1
883	21.13	20.73	19.73	18.3	14.53	9.32	10.69	11.28	14.48	17.78	19.26	20.1
884	20.95	20.57	19.54	18.25	14.47	9.31	10.63	11.27	14.33	17.67	19.07	19.93
885	20.91	20.51	19.51	18.31	14.47	9.33	10.64	11.27	14.3	17.72	19.05	19.93
886	21.05	20.59	19.63	18.34	14.45	9.28	10.62	11.27	14.31	17.67	19.18	20.12
887	21.21	20.71	19.79	18.45	14.53	9.27	10.54	11.22	14.25	17.61	19.27	20.26
888	21.15	20.71	19.72	18.52	14.55	9.23	10.52	11.16	14.17	17.51	19.22	20.2
889	20.89	20.51	19.49	18.4	14.44	9.27	10.5	11.14	14.12	17.41	19.06	20.02
890	20.93	20.52	19.4	18.39	14.4	9.22	10.46	11.13	14.11	17.41	19.08	19.98
891	21.49	21.02	19.74	18.55	14.54	9.26	10.47	11.18	14.2	17.59	19.54	20.37
892	21.89	21.38	20.07	18.9	14.68	9.32	10.51	11.09	14.26	17.74	19.83	20.67
893	22.06	21.49	20.3	19.18	14.87	9.47	10.62	10.85	14.11	17.66	19.86	20.7
894	22.27	21.72	20.48	19.4	15	9.58	10.71	10.84	14.08	17.71	19.95	20.76
895	22.18	21.55	20.34	19.43	15.03	9.63	10.72	10.79	13.99	17.53	19.81	20.65
896	22.12	21.37	20.21	19.33	14.97	9.62	10.74	10.81	14.03	17.56	19.79	20.65
897	21.92	21.3	20.22	19.44	15.1	9.77	10.83	10.85	14.02	17.42	19.79	20.71
898	20.83	20.32	19.4	18.84	14.88	9.75	10.77	10.82	13.79	17.07	19.2	20.05
899	20.26	19.75	18.88	18.46	14.57	9.6	10.72	11.32	13.79	17.14	18.94	19.79
900	20.34	19.79	18.87	18.52	14.49	9.52	10.69	11.42	13.82	17.21	18.87	19.71
901	21.15	20.56	19.58	17.99	14.35	9.33	10.66	11.03	14.25	17.82	18.86	19.73
902	20.94	20.52	19.56	17.94	14.3	9.22	10.6	10.97	14.24	17.57	18.87	19.66
903	20.87	20.48	19.5	17.91	14.27	9.19	10.68	11.07	14.25	17.43	18.72	19.6
904	21.03	20.57	19.51	18.07	14.44	9.35	10.69	11.18	14.33	17.65	18.91	19.78
905	21.04	20.57	19.57	18.2	14.53	9.5	10.8	11.26	14.35	17.72	19.03	19.8
906	20.9	20.36	19.43	18.17	14.44	9.45	10.81	11.24	14.26	17.64	18.94	19.68
907	20.84	20.35	19.42	18.21	14.46	9.45	10.72	11.26	14.21	17.64	18.85	19.62
908	20.87	20.34	19.38	18.22	14.49	9.43	10.74	11.31	14.22	17.62	18.9	19.67
909	20.92	20.54	19.41	18.27	14.46	9.44	10.75	11.28	14.24	17.63	19.12	19.94
910	21	20.53	19.5	18.29	14.44	9.31	10.63	11.25	14.18	17.54	19.2	20.11
911	20.95	20.39	19.5	18.29	14.45	9.24	10.58	11.16	14.09	17.42	19.13	20.04
912	20.88	20.42	19.43	18.28	14.47	9.21	10.54	11.14	14.01	17.34	19.03	19.96
913	20.65	20.21	19.28	18.23	14.38	9.25	10.56	11.19	13.95	17.34	18.87	19.71
914	20.78	20.29	19.29	18.24	14.35	9.19	10.51	11.19	13.98	17.39	18.97	19.82
915	21.35	20.82	19.61	18.44	14.47	9.22	10.5	11.21	14.14	17.49	19.41	20.32
916	21.73	21.24	19.92	18.68	14.62	9.24	10.51	11.14	14.21	17.6	19.74	20.56
917	21.74	21.18	19.95	18.76	14.69	9.36	10.58	11.01	14.08	17.54	19.73	20.51
918	21.78	21.16	19.92	18.72	14.67	9.41	10.62	11.03	14.09	17.54	19.74	20.55
919	21.64	21	19.83	18.65	14.61	9.38	10.58	10.89	13.97	17.43	19.67	20.45
920	21.55	20.79	19.66	18.73	14.66	9.36	10.58	11.07	14.01	17.41	19.64	20.43
921	21.3	20.54	19.56	18.76	14.75	9.49	10.67	10.99	13.98	17.37	19.54	20.34
922	20.58	19.91	19.21	18.6	14.71	9.61	10.73	10.97	13.86	17.17	19.23	20.06
923	20.12	19.59	18.72	18.35	14.46	9.48	10.65	11.25	13.68	16.99	18.65	19.5
924	20.19	19.75	18.81	18.33	14.39	9.45	10.59	11.19	13.66	16.96	18.27	19.17
925	20.94	20.38	19.5	17.86	14.24	9.28	10.55	10.97	14.16	17.63	18.71	19.61
926	20.84	20.38	19.42	17.77	14.19	9.13	10.6	10.91	14.12	17.41	18.72	19.53
927	20.81	20.49	19.47	17.83	14.24	9.21	10.6	11.02	14.17	17.32	18.71	19.64
928	20.98	20.53	19.5	18.04	14.38	9.37	10.73	11.15	14.27	17.57	18.89	19.75
929	20.93	20.34	19.43	18.08	14.47	9.52	10.78	11.2	14.24	17.63	18.93	19.67
930	20.83	20.23	19.27	18.08	14.43	9.53	10.81	11.24	14.15	17.6	18.74	19.48
931	20.83	20.24	19.28	18.19	14.53	9.54	10.82	11.31	14.18	17.56	18.81	19.57
932	20.81	20.35	19.36	18.22	14.45	9.45	10.8	11.28	14.14	17.55	18.95	19.69
933	20.86	20.46	19.44	18.19	14.44	9.46	10.75	11.31	14.17	17.49	19.13	19.95
934	20.86	20.28	19.41	18.17	14.4	9.32	10.66	11.26	14.06	17.47	19.03	20.01
935	20.67	20.05	19.17	18.11	14.37	9.25	10.63	11.2	13.96	17.37	18.78	19.79
936	20.41	19.94	19.03	18.08	14.31	9.2	10.57	11.18	13.84	17.31	18.53	19.45
937	20.51	20.06	19.09	18.12	14.35	9.22	10.59	11.18	13.88	17.33	18.64	19.47
938	20.8	20.3	19.24	18.28	14.39	9.21	10.55	11.24	13.93	17.41	19	19.78
939	21.38	20.76	19.69	18.44	14.4	9.21	10.5	11.23	14.13	17.44	19.45	20.24
940	21.66	21.08	19.79	18.61	14.56	9.24	10.52	11.08	14.13	17.5	19.62	20.46
941	21.43	20.91	19.6	18.49	14.53	9.33	10.56	11	14.03	17.38	19.49	20.27
942	21.28	20.76	19.45	18.46	14.47	9.24	10.57	11.11	14.03	17.4	19.55	20.32
943	20.98	20.4	19.3	18.34	14.4	9.24	10.54	11.13	13.96	17.26	19.43	20.17
944	20.85	20.15	19.23	18.34	14.41	9.28	10.63	11.15	13.96	17.32	19.41	20.19
945	20.75	19.92	19.19	18.47	14.5	9.4	10.64	11.03	13.93	17.28	19.39	20.22
946	20.18	19.52	18.9	18.3	14.49	9.5	10.77	10.95	13.82	17.06	18.98	19.89
947	19.97	19.59	18.61	18.16	14.32	9.44	10.67	11.11	13.61	16.76	18.17	19.12
948	20.17	19.79	18.88	18.36	14.5	9.44	10.56	11.04	13.63	17.03	18.06	18.9
949	20.91	20.26	19.29	17.83	14.3	9.37	10.61	11.01	14.13	17.57	18.58	19.43
950	20.74	20.06	19.13	17.67	14.15	9.19	10.52	10.93	14	17.38	18.44	19.32
951	20.82	20.24	19.27	17.83	14.25	9.21	10.67	11.06	14.11	17.48	18.65	19.47
952	20.9	20.32	19.38	18.02	14.45	9.42	10.75	11.21	14.17	17.6	18.79	19.57
953	20.77	20.16	19.24	17.99	14.4	9.46	10.82	11.27	14.13	17.58	18.66	19.46
954	20.83	20.18	19.24	18.13	14.48	9.62	10.89	11.35	14.12	17.58	18.65	19.4
955	20.79	20.13	19.18	18.11	14.44	9.58	10.86	11.31	14.12	17.53	18.62	19.4
956	20.66	20.18	19.26	18.11	14.44	9.45	10.78	11.3	14.11	17.49	18.69	19.6
957	20.73	20.25	19.3	18.18	14.4	9.52	10.78	11.26	14.07	17.47	18.85	19.68
958	20.67	20.13	19.22	18.07	14.39	9.36	10.73	11.23	13.97	17.37	18.79	19.76
959	20.47	19.86	19.06	18.03	14.28	9.3	10.63	11.17	13.87	17.29	18.5	19.45
960	20.41	19.8	18.98	18.03	14.34	9.23	10.68	11.21	13.87	17.35	18.47	19.31
961	20.39	19.89	18.99	18.17	14.32	9.26	10.62	11.22	13.86	17.38	18.56	19.44
962	20.71	20.15	19.19	18.25	14.34	9.28	10.62	11.21	13.91	17.35	18.91	19.68
963	21	20.48	19.41	18.33	14.4	9.19	10.52	11.17	13.93	17.32	19.21	19.98
964	21.38	20.88	19.65	18.51	14.52	9.23	10.58	11.11	14.06	17.36	19.5	20.34
965	21.12	20.62	19.38	18.31	14.36	9.28	10.54	11.04	13.96	17.27	19.32	20.12
966	21.02	20.47	19.13	18.27	14.33	9.2	10.56	11.13	13.93	17.27	19.34	20.18
967	20.9	20.16	19.1	18.35	14.38	9.28	10.57	11.16	13.97	17.26	19.42	20.13
968	20.91	20.12	19.21	18.41	14.41	9.33	10.61	11.17	14	17.37	19.47	20.28
969	20.94	20.02	19.37	18.51	14.52	9.47	10.7	10.99	14	17.38	19.53	20.35
970	20.51	19.78	19.21	18.51	14.65	9.59	10.8	10.88	13.92	17.26	19.37	20.26
971	20.04	19.59	18.69	18.26	14.44	9.54	10.76	10.98	13.7	16.9	18.54	19.58
972	20.19	19.84	18.89	18.33	14.42	9.47	10.67	11.16	13.65	16.94	18.14	19.07
973	20.75	20.07	19.14	18.12	14.42	9.59	10.89	11.29	14.03	17.53	18.5	19.27
974	20.74	20.11	19.21	18.26	14.58	9.8	10.98	11.39	14.1	17.54	18.64	19.45
975	20.55	20	19.16	18.11	14.55	9.72	10.85	11.27	13.99	17.36	18.57	19.45
976	20.48	19.99	19.07	18.03	14.41	9.46	10.76	11.2	13.89	17.3	18.53	19.43
977	20.43	19.78	18.9	18.06	14.43	9.48	10.77	11.24	13.91	17.31	18.42	19.28
978	20.53	19.92	18.99	18.22	14.56	9.54	10.83	11.26	13.95	17.44	18.53	19.32
979	20.41	19.91	19.03	18.17	14.46	9.38	10.74	11.24	13.88	17.3	18.61	19.38
980	20.47	19.98	19.03	18.2	14.37	9.36	10.65	11.18	13.85	17.26	18.75	19.62
981	20.7	20.17	19.13	18.27	14.34	9.29	10.58	11.19	13.82	17.25	18.86	19.92
982	20.9	20.33	19.27	18.3	14.33	9.22	10.55	11.13	13.86	17.21	19.12	20.11
983	20.64	20.13	19.05	18.18	14.32	9.2	10.55	11.08	13.82	17.1	19.11	19.83
984	20.82	20.25	19.07	18.31	14.35	9.25	10.5	11.15	13.91	17.24	19.33	20.03
985	20.96	20.32	19.2	18.37	14.39	9.28	10.59	11.14	13.93	17.36	19.47	20.16
986	21.13	20.37	19.37	18.52	14.49	9.41	10.63	11.07	14.01	17.37	19.52	20.3
987	21.12	20.36	19.47	18.62	14.53	9.5	10.71	11.01	14.05	17.43	19.61	20.42
988	20.84	20.14	19.36	18.65	14.63	9.53	10.79	10.99	14.03	17.39	19.55	20.35
989	20.38	19.76	19.01	18.53	14.68	9.64	10.8	10.93	13.97	17.28	19.3	20.16
990	20.21	19.82	18.81	18.36	14.52	9.61	10.87	11.21	13.75	16.95	18.42	19.41
991	20.83	20.07	19.15	18.19	14.56	9.78	10.97	11.37	14.06	17.52	18.43	19.29
992	20.74	20.01	19.05	18.29	14.69	9.97	11.03	11.43	14.07	17.48	18.48	19.38
993	20.49	19.91	18.97	18.13	14.59	9.85	10.98	11.34	13.93	17.39	18.35	19.27
994	20.44	19.82	18.88	18.03	14.49	9.55	10.84	11.21	13.9	17.32	18.31	19.15
995	20.52	19.83	18.88	18.16	14.51	9.6	10.86	11.29	13.97	17.45	18.26	19.12
996	20.56	19.9	18.96	18.24	14.65	9.68	10.82	11.21	14.08	17.51	18.36	19.15
997	20.41	19.81	18.87	18.19	14.5	9.54	10.81	11.24	13.85	17.3	18.42	19.24
998	20.44	19.9	18.98	18.26	14.53	9.47	10.74	11.2	13.82	17.25	18.61	19.43
999	20.34	19.76	18.81	18.22	14.39	9.37	10.61	11.12	13.79	17.2	18.52	19.41
1000	20.3	19.71	18.81	18.15	14.31	9.28	10.6	11.13	13.68	17.08	18.42	19.47
1001	20.24	19.66	18.77	18.23	14.27	9.24	10.56	11.06	13.63	17.03	18.5	19.44
1002	20.47	19.93	18.92	18.3	14.29	9.24	10.53	11.06	13.69	17.11	19.04	19.66
1003	20.87	20.27	19.12	18.35	14.37	9.27	10.59	11.09	13.89	17.25	19.43	20.06
1004	21.14	20.49	19.31	18.54	14.43	9.36	10.64	11.15	14	17.42	19.55	20.32
1005	21.24	20.56	19.41	18.63	14.5	9.43	10.68	11.19	14.1	17.47	19.65	20.45
1006	21.09	20.39	19.39	18.62	14.57	9.5	10.76	11.1	14.07	17.46	19.66	20.41
1007	20.78	20.04	19.23	18.61	14.62	9.62	10.86	11.07	14.06	17.51	19.57	20.37
1008	20.29	19.74	18.79	18.5	14.6	9.73	10.88	11.05	13.96	17.22	18.94	19.86
1009	20.84	19.98	19.15	18.29	14.68	9.96	11.07	11.39	14.06	17.41	18.34	19.13
1010	20.68	19.93	19	18.23	14.69	9.98	11.06	11.36	14	17.35	18.32	19.19
1011	20.49	19.79	18.9	18.12	14.64	9.91	10.98	11.31	13.89	17.33	18.25	19.13
1012	20.49	19.78	18.81	18.03	14.52	9.75	10.9	11.23	13.89	17.37	18.13	18.98
1013	20.61	19.87	18.87	18.17	14.55	9.69	10.88	11.24	13.96	17.57	18.12	18.91
1014	20.58	19.88	18.89	18.2	14.61	9.69	10.87	11.18	13.95	17.54	18.19	19.03
1015	20.44	19.75	18.86	18.18	14.49	9.61	10.75	11.15	13.81	17.26	18.23	19.14
1016	20.47	19.75	18.87	18.2	14.5	9.56	10.75	11.12	13.77	17.18	18.37	19.23
1017	20.35	19.71	18.77	18.18	14.44	9.49	10.68	11.08	13.69	17.12	18.36	19.27
1018	20.3	19.68	18.73	18.2	14.3	9.34	10.68	11.03	13.66	17.12	18.23	19.23
1019	20.31	19.69	18.78	18.22	14.35	9.33	10.61	11.05	13.62	17.05	18.38	19.3
1020	20.18	19.69	18.73	18.24	14.31	9.25	10.54	11.07	13.57	17.03	18.56	19.37
1021	20.43	19.85	18.88	18.3	14.29	9.27	10.56	11.11	13.65	17.07	18.95	19.65
1022	20.6	19.99	18.98	18.37	14.39	9.32	10.61	11.12	13.7	17.15	19.23	19.83
1023	20.81	20.19	19.09	18.52	14.48	9.37	10.66	11.2	13.86	17.3	19.36	20.12
1024	21.01	20.39	19.31	18.64	14.53	9.47	10.77	11.29	14.04	17.5	19.59	20.37
1025	21.04	20.36	19.39	18.7	14.65	9.6	10.86	11.2	14.19	17.58	19.7	20.54
1026	20.56	19.93	19.12	18.69	14.68	9.78	10.94	11.03	14.08	17.4	19.41	20.31
1027	20.79	19.93	19.1	18.26	14.72	10.04	11.07	11.31	13.96	17.33	18.2	19.01
1028	20.66	19.87	19.03	18.16	14.67	9.97	11.05	11.33	13.9	17.29	18.13	19.02
1029	20.48	19.79	18.88	18.08	14.6	9.92	11.01	11.26	13.89	17.29	18.08	18.98
1030	20.51	19.78	18.84	18.08	14.63	9.85	10.94	11.21	13.85	17.4	18.06	18.87
1031	20.6	19.96	18.96	18.19	14.64	9.76	10.94	11.19	13.9	17.63	18.18	18.91
1032	20.65	19.94	18.99	18.21	14.57	9.74	10.83	11.16	13.91	17.56	18.13	18.94
1033	20.52	19.88	18.94	18.27	14.56	9.68	10.84	11.12	13.78	17.36	18.18	19.04
1034	20.41	19.75	18.79	18.21	14.53	9.6	10.76	11.09	13.66	17.08	18.26	19.19
1035	20.27	19.68	18.72	18.16	14.38	9.48	10.71	11.07	13.58	16.97	18.23	19.13
1036	20.31	19.72	18.8	18.2	14.41	9.4	10.66	10.99	13.59	17.08	18.21	19.13
1037	20.4	19.81	18.81	18.27	14.41	9.34	10.64	11.04	13.66	17.11	18.34	19.31
1038	20.35	19.77	18.78	18.29	14.43	9.32	10.6	11.02	13.61	17.05	18.44	19.38
1039	20.24	19.77	18.78	18.31	14.36	9.29	10.61	11.03	13.61	17.11	18.61	19.52
1040	20.42	19.87	18.92	18.42	14.46	9.35	10.61	11.13	13.69	17.17	18.85	19.67
1041	20.65	20.16	19.16	18.51	14.45	9.45	10.68	11.25	13.77	17.26	19.19	19.99
1042	20.99	20.39	19.32	18.67	14.56	9.53	10.78	11.34	13.98	17.46	19.5	20.22
1043	21.12	20.56	19.48	18.8	14.61	9.62	10.88	11.33	14.17	17.58	19.76	20.49
1044	20.81	20.21	19.34	18.82	14.79	9.81	10.99	11.18	14.17	17.52	19.56	20.45
1045	20.74	19.95	19.02	18.23	14.81	10.06	11.12	11.25	13.95	17.33	18.02	18.83
1046	20.67	19.91	19.03	18.18	14.67	9.99	11.01	11.22	13.87	17.33	18.02	18.86
1047	20.65	19.94	19.08	18.2	14.71	9.99	11.03	11.25	13.86	17.33	18.11	18.94
1048	20.74	20.06	19.12	18.3	14.79	9.93	11.01	11.2	13.98	17.56	18.27	18.97
1049	20.72	20.06	19.08	18.35	14.74	9.83	10.87	11.15	13.97	17.67	18.34	19.02
1050	20.67	20.04	19	18.32	14.7	9.74	10.8	11.09	13.95	17.52	18.28	19.06
1051	20.52	19.93	18.92	18.3	14.64	9.72	10.77	11.04	13.81	17.31	18.23	19
1052	20.39	19.78	18.76	18.23	14.49	9.61	10.74	11.02	13.62	17.03	18.13	19.05
1053	20.23	19.59	18.66	18.06	14.35	9.47	10.72	10.99	13.52	16.83	18.08	18.97
1054	20.34	19.75	18.76	18.16	14.41	9.45	10.71	10.98	13.56	16.98	18.19	19.09
1055	20.4	19.83	18.8	18.27	14.41	9.42	10.63	11.02	13.62	17.06	18.31	19.29
1056	20.44	19.82	18.86	18.38	14.54	9.41	10.62	10.94	13.66	17.13	18.43	19.38
1057	20.37	19.83	18.82	18.37	14.51	9.39	10.61	11.02	13.67	17.07	18.48	19.5
1058	20.31	19.78	18.83	18.37	14.42	9.43	10.65	11.11	13.67	17.06	18.51	19.51
1059	20.45	19.92	18.98	18.44	14.48	9.45	10.73	11.22	13.73	17.13	18.77	19.65
1060	20.76	20.19	19.29	18.61	14.57	9.55	10.83	11.29	13.89	17.24	19.29	20.01
1061	21	20.43	19.34	18.75	14.63	9.66	10.88	11.37	14.07	17.51	19.66	20.25
1062	20.9	20.31	19.42	18.9	14.85	9.84	10.99	11.29	14.17	17.54	19.55	20.43
1063	20.59	20.1	19	18.15	14.45	9.64	10.74	11.2	14.14	17.7	18.2	18.84
1064	20.8	20.14	19.1	18.25	14.58	9.77	10.78	11.19	14.1	17.59	18.21	18.96
1065	20.82	20.21	19.2	18.36	14.73	9.91	10.9	11.25	14.04	17.55	18.26	19.01
1066	20.7	20.07	19.13	18.26	14.8	9.95	10.97	11.17	13.9	17.39	18.16	18.97
1067	20.69	20.07	19.09	18.26	14.69	9.83	10.88	11.11	13.85	17.37	18.16	18.94
1068	20.55	19.98	18.97	18.22	14.69	9.75	10.83	11.08	13.78	17.3	18.14	18.89
1069	20.43	19.9	18.9	18.18	14.59	9.71	10.84	11.01	13.62	17.09	18.11	18.88
1070	20.37	19.8	18.73	18.1	14.5	9.61	10.81	11	13.51	16.96	17.99	18.84
1071	20.32	19.79	18.73	18.12	14.35	9.47	10.74	11.02	13.5	16.84	18.03	18.96
1072	20.37	19.86	18.78	18.2	14.36	9.47	10.71	11.01	13.56	16.93	18.15	19.08
1073	20.5	19.85	18.82	18.28	14.45	9.42	10.72	10.99	13.61	16.99	18.31	19.17
1074	20.51	19.96	18.88	18.39	14.58	9.44	10.64	10.88	13.71	17.08	18.44	19.33
1075	20.47	19.83	18.85	18.37	14.54	9.49	10.64	11.02	13.65	17.09	18.44	19.41
1076	20.43	19.89	18.91	18.43	14.46	9.45	10.78	11.14	13.68	17.1	18.71	19.58
1077	20.65	20.22	19.22	18.59	14.57	9.53	10.84	11.21	13.84	17.24	18.9	19.75
1078	20.79	20.42	19.36	18.73	14.63	9.59	10.88	11.31	13.93	17.38	19.17	19.81
1079	20.98	20.47	19.49	18.88	14.69	9.71	10.95	11.42	14.04	17.47	19.43	20.02
1080	20.86	20.23	19.43	18.96	14.9	9.84	11.02	11.29	14.1	17.48	19.28	20.22
1081	20.5	20.11	18.89	17.97	13.92	8.91	10.08	10.85	14.08	17.82	18.26	18.95
1082	20.73	20.22	19.1	18.19	14.23	9.29	10.44	11.03	14.13	17.72	18.31	18.95
1083	20.63	20.07	19.03	18.16	14.64	9.8	10.85	11.07	13.84	17.28	18.09	18.87
1084	20.59	19.97	19.04	18.22	14.74	9.89	10.92	11.11	13.75	17.15	18.07	18.91
1085	20.59	20.1	19.03	18.22	14.63	9.87	10.93	11.01	13.74	17.2	18.04	18.88
1086	20.53	20.02	19.06	18.25	14.67	9.8	10.87	11.04	13.61	17.18	18.12	18.93
1087	20.51	20.02	19.03	18.23	14.63	9.71	10.86	11.06	13.66	17.12	18.21	18.95
1088	20.49	20.02	18.89	18.17	14.56	9.63	10.76	10.98	13.56	17.03	18.24	18.98
1089	20.45	19.93	18.81	18.17	14.49	9.58	10.78	11.02	13.53	16.95	18.14	19
1090	20.4	19.94	18.9	18.22	14.45	9.53	10.79	10.97	13.54	16.92	18.13	19.01
1091	20.48	20.06	18.96	18.3	14.52	9.48	10.74	10.95	13.6	17.05	18.42	19.12
1092	20.56	20.17	19.1	18.43	14.6	9.51	10.67	10.93	13.68	17.13	18.48	19.2
1093	20.43	19.92	18.88	18.35	14.49	9.55	10.76	11.07	13.63	16.98	18.33	19.3
1094	20.39	19.8	18.77	18.38	14.47	9.52	10.81	11.08	13.68	17.03	18.5	19.38
1095	20.54	20.2	19.12	18.52	14.57	9.58	10.89	11.15	13.82	17.22	18.85	19.64
1096	20.66	20.4	19.37	18.66	14.64	9.67	10.91	11.29	13.91	17.32	18.92	19.7
1097	20.88	20.54	19.55	18.81	14.73	9.76	11.03	11.37	14	17.46	19.16	19.89
1098	20.65	20.05	19.3	18.87	14.85	9.89	11.05	11.17	13.93	17.27	18.9	19.85
1099	20.32	19.88	18.73	17.91	14.17	9.45	10.55	10.98	13.98	17.61	18.02	18.86
1100	20.63	20.08	18.98	18.16	14.66	10.01	10.94	11.11	13.78	17.46	18.15	18.87
1101	20.5	19.96	18.95	18.09	14.59	9.78	10.95	10.94	13.58	17.01	18.06	18.91
1102	20.57	20.06	19.07	18.22	14.65	9.83	10.88	11.03	13.64	17.08	18.15	18.99
1103	20.75	20.2	19.18	18.31	14.59	9.74	10.78	11.02	13.79	17.32	18.24	19.05
1104	20.65	20.16	19.17	18.3	14.64	9.73	10.79	10.99	13.75	17.23	18.2	19.06
1105	20.59	20.18	19.11	18.25	14.64	9.69	10.76	10.97	13.7	17.14	18.29	19.1
1106	20.65	20.14	19.07	18.31	14.65	9.63	10.67	10.94	13.75	17.12	18.39	19.09
1107	20.58	20.05	18.98	18.33	14.65	9.55	10.64	10.85	13.73	17.17	18.32	19.1
1108	20.5	20.05	18.97	18.26	14.62	9.54	10.67	10.8	13.66	17.11	18.32	19.08
1109	20.5	20.04	19.01	18.28	14.57	9.58	10.73	10.9	13.59	17	18.36	19.05
1110	20.53	20.18	19.08	18.36	14.62	9.58	10.75	10.92	13.61	17.09	18.45	19.07
1111	20.45	20.04	18.99	18.31	14.57	9.52	10.75	10.98	13.55	16.93	18.3	19.06
1112	20.3	19.83	18.75	18.27	14.48	9.54	10.88	11.1	13.59	16.9	18.2	19.17
1113	20.42	19.8	18.75	18.43	14.54	9.63	10.89	11.18	13.66	17.01	18.35	19.4
1114	20.52	19.94	18.93	18.52	14.65	9.69	10.92	11.26	13.76	17.14	18.59	19.5
1115	20.59	20.21	19.15	18.61	14.67	9.75	11.02	11.35	13.8	17.21	18.79	19.64
1116	20.42	19.89	19.04	18.61	14.75	9.84	11.08	11.19	13.83	17.07	18.63	19.61
1117	20.48	19.97	18.89	18.08	14.57	9.97	10.91	11.02	13.82	17.48	18.02	18.81
1118	20.65	20.18	19.08	18.21	14.69	9.94	10.92	10.96	13.6	17.27	18.12	18.9
1119	20.44	20.01	18.87	18.01	14.49	9.7	10.86	10.84	13.52	16.9	18	18.97
1120	20.43	19.93	18.89	18.08	14.52	9.69	10.9	10.92	13.57	16.94	18.02	19.06
1121	20.63	20.2	19.13	18.25	14.62	9.78	10.84	10.93	13.67	17.14	18.17	19.09
1122	20.7	20.34	19.23	18.3	14.51	9.48	10.61	10.77	13.84	17.34	18.38	19.14
1123	20.6	20.28	19.2	18.28	14.56	9.63	10.7	10.84	13.71	17.19	18.33	19.14
1124	20.64	20.23	19.16	18.34	14.65	9.55	10.65	10.86	13.76	17.15	18.45	19.15
1125	20.64	20.22	19.16	18.36	14.64	9.49	10.44	10.71	13.77	17.28	18.48	19.19
1126	20.64	20.16	19.13	18.36	14.61	9.42	10.4	10.58	13.76	17.29	18.54	19.15
1127	20.64	20.15	19.11	18.39	14.64	9.57	10.67	10.81	13.69	17.1	18.48	19.17
1128	20.64	20.23	19.2	18.38	14.66	9.59	10.72	10.84	13.66	17.09	18.57	19.14
1129	20.59	20.3	19.18	18.43	14.62	9.49	10.6	10.76	13.68	17.2	18.56	19.14
1130	20.29	19.9	18.91	18.4	14.56	9.65	10.85	11.07	13.52	16.83	18.23	19.15
1131	20.37	19.84	18.84	18.46	14.63	9.68	10.96	11.14	13.66	16.85	18.21	19.27
1132	20.45	19.84	18.81	18.51	14.76	9.69	10.85	11.19	13.72	16.95	18.28	19.4
1133	20.46	19.85	18.78	18.49	14.67	9.76	11.03	11.32	13.72	16.93	18.36	19.56
1134	20.26	19.73	18.69	18.47	14.7	9.87	11.07	11.19	13.67	16.83	18.36	19.54
1135	20.64	20.19	19.02	18.1	14.63	9.89	10.9	10.9	13.51	17.25	18.09	18.94
1136	20.63	20.22	19.01	18.17	14.65	9.86	10.91	10.91	13.54	17.17	18.15	19.07
1137	20.38	19.87	18.79	17.97	14.43	9.62	10.82	10.81	13.53	16.87	17.96	19.13
1138	20.43	19.9	18.81	18.04	14.46	9.61	10.84	10.9	13.61	16.9	18.06	19.24
1139	20.6	20.11	19.1	18.25	14.67	9.79	10.91	11	13.63	17.04	18.21	19.11
1140	20.71	20.39	19.21	18.3	14.5	9.64	10.76	10.82	13.71	17.22	18.4	19.18
1141	20.62	20.26	19.15	18.25	14.54	9.59	10.77	10.78	13.66	17.13	18.3	19.12
1142	20.61	20.23	19.17	18.27	14.57	9.55	10.66	10.79	13.64	17.12	18.36	19.11
1143	20.59	20.16	19.15	18.32	14.65	9.58	10.58	10.69	13.68	17.13	18.4	19.14
1144	20.56	20.05	19.11	18.26	14.65	9.56	10.64	10.68	13.7	17.16	18.5	19.08
1145	20.51	20.07	19.09	18.3	14.59	9.65	10.85	10.85	13.61	17.05	18.41	19.08
1146	20.59	20.33	19.2	18.34	14.65	9.65	10.75	10.74	13.63	17.14	18.6	19.14
1147	20.71	20.48	19.31	18.45	14.62	9.38	10.45	10.57	13.82	17.45	18.71	19.25
1148	20.42	20.06	19.09	18.45	14.65	9.42	10.63	10.85	13.67	16.98	18.37	19.16
1149	20.34	19.84	18.86	18.42	14.65	9.69	10.9	11.12	13.59	16.8	18.06	19.16
1150	20.3	19.9	18.83	18.46	14.75	9.64	10.89	11.1	13.7	16.79	18.13	19.26
1151	20.29	19.73	18.66	18.39	14.68	9.76	10.99	11.27	13.66	16.74	18.12	19.36
1152	20.12	19.56	18.53	18.34	14.62	9.85	11.13	11.16	13.58	16.66	18.06	19.37
1153	20.58	20.24	18.99	18.12	14.65	9.91	10.9	10.88	13.53	17.12	18.04	19.06
1154	20.57	20.26	18.95	18.17	14.6	9.84	10.87	10.86	13.49	17.02	18.14	19.11
1155	20.6	20.24	18.98	18.15	14.6	9.81	10.96	10.92	13.54	17.03	18.14	19.07
1156	20.64	20.22	19.06	18.23	14.66	9.8	10.95	11.01	13.56	17.09	18.21	19.1
1157	20.77	20.34	19.23	18.34	14.58	9.63	10.78	10.95	13.71	17.21	18.47	19.22
1158	20.78	20.38	19.27	18.33	14.46	9.46	10.63	10.85	13.73	17.21	18.46	19.18
1159	20.62	20.32	19.15	18.23	14.56	9.72	10.79	10.82	13.63	17.05	18.35	19.07
1160	20.53	20.29	19.12	18.24	14.64	9.68	10.75	10.76	13.59	17.04	18.35	19.01
1161	20.54	20.18	19.16	18.28	14.63	9.66	10.76	10.74	13.59	17	18.35	19.07
1162	20.47	20	19.11	18.26	14.53	9.69	10.86	10.82	13.52	16.93	18.37	18.98
1163	20.49	20.08	19.11	18.29	14.58	9.73	10.86	10.9	13.52	16.94	18.4	19.01
1164	20.65	20.37	19.24	18.43	14.65	9.57	10.72	10.67	13.68	17.15	18.61	19.23
1165	20.76	20.45	19.35	18.43	14.61	9.33	10.43	10.5	13.88	17.33	18.74	19.26
1166	20.56	20.18	19.21	18.49	14.64	9.23	10.4	10.62	13.81	16.99	18.45	19.23
1167	20.34	19.91	18.87	18.42	14.73	9.5	10.75	10.99	13.63	16.75	18.06	19.14
1168	20.35	19.96	18.88	18.47	14.8	9.57	10.75	11.01	13.72	16.78	18.04	19.14
1169	20.34	19.91	18.75	18.48	14.84	9.73	10.92	11.21	13.73	16.75	18.08	19.25
1170	20	19.51	18.44	18.18	14.64	9.88	11.16	11.18	13.48	16.51	17.85	19.08
1171	20.77	20.42	19.13	18.31	14.58	9.66	10.82	10.98	13.63	17.25	18.18	19.16
1172	20.69	20.39	19	18.22	14.61	9.8	10.89	10.93	13.54	17.06	18.21	19.06
1173	20.79	20.47	19.16	18.28	14.64	9.65	10.83	10.97	13.66	17.19	18.37	19.2
1174	20.8	20.44	19.23	18.35	14.47	9.41	10.62	10.87	13.72	17.36	18.38	19.18
1175	20.79	20.47	19.3	18.25	14.23	9.17	10.36	10.69	13.74	17.33	18.41	19.19
1176	20.82	20.46	19.31	18.33	14.24	9.04	10.25	10.68	13.74	17.29	18.5	19.27
1177	20.67	20.34	19.19	18.3	14.42	9.51	10.69	10.83	13.59	17.01	18.42	19.15
1178	20.61	20.35	19.16	18.29	14.58	9.67	10.84	10.82	13.56	16.98	18.36	19.14
1179	20.53	20.22	19.18	18.19	14.56	9.69	10.82	10.71	13.53	16.99	18.34	19.01
1180	20.55	20.2	19.14	18.3	14.61	9.68	10.77	10.79	13.57	16.96	18.46	19.05
1181	20.5	20.1	19.13	18.32	14.61	9.66	10.88	10.89	13.58	16.87	18.4	19.06
1182	20.66	20.38	19.27	18.41	14.71	9.58	10.68	10.64	13.66	17.03	18.6	19.25
1183	20.78	20.5	19.36	18.42	14.63	9.45	10.45	10.48	13.89	17.19	18.68	19.3
1184	20.7	20.35	19.29	18.55	14.57	9.28	10.41	10.49	13.94	17.05	18.52	19.29
1185	20.52	20.1	19.1	18.54	14.69	9.31	10.56	10.71	13.8	16.84	18.16	19.19
1186	20.37	20	18.94	18.51	14.82	9.6	10.79	11.02	13.74	16.78	18.04	19.19
1187	20.42	19.96	18.89	18.51	14.87	9.79	11.04	11.28	13.78	16.79	18.18	19.31
1188	20.19	19.68	18.55	18.35	14.72	10	11.25	11.26	13.66	16.7	18.04	19.19
1189	20.69	20.34	19.03	18.2	14.57	9.73	10.84	10.88	13.51	17.16	18.18	19.07
1190	20.73	20.27	18.96	18.25	14.61	9.74	10.86	10.93	13.57	17.11	18.25	19.18
1191	20.88	20.41	19.15	18.33	14.45	9.41	10.65	10.93	13.66	17.21	18.35	19.23
1192	20.91	20.58	19.38	18.35	14.19	8.85	10.12	10.59	13.82	17.39	18.54	19.29
1193	20.83	20.48	19.31	18.31	14.04	8.71	9.9	10.46	13.72	17.26	18.51	19.31
1194	20.85	20.43	19.3	18.38	14.09	8.73	10.01	10.55	13.73	17.18	18.56	19.34
1195	20.82	20.34	19.31	18.33	14.18	8.98	10.34	10.75	13.73	17.12	18.54	19.3
1196	20.68	20.35	19.29	18.33	14.43	9.43	10.7	10.85	13.67	17.08	18.5	19.19
1197	20.54	20.31	19.23	18.24	14.6	9.67	10.86	10.72	13.58	17.05	18.38	19.1
1198	20.55	20.35	19.28	18.3	14.58	9.52	10.6	10.4	13.61	17.23	18.46	19.21
1199	20.48	20.31	19.23	18.37	14.63	9.63	10.73	10.6	13.61	16.94	18.47	19.14
1200	20.5	20.28	19.21	18.37	14.72	9.68	10.87	10.72	13.59	16.84	18.51	19.09
1201	20.6	20.31	19.21	18.41	14.69	9.73	10.92	10.84	13.61	16.83	18.49	19.09
1202	20.7	20.45	19.35	18.52	14.71	9.6	10.64	10.59	13.83	16.95	18.52	19.29
1203	20.57	20.18	19.15	18.61	14.75	9.47	10.67	10.88	13.82	16.86	18.25	19.23
1204	20.35	19.88	18.77	18.46	14.77	9.83	11.16	11.23	13.65	16.78	18.04	19.18
1205	20.46	19.91	18.75	18.51	14.76	9.98	11.24	11.4	13.78	16.89	18.25	19.43
1206	20.43	19.84	18.73	18.46	14.8	10.01	11.3	11.23	13.76	16.87	18.21	19.44
1207	20.21	19.86	18.7	18.36	14.76	10.1	11.25	11.16	13.65	16.71	17.99	19.22
1208	20.59	20.31	19.23	18.78	15	10.17	11.42	11.59	13.92	16.99	18.35	19.6
1209	20.61	20.46	19.34	18.89	15.17	10.27	11.39	11.66	13.99	16.91	18.33	19.56
1210	20.73	20.71	19.52	18.96	15.21	10.31	11.4	11.64	14.15	17.26	18.71	19.44
1211	21.06	21.02	19.69	19.06	15.26	10.38	11.47	11.64	14.32	17.92	19.15	19.62
1212	20.9	20.89	19.58	18.94	15.19	10.49	11.66	11.83	14.06	17.6	18.93	19.43
1213	20.58	20.16	18.91	18.09	14.52	9.79	10.87	10.76	13.39	17.02	18.04	18.92
1214	20.49	20.11	18.78	18.08	14.48	9.78	10.9	10.8	13.36	16.82	18.05	18.95
1215	20.68	20.37	19	18.2	14.47	9.69	10.76	10.81	13.51	16.99	18.22	19.04
1216	20.69	20.49	19.2	18.22	14.24	9.34	10.34	10.57	13.65	17.12	18.36	19.12
1217	20.71	20.39	19.25	18.3	14.16	8.98	10	10.33	13.71	17.13	18.44	19.18
1218	20.82	20.39	19.27	18.36	14.18	8.93	10.08	10.5	13.7	17.15	18.53	19.3
1219	20.87	20.41	19.31	18.36	14.15	8.79	10.09	10.64	13.74	17.15	18.59	19.37
1220	20.81	20.48	19.39	18.37	14.22	8.89	10.19	10.69	13.74	17.12	18.6	19.36
1221	20.56	20.29	19.2	18.28	14.54	9.59	10.79	10.88	13.58	16.94	18.35	19.05
1222	20.51	20.38	19.28	18.32	14.63	9.67	10.78	10.72	13.58	16.98	18.47	19.14
1223	20.43	20.22	19.23	18.28	14.67	9.74	10.96	10.81	13.58	16.78	18.28	19.01
1224	20.52	20.24	19.24	18.39	14.69	9.77	11.05	10.95	13.57	16.69	18.23	19.06
1225	20.47	20.18	19.13	18.33	14.61	9.79	11.13	11.05	13.58	16.62	18.2	19
1226	20.57	20.29	19.29	18.45	14.74	9.83	11.09	10.98	13.7	16.77	18.41	19.24
1227	20.5	20.23	19.08	18.58	14.81	9.83	11.11	11.16	13.76	16.73	18.26	19.15
1228	20.38	19.86	18.75	18.41	14.73	9.9	11.28	11.29	13.64	16.77	17.99	19.24
1229	20.41	19.83	18.65	18.44	14.71	9.98	11.26	11.18	13.68	16.89	18.19	19.47
1230	20.27	19.74	18.51	18.45	14.8	10.05	11.21	11.05	13.67	16.74	17.99	19.38
1231	20.36	19.86	18.66	18.52	14.87	10.14	11.28	11.24	13.83	16.84	18.06	19.48
1232	20.71	20.11	18.89	18.67	14.95	10.21	11.51	11.54	13.96	17.04	18.37	19.74
1233	20.71	20.24	19.08	18.85	15.18	10.3	11.49	11.69	14.02	16.98	18.35	19.68
1234	20.67	20.57	19.27	18.9	15.26	10.3	11.47	11.67	14.18	17.06	18.49	19.49
1235	21.01	21.09	19.76	19.14	15.37	10.26	11.24	11.5	14.5	17.89	19.21	19.61
1236	20.97	21.06	19.74	19.09	15.38	10.51	11.68	11.8	14.24	17.76	19.15	19.54
1237	20.59	20.34	19.02	18.12	14.17	9.41	10.74	10.76	13.36	17.07	18.21	19.04
1238	20.6	20.22	18.93	18.14	14.46	9.69	10.85	10.79	13.37	16.84	18.11	19.02
1239	20.4	20.04	18.77	18	14.47	9.76	10.88	10.77	13.32	16.75	17.97	18.87
1240	20.43	20.13	18.85	18.11	14.46	9.71	10.72	10.74	13.44	16.82	18.07	18.88
1241	20.56	20.26	19.04	18.19	14.36	9.53	10.54	10.57	13.55	16.94	18.24	18.97
1242	20.7	20.49	19.21	18.21	14.14	9.15	10.26	10.45	13.61	17.07	18.39	19.22
1243	20.87	20.68	19.45	18.36	13.93	8.45	9.65	10.26	13.7	17.29	18.66	19.55
1244	20.89	20.7	19.47	18.4	13.98	8.49	9.68	10.35	13.75	17.25	18.71	19.53
1245	20.62	20.38	19.27	18.29	14.49	9.52	10.64	10.85	13.65	16.9	18.45	19.17
1246	20.62	20.52	19.42	18.39	14.66	9.47	10.69	10.8	13.72	16.95	18.48	19.28
1247	20.53	20.27	19.28	18.42	14.7	9.66	10.95	10.9	13.66	16.83	18.22	19.13
1248	20.62	20.28	19.34	18.49	14.76	9.76	10.99	10.96	13.72	16.78	18.23	19.22
1249	20.51	20.15	19.18	18.42	14.72	9.83	11.15	11.16	13.65	16.7	18.1	19.09
1250	20.4	20.29	19.25	18.44	14.74	9.86	11.22	11.15	13.66	16.64	18.35	19.15
1251	20.38	20.26	19.27	18.49	14.78	9.87	11.25	11.22	13.64	16.68	18.32	19.07
1252	20.09	19.83	18.79	18.22	14.61	9.9	11.23	11.18	13.51	16.41	17.76	18.88
1253	20.05	19.65	18.53	18.12	14.56	9.98	11.15	11.07	13.45	16.39	17.62	18.98
1254	20.03	19.59	18.48	18.2	14.7	10.05	11.2	11.03	13.54	16.38	17.63	18.92
1255	20.11	19.7	18.53	18.3	14.77	10.14	11.29	11.17	13.59	16.44	17.75	19.1
1256	20.52	20.1	19.03	18.62	14.98	10.25	11.51	11.51	13.84	16.8	18.2	19.61
1257	20.56	20.53	19.48	18.9	15.21	10.29	11.48	11.68	13.96	16.73	18.17	19.52
1258	20.64	20.93	19.59	19.07	15.28	10.3	11.3	11.66	14.2	16.94	18.43	19.43
1259	20.93	21.2	19.84	19.21	15.26	10.05	10.95	11.5	14.58	17.66	19.23	19.52
1260	21.07	21.14	19.84	19.22	15.43	10.32	11.34	11.67	14.51	17.97	19.28	19.65
1261	20.74	20.46	19.17	18.16	14.1	9.24	10.65	10.75	13.4	17.14	18.36	19.17
1262	20.73	20.45	19.12	18.22	14.14	9.14	10.58	10.82	13.52	17.06	18.35	19.15
1263	20.51	20.16	18.88	18.12	14.4	9.55	10.81	10.82	13.41	16.81	18.08	19.09
1264	20.41	19.99	18.69	18.1	14.48	9.71	10.89	10.77	13.32	16.68	17.94	19.08
1265	20.61	20.29	19.02	18.22	14.46	9.59	10.76	10.79	13.53	16.88	18.17	19.09
1266	20.8	20.65	19.41	18.27	14.02	8.94	10.07	10.37	13.63	17.1	18.57	19.37
1267	20.95	20.77	19.47	18.35	13.87	8.33	9.5	10.05	13.83	17.32	18.69	19.7
1268	20.95	20.73	19.57	18.39	13.9	8.25	9.49	10.18	13.75	17.37	18.76	19.77
1269	20.87	20.75	19.49	18.36	14.33	9.11	10.23	10.64	13.7	17.17	18.73	19.62
1270	20.74	20.71	19.42	18.4	14.55	9.28	10.51	10.74	13.76	16.99	18.63	19.51
1271	20.69	20.54	19.34	18.46	14.69	9.46	10.73	10.78	13.73	16.88	18.48	19.49
1272	20.66	20.52	19.39	18.57	14.76	9.56	10.87	10.97	13.81	16.85	18.41	19.39
1273	20.48	20.41	19.36	18.46	14.8	9.78	11.19	11.13	13.67	16.69	18.28	19.25
1274	20.44	20.44	19.37	18.45	14.78	9.94	11.24	11.22	13.67	16.7	18.43	19.22
1275	20.45	20.56	19.45	18.5	14.77	9.92	11.25	11.22	13.66	16.73	18.54	19.27
1276	20.25	20.23	19.25	18.37	14.72	9.93	11.3	11.21	13.57	16.48	18.14	18.9
1277	20.03	19.84	18.83	18.19	14.58	9.96	11.25	11.02	13.48	16.27	17.63	18.73
1278	19.89	19.8	18.62	18.11	14.57	10.09	11.21	10.99	13.41	16.14	17.49	18.73
1279	19.95	19.87	18.71	18.11	14.64	10.12	11.34	11.16	13.4	16.15	17.49	18.77
1280	20.38	20.28	19.4	18.68	14.97	10.21	11.54	11.55	13.76	16.55	17.97	19.36
1281	20.44	20.6	19.69	18.93	15.2	10.32	11.55	11.66	13.87	16.6	18.02	19.29
1282	20.51	20.77	19.61	18.99	15.28	10.38	11.51	11.73	14.1	16.7	18.29	19.27
1283	20.6	20.86	19.6	19.04	15.41	10.37	11.37	11.59	14.42	17.36	18.97	19.35
1284	20.93	21.15	19.87	19.21	15.43	10.36	11.29	11.62	14.75	18.12	19.31	19.51
1285	20.56	20.37	19.06	18.09	14.26	9.52	10.73	10.68	13.29	16.81	18.21	19.01
1286	20.7	20.41	19.04	18.22	14.32	9.38	10.69	10.79	13.46	16.97	18.33	19.19
1287	20.7	20.25	18.96	18.25	14.39	9.47	10.72	10.86	13.51	16.96	18.23	19.29
1288	20.64	20.23	18.89	18.21	14.44	9.57	10.81	10.89	13.51	16.88	18.18	19.26
1289	20.66	20.49	19.13	18.21	14.34	9.4	10.64	10.67	13.59	16.93	18.39	19.13
1290	20.88	20.73	19.4	18.27	13.98	8.73	9.9	10.15	13.76	17.2	18.62	19.47
1291	21.13	20.84	19.61	18.42	13.77	8.05	9.24	10.07	13.97	17.46	18.82	19.86
1292	21.09	20.79	19.61	18.4	13.82	8.04	9.28	10.01	13.77	17.28	18.86	19.91
1293	21.02	20.8	19.52	18.48	14.19	8.55	9.82	10.45	13.83	17.11	18.85	19.86
1294	20.94	20.72	19.46	18.5	14.54	9.1	10.42	10.89	13.86	16.99	18.85	19.85
1295	20.88	20.69	19.38	18.59	14.68	9.13	10.51	10.98	13.85	16.92	18.8	19.7
1296	20.78	20.69	19.42	18.64	14.71	9.24	10.69	10.99	13.89	16.94	18.79	19.59
1297	20.58	20.58	19.39	18.54	14.83	9.67	11.15	11.23	13.77	16.71	18.53	19.38
1298	20.43	20.59	19.4	18.51	14.83	9.86	11.3	11.24	13.68	16.54	18.35	19.17
1299	20.59	20.74	19.57	18.51	14.84	9.95	11.26	11.28	13.73	16.63	18.55	19.35
1300	20.51	20.45	19.49	18.55	14.91	9.99	11.32	11.28	13.62	16.52	18.34	19.15
1301	20.08	19.88	19.05	18.21	14.66	9.96	11.3	11	13.47	16.24	17.65	18.78
1302	20	20.1	18.92	18.15	14.56	10.11	11.28	10.95	13.5	16.16	17.53	18.75
1303	19.82	20.18	19.01	18.05	14.56	10.18	11.32	11.07	13.33	15.99	17.37	18.59
1304	20.31	20.56	19.59	18.69	15.01	10.26	11.56	11.55	13.71	16.44	17.9	19.28
1305	20.47	20.69	19.74	18.96	15.25	10.31	11.64	11.71	13.87	16.55	18.01	19.31
1306	20.49	20.58	19.63	18.99	15.31	10.44	11.63	11.81	13.94	16.58	18.05	19.39
1307	20.5	20.45	19.33	18.9	15.3	10.48	11.73	11.79	14.18	16.95	18.43	19.34
1308	20.54	20.51	19.34	18.89	15.37	10.54	11.76	11.92	14.31	17.5	18.87	19.24
1309	20.74	20.5	19.11	18.19	14.19	9.4	10.61	10.72	13.44	17.08	18.42	19.23
1310	20.78	20.51	19.13	18.25	14.2	9.21	10.46	10.73	13.55	17.05	18.52	19.31
1311	20.87	20.55	19.17	18.31	14.09	9.07	10.32	10.73	13.62	17.04	18.56	19.34
1312	20.88	20.7	19.34	18.33	13.97	8.78	9.96	10.53	13.68	17.19	18.65	19.41
1313	20.91	20.79	19.42	18.38	13.94	8.58	9.75	10.2	13.78	17.32	18.81	19.56
1314	21.08	20.79	19.51	18.36	13.88	8.36	9.44	10.01	13.77	17.3	18.85	19.66
1315	21.2	20.93	19.61	18.37	13.74	7.95	9.15	10.07	13.89	17.46	18.89	19.95
1316	21.16	20.8	19.6	18.43	13.76	7.97	9.19	9.98	13.81	17.35	18.91	20.06
1317	21.11	20.63	19.47	18.51	14.01	8.2	9.44	10.23	13.79	17.08	18.92	19.96
1318	21.01	20.5	19.29	18.55	14.49	8.75	10.12	10.84	13.9	16.99	18.92	19.88
1319	20.89	20.54	19.23	18.57	14.62	9.02	10.44	11.01	13.9	16.87	18.95	19.68
1320	20.81	20.67	19.38	18.63	14.68	9.23	10.64	11.03	13.9	16.9	18.97	19.65
1321	20.7	20.43	19.32	18.61	14.85	9.59	11.08	11.3	13.88	16.82	18.82	19.46
1322	20.47	20.31	19.34	18.46	14.87	9.83	11.27	11.28	13.63	16.6	18.39	19.2
1323	20.56	20.68	19.6	18.55	14.91	9.82	11.2	11.29	13.77	16.58	18.54	19.4
1324	20.44	20.47	19.47	18.47	14.9	9.94	11.34	11.35	13.7	16.52	18.27	19.09
1325	20.07	20.01	19.12	18.18	14.69	10.02	11.31	11.13	13.48	16.22	17.64	18.78
1326	19.99	20.01	18.9	18.15	14.62	10.12	11.23	10.98	13.58	16.23	17.58	18.88
1327	20.07	20.29	19.07	18.3	14.7	10.15	11.36	11.14	13.55	16.18	17.6	19
1328	20.3	20.52	19.6	18.72	15.08	10.24	11.56	11.63	13.76	16.44	17.79	19.23
1329	20.44	20.61	19.77	18.99	15.3	10.37	11.6	11.71	13.99	16.54	17.95	19.28
1330	20.46	20.31	19.53	19	15.35	10.43	11.71	11.82	13.93	16.48	17.97	19.3
1331	20.47	20.35	19.37	18.9	15.4	10.5	11.8	11.9	14.21	16.85	18.15	19.22
1332	20.5	20.49	19.3	18.79	15.36	10.63	11.86	11.92	14.37	17.48	18.79	19.26
1333	19.16	18.69	17.34	16.59	12.91	7.98	9.04	8.99	12.18	15.43	17.12	18.09
1334	19.49	19.05	17.77	17.05	12.95	7.9	9.15	9.36	12.65	15.78	17.48	18.26
1335	20.11	19.77	18.34	17.53	13.11	7.93	9.23	9.96	13.41	16.57	18.36	19.05
1336	20.04	19.86	18.53	17.66	13.32	8.25	9.49	10.04	13.51	16.95	18.38	19.14
1337	20.37	20.22	18.92	17.94	13.81	8.94	10.28	10.31	13.4	17.47	18.4	19.21
1338	20.67	20.45	19.08	18.09	14.13	9.26	10.56	10.58	13.41	17.28	18.48	19.21
1339	20.62	20.43	19.06	18.04	13.86	8.96	10.26	10.49	13.4	17.06	18.42	19.21
1340	20.67	20.5	19.16	18.12	13.79	8.83	9.96	10.43	13.48	16.88	18.42	19.29
1341	20.76	20.54	19.21	18.14	13.81	8.79	9.83	10.45	13.53	16.88	18.46	19.32
1342	20.64	20.38	19.13	18.11	13.93	8.86	9.86	10.39	13.48	16.82	18.43	19.23
1343	20.71	20.41	19.15	18.27	14.04	8.86	9.9	10.37	13.62	16.91	18.6	19.38
1344	20.71	20.32	19.17	18.3	14.03	8.74	9.74	10.25	13.7	16.87	18.58	19.41
1345	20.97	20.56	19.37	18.3	13.85	8.33	9.38	10.01	13.69	17	18.74	19.78
1346	21.25	20.87	19.6	18.32	13.69	7.92	9.12	10	13.86	17.4	19.03	20.07
1347	21.14	20.67	19.49	18.32	13.82	8.26	9.37	10.07	13.86	17.26	18.97	19.96
1348	20.88	20.41	19.28	18.35	14.32	8.99	10.14	10.62	13.75	16.79	18.76	19.75
1349	20.82	20.52	19.16	18.41	14.61	9.42	10.64	10.9	13.8	16.74	18.78	19.58
1350	20.89	20.68	19.42	18.55	14.67	9.39	10.6	10.93	13.86	16.85	18.94	19.79
1351	20.71	20.34	19.37	18.59	14.79	9.47	10.89	11.19	13.93	16.78	18.94	19.54
1352	20.57	20.25	19.32	18.51	14.88	9.72	11.08	11.29	13.79	16.66	18.61	19.42
1353	20.56	20.53	19.61	18.61	14.93	9.73	11.1	11.24	13.83	16.64	18.58	19.42
1354	20.4	20.4	19.61	18.5	14.92	9.97	11.36	11.34	13.77	16.54	18.17	19.12
1355	20.17	19.94	19.25	18.25	14.7	10.03	11.33	11.18	13.56	16.28	17.71	18.91
1356	20.14	19.83	18.84	18.3	14.64	10.15	11.2	10.96	13.73	16.26	17.69	19.07
1357	19.98	19.84	18.78	18.18	14.67	10.18	11.36	11.17	13.45	16.1	17.44	18.89
1358	20.23	20.33	19.59	18.69	15.16	10.3	11.64	11.63	13.79	16.5	17.68	19.15
1359	20.3	20.3	19.62	18.88	15.27	10.34	11.59	11.7	13.85	16.32	17.77	19.1
1360	20.29	20.18	19.43	18.95	15.41	10.42	11.73	11.8	13.87	16.36	17.95	19.21
1361	20.44	20.44	19.51	18.96	15.43	10.56	11.8	11.9	14.28	16.88	18.02	19.14
1362	20.78	20.81	19.7	19.09	15.54	10.55	11.75	11.83	14.7	17.91	18.92	19.48
1363	18.95	18.5	17.21	16.61	12.8	7.9	9.07	8.9	11.96	15.22	16.89	17.79
1364	19.17	18.78	17.59	16.89	12.77	7.78	9.07	9.15	12.28	15.41	17.05	18
1365	19.76	19.39	18.09	17.22	12.88	7.83	9.07	9.76	13.03	16.13	17.87	18.66
1366	20.01	19.81	18.47	17.59	13.3	8.13	9.38	9.94	13.5	16.87	18.41	19.13
1367	20.04	19.87	18.6	17.68	13.51	8.5	9.88	10.08	13.39	17.21	18.28	19.02
1368	20.4	20.21	18.9	17.86	13.59	8.48	9.88	10.31	13.3	17.37	18.45	19.25
1369	20.3	20.13	18.83	17.86	13.45	8.34	9.59	10.14	13.3	17.13	18.37	19.2
1370	20.44	20.28	18.99	17.87	13.52	8.39	9.57	10.04	13.37	16.86	18.36	19.25
1371	20.54	20.38	19.07	18	13.68	8.71	9.64	10.19	13.37	16.66	18.34	19.22
1372	20.58	20.28	19.02	18.08	14.07	9.2	10.07	10.44	13.35	16.63	18.35	19.19
1373	20.57	20.24	19.01	18.13	14.26	9.4	10.32	10.61	13.46	16.66	18.42	19.26
1374	20.61	20.25	19.08	18.2	14.24	9.26	10.16	10.57	13.51	16.69	18.43	19.31
1375	20.78	20.42	19.22	18.26	14.11	9.1	10.01	10.29	13.66	16.73	18.58	19.62
1376	21.09	20.78	19.5	18.23	13.91	8.73	9.63	10.03	13.73	17.07	18.76	19.93
1377	20.98	20.72	19.45	18.24	14.08	9.08	10.02	10.2	13.72	17.16	18.8	19.9
1378	21.03	20.72	19.45	18.34	14.37	9.51	10.46	10.6	13.71	16.91	18.77	19.8
1379	21	20.54	19.35	18.37	14.53	9.59	10.7	10.73	13.78	16.77	18.75	19.79
1380	21.04	20.53	19.5	18.53	14.6	9.51	10.62	10.78	13.87	16.79	18.91	19.91
1381	20.71	20.31	19.38	18.56	14.8	9.66	10.84	11.1	13.91	16.69	18.86	19.64
1382	20.74	20.4	19.47	18.65	14.95	9.81	11	11.26	13.96	16.76	18.87	19.72
1383	20.72	20.66	19.71	18.72	14.96	9.78	11.02	11.29	13.99	16.75	18.82	19.76
1384	20.35	20.18	19.48	18.53	14.97	9.94	11.3	11.42	13.75	16.41	18.21	19.2
1385	20.22	19.73	19.05	18.28	14.85	10.08	11.43	11.31	13.58	16.22	17.67	18.87
1386	20.24	19.71	18.83	18.29	14.7	10.1	11.33	11.1	13.64	16.24	17.73	18.97
1387	20	19.55	18.66	18.11	14.68	10.14	11.33	11.11	13.47	16.08	17.35	18.7
1388	20.3	19.97	19.26	18.59	15	10.24	11.62	11.68	13.84	16.72	17.7	19.01
1389	20.27	19.96	19.11	18.61	15.18	10.37	11.74	11.75	13.88	16.57	17.77	19.02
1390	20.24	19.95	19	18.61	15.23	10.44	11.79	11.82	13.89	16.37	17.78	19.02
1391	20.3	20.12	19.15	18.71	15.29	10.51	11.82	11.89	14.19	16.81	17.8	18.98
1392	21.01	20.89	19.74	19.15	15.56	10.56	11.73	11.78	14.82	18.05	19.04	19.63
1393	17.93	17.47	16.43	15.68	12.41	7.62	8.84	8.29	11.23	14.26	15.84	16.81
1394	18.55	18.13	17.16	16.43	12.52	7.65	8.95	8.95	11.91	14.92	16.49	17.4
1395	19.64	19.29	18	17.18	12.83	7.79	9.03	9.74	12.99	16.07	17.83	18.54
1396	19.54	19.36	18.09	17.28	13.17	8.36	9.6	9.88	13.08	16.44	17.84	18.62
1397	19.61	19.48	18.16	17.35	13.2	8.28	9.56	9.93	13.15	16.76	18.01	18.75
1398	19.89	19.77	18.36	17.58	13.19	8.09	9.39	10.04	13.16	17.19	18.24	19.01
1399	19.97	19.81	18.48	17.66	13.25	8.08	9.27	9.93	13.26	17.24	18.3	19.1
1400	20.08	19.92	18.64	17.69	13.33	8.21	9.33	9.95	13.24	17.09	18.32	19.08
1401	20.33	20.17	18.88	17.82	13.48	8.51	9.45	9.99	13.28	16.71	18.31	19.15
1402	20.4	20.19	18.95	17.89	13.73	8.99	9.73	10.12	13.24	16.43	18.23	19.13
1403	20.45	20.19	19.04	18.02	13.85	9.07	9.82	10.2	13.43	16.48	18.38	19.22
1404	20.51	20.27	19.13	18.07	13.89	9	9.82	10.29	13.45	16.47	18.4	19.31
1405	20.64	20.39	19.18	18.12	14.03	9.16	10	10.34	13.51	16.49	18.46	19.51
1406	20.86	20.61	19.37	18.13	14.16	9.25	10.13	10.24	13.62	16.63	18.56	19.76
1407	20.85	20.71	19.39	18.2	14.37	9.59	10.55	10.51	13.63	16.69	18.54	19.76
1408	20.99	20.63	19.39	18.33	14.45	9.55	10.5	10.61	13.73	16.72	18.66	19.81
1409	21.19	20.51	19.41	18.42	14.49	9.59	10.6	10.64	13.85	16.73	18.76	19.93
1410	21.03	20.35	19.41	18.44	14.67	9.8	10.96	10.93	13.88	16.61	18.72	19.95
1411	20.76	20.22	19.26	18.42	14.8	9.87	11.09	11.15	13.88	16.62	18.6	19.74
1412	20.62	20.22	19.36	18.44	14.86	9.94	11.25	11.27	13.84	16.6	18.61	19.64
1413	20.79	20.6	19.72	18.59	14.96	9.92	11.1	11.31	14.01	16.77	18.91	19.99
1414	20.43	20.13	19.44	18.55	15.05	9.97	11.19	11.41	13.94	16.53	18.54	19.59
1415	20.37	19.82	18.81	18.34	15.01	10.08	11.44	11.42	13.67	16.33	17.79	18.96
1416	20.44	19.8	18.55	18.26	14.69	10.05	11.39	11.13	13.53	16.21	17.7	18.93
1417	20.02	19.42	18.35	18.14	14.59	10.09	11.3	11.1	13.45	16.05	17.31	18.57
1418	20.24	19.68	18.72	18.37	14.82	10.16	11.6	11.66	14.13	17.42	18.07	18.94
1419	20.43	20.06	18.84	18.39	14.91	10.3	11.68	11.68	14.73	17.92	18.86	19.59
1420	20.47	20.25	19.06	18.43	15.03	10.42	11.76	11.8	14.53	17.66	18.49	19.41
1421	20.15	19.87	18.81	18.46	15.13	10.49	11.74	11.89	14.11	16.82	17.81	18.86
1422	21.23	21.01	19.68	19.11	15.53	10.62	11.87	11.85	14.85	18.11	19.14	19.84
1423	17.45	16.99	15.92	15.08	12.05	7.46	8.43	7.93	10.94	13.92	15.25	16.45
1424	18.47	18.17	17.15	16.32	12.62	7.72	8.94	9.06	12.04	15.08	16.52	17.46
1425	19.51	19.17	17.92	17.09	12.79	7.72	9.01	9.64	12.98	16.05	17.74	18.47
1426	19.35	19.16	18.03	17.09	13.02	8.16	9.47	9.8	12.87	16.26	17.56	18.35
1427	19.57	19.41	18.13	17.34	13.06	8.11	9.42	9.92	13.06	16.75	17.94	18.63
1428	19.5	19.36	17.92	17.28	13	7.93	9.25	9.87	12.98	16.88	17.96	18.66
1429	19.51	19.36	18.01	17.34	13	8.03	9.24	9.81	12.99	16.91	17.98	18.73
1430	19.78	19.64	18.27	17.48	13.17	8.13	9.27	9.89	13.13	16.98	18.12	18.89
1431	20.24	20.01	18.74	17.73	13.36	8.34	9.39	9.98	13.29	16.81	18.35	19.11
1432	20.53	20.34	19	17.94	13.53	8.57	9.35	10.03	13.43	16.59	18.43	19.25
1433	20.49	20.29	19.22	18	13.6	8.65	9.38	10.12	13.52	16.47	18.55	19.26
1434	20.57	20.33	19.28	18.14	13.68	8.6	9.48	10.22	13.56	16.53	18.57	19.43
1435	20.63	20.42	19.32	18.16	13.73	8.65	9.55	10.2	13.58	16.44	18.53	19.52
1436	20.84	20.65	19.46	18.15	13.82	8.73	9.79	10.06	13.69	16.5	18.59	19.73
1437	20.84	20.67	19.41	18.15	14.24	9.33	10.32	10.35	13.66	16.47	18.52	19.74
1438	20.94	20.54	19.4	18.32	14.49	9.51	10.54	10.69	13.78	16.5	18.56	19.7
1439	21.03	20.55	19.4	18.31	14.63	9.72	10.92	10.93	13.81	16.48	18.53	19.82
1440	20.87	20.37	19.26	18.24	14.66	9.78	11.26	11.13	13.76	16.42	18.28	19.76
1441	20.73	20.35	19.15	18.21	14.63	9.83	11.26	11.18	13.7	16.37	18.3	19.59
1442	20.64	20.28	19.35	18.34	14.78	9.87	11.35	11.25	13.83	16.45	18.55	19.65
1443	20.83	20.49	19.69	18.45	14.85	9.99	11.29	11.27	13.99	16.73	18.95	20.03
1444	20.62	20.31	19.64	18.55	14.98	9.98	11.23	11.32	14.03	16.46	18.93	19.84
1445	20.41	19.88	18.76	18.3	14.99	10.06	11.43	11.42	13.73	16.29	17.95	19.08
1446	20.63	20	18.53	18.37	14.68	10.05	11.34	11.02	13.53	16.33	17.74	19.2
1447	20.09	19.55	18.24	18.3	14.66	10.09	11.2	11.03	13.39	15.99	17.31	18.57
1448	20.24	19.78	18.69	18.4	14.76	10.22	11.48	11.67	14.49	17.76	18.7	19.39
1449	21.19	20.46	19.18	18.39	14.91	10.31	11.72	11.51	14.93	17.65	19	20.55
1450	21.09	20.73	19.48	18.5	15.04	10.44	11.83	11.68	14.85	17.84	19.12	20.08
1451	20.16	19.91	18.93	18.53	15.2	10.49	11.87	11.97	14.3	17.09	18.21	18.83
1452	21.32	21	19.71	19.12	15.6	10.65	11.95	11.9	14.93	18.07	19.18	20.11
1453	17.02	16.43	15.3	14.41	11.4	6.92	7.91	7.4	10.44	13.4	14.64	15.94
1454	18.33	18.04	16.96	16.07	12.47	7.61	8.8	8.93	11.94	14.98	16.31	17.33
1455	19.41	19.04	17.78	16.96	12.74	7.73	9.02	9.61	12.89	15.93	17.55	18.38
1456	19.51	19.38	18.13	17.22	13.03	8.16	9.45	9.79	13.02	16.47	17.85	18.57
1457	19.62	19.45	18.2	17.34	13.03	8.01	9.36	9.89	12.98	16.78	17.95	18.69
1458	19.73	19.6	18.19	17.42	12.96	7.87	9.16	9.87	13.04	16.98	18.09	18.79
1459	19.69	19.5	18.05	17.41	12.99	7.92	9.14	9.88	13.09	17.02	18.08	18.79
1460	19.93	19.72	18.3	17.57	13.03	7.96	9.16	9.92	13.25	17.16	18.27	19
1461	20.32	20.04	18.71	17.78	13.31	8.21	9.26	9.96	13.33	16.96	18.44	19.17
1462	20.45	20.32	19.02	17.87	13.67	8.8	9.63	10.22	13.39	16.5	18.53	19.16
1463	20.37	20.24	19.09	17.98	13.9	9.09	9.89	10.45	13.39	16.39	18.53	19.07
1464	20.41	20.21	19.18	18.07	13.92	8.94	9.9	10.43	13.53	16.41	18.52	19.22
1465	20.65	20.45	19.38	18.18	13.8	8.59	9.59	10.21	13.7	16.52	18.57	19.48
1466	20.89	20.72	19.56	18.18	13.79	8.37	9.57	10.11	13.81	16.61	18.73	19.73
1467	20.87	20.69	19.52	18.24	14.12	8.95	10.1	10.34	13.77	16.52	18.65	19.8
1468	20.82	20.47	19.34	18.18	14.51	9.6	10.86	10.79	13.69	16.33	18.42	19.73
1469	20.85	20.56	19.41	18.22	14.56	9.78	11.14	10.97	13.64	16.33	18.33	19.87
1470	20.87	20.51	19.34	18.24	14.65	9.82	11.21	11.02	13.62	16.31	18.19	19.83
1471	20.75	20.42	19.28	18.16	14.64	9.8	11.3	11.08	13.66	16.25	18.23	19.58
1472	20.73	20.51	19.47	18.36	14.71	9.86	11.33	11.19	13.83	16.45	18.56	19.7
1473	20.86	20.63	19.69	18.39	14.91	9.97	11.39	11.28	14.05	16.91	19.02	20.12
1474	20.82	20.57	19.65	18.53	14.94	9.99	11.32	11.39	14.11	16.63	19.12	19.92
1475	20.19	19.75	18.71	18.26	14.98	10.05	11.48	11.37	13.59	16.16	17.93	18.88
1476	20.47	19.9	18.41	18.19	14.58	10	11.27	10.98	13.43	16.22	17.54	19.05
1477	20.23	19.69	18.33	18.34	14.62	10.08	11.11	10.94	13.39	15.88	17.34	18.75
1478	20.18	19.66	18.54	18.37	14.79	10.26	11.29	11.55	14.24	17.29	18.59	19.21
1479	20.91	20.1	18.85	18.37	14.85	10.31	11.6	11.75	14.93	18.04	19.21	20.36
1480	20.64	20.17	18.98	18.41	14.98	10.37	11.83	11.9	14.79	18.05	19.18	19.77
1481	20.18	19.82	18.86	18.63	15.28	10.56	11.96	12.07	14.45	17.16	18.56	18.9
1482	21.23	20.84	19.63	19.06	15.67	10.65	12	11.98	14.96	18.08	19.28	20.14
1483	17.36	16.75	15.52	14.52	11.36	6.59	7.73	7.46	10.68	13.73	15.04	16.31
1484	17.8	17.36	16.37	15.4	12.17	7.45	8.64	8.43	11.45	14.44	15.71	16.82
1485	18.87	18.45	17.5	16.58	12.39	7.43	8.67	9.33	12.56	15.29	16.74	17.81
1486	19.33	18.93	17.67	16.89	12.73	7.77	9.09	9.55	12.85	15.94	17.51	18.3
1487	19.8	19.62	18.38	17.38	13.1	8	9.34	9.93	13	16.88	18.11	18.78
1488	20	19.81	18.58	17.59	13.11	7.92	9.24	10.01	12.97	16.86	18.28	18.81
1489	20.09	19.9	18.46	17.55	13.04	7.96	9.16	9.96	13.3	17.14	18.32	19.08
1490	19.81	19.61	18.15	17.41	12.92	7.93	9.14	9.99	13.22	17.03	18.13	18.9
1491	19.93	19.65	18.32	17.49	13.17	8.17	9.27	9.94	13.14	16.84	18.09	18.92
1492	20.25	20.08	18.81	17.78	13.65	9.05	10.03	10.32	13.17	16.45	18.37	19.03
1493	20.25	20.17	19.04	17.92	13.95	9.32	10.29	10.53	13.33	16.24	18.37	18.85
1494	20.42	20.31	19.2	18.06	13.94	9.12	10.13	10.43	13.56	16.41	18.53	19.07
1495	20.59	20.48	19.31	18.13	14.05	8.93	10.03	10.28	13.72	16.45	18.64	19.31
1496	20.72	20.51	19.38	18.24	14.07	8.78	9.96	10.27	13.82	16.51	18.49	19.45
1497	20.84	20.55	19.43	18.29	14.18	8.87	10.19	10.49	13.84	16.54	18.5	19.71
1498	21.01	20.67	19.54	18.27	14.38	9.28	10.73	10.81	13.79	16.52	18.68	20.02
1499	21.11	20.78	19.62	18.35	14.4	9.46	10.8	10.93	13.86	16.58	18.7	20.24
1500	21.08	20.82	19.71	18.41	14.55	9.63	10.99	11.06	13.87	16.75	18.65	20.31
1501	20.81	20.73	19.6	18.4	14.73	9.82	11.26	11.15	13.81	16.46	18.58	20.05
1502	20.7	20.68	19.47	18.32	14.77	9.88	11.36	11.22	13.79	16.33	18.65	19.92
1503	20.93	20.87	19.6	18.47	14.88	9.91	11.4	11.33	14.07	16.77	19.17	20.31
1504	20.91	20.79	19.62	18.54	14.95	9.89	11.39	11.4	14.02	16.63	19.08	19.99
1505	20.02	19.69	18.81	18.27	14.99	10	11.54	11.36	13.45	15.93	17.9	18.73
1506	20.04	19.34	18.2	17.85	14.57	10.02	11.26	10.9	13.28	15.93	17.14	18.68
1507	19.81	19.05	18.06	17.84	14.44	10.09	11.15	10.8	13.22	15.54	16.84	18.27
1508	19.99	19.4	18.31	18.08	14.59	10.22	11.19	11.14	13.54	16.06	17.58	18.55
1509	20.08	19.52	18.35	18.29	14.8	10.23	11.48	11.82	14.44	17.44	18.87	19.07
1510	20.05	19.58	18.34	18.24	14.91	10.33	11.86	11.99	14.57	17.41	18.79	18.9
1511	20.13	19.75	18.64	18.52	15.37	10.54	11.93	12.15	14.55	17.07	18.56	18.94
1512	20.92	20.53	19.33	18.93	15.67	10.65	11.95	12.12	15	18	19.32	20.06
1513	20.28	20.07	18.79	17.69	13.05	7.96	9.13	9.96	13.35	17.01	18.52	19.2
1514	19.9	19.65	18.31	17.41	12.89	7.92	9.1	9.98	13.17	16.86	18.13	18.95
1515	19.65	19.39	18.1	17.33	12.96	8.05	9.21	9.96	13.01	16.65	17.87	18.72
1516	20.03	19.81	18.55	17.56	13.47	8.92	9.97	10.28	13.1	16.58	18.16	18.93
1517	20.24	20.15	18.99	17.85	13.91	9.27	10.42	10.48	13.25	16.39	18.4	18.93
1518	20.38	20.29	19.11	18.02	14.05	9.31	10.52	10.56	13.48	16.38	18.53	19
1519	20.61	20.39	19.22	18.06	14.24	9.38	10.57	10.58	13.58	16.47	18.5	19.19
1520	20.73	20.49	19.36	18.24	14.24	9.25	10.4	10.5	13.78	16.45	18.43	19.4
1521	20.77	20.48	19.45	18.33	14.2	8.9	10.27	10.57	13.91	16.48	18.46	19.9
1522	20.96	20.64	19.64	18.36	14.19	8.87	10.36	10.78	13.98	16.61	18.75	20.26
1523	21.27	20.88	19.82	18.47	14.11	8.74	10.28	10.76	14.02	16.75	18.95	20.4
1524	21.26	20.92	19.71	18.42	14.5	9.38	10.79	10.99	13.97	16.68	18.86	20.36
1525	21.01	20.93	19.61	18.53	14.69	9.62	11.07	11.16	13.9	16.51	18.84	20.23
1526	20.73	20.79	19.21	18.28	14.81	9.88	11.32	11.27	13.66	16.21	18.83	20.13
1527	20.83	20.94	19.2	18.41	14.9	9.87	11.37	11.37	13.83	16.34	19.19	20.27
1528	20.14	20.56	18.92	18.44	14.95	9.9	11.45	11.37	13.63	15.9	18.7	19.15
1529	19.85	19.68	18.6	18.15	15.02	10.03	11.49	11.24	13.21	15.65	17.64	18.44
1530	19.69	19.12	18.33	17.71	14.56	10.02	11.28	10.81	13.12	15.55	16.95	18.33
1531	19.33	19.1	18.43	17.61	14.36	10.09	11.18	10.76	13.06	15.4	16.68	17.87
1532	19.65	19.42	18.71	18.02	14.64	10.08	11.31	10.95	13.23	15.67	16.99	18.28
1533	19.89	19.39	18.4	18.21	14.95	10.22	11.67	11.56	13.45	15.8	17.25	18.52
1534	19.97	19.49	18.35	18.28	15.06	10.34	11.82	11.91	13.88	15.83	17.33	18.58
1535	19.97	19.6	18.52	18.41	15.35	10.53	11.98	12.13	14.35	16.44	17.87	18.79
1536	20.68	20.16	19.12	18.81	15.71	10.66	11.97	12.19	14.97	17.68	19.11	19.96
1537	20.42	20.18	18.92	17.74	13.09	7.87	9.05	9.98	13.37	16.96	18.58	19.32
1538	20.32	20.14	18.76	17.63	12.97	7.92	9.09	10.01	13.35	16.92	18.49	19.24
1539	20.02	19.74	18.5	17.47	12.97	7.93	9.12	9.97	13.09	16.73	18.12	18.9
1540	20.31	20.06	18.81	17.67	13.36	8.5	9.67	10.25	13.23	16.68	18.41	19.1
1541	20.56	20.43	19.21	17.97	13.68	8.88	9.99	10.41	13.5	16.72	18.69	19.31
1542	20.43	20.4	19.19	17.99	13.88	9.14	10.33	10.55	13.49	16.66	18.58	19.25
1543	20.45	20.43	19.2	18.06	14.24	9.45	10.68	10.66	13.56	16.5	18.46	19.17
1544	20.53	20.46	19.14	18.09	14.32	9.44	10.78	10.75	13.7	16.4	18.42	19.23
1545	20.43	20.11	19.12	18.12	14.42	9.45	10.87	10.85	13.75	16.32	18.15	19.42
1546	20.51	20.21	19.29	18.24	14.44	9.49	10.89	10.95	13.83	16.33	18.29	19.49
1547	20.73	20.72	19.7	18.48	14.49	9.29	10.71	10.96	13.99	16.51	18.71	19.87
1548	20.77	20.72	19.62	18.46	14.62	9.37	10.84	11.14	13.94	16.51	18.71	20.07
1549	20.79	20.71	19.4	18.43	14.78	9.53	10.89	11.23	14.01	16.69	18.9	20.15
1550	20.68	20.72	19.07	18.18	14.81	9.88	11.28	11.3	13.73	16.37	18.8	20.1
1551	20.31	20.66	18.89	18.23	14.89	9.85	11.38	11.36	13.65	16.15	18.78	19.63
1552	20.04	19.75	18.39	18.17	15.04	9.92	11.45	11.32	13.31	15.68	17.63	18.51
1553	20.12	19.56	18.3	18.18	15.1	9.97	11.49	11.16	13.24	15.7	17.05	18.46
1554	19.53	19.65	18.45	17.87	14.68	10.05	11.33	10.88	13.04	15.46	17.04	18.08
1555	19.18	19.63	18.63	17.72	14.39	10.01	11.25	10.72	12.98	15.23	16.67	17.7
1556	19.52	20.13	19.27	18.42	14.91	10.07	11.36	10.92	13.08	15.52	16.97	18.04
1557	19.88	20.25	19.55	18.91	15.35	10.32	11.81	11.57	13.37	15.51	17.13	18.16
1558	20.06	20.21	19.37	19.02	15.49	10.48	11.97	11.98	13.81	15.6	17.01	18.39
1559	19.7	19.46	18.67	18.6	15.42	10.53	12.06	12.12	14.08	15.92	17.24	18.56
1560	20.01	19.6	18.49	18.53	15.55	10.69	12.08	12.31	14.8	16.94	18.16	19.37
1561	20.44	20.15	18.92	17.83	13.21	7.87	9.12	10.18	13.39	16.82	18.68	19.31
1562	20.47	20.19	18.95	17.73	13.06	7.84	9.03	10.02	13.47	16.84	18.63	19.32
1563	20.32	20.02	18.71	17.59	13.02	7.86	9.09	10.06	13.32	16.64	18.38	19.14
1564	20.6	20.27	18.98	17.82	13.55	8.58	9.84	10.29	13.45	16.71	18.66	19.27
1565	20.5	20.29	19.07	17.85	14.03	9.26	10.45	10.49	13.42	16.78	18.7	19.34
1566	20.55	20.44	19.21	17.98	14.14	9.23	10.47	10.6	13.61	16.74	18.69	19.55
1567	20.59	20.63	19.34	18.12	14.16	9.22	10.48	10.64	13.66	16.65	18.58	19.61
1568	20.61	20.67	19.4	18.18	14.08	9	10.31	10.65	13.9	16.51	18.41	19.59
1569	20.46	20.14	19.07	18.13	14.3	9.25	10.72	10.84	13.78	16.3	18.13	19.26
1570	20.38	20.05	19.17	18.06	14.46	9.45	10.86	10.93	13.73	16.29	18.09	19.03
1571	20.36	20.49	19.41	18.24	14.56	9.52	11	11.06	13.82	16.39	18.46	19.13
1572	20.21	20.49	19.28	18.17	14.69	9.63	11.14	11.19	13.92	16.4	18.55	19.53
1573	20.34	20.52	19.32	18.07	14.74	9.78	11.26	11.23	13.98	16.63	18.83	20.08
1574	20.86	20.92	19.51	18.27	14.85	9.81	11.22	11.36	14.15	17.19	19.27	20.55
1575	20.27	20.6	19.15	18.42	14.95	9.83	11.23	11.44	14.07	16.75	19.03	20.08
1576	19.93	19.66	18.46	17.98	14.99	9.93	11.43	11.46	13.78	16.12	18.11	18.65
1577	20.01	20.33	19.12	18.38	15.09	9.77	11.4	11.52	14.26	16.77	18.33	18.85
1578	20.64	21.01	19.6	18.48	14.94	9.99	11.49	11.4	13.9	16.62	18.47	19.2
1579	19.96	20.26	18.83	17.94	14.44	10.11	11.3	10.83	12.8	15.16	17.21	17.99
1580	19.84	20.4	19.17	18.51	14.9	10.09	11.52	11.13	13.11	15.2	16.69	17.91
1581	20.3	20.74	19.78	19.11	15.49	10.34	11.9	11.87	13.79	15.58	16.89	18.3
1582	20.3	20.62	19.79	19.26	15.61	10.56	11.89	12.09	14.09	15.77	16.96	18.61
1583	19.78	19.56	19.04	19.07	15.65	10.65	12.08	12.18	14.25	16.01	17.15	18.66
1584	20.3	19.72	18.78	19.11	15.8	10.74	11.92	12.34	14.96	17.18	18.13	19.64
1585	20.43	20	18.68	17.73	13.55	8.34	9.59	10.36	13.19	16.64	18.62	19.11
1586	20.61	20.11	18.92	17.85	13.23	7.97	9.13	10.21	13.51	16.74	18.78	19.35
1587	20.4	20.04	18.78	17.69	13.11	7.9	9.16	10.07	13.46	16.65	18.49	19.2
1588	20.27	19.91	18.68	17.58	13.62	8.71	10.01	10.31	13.27	16.62	18.31	19.03
1589	20.7	20.33	19.02	17.86	14.1	9.4	10.67	10.65	13.47	17.12	18.67	19.53
1590	20.53	20.22	19.03	17.76	14.09	9.38	10.64	10.6	13.5	17	18.56	19.5
1591	20.66	20.55	19.39	18.1	14.08	9.19	10.37	10.67	13.82	17.02	18.82	19.87
1592	20.64	20.44	19.39	18.22	13.99	8.8	10.03	10.62	14.12	16.71	18.55	19.57
1593	20.58	20.08	18.95	18.15	14.28	8.99	10.37	10.77	13.99	16.46	18.42	19.18
1594	20.37	20.09	18.93	18.1	14.46	9.28	10.69	11.01	13.89	16.32	18.25	19.14
1595	20.37	20.33	19.08	18.13	14.62	9.45	10.83	11.11	13.97	16.58	18.55	19.38
1596	20.21	20.33	19.09	18.13	14.7	9.65	10.96	11.2	14.16	16.74	18.49	19.6
1597	20.54	20.65	19.51	18.22	14.8	9.8	11.16	11.27	14.45	17.48	19.09	20.18
1598	21.32	21.19	19.87	18.51	14.89	9.88	11.14	11.17	14.66	17.97	19.2	20.52
1599	21.28	21.22	19.86	18.64	14.96	9.86	10.96	11.2	14.68	17.92	19.14	20.61
1600	21.05	21.05	19.75	18.68	14.76	9.55	10.76	11.37	14.61	17.78	19.13	20.35
1601	21.43	21.25	19.97	18.84	14.7	9.2	10.75	11.37	14.62	17.84	19.3	20.61
1602	21.43	21.22	19.82	18.72	15.01	9.93	11.4	11.41	14.09	17.17	19.04	20.1
1603	20.2	20.28	18.74	17.98	14.44	10.12	11.37	10.79	12.69	15.13	17.47	17.98
1604	19.86	20.57	19.09	18.59	14.95	10.08	11.58	11.33	13.1	15.14	16.95	17.7
1605	20.42	20.8	19.55	19.18	15.54	10.46	11.81	12.11	14.11	15.84	17.39	18.47
1606	20.43	20.54	19.78	19.31	15.57	10.58	11.61	12.18	14.64	16.41	17.71	18.94
1607	19.83	19.7	19.2	19.31	15.76	10.64	11.85	12.28	14.78	16.6	17.55	18.98
1608	19.92	19.46	18.7	19.18	15.82	10.76	11.94	12.36	14.99	17.05	18.09	19.26
1609	19.92	19.63	18.43	17.35	13.33	8.47	9.62	10.13	13.17	16.83	18.09	18.89
1610	20.55	20.22	18.87	17.71	13.44	8.34	9.63	10.23	13.57	17.24	18.64	19.46
1611	20.2	19.89	18.63	17.55	13.35	8.36	9.77	10.28	13.37	16.81	18.25	19.08
1612	19.99	19.58	18.44	17.4	13.69	9.02	10.35	10.38	13.13	16.42	18.05	18.71
1613	20.69	20.1	18.95	17.77	14.09	9.25	10.55	10.59	13.47	16.9	18.59	19.34
1614	20.78	20.25	19.22	17.98	14.13	9.25	10.39	10.71	13.78	17.09	18.83	19.62
1615	20.6	20.19	19.24	18.07	14.18	9.15	10.31	10.7	14.05	17.11	18.93	19.53
1616	20.47	19.99	19.02	18.1	14.26	9.3	10.48	10.8	14.14	16.98	18.64	19.06
1617	20.52	19.89	18.7	18.03	14.42	9.43	10.78	10.9	14.12	16.72	18.3	18.94
1618	20.48	20.16	19.04	18.21	14.48	9.38	10.68	10.91	14.34	17.23	18.69	19.3
1619	20.65	20.47	19.2	18.18	14.53	9.41	10.61	10.98	14.41	17.4	18.99	19.88
1620	20.99	20.82	19.47	18.24	14.67	9.72	11.02	11.19	14.24	17.36	18.98	20.16
1621	21.1	20.83	19.42	18.09	14.73	9.89	11.38	11.4	14.27	17.61	19.09	20.19
1622	21.27	21.1	19.73	18.34	14.89	9.94	11.46	11.38	14.6	17.88	19.21	20.39
1623	21.41	21.22	19.89	18.61	14.95	9.95	11.17	11.34	14.66	17.92	19.31	20.5
1624	21.68	21.24	20.09	18.84	14.38	9.27	10.37	11.33	14.64	17.75	19.18	20.6
1625	21.57	21.39	20.04	18.98	14.34	8.94	10.41	11.45	14.64	17.76	19.42	20.67
1626	20.1	20.37	18.7	18.17	14.86	9.91	11.43	11.42	13.96	16.72	18.4	19.12
1627	19.14	19.19	17.92	17.57	14.25	9.93	11.06	10.69	12.74	15.03	16.69	17.6
1628	19.16	19.78	18.48	18.38	14.83	10.14	11.56	11.33	12.95	15	16.52	17.57
1629	19.63	20.18	19	18.95	15.3	10.36	12.02	11.95	13.62	15.32	16.69	17.88
1630	19.81	19.91	19.06	19.08	15.5	10.51	12.12	12.23	14.39	16.11	17.52	18.57
1631	19.43	19.23	18.57	18.88	15.49	10.59	12.15	12.3	14.67	16.5	17.67	18.72
1632	19.78	19.37	18.4	18.92	15.79	10.78	12.21	12.39	14.94	16.86	18.07	18.96
1633	18.75	18.33	17.42	16.56	12.39	7.58	8.96	9.88	12.87	15.64	16.96	17.59
1634	20.32	19.94	18.64	17.55	13.12	8.09	9.37	10.16	13.71	17.24	18.44	19.28
1635	20.64	20.24	18.92	17.77	13.42	8.39	9.73	10.41	13.63	17.23	18.68	19.52
1636	20.22	19.87	18.64	17.57	13.59	8.8	10.14	10.45	13.4	16.71	18.29	18.94
1637	20.23	19.79	18.66	17.6	13.8	9.06	10.31	10.56	13.43	16.54	18.25	18.95
1638	20.62	20.04	19.03	18.03	13.97	8.92	10.03	10.69	13.98	16.96	18.81	19.24
1639	20.78	20.23	19.38	18.13	14.03	8.94	10.16	10.74	14.3	17.56	19.02	19.37
1640	20.54	20.37	19.2	18.02	14.25	9.38	10.69	10.82	14.21	17.46	18.75	19.34
1641	20.34	20.08	18.75	17.84	14.2	9.48	10.87	10.84	13.85	17.01	18.47	18.96
1642	20.89	20.75	19.34	18.19	14.44	9.61	11.03	11.09	14.24	17.5	19.05	19.7
1643	21.23	20.74	19.48	18.27	14.54	9.68	10.98	11.09	14.43	17.78	18.96	20.08
1644	21.18	20.6	19.59	18.35	14.66	9.82	11.2	11.22	14.42	17.82	18.78	19.96
1645	21.35	20.74	19.72	18.46	14.74	9.9	11.25	11.35	14.62	17.91	18.77	20.08
1646	21.45	20.87	19.82	18.63	14.64	9.87	10.98	11.3	14.67	17.91	18.76	20.15
1647	21.54	21.03	19.95	18.76	14.46	9.59	10.53	11.34	14.67	17.88	18.79	20.25
1648	21.49	20.94	19.95	18.8	14.22	9.19	10.33	11.46	14.58	17.62	18.77	20.23
1649	21.62	20.86	20.01	18.8	14.28	9.17	10.58	11.52	14.63	17.31	18.8	20.31
1650	20.14	20.13	18.83	18.23	14.86	10.08	11.55	11.5	13.91	16.67	18.25	19.07
1651	18.66	18.37	17.46	17.23	14.16	9.98	11.22	10.79	12.72	14.87	16.21	17.34
1652	19.12	18.91	18.01	17.97	14.74	10.14	11.58	11.49	13.35	15.28	16.55	17.74
1653	19.36	19.59	18.58	18.65	15.19	10.33	11.9	11.87	13.78	15.51	16.67	17.97
1654	19.2	19.58	18.63	18.69	15.22	10.41	11.92	11.93	13.92	15.71	17.03	18.12
1655	19.11	18.91	18.19	18.35	15.12	10.48	11.97	12.07	14.14	15.89	17.07	18.09
1656	19.66	19.32	18.32	18.74	15.54	10.67	12.25	12.38	14.83	16.9	18.12	18.83
1657	19.69	19.37	18.28	17.28	12.74	7.69	8.93	10.26	13.7	16.46	17.89	18.62
1658	20.85	20.43	19.07	17.79	13.18	7.98	9.16	10.35	14.16	17.69	18.95	19.83
1659	21.07	20.48	19.11	18.04	13.54	8.22	9.41	10.54	14.07	17.62	19.19	19.68
1660	20.94	20.41	19.15	18.07	13.67	8.36	9.52	10.5	14.28	17.57	19.17	19.57
1661	21.05	20.72	19.44	18.07	13.71	8.56	9.69	10.56	14.38	17.73	19.22	19.88
1662	20.9	20.54	19.27	18.04	13.71	8.78	9.98	10.57	14.31	17.65	18.97	19.68
1663	19.15	18.76	17.8	16.83	12.51	7.61	8.88	10.14	13.23	15.87	17.26	18.03
1664	21.03	20.63	19.24	17.88	13.22	7.98	9.06	10.49	14.38	17.77	19.08	20.01
1665	20.51	20.1	18.81	17.72	13.38	8.24	9.42	10.43	13.93	17.45	18.71	19.29
1666	20.56	20.15	18.86	17.71	13.4	8.38	9.61	10.5	14.05	17.46	18.65	19.3
1667	20.77	20.37	18.99	17.75	13.37	8.49	9.63	10.54	14.29	17.63	18.78	19.75
1668	20.22	19.81	18.52	17.51	13.43	8.92	10.13	10.57	14.04	16.95	18.3	19.14
1669	20.1	19.68	18.4	17.39	12.86	7.84	9.03	10.45	13.91	16.78	18.23	19.04
1670	20.95	20.51	19.16	17.81	13.21	7.97	9.13	10.63	14.36	17.71	19.01	19.95
1671	20.28	19.94	18.68	17.46	13.17	8.2	9.41	10.41	13.88	17.25	18.36	19.18
1672	19.22	18.89	17.76	16.91	12.99	8.36	9.63	10.31	13.31	16.09	17.41	18.26
1673	18.87	18.57	17.52	16.8	12.87	8.47	9.73	10.47	13.11	15.61	17.07	17.84
1674	19.61	19.33	18.07	17.33	13.25	8.79	9.96	10.76	13.68	16.21	17.7	18.48
1675	20.36	19.9	18.57	17.51	12.95	7.92	9.11	10.57	14.06	17.08	18.46	19.32
1676	20.45	20.05	18.65	17.59	13.08	7.98	9.2	10.64	14.13	17.19	18.6	19.47
1677	19.15	18.75	17.61	16.79	12.62	7.79	9.08	10.19	13.17	15.93	17.28	18.07
1678	18.01	17.74	16.8	16.26	12.44	7.92	9.21	9.92	12.34	15.02	16.25	16.94
1679	18.9	18.77	17.71	17.04	13.01	8.49	9.69	10.59	13.19	15.81	17.15	17.84
1680	20.03	19.75	18.45	17.46	13.35	8.88	10.06	10.8	14.02	16.6	18.14	19.01
1681	19.91	19.37	18.22	17.23	12.83	7.93	9.15	10.62	13.8	16.61	18.12	18.8
1682	18.98	18.45	17.39	16.62	12.56	7.93	9.14	10.17	13.14	15.9	17.32	17.88
1683	17.41	16.76	15.76	15.25	11.95	7.8	8.95	8.85	11.46	14.43	15.59	16.27
1684	17.61	17.11	16.05	15.58	12.09	7.81	9.1	9.1	11.68	14.68	15.82	16.45
1685	18.68	18.35	17.31	16.62	12.82	8.44	9.75	10.42	13	15.42	16.9	17.58
1686	20.72	20.29	19.06	17.78	13.88	9.25	10.59	10.96	14.26	17.37	18.67	19.63
1687	18.13	17.47	16.62	16.15	12.3	7.79	9.01	10.15	12.75	15.44	16.58	17.07
1688	16.75	16.04	15.01	14.58	11.48	7.35	8.57	8.6	10.99	13.8	14.9	15.55
1689	16.6	15.91	14.84	14.35	11.39	7.41	8.56	8.15	10.66	13.49	14.59	15.42
1690	18.37	17.8	16.67	15.91	12.21	7.85	9.04	9.62	12.41	15.03	16.45	17.19
1691	20.21	19.81	18.5	17.39	13.36	8.76	9.96	10.76	13.97	16.94	18.3	19.18
1692	21.14	20.65	19.31	18.05	14.16	9.33	10.59	11.07	14.56	17.68	19.05	19.99
