# Supplementary material for: Roles of host and environment in shift of primary anthrax host species in Kruger National Park
Source: PLoS One. 2024 Dec 6;19(12):e0314103. doi: 10.1371/journal.pone.0314103 (PMC11623471; doi:10.1371/journal.pone.0314103)
Supplement: S1 Data — (ZIP) [file pone.0314103.s001.zip › Ochai Supplementary Data/Tmin excel/2011.xlsx]

## Sheet: 2011
UPID	2011_1	2011_2	2011_3	2011_4	2011_5	2011_6	2011_7	2011_8	2011_9	2011_10	2011_11	2011_12
1	21.52	20.34	20.86	18.27	13.73	10.05	9.54	10.65	14.44	17.39	20.15	20.66
2	21.71	20.51	21.07	18.41	13.84	10.08	9.58	10.75	14.49	17.49	20.28	20.78
3	21.83	20.62	21.12	18.4	13.86	10.23	9.77	10.8	14.5	17.5	20.3	20.87
4	21.92	20.82	21.12	18.46	13.95	10.22	9.73	10.79	14.52	17.67	20.3	20.97
5	21.65	20.71	20.91	18.45	13.9	10.07	9.45	10.6	14.4	17.67	20.02	20.8
6	21.63	20.81	21.05	18.57	13.89	10.1	9.49	10.64	14.47	17.87	20.07	20.84
7	22.02	20.99	21.29	18.81	14.03	10.27	9.65	10.82	14.75	18.12	20.34	21.06
8	22.06	21.14	21.31	18.84	14.12	10.45	9.94	11.04	14.95	18.12	20.27	21.09
9	21.91	21.04	21.18	18.72	14.08	10.47	9.89	11.13	15	17.98	20.03	20.93
10	21.76	20.88	21.1	18.75	14.05	10.43	9.79	10.99	14.82	17.86	19.88	20.75
11	21.79	20.95	21.38	19	14.16	10.45	9.83	10.94	14.73	17.83	20.26	20.8
12	21.51	20.71	21.23	18.96	14.25	10.38	9.65	10.75	14.37	16.97	20.06	20.54
13	21.43	20.56	21.12	18.92	14.26	10.38	9.66	10.71	14.2	16.74	19.81	20.47
14	21.52	20.72	21.28	19.07	14.32	10.42	9.74	10.89	14.41	16.88	19.92	20.6
15	21.62	20.72	21.36	19.25	14.42	10.45	9.79	11.1	14.64	17.09	20.09	20.71
16	22.1	21.13	21.47	19.13	14.66	10.97	10.21	11.72	15.32	17.96	20.48	21.09
17	22.24	21.27	21.12	18.74	14.84	11.28	10.55	11.95	15.53	18.18	20.48	21.27
18	21.95	20.88	21.32	19	14.89	11.39	10.63	12.13	15.48	17.61	20.33	21.07
19	21.61	20.47	21.03	18.44	13.89	9.89	9.29	10.61	14.55	17.39	20.36	20.87
20	21.56	20.47	21.05	18.47	13.9	10.07	9.56	10.65	14.54	17.4	20.27	20.76
21	21.85	20.67	21.28	18.61	13.98	10.3	9.73	10.81	14.64	17.52	20.47	20.93
22	22	20.88	21.3	18.64	14.07	10.3	9.79	10.82	14.67	17.71	20.49	21.07
23	21.86	20.91	21.03	18.53	14.06	10.3	9.71	10.84	14.68	18.05	20.28	21
24	21.76	20.85	20.97	18.51	14.04	10.34	9.74	10.9	14.83	17.99	20.13	20.87
25	21.96	21.05	21.14	18.77	14.07	10.38	9.84	10.97	14.89	18.04	20.3	21
26	22.17	21.27	21.41	18.95	14.18	10.52	9.94	11.16	15.06	18.26	20.53	21.25
27	22.18	21.24	21.7	19.09	14.29	10.54	9.94	11.31	15.2	18.45	20.72	21.26
28	22.01	21.01	21.63	19.23	14.33	10.62	9.92	11.31	15.19	18.27	20.83	21.06
29	22.01	21.11	21.65	19.26	14.33	10.57	9.94	11.31	15.14	18.15	20.67	20.95
30	21.82	20.98	21.54	19.21	14.38	10.64	9.95	11.27	14.92	17.66	20.44	20.81
31	21.69	20.78	21.29	19.21	14.42	10.66	9.89	11.12	14.76	17.35	20.24	20.74
32	21.43	20.53	21.06	19.03	14.36	10.48	9.78	10.86	14.34	16.75	19.84	20.43
33	21.34	20.5	21.17	19.12	14.35	10.45	9.68	10.92	14.43	16.85	19.82	20.37
34	21.95	21.13	21.19	18.84	14.51	10.8	10.11	11.61	15.22	17.85	20.18	21.05
35	22.22	21.31	20.98	18.48	14.73	11.12	10.54	11.75	15.17	17.79	20.27	21.24
36	22.24	21.34	21.15	18.68	14.87	11.15	10.56	12.07	15.54	18.11	20.42	21.34
37	21.39	20.34	20.92	18.25	13.78	9.74	9.13	10.31	14.24	16.97	19.96	20.63
38	21.45	20.29	20.98	18.42	13.91	10.11	9.54	10.57	14.4	17.07	20.03	20.58
39	21.73	20.61	20.99	18.29	13.89	10.36	9.85	10.78	14.47	17.43	20.16	20.76
40	21.73	20.67	20.83	18.3	13.92	10.4	9.92	10.86	14.55	17.65	20.14	20.8
41	21.72	20.63	20.72	18.2	13.99	10.44	9.95	10.96	14.67	17.93	20.16	20.85
42	21.98	20.99	21.08	18.56	14.1	10.46	9.92	11.01	14.86	18.02	20.46	21.07
43	22	21.03	21.46	18.96	14.25	10.42	9.86	10.92	14.77	17.62	20.51	20.98
44	22.16	21.17	21.66	19.15	14.33	10.52	9.87	11.02	14.97	17.82	20.67	21.1
45	22.22	21.11	21.65	19.22	14.31	10.47	9.84	10.98	14.96	18.03	20.77	21.09
46	22.01	21	21.58	19.22	14.35	10.39	9.74	10.94	14.77	17.64	20.51	20.91
47	22.3	21.51	21.61	19.11	14.39	10.55	9.88	11.27	15.19	18.28	20.67	21.35
48	22.27	21.55	21.6	18.92	14.37	10.54	9.81	11.31	15.16	18.17	20.67	21.42
49	22.23	21.62	21.75	18.77	14.37	10.49	9.88	11.32	15.11	18.03	20.79	21.34
50	21.66	20.98	21.5	19.1	14.35	10.6	9.87	11.35	15.06	17.83	20.34	20.7
51	21.46	20.6	21.31	19.32	14.39	10.55	9.91	11.21	14.72	17.12	20.02	20.49
52	21.85	21.03	21.42	18.98	14.42	10.69	9.97	11.52	15.11	17.72	20.12	20.89
53	22.14	21.36	21.11	18.51	14.62	10.91	10.26	11.77	15.02	17.41	20.1	21.01
54	22.18	21.06	20.87	18.35	14.66	10.68	10.27	11.66	15.11	17.56	20.2	21.02
55	21.64	20.7	21.09	18.28	13.8	9.8	9.13	10.25	14.18	16.86	19.88	20.71
56	21.49	20.4	21.04	18.44	13.98	10.15	9.56	10.48	14.31	16.99	19.99	20.65
57	21.62	20.47	21.11	18.47	13.97	10.42	9.83	10.74	14.46	17.14	20.1	20.66
58	21.59	20.61	20.93	18.28	13.91	10.46	9.96	10.8	14.51	17.44	20	20.73
59	21.35	20.4	20.61	18.2	13.98	10.45	9.95	10.88	14.56	17.8	19.86	20.55
60	21.68	20.79	21.03	18.65	14.11	10.41	9.8	10.82	14.6	17.74	20.11	20.81
61	21.76	20.73	21.43	18.88	14.14	10.15	9.46	10.58	14.45	17.15	20.31	20.82
62	21.84	20.83	21.45	18.96	14.19	10.22	9.44	10.6	14.48	17.11	20.36	20.78
63	21.82	20.84	21.42	18.94	14.13	10.13	9.38	10.52	14.43	17.17	20.34	20.66
64	21.85	20.91	21.51	19.03	14.18	10.01	9.24	10.52	14.51	17.38	20.33	20.79
65	21.84	20.97	21.42	19.09	14.19	10.1	9.36	10.65	14.67	17.64	20.45	20.81
66	21.83	20.96	21.43	19.31	14.4	10.41	9.63	10.86	14.75	17.48	20.39	20.89
67	22.05	21.23	21.65	19.37	14.41	10.54	9.81	11.26	15.17	18.08	20.55	21.11
68	22.23	21.62	21.73	18.82	14.37	10.57	9.84	11.47	15.29	18.65	20.68	21.25
69	21.77	21.05	21.53	19.2	14.36	10.57	9.88	11.35	15.15	17.97	20.33	20.83
70	21.72	20.9	21.4	19.2	14.46	10.55	9.86	11.31	15.07	17.72	20.12	20.84
71	22	21.31	21.18	18.68	14.42	10.69	9.99	11.71	14.9	17.23	19.82	20.85
72	22.08	21.1	21.01	18.44	14.61	10.89	10.21	11.71	15.01	17.34	19.96	20.79
73	21.63	20.75	21.19	18.26	13.59	9.54	8.9	10.17	14.1	16.78	19.81	20.61
74	21.4	20.42	20.99	18.36	13.89	9.96	9.28	10.44	14.28	16.85	19.92	20.59
75	21.65	20.46	21.21	18.57	14.06	10.36	9.69	10.7	14.52	17.28	20.18	20.73
76	21.75	20.62	21.21	18.6	14.05	10.42	9.76	10.82	14.54	17.52	20.2	20.78
77	21.71	20.77	21.22	18.61	14.12	10.4	9.87	10.91	14.67	17.87	19.99	20.8
78	21.89	20.89	21.36	18.84	14.2	10.38	9.79	10.87	14.77	18.05	20.2	21.01
79	21.89	20.8	21.46	18.94	14.18	10.26	9.57	10.7	14.59	17.7	20.48	21.03
80	21.87	20.83	21.47	18.93	14.17	10.17	9.45	10.6	14.56	17.52	20.59	20.96
81	21.79	20.77	21.39	18.85	14.12	10.04	9.29	10.49	14.47	17.46	20.56	20.77
82	21.71	20.64	21.27	18.77	13.96	9.91	9.12	10.41	14.47	17.67	20.42	20.7
83	21.7	20.74	21.25	18.91	14.08	9.83	9.05	10.4	14.56	17.69	20.6	20.75
84	21.8	20.82	21.34	19.16	14.28	10.18	9.32	10.51	14.57	17.36	20.43	20.83
85	21.86	20.95	21.47	19.37	14.42	10.4	9.65	10.75	14.65	17.29	20.43	20.88
86	22.2	21.46	21.81	19.39	14.43	10.51	9.72	11.17	15.17	18.26	20.7	21.3
87	22.17	21.58	21.9	19.39	14.41	10.55	9.78	11.39	15.35	18.58	20.89	21.42
88	22.09	21.31	21.85	19.31	14.46	10.61	9.83	11.63	15.22	18.17	20.81	21.3
89	22.07	21.1	21.85	19.25	14.52	10.74	9.96	11.76	15.15	17.84	20.63	21.42
90	22.08	21.05	21.72	19.4	14.61	10.87	10.04	11.87	15.33	18.1	20.61	21.39
91	21.48	20.43	21.11	18.39	13.93	9.95	9.34	10.54	14.41	17.17	20.11	20.65
92	21.56	20.54	21.19	18.46	13.99	10.06	9.42	10.64	14.51	17.26	20.19	20.72
93	21.65	20.47	21.23	18.56	13.99	10.11	9.4	10.69	14.51	17.29	20.29	20.73
94	21.66	20.53	21.24	18.6	14.07	10.19	9.52	10.7	14.56	17.35	20.3	20.7
95	21.82	20.6	21.37	18.77	14.22	10.45	9.78	10.81	14.69	17.7	20.4	20.8
96	21.92	20.65	21.37	18.87	14.25	10.49	9.84	10.84	14.72	17.9	20.34	20.93
97	21.85	20.75	21.4	18.88	14.19	10.25	9.64	10.72	14.6	18.03	20.22	20.92
98	21.84	20.76	21.33	18.78	14.13	10.12	9.4	10.63	14.58	18.03	20.07	20.9
99	21.84	20.75	21.31	18.75	14.07	10.03	9.24	10.53	14.54	17.99	20.05	20.78
100	21.74	20.56	21.2	18.81	14.09	10.06	9.28	10.41	14.35	17.43	20.41	20.57
101	21.31	20.34	20.97	18.65	13.92	9.88	9.04	10.2	14.02	16.62	19.98	20.24
102	21.45	20.5	21.05	18.74	13.95	9.75	8.8	10.12	14.05	16.58	19.95	20.39
103	21.6	20.7	21.17	18.81	13.98	9.74	8.86	10.09	14.04	16.6	19.92	20.5
104	21.74	21.1	21.42	19	14.03	9.83	9.03	10.32	14.34	17.37	20.17	20.85
105	21.71	21.08	21.29	19.13	14.19	10.1	9.34	10.79	14.93	17.92	20.07	20.83
106	21.93	21.31	21.38	19.21	14.39	10.41	9.69	11.2	15.04	17.71	20.25	21.06
107	21.84	21.15	21.73	19.44	14.57	10.64	9.88	11.42	15.26	18.15	20.63	21.34
108	21.88	20.91	21.63	19.41	14.69	10.71	9.94	11.46	15.35	18.35	20.55	21.11
109	21.5	20.37	21.13	18.43	13.96	10.02	9.46	10.63	14.43	17.4	20.09	20.64
110	21.54	20.39	21.18	18.44	13.93	9.93	9.31	10.6	14.46	17.4	20.15	20.63
111	21.52	20.25	21.1	18.38	13.86	9.85	9.2	10.52	14.34	17.23	19.98	20.51
112	21.55	20.36	21.21	18.51	14	10.02	9.31	10.58	14.38	17.14	20.11	20.61
113	21.65	20.45	21.31	18.62	14.16	10.22	9.5	10.66	14.49	17.22	20.22	20.62
114	21.72	20.49	21.3	18.74	14.16	10.24	9.6	10.66	14.54	17.48	20.34	20.7
115	21.64	20.51	21.23	18.72	14.19	10.15	9.44	10.59	14.45	17.43	20.32	20.67
116	21.68	20.67	21.33	18.77	14.26	10.22	9.49	10.57	14.38	17.4	20.42	20.78
117	21.61	20.68	21.25	18.65	14.08	10.07	9.35	10.44	14.27	17.48	20.04	20.59
118	21.51	20.55	21.14	18.69	14.02	9.97	9.16	10.37	14.16	17.12	20.02	20.41
119	21.16	20.2	20.94	18.52	13.92	9.82	9	10.13	13.92	16.3	19.54	20.18
120	21.15	20.37	20.96	18.57	13.87	9.73	8.87	10.04	13.78	16.14	19.43	20.07
121	21.43	20.66	21.01	18.63	13.99	9.89	9.17	10.34	14.16	16.99	19.73	20.41
122	20.89	20.09	20.35	18.17	14.13	10.3	9.61	10.86	14.57	17.4	19.55	20.3
123	21.19	20.18	20.32	18.03	14.15	10.41	9.76	11.14	14.68	17.31	19.63	20.32
124	21.95	20.92	20.73	18.5	14.28	10.46	9.72	11.3	14.85	17.48	20.02	20.69
125	21.72	21.02	20.97	18.85	14.36	10.49	9.82	11.29	14.85	17.22	19.83	20.71
126	21.71	21.07	21.25	19.14	14.53	10.58	9.87	11.36	15.08	17.59	20.15	21.04
127	21.29	20.2	21.09	18.3	13.68	9.73	9.11	10.44	14.31	17.36	19.83	20.51
128	21.49	20.31	21.13	18.41	13.79	9.8	9.16	10.5	14.35	17.48	19.8	20.63
129	21.29	20.15	20.98	18.29	13.85	9.88	9.27	10.51	14.25	17.23	19.42	20.32
130	21.43	20.27	21.08	18.4	13.95	10.07	9.34	10.54	14.27	17.17	19.63	20.39
131	21.57	20.41	21.25	18.6	14.11	10.18	9.46	10.61	14.41	17.27	20.07	20.52
132	21.48	20.42	21.23	18.62	14.11	10.22	9.51	10.57	14.42	17.26	20.06	20.4
133	21.24	20.23	21.05	18.44	14.02	10.08	9.3	10.44	14.15	16.83	19.77	20.23
134	21.35	20.39	21.15	18.62	14.05	10.13	9.36	10.43	14.12	16.77	19.83	20.41
135	21.65	20.71	21.4	18.82	14.19	10.23	9.47	10.45	14.2	16.93	20.12	20.61
136	21.35	20.59	21.12	18.58	13.98	10.07	9.3	10.35	14.04	16.86	19.78	20.39
137	21.13	20.21	21.03	18.57	13.99	9.94	9.14	10.13	13.78	16.13	19.39	20.07
138	21.16	20.39	20.85	18.38	14.06	10.16	9.46	10.35	13.86	16.1	19.25	19.99
139	20.77	19.69	20.01	17.59	13.92	10.44	9.73	11.01	14.37	17.11	19.42	20.11
140	20.6	19.57	19.9	17.41	13.89	10.3	9.63	11.03	14.28	16.76	19.25	19.82
141	21.06	20.02	20.16	17.77	14.03	10.35	9.61	11.15	14.38	16.89	19.51	20.07
142	21.39	20.17	20.28	17.89	14.03	10.41	9.65	11.29	14.42	16.72	19.37	20.03
143	21.62	20.31	20.39	18.02	14.06	10.4	9.69	11.35	14.38	16.67	19.42	20.11
144	21.92	20.64	20.79	18.49	14.31	10.55	9.72	11.49	14.67	17.09	19.91	20.68
145	20.59	19.35	20.29	17.6	13.62	10.03	9.62	10.58	13.96	16.38	18.65	19.46
146	20.8	19.73	20.6	17.9	13.81	10.05	9.56	10.65	14.19	16.67	18.96	19.76
147	20.69	19.68	20.46	17.88	13.78	10.01	9.46	10.49	14.08	16.67	18.8	19.68
148	21.21	20.19	20.96	18.26	13.93	10.12	9.44	10.54	14.21	17.16	19.17	20.25
149	21.21	20.24	20.96	18.3	13.94	10.04	9.4	10.49	14.24	17.16	19.23	20.26
150	21.54	20.52	21.25	18.58	14.1	10.19	9.51	10.59	14.42	17.48	19.64	20.51
151	21.34	20.38	21.05	18.47	14.11	10.38	9.67	10.67	14.3	17.27	19.54	20.42
152	21.48	20.51	21.11	18.42	14.14	10.57	9.91	10.78	14.43	17.32	19.7	20.52
153	21.66	20.83	21.46	18.79	14.24	10.62	9.94	10.66	14.34	17.15	20.22	20.7
154	21.56	20.73	21.17	18.54	14.19	10.54	9.87	10.61	14.18	17.03	19.92	20.55
155	21.11	20.38	21.21	18.56	14.13	10.4	9.65	10.28	13.78	16.07	19.37	20
156	21.13	20.45	20.8	18.02	14.02	10.45	9.78	10.44	13.8	15.93	19.21	19.96
157	20.8	19.72	20.02	17.48	13.81	10.41	9.76	11.01	14.37	16.92	19.37	20.09
158	20.49	19.37	19.88	17.35	13.75	10.21	9.66	11.11	14.28	16.82	19.02	19.65
159	20.72	19.58	20.02	17.51	13.85	10.33	9.66	11.18	14.26	16.59	19.04	19.7
160	21.04	19.81	20.18	17.65	13.94	10.39	9.67	11.23	14.31	16.47	19.08	19.73
161	21.51	19.91	20.35	17.82	14.04	10.42	9.66	11.3	14.37	16.61	19.34	20
162	21.79	20.12	20.51	18.1	14.13	10.48	9.73	11.46	14.62	16.88	19.56	20.2
163	20.12	19.01	19.88	17.05	13.44	10.15	9.86	10.72	13.97	16.19	18.52	19.11
164	20.05	18.92	19.75	17.01	13.42	10.19	9.86	10.75	13.86	16.05	18.38	19.06
165	20.14	19.06	19.87	17.23	13.56	10.3	10.01	10.86	13.99	16.19	18.52	19.15
166	20.18	19.17	19.97	17.4	13.73	10.45	9.97	10.81	14.04	16.23	18.55	19.28
167	20.8	19.75	20.5	17.97	14.02	10.59	10.08	11.04	14.48	16.85	19.26	19.93
168	20.9	19.84	20.49	18.1	14.1	10.7	10.25	11.14	14.53	17.07	19.28	20.18
169	21.01	19.92	20.44	17.97	14.05	10.81	10.28	11.16	14.52	17.17	19.23	20.33
170	21.51	20.44	20.89	18.09	14.11	10.84	10.29	11.28	14.62	17.58	19.62	20.65
171	21.64	20.75	21.23	18.25	14.11	10.71	10.11	11.14	14.56	17.56	19.9	20.63
172	21.56	20.66	20.97	18.06	14.07	10.57	10.01	10.88	14.36	17.06	19.87	20.51
173	21.36	20.64	20.98	17.9	14.04	10.42	9.9	10.56	13.95	16.22	19.65	20.11
174	21.32	20.55	20.81	17.76	13.9	10.3	9.81	10.68	14.01	16.09	19.5	20.02
175	21.2	20.15	20.33	17.61	13.83	10.29	9.75	10.95	14.38	16.73	19.58	20.29
176	20.41	19.38	19.9	17.42	13.72	10.23	9.68	11.15	14.34	16.92	18.98	19.73
177	20.28	19.12	19.69	17.27	13.64	10.1	9.59	11.08	14.12	16.26	18.73	19.32
178	20.27	18.98	19.6	17.16	13.63	10.11	9.59	11.02	13.98	15.94	18.56	19.09
179	20.49	19.02	19.68	17.33	13.73	10.21	9.59	11.09	14	15.98	18.72	19.19
180	20.83	19.21	19.91	17.66	13.9	10.44	9.66	11.27	14.19	16.18	18.91	19.38
181	19.48	18.45	19.37	16.5	12.92	9.54	9.32	10.27	13.44	15.74	17.89	18.45
182	19.56	18.54	19.5	16.6	13.09	9.72	9.48	10.43	13.6	15.81	17.91	18.5
183	19.48	18.52	19.47	16.6	13.13	9.87	9.64	10.47	13.53	15.69	17.82	18.43
184	19.99	19.07	19.89	17.09	13.52	10.34	10.07	10.93	14.06	16.14	18.44	19.01
185	20.17	19.23	20.01	17.27	13.76	10.54	10.24	11.14	14.24	16.35	18.76	19.29
186	20.08	19.14	19.92	17.39	13.77	10.61	10.32	11.19	14.26	16.37	18.72	19.37
187	20.38	19.33	20.08	17.62	13.94	10.86	10.45	11.31	14.38	16.64	19.01	19.78
188	20.65	19.61	20.29	17.71	14.01	10.79	10.31	11.33	14.46	16.91	19.14	20.12
189	20.99	20	20.49	17.71	13.87	10.31	9.75	11.23	14.57	17.16	19.4	20.37
190	21.36	20.24	20.59	17.69	13.8	9.89	9.58	11.19	14.62	17.46	19.5	20.58
191	21.54	20.21	20.42	17.55	13.74	9.75	9.51	11.1	14.22	16.75	19.69	20.4
192	21.5	20.16	20.37	17.51	13.68	9.68	9.5	11.06	14.2	16.61	19.75	20.35
193	21.39	20.13	20.37	17.64	13.77	9.87	9.59	10.99	14.36	16.85	19.63	20.46
194	20.56	19.46	19.93	17.5	13.68	10.07	9.58	11.06	14.37	17.06	19	19.87
195	20.08	18.89	19.58	17.14	13.54	9.84	9.48	11.06	14.12	16.19	18.59	19.1
196	19.71	18.51	19.32	16.79	13.33	9.56	9.23	10.48	13.56	15.59	18.01	18.51
197	19.65	18.33	19.21	16.74	13.24	9.44	9.04	10.25	13.35	15.43	17.92	18.33
198	19.88	18.42	19.28	16.91	13.35	9.56	9.2	10.43	13.47	15.48	18.05	18.46
199	18.84	17.8	19.01	16.22	12.64	9.19	8.98	9.91	13.08	15.23	17.34	17.91
200	19.1	18.18	19.35	16.48	12.95	9.6	9.31	10.26	13.42	15.55	17.7	18.18
201	19.72	18.91	19.86	16.89	13.36	10.01	9.71	10.74	13.87	16.08	18.33	18.75
202	20.14	19.34	20.1	17.19	13.57	10.15	9.83	10.97	14.25	16.35	18.72	19.16
203	20.22	19.26	20.06	17.18	13.68	10.39	10.11	11.15	14.33	16.43	18.78	19.33
204	20.11	19.13	19.92	17.24	13.79	10.71	10.24	11.03	14.24	16.36	18.74	19.32
205	20.33	19.29	20.06	17.3	13.8	10.65	10.23	11.25	14.42	16.52	18.96	19.64
206	20.48	19.52	20.18	17.35	13.76	10.2	9.79	11.14	14.49	16.68	19.37	19.9
207	20.65	19.61	20.25	17.32	13.62	9.78	9.44	10.91	14.38	16.74	19.35	20.04
208	21.17	20.01	20.33	17.43	13.58	9.63	9.29	10.94	14.51	17.23	19.48	20.49
209	21.53	20.1	20.26	17.42	13.58	9.55	9.3	11.14	14.49	17.34	19.63	20.65
210	21.37	19.99	20.2	17.38	13.58	9.55	9.3	11.15	14.4	17.12	19.67	20.63
211	21.3	20.03	20.25	17.53	13.67	9.66	9.41	11.1	14.44	17.16	19.53	20.47
212	20.74	19.62	20.04	17.55	13.68	9.83	9.41	11.12	14.42	17.24	19.12	20.05
213	20.2	19.01	19.74	17.18	13.55	9.76	9.39	11.06	14.21	16.43	18.81	19.35
214	19.76	18.54	19.45	16.88	13.34	9.4	9.14	10.49	13.63	15.74	18.14	18.64
215	19.55	18.24	19.23	16.68	13.2	9.27	8.83	10.08	13.37	15.4	17.91	18.29
216	19.77	18.33	19.29	16.81	13.31	9.37	8.89	10.18	13.36	15.45	18	18.4
217	19.27	18.18	19.39	16.5	12.79	9.3	9.1	10.07	13.38	15.59	17.72	18.25
218	19.82	18.89	19.91	16.94	13.24	9.72	9.51	10.58	13.94	16.13	18.37	18.86
219	20.4	19.45	20.3	17.34	13.61	10.12	9.92	11.04	14.37	16.69	19.04	19.61
220	20.66	19.68	20.45	17.47	13.73	10.22	10.02	11.12	14.45	16.9	19.29	19.9
221	20.56	19.56	20.3	17.33	13.67	10.27	10.05	11.07	14.37	16.98	19.25	19.91
222	20.5	19.55	20.27	17.34	13.77	10.5	10.06	11.07	14.41	16.98	19.24	19.99
223	20.53	19.59	20.27	17.32	13.67	10.17	9.86	11.22	14.53	16.87	19.27	19.99
224	20.54	19.58	20.26	17.29	13.53	9.78	9.49	11.09	14.48	16.82	19.33	20.01
225	20.71	19.75	20.31	17.33	13.56	9.67	9.37	10.94	14.38	16.82	19.36	20.04
226	20.86	19.9	20.33	17.4	13.53	9.65	9.3	10.93	14.36	16.98	19.3	20.25
227	21.37	20.27	20.4	17.5	13.58	9.58	9.3	11.04	14.54	17.35	19.6	20.59
228	21.47	20.23	20.34	17.42	13.53	9.51	9.22	11.08	14.46	17.23	19.79	20.63
229	21.47	20.4	20.41	17.53	13.57	9.55	9.28	11.08	14.2	16.8	19.71	20.59
230	21.08	20.24	20.29	17.54	13.59	9.58	9.25	11.04	14.25	16.99	19.42	20.32
231	20.61	19.6	19.98	17.33	13.51	9.56	9.27	11.07	14.39	16.98	19.1	19.84
232	20.29	19.06	19.77	17.14	13.48	9.47	9.27	10.87	14.13	16.3	18.71	19.26
233	20.05	18.74	19.55	17	13.34	9.4	9.16	10.62	13.77	15.87	18.36	18.82
234	20.02	18.6	19.53	16.94	13.34	9.39	9.02	10.35	13.53	15.73	18.18	18.63
235	20.51	19.41	20.28	17.29	13.39	9.63	9.52	10.78	14.36	16.7	19.07	19.52
236	20.62	19.52	20.36	17.31	13.47	9.82	9.68	10.95	14.32	16.79	19.22	19.85
237	21.15	19.96	20.67	17.65	13.71	10.12	9.96	10.96	14.3	17.14	19.5	20.4
238	21.37	20.28	20.87	17.79	13.77	10.25	10.03	10.83	14.19	17.24	19.73	20.52
239	21.16	20.02	20.68	17.59	13.67	10.05	9.85	10.98	14.23	17.15	19.76	20.44
240	20.72	19.72	20.42	17.32	13.55	9.86	9.59	11.16	14.33	17.21	19.44	20.35
241	20.68	19.74	20.32	17.29	13.57	9.72	9.54	11.12	14.46	17	19.28	20.17
242	20.78	19.88	20.42	17.4	13.54	9.63	9.35	11.12	14.52	17.1	19.39	20.26
243	20.9	20.03	20.51	17.4	13.55	9.63	9.4	11.13	14.54	17.07	19.42	20.21
244	20.81	19.99	20.47	17.45	13.58	9.64	9.33	11.04	14.45	16.84	19.32	20.16
245	21.09	20.33	20.6	17.59	13.59	9.53	9.27	11.01	14.5	16.98	19.43	20.45
246	21.56	20.5	20.72	17.58	13.57	9.48	9.19	11.04	14.49	17.28	19.81	20.66
247	21.61	20.65	20.84	17.6	13.55	9.46	9.21	11	13.88	16.35	19.67	20.5
248	21.49	20.58	20.68	17.51	13.49	9.4	9.15	10.87	13.79	16.24	19.63	20.45
249	21.29	20.52	20.38	17.42	13.5	9.36	9.13	10.98	14.09	16.89	19.63	20.29
250	21.12	20.06	20.24	17.45	13.55	9.55	9.13	10.95	14.32	17.16	19.38	20
251	20.58	19.31	19.92	17.32	13.51	9.66	9.16	10.99	14.25	16.61	18.95	19.49
252	20.08	18.63	19.49	17	13.39	9.36	9.13	10.63	13.72	15.85	18.3	18.74
253	20.51	19.43	20.39	17.35	13.36	9.65	9.47	10.77	14.29	16.7	19.17	19.67
254	20.84	19.57	20.44	17.38	13.54	9.8	9.63	10.98	14.28	16.9	19.3	20.16
255	21.37	20.23	20.88	17.64	13.73	10.07	9.87	10.95	14.33	17.2	19.69	20.59
256	21.57	20.46	21.19	17.83	13.81	10.17	9.83	10.9	14.33	17.29	19.89	20.58
257	21.46	20.32	20.98	17.65	13.65	9.86	9.59	11.03	14.33	17.33	19.84	20.6
258	21.03	19.98	20.64	17.44	13.57	9.7	9.41	11.1	14.48	17.33	19.65	20.51
259	21.04	20.02	20.62	17.43	13.6	9.68	9.4	11.16	14.54	17.23	19.64	20.46
260	21	20.11	20.6	17.46	13.54	9.58	9.35	11.13	14.54	17.19	19.6	20.5
261	20.83	20.03	20.55	17.44	13.53	9.53	9.25	11.04	14.56	17.02	19.49	20.3
262	20.82	20.08	20.53	17.48	13.54	9.46	9.22	10.95	14.4	16.78	19.37	20.17
263	21	20.22	20.57	17.54	13.59	9.44	9.2	11	14.43	16.79	19.37	20.27
264	21.42	20.53	20.82	17.64	13.56	9.39	9.13	11.03	14.52	17.25	19.56	20.52
265	21.6	20.59	21.09	17.68	13.5	9.34	9.07	10.87	13.97	16.58	19.68	20.45
266	21.62	20.61	20.94	17.61	13.43	9.31	9.06	10.72	13.73	16.16	19.58	20.36
267	21.5	20.58	20.64	17.56	13.5	9.25	9.06	10.91	13.8	16.48	19.72	20.52
268	21.56	20.56	20.66	17.6	13.53	9.52	9.05	10.49	13.91	16.85	19.76	20.48
269	21.1	19.98	20.31	17.5	13.62	9.9	9.15	10.55	14.2	17.03	19.23	20.02
270	20.32	18.89	19.72	17.15	13.39	9.35	9.06	10.86	13.96	16.06	18.5	19.1
271	20.77	19.54	20.53	17.43	13.49	9.71	9.51	10.88	14.28	16.8	19.25	20.02
272	21.13	19.83	20.67	17.48	13.59	9.96	9.74	10.86	14.25	17.01	19.52	20.34
273	21.52	20.28	21.04	17.7	13.83	10.3	9.92	10.67	14.17	17.12	19.75	20.51
274	21.52	20.29	21.1	17.76	13.73	10.23	9.87	10.73	14.15	17.16	19.73	20.52
275	21.43	20.1	20.85	17.65	13.63	9.8	9.56	10.98	14.32	17.25	19.82	20.6
276	21.13	19.81	20.61	17.52	13.59	9.7	9.43	11.02	14.43	17.07	19.64	20.49
277	21.26	20.12	20.68	17.58	13.58	9.66	9.41	11.08	14.45	17.24	19.78	20.61
278	21.36	20.39	20.83	17.63	13.6	9.57	9.29	11.08	14.53	17.33	19.82	20.66
279	21.08	20.24	20.77	17.56	13.57	9.47	9.26	11.02	14.55	17.2	19.6	20.46
280	21.16	20.28	20.73	17.55	13.57	9.45	9.14	10.98	14.51	17.1	19.53	20.41
281	21.11	20.16	20.61	17.56	13.53	9.35	9.11	10.93	14.46	17.02	19.49	20.23
282	21.35	20.39	20.73	17.61	13.57	9.3	9.06	11.01	14.52	17.25	19.69	20.35
283	21.62	20.61	21.04	17.65	13.47	9.23	8.97	10.88	14.17	16.9	19.82	20.55
284	21.65	20.58	21.01	17.58	13.42	9.14	8.93	10.81	13.86	16.35	19.68	20.44
285	21.64	20.62	20.83	17.6	13.45	9.13	8.93	10.89	13.96	16.65	19.77	20.52
286	21.65	20.61	20.9	17.62	13.39	9.3	8.82	10.47	13.97	16.98	19.84	20.61
287	21.46	20.39	20.68	17.58	13.55	9.85	9.08	10.18	14.1	17.18	19.45	20.4
288	20.83	19.49	20.1	17.4	13.43	9.7	8.93	10.78	14.24	16.64	19	19.76
289	20.86	19.53	20.54	17.41	13.48	9.81	9.56	10.85	14.12	16.75	19.32	20.23
290	21.02	19.79	20.65	17.41	13.53	9.84	9.6	10.81	14.13	16.85	19.51	20.31
291	21.37	20.18	20.98	17.53	13.6	10	9.7	10.78	14.12	16.99	19.69	20.45
292	21.43	20.14	20.99	17.59	13.66	9.94	9.68	10.79	14.12	17.05	19.71	20.54
293	21.17	19.78	20.66	17.49	13.52	9.72	9.52	10.89	14.24	16.93	19.6	20.43
294	21.04	19.68	20.56	17.42	13.52	9.58	9.41	10.95	14.35	16.85	19.55	20.42
295	21.15	20	20.64	17.47	13.5	9.53	9.36	10.89	14.3	16.99	19.61	20.48
296	21.34	20.3	20.82	17.64	13.56	9.51	9.25	10.91	14.36	17.11	19.68	20.54
297	21.08	20.23	20.72	17.61	13.48	9.47	9.16	10.97	14.43	17.04	19.5	20.48
298	21.06	20.03	20.73	17.48	13.5	9.37	9.07	10.96	14.47	17.04	19.49	20.22
299	21.18	20.07	20.72	17.61	13.45	9.26	9.06	10.99	14.5	17.14	19.56	20.22
300	21.36	20.43	20.82	17.66	13.5	9.16	8.97	11	14.54	17.35	19.82	20.45
301	21.68	20.63	20.97	17.68	13.39	9.1	8.91	10.9	14.33	17.25	19.89	20.67
302	21.71	20.53	21.09	17.67	13.29	9.01	8.78	10.73	14.01	16.63	19.64	20.43
303	21.76	20.47	21.11	17.62	13.27	8.95	8.75	10.85	14.01	16.71	19.68	20.3
304	21.77	20.54	21.04	17.66	13.24	8.92	8.56	10.53	14.06	17.1	19.86	20.58
305	21.62	20.53	20.88	17.63	13.38	9.52	8.8	10.01	13.98	17.19	19.67	20.55
306	21.29	20.02	20.47	17.51	13.57	9.92	9.07	10.23	14.09	17.08	19.32	20.26
307	20.81	19.56	20.56	17.34	13.45	9.77	9.51	10.74	14.09	16.62	19.11	20.02
308	20.95	19.7	20.68	17.4	13.48	9.66	9.43	10.77	14.19	16.72	19.37	20.13
309	21.25	19.98	20.82	17.42	13.48	9.65	9.4	10.79	14.24	16.84	19.69	20.33
310	21.28	20.04	20.89	17.49	13.52	9.62	9.4	10.86	14.24	16.95	19.72	20.43
311	21	19.74	20.62	17.46	13.5	9.51	9.3	10.86	14.41	16.85	19.58	20.27
312	20.98	19.78	20.56	17.48	13.45	9.44	9.2	10.81	14.44	16.86	19.57	20.27
313	21.11	19.92	20.6	17.48	13.53	9.43	9.2	10.88	14.47	16.91	19.58	20.44
314	21.28	20.19	20.76	17.54	13.49	9.38	9.13	10.91	14.39	16.99	19.56	20.51
315	21.26	20.19	20.77	17.53	13.42	9.31	9.14	10.9	14.42	16.98	19.5	20.46
316	21.14	19.99	20.68	17.52	13.42	9.3	8.95	10.87	14.37	16.89	19.34	20.25
317	21.15	20.13	20.68	17.6	13.37	9.32	8.86	10.84	14.41	16.96	19.42	20.21
318	21.28	20.31	20.76	17.65	13.35	9.08	8.73	10.9	14.48	17.13	19.59	20.33
319	21.47	20.61	20.83	17.67	13.43	8.97	8.82	10.99	14.48	17.34	19.95	20.61
320	21.77	20.59	21.06	17.69	13.4	8.95	8.75	10.9	14.27	17.21	19.84	20.58
321	21.81	20.4	21.18	17.69	13.21	8.79	8.54	10.68	13.93	16.7	19.55	20.39
322	21.79	20.4	21.06	17.68	13.15	8.75	8.32	10.27	13.78	16.8	19.71	20.41
323	21.74	20.42	20.96	17.6	13.35	9.26	8.68	9.88	13.73	16.86	19.74	20.44
324	21.54	20.31	20.76	17.61	13.68	9.88	9.02	9.94	13.79	16.76	19.54	20.39
325	20.9	19.66	20.67	17.36	13.44	9.74	9.47	10.68	14.08	16.52	19.1	20.04
326	21.17	19.93	20.85	17.42	13.47	9.7	9.43	10.72	14.12	16.69	19.46	20.26
327	21.42	20.19	21.03	17.47	13.54	9.66	9.4	10.72	14.13	16.87	19.6	20.38
328	21.3	20.03	20.86	17.48	13.44	9.58	9.3	10.77	14.21	16.82	19.61	20.26
329	20.93	19.64	20.58	17.45	13.44	9.45	9.15	10.75	14.41	16.7	19.41	20.15
330	21.05	19.79	20.62	17.48	13.4	9.44	9.12	10.79	14.36	16.76	19.55	20.27
331	21.28	20.1	20.7	17.51	13.47	9.39	9.11	10.84	14.41	16.88	19.6	20.4
332	21.53	20.32	20.88	17.54	13.45	9.28	9.08	10.86	14.41	16.99	19.59	20.51
333	21.6	20.31	20.86	17.56	13.44	9.24	9.03	10.85	14.44	17.05	19.6	20.51
334	21.45	20.23	20.74	17.57	13.37	9.14	8.92	10.88	14.41	17	19.5	20.38
335	21.28	20.27	20.68	17.6	13.3	9.16	8.73	10.81	14.36	16.91	19.44	20.25
336	21.3	20.36	20.77	17.61	13.28	8.99	8.63	10.85	14.39	16.9	19.49	20.29
337	21.4	20.48	20.84	17.6	13.29	8.81	8.63	10.9	14.41	17.15	19.78	20.44
338	21.69	20.67	21.04	17.67	13.37	8.85	8.68	10.9	14.39	17.35	20	20.68
339	21.86	20.58	21.13	17.71	13.32	8.84	8.67	10.9	14.34	17.35	19.91	20.68
340	21.88	20.44	21.12	17.62	13.18	8.64	8.28	10.3	13.82	16.73	19.71	20.39
341	21.83	20.26	21.05	17.91	13.48	9.27	8.65	9.93	13.55	16.22	19.52	20.31
342	21.67	20.32	20.94	18.01	13.9	9.85	9.05	9.92	13.54	16.3	19.43	20.25
343	21.3	19.99	20.51	17.5	13.48	9.58	8.74	10.15	13.96	16.94	19.51	20.34
344	20.97	19.44	20.22	17.45	13.17	9.09	8.4	10.84	14.19	16.83	19.24	20.04
345	20.85	19.18	20.07	17.46	13.29	9.04	8.5	11	14.24	16.52	19.03	19.82
346	20.6	18.81	19.92	17.34	13.33	9.06	8.76	10.98	13.94	16.08	18.61	19.27
347	20.59	18.73	19.78	17.3	13.47	9.2	9.03	10.81	13.67	15.91	18.37	19.04
348	20.81	18.88	19.96	17.46	13.62	9.24	9.14	10.84	13.77	16.02	18.51	19.22
349	20.86	19.56	20.62	17.35	13.31	9.53	9.26	10.62	14.02	16.43	19.02	19.88
350	21.08	19.82	20.82	17.3	13.44	9.58	9.37	10.57	14.02	16.57	19.29	20.12
351	21.17	19.98	21.01	17.31	13.43	9.7	9.4	10.55	13.97	16.68	19.43	20.19
352	20.99	19.82	20.8	17.34	13.41	9.51	9.25	10.66	14.12	16.5	19.24	20.01
353	20.67	19.59	20.52	17.4	13.33	9.4	9.13	10.67	14.25	16.57	19.1	19.78
354	20.79	19.67	20.56	17.4	13.35	9.34	9.11	10.68	14.28	16.56	19.13	19.79
355	21.05	19.89	20.64	17.39	13.41	9.33	9.08	10.74	14.3	16.64	19.26	20.04
356	21.48	20.3	20.97	17.44	13.36	9.25	8.99	10.77	14.33	16.78	19.51	20.36
357	21.67	20.4	21.11	17.52	13.35	9.13	8.88	10.8	14.39	16.88	19.61	20.46
358	21.63	20.4	20.98	17.57	13.32	9.06	8.86	10.83	14.41	16.95	19.5	20.5
359	21.54	20.5	20.93	17.58	13.3	8.91	8.75	10.83	14.38	17.04	19.57	20.51
360	21.6	20.57	20.98	17.6	13.25	8.8	8.69	10.82	14.39	17.02	19.64	20.5
361	21.5	20.47	20.99	17.59	13.2	8.77	8.57	10.81	14.36	17.09	19.67	20.45
362	21.58	20.53	20.94	17.58	13.27	8.71	8.63	10.82	14.32	17.1	19.87	20.54
363	21.62	20.53	20.97	17.6	13.27	8.71	8.59	10.84	14.39	17.23	19.91	20.56
364	21.89	20.48	21.09	17.66	13.14	8.51	8.22	10.35	13.99	16.97	19.83	20.55
365	21.88	20.26	21.15	17.96	13.29	8.86	8.36	9.81	13.56	16.27	19.51	20.41
366	21.8	20.25	21.14	18.4	13.93	9.75	8.96	10.05	13.58	16.19	19.52	20.35
367	21.67	20.26	20.87	17.98	13.78	9.68	8.86	9.9	13.65	16.56	19.44	20.33
368	21.28	19.99	20.53	17.49	13.18	9.13	8.32	10.63	14.17	16.98	19.49	20.25
369	21.07	19.55	20.25	17.51	13.19	8.83	8.31	10.88	14.22	16.86	19.24	20.04
370	20.98	19.34	20.21	17.5	13.21	9.09	8.46	11.04	14.24	16.58	19.12	19.88
371	20.82	18.96	19.94	17.38	13.34	9.13	8.66	11.01	14.01	16.19	18.81	19.41
372	20.63	18.71	19.9	17.35	13.48	9.12	8.96	10.87	13.75	15.95	18.35	19.01
373	20.82	19.48	20.65	17.31	13.32	9.46	9.19	10.47	14.07	16.34	19.01	19.87
374	21.05	19.68	20.79	17.33	13.34	9.43	9.17	10.52	14.01	16.43	19.18	19.97
375	21.23	19.97	21.02	17.32	13.39	9.57	9.3	10.49	13.98	16.7	19.38	20.16
376	20.93	19.69	20.77	17.29	13.35	9.44	9.19	10.52	14.04	16.5	19.12	19.92
377	20.58	19.46	20.52	17.42	13.32	9.33	9.06	10.59	14.19	16.45	18.99	19.67
378	20.6	19.47	20.55	17.43	13.31	9.29	8.99	10.56	14.14	16.51	19.09	19.58
379	20.77	19.59	20.58	17.46	13.38	9.22	9.02	10.61	14.18	16.5	19.13	19.76
380	21.16	19.93	20.72	17.4	13.3	9.17	8.93	10.68	14.22	16.64	19.19	20.04
381	21.38	20.3	20.96	17.45	13.26	9.08	8.84	10.74	14.3	16.7	19.35	20.27
382	21.43	20.28	20.93	17.47	13.24	8.95	8.75	10.73	14.33	16.79	19.27	20.37
383	21.33	20.39	20.93	17.52	13.2	8.86	8.67	10.77	14.31	16.84	19.36	20.39
384	21.36	20.39	20.88	17.47	13.12	8.76	8.49	10.74	14.27	16.9	19.42	20.38
385	21.4	20.45	20.96	17.57	13.09	8.6	8.4	10.81	14.27	17.01	19.67	20.47
386	21.71	20.47	21.09	17.57	13.06	8.47	8.4	10.82	14.33	17.16	19.9	20.58
387	21.75	20.46	21.1	17.57	13.15	8.49	8.41	10.84	14.34	17.24	19.83	20.64
388	21.86	20.39	21.08	17.61	13.07	8.42	8.23	10.68	14.12	17.09	19.71	20.67
389	21.97	20.31	21.1	17.64	12.94	8.34	7.85	9.84	13.61	16.47	19.58	20.42
390	21.91	20.27	21.18	18.08	13.53	9.08	8.49	9.81	13.54	16.29	19.5	20.34
391	21.83	20.23	21.11	18.25	13.91	9.62	8.87	9.8	13.56	16.35	19.46	20.29
392	21.56	20.2	20.78	17.67	13.5	9.23	8.48	10.3	13.96	16.86	19.52	20.37
393	21.27	19.91	20.47	17.58	13.16	8.73	8.24	10.85	14.15	16.96	19.42	20.21
394	20.98	19.4	20.21	17.51	13.32	8.83	8.45	10.97	14.24	16.6	19.16	19.84
395	20.98	19.2	20.2	17.56	13.37	8.91	8.53	11.08	14.17	16.34	19.02	19.61
396	20.82	18.9	20.01	17.45	13.37	9.1	8.64	11.07	13.97	16.1	18.77	19.26
397	21.04	19.66	20.79	17.27	13.34	9.46	9.21	10.4	13.91	16.29	19.14	20.06
398	20.96	19.52	20.74	17.23	13.29	9.39	9.13	10.48	13.97	16.31	19.12	20.04
399	20.9	19.58	20.75	17.3	13.31	9.34	9.06	10.51	14.01	16.36	19.14	19.95
400	20.79	19.53	20.75	17.35	13.26	9.36	9.06	10.55	14.09	16.35	19	19.79
401	20.71	19.5	20.66	17.39	13.3	9.27	9	10.54	14.2	16.44	19.02	19.68
402	20.63	19.48	20.57	17.4	13.31	9.2	9	10.56	14.19	16.43	18.96	19.59
403	20.73	19.6	20.63	17.36	13.26	9.16	8.96	10.6	14.23	16.53	19.06	19.72
404	20.85	19.73	20.62	17.36	13.26	9.05	8.87	10.64	14.19	16.53	19.07	19.79
405	21.08	20.05	20.82	17.44	13.24	8.98	8.8	10.7	14.3	16.63	19.22	20.09
406	21.32	20.21	20.89	17.44	13.27	8.91	8.71	10.71	14.24	16.72	19.3	20.25
407	21.43	20.38	20.94	17.46	13.15	8.81	8.62	10.68	14.26	16.8	19.43	20.34
408	21.44	20.35	20.97	17.48	13.09	8.9	8.34	10.62	14.18	16.9	19.55	20.4
409	21.51	20.41	20.97	17.55	13.03	8.7	8.22	10.67	14.25	17	19.69	20.47
410	21.67	20.38	21.07	17.55	13.04	8.46	8.25	10.78	14.29	17.09	19.8	20.52
411	21.77	20.34	21.14	17.56	13.02	8.34	8.26	10.74	14.25	17.21	19.77	20.57
412	21.74	20.27	21.07	17.54	12.93	8.36	8.04	10.65	14.14	17.09	19.57	20.53
413	21.78	20.33	21.06	17.56	12.92	8.27	8	10.52	14.05	17.08	19.65	20.57
414	21.87	20.34	21.07	17.65	13.03	8.42	8.03	10.11	13.91	16.92	19.72	20.49
415	21.98	20.26	21.1	18.09	13.57	9.08	8.3	9.7	13.6	16.47	19.52	20.33
416	21.73	20.27	21.05	18.1	13.88	9.55	8.68	9.81	13.65	16.6	19.46	20.31
417	21.34	20.09	20.67	17.62	13.42	9.12	8.38	10.44	13.91	16.83	19.52	20.3
418	21.02	19.49	20.36	17.56	13.31	8.74	8.44	11	14.19	16.71	19.29	19.87
419	21	19.27	20.24	17.59	13.45	8.94	8.68	11.05	14.2	16.51	19.2	19.6
420	20.92	19.07	20.21	17.57	13.4	8.93	8.6	11.01	14.11	16.26	18.95	19.39
421	21.1	19.62	20.85	17.22	13.26	9.36	9.11	10.42	13.95	16.27	19.04	20.09
422	20.95	19.48	20.74	17.2	13.21	9.38	9.08	10.33	13.83	16.27	19	20
423	21.02	19.65	20.98	17.3	13.35	9.55	9.17	10.23	13.82	16.38	19.03	19.97
424	20.99	19.7	20.98	17.33	13.33	9.51	9.13	10.29	13.84	16.32	18.99	19.9
425	21.04	19.79	20.97	17.35	13.27	9.35	9	10.44	14	16.4	19	19.88
426	20.85	19.65	20.75	17.32	13.25	9.17	8.93	10.58	14.22	16.44	19.03	19.76
427	20.89	19.66	20.7	17.39	13.28	9.1	8.89	10.62	14.25	16.56	19.1	19.8
428	20.9	19.67	20.65	17.4	13.3	9.11	8.83	10.6	14.2	16.52	19.12	19.84
429	20.98	19.99	20.79	17.44	13.3	9	8.79	10.61	14.23	16.63	19.2	19.93
430	21.18	20.11	20.85	17.45	13.29	8.91	8.77	10.66	14.22	16.7	19.29	20.1
431	21.26	20.19	20.89	17.42	13.17	8.77	8.55	10.7	14.18	16.69	19.29	20.24
432	21.36	20.29	20.93	17.44	13.09	8.92	8.32	10.56	14.14	16.85	19.44	20.33
433	21.62	20.37	21.07	17.5	13.03	8.8	8.1	10.56	14.18	17	19.74	20.47
434	21.73	20.26	21.18	17.54	13.06	8.65	8.03	10.58	14.18	17.04	19.76	20.52
435	21.74	20.23	21.24	17.66	13.04	8.55	7.98	10.61	14.11	17.03	19.58	20.44
436	21.66	20.21	21.06	17.56	12.96	8.54	7.91	10.61	14.09	16.98	19.47	20.43
437	21.61	20.25	20.91	17.56	12.91	8.29	8.09	10.73	14.13	17.08	19.69	20.52
438	21.79	20.31	20.98	17.56	12.97	8.33	8.15	10.62	14.12	17.14	19.77	20.54
439	21.95	20.32	21.18	17.86	13.32	8.72	8.03	9.89	13.86	16.88	19.68	20.45
440	21.79	20.26	21.16	18.16	13.98	9.64	8.73	9.74	13.61	16.69	19.64	20.28
441	21.55	20.3	20.96	17.68	13.59	9.25	8.37	10.34	13.91	16.96	19.65	20.42
442	21.34	19.98	20.69	17.65	13.27	8.68	8.39	10.89	14.22	16.91	19.46	20.24
443	21.09	19.46	20.4	17.63	13.45	8.89	8.6	11.05	14.24	16.66	19.26	19.86
444	20.98	19.13	20.22	17.64	13.49	8.98	8.64	11.03	14.13	16.46	19.12	19.61
445	21.06	19.61	20.9	17.26	13.27	9.29	9.04	10.33	14.03	16.14	18.88	19.95
446	20.91	19.47	20.8	17.19	13.22	9.27	9.02	10.28	13.93	16.18	18.89	19.84
447	21.09	19.55	20.95	17.22	13.27	9.43	9.09	10.24	13.88	16.52	19.13	20.12
448	21.09	19.67	21.01	17.26	13.29	9.52	9.14	10.17	13.8	16.4	19.06	20.02
449	21.17	19.92	21.08	17.32	13.26	9.41	8.97	10.32	13.91	16.38	19.09	20.05
450	20.94	19.76	20.84	17.23	13.19	9.12	8.81	10.48	13.98	16.26	18.96	19.79
451	20.93	19.63	20.66	17.23	13.17	9.04	8.79	10.54	14.11	16.36	18.92	19.78
452	20.93	19.71	20.69	17.27	13.2	9.01	8.76	10.51	14.15	16.44	18.99	19.84
453	21.1	20.03	20.84	17.35	13.22	8.93	8.69	10.61	14.18	16.53	19.11	19.88
454	21.19	20.14	20.96	17.36	13.18	8.86	8.59	10.6	14.2	16.58	19.22	19.95
455	21.22	20.15	20.99	17.39	13.13	8.74	8.46	10.63	14.14	16.69	19.29	20.18
456	21.4	20.27	21.04	17.49	13.03	8.71	8.3	10.6	14.13	16.76	19.48	20.34
457	21.53	20.21	21.1	17.53	13.04	8.85	8.21	10.54	14.04	16.8	19.53	20.29
458	21.59	20.21	21.12	17.57	13.07	8.77	8.05	10.5	14.04	16.87	19.54	20.32
459	21.56	20.11	21.13	17.62	13.14	8.67	8.01	10.52	14	16.75	19.48	20.33
460	21.48	20.13	20.92	17.45	12.97	8.52	8.03	10.63	14.08	16.79	19.5	20.33
461	21.51	20.19	20.91	17.47	12.92	8.31	8.17	10.69	14.12	16.85	19.59	20.4
462	21.78	20.27	21	17.57	12.93	8.3	8.09	10.63	14.12	17.03	19.7	20.49
463	21.82	20.33	21.16	17.84	13.28	8.63	8.01	10.19	13.96	17.05	19.74	20.49
464	21.72	20.32	21.18	18.11	13.89	9.4	8.53	9.78	13.79	16.97	19.7	20.45
465	21.66	20.32	21.09	17.86	13.63	9.18	8.32	10.32	13.99	17.11	19.78	20.57
466	21.55	20.2	20.88	17.69	13.28	8.87	8.2	10.72	14.09	16.92	19.55	20.44
467	21.23	19.72	20.54	17.62	13.29	8.82	8.39	10.85	14.1	16.76	19.33	20.09
468	21.08	19.27	20.36	17.63	13.45	8.95	8.68	11.02	14.24	16.53	19.14	19.69
469	21.02	19.78	20.82	17.16	13.13	9.01	8.7	10.43	13.97	16.3	18.85	19.77
470	21.05	19.89	20.89	17.25	13.12	9.02	8.65	10.47	13.99	16.31	18.92	19.9
471	21.16	20.05	21.03	17.32	13.18	8.99	8.59	10.46	14.03	16.4	19.02	20
472	21.18	20.05	21.07	17.33	13.11	8.95	8.45	10.48	14.04	16.41	19.04	19.98
473	21.14	20.03	21.01	17.37	13.04	8.74	8.38	10.57	14.03	16.52	19.14	20.04
474	21.24	20.09	20.97	17.34	13.02	8.65	8.32	10.58	14.03	16.55	19.24	20.19
475	21.33	20.1	21.02	17.44	13.07	8.9	8.29	10.38	13.89	16.6	19.3	20.11
476	21.43	20.06	21.02	17.47	13.17	9	8.28	10.34	13.87	16.66	19.42	20.19
477	21.39	20.08	20.94	17.43	13.08	8.83	8.06	10.48	14.02	16.57	19.4	20.19
478	21.47	20.09	20.87	17.38	12.94	8.49	8.05	10.67	14.1	16.65	19.51	20.24
479	21.61	20.17	20.86	17.43	12.96	8.31	8.19	10.75	14.1	16.83	19.54	20.33
480	21.74	20.19	21.09	17.62	13.13	8.53	7.95	10.44	14.02	16.97	19.47	20.34
481	21.84	20.24	21.25	18.04	13.69	9.18	8.32	9.88	13.79	16.98	19.6	20.37
482	21.5	20.09	21.11	18.1	13.99	9.68	8.75	9.68	13.71	16.78	19.52	20.3
483	21.64	20.28	21.15	17.99	13.9	9.44	8.57	10.16	13.99	16.98	19.68	20.54
484	21.54	20.17	20.98	17.76	13.57	9.19	8.27	10.47	13.91	16.88	19.55	20.42
485	21.35	19.92	20.68	17.57	13.34	9.02	8.29	10.76	13.97	16.76	19.41	20.24
486	21.2	19.48	20.47	17.67	13.39	8.9	8.55	11	14.22	16.72	19.36	20
487	21.12	19.89	20.96	17.13	13.12	9	8.61	10.33	13.8	16.2	18.89	19.87
488	21.21	19.99	20.99	17.25	13.13	8.93	8.6	10.35	13.85	16.28	19.01	19.97
489	21.02	19.94	20.97	17.29	13.18	9.04	8.49	10.32	13.82	16.25	18.93	19.83
490	20.89	19.84	20.92	17.18	13.06	8.96	8.49	10.35	13.93	16.24	18.86	19.76
491	20.82	19.85	20.91	17.26	13.01	8.82	8.35	10.46	13.99	16.37	18.92	19.83
492	20.9	19.85	20.71	17.16	12.96	8.71	8.29	10.44	13.94	16.3	18.93	19.85
493	20.95	19.86	20.69	17.2	12.98	8.71	8.22	10.46	13.92	16.27	18.98	19.86
494	20.99	19.91	20.75	17.21	12.96	8.74	8.19	10.42	13.92	16.31	19.05	19.95
495	21.12	20	20.75	17.26	12.95	8.69	8.08	10.52	13.99	16.43	19.17	20.04
496	21.3	20.07	20.78	17.32	12.95	8.49	8.13	10.64	14.03	16.51	19.33	20.15
497	21.43	20.05	20.81	17.42	12.99	8.4	8.16	10.68	14.03	16.66	19.45	20.22
498	21.66	20.14	21.03	17.59	13.18	8.66	8.06	10.36	13.87	16.78	19.38	20.21
499	21.76	20.15	21.3	18.22	13.9	9.49	8.64	9.79	13.72	16.79	19.49	20.21
500	21.55	20.14	21.22	18.3	14.13	9.74	8.91	9.71	13.76	16.8	19.53	20.27
501	21.62	20.14	21.23	18.35	14.19	9.8	8.85	9.85	13.88	16.87	19.59	20.38
502	21.61	20.21	21.12	18.1	13.99	9.64	8.63	10.19	13.97	16.88	19.66	20.4
503	21.44	20.07	20.86	17.81	13.77	9.52	8.51	10.62	13.96	16.77	19.54	20.33
504	21.39	19.85	20.71	17.69	13.39	8.98	8.45	11	14.28	16.81	19.54	20.27
505	21.2	19.96	21.12	17.26	13.1	8.9	8.57	10.3	13.82	16.34	18.99	20.02
506	21.1	20.03	21.04	17.3	13.1	8.87	8.53	10.35	13.91	16.29	19.03	19.95
507	20.91	19.93	20.92	17.2	13.04	8.8	8.49	10.38	13.8	16.24	18.92	19.78
508	20.8	19.84	20.85	17.17	13	8.75	8.48	10.36	13.91	16.29	18.91	19.73
509	20.74	19.75	20.73	17.14	13.04	8.79	8.35	10.41	13.85	16.29	18.87	19.69
510	20.66	19.65	20.63	17.14	12.95	8.75	8.3	10.36	13.89	16.24	18.81	19.67
511	20.69	19.7	20.55	17.21	12.93	8.61	8.29	10.48	13.94	16.27	18.92	19.79
512	20.77	19.76	20.58	17.26	12.94	8.55	8.22	10.52	13.93	16.28	19.02	19.87
513	20.86	19.82	20.58	17.21	12.92	8.54	8.18	10.51	13.9	16.31	19.04	19.94
514	21.02	19.91	20.68	17.21	12.98	8.49	8.18	10.59	13.98	16.36	19.17	20.03
515	21.2	20.05	20.73	17.33	13.03	8.58	8.26	10.59	13.99	16.5	19.35	20.12
516	21.49	20.08	20.99	17.57	13.15	8.65	8.12	10.48	13.95	16.7	19.38	20.18
517	21.65	20.06	21.23	18.26	13.88	9.47	8.68	9.84	13.76	16.69	19.42	20.11
518	21.53	20.03	21.24	18.52	14.08	9.78	8.91	9.71	13.69	16.69	19.4	20.14
519	21.5	20.01	21.19	18.5	14.14	9.84	8.93	9.74	13.77	16.67	19.42	20.17
520	21.61	20.24	21.23	18.4	14.25	9.89	8.93	9.97	13.97	16.91	19.67	20.48
521	21.44	20.06	20.99	18.06	14.1	9.74	8.73	10.42	14	16.75	19.54	20.36
522	21.58	20.14	20.96	17.84	13.83	9.41	8.49	10.86	14.26	16.81	19.63	20.43
523	21.29	20.08	21.32	17.33	13.12	8.89	8.54	10.32	13.9	16.41	19.03	20.09
524	21.1	19.99	21.16	17.28	13.12	8.87	8.51	10.35	13.9	16.28	18.97	19.95
525	20.93	19.99	21.04	17.22	13.09	8.77	8.46	10.34	13.92	16.24	19	19.89
526	20.93	20	21	17.18	13.02	8.75	8.43	10.4	13.92	16.31	18.99	19.84
527	20.91	19.86	20.92	17.26	13.12	8.85	8.37	10.28	13.78	16.27	18.92	19.88
528	20.68	19.67	20.65	17.12	13.04	8.84	8.26	10.24	13.8	16.19	18.78	19.8
529	20.74	19.72	20.62	17.17	12.95	8.69	8.19	10.38	13.88	16.28	18.91	19.83
530	20.86	19.76	20.64	17.22	12.94	8.55	8.16	10.46	13.97	16.31	19.01	19.93
531	20.88	19.72	20.65	17.24	12.91	8.49	8.21	10.46	13.91	16.31	19.07	19.96
532	20.84	19.71	20.57	17.21	12.98	8.56	8.26	10.57	13.97	16.32	19.14	19.85
533	20.97	19.81	20.58	17.28	13.09	8.65	8.34	10.58	13.97	16.33	19.22	19.88
534	21.28	19.96	20.83	17.46	13.11	8.63	8.16	10.55	13.93	16.51	19.39	20.09
535	21.52	20.02	21.13	18.08	13.84	9.43	8.63	9.87	13.72	16.55	19.4	20.08
536	21.35	19.83	21.06	18.39	14.02	9.72	8.86	9.68	13.56	16.41	19.2	19.96
537	21.16	19.79	20.98	18.33	14.02	9.73	8.92	9.72	13.58	16.37	19.13	20
538	21.45	20.14	21.16	18.36	14.18	9.89	8.95	9.9	13.93	16.72	19.53	20.39
539	21.6	20.21	21.04	18.15	14.12	9.77	8.75	10.4	14.14	16.86	19.63	20.47
540	21.65	20.24	21.12	18.16	14.17	9.75	8.8	10.56	14.21	16.84	19.68	20.5
541	21.46	20.06	21.37	17.37	13.18	8.86	8.53	10.31	13.86	16.37	19.08	20.17
542	21.2	20.05	21.29	17.3	13.12	8.8	8.48	10.31	13.9	16.3	19.07	20.1
543	21.1	19.99	21.18	17.22	13.1	8.82	8.43	10.26	13.84	16.24	18.99	20.01
544	21.08	20.01	21.11	17.33	13.1	8.8	8.37	10.34	13.83	16.32	19.02	19.99
545	21.05	20.01	21	17.38	13.23	8.86	8.37	10.15	13.68	16.23	18.95	19.93
546	20.79	19.8	20.7	17.22	13.22	8.95	8.34	10.14	13.67	16.15	18.84	19.87
547	20.75	19.78	20.63	17.18	13.05	8.74	8.2	10.36	13.85	16.25	18.91	19.87
548	20.82	19.74	20.65	17.24	12.97	8.61	8.22	10.39	13.9	16.33	19	19.95
549	20.86	19.69	20.65	17.28	13	8.56	8.23	10.48	13.95	16.33	19.1	19.97
550	20.75	19.56	20.48	17.27	12.98	8.64	8.33	10.51	13.96	16.25	19.11	19.79
551	20.81	19.5	20.44	17.32	13.15	8.67	8.4	10.56	14.02	16.29	19.17	19.74
552	21.05	19.79	20.61	17.33	13.07	8.62	8.19	10.48	13.96	16.37	19.3	19.95
553	21.33	19.91	20.9	17.87	13.61	9.19	8.52	9.98	13.72	16.45	19.32	20.11
554	21.09	19.72	20.82	18.1	13.89	9.59	8.77	9.69	13.5	16.19	19.02	19.84
555	20.99	19.67	20.8	18.07	13.9	9.68	8.9	9.78	13.55	16.15	18.92	19.81
556	21.37	19.92	21.06	18.27	14.08	9.79	8.92	9.83	13.78	16.49	19.27	20.15
557	21.54	20.14	21.08	18.19	14.19	9.81	8.87	10.35	14.08	16.76	19.6	20.4
558	21.65	20.21	21.19	18.36	14.31	9.87	9	10.35	14.16	16.83	19.73	20.49
559	21.43	20.01	21.37	17.32	13.11	8.85	8.46	10.31	13.91	16.39	19.09	20.18
560	21.35	20.03	21.29	17.36	13.12	8.82	8.47	10.37	13.96	16.39	19.11	20.14
561	21.36	20.03	21.24	17.36	13.1	8.76	8.43	10.24	13.84	16.32	19.08	20.14
562	21.3	20.09	21.17	17.45	13.08	8.75	8.37	10.27	13.84	16.36	19.11	20.13
563	21.13	20.01	21.09	17.44	13.2	8.82	8.38	10.11	13.73	16.28	19	20.01
564	20.82	19.86	20.9	17.38	13.26	8.95	8.41	10.01	13.72	16.16	18.84	19.9
565	20.85	19.86	20.75	17.26	13.05	8.79	8.27	10.31	13.82	16.26	18.94	19.97
566	20.88	19.81	20.72	17.27	13	8.67	8.28	10.42	14.03	16.34	19.09	20
567	20.9	19.74	20.67	17.32	13.04	8.6	8.28	10.49	13.97	16.34	19.12	19.98
568	20.75	19.49	20.52	17.26	13.14	8.75	8.4	10.57	14.02	16.33	19.14	19.86
569	20.83	19.44	20.48	17.35	13.23	8.86	8.48	10.63	13.98	16.3	19.19	19.79
570	21.11	19.82	20.66	17.37	13.06	8.62	8.18	10.54	13.95	16.41	19.36	19.99
571	21.36	19.91	20.94	17.77	13.54	9.13	8.45	10.12	13.68	16.4	19.3	20.04
572	21.16	19.66	20.79	18.08	13.87	9.51	8.7	9.85	13.56	16.16	19.04	19.84
573	20.93	19.54	20.72	17.91	13.82	9.61	8.71	9.91	13.56	16.03	18.77	19.7
574	21.19	19.8	20.96	18.15	14	9.72	8.85	9.84	13.68	16.25	19.09	19.9
575	21.47	20.02	21.05	18.22	14.12	9.78	8.89	10.18	13.99	16.56	19.43	20.22
576	21.53	20.05	21.05	18.29	14.19	9.85	8.94	10.28	13.98	16.59	19.46	20.3
577	21.41	19.97	21.37	17.48	13.22	8.94	8.52	10.18	13.77	16.38	19.02	20.21
578	21.24	19.93	21.27	17.43	13.14	8.86	8.51	10.26	13.89	16.32	19.05	20.09
579	21.41	19.99	21.3	17.38	13.11	8.81	8.45	10.36	13.95	16.39	19.13	20.24
580	21.48	20.09	21.27	17.48	13.07	8.8	8.42	10.34	13.83	16.44	19.16	20.17
581	21.29	20.06	21.23	17.54	13.2	8.8	8.39	10.1	13.79	16.33	19.04	20.12
582	21.02	19.87	20.94	17.38	13.19	8.92	8.39	10.08	13.75	16.14	18.85	19.95
583	20.92	19.81	20.89	17.24	13.11	8.86	8.34	10.21	13.83	16.15	18.86	19.97
584	20.94	19.88	20.83	17.25	13.03	8.73	8.25	10.39	13.91	16.29	19.05	19.95
585	21.01	19.82	20.75	17.29	13.04	8.61	8.26	10.49	14.06	16.35	19.12	20.02
586	21	19.68	20.66	17.33	13.14	8.79	8.43	10.57	14.08	16.37	19.25	20.06
587	21.05	19.68	20.64	17.33	13.15	8.82	8.48	10.58	14.07	16.4	19.36	20.08
588	21.33	19.95	20.82	17.47	13.07	8.64	8.16	10.42	13.8	16.45	19.41	20.15
589	21.45	19.93	21.02	17.81	13.61	9.21	8.49	9.96	13.64	16.3	19.27	19.99
590	21.04	19.62	20.79	17.82	13.81	9.52	8.72	9.81	13.58	16.13	19.07	19.78
591	20.82	19.39	20.67	17.68	13.73	9.55	8.67	10.02	13.63	16.02	18.84	19.64
592	21.06	19.59	20.84	17.99	13.9	9.62	8.81	9.9	13.63	16.11	18.97	19.75
593	21.45	19.9	21.07	18.24	14.1	9.76	8.87	10.12	13.88	16.45	19.3	20.09
594	21.58	20.02	21.14	18.3	14.15	9.81	8.89	10.3	13.93	16.58	19.45	20.29
595	21.6	20.2	21.65	18.06	13.48	9.1	8.72	9.78	13.68	16.32	19.07	20.23
596	21.48	20.18	21.54	17.93	13.44	9.1	8.66	9.89	13.76	16.38	19.06	20.25
597	21.43	20.1	21.38	17.52	13.18	8.78	8.43	10.28	13.89	16.43	19.17	20.24
598	21.52	20.09	21.38	17.64	13.21	8.77	8.43	10.3	13.86	16.44	19.18	20.25
599	21.44	20.13	21.38	17.81	13.39	8.96	8.51	9.98	13.69	16.36	19.15	20.16
600	21.29	20.01	21.14	17.59	13.36	9.02	8.51	10.11	13.73	16.26	18.99	20.08
601	21.09	19.87	21.01	17.37	13.26	8.97	8.35	10.24	13.85	16.25	18.97	20
602	20.99	19.78	20.83	17.29	13.13	8.93	8.29	10.35	13.93	16.2	18.95	19.91
603	20.95	19.69	20.7	17.29	13.09	8.72	8.26	10.48	14	16.24	19.04	19.96
604	21.06	19.69	20.68	17.29	13.11	8.73	8.41	10.59	14.04	16.31	19.23	20.03
605	21.28	19.89	20.85	17.38	13.12	8.77	8.43	10.61	14.05	16.48	19.49	20.22
606	21.46	19.96	20.93	17.46	13.13	8.65	8.19	10.34	13.76	16.5	19.51	20.19
607	21.43	19.91	21	17.76	13.52	9.19	8.51	9.92	13.54	16.27	19.35	20.06
608	21.33	19.81	20.97	17.82	13.84	9.48	8.74	9.86	13.55	16.25	19.3	20.03
609	20.94	19.45	20.72	17.56	13.75	9.47	8.67	10.04	13.65	16.14	19	19.77
610	21.05	19.51	20.8	17.83	13.86	9.59	8.76	10.07	13.65	16.14	18.98	19.79
611	21.33	19.73	21.03	18.18	14.03	9.7	8.84	10.01	13.76	16.27	19.15	19.98
612	21.57	20.04	21.16	18.34	14.17	9.78	8.9	10.19	13.86	16.53	19.45	20.26
613	21.63	20.17	21.59	17.93	13.36	8.97	8.59	9.95	13.74	16.34	19.06	20.24
614	21.44	20.09	21.46	17.71	13.34	8.96	8.55	9.97	13.77	16.33	19.02	20.18
615	21.41	20.05	21.44	17.5	13.16	8.87	8.45	10.29	13.95	16.4	19.18	20.23
616	21.48	20.12	21.44	17.61	13.17	8.81	8.41	10.35	13.98	16.4	19.15	20.24
617	21.49	20.12	21.47	17.85	13.38	8.9	8.48	10.14	13.82	16.4	19.14	20.22
618	21.36	20.03	21.37	17.79	13.45	9.05	8.59	10.07	13.7	16.28	19.1	20.1
619	21.33	19.99	21.28	17.61	13.32	9.01	8.47	10.21	13.79	16.29	19.12	20.15
620	21.07	19.77	20.92	17.35	13.24	8.88	8.34	10.41	13.91	16.26	19.03	20.03
621	20.88	19.52	20.68	17.25	13.12	8.88	8.31	10.42	13.96	16.15	18.91	19.83
622	20.9	19.57	20.63	17.26	13.04	8.7	8.24	10.51	14	16.2	19.05	19.91
623	21.21	19.88	20.88	17.44	13.09	8.65	8.33	10.58	14.1	16.4	19.4	20.18
624	21.34	19.89	20.99	17.45	13.13	8.68	8.25	10.53	13.95	16.51	19.47	20.18
625	21.16	19.74	20.92	17.46	13.26	8.87	8.27	10.23	13.75	16.34	19.39	20.08
626	21.33	19.8	20.98	17.65	13.57	9.21	8.53	10.05	13.61	16.32	19.36	20.03
627	21.31	19.71	20.94	17.86	13.89	9.47	8.71	9.92	13.61	16.29	19.28	20
628	21.04	19.5	20.74	17.8	13.83	9.6	8.73	9.95	13.62	16.13	19.02	19.77
629	21.09	19.59	20.85	17.89	13.96	9.64	8.83	9.96	13.67	16.14	19.04	19.82
630	21.43	19.85	21.09	18.21	14.08	9.74	8.89	10.04	13.72	16.3	19.29	20.03
631	21.29	19.94	21.34	17.37	13.14	8.83	8.47	10.18	13.93	16.2	18.99	20.08
632	21.22	19.89	21.26	17.34	13.19	8.9	8.53	10.33	14.11	16.29	19.1	20.04
633	21.29	20	21.39	17.43	13.17	8.87	8.45	10.32	14.06	16.36	19.15	20.19
634	21.42	20.15	21.44	17.63	13.21	8.92	8.48	10.48	14.17	16.5	19.26	20.32
635	21.46	20.08	21.51	17.8	13.24	8.83	8.47	10.32	13.95	16.38	19.15	20.2
636	21.42	20.1	21.42	17.81	13.42	8.96	8.49	10.19	13.86	16.3	19.12	20.18
637	21.36	19.97	21.34	17.59	13.31	8.87	8.41	10.34	13.9	16.36	19.18	20.18
638	21.15	19.8	21	17.41	13.2	8.78	8.36	10.44	14.07	16.35	19.13	20.08
639	20.91	19.53	20.79	17.33	13.17	8.85	8.33	10.47	14.02	16.25	18.98	19.87
640	20.77	19.42	20.67	17.28	13.17	8.8	8.28	10.47	13.99	16.23	19.04	19.82
641	21.01	19.61	20.75	17.31	13.13	8.7	8.29	10.55	14.07	16.36	19.21	20.04
642	21.22	19.83	20.96	17.43	13.14	8.73	8.31	10.59	14.06	16.49	19.5	20.19
643	21.06	19.66	20.89	17.36	13.15	8.75	8.21	10.42	13.88	16.36	19.34	20.1
644	21.19	19.73	20.98	17.47	13.35	8.91	8.24	10.27	13.77	16.32	19.4	20.07
645	21.43	19.86	21.16	17.8	13.74	9.3	8.52	9.98	13.63	16.32	19.48	20.12
646	21.37	19.81	21.14	18.01	13.97	9.54	8.75	9.82	13.58	16.27	19.32	20.02
647	20.81	19.43	20.71	17.63	13.82	9.56	8.72	9.98	13.53	15.93	18.84	19.59
648	21.1	19.62	20.81	17.8	13.93	9.63	8.77	10.1	13.7	16.14	19.06	19.82
649	21.38	20.08	21.56	17.39	13.12	8.86	8.48	10.26	14.03	16.2	19.01	20.17
650	21.1	19.85	21.22	17.3	13.1	8.88	8.49	10.27	14.07	16.22	19	19.97
651	21.26	19.95	21.34	17.41	13.16	8.85	8.49	10.39	14.07	16.28	19.12	20.13
652	21.29	20.04	21.42	17.59	13.22	8.88	8.52	10.42	14.13	16.36	19.14	20.21
653	21.52	20.27	21.6	17.76	13.24	8.88	8.47	10.46	14.11	16.51	19.27	20.34
654	21.61	20.27	21.61	17.83	13.35	8.85	8.46	10.37	13.93	16.45	19.31	20.35
655	21.41	20.04	21.42	17.62	13.34	8.84	8.43	10.42	13.98	16.39	19.25	20.2
656	21.13	19.84	21.07	17.41	13.2	8.77	8.39	10.49	14.07	16.39	19.19	20.11
657	20.96	19.61	20.87	17.4	13.16	8.79	8.37	10.53	14.12	16.35	19.16	20.01
658	20.82	19.44	20.71	17.33	13.13	8.75	8.35	10.52	14.04	16.2	19.03	19.9
659	20.94	19.53	20.69	17.32	13.13	8.74	8.26	10.52	14.05	16.29	19.15	19.97
660	21.21	19.83	20.9	17.44	13.17	8.8	8.35	10.62	14.13	16.44	19.44	20.24
661	21.13	19.7	20.87	17.42	13.14	8.75	8.28	10.52	14.01	16.43	19.38	20.15
662	21.14	19.77	20.93	17.47	13.25	8.71	8.26	10.4	13.88	16.37	19.4	20.12
663	21.43	19.96	21.2	17.82	13.67	9.17	8.47	9.98	13.7	16.32	19.5	20.14
664	21.4	19.88	21.19	18.14	13.99	9.55	8.72	9.81	13.53	16.24	19.37	20.03
665	20.65	19.28	20.63	17.44	13.75	9.43	8.66	9.98	13.59	15.9	18.77	19.6
666	20.8	19.41	20.63	17.48	13.74	9.55	8.67	10.21	13.59	15.98	18.92	19.71
667	21.25	19.93	21.39	17.33	13.18	8.88	8.47	10.16	13.91	16.06	18.78	20.07
668	21.01	19.67	21.14	17.19	13.12	8.87	8.53	10.26	14.03	16.05	18.78	19.89
669	21.01	19.76	21.07	17.25	13.2	8.95	8.56	10.36	14.02	16.11	18.9	19.92
670	21.18	19.98	21.32	17.52	13.26	8.91	8.53	10.39	14.19	16.29	19.1	20.14
671	21.43	20.24	21.54	17.64	13.31	8.91	8.56	10.47	14.16	16.39	19.2	20.31
672	21.47	20.25	21.58	17.67	13.26	8.88	8.53	10.48	14.09	16.46	19.32	20.35
673	21.46	20.24	21.52	17.72	13.33	8.89	8.5	10.47	14.1	16.46	19.3	20.3
674	21.31	20.08	21.39	17.64	13.33	8.85	8.47	10.51	14.14	16.45	19.38	20.31
675	21.3	20.01	21.2	17.55	13.24	8.79	8.38	10.51	14.14	16.47	19.38	20.28
676	21.12	19.83	21	17.45	13.2	8.75	8.37	10.48	14.06	16.38	19.26	20.14
677	21.09	19.77	20.94	17.4	13.26	8.79	8.29	10.52	14.09	16.32	19.25	20.11
678	21.23	19.83	20.92	17.48	13.22	8.77	8.32	10.54	14.12	16.42	19.38	20.24
679	21.29	19.88	20.93	17.47	13.14	8.82	8.36	10.54	14.03	16.45	19.51	20.26
680	21.23	19.82	20.98	17.53	13.24	8.75	8.26	10.27	13.84	16.4	19.51	20.2
681	21.48	20.01	21.34	17.9	13.76	9.21	8.57	9.88	13.62	16.41	19.54	20.2
682	21.32	19.81	21.19	18.1	13.91	9.49	8.72	9.78	13.53	16.18	19.31	20
683	20.5	19.13	20.55	17.29	13.63	9.44	8.61	9.97	13.48	15.75	18.73	19.49
684	20.69	19.39	20.63	17.41	13.65	9.46	8.55	10.23	13.63	15.96	18.97	19.75
685	20.91	19.73	21.03	17.12	13.11	8.86	8.49	10.11	13.87	15.84	18.57	19.82
686	20.92	19.69	21	17.12	13.08	8.9	8.55	10.26	14.03	16.02	18.75	19.91
687	20.97	19.78	21.05	17.21	13.15	8.93	8.63	10.4	14.1	16.15	18.92	19.97
688	21.13	19.96	21.25	17.38	13.24	8.92	8.63	10.43	14.15	16.21	19.06	20.1
689	21.32	20.07	21.45	17.54	13.37	9.01	8.62	10.39	14.12	16.23	19.08	20.13
690	21.35	20.09	21.5	17.61	13.36	8.95	8.57	10.42	14.11	16.33	19.19	20.18
691	21.31	20.07	21.45	17.59	13.41	8.94	8.55	10.41	13.99	16.25	19.11	20.13
692	21.44	20.17	21.51	17.73	13.5	8.96	8.55	10.32	13.96	16.38	19.28	20.2
693	21.63	20.31	21.54	17.8	13.47	8.88	8.44	10.32	13.94	16.48	19.51	20.32
694	21.49	20.14	21.36	17.65	13.42	8.87	8.34	10.42	14.01	16.48	19.46	20.27
695	21.29	19.95	21.16	17.58	13.32	8.82	8.3	10.48	14.07	16.45	19.41	20.26
696	21.35	19.99	21.08	17.54	13.23	8.77	8.3	10.47	14.07	16.46	19.45	20.28
697	21.51	20.06	21.15	17.52	13.21	8.8	8.29	10.53	14.03	16.47	19.61	20.35
698	21.49	20	21.19	17.55	13.26	8.8	8.26	10.23	13.8	16.47	19.65	20.26
699	21.57	20.07	21.44	17.98	13.74	9.22	8.52	9.85	13.63	16.38	19.59	20.26
700	21.16	19.73	21.2	18.09	13.84	9.46	8.71	9.8	13.53	16.17	19.32	19.99
701	20.26	18.92	20.4	17.21	13.57	9.35	8.6	10	13.46	15.69	18.56	19.32
702	20.61	19.21	20.55	17.36	13.57	9.3	8.48	10.29	13.71	16	19	19.72
703	20.62	19.2	20.51	17.41	13.48	9.21	8.44	10.49	13.79	16.12	19.05	19.79
704	20.43	18.79	20.25	17.37	13.29	9.22	8.46	10.6	13.74	15.95	18.67	19.27
705	20.5	18.82	20.25	17.47	13.36	9.28	8.5	10.69	13.77	16.06	18.61	19.31
706	20.7	19.09	20.45	17.61	13.47	9.39	8.57	10.84	13.84	16.2	18.9	19.63
707	20.92	19.32	20.68	17.81	13.67	9.51	8.67	10.98	14.05	16.39	19.26	19.93
708	21.13	19.53	20.86	17.95	13.77	9.56	8.75	11.1	14.14	16.59	19.59	20.23
709	20.61	19.25	20.62	16.87	13.01	8.85	8.45	10.1	13.76	15.84	18.28	19.35
710	20.69	19.41	20.77	16.99	13.09	8.88	8.54	10.26	13.92	15.91	18.55	19.57
711	20.87	19.61	20.91	17.08	13.13	8.97	8.64	10.4	14.06	16.05	18.72	19.82
712	21.03	19.84	21.16	17.21	13.25	9.01	8.7	10.4	14.05	16.12	18.9	19.95
713	21.11	19.89	21.23	17.33	13.41	9.02	8.69	10.42	13.99	16.13	18.88	19.97
714	21.21	19.9	21.27	17.49	13.43	9.11	8.71	10.43	14.04	16.12	18.96	19.98
715	21.27	20.03	21.48	17.63	13.57	9.11	8.7	10.35	14.03	16.18	19.09	20.04
716	21.54	20.21	21.61	17.86	13.61	9.12	8.66	10.19	13.87	16.34	19.31	20.23
717	21.64	20.22	21.56	17.88	13.65	9.09	8.62	10.15	13.86	16.32	19.36	20.2
718	21.41	19.99	21.33	17.58	13.41	8.92	8.45	10.32	13.91	16.27	19.3	20.1
719	21.16	19.76	21.08	17.38	13.2	8.85	8.38	10.49	14.03	16.25	19.25	20.12
720	21.27	19.87	21.05	17.41	13.2	8.79	8.33	10.43	13.97	16.31	19.39	20.15
721	21.57	20.11	21.2	17.55	13.18	8.78	8.28	10.32	13.9	16.4	19.6	20.24
722	21.74	20.17	21.35	17.7	13.32	8.8	8.23	10.14	13.81	16.48	19.71	20.37
723	21.82	20.2	21.57	18.27	13.82	9.15	8.45	9.87	13.67	16.4	19.69	20.33
724	21.26	19.76	21.2	18.09	13.87	9.42	8.63	9.78	13.56	16.23	19.35	20.04
725	20.13	18.67	20.21	17.13	13.51	9.3	8.58	10.01	13.43	15.58	18.41	19.22
726	20.22	18.75	20.22	17.13	13.43	9.28	8.53	10.19	13.52	15.67	18.62	19.31
727	20.44	18.96	20.37	17.38	13.5	9.26	8.48	10.45	13.74	15.99	18.9	19.61
728	20.46	18.9	20.35	17.42	13.42	9.26	8.47	10.55	13.81	16.05	18.77	19.45
729	20.49	18.82	20.25	17.45	13.43	9.31	8.56	10.7	13.79	16.04	18.49	19.25
730	20.57	18.95	20.37	17.53	13.54	9.46	8.66	10.76	13.85	16.13	18.72	19.42
731	20.8	19.13	20.6	17.74	13.71	9.63	8.77	10.91	13.99	16.33	19.07	19.72
732	20.94	19.41	20.77	17.88	13.84	9.7	8.84	11.01	14.07	16.47	19.35	20.05
733	20.64	19.26	20.69	16.86	13.07	8.9	8.56	10.08	13.78	15.87	18.23	19.35
734	20.84	19.54	21.03	17.1	13.32	9.08	8.7	10.19	13.88	15.83	18.51	19.67
735	20.81	19.54	21	17.07	13.27	9.12	8.79	10.34	13.99	15.91	18.6	19.69
736	20.84	19.61	21.01	17.1	13.29	9.12	8.77	10.38	13.99	15.98	18.68	19.76
737	21.12	19.84	21.19	17.24	13.37	9.12	8.75	10.43	14.07	16.06	18.82	19.88
738	21.3	19.9	21.32	17.38	13.48	9.12	8.75	10.4	14.03	16.1	18.88	19.96
739	21.39	19.98	21.44	17.51	13.63	9.17	8.75	10.34	14	16.17	19.02	20.03
740	21.49	20.11	21.48	17.75	13.63	9.16	8.73	10.22	13.91	16.17	19.14	20.09
741	21.51	20.04	21.49	17.81	13.59	9.14	8.72	10.14	13.74	16.1	19.09	20.01
742	21.3	19.84	21.3	17.51	13.39	8.96	8.53	10.31	13.91	16.13	19.11	20.02
743	21	19.55	20.98	17.28	13.16	8.85	8.42	10.47	13.97	16.12	19.1	19.98
744	21.05	19.64	20.94	17.3	13.24	8.84	8.38	10.37	13.86	16.14	19.15	19.98
745	21.53	20.05	21.18	17.52	13.29	8.86	8.29	10.19	13.8	16.32	19.46	20.16
746	21.86	20.34	21.49	17.86	13.49	8.83	8.27	10.06	13.75	16.44	19.71	20.45
747	22	20.47	21.71	18.45	13.87	9.18	8.47	9.86	13.69	16.42	19.76	20.46
748	21.81	20.21	21.6	18.48	13.99	9.46	8.63	9.89	13.69	16.37	19.65	20.35
749	20.42	18.91	20.52	17.45	13.59	9.36	8.61	9.94	13.51	15.8	18.75	19.5
750	20.2	18.64	20.13	17.17	13.39	9.22	8.51	10.27	13.53	15.74	18.45	19.25
751	20.39	18.86	20.32	17.34	13.43	9.28	8.46	10.44	13.74	15.97	18.84	19.48
752	20.45	18.91	20.44	17.48	13.45	9.29	8.55	10.48	13.83	16.07	18.88	19.5
753	20.56	18.98	20.39	17.5	13.56	9.41	8.61	10.61	13.86	16.14	18.67	19.4
754	20.47	18.9	20.32	17.56	13.7	9.62	8.79	10.59	13.83	16.04	18.57	19.29
755	20.8	19.18	20.65	17.82	13.94	9.82	8.92	10.79	14.06	16.4	18.97	19.68
756	21.02	19.43	20.86	18.12	14.1	9.9	9.01	11.05	14.12	16.54	19.14	19.97
757	21.11	19.7	21.28	17.17	13.34	9.02	8.7	9.94	13.78	15.84	18.52	19.72
758	21.18	19.8	21.4	17.26	13.38	9.12	8.81	10.15	13.84	16	18.63	19.85
759	20.89	19.59	21.16	17.17	13.4	9.13	8.87	10.28	13.94	15.99	18.61	19.69
760	20.69	19.46	21.03	17.06	13.33	9.21	8.86	10.33	13.98	15.87	18.45	19.48
761	20.95	19.67	21.11	17.12	13.39	9.13	8.81	10.47	14.09	16	18.7	19.71
762	21.1	19.77	21.16	17.16	13.37	9.11	8.76	10.48	14	16.03	18.77	19.84
763	21.13	19.76	21.21	17.23	13.45	9.11	8.75	10.37	14	16.03	18.75	19.83
764	21.09	19.75	21.2	17.32	13.47	9.14	8.72	10.33	13.89	15.96	18.81	19.81
765	21.07	19.67	21.2	17.34	13.48	9.16	8.69	10.2	13.84	15.97	18.83	19.76
766	20.98	19.54	21.05	17.25	13.32	9.03	8.57	10.37	13.92	16	18.89	19.87
767	20.72	19.34	20.77	17.15	13.19	8.95	8.45	10.4	13.88	15.94	18.85	19.76
768	20.87	19.44	20.84	17.22	13.24	8.92	8.42	10.36	13.84	16.06	19.03	19.83
769	21.25	19.78	21.11	17.47	13.36	8.88	8.33	10.27	13.84	16.2	19.34	20.08
770	21.6	20.09	21.36	17.66	13.49	8.97	8.31	10.18	13.73	16.3	19.54	20.23
771	21.84	20.3	21.56	18.05	13.75	9.14	8.53	9.93	13.66	16.3	19.58	20.33
772	21.86	20.36	21.61	18.42	13.92	9.43	8.62	9.93	13.72	16.45	19.76	20.4
773	21.05	19.63	21.09	17.91	13.79	9.38	8.65	9.86	13.61	16.14	19.18	19.96
774	20.54	19.14	20.58	17.5	13.58	9.34	8.59	9.96	13.5	15.89	18.77	19.59
775	20.39	18.91	20.5	17.47	13.51	9.33	8.6	10.18	13.64	15.96	18.74	19.51
776	20.41	18.88	20.46	17.42	13.54	9.35	8.67	10.26	13.74	16.03	18.77	19.46
777	20.56	18.98	20.41	17.61	13.72	9.52	8.72	10.46	13.91	16.15	18.8	19.54
778	20.68	19.1	20.51	17.73	13.89	9.67	8.89	10.56	13.93	16.25	18.73	19.57
779	20.99	19.41	20.88	18.14	14.17	9.89	9.04	10.76	14.12	16.51	19.06	19.96
780	21.15	19.6	20.99	18.38	14.32	9.96	9.08	11.07	14.1	16.61	19.13	20.08
781	21.55	20.15	21.69	17.61	13.46	9.07	8.76	9.9	13.73	15.97	18.61	19.97
782	21.31	19.92	21.56	17.34	13.33	9.1	8.8	10.26	13.97	16.09	18.75	19.88
783	21.03	19.78	21.39	17.32	13.44	9.18	8.91	10.25	13.99	16.03	18.52	19.62
784	20.95	19.71	21.42	17.42	13.6	9.3	9.03	10.26	14	15.9	18.47	19.59
785	20.86	19.62	21.18	17.17	13.45	9.21	8.89	10.47	14.05	15.98	18.58	19.58
786	21.01	19.74	21.08	17.18	13.39	9.09	8.79	10.47	14.07	16.14	18.77	19.76
787	21	19.67	21.04	17.13	13.37	9.11	8.76	10.39	13.98	16.04	18.74	19.66
788	20.71	19.5	20.93	17.12	13.32	9.08	8.73	10.4	13.95	16.02	18.65	19.56
789	20.68	19.39	20.83	17.13	13.28	9.06	8.61	10.37	13.89	15.97	18.67	19.61
790	20.68	19.36	20.71	17.14	13.3	9.07	8.6	10.36	13.89	15.98	18.75	19.68
791	20.66	19.28	20.66	17.15	13.24	8.96	8.5	10.34	13.84	15.94	18.73	19.63
792	20.76	19.28	20.7	17.19	13.23	8.97	8.44	10.38	13.84	16.05	18.93	19.72
793	20.84	19.35	20.74	17.29	13.27	8.95	8.42	10.33	13.85	16.03	19.08	19.83
794	21.14	19.64	20.96	17.45	13.3	8.98	8.39	10.25	13.74	16.1	19.28	19.98
795	21.62	20.05	21.3	17.71	13.55	9.17	8.55	9.95	13.59	16.21	19.39	20.16
796	21.57	20.09	21.36	17.91	13.7	9.29	8.54	9.89	13.66	16.3	19.5	20.19
797	21.58	20.2	21.42	18.13	13.85	9.37	8.66	9.96	13.72	16.38	19.6	20.3
798	21.65	20.17	21.49	18.39	13.94	9.47	8.71	10	13.76	16.42	19.62	20.34
799	21.23	19.8	21.21	18.21	13.87	9.51	8.78	9.98	13.7	16.28	19.33	20.14
800	20.81	19.39	20.92	17.97	13.8	9.51	8.77	9.99	13.71	16.14	19.08	19.88
801	20.59	19.06	20.71	17.8	13.87	9.59	8.79	10.18	13.8	16.1	18.8	19.76
802	20.75	19.16	20.74	17.93	13.97	9.68	8.87	10.53	13.92	16.24	18.87	19.74
803	21.1	19.47	20.97	18.3	14.21	9.83	8.98	10.74	14.02	16.43	19.04	20.07
804	21.29	19.67	21.11	18.43	14.33	9.98	9.07	10.91	14.19	16.65	19.42	20.36
805	21.32	19.87	21.52	17.3	13.37	8.99	8.68	10.12	13.91	16.08	18.62	19.83
806	21.14	19.86	21.44	17.25	13.37	9.06	8.73	10.36	14.08	16.23	18.67	19.74
807	21.1	19.87	21.5	17.38	13.48	9.14	8.87	10.37	14.01	16.29	18.46	19.63
808	21.34	20.07	21.66	17.63	13.68	9.26	8.92	10.23	14.08	16.14	18.62	19.78
809	20.99	19.72	21.36	17.27	13.55	9.25	8.92	10.45	14.09	16.07	18.58	19.61
810	21.03	19.74	21.19	17.24	13.38	9.14	8.77	10.51	14.11	16.23	18.8	19.75
811	20.83	19.6	20.96	17.18	13.32	9.1	8.69	10.47	14.05	16.11	18.71	19.55
812	20.63	19.37	20.82	17.19	13.28	9.06	8.72	10.45	14.04	16.01	18.64	19.48
813	20.61	19.32	20.78	17.2	13.32	9.07	8.63	10.46	13.95	16.06	18.59	19.52
814	20.65	19.3	20.72	17.2	13.24	9	8.56	10.43	13.94	16.07	18.72	19.66
815	20.77	19.38	20.78	17.29	13.3	9.02	8.52	10.4	13.93	16.07	18.85	19.75
816	20.76	19.3	20.71	17.26	13.25	9	8.48	10.36	13.87	16.01	18.86	19.63
817	20.72	19.25	20.65	17.24	13.19	8.96	8.42	10.28	13.79	15.95	18.91	19.65
818	21.11	19.64	20.91	17.39	13.32	9.04	8.45	10.31	13.81	16.13	19.21	20.01
819	21.67	20.15	21.33	17.72	13.5	9.1	8.51	10.16	13.72	16.28	19.49	20.24
820	21.5	20.01	21.28	17.73	13.54	9.12	8.52	10.16	13.75	16.24	19.4	20.18
821	21.39	19.99	21.28	17.91	13.64	9.22	8.56	10	13.72	16.21	19.4	20.17
822	21.74	20.37	21.64	18.43	13.86	9.45	8.71	9.98	13.78	16.36	19.59	20.33
823	22.01	20.6	21.89	18.83	14.09	9.64	8.86	10.13	13.91	16.49	19.77	20.57
824	21.89	20.6	21.81	18.85	14.12	9.67	8.91	10.15	13.83	16.41	19.68	20.49
825	21.37	20.02	21.39	18.53	14.12	9.71	8.89	10.18	13.9	16.37	19.44	20.28
826	20.83	19.37	20.95	18.06	14.03	9.7	8.92	10.43	13.9	16.22	18.99	19.92
827	20.82	19.19	20.83	18.02	13.99	9.73	8.89	10.53	13.89	16.2	18.96	19.87
828	21.04	19.42	20.92	18.13	14.11	9.82	9.03	10.79	14.02	16.44	19.47	20.28
829	20.76	19.36	20.82	16.96	13.21	9.02	8.63	10.19	13.84	16.07	18.3	19.36
830	20.82	19.45	20.95	17.09	13.27	9.1	8.67	10.33	13.92	16.32	18.32	19.37
831	20.84	19.6	21.14	17.13	13.33	9.16	8.79	10.5	14	16.59	18.38	19.42
832	21.09	19.88	21.42	17.24	13.47	9.13	8.8	10.41	14.1	16.24	18.6	19.68
833	21.02	19.72	21.34	17.27	13.48	9.15	8.82	10.47	14.12	16.19	18.64	19.61
834	20.97	19.62	21.17	17.32	13.44	9.12	8.81	10.51	14.14	16.24	18.75	19.73
835	20.81	19.48	21	17.25	13.37	9.1	8.76	10.51	14.08	16.18	18.74	19.62
836	20.71	19.48	20.91	17.29	13.35	9.05	8.69	10.53	13.99	16.17	18.66	19.56
837	20.75	19.42	20.88	17.33	13.35	9.06	8.66	10.52	13.97	16.17	18.72	19.63
838	20.72	19.44	20.78	17.25	13.26	8.98	8.58	10.45	13.92	16.16	18.65	19.68
839	20.99	19.64	21.02	17.48	13.34	8.97	8.54	10.46	14.05	16.25	18.88	19.93
840	20.98	19.63	20.89	17.48	13.35	8.98	8.5	10.49	14.02	16.21	18.95	19.88
841	21.02	19.65	20.88	17.45	13.31	8.97	8.47	10.4	13.92	16.16	19.01	19.89
842	21.31	19.89	21.07	17.56	13.37	9.04	8.43	10.38	13.95	16.25	19.25	20.13
843	21.65	20.23	21.35	17.76	13.45	9.05	8.47	10.34	13.92	16.35	19.44	20.25
844	21.66	20.18	21.48	17.88	13.48	9.05	8.5	10.33	13.93	16.37	19.52	20.34
845	21.7	20.35	21.55	18.13	13.68	9.27	8.6	10.09	13.79	16.32	19.49	20.28
846	21.93	20.62	21.8	18.59	13.89	9.46	8.76	10.05	13.84	16.39	19.68	20.47
847	21.99	20.61	21.84	18.73	14.02	9.53	8.79	10.05	13.81	16.29	19.66	20.47
848	22.26	20.86	22.04	19	14.16	9.68	8.93	10.18	13.87	16.33	19.79	20.7
849	21.75	20.37	21.71	18.76	14.12	9.71	8.87	10.15	13.71	16.23	19.52	20.35
850	20.94	19.42	20.97	18.12	13.95	9.64	8.84	10.06	13.67	15.96	19.04	19.89
851	20.52	18.89	20.54	17.73	13.88	9.6	8.85	10.43	13.68	15.94	18.89	19.76
852	20.78	19.1	20.64	17.8	13.8	9.65	8.86	10.84	13.84	16.23	19.23	20.07
853	20.85	19.41	20.8	17.03	13.21	9.02	8.62	10.25	13.8	16.24	18.21	19.18
854	20.88	19.48	20.98	17.14	13.33	9.14	8.71	10.35	13.96	16.42	18.43	19.4
855	20.89	19.58	21.11	17.17	13.35	9.17	8.74	10.44	14.04	16.36	18.5	19.55
856	20.97	19.7	21.25	17.22	13.45	9.12	8.77	10.46	14.18	16.32	18.69	19.67
857	20.94	19.62	21.26	17.27	13.43	9.16	8.76	10.46	14.18	16.22	18.73	19.76
858	21.03	19.69	21.23	17.37	13.43	9.16	8.77	10.51	14.2	16.34	18.88	19.87
859	20.84	19.56	21.05	17.25	13.4	9.16	8.76	10.49	14.09	16.19	18.71	19.61
860	20.8	19.55	21	17.37	13.45	9.09	8.66	10.54	14.08	16.29	18.68	19.63
861	20.83	19.57	21.01	17.36	13.41	9.05	8.64	10.55	13.99	16.31	18.76	19.74
862	20.94	19.64	21.05	17.45	13.43	9.02	8.56	10.53	14	16.3	18.78	19.85
863	20.97	19.66	21.1	17.51	13.41	9.05	8.56	10.41	14	16.2	18.76	19.83
864	21.07	19.79	21.05	17.56	13.48	9.07	8.57	10.39	13.95	16.21	18.81	19.93
865	21.04	19.78	21.03	17.6	13.4	9.03	8.52	10.4	13.96	16.24	18.96	19.94
866	21.03	19.74	21.03	17.55	13.35	9.01	8.51	10.38	13.85	16.14	19.03	19.88
867	21.33	20	21.22	17.65	13.4	9.04	8.49	10.42	13.91	16.24	19.25	20.14
868	21.57	20.26	21.4	17.83	13.52	9.09	8.52	10.31	13.87	16.26	19.43	20.25
869	22.02	20.6	21.79	18.48	13.84	9.35	8.7	10.05	13.86	16.35	19.62	20.46
870	22.22	20.8	21.95	18.77	13.99	9.53	8.76	10.06	13.81	16.3	19.67	20.55
871	21.96	20.52	21.67	18.53	13.96	9.48	8.74	9.95	13.66	16.14	19.47	20.28
872	21.92	20.48	21.67	18.52	13.97	9.55	8.81	10.04	13.73	16.18	19.57	20.38
873	21.86	20.37	21.67	18.67	14.06	9.65	8.87	10.1	13.63	16.03	19.45	20.37
874	20.84	19.32	20.86	17.95	13.82	9.57	8.81	10.02	13.46	15.79	18.82	19.7
875	20.36	18.74	20.35	17.55	13.72	9.52	8.81	10.45	13.55	15.89	18.84	19.69
876	20.45	18.83	20.31	17.59	13.62	9.49	8.8	10.76	13.59	15.94	18.93	19.85
877	20.99	19.5	20.95	17.12	13.33	9.21	8.68	10.33	13.92	16.43	18.43	19.38
878	20.91	19.49	20.94	17.12	13.33	9.15	8.71	10.31	13.96	16.46	18.38	19.36
879	20.77	19.47	20.98	17.07	13.3	9.11	8.67	10.32	13.92	16.22	18.43	19.37
880	20.76	19.5	21.12	17.12	13.39	9.13	8.76	10.37	13.97	16.17	18.52	19.46
881	20.83	19.54	21.11	17.26	13.43	9.21	8.76	10.52	14.04	16.3	18.67	19.6
882	20.88	19.61	21.11	17.32	13.46	9.16	8.75	10.53	14.07	16.28	18.74	19.67
883	20.83	19.6	21.06	17.3	13.47	9.12	8.72	10.51	14.08	16.35	18.72	19.67
884	20.65	19.43	20.86	17.23	13.4	9.11	8.66	10.5	13.93	16.24	18.54	19.5
885	20.61	19.36	20.82	17.29	13.38	9.13	8.67	10.5	13.9	16.27	18.53	19.5
886	20.75	19.44	20.93	17.31	13.35	9.08	8.65	10.49	13.91	16.22	18.67	19.69
887	20.93	19.56	21.07	17.41	13.42	9.07	8.57	10.44	13.85	16.15	18.77	19.83
888	20.86	19.55	20.99	17.47	13.43	9.03	8.55	10.38	13.77	16.05	18.72	19.77
889	20.6	19.34	20.75	17.35	13.3	9.07	8.53	10.35	13.72	15.94	18.57	19.59
890	20.65	19.35	20.65	17.33	13.26	9.02	8.49	10.34	13.71	15.94	18.6	19.55
891	21.21	19.84	20.98	17.48	13.38	9.06	8.5	10.39	13.8	16.11	19.07	19.94
892	21.62	20.2	21.3	17.82	13.51	9.12	8.54	10.3	13.86	16.26	19.37	20.24
893	21.78	20.3	21.52	18.09	13.69	9.27	8.65	10.05	13.71	16.16	19.4	20.27
894	22	20.52	21.68	18.31	13.8	9.38	8.73	10.04	13.68	16.21	19.51	20.33
895	21.91	20.35	21.54	18.32	13.84	9.43	8.75	9.99	13.58	16.03	19.37	20.22
896	21.85	20.17	21.41	18.22	13.8	9.41	8.77	10.01	13.62	16.06	19.36	20.21
897	21.66	20.09	21.42	18.32	13.94	9.55	8.85	10.05	13.6	15.92	19.35	20.27
898	20.57	19.11	20.6	17.72	13.73	9.52	8.79	10.01	13.37	15.56	18.77	19.6
899	20.01	18.54	20.08	17.33	13.44	9.37	8.74	10.51	13.36	15.63	18.52	19.34
900	20.08	18.58	20.07	17.39	13.37	9.28	8.7	10.61	13.38	15.7	18.45	19.25
901	20.85	19.44	20.94	17	13.31	9.17	8.67	10.25	13.82	16.36	18.31	19.29
902	20.64	19.39	20.92	16.95	13.27	9.05	8.61	10.19	13.81	16.12	18.31	19.23
903	20.57	19.36	20.86	16.92	13.24	9.01	8.7	10.29	13.83	15.98	18.16	19.17
904	20.73	19.45	20.87	17.07	13.41	9.16	8.7	10.4	13.91	16.21	18.35	19.36
905	20.74	19.45	20.93	17.2	13.49	9.31	8.81	10.48	13.94	16.29	18.47	19.37
906	20.6	19.24	20.79	17.17	13.4	9.25	8.83	10.46	13.86	16.22	18.38	19.26
907	20.54	19.23	20.77	17.2	13.41	9.25	8.74	10.48	13.81	16.22	18.29	19.2
908	20.57	19.21	20.72	17.21	13.42	9.23	8.76	10.53	13.82	16.19	18.35	19.25
909	20.62	19.4	20.74	17.24	13.39	9.24	8.77	10.5	13.84	16.19	18.59	19.51
910	20.71	19.39	20.81	17.26	13.35	9.11	8.65	10.46	13.78	16.09	18.67	19.69
911	20.66	19.24	20.79	17.25	13.34	9.04	8.6	10.37	13.69	15.97	18.61	19.62
912	20.59	19.27	20.72	17.23	13.36	9.01	8.57	10.35	13.61	15.89	18.52	19.54
913	20.36	19.05	20.56	17.18	13.25	9.05	8.58	10.4	13.55	15.87	18.37	19.28
914	20.49	19.12	20.55	17.18	13.21	8.99	8.53	10.4	13.58	15.92	18.47	19.4
915	21.06	19.65	20.86	17.37	13.32	9.02	8.52	10.41	13.74	16.01	18.92	19.9
916	21.44	20.06	21.15	17.6	13.45	9.04	8.53	10.34	13.81	16.12	19.26	20.14
917	21.46	19.99	21.17	17.67	13.51	9.16	8.61	10.21	13.68	16.05	19.26	20.09
918	21.5	19.96	21.13	17.63	13.48	9.21	8.64	10.23	13.69	16.04	19.28	20.13
919	21.36	19.8	21.03	17.55	13.42	9.17	8.6	10.09	13.57	15.93	19.21	20.02
920	21.28	19.59	20.86	17.62	13.48	9.14	8.6	10.27	13.6	15.91	19.19	20
921	21.04	19.34	20.76	17.64	13.59	9.27	8.68	10.19	13.56	15.86	19.1	19.9
922	20.32	18.7	20.41	17.48	13.56	9.38	8.74	10.16	13.44	15.66	18.79	19.62
923	19.86	18.39	19.92	17.22	13.33	9.24	8.66	10.44	13.25	15.48	18.21	19.04
924	19.94	18.54	20.01	17.2	13.27	9.21	8.6	10.38	13.22	15.45	17.84	18.71
925	20.64	19.27	20.88	16.87	13.22	9.12	8.55	10.18	13.72	16.18	18.13	19.17
926	20.54	19.26	20.79	16.77	13.17	8.96	8.61	10.12	13.69	15.97	18.14	19.09
927	20.51	19.38	20.85	16.83	13.22	9.03	8.61	10.23	13.74	15.88	18.14	19.21
928	20.68	19.42	20.87	17.04	13.36	9.19	8.74	10.36	13.85	16.14	18.32	19.33
929	20.63	19.23	20.8	17.08	13.45	9.33	8.79	10.41	13.83	16.2	18.35	19.25
930	20.53	19.11	20.64	17.08	13.41	9.34	8.83	10.45	13.74	16.18	18.16	19.06
931	20.53	19.13	20.65	17.18	13.5	9.34	8.83	10.52	13.78	16.15	18.24	19.16
932	20.51	19.23	20.71	17.2	13.4	9.25	8.81	10.49	13.74	16.12	18.39	19.28
933	20.56	19.33	20.78	17.17	13.38	9.26	8.76	10.52	13.77	16.06	18.58	19.54
934	20.57	19.14	20.73	17.14	13.33	9.12	8.67	10.47	13.66	16.04	18.48	19.6
935	20.37	18.91	20.48	17.07	13.28	9.05	8.64	10.41	13.56	15.92	18.25	19.38
936	20.12	18.79	20.33	17.04	13.2	9	8.58	10.39	13.44	15.85	18	19.04
937	20.22	18.9	20.37	17.07	13.23	9.02	8.6	10.38	13.48	15.87	18.12	19.06
938	20.5	19.14	20.51	17.21	13.26	9.01	8.56	10.44	13.53	15.94	18.49	19.36
939	21.09	19.59	20.94	17.37	13.25	9.01	8.52	10.43	13.73	15.96	18.95	19.83
940	21.37	19.9	21.03	17.53	13.39	9.04	8.54	10.28	13.73	16.02	19.13	20.04
941	21.14	19.72	20.82	17.4	13.35	9.13	8.57	10.2	13.63	15.89	19	19.85
942	20.99	19.57	20.65	17.37	13.28	9.04	8.58	10.31	13.63	15.9	19.07	19.9
943	20.7	19.2	20.5	17.24	13.21	9.04	8.55	10.33	13.55	15.76	18.96	19.75
944	20.57	18.95	20.43	17.23	13.23	9.07	8.65	10.35	13.54	15.82	18.95	19.77
945	20.48	18.71	20.39	17.35	13.34	9.18	8.65	10.23	13.51	15.77	18.94	19.79
946	19.92	18.32	20.1	17.17	13.35	9.27	8.78	10.15	13.39	15.56	18.53	19.45
947	19.72	18.38	19.81	17.02	13.19	9.2	8.68	10.31	13.17	15.25	17.72	18.67
948	19.91	18.59	20.08	17.22	13.39	9.19	8.56	10.23	13.19	15.53	17.62	18.45
949	20.61	19.15	20.68	16.83	13.29	9.22	8.61	10.21	13.68	16.12	17.99	18.98
950	20.44	18.95	20.52	16.67	13.14	9.03	8.52	10.14	13.56	15.94	17.85	18.89
951	20.52	19.14	20.66	16.84	13.24	9.04	8.67	10.26	13.68	16.05	18.06	19.04
952	20.6	19.22	20.77	17.03	13.44	9.24	8.76	10.41	13.75	16.17	18.2	19.15
953	20.47	19.06	20.63	16.99	13.39	9.27	8.83	10.48	13.72	16.16	18.07	19.04
954	20.53	19.07	20.64	17.13	13.47	9.42	8.89	10.55	13.72	16.17	18.06	18.99
955	20.49	19.02	20.56	17.11	13.43	9.38	8.87	10.51	13.72	16.13	18.03	19
956	20.36	19.06	20.63	17.1	13.41	9.25	8.78	10.5	13.71	16.07	18.11	19.2
957	20.43	19.12	20.65	17.16	13.35	9.32	8.78	10.46	13.67	16.04	18.28	19.28
958	20.37	19	20.56	17.04	13.33	9.16	8.73	10.43	13.57	15.94	18.23	19.35
959	20.17	18.72	20.38	16.99	13.2	9.1	8.64	10.38	13.47	15.85	17.95	19.05
960	20.11	18.65	20.28	16.99	13.24	9.03	8.69	10.41	13.47	15.9	17.92	18.91
961	20.09	18.74	20.28	17.12	13.21	9.06	8.62	10.42	13.46	15.92	18.03	19.04
962	20.41	18.99	20.47	17.19	13.21	9.08	8.62	10.41	13.51	15.89	18.39	19.27
963	20.71	19.31	20.67	17.26	13.25	8.99	8.53	10.37	13.53	15.85	18.69	19.58
964	21.08	19.7	20.89	17.43	13.36	9.03	8.58	10.31	13.66	15.88	18.99	19.94
965	20.82	19.44	20.6	17.23	13.19	9.08	8.55	10.24	13.56	15.78	18.82	19.72
966	20.72	19.28	20.34	17.17	13.14	9	8.56	10.33	13.53	15.77	18.84	19.78
967	20.6	18.96	20.3	17.25	13.19	9.07	8.58	10.36	13.56	15.76	18.94	19.73
968	20.63	18.92	20.41	17.29	13.23	9.11	8.61	10.37	13.58	15.87	18.99	19.86
969	20.66	18.82	20.57	17.39	13.36	9.25	8.7	10.19	13.58	15.88	19.06	19.92
970	20.25	18.58	20.41	17.38	13.5	9.36	8.81	10.08	13.5	15.76	18.9	19.83
971	19.78	18.39	19.89	17.12	13.32	9.3	8.76	10.17	13.27	15.4	18.08	19.14
972	19.94	18.64	20.09	17.19	13.31	9.22	8.67	10.36	13.21	15.44	17.69	18.62
973	20.45	18.97	20.53	17.12	13.42	9.38	8.89	10.49	13.63	16.11	17.9	18.87
974	20.44	19	20.58	17.25	13.56	9.6	8.98	10.59	13.7	16.12	18.05	19.05
975	20.25	18.88	20.52	17.09	13.52	9.52	8.85	10.47	13.59	15.93	17.99	19.05
976	20.18	18.86	20.42	17.01	13.36	9.26	8.75	10.4	13.49	15.86	17.95	19.03
977	20.13	18.64	20.23	17.02	13.36	9.28	8.77	10.44	13.51	15.86	17.86	18.88
978	20.24	18.77	20.3	17.17	13.48	9.34	8.83	10.46	13.55	15.99	17.98	18.92
979	20.11	18.76	20.32	17.12	13.36	9.18	8.74	10.43	13.48	15.84	18.06	18.97
980	20.17	18.82	20.31	17.14	13.25	9.15	8.64	10.38	13.45	15.79	18.21	19.22
981	20.41	19	20.39	17.2	13.2	9.09	8.57	10.39	13.42	15.78	18.33	19.52
982	20.6	19.16	20.52	17.22	13.18	9.02	8.54	10.32	13.46	15.73	18.59	19.71
983	20.35	18.94	20.28	17.1	13.15	9	8.55	10.28	13.42	15.61	18.59	19.43
984	20.52	19.06	20.29	17.22	13.17	9.05	8.49	10.35	13.51	15.74	18.82	19.63
985	20.67	19.13	20.41	17.27	13.21	9.08	8.58	10.34	13.53	15.86	18.97	19.75
986	20.84	19.17	20.58	17.41	13.32	9.2	8.63	10.27	13.59	15.86	19.03	19.88
987	20.84	19.16	20.68	17.5	13.38	9.27	8.7	10.21	13.63	15.92	19.12	20
988	20.57	18.94	20.57	17.53	13.5	9.3	8.79	10.19	13.6	15.88	19.07	19.92
989	20.12	18.57	20.22	17.4	13.55	9.4	8.8	10.13	13.53	15.78	18.84	19.72
990	19.96	18.62	20.01	17.22	13.42	9.36	8.86	10.41	13.31	15.45	17.97	18.96
991	20.53	18.97	20.55	17.19	13.56	9.57	8.96	10.57	13.66	16.1	17.83	18.88
992	20.44	18.9	20.43	17.28	13.68	9.76	9.02	10.63	13.67	16.04	17.89	18.97
993	20.19	18.79	20.33	17.11	13.57	9.64	8.96	10.53	13.53	15.95	17.77	18.86
994	20.15	18.69	20.23	17.01	13.44	9.34	8.82	10.41	13.5	15.87	17.73	18.75
995	20.23	18.7	20.22	17.13	13.46	9.39	8.85	10.48	13.57	15.99	17.7	18.72
996	20.27	18.76	20.28	17.2	13.58	9.47	8.81	10.41	13.68	16.05	17.8	18.74
997	20.11	18.66	20.18	17.14	13.41	9.33	8.8	10.43	13.45	15.83	17.87	18.84
998	20.15	18.74	20.27	17.21	13.42	9.27	8.73	10.39	13.42	15.77	18.07	19.02
999	20.05	18.6	20.09	17.16	13.27	9.16	8.6	10.31	13.39	15.71	17.98	19.01
1000	20.01	18.54	20.08	17.08	13.18	9.08	8.59	10.32	13.28	15.59	17.89	19.06
1001	19.95	18.49	20.01	17.16	13.12	9.04	8.55	10.25	13.23	15.52	17.98	19.03
1002	20.18	18.74	20.15	17.21	13.12	9.04	8.52	10.25	13.29	15.6	18.53	19.25
1003	20.58	19.09	20.35	17.26	13.21	9.06	8.58	10.28	13.48	15.74	18.92	19.65
1004	20.86	19.3	20.54	17.44	13.28	9.14	8.63	10.34	13.59	15.91	19.05	19.89
1005	20.96	19.37	20.63	17.53	13.36	9.21	8.67	10.38	13.68	15.96	19.16	20.02
1006	20.83	19.2	20.61	17.51	13.44	9.27	8.75	10.29	13.64	15.95	19.18	19.97
1007	20.52	18.85	20.45	17.49	13.5	9.38	8.85	10.26	13.62	16	19.1	19.92
1008	20.03	18.56	20.01	17.37	13.5	9.47	8.87	10.24	13.51	15.71	18.48	19.41
1009	20.54	18.88	20.54	17.29	13.7	9.74	9.05	10.59	13.66	15.97	17.74	18.73
1010	20.38	18.82	20.38	17.22	13.69	9.76	9.04	10.56	13.6	15.9	17.73	18.79
1011	20.2	18.67	20.27	17.1	13.62	9.69	8.96	10.51	13.49	15.87	17.67	18.73
1012	20.2	18.65	20.16	17.01	13.48	9.53	8.88	10.42	13.49	15.9	17.55	18.58
1013	20.32	18.74	20.21	17.14	13.51	9.48	8.86	10.43	13.56	16.1	17.55	18.51
1014	20.29	18.74	20.22	17.16	13.55	9.48	8.85	10.37	13.55	16.07	17.63	18.62
1015	20.15	18.61	20.18	17.14	13.42	9.41	8.73	10.34	13.41	15.77	17.67	18.73
1016	20.19	18.6	20.17	17.15	13.41	9.35	8.73	10.31	13.37	15.69	17.82	18.82
1017	20.07	18.56	20.06	17.13	13.34	9.28	8.66	10.26	13.29	15.63	17.82	18.85
1018	20.02	18.52	20	17.14	13.18	9.14	8.65	10.22	13.26	15.62	17.69	18.81
1019	20.03	18.52	20.04	17.15	13.22	9.12	8.58	10.23	13.22	15.53	17.84	18.88
1020	19.9	18.51	19.98	17.16	13.16	9.05	8.52	10.25	13.17	15.51	18.04	18.95
1021	20.15	18.67	20.12	17.22	13.14	9.06	8.54	10.29	13.24	15.55	18.43	19.23
1022	20.33	18.81	20.22	17.28	13.24	9.1	8.59	10.3	13.29	15.63	18.73	19.39
1023	20.54	19.01	20.33	17.43	13.35	9.15	8.65	10.38	13.44	15.79	18.86	19.68
1024	20.75	19.21	20.55	17.54	13.4	9.24	8.75	10.47	13.61	15.98	19.1	19.92
1025	20.78	19.18	20.62	17.59	13.54	9.36	8.85	10.38	13.75	16.06	19.23	20.08
1026	20.31	18.75	20.35	17.58	13.58	9.53	8.93	10.21	13.63	15.89	18.94	19.85
1027	20.49	18.83	20.49	17.25	13.74	9.81	9.04	10.51	13.56	15.87	17.6	18.61
1028	20.36	18.76	20.41	17.15	13.68	9.74	9.02	10.53	13.5	15.82	17.54	18.62
1029	20.19	18.68	20.25	17.06	13.6	9.69	8.98	10.45	13.49	15.81	17.49	18.58
1030	20.22	18.66	20.2	17.06	13.61	9.63	8.91	10.4	13.45	15.93	17.48	18.47
1031	20.31	18.83	20.3	17.16	13.6	9.54	8.91	10.37	13.5	16.15	17.61	18.5
1032	20.36	18.81	20.33	17.17	13.52	9.52	8.8	10.35	13.51	16.07	17.56	18.53
1033	20.24	18.74	20.27	17.23	13.49	9.46	8.81	10.3	13.38	15.86	17.62	18.63
1034	20.13	18.6	20.1	17.17	13.45	9.39	8.73	10.27	13.26	15.58	17.7	18.78
1035	19.99	18.53	20.02	17.11	13.29	9.28	8.68	10.25	13.18	15.47	17.68	18.71
1036	20.03	18.57	20.09	17.14	13.3	9.2	8.63	10.17	13.19	15.57	17.67	18.71
1037	20.12	18.65	20.09	17.2	13.29	9.14	8.62	10.22	13.26	15.58	17.8	18.88
1038	20.08	18.6	20.05	17.22	13.3	9.11	8.57	10.2	13.21	15.52	17.91	18.96
1039	19.97	18.6	20.04	17.24	13.23	9.08	8.59	10.2	13.21	15.58	18.09	19.09
1040	20.15	18.7	20.17	17.34	13.33	9.13	8.59	10.3	13.27	15.64	18.33	19.23
1041	20.39	18.99	20.41	17.42	13.33	9.22	8.65	10.42	13.35	15.74	18.68	19.54
1042	20.73	19.22	20.57	17.58	13.45	9.29	8.75	10.51	13.55	15.94	19	19.76
1043	20.86	19.39	20.72	17.71	13.5	9.37	8.86	10.5	13.73	16.07	19.28	20.02
1044	20.56	19.04	20.59	17.72	13.69	9.55	8.97	10.35	13.73	16	19.09	19.97
1045	20.44	18.84	20.42	17.23	13.84	9.82	9.09	10.45	13.55	15.86	17.42	18.43
1046	20.38	18.8	20.41	17.17	13.68	9.75	8.98	10.42	13.47	15.84	17.43	18.46
1047	20.35	18.83	20.45	17.19	13.72	9.76	9	10.45	13.46	15.84	17.53	18.54
1048	20.45	18.94	20.49	17.28	13.78	9.7	8.98	10.39	13.58	16.06	17.69	18.56
1049	20.43	18.94	20.43	17.33	13.72	9.6	8.84	10.33	13.57	16.17	17.76	18.6
1050	20.38	18.91	20.35	17.29	13.66	9.52	8.76	10.28	13.55	16.02	17.71	18.64
1051	20.24	18.8	20.25	17.26	13.59	9.51	8.73	10.22	13.41	15.8	17.66	18.58
1052	20.12	18.64	20.08	17.19	13.43	9.39	8.7	10.2	13.22	15.51	17.56	18.63
1053	19.96	18.45	19.98	17.02	13.28	9.26	8.68	10.17	13.12	15.31	17.53	18.55
1054	20.07	18.6	20.06	17.11	13.32	9.24	8.67	10.15	13.16	15.45	17.63	18.66
1055	20.13	18.67	20.09	17.22	13.31	9.22	8.59	10.19	13.22	15.53	17.76	18.86
1056	20.18	18.66	20.14	17.32	13.43	9.2	8.58	10.1	13.26	15.6	17.89	18.94
1057	20.11	18.67	20.09	17.31	13.39	9.18	8.57	10.18	13.27	15.53	17.95	19.06
1058	20.05	18.61	20.1	17.3	13.3	9.22	8.62	10.27	13.25	15.53	17.99	19.06
1059	20.19	18.75	20.25	17.36	13.36	9.22	8.7	10.39	13.31	15.6	18.26	19.19
1060	20.51	19.03	20.55	17.53	13.46	9.31	8.81	10.46	13.46	15.72	18.79	19.54
1061	20.75	19.27	20.61	17.67	13.52	9.41	8.86	10.53	13.63	15.99	19.17	19.78
1062	20.65	19.15	20.67	17.81	13.75	9.57	8.97	10.45	13.73	16.02	19.08	19.95
1063	20.29	19	20.4	17.15	13.49	9.4	8.69	10.4	13.74	16.21	17.61	18.44
1064	20.5	19.03	20.48	17.24	13.61	9.53	8.73	10.39	13.7	16.09	17.62	18.56
1065	20.53	19.1	20.58	17.34	13.74	9.68	8.86	10.44	13.64	16.05	17.67	18.6
1066	20.41	18.96	20.5	17.24	13.81	9.72	8.92	10.36	13.5	15.88	17.58	18.56
1067	20.4	18.95	20.45	17.24	13.68	9.6	8.84	10.3	13.45	15.86	17.58	18.52
1068	20.27	18.85	20.32	17.19	13.66	9.53	8.78	10.26	13.38	15.78	17.57	18.47
1069	20.16	18.77	20.24	17.15	13.55	9.49	8.79	10.18	13.22	15.57	17.54	18.45
1070	20.09	18.67	20.06	17.06	13.45	9.39	8.76	10.17	13.11	15.44	17.43	18.41
1071	20.05	18.65	20.05	17.08	13.29	9.26	8.69	10.19	13.1	15.31	17.47	18.53
1072	20.11	18.72	20.09	17.15	13.29	9.26	8.67	10.18	13.16	15.39	17.59	18.64
1073	20.24	18.71	20.13	17.24	13.36	9.21	8.67	10.15	13.21	15.45	17.76	18.73
1074	20.25	18.81	20.17	17.34	13.48	9.24	8.6	10.04	13.31	15.53	17.89	18.89
1075	20.22	18.68	20.14	17.32	13.43	9.28	8.59	10.18	13.24	15.54	17.9	18.96
1076	20.18	18.74	20.2	17.37	13.36	9.23	8.74	10.29	13.27	15.56	18.18	19.12
1077	20.39	19.06	20.51	17.52	13.47	9.3	8.8	10.37	13.42	15.71	18.38	19.28
1078	20.54	19.26	20.64	17.66	13.52	9.35	8.85	10.46	13.5	15.85	18.67	19.34
1079	20.73	19.32	20.77	17.81	13.59	9.46	8.92	10.58	13.6	15.94	18.94	19.53
1080	20.61	19.08	20.7	17.89	13.8	9.57	8.99	10.45	13.66	15.95	18.8	19.73
1081	20.2	19.01	20.28	16.97	12.97	8.66	8.02	10.05	13.68	16.31	17.66	18.55
1082	20.44	19.12	20.49	17.18	13.27	9.04	8.38	10.22	13.73	16.21	17.72	18.54
1083	20.35	18.96	20.41	17.16	13.67	9.55	8.8	10.26	13.44	15.76	17.5	18.46
1084	20.31	18.85	20.42	17.21	13.75	9.65	8.87	10.29	13.35	15.63	17.49	18.5
1085	20.31	18.98	20.4	17.2	13.63	9.63	8.88	10.19	13.34	15.67	17.46	18.46
1086	20.26	18.9	20.42	17.22	13.66	9.57	8.82	10.22	13.21	15.65	17.54	18.5
1087	20.24	18.89	20.38	17.21	13.61	9.48	8.81	10.23	13.26	15.59	17.63	18.52
1088	20.23	18.9	20.23	17.14	13.52	9.41	8.71	10.15	13.16	15.49	17.67	18.55
1089	20.19	18.8	20.15	17.14	13.44	9.37	8.73	10.18	13.13	15.41	17.57	18.56
1090	20.14	18.8	20.23	17.18	13.39	9.32	8.74	10.13	13.14	15.38	17.57	18.56
1091	20.23	18.92	20.28	17.26	13.45	9.27	8.68	10.1	13.2	15.5	17.86	18.67
1092	20.31	19.03	20.42	17.39	13.52	9.3	8.62	10.08	13.28	15.58	17.93	18.75
1093	20.19	18.78	20.19	17.3	13.4	9.34	8.7	10.22	13.22	15.43	17.79	18.84
1094	20.14	18.65	20.07	17.32	13.38	9.3	8.76	10.22	13.27	15.48	17.96	18.91
1095	20.29	19.06	20.42	17.46	13.47	9.35	8.85	10.29	13.4	15.68	18.33	19.17
1096	20.41	19.25	20.67	17.6	13.54	9.43	8.87	10.44	13.48	15.78	18.42	19.21
1097	20.63	19.39	20.84	17.75	13.63	9.5	8.99	10.51	13.56	15.93	18.66	19.4
1098	20.4	18.91	20.58	17.8	13.75	9.62	9.02	10.32	13.48	15.74	18.41	19.35
1099	20.03	18.78	20.13	16.91	13.23	9.19	8.49	10.18	13.58	16.08	17.42	18.46
1100	20.34	18.98	20.37	17.16	13.7	9.75	8.88	10.3	13.38	15.93	17.56	18.46
1101	20.21	18.85	20.34	17.08	13.63	9.53	8.88	10.12	13.18	15.48	17.47	18.5
1102	20.29	18.95	20.45	17.2	13.67	9.59	8.82	10.21	13.24	15.55	17.56	18.57
1103	20.47	19.09	20.55	17.29	13.6	9.5	8.72	10.19	13.39	15.78	17.65	18.62
1104	20.38	19.04	20.53	17.28	13.63	9.5	8.73	10.16	13.35	15.68	17.62	18.63
1105	20.33	19.06	20.47	17.23	13.63	9.46	8.7	10.14	13.3	15.6	17.71	18.67
1106	20.39	19.02	20.42	17.28	13.62	9.4	8.61	10.1	13.35	15.57	17.82	18.65
1107	20.32	18.92	20.33	17.31	13.61	9.33	8.58	10	13.33	15.61	17.75	18.66
1108	20.25	18.92	20.31	17.23	13.57	9.33	8.61	9.95	13.26	15.56	17.75	18.63
1109	20.25	18.91	20.34	17.25	13.51	9.38	8.67	10.05	13.19	15.44	17.8	18.59
1110	20.29	19.04	20.4	17.32	13.55	9.38	8.68	10.06	13.21	15.53	17.89	18.61
1111	20.21	18.9	20.32	17.27	13.5	9.32	8.69	10.12	13.14	15.37	17.74	18.59
1112	20.06	18.69	20.06	17.23	13.4	9.32	8.83	10.24	13.18	15.35	17.66	18.7
1113	20.18	18.67	20.06	17.38	13.45	9.4	8.84	10.32	13.24	15.46	17.82	18.92
1114	20.27	18.8	20.23	17.47	13.56	9.44	8.88	10.4	13.33	15.6	18.08	19.01
1115	20.35	19.07	20.45	17.56	13.57	9.49	8.98	10.49	13.37	15.67	18.29	19.14
1116	20.17	18.75	20.34	17.55	13.65	9.57	9.05	10.33	13.38	15.54	18.14	19.1
1117	20.18	18.87	20.29	17.08	13.63	9.7	8.84	10.22	13.42	15.94	17.43	18.4
1118	20.36	19.08	20.48	17.21	13.75	9.68	8.85	10.15	13.2	15.72	17.53	18.49
1119	20.15	18.91	20.25	17	13.53	9.44	8.79	10.03	13.12	15.35	17.41	18.55
1120	20.15	18.82	20.27	17.07	13.55	9.44	8.83	10.1	13.17	15.39	17.43	18.63
1121	20.36	19.08	20.51	17.24	13.64	9.54	8.77	10.1	13.27	15.58	17.59	18.67
1122	20.43	19.22	20.6	17.29	13.52	9.24	8.54	9.94	13.44	15.78	17.8	18.7
1123	20.33	19.16	20.57	17.26	13.57	9.4	8.63	10	13.31	15.63	17.75	18.7
1124	20.39	19.11	20.53	17.32	13.64	9.33	8.57	10.02	13.36	15.59	17.86	18.7
1125	20.39	19.1	20.52	17.34	13.62	9.26	8.37	9.86	13.37	15.72	17.9	18.74
1126	20.4	19.04	20.49	17.33	13.58	9.2	8.33	9.72	13.36	15.73	17.97	18.7
1127	20.4	19.02	20.46	17.36	13.59	9.36	8.6	9.95	13.29	15.53	17.9	18.7
1128	20.41	19.1	20.55	17.35	13.61	9.39	8.64	9.97	13.26	15.52	17.99	18.67
1129	20.36	19.17	20.52	17.4	13.56	9.28	8.54	9.89	13.27	15.63	17.99	18.66
1130	20.06	18.77	20.24	17.37	13.49	9.43	8.79	10.2	13.11	15.27	17.68	18.67
1131	20.14	18.71	20.17	17.42	13.55	9.45	8.9	10.27	13.24	15.29	17.68	18.78
1132	20.21	18.71	20.13	17.48	13.68	9.44	8.8	10.32	13.29	15.4	17.76	18.9
1133	20.21	18.72	20.09	17.45	13.58	9.5	8.98	10.45	13.28	15.39	17.85	19.05
1134	20.01	18.6	20	17.43	13.6	9.59	9.03	10.31	13.23	15.29	17.87	19.02
1135	20.34	19.09	20.42	17.1	13.7	9.61	8.83	10.1	13.11	15.7	17.49	18.54
1136	20.34	19.12	20.4	17.17	13.72	9.59	8.83	10.1	13.14	15.61	17.55	18.66
1137	20.1	18.77	20.18	16.97	13.48	9.36	8.74	9.99	13.13	15.3	17.36	18.71
1138	20.15	18.79	20.2	17.04	13.5	9.36	8.76	10.08	13.21	15.33	17.47	18.82
1139	20.33	19	20.48	17.25	13.7	9.54	8.84	10.17	13.23	15.47	17.61	18.68
1140	20.45	19.28	20.59	17.29	13.52	9.4	8.69	9.99	13.31	15.65	17.81	18.75
1141	20.36	19.15	20.53	17.24	13.55	9.36	8.69	9.94	13.26	15.56	17.71	18.68
1142	20.36	19.12	20.54	17.26	13.58	9.32	8.58	9.94	13.24	15.55	17.77	18.66
1143	20.34	19.04	20.52	17.31	13.65	9.36	8.5	9.84	13.28	15.56	17.81	18.68
1144	20.32	18.94	20.48	17.25	13.64	9.34	8.57	9.82	13.3	15.59	17.92	18.62
1145	20.28	18.96	20.46	17.29	13.56	9.44	8.77	9.98	13.21	15.47	17.83	18.62
1146	20.36	19.21	20.56	17.32	13.61	9.45	8.67	9.87	13.23	15.56	18.02	18.67
1147	20.49	19.36	20.66	17.43	13.57	9.17	8.38	9.69	13.42	15.87	18.14	18.76
1148	20.19	18.94	20.44	17.43	13.59	9.2	8.56	9.97	13.25	15.41	17.82	18.67
1149	20.11	18.72	20.2	17.39	13.59	9.45	8.84	10.24	13.17	15.24	17.52	18.66
1150	20.06	18.78	20.17	17.43	13.67	9.38	8.84	10.22	13.27	15.24	17.61	18.75
1151	20.05	18.61	19.99	17.36	13.6	9.49	8.94	10.39	13.23	15.19	17.61	18.84
1152	19.87	18.44	19.85	17.31	13.53	9.56	9.08	10.28	13.13	15.12	17.57	18.84
1153	20.29	19.14	20.38	17.12	13.74	9.63	8.81	10.07	13.13	15.55	17.44	18.66
1154	20.28	19.15	20.34	17.17	13.67	9.56	8.79	10.05	13.09	15.44	17.54	18.7
1155	20.31	19.14	20.38	17.15	13.66	9.55	8.88	10.1	13.14	15.45	17.54	18.65
1156	20.37	19.12	20.46	17.23	13.71	9.54	8.86	10.18	13.16	15.51	17.62	18.68
1157	20.5	19.23	20.62	17.33	13.63	9.38	8.69	10.11	13.31	15.63	17.87	18.79
1158	20.52	19.27	20.66	17.32	13.49	9.21	8.54	10.01	13.33	15.63	17.87	18.74
1159	20.37	19.22	20.53	17.22	13.59	9.48	8.7	9.97	13.23	15.47	17.75	18.62
1160	20.28	19.19	20.51	17.23	13.66	9.45	8.66	9.9	13.19	15.45	17.75	18.55
1161	20.3	19.07	20.54	17.27	13.64	9.44	8.68	9.87	13.19	15.42	17.76	18.6
1162	20.24	18.89	20.49	17.25	13.53	9.47	8.77	9.95	13.12	15.35	17.78	18.51
1163	20.27	18.97	20.49	17.28	13.57	9.52	8.77	10.02	13.12	15.35	17.82	18.54
1164	20.44	19.26	20.62	17.42	13.63	9.37	8.64	9.79	13.28	15.57	18.02	18.75
1165	20.54	19.34	20.72	17.42	13.57	9.12	8.34	9.61	13.48	15.75	18.16	18.77
1166	20.34	19.07	20.57	17.47	13.6	9.01	8.33	9.74	13.4	15.42	17.89	18.73
1167	20.11	18.8	20.23	17.4	13.68	9.26	8.68	10.1	13.21	15.19	17.52	18.64
1168	20.12	18.85	20.22	17.45	13.73	9.32	8.68	10.12	13.29	15.22	17.51	18.63
1169	20.1	18.8	20.09	17.47	13.76	9.46	8.86	10.32	13.29	15.19	17.56	18.72
1170	19.76	18.4	19.78	17.16	13.55	9.59	9.11	10.29	13.03	14.96	17.35	18.55
1171	20.47	19.32	20.53	17.31	13.68	9.37	8.73	10.17	13.23	15.65	17.58	18.76
1172	20.4	19.29	20.4	17.22	13.69	9.52	8.8	10.11	13.14	15.46	17.61	18.64
1173	20.51	19.37	20.56	17.28	13.72	9.38	8.74	10.15	13.26	15.6	17.77	18.78
1174	20.53	19.34	20.62	17.35	13.54	9.15	8.53	10.04	13.32	15.77	17.78	18.75
1175	20.52	19.36	20.7	17.24	13.29	8.91	8.27	9.85	13.34	15.74	17.81	18.76
1176	20.56	19.36	20.71	17.33	13.28	8.79	8.15	9.83	13.34	15.69	17.9	18.83
1177	20.43	19.24	20.58	17.3	13.46	9.26	8.59	9.98	13.19	15.42	17.83	18.7
1178	20.37	19.25	20.56	17.29	13.61	9.43	8.75	9.96	13.16	15.39	17.76	18.68
1179	20.29	19.12	20.57	17.19	13.58	9.46	8.73	9.84	13.13	15.39	17.74	18.54
1180	20.33	19.1	20.54	17.3	13.62	9.46	8.68	9.91	13.17	15.37	17.87	18.57
1181	20.29	18.99	20.53	17.32	13.61	9.45	8.78	10	13.18	15.28	17.8	18.58
1182	20.45	19.28	20.66	17.4	13.71	9.38	8.58	9.75	13.26	15.43	18	18.76
1183	20.57	19.4	20.75	17.42	13.62	9.24	8.36	9.58	13.49	15.6	18.09	18.8
1184	20.48	19.24	20.67	17.55	13.54	9.06	8.33	9.6	13.53	15.46	17.95	18.78
1185	20.29	18.99	20.47	17.53	13.65	9.07	8.48	9.82	13.38	15.26	17.61	18.67
1186	20.13	18.9	20.3	17.51	13.76	9.34	8.72	10.12	13.31	15.21	17.5	18.67
1187	20.19	18.86	20.25	17.51	13.79	9.52	8.98	10.39	13.35	15.23	17.66	18.78
1188	19.95	18.58	19.9	17.34	13.63	9.71	9.2	10.37	13.21	15.15	17.53	18.65
1189	20.39	19.25	20.43	17.2	13.67	9.44	8.74	10.07	13.11	15.56	17.58	18.67
1190	20.43	19.18	20.37	17.25	13.7	9.45	8.76	10.12	13.17	15.52	17.65	18.77
1191	20.6	19.33	20.56	17.33	13.54	9.13	8.55	10.11	13.26	15.62	17.74	18.81
1192	20.64	19.49	20.79	17.35	13.26	8.58	8.02	9.76	13.42	15.8	17.93	18.86
1193	20.56	19.4	20.71	17.31	13.11	8.45	7.8	9.63	13.32	15.67	17.9	18.87
1194	20.59	19.34	20.7	17.38	13.15	8.48	7.91	9.71	13.33	15.59	17.95	18.89
1195	20.57	19.25	20.71	17.33	13.23	8.73	8.24	9.9	13.33	15.53	17.93	18.85
1196	20.44	19.26	20.69	17.33	13.47	9.19	8.6	9.99	13.27	15.49	17.89	18.72
1197	20.3	19.22	20.63	17.24	13.64	9.44	8.76	9.85	13.18	15.46	17.77	18.63
1198	20.32	19.26	20.68	17.3	13.61	9.3	8.5	9.52	13.21	15.64	17.85	18.73
1199	20.27	19.22	20.64	17.37	13.65	9.41	8.63	9.72	13.21	15.35	17.86	18.65
1200	20.3	19.19	20.61	17.37	13.73	9.48	8.77	9.83	13.19	15.25	17.9	18.59
1201	20.39	19.22	20.61	17.41	13.69	9.52	8.83	9.93	13.2	15.24	17.89	18.58
1202	20.48	19.35	20.75	17.52	13.7	9.37	8.56	9.69	13.42	15.37	17.94	18.77
1203	20.35	19.09	20.53	17.61	13.72	9.23	8.6	9.98	13.39	15.28	17.68	18.71
1204	20.12	18.79	20.15	17.46	13.73	9.57	9.09	10.33	13.23	15.22	17.49	18.65
1205	20.22	18.82	20.12	17.5	13.7	9.71	9.18	10.5	13.34	15.33	17.71	18.89
1206	20.18	18.74	20.09	17.46	13.72	9.73	9.25	10.33	13.31	15.32	17.7	18.9
1207	19.96	18.76	20.05	17.36	13.66	9.79	9.21	10.25	13.19	15.17	17.49	18.67
1208	20.32	19.22	20.57	17.78	13.89	9.85	9.38	10.69	13.46	15.45	17.87	19.04
1209	20.34	19.36	20.67	17.88	14.04	9.94	9.36	10.76	13.52	15.39	17.86	18.99
1210	20.45	19.62	20.85	17.95	14.07	9.95	9.38	10.74	13.67	15.75	18.26	18.86
1211	20.77	19.92	21.01	18.06	14.1	10.01	9.47	10.73	13.83	16.41	18.71	19.04
1212	20.61	19.79	20.89	17.93	14.01	10.11	9.66	10.93	13.57	16.1	18.5	18.84
1213	20.27	19.09	20.33	17.09	13.62	9.49	8.77	9.96	12.99	15.44	17.42	18.52
1214	20.19	19.04	20.19	17.08	13.59	9.49	8.8	9.98	12.96	15.24	17.43	18.54
1215	20.39	19.31	20.42	17.2	13.57	9.41	8.66	9.99	13.11	15.41	17.6	18.61
1216	20.41	19.43	20.62	17.22	13.33	9.07	8.24	9.74	13.25	15.55	17.73	18.68
1217	20.44	19.32	20.67	17.3	13.24	8.72	7.9	9.49	13.31	15.55	17.82	18.74
1218	20.55	19.32	20.69	17.36	13.25	8.67	7.98	9.65	13.3	15.58	17.91	18.85
1219	20.62	19.34	20.72	17.36	13.21	8.55	7.99	9.78	13.34	15.58	17.96	18.91
1220	20.56	19.41	20.8	17.37	13.28	8.65	8.09	9.83	13.34	15.54	17.98	18.89
1221	20.32	19.22	20.61	17.28	13.59	9.36	8.69	10.01	13.18	15.37	17.73	18.57
1222	20.27	19.31	20.69	17.32	13.67	9.45	8.68	9.84	13.18	15.41	17.84	18.65
1223	20.2	19.15	20.65	17.28	13.71	9.52	8.86	9.92	13.18	15.2	17.66	18.51
1224	20.3	19.17	20.65	17.39	13.72	9.57	8.95	10.05	13.17	15.11	17.61	18.55
1225	20.25	19.1	20.54	17.33	13.63	9.58	9.04	10.14	13.18	15.04	17.59	18.49
1226	20.35	19.21	20.69	17.45	13.74	9.6	9.01	10.08	13.29	15.21	17.81	18.72
1227	20.27	19.16	20.47	17.58	13.8	9.59	9.04	10.26	13.34	15.17	17.67	18.62
1228	20.14	18.79	20.13	17.4	13.71	9.65	9.21	10.39	13.21	15.22	17.42	18.7
1229	20.17	18.75	20.03	17.44	13.67	9.71	9.2	10.28	13.24	15.34	17.63	18.92
1230	20.01	18.66	19.88	17.44	13.74	9.77	9.17	10.14	13.23	15.2	17.45	18.83
1231	20.1	18.78	20.02	17.51	13.8	9.84	9.24	10.33	13.38	15.3	17.54	18.92
1232	20.44	19.03	20.24	17.66	13.86	9.9	9.48	10.64	13.5	15.52	17.86	19.17
1233	20.44	19.16	20.42	17.84	14.09	9.97	9.47	10.78	13.55	15.46	17.86	19.11
1234	20.39	19.49	20.6	17.89	14.15	9.96	9.46	10.76	13.7	15.54	18.01	18.91
1235	20.72	20	21.09	18.13	14.24	9.91	9.24	10.59	14.02	16.38	18.75	19.02
1236	20.68	19.98	21.05	18.08	14.24	10.14	9.69	10.89	13.74	16.26	18.71	18.95
1237	20.27	19.3	20.44	17.12	13.29	9.12	8.64	9.96	12.96	15.51	17.57	18.64
1238	20.29	19.18	20.35	17.14	13.58	9.4	8.75	9.98	12.97	15.28	17.47	18.61
1239	20.1	19	20.19	17	13.58	9.48	8.78	9.95	12.92	15.19	17.33	18.45
1240	20.13	19.09	20.27	17.11	13.56	9.44	8.62	9.91	13.04	15.26	17.43	18.45
1241	20.28	19.22	20.46	17.19	13.45	9.27	8.44	9.73	13.15	15.38	17.59	18.53
1242	20.42	19.44	20.63	17.21	13.23	8.89	8.16	9.6	13.21	15.51	17.75	18.76
1243	20.61	19.63	20.87	17.36	13.01	8.2	7.55	9.41	13.3	15.73	18.02	19.08
1244	20.63	19.65	20.89	17.4	13.05	8.25	7.58	9.48	13.35	15.69	18.06	19.05
1245	20.37	19.33	20.69	17.29	13.56	9.29	8.54	9.98	13.25	15.35	17.81	18.68
1246	20.38	19.46	20.84	17.39	13.71	9.25	8.59	9.92	13.32	15.4	17.84	18.79
1247	20.3	19.21	20.71	17.42	13.75	9.45	8.85	10.01	13.26	15.27	17.58	18.63
1248	20.39	19.23	20.76	17.49	13.8	9.55	8.89	10.06	13.32	15.22	17.58	18.71
1249	20.28	19.1	20.6	17.42	13.76	9.62	9.05	10.25	13.25	15.15	17.46	18.57
1250	20.17	19.23	20.66	17.43	13.76	9.64	9.14	10.25	13.25	15.09	17.73	18.61
1251	20.14	19.2	20.67	17.49	13.78	9.64	9.17	10.32	13.22	15.14	17.71	18.54
1252	19.85	18.76	20.18	17.22	13.61	9.65	9.17	10.27	13.08	14.87	17.17	18.34
1253	19.8	18.58	19.91	17.11	13.54	9.72	9.1	10.16	13.01	14.86	17.04	18.43
1254	19.78	18.52	19.86	17.19	13.66	9.78	9.15	10.12	13.1	14.85	17.07	18.37
1255	19.84	18.63	19.9	17.29	13.73	9.85	9.25	10.26	13.14	14.92	17.21	18.54
1256	20.25	19.03	20.39	17.6	13.93	9.95	9.48	10.6	13.38	15.28	17.67	19.04
1257	20.28	19.46	20.83	17.88	14.14	9.97	9.47	10.76	13.49	15.21	17.65	18.95
1258	20.36	19.85	20.93	18.05	14.2	9.97	9.3	10.74	13.72	15.42	17.93	18.85
1259	20.64	20.12	21.17	18.19	14.16	9.71	8.95	10.58	14.09	16.15	18.74	18.93
1260	20.78	20.06	21.16	18.2	14.32	9.97	9.36	10.75	14.02	16.47	18.81	19.05
1261	20.41	19.44	20.6	17.16	13.23	8.95	8.55	9.95	13	15.59	17.7	18.76
1262	20.42	19.43	20.55	17.22	13.26	8.85	8.48	10.01	13.12	15.52	17.69	18.73
1263	20.21	19.14	20.31	17.12	13.52	9.27	8.71	10	13.01	15.27	17.42	18.67
1264	20.11	18.97	20.12	17.1	13.59	9.44	8.79	9.94	12.92	15.14	17.28	18.65
1265	20.32	19.26	20.45	17.22	13.57	9.32	8.66	9.95	13.13	15.34	17.52	18.64
1266	20.52	19.62	20.84	17.27	13.11	8.69	7.97	9.53	13.23	15.56	17.92	18.91
1267	20.67	19.74	20.9	17.35	12.97	8.08	7.4	9.2	13.43	15.78	18.03	19.23
1268	20.69	19.7	21	17.39	12.98	8.01	7.39	9.32	13.35	15.82	18.11	19.29
1269	20.62	19.71	20.91	17.36	13.41	8.88	8.13	9.77	13.3	15.63	18.07	19.13
1270	20.49	19.67	20.85	17.4	13.63	9.06	8.41	9.86	13.36	15.44	17.98	19.01
1271	20.44	19.51	20.77	17.46	13.76	9.24	8.63	9.89	13.33	15.33	17.82	18.98
1272	20.43	19.48	20.82	17.57	13.82	9.36	8.77	10.07	13.41	15.31	17.76	18.87
1273	20.25	19.37	20.79	17.46	13.85	9.57	9.1	10.23	13.27	15.15	17.63	18.72
1274	20.2	19.4	20.79	17.45	13.82	9.72	9.15	10.32	13.25	15.16	17.79	18.68
1275	20.21	19.51	20.86	17.49	13.8	9.69	9.18	10.31	13.24	15.2	17.92	18.72
1276	20	19.18	20.65	17.36	13.74	9.69	9.23	10.31	13.14	14.95	17.54	18.35
1277	19.77	18.79	20.22	17.18	13.59	9.71	9.19	10.11	13.04	14.75	17.04	18.17
1278	19.63	18.74	20.01	17.1	13.56	9.82	9.17	10.08	12.96	14.62	16.91	18.17
1279	19.68	18.82	20.09	17.09	13.62	9.84	9.31	10.24	12.94	14.63	16.92	18.2
1280	20.11	19.22	20.76	17.66	13.94	9.92	9.52	10.63	13.3	15.04	17.42	18.79
1281	20.16	19.54	21.05	17.91	14.16	10.02	9.55	10.74	13.4	15.09	17.49	18.71
1282	20.23	19.71	20.96	17.97	14.23	10.06	9.51	10.81	13.62	15.19	17.77	18.68
1283	20.31	19.79	20.94	18.01	14.34	10.04	9.38	10.66	13.94	15.86	18.46	18.76
1284	20.64	20.08	21.2	18.18	14.35	10.02	9.31	10.69	14.26	16.62	18.81	18.91
1285	20.22	19.38	20.5	17.09	13.39	9.22	8.63	9.88	12.89	15.28	17.54	18.61
1286	20.38	19.41	20.47	17.22	13.45	9.1	8.59	9.98	13.06	15.44	17.66	18.77
1287	20.38	19.25	20.4	17.25	13.52	9.19	8.62	10.04	13.11	15.44	17.56	18.87
1288	20.34	19.23	20.32	17.21	13.55	9.3	8.71	10.06	13.11	15.36	17.5	18.82
1289	20.36	19.49	20.57	17.21	13.46	9.14	8.54	9.83	13.19	15.41	17.72	18.68
1290	20.59	19.73	20.84	17.27	13.09	8.48	7.8	9.3	13.36	15.67	17.94	19.01
1291	20.84	19.84	21.05	17.42	12.87	7.8	7.14	9.22	13.57	15.93	18.14	19.38
1292	20.81	19.78	21.05	17.4	12.92	7.81	7.18	9.14	13.37	15.76	18.19	19.42
1293	20.76	19.79	20.96	17.48	13.28	8.32	7.72	9.58	13.43	15.58	18.18	19.36
1294	20.68	19.71	20.9	17.5	13.63	8.88	8.32	10.01	13.46	15.47	18.18	19.34
1295	20.63	19.67	20.82	17.59	13.76	8.92	8.41	10.09	13.45	15.39	18.12	19.18
1296	20.54	19.66	20.86	17.64	13.78	9.04	8.59	10.09	13.49	15.41	18.12	19.06
1297	20.34	19.55	20.82	17.54	13.9	9.47	9.06	10.33	13.36	15.19	17.87	18.84
1298	20.19	19.56	20.82	17.51	13.89	9.64	9.22	10.34	13.26	15.02	17.69	18.62
1299	20.34	19.71	20.98	17.51	13.89	9.72	9.19	10.37	13.31	15.11	17.91	18.8
1300	20.26	19.41	20.89	17.53	13.95	9.76	9.26	10.37	13.19	15	17.71	18.6
1301	19.82	18.84	20.45	17.19	13.68	9.71	9.25	10.08	13.04	14.72	17.04	18.22
1302	19.73	19.06	20.31	17.14	13.58	9.85	9.24	10.03	13.06	14.65	16.93	18.19
1303	19.54	19.13	20.39	17.03	13.57	9.91	9.29	10.15	12.88	14.48	16.79	18.02
1304	20.03	19.51	20.96	17.66	14.01	9.98	9.55	10.62	13.25	14.93	17.33	18.71
1305	20.19	19.64	21.11	17.93	14.24	10.02	9.64	10.78	13.4	15.04	17.45	18.73
1306	20.2	19.52	20.99	17.96	14.29	10.14	9.64	10.88	13.46	15.08	17.5	18.8
1307	20.2	19.4	20.68	17.86	14.27	10.17	9.75	10.86	13.69	15.45	17.9	18.75
1308	20.24	19.45	20.68	17.85	14.32	10.22	9.8	10.99	13.81	16	18.35	18.64
1309	20.4	19.54	20.55	17.19	13.33	9.11	8.51	9.92	13.04	15.57	17.73	18.83
1310	20.45	19.54	20.58	17.25	13.34	8.92	8.36	9.92	13.15	15.54	17.83	18.89
1311	20.54	19.58	20.61	17.31	13.23	8.79	8.22	9.9	13.22	15.53	17.87	18.91
1312	20.57	19.73	20.78	17.33	13.1	8.51	7.86	9.7	13.28	15.68	17.95	18.97
1313	20.6	19.81	20.87	17.38	13.06	8.31	7.65	9.37	13.38	15.81	18.12	19.1
1314	20.78	19.81	20.95	17.36	13	8.1	7.34	9.16	13.37	15.79	18.16	19.2
1315	20.9	19.94	21.06	17.37	12.86	7.7	7.05	9.21	13.49	15.95	18.2	19.47
1316	20.88	19.81	21.05	17.43	12.87	7.73	7.09	9.11	13.41	15.85	18.22	19.56
1317	20.84	19.63	20.91	17.51	13.12	7.98	7.34	9.36	13.39	15.57	18.23	19.46
1318	20.74	19.5	20.74	17.55	13.6	8.53	8.02	9.97	13.5	15.48	18.23	19.36
1319	20.63	19.53	20.68	17.57	13.71	8.81	8.34	10.13	13.5	15.36	18.26	19.15
1320	20.56	19.67	20.82	17.63	13.77	9.02	8.54	10.14	13.5	15.4	18.28	19.11
1321	20.45	19.42	20.76	17.61	13.93	9.38	8.99	10.39	13.47	15.32	18.13	18.91
1322	20.22	19.3	20.77	17.46	13.94	9.62	9.19	10.38	13.22	15.09	17.72	18.64
1323	20.3	19.66	21.02	17.54	13.98	9.59	9.13	10.38	13.35	15.08	17.88	18.84
1324	20.18	19.45	20.88	17.46	13.96	9.7	9.28	10.44	13.27	15.02	17.62	18.52
1325	19.81	18.99	20.52	17.16	13.74	9.78	9.26	10.22	13.04	14.72	17	18.22
1326	19.72	18.98	20.3	17.13	13.66	9.87	9.19	10.06	13.13	14.73	16.96	18.31
1327	19.79	19.25	20.46	17.27	13.73	9.89	9.34	10.22	13.1	14.68	16.99	18.42
1328	20.02	19.48	20.98	17.69	14.11	9.97	9.55	10.7	13.3	14.94	17.2	18.65
1329	20.16	19.57	21.15	17.96	14.31	10.09	9.6	10.77	13.52	15.04	17.37	18.69
1330	20.17	19.27	20.89	17.97	14.36	10.15	9.72	10.88	13.45	14.97	17.4	18.71
1331	20.17	19.3	20.73	17.86	14.4	10.21	9.83	10.96	13.72	15.35	17.59	18.63
1332	20.2	19.44	20.65	17.75	14.35	10.33	9.9	10.98	13.88	15.98	18.24	18.66
1333	18.83	17.84	18.77	15.61	12.14	7.77	6.94	8.21	11.83	13.95	16.39	17.69
1334	19.15	18.19	19.21	16.06	12.16	7.67	7.05	8.58	12.28	14.3	16.75	17.86
1335	19.77	18.89	19.78	16.54	12.31	7.69	7.13	9.17	13.04	15.09	17.63	18.65
1336	19.69	18.96	19.97	16.67	12.51	7.99	7.39	9.25	13.13	15.46	17.67	18.74
1337	20.03	19.31	20.37	16.94	12.99	8.67	8.18	9.51	13.01	15.98	17.69	18.81
1338	20.31	19.52	20.53	17.09	13.29	8.97	8.46	9.78	13.01	15.79	17.77	18.81
1339	20.27	19.49	20.52	17.04	13.01	8.67	8.16	9.69	13	15.57	17.71	18.8
1340	20.33	19.56	20.62	17.12	12.94	8.54	7.86	9.62	13.08	15.38	17.71	18.87
1341	20.42	19.59	20.66	17.14	12.95	8.51	7.73	9.63	13.13	15.39	17.75	18.89
1342	20.31	19.43	20.58	17.11	13.07	8.59	7.76	9.56	13.08	15.33	17.73	18.78
1343	20.39	19.45	20.6	17.27	13.18	8.6	7.8	9.53	13.22	15.42	17.9	18.93
1344	20.41	19.36	20.62	17.3	13.16	8.49	7.64	9.4	13.3	15.38	17.87	18.94
1345	20.67	19.6	20.83	17.3	12.98	8.08	7.28	9.16	13.29	15.51	18.03	19.29
1346	20.95	19.9	21.06	17.32	12.81	7.69	7.02	9.13	13.46	15.91	18.32	19.57
1347	20.86	19.69	20.94	17.32	12.94	8.03	7.27	9.2	13.46	15.77	18.27	19.45
1348	20.61	19.43	20.74	17.35	13.44	8.77	8.04	9.74	13.35	15.3	18.06	19.23
1349	20.56	19.53	20.61	17.41	13.73	9.21	8.54	10.01	13.4	15.25	18.08	19.04
1350	20.63	19.69	20.88	17.55	13.78	9.18	8.5	10.03	13.46	15.36	18.23	19.25
1351	20.46	19.35	20.82	17.59	13.89	9.27	8.8	10.28	13.53	15.29	18.24	18.98
1352	20.31	19.25	20.76	17.5	13.98	9.51	9	10.38	13.37	15.16	17.92	18.86
1353	20.3	19.53	21.04	17.6	14.02	9.51	9.03	10.33	13.41	15.14	17.9	18.86
1354	20.14	19.4	21.04	17.49	14	9.74	9.31	10.43	13.34	15.04	17.5	18.55
1355	19.9	18.93	20.66	17.23	13.78	9.79	9.29	10.26	13.13	14.79	17.06	18.34
1356	19.86	18.81	20.25	17.27	13.7	9.9	9.17	10.03	13.29	14.77	17.05	18.49
1357	19.71	18.82	20.18	17.15	13.73	9.93	9.34	10.24	12.99	14.61	16.82	18.32
1358	19.95	19.3	20.98	17.66	14.21	10.04	9.64	10.7	13.33	15	17.07	18.57
1359	20.01	19.27	21	17.84	14.32	10.08	9.6	10.76	13.38	14.83	17.16	18.51
1360	20	19.15	20.8	17.91	14.44	10.15	9.76	10.86	13.39	14.86	17.35	18.62
1361	20.15	19.4	20.88	17.91	14.46	10.28	9.84	10.95	13.79	15.38	17.43	18.55
1362	20.48	19.77	21.06	18.03	14.56	10.26	9.8	10.88	14.21	16.41	18.36	18.88
1363	18.62	17.68	18.65	15.62	12.03	7.69	6.97	8.12	11.6	13.75	16.15	17.39
1364	18.83	17.94	19.03	15.91	11.99	7.55	6.97	8.36	11.91	13.94	16.31	17.6
1365	19.42	18.54	19.54	16.23	12.09	7.59	6.97	8.97	12.66	14.66	17.13	18.26
1366	19.66	18.94	19.92	16.6	12.5	7.88	7.28	9.15	13.12	15.4	17.68	18.73
1367	19.68	18.98	20.05	16.68	12.69	8.23	7.78	9.28	13	15.74	17.55	18.62
1368	20.04	19.31	20.36	16.86	12.76	8.19	7.78	9.51	12.9	15.89	17.72	18.85
1369	19.94	19.21	20.3	16.86	12.61	8.05	7.49	9.33	12.9	15.65	17.64	18.79
1370	20.09	19.36	20.45	16.87	12.67	8.1	7.47	9.22	12.97	15.39	17.64	18.83
1371	20.2	19.46	20.54	17	12.83	8.44	7.54	9.37	12.97	15.18	17.61	18.78
1372	20.25	19.35	20.48	17.08	13.22	8.93	7.97	9.61	12.95	15.15	17.63	18.74
1373	20.25	19.3	20.47	17.13	13.41	9.14	8.22	9.78	13.06	15.18	17.69	18.8
1374	20.29	19.31	20.54	17.2	13.38	9.01	8.06	9.73	13.11	15.21	17.71	18.84
1375	20.48	19.48	20.68	17.26	13.26	8.85	7.91	9.44	13.26	15.25	17.85	19.13
1376	20.79	19.83	20.96	17.23	13.05	8.49	7.53	9.17	13.33	15.6	18.04	19.43
1377	20.69	19.76	20.91	17.24	13.22	8.85	7.92	9.33	13.32	15.69	18.07	19.39
1378	20.75	19.76	20.92	17.34	13.5	9.29	8.36	9.72	13.31	15.43	18.05	19.27
1379	20.72	19.57	20.81	17.37	13.66	9.38	8.6	9.84	13.38	15.3	18.02	19.25
1380	20.77	19.56	20.96	17.53	13.72	9.31	8.52	9.89	13.47	15.32	18.19	19.36
1381	20.45	19.34	20.84	17.56	13.92	9.45	8.75	10.2	13.51	15.22	18.14	19.08
1382	20.47	19.42	20.92	17.64	14.07	9.6	8.92	10.35	13.55	15.28	18.16	19.15
1383	20.44	19.67	21.16	17.71	14.07	9.57	8.96	10.37	13.56	15.27	18.12	19.19
1384	20.08	19.19	20.91	17.52	14.08	9.71	9.25	10.5	13.32	14.93	17.53	18.63
1385	19.94	18.73	20.48	17.26	13.95	9.85	9.39	10.39	13.15	14.74	16.99	18.29
1386	19.96	18.7	20.24	17.26	13.79	9.86	9.3	10.17	13.19	14.76	17.07	18.39
1387	19.72	18.55	20.07	17.08	13.76	9.9	9.32	10.18	13.01	14.59	16.7	18.12
1388	20.01	18.95	20.66	17.55	14.08	9.99	9.62	10.74	13.38	15.23	17.07	18.43
1389	19.98	18.94	20.5	17.56	14.26	10.12	9.75	10.81	13.41	15.07	17.14	18.43
1390	19.95	18.92	20.39	17.56	14.29	10.18	9.82	10.87	13.41	14.87	17.17	18.43
1391	20.01	19.09	20.53	17.66	14.35	10.24	9.87	10.94	13.7	15.31	17.2	18.39
1392	20.72	19.86	21.1	18.09	14.62	10.29	9.78	10.82	14.33	16.55	18.45	19.03
1393	17.59	16.68	17.87	14.7	11.66	7.41	6.74	7.51	10.88	12.79	15.08	16.41
1394	18.21	17.32	18.6	15.44	11.76	7.43	6.85	8.16	11.55	13.46	15.73	17
1395	19.29	18.46	19.45	16.19	12.05	7.55	6.93	8.94	12.62	14.6	17.07	18.14
1396	19.18	18.51	19.55	16.29	12.38	8.1	7.5	9.08	12.7	14.98	17.1	18.22
1397	19.25	18.62	19.62	16.35	12.4	8	7.46	9.14	12.76	15.3	17.26	18.35
1398	19.52	18.89	19.83	16.58	12.37	7.8	7.29	9.24	12.76	15.73	17.5	18.61
1399	19.61	18.92	19.95	16.66	12.42	7.78	7.17	9.12	12.86	15.78	17.56	18.69
1400	19.72	19.02	20.11	16.69	12.5	7.92	7.23	9.13	12.84	15.63	17.57	18.66
1401	19.98	19.27	20.35	16.82	12.64	8.23	7.35	9.16	12.88	15.26	17.57	18.72
1402	20.06	19.28	20.42	16.89	12.89	8.72	7.63	9.29	12.84	14.97	17.49	18.68
1403	20.12	19.28	20.51	17.02	13.01	8.8	7.72	9.36	13.03	15.02	17.64	18.75
1404	20.18	19.35	20.6	17.07	13.05	8.74	7.72	9.45	13.05	15.01	17.66	18.83
1405	20.32	19.46	20.65	17.12	13.19	8.91	7.9	9.49	13.11	15.03	17.72	19.02
1406	20.55	19.68	20.84	17.13	13.31	9.01	8.03	9.38	13.22	15.18	17.82	19.25
1407	20.55	19.77	20.86	17.2	13.52	9.36	8.45	9.64	13.23	15.23	17.8	19.24
1408	20.69	19.69	20.86	17.33	13.6	9.33	8.4	9.73	13.33	15.26	17.92	19.27
1409	20.91	19.56	20.88	17.42	13.64	9.37	8.5	9.75	13.45	15.28	18.02	19.38
1410	20.75	19.39	20.88	17.44	13.81	9.59	8.86	10.03	13.48	15.15	17.98	19.38
1411	20.49	19.25	20.72	17.41	13.94	9.67	9	10.24	13.47	15.16	17.86	19.17
1412	20.35	19.25	20.82	17.43	13.99	9.73	9.17	10.36	13.43	15.13	17.89	19.07
1413	20.51	19.63	21.17	17.58	14.09	9.71	9.03	10.4	13.59	15.3	18.19	19.41
1414	20.15	19.15	20.88	17.53	14.18	9.76	9.14	10.49	13.51	15.06	17.83	19.01
1415	20.09	18.83	20.25	17.31	14.13	9.86	9.41	10.49	13.24	14.85	17.1	18.38
1416	20.15	18.81	19.97	17.22	13.8	9.83	9.36	10.2	13.09	14.73	17.02	18.34
1417	19.73	18.42	19.77	17.1	13.7	9.86	9.3	10.16	13	14.57	16.64	17.98
1418	19.95	18.67	20.13	17.32	13.92	9.92	9.6	10.72	13.67	15.93	17.41	18.35
1419	20.14	19.05	20.24	17.34	14.01	10.06	9.7	10.73	14.26	16.43	18.21	19
1420	20.17	19.23	20.45	17.38	14.13	10.18	9.8	10.85	14.05	16.17	17.85	18.81
1421	19.85	18.85	20.19	17.4	14.22	10.24	9.79	10.93	13.62	15.32	17.18	18.26
1422	20.93	19.98	21.06	18.04	14.62	10.36	9.93	10.88	14.36	16.61	18.52	19.24
1423	17.11	16.21	17.36	14.09	11.31	7.26	6.33	7.14	10.58	12.46	14.49	16.05
1424	18.12	17.38	18.6	15.33	11.87	7.49	6.84	8.27	11.68	13.63	15.75	17.06
1425	19.15	18.37	19.37	16.1	12.02	7.47	6.91	8.85	12.61	14.59	16.98	18.07
1426	18.99	18.34	19.49	16.09	12.24	7.9	7.37	9	12.49	14.81	16.8	17.95
1427	19.2	18.57	19.6	16.34	12.26	7.83	7.32	9.12	12.67	15.31	17.18	18.23
1428	19.12	18.5	19.4	16.28	12.18	7.64	7.15	9.07	12.58	15.44	17.21	18.26
1429	19.13	18.49	19.49	16.34	12.18	7.73	7.14	9.01	12.59	15.46	17.22	18.32
1430	19.41	18.77	19.75	16.48	12.35	7.84	7.17	9.07	12.73	15.54	17.36	18.47
1431	19.89	19.13	20.22	16.73	12.53	8.06	7.29	9.16	12.89	15.37	17.59	18.67
1432	20.18	19.45	20.48	16.94	12.7	8.3	7.25	9.2	13.03	15.14	17.67	18.8
1433	20.15	19.4	20.7	17	12.77	8.38	7.28	9.29	13.12	15.03	17.79	18.8
1434	20.24	19.44	20.76	17.14	12.85	8.34	7.38	9.37	13.16	15.09	17.81	18.95
1435	20.3	19.52	20.8	17.16	12.9	8.4	7.45	9.34	13.18	15	17.77	19.03
1436	20.52	19.73	20.94	17.15	12.98	8.49	7.69	9.2	13.29	15.06	17.83	19.21
1437	20.53	19.75	20.89	17.15	13.4	9.1	8.22	9.48	13.26	15.03	17.77	19.21
1438	20.64	19.62	20.88	17.32	13.66	9.28	8.44	9.81	13.38	15.06	17.8	19.16
1439	20.74	19.61	20.88	17.31	13.79	9.51	8.82	10.04	13.41	15.04	17.77	19.27
1440	20.59	19.43	20.74	17.24	13.82	9.58	9.16	10.23	13.36	14.97	17.52	19.19
1441	20.45	19.4	20.62	17.21	13.78	9.63	9.17	10.27	13.3	14.92	17.54	19.01
1442	20.36	19.33	20.81	17.33	13.94	9.67	9.27	10.34	13.41	15	17.8	19.07
1443	20.55	19.53	21.15	17.43	14	9.78	9.23	10.35	13.57	15.28	18.21	19.45
1444	20.33	19.34	21.09	17.53	14.13	9.77	9.18	10.4	13.6	15	18.21	19.26
1445	20.13	18.91	20.21	17.27	14.13	9.84	9.39	10.49	13.3	14.83	17.24	18.49
1446	20.34	19.02	19.97	17.33	13.82	9.83	9.32	10.09	13.09	14.86	17.03	18.61
1447	19.8	18.56	19.66	17.25	13.8	9.87	9.2	10.09	12.93	14.51	16.62	17.98
1448	19.95	18.79	20.11	17.35	13.89	10	9.49	10.72	14.03	16.28	18.02	18.8
1449	20.9	19.46	20.59	17.34	14.04	10.08	9.74	10.55	14.46	16.17	18.32	19.96
1450	20.79	19.73	20.88	17.44	14.17	10.2	9.87	10.72	14.37	16.35	18.46	19.48
1451	19.86	18.9	20.32	17.47	14.32	10.25	9.93	11	13.81	15.6	17.56	18.23
1452	21.02	19.98	21.09	18.04	14.72	10.41	10.02	10.92	14.44	16.58	18.54	19.51
1453	16.68	15.69	16.74	13.41	10.68	6.71	5.81	6.61	10.09	11.95	13.86	15.54
1454	17.97	17.28	18.42	15.07	11.73	7.39	6.7	8.13	11.58	13.53	15.53	16.93
1455	19.04	18.26	19.24	15.96	11.99	7.49	6.92	8.82	12.52	14.49	16.77	17.98
1456	19.14	18.58	19.6	16.22	12.26	7.9	7.35	8.99	12.64	15.03	17.07	18.17
1457	19.25	18.64	19.68	16.34	12.24	7.74	7.26	9.09	12.6	15.34	17.18	18.29
1458	19.35	18.77	19.68	16.42	12.15	7.58	7.06	9.07	12.65	15.55	17.32	18.39
1459	19.31	18.66	19.54	16.41	12.18	7.62	7.04	9.07	12.69	15.6	17.31	18.38
1460	19.56	18.87	19.78	16.57	12.21	7.68	7.06	9.11	12.85	15.74	17.5	18.57
1461	19.95	19.18	20.2	16.78	12.49	7.93	7.16	9.14	12.93	15.53	17.66	18.73
1462	20.09	19.46	20.5	16.87	12.85	8.53	7.53	9.39	12.99	15.08	17.75	18.71
1463	20.02	19.37	20.58	16.98	13.08	8.82	7.79	9.61	12.99	14.97	17.75	18.6
1464	20.07	19.33	20.67	17.07	13.1	8.68	7.8	9.58	13.13	14.99	17.75	18.74
1465	20.31	19.57	20.87	17.18	12.98	8.34	7.49	9.35	13.3	15.09	17.79	18.98
1466	20.56	19.83	21.05	17.18	12.97	8.13	7.47	9.24	13.41	15.18	17.96	19.21
1467	20.55	19.79	21.01	17.24	13.3	8.72	8	9.47	13.37	15.1	17.88	19.27
1468	20.51	19.56	20.83	17.18	13.68	9.38	8.76	9.91	13.29	14.91	17.64	19.18
1469	20.55	19.64	20.9	17.22	13.73	9.57	9.04	10.08	13.24	14.9	17.56	19.3
1470	20.58	19.59	20.82	17.24	13.82	9.61	9.11	10.13	13.22	14.88	17.41	19.25
1471	20.46	19.49	20.76	17.15	13.81	9.6	9.2	10.18	13.26	14.82	17.46	19
1472	20.44	19.58	20.94	17.35	13.89	9.66	9.25	10.28	13.42	15.01	17.8	19.11
1473	20.57	19.69	21.16	17.37	14.08	9.77	9.33	10.36	13.63	15.47	18.27	19.53
1474	20.53	19.62	21.11	17.51	14.11	9.78	9.27	10.46	13.68	15.18	18.38	19.33
1475	19.9	18.79	20.16	17.23	14.15	9.84	9.45	10.44	13.15	14.7	17.19	18.29
1476	20.18	18.93	19.86	17.15	13.74	9.79	9.25	10.04	12.98	14.76	16.82	18.46
1477	19.94	18.72	19.76	17.29	13.78	9.87	9.11	9.99	12.93	14.41	16.62	18.16
1478	19.88	18.68	19.97	17.31	13.95	10.04	9.31	10.59	13.78	15.82	17.89	18.62
1479	20.61	19.11	20.27	17.3	14.01	10.09	9.63	10.79	14.46	16.56	18.51	19.76
1480	20.34	19.17	20.39	17.34	14.13	10.15	9.88	10.93	14.31	16.57	18.5	19.17
1481	19.88	18.81	20.26	17.55	14.43	10.33	10.03	11.09	13.96	15.67	17.88	18.3
1482	20.93	19.83	21.02	17.98	14.82	10.43	10.08	10.99	14.46	16.59	18.61	19.54
1483	17.01	16.03	16.97	13.52	10.64	6.38	5.63	6.66	10.32	12.28	14.25	15.91
1484	17.44	16.63	17.83	14.4	11.44	7.23	6.54	7.64	11.09	13	14.91	16.42
1485	18.51	17.7	18.97	15.58	11.64	7.19	6.57	8.53	12.18	13.85	15.95	17.41
1486	18.95	18.16	19.14	15.89	11.97	7.51	6.99	8.75	12.47	14.52	16.71	17.9
1487	19.41	18.84	19.86	16.38	12.32	7.73	7.24	9.13	12.61	15.46	17.32	18.38
1488	19.61	19.01	20.07	16.59	12.31	7.63	7.14	9.21	12.58	15.44	17.48	18.41
1489	19.7	19.09	19.96	16.55	12.24	7.67	7.06	9.15	12.9	15.74	17.53	18.67
1490	19.42	18.79	19.65	16.41	12.12	7.65	7.04	9.17	12.82	15.62	17.34	18.47
1491	19.56	18.81	19.82	16.49	12.36	7.89	7.17	9.12	12.74	15.43	17.29	18.48
1492	19.88	19.24	20.3	16.78	12.84	8.78	7.93	9.49	12.77	15.04	17.58	18.58
1493	19.89	19.32	20.53	16.92	13.14	9.06	8.19	9.69	12.93	14.83	17.57	18.38
1494	20.07	19.46	20.7	17.06	13.13	8.86	8.03	9.58	13.16	15	17.74	18.58
1495	20.25	19.61	20.81	17.13	13.24	8.69	7.93	9.43	13.32	15.04	17.85	18.8
1496	20.38	19.64	20.87	17.24	13.26	8.54	7.86	9.4	13.42	15.1	17.7	18.93
1497	20.51	19.67	20.93	17.29	13.38	8.64	8.09	9.62	13.44	15.13	17.71	19.17
1498	20.69	19.79	21.03	17.27	13.57	9.06	8.63	9.93	13.39	15.11	17.89	19.46
1499	20.8	19.89	21.12	17.35	13.59	9.25	8.7	10.04	13.46	15.17	17.91	19.66
1500	20.78	19.92	21.2	17.41	13.74	9.42	8.89	10.17	13.47	15.34	17.86	19.72
1501	20.51	19.82	21.09	17.4	13.92	9.62	9.17	10.24	13.4	15.05	17.79	19.45
1502	20.4	19.76	20.96	17.31	13.96	9.68	9.29	10.3	13.38	14.91	17.87	19.32
1503	20.63	19.94	21.08	17.45	14.07	9.7	9.34	10.41	13.65	15.34	18.4	19.71
1504	20.61	19.86	21.08	17.52	14.14	9.69	9.34	10.47	13.59	15.2	18.32	19.39
1505	19.72	18.74	20.26	17.23	14.18	9.8	9.51	10.42	13.01	14.48	17.15	18.13
1506	19.74	18.39	19.65	16.81	13.75	9.82	9.25	9.96	12.84	14.48	16.4	18.09
1507	19.51	18.09	19.51	16.78	13.62	9.89	9.15	9.85	12.76	14.08	16.11	17.67
1508	19.69	18.44	19.75	17.02	13.78	10.01	9.21	10.18	13.08	14.59	16.85	17.96
1509	19.78	18.54	19.77	17.22	13.99	10.02	9.52	10.85	13.97	15.96	18.15	18.47
1510	19.75	18.59	19.75	17.16	14.09	10.12	9.91	11.01	14.1	15.93	18.09	18.3
1511	19.83	18.75	20.05	17.43	14.55	10.33	10.01	11.16	14.06	15.58	17.86	18.35
1512	20.62	19.53	20.73	17.83	14.85	10.44	10.04	11.13	14.5	16.51	18.63	19.46
1513	19.89	19.28	20.29	16.69	12.26	7.67	7.03	9.15	12.95	15.6	17.71	18.79
1514	19.52	18.85	19.81	16.4	12.1	7.64	7	9.16	12.77	15.46	17.32	18.52
1515	19.27	18.58	19.6	16.33	12.17	7.78	7.11	9.13	12.61	15.25	17.07	18.27
1516	19.66	18.99	20.05	16.56	12.68	8.65	7.87	9.44	12.7	15.18	17.35	18.47
1517	19.88	19.32	20.49	16.85	13.12	9.01	8.33	9.64	12.85	14.99	17.59	18.45
1518	20.03	19.45	20.61	17.02	13.26	9.06	8.42	9.71	13.08	14.98	17.72	18.51
1519	20.27	19.54	20.72	17.06	13.45	9.14	8.47	9.72	13.19	15.06	17.69	18.69
1520	20.39	19.63	20.86	17.24	13.45	9.01	8.3	9.63	13.39	15.05	17.62	18.87
1521	20.44	19.61	20.96	17.33	13.41	8.67	8.18	9.69	13.51	15.07	17.65	19.36
1522	20.63	19.77	21.14	17.35	13.4	8.66	8.26	9.89	13.58	15.21	17.95	19.71
1523	20.95	20	21.32	17.47	13.32	8.53	8.19	9.86	13.62	15.35	18.14	19.83
1524	20.96	20.03	21.21	17.42	13.71	9.17	8.69	10.09	13.57	15.28	18.05	19.78
1525	20.7	20.03	21.1	17.53	13.9	9.42	8.98	10.24	13.5	15.11	18.04	19.64
1526	20.43	19.88	20.7	17.27	14.02	9.68	9.25	10.35	13.25	14.79	18.04	19.54
1527	20.53	20.02	20.68	17.39	14.11	9.67	9.31	10.44	13.41	14.92	18.41	19.67
1528	19.84	19.64	20.39	17.41	14.16	9.7	9.41	10.43	13.21	14.47	17.92	18.56
1529	19.55	18.75	20.06	17.11	14.23	9.83	9.46	10.29	12.77	14.21	16.87	17.84
1530	19.39	18.18	19.79	16.67	13.77	9.82	9.27	9.85	12.68	14.11	16.19	17.74
1531	19.03	18.15	19.87	16.56	13.57	9.88	9.18	9.8	12.61	13.94	15.93	17.28
1532	19.35	18.46	20.14	16.96	13.85	9.88	9.34	9.99	12.77	14.2	16.25	17.69
1533	19.6	18.42	19.83	17.14	14.16	10.02	9.71	10.58	12.99	14.33	16.52	17.92
1534	19.67	18.52	19.77	17.2	14.27	10.14	9.87	10.92	13.41	14.35	16.6	17.99
1535	19.67	18.62	19.93	17.32	14.56	10.33	10.05	11.14	13.87	14.95	17.15	18.19
1536	20.38	19.17	20.52	17.72	14.91	10.46	10.05	11.19	14.48	16.19	18.4	19.37
1537	20.04	19.4	20.43	16.73	12.33	7.6	6.97	9.17	12.97	15.55	17.75	18.9
1538	19.94	19.35	20.27	16.62	12.21	7.65	7	9.19	12.95	15.51	17.67	18.8
1539	19.65	18.94	20.01	16.46	12.2	7.67	7.03	9.13	12.7	15.32	17.29	18.46
1540	19.94	19.25	20.32	16.67	12.59	8.25	7.57	9.41	12.83	15.27	17.58	18.64
1541	20.2	19.61	20.72	16.96	12.91	8.64	7.9	9.55	13.1	15.31	17.87	18.83
1542	20.08	19.58	20.7	16.98	13.12	8.9	8.23	9.68	13.09	15.25	17.77	18.76
1543	20.1	19.59	20.7	17.05	13.47	9.21	8.59	9.78	13.17	15.09	17.64	18.67
1544	20.19	19.61	20.64	17.08	13.55	9.21	8.68	9.86	13.31	15	17.61	18.72
1545	20.09	19.26	20.62	17.12	13.65	9.23	8.77	9.96	13.36	14.92	17.33	18.9
1546	20.18	19.35	20.8	17.23	13.67	9.27	8.8	10.05	13.44	14.92	17.48	18.95
1547	20.41	19.85	21.2	17.48	13.72	9.08	8.62	10.05	13.6	15.11	17.9	19.32
1548	20.45	19.83	21.12	17.46	13.85	9.17	8.74	10.22	13.56	15.11	17.9	19.5
1549	20.48	19.82	20.89	17.43	14	9.33	8.8	10.3	13.62	15.28	18.09	19.58
1550	20.37	19.82	20.56	17.17	14.03	9.67	9.21	10.37	13.34	14.95	17.99	19.52
1551	20	19.75	20.37	17.21	14.11	9.65	9.32	10.42	13.25	14.73	17.99	19.05
1552	19.74	18.83	19.86	17.14	14.26	9.71	9.41	10.37	12.89	14.25	16.84	17.93
1553	19.81	18.63	19.77	17.14	14.33	9.76	9.46	10.2	12.82	14.26	16.27	17.88
1554	19.23	18.72	19.9	16.83	13.91	9.85	9.31	9.91	12.61	14.01	16.27	17.5
1555	18.88	18.69	20.07	16.68	13.61	9.8	9.25	9.74	12.54	13.78	15.9	17.12
1556	19.22	19.18	20.71	17.36	14.13	9.87	9.38	9.94	12.64	14.05	16.21	17.46
1557	19.59	19.29	20.98	17.85	14.58	10.11	9.84	10.58	12.92	14.04	16.38	17.58
1558	19.76	19.24	20.79	17.95	14.72	10.27	10.02	10.99	13.35	14.12	16.26	17.8
1559	19.41	18.49	20.09	17.53	14.65	10.32	10.13	11.12	13.62	14.43	16.51	17.98
1560	19.73	18.62	19.89	17.45	14.77	10.47	10.16	11.3	14.33	15.45	17.43	18.78
1561	20.07	19.39	20.44	16.81	12.47	7.61	7.04	9.36	12.99	15.4	17.84	18.89
1562	20.1	19.42	20.47	16.71	12.32	7.59	6.95	9.18	13.07	15.42	17.79	18.88
1563	19.95	19.23	20.23	16.57	12.28	7.62	7	9.22	12.93	15.22	17.54	18.69
1564	20.24	19.48	20.49	16.8	12.81	8.34	7.76	9.44	13.06	15.29	17.82	18.81
1565	20.14	19.48	20.58	16.84	13.28	9.03	8.36	9.63	13.03	15.37	17.86	18.87
1566	20.19	19.63	20.72	16.97	13.39	9	8.38	9.73	13.22	15.33	17.86	19.07
1567	20.24	19.81	20.85	17.11	13.41	9	8.39	9.75	13.27	15.24	17.75	19.12
1568	20.27	19.83	20.91	17.17	13.33	8.78	8.22	9.76	13.51	15.1	17.58	19.09
1569	20.12	19.29	20.58	17.13	13.55	9.03	8.63	9.93	13.4	14.89	17.31	18.74
1570	20.04	19.19	20.68	17.06	13.71	9.24	8.76	10.02	13.34	14.88	17.27	18.5
1571	20.03	19.62	20.91	17.24	13.8	9.32	8.9	10.13	13.44	14.98	17.64	18.59
1572	19.89	19.61	20.78	17.17	13.94	9.43	9.04	10.25	13.54	15	17.73	18.98
1573	20.02	19.64	20.82	17.07	13.98	9.58	9.16	10.29	13.6	15.23	18.01	19.52
1574	20.54	20.03	21	17.26	14.09	9.61	9.15	10.4	13.76	15.78	18.46	19.99
1575	19.96	19.7	20.63	17.41	14.19	9.63	9.17	10.48	13.67	15.33	18.23	19.52
1576	19.62	18.75	19.93	16.96	14.23	9.73	9.38	10.5	13.38	14.69	17.31	18.08
1577	19.71	19.41	20.58	17.35	14.33	9.56	9.36	10.55	13.85	15.33	17.54	18.28
1578	20.34	20.08	21.05	17.44	14.18	9.78	9.48	10.42	13.48	15.17	17.69	18.63
1579	19.66	19.32	20.27	16.89	13.68	9.89	9.3	9.85	12.38	13.71	16.43	17.42
1580	19.55	19.46	20.61	17.46	14.14	9.88	9.53	10.14	12.69	13.74	15.92	17.34
1581	20	19.79	21.21	18.05	14.73	10.12	9.93	10.87	13.35	14.11	16.12	17.73
1582	20.01	19.66	21.22	18.19	14.85	10.35	9.94	11.08	13.65	14.29	16.21	18.04
1583	19.5	18.59	20.45	18	14.89	10.43	10.14	11.17	13.8	14.52	16.4	18.08
1584	20.02	18.75	20.18	18.04	15.04	10.52	10	11.32	14.51	15.68	17.39	19.06
1585	20.06	19.26	20.21	16.7	12.84	8.1	7.52	9.52	12.79	15.21	17.76	18.68
1586	20.24	19.35	20.45	16.83	12.51	7.73	7.05	9.36	13.11	15.31	17.93	18.91
1587	20.04	19.27	20.3	16.66	12.39	7.67	7.08	9.21	13.07	15.22	17.64	18.74
1588	19.91	19.13	20.2	16.55	12.9	8.48	7.93	9.45	12.88	15.2	17.46	18.57
1589	20.34	19.54	20.54	16.84	13.37	9.17	8.59	9.77	13.08	15.7	17.82	19.06
1590	20.18	19.42	20.55	16.74	13.36	9.16	8.56	9.71	13.11	15.59	17.72	19.02
1591	20.31	19.74	20.91	17.09	13.35	8.97	8.28	9.77	13.44	15.6	17.97	19.38
1592	20.29	19.61	20.9	17.2	13.26	8.59	7.95	9.71	13.74	15.3	17.71	19.07
1593	20.24	19.24	20.46	17.14	13.55	8.78	8.28	9.84	13.62	15.05	17.59	18.67
1594	20.03	19.24	20.44	17.09	13.73	9.07	8.6	10.08	13.51	14.91	17.41	18.62
1595	20.04	19.47	20.58	17.13	13.88	9.25	8.73	10.17	13.6	15.18	17.71	18.85
1596	19.88	19.47	20.59	17.13	13.96	9.44	8.86	10.25	13.79	15.34	17.66	19.06
1597	20.21	19.77	21	17.22	14.05	9.6	9.07	10.31	14.07	16.08	18.26	19.64
1598	21	20.31	21.36	17.5	14.15	9.68	9.06	10.2	14.28	16.56	18.38	19.97
1599	20.97	20.33	21.34	17.62	14.21	9.65	8.9	10.23	14.29	16.5	18.33	20.07
1600	20.73	20.15	21.22	17.66	14.02	9.34	8.71	10.39	14.22	16.35	18.32	19.8
1601	21.12	20.34	21.43	17.82	13.96	8.99	8.71	10.39	14.22	16.4	18.5	20.06
1602	21.13	20.3	21.28	17.69	14.27	9.72	9.37	10.42	13.68	15.73	18.25	19.55
1603	19.9	19.35	20.19	16.95	13.7	9.9	9.36	9.79	12.28	13.68	16.67	17.42
1604	19.56	19.63	20.53	17.55	14.21	9.86	9.59	10.33	12.69	13.67	16.17	17.14
1605	20.13	19.86	20.97	18.13	14.8	10.24	9.83	11.1	13.69	14.37	16.61	17.91
1606	20.14	19.59	21.2	18.25	14.83	10.35	9.64	11.17	14.21	14.93	16.93	18.37
1607	19.55	18.74	20.62	18.24	15.02	10.42	9.9	11.26	14.35	15.11	16.78	18.41
1608	19.65	18.49	20.1	18.11	15.07	10.53	10	11.33	14.55	15.55	17.33	18.69
1609	19.56	18.9	19.97	16.31	12.64	8.24	7.56	9.29	12.77	15.39	17.22	18.45
1610	20.19	19.48	20.4	16.67	12.75	8.12	7.57	9.38	13.18	15.81	17.77	19.01
1611	19.84	19.13	20.16	16.52	12.65	8.14	7.7	9.42	12.98	15.38	17.38	18.62
1612	19.63	18.82	19.97	16.38	12.99	8.8	8.28	9.51	12.74	14.99	17.19	18.24
1613	20.34	19.33	20.47	16.74	13.39	9.04	8.47	9.7	13.09	15.47	17.73	18.87
1614	20.43	19.46	20.74	16.96	13.43	9.03	8.31	9.81	13.39	15.67	17.97	19.14
1615	20.25	19.39	20.76	17.05	13.48	8.94	8.23	9.79	13.68	15.7	18.08	19.04
1616	20.12	19.18	20.54	17.09	13.55	9.09	8.4	9.88	13.77	15.56	17.79	18.57
1617	20.17	19.06	20.22	17.02	13.7	9.22	8.69	9.96	13.74	15.31	17.45	18.44
1618	20.14	19.33	20.54	17.2	13.77	9.17	8.59	9.96	13.97	15.82	17.84	18.79
1619	20.31	19.63	20.7	17.17	13.81	9.21	8.51	10.03	14.04	16	18.15	19.36
1620	20.65	19.97	20.97	17.24	13.94	9.52	8.92	10.22	13.87	15.96	18.14	19.64
1621	20.77	19.97	20.92	17.09	14.01	9.69	9.29	10.42	13.91	16.2	18.25	19.66
1622	20.95	20.22	21.21	17.33	14.17	9.74	9.38	10.4	14.23	16.46	18.38	19.86
1623	21.09	20.34	21.37	17.59	14.23	9.75	9.1	10.35	14.28	16.49	18.49	19.97
1624	21.36	20.35	21.57	17.82	13.65	9.06	8.32	10.33	14.26	16.32	18.36	20.07
1625	21.26	20.49	21.51	17.96	13.61	8.73	8.37	10.45	14.25	16.33	18.61	20.13
1626	19.8	19.46	20.15	17.14	14.14	9.69	9.41	10.41	13.57	15.27	17.59	18.58
1627	18.85	18.27	19.36	16.53	13.52	9.71	9.04	9.68	12.34	13.58	15.88	17.05
1628	18.87	18.86	19.91	17.34	14.11	9.92	9.56	10.32	12.55	13.53	15.72	17.02
1629	19.34	19.25	20.43	17.91	14.58	10.13	10.04	10.93	13.21	13.85	15.89	17.33
1630	19.53	18.97	20.48	18.03	14.77	10.28	10.14	11.2	13.98	14.63	16.73	18.01
1631	19.16	18.28	19.99	17.82	14.77	10.35	10.2	11.27	14.25	15.02	16.88	18.16
1632	19.52	18.42	19.81	17.86	15.06	10.54	10.26	11.35	14.52	15.37	17.29	18.4
1633	18.4	17.61	18.96	15.52	11.73	7.37	6.91	9.03	12.47	14.2	16.07	17.15
1634	19.96	19.22	20.18	16.51	12.45	7.88	7.31	9.29	13.32	15.8	17.56	18.83
1635	20.29	19.5	20.46	16.73	12.75	8.18	7.67	9.54	13.24	15.8	17.8	19.06
1636	19.87	19.12	20.17	16.53	12.91	8.59	8.07	9.56	13.02	15.28	17.41	18.48
1637	19.88	19.02	20.18	16.57	13.12	8.85	8.24	9.66	13.05	15.11	17.37	18.48
1638	20.27	19.26	20.55	17.01	13.29	8.71	7.95	9.78	13.6	15.53	17.94	18.76
1639	20.43	19.44	20.9	17.11	13.34	8.74	8.08	9.81	13.93	16.14	18.16	18.89
1640	20.19	19.57	20.71	17	13.55	9.18	8.6	9.89	13.83	16.05	17.89	18.85
1641	19.99	19.27	20.26	16.83	13.5	9.27	8.78	9.89	13.48	15.6	17.61	18.47
1642	20.54	19.93	20.85	17.18	13.74	9.41	8.94	10.13	13.88	16.09	18.2	19.2
1643	20.89	19.91	20.98	17.26	13.84	9.48	8.88	10.11	14.07	16.37	18.11	19.58
1644	20.84	19.75	21.09	17.34	13.95	9.62	9.1	10.23	14.07	16.42	17.93	19.46
1645	21.01	19.88	21.21	17.46	14.03	9.7	9.15	10.35	14.27	16.5	17.93	19.57
1646	21.12	20	21.31	17.62	13.93	9.67	8.9	10.3	14.31	16.5	17.92	19.64
1647	21.21	20.16	21.42	17.75	13.76	9.38	8.47	10.34	14.31	16.46	17.95	19.73
1648	21.17	20.06	21.42	17.79	13.52	8.98	8.28	10.45	14.21	16.19	17.94	19.71
1649	21.31	19.97	21.47	17.78	13.57	8.95	8.53	10.5	14.25	15.87	17.97	19.78
1650	19.84	19.23	20.29	17.21	14.15	9.86	9.52	10.48	13.54	15.22	17.43	18.55
1651	18.37	17.46	18.91	16.2	13.46	9.76	9.2	9.77	12.33	13.42	15.39	16.81
1652	18.83	18	19.44	16.93	14.03	9.91	9.58	10.46	12.96	13.82	15.73	17.2
1653	19.08	18.67	20.01	17.61	14.48	10.1	9.91	10.84	13.39	14.04	15.86	17.42
1654	18.93	18.65	20.05	17.65	14.52	10.18	9.94	10.9	13.52	14.23	16.23	17.58
1655	18.84	17.97	19.6	17.3	14.41	10.24	10.01	11.03	13.74	14.4	16.27	17.54
1656	19.4	18.37	19.72	17.68	14.83	10.43	10.3	11.34	14.42	15.41	17.33	18.28
1657	19.35	18.68	19.83	16.23	12.1	7.5	6.89	9.4	13.3	15.01	16.98	18.17
1658	20.5	19.72	20.62	16.75	12.54	7.79	7.1	9.47	13.77	16.25	18.05	19.37
1659	20.72	19.75	20.65	17	12.9	8.02	7.35	9.66	13.68	16.18	18.29	19.21
1660	20.59	19.67	20.68	17.03	13.01	8.16	7.46	9.6	13.89	16.14	18.28	19.11
1661	20.7	19.97	20.97	17.03	13.06	8.36	7.63	9.65	14	16.29	18.33	19.41
1662	20.55	19.78	20.8	17.01	13.05	8.59	7.91	9.65	13.94	16.22	18.09	19.21
1663	18.81	18.08	19.36	15.77	11.9	7.43	6.84	9.27	12.83	14.41	16.33	17.57
1664	20.69	19.93	20.8	16.83	12.6	7.8	7.02	9.6	13.99	16.32	18.17	19.55
1665	20.17	19.39	20.36	16.67	12.76	8.06	7.37	9.54	13.54	16	17.8	18.82
1666	20.21	19.43	20.41	16.67	12.77	8.2	7.55	9.59	13.67	16.02	17.75	18.83
1667	20.42	19.64	20.53	16.71	12.73	8.3	7.56	9.62	13.91	16.19	17.88	19.28
1668	19.87	19.06	20.06	16.48	12.79	8.73	8.07	9.64	13.67	15.51	17.41	18.68
1669	19.77	19.02	19.97	16.33	12.27	7.68	7	9.57	13.51	15.31	17.29	18.57
1670	20.62	19.83	20.72	16.75	12.62	7.81	7.09	9.74	13.97	16.25	18.08	19.48
1671	19.95	19.24	20.23	16.41	12.57	8.03	7.36	9.51	13.49	15.79	17.43	18.72
1672	18.88	18.19	19.31	15.86	12.39	8.19	7.58	9.39	12.93	14.63	16.49	17.79
1673	18.53	17.85	19.06	15.75	12.25	8.29	7.67	9.54	12.73	14.17	16.15	17.37
1674	19.26	18.59	19.61	16.29	12.63	8.61	7.9	9.81	13.32	14.77	16.79	18.01
1675	20.04	19.25	20.14	16.44	12.39	7.77	7.09	9.68	13.66	15.6	17.5	18.85
1676	20.12	19.39	20.22	16.52	12.51	7.83	7.17	9.73	13.73	15.72	17.65	19
1677	18.82	18.07	19.17	15.73	12.04	7.64	7.05	9.28	12.78	14.47	16.33	17.6
1678	17.67	17.04	18.35	15.21	11.86	7.76	7.17	8.99	11.96	13.56	15.32	16.47
1679	18.56	18.06	19.26	15.99	12.41	8.33	7.64	9.65	12.82	14.36	16.22	17.38
1680	19.68	19.02	20	16.42	12.75	8.71	8	9.83	13.65	15.15	17.21	18.55
1681	19.59	18.74	19.8	16.14	12.29	7.8	7.13	9.73	13.41	15.12	17.15	18.32
1682	18.66	17.8	18.96	15.54	12.01	7.8	7.12	9.26	12.75	14.43	16.35	17.4
1683	17.08	16.1	17.32	14.18	11.39	7.66	6.92	7.93	11.08	12.96	14.64	15.8
1684	17.27	16.43	17.61	14.51	11.53	7.67	7.06	8.16	11.31	13.22	14.87	15.98
1685	18.34	17.65	18.87	15.56	12.25	8.29	7.7	9.47	12.64	13.97	15.95	17.11
1686	20.37	19.58	20.61	16.74	13.3	9.09	8.54	9.99	13.9	15.92	17.74	19.18
1687	17.82	16.86	18.22	15.06	11.79	7.68	7	9.24	12.35	13.95	15.59	16.58
1688	16.43	15.41	16.59	13.5	10.95	7.23	6.55	7.68	10.6	12.31	13.92	15.06
1689	16.28	15.26	16.42	13.27	10.86	7.28	6.54	7.22	10.28	12.01	13.62	14.94
1690	18.04	17.14	18.24	14.84	11.67	7.71	7.01	8.66	12.04	13.56	15.49	16.72
1691	19.87	19.13	20.06	16.33	12.81	8.61	7.92	9.79	13.6	15.48	17.34	18.71
1692	20.79	19.96	20.86	17	13.61	9.18	8.54	10.09	14.2	16.23	18.1	19.54
