# Supplementary material for: Roles of host and environment in shift of primary anthrax host species in Kruger National Park
Source: PLoS One. 2024 Dec 6;19(12):e0314103. doi: 10.1371/journal.pone.0314103 (PMC11623471; doi:10.1371/journal.pone.0314103)
Supplement: S1 Data — (ZIP) [file pone.0314103.s001.zip › Ochai Supplementary Data/Tmin excel/2012.xlsx]

## Sheet: 2012
UPID	2012_1	2012_2	2012_3	2012_4	2012_5	2012_6	2012_7	2012_8	2012_9	2012_10	2012_11	2012_12
1	20.72	20.64	19.05	16.06	12.83	10.35	10.75	12.71	14.73	18.5	20.35	19.97
2	20.91	20.8	19.26	16.2	12.95	10.38	10.79	12.83	14.77	18.61	20.48	20.11
3	21.02	20.91	19.31	16.19	12.98	10.53	10.97	12.89	14.78	18.62	20.5	20.23
4	21.1	21.1	19.31	16.25	13.07	10.52	10.93	12.88	14.79	18.8	20.51	20.35
5	20.82	20.98	19.1	16.24	13.03	10.37	10.66	12.7	14.66	18.81	20.23	20.21
6	20.79	21.07	19.23	16.36	13.04	10.4	10.69	12.75	14.72	19.02	20.27	20.27
7	21.18	21.24	19.48	16.6	13.18	10.57	10.86	12.95	14.99	19.28	20.54	20.51
8	21.21	21.38	19.49	16.63	13.28	10.75	11.14	13.17	15.19	19.29	20.47	20.58
9	21.04	21.28	19.36	16.51	13.25	10.77	11.09	13.27	15.23	19.15	20.23	20.43
10	20.88	21.11	19.29	16.55	13.22	10.73	10.99	13.14	15.04	19.04	20.08	20.28
11	20.91	21.17	19.56	16.79	13.34	10.75	11.04	13.09	14.94	19.02	20.46	20.35
12	20.62	20.92	19.42	16.75	13.44	10.68	10.85	12.91	14.58	18.17	20.26	20.12
13	20.54	20.77	19.31	16.71	13.45	10.68	10.85	12.88	14.4	17.94	20.01	20.07
14	20.62	20.94	19.49	16.85	13.52	10.73	10.91	13.05	14.6	18.08	20.12	20.2
15	20.73	20.95	19.59	17.02	13.62	10.77	10.93	13.26	14.82	18.29	20.29	20.32
16	21.2	21.36	19.71	16.9	13.86	11.3	11.33	13.87	15.49	19.16	20.68	20.71
17	21.34	21.51	19.38	16.5	14.04	11.61	11.64	14.09	15.7	19.38	20.68	20.9
18	21.05	21.13	19.59	16.74	14.09	11.74	11.7	14.27	15.63	18.81	20.53	20.71
19	20.83	20.78	19.19	16.22	12.99	10.19	10.52	12.67	14.84	18.51	20.57	20.18
20	20.77	20.77	19.21	16.24	13.01	10.37	10.78	12.72	14.82	18.52	20.48	20.1
21	21.05	20.96	19.45	16.39	13.1	10.6	10.96	12.89	14.91	18.65	20.68	20.29
22	21.19	21.17	19.46	16.42	13.19	10.6	11.02	12.9	14.93	18.85	20.7	20.46
23	21.05	21.19	19.2	16.31	13.19	10.6	10.93	12.93	14.93	19.19	20.49	20.4
24	20.93	21.12	19.13	16.28	13.18	10.64	10.96	13	15.08	19.14	20.34	20.3
25	21.13	21.32	19.3	16.54	13.21	10.68	11.06	13.08	15.13	19.2	20.51	20.44
26	21.32	21.53	19.58	16.72	13.33	10.82	11.16	13.28	15.3	19.43	20.73	20.72
27	21.32	21.49	19.86	16.87	13.45	10.84	11.15	13.44	15.43	19.62	20.92	20.76
28	21.15	21.25	19.79	17.01	13.5	10.92	11.14	13.44	15.41	19.46	21.04	20.58
29	21.14	21.34	19.81	17.03	13.51	10.87	11.16	13.45	15.35	19.33	20.87	20.49
30	20.94	21.21	19.7	16.99	13.56	10.94	11.16	13.42	15.12	18.85	20.64	20.38
31	20.81	21.01	19.46	16.98	13.61	10.96	11.09	13.28	14.95	18.55	20.44	20.32
32	20.54	20.76	19.25	16.79	13.55	10.8	10.96	13.02	14.52	17.95	20.04	20.02
33	20.45	20.74	19.37	16.88	13.54	10.76	10.83	13.06	14.61	18.05	20.02	19.96
34	21.06	21.38	19.41	16.59	13.7	11.13	11.24	13.76	15.39	19.05	20.38	20.65
35	21.33	21.57	19.22	16.22	13.92	11.45	11.64	13.89	15.33	19	20.47	20.86
36	21.35	21.6	19.4	16.42	14.05	11.49	11.65	14.2	15.7	19.31	20.62	20.97
37	20.63	20.66	19.05	16.01	12.88	10.04	10.37	12.36	14.52	18.09	20.18	19.94
38	20.68	20.61	19.12	16.18	13.02	10.41	10.78	12.62	14.67	18.2	20.25	19.91
39	20.95	20.91	19.13	16.05	13.01	10.66	11.09	12.85	14.74	18.56	20.37	20.12
40	20.94	20.97	18.97	16.06	13.05	10.7	11.15	12.94	14.81	18.79	20.35	20.18
41	20.92	20.93	18.86	15.96	13.12	10.74	11.18	13.04	14.92	19.08	20.37	20.24
42	21.16	21.28	19.22	16.32	13.23	10.76	11.16	13.1	15.1	19.18	20.67	20.48
43	21.17	21.31	19.6	16.72	13.39	10.72	11.09	13.02	15	18.78	20.72	20.42
44	21.32	21.44	19.79	16.91	13.48	10.82	11.09	13.13	15.2	18.99	20.88	20.56
45	21.38	21.37	19.78	16.97	13.47	10.77	11.07	13.1	15.19	19.21	20.97	20.57
46	21.15	21.26	19.71	16.98	13.51	10.69	10.96	13.07	14.99	18.82	20.72	20.41
47	21.44	21.76	19.74	16.87	13.56	10.85	11.11	13.41	15.4	19.47	20.87	20.87
48	21.4	21.8	19.73	16.67	13.55	10.84	11.03	13.45	15.37	19.37	20.88	20.97
49	21.35	21.86	19.9	16.53	13.55	10.79	11.09	13.47	15.3	19.23	20.99	20.9
50	20.78	21.23	19.66	16.85	13.53	10.91	11.06	13.5	15.25	19.03	20.54	20.27
51	20.58	20.85	19.49	17.06	13.56	10.86	11.07	13.35	14.89	18.32	20.22	20.07
52	20.97	21.29	19.61	16.71	13.6	11.02	11.12	13.65	15.29	18.93	20.32	20.49
53	21.25	21.62	19.32	16.24	13.8	11.24	11.38	13.9	15.18	18.61	20.3	20.61
54	21.29	21.32	19.1	16.07	13.84	11.02	11.37	13.78	15.26	18.77	20.4	20.63
55	20.9	21.02	19.2	16.02	12.9	10.1	10.39	12.29	14.45	17.99	20.11	20.02
56	20.73	20.72	19.16	16.18	13.09	10.45	10.81	12.53	14.58	18.12	20.22	19.98
57	20.85	20.78	19.22	16.21	13.08	10.72	11.08	12.79	14.71	18.29	20.32	20.01
58	20.81	20.92	19.04	16.02	13.03	10.76	11.21	12.86	14.76	18.59	20.22	20.1
59	20.56	20.7	18.72	15.94	13.11	10.75	11.2	12.95	14.8	18.96	20.08	19.94
60	20.88	21.09	19.14	16.39	13.24	10.71	11.05	12.91	14.84	18.9	20.33	20.22
61	20.95	21.02	19.54	16.62	13.28	10.45	10.71	12.68	14.68	18.32	20.52	20.25
62	21.02	21.11	19.57	16.7	13.33	10.52	10.68	12.7	14.71	18.29	20.57	20.23
63	20.98	21.12	19.53	16.68	13.28	10.43	10.62	12.64	14.66	18.35	20.55	20.13
64	21.01	21.18	19.62	16.77	13.33	10.31	10.48	12.64	14.72	18.56	20.54	20.28
65	20.98	21.24	19.53	16.83	13.35	10.4	10.59	12.78	14.88	18.83	20.66	20.32
66	20.97	21.22	19.55	17.06	13.57	10.71	10.86	13	14.95	18.67	20.59	20.43
67	21.17	21.49	19.77	17.11	13.58	10.85	11.03	13.4	15.37	19.28	20.75	20.66
68	21.36	21.88	19.87	16.55	13.54	10.87	11.04	13.61	15.47	19.85	20.88	20.81
69	20.89	21.32	19.68	16.93	13.53	10.88	11.06	13.48	15.33	19.18	20.53	20.4
70	20.84	21.17	19.58	16.92	13.63	10.87	11.02	13.43	15.24	18.93	20.32	20.42
71	21.12	21.58	19.37	16.4	13.59	11.01	11.13	13.83	15.06	18.44	20.02	20.44
72	21.19	21.38	19.21	16.15	13.78	11.22	11.33	13.82	15.16	18.56	20.16	20.4
73	20.9	21.09	19.28	15.99	12.69	9.84	10.17	12.19	14.36	17.92	20.04	19.92
74	20.66	20.75	19.08	16.09	13	10.26	10.55	12.47	14.54	17.99	20.15	19.92
75	20.89	20.78	19.3	16.3	13.18	10.66	10.95	12.75	14.77	18.44	20.41	20.08
76	20.98	20.94	19.3	16.33	13.17	10.72	11.03	12.87	14.79	18.68	20.42	20.15
77	20.93	21.09	19.31	16.34	13.25	10.7	11.13	12.97	14.91	19.03	20.22	20.18
78	21.1	21.19	19.45	16.56	13.33	10.68	11.05	12.95	15	19.22	20.42	20.42
79	21.09	21.11	19.55	16.66	13.32	10.56	10.82	12.78	14.82	18.88	20.7	20.45
80	21.06	21.13	19.56	16.65	13.31	10.47	10.7	12.69	14.78	18.69	20.8	20.4
81	20.96	21.06	19.48	16.57	13.27	10.34	10.54	12.6	14.69	18.64	20.77	20.23
82	20.88	20.93	19.36	16.49	13.11	10.21	10.36	12.52	14.68	18.85	20.63	20.18
83	20.85	21.02	19.34	16.63	13.23	10.13	10.29	12.52	14.76	18.89	20.8	20.25
84	20.95	21.1	19.43	16.88	13.44	10.48	10.56	12.63	14.77	18.56	20.63	20.35
85	21	21.22	19.57	17.09	13.58	10.7	10.88	12.89	14.85	18.49	20.63	20.41
86	21.33	21.74	19.93	17.11	13.6	10.82	10.93	13.3	15.36	19.46	20.9	20.84
87	21.3	21.86	20.03	17.1	13.57	10.86	10.97	13.51	15.53	19.78	21.09	20.98
88	21.21	21.59	20	17.02	13.62	10.93	11	13.74	15.39	19.38	21.01	20.86
89	21.19	21.38	20.01	16.95	13.68	11.06	11.11	13.87	15.31	19.06	20.83	21
90	21.2	21.33	19.9	17.09	13.78	11.2	11.17	13.98	15.49	19.32	20.81	20.98
91	20.77	20.78	19.17	16.1	13.03	10.25	10.63	12.56	14.67	18.32	20.35	19.96
92	20.83	20.88	19.26	16.17	13.09	10.36	10.7	12.66	14.76	18.41	20.43	20.05
93	20.91	20.8	19.29	16.27	13.1	10.41	10.68	12.73	14.75	18.44	20.52	20.08
94	20.91	20.86	19.3	16.31	13.19	10.49	10.8	12.75	14.8	18.51	20.53	20.06
95	21.06	20.93	19.43	16.48	13.34	10.75	11.05	12.86	14.93	18.87	20.63	20.18
96	21.14	20.97	19.43	16.58	13.37	10.79	11.11	12.9	14.95	19.07	20.57	20.33
97	21.06	21.07	19.47	16.59	13.32	10.55	10.91	12.79	14.83	19.2	20.44	20.33
98	21.05	21.07	19.4	16.49	13.26	10.42	10.66	12.71	14.81	19.21	20.29	20.33
99	21.02	21.06	19.37	16.46	13.21	10.33	10.5	12.63	14.75	19.17	20.27	20.22
100	20.91	20.87	19.27	16.52	13.23	10.36	10.54	12.51	14.57	18.62	20.62	20.03
101	20.48	20.64	19.04	16.36	13.07	10.18	10.29	12.31	14.23	17.81	20.18	19.72
102	20.6	20.79	19.11	16.44	13.1	10.05	10.05	12.24	14.25	17.78	20.16	19.89
103	20.75	20.99	19.24	16.52	13.13	10.04	10.1	12.22	14.23	17.8	20.12	20.01
104	20.88	21.39	19.51	16.7	13.19	10.14	10.25	12.44	14.53	18.57	20.37	20.37
105	20.85	21.37	19.39	16.82	13.35	10.41	10.54	12.91	15.11	19.13	20.27	20.37
106	21.07	21.6	19.5	16.9	13.54	10.72	10.88	13.31	15.21	18.93	20.45	20.61
107	20.97	21.45	19.86	17.12	13.72	10.96	11.04	13.53	15.42	19.37	20.83	20.9
108	21.01	21.21	19.78	17.09	13.85	11.04	11.09	13.56	15.51	19.57	20.75	20.69
109	20.8	20.72	19.17	16.12	13.06	10.32	10.77	12.63	14.68	18.55	20.34	19.95
110	20.83	20.74	19.22	16.13	13.04	10.23	10.61	12.61	14.7	18.56	20.4	19.95
111	20.79	20.59	19.13	16.07	12.97	10.15	10.49	12.54	14.58	18.4	20.22	19.85
112	20.82	20.7	19.24	16.2	13.11	10.32	10.61	12.61	14.61	18.31	20.34	19.97
113	20.9	20.79	19.35	16.31	13.27	10.52	10.79	12.7	14.72	18.4	20.46	19.99
114	20.96	20.82	19.34	16.44	13.28	10.54	10.88	12.71	14.77	18.66	20.56	20.08
115	20.86	20.84	19.27	16.41	13.32	10.45	10.72	12.66	14.67	18.61	20.54	20.08
116	20.89	21	19.37	16.46	13.39	10.52	10.77	12.64	14.6	18.58	20.64	20.2
117	20.81	21	19.29	16.34	13.21	10.37	10.62	12.52	14.48	18.67	20.25	20.03
118	20.7	20.87	19.18	16.39	13.16	10.27	10.42	12.46	14.37	18.31	20.23	19.86
119	20.33	20.52	18.98	16.21	13.06	10.12	10.26	12.23	14.13	17.49	19.75	19.65
120	20.31	20.68	18.99	16.27	13.02	10.03	10.12	12.15	13.98	17.33	19.63	19.55
121	20.58	20.97	19.06	16.32	13.13	10.19	10.42	12.45	14.35	18.19	19.93	19.91
122	20.04	20.4	18.41	15.85	13.28	10.6	10.84	12.97	14.75	18.61	19.75	19.81
123	20.33	20.49	18.4	15.71	13.3	10.72	10.97	13.24	14.86	18.52	19.83	19.85
124	21.09	21.23	18.83	16.17	13.43	10.77	10.92	13.4	15.02	18.69	20.22	20.22
125	20.85	21.32	19.09	16.52	13.51	10.81	11	13.39	15.01	18.44	20.03	20.26
126	20.84	21.38	19.38	16.81	13.68	10.9	11.04	13.46	15.23	18.81	20.35	20.6
127	20.61	20.56	19.1	15.97	12.78	10.03	10.43	12.43	14.55	18.52	20.09	19.82
128	20.79	20.66	19.14	16.09	12.9	10.1	10.48	12.5	14.58	18.65	20.05	19.96
129	20.58	20.51	18.99	15.97	12.96	10.18	10.58	12.52	14.48	18.4	19.67	19.66
130	20.71	20.63	19.1	16.07	13.07	10.37	10.64	12.56	14.49	18.35	19.88	19.74
131	20.83	20.76	19.26	16.27	13.22	10.48	10.76	12.65	14.63	18.44	20.3	19.88
132	20.73	20.77	19.25	16.3	13.23	10.52	10.81	12.62	14.64	18.44	20.29	19.78
133	20.47	20.57	19.06	16.12	13.14	10.38	10.59	12.5	14.36	18.01	20	19.62
134	20.58	20.73	19.16	16.3	13.18	10.43	10.65	12.49	14.33	17.96	20.05	19.82
135	20.86	21.04	19.41	16.5	13.32	10.53	10.75	12.53	14.41	18.12	20.34	20.03
136	20.55	20.92	19.13	16.25	13.11	10.37	10.58	12.43	14.25	18.05	19.99	19.83
137	20.31	20.54	19.04	16.24	13.13	10.24	10.41	12.22	13.99	17.33	19.6	19.53
138	20.33	20.72	18.87	16.06	13.19	10.46	10.72	12.45	14.07	17.3	19.45	19.46
139	19.93	20.01	18.03	15.27	13.06	10.74	10.98	13.12	14.57	18.32	19.62	19.59
140	19.76	19.89	17.94	15.08	13.03	10.61	10.88	13.13	14.47	17.96	19.45	19.32
141	20.21	20.34	18.22	15.44	13.17	10.66	10.84	13.25	14.56	18.1	19.71	19.58
142	20.54	20.49	18.35	15.55	13.17	10.72	10.86	13.38	14.59	17.94	19.57	19.55
143	20.76	20.62	18.48	15.68	13.2	10.71	10.89	13.44	14.54	17.9	19.62	19.64
144	21.05	20.96	18.89	16.15	13.45	10.87	10.9	13.58	14.82	18.32	20.11	20.23
145	19.93	19.71	18.28	15.26	12.72	10.33	10.96	12.57	14.19	17.55	18.92	18.76
146	20.12	20.1	18.59	15.55	12.91	10.35	10.9	12.64	14.42	17.84	19.22	19.08
147	19.99	20.04	18.45	15.54	12.88	10.31	10.78	12.5	14.3	17.85	19.06	19.01
148	20.5	20.55	18.95	15.91	13.04	10.42	10.76	12.56	14.43	18.34	19.42	19.59
149	20.49	20.59	18.95	15.96	13.05	10.34	10.71	12.52	14.46	18.34	19.47	19.62
150	20.8	20.88	19.23	16.24	13.21	10.49	10.82	12.62	14.63	18.66	19.88	19.89
151	20.59	20.74	19.04	16.13	13.22	10.68	10.97	12.71	14.52	18.45	19.78	19.81
152	20.72	20.86	19.1	16.08	13.26	10.87	11.21	12.83	14.64	18.51	19.92	19.92
153	20.88	21.18	19.45	16.45	13.36	10.92	11.23	12.72	14.55	18.34	20.44	20.12
154	20.77	21.07	19.16	16.19	13.31	10.84	11.16	12.68	14.39	18.22	20.13	19.97
155	20.3	20.72	19.2	16.21	13.26	10.7	10.93	12.37	13.98	17.27	19.58	19.44
156	20.31	20.8	18.79	15.68	13.14	10.75	11.05	12.53	14	17.13	19.41	19.41
157	19.97	20.06	18.01	15.13	12.94	10.71	11.02	13.11	14.57	18.12	19.57	19.55
158	19.65	19.7	17.89	15.01	12.88	10.52	10.91	13.21	14.47	18.03	19.22	19.13
159	19.88	19.91	18.05	15.16	12.98	10.63	10.9	13.26	14.44	17.81	19.24	19.19
160	20.19	20.14	18.23	15.3	13.07	10.7	10.89	13.32	14.48	17.69	19.28	19.24
161	20.65	20.23	18.41	15.47	13.17	10.73	10.88	13.39	14.53	17.83	19.54	19.52
162	20.93	20.44	18.59	15.74	13.26	10.79	10.93	13.54	14.77	18.11	19.76	19.73
163	19.47	19.39	17.84	14.7	12.54	10.45	11.22	12.69	14.19	17.37	18.79	18.42
164	19.38	19.3	17.71	14.65	12.52	10.49	11.21	12.73	14.08	17.23	18.64	18.38
165	19.46	19.44	17.83	14.87	12.66	10.6	11.35	12.85	14.21	17.37	18.79	18.48
166	19.48	19.54	17.93	15.05	12.84	10.75	11.31	12.81	14.26	17.42	18.81	18.62
167	20.09	20.12	18.46	15.61	13.13	10.89	11.41	13.05	14.69	18.04	19.51	19.28
168	20.18	20.21	18.46	15.74	13.21	11	11.57	13.16	14.74	18.26	19.52	19.55
169	20.27	20.29	18.4	15.61	13.16	11.11	11.59	13.19	14.73	18.36	19.47	19.7
170	20.75	20.81	18.85	15.73	13.22	11.14	11.6	13.32	14.83	18.78	19.85	20.04
171	20.87	21.12	19.2	15.89	13.23	11.01	11.41	13.19	14.77	18.75	20.12	20.03
172	20.78	21.02	18.93	15.7	13.18	10.87	11.31	12.94	14.56	18.25	20.09	19.93
173	20.56	21.01	18.95	15.54	13.16	10.72	11.19	12.63	14.15	17.42	19.86	19.53
174	20.51	20.91	18.77	15.4	13.02	10.6	11.1	12.77	14.21	17.29	19.7	19.45
175	20.37	20.5	18.3	15.25	12.95	10.59	11.03	13.04	14.58	17.93	19.78	19.74
176	19.58	19.74	17.89	15.06	12.84	10.53	10.94	13.24	14.52	18.13	19.18	19.19
177	19.44	19.46	17.69	14.91	12.76	10.4	10.84	13.16	14.3	17.47	18.93	18.8
178	19.43	19.32	17.62	14.8	12.75	10.41	10.82	13.1	14.15	17.17	18.76	18.59
179	19.64	19.36	17.71	14.97	12.85	10.52	10.82	13.17	14.17	17.21	18.92	18.7
180	19.97	19.54	17.96	15.29	13.02	10.75	10.87	13.34	14.35	17.42	19.11	18.91
181	18.85	18.83	17.31	14.12	12.02	9.84	10.7	12.23	13.65	16.93	18.17	17.75
182	18.91	18.93	17.43	14.22	12.19	10.02	10.84	12.4	13.81	17	18.18	17.82
183	18.82	18.91	17.41	14.23	12.23	10.17	11	12.45	13.74	16.88	18.09	17.76
184	19.31	19.45	17.83	14.72	12.62	10.64	11.42	12.92	14.26	17.33	18.7	18.35
185	19.48	19.61	17.94	14.89	12.87	10.84	11.58	13.14	14.44	17.55	19.02	18.64
186	19.37	19.52	17.85	15.01	12.87	10.91	11.65	13.2	14.47	17.56	18.97	18.73
187	19.65	19.71	18.02	15.24	13.05	11.16	11.78	13.33	14.58	17.84	19.25	19.15
188	19.91	19.99	18.23	15.33	13.12	11.09	11.63	13.37	14.66	18.1	19.37	19.5
189	20.23	20.38	18.43	15.34	12.98	10.61	11.06	13.27	14.78	18.36	19.62	19.76
190	20.59	20.62	18.53	15.31	12.91	10.19	10.89	13.24	14.83	18.66	19.71	19.98
191	20.76	20.59	18.35	15.18	12.85	10.05	10.81	13.16	14.42	17.95	19.9	19.81
192	20.7	20.54	18.31	15.14	12.8	9.98	10.79	13.13	14.4	17.81	19.95	19.77
193	20.57	20.5	18.32	15.27	12.89	10.17	10.87	13.07	14.55	18.06	19.83	19.89
194	19.73	19.82	17.89	15.12	12.79	10.37	10.85	13.13	14.55	18.27	19.2	19.32
195	19.25	19.25	17.56	14.76	12.65	10.14	10.75	13.13	14.3	17.41	18.79	18.56
196	18.87	18.87	17.31	14.41	12.44	9.86	10.48	12.55	13.73	16.82	18.21	17.99
197	18.81	18.68	17.22	14.36	12.35	9.74	10.28	12.32	13.51	16.66	18.12	17.82
198	19.03	18.76	17.31	14.53	12.46	9.86	10.43	12.49	13.62	16.72	18.25	17.97
199	18.23	18.2	16.92	13.83	11.74	9.49	10.36	11.86	13.28	16.42	17.63	17.21
200	18.47	18.57	17.27	14.09	12.05	9.9	10.69	12.22	13.62	16.75	17.98	17.49
201	19.07	19.31	17.77	14.5	12.46	10.31	11.08	12.71	14.07	17.27	18.61	18.08
202	19.48	19.74	18.02	14.8	12.67	10.45	11.19	12.95	14.45	17.55	18.99	18.49
203	19.54	19.65	17.97	14.78	12.78	10.69	11.46	13.14	14.53	17.63	19.04	18.67
204	19.42	19.53	17.83	14.85	12.9	11.01	11.59	13.03	14.45	17.56	18.99	18.67
205	19.62	19.68	17.97	14.91	12.9	10.95	11.57	13.26	14.63	17.72	19.2	19
206	19.75	19.91	18.09	14.96	12.87	10.5	11.12	13.17	14.7	17.88	19.6	19.26
207	19.9	20	18.17	14.93	12.73	10.08	10.76	12.94	14.58	17.94	19.58	19.42
208	20.41	20.4	18.24	15.04	12.69	9.93	10.6	12.98	14.71	18.43	19.7	19.87
209	20.75	20.49	18.17	15.03	12.68	9.85	10.61	13.2	14.69	18.54	19.84	20.04
210	20.57	20.38	18.11	14.98	12.68	9.85	10.6	13.21	14.6	18.32	19.88	20.04
211	20.5	20.42	18.17	15.13	12.77	9.96	10.7	13.17	14.63	18.36	19.73	19.88
212	19.92	20	17.98	15.16	12.78	10.13	10.69	13.19	14.6	18.45	19.32	19.48
213	19.37	19.38	17.69	14.78	12.65	10.06	10.67	13.12	14.39	17.65	19.01	18.8
214	18.93	18.91	17.42	14.48	12.44	9.7	10.41	12.55	13.8	16.97	18.34	18.1
215	18.71	18.6	17.21	14.28	12.3	9.57	10.08	12.13	13.54	16.64	18.11	17.77
216	18.93	18.68	17.3	14.41	12.42	9.67	10.13	12.24	13.51	16.69	18.2	17.9
217	18.66	18.59	17.28	14.1	11.89	9.6	10.49	12.03	13.57	16.78	18.01	17.55
218	19.2	19.29	17.8	14.54	12.34	10.02	10.9	12.55	14.13	17.33	18.66	18.17
219	19.76	19.86	18.19	14.93	12.71	10.42	11.3	13.01	14.57	17.89	19.32	18.93
220	20	20.09	18.34	15.06	12.83	10.53	11.39	13.11	14.64	18.09	19.56	19.23
221	19.88	19.97	18.2	14.92	12.77	10.58	11.41	13.07	14.57	18.17	19.52	19.25
222	19.81	19.96	18.16	14.93	12.86	10.8	11.42	13.08	14.61	18.18	19.5	19.33
223	19.83	20	18.16	14.91	12.77	10.48	11.21	13.24	14.73	18.06	19.52	19.34
224	19.82	19.98	18.15	14.88	12.63	10.09	10.83	13.11	14.68	18.01	19.57	19.37
225	19.98	20.15	18.21	14.93	12.66	9.98	10.71	12.98	14.58	18.01	19.59	19.41
226	20.11	20.3	18.22	14.99	12.63	9.96	10.63	12.98	14.56	18.18	19.53	19.63
227	20.6	20.67	18.29	15.09	12.68	9.88	10.62	13.1	14.74	18.54	19.82	19.98
228	20.68	20.63	18.23	15.02	12.62	9.81	10.52	13.15	14.65	18.42	20	20.02
229	20.67	20.79	18.31	15.12	12.66	9.86	10.58	13.15	14.39	18	19.92	20
230	20.28	20.63	18.21	15.13	12.68	9.89	10.54	13.11	14.44	18.19	19.63	19.75
231	19.8	19.98	17.92	14.92	12.61	9.87	10.55	13.14	14.56	18.2	19.3	19.28
232	19.47	19.44	17.72	14.73	12.58	9.78	10.55	12.94	14.3	17.53	18.92	18.72
233	19.22	19.1	17.52	14.6	12.44	9.71	10.42	12.68	13.93	17.11	18.56	18.3
234	19.18	18.96	17.51	14.53	12.43	9.7	10.28	12.41	13.68	16.98	18.38	18.12
235	19.9	19.84	18.16	14.87	12.49	9.94	10.91	12.77	14.54	17.89	19.37	18.83
236	20	19.95	18.24	14.9	12.57	10.14	11.07	12.95	14.51	17.97	19.51	19.16
237	20.52	20.38	18.55	15.23	12.81	10.43	11.34	12.97	14.49	18.33	19.78	19.72
238	20.72	20.7	18.75	15.37	12.87	10.56	11.41	12.84	14.37	18.43	20	19.85
239	20.5	20.43	18.56	15.17	12.77	10.37	11.22	13	14.42	18.34	20.03	19.78
240	20.04	20.14	18.3	14.9	12.65	10.18	10.95	13.19	14.52	18.39	19.7	19.7
241	19.98	20.15	18.21	14.87	12.66	10.04	10.89	13.16	14.64	18.18	19.53	19.53
242	20.07	20.29	18.3	14.98	12.63	9.95	10.7	13.17	14.71	18.28	19.64	19.62
243	20.17	20.43	18.39	14.98	12.65	9.95	10.74	13.19	14.73	18.26	19.66	19.58
244	20.08	20.4	18.36	15.03	12.67	9.96	10.66	13.1	14.64	18.02	19.55	19.54
245	20.34	20.73	18.49	15.17	12.68	9.85	10.59	13.08	14.68	18.17	19.65	19.84
246	20.8	20.9	18.6	15.15	12.66	9.8	10.51	13.12	14.68	18.47	20.03	20.06
247	20.83	21.05	18.73	15.17	12.64	9.79	10.52	13.08	14.06	17.55	19.89	19.91
248	20.71	20.97	18.59	15.09	12.58	9.73	10.45	12.95	13.97	17.45	19.84	19.88
249	20.49	20.91	18.3	15	12.58	9.68	10.42	13.05	14.26	18.1	19.84	19.72
250	20.31	20.44	18.18	15.03	12.63	9.88	10.42	13.03	14.48	18.38	19.59	19.45
251	19.77	19.69	17.87	14.9	12.6	9.98	10.44	13.06	14.4	17.84	19.16	18.96
252	19.25	18.99	17.46	14.58	12.47	9.69	10.4	12.7	13.87	17.09	18.51	18.23
253	19.9	19.87	18.25	14.92	12.46	9.97	10.87	12.78	14.47	17.88	19.47	18.97
254	20.22	20.01	18.3	14.96	12.63	10.12	11.02	13.01	14.46	18.08	19.59	19.47
255	20.74	20.66	18.74	15.21	12.82	10.4	11.25	12.98	14.51	18.38	19.97	19.91
256	20.93	20.88	19.05	15.41	12.91	10.5	11.21	12.93	14.51	18.47	20.16	19.91
257	20.8	20.74	18.85	15.22	12.74	10.19	10.96	13.08	14.51	18.51	20.11	19.94
258	20.35	20.41	18.51	15.01	12.66	10.03	10.78	13.15	14.66	18.51	19.91	19.85
259	20.36	20.44	18.49	15	12.69	10.01	10.76	13.22	14.71	18.41	19.89	19.81
260	20.3	20.52	18.47	15.02	12.63	9.92	10.7	13.2	14.72	18.37	19.85	19.86
261	20.12	20.44	18.43	15	12.61	9.87	10.59	13.11	14.74	18.2	19.74	19.67
262	20.1	20.49	18.4	15.05	12.62	9.79	10.56	13.03	14.58	17.96	19.61	19.55
263	20.26	20.62	18.45	15.11	12.68	9.78	10.53	13.08	14.61	17.97	19.61	19.66
264	20.66	20.93	18.7	15.19	12.64	9.73	10.45	13.12	14.7	18.43	19.79	19.91
265	20.84	20.99	18.97	15.24	12.58	9.68	10.38	12.96	14.15	17.76	19.9	19.85
266	20.84	21	18.84	15.18	12.51	9.65	10.37	12.81	13.9	17.35	19.8	19.78
267	20.72	20.97	18.56	15.12	12.58	9.59	10.36	13	13.96	17.69	19.93	19.96
268	20.77	20.94	18.59	15.16	12.61	9.87	10.35	12.57	14.07	18.07	19.98	19.93
269	20.29	20.35	18.25	15.07	12.7	10.24	10.44	12.63	14.35	18.26	19.44	19.49
270	19.51	19.26	17.67	14.71	12.47	9.69	10.35	12.94	14.1	17.3	18.71	18.58
271	20.16	19.99	18.38	15	12.59	10.04	10.9	12.92	14.45	17.97	19.55	19.32
272	20.51	20.28	18.51	15.05	12.68	10.29	11.13	12.91	14.42	18.18	19.81	19.65
273	20.89	20.72	18.89	15.26	12.92	10.64	11.3	12.73	14.34	18.29	20.03	19.84
274	20.88	20.73	18.95	15.33	12.82	10.57	11.25	12.79	14.32	18.33	20.01	19.85
275	20.78	20.54	18.71	15.21	12.72	10.14	10.93	13.04	14.49	18.42	20.09	19.94
276	20.47	20.25	18.47	15.08	12.68	10.05	10.8	13.1	14.61	18.24	19.91	19.83
277	20.59	20.54	18.54	15.14	12.67	10.01	10.77	13.16	14.62	18.41	20.05	19.97
278	20.67	20.81	18.69	15.19	12.68	9.91	10.65	13.16	14.7	18.5	20.08	20.02
279	20.38	20.66	18.63	15.11	12.65	9.82	10.61	13.11	14.72	18.37	19.85	19.83
280	20.44	20.7	18.59	15.1	12.65	9.8	10.49	13.07	14.68	18.27	19.77	19.79
281	20.39	20.57	18.47	15.1	12.61	9.7	10.45	13.03	14.63	18.19	19.73	19.62
282	20.62	20.79	18.6	15.15	12.64	9.66	10.39	13.11	14.69	18.42	19.93	19.75
283	20.88	21.01	18.92	15.19	12.54	9.59	10.29	12.99	14.34	18.08	20.05	19.96
284	20.89	20.97	18.9	15.13	12.49	9.5	10.25	12.91	14.02	17.53	19.91	19.86
285	20.87	21.01	18.73	15.15	12.52	9.49	10.25	12.99	14.11	17.84	19.99	19.95
286	20.87	20.99	18.81	15.17	12.46	9.66	10.13	12.56	14.12	18.18	20.06	20.06
287	20.67	20.77	18.61	15.13	12.62	10.2	10.39	12.28	14.25	18.4	19.67	19.87
288	20.03	19.87	18.03	14.96	12.5	10.06	10.23	12.87	14.38	17.87	19.22	19.24
289	20.26	20	18.36	14.97	12.58	10.15	10.96	12.92	14.28	17.91	19.61	19.54
290	20.41	20.26	18.48	14.96	12.63	10.19	10.99	12.89	14.29	18.01	19.8	19.63
291	20.74	20.64	18.82	15.08	12.69	10.34	11.09	12.86	14.28	18.15	19.98	19.77
292	20.8	20.59	18.83	15.15	12.75	10.28	11.07	12.87	14.29	18.21	19.99	19.87
293	20.52	20.23	18.5	15.04	12.61	10.07	10.9	12.98	14.4	18.09	19.87	19.77
294	20.39	20.12	18.41	14.97	12.6	9.94	10.78	13.04	14.52	18.01	19.82	19.77
295	20.48	20.44	18.48	15.01	12.58	9.89	10.72	12.98	14.47	18.16	19.88	19.84
296	20.66	20.73	18.67	15.18	12.64	9.87	10.61	13.01	14.53	18.27	19.94	19.91
297	20.39	20.65	18.57	15.14	12.55	9.83	10.52	13.08	14.59	18.2	19.75	19.85
298	20.36	20.45	18.59	15.01	12.57	9.74	10.42	13.07	14.63	18.21	19.74	19.6
299	20.47	20.48	18.58	15.14	12.52	9.63	10.4	13.1	14.66	18.3	19.8	19.6
300	20.64	20.83	18.68	15.19	12.56	9.54	10.31	13.11	14.7	18.51	20.06	19.85
301	20.95	21.03	18.84	15.21	12.45	9.47	10.24	13.01	14.49	18.42	20.12	20.08
302	20.97	20.93	18.97	15.19	12.36	9.38	10.11	12.84	14.16	17.81	19.87	19.85
303	21.01	20.86	18.99	15.15	12.33	9.32	10.07	12.96	14.16	17.9	19.91	19.74
304	21.01	20.94	18.94	15.2	12.3	9.29	9.88	12.63	14.21	18.3	20.09	20.03
305	20.84	20.92	18.79	15.17	12.44	9.9	10.12	12.11	14.12	18.4	19.9	20.01
306	20.5	20.41	18.39	15.05	12.63	10.3	10.38	12.33	14.23	18.31	19.54	19.74
307	20.2	20.05	18.37	14.9	12.55	10.11	10.91	12.84	14.25	17.77	19.41	19.32
308	20.34	20.18	18.49	14.95	12.57	10.01	10.82	12.88	14.34	17.87	19.67	19.44
309	20.63	20.45	18.63	14.96	12.57	10.01	10.79	12.9	14.39	18	19.98	19.65
310	20.65	20.5	18.71	15.03	12.6	9.98	10.79	12.97	14.4	18.1	20	19.76
311	20.36	20.2	18.45	15	12.58	9.87	10.68	12.97	14.56	18	19.86	19.61
312	20.33	20.23	18.39	15.02	12.53	9.81	10.57	12.93	14.59	18.01	19.84	19.61
313	20.45	20.36	18.43	15	12.6	9.8	10.57	13	14.62	18.06	19.85	19.79
314	20.61	20.63	18.59	15.07	12.56	9.75	10.5	13.03	14.55	18.14	19.83	19.88
315	20.58	20.61	18.61	15.05	12.48	9.69	10.5	13.02	14.58	18.14	19.77	19.83
316	20.45	20.41	18.52	15.04	12.48	9.68	10.31	12.99	14.53	18.05	19.6	19.63
317	20.46	20.55	18.52	15.12	12.43	9.7	10.21	12.97	14.57	18.11	19.67	19.6
318	20.57	20.72	18.62	15.16	12.4	9.47	10.08	13.03	14.63	18.29	19.84	19.73
319	20.75	21.01	18.68	15.18	12.48	9.36	10.16	13.11	14.64	18.5	20.19	20.02
320	21.04	20.98	18.93	15.2	12.46	9.34	10.09	13.02	14.42	18.39	20.08	20
321	21.07	20.8	19.05	15.21	12.26	9.18	9.88	12.8	14.07	17.88	19.78	19.82
322	21.04	20.79	18.94	15.2	12.2	9.14	9.65	12.39	13.92	18	19.95	19.85
323	20.97	20.82	18.85	15.12	12.4	9.65	10.01	12	13.87	18.07	19.97	19.89
324	20.77	20.71	18.66	15.14	12.73	10.27	10.34	12.05	13.92	17.98	19.76	19.86
325	20.3	20.16	18.47	14.9	12.54	10.09	10.87	12.82	14.22	17.67	19.4	19.34
326	20.56	20.43	18.65	14.96	12.56	10.06	10.82	12.86	14.27	17.84	19.75	19.57
327	20.8	20.68	18.84	15	12.63	10.03	10.79	12.85	14.28	18.02	19.89	19.7
328	20.67	20.51	18.67	15.01	12.52	9.95	10.69	12.9	14.36	17.96	19.89	19.59
329	20.29	20.11	18.4	14.98	12.52	9.82	10.53	12.89	14.56	17.85	19.69	19.49
330	20.41	20.25	18.43	15	12.48	9.82	10.5	12.93	14.5	17.9	19.82	19.61
331	20.63	20.55	18.52	15.02	12.54	9.77	10.49	12.98	14.56	18.03	19.88	19.75
332	20.87	20.76	18.7	15.05	12.52	9.67	10.46	13	14.55	18.13	19.86	19.87
333	20.93	20.75	18.69	15.07	12.5	9.63	10.4	12.99	14.59	18.2	19.87	19.88
334	20.78	20.65	18.57	15.07	12.43	9.54	10.28	13.02	14.55	18.15	19.76	19.75
335	20.6	20.69	18.52	15.1	12.35	9.56	10.09	12.94	14.51	18.05	19.7	19.64
336	20.62	20.77	18.61	15.1	12.33	9.39	9.99	12.99	14.53	18.05	19.75	19.68
337	20.7	20.89	18.69	15.1	12.34	9.22	9.98	13.03	14.55	18.3	20.03	19.84
338	20.98	21.07	18.9	15.16	12.41	9.26	10.02	13.03	14.53	18.52	20.25	20.1
339	21.13	20.98	19	15.21	12.37	9.25	10.01	13.03	14.48	18.52	20.16	20.11
340	21.14	20.84	18.99	15.12	12.22	9.04	9.62	12.43	13.95	17.92	19.95	19.83
341	21.08	20.66	18.93	15.42	12.53	9.68	9.99	12.05	13.68	17.42	19.75	19.76
342	20.9	20.72	18.83	15.52	12.95	10.26	10.39	12.04	13.67	17.52	19.66	19.72
343	20.53	20.4	18.4	15.02	12.53	9.99	10.06	12.26	14.08	18.17	19.73	19.82
344	20.18	19.85	18.13	14.97	12.22	9.49	9.72	12.95	14.31	18.07	19.46	19.53
345	20.05	19.58	17.98	14.99	12.33	9.45	9.82	13.11	14.36	17.77	19.25	19.32
346	19.78	19.22	17.84	14.87	12.38	9.47	10.07	13.09	14.05	17.35	18.82	18.78
347	19.76	19.13	17.71	14.84	12.51	9.61	10.34	12.92	13.78	17.19	18.57	18.57
348	19.97	19.29	17.89	15	12.67	9.65	10.45	12.94	13.87	17.32	18.71	18.76
349	20.25	20.08	18.4	14.89	12.41	9.9	10.66	12.78	14.15	17.57	19.32	19.18
350	20.47	20.33	18.6	14.83	12.54	9.95	10.76	12.74	14.16	17.71	19.59	19.43
351	20.55	20.48	18.79	14.83	12.52	10.07	10.79	12.71	14.1	17.81	19.72	19.51
352	20.37	20.31	18.59	14.86	12.49	9.89	10.64	12.82	14.26	17.64	19.53	19.34
353	20.04	20.07	18.32	14.92	12.4	9.79	10.52	12.83	14.39	17.7	19.39	19.11
354	20.16	20.14	18.36	14.91	12.42	9.73	10.49	12.84	14.42	17.7	19.41	19.13
355	20.41	20.34	18.45	14.89	12.47	9.73	10.46	12.9	14.44	17.78	19.54	19.39
356	20.83	20.75	18.79	14.94	12.42	9.65	10.37	12.93	14.47	17.92	19.79	19.72
357	21.02	20.84	18.93	15.02	12.41	9.54	10.25	12.95	14.52	18.02	19.88	19.83
358	20.97	20.83	18.81	15.06	12.37	9.47	10.23	12.98	14.55	18.08	19.77	19.88
359	20.87	20.91	18.76	15.07	12.35	9.33	10.12	12.99	14.52	18.18	19.84	19.89
360	20.93	20.97	18.82	15.08	12.29	9.22	10.05	12.97	14.52	18.15	19.9	19.89
361	20.82	20.87	18.83	15.07	12.23	9.19	9.93	12.96	14.5	18.24	19.93	19.85
362	20.89	20.93	18.79	15.06	12.31	9.14	9.99	12.97	14.45	18.26	20.13	19.95
363	20.91	20.93	18.82	15.09	12.3	9.14	9.94	12.99	14.52	18.4	20.16	19.99
364	21.17	20.89	18.95	15.15	12.18	8.93	9.57	12.49	14.12	18.15	20.07	19.99
365	21.14	20.67	19.01	15.45	12.33	9.29	9.71	11.95	13.68	17.47	19.75	19.86
366	21.05	20.67	19.02	15.9	12.97	10.17	10.3	12.18	13.7	17.4	19.75	19.81
367	20.91	20.68	18.74	15.48	12.82	10.11	10.21	12.03	13.77	17.78	19.67	19.8
368	20.5	20.41	18.41	15	12.22	9.55	9.66	12.75	14.29	18.22	19.71	19.74
369	20.28	19.96	18.14	15.03	12.23	9.26	9.64	13	14.34	18.11	19.46	19.54
370	20.17	19.76	18.1	15.03	12.25	9.52	9.79	13.16	14.35	17.84	19.34	19.38
371	20.01	19.38	17.84	14.91	12.38	9.56	9.99	13.13	14.11	17.47	19.02	18.94
372	19.8	19.13	17.81	14.89	12.52	9.55	10.28	12.98	13.85	17.25	18.56	18.54
373	20.22	20.02	18.41	14.84	12.42	9.84	10.58	12.66	14.2	17.47	19.31	19.17
374	20.44	20.2	18.56	14.85	12.44	9.81	10.56	12.71	14.14	17.56	19.48	19.28
375	20.62	20.48	18.8	14.84	12.48	9.96	10.69	12.68	14.1	17.83	19.68	19.48
376	20.31	20.19	18.55	14.79	12.43	9.83	10.58	12.71	14.17	17.63	19.41	19.25
377	19.95	19.95	18.3	14.93	12.4	9.72	10.45	12.77	14.32	17.58	19.28	19
378	19.97	19.95	18.34	14.93	12.37	9.69	10.37	12.74	14.27	17.64	19.37	18.93
379	20.14	20.06	18.38	14.95	12.44	9.63	10.41	12.78	14.31	17.63	19.41	19.11
380	20.52	20.39	18.53	14.89	12.36	9.59	10.31	12.85	14.35	17.77	19.47	19.41
381	20.74	20.75	18.76	14.93	12.31	9.5	10.22	12.92	14.43	17.83	19.63	19.64
382	20.78	20.71	18.74	14.94	12.28	9.38	10.13	12.89	14.46	17.92	19.55	19.75
383	20.68	20.81	18.75	14.98	12.24	9.29	10.04	12.94	14.44	17.97	19.64	19.78
384	20.7	20.79	18.71	14.93	12.16	9.2	9.86	12.91	14.4	18.03	19.69	19.78
385	20.74	20.85	18.79	15.03	12.12	9.04	9.77	12.97	14.39	18.15	19.94	19.87
386	21.03	20.88	18.93	15.04	12.09	8.91	9.77	12.97	14.45	18.31	20.16	19.99
387	21.06	20.87	18.94	15.04	12.18	8.93	9.77	12.99	14.46	18.41	20.08	20.07
388	21.15	20.8	18.93	15.09	12.1	8.86	9.6	12.82	14.24	18.27	19.96	20.1
389	21.25	20.73	18.95	15.12	11.97	8.78	9.21	11.98	13.73	17.67	19.82	19.87
390	21.17	20.69	19.03	15.57	12.56	9.52	9.85	11.95	13.66	17.49	19.74	19.8
391	21.08	20.66	18.97	15.75	12.94	10.06	10.22	11.94	13.67	17.57	19.69	19.76
392	20.79	20.63	18.65	15.17	12.53	9.67	9.83	12.44	14.07	18.09	19.74	19.85
393	20.49	20.34	18.34	15.09	12.19	9.17	9.59	12.98	14.26	18.21	19.64	19.7
394	20.19	19.83	18.08	15.03	12.35	9.27	9.8	13.1	14.35	17.86	19.37	19.34
395	20.18	19.64	18.08	15.08	12.4	9.35	9.88	13.21	14.28	17.61	19.23	19.12
396	19.99	19.34	17.9	14.98	12.4	9.54	9.98	13.19	14.07	17.4	18.98	18.79
397	20.44	20.21	18.54	14.79	12.44	9.84	10.61	12.62	14.03	17.41	19.44	19.37
398	20.35	20.06	18.49	14.74	12.38	9.78	10.53	12.7	14.09	17.44	19.42	19.35
399	20.29	20.11	18.51	14.8	12.4	9.74	10.45	12.72	14.13	17.48	19.43	19.27
400	20.18	20.04	18.52	14.84	12.33	9.76	10.46	12.76	14.21	17.47	19.29	19.12
401	20.1	20	18.43	14.88	12.37	9.68	10.39	12.74	14.32	17.56	19.31	19.02
402	20.01	19.97	18.35	14.88	12.37	9.61	10.39	12.77	14.31	17.55	19.25	18.93
403	20.11	20.08	18.41	14.84	12.32	9.58	10.34	12.8	14.35	17.65	19.35	19.07
404	20.22	20.19	18.41	14.83	12.31	9.48	10.26	12.83	14.31	17.66	19.36	19.15
405	20.45	20.49	18.62	14.91	12.28	9.41	10.18	12.89	14.42	17.75	19.51	19.46
406	20.69	20.65	18.69	14.9	12.3	9.35	10.09	12.89	14.36	17.84	19.58	19.63
407	20.79	20.8	18.75	14.91	12.18	9.26	10	12.86	14.38	17.92	19.71	19.73
408	20.8	20.76	18.78	14.92	12.11	9.36	9.72	12.8	14.3	18.02	19.83	19.79
409	20.86	20.81	18.8	15	12.05	9.16	9.6	12.84	14.37	18.13	19.97	19.88
410	21.01	20.78	18.89	15	12.06	8.92	9.63	12.94	14.41	18.24	20.07	19.93
411	21.09	20.75	18.97	15.01	12.04	8.8	9.63	12.91	14.37	18.37	20.03	19.99
412	21.04	20.69	18.9	15.01	11.95	8.82	9.41	12.81	14.26	18.26	19.83	19.97
413	21.07	20.76	18.89	15.03	11.94	8.73	9.37	12.67	14.16	18.27	19.9	20.01
414	21.15	20.76	18.91	15.13	12.05	8.88	9.4	12.26	14.02	18.12	19.96	19.95
415	21.24	20.69	18.94	15.57	12.59	9.54	9.66	11.85	13.71	17.69	19.75	19.79
416	20.98	20.7	18.9	15.59	12.9	10.01	10.05	11.95	13.76	17.84	19.69	19.78
417	20.57	20.53	18.52	15.11	12.44	9.57	9.74	12.58	14.01	18.08	19.75	19.79
418	20.24	19.94	18.21	15.06	12.34	9.2	9.8	13.14	14.3	17.97	19.5	19.37
419	20.2	19.72	18.09	15.1	12.47	9.39	10.04	13.19	14.31	17.78	19.41	19.1
420	20.11	19.53	18.07	15.08	12.42	9.39	9.96	13.14	14.21	17.55	19.15	18.91
421	20.5	20.18	18.58	14.73	12.36	9.75	10.51	12.67	14.06	17.38	19.34	19.4
422	20.34	20.04	18.48	14.7	12.29	9.78	10.48	12.58	13.94	17.38	19.3	19.31
423	20.41	20.19	18.72	14.79	12.43	9.95	10.56	12.47	13.93	17.49	19.33	19.29
424	20.38	20.22	18.73	14.81	12.41	9.92	10.53	12.53	13.96	17.44	19.29	19.23
425	20.43	20.3	18.73	14.83	12.33	9.77	10.39	12.66	14.11	17.51	19.3	19.22
426	20.24	20.14	18.51	14.79	12.31	9.6	10.32	12.8	14.34	17.55	19.32	19.1
427	20.28	20.14	18.48	14.85	12.33	9.54	10.29	12.83	14.36	17.67	19.39	19.15
428	20.28	20.13	18.43	14.86	12.35	9.56	10.23	12.81	14.31	17.64	19.41	19.2
429	20.36	20.45	18.58	14.89	12.34	9.45	10.18	12.81	14.34	17.74	19.49	19.3
430	20.56	20.54	18.64	14.89	12.32	9.36	10.16	12.86	14.33	17.81	19.58	19.48
431	20.64	20.61	18.69	14.85	12.19	9.23	9.94	12.89	14.29	17.81	19.58	19.63
432	20.74	20.7	18.74	14.87	12.11	9.39	9.7	12.75	14.25	17.97	19.72	19.72
433	20.99	20.77	18.89	14.93	12.04	9.28	9.49	12.74	14.29	18.12	20.02	19.87
434	21.08	20.67	19	14.98	12.07	9.12	9.41	12.76	14.29	18.18	20.03	19.94
435	21.08	20.64	19.06	15.11	12.06	9.02	9.36	12.79	14.22	18.18	19.85	19.87
436	20.98	20.63	18.88	15.01	11.97	9.01	9.29	12.78	14.2	18.15	19.73	19.86
437	20.92	20.67	18.73	15.02	11.92	8.77	9.47	12.9	14.24	18.26	19.95	19.96
438	21.08	20.74	18.8	15.02	11.98	8.81	9.53	12.78	14.22	18.33	20.01	20
439	21.22	20.76	19	15.34	12.33	9.19	9.42	12.05	13.97	18.09	19.92	19.91
440	21.05	20.71	18.98	15.64	12.99	10.12	10.11	11.9	13.71	17.92	19.88	19.75
441	20.79	20.75	18.8	15.17	12.6	9.73	9.75	12.5	14.01	18.2	19.87	19.9
442	20.57	20.44	18.52	15.14	12.28	9.16	9.76	13.03	14.32	18.17	19.68	19.73
443	20.3	19.93	18.24	15.13	12.47	9.37	9.98	13.19	14.34	17.94	19.47	19.36
444	20.18	19.61	18.06	15.15	12.5	9.46	10.01	13.17	14.23	17.75	19.33	19.11
445	20.46	20.2	18.61	14.76	12.36	9.69	10.43	12.61	14.13	17.24	19.18	19.26
446	20.31	20.03	18.52	14.69	12.31	9.68	10.42	12.55	14.03	17.29	19.18	19.15
447	20.49	20.1	18.67	14.7	12.35	9.85	10.49	12.51	13.98	17.62	19.43	19.44
448	20.48	20.2	18.75	14.74	12.36	9.94	10.54	12.43	13.9	17.51	19.36	19.35
449	20.57	20.44	18.83	14.78	12.33	9.85	10.37	12.57	14.02	17.48	19.38	19.38
450	20.33	20.27	18.59	14.69	12.25	9.56	10.21	12.73	14.08	17.37	19.26	19.14
451	20.33	20.12	18.42	14.69	12.21	9.49	10.19	12.77	14.21	17.46	19.22	19.14
452	20.32	20.18	18.46	14.72	12.24	9.46	10.15	12.74	14.26	17.54	19.29	19.2
453	20.5	20.49	18.62	14.79	12.25	9.4	10.09	12.83	14.29	17.64	19.41	19.25
454	20.58	20.58	18.74	14.79	12.2	9.33	9.98	12.81	14.3	17.68	19.52	19.33
455	20.61	20.57	18.78	14.81	12.15	9.22	9.86	12.83	14.24	17.79	19.59	19.57
456	20.79	20.68	18.84	14.91	12.04	9.2	9.7	12.8	14.23	17.87	19.78	19.74
457	20.91	20.61	18.91	14.94	12.04	9.34	9.61	12.74	14.15	17.91	19.83	19.7
458	20.96	20.62	18.92	14.99	12.07	9.26	9.45	12.69	14.14	18	19.83	19.74
459	20.91	20.53	18.94	15.05	12.14	9.16	9.41	12.71	14.1	17.9	19.76	19.75
460	20.81	20.55	18.73	14.88	11.97	9.01	9.43	12.81	14.18	17.95	19.77	19.76
461	20.83	20.63	18.72	14.92	11.93	8.8	9.57	12.87	14.22	18.03	19.85	19.84
462	21.08	20.72	18.81	15.02	11.94	8.79	9.48	12.8	14.22	18.23	19.95	19.94
463	21.1	20.78	18.96	15.3	12.28	9.12	9.4	12.36	14.07	18.26	19.98	19.94
464	20.99	20.77	18.99	15.58	12.89	9.89	9.92	11.95	13.9	18.19	19.93	19.92
465	20.91	20.78	18.9	15.34	12.63	9.68	9.71	12.48	14.09	18.35	20.01	20.04
466	20.78	20.68	18.69	15.17	12.28	9.36	9.6	12.88	14.19	18.18	19.77	19.93
467	20.45	20.2	18.35	15.11	12.29	9.31	9.78	13.01	14.2	18.04	19.54	19.58
468	20.28	19.75	18.18	15.13	12.46	9.44	10.08	13.17	14.34	17.82	19.34	19.19
469	20.42	20.28	18.57	14.6	12.17	9.47	10.1	12.67	14.06	17.4	19.15	19.12
470	20.45	20.37	18.65	14.69	12.16	9.49	10.06	12.71	14.08	17.41	19.21	19.26
471	20.57	20.5	18.8	14.75	12.21	9.47	10	12.69	14.12	17.5	19.32	19.37
472	20.58	20.49	18.85	14.75	12.13	9.44	9.86	12.7	14.13	17.51	19.34	19.35
473	20.54	20.46	18.8	14.78	12.05	9.23	9.78	12.78	14.13	17.62	19.44	19.42
474	20.64	20.5	18.77	14.75	12.02	9.15	9.72	12.79	14.13	17.66	19.54	19.58
475	20.72	20.51	18.82	14.84	12.07	9.4	9.69	12.58	13.99	17.71	19.6	19.52
476	20.8	20.47	18.82	14.88	12.17	9.51	9.69	12.54	13.96	17.78	19.71	19.6
477	20.75	20.5	18.74	14.85	12.09	9.33	9.47	12.67	14.12	17.72	19.68	19.61
478	20.82	20.52	18.67	14.81	11.94	9	9.46	12.86	14.19	17.81	19.78	19.67
479	20.94	20.61	18.66	14.87	11.96	8.81	9.59	12.94	14.2	18	19.81	19.77
480	21.05	20.64	18.89	15.07	12.13	9.03	9.35	12.62	14.11	18.16	19.72	19.79
481	21.13	20.69	19.05	15.49	12.69	9.68	9.72	12.06	13.89	18.19	19.85	19.83
482	20.78	20.55	18.9	15.56	12.99	10.19	10.15	11.85	13.81	18.01	19.76	19.76
483	20.9	20.75	18.95	15.46	12.9	9.95	9.97	12.33	14.09	18.23	19.91	20.01
484	20.78	20.65	18.77	15.24	12.57	9.69	9.67	12.64	14.01	18.14	19.77	19.9
485	20.58	20.41	18.48	15.06	12.34	9.52	9.69	12.92	14.06	18.04	19.62	19.73
486	20.41	19.98	18.27	15.17	12.39	9.4	9.95	13.16	14.31	18.01	19.57	19.5
487	20.52	20.38	18.71	14.57	12.17	9.48	10.03	12.57	13.89	17.3	19.17	19.22
488	20.61	20.47	18.75	14.69	12.17	9.41	10.02	12.59	13.94	17.39	19.3	19.32
489	20.42	20.4	18.74	14.71	12.21	9.53	9.91	12.55	13.91	17.36	19.22	19.19
490	20.29	20.28	18.7	14.6	12.09	9.46	9.9	12.58	14.02	17.35	19.15	19.12
491	20.22	20.27	18.7	14.67	12.03	9.32	9.76	12.68	14.07	17.48	19.22	19.2
492	20.3	20.26	18.51	14.57	11.98	9.22	9.7	12.65	14.02	17.42	19.23	19.23
493	20.34	20.26	18.49	14.6	11.99	9.22	9.64	12.67	14.01	17.39	19.28	19.25
494	20.36	20.32	18.54	14.62	11.97	9.25	9.6	12.63	14.01	17.45	19.34	19.35
495	20.48	20.42	18.55	14.68	11.96	9.2	9.49	12.73	14.08	17.58	19.45	19.45
496	20.64	20.5	18.58	14.74	11.95	9	9.54	12.83	14.12	17.67	19.6	19.57
497	20.76	20.49	18.6	14.86	12	8.91	9.57	12.87	14.11	17.84	19.71	19.66
498	20.97	20.58	18.83	15.04	12.18	9.16	9.47	12.54	13.96	17.98	19.63	19.66
499	21.06	20.61	19.09	15.67	12.91	10	10.05	11.97	13.81	18.01	19.74	19.66
500	20.83	20.6	19.01	15.76	13.13	10.24	10.32	11.89	13.84	18.03	19.77	19.73
501	20.89	20.61	19.02	15.82	13.2	10.3	10.25	12.02	13.97	18.11	19.82	19.85
502	20.86	20.68	18.91	15.58	12.99	10.15	10.03	12.36	14.06	18.14	19.88	19.89
503	20.67	20.56	18.65	15.3	12.77	10.02	9.91	12.78	14.05	18.05	19.75	19.83
504	20.61	20.35	18.5	15.19	12.39	9.48	9.85	13.16	14.37	18.1	19.74	19.78
505	20.61	20.46	18.88	14.69	12.15	9.39	10	12.55	13.9	17.45	19.26	19.35
506	20.51	20.51	18.8	14.73	12.14	9.37	9.96	12.59	13.98	17.41	19.31	19.29
507	20.32	20.39	18.69	14.62	12.08	9.31	9.91	12.62	13.88	17.35	19.2	19.13
508	20.2	20.28	18.63	14.59	12.04	9.26	9.91	12.59	13.99	17.4	19.19	19.08
509	20.14	20.17	18.52	14.55	12.06	9.3	9.77	12.64	13.93	17.41	19.17	19.05
510	20.06	20.06	18.42	14.55	11.97	9.27	9.72	12.58	13.97	17.36	19.1	19.05
511	20.08	20.11	18.35	14.62	11.95	9.13	9.71	12.7	14.02	17.4	19.22	19.17
512	20.15	20.18	18.37	14.67	11.96	9.06	9.64	12.73	14.01	17.42	19.3	19.27
513	20.22	20.24	18.38	14.63	11.94	9.05	9.59	12.72	13.98	17.47	19.32	19.35
514	20.37	20.34	18.48	14.64	12	9.01	9.59	12.79	14.06	17.54	19.44	19.45
515	20.53	20.49	18.52	14.77	12.05	9.09	9.68	12.79	14.06	17.69	19.61	19.56
516	20.81	20.52	18.78	15.01	12.16	9.16	9.53	12.67	14.02	17.91	19.64	19.62
517	20.96	20.51	19.02	15.71	12.89	9.98	10.09	12.03	13.84	17.91	19.66	19.57
518	20.82	20.5	19.03	15.98	13.09	10.29	10.32	11.89	13.77	17.92	19.64	19.61
519	20.77	20.48	18.97	15.97	13.14	10.35	10.33	11.92	13.85	17.92	19.65	19.65
520	20.87	20.72	19.02	15.87	13.26	10.39	10.33	12.15	14.05	18.17	19.89	19.97
521	20.68	20.55	18.77	15.55	13.11	10.25	10.13	12.59	14.08	18.02	19.75	19.87
522	20.81	20.64	18.74	15.33	12.83	9.91	9.89	13.03	14.34	18.11	19.83	19.94
523	20.71	20.57	19.07	14.76	12.16	9.4	9.98	12.57	13.97	17.52	19.29	19.41
524	20.51	20.47	18.93	14.71	12.16	9.38	9.95	12.6	13.97	17.39	19.24	19.29
525	20.34	20.44	18.81	14.64	12.13	9.29	9.89	12.58	13.99	17.36	19.28	19.23
526	20.34	20.45	18.78	14.6	12.06	9.27	9.87	12.64	13.99	17.44	19.27	19.19
527	20.31	20.29	18.71	14.67	12.15	9.38	9.8	12.52	13.85	17.4	19.2	19.24
528	20.08	20.08	18.44	14.52	12.07	9.37	9.69	12.47	13.87	17.31	19.08	19.17
529	20.13	20.13	18.42	14.57	11.98	9.22	9.61	12.61	13.95	17.42	19.21	19.2
530	20.23	20.17	18.43	14.63	11.96	9.08	9.59	12.68	14.05	17.46	19.29	19.32
531	20.25	20.14	18.45	14.66	11.93	9.01	9.63	12.68	13.98	17.48	19.35	19.36
532	20.19	20.14	18.36	14.64	12	9.08	9.68	12.78	14.04	17.5	19.41	19.27
533	20.31	20.25	18.36	14.72	12.11	9.17	9.76	12.78	14.04	17.53	19.48	19.31
534	20.61	20.4	18.62	14.9	12.12	9.15	9.57	12.75	14	17.72	19.64	19.53
535	20.83	20.48	18.91	15.53	12.86	9.94	10.04	12.06	13.79	17.77	19.64	19.54
536	20.64	20.3	18.84	15.86	13.03	10.23	10.27	11.87	13.63	17.65	19.44	19.42
537	20.44	20.26	18.76	15.8	13.03	10.24	10.33	11.9	13.65	17.62	19.36	19.48
538	20.71	20.62	18.94	15.84	13.19	10.39	10.36	12.08	14	17.99	19.75	19.89
539	20.85	20.69	18.81	15.64	13.12	10.28	10.15	12.57	14.21	18.14	19.85	19.98
540	20.89	20.74	18.9	15.66	13.17	10.25	10.21	12.73	14.28	18.13	19.88	20.02
541	20.87	20.55	19.13	14.8	12.23	9.39	9.99	12.56	13.92	17.49	19.33	19.49
542	20.61	20.53	19.05	14.72	12.16	9.33	9.93	12.56	13.96	17.42	19.32	19.42
543	20.52	20.45	18.95	14.64	12.15	9.35	9.88	12.51	13.9	17.36	19.25	19.35
544	20.49	20.45	18.89	14.74	12.14	9.33	9.82	12.58	13.89	17.45	19.3	19.33
545	20.45	20.44	18.79	14.79	12.27	9.39	9.81	12.39	13.75	17.36	19.24	19.28
546	20.19	20.21	18.49	14.62	12.26	9.49	9.78	12.38	13.73	17.28	19.14	19.23
547	20.14	20.18	18.43	14.58	12.09	9.27	9.64	12.59	13.91	17.4	19.21	19.24
548	20.2	20.15	18.45	14.65	12	9.14	9.65	12.62	13.97	17.49	19.29	19.34
549	20.23	20.11	18.44	14.7	12.03	9.09	9.66	12.7	14.02	17.5	19.38	19.37
550	20.1	19.99	18.27	14.7	12	9.16	9.76	12.73	14.02	17.43	19.38	19.21
551	20.15	19.94	18.23	14.76	12.18	9.19	9.82	12.77	14.08	17.49	19.44	19.17
552	20.38	20.23	18.4	14.78	12.09	9.14	9.61	12.69	14.02	17.58	19.56	19.39
553	20.64	20.36	18.68	15.32	12.63	9.71	9.94	12.18	13.78	17.68	19.57	19.56
554	20.39	20.18	18.6	15.56	12.9	10.11	10.18	11.88	13.56	17.43	19.26	19.31
555	20.28	20.14	18.57	15.54	12.91	10.19	10.32	11.97	13.62	17.4	19.15	19.29
556	20.64	20.4	18.84	15.75	13.09	10.29	10.33	12.02	13.85	17.75	19.49	19.65
557	20.79	20.63	18.85	15.68	13.19	10.32	10.27	12.53	14.15	18.04	19.82	19.91
558	20.89	20.71	18.96	15.86	13.31	10.37	10.4	12.52	14.22	18.12	19.94	20.02
559	20.85	20.5	19.12	14.74	12.16	9.39	9.93	12.56	13.96	17.51	19.33	19.49
560	20.77	20.51	19.05	14.79	12.17	9.37	9.93	12.62	14.01	17.52	19.36	19.46
561	20.77	20.49	19.01	14.78	12.15	9.31	9.89	12.49	13.9	17.45	19.34	19.46
562	20.71	20.53	18.95	14.86	12.13	9.29	9.82	12.52	13.89	17.5	19.38	19.46
563	20.54	20.44	18.87	14.85	12.24	9.36	9.83	12.36	13.78	17.42	19.28	19.36
564	20.22	20.27	18.69	14.78	12.31	9.49	9.86	12.26	13.77	17.31	19.14	19.25
565	20.24	20.26	18.55	14.67	12.09	9.33	9.71	12.56	13.87	17.41	19.23	19.33
566	20.26	20.22	18.51	14.68	12.04	9.21	9.72	12.66	14.08	17.51	19.38	19.38
567	20.26	20.16	18.46	14.74	12.08	9.14	9.72	12.72	14.02	17.52	19.39	19.37
568	20.11	19.92	18.3	14.69	12.17	9.28	9.84	12.79	14.08	17.52	19.41	19.27
569	20.17	19.88	18.26	14.78	12.26	9.39	9.91	12.85	14.04	17.5	19.45	19.21
570	20.43	20.27	18.44	14.82	12.09	9.15	9.61	12.75	14.01	17.62	19.61	19.43
571	20.68	20.37	18.71	15.22	12.56	9.65	9.87	12.33	13.74	17.63	19.54	19.5
572	20.47	20.12	18.57	15.54	12.89	10.03	10.11	12.05	13.62	17.41	19.27	19.31
573	20.22	20.01	18.49	15.39	12.84	10.13	10.12	12.11	13.62	17.28	19	19.19
574	20.46	20.28	18.72	15.63	13.01	10.23	10.26	12.03	13.73	17.52	19.31	19.41
575	20.74	20.51	18.81	15.71	13.13	10.29	10.3	12.36	14.04	17.84	19.64	19.74
576	20.78	20.55	18.8	15.78	13.19	10.35	10.35	12.46	14.03	17.88	19.67	19.83
577	20.84	20.46	19.12	14.9	12.27	9.5	10	12.43	13.82	17.51	19.25	19.51
578	20.66	20.4	19.03	14.85	12.19	9.41	9.98	12.51	13.94	17.46	19.29	19.4
579	20.83	20.45	19.07	14.79	12.17	9.37	9.92	12.61	14	17.53	19.38	19.55
580	20.89	20.54	19.05	14.89	12.13	9.36	9.88	12.59	13.88	17.58	19.43	19.5
581	20.7	20.49	19.02	14.95	12.25	9.35	9.85	12.35	13.84	17.48	19.32	19.45
582	20.42	20.28	18.74	14.78	12.25	9.48	9.85	12.33	13.8	17.29	19.14	19.3
583	20.31	20.22	18.69	14.64	12.16	9.41	9.8	12.46	13.88	17.31	19.15	19.33
584	20.32	20.29	18.63	14.66	12.08	9.28	9.7	12.63	13.95	17.46	19.33	19.32
585	20.38	20.24	18.54	14.71	12.09	9.16	9.7	12.73	14.1	17.53	19.39	19.41
586	20.36	20.11	18.44	14.76	12.18	9.33	9.87	12.8	14.13	17.57	19.52	19.47
587	20.39	20.11	18.42	14.76	12.18	9.36	9.91	12.8	14.11	17.61	19.62	19.5
588	20.66	20.39	18.6	14.92	12.09	9.17	9.59	12.64	13.84	17.67	19.67	19.59
589	20.77	20.39	18.79	15.26	12.63	9.74	9.91	12.18	13.69	17.53	19.52	19.45
590	20.35	20.08	18.55	15.28	12.83	10.04	10.14	12.01	13.62	17.38	19.31	19.26
591	20.12	19.86	18.43	15.15	12.74	10.07	10.08	12.22	13.68	17.28	19.07	19.14
592	20.34	20.07	18.6	15.47	12.92	10.13	10.22	12.1	13.67	17.38	19.19	19.26
593	20.72	20.38	18.82	15.72	13.1	10.26	10.27	12.31	13.93	17.73	19.51	19.62
594	20.84	20.52	18.89	15.79	13.15	10.32	10.29	12.48	13.98	17.88	19.65	19.84
595	21.03	20.7	19.4	15.47	12.53	9.67	10.21	12.03	13.71	17.45	19.28	19.53
596	20.9	20.66	19.31	15.34	12.49	9.67	10.15	12.15	13.79	17.52	19.29	19.55
597	20.85	20.56	19.15	14.94	12.23	9.35	9.91	12.53	13.93	17.57	19.41	19.55
598	20.93	20.53	19.16	15.05	12.27	9.34	9.9	12.56	13.9	17.59	19.44	19.57
599	20.85	20.55	19.17	15.21	12.45	9.52	9.98	12.24	13.73	17.51	19.42	19.49
600	20.69	20.42	18.94	14.99	12.42	9.58	9.98	12.37	13.76	17.42	19.28	19.41
601	20.49	20.27	18.81	14.78	12.32	9.53	9.81	12.5	13.88	17.42	19.26	19.34
602	20.38	20.19	18.62	14.71	12.19	9.48	9.75	12.6	13.96	17.38	19.24	19.27
603	20.32	20.11	18.49	14.72	12.14	9.27	9.71	12.73	14.03	17.43	19.32	19.34
604	20.42	20.12	18.46	14.72	12.15	9.27	9.85	12.83	14.07	17.51	19.5	19.43
605	20.63	20.33	18.63	14.82	12.16	9.31	9.87	12.84	14.09	17.7	19.76	19.65
606	20.8	20.4	18.7	14.91	12.17	9.19	9.62	12.57	13.8	17.72	19.77	19.63
607	20.76	20.36	18.77	15.21	12.55	9.72	9.93	12.14	13.58	17.51	19.59	19.52
608	20.65	20.27	18.73	15.28	12.87	10	10.16	12.07	13.59	17.5	19.54	19.51
609	20.25	19.92	18.47	15.03	12.77	9.99	10.09	12.25	13.69	17.4	19.23	19.27
610	20.34	19.99	18.55	15.3	12.87	10.11	10.17	12.27	13.69	17.41	19.2	19.31
611	20.61	20.22	18.78	15.66	13.04	10.21	10.25	12.2	13.79	17.55	19.36	19.52
612	20.83	20.54	18.9	15.84	13.18	10.28	10.3	12.38	13.9	17.83	19.66	19.81
613	21.06	20.66	19.35	15.34	12.41	9.56	10.09	12.2	13.77	17.48	19.26	19.53
614	20.87	20.57	19.23	15.12	12.4	9.55	10.04	12.23	13.8	17.47	19.24	19.48
615	20.83	20.51	19.21	14.91	12.21	9.45	9.94	12.55	13.98	17.55	19.42	19.53
616	20.9	20.56	19.21	15.02	12.23	9.39	9.89	12.61	14.01	17.56	19.41	19.55
617	20.9	20.54	19.26	15.25	12.45	9.48	9.96	12.4	13.85	17.56	19.41	19.54
618	20.76	20.44	19.17	15.19	12.52	9.63	10.07	12.34	13.73	17.45	19.39	19.42
619	20.73	20.39	19.08	15.02	12.39	9.58	9.94	12.47	13.82	17.47	19.42	19.49
620	20.46	20.19	18.71	14.76	12.3	9.44	9.8	12.67	13.94	17.44	19.32	19.39
621	20.25	19.94	18.46	14.67	12.18	9.44	9.76	12.68	13.99	17.35	19.19	19.21
622	20.26	20	18.41	14.69	12.09	9.25	9.69	12.76	14.03	17.41	19.32	19.31
623	20.56	20.32	18.65	14.88	12.13	9.2	9.77	12.82	14.13	17.62	19.67	19.6
624	20.68	20.34	18.76	14.9	12.17	9.22	9.69	12.77	13.98	17.74	19.73	19.62
625	20.49	20.19	18.69	14.91	12.29	9.4	9.7	12.45	13.78	17.58	19.64	19.54
626	20.65	20.26	18.73	15.11	12.59	9.74	9.95	12.27	13.64	17.57	19.6	19.51
627	20.62	20.18	18.69	15.33	12.91	9.99	10.13	12.13	13.64	17.55	19.51	19.5
628	20.34	19.98	18.49	15.28	12.84	10.12	10.15	12.15	13.65	17.4	19.24	19.29
629	20.37	20.07	18.58	15.38	12.97	10.15	10.24	12.15	13.7	17.43	19.25	19.36
630	20.7	20.35	18.83	15.71	13.08	10.25	10.29	12.23	13.74	17.59	19.5	19.6
631	20.73	20.43	19.1	14.78	12.19	9.44	9.99	12.43	13.96	17.34	19.18	19.35
632	20.65	20.36	19.02	14.74	12.24	9.5	10.04	12.58	14.13	17.44	19.31	19.32
633	20.71	20.46	19.16	14.84	12.23	9.47	9.96	12.58	14.08	17.52	19.38	19.48
634	20.83	20.59	19.22	15.03	12.28	9.51	9.97	12.75	14.19	17.66	19.51	19.62
635	20.87	20.5	19.29	15.2	12.31	9.41	9.95	12.59	13.97	17.55	19.42	19.51
636	20.83	20.51	19.21	15.21	12.49	9.54	9.98	12.47	13.88	17.48	19.41	19.5
637	20.75	20.37	19.14	14.99	12.39	9.45	9.89	12.61	13.92	17.55	19.47	19.52
638	20.54	20.22	18.79	14.82	12.27	9.35	9.82	12.7	14.09	17.54	19.42	19.43
639	20.28	19.95	18.57	14.75	12.23	9.41	9.79	12.73	14.04	17.45	19.26	19.25
640	20.14	19.85	18.44	14.71	12.22	9.35	9.73	12.72	14.01	17.44	19.31	19.22
641	20.37	20.04	18.52	14.75	12.18	9.25	9.74	12.8	14.1	17.58	19.47	19.46
642	20.57	20.28	18.72	14.87	12.18	9.27	9.75	12.83	14.08	17.73	19.76	19.63
643	20.4	20.11	18.65	14.81	12.18	9.29	9.65	12.65	13.9	17.61	19.59	19.56
644	20.52	20.19	18.73	14.94	12.38	9.44	9.67	12.49	13.79	17.57	19.64	19.55
645	20.75	20.33	18.9	15.27	12.76	9.82	9.95	12.2	13.65	17.58	19.71	19.63
646	20.68	20.28	18.87	15.49	12.98	10.06	10.17	12.03	13.6	17.54	19.54	19.55
647	20.11	19.92	18.44	15.11	12.83	10.07	10.13	12.19	13.55	17.21	19.06	19.14
648	20.38	20.11	18.53	15.3	12.93	10.13	10.18	12.29	13.72	17.44	19.26	19.39
649	20.82	20.57	19.31	14.8	12.17	9.49	10.01	12.51	14.04	17.34	19.19	19.43
650	20.53	20.32	18.99	14.7	12.16	9.5	10.01	12.52	14.08	17.37	19.2	19.24
651	20.68	20.4	19.11	14.82	12.23	9.46	10	12.65	14.08	17.44	19.34	19.41
652	20.71	20.48	19.2	14.99	12.29	9.48	10.03	12.69	14.14	17.53	19.39	19.5
653	20.93	20.7	19.39	15.17	12.31	9.48	9.97	12.73	14.12	17.68	19.54	19.64
654	21.02	20.67	19.4	15.23	12.43	9.44	9.95	12.65	13.95	17.63	19.6	19.66
655	20.81	20.44	19.22	15.03	12.42	9.43	9.91	12.71	14	17.59	19.54	19.53
656	20.52	20.25	18.85	14.82	12.27	9.35	9.87	12.77	14.09	17.59	19.47	19.46
657	20.34	20.03	18.65	14.82	12.23	9.36	9.84	12.79	14.13	17.56	19.44	19.38
658	20.18	19.87	18.49	14.76	12.19	9.32	9.81	12.78	14.05	17.42	19.3	19.29
659	20.29	19.97	18.46	14.75	12.19	9.3	9.71	12.78	14.07	17.52	19.42	19.38
660	20.56	20.28	18.66	14.89	12.22	9.35	9.79	12.87	14.14	17.68	19.7	19.67
661	20.47	20.15	18.62	14.87	12.18	9.29	9.72	12.76	14.02	17.68	19.63	19.61
662	20.47	20.23	18.67	14.93	12.28	9.24	9.7	12.63	13.9	17.63	19.64	19.6
663	20.75	20.43	18.94	15.29	12.7	9.69	9.89	12.21	13.71	17.59	19.73	19.65
664	20.71	20.36	18.92	15.62	13	10.07	10.14	12.02	13.54	17.52	19.59	19.56
665	19.95	19.76	18.35	14.93	12.76	9.95	10.07	12.19	13.6	17.19	18.99	19.15
666	20.09	19.9	18.34	14.98	12.74	10.06	10.08	12.41	13.6	17.27	19.12	19.29
667	20.7	20.42	19.15	14.73	12.23	9.51	10.01	12.42	13.91	17.21	18.95	19.33
668	20.45	20.14	18.9	14.6	12.18	9.5	10.06	12.52	14.04	17.21	18.98	19.15
669	20.44	20.22	18.84	14.65	12.27	9.58	10.08	12.63	14.02	17.28	19.11	19.2
670	20.6	20.42	19.1	14.92	12.33	9.52	10.04	12.67	14.19	17.46	19.34	19.42
671	20.84	20.66	19.33	15.04	12.4	9.52	10.07	12.75	14.16	17.57	19.47	19.61
672	20.87	20.66	19.37	15.07	12.35	9.48	10.03	12.77	14.09	17.66	19.6	19.65
673	20.85	20.64	19.32	15.13	12.42	9.48	9.99	12.77	14.11	17.66	19.6	19.61
674	20.7	20.49	19.18	15.05	12.41	9.44	9.96	12.8	14.15	17.65	19.66	19.65
675	20.68	20.43	18.98	14.97	12.31	9.37	9.86	12.78	14.15	17.69	19.65	19.65
676	20.49	20.26	18.77	14.87	12.27	9.32	9.83	12.75	14.07	17.6	19.53	19.53
677	20.45	20.21	18.7	14.84	12.32	9.35	9.75	12.78	14.09	17.56	19.51	19.52
678	20.58	20.28	18.68	14.93	12.27	9.32	9.77	12.79	14.12	17.66	19.63	19.68
679	20.63	20.33	18.68	14.92	12.18	9.36	9.8	12.78	14.03	17.71	19.75	19.73
680	20.57	20.28	18.72	15	12.28	9.29	9.7	12.5	13.84	17.66	19.74	19.68
681	20.8	20.48	19.07	15.37	12.78	9.74	10	12.11	13.63	17.68	19.77	19.71
682	20.64	20.28	18.92	15.58	12.93	10.01	10.14	12	13.53	17.46	19.53	19.53
683	19.8	19.61	18.27	14.78	12.64	9.96	10.02	12.18	13.48	17.04	18.95	19.05
684	19.99	19.89	18.34	14.91	12.65	9.97	9.96	12.44	13.64	17.26	19.17	19.34
685	20.36	20.22	18.77	14.52	12.15	9.51	10.04	12.37	13.86	16.99	18.73	19.08
686	20.36	20.16	18.76	14.53	12.14	9.54	10.09	12.52	14.02	17.18	18.93	19.18
687	20.4	20.24	18.82	14.61	12.22	9.55	10.16	12.67	14.09	17.32	19.12	19.25
688	20.55	20.4	19.03	14.78	12.31	9.54	10.16	12.7	14.15	17.39	19.29	19.38
689	20.73	20.49	19.23	14.95	12.45	9.63	10.14	12.68	14.11	17.42	19.33	19.43
690	20.76	20.5	19.29	15.01	12.45	9.55	10.08	12.71	14.11	17.52	19.46	19.48
691	20.71	20.48	19.24	15	12.49	9.54	10.05	12.7	13.99	17.45	19.4	19.45
692	20.83	20.58	19.29	15.15	12.58	9.55	10.04	12.6	13.96	17.59	19.55	19.54
693	21.01	20.73	19.32	15.23	12.55	9.46	9.93	12.59	13.94	17.7	19.78	19.69
694	20.87	20.57	19.12	15.08	12.48	9.44	9.81	12.69	14	17.71	19.72	19.66
695	20.65	20.39	18.91	15.02	12.38	9.39	9.77	12.74	14.07	17.68	19.67	19.68
696	20.71	20.44	18.82	14.99	12.28	9.33	9.77	12.72	14.06	17.71	19.7	19.72
697	20.86	20.52	18.89	14.98	12.25	9.34	9.75	12.77	14.03	17.72	19.85	19.81
698	20.83	20.46	18.92	15.01	12.3	9.34	9.7	12.47	13.79	17.73	19.89	19.75
699	20.9	20.54	19.16	15.45	12.77	9.75	9.95	12.08	13.62	17.65	19.82	19.77
700	20.48	20.2	18.92	15.56	12.86	9.98	10.14	12.02	13.52	17.45	19.54	19.52
701	19.58	19.4	18.11	14.69	12.59	9.87	10.02	12.21	13.45	16.98	18.78	18.87
702	19.91	19.7	18.25	14.86	12.58	9.81	9.9	12.5	13.7	17.29	19.22	19.3
703	19.93	19.69	18.21	14.91	12.49	9.71	9.86	12.69	13.78	17.41	19.26	19.39
704	19.73	19.27	17.96	14.87	12.31	9.72	9.88	12.79	13.75	17.25	18.88	18.88
705	19.81	19.28	17.96	14.96	12.38	9.78	9.93	12.88	13.78	17.36	18.82	18.94
706	20.01	19.52	18.18	15.11	12.5	9.89	10	13.03	13.86	17.5	19.11	19.28
707	20.22	19.74	18.41	15.31	12.71	10.02	10.12	13.16	14.08	17.69	19.47	19.59
708	20.43	19.94	18.6	15.44	12.81	10.06	10.21	13.28	14.18	17.88	19.8	19.91
709	20.06	19.74	18.35	14.27	12.04	9.49	10	12.35	13.74	16.99	18.42	18.63
710	20.14	19.88	18.51	14.4	12.14	9.51	10.09	12.51	13.9	17.06	18.72	18.86
711	20.31	20.06	18.66	14.49	12.17	9.6	10.18	12.66	14.05	17.21	18.91	19.12
712	20.46	20.28	18.91	14.62	12.3	9.62	10.23	12.67	14.04	17.29	19.11	19.25
713	20.53	20.31	19	14.74	12.47	9.63	10.21	12.69	13.98	17.3	19.11	19.28
714	20.63	20.31	19.04	14.9	12.51	9.71	10.23	12.72	14.03	17.31	19.21	19.3
715	20.68	20.43	19.25	15.05	12.64	9.71	10.21	12.63	14.02	17.37	19.35	19.38
716	20.94	20.62	19.38	15.28	12.68	9.71	10.17	12.47	13.85	17.54	19.57	19.58
717	21.03	20.64	19.32	15.31	12.71	9.67	10.12	12.42	13.85	17.53	19.61	19.58
718	20.79	20.41	19.08	15.02	12.46	9.5	9.94	12.58	13.9	17.49	19.55	19.5
719	20.54	20.19	18.82	14.82	12.25	9.41	9.86	12.74	14.01	17.47	19.5	19.54
720	20.63	20.31	18.79	14.86	12.24	9.35	9.8	12.68	13.95	17.54	19.63	19.59
721	20.93	20.56	18.92	15.01	12.22	9.34	9.75	12.56	13.88	17.64	19.84	19.7
722	21.09	20.63	19.07	15.15	12.36	9.34	9.69	12.37	13.79	17.73	19.95	19.85
723	21.17	20.66	19.29	15.74	12.85	9.68	9.91	12.1	13.65	17.66	19.92	19.83
724	20.59	20.23	18.9	15.56	12.89	9.95	10.08	12	13.54	17.5	19.58	19.56
725	19.46	19.14	17.91	14.61	12.53	9.83	10.01	12.22	13.41	16.86	18.64	18.77
726	19.53	19.23	17.91	14.62	12.45	9.8	9.96	12.39	13.5	16.96	18.85	18.88
727	19.75	19.44	18.06	14.86	12.52	9.77	9.91	12.65	13.72	17.28	19.13	19.19
728	19.77	19.36	18.05	14.91	12.44	9.77	9.9	12.75	13.8	17.34	19	19.05
729	19.8	19.27	17.96	14.94	12.45	9.83	10	12.89	13.79	17.33	18.72	18.87
730	19.88	19.39	18.08	15.02	12.57	9.97	10.11	12.94	13.86	17.42	18.94	19.06
731	20.11	19.55	18.33	15.23	12.75	10.15	10.23	13.09	14.01	17.62	19.29	19.37
732	20.25	19.81	18.5	15.37	12.89	10.22	10.3	13.19	14.1	17.77	19.57	19.72
733	20.09	19.74	18.41	14.27	12.09	9.54	10.12	12.33	13.75	17.01	18.35	18.64
734	20.29	20	18.75	14.51	12.35	9.71	10.26	12.44	13.85	16.98	18.65	18.97
735	20.25	19.99	18.73	14.48	12.3	9.75	10.34	12.6	13.96	17.07	18.77	19
736	20.27	20.04	18.75	14.52	12.33	9.74	10.31	12.64	13.97	17.14	18.86	19.08
737	20.55	20.27	18.94	14.66	12.42	9.73	10.28	12.7	14.05	17.22	19.02	19.21
738	20.73	20.31	19.08	14.8	12.54	9.72	10.27	12.67	14.01	17.28	19.11	19.29
739	20.81	20.38	19.2	14.93	12.68	9.77	10.26	12.62	13.98	17.35	19.26	19.38
740	20.9	20.52	19.23	15.18	12.68	9.75	10.24	12.49	13.88	17.36	19.38	19.46
741	20.91	20.46	19.24	15.24	12.65	9.72	10.23	12.4	13.72	17.3	19.33	19.39
742	20.69	20.26	19.03	14.95	12.44	9.54	10.03	12.57	13.89	17.34	19.35	19.43
743	20.38	19.98	18.71	14.72	12.21	9.42	9.91	12.72	13.95	17.34	19.34	19.41
744	20.43	20.08	18.66	14.75	12.28	9.41	9.87	12.61	13.83	17.36	19.39	19.42
745	20.9	20.49	18.89	14.97	12.33	9.42	9.77	12.43	13.77	17.55	19.7	19.62
746	21.22	20.79	19.2	15.32	12.52	9.38	9.74	12.29	13.72	17.68	19.95	19.93
747	21.35	20.93	19.42	15.91	12.9	9.72	9.93	12.08	13.65	17.67	20	19.96
748	21.15	20.67	19.3	15.94	13.02	9.99	10.08	12.11	13.66	17.63	19.89	19.86
749	19.75	19.38	18.21	14.93	12.61	9.89	10.06	12.15	13.48	17.07	18.99	19.03
750	19.52	19.11	17.81	14.65	12.41	9.75	9.96	12.47	13.49	17.02	18.7	18.8
751	19.71	19.33	18	14.82	12.46	9.8	9.9	12.64	13.71	17.25	19.08	19.05
752	19.76	19.37	18.13	14.96	12.47	9.81	10	12.68	13.8	17.35	19.12	19.08
753	19.87	19.42	18.09	14.99	12.59	9.94	10.06	12.8	13.84	17.42	18.91	19
754	19.79	19.33	18.03	15.04	12.74	10.15	10.25	12.78	13.83	17.32	18.81	18.9
755	20.11	19.6	18.36	15.3	12.98	10.35	10.38	12.98	14.07	17.69	19.2	19.32
756	20.33	19.83	18.59	15.61	13.15	10.43	10.48	13.22	14.13	17.82	19.37	19.62
757	20.57	20.18	18.98	14.59	12.35	9.65	10.27	12.18	13.73	16.98	18.63	19.03
758	20.64	20.26	19.11	14.68	12.4	9.75	10.38	12.39	13.8	17.14	18.77	19.17
759	20.34	20.04	18.87	14.59	12.42	9.75	10.43	12.53	13.91	17.14	18.76	19.02
760	20.13	19.9	18.75	14.48	12.36	9.82	10.41	12.59	13.94	17.02	18.62	18.82
761	20.39	20.09	18.83	14.55	12.43	9.73	10.36	12.73	14.05	17.16	18.88	19.05
762	20.53	20.18	18.9	14.59	12.41	9.72	10.29	12.75	13.97	17.2	18.97	19.2
763	20.56	20.17	18.95	14.66	12.49	9.7	10.28	12.63	13.97	17.2	18.97	19.19
764	20.51	20.16	18.94	14.76	12.51	9.73	10.24	12.59	13.86	17.14	19.03	19.19
765	20.48	20.08	18.93	14.78	12.51	9.75	10.2	12.46	13.8	17.16	19.05	19.16
766	20.38	19.96	18.78	14.69	12.36	9.61	10.08	12.62	13.88	17.2	19.11	19.28
767	20.11	19.76	18.48	14.59	12.23	9.52	9.95	12.64	13.84	17.15	19.08	19.19
768	20.25	19.87	18.55	14.67	12.27	9.48	9.92	12.6	13.79	17.27	19.26	19.27
769	20.63	20.22	18.81	14.92	12.39	9.44	9.82	12.5	13.8	17.42	19.58	19.54
770	20.97	20.53	19.06	15.12	12.53	9.53	9.8	12.41	13.68	17.54	19.78	19.7
771	21.2	20.75	19.25	15.51	12.78	9.69	10.01	12.15	13.61	17.54	19.83	19.82
772	21.21	20.82	19.29	15.88	12.95	9.97	10.09	12.15	13.67	17.7	20.01	19.91
773	20.4	20.1	18.77	15.38	12.82	9.92	10.11	12.07	13.55	17.39	19.43	19.48
774	19.87	19.61	18.26	14.97	12.61	9.87	10.06	12.16	13.45	17.15	19.02	19.12
775	19.72	19.37	18.18	14.94	12.54	9.86	10.06	12.38	13.59	17.23	18.99	19.06
776	19.73	19.33	18.14	14.89	12.58	9.88	10.13	12.45	13.7	17.3	19.02	19.03
777	19.89	19.42	18.1	15.09	12.75	10.05	10.19	12.65	13.88	17.42	19.05	19.12
778	20	19.52	18.21	15.21	12.93	10.2	10.36	12.74	13.91	17.53	18.98	19.17
779	20.31	19.81	18.59	15.63	13.21	10.43	10.52	12.94	14.11	17.8	19.31	19.58
780	20.47	19.99	18.71	15.87	13.37	10.5	10.56	13.24	14.1	17.89	19.38	19.71
781	21.01	20.62	19.37	15.03	12.46	9.69	10.35	12.13	13.67	17.1	18.72	19.3
782	20.78	20.39	19.24	14.76	12.33	9.72	10.38	12.5	13.92	17.23	18.87	19.21
783	20.49	20.23	19.08	14.75	12.45	9.79	10.47	12.49	13.94	17.17	18.66	18.97
784	20.4	20.14	19.12	14.85	12.61	9.91	10.59	12.51	13.96	17.05	18.62	18.95
785	20.31	20.04	18.9	14.61	12.46	9.82	10.44	12.73	14.01	17.13	18.75	18.94
786	20.45	20.15	18.8	14.62	12.41	9.7	10.33	12.73	14.03	17.3	18.95	19.13
787	20.43	20.07	18.76	14.57	12.4	9.71	10.29	12.65	13.94	17.21	18.93	19.04
788	20.13	19.91	18.65	14.56	12.35	9.67	10.26	12.66	13.91	17.19	18.84	18.95
789	20.1	19.81	18.54	14.57	12.3	9.64	10.14	12.62	13.85	17.15	18.87	19.01
790	20.09	19.77	18.42	14.58	12.33	9.65	10.12	12.6	13.84	17.18	18.97	19.1
791	20.06	19.7	18.37	14.6	12.27	9.54	10.01	12.58	13.79	17.14	18.95	19.06
792	20.15	19.71	18.39	14.64	12.26	9.54	9.95	12.61	13.79	17.26	19.16	19.17
793	20.22	19.79	18.44	14.74	12.31	9.52	9.92	12.56	13.79	17.24	19.31	19.29
794	20.51	20.08	18.65	14.9	12.34	9.54	9.89	12.47	13.68	17.32	19.52	19.45
795	20.98	20.5	18.98	15.17	12.59	9.73	10.05	12.17	13.53	17.44	19.64	19.64
796	20.93	20.54	19.03	15.37	12.73	9.84	10.03	12.1	13.6	17.54	19.76	19.68
797	20.93	20.65	19.09	15.59	12.88	9.92	10.15	12.16	13.65	17.63	19.86	19.81
798	20.99	20.63	19.15	15.85	12.98	10.01	10.18	12.2	13.69	17.68	19.89	19.86
799	20.56	20.25	18.88	15.68	12.91	10.05	10.26	12.18	13.63	17.54	19.61	19.67
800	20.14	19.83	18.6	15.43	12.84	10.06	10.25	12.18	13.65	17.41	19.35	19.43
801	19.92	19.48	18.39	15.27	12.91	10.14	10.27	12.37	13.75	17.37	19.07	19.33
802	20.08	19.57	18.44	15.41	13.02	10.23	10.35	12.72	13.89	17.51	19.14	19.32
803	20.42	19.87	18.67	15.78	13.25	10.38	10.46	12.92	14	17.71	19.3	19.67
804	20.62	20.06	18.82	15.91	13.38	10.54	10.55	13.09	14.18	17.93	19.67	19.98
805	20.8	20.34	19.18	14.73	12.35	9.61	10.27	12.35	13.84	17.21	18.7	19.17
806	20.61	20.31	19.11	14.68	12.36	9.68	10.32	12.6	14.01	17.36	18.77	19.1
807	20.56	20.31	19.18	14.81	12.48	9.76	10.45	12.61	13.95	17.43	18.58	18.99
808	20.8	20.5	19.35	15.07	12.67	9.87	10.49	12.47	14.02	17.29	18.75	19.15
809	20.44	20.14	19.05	14.71	12.55	9.85	10.48	12.7	14.04	17.22	18.73	18.99
810	20.48	20.15	18.9	14.68	12.39	9.75	10.32	12.76	14.06	17.38	18.96	19.14
811	20.27	20	18.66	14.63	12.33	9.69	10.23	12.73	14	17.27	18.88	18.94
812	20.06	19.78	18.52	14.64	12.29	9.66	10.26	12.7	13.99	17.17	18.82	18.89
813	20.04	19.73	18.47	14.65	12.34	9.66	10.16	12.71	13.9	17.23	18.78	18.93
814	20.06	19.72	18.42	14.65	12.26	9.59	10.09	12.67	13.88	17.26	18.92	19.09
815	20.17	19.8	18.47	14.73	12.32	9.6	10.05	12.64	13.87	17.26	19.06	19.18
816	20.16	19.73	18.39	14.71	12.28	9.58	10	12.59	13.81	17.21	19.08	19.07
817	20.11	19.68	18.33	14.69	12.22	9.53	9.93	12.51	13.72	17.16	19.15	19.11
818	20.49	20.07	18.58	14.84	12.35	9.6	9.96	12.53	13.74	17.35	19.46	19.48
819	21.05	20.59	19	15.17	12.53	9.66	10.02	12.38	13.64	17.51	19.74	19.72
820	20.87	20.46	18.95	15.19	12.58	9.68	10.03	12.37	13.67	17.48	19.67	19.66
821	20.75	20.44	18.95	15.36	12.68	9.78	10.06	12.21	13.63	17.45	19.68	19.66
822	21.09	20.82	19.29	15.89	12.91	10	10.21	12.18	13.69	17.61	19.88	19.83
823	21.35	21.05	19.55	16.28	13.13	10.19	10.35	12.33	13.82	17.74	20.06	20.08
824	21.23	21.03	19.48	16.31	13.17	10.22	10.4	12.34	13.76	17.67	19.97	20.02
825	20.7	20.45	19.07	16	13.17	10.26	10.38	12.36	13.83	17.63	19.72	19.83
826	20.16	19.78	18.63	15.53	13.08	10.26	10.42	12.61	13.85	17.49	19.26	19.49
827	20.14	19.59	18.52	15.49	13.04	10.29	10.38	12.71	13.85	17.47	19.24	19.46
828	20.36	19.8	18.62	15.6	13.16	10.39	10.53	12.96	14	17.71	19.74	19.88
829	20.24	19.82	18.46	14.39	12.18	9.64	10.23	12.41	13.76	17.19	18.37	18.72
830	20.29	19.91	18.61	14.52	12.25	9.72	10.26	12.56	13.84	17.45	18.41	18.74
831	20.31	20.04	18.8	14.57	12.31	9.77	10.37	12.73	13.93	17.73	18.48	18.8
832	20.55	20.31	19.1	14.68	12.45	9.74	10.38	12.65	14.04	17.37	18.71	19.07
833	20.48	20.14	19.02	14.72	12.47	9.76	10.39	12.71	14.06	17.33	18.76	19.01
834	20.43	20.03	18.86	14.77	12.43	9.73	10.37	12.75	14.08	17.38	18.88	19.14
835	20.26	19.88	18.69	14.7	12.36	9.69	10.31	12.76	14.02	17.33	18.88	19.03
836	20.15	19.89	18.59	14.75	12.35	9.65	10.24	12.77	13.93	17.32	18.82	18.98
837	20.18	19.83	18.56	14.78	12.35	9.65	10.2	12.75	13.91	17.34	18.89	19.06
838	20.14	19.85	18.46	14.71	12.27	9.57	10.12	12.69	13.85	17.33	18.83	19.11
839	20.4	20.06	18.69	14.93	12.36	9.55	10.07	12.69	13.98	17.43	19.08	19.37
840	20.39	20.05	18.56	14.93	12.37	9.56	10.03	12.71	13.94	17.41	19.17	19.33
841	20.42	20.08	18.55	14.9	12.34	9.54	10	12.62	13.83	17.36	19.24	19.34
842	20.7	20.31	18.74	15.01	12.4	9.61	9.96	12.6	13.86	17.46	19.5	19.59
843	21.04	20.67	19	15.2	12.49	9.61	9.99	12.56	13.83	17.56	19.69	19.72
844	21.03	20.61	19.14	15.33	12.53	9.61	10.01	12.54	13.83	17.6	19.79	19.81
845	21.07	20.79	19.2	15.58	12.72	9.83	10.11	12.29	13.69	17.55	19.78	19.76
846	21.29	21.07	19.45	16.03	12.94	10.01	10.27	12.25	13.73	17.63	19.99	19.96
847	21.34	21.05	19.49	16.18	13.08	10.09	10.3	12.25	13.71	17.54	19.96	19.97
848	21.61	21.29	19.69	16.45	13.21	10.25	10.43	12.37	13.78	17.58	20.09	20.21
849	21.09	20.79	19.38	16.22	13.18	10.28	10.38	12.34	13.63	17.49	19.82	19.88
850	20.28	19.83	18.65	15.58	13	10.21	10.35	12.24	13.61	17.22	19.33	19.44
851	19.85	19.29	18.22	15.2	12.93	10.17	10.35	12.61	13.63	17.21	19.18	19.33
852	20.1	19.47	18.33	15.28	12.85	10.23	10.36	13	13.8	17.5	19.51	19.66
853	20.33	19.87	18.43	14.46	12.17	9.64	10.23	12.47	13.71	17.36	18.27	18.56
854	20.35	19.93	18.61	14.58	12.29	9.75	10.31	12.58	13.87	17.54	18.5	18.79
855	20.37	20.02	18.76	14.61	12.32	9.78	10.33	12.67	13.96	17.49	18.58	18.94
856	20.44	20.13	18.91	14.67	12.41	9.73	10.36	12.69	14.11	17.45	18.78	19.08
857	20.41	20.04	18.93	14.73	12.4	9.76	10.33	12.69	14.11	17.36	18.83	19.18
858	20.5	20.09	18.9	14.83	12.4	9.76	10.34	12.75	14.13	17.47	18.99	19.29
859	20.3	19.97	18.72	14.71	12.38	9.76	10.32	12.72	14.03	17.33	18.83	19.04
860	20.25	19.96	18.67	14.83	12.43	9.69	10.22	12.77	14.01	17.44	18.82	19.06
861	20.27	19.98	18.68	14.82	12.4	9.64	10.2	12.78	13.91	17.47	18.92	19.17
862	20.38	20.05	18.71	14.9	12.43	9.61	10.11	12.75	13.92	17.47	18.96	19.29
863	20.4	20.07	18.76	14.96	12.41	9.64	10.11	12.64	13.91	17.37	18.95	19.27
864	20.48	20.21	18.71	15.01	12.5	9.65	10.11	12.61	13.86	17.4	19.02	19.37
865	20.45	20.2	18.69	15.05	12.42	9.61	10.06	12.62	13.86	17.43	19.19	19.39
866	20.43	20.17	18.68	14.99	12.38	9.59	10.04	12.59	13.74	17.34	19.27	19.34
867	20.72	20.43	18.86	15.09	12.43	9.62	10.03	12.63	13.8	17.44	19.52	19.6
868	20.95	20.69	19.05	15.28	12.57	9.66	10.05	12.51	13.76	17.48	19.71	19.71
869	21.39	21.03	19.44	15.92	12.89	9.91	10.23	12.25	13.74	17.57	19.92	19.93
870	21.59	21.23	19.59	16.21	13.05	10.1	10.28	12.26	13.68	17.53	19.99	20.03
871	21.32	20.96	19.31	15.97	13.02	10.04	10.26	12.15	13.54	17.38	19.8	19.77
872	21.27	20.9	19.32	15.96	13.03	10.12	10.33	12.23	13.63	17.42	19.88	19.88
873	21.21	20.78	19.33	16.12	13.11	10.22	10.39	12.28	13.54	17.28	19.77	19.89
874	20.19	19.72	18.52	15.41	12.87	10.15	10.33	12.2	13.38	17.04	19.13	19.23
875	19.7	19.12	18.03	15.01	12.78	10.1	10.33	12.62	13.49	17.15	19.14	19.24
876	19.78	19.21	18	15.06	12.67	10.08	10.31	12.93	13.54	17.21	19.23	19.41
877	20.48	19.96	18.56	14.55	12.28	9.82	10.3	12.55	13.82	17.54	18.47	18.77
878	20.39	19.93	18.56	14.57	12.28	9.76	10.31	12.53	13.87	17.58	18.44	18.76
879	20.25	19.91	18.61	14.52	12.25	9.71	10.27	12.54	13.83	17.34	18.49	18.78
880	20.24	19.93	18.76	14.58	12.34	9.73	10.35	12.59	13.89	17.3	18.59	18.88
881	20.3	19.95	18.75	14.72	12.39	9.81	10.34	12.74	13.96	17.42	18.74	19.03
882	20.35	20.01	18.76	14.78	12.42	9.77	10.32	12.75	13.99	17.41	18.82	19.11
883	20.3	20	18.72	14.77	12.43	9.72	10.29	12.74	14.01	17.48	18.82	19.12
884	20.11	19.84	18.51	14.7	12.37	9.71	10.23	12.72	13.85	17.38	18.66	18.95
885	20.06	19.77	18.47	14.75	12.37	9.73	10.24	12.72	13.81	17.42	18.67	18.94
886	20.2	19.85	18.58	14.77	12.34	9.67	10.21	12.71	13.82	17.37	18.83	19.13
887	20.36	19.97	18.72	14.87	12.42	9.66	10.13	12.65	13.76	17.32	18.95	19.27
888	20.29	19.96	18.64	14.92	12.44	9.62	10.11	12.59	13.67	17.22	18.93	19.22
889	20.02	19.76	18.39	14.79	12.32	9.66	10.08	12.56	13.61	17.13	18.8	19.04
890	20.06	19.77	18.29	14.77	12.29	9.61	10.04	12.55	13.59	17.13	18.85	19
891	20.61	20.26	18.62	14.92	12.42	9.64	10.05	12.59	13.68	17.31	19.34	19.39
892	21.01	20.62	18.93	15.26	12.56	9.7	10.08	12.51	13.73	17.47	19.66	19.7
893	21.17	20.73	19.16	15.53	12.74	9.84	10.19	12.25	13.58	17.38	19.71	19.73
894	21.38	20.95	19.31	15.74	12.87	9.96	10.28	12.24	13.54	17.44	19.84	19.79
895	21.28	20.78	19.18	15.76	12.91	10	10.29	12.19	13.45	17.26	19.71	19.68
896	21.21	20.58	19.05	15.66	12.86	9.99	10.3	12.2	13.5	17.29	19.69	19.7
897	21.01	20.5	19.07	15.77	13	10.13	10.39	12.23	13.5	17.16	19.68	19.77
898	19.92	19.51	18.26	15.17	12.79	10.11	10.32	12.18	13.28	16.81	19.09	19.12
899	19.35	18.92	17.74	14.79	12.49	9.96	10.27	12.68	13.29	16.89	18.83	18.87
900	19.42	18.95	17.74	14.85	12.42	9.88	10.22	12.77	13.32	16.96	18.76	18.8
901	20.34	19.9	18.53	14.44	12.25	9.78	10.3	12.47	13.7	17.47	18.34	18.71
902	20.13	19.84	18.53	14.4	12.2	9.66	10.23	12.4	13.7	17.23	18.35	18.65
903	20.05	19.8	18.48	14.37	12.17	9.62	10.31	12.5	13.72	17.1	18.21	18.6
904	20.21	19.88	18.49	14.53	12.34	9.77	10.3	12.61	13.82	17.32	18.4	18.79
905	20.22	19.86	18.56	14.67	12.43	9.92	10.41	12.7	13.85	17.41	18.53	18.82
906	20.08	19.64	18.43	14.65	12.34	9.85	10.41	12.68	13.78	17.34	18.44	18.71
907	20.02	19.63	18.41	14.68	12.36	9.85	10.32	12.7	13.73	17.35	18.37	18.66
908	20.04	19.61	18.36	14.68	12.38	9.83	10.34	12.74	13.74	17.33	18.45	18.7
909	20.08	19.81	18.37	14.71	12.36	9.84	10.34	12.72	13.74	17.33	18.71	18.97
910	20.16	19.79	18.44	14.73	12.33	9.71	10.22	12.68	13.68	17.24	18.82	19.14
911	20.1	19.65	18.43	14.71	12.34	9.64	10.18	12.59	13.58	17.13	18.78	19.08
912	20.02	19.68	18.35	14.68	12.36	9.6	10.14	12.56	13.5	17.05	18.72	18.99
913	19.79	19.46	18.19	14.62	12.26	9.64	10.15	12.61	13.42	17.05	18.59	18.73
914	19.9	19.54	18.18	14.62	12.24	9.58	10.1	12.6	13.45	17.1	18.72	18.85
915	20.47	20.06	18.48	14.8	12.36	9.6	10.08	12.62	13.6	17.2	19.2	19.35
916	20.84	20.48	18.78	15.03	12.5	9.63	10.09	12.55	13.67	17.32	19.56	19.58
917	20.85	20.41	18.8	15.1	12.57	9.74	10.17	12.42	13.53	17.25	19.58	19.53
918	20.88	20.38	18.75	15.05	12.55	9.79	10.2	12.43	13.54	17.26	19.63	19.57
919	20.74	20.22	18.65	14.98	12.5	9.76	10.16	12.29	13.42	17.15	19.57	19.47
920	20.65	20	18.49	15.05	12.55	9.73	10.15	12.46	13.46	17.14	19.54	19.47
921	20.4	19.73	18.4	15.08	12.66	9.87	10.23	12.37	13.44	17.1	19.44	19.38
922	19.68	19.09	18.06	14.92	12.62	9.98	10.29	12.34	13.33	16.9	19.12	19.12
923	19.21	18.76	17.58	14.67	12.38	9.85	10.19	12.61	13.16	16.73	18.54	18.56
924	19.28	18.91	17.68	14.65	12.32	9.82	10.13	12.54	13.15	16.7	18.16	18.24
925	20.14	19.72	18.46	14.31	12.14	9.73	10.19	12.39	13.59	17.28	18.15	18.6
926	20.03	19.71	18.38	14.23	12.09	9.56	10.24	12.33	13.57	17.07	18.16	18.53
927	20	19.81	18.44	14.29	12.14	9.64	10.22	12.44	13.63	16.99	18.16	18.66
928	20.17	19.84	18.48	14.51	12.28	9.79	10.35	12.57	13.75	17.25	18.35	18.78
929	20.12	19.64	18.42	14.56	12.37	9.93	10.39	12.62	13.73	17.31	18.38	18.72
930	20.01	19.52	18.27	14.56	12.33	9.94	10.42	12.66	13.65	17.29	18.2	18.54
931	20.01	19.53	18.28	14.67	12.43	9.94	10.42	12.74	13.69	17.26	18.29	18.63
932	19.99	19.63	18.34	14.68	12.35	9.85	10.4	12.71	13.64	17.25	18.47	18.75
933	20.03	19.74	18.4	14.65	12.34	9.85	10.34	12.73	13.67	17.19	18.68	19
934	20.02	19.55	18.36	14.6	12.3	9.72	10.25	12.68	13.55	17.18	18.62	19.06
935	19.82	19.31	18.1	14.53	12.27	9.64	10.22	12.62	13.44	17.07	18.41	18.83
936	19.56	19.2	17.95	14.49	12.2	9.59	10.17	12.59	13.31	17.01	18.19	18.49
937	19.65	19.3	17.98	14.52	12.25	9.61	10.18	12.59	13.35	17.03	18.34	18.51
938	19.93	19.54	18.12	14.66	12.29	9.6	10.14	12.65	13.38	17.12	18.74	18.81
939	20.51	20	18.56	14.8	12.29	9.6	10.09	12.64	13.58	17.15	19.22	19.27
940	20.78	20.31	18.65	14.96	12.45	9.63	10.11	12.48	13.57	17.21	19.43	19.48
941	20.54	20.13	18.43	14.83	12.41	9.72	10.14	12.41	13.46	17.09	19.34	19.28
942	20.38	19.98	18.27	14.78	12.36	9.63	10.16	12.51	13.46	17.11	19.43	19.33
943	20.08	19.61	18.11	14.66	12.29	9.63	10.13	12.52	13.39	16.97	19.33	19.18
944	19.95	19.34	18.05	14.66	12.31	9.67	10.21	12.54	13.39	17.04	19.31	19.22
945	19.84	19.1	18.02	14.78	12.42	9.78	10.21	12.41	13.37	17	19.29	19.26
946	19.28	18.7	17.75	14.61	12.41	9.88	10.33	12.32	13.27	16.8	18.88	18.94
947	19.07	18.75	17.46	14.47	12.25	9.82	10.22	12.48	13.07	16.5	18.06	18.17
948	19.26	18.95	17.74	14.68	12.44	9.82	10.1	12.39	13.1	16.78	17.95	17.96
949	20.1	19.6	18.24	14.28	12.2	9.82	10.25	12.41	13.54	17.23	17.99	18.43
950	19.94	19.39	18.09	14.13	12.05	9.63	10.15	12.34	13.43	17.05	17.86	18.34
951	20.02	19.57	18.24	14.3	12.15	9.64	10.3	12.46	13.56	17.15	18.07	18.5
952	20.1	19.64	18.36	14.5	12.35	9.84	10.37	12.62	13.63	17.28	18.21	18.62
953	19.96	19.47	18.23	14.48	12.3	9.87	10.43	12.68	13.61	17.26	18.08	18.52
954	20.03	19.48	18.24	14.63	12.38	10.02	10.49	12.76	13.62	17.27	18.07	18.48
955	19.98	19.42	18.17	14.6	12.34	9.98	10.46	12.71	13.62	17.23	18.06	18.48
956	19.85	19.46	18.24	14.58	12.34	9.85	10.37	12.71	13.6	17.19	18.17	18.68
957	19.91	19.53	18.25	14.63	12.3	9.92	10.38	12.66	13.56	17.17	18.37	18.75
958	19.84	19.4	18.17	14.51	12.29	9.76	10.33	12.64	13.45	17.07	18.35	18.82
959	19.63	19.12	17.98	14.45	12.18	9.7	10.23	12.58	13.34	16.99	18.1	18.51
960	19.56	19.05	17.89	14.44	12.24	9.63	10.28	12.61	13.33	17.05	18.11	18.36
961	19.53	19.14	17.88	14.56	12.22	9.66	10.22	12.63	13.32	17.08	18.24	18.49
962	19.84	19.39	18.07	14.63	12.23	9.68	10.22	12.61	13.35	17.05	18.63	18.71
963	20.13	19.71	18.27	14.69	12.29	9.58	10.12	12.57	13.37	17.03	18.97	19.01
964	20.5	20.1	18.5	14.85	12.42	9.63	10.17	12.51	13.49	17.07	19.3	19.36
965	20.23	19.84	18.21	14.64	12.26	9.67	10.14	12.44	13.38	16.97	19.16	19.13
966	20.12	19.68	17.94	14.58	12.22	9.6	10.15	12.53	13.34	16.97	19.22	19.19
967	20	19.36	17.91	14.66	12.28	9.67	10.17	12.55	13.38	16.97	19.32	19.14
968	20.01	19.31	18.03	14.71	12.32	9.72	10.19	12.56	13.42	17.08	19.37	19.29
969	20.03	19.2	18.2	14.81	12.44	9.87	10.27	12.37	13.43	17.1	19.43	19.37
970	19.61	18.95	18.04	14.82	12.57	9.98	10.37	12.25	13.36	16.99	19.27	19.3
971	19.14	18.76	17.53	14.56	12.38	9.93	10.32	12.34	13.15	16.64	18.44	18.62
972	19.29	18.99	17.74	14.63	12.36	9.86	10.22	12.51	13.1	16.69	18.04	18.12
973	19.95	19.37	18.13	14.61	12.32	9.99	10.49	12.69	13.53	17.23	17.91	18.37
974	19.92	19.4	18.18	14.73	12.48	10.2	10.58	12.79	13.59	17.24	18.1	18.54
975	19.73	19.28	18.11	14.56	12.45	10.13	10.45	12.66	13.46	17.06	18.06	18.53
976	19.66	19.26	18.01	14.47	12.31	9.87	10.36	12.6	13.36	17	18.06	18.51
977	19.59	19.04	17.83	14.48	12.32	9.89	10.37	12.63	13.37	17.01	18	18.35
978	19.69	19.17	17.9	14.62	12.46	9.94	10.43	12.66	13.41	17.14	18.15	18.38
979	19.56	19.16	17.92	14.56	12.35	9.78	10.34	12.63	13.33	17	18.27	18.42
980	19.61	19.22	17.91	14.58	12.27	9.76	10.25	12.57	13.29	16.96	18.45	18.66
981	19.84	19.4	17.99	14.63	12.24	9.69	10.18	12.59	13.25	16.95	18.6	18.95
982	20.02	19.56	18.12	14.64	12.23	9.63	10.15	12.52	13.28	16.91	18.89	19.13
983	19.76	19.34	17.88	14.51	12.22	9.61	10.15	12.48	13.24	16.8	18.93	18.85
984	19.93	19.46	17.89	14.62	12.25	9.65	10.1	12.55	13.32	16.94	19.19	19.04
985	20.06	19.52	18.01	14.67	12.29	9.69	10.18	12.54	13.34	17.06	19.34	19.17
986	20.23	19.56	18.19	14.82	12.4	9.81	10.22	12.45	13.42	17.08	19.4	19.32
987	20.22	19.54	18.3	14.92	12.45	9.9	10.29	12.39	13.47	17.15	19.49	19.45
988	19.94	19.31	18.2	14.96	12.56	9.93	10.36	12.36	13.46	17.12	19.43	19.39
989	19.49	18.93	17.86	14.83	12.61	10.04	10.37	12.29	13.4	17.02	19.19	19.2
990	19.31	18.97	17.66	14.67	12.47	10.01	10.42	12.56	13.2	16.7	18.31	18.45
991	20.03	19.37	18.14	14.66	12.46	10.19	10.57	12.76	13.55	17.22	17.83	18.38
992	19.93	19.3	18.02	14.75	12.59	10.38	10.63	12.82	13.55	17.18	17.92	18.46
993	19.67	19.19	17.92	14.57	12.49	10.26	10.58	12.72	13.41	17.09	17.83	18.35
994	19.62	19.09	17.82	14.46	12.38	9.96	10.44	12.6	13.37	17.02	17.82	18.22
995	19.69	19.1	17.81	14.57	12.41	10.01	10.46	12.68	13.43	17.15	17.82	18.19
996	19.72	19.16	17.87	14.63	12.55	10.09	10.42	12.6	13.54	17.21	17.94	18.21
997	19.56	19.06	17.77	14.57	12.4	9.95	10.41	12.63	13.3	17	18.04	18.3
998	19.58	19.14	17.86	14.63	12.42	9.88	10.34	12.58	13.26	16.95	18.27	18.47
999	19.48	19	17.69	14.57	12.28	9.78	10.21	12.51	13.22	16.9	18.22	18.45
1000	19.43	18.94	17.67	14.48	12.2	9.69	10.2	12.51	13.11	16.78	18.15	18.5
1001	19.37	18.89	17.61	14.55	12.16	9.65	10.16	12.45	13.05	16.73	18.27	18.46
1002	19.59	19.14	17.75	14.6	12.17	9.65	10.13	12.45	13.1	16.81	18.85	18.68
1003	19.98	19.48	17.95	14.65	12.27	9.68	10.18	12.48	13.3	16.96	19.26	19.08
1004	20.25	19.69	18.15	14.84	12.33	9.77	10.23	12.53	13.42	17.14	19.38	19.34
1005	20.35	19.75	18.25	14.94	12.41	9.84	10.26	12.56	13.53	17.19	19.48	19.48
1006	20.21	19.57	18.23	14.93	12.48	9.91	10.33	12.47	13.5	17.19	19.5	19.45
1007	19.9	19.21	18.08	14.92	12.54	10.03	10.42	12.42	13.5	17.25	19.42	19.41
1008	19.4	18.91	17.65	14.8	12.54	10.13	10.44	12.4	13.4	16.96	18.8	18.92
1009	20.04	19.28	18.12	14.74	12.58	10.38	10.67	12.77	13.54	17.11	17.74	18.23
1010	19.87	19.22	17.97	14.67	12.59	10.4	10.66	12.74	13.47	17.05	17.75	18.28
1011	19.68	19.07	17.85	14.54	12.53	10.33	10.58	12.69	13.36	17.03	17.71	18.22
1012	19.67	19.05	17.75	14.44	12.41	10.17	10.5	12.61	13.35	17.07	17.62	18.06
1013	19.78	19.14	17.8	14.57	12.45	10.11	10.48	12.62	13.42	17.27	17.65	17.98
1014	19.74	19.14	17.81	14.58	12.5	10.11	10.47	12.56	13.41	17.24	17.75	18.1
1015	19.6	19.01	17.77	14.56	12.38	10.04	10.35	12.53	13.26	16.96	17.82	18.19
1016	19.62	19	17.76	14.56	12.38	9.98	10.35	12.5	13.21	16.88	18	18.28
1017	19.5	18.96	17.66	14.53	12.33	9.91	10.28	12.45	13.12	16.82	18.02	18.31
1018	19.44	18.92	17.6	14.53	12.19	9.77	10.28	12.41	13.1	16.82	17.92	18.27
1019	19.44	18.92	17.64	14.54	12.24	9.75	10.21	12.43	13.04	16.75	18.1	18.33
1020	19.3	18.91	17.58	14.54	12.19	9.67	10.14	12.45	13	16.73	18.32	18.4
1021	19.55	19.07	17.72	14.6	12.18	9.69	10.16	12.49	13.07	16.78	18.73	18.68
1022	19.72	19.2	17.83	14.67	12.28	9.74	10.2	12.49	13.13	16.86	19.02	18.86
1023	19.93	19.39	17.95	14.83	12.38	9.79	10.25	12.56	13.3	17.02	19.16	19.16
1024	20.13	19.58	18.17	14.94	12.43	9.89	10.35	12.65	13.48	17.23	19.39	19.41
1025	20.16	19.54	18.25	15.01	12.57	10.02	10.43	12.55	13.63	17.31	19.52	19.59
1026	19.68	19.1	17.99	15	12.61	10.19	10.5	12.38	13.53	17.15	19.23	19.37
1027	19.98	19.23	18.07	14.69	12.62	10.47	10.67	12.69	13.43	17.03	17.58	18.1
1028	19.85	19.16	17.98	14.59	12.56	10.4	10.65	12.7	13.36	16.99	17.55	18.11
1029	19.67	19.08	17.82	14.49	12.5	10.35	10.61	12.63	13.35	16.99	17.52	18.07
1030	19.69	19.06	17.78	14.48	12.52	10.28	10.54	12.58	13.3	17.1	17.54	17.95
1031	19.77	19.23	17.89	14.58	12.53	10.19	10.54	12.56	13.36	17.33	17.69	17.98
1032	19.81	19.21	17.91	14.58	12.45	10.17	10.43	12.53	13.36	17.26	17.66	18.01
1033	19.69	19.14	17.85	14.63	12.44	10.11	10.44	12.49	13.23	17.06	17.75	18.1
1034	19.57	19	17.69	14.56	12.41	10.03	10.36	12.46	13.11	16.78	17.85	18.25
1035	19.42	18.93	17.61	14.5	12.26	9.91	10.31	12.44	13.02	16.67	17.86	18.18
1036	19.45	18.97	17.68	14.53	12.28	9.83	10.26	12.36	13.03	16.78	17.86	18.18
1037	19.53	19.05	17.68	14.58	12.28	9.77	10.24	12.41	13.09	16.81	18.02	18.35
1038	19.48	19	17.65	14.59	12.3	9.75	10.2	12.39	13.04	16.75	18.15	18.42
1039	19.37	19	17.64	14.62	12.24	9.72	10.21	12.4	13.04	16.81	18.34	18.56
1040	19.55	19.09	17.78	14.72	12.34	9.77	10.2	12.49	13.12	16.88	18.59	18.71
1041	19.78	19.37	18.02	14.81	12.34	9.87	10.26	12.6	13.21	16.99	18.94	19.04
1042	20.12	19.59	18.19	14.98	12.46	9.95	10.35	12.69	13.42	17.19	19.26	19.27
1043	20.25	19.75	18.35	15.12	12.52	10.04	10.45	12.67	13.62	17.32	19.54	19.54
1044	19.94	19.39	18.22	15.13	12.71	10.22	10.55	12.52	13.62	17.27	19.35	19.51
1045	19.93	19.24	17.98	14.65	12.71	10.49	10.72	12.62	13.41	17.03	17.4	17.93
1046	19.86	19.2	17.98	14.59	12.56	10.42	10.61	12.58	13.33	17.03	17.42	17.95
1047	19.83	19.23	18.02	14.6	12.6	10.43	10.63	12.62	13.32	17.03	17.54	18.03
1048	19.92	19.34	18.06	14.68	12.68	10.37	10.61	12.57	13.43	17.26	17.72	18.05
1049	19.9	19.34	18.01	14.73	12.63	10.26	10.47	12.51	13.42	17.37	17.82	18.1
1050	19.84	19.31	17.93	14.69	12.58	10.18	10.4	12.46	13.4	17.22	17.78	18.13
1051	19.69	19.2	17.83	14.65	12.52	10.16	10.37	12.4	13.26	17.01	17.76	18.07
1052	19.55	19.04	17.67	14.57	12.37	10.04	10.34	12.39	13.06	16.73	17.68	18.11
1053	19.39	18.85	17.56	14.4	12.23	9.91	10.32	12.36	12.97	16.53	17.67	18.03
1054	19.49	19	17.65	14.48	12.28	9.88	10.31	12.35	13	16.68	17.8	18.14
1055	19.55	19.07	17.69	14.59	12.28	9.86	10.23	12.38	13.06	16.76	17.94	18.34
1056	19.58	19.06	17.74	14.68	12.41	9.84	10.22	12.3	13.1	16.83	18.09	18.42
1057	19.51	19.07	17.7	14.68	12.38	9.82	10.2	12.38	13.11	16.77	18.16	18.54
1058	19.44	19	17.71	14.67	12.3	9.87	10.24	12.46	13.11	16.77	18.21	18.56
1059	19.59	19.13	17.86	14.75	12.36	9.88	10.31	12.57	13.18	16.85	18.48	18.7
1060	19.9	19.4	18.17	14.92	12.47	9.98	10.42	12.64	13.33	16.97	19.02	19.06
1061	20.14	19.63	18.23	15.07	12.53	10.09	10.46	12.71	13.52	17.25	19.4	19.31
1062	20.04	19.5	18.3	15.22	12.76	10.26	10.57	12.62	13.62	17.29	19.31	19.49
1063	19.79	19.4	17.95	14.55	12.35	10.09	10.34	12.55	13.59	17.4	17.57	17.94
1064	19.99	19.43	18.04	14.64	12.47	10.22	10.38	12.55	13.55	17.29	17.6	18.06
1065	20.01	19.5	18.15	14.74	12.62	10.36	10.5	12.6	13.49	17.25	17.67	18.1
1066	19.88	19.36	18.07	14.64	12.69	10.39	10.57	12.53	13.35	17.09	17.59	18.06
1067	19.87	19.35	18.02	14.63	12.58	10.28	10.48	12.47	13.3	17.07	17.62	18.02
1068	19.72	19.25	17.9	14.57	12.57	10.2	10.43	12.43	13.23	17	17.62	17.96
1069	19.6	19.17	17.82	14.53	12.46	10.15	10.44	12.36	13.07	16.79	17.61	17.95
1070	19.53	19.07	17.64	14.44	12.37	10.05	10.41	12.36	12.96	16.66	17.52	17.91
1071	19.48	19.05	17.64	14.45	12.22	9.92	10.34	12.38	12.94	16.54	17.58	18.02
1072	19.53	19.12	17.68	14.52	12.23	9.91	10.31	12.37	13	16.63	17.72	18.13
1073	19.65	19.11	17.72	14.6	12.31	9.86	10.32	12.35	13.05	16.69	17.91	18.22
1074	19.66	19.21	17.77	14.7	12.44	9.89	10.24	12.23	13.16	16.78	18.05	18.38
1075	19.62	19.08	17.74	14.68	12.4	9.93	10.24	12.37	13.1	16.79	18.08	18.45
1076	19.58	19.13	17.8	14.74	12.33	9.89	10.37	12.48	13.13	16.81	18.36	18.63
1077	19.79	19.44	18.12	14.9	12.45	9.97	10.43	12.56	13.28	16.97	18.57	18.81
1078	19.94	19.63	18.26	15.05	12.51	10.02	10.46	12.65	13.38	17.11	18.87	18.87
1079	20.13	19.68	18.39	15.2	12.58	10.14	10.53	12.76	13.49	17.21	19.14	19.08
1080	20.01	19.43	18.33	15.29	12.8	10.26	10.59	12.62	13.55	17.22	19.01	19.29
1081	19.7	19.41	17.83	14.36	11.82	9.37	9.68	12.19	13.52	17.52	17.62	18.05
1082	19.92	19.52	18.04	14.57	12.12	9.74	10.04	12.38	13.57	17.42	17.69	18.04
1083	19.82	19.36	17.97	14.54	12.53	10.25	10.45	12.41	13.29	16.98	17.48	17.96
1084	19.78	19.25	17.98	14.59	12.62	10.35	10.52	12.45	13.2	16.85	17.49	18
1085	19.77	19.38	17.96	14.57	12.51	10.32	10.53	12.35	13.19	16.9	17.47	17.96
1086	19.71	19.3	17.99	14.59	12.54	10.26	10.47	12.39	13.06	16.88	17.57	18
1087	19.68	19.29	17.96	14.58	12.5	10.16	10.46	12.41	13.11	16.82	17.68	18.03
1088	19.67	19.3	17.81	14.5	12.43	10.09	10.36	12.33	13.01	16.73	17.73	18.05
1089	19.62	19.2	17.73	14.49	12.35	10.04	10.38	12.36	12.98	16.65	17.65	18.06
1090	19.56	19.2	17.82	14.53	12.31	9.99	10.39	12.32	13	16.62	17.66	18.07
1091	19.64	19.32	17.87	14.61	12.38	9.93	10.34	12.29	13.05	16.75	17.97	18.18
1092	19.72	19.43	18.01	14.74	12.45	9.96	10.27	12.27	13.13	16.83	18.05	18.26
1093	19.59	19.17	17.79	14.65	12.34	10	10.35	12.42	13.08	16.68	17.92	18.36
1094	19.54	19.04	17.68	14.68	12.33	9.96	10.4	12.42	13.14	16.74	18.11	18.44
1095	19.7	19.44	18.03	14.83	12.44	10.03	10.48	12.48	13.28	16.94	18.48	18.71
1096	19.82	19.62	18.28	14.98	12.51	10.11	10.5	12.63	13.36	17.05	18.58	18.76
1097	20.03	19.76	18.45	15.13	12.62	10.19	10.61	12.7	13.45	17.2	18.84	18.96
1098	19.8	19.26	18.2	15.19	12.75	10.32	10.63	12.49	13.38	17.02	18.6	18.93
1099	19.52	19.18	17.67	14.28	12.07	9.91	10.15	12.32	13.42	17.31	17.37	17.96
1100	19.83	19.38	17.92	14.53	12.55	10.47	10.54	12.44	13.22	17.16	17.51	17.96
1101	19.69	19.25	17.89	14.45	12.48	10.24	10.55	12.27	13.02	16.71	17.44	18.01
1102	19.76	19.35	18.01	14.57	12.53	10.29	10.48	12.36	13.08	16.78	17.54	18.07
1103	19.94	19.49	18.11	14.65	12.47	10.2	10.38	12.35	13.24	17.02	17.65	18.13
1104	19.84	19.44	18.1	14.64	12.51	10.19	10.39	12.32	13.2	16.93	17.62	18.14
1105	19.77	19.46	18.04	14.59	12.5	10.15	10.36	12.31	13.16	16.84	17.73	18.18
1106	19.83	19.42	18	14.63	12.51	10.09	10.27	12.28	13.2	16.82	17.85	18.16
1107	19.75	19.32	17.91	14.65	12.5	10.01	10.24	12.19	13.18	16.87	17.79	18.18
1108	19.67	19.32	17.89	14.57	12.47	10	10.27	12.14	13.12	16.81	17.81	18.15
1109	19.66	19.31	17.93	14.59	12.42	10.05	10.33	12.24	13.05	16.7	17.87	18.12
1110	19.69	19.44	18	14.66	12.46	10.04	10.35	12.26	13.07	16.79	17.97	18.13
1111	19.61	19.3	17.92	14.61	12.41	9.98	10.35	12.32	13.01	16.64	17.84	18.12
1112	19.46	19.08	17.67	14.58	12.33	9.99	10.48	12.43	13.05	16.61	17.77	18.24
1113	19.59	19.04	17.67	14.74	12.4	10.08	10.48	12.51	13.12	16.73	17.94	18.47
1114	19.68	19.17	17.84	14.84	12.51	10.13	10.51	12.59	13.22	16.87	18.21	18.57
1115	19.76	19.43	18.07	14.94	12.54	10.19	10.61	12.68	13.26	16.95	18.43	18.72
1116	19.58	19.1	17.95	14.94	12.63	10.28	10.67	12.51	13.28	16.82	18.3	18.69
1117	19.68	19.27	17.82	14.44	12.46	10.44	10.51	12.35	13.25	17.18	17.36	17.9
1118	19.84	19.48	18.01	14.56	12.58	10.41	10.52	12.29	13.04	16.97	17.47	17.99
1119	19.63	19.31	17.8	14.35	12.37	10.17	10.46	12.17	12.96	16.6	17.36	18.06
1120	19.62	19.22	17.82	14.42	12.4	10.16	10.5	12.25	13.01	16.64	17.4	18.15
1121	19.82	19.48	18.07	14.59	12.49	10.25	10.44	12.26	13.12	16.84	17.56	18.18
1122	19.89	19.62	18.16	14.64	12.38	9.95	10.21	12.1	13.29	17.04	17.78	18.22
1123	19.78	19.56	18.14	14.61	12.43	10.11	10.3	12.17	13.16	16.89	17.74	18.22
1124	19.83	19.51	18.1	14.66	12.5	10.02	10.25	12.19	13.22	16.85	17.87	18.23
1125	19.81	19.5	18.1	14.67	12.49	9.96	10.04	12.04	13.23	16.98	17.91	18.27
1126	19.82	19.44	18.07	14.67	12.45	9.89	10	11.91	13.22	16.99	17.99	18.23
1127	19.81	19.42	18.05	14.69	12.47	10.04	10.27	12.14	13.15	16.8	17.94	18.24
1128	19.81	19.5	18.14	14.68	12.49	10.06	10.32	12.17	13.13	16.79	18.03	18.21
1129	19.76	19.57	18.12	14.74	12.46	9.96	10.2	12.08	13.15	16.9	18.05	18.21
1130	19.46	19.16	17.85	14.71	12.4	10.12	10.45	12.4	12.99	16.54	17.75	18.23
1131	19.54	19.09	17.77	14.77	12.48	10.14	10.55	12.46	13.12	16.57	17.76	18.35
1132	19.62	19.09	17.74	14.83	12.62	10.14	10.44	12.51	13.18	16.68	17.86	18.48
1133	19.63	19.09	17.7	14.81	12.53	10.21	10.61	12.64	13.17	16.67	17.96	18.64
1134	19.43	18.95	17.61	14.8	12.57	10.31	10.66	12.5	13.12	16.57	18	18.62
1135	19.83	19.49	17.94	14.44	12.53	10.37	10.5	12.22	12.93	16.95	17.41	18.04
1136	19.83	19.52	17.94	14.51	12.54	10.34	10.51	12.23	12.96	16.87	17.48	18.17
1137	19.58	19.17	17.72	14.31	12.31	10.1	10.42	12.13	12.96	16.57	17.3	18.22
1138	19.62	19.19	17.74	14.37	12.33	10.09	10.44	12.22	13.04	16.6	17.42	18.33
1139	19.8	19.4	18.03	14.58	12.54	10.27	10.51	12.33	13.07	16.74	17.57	18.2
1140	19.9	19.68	18.15	14.62	12.36	10.12	10.36	12.14	13.15	16.92	17.77	18.27
1141	19.81	19.55	18.09	14.57	12.4	10.07	10.37	12.1	13.12	16.83	17.67	18.21
1142	19.8	19.52	18.11	14.59	12.43	10.03	10.26	12.11	13.1	16.82	17.74	18.2
1143	19.77	19.44	18.1	14.63	12.5	10.06	10.18	12.01	13.14	16.83	17.79	18.22
1144	19.74	19.34	18.06	14.57	12.49	10.04	10.24	12	13.17	16.86	17.91	18.16
1145	19.69	19.36	18.05	14.61	12.42	10.12	10.45	12.17	13.09	16.75	17.83	18.17
1146	19.77	19.61	18.16	14.64	12.47	10.13	10.35	12.06	13.1	16.84	18.02	18.22
1147	19.89	19.75	18.26	14.75	12.44	9.86	10.05	11.89	13.3	17.15	18.15	18.33
1148	19.6	19.32	18.04	14.76	12.48	9.89	10.23	12.17	13.14	16.69	17.85	18.24
1149	19.52	19.1	17.8	14.74	12.5	10.15	10.5	12.44	13.05	16.52	17.57	18.24
1150	19.48	19.15	17.77	14.78	12.6	10.09	10.49	12.42	13.16	16.52	17.67	18.35
1151	19.47	18.97	17.6	14.72	12.54	10.21	10.59	12.58	13.12	16.48	17.7	18.44
1152	19.3	18.79	17.46	14.68	12.49	10.29	10.72	12.47	13.03	16.41	17.67	18.46
1153	19.78	19.54	17.9	14.44	12.55	10.4	10.5	12.19	12.95	16.82	17.35	18.16
1154	19.76	19.55	17.87	14.49	12.48	10.33	10.47	12.17	12.91	16.72	17.46	18.21
1155	19.79	19.54	17.91	14.47	12.48	10.3	10.56	12.23	12.97	16.73	17.47	18.17
1156	19.84	19.52	18	14.55	12.53	10.29	10.55	12.32	12.99	16.79	17.54	18.2
1157	19.96	19.63	18.17	14.65	12.45	10.12	10.38	12.26	13.15	16.91	17.8	18.32
1158	19.98	19.67	18.21	14.64	12.32	9.95	10.23	12.16	13.18	16.91	17.8	18.28
1159	19.81	19.62	18.09	14.54	12.41	10.21	10.39	12.13	13.08	16.75	17.69	18.16
1160	19.72	19.59	18.08	14.55	12.48	10.17	10.35	12.07	13.05	16.74	17.7	18.1
1161	19.73	19.47	18.12	14.59	12.47	10.15	10.36	12.05	13.05	16.7	17.71	18.16
1162	19.66	19.29	18.07	14.56	12.36	10.18	10.46	12.13	12.99	16.63	17.73	18.07
1163	19.68	19.37	18.07	14.6	12.41	10.22	10.46	12.21	13	16.64	17.77	18.1
1164	19.84	19.66	18.21	14.73	12.47	10.06	10.32	11.98	13.16	16.85	17.98	18.32
1165	19.94	19.73	18.32	14.73	12.42	9.81	10.03	11.81	13.36	17.04	18.13	18.35
1166	19.75	19.46	18.17	14.8	12.46	9.71	10	11.93	13.29	16.71	17.88	18.32
1167	19.52	19.18	17.83	14.74	12.57	9.97	10.34	12.3	13.11	16.48	17.53	18.23
1168	19.54	19.22	17.83	14.8	12.64	10.04	10.34	12.32	13.19	16.51	17.54	18.23
1169	19.53	19.16	17.69	14.82	12.69	10.18	10.51	12.52	13.19	16.48	17.62	18.34
1170	19.19	18.75	17.38	14.52	12.5	10.32	10.76	12.49	12.93	16.26	17.42	18.18
1171	19.97	19.72	18.04	14.62	12.48	10.16	10.42	12.28	13.04	16.95	17.48	18.26
1172	19.89	19.69	17.91	14.53	12.5	10.3	10.49	12.23	12.95	16.76	17.51	18.16
1173	19.99	19.77	18.09	14.59	12.53	10.15	10.43	12.28	13.08	16.89	17.68	18.3
1174	20	19.74	18.16	14.66	12.34	9.91	10.22	12.17	13.15	17.06	17.69	18.28
1175	19.99	19.76	18.24	14.55	12.09	9.67	9.96	11.99	13.17	17.03	17.72	18.29
1176	20.01	19.76	18.26	14.63	12.09	9.54	9.85	11.98	13.19	16.99	17.81	18.37
1177	19.87	19.64	18.14	14.61	12.26	10	10.29	12.13	13.04	16.71	17.74	18.25
1178	19.8	19.65	18.12	14.59	12.42	10.16	10.44	12.12	13.02	16.68	17.68	18.24
1179	19.72	19.52	18.15	14.49	12.39	10.18	10.42	12.01	13	16.69	17.66	18.11
1180	19.75	19.5	18.12	14.6	12.43	10.17	10.37	12.09	13.05	16.66	17.79	18.15
1181	19.7	19.39	18.11	14.62	12.43	10.15	10.48	12.19	13.06	16.57	17.72	18.16
1182	19.85	19.68	18.25	14.71	12.52	10.08	10.28	11.95	13.15	16.73	17.92	18.35
1183	19.97	19.79	18.35	14.73	12.44	9.94	10.05	11.78	13.39	16.89	18.02	18.4
1184	19.9	19.63	18.27	14.86	12.39	9.77	10.01	11.8	13.43	16.76	17.91	18.38
1185	19.71	19.37	18.07	14.86	12.52	9.79	10.16	12.02	13.27	16.56	17.59	18.29
1186	19.56	19.27	17.91	14.84	12.65	10.07	10.39	12.32	13.21	16.51	17.5	18.29
1187	19.62	19.22	17.85	14.85	12.71	10.25	10.64	12.58	13.24	16.53	17.68	18.41
1188	19.39	18.93	17.5	14.69	12.57	10.45	10.85	12.57	13.11	16.44	17.58	18.29
1189	19.9	19.65	17.94	14.5	12.46	10.23	10.45	12.18	12.91	16.86	17.48	18.18
1190	19.93	19.58	17.88	14.56	12.5	10.24	10.46	12.23	12.98	16.81	17.55	18.29
1191	20.09	19.73	18.08	14.64	12.33	9.91	10.25	12.23	13.07	16.91	17.64	18.33
1192	20.12	19.89	18.31	14.66	12.06	9.35	9.72	11.89	13.24	17.09	17.83	18.4
1193	20.03	19.8	18.25	14.62	11.9	9.21	9.51	11.76	13.14	16.96	17.8	18.41
1194	20.05	19.74	18.24	14.68	11.95	9.23	9.61	11.85	13.17	16.88	17.85	18.44
1195	20.02	19.65	18.26	14.63	12.03	9.48	9.94	12.05	13.17	16.82	17.83	18.41
1196	19.89	19.66	18.25	14.63	12.27	9.93	10.3	12.15	13.12	16.78	17.79	18.29
1197	19.74	19.62	18.2	14.55	12.44	10.17	10.46	12.02	13.04	16.75	17.67	18.21
1198	19.75	19.66	18.25	14.6	12.4	10.02	10.2	11.7	13.08	16.93	17.75	18.32
1199	19.69	19.62	18.22	14.68	12.44	10.13	10.33	11.9	13.09	16.64	17.76	18.25
1200	19.71	19.59	18.2	14.67	12.52	10.18	10.47	12.02	13.07	16.54	17.8	18.2
1201	19.8	19.62	18.2	14.72	12.5	10.22	10.52	12.13	13.09	16.53	17.8	18.19
1202	19.9	19.74	18.34	14.84	12.53	10.09	10.24	11.89	13.31	16.66	17.88	18.39
1203	19.77	19.47	18.12	14.93	12.58	9.95	10.28	12.18	13.28	16.58	17.64	18.34
1204	19.56	19.16	17.74	14.79	12.61	10.3	10.76	12.53	13.12	16.51	17.47	18.28
1205	19.66	19.18	17.71	14.84	12.6	10.44	10.84	12.7	13.23	16.63	17.72	18.54
1206	19.63	19.1	17.69	14.8	12.65	10.47	10.9	12.53	13.2	16.62	17.73	18.55
1207	19.41	19.11	17.65	14.72	12.61	10.55	10.85	12.45	13.09	16.46	17.54	18.33
1208	19.79	19.56	18.17	15.15	12.86	10.61	11.02	12.89	13.35	16.75	17.95	18.71
1209	19.81	19.69	18.27	15.26	13.04	10.71	10.99	12.96	13.41	16.68	17.97	18.67
1210	19.93	19.94	18.45	15.33	13.09	10.73	11	12.94	13.57	17.04	18.39	18.55
1211	20.25	20.23	18.61	15.45	13.15	10.8	11.08	12.93	13.73	17.71	18.86	18.73
1212	20.1	20.1	18.49	15.33	13.09	10.9	11.26	13.13	13.47	17.39	18.68	18.54
1213	19.8	19.49	17.83	14.4	12.41	10.29	10.49	12.06	12.77	16.72	17.32	18.03
1214	19.71	19.44	17.7	14.39	12.37	10.28	10.51	12.1	12.75	16.52	17.33	18.07
1215	19.9	19.71	17.93	14.51	12.36	10.19	10.37	12.11	12.9	16.69	17.5	18.15
1216	19.91	19.83	18.14	14.54	12.12	9.84	9.94	11.87	13.05	16.82	17.63	18.23
1217	19.93	19.72	18.2	14.61	12.03	9.48	9.61	11.63	13.12	16.83	17.72	18.29
1218	20.04	19.72	18.22	14.68	12.04	9.43	9.68	11.8	13.11	16.85	17.81	18.41
1219	20.09	19.74	18.27	14.68	12	9.29	9.7	11.94	13.16	16.85	17.86	18.49
1220	20.03	19.81	18.35	14.68	12.06	9.39	9.79	11.99	13.17	16.82	17.88	18.48
1221	19.78	19.62	18.16	14.59	12.38	10.09	10.4	12.18	13.02	16.64	17.63	18.16
1222	19.72	19.71	18.25	14.63	12.46	10.17	10.38	12.02	13.02	16.68	17.74	18.25
1223	19.64	19.55	18.21	14.6	12.5	10.24	10.56	12.11	13.03	16.48	17.56	18.12
1224	19.73	19.57	18.22	14.7	12.51	10.27	10.65	12.25	13.03	16.39	17.51	18.17
1225	19.68	19.5	18.12	14.65	12.43	10.28	10.73	12.34	13.04	16.32	17.5	18.12
1226	19.78	19.6	18.27	14.77	12.56	10.32	10.69	12.28	13.15	16.48	17.74	18.35
1227	19.71	19.54	18.05	14.91	12.65	10.31	10.71	12.46	13.21	16.45	17.63	18.26
1228	19.58	19.16	17.71	14.74	12.57	10.38	10.88	12.59	13.09	16.5	17.4	18.36
1229	19.62	19.11	17.61	14.78	12.56	10.45	10.86	12.48	13.12	16.62	17.63	18.59
1230	19.47	19.02	17.46	14.79	12.66	10.52	10.82	12.34	13.11	16.48	17.47	18.5
1231	19.56	19.12	17.61	14.87	12.74	10.6	10.89	12.53	13.26	16.58	17.58	18.6
1232	19.91	19.36	17.83	15.03	12.82	10.66	11.12	12.84	13.38	16.8	17.93	18.86
1233	19.91	19.49	18.01	15.22	13.07	10.74	11.1	12.98	13.44	16.74	17.95	18.81
1234	19.86	19.81	18.2	15.27	13.16	10.74	11.08	12.96	13.59	16.83	18.12	18.61
1235	20.2	20.32	18.69	15.52	13.27	10.69	10.85	12.79	13.91	17.67	18.88	18.74
1236	20.16	20.28	18.65	15.48	13.29	10.94	11.29	13.09	13.64	17.55	18.86	18.67
1237	19.83	19.7	17.94	14.44	12.07	9.91	10.36	12.06	12.72	16.77	17.47	18.16
1238	19.84	19.58	17.86	14.46	12.35	10.19	10.47	12.09	12.74	16.54	17.37	18.14
1239	19.63	19.4	17.7	14.32	12.35	10.26	10.5	12.07	12.69	16.45	17.23	17.99
1240	19.66	19.49	17.79	14.43	12.33	10.21	10.33	12.04	12.82	16.52	17.33	18
1241	19.8	19.62	17.98	14.51	12.23	10.03	10.16	11.87	12.94	16.64	17.49	18.09
1242	19.93	19.84	18.16	14.53	12.01	9.65	9.87	11.75	13.01	16.77	17.65	18.34
1243	20.1	20.03	18.4	14.68	11.79	8.95	9.25	11.56	13.1	16.99	17.92	18.67
1244	20.12	20.05	18.43	14.72	11.83	8.99	9.29	11.65	13.16	16.95	17.96	18.65
1245	19.85	19.73	18.23	14.61	12.34	10.02	10.24	12.15	13.07	16.6	17.71	18.29
1246	19.85	19.86	18.39	14.71	12.49	9.97	10.3	12.1	13.14	16.65	17.74	18.4
1247	19.76	19.61	18.26	14.74	12.53	10.16	10.55	12.2	13.09	16.53	17.48	18.25
1248	19.84	19.63	18.32	14.81	12.58	10.26	10.59	12.26	13.16	16.48	17.48	18.34
1249	19.73	19.49	18.16	14.74	12.55	10.33	10.75	12.45	13.09	16.41	17.37	18.21
1250	19.61	19.62	18.22	14.76	12.57	10.35	10.83	12.45	13.1	16.35	17.66	18.27
1251	19.59	19.58	18.24	14.82	12.62	10.36	10.85	12.52	13.07	16.4	17.66	18.2
1252	19.3	19.13	17.75	14.56	12.46	10.38	10.84	12.47	12.93	16.14	17.14	18.01
1253	19.26	18.94	17.49	14.46	12.42	10.45	10.76	12.36	12.87	16.12	17.03	18.11
1254	19.23	18.87	17.44	14.55	12.56	10.53	10.81	12.32	12.96	16.12	17.08	18.05
1255	19.3	18.98	17.48	14.66	12.65	10.61	10.9	12.46	13.01	16.19	17.24	18.23
1256	19.71	19.37	17.97	14.97	12.87	10.72	11.12	12.8	13.26	16.55	17.72	18.74
1257	19.75	19.79	18.42	15.26	13.1	10.74	11.1	12.96	13.37	16.48	17.72	18.66
1258	19.83	20.17	18.52	15.44	13.18	10.75	10.92	12.94	13.61	16.7	18.02	18.57
1259	20.12	20.43	18.77	15.58	13.17	10.5	10.56	12.78	13.99	17.43	18.85	18.66
1260	20.25	20.37	18.76	15.6	13.35	10.77	10.96	12.95	13.92	17.75	18.94	18.79
1261	19.99	19.84	18.1	14.49	12	9.74	10.28	12.05	12.74	16.84	17.6	18.3
1262	19.99	19.83	18.06	14.55	12.03	9.64	10.2	12.12	12.87	16.76	17.59	18.28
1263	19.77	19.54	17.81	14.45	12.29	10.05	10.44	12.12	12.77	16.51	17.32	18.22
1264	19.66	19.37	17.63	14.43	12.36	10.21	10.51	12.07	12.68	16.38	17.18	18.21
1265	19.86	19.66	17.96	14.55	12.34	10.09	10.38	12.09	12.89	16.58	17.42	18.22
1266	20.05	20.02	18.36	14.6	11.88	9.44	9.69	11.67	13.01	16.8	17.82	18.5
1267	20.19	20.14	18.43	14.68	11.74	8.83	9.12	11.35	13.21	17.02	17.93	18.83
1268	20.19	20.1	18.53	14.72	11.75	8.75	9.1	11.48	13.13	17.07	18.01	18.9
1269	20.11	20.11	18.44	14.69	12.18	9.61	9.83	11.94	13.09	16.87	17.97	18.75
1270	19.97	20.07	18.38	14.73	12.4	9.78	10.12	12.04	13.15	16.69	17.88	18.64
1271	19.92	19.91	18.31	14.79	12.53	9.96	10.33	12.08	13.13	16.58	17.72	18.62
1272	19.89	19.88	18.36	14.9	12.59	10.06	10.47	12.27	13.22	16.55	17.66	18.52
1273	19.71	19.76	18.33	14.8	12.64	10.28	10.79	12.43	13.08	16.39	17.54	18.38
1274	19.66	19.79	18.34	14.79	12.63	10.43	10.84	12.52	13.08	16.41	17.72	18.35
1275	19.67	19.89	18.41	14.84	12.62	10.41	10.86	12.51	13.07	16.44	17.86	18.4
1276	19.46	19.55	18.21	14.71	12.58	10.42	10.91	12.51	12.98	16.2	17.5	18.04
1277	19.24	19.15	17.79	14.53	12.45	10.44	10.86	12.31	12.89	16	17.02	17.87
1278	19.1	19.1	17.57	14.46	12.44	10.57	10.83	12.28	12.81	15.88	16.91	17.87
1279	19.15	19.16	17.66	14.46	12.52	10.59	10.96	12.44	12.8	15.89	16.94	17.91
1280	19.57	19.56	18.34	15.03	12.86	10.68	11.16	12.83	13.16	16.3	17.46	18.51
1281	19.63	19.87	18.63	15.28	13.1	10.79	11.17	12.94	13.28	16.35	17.54	18.44
1282	19.7	20.03	18.55	15.35	13.19	10.84	11.13	13.01	13.5	16.46	17.84	18.42
1283	19.78	20.1	18.53	15.4	13.33	10.83	10.99	12.86	13.83	17.12	18.55	18.51
1284	20.11	20.39	18.8	15.58	13.36	10.82	10.92	12.89	14.15	17.88	18.92	18.66
1285	19.83	19.78	18	14.42	12.15	10.02	10.37	11.98	12.62	16.51	17.44	18.15
1286	19.97	19.81	17.98	14.56	12.22	9.88	10.32	12.09	12.79	16.67	17.56	18.33
1287	19.96	19.65	17.9	14.58	12.28	9.97	10.35	12.16	12.85	16.66	17.46	18.43
1288	19.91	19.63	17.83	14.55	12.32	10.07	10.44	12.19	12.86	16.58	17.4	18.39
1289	19.92	19.89	18.08	14.54	12.22	9.9	10.26	11.97	12.94	16.63	17.62	18.27
1290	20.14	20.13	18.35	14.6	11.85	9.23	9.52	11.45	13.11	16.9	17.84	18.61
1291	20.38	20.24	18.56	14.76	11.63	8.55	8.85	11.37	13.33	17.16	18.04	18.99
1292	20.34	20.18	18.56	14.74	11.68	8.54	8.89	11.31	13.13	16.98	18.09	19.05
1293	20.27	20.19	18.48	14.82	12.05	9.05	9.43	11.75	13.19	16.81	18.08	19
1294	20.19	20.11	18.42	14.84	12.39	9.6	10.03	12.19	13.24	16.69	18.08	18.99
1295	20.13	20.07	18.34	14.92	12.53	9.63	10.12	12.28	13.23	16.62	18.02	18.84
1296	20.02	20.06	18.39	14.98	12.55	9.74	10.29	12.29	13.28	16.64	18.02	18.73
1297	19.81	19.95	18.35	14.88	12.67	10.17	10.76	12.53	13.15	16.42	17.77	18.52
1298	19.66	19.95	18.36	14.85	12.68	10.35	10.91	12.54	13.06	16.25	17.62	18.31
1299	19.81	20.09	18.53	14.86	12.7	10.44	10.87	12.57	13.12	16.34	17.85	18.49
1300	19.73	19.78	18.44	14.89	12.78	10.48	10.93	12.57	13.01	16.24	17.66	18.3
1301	19.29	19.2	18.01	14.55	12.53	10.45	10.91	12.28	12.87	15.96	17.01	17.93
1302	19.2	19.42	17.87	14.5	12.44	10.6	10.89	12.23	12.9	15.89	16.91	17.91
1303	19.01	19.48	17.96	14.4	12.45	10.66	10.94	12.35	12.73	15.73	16.79	17.75
1304	19.5	19.85	18.54	15.04	12.91	10.74	11.18	12.82	13.11	16.18	17.34	18.44
1305	19.66	19.97	18.68	15.31	13.16	10.79	11.27	12.98	13.27	16.29	17.49	18.48
1306	19.67	19.84	18.57	15.35	13.23	10.92	11.26	13.08	13.33	16.33	17.55	18.55
1307	19.67	19.71	18.27	15.26	13.23	10.96	11.37	13.06	13.58	16.71	17.96	18.51
1308	19.7	19.75	18.28	15.25	13.3	11.02	11.4	13.19	13.71	17.26	18.43	18.41
1309	20.03	19.94	18.05	14.53	12.09	9.9	10.25	12.02	12.75	16.78	17.63	18.38
1310	20.07	19.94	18.08	14.6	12.09	9.71	10.1	12.03	12.87	16.75	17.73	18.45
1311	20.15	19.98	18.11	14.66	11.98	9.57	9.96	12.03	12.94	16.74	17.77	18.48
1312	20.16	20.13	18.29	14.67	11.85	9.28	9.59	11.83	13.01	16.89	17.85	18.56
1313	20.19	20.21	18.37	14.73	11.81	9.08	9.38	11.5	13.11	17.02	18.02	18.7
1314	20.35	20.21	18.46	14.7	11.75	8.86	9.06	11.31	13.11	17	18.06	18.81
1315	20.46	20.34	18.56	14.72	11.62	8.45	8.78	11.37	13.22	17.16	18.1	19.09
1316	20.43	20.21	18.55	14.77	11.62	8.47	8.81	11.28	13.15	17.05	18.12	19.2
1317	20.37	20.03	18.42	14.86	11.88	8.7	9.05	11.53	13.14	16.78	18.13	19.11
1318	20.26	19.9	18.24	14.9	12.35	9.25	9.72	12.14	13.25	16.69	18.13	19.02
1319	20.14	19.93	18.18	14.91	12.47	9.52	10.04	12.31	13.26	16.57	18.16	18.82
1320	20.06	20.07	18.33	14.97	12.53	9.73	10.24	12.33	13.26	16.6	18.18	18.79
1321	19.94	19.82	18.27	14.95	12.7	10.09	10.68	12.59	13.24	16.53	18.04	18.61
1322	19.7	19.69	18.29	14.81	12.72	10.33	10.87	12.58	13	16.3	17.64	18.35
1323	19.79	20.04	18.55	14.9	12.78	10.31	10.81	12.58	13.14	16.29	17.81	18.55
1324	19.66	19.82	18.42	14.82	12.77	10.43	10.95	12.64	13.07	16.24	17.57	18.24
1325	19.28	19.35	18.07	14.53	12.57	10.52	10.93	12.42	12.86	15.94	16.97	17.94
1326	19.19	19.33	17.86	14.5	12.51	10.62	10.85	12.26	12.96	15.96	16.93	18.05
1327	19.26	19.6	18.02	14.65	12.6	10.64	10.98	12.42	12.93	15.91	16.98	18.17
1328	19.48	19.82	18.55	15.07	12.99	10.73	11.19	12.9	13.15	16.17	17.2	18.41
1329	19.62	19.9	18.72	15.34	13.21	10.86	11.23	12.97	13.38	16.28	17.39	18.45
1330	19.63	19.59	18.47	15.36	13.28	10.93	11.34	13.08	13.32	16.22	17.43	18.48
1331	19.63	19.61	18.32	15.25	13.33	11	11.44	13.16	13.6	16.6	17.63	18.41
1332	19.66	19.74	18.25	15.14	13.3	11.12	11.5	13.18	13.77	17.23	18.3	18.45
1333	18.49	18.26	16.27	13.03	10.88	8.57	8.74	10.17	11.38	15.06	16.34	17.24
1334	18.81	18.61	16.71	13.47	10.91	8.47	8.84	10.57	11.87	15.43	16.69	17.42
1335	19.43	19.3	17.28	13.94	11.05	8.49	8.91	11.18	12.65	16.23	17.56	18.2
1336	19.35	19.37	17.47	14.05	11.25	8.79	9.17	11.29	12.76	16.62	17.59	18.29
1337	19.69	19.72	17.87	14.31	11.73	9.47	9.94	11.58	12.66	17.15	17.6	18.37
1338	19.98	19.92	18.03	14.45	12.04	9.77	10.21	11.87	12.69	16.98	17.68	18.36
1339	19.93	19.89	18.02	14.4	11.76	9.46	9.91	11.79	12.69	16.76	17.61	18.36
1340	19.97	19.96	18.12	14.48	11.68	9.33	9.61	11.73	12.78	16.58	17.61	18.45
1341	20.06	19.99	18.16	14.49	11.7	9.29	9.47	11.75	12.83	16.58	17.65	18.48
1342	19.93	19.83	18.08	14.46	11.81	9.36	9.5	11.69	12.78	16.52	17.63	18.38
1343	20	19.85	18.1	14.63	11.93	9.36	9.54	11.67	12.93	16.61	17.8	18.54
1344	20	19.76	18.12	14.65	11.91	9.24	9.37	11.55	13.01	16.57	17.77	18.56
1345	20.25	20	18.32	14.65	11.73	8.83	9.01	11.31	13.01	16.7	17.93	18.93
1346	20.52	20.3	18.55	14.68	11.56	8.42	8.74	11.3	13.18	17.1	18.22	19.22
1347	20.41	20.09	18.44	14.68	11.68	8.76	8.99	11.37	13.18	16.96	18.17	19.11
1348	20.15	19.83	18.23	14.7	12.19	9.49	9.75	11.92	13.08	16.49	17.96	18.91
1349	20.08	19.93	18.11	14.77	12.47	9.92	10.25	12.2	13.13	16.44	17.98	18.73
1350	20.14	20.09	18.37	14.91	12.53	9.89	10.2	12.23	13.2	16.55	18.13	18.95
1351	19.96	19.75	18.32	14.94	12.65	9.97	10.49	12.48	13.27	16.48	18.15	18.69
1352	19.81	19.64	18.26	14.86	12.74	10.22	10.69	12.58	13.13	16.36	17.83	18.58
1353	19.8	19.91	18.55	14.96	12.81	10.23	10.71	12.53	13.18	16.35	17.83	18.59
1354	19.63	19.77	18.56	14.85	12.8	10.47	10.98	12.63	13.13	16.25	17.44	18.29
1355	19.38	19.29	18.19	14.6	12.6	10.53	10.95	12.46	12.92	16	17.01	18.08
1356	19.34	19.16	17.79	14.65	12.54	10.65	10.83	12.23	13.1	15.98	17.01	18.25
1357	19.18	19.17	17.73	14.53	12.58	10.69	10.99	12.44	12.82	15.83	16.79	18.08
1358	19.42	19.64	18.54	15.04	13.08	10.8	11.27	12.9	13.16	16.23	17.05	18.34
1359	19.48	19.6	18.57	15.22	13.2	10.85	11.23	12.96	13.23	16.06	17.16	18.29
1360	19.46	19.47	18.38	15.3	13.34	10.93	11.38	13.06	13.26	16.09	17.36	18.41
1361	19.6	19.71	18.46	15.3	13.37	11.07	11.45	13.15	13.67	16.62	17.45	18.34
1362	19.93	20.08	18.65	15.43	13.49	11.06	11.4	13.08	14.1	17.66	18.39	18.69
1363	18.29	18.1	16.15	13.05	10.77	8.5	8.78	10.08	11.15	14.86	16.1	16.95
1364	18.51	18.36	16.53	13.32	10.73	8.36	8.77	10.35	11.49	15.06	16.25	17.16
1365	19.1	18.95	17.04	13.64	10.83	8.4	8.76	10.98	12.25	15.79	17.06	17.82
1366	19.34	19.35	17.42	13.99	11.23	8.68	9.07	11.18	12.73	16.54	17.6	18.29
1367	19.37	19.39	17.55	14.06	11.43	9.03	9.56	11.35	12.64	16.9	17.46	18.18
1368	19.72	19.71	17.86	14.23	11.49	8.99	9.54	11.6	12.56	17.06	17.62	18.41
1369	19.62	19.61	17.8	14.22	11.34	8.84	9.25	11.44	12.57	16.83	17.54	18.36
1370	19.76	19.76	17.95	14.24	11.41	8.89	9.23	11.34	12.65	16.56	17.54	18.42
1371	19.85	19.86	18.03	14.36	11.57	9.21	9.29	11.49	12.65	16.36	17.51	18.38
1372	19.89	19.75	17.98	14.44	11.96	9.7	9.72	11.74	12.64	16.33	17.53	18.35
1373	19.87	19.7	17.96	14.5	12.15	9.9	9.96	11.91	12.75	16.36	17.59	18.42
1374	19.9	19.71	18.03	14.56	12.12	9.76	9.79	11.87	12.8	16.39	17.61	18.47
1375	20.07	19.88	18.17	14.62	11.99	9.6	9.64	11.59	12.95	16.43	17.75	18.78
1376	20.38	20.23	18.45	14.59	11.79	9.23	9.25	11.33	13.03	16.77	17.94	19.09
1377	20.26	20.16	18.39	14.6	11.95	9.58	9.64	11.5	13.03	16.86	17.97	19.06
1378	20.31	20.16	18.4	14.7	12.24	10.01	10.07	11.9	13.01	16.61	17.95	18.96
1379	20.27	19.97	18.29	14.73	12.4	10.09	10.3	12.03	13.09	16.47	17.92	18.95
1380	20.3	19.96	18.44	14.89	12.46	10.01	10.22	12.08	13.18	16.49	18.09	19.07
1381	19.97	19.73	18.32	14.92	12.67	10.16	10.45	12.4	13.23	16.39	18.04	18.81
1382	19.99	19.8	18.41	15.01	12.83	10.31	10.61	12.55	13.28	16.46	18.08	18.89
1383	19.95	20.05	18.66	15.08	12.85	10.29	10.64	12.57	13.32	16.46	18.04	18.94
1384	19.58	19.56	18.42	14.89	12.86	10.44	10.92	12.7	13.08	16.12	17.46	18.38
1385	19.44	19.1	18	14.64	12.75	10.59	11.05	12.59	12.93	15.94	16.94	18.05
1386	19.45	19.06	17.78	14.64	12.61	10.61	10.96	12.37	12.99	15.96	17.02	18.16
1387	19.2	18.89	17.61	14.46	12.59	10.65	10.96	12.38	12.83	15.8	16.66	17.9
1388	19.48	19.29	18.22	14.93	12.93	10.75	11.26	12.94	13.21	16.45	17.04	18.22
1389	19.44	19.27	18.07	14.95	13.12	10.89	11.38	13.01	13.26	16.29	17.12	18.23
1390	19.41	19.24	17.96	14.95	13.17	10.96	11.44	13.07	13.27	16.1	17.15	18.23
1391	19.45	19.4	18.11	15.05	13.24	11.03	11.48	13.14	13.57	16.54	17.2	18.2
1392	20.16	20.16	18.7	15.49	13.52	11.08	11.39	13.02	14.22	17.79	18.46	18.85
1393	17.28	17.09	15.37	12.13	10.39	8.23	8.55	9.47	10.42	13.9	15.03	15.98
1394	17.9	17.73	16.1	12.86	10.49	8.24	8.66	10.15	11.11	14.58	15.67	16.57
1395	18.99	18.87	16.95	13.6	10.78	8.36	8.73	10.96	12.21	15.73	17	17.71
1396	18.89	18.92	17.05	13.69	11.11	8.91	9.29	11.12	12.3	16.11	17.02	17.79
1397	18.96	19.02	17.12	13.74	11.13	8.81	9.24	11.2	12.39	16.44	17.18	17.92
1398	19.23	19.29	17.33	13.96	11.1	8.6	9.07	11.33	12.41	16.88	17.4	18.18
1399	19.31	19.32	17.45	14.03	11.15	8.58	8.93	11.23	12.52	16.94	17.46	18.27
1400	19.41	19.42	17.61	14.06	11.23	8.71	9	11.25	12.5	16.79	17.47	18.25
1401	19.66	19.67	17.85	14.19	11.37	9.01	9.11	11.29	12.54	16.41	17.47	18.32
1402	19.72	19.68	17.91	14.26	11.62	9.49	9.38	11.42	12.51	16.13	17.39	18.3
1403	19.77	19.68	18	14.39	11.74	9.57	9.46	11.5	12.7	16.18	17.54	18.39
1404	19.82	19.75	18.08	14.44	11.78	9.5	9.46	11.59	12.72	16.17	17.56	18.48
1405	19.94	19.86	18.13	14.49	11.92	9.66	9.63	11.64	12.78	16.19	17.62	18.68
1406	20.15	20.08	18.31	14.5	12.04	9.75	9.76	11.54	12.9	16.33	17.72	18.93
1407	20.14	20.17	18.33	14.57	12.25	10.09	10.17	11.81	12.91	16.39	17.7	18.93
1408	20.27	20.09	18.33	14.7	12.33	10.05	10.12	11.91	13.02	16.42	17.82	18.98
1409	20.47	19.96	18.35	14.79	12.36	10.09	10.21	11.94	13.13	16.43	17.92	19.1
1410	20.3	19.79	18.34	14.81	12.54	10.3	10.56	12.23	13.16	16.31	17.88	19.12
1411	20.02	19.65	18.19	14.79	12.68	10.37	10.69	12.44	13.17	16.32	17.77	18.91
1412	19.88	19.64	18.3	14.81	12.74	10.44	10.86	12.56	13.14	16.3	17.8	18.82
1413	20.03	20.01	18.66	14.96	12.85	10.43	10.71	12.6	13.32	16.47	18.11	19.17
1414	19.66	19.52	18.38	14.91	12.95	10.49	10.81	12.69	13.26	16.24	17.76	18.78
1415	19.59	19.2	17.76	14.69	12.92	10.6	11.07	12.69	13	16.04	17.03	18.16
1416	19.64	19.16	17.5	14.61	12.6	10.57	11.02	12.4	12.87	15.92	16.96	18.13
1417	19.21	18.77	17.3	14.48	12.51	10.62	10.94	12.36	12.8	15.77	16.58	17.78
1418	19.42	19.01	17.68	14.71	12.75	10.68	11.24	12.92	13.49	17.13	17.36	18.15
1419	19.6	19.38	17.79	14.74	12.85	10.83	11.33	12.93	14.1	17.64	18.17	18.81
1420	19.63	19.55	18.02	14.77	12.98	10.96	11.42	13.05	13.91	17.38	17.82	18.63
1421	19.29	19.16	17.78	14.79	13.09	11.03	11.41	13.13	13.49	16.55	17.15	18.09
1422	20.37	20.29	18.65	15.44	13.5	11.16	11.53	13.08	14.25	17.84	18.51	19.08
1423	16.82	16.62	14.86	11.52	10.03	8.08	8.15	9.1	10.11	13.57	14.43	15.63
1424	17.84	17.79	16.1	12.75	10.59	8.31	8.66	10.25	11.23	14.74	15.69	16.64
1425	18.87	18.78	16.87	13.51	10.74	8.29	8.72	10.86	12.18	15.71	16.91	17.65
1426	18.71	18.75	16.99	13.5	10.96	8.72	9.17	11.04	12.08	15.94	16.72	17.53
1427	18.93	18.97	17.1	13.73	10.99	8.64	9.11	11.18	12.28	16.44	17.09	17.81
1428	18.86	18.91	16.9	13.67	10.9	8.44	8.93	11.16	12.21	16.57	17.11	17.84
1429	18.86	18.89	16.99	13.72	10.9	8.53	8.91	11.11	12.24	16.61	17.12	17.91
1430	19.13	19.17	17.24	13.86	11.07	8.63	8.94	11.19	12.38	16.68	17.26	18.07
1431	19.59	19.53	17.71	14.1	11.26	8.84	9.05	11.28	12.54	16.51	17.49	18.29
1432	19.86	19.85	17.96	14.31	11.42	9.07	9.01	11.33	12.68	16.29	17.57	18.43
1433	19.82	19.8	18.18	14.38	11.49	9.15	9.03	11.42	12.77	16.17	17.69	18.44
1434	19.89	19.84	18.23	14.52	11.57	9.1	9.12	11.52	12.82	16.23	17.71	18.61
1435	19.94	19.92	18.27	14.54	11.62	9.15	9.19	11.5	12.84	16.14	17.67	18.7
1436	20.15	20.13	18.4	14.53	11.7	9.23	9.42	11.36	12.95	16.2	17.73	18.91
1437	20.14	20.15	18.35	14.53	12.12	9.83	9.94	11.65	12.92	16.17	17.67	18.92
1438	20.24	20.02	18.33	14.69	12.38	10.01	10.16	11.99	13.04	16.2	17.7	18.88
1439	20.32	20.01	18.33	14.69	12.51	10.22	10.53	12.23	13.07	16.18	17.67	19
1440	20.15	19.83	18.18	14.62	12.55	10.28	10.86	12.43	13.02	16.12	17.42	18.94
1441	20	19.8	18.07	14.59	12.51	10.34	10.86	12.47	12.97	16.07	17.45	18.77
1442	19.9	19.71	18.28	14.71	12.67	10.38	10.96	12.54	13.11	16.16	17.71	18.84
1443	20.08	19.91	18.62	14.81	12.75	10.5	10.91	12.55	13.28	16.44	18.13	19.22
1444	19.85	19.72	18.58	14.91	12.89	10.5	10.85	12.6	13.34	16.17	18.12	19.05
1445	19.63	19.27	17.71	14.66	12.91	10.58	11.05	12.69	13.05	16	17.16	18.29
1446	19.84	19.37	17.48	14.72	12.61	10.57	10.97	12.29	12.86	16.04	16.96	18.41
1447	19.28	18.91	17.19	14.64	12.59	10.62	10.85	12.29	12.72	15.7	16.55	17.79
1448	19.42	19.13	17.65	14.74	12.7	10.76	11.13	12.92	13.84	17.48	17.96	18.62
1449	20.36	19.79	18.14	14.73	12.86	10.85	11.37	12.75	14.29	17.36	18.27	19.79
1450	20.24	20.05	18.45	14.83	13	10.98	11.5	12.92	14.22	17.56	18.41	19.32
1451	19.3	19.21	17.9	14.86	13.17	11.04	11.54	13.2	13.68	16.81	17.52	18.08
1452	20.45	20.28	18.68	15.44	13.57	11.2	11.62	13.12	14.33	17.79	18.5	19.36
1453	16.4	16.09	14.24	10.85	9.39	7.54	7.65	8.57	9.61	13.05	13.81	15.12
1454	17.71	17.68	15.92	12.5	10.44	8.22	8.52	10.12	11.12	14.64	15.47	16.52
1455	18.78	18.66	16.74	13.38	10.7	8.31	8.73	10.83	12.08	15.6	16.7	17.57
1456	18.89	18.98	17.1	13.63	10.97	8.71	9.15	11.03	12.22	16.15	16.99	17.76
1457	19	19.04	17.18	13.74	10.95	8.54	9.06	11.15	12.19	16.46	17.09	17.88
1458	19.11	19.17	17.18	13.81	10.86	8.38	8.85	11.16	12.26	16.67	17.22	17.98
1459	19.06	19.06	17.03	13.8	10.89	8.42	8.82	11.18	12.31	16.72	17.21	17.97
1460	19.3	19.27	17.27	13.96	10.93	8.46	8.84	11.22	12.48	16.86	17.4	18.18
1461	19.68	19.58	17.68	14.17	11.21	8.71	8.93	11.26	12.56	16.66	17.56	18.36
1462	19.8	19.86	17.98	14.25	11.56	9.3	9.29	11.52	12.62	16.2	17.65	18.35
1463	19.71	19.77	18.05	14.37	11.79	9.59	9.55	11.75	12.62	16.09	17.65	18.26
1464	19.74	19.73	18.13	14.46	11.81	9.44	9.55	11.73	12.76	16.11	17.65	18.41
1465	19.97	19.97	18.33	14.57	11.7	9.09	9.23	11.51	12.93	16.22	17.69	18.67
1466	20.21	20.23	18.5	14.57	11.68	8.87	9.2	11.41	13.04	16.31	17.86	18.92
1467	20.18	20.19	18.46	14.63	12.01	9.45	9.72	11.64	13	16.22	17.78	18.99
1468	20.13	19.96	18.27	14.57	12.4	10.1	10.48	12.09	12.92	16.03	17.54	18.91
1469	20.14	20.04	18.33	14.6	12.45	10.28	10.75	12.27	12.88	16.03	17.46	19.05
1470	20.16	19.99	18.25	14.63	12.54	10.32	10.82	12.32	12.85	16.01	17.31	19.02
1471	20.03	19.89	18.2	14.54	12.53	10.3	10.9	12.38	12.91	15.95	17.36	18.77
1472	19.99	19.96	18.39	14.73	12.61	10.37	10.94	12.48	13.09	16.15	17.7	18.89
1473	20.11	20.07	18.62	14.76	12.81	10.49	11.01	12.56	13.32	16.61	18.18	19.33
1474	20.05	19.99	18.59	14.9	12.85	10.51	10.95	12.66	13.39	16.33	18.29	19.13
1475	19.41	19.16	17.65	14.62	12.91	10.58	11.12	12.64	12.89	15.86	17.11	18.1
1476	19.68	19.28	17.36	14.54	12.51	10.53	10.91	12.24	12.74	15.93	16.73	18.28
1477	19.43	19.07	17.28	14.68	12.56	10.62	10.76	12.19	12.71	15.59	16.54	17.99
1478	19.36	19.01	17.5	14.71	12.74	10.81	10.95	12.79	13.58	17	17.81	18.46
1479	20.07	19.44	17.82	14.7	12.81	10.86	11.26	12.99	14.29	17.75	18.44	19.61
1480	19.79	19.49	17.95	14.74	12.94	10.93	11.5	13.13	14.16	17.76	18.43	19.02
1481	19.31	19.13	17.84	14.95	13.26	11.12	11.64	13.29	13.83	16.87	17.81	18.16
1482	20.35	20.13	18.61	15.38	13.65	11.22	11.68	13.19	14.35	17.79	18.55	19.41
1483	16.75	16.43	14.47	10.97	9.34	7.22	7.47	8.62	9.84	13.38	14.19	15.5
1484	17.2	17.03	15.33	11.84	10.15	8.06	8.38	9.62	10.62	14.1	14.85	16.01
1485	18.27	18.1	16.47	13.01	10.35	8.01	8.4	10.54	11.73	14.96	15.88	17.01
1486	18.72	18.56	16.64	13.31	10.67	8.33	8.8	10.79	12.03	15.62	16.63	17.5
1487	19.19	19.24	17.36	13.79	11.02	8.54	9.05	11.19	12.2	16.57	17.23	17.97
1488	19.39	19.41	17.57	13.99	11.02	8.44	8.94	11.3	12.18	16.55	17.39	18
1489	19.48	19.49	17.45	13.95	10.94	8.46	8.86	11.26	12.51	16.84	17.43	18.28
1490	19.19	19.19	17.14	13.8	10.82	8.43	8.82	11.29	12.43	16.73	17.24	18.09
1491	19.3	19.21	17.3	13.89	11.07	8.67	8.95	11.24	12.35	16.54	17.19	18.11
1492	19.61	19.64	17.78	14.17	11.55	9.55	9.7	11.62	12.38	16.15	17.48	18.23
1493	19.61	19.72	18	14.31	11.85	9.82	9.95	11.83	12.54	15.94	17.47	18.05
1494	19.77	19.86	18.16	14.45	11.84	9.62	9.79	11.73	12.77	16.11	17.64	18.27
1495	19.93	20.01	18.26	14.52	11.94	9.43	9.68	11.58	12.93	16.15	17.75	18.51
1496	20.05	20.04	18.31	14.63	11.97	9.28	9.59	11.57	13.04	16.21	17.6	18.65
1497	20.16	20.07	18.37	14.68	12.08	9.37	9.82	11.79	13.05	16.24	17.61	18.91
1498	20.33	20.19	18.46	14.67	12.27	9.78	10.35	12.11	13	16.22	17.79	19.21
1499	20.42	20.29	18.54	14.75	12.3	9.96	10.42	12.23	13.07	16.28	17.81	19.43
1500	20.38	20.32	18.61	14.8	12.44	10.13	10.6	12.36	13.09	16.45	17.76	19.5
1501	20.1	20.21	18.5	14.79	12.63	10.32	10.87	12.44	13.03	16.16	17.7	19.25
1502	19.97	20.14	18.39	14.71	12.68	10.39	10.97	12.5	13.03	16.03	17.77	19.12
1503	20.18	20.32	18.52	14.84	12.8	10.42	11.02	12.61	13.32	16.47	18.31	19.52
1504	20.15	20.23	18.55	14.91	12.88	10.42	11.01	12.67	13.28	16.33	18.23	19.22
1505	19.25	19.1	17.74	14.63	12.93	10.54	11.17	12.62	12.73	15.63	17.05	17.96
1506	19.25	18.74	17.14	14.21	12.51	10.57	10.91	12.16	12.58	15.63	16.3	17.92
1507	19	18.44	17.02	14.18	12.39	10.64	10.8	12.05	12.53	15.24	16.01	17.52
1508	19.17	18.77	17.27	14.42	12.55	10.77	10.85	12.38	12.87	15.76	16.76	17.81
1509	19.24	18.87	17.32	14.62	12.77	10.79	11.14	13.05	13.79	17.14	18.06	18.33
1510	19.19	18.91	17.31	14.56	12.88	10.9	11.53	13.21	13.94	17.12	18	18.17
1511	19.26	19.07	17.63	14.83	13.35	11.12	11.62	13.36	13.92	16.78	17.77	18.22
1512	20.04	19.83	18.32	15.23	13.66	11.24	11.64	13.33	14.39	17.71	18.54	19.35
1513	19.67	19.68	17.78	14.09	10.95	8.47	8.84	11.25	12.54	16.7	17.61	18.41
1514	19.29	19.25	17.3	13.8	10.79	8.43	8.8	11.27	12.36	16.55	17.21	18.15
1515	19.02	18.98	17.08	13.72	10.86	8.56	8.9	11.25	12.2	16.34	16.96	17.92
1516	19.4	19.39	17.52	13.95	11.37	9.43	9.65	11.57	12.29	16.28	17.25	18.13
1517	19.6	19.72	17.95	14.25	11.82	9.78	10.1	11.78	12.44	16.09	17.49	18.13
1518	19.73	19.84	18.06	14.42	11.95	9.82	10.18	11.85	12.67	16.08	17.62	18.2
1519	19.96	19.94	18.16	14.46	12.14	9.89	10.22	11.88	12.78	16.16	17.59	18.4
1520	20.06	20.03	18.3	14.63	12.14	9.76	10.05	11.79	12.98	16.15	17.52	18.6
1521	20.1	20.01	18.38	14.73	12.11	9.4	9.91	11.86	13.11	16.17	17.55	19.1
1522	20.28	20.17	18.56	14.75	12.1	9.38	9.98	12.07	13.17	16.31	17.85	19.46
1523	20.58	20.4	18.73	14.86	12.02	9.25	9.9	12.05	13.22	16.45	18.04	19.6
1524	20.57	20.43	18.61	14.82	12.41	9.88	10.4	12.29	13.17	16.38	17.96	19.57
1525	20.3	20.42	18.51	14.93	12.6	10.13	10.68	12.45	13.11	16.21	17.94	19.44
1526	20	20.27	18.12	14.67	12.72	10.4	10.93	12.55	12.89	15.91	17.94	19.34
1527	20.09	20.39	18.12	14.79	12.82	10.4	10.99	12.64	13.07	16.04	18.31	19.49
1528	19.39	20.01	17.85	14.81	12.88	10.44	11.08	12.64	12.88	15.6	17.82	18.38
1529	19.08	19.11	17.53	14.51	12.96	10.57	11.13	12.49	12.48	15.35	16.77	17.68
1530	18.91	18.53	17.28	14.07	12.51	10.57	10.92	12.06	12.41	15.25	16.09	17.58
1531	18.53	18.49	17.38	13.95	12.31	10.64	10.83	12.01	12.36	15.1	15.84	17.13
1532	18.83	18.8	17.67	14.36	12.6	10.65	10.97	12.19	12.55	15.37	16.15	17.55
1533	19.06	18.75	17.36	14.54	12.92	10.79	11.34	12.79	12.79	15.5	16.42	17.79
1534	19.12	18.84	17.32	14.6	13.04	10.92	11.49	13.13	13.24	15.53	16.51	17.86
1535	19.11	18.93	17.51	14.72	13.34	11.12	11.66	13.34	13.72	16.14	17.05	18.08
1536	19.8	19.47	18.11	15.11	13.7	11.26	11.66	13.39	14.35	17.38	18.3	19.26
1537	19.81	19.8	17.91	14.13	11	8.41	8.8	11.25	12.54	16.64	17.63	18.53
1538	19.7	19.75	17.74	14.01	10.88	8.45	8.82	11.28	12.53	16.6	17.55	18.45
1539	19.39	19.33	17.48	13.86	10.88	8.46	8.84	11.24	12.27	16.41	17.18	18.12
1540	19.67	19.64	17.78	14.06	11.27	9.03	9.37	11.52	12.41	16.36	17.47	18.31
1541	19.91	20.01	18.18	14.36	11.59	9.41	9.69	11.68	12.68	16.4	17.76	18.52
1542	19.78	19.97	18.15	14.38	11.8	9.67	10.01	11.82	12.67	16.34	17.66	18.46
1543	19.79	19.98	18.14	14.45	12.15	9.97	10.35	11.93	12.75	16.19	17.54	18.38
1544	19.87	20.01	18.07	14.48	12.23	9.96	10.43	12.02	12.89	16.09	17.51	18.45
1545	19.75	19.65	18.05	14.51	12.33	9.97	10.51	12.13	12.95	16.01	17.23	18.64
1546	19.82	19.74	18.22	14.62	12.35	10	10.53	12.23	13.02	16.02	17.38	18.71
1547	20.04	20.24	18.61	14.87	12.41	9.81	10.33	12.25	13.19	16.21	17.8	19.09
1548	20.07	20.22	18.52	14.85	12.54	9.88	10.45	12.43	13.14	16.21	17.81	19.28
1549	20.08	20.2	18.3	14.82	12.69	10.05	10.49	12.51	13.22	16.39	18	19.37
1550	19.96	20.19	17.98	14.56	12.73	10.4	10.89	12.58	12.96	16.07	17.91	19.32
1551	19.57	20.12	17.8	14.59	12.82	10.38	11	12.63	12.89	15.85	17.9	18.86
1552	19.3	19.19	17.31	14.53	12.98	10.46	11.08	12.58	12.56	15.38	16.75	17.75
1553	19.36	18.99	17.24	14.53	13.05	10.52	11.13	12.41	12.5	15.4	16.18	17.7
1554	18.76	19.07	17.39	14.22	12.64	10.61	10.97	12.12	12.32	15.16	16.18	17.33
1555	18.39	19.03	17.57	14.06	12.35	10.57	10.9	11.95	12.27	14.93	15.82	16.96
1556	18.71	19.51	18.23	14.75	12.87	10.65	11.01	12.15	12.39	15.22	16.12	17.31
1557	19.07	19.62	18.51	15.24	13.33	10.91	11.47	12.79	12.69	15.21	16.3	17.43
1558	19.23	19.56	18.34	15.34	13.47	11.07	11.64	13.19	13.15	15.3	16.18	17.67
1559	18.86	18.8	17.65	14.91	13.41	11.13	11.74	13.32	13.44	15.62	16.42	17.85
1560	19.16	18.92	17.47	14.84	13.54	11.29	11.76	13.5	14.17	16.64	17.34	18.66
1561	19.82	19.79	17.91	14.21	11.13	8.43	8.89	11.42	12.55	16.48	17.7	18.53
1562	19.84	19.81	17.94	14.1	10.98	8.4	8.79	11.26	12.63	16.5	17.66	18.54
1563	19.68	19.63	17.69	13.97	10.94	8.42	8.83	11.31	12.49	16.31	17.41	18.36
1564	19.95	19.87	17.95	14.19	11.47	9.14	9.57	11.54	12.62	16.38	17.7	18.49
1565	19.85	19.88	18.03	14.23	11.95	9.81	10.16	11.75	12.59	16.45	17.75	18.56
1566	19.89	20.02	18.16	14.36	12.06	9.77	10.17	11.86	12.79	16.42	17.74	18.77
1567	19.92	20.2	18.29	14.49	12.08	9.76	10.16	11.9	12.84	16.33	17.64	18.84
1568	19.94	20.22	18.34	14.56	12	9.54	9.98	11.92	13.08	16.19	17.47	18.81
1569	19.78	19.68	18	14.51	12.22	9.78	10.37	12.11	12.97	15.99	17.21	18.48
1570	19.69	19.58	18.09	14.44	12.38	9.98	10.5	12.2	12.92	15.98	17.18	18.25
1571	19.67	20.01	18.32	14.62	12.48	10.05	10.62	12.33	13.02	16.08	17.55	18.35
1572	19.52	19.99	18.18	14.55	12.61	10.15	10.75	12.47	13.12	16.1	17.64	18.75
1573	19.63	20.02	18.22	14.45	12.67	10.3	10.86	12.51	13.19	16.33	17.93	19.3
1574	20.14	20.39	18.42	14.64	12.78	10.34	10.83	12.62	13.37	16.89	18.38	19.78
1575	19.54	20.06	18.06	14.79	12.89	10.37	10.85	12.7	13.3	16.45	18.15	19.32
1576	19.19	19.11	17.39	14.34	12.93	10.48	11.06	12.71	13.03	15.82	17.24	17.89
1577	19.26	19.76	18.05	14.73	13.04	10.33	11.03	12.76	13.52	16.47	17.46	18.1
1578	19.88	20.42	18.53	14.82	12.9	10.56	11.13	12.63	13.17	16.32	17.61	18.46
1579	19.19	19.66	17.77	14.27	12.4	10.68	10.95	12.06	12.09	14.86	16.35	17.25
1580	19.06	19.79	18.12	14.84	12.87	10.68	11.17	12.34	12.41	14.9	15.84	17.18
1581	19.5	20.11	18.73	15.43	13.46	10.93	11.56	13.08	13.1	15.28	16.04	17.58
1582	19.49	19.98	18.76	15.57	13.59	11.16	11.56	13.29	13.42	15.47	16.13	17.89
1583	18.96	18.9	18.01	15.38	13.64	11.26	11.75	13.37	13.59	15.71	16.32	17.95
1584	19.47	19.05	17.75	15.42	13.8	11.36	11.6	13.52	14.31	16.88	17.31	18.94
1585	19.8	19.66	17.68	14.1	11.48	8.93	9.4	11.57	12.34	16.28	17.61	18.34
1586	19.97	19.75	17.91	14.23	11.16	8.55	8.92	11.43	12.65	16.39	17.78	18.58
1587	19.75	19.67	17.76	14.06	11.04	8.47	8.93	11.3	12.61	16.3	17.5	18.43
1588	19.62	19.52	17.65	13.95	11.55	9.28	9.76	11.54	12.43	16.28	17.33	18.26
1589	20.04	19.93	17.98	14.23	12.03	9.96	10.41	11.88	12.63	16.78	17.7	18.76
1590	19.87	19.81	17.98	14.13	12.02	9.94	10.36	11.84	12.66	16.67	17.6	18.73
1591	20	20.13	18.34	14.48	12.01	9.74	10.07	11.92	13	16.69	17.86	19.1
1592	19.96	20	18.32	14.59	11.92	9.36	9.72	11.87	13.3	16.39	17.6	18.79
1593	19.9	19.62	17.88	14.52	12.21	9.54	10.03	12.02	13.18	16.14	17.49	18.41
1594	19.68	19.62	17.85	14.47	12.39	9.82	10.34	12.27	13.07	16	17.32	18.37
1595	19.68	19.85	17.99	14.51	12.55	9.99	10.46	12.37	13.16	16.28	17.63	18.61
1596	19.52	19.84	18	14.5	12.63	10.18	10.57	12.47	13.36	16.44	17.59	18.83
1597	19.83	20.14	18.41	14.59	12.73	10.33	10.76	12.54	13.65	17.18	18.19	19.41
1598	20.61	20.67	18.78	14.87	12.83	10.42	10.75	12.43	13.88	17.67	18.31	19.76
1599	20.56	20.69	18.78	14.99	12.9	10.41	10.58	12.45	13.91	17.62	18.26	19.86
1600	20.31	20.5	18.67	15.03	12.71	10.11	10.38	12.61	13.85	17.48	18.25	19.6
1601	20.68	20.68	18.89	15.19	12.66	9.77	10.37	12.61	13.87	17.54	18.43	19.87
1602	20.68	20.64	18.75	15.06	12.97	10.51	11.03	12.64	13.35	16.87	18.17	19.37
1603	19.44	19.69	17.68	14.32	12.41	10.7	11	12.01	11.97	14.83	16.6	17.25
1604	19.09	19.96	18.03	14.92	12.92	10.67	11.23	12.54	12.39	14.84	16.09	16.98
1605	19.64	20.18	18.5	15.5	13.52	11.06	11.46	13.31	13.41	15.54	16.54	17.75
1606	19.64	19.9	18.73	15.62	13.56	11.18	11.26	13.37	13.95	16.11	16.86	18.22
1607	19.03	19.05	18.17	15.61	13.75	11.26	11.51	13.47	14.11	16.3	16.71	18.27
1608	19.11	18.79	17.67	15.48	13.81	11.38	11.6	13.53	14.33	16.75	17.26	18.56
1609	19.28	19.29	17.43	13.71	11.27	9.08	9.46	11.32	12.29	16.46	17.05	18.13
1610	19.91	19.87	17.86	14.07	11.38	8.94	9.45	11.43	12.71	16.87	17.61	18.7
1611	19.55	19.53	17.61	13.91	11.29	8.96	9.57	11.49	12.51	16.45	17.23	18.32
1612	19.33	19.21	17.41	13.77	11.62	9.61	10.13	11.59	12.27	16.07	17.04	17.94
1613	20.03	19.71	17.91	14.13	12.03	9.84	10.31	11.8	12.62	16.55	17.59	18.57
1614	20.11	19.84	18.17	14.35	12.07	9.83	10.13	11.93	12.94	16.75	17.85	18.86
1615	19.93	19.77	18.19	14.43	12.12	9.72	10.02	11.93	13.22	16.78	17.96	18.76
1616	19.79	19.56	17.96	14.46	12.2	9.87	10.18	12.04	13.31	16.65	17.69	18.3
1617	19.83	19.44	17.63	14.4	12.35	9.99	10.46	12.14	13.29	16.4	17.35	18.18
1618	19.79	19.7	17.96	14.57	12.42	9.93	10.33	12.16	13.53	16.91	17.76	18.54
1619	19.96	19.99	18.11	14.54	12.46	9.96	10.24	12.24	13.6	17.09	18.07	19.11
1620	20.29	20.33	18.37	14.61	12.6	10.27	10.63	12.44	13.43	17.06	18.07	19.4
1621	20.4	20.33	18.32	14.45	12.67	10.43	10.99	12.65	13.48	17.31	18.19	19.43
1622	20.56	20.58	18.63	14.69	12.84	10.49	11.07	12.63	13.82	17.58	18.32	19.63
1623	20.69	20.69	18.8	14.95	12.9	10.51	10.78	12.58	13.89	17.62	18.43	19.75
1624	20.95	20.7	19.01	15.18	12.34	9.84	9.99	12.56	13.88	17.45	18.29	19.86
1625	20.83	20.83	18.97	15.32	12.3	9.52	10.03	12.68	13.89	17.46	18.55	19.93
1626	19.36	19.8	17.63	14.5	12.83	10.49	11.06	12.63	13.22	16.42	17.52	18.39
1627	18.39	18.6	16.85	13.9	12.22	10.52	10.69	11.89	12	14.73	15.82	16.87
1628	18.41	19.18	17.41	14.7	12.81	10.74	11.2	12.53	12.23	14.7	15.65	16.85
1629	18.87	19.57	17.95	15.27	13.28	10.97	11.67	13.14	12.91	15.02	15.83	17.16
1630	19.04	19.28	18.01	15.39	13.48	11.13	11.77	13.41	13.69	15.81	16.67	17.85
1631	18.65	18.59	17.53	15.19	13.48	11.21	11.81	13.48	13.98	16.2	16.82	18.01
1632	19	18.72	17.36	15.22	13.79	11.41	11.87	13.56	14.26	16.56	17.23	18.26
1633	18.11	18.01	16.42	12.92	10.34	8.21	8.84	11.04	11.98	15.26	15.88	16.84
1634	19.66	19.61	17.63	13.91	11.06	8.72	9.22	11.33	12.83	16.86	17.38	18.53
1635	19.98	19.89	17.9	14.12	11.37	9	9.55	11.59	12.76	16.86	17.63	18.76
1636	19.56	19.51	17.61	13.92	11.53	9.41	9.94	11.64	12.54	16.35	17.26	18.19
1637	19.57	19.41	17.62	13.96	11.74	9.66	10.09	11.76	12.58	16.19	17.23	18.2
1638	19.95	19.64	17.98	14.38	11.92	9.51	9.78	11.89	13.13	16.61	17.81	18.49
1639	20.1	19.81	18.33	14.48	11.97	9.53	9.89	11.95	13.46	17.21	18.04	18.62
1640	19.86	19.94	18.13	14.37	12.19	9.96	10.39	12.04	13.37	17.13	17.78	18.58
1641	19.66	19.63	17.68	14.19	12.14	10.05	10.55	12.07	13.02	16.69	17.51	18.21
1642	20.2	20.29	18.27	14.54	12.39	10.17	10.69	12.33	13.42	17.18	18.11	18.95
1643	20.54	20.27	18.39	14.62	12.48	10.24	10.61	12.33	13.62	17.47	18.04	19.33
1644	20.48	20.11	18.49	14.7	12.6	10.37	10.81	12.47	13.62	17.52	17.87	19.21
1645	20.65	20.23	18.62	14.81	12.69	10.45	10.85	12.6	13.83	17.61	17.87	19.33
1646	20.75	20.35	18.73	14.98	12.59	10.43	10.59	12.54	13.88	17.61	17.86	19.4
1647	20.83	20.5	18.86	15.11	12.42	10.15	10.14	12.58	13.9	17.58	17.9	19.51
1648	20.77	20.39	18.87	15.14	12.19	9.77	9.95	12.68	13.81	17.32	17.89	19.49
1649	20.9	20.3	18.93	15.13	12.25	9.75	10.2	12.73	13.87	17.01	17.92	19.57
1650	19.42	19.56	17.76	14.56	12.83	10.67	11.17	12.71	13.16	16.37	17.37	18.35
1651	17.93	17.79	16.39	13.55	12.14	10.58	10.85	11.99	11.98	14.57	15.34	16.61
1652	18.38	18.32	16.94	14.29	12.72	10.74	11.22	12.68	12.62	14.98	15.68	17.02
1653	18.61	18.98	17.52	14.96	13.17	10.95	11.54	13.05	13.06	15.21	15.81	17.25
1654	18.45	18.96	17.57	15.01	13.21	11.04	11.57	13.11	13.2	15.41	16.17	17.41
1655	18.35	18.27	17.14	14.66	13.11	11.12	11.62	13.24	13.44	15.59	16.22	17.38
1656	18.9	18.67	17.27	15.04	13.53	11.31	11.91	13.54	14.13	16.6	17.27	18.13
1657	19.04	19.07	17.27	13.63	10.69	8.35	8.84	11.4	12.8	16.05	16.78	17.88
1658	20.19	20.12	18.06	14.14	11.14	8.63	9.03	11.5	13.26	17.3	17.86	19.08
1659	20.4	20.14	18.09	14.39	11.5	8.86	9.26	11.7	13.18	17.23	18.12	18.93
1660	20.27	20.06	18.12	14.41	11.62	8.99	9.34	11.67	13.4	17.2	18.12	18.83
1661	20.38	20.35	18.4	14.41	11.67	9.18	9.49	11.74	13.51	17.36	18.19	19.13
1662	20.23	20.15	18.23	14.38	11.67	9.39	9.75	11.76	13.46	17.29	17.95	18.94
1663	18.48	18.48	16.8	13.17	10.48	8.29	8.81	11.26	12.31	15.45	16.12	17.29
1664	20.37	20.32	18.23	14.22	11.19	8.65	8.97	11.62	13.47	17.36	17.97	19.27
1665	19.84	19.77	17.79	14.06	11.35	8.9	9.3	11.57	13.03	17.05	17.62	18.55
1666	19.89	19.81	17.84	14.05	11.37	9.03	9.46	11.65	13.16	17.07	17.58	18.56
1667	20.09	20.01	17.96	14.09	11.33	9.13	9.44	11.7	13.41	17.25	17.72	19.01
1668	19.54	19.43	17.48	13.85	11.39	9.55	9.92	11.74	13.18	16.58	17.27	18.41
1669	19.43	19.42	17.4	13.72	10.83	8.55	9	11.54	12.97	16.34	17.06	18.31
1670	20.28	20.22	18.14	14.14	11.18	8.67	9.07	11.73	13.43	17.29	17.86	19.22
1671	19.61	19.63	17.66	13.79	11.14	8.88	9.31	11.53	12.96	16.84	17.23	18.46
1672	18.54	18.57	16.73	13.23	10.96	9.03	9.5	11.44	12.41	15.68	16.31	17.53
1673	18.19	18.22	16.48	13.13	10.84	9.13	9.57	11.61	12.22	15.23	15.99	17.11
1674	18.93	18.96	17.03	13.66	11.22	9.44	9.77	11.91	12.81	15.83	16.64	17.75
1675	19.68	19.65	17.56	13.83	10.93	8.65	9.11	11.63	13.11	16.62	17.25	18.6
1676	19.77	19.78	17.64	13.91	11.06	8.7	9.16	11.72	13.19	16.76	17.42	18.75
1677	18.47	18.46	16.58	13.11	10.59	8.5	9.01	11.29	12.24	15.51	16.13	17.35
1678	17.33	17.42	15.77	12.58	10.42	8.61	9.11	11.03	11.42	14.61	15.13	16.22
1679	18.21	18.43	16.68	13.36	10.98	9.17	9.55	11.71	12.29	15.41	16.05	17.12
1680	19.34	19.39	17.41	13.79	11.33	9.55	9.88	11.93	13.13	16.21	17.07	18.29
1681	19.22	19.14	17.21	13.54	10.82	8.69	9.18	11.67	12.83	16.14	16.88	18.09
1682	18.29	18.19	16.37	12.93	10.55	8.67	9.13	11.23	12.18	15.45	16.11	17.17
1683	16.72	16.48	14.73	11.56	9.93	8.53	8.91	9.93	10.52	13.99	14.42	15.56
1684	16.92	16.81	15.02	11.89	10.08	8.52	9.02	10.19	10.76	14.26	14.67	15.74
1685	17.99	18.02	16.27	12.93	10.81	9.14	9.63	11.53	12.09	15.01	15.78	16.87
1686	20.03	19.94	18.01	14.1	11.87	9.93	10.43	12.08	13.37	16.97	17.58	18.92
1687	17.43	17.25	15.62	12.45	10.3	8.57	9.07	11.17	11.76	14.96	15.31	16.37
1688	16.05	15.79	14	10.89	9.47	8.11	8.59	9.63	10.02	13.33	13.67	14.85
1689	15.9	15.64	13.82	10.65	9.38	8.16	8.54	9.2	9.71	13.04	13.39	14.71
1690	17.67	17.51	15.64	12.22	10.2	8.58	8.98	10.68	11.48	14.59	15.28	16.48
1691	19.51	19.49	17.47	13.69	11.35	9.47	9.86	11.85	13.05	16.52	17.16	18.47
1692	20.44	20.31	18.26	14.35	12.16	10.03	10.45	12.18	13.65	17.28	17.94	19.29
