# Supplementary material for: Roles of host and environment in shift of primary anthrax host species in Kruger National Park
Source: PLoS One. 2024 Dec 6;19(12):e0314103. doi: 10.1371/journal.pone.0314103 (PMC11623471; doi:10.1371/journal.pone.0314103)
Supplement: S1 Data — (ZIP) [file pone.0314103.s001.zip › Ochai Supplementary Data/Tmin excel/2013.xlsx]

## Sheet: 2013
UPID	2013_1	2013_2	2013_3	2013_4	2013_5	2013_6	2013_7	2013_8	2013_9	2013_10	2013_11	2013_12
1	20.42	19.95	18.65	17.46	13.08	11.03	9.84	11.35	14.55	17.69	20.26	21.06
2	20.6	20.14	18.87	17.59	13.18	11.06	9.87	11.46	14.61	17.79	20.39	21.19
3	20.71	20.27	18.93	17.58	13.2	11.21	10.05	11.52	14.64	17.8	20.42	21.29
4	20.8	20.49	18.93	17.62	13.28	11.2	10	11.52	14.68	17.97	20.44	21.39
5	20.51	20.39	18.74	17.61	13.23	11.06	9.71	11.33	14.58	17.98	20.16	21.24
6	20.49	20.5	18.88	17.73	13.22	11.09	9.74	11.39	14.66	18.18	20.22	21.28
7	20.87	20.7	19.13	17.95	13.35	11.26	9.9	11.58	14.96	18.43	20.5	21.51
8	20.9	20.86	19.15	17.98	13.44	11.45	10.18	11.8	15.18	18.43	20.43	21.55
9	20.74	20.79	19.03	17.85	13.4	11.47	10.12	11.9	15.24	18.29	20.2	21.39
10	20.58	20.64	18.96	17.88	13.36	11.43	10.01	11.77	15.08	18.16	20.06	21.22
11	20.61	20.72	19.25	18.11	13.47	11.46	10.05	11.73	15.01	18.14	20.44	21.28
12	20.32	20.5	19.11	18.07	13.56	11.39	9.86	11.54	14.67	17.28	20.26	21.04
13	20.24	20.37	19.01	18.02	13.55	11.39	9.86	11.51	14.5	17.04	20	20.96
14	20.33	20.55	19.18	18.16	13.6	11.44	9.93	11.7	14.73	17.17	20.1	21.08
15	20.45	20.56	19.27	18.33	13.69	11.47	9.97	11.92	14.96	17.38	20.25	21.18
16	20.93	20.98	19.39	18.21	13.91	12	10.39	12.55	15.65	18.24	20.63	21.56
17	21.08	21.14	19.05	17.81	14.08	12.31	10.71	12.78	15.87	18.45	20.61	21.73
18	20.8	20.76	19.25	18.05	14.11	12.43	10.79	12.98	15.82	17.87	20.44	21.52
19	20.52	20.09	18.78	17.63	13.15	10.85	9.59	11.32	14.66	17.71	20.47	21.27
20	20.46	20.1	18.81	17.65	13.17	11.04	9.85	11.36	14.67	17.71	20.39	21.17
21	20.74	20.32	19.06	17.78	13.24	11.26	10.01	11.53	14.78	17.84	20.6	21.35
22	20.89	20.55	19.08	17.81	13.34	11.27	10.07	11.55	14.82	18.03	20.63	21.5
23	20.74	20.59	18.83	17.69	13.34	11.27	9.97	11.57	14.85	18.37	20.43	21.43
24	20.63	20.55	18.77	17.66	13.32	11.31	10	11.65	15.02	18.31	20.28	21.31
25	20.82	20.76	18.95	17.91	13.35	11.35	10.09	11.72	15.09	18.36	20.46	21.44
26	21.02	21	19.23	18.09	13.47	11.5	10.18	11.92	15.29	18.58	20.7	21.7
27	21.02	20.99	19.53	18.23	13.58	11.52	10.18	12.08	15.45	18.77	20.89	21.72
28	20.84	20.77	19.47	18.36	13.63	11.61	10.15	12.08	15.45	18.6	21.02	21.53
29	20.84	20.89	19.5	18.38	13.64	11.56	10.17	12.09	15.42	18.47	20.86	21.42
30	20.64	20.77	19.39	18.33	13.69	11.64	10.16	12.06	15.21	17.98	20.63	21.3
31	20.51	20.59	19.16	18.31	13.73	11.66	10.1	11.92	15.06	17.67	20.43	21.22
32	20.25	20.35	18.94	18.13	13.65	11.49	9.98	11.67	14.65	17.06	20.02	20.91
33	20.16	20.34	19.05	18.21	13.63	11.46	9.87	11.73	14.75	17.15	19.99	20.84
34	20.78	20.99	19.09	17.93	13.77	11.82	10.29	12.44	15.55	18.14	20.33	21.51
35	21.06	21.18	18.89	17.56	13.98	12.14	10.71	12.59	15.5	18.08	20.4	21.7
36	21.09	21.23	19.06	17.75	14.1	12.18	10.73	12.91	15.88	18.39	20.54	21.79
37	20.31	19.97	18.64	17.43	12.94	10.68	9.42	11.02	14.35	17.29	20.09	21.03
38	20.36	19.94	18.72	17.59	13.09	11.06	9.83	11.28	14.53	17.39	20.17	20.99
39	20.63	20.26	18.73	17.46	13.09	11.31	10.13	11.5	14.61	17.75	20.29	21.18
40	20.63	20.35	18.59	17.46	13.13	11.35	10.19	11.59	14.71	17.98	20.28	21.23
41	20.61	20.32	18.48	17.36	13.21	11.39	10.22	11.69	14.84	18.26	20.31	21.28
42	20.85	20.7	18.85	17.71	13.33	11.42	10.19	11.75	15.05	18.35	20.62	21.5
43	20.86	20.75	19.24	18.11	13.49	11.39	10.12	11.67	14.98	17.95	20.68	21.43
44	21.02	20.9	19.45	18.29	13.59	11.49	10.12	11.78	15.2	18.15	20.84	21.55
45	21.07	20.85	19.45	18.35	13.59	11.45	10.09	11.76	15.2	18.36	20.94	21.54
46	20.85	20.77	19.39	18.35	13.64	11.37	9.97	11.72	15.03	17.98	20.7	21.37
47	21.14	21.29	19.43	18.24	13.69	11.53	10.12	12.05	15.46	18.62	20.86	21.82
48	21.1	21.34	19.43	18.04	13.69	11.52	10.03	12.1	15.45	18.51	20.87	21.9
49	21.06	21.43	19.59	17.89	13.69	11.48	10.1	12.13	15.41	18.37	20.98	21.81
50	20.49	20.8	19.35	18.21	13.65	11.59	10.08	12.16	15.37	18.16	20.52	21.17
51	20.29	20.44	19.18	18.42	13.67	11.55	10.11	12.02	15.03	17.44	20.18	20.96
52	20.69	20.88	19.29	18.07	13.69	11.7	10.16	12.34	15.44	18.04	20.27	21.36
53	20.98	21.22	18.99	17.6	13.88	11.92	10.44	12.6	15.35	17.72	20.24	21.46
54	21.02	20.94	18.77	17.43	13.91	11.7	10.44	12.5	15.44	17.87	20.33	21.47
55	20.57	20.33	18.78	17.45	12.87	10.72	9.43	10.96	14.29	17.19	20.01	21.11
56	20.4	20.05	18.74	17.6	13.07	11.08	9.85	11.19	14.44	17.32	20.13	21.06
57	20.52	20.13	18.82	17.63	13.08	11.35	10.12	11.46	14.6	17.48	20.24	21.07
58	20.49	20.29	18.65	17.43	13.05	11.39	10.24	11.53	14.66	17.78	20.15	21.15
59	20.24	20.09	18.34	17.35	13.15	11.4	10.22	11.62	14.73	18.14	20.01	20.98
60	20.56	20.5	18.77	17.8	13.29	11.36	10.07	11.57	14.79	18.08	20.27	21.24
61	20.64	20.45	19.18	18.03	13.35	11.1	9.72	11.34	14.65	17.5	20.48	21.26
62	20.71	20.57	19.22	18.1	13.42	11.17	9.69	11.36	14.71	17.46	20.53	21.22
63	20.68	20.59	19.2	18.08	13.38	11.09	9.63	11.3	14.68	17.52	20.52	21.11
64	20.7	20.67	19.3	18.17	13.45	10.97	9.48	11.3	14.76	17.73	20.52	21.25
65	20.68	20.75	19.22	18.22	13.48	11.07	9.6	11.44	14.94	17.99	20.64	21.27
66	20.67	20.76	19.24	18.45	13.72	11.38	9.86	11.66	15.04	17.83	20.59	21.36
67	20.88	21.03	19.47	18.49	13.74	11.52	10.04	12.06	15.48	18.43	20.75	21.58
68	21.07	21.44	19.56	17.93	13.68	11.55	10.05	12.28	15.59	19	20.86	21.72
69	20.61	20.89	19.37	18.31	13.66	11.56	10.08	12.16	15.47	18.31	20.5	21.3
70	20.56	20.75	19.25	18.3	13.74	11.54	10.06	12.13	15.39	18.06	20.28	21.3
71	20.85	21.17	19.04	17.77	13.69	11.69	10.18	12.53	15.23	17.56	19.96	21.3
72	20.93	20.98	18.88	17.52	13.87	11.89	10.39	12.54	15.34	17.67	20.1	21.25
73	20.56	20.4	18.84	17.42	12.57	10.45	9.19	10.87	14.21	17.12	19.95	21.01
74	20.33	20.08	18.65	17.52	12.9	10.87	9.57	11.15	14.41	17.19	20.06	21
75	20.56	20.13	18.89	17.73	13.11	11.28	9.97	11.42	14.67	17.63	20.33	21.14
76	20.65	20.3	18.9	17.76	13.13	11.34	10.04	11.54	14.7	17.87	20.35	21.2
77	20.61	20.47	18.92	17.76	13.23	11.32	10.15	11.65	14.84	18.22	20.15	21.22
78	20.78	20.6	19.07	17.99	13.34	11.31	10.06	11.62	14.96	18.41	20.36	21.44
79	20.77	20.53	19.19	18.09	13.35	11.2	9.83	11.45	14.8	18.06	20.65	21.46
80	20.75	20.57	19.21	18.07	13.37	11.11	9.71	11.37	14.78	17.88	20.77	21.39
81	20.65	20.52	19.14	17.99	13.35	10.98	9.55	11.27	14.72	17.82	20.75	21.21
82	20.57	20.4	19.03	17.91	13.22	10.86	9.37	11.19	14.73	18.03	20.61	21.15
83	20.55	20.52	19.02	18.05	13.37	10.79	9.3	11.19	14.83	18.06	20.79	21.2
84	20.64	20.61	19.12	18.29	13.6	11.14	9.56	11.3	14.86	17.73	20.63	21.29
85	20.7	20.75	19.27	18.5	13.75	11.36	9.88	11.56	14.95	17.66	20.63	21.34
86	21.04	21.28	19.62	18.52	13.76	11.48	9.95	11.98	15.48	18.63	20.89	21.76
87	21.02	21.41	19.72	18.51	13.72	11.52	10	12.2	15.66	18.94	21.06	21.88
88	20.93	21.15	19.68	18.42	13.76	11.59	10.04	12.44	15.54	18.53	20.97	21.75
89	20.92	20.96	19.69	18.35	13.81	11.73	10.16	12.58	15.47	18.2	20.78	21.88
90	20.93	20.92	19.57	18.49	13.89	11.86	10.23	12.7	15.66	18.45	20.75	21.84
91	20.43	20.09	18.73	17.55	12.82	10.84	9.64	11.25	14.52	17.52	20.26	21.06
92	20.49	20.2	18.83	17.61	12.92	10.95	9.71	11.35	14.63	17.61	20.34	21.13
93	20.57	20.14	18.87	17.71	12.96	11.01	9.69	11.42	14.65	17.64	20.44	21.14
94	20.58	20.22	18.9	17.75	13.08	11.1	9.81	11.43	14.72	17.71	20.46	21.11
95	20.73	20.3	19.04	17.92	13.27	11.36	10.06	11.55	14.87	18.06	20.57	21.22
96	20.82	20.36	19.06	18.02	13.34	11.4	10.11	11.59	14.91	18.26	20.51	21.35
97	20.74	20.48	19.1	18.03	13.32	11.17	9.91	11.47	14.81	18.4	20.39	21.35
98	20.73	20.5	19.04	17.93	13.29	11.05	9.66	11.39	14.81	18.4	20.25	21.33
99	20.71	20.51	19.03	17.9	13.28	10.96	9.5	11.3	14.78	18.37	20.24	21.21
100	20.6	20.33	18.94	17.96	13.33	11	9.54	11.19	14.61	17.82	20.6	21.01
101	20.17	20.12	18.72	17.79	13.21	10.83	9.29	10.99	14.29	17	20.17	20.69
102	20.3	20.29	18.8	17.88	13.27	10.7	9.05	10.92	14.34	16.97	20.15	20.84
103	20.45	20.5	18.94	17.95	13.32	10.69	9.1	10.9	14.34	16.99	20.12	20.95
104	20.59	20.92	19.21	18.13	13.37	10.79	9.26	11.12	14.65	17.75	20.36	21.3
105	20.56	20.91	19.08	18.25	13.51	11.06	9.56	11.6	15.24	18.3	20.25	21.28
106	20.78	21.15	19.19	18.33	13.7	11.38	9.91	12.02	15.35	18.09	20.42	21.52
107	20.69	21.01	19.54	18.54	13.87	11.62	10.08	12.24	15.58	18.52	20.79	21.79
108	20.73	20.78	19.46	18.51	13.99	11.7	10.14	12.28	15.68	18.72	20.7	21.56
109	20.45	20.03	18.72	17.58	12.76	10.89	9.76	11.33	14.54	17.75	20.25	21.04
110	20.48	20.06	18.79	17.58	12.78	10.81	9.61	11.31	14.59	17.76	20.31	21.03
111	20.45	19.93	18.71	17.53	12.76	10.74	9.49	11.24	14.49	17.6	20.14	20.92
112	20.48	20.06	18.83	17.66	12.94	10.91	9.6	11.31	14.54	17.51	20.27	21.03
113	20.56	20.16	18.95	17.77	13.15	11.12	9.78	11.4	14.67	17.6	20.39	21.04
114	20.63	20.21	18.96	17.89	13.2	11.14	9.87	11.41	14.73	17.86	20.51	21.12
115	20.54	20.24	18.9	17.87	13.28	11.05	9.71	11.35	14.66	17.81	20.5	21.1
116	20.57	20.42	19.01	17.92	13.39	11.13	9.77	11.33	14.61	17.79	20.6	21.2
117	20.49	20.43	18.94	17.8	13.26	10.99	9.62	11.21	14.51	17.87	20.22	21.03
118	20.39	20.32	18.84	17.85	13.25	10.89	9.42	11.15	14.42	17.52	20.21	20.85
119	20.03	19.99	18.66	17.67	13.21	10.75	9.26	10.92	14.2	16.7	19.73	20.62
120	20.01	20.17	18.69	17.73	13.2	10.66	9.12	10.84	14.07	16.54	19.63	20.51
121	20.29	20.47	18.75	17.78	13.34	10.83	9.42	11.14	14.46	17.39	19.93	20.85
122	19.74	19.91	18.1	17.31	13.48	11.24	9.85	11.67	14.87	17.8	19.74	20.75
123	20.04	20.01	18.09	17.16	13.49	11.37	9.99	11.94	14.99	17.71	19.81	20.77
124	20.81	20.76	18.51	17.62	13.61	11.42	9.94	12.11	15.17	17.87	20.19	21.13
125	20.57	20.87	18.77	17.96	13.68	11.46	10.04	12.1	15.17	17.61	19.99	21.16
126	20.56	20.94	19.06	18.25	13.84	11.56	10.08	12.18	15.4	17.97	20.31	21.49
127	20.25	19.87	18.65	17.44	12.39	10.59	9.4	11.15	14.42	17.73	19.99	20.91
128	20.44	19.99	18.7	17.55	12.56	10.66	9.46	11.21	14.47	17.85	19.96	21.04
129	20.23	19.84	18.56	17.43	12.67	10.75	9.56	11.23	14.39	17.61	19.59	20.73
130	20.36	19.98	18.68	17.54	12.83	10.94	9.63	11.26	14.43	17.56	19.81	20.8
131	20.49	20.12	18.86	17.75	13.05	11.06	9.75	11.35	14.59	17.65	20.24	20.93
132	20.4	20.15	18.86	17.77	13.11	11.11	9.8	11.32	14.61	17.65	20.24	20.82
133	20.14	19.97	18.68	17.59	13.07	10.97	9.58	11.2	14.35	17.23	19.95	20.65
134	20.25	20.14	18.8	17.77	13.16	11.03	9.64	11.19	14.34	17.17	20.02	20.84
135	20.54	20.47	19.07	17.98	13.35	11.13	9.75	11.22	14.45	17.34	20.31	21.03
136	20.23	20.36	18.8	17.74	13.21	10.98	9.57	11.13	14.3	17.27	19.97	20.82
137	20	20	18.72	17.73	13.27	10.86	9.41	10.92	14.06	16.55	19.59	20.51
138	20.03	20.19	18.56	17.54	13.39	11.08	9.72	11.15	14.16	16.52	19.45	20.43
139	19.63	19.49	17.73	16.75	13.28	11.37	9.98	11.82	14.67	17.54	19.61	20.55
140	19.46	19.38	17.64	16.56	13.24	11.24	9.88	11.83	14.58	17.18	19.44	20.26
141	19.92	19.85	17.91	16.92	13.38	11.3	9.85	11.96	14.69	17.3	19.7	20.52
142	20.25	20.01	18.04	17.02	13.37	11.36	9.89	12.1	14.73	17.13	19.55	20.48
143	20.47	20.16	18.16	17.14	13.39	11.36	9.92	12.16	14.69	17.09	19.59	20.56
144	20.77	20.51	18.57	17.6	13.64	11.51	9.94	12.31	14.98	17.5	20.08	21.13
145	19.56	19.02	17.82	16.73	12.23	10.86	9.92	11.29	14.07	16.75	18.82	19.86
146	19.76	19.42	18.14	17.03	12.49	10.9	9.86	11.36	14.31	17.05	19.13	20.16
147	19.64	19.38	18.02	17.02	12.52	10.86	9.75	11.22	14.22	17.06	18.98	20.09
148	20.15	19.9	18.53	17.4	12.74	10.98	9.73	11.27	14.37	17.55	19.35	20.66
149	20.14	19.95	18.54	17.44	12.82	10.9	9.69	11.23	14.42	17.56	19.41	20.67
150	20.46	20.25	18.84	17.73	13.04	11.07	9.8	11.34	14.61	17.88	19.83	20.93
151	20.26	20.12	18.66	17.62	13.12	11.25	9.96	11.42	14.51	17.68	19.73	20.84
152	20.39	20.26	18.73	17.58	13.22	11.46	10.19	11.54	14.65	17.74	19.89	20.94
153	20.56	20.59	19.1	17.95	13.38	11.52	10.22	11.43	14.58	17.57	20.41	21.12
154	20.45	20.5	18.83	17.7	13.39	11.44	10.15	11.39	14.44	17.45	20.11	20.97
155	19.99	20.16	18.88	17.72	13.4	11.31	9.92	11.07	14.05	16.5	19.57	20.42
156	20	20.25	18.48	17.19	13.35	11.36	10.05	11.23	14.09	16.37	19.41	20.39
157	19.67	19.53	17.71	16.64	13.18	11.33	10.02	11.81	14.67	17.36	19.57	20.52
158	19.36	19.18	17.59	16.51	13.11	11.14	9.91	11.92	14.59	17.26	19.22	20.09
159	19.58	19.41	17.74	16.66	13.21	11.26	9.91	11.98	14.56	17.03	19.23	20.14
160	19.9	19.65	17.92	16.8	13.29	11.33	9.91	12.04	14.62	16.9	19.27	20.17
161	20.36	19.76	18.1	16.96	13.39	11.36	9.9	12.12	14.68	17.04	19.52	20.44
162	20.64	19.97	18.28	17.22	13.48	11.43	9.95	12.28	14.93	17.31	19.74	20.65
163	19.1	18.69	17.37	16.18	11.97	10.96	10.16	11.42	14.08	16.58	18.7	19.51
164	19.02	18.62	17.26	16.14	12.02	11.01	10.16	11.46	13.98	16.44	18.56	19.46
165	19.1	18.77	17.39	16.37	12.23	11.13	10.3	11.58	14.14	16.58	18.71	19.55
166	19.13	18.88	17.51	16.54	12.48	11.29	10.27	11.54	14.2	16.63	18.74	19.68
167	19.74	19.48	18.05	17.11	12.84	11.44	10.38	11.78	14.65	17.26	19.45	20.34
168	19.83	19.57	18.06	17.25	13	11.56	10.54	11.88	14.72	17.49	19.47	20.59
169	19.93	19.66	18.02	17.12	13.02	11.67	10.56	11.92	14.72	17.59	19.42	20.74
170	20.42	20.19	18.49	17.25	13.15	11.71	10.58	12.04	14.85	18.01	19.81	21.06
171	20.55	20.52	18.84	17.41	13.23	11.59	10.39	11.91	14.81	18	20.09	21.05
172	20.46	20.43	18.59	17.22	13.26	11.45	10.3	11.66	14.61	17.5	20.07	20.93
173	20.25	20.43	18.62	17.07	13.31	11.31	10.18	11.34	14.22	16.67	19.84	20.53
174	20.2	20.34	18.47	16.93	13.24	11.2	10.09	11.48	14.3	16.55	19.7	20.44
175	20.08	19.95	18	16.79	13.2	11.2	10.03	11.75	14.69	17.19	19.78	20.72
176	19.28	19.2	17.59	16.59	13.09	11.15	9.95	11.96	14.64	17.38	19.17	20.16
177	19.14	18.94	17.39	16.43	13.01	11.02	9.85	11.88	14.43	16.71	18.92	19.75
178	19.14	18.81	17.31	16.31	13	11.04	9.84	11.83	14.29	16.39	18.75	19.53
179	19.35	18.87	17.41	16.47	13.09	11.15	9.83	11.9	14.31	16.43	18.91	19.63
180	19.68	19.06	17.65	16.79	13.26	11.38	9.89	12.08	14.5	16.63	19.09	19.83
181	18.47	18.14	16.83	15.61	11.36	10.34	9.62	10.97	13.55	16.13	18.08	18.85
182	18.53	18.24	16.97	15.72	11.6	10.52	9.78	11.14	13.72	16.21	18.1	18.91
183	18.45	18.23	16.96	15.73	11.72	10.68	9.94	11.19	13.67	16.1	18.01	18.84
184	18.95	18.79	17.4	16.23	12.2	11.16	10.36	11.66	14.21	16.55	18.63	19.42
185	19.12	18.96	17.53	16.41	12.53	11.37	10.53	11.88	14.41	16.77	18.96	19.7
186	19.03	18.88	17.45	16.53	12.62	11.45	10.61	11.94	14.45	16.8	18.92	19.78
187	19.31	19.08	17.63	16.77	12.87	11.7	10.74	12.06	14.59	17.08	19.2	20.19
188	19.58	19.36	17.86	16.87	13.03	11.65	10.6	12.1	14.68	17.35	19.34	20.53
189	19.9	19.77	18.07	16.88	12.96	11.18	10.04	12	14.82	17.61	19.59	20.78
190	20.27	20.02	18.19	16.86	12.98	10.77	9.87	11.97	14.88	17.92	19.69	20.99
191	20.44	20	18.03	16.73	13	10.63	9.8	11.89	14.5	17.22	19.89	20.81
192	20.4	19.96	18	16.7	13.03	10.57	9.79	11.85	14.49	17.08	19.95	20.76
193	20.27	19.93	18.02	16.82	13.16	10.77	9.87	11.79	14.66	17.33	19.82	20.87
194	19.44	19.27	17.59	16.67	13.06	10.97	9.85	11.86	14.67	17.53	19.2	20.29
195	18.95	18.72	17.25	16.31	12.92	10.75	9.75	11.86	14.42	16.66	18.79	19.53
196	18.57	18.35	17.01	15.95	12.71	10.47	9.49	11.28	13.86	16.07	18.21	18.94
197	18.51	18.17	16.92	15.89	12.62	10.36	9.29	11.06	13.66	15.9	18.11	18.77
198	18.74	18.27	17.01	16.05	12.72	10.49	9.44	11.23	13.77	15.95	18.23	18.91
199	17.84	17.5	16.43	15.33	10.98	9.97	9.28	10.62	13.19	15.63	17.54	18.31
200	18.09	17.88	16.79	15.6	11.38	10.39	9.61	10.97	13.55	15.96	17.9	18.58
201	18.7	18.63	17.32	16.02	11.88	10.81	10.01	11.46	14.01	16.49	18.53	19.15
202	19.11	19.07	17.58	16.32	12.19	10.95	10.13	11.7	14.41	16.78	18.92	19.56
203	19.18	18.99	17.55	16.32	12.39	11.21	10.41	11.88	14.5	16.87	18.97	19.74
204	19.06	18.88	17.43	16.39	12.59	11.53	10.54	11.77	14.43	16.8	18.93	19.73
205	19.27	19.04	17.58	16.45	12.69	11.48	10.53	12	14.63	16.97	19.15	20.04
206	19.41	19.28	17.72	16.52	12.75	11.04	10.08	11.91	14.72	17.13	19.57	20.3
207	19.57	19.37	17.81	16.49	12.7	10.63	9.74	11.68	14.62	17.21	19.55	20.45
208	20.09	19.79	17.9	16.61	12.75	10.49	9.58	11.71	14.77	17.7	19.68	20.89
209	20.44	19.88	17.85	16.6	12.84	10.42	9.6	11.93	14.77	17.82	19.83	21.05
210	20.27	19.78	17.8	16.57	12.93	10.42	9.6	11.94	14.69	17.6	19.87	21.04
211	20.2	19.83	17.87	16.72	13.06	10.54	9.7	11.9	14.74	17.65	19.73	20.87
212	19.62	19.43	17.68	16.73	13.07	10.73	9.69	11.92	14.72	17.73	19.32	20.46
213	19.07	18.83	17.39	16.35	12.94	10.66	9.67	11.86	14.51	16.92	19	19.77
214	18.63	18.37	17.12	16.04	12.73	10.31	9.41	11.29	13.93	16.23	18.34	19.07
215	18.42	18.08	16.91	15.84	12.59	10.18	9.09	10.88	13.68	15.89	18.11	18.73
216	18.63	18.18	16.99	15.96	12.7	10.29	9.14	10.98	13.66	15.94	18.2	18.84
217	18.27	17.89	16.79	15.61	11.14	10.07	9.4	10.77	13.48	15.99	17.92	18.65
218	18.81	18.6	17.33	16.06	11.68	10.5	9.81	11.29	14.06	16.54	18.58	19.26
219	19.38	19.18	17.73	16.46	12.14	10.91	10.23	11.75	14.51	17.12	19.24	20.01
220	19.63	19.42	17.9	16.6	12.35	11.03	10.32	11.85	14.6	17.33	19.49	20.31
221	19.52	19.3	17.77	16.47	12.39	11.08	10.36	11.8	14.54	17.42	19.46	20.31
222	19.46	19.3	17.75	16.48	12.57	11.31	10.37	11.81	14.6	17.43	19.44	20.39
223	19.48	19.35	17.77	16.47	12.57	11	10.16	11.97	14.73	17.32	19.47	20.39
224	19.48	19.35	17.77	16.45	12.52	10.62	9.79	11.85	14.7	17.28	19.53	20.41
225	19.64	19.52	17.85	16.5	12.64	10.52	9.68	11.7	14.62	17.28	19.57	20.44
226	19.78	19.68	17.88	16.58	12.71	10.5	9.61	11.71	14.61	17.46	19.5	20.65
227	20.29	20.05	17.97	16.68	12.85	10.44	9.61	11.82	14.81	17.83	19.8	20.99
228	20.37	20.03	17.92	16.62	12.88	10.38	9.52	11.87	14.74	17.72	20	21.03
229	20.37	20.2	18.01	16.72	12.97	10.43	9.59	11.88	14.5	17.29	19.92	21
230	19.97	20.05	17.9	16.72	12.99	10.47	9.54	11.84	14.55	17.48	19.63	20.74
231	19.49	19.42	17.62	16.5	12.91	10.45	9.55	11.87	14.68	17.48	19.31	20.26
232	19.17	18.89	17.42	16.31	12.88	10.38	9.55	11.67	14.43	16.8	18.92	19.7
233	18.91	18.58	17.22	16.16	12.74	10.31	9.43	11.42	14.06	16.37	18.56	19.27
234	18.88	18.45	17.21	16.09	12.74	10.3	9.28	11.15	13.83	16.23	18.38	19.08
235	19.51	19.13	17.67	16.4	11.84	10.41	9.83	11.47	14.45	17.12	19.27	19.92
236	19.61	19.25	17.77	16.43	12.01	10.61	9.99	11.65	14.43	17.21	19.43	20.25
237	20.13	19.69	18.1	16.77	12.33	10.91	10.27	11.67	14.43	17.57	19.7	20.8
238	20.34	20.02	18.32	16.92	12.47	11.05	10.35	11.54	14.33	17.68	19.93	20.93
239	20.13	19.76	18.14	16.73	12.46	10.87	10.17	11.7	14.39	17.59	19.96	20.84
240	19.68	19.48	17.89	16.47	12.42	10.68	9.91	11.89	14.51	17.65	19.65	20.76
241	19.63	19.5	17.81	16.44	12.52	10.55	9.86	11.87	14.65	17.45	19.48	20.58
242	19.73	19.64	17.93	16.56	12.57	10.47	9.67	11.87	14.73	17.56	19.6	20.67
243	19.84	19.8	18.03	16.57	12.67	10.48	9.72	11.89	14.77	17.54	19.63	20.62
244	19.75	19.77	18.01	16.62	12.77	10.49	9.65	11.8	14.7	17.31	19.53	20.57
245	20.02	20.12	18.15	16.77	12.87	10.4	9.59	11.79	14.76	17.46	19.64	20.86
246	20.48	20.29	18.29	16.76	12.93	10.35	9.52	11.82	14.77	17.77	20.03	21.08
247	20.52	20.46	18.42	16.78	12.95	10.34	9.53	11.78	14.17	16.84	19.89	20.92
248	20.39	20.4	18.28	16.69	12.89	10.29	9.47	11.66	14.08	16.73	19.84	20.88
249	20.18	20.35	17.99	16.59	12.9	10.25	9.43	11.77	14.38	17.38	19.84	20.72
250	20	19.89	17.87	16.62	12.95	10.46	9.43	11.75	14.61	17.65	19.59	20.44
251	19.45	19.16	17.57	16.47	12.91	10.57	9.44	11.79	14.54	17.11	19.16	19.94
252	18.94	18.48	17.16	16.14	12.79	10.28	9.41	11.43	14.02	16.34	18.52	19.2
253	19.5	19.15	17.77	16.47	11.93	10.43	9.79	11.45	14.38	17.12	19.37	20.07
254	19.83	19.3	17.84	16.51	12.17	10.59	9.96	11.68	14.39	17.33	19.5	20.56
255	20.36	19.97	18.3	16.77	12.44	10.87	10.2	11.65	14.45	17.63	19.89	20.99
256	20.55	20.2	18.62	16.97	12.59	10.98	10.16	11.61	14.47	17.73	20.09	20.99
257	20.43	20.07	18.43	16.79	12.5	10.68	9.92	11.75	14.48	17.77	20.05	21.01
258	19.99	19.74	18.1	16.59	12.5	10.53	9.74	11.82	14.65	17.78	19.85	20.91
259	20	19.78	18.09	16.59	12.6	10.51	9.74	11.89	14.72	17.68	19.85	20.87
260	19.95	19.88	18.09	16.62	12.62	10.43	9.68	11.88	14.75	17.65	19.82	20.91
261	19.77	19.81	18.06	16.6	12.67	10.38	9.59	11.79	14.78	17.49	19.71	20.71
262	19.76	19.86	18.05	16.65	12.76	10.32	9.56	11.71	14.64	17.25	19.59	20.59
263	19.93	20.01	18.11	16.72	12.89	10.31	9.54	11.76	14.68	17.26	19.59	20.69
264	20.34	20.33	18.37	16.81	12.92	10.26	9.47	11.8	14.79	17.73	19.78	20.94
265	20.52	20.4	18.66	16.85	12.9	10.23	9.4	11.65	14.25	17.06	19.91	20.87
266	20.52	20.42	18.53	16.78	12.83	10.2	9.38	11.5	14.01	16.64	19.8	20.79
267	20.4	20.4	18.24	16.72	12.9	10.15	9.38	11.7	14.08	16.97	19.94	20.96
268	20.45	20.39	18.28	16.75	12.93	10.43	9.36	11.28	14.2	17.34	19.98	20.93
269	19.97	19.82	17.95	16.65	13.02	10.81	9.46	11.34	14.49	17.52	19.45	20.48
270	19.19	18.74	17.37	16.29	12.79	10.27	9.36	11.66	14.25	16.55	18.72	19.57
271	19.76	19.27	17.91	16.56	12.16	10.5	9.84	11.55	14.36	17.23	19.45	20.42
272	20.12	19.57	18.06	16.61	12.32	10.75	10.08	11.54	14.34	17.44	19.72	20.74
273	20.5	20.02	18.45	16.83	12.63	11.1	10.25	11.36	14.28	17.56	19.95	20.92
274	20.5	20.04	18.52	16.91	12.59	11.04	10.21	11.43	14.28	17.6	19.94	20.93
275	20.4	19.85	18.29	16.8	12.55	10.62	9.9	11.68	14.46	17.69	20.03	21.01
276	20.1	19.58	18.06	16.67	12.58	10.53	9.77	11.74	14.6	17.52	19.85	20.9
277	20.23	19.88	18.15	16.73	12.64	10.5	9.75	11.81	14.63	17.69	20	21.03
278	20.31	20.16	18.31	16.79	12.71	10.41	9.64	11.81	14.72	17.78	20.04	21.08
279	20.03	20.02	18.26	16.72	12.75	10.32	9.61	11.76	14.76	17.65	19.82	20.88
280	20.1	20.07	18.23	16.72	12.81	10.31	9.5	11.73	14.74	17.56	19.75	20.84
281	20.05	19.96	18.13	16.72	12.84	10.22	9.46	11.69	14.7	17.49	19.72	20.66
282	20.29	20.19	18.26	16.78	12.94	10.18	9.42	11.77	14.78	17.72	19.92	20.78
283	20.55	20.41	18.59	16.82	12.87	10.12	9.32	11.66	14.44	17.38	20.05	20.98
284	20.56	20.39	18.58	16.74	12.82	10.04	9.28	11.59	14.13	16.82	19.91	20.88
285	20.54	20.44	18.41	16.75	12.85	10.03	9.27	11.68	14.24	17.12	20	20.97
286	20.54	20.44	18.5	16.77	12.79	10.21	9.15	11.26	14.25	17.45	20.07	21.06
287	20.34	20.23	18.3	16.72	12.95	10.76	9.41	10.98	14.39	17.66	19.68	20.87
288	19.7	19.35	17.73	16.54	12.83	10.62	9.24	11.58	14.52	17.12	19.23	20.23
289	19.86	19.27	17.9	16.55	12.26	10.59	9.9	11.51	14.19	17.19	19.52	20.63
290	20.02	19.54	18.03	16.55	12.37	10.64	9.94	11.49	14.22	17.29	19.71	20.72
291	20.35	19.93	18.38	16.67	12.49	10.8	10.05	11.46	14.22	17.43	19.9	20.86
292	20.42	19.89	18.4	16.74	12.61	10.75	10.03	11.48	14.24	17.49	19.92	20.95
293	20.14	19.54	18.08	16.64	12.52	10.54	9.87	11.59	14.37	17.38	19.81	20.84
294	20.02	19.45	18	16.57	12.57	10.41	9.77	11.66	14.51	17.3	19.77	20.84
295	20.11	19.77	18.09	16.62	12.6	10.37	9.72	11.6	14.48	17.44	19.83	20.9
296	20.3	20.08	18.28	16.79	12.72	10.36	9.61	11.63	14.55	17.56	19.91	20.97
297	20.03	20.01	18.2	16.76	12.69	10.32	9.53	11.71	14.63	17.49	19.72	20.91
298	20.01	19.82	18.22	16.64	12.77	10.24	9.44	11.7	14.69	17.5	19.72	20.65
299	20.13	19.86	18.23	16.77	12.77	10.14	9.43	11.74	14.74	17.6	19.79	20.65
300	20.3	20.23	18.34	16.83	12.87	10.04	9.34	11.75	14.8	17.81	20.06	20.89
301	20.61	20.44	18.5	16.84	12.79	9.99	9.28	11.66	14.6	17.71	20.12	21.11
302	20.63	20.35	18.64	16.82	12.69	9.9	9.14	11.5	14.28	17.1	19.88	20.88
303	20.67	20.3	18.67	16.77	12.67	9.85	9.1	11.62	14.28	17.18	19.91	20.76
304	20.67	20.38	18.63	16.81	12.64	9.83	8.9	11.31	14.34	17.57	20.1	21.05
305	20.51	20.39	18.48	16.77	12.78	10.44	9.14	10.8	14.26	17.67	19.91	21.02
306	20.16	19.88	18.09	16.64	12.97	10.84	9.4	11.03	14.37	17.56	19.56	20.75
307	19.8	19.31	17.92	16.49	12.34	10.55	9.86	11.4	14.15	17.06	19.31	20.42
308	19.94	19.45	18.05	16.55	12.41	10.46	9.78	11.44	14.27	17.16	19.58	20.54
309	20.24	19.74	18.2	16.56	12.46	10.46	9.76	11.47	14.34	17.29	19.9	20.74
310	20.27	19.8	18.29	16.64	12.54	10.43	9.76	11.55	14.36	17.4	19.93	20.84
311	19.98	19.51	18.04	16.61	12.56	10.33	9.66	11.55	14.54	17.29	19.79	20.69
312	19.96	19.55	17.99	16.63	12.56	10.27	9.57	11.51	14.58	17.31	19.79	20.69
313	20.08	19.69	18.03	16.63	12.68	10.27	9.57	11.59	14.63	17.36	19.81	20.86
314	20.25	19.97	18.21	16.69	12.69	10.23	9.51	11.63	14.57	17.44	19.79	20.94
315	20.22	19.97	18.23	16.68	12.66	10.17	9.52	11.62	14.62	17.43	19.74	20.89
316	20.09	19.78	18.15	16.67	12.71	10.17	9.33	11.61	14.59	17.35	19.58	20.68
317	20.11	19.93	18.16	16.75	12.7	10.19	9.24	11.59	14.64	17.41	19.66	20.65
318	20.22	20.11	18.27	16.81	12.73	9.97	9.12	11.65	14.72	17.58	19.84	20.78
319	20.41	20.42	18.34	16.82	12.83	9.86	9.2	11.74	14.74	17.8	20.2	21.06
320	20.7	20.4	18.6	16.84	12.8	9.85	9.13	11.66	14.53	17.67	20.08	21.04
321	20.72	20.23	18.73	16.83	12.61	9.69	8.91	11.45	14.19	17.16	19.79	20.86
322	20.7	20.24	18.62	16.82	12.55	9.66	8.68	11.05	14.05	17.27	19.96	20.88
323	20.63	20.28	18.54	16.73	12.75	10.18	9.03	10.67	14.01	17.33	19.99	20.92
324	20.42	20.18	18.36	16.74	13.08	10.8	9.37	10.74	14.07	17.23	19.78	20.88
325	19.9	19.41	18.03	16.51	12.44	10.52	9.83	11.33	14.13	16.98	19.31	20.44
326	20.16	19.69	18.22	16.57	12.5	10.5	9.79	11.38	14.19	17.15	19.66	20.67
327	20.41	19.96	18.41	16.62	12.61	10.47	9.76	11.38	14.22	17.32	19.81	20.79
328	20.29	19.8	18.25	16.63	12.54	10.4	9.67	11.44	14.32	17.27	19.82	20.68
329	19.91	19.42	17.98	16.61	12.58	10.28	9.53	11.44	14.53	17.15	19.63	20.57
330	20.03	19.57	18.03	16.63	12.57	10.28	9.5	11.48	14.5	17.21	19.77	20.69
331	20.26	19.88	18.13	16.66	12.68	10.23	9.5	11.54	14.57	17.33	19.83	20.83
332	20.5	20.11	18.32	16.69	12.69	10.13	9.47	11.57	14.58	17.44	19.82	20.94
333	20.57	20.1	18.31	16.71	12.72	10.1	9.42	11.57	14.63	17.5	19.84	20.94
334	20.42	20.02	18.2	16.72	12.68	10.01	9.31	11.6	14.61	17.45	19.74	20.82
335	20.24	20.07	18.16	16.75	12.65	10.04	9.13	11.54	14.58	17.35	19.68	20.7
336	20.26	20.16	18.25	16.75	12.66	9.87	9.04	11.6	14.62	17.35	19.74	20.74
337	20.35	20.29	18.34	16.75	12.69	9.71	9.03	11.65	14.65	17.59	20.03	20.9
338	20.63	20.49	18.55	16.81	12.77	9.75	9.07	11.66	14.64	17.8	20.25	21.14
339	20.78	20.41	18.66	16.85	12.72	9.75	9.06	11.67	14.6	17.8	20.17	21.15
340	20.79	20.28	18.67	16.75	12.58	9.55	8.66	11.08	14.08	17.19	19.96	20.87
341	20.73	20.11	18.62	17.04	12.88	10.19	9.02	10.71	13.81	16.69	19.77	20.8
342	20.55	20.19	18.53	17.13	13.3	10.77	9.42	10.72	13.81	16.77	19.68	20.75
343	20.17	19.87	18.11	16.62	12.88	10.51	9.09	10.95	14.23	17.42	19.76	20.85
344	19.83	19.34	17.84	16.56	12.57	10.02	8.74	11.65	14.47	17.31	19.49	20.56
345	19.69	19.09	17.7	16.58	12.69	9.98	8.84	11.82	14.53	17	19.29	20.35
346	19.43	18.73	17.57	16.45	12.73	10.01	9.09	11.81	14.23	16.57	18.86	19.8
347	19.41	18.66	17.45	16.41	12.87	10.15	9.35	11.65	13.96	16.41	18.62	19.58
348	19.61	18.83	17.64	16.56	13.02	10.2	9.45	11.69	14.06	16.52	18.77	19.77
349	19.86	19.32	17.96	16.52	12.42	10.32	9.63	11.26	14.06	16.89	19.23	20.28
350	20.07	19.58	18.17	16.46	12.57	10.38	9.74	11.22	14.08	17.03	19.5	20.53
351	20.16	19.75	18.37	16.46	12.59	10.51	9.77	11.2	14.05	17.13	19.64	20.6
352	19.98	19.59	18.17	16.5	12.59	10.33	9.63	11.32	14.22	16.95	19.46	20.43
353	19.66	19.37	17.91	16.56	12.53	10.23	9.52	11.34	14.37	17.02	19.32	20.2
354	19.78	19.45	17.96	16.55	12.58	10.18	9.5	11.37	14.41	17.01	19.35	20.22
355	20.03	19.67	18.05	16.54	12.67	10.18	9.48	11.43	14.45	17.09	19.5	20.47
356	20.46	20.08	18.4	16.59	12.64	10.11	9.4	11.47	14.49	17.22	19.75	20.8
357	20.64	20.19	18.55	16.67	12.66	10	9.28	11.51	14.56	17.33	19.85	20.91
358	20.6	20.19	18.43	16.71	12.66	9.93	9.27	11.54	14.61	17.39	19.75	20.95
359	20.51	20.29	18.38	16.72	12.66	9.79	9.17	11.56	14.59	17.48	19.83	20.96
360	20.57	20.37	18.45	16.74	12.64	9.69	9.11	11.56	14.62	17.45	19.9	20.96
361	20.45	20.28	18.47	16.73	12.6	9.66	8.99	11.56	14.6	17.53	19.93	20.91
362	20.52	20.35	18.44	16.71	12.67	9.62	9.04	11.58	14.57	17.55	20.14	21.01
363	20.55	20.36	18.48	16.73	12.67	9.62	8.99	11.61	14.64	17.68	20.17	21.04
364	20.81	20.33	18.63	16.79	12.54	9.42	8.61	11.13	14.25	17.42	20.09	21.04
365	20.78	20.12	18.7	17.08	12.69	9.78	8.75	10.6	13.82	16.73	19.77	20.91
366	20.69	20.13	18.71	17.52	13.33	10.67	9.34	10.85	13.84	16.66	19.78	20.85
367	20.55	20.15	18.45	17.09	13.18	10.61	9.23	10.71	13.92	17.03	19.7	20.84
368	20.14	19.89	18.13	16.6	12.58	10.06	8.68	11.44	14.45	17.46	19.75	20.78
369	19.92	19.46	17.87	16.62	12.59	9.77	8.66	11.7	14.51	17.34	19.5	20.57
370	19.81	19.27	17.84	16.61	12.61	10.04	8.8	11.88	14.53	17.07	19.39	20.42
371	19.64	18.9	17.59	16.49	12.74	10.09	9	11.86	14.3	16.68	19.07	19.96
372	19.44	18.66	17.57	16.46	12.88	10.08	9.29	11.73	14.04	16.45	18.62	19.57
373	19.82	19.25	17.98	16.48	12.53	10.26	9.56	11.1	14.11	16.81	19.22	20.27
374	20.05	19.45	18.13	16.5	12.57	10.23	9.55	11.16	14.06	16.9	19.39	20.38
375	20.23	19.74	18.38	16.48	12.64	10.38	9.68	11.14	14.05	17.17	19.6	20.58
376	19.92	19.47	18.14	16.44	12.61	10.26	9.58	11.18	14.13	16.96	19.34	20.34
377	19.56	19.25	17.9	16.58	12.6	10.16	9.46	11.26	14.29	16.9	19.22	20.09
378	19.58	19.25	17.94	16.59	12.6	10.13	9.39	11.23	14.26	16.96	19.32	20.01
379	19.75	19.38	17.98	16.61	12.69	10.07	9.43	11.29	14.32	16.95	19.37	20.2
380	20.14	19.72	18.13	16.55	12.63	10.03	9.35	11.37	14.37	17.08	19.43	20.49
381	20.36	20.1	18.38	16.59	12.6	9.94	9.26	11.44	14.47	17.14	19.6	20.72
382	20.41	20.07	18.36	16.61	12.6	9.82	9.18	11.43	14.52	17.23	19.53	20.83
383	20.31	20.19	18.38	16.65	12.57	9.75	9.1	11.49	14.51	17.28	19.62	20.85
384	20.33	20.19	18.33	16.6	12.52	9.65	8.93	11.47	14.49	17.33	19.68	20.85
385	20.36	20.25	18.42	16.69	12.49	9.5	8.84	11.55	14.5	17.44	19.94	20.94
386	20.66	20.29	18.58	16.7	12.46	9.37	8.83	11.57	14.57	17.6	20.17	21.06
387	20.69	20.3	18.6	16.69	12.55	9.4	8.83	11.6	14.58	17.69	20.1	21.13
388	20.78	20.24	18.6	16.73	12.47	9.34	8.65	11.45	14.37	17.54	19.99	21.17
389	20.88	20.18	18.63	16.76	12.34	9.26	8.25	10.62	13.87	16.93	19.85	20.93
390	20.8	20.15	18.73	17.2	12.93	10	8.89	10.6	13.8	16.75	19.77	20.86
391	20.71	20.13	18.68	17.37	13.31	10.55	9.25	10.61	13.82	16.82	19.73	20.81
392	20.42	20.11	18.36	16.78	12.9	10.16	8.85	11.12	14.23	17.33	19.79	20.9
393	20.12	19.84	18.07	16.69	12.56	9.67	8.61	11.68	14.43	17.44	19.69	20.75
394	19.82	19.33	17.82	16.62	12.72	9.77	8.81	11.81	14.53	17.08	19.43	20.39
395	19.81	19.15	17.83	16.67	12.77	9.86	8.89	11.94	14.47	16.83	19.29	20.17
396	19.62	18.86	17.66	16.55	12.77	10.06	8.99	11.93	14.26	16.6	19.04	19.83
397	20.04	19.44	18.12	16.45	12.66	10.25	9.59	11.02	13.94	16.77	19.34	20.47
398	19.95	19.31	18.07	16.4	12.62	10.2	9.52	11.11	14.01	16.79	19.33	20.45
399	19.89	19.37	18.09	16.46	12.65	10.16	9.45	11.15	14.07	16.82	19.35	20.37
400	19.79	19.31	18.11	16.51	12.6	10.18	9.46	11.2	14.17	16.81	19.22	20.22
401	19.71	19.29	18.03	16.55	12.65	10.1	9.4	11.2	14.29	16.9	19.25	20.11
402	19.62	19.27	17.94	16.55	12.66	10.04	9.41	11.23	14.31	16.88	19.2	20.02
403	19.72	19.39	18.01	16.51	12.62	10.01	9.38	11.28	14.36	16.98	19.3	20.16
404	19.84	19.52	18.02	16.5	12.63	9.91	9.3	11.32	14.34	16.98	19.32	20.24
405	20.06	19.84	18.23	16.58	12.62	9.84	9.23	11.39	14.47	17.07	19.48	20.54
406	20.31	20.01	18.31	16.57	12.65	9.78	9.15	11.41	14.42	17.15	19.56	20.71
407	20.41	20.17	18.37	16.59	12.54	9.7	9.07	11.39	14.46	17.23	19.7	20.81
408	20.42	20.15	18.4	16.6	12.48	9.8	8.79	11.34	14.39	17.32	19.83	20.87
409	20.48	20.22	18.42	16.67	12.43	9.6	8.67	11.4	14.47	17.42	19.97	20.96
410	20.63	20.2	18.53	16.67	12.44	9.37	8.69	11.52	14.52	17.52	20.08	21.01
411	20.71	20.17	18.63	16.67	12.42	9.25	8.7	11.5	14.49	17.65	20.05	21.07
412	20.66	20.12	18.57	16.66	12.33	9.28	8.47	11.42	14.39	17.53	19.85	21.04
413	20.69	20.2	18.57	16.67	12.32	9.19	8.42	11.3	14.3	17.53	19.93	21.09
414	20.77	20.22	18.61	16.77	12.43	9.35	8.44	10.91	14.16	17.38	20	21.02
415	20.86	20.16	18.65	17.2	12.97	10.01	8.7	10.51	13.86	16.93	19.79	20.86
416	20.6	20.18	18.62	17.21	13.28	10.49	9.08	10.63	13.92	17.07	19.73	20.85
417	20.2	20.02	18.25	16.72	12.82	10.06	8.76	11.27	14.18	17.3	19.8	20.85
418	19.86	19.43	17.96	16.66	12.71	9.69	8.82	11.85	14.48	17.19	19.57	20.43
419	19.82	19.22	17.85	16.69	12.85	9.89	9.05	11.91	14.49	17	19.48	20.16
420	19.73	19.04	17.85	16.67	12.8	9.89	8.96	11.88	14.4	16.76	19.23	19.97
421	20.1	19.4	18.17	16.4	12.69	10.15	9.5	11.03	13.97	16.76	19.24	20.5
422	19.94	19.27	18.07	16.38	12.63	10.19	9.48	10.95	13.87	16.75	19.21	20.41
423	20.01	19.44	18.32	16.47	12.77	10.36	9.57	10.86	13.88	16.85	19.25	20.39
424	19.99	19.49	18.32	16.49	12.76	10.34	9.54	10.93	13.92	16.79	19.22	20.33
425	20.03	19.58	18.33	16.51	12.69	10.19	9.42	11.09	14.09	16.86	19.24	20.31
426	19.84	19.44	18.11	16.47	12.67	10.02	9.36	11.24	14.33	16.89	19.27	20.2
427	19.88	19.45	18.08	16.53	12.69	9.96	9.33	11.28	14.37	17	19.35	20.24
428	19.89	19.46	18.03	16.54	12.71	9.98	9.28	11.28	14.34	16.97	19.38	20.3
429	19.97	19.79	18.19	16.57	12.71	9.87	9.24	11.29	14.38	17.06	19.46	20.39
430	20.17	19.9	18.25	16.58	12.7	9.79	9.23	11.36	14.39	17.13	19.56	20.57
431	20.25	19.99	18.3	16.54	12.57	9.66	9.01	11.4	14.36	17.12	19.57	20.72
432	20.35	20.09	18.35	16.56	12.49	9.82	8.79	11.27	14.35	17.27	19.72	20.81
433	20.6	20.17	18.51	16.61	12.43	9.71	8.57	11.28	14.39	17.42	20.02	20.96
434	20.69	20.08	18.63	16.66	12.46	9.56	8.49	11.32	14.4	17.47	20.05	21.02
435	20.69	20.07	18.71	16.77	12.44	9.46	8.43	11.36	14.34	17.46	19.86	20.95
436	20.59	20.06	18.54	16.67	12.36	9.46	8.35	11.37	14.33	17.42	19.76	20.95
437	20.53	20.12	18.41	16.67	12.31	9.22	8.53	11.51	14.38	17.53	19.98	21.05
438	20.69	20.2	18.49	16.66	12.37	9.26	8.58	11.41	14.37	17.59	20.05	21.08
439	20.83	20.22	18.71	16.97	12.72	9.65	8.46	10.7	14.12	17.34	19.97	20.99
440	20.66	20.18	18.71	17.27	13.38	10.58	9.14	10.56	13.88	17.16	19.93	20.83
441	20.41	20.23	18.53	16.79	12.99	10.19	8.77	11.18	14.18	17.43	19.93	20.98
442	20.18	19.93	18.27	16.75	12.67	9.63	8.78	11.74	14.5	17.4	19.75	20.81
443	19.91	19.43	18	16.73	12.85	9.84	8.99	11.92	14.52	17.15	19.54	20.44
444	19.79	19.11	17.84	16.74	12.89	9.94	9.02	11.91	14.43	16.95	19.41	20.19
445	20.06	19.41	18.21	16.45	12.8	10.09	9.43	10.94	14.04	16.63	19.09	20.36
446	19.91	19.26	18.11	16.38	12.75	10.08	9.43	10.89	13.96	16.67	19.1	20.25
447	20.09	19.35	18.27	16.39	12.79	10.25	9.51	10.87	13.92	16.99	19.35	20.54
448	20.09	19.47	18.35	16.43	12.79	10.34	9.57	10.8	13.86	16.87	19.29	20.45
449	20.17	19.71	18.42	16.48	12.75	10.25	9.4	10.96	13.99	16.84	19.32	20.48
450	19.94	19.56	18.19	16.39	12.67	9.97	9.25	11.13	14.07	16.72	19.2	20.24
451	19.93	19.43	18.02	16.38	12.63	9.9	9.24	11.19	14.22	16.81	19.17	20.24
452	19.93	19.5	18.06	16.41	12.66	9.87	9.21	11.18	14.28	16.88	19.25	20.3
453	20.1	19.83	18.22	16.48	12.66	9.81	9.15	11.29	14.33	16.96	19.38	20.35
454	20.18	19.94	18.34	16.49	12.61	9.74	9.06	11.28	14.36	17	19.5	20.43
455	20.21	19.95	18.38	16.51	12.55	9.63	8.94	11.32	14.32	17.1	19.58	20.66
456	20.4	20.07	18.44	16.6	12.44	9.61	8.79	11.3	14.32	17.17	19.78	20.83
457	20.51	20.01	18.52	16.63	12.44	9.75	8.7	11.26	14.25	17.21	19.83	20.79
458	20.56	20.03	18.55	16.67	12.47	9.68	8.53	11.23	14.25	17.29	19.84	20.83
459	20.51	19.95	18.58	16.72	12.54	9.59	8.48	11.27	14.22	17.18	19.78	20.84
460	20.42	19.98	18.39	16.55	12.37	9.44	8.5	11.39	14.31	17.23	19.8	20.86
461	20.43	20.07	18.4	16.58	12.32	9.24	8.63	11.47	14.36	17.29	19.88	20.93
462	20.68	20.16	18.5	16.67	12.33	9.23	8.54	11.42	14.37	17.48	19.99	21.03
463	20.71	20.24	18.67	16.95	12.68	9.56	8.45	11	14.22	17.51	20.03	21.04
464	20.59	20.24	18.72	17.21	13.29	10.34	8.96	10.6	14.06	17.43	19.99	21.01
465	20.52	20.26	18.64	16.96	13.03	10.13	8.74	11.16	14.26	17.58	20.07	21.14
466	20.39	20.16	18.45	16.79	12.68	9.82	8.62	11.58	14.37	17.4	19.84	21.02
467	20.05	19.69	18.12	16.72	12.69	9.78	8.8	11.73	14.38	17.25	19.62	20.67
468	19.88	19.25	17.96	16.73	12.85	9.91	9.08	11.91	14.53	17.02	19.44	20.28
469	20.02	19.59	18.18	16.29	12.6	9.87	9.16	11.08	14.07	16.74	19.1	20.22
470	20.05	19.7	18.26	16.39	12.58	9.88	9.12	11.14	14.11	16.74	19.18	20.37
471	20.16	19.85	18.4	16.45	12.63	9.86	9.06	11.13	14.16	16.82	19.29	20.47
472	20.18	19.85	18.46	16.44	12.55	9.84	8.93	11.16	14.19	16.83	19.32	20.46
473	20.14	19.84	18.41	16.48	12.46	9.63	8.87	11.25	14.2	16.93	19.43	20.53
474	20.24	19.9	18.37	16.45	12.43	9.55	8.81	11.27	14.22	16.96	19.54	20.68
475	20.32	19.92	18.43	16.55	12.48	9.81	8.78	11.09	14.09	17.01	19.6	20.62
476	20.4	19.89	18.45	16.57	12.57	9.92	8.77	11.06	14.08	17.07	19.72	20.7
477	20.35	19.93	18.38	16.53	12.49	9.75	8.54	11.22	14.24	17	19.7	20.72
478	20.42	19.95	18.33	16.48	12.34	9.42	8.52	11.42	14.32	17.08	19.81	20.77
479	20.54	20.05	18.34	16.54	12.37	9.23	8.65	11.52	14.34	17.27	19.84	20.87
480	20.65	20.08	18.58	16.73	12.54	9.46	8.41	11.23	14.26	17.42	19.77	20.89
481	20.73	20.15	18.76	17.14	13.09	10.11	8.76	10.69	14.04	17.44	19.9	20.93
482	20.38	20.01	18.63	17.21	13.39	10.62	9.19	10.5	13.97	17.25	19.82	20.86
483	20.5	20.22	18.69	17.1	13.3	10.39	9	11	14.26	17.46	19.98	21.11
484	20.39	20.13	18.53	16.87	12.97	10.13	8.69	11.33	14.19	17.36	19.85	21
485	20.18	19.9	18.26	16.68	12.75	9.98	8.7	11.63	14.25	17.25	19.71	20.83
486	20.01	19.47	18.06	16.78	12.8	9.85	8.96	11.89	14.51	17.22	19.66	20.6
487	20.12	19.7	18.33	16.26	12.56	9.86	9.08	10.99	13.9	16.62	19.13	20.33
488	20.21	19.81	18.37	16.37	12.56	9.8	9.08	11.02	13.96	16.71	19.27	20.43
489	20.02	19.75	18.35	16.4	12.61	9.92	8.97	10.99	13.95	16.67	19.19	20.3
490	19.89	19.65	18.32	16.3	12.49	9.85	8.97	11.03	14.08	16.66	19.13	20.24
491	19.82	19.66	18.31	16.38	12.44	9.72	8.84	11.15	14.15	16.79	19.21	20.31
492	19.9	19.67	18.12	16.28	12.39	9.62	8.79	11.13	14.11	16.72	19.23	20.35
493	19.94	19.68	18.11	16.31	12.4	9.62	8.72	11.16	14.11	16.69	19.28	20.36
494	19.97	19.74	18.18	16.32	12.38	9.66	8.68	11.14	14.12	16.73	19.35	20.46
495	20.08	19.85	18.2	16.38	12.37	9.61	8.56	11.26	14.2	16.86	19.47	20.56
496	20.24	19.94	18.24	16.43	12.37	9.41	8.6	11.39	14.25	16.95	19.63	20.68
497	20.36	19.93	18.28	16.54	12.41	9.33	8.62	11.45	14.25	17.11	19.75	20.77
498	20.58	20.03	18.53	16.71	12.59	9.59	8.52	11.14	14.1	17.24	19.68	20.76
499	20.67	20.07	18.8	17.34	13.32	10.43	9.09	10.59	13.96	17.26	19.79	20.77
500	20.44	20.07	18.74	17.42	13.55	10.68	9.35	10.53	14.01	17.27	19.83	20.84
501	20.49	20.08	18.77	17.47	13.61	10.74	9.28	10.68	14.14	17.35	19.89	20.96
502	20.47	20.17	18.67	17.22	13.4	10.59	9.05	11.03	14.23	17.38	19.96	20.99
503	20.28	20.05	18.43	16.93	13.18	10.47	8.92	11.48	14.23	17.27	19.84	20.93
504	20.23	19.84	18.29	16.82	12.81	9.94	8.86	11.88	14.56	17.32	19.84	20.88
505	20.2	19.79	18.5	16.37	12.5	9.76	9.04	10.96	13.91	16.75	19.23	20.47
506	20.1	19.85	18.42	16.41	12.51	9.75	9.01	11.02	14.01	16.71	19.28	20.42
507	19.91	19.76	18.31	16.31	12.46	9.69	8.97	11.06	13.92	16.66	19.17	20.25
508	19.8	19.66	18.25	16.29	12.42	9.64	8.97	11.05	14.04	16.71	19.18	20.21
509	19.74	19.57	18.14	16.25	12.47	9.69	8.84	11.1	14.01	16.71	19.16	20.17
510	19.66	19.47	18.04	16.26	12.38	9.66	8.8	11.06	14.06	16.66	19.1	20.17
511	19.68	19.53	17.97	16.33	12.37	9.53	8.79	11.19	14.13	16.7	19.22	20.29
512	19.75	19.61	18.02	16.38	12.38	9.46	8.71	11.24	14.13	16.71	19.32	20.39
513	19.83	19.68	18.04	16.34	12.36	9.46	8.66	11.25	14.1	16.76	19.34	20.47
514	19.97	19.78	18.15	16.34	12.42	9.42	8.65	11.34	14.18	16.81	19.47	20.56
515	20.14	19.94	18.21	16.46	12.47	9.51	8.73	11.36	14.2	16.96	19.65	20.67
516	20.42	19.98	18.48	16.7	12.59	9.58	8.57	11.26	14.17	17.17	19.68	20.73
517	20.57	19.98	18.74	17.39	13.31	10.4	9.13	10.63	14	17.16	19.72	20.68
518	20.43	19.97	18.76	17.65	13.51	10.72	9.35	10.52	13.93	17.17	19.7	20.71
519	20.38	19.96	18.72	17.64	13.56	10.78	9.36	10.57	14.02	17.17	19.72	20.76
520	20.48	20.2	18.78	17.53	13.68	10.84	9.35	10.81	14.23	17.41	19.97	21.08
521	20.3	20.04	18.55	17.2	13.53	10.69	9.14	11.27	14.26	17.25	19.84	20.97
522	20.43	20.13	18.53	16.98	13.25	10.37	8.89	11.74	14.53	17.33	19.93	21.05
523	20.29	19.91	18.7	16.42	12.48	9.76	9.02	10.99	13.97	16.82	19.26	20.54
524	20.1	19.82	18.56	16.38	12.5	9.75	9	11.03	14	16.69	19.22	20.41
525	19.93	19.81	18.44	16.33	12.49	9.66	8.94	11.02	14.03	16.65	19.26	20.36
526	19.93	19.83	18.41	16.3	12.44	9.65	8.93	11.08	14.04	16.73	19.26	20.32
527	19.91	19.69	18.34	16.38	12.55	9.76	8.87	10.97	13.92	16.69	19.2	20.37
528	19.68	19.5	18.07	16.25	12.49	9.75	8.76	10.94	13.96	16.61	19.07	20.3
529	19.73	19.56	18.05	16.3	12.41	9.61	8.68	11.09	14.06	16.72	19.21	20.33
530	19.84	19.61	18.09	16.35	12.39	9.47	8.65	11.18	14.16	16.75	19.31	20.45
531	19.85	19.59	18.11	16.38	12.36	9.41	8.69	11.2	14.1	16.76	19.37	20.48
532	19.8	19.59	18.04	16.35	12.43	9.48	8.73	11.32	14.17	16.78	19.44	20.39
533	19.92	19.7	18.06	16.42	12.54	9.58	8.8	11.34	14.18	16.8	19.52	20.43
534	20.22	19.87	18.33	16.6	12.55	9.56	8.61	11.33	14.14	16.99	19.69	20.64
535	20.45	19.94	18.64	17.22	13.28	10.36	9.07	10.66	13.94	17.03	19.7	20.65
536	20.26	19.77	18.57	17.54	13.46	10.66	9.3	10.49	13.79	16.9	19.5	20.54
537	20.06	19.74	18.51	17.48	13.45	10.68	9.35	10.54	13.82	16.87	19.43	20.59
538	20.34	20.11	18.7	17.51	13.62	10.83	9.37	10.74	14.18	17.23	19.83	20.99
539	20.47	20.18	18.59	17.3	13.55	10.72	9.16	11.25	14.39	17.37	19.93	21.09
540	20.52	20.23	18.69	17.32	13.6	10.7	9.21	11.42	14.48	17.37	19.98	21.12
541	20.46	19.9	18.76	16.45	12.51	9.74	9.02	10.98	13.93	16.76	19.3	20.62
542	20.2	19.89	18.69	16.39	12.47	9.68	8.97	10.99	13.99	16.7	19.3	20.56
543	20.1	19.83	18.59	16.32	12.48	9.71	8.92	10.94	13.94	16.65	19.23	20.48
544	20.08	19.84	18.53	16.44	12.51	9.7	8.87	11.03	13.95	16.74	19.28	20.47
545	20.05	19.85	18.43	16.5	12.66	9.77	8.87	10.84	13.82	16.66	19.23	20.42
546	19.79	19.64	18.13	16.35	12.68	9.87	8.84	10.84	13.82	16.58	19.14	20.36
547	19.74	19.62	18.07	16.32	12.52	9.66	8.7	11.06	14.02	16.69	19.21	20.37
548	19.81	19.6	18.1	16.38	12.44	9.53	8.71	11.11	14.08	16.78	19.3	20.47
549	19.84	19.56	18.11	16.43	12.47	9.48	8.71	11.21	14.14	16.79	19.4	20.5
550	19.71	19.45	17.95	16.42	12.44	9.57	8.8	11.26	14.15	16.71	19.41	20.33
551	19.76	19.4	17.93	16.48	12.62	9.6	8.86	11.32	14.22	16.77	19.47	20.29
552	19.99	19.7	18.11	16.49	12.53	9.55	8.64	11.26	14.16	16.85	19.6	20.51
553	20.26	19.83	18.4	17.02	13.07	10.13	8.96	10.77	13.93	16.95	19.62	20.68
554	20.01	19.66	18.34	17.26	13.34	10.53	9.21	10.49	13.73	16.69	19.32	20.43
555	19.9	19.63	18.32	17.23	13.35	10.62	9.33	10.59	13.79	16.65	19.22	20.41
556	20.27	19.89	18.6	17.44	13.52	10.73	9.34	10.66	14.03	17	19.57	20.76
557	20.43	20.12	18.63	17.37	13.63	10.76	9.28	11.19	14.33	17.28	19.9	21.02
558	20.53	20.21	18.75	17.54	13.75	10.82	9.4	11.2	14.41	17.36	20.03	21.12
559	20.43	19.86	18.77	16.38	12.4	9.73	8.96	10.99	13.97	16.77	19.31	20.64
560	20.35	19.88	18.7	16.44	12.45	9.71	8.97	11.05	14.03	16.79	19.34	20.6
561	20.36	19.88	18.65	16.46	12.46	9.66	8.93	10.93	13.94	16.72	19.33	20.61
562	20.3	19.93	18.59	16.55	12.48	9.65	8.86	10.96	13.95	16.78	19.37	20.6
563	20.13	19.86	18.52	16.56	12.63	9.73	8.88	10.81	13.86	16.71	19.27	20.5
564	19.82	19.7	18.34	16.51	12.73	9.87	8.91	10.71	13.87	16.6	19.13	20.4
565	19.84	19.71	18.2	16.41	12.54	9.71	8.76	11.02	13.98	16.71	19.24	20.47
566	19.87	19.67	18.18	16.42	12.49	9.6	8.77	11.14	14.2	16.8	19.39	20.52
567	19.87	19.62	18.14	16.47	12.53	9.53	8.76	11.22	14.14	16.81	19.42	20.51
568	19.72	19.38	17.99	16.42	12.62	9.68	8.87	11.31	14.2	16.8	19.44	20.41
569	19.79	19.34	17.96	16.51	12.71	9.8	8.95	11.39	14.17	16.78	19.49	20.34
570	20.06	19.74	18.15	16.54	12.54	9.56	8.64	11.31	14.15	16.9	19.66	20.55
571	20.3	19.84	18.44	16.94	13.01	10.06	8.89	10.9	13.89	16.9	19.6	20.62
572	20.1	19.6	18.31	17.25	13.33	10.45	9.13	10.65	13.78	16.67	19.34	20.43
573	19.85	19.49	18.24	17.09	13.28	10.55	9.14	10.72	13.79	16.55	19.07	20.31
574	20.1	19.77	18.49	17.33	13.46	10.67	9.27	10.66	13.91	16.77	19.39	20.52
575	20.38	20	18.59	17.41	13.57	10.73	9.31	11.01	14.23	17.09	19.73	20.85
576	20.42	20.05	18.6	17.48	13.64	10.79	9.35	11.13	14.23	17.13	19.76	20.94
577	20.41	19.83	18.77	16.53	12.47	9.83	9.02	10.85	13.83	16.76	19.22	20.66
578	20.24	19.78	18.68	16.5	12.44	9.75	9.01	10.94	13.96	16.71	19.28	20.55
579	20.41	19.85	18.72	16.47	12.46	9.71	8.96	11.04	14.04	16.8	19.37	20.71
580	20.48	19.95	18.7	16.59	12.47	9.71	8.92	11.03	13.94	16.85	19.42	20.65
581	20.29	19.92	18.68	16.67	12.63	9.71	8.89	10.79	13.91	16.77	19.31	20.61
582	20.02	19.72	18.39	16.52	12.68	9.84	8.89	10.78	13.89	16.58	19.14	20.45
583	19.91	19.67	18.35	16.39	12.62	9.79	8.84	10.91	13.98	16.61	19.16	20.48
584	19.93	19.75	18.3	16.41	12.53	9.66	8.74	11.11	14.06	16.76	19.35	20.46
585	19.99	19.71	18.23	16.46	12.54	9.54	8.74	11.22	14.22	16.82	19.42	20.55
586	19.98	19.58	18.14	16.5	12.64	9.72	8.9	11.31	14.26	16.86	19.55	20.61
587	20.01	19.59	18.12	16.5	12.63	9.76	8.94	11.33	14.25	16.89	19.66	20.64
588	20.29	19.87	18.32	16.65	12.55	9.58	8.61	11.18	13.99	16.95	19.71	20.72
589	20.4	19.87	18.52	16.99	13.09	10.15	8.93	10.74	13.84	16.8	19.57	20.58
590	19.98	19.57	18.3	17.01	13.29	10.46	9.16	10.6	13.79	16.65	19.37	20.38
591	19.76	19.35	18.19	16.87	13.2	10.49	9.09	10.82	13.85	16.54	19.14	20.25
592	19.99	19.56	18.37	17.18	13.37	10.57	9.23	10.72	13.85	16.64	19.27	20.37
593	20.37	19.88	18.6	17.44	13.56	10.7	9.28	10.95	14.12	16.99	19.6	20.73
594	20.49	20.02	18.68	17.5	13.61	10.76	9.3	11.14	14.17	17.13	19.75	20.94
595	20.6	20.07	19.06	17.09	12.69	9.99	9.23	10.46	13.72	16.68	19.27	20.69
596	20.48	20.04	18.97	16.99	12.71	9.99	9.17	10.58	13.82	16.76	19.28	20.71
597	20.43	19.96	18.81	16.61	12.51	9.68	8.93	10.96	13.97	16.83	19.4	20.71
598	20.52	19.95	18.82	16.74	12.6	9.68	8.93	10.99	13.96	16.86	19.43	20.73
599	20.44	19.99	18.83	16.93	12.83	9.88	9.01	10.67	13.8	16.79	19.42	20.65
600	20.29	19.87	18.6	16.74	12.86	9.94	9.01	10.81	13.85	16.71	19.28	20.58
601	20.09	19.73	18.48	16.54	12.78	9.9	8.85	10.94	13.99	16.71	19.27	20.5
602	19.99	19.66	18.3	16.46	12.65	9.86	8.78	11.06	14.08	16.67	19.25	20.43
603	19.93	19.58	18.18	16.47	12.6	9.66	8.74	11.21	14.16	16.72	19.34	20.49
604	20.04	19.59	18.16	16.47	12.62	9.66	8.88	11.33	14.2	16.8	19.53	20.58
605	20.25	19.81	18.34	16.57	12.62	9.7	8.89	11.36	14.23	16.98	19.79	20.79
606	20.43	19.88	18.42	16.65	12.63	9.59	8.64	11.11	13.95	17.01	19.81	20.76
607	20.39	19.84	18.51	16.95	13.01	10.13	8.95	10.7	13.73	16.79	19.65	20.65
608	20.29	19.76	18.48	17.02	13.33	10.42	9.18	10.64	13.75	16.77	19.6	20.63
609	19.89	19.41	18.23	16.77	13.23	10.41	9.1	10.84	13.86	16.67	19.3	20.39
610	19.99	19.48	18.32	17.04	13.33	10.54	9.18	10.88	13.87	16.68	19.28	20.42
611	20.27	19.72	18.56	17.39	13.5	10.64	9.25	10.83	13.98	16.82	19.45	20.62
612	20.49	20.04	18.69	17.57	13.64	10.72	9.3	11.02	14.1	17.09	19.75	20.91
613	20.63	20.04	19.02	16.95	12.54	9.86	9.1	10.63	13.78	16.7	19.25	20.7
614	20.44	19.96	18.9	16.76	12.58	9.86	9.06	10.66	13.82	16.7	19.23	20.65
615	20.41	19.92	18.88	16.57	12.47	9.77	8.96	10.98	14.02	16.79	19.41	20.7
616	20.48	19.99	18.89	16.71	12.55	9.72	8.91	11.05	14.07	16.82	19.4	20.72
617	20.49	19.99	18.93	16.98	12.82	9.83	8.99	10.83	13.92	16.84	19.4	20.71
618	20.36	19.9	18.84	16.94	12.96	9.98	9.09	10.77	13.82	16.74	19.39	20.59
619	20.33	19.87	18.75	16.78	12.86	9.94	8.96	10.91	13.93	16.77	19.42	20.66
620	20.07	19.66	18.39	16.53	12.77	9.81	8.83	11.13	14.05	16.74	19.33	20.56
621	19.87	19.42	18.16	16.43	12.65	9.81	8.79	11.15	14.11	16.65	19.21	20.36
622	19.88	19.48	18.12	16.45	12.56	9.64	8.71	11.25	14.16	16.7	19.35	20.46
623	20.18	19.8	18.37	16.64	12.6	9.59	8.79	11.33	14.27	16.91	19.7	20.74
624	20.31	19.83	18.49	16.66	12.64	9.62	8.7	11.29	14.12	17.03	19.77	20.76
625	20.13	19.68	18.43	16.67	12.76	9.8	8.71	11	13.93	16.86	19.69	20.67
626	20.3	19.75	18.48	16.86	13.06	10.15	8.96	10.83	13.8	16.85	19.66	20.63
627	20.27	19.67	18.45	17.08	13.38	10.41	9.13	10.71	13.81	16.83	19.58	20.62
628	20	19.47	18.26	17.03	13.31	10.55	9.15	10.75	13.83	16.68	19.32	20.4
629	20.03	19.57	18.37	17.13	13.44	10.58	9.24	10.77	13.89	16.7	19.34	20.47
630	20.37	19.84	18.62	17.45	13.56	10.69	9.29	10.87	13.94	16.87	19.59	20.7
631	20.29	19.82	18.77	16.38	12.28	9.73	9	10.87	13.96	16.55	19.17	20.53
632	20.22	19.77	18.7	16.37	12.4	9.81	9.05	11.02	14.16	16.66	19.3	20.5
633	20.29	19.88	18.84	16.5	12.46	9.78	8.97	11.01	14.12	16.75	19.37	20.66
634	20.42	20.02	18.9	16.73	12.58	9.84	8.99	11.18	14.24	16.92	19.51	20.8
635	20.46	19.96	18.97	16.93	12.69	9.75	8.97	11.01	14.05	16.83	19.42	20.69
636	20.42	19.98	18.89	16.98	12.94	9.89	9	10.89	13.97	16.77	19.41	20.68
637	20.36	19.85	18.83	16.77	12.87	9.81	8.91	11.04	14.02	16.85	19.48	20.69
638	20.15	19.7	18.49	16.6	12.75	9.72	8.84	11.15	14.2	16.84	19.43	20.6
639	19.9	19.44	18.27	16.53	12.71	9.78	8.81	11.2	14.17	16.75	19.28	20.41
640	19.76	19.33	18.16	16.48	12.7	9.73	8.75	11.21	14.14	16.74	19.34	20.38
641	20	19.53	18.24	16.52	12.66	9.64	8.75	11.3	14.23	16.87	19.51	20.61
642	20.2	19.76	18.46	16.64	12.66	9.67	8.76	11.35	14.23	17.02	19.8	20.77
643	20.04	19.6	18.4	16.58	12.66	9.69	8.66	11.18	14.06	16.9	19.64	20.7
644	20.17	19.68	18.49	16.7	12.85	9.85	8.68	11.05	13.95	16.86	19.7	20.68
645	20.4	19.82	18.67	17.03	13.24	10.24	8.95	10.76	13.82	16.87	19.78	20.75
646	20.34	19.78	18.65	17.25	13.46	10.48	9.17	10.62	13.78	16.82	19.62	20.67
647	19.78	19.42	18.22	16.88	13.3	10.5	9.13	10.79	13.74	16.5	19.14	20.25
648	20.06	19.61	18.33	17.06	13.41	10.57	9.18	10.92	13.92	16.72	19.36	20.49
649	20.38	19.97	19	16.39	12.23	9.77	9.01	10.95	14.05	16.53	19.19	20.62
650	20.1	19.73	18.67	16.33	12.29	9.79	9.02	10.96	14.11	16.58	19.2	20.43
651	20.26	19.83	18.8	16.48	12.44	9.77	9.01	11.08	14.12	16.67	19.34	20.6
652	20.29	19.92	18.89	16.69	12.58	9.8	9.04	11.12	14.2	16.78	19.38	20.69
653	20.52	20.16	19.07	16.9	12.68	9.81	8.98	11.16	14.2	16.95	19.54	20.83
654	20.61	20.15	19.09	17	12.88	9.79	8.97	11.07	14.04	16.92	19.6	20.85
655	20.41	19.93	18.91	16.82	12.91	9.78	8.92	11.13	14.1	16.89	19.55	20.71
656	20.13	19.74	18.56	16.61	12.76	9.71	8.88	11.2	14.2	16.89	19.49	20.64
657	19.96	19.52	18.36	16.6	12.72	9.73	8.85	11.25	14.25	16.86	19.46	20.55
658	19.81	19.36	18.21	16.54	12.68	9.69	8.82	11.25	14.18	16.72	19.33	20.45
659	19.93	19.46	18.19	16.54	12.68	9.68	8.72	11.27	14.2	16.82	19.45	20.54
660	20.2	19.77	18.4	16.67	12.71	9.74	8.8	11.37	14.29	16.97	19.74	20.82
661	20.12	19.65	18.37	16.65	12.67	9.69	8.73	11.28	14.18	16.97	19.68	20.75
662	20.13	19.73	18.43	16.71	12.77	9.65	8.7	11.17	14.06	16.92	19.7	20.74
663	20.41	19.93	18.7	17.07	13.18	10.11	8.9	10.76	13.88	16.88	19.8	20.77
664	20.38	19.85	18.69	17.4	13.49	10.49	9.14	10.6	13.72	16.81	19.67	20.68
665	19.63	19.26	18.14	16.71	13.25	10.37	9.07	10.78	13.79	16.48	19.07	20.26
666	19.77	19.4	18.14	16.75	13.23	10.49	9.08	11.02	13.8	16.56	19.22	20.39
667	20.25	19.83	18.84	16.3	12.25	9.78	9.01	10.86	13.92	16.38	18.95	20.52
668	20.01	19.57	18.6	16.21	12.29	9.78	9.06	10.96	14.06	16.41	18.97	20.35
669	20.01	19.65	18.54	16.3	12.46	9.87	9.08	11.06	14.07	16.5	19.11	20.39
670	20.18	19.87	18.8	16.61	12.61	9.83	9.05	11.09	14.25	16.7	19.34	20.62
671	20.43	20.13	19.02	16.78	12.76	9.84	9.07	11.17	14.24	16.84	19.47	20.8
672	20.47	20.14	19.07	16.84	12.8	9.82	9.03	11.18	14.19	16.94	19.6	20.85
673	20.45	20.14	19.02	16.92	12.92	9.83	9	11.18	14.21	16.96	19.6	20.8
674	20.31	19.99	18.88	16.85	12.91	9.79	8.96	11.23	14.26	16.95	19.68	20.83
675	20.3	19.93	18.7	16.77	12.81	9.73	8.86	11.23	14.27	16.99	19.68	20.82
676	20.12	19.76	18.5	16.67	12.76	9.69	8.84	11.21	14.19	16.9	19.56	20.69
677	20.08	19.71	18.44	16.63	12.82	9.73	8.76	11.26	14.23	16.86	19.55	20.68
678	20.23	19.78	18.42	16.72	12.77	9.71	8.78	11.29	14.27	16.96	19.68	20.83
679	20.28	19.83	18.43	16.72	12.68	9.76	8.81	11.29	14.19	17	19.81	20.87
680	20.23	19.78	18.48	16.79	12.77	9.69	8.7	11.03	14.01	16.96	19.81	20.82
681	20.47	19.98	18.84	17.16	13.28	10.15	9	10.66	13.8	16.98	19.84	20.84
682	20.31	19.78	18.7	17.37	13.43	10.43	9.14	10.56	13.71	16.76	19.61	20.65
683	19.49	19.11	18.06	16.57	13.14	10.38	9.03	10.76	13.67	16.33	19.03	20.16
684	19.68	19.39	18.13	16.7	13.15	10.4	8.96	11.03	13.83	16.56	19.27	20.44
685	19.91	19.62	18.48	16.08	12.13	9.77	9.04	10.82	13.88	16.14	18.73	20.28
686	19.92	19.59	18.46	16.13	12.2	9.82	9.09	10.96	14.05	16.36	18.94	20.38
687	19.97	19.68	18.52	16.25	12.36	9.85	9.16	11.1	14.14	16.52	19.12	20.44
688	20.13	19.86	18.73	16.46	12.55	9.85	9.16	11.13	14.21	16.61	19.3	20.58
689	20.32	19.97	18.94	16.66	12.78	9.95	9.14	11.1	14.19	16.67	19.33	20.62
690	20.35	19.99	18.99	16.77	12.86	9.89	9.09	11.12	14.21	16.8	19.47	20.68
691	20.32	19.98	18.94	16.78	12.95	9.88	9.06	11.12	14.09	16.74	19.41	20.64
692	20.44	20.08	19	16.93	13.04	9.9	9.04	11.03	14.07	16.88	19.57	20.73
693	20.63	20.23	19.04	17.01	13.01	9.82	8.93	11.04	14.06	16.99	19.81	20.87
694	20.5	20.07	18.85	16.87	12.95	9.81	8.82	11.15	14.13	17	19.75	20.83
695	20.29	19.89	18.66	16.81	12.85	9.77	8.77	11.22	14.21	16.97	19.71	20.84
696	20.36	19.94	18.57	16.78	12.75	9.72	8.77	11.22	14.21	17	19.75	20.88
697	20.52	20.02	18.65	16.77	12.73	9.74	8.75	11.29	14.19	17.01	19.91	20.96
698	20.49	19.96	18.69	16.81	12.78	9.74	8.7	11	13.96	17.03	19.95	20.89
699	20.57	20.04	18.94	17.25	13.26	10.16	8.96	10.62	13.8	16.94	19.89	20.9
700	20.16	19.71	18.7	17.36	13.35	10.4	9.14	10.58	13.7	16.75	19.62	20.65
701	19.26	18.91	17.9	16.49	13.08	10.29	9.02	10.79	13.64	16.28	18.87	19.99
702	19.61	19.21	18.05	16.66	13.08	10.24	8.9	11.09	13.9	16.59	19.31	20.41
703	19.62	19.2	18.01	16.71	12.98	10.15	8.86	11.29	14	16.72	19.36	20.5
704	19.43	18.79	17.76	16.68	12.8	10.17	8.88	11.41	13.98	16.55	18.98	19.98
705	19.5	18.82	17.77	16.77	12.86	10.23	8.93	11.51	14.02	16.66	18.92	20.03
706	19.7	19.09	17.98	16.91	12.97	10.34	9	11.67	14.12	16.8	19.21	20.35
707	19.92	19.32	18.22	17.12	13.18	10.47	9.12	11.82	14.36	16.99	19.57	20.66
708	20.13	19.54	18.41	17.25	13.27	10.52	9.21	11.94	14.47	17.19	19.9	20.97
709	19.62	19.14	18.06	15.81	11.97	9.76	9.01	10.81	13.77	16.13	18.43	19.82
710	19.7	19.31	18.22	15.97	12.14	9.8	9.09	10.96	13.94	16.22	18.73	20.04
711	19.88	19.5	18.37	16.1	12.26	9.9	9.19	11.11	14.1	16.39	18.92	20.3
712	20.04	19.74	18.62	16.27	12.47	9.94	9.24	11.11	14.11	16.49	19.12	20.44
713	20.12	19.79	18.71	16.42	12.71	9.96	9.22	11.13	14.07	16.53	19.12	20.47
714	20.23	19.8	18.75	16.62	12.83	10.05	9.24	11.15	14.14	16.56	19.22	20.49
715	20.28	19.93	18.96	16.79	13.01	10.06	9.22	11.06	14.13	16.63	19.37	20.56
716	20.55	20.12	19.1	17.03	13.06	10.07	9.18	10.91	13.98	16.8	19.6	20.76
717	20.65	20.14	19.05	17.06	13.1	10.04	9.13	10.88	13.98	16.8	19.64	20.75
718	20.42	19.92	18.82	16.78	12.87	9.87	8.95	11.06	14.04	16.77	19.59	20.67
719	20.17	19.7	18.57	16.58	12.66	9.8	8.87	11.23	14.16	16.75	19.54	20.7
720	20.27	19.81	18.55	16.63	12.67	9.74	8.81	11.18	14.11	16.83	19.69	20.75
721	20.58	20.06	18.69	16.78	12.66	9.73	8.75	11.08	14.05	16.93	19.9	20.86
722	20.74	20.14	18.85	16.94	12.81	9.75	8.7	10.91	13.96	17.02	20.01	21
723	20.83	20.17	19.07	17.53	13.31	10.1	8.91	10.64	13.83	16.96	20	20.98
724	20.26	19.74	18.69	17.36	13.36	10.37	9.08	10.57	13.73	16.8	19.66	20.7
725	19.13	18.65	17.71	16.41	13.01	10.26	9.02	10.8	13.61	16.17	18.73	19.9
726	19.22	18.75	17.71	16.43	12.94	10.23	8.96	10.99	13.71	16.27	18.94	20
727	19.44	18.96	17.88	16.68	13.02	10.21	8.91	11.25	13.94	16.59	19.23	20.31
728	19.46	18.9	17.87	16.72	12.93	10.22	8.9	11.37	14.04	16.65	19.1	20.16
729	19.49	18.82	17.77	16.75	12.93	10.27	9	11.52	14.04	16.64	18.82	19.97
730	19.57	18.96	17.9	16.84	13.04	10.42	9.12	11.59	14.12	16.73	19.04	20.15
731	19.8	19.14	18.14	17.04	13.21	10.6	9.23	11.75	14.29	16.93	19.39	20.46
732	19.94	19.41	18.32	17.19	13.34	10.67	9.3	11.85	14.4	17.07	19.67	20.79
733	19.65	19.15	18.13	15.79	11.97	9.82	9.13	10.79	13.79	16.13	18.37	19.82
734	19.85	19.43	18.47	16.06	12.3	10	9.26	10.91	13.9	16.12	18.67	20.15
735	19.82	19.43	18.45	16.07	12.33	10.05	9.35	11.06	14.03	16.23	18.79	20.18
736	19.85	19.5	18.47	16.13	12.43	10.06	9.33	11.1	14.05	16.33	18.88	20.26
737	20.14	19.74	18.66	16.3	12.59	10.06	9.3	11.15	14.15	16.43	19.04	20.39
738	20.32	19.8	18.8	16.48	12.77	10.07	9.29	11.12	14.13	16.5	19.13	20.47
739	20.41	19.88	18.92	16.63	12.96	10.13	9.28	11.07	14.1	16.59	19.28	20.56
740	20.51	20.02	18.96	16.89	12.98	10.12	9.26	10.95	14.02	16.61	19.41	20.63
741	20.53	19.96	18.98	16.96	12.96	10.1	9.24	10.87	13.86	16.55	19.37	20.56
742	20.32	19.77	18.78	16.68	12.77	9.92	9.04	11.06	14.04	16.6	19.4	20.6
743	20.01	19.48	18.46	16.47	12.56	9.81	8.92	11.22	14.1	16.61	19.39	20.57
744	20.06	19.59	18.42	16.5	12.65	9.8	8.88	11.12	14	16.64	19.45	20.58
745	20.54	20	18.67	16.73	12.73	9.82	8.78	10.95	13.95	16.84	19.77	20.78
746	20.86	20.3	18.98	17.09	12.93	9.79	8.75	10.83	13.9	16.97	20.02	21.08
747	21	20.44	19.21	17.7	13.33	10.14	8.94	10.63	13.84	16.97	20.08	21.11
748	20.81	20.19	19.1	17.74	13.48	10.42	9.09	10.68	13.86	16.93	19.98	21.01
749	19.42	18.9	18.02	16.73	13.08	10.32	9.06	10.73	13.68	16.38	19.08	20.17
750	19.2	18.63	17.63	16.47	12.9	10.18	8.96	11.07	13.71	16.34	18.79	19.94
751	19.39	18.86	17.82	16.64	12.95	10.24	8.9	11.24	13.93	16.57	19.18	20.18
752	19.45	18.92	17.95	16.78	12.96	10.26	9	11.3	14.05	16.67	19.22	20.21
753	19.56	18.99	17.91	16.81	13.07	10.38	9.07	11.43	14.1	16.74	19.01	20.12
754	19.47	18.91	17.85	16.86	13.21	10.6	9.26	11.42	14.1	16.64	18.91	20.01
755	19.8	19.19	18.18	17.13	13.44	10.8	9.39	11.63	14.36	17	19.3	20.41
756	20.02	19.44	18.41	17.43	13.61	10.88	9.49	11.89	14.44	17.14	19.47	20.71
757	20.13	19.59	18.71	16.08	12.18	9.94	9.28	10.66	13.78	16.08	18.65	20.21
758	20.2	19.69	18.83	16.2	12.3	10.05	9.38	10.87	13.86	16.26	18.79	20.34
759	19.91	19.48	18.6	16.14	12.38	10.06	9.44	11	13.98	16.29	18.78	20.19
760	19.71	19.35	18.48	16.06	12.38	10.15	9.43	11.06	14.04	16.18	18.65	19.99
761	19.98	19.57	18.56	16.16	12.51	10.07	9.38	11.2	14.16	16.34	18.91	20.23
762	20.12	19.67	18.63	16.23	12.55	10.07	9.32	11.21	14.09	16.4	19	20.37
763	20.16	19.67	18.69	16.32	12.68	10.07	9.31	11.1	14.11	16.42	19	20.36
764	20.12	19.66	18.68	16.43	12.73	10.1	9.26	11.06	14	16.37	19.07	20.36
765	20.09	19.59	18.68	16.47	12.76	10.12	9.22	10.94	13.95	16.4	19.09	20.33
766	20	19.47	18.53	16.39	12.63	9.99	9.1	11.12	14.04	16.45	19.16	20.45
767	19.74	19.27	18.25	16.31	12.53	9.91	8.97	11.16	14.01	16.41	19.13	20.35
768	19.88	19.38	18.32	16.4	12.6	9.88	8.93	11.12	13.97	16.54	19.33	20.44
769	20.26	19.73	18.59	16.67	12.74	9.84	8.83	11.04	13.98	16.7	19.65	20.71
770	20.61	20.05	18.85	16.88	12.91	9.93	8.81	10.95	13.87	16.82	19.86	20.86
771	20.85	20.27	19.05	17.28	13.19	10.11	9.02	10.71	13.81	16.83	19.9	20.98
772	20.87	20.34	19.1	17.67	13.39	10.4	9.1	10.72	13.88	17	20.1	21.07
773	20.06	19.62	18.59	17.18	13.28	10.35	9.12	10.66	13.77	16.71	19.52	20.64
774	19.54	19.14	18.08	16.79	13.1	10.31	9.06	10.76	13.67	16.48	19.12	20.28
775	19.39	18.91	18	16.77	13.04	10.3	9.06	10.99	13.83	16.56	19.09	20.21
776	19.41	18.89	17.97	16.72	13.06	10.32	9.13	11.07	13.95	16.63	19.12	20.17
777	19.56	18.99	17.93	16.92	13.23	10.5	9.2	11.28	14.14	16.75	19.15	20.25
778	19.68	19.11	18.04	17.04	13.4	10.65	9.37	11.38	14.19	16.85	19.08	20.29
779	19.99	19.42	18.42	17.46	13.67	10.87	9.53	11.6	14.4	17.11	19.41	20.69
780	20.15	19.62	18.54	17.7	13.82	10.95	9.57	11.91	14.41	17.21	19.48	20.81
781	20.57	20.03	19.1	16.5	12.25	9.99	9.35	10.62	13.73	16.19	18.74	20.46
782	20.34	19.81	18.98	16.26	12.18	10.03	9.39	10.98	14	16.33	18.9	20.38
783	20.06	19.67	18.82	16.27	12.35	10.11	9.49	10.98	14.03	16.29	18.68	20.13
784	19.98	19.6	18.86	16.4	12.57	10.24	9.61	10.99	14.06	16.19	18.65	20.11
785	19.9	19.51	18.63	16.18	12.47	10.16	9.47	11.2	14.13	16.29	18.78	20.1
786	20.05	19.64	18.54	16.22	12.48	10.05	9.37	11.21	14.16	16.47	18.99	20.29
787	20.04	19.57	18.5	16.19	12.5	10.07	9.33	11.13	14.08	16.4	18.97	20.21
788	19.74	19.42	18.4	16.2	12.49	10.04	9.29	11.15	14.06	16.4	18.89	20.12
789	19.71	19.32	18.3	16.23	12.48	10.02	9.17	11.12	14	16.37	18.92	20.18
790	19.71	19.29	18.18	16.26	12.54	10.04	9.15	11.11	14.01	16.41	19.02	20.27
791	19.68	19.22	18.14	16.3	12.52	9.93	9.04	11.1	13.96	16.39	19.01	20.23
792	19.78	19.22	18.18	16.36	12.54	9.94	8.97	11.14	13.97	16.51	19.23	20.34
793	19.86	19.31	18.23	16.48	12.62	9.92	8.94	11.1	13.98	16.51	19.38	20.46
794	20.15	19.6	18.45	16.65	12.68	9.95	8.9	11.02	13.88	16.6	19.6	20.62
795	20.63	20.02	18.79	16.94	12.97	10.15	9.06	10.74	13.74	16.74	19.72	20.82
796	20.58	20.07	18.85	17.16	13.15	10.26	9.04	10.68	13.81	16.84	19.84	20.86
797	20.59	20.18	18.92	17.4	13.33	10.35	9.15	10.75	13.88	16.95	19.95	20.98
798	20.65	20.16	18.99	17.68	13.46	10.45	9.19	10.8	13.92	17.01	19.99	21.03
799	20.23	19.8	18.71	17.52	13.41	10.49	9.26	10.79	13.87	16.88	19.71	20.84
800	19.81	19.39	18.43	17.27	13.33	10.5	9.25	10.8	13.91	16.74	19.45	20.59
801	19.59	19.06	18.23	17.11	13.39	10.58	9.28	11	14.03	16.7	19.17	20.47
802	19.75	19.17	18.27	17.24	13.49	10.68	9.36	11.36	14.17	16.84	19.24	20.46
803	20.1	19.48	18.51	17.61	13.72	10.82	9.47	11.58	14.29	17.03	19.4	20.79
804	20.29	19.69	18.65	17.75	13.83	10.98	9.57	11.76	14.49	17.25	19.77	21.09
805	20.35	19.75	18.93	16.17	12.1	9.91	9.28	10.85	13.92	16.28	18.73	20.33
806	20.17	19.74	18.86	16.15	12.15	10	9.33	11.09	14.1	16.44	18.8	20.25
807	20.13	19.76	18.93	16.3	12.31	10.08	9.47	11.11	14.05	16.53	18.61	20.14
808	20.38	19.96	19.1	16.58	12.56	10.2	9.52	10.96	14.13	16.41	18.79	20.3
809	20.03	19.62	18.8	16.25	12.48	10.2	9.51	11.19	14.16	16.35	18.77	20.14
810	20.07	19.64	18.64	16.24	12.36	10.11	9.37	11.25	14.2	16.53	19	20.29
811	19.87	19.5	18.41	16.21	12.35	10.06	9.27	11.22	14.15	16.44	18.93	20.1
812	19.67	19.28	18.28	16.25	12.35	10.03	9.3	11.2	14.14	16.36	18.87	20.04
813	19.65	19.24	18.24	16.28	12.44	10.04	9.2	11.22	14.06	16.43	18.84	20.09
814	19.68	19.23	18.19	16.3	12.4	9.97	9.12	11.2	14.06	16.47	18.98	20.25
815	19.79	19.32	18.25	16.41	12.51	9.99	9.08	11.17	14.05	16.49	19.13	20.35
816	19.78	19.25	18.18	16.4	12.5	9.98	9.02	11.13	14	16.46	19.15	20.25
817	19.74	19.2	18.13	16.41	12.49	9.94	8.95	11.06	13.92	16.42	19.22	20.28
818	20.13	19.6	18.39	16.59	12.66	10.02	8.98	11.09	13.95	16.63	19.54	20.66
819	20.69	20.12	18.82	16.94	12.88	10.08	9.03	10.95	13.86	16.8	19.83	20.9
820	20.51	19.99	18.77	16.98	12.97	10.11	9.04	10.95	13.89	16.78	19.76	20.85
821	20.39	19.98	18.78	17.18	13.12	10.21	9.07	10.79	13.87	16.77	19.77	20.85
822	20.74	20.36	19.13	17.72	13.38	10.44	9.21	10.78	13.93	16.95	19.98	21.02
823	21.01	20.6	19.4	18.13	13.63	10.63	9.36	10.94	14.07	17.09	20.16	21.27
824	20.89	20.6	19.33	18.16	13.66	10.66	9.41	10.97	14.02	17.01	20.07	21.2
825	20.37	20.03	18.91	17.84	13.65	10.71	9.39	11	14.11	16.97	19.82	20.99
826	19.83	19.38	18.47	17.38	13.55	10.7	9.43	11.26	14.14	16.82	19.36	20.64
827	19.82	19.21	18.37	17.33	13.5	10.74	9.4	11.37	14.15	16.8	19.34	20.59
828	20.04	19.44	18.46	17.45	13.62	10.83	9.55	11.64	14.31	17.04	19.84	21.01
829	19.79	19.23	18.22	15.81	11.88	9.95	9.23	10.92	13.85	16.24	18.4	19.87
830	19.86	19.33	18.36	15.96	11.98	10.04	9.27	11.06	13.94	16.51	18.44	19.89
831	19.88	19.48	18.56	16.03	12.08	10.1	9.39	11.24	14.04	16.81	18.51	19.95
832	20.13	19.77	18.85	16.17	12.26	10.08	9.41	11.16	14.16	16.47	18.75	20.21
833	20.07	19.61	18.77	16.22	12.31	10.11	9.43	11.21	14.2	16.44	18.81	20.16
834	20.02	19.52	18.61	16.29	12.32	10.09	9.42	11.26	14.23	16.51	18.94	20.28
835	19.86	19.38	18.45	16.24	12.29	10.07	9.37	11.27	14.18	16.48	18.94	20.18
836	19.76	19.39	18.36	16.32	12.33	10.02	9.29	11.29	14.09	16.49	18.88	20.14
837	19.79	19.34	18.33	16.38	12.38	10.03	9.25	11.28	14.08	16.52	18.95	20.21
838	19.76	19.37	18.25	16.33	12.35	9.96	9.16	11.22	14.04	16.53	18.9	20.27
839	20.02	19.58	18.48	16.59	12.49	9.95	9.11	11.23	14.17	16.65	19.16	20.54
840	20.01	19.58	18.36	16.61	12.55	9.97	9.06	11.26	14.14	16.64	19.24	20.5
841	20.05	19.61	18.35	16.61	12.57	9.95	9.03	11.18	14.04	16.61	19.32	20.52
842	20.33	19.85	18.55	16.75	12.68	10.03	8.98	11.16	14.07	16.73	19.58	20.78
843	20.67	20.2	18.83	16.96	12.81	10.04	9.01	11.13	14.05	16.85	19.78	20.91
844	20.67	20.16	18.97	17.12	12.9	10.04	9.03	11.12	14.06	16.91	19.88	21.01
845	20.71	20.34	19.04	17.39	13.15	10.26	9.12	10.88	13.93	16.88	19.87	20.96
846	20.94	20.62	19.3	17.87	13.42	10.46	9.27	10.84	13.98	16.98	20.08	21.16
847	20.99	20.62	19.35	18.03	13.57	10.53	9.3	10.85	13.97	16.89	20.06	21.17
848	21.26	20.86	19.55	18.3	13.7	10.69	9.44	10.99	14.05	16.93	20.19	21.4
849	20.75	20.38	19.23	18.07	13.66	10.72	9.39	10.97	13.92	16.83	19.92	21.06
850	19.94	19.44	18.5	17.43	13.47	10.65	9.37	10.89	13.9	16.56	19.43	20.6
851	19.52	18.91	18.08	17.05	13.4	10.61	9.37	11.27	13.94	16.54	19.28	20.48
852	19.78	19.12	18.18	17.13	13.3	10.67	9.38	11.68	14.12	16.83	19.61	20.79
853	19.88	19.28	18.19	15.86	11.82	9.95	9.24	10.98	13.81	16.4	18.3	19.7
854	19.92	19.35	18.38	16	11.97	10.08	9.32	11.09	13.98	16.59	18.54	19.93
855	19.94	19.46	18.52	16.04	12.03	10.11	9.35	11.18	14.08	16.55	18.63	20.08
856	20.02	19.59	18.67	16.12	12.15	10.08	9.39	11.21	14.24	16.52	18.83	20.21
857	19.99	19.51	18.69	16.19	12.16	10.12	9.38	11.22	14.26	16.45	18.89	20.31
858	20.09	19.58	18.66	16.31	12.2	10.13	9.4	11.27	14.29	16.58	19.05	20.43
859	19.9	19.47	18.49	16.21	12.22	10.13	9.38	11.25	14.19	16.46	18.89	20.18
860	19.86	19.47	18.45	16.36	12.33	10.07	9.27	11.31	14.18	16.58	18.88	20.21
861	19.88	19.49	18.46	16.39	12.35	10.03	9.25	11.32	14.1	16.63	18.99	20.33
862	19.99	19.57	18.51	16.5	12.44	10	9.16	11.3	14.11	16.65	19.03	20.45
863	20.01	19.59	18.56	16.59	12.48	10.04	9.15	11.19	14.11	16.58	19.02	20.44
864	20.1	19.73	18.52	16.67	12.62	10.06	9.15	11.17	14.07	16.62	19.1	20.55
865	20.07	19.73	18.51	16.74	12.61	10.02	9.09	11.18	14.08	16.68	19.27	20.57
866	20.05	19.71	18.5	16.72	12.62	10	9.07	11.16	13.97	16.61	19.36	20.53
867	20.35	19.97	18.7	16.84	12.73	10.04	9.05	11.21	14.03	16.73	19.61	20.8
868	20.58	20.24	18.89	17.06	12.92	10.09	9.06	11.1	14	16.79	19.8	20.92
869	21.02	20.59	19.29	17.74	13.31	10.35	9.24	10.85	13.99	16.9	20.01	21.15
870	21.22	20.79	19.45	18.06	13.52	10.54	9.29	10.86	13.94	16.88	20.08	21.25
871	20.96	20.53	19.17	17.83	13.52	10.49	9.27	10.75	13.81	16.74	19.9	20.99
872	20.92	20.48	19.18	17.83	13.52	10.56	9.34	10.85	13.91	16.78	19.98	21.09
873	20.86	20.38	19.19	17.98	13.59	10.66	9.4	10.92	13.83	16.63	19.87	21.08
874	19.84	19.34	18.39	17.27	13.34	10.59	9.35	10.85	13.69	16.39	19.23	20.41
875	19.36	18.76	17.89	16.87	13.24	10.54	9.35	11.29	13.8	16.49	19.24	20.41
876	19.45	18.86	17.86	16.92	13.12	10.52	9.34	11.61	13.86	16.54	19.33	20.56
877	20.03	19.37	18.33	15.93	11.88	10.14	9.31	11.07	13.93	16.56	18.51	19.9
878	19.96	19.36	18.33	15.96	11.91	10.09	9.33	11.05	13.99	16.61	18.48	19.89
879	19.82	19.35	18.38	15.93	11.9	10.06	9.3	11.07	13.97	16.38	18.54	19.91
880	19.82	19.39	18.53	16	12.01	10.09	9.39	11.12	14.03	16.35	18.65	20.01
881	19.89	19.43	18.52	16.15	12.07	10.17	9.4	11.28	14.12	16.49	18.81	20.16
882	19.95	19.5	18.53	16.22	12.13	10.14	9.39	11.29	14.16	16.49	18.89	20.24
883	19.9	19.51	18.5	16.23	12.18	10.1	9.35	11.28	14.19	16.58	18.9	20.25
884	19.71	19.35	18.3	16.2	12.19	10.1	9.29	11.27	14.04	16.5	18.73	20.09
885	19.67	19.28	18.26	16.29	12.25	10.12	9.29	11.27	14.01	16.57	18.75	20.09
886	19.81	19.37	18.38	16.34	12.29	10.07	9.26	11.27	14.02	16.54	18.91	20.29
887	19.97	19.5	18.53	16.47	12.43	10.06	9.17	11.22	13.97	16.51	19.03	20.45
888	19.9	19.49	18.45	16.56	12.52	10.03	9.15	11.16	13.89	16.44	19.01	20.4
889	19.64	19.3	18.22	16.47	12.46	10.07	9.11	11.14	13.83	16.37	18.88	20.23
890	19.68	19.31	18.13	16.48	12.49	10.03	9.07	11.13	13.82	16.4	18.94	20.2
891	20.23	19.81	18.46	16.67	12.69	10.07	9.07	11.18	13.92	16.6	19.43	20.6
892	20.63	20.18	18.78	17.04	12.89	10.13	9.1	11.09	13.98	16.78	19.75	20.92
893	20.79	20.29	19.01	17.34	13.15	10.28	9.2	10.85	13.83	16.72	19.81	20.96
894	21	20.52	19.18	17.59	13.34	10.4	9.28	10.84	13.81	16.8	19.94	21.03
895	20.91	20.35	19.05	17.63	13.4	10.45	9.29	10.8	13.73	16.63	19.81	20.92
896	20.85	20.18	18.92	17.53	13.35	10.44	9.31	10.82	13.78	16.66	19.79	20.92
897	20.66	20.11	18.94	17.64	13.48	10.57	9.4	10.87	13.8	16.52	19.78	20.97
898	19.57	19.13	18.13	17.04	13.26	10.55	9.34	10.84	13.59	16.16	19.19	20.31
899	19.01	18.57	17.62	16.66	12.95	10.4	9.29	11.35	13.61	16.23	18.93	20.05
900	19.08	18.61	17.61	16.72	12.88	10.31	9.26	11.45	13.65	16.3	18.86	19.96
901	19.9	19.31	18.31	15.8	11.81	10.1	9.3	11	13.82	16.47	18.38	19.83
902	19.69	19.26	18.31	15.77	11.77	10	9.25	10.94	13.83	16.24	18.4	19.77
903	19.62	19.24	18.25	15.75	11.76	9.97	9.34	11.04	13.87	16.12	18.26	19.72
904	19.79	19.34	18.27	15.92	11.94	10.12	9.35	11.16	13.97	16.36	18.46	19.91
905	19.81	19.34	18.34	16.06	12.04	10.28	9.46	11.25	14.02	16.45	18.6	19.94
906	19.68	19.13	18.21	16.05	11.96	10.23	9.48	11.23	13.95	16.4	18.51	19.84
907	19.62	19.13	18.2	16.1	12.02	10.23	9.4	11.26	13.91	16.42	18.45	19.78
908	19.64	19.12	18.15	16.14	12.12	10.22	9.41	11.31	13.93	16.43	18.53	19.84
909	19.68	19.32	18.17	16.21	12.17	10.23	9.41	11.28	13.94	16.46	18.79	20.12
910	19.77	19.32	18.25	16.27	12.21	10.11	9.28	11.25	13.88	16.4	18.91	20.31
911	19.71	19.18	18.25	16.29	12.29	10.04	9.22	11.16	13.8	16.31	18.87	20.25
912	19.63	19.21	18.18	16.3	12.39	10.01	9.18	11.14	13.72	16.26	18.81	20.17
913	19.4	19	18.02	16.29	12.36	10.06	9.19	11.19	13.66	16.28	18.68	19.93
914	19.52	19.09	18.02	16.32	12.41	10	9.13	11.19	13.69	16.36	18.81	20.06
915	20.09	19.62	18.33	16.54	12.6	10.03	9.11	11.21	13.85	16.49	19.29	20.56
916	20.46	20.04	18.64	16.81	12.82	10.06	9.11	11.14	13.93	16.63	19.66	20.81
917	20.47	19.98	18.66	16.92	12.96	10.18	9.18	11.01	13.8	16.59	19.68	20.77
918	20.5	19.96	18.63	16.91	13.01	10.24	9.2	11.03	13.81	16.63	19.73	20.82
919	20.36	19.81	18.53	16.85	12.99	10.2	9.16	10.9	13.7	16.53	19.67	20.72
920	20.28	19.6	18.37	16.93	13.04	10.18	9.16	11.08	13.76	16.51	19.64	20.7
921	20.04	19.35	18.28	16.96	13.14	10.31	9.24	11.01	13.75	16.46	19.54	20.6
922	19.32	18.72	17.94	16.8	13.09	10.42	9.31	10.99	13.64	16.26	19.22	20.33
923	18.86	18.42	17.46	16.55	12.85	10.28	9.22	11.28	13.48	16.08	18.64	19.75
924	18.94	18.58	17.56	16.53	12.78	10.25	9.17	11.23	13.48	16.05	18.26	19.42
925	19.69	19.13	18.24	15.65	11.65	10.06	9.19	10.93	13.73	16.26	18.2	19.71
926	19.6	19.13	18.17	15.57	11.61	9.91	9.26	10.87	13.71	16.06	18.22	19.64
927	19.57	19.25	18.23	15.64	11.66	9.99	9.26	10.99	13.78	15.99	18.23	19.77
928	19.75	19.3	18.27	15.86	11.81	10.15	9.4	11.13	13.91	16.26	18.42	19.89
929	19.71	19.12	18.2	15.91	11.91	10.3	9.46	11.19	13.9	16.33	18.46	19.83
930	19.61	19.01	18.05	15.92	11.87	10.32	9.5	11.24	13.83	16.33	18.28	19.65
931	19.61	19.03	18.07	16.05	12.01	10.33	9.5	11.31	13.88	16.31	18.38	19.75
932	19.59	19.14	18.14	16.11	12	10.24	9.48	11.28	13.84	16.33	18.56	19.88
933	19.63	19.25	18.21	16.12	12.08	10.25	9.41	11.31	13.88	16.3	18.77	20.15
934	19.63	19.07	18.17	16.12	12.12	10.13	9.31	11.26	13.76	16.32	18.71	20.22
935	19.42	18.85	17.93	16.09	12.17	10.05	9.28	11.2	13.67	16.24	18.5	20.01
936	19.16	18.74	17.78	16.09	12.18	10.01	9.21	11.18	13.54	16.21	18.28	19.68
937	19.26	18.85	17.83	16.16	12.3	10.03	9.22	11.18	13.59	16.26	18.44	19.71
938	19.54	19.1	17.97	16.35	12.43	10.03	9.17	11.24	13.63	16.37	18.83	20.02
939	20.11	19.56	18.42	16.54	12.51	10.03	9.12	11.23	13.84	16.43	19.32	20.5
940	20.39	19.88	18.51	16.73	12.75	10.07	9.13	11.08	13.84	16.53	19.53	20.72
941	20.15	19.71	18.31	16.65	12.79	10.16	9.16	11	13.74	16.43	19.44	20.54
942	20	19.56	18.15	16.65	12.82	10.08	9.16	11.11	13.75	16.48	19.53	20.6
943	19.7	19.21	18	16.54	12.79	10.08	9.13	11.13	13.68	16.36	19.43	20.45
944	19.57	18.96	17.94	16.54	12.79	10.11	9.22	11.16	13.69	16.42	19.41	20.47
945	19.48	18.73	17.91	16.67	12.89	10.22	9.23	11.05	13.68	16.37	19.39	20.49
946	18.92	18.34	17.63	16.5	12.88	10.32	9.35	10.98	13.59	16.16	18.98	20.16
947	18.72	18.42	17.35	16.36	12.71	10.25	9.26	11.15	13.4	15.85	18.16	19.38
948	18.91	18.63	17.62	16.56	12.89	10.25	9.14	11.08	13.44	16.13	18.05	19.15
949	19.66	19.01	18.04	15.59	11.66	10.16	9.26	10.96	13.69	16.19	18.05	19.53
950	19.5	18.82	17.89	15.45	11.52	9.98	9.18	10.9	13.59	16.02	17.92	19.45
951	19.59	19.01	18.04	15.62	11.61	10	9.34	11.03	13.72	16.14	18.14	19.61
952	19.68	19.1	18.15	15.82	11.8	10.21	9.43	11.19	13.8	16.27	18.28	19.72
953	19.55	18.95	18.02	15.79	11.75	10.25	9.51	11.26	13.8	16.26	18.16	19.63
954	19.63	18.97	18.04	15.95	11.83	10.41	9.58	11.34	13.81	16.28	18.16	19.58
955	19.58	18.93	17.97	15.94	11.83	10.37	9.55	11.31	13.82	16.26	18.15	19.6
956	19.45	18.97	18.05	15.98	11.92	10.25	9.46	11.3	13.81	16.25	18.27	19.81
957	19.51	19.05	18.07	16.07	11.97	10.32	9.45	11.26	13.77	16.26	18.47	19.89
958	19.44	18.92	17.99	16	12.05	10.17	9.39	11.23	13.68	16.2	18.45	19.98
959	19.23	18.65	17.82	15.99	12.02	10.11	9.29	11.17	13.57	16.14	18.2	19.68
960	19.16	18.59	17.73	16.03	12.17	10.05	9.33	11.21	13.58	16.24	18.2	19.55
961	19.14	18.69	17.73	16.2	12.23	10.08	9.26	11.22	13.57	16.3	18.34	19.69
962	19.44	18.95	17.93	16.31	12.34	10.11	9.25	11.21	13.61	16.31	18.73	19.93
963	19.73	19.28	18.14	16.42	12.49	10.02	9.15	11.17	13.64	16.31	19.07	20.24
964	20.1	19.68	18.37	16.63	12.7	10.07	9.19	11.11	13.76	16.38	19.4	20.62
965	19.84	19.42	18.09	16.47	12.63	10.12	9.15	11.04	13.66	16.32	19.26	20.4
966	19.73	19.27	17.84	16.45	12.68	10.05	9.16	11.13	13.63	16.35	19.32	20.48
967	19.6	18.96	17.8	16.55	12.78	10.12	9.17	11.16	13.68	16.36	19.42	20.43
968	19.63	18.93	17.92	16.61	12.8	10.17	9.2	11.18	13.73	16.47	19.47	20.56
969	19.66	18.84	18.09	16.71	12.92	10.3	9.29	11.01	13.75	16.48	19.53	20.62
970	19.25	18.6	17.94	16.71	13.04	10.42	9.4	10.91	13.69	16.36	19.37	20.53
971	18.78	18.43	17.43	16.46	12.84	10.36	9.35	11.01	13.48	16	18.54	19.84
972	18.94	18.68	17.63	16.53	12.81	10.29	9.27	11.2	13.45	16.04	18.14	19.33
973	19.55	18.87	17.94	15.94	11.77	10.39	9.59	11.29	13.73	16.24	18.02	19.48
974	19.52	18.91	18	16.11	12.02	10.61	9.67	11.39	13.8	16.28	18.2	19.66
975	19.33	18.8	17.94	15.98	12.08	10.53	9.53	11.27	13.68	16.14	18.16	19.67
976	19.26	18.79	17.85	15.94	12.03	10.28	9.43	11.21	13.58	16.1	18.16	19.66
977	19.19	18.58	17.67	16	12.13	10.3	9.44	11.24	13.6	16.15	18.1	19.52
978	19.29	18.72	17.75	16.19	12.35	10.36	9.49	11.27	13.65	16.31	18.25	19.56
979	19.16	18.71	17.78	16.18	12.33	10.21	9.39	11.24	13.58	16.21	18.37	19.63
980	19.21	18.78	17.78	16.24	12.33	10.19	9.29	11.18	13.55	16.2	18.55	19.88
981	19.44	18.97	17.87	16.34	12.39	10.13	9.21	11.2	13.51	16.22	18.7	20.19
982	19.62	19.14	18	16.4	12.47	10.07	9.17	11.13	13.55	16.21	18.99	20.39
983	19.36	18.93	17.78	16.32	12.55	10.05	9.17	11.09	13.52	16.13	19.03	20.11
984	19.53	19.05	17.79	16.48	12.67	10.1	9.11	11.16	13.6	16.31	19.29	20.32
985	19.67	19.13	17.91	16.56	12.75	10.14	9.19	11.15	13.64	16.44	19.45	20.45
986	19.84	19.19	18.09	16.7	12.85	10.26	9.23	11.09	13.73	16.45	19.5	20.58
987	19.84	19.18	18.2	16.81	12.9	10.34	9.31	11.04	13.79	16.51	19.59	20.7
988	19.57	18.97	18.1	16.85	13	10.36	9.39	11.02	13.78	16.48	19.53	20.62
989	19.12	18.61	17.76	16.72	13.05	10.47	9.4	10.97	13.74	16.37	19.29	20.42
990	18.96	18.67	17.56	16.56	12.9	10.43	9.47	11.26	13.54	16.04	18.41	19.66
991	19.63	18.87	17.96	16	11.91	10.59	9.67	11.37	13.75	16.23	17.94	19.49
992	19.53	18.81	17.86	16.13	12.12	10.78	9.72	11.43	13.75	16.21	18.03	19.59
993	19.27	18.71	17.77	15.99	12.11	10.67	9.66	11.34	13.62	16.16	17.94	19.49
994	19.22	18.62	17.67	15.92	12.08	10.38	9.51	11.22	13.59	16.11	17.93	19.37
995	19.29	18.64	17.67	16.08	12.19	10.42	9.53	11.29	13.66	16.27	17.92	19.35
996	19.32	18.71	17.73	16.19	12.41	10.51	9.48	11.22	13.77	16.36	18.05	19.39
997	19.16	18.62	17.64	16.17	12.34	10.37	9.46	11.24	13.54	16.18	18.15	19.49
998	19.18	18.71	17.74	16.28	12.44	10.31	9.39	11.2	13.51	16.17	18.38	19.68
999	19.08	18.57	17.57	16.27	12.38	10.21	9.25	11.13	13.47	16.15	18.32	19.68
1000	19.03	18.52	17.57	16.22	12.39	10.13	9.23	11.14	13.37	16.06	18.26	19.74
1001	18.97	18.47	17.51	16.34	12.43	10.1	9.18	11.07	13.31	16.03	18.38	19.71
1002	19.19	18.74	17.66	16.43	12.52	10.1	9.15	11.07	13.37	16.15	18.95	19.94
1003	19.58	19.09	17.86	16.5	12.65	10.12	9.2	11.11	13.58	16.31	19.36	20.35
1004	19.86	19.31	18.06	16.7	12.73	10.21	9.25	11.18	13.71	16.48	19.48	20.59
1005	19.97	19.39	18.17	16.8	12.8	10.28	9.29	11.22	13.83	16.54	19.59	20.72
1006	19.83	19.23	18.15	16.8	12.88	10.34	9.37	11.14	13.81	16.53	19.61	20.67
1007	19.53	18.89	18	16.79	12.94	10.46	9.47	11.11	13.81	16.58	19.53	20.62
1008	19.04	18.6	17.57	16.68	12.94	10.55	9.49	11.1	13.73	16.3	18.9	20.11
1009	19.64	18.78	17.97	16.08	12.04	10.78	9.77	11.39	13.74	16.11	17.86	19.34
1010	19.47	18.73	17.82	16.05	12.12	10.8	9.75	11.37	13.68	16.07	17.87	19.4
1011	19.28	18.59	17.71	15.97	12.14	10.73	9.67	11.31	13.57	16.08	17.83	19.35
1012	19.27	18.58	17.61	15.91	12.09	10.58	9.57	11.23	13.56	16.14	17.74	19.21
1013	19.38	18.68	17.67	16.08	12.2	10.53	9.55	11.25	13.64	16.37	17.76	19.14
1014	19.34	18.69	17.69	16.13	12.33	10.53	9.54	11.19	13.63	16.38	17.86	19.27
1015	19.2	18.56	17.65	16.15	12.29	10.46	9.41	11.16	13.49	16.12	17.93	19.38
1016	19.22	18.56	17.65	16.19	12.36	10.41	9.4	11.13	13.45	16.07	18.11	19.48
1017	19.1	18.53	17.55	16.2	12.38	10.34	9.33	11.09	13.36	16.04	18.13	19.52
1018	19.04	18.5	17.5	16.25	12.31	10.2	9.31	11.05	13.34	16.07	18.02	19.49
1019	19.04	18.51	17.55	16.3	12.44	10.19	9.24	11.07	13.3	16.02	18.2	19.57
1020	18.9	18.51	17.5	16.34	12.47	10.12	9.16	11.09	13.25	16.03	18.42	19.65
1021	19.16	18.68	17.65	16.43	12.5	10.13	9.18	11.14	13.33	16.09	18.83	19.93
1022	19.33	18.82	17.76	16.5	12.61	10.18	9.23	11.15	13.4	16.18	19.12	20.1
1023	19.55	19.03	17.87	16.67	12.72	10.22	9.28	11.23	13.58	16.34	19.26	20.38
1024	19.76	19.24	18.1	16.79	12.78	10.32	9.38	11.33	13.77	16.55	19.5	20.62
1025	19.79	19.21	18.18	16.87	12.93	10.44	9.47	11.24	13.94	16.63	19.63	20.79
1026	19.32	18.8	17.92	16.87	12.98	10.61	9.55	11.08	13.84	16.47	19.34	20.56
1027	19.58	18.73	17.93	16.04	12.08	10.87	9.77	11.32	13.64	16.02	17.71	19.21
1028	19.45	18.67	17.85	15.97	12.09	10.8	9.74	11.33	13.57	16	17.67	19.23
1029	19.27	18.6	17.7	15.91	12.1	10.75	9.7	11.27	13.56	16.02	17.64	19.2
1030	19.29	18.59	17.66	15.94	12.19	10.69	9.62	11.22	13.52	16.17	17.66	19.09
1031	19.37	18.77	17.77	16.08	12.26	10.6	9.61	11.2	13.57	16.42	17.8	19.14
1032	19.41	18.75	17.8	16.12	12.25	10.59	9.5	11.17	13.58	16.38	17.78	19.18
1033	19.29	18.7	17.75	16.21	12.31	10.53	9.5	11.14	13.45	16.2	17.86	19.28
1034	19.17	18.57	17.59	16.18	12.34	10.46	9.42	11.11	13.33	15.95	17.96	19.44
1035	19.02	18.5	17.52	16.15	12.26	10.35	9.36	11.09	13.25	15.87	17.96	19.38
1036	19.05	18.55	17.59	16.22	12.35	10.27	9.31	11.01	13.26	16	17.97	19.39
1037	19.13	18.63	17.6	16.31	12.42	10.21	9.28	11.07	13.33	16.05	18.12	19.57
1038	19.08	18.59	17.57	16.36	12.51	10.19	9.23	11.05	13.28	16.02	18.25	19.65
1039	18.97	18.61	17.57	16.4	12.49	10.16	9.24	11.06	13.29	16.1	18.44	19.79
1040	19.16	18.71	17.72	16.53	12.61	10.21	9.24	11.16	13.38	16.17	18.69	19.93
1041	19.39	19.01	17.96	16.63	12.63	10.31	9.3	11.28	13.47	16.28	19.05	20.25
1042	19.74	19.25	18.12	16.81	12.76	10.38	9.4	11.38	13.7	16.48	19.37	20.47
1043	19.88	19.42	18.29	16.95	12.84	10.47	9.49	11.37	13.91	16.62	19.65	20.73
1044	19.57	19.08	18.16	16.98	13.04	10.65	9.6	11.23	13.92	16.57	19.47	20.69
1045	19.53	18.75	17.86	16	12.18	10.89	9.82	11.25	13.61	16.01	17.53	19.04
1046	19.46	18.71	17.86	15.98	12.09	10.83	9.71	11.23	13.53	16.02	17.55	19.07
1047	19.43	18.75	17.91	16.02	12.19	10.83	9.72	11.26	13.53	16.05	17.67	19.16
1048	19.52	18.87	17.95	16.14	12.33	10.78	9.7	11.22	13.64	16.3	17.85	19.19
1049	19.5	18.88	17.91	16.22	12.34	10.68	9.55	11.16	13.63	16.44	17.94	19.24
1050	19.44	18.85	17.83	16.21	12.35	10.6	9.47	11.11	13.61	16.32	17.9	19.29
1051	19.29	18.76	17.74	16.21	12.35	10.58	9.44	11.06	13.47	16.13	17.87	19.24
1052	19.15	18.6	17.58	16.17	12.26	10.47	9.4	11.05	13.28	15.87	17.8	19.29
1053	18.99	18.42	17.48	16.03	12.18	10.34	9.38	11.02	13.19	15.7	17.78	19.22
1054	19.09	18.58	17.57	16.15	12.29	10.32	9.36	11.01	13.22	15.87	17.9	19.34
1055	19.15	18.66	17.62	16.28	12.35	10.3	9.27	11.05	13.28	15.97	18.05	19.55
1056	19.18	18.65	17.67	16.41	12.54	10.29	9.26	10.98	13.32	16.07	18.19	19.64
1057	19.11	18.68	17.64	16.43	12.55	10.27	9.24	11.06	13.34	16.02	18.27	19.76
1058	19.05	18.63	17.65	16.45	12.5	10.31	9.28	11.15	13.35	16.03	18.32	19.76
1059	19.2	18.78	17.8	16.54	12.59	10.32	9.36	11.27	13.43	16.12	18.59	19.9
1060	19.52	19.06	18.12	16.72	12.72	10.41	9.46	11.34	13.6	16.25	19.13	20.25
1061	19.76	19.3	18.18	16.89	12.81	10.51	9.51	11.42	13.8	16.53	19.52	20.49
1062	19.67	19.2	18.26	17.05	13.06	10.68	9.61	11.34	13.91	16.58	19.43	20.66
1063	19.39	18.9	17.85	15.92	11.82	10.49	9.44	11.2	13.79	16.37	17.71	19.04
1064	19.59	18.94	17.94	16.03	12	10.62	9.47	11.2	13.75	16.28	17.74	19.17
1065	19.61	19.02	18.05	16.16	12.2	10.77	9.59	11.26	13.69	16.26	17.8	19.22
1066	19.48	18.89	17.97	16.09	12.32	10.81	9.65	11.19	13.55	16.12	17.73	19.19
1067	19.47	18.89	17.94	16.11	12.26	10.69	9.56	11.13	13.51	16.12	17.75	19.16
1068	19.32	18.8	17.81	16.09	12.31	10.62	9.51	11.1	13.44	16.07	17.74	19.11
1069	19.2	18.73	17.74	16.08	12.26	10.58	9.51	11.03	13.27	15.89	17.73	19.11
1070	19.13	18.63	17.57	16.02	12.21	10.48	9.47	11.03	13.17	15.78	17.63	19.08
1071	19.08	18.62	17.57	16.06	12.12	10.35	9.4	11.06	13.15	15.68	17.69	19.2
1072	19.13	18.7	17.62	16.16	12.18	10.35	9.37	11.05	13.21	15.79	17.83	19.32
1073	19.25	18.69	17.66	16.27	12.32	10.3	9.37	11.03	13.26	15.88	18.01	19.42
1074	19.26	18.8	17.72	16.4	12.5	10.33	9.29	10.92	13.37	15.98	18.15	19.58
1075	19.22	18.68	17.69	16.4	12.5	10.37	9.28	11.07	13.31	16.01	18.18	19.66
1076	19.18	18.75	17.75	16.48	12.47	10.33	9.42	11.18	13.36	16.05	18.47	19.83
1077	19.4	19.08	18.07	16.66	12.62	10.4	9.48	11.26	13.52	16.21	18.68	19.99
1078	19.55	19.29	18.22	16.83	12.72	10.45	9.51	11.36	13.63	16.37	18.98	20.05
1079	19.75	19.35	18.35	17	12.82	10.57	9.58	11.47	13.75	16.48	19.26	20.25
1080	19.63	19.12	18.3	17.11	13.08	10.68	9.64	11.34	13.83	16.5	19.13	20.45
1081	19.3	18.91	17.74	15.73	11.3	9.77	8.78	10.85	13.72	16.48	17.77	19.15
1082	19.52	19.03	17.95	15.96	11.65	10.14	9.13	11.04	13.77	16.4	17.83	19.15
1083	19.42	18.88	17.89	15.96	12.1	10.66	9.54	11.08	13.48	15.98	17.63	19.08
1084	19.38	18.78	17.9	16.04	12.24	10.76	9.61	11.12	13.4	15.87	17.62	19.13
1085	19.37	18.92	17.89	16.05	12.17	10.74	9.61	11.03	13.38	15.93	17.6	19.1
1086	19.31	18.85	17.92	16.1	12.25	10.68	9.55	11.07	13.26	15.93	17.7	19.15
1087	19.28	18.85	17.89	16.11	12.26	10.58	9.54	11.09	13.31	15.89	17.8	19.18
1088	19.27	18.86	17.75	16.06	12.23	10.51	9.43	11.02	13.21	15.82	17.85	19.21
1089	19.22	18.77	17.67	16.08	12.2	10.47	9.45	11.05	13.18	15.76	17.76	19.23
1090	19.16	18.78	17.76	16.15	12.2	10.42	9.46	11.01	13.19	15.76	17.77	19.24
1091	19.24	18.91	17.82	16.26	12.32	10.37	9.4	10.99	13.24	15.9	18.07	19.36
1092	19.32	19.03	17.97	16.41	12.44	10.4	9.33	10.98	13.32	16	18.15	19.45
1093	19.19	18.78	17.75	16.35	12.38	10.44	9.41	11.13	13.28	15.87	18.02	19.55
1094	19.15	18.66	17.64	16.4	12.4	10.4	9.45	11.13	13.35	15.94	18.21	19.62
1095	19.3	19.08	17.99	16.57	12.55	10.46	9.54	11.2	13.5	16.16	18.59	19.88
1096	19.43	19.28	18.25	16.74	12.67	10.54	9.55	11.35	13.6	16.28	18.69	19.93
1097	19.65	19.43	18.43	16.91	12.81	10.62	9.66	11.42	13.7	16.45	18.96	20.12
1098	19.42	18.95	18.18	17	12.99	10.74	9.68	11.22	13.64	16.28	18.72	20.08
1099	19.12	18.68	17.59	15.66	11.55	10.31	9.25	10.98	13.62	16.26	17.53	19.06
1100	19.43	18.89	17.85	15.93	12.07	10.88	9.64	11.11	13.42	16.12	17.67	19.07
1101	19.29	18.77	17.82	15.87	12.04	10.65	9.64	10.95	13.21	15.69	17.59	19.12
1102	19.36	18.88	17.94	16.02	12.13	10.71	9.57	11.04	13.27	15.78	17.69	19.2
1103	19.54	19.03	18.05	16.12	12.11	10.61	9.47	11.04	13.43	16.04	17.79	19.26
1104	19.44	18.99	18.04	16.14	12.19	10.61	9.47	11.01	13.39	15.96	17.76	19.28
1105	19.37	19.01	17.99	16.1	12.22	10.57	9.44	11	13.34	15.9	17.86	19.32
1106	19.43	18.98	17.95	16.18	12.27	10.52	9.35	10.98	13.39	15.89	17.97	19.31
1107	19.35	18.89	17.86	16.22	12.3	10.44	9.31	10.89	13.37	15.95	17.91	19.33
1108	19.27	18.9	17.85	16.16	12.31	10.44	9.34	10.85	13.3	15.92	17.92	19.31
1109	19.26	18.9	17.89	16.2	12.29	10.48	9.39	10.96	13.23	15.82	17.97	19.28
1110	19.29	19.04	17.96	16.3	12.38	10.48	9.41	10.98	13.25	15.93	18.07	19.3
1111	19.21	18.91	17.88	16.27	12.38	10.43	9.41	11.04	13.19	15.8	17.94	19.29
1112	19.06	18.7	17.64	16.27	12.34	10.43	9.53	11.16	13.24	15.79	17.88	19.41
1113	19.19	18.69	17.65	16.45	12.46	10.51	9.54	11.24	13.33	15.92	18.06	19.63
1114	19.29	18.83	17.82	16.58	12.62	10.56	9.57	11.32	13.44	16.08	18.33	19.73
1115	19.37	19.11	18.05	16.71	12.7	10.61	9.66	11.41	13.49	16.18	18.56	19.86
1116	19.2	18.79	17.95	16.73	12.84	10.7	9.72	11.24	13.53	16.06	18.43	19.83
1117	19.28	18.77	17.77	15.82	11.95	10.84	9.61	11.02	13.45	16.12	17.53	19.01
1118	19.44	18.99	17.96	15.96	12.1	10.82	9.62	10.97	13.23	15.92	17.63	19.1
1119	19.23	18.83	17.75	15.78	11.93	10.58	9.55	10.85	13.15	15.57	17.52	19.17
1120	19.22	18.75	17.77	15.86	11.98	10.57	9.59	10.94	13.2	15.62	17.55	19.26
1121	19.42	19.02	18.02	16.05	12.11	10.67	9.53	10.95	13.3	15.83	17.7	19.31
1122	19.49	19.17	18.12	16.12	12.03	10.37	9.29	10.8	13.47	16.05	17.92	19.35
1123	19.38	19.12	18.09	16.11	12.11	10.53	9.39	10.88	13.34	15.92	17.87	19.35
1124	19.43	19.07	18.06	16.18	12.22	10.45	9.33	10.91	13.39	15.9	17.99	19.36
1125	19.41	19.07	18.06	16.22	12.24	10.39	9.12	10.76	13.4	16.04	18.03	19.41
1126	19.42	19.02	18.04	16.24	12.23	10.32	9.08	10.63	13.39	16.07	18.1	19.38
1127	19.41	19.01	18.01	16.28	12.29	10.48	9.35	10.87	13.31	15.89	18.04	19.39
1128	19.41	19.1	18.11	16.29	12.34	10.5	9.39	10.91	13.29	15.9	18.14	19.37
1129	19.36	19.18	18.1	16.37	12.35	10.4	9.27	10.83	13.31	16.03	18.15	19.37
1130	19.07	18.78	17.83	16.37	12.35	10.55	9.51	11.14	13.17	15.69	17.85	19.38
1131	19.15	18.73	17.76	16.46	12.48	10.57	9.61	11.2	13.31	15.74	17.88	19.5
1132	19.23	18.74	17.73	16.55	12.68	10.57	9.5	11.25	13.38	15.87	17.98	19.62
1133	19.24	18.76	17.7	16.56	12.65	10.63	9.67	11.38	13.4	15.88	18.09	19.77
1134	19.05	18.64	17.61	16.58	12.74	10.73	9.71	11.24	13.36	15.81	18.13	19.75
1135	19.43	18.99	17.9	15.83	12.02	10.77	9.6	10.9	13.13	15.88	17.59	19.14
1136	19.43	19.03	17.9	15.91	12.06	10.74	9.6	10.92	13.16	15.81	17.65	19.28
1137	19.18	18.69	17.68	15.73	11.86	10.51	9.51	10.83	13.15	15.52	17.46	19.33
1138	19.22	18.72	17.71	15.81	11.9	10.51	9.53	10.93	13.23	15.57	17.57	19.45
1139	19.4	18.94	18	16.04	12.13	10.69	9.61	11.03	13.25	15.72	17.72	19.32
1140	19.5	19.23	18.12	16.09	11.99	10.54	9.45	10.86	13.33	15.91	17.91	19.39
1141	19.41	19.11	18.06	16.06	12.04	10.5	9.46	10.82	13.28	15.84	17.81	19.33
1142	19.4	19.08	18.09	16.09	12.1	10.46	9.35	10.84	13.26	15.84	17.87	19.32
1143	19.37	19.02	18.07	16.16	12.19	10.49	9.27	10.75	13.3	15.87	17.91	19.35
1144	19.34	18.92	18.04	16.11	12.21	10.47	9.33	10.74	13.33	15.91	18.02	19.3
1145	19.29	18.94	18.02	16.17	12.17	10.56	9.53	10.92	13.23	15.81	17.94	19.3
1146	19.37	19.21	18.14	16.22	12.25	10.57	9.43	10.82	13.25	15.92	18.12	19.36
1147	19.49	19.36	18.24	16.35	12.26	10.3	9.13	10.65	13.45	16.25	18.26	19.46
1148	19.2	18.95	18.03	16.4	12.36	10.33	9.3	10.92	13.3	15.81	17.96	19.38
1149	19.12	18.74	17.8	16.4	12.44	10.58	9.57	11.19	13.23	15.67	17.68	19.38
1150	19.09	18.81	17.78	16.48	12.61	10.52	9.55	11.16	13.35	15.69	17.8	19.48
1151	19.08	18.64	17.6	16.45	12.62	10.64	9.64	11.32	13.33	15.67	17.83	19.57
1152	18.91	18.48	17.47	16.45	12.63	10.71	9.77	11.21	13.26	15.63	17.8	19.58
1153	19.38	19.04	17.88	15.84	12.05	10.8	9.6	10.88	13.14	15.74	17.54	19.26
1154	19.36	19.07	17.84	15.9	12	10.73	9.57	10.87	13.1	15.65	17.64	19.31
1155	19.39	19.06	17.88	15.89	12.01	10.71	9.66	10.94	13.16	15.67	17.64	19.27
1156	19.44	19.05	17.97	15.99	12.08	10.7	9.64	11.03	13.17	15.74	17.71	19.31
1157	19.56	19.17	18.15	16.1	12.02	10.54	9.47	10.98	13.32	15.87	17.96	19.42
1158	19.58	19.22	18.19	16.1	11.91	10.37	9.32	10.89	13.34	15.88	17.95	19.39
1159	19.41	19.17	18.07	16.02	12.02	10.63	9.48	10.86	13.24	15.74	17.83	19.27
1160	19.32	19.15	18.06	16.04	12.11	10.6	9.44	10.81	13.2	15.74	17.83	19.22
1161	19.33	19.04	18.1	16.09	12.12	10.58	9.45	10.8	13.2	15.71	17.83	19.28
1162	19.26	18.87	18.05	16.08	12.03	10.61	9.55	10.89	13.13	15.66	17.85	19.19
1163	19.28	18.96	18.06	16.12	12.09	10.65	9.55	10.98	13.13	15.67	17.88	19.22
1164	19.44	19.26	18.2	16.27	12.17	10.5	9.41	10.76	13.29	15.9	18.08	19.44
1165	19.54	19.34	18.31	16.3	12.17	10.25	9.11	10.58	13.5	16.1	18.24	19.48
1166	19.35	19.08	18.17	16.4	12.28	10.15	9.08	10.7	13.44	15.8	17.99	19.44
1167	19.13	18.82	17.84	16.38	12.46	10.4	9.42	11.06	13.27	15.6	17.65	19.35
1168	19.14	18.88	17.84	16.47	12.61	10.47	9.41	11.07	13.37	15.66	17.67	19.35
1169	19.13	18.84	17.71	16.53	12.73	10.61	9.57	11.27	13.38	15.66	17.75	19.45
1170	18.8	18.44	17.41	16.27	12.61	10.75	9.81	11.23	13.14	15.46	17.56	19.29
1171	19.57	19.23	18.03	16.02	11.98	10.56	9.52	10.98	13.23	15.85	17.67	19.37
1172	19.49	19.2	17.91	15.94	12.01	10.7	9.59	10.94	13.14	15.67	17.7	19.26
1173	19.59	19.29	18.08	16.01	12.05	10.56	9.53	10.99	13.27	15.82	17.85	19.41
1174	19.6	19.27	18.15	16.09	11.88	10.32	9.32	10.89	13.32	16	17.85	19.38
1175	19.59	19.3	18.23	15.99	11.64	10.08	9.06	10.72	13.34	15.97	17.88	19.39
1176	19.61	19.3	18.25	16.09	11.65	9.96	8.94	10.72	13.35	15.94	17.96	19.47
1177	19.47	19.2	18.13	16.07	11.84	10.42	9.38	10.88	13.19	15.68	17.88	19.35
1178	19.4	19.21	18.12	16.06	12	10.59	9.54	10.88	13.16	15.66	17.82	19.34
1179	19.32	19.09	18.14	15.98	11.99	10.61	9.52	10.78	13.13	15.67	17.79	19.21
1180	19.35	19.08	18.11	16.09	12.04	10.6	9.47	10.87	13.18	15.66	17.91	19.25
1181	19.3	18.98	18.11	16.12	12.05	10.59	9.57	10.97	13.18	15.58	17.83	19.26
1182	19.45	19.27	18.25	16.22	12.15	10.52	9.38	10.74	13.26	15.74	18.03	19.46
1183	19.57	19.4	18.35	16.26	12.12	10.38	9.15	10.57	13.5	15.92	18.13	19.5
1184	19.5	19.25	18.28	16.44	12.15	10.2	9.1	10.58	13.56	15.82	18.02	19.49
1185	19.31	19.01	18.09	16.48	12.35	10.22	9.23	10.79	13.42	15.65	17.71	19.39
1186	19.16	18.93	17.93	16.5	12.57	10.5	9.46	11.08	13.37	15.63	17.63	19.4
1187	19.22	18.89	17.88	16.55	12.71	10.68	9.7	11.34	13.43	15.69	17.82	19.52
1188	18.99	18.63	17.54	16.43	12.65	10.87	9.9	11.32	13.31	15.63	17.73	19.39
1189	19.49	19.15	17.95	15.9	11.97	10.64	9.54	10.88	13.11	15.76	17.67	19.28
1190	19.53	19.09	17.89	15.96	12.01	10.65	9.56	10.94	13.17	15.73	17.73	19.39
1191	19.68	19.24	18.08	16.05	11.86	10.33	9.35	10.95	13.26	15.83	17.82	19.43
1192	19.71	19.41	18.32	16.08	11.59	9.77	8.82	10.62	13.42	16.02	18	19.49
1193	19.63	19.33	18.26	16.05	11.44	9.64	8.6	10.5	13.32	15.9	17.97	19.51
1194	19.65	19.28	18.25	16.12	11.5	9.66	8.71	10.6	13.33	15.82	18.01	19.54
1195	19.62	19.2	18.27	16.08	11.58	9.9	9.04	10.8	13.33	15.77	17.98	19.51
1196	19.48	19.22	18.26	16.09	11.83	10.36	9.4	10.91	13.27	15.74	17.93	19.39
1197	19.34	19.19	18.21	16.01	12.01	10.6	9.56	10.79	13.18	15.72	17.8	19.31
1198	19.35	19.24	18.27	16.07	11.98	10.46	9.3	10.48	13.21	15.91	17.87	19.41
1199	19.28	19.21	18.23	16.16	12.03	10.56	9.43	10.69	13.21	15.63	17.88	19.35
1200	19.3	19.19	18.21	16.16	12.12	10.62	9.57	10.82	13.19	15.54	17.91	19.29
1201	19.4	19.22	18.22	16.23	12.14	10.67	9.62	10.93	13.21	15.55	17.91	19.29
1202	19.5	19.37	18.36	16.4	12.25	10.52	9.33	10.68	13.44	15.71	17.99	19.49
1203	19.37	19.11	18.15	16.53	12.37	10.39	9.36	10.96	13.44	15.66	17.77	19.43
1204	19.15	18.82	17.78	16.43	12.49	10.73	9.84	11.3	13.28	15.62	17.61	19.38
1205	19.26	18.86	17.76	16.52	12.56	10.87	9.91	11.46	13.41	15.77	17.86	19.63
1206	19.23	18.79	17.74	16.52	12.69	10.9	9.96	11.29	13.4	15.8	17.88	19.64
1207	19.01	18.82	17.72	16.48	12.73	10.97	9.9	11.2	13.3	15.67	17.7	19.42
1208	19.39	19.28	18.24	16.95	13.06	11.03	10.07	11.63	13.58	15.99	18.11	19.8
1209	19.41	19.43	18.35	17.1	13.32	11.12	10.03	11.69	13.66	15.95	18.14	19.76
1210	19.53	19.7	18.53	17.22	13.45	11.14	10.03	11.66	13.83	16.35	18.57	19.64
1211	19.85	20.01	18.7	17.37	13.58	11.2	10.1	11.65	14.01	17.05	19.05	19.82
1212	19.7	19.89	18.59	17.29	13.6	11.31	10.28	11.84	13.76	16.76	18.88	19.63
1213	19.38	18.99	17.85	15.79	11.93	10.72	9.57	10.76	12.99	15.62	17.51	19.13
1214	19.29	18.94	17.73	15.79	11.9	10.71	9.6	10.81	12.96	15.43	17.52	19.17
1215	19.48	19.22	17.96	15.92	11.89	10.62	9.46	10.83	13.11	15.61	17.68	19.25
1216	19.49	19.35	18.17	15.95	11.66	10.27	9.04	10.6	13.25	15.75	17.81	19.33
1217	19.51	19.25	18.22	16.03	11.57	9.92	8.7	10.36	13.31	15.76	17.88	19.39
1218	19.62	19.26	18.25	16.11	11.59	9.86	8.78	10.54	13.3	15.8	17.97	19.51
1219	19.67	19.29	18.3	16.12	11.56	9.73	8.79	10.69	13.34	15.81	18.02	19.58
1220	19.61	19.37	18.38	16.13	11.63	9.83	8.89	10.75	13.34	15.78	18.02	19.57
1221	19.36	19.18	18.2	16.05	11.95	10.54	9.49	10.95	13.18	15.61	17.77	19.25
1222	19.31	19.28	18.29	16.1	12.04	10.62	9.48	10.8	13.18	15.66	17.87	19.34
1223	19.23	19.13	18.25	16.07	12.08	10.68	9.66	10.9	13.18	15.47	17.68	19.21
1224	19.32	19.17	18.26	16.18	12.11	10.72	9.75	11.04	13.17	15.38	17.62	19.26
1225	19.26	19.11	18.16	16.16	12.07	10.73	9.83	11.14	13.19	15.34	17.61	19.2
1226	19.37	19.22	18.32	16.32	12.27	10.76	9.79	11.07	13.31	15.53	17.87	19.44
1227	19.3	19.18	18.11	16.49	12.43	10.75	9.8	11.24	13.38	15.52	17.76	19.35
1228	19.17	18.81	17.78	16.36	12.42	10.82	9.97	11.37	13.27	15.6	17.54	19.44
1229	19.21	18.78	17.68	16.44	12.48	10.88	9.94	11.25	13.32	15.76	17.78	19.67
1230	19.06	18.71	17.54	16.49	12.65	10.95	9.89	11.11	13.32	15.64	17.63	19.58
1231	19.15	18.83	17.7	16.61	12.81	11.02	9.95	11.29	13.48	15.78	17.75	19.68
1232	19.5	19.09	17.92	16.8	12.96	11.08	10.18	11.59	13.62	16.03	18.1	19.94
1233	19.5	19.23	18.11	17.03	13.28	11.16	10.15	11.72	13.7	16	18.13	19.88
1234	19.46	19.57	18.3	17.12	13.44	11.15	10.13	11.7	13.86	16.11	18.31	19.69
1235	19.79	20.09	18.8	17.41	13.62	11.1	9.9	11.52	14.19	16.98	19.08	19.81
1236	19.76	20.07	18.77	17.41	13.71	11.34	10.33	11.82	13.93	16.89	19.07	19.74
1237	19.39	19.19	17.98	15.83	11.59	10.36	9.44	10.77	12.96	15.67	17.66	19.26
1238	19.4	19.07	17.9	15.85	11.89	10.64	9.55	10.8	12.97	15.45	17.56	19.24
1239	19.2	18.9	17.74	15.72	11.89	10.71	9.58	10.79	12.92	15.37	17.41	19.09
1240	19.23	19	17.84	15.84	11.88	10.65	9.42	10.76	13.04	15.45	17.51	19.1
1241	19.36	19.14	18.03	15.93	11.78	10.48	9.24	10.6	13.15	15.57	17.66	19.19
1242	19.5	19.38	18.21	15.95	11.56	10.1	8.96	10.49	13.21	15.72	17.81	19.43
1243	19.67	19.58	18.45	16.12	11.35	9.4	8.35	10.32	13.3	15.95	18.07	19.76
1244	19.69	19.6	18.49	16.16	11.4	9.44	8.38	10.41	13.35	15.91	18.12	19.74
1245	19.42	19.29	18.29	16.06	11.92	10.48	9.34	10.92	13.25	15.57	17.85	19.37
1246	19.42	19.44	18.45	16.17	12.08	10.43	9.39	10.88	13.32	15.63	17.88	19.49
1247	19.33	19.2	18.32	16.2	12.12	10.62	9.65	10.98	13.26	15.52	17.61	19.34
1248	19.42	19.22	18.38	16.28	12.18	10.71	9.69	11.05	13.32	15.48	17.61	19.42
1249	19.31	19.1	18.23	16.24	12.18	10.78	9.85	11.25	13.26	15.42	17.5	19.29
1250	19.19	19.24	18.29	16.3	12.27	10.8	9.92	11.24	13.28	15.39	17.79	19.35
1251	19.18	19.22	18.32	16.39	12.38	10.81	9.94	11.31	13.26	15.47	17.8	19.27
1252	18.88	18.79	17.84	16.17	12.29	10.82	9.93	11.26	13.14	15.24	17.29	19.08
1253	18.84	18.62	17.58	16.11	12.31	10.89	9.85	11.14	13.08	15.25	17.19	19.18
1254	18.82	18.57	17.53	16.23	12.52	10.96	9.89	11.09	13.19	15.27	17.25	19.12
1255	18.89	18.69	17.58	16.37	12.67	11.03	9.98	11.23	13.25	15.37	17.41	19.3
1256	19.31	19.09	18.08	16.73	12.95	11.14	10.2	11.56	13.5	15.76	17.9	19.81
1257	19.34	19.53	18.54	17.05	13.25	11.16	10.17	11.72	13.63	15.72	17.91	19.72
1258	19.42	19.93	18.65	17.26	13.39	11.16	9.99	11.7	13.88	15.97	18.22	19.63
1259	19.71	20.21	18.9	17.44	13.44	10.91	9.63	11.53	14.27	16.72	19.06	19.72
1260	19.85	20.16	18.9	17.5	13.69	11.17	10.03	11.69	14.21	17.07	19.16	19.85
1261	19.54	19.32	18.16	15.87	11.53	10.2	9.35	10.76	13	15.74	17.8	19.39
1262	19.53	19.32	18.12	15.94	11.57	10.1	9.28	10.83	13.12	15.67	17.78	19.37
1263	19.31	19.04	17.88	15.84	11.83	10.51	9.51	10.84	13.01	15.43	17.5	19.32
1264	19.21	18.88	17.69	15.83	11.91	10.67	9.59	10.8	12.92	15.31	17.36	19.3
1265	19.41	19.18	18.03	15.96	11.89	10.55	9.46	10.83	13.13	15.52	17.59	19.31
1266	19.6	19.55	18.43	16.02	11.45	9.91	8.77	10.42	13.23	15.75	17.98	19.59
1267	19.75	19.68	18.5	16.1	11.3	9.29	8.2	10.11	13.43	15.98	18.09	19.92
1268	19.75	19.65	18.6	16.16	11.32	9.21	8.19	10.24	13.35	16.03	18.16	19.98
1269	19.67	19.68	18.52	16.13	11.76	10.08	8.93	10.71	13.3	15.84	18.12	19.83
1270	19.54	19.65	18.46	16.18	11.98	10.25	9.21	10.82	13.36	15.67	18.02	19.72
1271	19.49	19.49	18.39	16.25	12.12	10.42	9.43	10.87	13.33	15.56	17.86	19.7
1272	19.46	19.48	18.45	16.36	12.19	10.53	9.57	11.06	13.41	15.54	17.79	19.59
1273	19.28	19.37	18.42	16.28	12.26	10.74	9.89	11.23	13.28	15.4	17.67	19.45
1274	19.24	19.41	18.44	16.31	12.31	10.89	9.94	11.31	13.28	15.45	17.86	19.42
1275	19.25	19.53	18.51	16.39	12.37	10.86	9.96	11.3	13.28	15.51	18.01	19.47
1276	19.04	19.21	18.31	16.3	12.38	10.86	10	11.29	13.2	15.3	17.66	19.1
1277	18.82	18.82	17.9	16.16	12.3	10.88	9.95	11.1	13.12	15.12	17.19	18.93
1278	18.68	18.79	17.69	16.12	12.36	11	9.92	11.06	13.05	15.02	17.08	18.93
1279	18.74	18.87	17.79	16.16	12.49	11.02	10.05	11.22	13.05	15.06	17.12	18.97
1280	19.16	19.28	18.47	16.76	12.89	11.1	10.25	11.6	13.42	15.49	17.65	19.56
1281	19.22	19.61	18.77	17.05	13.18	11.21	10.27	11.71	13.54	15.57	17.74	19.49
1282	19.29	19.79	18.69	17.15	13.33	11.25	10.22	11.78	13.78	15.71	18.05	19.47
1283	19.38	19.88	18.68	17.24	13.52	11.23	10.08	11.62	14.11	16.4	18.77	19.55
1284	19.71	20.18	18.95	17.45	13.61	11.22	10	11.65	14.45	17.18	19.14	19.71
1285	19.36	19.25	18.07	15.79	11.69	10.5	9.43	10.69	12.89	15.41	17.63	19.25
1286	19.5	19.29	18.06	15.93	11.76	10.36	9.39	10.8	13.06	15.58	17.75	19.42
1287	19.5	19.15	17.99	15.97	11.83	10.44	9.42	10.88	13.11	15.58	17.64	19.52
1288	19.44	19.13	17.92	15.94	11.87	10.54	9.51	10.92	13.11	15.51	17.58	19.48
1289	19.46	19.4	18.17	15.94	11.78	10.38	9.34	10.71	13.19	15.57	17.79	19.35
1290	19.68	19.65	18.44	16.01	11.42	9.71	8.6	10.2	13.36	15.84	18.01	19.69
1291	19.93	19.77	18.66	16.18	11.2	9.02	7.94	10.13	13.57	16.11	18.21	20.07
1292	19.89	19.73	18.66	16.16	11.26	9.02	7.98	10.07	13.37	15.95	18.25	20.12
1293	19.82	19.75	18.58	16.25	11.63	9.53	8.52	10.52	13.43	15.78	18.23	20.07
1294	19.74	19.68	18.52	16.28	11.98	10.07	9.12	10.97	13.46	15.67	18.23	20.06
1295	19.68	19.65	18.45	16.37	12.12	10.1	9.21	11.07	13.45	15.61	18.17	19.91
1296	19.58	19.66	18.5	16.44	12.14	10.22	9.39	11.08	13.49	15.63	18.16	19.79
1297	19.38	19.56	18.47	16.36	12.29	10.64	9.86	11.33	13.37	15.43	17.91	19.58
1298	19.23	19.57	18.48	16.36	12.35	10.82	10.01	11.34	13.29	15.29	17.77	19.37
1299	19.38	19.73	18.65	16.4	12.42	10.9	9.97	11.37	13.36	15.4	18	19.55
1300	19.3	19.44	18.57	16.47	12.55	10.93	10.03	11.36	13.25	15.32	17.83	19.35
1301	18.86	18.88	18.14	16.16	12.35	10.89	10.02	11.07	13.11	15.07	17.18	18.98
1302	18.78	19.11	18.01	16.14	12.31	11.03	10	11.02	13.15	15.02	17.1	18.95
1303	18.6	19.19	18.1	16.07	12.37	11.09	10.04	11.13	12.99	14.88	16.98	18.79
1304	19.09	19.58	18.69	16.74	12.88	11.17	10.29	11.61	13.37	15.36	17.54	19.48
1305	19.24	19.71	18.84	17.05	13.17	11.21	10.37	11.77	13.54	15.5	17.69	19.51
1306	19.26	19.6	18.73	17.12	13.29	11.33	10.37	11.86	13.62	15.56	17.77	19.59
1307	19.26	19.48	18.43	17.06	13.34	11.36	10.48	11.84	13.87	15.96	18.19	19.54
1308	19.3	19.55	18.45	17.09	13.46	11.41	10.51	11.96	14	16.53	18.66	19.44
1309	19.54	19.4	18.15	15.89	11.63	10.4	9.31	10.73	13.04	15.68	17.83	19.48
1310	19.58	19.41	18.17	15.97	11.65	10.2	9.16	10.74	13.15	15.66	17.92	19.55
1311	19.67	19.46	18.22	16.03	11.54	10.06	9.02	10.75	13.22	15.66	17.95	19.57
1312	19.68	19.62	18.39	16.06	11.41	9.77	8.66	10.55	13.28	15.82	18.04	19.64
1313	19.71	19.72	18.48	16.12	11.38	9.56	8.45	10.24	13.38	15.95	18.2	19.79
1314	19.88	19.73	18.57	16.1	11.32	9.34	8.14	10.06	13.37	15.95	18.24	19.89
1315	20	19.87	18.68	16.13	11.19	8.93	7.85	10.12	13.49	16.11	18.27	20.17
1316	19.96	19.76	18.67	16.19	11.2	8.96	7.89	10.04	13.41	16.02	18.28	20.27
1317	19.91	19.59	18.54	16.28	11.46	9.19	8.14	10.3	13.39	15.75	18.29	20.18
1318	19.81	19.47	18.37	16.33	11.94	9.74	8.82	10.92	13.5	15.67	18.29	20.09
1319	19.69	19.52	18.32	16.35	12.06	10	9.14	11.1	13.5	15.56	18.31	19.88
1320	19.61	19.66	18.47	16.42	12.12	10.21	9.34	11.13	13.5	15.6	18.33	19.85
1321	19.5	19.43	18.41	16.42	12.32	10.56	9.78	11.39	13.48	15.54	18.19	19.66
1322	19.26	19.31	18.43	16.31	12.39	10.8	9.98	11.38	13.24	15.34	17.79	19.4
1323	19.35	19.68	18.7	16.43	12.48	10.78	9.92	11.38	13.39	15.35	17.98	19.6
1324	19.23	19.48	18.57	16.38	12.52	10.89	10.06	11.43	13.33	15.31	17.75	19.29
1325	18.85	19.02	18.22	16.12	12.36	10.96	10.04	11.21	13.12	15.04	17.15	18.98
1326	18.77	19.03	18.02	16.12	12.33	11.06	9.96	11.06	13.23	15.08	17.13	19.08
1327	18.84	19.31	18.19	16.3	12.47	11.07	10.1	11.21	13.21	15.05	17.18	19.2
1328	19.07	19.55	18.72	16.75	12.9	11.15	10.31	11.7	13.43	15.34	17.41	19.43
1329	19.21	19.64	18.9	17.05	13.16	11.28	10.35	11.77	13.66	15.46	17.6	19.48
1330	19.22	19.34	18.65	17.1	13.27	11.33	10.47	11.88	13.61	15.43	17.65	19.5
1331	19.23	19.39	18.5	17.02	13.37	11.4	10.57	11.96	13.9	15.83	17.87	19.42
1332	19.25	19.53	18.44	16.95	13.38	11.52	10.64	11.97	14.07	16.48	18.54	19.46
1333	17.98	17.69	16.33	14.22	10.34	9.12	7.74	8.92	11.71	13.91	16.4	18.3
1334	18.31	18.04	16.78	14.69	10.39	9.02	7.85	9.3	12.19	14.29	16.78	18.48
1335	18.92	18.73	17.36	15.18	10.55	9.03	7.93	9.91	12.97	15.1	17.68	19.27
1336	18.85	18.81	17.56	15.32	10.77	9.32	8.2	10.01	13.08	15.5	17.72	19.37
1337	19.18	19.16	17.96	15.62	11.26	9.99	8.98	10.29	12.98	16.04	17.77	19.45
1338	19.47	19.36	18.13	15.78	11.58	10.28	9.26	10.57	13	15.87	17.86	19.46
1339	19.42	19.34	18.13	15.75	11.32	9.97	8.96	10.5	13	15.67	17.81	19.46
1340	19.47	19.42	18.23	15.84	11.24	9.84	8.66	10.44	13.08	15.49	17.8	19.54
1341	19.56	19.47	18.28	15.86	11.26	9.8	8.53	10.47	13.13	15.5	17.84	19.57
1342	19.44	19.32	18.21	15.84	11.38	9.86	8.56	10.42	13.08	15.45	17.81	19.46
1343	19.51	19.36	18.23	16.01	11.5	9.86	8.6	10.41	13.22	15.55	17.98	19.62
1344	19.51	19.28	18.25	16.04	11.48	9.74	8.44	10.29	13.3	15.51	17.95	19.64
1345	19.77	19.53	18.46	16.05	11.31	9.32	8.08	10.06	13.29	15.66	18.1	20
1346	20.05	19.84	18.69	16.08	11.14	8.92	7.82	10.06	13.46	16.06	18.39	20.29
1347	19.94	19.65	18.58	16.09	11.27	9.25	8.07	10.14	13.46	15.94	18.33	20.17
1348	19.68	19.4	18.38	16.12	11.78	9.99	8.84	10.7	13.35	15.47	18.12	19.96
1349	19.62	19.51	18.26	16.2	12.07	10.41	9.34	10.99	13.4	15.43	18.14	19.78
1350	19.69	19.68	18.53	16.35	12.13	10.38	9.3	11.03	13.46	15.55	18.29	20
1351	19.51	19.35	18.48	16.4	12.26	10.46	9.59	11.28	13.54	15.49	18.3	19.74
1352	19.36	19.27	18.43	16.35	12.4	10.7	9.8	11.38	13.4	15.39	18	19.62
1353	19.35	19.55	18.72	16.47	12.49	10.7	9.83	11.33	13.45	15.4	18	19.62
1354	19.19	19.43	18.74	16.4	12.52	10.93	10.1	11.43	13.4	15.32	17.62	19.32
1355	18.95	18.96	18.37	16.17	12.35	10.98	10.07	11.26	13.2	15.09	17.2	19.11
1356	18.91	18.86	17.97	16.25	12.32	11.09	9.96	11.04	13.38	15.09	17.21	19.27
1357	18.76	18.88	17.92	16.16	12.4	11.12	10.12	11.24	13.1	14.96	17	19.09
1358	19	19.36	18.73	16.7	12.93	11.23	10.41	11.7	13.45	15.38	17.27	19.35
1359	19.06	19.34	18.77	16.91	13.09	11.26	10.37	11.76	13.52	15.22	17.39	19.3
1360	19.05	19.22	18.58	17.01	13.26	11.34	10.53	11.86	13.55	15.28	17.6	19.41
1361	19.19	19.49	18.67	17.04	13.33	11.47	10.6	11.96	13.97	15.83	17.7	19.34
1362	19.52	19.87	18.86	17.2	13.48	11.45	10.56	11.88	14.4	16.89	18.64	19.68
1363	17.78	17.52	16.23	14.23	10.24	9.07	7.78	8.83	11.48	13.71	16.16	18
1364	18	17.78	16.62	14.53	10.22	8.92	7.78	9.09	11.82	13.92	16.34	18.22
1365	18.58	18.38	17.13	14.88	10.33	8.95	7.77	9.71	12.58	14.66	17.17	18.89
1366	18.82	18.78	17.52	15.25	10.76	9.22	8.09	9.91	13.06	15.42	17.74	19.37
1367	18.85	18.82	17.67	15.36	10.97	9.57	8.58	10.06	12.97	15.78	17.62	19.27
1368	19.2	19.14	17.98	15.56	11.05	9.52	8.58	10.3	12.89	15.96	17.81	19.5
1369	19.1	19.06	17.92	15.57	10.91	9.37	8.29	10.14	12.9	15.73	17.74	19.46
1370	19.24	19.22	18.08	15.59	10.98	9.41	8.27	10.05	12.97	15.47	17.73	19.51
1371	19.34	19.33	18.17	15.72	11.14	9.73	8.34	10.21	12.97	15.28	17.7	19.47
1372	19.38	19.23	18.12	15.81	11.53	10.21	8.77	10.47	12.95	15.26	17.71	19.44
1373	19.37	19.2	18.11	15.87	11.72	10.42	9.02	10.65	13.06	15.3	17.78	19.5
1374	19.41	19.22	18.18	15.95	11.7	10.27	8.86	10.62	13.11	15.34	17.79	19.54
1375	19.58	19.4	18.33	16.01	11.58	10.1	8.71	10.34	13.26	15.38	17.93	19.85
1376	19.89	19.77	18.61	15.99	11.37	9.74	8.33	10.1	13.33	15.74	18.12	20.15
1377	19.78	19.71	18.56	16.01	11.54	10.09	8.72	10.27	13.32	15.84	18.15	20.12
1378	19.83	19.73	18.57	16.12	11.83	10.51	9.16	10.68	13.31	15.59	18.12	20.01
1379	19.8	19.55	18.47	16.16	12	10.59	9.4	10.82	13.38	15.46	18.09	20
1380	19.84	19.55	18.63	16.32	12.06	10.51	9.32	10.88	13.47	15.49	18.25	20.11
1381	19.51	19.34	18.51	16.37	12.28	10.65	9.55	11.2	13.52	15.4	18.21	19.84
1382	19.53	19.43	18.61	16.49	12.47	10.8	9.72	11.36	13.57	15.49	18.25	19.92
1383	19.5	19.7	18.85	16.58	12.51	10.76	9.76	11.38	13.61	15.51	18.23	19.96
1384	19.13	19.22	18.62	16.42	12.55	10.91	10.05	11.51	13.38	15.18	17.65	19.4
1385	19	18.77	18.2	16.19	12.47	11.04	10.18	11.4	13.22	15.02	17.14	19.07
1386	19.02	18.75	17.98	16.22	12.35	11.05	10.1	11.18	13.29	15.06	17.23	19.17
1387	18.77	18.6	17.82	16.07	12.36	11.09	10.11	11.19	13.12	14.91	16.88	18.9
1388	19.06	19.02	18.43	16.57	12.72	11.18	10.41	11.76	13.5	15.58	17.26	19.21
1389	19.02	19.01	18.28	16.61	12.94	11.31	10.54	11.83	13.55	15.44	17.35	19.22
1390	18.99	19	18.18	16.63	13.02	11.37	10.61	11.89	13.57	15.27	17.4	19.22
1391	19.05	19.17	18.33	16.77	13.12	11.42	10.66	11.96	13.87	15.73	17.45	19.18
1392	19.75	19.96	18.92	17.23	13.42	11.47	10.57	11.85	14.52	16.99	18.72	19.83
1393	16.76	16.51	15.47	13.31	9.87	8.81	7.56	8.21	10.76	12.75	15.09	17.03
1394	17.38	17.15	16.21	14.06	9.98	8.82	7.66	8.89	11.45	13.44	15.76	17.63
1395	18.46	18.29	17.06	14.83	10.3	8.93	7.74	9.69	12.54	14.6	17.12	18.78
1396	18.36	18.34	17.17	14.95	10.64	9.47	8.31	9.84	12.64	14.99	17.15	18.87
1397	18.42	18.45	17.25	15.03	10.67	9.36	8.27	9.91	12.73	15.33	17.34	19
1398	18.69	18.72	17.46	15.28	10.66	9.14	8.1	10.03	12.75	15.78	17.59	19.28
1399	18.77	18.75	17.59	15.36	10.72	9.12	7.97	9.93	12.86	15.84	17.66	19.36
1400	18.88	18.87	17.76	15.4	10.81	9.24	8.03	9.96	12.84	15.7	17.67	19.34
1401	19.13	19.14	18	15.54	10.95	9.54	8.15	10.01	12.88	15.33	17.66	19.41
1402	19.2	19.16	18.07	15.62	11.2	10.03	8.43	10.15	12.84	15.06	17.58	19.38
1403	19.25	19.17	18.16	15.76	11.32	10.09	8.52	10.24	13.03	15.12	17.73	19.46
1404	19.31	19.26	18.26	15.82	11.37	10.02	8.52	10.34	13.05	15.11	17.75	19.55
1405	19.44	19.39	18.31	15.87	11.5	10.18	8.7	10.39	13.11	15.14	17.8	19.74
1406	19.66	19.62	18.5	15.89	11.63	10.27	8.83	10.3	13.22	15.3	17.9	19.98
1407	19.65	19.72	18.52	15.97	11.84	10.61	9.25	10.58	13.23	15.36	17.88	19.98
1408	19.79	19.66	18.52	16.11	11.92	10.56	9.2	10.69	13.33	15.4	17.99	20.02
1409	19.99	19.54	18.55	16.21	11.96	10.6	9.3	10.73	13.45	15.42	18.09	20.14
1410	19.83	19.39	18.55	16.23	12.14	10.8	9.66	11.02	13.48	15.3	18.05	20.15
1411	19.56	19.26	18.4	16.23	12.28	10.87	9.8	11.24	13.48	15.32	17.94	19.94
1412	19.41	19.26	18.51	16.27	12.37	10.93	9.97	11.37	13.45	15.32	17.98	19.84
1413	19.58	19.65	18.88	16.45	12.5	10.91	9.83	11.41	13.63	15.51	18.3	20.19
1414	19.21	19.18	18.6	16.43	12.62	10.96	9.94	11.51	13.57	15.29	17.96	19.79
1415	19.14	18.87	17.98	16.23	12.61	11.06	10.21	11.51	13.31	15.11	17.24	19.16
1416	19.21	18.85	17.72	16.17	12.31	11.02	10.17	11.22	13.18	15.01	17.18	19.13
1417	18.78	18.48	17.53	16.07	12.23	11.05	10.1	11.18	13.11	14.87	16.81	18.77
1418	19	18.74	17.91	16.32	12.49	11.11	10.41	11.74	13.79	16.25	17.59	19.14
1419	19.18	19.12	18.03	16.37	12.6	11.24	10.51	11.76	14.4	16.77	18.41	19.79
1420	19.21	19.31	18.26	16.43	12.75	11.36	10.61	11.88	14.21	16.53	18.07	19.61
1421	18.88	18.94	18.01	16.47	12.88	11.42	10.6	11.97	13.79	15.71	17.41	19.06
1422	19.96	20.08	18.89	17.14	13.31	11.54	10.74	11.92	14.55	17.02	18.77	20.04
1423	16.29	16.04	14.97	12.7	9.52	8.68	7.15	7.85	10.45	12.42	14.49	16.68
1424	17.3	17.2	16.22	13.95	10.09	8.9	7.66	8.99	11.57	13.6	15.78	17.7
1425	18.33	18.19	17	14.74	10.26	8.87	7.73	9.59	12.53	14.58	17.02	18.72
1426	18.17	18.16	17.13	14.75	10.5	9.29	8.18	9.76	12.43	14.82	16.86	18.61
1427	18.38	18.39	17.24	15.01	10.54	9.21	8.13	9.9	12.64	15.32	17.25	18.89
1428	18.3	18.33	17.05	14.97	10.47	9	7.95	9.86	12.57	15.47	17.3	18.93
1429	18.31	18.32	17.15	15.05	10.48	9.09	7.94	9.82	12.59	15.51	17.32	19
1430	18.58	18.61	17.41	15.19	10.65	9.18	7.97	9.9	12.73	15.6	17.46	19.16
1431	19.04	18.99	17.88	15.45	10.84	9.39	8.09	10.01	12.89	15.43	17.69	19.37
1432	19.33	19.32	18.15	15.66	11.01	9.62	8.05	10.06	13.03	15.21	17.77	19.51
1433	19.29	19.29	18.36	15.74	11.07	9.69	8.08	10.16	13.12	15.11	17.88	19.51
1434	19.37	19.34	18.42	15.89	11.16	9.64	8.18	10.26	13.16	15.18	17.9	19.67
1435	19.43	19.44	18.47	15.91	11.21	9.68	8.25	10.25	13.18	15.09	17.86	19.76
1436	19.64	19.67	18.61	15.91	11.3	9.76	8.49	10.12	13.29	15.16	17.92	19.96
1437	19.64	19.7	18.56	15.92	11.72	10.36	9.02	10.42	13.26	15.14	17.85	19.96
1438	19.74	19.58	18.55	16.09	11.97	10.53	9.24	10.77	13.38	15.18	17.88	19.92
1439	19.83	19.59	18.56	16.1	12.11	10.74	9.62	11.02	13.41	15.17	17.85	20.03
1440	19.67	19.43	18.42	16.04	12.14	10.8	9.96	11.22	13.36	15.11	17.6	19.96
1441	19.52	19.41	18.31	16.02	12.12	10.84	9.97	11.28	13.31	15.07	17.63	19.79
1442	19.43	19.34	18.52	16.17	12.29	10.88	10.08	11.35	13.44	15.18	17.9	19.85
1443	19.61	19.56	18.86	16.29	12.38	10.98	10.04	11.37	13.61	15.47	18.33	20.23
1444	19.39	19.37	18.82	16.41	12.53	10.97	9.99	11.41	13.66	15.22	18.33	20.04
1445	19.18	18.94	17.95	16.18	12.55	11.04	10.21	11.51	13.37	15.06	17.38	19.28
1446	19.39	19.06	17.73	16.26	12.26	11.02	10.14	11.11	13.18	15.12	17.19	19.4
1447	18.84	18.62	17.44	16.21	12.26	11.06	10.02	11.12	13.04	14.79	16.79	18.77
1448	18.99	18.85	17.9	16.33	12.38	11.19	10.31	11.75	14.15	16.58	18.2	19.59
1449	19.93	19.53	18.4	16.34	12.56	11.26	10.57	11.6	14.6	16.48	18.52	20.75
1450	19.82	19.81	18.7	16.46	12.7	11.39	10.7	11.77	14.53	16.68	18.67	20.28
1451	18.89	18.98	18.15	16.51	12.88	11.44	10.76	12.06	13.98	15.95	17.78	19.03
1452	20.04	20.08	18.94	17.11	13.3	11.59	10.86	11.98	14.63	16.95	18.78	20.31
1453	15.86	15.5	14.37	12.02	8.88	8.15	6.65	7.32	9.96	11.91	13.87	16.18
1454	17.16	17.09	16.06	13.7	9.96	8.82	7.53	8.86	11.47	13.5	15.56	17.58
1455	18.23	18.07	16.89	14.6	10.23	8.91	7.74	9.56	12.44	14.47	16.81	18.64
1456	18.33	18.39	17.25	14.88	10.52	9.3	8.16	9.75	12.58	15.02	17.13	18.84
1457	18.43	18.45	17.34	15.02	10.52	9.13	8.07	9.86	12.56	15.35	17.25	18.97
1458	18.53	18.58	17.35	15.11	10.44	8.96	7.86	9.87	12.63	15.57	17.41	19.07
1459	18.49	18.48	17.21	15.12	10.48	8.99	7.84	9.88	12.69	15.63	17.41	19.07
1460	18.73	18.7	17.46	15.28	10.52	9.03	7.86	9.93	12.85	15.77	17.6	19.27
1461	19.12	19.03	17.88	15.5	10.8	9.28	7.96	9.98	12.93	15.58	17.76	19.44
1462	19.25	19.32	18.18	15.59	11.16	9.86	8.33	10.25	12.99	15.13	17.85	19.42
1463	19.17	19.26	18.25	15.72	11.39	10.14	8.59	10.49	12.99	15.03	17.85	19.32
1464	19.21	19.23	18.35	15.82	11.41	9.99	8.6	10.47	13.13	15.06	17.84	19.47
1465	19.45	19.48	18.55	15.94	11.29	9.63	8.29	10.26	13.3	15.17	17.88	19.72
1466	19.69	19.76	18.73	15.95	11.27	9.41	8.27	10.17	13.41	15.27	18.05	19.96
1467	19.67	19.73	18.69	16.01	11.61	9.98	8.8	10.41	13.37	15.2	17.97	20.03
1468	19.62	19.52	18.52	15.96	11.99	10.63	9.56	10.87	13.29	15.01	17.73	19.94
1469	19.65	19.62	18.59	16	12.04	10.81	9.84	11.05	13.24	15.02	17.65	20.08
1470	19.67	19.59	18.51	16.04	12.14	10.84	9.91	11.12	13.22	15	17.5	20.03
1471	19.55	19.5	18.46	15.97	12.13	10.82	10.01	11.18	13.27	14.96	17.56	19.78
1472	19.52	19.59	18.65	16.18	12.22	10.88	10.06	11.29	13.44	15.17	17.9	19.9
1473	19.64	19.71	18.88	16.22	12.42	10.98	10.14	11.38	13.67	15.64	18.39	20.32
1474	19.59	19.65	18.85	16.38	12.47	10.99	10.09	11.48	13.73	15.37	18.51	20.12
1475	18.96	18.83	17.92	16.12	12.52	11.05	10.28	11.47	13.23	14.91	17.33	19.08
1476	19.23	18.98	17.63	16.06	12.13	10.99	10.08	11.07	13.07	14.99	16.97	19.25
1477	18.99	18.78	17.55	16.22	12.18	11.06	9.95	11.03	13.04	14.66	16.78	18.95
1478	18.92	18.74	17.77	16.27	12.36	11.23	10.15	11.64	13.91	16.09	18.06	19.41
1479	19.65	19.18	18.09	16.28	12.43	11.28	10.48	11.84	14.61	16.84	18.7	20.56
1480	19.37	19.25	18.23	16.34	12.57	11.33	10.73	11.99	14.47	16.87	18.69	19.97
1481	18.9	18.9	18.11	16.57	12.89	11.51	10.88	12.15	14.14	15.99	18.09	19.1
1482	19.95	19.92	18.89	17.02	13.29	11.6	10.94	12.06	14.65	16.93	18.83	20.34
1483	16.2	15.84	14.62	12.13	8.85	7.84	6.47	7.37	10.19	12.24	14.25	16.56
1484	16.64	16.43	15.49	13.03	9.67	8.68	7.38	8.36	10.98	12.96	14.94	17.08
1485	17.7	17.5	16.63	14.23	9.88	8.62	7.4	9.27	12.1	13.83	15.99	18.08
1486	18.15	17.97	16.81	14.55	10.23	8.94	7.81	9.51	12.41	14.5	16.77	18.58
1487	18.61	18.64	17.54	15.05	10.59	9.14	8.05	9.91	12.58	15.46	17.39	19.06
1488	18.8	18.81	17.76	15.28	10.61	9.03	7.94	10	12.56	15.45	17.58	19.1
1489	18.89	18.9	17.65	15.26	10.54	9.05	7.86	9.96	12.9	15.75	17.63	19.37
1490	18.61	18.62	17.34	15.12	10.42	9.02	7.84	10	12.82	15.64	17.44	19.18
1491	18.73	18.66	17.51	15.21	10.66	9.25	7.97	9.96	12.74	15.46	17.39	19.19
1492	19.05	19.1	18	15.5	11.14	10.13	8.73	10.34	12.77	15.08	17.68	19.3
1493	19.05	19.2	18.23	15.66	11.45	10.39	8.99	10.56	12.93	14.88	17.67	19.11
1494	19.22	19.35	18.39	15.8	11.44	10.18	8.83	10.47	13.16	15.05	17.83	19.33
1495	19.39	19.52	18.5	15.88	11.54	9.99	8.73	10.34	13.32	15.11	17.95	19.55
1496	19.52	19.56	18.57	16	11.57	9.83	8.66	10.33	13.42	15.17	17.8	19.69
1497	19.64	19.62	18.63	16.06	11.68	9.92	8.89	10.56	13.44	15.21	17.8	19.94
1498	19.81	19.75	18.73	16.05	11.87	10.32	9.43	10.89	13.39	15.2	17.99	20.24
1499	19.91	19.86	18.82	16.14	11.9	10.5	9.5	11.02	13.46	15.26	18	20.45
1500	19.88	19.91	18.9	16.2	12.04	10.66	9.69	11.16	13.47	15.44	17.96	20.51
1501	19.6	19.82	18.79	16.21	12.23	10.85	9.98	11.25	13.41	15.17	17.9	20.25
1502	19.48	19.77	18.68	16.14	12.27	10.9	10.1	11.32	13.4	15.04	17.98	20.12
1503	19.71	19.96	18.81	16.29	12.39	10.92	10.15	11.43	13.69	15.49	18.52	20.51
1504	19.68	19.88	18.84	16.38	12.46	10.9	10.17	11.5	13.65	15.37	18.45	20.19
1505	18.79	18.78	18.03	16.11	12.51	11.01	10.34	11.46	13.09	14.67	17.28	18.93
1506	18.79	18.43	17.43	15.71	12.08	11.02	10.09	11	12.93	14.68	16.54	18.88
1507	18.56	18.15	17.31	15.7	11.96	11.09	10	10.9	12.87	14.3	16.26	18.47
1508	18.73	18.5	17.56	15.95	12.12	11.2	10.06	11.24	13.2	14.83	17.02	18.75
1509	18.81	18.61	17.61	16.17	12.33	11.21	10.38	11.92	14.11	16.22	18.33	19.27
1510	18.77	18.67	17.61	16.14	12.44	11.3	10.78	12.08	14.25	16.21	18.27	19.1
1511	18.85	18.84	17.92	16.42	12.9	11.51	10.88	12.24	14.23	15.87	18.05	19.14
1512	19.63	19.62	18.61	16.84	13.21	11.62	10.92	12.21	14.69	16.81	18.84	20.26
1513	19.08	19.08	17.99	15.36	10.55	9.07	7.84	9.96	12.94	15.58	17.79	19.5
1514	18.7	18.67	17.51	15.09	10.4	9.03	7.81	9.99	12.76	15.44	17.4	19.24
1515	18.45	18.41	17.3	15.02	10.46	9.15	7.92	9.97	12.6	15.24	17.15	19
1516	18.83	18.84	17.75	15.26	10.97	10.01	8.68	10.3	12.69	15.19	17.44	19.2
1517	19.04	19.19	18.19	15.57	11.42	10.36	9.13	10.52	12.84	15.01	17.68	19.19
1518	19.18	19.33	18.31	15.75	11.55	10.39	9.23	10.6	13.08	15.01	17.81	19.25
1519	19.41	19.44	18.42	15.8	11.75	10.45	9.28	10.63	13.18	15.1	17.79	19.44
1520	19.53	19.56	18.56	15.99	11.75	10.31	9.11	10.56	13.38	15.1	17.72	19.64
1521	19.57	19.55	18.66	16.09	11.71	9.96	8.98	10.64	13.51	15.14	17.75	20.13
1522	19.75	19.72	18.84	16.12	11.7	9.93	9.07	10.85	13.58	15.28	18.05	20.48
1523	20.07	19.97	19.02	16.25	11.62	9.79	8.99	10.84	13.62	15.43	18.24	20.61
1524	20.06	20.02	18.91	16.21	12.01	10.42	9.5	11.09	13.57	15.37	18.16	20.57
1525	19.8	20.03	18.82	16.33	12.2	10.65	9.79	11.25	13.51	15.22	18.14	20.44
1526	19.51	19.89	18.43	16.09	12.32	10.91	10.07	11.36	13.28	14.92	18.15	20.33
1527	19.61	20.04	18.43	16.23	12.41	10.89	10.14	11.47	13.45	15.06	18.53	20.47
1528	18.91	19.67	18.16	16.27	12.46	10.92	10.25	11.47	13.26	14.62	18.05	19.35
1529	18.61	18.79	17.84	15.98	12.53	11.04	10.31	11.33	12.85	14.38	17.01	18.64
1530	18.45	18.22	17.58	15.56	12.07	11.02	10.12	10.9	12.77	14.3	16.34	18.54
1531	18.07	18.2	17.68	15.46	11.87	11.08	10.04	10.86	12.72	14.15	16.09	18.08
1532	18.38	18.52	17.97	15.88	12.15	11.08	10.2	11.05	12.9	14.43	16.41	18.49
1533	18.62	18.49	17.67	16.08	12.46	11.21	10.58	11.66	13.13	14.57	16.69	18.72
1534	18.69	18.59	17.63	16.15	12.57	11.32	10.75	12	13.57	14.6	16.78	18.78
1535	18.68	18.71	17.81	16.29	12.86	11.5	10.94	12.23	14.04	15.23	17.34	18.99
1536	19.38	19.26	18.41	16.7	13.21	11.63	10.95	12.29	14.67	16.48	18.59	20.17
1537	19.22	19.2	18.12	15.35	10.6	9.02	7.78	9.97	12.95	15.47	17.79	19.63
1538	19.12	19.17	17.96	15.25	10.49	9.05	7.82	10.01	12.93	15.45	17.72	19.54
1539	18.82	18.77	17.7	15.11	10.48	9.06	7.84	9.98	12.68	15.27	17.35	19.2
1540	19.1	19.09	18.01	15.33	10.88	9.63	8.39	10.27	12.82	15.24	17.64	19.39
1541	19.35	19.48	18.42	15.64	11.2	10	8.72	10.43	13.09	15.29	17.94	19.58
1542	19.23	19.46	18.4	15.67	11.4	10.24	9.05	10.58	13.08	15.25	17.84	19.52
1543	19.24	19.49	18.4	15.76	11.76	10.54	9.41	10.7	13.16	15.11	17.72	19.43
1544	19.32	19.53	18.34	15.81	11.84	10.52	9.5	10.8	13.3	15.03	17.69	19.48
1545	19.22	19.19	18.33	15.86	11.94	10.53	9.59	10.91	13.36	14.96	17.42	19.66
1546	19.3	19.29	18.5	15.99	11.96	10.55	9.62	11.02	13.43	14.98	17.58	19.73
1547	19.52	19.81	18.91	16.24	12.02	10.35	9.44	11.04	13.6	15.18	18	20.1
1548	19.56	19.81	18.83	16.24	12.15	10.42	9.57	11.22	13.55	15.21	18.01	20.28
1549	19.57	19.81	18.61	16.23	12.3	10.57	9.63	11.32	13.62	15.39	18.2	20.37
1550	19.46	19.82	18.29	15.98	12.33	10.91	10.04	11.39	13.36	15.08	18.12	20.31
1551	19.08	19.76	18.12	16.03	12.41	10.88	10.16	11.45	13.28	14.87	18.12	19.84
1552	18.8	18.85	17.63	15.98	12.56	10.94	10.26	11.41	12.95	14.41	16.98	18.72
1553	18.87	18.66	17.55	16	12.63	10.98	10.32	11.25	12.89	14.43	16.41	18.67
1554	18.28	18.76	17.7	15.7	12.21	11.06	10.17	10.96	12.7	14.2	16.42	18.29
1555	17.92	18.73	17.89	15.57	11.91	11	10.12	10.8	12.64	13.98	16.06	17.92
1556	18.25	19.23	18.54	16.27	12.43	11.07	10.25	11.01	12.76	14.27	16.38	18.26
1557	18.61	19.36	18.83	16.77	12.88	11.31	10.72	11.66	13.05	14.28	16.56	18.37
1558	18.78	19.32	18.65	16.89	13.02	11.45	10.9	12.07	13.5	14.37	16.45	18.6
1559	18.41	18.57	17.96	16.48	12.95	11.5	11.02	12.2	13.78	14.69	16.7	18.77
1560	18.72	18.71	17.79	16.42	13.07	11.65	11.06	12.4	14.51	15.73	17.63	19.58
1561	19.24	19.18	18.12	15.37	10.73	9.05	7.86	10.17	12.95	15.27	17.84	19.63
1562	19.26	19.22	18.15	15.29	10.59	9.01	7.77	10.01	13.03	15.3	17.8	19.62
1563	19.12	19.05	17.92	15.17	10.54	9.02	7.83	10.06	12.89	15.13	17.56	19.44
1564	19.39	19.31	18.18	15.42	11.08	9.73	8.58	10.3	13.03	15.22	17.86	19.56
1565	19.29	19.34	18.28	15.48	11.56	10.4	9.19	10.51	13	15.31	17.91	19.62
1566	19.34	19.5	18.42	15.62	11.67	10.36	9.22	10.63	13.19	15.3	17.91	19.83
1567	19.38	19.7	18.55	15.78	11.69	10.34	9.22	10.67	13.25	15.22	17.81	19.88
1568	19.4	19.74	18.61	15.87	11.61	10.11	9.05	10.7	13.5	15.11	17.65	19.85
1569	19.24	19.21	18.29	15.84	11.84	10.34	9.46	10.89	13.38	14.92	17.39	19.51
1570	19.16	19.13	18.39	15.79	12	10.54	9.6	10.99	13.33	14.93	17.36	19.27
1571	19.14	19.58	18.63	15.99	12.1	10.59	9.74	11.13	13.44	15.05	17.75	19.36
1572	18.99	19.59	18.5	15.94	12.23	10.69	9.88	11.26	13.54	15.09	17.84	19.75
1573	19.11	19.62	18.55	15.86	12.28	10.83	10.01	11.31	13.61	15.34	18.13	20.3
1574	19.63	20.02	18.74	16.06	12.39	10.85	10	11.43	13.78	15.9	18.59	20.77
1575	19.03	19.71	18.38	16.22	12.49	10.87	10.02	11.52	13.71	15.47	18.36	20.3
1576	18.68	18.76	17.71	15.79	12.53	10.96	10.24	11.54	13.43	14.84	17.46	18.87
1577	18.76	19.44	18.37	16.2	12.63	10.78	10.23	11.6	13.92	15.5	17.69	19.07
1578	19.38	20.12	18.85	16.3	12.48	11	10.34	11.47	13.57	15.36	17.84	19.42
1579	18.7	19.37	18.09	15.77	11.98	11.1	10.17	10.91	12.48	13.91	16.59	18.21
1580	18.57	19.51	18.44	16.35	12.44	11.08	10.41	11.21	12.8	13.95	16.09	18.13
1581	19.02	19.85	19.05	16.96	13.03	11.32	10.81	11.95	13.48	14.33	16.3	18.52
1582	19.02	19.74	19.08	17.12	13.15	11.54	10.82	12.17	13.79	14.53	16.39	18.83
1583	18.49	18.68	18.33	16.94	13.19	11.62	11.03	12.26	13.96	14.78	16.59	18.88
1584	19.01	18.84	18.07	16.99	13.34	11.7	10.89	12.41	14.68	15.95	17.58	19.86
1585	19.23	19.04	17.88	15.21	11.08	9.56	8.35	10.33	12.74	15.02	17.72	19.44
1586	19.4	19.15	18.13	15.36	10.76	9.17	7.89	10.19	13.06	15.15	17.9	19.67
1587	19.19	19.09	17.98	15.22	10.64	9.09	7.91	10.06	13.02	15.08	17.63	19.51
1588	19.06	18.96	17.89	15.13	11.16	9.89	8.76	10.31	12.83	15.08	17.47	19.33
1589	19.49	19.38	18.23	15.44	11.64	10.56	9.43	10.66	13.05	15.61	17.84	19.82
1590	19.31	19.29	18.24	15.36	11.63	10.53	9.4	10.62	13.08	15.52	17.75	19.79
1591	19.45	19.62	18.61	15.74	11.62	10.32	9.12	10.7	13.41	15.56	18.02	20.14
1592	19.42	19.51	18.6	15.87	11.54	9.93	8.79	10.65	13.72	15.28	17.77	19.83
1593	19.36	19.16	18.17	15.83	11.83	10.1	9.13	10.81	13.6	15.06	17.66	19.44
1594	19.14	19.17	18.16	15.81	12.01	10.37	9.45	11.06	13.5	14.95	17.5	19.39
1595	19.15	19.42	18.3	15.87	12.18	10.54	9.59	11.17	13.59	15.24	17.82	19.62
1596	18.98	19.43	18.32	15.89	12.26	10.72	9.72	11.27	13.79	15.43	17.78	19.83
1597	19.31	19.75	18.74	15.99	12.35	10.86	9.93	11.34	14.08	16.18	18.39	20.41
1598	20.09	20.29	19.11	16.29	12.45	10.93	9.92	11.24	14.3	16.68	18.52	20.75
1599	20.04	20.33	19.11	16.43	12.51	10.9	9.76	11.27	14.33	16.64	18.47	20.84
1600	19.8	20.16	19	16.48	12.32	10.58	9.58	11.44	14.27	16.5	18.47	20.58
1601	20.17	20.36	19.22	16.65	12.26	10.22	9.59	11.44	14.28	16.56	18.65	20.84
1602	20.17	20.33	19.08	16.54	12.57	10.94	10.25	11.48	13.76	15.91	18.41	20.33
1603	18.93	19.39	18.01	15.81	12	11.12	10.24	10.86	12.38	13.87	16.84	18.21
1604	18.58	19.69	18.36	16.42	12.51	11.06	10.47	11.4	12.8	13.88	16.34	17.93
1605	19.14	19.92	18.82	17.02	13.1	11.44	10.72	12.18	13.81	14.59	16.79	18.7
1606	19.14	19.66	19.06	17.16	13.13	11.54	10.53	12.25	14.34	15.16	17.12	19.17
1607	18.54	18.82	18.49	17.16	13.32	11.6	10.79	12.35	14.5	15.36	16.97	19.21
1608	18.62	18.59	18	17.05	13.37	11.7	10.9	12.43	14.72	15.82	17.53	19.49
1609	18.72	18.67	17.64	14.76	10.87	9.72	8.4	10.1	12.7	15.15	17.14	19.23
1610	19.35	19.27	18.08	15.15	10.98	9.58	8.41	10.21	13.11	15.59	17.71	19.78
1611	18.99	18.94	17.84	15.02	10.89	9.58	8.54	10.27	12.92	15.2	17.34	19.4
1612	18.78	18.64	17.65	14.91	11.23	10.22	9.13	10.38	12.68	14.84	17.16	19.02
1613	19.48	19.16	18.17	15.3	11.64	10.44	9.32	10.59	13.04	15.35	17.72	19.64
1614	19.56	19.32	18.44	15.55	11.69	10.42	9.17	10.72	13.35	15.57	17.99	19.91
1615	19.38	19.26	18.46	15.67	11.74	10.31	9.08	10.72	13.64	15.63	18.11	19.81
1616	19.25	19.07	18.24	15.73	11.82	10.45	9.26	10.83	13.74	15.53	17.84	19.34
1617	19.29	18.97	17.93	15.69	11.98	10.56	9.56	10.93	13.72	15.3	17.52	19.21
1618	19.25	19.25	18.27	15.9	12.05	10.49	9.46	10.95	13.96	15.85	17.93	19.56
1619	19.42	19.56	18.43	15.89	12.1	10.51	9.38	11.03	14.03	16.05	18.26	20.13
1620	19.75	19.92	18.7	15.99	12.24	10.8	9.79	11.24	13.87	16.05	18.27	20.41
1621	19.86	19.94	18.66	15.86	12.31	10.96	10.17	11.46	13.91	16.31	18.39	20.42
1622	20.03	20.2	18.97	16.11	12.47	11	10.26	11.45	14.25	16.58	18.53	20.63
1623	20.16	20.33	19.14	16.39	12.53	11	9.98	11.4	14.32	16.63	18.64	20.74
1624	20.42	20.35	19.35	16.63	11.95	10.3	9.2	11.39	14.31	16.46	18.51	20.84
1625	20.31	20.5	19.3	16.78	11.91	9.97	9.25	11.51	14.31	16.49	18.77	20.9
1626	18.84	19.49	17.97	15.98	12.44	10.92	10.29	11.48	13.64	15.45	17.75	19.36
1627	17.87	18.31	17.19	15.38	11.82	10.93	9.93	10.75	12.43	13.77	16.06	17.84
1628	17.89	18.91	17.75	16.21	12.41	11.13	10.45	11.4	12.65	13.74	15.89	17.81
1629	18.35	19.31	18.29	16.78	12.88	11.33	10.93	12.01	13.33	14.07	16.07	18.12
1630	18.52	19.04	18.35	16.92	13.07	11.48	11.04	12.29	14.11	14.86	16.92	18.8
1631	18.14	18.37	17.87	16.73	13.07	11.54	11.09	12.36	14.39	15.26	17.08	18.95
1632	18.48	18.51	17.7	16.78	13.36	11.72	11.16	12.45	14.67	15.62	17.49	19.2
1633	17.55	17.38	16.62	13.91	9.94	8.86	7.76	9.84	12.38	13.9	15.95	17.94
1634	19.11	18.99	17.84	14.94	10.67	9.36	8.16	10.12	13.24	15.53	17.46	19.61
1635	19.43	19.29	18.13	15.19	10.98	9.64	8.52	10.39	13.17	15.56	17.72	19.84
1636	19.01	18.93	17.85	15.02	11.14	10.03	8.93	10.43	12.95	15.08	17.36	19.26
1637	19.02	18.85	17.87	15.09	11.36	10.27	9.1	10.56	12.99	14.95	17.35	19.26
1638	19.4	19.11	18.25	15.56	11.54	10.12	8.82	10.69	13.55	15.4	17.94	19.54
1639	19.55	19.3	18.61	15.69	11.6	10.12	8.95	10.75	13.89	16.04	18.18	19.67
1640	19.31	19.45	18.43	15.61	11.82	10.54	9.48	10.84	13.8	15.99	17.93	19.62
1641	19.11	19.16	17.98	15.47	11.78	10.62	9.66	10.86	13.45	15.58	17.67	19.24
1642	19.65	19.84	18.58	15.86	12.02	10.73	9.82	11.12	13.86	16.1	18.28	19.97
1643	19.99	19.83	18.72	15.97	12.12	10.79	9.77	11.13	14.06	16.42	18.22	20.34
1644	19.94	19.7	18.83	16.08	12.25	10.91	9.99	11.27	14.06	16.5	18.07	20.21
1645	20.1	19.84	18.97	16.22	12.33	10.98	10.05	11.4	14.27	16.61	18.08	20.32
1646	20.2	19.97	19.07	16.39	12.23	10.93	9.79	11.35	14.33	16.62	18.07	20.4
1647	20.28	20.14	19.2	16.54	12.06	10.64	9.36	11.4	14.34	16.59	18.11	20.5
1648	20.23	20.05	19.21	16.59	11.82	10.23	9.17	11.51	14.26	16.34	18.1	20.48
1649	20.36	19.97	19.27	16.59	11.87	10.19	9.43	11.57	14.31	16.03	18.14	20.55
1650	18.87	19.25	18.1	16.03	12.45	11.09	10.42	11.55	13.61	15.39	17.6	19.32
1651	17.39	17.5	16.74	15.04	11.76	10.98	10.1	10.85	12.42	13.6	15.57	17.59
1652	17.84	18.04	17.29	15.78	12.33	11.12	10.48	11.54	13.06	14.01	15.91	17.98
1653	18.07	18.73	17.86	16.47	12.78	11.3	10.81	11.93	13.5	14.25	16.05	18.21
1654	17.91	18.72	17.92	16.53	12.82	11.37	10.84	11.99	13.64	14.45	16.42	18.37
1655	17.81	18.05	17.48	16.19	12.71	11.43	10.91	12.13	13.88	14.63	16.46	18.33
1656	18.36	18.46	17.61	16.59	13.13	11.61	11.2	12.43	14.57	15.66	17.53	19.08
1657	18.49	18.43	17.48	14.57	10.29	9.01	7.74	10.21	13.2	14.65	16.82	18.97
1658	19.64	19.49	18.28	15.12	10.74	9.28	7.96	10.3	13.67	15.93	17.92	20.17
1659	19.86	19.54	18.32	15.41	11.11	9.5	8.22	10.51	13.59	15.9	18.19	20.01
1660	19.72	19.48	18.36	15.48	11.24	9.62	8.33	10.48	13.82	15.9	18.2	19.9
1661	19.83	19.79	18.66	15.51	11.29	9.8	8.5	10.55	13.93	16.09	18.28	20.2
1662	19.68	19.61	18.5	15.52	11.29	10	8.79	10.56	13.88	16.06	18.07	19.99
1663	17.94	17.83	17	14.06	10.08	8.96	7.7	10.08	12.72	14	16.14	18.39
1664	19.83	19.69	18.45	15.15	10.79	9.32	7.89	10.44	13.88	15.95	18	20.36
1665	19.3	19.17	18.02	15.03	10.96	9.55	8.25	10.39	13.44	15.67	17.67	19.63
1666	19.34	19.22	18.08	15.07	10.99	9.67	8.43	10.47	13.58	15.73	17.64	19.63
1667	19.54	19.45	18.22	15.16	10.95	9.75	8.45	10.51	13.84	15.95	17.81	20.07
1668	18.99	18.89	17.75	14.96	11.02	10.16	8.96	10.56	13.61	15.32	17.37	19.46
1669	18.9	18.76	17.6	14.55	10.43	9.23	7.87	10.38	13.37	14.84	17.06	19.41
1670	19.74	19.59	18.37	15.02	10.79	9.34	7.97	10.57	13.84	15.83	17.88	20.3
1671	19.07	19.01	17.89	14.72	10.76	9.54	8.25	10.36	13.38	15.42	17.26	19.53
1672	18	17.97	16.98	14.21	10.59	9.68	8.47	10.27	12.83	14.31	16.35	18.6
1673	17.65	17.66	16.75	14.15	10.47	9.76	8.57	10.44	12.64	13.9	16.06	18.17
1674	18.38	18.41	17.3	14.74	10.85	10.06	8.81	10.73	13.24	14.54	16.73	18.8
1675	19.16	18.98	17.77	14.6	10.54	9.34	7.97	10.49	13.51	15.07	17.23	19.7
1676	19.24	19.13	17.86	14.73	10.67	9.38	8.05	10.57	13.6	15.25	17.41	19.84
1677	17.93	17.84	16.82	14	10.21	9.17	7.94	10.14	12.66	14.05	16.14	18.43
1678	16.79	16.82	16.02	13.52	10.05	9.26	8.07	9.87	11.85	13.2	15.16	17.29
1679	17.67	17.86	16.94	14.35	10.61	9.81	8.55	10.55	12.72	14.05	16.1	18.18
1680	18.79	18.84	17.69	14.83	10.96	10.17	8.92	10.76	13.57	14.9	17.14	19.34
1681	18.7	18.46	17.42	14.26	10.42	9.39	8.02	10.54	13.24	14.54	16.83	19.19
1682	17.77	17.54	16.6	13.71	10.16	9.36	8.01	10.1	12.6	13.9	16.08	18.25
1683	16.19	15.85	14.97	12.39	9.55	9.21	7.82	8.79	10.94	12.49	14.41	16.64
1684	16.38	16.2	15.27	12.78	9.7	9.19	7.97	9.04	11.18	12.82	14.68	16.81
1685	17.45	17.44	16.54	13.88	10.44	9.78	8.62	10.37	12.53	13.62	15.81	17.93
1686	19.48	19.39	18.3	15.11	11.51	10.57	9.46	10.92	13.81	15.64	17.64	19.98
1687	16.92	16.57	15.83	13.11	9.9	9.28	7.9	10.05	12.17	13.31	15.24	17.46
1688	15.54	15.13	14.22	11.61	9.08	8.81	7.46	8.51	10.43	11.74	13.61	15.93
1689	15.38	15.01	14.06	11.44	9	8.84	7.45	8.08	10.13	11.5	13.36	15.79
1690	17.14	16.9	15.9	13.07	9.83	9.25	7.93	9.55	11.9	13.11	15.28	17.55
1691	18.97	18.91	17.74	14.61	10.99	10.13	8.85	10.7	13.48	15.1	17.18	19.54
1692	19.89	19.75	18.55	15.34	11.8	10.66	9.48	11.02	14.1	15.91	17.99	20.34
