# Supplementary material for: Roles of host and environment in shift of primary anthrax host species in Kruger National Park
Source: PLoS One. 2024 Dec 6;19(12):e0314103. doi: 10.1371/journal.pone.0314103 (PMC11623471; doi:10.1371/journal.pone.0314103)
Supplement: S1 Data — (ZIP) [file pone.0314103.s001.zip › Ochai Supplementary Data/Tmin excel/2014.xlsx]

## Sheet: 2014
UPID	2014_1	2014_2	2014_3	2014_4	2014_5	2014_6	2014_7	2014_8	2014_9	2014_10	2014_11	2014_12
1	21.5	22.1	19.7	18	14	11.2	11.5	12.1	15.2	18.8	18.8	20.8
2	21.7	22.3	19.9	18.1	14.1	11.3	11.5	12.2	15.3	18.9	19	21
3	21.8	22.4	20	18.1	14.1	11.4	11.7	12.3	15.3	18.9	19	21
4	21.9	22.6	20	18.2	14.2	11.4	11.7	12.2	15.3	19	19	21.1
5	21.6	22.5	19.7	18.1	14.1	11.2	11.4	12	15.2	19	18.7	21
6	21.6	22.6	19.9	18.3	14.1	11.2	11.4	12.1	15.2	19.2	18.8	21
7	22	22.7	20.1	18.5	14.3	11.4	11.6	12.3	15.5	19.5	19	21.2
8	22	22.9	20.1	18.5	14.3	11.6	11.9	12.5	15.7	19.5	19	21.2
9	21.9	22.8	20	18.4	14.3	11.6	11.8	12.5	15.8	19.4	18.7	21.1
10	21.7	22.6	19.9	18.4	14.3	11.5	11.7	12.4	15.6	19.2	18.6	20.9
11	21.8	22.7	20.2	18.7	14.4	11.6	11.7	12.3	15.5	19.2	19	20.9
12	21.5	22.4	20	18.6	14.4	11.5	11.5	12.1	15.1	18.4	18.8	20.6
13	21.4	22.3	19.9	18.6	14.4	11.5	11.5	12.1	15	18.1	18.5	20.6
14	21.5	22.4	20.1	18.7	14.5	11.5	11.6	12.3	15.2	18.2	18.6	20.7
15	21.6	22.4	20.1	18.9	14.6	11.6	11.7	12.5	15.4	18.4	18.8	20.8
16	22.1	22.9	20.2	18.8	14.9	12.1	12.1	13.1	16.1	19.3	19.2	21.2
17	22.2	23	19.9	18.4	15	12.4	12.4	13.3	16.3	19.5	19.2	21.4
18	21.9	22.6	20.1	18.6	15.1	12.5	12.5	13.5	16.2	18.9	19	21.2
19	21.6	22.3	19.9	18.1	14.2	11.1	11.3	12.1	15.4	18.8	19	21
20	21.6	22.2	19.9	18.2	14.2	11.3	11.5	12.1	15.3	18.8	19	20.9
21	21.8	22.4	20.1	18.3	14.2	11.5	11.7	12.3	15.4	18.9	19.2	21.1
22	22	22.6	20.1	18.3	14.3	11.5	11.8	12.3	15.5	19.1	19.2	21.2
23	21.9	22.7	19.8	18.2	14.3	11.4	11.7	12.3	15.5	19.4	19	21.2
24	21.8	22.6	19.8	18.2	14.3	11.5	11.7	12.3	15.6	19.4	18.8	21
25	22	22.8	19.9	18.5	14.3	11.5	11.8	12.4	15.7	19.4	19	21.1
26	22.2	23	20.2	18.6	14.4	11.6	11.9	12.6	15.8	19.6	19.2	21.4
27	22.2	23	20.5	18.8	14.5	11.7	11.9	12.7	16	19.8	19.4	21.4
28	22	22.7	20.4	18.9	14.5	11.7	11.8	12.7	16	19.7	19.6	21.2
29	22	22.8	20.4	18.9	14.5	11.7	11.9	12.7	15.9	19.5	19.4	21.1
30	21.8	22.7	20.3	18.9	14.6	11.7	11.9	12.7	15.7	19	19.2	20.9
31	21.7	22.5	20	18.9	14.6	11.7	11.8	12.5	15.5	18.7	19	20.8
32	21.4	22.2	19.8	18.7	14.6	11.6	11.7	12.3	15.1	18.1	18.6	20.5
33	21.3	22.2	19.9	18.8	14.5	11.5	11.6	12.3	15.2	18.2	18.5	20.5
34	21.9	22.9	19.9	18.5	14.7	11.9	12	13	16	19.2	18.9	21.1
35	22.2	23.1	19.7	18.1	14.9	12.2	12.4	13.1	15.9	19.1	19	21.3
36	22.2	23.1	19.9	18.3	15.1	12.3	12.5	13.5	16.3	19.5	19.1	21.4
37	21.4	22.1	19.7	17.9	14	10.9	11.1	11.8	15	18.3	18.7	20.8
38	21.5	22.1	19.8	18.1	14.2	11.3	11.5	12	15.2	18.4	18.7	20.7
39	21.7	22.4	19.8	18	14.2	11.5	11.8	12.2	15.3	18.8	18.9	20.9
40	21.7	22.4	19.6	18	14.2	11.6	11.9	12.3	15.3	19	18.8	21
41	21.7	22.4	19.5	17.9	14.2	11.6	11.9	12.4	15.5	19.3	18.9	21
42	22	22.7	19.9	18.2	14.3	11.6	11.9	12.4	15.6	19.4	19.2	21.2
43	22	22.8	20.2	18.6	14.5	11.6	11.8	12.4	15.6	19	19.2	21.1
44	22.2	22.9	20.4	18.8	14.6	11.6	11.8	12.5	15.8	19.2	19.4	21.2
45	22.2	22.8	20.4	18.9	14.5	11.6	11.8	12.4	15.7	19.4	19.5	21.2
46	22	22.7	20.3	18.9	14.6	11.5	11.7	12.4	15.5	19	19.2	21
47	22.3	23.2	20.4	18.8	14.6	11.6	11.8	12.7	16	19.7	19.4	21.5
48	22.3	23.3	20.3	18.6	14.6	11.6	11.7	12.7	15.9	19.5	19.4	21.5
49	22.2	23.3	20.5	18.4	14.6	11.6	11.8	12.7	15.9	19.4	19.5	21.4
50	21.7	22.7	20.2	18.8	14.6	11.7	11.8	12.8	15.8	19.2	19.1	20.8
51	21.5	22.3	20.1	19	14.6	11.6	11.8	12.6	15.5	18.5	18.7	20.6
52	21.8	22.8	20.2	18.6	14.6	11.8	11.9	12.9	15.9	19.1	18.8	21
53	22.1	23.1	19.8	18.2	14.8	12	12.2	13.2	15.8	18.8	18.8	21.1
54	22.2	22.8	19.6	18	14.9	11.8	12.2	13.1	15.8	18.9	18.9	21.1
55	21.6	22.5	19.9	18	14.1	11	11.1	11.7	15	18.2	18.6	20.9
56	21.5	22.2	19.8	18.1	14.2	11.3	11.6	11.9	15.1	18.4	18.7	20.8
57	21.6	22.3	19.9	18.1	14.2	11.6	11.8	12.2	15.3	18.5	18.8	20.8
58	21.6	22.4	19.7	17.9	14.2	11.6	11.9	12.3	15.3	18.8	18.7	20.9
59	21.4	22.2	19.4	17.9	14.2	11.6	11.9	12.3	15.4	19.2	18.6	20.7
60	21.7	22.6	19.8	18.3	14.4	11.6	11.8	12.3	15.4	19.1	18.8	20.9
61	21.8	22.5	20.2	18.6	14.4	11.3	11.4	12	15.2	18.5	19	20.9
62	21.8	22.6	20.2	18.6	14.4	11.3	11.4	12	15.3	18.5	19.1	20.9
63	21.8	22.6	20.2	18.6	14.4	11.2	11.3	12	15.2	18.5	19.1	20.8
64	21.9	22.6	20.2	18.7	14.4	11.1	11.2	11.9	15.3	18.8	19.1	20.9
65	21.8	22.7	20.2	18.8	14.4	11.2	11.3	12.1	15.4	19	19.2	20.9
66	21.8	22.7	20.2	19	14.6	11.5	11.6	12.3	15.5	18.9	19.1	21
67	22.1	23	20.4	19	14.6	11.6	11.8	12.7	15.9	19.5	19.3	21.2
68	22.2	23.3	20.5	18.5	14.6	11.7	11.8	12.9	16	20	19.4	21.3
69	21.8	22.8	20.3	18.9	14.6	11.7	11.8	12.8	15.9	19.3	19.1	20.9
70	21.7	22.6	20.1	18.8	14.7	11.7	11.8	12.7	15.8	19.1	18.9	20.9
71	22	23.1	19.9	18.3	14.6	11.8	11.9	13.1	15.6	18.6	18.6	20.9
72	22.1	22.9	19.7	18.1	14.8	12	12.1	13.1	15.7	18.7	18.7	20.9
73	21.6	22.6	19.9	17.9	13.9	10.7	10.9	11.6	14.9	18.1	18.5	20.8
74	21.4	22.2	19.7	18	14.2	11.1	11.3	11.9	15.1	18.2	18.6	20.7
75	21.7	22.3	20	18.2	14.3	11.5	11.7	12.2	15.3	18.7	18.9	20.9
76	21.8	22.4	20	18.3	14.3	11.6	11.8	12.3	15.3	18.9	18.9	20.9
77	21.7	22.6	20	18.3	14.4	11.5	11.9	12.4	15.5	19.2	18.7	20.9
78	21.9	22.7	20.1	18.5	14.5	11.5	11.8	12.3	15.6	19.4	18.9	21.1
79	21.9	22.6	20.2	18.6	14.4	11.4	11.6	12.1	15.4	19.1	19.2	21.2
80	21.9	22.6	20.2	18.6	14.4	11.3	11.4	12	15.3	18.9	19.3	21.1
81	21.8	22.5	20.1	18.5	14.4	11.1	11.3	11.9	15.3	18.8	19.3	20.9
82	21.7	22.4	20	18.4	14.2	11	11.1	11.8	15.2	19	19.2	20.8
83	21.7	22.5	20	18.6	14.3	10.9	11	11.8	15.3	19.1	19.3	20.9
84	21.8	22.6	20.1	18.8	14.5	11.3	11.3	11.9	15.3	18.7	19.2	20.9
85	21.9	22.7	20.2	19	14.6	11.5	11.6	12.2	15.4	18.7	19.2	21
86	22.2	23.2	20.5	19	14.7	11.6	11.7	12.6	15.9	19.6	19.5	21.4
87	22.2	23.3	20.6	19	14.6	11.6	11.7	12.8	16.1	19.9	19.6	21.5
88	22.1	23.1	20.6	18.9	14.7	11.7	11.8	13	16	19.5	19.6	21.4
89	22.1	22.9	20.6	18.9	14.7	11.9	11.9	13.2	15.9	19.2	19.4	21.5
90	22.1	22.8	20.4	19	14.8	12	12	13.3	16.1	19.5	19.4	21.5
91	21.5	22.3	19.8	18.1	14.2	11.1	11.4	12	15.2	18.5	18.8	20.8
92	21.6	22.3	19.9	18.1	14.3	11.2	11.4	12.1	15.3	18.6	18.9	20.9
93	21.7	22.3	20	18.2	14.2	11.3	11.4	12.2	15.3	18.7	19	20.9
94	21.7	22.3	20	18.3	14.3	11.3	11.5	12.2	15.4	18.7	19	20.8
95	21.8	22.4	20.1	18.4	14.5	11.6	11.8	12.3	15.5	19.1	19.1	20.9
96	21.9	22.4	20.1	18.5	14.5	11.6	11.8	12.3	15.5	19.3	19.1	21.1
97	21.9	22.5	20.1	18.5	14.4	11.4	11.6	12.2	15.4	19.4	19	21
98	21.9	22.5	20	18.4	14.4	11.2	11.4	12.1	15.4	19.4	18.8	21
99	21.9	22.5	20	18.4	14.3	11.1	11.2	12	15.3	19.4	18.8	20.9
100	21.8	22.3	19.9	18.5	14.3	11.2	11.3	11.8	15.1	18.8	19.2	20.7
101	21.3	22.1	19.7	18.3	14.2	11	11	11.6	14.8	18	18.7	20.3
102	21.5	22.2	19.7	18.4	14.2	10.8	10.8	11.5	14.8	18	18.7	20.5
103	21.6	22.4	19.9	18.5	14.2	10.8	10.8	11.5	14.8	18	18.7	20.6
104	21.8	22.8	20.1	18.6	14.3	10.9	11	11.7	15.1	18.7	18.9	20.9
105	21.7	22.8	20	18.8	14.4	11.2	11.3	12.2	15.7	19.3	18.8	20.9
106	21.9	23.1	20.1	18.8	14.6	11.5	11.6	12.6	15.8	19.1	19	21.2
107	21.9	22.9	20.4	19.1	14.8	11.8	11.8	12.8	16	19.5	19.4	21.4
108	21.9	22.7	20.3	19	14.9	11.8	11.9	12.9	16.1	19.7	19.3	21.2
109	21.5	22.2	19.8	18.1	14.2	11.2	11.5	12.1	15.3	18.8	18.8	20.8
110	21.6	22.2	19.9	18.1	14.2	11.1	11.3	12.1	15.3	18.8	18.9	20.8
111	21.5	22.1	19.8	18	14.1	11	11.2	12	15.2	18.6	18.7	20.6
112	21.6	22.2	19.9	18.2	14.3	11.2	11.3	12	15.2	18.5	18.9	20.7
113	21.7	22.3	20	18.3	14.4	11.4	11.5	12.1	15.3	18.6	19	20.7
114	21.7	22.3	20	18.4	14.4	11.4	11.6	12.1	15.3	18.9	19.1	20.8
115	21.7	22.3	19.9	18.4	14.4	11.3	11.4	12	15.3	18.8	19.1	20.8
116	21.7	22.4	20	18.4	14.5	11.3	11.5	12	15.2	18.8	19.2	20.9
117	21.6	22.4	19.9	18.3	14.3	11.2	11.4	11.9	15.1	18.9	18.8	20.7
118	21.5	22.3	19.8	18.3	14.3	11.1	11.2	11.8	14.9	18.5	18.8	20.5
119	21.2	22	19.6	18.2	14.2	10.9	11	11.6	14.7	17.7	18.3	20.3
120	21.2	22.1	19.6	18.2	14.1	10.8	10.9	11.5	14.6	17.5	18.2	20.2
121	21.5	22.4	19.7	18.3	14.2	11	11.2	11.8	14.9	18.4	18.5	20.5
122	20.9	21.8	19	17.8	14.4	11.4	11.6	12.3	15.3	18.8	18.3	20.4
123	21.2	21.9	19	17.7	14.4	11.5	11.7	12.6	15.4	18.7	18.4	20.4
124	22	22.7	19.4	18.1	14.5	11.6	11.7	12.7	15.6	18.8	18.8	20.8
125	21.7	22.8	19.6	18.5	14.6	11.6	11.8	12.7	15.6	18.6	18.6	20.8
126	21.7	22.8	19.9	18.8	14.7	11.7	11.8	12.8	15.8	18.9	18.9	21.1
127	21.3	22	19.8	17.9	14	10.9	11.1	11.9	15.1	18.7	18.6	20.7
128	21.5	22.1	19.8	18.1	14.1	11	11.2	12	15.2	18.9	18.5	20.8
129	21.3	22	19.7	17.9	14.1	11	11.3	12	15.1	18.6	18.2	20.5
130	21.5	22.1	19.8	18	14.2	11.2	11.4	12	15.1	18.5	18.4	20.5
131	21.6	22.2	19.9	18.2	14.4	11.3	11.5	12.1	15.2	18.6	18.8	20.6
132	21.5	22.2	19.9	18.3	14.4	11.4	11.5	12	15.2	18.6	18.8	20.5
133	21.3	22	19.7	18.1	14.3	11.2	11.3	11.9	14.9	18.2	18.5	20.3
134	21.4	22.2	19.8	18.3	14.3	11.2	11.4	11.9	14.9	18.1	18.6	20.5
135	21.7	22.5	20.1	18.5	14.4	11.3	11.5	11.9	15	18.3	18.9	20.7
136	21.4	22.4	19.8	18.2	14.2	11.2	11.3	11.8	14.8	18.2	18.6	20.5
137	21.2	22	19.7	18.2	14.2	11	11.2	11.6	14.6	17.5	18.2	20.2
138	21.2	22.1	19.5	18	14.3	11.2	11.5	11.8	14.6	17.5	18	20.1
139	20.8	21.4	18.7	17.2	14.2	11.5	11.7	12.5	15.1	18.5	18.2	20.2
140	20.6	21.3	18.6	17	14.1	11.4	11.6	12.5	15	18.1	18	19.9
141	21.1	21.8	18.8	17.4	14.3	11.5	11.6	12.6	15.1	18.3	18.3	20.2
142	21.4	21.9	18.9	17.5	14.3	11.5	11.6	12.7	15.2	18.1	18.1	20.1
143	21.6	22.1	19	17.6	14.3	11.5	11.7	12.8	15.1	18	18.2	20.2
144	21.9	22.4	19.4	18.1	14.5	11.7	11.7	12.9	15.4	18.5	18.7	20.8
145	20.6	21.2	19	17.2	13.9	11.2	11.7	12.1	14.8	17.8	17.4	19.6
146	20.8	21.6	19.3	17.5	14.1	11.2	11.6	12.1	15	18	17.7	19.9
147	20.7	21.5	19.1	17.5	14	11.2	11.5	12	14.9	18	17.6	19.8
148	21.3	22	19.6	17.9	14.2	11.3	11.5	12	15	18.5	17.9	20.4
149	21.3	22	19.6	17.9	14.2	11.2	11.4	12	15.1	18.5	18	20.4
150	21.6	22.3	19.9	18.2	14.4	11.3	11.6	12.1	15.2	18.8	18.4	20.6
151	21.4	22.2	19.7	18.1	14.4	11.5	11.7	12.1	15.1	18.6	18.3	20.5
152	21.5	22.3	19.8	18	14.4	11.7	12	12.2	15.2	18.7	18.5	20.6
153	21.7	22.6	20.1	18.4	14.5	11.7	12	12.1	15.1	18.5	19	20.8
154	21.6	22.5	19.8	18.2	14.4	11.6	11.9	12.1	15	18.4	18.7	20.6
155	21.2	22.1	19.9	18.2	14.4	11.5	11.7	11.7	14.6	17.4	18.2	20.1
156	21.2	22.2	19.4	17.6	14.3	11.5	11.8	11.9	14.6	17.3	18	20.1
157	20.8	21.5	18.7	17.1	14.1	11.5	11.8	12.5	15.1	18.3	18.2	20.2
158	20.5	21.1	18.5	17	14	11.3	11.7	12.6	15	18.2	17.8	19.7
159	20.8	21.3	18.7	17.1	14.1	11.4	11.7	12.6	15	18	17.8	19.8
160	21.1	21.6	18.8	17.3	14.2	11.5	11.6	12.7	15.1	17.8	17.9	19.8
161	21.5	21.7	19	17.4	14.3	11.5	11.6	12.7	15.1	18	18.1	20.1
162	21.8	21.9	19.2	17.7	14.4	11.6	11.7	12.9	15.3	18.2	18.4	20.3
163	20.2	20.9	18.5	16.7	13.7	11.3	11.9	12.2	14.8	17.6	17.3	19.2
164	20.1	20.8	18.4	16.6	13.7	11.4	11.9	12.2	14.7	17.4	17.1	19.2
165	20.2	20.9	18.5	16.9	13.8	11.5	12.1	12.3	14.8	17.6	17.3	19.3
166	20.2	21	18.6	17	14	11.6	12	12.3	14.9	17.6	17.3	19.4
167	20.8	21.6	19.1	17.6	14.3	11.7	12.1	12.5	15.3	18.2	18	20
168	21	21.7	19.1	17.7	14.4	11.8	12.3	12.6	15.3	18.4	18.1	20.3
169	21.1	21.7	19.1	17.6	14.3	11.9	12.3	12.6	15.3	18.5	18	20.4
170	21.6	22.2	19.5	17.7	14.4	12	12.3	12.7	15.4	19	18.4	20.8
171	21.7	22.5	19.9	17.9	14.4	11.8	12.2	12.6	15.4	18.9	18.7	20.7
172	21.6	22.4	19.6	17.7	14.3	11.7	12.1	12.3	15.1	18.4	18.7	20.6
173	21.4	22.4	19.6	17.5	14.3	11.5	11.9	12	14.7	17.6	18.4	20.2
174	21.4	22.3	19.4	17.4	14.2	11.4	11.9	12.1	14.8	17.5	18.3	20.1
175	21.3	21.9	19	17.2	14.1	11.4	11.8	12.4	15.2	18.1	18.4	20.4
176	20.5	21.2	18.5	17	14	11.3	11.7	12.6	15.1	18.3	17.8	19.8
177	20.3	20.9	18.3	16.9	13.9	11.2	11.6	12.5	14.9	17.6	17.5	19.4
178	20.3	20.8	18.2	16.8	13.9	11.2	11.6	12.5	14.7	17.3	17.4	19.2
179	20.5	20.8	18.3	16.9	14	11.3	11.6	12.5	14.7	17.4	17.5	19.3
180	20.9	21	18.5	17.3	14.1	11.6	11.6	12.7	14.9	17.5	17.7	19.5
181	19.5	20.3	18	16.1	13.2	10.7	11.4	11.7	14.3	17.1	16.7	18.6
182	19.6	20.4	18.1	16.2	13.4	10.9	11.6	11.9	14.4	17.2	16.7	18.6
183	19.5	20.4	18.1	16.2	13.4	11	11.7	11.9	14.4	17.1	16.6	18.5
184	20	20.9	18.5	16.7	13.8	11.5	12.1	12.4	14.9	17.5	17.2	19.1
185	20.2	21.1	18.6	16.9	14	11.7	12.3	12.6	15.1	17.7	17.6	19.4
186	20.1	21	18.5	17	14	11.7	12.4	12.7	15.1	17.7	17.5	19.5
187	20.4	21.1	18.7	17.2	14.2	12	12.5	12.8	15.2	18	17.8	19.9
188	20.7	21.4	18.9	17.3	14.3	11.9	12.4	12.8	15.3	18.3	17.9	20.2
189	21	21.8	19.1	17.3	14.1	11.4	11.8	12.7	15.4	18.5	18.2	20.5
190	21.4	22	19.2	17.3	14.1	11	11.6	12.7	15.4	18.8	18.3	20.7
191	21.6	22	19	17.2	14	10.8	11.6	12.6	15	18.1	18.5	20.5
192	21.6	21.9	19	17.1	14	10.8	11.6	12.5	15	18	18.6	20.4
193	21.5	21.9	19	17.2	14	11	11.6	12.5	15.1	18.2	18.4	20.5
194	20.6	21.2	18.5	17.1	13.9	11.2	11.6	12.5	15.1	18.4	17.8	20
195	20.1	20.7	18.2	16.7	13.8	10.9	11.5	12.5	14.9	17.6	17.4	19.2
196	19.8	20.3	17.9	16.4	13.6	10.7	11.2	11.9	14.3	17	16.8	18.6
197	19.7	20.1	17.8	16.3	13.5	10.6	11	11.7	14.1	16.8	16.7	18.4
198	19.9	20.2	17.9	16.5	13.6	10.7	11.2	11.9	14.2	16.9	16.9	18.6
199	18.9	19.7	17.6	15.8	12.9	10.4	11.1	11.4	13.9	16.6	16.1	18
200	19.2	20	17.9	16.1	13.2	10.8	11.4	11.7	14.3	16.9	16.5	18.3
201	19.8	20.8	18.5	16.5	13.6	11.2	11.8	12.2	14.7	17.4	17.1	18.9
202	20.2	21.2	18.7	16.8	13.8	11.3	11.9	12.4	15.1	17.7	17.5	19.3
203	20.3	21.1	18.6	16.8	14	11.5	12.2	12.6	15.2	17.8	17.6	19.4
204	20.2	21	18.5	16.8	14.1	11.8	12.3	12.5	15.1	17.7	17.5	19.4
205	20.4	21.1	18.7	16.9	14.1	11.8	12.3	12.7	15.2	17.9	17.8	19.7
206	20.6	21.3	18.8	17	14	11.3	11.9	12.6	15.3	18.1	18.2	20
207	20.7	21.4	18.8	16.9	13.9	10.9	11.5	12.4	15.2	18.1	18.2	20.1
208	21.2	21.8	18.9	17	13.9	10.7	11.4	12.4	15.3	18.6	18.3	20.6
209	21.6	21.9	18.9	17	13.9	10.6	11.4	12.6	15.3	18.7	18.4	20.7
210	21.4	21.8	18.8	17	13.9	10.6	11.4	12.6	15.2	18.5	18.5	20.7
211	21.4	21.8	18.8	17.1	13.9	10.7	11.5	12.6	15.2	18.5	18.3	20.6
212	20.8	21.4	18.6	17.1	13.9	10.9	11.5	12.6	15.2	18.6	17.9	20.1
213	20.3	20.8	18.3	16.8	13.8	10.9	11.4	12.5	15	17.8	17.6	19.4
214	19.8	20.3	18	16.5	13.6	10.5	11.2	12	14.4	17.1	17	18.7
215	19.6	20	17.8	16.3	13.4	10.4	10.8	11.5	14.1	16.8	16.7	18.4
216	19.8	20.1	17.9	16.4	13.5	10.5	10.9	11.6	14.1	16.8	16.8	18.5
217	19.3	20.1	18	16.1	13.1	10.5	11.2	11.5	14.2	17	16.5	18.4
218	19.9	20.8	18.5	16.5	13.5	10.9	11.6	12.1	14.8	17.5	17.2	19
219	20.5	21.3	18.9	16.9	13.9	11.3	12	12.5	15.2	18.1	17.8	19.7
220	20.7	21.5	19	17.1	14	11.4	12.1	12.6	15.3	18.3	18.1	20
221	20.6	21.4	18.9	16.9	13.9	11.4	12.1	12.5	15.2	18.3	18.1	20
222	20.6	21.4	18.8	16.9	14	11.6	12.2	12.5	15.2	18.4	18.1	20.1
223	20.6	21.4	18.8	16.9	13.9	11.3	11.9	12.7	15.3	18.2	18.1	20.1
224	20.6	21.4	18.8	16.9	13.8	10.9	11.6	12.6	15.3	18.2	18.1	20.1
225	20.8	21.6	18.9	16.9	13.8	10.8	11.5	12.4	15.2	18.2	18.2	20.1
226	20.9	21.7	18.9	17	13.8	10.8	11.4	12.4	15.2	18.4	18.1	20.3
227	21.5	22.1	19	17.1	13.9	10.7	11.4	12.5	15.3	18.7	18.4	20.7
228	21.5	22	18.9	17	13.8	10.6	11.3	12.6	15.2	18.6	18.6	20.7
229	21.6	22.2	19	17.1	13.8	10.6	11.4	12.6	15	18.2	18.5	20.7
230	21.2	22	18.9	17.1	13.9	10.7	11.3	12.5	15	18.4	18.2	20.4
231	20.7	21.4	18.6	16.9	13.8	10.7	11.3	12.5	15.1	18.4	17.9	19.9
232	20.3	20.9	18.3	16.7	13.7	10.6	11.3	12.3	14.9	17.7	17.5	19.4
233	20.1	20.5	18.1	16.6	13.6	10.5	11.2	12.1	14.5	17.3	17.2	18.9
234	20.1	20.4	18.1	16.5	13.6	10.5	11	11.8	14.3	17.1	17	18.7
235	20.6	21.3	18.8	16.9	13.7	10.8	11.6	12.3	15.2	18.1	17.9	19.6
236	20.7	21.4	18.9	16.9	13.8	11	11.8	12.4	15.2	18.1	18	20
237	21.2	21.8	19.2	17.3	14	11.3	12	12.4	15.2	18.5	18.3	20.5
238	21.4	22.2	19.4	17.4	14.1	11.4	12.1	12.3	15	18.6	18.5	20.6
239	21.2	21.9	19.2	17.2	14	11.2	11.9	12.5	15.1	18.5	18.6	20.5
240	20.8	21.6	19	16.9	13.8	11	11.7	12.6	15.2	18.6	18.3	20.5
241	20.8	21.6	18.9	16.9	13.8	10.9	11.6	12.6	15.3	18.4	18.1	20.3
242	20.9	21.7	19	17	13.8	10.8	11.4	12.6	15.3	18.5	18.2	20.4
243	21	21.9	19.1	17	13.8	10.8	11.5	12.6	15.4	18.4	18.2	20.3
244	20.9	21.8	19	17	13.9	10.8	11.4	12.5	15.3	18.2	18.1	20.3
245	21.2	22.1	19.2	17.2	13.9	10.6	11.4	12.5	15.3	18.4	18.3	20.6
246	21.7	22.3	19.3	17.2	13.8	10.6	11.3	12.5	15.3	18.7	18.6	20.8
247	21.7	22.5	19.4	17.2	13.8	10.6	11.3	12.5	14.7	17.7	18.5	20.6
248	21.6	22.4	19.2	17.1	13.8	10.5	11.2	12.4	14.6	17.6	18.5	20.6
249	21.4	22.3	18.9	17	13.8	10.5	11.2	12.5	14.9	18.3	18.5	20.4
250	21.2	21.9	18.8	17	13.8	10.7	11.2	12.4	15.1	18.5	18.2	20.1
251	20.6	21.1	18.5	16.9	13.8	10.8	11.2	12.5	15	18	17.8	19.6
252	20.1	20.4	18	16.6	13.6	10.5	11.1	12.1	14.5	17.2	17.1	18.8
253	20.6	21.3	18.9	17	13.6	10.8	11.6	12.3	15.2	18	18	19.8
254	20.9	21.5	19	17	13.8	11	11.7	12.5	15.1	18.3	18.1	20.3
255	21.4	22.1	19.4	17.2	14	11.2	12	12.4	15.2	18.6	18.5	20.7
256	21.6	22.3	19.7	17.4	14.1	11.3	11.9	12.4	15.2	18.6	18.7	20.7
257	21.5	22.2	19.5	17.3	13.9	11	11.7	12.5	15.2	18.7	18.7	20.7
258	21.1	21.9	19.2	17	13.8	10.9	11.5	12.6	15.3	18.7	18.5	20.6
259	21.1	21.9	19.2	17	13.9	10.8	11.5	12.7	15.4	18.6	18.5	20.6
260	21.1	22	19.1	17.1	13.8	10.7	11.4	12.6	15.4	18.6	18.4	20.6
261	20.9	21.9	19.1	17	13.8	10.7	11.3	12.5	15.4	18.4	18.3	20.4
262	20.9	21.9	19.1	17.1	13.8	10.6	11.3	12.4	15.2	18.2	18.2	20.3
263	21.1	22	19.1	17.1	13.9	10.6	11.3	12.5	15.2	18.2	18.2	20.4
264	21.5	22.3	19.4	17.2	13.8	10.5	11.2	12.5	15.3	18.6	18.4	20.6
265	21.7	22.4	19.6	17.3	13.8	10.5	11.1	12.4	14.8	18	18.5	20.6
266	21.7	22.4	19.5	17.2	13.7	10.4	11.1	12.2	14.5	17.5	18.4	20.5
267	21.6	22.4	19.2	17.2	13.8	10.4	11.1	12.4	14.6	17.9	18.5	20.6
268	21.6	22.4	19.2	17.2	13.8	10.7	11.1	12	14.7	18.2	18.6	20.6
269	21.2	21.8	18.9	17.1	13.9	11	11.2	12	15	18.4	18.1	20.1
270	20.4	20.7	18.3	16.7	13.6	10.5	11.1	12.4	14.7	17.4	17.3	19.2
271	20.8	21.5	19.1	17	13.8	10.9	11.6	12.4	15.2	18.1	18.1	20.1
272	21.2	21.8	19.2	17.1	13.9	11.1	11.8	12.4	15.1	18.3	18.4	20.4
273	21.6	22.2	19.6	17.3	14.1	11.5	12	12.2	15	18.5	18.6	20.6
274	21.6	22.2	19.6	17.4	14	11.4	12	12.2	15	18.5	18.6	20.6
275	21.5	22	19.4	17.3	13.9	11	11.6	12.5	15.2	18.6	18.7	20.7
276	21.2	21.7	19.1	17.1	13.9	10.9	11.5	12.5	15.3	18.4	18.5	20.6
277	21.4	22	19.2	17.2	13.9	10.8	11.5	12.6	15.3	18.6	18.6	20.7
278	21.5	22.3	19.4	17.2	13.9	10.7	11.4	12.6	15.4	18.7	18.7	20.8
279	21.2	22.1	19.3	17.2	13.8	10.6	11.3	12.5	15.4	18.6	18.4	20.6
280	21.3	22.1	19.3	17.2	13.8	10.6	11.2	12.5	15.3	18.5	18.4	20.5
281	21.2	22	19.1	17.2	13.8	10.5	11.2	12.4	15.3	18.4	18.3	20.4
282	21.5	22.2	19.2	17.2	13.8	10.4	11.1	12.5	15.3	18.6	18.5	20.5
283	21.7	22.4	19.6	17.2	13.7	10.4	11	12.4	15	18.3	18.7	20.7
284	21.7	22.4	19.5	17.2	13.7	10.3	11	12.3	14.7	17.7	18.5	20.6
285	21.7	22.4	19.3	17.2	13.7	10.3	11	12.4	14.8	18	18.6	20.6
286	21.7	22.4	19.4	17.2	13.6	10.5	10.8	12	14.8	18.4	18.7	20.7
287	21.5	22.2	19.2	17.2	13.8	11	11.1	11.7	14.9	18.6	18.3	20.5
288	20.9	21.3	18.6	17	13.7	10.9	10.9	12.3	15	18	17.8	19.9
289	20.9	21.5	19.1	17	13.8	11	11.6	12.3	15	18.1	18.2	20.3
290	21.1	21.7	19.2	17	13.8	11	11.7	12.3	15	18.2	18.4	20.4
291	21.4	22.1	19.5	17.1	13.9	11.2	11.8	12.3	15	18.3	18.6	20.6
292	21.5	22.1	19.5	17.2	14	11.1	11.8	12.3	15	18.4	18.6	20.6
293	21.3	21.7	19.2	17.1	13.8	10.9	11.6	12.4	15.1	18.3	18.5	20.5
294	21.1	21.6	19.1	17	13.8	10.8	11.5	12.4	15.2	18.2	18.4	20.5
295	21.2	21.9	19.2	17.1	13.8	10.7	11.4	12.4	15.1	18.3	18.5	20.6
296	21.4	22.2	19.3	17.2	13.8	10.7	11.3	12.4	15.2	18.5	18.5	20.7
297	21.2	22.1	19.2	17.2	13.8	10.6	11.2	12.5	15.3	18.4	18.3	20.6
298	21.2	21.9	19.2	17.1	13.8	10.5	11.2	12.5	15.3	18.4	18.3	20.3
299	21.3	21.9	19.2	17.2	13.7	10.4	11.1	12.5	15.3	18.5	18.4	20.3
300	21.5	22.3	19.3	17.3	13.8	10.3	11	12.5	15.4	18.7	18.7	20.6
301	21.8	22.5	19.5	17.3	13.7	10.2	11	12.4	15.1	18.6	18.7	20.8
302	21.8	22.4	19.6	17.3	13.5	10.2	10.8	12.2	14.8	18	18.5	20.6
303	21.9	22.3	19.6	17.2	13.5	10.1	10.8	12.4	14.8	18.1	18.5	20.4
304	21.9	22.4	19.5	17.3	13.5	10.1	10.6	12	14.9	18.5	18.7	20.7
305	21.7	22.4	19.4	17.2	13.6	10.7	10.8	11.5	14.8	18.6	18.5	20.7
306	21.3	21.8	19	17.1	13.8	11.1	11.1	11.8	14.9	18.5	18.2	20.4
307	20.9	21.5	19.1	17	13.8	11	11.6	12.2	15	17.9	18	20.1
308	21	21.7	19.2	17	13.8	10.9	11.5	12.3	15.1	18	18.3	20.2
309	21.3	21.9	19.3	17	13.8	10.8	11.5	12.3	15.1	18.2	18.6	20.4
310	21.4	22	19.4	17.1	13.8	10.8	11.5	12.4	15.1	18.3	18.6	20.5
311	21.1	21.7	19.1	17.1	13.8	10.7	11.4	12.4	15.3	18.2	18.4	20.4
312	21.1	21.7	19.1	17.1	13.7	10.6	11.3	12.3	15.3	18.2	18.4	20.4
313	21.2	21.8	19.1	17.1	13.8	10.6	11.3	12.4	15.3	18.3	18.4	20.6
314	21.4	22.1	19.3	17.1	13.8	10.6	11.2	12.4	15.2	18.3	18.4	20.6
315	21.4	22.1	19.3	17.1	13.7	10.5	11.2	12.4	15.3	18.3	18.4	20.6
316	21.3	21.9	19.2	17.1	13.7	10.5	11	12.4	15.2	18.3	18.2	20.4
317	21.3	22	19.2	17.2	13.6	10.5	10.9	12.4	15.2	18.3	18.3	20.3
318	21.4	22.1	19.2	17.2	13.6	10.3	10.8	12.4	15.3	18.5	18.4	20.5
319	21.6	22.4	19.3	17.3	13.7	10.1	10.9	12.5	15.3	18.7	18.8	20.8
320	21.9	22.4	19.5	17.3	13.7	10.1	10.8	12.4	15.1	18.6	18.7	20.7
321	21.9	22.2	19.7	17.3	13.5	10	10.6	12.2	14.7	18.1	18.4	20.5
322	21.9	22.2	19.5	17.3	13.4	9.9	10.4	11.8	14.6	18.2	18.6	20.5
323	21.8	22.3	19.4	17.2	13.6	10.4	10.7	11.4	14.5	18.2	18.6	20.6
324	21.6	22.2	19.2	17.2	13.9	11.1	11	11.5	14.6	18.1	18.4	20.5
325	21	21.6	19.2	17	13.8	10.9	11.6	12.2	15	17.8	18	20.1
326	21.2	21.9	19.4	17	13.8	10.9	11.5	12.2	15	18	18.4	20.4
327	21.5	22.2	19.5	17.1	13.8	10.9	11.5	12.2	15	18.2	18.5	20.5
328	21.4	22	19.4	17.1	13.7	10.8	11.4	12.3	15.1	18.1	18.5	20.4
329	21	21.6	19.1	17.1	13.7	10.6	11.2	12.3	15.3	18	18.3	20.3
330	21.2	21.7	19.1	17.1	13.7	10.6	11.2	12.3	15.2	18.1	18.4	20.4
331	21.4	22	19.2	17.1	13.8	10.6	11.2	12.4	15.3	18.2	18.5	20.5
332	21.6	22.2	19.4	17.1	13.7	10.5	11.2	12.4	15.3	18.3	18.5	20.6
333	21.7	22.2	19.3	17.2	13.7	10.4	11.1	12.4	15.3	18.4	18.5	20.6
334	21.6	22.1	19.2	17.2	13.6	10.3	11	12.4	15.3	18.4	18.4	20.5
335	21.4	22.1	19.2	17.2	13.6	10.3	10.8	12.3	15.2	18.3	18.3	20.4
336	21.4	22.2	19.2	17.2	13.5	10.2	10.7	12.4	15.2	18.3	18.3	20.4
337	21.5	22.3	19.3	17.2	13.6	10	10.7	12.4	15.2	18.5	18.6	20.6
338	21.8	22.5	19.5	17.3	13.6	10	10.7	12.4	15.2	18.7	18.9	20.8
339	22	22.4	19.6	17.3	13.6	10	10.7	12.4	15.2	18.7	18.8	20.8
340	22	22.3	19.6	17.2	13.4	9.8	10.3	11.8	14.6	18.1	18.6	20.5
341	21.9	22.1	19.5	17.5	13.7	10.5	10.7	11.5	14.4	17.6	18.4	20.4
342	21.7	22.2	19.4	17.6	14.1	11.1	11.1	11.5	14.4	17.7	18.3	20.4
343	21.4	21.8	19	17.1	13.7	10.8	10.7	11.7	14.8	18.3	18.4	20.5
344	21	21.3	18.7	17	13.4	10.3	10.4	12.4	15	18.2	18.1	20.2
345	20.9	21	18.5	17.1	13.5	10.3	10.5	12.6	15	17.9	17.9	19.9
346	20.6	20.7	18.4	16.9	13.5	10.3	10.7	12.5	14.7	17.5	17.5	19.4
347	20.6	20.6	18.3	16.9	13.7	10.4	11	12.4	14.5	17.3	17.2	19.2
348	20.8	20.7	18.4	17	13.8	10.5	11.1	12.4	14.6	17.4	17.4	19.3
349	20.9	21.6	19.1	17	13.6	10.7	11.3	12.1	14.9	17.7	17.9	20
350	21.2	21.8	19.3	16.9	13.8	10.8	11.4	12.1	14.9	17.9	18.2	20.2
351	21.3	22	19.5	16.9	13.7	10.9	11.5	12.1	14.8	18	18.3	20.3
352	21.1	21.8	19.3	17	13.7	10.7	11.3	12.2	15	17.8	18.1	20.1
353	20.8	21.5	19	17	13.6	10.6	11.2	12.2	15.1	17.9	18	19.9
354	20.9	21.6	19	17	13.6	10.5	11.2	12.2	15.1	17.9	18	19.9
355	21.2	21.8	19.1	17	13.7	10.5	11.2	12.3	15.2	18	18.1	20.2
356	21.6	22.2	19.4	17.1	13.6	10.5	11.1	12.3	15.2	18.1	18.4	20.5
357	21.8	22.3	19.6	17.1	13.6	10.3	11	12.3	15.2	18.2	18.5	20.6
358	21.8	22.3	19.4	17.2	13.6	10.3	10.9	12.4	15.3	18.3	18.4	20.6
359	21.7	22.4	19.4	17.2	13.6	10.1	10.8	12.4	15.2	18.4	18.4	20.7
360	21.8	22.4	19.4	17.2	13.5	10	10.8	12.4	15.2	18.4	18.5	20.7
361	21.6	22.3	19.4	17.2	13.5	10	10.6	12.3	15.2	18.5	18.5	20.6
362	21.7	22.4	19.4	17.2	13.5	9.9	10.7	12.4	15.2	18.5	18.7	20.7
363	21.7	22.4	19.4	17.2	13.5	9.9	10.6	12.4	15.2	18.6	18.8	20.7
364	22	22.3	19.5	17.3	13.4	9.7	10.3	11.9	14.8	18.3	18.7	20.7
365	22	22.1	19.6	17.5	13.5	10.1	10.4	11.4	14.4	17.7	18.4	20.6
366	21.9	22.1	19.6	18	14.2	11	11	11.6	14.4	17.6	18.4	20.5
367	21.7	22.1	19.3	17.6	14	10.9	10.9	11.5	14.5	17.9	18.3	20.5
368	21.3	21.8	19	17.1	13.4	10.4	10.3	12.2	15	18.4	18.4	20.4
369	21.1	21.4	18.7	17.1	13.4	10.1	10.3	12.5	15	18.2	18.1	20.2
370	21	21.2	18.7	17.1	13.4	10.3	10.4	12.6	15.1	18	18	20
371	20.8	20.8	18.4	17	13.5	10.4	10.6	12.6	14.8	17.6	17.7	19.5
372	20.6	20.6	18.4	16.9	13.7	10.4	10.9	12.5	14.6	17.3	17.2	19.1
373	20.9	21.5	19.1	17	13.6	10.7	11.3	12	15	17.6	17.9	20
374	21.1	21.7	19.3	17	13.7	10.7	11.2	12	14.9	17.7	18.1	20.1
375	21.3	22	19.5	17	13.7	10.8	11.4	12	14.8	18	18.3	20.3
376	21	21.7	19.3	16.9	13.7	10.7	11.3	12	14.9	17.8	18	20
377	20.7	21.4	19	17	13.6	10.5	11.1	12.1	15.1	17.8	17.9	19.8
378	20.7	21.4	19	17.1	13.6	10.5	11.1	12.1	15	17.8	18	19.7
379	20.9	21.5	19	17.1	13.7	10.4	11.1	12.1	15	17.8	18	19.9
380	21.3	21.9	19.2	17	13.6	10.4	11	12.2	15.1	18	18.1	20.2
381	21.5	22.2	19.4	17.1	13.5	10.3	10.9	12.3	15.2	18.1	18.2	20.4
382	21.6	22.2	19.4	17.1	13.5	10.2	10.8	12.3	15.2	18.2	18.1	20.5
383	21.5	22.3	19.4	17.1	13.5	10.1	10.7	12.3	15.2	18.2	18.2	20.5
384	21.5	22.2	19.3	17.1	13.4	10	10.6	12.3	15.1	18.3	18.3	20.5
385	21.6	22.3	19.4	17.2	13.3	9.8	10.5	12.4	15.1	18.4	18.5	20.6
386	21.8	22.3	19.5	17.2	13.3	9.7	10.5	12.4	15.2	18.5	18.8	20.7
387	21.9	22.3	19.5	17.2	13.4	9.7	10.5	12.4	15.2	18.6	18.7	20.8
388	22	22.2	19.5	17.2	13.3	9.6	10.3	12.2	15	18.5	18.6	20.8
389	22.1	22.2	19.5	17.2	13.2	9.6	9.9	11.4	14.5	17.9	18.4	20.6
390	22	22.1	19.6	17.7	13.8	10.3	10.5	11.4	14.4	17.7	18.4	20.5
391	21.9	22.1	19.5	17.8	14.1	10.9	10.9	11.4	14.4	17.7	18.3	20.4
392	21.6	22.1	19.2	17.3	13.7	10.5	10.5	11.9	14.8	18.2	18.4	20.5
393	21.3	21.8	18.9	17.2	13.4	10	10.2	12.4	15	18.3	18.3	20.3
394	21	21.3	18.6	17.1	13.5	10.1	10.4	12.6	15.1	18	18	20
395	21	21.1	18.6	17.2	13.6	10.1	10.5	12.7	15	17.7	17.9	19.7
396	20.8	20.8	18.5	17	13.6	10.3	10.6	12.7	14.8	17.5	17.7	19.4
397	21.1	21.7	19.3	16.9	13.7	10.7	11.3	11.9	14.8	17.6	18.1	20.2
398	21	21.5	19.2	16.9	13.6	10.6	11.2	12	14.8	17.6	18.1	20.1
399	21	21.6	19.2	16.9	13.6	10.6	11.1	12	14.9	17.7	18.1	20.1
400	20.9	21.5	19.2	17	13.6	10.6	11.1	12.1	15	17.7	17.9	19.9
401	20.8	21.5	19.1	17	13.6	10.5	11.1	12.1	15.1	17.8	17.9	19.8
402	20.7	21.4	19	17	13.6	10.4	11.1	12.1	15.1	17.8	17.9	19.7
403	20.9	21.6	19.1	17	13.6	10.4	11	12.1	15.1	17.9	18	19.9
404	21	21.7	19.1	17	13.5	10.3	10.9	12.2	15.1	17.9	18	19.9
405	21.2	22	19.3	17.1	13.5	10.2	10.9	12.2	15.2	18	18.1	20.2
406	21.5	22.1	19.3	17	13.5	10.1	10.8	12.2	15.1	18.1	18.2	20.4
407	21.6	22.3	19.4	17.1	13.4	10	10.7	12.2	15.1	18.2	18.3	20.5
408	21.6	22.2	19.4	17.1	13.3	10.1	10.4	12.2	15	18.3	18.4	20.6
409	21.7	22.3	19.4	17.1	13.3	9.9	10.3	12.2	15.1	18.4	18.6	20.6
410	21.8	22.2	19.5	17.1	13.3	9.7	10.3	12.3	15.2	18.5	18.7	20.7
411	21.9	22.2	19.6	17.1	13.3	9.6	10.3	12.3	15.1	18.6	18.6	20.7
412	21.8	22.1	19.5	17.1	13.2	9.6	10.1	12.2	15	18.5	18.4	20.7
413	21.9	22.2	19.5	17.2	13.2	9.5	10	12.1	14.9	18.5	18.5	20.7
414	22	22.2	19.5	17.2	13.3	9.7	10.1	11.7	14.8	18.3	18.6	20.6
415	22	22.1	19.5	17.7	13.8	10.3	10.3	11.3	14.5	17.9	18.4	20.5
416	21.8	22.1	19.5	17.7	14.1	10.8	10.7	11.4	14.5	18	18.3	20.4
417	21.4	22	19.1	17.2	13.6	10.4	10.4	12	14.8	18.2	18.4	20.4
418	21	21.4	18.8	17.1	13.5	10	10.4	12.6	15	18.1	18.2	20
419	21	21.1	18.7	17.2	13.6	10.2	10.7	12.7	15	17.9	18.1	19.7
420	20.9	20.9	18.6	17.2	13.6	10.2	10.6	12.6	14.9	17.6	17.8	19.5
421	21.2	21.7	19.3	16.9	13.6	10.6	11.2	11.9	14.8	17.5	18	20.2
422	21	21.5	19.2	16.8	13.5	10.6	11.2	11.9	14.7	17.6	18	20.1
423	21.1	21.7	19.4	16.9	13.7	10.8	11.2	11.8	14.7	17.7	18	20.1
424	21.1	21.7	19.4	17	13.7	10.7	11.2	11.8	14.7	17.6	17.9	20
425	21.2	21.8	19.4	17	13.6	10.6	11.1	12	14.9	17.7	17.9	20
426	21	21.6	19.2	16.9	13.6	10.4	11	12.1	15.1	17.8	17.9	19.9
427	21	21.6	19.1	17	13.6	10.3	11	12.2	15.1	17.9	18	19.9
428	21	21.6	19.1	17	13.6	10.4	10.9	12.1	15.1	17.9	18	20
429	21.1	21.9	19.2	17	13.6	10.2	10.9	12.2	15.1	18	18.1	20.1
430	21.3	22	19.3	17.1	13.6	10.2	10.8	12.2	15.1	18.1	18.2	20.3
431	21.4	22.1	19.3	17	13.4	10	10.6	12.2	15.1	18.1	18.2	20.4
432	21.5	22.2	19.3	17	13.3	10.2	10.4	12.1	15	18.2	18.3	20.5
433	21.8	22.2	19.5	17.1	13.3	10.1	10.2	12.1	15.1	18.4	18.6	20.6
434	21.9	22.1	19.6	17.1	13.3	9.9	10.1	12.1	15.1	18.4	18.6	20.7
435	21.9	22.1	19.6	17.3	13.3	9.8	10	12.2	15	18.4	18.4	20.6
436	21.8	22.1	19.5	17.1	13.2	9.8	9.9	12.2	15	18.4	18.3	20.6
437	21.7	22.1	19.3	17.1	13.1	9.5	10.1	12.3	15	18.5	18.6	20.7
438	21.9	22.2	19.4	17.1	13.2	9.6	10.2	12.2	15	18.5	18.6	20.7
439	22	22.2	19.6	17.5	13.5	10	10	11.5	14.7	18.3	18.6	20.6
440	21.8	22.1	19.6	17.7	14.2	10.9	10.7	11.4	14.5	18.1	18.5	20.4
441	21.6	22.2	19.4	17.3	13.8	10.5	10.4	12	14.8	18.3	18.5	20.6
442	21.4	21.9	19.1	17.2	13.5	9.9	10.4	12.5	15.1	18.3	18.4	20.4
443	21.1	21.3	18.8	17.2	13.6	10.1	10.6	12.7	15.1	18	18.2	20
444	21	21	18.6	17.2	13.7	10.2	10.6	12.7	15	17.8	18	19.7
445	21.1	21.7	19.4	16.9	13.6	10.5	11.1	11.9	14.9	17.4	17.9	20.1
446	21	21.5	19.3	16.8	13.6	10.5	11.1	11.8	14.8	17.5	17.9	19.9
447	21.2	21.6	19.4	16.9	13.6	10.7	11.2	11.8	14.8	17.8	18.1	20.2
448	21.2	21.7	19.5	16.9	13.6	10.8	11.2	11.7	14.7	17.7	18	20.1
449	21.3	21.9	19.5	16.9	13.6	10.7	11	11.9	14.8	17.7	18	20.2
450	21.1	21.8	19.3	16.9	13.5	10.4	10.9	12	14.9	17.6	17.9	19.9
451	21.1	21.6	19.1	16.9	13.5	10.3	10.9	12.1	15	17.7	17.8	19.9
452	21.1	21.7	19.1	16.9	13.5	10.3	10.8	12.1	15	17.8	17.9	20
453	21.3	22	19.2	17	13.5	10.2	10.8	12.2	15.1	17.9	18	20
454	21.4	22.1	19.4	17	13.4	10.1	10.7	12.2	15.1	17.9	18.1	20.1
455	21.4	22.1	19.4	17	13.4	10	10.5	12.2	15	18.1	18.2	20.4
456	21.6	22.2	19.4	17.1	13.3	10	10.4	12.2	15	18.1	18.4	20.5
457	21.7	22.1	19.5	17.1	13.3	10.1	10.3	12.1	14.9	18.2	18.4	20.5
458	21.8	22.1	19.5	17.2	13.3	10	10.1	12.1	14.9	18.3	18.4	20.5
459	21.7	22	19.5	17.2	13.4	9.9	10.1	12.1	14.9	18.1	18.4	20.5
460	21.6	22	19.3	17	13.2	9.8	10.1	12.2	15	18.2	18.4	20.5
461	21.6	22.1	19.3	17.1	13.2	9.6	10.2	12.3	15	18.2	18.5	20.6
462	21.9	22.2	19.4	17.2	13.2	9.6	10.1	12.2	15	18.4	18.6	20.6
463	21.9	22.2	19.5	17.4	13.5	9.9	10	11.8	14.8	18.4	18.6	20.6
464	21.8	22.2	19.6	17.7	14.1	10.7	10.5	11.4	14.7	18.3	18.6	20.6
465	21.7	22.2	19.5	17.4	13.8	10.4	10.3	12	14.9	18.5	18.7	20.7
466	21.6	22.1	19.3	17.3	13.5	10.1	10.2	12.4	15	18.3	18.4	20.6
467	21.2	21.6	18.9	17.2	13.5	10.1	10.4	12.5	15	18.1	18.2	20.2
468	21.1	21.1	18.8	17.2	13.6	10.2	10.7	12.7	15.1	17.9	18	19.8
469	21.2	21.8	19.2	16.8	13.4	10.3	10.8	12	14.9	17.6	17.8	19.9
470	21.2	21.9	19.3	16.9	13.4	10.3	10.7	12	14.9	17.6	17.8	20.1
471	21.3	22	19.4	16.9	13.5	10.3	10.7	12	14.9	17.7	17.9	20.2
472	21.3	22	19.5	16.9	13.4	10.2	10.5	12	14.9	17.8	17.9	20.2
473	21.3	21.9	19.4	17	13.3	10	10.4	12.1	14.9	17.9	18	20.2
474	21.4	22	19.3	16.9	13.3	9.9	10.4	12.1	14.9	17.9	18.1	20.4
475	21.5	22	19.4	17	13.3	10.2	10.3	11.9	14.8	18	18.2	20.3
476	21.6	22	19.4	17.1	13.4	10.3	10.3	11.9	14.8	18	18.3	20.4
477	21.5	22	19.3	17	13.3	10.1	10.1	12.1	14.9	18	18.3	20.4
478	21.6	22	19.2	17	13.2	9.8	10.1	12.3	15	18	18.4	20.4
479	21.7	22.1	19.2	17	13.2	9.6	10.2	12.4	15	18.2	18.4	20.5
480	21.8	22.1	19.5	17.2	13.4	9.8	10	12	14.9	18.3	18.4	20.5
481	21.9	22.1	19.6	17.6	13.9	10.5	10.3	11.5	14.7	18.4	18.5	20.5
482	21.6	22	19.5	17.7	14.2	11	10.8	11.3	14.6	18.2	18.4	20.4
483	21.7	22.2	19.5	17.6	14.1	10.7	10.6	11.8	14.9	18.4	18.6	20.7
484	21.6	22.1	19.4	17.4	13.8	10.5	10.3	12.1	14.8	18.3	18.5	20.6
485	21.3	21.8	19.1	17.2	13.5	10.3	10.3	12.4	14.8	18.1	18.3	20.4
486	21.2	21.4	18.9	17.3	13.6	10.2	10.5	12.7	15.1	18.1	18.3	20.1
487	21.2	21.9	19.4	16.8	13.4	10.3	10.7	11.9	14.7	17.5	17.8	20
488	21.3	22	19.4	16.9	13.4	10.2	10.7	11.9	14.7	17.6	17.9	20.1
489	21.2	21.9	19.4	16.9	13.5	10.3	10.6	11.9	14.7	17.6	17.9	20
490	21	21.8	19.3	16.8	13.3	10.2	10.6	11.9	14.8	17.6	17.8	19.9
491	21	21.8	19.3	16.9	13.3	10.1	10.4	12	14.9	17.7	17.8	20
492	21.1	21.8	19.1	16.8	13.2	10	10.4	12	14.8	17.7	17.8	20
493	21.1	21.8	19.1	16.8	13.2	10	10.3	12	14.8	17.6	17.9	20
494	21.1	21.8	19.1	16.8	13.2	10	10.2	12	14.8	17.7	17.9	20.1
495	21.3	21.9	19.1	16.9	13.2	10	10.1	12.1	14.9	17.8	18.1	20.2
496	21.4	22	19.2	16.9	13.2	9.8	10.2	12.2	14.9	17.9	18.2	20.3
497	21.5	21.9	19.2	17	13.2	9.7	10.2	12.3	14.9	18	18.3	20.4
498	21.7	22	19.4	17.2	13.4	9.9	10.1	12	14.7	18.2	18.3	20.4
499	21.8	22.1	19.7	17.8	14.1	10.8	10.7	11.4	14.6	18.2	18.4	20.4
500	21.6	22	19.6	17.9	14.4	11	10.9	11.3	14.6	18.2	18.4	20.4
501	21.7	22	19.6	18	14.4	11.1	10.9	11.5	14.8	18.2	18.5	20.5
502	21.6	22.1	19.5	17.7	14.2	10.9	10.6	11.8	14.8	18.3	18.6	20.5
503	21.4	22	19.2	17.4	14	10.8	10.5	12.3	14.8	18.2	18.4	20.4
504	21.4	21.7	19.1	17.3	13.6	10.3	10.4	12.7	15.1	18.2	18.4	20.4
505	21.3	22	19.6	16.9	13.4	10.2	10.6	11.9	14.7	17.7	17.9	20.2
506	21.2	22	19.5	16.9	13.4	10.2	10.6	11.9	14.8	17.6	18	20.1
507	21	21.9	19.3	16.8	13.3	10.1	10.5	12	14.7	17.6	17.8	19.9
508	20.9	21.8	19.3	16.8	13.3	10	10.5	11.9	14.8	17.6	17.8	19.9
509	20.9	21.7	19.1	16.8	13.3	10.1	10.4	12	14.7	17.6	17.8	19.9
510	20.8	21.6	19	16.8	13.2	10	10.4	11.9	14.8	17.6	17.7	19.8
511	20.9	21.6	18.9	16.8	13.2	9.9	10.3	12.1	14.8	17.6	17.8	20
512	20.9	21.7	19	16.9	13.2	9.8	10.3	12.1	14.8	17.6	17.9	20
513	21	21.7	19	16.8	13.2	9.8	10.2	12.1	14.8	17.7	17.9	20.1
514	21.1	21.8	19.1	16.8	13.2	9.8	10.2	12.2	14.9	17.7	18.1	20.2
515	21.3	22	19.1	17	13.3	9.9	10.3	12.2	14.9	17.9	18.2	20.3
516	21.6	22	19.4	17.2	13.4	9.9	10.1	12.1	14.8	18.1	18.3	20.3
517	21.7	22	19.6	17.9	14.1	10.8	10.7	11.5	14.6	18.1	18.3	20.2
518	21.6	21.9	19.6	18.1	14.3	11.1	10.9	11.3	14.6	18.1	18.3	20.3
519	21.5	21.9	19.6	18.1	14.4	11.1	10.9	11.4	14.6	18	18.3	20.3
520	21.6	22.1	19.6	18	14.5	11.2	10.9	11.6	14.8	18.3	18.6	20.6
521	21.4	22	19.4	17.7	14.3	11	10.7	12.1	14.9	18.1	18.4	20.5
522	21.6	22	19.3	17.4	14	10.7	10.5	12.5	15.1	18.2	18.5	20.5
523	21.4	22.1	19.8	17	13.4	10.2	10.6	11.9	14.8	17.7	18	20.2
524	21.2	22	19.6	16.9	13.4	10.2	10.6	11.9	14.8	17.6	17.9	20.1
525	21.1	22	19.5	16.9	13.4	10.1	10.5	11.9	14.8	17.6	17.9	20
526	21.1	22	19.4	16.8	13.3	10	10.5	12	14.8	17.7	17.9	20
527	21.1	21.8	19.3	16.9	13.4	10.1	10.4	11.9	14.7	17.6	17.8	20
528	20.8	21.6	19	16.8	13.3	10.1	10.3	11.8	14.7	17.5	17.7	20
529	20.9	21.7	19	16.8	13.2	10	10.2	12	14.8	17.6	17.8	20
530	21	21.7	19	16.9	13.2	9.8	10.2	12	14.9	17.7	17.9	20.1
531	21	21.7	19.1	16.9	13.2	9.8	10.3	12.1	14.8	17.7	18	20.1
532	20.9	21.6	19	16.8	13.2	9.9	10.3	12.2	14.8	17.7	18	20
533	21.1	21.7	19	16.9	13.3	10	10.4	12.2	14.8	17.7	18.1	20
534	21.4	21.9	19.2	17.1	13.4	9.9	10.2	12.2	14.8	17.9	18.3	20.2
535	21.6	21.9	19.5	17.7	14.1	10.7	10.6	11.5	14.6	17.9	18.3	20.2
536	21.4	21.7	19.5	18	14.3	11	10.9	11.3	14.4	17.8	18.1	20.1
537	21.2	21.7	19.4	18	14.3	11	10.9	11.3	14.4	17.7	18	20.1
538	21.5	22	19.6	18	14.4	11.2	10.9	11.5	14.8	18.1	18.4	20.5
539	21.6	22.1	19.4	17.8	14.3	11.1	10.7	12	15	18.2	18.5	20.6
540	21.6	22.1	19.5	17.8	14.4	11.1	10.8	12.2	15.1	18.2	18.6	20.6
541	21.6	22.1	19.8	17	13.5	10.2	10.6	11.9	14.8	17.7	18.1	20.3
542	21.3	22.1	19.7	17	13.4	10.1	10.5	11.9	14.8	17.6	18	20.2
543	21.2	22	19.6	16.9	13.4	10.1	10.5	11.8	14.7	17.6	17.9	20.2
544	21.2	22	19.5	17	13.4	10.1	10.4	11.9	14.7	17.7	18	20.1
545	21.2	22	19.4	17	13.5	10.2	10.4	11.7	14.6	17.6	17.9	20.1
546	20.9	21.8	19.1	16.9	13.5	10.3	10.4	11.7	14.5	17.5	17.8	20
547	20.9	21.7	19	16.8	13.3	10	10.3	11.9	14.7	17.6	17.8	20
548	21	21.7	19.1	16.9	13.2	9.9	10.3	12	14.8	17.7	17.9	20.1
549	21	21.6	19.1	16.9	13.3	9.9	10.3	12.1	14.8	17.7	18	20.1
550	20.8	21.5	18.9	16.9	13.2	9.9	10.4	12.1	14.8	17.6	18	19.9
551	20.9	21.4	18.8	17	13.4	10	10.4	12.2	14.9	17.6	18.1	19.9
552	21.1	21.7	19	17	13.3	9.9	10.2	12.1	14.8	17.7	18.2	20.1
553	21.4	21.8	19.3	17.5	13.9	10.5	10.5	11.6	14.6	17.8	18.2	20.2
554	21.1	21.6	19.2	17.7	14.1	10.9	10.8	11.3	14.4	17.6	17.9	20
555	21	21.6	19.2	17.7	14.1	11	10.9	11.4	14.4	17.5	17.8	19.9
556	21.4	21.8	19.5	17.9	14.3	11.1	10.9	11.5	14.6	17.9	18.2	20.2
557	21.5	22	19.5	17.8	14.4	11.1	10.9	12	14.9	18.1	18.5	20.5
558	21.6	22.1	19.6	18	14.5	11.2	11	12	15	18.2	18.6	20.6
559	21.5	22.1	19.8	17	13.4	10.2	10.5	11.9	14.8	17.7	18.1	20.3
560	21.5	22.1	19.7	17	13.4	10.2	10.5	12	14.9	17.7	18.1	20.3
561	21.5	22.1	19.7	17	13.4	10.1	10.5	11.8	14.7	17.6	18	20.3
562	21.4	22.1	19.6	17.1	13.4	10.1	10.4	11.9	14.7	17.7	18.1	20.3
563	21.3	22	19.5	17.1	13.5	10.1	10.4	11.7	14.6	17.6	17.9	20.2
564	21	21.8	19.3	17.1	13.6	10.3	10.5	11.6	14.6	17.5	17.8	20
565	21	21.8	19.2	16.9	13.3	10.1	10.3	11.9	14.7	17.6	17.9	20.1
566	21	21.8	19.1	16.9	13.3	10	10.3	12	14.9	17.7	18	20.1
567	21	21.7	19.1	17	13.3	9.9	10.3	12.1	14.8	17.7	18	20.1
568	20.8	21.5	18.9	16.9	13.4	10.1	10.4	12.2	14.9	17.7	18.1	20
569	20.9	21.4	18.9	17	13.5	10.2	10.5	12.2	14.8	17.6	18.1	19.9
570	21.2	21.8	19.1	17	13.3	9.9	10.2	12.1	14.8	17.8	18.3	20.1
571	21.4	21.8	19.3	17.4	13.8	10.5	10.5	11.7	14.5	17.8	18.2	20.1
572	21.2	21.6	19.2	17.7	14.1	10.8	10.7	11.5	14.4	17.5	18	19.9
573	21	21.5	19.1	17.6	14.1	10.9	10.7	11.5	14.4	17.4	17.7	19.8
574	21.2	21.7	19.4	17.8	14.2	11.1	10.8	11.5	14.5	17.6	18	20
575	21.5	21.9	19.4	17.9	14.4	11.1	10.9	11.8	14.8	17.9	18.3	20.3
576	21.5	22	19.4	17.9	14.4	11.2	10.9	11.9	14.8	18	18.4	20.4
577	21.5	22	19.8	17.2	13.6	10.3	10.6	11.8	14.7	17.7	18	20.3
578	21.3	22	19.7	17.1	13.5	10.2	10.6	11.9	14.8	17.6	18	20.2
579	21.5	22	19.7	17.1	13.4	10.1	10.5	12	14.8	17.7	18.1	20.4
580	21.6	22.1	19.7	17.2	13.4	10.1	10.5	11.9	14.7	17.8	18.1	20.3
581	21.4	22.1	19.7	17.2	13.5	10.1	10.4	11.7	14.7	17.7	18	20.3
582	21.1	21.9	19.4	17.1	13.5	10.2	10.5	11.7	14.6	17.5	17.8	20.1
583	21	21.8	19.3	16.9	13.4	10.2	10.4	11.8	14.7	17.5	17.8	20.1
584	21.1	21.9	19.3	16.9	13.3	10	10.3	12	14.8	17.6	18	20.1
585	21.1	21.8	19.2	17	13.3	9.9	10.3	12.1	14.9	17.7	18	20.1
586	21.1	21.7	19.1	17	13.4	10.1	10.5	12.2	14.9	17.7	18.2	20.2
587	21.1	21.6	19.1	17	13.4	10.2	10.5	12.2	14.9	17.7	18.3	20.2
588	21.4	21.9	19.2	17.1	13.3	10	10.2	12	14.6	17.8	18.3	20.3
589	21.5	21.9	19.4	17.5	13.9	10.5	10.5	11.6	14.5	17.6	18.2	20.1
590	21.1	21.6	19.2	17.5	14.1	10.9	10.7	11.4	14.4	17.5	18	19.9
591	20.8	21.3	19.1	17.3	14	10.9	10.7	11.6	14.5	17.4	17.8	19.7
592	21.1	21.5	19.2	17.6	14.2	11	10.8	11.5	14.5	17.5	17.9	19.8
593	21.4	21.8	19.5	17.9	14.3	11.1	10.9	11.7	14.7	17.8	18.2	20.2
594	21.6	21.9	19.5	17.9	14.4	11.2	10.9	11.9	14.8	18	18.4	20.4
595	21.7	22.3	20.1	17.7	13.8	10.5	10.8	11.4	14.6	17.6	18.1	20.3
596	21.6	22.2	20	17.6	13.8	10.5	10.7	11.5	14.7	17.7	18.1	20.4
597	21.5	22.2	19.8	17.2	13.5	10.1	10.5	11.9	14.8	17.7	18.2	20.4
598	21.6	22.1	19.8	17.3	13.5	10.1	10.5	11.9	14.7	17.8	18.2	20.4
599	21.6	22.2	19.8	17.5	13.7	10.3	10.6	11.6	14.6	17.7	18.1	20.3
600	21.4	22	19.6	17.3	13.7	10.3	10.6	11.7	14.6	17.6	17.9	20.2
601	21.2	21.9	19.4	17.1	13.6	10.3	10.4	11.8	14.7	17.6	17.9	20.1
602	21.1	21.8	19.3	17	13.4	10.2	10.3	12	14.8	17.5	17.9	20
603	21	21.7	19.1	17	13.4	10	10.3	12.1	14.9	17.6	18	20.1
604	21.1	21.7	19.1	17	13.4	10.1	10.4	12.2	14.9	17.6	18.2	20.1
605	21.3	21.9	19.3	17.1	13.4	10.1	10.5	12.2	14.9	17.8	18.4	20.3
606	21.5	21.9	19.3	17.1	13.4	10	10.2	11.9	14.6	17.8	18.4	20.3
607	21.5	21.9	19.4	17.4	13.8	10.5	10.5	11.5	14.4	17.6	18.3	20.1
608	21.4	21.8	19.4	17.5	14.1	10.8	10.7	11.5	14.4	17.6	18.2	20.1
609	21	21.4	19.1	17.2	14	10.8	10.7	11.6	14.5	17.5	17.9	19.8
610	21.1	21.4	19.2	17.5	14.1	11	10.8	11.7	14.5	17.5	17.9	19.9
611	21.3	21.6	19.4	17.8	14.3	11.1	10.8	11.6	14.6	17.6	18.1	20
612	21.5	21.9	19.6	18	14.4	11.2	10.9	11.8	14.7	17.9	18.4	20.3
613	21.7	22.3	20.1	17.6	13.7	10.3	10.6	11.6	14.6	17.7	18.1	20.4
614	21.5	22.2	19.9	17.4	13.7	10.3	10.6	11.6	14.7	17.6	18	20.3
615	21.5	22.1	19.9	17.2	13.5	10.2	10.5	11.9	14.8	17.7	18.2	20.3
616	21.6	22.2	19.9	17.3	13.5	10.2	10.5	12	14.9	17.7	18.1	20.4
617	21.6	22.2	19.9	17.6	13.7	10.2	10.5	11.7	14.7	17.7	18.1	20.3
618	21.5	22.1	19.8	17.5	13.8	10.4	10.6	11.7	14.6	17.6	18.1	20.2
619	21.4	22	19.7	17.3	13.6	10.3	10.5	11.8	14.7	17.6	18.1	20.3
620	21.2	21.8	19.4	17.1	13.6	10.2	10.4	12	14.8	17.6	18	20.1
621	21	21.5	19.1	17	13.4	10.2	10.3	12	14.8	17.5	17.9	19.9
622	21	21.6	19.1	17	13.3	10	10.3	12.1	14.8	17.5	18	20
623	21.3	21.9	19.3	17.1	13.4	10	10.4	12.2	15	17.7	18.3	20.3
624	21.4	21.9	19.4	17.1	13.4	10	10.3	12.1	14.8	17.8	18.4	20.3
625	21.2	21.7	19.3	17.1	13.5	10.2	10.3	11.8	14.6	17.7	18.3	20.2
626	21.4	21.7	19.4	17.3	13.9	10.6	10.5	11.6	14.4	17.7	18.3	20.1
627	21.3	21.6	19.3	17.5	14.2	10.8	10.7	11.5	14.4	17.6	18.2	20.1
628	21	21.4	19.1	17.5	14.1	11	10.7	11.5	14.5	17.5	17.9	19.8
629	21.1	21.5	19.2	17.6	14.2	11	10.8	11.5	14.5	17.5	18	19.9
630	21.4	21.8	19.5	17.9	14.3	11.1	10.9	11.6	14.5	17.7	18.2	20.1
631	21.4	22	19.8	17.1	13.5	10.2	10.5	11.8	14.8	17.5	18	20.2
632	21.3	22	19.7	17	13.5	10.3	10.6	11.9	15	17.6	18.1	20.1
633	21.4	22.1	19.9	17.2	13.5	10.2	10.5	11.9	15	17.7	18.1	20.3
634	21.5	22.2	19.9	17.4	13.6	10.3	10.5	12.1	15	17.8	18.3	20.4
635	21.6	22.1	20	17.5	13.6	10.2	10.5	11.9	14.8	17.7	18.1	20.3
636	21.5	22.2	19.9	17.6	13.8	10.3	10.5	11.8	14.7	17.6	18.1	20.3
637	21.5	22	19.8	17.3	13.6	10.2	10.5	12	14.8	17.7	18.1	20.3
638	21.2	21.8	19.5	17.1	13.5	10.1	10.4	12	14.9	17.6	18.1	20.2
639	21	21.6	19.2	17.1	13.5	10.2	10.4	12.1	14.9	17.6	17.9	20
640	20.8	21.4	19.1	17	13.5	10.1	10.3	12.1	14.8	17.5	18	19.9
641	21.1	21.6	19.2	17	13.4	10.1	10.3	12.2	14.9	17.7	18.2	20.1
642	21.3	21.8	19.4	17.1	13.4	10.1	10.3	12.2	14.9	17.8	18.4	20.3
643	21.1	21.6	19.3	17.1	13.4	10.1	10.2	12	14.7	17.7	18.3	20.2
644	21.2	21.7	19.4	17.2	13.6	10.3	10.2	11.9	14.6	17.7	18.3	20.1
645	21.4	21.8	19.6	17.5	14	10.7	10.5	11.6	14.5	17.7	18.4	20.2
646	21.4	21.7	19.5	17.7	14.2	10.9	10.7	11.4	14.4	17.6	18.2	20.1
647	20.8	21.4	19.1	17.3	14.1	11	10.7	11.6	14.3	17.3	17.8	19.6
648	21.1	21.5	19.2	17.5	14.2	11	10.8	11.7	14.5	17.5	18	19.9
649	21.4	22.2	20	17.1	13.5	10.3	10.5	11.9	14.9	17.5	18	20.3
650	21.2	22	19.7	17	13.5	10.3	10.5	11.9	15	17.5	18	20.1
651	21.3	22	19.8	17.1	13.5	10.2	10.5	12	15	17.6	18.1	20.2
652	21.4	22.1	19.9	17.3	13.6	10.2	10.6	12	15	17.7	18.1	20.3
653	21.6	22.4	20.1	17.5	13.6	10.2	10.5	12.1	15	17.8	18.3	20.4
654	21.7	22.3	20.1	17.6	13.7	10.2	10.5	12	14.8	17.7	18.3	20.5
655	21.5	22.1	19.9	17.4	13.7	10.2	10.5	12	14.8	17.7	18.2	20.3
656	21.2	21.9	19.5	17.2	13.5	10.1	10.4	12.1	14.9	17.7	18.2	20.2
657	21	21.7	19.3	17.1	13.5	10.1	10.4	12.1	15	17.7	18.1	20.1
658	20.9	21.5	19.2	17.1	13.5	10.1	10.4	12.1	14.9	17.5	18	20
659	21	21.5	19.1	17	13.5	10.1	10.3	12.1	14.9	17.6	18.1	20
660	21.3	21.8	19.3	17.2	13.5	10.2	10.4	12.2	15	17.8	18.4	20.3
661	21.2	21.7	19.3	17.1	13.4	10.1	10.3	12.1	14.8	17.8	18.3	20.2
662	21.2	21.7	19.4	17.2	13.6	10.1	10.3	12	14.7	17.7	18.3	20.2
663	21.4	21.9	19.6	17.5	14	10.6	10.5	11.6	14.5	17.7	18.4	20.2
664	21.4	21.8	19.6	17.8	14.3	11	10.7	11.4	14.3	17.6	18.3	20.1
665	20.6	21.2	19	17.1	14	10.9	10.6	11.6	14.4	17.3	17.7	19.6
666	20.8	21.3	19	17.2	14	11	10.6	11.8	14.4	17.3	17.8	19.7
667	21.3	22.1	19.9	17.1	13.5	10.3	10.5	11.8	14.8	17.4	17.8	20.2
668	21.1	21.8	19.6	16.9	13.5	10.3	10.6	11.9	14.9	17.4	17.8	20
669	21.1	21.9	19.6	17	13.6	10.3	10.6	12	14.9	17.4	17.9	20
670	21.3	22.1	19.8	17.3	13.6	10.3	10.6	12	15.1	17.6	18.1	20.2
671	21.5	22.3	20	17.4	13.7	10.3	10.6	12.1	15	17.7	18.2	20.4
672	21.6	22.3	20.1	17.4	13.6	10.2	10.6	12.1	15	17.7	18.3	20.4
673	21.5	22.3	20	17.5	13.7	10.2	10.5	12.1	15	17.7	18.3	20.4
674	21.4	22.1	19.9	17.4	13.7	10.2	10.5	12.1	15	17.7	18.4	20.4
675	21.4	22.1	19.7	17.3	13.6	10.1	10.4	12.1	15	17.8	18.4	20.4
676	21.2	21.9	19.5	17.2	13.5	10.1	10.4	12.1	14.9	17.7	18.2	20.2
677	21.1	21.8	19.4	17.1	13.6	10.2	10.3	12.1	14.9	17.6	18.2	20.2
678	21.3	21.8	19.4	17.2	13.5	10.2	10.3	12.1	14.9	17.7	18.3	20.3
679	21.3	21.9	19.4	17.2	13.5	10.2	10.4	12.1	14.9	17.8	18.5	20.3
680	21.3	21.8	19.4	17.2	13.6	10.2	10.3	11.9	14.7	17.7	18.4	20.2
681	21.5	22	19.8	17.6	14.1	10.6	10.6	11.5	14.4	17.8	18.5	20.2
682	21.3	21.7	19.6	17.8	14.2	10.9	10.7	11.4	14.3	17.5	18.2	20
683	20.5	21.1	19	17	13.9	10.9	10.6	11.5	14.3	17.1	17.7	19.5
684	20.7	21.3	19	17.1	13.9	10.9	10.5	11.8	14.4	17.3	17.9	19.8
685	21	21.9	19.5	16.9	13.5	10.3	10.5	11.8	14.8	17.2	17.6	19.9
686	21	21.8	19.5	16.9	13.4	10.3	10.6	11.9	14.9	17.3	17.8	20
687	21	21.9	19.5	17	13.5	10.3	10.7	12	15	17.5	17.9	20.1
688	21.2	22.1	19.7	17.1	13.6	10.3	10.7	12.1	15	17.5	18.1	20.2
689	21.4	22.2	19.9	17.3	13.7	10.4	10.7	12	15	17.5	18.1	20.2
690	21.4	22.2	20	17.4	13.7	10.3	10.6	12.1	15	17.6	18.2	20.3
691	21.4	22.2	19.9	17.4	13.8	10.3	10.6	12	14.8	17.5	18.1	20.2
692	21.5	22.2	20	17.5	13.9	10.3	10.6	11.9	14.8	17.7	18.3	20.3
693	21.7	22.4	20	17.6	13.8	10.2	10.5	11.9	14.8	17.8	18.5	20.4
694	21.5	22.2	19.8	17.4	13.8	10.2	10.4	12	14.8	17.8	18.4	20.3
695	21.3	22	19.6	17.3	13.7	10.2	10.3	12.1	14.9	17.8	18.4	20.3
696	21.4	22	19.5	17.3	13.6	10.2	10.3	12.1	14.9	17.8	18.4	20.3
697	21.5	22.1	19.6	17.3	13.5	10.2	10.3	12.1	14.9	17.8	18.6	20.4
698	21.5	22	19.6	17.3	13.6	10.2	10.3	11.8	14.6	17.8	18.6	20.3
699	21.6	22	19.9	17.7	14.1	10.6	10.5	11.4	14.4	17.7	18.5	20.3
700	21.2	21.7	19.6	17.8	14.2	10.9	10.7	11.4	14.3	17.5	18.3	20
701	20.3	20.9	18.8	16.9	13.9	10.8	10.6	11.6	14.3	17.1	17.5	19.3
702	20.6	21.1	18.9	17.1	13.9	10.8	10.5	11.9	14.5	17.4	17.9	19.7
703	20.6	21.1	18.9	17.1	13.8	10.7	10.4	12	14.6	17.5	18	19.8
704	20.4	20.7	18.6	17.1	13.6	10.7	10.5	12.2	14.6	17.3	17.6	19.3
705	20.5	20.7	18.6	17.2	13.6	10.7	10.5	12.3	14.6	17.4	17.5	19.3
706	20.7	21	18.8	17.3	13.7	10.8	10.6	12.4	14.7	17.6	17.8	19.7
707	20.9	21.2	19	17.5	13.9	10.9	10.7	12.6	14.9	17.8	18.2	20
708	21.1	21.4	19.2	17.6	14	11	10.8	12.7	15	18	18.5	20.3
709	20.6	21.4	19.1	16.6	13.4	10.3	10.5	11.8	14.7	17.2	17.3	19.5
710	20.7	21.5	19.2	16.7	13.5	10.3	10.6	11.9	14.8	17.2	17.6	19.7
711	20.9	21.7	19.4	16.8	13.5	10.4	10.7	12	15	17.3	17.8	19.9
712	21.1	22	19.6	17	13.6	10.4	10.8	12	14.9	17.4	17.9	20
713	21.2	22	19.7	17.1	13.8	10.4	10.8	12.1	14.9	17.4	17.9	20.1
714	21.3	22	19.7	17.3	13.8	10.5	10.8	12.1	14.9	17.4	18	20.1
715	21.3	22.1	19.9	17.4	13.9	10.5	10.8	12	14.9	17.5	18.1	20.1
716	21.6	22.3	20.1	17.6	14	10.5	10.7	11.8	14.7	17.6	18.3	20.3
717	21.7	22.3	20	17.7	14	10.5	10.7	11.8	14.7	17.6	18.4	20.3
718	21.5	22	19.8	17.4	13.7	10.3	10.5	11.9	14.8	17.6	18.3	20.2
719	21.2	21.8	19.5	17.1	13.5	10.2	10.4	12.1	14.9	17.6	18.2	20.2
720	21.3	21.9	19.5	17.2	13.5	10.2	10.4	12	14.8	17.6	18.4	20.2
721	21.6	22.1	19.6	17.3	13.5	10.2	10.3	11.9	14.7	17.7	18.6	20.3
722	21.8	22.2	19.8	17.4	13.7	10.2	10.3	11.7	14.6	17.8	18.7	20.4
723	21.8	22.2	20	18	14.1	10.6	10.5	11.5	14.5	17.7	18.7	20.4
724	21.3	21.7	19.6	17.8	14.2	10.9	10.6	11.4	14.4	17.6	18.3	20.1
725	20.1	20.6	18.6	16.9	13.8	10.7	10.6	11.6	14.3	16.9	17.4	19.2
726	20.2	20.7	18.6	16.9	13.8	10.7	10.5	11.8	14.3	17	17.6	19.3
727	20.4	20.9	18.8	17.1	13.8	10.7	10.5	12	14.6	17.4	17.8	19.6
728	20.4	20.8	18.7	17.1	13.7	10.7	10.5	12.1	14.6	17.4	17.7	19.5
729	20.5	20.7	18.6	17.2	13.7	10.8	10.6	12.3	14.6	17.4	17.4	19.3
730	20.6	20.8	18.7	17.3	13.8	10.9	10.7	12.4	14.7	17.5	17.7	19.5
731	20.8	21	18.9	17.5	14	11.1	10.8	12.5	14.9	17.7	18	19.8
732	20.9	21.3	19.1	17.6	14.1	11.1	10.9	12.6	15	17.9	18.3	20.1
733	20.7	21.4	19.1	16.6	13.4	10.3	10.6	11.7	14.7	17.2	17.3	19.5
734	20.9	21.7	19.5	16.9	13.7	10.5	10.8	11.9	14.8	17.1	17.6	19.8
735	20.9	21.7	19.4	16.8	13.6	10.5	10.9	12	14.9	17.2	17.7	19.8
736	20.9	21.7	19.4	16.9	13.6	10.5	10.8	12	14.9	17.3	17.7	19.9
737	21.2	22	19.6	17	13.7	10.5	10.8	12.1	15	17.3	17.9	20
738	21.4	22	19.7	17.2	13.8	10.5	10.8	12.1	14.9	17.4	17.9	20
739	21.5	22.1	19.9	17.3	14	10.5	10.8	12	14.9	17.4	18.1	20.1
740	21.5	22.2	19.9	17.6	14	10.5	10.8	11.9	14.8	17.5	18.2	20.2
741	21.6	22.1	19.9	17.6	13.9	10.5	10.8	11.8	14.6	17.4	18.1	20.1
742	21.3	21.9	19.7	17.3	13.7	10.4	10.6	11.9	14.8	17.4	18.1	20.1
743	21	21.6	19.4	17.1	13.5	10.3	10.5	12.1	14.8	17.4	18.1	20
744	21.1	21.7	19.3	17.1	13.6	10.3	10.4	12	14.7	17.5	18.2	20
745	21.5	22	19.6	17.3	13.6	10.3	10.3	11.8	14.7	17.6	18.5	20.2
746	21.9	22.3	19.9	17.6	13.8	10.3	10.3	11.7	14.6	17.8	18.7	20.5
747	22	22.4	20.1	18.2	14.2	10.6	10.5	11.5	14.5	17.8	18.7	20.5
748	21.8	22.2	20	18.2	14.3	10.9	10.7	11.5	14.5	17.7	18.6	20.4
749	20.4	20.8	18.9	17.2	13.9	10.8	10.6	11.5	14.3	17.1	17.7	19.5
750	20.2	20.6	18.5	16.9	13.7	10.7	10.5	11.8	14.4	17.1	17.4	19.3
751	20.4	20.8	18.7	17.1	13.8	10.7	10.5	12	14.6	17.3	17.8	19.5
752	20.4	20.8	18.8	17.2	13.8	10.7	10.6	12.1	14.7	17.4	17.8	19.5
753	20.5	20.9	18.7	17.2	13.9	10.9	10.6	12.2	14.7	17.5	17.6	19.4
754	20.4	20.8	18.7	17.3	14	11.1	10.8	12.2	14.7	17.4	17.5	19.3
755	20.8	21.1	19	17.6	14.2	11.3	11	12.4	15	17.8	17.9	19.7
756	21	21.3	19.2	17.9	14.4	11.3	11.1	12.7	15	17.9	18.1	20
757	21.1	21.8	19.7	16.9	13.7	10.5	10.8	11.6	14.7	17.2	17.6	19.8
758	21.2	21.9	19.8	17	13.7	10.5	10.9	11.8	14.8	17.3	17.7	20
759	20.9	21.7	19.6	17	13.7	10.5	11	11.9	14.9	17.3	17.7	19.8
760	20.7	21.6	19.4	16.9	13.7	10.6	10.9	12	14.9	17.2	17.5	19.6
761	21	21.8	19.5	16.9	13.7	10.5	10.9	12.1	15	17.3	17.8	19.8
762	21.2	21.9	19.6	17	13.7	10.5	10.8	12.1	14.9	17.3	17.8	19.9
763	21.2	21.9	19.6	17	13.8	10.5	10.8	12	14.9	17.3	17.8	19.9
764	21.1	21.8	19.6	17.1	13.8	10.5	10.8	12	14.8	17.2	17.9	19.9
765	21.1	21.7	19.6	17.1	13.8	10.6	10.8	11.8	14.7	17.3	17.9	19.8
766	21	21.6	19.4	17	13.7	10.4	10.6	12	14.8	17.3	17.9	19.9
767	20.7	21.4	19.2	16.9	13.5	10.4	10.5	12	14.8	17.2	17.9	19.8
768	20.9	21.5	19.2	17	13.6	10.3	10.5	12	14.7	17.4	18.1	19.9
769	21.3	21.8	19.5	17.3	13.7	10.3	10.4	11.9	14.7	17.5	18.4	20.1
770	21.6	22.1	19.7	17.4	13.8	10.4	10.4	11.8	14.6	17.6	18.6	20.3
771	21.8	22.3	19.9	17.8	14.1	10.6	10.6	11.5	14.5	17.6	18.6	20.4
772	21.8	22.3	20	18.2	14.3	10.9	10.7	11.5	14.6	17.8	18.8	20.4
773	21	21.6	19.5	17.7	14.1	10.8	10.7	11.5	14.4	17.5	18.2	20
774	20.5	21.1	19	17.3	13.9	10.8	10.6	11.5	14.3	17.2	17.8	19.6
775	20.4	20.8	18.9	17.2	13.9	10.8	10.6	11.8	14.5	17.3	17.7	19.5
776	20.4	20.8	18.8	17.2	13.9	10.8	10.7	11.9	14.6	17.4	17.8	19.5
777	20.5	20.9	18.8	17.4	14	11	10.8	12.1	14.8	17.5	17.8	19.6
778	20.6	21	18.8	17.5	14.2	11.1	10.9	12.2	14.8	17.6	17.7	19.6
779	21	21.3	19.2	17.9	14.5	11.3	11.1	12.4	15	17.9	18	20
780	21.1	21.5	19.3	18.1	14.6	11.4	11.1	12.7	15	18	18.1	20.1
781	21.6	22.3	20.1	17.4	13.8	10.5	10.9	11.6	14.6	17.3	17.7	20.1
782	21.3	22	19.9	17.1	13.7	10.5	10.9	11.9	14.9	17.4	17.9	20
783	21.1	21.9	19.8	17.1	13.8	10.6	11	11.9	14.9	17.3	17.6	19.7
784	21	21.8	19.8	17.2	13.9	10.7	11.1	11.9	14.9	17.2	17.6	19.7
785	20.9	21.7	19.6	17	13.8	10.6	11	12.1	15	17.3	17.7	19.7
786	21.1	21.8	19.5	17	13.7	10.5	10.9	12.1	15	17.4	17.9	19.9
787	21.1	21.8	19.4	17	13.7	10.5	10.8	12.1	14.9	17.3	17.8	19.8
788	20.8	21.6	19.3	16.9	13.7	10.5	10.8	12.1	14.8	17.3	17.7	19.6
789	20.7	21.5	19.2	16.9	13.6	10.5	10.7	12	14.8	17.3	17.7	19.7
790	20.7	21.4	19.1	17	13.6	10.5	10.7	12	14.8	17.3	17.8	19.8
791	20.7	21.3	19	17	13.6	10.4	10.6	12	14.7	17.2	17.8	19.7
792	20.8	21.3	19.1	17	13.6	10.4	10.5	12	14.7	17.4	18	19.8
793	20.8	21.4	19.1	17.1	13.6	10.4	10.5	12	14.7	17.3	18.1	19.9
794	21.1	21.6	19.3	17.2	13.7	10.4	10.5	11.9	14.6	17.4	18.3	20
795	21.6	22	19.7	17.5	13.9	10.6	10.6	11.6	14.5	17.5	18.4	20.2
796	21.5	22	19.7	17.7	14.1	10.7	10.6	11.5	14.5	17.6	18.5	20.2
797	21.6	22.1	19.8	17.9	14.2	10.8	10.7	11.6	14.6	17.7	18.6	20.3
798	21.6	22.1	19.8	18.2	14.3	10.9	10.8	11.6	14.6	17.8	18.6	20.3
799	21.2	21.7	19.6	18	14.2	11	10.8	11.6	14.5	17.6	18.4	20.1
800	20.8	21.3	19.3	17.7	14.2	11	10.8	11.6	14.6	17.5	18.1	19.9
801	20.5	21	19	17.6	14.2	11	10.8	11.8	14.7	17.5	17.8	19.8
802	20.7	21	19.1	17.7	14.3	11.1	10.9	12.2	14.8	17.6	17.9	19.8
803	21.1	21.4	19.3	18.1	14.5	11.3	11	12.4	14.9	17.8	18	20.1
804	21.3	21.6	19.4	18.2	14.6	11.4	11.1	12.5	15.1	18	18.4	20.4
805	21.4	22	19.9	17.1	13.7	10.4	10.8	11.8	14.8	17.4	17.7	19.9
806	21.2	22	19.8	17	13.7	10.5	10.8	12	15	17.5	17.8	19.9
807	21.1	22	19.9	17.2	13.8	10.6	11	12.1	14.9	17.6	17.6	19.7
808	21.4	22.2	20	17.4	14	10.7	11	11.9	15	17.4	17.7	19.9
809	21	21.8	19.7	17.1	13.9	10.7	11	12.1	15	17.4	17.7	19.7
810	21.1	21.9	19.5	17.1	13.7	10.5	10.9	12.2	15	17.5	17.9	19.8
811	20.9	21.7	19.3	17	13.6	10.5	10.8	12.2	15	17.4	17.8	19.6
812	20.7	21.5	19.2	17	13.6	10.5	10.8	12.1	14.9	17.3	17.7	19.6
813	20.6	21.4	19.1	17	13.7	10.5	10.7	12.1	14.9	17.4	17.7	19.6
814	20.7	21.4	19.1	17	13.6	10.4	10.6	12.1	14.8	17.4	17.8	19.7
815	20.8	21.4	19.1	17.1	13.7	10.4	10.6	12.1	14.8	17.4	17.9	19.8
816	20.8	21.3	19.1	17.1	13.6	10.4	10.6	12	14.8	17.3	17.9	19.7
817	20.7	21.3	19	17.1	13.6	10.4	10.5	11.9	14.7	17.3	18	19.7
818	21.1	21.6	19.3	17.2	13.7	10.5	10.5	11.9	14.7	17.5	18.3	20.1
819	21.7	22.1	19.7	17.5	13.9	10.5	10.6	11.8	14.6	17.6	18.5	20.3
820	21.5	22	19.6	17.5	13.9	10.6	10.6	11.8	14.6	17.6	18.5	20.2
821	21.4	21.9	19.6	17.7	14	10.7	10.6	11.6	14.6	17.5	18.4	20.2
822	21.7	22.3	20	18.2	14.3	10.9	10.8	11.6	14.6	17.7	18.6	20.3
823	22	22.5	20.2	18.6	14.5	11.1	10.9	11.7	14.8	17.8	18.8	20.6
824	21.8	22.5	20.2	18.6	14.5	11.1	11	11.8	14.7	17.8	18.7	20.5
825	21.3	21.9	19.7	18.3	14.5	11.2	11	11.8	14.8	17.7	18.5	20.3
826	20.8	21.3	19.3	17.9	14.4	11.2	11	12.1	14.8	17.6	18	19.9
827	20.8	21.1	19.1	17.8	14.3	11.2	10.9	12.2	14.8	17.6	18	19.9
828	21	21.3	19.2	17.9	14.4	11.3	11.1	12.4	14.9	17.8	18.5	20.3
829	20.8	21.5	19.2	16.8	13.5	10.5	10.7	11.9	14.8	17.4	17.4	19.5
830	20.8	21.6	19.3	16.9	13.6	10.5	10.8	12	14.8	17.6	17.4	19.5
831	20.9	21.7	19.5	16.9	13.7	10.6	10.9	12.2	14.9	17.9	17.5	19.5
832	21.1	22	19.8	17.1	13.8	10.6	10.9	12.1	15	17.5	17.7	19.8
833	21.1	21.8	19.7	17.1	13.8	10.6	10.9	12.2	15.1	17.5	17.8	19.7
834	21	21.7	19.5	17.2	13.8	10.5	10.9	12.2	15.1	17.5	17.9	19.8
835	20.8	21.6	19.3	17.1	13.7	10.5	10.9	12.2	15	17.5	17.9	19.7
836	20.7	21.6	19.2	17.1	13.7	10.5	10.8	12.2	14.9	17.5	17.8	19.7
837	20.8	21.5	19.2	17.2	13.7	10.5	10.8	12.2	14.9	17.5	17.8	19.7
838	20.7	21.5	19.1	17.1	13.6	10.4	10.7	12.1	14.8	17.5	17.7	19.7
839	21	21.7	19.4	17.3	13.7	10.4	10.6	12.1	15	17.6	18	20
840	21	21.7	19.2	17.3	13.7	10.4	10.6	12.1	14.9	17.5	18	19.9
841	21	21.7	19.2	17.3	13.7	10.4	10.6	12	14.8	17.5	18.1	19.9
842	21.3	21.9	19.4	17.4	13.7	10.5	10.5	12	14.8	17.6	18.3	20.2
843	21.6	22.2	19.7	17.6	13.8	10.5	10.6	12	14.8	17.7	18.5	20.3
844	21.6	22.1	19.8	17.7	13.9	10.5	10.6	12	14.8	17.7	18.6	20.4
845	21.7	22.3	19.9	18	14.1	10.7	10.7	11.7	14.7	17.6	18.6	20.3
846	21.9	22.5	20.1	18.4	14.3	10.9	10.8	11.7	14.7	17.7	18.8	20.5
847	21.9	22.5	20.2	18.5	14.4	11	10.9	11.7	14.7	17.6	18.7	20.5
848	22.2	22.8	20.4	18.8	14.6	11.1	11	11.8	14.7	17.7	18.8	20.7
849	21.7	22.3	20	18.6	14.5	11.2	10.9	11.8	14.6	17.6	18.6	20.4
850	20.9	21.3	19.3	17.9	14.3	11.1	10.9	11.7	14.6	17.3	18.1	19.9
851	20.5	20.8	18.8	17.5	14.2	11.1	10.9	12.1	14.6	17.3	17.9	19.8
852	20.7	21	18.9	17.6	14.1	11.1	10.9	12.5	14.8	17.6	18.3	20.1
853	20.9	21.5	19.1	16.8	13.5	10.5	10.7	11.9	14.7	17.5	17.4	19.3
854	20.9	21.6	19.3	17	13.7	10.6	10.8	12	14.9	17.7	17.6	19.5
855	20.9	21.7	19.4	17	13.7	10.6	10.9	12.1	15	17.7	17.6	19.7
856	21	21.8	19.6	17.1	13.8	10.5	10.9	12.2	15.1	17.6	17.8	19.8
857	21	21.7	19.6	17.1	13.7	10.6	10.9	12.2	15.1	17.5	17.9	19.9
858	21.1	21.8	19.5	17.2	13.7	10.6	10.9	12.2	15.1	17.6	18	20
859	20.9	21.7	19.4	17.1	13.7	10.6	10.9	12.2	15	17.5	17.8	19.7
860	20.8	21.6	19.3	17.2	13.8	10.5	10.8	12.2	15	17.6	17.8	19.7
861	20.8	21.6	19.3	17.2	13.7	10.5	10.8	12.2	14.9	17.6	17.9	19.8
862	21	21.7	19.4	17.3	13.8	10.5	10.7	12.2	14.9	17.6	17.9	19.9
863	21	21.7	19.4	17.4	13.8	10.5	10.7	12.1	14.9	17.5	17.9	19.9
864	21.1	21.8	19.4	17.4	13.8	10.5	10.7	12.1	14.9	17.5	17.9	20
865	21	21.8	19.4	17.4	13.8	10.5	10.6	12.1	14.9	17.6	18.1	20
866	21	21.7	19.3	17.4	13.7	10.5	10.6	12	14.7	17.5	18.1	19.9
867	21.3	22	19.5	17.5	13.8	10.5	10.6	12.1	14.8	17.6	18.4	20.2
868	21.5	22.2	19.7	17.7	13.9	10.6	10.6	11.9	14.8	17.6	18.5	20.3
869	22	22.5	20.1	18.3	14.3	10.8	10.8	11.7	14.7	17.7	18.7	20.5
870	22.2	22.7	20.3	18.6	14.4	11	10.9	11.7	14.7	17.6	18.8	20.6
871	21.9	22.4	20	18.4	14.4	10.9	10.8	11.6	14.5	17.5	18.6	20.3
872	21.9	22.4	20	18.4	14.4	11	10.9	11.7	14.6	17.5	18.6	20.4
873	21.8	22.3	20	18.5	14.5	11.1	11	11.7	14.5	17.4	18.5	20.4
874	20.8	21.2	19.2	17.8	14.2	11	10.9	11.7	14.4	17.2	17.9	19.7
875	20.3	20.6	18.6	17.4	14.1	11	10.9	12.1	14.5	17.3	17.9	19.7
876	20.4	20.7	18.6	17.4	14	11	10.9	12.4	14.5	17.3	18	19.9
877	21	21.6	19.3	16.9	13.6	10.6	10.8	12	14.9	17.7	17.6	19.5
878	20.9	21.6	19.2	17	13.6	10.6	10.8	12	14.9	17.8	17.5	19.5
879	20.8	21.6	19.3	16.9	13.6	10.5	10.8	12	14.9	17.5	17.6	19.5
880	20.8	21.6	19.4	17	13.7	10.6	10.9	12.1	14.9	17.5	17.7	19.6
881	20.8	21.7	19.4	17.1	13.7	10.6	10.9	12.2	15	17.6	17.8	19.7
882	20.9	21.7	19.4	17.2	13.8	10.6	10.9	12.2	15	17.6	17.9	19.8
883	20.9	21.7	19.3	17.2	13.8	10.6	10.8	12.2	15	17.6	17.9	19.8
884	20.7	21.5	19.1	17.1	13.7	10.6	10.8	12.2	14.9	17.5	17.7	19.6
885	20.6	21.4	19.1	17.2	13.7	10.6	10.8	12.2	14.8	17.6	17.7	19.6
886	20.8	21.5	19.2	17.2	13.7	10.5	10.8	12.2	14.8	17.5	17.8	19.8
887	20.9	21.6	19.4	17.3	13.8	10.5	10.7	12.1	14.8	17.5	17.9	19.9
888	20.8	21.6	19.3	17.3	13.8	10.5	10.7	12.1	14.7	17.4	17.9	19.8
889	20.6	21.4	19.1	17.2	13.7	10.5	10.7	12	14.6	17.3	17.7	19.6
890	20.6	21.3	19	17.2	13.7	10.5	10.6	12	14.6	17.3	17.7	19.6
891	21.2	21.8	19.3	17.3	13.8	10.5	10.6	12	14.7	17.4	18.2	20
892	21.6	22.2	19.6	17.7	13.9	10.6	10.7	11.9	14.8	17.6	18.5	20.3
893	21.7	22.2	19.8	17.9	14.1	10.7	10.8	11.7	14.6	17.5	18.5	20.3
894	21.9	22.4	20	18.2	14.2	10.9	10.9	11.7	14.6	17.5	18.6	20.3
895	21.8	22.3	19.9	18.2	14.3	10.9	10.9	11.6	14.5	17.4	18.5	20.2
896	21.8	22.1	19.7	18.1	14.2	10.9	10.9	11.6	14.5	17.4	18.5	20.2
897	21.6	22	19.7	18.2	14.4	11	11	11.7	14.5	17.3	18.5	20.3
898	20.5	21	18.9	17.6	14.1	11	10.9	11.7	14.3	16.9	17.9	19.6
899	19.9	20.4	18.4	17.2	13.8	10.8	10.8	12.2	14.3	17	17.6	19.4
900	20	20.5	18.3	17.2	13.7	10.7	10.8	12.3	14.3	17.1	17.5	19.3
901	20.9	21.6	19.2	16.8	13.6	10.6	10.8	12	14.7	17.7	17.5	19.4
902	20.7	21.5	19.2	16.8	13.6	10.5	10.8	11.9	14.7	17.4	17.5	19.4
903	20.6	21.5	19.1	16.8	13.5	10.5	10.8	12	14.8	17.3	17.3	19.3
904	20.7	21.6	19.1	16.9	13.7	10.6	10.8	12.1	14.9	17.5	17.5	19.5
905	20.8	21.6	19.2	17.1	13.8	10.8	11	12.2	14.9	17.6	17.6	19.5
906	20.6	21.4	19.1	17	13.7	10.7	11	12.2	14.8	17.5	17.5	19.4
907	20.6	21.3	19	17.1	13.7	10.7	10.9	12.2	14.8	17.5	17.5	19.3
908	20.6	21.3	19	17.1	13.7	10.7	10.9	12.2	14.8	17.5	17.5	19.3
909	20.6	21.5	19	17.1	13.7	10.7	10.9	12.2	14.8	17.5	17.7	19.6
910	20.7	21.4	19.1	17.1	13.7	10.6	10.8	12.2	14.7	17.4	17.8	19.8
911	20.6	21.3	19.1	17.1	13.7	10.5	10.7	12.1	14.6	17.3	17.8	19.7
912	20.6	21.3	19	17.1	13.7	10.5	10.7	12	14.5	17.2	17.7	19.6
913	20.3	21.1	18.8	17.1	13.6	10.5	10.7	12.1	14.5	17.2	17.5	19.3
914	20.5	21.1	18.8	17.1	13.6	10.5	10.7	12.1	14.5	17.2	17.6	19.4
915	21	21.6	19.2	17.2	13.7	10.5	10.7	12.1	14.7	17.3	18.1	19.9
916	21.4	22	19.5	17.5	13.9	10.5	10.7	12	14.7	17.4	18.4	20.2
917	21.4	21.9	19.5	17.5	14	10.6	10.7	11.9	14.6	17.4	18.4	20.1
918	21.4	21.9	19.4	17.5	13.9	10.7	10.8	11.9	14.6	17.4	18.4	20.1
919	21.3	21.7	19.3	17.4	13.9	10.6	10.7	11.7	14.5	17.3	18.3	20
920	21.2	21.5	19.2	17.5	13.9	10.6	10.7	11.9	14.5	17.2	18.3	20
921	21	21.2	19.1	17.5	14	10.7	10.8	11.8	14.5	17.2	18.2	19.9
922	20.2	20.6	18.7	17.3	14	10.9	10.8	11.8	14.4	17	17.9	19.6
923	19.8	20.3	18.2	17.1	13.7	10.7	10.7	12.1	14.2	16.9	17.3	19.1
924	19.9	20.4	18.3	17.1	13.7	10.7	10.7	12	14.2	16.8	16.9	18.7
925	20.7	21.4	19.1	16.7	13.5	10.6	10.7	11.9	14.7	17.5	17.3	19.3
926	20.6	21.4	19.1	16.6	13.5	10.4	10.8	11.8	14.6	17.3	17.3	19.2
927	20.5	21.5	19.1	16.7	13.5	10.5	10.8	11.9	14.7	17.2	17.3	19.3
928	20.7	21.5	19.1	16.9	13.7	10.6	10.9	12.1	14.8	17.4	17.5	19.5
929	20.6	21.3	19	17	13.7	10.8	10.9	12.1	14.8	17.5	17.5	19.4
930	20.5	21.2	18.9	17	13.7	10.8	11	12.2	14.7	17.5	17.3	19.2
931	20.5	21.2	18.9	17.1	13.8	10.8	11	12.3	14.8	17.4	17.4	19.3
932	20.5	21.3	19	17.1	13.7	10.7	11	12.2	14.7	17.4	17.6	19.4
933	20.6	21.4	19	17.1	13.7	10.7	10.9	12.2	14.7	17.4	17.8	19.6
934	20.6	21.2	19	17	13.7	10.6	10.8	12.2	14.6	17.3	17.7	19.7
935	20.4	21	18.7	17	13.6	10.5	10.8	12.1	14.5	17.2	17.4	19.4
936	20.1	20.8	18.6	16.9	13.6	10.5	10.7	12.1	14.4	17.2	17.2	19.1
937	20.2	20.9	18.6	17	13.6	10.5	10.7	12.1	14.4	17.2	17.3	19.1
938	20.5	21.1	18.8	17.1	13.7	10.5	10.7	12.1	14.5	17.2	17.7	19.4
939	21	21.6	19.2	17.3	13.7	10.5	10.7	12.1	14.7	17.3	18.1	19.9
940	21.3	21.9	19.3	17.4	13.8	10.5	10.7	12	14.6	17.3	18.3	20.1
941	21.1	21.7	19.1	17.3	13.8	10.6	10.7	11.9	14.5	17.2	18.2	19.9
942	20.9	21.5	19	17.3	13.8	10.5	10.7	12	14.5	17.2	18.2	19.9
943	20.6	21.1	18.8	17.1	13.7	10.5	10.7	12	14.5	17.1	18.1	19.8
944	20.5	20.9	18.7	17.1	13.7	10.5	10.8	12	14.5	17.2	18.1	19.8
945	20.4	20.6	18.7	17.2	13.8	10.7	10.8	11.9	14.4	17.1	18.1	19.8
946	19.8	20.2	18.4	17.1	13.8	10.7	10.9	11.8	14.3	16.9	17.7	19.5
947	19.6	20.3	18.1	16.9	13.6	10.7	10.8	12	14.1	16.6	16.9	18.7
948	19.8	20.5	18.3	17.1	13.8	10.7	10.6	11.9	14.1	16.9	16.7	18.5
949	20.6	21.3	18.9	16.7	13.6	10.6	10.8	11.9	14.6	17.4	17.2	19.1
950	20.4	21.1	18.8	16.5	13.4	10.5	10.7	11.9	14.5	17.2	17.1	19
951	20.5	21.3	18.9	16.7	13.5	10.5	10.8	12	14.6	17.3	17.3	19.2
952	20.6	21.3	19	16.9	13.7	10.7	10.9	12.1	14.7	17.5	17.4	19.3
953	20.5	21.2	18.9	16.9	13.7	10.7	11	12.2	14.7	17.5	17.3	19.2
954	20.5	21.2	18.8	17	13.8	10.9	11.1	12.3	14.7	17.5	17.3	19.1
955	20.5	21.1	18.8	17	13.7	10.9	11	12.3	14.7	17.4	17.2	19.1
956	20.4	21.2	18.8	17	13.7	10.7	10.9	12.2	14.7	17.4	17.3	19.3
957	20.4	21.2	18.9	17.1	13.7	10.8	10.9	12.2	14.6	17.3	17.5	19.4
958	20.4	21.1	18.8	17	13.7	10.6	10.9	12.2	14.5	17.2	17.4	19.4
959	20.1	20.8	18.6	16.9	13.6	10.6	10.8	12.1	14.4	17.1	17.1	19.1
960	20.1	20.7	18.5	16.9	13.6	10.5	10.8	12.1	14.4	17.2	17.1	19
961	20.1	20.7	18.5	17	13.6	10.5	10.8	12.1	14.4	17.2	17.2	19.1
962	20.4	21	18.7	17.1	13.6	10.6	10.8	12.1	14.5	17.2	17.6	19.3
963	20.7	21.3	18.9	17.2	13.7	10.5	10.7	12.1	14.5	17.2	17.9	19.6
964	21	21.7	19.2	17.3	13.8	10.5	10.7	12	14.6	17.2	18.2	20
965	20.8	21.4	18.9	17.1	13.7	10.6	10.7	11.9	14.5	17.1	18	19.7
966	20.6	21.2	18.6	17.1	13.6	10.5	10.7	12	14.4	17.1	18	19.8
967	20.5	20.9	18.6	17.2	13.7	10.6	10.7	12	14.5	17.1	18.1	19.7
968	20.6	20.8	18.7	17.2	13.7	10.6	10.8	12	14.5	17.2	18.2	19.9
969	20.6	20.7	18.9	17.3	13.8	10.7	10.8	11.9	14.5	17.2	18.2	19.9
970	20.2	20.5	18.7	17.3	14	10.8	10.9	11.7	14.4	17.1	18.1	19.8
971	19.7	20.3	18.2	17	13.7	10.8	10.9	11.8	14.2	16.8	17.2	19.2
972	19.9	20.6	18.3	17.1	13.7	10.7	10.8	12	14.2	16.8	16.8	18.6
973	20.4	21.1	18.7	17	13.7	10.9	11.1	12.2	14.6	17.4	17.1	19
974	20.4	21.1	18.8	17.2	13.9	11.1	11.1	12.3	14.7	17.4	17.3	19.1
975	20.2	21	18.7	17	13.8	11	11	12.2	14.6	17.2	17.2	19.1
976	20.2	20.9	18.6	16.9	13.7	10.7	10.9	12.1	14.5	17.2	17.2	19.1
977	20.1	20.7	18.5	16.9	13.7	10.8	10.9	12.2	14.5	17.2	17.1	18.9
978	20.2	20.8	18.5	17.1	13.9	10.8	11	12.2	14.5	17.3	17.2	19
979	20.1	20.8	18.6	17	13.8	10.7	10.9	12.1	14.4	17.2	17.3	19
980	20.1	20.8	18.6	17.1	13.7	10.6	10.8	12.1	14.4	17.1	17.4	19.3
981	20.3	21	18.7	17.1	13.6	10.6	10.8	12.1	14.4	17.1	17.5	19.5
982	20.5	21.1	18.8	17.1	13.6	10.5	10.7	12	14.4	17	17.8	19.7
983	20.3	20.9	18.6	17	13.6	10.5	10.7	12	14.4	16.9	17.8	19.4
984	20.4	21	18.6	17.1	13.7	10.5	10.7	12	14.4	17.1	18	19.6
985	20.6	21.1	18.7	17.2	13.7	10.6	10.8	12	14.5	17.2	18.2	19.8
986	20.8	21.1	18.9	17.3	13.8	10.7	10.8	11.9	14.5	17.2	18.2	19.9
987	20.8	21.1	19	17.4	13.8	10.8	10.8	11.9	14.6	17.3	18.3	20
988	20.5	20.9	18.8	17.4	13.9	10.8	10.9	11.9	14.5	17.2	18.2	19.9
989	20	20.5	18.5	17.3	14	10.9	10.9	11.8	14.5	17.2	18	19.7
990	19.9	20.5	18.3	17.1	13.8	10.8	11	12.1	14.3	16.8	17.1	19
991	20.5	21.1	18.7	17.1	13.8	11.1	11.1	12.3	14.7	17.4	17.1	19
992	20.4	21	18.6	17.2	14	11.3	11.2	12.4	14.7	17.4	17.1	19.1
993	20.2	20.9	18.5	17	13.9	11.1	11.1	12.3	14.5	17.3	17	18.9
994	20.1	20.8	18.4	16.9	13.8	10.8	11	12.2	14.5	17.2	17	18.8
995	20.2	20.8	18.4	17	13.8	10.9	11	12.2	14.5	17.3	16.9	18.8
996	20.2	20.8	18.5	17.1	14	11	11	12.1	14.7	17.4	17	18.8
997	20.1	20.7	18.4	17	13.8	10.8	11	12.2	14.4	17.2	17.1	18.9
998	20.1	20.7	18.5	17.1	13.8	10.8	10.9	12.1	14.4	17.1	17.3	19.1
999	20	20.6	18.3	17.1	13.7	10.7	10.8	12	14.3	17	17.2	19
1000	19.9	20.5	18.3	17	13.6	10.6	10.8	12	14.2	16.9	17.1	19.1
1001	19.9	20.4	18.3	17.1	13.6	10.5	10.7	12	14.2	16.9	17.2	19
1002	20.1	20.7	18.4	17.1	13.6	10.5	10.7	12	14.2	16.9	17.7	19.3
1003	20.5	21	18.6	17.2	13.7	10.6	10.8	12	14.4	17.1	18.1	19.6
1004	20.8	21.2	18.8	17.3	13.7	10.6	10.8	12	14.5	17.3	18.2	19.9
1005	20.9	21.3	18.9	17.4	13.8	10.7	10.8	12.1	14.6	17.3	18.3	20
1006	20.7	21.1	18.9	17.4	13.9	10.8	10.9	12	14.6	17.3	18.4	20
1007	20.4	20.8	18.7	17.4	13.9	10.9	11	12	14.6	17.4	18.3	19.9
1008	19.9	20.5	18.3	17.3	13.9	11	11	11.9	14.5	17.1	17.6	19.4
1009	20.5	21	18.7	17.2	14	11.3	11.2	12.3	14.7	17.3	17	18.8
1010	20.4	20.9	18.6	17.1	14	11.3	11.2	12.3	14.6	17.2	17	18.9
1011	20.2	20.8	18.5	17	13.9	11.2	11.1	12.3	14.5	17.2	16.9	18.8
1012	20.2	20.7	18.4	16.9	13.8	11	11.1	12.2	14.5	17.2	16.8	18.6
1013	20.3	20.8	18.4	17	13.9	11	11	12.2	14.5	17.4	16.8	18.6
1014	20.2	20.8	18.5	17.1	13.9	11	11	12.1	14.5	17.4	16.9	18.7
1015	20.1	20.6	18.4	17	13.8	10.9	10.9	12.1	14.4	17.1	16.9	18.8
1016	20.1	20.6	18.4	17.1	13.8	10.9	10.9	12.1	14.3	17	17	18.9
1017	20	20.6	18.3	17	13.8	10.8	10.9	12	14.2	17	17	18.9
1018	19.9	20.5	18.3	17	13.6	10.6	10.8	12	14.2	17	16.9	18.8
1019	19.9	20.5	18.3	17.1	13.7	10.6	10.8	12	14.2	16.9	17.1	18.9
1020	19.8	20.5	18.3	17.1	13.6	10.6	10.7	12	14.1	16.9	17.2	19
1021	20	20.6	18.4	17.1	13.6	10.6	10.7	12	14.2	16.9	17.6	19.2
1022	20.2	20.8	18.5	17.2	13.7	10.6	10.8	12	14.2	17	17.9	19.4
1023	20.4	21	18.6	17.3	13.8	10.7	10.8	12.1	14.4	17.2	18	19.7
1024	20.6	21.2	18.8	17.4	13.8	10.7	10.9	12.2	14.6	17.4	18.3	19.9
1025	20.7	21.1	18.9	17.5	14	10.9	11	12.1	14.7	17.5	18.4	20.1
1026	20.2	20.7	18.6	17.5	14	11	11	11.9	14.6	17.3	18.1	19.9
1027	20.5	20.9	18.7	17.1	14	11.3	11.2	12.3	14.6	17.2	16.9	18.7
1028	20.3	20.9	18.6	17	14	11.3	11.2	12.3	14.5	17.2	16.8	18.7
1029	20.1	20.8	18.5	17	13.9	11.2	11.2	12.2	14.5	17.2	16.8	18.6
1030	20.2	20.7	18.4	17	13.9	11.2	11.1	12.2	14.4	17.3	16.7	18.5
1031	20.3	20.9	18.5	17.1	13.9	11.1	11.1	12.1	14.5	17.5	16.9	18.5
1032	20.3	20.9	18.6	17.1	13.9	11	11	12.1	14.5	17.4	16.8	18.6
1033	20.2	20.8	18.5	17.1	13.9	11	11	12.1	14.4	17.2	16.9	18.7
1034	20	20.6	18.3	17.1	13.8	10.9	10.9	12	14.2	16.9	16.9	18.8
1035	19.9	20.5	18.3	17	13.7	10.8	10.9	12	14.1	16.8	16.9	18.7
1036	19.9	20.6	18.3	17	13.7	10.7	10.8	11.9	14.2	16.9	16.9	18.7
1037	20	20.6	18.3	17.1	13.7	10.7	10.8	12	14.2	16.9	17	18.9
1038	20	20.6	18.3	17.1	13.7	10.6	10.8	12	14.2	16.9	17.1	19
1039	19.9	20.6	18.3	17.1	13.7	10.6	10.8	12	14.2	17	17.3	19.1
1040	20	20.7	18.4	17.2	13.8	10.7	10.8	12.1	14.2	17	17.5	19.2
1041	20.3	20.9	18.7	17.3	13.8	10.7	10.8	12.2	14.3	17.1	17.9	19.6
1042	20.6	21.2	18.8	17.5	13.9	10.8	10.9	12.3	14.5	17.3	18.2	19.8
1043	20.8	21.3	19	17.6	13.9	10.9	11	12.3	14.7	17.5	18.5	20
1044	20.5	21	18.8	17.6	14.1	11.1	11.1	12.1	14.7	17.4	18.3	20
1045	20.4	21	18.6	17.1	14.1	11.4	11.3	12.2	14.6	17.2	16.7	18.5
1046	20.3	20.9	18.6	17.1	14	11.3	11.2	12.2	14.5	17.2	16.7	18.5
1047	20.3	20.9	18.7	17.1	14	11.3	11.2	12.2	14.5	17.2	16.8	18.6
1048	20.4	21	18.7	17.2	14.1	11.2	11.2	12.2	14.6	17.4	17	18.6
1049	20.4	21	18.7	17.2	14	11.1	11	12.1	14.6	17.5	17	18.7
1050	20.3	21	18.6	17.2	14	11.1	11	12.1	14.5	17.4	17	18.7
1051	20.2	20.8	18.5	17.1	13.9	11	10.9	12	14.4	17.2	16.9	18.6
1052	20	20.7	18.3	17.1	13.8	10.9	10.9	12	14.2	16.9	16.8	18.7
1053	19.9	20.5	18.2	16.9	13.7	10.8	10.9	11.9	14.1	16.7	16.8	18.6
1054	20	20.6	18.3	17	13.7	10.8	10.9	11.9	14.1	16.8	16.9	18.7
1055	20	20.7	18.3	17.1	13.7	10.7	10.8	12	14.2	16.9	17	18.9
1056	20.1	20.6	18.4	17.2	13.9	10.7	10.8	11.9	14.2	17	17.1	18.9
1057	20	20.6	18.4	17.2	13.8	10.7	10.8	12	14.2	16.9	17.1	19.1
1058	19.9	20.6	18.4	17.2	13.7	10.7	10.8	12.1	14.2	16.9	17.2	19.1
1059	20.1	20.7	18.5	17.2	13.8	10.8	10.9	12.2	14.3	17	17.4	19.2
1060	20.4	21	18.8	17.4	13.9	10.8	11	12.2	14.4	17.1	18	19.6
1061	20.6	21.2	18.8	17.5	13.9	10.9	11	12.3	14.6	17.4	18.3	19.8
1062	20.5	21.1	18.9	17.7	14.1	11.1	11.1	12.2	14.7	17.5	18.2	20
1063	20.2	21.1	18.6	17	13.7	10.9	10.9	12.2	14.7	17.6	16.9	18.5
1064	20.4	21.1	18.7	17.1	13.9	11.1	10.9	12.2	14.7	17.5	16.9	18.6
1065	20.5	21.2	18.8	17.2	14	11.2	11	12.2	14.6	17.4	17	18.6
1066	20.3	21	18.7	17.1	14.1	11.3	11.1	12.2	14.5	17.3	16.9	18.6
1067	20.3	21	18.7	17.1	14	11.1	11	12.1	14.4	17.2	16.9	18.6
1068	20.2	20.9	18.5	17.1	14	11.1	11	12.1	14.4	17.2	16.8	18.5
1069	20.1	20.8	18.5	17	13.9	11	11	12	14.2	17	16.8	18.5
1070	20	20.7	18.3	16.9	13.8	10.9	11	12	14.1	16.8	16.7	18.4
1071	19.9	20.7	18.3	17	13.7	10.8	10.9	12	14.1	16.7	16.7	18.5
1072	20	20.7	18.3	17	13.7	10.8	10.9	12	14.1	16.8	16.8	18.7
1073	20.1	20.7	18.4	17.1	13.8	10.8	10.9	12	14.2	16.8	17	18.7
1074	20.1	20.8	18.4	17.2	13.9	10.8	10.8	11.8	14.3	16.9	17.1	18.9
1075	20.1	20.6	18.4	17.2	13.9	10.8	10.8	12	14.2	16.9	17.1	19
1076	20	20.7	18.4	17.2	13.8	10.8	10.9	12.1	14.2	17	17.4	19.1
1077	20.3	21	18.7	17.4	13.9	10.8	11	12.2	14.4	17.1	17.6	19.3
1078	20.4	21.2	18.9	17.5	13.9	10.9	11	12.3	14.5	17.3	17.8	19.4
1079	20.6	21.3	19	17.7	14	11	11.1	12.4	14.6	17.4	18.1	19.6
1080	20.5	21	18.9	17.8	14.2	11.1	11.1	12.2	14.6	17.4	18	19.8
1081	20.1	21.1	18.5	16.8	13.2	10.2	10.2	11.8	14.7	17.7	17	18.6
1082	20.4	21.2	18.7	17.1	13.5	10.6	10.6	12	14.7	17.6	17	18.6
1083	20.3	21	18.6	17	13.9	11.1	11	12.1	14.4	17.1	16.8	18.5
1084	20.2	20.9	18.6	17.1	14	11.2	11.1	12.1	14.4	17	16.8	18.5
1085	20.2	21	18.6	17.1	13.9	11.2	11.1	12	14.3	17.1	16.7	18.5
1086	20.2	21	18.6	17.1	14	11.1	11	12	14.2	17	16.8	18.5
1087	20.1	20.9	18.6	17.1	13.9	11	11	12	14.3	17	16.9	18.6
1088	20.1	20.9	18.5	17	13.9	11	10.9	12	14.2	16.9	16.9	18.6
1089	20.1	20.8	18.4	17	13.8	10.9	10.9	12	14.1	16.8	16.8	18.6
1090	20	20.8	18.5	17.1	13.8	10.9	11	12	14.1	16.8	16.8	18.6
1091	20.1	20.9	18.5	17.1	13.8	10.8	10.9	11.9	14.2	16.9	17.1	18.7
1092	20.2	21	18.7	17.3	13.9	10.9	10.9	11.9	14.3	17	17.1	18.8
1093	20	20.8	18.4	17.2	13.8	10.9	10.9	12.1	14.2	16.8	17	18.8
1094	20	20.6	18.3	17.2	13.8	10.9	11	12.1	14.3	16.9	17.2	18.9
1095	20.2	21	18.7	17.3	13.9	10.9	11	12.1	14.4	17.1	17.5	19.2
1096	20.3	21.2	18.9	17.5	13.9	11	11.1	12.3	14.5	17.2	17.6	19.2
1097	20.5	21.4	19.1	17.6	14	11.1	11.2	12.3	14.6	17.4	17.8	19.4
1098	20.3	20.9	18.8	17.7	14.1	11.2	11.2	12.1	14.5	17.2	17.6	19.4
1099	20	20.9	18.3	16.8	13.5	10.8	10.7	12	14.6	17.5	16.8	18.5
1100	20.3	21.1	18.6	17	14	11.3	11.1	12.1	14.4	17.3	16.9	18.5
1101	20.1	20.9	18.5	16.9	13.9	11.1	11.1	11.9	14.2	16.9	16.8	18.5
1102	20.2	21	18.7	17.1	14	11.2	11	12	14.2	16.9	16.9	18.6
1103	20.4	21.2	18.8	17.2	13.9	11.1	10.9	12	14.4	17.2	16.9	18.7
1104	20.3	21.1	18.7	17.1	13.9	11.1	10.9	12	14.4	17.1	16.9	18.7
1105	20.2	21.1	18.7	17.1	13.9	11	10.9	12	14.3	17	17	18.7
1106	20.3	21.1	18.6	17.1	14	11	10.8	11.9	14.3	17	17.1	18.7
1107	20.2	20.9	18.5	17.2	14	10.9	10.8	11.8	14.3	17	17	18.7
1108	20.1	20.9	18.5	17.1	13.9	10.9	10.8	11.8	14.3	17	17	18.6
1109	20.1	20.9	18.6	17.1	13.9	10.9	10.9	11.9	14.2	16.9	17	18.6
1110	20.1	21	18.6	17.2	13.9	10.9	10.9	11.9	14.2	17	17.1	18.6
1111	20	20.9	18.6	17.1	13.9	10.9	10.9	12	14.1	16.8	16.9	18.6
1112	19.9	20.7	18.3	17.1	13.8	10.9	11.1	12.1	14.2	16.8	16.9	18.7
1113	20	20.7	18.3	17.2	13.8	11	11	12.2	14.2	16.9	17	18.9
1114	20.1	20.8	18.5	17.3	13.9	11	11.1	12.2	14.3	17.1	17.3	19
1115	20.2	21.1	18.7	17.4	14	11.1	11.2	12.3	14.4	17.1	17.5	19.2
1116	20	20.7	18.6	17.4	14	11.1	11.2	12.2	14.4	17	17.3	19.1
1117	20.1	21	18.5	16.9	13.9	11.3	11	12	14.4	17.3	16.8	18.4
1118	20.3	21.2	18.7	17.1	14	11.3	11	12	14.2	17.1	16.9	18.5
1119	20.1	21	18.5	16.9	13.8	11	11	11.8	14.1	16.8	16.7	18.6
1120	20.1	20.9	18.5	16.9	13.8	11	11	11.9	14.2	16.8	16.7	18.7
1121	20.3	21.2	18.7	17.1	13.9	11.1	11	11.9	14.3	17	16.9	18.7
1122	20.3	21.3	18.8	17.1	13.8	10.8	10.8	11.8	14.4	17.2	17.1	18.7
1123	20.2	21.2	18.8	17.1	13.9	11	10.9	11.9	14.3	17.1	17	18.7
1124	20.3	21.1	18.7	17.2	14	10.9	10.8	11.9	14.4	17	17.1	18.7
1125	20.2	21.1	18.7	17.2	14	10.8	10.6	11.7	14.4	17.1	17.1	18.8
1126	20.2	21.1	18.7	17.2	13.9	10.8	10.6	11.6	14.4	17.2	17.2	18.7
1127	20.2	21	18.7	17.2	14	10.9	10.9	11.8	14.3	17	17.1	18.7
1128	20.2	21.1	18.8	17.2	14	11	10.9	11.9	14.3	17	17.2	18.7
1129	20.2	21.2	18.7	17.3	13.9	10.9	10.8	11.8	14.3	17.1	17.2	18.7
1130	19.9	20.8	18.5	17.2	13.9	11	11	12.1	14.1	16.7	16.9	18.7
1131	20	20.7	18.4	17.3	13.9	11	11.1	12.1	14.2	16.8	16.9	18.8
1132	20.1	20.7	18.4	17.3	14.1	11	11	12.2	14.3	16.9	16.9	18.9
1133	20.1	20.7	18.3	17.3	14	11.1	11.2	12.3	14.3	16.9	17	19.1
1134	19.9	20.6	18.2	17.3	14	11.2	11.2	12.2	14.2	16.8	17	19.1
1135	20.3	21.2	18.6	17	13.9	11.2	11	11.9	14.1	17.1	16.9	18.6
1136	20.3	21.2	18.6	17	14	11.2	11	11.9	14.2	17	16.9	18.7
1137	20	20.9	18.4	16.8	13.7	10.9	10.9	11.8	14.1	16.7	16.7	18.7
1138	20	20.9	18.4	16.9	13.8	10.9	11	11.9	14.2	16.8	16.8	18.8
1139	20.2	21.1	18.7	17.1	14	11.1	11.1	12	14.2	16.9	16.9	18.7
1140	20.3	21.3	18.8	17.1	13.8	11	10.9	11.8	14.3	17.1	17.1	18.8
1141	20.2	21.2	18.7	17.1	13.9	10.9	10.9	11.8	14.3	17	17	18.7
1142	20.2	21.2	18.8	17.1	13.9	10.9	10.8	11.8	14.3	17	17	18.7
1143	20.2	21.1	18.7	17.2	14	10.9	10.7	11.7	14.3	17	17.1	18.7
1144	20.2	21	18.7	17.1	14	10.9	10.8	11.7	14.3	17	17.2	18.6
1145	20.1	21	18.7	17.1	13.9	11	11	11.9	14.2	16.9	17.1	18.6
1146	20.2	21.2	18.8	17.2	14	11	10.9	11.8	14.2	17	17.2	18.7
1147	20.3	21.4	18.9	17.3	13.9	10.8	10.6	11.6	14.4	17.3	17.3	18.8
1148	20	20.9	18.7	17.3	14	10.8	10.8	11.9	14.3	16.9	17	18.7
1149	19.9	20.7	18.4	17.2	14	11	11.1	12.1	14.2	16.7	16.7	18.7
1150	19.9	20.8	18.4	17.3	14	11	11	12.1	14.3	16.7	16.8	18.8
1151	19.9	20.6	18.2	17.2	14	11.1	11.1	12.3	14.2	16.7	16.8	18.9
1152	19.7	20.4	18.1	17.2	13.9	11.2	11.3	12.2	14.1	16.6	16.7	18.9
1153	20.2	21.2	18.6	17	14	11.2	11	11.9	14.2	17	16.8	18.7
1154	20.2	21.3	18.5	17	13.9	11.2	11	11.9	14.1	16.9	16.9	18.7
1155	20.2	21.2	18.6	17	13.9	11.1	11.1	11.9	14.2	16.9	16.9	18.7
1156	20.3	21.2	18.7	17.1	14	11.1	11.1	12	14.2	16.9	17	18.7
1157	20.4	21.3	18.8	17.2	13.9	11	10.9	12	14.3	17.1	17.2	18.8
1158	20.4	21.3	18.9	17.2	13.8	10.8	10.8	11.9	14.4	17.1	17.2	18.8
1159	20.2	21.3	18.7	17.1	13.9	11.1	10.9	11.8	14.2	16.9	17	18.6
1160	20.1	21.2	18.7	17.1	14	11.1	10.9	11.8	14.2	16.9	17	18.6
1161	20.1	21.1	18.7	17.1	13.9	11	10.9	11.8	14.2	16.9	17	18.6
1162	20.1	20.9	18.7	17.1	13.9	11.1	11	11.9	14.1	16.8	17	18.5
1163	20.1	21	18.7	17.1	13.9	11.1	11	11.9	14.1	16.8	17	18.5
1164	20.2	21.3	18.8	17.3	14	11	10.9	11.7	14.3	17	17.2	18.7
1165	20.3	21.4	18.9	17.3	13.9	10.7	10.6	11.5	14.5	17.2	17.4	18.8
1166	20.2	21.1	18.8	17.3	14	10.6	10.6	11.7	14.4	16.9	17.1	18.7
1167	19.9	20.8	18.4	17.2	14	10.9	10.9	12	14.2	16.7	16.7	18.7
1168	19.9	20.9	18.4	17.3	14.1	10.9	10.9	12	14.3	16.7	16.7	18.7
1169	19.9	20.8	18.3	17.3	14.1	11.1	11.1	12.2	14.3	16.7	16.7	18.8
1170	19.6	20.4	18	17	13.9	11.2	11.3	12.2	14.1	16.5	16.5	18.6
1171	20.4	21.4	18.7	17.2	13.9	11	10.9	12	14.3	17.1	17	18.8
1172	20.3	21.4	18.6	17.1	13.9	11.1	11	11.9	14.2	16.9	17	18.7
1173	20.4	21.5	18.8	17.1	14	11	11	12	14.3	17	17.1	18.8
1174	20.4	21.4	18.8	17.2	13.8	10.8	10.7	11.9	14.3	17.2	17.1	18.8
1175	20.4	21.4	18.9	17.1	13.5	10.5	10.5	11.7	14.4	17.2	17.1	18.8
1176	20.4	21.4	18.9	17.2	13.5	10.4	10.4	11.7	14.4	17.2	17.2	18.8
1177	20.3	21.3	18.8	17.1	13.7	10.9	10.8	11.9	14.2	16.9	17.1	18.7
1178	20.2	21.3	18.8	17.1	13.9	11	11	11.9	14.2	16.9	17	18.7
1179	20.1	21.2	18.8	17	13.9	11.1	11	11.8	14.2	16.9	17	18.5
1180	20.1	21.1	18.7	17.1	13.9	11.1	10.9	11.9	14.2	16.9	17.1	18.6
1181	20.1	21	18.7	17.1	13.9	11.1	11.1	12	14.2	16.8	17	18.6
1182	20.2	21.3	18.9	17.2	14	11	10.9	11.7	14.3	16.9	17.2	18.8
1183	20.4	21.4	19	17.2	14	10.9	10.6	11.5	14.5	17.1	17.3	18.8
1184	20.3	21.3	18.9	17.4	13.9	10.7	10.6	11.6	14.6	17	17.1	18.8
1185	20.1	21	18.7	17.4	14	10.7	10.7	11.8	14.4	16.8	16.8	18.7
1186	20	20.9	18.5	17.3	14.1	11	10.9	12.1	14.3	16.7	16.7	18.7
1187	20	20.9	18.5	17.3	14.2	11.1	11.2	12.3	14.4	16.7	16.8	18.8
1188	19.8	20.6	18.1	17.2	14	11.3	11.4	12.3	14.2	16.7	16.7	18.7
1189	20.3	21.3	18.6	17	13.9	11.1	10.9	11.9	14.1	17	17	18.7
1190	20.3	21.3	18.5	17.1	13.9	11.1	11	12	14.2	17	17	18.8
1191	20.5	21.4	18.7	17.2	13.8	10.8	10.8	12	14.3	17.1	17.1	18.8
1192	20.5	21.6	19	17.2	13.5	10.2	10.2	11.6	14.5	17.2	17.3	18.9
1193	20.4	21.5	18.9	17.1	13.4	10.1	10	11.5	14.3	17.1	17.2	18.9
1194	20.4	21.4	18.9	17.2	13.4	10.1	10.1	11.6	14.4	17	17.3	18.9
1195	20.4	21.3	18.9	17.2	13.5	10.3	10.5	11.8	14.4	17	17.2	18.9
1196	20.3	21.3	18.9	17.2	13.8	10.8	10.9	11.9	14.3	17	17.2	18.7
1197	20.1	21.3	18.8	17.1	13.9	11.1	11	11.8	14.2	16.9	17	18.6
1198	20.1	21.3	18.9	17.1	13.9	10.9	10.8	11.5	14.2	17.1	17.1	18.7
1199	20.1	21.3	18.8	17.2	14	11	10.9	11.7	14.3	16.8	17.1	18.7
1200	20.1	21.2	18.8	17.2	14	11.1	11.1	11.8	14.2	16.7	17.1	18.6
1201	20.2	21.2	18.8	17.2	14	11.1	11.1	11.9	14.2	16.7	17.1	18.6
1202	20.3	21.4	18.9	17.4	14	11	10.8	11.7	14.5	16.9	17.1	18.8
1203	20.2	21.1	18.7	17.4	14.1	10.9	10.8	11.9	14.4	16.8	16.9	18.7
1204	19.9	20.8	18.3	17.3	14.1	11.2	11.3	12.3	14.3	16.7	16.7	18.7
1205	20	20.8	18.3	17.3	14.1	11.3	11.4	12.4	14.4	16.8	16.9	18.9
1206	20	20.8	18.3	17.3	14.1	11.4	11.4	12.3	14.3	16.8	16.9	18.9
1207	19.8	20.8	18.3	17.2	14	11.4	11.4	12.2	14.2	16.7	16.7	18.7
1208	20.2	21.2	18.8	17.6	14.3	11.5	11.5	12.6	14.5	17	17	19.1
1209	20.2	21.4	18.9	17.7	14.4	11.6	11.5	12.7	14.5	16.9	17	19.1
1210	20.3	21.6	19.1	17.8	14.5	11.6	11.5	12.7	14.7	17.3	17.4	19
1211	20.7	21.9	19.2	17.9	14.5	11.6	11.6	12.6	14.9	17.9	17.9	19.1
1212	20.5	21.8	19.1	17.8	14.4	11.7	11.8	12.8	14.6	17.6	17.6	18.9
1213	20.2	21.2	18.5	16.9	13.8	11.1	11	11.8	14	16.9	16.8	18.5
1214	20.1	21.1	18.4	16.9	13.8	11.1	11	11.8	14	16.7	16.8	18.6
1215	20.3	21.4	18.6	17	13.8	11	10.9	11.9	14.2	16.8	17	18.6
1216	20.3	21.5	18.8	17.1	13.6	10.7	10.4	11.6	14.3	17	17.1	18.7
1217	20.3	21.4	18.8	17.1	13.5	10.4	10.1	11.4	14.4	17	17.2	18.8
1218	20.4	21.4	18.9	17.2	13.5	10.3	10.2	11.6	14.3	17	17.3	18.9
1219	20.5	21.4	18.9	17.2	13.5	10.2	10.2	11.7	14.4	17	17.3	18.9
1220	20.4	21.5	19	17.2	13.6	10.3	10.3	11.8	14.4	17	17.3	18.9
1221	20.1	21.3	18.8	17.1	13.9	11	10.9	12	14.2	16.8	17	18.6
1222	20.1	21.3	18.9	17.2	14	11.1	10.9	11.8	14.2	16.9	17.1	18.7
1223	20	21.2	18.8	17.1	14	11.1	11.1	11.9	14.2	16.7	16.9	18.5
1224	20.1	21.2	18.8	17.2	14	11.2	11.2	12	14.2	16.6	16.9	18.6
1225	20	21.1	18.7	17.2	14	11.2	11.3	12.1	14.2	16.5	16.8	18.5
1226	20.2	21.2	18.9	17.3	14.1	11.2	11.3	12.1	14.3	16.7	17	18.7
1227	20.1	21.2	18.7	17.4	14.1	11.2	11.3	12.2	14.4	16.7	16.9	18.7
1228	20	20.8	18.3	17.2	14.1	11.3	11.4	12.4	14.3	16.7	16.6	18.7
1229	20	20.8	18.2	17.3	14	11.3	11.4	12.2	14.3	16.8	16.8	19
1230	19.9	20.7	18.1	17.3	14.1	11.4	11.4	12.1	14.3	16.7	16.7	18.9
1231	20	20.8	18.2	17.3	14.2	11.5	11.4	12.3	14.4	16.8	16.7	19
1232	20.3	21	18.4	17.5	14.2	11.5	11.6	12.6	14.5	17	17.1	19.2
1233	20.3	21.2	18.6	17.7	14.5	11.6	11.6	12.7	14.6	17	17	19.2
1234	20.3	21.5	18.8	17.7	14.5	11.6	11.6	12.7	14.7	17	17.2	19
1235	20.6	22	19.3	18	14.6	11.5	11.4	12.5	15.1	17.9	17.9	19.1
1236	20.6	22	19.3	17.9	14.6	11.8	11.8	12.8	14.8	17.8	17.9	19.1
1237	20.2	21.4	18.6	17	13.5	10.8	10.8	11.8	14	16.9	17	18.7
1238	20.2	21.2	18.5	17	13.8	11	10.9	11.8	14	16.7	16.9	18.6
1239	20	21.1	18.3	16.8	13.8	11.1	11	11.8	14	16.6	16.7	18.5
1240	20	21.1	18.4	16.9	13.8	11.1	10.8	11.8	14.1	16.7	16.8	18.5
1241	20.1	21.3	18.6	17	13.7	10.9	10.7	11.6	14.2	16.8	17	18.5
1242	20.3	21.5	18.8	17	13.5	10.5	10.4	11.5	14.3	16.9	17.1	18.8
1243	20.5	21.7	19	17.2	13.3	9.8	9.8	11.3	14.4	17.2	17.4	19.1
1244	20.5	21.7	19.1	17.2	13.3	9.9	9.8	11.4	14.4	17.1	17.4	19.1
1245	20.2	21.4	18.9	17.1	13.8	10.9	10.8	11.9	14.3	16.8	17.1	18.7
1246	20.2	21.5	19	17.2	14	10.9	10.8	11.9	14.4	16.9	17.1	18.8
1247	20.1	21.2	18.9	17.3	14.1	11.1	11.1	12	14.3	16.7	16.9	18.6
1248	20.2	21.3	18.9	17.3	14.1	11.2	11.1	12	14.4	16.7	16.9	18.7
1249	20.1	21.1	18.8	17.3	14.1	11.2	11.3	12.2	14.3	16.6	16.7	18.6
1250	20	21.3	18.8	17.3	14.1	11.3	11.4	12.2	14.3	16.6	17	18.6
1251	20	21.2	18.8	17.3	14.1	11.3	11.4	12.3	14.3	16.6	17	18.6
1252	19.7	20.8	18.4	17.1	14	11.3	11.4	12.2	14.1	16.4	16.4	18.4
1253	19.6	20.6	18.1	17	13.9	11.4	11.3	12.1	14.1	16.3	16.3	18.5
1254	19.6	20.5	18	17	14	11.4	11.3	12.1	14.1	16.3	16.3	18.4
1255	19.7	20.6	18.1	17.1	14.1	11.5	11.4	12.2	14.2	16.4	16.4	18.6
1256	20.1	21	18.6	17.5	14.3	11.6	11.6	12.5	14.4	16.8	16.9	19.1
1257	20.1	21.5	19	17.7	14.5	11.6	11.6	12.7	14.5	16.7	16.9	19
1258	20.2	21.9	19.1	17.9	14.6	11.6	11.4	12.7	14.8	16.9	17.1	18.9
1259	20.5	22.1	19.4	18	14.6	11.4	11.1	12.5	15.1	17.6	17.9	19
1260	20.7	22.1	19.4	18.1	14.7	11.6	11.5	12.7	15.1	18	18	19.2
1261	20.3	21.5	18.7	17	13.4	10.6	10.7	11.8	14.1	17	17.1	18.8
1262	20.3	21.5	18.7	17.1	13.5	10.5	10.7	11.9	14.2	16.9	17.1	18.7
1263	20.1	21.2	18.4	17	13.8	10.9	10.9	11.9	14.1	16.7	16.8	18.7
1264	20	21	18.3	16.9	13.8	11.1	11	11.8	14	16.6	16.7	18.7
1265	20.2	21.3	18.6	17.1	13.8	11	10.9	11.9	14.2	16.8	16.9	18.7
1266	20.4	21.7	19	17.1	13.4	10.3	10.2	11.4	14.3	17	17.3	18.9
1267	20.5	21.8	19	17.2	13.2	9.7	9.6	11.1	14.5	17.2	17.4	19.3
1268	20.5	21.7	19.1	17.2	13.3	9.6	9.6	11.3	14.4	17.3	17.5	19.3
1269	20.4	21.7	19.1	17.2	13.7	10.5	10.3	11.7	14.3	17.1	17.4	19.2
1270	20.3	21.7	19	17.3	13.9	10.7	10.6	11.8	14.4	16.9	17.3	19
1271	20.3	21.5	18.9	17.3	14.1	10.9	10.9	11.9	14.4	16.8	17.1	19
1272	20.2	21.5	19	17.4	14.1	11	11	12.1	14.5	16.8	17.1	18.9
1273	20.1	21.4	18.9	17.3	14.2	11.2	11.3	12.2	14.3	16.6	16.9	18.8
1274	20	21.4	18.9	17.3	14.2	11.4	11.4	12.3	14.3	16.6	17.1	18.7
1275	20	21.5	19	17.4	14.1	11.3	11.4	12.3	14.3	16.7	17.2	18.8
1276	19.8	21.2	18.8	17.2	14.1	11.3	11.4	12.3	14.2	16.4	16.8	18.4
1277	19.6	20.8	18.4	17	13.9	11.3	11.4	12.1	14.1	16.2	16.3	18.2
1278	19.5	20.7	18.2	17	13.9	11.5	11.3	12	14	16.1	16.2	18.2
1279	19.5	20.8	18.3	17	14	11.5	11.5	12.2	14	16.1	16.2	18.3
1280	20	21.2	19	17.5	14.3	11.6	11.7	12.6	14.3	16.5	16.7	18.9
1281	20	21.5	19.2	17.8	14.5	11.7	11.7	12.7	14.5	16.6	16.7	18.8
1282	20.1	21.7	19.2	17.8	14.6	11.7	11.6	12.8	14.7	16.7	17	18.8
1283	20.2	21.8	19.1	17.9	14.7	11.7	11.5	12.6	15	17.3	17.7	18.9
1284	20.5	22.1	19.4	18.1	14.7	11.7	11.4	12.6	15.3	18.1	18	19
1285	20.1	21.4	18.6	16.9	13.6	10.9	10.8	11.7	14	16.7	17	18.6
1286	20.3	21.5	18.6	17.1	13.7	10.8	10.8	11.9	14.1	16.8	17.1	18.8
1287	20.3	21.3	18.5	17.1	13.8	10.8	10.8	11.9	14.2	16.8	17	18.9
1288	20.2	21.3	18.5	17.1	13.8	11	10.9	12	14.2	16.8	16.9	18.8
1289	20.2	21.5	18.7	17.1	13.7	10.8	10.7	11.7	14.3	16.8	17.1	18.7
1290	20.4	21.8	19	17.1	13.4	10.1	10	11.2	14.4	17.1	17.3	19
1291	20.7	21.9	19.2	17.3	13.1	9.4	9.3	11.2	14.6	17.3	17.5	19.4
1292	20.7	21.8	19.2	17.3	13.2	9.5	9.4	11.1	14.4	17.2	17.6	19.5
1293	20.6	21.8	19.1	17.3	13.6	10	9.9	11.5	14.5	17	17.5	19.4
1294	20.5	21.7	19	17.4	13.9	10.5	10.5	12	14.5	16.9	17.5	19.4
1295	20.4	21.7	18.9	17.4	14.1	10.6	10.6	12.1	14.5	16.8	17.5	19.2
1296	20.3	21.7	19	17.5	14.1	10.7	10.8	12.1	14.5	16.9	17.4	19.1
1297	20.1	21.6	19	17.4	14.2	11.1	11.3	12.3	14.4	16.6	17.2	18.9
1298	20	21.6	19	17.4	14.2	11.3	11.4	12.3	14.3	16.5	17	18.7
1299	20.2	21.7	19.1	17.4	14.2	11.4	11.4	12.4	14.4	16.6	17.2	18.9
1300	20.1	21.4	19.1	17.4	14.3	11.4	11.5	12.3	14.2	16.5	17	18.7
1301	19.6	20.8	18.6	17.1	14	11.4	11.4	12.1	14.1	16.2	16.3	18.3
1302	19.6	21.1	18.5	17	13.9	11.5	11.4	12	14.1	16.1	16.2	18.3
1303	19.4	21.1	18.6	16.9	13.9	11.6	11.5	12.1	13.9	15.9	16.1	18.1
1304	19.9	21.5	19.1	17.5	14.4	11.6	11.7	12.6	14.3	16.4	16.6	18.8
1305	20	21.6	19.3	17.8	14.6	11.7	11.8	12.7	14.5	16.5	16.7	18.8
1306	20.1	21.5	19.2	17.8	14.7	11.8	11.8	12.8	14.5	16.6	16.8	18.9
1307	20.1	21.4	18.9	17.8	14.7	11.8	11.9	12.8	14.8	16.9	17.1	18.9
1308	20.1	21.4	18.9	17.7	14.7	11.9	11.9	12.9	14.9	17.5	17.6	18.7
1309	20.3	21.6	18.7	17	13.6	10.8	10.7	11.8	14.1	17	17.2	18.8
1310	20.3	21.6	18.7	17.1	13.6	10.6	10.5	11.8	14.2	16.9	17.3	18.9
1311	20.4	21.6	18.7	17.2	13.5	10.5	10.4	11.8	14.3	16.9	17.3	18.9
1312	20.4	21.7	18.9	17.2	13.3	10.2	10	11.6	14.4	17.1	17.4	19
1313	20.5	21.8	19	17.2	13.3	10	9.8	11.3	14.5	17.2	17.5	19.1
1314	20.6	21.8	19.1	17.2	13.3	9.8	9.5	11.1	14.5	17.2	17.6	19.2
1315	20.8	22	19.2	17.2	13.1	9.4	9.2	11.2	14.6	17.4	17.6	19.5
1316	20.7	21.8	19.2	17.3	13.2	9.4	9.3	11.1	14.5	17.3	17.6	19.6
1317	20.7	21.7	19	17.4	13.4	9.6	9.5	11.3	14.5	17	17.6	19.5
1318	20.6	21.5	18.9	17.4	13.9	10.2	10.2	11.9	14.6	16.9	17.6	19.4
1319	20.5	21.6	18.8	17.4	14	10.4	10.5	12.1	14.6	16.8	17.6	19.2
1320	20.4	21.7	18.9	17.5	14.1	10.7	10.8	12.1	14.6	16.8	17.6	19.2
1321	20.3	21.4	18.9	17.5	14.3	11	11.2	12.4	14.5	16.7	17.5	19
1322	20	21.3	18.9	17.3	14.3	11.3	11.4	12.4	14.3	16.5	17.1	18.7
1323	20.1	21.7	19.2	17.4	14.3	11.2	11.3	12.4	14.4	16.5	17.2	18.9
1324	20	21.5	19	17.3	14.3	11.4	11.5	12.4	14.3	16.5	16.9	18.6
1325	19.6	21	18.7	17	14.1	11.4	11.4	12.2	14.1	16.2	16.3	18.3
1326	19.6	21	18.5	17	14	11.5	11.4	12	14.2	16.2	16.3	18.4
1327	19.6	21.2	18.6	17.2	14.1	11.5	11.5	12.2	14.2	16.1	16.3	18.5
1328	19.9	21.5	19.2	17.6	14.5	11.6	11.7	12.7	14.4	16.4	16.5	18.7
1329	20	21.6	19.3	17.9	14.7	11.8	11.7	12.7	14.6	16.5	16.6	18.8
1330	20	21.2	19.1	17.9	14.7	11.8	11.8	12.8	14.5	16.4	16.7	18.8
1331	20	21.3	18.9	17.8	14.8	11.9	11.9	12.9	14.8	16.8	16.9	18.7
1332	20.1	21.4	18.9	17.7	14.7	12	12	12.9	14.9	17.5	17.5	18.8
1333	18.8	19.8	16.8	15.5	12.3	9.4	9.1	10	12.9	15.3	15.9	17.7
1334	19.1	20.2	17.3	16	12.4	9.3	9.2	10.4	13.4	15.6	16.2	17.9
1335	19.7	20.9	17.9	16.4	12.5	9.3	9.3	11	14.1	16.4	17.1	18.7
1336	19.6	21	18.1	16.5	12.7	9.7	9.6	11.1	14.2	16.8	17.1	18.8
1337	19.9	21.3	18.5	16.8	13.2	10.3	10.3	11.4	14.1	17.3	17.2	18.8
1338	20.2	21.5	18.6	16.9	13.5	10.7	10.6	11.7	14.1	17.2	17.2	18.8
1339	20.2	21.5	18.6	16.9	13.2	10.4	10.3	11.6	14.1	16.9	17.2	18.8
1340	20.2	21.6	18.7	17	13.2	10.2	10	11.5	14.2	16.8	17.2	18.9
1341	20.3	21.6	18.8	17	13.2	10.2	9.9	11.5	14.2	16.8	17.2	18.9
1342	20.2	21.4	18.7	17	13.3	10.3	9.9	11.5	14.2	16.7	17.2	18.8
1343	20.3	21.5	18.7	17.1	13.4	10.3	10	11.5	14.3	16.8	17.3	19
1344	20.3	21.4	18.7	17.2	13.4	10.2	9.8	11.3	14.4	16.8	17.3	19
1345	20.5	21.6	18.9	17.2	13.3	9.7	9.5	11.1	14.4	16.9	17.4	19.3
1346	20.8	21.9	19.2	17.2	13.1	9.3	9.2	11.1	14.5	17.3	17.7	19.6
1347	20.7	21.7	19	17.2	13.2	9.7	9.5	11.2	14.5	17.2	17.7	19.5
1348	20.4	21.5	18.8	17.2	13.7	10.4	10.2	11.7	14.4	16.7	17.5	19.3
1349	20.4	21.6	18.7	17.3	14	10.9	10.7	12	14.5	16.7	17.5	19.1
1350	20.4	21.7	19	17.4	14.1	10.8	10.7	12	14.5	16.8	17.6	19.3
1351	20.3	21.4	18.9	17.5	14.2	10.9	11	12.3	14.6	16.7	17.6	19
1352	20.1	21.3	18.9	17.4	14.3	11.1	11.2	12.4	14.4	16.6	17.3	18.9
1353	20.1	21.5	19.2	17.5	14.4	11.2	11.2	12.3	14.5	16.6	17.3	18.9
1354	20	21.4	19.2	17.4	14.3	11.4	11.5	12.4	14.4	16.5	16.8	18.6
1355	19.7	20.9	18.8	17.1	14.1	11.4	11.5	12.2	14.2	16.2	16.4	18.4
1356	19.7	20.8	18.4	17.2	14	11.6	11.3	12	14.4	16.2	16.4	18.6
1357	19.5	20.8	18.3	17.1	14.1	11.6	11.5	12.2	14.1	16.1	16.1	18.4
1358	19.8	21.3	19.2	17.6	14.6	11.7	11.8	12.7	14.4	16.5	16.4	18.7
1359	19.9	21.2	19.2	17.8	14.7	11.8	11.7	12.7	14.5	16.3	16.5	18.6
1360	19.9	21.1	19	17.8	14.8	11.8	11.9	12.8	14.5	16.3	16.7	18.7
1361	20	21.4	19.1	17.8	14.8	12	12	12.9	14.9	16.8	16.7	18.7
1362	20.3	21.7	19.3	18	14.9	12	11.9	12.8	15.3	17.9	17.6	19
1363	18.6	19.7	16.7	15.5	12.2	9.3	9.1	9.9	12.7	15.1	15.6	17.4
1364	18.8	19.9	17.1	15.8	12.2	9.2	9.1	10.2	13	15.3	15.8	17.6
1365	19.4	20.5	17.6	16.1	12.3	9.3	9.1	10.8	13.8	16	16.6	18.3
1366	19.6	20.9	18	16.5	12.7	9.6	9.4	11	14.2	16.7	17.2	18.7
1367	19.6	21	18.1	16.5	12.9	9.9	9.9	11.2	14.1	17.1	17	18.6
1368	19.9	21.3	18.4	16.7	13	9.9	9.9	11.4	14	17.2	17.2	18.9
1369	19.8	21.2	18.4	16.7	12.8	9.7	9.6	11.2	14	17	17.1	18.8
1370	20	21.4	18.5	16.7	12.9	9.8	9.6	11.1	14.1	16.8	17.1	18.9
1371	20.1	21.5	18.6	16.8	13.1	10.1	9.7	11.3	14.1	16.6	17.1	18.8
1372	20.1	21.3	18.6	16.9	13.5	10.6	10.1	11.5	14.1	16.5	17.1	18.8
1373	20.1	21.3	18.6	17	13.7	10.8	10.4	11.7	14.2	16.6	17.1	18.8
1374	20.2	21.3	18.6	17.1	13.7	10.7	10.2	11.7	14.2	16.6	17.2	18.9
1375	20.3	21.5	18.8	17.1	13.5	10.5	10.1	11.4	14.3	16.6	17.3	19.2
1376	20.6	21.8	19	17.1	13.3	10.2	9.7	11.1	14.4	17	17.5	19.5
1377	20.5	21.8	19	17.1	13.5	10.5	10.1	11.3	14.4	17.1	17.5	19.4
1378	20.6	21.8	19	17.2	13.8	10.9	10.5	11.7	14.4	16.8	17.5	19.3
1379	20.5	21.6	18.9	17.3	14	11	10.8	11.8	14.5	16.7	17.4	19.3
1380	20.6	21.6	19.1	17.4	14	10.9	10.7	11.9	14.5	16.7	17.6	19.4
1381	20.3	21.4	18.9	17.5	14.2	11.1	10.9	12.2	14.6	16.6	17.5	19.2
1382	20.3	21.4	19	17.5	14.4	11.2	11.1	12.4	14.6	16.7	17.6	19.2
1383	20.3	21.7	19.3	17.6	14.4	11.2	11.1	12.4	14.6	16.7	17.5	19.3
1384	19.9	21.2	19	17.4	14.4	11.4	11.4	12.5	14.4	16.3	16.9	18.7
1385	19.8	20.7	18.6	17.2	14.3	11.5	11.5	12.4	14.2	16.2	16.4	18.4
1386	19.8	20.7	18.4	17.2	14.1	11.5	11.5	12.2	14.3	16.2	16.4	18.5
1387	19.6	20.5	18.2	17	14.1	11.6	11.5	12.2	14.1	16	16	18.2
1388	19.9	20.9	18.8	17.5	14.4	11.7	11.8	12.7	14.5	16.7	16.4	18.5
1389	19.8	20.9	18.7	17.5	14.6	11.8	11.9	12.8	14.5	16.5	16.5	18.5
1390	19.8	20.9	18.6	17.5	14.7	11.9	11.9	12.8	14.5	16.3	16.5	18.5
1391	19.9	21	18.7	17.6	14.7	11.9	12	12.9	14.8	16.8	16.5	18.5
1392	20.6	21.8	19.3	18	15	12	11.9	12.8	15.4	18	17.8	19.1
1393	17.5	18.6	15.9	14.6	11.8	9.1	8.9	9.3	12	14.1	14.6	16.4
1394	18.2	19.3	16.6	15.3	12	9.1	9	10	12.6	14.8	15.2	17
1395	19.2	20.4	17.5	16.1	12.3	9.2	9.1	10.8	13.7	15.9	16.6	18.2
1396	19.1	20.5	17.6	16.2	12.6	9.8	9.7	10.9	13.8	16.3	16.6	18.2
1397	19.2	20.6	17.7	16.2	12.6	9.7	9.6	11	13.9	16.6	16.8	18.4
1398	19.4	20.9	17.9	16.4	12.6	9.5	9.4	11.1	13.9	17.1	17	18.6
1399	19.5	20.9	18	16.5	12.7	9.5	9.3	11	14	17.1	17	18.7
1400	19.6	21	18.2	16.5	12.7	9.6	9.4	11	14	17	17.1	18.7
1401	19.9	21.3	18.4	16.7	12.9	9.9	9.5	11.1	14	16.6	17	18.7
1402	19.9	21.3	18.5	16.7	13.1	10.4	9.8	11.2	14	16.3	17	18.7
1403	20	21.3	18.6	16.9	13.3	10.5	9.9	11.3	14.1	16.4	17.1	18.8
1404	20.1	21.3	18.7	16.9	13.3	10.4	9.9	11.4	14.2	16.4	17.1	18.9
1405	20.2	21.5	18.7	17	13.5	10.6	10.1	11.4	14.2	16.4	17.2	19.1
1406	20.4	21.7	18.9	17	13.6	10.7	10.2	11.3	14.3	16.5	17.3	19.3
1407	20.4	21.8	18.9	17.1	13.8	11	10.6	11.6	14.3	16.6	17.2	19.3
1408	20.5	21.7	18.9	17.2	13.9	11	10.6	11.7	14.4	16.6	17.4	19.3
1409	20.7	21.6	19	17.3	13.9	11	10.7	11.8	14.5	16.6	17.5	19.5
1410	20.6	21.4	19	17.3	14.1	11.2	11	12	14.5	16.5	17.4	19.5
1411	20.3	21.3	18.8	17.3	14.3	11.3	11.2	12.3	14.5	16.5	17.3	19.2
1412	20.2	21.3	18.9	17.3	14.3	11.4	11.3	12.4	14.5	16.5	17.3	19.1
1413	20.3	21.6	19.3	17.5	14.4	11.4	11.2	12.4	14.7	16.7	17.6	19.5
1414	20	21.1	19	17.5	14.5	11.4	11.3	12.5	14.6	16.5	17.2	19.1
1415	19.9	20.8	18.4	17.2	14.5	11.5	11.6	12.5	14.3	16.3	16.5	18.5
1416	20	20.8	18.1	17.2	14.1	11.5	11.5	12.2	14.2	16.1	16.4	18.4
1417	19.6	20.4	17.9	17	14	11.5	11.4	12.2	14.1	16	16	18.1
1418	19.8	20.6	18.3	17.3	14.3	11.6	11.7	12.7	14.8	17.4	16.8	18.4
1419	20	21	18.4	17.3	14.4	11.7	11.8	12.7	15.4	17.9	17.6	19.1
1420	20	21.2	18.6	17.3	14.5	11.9	11.9	12.8	15.1	17.6	17.2	18.9
1421	19.7	20.8	18.4	17.4	14.6	11.9	11.9	12.9	14.7	16.8	16.5	18.4
1422	20.8	21.9	19.3	18	15	12.1	12	12.9	15.5	18.1	17.8	19.4
1423	17.1	18.2	15.4	14	11.5	8.9	8.5	9	11.7	13.8	14	16.1
1424	18.1	19.3	16.6	15.2	12.1	9.2	9	10.1	12.8	15	15.3	17.1
1425	19.1	20.3	17.4	16	12.2	9.2	9.1	10.7	13.7	15.9	16.5	18.1
1426	18.9	20.3	17.5	16	12.4	9.6	9.5	10.9	13.6	16.1	16.3	18
1427	19.1	20.5	17.6	16.2	12.5	9.5	9.5	11	13.8	16.6	16.7	18.2
1428	19	20.5	17.4	16.1	12.4	9.4	9.3	11	13.7	16.8	16.7	18.3
1429	19	20.5	17.5	16.2	12.4	9.5	9.3	10.9	13.7	16.8	16.7	18.3
1430	19.3	20.7	17.8	16.3	12.6	9.6	9.3	11	13.9	16.9	16.9	18.5
1431	19.8	21.1	18.3	16.6	12.8	9.8	9.4	11.1	14	16.7	17.1	18.7
1432	20.1	21.4	18.5	16.8	13	10	9.4	11.1	14.2	16.5	17.2	18.8
1433	20	21.4	18.8	16.9	13	10.1	9.4	11.2	14.2	16.4	17.3	18.8
1434	20.1	21.4	18.8	17	13.1	10	9.5	11.3	14.3	16.4	17.3	19
1435	20.2	21.5	18.9	17	13.2	10.1	9.6	11.3	14.3	16.3	17.2	19.1
1436	20.4	21.7	19	17	13.3	10.2	9.8	11.2	14.4	16.4	17.3	19.3
1437	20.4	21.8	18.9	17	13.7	10.8	10.4	11.5	14.4	16.4	17.2	19.3
1438	20.5	21.6	18.9	17.2	14	10.9	10.6	11.8	14.5	16.4	17.3	19.2
1439	20.6	21.6	18.9	17.2	14.1	11.2	11	12.1	14.5	16.4	17.2	19.3
1440	20.4	21.5	18.8	17.1	14.1	11.2	11.3	12.2	14.4	16.3	17	19.3
1441	20.3	21.4	18.7	17.1	14.1	11.3	11.3	12.3	14.4	16.3	17	19.1
1442	20.2	21.3	18.9	17.3	14.3	11.3	11.4	12.4	14.5	16.4	17.2	19.2
1443	20.4	21.5	19.2	17.4	14.3	11.4	11.4	12.4	14.6	16.7	17.6	19.5
1444	20.2	21.3	19.2	17.5	14.5	11.4	11.3	12.4	14.7	16.4	17.6	19.4
1445	20	20.9	18.3	17.2	14.5	11.5	11.5	12.5	14.4	16.2	16.7	18.6
1446	20.2	21	18.1	17.3	14.2	11.5	11.5	12.1	14.2	16.3	16.4	18.7
1447	19.6	20.5	17.8	17.2	14.1	11.6	11.3	12.1	14	15.9	16	18.1
1448	19.8	20.8	18.3	17.3	14.2	11.7	11.6	12.7	15.1	17.7	17.4	18.9
1449	20.7	21.4	18.8	17.3	14.4	11.8	11.9	12.6	15.6	17.6	17.7	20.1
1450	20.6	21.7	19.1	17.4	14.5	11.9	12	12.7	15.5	17.8	17.8	19.6
1451	19.7	20.8	18.5	17.4	14.7	12	12	13	14.9	17	16.9	18.3
1452	20.9	21.9	19.3	18	15.1	12.1	12.1	12.9	15.5	18	17.9	19.6
1453	16.6	17.6	14.7	13.3	10.9	8.4	8	8.4	11.2	13.3	13.4	15.6
1454	17.9	19.2	16.4	15	11.9	9.1	8.8	10	12.7	14.9	15	17
1455	19	20.2	17.3	15.8	12.2	9.2	9.1	10.7	13.7	15.8	16.3	18
1456	19.1	20.5	17.6	16.1	12.5	9.6	9.5	10.9	13.8	16.4	16.6	18.2
1457	19.2	20.6	17.7	16.2	12.5	9.5	9.4	11	13.7	16.7	16.7	18.3
1458	19.3	20.7	17.7	16.3	12.4	9.3	9.2	11	13.8	16.9	16.8	18.4
1459	19.2	20.6	17.6	16.2	12.4	9.4	9.2	11	13.8	16.9	16.8	18.4
1460	19.5	20.8	17.8	16.4	12.5	9.4	9.2	11	14	17.1	17	18.6
1461	19.8	21.1	18.2	16.6	12.7	9.7	9.3	11.1	14.1	16.9	17.2	18.8
1462	20	21.4	18.5	16.7	13.1	10.2	9.7	11.3	14.1	16.4	17.3	18.7
1463	19.9	21.3	18.6	16.8	13.3	10.5	9.9	11.6	14.1	16.3	17.2	18.6
1464	19.9	21.3	18.7	16.9	13.4	10.4	9.9	11.5	14.2	16.3	17.2	18.8
1465	20.2	21.6	18.9	17.1	13.3	10	9.6	11.3	14.4	16.4	17.3	19
1466	20.4	21.8	19.1	17.1	13.3	9.8	9.6	11.2	14.5	16.5	17.4	19.3
1467	20.4	21.8	19.1	17.1	13.6	10.4	10.1	11.5	14.5	16.4	17.4	19.3
1468	20.4	21.6	18.9	17.1	14	11	10.9	11.9	14.4	16.3	17.1	19.3
1469	20.4	21.7	18.9	17.1	14	11.2	11.2	12.1	14.3	16.2	17	19.4
1470	20.4	21.6	18.9	17.2	14.1	11.3	11.3	12.1	14.3	16.2	16.9	19.3
1471	20.3	21.5	18.8	17.1	14.1	11.3	11.3	12.2	14.3	16.2	16.9	19.1
1472	20.3	21.6	19	17.3	14.2	11.3	11.4	12.3	14.5	16.4	17.3	19.2
1473	20.4	21.7	19.2	17.3	14.4	11.4	11.5	12.4	14.7	16.8	17.7	19.6
1474	20.4	21.6	19.2	17.4	14.4	11.5	11.4	12.5	14.8	16.6	17.8	19.4
1475	19.7	20.8	18.3	17.2	14.5	11.5	11.6	12.5	14.2	16.1	16.6	18.4
1476	20	20.9	18	17.1	14.1	11.5	11.4	12.1	14.1	16.2	16.2	18.6
1477	19.8	20.7	17.9	17.3	14.1	11.6	11.2	12	14	15.8	16	18.3
1478	19.7	20.6	18.1	17.3	14.3	11.7	11.4	12.6	14.9	17.2	17.3	18.7
1479	20.4	21.1	18.4	17.3	14.3	11.8	11.8	12.8	15.6	18	17.9	19.9
1480	20.2	21.1	18.6	17.3	14.5	11.9	12	12.9	15.4	18	17.9	19.3
1481	19.7	20.7	18.5	17.5	14.8	12.1	12.1	13.1	15.1	17.1	17.3	18.4
1482	20.8	21.8	19.2	18	15.2	12.2	12.2	13	15.6	18	18	19.7
1483	17	18	15	13.4	10.8	8.1	7.8	8.5	11.4	13.6	13.8	15.9
1484	17.4	18.5	15.8	14.3	11.6	8.9	8.7	9.5	12.2	14.3	14.4	16.4
1485	18.4	19.6	17	15.5	11.8	8.9	8.7	10.4	13.3	15.2	15.5	17.4
1486	18.9	20.1	17.1	15.8	12.2	9.2	9.1	10.6	13.6	15.8	16.2	17.9
1487	19.3	20.8	17.9	16.2	12.5	9.5	9.4	11	13.8	16.8	16.8	18.4
1488	19.5	20.9	18.1	16.4	12.5	9.4	9.3	11.1	13.7	16.8	17	18.4
1489	19.6	21	18	16.4	12.5	9.4	9.2	11.1	14.1	17.1	17	18.7
1490	19.3	20.7	17.7	16.3	12.4	9.4	9.2	11.1	14	16.9	16.9	18.5
1491	19.5	20.8	17.8	16.3	12.6	9.6	9.3	11.1	13.9	16.8	16.8	18.5
1492	19.8	21.2	18.3	16.6	13.1	10.5	10.1	11.4	13.9	16.4	17.1	18.6
1493	19.8	21.3	18.6	16.8	13.4	10.8	10.3	11.7	14.1	16.2	17.1	18.4
1494	19.9	21.4	18.7	16.9	13.4	10.6	10.2	11.6	14.3	16.3	17.2	18.6
1495	20.1	21.6	18.8	17	13.5	10.4	10.1	11.4	14.4	16.4	17.4	18.9
1496	20.2	21.6	18.9	17.1	13.6	10.2	10	11.4	14.5	16.4	17.2	19
1497	20.4	21.7	19	17.2	13.7	10.3	10.2	11.6	14.5	16.5	17.2	19.3
1498	20.5	21.8	19.1	17.2	13.9	10.7	10.8	11.9	14.5	16.4	17.4	19.5
1499	20.6	21.9	19.1	17.3	13.9	10.9	10.8	12.1	14.5	16.5	17.4	19.8
1500	20.6	21.9	19.2	17.3	14.1	11.1	11	12.2	14.6	16.7	17.4	19.8
1501	20.3	21.8	19.1	17.3	14.2	11.3	11.3	12.3	14.5	16.4	17.3	19.6
1502	20.2	21.8	19	17.2	14.3	11.3	11.4	12.3	14.5	16.3	17.4	19.4
1503	20.5	21.9	19.1	17.4	14.4	11.4	11.5	12.4	14.7	16.7	17.9	19.8
1504	20.4	21.8	19.2	17.5	14.5	11.4	11.5	12.5	14.7	16.6	17.8	19.5
1505	19.6	20.7	18.4	17.2	14.5	11.5	11.6	12.4	14.1	15.9	16.6	18.2
1506	19.6	20.4	17.8	16.8	14.1	11.5	11.4	12	13.9	15.9	15.9	18.2
1507	19.3	20.1	17.6	16.8	14	11.6	11.3	11.9	13.9	15.5	15.6	17.8
1508	19.5	20.4	17.9	17	14.1	11.7	11.3	12.2	14.2	16	16.3	18.1
1509	19.6	20.5	17.9	17.2	14.3	11.7	11.6	12.9	15.1	17.4	17.6	18.6
1510	19.6	20.5	17.9	17.2	14.4	11.8	12	13	15.2	17.3	17.5	18.4
1511	19.7	20.7	18.3	17.4	14.9	12.1	12.1	13.2	15.2	17	17.3	18.5
1512	20.5	21.4	18.9	17.8	15.2	12.2	12.2	13.1	15.6	17.9	18	19.6
1513	19.8	21.2	18.3	16.5	12.5	9.4	9.2	11.1	14.1	16.9	17.2	18.8
1514	19.4	20.8	17.8	16.3	12.3	9.4	9.1	11.1	13.9	16.8	16.8	18.6
1515	19.2	20.5	17.6	16.2	12.4	9.5	9.2	11.1	13.8	16.6	16.6	18.3
1516	19.5	20.9	18.1	16.4	12.9	10.4	10	11.4	13.8	16.5	16.9	18.5
1517	19.8	21.3	18.5	16.7	13.4	10.7	10.5	11.6	14	16.3	17.1	18.5
1518	19.9	21.4	18.6	16.9	13.5	10.8	10.5	11.7	14.2	16.3	17.2	18.6
1519	20.1	21.5	18.7	17	13.7	10.8	10.6	11.7	14.3	16.4	17.2	18.8
1520	20.3	21.6	18.9	17.1	13.7	10.7	10.4	11.6	14.5	16.4	17.1	18.9
1521	20.3	21.6	19	17.2	13.7	10.3	10.3	11.7	14.6	16.4	17.2	19.4
1522	20.5	21.8	19.2	17.3	13.7	10.3	10.4	11.9	14.7	16.5	17.5	19.8
1523	20.8	22	19.3	17.4	13.6	10.2	10.3	11.9	14.7	16.7	17.7	19.9
1524	20.8	22	19.2	17.4	14	10.8	10.8	12.1	14.7	16.6	17.6	19.9
1525	20.5	22	19.1	17.5	14.2	11.1	11.1	12.3	14.6	16.4	17.6	19.7
1526	20.3	21.9	18.7	17.2	14.3	11.3	11.4	12.4	14.3	16.1	17.6	19.6
1527	20.4	22	18.7	17.3	14.4	11.3	11.4	12.5	14.5	16.3	17.9	19.8
1528	19.7	21.6	18.5	17.4	14.5	11.4	11.5	12.5	14.3	15.8	17.4	18.7
1529	19.4	20.7	18.2	17.1	14.5	11.5	11.6	12.3	13.9	15.6	16.4	18
1530	19.2	20.1	17.9	16.6	14.1	11.5	11.4	11.9	13.8	15.5	15.7	17.8
1531	18.9	20.1	18	16.5	13.9	11.6	11.3	11.8	13.7	15.3	15.4	17.4
1532	19.2	20.4	18.3	17	14.2	11.6	11.5	12	13.9	15.6	15.7	17.8
1533	19.4	20.4	18	17.1	14.5	11.7	11.8	12.6	14.1	15.7	16	18
1534	19.5	20.4	18	17.2	14.6	11.9	12	13	14.5	15.8	16	18.1
1535	19.5	20.5	18.1	17.3	14.9	12.1	12.2	13.2	15	16.4	16.6	18.3
1536	20.2	21.1	18.7	17.7	15.2	12.2	12.2	13.2	15.6	17.6	17.8	19.5
1537	19.9	21.3	18.4	16.6	12.5	9.3	9.1	11.1	14.1	16.9	17.3	18.9
1538	19.8	21.3	18.3	16.5	12.4	9.4	9.1	11.1	14.1	16.8	17.2	18.8
1539	19.5	20.9	18	16.3	12.4	9.4	9.2	11.1	13.9	16.6	16.8	18.5
1540	19.8	21.2	18.3	16.6	12.8	10	9.7	11.4	14	16.6	17.1	18.7
1541	20.1	21.6	18.7	16.9	13.2	10.3	10	11.5	14.3	16.6	17.4	18.9
1542	19.9	21.5	18.7	16.9	13.4	10.6	10.4	11.7	14.2	16.6	17.3	18.8
1543	20	21.6	18.7	17	13.7	10.9	10.7	11.8	14.3	16.4	17.2	18.7
1544	20	21.6	18.7	17	13.8	10.9	10.8	11.9	14.4	16.3	17.2	18.8
1545	19.9	21.2	18.6	17	13.9	10.9	10.9	12	14.5	16.2	16.9	19
1546	20	21.3	18.8	17.2	13.9	10.9	10.9	12.1	14.6	16.2	17	19
1547	20.2	21.8	19.2	17.4	14	10.7	10.7	12.1	14.7	16.4	17.4	19.4
1548	20.3	21.8	19.1	17.4	14.1	10.8	10.9	12.2	14.7	16.4	17.4	19.6
1549	20.3	21.8	18.9	17.4	14.3	11	10.9	12.3	14.7	16.6	17.6	19.7
1550	20.2	21.8	18.6	17.1	14.3	11.3	11.3	12.4	14.4	16.3	17.5	19.6
1551	19.8	21.7	18.4	17.2	14.4	11.3	11.4	12.4	14.3	16.1	17.5	19.1
1552	19.6	20.8	17.9	17.1	14.6	11.4	11.5	12.4	14	15.6	16.4	18
1553	19.6	20.6	17.9	17.1	14.6	11.5	11.6	12.2	13.9	15.6	15.8	18
1554	19.1	20.7	18	16.8	14.2	11.5	11.4	11.9	13.7	15.4	15.8	17.6
1555	18.7	20.6	18.2	16.7	13.9	11.5	11.4	11.8	13.7	15.2	15.4	17.2
1556	19	21.1	18.9	17.4	14.4	11.6	11.5	12	13.8	15.4	15.7	17.6
1557	19.4	21.2	19.1	17.9	14.9	11.8	12	12.6	14	15.4	15.9	17.7
1558	19.6	21.2	19	18	15	12	12.1	13	14.5	15.5	15.7	17.9
1559	19.2	20.4	18.3	17.5	14.9	12.1	12.2	13.2	14.7	15.8	16	18.1
1560	19.5	20.5	18.1	17.5	15.1	12.2	12.3	13.3	15.5	16.9	16.9	18.9
1561	20	21.3	18.4	16.7	12.7	9.3	9.2	11.3	14.2	16.7	17.4	18.9
1562	20	21.3	18.5	16.6	12.5	9.3	9.1	11.1	14.2	16.7	17.4	18.9
1563	19.8	21.2	18.2	16.5	12.5	9.3	9.1	11.2	14.1	16.5	17.1	18.7
1564	20.1	21.4	18.5	16.7	13	10	9.9	11.4	14.2	16.6	17.4	18.9
1565	20	21.4	18.6	16.8	13.5	10.7	10.5	11.6	14.2	16.7	17.4	18.9
1566	20.1	21.6	18.7	16.9	13.6	10.7	10.5	11.7	14.4	16.7	17.4	19.1
1567	20.1	21.8	18.9	17	13.6	10.7	10.5	11.7	14.4	16.6	17.3	19.2
1568	20.1	21.8	18.9	17.1	13.6	10.5	10.3	11.8	14.6	16.4	17.1	19.2
1569	20	21.3	18.6	17.1	13.8	10.7	10.8	11.9	14.5	16.2	16.9	18.8
1570	19.9	21.2	18.7	17	14	10.9	10.9	12	14.5	16.2	16.8	18.6
1571	19.9	21.6	18.9	17.2	14.1	11	11	12.2	14.6	16.3	17.2	18.7
1572	19.7	21.6	18.8	17.1	14.2	11.1	11.2	12.3	14.7	16.3	17.3	19.1
1573	19.8	21.6	18.9	17	14.2	11.2	11.3	12.3	14.7	16.6	17.6	19.6
1574	20.4	22	19.1	17.2	14.4	11.3	11.3	12.4	14.9	17.1	18	20.1
1575	19.8	21.7	18.7	17.4	14.5	11.3	11.3	12.5	14.8	16.7	17.8	19.6
1576	19.4	20.7	18	16.9	14.5	11.4	11.5	12.5	14.5	16	16.8	18.2
1577	19.5	21.4	18.7	17.3	14.6	11.2	11.5	12.6	15	16.7	17.1	18.4
1578	20.2	22	19.2	17.4	14.5	11.5	11.6	12.5	14.6	16.5	17.2	18.7
1579	19.5	21.3	18.4	16.9	14	11.6	11.4	11.9	13.5	15.1	15.9	17.5
1580	19.3	21.4	18.8	17.5	14.4	11.6	11.6	12.2	13.8	15.1	15.4	17.4
1581	19.8	21.7	19.4	18.1	15	11.9	12	12.9	14.5	15.5	15.6	17.8
1582	19.8	21.6	19.4	18.2	15.1	12.1	12.1	13.1	14.8	15.7	15.7	18.1
1583	19.3	20.5	18.7	18	15.2	12.2	12.3	13.2	14.9	15.9	15.9	18.2
1584	19.8	20.6	18.4	18.1	15.3	12.3	12.1	13.4	15.6	17.1	16.8	19.2
1585	19.9	21.2	18.2	16.6	13	9.8	9.7	11.5	14	16.5	17.3	18.7
1586	20.1	21.3	18.4	16.7	12.7	9.4	9.2	11.3	14.3	16.6	17.5	19
1587	19.9	21.2	18.3	16.6	12.6	9.4	9.2	11.2	14.2	16.5	17.2	18.8
1588	19.8	21.1	18.2	16.5	13.1	10.2	10.1	11.4	14	16.5	17	18.6
1589	20.2	21.5	18.5	16.8	13.6	10.9	10.7	11.7	14.2	17	17.4	19.1
1590	20	21.4	18.6	16.7	13.6	10.8	10.7	11.7	14.3	16.9	17.3	19.1
1591	20.2	21.7	18.9	17	13.6	10.6	10.4	11.8	14.6	16.9	17.5	19.4
1592	20.1	21.6	18.9	17.1	13.5	10.3	10.1	11.7	14.9	16.6	17.3	19.1
1593	20.1	21.2	18.5	17.1	13.8	10.4	10.4	11.8	14.8	16.4	17.2	18.7
1594	19.9	21.2	18.5	17	13.9	10.7	10.7	12.1	14.6	16.2	17	18.7
1595	19.9	21.4	18.6	17.1	14.1	10.9	10.9	12.2	14.7	16.5	17.3	18.9
1596	19.7	21.4	18.6	17.1	14.2	11.1	11	12.3	14.9	16.7	17.2	19.1
1597	20	21.7	19	17.2	14.3	11.2	11.2	12.3	15.2	17.4	17.8	19.7
1598	20.8	22.3	19.4	17.5	14.4	11.3	11.2	12.2	15.4	17.9	17.9	20.1
1599	20.8	22.3	19.4	17.6	14.5	11.3	11	12.3	15.4	17.8	17.9	20.1
1600	20.5	22.1	19.3	17.6	14.3	11	10.8	12.4	15.3	17.7	17.9	19.9
1601	20.9	22.3	19.5	17.8	14.2	10.7	10.8	12.4	15.3	17.8	18	20.1
1602	20.9	22.2	19.4	17.7	14.5	11.4	11.5	12.5	14.8	17.1	17.8	19.6
1603	19.7	21.3	18.3	16.9	14	11.6	11.5	11.8	13.4	15.1	16.2	17.5
1604	19.4	21.5	18.7	17.5	14.5	11.6	11.7	12.4	13.8	15.1	15.7	17.2
1605	19.9	21.8	19.1	18.1	15.1	12	11.9	13.1	14.8	15.8	16.1	18
1606	19.9	21.5	19.4	18.3	15.1	12.1	11.8	13.2	15.3	16.3	16.4	18.5
1607	19.3	20.6	18.8	18.3	15.3	12.2	12	13.3	15.5	16.5	16.3	18.5
1608	19.4	20.4	18.3	18.1	15.3	12.3	12.1	13.4	15.7	17	16.8	18.8
1609	19.4	20.8	18	16.3	12.8	9.9	9.7	11.2	13.9	16.7	16.8	18.5
1610	20.1	21.4	18.4	16.6	12.9	9.8	9.7	11.3	14.3	17.1	17.4	19.1
1611	19.7	21.1	18.1	16.5	12.8	9.8	9.8	11.4	14.1	16.7	17	18.7
1612	19.5	20.7	18	16.3	13.2	10.5	10.4	11.5	13.9	16.3	16.8	18.3
1613	20.2	21.3	18.5	16.7	13.6	10.7	10.6	11.7	14.2	16.8	17.3	18.9
1614	20.3	21.4	18.7	16.9	13.6	10.7	10.4	11.8	14.6	17	17.6	19.2
1615	20.1	21.3	18.8	17	13.7	10.6	10.4	11.8	14.8	17	17.7	19.1
1616	20	21.1	18.5	17	13.7	10.8	10.5	11.9	14.9	16.9	17.4	18.6
1617	20	21	18.2	17	13.9	10.9	10.8	12	14.9	16.6	17	18.5
1618	20	21.3	18.6	17.2	14	10.8	10.7	12	15.1	17.1	17.4	18.9
1619	20.2	21.6	18.7	17.1	14	10.9	10.6	12	15.2	17.3	17.7	19.4
1620	20.5	21.9	19	17.2	14.1	11.2	11	12.2	15	17.3	17.7	19.7
1621	20.6	21.9	18.9	17.1	14.2	11.3	11.4	12.5	15	17.5	17.8	19.7
1622	20.8	22.2	19.3	17.3	14.4	11.4	11.5	12.4	15.4	17.8	18	19.9
1623	20.9	22.3	19.4	17.6	14.4	11.4	11.2	12.4	15.4	17.8	18.1	20
1624	21.2	22.3	19.7	17.8	13.9	10.7	10.4	12.4	15.4	17.7	17.9	20.1
1625	21.1	22.4	19.6	17.9	13.8	10.4	10.5	12.5	15.4	17.7	18.2	20.2
1626	19.6	21.4	18.3	17.1	14.4	11.4	11.5	12.5	14.7	16.6	17.1	18.7
1627	18.6	20.2	17.5	16.5	13.7	11.4	11.2	11.7	13.5	15	15.4	17.1
1628	18.7	20.8	18.1	17.3	14.3	11.6	11.7	12.4	13.7	14.9	15.2	17.1
1629	19.1	21.1	18.6	17.9	14.8	11.9	12.2	13	14.3	15.2	15.4	17.4
1630	19.3	20.9	18.7	18	15	12	12.3	13.3	15.1	16	16.2	18.1
1631	18.9	20.2	18.2	17.8	15	12.1	12.3	13.3	15.4	16.4	16.4	18.2
1632	19.3	20.3	18	17.9	15.3	12.3	12.4	13.4	15.6	16.8	16.8	18.5
1633	18.3	19.5	16.9	15.5	11.9	9.1	9	11	13.6	15.5	15.7	17.2
1634	19.8	21.1	18.2	16.5	12.6	9.6	9.4	11.2	14.5	17.1	17.2	18.9
1635	20.2	21.4	18.4	16.7	12.9	9.9	9.8	11.5	14.4	17.1	17.4	19.1
1636	19.7	21	18.2	16.5	13.1	10.3	10.2	11.5	14.2	16.6	17	18.5
1637	19.7	20.9	18.2	16.5	13.3	10.5	10.4	11.6	14.2	16.4	17	18.5
1638	20.1	21.2	18.5	17	13.5	10.4	10.1	11.8	14.8	16.9	17.5	18.8
1639	20.3	21.4	18.9	17.1	13.5	10.4	10.2	11.8	15.1	17.5	17.8	19
1640	20	21.5	18.7	17	13.7	10.8	10.7	11.9	15	17.4	17.5	18.9
1641	19.8	21.2	18.3	16.8	13.7	10.9	10.9	11.9	14.6	16.9	17.2	18.5
1642	20.4	21.9	18.9	17.2	13.9	11.1	11.1	12.1	15	17.4	17.8	19.3
1643	20.7	21.8	19	17.2	14	11.1	11	12.1	15.2	17.7	17.7	19.6
1644	20.7	21.7	19.1	17.3	14.1	11.3	11.2	12.3	15.2	17.7	17.5	19.5
1645	20.8	21.8	19.2	17.4	14.2	11.3	11.3	12.4	15.4	17.8	17.5	19.6
1646	20.9	21.9	19.4	17.6	14.1	11.3	11	12.3	15.5	17.8	17.5	19.7
1647	21	22.1	19.5	17.7	13.9	11	10.6	12.4	15.5	17.8	17.5	19.8
1648	21	22	19.5	17.8	13.7	10.7	10.4	12.5	15.4	17.5	17.5	19.8
1649	21.1	21.9	19.6	17.8	13.8	10.6	10.7	12.6	15.4	17.2	17.5	19.8
1650	19.6	21.1	18.4	17.2	14.4	11.6	11.6	12.5	14.7	16.6	17	18.6
1651	18.1	19.4	17	16.2	13.7	11.5	11.3	11.8	13.5	14.8	14.9	16.9
1652	18.6	19.9	17.6	16.9	14.2	11.6	11.7	12.5	14.1	15.2	15.3	17.3
1653	18.8	20.6	18.2	17.6	14.7	11.8	12	12.9	14.5	15.4	15.4	17.5
1654	18.7	20.5	18.2	17.7	14.7	11.9	12.1	13	14.6	15.6	15.8	17.7
1655	18.6	19.8	17.8	17.3	14.6	12	12.1	13.1	14.9	15.8	15.8	17.6
1656	19.1	20.2	17.9	17.7	15.1	12.2	12.4	13.4	15.5	16.8	16.8	18.4
1657	19.2	20.6	17.8	16.2	12.3	9.2	9	11.3	14.5	16.3	16.6	18.2
1658	20.4	21.6	18.6	16.7	12.7	9.5	9.2	11.4	14.9	17.6	17.7	19.4
1659	20.6	21.7	18.6	17	13.1	9.7	9.5	11.6	14.8	17.5	17.9	19.3
1660	20.4	21.6	18.7	17	13.2	9.8	9.6	11.6	15.1	17.5	17.9	19.2
1661	20.6	21.9	19	17	13.2	10	9.8	11.6	15.2	17.6	18	19.5
1662	20.4	21.7	18.8	17	13.2	10.2	10	11.6	15.1	17.5	17.7	19.3
1663	18.7	20	17.3	15.8	12	9.1	9	11.2	14	15.7	16	17.6
1664	20.6	21.9	18.8	16.8	12.7	9.5	9.1	11.6	15.2	17.6	17.8	19.6
1665	20	21.3	18.3	16.7	12.9	9.7	9.5	11.5	14.7	17.3	17.4	18.9
1666	20.1	21.3	18.4	16.7	12.9	9.9	9.7	11.6	14.8	17.3	17.4	18.9
1667	20.3	21.6	18.5	16.7	12.9	10	9.7	11.6	15.1	17.5	17.5	19.3
1668	19.7	21	18	16.5	12.9	10.4	10.2	11.6	14.8	16.8	17	18.7
1669	19.6	20.9	17.9	16.4	12.4	9.3	9.1	11.5	14.7	16.6	16.9	18.7
1670	20.5	21.8	18.7	16.8	12.8	9.5	9.2	11.7	15.1	17.6	17.7	19.6
1671	19.8	21.2	18.2	16.4	12.7	9.7	9.5	11.5	14.7	17.1	17.1	18.8
1672	18.7	20.1	17.3	15.9	12.5	9.8	9.7	11.4	14.1	16	16.1	17.9
1673	18.4	19.8	17	15.8	12.4	9.9	9.8	11.5	13.9	15.5	15.8	17.4
1674	19.1	20.5	17.6	16.3	12.7	10.3	10	11.8	14.5	16.1	16.4	18.1
1675	19.9	21.2	18.1	16.5	12.5	9.4	9.2	11.6	14.8	16.9	17.2	18.9
1676	20	21.3	18.2	16.6	12.6	9.5	9.3	11.7	14.9	17.1	17.3	19.1
1677	18.7	20	17.1	15.8	12.2	9.3	9.2	11.2	14	15.8	16	17.7
1678	17.5	19	16.3	15.3	12	9.4	9.3	11	13.1	14.9	15	16.5
1679	18.4	20	17.2	16	12.5	10	9.8	11.6	14	15.7	15.9	17.4
1680	19.5	20.9	18	16.5	12.9	10.4	10.1	11.8	14.8	16.5	16.9	18.6
1681	19.4	20.7	17.7	16.2	12.4	9.4	9.3	11.7	14.6	16.5	16.8	18.4
1682	18.5	19.7	16.9	15.6	12.1	9.4	9.2	11.2	13.9	15.8	16	17.5
1683	16.9	18	15.3	14.2	11.5	9.3	9	9.9	12.3	14.3	14.3	15.9
1684	17.1	18.3	15.6	14.6	11.6	9.3	9.2	10.1	12.5	14.6	14.6	16.1
1685	18.2	19.5	16.8	15.6	12.3	9.9	9.8	11.4	13.8	15.3	15.6	17.2
1686	20.2	21.5	18.6	16.8	13.4	10.7	10.7	12	15.1	17.3	17.4	19.2
1687	17.7	18.8	16.2	15.2	11.9	9.3	9.1	11.2	13.5	15.3	15.3	16.7
1688	16.3	17.3	14.5	13.6	11	8.9	8.7	9.6	11.8	13.6	13.6	15.2
1689	16.1	17.2	14.4	13.4	10.9	8.9	8.7	9.2	11.5	13.3	13.3	15
1690	17.9	19	16.2	14.9	11.7	9.3	9.1	10.6	13.2	14.9	15.2	16.8
1691	19.7	21	18	16.4	12.9	10.2	10	11.8	14.8	16.8	17	18.8
1692	20.6	21.8	18.8	17.1	13.7	10.8	10.7	12.1	15.4	17.6	17.8	19.6
