# Supplementary material for: Roles of host and environment in shift of primary anthrax host species in Kruger National Park
Source: PLoS One. 2024 Dec 6;19(12):e0314103. doi: 10.1371/journal.pone.0314103 (PMC11623471; doi:10.1371/journal.pone.0314103)
Supplement: S1 Data — (ZIP) [file pone.0314103.s001.zip › Ochai Supplementary Data/Tmin excel/2015.xlsx]

## Sheet: 2015
UPID	2015_1	2015_2	2015_3	2015_4	2015_5	2015_6	2015_7	2015_8	2015_9	2015_10	2015_11	2015_12
1	20.92	20.44	19.45	17.96	13.52	10.75	11.15	12.25	14.84	20.79	20.35	21.36
2	21.11	20.61	19.67	18.09	13.62	10.79	11.19	12.35	14.89	20.89	20.48	21.48
3	21.23	20.73	19.73	18.08	13.64	10.95	11.37	12.4	14.9	20.9	20.5	21.57
4	21.33	20.93	19.74	18.12	13.72	10.94	11.33	12.39	14.92	21.07	20.51	21.67
5	21.05	20.82	19.54	18.11	13.66	10.81	11.05	12.2	14.8	21.07	20.23	21.5
6	21.03	20.91	19.68	18.23	13.65	10.84	11.09	12.24	14.87	21.27	20.28	21.54
7	21.43	21.09	19.94	18.45	13.78	11.02	11.26	12.43	15.15	21.52	20.55	21.76
8	21.46	21.24	19.96	18.48	13.86	11.22	11.54	12.64	15.35	21.53	20.47	21.79
9	21.31	21.15	19.83	18.35	13.82	11.24	11.49	12.73	15.4	21.38	20.23	21.62
10	21.16	20.99	19.77	18.38	13.77	11.2	11.39	12.59	15.22	21.26	20.08	21.44
11	21.19	21.05	20.05	18.61	13.87	11.24	11.43	12.54	15.13	21.23	20.46	21.5
12	20.91	20.81	19.91	18.57	13.96	11.18	11.25	12.35	14.77	20.37	20.27	21.24
13	20.83	20.67	19.81	18.52	13.96	11.18	11.27	12.32	14.59	20.13	20.02	21.16
14	20.92	20.84	19.99	18.66	14.04	11.23	11.36	12.51	14.79	20.24	20.14	21.28
15	21.02	20.85	20.09	18.83	14.15	11.27	11.41	12.73	15	20.43	20.31	21.38
16	21.5	21.26	20.21	18.71	14.39	11.8	11.84	13.35	15.66	21.28	20.72	21.76
17	21.64	21.41	19.88	18.31	14.58	12.11	12.19	13.59	15.86	21.47	20.72	21.93
18	21.35	21.02	20.09	18.56	14.64	12.24	12.28	13.78	15.79	20.88	20.58	21.72
19	21.03	20.59	19.6	18.13	13.69	10.58	10.9	12.21	14.95	20.79	20.57	21.58
20	20.97	20.58	19.62	18.15	13.69	10.78	11.17	12.25	14.94	20.8	20.48	21.47
21	21.26	20.78	19.87	18.28	13.76	11.01	11.35	12.41	15.04	20.93	20.69	21.64
22	21.41	21	19.89	18.31	13.84	11.02	11.41	12.42	15.07	21.11	20.71	21.78
23	21.27	21.02	19.63	18.19	13.83	11.03	11.32	12.44	15.08	21.45	20.5	21.7
24	21.17	20.96	19.58	18.16	13.8	11.08	11.36	12.51	15.23	21.4	20.34	21.57
25	21.37	21.16	19.75	18.41	13.82	11.12	11.45	12.57	15.29	21.45	20.51	21.69
26	21.57	21.38	20.04	18.59	13.92	11.28	11.55	12.77	15.46	21.67	20.74	21.94
27	21.58	21.35	20.33	18.73	14.03	11.3	11.55	12.92	15.6	21.86	20.93	21.96
28	21.41	21.12	20.27	18.86	14.06	11.4	11.54	12.92	15.59	21.68	21.05	21.75
29	21.41	21.22	20.3	18.88	14.06	11.36	11.56	12.92	15.54	21.56	20.88	21.64
30	21.22	21.09	20.19	18.83	14.09	11.44	11.56	12.88	15.32	21.07	20.65	21.5
31	21.09	20.9	19.96	18.81	14.14	11.46	11.51	12.73	15.15	20.75	20.46	21.42
32	20.83	20.65	19.75	18.63	14.08	11.3	11.4	12.49	14.71	20.13	20.06	21.11
33	20.74	20.63	19.87	18.71	14.08	11.27	11.31	12.55	14.79	20.21	20.06	21.04
34	21.35	21.27	19.91	18.43	14.24	11.63	11.75	13.25	15.57	21.18	20.42	21.71
35	21.62	21.46	19.72	18.06	14.47	11.96	12.18	13.4	15.5	21.1	20.51	21.9
36	21.64	21.49	19.9	18.25	14.61	12	12.22	13.72	15.86	21.4	20.67	21.99
37	20.81	20.47	19.46	17.93	13.57	10.42	10.75	11.92	14.64	20.37	20.18	21.35
38	20.87	20.42	19.53	18.09	13.7	10.8	11.16	12.17	14.8	20.47	20.26	21.3
39	21.15	20.73	19.55	17.96	13.68	11.06	11.47	12.38	14.87	20.83	20.38	21.47
40	21.15	20.8	19.4	17.96	13.7	11.11	11.54	12.47	14.95	21.06	20.36	21.51
41	21.14	20.76	19.29	17.86	13.76	11.16	11.57	12.56	15.07	21.34	20.38	21.55
42	21.39	21.11	19.66	18.21	13.86	11.19	11.54	12.62	15.26	21.43	20.68	21.77
43	21.41	21.15	20.05	18.61	14	11.17	11.49	12.53	15.17	21.03	20.73	21.68
44	21.57	21.29	20.26	18.79	14.08	11.28	11.49	12.63	15.37	21.23	20.89	21.8
45	21.63	21.23	20.25	18.85	14.06	11.24	11.47	12.6	15.36	21.44	20.99	21.78
46	21.41	21.12	20.19	18.85	14.09	11.17	11.36	12.56	15.17	21.06	20.73	21.6
47	21.71	21.63	20.23	18.74	14.12	11.34	11.51	12.89	15.59	21.7	20.89	22.03
48	21.67	21.67	20.23	18.54	14.1	11.33	11.43	12.93	15.56	21.59	20.9	22.1
49	21.63	21.74	20.39	18.39	14.1	11.3	11.51	12.95	15.5	21.44	21.01	22.01
50	21.06	21.11	20.16	18.71	14.08	11.41	11.5	12.99	15.44	21.22	20.57	21.37
51	20.86	20.74	19.99	18.92	14.12	11.37	11.54	12.85	15.08	20.49	20.25	21.16
52	21.25	21.17	20.11	18.58	14.16	11.52	11.62	13.16	15.46	21.07	20.36	21.56
53	21.54	21.51	19.81	18.11	14.36	11.75	11.91	13.42	15.35	20.74	20.35	21.66
54	21.58	21.21	19.59	17.94	14.41	11.53	11.93	13.32	15.42	20.88	20.46	21.67
55	21.07	20.82	19.61	17.95	13.6	10.47	10.76	11.85	14.58	20.26	20.11	21.43
56	20.91	20.53	19.57	18.1	13.77	10.84	11.19	12.09	14.71	20.39	20.22	21.37
57	21.04	20.6	19.65	18.13	13.75	11.11	11.46	12.34	14.86	20.55	20.33	21.38
58	21.01	20.74	19.47	17.93	13.69	11.16	11.59	12.41	14.91	20.85	20.23	21.45
59	20.77	20.53	19.16	17.85	13.76	11.17	11.58	12.49	14.96	21.21	20.09	21.26
60	21.1	20.92	19.59	18.3	13.88	11.14	11.43	12.44	15	21.15	20.34	21.51
61	21.18	20.86	19.99	18.53	13.9	10.89	11.09	12.2	14.85	20.57	20.54	21.52
62	21.25	20.96	20.03	18.6	13.94	10.97	11.06	12.22	14.88	20.53	20.59	21.47
63	21.23	20.97	20	18.58	13.88	10.9	11.01	12.15	14.83	20.59	20.57	21.34
64	21.26	21.04	20.1	18.67	13.92	10.78	10.87	12.14	14.91	20.8	20.56	21.48
65	21.24	21.1	20.02	18.72	13.93	10.89	10.99	12.27	15.07	21.06	20.68	21.49
66	21.23	21.09	20.04	18.95	14.13	11.21	11.26	12.49	15.15	20.9	20.62	21.57
67	21.45	21.36	20.27	18.99	14.14	11.35	11.45	12.89	15.57	21.5	20.79	21.78
68	21.63	21.75	20.36	18.44	14.1	11.38	11.47	13.11	15.66	22.05	20.92	21.92
69	21.17	21.2	20.18	18.82	14.1	11.39	11.52	12.99	15.51	21.36	20.58	21.5
70	21.12	21.05	20.07	18.8	14.2	11.38	11.51	12.96	15.42	21.09	20.37	21.5
71	21.4	21.46	19.85	18.28	14.16	11.52	11.65	13.36	15.23	20.57	20.07	21.5
72	21.48	21.27	19.7	18.04	14.36	11.73	11.87	13.37	15.33	20.67	20.22	21.45
73	21.07	20.89	19.68	17.92	13.39	10.21	10.53	11.77	14.5	20.18	20.04	21.35
74	20.84	20.56	19.49	18.02	13.68	10.64	10.92	12.04	14.68	20.25	20.15	21.32
75	21.08	20.6	19.72	18.23	13.85	11.05	11.32	12.31	14.92	20.69	20.42	21.45
76	21.17	20.76	19.73	18.26	13.83	11.12	11.4	12.43	14.94	20.93	20.43	21.5
77	21.13	20.91	19.74	18.26	13.9	11.11	11.51	12.52	15.07	21.28	20.23	21.51
78	21.31	21.02	19.89	18.49	13.98	11.11	11.43	12.49	15.17	21.47	20.43	21.72
79	21.31	20.94	20	18.59	13.95	11	11.21	12.32	14.99	21.12	20.72	21.73
80	21.28	20.96	20.02	18.57	13.93	10.92	11.09	12.23	14.96	20.94	20.83	21.65
81	21.2	20.9	19.95	18.49	13.88	10.8	10.93	12.12	14.87	20.89	20.8	21.45
82	21.12	20.77	19.84	18.41	13.71	10.68	10.76	12.04	14.87	21.1	20.66	21.38
83	21.1	20.87	19.83	18.55	13.82	10.62	10.69	12.03	14.96	21.13	20.84	21.42
84	21.2	20.96	19.93	18.79	14.02	10.97	10.96	12.14	14.97	20.8	20.67	21.5
85	21.26	21.09	20.07	19	14.15	11.2	11.29	12.4	15.04	20.72	20.67	21.54
86	21.6	21.61	20.42	19.02	14.17	11.32	11.37	12.82	15.55	21.67	20.95	21.96
87	21.57	21.73	20.52	19.02	14.15	11.37	11.43	13.04	15.72	21.97	21.14	22.08
88	21.49	21.46	20.49	18.93	14.21	11.44	11.49	13.28	15.57	21.55	21.07	21.95
89	21.47	21.26	20.49	18.87	14.27	11.58	11.62	13.42	15.49	21.21	20.89	22.08
90	21.48	21.21	20.38	19	14.36	11.72	11.7	13.53	15.66	21.45	20.88	22.04
91	20.93	20.58	19.57	18.05	13.73	10.61	10.99	12.15	14.81	20.58	20.35	21.4
92	21	20.68	19.67	18.11	13.78	10.73	11.06	12.24	14.91	20.66	20.43	21.46
93	21.09	20.61	19.71	18.21	13.78	10.79	11.05	12.3	14.91	20.7	20.53	21.46
94	21.09	20.67	19.73	18.25	13.86	10.89	11.17	12.32	14.96	20.76	20.54	21.42
95	21.25	20.75	19.87	18.42	14	11.16	11.42	12.43	15.09	21.12	20.65	21.51
96	21.34	20.79	19.88	18.52	14.02	11.21	11.48	12.46	15.12	21.32	20.59	21.63
97	21.27	20.9	19.92	18.53	13.96	10.98	11.29	12.34	15	21.45	20.47	21.62
98	21.26	20.9	19.86	18.43	13.89	10.87	11.04	12.26	14.98	21.46	20.32	21.59
99	21.25	20.9	19.84	18.4	13.83	10.78	10.89	12.17	14.94	21.42	20.3	21.46
100	21.15	20.71	19.75	18.46	13.84	10.83	10.93	12.04	14.75	20.87	20.66	21.24
101	20.72	20.49	19.52	18.29	13.67	10.67	10.69	11.84	14.42	20.06	20.22	20.91
102	20.85	20.64	19.61	18.38	13.69	10.54	10.45	11.76	14.45	20.03	20.2	21.05
103	21	20.85	19.74	18.46	13.73	10.54	10.51	11.74	14.43	20.04	20.17	21.15
104	21.14	21.25	20.01	18.64	13.78	10.64	10.68	11.97	14.72	20.79	20.42	21.5
105	21.11	21.24	19.88	18.76	13.94	10.92	11	12.45	15.3	21.34	20.33	21.48
106	21.33	21.47	19.99	18.84	14.13	11.23	11.35	12.87	15.39	21.11	20.51	21.72
107	21.24	21.32	20.35	19.06	14.32	11.48	11.54	13.09	15.6	21.54	20.89	21.99
108	21.28	21.08	20.26	19.03	14.44	11.56	11.61	13.13	15.68	21.72	20.82	21.76
109	20.95	20.53	19.57	18.08	13.76	10.67	11.12	12.23	14.83	20.8	20.34	21.39
110	20.99	20.54	19.63	18.08	13.73	10.6	10.97	12.21	14.86	20.81	20.4	21.37
111	20.96	20.4	19.56	18.03	13.65	10.53	10.85	12.13	14.74	20.64	20.23	21.24
112	20.99	20.51	19.67	18.16	13.78	10.71	10.97	12.19	14.78	20.56	20.36	21.34
113	21.08	20.61	19.78	18.27	13.94	10.93	11.15	12.28	14.89	20.64	20.48	21.33
114	21.15	20.64	19.79	18.39	13.94	10.96	11.25	12.28	14.94	20.91	20.59	21.4
115	21.06	20.66	19.73	18.37	13.97	10.88	11.09	12.22	14.85	20.86	20.57	21.37
116	21.1	20.83	19.83	18.42	14.03	10.96	11.15	12.21	14.78	20.84	20.68	21.46
117	21.02	20.83	19.76	18.3	13.85	10.82	11.01	12.07	14.67	20.92	20.29	21.27
118	20.92	20.71	19.65	18.35	13.78	10.73	10.81	12.01	14.56	20.56	20.28	21.08
119	20.57	20.36	19.47	18.17	13.68	10.6	10.65	11.78	14.32	19.75	19.79	20.84
120	20.55	20.53	19.49	18.23	13.63	10.52	10.52	11.69	14.18	19.59	19.68	20.72
121	20.83	20.82	19.55	18.28	13.74	10.69	10.83	11.99	14.55	20.44	19.99	21.05
122	20.29	20.25	18.9	17.82	13.89	11.11	11.27	12.52	14.95	20.84	19.81	20.95
123	20.59	20.35	18.88	17.67	13.91	11.23	11.42	12.8	15.05	20.74	19.89	20.97
124	21.35	21.09	19.31	18.14	14.03	11.29	11.38	12.97	15.21	20.89	20.28	21.33
125	21.12	21.19	19.57	18.48	14.12	11.33	11.49	12.96	15.19	20.62	20.1	21.36
126	21.11	21.25	19.86	18.78	14.28	11.43	11.55	13.04	15.41	20.98	20.42	21.69
127	20.75	20.36	19.51	17.94	13.48	10.38	10.77	12.04	14.71	20.76	20.09	21.27
128	20.94	20.47	19.55	18.05	13.59	10.46	10.82	12.11	14.75	20.89	20.06	21.38
129	20.74	20.31	19.41	17.93	13.64	10.55	10.94	12.12	14.65	20.64	19.69	21.06
130	20.87	20.44	19.53	18.04	13.74	10.75	11	12.15	14.67	20.59	19.9	21.12
131	21.01	20.57	19.7	18.25	13.9	10.87	11.12	12.24	14.81	20.69	20.33	21.23
132	20.92	20.59	19.69	18.27	13.9	10.94	11.18	12.2	14.82	20.69	20.32	21.1
133	20.66	20.39	19.51	18.09	13.8	10.81	10.96	12.08	14.55	20.27	20.03	20.92
134	20.78	20.56	19.63	18.27	13.83	10.87	11.02	12.07	14.52	20.21	20.09	21.1
135	21.07	20.87	19.88	18.48	13.96	10.98	11.13	12.1	14.6	20.38	20.38	21.28
136	20.76	20.75	19.61	18.24	13.76	10.84	10.96	12	14.44	20.31	20.04	21.05
137	20.53	20.38	19.53	18.23	13.76	10.72	10.8	11.79	14.18	19.58	19.65	20.73
138	20.56	20.56	19.36	18.04	13.82	10.95	11.12	12.01	14.26	19.56	19.51	20.64
139	20.17	19.85	18.53	17.25	13.68	11.25	11.39	12.68	14.77	20.57	19.68	20.75
140	20	19.73	18.43	17.07	13.65	11.11	11.3	12.7	14.66	20.2	19.52	20.46
141	20.46	20.19	18.7	17.43	13.79	11.17	11.28	12.82	14.76	20.33	19.78	20.72
142	20.79	20.35	18.83	17.54	13.79	11.24	11.33	12.96	14.78	20.15	19.64	20.68
143	21.02	20.49	18.95	17.66	13.81	11.24	11.37	13.02	14.73	20.1	19.7	20.76
144	21.32	20.82	19.36	18.13	14.06	11.4	11.4	13.17	15	20.5	20.19	21.33
145	20.06	19.52	18.68	17.23	13.42	10.67	11.29	12.19	14.36	19.78	18.92	20.22
146	20.26	19.9	19	17.53	13.6	10.7	11.23	12.26	14.59	20.08	19.23	20.51
147	20.14	19.85	18.87	17.52	13.57	10.68	11.13	12.11	14.48	20.09	19.07	20.42
148	20.66	20.36	19.38	17.9	13.72	10.8	11.11	12.16	14.61	20.58	19.44	20.98
149	20.65	20.41	19.38	17.94	13.73	10.73	11.07	12.12	14.64	20.59	19.5	20.98
150	20.98	20.69	19.68	18.23	13.88	10.9	11.18	12.22	14.82	20.91	19.91	21.22
151	20.77	20.55	19.49	18.12	13.89	11.1	11.34	12.31	14.7	20.71	19.82	21.11
152	20.91	20.68	19.56	18.08	13.92	11.31	11.58	12.42	14.83	20.76	19.97	21.21
153	21.08	21	19.92	18.45	14.02	11.37	11.61	12.31	14.74	20.6	20.49	21.37
154	20.98	20.9	19.64	18.2	13.96	11.31	11.54	12.26	14.58	20.48	20.19	21.2
155	20.52	20.55	19.69	18.22	13.91	11.18	11.32	11.95	14.18	19.53	19.64	20.65
156	20.53	20.62	19.29	17.69	13.79	11.24	11.45	12.11	14.2	19.4	19.48	20.6
157	20.2	19.9	18.51	17.15	13.58	11.21	11.43	12.68	14.77	20.39	19.64	20.72
158	19.89	19.54	18.38	17.02	13.51	11.03	11.33	12.79	14.67	20.28	19.3	20.29
159	20.12	19.76	18.53	17.17	13.61	11.15	11.34	12.85	14.63	20.05	19.32	20.34
160	20.44	19.99	18.71	17.32	13.7	11.22	11.35	12.91	14.67	19.92	19.36	20.37
161	20.91	20.09	18.89	17.48	13.8	11.25	11.35	12.99	14.72	20.04	19.62	20.64
162	21.19	20.3	19.06	17.75	13.88	11.32	11.41	13.15	14.96	20.31	19.85	20.85
163	19.6	19.19	18.24	16.68	13.24	10.77	11.54	12.32	14.37	19.6	18.8	19.89
164	19.52	19.1	18.13	16.64	13.22	10.83	11.54	12.36	14.26	19.46	18.65	19.82
165	19.6	19.24	18.25	16.87	13.36	10.96	11.68	12.48	14.39	19.6	18.8	19.9
166	19.63	19.35	18.36	17.04	13.53	11.13	11.65	12.43	14.44	19.65	18.83	20.01
167	20.25	19.93	18.9	17.61	13.81	11.28	11.76	12.67	14.88	20.28	19.54	20.65
168	20.34	20.02	18.9	17.75	13.89	11.41	11.93	12.77	14.93	20.51	19.56	20.89
169	20.45	20.1	18.86	17.62	13.84	11.52	11.95	12.8	14.92	20.62	19.51	21.02
170	20.94	20.62	19.32	17.75	13.9	11.57	11.97	12.93	15.02	21.03	19.9	21.33
171	21.07	20.93	19.67	17.91	13.9	11.46	11.79	12.79	14.96	21.02	20.18	21.3
172	20.98	20.84	19.41	17.72	13.85	11.33	11.69	12.54	14.76	20.52	20.15	21.17
173	20.77	20.82	19.43	17.57	13.82	11.2	11.58	12.23	14.35	19.69	19.93	20.75
174	20.72	20.73	19.27	17.43	13.68	11.1	11.49	12.36	14.41	19.57	19.78	20.64
175	20.6	20.33	18.8	17.29	13.6	11.09	11.43	12.63	14.78	20.21	19.86	20.92
176	19.81	19.57	18.38	17.1	13.49	11.04	11.36	12.83	14.72	20.39	19.26	20.36
177	19.68	19.3	18.18	16.95	13.41	10.92	11.27	12.76	14.5	19.72	19.01	19.95
178	19.67	19.16	18.1	16.84	13.39	10.94	11.27	12.71	14.34	19.4	18.85	19.73
179	19.89	19.21	18.18	17	13.48	11.05	11.28	12.78	14.36	19.44	19.01	19.83
180	20.23	19.39	18.43	17.33	13.65	11.28	11.35	12.96	14.54	19.63	19.2	20.03
181	18.97	18.63	17.71	16.11	12.72	10.16	11.01	11.87	13.84	19.14	18.18	19.23
182	19.03	18.73	17.85	16.22	12.89	10.35	11.17	12.04	14	19.22	18.2	19.27
183	18.95	18.71	17.83	16.23	12.92	10.52	11.33	12.09	13.93	19.11	18.11	19.18
184	19.45	19.26	18.26	16.73	13.31	11	11.75	12.55	14.46	19.56	18.72	19.75
185	19.63	19.42	18.38	16.91	13.56	11.22	11.92	12.77	14.64	19.79	19.05	20.02
186	19.53	19.32	18.3	17.03	13.56	11.31	12	12.83	14.66	19.81	19.01	20.08
187	19.82	19.52	18.47	17.27	13.74	11.57	12.14	12.95	14.78	20.09	19.29	20.48
188	20.08	19.79	18.69	17.37	13.81	11.52	11.99	12.99	14.86	20.36	19.43	20.8
189	20.41	20.19	18.9	17.38	13.66	11.06	11.44	12.89	14.97	20.63	19.68	21.03
190	20.78	20.43	19.01	17.36	13.59	10.65	11.27	12.86	15.02	20.93	19.78	21.23
191	20.96	20.4	18.84	17.23	13.53	10.52	11.2	12.78	14.62	20.23	19.98	21.03
192	20.91	20.35	18.8	17.2	13.47	10.47	11.19	12.74	14.6	20.09	20.03	20.97
193	20.79	20.31	18.81	17.33	13.56	10.68	11.28	12.68	14.75	20.34	19.91	21.07
194	19.96	19.64	18.38	17.19	13.46	10.88	11.27	12.75	14.75	20.54	19.29	20.49
195	19.48	19.08	18.04	16.82	13.31	10.66	11.17	12.75	14.49	19.67	18.88	19.73
196	19.11	18.7	17.79	16.47	13.09	10.39	10.92	12.17	13.93	19.07	18.31	19.14
197	19.05	18.52	17.69	16.42	13	10.27	10.73	11.94	13.71	18.91	18.21	18.97
198	19.28	18.61	17.77	16.59	13.1	10.4	10.89	12.12	13.82	18.95	18.34	19.11
199	18.34	18	17.32	15.83	12.44	9.8	10.67	11.52	13.48	18.63	17.64	18.69
200	18.59	18.37	17.68	16.1	12.75	10.23	11.01	11.87	13.82	18.96	18	18.95
201	19.2	19.11	18.19	16.52	13.16	10.66	11.41	12.36	14.27	19.5	18.63	19.51
202	19.61	19.54	18.44	16.82	13.37	10.81	11.53	12.6	14.65	19.78	19.02	19.9
203	19.68	19.45	18.41	16.82	13.48	11.07	11.8	12.78	14.73	19.87	19.07	20.06
204	19.57	19.33	18.28	16.89	13.59	11.4	11.94	12.67	14.64	19.8	19.03	20.03
205	19.78	19.49	18.43	16.95	13.6	11.36	11.92	12.9	14.82	19.98	19.25	20.33
206	19.92	19.71	18.55	17.02	13.56	10.93	11.48	12.8	14.89	20.14	19.66	20.57
207	20.08	19.8	18.64	16.99	13.42	10.52	11.14	12.58	14.78	20.21	19.65	20.7
208	20.59	20.2	18.72	17.11	13.38	10.39	10.98	12.61	14.91	20.7	19.78	21.13
209	20.94	20.29	18.66	17.1	13.38	10.32	11	12.83	14.89	20.83	19.92	21.28
210	20.77	20.18	18.61	17.07	13.38	10.34	11	12.84	14.8	20.61	19.97	21.25
211	20.7	20.23	18.67	17.22	13.46	10.46	11.11	12.8	14.83	20.65	19.82	21.07
212	20.14	19.81	18.47	17.24	13.46	10.65	11.11	12.82	14.8	20.73	19.42	20.66
213	19.6	19.21	18.17	16.87	13.32	10.58	11.09	12.75	14.59	19.93	19.1	19.97
214	19.16	18.74	17.89	16.57	13.11	10.23	10.84	12.19	14	19.23	18.44	19.27
215	18.95	18.44	17.68	16.37	12.96	10.1	10.53	11.77	13.73	18.9	18.21	18.93
216	19.17	18.53	17.75	16.5	13.07	10.21	10.58	11.88	13.71	18.94	18.3	19.04
217	18.77	18.38	17.68	16.11	12.6	9.91	10.8	11.68	13.77	18.99	18.02	19.03
218	19.31	19.09	18.21	16.56	13.04	10.35	11.21	12.19	14.33	19.54	18.68	19.63
219	19.88	19.66	18.61	16.96	13.41	10.77	11.63	12.66	14.77	20.11	19.34	20.36
220	20.13	19.89	18.77	17.1	13.53	10.89	11.72	12.75	14.84	20.32	19.59	20.65
221	20.02	19.76	18.63	16.96	13.48	10.95	11.75	12.71	14.77	20.41	19.56	20.64
222	19.96	19.75	18.6	16.98	13.57	11.19	11.76	12.72	14.81	20.42	19.54	20.7
223	19.98	19.8	18.62	16.97	13.47	10.89	11.56	12.88	14.93	20.32	19.57	20.68
224	19.98	19.78	18.61	16.95	13.33	10.51	11.19	12.75	14.88	20.27	19.63	20.68
225	20.14	19.95	18.68	17	13.36	10.42	11.08	12.61	14.78	20.28	19.67	20.7
226	20.28	20.1	18.7	17.08	13.33	10.41	11	12.61	14.76	20.45	19.6	20.9
227	20.79	20.47	18.78	17.18	13.38	10.36	11	12.73	14.94	20.83	19.9	21.22
228	20.87	20.43	18.72	17.12	13.33	10.3	10.92	12.77	14.86	20.71	20.1	21.24
229	20.87	20.6	18.8	17.22	13.36	10.36	10.99	12.78	14.6	20.29	20.02	21.21
230	20.49	20.44	18.69	17.24	13.37	10.4	10.95	12.74	14.64	20.48	19.73	20.94
231	20.02	19.8	18.4	17.02	13.29	10.38	10.97	12.77	14.77	20.47	19.41	20.46
232	19.7	19.26	18.19	16.83	13.26	10.31	10.98	12.58	14.51	19.79	19.02	19.9
233	19.45	18.94	17.98	16.7	13.1	10.25	10.86	12.32	14.13	19.37	18.66	19.47
234	19.43	18.8	17.97	16.64	13.09	10.24	10.72	12.05	13.89	19.23	18.48	19.28
235	20.01	19.63	18.56	16.89	13.2	10.26	11.22	12.4	14.75	20.1	19.37	20.3
236	20.11	19.73	18.65	16.92	13.28	10.47	11.38	12.58	14.71	20.2	19.53	20.61
237	20.63	20.17	18.97	17.26	13.52	10.78	11.66	12.59	14.69	20.56	19.8	21.15
238	20.84	20.49	19.18	17.41	13.58	10.92	11.74	12.47	14.58	20.66	20.03	21.26
239	20.63	20.23	19	17.22	13.48	10.75	11.56	12.62	14.62	20.58	20.06	21.16
240	20.18	19.93	18.74	16.96	13.36	10.57	11.3	12.81	14.72	20.64	19.75	21.06
241	20.13	19.95	18.65	16.93	13.38	10.45	11.24	12.78	14.85	20.44	19.58	20.87
242	20.23	20.08	18.76	17.05	13.34	10.37	11.06	12.79	14.91	20.54	19.7	20.95
243	20.34	20.23	18.85	17.07	13.36	10.39	11.11	12.81	14.93	20.53	19.73	20.88
244	20.25	20.2	18.83	17.12	13.38	10.41	11.04	12.72	14.85	20.29	19.63	20.82
245	20.52	20.53	18.96	17.27	13.39	10.32	10.98	12.7	14.89	20.45	19.74	21.1
246	20.98	20.7	19.09	17.26	13.37	10.28	10.91	12.74	14.89	20.76	20.13	21.3
247	21.02	20.85	19.22	17.29	13.35	10.28	10.92	12.7	14.28	19.83	19.99	21.13
248	20.91	20.79	19.07	17.2	13.28	10.23	10.86	12.57	14.18	19.72	19.94	21.09
249	20.7	20.72	18.77	17.11	13.28	10.19	10.84	12.68	14.48	20.37	19.94	20.93
250	20.53	20.26	18.64	17.14	13.32	10.39	10.84	12.66	14.7	20.64	19.69	20.64
251	19.99	19.52	18.34	17.01	13.28	10.51	10.86	12.7	14.61	20.1	19.26	20.14
252	19.48	18.83	17.92	16.68	13.14	10.22	10.83	12.34	14.08	19.33	18.62	19.4
253	20	19.65	18.65	16.95	13.18	10.3	11.17	12.39	14.67	20.1	19.47	20.44
254	20.33	19.79	18.71	16.99	13.35	10.46	11.34	12.62	14.66	20.31	19.6	20.92
255	20.86	20.45	19.16	17.26	13.54	10.75	11.57	12.58	14.71	20.61	19.99	21.34
256	21.05	20.67	19.47	17.46	13.63	10.86	11.54	12.54	14.72	20.71	20.19	21.32
257	20.93	20.53	19.28	17.28	13.46	10.57	11.3	12.68	14.71	20.75	20.15	21.33
258	20.49	20.19	18.94	17.07	13.38	10.43	11.12	12.75	14.87	20.76	19.95	21.22
259	20.5	20.23	18.93	17.08	13.41	10.42	11.12	12.82	14.93	20.66	19.95	21.17
260	20.45	20.32	18.92	17.11	13.35	10.34	11.06	12.8	14.93	20.63	19.92	21.19
261	20.27	20.24	18.88	17.09	13.33	10.3	10.97	12.72	14.96	20.47	19.81	20.98
262	20.26	20.28	18.86	17.15	13.34	10.24	10.93	12.64	14.8	20.22	19.69	20.84
263	20.43	20.42	18.92	17.21	13.4	10.24	10.91	12.69	14.82	20.24	19.69	20.93
264	20.84	20.73	19.17	17.31	13.36	10.2	10.85	12.73	14.92	20.71	19.88	21.17
265	21.02	20.79	19.45	17.36	13.29	10.17	10.79	12.57	14.37	20.04	20.01	21.09
266	21.03	20.81	19.32	17.29	13.22	10.14	10.77	12.42	14.12	19.62	19.9	21.01
267	20.92	20.78	19.03	17.24	13.28	10.09	10.77	12.61	14.18	19.95	20.04	21.17
268	20.98	20.77	19.06	17.28	13.3	10.37	10.76	12.19	14.29	20.32	20.08	21.14
269	20.51	20.18	18.72	17.18	13.38	10.75	10.86	12.26	14.57	20.51	19.55	20.68
270	19.73	19.1	18.13	16.83	13.14	10.22	10.77	12.57	14.32	19.54	18.82	19.77
271	20.26	19.77	18.78	17.03	13.32	10.38	11.21	12.51	14.65	20.21	19.55	20.79
272	20.62	20.05	18.92	17.09	13.41	10.64	11.45	12.5	14.62	20.41	19.82	21.1
273	21	20.5	19.31	17.31	13.65	10.99	11.62	12.31	14.55	20.53	20.05	21.26
274	21	20.51	19.37	17.38	13.55	10.94	11.58	12.38	14.53	20.57	20.04	21.26
275	20.9	20.32	19.13	17.28	13.45	10.53	11.27	12.63	14.7	20.66	20.13	21.33
276	20.6	20.03	18.9	17.15	13.41	10.44	11.14	12.68	14.82	20.49	19.95	21.21
277	20.73	20.33	18.98	17.22	13.4	10.41	11.12	12.75	14.84	20.66	20.1	21.32
278	20.81	20.6	19.13	17.28	13.41	10.33	11.01	12.75	14.92	20.75	20.14	21.36
279	20.53	20.45	19.08	17.21	13.38	10.25	10.98	12.7	14.94	20.62	19.92	21.16
280	20.6	20.49	19.05	17.21	13.38	10.24	10.87	12.67	14.9	20.53	19.85	21.09
281	20.55	20.37	18.94	17.22	13.33	10.16	10.84	12.62	14.85	20.46	19.82	20.91
282	20.79	20.59	19.07	17.28	13.37	10.12	10.79	12.7	14.92	20.69	20.02	21.01
283	21.05	20.81	19.39	17.32	13.27	10.07	10.7	12.58	14.57	20.35	20.15	21.21
284	21.08	20.78	19.37	17.25	13.2	9.98	10.66	12.51	14.25	19.8	20.01	21.11
285	21.06	20.82	19.2	17.27	13.23	9.98	10.65	12.6	14.34	20.1	20.1	21.19
286	21.07	20.81	19.28	17.29	13.16	10.16	10.54	12.18	14.35	20.43	20.17	21.28
287	20.88	20.6	19.07	17.25	13.32	10.71	10.8	11.89	14.48	20.64	19.78	21.08
288	20.24	19.71	18.5	17.07	13.19	10.58	10.65	12.49	14.6	20.11	19.33	20.43
289	20.36	19.77	18.76	17.01	13.31	10.49	11.26	12.49	14.48	20.15	19.62	20.99
290	20.52	20.02	18.88	17.01	13.36	10.54	11.3	12.46	14.5	20.25	19.81	21.07
291	20.85	20.41	19.23	17.14	13.43	10.71	11.41	12.43	14.49	20.4	20	21.19
292	20.92	20.37	19.25	17.21	13.49	10.66	11.39	12.44	14.5	20.45	20.02	21.28
293	20.64	20.01	18.92	17.11	13.34	10.46	11.24	12.55	14.61	20.34	19.91	21.16
294	20.52	19.9	18.83	17.05	13.34	10.33	11.13	12.61	14.73	20.26	19.87	21.14
295	20.61	20.22	18.92	17.1	13.31	10.29	11.08	12.56	14.69	20.41	19.93	21.2
296	20.8	20.51	19.11	17.28	13.38	10.29	10.97	12.58	14.75	20.53	20.01	21.25
297	20.53	20.44	19.02	17.25	13.29	10.26	10.89	12.65	14.82	20.45	19.82	21.18
298	20.51	20.24	19.04	17.13	13.31	10.18	10.8	12.65	14.86	20.46	19.82	20.92
299	20.63	20.27	19.04	17.27	13.26	10.08	10.79	12.68	14.9	20.56	19.89	20.9
300	20.8	20.63	19.14	17.32	13.3	9.99	10.7	12.69	14.94	20.77	20.16	21.13
301	21.11	20.83	19.3	17.35	13.18	9.94	10.64	12.6	14.73	20.68	20.22	21.35
302	21.14	20.74	19.44	17.33	13.08	9.86	10.52	12.43	14.4	20.07	19.98	21.11
303	21.19	20.68	19.46	17.28	13.05	9.81	10.48	12.55	14.39	20.15	20.01	20.99
304	21.2	20.76	19.41	17.32	13.01	9.79	10.28	12.24	14.44	20.55	20.2	21.27
305	21.04	20.75	19.26	17.3	13.14	10.4	10.52	11.72	14.36	20.64	20.01	21.23
306	20.71	20.24	18.86	17.17	13.33	10.81	10.79	11.95	14.47	20.54	19.66	20.95
307	20.3	19.81	18.78	16.95	13.29	10.46	11.21	12.39	14.45	20.02	19.41	20.77
308	20.44	19.94	18.9	17.01	13.32	10.37	11.13	12.42	14.55	20.12	19.68	20.88
309	20.74	20.22	19.04	17.03	13.31	10.37	11.11	12.45	14.6	20.25	20	21.07
310	20.77	20.27	19.13	17.1	13.35	10.36	11.12	12.52	14.61	20.35	20.03	21.17
311	20.48	19.97	18.87	17.08	13.32	10.26	11.02	12.53	14.78	20.25	19.89	21
312	20.46	20	18.81	17.11	13.27	10.2	10.92	12.48	14.81	20.26	19.89	20.99
313	20.58	20.14	18.86	17.1	13.35	10.2	10.93	12.55	14.85	20.31	19.91	21.16
314	20.75	20.41	19.03	17.18	13.31	10.17	10.86	12.59	14.77	20.39	19.89	21.23
315	20.72	20.4	19.05	17.17	13.23	10.11	10.87	12.58	14.81	20.39	19.84	21.17
316	20.59	20.2	18.97	17.16	13.23	10.12	10.69	12.56	14.76	20.3	19.68	20.95
317	20.61	20.34	18.97	17.25	13.17	10.14	10.6	12.54	14.81	20.36	19.76	20.91
318	20.72	20.51	19.07	17.3	13.15	9.92	10.48	12.6	14.87	20.54	19.94	21.03
319	20.91	20.81	19.14	17.32	13.23	9.82	10.56	12.69	14.88	20.76	20.3	21.3
320	21.21	20.79	19.39	17.34	13.19	9.81	10.49	12.6	14.66	20.63	20.18	21.27
321	21.24	20.61	19.52	17.34	12.99	9.65	10.28	12.39	14.32	20.13	19.89	21.08
322	21.23	20.61	19.41	17.34	12.92	9.62	10.05	11.98	14.17	20.24	20.06	21.1
323	21.16	20.64	19.32	17.25	13.11	10.14	10.41	11.6	14.11	20.3	20.09	21.13
324	20.97	20.54	19.14	17.26	13.43	10.77	10.75	11.66	14.17	20.21	19.88	21.08
325	20.4	19.91	18.87	16.96	13.29	10.45	11.18	12.34	14.43	19.92	19.41	20.78
326	20.66	20.18	19.06	17.02	13.32	10.43	11.13	12.38	14.47	20.09	19.76	21
327	20.91	20.44	19.25	17.08	13.39	10.4	11.11	12.38	14.49	20.27	19.91	21.12
328	20.79	20.27	19.08	17.09	13.28	10.33	11.02	12.44	14.57	20.22	19.92	21
329	20.41	19.88	18.81	17.07	13.28	10.21	10.87	12.42	14.78	20.1	19.73	20.88
330	20.53	20.02	18.85	17.1	13.23	10.22	10.84	12.46	14.73	20.15	19.87	21
331	20.76	20.32	18.95	17.13	13.29	10.17	10.84	12.52	14.79	20.28	19.93	21.12
332	21	20.54	19.13	17.17	13.27	10.08	10.82	12.54	14.79	20.38	19.92	21.23
333	21.07	20.53	19.12	17.19	13.26	10.05	10.77	12.54	14.83	20.45	19.94	21.22
334	20.92	20.44	19.01	17.21	13.18	9.96	10.66	12.57	14.79	20.39	19.84	21.09
335	20.74	20.48	18.96	17.24	13.11	9.99	10.48	12.5	14.75	20.3	19.78	20.96
336	20.76	20.57	19.06	17.25	13.08	9.83	10.38	12.55	14.78	20.29	19.84	21
337	20.85	20.69	19.14	17.25	13.09	9.67	10.38	12.6	14.8	20.54	20.13	21.15
338	21.14	20.87	19.35	17.31	13.15	9.72	10.42	12.61	14.78	20.76	20.35	21.39
339	21.3	20.79	19.46	17.36	13.1	9.72	10.41	12.61	14.74	20.76	20.27	21.39
340	21.32	20.65	19.45	17.26	12.95	9.52	10.02	12.02	14.2	20.15	20.06	21.1
341	21.27	20.48	19.4	17.56	13.24	10.17	10.39	11.65	13.93	19.65	19.87	21.01
342	21.1	20.54	19.31	17.65	13.66	10.75	10.78	11.64	13.92	19.74	19.78	20.96
343	20.73	20.22	18.88	17.15	13.23	10.49	10.46	11.87	14.33	20.39	19.86	21.04
344	20.39	19.68	18.61	17.09	12.91	10	10.12	12.57	14.56	20.29	19.59	20.74
345	20.26	19.41	18.47	17.11	13.02	9.97	10.21	12.74	14.61	19.99	19.39	20.52
346	20.01	19.05	18.34	16.99	13.05	10	10.47	12.72	14.3	19.56	18.96	19.97
347	19.99	18.97	18.21	16.95	13.18	10.14	10.73	12.56	14.03	19.4	18.72	19.74
348	20.21	19.13	18.4	17.1	13.33	10.19	10.84	12.59	14.12	19.52	18.87	19.92
349	20.36	19.82	18.8	16.96	13.17	10.26	10.97	12.28	14.36	19.83	19.33	20.61
350	20.57	20.07	19	16.91	13.3	10.33	11.07	12.24	14.37	19.96	19.6	20.86
351	20.66	20.23	19.2	16.91	13.28	10.45	11.11	12.22	14.32	20.07	19.74	20.93
352	20.48	20.06	19	16.96	13.25	10.27	10.97	12.33	14.48	19.89	19.56	20.74
353	20.16	19.83	18.74	17.02	13.17	10.18	10.86	12.34	14.61	19.96	19.42	20.51
354	20.28	19.9	18.78	17.01	13.18	10.13	10.84	12.36	14.65	19.95	19.45	20.52
355	20.53	20.11	18.87	17.01	13.24	10.13	10.82	12.42	14.68	20.02	19.6	20.77
356	20.96	20.52	19.21	17.07	13.18	10.06	10.73	12.46	14.71	20.16	19.85	21.09
357	21.14	20.62	19.36	17.15	13.17	9.96	10.62	12.49	14.77	20.27	19.95	21.19
358	21.1	20.61	19.24	17.2	13.13	9.89	10.61	12.52	14.8	20.33	19.85	21.23
359	21.01	20.7	19.19	17.22	13.11	9.76	10.51	12.53	14.77	20.42	19.93	21.23
360	21.07	20.77	19.25	17.24	13.06	9.66	10.45	12.52	14.78	20.39	20	21.22
361	20.96	20.67	19.27	17.23	12.99	9.63	10.33	12.52	14.76	20.47	20.03	21.17
362	21.04	20.74	19.24	17.22	13.06	9.59	10.39	12.53	14.72	20.49	20.24	21.26
363	21.07	20.74	19.28	17.24	13.04	9.6	10.33	12.56	14.78	20.63	20.27	21.28
364	21.34	20.7	19.42	17.3	12.91	9.4	9.96	12.07	14.38	20.38	20.19	21.27
365	21.32	20.48	19.48	17.59	13.06	9.76	10.1	11.53	13.94	19.69	19.87	21.12
366	21.24	20.48	19.49	18.03	13.68	10.65	10.69	11.78	13.96	19.62	19.88	21.06
367	21.1	20.5	19.23	17.61	13.53	10.6	10.59	11.64	14.03	20	19.8	21.04
368	20.7	20.23	18.91	17.13	12.92	10.05	10.04	12.37	14.55	20.44	19.85	20.96
369	20.49	19.79	18.64	17.15	12.92	9.77	10.03	12.62	14.6	20.32	19.6	20.75
370	20.39	19.59	18.61	17.14	12.93	10.03	10.17	12.79	14.61	20.05	19.49	20.58
371	20.23	19.21	18.35	17.02	13.06	10.08	10.37	12.77	14.37	19.67	19.17	20.12
372	20.03	18.97	18.33	16.99	13.19	10.08	10.66	12.63	14.11	19.45	18.72	19.71
373	20.32	19.75	18.81	16.91	13.19	10.21	10.89	12.14	14.41	19.74	19.32	20.6
374	20.55	19.94	18.96	16.93	13.21	10.19	10.88	12.19	14.35	19.83	19.49	20.7
375	20.73	20.22	19.2	16.93	13.25	10.34	11.01	12.17	14.32	20.09	19.7	20.89
376	20.42	19.94	18.96	16.89	13.2	10.22	10.91	12.2	14.39	19.89	19.44	20.65
377	20.06	19.71	18.72	17.03	13.17	10.12	10.79	12.27	14.54	19.83	19.32	20.4
378	20.08	19.71	18.75	17.05	13.15	10.09	10.72	12.24	14.5	19.89	19.42	20.32
379	20.25	19.82	18.8	17.07	13.21	10.03	10.76	12.29	14.55	19.88	19.47	20.5
380	20.64	20.16	18.94	17.02	13.13	9.99	10.67	12.37	14.59	20.01	19.53	20.78
381	20.86	20.52	19.18	17.07	13.08	9.91	10.59	12.44	14.68	20.07	19.7	21.01
382	20.91	20.5	19.17	17.09	13.05	9.79	10.51	12.42	14.71	20.16	19.63	21.11
383	20.81	20.6	19.18	17.14	13.01	9.72	10.43	12.47	14.7	20.21	19.72	21.13
384	20.83	20.59	19.13	17.1	12.93	9.63	10.26	12.44	14.66	20.26	19.78	21.12
385	20.87	20.65	19.22	17.2	12.88	9.48	10.17	12.52	14.67	20.38	20.04	21.21
386	21.17	20.68	19.37	17.2	12.85	9.35	10.16	12.53	14.72	20.54	20.27	21.31
387	21.21	20.67	19.39	17.2	12.93	9.38	10.16	12.55	14.73	20.63	20.2	21.37
388	21.31	20.61	19.39	17.24	12.84	9.32	9.98	12.4	14.51	20.49	20.09	21.4
389	21.42	20.54	19.42	17.27	12.7	9.25	9.59	11.56	14	19.89	19.95	21.15
390	21.35	20.5	19.51	17.71	13.28	9.99	10.23	11.54	13.93	19.71	19.87	21.06
391	21.26	20.47	19.46	17.88	13.66	10.54	10.6	11.54	13.94	19.78	19.83	21.01
392	20.99	20.45	19.15	17.3	13.24	10.16	10.2	12.04	14.34	20.31	19.89	21.09
393	20.69	20.16	18.85	17.21	12.89	9.67	9.96	12.6	14.53	20.42	19.79	20.92
394	20.4	19.65	18.6	17.14	13.04	9.78	10.16	12.73	14.62	20.07	19.53	20.55
395	20.39	19.47	18.61	17.19	13.08	9.87	10.24	12.85	14.55	19.82	19.39	20.31
396	20.22	19.17	18.43	17.08	13.07	10.07	10.34	12.84	14.34	19.6	19.14	19.96
397	20.54	19.93	18.94	16.87	13.22	10.22	10.91	12.08	14.24	19.69	19.44	20.79
398	20.45	19.79	18.89	16.83	13.16	10.17	10.84	12.16	14.3	19.71	19.43	20.76
399	20.39	19.84	18.91	16.9	13.18	10.13	10.78	12.19	14.34	19.74	19.45	20.68
400	20.29	19.78	18.92	16.95	13.11	10.15	10.79	12.24	14.44	19.73	19.32	20.53
401	20.21	19.75	18.84	17	13.15	10.07	10.72	12.22	14.55	19.82	19.35	20.41
402	20.12	19.73	18.76	17	13.15	10.01	10.73	12.25	14.55	19.8	19.3	20.33
403	20.22	19.84	18.82	16.98	13.09	9.98	10.7	12.29	14.6	19.9	19.4	20.46
404	20.34	19.96	18.83	16.97	13.09	9.88	10.62	12.33	14.56	19.9	19.42	20.53
405	20.56	20.27	19.03	17.06	13.06	9.82	10.55	12.4	14.68	19.99	19.58	20.84
406	20.81	20.43	19.11	17.05	13.08	9.76	10.47	12.4	14.63	20.07	19.66	21
407	20.91	20.59	19.17	17.08	12.96	9.68	10.39	12.38	14.65	20.15	19.8	21.1
408	20.92	20.55	19.2	17.1	12.89	9.78	10.11	12.32	14.58	20.24	19.93	21.15
409	20.98	20.61	19.22	17.17	12.83	9.58	10	12.38	14.65	20.35	20.07	21.23
410	21.14	20.59	19.33	17.17	12.83	9.35	10.02	12.49	14.69	20.45	20.18	21.27
411	21.23	20.55	19.42	17.18	12.8	9.24	10.02	12.46	14.64	20.58	20.15	21.31
412	21.19	20.49	19.36	17.16	12.7	9.27	9.8	12.37	14.54	20.47	19.95	21.28
413	21.23	20.56	19.36	17.18	12.68	9.19	9.75	12.25	14.44	20.48	20.03	21.31
414	21.31	20.57	19.4	17.28	12.78	9.34	9.78	11.85	14.3	20.33	20.1	21.22
415	21.42	20.51	19.43	17.71	13.31	10.01	10.03	11.45	13.99	19.9	19.89	21.06
416	21.16	20.52	19.41	17.72	13.61	10.5	10.41	11.56	14.04	20.04	19.83	21.03
417	20.77	20.35	19.03	17.24	13.15	10.07	10.1	12.2	14.29	20.28	19.9	21.02
418	20.44	19.76	18.74	17.18	13.04	9.7	10.15	12.77	14.58	20.18	19.67	20.58
419	20.41	19.54	18.63	17.21	13.16	9.9	10.39	12.82	14.58	19.99	19.58	20.3
420	20.32	19.35	18.63	17.19	13.1	9.9	10.31	12.79	14.49	19.75	19.33	20.1
421	20.6	19.9	18.98	16.82	13.15	10.14	10.81	12.11	14.27	19.67	19.34	20.81
422	20.44	19.76	18.88	16.8	13.08	10.17	10.79	12.02	14.15	19.66	19.31	20.72
423	20.51	19.92	19.13	16.9	13.22	10.35	10.88	11.92	14.15	19.76	19.35	20.69
424	20.49	19.96	19.13	16.93	13.2	10.32	10.85	11.98	14.18	19.7	19.32	20.63
425	20.53	20.04	19.14	16.96	13.12	10.17	10.73	12.13	14.35	19.77	19.34	20.62
426	20.34	19.9	18.92	16.92	13.1	10	10.67	12.27	14.58	19.81	19.37	20.5
427	20.38	19.9	18.88	16.99	13.12	9.94	10.64	12.31	14.61	19.92	19.45	20.54
428	20.39	19.9	18.83	17.01	13.13	9.96	10.59	12.3	14.57	19.88	19.48	20.59
429	20.47	20.22	18.99	17.05	13.12	9.85	10.55	12.3	14.6	19.97	19.56	20.69
430	20.67	20.32	19.05	17.06	13.11	9.77	10.54	12.36	14.6	20.04	19.66	20.86
431	20.75	20.4	19.1	17.03	12.98	9.64	10.33	12.4	14.56	20.03	19.67	21.01
432	20.85	20.5	19.15	17.05	12.89	9.8	10.1	12.26	14.54	20.18	19.82	21.1
433	21.11	20.57	19.31	17.11	12.82	9.7	9.88	12.26	14.58	20.33	20.12	21.24
434	21.21	20.47	19.43	17.16	12.84	9.55	9.8	12.3	14.58	20.39	20.15	21.29
435	21.21	20.44	19.5	17.27	12.82	9.45	9.75	12.33	14.51	20.39	19.96	21.2
436	21.12	20.43	19.34	17.17	12.73	9.46	9.67	12.33	14.48	20.36	19.86	21.18
437	21.07	20.48	19.21	17.17	12.67	9.22	9.84	12.47	14.53	20.47	20.08	21.27
438	21.24	20.55	19.29	17.17	12.72	9.27	9.9	12.36	14.51	20.54	20.15	21.28
439	21.39	20.56	19.5	17.48	13.06	9.66	9.77	11.64	14.26	20.3	20.07	21.18
440	21.23	20.52	19.5	17.77	13.72	10.59	10.46	11.5	14	20.13	20.03	21.01
441	20.98	20.56	19.32	17.3	13.32	10.21	10.09	12.11	14.3	20.41	20.03	21.14
442	20.76	20.25	19.06	17.26	12.99	9.65	10.1	12.65	14.61	20.38	19.85	20.95
443	20.5	19.74	18.79	17.24	13.17	9.87	10.31	12.83	14.62	20.14	19.64	20.57
444	20.39	19.42	18.63	17.25	13.19	9.96	10.34	12.81	14.52	19.95	19.51	20.31
445	20.56	19.9	19.01	16.86	13.16	10.09	10.74	12.03	14.33	19.54	19.19	20.66
446	20.41	19.75	18.92	16.79	13.11	10.07	10.73	11.97	14.25	19.57	19.2	20.56
447	20.59	19.83	19.07	16.82	13.15	10.24	10.81	11.94	14.2	19.9	19.45	20.85
448	20.59	19.94	19.15	16.87	13.16	10.34	10.87	11.87	14.13	19.78	19.39	20.75
449	20.67	20.18	19.23	16.92	13.12	10.24	10.71	12.02	14.25	19.74	19.42	20.78
450	20.44	20.02	18.99	16.84	13.05	9.96	10.55	12.18	14.32	19.62	19.3	20.54
451	20.43	19.88	18.82	16.84	13.01	9.89	10.54	12.23	14.46	19.71	19.27	20.54
452	20.43	19.94	18.86	16.88	13.04	9.86	10.52	12.21	14.52	19.78	19.35	20.6
453	20.6	20.26	19.02	16.95	13.05	9.8	10.46	12.31	14.55	19.87	19.48	20.65
454	20.68	20.36	19.15	16.97	13	9.74	10.36	12.3	14.58	19.9	19.6	20.73
455	20.71	20.36	19.18	17	12.95	9.62	10.24	12.33	14.53	20.01	19.68	20.96
456	20.9	20.48	19.24	17.1	12.84	9.6	10.09	12.3	14.52	20.07	19.88	21.13
457	21.02	20.41	19.32	17.14	12.84	9.75	10.01	12.25	14.44	20.12	19.93	21.08
458	21.07	20.42	19.35	17.17	12.86	9.68	9.84	12.22	14.44	20.2	19.94	21.1
459	21.03	20.33	19.38	17.23	12.92	9.59	9.79	12.24	14.4	20.1	19.88	21.1
460	20.95	20.36	19.18	17.05	12.74	9.44	9.8	12.36	14.48	20.16	19.9	21.1
461	20.97	20.43	19.19	17.08	12.69	9.25	9.93	12.43	14.51	20.23	19.98	21.16
462	21.23	20.52	19.3	17.17	12.69	9.24	9.84	12.37	14.52	20.43	20.09	21.24
463	21.26	20.59	19.47	17.45	13.03	9.58	9.75	11.95	14.36	20.47	20.13	21.23
464	21.15	20.58	19.51	17.71	13.62	10.36	10.27	11.54	14.19	20.4	20.09	21.19
465	21.09	20.59	19.44	17.46	13.36	10.15	10.04	12.09	14.39	20.55	20.17	21.3
466	20.97	20.48	19.24	17.29	13	9.84	9.92	12.5	14.49	20.38	19.94	21.16
467	20.64	20	18.92	17.23	13	9.81	10.1	12.64	14.49	20.24	19.72	20.8
468	20.48	19.56	18.76	17.23	13.16	9.94	10.39	12.81	14.63	20.02	19.54	20.39
469	20.52	20.03	18.97	16.76	12.97	9.87	10.45	12.13	14.32	19.63	19.2	20.52
470	20.55	20.12	19.05	16.86	12.96	9.88	10.41	12.17	14.35	19.64	19.27	20.67
471	20.67	20.27	19.2	16.93	13.01	9.87	10.36	12.16	14.39	19.72	19.39	20.77
472	20.68	20.26	19.25	16.93	12.93	9.84	10.23	12.18	14.41	19.73	19.41	20.76
473	20.64	20.24	19.2	16.97	12.85	9.63	10.16	12.27	14.42	19.83	19.53	20.83
474	20.74	20.29	19.17	16.95	12.82	9.55	10.11	12.28	14.42	19.86	19.63	20.98
475	20.83	20.3	19.23	17.05	12.87	9.81	10.08	12.08	14.29	19.91	19.7	20.91
476	20.92	20.27	19.24	17.07	12.96	9.92	10.06	12.05	14.26	19.98	19.82	20.98
477	20.87	20.3	19.18	17.03	12.87	9.75	9.84	12.2	14.42	19.92	19.8	20.97
478	20.95	20.32	19.13	16.98	12.71	9.43	9.82	12.39	14.49	20.01	19.91	21.01
479	21.08	20.4	19.14	17.04	12.72	9.25	9.94	12.49	14.5	20.2	19.94	21.1
480	21.2	20.43	19.38	17.23	12.89	9.48	9.7	12.18	14.42	20.36	19.87	21.1
481	21.29	20.49	19.56	17.64	13.43	10.13	10.06	11.63	14.19	20.39	20	21.12
482	20.94	20.34	19.43	17.71	13.73	10.65	10.49	11.44	14.11	20.21	19.92	21.04
483	21.07	20.55	19.49	17.6	13.63	10.42	10.29	11.93	14.39	20.42	20.08	21.27
484	20.96	20.45	19.33	17.37	13.29	10.17	9.99	12.25	14.31	20.33	19.95	21.14
485	20.77	20.21	19.06	17.18	13.06	10.01	10	12.54	14.37	20.23	19.81	20.95
486	20.6	19.77	18.86	17.28	13.1	9.89	10.25	12.79	14.62	20.21	19.76	20.71
487	20.62	20.12	19.12	16.75	12.97	9.87	10.37	12.03	14.15	19.51	19.22	20.63
488	20.71	20.22	19.16	16.86	12.97	9.81	10.36	12.05	14.21	19.6	19.36	20.73
489	20.53	20.16	19.14	16.9	13.01	9.92	10.26	12.02	14.19	19.56	19.28	20.6
490	20.4	20.05	19.11	16.8	12.89	9.86	10.26	12.05	14.3	19.55	19.22	20.54
491	20.33	20.05	19.1	16.88	12.83	9.72	10.13	12.16	14.36	19.68	19.3	20.61
492	20.41	20.04	18.91	16.78	12.78	9.62	10.07	12.14	14.32	19.62	19.31	20.65
493	20.46	20.05	18.9	16.81	12.78	9.63	10.01	12.16	14.31	19.59	19.37	20.65
494	20.49	20.11	18.97	16.82	12.75	9.67	9.97	12.13	14.31	19.64	19.44	20.74
495	20.61	20.21	18.99	16.88	12.73	9.62	9.85	12.24	14.38	19.78	19.56	20.82
496	20.78	20.29	19.03	16.93	12.72	9.43	9.89	12.36	14.42	19.87	19.72	20.92
497	20.9	20.27	19.08	17.04	12.76	9.35	9.91	12.41	14.42	20.04	19.84	20.99
498	21.12	20.37	19.32	17.21	12.94	9.61	9.81	12.1	14.26	20.17	19.77	20.97
499	21.22	20.39	19.6	17.84	13.65	10.45	10.38	11.53	14.12	20.2	19.89	20.96
500	21	20.39	19.54	17.92	13.87	10.7	10.64	11.47	14.15	20.22	19.92	21.01
501	21.06	20.4	19.56	17.97	13.93	10.77	10.57	11.61	14.28	20.31	19.99	21.12
502	21.04	20.47	19.46	17.72	13.71	10.63	10.34	11.96	14.37	20.33	20.05	21.13
503	20.86	20.34	19.22	17.43	13.48	10.51	10.21	12.39	14.36	20.24	19.94	21.05
504	20.81	20.13	19.09	17.32	13.1	9.98	10.14	12.78	14.68	20.29	19.94	20.98
505	20.7	20.19	19.29	16.88	12.95	9.78	10.32	12	14.17	19.63	19.31	20.77
506	20.6	20.25	19.21	16.92	12.94	9.76	10.29	12.05	14.26	19.59	19.37	20.72
507	20.42	20.14	19.09	16.82	12.88	9.7	10.25	12.08	14.16	19.54	19.26	20.55
508	20.31	20.04	19.03	16.79	12.84	9.66	10.25	12.06	14.27	19.59	19.26	20.51
509	20.25	19.94	18.92	16.76	12.86	9.7	10.12	12.11	14.22	19.6	19.24	20.47
510	20.18	19.84	18.82	16.76	12.77	9.67	10.08	12.06	14.27	19.56	19.18	20.47
511	20.21	19.89	18.75	16.83	12.74	9.54	10.07	12.18	14.32	19.6	19.3	20.58
512	20.28	19.96	18.8	16.88	12.74	9.48	9.99	12.23	14.32	19.62	19.4	20.66
513	20.36	20.02	18.82	16.84	12.72	9.47	9.93	12.23	14.28	19.67	19.42	20.73
514	20.51	20.12	18.94	16.84	12.77	9.44	9.93	12.31	14.36	19.73	19.56	20.8
515	20.68	20.26	18.99	16.96	12.81	9.53	10	12.32	14.37	19.88	19.73	20.89
516	20.97	20.3	19.27	17.2	12.92	9.61	9.85	12.21	14.33	20.1	19.77	20.94
517	21.12	20.29	19.53	17.89	13.63	10.43	10.41	11.58	14.15	20.1	19.81	20.87
518	20.99	20.27	19.56	18.15	13.83	10.75	10.62	11.46	14.08	20.11	19.8	20.89
519	20.95	20.26	19.51	18.14	13.87	10.82	10.64	11.5	14.17	20.11	19.82	20.92
520	21.05	20.5	19.57	18.03	13.98	10.87	10.63	11.73	14.37	20.35	20.07	21.22
521	20.87	20.33	19.34	17.7	13.82	10.73	10.42	12.19	14.4	20.2	19.93	21.1
522	21	20.42	19.33	17.48	13.53	10.41	10.17	12.64	14.66	20.29	20.03	21.15
523	20.79	20.3	19.49	16.95	12.96	9.79	10.29	12.02	14.25	19.68	19.34	20.84
524	20.61	20.2	19.34	16.91	12.96	9.77	10.27	12.05	14.26	19.56	19.3	20.71
525	20.44	20.19	19.22	16.85	12.93	9.68	10.21	12.04	14.27	19.53	19.34	20.66
526	20.45	20.2	19.19	16.81	12.86	9.66	10.2	12.1	14.28	19.62	19.33	20.62
527	20.43	20.04	19.11	16.89	12.95	9.77	10.14	11.98	14.14	19.58	19.27	20.67
528	20.2	19.85	18.84	16.75	12.87	9.77	10.03	11.94	14.17	19.51	19.14	20.6
529	20.26	19.9	18.82	16.8	12.78	9.62	9.95	12.09	14.26	19.62	19.29	20.62
530	20.37	19.94	18.86	16.85	12.75	9.49	9.92	12.17	14.35	19.66	19.38	20.73
531	20.39	19.91	18.89	16.88	12.71	9.43	9.96	12.18	14.28	19.67	19.45	20.74
532	20.34	19.91	18.82	16.85	12.77	9.51	10	12.29	14.34	19.69	19.52	20.63
533	20.46	20.02	18.84	16.92	12.87	9.61	10.07	12.3	14.35	19.71	19.6	20.65
534	20.77	20.18	19.11	17.1	12.88	9.59	9.88	12.28	14.31	19.91	19.77	20.85
535	21	20.25	19.42	17.72	13.6	10.4	10.35	11.6	14.1	19.96	19.78	20.84
536	20.82	20.07	19.36	18.04	13.77	10.7	10.57	11.43	13.95	19.83	19.59	20.71
537	20.62	20.03	19.3	17.98	13.75	10.71	10.62	11.47	13.97	19.8	19.52	20.75
538	20.9	20.39	19.5	18.01	13.91	10.87	10.65	11.66	14.33	20.17	19.92	21.13
539	21.04	20.46	19.39	17.8	13.84	10.77	10.43	12.16	14.53	20.31	20.03	21.21
540	21.09	20.51	19.49	17.82	13.87	10.75	10.48	12.33	14.61	20.31	20.08	21.23
541	20.96	20.27	19.54	17.01	13.03	9.77	10.28	12.01	14.21	19.61	19.38	20.92
542	20.71	20.25	19.47	16.93	12.96	9.71	10.23	12.01	14.25	19.56	19.38	20.86
543	20.62	20.18	19.36	16.86	12.95	9.74	10.18	11.96	14.19	19.52	19.31	20.78
544	20.61	20.19	19.3	16.97	12.94	9.73	10.13	12.04	14.19	19.61	19.35	20.77
545	20.58	20.19	19.2	17.02	13.07	9.79	10.13	11.85	14.04	19.54	19.3	20.72
546	20.32	19.97	18.89	16.85	13.06	9.89	10.1	11.84	14.03	19.48	19.2	20.66
547	20.28	19.94	18.83	16.82	12.88	9.68	9.96	12.06	14.22	19.6	19.27	20.66
548	20.35	19.91	18.87	16.88	12.79	9.55	9.97	12.1	14.27	19.68	19.37	20.75
549	20.38	19.87	18.88	16.93	12.81	9.51	9.97	12.19	14.32	19.7	19.47	20.76
550	20.26	19.75	18.73	16.92	12.77	9.59	10.07	12.23	14.33	19.62	19.49	20.58
551	20.31	19.7	18.7	16.98	12.94	9.63	10.12	12.28	14.4	19.68	19.55	20.52
552	20.54	20	18.89	16.99	12.85	9.58	9.9	12.21	14.34	19.77	19.68	20.72
553	20.81	20.13	19.18	17.52	13.38	10.17	10.23	11.71	14.1	19.86	19.7	20.87
554	20.56	19.94	19.12	17.76	13.64	10.57	10.47	11.43	13.89	19.61	19.41	20.6
555	20.46	19.91	19.11	17.73	13.64	10.66	10.6	11.52	13.94	19.57	19.31	20.56
556	20.83	20.16	19.39	17.94	13.81	10.77	10.61	11.58	14.18	19.92	19.66	20.9
557	20.99	20.39	19.42	17.87	13.9	10.8	10.54	12.1	14.48	20.2	20	21.14
558	21.09	20.47	19.55	18.04	14.02	10.87	10.66	12.11	14.55	20.28	20.13	21.23
559	20.93	20.21	19.54	16.96	12.96	9.77	10.21	12.01	14.26	19.61	19.38	20.94
560	20.86	20.22	19.47	17.01	12.97	9.75	10.22	12.07	14.31	19.64	19.41	20.9
561	20.88	20.21	19.42	17.01	12.95	9.69	10.18	11.94	14.19	19.58	19.4	20.91
562	20.83	20.26	19.36	17.09	12.93	9.68	10.12	11.97	14.19	19.65	19.43	20.9
563	20.67	20.18	19.28	17.09	13.04	9.76	10.13	11.81	14.08	19.59	19.33	20.8
564	20.36	20.02	19.09	17.02	13.11	9.89	10.17	11.71	14.07	19.5	19.19	20.7
565	20.39	20.02	18.96	16.91	12.89	9.74	10.02	12.02	14.17	19.61	19.3	20.77
566	20.41	19.97	18.94	16.92	12.83	9.62	10.02	12.13	14.39	19.7	19.45	20.8
567	20.42	19.92	18.9	16.97	12.86	9.56	10.02	12.2	14.33	19.71	19.48	20.77
568	20.27	19.68	18.76	16.92	12.94	9.71	10.13	12.28	14.39	19.7	19.51	20.65
569	20.34	19.63	18.74	17.01	13.02	9.83	10.2	12.35	14.35	19.69	19.56	20.57
570	20.61	20.02	18.93	17.04	12.84	9.59	9.89	12.26	14.33	19.8	19.73	20.76
571	20.85	20.12	19.22	17.44	13.31	10.1	10.15	11.85	14.06	19.8	19.68	20.81
572	20.65	19.88	19.09	17.75	13.62	10.49	10.39	11.59	13.95	19.58	19.42	20.61
573	20.41	19.76	19.03	17.59	13.56	10.6	10.39	11.65	13.95	19.45	19.16	20.46
574	20.65	20.03	19.28	17.83	13.73	10.71	10.52	11.58	14.07	19.68	19.48	20.66
575	20.93	20.26	19.39	17.91	13.84	10.77	10.56	11.93	14.38	20	19.83	20.97
576	20.98	20.3	19.4	17.98	13.89	10.84	10.6	12.03	14.37	20.03	19.86	21.05
577	20.92	20.16	19.54	17.13	13.07	9.88	10.27	11.88	14.12	19.58	19.3	20.96
578	20.75	20.11	19.45	17.08	12.99	9.79	10.26	11.96	14.24	19.55	19.34	20.85
579	20.93	20.17	19.49	17.03	12.97	9.75	10.2	12.06	14.3	19.65	19.43	21.01
580	21.01	20.26	19.46	17.14	12.93	9.75	10.17	12.04	14.18	19.72	19.47	20.95
581	20.83	20.22	19.43	17.2	13.05	9.74	10.13	11.8	14.14	19.65	19.36	20.91
582	20.57	20.02	19.14	17.03	13.05	9.87	10.14	11.78	14.1	19.48	19.19	20.75
583	20.47	19.96	19.1	16.89	12.96	9.82	10.09	11.91	14.18	19.51	19.21	20.77
584	20.48	20.03	19.05	16.91	12.86	9.69	9.98	12.09	14.26	19.66	19.4	20.74
585	20.54	19.99	18.98	16.96	12.86	9.58	9.98	12.2	14.42	19.72	19.47	20.81
586	20.53	19.86	18.9	17	12.95	9.76	10.14	12.28	14.45	19.75	19.61	20.85
587	20.57	19.86	18.89	17	12.94	9.8	10.19	12.29	14.43	19.79	19.73	20.86
588	20.84	20.14	19.09	17.15	12.85	9.62	9.86	12.14	14.17	19.84	19.78	20.93
589	20.95	20.13	19.3	17.49	13.38	10.19	10.18	11.69	14.02	19.7	19.64	20.77
590	20.53	19.83	19.08	17.51	13.57	10.5	10.4	11.53	13.96	19.54	19.45	20.56
591	20.31	19.61	18.97	17.37	13.47	10.54	10.34	11.75	14.02	19.44	19.23	20.41
592	20.53	19.82	19.16	17.68	13.64	10.61	10.48	11.64	14.02	19.53	19.35	20.52
593	20.91	20.13	19.39	17.94	13.81	10.75	10.53	11.86	14.28	19.89	19.69	20.85
594	21.04	20.26	19.48	18	13.86	10.81	10.54	12.05	14.33	20.03	19.85	21.05
595	21.11	20.39	19.83	17.72	13.33	10.05	10.47	11.48	14.03	19.5	19.33	20.99
596	21	20.36	19.73	17.59	13.29	10.04	10.41	11.59	14.1	19.59	19.34	21.01
597	20.96	20.26	19.57	17.19	13.03	9.73	10.17	11.98	14.24	19.68	19.46	21.01
598	21.05	20.25	19.57	17.3	13.07	9.73	10.17	12	14.21	19.72	19.49	21.03
599	20.99	20.28	19.57	17.47	13.25	9.92	10.25	11.68	14.03	19.67	19.46	20.95
600	20.84	20.15	19.34	17.25	13.22	9.98	10.25	11.81	14.06	19.61	19.32	20.88
601	20.65	20.01	19.22	17.04	13.12	9.94	10.09	11.94	14.19	19.61	19.31	20.8
602	20.54	19.93	19.04	16.96	12.98	9.9	10.02	12.05	14.27	19.57	19.3	20.7
603	20.49	19.84	18.93	16.97	12.92	9.69	9.97	12.19	14.35	19.62	19.39	20.75
604	20.6	19.85	18.92	16.97	12.92	9.7	10.12	12.3	14.39	19.69	19.58	20.82
605	20.8	20.07	19.1	17.07	12.92	9.74	10.13	12.32	14.42	19.88	19.85	21.01
606	20.98	20.14	19.19	17.15	12.92	9.63	9.88	12.06	14.13	19.9	19.88	20.97
607	20.94	20.1	19.28	17.45	13.29	10.18	10.19	11.64	13.91	19.67	19.72	20.84
608	20.83	20.01	19.26	17.52	13.6	10.47	10.41	11.58	13.93	19.66	19.68	20.81
609	20.44	19.66	19.01	17.27	13.5	10.46	10.34	11.77	14.04	19.56	19.38	20.55
610	20.53	19.73	19.11	17.54	13.59	10.59	10.42	11.8	14.04	19.56	19.37	20.57
611	20.81	19.96	19.35	17.89	13.75	10.7	10.49	11.74	14.15	19.7	19.54	20.75
612	21.03	20.28	19.49	18.07	13.88	10.78	10.54	11.93	14.26	19.97	19.85	21.02
613	21.14	20.35	19.78	17.6	13.21	9.92	10.33	11.65	14.09	19.5	19.31	21
614	20.96	20.26	19.65	17.38	13.2	9.92	10.29	11.67	14.11	19.52	19.29	20.95
615	20.94	20.21	19.63	17.17	13.01	9.83	10.19	11.99	14.29	19.63	19.46	21
616	21.02	20.27	19.63	17.28	13.03	9.77	10.14	12.05	14.32	19.68	19.45	21.02
617	21.05	20.26	19.67	17.52	13.25	9.87	10.22	11.84	14.15	19.71	19.44	21.01
618	20.92	20.17	19.57	17.46	13.32	10.02	10.32	11.77	14.03	19.63	19.43	20.89
619	20.9	20.12	19.48	17.28	13.18	9.98	10.19	11.91	14.12	19.67	19.45	20.95
620	20.63	19.91	19.13	17.03	13.09	9.85	10.06	12.11	14.25	19.63	19.37	20.83
621	20.43	19.67	18.9	16.93	12.96	9.86	10.02	12.13	14.31	19.54	19.25	20.62
622	20.44	19.73	18.87	16.95	12.86	9.68	9.94	12.22	14.35	19.59	19.4	20.7
623	20.74	20.05	19.13	17.14	12.9	9.63	10.02	12.29	14.46	19.79	19.76	20.97
624	20.86	20.07	19.25	17.16	12.92	9.67	9.93	12.25	14.31	19.91	19.83	20.97
625	20.68	19.92	19.19	17.17	13.04	9.85	9.94	11.95	14.12	19.74	19.76	20.86
626	20.84	19.99	19.26	17.36	13.33	10.2	10.19	11.77	13.98	19.73	19.74	20.81
627	20.81	19.91	19.23	17.58	13.64	10.46	10.36	11.64	13.99	19.7	19.66	20.78
628	20.53	19.71	19.05	17.53	13.56	10.6	10.38	11.67	14.01	19.54	19.41	20.54
629	20.57	19.8	19.16	17.63	13.68	10.63	10.47	11.68	14.06	19.57	19.43	20.6
630	20.9	20.08	19.42	17.95	13.79	10.74	10.52	11.77	14.11	19.73	19.69	20.81
631	20.8	20.11	19.53	17.05	12.99	9.8	10.22	11.88	14.28	19.34	19.23	20.83
632	20.74	20.05	19.45	17.01	13.04	9.87	10.27	12.03	14.45	19.47	19.35	20.8
633	20.82	20.15	19.58	17.11	13.03	9.85	10.19	12.02	14.4	19.58	19.42	20.96
634	20.96	20.29	19.63	17.31	13.08	9.9	10.21	12.18	14.5	19.77	19.54	21.1
635	21.02	20.21	19.7	17.48	13.11	9.8	10.19	12.02	14.28	19.7	19.45	20.99
636	21	20.23	19.62	17.49	13.29	9.94	10.22	11.89	14.18	19.66	19.44	20.98
637	20.93	20.1	19.55	17.27	13.18	9.85	10.13	12.04	14.22	19.74	19.5	20.98
638	20.72	19.94	19.22	17.1	13.05	9.76	10.06	12.14	14.4	19.73	19.46	20.87
639	20.47	19.67	19.01	17.03	13.01	9.83	10.03	12.18	14.36	19.63	19.32	20.67
640	20.32	19.57	18.9	16.98	12.99	9.78	9.97	12.18	14.34	19.62	19.38	20.62
641	20.55	19.76	18.99	17.02	12.94	9.69	9.97	12.26	14.42	19.75	19.56	20.83
642	20.76	20	19.21	17.14	12.93	9.72	9.99	12.3	14.42	19.89	19.86	20.98
643	20.59	19.83	19.16	17.08	12.93	9.74	9.88	12.13	14.24	19.77	19.71	20.89
644	20.71	19.91	19.26	17.2	13.11	9.9	9.9	11.98	14.14	19.73	19.77	20.86
645	20.94	20.05	19.44	17.53	13.49	10.29	10.17	11.69	14.01	19.73	19.86	20.91
646	20.87	20.01	19.43	17.75	13.7	10.54	10.39	11.54	13.96	19.68	19.71	20.81
647	20.31	19.64	19.01	17.38	13.54	10.56	10.35	11.7	13.92	19.35	19.24	20.38
648	20.58	19.83	19.12	17.56	13.63	10.63	10.4	11.82	14.1	19.56	19.45	20.6
649	20.89	20.24	19.75	17.08	12.97	9.84	10.22	11.96	14.38	19.31	19.24	20.92
650	20.62	20	19.42	16.99	12.96	9.87	10.23	11.97	14.41	19.38	19.24	20.73
651	20.79	20.09	19.54	17.1	13.03	9.84	10.22	12.09	14.4	19.49	19.37	20.9
652	20.84	20.17	19.62	17.27	13.09	9.86	10.25	12.12	14.46	19.62	19.41	20.99
653	21.08	20.4	19.8	17.45	13.11	9.87	10.19	12.16	14.43	19.82	19.56	21.13
654	21.19	20.38	19.81	17.52	13.23	9.84	10.18	12.07	14.25	19.81	19.61	21.15
655	21	20.15	19.62	17.32	13.22	9.83	10.13	12.12	14.3	19.78	19.56	21
656	20.71	19.96	19.28	17.11	13.06	9.76	10.09	12.19	14.4	19.78	19.51	20.91
657	20.53	19.75	19.09	17.1	13.01	9.78	10.06	12.23	14.45	19.74	19.49	20.81
658	20.37	19.58	18.95	17.04	12.96	9.74	10.03	12.22	14.38	19.6	19.37	20.69
659	20.49	19.68	18.93	17.04	12.95	9.74	9.93	12.23	14.4	19.69	19.5	20.76
660	20.75	19.99	19.15	17.17	12.97	9.79	10.01	12.33	14.48	19.84	19.79	21.03
661	20.67	19.86	19.13	17.15	12.92	9.75	9.94	12.23	14.37	19.83	19.74	20.94
662	20.67	19.94	19.2	17.21	13.02	9.71	9.91	12.11	14.25	19.77	19.77	20.91
663	20.95	20.15	19.48	17.57	13.43	10.16	10.11	11.69	14.08	19.73	19.87	20.93
664	20.91	20.07	19.47	17.9	13.72	10.55	10.35	11.52	13.91	19.65	19.75	20.82
665	20.15	19.48	18.93	17.21	13.47	10.43	10.28	11.7	13.98	19.31	19.16	20.39
666	20.29	19.61	18.93	17.25	13.45	10.55	10.29	11.92	13.99	19.39	19.31	20.5
667	20.76	20.08	19.59	17.02	13.03	9.87	10.22	11.86	14.25	19.15	19	20.82
668	20.54	19.81	19.34	16.89	12.98	9.86	10.27	11.96	14.37	19.2	19.01	20.65
669	20.55	19.89	19.27	16.94	13.07	9.95	10.29	12.06	14.35	19.31	19.14	20.69
670	20.74	20.1	19.52	17.21	13.13	9.9	10.25	12.09	14.51	19.54	19.36	20.92
671	21	20.35	19.74	17.34	13.2	9.91	10.27	12.17	14.48	19.7	19.48	21.1
672	21.06	20.36	19.78	17.36	13.15	9.87	10.24	12.18	14.4	19.83	19.61	21.15
673	21.05	20.34	19.73	17.42	13.22	9.89	10.2	12.17	14.41	19.86	19.61	21.1
674	20.89	20.19	19.6	17.35	13.2	9.85	10.17	12.21	14.46	19.84	19.69	21.11
675	20.88	20.14	19.42	17.27	13.09	9.79	10.06	12.21	14.47	19.87	19.7	21.08
676	20.69	19.97	19.23	17.17	13.04	9.75	10.04	12.18	14.39	19.77	19.59	20.94
677	20.65	19.91	19.18	17.13	13.09	9.79	9.96	12.22	14.43	19.72	19.59	20.91
678	20.78	19.98	19.17	17.22	13.02	9.77	9.98	12.25	14.46	19.81	19.73	21.04
679	20.83	20.03	19.19	17.22	12.93	9.82	10.01	12.24	14.38	19.85	19.86	21.06
680	20.77	19.98	19.24	17.29	13.02	9.75	9.9	11.97	14.2	19.8	19.87	20.99
681	21	20.18	19.61	17.66	13.51	10.21	10.2	11.59	13.99	19.81	19.92	21
682	20.84	19.99	19.48	17.87	13.65	10.49	10.34	11.49	13.91	19.58	19.69	20.79
683	20	19.32	18.84	17.07	13.35	10.44	10.23	11.68	13.87	19.15	19.12	20.29
684	20.19	19.59	18.93	17.2	13.36	10.46	10.16	11.94	14.03	19.37	19.37	20.55
685	20.42	19.87	19.22	16.82	12.96	9.86	10.24	11.81	14.22	18.89	18.78	20.58
686	20.44	19.82	19.2	16.82	12.94	9.9	10.29	11.96	14.37	19.13	18.98	20.68
687	20.51	19.91	19.25	16.91	13.02	9.93	10.36	12.1	14.43	19.32	19.16	20.75
688	20.68	20.07	19.45	17.08	13.12	9.92	10.36	12.13	14.48	19.44	19.32	20.88
689	20.89	20.17	19.65	17.24	13.25	10.01	10.34	12.09	14.44	19.52	19.35	20.92
690	20.94	20.19	19.69	17.31	13.25	9.95	10.29	12.12	14.42	19.67	19.48	20.98
691	20.91	20.17	19.65	17.3	13.29	9.94	10.26	12.11	14.3	19.62	19.41	20.93
692	21.02	20.27	19.71	17.44	13.37	9.96	10.24	12.02	14.28	19.75	19.59	21
693	21.21	20.42	19.76	17.52	13.33	9.88	10.13	12.02	14.27	19.86	19.83	21.12
694	21.06	20.27	19.58	17.38	13.26	9.87	10.01	12.12	14.34	19.86	19.79	21.07
695	20.85	20.09	19.39	17.32	13.15	9.82	9.97	12.18	14.41	19.83	19.75	21.06
696	20.91	20.14	19.32	17.28	13.04	9.78	9.97	12.17	14.42	19.85	19.79	21.09
697	21.06	20.21	19.4	17.28	13	9.8	9.95	12.23	14.39	19.85	19.96	21.15
698	21.03	20.15	19.45	17.31	13.04	9.8	9.9	11.93	14.16	19.86	20.01	21.06
699	21.09	20.24	19.7	17.76	13.5	10.22	10.15	11.55	14	19.77	19.96	21.06
700	20.68	19.9	19.48	17.87	13.59	10.46	10.34	11.5	13.91	19.57	19.7	20.79
701	19.78	19.1	18.69	16.99	13.31	10.36	10.22	11.7	13.85	19.09	18.95	20.12
702	20.11	19.4	18.84	17.16	13.29	10.31	10.09	11.99	14.11	19.39	19.4	20.52
703	20.12	19.39	18.81	17.21	13.19	10.22	10.06	12.19	14.19	19.52	19.46	20.59
704	19.93	18.98	18.56	17.18	13.02	10.23	10.09	12.31	14.16	19.35	19.08	20.07
705	20	19	18.56	17.27	13.09	10.3	10.14	12.41	14.19	19.46	19.01	20.11
706	20.2	19.25	18.78	17.42	13.2	10.42	10.23	12.57	14.26	19.6	19.3	20.43
707	20.42	19.48	19.01	17.62	13.42	10.55	10.35	12.71	14.49	19.79	19.66	20.73
708	20.63	19.69	19.2	17.75	13.52	10.61	10.45	12.84	14.58	19.99	20	21.03
709	20.12	19.38	18.8	16.57	12.85	9.84	10.21	11.8	14.11	18.86	18.49	20.13
710	20.22	19.53	18.95	16.69	12.94	9.88	10.3	11.96	14.26	18.97	18.78	20.35
711	20.41	19.72	19.09	16.78	12.98	9.97	10.39	12.1	14.4	19.17	18.96	20.61
712	20.58	19.95	19.34	16.91	13.1	10	10.44	12.1	14.38	19.29	19.15	20.74
713	20.68	19.99	19.42	17.03	13.27	10.02	10.43	12.12	14.32	19.35	19.15	20.77
714	20.79	19.99	19.46	17.19	13.31	10.11	10.44	12.13	14.36	19.4	19.24	20.79
715	20.85	20.12	19.67	17.34	13.44	10.11	10.42	12.05	14.35	19.48	19.38	20.85
716	21.11	20.31	19.81	17.57	13.47	10.13	10.37	11.89	14.19	19.65	19.62	21.04
717	21.21	20.33	19.77	17.6	13.5	10.09	10.33	11.85	14.19	19.64	19.67	21.01
718	20.97	20.11	19.55	17.31	13.24	9.93	10.14	12.02	14.25	19.6	19.62	20.91
719	20.72	19.89	19.31	17.12	13.02	9.85	10.06	12.19	14.38	19.58	19.58	20.93
720	20.81	20	19.29	17.16	13.01	9.79	10	12.13	14.32	19.65	19.73	20.96
721	21.11	20.25	19.44	17.31	12.98	9.79	9.94	12.02	14.26	19.75	19.95	21.05
722	21.27	20.32	19.6	17.46	13.11	9.8	9.89	11.84	14.18	19.84	20.07	21.17
723	21.35	20.35	19.83	18.04	13.59	10.15	10.1	11.57	14.04	19.77	20.06	21.14
724	20.78	19.92	19.46	17.87	13.63	10.43	10.27	11.48	13.95	19.61	19.73	20.84
725	19.64	18.84	18.49	16.92	13.26	10.32	10.2	11.71	13.82	18.97	18.81	20.02
726	19.72	18.93	18.5	16.93	13.18	10.29	10.15	11.89	13.92	19.07	19.03	20.11
727	19.94	19.14	18.66	17.18	13.24	10.27	10.1	12.15	14.14	19.39	19.32	20.41
728	19.96	19.07	18.65	17.22	13.16	10.29	10.1	12.27	14.23	19.45	19.19	20.25
729	19.99	18.99	18.56	17.25	13.17	10.34	10.2	12.42	14.21	19.44	18.91	20.05
730	20.07	19.11	18.68	17.34	13.29	10.5	10.33	12.48	14.28	19.53	19.13	20.22
731	20.3	19.29	18.93	17.55	13.47	10.68	10.45	12.64	14.43	19.73	19.48	20.52
732	20.44	19.56	19.1	17.69	13.6	10.76	10.53	12.75	14.52	19.87	19.76	20.85
733	20.14	19.37	18.86	16.56	12.9	9.89	10.34	11.78	14.13	18.84	18.43	20.14
734	20.36	19.64	19.2	16.8	13.15	10.07	10.47	11.89	14.23	18.85	18.73	20.46
735	20.34	19.64	19.17	16.77	13.11	10.12	10.55	12.04	14.33	18.98	18.84	20.49
736	20.38	19.7	19.19	16.8	13.14	10.12	10.53	12.08	14.33	19.09	18.92	20.57
737	20.68	19.93	19.37	16.94	13.23	10.12	10.5	12.13	14.41	19.22	19.07	20.69
738	20.88	19.98	19.5	17.08	13.34	10.12	10.49	12.1	14.36	19.31	19.16	20.78
739	20.97	20.06	19.62	17.21	13.48	10.17	10.48	12.04	14.33	19.41	19.31	20.85
740	21.06	20.2	19.67	17.47	13.48	10.17	10.46	11.92	14.24	19.42	19.44	20.91
741	21.08	20.14	19.69	17.53	13.43	10.15	10.44	11.84	14.08	19.37	19.4	20.82
742	20.86	19.95	19.5	17.24	13.22	9.97	10.24	12.01	14.26	19.41	19.43	20.84
743	20.55	19.66	19.19	17.02	12.99	9.86	10.11	12.17	14.32	19.42	19.44	20.8
744	20.6	19.77	19.16	17.05	13.05	9.85	10.07	12.07	14.22	19.45	19.5	20.79
745	21.07	20.18	19.41	17.27	13.1	9.87	9.97	11.89	14.17	19.64	19.82	20.97
746	21.39	20.48	19.73	17.62	13.28	9.85	9.93	11.76	14.12	19.78	20.08	21.26
747	21.52	20.62	19.96	18.22	13.66	10.19	10.12	11.56	14.06	19.78	20.14	21.27
748	21.32	20.36	19.86	18.26	13.78	10.47	10.27	11.59	14.08	19.74	20.04	21.16
749	19.93	19.08	18.79	17.24	13.36	10.37	10.25	11.64	13.9	19.18	19.15	20.3
750	19.7	18.81	18.41	16.97	13.15	10.24	10.14	11.97	13.93	19.14	18.87	20.05
751	19.89	19.04	18.6	17.14	13.2	10.3	10.09	12.14	14.15	19.37	19.26	20.28
752	19.95	19.08	18.73	17.28	13.21	10.32	10.19	12.19	14.24	19.47	19.3	20.3
753	20.06	19.14	18.69	17.31	13.33	10.45	10.26	12.33	14.28	19.54	19.09	20.2
754	19.97	19.06	18.63	17.37	13.47	10.67	10.46	12.31	14.26	19.44	18.99	20.09
755	20.3	19.33	18.96	17.63	13.7	10.88	10.6	12.52	14.5	19.8	19.39	20.48
756	20.52	19.58	19.19	17.94	13.87	10.97	10.7	12.78	14.56	19.94	19.56	20.77
757	20.62	19.81	19.44	16.87	13.16	10.01	10.49	11.64	14.14	18.77	18.72	20.53
758	20.7	19.89	19.56	16.96	13.21	10.11	10.59	11.85	14.19	18.97	18.85	20.67
759	20.42	19.68	19.32	16.87	13.23	10.12	10.65	11.98	14.29	19.01	18.84	20.51
760	20.23	19.55	19.2	16.76	13.17	10.2	10.64	12.03	14.32	18.92	18.7	20.3
761	20.5	19.75	19.27	16.82	13.23	10.12	10.58	12.17	14.42	19.1	18.95	20.53
762	20.66	19.85	19.33	16.86	13.21	10.11	10.52	12.18	14.33	19.17	19.03	20.67
763	20.7	19.84	19.39	16.93	13.29	10.11	10.5	12.07	14.34	19.2	19.03	20.66
764	20.66	19.83	19.39	17.03	13.3	10.14	10.46	12.03	14.23	19.15	19.1	20.64
765	20.63	19.76	19.4	17.06	13.31	10.17	10.42	11.9	14.18	19.18	19.13	20.59
766	20.53	19.64	19.25	16.98	13.15	10.03	10.29	12.07	14.27	19.24	19.2	20.69
767	20.26	19.44	18.98	16.88	13.01	9.96	10.16	12.1	14.24	19.2	19.18	20.58
768	20.4	19.55	19.06	16.97	13.06	9.93	10.12	12.06	14.2	19.33	19.37	20.64
769	20.78	19.9	19.33	17.22	13.17	9.9	10.01	11.97	14.21	19.49	19.7	20.9
770	21.13	20.22	19.59	17.43	13.3	9.99	9.99	11.88	14.1	19.62	19.91	21.04
771	21.36	20.44	19.8	17.82	13.55	10.17	10.19	11.63	14.04	19.63	19.96	21.14
772	21.38	20.51	19.86	18.2	13.72	10.45	10.27	11.63	14.11	19.8	20.16	21.21
773	20.56	19.79	19.35	17.7	13.58	10.4	10.29	11.56	14	19.51	19.59	20.77
774	20.04	19.31	18.85	17.29	13.37	10.37	10.23	11.66	13.9	19.28	19.19	20.39
775	19.89	19.07	18.78	17.27	13.3	10.37	10.23	11.89	14.05	19.36	19.16	20.31
776	19.91	19.04	18.74	17.23	13.33	10.39	10.31	11.97	14.15	19.43	19.2	20.26
777	20.06	19.14	18.7	17.42	13.5	10.57	10.38	12.17	14.33	19.55	19.23	20.34
778	20.18	19.25	18.81	17.55	13.67	10.72	10.56	12.28	14.36	19.65	19.16	20.37
779	20.49	19.55	19.19	17.97	13.95	10.95	10.72	12.49	14.56	19.91	19.49	20.76
780	20.65	19.74	19.31	18.21	14.1	11.03	10.77	12.8	14.55	20.01	19.56	20.88
781	21.05	20.24	19.83	17.31	13.27	10.05	10.57	11.6	14.09	18.85	18.82	20.8
782	20.83	20.01	19.71	17.04	13.15	10.09	10.6	11.96	14.33	19.01	18.97	20.7
783	20.56	19.86	19.54	17.02	13.26	10.17	10.7	11.95	14.34	18.99	18.75	20.45
784	20.49	19.78	19.57	17.12	13.42	10.29	10.82	11.96	14.35	18.9	18.71	20.43
785	20.41	19.69	19.34	16.87	13.27	10.21	10.67	12.17	14.4	19.02	18.83	20.41
786	20.57	19.8	19.24	16.88	13.22	10.09	10.57	12.17	14.41	19.22	19.03	20.59
787	20.56	19.74	19.21	16.84	13.2	10.11	10.53	12.09	14.32	19.15	19.01	20.5
788	20.26	19.58	19.11	16.83	13.14	10.09	10.48	12.1	14.29	19.16	18.93	20.39
789	20.23	19.48	19.01	16.85	13.1	10.06	10.36	12.07	14.24	19.13	18.96	20.44
790	20.23	19.45	18.9	16.87	13.12	10.08	10.34	12.06	14.25	19.17	19.07	20.51
791	20.2	19.38	18.86	16.89	13.06	9.98	10.22	12.04	14.2	19.16	19.05	20.46
792	20.29	19.39	18.91	16.94	13.05	9.99	10.15	12.08	14.21	19.29	19.28	20.54
793	20.37	19.47	18.96	17.05	13.09	9.97	10.12	12.03	14.22	19.29	19.43	20.65
794	20.66	19.76	19.19	17.21	13.12	10	10.08	11.95	14.12	19.39	19.65	20.8
795	21.13	20.19	19.53	17.49	13.37	10.2	10.23	11.65	13.97	19.52	19.77	20.97
796	21.08	20.23	19.6	17.69	13.51	10.32	10.21	11.59	14.05	19.63	19.9	21
797	21.09	20.35	19.67	17.92	13.66	10.41	10.32	11.66	14.11	19.74	20.01	21.1
798	21.15	20.33	19.75	18.18	13.75	10.51	10.35	11.7	14.16	19.81	20.05	21.14
799	20.73	19.96	19.48	18.02	13.68	10.55	10.42	11.68	14.1	19.68	19.77	20.94
800	20.31	19.54	19.2	17.78	13.6	10.56	10.42	11.7	14.12	19.54	19.51	20.68
801	20.09	19.2	18.99	17.61	13.67	10.65	10.45	11.89	14.22	19.5	19.24	20.56
802	20.25	19.3	19.04	17.75	13.77	10.75	10.54	12.25	14.35	19.64	19.31	20.54
803	20.6	19.61	19.27	18.13	14	10.9	10.66	12.47	14.46	19.83	19.48	20.87
804	20.79	19.81	19.42	18.26	14.12	11.06	10.76	12.64	14.64	20.05	19.85	21.16
805	20.83	19.95	19.65	17	13.17	9.96	10.5	11.82	14.28	18.92	18.82	20.67
806	20.66	19.93	19.58	16.95	13.18	10.05	10.55	12.06	14.44	19.1	18.88	20.59
807	20.62	19.94	19.64	17.08	13.29	10.13	10.68	12.07	14.37	19.2	18.69	20.47
808	20.87	20.13	19.81	17.33	13.48	10.25	10.73	11.93	14.43	19.09	18.85	20.62
809	20.53	19.79	19.51	16.97	13.36	10.24	10.72	12.15	14.44	19.05	18.82	20.45
810	20.58	19.8	19.35	16.94	13.19	10.14	10.57	12.21	14.45	19.24	19.05	20.6
811	20.38	19.66	19.12	16.89	13.13	10.1	10.47	12.17	14.4	19.16	18.97	20.39
812	20.18	19.44	18.98	16.91	13.09	10.07	10.49	12.15	14.39	19.09	18.92	20.32
813	20.16	19.4	18.95	16.92	13.14	10.08	10.39	12.16	14.31	19.17	18.88	20.35
814	20.19	19.39	18.91	16.93	13.06	10.01	10.31	12.13	14.3	19.21	19.03	20.5
815	20.3	19.47	18.98	17.02	13.12	10.04	10.26	12.1	14.3	19.24	19.18	20.58
816	20.29	19.4	18.91	17	13.07	10.02	10.2	12.06	14.24	19.22	19.2	20.45
817	20.24	19.35	18.86	17	13.01	9.99	10.13	11.98	14.16	19.18	19.27	20.47
818	20.63	19.75	19.12	17.16	13.14	10.07	10.15	12.01	14.19	19.39	19.59	20.83
819	21.19	20.27	19.56	17.49	13.32	10.13	10.2	11.86	14.11	19.58	19.88	21.06
820	21.01	20.15	19.51	17.51	13.37	10.16	10.2	11.86	14.14	19.57	19.81	20.99
821	20.89	20.13	19.53	17.7	13.47	10.26	10.23	11.7	14.11	19.56	19.82	20.98
822	21.24	20.52	19.89	18.23	13.7	10.5	10.37	11.68	14.18	19.74	20.03	21.13
823	21.51	20.75	20.15	18.63	13.92	10.69	10.51	11.83	14.31	19.89	20.22	21.37
824	21.39	20.74	20.08	18.66	13.95	10.72	10.57	11.86	14.24	19.81	20.13	21.29
825	20.87	20.17	19.67	18.35	13.94	10.77	10.56	11.89	14.32	19.77	19.89	21.08
826	20.33	19.51	19.23	17.89	13.84	10.77	10.6	12.14	14.33	19.62	19.43	20.72
827	20.32	19.33	19.12	17.85	13.8	10.81	10.58	12.25	14.33	19.6	19.41	20.67
828	20.54	19.55	19.22	17.97	13.91	10.92	10.73	12.52	14.47	19.84	19.92	21.08
829	20.27	19.42	18.94	16.66	13	9.99	10.46	11.89	14.22	18.86	18.5	20.22
830	20.34	19.51	19.08	16.79	13.07	10.08	10.49	12.03	14.29	19.14	18.53	20.23
831	20.36	19.66	19.27	16.83	13.12	10.14	10.61	12.2	14.37	19.45	18.6	20.28
832	20.61	19.93	19.56	16.94	13.26	10.12	10.62	12.11	14.47	19.13	18.83	20.54
833	20.56	19.77	19.48	16.97	13.27	10.14	10.63	12.17	14.48	19.11	18.88	20.47
834	20.51	19.67	19.31	17.02	13.24	10.12	10.62	12.21	14.49	19.19	18.99	20.59
835	20.35	19.53	19.15	16.95	13.16	10.1	10.56	12.21	14.43	19.17	18.99	20.47
836	20.25	19.54	19.06	17.01	13.15	10.06	10.48	12.23	14.35	19.19	18.93	20.41
837	20.28	19.49	19.04	17.05	13.16	10.07	10.44	12.22	14.34	19.23	19	20.47
838	20.25	19.52	18.96	16.98	13.07	9.99	10.35	12.15	14.29	19.25	18.95	20.52
839	20.51	19.73	19.2	17.22	13.16	9.99	10.29	12.16	14.43	19.37	19.21	20.77
840	20.5	19.72	19.08	17.23	13.17	10.01	10.23	12.19	14.39	19.38	19.29	20.71
841	20.54	19.75	19.08	17.2	13.14	10	10.2	12.1	14.3	19.36	19.37	20.71
842	20.83	19.99	19.28	17.33	13.21	10.07	10.15	12.08	14.33	19.49	19.63	20.95
843	21.17	20.35	19.56	17.53	13.29	10.08	10.17	12.04	14.31	19.62	19.83	21.07
844	21.17	20.3	19.71	17.66	13.33	10.09	10.18	12.03	14.32	19.68	19.93	21.15
845	21.21	20.48	19.78	17.92	13.53	10.31	10.27	11.79	14.18	19.66	19.92	21.08
846	21.44	20.77	20.05	18.38	13.75	10.51	10.42	11.75	14.24	19.77	20.13	21.27
847	21.49	20.76	20.09	18.53	13.88	10.59	10.45	11.75	14.22	19.69	20.11	21.27
848	21.76	21	20.29	18.81	14.01	10.75	10.59	11.88	14.28	19.73	20.24	21.5
849	21.25	20.51	19.98	18.58	13.96	10.79	10.55	11.86	14.13	19.63	19.97	21.15
850	20.44	19.56	19.25	17.95	13.78	10.73	10.53	11.77	14.1	19.36	19.49	20.69
851	20.02	19.02	18.82	17.57	13.7	10.69	10.54	12.15	14.11	19.34	19.34	20.56
852	20.28	19.22	18.93	17.65	13.61	10.75	10.55	12.56	14.28	19.63	19.68	20.87
853	20.35	19.46	18.9	16.73	12.99	9.99	10.46	11.95	14.18	18.99	18.41	20.05
854	20.39	19.53	19.09	16.84	13.12	10.12	10.55	12.05	14.33	19.2	18.64	20.27
855	20.41	19.63	19.23	16.87	13.13	10.15	10.57	12.14	14.41	19.17	18.72	20.42
856	20.49	19.74	19.38	16.92	13.23	10.11	10.61	12.16	14.55	19.15	18.92	20.54
857	20.47	19.66	19.39	16.97	13.2	10.15	10.59	12.16	14.55	19.08	18.96	20.63
858	20.57	19.73	19.37	17.07	13.2	10.16	10.6	12.21	14.56	19.22	19.12	20.73
859	20.38	19.61	19.19	16.95	13.18	10.16	10.58	12.19	14.46	19.11	18.95	20.47
860	20.34	19.6	19.15	17.08	13.24	10.1	10.46	12.24	14.44	19.25	18.94	20.49
861	20.36	19.63	19.17	17.08	13.2	10.06	10.43	12.25	14.36	19.32	19.04	20.59
862	20.47	19.71	19.22	17.18	13.24	10.04	10.34	12.23	14.38	19.35	19.09	20.69
863	20.49	19.73	19.28	17.24	13.22	10.07	10.32	12.11	14.37	19.28	19.08	20.67
864	20.59	19.87	19.24	17.3	13.31	10.1	10.32	12.09	14.33	19.34	19.15	20.76
865	20.56	19.87	19.23	17.35	13.24	10.06	10.25	12.1	14.34	19.41	19.32	20.76
866	20.54	19.84	19.23	17.31	13.19	10.05	10.23	12.08	14.23	19.36	19.41	20.7
867	20.84	20.11	19.42	17.42	13.25	10.09	10.2	12.12	14.3	19.49	19.65	20.95
868	21.08	20.38	19.62	17.61	13.39	10.14	10.22	12.01	14.26	19.56	19.85	21.06
869	21.52	20.72	20.02	18.27	13.71	10.4	10.39	11.75	14.25	19.68	20.05	21.27
870	21.72	20.93	20.18	18.57	13.88	10.59	10.43	11.76	14.2	19.68	20.12	21.36
871	21.46	20.66	19.91	18.33	13.84	10.54	10.4	11.65	14.06	19.54	19.94	21.08
872	21.42	20.61	19.92	18.33	13.84	10.62	10.48	11.75	14.15	19.58	20.03	21.18
873	21.36	20.5	19.93	18.49	13.91	10.73	10.55	11.8	14.06	19.43	19.92	21.17
874	20.34	19.45	19.12	17.79	13.66	10.67	10.5	11.73	13.89	19.19	19.28	20.5
875	19.86	18.86	18.63	17.4	13.56	10.62	10.5	12.16	13.99	19.29	19.3	20.49
876	19.95	18.95	18.6	17.45	13.44	10.6	10.49	12.48	14.03	19.34	19.39	20.65
877	20.5	19.54	19.04	16.82	13.11	10.18	10.54	12.03	14.31	19.14	18.63	20.27
878	20.42	19.53	19.05	16.82	13.11	10.12	10.56	12.01	14.34	19.19	18.59	20.24
879	20.28	19.51	19.09	16.77	13.07	10.09	10.52	12.02	14.3	18.97	18.64	20.25
880	20.28	19.54	19.24	16.82	13.16	10.11	10.61	12.07	14.35	18.95	18.74	20.34
881	20.35	19.57	19.23	16.96	13.19	10.2	10.6	12.22	14.41	19.1	18.89	20.48
882	20.41	19.64	19.23	17.02	13.22	10.16	10.59	12.23	14.44	19.1	18.96	20.54
883	20.36	19.64	19.2	17	13.23	10.12	10.55	12.21	14.46	19.2	18.96	20.54
884	20.18	19.47	19	16.95	13.18	10.12	10.48	12.2	14.31	19.14	18.8	20.37
885	20.14	19.41	18.97	17.01	13.17	10.15	10.48	12.2	14.28	19.23	18.81	20.35
886	20.28	19.5	19.09	17.04	13.16	10.1	10.44	12.19	14.29	19.21	18.97	20.54
887	20.44	19.63	19.24	17.15	13.23	10.1	10.35	12.14	14.24	19.2	19.09	20.67
888	20.38	19.62	19.17	17.22	13.26	10.06	10.32	12.08	14.16	19.14	19.06	20.61
889	20.12	19.42	18.93	17.1	13.14	10.11	10.28	12.05	14.1	19.09	18.93	20.42
890	20.16	19.44	18.84	17.09	13.11	10.07	10.22	12.04	14.09	19.13	18.98	20.37
891	20.72	19.94	19.18	17.25	13.25	10.11	10.22	12.09	14.2	19.35	19.47	20.76
892	21.12	20.31	19.5	17.6	13.39	10.18	10.24	12	14.25	19.54	19.79	21.06
893	21.29	20.42	19.74	17.88	13.58	10.33	10.34	11.75	14.1	19.49	19.85	21.08
894	21.5	20.65	19.91	18.1	13.71	10.45	10.41	11.74	14.08	19.59	19.97	21.14
895	21.41	20.48	19.78	18.13	13.74	10.5	10.42	11.69	13.99	19.43	19.84	21.02
896	21.35	20.29	19.65	18.03	13.69	10.5	10.44	11.71	14.03	19.46	19.83	21.01
897	21.16	20.22	19.67	18.15	13.81	10.64	10.54	11.75	14.02	19.32	19.82	21.07
898	20.07	19.23	18.86	17.56	13.59	10.62	10.48	11.72	13.8	18.96	19.24	20.4
899	19.51	18.66	18.34	17.19	13.28	10.47	10.43	12.22	13.8	19.03	18.99	20.14
900	19.58	18.69	18.34	17.25	13.2	10.4	10.4	12.32	13.83	19.1	18.92	20.05
901	20.36	19.47	19.02	16.7	13.08	10.13	10.54	11.95	14.2	19.02	18.51	20.2
902	20.15	19.42	19.01	16.65	13.03	10.02	10.48	11.89	14.19	18.8	18.51	20.13
903	20.07	19.39	18.96	16.62	13	9.99	10.56	11.99	14.21	18.68	18.37	20.07
904	20.24	19.48	18.98	16.77	13.16	10.15	10.56	12.1	14.3	18.93	18.56	20.25
905	20.25	19.47	19.04	16.9	13.24	10.3	10.67	12.18	14.32	19.03	18.69	20.26
906	20.12	19.26	18.91	16.87	13.14	10.25	10.68	12.16	14.24	18.98	18.6	20.14
907	20.06	19.25	18.9	16.91	13.16	10.25	10.59	12.18	14.19	19.01	18.53	20.08
908	20.09	19.24	18.86	16.92	13.19	10.24	10.6	12.23	14.21	19.04	18.61	20.12
909	20.14	19.44	18.88	16.97	13.17	10.26	10.59	12.2	14.22	19.09	18.86	20.38
910	20.23	19.44	18.96	16.99	13.15	10.14	10.45	12.16	14.16	19.05	18.97	20.55
911	20.17	19.3	18.95	16.99	13.16	10.07	10.39	12.07	14.08	18.97	18.93	20.47
912	20.1	19.33	18.89	16.98	13.19	10.05	10.34	12.05	14	18.94	18.86	20.38
913	19.87	19.13	18.73	16.93	13.1	10.1	10.34	12.1	13.94	18.98	18.73	20.12
914	20	19.21	18.73	16.94	13.08	10.04	10.28	12.1	13.97	19.08	18.86	20.23
915	20.57	19.74	19.05	17.14	13.2	10.07	10.25	12.11	14.13	19.23	19.33	20.72
916	20.95	20.16	19.35	17.38	13.35	10.11	10.25	12.04	14.21	19.39	19.69	20.95
917	20.96	20.1	19.38	17.46	13.42	10.23	10.31	11.91	14.07	19.37	19.71	20.9
918	21	20.08	19.35	17.42	13.4	10.29	10.32	11.93	14.09	19.42	19.75	20.93
919	20.86	19.92	19.25	17.36	13.35	10.26	10.28	11.79	13.97	19.33	19.69	20.82
920	20.78	19.71	19.09	17.44	13.39	10.23	10.28	11.97	14.01	19.31	19.67	20.8
921	20.54	19.45	19	17.48	13.48	10.37	10.37	11.89	13.98	19.26	19.58	20.7
922	19.82	18.81	18.66	17.33	13.43	10.49	10.44	11.87	13.86	19.06	19.27	20.42
923	19.36	18.5	18.18	17.08	13.18	10.36	10.35	12.15	13.69	18.88	18.69	19.84
924	19.44	18.66	18.28	17.07	13.11	10.33	10.3	12.09	13.67	18.85	18.32	19.51
925	20.14	19.29	18.95	16.57	12.98	10.08	10.43	11.88	14.12	18.8	18.33	20.09
926	20.04	19.28	18.87	16.47	12.92	9.93	10.49	11.82	14.08	18.6	18.34	20.01
927	20.01	19.39	18.93	16.53	12.97	10.01	10.49	11.93	14.13	18.53	18.34	20.12
928	20.19	19.43	18.97	16.74	13.1	10.17	10.62	12.06	14.24	18.81	18.53	20.23
929	20.14	19.24	18.91	16.78	13.19	10.32	10.67	12.11	14.22	18.88	18.56	20.15
930	20.04	19.13	18.75	16.78	13.14	10.33	10.7	12.15	14.13	18.88	18.37	19.96
931	20.04	19.14	18.77	16.89	13.24	10.35	10.7	12.22	14.17	18.87	18.47	20.04
932	20.02	19.25	18.84	16.92	13.16	10.26	10.67	12.19	14.13	18.91	18.63	20.16
933	20.07	19.37	18.91	16.89	13.15	10.27	10.6	12.22	14.16	18.9	18.85	20.41
934	20.08	19.18	18.88	16.87	13.12	10.15	10.49	12.17	14.05	18.94	18.77	20.46
935	19.88	18.96	18.63	16.81	13.1	10.08	10.44	12.11	13.95	18.88	18.56	20.23
936	19.62	18.85	18.49	16.78	13.04	10.04	10.37	12.09	13.83	18.87	18.34	19.88
937	19.73	18.96	18.53	16.82	13.09	10.06	10.37	12.08	13.88	18.95	18.48	19.9
938	20.01	19.21	18.68	16.98	13.13	10.06	10.32	12.14	13.92	19.08	18.87	20.2
939	20.59	19.67	19.13	17.14	13.14	10.07	10.26	12.13	14.13	19.16	19.35	20.66
940	20.87	19.99	19.22	17.31	13.31	10.11	10.26	11.98	14.12	19.27	19.56	20.86
941	20.64	19.82	19.02	17.19	13.28	10.21	10.28	11.9	14.03	19.2	19.46	20.66
942	20.49	19.68	18.86	17.16	13.23	10.13	10.28	12.01	14.03	19.27	19.55	20.71
943	20.2	19.31	18.71	17.05	13.16	10.13	10.24	12.03	13.96	19.16	19.45	20.55
944	20.07	19.06	18.65	17.05	13.16	10.17	10.34	12.05	13.96	19.22	19.43	20.57
945	19.98	18.82	18.62	17.19	13.25	10.28	10.34	11.93	13.93	19.17	19.42	20.59
946	19.42	18.43	18.35	17.03	13.24	10.38	10.47	11.85	13.82	18.96	19.02	20.25
947	19.22	18.49	18.06	16.89	13.06	10.33	10.37	12.01	13.61	18.65	18.21	19.47
948	19.41	18.7	18.34	17.1	13.23	10.33	10.26	11.94	13.64	18.93	18.1	19.25
949	20.11	19.16	18.74	16.53	13.04	10.17	10.51	11.91	14.08	18.7	18.19	19.92
950	19.94	18.96	18.59	16.37	12.89	9.99	10.41	11.84	13.96	18.53	18.05	19.82
951	20.02	19.15	18.74	16.54	12.98	10.01	10.57	11.96	14.08	18.65	18.26	19.96
952	20.1	19.22	18.85	16.73	13.17	10.22	10.65	12.11	14.14	18.78	18.4	20.06
953	19.97	19.06	18.72	16.69	13.11	10.26	10.72	12.18	14.12	18.78	18.27	19.95
954	20.04	19.08	18.74	16.83	13.19	10.42	10.79	12.25	14.11	18.8	18.26	19.89
955	20	19.03	18.67	16.81	13.15	10.38	10.75	12.21	14.11	18.79	18.25	19.89
956	19.87	19.08	18.75	16.81	13.15	10.26	10.65	12.2	14.11	18.8	18.35	20.08
957	19.93	19.15	18.77	16.88	13.12	10.34	10.63	12.16	14.07	18.83	18.55	20.15
958	19.88	19.03	18.69	16.77	13.12	10.19	10.57	12.13	13.97	18.8	18.52	20.22
959	19.67	18.76	18.52	16.73	13.01	10.14	10.45	12.08	13.86	18.77	18.26	19.91
960	19.61	18.7	18.43	16.73	13.08	10.08	10.49	12.11	13.87	18.88	18.26	19.76
961	19.59	18.79	18.43	16.87	13.07	10.11	10.41	12.12	13.86	18.97	18.39	19.88
962	19.91	19.05	18.63	16.95	13.09	10.14	10.39	12.11	13.91	19	18.77	20.11
963	20.21	19.38	18.84	17.03	13.16	10.06	10.28	12.07	13.93	19.03	19.1	20.4
964	20.58	19.78	19.08	17.21	13.29	10.11	10.32	12.01	14.06	19.12	19.43	20.76
965	20.32	19.53	18.8	17.01	13.14	10.16	10.27	11.94	13.96	19.08	19.28	20.53
966	20.22	19.38	18.54	16.97	13.11	10.1	10.26	12.03	13.93	19.14	19.32	20.58
967	20.1	19.06	18.51	17.06	13.17	10.17	10.28	12.06	13.97	19.16	19.43	20.53
968	20.13	19.02	18.63	17.12	13.18	10.22	10.31	12.07	14	19.27	19.49	20.66
969	20.16	18.92	18.8	17.23	13.29	10.37	10.4	11.89	14	19.28	19.55	20.72
970	19.75	18.68	18.64	17.24	13.41	10.49	10.5	11.78	13.93	19.16	19.4	20.63
971	19.28	18.49	18.13	17	13.2	10.43	10.46	11.88	13.7	18.8	18.58	19.94
972	19.44	18.74	18.34	17.07	13.16	10.37	10.37	12.06	13.65	18.84	18.19	19.42
973	19.95	18.97	18.64	16.83	13.13	10.4	10.78	12.19	14.04	18.74	18.12	19.77
974	19.94	19.01	18.7	16.97	13.3	10.62	10.86	12.29	14.1	18.81	18.29	19.94
975	19.75	18.9	18.64	16.81	13.28	10.55	10.71	12.16	13.99	18.69	18.25	19.93
976	19.68	18.88	18.55	16.74	13.15	10.3	10.6	12.1	13.89	18.68	18.24	19.9
977	19.63	18.68	18.37	16.76	13.17	10.32	10.6	12.14	13.91	18.75	18.17	19.75
978	19.73	18.82	18.45	16.92	13.31	10.39	10.65	12.16	13.96	18.94	18.31	19.77
979	19.61	18.81	18.48	16.88	13.21	10.24	10.54	12.13	13.89	18.86	18.42	19.82
980	19.67	18.88	18.48	16.91	13.13	10.22	10.43	12.08	13.86	18.87	18.6	20.06
981	19.9	19.07	18.57	16.97	13.11	10.16	10.34	12.09	13.82	18.92	18.73	20.35
982	20.1	19.23	18.7	17	13.11	10.11	10.29	12.03	13.86	18.94	19.02	20.53
983	19.84	19.02	18.48	16.89	13.11	10.09	10.28	11.98	13.83	18.88	19.05	20.24
984	20.02	19.15	18.49	17.02	13.15	10.15	10.21	12.05	13.91	19.08	19.3	20.44
985	20.16	19.22	18.61	17.08	13.19	10.19	10.29	12.04	13.94	19.23	19.46	20.56
986	20.34	19.27	18.79	17.23	13.28	10.31	10.34	11.97	14.01	19.24	19.52	20.69
987	20.34	19.26	18.9	17.34	13.31	10.4	10.41	11.91	14.05	19.3	19.61	20.8
988	20.07	19.03	18.8	17.39	13.41	10.43	10.5	11.89	14.03	19.26	19.56	20.73
989	19.62	18.66	18.46	17.27	13.44	10.54	10.51	11.83	13.97	19.16	19.33	20.53
990	19.46	18.72	18.26	17.11	13.28	10.51	10.57	12.11	13.76	18.83	18.46	19.76
991	20.03	18.97	18.66	16.91	13.27	10.59	10.87	12.26	14.08	18.71	18.05	19.78
992	19.94	18.91	18.56	17.01	13.41	10.79	10.91	12.32	14.08	18.72	18.14	19.86
993	19.69	18.81	18.47	16.84	13.33	10.68	10.84	12.23	13.95	18.69	18.04	19.75
994	19.64	18.71	18.37	16.74	13.22	10.39	10.69	12.1	13.92	18.67	18.02	19.62
995	19.72	18.73	18.37	16.87	13.26	10.45	10.7	12.18	13.99	18.85	18	19.58
996	19.76	18.8	18.43	16.95	13.41	10.54	10.64	12.11	14.09	18.97	18.12	19.6
997	19.61	18.7	18.34	16.9	13.26	10.4	10.62	12.13	13.86	18.81	18.21	19.69
998	19.64	18.79	18.44	16.98	13.29	10.35	10.53	12.09	13.83	18.81	18.44	19.87
999	19.54	18.65	18.27	16.93	13.16	10.25	10.39	12.02	13.8	18.82	18.37	19.84
1000	19.5	18.6	18.27	16.86	13.1	10.17	10.36	12.02	13.7	18.75	18.3	19.89
1001	19.44	18.55	18.21	16.94	13.06	10.14	10.31	11.96	13.64	18.75	18.41	19.85
1002	19.67	18.81	18.36	17.01	13.08	10.15	10.27	11.96	13.7	18.89	18.98	20.06
1003	20.07	19.16	18.56	17.06	13.17	10.18	10.31	11.99	13.9	19.06	19.38	20.46
1004	20.35	19.38	18.76	17.26	13.22	10.27	10.36	12.05	14.01	19.24	19.52	20.7
1005	20.46	19.45	18.87	17.37	13.28	10.34	10.4	12.09	14.11	19.29	19.63	20.83
1006	20.32	19.29	18.85	17.37	13.34	10.41	10.48	12	14.08	19.29	19.65	20.78
1007	20.02	18.93	18.7	17.36	13.39	10.53	10.57	11.96	14.06	19.35	19.57	20.73
1008	19.53	18.64	18.27	17.26	13.36	10.63	10.59	11.95	13.96	19.06	18.96	20.22
1009	20.04	18.88	18.67	17.01	13.41	10.79	10.96	12.27	14.08	18.57	17.97	19.63
1010	19.88	18.83	18.52	16.95	13.42	10.81	10.94	12.25	14.02	18.57	17.98	19.68
1011	19.69	18.69	18.41	16.84	13.38	10.75	10.85	12.19	13.92	18.59	17.93	19.61
1012	19.69	18.67	18.31	16.75	13.26	10.6	10.75	12.11	13.91	18.68	17.84	19.45
1013	19.81	18.76	18.37	16.89	13.3	10.55	10.73	12.13	13.98	18.93	17.85	19.38
1014	19.78	18.77	18.39	16.92	13.37	10.56	10.7	12.07	13.98	18.95	17.95	19.49
1015	19.64	18.64	18.35	16.9	13.26	10.49	10.57	12.04	13.83	18.72	18.01	19.58
1016	19.67	18.64	18.35	16.92	13.27	10.44	10.55	12.01	13.79	18.69	18.18	19.67
1017	19.55	18.6	18.25	16.9	13.22	10.38	10.47	11.97	13.71	18.68	18.19	19.7
1018	19.5	18.57	18.2	16.92	13.09	10.24	10.45	11.93	13.69	18.73	18.08	19.65
1019	19.51	18.57	18.25	16.94	13.14	10.24	10.37	11.95	13.64	18.7	18.25	19.71
1020	19.38	18.57	18.2	16.96	13.11	10.17	10.28	11.97	13.59	18.74	18.47	19.78
1021	19.64	18.73	18.35	17.03	13.09	10.19	10.3	12.01	13.67	18.81	18.87	20.05
1022	19.82	18.87	18.46	17.1	13.18	10.24	10.34	12.02	13.72	18.9	19.17	20.22
1023	20.03	19.08	18.57	17.26	13.27	10.29	10.4	12.09	13.88	19.07	19.31	20.5
1024	20.24	19.28	18.8	17.39	13.3	10.39	10.5	12.19	14.06	19.28	19.55	20.74
1025	20.27	19.25	18.88	17.46	13.42	10.52	10.59	12.09	14.21	19.37	19.68	20.91
1026	19.81	18.83	18.62	17.46	13.45	10.69	10.66	11.92	14.09	19.21	19.4	20.68
1027	19.99	18.83	18.63	16.99	13.45	10.88	10.97	12.19	13.99	18.47	17.84	19.5
1028	19.86	18.76	18.55	16.89	13.41	10.81	10.93	12.2	13.93	18.47	17.79	19.51
1029	19.68	18.69	18.4	16.81	13.35	10.77	10.88	12.14	13.92	18.51	17.76	19.46
1030	19.71	18.67	18.36	16.81	13.38	10.71	10.8	12.09	13.87	18.68	17.77	19.35
1031	19.8	18.85	18.47	16.92	13.39	10.62	10.78	12.07	13.93	18.95	17.91	19.37
1032	19.85	18.83	18.5	16.93	13.33	10.61	10.67	12.05	13.94	18.93	17.87	19.4
1033	19.72	18.77	18.45	17	13.33	10.56	10.66	12.01	13.81	18.77	17.95	19.49
1034	19.61	18.63	18.29	16.94	13.3	10.49	10.57	11.98	13.69	18.54	18.05	19.63
1035	19.47	18.56	18.22	16.89	13.16	10.38	10.51	11.96	13.61	18.48	18.04	19.56
1036	19.51	18.6	18.29	16.93	13.19	10.31	10.45	11.88	13.62	18.64	18.04	19.55
1037	19.6	18.68	18.3	17	13.2	10.26	10.42	11.94	13.68	18.7	18.19	19.72
1038	19.55	18.64	18.27	17.02	13.23	10.24	10.36	11.92	13.64	18.69	18.32	19.79
1039	19.45	18.65	18.27	17.05	13.16	10.22	10.37	11.93	13.64	18.79	18.5	19.92
1040	19.63	18.75	18.42	17.16	13.25	10.27	10.36	12.03	13.71	18.86	18.75	20.06
1041	19.87	19.04	18.66	17.26	13.24	10.37	10.42	12.14	13.79	18.98	19.11	20.38
1042	20.22	19.28	18.82	17.43	13.34	10.45	10.52	12.23	14	19.19	19.43	20.6
1043	20.36	19.45	18.99	17.57	13.39	10.54	10.61	12.22	14.19	19.34	19.72	20.86
1044	20.06	19.11	18.86	17.6	13.56	10.72	10.72	12.07	14.19	19.29	19.53	20.82
1045	19.94	18.84	18.56	16.97	13.55	10.9	11.02	12.12	13.99	18.44	17.67	19.33
1046	19.87	18.8	18.56	16.92	13.41	10.84	10.9	12.09	13.91	18.48	17.68	19.35
1047	19.85	18.83	18.61	16.94	13.46	10.85	10.91	12.12	13.9	18.52	17.8	19.42
1048	19.94	18.95	18.65	17.03	13.55	10.8	10.88	12.08	14.02	18.79	17.97	19.44
1049	19.92	18.95	18.61	17.09	13.51	10.7	10.73	12.02	14.01	18.95	18.05	19.48
1050	19.87	18.92	18.53	17.06	13.46	10.63	10.64	11.97	13.98	18.84	18.01	19.51
1051	19.72	18.81	18.44	17.03	13.41	10.62	10.6	11.92	13.85	18.68	17.98	19.45
1052	19.59	18.66	18.28	16.96	13.27	10.51	10.56	11.91	13.66	18.43	17.9	19.49
1053	19.43	18.47	18.18	16.8	13.14	10.38	10.53	11.88	13.56	18.28	17.87	19.4
1054	19.54	18.62	18.27	16.89	13.19	10.36	10.51	11.88	13.6	18.47	17.99	19.51
1055	19.6	18.69	18.32	17.01	13.2	10.35	10.42	11.91	13.66	18.59	18.13	19.71
1056	19.64	18.68	18.37	17.11	13.34	10.34	10.4	11.84	13.7	18.71	18.27	19.78
1057	19.58	18.7	18.34	17.12	13.31	10.32	10.38	11.92	13.71	18.68	18.34	19.9
1058	19.52	18.65	18.35	17.12	13.21	10.37	10.41	12	13.7	18.7	18.39	19.9
1059	19.67	18.8	18.5	17.2	13.26	10.38	10.49	12.12	13.76	18.8	18.66	20.04
1060	19.99	19.07	18.82	17.37	13.36	10.48	10.59	12.18	13.92	18.93	19.2	20.39
1061	20.24	19.32	18.88	17.53	13.4	10.59	10.63	12.26	14.1	19.22	19.59	20.63
1062	20.15	19.21	18.96	17.68	13.62	10.76	10.73	12.17	14.2	19.28	19.5	20.8
1063	19.79	19	18.55	16.9	13.2	10.49	10.63	12.06	14.18	18.78	17.86	19.33
1064	20	19.03	18.64	16.99	13.33	10.63	10.66	12.05	14.15	18.71	17.88	19.45
1065	20.02	19.1	18.75	17.1	13.49	10.78	10.78	12.11	14.08	18.71	17.94	19.49
1066	19.9	18.96	18.67	17.01	13.57	10.82	10.84	12.04	13.94	18.59	17.86	19.44
1067	19.89	18.95	18.64	17	13.46	10.71	10.74	11.99	13.9	18.61	17.87	19.4
1068	19.75	18.85	18.51	16.96	13.46	10.64	10.68	11.95	13.83	18.58	17.87	19.34
1069	19.63	18.78	18.44	16.93	13.36	10.61	10.68	11.89	13.67	18.41	17.85	19.32
1070	19.57	18.68	18.27	16.84	13.28	10.52	10.64	11.89	13.56	18.32	17.75	19.28
1071	19.52	18.66	18.27	16.87	13.13	10.39	10.56	11.91	13.54	18.23	17.8	19.39
1072	19.57	18.73	18.32	16.94	13.15	10.39	10.53	11.9	13.6	18.36	17.93	19.5
1073	19.7	18.71	18.36	17.03	13.24	10.35	10.52	11.89	13.65	18.47	18.11	19.58
1074	19.71	18.81	18.42	17.14	13.38	10.39	10.44	11.78	13.76	18.59	18.25	19.74
1075	19.68	18.69	18.39	17.12	13.34	10.43	10.43	11.92	13.69	18.63	18.27	19.8
1076	19.64	18.76	18.45	17.19	13.26	10.39	10.56	12.03	13.72	18.68	18.55	19.97
1077	19.87	19.09	18.77	17.35	13.36	10.47	10.61	12.1	13.87	18.85	18.77	20.14
1078	20.02	19.3	18.92	17.51	13.41	10.52	10.65	12.2	13.96	19.03	19.06	20.2
1079	20.22	19.36	19.05	17.66	13.47	10.64	10.71	12.3	14.07	19.14	19.34	20.4
1080	20.11	19.13	19	17.76	13.68	10.76	10.77	12.17	14.13	19.18	19.2	20.6
1081	19.7	19.01	18.44	16.73	12.68	9.77	9.98	11.7	14.13	18.88	17.92	19.45
1082	19.93	19.12	18.65	16.94	12.99	10.15	10.32	11.88	14.18	18.81	17.98	19.44
1083	19.83	18.96	18.59	16.92	13.41	10.67	10.73	11.93	13.89	18.41	17.77	19.35
1084	19.79	18.85	18.6	16.98	13.51	10.78	10.8	11.97	13.81	18.32	17.76	19.38
1085	19.79	18.98	18.59	16.97	13.4	10.76	10.8	11.88	13.79	18.39	17.74	19.34
1086	19.73	18.9	18.62	17	13.44	10.7	10.73	11.91	13.67	18.41	17.83	19.38
1087	19.71	18.89	18.59	16.99	13.41	10.61	10.72	11.94	13.72	18.39	17.93	19.4
1088	19.69	18.89	18.45	16.92	13.34	10.55	10.61	11.86	13.62	18.33	17.97	19.42
1089	19.65	18.79	18.37	16.92	13.27	10.51	10.62	11.9	13.59	18.29	17.88	19.42
1090	19.6	18.8	18.46	16.97	13.24	10.46	10.62	11.86	13.6	18.3	17.89	19.43
1091	19.68	18.92	18.52	17.06	13.32	10.42	10.56	11.84	13.65	18.46	18.19	19.53
1092	19.76	19.02	18.67	17.19	13.4	10.46	10.48	11.82	13.73	18.58	18.26	19.61
1093	19.64	18.77	18.45	17.11	13.29	10.5	10.56	11.97	13.68	18.46	18.13	19.7
1094	19.6	18.66	18.34	17.14	13.27	10.46	10.6	11.97	13.73	18.55	18.31	19.77
1095	19.76	19.07	18.69	17.3	13.36	10.53	10.68	12.04	13.87	18.78	18.69	20.03
1096	19.89	19.28	18.95	17.44	13.42	10.61	10.69	12.18	13.95	18.91	18.78	20.08
1097	20.12	19.43	19.13	17.6	13.51	10.69	10.79	12.25	14.04	19.09	19.04	20.27
1098	19.9	18.95	18.88	17.67	13.63	10.82	10.81	12.05	13.95	18.94	18.8	20.23
1099	19.52	18.78	18.29	16.68	12.93	10.32	10.45	11.82	14.04	18.64	17.69	19.36
1100	19.83	18.97	18.55	16.93	13.43	10.88	10.83	11.95	13.84	18.52	17.83	19.35
1101	19.7	18.85	18.52	16.85	13.36	10.66	10.83	11.79	13.64	18.1	17.74	19.39
1102	19.77	18.94	18.64	16.98	13.42	10.72	10.76	11.88	13.7	18.21	17.84	19.46
1103	19.95	19.08	18.75	17.07	13.37	10.64	10.65	11.88	13.86	18.48	17.93	19.51
1104	19.85	19.03	18.74	17.06	13.41	10.64	10.65	11.85	13.81	18.42	17.9	19.51
1105	19.79	19.04	18.69	17.01	13.42	10.6	10.62	11.84	13.77	18.37	18	19.55
1106	19.85	19	18.65	17.07	13.43	10.55	10.52	11.82	13.81	18.37	18.11	19.52
1107	19.78	18.9	18.56	17.09	13.43	10.48	10.49	11.73	13.79	18.45	18.05	19.53
1108	19.7	18.9	18.55	17.02	13.41	10.48	10.51	11.69	13.73	18.43	18.06	19.5
1109	19.7	18.89	18.59	17.04	13.37	10.53	10.56	11.79	13.65	18.35	18.1	19.46
1110	19.73	19.02	18.66	17.12	13.42	10.54	10.58	11.82	13.67	18.47	18.2	19.47
1111	19.65	18.88	18.58	17.07	13.37	10.48	10.57	11.88	13.61	18.35	18.06	19.46
1112	19.51	18.68	18.34	17.04	13.28	10.49	10.69	11.99	13.64	18.36	17.99	19.57
1113	19.65	18.67	18.35	17.21	13.33	10.58	10.69	12.07	13.71	18.51	18.16	19.79
1114	19.75	18.81	18.52	17.31	13.44	10.63	10.71	12.14	13.81	18.69	18.43	19.89
1115	19.83	19.09	18.75	17.41	13.45	10.69	10.8	12.23	13.84	18.8	18.65	20.02
1116	19.67	18.78	18.65	17.42	13.53	10.78	10.85	12.06	13.86	18.7	18.51	19.99
1117	19.68	18.87	18.47	16.86	13.34	10.84	10.81	11.85	13.89	18.49	17.7	19.3
1118	19.85	19.07	18.66	16.98	13.47	10.82	10.81	11.8	13.67	18.3	17.8	19.39
1119	19.64	18.9	18.45	16.78	13.27	10.59	10.74	11.68	13.59	17.96	17.68	19.45
1120	19.63	18.81	18.47	16.85	13.3	10.59	10.78	11.77	13.64	18.03	17.71	19.53
1121	19.83	19.07	18.72	17.02	13.4	10.69	10.72	11.78	13.74	18.25	17.86	19.56
1122	19.9	19.2	18.82	17.08	13.29	10.39	10.48	11.63	13.91	18.49	18.08	19.59
1123	19.8	19.14	18.79	17.05	13.35	10.56	10.57	11.71	13.78	18.36	18.03	19.58
1124	19.84	19.08	18.76	17.11	13.43	10.49	10.51	11.74	13.83	18.35	18.15	19.58
1125	19.84	19.07	18.76	17.13	13.44	10.43	10.3	11.59	13.84	18.51	18.18	19.62
1126	19.84	19.01	18.74	17.13	13.4	10.37	10.25	11.46	13.83	18.55	18.25	19.58
1127	19.84	18.99	18.71	17.16	13.43	10.53	10.52	11.7	13.76	18.39	18.19	19.58
1128	19.84	19.06	18.81	17.15	13.46	10.55	10.56	11.74	13.73	18.41	18.28	19.54
1129	19.8	19.14	18.8	17.21	13.42	10.46	10.44	11.65	13.75	18.55	18.29	19.54
1130	19.5	18.75	18.53	17.18	13.36	10.62	10.68	11.96	13.58	18.23	17.98	19.55
1131	19.59	18.69	18.46	17.25	13.42	10.64	10.77	12.03	13.71	18.3	17.99	19.67
1132	19.68	18.71	18.43	17.31	13.55	10.64	10.65	12.07	13.77	18.45	18.09	19.79
1133	19.69	18.73	18.4	17.3	13.45	10.71	10.81	12.2	13.76	18.48	18.19	19.95
1134	19.51	18.62	18.31	17.28	13.48	10.81	10.85	12.05	13.71	18.42	18.22	19.93
1135	19.84	19.09	18.6	16.88	13.41	10.77	10.8	11.73	13.59	18.23	17.77	19.44
1136	19.83	19.11	18.6	16.95	13.43	10.75	10.8	11.74	13.61	18.17	17.83	19.56
1137	19.58	18.76	18.38	16.75	13.21	10.52	10.71	11.65	13.61	17.89	17.64	19.61
1138	19.63	18.78	18.41	16.82	13.24	10.52	10.73	11.75	13.68	17.95	17.74	19.71
1139	19.8	18.98	18.7	17.03	13.45	10.71	10.8	11.86	13.71	18.11	17.89	19.57
1140	19.91	19.25	18.82	17.08	13.29	10.56	10.65	11.68	13.79	18.32	18.08	19.64
1141	19.82	19.12	18.76	17.03	13.33	10.53	10.65	11.64	13.74	18.26	17.98	19.57
1142	19.81	19.08	18.79	17.05	13.37	10.49	10.53	11.66	13.72	18.27	18.04	19.55
1143	19.79	19	18.77	17.1	13.45	10.53	10.45	11.57	13.76	18.31	18.08	19.57
1144	19.76	18.89	18.74	17.04	13.45	10.52	10.51	11.56	13.78	18.37	18.19	19.5
1145	19.71	18.91	18.72	17.08	13.39	10.61	10.71	11.74	13.69	18.28	18.1	19.5
1146	19.79	19.16	18.84	17.12	13.45	10.63	10.61	11.64	13.71	18.4	18.28	19.55
1147	19.92	19.31	18.94	17.23	13.42	10.36	10.3	11.47	13.9	18.74	18.41	19.64
1148	19.63	18.9	18.73	17.25	13.44	10.39	10.47	11.74	13.73	18.32	18.1	19.56
1149	19.56	18.7	18.5	17.22	13.45	10.65	10.73	12	13.65	18.2	17.81	19.56
1150	19.53	18.77	18.48	17.26	13.54	10.59	10.7	11.98	13.75	18.25	17.92	19.65
1151	19.53	18.61	18.3	17.2	13.48	10.71	10.79	12.14	13.71	18.24	17.93	19.75
1152	19.37	18.45	18.17	17.17	13.41	10.79	10.91	12.02	13.62	18.22	17.9	19.76
1153	19.78	19.13	18.58	16.91	13.44	10.8	10.8	11.69	13.62	18.07	17.72	19.56
1154	19.77	19.14	18.54	16.95	13.38	10.74	10.77	11.68	13.58	17.99	17.82	19.59
1155	19.8	19.13	18.58	16.94	13.39	10.72	10.86	11.75	13.63	18.02	17.82	19.55
1156	19.84	19.1	18.67	17.02	13.45	10.71	10.84	11.85	13.64	18.1	17.89	19.58
1157	19.97	19.21	18.85	17.12	13.38	10.56	10.67	11.79	13.8	18.24	18.14	19.68
1158	19.98	19.24	18.89	17.12	13.25	10.4	10.52	11.7	13.82	18.27	18.13	19.64
1159	19.82	19.18	18.77	17.02	13.35	10.66	10.68	11.68	13.72	18.13	18.02	19.51
1160	19.73	19.14	18.76	17.02	13.43	10.63	10.63	11.63	13.68	18.14	18.01	19.45
1161	19.74	19.02	18.8	17.07	13.43	10.62	10.65	11.61	13.68	18.12	18.01	19.5
1162	19.67	18.83	18.75	17.04	13.33	10.66	10.74	11.7	13.61	18.08	18.03	19.4
1163	19.69	18.9	18.76	17.08	13.38	10.7	10.74	11.79	13.61	18.1	18.06	19.42
1164	19.85	19.19	18.9	17.22	13.45	10.55	10.6	11.57	13.77	18.34	18.26	19.63
1165	19.96	19.27	19.01	17.22	13.4	10.31	10.29	11.39	13.96	18.56	18.4	19.66
1166	19.77	19.02	18.87	17.29	13.44	10.21	10.26	11.51	13.89	18.28	18.15	19.63
1167	19.56	18.76	18.54	17.23	13.53	10.47	10.59	11.87	13.7	18.1	17.79	19.54
1168	19.58	18.82	18.54	17.29	13.6	10.54	10.57	11.88	13.79	18.19	17.8	19.54
1169	19.58	18.79	18.41	17.31	13.64	10.68	10.73	12.08	13.78	18.21	17.87	19.64
1170	19.25	18.4	18.11	17.01	13.43	10.82	10.96	12.04	13.52	18.03	17.66	19.48
1171	19.97	19.32	18.73	17.11	13.38	10.56	10.72	11.78	13.73	18.17	17.87	19.66
1172	19.89	19.28	18.61	17.02	13.41	10.71	10.79	11.74	13.63	18	17.89	19.54
1173	19.99	19.35	18.78	17.08	13.44	10.57	10.73	11.8	13.76	18.15	18.05	19.68
1174	20	19.31	18.85	17.15	13.27	10.34	10.52	11.7	13.81	18.34	18.05	19.65
1175	19.99	19.33	18.93	17.04	13.03	10.11	10.26	11.53	13.83	18.32	18.07	19.65
1176	20.02	19.32	18.95	17.13	13.03	9.99	10.14	11.53	13.84	18.3	18.16	19.72
1177	19.87	19.19	18.83	17.1	13.21	10.46	10.58	11.69	13.68	18.05	18.08	19.59
1178	19.81	19.19	18.82	17.09	13.38	10.62	10.74	11.68	13.66	18.04	18.01	19.58
1179	19.73	19.05	18.84	16.99	13.36	10.65	10.72	11.58	13.62	18.06	17.98	19.44
1180	19.75	19.03	18.81	17.1	13.4	10.65	10.67	11.67	13.67	18.05	18.1	19.47
1181	19.7	18.91	18.81	17.12	13.41	10.64	10.77	11.78	13.67	17.98	18.02	19.47
1182	19.86	19.19	18.95	17.2	13.51	10.57	10.57	11.54	13.75	18.15	18.22	19.66
1183	19.98	19.31	19.05	17.22	13.43	10.44	10.34	11.37	13.99	18.35	18.31	19.7
1184	19.91	19.17	18.98	17.36	13.37	10.27	10.28	11.38	14.03	18.28	18.19	19.68
1185	19.74	18.94	18.79	17.36	13.49	10.29	10.41	11.59	13.87	18.13	17.86	19.59
1186	19.59	18.86	18.63	17.34	13.62	10.57	10.62	11.89	13.81	18.13	17.77	19.59
1187	19.66	18.84	18.58	17.35	13.67	10.75	10.86	12.15	13.84	18.21	17.94	19.71
1188	19.44	18.58	18.24	17.19	13.52	10.95	11.05	12.12	13.71	18.18	17.83	19.59
1189	19.89	19.23	18.64	17	13.37	10.64	10.74	11.68	13.61	18.07	17.87	19.57
1190	19.93	19.16	18.58	17.06	13.41	10.65	10.76	11.74	13.67	18.04	17.93	19.67
1191	20.08	19.29	18.78	17.14	13.26	10.33	10.55	11.75	13.76	18.16	18.02	19.71
1192	20.11	19.45	19.01	17.16	12.99	9.78	10.02	11.42	13.92	18.35	18.2	19.76
1193	20.03	19.35	18.95	17.12	12.84	9.65	9.8	11.3	13.82	18.24	18.17	19.77
1194	20.05	19.29	18.95	17.18	12.9	9.68	9.9	11.4	13.83	18.17	18.21	19.8
1195	20.02	19.19	18.97	17.13	12.98	9.93	10.24	11.6	13.83	18.13	18.18	19.75
1196	19.88	19.19	18.95	17.13	13.24	10.39	10.6	11.71	13.77	18.11	18.13	19.63
1197	19.74	19.14	18.9	17.05	13.41	10.64	10.75	11.59	13.68	18.09	18	19.53
1198	19.75	19.18	18.96	17.1	13.39	10.5	10.5	11.28	13.71	18.29	18.07	19.63
1199	19.69	19.13	18.92	17.18	13.43	10.61	10.63	11.49	13.71	18.02	18.08	19.56
1200	19.71	19.09	18.9	17.17	13.52	10.68	10.77	11.62	13.69	17.93	18.11	19.5
1201	19.8	19.12	18.91	17.22	13.5	10.72	10.81	11.73	13.7	17.96	18.11	19.49
1202	19.92	19.27	19.05	17.34	13.52	10.59	10.52	11.48	13.92	18.15	18.17	19.69
1203	19.79	19.02	18.85	17.43	13.56	10.45	10.53	11.75	13.9	18.12	17.93	19.63
1204	19.58	18.74	18.47	17.29	13.58	10.8	11	12.1	13.73	18.11	17.75	19.58
1205	19.7	18.79	18.45	17.35	13.57	10.94	11.07	12.26	13.84	18.28	17.99	19.83
1206	19.68	18.73	18.43	17.31	13.61	10.97	11.11	12.08	13.81	18.33	17.99	19.84
1207	19.47	18.76	18.41	17.22	13.56	11.05	11.05	12	13.69	18.23	17.8	19.62
1208	19.85	19.24	18.93	17.65	13.8	11.11	11.2	12.43	13.96	18.57	18.19	20
1209	19.88	19.39	19.04	17.76	13.97	11.21	11.15	12.49	14.02	18.56	18.21	19.96
1210	20.01	19.67	19.23	17.84	14.01	11.23	11.15	12.46	14.17	18.97	18.62	19.84
1211	20.34	19.98	19.4	17.95	14.06	11.3	11.21	12.45	14.34	19.7	19.09	20.02
1212	20.19	19.87	19.29	17.83	13.99	11.4	11.38	12.64	14.07	19.44	18.9	19.83
1213	19.79	19.05	18.53	16.9	13.33	10.7	10.77	11.56	13.49	17.94	17.71	19.43
1214	19.7	18.99	18.4	16.89	13.3	10.7	10.8	11.61	13.46	17.75	17.72	19.45
1215	19.89	19.25	18.64	17.01	13.29	10.62	10.66	11.63	13.61	17.94	17.88	19.52
1216	19.9	19.37	18.84	17.04	13.06	10.28	10.23	11.4	13.75	18.09	18.01	19.6
1217	19.92	19.26	18.9	17.11	12.98	9.93	9.9	11.16	13.81	18.11	18.08	19.65
1218	20.03	19.25	18.93	17.18	13	9.88	9.97	11.34	13.8	18.15	18.17	19.76
1219	20.09	19.26	18.97	17.18	12.97	9.75	9.99	11.48	13.84	18.17	18.22	19.83
1220	20.03	19.33	19.06	17.18	13.04	9.86	10.08	11.55	13.84	18.15	18.22	19.81
1221	19.78	19.13	18.87	17.09	13.36	10.57	10.69	11.74	13.68	17.99	17.97	19.48
1222	19.72	19.21	18.96	17.13	13.45	10.65	10.67	11.59	13.68	18.05	18.07	19.56
1223	19.64	19.04	18.92	17.1	13.5	10.73	10.85	11.69	13.68	17.86	17.88	19.42
1224	19.73	19.06	18.94	17.2	13.52	10.77	10.94	11.83	13.67	17.78	17.82	19.46
1225	19.68	19	18.83	17.15	13.44	10.78	11.01	11.93	13.68	17.75	17.81	19.4
1226	19.79	19.12	18.99	17.27	13.56	10.82	10.96	11.86	13.79	17.96	18.04	19.64
1227	19.73	19.08	18.78	17.41	13.64	10.81	10.97	12.03	13.84	17.98	17.92	19.55
1228	19.61	18.72	18.45	17.24	13.55	10.88	11.12	12.15	13.72	18.08	17.69	19.64
1229	19.65	18.7	18.36	17.29	13.53	10.95	11.09	12.04	13.75	18.25	17.91	19.87
1230	19.51	18.63	18.21	17.3	13.62	11.02	11.03	11.9	13.73	18.16	17.75	19.78
1231	19.61	18.76	18.37	17.38	13.69	11.1	11.09	12.08	13.88	18.32	17.85	19.88
1232	19.97	19.02	18.6	17.53	13.77	11.16	11.3	12.38	14.01	18.59	18.19	20.14
1233	19.98	19.17	18.79	17.73	14	11.24	11.27	12.51	14.06	18.58	18.21	20.08
1234	19.94	19.52	18.98	17.78	14.08	11.24	11.24	12.49	14.21	18.72	18.37	19.89
1235	20.28	20.04	19.48	18.03	14.18	11.19	11	12.31	14.53	19.61	19.12	20.01
1236	20.26	20.03	19.45	17.99	14.19	11.44	11.42	12.61	14.25	19.54	19.1	19.94
1237	19.81	19.24	18.64	16.94	12.99	10.34	10.64	11.57	13.46	17.99	17.86	19.56
1238	19.82	19.11	18.56	16.96	13.29	10.62	10.75	11.6	13.47	17.78	17.76	19.53
1239	19.62	18.93	18.4	16.82	13.3	10.7	10.78	11.58	13.42	17.7	17.61	19.37
1240	19.65	19.01	18.5	16.93	13.28	10.65	10.61	11.56	13.54	17.79	17.71	19.37
1241	19.79	19.13	18.69	17.01	13.19	10.48	10.44	11.4	13.65	17.92	17.86	19.45
1242	19.92	19.35	18.87	17.03	12.97	10.1	10.15	11.28	13.71	18.07	18.01	19.69
1243	20.09	19.54	19.11	17.18	12.77	9.41	9.53	11.11	13.8	18.31	18.27	20
1244	20.11	19.55	19.14	17.22	12.81	9.46	9.57	11.2	13.85	18.28	18.32	19.97
1245	19.84	19.22	18.95	17.11	13.33	10.5	10.52	11.71	13.75	17.95	18.05	19.6
1246	19.84	19.36	19.11	17.21	13.49	10.45	10.58	11.67	13.82	18.02	18.08	19.71
1247	19.75	19.1	18.97	17.24	13.54	10.65	10.83	11.76	13.76	17.91	17.81	19.55
1248	19.84	19.11	19.04	17.31	13.6	10.75	10.87	11.83	13.82	17.88	17.81	19.63
1249	19.73	18.98	18.88	17.24	13.56	10.83	11.02	12.03	13.75	17.83	17.69	19.49
1250	19.63	19.13	18.95	17.27	13.58	10.85	11.09	12.02	13.75	17.82	17.97	19.55
1251	19.61	19.11	18.98	17.33	13.61	10.86	11.1	12.09	13.72	17.92	17.97	19.47
1252	19.33	18.69	18.5	17.07	13.45	10.88	11.08	12.04	13.58	17.71	17.44	19.28
1253	19.29	18.52	18.24	16.97	13.39	10.95	10.99	11.92	13.52	17.74	17.33	19.38
1254	19.28	18.47	18.19	17.06	13.53	11.03	11.02	11.87	13.61	17.78	17.38	19.32
1255	19.36	18.6	18.24	17.17	13.61	11.11	11.11	12.01	13.65	17.9	17.52	19.5
1256	19.78	19.01	18.74	17.49	13.81	11.22	11.31	12.34	13.89	18.31	18	20.01
1257	19.82	19.45	19.2	17.77	14.04	11.24	11.28	12.5	14.01	18.29	18	19.92
1258	19.91	19.86	19.31	17.95	14.11	11.25	11.09	12.48	14.24	18.55	18.29	19.83
1259	20.2	20.14	19.56	18.1	14.08	11	10.72	12.31	14.61	19.33	19.12	19.92
1260	20.35	20.09	19.56	18.12	14.25	11.27	11.11	12.47	14.54	19.7	19.21	20.05
1261	19.97	19.36	18.8	16.99	12.93	10.17	10.55	11.56	13.5	18.07	18	19.69
1262	19.96	19.34	18.76	17.05	12.97	10.08	10.47	11.63	13.62	18.01	17.98	19.66
1263	19.74	19.04	18.52	16.95	13.24	10.5	10.71	11.64	13.51	17.77	17.7	19.6
1264	19.64	18.87	18.34	16.93	13.32	10.66	10.78	11.59	13.42	17.66	17.56	19.58
1265	19.84	19.16	18.67	17.05	13.3	10.54	10.65	11.61	13.63	17.88	17.79	19.57
1266	20.03	19.52	19.07	17.1	12.86	9.91	9.96	11.2	13.73	18.11	18.18	19.84
1267	20.18	19.63	19.14	17.18	12.72	9.29	9.39	10.89	13.93	18.35	18.29	20.16
1268	20.18	19.58	19.24	17.22	12.74	9.22	9.37	11.02	13.85	18.4	18.36	20.22
1269	20.1	19.6	19.16	17.19	13.18	10.09	10.1	11.49	13.8	18.22	18.32	20.06
1270	19.97	19.55	19.1	17.23	13.41	10.27	10.39	11.6	13.86	18.05	18.22	19.94
1271	19.91	19.38	19.03	17.29	13.55	10.45	10.6	11.64	13.83	17.95	18.06	19.91
1272	19.89	19.35	19.09	17.4	13.62	10.56	10.74	11.83	13.91	17.94	17.99	19.8
1273	19.71	19.24	19.06	17.3	13.66	10.78	11.06	12	13.77	17.81	17.87	19.65
1274	19.67	19.29	19.08	17.29	13.64	10.93	11.1	12.08	13.76	17.87	18.04	19.62
1275	19.69	19.41	19.15	17.34	13.63	10.91	11.11	12.07	13.74	17.95	18.18	19.67
1276	19.49	19.09	18.96	17.22	13.57	10.92	11.14	12.07	13.65	17.76	17.81	19.3
1277	19.27	18.71	18.54	17.04	13.43	10.94	11.09	11.87	13.55	17.6	17.33	19.13
1278	19.14	18.68	18.34	16.97	13.41	11.07	11.05	11.83	13.47	17.52	17.22	19.13
1279	19.2	18.76	18.43	16.98	13.48	11.09	11.17	11.99	13.46	17.58	17.24	19.17
1280	19.63	19.18	19.11	17.55	13.81	11.18	11.36	12.37	13.81	18.03	17.76	19.76
1281	19.7	19.51	19.41	17.81	14.04	11.29	11.37	12.49	13.92	18.13	17.84	19.69
1282	19.78	19.69	19.33	17.88	14.12	11.34	11.31	12.55	14.14	18.28	18.13	19.67
1283	19.87	19.79	19.33	17.93	14.24	11.33	11.17	12.39	14.46	18.98	18.84	19.75
1284	20.2	20.09	19.59	18.11	14.26	11.32	11.08	12.43	14.78	19.79	19.21	19.91
1285	19.79	19.27	18.7	16.92	13.09	10.46	10.63	11.49	13.39	17.75	17.83	19.54
1286	19.94	19.3	18.68	17.06	13.17	10.33	10.58	11.6	13.56	17.93	17.95	19.71
1287	19.93	19.14	18.61	17.08	13.24	10.42	10.61	11.68	13.61	17.93	17.84	19.8
1288	19.88	19.11	18.54	17.05	13.28	10.52	10.7	11.7	13.61	17.87	17.78	19.75
1289	19.9	19.37	18.79	17.04	13.2	10.36	10.52	11.5	13.69	17.93	17.99	19.62
1290	20.12	19.6	19.07	17.1	12.83	9.7	9.78	10.98	13.86	18.21	18.21	19.95
1291	20.36	19.71	19.28	17.26	12.62	9.02	9.12	10.91	14.07	18.48	18.41	20.32
1292	20.32	19.65	19.29	17.24	12.68	9.02	9.16	10.85	13.87	18.32	18.45	20.36
1293	20.26	19.66	19.2	17.32	13.05	9.53	9.7	11.3	13.93	18.16	18.43	20.3
1294	20.18	19.57	19.15	17.34	13.41	10.08	10.29	11.74	13.96	18.06	18.43	20.28
1295	20.12	19.54	19.07	17.42	13.55	10.12	10.38	11.84	13.95	18	18.37	20.12
1296	20.02	19.53	19.12	17.48	13.58	10.24	10.55	11.85	13.99	18.03	18.36	20
1297	19.82	19.42	19.09	17.38	13.7	10.67	11.01	12.09	13.86	17.84	18.11	19.78
1298	19.67	19.44	19.1	17.36	13.7	10.85	11.16	12.1	13.77	17.71	17.95	19.57
1299	19.83	19.6	19.28	17.37	13.71	10.94	11.11	12.13	13.82	17.84	18.18	19.75
1300	19.76	19.31	19.2	17.4	13.77	10.98	11.17	12.12	13.7	17.78	17.99	19.55
1301	19.32	18.75	18.77	17.07	13.52	10.95	11.14	11.84	13.55	17.54	17.34	19.18
1302	19.24	18.98	18.63	17.02	13.42	11.1	11.12	11.78	13.57	17.51	17.24	19.15
1303	19.07	19.06	18.73	16.92	13.42	11.16	11.15	11.89	13.4	17.39	17.11	18.99
1304	19.56	19.45	19.31	17.56	13.86	11.24	11.39	12.37	13.77	17.87	17.67	19.68
1305	19.73	19.59	19.47	17.84	14.1	11.29	11.47	12.53	13.93	18.03	17.81	19.71
1306	19.75	19.49	19.36	17.88	14.16	11.42	11.45	12.62	13.99	18.11	17.87	19.79
1307	19.76	19.37	19.06	17.79	14.14	11.46	11.55	12.6	14.22	18.52	18.28	19.74
1308	19.8	19.43	19.08	17.79	14.21	11.52	11.58	12.73	14.35	19.11	18.74	19.64
1309	19.99	19.4	18.75	17.03	13.04	10.35	10.51	11.52	13.54	18.03	18.03	19.77
1310	20.03	19.4	18.78	17.1	13.05	10.16	10.35	11.54	13.65	18.01	18.12	19.83
1311	20.12	19.44	18.82	17.16	12.95	10.02	10.21	11.54	13.72	18.02	18.15	19.85
1312	20.13	19.59	19	17.17	12.82	9.74	9.84	11.34	13.78	18.18	18.24	19.92
1313	20.16	19.67	19.09	17.23	12.8	9.54	9.63	11.02	13.88	18.32	18.4	20.05
1314	20.32	19.67	19.18	17.2	12.74	9.33	9.32	10.84	13.87	18.32	18.44	20.14
1315	20.44	19.8	19.29	17.22	12.62	8.92	9.03	10.89	13.99	18.49	18.47	20.41
1316	20.41	19.67	19.28	17.27	12.63	8.95	9.06	10.81	13.91	18.4	18.48	20.51
1317	20.36	19.49	19.15	17.36	12.89	9.19	9.31	11.07	13.89	18.13	18.49	20.41
1318	20.26	19.36	18.98	17.4	13.37	9.74	9.98	11.69	14	18.06	18.49	20.31
1319	20.13	19.39	18.93	17.41	13.5	10.01	10.3	11.86	14	17.95	18.51	20.1
1320	20.06	19.52	19.07	17.47	13.57	10.23	10.49	11.89	14	18	18.53	20.05
1321	19.94	19.28	19.02	17.46	13.74	10.59	10.93	12.15	13.97	17.94	18.38	19.86
1322	19.72	19.17	19.04	17.32	13.75	10.83	11.12	12.13	13.73	17.76	17.98	19.6
1323	19.81	19.54	19.31	17.41	13.8	10.81	11.05	12.13	13.86	17.78	18.15	19.8
1324	19.69	19.34	19.18	17.33	13.78	10.93	11.19	12.19	13.79	17.76	17.91	19.49
1325	19.32	18.88	18.83	17.04	13.56	11.02	11.16	11.97	13.56	17.5	17.31	19.18
1326	19.24	18.88	18.63	17.02	13.49	11.12	11.07	11.81	13.66	17.55	17.28	19.28
1327	19.32	19.17	18.79	17.17	13.56	11.14	11.2	11.97	13.62	17.54	17.32	19.4
1328	19.55	19.4	19.33	17.6	13.95	11.23	11.4	12.45	13.83	17.84	17.54	19.63
1329	19.69	19.5	19.5	17.87	14.16	11.36	11.44	12.52	14.05	17.98	17.73	19.68
1330	19.71	19.21	19.26	17.89	14.21	11.43	11.55	12.63	13.99	17.96	17.77	19.7
1331	19.72	19.25	19.11	17.79	14.25	11.5	11.64	12.71	14.26	18.37	17.97	19.62
1332	19.75	19.39	19.04	17.69	14.21	11.62	11.7	12.73	14.42	19.04	18.64	19.66
1333	18.41	17.61	16.95	15.51	11.86	9	8.99	9.72	12.26	16.24	16.62	18.69
1334	18.74	17.97	17.39	15.96	11.88	8.91	9.09	10.1	12.73	16.62	17	18.85
1335	19.36	18.68	17.96	16.42	12.02	8.93	9.16	10.71	13.5	17.43	17.89	19.63
1336	19.29	18.77	18.16	16.54	12.22	9.24	9.42	10.81	13.6	17.84	17.93	19.71
1337	19.63	19.13	18.56	16.81	12.69	9.91	10.19	11.09	13.49	18.39	17.97	19.78
1338	19.92	19.35	18.73	16.95	12.99	10.22	10.46	11.37	13.51	18.23	18.07	19.77
1339	19.88	19.33	18.72	16.9	12.72	9.92	10.16	11.29	13.5	18.02	18.01	19.75
1340	19.92	19.4	18.82	16.98	12.65	9.79	9.86	11.23	13.58	17.85	18	19.83
1341	20.01	19.43	18.87	16.99	12.67	9.76	9.72	11.26	13.63	17.86	18.04	19.84
1342	19.89	19.27	18.8	16.96	12.8	9.82	9.74	11.2	13.58	17.82	18.01	19.73
1343	19.96	19.29	18.82	17.13	12.92	9.83	9.78	11.19	13.72	17.92	18.18	19.88
1344	19.97	19.2	18.84	17.15	12.91	9.72	9.61	11.07	13.8	17.89	18.15	19.89
1345	20.23	19.44	19.05	17.15	12.74	9.3	9.25	10.84	13.79	18.04	18.3	20.25
1346	20.5	19.74	19.28	17.18	12.58	8.91	8.99	10.82	13.96	18.44	18.59	20.53
1347	20.39	19.54	19.18	17.18	12.71	9.24	9.23	10.9	13.96	18.32	18.53	20.4
1348	20.14	19.28	18.97	17.2	13.22	9.98	10	11.45	13.85	17.86	18.32	20.18
1349	20.08	19.38	18.85	17.27	13.52	10.42	10.49	11.74	13.9	17.83	18.34	20
1350	20.14	19.53	19.12	17.41	13.58	10.38	10.45	11.77	13.96	17.95	18.49	20.2
1351	19.97	19.2	19.07	17.45	13.7	10.47	10.74	12.03	14.03	17.9	18.5	19.94
1352	19.82	19.11	19.02	17.37	13.78	10.72	10.93	12.13	13.88	17.81	18.19	19.82
1353	19.82	19.39	19.32	17.47	13.83	10.73	10.95	12.08	13.92	17.83	18.18	19.82
1354	19.66	19.27	19.33	17.37	13.81	10.97	11.21	12.18	13.86	17.76	17.8	19.52
1355	19.42	18.81	18.97	17.12	13.59	11.03	11.18	12.01	13.65	17.54	17.37	19.31
1356	19.39	18.7	18.56	17.17	13.52	11.15	11.06	11.78	13.81	17.55	17.37	19.47
1357	19.23	18.72	18.51	17.06	13.55	11.19	11.22	11.99	13.52	17.43	17.15	19.29
1358	19.48	19.2	19.32	17.57	14.03	11.3	11.5	12.45	13.86	17.86	17.41	19.55
1359	19.55	19.18	19.36	17.76	14.14	11.35	11.45	12.51	13.92	17.72	17.52	19.5
1360	19.54	19.06	19.17	17.84	14.27	11.43	11.59	12.61	13.93	17.79	17.72	19.61
1361	19.69	19.32	19.26	17.85	14.29	11.57	11.66	12.71	14.34	18.35	17.82	19.54
1362	20.02	19.7	19.45	17.98	14.4	11.56	11.61	12.63	14.76	19.42	18.75	19.88
1363	18.21	17.43	16.83	15.53	11.75	8.94	9.02	9.63	12.04	16.05	16.39	18.4
1364	18.43	17.71	17.22	15.81	11.71	8.8	9.02	9.89	12.36	16.26	16.56	18.6
1365	19.03	18.31	17.73	16.13	11.8	8.84	9	10.51	13.12	17.01	17.39	19.25
1366	19.27	18.72	18.11	16.48	12.2	9.13	9.31	10.71	13.59	17.77	17.95	19.71
1367	19.3	18.78	18.25	16.56	12.4	9.49	9.8	10.86	13.48	18.14	17.83	19.59
1368	19.66	19.11	18.56	16.73	12.46	9.45	9.78	11.1	13.39	18.32	18.01	19.81
1369	19.56	19.03	18.5	16.72	12.31	9.31	9.49	10.94	13.4	18.1	17.94	19.76
1370	19.7	19.18	18.65	16.74	12.39	9.36	9.46	10.84	13.47	17.84	17.93	19.8
1371	19.8	19.28	18.74	16.86	12.56	9.68	9.53	11	13.47	17.65	17.9	19.74
1372	19.85	19.17	18.69	16.94	12.95	10.17	9.95	11.25	13.45	17.63	17.91	19.71
1373	19.84	19.12	18.68	17	13.15	10.38	10.2	11.43	13.56	17.67	17.98	19.76
1374	19.87	19.14	18.76	17.06	13.13	10.24	10.03	11.39	13.61	17.72	17.99	19.8
1375	20.05	19.3	18.9	17.12	13.01	10.08	9.88	11.11	13.76	17.76	18.13	20.09
1376	20.36	19.66	19.19	17.09	12.81	9.71	9.49	10.86	13.83	18.12	18.32	20.39
1377	20.24	19.59	19.14	17.1	12.99	10.07	9.88	11.03	13.82	18.22	18.35	20.35
1378	20.29	19.59	19.15	17.2	13.28	10.5	10.31	11.43	13.81	17.98	18.32	20.23
1379	20.26	19.41	19.04	17.23	13.45	10.58	10.54	11.56	13.88	17.86	18.29	20.21
1380	20.3	19.39	19.2	17.39	13.52	10.51	10.46	11.62	13.97	17.89	18.45	20.32
1381	19.97	19.18	19.09	17.43	13.72	10.66	10.68	11.94	14.01	17.81	18.41	20.04
1382	20	19.26	19.18	17.52	13.87	10.81	10.85	12.09	14.06	17.9	18.44	20.12
1383	19.97	19.53	19.43	17.59	13.87	10.79	10.87	12.12	14.08	17.93	18.41	20.16
1384	19.61	19.05	19.2	17.41	13.88	10.94	11.15	12.25	13.84	17.61	17.83	19.6
1385	19.47	18.6	18.77	17.16	13.75	11.09	11.28	12.13	13.67	17.46	17.31	19.27
1386	19.5	18.57	18.56	17.17	13.6	11.11	11.19	11.92	13.72	17.51	17.4	19.37
1387	19.25	18.42	18.39	16.99	13.57	11.15	11.19	11.93	13.55	17.37	17.03	19.1
1388	19.55	18.84	19	17.47	13.89	11.25	11.49	12.5	13.92	18.05	17.41	19.41
1389	19.51	18.83	18.86	17.5	14.06	11.39	11.61	12.56	13.96	17.92	17.5	19.42
1390	19.48	18.82	18.75	17.5	14.1	11.46	11.66	12.62	13.96	17.75	17.54	19.42
1391	19.54	18.99	18.91	17.61	14.16	11.53	11.71	12.7	14.25	18.22	17.58	19.38
1392	20.25	19.77	19.5	18.05	14.43	11.58	11.61	12.59	14.89	19.5	18.84	20.03
1393	17.2	16.41	16.06	14.61	11.37	8.67	8.8	9.01	11.32	15.09	15.32	17.42
1394	17.82	17.06	16.79	15.35	11.47	8.69	8.9	9.69	12	15.78	15.99	18.01
1395	18.91	18.21	17.64	16.09	11.76	8.81	8.97	10.49	13.09	16.95	17.34	19.14
1396	18.81	18.27	17.74	16.18	12.08	9.36	9.53	10.64	13.17	17.35	17.37	19.21
1397	18.88	18.39	17.82	16.24	12.1	9.27	9.48	10.71	13.25	17.69	17.55	19.33
1398	19.16	18.67	18.03	16.46	12.07	9.07	9.3	10.83	13.26	18.15	17.79	19.59
1399	19.24	18.71	18.15	16.53	12.13	9.05	9.16	10.73	13.36	18.21	17.86	19.66
1400	19.35	18.81	18.31	16.56	12.21	9.18	9.22	10.75	13.34	18.07	17.87	19.63
1401	19.6	19.07	18.56	16.69	12.37	9.49	9.34	10.79	13.38	17.71	17.86	19.69
1402	19.67	19.08	18.63	16.76	12.62	9.97	9.61	10.93	13.34	17.44	17.78	19.65
1403	19.72	19.08	18.72	16.89	12.75	10.05	9.69	11.01	13.53	17.5	17.93	19.72
1404	19.78	19.16	18.81	16.94	12.8	9.98	9.68	11.11	13.55	17.5	17.95	19.8
1405	19.91	19.27	18.87	16.99	12.94	10.14	9.86	11.16	13.61	17.53	18	19.99
1406	20.13	19.49	19.06	17	13.07	10.24	9.99	11.06	13.72	17.69	18.1	20.22
1407	20.12	19.59	19.08	17.07	13.29	10.58	10.4	11.33	13.73	17.75	18.08	20.21
1408	20.26	19.51	19.08	17.2	13.38	10.54	10.34	11.43	13.83	17.79	18.19	20.24
1409	20.46	19.38	19.11	17.29	13.42	10.58	10.44	11.47	13.95	17.82	18.29	20.35
1410	20.3	19.22	19.11	17.31	13.6	10.8	10.79	11.75	13.98	17.7	18.25	20.35
1411	20.03	19.09	18.96	17.29	13.74	10.87	10.92	11.97	13.98	17.73	18.14	20.14
1412	19.89	19.09	19.07	17.32	13.79	10.94	11.09	12.09	13.93	17.73	18.17	20.04
1413	20.05	19.47	19.43	17.47	13.89	10.93	10.94	12.13	14.1	17.93	18.49	20.39
1414	19.69	19	19.16	17.43	13.97	10.99	11.04	12.24	14.03	17.72	18.14	19.99
1415	19.63	18.69	18.54	17.22	13.93	11.1	11.3	12.24	13.76	17.54	17.42	19.36
1416	19.69	18.66	18.28	17.14	13.6	11.07	11.25	11.95	13.62	17.45	17.35	19.33
1417	19.27	18.28	18.09	17.02	13.49	11.12	11.18	11.91	13.54	17.32	16.98	18.97
1418	19.49	18.54	18.46	17.26	13.72	11.18	11.48	12.47	14.21	18.71	17.76	19.34
1419	19.67	18.92	18.59	17.29	13.8	11.33	11.57	12.49	14.81	19.23	18.57	19.99
1420	19.71	19.11	18.82	17.33	13.92	11.46	11.66	12.61	14.61	19	18.23	19.81
1421	19.38	18.73	18.57	17.35	14.01	11.53	11.65	12.7	14.18	18.19	17.56	19.26
1422	20.46	19.87	19.45	18.01	14.41	11.66	11.77	12.65	14.92	19.5	18.92	20.24
1423	16.73	15.92	15.55	14.01	11.02	8.53	8.4	8.65	11.03	14.77	14.73	17.08
1424	17.75	17.1	16.79	15.25	11.58	8.76	8.9	9.79	12.13	15.95	16.01	18.08
1425	18.79	18.1	17.57	16.01	11.73	8.75	8.96	10.39	13.07	16.94	17.24	19.08
1426	18.63	18.08	17.68	15.99	11.94	9.18	9.4	10.56	12.96	17.18	17.07	18.95
1427	18.85	18.32	17.79	16.23	11.97	9.11	9.34	10.7	13.15	17.69	17.46	19.22
1428	18.78	18.26	17.59	16.16	11.88	8.92	9.15	10.66	13.08	17.85	17.5	19.24
1429	18.79	18.26	17.69	16.22	11.88	9.01	9.14	10.62	13.09	17.89	17.52	19.3
1430	19.06	18.54	17.95	16.36	12.06	9.11	9.16	10.69	13.23	17.98	17.66	19.45
1431	19.52	18.9	18.42	16.6	12.26	9.32	9.27	10.79	13.39	17.81	17.89	19.65
1432	19.81	19.23	18.69	16.81	12.43	9.56	9.23	10.84	13.53	17.6	17.97	19.78
1433	19.77	19.19	18.91	16.88	12.5	9.63	9.25	10.93	13.62	17.5	18.08	19.78
1434	19.85	19.23	18.97	17.02	12.59	9.59	9.34	11.03	13.66	17.56	18.1	19.93
1435	19.91	19.31	19.02	17.04	12.65	9.64	9.41	11.01	13.68	17.48	18.06	20.01
1436	20.12	19.53	19.15	17.03	12.74	9.72	9.64	10.88	13.79	17.56	18.12	20.19
1437	20.11	19.56	19.11	17.03	13.17	10.32	10.16	11.16	13.76	17.54	18.05	20.19
1438	20.22	19.43	19.1	17.19	13.44	10.5	10.38	11.51	13.88	17.58	18.08	20.14
1439	20.31	19.43	19.1	17.19	13.58	10.72	10.75	11.75	13.91	17.57	18.05	20.25
1440	20.15	19.25	18.96	17.12	13.62	10.78	11.08	11.95	13.86	17.51	17.8	20.16
1441	20	19.23	18.85	17.09	13.58	10.84	11.08	12	13.8	17.48	17.83	19.99
1442	19.91	19.15	19.06	17.22	13.73	10.88	11.19	12.07	13.92	17.58	18.1	20.05
1443	20.1	19.36	19.4	17.33	13.8	11	11.14	12.09	14.08	17.88	18.52	20.43
1444	19.88	19.18	19.36	17.44	13.92	11	11.08	12.13	14.13	17.63	18.52	20.24
1445	19.67	18.74	18.49	17.19	13.92	11.08	11.29	12.23	13.83	17.48	17.56	19.48
1446	19.88	18.86	18.27	17.25	13.6	11.07	11.21	11.83	13.62	17.54	17.37	19.6
1447	19.34	18.41	17.98	17.19	13.58	11.12	11.09	11.84	13.48	17.22	16.97	18.97
1448	19.49	18.64	18.44	17.29	13.67	11.26	11.37	12.47	14.58	19.02	18.37	19.79
1449	20.43	19.31	18.94	17.29	13.82	11.35	11.62	12.32	15.02	18.92	18.69	20.95
1450	20.32	19.58	19.25	17.39	13.94	11.48	11.75	12.49	14.94	19.13	18.83	20.48
1451	19.39	18.75	18.7	17.43	14.09	11.54	11.8	12.78	14.38	18.4	17.95	19.23
1452	20.54	19.84	19.48	18.01	14.48	11.7	11.88	12.7	15.01	19.41	18.94	20.51
1453	16.31	15.37	14.94	13.35	10.38	7.99	7.9	8.12	10.54	14.25	14.11	16.57
1454	17.62	16.97	16.61	15	11.44	8.67	8.76	9.66	12.04	15.85	15.79	17.96
1455	18.69	17.96	17.44	15.88	11.69	8.78	8.97	10.36	12.99	16.83	17.04	19
1456	18.8	18.29	17.79	16.13	11.96	9.18	9.38	10.55	13.12	17.39	17.35	19.18
1457	18.91	18.36	17.88	16.24	11.94	9.02	9.28	10.66	13.08	17.73	17.46	19.29
1458	19.02	18.5	17.88	16.31	11.85	8.86	9.07	10.67	13.14	17.95	17.61	19.38
1459	18.98	18.4	17.74	16.3	11.88	8.9	9.04	10.68	13.19	18.02	17.61	19.37
1460	19.22	18.62	17.98	16.46	11.93	8.95	9.05	10.72	13.35	18.16	17.8	19.56
1461	19.61	18.93	18.4	16.67	12.22	9.2	9.14	10.76	13.43	17.97	17.96	19.72
1462	19.74	19.21	18.71	16.75	12.58	9.79	9.5	11.02	13.49	17.52	18.05	19.69
1463	19.66	19.14	18.78	16.87	12.82	10.08	9.76	11.25	13.49	17.42	18.05	19.59
1464	19.7	19.1	18.87	16.96	12.85	9.93	9.76	11.23	13.63	17.45	18.04	19.72
1465	19.93	19.34	19.08	17.07	12.74	9.58	9.44	11.01	13.8	17.57	18.08	19.97
1466	20.17	19.61	19.26	17.07	12.73	9.36	9.41	10.91	13.91	17.66	18.25	20.2
1467	20.15	19.58	19.22	17.13	13.07	9.94	9.93	11.15	13.87	17.59	18.17	20.26
1468	20.11	19.36	19.04	17.07	13.46	10.6	10.69	11.6	13.79	17.41	17.93	20.16
1469	20.13	19.45	19.11	17.1	13.52	10.78	10.96	11.78	13.74	17.41	17.85	20.29
1470	20.16	19.4	19.04	17.13	13.62	10.82	11.03	11.83	13.72	17.4	17.7	20.24
1471	20.03	19.31	18.98	17.05	13.61	10.8	11.11	11.89	13.76	17.36	17.76	19.98
1472	20	19.39	19.18	17.25	13.68	10.87	11.16	12.01	13.93	17.57	18.1	20.1
1473	20.13	19.51	19.41	17.28	13.86	10.99	11.23	12.09	14.15	18.05	18.58	20.52
1474	20.08	19.44	19.38	17.42	13.89	11.01	11.18	12.2	14.2	17.78	18.7	20.32
1475	19.45	18.62	18.44	17.15	13.93	11.08	11.35	12.18	13.68	17.33	17.52	19.28
1476	19.72	18.75	18.15	17.08	13.51	11.03	11.15	11.78	13.52	17.41	17.16	19.45
1477	19.48	18.55	18.08	17.23	13.55	11.12	11	11.74	13.48	17.08	16.97	19.15
1478	19.42	18.51	18.3	17.26	13.71	11.31	11.2	12.35	14.34	18.51	18.25	19.61
1479	20.14	18.94	18.62	17.26	13.76	11.36	11.52	12.56	15.03	19.27	18.88	20.76
1480	19.87	19	18.75	17.31	13.88	11.43	11.77	12.7	14.88	19.3	18.87	20.17
1481	19.4	18.65	18.63	17.53	14.18	11.62	11.91	12.87	14.54	18.43	18.27	19.3
1482	20.45	19.67	19.41	17.96	14.56	11.72	11.96	12.78	15.05	19.36	19.01	20.54
1483	16.66	15.7	15.17	13.47	10.34	7.67	7.72	8.17	10.78	14.59	14.5	16.95
1484	17.1	16.3	16.03	14.33	11.14	8.52	8.61	9.16	11.55	15.32	15.18	17.45
1485	18.17	17.38	17.17	15.51	11.34	8.48	8.63	10.07	12.65	16.19	16.22	18.44
1486	18.63	17.85	17.34	15.81	11.67	8.81	9.03	10.31	12.95	16.88	16.99	18.92
1487	19.09	18.54	18.06	16.29	12.02	9.02	9.26	10.71	13.1	17.84	17.6	19.39
1488	19.3	18.71	18.27	16.49	12.01	8.93	9.15	10.8	13.07	17.84	17.78	19.41
1489	19.38	18.8	18.16	16.45	11.94	8.96	9.06	10.76	13.4	18.14	17.83	19.67
1490	19.1	18.51	17.85	16.3	11.83	8.93	9.03	10.79	13.32	18.04	17.64	19.47
1491	19.23	18.54	18.02	16.39	12.08	9.17	9.15	10.74	13.24	17.86	17.59	19.47
1492	19.54	18.98	18.51	16.67	12.57	10.05	9.9	11.12	13.27	17.48	17.88	19.57
1493	19.55	19.07	18.74	16.81	12.88	10.32	10.16	11.33	13.43	17.28	17.87	19.38
1494	19.72	19.21	18.9	16.95	12.88	10.11	9.99	11.23	13.66	17.45	18.03	19.58
1495	19.89	19.38	19.01	17.02	12.99	9.93	9.88	11.08	13.82	17.5	18.15	19.8
1496	20.01	19.41	19.07	17.13	13.03	9.78	9.8	11.07	13.92	17.57	18	19.93
1497	20.13	19.45	19.13	17.18	13.15	9.87	10.02	11.3	13.94	17.61	18	20.17
1498	20.31	19.57	19.24	17.17	13.35	10.28	10.55	11.62	13.89	17.6	18.19	20.46
1499	20.4	19.68	19.32	17.25	13.38	10.46	10.62	11.73	13.96	17.66	18.2	20.66
1500	20.38	19.72	19.41	17.3	13.54	10.63	10.8	11.87	13.97	17.84	18.16	20.71
1501	20.1	19.62	19.3	17.3	13.72	10.82	11.08	11.95	13.91	17.57	18.09	20.45
1502	19.98	19.56	19.19	17.22	13.75	10.89	11.19	12.02	13.89	17.44	18.18	20.32
1503	20.2	19.75	19.32	17.36	13.85	10.92	11.24	12.13	14.17	17.9	18.72	20.71
1504	20.18	19.66	19.35	17.44	13.92	10.92	11.24	12.2	14.11	17.77	18.65	20.39
1505	19.28	18.55	18.54	17.17	13.95	11.04	11.41	12.16	13.55	17.07	17.48	19.13
1506	19.29	18.19	17.94	16.75	13.51	11.07	11.15	11.71	13.38	17.09	16.74	19.08
1507	19.05	17.9	17.82	16.73	13.38	11.14	11.05	11.6	13.32	16.71	16.46	18.67
1508	19.23	18.25	18.07	16.98	13.52	11.27	11.1	11.94	13.64	17.24	17.21	18.95
1509	19.31	18.35	18.11	17.19	13.72	11.29	11.41	12.62	14.54	18.63	18.52	19.47
1510	19.27	18.4	18.11	17.14	13.82	11.4	11.81	12.79	14.67	18.62	18.46	19.3
1511	19.35	18.57	18.43	17.42	14.28	11.62	11.9	12.95	14.64	18.28	18.25	19.34
1512	20.13	19.34	19.12	17.83	14.57	11.74	11.93	12.92	15.09	19.22	19.03	20.46
1513	19.58	18.97	18.49	16.58	11.96	8.96	9.03	10.75	13.45	17.96	18.01	19.8
1514	19.2	18.55	18.01	16.29	11.81	8.93	9	10.77	13.27	17.83	17.61	19.52
1515	18.94	18.29	17.8	16.22	11.88	9.05	9.09	10.74	13.11	17.63	17.36	19.28
1516	19.32	18.71	18.25	16.45	12.4	9.92	9.84	11.07	13.2	17.57	17.64	19.47
1517	19.53	19.05	18.69	16.74	12.86	10.27	10.29	11.27	13.35	17.39	17.89	19.46
1518	19.67	19.18	18.81	16.92	13	10.31	10.38	11.35	13.58	17.4	18.01	19.51
1519	19.9	19.29	18.92	16.96	13.2	10.38	10.42	11.37	13.69	17.49	17.99	19.69
1520	20.02	19.39	19.06	17.14	13.21	10.25	10.25	11.29	13.89	17.49	17.92	19.88
1521	20.07	19.37	19.15	17.23	13.17	9.9	10.11	11.36	14.01	17.53	17.95	20.36
1522	20.25	19.54	19.34	17.26	13.17	9.88	10.19	11.57	14.08	17.67	18.25	20.71
1523	20.56	19.78	19.52	17.37	13.1	9.75	10.1	11.54	14.13	17.82	18.44	20.83
1524	20.56	19.82	19.41	17.33	13.5	10.38	10.6	11.78	14.07	17.76	18.35	20.78
1525	20.3	19.82	19.31	17.44	13.69	10.63	10.88	11.94	14.01	17.61	18.34	20.65
1526	20.01	19.68	18.93	17.19	13.8	10.9	11.15	12.06	13.77	17.31	18.35	20.54
1527	20.1	19.81	18.92	17.32	13.88	10.89	11.22	12.16	13.94	17.45	18.73	20.68
1528	19.41	19.43	18.65	17.35	13.92	10.94	11.31	12.16	13.74	17.02	18.25	19.56
1529	19.11	18.54	18.34	17.05	13.98	11.07	11.37	12.03	13.31	16.78	17.21	18.85
1530	18.94	17.97	18.08	16.62	13.51	11.07	11.17	11.6	13.23	16.69	16.53	18.74
1531	18.57	17.94	18.18	16.51	13.31	11.14	11.08	11.56	13.17	16.54	16.29	18.28
1532	18.88	18.25	18.47	16.93	13.58	11.15	11.24	11.75	13.34	16.82	16.61	18.69
1533	19.12	18.22	18.17	17.11	13.88	11.29	11.61	12.35	13.56	16.96	16.89	18.92
1534	19.19	18.31	18.13	17.18	13.98	11.42	11.77	12.7	13.99	17	16.98	18.99
1535	19.18	18.41	18.31	17.31	14.27	11.62	11.95	12.93	14.46	17.62	17.54	19.19
1536	19.88	18.96	18.92	17.71	14.61	11.76	11.95	12.99	15.07	18.88	18.79	20.37
1537	19.71	19.08	18.62	16.59	12.02	8.88	8.97	10.75	13.47	17.82	18.03	19.91
1538	19.6	19.04	18.46	16.48	11.91	8.93	9	10.77	13.45	17.8	17.95	19.82
1539	19.31	18.63	18.2	16.33	11.91	8.94	9.02	10.73	13.2	17.62	17.57	19.47
1540	19.59	18.95	18.51	16.54	12.31	9.52	9.56	11.02	13.34	17.59	17.87	19.65
1541	19.84	19.33	18.91	16.84	12.63	9.9	9.88	11.17	13.61	17.65	18.16	19.85
1542	19.71	19.3	18.89	16.87	12.84	10.15	10.2	11.31	13.6	17.61	18.05	19.77
1543	19.73	19.32	18.9	16.94	13.21	10.46	10.55	11.42	13.67	17.47	17.93	19.68
1544	19.81	19.35	18.84	16.98	13.29	10.45	10.63	11.51	13.82	17.39	17.9	19.73
1545	19.71	19	18.82	17.02	13.4	10.46	10.71	11.61	13.87	17.33	17.62	19.91
1546	19.78	19.1	18.99	17.14	13.43	10.5	10.73	11.71	13.95	17.35	17.77	19.96
1547	20.01	19.61	19.4	17.38	13.48	10.3	10.54	11.73	14.11	17.56	18.19	20.33
1548	20.04	19.6	19.32	17.37	13.62	10.38	10.66	11.9	14.07	17.58	18.2	20.51
1549	20.06	19.6	19.1	17.35	13.77	10.55	10.71	11.99	14.13	17.77	18.39	20.59
1550	19.95	19.59	18.78	17.1	13.8	10.9	11.12	12.07	13.86	17.46	18.31	20.53
1551	19.57	19.53	18.61	17.14	13.87	10.88	11.23	12.13	13.78	17.25	18.31	20.06
1552	19.3	18.61	18.12	17.08	14.01	10.95	11.32	12.09	13.43	16.79	17.17	18.94
1553	19.36	18.41	18.05	17.09	14.07	11.01	11.37	11.93	13.36	16.82	16.61	18.89
1554	18.77	18.5	18.2	16.78	13.64	11.11	11.22	11.65	13.16	16.58	16.62	18.5
1555	18.41	18.47	18.39	16.64	13.34	11.07	11.16	11.49	13.1	16.37	16.26	18.13
1556	18.74	18.96	19.04	17.33	13.85	11.14	11.28	11.7	13.21	16.66	16.57	18.46
1557	19.1	19.08	19.33	17.83	14.29	11.4	11.75	12.35	13.5	16.67	16.75	18.58
1558	19.27	19.02	19.16	17.93	14.42	11.56	11.92	12.77	13.94	16.77	16.64	18.81
1559	18.91	18.27	18.47	17.52	14.34	11.62	12.03	12.9	14.21	17.09	16.9	18.98
1560	19.22	18.4	18.3	17.45	14.46	11.78	12.06	13.1	14.93	18.13	17.83	19.78
1561	19.72	19.05	18.62	16.65	12.15	8.89	9.05	10.92	13.49	17.59	18.1	19.91
1562	19.74	19.09	18.65	16.56	12.01	8.86	8.96	10.75	13.57	17.62	18.06	19.9
1563	19.6	18.91	18.41	16.42	11.97	8.88	9	10.8	13.43	17.46	17.81	19.71
1564	19.87	19.16	18.68	16.66	12.51	9.61	9.75	11.03	13.56	17.55	18.09	19.83
1565	19.77	19.18	18.77	16.71	12.99	10.28	10.34	11.23	13.53	17.65	18.14	19.89
1566	19.81	19.33	18.91	16.84	13.11	10.25	10.36	11.34	13.73	17.64	18.13	20.09
1567	19.86	19.52	19.04	16.99	13.13	10.25	10.35	11.38	13.78	17.56	18.03	20.14
1568	19.88	19.56	19.1	17.06	13.06	10.02	10.18	11.39	14.03	17.45	17.86	20.11
1569	19.72	19.02	18.77	17.02	13.28	10.27	10.58	11.58	13.91	17.27	17.6	19.76
1570	19.64	18.93	18.87	16.96	13.45	10.47	10.7	11.67	13.86	17.28	17.56	19.52
1571	19.62	19.37	19.11	17.15	13.55	10.54	10.83	11.8	13.96	17.4	17.94	19.61
1572	19.47	19.37	18.98	17.09	13.69	10.65	10.96	11.93	14.06	17.45	18.02	20
1573	19.59	19.4	19.03	17	13.74	10.8	11.08	11.97	14.12	17.7	18.31	20.54
1574	20.11	19.79	19.23	17.19	13.84	10.84	11.07	12.1	14.29	18.26	18.77	21.01
1575	19.52	19.46	18.87	17.34	13.94	10.87	11.08	12.18	14.21	17.84	18.55	20.53
1576	19.17	18.51	18.2	16.91	13.97	10.98	11.3	12.21	13.92	17.21	17.64	19.1
1577	19.25	19.18	18.86	17.3	14.06	10.82	11.28	12.28	14.4	17.87	17.87	19.29
1578	19.87	19.85	19.35	17.4	13.9	11.05	11.39	12.15	14.04	17.73	18.03	19.64
1579	19.19	19.09	18.59	16.86	13.4	11.17	11.21	11.59	12.94	16.29	16.78	18.43
1580	19.06	19.23	18.95	17.43	13.85	11.16	11.44	11.89	13.26	16.34	16.28	18.34
1581	19.51	19.56	19.56	18.03	14.43	11.41	11.83	12.63	13.93	16.72	16.49	18.74
1582	19.51	19.44	19.59	18.18	14.54	11.65	11.84	12.86	14.23	16.92	16.59	19.04
1583	18.99	18.37	18.85	17.99	14.58	11.74	12.04	12.95	14.39	17.17	16.79	19.09
1584	19.5	18.53	18.59	18.04	14.72	11.84	11.9	13.11	15.1	18.35	17.78	20.06
1585	19.7	18.9	18.38	16.52	12.51	9.37	9.55	11.07	13.29	17.3	18.01	19.71
1586	19.87	19.01	18.62	16.66	12.19	9	9.07	10.92	13.61	17.44	18.18	19.94
1587	19.66	18.94	18.48	16.5	12.08	8.93	9.09	10.78	13.57	17.38	17.89	19.77
1588	19.53	18.8	18.38	16.4	12.6	9.74	9.93	11.03	13.38	17.38	17.72	19.6
1589	19.96	19.22	18.72	16.7	13.07	10.43	10.58	11.36	13.59	17.92	18.09	20.09
1590	19.78	19.11	18.73	16.61	13.07	10.41	10.54	11.31	13.62	17.83	17.99	20.05
1591	19.92	19.44	19.09	16.97	13.06	10.22	10.25	11.38	13.96	17.88	18.25	20.41
1592	19.89	19.32	19.09	17.09	12.98	9.83	9.91	11.33	14.26	17.6	17.99	20.1
1593	19.83	18.96	18.65	17.04	13.27	10.02	10.23	11.48	14.14	17.38	17.87	19.7
1594	19.61	18.97	18.63	17	13.45	10.31	10.55	11.73	14.03	17.28	17.7	19.65
1595	19.62	19.2	18.78	17.05	13.62	10.48	10.68	11.82	14.12	17.58	18.01	19.88
1596	19.46	19.21	18.79	17.06	13.7	10.67	10.79	11.91	14.32	17.76	17.96	20.09
1597	19.78	19.51	19.21	17.15	13.79	10.83	10.99	11.99	14.6	18.53	18.57	20.67
1598	20.56	20.05	19.59	17.44	13.88	10.92	10.99	11.89	14.82	19.03	18.69	21
1599	20.52	20.08	19.59	17.57	13.94	10.9	10.82	11.92	14.84	18.99	18.65	21.09
1600	20.28	19.9	19.49	17.61	13.74	10.6	10.63	12.1	14.77	18.86	18.65	20.82
1601	20.65	20.09	19.71	17.77	13.67	10.26	10.63	12.11	14.77	18.93	18.84	21.08
1602	20.65	20.06	19.58	17.65	13.98	10.99	11.29	12.15	14.24	18.28	18.59	20.57
1603	19.42	19.11	18.51	16.91	13.4	11.19	11.27	11.53	12.85	16.24	17.03	18.43
1604	19.07	19.39	18.87	17.52	13.91	11.15	11.5	12.08	13.26	16.26	16.53	18.16
1605	19.63	19.62	19.34	18.11	14.49	11.54	11.74	12.86	14.27	16.97	16.98	18.92
1606	19.63	19.35	19.58	18.24	14.52	11.66	11.55	12.94	14.79	17.55	17.31	19.38
1607	19.03	18.51	19.02	18.24	14.7	11.73	11.8	13.05	14.94	17.75	17.17	19.42
1608	19.12	18.26	18.52	18.11	14.75	11.85	11.9	13.13	15.15	18.21	17.73	19.7
1609	19.18	18.52	18.13	16.11	12.31	9.5	9.59	10.82	13.27	17.4	17.44	19.49
1610	19.81	19.12	18.57	16.48	12.42	9.38	9.59	10.92	13.68	17.85	18	20.05
1611	19.46	18.78	18.33	16.33	12.33	9.4	9.72	10.97	13.49	17.46	17.63	19.66
1612	19.24	18.47	18.14	16.21	12.67	10.06	10.29	11.07	13.25	17.11	17.43	19.28
1613	19.94	18.99	18.65	16.59	13.08	10.29	10.47	11.27	13.6	17.63	17.98	19.9
1614	20.02	19.13	18.92	16.82	13.12	10.28	10.3	11.4	13.91	17.86	18.23	20.18
1615	19.84	19.07	18.94	16.92	13.17	10.19	10.21	11.39	14.2	17.92	18.34	20.08
1616	19.71	18.87	18.72	16.97	13.25	10.34	10.37	11.49	14.29	17.82	18.06	19.61
1617	19.75	18.76	18.4	16.92	13.41	10.47	10.66	11.59	14.27	17.61	17.73	19.48
1618	19.71	19.04	18.74	17.11	13.48	10.42	10.55	11.6	14.5	18.16	18.13	19.83
1619	19.88	19.34	18.9	17.09	13.52	10.45	10.46	11.67	14.57	18.37	18.44	20.4
1620	20.21	19.69	19.17	17.17	13.67	10.76	10.86	11.87	14.41	18.37	18.44	20.68
1621	20.33	19.69	19.13	17.03	13.73	10.93	11.23	12.09	14.45	18.64	18.56	20.7
1622	20.5	19.95	19.44	17.28	13.88	10.99	11.31	12.08	14.77	18.92	18.69	20.89
1623	20.63	20.07	19.62	17.54	13.94	11	11.03	12.04	14.84	18.97	18.81	21
1624	20.9	20.09	19.83	17.77	13.36	10.33	10.24	12.03	14.82	18.81	18.69	21.09
1625	20.78	20.23	19.8	17.92	13.31	10.01	10.29	12.17	14.81	18.84	18.95	21.15
1626	19.31	19.21	18.46	17.11	13.84	10.97	11.33	12.14	14.13	17.81	17.93	19.6
1627	18.35	18.01	17.69	16.5	13.21	11	10.96	11.41	12.91	16.13	16.24	18.07
1628	18.37	18.61	18.26	17.32	13.79	11.22	11.47	12.07	13.13	16.11	16.08	18.04
1629	18.83	19	18.8	17.89	14.26	11.44	11.95	12.69	13.79	16.44	16.26	18.34
1630	19.01	18.72	18.87	18.02	14.45	11.6	12.05	12.97	14.57	17.24	17.11	19.02
1631	18.63	18.04	18.39	17.82	14.44	11.68	12.1	13.05	14.84	17.65	17.27	19.16
1632	18.98	18.18	18.23	17.86	14.73	11.87	12.16	13.15	15.11	18.02	17.69	19.4
1633	18.01	17.23	17.12	15.29	11.38	8.62	8.95	10.54	12.97	16.12	16.28	18.19
1634	19.56	18.84	18.34	16.3	12.11	9.14	9.35	10.82	13.83	17.76	17.78	19.87
1635	19.89	19.13	18.62	16.53	12.42	9.43	9.69	11.08	13.75	17.8	18.02	20.1
1636	19.47	18.76	18.34	16.35	12.58	9.84	10.09	11.11	13.53	17.32	17.65	19.52
1637	19.47	18.67	18.36	16.4	12.79	10.1	10.25	11.23	13.57	17.2	17.62	19.53
1638	19.85	18.92	18.73	16.85	12.97	9.96	9.95	11.35	14.12	17.66	18.19	19.81
1639	20.01	19.1	19.08	16.97	13.02	9.99	10.07	11.4	14.45	18.31	18.41	19.94
1640	19.76	19.24	18.9	16.88	13.24	10.43	10.59	11.49	14.36	18.26	18.16	19.9
1641	19.56	18.94	18.45	16.72	13.2	10.52	10.75	11.5	14.01	17.86	17.88	19.52
1642	20.11	19.61	19.04	17.09	13.44	10.65	10.9	11.75	14.41	18.39	18.48	20.25
1643	20.45	19.6	19.18	17.19	13.54	10.72	10.84	11.75	14.61	18.72	18.4	20.63
1644	20.39	19.45	19.29	17.28	13.66	10.86	11.05	11.88	14.61	18.81	18.23	20.5
1645	20.56	19.59	19.42	17.41	13.74	10.95	11.1	12.01	14.81	18.92	18.23	20.61
1646	20.66	19.71	19.54	17.57	13.64	10.92	10.84	11.97	14.86	18.94	18.23	20.68
1647	20.75	19.88	19.68	17.71	13.45	10.64	10.4	12.02	14.87	18.91	18.27	20.77
1648	20.69	19.78	19.7	17.75	13.21	10.25	10.21	12.15	14.77	18.67	18.27	20.74
1649	20.83	19.69	19.76	17.75	13.26	10.23	10.46	12.21	14.82	18.37	18.31	20.81
1650	19.35	18.96	18.6	17.18	13.83	11.15	11.44	12.2	14.11	17.74	17.77	19.57
1651	17.87	17.2	17.24	16.17	13.14	11.06	11.12	11.5	12.91	15.96	15.75	17.83
1652	18.33	17.73	17.8	16.91	13.71	11.22	11.5	12.21	13.54	16.38	16.1	18.22
1653	18.56	18.41	18.38	17.59	14.15	11.41	11.83	12.6	13.97	16.62	16.23	18.44
1654	18.4	18.39	18.45	17.64	14.18	11.5	11.85	12.67	14.11	16.83	16.61	18.59
1655	18.31	17.72	18.02	17.3	14.07	11.58	11.91	12.82	14.34	17.02	16.66	18.55
1656	18.86	18.12	18.16	17.68	14.48	11.77	12.2	13.13	15.02	18.05	17.72	19.28
1657	18.93	18.27	17.98	15.98	11.74	8.75	8.94	10.9	13.8	16.83	17.18	19.22
1658	20.09	19.33	18.77	16.51	12.19	9.04	9.14	10.98	14.27	18.12	18.25	20.42
1659	20.3	19.36	18.81	16.78	12.55	9.27	9.39	11.18	14.19	18.1	18.5	20.27
1660	20.17	19.3	18.85	16.83	12.67	9.41	9.48	11.14	14.41	18.11	18.5	20.16
1661	20.28	19.6	19.14	16.85	12.72	9.61	9.64	11.2	14.52	18.32	18.57	20.47
1662	20.12	19.41	18.97	16.85	12.72	9.84	9.92	11.21	14.46	18.3	18.33	20.27
1663	18.38	17.66	17.5	15.5	11.54	8.67	8.9	10.75	13.34	16.15	16.51	18.63
1664	20.26	19.52	18.94	16.57	12.24	9.04	9.07	11.1	14.5	18.11	18.36	20.61
1665	19.74	18.98	18.51	16.43	12.4	9.3	9.42	11.05	14.05	17.85	18	19.89
1666	19.78	19.03	18.56	16.45	12.42	9.45	9.59	11.12	14.19	17.92	17.96	19.9
1667	19.98	19.25	18.69	16.52	12.38	9.55	9.59	11.15	14.44	18.15	18.1	20.34
1668	19.43	18.68	18.22	16.31	12.44	9.98	10.08	11.19	14.2	17.53	17.64	19.74
1669	19.33	18.58	18.1	16.03	11.9	8.91	9.06	11.04	14.01	16.96	17.46	19.64
1670	20.17	19.4	18.86	16.47	12.25	9.04	9.15	11.22	14.47	17.97	18.25	20.55
1671	19.5	18.82	18.38	16.15	12.2	9.27	9.41	11	14	17.57	17.62	19.79
1672	18.43	17.77	17.46	15.63	12.02	9.43	9.62	10.89	13.45	16.47	16.68	18.87
1673	18.08	17.45	17.22	15.55	11.9	9.54	9.71	11.06	13.26	16.07	16.36	18.44
1674	18.81	18.19	17.77	16.11	12.27	9.86	9.93	11.35	13.85	16.73	17.01	19.08
1675	19.58	18.8	18.27	16.11	12.01	9	9.16	11.13	14.17	17.16	17.65	19.93
1676	19.66	18.94	18.35	16.22	12.13	9.06	9.23	11.2	14.24	17.36	17.81	20.08
1677	18.35	17.64	17.31	15.46	11.66	8.87	9.1	10.76	13.3	16.17	16.51	18.68
1678	17.21	16.61	16.5	14.96	11.48	9	9.22	10.48	12.48	15.33	15.5	17.55
1679	18.09	17.64	17.41	15.77	12.04	9.57	9.68	11.15	13.35	16.19	16.42	18.46
1680	19.21	18.61	18.15	16.23	12.38	9.96	10.04	11.36	14.19	17.06	17.43	19.63
1681	19.12	18.27	17.92	15.8	11.9	9.02	9.22	11.16	13.91	16.6	17.28	19.41
1682	18.18	17.34	17.09	15.22	11.62	9.02	9.19	10.71	13.26	15.98	16.5	18.49
1683	16.61	15.65	15.46	13.89	11.01	8.89	8.99	9.39	11.6	14.58	14.8	16.88
1684	16.8	15.99	15.75	14.25	11.14	8.9	9.12	9.64	11.83	14.92	15.04	17.07
1685	17.86	17.21	17.01	15.33	11.87	9.53	9.75	10.96	13.17	15.74	16.14	18.2
1686	19.89	19.15	18.76	16.53	12.92	10.34	10.58	11.5	14.44	17.77	17.94	20.26
1687	17.33	16.37	16.32	14.68	11.39	8.89	9.09	10.66	12.85	15.33	15.71	17.67
1688	15.94	14.93	14.71	13.16	10.56	8.44	8.64	9.11	11.11	13.78	14.05	16.16
1689	15.78	14.79	14.54	12.97	10.46	8.51	8.61	8.66	10.8	13.56	13.77	16.04
1690	17.54	16.67	16.37	14.57	11.27	8.95	9.08	10.13	12.57	15.19	15.65	17.81
1691	19.38	18.67	18.2	16.08	12.41	9.85	9.98	11.27	14.14	17.19	17.52	19.81
1692	20.3	19.51	19.01	16.78	13.21	10.42	10.59	11.59	14.74	18.02	18.3	20.63
