# Supplementary material for: Roles of host and environment in shift of primary anthrax host species in Kruger National Park
Source: PLoS One. 2024 Dec 6;19(12):e0314103. doi: 10.1371/journal.pone.0314103 (PMC11623471; doi:10.1371/journal.pone.0314103)
Supplement: S1 Data — (ZIP) [file pone.0314103.s001.zip › Ochai Supplementary Data/Tmin excel/2018.xlsx]

## Sheet: 2018
UPID	2018_1	2018_2	2018_3	2018_4	2018_5	2018_6	2018_7	2018_8	2018_9	2018_10	2018_11	2018_12
1	20.6	22.2	20.7	18.5	14.8	11.4	11.3	13.5	15.7	17.3	19.6	21.7
2	20.8	22.4	20.9	18.6	14.9	11.5	11.4	13.6	15.8	17.4	19.8	21.8
3	20.9	22.5	21	18.6	14.9	11.6	11.5	13.7	15.8	17.4	19.8	21.9
4	21	22.7	21	18.7	15	11.6	11.5	13.7	15.8	17.5	19.8	22
5	20.7	22.6	20.8	18.7	14.9	11.5	11.2	13.5	15.7	17.5	19.6	21.8
6	20.7	22.7	20.9	18.8	14.9	11.5	11.3	13.5	15.7	17.7	19.6	21.8
7	21.1	22.8	21.2	19	15.1	11.7	11.4	13.7	16	18	19.9	22.1
8	21.1	23	21.2	19	15.1	11.8	11.7	13.9	16.2	18	19.8	22.1
9	21	22.9	21	18.9	15.1	11.9	11.7	14	16.3	17.9	19.6	21.9
10	20.8	22.7	21	19	15.1	11.8	11.6	13.9	16.1	17.7	19.5	21.7
11	20.9	22.8	21.2	19.2	15.2	11.8	11.6	13.8	16	17.7	19.9	21.8
12	20.6	22.5	21.1	19.2	15.2	11.8	11.4	13.6	15.6	16.9	19.7	21.5
13	20.5	22.4	21	19.1	15.2	11.8	11.4	13.6	15.5	16.6	19.4	21.5
14	20.6	22.5	21.1	19.3	15.3	11.8	11.5	13.8	15.7	16.8	19.5	21.6
15	20.7	22.5	21.2	19.4	15.4	11.8	11.6	14	15.9	17	19.7	21.7
16	21.2	22.9	21.3	19.3	15.6	12.4	12	14.6	16.6	17.8	20.1	22.1
17	21.3	23.1	21	18.9	15.8	12.7	12.3	14.8	16.8	18.1	20.1	22.3
18	21	22.7	21.2	19.2	15.9	12.8	12.4	15	16.7	17.5	19.9	22.1
19	20.7	22.4	20.9	18.7	14.9	11.3	11.1	13.5	15.8	17.3	19.9	21.9
20	20.7	22.3	20.9	18.7	15	11.5	11.4	13.5	15.8	17.3	19.8	21.8
21	20.9	22.5	21.1	18.8	15	11.7	11.5	13.7	15.9	17.4	20	21.9
22	21.1	22.7	21.1	18.9	15.1	11.7	11.6	13.7	15.9	17.6	20	22.1
23	21	22.8	20.9	18.7	15.1	11.7	11.5	13.7	15.9	17.9	19.8	22
24	20.9	22.7	20.8	18.7	15.1	11.7	11.5	13.8	16.1	17.9	19.7	21.9
25	21.1	22.9	21	19	15.1	11.8	11.6	13.8	16.1	17.9	19.9	22
26	21.3	23.1	21.3	19.1	15.2	11.9	11.7	14	16.3	18.1	20.1	22.2
27	21.3	23.1	21.5	19.3	15.3	11.9	11.7	14.2	16.5	18.3	20.3	22.3
28	21.1	22.8	21.5	19.4	15.3	12	11.7	14.2	16.4	18.2	20.4	22.1
29	21.1	22.9	21.5	19.5	15.3	11.9	11.7	14.2	16.4	18	20.3	21.9
30	20.9	22.8	21.4	19.4	15.4	12	11.8	14.1	16.2	17.5	20	21.8
31	20.8	22.6	21.1	19.4	15.4	12	11.7	14	16	17.2	19.8	21.7
32	20.5	22.3	20.9	19.2	15.4	11.9	11.6	13.7	15.6	16.6	19.4	21.4
33	20.4	22.3	21	19.3	15.3	11.8	11.5	13.8	15.7	16.7	19.4	21.4
34	21	22.9	21	19	15.5	12.2	11.9	14.5	16.5	17.7	19.8	22
35	21.3	23.1	20.8	18.7	15.7	12.5	12.3	14.6	16.4	17.7	19.8	22.2
36	21.3	23.1	21	18.9	15.8	12.5	12.3	15	16.8	18	20	22.3
37	20.5	22.2	20.7	18.5	14.8	11.1	10.9	13.2	15.5	16.8	19.5	21.7
38	20.6	22.2	20.8	18.6	15	11.5	11.4	13.4	15.6	16.9	19.6	21.6
39	20.8	22.5	20.8	18.5	14.9	11.7	11.7	13.6	15.7	17.3	19.7	21.8
40	20.8	22.5	20.6	18.5	15	11.8	11.7	13.7	15.8	17.5	19.7	21.8
41	20.8	22.5	20.5	18.4	15	11.8	11.8	13.8	15.9	17.8	19.7	21.9
42	21.1	22.8	20.9	18.8	15.1	11.8	11.7	13.9	16.1	17.9	20	22.1
43	21.1	22.9	21.3	19.2	15.3	11.8	11.7	13.8	16	17.5	20.1	22
44	21.3	23	21.5	19.4	15.3	11.9	11.7	13.9	16.2	17.7	20.3	22.1
45	21.3	22.9	21.5	19.4	15.3	11.8	11.7	13.9	16.2	17.9	20.4	22.1
46	21.1	22.8	21.4	19.4	15.4	11.8	11.6	13.8	16	17.5	20.1	21.9
47	21.4	23.3	21.4	19.3	15.4	11.9	11.7	14.1	16.4	18.2	20.3	22.3
48	21.4	23.4	21.4	19.1	15.4	11.9	11.6	14.2	16.4	18	20.3	22.4
49	21.3	23.4	21.6	19	15.4	11.9	11.7	14.2	16.4	17.9	20.4	22.3
50	20.8	22.8	21.3	19.3	15.3	12	11.7	14.2	16.3	17.7	19.9	21.7
51	20.6	22.4	21.1	19.5	15.4	11.9	11.7	14.1	16	17	19.6	21.5
52	20.9	22.8	21.2	19.2	15.4	12.1	11.8	14.4	16.4	17.6	19.7	21.9
53	21.2	23.2	20.9	18.7	15.6	12.3	12	14.7	16.3	17.3	19.7	22
54	21.3	22.9	20.7	18.6	15.6	12.1	12	14.5	16.4	17.5	19.8	22
55	20.7	22.6	20.9	18.5	14.8	11.2	11	13.1	15.4	16.7	19.4	21.7
56	20.6	22.3	20.8	18.7	15	11.5	11.4	13.3	15.5	16.9	19.5	21.7
57	20.7	22.4	20.9	18.7	15	11.8	11.7	13.6	15.7	17	19.7	21.7
58	20.7	22.5	20.7	18.5	14.9	11.8	11.8	13.7	15.7	17.3	19.6	21.8
59	20.5	22.3	20.4	18.4	15	11.8	11.8	13.7	15.8	17.7	19.4	21.6
60	20.8	22.7	20.8	18.9	15.1	11.8	11.6	13.7	15.8	17.6	19.7	21.8
61	20.9	22.6	21.2	19.1	15.2	11.5	11.3	13.4	15.7	17	19.9	21.8
62	20.9	22.7	21.2	19.2	15.2	11.6	11.3	13.5	15.7	17	19.9	21.8
63	20.9	22.7	21.2	19.1	15.1	11.5	11.2	13.4	15.7	17	19.9	21.7
64	21	22.7	21.3	19.2	15.2	11.4	11.1	13.4	15.7	17.3	19.9	21.8
65	20.9	22.8	21.2	19.3	15.2	11.5	11.2	13.5	15.9	17.5	20.1	21.8
66	20.9	22.8	21.2	19.5	15.4	11.8	11.5	13.7	16	17.4	20	21.9
67	21.2	23	21.4	19.6	15.4	11.9	11.6	14.1	16.4	18	20.2	22.1
68	21.3	23.4	21.5	19	15.4	11.9	11.7	14.4	16.5	18.5	20.3	22.2
69	20.9	22.9	21.3	19.4	15.3	11.9	11.7	14.2	16.4	17.9	19.9	21.8
70	20.8	22.7	21.2	19.4	15.4	11.9	11.7	14.2	16.3	17.6	19.7	21.8
71	21.1	23.1	21	18.9	15.4	12	11.8	14.6	16.1	17.1	19.4	21.8
72	21.2	22.9	20.8	18.6	15.6	12.2	12	14.6	16.3	17.2	19.5	21.8
73	20.7	22.7	21	18.5	14.6	10.9	10.7	13	15.3	16.6	19.4	21.6
74	20.5	22.3	20.8	18.6	14.9	11.3	11.1	13.3	15.5	16.7	19.5	21.6
75	20.8	22.4	21	18.8	15.1	11.7	11.5	13.5	15.7	17.2	19.8	21.8
76	20.9	22.5	21	18.8	15.1	11.8	11.6	13.7	15.8	17.4	19.8	21.8
77	20.8	22.7	21	18.8	15.1	11.7	11.7	13.8	15.9	17.7	19.6	21.8
78	21	22.8	21.1	19.1	15.2	11.7	11.6	13.7	16	17.9	19.8	22
79	21	22.7	21.2	19.2	15.2	11.6	11.4	13.6	15.8	17.6	20.1	22
80	21	22.7	21.2	19.1	15.2	11.5	11.3	13.5	15.8	17.4	20.2	22
81	20.9	22.6	21.2	19.1	15.1	11.4	11.1	13.4	15.7	17.3	20.2	21.8
82	20.8	22.5	21	19	15	11.3	11	13.3	15.7	17.5	20	21.7
83	20.8	22.6	21	19.1	15.1	11.2	10.9	13.3	15.8	17.6	20.2	21.7
84	20.9	22.7	21.1	19.4	15.3	11.5	11.2	13.4	15.8	17.2	20	21.8
85	21	22.8	21.2	19.6	15.4	11.7	11.5	13.6	15.9	17.2	20	21.9
86	21.3	23.3	21.6	19.6	15.4	11.9	11.6	14.1	16.4	18.1	20.3	22.3
87	21.3	23.4	21.7	19.6	15.4	11.9	11.6	14.3	16.6	18.5	20.5	22.4
88	21.2	23.1	21.6	19.5	15.4	12	11.6	14.5	16.5	18.1	20.4	22.3
89	21.2	22.9	21.6	19.4	15.5	12.1	11.8	14.6	16.4	17.7	20.2	22.4
90	21.2	22.9	21.5	19.6	15.6	12.2	11.8	14.7	16.6	18	20.2	22.4
91	20.6	22.4	20.8	18.6	15	11.3	11.2	13.4	15.6	17	19.7	21.7
92	20.7	22.4	20.9	18.7	15	11.4	11.3	13.5	15.7	17.1	19.8	21.8
93	20.8	22.4	21	18.8	15	11.4	11.3	13.5	15.7	17.2	19.9	21.8
94	20.8	22.4	21	18.8	15.1	11.5	11.4	13.5	15.8	17.2	19.9	21.7
95	20.9	22.5	21.1	19	15.2	11.8	11.6	13.7	15.9	17.6	20	21.8
96	21	22.5	21.1	19.1	15.3	11.8	11.7	13.7	15.9	17.8	19.9	22
97	21	22.6	21.1	19.1	15.2	11.6	11.5	13.6	15.8	17.9	19.8	21.9
98	21	22.6	21.1	19	15.1	11.5	11.3	13.5	15.8	17.9	19.7	21.9
99	21	22.6	21.1	19	15.1	11.4	11.1	13.4	15.7	17.9	19.7	21.8
100	20.9	22.4	20.9	19	15.1	11.4	11.2	13.3	15.6	17.3	20	21.6
101	20.4	22.2	20.7	18.8	14.9	11.2	10.9	13.1	15.2	16.5	19.6	21.2
102	20.6	22.3	20.8	18.9	14.9	11.1	10.7	13	15.3	16.5	19.6	21.4
103	20.7	22.5	20.9	19	15	11.1	10.7	13	15.3	16.5	19.5	21.5
104	20.9	22.9	21.2	19.2	15	11.2	10.9	13.2	15.6	17.3	19.8	21.8
105	20.8	22.9	21	19.3	15.2	11.4	11.2	13.7	16.2	17.8	19.7	21.8
106	21	23.1	21.1	19.4	15.4	11.8	11.5	14.1	16.3	17.6	19.8	22.1
107	20.9	23	21.5	19.6	15.6	12	11.7	14.3	16.5	18.1	20.2	22.3
108	21	22.7	21.4	19.6	15.7	12.1	11.7	14.3	16.6	18.3	20.1	22.1
109	20.6	22.3	20.8	18.7	15	11.4	11.4	13.4	15.6	17.3	19.7	21.7
110	20.7	22.3	20.9	18.7	14.9	11.3	11.2	13.4	15.6	17.3	19.7	21.7
111	20.6	22.2	20.8	18.6	14.9	11.2	11.1	13.3	15.5	17.1	19.6	21.6
112	20.7	22.3	20.9	18.7	15	11.4	11.2	13.4	15.6	17	19.7	21.7
113	20.8	22.4	21	18.9	15.2	11.6	11.4	13.5	15.7	17.1	19.8	21.7
114	20.8	22.4	21	19	15.2	11.6	11.5	13.5	15.7	17.4	19.9	21.7
115	20.8	22.4	21	18.9	15.2	11.5	11.3	13.4	15.6	17.3	19.9	21.7
116	20.8	22.5	21	19	15.3	11.5	11.4	13.4	15.6	17.3	20	21.8
117	20.7	22.5	21	18.9	15.1	11.4	11.2	13.3	15.5	17.4	19.6	21.6
118	20.6	22.4	20.9	18.9	15	11.3	11	13.2	15.4	17	19.6	21.4
119	20.3	22.1	20.7	18.7	14.9	11.1	10.9	13	15.1	16.2	19.2	21.2
120	20.3	22.2	20.7	18.8	14.9	11.1	10.8	12.9	15	16	19	21.1
121	20.6	22.5	20.7	18.8	15	11.2	11.1	13.2	15.4	16.9	19.3	21.4
122	20	21.9	20.1	18.4	15.1	11.6	11.5	13.7	15.8	17.3	19.2	21.3
123	20.3	22	20	18.2	15.1	11.8	11.6	14	15.9	17.2	19.2	21.3
124	21.1	22.8	20.5	18.7	15.3	11.8	11.6	14.2	16.1	17.4	19.6	21.7
125	20.8	22.8	20.7	19	15.3	11.8	11.6	14.2	16.1	17.1	19.4	21.7
126	20.8	22.9	21	19.3	15.5	11.9	11.7	14.2	16.3	17.5	19.7	22.1
127	20.4	22.1	20.8	18.6	14.7	11.1	11	13.3	15.5	17.2	19.4	21.6
128	20.6	22.2	20.8	18.7	14.8	11.1	11.1	13.3	15.5	17.4	19.4	21.7
129	20.4	22.1	20.7	18.5	14.9	11.2	11.2	13.3	15.4	17.1	19	21.4
130	20.6	22.2	20.8	18.6	15	11.4	11.2	13.4	15.4	17	19.2	21.4
131	20.7	22.3	20.9	18.8	15.1	11.5	11.4	13.5	15.6	17.1	19.7	21.6
132	20.6	22.3	20.9	18.9	15.1	11.5	11.4	13.4	15.6	17.1	19.7	21.4
133	20.4	22.1	20.7	18.7	15	11.4	11.2	13.3	15.3	16.7	19.4	21.3
134	20.5	22.3	20.8	18.8	15	11.4	11.3	13.3	15.3	16.6	19.4	21.4
135	20.8	22.6	21.1	19	15.2	11.5	11.4	13.3	15.4	16.8	19.7	21.6
136	20.5	22.5	20.8	18.8	15	11.4	11.2	13.2	15.2	16.7	19.4	21.4
137	20.3	22.1	20.7	18.8	15	11.3	11	13	15	16	19	21.1
138	20.3	22.2	20.5	18.6	15	11.5	11.4	13.2	15.1	16	18.9	21
139	19.9	21.5	19.7	17.8	14.9	11.8	11.6	13.9	15.6	17	19	21.1
140	19.7	21.4	19.6	17.6	14.9	11.6	11.5	13.9	15.5	16.6	18.9	20.8
141	20.2	21.9	19.9	18	15	11.7	11.5	14	15.6	16.8	19.1	21.1
142	20.5	22	20	18.1	15	11.7	11.5	14.2	15.6	16.6	19	21
143	20.7	22.1	20.1	18.2	15	11.7	11.5	14.2	15.6	16.6	19	21.1
144	21	22.5	20.5	18.7	15.3	11.9	11.5	14.4	15.9	17	19.5	21.7
145	19.7	21.3	20	17.9	14.6	11.3	11.5	13.4	15.1	16.3	18.3	20.5
146	19.9	21.7	20.3	18.2	14.8	11.4	11.5	13.5	15.3	16.5	18.6	20.8
147	19.8	21.6	20.1	18.1	14.8	11.3	11.4	13.3	15.2	16.5	18.4	20.7
148	20.4	22.1	20.6	18.5	14.9	11.4	11.4	13.4	15.4	17	18.8	21.3
149	20.4	22.1	20.6	18.5	14.9	11.3	11.3	13.3	15.4	17	18.9	21.3
150	20.7	22.4	20.9	18.8	15.1	11.5	11.4	13.4	15.6	17.3	19.3	21.6
151	20.5	22.3	20.7	18.7	15.1	11.7	11.6	13.5	15.5	17.1	19.2	21.5
152	20.6	22.4	20.8	18.6	15.1	11.9	11.8	13.6	15.6	17.2	19.3	21.5
153	20.8	22.7	21.1	19	15.2	11.9	11.9	13.5	15.5	17	19.8	21.7
154	20.7	22.6	20.8	18.7	15.2	11.9	11.8	13.5	15.4	16.9	19.5	21.6
155	20.3	22.2	20.9	18.8	15.1	11.7	11.6	13.2	15	15.9	19	21
156	20.3	22.3	20.5	18.2	15	11.8	11.7	13.3	15	15.8	18.8	21
157	19.9	21.6	19.7	17.7	14.8	11.7	11.7	13.9	15.6	16.8	19	21.1
158	19.6	21.2	19.6	17.5	14.7	11.5	11.6	14	15.5	16.7	18.6	20.7
159	19.8	21.4	19.7	17.7	14.8	11.7	11.5	14.1	15.5	16.5	18.7	20.7
160	20.1	21.7	19.9	17.8	14.9	11.7	11.5	14.1	15.5	16.4	18.7	20.7
161	20.6	21.7	20	18	15	11.8	11.5	14.2	15.6	16.5	18.9	21
162	20.9	22	20.2	18.3	15.1	11.8	11.6	14.3	15.8	16.8	19.2	21.2
163	19.3	21	19.5	17.3	14.4	11.4	11.8	13.5	15.1	16.1	18.2	20.2
164	19.2	20.9	19.4	17.3	14.4	11.5	11.8	13.6	15	15.9	18	20.1
165	19.3	21	19.5	17.5	14.5	11.6	12	13.7	15.1	16.1	18.2	20.2
166	19.3	21.1	19.6	17.7	14.7	11.8	11.9	13.6	15.2	16.1	18.2	20.3
167	19.9	21.7	20.1	18.2	15	11.9	12	13.9	15.6	16.7	18.9	21
168	20.1	21.8	20.1	18.3	15.1	12	12.2	14	15.7	16.9	18.9	21.2
169	20.2	21.8	20.1	18.2	15	12.1	12.2	14	15.7	17	18.9	21.4
170	20.7	22.3	20.5	18.3	15.1	12.1	12.2	14.1	15.8	17.5	19.3	21.7
171	20.8	22.6	20.9	18.5	15.1	12	12.1	14	15.7	17.4	19.5	21.6
172	20.7	22.5	20.6	18.3	15.1	11.9	12	13.7	15.5	16.9	19.5	21.5
173	20.5	22.5	20.6	18.1	15	11.7	11.8	13.4	15.1	16.1	19.3	21.1
174	20.5	22.4	20.5	18	14.9	11.6	11.8	13.6	15.2	16	19.1	21
175	20.4	22	20	17.8	14.8	11.6	11.7	13.8	15.6	16.6	19.2	21.3
176	19.5	21.2	19.6	17.6	14.7	11.5	11.6	14	15.5	16.8	18.6	20.7
177	19.4	21	19.3	17.5	14.6	11.4	11.5	14	15.3	16.2	18.3	20.3
178	19.4	20.8	19.3	17.4	14.6	11.4	11.5	13.9	15.2	15.8	18.2	20.1
179	19.6	20.9	19.4	17.5	14.7	11.5	11.5	14	15.2	15.9	18.3	20.2
180	19.9	21	19.6	17.9	14.9	11.8	11.5	14.1	15.4	16.1	18.5	20.4
181	18.6	20.4	19	16.8	13.9	10.8	11.3	13.1	14.5	15.6	17.6	19.5
182	18.7	20.5	19.1	16.9	14.1	11	11.4	13.2	14.7	15.7	17.6	19.6
183	18.6	20.5	19.1	16.9	14.1	11.2	11.6	13.3	14.6	15.6	17.5	19.5
184	19.1	21	19.5	17.4	14.5	11.6	12	13.7	15.2	16	18.1	20.1
185	19.3	21.2	19.6	17.5	14.7	11.8	12.2	14	15.4	16.2	18.4	20.3
186	19.2	21.1	19.5	17.6	14.8	11.9	12.3	14	15.4	16.2	18.4	20.4
187	19.5	21.2	19.7	17.9	14.9	12.1	12.4	14.1	15.5	16.5	18.6	20.8
188	19.8	21.5	19.9	17.9	15	12.1	12.3	14.2	15.6	16.8	18.8	21.2
189	20.1	21.9	20.1	17.9	14.8	11.6	11.7	14.1	15.7	17	19	21.4
190	20.5	22.1	20.2	17.9	14.8	11.2	11.5	14	15.8	17.3	19.1	21.6
191	20.7	22.1	20	17.8	14.7	11	11.5	14	15.4	16.6	19.3	21.4
192	20.7	22	20	17.7	14.7	11	11.5	13.9	15.4	16.5	19.4	21.3
193	20.5	22	20	17.8	14.8	11.2	11.5	13.9	15.5	16.7	19.2	21.4
194	19.7	21.3	19.6	17.7	14.7	11.4	11.5	13.9	15.6	16.9	18.6	20.9
195	19.2	20.8	19.2	17.3	14.5	11.1	11.4	13.9	15.3	16.1	18.2	20.1
196	18.8	20.4	19	17	14.3	10.9	11.1	13.4	14.7	15.5	17.6	19.5
197	18.8	20.2	18.9	16.9	14.2	10.8	10.9	13.1	14.5	15.3	17.5	19.4
198	19	20.3	18.9	17.1	14.3	10.9	11.1	13.3	14.7	15.4	17.7	19.5
199	18	19.8	18.6	16.5	13.6	10.5	11	12.7	14.2	15.1	17	19
200	18.3	20.1	18.9	16.8	13.9	10.9	11.3	13.1	14.5	15.4	17.4	19.3
201	18.9	20.9	19.5	17.2	14.3	11.3	11.7	13.5	15	15.9	18	19.8
202	19.3	21.3	19.7	17.5	14.5	11.4	11.8	13.8	15.4	16.2	18.4	20.2
203	19.4	21.2	19.7	17.4	14.7	11.7	12.1	14	15.4	16.3	18.4	20.4
204	19.3	21.1	19.5	17.5	14.8	12	12.2	13.9	15.4	16.2	18.4	20.4
205	19.5	21.2	19.7	17.5	14.8	11.9	12.2	14.1	15.6	16.4	18.6	20.7
206	19.7	21.4	19.8	17.6	14.7	11.5	11.8	14	15.6	16.6	19	20.9
207	19.8	21.5	19.8	17.5	14.6	11.1	11.4	13.8	15.5	16.6	19	21.1
208	20.3	21.9	19.9	17.6	14.6	10.9	11.3	13.8	15.7	17.1	19.1	21.5
209	20.7	22	19.9	17.6	14.6	10.8	11.3	14	15.7	17.2	19.3	21.7
210	20.5	21.9	19.8	17.6	14.6	10.8	11.3	14	15.6	17	19.3	21.6
211	20.5	21.9	19.9	17.7	14.6	10.9	11.4	14	15.6	17	19.1	21.5
212	19.9	21.5	19.6	17.7	14.7	11.1	11.4	14	15.6	17.1	18.7	21.1
213	19.3	20.9	19.3	17.4	14.5	11.1	11.3	13.9	15.4	16.3	18.4	20.4
214	18.9	20.4	19.1	17.1	14.3	10.7	11.1	13.4	14.8	15.6	17.8	19.7
215	18.7	20.1	18.9	16.9	14.2	10.6	10.7	12.9	14.6	15.3	17.5	19.3
216	18.9	20.2	18.9	17	14.3	10.7	10.8	13.1	14.5	15.4	17.6	19.4
217	18.4	20.2	19	16.8	13.8	10.6	11.1	12.8	14.4	15.5	17.4	19.4
218	19	20.9	19.5	17.2	14.2	11	11.5	13.4	15	16	18.1	20
219	19.6	21.4	19.9	17.6	14.6	11.4	11.9	13.8	15.5	16.6	18.7	20.7
220	19.8	21.6	20	17.7	14.7	11.5	12	13.9	15.5	16.8	19	21
221	19.7	21.5	19.9	17.6	14.6	11.5	12	13.9	15.5	16.9	18.9	21
222	19.7	21.5	19.8	17.6	14.7	11.8	12.1	13.9	15.5	16.9	18.9	21
223	19.7	21.5	19.8	17.6	14.6	11.5	11.8	14	15.6	16.7	18.9	21
224	19.7	21.5	19.8	17.5	14.5	11.1	11.5	13.9	15.6	16.7	19	21
225	19.9	21.7	19.9	17.6	14.5	11	11.4	13.8	15.5	16.7	19	21.1
226	20	21.8	19.9	17.6	14.5	10.9	11.3	13.8	15.5	16.9	18.9	21.3
227	20.5	22.2	20	17.7	14.6	10.9	11.3	13.9	15.7	17.2	19.2	21.6
228	20.6	22.1	19.9	17.6	14.5	10.8	11.2	13.9	15.6	17.1	19.4	21.6
229	20.6	22.3	20	17.7	14.5	10.8	11.3	13.9	15.4	16.7	19.3	21.6
230	20.2	22.1	19.9	17.7	14.6	10.9	11.2	13.9	15.4	16.9	19.1	21.3
231	19.8	21.5	19.6	17.5	14.5	10.9	11.2	13.9	15.6	16.9	18.7	20.9
232	19.4	20.9	19.4	17.3	14.5	10.8	11.2	13.7	15.3	16.2	18.3	20.3
233	19.2	20.6	19.2	17.2	14.3	10.7	11.1	13.5	14.9	15.8	18	19.9
234	19.1	20.5	19.1	17.1	14.3	10.7	10.9	13.2	14.7	15.7	17.8	19.7
235	19.7	21.4	19.8	17.6	14.4	10.9	11.5	13.6	15.4	16.6	18.8	20.6
236	19.8	21.5	19.9	17.6	14.5	11.1	11.7	13.7	15.4	16.7	18.9	21
237	20.3	21.9	20.2	17.9	14.7	11.4	11.9	13.8	15.4	17	19.2	21.5
238	20.5	22.2	20.4	18.1	14.8	11.5	12	13.6	15.3	17.1	19.4	21.6
239	20.3	22	20.2	17.9	14.7	11.3	11.8	13.8	15.3	17	19.4	21.5
240	19.9	21.7	20	17.6	14.5	11.1	11.6	14	15.4	17.1	19.1	21.4
241	19.8	21.7	19.9	17.5	14.5	11	11.5	13.9	15.6	16.9	18.9	21.2
242	20	21.8	20	17.6	14.5	10.9	11.3	13.9	15.6	17	19.1	21.3
243	20.1	21.9	20.1	17.6	14.5	10.9	11.4	14	15.7	17	19.1	21.3
244	20	21.9	20	17.7	14.6	10.9	11.3	13.9	15.6	16.7	19	21.2
245	20.3	22.2	20.2	17.8	14.6	10.8	11.3	13.9	15.6	16.9	19.1	21.5
246	20.7	22.4	20.3	17.8	14.5	10.8	11.2	13.9	15.6	17.2	19.5	21.7
247	20.8	22.5	20.4	17.8	14.5	10.8	11.2	13.9	15	16.2	19.3	21.5
248	20.7	22.5	20.3	17.7	14.5	10.7	11.1	13.7	14.9	16.1	19.3	21.5
249	20.4	22.4	20	17.6	14.5	10.7	11.1	13.8	15.2	16.8	19.3	21.3
250	20.2	21.9	19.8	17.6	14.5	10.9	11.1	13.8	15.5	17.1	19	21.1
251	19.7	21.2	19.5	17.5	14.5	11	11.1	13.9	15.4	16.5	18.6	20.6
252	19.2	20.5	19.1	17.2	14.4	10.7	11	13.5	14.9	15.8	17.9	19.8
253	19.7	21.4	19.9	17.6	14.3	10.9	11.5	13.5	15.3	16.6	18.9	20.8
254	20	21.6	20	17.7	14.5	11.1	11.6	13.8	15.3	16.8	19	21.3
255	20.5	22.2	20.4	17.9	14.7	11.4	11.9	13.7	15.4	17.1	19.4	21.7
256	20.7	22.4	20.7	18.1	14.8	11.5	11.8	13.7	15.4	17.2	19.6	21.7
257	20.6	22.3	20.5	17.9	14.6	11.2	11.6	13.8	15.4	17.2	19.5	21.7
258	20.2	21.9	20.2	17.7	14.5	11	11.4	13.9	15.6	17.2	19.3	21.6
259	20.2	22	20.2	17.7	14.6	11	11.4	14	15.6	17.1	19.3	21.5
260	20.2	22	20.1	17.7	14.5	10.9	11.3	14	15.6	17.1	19.3	21.6
261	20	22	20.1	17.7	14.5	10.8	11.2	13.9	15.7	16.9	19.2	21.4
262	20	22	20.1	17.7	14.5	10.7	11.2	13.8	15.5	16.7	19	21.2
263	20.2	22.1	20.1	17.8	14.6	10.7	11.2	13.8	15.5	16.7	19	21.3
264	20.6	22.4	20.4	17.8	14.5	10.7	11.1	13.9	15.7	17.2	19.2	21.6
265	20.8	22.5	20.7	17.9	14.5	10.6	11	13.7	15.1	16.5	19.3	21.5
266	20.8	22.5	20.5	17.8	14.4	10.6	11	13.6	14.9	16.1	19.2	21.4
267	20.6	22.5	20.2	17.8	14.5	10.6	11	13.8	14.9	16.4	19.4	21.6
268	20.7	22.4	20.2	17.8	14.5	10.8	11	13.3	15.1	16.8	19.4	21.6
269	20.2	21.8	19.9	17.7	14.6	11.2	11.1	13.4	15.4	17	18.9	21.1
270	19.4	20.7	19.3	17.3	14.4	10.7	11	13.7	15.1	16	18.2	20.2
271	19.9	21.5	20.1	17.7	14.5	11	11.5	13.6	15.3	16.7	18.9	21.2
272	20.3	21.8	20.2	17.8	14.6	11.3	11.7	13.6	15.3	16.9	19.2	21.5
273	20.7	22.3	20.6	18	14.8	11.6	11.9	13.5	15.2	17	19.4	21.6
274	20.7	22.3	20.6	18	14.7	11.5	11.9	13.5	15.2	17	19.4	21.6
275	20.6	22.1	20.4	17.9	14.6	11.1	11.5	13.8	15.4	17.1	19.5	21.7
276	20.3	21.8	20.1	17.8	14.6	11	11.4	13.8	15.5	17	19.3	21.6
277	20.4	22.1	20.2	17.8	14.6	11	11.4	13.9	15.5	17.1	19.5	21.7
278	20.5	22.3	20.4	17.9	14.6	10.9	11.3	13.9	15.6	17.2	19.5	21.8
279	20.3	22.2	20.3	17.8	14.5	10.8	11.2	13.8	15.6	17.1	19.3	21.6
280	20.3	22.2	20.3	17.8	14.5	10.7	11.1	13.8	15.6	17	19.2	21.5
281	20.3	22.1	20.2	17.8	14.5	10.6	11.1	13.8	15.6	16.9	19.2	21.3
282	20.5	22.3	20.3	17.8	14.5	10.6	11	13.8	15.6	17.2	19.4	21.4
283	20.8	22.5	20.6	17.8	14.4	10.5	10.9	13.7	15.3	16.8	19.5	21.6
284	20.8	22.5	20.6	17.8	14.4	10.5	10.9	13.7	15	16.3	19.3	21.5
285	20.8	22.5	20.4	17.8	14.4	10.4	10.9	13.7	15.1	16.6	19.4	21.6
286	20.8	22.5	20.5	17.8	14.4	10.6	10.7	13.3	15.1	16.9	19.5	21.7
287	20.6	22.2	20.3	17.8	14.5	11.2	11	13	15.2	17.1	19.1	21.5
288	19.9	21.4	19.7	17.6	14.4	11	10.8	13.6	15.4	16.6	18.7	20.9
289	20	21.5	20	17.7	14.5	11.1	11.5	13.6	15.1	16.6	19	21.4
290	20.2	21.8	20.2	17.7	14.5	11.1	11.6	13.6	15.1	16.7	19.2	21.5
291	20.5	22.2	20.5	17.8	14.6	11.3	11.7	13.6	15.1	16.9	19.4	21.6
292	20.6	22.1	20.5	17.9	14.7	11.2	11.7	13.6	15.2	16.9	19.4	21.7
293	20.3	21.8	20.2	17.7	14.5	11	11.5	13.7	15.3	16.8	19.3	21.6
294	20.2	21.6	20.1	17.7	14.5	10.9	11.4	13.7	15.4	16.7	19.2	21.5
295	20.3	21.9	20.2	17.7	14.5	10.8	11.3	13.7	15.4	16.9	19.3	21.6
296	20.5	22.2	20.3	17.9	14.5	10.8	11.2	13.7	15.4	17	19.4	21.7
297	20.3	22.2	20.3	17.8	14.5	10.8	11.1	13.8	15.5	16.9	19.2	21.6
298	20.2	21.9	20.3	17.7	14.5	10.7	11.1	13.8	15.5	17	19.2	21.3
299	20.4	22	20.3	17.8	14.4	10.6	11	13.8	15.6	17	19.2	21.3
300	20.5	22.3	20.4	17.9	14.5	10.5	10.9	13.8	15.6	17.3	19.5	21.6
301	20.9	22.5	20.5	17.9	14.4	10.4	10.9	13.7	15.4	17.2	19.6	21.8
302	20.9	22.4	20.6	17.9	14.3	10.3	10.7	13.6	15.1	16.6	19.3	21.5
303	20.9	22.3	20.7	17.8	14.2	10.3	10.7	13.7	15.1	16.6	19.4	21.4
304	20.9	22.4	20.6	17.9	14.2	10.3	10.5	13.4	15.2	17	19.5	21.7
305	20.7	22.4	20.4	17.8	14.4	10.9	10.7	12.9	15.1	17.1	19.4	21.7
306	20.4	21.9	20	17.7	14.5	11.3	11	13.1	15.2	17	19	21.4
307	20	21.6	20	17.6	14.5	11.1	11.5	13.5	15.1	16.5	18.8	21.2
308	20.1	21.7	20.2	17.7	14.5	11	11.4	13.5	15.2	16.6	19.1	21.3
309	20.4	22	20.3	17.7	14.5	11	11.4	13.6	15.2	16.7	19.4	21.5
310	20.5	22	20.4	17.7	14.5	10.9	11.4	13.6	15.3	16.8	19.4	21.6
311	20.2	21.7	20.1	17.7	14.5	10.8	11.3	13.6	15.4	16.7	19.3	21.4
312	20.2	21.7	20.1	17.7	14.4	10.8	11.2	13.6	15.5	16.8	19.3	21.4
313	20.3	21.9	20.1	17.7	14.5	10.7	11.2	13.7	15.5	16.8	19.3	21.6
314	20.5	22.1	20.3	17.8	14.5	10.7	11.1	13.7	15.4	16.9	19.3	21.7
315	20.4	22.1	20.3	17.7	14.4	10.6	11.1	13.7	15.5	16.9	19.2	21.6
316	20.3	21.9	20.2	17.7	14.4	10.6	10.9	13.7	15.4	16.8	19	21.4
317	20.3	22	20.2	17.8	14.3	10.6	10.8	13.7	15.5	16.9	19.1	21.3
318	20.5	22.2	20.3	17.8	14.3	10.4	10.7	13.7	15.6	17.1	19.3	21.5
319	20.6	22.5	20.4	17.9	14.4	10.3	10.8	13.8	15.6	17.3	19.6	21.7
320	20.9	22.5	20.6	17.9	14.4	10.3	10.7	13.7	15.4	17.1	19.5	21.7
321	20.9	22.3	20.7	17.9	14.2	10.1	10.5	13.5	15	16.6	19.2	21.5
322	20.9	22.3	20.6	17.9	14.1	10.1	10.3	13.1	14.9	16.7	19.4	21.5
323	20.8	22.3	20.5	17.8	14.3	10.6	10.6	12.7	14.8	16.8	19.4	21.6
324	20.6	22.2	20.3	17.8	14.7	11.2	10.9	12.8	14.9	16.7	19.2	21.5
325	20.1	21.7	20.1	17.6	14.5	11	11.5	13.4	15.1	16.4	18.8	21.2
326	20.3	22	20.3	17.7	14.5	11	11.4	13.5	15.1	16.6	19.2	21.4
327	20.6	22.2	20.5	17.7	14.5	11	11.4	13.5	15.1	16.8	19.3	21.5
328	20.5	22	20.3	17.7	14.4	10.9	11.3	13.5	15.2	16.7	19.3	21.4
329	20.1	21.6	20.1	17.7	14.4	10.8	11.1	13.5	15.4	16.6	19.1	21.3
330	20.2	21.8	20.1	17.7	14.4	10.8	11.1	13.6	15.4	16.7	19.2	21.4
331	20.5	22.1	20.2	17.7	14.5	10.7	11.1	13.6	15.4	16.8	19.3	21.6
332	20.7	22.3	20.4	17.8	14.4	10.6	11.1	13.6	15.4	16.9	19.3	21.7
333	20.8	22.2	20.4	17.8	14.4	10.6	11	13.6	15.5	17	19.3	21.7
334	20.6	22.1	20.2	17.8	14.3	10.5	10.9	13.7	15.5	16.9	19.2	21.5
335	20.5	22.2	20.2	17.8	14.3	10.5	10.7	13.6	15.4	16.8	19.1	21.4
336	20.5	22.3	20.3	17.8	14.2	10.3	10.6	13.7	15.5	16.8	19.2	21.4
337	20.6	22.4	20.4	17.8	14.3	10.1	10.6	13.7	15.5	17.1	19.5	21.6
338	20.9	22.5	20.6	17.9	14.3	10.2	10.6	13.7	15.5	17.3	19.7	21.8
339	21	22.5	20.7	17.9	14.3	10.2	10.6	13.7	15.4	17.3	19.6	21.8
340	21	22.3	20.7	17.8	14.1	10	10.2	13.1	14.9	16.7	19.4	21.6
341	20.9	22.1	20.6	18.1	14.5	10.6	10.6	12.8	14.6	16.2	19.2	21.5
342	20.8	22.2	20.5	18.2	14.9	11.2	11	12.8	14.6	16.3	19.1	21.4
343	20.4	21.9	20.1	17.7	14.5	10.9	10.6	13	15.1	16.9	19.2	21.5
344	20	21.3	19.8	17.6	14.2	10.4	10.3	13.7	15.3	16.8	19	21.2
345	19.9	21	19.6	17.7	14.3	10.4	10.4	13.9	15.4	16.5	18.7	21
346	19.6	20.7	19.5	17.5	14.3	10.4	10.6	13.8	15.1	16	18.3	20.4
347	19.6	20.6	19.3	17.5	14.5	10.6	10.9	13.7	14.8	15.9	18.1	20.2
348	19.8	20.7	19.5	17.6	14.6	10.6	11	13.7	14.9	16	18.2	20.4
349	20	21.6	20.1	17.6	14.3	10.8	11.2	13.4	15	16.3	18.7	21
350	20.3	21.8	20.3	17.6	14.5	10.9	11.3	13.3	15	16.4	19	21.3
351	20.3	22	20.5	17.6	14.4	11	11.4	13.3	14.9	16.6	19.1	21.4
352	20.2	21.8	20.3	17.6	14.4	10.8	11.2	13.4	15.1	16.4	18.9	21.2
353	19.8	21.6	20	17.6	14.3	10.7	11.1	13.4	15.2	16.5	18.8	20.9
354	20	21.6	20	17.6	14.3	10.7	11.1	13.5	15.3	16.5	18.8	21
355	20.2	21.8	20.1	17.6	14.4	10.7	11.1	13.5	15.3	16.5	19	21.2
356	20.7	22.2	20.5	17.7	14.3	10.6	11	13.6	15.3	16.7	19.2	21.5
357	20.9	22.3	20.6	17.7	14.3	10.5	10.9	13.6	15.4	16.8	19.3	21.6
358	20.8	22.3	20.5	17.8	14.3	10.4	10.8	13.6	15.4	16.9	19.2	21.7
359	20.7	22.4	20.4	17.8	14.3	10.2	10.7	13.6	15.4	17	19.3	21.7
360	20.8	22.5	20.5	17.8	14.2	10.1	10.7	13.6	15.4	17	19.4	21.7
361	20.7	22.4	20.5	17.8	14.2	10.1	10.5	13.6	15.4	17	19.4	21.6
362	20.7	22.4	20.5	17.8	14.2	10.1	10.6	13.6	15.4	17.1	19.6	21.7
363	20.8	22.4	20.5	17.8	14.2	10.1	10.5	13.7	15.5	17.2	19.6	21.7
364	21	22.4	20.6	17.9	14.1	9.9	10.2	13.2	15.1	16.9	19.6	21.7
365	21	22.1	20.7	18.1	14.3	10.2	10.3	12.6	14.6	16.2	19.2	21.6
366	20.9	22.1	20.7	18.6	14.9	11.1	10.9	12.9	14.7	16.1	19.2	21.5
367	20.7	22.1	20.4	18.2	14.8	11	10.8	12.7	14.7	16.5	19.2	21.5
368	20.3	21.9	20.1	17.7	14.2	10.5	10.2	13.5	15.3	16.9	19.2	21.4
369	20.1	21.4	19.8	17.7	14.2	10.2	10.2	13.7	15.3	16.8	19	21.2
370	20	21.2	19.8	17.7	14.2	10.5	10.3	13.9	15.3	16.6	18.9	21.1
371	19.8	20.8	19.5	17.6	14.3	10.5	10.5	13.9	15.1	16.2	18.5	20.6
372	19.6	20.6	19.5	17.5	14.5	10.5	10.8	13.7	14.9	15.9	18.1	20.2
373	20	21.5	20.1	17.6	14.3	10.8	11.2	13.2	15	16.2	18.7	21
374	20.2	21.7	20.2	17.6	14.4	10.8	11.1	13.3	15	16.3	18.9	21.1
375	20.4	22	20.5	17.6	14.4	10.9	11.3	13.2	14.9	16.6	19.1	21.3
376	20.1	21.7	20.2	17.5	14.4	10.8	11.2	13.3	15	16.4	18.8	21.1
377	19.8	21.5	20	17.7	14.3	10.7	11	13.4	15.2	16.3	18.7	20.8
378	19.8	21.4	20	17.7	14.3	10.6	11	13.3	15.1	16.4	18.8	20.8
379	19.9	21.6	20.1	17.7	14.4	10.6	11	13.4	15.2	16.4	18.8	21
380	20.3	21.9	20.2	17.6	14.3	10.5	10.9	13.5	15.2	16.6	18.9	21.2
381	20.6	22.2	20.4	17.7	14.2	10.4	10.8	13.5	15.3	16.6	19.1	21.5
382	20.6	22.2	20.4	17.7	14.2	10.3	10.7	13.5	15.4	16.7	19	21.6
383	20.5	22.3	20.4	17.7	14.2	10.2	10.6	13.6	15.3	16.8	19.1	21.6
384	20.5	22.3	20.4	17.7	14.1	10.1	10.5	13.5	15.3	16.8	19.1	21.6
385	20.6	22.3	20.5	17.8	14	9.9	10.4	13.6	15.3	17	19.4	21.7
386	20.9	22.4	20.6	17.8	14	9.8	10.4	13.6	15.4	17.1	19.6	21.8
387	20.9	22.3	20.6	17.8	14.1	9.8	10.4	13.6	15.4	17.2	19.6	21.8
388	21	22.3	20.6	17.8	14	9.8	10.2	13.5	15.2	17.1	19.4	21.9
389	21.1	22.2	20.6	17.8	13.9	9.7	9.8	12.7	14.7	16.4	19.3	21.6
390	21	22.1	20.7	18.3	14.5	10.4	10.4	12.6	14.6	16.3	19.2	21.5
391	20.9	22.1	20.6	18.4	14.9	11	10.8	12.6	14.6	16.3	19.2	21.5
392	20.6	22.1	20.3	17.9	14.5	10.6	10.4	13.1	15	16.8	19.3	21.6
393	20.3	21.8	20	17.8	14.1	10.1	10.1	13.7	15.2	16.9	19.2	21.4
394	20	21.3	19.7	17.7	14.3	10.2	10.3	13.8	15.3	16.6	18.9	21
395	20	21.1	19.7	17.8	14.4	10.3	10.4	13.9	15.3	16.3	18.8	20.8
396	19.8	20.8	19.5	17.6	14.4	10.5	10.5	13.9	15.1	16.1	18.5	20.5
397	20.2	21.7	20.2	17.5	14.4	10.8	11.2	13.1	14.8	16.2	18.8	21.2
398	20.1	21.6	20.2	17.5	14.3	10.7	11.1	13.2	14.9	16.2	18.8	21.2
399	20.1	21.6	20.2	17.5	14.3	10.7	11	13.3	15	16.2	18.8	21.1
400	20	21.5	20.2	17.6	14.3	10.7	11	13.3	15	16.2	18.7	21
401	19.9	21.5	20.1	17.6	14.3	10.6	11	13.3	15.2	16.3	18.7	20.9
402	19.8	21.5	20	17.6	14.3	10.5	11	13.3	15.2	16.3	18.7	20.8
403	19.9	21.6	20.1	17.6	14.3	10.5	10.9	13.4	15.2	16.4	18.8	20.9
404	20	21.7	20.1	17.6	14.2	10.4	10.8	13.4	15.2	16.5	18.8	21
405	20.3	22	20.3	17.7	14.2	10.3	10.8	13.5	15.3	16.6	19	21.3
406	20.5	22.1	20.4	17.6	14.2	10.3	10.7	13.5	15.2	16.7	19	21.5
407	20.6	22.3	20.4	17.7	14.1	10.2	10.6	13.5	15.3	16.7	19.2	21.6
408	20.6	22.2	20.5	17.7	14	10.3	10.3	13.4	15.2	16.9	19.3	21.6
409	20.7	22.3	20.5	17.7	14	10.1	10.2	13.5	15.3	17	19.4	21.7
410	20.8	22.3	20.6	17.7	14	9.8	10.2	13.6	15.3	17.1	19.5	21.7
411	20.9	22.2	20.6	17.7	14	9.7	10.2	13.5	15.3	17.2	19.5	21.8
412	20.9	22.1	20.6	17.7	13.9	9.7	10	13.5	15.2	17.1	19.3	21.8
413	20.9	22.2	20.6	17.8	13.9	9.6	9.9	13.3	15.1	17	19.4	21.8
414	21	22.2	20.6	17.8	14	9.8	10	12.9	15	16.9	19.5	21.7
415	21.1	22.1	20.6	18.3	14.5	10.4	10.2	12.5	14.7	16.4	19.3	21.5
416	20.8	22.1	20.6	18.3	14.9	10.9	10.6	12.6	14.7	16.6	19.2	21.5
417	20.4	22	20.2	17.8	14.4	10.5	10.3	13.3	15	16.8	19.3	21.5
418	20	21.4	19.9	17.7	14.3	10.1	10.3	13.9	15.3	16.7	19.1	21.1
419	20	21.1	19.8	17.8	14.4	10.3	10.6	13.9	15.3	16.5	19	20.8
420	19.9	20.9	19.7	17.8	14.4	10.3	10.5	13.9	15.2	16.2	18.7	20.6
421	20.3	21.7	20.3	17.5	14.3	10.7	11.1	13.2	14.9	16.1	18.7	21.3
422	20.1	21.5	20.2	17.5	14.2	10.7	11.1	13.1	14.7	16.1	18.7	21.2
423	20.2	21.7	20.4	17.5	14.4	10.9	11.1	13	14.8	16.3	18.7	21.2
424	20.2	21.7	20.4	17.6	14.4	10.9	11.1	13	14.8	16.2	18.7	21.1
425	20.2	21.8	20.4	17.6	14.3	10.7	11	13.2	14.9	16.3	18.7	21.1
426	20	21.6	20.2	17.5	14.3	10.5	10.9	13.3	15.2	16.4	18.7	21
427	20.1	21.6	20.1	17.6	14.3	10.4	10.9	13.4	15.2	16.5	18.8	21
428	20.1	21.6	20.1	17.6	14.3	10.5	10.8	13.4	15.2	16.5	18.9	21.1
429	20.2	21.9	20.2	17.7	14.3	10.3	10.8	13.4	15.2	16.6	18.9	21.2
430	20.4	22	20.3	17.7	14.3	10.3	10.7	13.4	15.2	16.6	19	21.3
431	20.5	22.1	20.4	17.6	14.1	10.1	10.5	13.5	15.2	16.7	19	21.5
432	20.6	22.2	20.4	17.6	14	10.3	10.3	13.3	15.2	16.8	19.2	21.6
433	20.8	22.2	20.6	17.7	14	10.2	10.1	13.3	15.2	17	19.5	21.7
434	20.9	22.1	20.7	17.7	14	10	10	13.4	15.2	17	19.5	21.8
435	20.9	22.1	20.7	17.9	14	9.9	9.9	13.4	15.1	17	19.3	21.7
436	20.8	22.1	20.5	17.7	13.9	9.9	9.8	13.4	15.1	17	19.2	21.7
437	20.7	22.1	20.4	17.7	13.9	9.7	10	13.5	15.2	17.1	19.5	21.8
438	20.9	22.2	20.5	17.7	13.9	9.7	10.1	13.4	15.2	17.1	19.5	21.8
439	21	22.2	20.7	18.1	14.3	10.1	9.9	12.7	14.9	16.9	19.4	21.7
440	20.8	22.1	20.7	18.3	15	11	10.6	12.6	14.7	16.7	19.4	21.5
441	20.6	22.2	20.5	17.9	14.6	10.6	10.3	13.2	15	16.9	19.4	21.6
442	20.4	21.9	20.2	17.8	14.2	10.1	10.3	13.7	15.3	16.9	19.2	21.5
443	20.1	21.3	19.9	17.8	14.4	10.3	10.5	13.9	15.3	16.6	19	21.1
444	20	21	19.7	17.8	14.5	10.4	10.5	13.9	15.2	16.4	18.9	20.8
445	20.2	21.7	20.3	17.5	14.3	10.6	11	13.1	14.9	16	18.6	21.1
446	20.1	21.5	20.2	17.4	14.3	10.6	11	13	14.8	16.1	18.6	21
447	20.3	21.6	20.3	17.5	14.3	10.8	11.1	13	14.8	16.4	18.8	21.3
448	20.3	21.7	20.4	17.5	14.3	10.9	11.1	12.9	14.7	16.3	18.8	21.2
449	20.4	21.9	20.5	17.6	14.3	10.8	10.9	13.1	14.8	16.3	18.8	21.3
450	20.1	21.8	20.3	17.5	14.2	10.5	10.8	13.2	14.9	16.2	18.7	21
451	20.1	21.6	20.1	17.5	14.2	10.4	10.8	13.3	15.1	16.3	18.7	21
452	20.1	21.7	20.1	17.5	14.2	10.4	10.7	13.3	15.1	16.4	18.7	21.1
453	20.3	22	20.3	17.6	14.2	10.3	10.7	13.4	15.1	16.5	18.9	21.1
454	20.4	22.1	20.4	17.6	14.1	10.2	10.6	13.4	15.2	16.5	19	21.2
455	20.4	22.1	20.4	17.6	14.1	10.1	10.4	13.4	15.1	16.6	19.1	21.5
456	20.6	22.2	20.5	17.7	14	10.1	10.3	13.4	15.1	16.7	19.2	21.6
457	20.7	22.1	20.6	17.7	14	10.2	10.2	13.3	15	16.8	19.3	21.6
458	20.8	22.1	20.6	17.8	14	10.1	10	13.3	15	16.8	19.3	21.6
459	20.7	22	20.6	17.8	14.1	10	10	13.3	15	16.7	19.3	21.6
460	20.6	22	20.4	17.6	13.9	9.9	10	13.4	15.1	16.8	19.3	21.6
461	20.6	22.1	20.4	17.7	13.9	9.7	10.1	13.5	15.1	16.8	19.4	21.7
462	20.9	22.2	20.5	17.8	13.9	9.7	10	13.4	15.2	17	19.5	21.7
463	20.9	22.2	20.6	18	14.2	10	9.9	13	15	17	19.5	21.7
464	20.8	22.2	20.7	18.3	14.9	10.8	10.4	12.6	14.8	16.9	19.5	21.7
465	20.7	22.2	20.6	18	14.6	10.6	10.2	13.2	15.1	17.1	19.6	21.8
466	20.6	22.1	20.4	17.9	14.3	10.2	10.1	13.6	15.2	16.9	19.3	21.7
467	20.2	21.6	20	17.8	14.3	10.2	10.3	13.7	15.2	16.7	19.1	21.3
468	20.1	21.1	19.9	17.8	14.4	10.3	10.6	13.9	15.3	16.5	18.9	20.9
469	20.2	21.8	20.2	17.4	14.1	10.4	10.7	13.2	14.9	16.2	18.6	21
470	20.2	21.9	20.3	17.5	14.1	10.4	10.6	13.2	14.9	16.3	18.7	21.2
471	20.3	22	20.5	17.5	14.2	10.4	10.6	13.2	15	16.3	18.8	21.3
472	20.4	22	20.5	17.5	14.1	10.3	10.4	13.2	15	16.4	18.8	21.3
473	20.3	21.9	20.5	17.6	14	10.1	10.3	13.3	15	16.5	18.9	21.3
474	20.4	22	20.4	17.5	14	10	10.3	13.3	15	16.5	19	21.5
475	20.5	22	20.5	17.6	14	10.3	10.2	13.1	14.9	16.6	19.1	21.4
476	20.6	21.9	20.5	17.7	14.1	10.4	10.2	13.1	14.9	16.6	19.2	21.5
477	20.5	22	20.4	17.6	14	10.2	10	13.3	15	16.6	19.2	21.5
478	20.6	22	20.3	17.6	13.9	9.9	10	13.5	15.1	16.6	19.3	21.5
479	20.7	22.1	20.3	17.6	13.9	9.7	10.1	13.5	15.1	16.8	19.3	21.6
480	20.8	22.1	20.6	17.8	14.1	9.9	9.9	13.2	15	17	19.3	21.6
481	20.9	22.1	20.7	18.2	14.7	10.5	10.2	12.7	14.8	17	19.4	21.6
482	20.6	22	20.6	18.3	15	11.1	10.7	12.5	14.7	16.8	19.3	21.6
483	20.7	22.2	20.6	18.2	14.9	10.8	10.5	13	15	17	19.5	21.8
484	20.6	22.1	20.5	18	14.5	10.6	10.2	13.3	15	16.9	19.4	21.7
485	20.3	21.8	20.2	17.8	14.3	10.4	10.2	13.6	15	16.7	19.2	21.5
486	20.2	21.4	20	17.9	14.4	10.3	10.4	13.9	15.3	16.7	19.2	21.2
487	20.3	21.9	20.4	17.4	14.1	10.4	10.6	13.1	14.7	16.1	18.6	21.1
488	20.4	22	20.4	17.5	14.1	10.3	10.6	13.1	14.8	16.2	18.8	21.2
489	20.2	21.9	20.4	17.5	14.2	10.4	10.5	13.1	14.8	16.2	18.7	21.1
490	20.1	21.8	20.4	17.4	14	10.3	10.5	13.1	14.9	16.2	18.6	21
491	20	21.8	20.4	17.5	14	10.2	10.3	13.2	14.9	16.3	18.7	21.1
492	20.1	21.7	20.2	17.4	13.9	10.1	10.3	13.2	14.9	16.3	18.7	21.1
493	20.1	21.7	20.1	17.4	13.9	10.1	10.2	13.2	14.9	16.3	18.8	21.2
494	20.1	21.8	20.2	17.4	13.9	10.1	10.1	13.2	14.9	16.3	18.8	21.2
495	20.3	21.9	20.2	17.5	13.9	10.1	10	13.3	15	16.4	19	21.3
496	20.4	22	20.2	17.5	13.9	9.9	10.1	13.4	15	16.5	19.1	21.4
497	20.5	21.9	20.3	17.6	14	9.8	10.1	13.5	15	16.7	19.2	21.5
498	20.7	22	20.5	17.8	14.2	10	10	13.2	14.9	16.8	19.2	21.5
499	20.8	22	20.8	18.4	14.9	10.9	10.6	12.6	14.7	16.8	19.3	21.5
500	20.6	22	20.7	18.5	15.1	11.1	10.8	12.5	14.8	16.8	19.3	21.5
501	20.7	22	20.7	18.6	15.2	11.2	10.8	12.7	14.9	16.9	19.4	21.6
502	20.6	22.1	20.6	18.3	15	11	10.5	13	15	16.9	19.4	21.6
503	20.4	22	20.3	18	14.8	10.9	10.4	13.5	15	16.8	19.3	21.6
504	20.4	21.8	20.2	17.9	14.4	10.3	10.3	13.9	15.3	16.8	19.3	21.5
505	20.4	21.9	20.5	17.5	14.1	10.3	10.5	13	14.7	16.3	18.7	21.3
506	20.3	22	20.5	17.5	14.1	10.2	10.5	13.1	14.8	16.3	18.8	21.2
507	20.1	21.9	20.3	17.4	14	10.2	10.5	13.1	14.7	16.2	18.7	21
508	20	21.8	20.3	17.4	14	10.1	10.5	13.1	14.8	16.3	18.7	21
509	19.9	21.7	20.2	17.4	14	10.2	10.3	13.1	14.8	16.3	18.6	21
510	19.8	21.5	20.1	17.4	13.9	10.1	10.3	13.1	14.8	16.2	18.6	21
511	19.9	21.6	20	17.4	13.9	10	10.2	13.2	14.9	16.3	18.7	21.1
512	19.9	21.7	20	17.5	13.9	9.9	10.2	13.3	14.9	16.3	18.8	21.2
513	20	21.7	20	17.4	13.9	9.9	10.1	13.3	14.9	16.3	18.8	21.2
514	20.1	21.8	20.1	17.4	14	9.9	10.1	13.4	14.9	16.4	19	21.3
515	20.3	21.9	20.2	17.5	14	10	10.2	13.4	15	16.5	19.1	21.4
516	20.6	22	20.4	17.8	14.1	10	10.1	13.3	14.9	16.7	19.2	21.4
517	20.7	22	20.7	18.5	14.9	10.8	10.6	12.6	14.7	16.7	19.2	21.4
518	20.6	21.9	20.7	18.7	15.1	11.2	10.8	12.5	14.7	16.7	19.2	21.4
519	20.5	21.9	20.6	18.7	15.1	11.2	10.8	12.6	14.8	16.7	19.2	21.4
520	20.6	22.1	20.7	18.6	15.3	11.3	10.8	12.8	15	16.9	19.5	21.7
521	20.4	22	20.5	18.3	15.1	11.1	10.6	13.3	15	16.7	19.3	21.6
522	20.6	22.1	20.4	18.1	14.8	10.8	10.4	13.7	15.3	16.8	19.4	21.7
523	20.4	22.1	20.7	17.6	14.1	10.3	10.5	13.1	14.8	16.4	18.8	21.3
524	20.3	22	20.6	17.5	14.1	10.2	10.5	13.1	14.8	16.2	18.7	21.2
525	20.1	21.9	20.5	17.5	14.1	10.2	10.4	13.1	14.8	16.2	18.8	21.2
526	20.1	21.9	20.4	17.4	14	10.1	10.4	13.1	14.8	16.3	18.8	21.1
527	20.1	21.8	20.4	17.5	14.1	10.2	10.3	13	14.7	16.3	18.7	21.2
528	19.8	21.6	20.1	17.3	14	10.2	10.2	13	14.7	16.2	18.6	21.1
529	19.9	21.6	20.1	17.4	13.9	10.1	10.1	13.1	14.8	16.3	18.7	21.1
530	20	21.6	20.1	17.4	13.9	9.9	10.1	13.2	14.9	16.3	18.8	21.2
531	20	21.6	20.1	17.5	13.9	9.9	10.2	13.2	14.8	16.3	18.9	21.2
532	19.9	21.6	20	17.4	14	9.9	10.2	13.3	14.9	16.3	18.9	21.1
533	20.1	21.7	20	17.5	14.1	10	10.3	13.3	14.9	16.3	19	21.2
534	20.4	21.9	20.3	17.7	14.1	10	10.1	13.3	14.9	16.5	19.2	21.4
535	20.6	21.9	20.6	18.3	14.8	10.8	10.6	12.7	14.7	16.6	19.2	21.3
536	20.4	21.7	20.5	18.6	15	11.1	10.8	12.5	14.5	16.4	19	21.2
537	20.2	21.7	20.4	18.6	15	11.1	10.8	12.5	14.6	16.4	18.9	21.3
538	20.5	22.1	20.6	18.6	15.2	11.3	10.9	12.7	14.9	16.7	19.3	21.6
539	20.6	22.1	20.5	18.4	15.1	11.1	10.7	13.2	15.1	16.9	19.4	21.7
540	20.6	22.2	20.6	18.4	15.2	11.1	10.7	13.4	15.2	16.8	19.5	21.7
541	20.6	22	20.8	17.6	14.2	10.3	10.5	13	14.7	16.3	18.9	21.4
542	20.3	22	20.7	17.5	14.1	10.2	10.5	13	14.8	16.3	18.8	21.4
543	20.3	21.9	20.6	17.5	14.1	10.2	10.4	13	14.7	16.2	18.8	21.3
544	20.2	21.9	20.5	17.6	14.1	10.2	10.3	13.1	14.7	16.3	18.8	21.3
545	20.2	21.9	20.4	17.6	14.2	10.3	10.3	12.9	14.6	16.2	18.7	21.2
546	19.9	21.7	20.1	17.4	14.2	10.3	10.3	12.9	14.6	16.2	18.6	21.2
547	19.9	21.7	20.1	17.4	14	10.1	10.2	13.1	14.8	16.3	18.7	21.2
548	20	21.6	20.1	17.5	14	10	10.2	13.1	14.8	16.3	18.8	21.2
549	20	21.6	20.1	17.5	14	9.9	10.2	13.2	14.9	16.3	18.9	21.3
550	19.8	21.5	19.9	17.5	14	10	10.3	13.3	14.9	16.3	18.9	21.1
551	19.9	21.4	19.9	17.6	14.2	10.1	10.3	13.3	14.9	16.3	19	21
552	20.1	21.7	20.1	17.6	14.1	10	10.1	13.2	14.9	16.4	19.1	21.2
553	20.4	21.8	20.3	18.1	14.6	10.6	10.5	12.8	14.7	16.5	19.1	21.4
554	20.1	21.6	20.3	18.3	14.9	11	10.7	12.5	14.4	16.2	18.8	21.1
555	20	21.6	20.2	18.3	14.9	11	10.8	12.6	14.5	16.2	18.7	21.1
556	20.4	21.8	20.5	18.5	15.1	11.2	10.8	12.6	14.7	16.5	19	21.4
557	20.5	22.1	20.5	18.4	15.2	11.2	10.8	13.2	15	16.8	19.4	21.7
558	20.6	22.1	20.6	18.6	15.3	11.2	10.9	13.2	15.1	16.8	19.5	21.7
559	20.6	22	20.8	17.6	14.1	10.2	10.4	13	14.7	16.4	18.9	21.4
560	20.5	22	20.7	17.6	14.1	10.2	10.4	13.1	14.8	16.4	18.9	21.4
561	20.5	22	20.6	17.6	14.1	10.2	10.4	13	14.7	16.3	18.9	21.4
562	20.4	22	20.6	17.7	14.1	10.1	10.3	13	14.7	16.4	18.9	21.4
563	20.3	21.9	20.5	17.7	14.2	10.2	10.3	12.8	14.6	16.3	18.8	21.3
564	20	21.8	20.3	17.6	14.3	10.3	10.4	12.7	14.6	16.2	18.6	21.2
565	20	21.8	20.2	17.5	14	10.2	10.2	13	14.7	16.3	18.7	21.3
566	20	21.7	20.1	17.5	14	10.1	10.2	13.1	14.9	16.4	18.9	21.3
567	20	21.6	20.1	17.6	14.1	10	10.2	13.2	14.9	16.4	18.9	21.3
568	19.8	21.4	19.9	17.5	14.1	10.1	10.4	13.3	14.9	16.3	18.9	21.1
569	19.9	21.3	19.9	17.6	14.2	10.2	10.4	13.4	14.9	16.3	19	21.1
570	20.2	21.7	20.1	17.6	14.1	10	10.1	13.3	14.9	16.4	19.1	21.3
571	20.4	21.8	20.4	18	14.6	10.5	10.4	12.9	14.6	16.4	19.1	21.3
572	20.2	21.6	20.2	18.3	14.9	10.9	10.6	12.6	14.5	16.2	18.8	21.1
573	20	21.5	20.2	18.2	14.8	11	10.6	12.7	14.5	16.1	18.5	21
574	20.2	21.7	20.4	18.4	15	11.1	10.8	12.6	14.6	16.3	18.9	21.2
575	20.5	22	20.5	18.5	15.2	11.1	10.8	13	14.9	16.6	19.2	21.5
576	20.5	22	20.5	18.6	15.2	11.2	10.9	13.1	14.9	16.6	19.2	21.6
577	20.5	22	20.8	17.7	14.2	10.3	10.5	12.9	14.6	16.4	18.8	21.5
578	20.4	21.9	20.7	17.7	14.1	10.3	10.5	13	14.7	16.3	18.8	21.3
579	20.5	21.9	20.7	17.6	14.1	10.2	10.4	13.1	14.8	16.4	18.9	21.5
580	20.6	22	20.7	17.7	14.1	10.2	10.4	13	14.7	16.4	18.9	21.4
581	20.4	22	20.6	17.8	14.2	10.2	10.4	12.8	14.6	16.4	18.8	21.4
582	20.2	21.8	20.4	17.6	14.2	10.3	10.4	12.8	14.6	16.2	18.6	21.2
583	20	21.7	20.3	17.5	14.1	10.3	10.3	12.9	14.7	16.2	18.6	21.3
584	20.1	21.8	20.3	17.5	14	10.1	10.2	13.1	14.8	16.3	18.8	21.2
585	20.1	21.7	20.2	17.5	14.1	10	10.2	13.2	14.9	16.4	18.9	21.3
586	20.1	21.6	20.1	17.6	14.2	10.2	10.4	13.3	15	16.4	19	21.4
587	20.1	21.6	20.1	17.6	14.2	10.2	10.4	13.3	15	16.4	19.1	21.4
588	20.4	21.9	20.3	17.7	14.1	10	10.1	13.2	14.7	16.5	19.2	21.4
589	20.5	21.9	20.4	18.1	14.6	10.6	10.4	12.7	14.5	16.3	19	21.3
590	20.1	21.6	20.2	18.1	14.8	10.9	10.7	12.6	14.5	16.2	18.8	21.1
591	19.8	21.3	20.1	18	14.8	10.9	10.6	12.8	14.5	16	18.6	20.9
592	20.1	21.5	20.3	18.3	14.9	11	10.7	12.7	14.5	16.1	18.7	21
593	20.4	21.8	20.5	18.5	15.1	11.1	10.8	12.9	14.8	16.5	19.1	21.4
594	20.6	22	20.6	18.6	15.2	11.2	10.8	13.1	14.9	16.6	19.2	21.6
595	20.7	22.2	21	18.3	14.5	10.5	10.7	12.5	14.5	16.3	18.9	21.5
596	20.6	22.1	20.9	18.2	14.5	10.5	10.6	12.6	14.5	16.4	18.9	21.5
597	20.6	22	20.8	17.8	14.2	10.2	10.4	13	14.7	16.4	19	21.5
598	20.6	22	20.8	17.9	14.2	10.2	10.4	13	14.7	16.5	19	21.5
599	20.6	22	20.8	18.1	14.4	10.4	10.5	12.7	14.5	16.4	18.9	21.4
600	20.4	21.9	20.6	17.8	14.4	10.4	10.5	12.8	14.6	16.3	18.8	21.4
601	20.2	21.8	20.4	17.6	14.3	10.4	10.3	12.9	14.7	16.3	18.8	21.3
602	20.1	21.7	20.2	17.6	14.2	10.3	10.2	13	14.8	16.2	18.7	21.2
603	20	21.6	20.1	17.6	14.1	10.1	10.2	13.2	14.9	16.3	18.8	21.2
604	20.1	21.6	20.1	17.6	14.1	10.1	10.4	13.3	14.9	16.3	19	21.3
605	20.3	21.8	20.3	17.7	14.1	10.2	10.4	13.3	14.9	16.5	19.3	21.5
606	20.5	21.9	20.3	17.7	14.2	10	10.1	13.1	14.6	16.5	19.3	21.5
607	20.5	21.8	20.4	18	14.6	10.6	10.5	12.7	14.4	16.3	19.1	21.3
608	20.4	21.7	20.4	18.1	14.9	10.9	10.7	12.6	14.4	16.3	19.1	21.3
609	20	21.4	20.1	17.9	14.8	10.8	10.6	12.8	14.5	16.2	18.8	21.1
610	20.1	21.5	20.2	18.1	14.9	11	10.7	12.8	14.5	16.2	18.7	21.1
611	20.3	21.7	20.5	18.5	15.1	11.1	10.8	12.8	14.6	16.3	18.9	21.3
612	20.5	22	20.6	18.6	15.2	11.1	10.8	13	14.8	16.6	19.2	21.5
613	20.7	22.2	21	18.2	14.4	10.4	10.6	12.7	14.5	16.3	18.9	21.5
614	20.6	22.1	20.9	18	14.4	10.4	10.5	12.7	14.5	16.3	18.8	21.4
615	20.5	22	20.8	17.8	14.2	10.3	10.4	13	14.7	16.4	19	21.5
616	20.6	22.1	20.8	17.9	14.2	10.2	10.4	13	14.8	16.4	19	21.5
617	20.6	22	20.9	18.1	14.4	10.3	10.4	12.8	14.6	16.4	18.9	21.5
618	20.5	21.9	20.8	18	14.5	10.5	10.5	12.7	14.5	16.3	18.9	21.4
619	20.4	21.9	20.7	17.9	14.3	10.4	10.4	12.9	14.6	16.3	18.9	21.4
620	20.2	21.7	20.3	17.6	14.3	10.3	10.3	13.1	14.7	16.3	18.8	21.3
621	20	21.4	20.1	17.5	14.2	10.3	10.3	13.1	14.8	16.2	18.7	21.1
622	20	21.5	20	17.5	14.1	10.1	10.2	13.2	14.8	16.2	18.8	21.2
623	20.3	21.8	20.3	17.7	14.1	10	10.3	13.3	14.9	16.4	19.2	21.5
624	20.4	21.8	20.4	17.7	14.2	10.1	10.2	13.3	14.8	16.6	19.2	21.5
625	20.2	21.7	20.3	17.8	14.3	10.3	10.2	13	14.6	16.4	19.2	21.4
626	20.4	21.7	20.4	17.9	14.6	10.6	10.5	12.8	14.5	16.4	19.1	21.3
627	20.3	21.7	20.4	18.2	14.9	10.8	10.7	12.7	14.5	16.3	19	21.3
628	20	21.5	20.2	18.1	14.9	11	10.7	12.7	14.5	16.2	18.8	21.1
629	20.1	21.5	20.3	18.2	15	11	10.8	12.7	14.5	16.2	18.8	21.1
630	20.4	21.8	20.5	18.5	15.1	11.1	10.8	12.8	14.6	16.3	19	21.3
631	20.4	21.9	20.7	17.6	14.2	10.3	10.5	12.9	14.7	16.2	18.8	21.3
632	20.3	21.9	20.6	17.6	14.2	10.3	10.5	13	14.9	16.3	18.9	21.3
633	20.4	22	20.8	17.7	14.2	10.3	10.4	13	14.8	16.4	19	21.5
634	20.5	22.1	20.8	17.9	14.2	10.3	10.4	13.2	14.9	16.5	19.1	21.6
635	20.6	22	20.9	18.1	14.3	10.3	10.4	13	14.7	16.4	18.9	21.5
636	20.5	22	20.8	18.1	14.5	10.4	10.5	12.9	14.7	16.3	18.9	21.5
637	20.5	21.9	20.7	17.9	14.3	10.3	10.4	13	14.7	16.4	19	21.5
638	20.2	21.7	20.4	17.7	14.2	10.2	10.3	13.1	14.9	16.4	18.9	21.4
639	20	21.4	20.2	17.6	14.2	10.3	10.3	13.2	14.8	16.3	18.8	21.2
640	19.8	21.3	20.1	17.6	14.2	10.2	10.2	13.2	14.8	16.3	18.8	21.1
641	20.1	21.5	20.2	17.6	14.2	10.1	10.2	13.3	14.9	16.4	19	21.3
642	20.3	21.8	20.4	17.7	14.2	10.1	10.3	13.3	14.9	16.5	19.3	21.5
643	20.1	21.6	20.3	17.7	14.2	10.1	10.2	13.1	14.7	16.4	19.1	21.4
644	20.2	21.7	20.4	17.8	14.4	10.3	10.2	13	14.6	16.4	19.2	21.4
645	20.4	21.8	20.6	18.1	14.8	10.7	10.5	12.7	14.5	16.4	19.2	21.4
646	20.4	21.8	20.5	18.3	15	10.9	10.7	12.6	14.4	16.3	19.1	21.3
647	19.8	21.4	20.1	18	14.9	10.9	10.7	12.7	14.4	16	18.6	20.9
648	20.1	21.6	20.2	18.1	15	11	10.7	12.9	14.6	16.2	18.8	21.1
649	20.5	22.1	20.9	17.7	14.1	10.3	10.5	13	14.7	16.2	18.8	21.4
650	20.2	21.8	20.6	17.6	14.1	10.3	10.5	13	14.8	16.2	18.8	21.2
651	20.4	21.9	20.7	17.7	14.2	10.3	10.5	13.1	14.8	16.3	18.9	21.4
652	20.4	22	20.8	17.9	14.2	10.3	10.5	13.1	14.9	16.4	19	21.5
653	20.6	22.2	21	18	14.3	10.3	10.4	13.1	14.9	16.6	19.1	21.6
654	20.7	22.2	21	18.1	14.4	10.3	10.4	13	14.7	16.5	19.1	21.6
655	20.5	21.9	20.8	17.9	14.4	10.3	10.4	13.1	14.8	16.5	19	21.5
656	20.2	21.7	20.5	17.7	14.2	10.2	10.3	13.2	14.9	16.4	19	21.4
657	20	21.5	20.3	17.7	14.2	10.2	10.3	13.2	14.9	16.4	18.9	21.3
658	19.9	21.4	20.1	17.6	14.2	10.2	10.3	13.2	14.8	16.3	18.8	21.2
659	20	21.5	20.1	17.6	14.2	10.1	10.2	13.2	14.9	16.4	18.9	21.3
660	20.3	21.8	20.3	17.8	14.2	10.2	10.3	13.3	14.9	16.5	19.2	21.5
661	20.2	21.6	20.3	17.7	14.2	10.1	10.2	13.2	14.8	16.5	19.1	21.4
662	20.2	21.7	20.3	17.8	14.3	10.1	10.2	13.1	14.7	16.4	19.2	21.4
663	20.4	21.9	20.6	18.2	14.7	10.5	10.4	12.7	14.5	16.4	19.2	21.4
664	20.4	21.8	20.6	18.5	15.1	10.9	10.7	12.6	14.3	16.3	19.1	21.3
665	19.6	21.3	20	17.8	14.8	10.8	10.6	12.7	14.4	16	18.5	20.9
666	19.8	21.4	20	17.8	14.8	10.9	10.6	13	14.4	16	18.6	21
667	20.3	21.9	20.8	17.6	14.2	10.3	10.5	12.9	14.6	16.1	18.6	21.3
668	20.1	21.6	20.5	17.5	14.1	10.3	10.5	12.9	14.7	16.1	18.6	21.1
669	20.1	21.7	20.5	17.5	14.2	10.4	10.5	13	14.7	16.2	18.7	21.2
670	20.3	21.9	20.7	17.8	14.3	10.3	10.5	13.1	14.9	16.3	18.9	21.4
671	20.5	22.2	20.9	17.9	14.4	10.3	10.5	13.1	14.9	16.4	19	21.6
672	20.6	22.2	21	17.9	14.3	10.3	10.5	13.1	14.8	16.5	19.1	21.6
673	20.5	22.1	20.9	18	14.4	10.3	10.5	13.1	14.9	16.5	19.1	21.6
674	20.4	22	20.8	17.9	14.4	10.3	10.4	13.2	14.9	16.5	19.2	21.6
675	20.4	21.9	20.6	17.9	14.3	10.2	10.3	13.2	14.9	16.5	19.2	21.6
676	20.2	21.8	20.4	17.8	14.3	10.2	10.3	13.2	14.8	16.4	19	21.4
677	20.1	21.7	20.3	17.7	14.3	10.2	10.3	13.2	14.9	16.4	19	21.4
678	20.3	21.8	20.3	17.8	14.3	10.2	10.3	13.2	14.9	16.5	19.1	21.5
679	20.3	21.8	20.3	17.8	14.2	10.2	10.3	13.2	14.8	16.5	19.3	21.6
680	20.3	21.8	20.4	17.9	14.3	10.1	10.2	13	14.6	16.5	19.3	21.5
681	20.5	22	20.7	18.2	14.8	10.6	10.5	12.6	14.4	16.5	19.3	21.5
682	20.3	21.8	20.6	18.5	15	10.9	10.7	12.5	14.3	16.3	19	21.3
683	19.5	21.1	20	17.7	14.7	10.8	10.6	12.7	14.3	15.8	18.5	20.8
684	19.7	21.4	20	17.8	14.7	10.8	10.5	13	14.4	16	18.7	21.1
685	20	21.7	20.4	17.4	14.1	10.3	10.5	12.8	14.5	15.9	18.4	21.1
686	20	21.7	20.4	17.4	14.1	10.3	10.5	12.9	14.7	16.1	18.6	21.2
687	20.1	21.7	20.4	17.5	14.2	10.4	10.6	13.1	14.8	16.2	18.7	21.2
688	20.2	21.9	20.6	17.7	14.3	10.4	10.6	13.1	14.9	16.3	18.9	21.4
689	20.4	22	20.8	17.8	14.4	10.5	10.6	13	14.8	16.3	18.9	21.4
690	20.4	22	20.9	17.9	14.4	10.4	10.5	13.1	14.9	16.4	19	21.5
691	20.4	22	20.8	17.9	14.5	10.4	10.5	13	14.7	16.3	18.9	21.4
692	20.5	22.1	20.9	18	14.6	10.4	10.5	13	14.7	16.5	19.1	21.5
693	20.7	22.2	20.9	18.1	14.5	10.3	10.4	13	14.7	16.6	19.3	21.6
694	20.5	22.1	20.7	18	14.5	10.3	10.3	13.1	14.8	16.6	19.2	21.6
695	20.3	21.9	20.5	17.9	14.4	10.2	10.3	13.2	14.8	16.5	19.2	21.6
696	20.4	21.9	20.5	17.9	14.3	10.2	10.3	13.2	14.8	16.5	19.2	21.6
697	20.5	22	20.5	17.9	14.3	10.2	10.3	13.2	14.8	16.5	19.4	21.7
698	20.5	22	20.6	17.9	14.3	10.2	10.2	12.9	14.6	16.6	19.4	21.6
699	20.6	22	20.8	18.3	14.8	10.6	10.5	12.6	14.4	16.5	19.3	21.6
700	20.2	21.7	20.6	18.5	14.9	10.8	10.7	12.5	14.3	16.2	19.1	21.3
701	19.3	20.9	19.8	17.6	14.7	10.7	10.6	12.7	14.2	15.8	18.3	20.6
702	19.6	21.2	19.9	17.7	14.7	10.7	10.5	13	14.5	16.1	18.7	21
703	19.6	21.2	19.9	17.8	14.6	10.6	10.4	13.2	14.6	16.2	18.8	21.1
704	19.4	20.8	19.7	17.8	14.4	10.6	10.5	13.3	14.6	16	18.4	20.6
705	19.5	20.8	19.7	17.8	14.5	10.7	10.5	13.4	14.6	16.2	18.3	20.6
706	19.7	21.1	19.9	18	14.6	10.8	10.6	13.6	14.7	16.3	18.6	20.9
707	19.9	21.3	20.1	18.2	14.8	10.9	10.7	13.7	15	16.5	19	21.2
708	20.2	21.5	20.3	18.3	14.9	11	10.8	13.9	15.1	16.7	19.4	21.5
709	19.7	21.2	20	17.2	14	10.3	10.5	12.8	14.4	15.9	18.1	20.6
710	19.8	21.4	20.1	17.3	14.1	10.3	10.5	12.9	14.6	16	18.4	20.8
711	20	21.6	20.3	17.4	14.1	10.4	10.6	13.1	14.7	16.1	18.6	21.1
712	20.1	21.8	20.5	17.5	14.3	10.4	10.7	13	14.7	16.2	18.7	21.2
713	20.2	21.8	20.6	17.6	14.4	10.5	10.7	13.1	14.7	16.2	18.7	21.3
714	20.3	21.8	20.6	17.8	14.5	10.5	10.7	13.1	14.8	16.2	18.8	21.3
715	20.4	21.9	20.8	17.9	14.6	10.6	10.7	13	14.8	16.3	18.9	21.3
716	20.6	22.1	21	18.2	14.7	10.6	10.6	12.8	14.6	16.4	19.1	21.5
717	20.7	22.1	20.9	18.2	14.7	10.5	10.6	12.8	14.6	16.4	19.2	21.5
718	20.5	21.9	20.7	17.9	14.5	10.3	10.4	13	14.6	16.3	19.1	21.4
719	20.2	21.7	20.4	17.7	14.3	10.3	10.4	13.2	14.8	16.3	19	21.4
720	20.3	21.8	20.4	17.8	14.3	10.2	10.3	13.1	14.7	16.4	19.2	21.5
721	20.6	22.1	20.6	17.9	14.2	10.2	10.3	13	14.7	16.5	19.4	21.6
722	20.8	22.1	20.7	18.1	14.4	10.2	10.2	12.8	14.6	16.6	19.5	21.7
723	20.8	22.2	20.9	18.6	14.9	10.5	10.4	12.6	14.4	16.5	19.5	21.6
724	20.3	21.7	20.6	18.5	14.9	10.8	10.6	12.5	14.3	16.3	19.1	21.4
725	19.1	20.7	19.6	17.5	14.6	10.7	10.6	12.7	14.2	15.7	18.2	20.5
726	19.2	20.7	19.6	17.5	14.5	10.7	10.5	12.9	14.3	15.8	18.4	20.6
727	19.4	21	19.8	17.8	14.6	10.6	10.5	13.2	14.5	16.1	18.6	20.9
728	19.4	20.9	19.7	17.8	14.5	10.6	10.5	13.3	14.6	16.2	18.5	20.8
729	19.5	20.8	19.7	17.8	14.5	10.7	10.6	13.4	14.6	16.1	18.3	20.6
730	19.6	20.9	19.8	17.9	14.6	10.9	10.7	13.5	14.7	16.2	18.5	20.7
731	19.8	21.1	20	18.1	14.8	11.1	10.8	13.7	14.9	16.5	18.8	21.1
732	20	21.4	20.2	18.2	14.9	11.1	10.9	13.8	15	16.6	19.1	21.4
733	19.7	21.2	20	17.2	14.1	10.4	10.6	12.8	14.4	15.9	18.1	20.6
734	19.9	21.5	20.3	17.4	14.3	10.5	10.7	12.9	14.5	15.9	18.4	21
735	19.9	21.5	20.3	17.4	14.3	10.6	10.8	13	14.6	16	18.5	21
736	19.9	21.6	20.3	17.4	14.3	10.6	10.8	13	14.7	16	18.5	21.1
737	20.2	21.8	20.5	17.5	14.4	10.6	10.8	13.1	14.8	16.1	18.7	21.2
738	20.4	21.8	20.6	17.7	14.5	10.6	10.7	13	14.7	16.2	18.7	21.3
739	20.5	21.9	20.8	17.8	14.7	10.6	10.7	13	14.7	16.2	18.9	21.3
740	20.6	22	20.8	18.1	14.7	10.6	10.7	12.9	14.6	16.2	19	21.4
741	20.6	22	20.8	18.1	14.6	10.6	10.7	12.8	14.5	16.2	18.9	21.3
742	20.4	21.8	20.6	17.8	14.4	10.4	10.5	13	14.6	16.2	18.9	21.3
743	20	21.5	20.3	17.6	14.2	10.3	10.4	13.1	14.7	16.2	18.9	21.3
744	20.1	21.6	20.3	17.6	14.3	10.3	10.4	13	14.6	16.2	19	21.3
745	20.6	22	20.5	17.9	14.3	10.3	10.3	12.9	14.5	16.4	19.3	21.5
746	20.9	22.3	20.8	18.2	14.5	10.2	10.3	12.8	14.5	16.5	19.5	21.8
747	21	22.4	21.1	18.8	14.9	10.6	10.5	12.6	14.4	16.5	19.5	21.8
748	20.8	22.2	21	18.9	15.1	10.8	10.6	12.6	14.4	16.5	19.4	21.7
749	19.4	20.9	19.9	17.8	14.7	10.7	10.6	12.7	14.3	15.9	18.5	20.8
750	19.2	20.6	19.5	17.6	14.5	10.6	10.5	13	14.3	15.8	18.2	20.6
751	19.4	20.8	19.7	17.7	14.5	10.7	10.5	13.2	14.5	16.1	18.6	20.8
752	19.4	20.9	19.8	17.9	14.5	10.7	10.6	13.2	14.6	16.2	18.7	20.8
753	19.5	21	19.8	17.9	14.6	10.8	10.6	13.3	14.7	16.3	18.4	20.7
754	19.5	20.9	19.7	17.9	14.8	11	10.8	13.3	14.7	16.2	18.4	20.6
755	19.8	21.1	20.1	18.2	15	11.2	11	13.5	14.9	16.5	18.8	21
756	20	21.4	20.3	18.5	15.2	11.3	11.1	13.8	15	16.7	18.9	21.3
757	20.2	21.7	20.6	17.5	14.3	10.5	10.7	12.6	14.4	15.9	18.4	21
758	20.3	21.8	20.7	17.6	14.4	10.6	10.8	12.8	14.5	16.1	18.5	21.2
759	20	21.6	20.5	17.5	14.4	10.6	10.9	12.9	14.6	16.1	18.5	21
760	19.8	21.4	20.3	17.4	14.3	10.7	10.9	13	14.6	15.9	18.3	20.8
761	20	21.6	20.4	17.4	14.4	10.6	10.8	13.1	14.7	16.1	18.6	21
762	20.2	21.7	20.5	17.5	14.4	10.6	10.8	13.1	14.7	16.1	18.6	21.2
763	20.2	21.7	20.5	17.6	14.5	10.6	10.8	13	14.7	16.1	18.6	21.2
764	20.2	21.7	20.5	17.7	14.5	10.6	10.7	13	14.6	16	18.7	21.1
765	20.1	21.6	20.5	17.7	14.5	10.6	10.7	12.9	14.5	16.1	18.7	21.1
766	20	21.5	20.4	17.6	14.3	10.5	10.6	13	14.6	16.1	18.7	21.2
767	19.8	21.3	20.1	17.5	14.2	10.4	10.5	13.1	14.6	16	18.7	21.1
768	19.9	21.4	20.2	17.6	14.3	10.3	10.4	13	14.5	16.2	18.9	21.2
769	20.3	21.7	20.4	17.8	14.4	10.3	10.4	13	14.6	16.3	19.2	21.4
770	20.6	22.1	20.7	18	14.5	10.4	10.3	12.9	14.4	16.4	19.4	21.6
771	20.8	22.3	20.9	18.4	14.8	10.6	10.6	12.6	14.4	16.4	19.4	21.7
772	20.9	22.3	21	18.8	15	10.8	10.6	12.6	14.5	16.6	19.6	21.7
773	20	21.6	20.5	18.3	14.8	10.8	10.7	12.6	14.3	16.2	19	21.3
774	19.5	21.1	19.9	17.9	14.6	10.7	10.6	12.7	14.2	16	18.6	20.9
775	19.4	20.9	19.9	17.9	14.6	10.7	10.6	12.9	14.4	16.1	18.5	20.8
776	19.4	20.9	19.8	17.8	14.6	10.8	10.7	13	14.5	16.1	18.6	20.8
777	19.5	20.9	19.8	18	14.8	10.9	10.8	13.2	14.7	16.3	18.6	20.9
778	19.7	21.1	19.9	18.1	15	11.1	10.9	13.3	14.8	16.4	18.5	20.9
779	20	21.4	20.3	18.5	15.2	11.3	11.1	13.5	15	16.7	18.9	21.3
780	20.2	21.5	20.4	18.8	15.4	11.4	11.1	13.8	15	16.8	18.9	21.4
781	20.6	22.1	21	17.9	14.4	10.5	10.8	12.6	14.3	16	18.5	21.3
782	20.4	21.9	20.8	17.7	14.3	10.6	10.9	12.9	14.6	16.2	18.7	21.2
783	20.1	21.8	20.7	17.7	14.4	10.6	11	12.9	14.6	16.1	18.4	20.9
784	20	21.7	20.7	17.7	14.6	10.7	11.1	12.9	14.6	16	18.4	20.9
785	20	21.6	20.5	17.5	14.4	10.7	10.9	13.1	14.7	16	18.5	20.9
786	20.1	21.7	20.4	17.5	14.4	10.5	10.8	13.1	14.7	16.2	18.7	21.1
787	20.1	21.6	20.3	17.5	14.4	10.6	10.8	13	14.6	16.1	18.6	21
788	19.8	21.5	20.2	17.5	14.3	10.5	10.8	13.1	14.6	16.1	18.5	20.9
789	19.7	21.3	20.1	17.5	14.3	10.5	10.6	13	14.6	16.1	18.5	20.9
790	19.7	21.3	20	17.5	14.3	10.5	10.6	13	14.6	16.1	18.6	21
791	19.7	21.2	20	17.5	14.3	10.4	10.5	13	14.5	16	18.6	21
792	19.8	21.2	20	17.6	14.3	10.4	10.5	13.1	14.5	16.1	18.8	21.1
793	19.9	21.3	20.1	17.7	14.3	10.4	10.5	13	14.5	16.1	18.9	21.2
794	20.1	21.6	20.3	17.8	14.3	10.4	10.4	12.9	14.4	16.2	19.1	21.3
795	20.6	22	20.6	18.1	14.6	10.6	10.6	12.6	14.3	16.3	19.2	21.5
796	20.6	22.1	20.7	18.3	14.7	10.7	10.6	12.6	14.4	16.4	19.3	21.5
797	20.6	22.2	20.8	18.5	14.9	10.8	10.7	12.7	14.4	16.5	19.4	21.6
798	20.6	22.1	20.8	18.8	15	10.9	10.8	12.7	14.5	16.5	19.4	21.7
799	20.2	21.8	20.6	18.6	14.9	10.9	10.8	12.7	14.4	16.4	19.2	21.5
800	19.8	21.4	20.3	18.4	14.9	10.9	10.8	12.7	14.5	16.3	18.9	21.2
801	19.6	21	20.1	18.2	14.9	11	10.8	12.9	14.6	16.2	18.6	21.1
802	19.7	21.1	20.1	18.3	15	11.1	10.9	13.3	14.7	16.4	18.7	21.1
803	20.1	21.4	20.4	18.7	15.3	11.3	11	13.5	14.9	16.6	18.9	21.4
804	20.3	21.6	20.5	18.8	15.4	11.4	11.1	13.6	15.1	16.8	19.2	21.7
805	20.4	21.9	20.8	17.6	14.3	10.4	10.8	12.8	14.5	16.1	18.5	21.1
806	20.2	21.8	20.7	17.6	14.3	10.5	10.8	13	14.7	16.3	18.6	21.1
807	20.2	21.8	20.8	17.7	14.5	10.6	10.9	13	14.6	16.4	18.4	21
808	20.4	22	20.9	18	14.6	10.7	11	12.9	14.7	16.2	18.5	21.1
809	20.1	21.7	20.6	17.6	14.5	10.7	11	13.1	14.7	16.1	18.5	20.9
810	20.1	21.7	20.4	17.6	14.4	10.6	10.8	13.2	14.7	16.3	18.7	21.1
811	19.9	21.6	20.2	17.5	14.3	10.6	10.7	13.1	14.7	16.2	18.6	20.9
812	19.7	21.3	20.1	17.5	14.3	10.5	10.8	13.1	14.7	16.1	18.5	20.8
813	19.7	21.3	20	17.6	14.3	10.5	10.7	13.1	14.6	16.2	18.5	20.9
814	19.7	21.3	20	17.6	14.2	10.4	10.6	13.1	14.6	16.2	18.6	21
815	19.8	21.3	20.1	17.6	14.3	10.5	10.6	13.1	14.6	16.2	18.7	21.1
816	19.8	21.3	20	17.6	14.3	10.4	10.5	13	14.5	16.1	18.7	21
817	19.7	21.2	20	17.6	14.2	10.4	10.5	13	14.5	16.1	18.8	21
818	20.1	21.6	20.2	17.8	14.3	10.5	10.5	13	14.5	16.2	19.1	21.4
819	20.7	22.1	20.7	18.1	14.5	10.5	10.6	12.9	14.4	16.4	19.3	21.6
820	20.5	22	20.6	18.1	14.6	10.5	10.6	12.9	14.4	16.4	19.3	21.5
821	20.4	22	20.6	18.3	14.7	10.6	10.6	12.7	14.4	16.3	19.2	21.5
822	20.7	22.3	21	18.8	14.9	10.9	10.8	12.7	14.5	16.5	19.4	21.7
823	21	22.6	21.2	19.2	15.1	11.1	10.9	12.8	14.6	16.6	19.6	21.9
824	20.9	22.6	21.2	19.3	15.2	11.1	11	12.9	14.6	16.5	19.5	21.8
825	20.3	22	20.8	18.9	15.2	11.1	11	12.9	14.7	16.5	19.3	21.6
826	19.8	21.3	20.3	18.5	15.1	11.1	11	13.1	14.7	16.4	18.8	21.3
827	19.8	21.1	20.2	18.4	15	11.2	11	13.3	14.7	16.4	18.8	21.2
828	20	21.4	20.3	18.5	15.2	11.3	11.1	13.5	14.9	16.6	19.3	21.7
829	19.9	21.4	20	17.3	14.2	10.5	10.7	12.8	14.4	16.1	18.2	20.7
830	19.9	21.4	20.2	17.4	14.2	10.6	10.8	13	14.5	16.4	18.2	20.7
831	19.9	21.6	20.4	17.5	14.3	10.6	10.9	13.1	14.6	16.7	18.3	20.8
832	20.2	21.9	20.7	17.6	14.4	10.6	10.9	13.1	14.7	16.3	18.5	21
833	20.1	21.7	20.6	17.6	14.4	10.6	10.9	13.1	14.7	16.3	18.6	21
834	20.1	21.6	20.4	17.7	14.4	10.6	10.9	13.2	14.7	16.3	18.7	21.1
835	19.9	21.4	20.2	17.6	14.3	10.6	10.8	13.2	14.7	16.3	18.7	21
836	19.8	21.4	20.1	17.7	14.3	10.5	10.8	13.2	14.6	16.3	18.6	20.9
837	19.8	21.4	20.1	17.7	14.3	10.5	10.7	13.2	14.6	16.3	18.6	21
838	19.8	21.4	20	17.6	14.2	10.4	10.7	13.1	14.6	16.3	18.5	21
839	20	21.6	20.3	17.9	14.3	10.4	10.6	13.1	14.7	16.4	18.8	21.3
840	20	21.6	20.2	17.9	14.4	10.4	10.6	13.2	14.7	16.3	18.8	21.2
841	20	21.6	20.2	17.8	14.3	10.4	10.5	13.1	14.6	16.3	18.9	21.2
842	20.3	21.8	20.4	17.9	14.4	10.5	10.5	13.1	14.6	16.4	19.1	21.5
843	20.6	22.2	20.7	18.1	14.5	10.5	10.5	13	14.6	16.5	19.3	21.6
844	20.6	22.1	20.8	18.3	14.5	10.5	10.6	13	14.6	16.5	19.4	21.7
845	20.7	22.3	20.9	18.5	14.7	10.7	10.7	12.8	14.5	16.5	19.4	21.6
846	20.9	22.6	21.1	19	14.9	10.9	10.8	12.7	14.5	16.5	19.6	21.8
847	20.9	22.6	21.2	19.1	15.1	11	10.9	12.8	14.5	16.4	19.5	21.8
848	21.2	22.8	21.4	19.4	15.2	11.1	11	12.9	14.6	16.5	19.6	22.1
849	20.7	22.3	21.1	19.2	15.2	11.1	11	12.9	14.5	16.4	19.4	21.7
850	19.9	21.4	20.3	18.5	15	11.1	10.9	12.8	14.5	16.1	18.9	21.3
851	19.5	20.8	19.9	18.1	14.9	11	10.9	13.1	14.5	16.1	18.7	21.1
852	19.7	21	20	18.2	14.8	11.1	10.9	13.6	14.7	16.4	19.1	21.5
853	19.9	21.4	20	17.4	14.2	10.5	10.7	12.9	14.3	16.3	18.2	20.5
854	20	21.5	20.2	17.5	14.3	10.6	10.8	13	14.5	16.5	18.4	20.8
855	20	21.6	20.3	17.5	14.3	10.6	10.8	13.1	14.6	16.4	18.4	20.9
856	20.1	21.7	20.5	17.6	14.4	10.6	10.9	13.1	14.7	16.4	18.6	21
857	20	21.6	20.5	17.6	14.4	10.6	10.8	13.1	14.8	16.3	18.7	21.1
858	20.1	21.7	20.4	17.7	14.4	10.6	10.9	13.2	14.8	16.4	18.8	21.2
859	19.9	21.5	20.3	17.6	14.4	10.6	10.8	13.1	14.7	16.3	18.6	21
860	19.9	21.5	20.2	17.7	14.4	10.6	10.7	13.2	14.7	16.4	18.6	21
861	19.9	21.5	20.2	17.7	14.4	10.5	10.7	13.2	14.6	16.4	18.7	21.1
862	20	21.6	20.3	17.8	14.4	10.5	10.6	13.2	14.6	16.4	18.7	21.2
863	20	21.6	20.4	17.9	14.4	10.5	10.6	13.1	14.6	16.3	18.7	21.2
864	20.1	21.8	20.3	17.9	14.5	10.5	10.7	13.1	14.6	16.3	18.7	21.3
865	20.1	21.7	20.3	18	14.4	10.5	10.6	13.1	14.6	16.4	18.9	21.3
866	20	21.7	20.3	17.9	14.4	10.5	10.6	13.1	14.5	16.3	18.9	21.2
867	20.3	22	20.5	18	14.4	10.5	10.6	13.1	14.6	16.4	19.2	21.5
868	20.5	22.2	20.7	18.2	14.5	10.5	10.6	13	14.5	16.4	19.3	21.6
869	21	22.6	21.1	18.9	14.9	10.8	10.8	12.7	14.5	16.5	19.5	21.8
870	21.2	22.8	21.3	19.2	15	11	10.9	12.8	14.5	16.5	19.6	21.9
871	20.9	22.5	21	18.9	15	10.9	10.8	12.6	14.4	16.3	19.4	21.7
872	20.9	22.4	21	18.9	15	11	10.9	12.7	14.5	16.3	19.4	21.8
873	20.8	22.3	21	19.1	15.1	11.1	11	12.8	14.4	16.2	19.3	21.8
874	19.8	21.3	20.2	18.4	14.8	11	10.9	12.7	14.2	16	18.7	21.1
875	19.3	20.7	19.7	18	14.7	11	10.9	13.2	14.3	16.1	18.7	21.1
876	19.4	20.8	19.7	18	14.6	11	10.9	13.5	14.4	16.1	18.8	21.2
877	20.1	21.5	20.1	17.5	14.3	10.7	10.8	13	14.4	16.5	18.4	20.7
878	20	21.5	20.1	17.5	14.3	10.6	10.8	12.9	14.5	16.5	18.3	20.7
879	19.9	21.5	20.2	17.4	14.2	10.6	10.8	13	14.5	16.3	18.4	20.7
880	19.9	21.5	20.3	17.5	14.3	10.6	10.9	13	14.5	16.3	18.5	20.8
881	19.9	21.5	20.3	17.6	14.4	10.7	10.9	13.2	14.6	16.4	18.6	21
882	20	21.6	20.3	17.7	14.4	10.6	10.9	13.2	14.6	16.4	18.7	21
883	19.9	21.6	20.3	17.7	14.4	10.6	10.8	13.2	14.7	16.4	18.7	21
884	19.7	21.4	20.1	17.6	14.3	10.6	10.8	13.1	14.5	16.3	18.5	20.9
885	19.7	21.3	20	17.7	14.3	10.6	10.8	13.1	14.5	16.4	18.5	20.9
886	19.8	21.4	20.2	17.7	14.3	10.5	10.8	13.1	14.5	16.3	18.6	21.1
887	20	21.5	20.3	17.8	14.4	10.5	10.7	13.1	14.5	16.3	18.7	21.2
888	19.9	21.5	20.2	17.9	14.4	10.5	10.7	13	14.4	16.2	18.7	21.1
889	19.6	21.3	20	17.7	14.3	10.5	10.6	13	14.3	16.1	18.5	21
890	19.7	21.3	19.9	17.7	14.3	10.5	10.6	13	14.3	16.1	18.5	20.9
891	20.2	21.8	20.3	17.9	14.4	10.5	10.6	13.1	14.4	16.3	19	21.3
892	20.6	22.2	20.6	18.2	14.5	10.6	10.6	13	14.5	16.4	19.3	21.6
893	20.7	22.3	20.8	18.5	14.7	10.7	10.8	12.7	14.4	16.3	19.3	21.6
894	20.9	22.5	21	18.7	14.8	10.8	10.9	12.7	14.3	16.4	19.4	21.7
895	20.8	22.3	20.9	18.7	14.9	10.9	10.9	12.7	14.3	16.2	19.3	21.6
896	20.8	22.1	20.8	18.6	14.8	10.9	10.9	12.7	14.3	16.2	19.3	21.6
897	20.6	22	20.8	18.7	15	11	11	12.7	14.3	16.1	19.2	21.7
898	19.5	21	20	18.1	14.7	11	10.9	12.7	14.1	15.7	18.7	21
899	19	20.5	19.4	17.8	14.4	10.8	10.8	13.2	14.1	15.8	18.4	20.7
900	19	20.5	19.4	17.8	14.4	10.7	10.8	13.3	14.2	15.9	18.3	20.7
901	20	21.4	20.1	17.4	14.2	10.6	10.8	12.9	14.3	16.4	18.3	20.7
902	19.7	21.4	20.1	17.3	14.2	10.5	10.7	12.8	14.3	16.2	18.3	20.6
903	19.7	21.4	20	17.3	14.2	10.5	10.8	12.9	14.3	16.1	18.1	20.5
904	19.8	21.5	20	17.5	14.3	10.6	10.8	13	14.4	16.3	18.3	20.7
905	19.8	21.4	20.1	17.6	14.4	10.8	10.9	13.1	14.5	16.4	18.4	20.8
906	19.7	21.2	19.9	17.6	14.3	10.7	10.9	13.1	14.4	16.3	18.3	20.6
907	19.6	21.2	19.9	17.6	14.3	10.7	10.9	13.1	14.4	16.3	18.3	20.6
908	19.7	21.2	19.9	17.6	14.4	10.7	10.9	13.2	14.4	16.3	18.3	20.6
909	19.7	21.4	19.9	17.6	14.3	10.7	10.9	13.2	14.4	16.3	18.5	20.9
910	19.8	21.4	20	17.7	14.3	10.6	10.8	13.1	14.4	16.2	18.6	21.1
911	19.7	21.2	20	17.6	14.3	10.5	10.7	13	14.3	16.1	18.6	21
912	19.6	21.2	19.9	17.6	14.3	10.5	10.7	13	14.2	16	18.5	20.9
913	19.4	21	19.8	17.6	14.2	10.5	10.7	13.1	14.2	16	18.3	20.7
914	19.5	21.1	19.8	17.6	14.2	10.4	10.7	13.1	14.2	16.1	18.4	20.8
915	20	21.6	20.1	17.8	14.3	10.5	10.6	13.1	14.4	16.2	18.9	21.3
916	20.4	22	20.4	18	14.5	10.5	10.7	13	14.4	16.3	19.2	21.5
917	20.4	21.9	20.5	18.1	14.5	10.6	10.7	12.9	14.3	16.2	19.2	21.5
918	20.4	21.9	20.4	18	14.5	10.7	10.8	12.9	14.3	16.2	19.2	21.5
919	20.3	21.7	20.3	18	14.4	10.6	10.7	12.8	14.2	16.1	19.1	21.4
920	20.2	21.5	20.2	18	14.5	10.6	10.7	13	14.3	16.1	19.1	21.4
921	20	21.3	20.1	18.1	14.6	10.7	10.8	12.9	14.3	16	19	21.3
922	19.3	20.6	19.8	17.9	14.6	10.8	10.9	12.9	14.2	15.8	18.7	21
923	18.8	20.3	19.3	17.6	14.3	10.7	10.8	13.1	14	15.7	18.1	20.5
924	18.9	20.5	19.4	17.6	14.3	10.7	10.7	13.1	14	15.6	17.7	20.1
925	19.7	21.3	20	17.3	14.1	10.6	10.7	12.8	14.2	16.3	18.1	20.6
926	19.6	21.3	19.9	17.2	14.1	10.4	10.8	12.7	14.2	16.1	18.1	20.5
927	19.6	21.4	20	17.2	14.1	10.5	10.7	12.9	14.2	16	18.1	20.6
928	19.8	21.4	20	17.4	14.3	10.7	10.9	13	14.4	16.2	18.3	20.7
929	19.7	21.2	19.9	17.5	14.4	10.8	10.9	13.1	14.3	16.3	18.3	20.6
930	19.6	21.1	19.8	17.5	14.3	10.8	11	13.1	14.3	16.3	18.1	20.5
931	19.6	21.1	19.8	17.6	14.4	10.8	11	13.2	14.3	16.2	18.2	20.6
932	19.6	21.2	19.9	17.6	14.3	10.7	11	13.1	14.3	16.2	18.4	20.7
933	19.6	21.3	19.9	17.6	14.3	10.7	10.9	13.2	14.3	16.2	18.6	20.9
934	19.6	21.1	19.9	17.5	14.3	10.6	10.8	13.1	14.2	16.2	18.5	21
935	19.4	20.9	19.7	17.5	14.2	10.5	10.8	13.1	14.1	16.1	18.2	20.8
936	19.1	20.8	19.5	17.4	14.2	10.5	10.7	13	14	16	18	20.4
937	19.2	20.9	19.6	17.5	14.2	10.5	10.7	13	14.1	16	18.1	20.5
938	19.5	21.1	19.8	17.6	14.2	10.5	10.7	13.1	14.1	16.1	18.5	20.8
939	20.1	21.5	20.2	17.8	14.2	10.5	10.7	13.1	14.3	16.1	18.9	21.2
940	20.3	21.9	20.3	17.9	14.4	10.5	10.7	13	14.3	16.2	19.1	21.4
941	20.1	21.7	20.1	17.8	14.4	10.6	10.7	12.9	14.3	16.1	19	21.2
942	19.9	21.5	20	17.8	14.3	10.5	10.7	13	14.3	16.1	19	21.3
943	19.6	21.1	19.8	17.7	14.2	10.5	10.7	13	14.2	15.9	18.9	21.1
944	19.5	20.9	19.8	17.7	14.2	10.5	10.8	13	14.2	16	18.9	21.2
945	19.4	20.6	19.7	17.8	14.3	10.6	10.8	12.9	14.2	16	18.9	21.2
946	18.8	20.2	19.4	17.6	14.3	10.7	10.9	12.8	14.1	15.7	18.4	20.9
947	18.6	20.3	19.2	17.5	14.2	10.7	10.8	13	13.9	15.4	17.6	20.1
948	18.8	20.5	19.4	17.7	14.4	10.7	10.7	12.9	14	15.7	17.5	19.9
949	19.7	21.2	19.8	17.2	14.2	10.7	10.8	12.8	14.1	16.2	18	20.4
950	19.5	21	19.6	17.1	14	10.5	10.7	12.8	14	16	17.9	20.3
951	19.6	21.1	19.8	17.2	14.1	10.5	10.8	12.9	14.1	16.1	18.1	20.4
952	19.7	21.2	19.9	17.4	14.3	10.7	10.9	13	14.2	16.3	18.2	20.6
953	19.6	21.1	19.7	17.4	14.3	10.7	11	13.1	14.2	16.3	18.1	20.4
954	19.6	21.1	19.7	17.5	14.4	10.9	11	13.2	14.2	16.3	18.1	20.4
955	19.6	21	19.7	17.5	14.3	10.9	11	13.2	14.2	16.2	18	20.4
956	19.4	21.1	19.8	17.5	14.3	10.7	10.9	13.2	14.2	16.2	18.1	20.6
957	19.5	21.1	19.8	17.6	14.3	10.8	10.9	13.1	14.2	16.2	18.3	20.7
958	19.4	21	19.7	17.5	14.3	10.6	10.9	13.1	14.1	16.1	18.2	20.8
959	19.2	20.7	19.6	17.4	14.1	10.6	10.8	13	14	16	17.9	20.5
960	19.1	20.6	19.5	17.4	14.2	10.5	10.8	13.1	14	16	17.9	20.3
961	19.1	20.7	19.5	17.5	14.2	10.5	10.8	13.1	14	16.1	18	20.4
962	19.4	20.9	19.7	17.6	14.2	10.6	10.8	13.1	14.1	16	18.4	20.7
963	19.7	21.3	19.9	17.7	14.2	10.5	10.7	13	14.1	16	18.7	21
964	20	21.6	20.2	17.8	14.4	10.5	10.7	13	14.3	16.1	19	21.3
965	19.8	21.4	19.9	17.6	14.2	10.6	10.7	12.9	14.2	16	18.8	21.1
966	19.7	21.2	19.6	17.6	14.1	10.5	10.7	13	14.1	16	18.8	21.2
967	19.5	20.9	19.6	17.7	14.2	10.5	10.7	13	14.2	16	18.9	21.1
968	19.6	20.8	19.7	17.7	14.2	10.6	10.8	13	14.2	16.1	19	21.3
969	19.6	20.7	19.9	17.8	14.4	10.7	10.9	12.9	14.3	16.1	19	21.3
970	19.2	20.5	19.7	17.8	14.5	10.8	11	12.8	14.2	16	18.8	21.3
971	18.7	20.3	19.2	17.6	14.3	10.8	10.9	12.8	14	15.6	18	20.6
972	18.9	20.6	19.4	17.6	14.3	10.7	10.8	13	14	15.6	17.6	20.1
973	19.5	21	19.6	17.5	14.3	10.9	11.1	13.1	14.1	16.2	17.9	20.3
974	19.5	21	19.7	17.7	14.5	11.1	11.1	13.2	14.2	16.2	18.1	20.5
975	19.3	20.9	19.7	17.5	14.4	11	11	13.1	14.1	16.1	18	20.5
976	19.2	20.8	19.6	17.4	14.3	10.7	10.9	13.1	14	16	18	20.4
977	19.2	20.6	19.4	17.4	14.3	10.8	10.9	13.1	14	16	17.9	20.3
978	19.3	20.7	19.5	17.6	14.4	10.8	11	13.1	14.1	16.1	18	20.3
979	19.1	20.7	19.5	17.5	14.3	10.7	10.9	13.1	14	16	18.1	20.4
980	19.2	20.8	19.5	17.6	14.2	10.6	10.8	13	14	16	18.2	20.6
981	19.4	20.9	19.6	17.6	14.2	10.6	10.8	13.1	14	16	18.3	20.9
982	19.6	21.1	19.8	17.6	14.2	10.5	10.7	13	14.1	15.9	18.6	21.1
983	19.3	20.9	19.6	17.5	14.1	10.5	10.7	12.9	14	15.8	18.6	20.8
984	19.4	21	19.6	17.6	14.2	10.5	10.7	13	14.1	15.9	18.8	21
985	19.6	21	19.7	17.7	14.2	10.6	10.8	13	14.2	16.1	19	21.2
986	19.8	21.1	19.9	17.8	14.3	10.7	10.8	12.9	14.2	16.1	19	21.3
987	19.8	21.1	20	17.9	14.4	10.8	10.9	12.9	14.3	16.1	19.1	21.4
988	19.5	20.9	19.9	18	14.5	10.8	10.9	12.9	14.3	16.1	19	21.4
989	19	20.5	19.6	17.8	14.5	10.9	10.9	12.8	14.2	16	18.8	21.2
990	18.9	20.5	19.4	17.7	14.4	10.8	11	13.1	14.1	15.7	17.9	20.4
991	19.6	21	19.7	17.6	14.4	11.1	11.1	13.2	14.1	16.2	17.9	20.3
992	19.5	20.9	19.6	17.7	14.6	11.3	11.2	13.3	14.2	16.2	17.9	20.4
993	19.2	20.8	19.5	17.5	14.5	11.1	11.1	13.2	14	16.1	17.8	20.3
994	19.2	20.7	19.4	17.4	14.4	10.8	11	13.1	14	16	17.8	20.2
995	19.2	20.7	19.4	17.5	14.4	10.9	11	13.1	14.1	16.2	17.7	20.1
996	19.3	20.7	19.5	17.6	14.5	11	11	13.1	14.2	16.2	17.8	20.2
997	19.1	20.6	19.4	17.6	14.4	10.8	11	13.1	14	16	17.9	20.2
998	19.1	20.7	19.5	17.6	14.4	10.8	10.9	13	14	16	18.1	20.4
999	19	20.5	19.3	17.6	14.2	10.7	10.8	13	14	15.9	18	20.4
1000	19	20.5	19.3	17.5	14.2	10.6	10.8	13	13.9	15.8	17.9	20.5
1001	18.9	20.4	19.3	17.6	14.1	10.5	10.7	12.9	13.8	15.7	18	20.4
1002	19.1	20.7	19.4	17.6	14.1	10.5	10.7	12.9	13.9	15.8	18.5	20.7
1003	19.5	21	19.6	17.7	14.2	10.5	10.8	13	14.1	16	18.9	21.1
1004	19.8	21.2	19.8	17.9	14.3	10.6	10.8	13	14.2	16.1	19	21.3
1005	19.9	21.3	20	18	14.3	10.7	10.8	13.1	14.4	16.2	19.1	21.5
1006	19.7	21.1	19.9	17.9	14.4	10.8	10.9	13	14.3	16.2	19.1	21.4
1007	19.4	20.8	19.8	17.9	14.5	10.9	11	12.9	14.3	16.2	19	21.4
1008	18.9	20.5	19.4	17.8	14.5	11	11	12.9	14.2	15.9	18.4	20.9
1009	19.6	20.9	19.6	17.7	14.6	11.2	11.2	13.2	14.1	16.1	17.8	20.1
1010	19.4	20.8	19.5	17.6	14.6	11.3	11.2	13.2	14.1	16.1	17.8	20.2
1011	19.2	20.6	19.4	17.5	14.5	11.2	11.1	13.2	14	16	17.7	20.1
1012	19.2	20.6	19.3	17.4	14.4	11	11.1	13.1	14	16.1	17.6	20
1013	19.3	20.7	19.4	17.6	14.4	11	11	13.1	14.1	16.3	17.6	19.9
1014	19.3	20.7	19.4	17.6	14.5	11	11	13	14.1	16.2	17.6	20
1015	19.1	20.5	19.4	17.6	14.4	10.9	10.9	13	13.9	16	17.7	20.1
1016	19.2	20.5	19.4	17.6	14.4	10.8	10.9	13	13.9	15.9	17.8	20.2
1017	19	20.5	19.3	17.5	14.3	10.8	10.9	12.9	13.9	15.8	17.8	20.3
1018	19	20.4	19.3	17.6	14.1	10.6	10.8	12.9	13.8	15.8	17.7	20.2
1019	18.9	20.4	19.3	17.6	14.2	10.6	10.8	12.9	13.8	15.8	17.8	20.3
1020	18.8	20.4	19.3	17.6	14.2	10.5	10.7	12.9	13.8	15.7	18	20.4
1021	19.1	20.6	19.4	17.6	14.1	10.6	10.7	13	13.9	15.8	18.4	20.7
1022	19.2	20.7	19.5	17.7	14.2	10.6	10.8	13	13.9	15.9	18.7	20.8
1023	19.4	20.9	19.6	17.9	14.3	10.6	10.8	13	14.1	16	18.8	21.1
1024	19.7	21.1	19.9	18	14.4	10.7	10.9	13.1	14.3	16.2	19.1	21.4
1025	19.7	21.1	20	18	14.5	10.9	11	13.1	14.5	16.3	19.2	21.5
1026	19.2	20.6	19.7	18	14.5	11	11.1	12.9	14.4	16.1	18.9	21.3
1027	19.6	20.8	19.6	17.7	14.6	11.3	11.2	13.2	14	16	17.6	20
1028	19.4	20.7	19.5	17.6	14.6	11.3	11.2	13.2	13.9	16	17.6	20
1029	19.2	20.6	19.4	17.5	14.5	11.2	11.2	13.1	13.9	16	17.5	20
1030	19.2	20.6	19.4	17.5	14.5	11.1	11.1	13.1	13.9	16.1	17.5	19.9
1031	19.3	20.8	19.5	17.6	14.5	11	11.1	13	14	16.3	17.6	19.9
1032	19.3	20.7	19.5	17.6	14.4	11	11	13	14	16.3	17.6	20
1033	19.2	20.7	19.5	17.6	14.4	11	11	13	13.9	16.1	17.6	20
1034	19.1	20.5	19.3	17.6	14.4	10.9	10.9	12.9	13.8	15.8	17.7	20.2
1035	18.9	20.4	19.3	17.5	14.2	10.8	10.9	12.9	13.7	15.7	17.7	20.1
1036	19	20.5	19.3	17.6	14.3	10.7	10.8	12.8	13.8	15.8	17.7	20.1
1037	19	20.5	19.4	17.6	14.3	10.6	10.8	12.9	13.9	15.8	17.8	20.3
1038	19	20.5	19.3	17.6	14.3	10.6	10.8	12.9	13.8	15.8	17.9	20.4
1039	18.9	20.5	19.3	17.7	14.2	10.6	10.8	12.9	13.8	15.8	18.1	20.5
1040	19	20.6	19.5	17.8	14.3	10.6	10.8	13	13.9	15.9	18.3	20.7
1041	19.3	20.9	19.7	17.9	14.3	10.7	10.8	13.1	14	16	18.7	21
1042	19.6	21.1	19.9	18	14.4	10.8	10.9	13.2	14.2	16.2	19	21.2
1043	19.8	21.3	20.1	18.1	14.5	10.9	11	13.2	14.4	16.3	19.2	21.5
1044	19.5	20.9	19.9	18.2	14.7	11.1	11.1	13	14.5	16.2	19	21.4
1045	19.5	20.8	19.5	17.6	14.7	11.4	11.3	13.1	14	16	17.5	19.8
1046	19.4	20.7	19.5	17.6	14.6	11.3	11.2	13.1	13.9	16	17.5	19.9
1047	19.4	20.8	19.6	17.6	14.6	11.3	11.2	13.1	13.9	16	17.6	20
1048	19.5	20.9	19.6	17.7	14.7	11.2	11.2	13	14	16.3	17.7	20
1049	19.4	20.9	19.6	17.8	14.6	11.1	11	13	14.1	16.4	17.8	20
1050	19.4	20.8	19.5	17.7	14.6	11	11	12.9	14	16.2	17.7	20.1
1051	19.2	20.7	19.5	17.7	14.5	11	10.9	12.9	13.9	16	17.7	20
1052	19.1	20.5	19.3	17.6	14.4	10.9	10.9	12.9	13.8	15.7	17.6	20.1
1053	18.9	20.4	19.2	17.4	14.2	10.8	10.9	12.8	13.7	15.5	17.5	20
1054	19	20.5	19.3	17.5	14.3	10.7	10.9	12.8	13.7	15.7	17.6	20.1
1055	19	20.6	19.4	17.6	14.3	10.7	10.8	12.9	13.8	15.8	17.8	20.3
1056	19.1	20.5	19.4	17.7	14.4	10.7	10.8	12.8	13.9	15.8	17.9	20.4
1057	19	20.6	19.4	17.7	14.4	10.7	10.8	12.9	13.9	15.8	17.9	20.5
1058	18.9	20.5	19.4	17.7	14.3	10.7	10.8	12.9	13.9	15.8	18	20.5
1059	19.1	20.6	19.6	17.8	14.3	10.7	10.9	13.1	14	15.8	18.2	20.6
1060	19.4	20.9	19.9	18	14.4	10.8	11	13.1	14.1	16	18.8	21
1061	19.6	21.1	19.9	18.1	14.5	10.9	11	13.2	14.3	16.2	19.1	21.2
1062	19.6	21	20	18.2	14.7	11.1	11.1	13.1	14.4	16.3	19	21.4
1063	19.3	20.9	19.5	17.6	14.3	10.9	10.9	13	14.1	16.4	17.7	19.8
1064	19.5	21	19.6	17.7	14.5	11.1	10.9	13	14.1	16.3	17.7	20
1065	19.5	21	19.7	17.8	14.6	11.2	11	13.1	14.1	16.3	17.7	20
1066	19.4	20.9	19.7	17.7	14.7	11.2	11.1	13	13.9	16.1	17.6	20
1067	19.4	20.9	19.6	17.7	14.6	11.1	11	12.9	13.9	16.1	17.6	19.9
1068	19.2	20.8	19.5	17.6	14.6	11	11	12.9	13.9	16	17.6	19.9
1069	19.1	20.7	19.4	17.6	14.5	11	11	12.8	13.7	15.8	17.6	19.9
1070	19	20.6	19.3	17.5	14.4	10.9	11	12.8	13.6	15.7	17.5	19.8
1071	19	20.5	19.3	17.5	14.2	10.8	10.9	12.9	13.6	15.5	17.5	20
1072	19	20.6	19.3	17.6	14.2	10.8	10.9	12.8	13.7	15.6	17.6	20.1
1073	19.1	20.6	19.4	17.7	14.3	10.7	10.9	12.8	13.8	15.7	17.8	20.2
1074	19.1	20.7	19.5	17.8	14.4	10.7	10.8	12.7	13.9	15.8	17.9	20.3
1075	19.1	20.6	19.4	17.7	14.4	10.8	10.8	12.9	13.9	15.8	17.9	20.4
1076	19	20.6	19.5	17.8	14.3	10.7	11	13	13.9	15.8	18.2	20.6
1077	19.3	20.9	19.8	17.9	14.4	10.8	11	13	14.1	16	18.4	20.7
1078	19.4	21.1	20	18.1	14.5	10.9	11	13.1	14.2	16.1	18.6	20.8
1079	19.6	21.2	20.1	18.2	14.6	11	11.1	13.3	14.3	16.2	18.9	21
1080	19.5	21	20.1	18.3	14.8	11.1	11.2	13.1	14.4	16.2	18.7	21.2
1081	19.2	20.9	19.4	17.4	13.8	10.2	10.2	12.7	14	16.5	17.7	20
1082	19.5	21	19.6	17.6	14.1	10.6	10.6	12.9	14.1	16.4	17.8	20
1083	19.4	20.9	19.5	17.6	14.5	11.1	11	12.9	13.8	16	17.6	19.9
1084	19.3	20.8	19.6	17.6	14.6	11.2	11.1	12.9	13.8	15.9	17.5	19.9
1085	19.3	20.9	19.6	17.6	14.5	11.2	11.1	12.8	13.8	15.9	17.5	19.9
1086	19.2	20.8	19.6	17.6	14.6	11.1	11	12.9	13.7	15.9	17.6	19.9
1087	19.2	20.8	19.6	17.6	14.5	11	11	12.9	13.8	15.8	17.7	20
1088	19.2	20.8	19.5	17.6	14.4	10.9	10.9	12.8	13.7	15.7	17.7	20
1089	19.1	20.7	19.4	17.6	14.4	10.9	10.9	12.8	13.7	15.7	17.6	20
1090	19	20.7	19.5	17.6	14.3	10.8	11	12.8	13.7	15.6	17.6	20
1091	19.1	20.8	19.5	17.7	14.4	10.8	10.9	12.8	13.8	15.8	17.9	20.1
1092	19.2	20.9	19.7	17.8	14.5	10.8	10.9	12.7	13.9	15.8	17.9	20.2
1093	19	20.6	19.5	17.7	14.4	10.8	10.9	12.9	13.9	15.7	17.8	20.3
1094	19	20.5	19.4	17.7	14.3	10.8	11	12.9	13.9	15.7	17.9	20.4
1095	19.2	20.9	19.7	17.9	14.4	10.9	11.1	13	14.1	15.9	18.3	20.6
1096	19.3	21.1	20	18	14.5	10.9	11.1	13.1	14.2	16	18.4	20.7
1097	19.5	21.3	20.2	18.2	14.6	11	11.2	13.2	14.3	16.2	18.6	20.9
1098	19.3	20.8	19.9	18.2	14.7	11.1	11.2	13	14.2	16	18.4	20.8
1099	19.1	20.7	19.2	17.3	14.1	10.8	10.7	12.8	13.9	16.3	17.5	19.9
1100	19.4	20.9	19.5	17.6	14.6	11.3	11.1	12.9	13.7	16.2	17.6	19.9
1101	19.2	20.7	19.5	17.5	14.5	11.1	11.1	12.8	13.6	15.7	17.5	19.9
1102	19.3	20.8	19.6	17.6	14.5	11.1	11	12.9	13.7	15.8	17.6	20
1103	19.4	21	19.7	17.7	14.5	11	10.9	12.8	13.8	16	17.7	20.1
1104	19.3	20.9	19.7	17.7	14.5	11	10.9	12.8	13.8	15.9	17.7	20.1
1105	19.3	20.9	19.7	17.7	14.5	11	10.9	12.8	13.8	15.9	17.7	20.1
1106	19.3	20.9	19.6	17.7	14.5	10.9	10.8	12.8	13.9	15.8	17.9	20.1
1107	19.2	20.8	19.6	17.7	14.5	10.8	10.8	12.7	13.9	15.9	17.8	20.1
1108	19.1	20.8	19.6	17.7	14.5	10.8	10.8	12.6	13.8	15.8	17.8	20.1
1109	19.1	20.8	19.6	17.7	14.5	10.9	10.9	12.7	13.8	15.7	17.8	20
1110	19.1	20.9	19.7	17.7	14.5	10.9	10.9	12.7	13.8	15.8	17.9	20.1
1111	19.1	20.8	19.6	17.7	14.5	10.8	10.9	12.8	13.8	15.6	17.7	20.1
1112	18.9	20.5	19.4	17.6	14.4	10.8	11.1	12.9	13.8	15.6	17.7	20.2
1113	19	20.5	19.4	17.8	14.4	10.9	11.1	13	13.9	15.7	17.8	20.4
1114	19.2	20.7	19.6	17.9	14.5	11	11.1	13.1	14	15.9	18	20.5
1115	19.2	20.9	19.8	18	14.5	11	11.2	13.2	14.1	15.9	18.2	20.6
1116	19.1	20.6	19.7	18	14.6	11.1	11.2	13	14.1	15.8	18.1	20.6
1117	19.2	20.7	19.4	17.5	14.5	11.3	11	12.8	13.7	16.2	17.5	19.8
1118	19.4	20.9	19.6	17.6	14.6	11.2	11	12.8	13.5	16	17.6	19.9
1119	19.1	20.8	19.4	17.4	14.4	11	11	12.7	13.5	15.6	17.5	20
1120	19.1	20.7	19.4	17.5	14.4	11	11	12.7	13.6	15.7	17.5	20.1
1121	19.3	21	19.7	17.7	14.5	11.1	11	12.7	13.7	15.9	17.6	20.1
1122	19.4	21.1	19.8	17.7	14.4	10.8	10.8	12.6	13.9	16.1	17.8	20.1
1123	19.3	21	19.8	17.7	14.5	10.9	10.9	12.7	13.8	15.9	17.8	20.1
1124	19.3	21	19.7	17.7	14.5	10.9	10.8	12.7	13.9	15.9	17.9	20.2
1125	19.3	21	19.8	17.8	14.5	10.8	10.6	12.5	13.9	16	17.9	20.2
1126	19.3	20.9	19.7	17.8	14.5	10.7	10.6	12.4	13.9	16	18	20.2
1127	19.3	20.9	19.7	17.8	14.5	10.9	10.9	12.6	13.9	15.8	17.9	20.2
1128	19.2	21	19.8	17.8	14.5	10.9	10.9	12.6	13.9	15.8	18	20.1
1129	19.2	21	19.8	17.8	14.5	10.8	10.8	12.6	13.9	15.9	18	20.1
1130	18.9	20.6	19.6	17.8	14.4	10.9	11	12.9	13.8	15.5	17.7	20.1
1131	19	20.6	19.5	17.8	14.5	11	11.1	12.9	13.9	15.6	17.7	20.3
1132	19.1	20.6	19.5	17.9	14.6	11	11	13	14	15.7	17.7	20.4
1133	19.1	20.6	19.4	17.9	14.5	11	11.2	13.1	14	15.7	17.8	20.5
1134	18.9	20.4	19.3	17.8	14.6	11.1	11.2	13	13.9	15.6	17.8	20.5
1135	19.4	20.9	19.5	17.5	14.5	11.2	11	12.7	13.4	16	17.6	20
1136	19.3	21	19.5	17.6	14.6	11.2	11	12.7	13.5	15.9	17.6	20.1
1137	19.1	20.6	19.3	17.4	14.3	10.9	10.9	12.6	13.5	15.6	17.4	20.1
1138	19.1	20.6	19.3	17.5	14.4	10.9	11	12.7	13.6	15.6	17.5	20.2
1139	19.3	20.9	19.7	17.7	14.6	11.1	11.1	12.8	13.6	15.8	17.7	20.1
1140	19.4	21.1	19.8	17.7	14.4	10.9	10.9	12.6	13.7	15.9	17.9	20.2
1141	19.3	21	19.7	17.7	14.4	10.9	10.9	12.6	13.7	15.8	17.8	20.1
1142	19.3	21	19.8	17.7	14.5	10.9	10.8	12.6	13.7	15.8	17.8	20.1
1143	19.2	20.9	19.8	17.7	14.6	10.9	10.7	12.5	13.8	15.8	17.8	20.1
1144	19.2	20.8	19.7	17.7	14.6	10.9	10.8	12.5	13.9	15.9	17.9	20.1
1145	19.1	20.8	19.7	17.7	14.5	11	11	12.7	13.8	15.8	17.8	20.1
1146	19.2	21.1	19.9	17.8	14.5	11	10.9	12.5	13.8	15.9	18	20.1
1147	19.3	21.2	20	17.9	14.5	10.7	10.6	12.4	14.1	16.2	18.1	20.2
1148	19	20.8	19.8	17.8	14.5	10.7	10.8	12.6	13.9	15.7	17.8	20.1
1149	19	20.6	19.5	17.8	14.5	11	11.1	12.9	13.8	15.5	17.5	20.1
1150	18.9	20.6	19.5	17.8	14.6	10.9	11.1	12.9	13.9	15.5	17.6	20.2
1151	18.9	20.4	19.3	17.8	14.6	11	11.1	13.1	13.9	15.5	17.6	20.3
1152	18.8	20.3	19.2	17.7	14.5	11.1	11.3	13	13.8	15.4	17.5	20.3
1153	19.3	21	19.5	17.6	14.6	11.2	11	12.7	13.4	15.8	17.5	20.1
1154	19.3	21	19.5	17.6	14.5	11.2	11	12.7	13.4	15.7	17.6	20.1
1155	19.3	21	19.5	17.6	14.5	11.1	11.1	12.7	13.5	15.7	17.6	20.1
1156	19.3	21	19.6	17.7	14.6	11.1	11.1	12.8	13.5	15.8	17.7	20.1
1157	19.4	21.1	19.8	17.8	14.5	10.9	10.9	12.8	13.7	15.9	17.9	20.2
1158	19.4	21.1	19.8	17.8	14.4	10.8	10.8	12.7	13.8	15.9	17.9	20.2
1159	19.3	21.1	19.7	17.7	14.5	11	10.9	12.6	13.7	15.8	17.8	20.1
1160	19.2	21	19.7	17.7	14.5	11	10.9	12.6	13.7	15.8	17.8	20
1161	19.2	20.9	19.8	17.7	14.5	11	10.9	12.5	13.7	15.7	17.8	20.1
1162	19.1	20.7	19.7	17.7	14.4	11	11	12.6	13.7	15.6	17.8	20
1163	19.1	20.8	19.8	17.7	14.5	11	11	12.7	13.7	15.6	17.8	20
1164	19.3	21.1	19.9	17.8	14.6	10.9	10.9	12.5	13.9	15.9	18	20.2
1165	19.4	21.2	20	17.8	14.5	10.6	10.6	12.3	14.1	16	18.2	20.3
1166	19.2	20.9	19.9	17.9	14.5	10.5	10.6	12.4	14	15.7	17.9	20.2
1167	19	20.6	19.6	17.8	14.6	10.8	10.9	12.8	13.9	15.5	17.5	20.1
1168	19	20.7	19.6	17.9	14.7	10.9	10.9	12.8	14	15.5	17.5	20.1
1169	19	20.6	19.4	17.9	14.7	11	11.1	13	14	15.5	17.5	20.2
1170	18.6	20.2	19.1	17.5	14.5	11.1	11.3	13	13.7	15.3	17.3	20
1171	19.5	21.1	19.6	17.7	14.5	11	10.9	12.8	13.5	16	17.7	20.2
1172	19.4	21.1	19.5	17.7	14.5	11.1	11	12.7	13.4	15.8	17.7	20.1
1173	19.5	21.2	19.7	17.7	14.6	11	11	12.8	13.6	15.9	17.9	20.2
1174	19.5	21.2	19.8	17.8	14.4	10.7	10.7	12.7	13.7	16.1	17.9	20.2
1175	19.5	21.2	19.9	17.7	14.1	10.5	10.5	12.5	13.7	16	17.9	20.2
1176	19.5	21.2	19.9	17.8	14.1	10.4	10.4	12.5	13.8	16	18	20.3
1177	19.3	21.1	19.8	17.7	14.3	10.8	10.8	12.6	13.6	15.7	17.9	20.2
1178	19.2	21.1	19.8	17.7	14.5	11	11	12.6	13.6	15.7	17.8	20.1
1179	19.2	20.9	19.8	17.6	14.5	11	11	12.5	13.6	15.7	17.8	20
1180	19.2	20.9	19.8	17.7	14.5	11	10.9	12.6	13.7	15.7	17.9	20.1
1181	19.1	20.8	19.8	17.7	14.5	11	11.1	12.7	13.8	15.6	17.8	20.1
1182	19.3	21.1	19.9	17.8	14.6	10.9	10.9	12.4	13.9	15.7	18	20.3
1183	19.4	21.2	20.1	17.8	14.5	10.8	10.6	12.3	14.1	15.9	18.1	20.3
1184	19.3	21.1	20	18	14.5	10.6	10.6	12.3	14.2	15.8	17.9	20.3
1185	19.1	20.8	19.8	17.9	14.6	10.6	10.7	12.5	14	15.6	17.6	20.2
1186	19	20.7	19.6	17.9	14.7	10.9	10.9	12.8	14	15.5	17.5	20.2
1187	19.1	20.7	19.6	17.9	14.8	11.1	11.2	13.1	14	15.5	17.6	20.3
1188	18.8	20.4	19.2	17.7	14.6	11.3	11.4	13.1	13.9	15.5	17.5	20.2
1189	19.4	21	19.5	17.6	14.5	11.1	10.9	12.7	13.4	15.9	17.7	20.1
1190	19.4	21	19.5	17.7	14.5	11.1	11	12.7	13.4	15.9	17.8	20.2
1191	19.6	21.1	19.7	17.8	14.4	10.7	10.8	12.7	13.6	16	17.8	20.2
1192	19.6	21.3	19.9	17.8	14.1	10.2	10.2	12.4	13.8	16.1	18	20.3
1193	19.5	21.2	19.9	17.8	14	10	10	12.3	13.7	16	18	20.3
1194	19.5	21.2	19.9	17.8	14	10.1	10.1	12.4	13.7	15.9	18	20.4
1195	19.5	21.1	19.9	17.8	14.1	10.3	10.5	12.5	13.8	15.8	18	20.3
1196	19.3	21.1	19.9	17.8	14.3	10.8	10.9	12.6	13.7	15.8	17.9	20.2
1197	19.2	21	19.9	17.7	14.5	11	11	12.5	13.7	15.8	17.8	20.1
1198	19.2	21.1	19.9	17.7	14.5	10.8	10.8	12.2	13.7	16	17.9	20.2
1199	19.1	21	19.9	17.8	14.6	10.9	10.9	12.4	13.8	15.7	17.9	20.1
1200	19.1	21	19.9	17.8	14.6	11	11.1	12.5	13.8	15.6	17.9	20.1
1201	19.2	21	19.9	17.8	14.6	11	11.1	12.6	13.8	15.6	17.9	20.1
1202	19.3	21.2	20.1	17.9	14.6	10.9	10.8	12.4	14	15.7	17.9	20.3
1203	19.2	20.9	19.8	18	14.7	10.8	10.8	12.7	14	15.6	17.7	20.2
1204	19	20.6	19.5	17.9	14.7	11.1	11.3	13	13.9	15.5	17.5	20.2
1205	19.1	20.6	19.5	17.9	14.7	11.3	11.4	13.2	14	15.7	17.7	20.4
1206	19.1	20.6	19.4	17.8	14.7	11.3	11.5	13	14	15.6	17.7	20.4
1207	18.9	20.6	19.4	17.7	14.6	11.4	11.4	12.9	13.9	15.5	17.4	20.2
1208	19.3	21	19.9	18.1	14.9	11.4	11.5	13.4	14.1	15.8	17.8	20.5
1209	19.3	21.2	20	18.2	15	11.5	11.5	13.4	14.2	15.7	17.8	20.5
1210	19.4	21.4	20.2	18.3	15.1	11.6	11.5	13.4	14.4	16.1	18.2	20.4
1211	19.7	21.7	20.4	18.4	15.1	11.6	11.6	13.4	14.5	16.7	18.6	20.5
1212	19.6	21.6	20.3	18.3	15	11.7	11.8	13.6	14.3	16.4	18.4	20.3
1213	19.3	20.9	19.4	17.5	14.4	11.1	11	12.6	13.2	15.8	17.5	20
1214	19.2	20.8	19.3	17.5	14.4	11.1	11	12.6	13.2	15.6	17.5	20
1215	19.4	21.1	19.5	17.7	14.4	11	10.9	12.6	13.4	15.8	17.7	20.1
1216	19.4	21.2	19.8	17.7	14.2	10.7	10.5	12.4	13.6	15.9	17.8	20.1
1217	19.4	21.1	19.8	17.7	14.1	10.3	10.1	12.1	13.7	15.9	17.9	20.2
1218	19.5	21.1	19.9	17.8	14.1	10.3	10.2	12.3	13.7	15.9	18	20.3
1219	19.5	21.1	19.9	17.8	14.1	10.1	10.3	12.4	13.8	15.9	18	20.4
1220	19.5	21.2	20	17.8	14.1	10.2	10.4	12.5	13.8	15.9	18	20.4
1221	19.2	21	19.8	17.7	14.5	10.9	11	12.7	13.7	15.7	17.8	20.1
1222	19.1	21.1	19.9	17.8	14.6	11	11	12.5	13.7	15.7	17.9	20.1
1223	19	21	19.9	17.7	14.6	11.1	11.1	12.6	13.7	15.5	17.7	20
1224	19.1	21	19.9	17.8	14.6	11.1	11.2	12.7	13.7	15.4	17.6	20.1
1225	19.1	20.9	19.8	17.8	14.5	11.1	11.3	12.8	13.8	15.4	17.6	20
1226	19.2	21	20	17.9	14.7	11.1	11.3	12.8	13.9	15.5	17.8	20.2
1227	19.1	21	19.8	18	14.7	11.1	11.3	12.9	14	15.5	17.7	20.1
1228	19	20.6	19.4	17.8	14.6	11.2	11.4	13.1	13.8	15.5	17.4	20.2
1229	19.1	20.6	19.4	17.8	14.6	11.3	11.4	13	13.9	15.7	17.6	20.4
1230	18.9	20.5	19.2	17.8	14.7	11.3	11.4	12.8	13.9	15.5	17.4	20.3
1231	19	20.6	19.4	17.9	14.8	11.4	11.4	13	14	15.6	17.5	20.4
1232	19.4	20.8	19.6	18	14.8	11.5	11.6	13.3	14.2	15.8	17.8	20.7
1233	19.4	21	19.8	18.2	15.1	11.6	11.6	13.5	14.2	15.8	17.8	20.6
1234	19.3	21.3	20	18.2	15.1	11.6	11.6	13.4	14.4	15.9	18	20.4
1235	19.7	21.8	20.5	18.5	15.2	11.5	11.4	13.3	14.7	16.7	18.7	20.5
1236	19.7	21.8	20.4	18.4	15.2	11.8	11.8	13.6	14.4	16.6	18.7	20.5
1237	19.3	21.1	19.5	17.6	14.1	10.7	10.9	12.6	13.2	15.9	17.7	20.1
1238	19.3	21	19.5	17.6	14.4	11	11	12.6	13.2	15.6	17.6	20.1
1239	19.1	20.8	19.3	17.5	14.4	11.1	11	12.6	13.2	15.5	17.4	19.9
1240	19.1	20.9	19.4	17.6	14.4	11	10.9	12.5	13.4	15.6	17.5	19.9
1241	19.2	21	19.6	17.7	14.3	10.9	10.7	12.4	13.5	15.7	17.7	20
1242	19.4	21.2	19.8	17.7	14.1	10.5	10.4	12.2	13.6	15.9	17.8	20.3
1243	19.5	21.4	20.1	17.8	13.9	9.8	9.8	12.1	13.7	16.1	18.1	20.6
1244	19.5	21.4	20.1	17.9	13.9	9.8	9.9	12.1	13.8	16	18.1	20.6
1245	19.3	21.1	19.9	17.7	14.4	10.9	10.8	12.6	13.7	15.7	17.9	20.2
1246	19.3	21.3	20.1	17.8	14.6	10.8	10.9	12.6	13.8	15.7	17.9	20.3
1247	19.2	21	19.9	17.9	14.6	11	11.1	12.7	13.8	15.6	17.6	20.1
1248	19.2	21	20	17.9	14.7	11.1	11.2	12.7	13.9	15.6	17.6	20.2
1249	19.1	20.9	19.9	17.9	14.7	11.2	11.3	12.9	13.8	15.5	17.5	20.1
1250	19	21	19.9	17.9	14.7	11.2	11.4	12.9	13.8	15.4	17.8	20.1
1251	19	21	20	17.9	14.7	11.2	11.4	13	13.8	15.5	17.7	20.1
1252	18.7	20.6	19.5	17.6	14.5	11.2	11.4	13	13.7	15.2	17.2	19.9
1253	18.7	20.4	19.2	17.5	14.5	11.3	11.3	12.8	13.6	15.2	17	19.9
1254	18.7	20.3	19.2	17.6	14.6	11.4	11.4	12.8	13.7	15.2	17.1	19.9
1255	18.8	20.4	19.2	17.7	14.7	11.4	11.4	12.9	13.8	15.3	17.2	20.1
1256	19.2	20.8	19.7	18	14.9	11.5	11.7	13.3	14	15.6	17.7	20.6
1257	19.2	21.3	20.2	18.3	15.1	11.6	11.6	13.5	14.1	15.6	17.6	20.5
1258	19.3	21.6	20.3	18.4	15.1	11.6	11.4	13.4	14.4	15.8	17.9	20.4
1259	19.6	21.9	20.5	18.6	15.1	11.3	11.1	13.3	14.8	16.5	18.7	20.4
1260	19.8	21.9	20.6	18.6	15.3	11.6	11.5	13.4	14.7	16.8	18.8	20.6
1261	19.4	21.2	19.7	17.7	14	10.6	10.8	12.6	13.2	15.9	17.8	20.2
1262	19.4	21.2	19.7	17.7	14.1	10.5	10.7	12.6	13.4	15.9	17.8	20.2
1263	19.2	20.9	19.4	17.6	14.3	10.9	11	12.6	13.3	15.6	17.5	20.2
1264	19.1	20.7	19.3	17.6	14.4	11	11	12.6	13.2	15.5	17.4	20.1
1265	19.3	21	19.6	17.7	14.4	10.9	10.9	12.6	13.5	15.7	17.6	20.1
1266	19.5	21.4	20	17.7	13.9	10.3	10.2	12.2	13.6	15.9	18	20.4
1267	19.6	21.5	20.1	17.8	13.8	9.7	9.7	11.8	13.8	16.1	18.1	20.7
1268	19.6	21.5	20.2	17.9	13.8	9.6	9.7	12	13.8	16.2	18.2	20.8
1269	19.5	21.5	20.1	17.8	14.3	10.5	10.4	12.4	13.7	16	18.1	20.6
1270	19.4	21.5	20.1	17.9	14.5	10.6	10.7	12.5	13.8	15.8	18	20.5
1271	19.3	21.3	20	17.9	14.6	10.8	10.9	12.6	13.8	15.7	17.9	20.5
1272	19.3	21.3	20.1	18	14.7	10.9	11.1	12.7	13.9	15.6	17.8	20.4
1273	19.1	21.2	20	17.9	14.8	11.1	11.4	12.9	13.8	15.5	17.7	20.2
1274	19.1	21.2	20.1	17.9	14.7	11.3	11.4	13	13.8	15.5	17.8	20.2
1275	19.1	21.3	20.1	17.9	14.7	11.3	11.4	13	13.8	15.5	17.9	20.2
1276	18.9	21	19.9	17.8	14.6	11.3	11.5	13	13.7	15.3	17.6	19.9
1277	18.7	20.6	19.5	17.6	14.5	11.3	11.4	12.8	13.6	15.1	17.1	19.7
1278	18.5	20.5	19.3	17.5	14.5	11.4	11.4	12.8	13.6	15	16.9	19.7
1279	18.6	20.6	19.4	17.5	14.5	11.4	11.5	12.9	13.5	15	16.9	19.7
1280	19	21	20.1	18.1	14.9	11.5	11.7	13.3	13.9	15.4	17.4	20.3
1281	19.1	21.3	20.4	18.3	15.1	11.6	11.7	13.4	14	15.4	17.5	20.2
1282	19.2	21.5	20.3	18.4	15.2	11.7	11.7	13.5	14.3	15.5	17.8	20.2
1283	19.3	21.6	20.3	18.4	15.3	11.6	11.5	13.4	14.6	16.2	18.4	20.3
1284	19.6	21.9	20.6	18.6	15.3	11.6	11.4	13.4	14.9	17	18.8	20.4
1285	19.3	21.1	19.6	17.6	14.2	10.9	10.9	12.5	13.1	15.6	17.7	20.1
1286	19.4	21.2	19.6	17.7	14.2	10.7	10.8	12.6	13.3	15.8	17.8	20.3
1287	19.4	21	19.5	17.7	14.3	10.8	10.9	12.7	13.4	15.8	17.7	20.4
1288	19.3	21	19.5	17.7	14.4	10.9	11	12.7	13.4	15.7	17.6	20.3
1289	19.3	21.2	19.7	17.7	14.3	10.7	10.8	12.5	13.5	15.8	17.8	20.2
1290	19.6	21.5	20	17.8	13.9	10.1	10.1	11.9	13.7	16	18	20.5
1291	19.8	21.6	20.2	17.9	13.7	9.4	9.4	11.9	13.9	16.3	18.2	20.9
1292	19.8	21.5	20.2	17.9	13.8	9.4	9.5	11.8	13.8	16.1	18.3	20.9
1293	19.7	21.6	20.2	18	14.1	9.9	10	12.2	13.8	15.9	18.3	20.9
1294	19.6	21.5	20.1	18	14.5	10.5	10.6	12.7	13.9	15.8	18.2	20.9
1295	19.5	21.5	20	18.1	14.6	10.5	10.7	12.8	13.9	15.7	18.2	20.7
1296	19.4	21.4	20.1	18.1	14.7	10.6	10.9	12.8	14	15.8	18.2	20.6
1297	19.2	21.3	20.1	18	14.8	11	11.4	13	13.9	15.5	17.9	20.4
1298	19.1	21.3	20.1	18	14.8	11.2	11.5	13	13.8	15.4	17.7	20.2
1299	19.2	21.5	20.2	18	14.8	11.3	11.4	13	13.8	15.5	17.9	20.3
1300	19.2	21.2	20.2	18	14.8	11.3	11.5	13	13.7	15.4	17.7	20.1
1301	18.7	20.6	19.7	17.6	14.6	11.3	11.5	12.8	13.6	15.1	17.1	19.8
1302	18.7	20.8	19.6	17.6	14.5	11.4	11.5	12.7	13.6	15	16.9	19.7
1303	18.5	20.9	19.7	17.5	14.5	11.5	11.5	12.8	13.5	14.8	16.8	19.5
1304	19	21.3	20.3	18.1	14.9	11.6	11.7	13.3	13.8	15.3	17.3	20.2
1305	19.1	21.4	20.4	18.3	15.1	11.6	11.8	13.5	14	15.4	17.5	20.3
1306	19.2	21.3	20.3	18.4	15.2	11.7	11.8	13.6	14.1	15.4	17.5	20.3
1307	19.2	21.2	20	18.3	15.2	11.8	11.9	13.6	14.3	15.8	17.9	20.3
1308	19.2	21.2	20.1	18.2	15.2	11.8	11.9	13.7	14.5	16.4	18.3	20.2
1309	19.5	21.3	19.7	17.7	14.1	10.7	10.8	12.5	13.3	15.9	17.9	20.3
1310	19.5	21.3	19.7	17.8	14.1	10.6	10.6	12.5	13.4	15.9	18	20.4
1311	19.6	21.3	19.7	17.8	14	10.4	10.5	12.5	13.5	15.9	18	20.4
1312	19.6	21.5	19.9	17.8	13.9	10.1	10.1	12.3	13.6	16.1	18.1	20.5
1313	19.6	21.6	20	17.9	13.9	9.9	9.9	12	13.7	16.2	18.2	20.6
1314	19.8	21.6	20.1	17.9	13.8	9.7	9.6	11.8	13.7	16.2	18.3	20.7
1315	19.9	21.7	20.2	17.9	13.7	9.3	9.3	11.9	13.8	16.3	18.3	21
1316	19.8	21.6	20.2	17.9	13.7	9.3	9.4	11.8	13.8	16.2	18.3	21.1
1317	19.8	21.4	20.1	18	14	9.6	9.6	12	13.8	15.9	18.3	21
1318	19.7	21.3	19.9	18	14.4	10.1	10.3	12.6	13.9	15.8	18.3	20.9
1319	19.5	21.3	19.9	18	14.6	10.4	10.6	12.8	13.9	15.7	18.3	20.7
1320	19.5	21.4	20	18.1	14.6	10.6	10.8	12.8	14	15.8	18.3	20.7
1321	19.4	21.2	20	18.1	14.8	11	11.3	13.1	13.9	15.7	18.2	20.5
1322	19.1	21.1	20	17.9	14.8	11.2	11.5	13	13.7	15.5	17.8	20.2
1323	19.2	21.4	20.3	18	14.9	11.2	11.4	13	13.9	15.4	17.9	20.4
1324	19.1	21.2	20.1	17.9	14.8	11.3	11.5	13.1	13.8	15.4	17.7	20.1
1325	18.7	20.8	19.8	17.6	14.6	11.4	11.5	12.9	13.6	15.1	17	19.8
1326	18.6	20.8	19.6	17.6	14.5	11.5	11.4	12.7	13.7	15.1	17	19.8
1327	18.7	21	19.8	17.7	14.6	11.5	11.5	12.9	13.7	15	17	20
1328	19	21.3	20.3	18.1	15	11.6	11.7	13.4	13.9	15.3	17.2	20.2
1329	19.1	21.3	20.5	18.4	15.2	11.7	11.8	13.5	14.1	15.4	17.4	20.2
1330	19.1	21	20.2	18.4	15.2	11.7	11.9	13.6	14.1	15.3	17.4	20.2
1331	19.1	21.1	20.1	18.3	15.3	11.8	12	13.7	14.3	15.7	17.6	20.1
1332	19.2	21.2	20	18.2	15.2	11.9	12	13.7	14.5	16.4	18.3	20.2
1333	17.9	19.5	17.9	16.2	12.9	9.4	9.3	10.7	11.9	14.3	16.6	19.2
1334	18.2	19.9	18.3	16.7	12.9	9.3	9.4	11.1	12.4	14.7	16.9	19.4
1335	18.8	20.6	18.9	17.1	13.1	9.3	9.4	11.7	13.1	15.5	17.8	20.2
1336	18.8	20.7	19.1	17.2	13.3	9.6	9.7	11.8	13.3	15.8	17.8	20.3
1337	19.1	21	19.5	17.5	13.7	10.3	10.5	12.1	13.2	16.4	17.9	20.3
1338	19.4	21.2	19.6	17.6	14.1	10.6	10.7	12.4	13.2	16.2	17.9	20.3
1339	19.3	21.2	19.6	17.6	13.8	10.3	10.4	12.3	13.2	15.9	17.9	20.3
1340	19.4	21.3	19.7	17.7	13.7	10.2	10.1	12.2	13.3	15.8	17.9	20.4
1341	19.5	21.3	19.8	17.7	13.7	10.1	10	12.3	13.4	15.8	17.9	20.4
1342	19.3	21.2	19.7	17.6	13.9	10.2	10	12.2	13.3	15.7	17.9	20.3
1343	19.4	21.2	19.7	17.8	14	10.2	10.1	12.2	13.5	15.8	18	20.5
1344	19.4	21.1	19.8	17.8	14	10.1	9.9	12	13.6	15.8	18	20.5
1345	19.7	21.3	20	17.8	13.8	9.7	9.6	11.8	13.6	15.9	18.1	20.8
1346	19.9	21.6	20.2	17.8	13.6	9.3	9.3	11.8	13.8	16.3	18.4	21.1
1347	19.8	21.4	20.1	17.8	13.8	9.6	9.6	11.8	13.8	16.1	18.4	21
1348	19.6	21.2	19.9	17.8	14.3	10.4	10.3	12.4	13.7	15.7	18.1	20.8
1349	19.5	21.3	19.8	17.9	14.6	10.8	10.8	12.7	13.8	15.6	18.2	20.6
1350	19.6	21.5	20.1	18	14.6	10.8	10.8	12.7	13.9	15.7	18.3	20.8
1351	19.4	21.1	20	18.1	14.8	10.9	11.1	12.9	14	15.7	18.3	20.5
1352	19.2	21	20	18	14.8	11.1	11.3	13	13.8	15.5	18	20.4
1353	19.2	21.3	20.3	18.1	14.9	11.1	11.3	13	13.9	15.5	18	20.4
1354	19.1	21.2	20.3	18	14.9	11.3	11.6	13.1	13.8	15.4	17.6	20.1
1355	18.8	20.7	19.9	17.7	14.6	11.4	11.5	12.9	13.6	15.2	17.1	19.9
1356	18.8	20.6	19.5	17.7	14.6	11.5	11.4	12.7	13.8	15.1	17.1	20
1357	18.6	20.6	19.5	17.6	14.6	11.5	11.5	12.9	13.5	15	16.9	19.8
1358	18.9	21.1	20.3	18.1	15.1	11.6	11.8	13.4	13.9	15.4	17.1	20.1
1359	19	21	20.3	18.3	15.2	11.7	11.8	13.5	13.9	15.2	17.2	20
1360	19	20.9	20.1	18.3	15.3	11.7	11.9	13.6	14	15.2	17.4	20.1
1361	19.1	21.2	20.2	18.3	15.3	11.9	12	13.7	14.4	15.8	17.5	20.1
1362	19.4	21.5	20.4	18.5	15.4	11.8	11.9	13.6	14.8	16.8	18.4	20.4
1363	17.7	19.4	17.8	16.3	12.8	9.3	9.3	10.7	11.7	14.2	16.3	18.9
1364	17.9	19.6	18.1	16.5	12.7	9.1	9.3	10.9	12	14.3	16.5	19.1
1365	18.5	20.2	18.6	16.8	12.8	9.2	9.3	11.5	12.8	15.1	17.3	19.8
1366	18.7	20.6	19	17.2	13.2	9.5	9.6	11.7	13.2	15.8	17.9	20.3
1367	18.8	20.7	19.2	17.3	13.4	9.9	10.1	11.9	13.2	16.1	17.7	20.1
1368	19.1	21	19.5	17.4	13.5	9.8	10.1	12.1	13.1	16.3	17.9	20.4
1369	19	20.9	19.4	17.4	13.4	9.7	9.8	12	13.1	16	17.8	20.3
1370	19.1	21.1	19.6	17.4	13.4	9.7	9.8	11.9	13.2	15.8	17.8	20.4
1371	19.2	21.2	19.7	17.5	13.6	10.1	9.8	12	13.2	15.6	17.8	20.3
1372	19.3	21.1	19.6	17.6	14	10.6	10.3	12.2	13.2	15.5	17.8	20.3
1373	19.3	21	19.6	17.7	14.2	10.8	10.5	12.4	13.3	15.6	17.8	20.4
1374	19.3	21	19.7	17.7	14.2	10.6	10.4	12.4	13.4	15.6	17.8	20.4
1375	19.5	21.2	19.8	17.8	14.1	10.5	10.2	12.1	13.6	15.6	18	20.7
1376	19.8	21.6	20.1	17.7	13.9	10.1	9.8	11.8	13.7	16	18.2	21
1377	19.7	21.5	20.1	17.7	14	10.5	10.2	12	13.7	16.1	18.2	20.9
1378	19.7	21.5	20.1	17.8	14.3	10.9	10.7	12.4	13.7	15.8	18.1	20.8
1379	19.7	21.3	20	17.9	14.5	11	10.9	12.5	13.8	15.7	18.1	20.8
1380	19.7	21.3	20.2	18	14.6	10.9	10.8	12.5	13.9	15.7	18.3	20.9
1381	19.4	21.1	20	18.1	14.8	11.1	11.1	12.8	13.9	15.6	18.2	20.6
1382	19.4	21.2	20.1	18.1	14.9	11.2	11.2	13	14	15.7	18.2	20.7
1383	19.4	21.4	20.4	18.2	14.9	11.2	11.2	13	14	15.7	18.2	20.7
1384	19	20.9	20.2	18	14.9	11.3	11.5	13.2	13.8	15.3	17.6	20.2
1385	18.9	20.5	19.7	17.7	14.8	11.4	11.6	13.1	13.6	15.1	17.1	19.8
1386	18.9	20.5	19.5	17.7	14.6	11.4	11.5	12.8	13.7	15.1	17.1	19.9
1387	18.7	20.3	19.3	17.5	14.6	11.5	11.5	12.9	13.5	15	16.8	19.7
1388	19	20.7	20	18	14.9	11.6	11.8	13.4	13.9	15.6	17.1	20
1389	18.9	20.7	19.8	18	15.1	11.7	11.9	13.5	14	15.5	17.2	20
1390	18.9	20.7	19.7	18	15.1	11.8	12	13.6	14	15.3	17.2	20
1391	19	20.8	19.9	18.1	15.2	11.8	12	13.6	14.3	15.7	17.2	19.9
1392	19.7	21.6	20.5	18.5	15.5	11.9	11.9	13.5	14.9	16.9	18.5	20.5
1393	16.7	18.3	17	15.4	12.4	9	9.1	10	10.9	13.2	15.3	17.9
1394	17.3	19	17.7	16.1	12.5	9	9.2	10.7	11.6	13.9	15.9	18.5
1395	18.4	20.1	18.6	16.8	12.8	9.2	9.3	11.5	12.7	15	17.3	19.7
1396	18.3	20.2	18.7	16.9	13.1	9.7	9.8	11.7	12.8	15.4	17.3	19.8
1397	18.3	20.3	18.7	17	13.1	9.6	9.8	11.7	12.9	15.7	17.5	19.9
1398	18.6	20.6	18.9	17.2	13.1	9.4	9.6	11.9	12.9	16.1	17.7	20.2
1399	18.7	20.6	19.1	17.2	13.2	9.4	9.5	11.8	13.1	16.2	17.7	20.2
1400	18.8	20.7	19.2	17.3	13.3	9.6	9.5	11.8	13.1	16	17.8	20.2
1401	19	21	19.5	17.4	13.4	9.9	9.6	11.8	13.1	15.6	17.7	20.3
1402	19.1	21	19.5	17.4	13.7	10.4	9.9	11.9	13.1	15.4	17.7	20.2
1403	19.2	21	19.6	17.6	13.8	10.4	10	12	13.3	15.4	17.8	20.3
1404	19.2	21.1	19.7	17.6	13.8	10.4	10	12.1	13.3	15.4	17.8	20.4
1405	19.3	21.2	19.8	17.7	14	10.5	10.2	12.1	13.4	15.4	17.8	20.6
1406	19.6	21.4	20	17.7	14.1	10.6	10.3	12	13.5	15.6	17.9	20.8
1407	19.5	21.5	20	17.7	14.3	11	10.8	12.3	13.6	15.6	17.9	20.8
1408	19.7	21.4	20	17.8	14.4	10.9	10.7	12.4	13.7	15.7	18	20.8
1409	19.9	21.3	20	17.9	14.5	11	10.8	12.4	13.8	15.7	18.1	21
1410	19.7	21.1	20.1	17.9	14.7	11.2	11.2	12.7	13.8	15.5	18.1	21
1411	19.4	21	19.9	17.9	14.8	11.3	11.3	12.9	13.9	15.5	17.9	20.7
1412	19.3	21	20	17.9	14.8	11.3	11.5	13	13.8	15.5	18	20.6
1413	19.5	21.4	20.4	18.1	14.9	11.3	11.3	13.1	14	15.7	18.3	21
1414	19.1	20.9	20.1	18	15	11.4	11.4	13.2	14	15.5	17.9	20.6
1415	19	20.6	19.5	17.8	15	11.5	11.6	13.2	13.7	15.2	17.2	19.9
1416	19.1	20.6	19.2	17.7	14.6	11.4	11.6	12.9	13.6	15.1	17.1	19.9
1417	18.7	20.2	19	17.6	14.5	11.4	11.5	12.8	13.5	15	16.7	19.5
1418	18.9	20.4	19.4	17.8	14.8	11.5	11.8	13.4	14.2	16.3	17.5	19.9
1419	19.1	20.8	19.5	17.8	14.8	11.6	11.9	13.4	14.8	16.8	18.3	20.5
1420	19.1	21	19.8	17.8	14.9	11.8	11.9	13.5	14.6	16.6	17.9	20.3
1421	18.8	20.6	19.5	17.9	15	11.8	11.9	13.6	14.2	15.7	17.2	19.8
1422	19.9	21.7	20.4	18.5	15.4	11.9	12	13.6	14.9	17	18.6	20.8
1423	16.2	17.9	16.5	14.8	12	8.8	8.7	9.7	10.6	12.9	14.7	17.6
1424	17.2	19	17.7	16	12.6	9.1	9.2	10.8	11.7	14.1	16	18.6
1425	18.2	20	18.5	16.7	12.7	9.1	9.2	11.4	12.7	15	17.2	19.6
1426	18.1	20	18.6	16.7	13	9.5	9.7	11.6	12.6	15.2	17	19.5
1427	18.3	20.2	18.7	17	13	9.5	9.6	11.7	12.8	15.7	17.4	19.8
1428	18.2	20.2	18.5	16.9	12.9	9.3	9.5	11.7	12.8	15.8	17.4	19.8
1429	18.2	20.2	18.6	16.9	12.9	9.4	9.4	11.6	12.8	15.9	17.4	19.9
1430	18.5	20.4	18.9	17.1	13.1	9.5	9.5	11.7	12.9	15.9	17.5	20
1431	19	20.8	19.3	17.3	13.3	9.7	9.6	11.8	13.1	15.8	17.8	20.2
1432	19.2	21.1	19.6	17.5	13.5	9.9	9.6	11.8	13.3	15.5	17.8	20.4
1433	19.2	21.1	19.8	17.6	13.5	10	9.6	11.9	13.4	15.4	17.9	20.4
1434	19.3	21.1	19.9	17.7	13.6	10	9.7	12	13.4	15.5	18	20.5
1435	19.3	21.2	19.9	17.7	13.7	10	9.8	12	13.5	15.4	17.9	20.6
1436	19.5	21.4	20.1	17.7	13.8	10.1	10	11.8	13.6	15.5	18	20.8
1437	19.5	21.5	20	17.7	14.2	10.7	10.5	12.1	13.6	15.4	17.9	20.8
1438	19.6	21.3	20	17.8	14.5	10.9	10.8	12.5	13.7	15.5	17.9	20.7
1439	19.7	21.3	20	17.8	14.6	11.1	11.1	12.7	13.7	15.4	17.9	20.9
1440	19.6	21.2	19.9	17.8	14.7	11.2	11.5	12.9	13.7	15.4	17.6	20.8
1441	19.4	21.1	19.8	17.7	14.6	11.3	11.5	12.9	13.7	15.3	17.6	20.6
1442	19.3	21.1	20	17.8	14.8	11.3	11.6	13	13.8	15.4	17.9	20.7
1443	19.5	21.3	20.3	17.9	14.8	11.4	11.5	13	14	15.7	18.3	21
1444	19.3	21.1	20.3	18	15	11.4	11.4	13.1	14	15.4	18.3	20.8
1445	19.1	20.6	19.4	17.8	15	11.4	11.6	13.2	13.7	15.2	17.3	20.1
1446	19.3	20.8	19.2	17.8	14.6	11.4	11.5	12.8	13.5	15.3	17.1	20.2
1447	18.8	20.3	18.9	17.8	14.6	11.5	11.4	12.8	13.4	14.9	16.7	19.5
1448	18.9	20.5	19.4	17.8	14.7	11.6	11.7	13.4	14.5	16.7	18.1	20.3
1449	19.9	21.2	19.9	17.8	14.9	11.7	11.9	13.2	15	16.6	18.4	21.5
1450	19.7	21.5	20.2	17.9	15	11.8	12	13.4	14.9	16.8	18.5	21
1451	18.8	20.6	19.6	18	15.1	11.8	12.1	13.7	14.4	16	17.6	19.8
1452	20	21.7	20.4	18.5	15.5	12	12.1	13.6	15	17	18.6	21
1453	15.8	17.3	15.9	14.1	11.4	8.3	8.2	9.2	10.1	12.4	14.1	17.1
1454	17.1	18.9	17.5	15.8	12.4	9	9.1	10.7	11.6	14	15.7	18.5
1455	18.1	19.9	18.4	16.6	12.7	9.1	9.3	11.4	12.6	14.9	17	19.5
1456	18.2	20.2	18.7	16.9	13	9.5	9.7	11.6	12.7	15.5	17.3	19.7
1457	18.3	20.3	18.8	17	13	9.4	9.6	11.7	12.7	15.8	17.4	19.9
1458	18.4	20.4	18.8	17	12.9	9.2	9.4	11.7	12.8	16	17.5	20
1459	18.4	20.3	18.6	17	12.9	9.3	9.4	11.7	12.9	16	17.5	20
1460	18.6	20.5	18.9	17.2	13	9.3	9.4	11.7	13.1	16.1	17.7	20.2
1461	19	20.8	19.3	17.4	13.3	9.6	9.5	11.8	13.1	15.9	17.8	20.3
1462	19.2	21.1	19.6	17.4	13.6	10.2	9.8	12	13.2	15.5	17.9	20.3
1463	19.1	21.1	19.7	17.6	13.9	10.5	10.1	12.2	13.2	15.4	17.9	20.2
1464	19.1	21	19.8	17.6	13.9	10.3	10.1	12.2	13.4	15.4	17.9	20.3
1465	19.4	21.3	20	17.7	13.8	10	9.8	12	13.6	15.5	17.9	20.6
1466	19.6	21.5	20.2	17.7	13.8	9.8	9.8	11.9	13.7	15.6	18.1	20.8
1467	19.6	21.5	20.1	17.8	14.1	10.4	10.3	12.1	13.6	15.5	18	20.9
1468	19.5	21.3	20	17.7	14.5	11	11.1	12.5	13.6	15.3	17.8	20.8
1469	19.6	21.4	20	17.7	14.6	11.2	11.4	12.7	13.5	15.3	17.7	20.9
1470	19.6	21.3	20	17.8	14.7	11.2	11.4	12.8	13.5	15.3	17.5	20.8
1471	19.5	21.2	19.9	17.7	14.6	11.2	11.5	12.8	13.6	15.2	17.6	20.6
1472	19.4	21.3	20.1	17.9	14.7	11.3	11.5	12.9	13.8	15.4	17.9	20.7
1473	19.6	21.4	20.3	17.9	14.9	11.4	11.6	13	14	15.9	18.4	21.1
1474	19.5	21.3	20.3	18	14.9	11.4	11.5	13.1	14.1	15.6	18.5	20.9
1475	18.9	20.5	19.4	17.7	15	11.4	11.7	13.1	13.6	15.1	17.3	19.9
1476	19.1	20.7	19.1	17.7	14.5	11.4	11.5	12.7	13.4	15.2	16.9	20
1477	18.9	20.4	19	17.8	14.6	11.5	11.3	12.7	13.4	14.8	16.7	19.7
1478	18.8	20.4	19.2	17.8	14.7	11.6	11.5	13.3	14.3	16.2	18	20.2
1479	19.6	20.8	19.6	17.8	14.8	11.7	11.8	13.5	15	17	18.6	21.3
1480	19.3	20.9	19.7	17.8	14.9	11.7	12	13.6	14.8	17	18.6	20.7
1481	18.8	20.5	19.6	18.1	15.2	11.9	12.2	13.8	14.5	16.1	18	19.8
1482	19.9	21.6	20.3	18.5	15.6	12	12.2	13.7	15	17	18.7	21.1
1483	16.1	17.7	16.1	14.2	11.3	8	8	9.2	10.3	12.7	14.5	17.5
1484	16.6	18.2	16.9	15.1	12.1	8.8	8.9	10.2	11.1	13.5	15.1	18
1485	17.6	19.3	18.1	16.3	12.3	8.8	8.9	11.1	12.3	14.3	16.2	19
1486	18.1	19.8	18.3	16.6	12.7	9.1	9.3	11.3	12.6	15	16.9	19.5
1487	18.5	20.5	19	17	13	9.4	9.6	11.7	12.7	15.9	17.5	20
1488	18.7	20.6	19.2	17.2	13	9.3	9.5	11.8	12.7	15.9	17.7	20
1489	18.8	20.7	19.1	17.2	13	9.3	9.4	11.8	13.1	16.2	17.7	20.3
1490	18.5	20.4	18.8	17	12.9	9.3	9.4	11.8	13	16	17.5	20.1
1491	18.6	20.5	18.9	17.1	13.1	9.5	9.5	11.8	12.9	15.8	17.5	20.1
1492	19	20.9	19.4	17.4	13.6	10.4	10.3	12.1	13	15.5	17.8	20.2
1493	19	21	19.7	17.5	13.9	10.7	10.5	12.3	13.2	15.3	17.8	20
1494	19.1	21.1	19.8	17.6	13.9	10.5	10.4	12.2	13.4	15.4	17.9	20.2
1495	19.3	21.3	19.9	17.7	14	10.3	10.3	12.1	13.6	15.5	18	20.4
1496	19.4	21.3	20	17.8	14.1	10.2	10.2	12	13.7	15.5	17.9	20.5
1497	19.6	21.4	20.1	17.8	14.2	10.3	10.4	12.3	13.7	15.5	17.8	20.8
1498	19.7	21.5	20.2	17.8	14.4	10.7	11	12.6	13.7	15.5	18	21.1
1499	19.8	21.6	20.2	17.9	14.4	10.9	11	12.7	13.7	15.6	18	21.3
1500	19.8	21.6	20.3	17.9	14.6	11.1	11.2	12.8	13.8	15.8	18	21.3
1501	19.5	21.5	20.2	17.9	14.7	11.3	11.5	12.9	13.7	15.5	17.9	21.1
1502	19.4	21.5	20.1	17.8	14.8	11.3	11.6	12.9	13.7	15.3	18	20.9
1503	19.6	21.7	20.2	18	14.9	11.3	11.6	13.1	14	15.8	18.5	21.3
1504	19.6	21.6	20.3	18	14.9	11.3	11.6	13.1	13.9	15.6	18.4	21
1505	18.7	20.5	19.5	17.8	15	11.4	11.8	13.1	13.4	14.9	17.3	19.7
1506	18.7	20.1	18.9	17.3	14.5	11.4	11.5	12.6	13.2	14.9	16.5	19.6
1507	18.5	19.8	18.7	17.3	14.4	11.5	11.4	12.5	13.2	14.5	16.2	19.2
1508	18.7	20.2	19	17.5	14.6	11.6	11.4	12.9	13.5	15	17	19.5
1509	18.7	20.3	19	17.7	14.8	11.6	11.7	13.6	14.4	16.4	18.3	20
1510	18.7	20.3	19	17.7	14.9	11.7	12.1	13.7	14.6	16.4	18.2	19.8
1511	18.8	20.5	19.4	18	15.3	11.9	12.1	13.9	14.6	16	18	19.9
1512	19.6	21.2	20.1	18.4	15.6	12	12.2	13.8	15	16.9	18.7	21
1513	19	20.9	19.4	17.3	13	9.3	9.4	11.8	13.1	16	17.9	20.4
1514	18.6	20.5	18.9	17	12.8	9.3	9.3	11.8	13	15.9	17.5	20.1
1515	18.4	20.2	18.7	16.9	12.9	9.4	9.4	11.8	12.8	15.7	17.3	19.9
1516	18.7	20.6	19.2	17.2	13.4	10.3	10.2	12.1	12.9	15.6	17.5	20.1
1517	19	21	19.6	17.5	13.9	10.7	10.7	12.3	13.1	15.4	17.8	20.1
1518	19.1	21.1	19.7	17.6	14	10.7	10.7	12.3	13.3	15.4	17.9	20.1
1519	19.3	21.2	19.8	17.6	14.2	10.8	10.8	12.4	13.4	15.5	17.9	20.3
1520	19.5	21.3	20	17.8	14.2	10.7	10.6	12.3	13.6	15.5	17.8	20.5
1521	19.5	21.3	20.1	17.9	14.2	10.3	10.5	12.3	13.8	15.5	17.8	21
1522	19.7	21.5	20.3	17.9	14.2	10.3	10.6	12.5	13.8	15.6	18.1	21.3
1523	20	21.7	20.4	18	14.1	10.2	10.5	12.5	13.9	15.8	18.3	21.4
1524	20	21.7	20.3	18	14.5	10.8	11	12.7	13.8	15.7	18.2	21.4
1525	19.7	21.7	20.2	18.1	14.7	11.1	11.3	12.9	13.8	15.5	18.2	21.2
1526	19.4	21.6	19.8	17.8	14.8	11.3	11.5	13	13.6	15.2	18.2	21.1
1527	19.5	21.7	19.8	17.9	14.9	11.3	11.6	13.1	13.7	15.3	18.5	21.3
1528	18.8	21.3	19.6	17.9	14.9	11.3	11.7	13.1	13.6	14.9	18	20.1
1529	18.5	20.5	19.3	17.6	15	11.4	11.7	13	13.1	14.6	17	19.4
1530	18.4	19.9	19	17.2	14.5	11.4	11.5	12.5	13.1	14.5	16.3	19.3
1531	18	19.9	19.1	17.1	14.3	11.5	11.4	12.5	13	14.4	16.1	18.8
1532	18.3	20.2	19.4	17.5	14.6	11.5	11.5	12.7	13.2	14.6	16.4	19.2
1533	18.6	20.1	19.1	17.7	14.9	11.6	11.9	13.3	13.4	14.8	16.6	19.5
1534	18.6	20.2	19	17.7	15	11.7	12	13.6	13.9	14.8	16.7	19.5
1535	18.6	20.3	19.2	17.9	15.3	11.9	12.2	13.9	14.4	15.4	17.3	19.7
1536	19.3	20.9	19.8	18.2	15.6	12	12.2	13.9	15	16.6	18.5	20.9
1537	19.1	21	19.5	17.4	13	9.2	9.3	11.8	13.1	16	18	20.5
1538	19	21	19.4	17.3	12.9	9.3	9.3	11.8	13.1	15.9	17.9	20.4
1539	18.7	20.6	19.1	17.1	12.9	9.3	9.4	11.8	12.9	15.7	17.5	20.1
1540	19	20.9	19.4	17.3	13.3	9.9	9.9	12	13	15.7	17.8	20.3
1541	19.3	21.3	19.8	17.6	13.7	10.3	10.2	12.2	13.3	15.7	18.1	20.5
1542	19.2	21.2	19.8	17.6	13.9	10.6	10.6	12.3	13.3	15.7	18	20.4
1543	19.2	21.3	19.8	17.6	14.2	10.9	10.9	12.4	13.4	15.5	17.8	20.3
1544	19.3	21.3	19.8	17.7	14.3	10.9	11	12.5	13.5	15.4	17.8	20.3
1545	19.1	20.9	19.7	17.7	14.4	10.9	11.1	12.6	13.6	15.4	17.5	20.5
1546	19.2	21	19.9	17.8	14.4	10.9	11.1	12.7	13.7	15.4	17.6	20.6
1547	19.4	21.5	20.3	18	14.5	10.7	10.9	12.7	13.9	15.5	18.1	20.9
1548	19.5	21.5	20.2	18	14.6	10.8	11.1	12.9	13.8	15.5	18	21.1
1549	19.5	21.5	20	18	14.8	11	11.1	12.9	13.9	15.7	18.2	21.2
1550	19.4	21.5	19.7	17.7	14.8	11.3	11.5	13	13.6	15.4	18.1	21.1
1551	19	21.4	19.5	17.7	14.9	11.3	11.6	13.1	13.6	15.2	18.1	20.6
1552	18.7	20.5	19	17.7	15	11.3	11.7	13	13.2	14.7	17	19.5
1553	18.8	20.3	19	17.7	15.1	11.4	11.7	12.9	13.2	14.7	16.4	19.5
1554	18.2	20.4	19.1	17.4	14.7	11.5	11.5	12.6	13	14.5	16.4	19.1
1555	17.9	20.4	19.3	17.2	14.4	11.4	11.5	12.4	12.9	14.2	16	18.7
1556	18.2	20.9	19.9	17.9	14.9	11.5	11.6	12.6	13.1	14.5	16.4	19
1557	18.6	21	20.2	18.4	15.3	11.7	12	13.3	13.4	14.5	16.5	19.1
1558	18.7	20.9	20.1	18.5	15.5	11.8	12.2	13.7	13.8	14.6	16.4	19.3
1559	18.4	20.2	19.4	18.1	15.4	11.9	12.3	13.8	14.1	14.9	16.6	19.5
1560	18.7	20.3	19.2	18	15.5	12	12.3	14	14.8	15.9	17.6	20.3
1561	19.2	21	19.6	17.5	13.2	9.3	9.4	12	13.1	15.8	18.1	20.5
1562	19.2	21	19.6	17.4	13	9.2	9.3	11.8	13.2	15.9	18	20.5
1563	19.1	20.9	19.3	17.2	13	9.3	9.3	11.8	13.1	15.7	17.8	20.3
1564	19.3	21.1	19.6	17.4	13.5	10	10.1	12.1	13.2	15.7	18.1	20.4
1565	19.2	21.1	19.7	17.5	14	10.7	10.7	12.2	13.2	15.8	18.1	20.5
1566	19.3	21.3	19.8	17.6	14.1	10.6	10.7	12.3	13.4	15.8	18.1	20.7
1567	19.3	21.5	20	17.7	14.2	10.6	10.7	12.4	13.5	15.7	18	20.7
1568	19.3	21.5	20	17.8	14.1	10.4	10.5	12.4	13.7	15.5	17.8	20.7
1569	19.2	21	19.7	17.7	14.3	10.7	11	12.6	13.6	15.3	17.5	20.4
1570	19.1	20.9	19.8	17.6	14.5	10.9	11.1	12.6	13.6	15.3	17.4	20.1
1571	19.1	21.3	20	17.8	14.6	11	11.2	12.8	13.7	15.4	17.8	20.2
1572	18.9	21.3	19.9	17.7	14.7	11.1	11.4	12.9	13.8	15.4	17.9	20.6
1573	19	21.3	19.9	17.6	14.8	11.2	11.5	12.9	13.9	15.7	18.2	21.1
1574	19.6	21.7	20.1	17.8	14.9	11.2	11.4	13	14	16.2	18.6	21.6
1575	19	21.4	19.8	18	15	11.3	11.5	13.1	14	15.8	18.4	21.1
1576	18.6	20.4	19.1	17.5	15	11.4	11.7	13.2	13.7	15.1	17.5	19.7
1577	18.7	21.1	19.8	17.9	15.1	11.2	11.6	13.2	14.2	15.8	17.7	19.9
1578	19.3	21.8	20.2	18	14.9	11.4	11.7	13.1	13.8	15.6	17.8	20.2
1579	18.6	21	19.5	17.4	14.4	11.5	11.5	12.5	12.8	14.2	16.6	19
1580	18.5	21.1	19.8	18	14.9	11.5	11.7	12.8	13.1	14.2	16.1	18.9
1581	19	21.5	20.5	18.6	15.5	11.7	12.1	13.6	13.8	14.6	16.3	19.3
1582	19	21.3	20.5	18.7	15.6	11.9	12.1	13.8	14.1	14.8	16.4	19.6
1583	18.5	20.3	19.7	18.5	15.6	12	12.3	13.9	14.3	15	16.6	19.6
1584	19	20.4	19.5	18.6	15.8	12.1	12.1	14	15	16.2	17.5	20.6
1585	19.2	20.9	19.3	17.4	13.5	9.7	9.9	12.1	12.9	15.7	18	20.3
1586	19.3	21	19.6	17.5	13.2	9.4	9.4	12	13.3	15.8	18.2	20.6
1587	19.1	20.9	19.4	17.3	13.1	9.3	9.4	11.8	13.2	15.7	17.9	20.4
1588	19	20.8	19.3	17.2	13.6	10.1	10.3	12.1	13	15.7	17.7	20.2
1589	19.4	21.2	19.6	17.5	14.1	10.8	10.9	12.4	13.3	16.2	18.1	20.7
1590	19.3	21.1	19.7	17.4	14.1	10.8	10.9	12.3	13.3	16	17.9	20.7
1591	19.4	21.4	20	17.7	14.1	10.6	10.6	12.4	13.6	16.1	18.2	21
1592	19.4	21.3	20	17.8	14	10.2	10.3	12.3	13.9	15.8	17.9	20.7
1593	19.3	20.9	19.6	17.7	14.3	10.4	10.6	12.5	13.8	15.5	17.8	20.3
1594	19.1	20.9	19.5	17.7	14.5	10.7	10.9	12.7	13.7	15.4	17.6	20.2
1595	19.1	21.1	19.7	17.7	14.6	10.9	11.1	12.8	13.8	15.6	17.9	20.5
1596	18.9	21.1	19.7	17.7	14.7	11.1	11.2	12.9	14	15.8	17.8	20.7
1597	19.2	21.4	20.1	17.8	14.8	11.2	11.4	12.9	14.3	16.5	18.4	21.2
1598	20	22	20.5	18.1	14.9	11.3	11.4	12.8	14.6	17	18.6	21.6
1599	20	22	20.5	18.2	15	11.3	11.2	12.9	14.6	17	18.5	21.7
1600	19.7	21.8	20.4	18.2	14.8	11	11	13	14.5	16.8	18.5	21.4
1601	20.1	22	20.6	18.4	14.7	10.6	11	13.1	14.6	16.9	18.7	21.6
1602	20.1	22	20.5	18.2	15	11.3	11.6	13.1	14	16.2	18.4	21.1
1603	18.9	21	19.4	17.5	14.4	11.5	11.6	12.5	12.7	14.2	16.8	19
1604	18.5	21.3	19.8	18.1	14.9	11.5	11.8	13	13.1	14.1	16.3	18.7
1605	19.1	21.5	20.2	18.7	15.5	11.9	12	13.8	14.1	14.8	16.8	19.5
1606	19.1	21.3	20.5	18.8	15.5	12	11.8	13.9	14.6	15.4	17.1	19.9
1607	18.5	20.4	19.9	18.8	15.7	12	12.1	14	14.8	15.6	17	20
1608	18.6	20.2	19.4	18.6	15.8	12.1	12.2	14.1	15	16	17.5	20.2
1609	18.7	20.5	19.1	17	13.3	9.9	9.9	11.9	12.9	15.9	17.5	20.1
1610	19.3	21.1	19.5	17.4	13.4	9.8	9.9	12	13.3	16.3	18	20.7
1611	18.9	20.8	19.3	17.2	13.3	9.8	10	12	13.1	15.8	17.7	20.3
1612	18.7	20.4	19.1	17	13.7	10.4	10.6	12.1	12.9	15.5	17.4	19.9
1613	19.4	21	19.6	17.4	14.1	10.7	10.8	12.3	13.3	15.9	18	20.5
1614	19.5	21.1	19.8	17.6	14.1	10.7	10.6	12.4	13.6	16.1	18.2	20.8
1615	19.3	21	19.9	17.7	14.2	10.6	10.6	12.4	13.9	16.2	18.3	20.7
1616	19.2	20.8	19.6	17.7	14.3	10.7	10.7	12.5	14	16	18	20.2
1617	19.2	20.7	19.3	17.6	14.4	10.9	11	12.6	13.9	15.8	17.7	20.1
1618	19.2	21	19.6	17.8	14.5	10.8	10.9	12.6	14.2	16.3	18.1	20.4
1619	19.4	21.3	19.8	17.8	14.5	10.9	10.8	12.7	14.3	16.5	18.4	21
1620	19.7	21.6	20.1	17.8	14.7	11.2	11.2	12.8	14.1	16.4	18.3	21.3
1621	19.8	21.6	20	17.7	14.7	11.3	11.6	13.1	14.1	16.7	18.4	21.3
1622	20	21.9	20.3	17.9	14.9	11.4	11.7	13	14.5	16.9	18.6	21.5
1623	20.1	22	20.5	18.1	15	11.4	11.4	13	14.6	17	18.7	21.6
1624	20.4	22	20.7	18.4	14.4	10.7	10.6	13	14.6	16.8	18.5	21.7
1625	20.3	22.1	20.7	18.5	14.3	10.4	10.6	13.1	14.6	16.8	18.8	21.7
1626	18.8	21.1	19.3	17.7	14.9	11.3	11.7	13.1	13.9	15.8	17.8	20.2
1627	17.8	19.9	18.6	17.1	14.2	11.3	11.3	12.4	12.7	14.1	16.1	18.6
1628	17.9	20.5	19.1	17.9	14.8	11.5	11.8	13	12.9	14	15.9	18.6
1629	18.3	20.9	19.7	18.4	15.3	11.8	12.2	13.6	13.6	14.3	16.1	18.9
1630	18.5	20.6	19.7	18.6	15.5	11.9	12.3	13.9	14.4	15.1	16.9	19.6
1631	18.1	20	19.3	18.4	15.5	12	12.4	14	14.7	15.5	17.1	19.7
1632	18.5	20.1	19.1	18.4	15.8	12.2	12.4	14.1	15	15.9	17.5	20
1633	17.5	19.2	18.1	16.2	12.4	9	9.2	11.6	12.6	14.7	16.4	18.8
1634	19.1	20.8	19.3	17.2	13.1	9.5	9.6	11.9	13.5	16.3	17.9	20.5
1635	19.4	21.1	19.6	17.4	13.4	9.8	10	12.1	13.4	16.3	18.1	20.7
1636	19	20.7	19.3	17.2	13.6	10.2	10.4	12.2	13.2	15.7	17.7	20.1
1637	19	20.6	19.3	17.2	13.8	10.5	10.6	12.3	13.2	15.6	17.6	20.1
1638	19.3	20.9	19.7	17.7	14	10.4	10.3	12.4	13.8	16	18.2	20.4
1639	19.5	21.1	20	17.7	14	10.4	10.4	12.4	14.1	16.6	18.4	20.5
1640	19.3	21.2	19.8	17.6	14.3	10.8	10.9	12.5	14	16.5	18.1	20.5
1641	19.1	20.9	19.4	17.4	14.2	10.9	11.1	12.5	13.7	16.1	17.8	20.1
1642	19.6	21.6	19.9	17.8	14.5	11	11.3	12.8	14.1	16.6	18.4	20.8
1643	19.9	21.5	20.1	17.9	14.6	11.1	11.2	12.7	14.3	16.8	18.3	21.2
1644	19.9	21.4	20.2	17.9	14.7	11.3	11.4	12.9	14.3	16.9	18.1	21.1
1645	20	21.5	20.3	18	14.8	11.3	11.5	13	14.5	17	18.1	21.2
1646	20.1	21.6	20.4	18.2	14.7	11.3	11.2	12.9	14.6	17	18.1	21.2
1647	20.2	21.8	20.5	18.3	14.5	11	10.8	13	14.6	16.9	18.2	21.3
1648	20.2	21.7	20.6	18.3	14.2	10.6	10.6	13.1	14.5	16.7	18.1	21.3
1649	20.3	21.6	20.6	18.3	14.3	10.6	10.8	13.2	14.6	16.4	18.2	21.4
1650	18.8	20.9	19.5	17.8	14.9	11.5	11.8	13.2	13.9	15.7	17.6	20.1
1651	17.4	19.1	18.1	16.7	14.2	11.4	11.4	12.5	12.7	13.9	15.6	18.4
1652	17.8	19.6	18.7	17.5	14.7	11.5	11.8	13.2	13.3	14.3	15.9	18.8
1653	18.1	20.3	19.2	18.1	15.2	11.7	12.1	13.5	13.8	14.5	16.1	19
1654	17.9	20.3	19.3	18.2	15.2	11.8	12.1	13.6	13.9	14.7	16.4	19.2
1655	17.8	19.6	18.9	17.8	15.1	11.9	12.2	13.8	14.2	14.9	16.5	19.1
1656	18.4	20	19	18.2	15.5	12.1	12.5	14.1	14.9	15.9	17.5	19.9
1657	18.5	20.3	19	17	12.8	9.1	9.2	12	13.4	15.5	17.3	19.8
1658	19.6	21.3	19.7	17.5	13.2	9.4	9.4	12.1	13.9	16.7	18.4	21
1659	19.8	21.4	19.8	17.7	13.6	9.7	9.7	12.2	13.8	16.7	18.6	20.9
1660	19.7	21.3	19.8	17.7	13.7	9.8	9.8	12.2	14	16.6	18.6	20.8
1661	19.8	21.6	20.1	17.7	13.7	10	10	12.3	14.1	16.8	18.6	21.1
1662	19.6	21.4	19.9	17.7	13.7	10.2	10.2	12.3	14.1	16.7	18.4	20.9
1663	17.9	19.7	18.5	16.5	12.5	9.1	9.2	11.8	12.9	14.9	16.7	19.2
1664	19.8	21.6	19.9	17.6	13.3	9.4	9.3	12.2	14.1	16.8	18.5	21.2
1665	19.3	21	19.5	17.4	13.4	9.7	9.7	12.1	13.7	16.5	18.1	20.5
1666	19.3	21	19.5	17.4	13.4	9.8	9.9	12.2	13.8	16.5	18.1	20.5
1667	19.5	21.3	19.6	17.4	13.4	9.9	9.9	12.2	14.1	16.7	18.2	20.9
1668	19	20.7	19.2	17.2	13.5	10.4	10.4	12.2	13.8	16	17.7	20.3
1669	18.9	20.6	19.1	17.1	12.9	9.3	9.3	12.1	13.6	15.8	17.6	20.3
1670	19.7	21.5	19.8	17.5	13.3	9.4	9.4	12.3	14.1	16.8	18.4	21.2
1671	19.1	20.9	19.3	17.1	13.2	9.7	9.7	12.1	13.6	16.3	17.8	20.4
1672	18	19.8	18.4	16.6	13	9.8	9.9	12	13.1	15.1	16.8	19.5
1673	17.6	19.5	18.2	16.5	12.9	9.9	10	12.1	12.9	14.7	16.5	19
1674	18.3	20.2	18.7	17	13.3	10.2	10.2	12.4	13.5	15.3	17.1	19.7
1675	19.2	20.9	19.3	17.2	13	9.4	9.4	12.2	13.7	16.1	17.9	20.5
1676	19.2	21	19.3	17.3	13.1	9.5	9.5	12.3	13.8	16.2	18	20.7
1677	17.9	19.7	18.3	16.5	12.7	9.3	9.4	11.9	12.9	15	16.7	19.3
1678	16.8	18.7	17.5	15.9	12.5	9.4	9.5	11.6	12.1	14.1	15.7	18.1
1679	17.7	19.7	18.4	16.7	13	10	10	12.2	12.9	14.9	16.6	19
1680	18.8	20.6	19.1	17.1	13.4	10.3	10.3	12.4	13.8	15.7	17.5	20.2
1681	18.7	20.4	18.9	16.9	12.9	9.4	9.5	12.3	13.5	15.6	17.5	20
1682	17.8	19.4	18.1	16.3	12.6	9.4	9.4	11.8	12.8	14.9	16.7	19.1
1683	16.2	17.7	16.4	14.9	12	9.3	9.2	10.5	11.2	13.5	15	17.5
1684	16.4	18	16.7	15.3	12.1	9.3	9.4	10.7	11.4	13.7	15.2	17.7
1685	17.4	19.2	18	16.3	12.9	9.9	10	12.1	12.7	14.5	16.3	18.8
1686	19.5	21.2	19.7	17.4	13.9	10.7	10.9	12.6	14	16.4	18.1	20.8
1687	16.9	18.5	17.3	15.9	12.4	9.3	9.3	11.8	12.4	14.5	16	18.3
1688	15.6	17	15.7	14.3	11.6	8.9	8.9	10.2	10.7	12.8	14.3	16.8
1689	15.4	16.9	15.5	14	11.5	8.9	8.9	9.8	10.4	12.5	14	16.6
1690	17.1	18.7	17.3	15.6	12.3	9.3	9.3	11.2	12.1	14.1	15.9	18.4
1691	19	20.7	19.2	17.1	13.4	10.2	10.2	12.4	13.7	16	17.7	20.4
1692	19.9	21.5	19.9	17.7	14.2	10.8	10.9	12.7	14.3	16.8	18.5	21.2
