# Supplementary material for: Roles of host and environment in shift of primary anthrax host species in Kruger National Park
Source: PLoS One. 2024 Dec 6;19(12):e0314103. doi: 10.1371/journal.pone.0314103 (PMC11623471; doi:10.1371/journal.pone.0314103)
Supplement: S1 Data — (ZIP) [file pone.0314103.s001.zip › Ochai Supplementary Data/Tmin excel/2019.xlsx]

## Sheet: 2019
UPID	2019_1	2019_2	2019_3	2019_4	2019_5	2019_6	2019_7	2019_8	2019_9	2019_10	2019_11	2019_12
1	22	22	21.3	18.5	13.5	11	11.4	13.9	15.1	20.5	22.3	21
2	22.1	22.2	21.4	18.7	13.6	11.1	11.5	14	15.2	20.6	22.4	21.1
3	22.2	22.3	21.5	18.7	13.7	11.3	11.7	14.1	15.2	20.6	22.4	21.2
4	22.3	22.5	21.5	18.8	13.8	11.3	11.6	14.1	15.3	20.8	22.4	21.3
5	22	22.4	21.2	18.8	13.8	11.2	11.4	13.9	15.2	20.8	22.2	21.1
6	22	22.5	21.3	18.9	13.8	11.2	11.4	14	15.3	21.1	22.2	21.2
7	22.3	22.7	21.6	19.2	13.9	11.4	11.6	14.2	15.6	21.3	22.5	21.4
8	22.3	22.9	21.5	19.2	14	11.6	11.9	14.4	15.8	21.3	22.4	21.5
9	22.2	22.8	21.4	19.1	14	11.6	11.8	14.5	15.8	21.2	22.2	21.3
10	22	22.6	21.2	19.1	13.9	11.5	11.7	14.3	15.7	21.1	22	21.1
11	22	22.7	21.5	19.3	14	11.5	11.8	14.3	15.6	21.1	22.4	21.2
12	21.7	22.4	21.3	19.3	14.1	11.5	11.6	14.1	15.2	20.2	22.2	21
13	21.5	22.3	21.1	19.2	14.1	11.4	11.6	14.1	15	20	21.9	20.9
14	21.6	22.4	21.2	19.3	14.1	11.5	11.6	14.2	15.2	20.2	22	21
15	21.6	22.4	21.3	19.5	14.2	11.5	11.6	14.4	15.5	20.4	22.2	21.2
16	22.1	22.8	21.3	19.3	14.4	12	12	15	16.1	21.2	22.6	21.5
17	22.2	23	20.9	18.9	14.5	12.2	12.3	15.2	16.3	21.4	22.5	21.7
18	21.8	22.6	21.1	19.1	14.6	12.3	12.4	15.4	16.3	20.9	22.4	21.5
19	22.1	22.1	21.4	18.7	13.7	10.9	11.2	13.8	15.2	20.5	22.5	21.1
20	22	22.1	21.4	18.7	13.7	11.1	11.5	13.9	15.2	20.5	22.4	21
21	22.3	22.4	21.6	18.9	13.8	11.3	11.7	14.1	15.4	20.7	22.6	21.2
22	22.4	22.6	21.6	18.9	13.9	11.3	11.7	14.1	15.4	20.9	22.6	21.4
23	22.2	22.6	21.3	18.8	13.9	11.4	11.7	14.2	15.4	21.2	22.4	21.3
24	22.1	22.6	21.2	18.8	13.9	11.4	11.7	14.2	15.6	21.2	22.2	21.2
25	22.3	22.8	21.4	19.1	13.9	11.5	11.8	14.3	15.7	21.3	22.4	21.3
26	22.5	23	21.6	19.3	14	11.6	11.9	14.5	15.9	21.5	22.6	21.6
27	22.4	23	21.9	19.4	14.1	11.6	11.9	14.7	16	21.7	22.8	21.6
28	22.2	22.7	21.8	19.5	14.2	11.7	11.9	14.7	16	21.5	22.9	21.4
29	22.2	22.8	21.7	19.6	14.2	11.7	11.9	14.7	16	21.4	22.8	21.3
30	22	22.7	21.6	19.5	14.2	11.7	11.9	14.6	15.8	20.9	22.5	21.2
31	21.8	22.5	21.3	19.5	14.2	11.7	11.8	14.5	15.6	20.6	22.3	21.1
32	21.5	22.2	21	19.3	14.2	11.5	11.7	14.2	15.2	20	21.9	20.8
33	21.4	22.2	21.1	19.3	14.1	11.5	11.6	14.2	15.2	20.1	21.9	20.8
34	21.9	22.8	21.1	19	14.2	11.8	12	14.9	16	21.1	22.2	21.4
35	22.2	23	20.8	18.6	14.4	12.1	12.4	15	15.9	21.1	22.3	21.7
36	22.1	23.1	20.9	18.8	14.5	12.1	12.4	15.3	16.3	21.4	22.4	21.8
37	21.9	22	21.2	18.4	13.5	10.7	11	13.6	14.9	20.1	22.1	20.9
38	21.9	22	21.3	18.6	13.7	11.1	11.5	13.8	15.1	20.2	22.1	20.8
39	22.2	22.3	21.3	18.5	13.7	11.4	11.8	14.1	15.2	20.6	22.3	21
40	22.2	22.4	21.1	18.5	13.7	11.4	11.9	14.2	15.3	20.8	22.2	21.1
41	22.1	22.3	21	18.5	13.8	11.5	11.9	14.3	15.4	21.1	22.3	21.1
42	22.4	22.7	21.3	18.8	13.9	11.5	11.9	14.3	15.6	21.2	22.6	21.3
43	22.4	22.8	21.7	19.2	14.1	11.5	11.9	14.3	15.6	20.8	22.6	21.3
44	22.5	22.9	21.9	19.4	14.2	11.6	11.9	14.4	15.8	21.1	22.7	21.4
45	22.5	22.8	21.8	19.5	14.1	11.5	11.9	14.3	15.8	21.3	22.8	21.4
46	22.3	22.7	21.7	19.5	14.2	11.5	11.7	14.3	15.6	20.9	22.6	21.2
47	22.5	23.2	21.7	19.4	14.2	11.6	11.9	14.6	16	21.6	22.7	21.7
48	22.5	23.3	21.6	19.2	14.2	11.6	11.8	14.7	16	21.5	22.7	21.7
49	22.4	23.3	21.7	19	14.2	11.5	11.8	14.7	15.9	21.3	22.8	21.7
50	21.8	22.7	21.5	19.3	14.1	11.6	11.8	14.7	15.9	21.1	22.4	21
51	21.5	22.3	21.2	19.5	14.1	11.6	11.8	14.5	15.5	20.4	22	20.8
52	21.9	22.8	21.3	19.1	14.1	11.7	11.9	14.8	15.9	21	22.1	21.2
53	22.1	23.1	21	18.6	14.3	11.9	12.1	15	15.8	20.7	22.1	21.4
54	22.1	22.8	20.7	18.4	14.3	11.6	12.1	14.9	15.9	20.8	22.2	21.4
55	22.1	22.4	21.4	18.4	13.6	10.7	11.1	13.5	14.9	20	22	20.9
56	22	22.1	21.3	18.6	13.7	11.1	11.5	13.8	15	20.1	22.1	20.9
57	22.1	22.2	21.4	18.6	13.7	11.4	11.8	14	15.2	20.3	22.2	20.9
58	22	22.3	21.2	18.5	13.7	11.5	12	14.1	15.2	20.6	22.1	21
59	21.8	22.1	20.9	18.4	13.8	11.5	12	14.2	15.3	21	21.9	20.8
60	22.1	22.5	21.3	18.9	13.9	11.5	11.9	14.2	15.4	21	22.2	21
61	22.1	22.5	21.6	19.1	14	11.2	11.5	13.9	15.2	20.4	22.4	21
62	22.2	22.6	21.6	19.2	14	11.3	11.5	13.9	15.3	20.4	22.4	21
63	22.1	22.6	21.6	19.2	13.9	11.2	11.4	13.9	15.2	20.4	22.4	20.9
64	22.1	22.6	21.6	19.2	14	11.1	11.3	13.9	15.3	20.7	22.4	21
65	22.1	22.7	21.5	19.3	14	11.2	11.4	14	15.5	20.9	22.5	21.1
66	22	22.7	21.5	19.5	14.2	11.5	11.6	14.2	15.6	20.8	22.4	21.2
67	22.2	23	21.6	19.6	14.2	11.6	11.8	14.6	16	21.4	22.6	21.4
68	22.4	23.3	21.7	19	14.1	11.6	11.8	14.8	16.1	22	22.7	21.5
69	21.8	22.8	21.5	19.4	14.1	11.6	11.8	14.7	15.9	21.3	22.3	21.1
70	21.7	22.6	21.3	19.3	14.2	11.6	11.8	14.6	15.8	21	22.1	21.1
71	22	23	21	18.8	14.1	11.7	11.9	15	15.7	20.5	21.7	21.1
72	22	22.8	20.9	18.5	14.3	11.9	12.1	15	15.7	20.6	21.9	21.1
73	22.1	22.4	21.4	18.3	13.3	10.5	10.9	13.4	14.8	19.9	21.9	20.8
74	21.9	22.1	21.2	18.5	13.6	10.9	11.3	13.7	15	20	22	20.8
75	22.1	22.1	21.4	18.7	13.8	11.3	11.7	14	15.2	20.5	22.3	20.9
76	22.2	22.3	21.4	18.7	13.8	11.4	11.8	14.1	15.3	20.7	22.3	21
77	22.2	22.5	21.4	18.8	13.9	11.4	11.9	14.2	15.4	21.1	22	21
78	22.3	22.6	21.6	19	14	11.4	11.9	14.2	15.5	21.3	22.2	21.2
79	22.3	22.5	21.7	19.1	14	11.3	11.7	14	15.3	21	22.5	21.2
80	22.2	22.6	21.6	19.1	14	11.2	11.5	13.9	15.3	20.8	22.6	21.1
81	22.1	22.5	21.5	19	13.9	11.1	11.4	13.8	15.3	20.7	22.6	21
82	22	22.4	21.4	18.9	13.7	11	11.2	13.8	15.3	21	22.4	20.9
83	22	22.5	21.3	19.1	13.9	10.9	11.1	13.7	15.3	21	22.6	20.9
84	22	22.5	21.4	19.3	14.1	11.2	11.4	13.9	15.4	20.7	22.4	21
85	22.1	22.7	21.5	19.5	14.2	11.4	11.7	14.1	15.5	20.6	22.4	21.1
86	22.3	23.2	21.8	19.5	14.2	11.5	11.7	14.5	16	21.6	22.7	21.5
87	22.3	23.3	21.8	19.5	14.1	11.6	11.8	14.7	16.1	21.9	22.8	21.6
88	22.1	23	21.8	19.4	14.2	11.6	11.8	14.9	16	21.5	22.7	21.5
89	22.1	22.8	21.7	19.3	14.2	11.7	11.9	15	15.9	21.1	22.5	21.7
90	22	22.8	21.6	19.5	14.3	11.9	11.9	15.1	16.1	21.3	22.5	21.6
91	22	22.1	21.3	18.4	13.7	10.9	11.4	13.8	15.1	20.4	22.2	20.8
92	22.1	22.2	21.4	18.5	13.7	11	11.5	13.9	15.2	20.5	22.3	20.9
93	22.1	22.2	21.4	18.6	13.7	11.1	11.5	14	15.2	20.5	22.3	20.9
94	22.1	22.2	21.4	18.7	13.8	11.2	11.6	14	15.3	20.6	22.3	20.8
95	22.3	22.3	21.6	18.9	14	11.4	11.9	14.1	15.4	20.9	22.4	20.9
96	22.4	22.4	21.6	19	14	11.5	12	14.2	15.5	21.2	22.4	21.1
97	22.3	22.5	21.6	19	14	11.3	11.8	14	15.3	21.3	22.2	21
98	22.2	22.5	21.5	18.9	13.9	11.2	11.5	14	15.3	21.3	22.1	21
99	22.2	22.5	21.4	18.9	13.8	11.1	11.3	13.9	15.3	21.3	22	20.9
100	22.1	22.3	21.3	18.9	13.9	11.1	11.4	13.7	15.1	20.7	22.4	20.7
101	21.6	22.1	21	18.8	13.7	10.9	11.1	13.5	14.8	19.9	22	20.4
102	21.7	22.2	21.1	18.9	13.7	10.8	10.9	13.5	14.8	19.9	21.9	20.5
103	21.8	22.4	21.2	18.9	13.7	10.8	10.9	13.4	14.8	19.9	21.9	20.7
104	21.9	22.8	21.4	19.1	13.8	10.8	11.1	13.6	15.1	20.7	22.1	21
105	21.8	22.8	21.2	19.2	13.9	11.1	11.3	14.1	15.7	21.2	22	21
106	22	23	21.3	19.3	14.1	11.4	11.7	14.5	15.8	21	22.1	21.2
107	21.8	22.9	21.6	19.5	14.3	11.6	11.8	14.7	16	21.4	22.5	21.5
108	21.8	22.7	21.5	19.5	14.4	11.7	11.8	14.7	16.1	21.6	22.4	21.3
109	22	22	21.3	18.4	13.7	10.9	11.6	13.9	15.1	20.6	22.2	20.8
110	22.1	22.1	21.3	18.5	13.7	10.9	11.4	13.9	15.2	20.6	22.2	20.8
111	22	21.9	21.3	18.4	13.6	10.8	11.3	13.8	15.1	20.5	22	20.6
112	22	22.1	21.4	18.6	13.8	11	11.4	13.9	15.1	20.4	22.2	20.7
113	22.1	22.2	21.5	18.7	13.9	11.2	11.6	14	15.2	20.5	22.3	20.7
114	22.2	22.2	21.5	18.8	13.9	11.3	11.8	14	15.3	20.8	22.4	20.8
115	22.1	22.2	21.4	18.8	14	11.2	11.6	13.9	15.2	20.7	22.3	20.8
116	22.1	22.4	21.5	18.9	14	11.3	11.7	13.9	15.1	20.7	22.4	20.9
117	22	22.4	21.4	18.7	13.8	11.1	11.5	13.8	15	20.8	22	20.7
118	21.9	22.3	21.2	18.8	13.8	11	11.3	13.7	14.9	20.5	22	20.5
119	21.5	21.9	21	18.6	13.7	10.8	11.1	13.5	14.7	19.6	21.5	20.3
120	21.4	22.1	21	18.7	13.6	10.8	11	13.4	14.6	19.5	21.4	20.2
121	21.7	22.4	21	18.7	13.7	10.9	11.3	13.7	14.9	20.3	21.7	20.5
122	21.1	21.8	20.3	18.2	13.9	11.3	11.7	14.2	15.3	20.7	21.4	20.4
123	21.3	21.9	20.3	18.1	13.9	11.4	11.8	14.5	15.4	20.6	21.5	20.4
124	22	22.7	20.7	18.6	14	11.5	11.7	14.6	15.6	20.8	21.8	20.8
125	21.7	22.8	20.9	18.9	14.1	11.5	11.8	14.6	15.6	20.5	21.6	20.8
126	21.7	22.8	21.2	19.2	14.2	11.6	11.8	14.6	15.8	20.8	21.9	21.2
127	21.8	21.9	21.2	18.3	13.4	10.7	11.3	13.8	15.1	20.6	21.9	20.7
128	22	22	21.3	18.4	13.6	10.8	11.3	13.8	15.1	20.8	21.9	20.8
129	21.8	21.9	21.1	18.3	13.6	10.9	11.5	13.9	15	20.5	21.5	20.5
130	21.9	22	21.2	18.4	13.7	11.1	11.5	13.9	15	20.5	21.7	20.5
131	22.1	22.1	21.4	18.6	13.9	11.2	11.7	14	15.2	20.6	22.1	20.6
132	22	22.1	21.4	18.7	13.9	11.3	11.7	13.9	15.2	20.6	22.1	20.5
133	21.7	22	21.2	18.5	13.8	11.1	11.5	13.8	14.9	20.2	21.8	20.3
134	21.8	22.1	21.3	18.7	13.8	11.2	11.6	13.8	14.9	20.1	21.8	20.5
135	22	22.4	21.5	18.9	14	11.3	11.7	13.8	15	20.3	22.1	20.7
136	21.7	22.3	21.2	18.6	13.7	11.1	11.5	13.7	14.8	20.2	21.8	20.5
137	21.5	21.9	21.1	18.6	13.7	11	11.3	13.5	14.6	19.5	21.3	20.2
138	21.5	22.1	20.9	18.4	13.8	11.2	11.7	13.7	14.7	19.5	21.2	20.1
139	21	21.4	20	17.7	13.6	11.5	11.9	14.4	15.2	20.5	21.3	20.2
140	20.8	21.3	19.9	17.5	13.6	11.3	11.8	14.4	15.1	20.1	21.1	19.9
141	21.2	21.8	20.1	17.8	13.7	11.4	11.7	14.5	15.1	20.2	21.4	20.2
142	21.5	21.9	20.2	17.9	13.7	11.5	11.7	14.6	15.2	20	21.2	20.1
143	21.6	22.1	20.3	18.1	13.7	11.4	11.7	14.7	15.1	20	21.2	20.2
144	21.9	22.4	20.7	18.5	14	11.6	11.7	14.8	15.4	20.4	21.7	20.8
145	21.1	21.1	20.4	17.5	13.4	11	11.9	14	14.7	19.7	20.8	19.7
146	21.3	21.4	20.7	17.8	13.6	11	11.8	14	15	20	21.1	19.9
147	21.2	21.4	20.6	17.9	13.6	11	11.7	13.9	14.9	20	20.9	19.8
148	21.7	21.9	21.1	18.2	13.7	11.1	11.7	13.9	15	20.5	21.3	20.4
149	21.7	22	21.1	18.3	13.7	11.1	11.7	13.9	15	20.5	21.3	20.4
150	22	22.3	21.4	18.6	13.9	11.3	11.8	14	15.2	20.8	21.7	20.6
151	21.8	22.1	21.2	18.5	13.9	11.5	12	14.1	15.1	20.6	21.6	20.5
152	21.9	22.2	21.2	18.5	13.9	11.7	12.2	14.2	15.2	20.7	21.7	20.6
153	22.1	22.6	21.5	18.8	14	11.7	12.2	14.1	15.1	20.5	22.2	20.8
154	21.9	22.5	21.2	18.6	13.9	11.6	12.1	14	15	20.4	21.9	20.6
155	21.5	22.1	21.2	18.6	13.9	11.5	11.9	13.7	14.6	19.4	21.3	20
156	21.5	22.2	20.8	18.1	13.7	11.5	12	13.9	14.6	19.3	21.1	20
157	21.1	21.5	20	17.5	13.5	11.5	12	14.4	15.2	20.3	21.3	20.1
158	20.7	21.1	19.8	17.4	13.5	11.3	11.9	14.5	15.1	20.2	20.9	19.7
159	20.9	21.3	20	17.5	13.5	11.4	11.8	14.6	15	19.9	20.9	19.8
160	21.1	21.6	20.1	17.7	13.6	11.5	11.8	14.6	15.1	19.8	20.9	19.8
161	21.5	21.7	20.3	17.8	13.7	11.5	11.8	14.7	15.1	19.9	21.1	20.1
162	21.7	21.9	20.4	18.1	13.8	11.5	11.8	14.8	15.3	20.2	21.3	20.3
163	20.6	20.7	19.9	16.9	13.3	11.1	12.2	14.1	14.8	19.5	20.7	19.3
164	20.6	20.6	19.8	16.9	13.2	11.2	12.2	14.2	14.7	19.4	20.5	19.2
165	20.7	20.8	19.9	17.2	13.4	11.3	12.4	14.3	14.8	19.6	20.7	19.3
166	20.7	20.9	20.1	17.4	13.6	11.5	12.3	14.2	14.9	19.6	20.7	19.4
167	21.3	21.5	20.6	17.9	13.8	11.7	12.4	14.5	15.3	20.2	21.4	20
168	21.4	21.6	20.6	18.1	13.9	11.8	12.6	14.6	15.3	20.5	21.4	20.3
169	21.5	21.7	20.5	18	13.9	11.9	12.6	14.6	15.3	20.6	21.3	20.4
170	22	22.2	21	18.1	13.9	11.9	12.7	14.7	15.4	21	21.7	20.7
171	22.1	22.5	21.3	18.3	13.9	11.8	12.5	14.6	15.4	21	21.9	20.7
172	22	22.4	21	18.1	13.8	11.7	12.4	14.3	15.2	20.5	21.9	20.5
173	21.7	22.4	21	17.9	13.8	11.5	12.2	14	14.8	19.6	21.6	20.1
174	21.7	22.3	20.8	17.8	13.6	11.4	12.1	14.1	14.8	19.5	21.4	20
175	21.5	21.9	20.3	17.6	13.5	11.4	12.1	14.4	15.2	20.1	21.5	20.3
176	20.6	21.1	19.9	17.4	13.4	11.3	12	14.6	15.1	20.3	20.8	19.7
177	20.4	20.9	19.6	17.3	13.3	11.2	11.8	14.5	14.9	19.6	20.5	19.3
178	20.4	20.7	19.5	17.2	13.3	11.2	11.8	14.4	14.7	19.3	20.3	19.1
179	20.5	20.8	19.6	17.3	13.4	11.3	11.8	14.5	14.7	19.3	20.5	19.2
180	20.8	21	19.8	17.7	13.5	11.5	11.8	14.6	14.9	19.5	20.6	19.4
181	20	20.2	19.4	16.4	12.8	10.6	11.7	13.7	14.3	19.1	20.1	18.7
182	20.1	20.3	19.5	16.5	12.9	10.8	11.9	13.9	14.4	19.2	20.1	18.7
183	20	20.3	19.5	16.5	13	10.9	12.1	13.9	14.4	19.1	20	18.6
184	20.5	20.8	19.9	17	13.4	11.4	12.5	14.4	14.9	19.6	20.6	19.1
185	20.7	21	20.1	17.2	13.6	11.6	12.7	14.6	15.1	19.8	20.9	19.4
186	20.6	20.9	20	17.3	13.6	11.7	12.8	14.7	15.1	19.8	20.9	19.4
187	20.9	21.1	20.2	17.6	13.8	12	12.9	14.8	15.2	20.1	21.1	19.8
188	21.1	21.4	20.4	17.7	13.8	11.9	12.7	14.8	15.3	20.3	21.2	20.2
189	21.4	21.8	20.5	17.7	13.7	11.4	12.2	14.7	15.4	20.6	21.4	20.4
190	21.8	22	20.6	17.7	13.6	11	12	14.7	15.4	20.9	21.5	20.6
191	21.9	22	20.4	17.5	13.5	10.9	11.9	14.6	15	20.2	21.6	20.4
192	21.9	21.9	20.4	17.5	13.4	10.8	11.9	14.5	15	20	21.7	20.3
193	21.7	21.9	20.3	17.6	13.5	11	12	14.5	15.2	20.2	21.5	20.4
194	20.8	21.2	19.9	17.5	13.4	11.2	11.9	14.5	15.1	20.4	20.8	19.9
195	20.3	20.6	19.5	17.1	13.2	11	11.8	14.5	14.9	19.5	20.4	19.1
196	19.8	20.3	19.2	16.8	13	10.7	11.5	13.9	14.3	18.9	19.8	18.5
197	19.7	20.1	19.1	16.7	12.9	10.6	11.3	13.7	14.1	18.8	19.6	18.3
198	19.8	20.2	19.1	16.9	13	10.7	11.4	13.8	14.2	18.8	19.7	18.5
199	19.4	19.6	19	16	12.5	10.2	11.5	13.4	13.9	18.7	19.6	18.1
200	19.6	19.9	19.3	16.3	12.8	10.7	11.8	13.7	14.3	19	19.9	18.4
201	20.2	20.7	19.9	16.8	13.2	11.1	12.2	14.2	14.7	19.5	20.5	18.9
202	20.7	21.1	20.1	17.1	13.4	11.3	12.3	14.5	15.1	19.8	20.9	19.3
203	20.8	21	20.1	17.1	13.5	11.5	12.6	14.6	15.2	19.9	20.9	19.4
204	20.7	20.9	20	17.2	13.7	11.9	12.7	14.5	15.1	19.8	20.9	19.4
205	20.9	21	20.1	17.2	13.6	11.8	12.7	14.8	15.3	20	21.1	19.7
206	21	21.3	20.2	17.3	13.6	11.4	12.3	14.6	15.3	20.1	21.5	19.9
207	21.1	21.4	20.3	17.3	13.4	10.9	11.9	14.4	15.2	20.2	21.4	20
208	21.6	21.8	20.3	17.4	13.3	10.8	11.8	14.4	15.3	20.7	21.5	20.5
209	21.9	21.9	20.3	17.4	13.3	10.7	11.8	14.6	15.3	20.8	21.6	20.6
210	21.8	21.8	20.2	17.4	13.3	10.7	11.8	14.7	15.2	20.5	21.6	20.6
211	21.6	21.8	20.2	17.5	13.4	10.8	11.8	14.6	15.2	20.6	21.4	20.4
212	21	21.4	20	17.5	13.4	11	11.8	14.6	15.2	20.6	20.9	20
213	20.4	20.8	19.7	17.2	13.2	10.9	11.8	14.5	15	19.8	20.6	19.3
214	19.9	20.3	19.3	16.8	13	10.5	11.5	13.9	14.4	19.1	19.9	18.6
215	19.6	20	19.1	16.6	12.8	10.4	11.1	13.5	14.1	18.7	19.6	18.3
216	19.7	20.1	19.1	16.8	12.9	10.5	11.2	13.6	14.1	18.8	19.7	18.4
217	19.8	19.9	19.3	16.3	12.7	10.4	11.7	13.6	14.2	19	19.9	18.5
218	20.3	20.6	19.9	16.8	13.1	10.8	12.1	14.1	14.8	19.6	20.6	19
219	20.9	21.2	20.3	17.2	13.5	11.2	12.5	14.5	15.2	20.2	21.2	19.8
220	21.2	21.4	20.4	17.3	13.6	11.4	12.6	14.6	15.3	20.4	21.5	20
221	21.1	21.3	20.3	17.2	13.5	11.4	12.6	14.6	15.2	20.5	21.4	20
222	21	21.3	20.3	17.2	13.6	11.7	12.6	14.6	15.3	20.5	21.4	20
223	21.1	21.3	20.3	17.2	13.5	11.3	12.4	14.7	15.4	20.4	21.4	20
224	21.1	21.3	20.3	17.2	13.3	11	12	14.6	15.3	20.3	21.4	20
225	21.2	21.5	20.3	17.3	13.3	10.8	11.9	14.5	15.2	20.3	21.4	20
226	21.3	21.7	20.3	17.3	13.3	10.8	11.8	14.5	15.2	20.4	21.3	20.2
227	21.8	22	20.4	17.4	13.3	10.7	11.8	14.6	15.4	20.8	21.5	20.5
228	21.9	22	20.3	17.4	13.2	10.7	11.7	14.6	15.3	20.6	21.7	20.5
229	21.8	22.2	20.4	17.5	13.2	10.7	11.8	14.6	15	20.2	21.6	20.5
230	21.4	22	20.2	17.5	13.2	10.7	11.7	14.6	15	20.4	21.2	20.2
231	20.8	21.4	19.9	17.3	13.2	10.7	11.7	14.6	15.2	20.3	20.9	19.8
232	20.4	20.8	19.7	17.1	13.1	10.6	11.7	14.4	14.9	19.7	20.5	19.2
233	20.1	20.5	19.4	16.9	12.9	10.6	11.5	14.1	14.5	19.2	20.1	18.8
234	20	20.3	19.4	16.9	12.9	10.6	11.4	13.8	14.2	19.1	19.8	18.6
235	21	21.1	20.2	17	13.3	10.7	12.1	14.3	15.2	20.1	21.3	19.7
236	21.1	21.2	20.3	17.1	13.3	10.9	12.2	14.5	15.2	20.2	21.4	20
237	21.7	21.7	20.6	17.4	13.6	11.3	12.5	14.5	15.2	20.6	21.7	20.5
238	21.9	22	20.8	17.6	13.6	11.4	12.6	14.4	15	20.7	21.9	20.6
239	21.7	21.7	20.7	17.4	13.5	11.2	12.4	14.5	15.1	20.6	21.9	20.5
240	21.3	21.4	20.4	17.2	13.4	11	12.1	14.7	15.2	20.7	21.6	20.4
241	21.2	21.5	20.3	17.2	13.4	10.9	12.1	14.7	15.3	20.5	21.4	20.2
242	21.3	21.6	20.4	17.3	13.3	10.8	11.9	14.7	15.4	20.6	21.5	20.3
243	21.4	21.8	20.5	17.3	13.3	10.8	11.9	14.7	15.4	20.5	21.5	20.2
244	21.3	21.7	20.5	17.3	13.3	10.8	11.9	14.6	15.3	20.3	21.3	20.1
245	21.5	22.1	20.6	17.5	13.3	10.7	11.8	14.6	15.3	20.4	21.4	20.4
246	22	22.2	20.7	17.5	13.2	10.7	11.7	14.6	15.3	20.7	21.7	20.6
247	22	22.4	20.8	17.5	13.2	10.7	11.7	14.5	14.7	19.7	21.5	20.4
248	21.8	22.3	20.6	17.4	13.1	10.6	11.6	14.4	14.6	19.6	21.5	20.4
249	21.5	22.3	20.3	17.3	13.1	10.6	11.6	14.5	14.9	20.2	21.4	20.2
250	21.2	21.8	20.1	17.4	13.1	10.7	11.6	14.5	15.1	20.5	21.1	19.9
251	20.6	21	19.8	17.2	13.1	10.9	11.6	14.5	15	19.9	20.7	19.4
252	20	20.3	19.3	16.9	12.9	10.6	11.5	14.1	14.4	19.2	20	18.7
253	21	21.1	20.3	17.1	13.2	10.8	12	14.3	15.1	20.1	21.4	19.9
254	21.3	21.3	20.3	17.1	13.4	10.9	12.2	14.5	15.1	20.3	21.5	20.3
255	21.9	21.9	20.8	17.4	13.6	11.2	12.4	14.5	15.2	20.6	21.9	20.7
256	22.1	22.2	21.1	17.6	13.6	11.3	12.4	14.4	15.2	20.7	22.1	20.7
257	22	22	20.9	17.4	13.4	11	12.1	14.6	15.2	20.8	22	20.7
258	21.6	21.7	20.6	17.3	13.4	10.9	12	14.7	15.3	20.8	21.8	20.5
259	21.6	21.7	20.6	17.3	13.4	10.9	12	14.7	15.4	20.7	21.8	20.5
260	21.5	21.8	20.6	17.3	13.3	10.8	11.9	14.7	15.4	20.6	21.7	20.5
261	21.3	21.7	20.5	17.3	13.2	10.7	11.8	14.6	15.4	20.5	21.5	20.2
262	21.3	21.8	20.5	17.3	13.2	10.7	11.8	14.5	15.2	20.2	21.4	20.1
263	21.4	21.9	20.5	17.4	13.3	10.7	11.8	14.6	15.2	20.2	21.3	20.2
264	21.8	22.3	20.8	17.5	13.2	10.6	11.7	14.6	15.3	20.6	21.5	20.4
265	22	22.3	21	17.6	13.1	10.6	11.6	14.4	14.8	20	21.6	20.3
266	21.9	22.3	20.8	17.5	13	10.5	11.6	14.3	14.5	19.5	21.4	20.3
267	21.7	22.3	20.5	17.4	13.1	10.5	11.6	14.5	14.6	19.8	21.5	20.4
268	21.7	22.3	20.5	17.5	13.1	10.7	11.5	14	14.7	20.2	21.5	20.4
269	21.1	21.7	20.1	17.4	13.2	11.1	11.6	14.1	14.9	20.4	20.9	19.9
270	20.3	20.6	19.5	17	12.9	10.6	11.5	14.4	14.7	19.4	20.2	19
271	21.2	21.2	20.4	17.1	13.3	10.9	12.1	14.4	15.1	20.2	21.5	20.2
272	21.6	21.5	20.5	17.2	13.4	11.1	12.3	14.4	15.1	20.4	21.7	20.5
273	22	22	20.9	17.4	13.6	11.5	12.5	14.2	15	20.6	21.9	20.6
274	22	22	21	17.5	13.5	11.4	12.4	14.3	15	20.6	21.9	20.6
275	21.9	21.8	20.8	17.4	13.4	11	12.1	14.5	15.1	20.7	22	20.6
276	21.7	21.5	20.5	17.3	13.3	10.9	12	14.6	15.3	20.5	21.8	20.5
277	21.8	21.8	20.6	17.4	13.3	10.9	12	14.7	15.3	20.7	21.9	20.6
278	21.9	22.1	20.8	17.4	13.3	10.8	11.9	14.7	15.4	20.8	21.9	20.6
279	21.6	21.9	20.7	17.4	13.3	10.7	11.8	14.6	15.4	20.6	21.6	20.4
280	21.6	22	20.7	17.4	13.2	10.7	11.7	14.6	15.3	20.5	21.5	20.3
281	21.5	21.9	20.5	17.4	13.2	10.6	11.7	14.5	15.3	20.4	21.5	20.1
282	21.8	22.1	20.7	17.5	13.2	10.5	11.7	14.6	15.3	20.6	21.6	20.2
283	22	22.3	21	17.5	13.1	10.5	11.6	14.5	15	20.3	21.7	20.4
284	21.9	22.3	20.9	17.4	13	10.4	11.5	14.4	14.6	19.7	21.5	20.3
285	21.8	22.3	20.7	17.5	13	10.4	11.5	14.5	14.7	20	21.6	20.4
286	21.8	22.3	20.7	17.5	12.9	10.5	11.4	14	14.7	20.3	21.6	20.5
287	21.5	22.1	20.5	17.4	13.1	11.1	11.6	13.7	14.8	20.5	21.2	20.3
288	20.8	21.2	19.9	17.3	12.9	11	11.4	14.3	15	20	20.7	19.7
289	21.3	21.2	20.3	17	13.3	11	12.1	14.4	14.9	20.2	21.5	20.4
290	21.5	21.5	20.5	17.1	13.3	11	12.2	14.4	14.9	20.3	21.7	20.5
291	21.8	21.8	20.8	17.2	13.4	11.2	12.3	14.4	14.9	20.4	21.9	20.5
292	21.9	21.8	20.9	17.3	13.4	11.1	12.3	14.4	14.9	20.5	21.9	20.6
293	21.7	21.4	20.5	17.2	13.3	10.9	12.1	14.5	15.1	20.4	21.8	20.5
294	21.6	21.3	20.5	17.2	13.2	10.8	12	14.5	15.2	20.3	21.7	20.4
295	21.7	21.6	20.6	17.2	13.2	10.8	11.9	14.5	15.1	20.4	21.7	20.4
296	21.8	22	20.7	17.4	13.2	10.7	11.8	14.5	15.2	20.5	21.8	20.5
297	21.6	21.9	20.6	17.4	13.1	10.7	11.8	14.6	15.2	20.4	21.5	20.4
298	21.5	21.7	20.6	17.3	13.1	10.6	11.7	14.6	15.3	20.4	21.5	20.1
299	21.6	21.7	20.6	17.4	13.1	10.5	11.7	14.6	15.3	20.5	21.5	20.1
300	21.8	22.1	20.7	17.5	13.1	10.4	11.6	14.6	15.4	20.7	21.8	20.3
301	22	22.3	20.9	17.5	13	10.4	11.5	14.5	15.1	20.6	21.8	20.5
302	22	22.2	21	17.5	12.9	10.3	11.4	14.3	14.8	20	21.5	20.3
303	22	22.1	21	17.4	12.8	10.2	11.3	14.5	14.8	20	21.5	20.2
304	21.9	22.2	20.9	17.5	12.8	10.2	11.1	14.1	14.8	20.4	21.6	20.5
305	21.7	22.2	20.7	17.5	12.9	10.8	11.4	13.6	14.7	20.5	21.4	20.4
306	21.3	21.7	20.2	17.3	13	11.2	11.6	13.8	14.8	20.4	21	20.2
307	21.2	21.2	20.3	16.9	13.3	11	12.1	14.3	14.9	20	21.3	20.2
308	21.4	21.3	20.5	17	13.3	10.9	12	14.4	15	20.1	21.6	20.3
309	21.7	21.6	20.6	17.1	13.2	10.9	12	14.4	15	20.3	21.9	20.4
310	21.7	21.7	20.7	17.1	13.3	10.8	12	14.5	15	20.4	21.9	20.5
311	21.5	21.4	20.5	17.1	13.2	10.7	11.9	14.5	15.2	20.3	21.7	20.3
312	21.5	21.4	20.4	17.2	13.1	10.7	11.8	14.4	15.2	20.3	21.7	20.2
313	21.6	21.5	20.5	17.2	13.2	10.7	11.8	14.5	15.3	20.3	21.7	20.4
314	21.8	21.8	20.6	17.3	13.1	10.6	11.7	14.5	15.2	20.4	21.7	20.4
315	21.7	21.8	20.7	17.3	13	10.6	11.8	14.5	15.2	20.4	21.6	20.4
316	21.6	21.6	20.6	17.3	13	10.6	11.6	14.5	15.2	20.3	21.4	20.1
317	21.6	21.8	20.6	17.4	13	10.6	11.5	14.5	15.2	20.3	21.4	20.1
318	21.7	22	20.7	17.4	12.9	10.4	11.4	14.5	15.3	20.5	21.5	20.2
319	21.8	22.3	20.7	17.5	13	10.3	11.5	14.6	15.3	20.7	21.9	20.4
320	22.1	22.2	20.9	17.5	12.9	10.2	11.4	14.5	15.1	20.6	21.7	20.4
321	22	22	21	17.5	12.7	10.1	11.2	14.3	14.7	20	21.4	20.2
322	21.9	22	20.9	17.5	12.6	10	10.9	13.9	14.5	20.1	21.5	20.3
323	21.8	22.1	20.7	17.4	12.8	10.6	11.3	13.5	14.5	20.2	21.5	20.3
324	21.5	21.9	20.5	17.4	13.1	11.2	11.6	13.6	14.5	20.1	21.2	20.3
325	21.3	21.3	20.4	16.9	13.2	11	12.1	14.3	14.9	19.9	21.3	20.2
326	21.6	21.5	20.6	17	13.2	10.9	12	14.3	14.9	20.1	21.6	20.4
327	21.9	21.8	20.8	17.1	13.3	10.9	12	14.3	14.9	20.3	21.8	20.5
328	21.8	21.6	20.7	17.1	13.1	10.8	11.9	14.4	15	20.2	21.8	20.3
329	21.4	21.2	20.4	17.1	13.1	10.7	11.7	14.4	15.2	20.1	21.6	20.1
330	21.6	21.4	20.5	17.1	13.1	10.7	11.7	14.4	15.1	20.2	21.7	20.2
331	21.8	21.7	20.6	17.2	13.1	10.6	11.7	14.4	15.2	20.3	21.7	20.3
332	22	21.9	20.7	17.2	13.1	10.5	11.7	14.5	15.2	20.4	21.7	20.4
333	22.1	21.9	20.7	17.3	13.1	10.5	11.7	14.5	15.2	20.4	21.6	20.4
334	21.9	21.8	20.6	17.3	13	10.4	11.6	14.5	15.2	20.4	21.5	20.2
335	21.7	21.9	20.6	17.3	12.9	10.5	11.4	14.5	15.2	20.3	21.4	20.1
336	21.7	22	20.7	17.4	12.8	10.3	11.3	14.5	15.2	20.2	21.4	20.1
337	21.8	22.1	20.7	17.4	12.8	10.1	11.3	14.6	15.2	20.5	21.7	20.3
338	22	22.3	20.9	17.4	12.9	10.2	11.4	14.6	15.2	20.7	21.9	20.5
339	22.1	22.2	21	17.5	12.8	10.2	11.3	14.6	15.1	20.7	21.7	20.5
340	22	22.1	20.9	17.4	12.7	10	10.9	14	14.6	20.1	21.5	20.2
341	21.9	21.9	20.8	17.7	12.9	10.6	11.3	13.6	14.3	19.5	21.3	20.2
342	21.6	21.9	20.7	17.8	13.3	11.2	11.7	13.6	14.3	19.6	21.1	20.1
343	21.2	21.6	20.2	17.3	12.9	10.9	11.3	13.8	14.7	20.2	21.2	20.2
344	20.8	21	20	17.2	12.6	10.4	11	14.5	14.9	20.1	20.9	19.9
345	20.6	20.8	19.9	17.3	12.8	10.4	11.1	14.6	14.9	19.8	20.7	19.7
346	20.3	20.4	19.7	17.2	12.8	10.5	11.3	14.6	14.6	19.3	20.2	19.2
347	20.2	20.3	19.6	17.2	13	10.6	11.5	14.4	14.3	19.2	20	19
348	20.4	20.5	19.8	17.3	13.2	10.7	11.6	14.4	14.4	19.3	20.1	19.2
349	21.2	21.1	20.3	16.9	13.1	10.8	11.8	14.2	14.8	19.8	21.2	20
350	21.5	21.4	20.5	16.9	13.2	10.8	11.9	14.2	14.8	19.9	21.5	20.2
351	21.6	21.5	20.8	16.9	13.1	10.9	12	14.2	14.7	20.1	21.6	20.2
352	21.4	21.4	20.6	16.9	13.1	10.8	11.8	14.3	14.9	19.9	21.4	20
353	21.1	21.1	20.3	17	13	10.6	11.7	14.3	15	20	21.2	19.8
354	21.3	21.2	20.4	17	13	10.6	11.7	14.3	15	20	21.3	19.7
355	21.5	21.5	20.5	17	13	10.6	11.7	14.3	15.1	20	21.4	20
356	22	21.9	20.8	17.1	13	10.5	11.6	14.4	15.1	20.1	21.6	20.3
357	22.1	22	21	17.2	12.9	10.4	11.5	14.4	15.2	20.2	21.6	20.3
358	22.1	22	20.8	17.3	12.9	10.4	11.5	14.5	15.2	20.3	21.5	20.4
359	22	22.1	20.8	17.3	12.9	10.2	11.4	14.5	15.2	20.4	21.5	20.4
360	22	22.2	20.9	17.3	12.8	10.1	11.4	14.5	15.2	20.3	21.6	20.3
361	21.8	22.1	20.9	17.3	12.7	10.1	11.3	14.5	15.1	20.4	21.6	20.3
362	21.9	22.1	20.8	17.3	12.8	10.1	11.3	14.5	15.1	20.4	21.7	20.4
363	21.8	22.1	20.8	17.3	12.8	10.1	11.3	14.5	15.1	20.5	21.7	20.4
364	22	22.1	20.9	17.4	12.6	9.9	10.9	14	14.7	20.3	21.6	20.4
365	21.9	21.9	20.9	17.7	12.8	10.2	11	13.5	14.3	19.6	21.3	20.3
366	21.8	21.8	20.9	18.1	13.4	11.1	11.6	13.7	14.3	19.5	21.2	20.2
367	21.6	21.9	20.6	17.7	13.2	11	11.5	13.6	14.4	19.9	21.1	20.2
368	21.1	21.6	20.3	17.3	12.7	10.5	10.9	14.3	14.9	20.3	21.2	20.1
369	20.8	21.1	20	17.3	12.7	10.2	10.9	14.5	14.9	20.1	20.9	19.9
370	20.7	20.9	20	17.3	12.7	10.5	11	14.7	14.9	19.9	20.8	19.8
371	20.4	20.6	19.8	17.2	12.9	10.6	11.2	14.6	14.7	19.5	20.4	19.4
372	20.2	20.3	19.8	17.2	13	10.6	11.5	14.5	14.4	19.2	20	19
373	21.2	21	20.3	16.8	13	10.7	11.7	14.1	14.8	19.7	21.2	19.9
374	21.5	21.2	20.5	16.9	13	10.7	11.7	14.1	14.8	19.8	21.3	20
375	21.7	21.5	20.7	16.9	13.1	10.8	11.8	14.1	14.7	20.1	21.5	20.2
376	21.4	21.2	20.5	16.9	13	10.7	11.7	14.1	14.8	19.9	21.3	19.9
377	21	21	20.3	17	12.9	10.6	11.6	14.2	14.9	19.8	21.1	19.6
378	21.1	21	20.4	17	12.9	10.5	11.5	14.2	14.9	19.9	21.2	19.5
379	21.2	21.1	20.4	17.1	13	10.5	11.6	14.2	14.9	19.9	21.2	19.7
380	21.6	21.5	20.6	17	12.9	10.5	11.5	14.3	15	20	21.2	19.9
381	21.8	21.9	20.8	17.1	12.8	10.4	11.5	14.4	15	20	21.4	20.2
382	21.8	21.8	20.8	17.1	12.8	10.3	11.4	14.4	15.1	20.1	21.3	20.2
383	21.7	22	20.8	17.2	12.8	10.2	11.3	14.4	15.1	20.1	21.3	20.2
384	21.7	22	20.8	17.2	12.7	10.1	11.2	14.4	15	20.2	21.4	20.2
385	21.7	22	20.8	17.3	12.6	10	11.1	14.5	15	20.3	21.6	20.3
386	22	22.1	20.9	17.3	12.6	9.8	11.1	14.5	15.1	20.5	21.8	20.4
387	21.9	22	20.9	17.3	12.7	9.9	11.1	14.5	15.1	20.5	21.7	20.5
388	22	22	20.9	17.3	12.6	9.8	10.9	14.4	14.9	20.4	21.5	20.5
389	22	21.9	20.9	17.4	12.4	9.7	10.5	13.5	14.3	19.8	21.3	20.3
390	21.9	21.8	20.9	17.8	13	10.5	11.2	13.5	14.3	19.6	21.2	20.2
391	21.7	21.8	20.9	18	13.4	11	11.5	13.5	14.3	19.6	21.2	20.1
392	21.4	21.8	20.6	17.4	13	10.6	11.1	14	14.7	20.1	21.2	20.2
393	21	21.5	20.3	17.4	12.6	10.1	10.9	14.5	14.8	20.2	21.1	20.1
394	20.7	21	20	17.3	12.8	10.3	11	14.6	14.9	19.9	20.8	19.7
395	20.6	20.8	20	17.4	12.9	10.3	11.1	14.7	14.8	19.6	20.7	19.5
396	20.4	20.5	19.9	17.3	12.9	10.6	11.2	14.7	14.6	19.4	20.4	19.2
397	21.4	21.1	20.4	16.8	13	10.7	11.7	14	14.7	19.6	21.3	20.1
398	21.4	21	20.4	16.8	12.9	10.6	11.6	14.1	14.7	19.7	21.3	20.1
399	21.3	21	20.4	16.8	12.9	10.6	11.6	14.1	14.7	19.7	21.3	20
400	21.2	21	20.5	16.9	12.9	10.6	11.6	14.2	14.8	19.7	21.1	19.8
401	21.2	21	20.4	17	12.9	10.5	11.5	14.1	14.9	19.8	21.1	19.6
402	21.1	21	20.3	17	12.9	10.5	11.5	14.2	14.9	19.8	21.1	19.5
403	21.2	21.1	20.4	17	12.8	10.4	11.5	14.2	14.9	19.9	21.1	19.6
404	21.3	21.2	20.4	17	12.8	10.3	11.5	14.2	14.9	19.9	21.1	19.7
405	21.5	21.6	20.6	17.1	12.8	10.3	11.4	14.3	15	19.9	21.2	20
406	21.7	21.8	20.7	17.1	12.8	10.2	11.4	14.3	15	20	21.3	20.1
407	21.8	21.9	20.8	17.1	12.7	10.2	11.3	14.3	15	20.1	21.4	20.2
408	21.8	21.9	20.8	17.2	12.6	10.3	11	14.3	14.9	20.2	21.5	20.2
409	21.8	22	20.8	17.3	12.6	10.1	10.9	14.3	15	20.3	21.6	20.3
410	21.9	21.9	20.9	17.3	12.6	9.8	11	14.5	15	20.4	21.7	20.3
411	21.9	21.9	21	17.3	12.5	9.7	11	14.4	15	20.5	21.6	20.4
412	21.8	21.8	20.9	17.3	12.4	9.8	10.8	14.3	14.9	20.4	21.4	20.4
413	21.8	21.9	20.8	17.3	12.4	9.7	10.7	14.2	14.8	20.4	21.4	20.4
414	21.8	21.9	20.8	17.4	12.5	9.8	10.7	13.8	14.6	20.2	21.5	20.3
415	21.9	21.8	20.8	17.8	13	10.5	11	13.4	14.3	19.8	21.2	20.2
416	21.6	21.9	20.8	17.9	13.4	11	11.4	13.5	14.4	19.9	21.2	20.2
417	21.1	21.7	20.5	17.4	12.9	10.6	11	14.1	14.6	20.1	21.2	20.2
418	20.7	21.1	20.2	17.4	12.8	10.2	11.1	14.7	14.9	20	21	19.8
419	20.6	20.9	20.1	17.4	13	10.4	11.3	14.7	14.9	19.8	20.9	19.5
420	20.5	20.7	20.1	17.4	12.9	10.4	11.2	14.7	14.8	19.5	20.6	19.3
421	21.5	21	20.4	16.7	12.9	10.6	11.6	14	14.7	19.6	21.2	20.1
422	21.4	20.9	20.4	16.7	12.8	10.6	11.6	13.9	14.6	19.6	21.2	20
423	21.4	21.1	20.6	16.8	12.9	10.8	11.7	13.8	14.5	19.7	21.2	20
424	21.4	21.1	20.7	16.8	12.9	10.8	11.6	13.9	14.6	19.7	21.1	19.9
425	21.5	21.2	20.7	16.9	12.8	10.6	11.5	14	14.7	19.7	21.1	19.8
426	21.3	21.1	20.5	16.9	12.8	10.4	11.5	14.2	14.9	19.8	21.1	19.7
427	21.3	21.1	20.5	16.9	12.8	10.4	11.4	14.2	14.9	19.9	21.2	19.7
428	21.3	21.2	20.4	17	12.8	10.4	11.4	14.2	14.9	19.8	21.1	19.7
429	21.4	21.5	20.6	17	12.8	10.3	11.4	14.2	14.9	19.9	21.2	19.8
430	21.5	21.6	20.7	17.1	12.8	10.3	11.4	14.3	14.9	20	21.3	20
431	21.6	21.7	20.7	17.1	12.7	10.1	11.2	14.3	14.9	19.9	21.2	20.1
432	21.7	21.8	20.8	17.1	12.6	10.3	11	14.2	14.9	20.1	21.4	20.2
433	21.9	21.9	20.9	17.2	12.6	10.2	10.8	14.2	14.9	20.2	21.6	20.3
434	21.9	21.8	21	17.2	12.6	10.1	10.8	14.3	14.9	20.3	21.6	20.3
435	21.9	21.8	21.1	17.4	12.6	10	10.7	14.3	14.8	20.3	21.4	20.3
436	21.7	21.8	20.8	17.3	12.5	10	10.6	14.3	14.8	20.2	21.3	20.2
437	21.6	21.8	20.7	17.3	12.4	9.7	10.8	14.4	14.9	20.4	21.5	20.3
438	21.7	21.9	20.7	17.3	12.5	9.8	10.9	14.3	14.8	20.4	21.5	20.4
439	21.8	21.9	20.9	17.6	12.8	10.2	10.8	13.6	14.6	20.2	21.4	20.3
440	21.6	21.8	20.9	17.9	13.5	11.1	11.4	13.5	14.3	20	21.4	20.1
441	21.3	21.9	20.8	17.5	13.1	10.7	11.1	14.1	14.6	20.2	21.4	20.3
442	21.1	21.6	20.5	17.4	12.8	10.1	11.1	14.6	14.9	20.2	21.2	20.1
443	20.7	21.1	20.3	17.4	13	10.4	11.3	14.8	14.9	19.9	20.9	19.8
444	20.6	20.8	20.1	17.5	13	10.5	11.3	14.7	14.8	19.7	20.8	19.5
445	21.5	21	20.4	16.7	12.8	10.5	11.5	13.9	14.7	19.5	21	19.9
446	21.3	20.8	20.4	16.7	12.8	10.5	11.5	13.9	14.6	19.5	21	19.8
447	21.5	20.9	20.6	16.7	12.8	10.7	11.6	13.9	14.6	19.8	21.2	20.1
448	21.5	21.1	20.7	16.8	12.8	10.8	11.6	13.8	14.5	19.7	21.2	20
449	21.6	21.3	20.8	16.8	12.8	10.7	11.5	13.9	14.6	19.7	21.2	20
450	21.3	21.2	20.6	16.7	12.7	10.4	11.3	14.1	14.6	19.6	21	19.7
451	21.3	21.1	20.4	16.8	12.7	10.3	11.3	14.1	14.8	19.6	21	19.7
452	21.3	21.2	20.5	16.8	12.7	10.3	11.3	14.1	14.8	19.7	21	19.7
453	21.5	21.5	20.6	16.9	12.7	10.3	11.3	14.2	14.9	19.8	21.1	19.8
454	21.5	21.6	20.8	17	12.7	10.2	11.2	14.2	14.9	19.8	21.2	19.8
455	21.5	21.7	20.8	17	12.7	10.1	11.1	14.3	14.8	19.9	21.2	20
456	21.7	21.8	20.9	17.1	12.6	10.1	11	14.3	14.8	20	21.4	20.2
457	21.8	21.7	20.9	17.2	12.6	10.3	10.9	14.2	14.8	20	21.4	20.1
458	21.8	21.7	20.9	17.2	12.6	10.2	10.8	14.2	14.7	20.1	21.4	20.1
459	21.7	21.6	20.9	17.3	12.7	10.1	10.8	14.2	14.7	20	21.3	20.1
460	21.6	21.7	20.7	17.1	12.5	10	10.8	14.3	14.8	20	21.3	20.1
461	21.5	21.7	20.7	17.2	12.4	9.8	10.9	14.4	14.8	20.1	21.4	20.2
462	21.7	21.8	20.8	17.3	12.4	9.8	10.9	14.4	14.8	20.3	21.5	20.3
463	21.7	21.9	20.9	17.6	12.8	10.1	10.8	13.9	14.7	20.3	21.5	20.3
464	21.6	21.9	21	17.8	13.4	10.9	11.3	13.5	14.5	20.2	21.4	20.3
465	21.4	21.9	20.9	17.6	13.1	10.7	11	14.1	14.7	20.4	21.5	20.4
466	21.3	21.8	20.7	17.5	12.8	10.4	10.9	14.5	14.8	20.2	21.3	20.3
467	20.9	21.4	20.4	17.4	12.8	10.3	11.1	14.6	14.8	20	21	20
468	20.7	20.9	20.2	17.5	13	10.4	11.4	14.8	15	19.8	20.8	19.6
469	21.4	21.2	20.6	16.7	12.6	10.3	11.2	14	14.6	19.6	20.9	19.7
470	21.4	21.3	20.6	16.8	12.6	10.4	11.2	14.1	14.6	19.6	20.9	19.8
471	21.5	21.5	20.8	16.9	12.7	10.3	11.2	14.1	14.7	19.6	21	19.9
472	21.5	21.5	20.9	16.9	12.6	10.3	11.1	14.1	14.7	19.6	21	19.8
473	21.4	21.5	20.8	17	12.6	10.1	11.1	14.2	14.7	19.7	21.1	19.9
474	21.5	21.6	20.8	17	12.6	10.1	11	14.2	14.7	19.8	21.2	20
475	21.6	21.6	20.9	17.1	12.6	10.3	11	14.1	14.6	19.8	21.2	19.9
476	21.6	21.6	20.8	17.1	12.7	10.5	11	14	14.6	19.9	21.3	20
477	21.5	21.6	20.7	17.1	12.6	10.3	10.8	14.2	14.7	19.8	21.3	20
478	21.5	21.6	20.7	17	12.5	10	10.8	14.4	14.8	19.9	21.3	20
479	21.6	21.7	20.6	17.1	12.5	9.8	11	14.5	14.8	20.1	21.3	20.1
480	21.7	21.7	20.9	17.3	12.7	10	10.7	14.2	14.7	20.2	21.2	20.1
481	21.7	21.8	21	17.8	13.2	10.7	11.1	13.6	14.5	20.2	21.4	20.2
482	21.3	21.6	20.9	17.8	13.5	11.2	11.5	13.4	14.4	20.1	21.3	20.1
483	21.4	21.9	21	17.8	13.4	10.9	11.3	13.9	14.7	20.3	21.4	20.4
484	21.3	21.8	20.8	17.5	13.1	10.7	11	14.2	14.6	20.2	21.3	20.3
485	21	21.6	20.6	17.4	12.9	10.5	11	14.5	14.7	20	21.1	20.1
486	20.8	21.1	20.4	17.5	12.9	10.4	11.3	14.8	14.9	20	21.1	19.9
487	21.4	21.3	20.7	16.6	12.7	10.4	11.2	14	14.5	19.5	20.9	19.8
488	21.5	21.4	20.7	16.7	12.7	10.3	11.2	14	14.5	19.6	21	19.9
489	21.3	21.4	20.7	16.8	12.7	10.4	11.1	14	14.5	19.5	20.9	19.7
490	21.1	21.3	20.7	16.7	12.6	10.4	11.2	14	14.6	19.5	20.8	19.6
491	21.1	21.3	20.7	16.8	12.6	10.2	11	14.1	14.7	19.6	20.9	19.7
492	21.1	21.3	20.5	16.8	12.5	10.2	11	14.1	14.6	19.5	20.9	19.7
493	21.1	21.3	20.5	16.8	12.5	10.2	11	14.1	14.6	19.5	20.9	19.7
494	21.1	21.4	20.6	16.8	12.5	10.2	10.9	14.1	14.6	19.5	20.9	19.7
495	21.2	21.5	20.6	16.9	12.5	10.2	10.8	14.2	14.7	19.7	21	19.8
496	21.3	21.6	20.6	17	12.5	10	10.9	14.4	14.7	19.7	21.1	19.9
497	21.4	21.5	20.6	17.1	12.6	9.9	10.9	14.4	14.7	19.9	21.2	20
498	21.6	21.6	20.8	17.3	12.7	10.2	10.9	14.1	14.6	20	21.1	20
499	21.6	21.7	21.1	17.9	13.5	11	11.4	13.6	14.4	20.1	21.2	20
500	21.3	21.7	21	18	13.7	11.3	11.7	13.5	14.5	20.1	21.3	20
501	21.4	21.7	21.1	18.1	13.8	11.3	11.6	13.6	14.6	20.1	21.3	20.2
502	21.3	21.8	21	17.9	13.5	11.2	11.4	13.9	14.7	20.2	21.4	20.2
503	21.1	21.7	20.8	17.6	13.3	11	11.3	14.4	14.7	20.1	21.2	20.2
504	21	21.5	20.6	17.5	12.9	10.5	11.2	14.8	15	20.1	21.2	20.1
505	21.5	21.3	20.8	16.7	12.6	10.3	11.2	14	14.5	19.6	21	19.9
506	21.3	21.4	20.7	16.8	12.6	10.3	11.2	14	14.6	19.6	21.1	19.8
507	21.1	21.3	20.6	16.7	12.6	10.2	11.1	14	14.5	19.5	20.9	19.6
508	21	21.3	20.6	16.7	12.6	10.2	11.2	14	14.6	19.5	20.9	19.6
509	20.9	21.2	20.5	16.7	12.6	10.2	11.1	14.1	14.5	19.5	20.8	19.5
510	20.8	21.1	20.4	16.7	12.5	10.2	11	14	14.6	19.5	20.7	19.5
511	20.8	21.2	20.4	16.8	12.5	10.1	11	14.2	14.6	19.5	20.8	19.6
512	20.9	21.2	20.4	16.9	12.5	10	11	14.2	14.6	19.5	20.9	19.6
513	20.9	21.3	20.4	16.8	12.5	10	11	14.2	14.6	19.5	20.9	19.7
514	21	21.4	20.5	16.9	12.6	10	11	14.3	14.7	19.6	21	19.8
515	21.1	21.5	20.5	17	12.6	10.1	11.1	14.3	14.7	19.8	21.1	19.9
516	21.4	21.6	20.8	17.3	12.8	10.2	10.9	14.2	14.7	20	21.1	19.9
517	21.5	21.6	21	18	13.5	11	11.5	13.6	14.5	20	21.2	19.9
518	21.3	21.6	21.1	18.3	13.7	11.3	11.7	13.5	14.4	20	21.1	19.9
519	21.2	21.6	21.1	18.3	13.7	11.4	11.7	13.5	14.5	19.9	21.1	19.9
520	21.3	21.8	21.1	18.2	13.8	11.4	11.7	13.7	14.7	20.2	21.4	20.3
521	21.1	21.7	20.9	17.9	13.7	11.3	11.5	14.2	14.7	20	21.2	20.2
522	21.2	21.8	20.9	17.7	13.4	10.9	11.2	14.6	15	20.1	21.3	20.2
523	21.5	21.4	21	16.7	12.7	10.3	11.2	14	14.6	19.7	21.1	20
524	21.3	21.3	20.8	16.7	12.7	10.3	11.2	14	14.6	19.6	21	19.8
525	21.1	21.4	20.7	16.7	12.7	10.2	11.1	14	14.6	19.5	21	19.7
526	21.1	21.4	20.7	16.7	12.6	10.2	11.1	14.1	14.6	19.6	21	19.7
527	21	21.3	20.7	16.8	12.7	10.3	11.1	14	14.4	19.5	20.9	19.7
528	20.8	21.1	20.4	16.7	12.6	10.3	11	13.9	14.5	19.4	20.7	19.6
529	20.8	21.2	20.4	16.7	12.5	10.2	10.9	14.1	14.5	19.5	20.8	19.6
530	20.9	21.2	20.4	16.8	12.5	10.1	10.9	14.2	14.6	19.5	20.9	19.7
531	20.9	21.2	20.5	16.9	12.5	10	11	14.2	14.6	19.6	20.9	19.7
532	20.8	21.2	20.4	16.9	12.6	10.1	11.1	14.3	14.6	19.6	20.9	19.6
533	20.9	21.3	20.4	17	12.7	10.2	11.1	14.3	14.7	19.6	21	19.6
534	21.1	21.4	20.7	17.2	12.7	10.2	11	14.3	14.6	19.8	21.1	19.8
535	21.3	21.5	21	17.8	13.5	11	11.5	13.6	14.4	19.8	21.1	19.8
536	21.1	21.4	20.9	18.2	13.7	11.3	11.7	13.5	14.3	19.7	20.9	19.7
537	20.9	21.3	20.9	18.1	13.6	11.3	11.7	13.5	14.3	19.6	20.8	19.7
538	21.1	21.7	21.1	18.2	13.8	11.4	11.7	13.7	14.6	20	21.2	20.1
539	21.2	21.8	21	18	13.7	11.3	11.5	14.2	14.9	20.1	21.3	20.2
540	21.2	21.9	21.1	18	13.8	11.3	11.6	14.3	14.9	20.1	21.3	20.3
541	21.6	21.4	21	16.8	12.7	10.3	11.2	14	14.5	19.7	21.1	20.1
542	21.3	21.4	20.9	16.7	12.7	10.3	11.2	14	14.6	19.6	21.1	20
543	21.2	21.3	20.9	16.7	12.7	10.3	11.1	14	14.5	19.5	21	19.9
544	21.2	21.4	20.8	16.8	12.7	10.3	11.1	14	14.5	19.6	21	19.8
545	21.1	21.4	20.7	16.9	12.8	10.4	11.1	13.8	14.3	19.5	20.9	19.7
546	20.9	21.2	20.5	16.7	12.8	10.5	11.1	13.8	14.3	19.4	20.8	19.6
547	20.8	21.2	20.4	16.7	12.7	10.3	11	14.1	14.5	19.5	20.8	19.6
548	20.8	21.2	20.5	16.8	12.6	10.1	11	14.1	14.6	19.6	20.9	19.7
549	20.8	21.1	20.5	16.9	12.6	10.1	11	14.2	14.6	19.6	20.9	19.7
550	20.6	21	20.3	16.9	12.6	10.2	11.1	14.3	14.6	19.5	20.9	19.5
551	20.7	20.9	20.3	17	12.8	10.2	11.2	14.3	14.7	19.5	20.9	19.4
552	20.8	21.2	20.5	17	12.7	10.2	11	14.3	14.6	19.6	21	19.6
553	21.1	21.4	20.8	17.6	13.3	10.8	11.4	13.8	14.4	19.7	21	19.8
554	20.8	21.2	20.7	17.9	13.6	11.2	11.6	13.5	14.2	19.5	20.7	19.5
555	20.7	21.2	20.7	17.9	13.6	11.2	11.7	13.5	14.3	19.4	20.6	19.5
556	21	21.5	21	18.1	13.7	11.4	11.7	13.6	14.5	19.8	20.9	19.9
557	21.1	21.8	21	18	13.8	11.4	11.7	14.1	14.8	20	21.2	20.1
558	21.2	21.9	21.2	18.2	14	11.4	11.8	14.1	14.9	20.1	21.4	20.2
559	21.5	21.3	20.9	16.7	12.7	10.4	11.1	14	14.6	19.7	21.2	20.1
560	21.4	21.3	20.9	16.8	12.7	10.3	11.2	14.1	14.6	19.7	21.2	20
561	21.4	21.4	20.9	16.8	12.7	10.3	11.1	13.9	14.5	19.6	21.1	20
562	21.3	21.4	20.9	16.9	12.7	10.3	11.1	14	14.5	19.6	21.1	19.9
563	21.2	21.4	20.8	16.9	12.8	10.4	11.1	13.8	14.4	19.5	21	19.8
564	20.8	21.2	20.7	16.8	12.9	10.5	11.2	13.7	14.4	19.4	20.8	19.7
565	20.8	21.2	20.5	16.8	12.7	10.3	11	14	14.5	19.5	20.8	19.7
566	20.8	21.2	20.5	16.8	12.6	10.2	11.1	14.1	14.7	19.6	21	19.7
567	20.8	21.1	20.5	16.9	12.7	10.2	11.1	14.2	14.6	19.6	20.9	19.7
568	20.6	20.9	20.3	16.9	12.8	10.3	11.2	14.3	14.7	19.6	20.9	19.6
569	20.6	20.9	20.3	17	12.9	10.5	11.3	14.4	14.7	19.5	21	19.5
570	20.9	21.2	20.5	17.1	12.8	10.2	11	14.3	14.6	19.7	21.1	19.7
571	21.1	21.4	20.8	17.5	13.3	10.7	11.3	13.9	14.4	19.7	21	19.7
572	20.9	21.2	20.7	17.8	13.6	11.1	11.5	13.6	14.3	19.4	20.7	19.5
573	20.6	21.1	20.7	17.7	13.5	11.2	11.5	13.7	14.3	19.3	20.4	19.4
574	20.8	21.4	20.9	18	13.7	11.3	11.7	13.6	14.4	19.5	20.7	19.6
575	21.1	21.6	21	18.1	13.8	11.4	11.7	13.9	14.7	19.8	21.1	19.9
576	21.1	21.7	21.1	18.2	13.9	11.4	11.7	14	14.7	19.9	21.1	20
577	21.5	21.2	20.9	16.8	12.8	10.5	11.2	13.9	14.5	19.7	21.1	20.1
578	21.3	21.2	20.8	16.8	12.7	10.4	11.2	14	14.6	19.6	21.1	20
579	21.4	21.3	20.9	16.8	12.7	10.4	11.2	14.1	14.6	19.7	21.1	20.1
580	21.5	21.4	20.9	16.9	12.7	10.4	11.1	14	14.5	19.7	21.1	20
581	21.3	21.4	20.9	17	12.8	10.4	11.1	13.8	14.4	19.6	21	19.9
582	21	21.2	20.7	16.8	12.8	10.5	11.2	13.8	14.4	19.4	20.8	19.7
583	20.8	21.2	20.7	16.7	12.8	10.4	11.1	13.9	14.5	19.4	20.7	19.7
584	20.8	21.2	20.6	16.8	12.7	10.3	11	14.1	14.5	19.5	20.9	19.7
585	20.9	21.2	20.6	16.9	12.7	10.2	11.1	14.2	14.7	19.6	20.9	19.7
586	20.8	21.1	20.5	17	12.8	10.4	11.2	14.3	14.7	19.6	21	19.7
587	20.8	21.1	20.5	17	12.9	10.4	11.3	14.3	14.7	19.7	21.1	19.8
588	21.1	21.4	20.7	17.2	12.8	10.3	11	14.2	14.5	19.7	21.1	19.8
589	21.1	21.4	20.9	17.6	13.4	10.8	11.3	13.7	14.3	19.5	21	19.6
590	20.7	21.1	20.7	17.6	13.6	11.1	11.6	13.6	14.3	19.4	20.8	19.4
591	20.4	20.9	20.6	17.5	13.5	11.2	11.5	13.8	14.3	19.3	20.5	19.3
592	20.6	21.1	20.8	17.8	13.6	11.2	11.6	13.7	14.3	19.4	20.6	19.4
593	21	21.5	21.1	18.1	13.8	11.3	11.7	13.9	14.6	19.7	20.9	19.8
594	21.1	21.7	21.2	18.2	13.9	11.4	11.7	14.1	14.6	19.9	21	20
595	21.6	21.4	21.2	17.4	13.1	10.6	11.4	13.5	14.3	19.6	21.1	20.1
596	21.5	21.4	21.1	17.3	13	10.6	11.3	13.6	14.4	19.7	21.1	20.1
597	21.4	21.3	21	16.9	12.8	10.3	11.1	14	14.5	19.7	21.1	20.1
598	21.5	21.3	21	17	12.8	10.3	11.1	14	14.5	19.7	21.1	20.1
599	21.4	21.4	21	17.2	13	10.5	11.2	13.7	14.3	19.6	21.1	19.9
600	21.2	21.3	20.9	17	13	10.6	11.3	13.8	14.4	19.5	20.9	19.8
601	21	21.2	20.8	16.9	12.9	10.5	11.1	13.9	14.5	19.5	20.8	19.7
602	20.8	21.1	20.6	16.8	12.8	10.5	11.1	14.1	14.6	19.5	20.8	19.6
603	20.7	21	20.5	16.9	12.8	10.3	11	14.2	14.6	19.5	20.9	19.7
604	20.8	21	20.5	16.9	12.8	10.3	11.2	14.3	14.7	19.6	21	19.7
605	21	21.3	20.7	17	12.9	10.4	11.2	14.4	14.7	19.7	21.2	19.9
606	21.1	21.3	20.8	17.2	12.9	10.3	11	14.1	14.4	19.8	21.2	19.8
607	21.1	21.3	20.9	17.5	13.3	10.8	11.3	13.7	14.2	19.5	21	19.7
608	20.9	21.3	20.9	17.6	13.6	11.1	11.6	13.6	14.2	19.5	21	19.7
609	20.5	21	20.7	17.4	13.5	11.1	11.5	13.8	14.3	19.4	20.7	19.4
610	20.6	21.1	20.8	17.6	13.6	11.2	11.6	13.8	14.3	19.4	20.6	19.5
611	20.9	21.3	21.1	18	13.8	11.3	11.7	13.8	14.4	19.6	20.8	19.7
612	21.1	21.7	21.2	18.2	13.9	11.4	11.7	14	14.6	19.8	21	19.9
613	21.6	21.3	21.1	17.2	13	10.5	11.2	13.7	14.4	19.6	21.1	20.1
614	21.4	21.2	21	17	12.9	10.5	11.2	13.7	14.4	19.6	21	20
615	21.3	21.2	21	16.9	12.8	10.4	11.1	14	14.6	19.7	21.1	20.1
616	21.4	21.3	21	17	12.8	10.4	11.1	14.1	14.6	19.7	21.1	20
617	21.4	21.3	21.1	17.3	13	10.5	11.2	13.8	14.4	19.7	21	20
618	21.2	21.3	21.1	17.2	13.1	10.6	11.3	13.8	14.3	19.5	21	19.8
619	21.2	21.2	21	17.1	13	10.6	11.2	13.9	14.4	19.6	21	19.9
620	20.9	21	20.7	16.9	12.9	10.5	11.1	14.1	14.5	19.5	20.9	19.7
621	20.6	20.8	20.5	16.8	12.8	10.5	11.1	14.1	14.6	19.4	20.7	19.5
622	20.6	20.9	20.4	16.9	12.8	10.3	11	14.2	14.6	19.5	20.8	19.6
623	20.9	21.2	20.7	17.1	12.8	10.3	11.1	14.3	14.7	19.7	21.1	19.8
624	21	21.3	20.9	17.2	12.9	10.3	11.1	14.3	14.6	19.8	21.2	19.8
625	20.8	21.1	20.8	17.2	13	10.5	11.1	14	14.4	19.6	21.1	19.7
626	20.9	21.2	20.9	17.4	13.3	10.8	11.4	13.8	14.3	19.6	21	19.7
627	20.9	21.2	20.9	17.6	13.7	11.1	11.5	13.7	14.3	19.6	20.9	19.6
628	20.6	21	20.8	17.6	13.6	11.2	11.6	13.7	14.3	19.4	20.6	19.4
629	20.6	21.2	20.9	17.7	13.7	11.2	11.7	13.7	14.4	19.4	20.6	19.5
630	20.9	21.5	21.2	18.1	13.9	11.3	11.7	13.8	14.4	19.6	20.9	19.7
631	21.2	21	20.8	16.7	12.7	10.4	11.1	13.9	14.6	19.5	21	19.9
632	21.1	21	20.7	16.6	12.8	10.5	11.2	14	14.7	19.6	21	19.9
633	21.1	21.1	20.9	16.8	12.8	10.4	11.1	14	14.7	19.6	21.1	20
634	21.3	21.3	21	17	12.8	10.5	11.2	14.2	14.8	19.8	21.2	20.1
635	21.3	21.2	21.1	17.2	12.9	10.4	11.2	14	14.6	19.6	21	20
636	21.2	21.3	21.1	17.2	13.1	10.5	11.2	13.9	14.5	19.6	21	19.9
637	21.1	21.2	21	17.1	13	10.4	11.1	14	14.5	19.6	21	19.9
638	20.9	21	20.7	16.9	12.9	10.4	11.1	14.1	14.7	19.6	20.9	19.8
639	20.6	20.8	20.5	16.9	12.9	10.4	11.1	14.2	14.6	19.5	20.8	19.5
640	20.4	20.7	20.5	16.9	12.9	10.4	11	14.2	14.6	19.5	20.8	19.5
641	20.6	20.9	20.6	17	12.9	10.3	11.1	14.3	14.7	19.6	20.9	19.7
642	20.8	21.2	20.8	17.1	12.9	10.4	11.1	14.3	14.7	19.7	21.2	19.8
643	20.6	21.1	20.8	17.1	12.9	10.4	11	14.2	14.5	19.6	21	19.7
644	20.7	21.2	20.9	17.2	13.1	10.5	11.1	14	14.4	19.6	21.1	19.7
645	20.9	21.3	21.2	17.6	13.5	10.9	11.3	13.7	14.3	19.6	21.1	19.8
646	20.9	21.3	21.2	17.8	13.8	11.2	11.6	13.6	14.2	19.5	20.9	19.7
647	20.3	21	20.8	17.5	13.6	11.2	11.6	13.7	14.2	19.2	20.4	19.3
648	20.5	21.2	21	17.7	13.7	11.2	11.6	13.9	14.4	19.4	20.6	19.5
649	21.2	21.1	21	16.7	12.7	10.4	11.1	14	14.7	19.4	21	20
650	20.9	20.9	20.7	16.6	12.7	10.4	11.1	14	14.7	19.5	20.9	19.8
651	21.1	21	20.8	16.7	12.8	10.4	11.1	14.1	14.7	19.5	21	19.9
652	21.1	21.1	21	16.9	12.8	10.4	11.2	14.1	14.7	19.6	21	20
653	21.3	21.4	21.2	17.2	12.9	10.4	11.2	14.1	14.7	19.8	21.1	20.1
654	21.4	21.4	21.2	17.2	13	10.4	11.2	14.1	14.5	19.7	21.2	20.1
655	21.1	21.2	21.1	17.1	13	10.4	11.1	14.1	14.6	19.7	21.1	19.9
656	20.8	21	20.8	16.9	12.9	10.4	11.1	14.2	14.7	19.7	21	19.8
657	20.6	20.8	20.6	16.9	12.9	10.4	11.1	14.2	14.7	19.6	20.9	19.7
658	20.4	20.7	20.5	16.9	12.9	10.4	11.1	14.2	14.6	19.5	20.8	19.5
659	20.5	20.8	20.5	17	12.9	10.4	11	14.2	14.7	19.6	20.9	19.6
660	20.8	21.2	20.8	17.1	13	10.4	11.1	14.3	14.7	19.7	21.1	19.8
661	20.7	21.1	20.8	17.1	13	10.4	11.1	14.2	14.6	19.7	21.1	19.8
662	20.6	21.2	20.9	17.2	13.1	10.4	11.1	14.1	14.5	19.6	21.1	19.7
663	20.9	21.4	21.2	17.6	13.5	10.8	11.3	13.7	14.3	19.6	21.1	19.8
664	20.8	21.4	21.3	18	13.8	11.2	11.5	13.6	14.2	19.5	21	19.7
665	20.1	20.8	20.8	17.3	13.6	11.1	11.5	13.7	14.3	19.2	20.4	19.2
666	20.2	21	20.8	17.3	13.6	11.2	11.5	14	14.3	19.2	20.5	19.4
667	21	20.9	20.8	16.6	12.8	10.4	11.1	13.9	14.5	19.3	20.7	19.9
668	20.8	20.6	20.6	16.5	12.7	10.4	11.2	13.9	14.6	19.3	20.7	19.7
669	20.8	20.8	20.5	16.6	12.8	10.5	11.2	14.1	14.6	19.3	20.8	19.7
670	20.9	21	20.8	16.9	12.9	10.5	11.2	14.1	14.8	19.5	21	19.9
671	21.1	21.3	21.1	17	13	10.5	11.2	14.2	14.8	19.6	21	20.1
672	21.2	21.3	21.2	17.1	12.9	10.4	11.2	14.2	14.7	19.7	21.1	20.1
673	21.1	21.3	21.2	17.2	13	10.5	11.2	14.2	14.7	19.7	21.1	20
674	21	21.2	21.1	17.1	13	10.4	11.2	14.2	14.7	19.7	21.2	20
675	20.9	21.2	20.9	17.1	13	10.4	11.1	14.2	14.7	19.7	21.1	19.9
676	20.7	21.1	20.8	17	13	10.4	11.1	14.2	14.7	19.6	21	19.8
677	20.6	21	20.8	17	13.1	10.4	11	14.2	14.7	19.6	21	19.7
678	20.7	21.2	20.8	17.2	13	10.4	11.1	14.3	14.7	19.7	21.1	19.8
679	20.8	21.2	20.9	17.2	13	10.5	11.1	14.3	14.6	19.7	21.2	19.9
680	20.7	21.2	21	17.3	13.1	10.4	11.1	14	14.5	19.7	21.2	19.8
681	20.9	21.5	21.4	17.7	13.6	10.9	11.4	13.6	14.3	19.7	21.2	19.8
682	20.7	21.3	21.3	17.9	13.8	11.1	11.5	13.5	14.2	19.4	20.9	19.6
683	19.9	20.7	20.7	17.1	13.5	11.1	11.5	13.7	14.1	19	20.3	19.1
684	20.1	21	20.9	17.3	13.5	11.1	11.4	14	14.3	19.2	20.5	19.4
685	20.7	20.6	20.4	16.4	12.7	10.4	11.1	13.8	14.5	19	20.5	19.7
686	20.7	20.6	20.4	16.4	12.7	10.5	11.2	14	14.6	19.2	20.6	19.7
687	20.7	20.7	20.5	16.5	12.8	10.5	11.3	14.1	14.7	19.4	20.8	19.8
688	20.8	20.9	20.7	16.7	12.9	10.5	11.3	14.1	14.8	19.4	20.9	19.9
689	21	21.1	21	16.9	13	10.6	11.3	14.1	14.7	19.5	20.9	19.9
690	21	21.1	21.1	17	13	10.5	11.2	14.1	14.7	19.6	21	19.9
691	21	21.1	21.1	17	13.1	10.5	11.2	14.1	14.6	19.5	20.9	19.8
692	21.1	21.3	21.2	17.2	13.2	10.5	11.2	14	14.6	19.6	21.1	19.9
693	21.2	21.5	21.3	17.3	13.2	10.5	11.2	14	14.5	19.7	21.3	20
694	21	21.3	21.1	17.2	13.2	10.5	11.1	14.1	14.6	19.7	21.2	19.9
695	20.8	21.2	21	17.2	13.1	10.4	11	14.2	14.7	19.7	21.1	19.9
696	20.8	21.3	21	17.2	13	10.4	11.1	14.2	14.7	19.7	21.2	19.9
697	21	21.4	21.1	17.2	13	10.4	11.1	14.2	14.6	19.7	21.3	20
698	20.9	21.4	21.2	17.3	13.1	10.4	11	14	14.4	19.7	21.3	19.9
699	21	21.5	21.5	17.8	13.6	10.9	11.3	13.6	14.3	19.6	21.2	19.9
700	20.5	21.2	21.3	17.9	13.7	11.1	11.5	13.5	14.2	19.4	20.9	19.6
701	19.6	20.5	20.6	17	13.5	11	11.5	13.7	14.1	19	20.1	18.9
702	19.9	20.8	20.8	17.2	13.5	11	11.4	14	14.4	19.3	20.6	19.4
703	20	20.8	20.8	17.3	13.4	10.9	11.3	14.2	14.5	19.4	20.6	19.4
704	19.8	20.4	20.6	17.3	13.2	10.9	11.4	14.3	14.4	19.2	20.2	18.9
705	19.8	20.5	20.6	17.4	13.3	10.9	11.4	14.4	14.4	19.3	20.1	19
706	20.1	20.7	20.8	17.6	13.4	11	11.5	14.6	14.5	19.4	20.4	19.3
707	20.3	21	21.1	17.8	13.6	11.2	11.6	14.7	14.7	19.6	20.7	19.6
708	20.5	21.2	21.3	18	13.7	11.2	11.7	14.8	14.8	19.7	21	19.9
709	20.4	20.1	20	16.1	12.6	10.4	11.1	13.8	14.4	19	20.2	19.2
710	20.4	20.3	20.2	16.3	12.7	10.4	11.2	14	14.5	19.1	20.4	19.4
711	20.6	20.5	20.3	16.4	12.8	10.5	11.3	14.1	14.7	19.3	20.6	19.6
712	20.7	20.8	20.6	16.6	12.9	10.6	11.3	14.1	14.7	19.3	20.8	19.7
713	20.8	20.8	20.8	16.7	13.1	10.6	11.3	14.1	14.6	19.3	20.7	19.7
714	20.9	20.9	20.8	16.9	13.1	10.7	11.4	14.1	14.6	19.3	20.8	19.7
715	20.9	21	21.1	17.1	13.2	10.7	11.4	14.1	14.6	19.4	20.9	19.7
716	21.2	21.3	21.3	17.3	13.3	10.7	11.4	13.9	14.5	19.6	21.1	19.9
717	21.2	21.3	21.3	17.4	13.4	10.7	11.3	13.9	14.4	19.6	21.1	19.9
718	21	21.2	21.1	17.2	13.2	10.5	11.2	14	14.5	19.5	21.1	19.8
719	20.7	21	20.9	17	13	10.5	11.1	14.2	14.6	19.5	21	19.8
720	20.7	21.2	21	17.1	13	10.4	11.1	14.1	14.6	19.5	21.1	19.8
721	21	21.5	21.2	17.3	13	10.4	11.1	14	14.5	19.6	21.3	19.9
722	21.2	21.6	21.4	17.4	13.2	10.4	11	13.9	14.4	19.7	21.4	20
723	21.2	21.6	21.7	18	13.7	10.8	11.3	13.6	14.3	19.7	21.3	20
724	20.6	21.2	21.3	17.9	13.7	11.1	11.5	13.5	14.2	19.5	21	19.7
725	19.5	20.2	20.4	17	13.4	11	11.4	13.8	14.1	18.8	20	18.9
726	19.6	20.3	20.5	17	13.3	11	11.4	13.9	14.2	18.9	20.2	19
727	19.8	20.6	20.7	17.3	13.4	10.9	11.4	14.2	14.4	19.2	20.5	19.3
728	19.8	20.5	20.7	17.3	13.3	10.9	11.4	14.3	14.5	19.3	20.3	19.1
729	19.8	20.5	20.6	17.4	13.3	11	11.5	14.4	14.5	19.3	20	18.9
730	19.9	20.6	20.8	17.5	13.4	11.1	11.6	14.5	14.5	19.3	20.2	19.1
731	20.1	20.8	21	17.8	13.6	11.3	11.7	14.6	14.7	19.5	20.5	19.4
732	20.3	21.1	21.2	17.9	13.7	11.4	11.8	14.7	14.7	19.6	20.8	19.7
733	20.4	20	20	16.1	12.7	10.4	11.2	13.8	14.4	19.1	20.1	19.2
734	20.6	20.3	20.4	16.4	13	10.6	11.3	13.9	14.5	19	20.4	19.5
735	20.5	20.4	20.4	16.4	12.9	10.7	11.4	14	14.6	19.1	20.5	19.5
736	20.5	20.5	20.5	16.4	12.9	10.7	11.4	14.1	14.6	19.2	20.6	19.6
737	20.8	20.7	20.7	16.6	13	10.7	11.4	14.1	14.7	19.3	20.7	19.6
738	21	20.8	20.9	16.8	13.1	10.7	11.4	14.1	14.6	19.3	20.7	19.7
739	21	20.9	21.1	16.9	13.3	10.7	11.4	14.1	14.6	19.4	20.8	19.7
740	21.1	21.1	21.1	17.2	13.3	10.7	11.4	13.9	14.5	19.4	20.9	19.8
741	21.1	21.1	21.2	17.3	13.3	10.7	11.4	13.8	14.3	19.3	20.9	19.7
742	20.8	21	21.1	17.1	13.1	10.6	11.3	14	14.5	19.3	20.9	19.7
743	20.5	20.8	20.8	16.9	12.9	10.5	11.2	14.2	14.6	19.3	20.9	19.6
744	20.5	20.9	20.8	17	13	10.5	11.1	14.1	14.4	19.4	20.9	19.6
745	21	21.4	21.2	17.2	13.1	10.5	11.1	13.9	14.4	19.5	21.2	19.8
746	21.3	21.7	21.5	17.6	13.3	10.5	11.1	13.8	14.4	19.7	21.4	20.1
747	21.4	21.9	21.8	18.2	13.7	10.8	11.3	13.6	14.3	19.7	21.4	20.1
748	21.2	21.7	21.8	18.3	13.9	11.1	11.5	13.6	14.3	19.6	21.3	20
749	19.8	20.5	20.7	17.3	13.5	11	11.5	13.7	14.2	19.1	20.4	19.1
750	19.5	20.2	20.4	17	13.3	10.9	11.4	14	14.2	19	20.1	18.9
751	19.7	20.5	20.6	17.2	13.4	11	11.4	14.2	14.4	19.2	20.4	19.1
752	19.8	20.6	20.8	17.4	13.4	11	11.5	14.2	14.5	19.3	20.4	19.1
753	19.9	20.7	20.8	17.5	13.5	11.1	11.5	14.3	14.5	19.4	20.2	19
754	19.8	20.6	20.7	17.5	13.6	11.3	11.7	14.3	14.5	19.2	20.1	18.9
755	20.1	20.9	21.1	17.8	13.8	11.5	11.8	14.5	14.7	19.6	20.4	19.3
756	20.3	21.2	21.3	18.2	14	11.6	11.9	14.7	14.8	19.7	20.6	19.6
757	20.9	20.4	20.6	16.4	13	10.5	11.3	13.7	14.4	19	20.4	19.6
758	20.9	20.6	20.8	16.6	13	10.6	11.5	13.9	14.5	19.2	20.5	19.7
759	20.6	20.4	20.6	16.5	13.1	10.7	11.5	14	14.6	19.2	20.5	19.5
760	20.4	20.3	20.5	16.4	13	10.7	11.5	14.1	14.6	19	20.3	19.3
761	20.6	20.5	20.6	16.5	13	10.7	11.5	14.2	14.7	19.2	20.6	19.5
762	20.8	20.6	20.7	16.6	13	10.7	11.4	14.2	14.6	19.2	20.6	19.6
763	20.8	20.7	20.8	16.7	13.1	10.7	11.4	14.1	14.6	19.2	20.6	19.6
764	20.7	20.7	20.9	16.8	13.2	10.7	11.4	14	14.5	19.1	20.6	19.5
765	20.6	20.7	20.9	16.9	13.2	10.7	11.4	13.9	14.4	19.2	20.6	19.5
766	20.5	20.7	20.9	16.8	13.1	10.6	11.3	14.1	14.5	19.2	20.7	19.5
767	20.2	20.5	20.6	16.8	12.9	10.5	11.2	14.1	14.5	19.1	20.6	19.4
768	20.3	20.7	20.8	16.9	13	10.5	11.2	14.1	14.4	19.3	20.8	19.5
769	20.7	21.1	21.1	17.2	13.2	10.5	11.1	14	14.4	19.4	21.1	19.7
770	21	21.5	21.4	17.4	13.3	10.6	11.1	13.9	14.3	19.5	21.2	19.9
771	21.2	21.7	21.7	17.8	13.6	10.8	11.4	13.7	14.3	19.5	21.3	20
772	21.2	21.8	21.8	18.2	13.8	11.1	11.5	13.7	14.4	19.7	21.4	20
773	20.4	21.2	21.3	17.7	13.7	11.1	11.5	13.6	14.3	19.4	20.8	19.6
774	19.9	20.7	20.9	17.3	13.5	11.1	11.5	13.7	14.2	19.2	20.4	19.2
775	19.7	20.5	20.8	17.3	13.4	11.1	11.5	13.9	14.3	19.2	20.3	19.2
776	19.7	20.5	20.8	17.3	13.5	11.1	11.6	14	14.4	19.3	20.3	19.1
777	19.9	20.7	20.8	17.6	13.6	11.2	11.7	14.2	14.6	19.4	20.3	19.2
778	20	20.8	20.9	17.7	13.8	11.4	11.8	14.3	14.6	19.4	20.2	19.2
779	20.3	21.1	21.3	18.2	14.1	11.6	12	14.4	14.8	19.7	20.5	19.6
780	20.4	21.4	21.5	18.4	14.2	11.7	12	14.7	14.7	19.7	20.6	19.7
781	21.3	20.8	21	16.9	13.1	10.6	11.4	13.6	14.4	19.1	20.6	19.9
782	21	20.6	20.9	16.6	13	10.6	11.5	14	14.6	19.3	20.7	19.7
783	20.7	20.5	20.8	16.6	13.1	10.7	11.6	14	14.6	19.2	20.4	19.5
784	20.6	20.5	20.9	16.8	13.3	10.8	11.7	14	14.6	19.1	20.4	19.4
785	20.5	20.4	20.7	16.5	13.1	10.7	11.6	14.2	14.6	19.1	20.5	19.4
786	20.7	20.6	20.6	16.6	13	10.6	11.5	14.2	14.7	19.3	20.6	19.5
787	20.6	20.6	20.6	16.6	13	10.7	11.4	14.1	14.6	19.2	20.6	19.4
788	20.3	20.5	20.6	16.6	13	10.6	11.4	14.1	14.5	19.2	20.5	19.3
789	20.3	20.4	20.6	16.6	13	10.6	11.3	14.1	14.5	19.1	20.5	19.3
790	20.2	20.5	20.5	16.7	13	10.7	11.3	14.1	14.5	19.2	20.5	19.4
791	20.2	20.5	20.5	16.8	13	10.6	11.2	14.1	14.4	19.1	20.5	19.3
792	20.2	20.5	20.6	16.8	13	10.6	11.2	14.1	14.4	19.2	20.7	19.4
793	20.3	20.7	20.7	17	13.1	10.6	11.2	14	14.4	19.2	20.8	19.5
794	20.5	21	21	17.2	13.1	10.6	11.2	14	14.3	19.3	21	19.6
795	21	21.5	21.4	17.5	13.4	10.8	11.4	13.7	14.2	19.4	21.1	19.8
796	20.9	21.6	21.5	17.7	13.6	11	11.4	13.6	14.3	19.5	21.2	19.8
797	20.9	21.7	21.7	17.9	13.7	11.1	11.6	13.7	14.4	19.6	21.3	20
798	21	21.8	21.8	18.2	13.9	11.2	11.6	13.7	14.4	19.7	21.3	20
799	20.5	21.4	21.5	18.1	13.8	11.2	11.7	13.7	14.4	19.6	21	19.8
800	20.1	21.1	21.3	17.9	13.7	11.3	11.7	13.7	14.4	19.4	20.7	19.5
801	19.9	20.7	21.1	17.7	13.8	11.3	11.7	13.9	14.5	19.3	20.4	19.4
802	20	20.9	21.2	17.9	13.9	11.4	11.8	14.2	14.6	19.4	20.4	19.4
803	20.4	21.2	21.4	18.3	14.1	11.5	11.9	14.4	14.7	19.6	20.5	19.7
804	20.5	21.4	21.6	18.5	14.2	11.7	12	14.6	14.8	19.8	20.9	20
805	21.1	20.5	20.8	16.6	13	10.5	11.3	13.8	14.6	19.3	20.6	19.7
806	20.9	20.5	20.8	16.5	13	10.6	11.4	14.1	14.7	19.4	20.6	19.6
807	20.8	20.5	20.9	16.7	13.1	10.7	11.5	14.1	14.6	19.4	20.4	19.5
808	21	20.8	21.1	17	13.3	10.8	11.6	14	14.7	19.3	20.5	19.6
809	20.7	20.5	20.9	16.6	13.2	10.8	11.6	14.2	14.7	19.2	20.5	19.4
810	20.7	20.5	20.7	16.6	13	10.7	11.4	14.3	14.7	19.4	20.7	19.5
811	20.5	20.4	20.6	16.6	13	10.6	11.4	14.2	14.6	19.2	20.6	19.3
812	20.2	20.3	20.5	16.7	13	10.6	11.4	14.2	14.6	19.1	20.5	19.2
813	20.2	20.3	20.5	16.7	13	10.6	11.3	14.2	14.5	19.2	20.4	19.2
814	20.2	20.4	20.5	16.8	13	10.6	11.3	14.2	14.5	19.2	20.5	19.4
815	20.3	20.5	20.7	16.9	13	10.6	11.3	14.1	14.5	19.2	20.6	19.4
816	20.2	20.5	20.7	16.9	13	10.6	11.2	14.1	14.5	19.2	20.6	19.3
817	20.1	20.6	20.7	16.9	13	10.6	11.2	14	14.4	19.1	20.7	19.3
818	20.5	21	21	17.1	13.1	10.7	11.2	14	14.4	19.3	20.9	19.7
819	21	21.6	21.5	17.5	13.3	10.8	11.3	13.9	14.3	19.5	21.2	19.9
820	20.9	21.5	21.5	17.5	13.4	10.8	11.4	13.9	14.4	19.5	21.1	19.8
821	20.7	21.5	21.5	17.7	13.5	10.9	11.5	13.7	14.4	19.5	21.1	19.8
822	21	22	21.9	18.3	13.8	11.2	11.7	13.7	14.5	19.6	21.3	20
823	21.3	22.3	22.2	18.7	14	11.4	11.8	13.9	14.6	19.8	21.4	20.2
824	21.2	22.3	22.2	18.8	14.1	11.4	11.9	13.9	14.5	19.7	21.3	20.1
825	20.6	21.7	21.8	18.5	14.1	11.5	11.8	13.9	14.6	19.6	21	19.9
826	20.1	21.1	21.4	18	14	11.4	11.9	14.1	14.5	19.4	20.5	19.5
827	20.1	21	21.3	18	13.9	11.5	11.8	14.2	14.5	19.4	20.4	19.5
828	20.3	21.2	21.4	18.2	14	11.6	12	14.4	14.6	19.6	20.9	19.9
829	20.5	19.9	20.1	16.2	12.9	10.5	11.3	13.9	14.5	19.2	20.2	19.3
830	20.5	20.1	20.3	16.4	13	10.6	11.3	14.1	14.6	19.5	20.2	19.3
831	20.5	20.2	20.5	16.5	13	10.7	11.5	14.2	14.6	19.7	20.3	19.3
832	20.8	20.6	20.9	16.6	13.1	10.6	11.5	14.2	14.7	19.4	20.5	19.5
833	20.7	20.4	20.8	16.6	13.1	10.7	11.5	14.2	14.7	19.3	20.5	19.4
834	20.6	20.4	20.7	16.7	13.1	10.7	11.5	14.3	14.7	19.3	20.6	19.5
835	20.4	20.3	20.6	16.7	13	10.6	11.4	14.3	14.6	19.3	20.6	19.4
836	20.3	20.4	20.6	16.8	13	10.6	11.4	14.3	14.6	19.3	20.5	19.3
837	20.3	20.4	20.6	16.8	13	10.6	11.4	14.2	14.5	19.3	20.5	19.3
838	20.2	20.5	20.6	16.8	13	10.5	11.3	14.2	14.5	19.3	20.4	19.4
839	20.5	20.8	20.9	17.1	13.1	10.5	11.3	14.2	14.6	19.4	20.7	19.6
840	20.4	20.8	20.8	17.1	13.1	10.6	11.2	14.2	14.6	19.4	20.7	19.5
841	20.4	20.9	20.9	17.1	13.1	10.6	11.2	14.1	14.5	19.3	20.7	19.5
842	20.7	21.2	21.1	17.3	13.2	10.7	11.2	14.1	14.5	19.4	21	19.8
843	21	21.6	21.5	17.5	13.3	10.7	11.3	14.1	14.5	19.6	21.1	19.9
844	21	21.7	21.7	17.7	13.4	10.7	11.4	14	14.6	19.6	21.2	20
845	21	21.9	21.8	17.9	13.6	11	11.5	13.8	14.4	19.6	21.2	19.9
846	21.2	22.2	22.1	18.4	13.8	11.2	11.7	13.8	14.5	19.7	21.3	20.1
847	21.3	22.3	22.2	18.6	14	11.3	11.8	13.8	14.5	19.6	21.3	20.1
848	21.5	22.5	22.4	18.9	14.1	11.4	11.9	13.9	14.5	19.6	21.4	20.3
849	21	22.1	22.1	18.7	14.1	11.5	11.8	13.9	14.4	19.4	21.1	20
850	20.2	21.2	21.4	18.1	13.9	11.4	11.8	13.7	14.3	19.1	20.6	19.5
851	19.7	20.7	21	17.7	13.8	11.3	11.8	14.1	14.3	19.1	20.4	19.3
852	20	20.9	21.1	17.8	13.7	11.4	11.8	14.5	14.4	19.4	20.7	19.6
853	20.5	20	20.1	16.3	12.9	10.5	11.3	14	14.5	19.4	20.1	19.1
854	20.5	20.1	20.4	16.5	13	10.6	11.4	14.1	14.6	19.5	20.3	19.3
855	20.5	20.2	20.5	16.5	13	10.7	11.4	14.2	14.7	19.5	20.4	19.4
856	20.6	20.4	20.7	16.6	13.1	10.6	11.5	14.2	14.8	19.4	20.6	19.5
857	20.6	20.3	20.8	16.6	13.1	10.7	11.4	14.2	14.8	19.3	20.6	19.6
858	20.7	20.4	20.8	16.8	13.1	10.7	11.5	14.2	14.8	19.4	20.7	19.6
859	20.5	20.4	20.6	16.7	13.1	10.7	11.5	14.2	14.6	19.3	20.5	19.4
860	20.4	20.4	20.7	16.8	13.1	10.6	11.4	14.3	14.6	19.4	20.5	19.4
861	20.4	20.5	20.7	16.9	13.1	10.6	11.4	14.3	14.5	19.4	20.6	19.4
862	20.5	20.7	20.8	17	13.1	10.6	11.3	14.2	14.6	19.4	20.6	19.5
863	20.5	20.8	21	17.1	13.1	10.6	11.3	14.1	14.6	19.3	20.5	19.5
864	20.5	21	21	17.2	13.2	10.7	11.3	14.1	14.5	19.3	20.5	19.6
865	20.5	21	21	17.3	13.2	10.6	11.3	14.1	14.5	19.4	20.7	19.6
866	20.4	21.1	21.1	17.2	13.1	10.6	11.3	14.1	14.4	19.3	20.7	19.5
867	20.7	21.4	21.3	17.4	13.2	10.7	11.3	14.1	14.5	19.4	20.9	19.8
868	20.9	21.7	21.6	17.6	13.4	10.8	11.4	14	14.5	19.5	21.1	19.9
869	21.3	22.1	22	18.3	13.7	11.1	11.6	13.8	14.5	19.6	21.3	20.1
870	21.5	22.4	22.2	18.6	13.9	11.3	11.7	13.8	14.5	19.5	21.3	20.2
871	21.2	22.1	22	18.4	13.9	11.2	11.7	13.7	14.3	19.4	21.1	19.9
872	21.1	22.1	22	18.4	13.9	11.3	11.8	13.7	14.4	19.4	21.2	20
873	21.1	22	22.1	18.6	14	11.4	11.8	13.8	14.3	19.2	21	20
874	20	21	21.3	17.9	13.7	11.3	11.8	13.7	14.1	19	20.4	19.3
875	19.5	20.5	20.8	17.6	13.6	11.3	11.8	14.1	14.2	19	20.3	19.3
876	19.6	20.6	20.8	17.6	13.5	11.2	11.8	14.4	14.2	19.1	20.4	19.4
877	20.6	20.1	20.3	16.4	13.1	10.7	11.4	14.1	14.6	19.6	20.3	19.3
878	20.5	20.1	20.3	16.4	13.1	10.7	11.4	14	14.6	19.6	20.3	19.2
879	20.4	20.1	20.4	16.4	13	10.6	11.4	14	14.5	19.3	20.3	19.2
880	20.4	20.2	20.6	16.5	13.1	10.6	11.4	14.1	14.6	19.3	20.4	19.3
881	20.4	20.2	20.6	16.6	13.1	10.7	11.4	14.2	14.6	19.4	20.5	19.4
882	20.5	20.4	20.6	16.7	13.1	10.7	11.4	14.2	14.6	19.4	20.6	19.4
883	20.4	20.4	20.6	16.7	13.1	10.7	11.4	14.2	14.6	19.4	20.6	19.4
884	20.2	20.3	20.5	16.7	13.1	10.7	11.4	14.2	14.5	19.3	20.3	19.2
885	20.2	20.3	20.5	16.8	13.1	10.7	11.4	14.2	14.4	19.4	20.3	19.2
886	20.3	20.5	20.7	16.9	13.1	10.6	11.4	14.2	14.5	19.3	20.4	19.4
887	20.4	20.7	20.9	17	13.1	10.6	11.3	14.1	14.4	19.2	20.5	19.5
888	20.3	20.7	20.9	17.1	13.2	10.6	11.3	14	14.3	19.1	20.4	19.4
889	20	20.6	20.7	17	13.1	10.7	11.3	14	14.3	19.1	20.3	19.2
890	20	20.7	20.7	17	13	10.7	11.3	14	14.3	19.1	20.3	19.2
891	20.6	21.2	21.1	17.2	13.2	10.7	11.4	14.1	14.4	19.3	20.7	19.6
892	20.9	21.6	21.4	17.6	13.4	10.8	11.4	14	14.5	19.4	21	19.9
893	21.1	21.8	21.7	17.9	13.6	11	11.6	13.7	14.3	19.4	21	19.9
894	21.3	22.1	21.9	18.2	13.7	11.1	11.7	13.7	14.3	19.4	21.1	19.9
895	21.1	21.9	21.8	18.2	13.8	11.2	11.7	13.7	14.2	19.2	21	19.8
896	21.1	21.8	21.7	18.1	13.7	11.2	11.7	13.7	14.2	19.2	20.9	19.8
897	20.8	21.7	21.8	18.3	13.9	11.3	11.8	13.7	14.2	19.1	20.9	19.8
898	19.7	20.8	21	17.7	13.6	11.3	11.8	13.7	14	18.7	20.3	19.2
899	19.2	20.3	20.5	17.3	13.3	11.1	11.7	14.2	13.9	18.8	20	18.9
900	19.2	20.3	20.5	17.4	13.3	11	11.7	14.2	14	18.8	19.9	18.8
901	20.4	20	20.3	16.3	13.1	10.7	11.4	14	14.4	19.5	20.2	19.2
902	20.2	20	20.3	16.3	13	10.6	11.3	13.9	14.4	19.2	20.2	19.1
903	20.2	20	20.3	16.3	13	10.5	11.4	14	14.4	19.1	20	19
904	20.3	20.1	20.3	16.4	13.1	10.7	11.4	14.1	14.5	19.3	20.2	19.2
905	20.3	20.2	20.4	16.6	13.2	10.8	11.5	14.2	14.5	19.4	20.3	19.1
906	20.2	20	20.3	16.6	13.1	10.8	11.5	14.2	14.4	19.3	20.2	19
907	20.1	20	20.3	16.6	13.1	10.8	11.5	14.2	14.3	19.3	20.1	18.9
908	20.1	20.1	20.3	16.7	13.1	10.8	11.5	14.2	14.4	19.2	20.1	19
909	20.2	20.3	20.4	16.7	13.1	10.8	11.5	14.2	14.4	19.3	20.3	19.2
910	20.2	20.4	20.6	16.8	13.1	10.7	11.4	14.1	14.3	19.2	20.4	19.4
911	20.1	20.3	20.6	16.8	13.1	10.6	11.4	14	14.2	19	20.3	19.3
912	20	20.4	20.6	16.9	13.1	10.6	11.3	14	14.2	19	20.2	19.2
913	19.8	20.3	20.5	16.8	13	10.6	11.4	14.1	14.1	19	20	18.9
914	19.9	20.4	20.6	16.9	13	10.6	11.4	14.1	14.2	19	20.1	19
915	20.4	21	20.9	17.1	13.1	10.7	11.4	14.1	14.3	19.1	20.6	19.5
916	20.7	21.5	21.3	17.4	13.3	10.7	11.4	14	14.4	19.3	20.9	19.8
917	20.7	21.4	21.4	17.5	13.4	10.9	11.5	13.9	14.3	19.2	20.9	19.7
918	20.7	21.5	21.4	17.5	13.4	11	11.6	13.9	14.3	19.2	20.9	19.7
919	20.6	21.4	21.3	17.4	13.3	10.9	11.6	13.8	14.2	19.1	20.8	19.6
920	20.5	21.2	21.2	17.5	13.4	10.9	11.6	13.9	14.2	19.1	20.8	19.6
921	20.2	21	21.1	17.6	13.5	11	11.7	13.9	14.2	19	20.7	19.5
922	19.5	20.4	20.8	17.5	13.5	11.1	11.7	13.8	14	18.8	20.3	19.2
923	19	20.1	20.3	17.2	13.2	11	11.7	14.1	13.8	18.6	19.7	18.6
924	19	20.3	20.5	17.2	13.2	11	11.6	14	13.8	18.6	19.3	18.2
925	20.2	19.8	20.2	16.2	13	10.6	11.2	13.9	14.3	19.3	20	19.1
926	20.1	19.9	20.2	16.1	12.9	10.5	11.3	13.8	14.3	19	20	18.9
927	20.1	20	20.3	16.2	13	10.6	11.3	13.9	14.3	18.9	20	19
928	20.2	20.1	20.3	16.4	13.1	10.7	11.4	14.1	14.4	19.2	20.1	19.1
929	20.2	19.9	20.3	16.5	13.1	10.8	11.5	14.1	14.4	19.2	20.2	19
930	20.1	19.9	20.1	16.5	13.1	10.9	11.5	14.1	14.3	19.2	20	18.8
931	20.1	19.9	20.2	16.6	13.2	10.9	11.6	14.2	14.3	19.2	20	18.9
932	20.1	20.1	20.3	16.7	13.1	10.8	11.5	14.2	14.3	19.2	20.2	19
933	20.1	20.3	20.5	16.7	13.1	10.8	11.5	14.2	14.3	19.1	20.3	19.2
934	20.1	20.1	20.5	16.7	13	10.7	11.4	14.1	14.2	19.1	20.2	19.3
935	19.8	20	20.3	16.7	13	10.6	11.4	14.1	14.1	19	19.9	19.1
936	19.6	19.9	20.2	16.7	12.9	10.6	11.4	14	14	18.9	19.7	18.7
937	19.6	20.1	20.3	16.7	13	10.6	11.4	14	14	18.9	19.8	18.7
938	19.9	20.4	20.5	16.9	13	10.6	11.4	14.1	14.1	19	20.1	19
939	20.4	20.9	21	17.1	13.1	10.7	11.4	14.1	14.3	19.1	20.6	19.4
940	20.7	21.3	21.1	17.3	13.2	10.7	11.4	13.9	14.3	19.1	20.7	19.6
941	20.4	21.1	21	17.2	13.2	10.8	11.5	13.9	14.2	19	20.6	19.4
942	20.2	21	20.9	17.2	13.2	10.8	11.6	14	14.2	19	20.7	19.5
943	19.9	20.7	20.8	17.1	13.1	10.8	11.5	14	14.2	18.9	20.5	19.3
944	19.7	20.5	20.7	17.2	13.1	10.8	11.6	14	14.1	19	20.5	19.3
945	19.6	20.3	20.7	17.3	13.2	10.9	11.6	13.9	14.1	18.9	20.5	19.3
946	19	20	20.5	17.2	13.2	11	11.8	13.8	14	18.7	20.1	19
947	18.8	20.1	20.2	17	13.1	11	11.7	13.9	13.7	18.4	19.3	18.2
948	19	20.3	20.5	17.3	13.3	11	11.6	13.9	13.7	18.6	19.1	18
949	20.1	19.7	20.1	16.2	13.1	10.7	11.3	13.9	14.3	19.2	19.8	18.9
950	19.9	19.5	19.9	16	12.9	10.6	11.2	13.9	14.1	19	19.7	18.7
951	20	19.8	20.1	16.2	13	10.6	11.4	14	14.2	19.1	19.9	18.9
952	20.1	19.9	20.2	16.4	13.2	10.8	11.5	14.1	14.3	19.2	20	18.9
953	20	19.8	20.1	16.4	13.1	10.8	11.5	14.2	14.2	19.2	19.9	18.8
954	20.1	19.8	20.1	16.5	13.1	10.9	11.6	14.2	14.2	19.2	19.9	18.7
955	20.1	19.8	20.1	16.5	13.1	10.9	11.6	14.2	14.2	19.1	19.8	18.7
956	19.9	19.9	20.2	16.6	13.1	10.8	11.5	14.2	14.2	19.1	19.9	18.9
957	19.9	20	20.3	16.7	13	10.9	11.5	14.1	14.2	19.1	20	19
958	19.9	20	20.3	16.6	13	10.7	11.5	14.1	14.1	19	19.9	19
959	19.6	19.8	20.2	16.6	12.9	10.7	11.4	14	14	18.9	19.6	18.7
960	19.5	19.8	20.1	16.6	13	10.6	11.5	14	14	18.9	19.6	18.6
961	19.5	19.9	20.2	16.8	12.9	10.6	11.4	14	14	19	19.6	18.7
962	19.8	20.2	20.4	16.9	13	10.7	11.5	14	14.1	18.9	20	18.9
963	20	20.6	20.7	17	13.1	10.6	11.4	14	14.1	18.9	20.3	19.2
964	20.4	21	21	17.2	13.2	10.7	11.5	14	14.2	19	20.6	19.5
965	20.1	20.8	20.8	17.1	13	10.8	11.5	13.9	14.1	18.9	20.4	19.3
966	19.9	20.7	20.6	17	13	10.7	11.5	14	14.1	18.9	20.4	19.3
967	19.8	20.5	20.6	17.1	13.1	10.8	11.6	14	14.2	18.9	20.5	19.3
968	19.8	20.5	20.7	17.2	13.1	10.9	11.6	14	14.2	19	20.5	19.4
969	19.8	20.4	20.9	17.3	13.3	11	11.7	13.8	14.1	19	20.6	19.4
970	19.3	20.2	20.7	17.4	13.4	11.1	11.8	13.7	14.1	18.9	20.5	19.3
971	18.8	20.1	20.3	17.1	13.2	11.1	11.8	13.8	13.8	18.5	19.6	18.6
972	19	20.4	20.5	17.2	13.2	11	11.7	14	13.7	18.5	19.2	18.1
973	20	19.8	20	16.6	13.1	10.9	11.6	14.2	14.1	19.1	19.7	18.6
974	20	19.9	20.2	16.7	13.3	11.1	11.7	14.2	14.2	19.1	19.8	18.8
975	19.8	19.8	20.2	16.6	13.2	11.1	11.6	14.1	14.1	19	19.7	18.8
976	19.7	19.8	20.1	16.6	13.1	10.8	11.5	14	14	18.9	19.6	18.7
977	19.6	19.7	20	16.6	13.1	10.8	11.6	14.1	14	18.9	19.5	18.6
978	19.7	19.9	20.2	16.8	13.2	10.9	11.6	14.1	14.1	19	19.6	18.6
979	19.5	19.9	20.2	16.8	13.1	10.8	11.6	14.1	14	18.9	19.7	18.6
980	19.5	20	20.3	16.9	13	10.8	11.5	14	14	18.8	19.8	18.9
981	19.7	20.3	20.4	17	13	10.7	11.5	14	14	18.8	19.9	19.1
982	19.9	20.5	20.6	17	13	10.7	11.5	14	14	18.8	20.2	19.3
983	19.6	20.3	20.4	16.9	13	10.7	11.5	13.9	14	18.7	20.2	19
984	19.7	20.5	20.5	17.1	13.1	10.8	11.5	14	14.1	18.8	20.4	19.2
985	19.8	20.6	20.6	17.2	13.1	10.8	11.6	14	14.1	18.9	20.5	19.3
986	20	20.7	20.8	17.3	13.2	11	11.6	13.9	14.2	19	20.6	19.4
987	19.9	20.7	21	17.5	13.3	11	11.7	13.9	14.2	19	20.7	19.5
988	19.6	20.5	20.9	17.5	13.4	11.1	11.8	13.8	14.2	19	20.6	19.4
989	19.2	20.2	20.6	17.4	13.4	11.2	11.8	13.8	14.1	18.9	20.4	19.2
990	19	20.3	20.4	17.2	13.3	11.1	11.9	14	13.8	18.5	19.5	18.5
991	20.1	19.8	20.1	16.7	13.3	11.1	11.7	14.3	14.2	19.1	19.6	18.7
992	20	19.8	20	16.8	13.4	11.3	11.8	14.3	14.2	19.1	19.6	18.7
993	19.8	19.7	20	16.7	13.3	11.2	11.8	14.2	14.1	19	19.5	18.6
994	19.7	19.7	19.9	16.6	13.2	10.9	11.6	14.1	14.1	18.9	19.4	18.5
995	19.7	19.7	20	16.8	13.2	11	11.7	14.1	14.1	19	19.4	18.4
996	19.8	19.9	20.1	16.9	13.3	11.1	11.7	14.1	14.2	19.1	19.4	18.4
997	19.6	19.8	20.1	16.8	13.2	10.9	11.7	14.1	14	18.9	19.5	18.5
998	19.6	19.9	20.2	16.9	13.2	10.9	11.6	14	14	18.8	19.7	18.7
999	19.4	19.8	20.1	16.9	13.1	10.8	11.5	14	14	18.8	19.6	18.6
1000	19.3	19.8	20.2	16.9	13	10.8	11.5	14	13.9	18.6	19.5	18.7
1001	19.2	19.8	20.2	17	13	10.8	11.5	13.9	13.8	18.6	19.6	18.6
1002	19.4	20.1	20.3	17.1	13	10.8	11.5	13.9	13.9	18.7	20.1	18.8
1003	19.8	20.5	20.6	17.2	13.1	10.8	11.6	13.9	14.1	18.8	20.5	19.2
1004	20	20.8	20.8	17.4	13.2	10.9	11.7	14	14.2	19	20.6	19.4
1005	20.1	20.9	20.9	17.5	13.3	11	11.7	14	14.2	19	20.7	19.5
1006	19.9	20.8	20.9	17.5	13.3	11	11.8	13.9	14.2	19	20.7	19.5
1007	19.6	20.5	20.8	17.5	13.4	11.2	11.9	13.9	14.2	19.1	20.7	19.4
1008	19.1	20.2	20.4	17.4	13.4	11.3	11.9	13.9	14	18.8	20	18.9
1009	20.2	19.7	20.1	16.8	13.5	11.3	11.9	14.3	14.2	19	19.5	18.6
1010	20	19.7	20	16.8	13.5	11.3	11.9	14.3	14.2	19	19.5	18.6
1011	19.8	19.6	19.9	16.7	13.4	11.3	11.8	14.2	14.1	18.9	19.4	18.5
1012	19.8	19.6	19.9	16.6	13.3	11.1	11.7	14.1	14.1	19	19.3	18.3
1013	19.9	19.8	20	16.8	13.3	11.1	11.7	14.1	14.1	19.1	19.2	18.3
1014	19.8	19.8	20.1	16.8	13.3	11.1	11.7	14	14.1	19.1	19.3	18.4
1015	19.7	19.7	20.1	16.9	13.2	11	11.6	14	14	18.8	19.3	18.4
1016	19.6	19.8	20.1	16.9	13.2	11	11.7	14	13.9	18.7	19.5	18.5
1017	19.5	19.8	20.1	16.9	13.2	11	11.6	13.9	13.9	18.7	19.4	18.5
1018	19.4	19.8	20.1	17	13.1	10.8	11.6	13.9	13.8	18.7	19.3	18.4
1019	19.3	19.8	20.2	17	13.1	10.8	11.6	13.9	13.8	18.6	19.4	18.5
1020	19.2	19.9	20.2	17	13.1	10.8	11.5	13.9	13.8	18.6	19.6	18.5
1021	19.4	20.1	20.3	17.1	13.1	10.8	11.6	14	13.8	18.6	20	18.8
1022	19.5	20.2	20.5	17.2	13.2	10.9	11.6	14	13.9	18.7	20.3	18.9
1023	19.7	20.5	20.6	17.4	13.3	10.9	11.7	14	14	18.8	20.4	19.2
1024	19.9	20.7	20.8	17.5	13.3	11	11.8	14.1	14.2	19	20.7	19.5
1025	19.9	20.7	20.9	17.6	13.4	11.1	11.9	14	14.3	19.1	20.8	19.6
1026	19.4	20.4	20.7	17.6	13.5	11.3	12	13.9	14.2	18.9	20.5	19.4
1027	20.1	19.7	20	16.8	13.6	11.4	11.9	14.2	14.2	18.9	19.4	18.5
1028	20	19.6	20	16.7	13.5	11.4	11.9	14.2	14.1	18.9	19.3	18.5
1029	19.8	19.6	19.9	16.7	13.4	11.3	11.9	14.2	14.1	18.9	19.2	18.4
1030	19.8	19.6	19.9	16.7	13.5	11.3	11.8	14.1	14	19	19.2	18.3
1031	19.9	19.9	20.1	16.8	13.4	11.2	11.8	14.1	14.1	19.2	19.3	18.3
1032	19.9	19.9	20.2	16.9	13.4	11.2	11.7	14	14.1	19.1	19.2	18.3
1033	19.8	19.8	20.2	17	13.3	11.1	11.7	14	14	18.9	19.3	18.4
1034	19.6	19.8	20.1	16.9	13.3	11.1	11.7	14	13.8	18.6	19.3	18.5
1035	19.4	19.7	20	16.9	13.2	11	11.7	13.9	13.8	18.5	19.3	18.4
1036	19.4	19.8	20.2	17	13.2	10.9	11.6	13.9	13.8	18.6	19.3	18.4
1037	19.5	19.9	20.2	17.1	13.2	10.9	11.6	13.9	13.8	18.6	19.4	18.5
1038	19.4	19.9	20.2	17.1	13.2	10.9	11.6	13.9	13.8	18.6	19.5	18.5
1039	19.2	20	20.3	17.2	13.2	10.9	11.6	13.9	13.8	18.6	19.7	18.7
1040	19.4	20.1	20.4	17.3	13.3	10.9	11.6	14	13.8	18.7	19.9	18.8
1041	19.6	20.4	20.7	17.4	13.3	11	11.7	14.1	13.9	18.8	20.3	19.1
1042	19.9	20.7	20.9	17.5	13.4	11.1	11.8	14.2	14.1	19	20.6	19.3
1043	20	20.9	21	17.7	13.4	11.2	11.9	14.2	14.3	19.1	20.9	19.6
1044	19.6	20.6	20.9	17.7	13.6	11.3	12	14	14.3	19	20.7	19.5
1045	20.1	19.7	19.9	16.8	13.7	11.5	12	14.2	14.2	18.9	19.2	18.4
1046	20.1	19.7	20	16.8	13.6	11.4	11.9	14.2	14.1	18.9	19.2	18.4
1047	20	19.8	20.1	16.8	13.6	11.4	11.9	14.2	14.1	18.9	19.3	18.4
1048	20.1	19.9	20.2	17	13.7	11.3	11.9	14.1	14.2	19.1	19.4	18.4
1049	20.1	20	20.2	17	13.6	11.3	11.8	14.1	14.2	19.2	19.5	18.4
1050	20	20	20.2	17	13.5	11.2	11.7	14	14.1	19.1	19.4	18.4
1051	19.8	19.9	20.2	17	13.5	11.2	11.7	13.9	14	18.9	19.3	18.3
1052	19.7	19.8	20.1	17	13.3	11.1	11.7	13.9	13.8	18.6	19.2	18.3
1053	19.4	19.6	20	16.8	13.2	11	11.7	13.9	13.7	18.3	19.2	18.2
1054	19.5	19.8	20.1	16.9	13.2	11	11.7	13.9	13.7	18.5	19.3	18.3
1055	19.5	19.9	20.2	17.1	13.2	11	11.6	13.9	13.8	18.5	19.4	18.5
1056	19.5	19.9	20.3	17.2	13.4	11	11.6	13.8	13.8	18.6	19.5	18.5
1057	19.4	20	20.3	17.2	13.3	11	11.6	13.9	13.8	18.5	19.5	18.6
1058	19.3	20	20.3	17.2	13.2	11	11.7	14	13.8	18.5	19.6	18.6
1059	19.4	20.2	20.5	17.3	13.3	11	11.7	14.1	13.9	18.6	19.8	18.8
1060	19.7	20.5	20.8	17.5	13.4	11.1	11.9	14.1	14	18.7	20.4	19.1
1061	19.9	20.7	20.9	17.6	13.4	11.2	11.9	14.2	14.2	19	20.8	19.3
1062	19.8	20.7	21	17.8	13.7	11.4	12	14.1	14.3	19	20.7	19.5
1063	20	19.9	19.9	16.8	13.5	11.1	11.6	14.2	14.4	19.3	19.4	18.4
1064	20.2	19.9	20.1	16.9	13.6	11.2	11.7	14.1	14.3	19.2	19.4	18.5
1065	20.2	20	20.2	17	13.7	11.3	11.8	14.2	14.3	19.1	19.4	18.5
1066	20.1	19.9	20.2	17	13.7	11.4	11.9	14.1	14.1	19	19.3	18.4
1067	20.1	20	20.2	17	13.6	11.3	11.8	14	14.1	18.9	19.3	18.4
1068	19.9	19.9	20.2	17	13.6	11.2	11.8	14	14	18.8	19.3	18.3
1069	19.8	19.8	20.2	16.9	13.5	11.2	11.8	13.9	13.8	18.6	19.2	18.2
1070	19.7	19.8	20	16.9	13.4	11.1	11.8	13.9	13.7	18.5	19.1	18.2
1071	19.6	19.8	20.1	16.9	13.2	11	11.7	13.9	13.7	18.3	19.1	18.2
1072	19.6	19.9	20.2	17	13.2	11	11.7	13.9	13.7	18.4	19.2	18.3
1073	19.6	19.9	20.3	17.1	13.3	11	11.7	13.9	13.8	18.5	19.4	18.4
1074	19.6	20	20.3	17.2	13.4	11	11.7	13.8	13.9	18.5	19.5	18.5
1075	19.5	20	20.3	17.2	13.4	11.1	11.7	13.9	13.8	18.5	19.5	18.6
1076	19.4	20.1	20.4	17.3	13.3	11	11.8	14	13.8	18.6	19.8	18.7
1077	19.6	20.4	20.7	17.5	13.4	11.1	11.9	14.1	14	18.7	20	18.9
1078	19.7	20.7	20.9	17.6	13.5	11.1	11.9	14.2	14.1	18.8	20.3	18.9
1079	19.9	20.8	21	17.8	13.5	11.3	12	14.3	14.1	18.9	20.5	19.1
1080	19.7	20.6	21	17.9	13.7	11.4	12	14.1	14.2	18.9	20.4	19.3
1081	19.9	19.9	19.8	16.6	13	10.3	11	13.8	14.4	19.4	19.5	18.6
1082	20.2	20	20.1	16.9	13.3	10.7	11.3	14	14.4	19.3	19.5	18.5
1083	20.1	19.9	20.1	16.9	13.6	11.2	11.8	14	14.1	18.9	19.3	18.4
1084	20	19.8	20.1	16.9	13.7	11.3	11.9	14.1	14	18.7	19.2	18.4
1085	20	20	20.2	17	13.6	11.3	11.9	14	14	18.8	19.2	18.3
1086	20	19.9	20.3	17	13.6	11.3	11.8	14	13.8	18.7	19.3	18.3
1087	19.9	20	20.3	17	13.5	11.2	11.8	14	13.9	18.6	19.3	18.3
1088	19.8	20	20.2	17	13.5	11.1	11.7	13.9	13.8	18.5	19.4	18.3
1089	19.7	19.9	20.2	17	13.4	11.1	11.8	13.9	13.7	18.4	19.2	18.3
1090	19.6	20	20.3	17	13.3	11.1	11.8	13.9	13.7	18.4	19.2	18.3
1091	19.7	20.1	20.4	17.1	13.4	11	11.7	13.8	13.8	18.5	19.5	18.3
1092	19.7	20.2	20.6	17.3	13.5	11.1	11.7	13.8	13.9	18.6	19.5	18.4
1093	19.5	20	20.4	17.2	13.4	11.1	11.8	14	13.8	18.4	19.4	18.5
1094	19.4	19.9	20.3	17.3	13.3	11.1	11.8	14	13.8	18.4	19.6	18.5
1095	19.6	20.4	20.6	17.4	13.4	11.2	11.9	14	14	18.6	19.9	18.8
1096	19.6	20.6	20.9	17.5	13.5	11.2	11.9	14.1	14	18.7	20	18.8
1097	19.8	20.8	21.1	17.7	13.6	11.3	12.1	14.2	14.1	18.9	20.3	19
1098	19.5	20.3	20.9	17.8	13.7	11.4	12.1	14	14	18.7	20	18.9
1099	19.8	19.7	19.6	16.6	13.2	10.9	11.5	14	14.3	19.2	19.2	18.5
1100	20.1	19.9	19.9	16.9	13.7	11.4	11.9	14.1	14.1	19	19.3	18.4
1101	20	19.8	20	16.8	13.6	11.2	11.9	13.9	13.9	18.6	19.2	18.4
1102	20	19.9	20.2	16.9	13.7	11.3	11.8	14	13.9	18.6	19.3	18.5
1103	20.2	20.1	20.3	17.1	13.6	11.2	11.7	14	14	18.9	19.4	18.5
1104	20.1	20.1	20.4	17.1	13.6	11.2	11.8	13.9	14	18.7	19.4	18.5
1105	20	20.1	20.4	17	13.6	11.2	11.7	13.9	13.9	18.6	19.4	18.5
1106	20	20.1	20.4	17.1	13.6	11.1	11.7	13.9	14	18.6	19.5	18.4
1107	19.9	20	20.3	17.1	13.6	11.1	11.6	13.8	13.9	18.6	19.4	18.4
1108	19.8	20.1	20.4	17.1	13.5	11.1	11.7	13.7	13.9	18.6	19.4	18.3
1109	19.7	20.1	20.4	17.1	13.5	11.1	11.7	13.8	13.8	18.4	19.4	18.3
1110	19.7	20.2	20.5	17.2	13.5	11.2	11.8	13.8	13.8	18.5	19.5	18.3
1111	19.6	20.1	20.5	17.2	13.5	11.1	11.8	13.9	13.7	18.3	19.4	18.2
1112	19.4	19.9	20.2	17.1	13.4	11.1	11.9	14	13.7	18.3	19.3	18.3
1113	19.5	20	20.3	17.3	13.4	11.2	11.9	14.1	13.8	18.4	19.4	18.5
1114	19.5	20.1	20.5	17.4	13.5	11.3	12	14.1	13.9	18.5	19.7	18.6
1115	19.6	20.4	20.7	17.5	13.5	11.3	12.1	14.2	13.9	18.6	19.9	18.8
1116	19.3	20.1	20.6	17.5	13.6	11.4	12.1	14	13.9	18.5	19.8	18.7
1117	20	19.8	19.7	16.8	13.7	11.4	11.8	14.1	14.2	19.1	19.2	18.4
1118	20.2	20	20	16.9	13.8	11.4	11.8	14	13.9	18.8	19.3	18.5
1119	19.9	19.9	19.9	16.7	13.5	11.1	11.8	13.9	13.8	18.4	19.2	18.5
1120	19.9	19.8	20	16.8	13.6	11.1	11.8	13.9	13.9	18.5	19.2	18.6
1121	20.1	20.1	20.3	17	13.6	11.2	11.8	13.9	13.9	18.7	19.3	18.5
1122	20.2	20.3	20.4	17.1	13.5	10.9	11.6	13.7	14.1	18.8	19.5	18.5
1123	20.1	20.2	20.5	17.1	13.5	11.1	11.7	13.8	14	18.7	19.5	18.5
1124	20.1	20.2	20.5	17.2	13.6	11	11.6	13.8	14	18.6	19.6	18.5
1125	20	20.2	20.5	17.2	13.6	11	11.4	13.7	14	18.7	19.6	18.5
1126	20	20.2	20.5	17.2	13.6	11	11.4	13.5	14	18.7	19.6	18.4
1127	19.9	20.2	20.5	17.2	13.6	11.1	11.7	13.7	13.9	18.5	19.6	18.4
1128	19.8	20.3	20.7	17.2	13.6	11.2	11.8	13.8	13.8	18.5	19.6	18.3
1129	19.8	20.4	20.7	17.3	13.5	11.1	11.6	13.7	13.8	18.6	19.6	18.3
1130	19.4	20	20.4	17.3	13.5	11.2	11.9	14	13.7	18.2	19.3	18.3
1131	19.5	20	20.3	17.3	13.5	11.3	12	14	13.8	18.2	19.3	18.4
1132	19.5	20	20.3	17.4	13.6	11.3	11.9	14.1	13.9	18.3	19.4	18.5
1133	19.5	20	20.3	17.3	13.5	11.3	12.1	14.2	13.8	18.3	19.5	18.7
1134	19.2	19.9	20.2	17.3	13.5	11.4	12.1	14	13.8	18.2	19.5	18.6
1135	20.2	20	19.8	16.8	13.8	11.3	11.8	14	13.9	18.8	19.3	18.6
1136	20.2	20.1	19.9	16.9	13.8	11.3	11.8	14	13.9	18.7	19.4	18.7
1137	19.9	19.7	19.8	16.7	13.5	11.1	11.8	13.8	13.9	18.4	19.2	18.7
1138	20	19.8	19.9	16.8	13.5	11.1	11.8	13.9	13.9	18.4	19.3	18.7
1139	20.1	20	20.2	17	13.7	11.2	11.9	14	13.9	18.5	19.4	18.6
1140	20.2	20.3	20.4	17.1	13.5	11.1	11.8	13.8	14	18.7	19.6	18.6
1141	20.1	20.2	20.4	17.1	13.6	11.1	11.8	13.8	13.9	18.6	19.5	18.5
1142	20.1	20.2	20.5	17.1	13.6	11	11.7	13.8	13.9	18.6	19.5	18.5
1143	20	20.1	20.5	17.2	13.6	11.1	11.6	13.7	13.9	18.6	19.5	18.5
1144	19.9	20.1	20.5	17.1	13.6	11.1	11.7	13.6	13.9	18.6	19.6	18.4
1145	19.8	20.1	20.5	17.2	13.6	11.2	11.9	13.8	13.8	18.4	19.5	18.3
1146	19.8	20.4	20.6	17.2	13.6	11.2	11.8	13.7	13.8	18.5	19.7	18.4
1147	19.9	20.5	20.8	17.3	13.6	11	11.5	13.5	14	18.8	19.8	18.4
1148	19.6	20.1	20.6	17.3	13.6	11	11.7	13.7	13.8	18.3	19.4	18.3
1149	19.4	20	20.3	17.3	13.6	11.3	12	14	13.7	18.2	19.1	18.3
1150	19.4	20	20.3	17.3	13.6	11.2	11.9	14	13.8	18.1	19.2	18.4
1151	19.3	19.9	20.2	17.2	13.6	11.3	12	14.1	13.8	18.1	19.2	18.5
1152	19.1	19.7	20.1	17.2	13.5	11.4	12.2	14	13.7	18	19.2	18.5
1153	20.2	20.1	19.8	16.8	13.8	11.3	11.8	14	13.9	18.7	19.3	18.7
1154	20.1	20.1	19.8	16.9	13.7	11.3	11.8	13.9	13.9	18.5	19.4	18.7
1155	20.2	20.1	20	16.9	13.7	11.3	11.9	14	13.9	18.5	19.3	18.6
1156	20.2	20.1	20.1	17	13.8	11.2	11.9	14.1	13.9	18.6	19.4	18.6
1157	20.3	20.2	20.4	17.1	13.7	11.1	11.8	14	14	18.7	19.7	18.7
1158	20.3	20.3	20.5	17.1	13.5	10.9	11.6	13.9	14	18.7	19.6	18.6
1159	20.2	20.3	20.4	17.1	13.6	11.2	11.8	13.8	13.9	18.5	19.5	18.4
1160	20	20.2	20.4	17.1	13.7	11.2	11.8	13.8	13.8	18.5	19.5	18.4
1161	20	20.2	20.5	17.1	13.6	11.2	11.8	13.7	13.8	18.4	19.5	18.4
1162	19.9	20	20.5	17.1	13.5	11.2	11.9	13.8	13.7	18.3	19.5	18.3
1163	19.8	20.1	20.5	17.1	13.6	11.3	11.9	13.9	13.7	18.3	19.5	18.3
1164	19.9	20.4	20.7	17.3	13.6	11.2	11.8	13.6	13.9	18.5	19.7	18.5
1165	20	20.5	20.8	17.3	13.6	10.9	11.5	13.4	14	18.7	19.8	18.5
1166	19.7	20.3	20.7	17.3	13.6	10.8	11.5	13.5	14	18.3	19.5	18.4
1167	19.5	20	20.4	17.3	13.7	11.1	11.8	13.9	13.8	18.1	19.2	18.3
1168	19.4	20.1	20.4	17.3	13.7	11.1	11.8	13.9	13.9	18.1	19.1	18.3
1169	19.4	20	20.3	17.3	13.7	11.3	12	14.1	13.9	18.1	19.2	18.4
1170	19	19.7	20	17	13.5	11.4	12.2	14	13.6	17.8	19	18.2
1171	20.4	20.3	19.9	17	13.8	11.1	11.8	14.1	14	18.8	19.4	18.8
1172	20.3	20.3	19.9	16.9	13.8	11.2	11.8	14	13.9	18.6	19.4	18.7
1173	20.4	20.3	20.1	17	13.8	11.1	11.8	14	14	18.7	19.6	18.8
1174	20.4	20.3	20.3	17.1	13.6	10.9	11.6	13.9	14.1	18.8	19.6	18.7
1175	20.4	20.4	20.4	17	13.3	10.6	11.4	13.7	14.1	18.8	19.6	18.7
1176	20.4	20.4	20.5	17.2	13.3	10.5	11.3	13.7	14	18.7	19.7	18.7
1177	20.2	20.3	20.5	17.1	13.5	11	11.7	13.9	13.9	18.4	19.6	18.5
1178	20.1	20.3	20.5	17.1	13.6	11.2	11.9	13.8	13.8	18.4	19.5	18.5
1179	20	20.2	20.5	17	13.6	11.2	11.9	13.7	13.8	18.4	19.5	18.3
1180	20	20.2	20.5	17.2	13.6	11.2	11.8	13.8	13.8	18.3	19.6	18.4
1181	19.9	20.1	20.5	17.2	13.6	11.2	11.9	13.9	13.8	18.2	19.5	18.3
1182	20	20.4	20.7	17.3	13.7	11.2	11.7	13.6	13.8	18.3	19.7	18.5
1183	20	20.5	20.8	17.3	13.6	11	11.5	13.4	14.1	18.5	19.7	18.5
1184	19.9	20.4	20.7	17.4	13.5	10.9	11.5	13.4	14.1	18.3	19.6	18.5
1185	19.7	20.2	20.6	17.4	13.6	10.9	11.6	13.6	13.9	18.1	19.3	18.4
1186	19.5	20.1	20.4	17.3	13.7	11.2	11.8	13.9	13.9	18.1	19.1	18.4
1187	19.5	20.1	20.4	17.3	13.8	11.4	12.1	14.2	13.9	18.1	19.3	18.5
1188	19.2	19.8	20.1	17.1	13.6	11.6	12.3	14.1	13.8	18	19.2	18.3
1189	20.3	20.2	19.8	16.9	13.8	11.2	11.8	14	13.9	18.7	19.4	18.8
1190	20.3	20.1	19.8	16.9	13.8	11.2	11.8	14	14	18.6	19.5	18.8
1191	20.5	20.3	20.1	17.1	13.6	10.9	11.6	14	14	18.7	19.6	18.8
1192	20.5	20.5	20.4	17.1	13.3	10.3	11.1	13.7	14.2	18.9	19.7	18.8
1193	20.4	20.4	20.4	17.1	13.2	10.2	10.9	13.5	14.1	18.7	19.7	18.8
1194	20.5	20.4	20.5	17.2	13.2	10.2	11	13.6	14.1	18.6	19.7	18.8
1195	20.4	20.3	20.6	17.2	13.3	10.4	11.4	13.8	14	18.5	19.7	18.7
1196	20.2	20.3	20.6	17.2	13.5	10.9	11.7	13.9	13.9	18.5	19.6	18.6
1197	20	20.3	20.6	17.1	13.7	11.2	11.9	13.7	13.8	18.4	19.5	18.4
1198	20	20.3	20.6	17.1	13.6	11.1	11.6	13.4	13.8	18.6	19.6	18.5
1199	19.9	20.3	20.6	17.2	13.7	11.2	11.8	13.6	13.8	18.3	19.6	18.4
1200	19.8	20.3	20.6	17.2	13.7	11.3	11.9	13.7	13.8	18.1	19.6	18.3
1201	19.9	20.3	20.6	17.2	13.7	11.3	12	13.8	13.8	18.1	19.6	18.3
1202	19.9	20.5	20.8	17.3	13.7	11.2	11.7	13.5	14	18.2	19.6	18.5
1203	19.8	20.2	20.6	17.4	13.7	11	11.7	13.8	14	18.1	19.3	18.4
1204	19.5	19.9	20.2	17.2	13.7	11.4	12.2	14.1	13.8	18.1	19.1	18.4
1205	19.6	20	20.2	17.3	13.7	11.5	12.3	14.3	13.9	18.2	19.4	18.6
1206	19.5	19.9	20.2	17.2	13.7	11.6	12.4	14.1	13.9	18.2	19.3	18.6
1207	19.2	20	20.2	17.1	13.6	11.6	12.3	14	13.8	18	19.1	18.4
1208	19.6	20.5	20.7	17.5	13.8	11.7	12.4	14.4	14	18.3	19.5	18.7
1209	19.6	20.6	20.8	17.6	14	11.8	12.4	14.5	14.1	18.2	19.5	18.7
1210	19.7	20.9	21	17.7	14	11.8	12.4	14.4	14.2	18.6	19.9	18.6
1211	19.9	21.3	21.2	17.8	14	11.8	12.5	14.4	14.4	19.2	20.4	18.8
1212	19.8	21.2	21.1	17.6	14	11.9	12.6	14.6	14.1	18.9	20.2	18.6
1213	20.2	20	19.7	16.7	13.7	11.2	11.8	13.9	13.8	18.5	19.2	18.6
1214	20.1	20	19.6	16.8	13.7	11.2	11.8	13.9	13.8	18.3	19.2	18.6
1215	20.3	20.3	19.9	16.9	13.7	11.1	11.7	13.9	13.9	18.5	19.4	18.6
1216	20.3	20.4	20.2	17	13.4	10.8	11.3	13.7	14	18.6	19.5	18.7
1217	20.3	20.3	20.4	17.1	13.3	10.4	11	13.4	14.1	18.6	19.6	18.7
1218	20.4	20.3	20.5	17.2	13.3	10.4	11.1	13.6	14	18.6	19.7	18.7
1219	20.4	20.4	20.6	17.2	13.3	10.3	11.1	13.7	14	18.6	19.7	18.8
1220	20.3	20.4	20.7	17.2	13.3	10.4	11.2	13.7	14	18.5	19.7	18.7
1221	20	20.3	20.5	17.1	13.6	11.1	11.8	13.9	13.8	18.3	19.5	18.4
1222	19.9	20.4	20.6	17.1	13.7	11.2	11.8	13.7	13.8	18.3	19.6	18.5
1223	19.8	20.2	20.6	17.1	13.7	11.3	12	13.8	13.8	18.1	19.4	18.3
1224	19.9	20.2	20.6	17.2	13.7	11.3	12.1	13.9	13.7	17.9	19.3	18.3
1225	19.8	20.2	20.5	17.1	13.6	11.4	12.2	14	13.7	17.9	19.3	18.2
1226	19.8	20.3	20.7	17.2	13.7	11.4	12.1	13.9	13.8	18	19.5	18.5
1227	19.7	20.3	20.5	17.4	13.8	11.4	12.2	14	13.9	18	19.3	18.4
1228	19.5	19.9	20.1	17.2	13.6	11.5	12.3	14.2	13.8	18	19.1	18.4
1229	19.5	19.9	20.1	17.2	13.6	11.5	12.3	14	13.8	18.1	19.3	18.6
1230	19.3	19.8	19.9	17.2	13.7	11.6	12.3	13.9	13.8	18	19.1	18.5
1231	19.4	19.9	20.1	17.2	13.7	11.7	12.3	14.1	13.9	18.1	19.2	18.6
1232	19.7	20.2	20.3	17.4	13.8	11.7	12.5	14.4	14.1	18.3	19.5	18.9
1233	19.7	20.4	20.5	17.5	14	11.8	12.5	14.5	14.1	18.2	19.5	18.8
1234	19.6	20.7	20.7	17.6	14.1	11.8	12.5	14.4	14.3	18.3	19.7	18.6
1235	19.9	21.3	21.2	17.8	14.1	11.7	12.2	14.3	14.6	19.1	20.4	18.8
1236	19.8	21.3	21.2	17.7	14.1	11.9	12.6	14.5	14.3	19	20.4	18.7
1237	20.2	20.2	19.7	16.8	13.4	10.8	11.6	13.9	13.8	18.5	19.4	18.7
1238	20.2	20.1	19.7	16.8	13.7	11.1	11.8	13.9	13.8	18.3	19.3	18.7
1239	20	20	19.7	16.7	13.7	11.2	11.8	13.9	13.7	18.2	19.1	18.5
1240	20	20.1	19.8	16.9	13.6	11.1	11.7	13.8	13.8	18.3	19.2	18.4
1241	20.2	20.2	20.1	17	13.5	11	11.5	13.7	13.9	18.4	19.4	18.5
1242	20.3	20.4	20.4	17	13.3	10.6	11.3	13.5	14	18.5	19.5	18.7
1243	20.4	20.6	20.7	17.2	13.1	9.9	10.6	13.3	14	18.7	19.8	19
1244	20.4	20.7	20.7	17.2	13.1	10	10.7	13.4	14	18.6	19.8	18.9
1245	20.1	20.3	20.5	17.1	13.6	11	11.6	13.9	13.9	18.2	19.6	18.5
1246	20.1	20.5	20.7	17.2	13.7	11	11.7	13.8	13.9	18.3	19.6	18.6
1247	19.9	20.2	20.6	17.2	13.7	11.2	12	13.8	13.8	18.1	19.3	18.4
1248	20	20.3	20.6	17.3	13.8	11.3	12	13.9	13.9	18	19.3	18.5
1249	19.8	20.2	20.5	17.2	13.7	11.4	12.2	14.1	13.8	17.9	19.2	18.3
1250	19.6	20.3	20.6	17.2	13.7	11.4	12.2	14	13.8	17.9	19.4	18.4
1251	19.6	20.3	20.6	17.2	13.7	11.4	12.3	14.1	13.8	17.9	19.4	18.3
1252	19.2	19.8	20.1	17	13.5	11.4	12.3	14	13.6	17.6	18.9	18.1
1253	19.1	19.7	19.9	16.8	13.5	11.5	12.2	13.9	13.6	17.6	18.7	18.2
1254	19.1	19.6	19.8	16.9	13.6	11.6	12.2	13.9	13.7	17.6	18.7	18.1
1255	19.1	19.7	19.9	17	13.6	11.7	12.3	14	13.7	17.7	18.9	18.3
1256	19.5	20.2	20.4	17.3	13.8	11.8	12.5	14.3	13.9	18	19.3	18.8
1257	19.5	20.6	20.9	17.5	14	11.8	12.5	14.5	14.1	17.9	19.3	18.7
1258	19.5	21	21	17.7	14.1	11.8	12.3	14.4	14.3	18.1	19.6	18.6
1259	19.8	21.3	21.2	17.8	14	11.5	11.9	14.2	14.6	18.9	20.4	18.7
1260	19.9	21.3	21.2	17.8	14.1	11.7	12.3	14.4	14.6	19.2	20.5	18.8
1261	20.4	20.4	19.9	16.8	13.4	10.6	11.5	13.9	13.9	18.6	19.5	18.9
1262	20.4	20.4	19.9	16.9	13.4	10.5	11.5	14	14	18.5	19.5	18.8
1263	20.1	20.1	19.8	16.8	13.6	11	11.7	14	13.9	18.2	19.2	18.7
1264	20	19.9	19.7	16.8	13.7	11.1	11.8	13.9	13.7	18.1	19.1	18.6
1265	20.2	20.2	20.1	17	13.6	11	11.7	13.9	13.9	18.3	19.3	18.6
1266	20.4	20.6	20.6	17.1	13.2	10.4	11.1	13.5	14	18.5	19.7	18.8
1267	20.5	20.7	20.7	17.2	13	9.8	10.5	13.1	14.1	18.7	19.8	19.1
1268	20.5	20.7	20.8	17.2	13	9.7	10.5	13.2	14	18.7	19.9	19.2
1269	20.3	20.7	20.7	17.2	13.4	10.6	11.2	13.6	13.9	18.5	19.8	19
1270	20.2	20.7	20.6	17.2	13.6	10.8	11.5	13.7	14	18.3	19.7	18.8
1271	20.1	20.5	20.6	17.2	13.7	11	11.7	13.7	13.9	18.1	19.6	18.8
1272	20	20.5	20.6	17.3	13.8	11.1	11.9	13.9	13.9	18.1	19.5	18.7
1273	19.8	20.4	20.6	17.2	13.8	11.3	12.2	14	13.8	17.9	19.4	18.5
1274	19.7	20.4	20.6	17.2	13.7	11.5	12.2	14.1	13.8	17.9	19.5	18.5
1275	19.6	20.5	20.7	17.2	13.7	11.5	12.3	14.1	13.8	17.9	19.6	18.5
1276	19.4	20.2	20.5	17.1	13.6	11.5	12.3	14.1	13.7	17.7	19.2	18.1
1277	19.1	19.8	20.1	16.9	13.5	11.5	12.3	13.9	13.6	17.5	18.7	17.9
1278	18.9	19.8	19.9	16.8	13.4	11.6	12.2	13.8	13.5	17.3	18.6	17.9
1279	18.9	19.9	20	16.8	13.5	11.6	12.4	14	13.5	17.4	18.6	17.9
1280	19.3	20.3	20.7	17.3	13.8	11.7	12.5	14.3	13.8	17.7	19.1	18.5
1281	19.4	20.6	21	17.5	14	11.8	12.5	14.4	14	17.8	19.2	18.4
1282	19.4	20.8	20.9	17.6	14	11.8	12.5	14.5	14.2	17.9	19.5	18.4
1283	19.4	20.9	20.9	17.6	14.1	11.8	12.3	14.3	14.5	18.5	20.2	18.5
1284	19.7	21.2	21.2	17.7	14.1	11.8	12.2	14.3	14.8	19.3	20.5	18.6
1285	20.2	20.3	19.8	16.7	13.5	10.9	11.6	13.9	13.8	18.3	19.4	18.7
1286	20.3	20.3	19.8	16.9	13.6	10.8	11.6	14	14	18.4	19.5	18.9
1287	20.3	20.2	19.8	16.9	13.6	10.9	11.6	14	14	18.4	19.4	18.9
1288	20.2	20.2	19.8	16.9	13.7	11	11.7	14	13.9	18.3	19.3	18.8
1289	20.3	20.4	20.2	17	13.5	10.8	11.6	13.8	14	18.3	19.5	18.6
1290	20.5	20.7	20.5	17.1	13.2	10.2	10.9	13.2	14.1	18.6	19.7	18.9
1291	20.7	20.8	20.8	17.2	12.9	9.5	10.2	13.1	14.3	18.8	19.9	19.3
1292	20.6	20.7	20.8	17.2	12.9	9.5	10.3	13	14	18.6	20	19.3
1293	20.5	20.8	20.7	17.3	13.3	10	10.8	13.4	14.1	18.4	19.9	19.2
1294	20.4	20.7	20.6	17.3	13.6	10.6	11.4	13.9	14.1	18.3	19.9	19.2
1295	20.3	20.7	20.5	17.3	13.7	10.6	11.5	13.9	14	18.1	19.9	19
1296	20.1	20.6	20.6	17.4	13.7	10.8	11.7	13.9	14	18.1	19.9	18.9
1297	19.9	20.5	20.6	17.3	13.8	11.2	12.1	14.1	13.9	17.9	19.6	18.7
1298	19.7	20.6	20.6	17.2	13.8	11.4	12.3	14.1	13.8	17.7	19.4	18.4
1299	19.8	20.7	20.8	17.2	13.8	11.5	12.3	14.1	13.8	17.8	19.6	18.6
1300	19.7	20.4	20.7	17.2	13.8	11.5	12.3	14.1	13.7	17.7	19.4	18.4
1301	19.2	19.8	20.3	16.9	13.6	11.5	12.3	13.8	13.6	17.4	18.7	18
1302	19	20.1	20.2	16.8	13.4	11.6	12.3	13.8	13.6	17.3	18.6	17.9
1303	18.8	20.1	20.3	16.7	13.4	11.7	12.3	13.9	13.4	17.2	18.5	17.8
1304	19.3	20.5	20.8	17.3	13.8	11.8	12.6	14.3	13.8	17.6	19	18.4
1305	19.4	20.7	21	17.5	14	11.8	12.6	14.5	13.9	17.7	19.1	18.5
1306	19.4	20.5	20.9	17.5	14	11.9	12.6	14.5	14	17.7	19.2	18.5
1307	19.3	20.4	20.6	17.4	14	11.9	12.7	14.5	14.2	18.1	19.6	18.5
1308	19.3	20.5	20.6	17.4	14	12	12.7	14.6	14.4	18.6	20.1	18.4
1309	20.4	20.4	19.8	16.8	13.5	10.8	11.5	13.9	14	18.5	19.5	19
1310	20.4	20.5	19.9	16.9	13.5	10.6	11.3	13.9	14.1	18.5	19.6	19
1311	20.5	20.5	20	17	13.4	10.5	11.2	13.9	14.1	18.5	19.7	19
1312	20.5	20.7	20.3	17.1	13.2	10.2	10.9	13.7	14.1	18.6	19.7	19
1313	20.5	20.8	20.5	17.1	13.2	10	10.7	13.3	14.2	18.7	19.9	19.1
1314	20.6	20.8	20.6	17.2	13.1	9.8	10.4	13.1	14.1	18.7	19.9	19.1
1315	20.7	20.9	20.8	17.2	12.9	9.4	10.1	13.1	14.2	18.8	20	19.4
1316	20.7	20.8	20.7	17.2	12.9	9.4	10.2	13	14.1	18.7	20	19.5
1317	20.6	20.6	20.6	17.3	13.1	9.7	10.4	13.2	14	18.3	20	19.3
1318	20.4	20.5	20.4	17.3	13.6	10.2	11.1	13.8	14.1	18.2	20	19.2
1319	20.3	20.5	20.3	17.3	13.7	10.5	11.4	13.9	14.1	18.1	20	19
1320	20.1	20.6	20.5	17.3	13.7	10.7	11.6	13.9	14	18.1	20	19
1321	20	20.4	20.4	17.3	13.8	11.1	12.1	14.2	14	18	19.9	18.7
1322	19.7	20.3	20.5	17.1	13.8	11.3	12.2	14.1	13.7	17.8	19.5	18.5
1323	19.7	20.6	20.7	17.2	13.9	11.3	12.2	14.1	13.9	17.7	19.6	18.6
1324	19.6	20.4	20.6	17.1	13.8	11.5	12.3	14.2	13.8	17.7	19.3	18.3
1325	19.2	20	20.3	16.8	13.6	11.5	12.3	13.9	13.6	17.4	18.7	18
1326	19	19.9	20.1	16.8	13.5	11.6	12.2	13.8	13.7	17.4	18.7	18.1
1327	19.1	20.2	20.3	16.9	13.5	11.7	12.4	13.9	13.6	17.3	18.7	18.2
1328	19.2	20.4	20.8	17.3	13.9	11.7	12.5	14.4	13.8	17.6	18.9	18.4
1329	19.3	20.5	21	17.5	14.1	11.8	12.6	14.4	14.1	17.6	19.1	18.4
1330	19.3	20.2	20.7	17.5	14.1	11.9	12.7	14.5	14	17.6	19.1	18.4
1331	19.3	20.2	20.6	17.3	14.1	11.9	12.7	14.6	14.3	17.9	19.3	18.3
1332	19.3	20.4	20.5	17.2	14	12	12.8	14.6	14.4	18.5	20	18.4
1333	18.6	18.9	17.9	15.3	12.1	9.2	9.7	12	12.5	16.7	18.4	17.9
1334	19	19.2	18.4	15.7	12.2	9.2	9.8	12.4	13	17.1	18.7	18.1
1335	19.6	19.9	18.9	16.2	12.4	9.2	10	13.1	13.8	17.9	19.5	18.9
1336	19.6	19.9	19.1	16.3	12.6	9.6	10.3	13.2	14	18.3	19.6	18.9
1337	20	20.2	19.5	16.5	13.1	10.3	11.1	13.5	13.9	18.9	19.6	19
1338	20.3	20.4	19.7	16.7	13.5	10.6	11.4	13.8	14	18.7	19.6	19
1339	20.3	20.4	19.7	16.6	13.2	10.3	11.1	13.7	14	18.5	19.5	18.9
1340	20.3	20.5	19.9	16.8	13.1	10.2	10.8	13.6	14	18.3	19.5	19
1341	20.4	20.5	20	16.8	13.1	10.2	10.7	13.6	14	18.3	19.6	19
1342	20.2	20.3	20	16.8	13.2	10.3	10.8	13.5	13.9	18.2	19.5	18.8
1343	20.3	20.4	20.1	17	13.3	10.3	10.8	13.5	14	18.3	19.7	18.9
1344	20.3	20.3	20.2	17.1	13.2	10.2	10.7	13.3	14.1	18.2	19.6	18.9
1345	20.5	20.5	20.5	17.1	13	9.8	10.3	13.1	14	18.3	19.8	19.2
1346	20.7	20.8	20.7	17.1	12.8	9.4	10.1	13	14.1	18.7	20.1	19.5
1347	20.6	20.6	20.6	17.1	12.9	9.7	10.3	13.1	14.1	18.5	20	19.3
1348	20.3	20.4	20.4	17.1	13.4	10.5	11.1	13.6	13.9	18	19.8	19.1
1349	20.2	20.4	20.2	17.1	13.7	10.9	11.6	13.8	13.9	17.9	19.8	18.9
1350	20.2	20.6	20.5	17.2	13.7	10.9	11.6	13.8	14	18	20	19.1
1351	20	20.3	20.4	17.3	13.8	11	11.8	14	14	17.9	20	18.8
1352	19.8	20.2	20.4	17.2	13.8	11.2	12	14.1	13.9	17.8	19.7	18.7
1353	19.7	20.4	20.7	17.2	13.9	11.2	12.1	14	13.9	17.8	19.6	18.7
1354	19.5	20.3	20.7	17.1	13.8	11.5	12.3	14.1	13.8	17.7	19.2	18.4
1355	19.2	19.8	20.3	16.8	13.6	11.5	12.3	14	13.6	17.4	18.8	18.1
1356	19.2	19.7	20	16.9	13.5	11.7	12.2	13.7	13.8	17.4	18.8	18.3
1357	19	19.7	19.9	16.7	13.5	11.7	12.3	13.9	13.5	17.2	18.5	18.1
1358	19.2	20.2	20.7	17.2	13.9	11.8	12.6	14.4	13.8	17.6	18.8	18.3
1359	19.2	20.2	20.7	17.3	14	11.8	12.5	14.4	13.9	17.4	18.9	18.2
1360	19.1	20	20.6	17.4	14.1	11.9	12.7	14.5	13.9	17.4	19.1	18.3
1361	19.2	20.3	20.6	17.4	14.1	12	12.7	14.5	14.3	17.9	19.2	18.3
1362	19.5	20.6	20.8	17.5	14.2	12	12.7	14.5	14.7	18.9	20.1	18.6
1363	18.4	18.7	17.8	15.3	12	9.1	9.7	11.9	12.3	16.5	18.1	17.6
1364	18.7	18.9	18.2	15.6	12	9	9.8	12.2	12.7	16.7	18.2	17.8
1365	19.3	19.5	18.7	15.9	12.2	9.1	9.8	12.9	13.5	17.5	19	18.5
1366	19.6	19.9	19.1	16.2	12.6	9.4	10.1	13.1	14	18.3	19.6	18.9
1367	19.6	19.9	19.2	16.3	12.9	9.8	10.7	13.3	13.9	18.6	19.4	18.8
1368	20	20.2	19.5	16.5	13	9.8	10.7	13.6	13.9	18.8	19.6	19
1369	19.9	20.1	19.5	16.5	12.8	9.7	10.4	13.4	13.9	18.6	19.5	18.9
1370	20	20.2	19.7	16.5	12.9	9.8	10.4	13.3	13.9	18.3	19.5	18.9
1371	20.1	20.3	19.9	16.7	13	10.1	10.5	13.4	13.9	18.1	19.4	18.9
1372	20.1	20.2	19.9	16.8	13.3	10.6	11	13.6	13.8	18	19.4	18.8
1373	20.1	20.2	20	16.9	13.5	10.8	11.2	13.7	13.9	18	19.5	18.8
1374	20.1	20.2	20.1	17	13.4	10.7	11.1	13.7	13.9	18	19.5	18.8
1375	20.3	20.4	20.3	17	13.3	10.5	10.9	13.3	14	18	19.6	19.1
1376	20.5	20.7	20.6	17	13.1	10.2	10.6	13	14	18.3	19.8	19.4
1377	20.4	20.7	20.5	17	13.2	10.5	11	13.2	14	18.4	19.8	19.3
1378	20.4	20.6	20.5	17.1	13.4	11	11.4	13.5	13.9	18.1	19.8	19.2
1379	20.3	20.5	20.3	17.1	13.6	11	11.6	13.6	13.9	17.9	19.8	19.1
1380	20.3	20.4	20.5	17.2	13.6	11	11.5	13.6	14	17.9	19.9	19.2
1381	20	20.2	20.4	17.2	13.8	11.1	11.8	13.9	14	17.8	19.9	18.9
1382	19.9	20.3	20.5	17.3	13.9	11.3	11.9	14.1	14	17.9	19.9	19
1383	19.9	20.5	20.7	17.3	13.9	11.3	12	14.1	14	17.9	19.9	19
1384	19.4	20	20.5	17.1	13.9	11.4	12.2	14.2	13.8	17.5	19.3	18.4
1385	19.3	19.6	20.1	16.8	13.7	11.6	12.4	14.1	13.6	17.3	18.7	18.1
1386	19.2	19.6	19.9	16.8	13.5	11.6	12.3	13.8	13.7	17.3	18.8	18.2
1387	19	19.4	19.7	16.6	13.5	11.6	12.3	13.8	13.5	17.1	18.4	17.9
1388	19.2	19.8	20.3	17.1	13.8	11.7	12.5	14.4	13.9	17.8	18.8	18.2
1389	19.1	19.8	20.2	17	13.9	11.8	12.6	14.4	13.9	17.6	18.9	18.2
1390	19.1	19.7	20.1	17	13.9	11.9	12.7	14.5	13.9	17.4	18.9	18.2
1391	19.1	19.9	20.2	17.1	13.9	11.9	12.7	14.5	14.2	17.8	18.9	18.1
1392	19.7	20.7	20.8	17.5	14.2	12	12.6	14.4	14.8	19	20.2	18.7
1393	17.4	17.7	17	14.4	11.7	8.9	9.5	11.3	11.6	15.5	17	16.6
1394	18	18.3	17.8	15.1	11.8	8.9	9.6	12	12.3	16.2	17.7	17.2
1395	19.1	19.4	18.6	15.8	12.2	9.1	9.7	12.9	13.4	17.4	19	18.3
1396	19.1	19.4	18.7	15.9	12.5	9.7	10.3	13	13.6	17.8	19	18.4
1397	19.2	19.5	18.8	16	12.6	9.6	10.3	13.2	13.7	18.2	19.1	18.5
1398	19.5	19.7	19	16.2	12.6	9.4	10.2	13.3	13.7	18.6	19.3	18.8
1399	19.6	19.8	19.1	16.3	12.7	9.5	10.1	13.2	13.8	18.7	19.4	18.9
1400	19.7	19.9	19.3	16.3	12.7	9.6	10.2	13.2	13.8	18.5	19.4	18.8
1401	19.9	20.1	19.7	16.5	12.8	9.9	10.3	13.2	13.8	18.1	19.4	18.8
1402	19.9	20.1	19.8	16.6	13	10.4	10.6	13.3	13.7	17.8	19.3	18.7
1403	20	20.2	20	16.7	13.1	10.5	10.7	13.3	13.8	17.8	19.4	18.8
1404	20	20.2	20.1	16.8	13.1	10.4	10.7	13.4	13.8	17.8	19.4	18.8
1405	20.1	20.3	20.2	16.9	13.2	10.6	10.9	13.4	13.8	17.8	19.5	19
1406	20.3	20.6	20.4	16.9	13.3	10.7	11	13.2	13.9	17.9	19.6	19.2
1407	20.2	20.6	20.4	16.9	13.5	11	11.5	13.5	13.8	17.9	19.5	19.2
1408	20.3	20.5	20.3	17	13.5	11	11.4	13.5	13.9	17.9	19.7	19.2
1409	20.5	20.4	20.3	17.1	13.5	11	11.5	13.5	14	17.9	19.8	19.3
1410	20.3	20.2	20.3	17.1	13.7	11.2	11.9	13.7	14	17.7	19.7	19.3
1411	20	20.1	20.2	17	13.8	11.3	12	13.9	13.9	17.7	19.6	19
1412	19.8	20.1	20.3	17	13.8	11.4	12.1	14	13.9	17.7	19.6	18.9
1413	19.9	20.4	20.7	17.2	13.9	11.4	12	14.1	14.1	17.8	19.9	19.2
1414	19.5	20	20.4	17.1	13.9	11.4	12.1	14.1	14	17.6	19.6	18.8
1415	19.4	19.6	19.8	16.9	13.9	11.6	12.3	14.1	13.7	17.4	18.8	18.2
1416	19.4	19.6	19.5	16.8	13.5	11.5	12.3	13.8	13.6	17.2	18.7	18.1
1417	18.9	19.2	19.3	16.6	13.4	11.6	12.2	13.8	13.5	17.1	18.3	17.8
1418	19.1	19.4	19.7	16.8	13.6	11.6	12.5	14.3	14.2	18.4	19.1	18.1
1419	19.3	19.8	19.8	16.8	13.6	11.7	12.6	14.3	14.8	18.9	19.9	18.7
1420	19.3	20	20.1	16.8	13.7	11.8	12.6	14.4	14.5	18.6	19.6	18.5
1421	18.9	19.6	19.8	16.8	13.7	11.9	12.6	14.5	14.1	17.7	18.9	18
1422	19.9	20.7	20.7	17.4	14.1	12	12.7	14.4	14.9	19	20.2	18.9
1423	16.9	17.2	16.5	13.8	11.3	8.7	9	11	11.3	15.2	16.4	16.2
1424	17.9	18.3	17.7	15	11.9	9	9.6	12.1	12.4	16.4	17.7	17.3
1425	19	19.3	18.5	15.8	12.1	9	9.7	12.8	13.4	17.4	18.9	18.3
1426	18.9	19.2	18.6	15.7	12.4	9.5	10.2	13	13.4	17.6	18.7	18.1
1427	19.1	19.4	18.7	16	12.5	9.4	10.2	13.1	13.6	18.2	19	18.4
1428	19.1	19.3	18.5	15.9	12.4	9.3	10	13.1	13.6	18.3	19.1	18.5
1429	19.1	19.3	18.6	16	12.4	9.4	10.1	13.1	13.6	18.4	19.1	18.5
1430	19.3	19.6	19	16.1	12.6	9.5	10.1	13.1	13.7	18.4	19.2	18.6
1431	19.8	20	19.5	16.4	12.7	9.7	10.2	13.2	13.8	18.2	19.4	18.8
1432	20	20.3	19.8	16.6	12.8	10	10.2	13.2	13.9	17.9	19.5	18.9
1433	20	20.3	20.1	16.7	12.9	10	10.3	13.2	13.9	17.8	19.6	18.8
1434	20	20.3	20.2	16.9	12.9	10	10.4	13.3	13.9	17.8	19.6	18.9
1435	20	20.4	20.3	16.9	12.9	10.1	10.4	13.2	13.9	17.7	19.5	19
1436	20.2	20.6	20.4	16.9	13	10.1	10.7	13	13.9	17.7	19.6	19.2
1437	20.2	20.6	20.3	16.8	13.3	10.7	11.2	13.3	13.9	17.7	19.5	19.1
1438	20.2	20.4	20.3	17	13.6	10.9	11.4	13.6	13.9	17.7	19.5	19.1
1439	20.3	20.4	20.3	17	13.7	11.1	11.8	13.8	13.9	17.6	19.5	19.2
1440	20.1	20.2	20.1	16.9	13.7	11.2	12.1	13.9	13.8	17.5	19.3	19.1
1441	19.9	20.2	20	16.8	13.6	11.3	12.1	13.9	13.7	17.4	19.3	18.9
1442	19.8	20.1	20.2	16.9	13.7	11.3	12.2	14	13.9	17.5	19.5	18.9
1443	19.9	20.3	20.6	17	13.7	11.4	12.2	14	14	17.8	19.9	19.3
1444	19.7	20.1	20.5	17.1	13.8	11.4	12.1	14	14.1	17.5	19.9	19.1
1445	19.4	19.7	19.7	16.8	13.8	11.5	12.3	14.1	13.8	17.3	19	18.3
1446	19.6	19.8	19.4	16.8	13.5	11.5	12.2	13.7	13.6	17.3	18.7	18.4
1447	19	19.3	19.1	16.7	13.4	11.5	12.1	13.7	13.4	16.9	18.3	17.8
1448	19.1	19.5	19.6	16.8	13.5	11.7	12.3	14.3	14.5	18.7	19.7	18.6
1449	20	20.2	20.1	16.7	13.6	11.7	12.6	14.1	14.9	18.6	20	19.7
1450	19.8	20.4	20.4	16.8	13.7	11.8	12.7	14.2	14.9	18.7	20.2	19.2
1451	18.9	19.6	19.9	16.8	13.8	11.9	12.7	14.5	14.3	18	19.3	18
1452	20	20.6	20.6	17.4	14.1	12	12.8	14.4	14.9	18.9	20.3	19.2
1453	16.5	16.6	15.9	13.1	10.7	8.1	8.5	10.4	10.8	14.6	15.8	15.7
1454	17.8	18.2	17.6	14.8	11.8	8.9	9.4	12	12.3	16.3	17.4	17.1
1455	18.9	19.1	18.4	15.6	12.1	9	9.7	12.7	13.3	17.3	18.7	18.2
1456	19	19.4	18.7	15.9	12.4	9.5	10.2	13	13.5	17.8	19	18.4
1457	19.2	19.5	18.8	16	12.5	9.3	10.1	13.1	13.5	18.2	19	18.5
1458	19.3	19.6	18.8	16	12.4	9.2	10	13.2	13.6	18.4	19.2	18.6
1459	19.2	19.5	18.7	16	12.5	9.3	10	13.2	13.7	18.5	19.1	18.6
1460	19.5	19.7	19	16.2	12.4	9.3	10	13.2	13.8	18.6	19.3	18.7
1461	19.8	20	19.4	16.4	12.7	9.6	10.1	13.2	13.8	18.3	19.5	18.8
1462	19.9	20.3	19.8	16.5	13	10.2	10.5	13.4	13.8	17.9	19.5	18.8
1463	19.8	20.2	19.9	16.7	13.2	10.5	10.8	13.5	13.8	17.7	19.5	18.6
1464	19.8	20.2	20.1	16.8	13.1	10.3	10.8	13.5	13.9	17.7	19.5	18.7
1465	20	20.4	20.3	16.9	13	10	10.5	13.2	14	17.8	19.5	19
1466	20.2	20.6	20.5	16.9	12.9	9.8	10.4	13.1	14	17.8	19.7	19.2
1467	20.2	20.6	20.4	16.9	13.2	10.3	11	13.3	14	17.7	19.6	19.2
1468	20.1	20.3	20.2	16.8	13.6	11	11.7	13.7	13.8	17.5	19.4	19.1
1469	20.1	20.4	20.2	16.8	13.6	11.2	12	13.8	13.7	17.4	19.3	19.2
1470	20.1	20.4	20.1	16.8	13.6	11.2	12.1	13.8	13.7	17.4	19.2	19.2
1471	19.9	20.2	20.1	16.7	13.6	11.2	12.1	13.8	13.7	17.3	19.2	18.9
1472	19.8	20.3	20.3	16.9	13.6	11.3	12.2	13.9	13.9	17.5	19.5	19
1473	19.9	20.4	20.5	16.9	13.8	11.4	12.2	14	14.1	17.9	20	19.4
1474	19.8	20.3	20.5	17	13.8	11.4	12.1	14.1	14.1	17.6	20.1	19.2
1475	19.2	19.5	19.5	16.7	13.8	11.5	12.3	14	13.6	17.1	18.9	18.1
1476	19.4	19.6	19.2	16.6	13.4	11.4	12.1	13.6	13.4	17.2	18.5	18.3
1477	19.1	19.4	19.2	16.7	13.4	11.5	11.9	13.5	13.4	16.8	18.3	17.9
1478	19	19.3	19.4	16.7	13.5	11.7	12.1	14.1	14.2	18.2	19.6	18.4
1479	19.7	19.7	19.7	16.7	13.5	11.7	12.4	14.3	14.9	18.9	20.2	19.5
1480	19.4	19.8	19.8	16.7	13.6	11.8	12.6	14.4	14.8	18.9	20.2	18.9
1481	18.9	19.4	19.7	16.9	13.8	11.9	12.8	14.6	14.4	18	19.6	18
1482	19.9	20.4	20.5	17.3	14.2	12	12.8	14.5	14.9	18.9	20.3	19.3
1483	16.8	16.9	16.1	13.3	10.7	7.8	8.3	10.5	11	15	16.2	16.1
1484	17.3	17.5	17	14.1	11.6	8.7	9.3	11.5	11.8	15.7	16.8	16.6
1485	18.4	18.6	18.1	15.3	11.8	8.7	9.3	12.5	13	16.6	17.8	17.6
1486	18.8	19	18.3	15.6	12.2	9.1	9.8	12.7	13.3	17.3	18.6	18.1
1487	19.3	19.6	19	16	12.6	9.3	10.1	13.2	13.6	18.3	19.2	18.6
1488	19.5	19.8	19.2	16.2	12.6	9.3	10	13.3	13.6	18.3	19.3	18.6
1489	19.6	19.9	19.1	16.2	12.5	9.3	10	13.3	13.9	18.6	19.4	18.9
1490	19.3	19.6	18.8	16	12.4	9.3	10	13.2	13.8	18.4	19.2	18.6
1491	19.4	19.6	19	16.1	12.6	9.6	10.1	13.1	13.6	18.2	19.1	18.6
1492	19.7	20	19.6	16.4	13	10.4	10.9	13.5	13.6	17.8	19.4	18.7
1493	19.7	20.1	19.8	16.6	13.2	10.7	11.1	13.6	13.7	17.6	19.3	18.4
1494	19.8	20.3	20.1	16.8	13.2	10.5	11	13.5	13.9	17.7	19.5	18.6
1495	19.9	20.4	20.2	16.8	13.2	10.3	10.9	13.3	14	17.7	19.6	18.8
1496	20	20.4	20.2	16.9	13.2	10.2	10.8	13.2	14.1	17.7	19.4	18.9
1497	20.1	20.4	20.2	16.9	13.3	10.3	11	13.4	14	17.7	19.4	19.1
1498	20.2	20.5	20.3	16.9	13.4	10.7	11.6	13.7	13.9	17.7	19.6	19.4
1499	20.3	20.6	20.4	16.9	13.4	10.9	11.6	13.7	14	17.7	19.7	19.6
1500	20.2	20.6	20.4	17	13.5	11	11.8	13.8	13.9	17.8	19.6	19.7
1501	19.9	20.5	20.3	16.9	13.7	11.2	12.1	13.9	13.8	17.5	19.5	19.4
1502	19.8	20.4	20.2	16.8	13.7	11.3	12.2	13.9	13.8	17.3	19.6	19.2
1503	20	20.6	20.3	16.9	13.7	11.3	12.2	14	14.1	17.7	20.1	19.6
1504	19.9	20.5	20.4	17	13.8	11.3	12.2	14	14	17.6	20	19.2
1505	19	19.4	19.6	16.7	13.8	11.4	12.3	14	13.5	16.8	18.9	18
1506	18.9	19	19	16.2	13.3	11.4	12	13.5	13.3	16.8	18.1	17.9
1507	18.7	18.7	18.8	16.2	13.1	11.5	11.9	13.4	13.2	16.4	17.8	17.5
1508	18.8	19	19.1	16.4	13.3	11.6	12	13.7	13.5	16.9	18.6	17.7
1509	18.8	19.1	19.1	16.6	13.4	11.6	12.2	14.3	14.4	18.3	19.9	18.2
1510	18.7	19.2	19.1	16.5	13.5	11.7	12.6	14.5	14.6	18.2	19.8	18.1
1511	18.8	19.3	19.4	16.7	13.9	11.9	12.7	14.6	14.5	17.8	19.6	18.1
1512	19.5	20.1	20.1	17.1	14.2	12	12.7	14.6	15	18.7	20.4	19.2
1513	19.8	20	19.4	16.3	12.6	9.4	9.9	13.3	14	18.5	19.6	19
1514	19.4	19.6	19	16	12.4	9.3	9.9	13.2	13.7	18.3	19.2	18.7
1515	19.1	19.3	18.8	16	12.4	9.4	10	13.1	13.5	18	18.9	18.4
1516	19.4	19.8	19.3	16.2	12.8	10.3	10.8	13.4	13.5	17.9	19.1	18.6
1517	19.6	20.1	19.8	16.5	13.2	10.7	11.3	13.6	13.6	17.7	19.3	18.5
1518	19.7	20.2	19.9	16.7	13.3	10.7	11.4	13.6	13.8	17.6	19.4	18.5
1519	19.9	20.3	20	16.7	13.4	10.8	11.4	13.5	13.8	17.7	19.4	18.7
1520	20	20.4	20.1	16.9	13.4	10.6	11.2	13.4	14	17.6	19.3	18.9
1521	20	20.4	20.2	17	13.3	10.3	11.1	13.4	14.1	17.6	19.4	19.3
1522	20.1	20.5	20.4	17	13.2	10.2	11.2	13.6	14.1	17.7	19.7	19.7
1523	20.4	20.7	20.5	17	13.1	10.1	11.1	13.5	14.1	17.8	19.9	19.8
1524	20.4	20.7	20.4	17	13.5	10.7	11.6	13.7	14	17.7	19.8	19.7
1525	20.1	20.7	20.3	17.1	13.6	11	11.8	13.8	13.9	17.5	19.8	19.6
1526	19.8	20.5	19.9	16.8	13.7	11.3	12.1	13.9	13.7	17.2	19.8	19.4
1527	19.8	20.6	19.9	16.9	13.7	11.3	12.1	14	13.8	17.3	20.1	19.6
1528	19.1	20.2	19.6	16.9	13.8	11.3	12.2	14	13.6	16.8	19.6	18.4
1529	18.8	19.3	19.3	16.5	13.8	11.4	12.2	13.8	13.2	16.5	18.6	17.7
1530	18.6	18.7	19	16.1	13.3	11.4	12	13.4	13.1	16.4	17.9	17.6
1531	18.1	18.7	19.1	15.9	13	11.5	11.9	13.3	13	16.2	17.6	17.1
1532	18.4	19	19.4	16.3	13.3	11.5	12.1	13.5	13.2	16.5	18	17.5
1533	18.6	18.9	19.1	16.5	13.6	11.6	12.4	14	13.4	16.6	18.2	17.7
1534	18.7	19	19.1	16.5	13.6	11.7	12.5	14.4	13.8	16.6	18.3	17.7
1535	18.6	19.1	19.3	16.6	13.9	11.9	12.7	14.6	14.3	17.2	18.9	17.9
1536	19.3	19.7	19.9	17	14.2	12	12.7	14.6	14.9	18.4	20.1	19.1
1537	19.9	20.2	19.5	16.4	12.7	9.3	9.9	13.3	14	18.4	19.6	19.1
1538	19.7	20.1	19.4	16.3	12.5	9.3	9.9	13.3	13.9	18.3	19.5	19
1539	19.4	19.7	19.2	16.1	12.4	9.3	10	13.1	13.6	18.1	19.1	18.6
1540	19.7	20	19.5	16.3	12.7	9.9	10.5	13.4	13.7	18	19.4	18.7
1541	19.9	20.4	19.9	16.6	13	10.3	10.8	13.5	13.9	18	19.6	18.9
1542	19.7	20.4	19.9	16.6	13.1	10.5	11.1	13.5	13.8	17.9	19.5	18.8
1543	19.7	20.4	19.9	16.7	13.4	10.8	11.5	13.6	13.8	17.7	19.4	18.7
1544	19.7	20.4	19.9	16.7	13.4	10.8	11.6	13.6	13.9	17.6	19.3	18.7
1545	19.6	20	19.8	16.7	13.5	10.8	11.6	13.7	13.9	17.4	19.1	18.9
1546	19.6	20	20	16.8	13.5	10.8	11.7	13.7	13.9	17.4	19.2	18.9
1547	19.8	20.5	20.3	17	13.5	10.6	11.5	13.7	14.1	17.5	19.6	19.3
1548	19.8	20.5	20.2	17	13.6	10.7	11.6	13.8	14	17.5	19.6	19.4
1549	19.8	20.4	20	16.9	13.7	10.9	11.6	13.9	14	17.7	19.8	19.5
1550	19.7	20.4	19.7	16.7	13.7	11.2	12	13.9	13.7	17.3	19.7	19.4
1551	19.3	20.3	19.5	16.7	13.7	11.2	12.1	14	13.6	17.1	19.7	18.9
1552	19	19.4	19	16.6	13.8	11.3	12.2	13.9	13.3	16.5	18.6	17.8
1553	19	19.2	19	16.6	13.8	11.3	12.2	13.7	13.2	16.5	18	17.7
1554	18.4	19.2	19.1	16.2	13.4	11.4	12	13.4	13	16.3	18	17.3
1555	18	19.2	19.3	16	13.1	11.4	11.9	13.2	12.9	16	17.6	16.9
1556	18.3	19.7	19.9	16.7	13.5	11.4	12	13.4	13	16.3	17.9	17.3
1557	18.6	19.8	20.2	17.2	13.9	11.7	12.5	14	13.3	16.2	18.1	17.4
1558	18.7	19.7	20.1	17.2	14	11.8	12.7	14.4	13.8	16.3	18	17.6
1559	18.3	19	19.4	16.8	13.9	11.9	12.7	14.5	14	16.6	18.2	17.7
1560	18.6	19.1	19.2	16.7	14	12	12.8	14.7	14.7	17.6	19.1	18.5
1561	19.9	20.1	19.6	16.5	12.8	9.3	10	13.5	14	18.3	19.8	19.1
1562	19.9	20.2	19.6	16.4	12.6	9.3	9.9	13.2	14	18.2	19.7	19.1
1563	19.7	20	19.4	16.2	12.5	9.3	9.9	13.2	13.8	18	19.4	18.8
1564	19.9	20.2	19.7	16.5	12.9	10	10.7	13.4	13.9	18	19.6	18.9
1565	19.8	20.2	19.8	16.5	13.3	10.7	11.3	13.5	13.8	18	19.6	18.9
1566	19.8	20.4	19.9	16.6	13.4	10.6	11.3	13.6	13.9	17.9	19.6	19.1
1567	19.8	20.6	20	16.7	13.3	10.6	11.3	13.5	13.9	17.8	19.5	19.1
1568	19.8	20.6	20.1	16.8	13.2	10.4	11.1	13.5	14.1	17.6	19.3	19.1
1569	19.6	20	19.7	16.7	13.4	10.6	11.5	13.6	13.9	17.4	19	18.7
1570	19.5	19.8	19.8	16.6	13.5	10.8	11.6	13.7	13.8	17.3	19	18.5
1571	19.4	20.2	20	16.8	13.5	10.8	11.7	13.8	13.9	17.4	19.4	18.5
1572	19.2	20.2	19.8	16.7	13.6	10.9	11.8	13.8	13.9	17.4	19.5	18.9
1573	19.3	20.2	19.9	16.6	13.6	11.1	11.9	13.9	14	17.6	19.7	19.4
1574	19.8	20.6	20.1	16.7	13.7	11.1	11.9	13.9	14.1	18.1	20.2	19.9
1575	19.2	20.2	19.7	16.8	13.7	11.2	11.9	14	14.1	17.6	19.9	19.4
1576	18.8	19.3	19.1	16.4	13.7	11.3	12.1	14	13.8	16.9	19	17.9
1577	18.8	19.9	19.7	16.7	13.8	11.1	12.1	14	14.2	17.6	19.2	18.1
1578	19.4	20.6	20.2	16.8	13.6	11.3	12.1	13.9	13.9	17.4	19.4	18.5
1579	18.7	19.8	19.5	16.2	13.1	11.4	11.9	13.3	12.8	15.9	18.1	17.2
1580	18.6	19.9	19.8	16.8	13.5	11.4	12.2	13.5	13.1	15.9	17.6	17.1
1581	19	20.3	20.4	17.4	14.1	11.7	12.5	14.3	13.7	16.2	17.8	17.5
1582	19	20.1	20.4	17.5	14.1	11.9	12.5	14.4	14	16.4	17.9	17.8
1583	18.4	19.1	19.7	17.3	14.2	11.9	12.7	14.5	14.2	16.6	18.1	17.8
1584	18.9	19.2	19.4	17.3	14.3	12	12.6	14.6	14.9	17.7	19.1	18.8
1585	19.8	20	19.3	16.4	13.2	9.8	10.5	13.7	13.8	18.1	19.7	18.9
1586	20	20.1	19.6	16.5	12.8	9.4	10	13.4	14.1	18.1	19.8	19.1
1587	19.7	20	19.4	16.4	12.6	9.3	10	13.2	13.9	18	19.5	18.9
1588	19.5	19.9	19.3	16.2	13	10.1	10.8	13.4	13.7	17.9	19.3	18.7
1589	19.9	20.3	19.7	16.5	13.4	10.8	11.5	13.6	13.8	18.4	19.6	19.1
1590	19.7	20.2	19.7	16.4	13.3	10.8	11.4	13.5	13.7	18.2	19.4	19
1591	19.8	20.5	20	16.7	13.2	10.5	11.1	13.5	14	18.1	19.7	19.4
1592	19.7	20.3	20	16.8	13.1	10.1	10.8	13.4	14.3	17.8	19.4	19
1593	19.7	19.9	19.5	16.7	13.3	10.3	11.1	13.5	14.1	17.5	19.3	18.6
1594	19.4	19.9	19.5	16.6	13.4	10.6	11.4	13.7	14	17.3	19.1	18.6
1595	19.4	20.1	19.6	16.6	13.6	10.8	11.5	13.8	14	17.5	19.4	18.8
1596	19.2	20	19.6	16.6	13.6	10.9	11.6	13.8	14.2	17.7	19.4	19
1597	19.5	20.3	20	16.7	13.6	11.1	11.8	13.9	14.4	18.4	20	19.5
1598	20.2	20.8	20.4	16.9	13.7	11.2	11.8	13.7	14.6	18.8	20.1	19.9
1599	20.2	20.8	20.4	17	13.7	11.2	11.6	13.7	14.7	18.7	20	19.9
1600	19.9	20.6	20.3	17.1	13.5	10.9	11.4	13.9	14.6	18.6	20	19.7
1601	20.2	20.8	20.5	17.2	13.4	10.5	11.4	13.8	14.6	18.6	20.2	19.9
1602	20.2	20.8	20.4	17	13.7	11.2	12	13.9	14	17.9	19.9	19.4
1603	18.9	19.8	19.3	16.3	13.1	11.4	12	13.2	12.6	15.8	18.4	17.2
1604	18.6	20.1	19.7	16.9	13.5	11.4	12.2	13.7	13	15.8	17.9	17
1605	19.1	20.3	20.1	17.4	14.1	11.8	12.4	14.5	14	16.4	18.3	17.7
1606	19.1	20	20.4	17.5	14.1	11.9	12.2	14.5	14.5	17	18.6	18.2
1607	18.5	19.2	19.8	17.5	14.3	11.9	12.4	14.6	14.7	17.1	18.5	18.2
1608	18.5	18.9	19.3	17.4	14.3	12	12.5	14.6	14.9	17.5	19	18.5
1609	19.3	19.6	19.1	16.1	13	10	10.6	13.4	13.8	18.3	19.2	18.7
1610	19.9	20.2	19.5	16.4	13	9.8	10.5	13.4	14.1	18.6	19.7	19.2
1611	19.5	19.9	19.3	16.2	12.8	9.8	10.6	13.4	13.8	18.2	19.3	18.8
1612	19.2	19.6	19.1	16.1	13.1	10.5	11.2	13.4	13.5	17.7	19	18.4
1613	19.9	20.1	19.6	16.4	13.4	10.7	11.3	13.6	13.8	18.1	19.5	18.9
1614	19.9	20.2	19.8	16.6	13.3	10.6	11.1	13.6	14	18.2	19.7	19.2
1615	19.7	20.1	19.8	16.6	13.3	10.5	11	13.5	14.2	18.2	19.8	19
1616	19.5	19.9	19.6	16.7	13.3	10.6	11.2	13.6	14.3	18	19.5	18.5
1617	19.5	19.7	19.2	16.6	13.4	10.7	11.5	13.6	14.2	17.7	19.2	18.4
1618	19.5	19.9	19.5	16.7	13.4	10.7	11.3	13.6	14.4	18.2	19.5	18.7
1619	19.6	20.2	19.7	16.7	13.4	10.7	11.3	13.6	14.4	18.3	19.9	19.3
1620	19.9	20.5	19.9	16.7	13.5	11	11.6	13.8	14.2	18.2	19.8	19.6
1621	20	20.4	19.9	16.5	13.5	11.1	12	13.9	14.3	18.5	20	19.6
1622	20.1	20.7	20.2	16.8	13.7	11.2	12.1	13.9	14.6	18.7	20.1	19.8
1623	20.2	20.8	20.4	17	13.7	11.2	11.8	13.8	14.6	18.7	20.2	19.9
1624	20.5	20.8	20.6	17.2	13.1	10.5	10.9	13.8	14.6	18.5	20	19.9
1625	20.3	20.9	20.6	17.3	13	10.2	11	13.9	14.6	18.5	20.3	20
1626	18.8	19.9	19.2	16.5	13.5	11.2	12	13.8	13.9	17.4	19.3	18.4
1627	17.8	18.7	18.5	15.8	12.8	11.2	11.6	13.1	12.7	15.7	17.6	16.9
1628	17.8	19.3	19	16.6	13.4	11.4	12.1	13.7	12.9	15.6	17.4	16.8
1629	18.3	19.7	19.6	17.2	13.8	11.6	12.6	14.3	13.5	15.9	17.6	17.1
1630	18.5	19.4	19.6	17.3	14	11.8	12.7	14.5	14.3	16.6	18.4	17.8
1631	18.1	18.7	19.1	17.1	14	11.8	12.7	14.5	14.5	17	18.6	17.9
1632	18.4	18.8	19	17.1	14.2	12	12.8	14.6	14.8	17.3	19	18.2
1633	18.1	18.4	18.1	15.3	12.1	9.1	9.9	13.2	13.5	17.1	18.1	17.4
1634	19.6	20	19.3	16.3	12.7	9.6	10.3	13.4	14.3	18.6	19.5	19.1
1635	19.9	20.2	19.6	16.5	12.9	9.9	10.6	13.5	14.1	18.6	19.7	19.2
1636	19.4	19.8	19.2	16.2	13	10.2	11	13.5	13.8	18	19.3	18.6
1637	19.4	19.7	19.2	16.2	13.1	10.5	11.1	13.5	13.7	17.7	19.2	18.6
1638	19.7	20	19.6	16.6	13.2	10.3	10.8	13.5	14.2	18.1	19.7	18.8
1639	19.8	20.1	19.9	16.7	13.1	10.3	10.9	13.5	14.4	18.6	19.9	18.9
1640	19.5	20.2	19.7	16.5	13.3	10.7	11.4	13.6	14.3	18.5	19.6	18.8
1641	19.3	19.9	19.2	16.4	13.2	10.8	11.5	13.5	13.9	18	19.3	18.4
1642	19.8	20.5	19.8	16.7	13.4	10.9	11.7	13.7	14.3	18.4	19.9	19.1
1643	20.1	20.4	19.9	16.7	13.4	10.9	11.6	13.7	14.5	18.7	19.8	19.5
1644	20.1	20.2	20	16.8	13.5	11	11.8	13.8	14.4	18.7	19.6	19.4
1645	20.2	20.3	20.1	16.9	13.5	11.1	11.8	13.9	14.6	18.7	19.6	19.5
1646	20.3	20.4	20.3	17	13.4	11.1	11.5	13.8	14.6	18.7	19.6	19.5
1647	20.3	20.6	20.4	17.1	13.2	10.8	11.1	13.8	14.6	18.6	19.6	19.6
1648	20.2	20.5	20.4	17.1	12.9	10.4	10.9	13.9	14.5	18.3	19.6	19.6
1649	20.3	20.4	20.5	17.1	12.9	10.4	11.1	13.9	14.6	18	19.7	19.6
1650	18.8	19.6	19.3	16.5	13.5	11.3	12.1	13.9	13.9	17.3	19.1	18.4
1651	17.3	17.8	18	15.5	12.7	11.2	11.7	13.1	12.6	15.5	17.1	16.6
1652	17.8	18.4	18.5	16.2	13.3	11.4	12.1	13.8	13.3	15.8	17.4	17
1653	18	19.1	19.1	16.9	13.7	11.6	12.4	14.1	13.7	16	17.5	17.2
1654	17.8	19	19.2	16.9	13.7	11.7	12.4	14.2	13.8	16.2	17.9	17.4
1655	17.7	18.4	18.7	16.6	13.6	11.7	12.5	14.3	14	16.3	18	17.3
1656	18.3	18.8	18.9	16.9	14	11.9	12.8	14.5	14.7	17.3	19	18.1
1657	19	19.4	19	16	12.4	9.3	9.9	13.5	14.3	17.9	19	18.4
1658	20.1	20.5	19.7	16.5	12.8	9.5	10.1	13.5	14.7	19.1	20	19.6
1659	20.3	20.5	19.7	16.7	13	9.7	10.3	13.6	14.5	18.9	20.2	19.4
1660	20.1	20.4	19.7	16.7	13.1	9.8	10.3	13.5	14.6	18.8	20.1	19.2
1661	20.1	20.7	20	16.7	13	9.9	10.4	13.5	14.6	18.9	20.1	19.5
1662	19.9	20.5	19.8	16.6	12.9	10.1	10.7	13.4	14.5	18.7	19.8	19.2
1663	18.4	18.8	18.5	15.6	12.2	9.2	9.8	13.4	13.8	17.3	18.4	17.8
1664	20.2	20.7	19.9	16.6	12.8	9.5	10	13.6	14.9	19.1	20.1	19.8
1665	19.7	20.1	19.4	16.4	12.8	9.7	10.3	13.5	14.3	18.7	19.7	19
1666	19.7	20.2	19.5	16.3	12.8	9.8	10.4	13.5	14.4	18.7	19.6	19
1667	19.8	20.4	19.5	16.3	12.6	9.9	10.3	13.4	14.5	18.8	19.7	19.3
1668	19.2	19.8	19	16.1	12.6	10.2	10.8	13.3	14.2	18	19.1	18.7
1669	19.3	19.7	19.1	16.1	12.5	9.4	10	13.7	14.5	18.2	19.3	18.8
1670	20.1	20.6	19.8	16.5	12.7	9.5	10	13.8	14.8	19	20.1	19.7
1671	19.4	20	19.3	16.1	12.6	9.6	10.2	13.4	14.3	18.5	19.3	18.9
1672	18.3	18.9	18.3	15.5	12.3	9.8	10.4	13.2	13.6	17.3	18.3	17.9
1673	17.9	18.6	18.1	15.4	12.1	9.8	10.4	13.3	13.3	16.7	17.9	17.4
1674	18.6	19.3	18.6	15.9	12.4	10.1	10.6	13.5	13.8	17.2	18.5	18
1675	19.5	20	19.3	16.2	12.5	9.5	10.1	13.8	14.6	18.5	19.6	19.1
1676	19.5	20.1	19.3	16.3	12.6	9.5	10.1	13.7	14.6	18.5	19.6	19.2
1677	18.2	18.8	18.2	15.4	12	9.2	9.9	13.2	13.5	17.2	18.2	17.8
1678	17	17.8	17.4	14.9	11.7	9.3	9.9	12.8	12.6	16.2	17.2	16.6
1679	17.9	18.8	18.2	15.6	12.2	9.8	10.3	13.4	13.4	16.9	18	17.4
1680	18.9	19.7	18.9	16	12.4	10.1	10.6	13.5	14.1	17.6	18.9	18.6
1681	19	19.5	18.9	15.9	12.4	9.4	10.1	13.8	14.3	18	19.2	18.6
1682	18	18.5	18.1	15.3	12	9.4	10	13.2	13.5	17.2	18.3	17.6
1683	16.4	16.8	16.4	13.9	11.3	9.2	9.7	11.8	11.8	15.6	16.6	15.9
1684	16.6	17.2	16.6	14.2	11.3	9.2	9.8	11.9	11.9	15.8	16.7	16.1
1685	17.6	18.4	17.8	15.1	12	9.7	10.3	13.2	13.1	16.4	17.7	17.2
1686	19.6	20.3	19.5	16.3	12.9	10.5	11.1	13.6	14.3	18.3	19.4	19.2
1687	17.2	17.6	17.4	14.8	11.8	9.3	10	13.3	13.2	16.8	17.6	16.8
1688	15.7	16.1	15.7	13.2	10.9	8.8	9.4	11.6	11.4	15.1	15.9	15.3
1689	15.6	16	15.5	13	10.7	8.8	9.3	11.1	10.9	14.7	15.5	15.1
1690	17.3	17.9	17.2	14.5	11.4	9.2	9.7	12.4	12.6	16.1	17.3	16.8
1691	19.1	19.9	19	15.9	12.5	10	10.5	13.5	14.1	17.9	19.1	18.8
1692	20	20.7	19.8	16.5	13.2	10.5	11	13.7	14.6	18.6	19.8	19.5
