# Supplementary material for: Roles of host and environment in shift of primary anthrax host species in Kruger National Park
Source: PLoS One. 2024 Dec 6;19(12):e0314103. doi: 10.1371/journal.pone.0314103 (PMC11623471; doi:10.1371/journal.pone.0314103)
Supplement: S1 Data — (ZIP) [file pone.0314103.s001.zip › Ochai Supplementary Data/Tmin excel/2020.xlsx]

## Sheet: 2020
UPID	2020_1	2020_2	2020_3	2020_4	2020_5	2020_6	2020_7	2020_8	2020_9	2020_10	2020_11	2020_12
1	22.6	20.8	20.2	17.8	13.5	10.7	10.4	12.4	14.8	17.7	21.7	20
2	22.8	20.9	20.4	17.9	13.6	10.7	10.5	12.6	14.9	17.8	21.8	20.1
3	22.9	21.2	20.5	17.9	13.6	10.9	10.7	12.6	14.9	17.8	22	20.2
4	23	21.4	20.5	18.1	13.8	10.9	10.7	12.6	14.9	18	22	20.3
5	22.8	21.2	20.2	18.1	13.7	10.8	10.5	12.4	14.8	18	21.7	20.2
6	22.8	21.3	20.4	18.2	13.7	10.8	10.5	12.6	14.8	18.2	21.7	20.2
7	23.2	21.5	20.6	18.4	13.8	11	10.7	12.7	15.1	18.5	22	20.4
8	23.2	21.7	20.6	18.4	14	11.2	11	12.9	15.4	18.5	21.9	20.5
9	23.1	21.6	20.5	18.3	14	11.2	11	13.1	15.4	18.4	21.7	20.3
10	22.9	21.5	20.3	18.3	14	11.2	10.9	13	15.3	18.3	21.7	20.1
11	23.1	21.6	20.6	18.6	14.1	11.2	11	12.9	15.3	18.3	22	20.2
12	22.8	21.3	20.4	18.5	14.3	11.2	10.9	12.8	14.9	17.4	21.8	19.9
13	22.7	21.2	20.3	18.5	14.3	11.2	10.9	12.8	14.7	17.2	21.6	19.9
14	22.8	21.4	20.5	18.7	14.3	11.2	11	13	14.9	17.4	21.7	20
15	22.9	21.4	20.6	18.9	14.4	11.2	11	13.2	15.2	17.6	21.9	20.2
16	23.3	21.9	20.8	18.7	14.8	11.8	11.4	13.8	15.9	18.5	22.2	20.6
17	23.6	22	20.4	18.4	14.9	12.1	11.8	14	16.1	18.8	22.2	20.7
18	23.3	21.6	20.6	18.7	15	12.2	11.8	14.2	16.1	18.2	22.1	20.5
19	22.7	21	20.4	18	13.6	10.5	10.2	12.3	14.9	17.8	22	20.3
20	22.7	21	20.4	18	13.6	10.7	10.5	12.5	14.9	17.8	21.9	20.2
21	23	21.2	20.6	18.2	13.7	10.9	10.7	12.6	15	18	22.1	20.4
22	23.1	21.4	20.6	18.2	13.9	10.9	10.8	12.6	15	18.1	22.2	20.5
23	23	21.4	20.3	18.1	13.9	11	10.8	12.7	15	18.5	22	20.5
24	22.9	21.4	20.3	18.1	13.8	11	10.8	12.8	15.2	18.4	21.8	20.3
25	23.2	21.6	20.4	18.3	13.9	11.1	10.9	12.9	15.2	18.5	22	20.4
26	23.4	21.8	20.7	18.5	14.1	11.2	11	13.1	15.5	18.7	22.2	20.6
27	23.4	21.8	21	18.7	14.2	11.2	11.1	13.3	15.6	18.9	22.4	20.6
28	23.2	21.6	20.9	18.8	14.2	11.3	11.1	13.3	15.6	18.7	22.6	20.4
29	23.2	21.7	20.8	18.8	14.3	11.4	11.1	13.3	15.7	18.6	22.5	20.4
30	23	21.6	20.7	18.8	14.4	11.4	11.2	13.4	15.4	18.1	22.2	20.3
31	23	21.4	20.5	18.7	14.4	11.4	11.1	13.2	15.3	17.9	22	20.2
32	22.7	21.2	20.3	18.7	14.4	11.3	11	12.9	14.8	17.3	21.6	19.9
33	22.6	21.1	20.5	18.7	14.3	11.2	10.9	13	14.9	17.4	21.6	19.8
34	23.2	21.9	20.5	18.5	14.6	11.6	11.3	13.7	15.8	18.4	21.9	20.5
35	23.5	22.1	20.3	18.1	14.8	11.9	11.8	13.8	15.8	18.4	22	20.7
36	23.5	22.1	20.5	18.4	15	11.9	11.8	14.1	16.1	18.7	22.2	20.8
37	22.4	20.9	20.2	17.8	13.5	10.4	10.1	12.1	14.6	17.4	21.6	20.2
38	22.5	20.8	20.3	18	13.6	10.7	10.5	12.4	14.8	17.5	21.7	20
39	22.9	21.2	20.3	17.9	13.6	11	10.8	12.6	14.8	17.9	21.8	20.2
40	22.8	21.2	20.1	17.9	13.7	11	10.9	12.7	14.9	18.1	21.8	20.3
41	22.8	21.2	20	17.8	13.8	11	11	12.8	15	18.4	21.8	20.3
42	23.1	21.5	20.4	18.1	13.9	11.2	11	12.8	15.2	18.5	22.1	20.5
43	23.1	21.6	20.7	18.5	14	11.1	10.9	12.8	15.2	18.1	22.2	20.4
44	23.3	21.7	20.9	18.7	14.2	11.2	10.9	12.9	15.4	18.3	22.3	20.6
45	23.4	21.6	20.9	18.8	14.2	11.2	11	12.9	15.4	18.5	22.4	20.6
46	23.2	21.6	20.9	18.8	14.2	11.1	10.9	12.9	15.2	18.1	22.3	20.4
47	23.5	22.1	20.9	18.7	14.3	11.2	11	13.3	15.7	18.8	22.4	20.8
48	23.4	22.2	20.8	18.5	14.4	11.3	10.9	13.3	15.7	18.7	22.5	20.9
49	23.4	22.3	20.9	18.4	14.4	11.3	11.1	13.4	15.6	18.6	22.6	20.8
50	22.8	21.6	20.8	18.7	14.3	11.4	11.1	13.4	15.6	18.4	22.1	20.2
51	22.7	21.2	20.6	18.9	14.4	11.3	11.1	13.3	15.2	17.6	21.8	20
52	23.1	21.8	20.7	18.6	14.5	11.5	11.2	13.6	15.7	18.3	21.9	20.4
53	23.4	22.1	20.4	18.1	14.7	11.7	11.5	13.8	15.6	18	21.9	20.5
54	23.4	21.8	20.2	17.9	14.7	11.5	11.5	13.7	15.7	18.2	22	20.5
55	22.7	21.3	20.3	17.9	13.5	10.4	10.1	12.1	14.7	17.4	21.6	20.3
56	22.5	21	20.3	18	13.7	10.8	10.5	12.3	14.8	17.5	21.7	20.2
57	22.6	21	20.4	18.1	13.7	11	10.8	12.6	14.9	17.7	21.8	20.2
58	22.6	21.2	20.2	17.9	13.7	11.1	10.9	12.6	15	17.9	21.7	20.3
59	22.5	20.9	19.9	17.8	13.8	11.1	11	12.7	15	18.2	21.5	20
60	22.8	21.3	20.3	18.2	13.9	11	10.9	12.6	15.1	18.2	21.8	20.3
61	22.9	21.3	20.7	18.5	13.9	10.8	10.5	12.5	14.9	17.6	22	20.3
62	22.9	21.4	20.7	18.5	14.1	10.9	10.5	12.5	14.9	17.6	22	20.2
63	22.9	21.4	20.7	18.5	14	10.8	10.5	12.4	14.9	17.7	22	20.1
64	22.9	21.6	20.8	18.6	14.1	10.7	10.4	12.5	14.9	17.9	22.1	20.3
65	23	21.6	20.7	18.6	14.1	10.8	10.5	12.6	15.2	18.2	22.2	20.3
66	23	21.6	20.7	19	14.4	11.1	10.8	12.9	15.3	18	22.2	20.4
67	23.2	21.9	20.9	19	14.4	11.2	11.1	13.2	15.7	18.6	22.3	20.6
68	23.4	22.3	21	18.4	14.4	11.3	11.1	13.5	15.8	19.2	22.5	20.7
69	22.9	21.7	20.8	18.8	14.4	11.3	11.1	13.3	15.7	18.6	22.1	20.3
70	22.9	21.7	20.7	18.8	14.5	11.3	11.1	13.3	15.7	18.3	21.9	20.3
71	23.2	22.1	20.4	18.3	14.5	11.5	11.2	13.7	15.5	17.8	21.6	20.3
72	23.3	21.9	20.3	18	14.7	11.7	11.4	13.7	15.6	18	21.7	20.3
73	22.7	21.3	20.3	17.9	13.3	10.2	9.9	12	14.6	17.3	21.5	20.3
74	22.4	21	20.1	18	13.6	10.6	10.2	12.3	14.8	17.4	21.6	20.2
75	22.7	21	20.5	18.2	13.8	11	10.6	12.5	15	17.8	21.9	20.3
76	22.8	21.2	20.5	18.2	13.8	11	10.7	12.6	15	18.1	21.9	20.3
77	22.7	21.3	20.5	18.2	13.9	11	10.9	12.7	15.1	18.4	21.7	20.3
78	22.9	21.4	20.6	18.4	14	11	10.8	12.7	15.2	18.6	21.9	20.6
79	23	21.4	20.7	18.5	14	10.9	10.6	12.5	15	18.3	22.2	20.5
80	23	21.4	20.7	18.5	14.1	10.9	10.5	12.5	15	18.1	22.3	20.5
81	22.9	21.3	20.6	18.4	14	10.7	10.4	12.4	14.9	18	22.2	20.3
82	22.8	21.3	20.5	18.3	13.8	10.6	10.3	12.3	14.9	18.2	22.2	20.3
83	22.8	21.4	20.5	18.5	14.1	10.5	10.2	12.4	15.1	18.2	22.4	20.3
84	22.9	21.5	20.6	18.8	14.3	10.8	10.5	12.5	15.1	17.9	22.2	20.4
85	23	21.6	20.7	19	14.4	11.1	10.8	12.7	15.2	17.9	22.2	20.3
86	23.4	22.1	21.1	19	14.4	11.2	11	13.2	15.7	18.9	22.5	20.8
87	23.3	22.2	21.1	19	14.4	11.3	11	13.4	15.9	19.2	22.7	20.9
88	23.2	22.1	21.1	18.9	14.5	11.4	11.1	13.6	15.8	18.8	22.6	20.8
89	23.2	21.9	21.1	18.9	14.6	11.5	11.2	13.7	15.8	18.5	22.4	20.9
90	23.2	21.8	21	19	14.7	11.7	11.4	13.8	15.9	18.7	22.4	20.9
91	22.4	21.1	20.2	18	13.6	10.6	10.3	12.4	14.9	17.8	21.9	20.4
92	22.5	21.2	20.3	18	13.7	10.7	10.4	12.5	15	17.9	22	20.4
93	22.7	21	20.4	18.1	13.7	10.7	10.4	12.5	15	17.8	22	20.4
94	22.7	21.1	20.5	18.2	13.9	10.8	10.6	12.5	15	17.9	22	20.3
95	22.8	21.2	20.6	18.3	14	11	10.8	12.6	15.2	18.2	22.1	20.4
96	22.9	21.2	20.6	18.4	14	11.1	10.9	12.6	15.2	18.4	22	20.5
97	22.9	21.3	20.6	18.4	14	10.8	10.7	12.5	15.1	18.6	21.9	20.5
98	22.9	21.3	20.6	18.3	14	10.7	10.5	12.5	15	18.6	21.8	20.5
99	22.9	21.3	20.5	18.3	14	10.6	10.3	12.4	15	18.5	21.7	20.3
100	22.8	21.2	20.4	18.5	14	10.7	10.4	12.3	14.9	18	22.2	20.1
101	22.4	21	20.2	18.3	13.8	10.6	10.2	12.2	14.6	17.3	21.8	19.8
102	22.5	21.1	20.3	18.4	13.9	10.4	10	12.1	14.6	17.2	21.7	19.9
103	22.7	21.4	20.4	18.4	14	10.4	10	12.1	14.6	17.2	21.7	20.1
104	22.8	21.8	20.6	18.6	14	10.5	10.3	12.3	14.9	18	21.9	20.4
105	22.9	21.7	20.5	18.7	14.2	10.8	10.6	12.8	15.4	18.6	21.8	20.3
106	23.1	22.1	20.6	18.8	14.5	11.2	10.9	13.2	15.6	18.4	22	20.5
107	23	21.9	21	19	14.6	11.4	11.1	13.4	15.9	18.8	22.4	20.8
108	23	21.7	20.9	19	14.8	11.5	11.3	13.4	16	19	22.3	20.6
109	22.4	21.1	20.2	18	13.6	10.6	10.4	12.4	14.9	18	21.9	20.4
110	22.5	21.1	20.3	18	13.6	10.5	10.3	12.4	14.9	18.1	21.9	20.4
111	22.5	20.9	20.2	18	13.6	10.4	10.3	12.3	14.8	17.9	21.8	20.2
112	22.6	21	20.3	18.1	13.8	10.6	10.4	12.4	14.8	17.8	21.9	20.3
113	22.7	21	20.5	18.2	13.9	10.8	10.6	12.5	15	17.8	21.9	20.3
114	22.7	21.1	20.5	18.3	13.9	10.8	10.7	12.5	15	18	22	20.2
115	22.7	21.1	20.4	18.3	14	10.7	10.5	12.4	14.9	18	22	20.2
116	22.7	21.2	20.5	18.3	14.1	10.8	10.6	12.5	14.8	18	22.1	20.3
117	22.6	21.2	20.5	18.2	14	10.7	10.4	12.3	14.7	18.1	21.8	20.1
118	22.6	21.2	20.3	18.3	13.9	10.6	10.3	12.3	14.7	17.8	21.8	20
119	22.3	20.9	20.1	18.1	13.8	10.5	10.2	12.1	14.5	17	21.3	19.7
120	22.2	21	20.2	18.2	13.8	10.4	10	12	14.3	16.8	21.2	19.6
121	22.5	21.3	20.2	18.2	14	10.5	10.3	12.3	14.7	17.6	21.5	20
122	22	20.8	19.5	17.8	14.1	11	10.9	12.8	15.1	18	21.3	19.9
123	22.3	20.8	19.5	17.6	14.1	11.1	11	13.1	15.2	18	21.4	19.9
124	23.1	21.7	19.9	18.1	14.4	11.2	11	13.3	15.5	18.1	21.8	20.2
125	22.9	21.8	20.2	18.4	14.4	11.3	11.1	13.3	15.5	17.9	21.6	20.2
126	22.8	21.8	20.5	18.7	14.6	11.4	11.2	13.3	15.7	18.2	21.9	20.5
127	22.2	20.9	20.1	17.9	13.4	10.4	10.2	12.4	14.8	18	21.6	20.4
128	22.4	21	20.1	18	13.6	10.4	10.2	12.4	14.8	18.1	21.6	20.4
129	22.2	20.8	20.1	17.9	13.6	10.6	10.3	12.4	14.7	17.9	21.2	20.1
130	22.5	21	20.2	18	13.7	10.8	10.4	12.4	14.7	17.8	21.4	20.1
131	22.6	21	20.3	18.2	13.9	10.9	10.5	12.5	14.9	17.9	21.9	20.2
132	22.5	21	20.3	18.2	13.9	10.9	10.6	12.5	14.9	17.9	21.8	20
133	22.3	20.8	20.1	18	13.8	10.8	10.4	12.3	14.6	17.5	21.6	19.9
134	22.4	21	20.2	18.2	13.9	10.8	10.4	12.3	14.6	17.4	21.6	20.1
135	22.7	21.4	20.6	18.4	14.1	10.9	10.6	12.4	14.7	17.6	21.9	20.3
136	22.4	21.3	20.3	18.1	13.9	10.7	10.5	12.2	14.6	17.5	21.6	20
137	22.2	20.9	20.2	18.2	13.9	10.6	10.3	12.1	14.3	16.8	21.2	19.7
138	22.3	21.1	20	18	14	10.8	10.6	12.3	14.4	16.8	21	19.6
139	21.9	20.4	19.2	17.2	13.9	11.1	10.9	13	14.9	17.8	21.2	19.7
140	21.7	20.2	19.1	17	13.9	11	10.9	13	14.8	17.4	21	19.4
141	22.1	20.8	19.3	17.4	14	11	10.9	13.1	14.9	17.5	21.3	19.6
142	22.5	20.9	19.5	17.5	14.1	11.2	10.9	13.3	15	17.4	21.1	19.6
143	22.8	21.1	19.6	17.6	14.1	11.2	10.9	13.3	15	17.3	21.2	19.7
144	23.1	21.4	20	18.1	14.4	11.3	11	13.5	15.3	17.7	21.7	20.2
145	21.5	20	19.3	17.2	13.4	10.7	10.7	12.5	14.4	17.1	20.5	19.3
146	21.8	20.4	19.6	17.5	13.6	10.7	10.6	12.6	14.7	17.4	20.8	19.6
147	21.6	20.4	19.4	17.4	13.5	10.7	10.5	12.4	14.5	17.3	20.6	19.5
148	22.3	20.9	19.9	17.8	13.7	10.8	10.5	12.4	14.7	17.8	21	20
149	22.2	20.9	19.9	17.9	13.7	10.7	10.5	12.4	14.7	17.8	21	20
150	22.6	21.1	20.3	18.1	13.9	10.9	10.6	12.5	14.9	18.1	21.4	20.2
151	22.4	21	20.1	18	14	11	10.7	12.6	14.8	17.9	21.3	20.1
152	22.5	21.2	20.2	18	14	11.2	11.1	12.7	15	18	21.5	20.2
153	22.7	21.5	20.5	18.3	14.1	11.3	11.1	12.6	14.9	17.8	22	20.3
154	22.6	21.4	20.2	18.1	14.1	11.2	11	12.6	14.7	17.7	21.7	20.2
155	22.1	21	20.4	18.2	14	11.1	10.8	12.3	14.3	16.7	21.1	19.6
156	22.2	21.1	20	17.6	13.9	11.1	10.9	12.4	14.3	16.6	21	19.6
157	21.9	20.4	19.2	17.1	13.8	11.1	10.9	13	14.9	17.6	21.1	19.7
158	21.6	20	19	17	13.7	10.9	10.9	13.1	14.8	17.6	20.8	19.3
159	21.8	20.3	19.2	17.1	13.8	11	10.9	13.2	14.8	17.3	20.8	19.3
160	22.1	20.6	19.4	17.3	14	11.2	10.9	13.2	14.9	17.2	20.9	19.3
161	22.7	20.7	19.6	17.4	14.1	11.2	10.9	13.3	15	17.4	21.1	19.5
162	22.9	20.9	19.8	17.7	14.2	11.2	11.1	13.4	15.2	17.6	21.3	19.8
163	21.1	19.8	18.7	16.5	13.2	10.8	10.9	12.7	14.5	17	20.4	19.1
164	21	19.6	18.6	16.5	13.2	10.9	10.9	12.8	14.4	16.8	20.2	19
165	21.1	19.8	18.8	16.7	13.3	11	11.1	12.9	14.6	16.9	20.3	19
166	21.2	19.9	18.9	16.9	13.5	11.1	11	12.7	14.6	17	20.3	19.1
167	21.8	20.4	19.4	17.4	13.8	11.3	11.1	12.9	15	17.5	21.1	19.7
168	21.9	20.5	19.4	17.5	14	11.4	11.4	13	15.1	17.7	21.1	19.9
169	22	20.6	19.4	17.5	13.9	11.5	11.4	13.1	15.1	17.8	21	20.1
170	22.5	21.1	19.9	17.6	14	11.5	11.5	13.2	15.2	18.2	21.4	20.4
171	22.7	21.4	20.3	17.8	14	11.4	11.3	13.1	15.1	18.2	21.7	20.4
172	22.6	21.3	20	17.6	13.9	11.2	11.2	12.9	14.9	17.7	21.7	20.2
173	22.4	21.3	20.1	17.5	13.9	11.1	11.1	12.5	14.5	16.9	21.4	19.7
174	22.3	21.2	20	17.4	13.8	11	11	12.7	14.5	16.9	21.3	19.7
175	22.3	20.8	19.5	17.2	13.8	10.9	10.9	12.9	14.9	17.5	21.4	19.9
176	21.5	20.1	19	17	13.7	10.9	10.9	13.1	14.9	17.7	20.7	19.4
177	21.4	19.9	18.8	16.9	13.6	10.8	10.8	13.1	14.6	17	20.5	19
178	21.3	19.7	18.9	16.8	13.7	10.9	10.8	13	14.6	16.7	20.3	18.7
179	21.6	19.8	18.9	16.9	13.8	11	10.8	13.1	14.6	16.7	20.5	18.8
180	22	20	19.2	17.3	14	11.2	11	13.3	14.8	16.9	20.7	19
181	20.4	19.3	18.2	16	12.8	10.3	10.5	12.3	14	16.5	19.8	18.5
182	20.5	19.4	18.3	16	12.9	10.5	10.6	12.4	14.2	16.6	19.8	18.4
183	20.4	19.2	18.3	16.1	13	10.6	10.8	12.5	14.1	16.5	19.7	18.4
184	21	19.8	18.7	16.5	13.4	11.1	11.2	12.9	14.6	16.9	20.3	18.9
185	21.2	19.9	18.8	16.7	13.6	11.3	11.4	13.1	14.8	17.1	20.7	19.1
186	21.1	19.8	18.8	16.8	13.6	11.4	11.5	13.2	14.8	17.1	20.6	19.1
187	21.4	20	19	17	13.8	11.5	11.6	13.3	14.9	17.4	20.8	19.5
188	21.7	20.3	19.2	17.2	13.9	11.5	11.5	13.3	15	17.7	20.9	19.9
189	22	20.7	19.5	17.2	13.7	11	10.9	13.2	15.1	17.9	21.2	20.1
190	22.4	20.9	19.6	17.2	13.7	10.5	10.8	13.2	15.2	18.2	21.3	20.3
191	22.6	20.9	19.4	17.2	13.6	10.4	10.7	13.1	14.8	17.5	21.5	20.1
192	22.5	20.8	19.5	17.1	13.5	10.3	10.7	13	14.7	17.4	21.5	20.1
193	22.4	20.8	19.5	17.2	13.6	10.5	10.8	13	14.9	17.6	21.4	20.1
194	21.7	20.1	19.1	17.1	13.6	10.7	10.8	13	14.9	17.8	20.8	19.5
195	21.2	19.7	18.8	16.7	13.5	10.5	10.7	13	14.6	17	20.4	18.7
196	20.8	19.3	18.5	16.4	13.4	10.3	10.5	12.5	14.2	16.4	19.8	18.2
197	20.8	19.1	18.4	16.4	13.3	10.2	10.3	12.3	14	16.2	19.7	18
198	21	19.3	18.5	16.6	13.5	10.3	10.5	12.5	14.1	16.2	19.8	18.1
199	19.8	18.6	17.7	15.7	12.5	10	10.1	12	13.7	16.1	19.3	17.9
200	20.1	19	18.1	15.9	12.8	10.4	10.5	12.4	14	16.4	19.6	18.2
201	20.7	19.6	18.7	16.3	13.2	10.8	10.9	12.7	14.4	16.8	20.2	18.7
202	21.2	20.1	18.9	16.6	13.4	10.9	11	13	14.8	17.1	20.6	19.1
203	21.3	20	18.9	16.6	13.5	11.1	11.3	13.1	14.9	17.2	20.7	19.2
204	21.2	19.8	18.7	16.7	13.6	11.5	11.4	13	14.8	17.1	20.6	19.2
205	21.4	20	18.9	16.7	13.6	11.4	11.4	13.2	15	17.3	20.8	19.5
206	21.5	20.2	19.1	16.9	13.6	11	11	13.1	15	17.4	21.3	19.7
207	21.7	20.3	19.2	16.8	13.5	10.4	10.6	12.9	14.9	17.5	21.1	19.8
208	22.2	20.7	19.3	16.9	13.4	10.3	10.5	12.9	15.1	18	21.3	20.2
209	22.6	20.8	19.3	17	13.4	10.2	10.5	13.1	15	18.1	21.4	20.4
210	22.4	20.7	19.3	17	13.4	10.2	10.5	13.1	14.9	17.9	21.4	20.4
211	22.3	20.7	19.4	17.1	13.5	10.3	10.6	13.1	15	17.9	21.3	20.2
212	21.8	20.3	19.2	17.1	13.6	10.5	10.7	13.1	14.9	18	20.9	19.8
213	21.3	19.8	18.9	16.8	13.5	10.4	10.7	13	14.7	17.2	20.6	19.1
214	20.8	19.3	18.7	16.6	13.4	10.2	10.4	12.6	14.3	16.5	19.9	18.4
215	20.7	19	18.4	16.4	13.3	10	10.1	12.1	14	16.3	19.7	18
216	20.9	19.2	18.6	16.5	13.5	10.1	10.2	12.2	14	16.3	19.8	18.1
217	20.2	19	18.1	15.9	12.6	10.1	10.3	12.2	13.9	16.5	19.6	18.4
218	20.8	19.7	18.6	16.4	13.1	10.5	10.7	12.7	14.5	17	20.3	18.9
219	21.4	20.3	19	16.8	13.4	10.9	11.1	13.1	14.9	17.6	21	19.6
220	21.6	20.4	19.2	16.9	13.6	11	11.2	13.1	15	17.7	21.2	19.8
221	21.6	20.3	19.1	16.8	13.5	11	11.2	13.1	14.9	17.7	21.2	19.8
222	21.6	20.3	19	16.8	13.6	11.3	11.2	13.1	15	17.7	21.1	19.8
223	21.6	20.3	19.1	16.7	13.5	10.9	11	13.2	15.1	17.6	21.2	19.8
224	21.6	20.3	19.1	16.7	13.4	10.5	10.7	13.1	15	17.6	21.2	19.8
225	21.8	20.4	19.2	16.8	13.4	10.4	10.5	12.9	14.9	17.6	21.3	19.9
226	21.9	20.6	19.3	16.9	13.4	10.3	10.5	12.9	14.9	17.7	21.1	20.1
227	22.4	21	19.4	17	13.4	10.2	10.5	13	15.1	18.1	21.4	20.3
228	22.5	20.9	19.4	17	13.4	10.2	10.4	13.1	15	18	21.6	20.4
229	22.5	21.1	19.5	17.1	13.4	10.2	10.5	13.1	14.7	17.6	21.5	20.3
230	22.1	20.9	19.4	17.1	13.5	10.2	10.5	13	14.8	17.8	21.2	20.1
231	21.7	20.4	19.2	16.9	13.5	10.2	10.5	13.2	14.9	17.8	20.9	19.6
232	21.4	19.8	19	16.8	13.5	10.2	10.5	12.9	14.8	17.2	20.5	19
233	21.1	19.5	18.8	16.7	13.4	10.2	10.4	12.7	14.4	16.7	20.1	18.6
234	21.2	19.5	18.8	16.6	13.5	10.2	10.4	12.4	14.2	16.6	19.9	18.4
235	21.5	20.2	18.9	16.7	13.2	10.4	10.7	12.9	14.9	17.6	21	19.7
236	21.6	20.4	19	16.7	13.3	10.6	10.8	13	14.9	17.7	21.1	20
237	22.1	20.7	19.3	17.1	13.5	10.9	11.1	13.1	14.9	18	21.4	20.4
238	22.3	21	19.5	17.2	13.6	11	11.2	12.9	14.7	18.1	21.6	20.6
239	22.1	20.7	19.5	17	13.5	10.8	11	13	14.8	17.9	21.7	20.4
240	21.8	20.4	19.2	16.7	13.4	10.6	10.8	13.1	14.9	18	21.4	20.3
241	21.7	20.5	19.1	16.7	13.4	10.5	10.7	13.1	15	17.8	21.2	20
242	21.8	20.6	19.3	16.8	13.4	10.4	10.5	13.1	15.1	17.9	21.3	20.1
243	21.9	20.7	19.4	16.8	13.4	10.4	10.6	13.1	15.1	17.8	21.3	20.1
244	21.9	20.7	19.4	16.9	13.4	10.3	10.5	13	15	17.6	21.2	20
245	22.1	21	19.6	17.1	13.4	10.2	10.4	13	15	17.7	21.2	20.3
246	22.6	21.2	19.8	17.1	13.4	10.1	10.4	13	15	18	21.6	20.5
247	22.6	21.3	19.9	17.2	13.4	10.1	10.4	13	14.4	17.1	21.5	20.2
248	22.5	21.3	19.8	17.1	13.3	10.1	10.4	13	14.3	17.1	21.4	20.2
249	22.4	21.3	19.6	17	13.5	10.1	10.4	13.1	14.7	17.7	21.4	20
250	22.2	20.8	19.4	17	13.6	10.3	10.4	13	15	18	21.2	19.7
251	21.6	20.1	19.1	17	13.6	10.4	10.4	13.1	14.9	17.5	20.7	19.2
252	21.2	19.5	18.8	16.7	13.4	10.1	10.5	12.7	14.4	16.7	20.1	18.5
253	21.5	20.3	19	16.7	13.2	10.4	10.6	12.9	14.8	17.6	21.1	19.9
254	21.8	20.3	19.1	16.7	13.3	10.6	10.8	13.1	14.8	17.8	21.2	20.3
255	22.3	21	19.5	17	13.5	10.9	11	13	14.9	18.1	21.6	20.7
256	22.5	21.2	19.8	17.2	13.6	10.9	11	13	14.9	18.2	21.8	20.6
257	22.4	21	19.7	17	13.4	10.6	10.8	13.1	14.9	18.2	21.8	20.7
258	22	20.7	19.4	16.8	13.3	10.5	10.6	13.1	15	18.1	21.6	20.5
259	22.1	20.7	19.4	16.8	13.3	10.5	10.6	13.2	15.1	18	21.5	20.4
260	22	20.8	19.5	16.9	13.3	10.4	10.5	13.1	15.1	17.9	21.5	20.4
261	21.9	20.7	19.4	16.8	13.3	10.3	10.4	13	15.1	17.8	21.4	20.1
262	21.9	20.8	19.5	17	13.3	10.1	10.4	12.9	14.9	17.5	21.3	20
263	22	20.9	19.5	17	13.3	10.1	10.4	13	15	17.5	21.2	20.1
264	22.5	21.2	19.8	17.1	13.4	10.1	10.3	13	15.1	18	21.4	20.4
265	22.6	21.3	20.2	17.2	13.3	10	10.3	13	14.5	17.4	21.5	20.3
266	22.6	21.3	20	17.2	13.3	10	10.3	12.8	14.4	17	21.4	20.2
267	22.6	21.4	19.8	17.1	13.5	10	10.3	13	14.4	17.3	21.5	20.4
268	22.6	21.4	19.8	17.2	13.5	10.3	10.3	12.6	14.5	17.7	21.5	20.3
269	22.3	20.8	19.5	17.2	13.7	10.7	10.4	12.6	14.8	17.9	21	19.9
270	21.5	19.8	19	16.8	13.4	10.1	10.4	12.9	14.6	17	20.3	18.9
271	21.6	20.3	19.2	16.8	13.2	10.5	10.7	13	14.7	17.7	21.3	20.3
272	22.1	20.6	19.3	16.8	13.3	10.7	10.9	13	14.8	17.9	21.6	20.5
273	22.5	21	19.7	17	13.6	11.1	11.1	12.8	14.7	18	21.8	20.7
274	22.5	21	19.7	17.1	13.5	11	11	12.8	14.7	18	21.8	20.6
275	22.4	20.8	19.6	17	13.4	10.6	10.7	13.1	14.9	18.1	21.8	20.7
276	22.1	20.5	19.4	16.8	13.3	10.5	10.6	13.1	15	17.9	21.7	20.4
277	22.2	20.7	19.4	17	13.3	10.4	10.6	13.2	15	18.1	21.7	20.6
278	22.4	21	19.7	17	13.3	10.3	10.5	13.2	15.1	18.2	21.7	20.6
279	22.1	20.9	19.6	17	13.3	10.2	10.4	13.1	15.1	18	21.5	20.4
280	22.2	20.9	19.6	16.9	13.3	10.1	10.3	13.1	15.1	17.9	21.4	20.4
281	22.2	20.8	19.6	16.9	13.3	10	10.3	13	15	17.9	21.3	20.1
282	22.4	21	19.7	17.1	13.3	10	10.3	13.1	15.2	18.1	21.5	20.2
283	22.7	21.3	20.1	17.1	13.3	9.9	10.2	13	14.8	17.8	21.6	20.4
284	22.8	21.3	20.1	17.1	13.3	9.8	10.2	12.9	14.5	17.2	21.5	20.3
285	22.7	21.3	19.9	17.2	13.4	9.9	10.2	13	14.6	17.5	21.6	20.4
286	22.7	21.4	20.1	17.2	13.3	10.1	10.1	12.5	14.6	17.9	21.6	20.5
287	22.6	21.2	19.8	17.1	13.6	10.6	10.3	12.3	14.7	18.1	21.2	20.3
288	22	20.4	19.4	17.1	13.5	10.5	10.3	12.9	14.9	17.6	20.7	19.6
289	21.7	20.3	19.1	16.7	13.2	10.6	10.7	12.9	14.6	17.6	21.4	20.5
290	21.9	20.5	19.3	16.7	13.3	10.6	10.8	12.9	14.6	17.7	21.5	20.6
291	22.3	20.9	19.6	16.8	13.3	10.8	10.9	12.9	14.7	17.9	21.7	20.6
292	22.4	20.9	19.6	16.9	13.4	10.7	10.8	12.9	14.7	17.9	21.7	20.7
293	22.1	20.5	19.4	16.8	13.3	10.5	10.7	13	14.8	17.8	21.6	20.5
294	22	20.3	19.3	16.7	13.3	10.4	10.6	13	14.9	17.7	21.6	20.5
295	22.1	20.6	19.4	16.8	13.2	10.3	10.5	13	14.8	17.8	21.6	20.5
296	22.3	20.9	19.6	17	13.3	10.3	10.4	13	14.9	18	21.6	20.5
297	22.1	20.9	19.6	17	13.2	10.3	10.3	13.1	15	17.9	21.4	20.5
298	22.1	20.7	19.6	16.9	13.2	10.1	10.3	13.1	15	17.9	21.4	20.2
299	22.2	20.7	19.7	17	13.2	10	10.2	13.1	15.1	18	21.4	20.2
300	22.4	21	19.8	17	13.2	9.8	10.2	13.1	15.2	18.2	21.6	20.4
301	22.7	21.2	19.9	17.2	13.2	9.8	10.1	13	15	18.1	21.7	20.5
302	22.8	21.2	20.1	17.1	13.1	9.7	10.1	12.8	14.7	17.5	21.4	20.3
303	22.9	21.2	20.1	17.2	13.1	9.7	10	12.9	14.7	17.6	21.5	20.2
304	22.9	21.4	20.2	17.2	13.2	9.7	9.8	12.6	14.7	18	21.7	20.5
305	22.8	21.3	20	17.2	13.4	10.3	10.1	12.1	14.6	18.1	21.4	20.4
306	22.4	20.9	19.7	17.2	13.6	10.8	10.4	12.4	14.7	18	21	20.1
307	21.7	20.3	19.1	16.6	13.2	10.6	10.7	12.8	14.5	17.5	21.2	20.4
308	21.8	20.5	19.3	16.6	13.2	10.5	10.6	12.9	14.6	17.6	21.4	20.4
309	22.1	20.7	19.4	16.7	13.2	10.4	10.6	12.9	14.7	17.7	21.7	20.6
310	22.3	20.8	19.5	16.8	13.3	10.4	10.6	13	14.8	17.8	21.8	20.6
311	22	20.4	19.3	16.8	13.1	10.3	10.5	13	14.9	17.7	21.6	20.5
312	21.9	20.4	19.3	16.8	13.1	10.2	10.4	12.9	15	17.7	21.6	20.3
313	22.1	20.6	19.3	16.8	13.2	10.2	10.4	13	15	17.8	21.6	20.5
314	22.2	20.8	19.6	16.8	13.1	10.2	10.3	13	14.9	17.8	21.5	20.6
315	22.2	20.8	19.6	16.9	13.2	10.1	10.3	13	15	17.8	21.4	20.4
316	22.2	20.6	19.5	16.9	13.2	10	10.1	13	15	17.7	21.3	20.2
317	22.2	20.8	19.6	17	13.1	10	10.1	12.9	15.1	17.8	21.2	20.2
318	22.3	20.9	19.7	17	13.1	9.8	9.9	13	15.1	18	21.4	20.3
319	22.5	21.2	19.7	17	13.2	9.7	10	13.1	15.1	18.2	21.8	20.6
320	22.9	21.3	20.1	17.2	13.2	9.6	10	13	14.9	18.1	21.6	20.6
321	22.9	21.1	20.2	17.2	13.1	9.6	9.8	12.8	14.6	17.6	21.4	20.3
322	22.9	21.2	20.2	17.2	13.1	9.5	9.6	12.4	14.4	17.7	21.4	20.3
323	22.9	21.2	20.1	17.2	13.3	10.1	10.1	12.1	14.4	17.8	21.4	20.3
324	22.7	21.2	20	17.3	13.7	10.8	10.4	12.1	14.4	17.8	21.2	20.3
325	21.8	20.4	19.2	16.6	13.2	10.5	10.6	12.8	14.5	17.4	21.2	20.4
326	22	20.7	19.5	16.6	13.2	10.5	10.6	12.8	14.5	17.5	21.5	20.5
327	22.3	20.9	19.6	16.7	13.3	10.5	10.6	12.8	14.6	17.7	21.6	20.7
328	22.3	20.7	19.5	16.8	13.1	10.4	10.5	12.9	14.7	17.7	21.7	20.4
329	21.9	20.3	19.3	16.7	13.1	10.3	10.3	12.8	14.9	17.6	21.5	20.3
330	22	20.4	19.3	16.8	13	10.2	10.3	12.9	14.9	17.6	21.6	20.4
331	22.2	20.7	19.4	16.8	13.1	10.2	10.3	12.9	14.9	17.7	21.6	20.5
332	22.5	21	19.6	16.8	13.1	10.1	10.3	12.9	14.9	17.8	21.5	20.6
333	22.6	20.9	19.7	16.8	13.1	10	10.2	12.9	15	17.9	21.5	20.6
334	22.5	20.9	19.5	16.9	13.1	9.8	10.1	13	15.1	17.8	21.4	20.5
335	22.3	20.9	19.5	17	13	9.9	9.9	12.9	15	17.7	21.3	20.2
336	22.4	21	19.7	17	13	9.7	9.8	12.9	15	17.7	21.3	20.3
337	22.4	21.1	19.8	17	13	9.5	9.8	13	15.1	18	21.6	20.4
338	22.7	21.4	20	17.1	13.2	9.7	9.9	13	15	18.3	21.8	20.7
339	23	21.3	20.1	17.2	13.2	9.6	10	13	15	18.3	21.7	20.7
340	23	21.3	20.2	17.2	13.1	9.4	9.6	12.5	14.5	17.7	21.4	20.4
341	22.9	21.1	20.2	17.5	13.4	10.2	9.9	12.1	14.2	17.3	21.2	20.2
342	22.8	21.2	20.2	17.7	13.9	10.8	10.4	12.1	14.2	17.3	21.1	20.2
343	22.5	20.9	19.7	17.2	13.5	10.5	10.1	12.3	14.6	18	21.2	20.2
344	22.1	20.4	19.4	17.1	13.2	10	9.8	13	14.8	17.9	20.9	19.9
345	22	20.1	19.2	17.1	13.3	10.1	10	13.2	14.9	17.6	20.7	19.7
346	21.8	19.7	19.1	17	13.4	10.1	10.2	13.2	14.7	17.1	20.2	19.2
347	21.8	19.7	18.9	17	13.6	10.2	10.5	13	14.4	17	20	18.8
348	22	19.9	19.1	17.1	13.8	10.4	10.7	13	14.5	17.1	20.1	19
349	21.7	20.3	19.1	16.6	13.1	10.3	10.4	12.7	14.4	17.3	21.1	20.3
350	22	20.6	19.4	16.5	13.2	10.4	10.4	12.7	14.4	17.4	21.3	20.5
351	22.1	20.6	19.6	16.5	13.1	10.5	10.6	12.6	14.4	17.5	21.5	20.5
352	22	20.5	19.4	16.5	13.1	10.3	10.4	12.8	14.6	17.3	21.3	20.3
353	21.6	20.2	19.2	16.7	13	10.2	10.3	12.8	14.8	17.4	21.1	20
354	21.8	20.3	19.2	16.7	13	10.2	10.3	12.8	14.8	17.4	21.2	20
355	22	20.5	19.3	16.7	13.1	10.1	10.3	12.8	14.8	17.5	21.3	20.1
356	22.4	20.9	19.7	16.7	13	10.1	10.2	12.9	14.9	17.6	21.5	20.5
357	22.7	21	19.9	16.8	13	9.9	10.1	12.9	14.9	17.7	21.6	20.6
358	22.7	21	19.8	16.8	13.1	9.9	10.1	12.9	15	17.8	21.4	20.6
359	22.6	21.1	19.7	16.9	13	9.6	10	12.9	15	17.9	21.4	20.6
360	22.7	21.2	19.9	17	13	9.5	9.9	12.9	15	17.8	21.5	20.6
361	22.6	21.1	19.9	17	12.9	9.5	9.8	12.9	15	17.9	21.5	20.5
362	22.6	21.3	19.8	16.9	13.1	9.5	9.8	12.9	15	18	21.7	20.5
363	22.7	21.3	20	17.1	13.1	9.5	9.9	12.9	15	18.2	21.6	20.6
364	23	21.2	20.1	17.1	13.1	9.3	9.5	12.5	14.6	17.9	21.6	20.6
365	23	21.1	20.3	17.5	13.2	9.8	9.6	12	14.2	17.3	21.2	20.4
366	23	21.1	20.3	17.9	14	10.7	10.3	12.2	14.2	17.2	21.2	20.4
367	22.8	21.2	20	17.6	13.8	10.6	10.2	12.1	14.3	17.6	21.2	20.2
368	22.4	20.9	19.6	17.1	13.2	10	9.7	12.8	14.8	18	21.2	20.2
369	22.2	20.5	19.4	17.2	13.2	9.9	9.7	13.1	14.9	17.9	20.8	19.9
370	22.1	20.3	19.3	17.1	13.2	10.1	9.9	13.2	15	17.6	20.7	19.8
371	22	19.9	19	17	13.4	10.2	10.1	13.2	14.7	17.2	20.4	19.3
372	21.8	19.7	18.9	17	13.6	10.1	10.4	13.1	14.5	17	20	18.9
373	21.7	20.3	19.1	16.5	13.1	10.2	10.2	12.6	14.5	17.2	21.1	20.3
374	21.9	20.3	19.4	16.5	13	10.1	10.2	12.6	14.4	17.3	21.2	20.4
375	22.2	20.6	19.6	16.5	13	10.4	10.4	12.6	14.4	17.6	21.4	20.5
376	21.9	20.3	19.3	16.5	13	10.3	10.3	12.6	14.6	17.3	21.2	20.2
377	21.6	20.1	19.2	16.6	13	10.1	10.1	12.7	14.7	17.3	21	19.9
378	21.6	20.1	19.2	16.7	13	10.1	10.1	12.7	14.7	17.3	21.1	19.8
379	21.7	20.2	19.3	16.7	13	10	10.1	12.7	14.7	17.3	21.2	20
380	22.2	20.6	19.4	16.7	12.9	10	10	12.8	14.8	17.5	21.1	20.3
381	22.5	20.9	19.7	16.7	12.9	9.9	9.9	12.8	14.8	17.5	21.3	20.4
382	22.5	20.9	19.7	16.7	13	9.8	9.9	12.8	14.9	17.6	21.2	20.5
383	22.4	21	19.7	16.8	12.9	9.7	9.8	12.9	14.9	17.7	21.2	20.5
384	22.4	21	19.7	16.8	12.9	9.5	9.7	12.8	14.9	17.7	21.3	20.5
385	22.5	21.1	19.8	16.9	12.8	9.4	9.6	12.9	14.9	17.9	21.5	20.6
386	22.7	21.2	20	16.9	12.9	9.3	9.6	12.9	15	18.1	21.6	20.7
387	22.9	21.2	20	17	13	9.3	9.6	12.9	15	18.2	21.6	20.7
388	23	21.1	20.1	17.1	13	9.2	9.5	12.9	14.8	18	21.4	20.7
389	23.1	21.1	20.1	17.2	12.9	9.3	9.1	12	14.3	17.5	21.3	20.4
390	23	21.1	20.3	17.6	13.5	10	9.8	12	14.2	17.3	21.2	20.4
391	23	21.1	20.2	17.8	13.9	10.5	10.3	12	14.2	17.4	21.2	20.3
392	22.7	21.1	19.8	17.2	13.5	10.1	9.9	12.5	14.6	17.9	21.2	20.4
393	22.4	20.8	19.5	17.1	13.2	9.7	9.6	13.1	14.8	18	21	20.1
394	22.1	20.3	19.2	17.1	13.3	9.9	9.9	13.2	15	17.6	20.8	19.8
395	22.1	20.1	19.2	17.1	13.4	9.9	10	13.3	14.9	17.4	20.6	19.5
396	22	19.8	18.9	17.1	13.4	10.1	10.1	13.3	14.7	17.2	20.4	19.2
397	21.9	20.3	19.3	16.5	13	10.2	10.3	12.5	14.3	17.2	21.3	20.5
398	21.8	20.2	19.3	16.4	12.9	10.1	10.2	12.6	14.4	17.3	21.2	20.4
399	21.9	20.3	19.3	16.5	13	10.1	10.1	12.6	14.4	17.3	21.2	20.4
400	21.8	20.2	19.3	16.5	12.9	10.2	10.1	12.7	14.6	17.3	21.1	20.1
401	21.7	20.2	19.3	16.6	13	10.1	10.1	12.6	14.7	17.4	21.1	20
402	21.6	20.1	19.2	16.6	13	10	10.1	12.7	14.7	17.4	21	19.8
403	21.8	20.3	19.3	16.5	12.9	10	10	12.7	14.8	17.5	21.1	19.9
404	21.9	20.4	19.3	16.6	12.9	9.9	10	12.7	14.7	17.5	21	20
405	22.2	20.7	19.6	16.7	12.9	9.8	9.9	12.8	14.8	17.6	21.2	20.3
406	22.4	20.9	19.7	16.7	13	9.7	9.8	12.8	14.8	17.6	21.2	20.5
407	22.5	21	19.7	16.7	12.9	9.6	9.7	12.8	14.8	17.7	21.3	20.5
408	22.5	21	19.7	16.7	12.8	9.7	9.5	12.7	14.7	17.8	21.4	20.5
409	22.6	21	19.8	16.9	12.8	9.5	9.4	12.8	14.9	17.9	21.4	20.6
410	22.7	21	19.9	16.9	12.9	9.3	9.5	12.9	14.9	18	21.5	20.7
411	22.9	21.1	20	16.9	12.9	9.2	9.5	12.8	14.9	18.1	21.5	20.7
412	22.8	21	19.9	17	12.8	9.2	9.3	12.8	14.8	18	21.3	20.7
413	22.9	21.1	20	17	12.9	9.2	9.3	12.7	14.7	18.1	21.4	20.6
414	23	21.2	20.1	17.2	13	9.3	9.3	12.3	14.6	18	21.4	20.5
415	23.1	21.1	20.1	17.6	13.6	10	9.7	11.9	14.3	17.5	21.2	20.4
416	22.9	21.1	20	17.6	13.9	10.5	10.1	12	14.4	17.6	21.2	20.3
417	22.5	20.9	19.7	17.2	13.4	10	9.8	12.7	14.6	17.9	21.1	20.3
418	22.1	20.4	19.2	17.1	13.3	9.7	9.8	13.2	14.8	17.8	20.9	19.9
419	22.1	20.2	19.1	17.1	13.5	10	10.1	13.3	14.8	17.6	20.8	19.5
420	22	20	19.1	17.1	13.4	10	10.1	13.2	14.7	17.3	20.6	19.3
421	22	20.3	19.3	16.4	12.9	10.1	10.1	12.5	14.3	17.2	21.2	20.6
422	21.8	20.2	19.3	16.4	12.9	10.1	10	12.4	14.2	17.2	21.2	20.4
423	22	20.3	19.5	16.5	13	10.3	10.1	12.3	14.2	17.3	21.1	20.4
424	22	20.4	19.5	16.5	13	10.2	10.1	12.4	14.3	17.3	21.1	20.2
425	22	20.5	19.6	16.5	12.9	10.2	10	12.5	14.5	17.3	21.1	20.2
426	21.9	20.3	19.4	16.5	12.9	10	9.9	12.7	14.7	17.4	21.1	20.1
427	22	20.3	19.4	16.5	12.9	9.9	10	12.7	14.8	17.5	21.2	20
428	22	20.3	19.3	16.6	12.9	9.9	9.9	12.7	14.7	17.4	21.1	20.1
429	22.1	20.6	19.5	16.7	12.9	9.8	9.9	12.7	14.8	17.5	21.2	20.2
430	22.3	20.8	19.6	16.7	13	9.7	9.9	12.7	14.8	17.6	21.2	20.3
431	22.3	20.8	19.6	16.7	12.9	9.6	9.7	12.8	14.7	17.6	21.1	20.5
432	22.4	20.9	19.7	16.7	12.8	9.8	9.4	12.6	14.7	17.8	21.2	20.6
433	22.7	21	19.8	16.7	12.8	9.6	9.2	12.6	14.7	17.9	21.5	20.6
434	22.8	20.9	20	16.9	12.9	9.5	9.2	12.7	14.8	18	21.5	20.7
435	22.9	21	20.1	17	12.9	9.4	9.2	12.7	14.8	17.9	21.3	20.6
436	22.8	21	19.9	17	12.8	9.4	9.1	12.8	14.7	17.9	21.2	20.6
437	22.7	21	19.8	17	12.8	9.2	9.4	12.9	14.8	18.1	21.4	20.7
438	22.9	21.1	19.9	17	12.9	9.3	9.5	12.8	14.9	18.2	21.5	20.7
439	23	21.2	20.1	17.4	13.2	9.7	9.3	12.1	14.6	17.9	21.4	20.5
440	22.9	21.1	20	17.7	13.9	10.6	10.1	12	14.4	17.7	21.4	20.3
441	22.7	21.2	19.8	17.2	13.6	10.2	9.8	12.6	14.7	18	21.3	20.4
442	22.5	20.9	19.6	17.2	13.3	9.6	9.8	13.1	14.9	18	21.1	20.3
443	22.2	20.4	19.2	17.2	13.5	9.8	10	13.3	14.9	17.7	20.9	19.9
444	22.1	20.1	19	17.2	13.5	9.9	10	13.3	14.8	17.5	20.6	19.6
445	22	20.3	19.3	16.4	12.9	9.9	10	12.4	14.4	17.1	21.1	20.5
446	21.8	20.2	19.3	16.4	12.9	10	10	12.4	14.3	17.1	21.1	20.2
447	22.1	20.2	19.5	16.4	12.9	10.2	10.1	12.4	14.3	17.5	21.3	20.5
448	22.1	20.3	19.6	16.4	12.9	10.3	10.1	12.3	14.3	17.3	21.1	20.4
449	22.2	20.6	19.7	16.5	12.9	10.3	9.9	12.4	14.4	17.3	21.2	20.4
450	22	20.4	19.5	16.4	12.8	10	9.8	12.6	14.5	17.2	21	20.1
451	22	20.3	19.3	16.4	12.8	9.9	9.8	12.6	14.6	17.3	21	20.1
452	22	20.4	19.3	16.4	12.8	9.8	9.8	12.6	14.7	17.4	21	20.2
453	22.2	20.7	19.5	16.5	12.9	9.8	9.8	12.7	14.7	17.4	21.1	20.1
454	22.3	20.8	19.7	16.6	12.9	9.7	9.7	12.7	14.7	17.5	21.1	20.2
455	22.3	20.8	19.7	16.6	12.9	9.6	9.6	12.7	14.7	17.6	21.2	20.4
456	22.5	20.9	19.8	16.7	12.8	9.6	9.4	12.7	14.7	17.7	21.3	20.6
457	22.6	20.9	19.8	16.8	12.8	9.7	9.3	12.6	14.6	17.7	21.3	20.6
458	22.6	20.9	19.9	16.9	12.9	9.6	9.3	12.6	14.7	17.8	21.3	20.6
459	22.6	20.8	20	17	13	9.5	9.2	12.6	14.7	17.7	21.2	20.5
460	22.6	20.9	19.8	16.8	12.8	9.5	9.3	12.8	14.7	17.8	21.3	20.5
461	22.6	20.9	19.8	16.9	12.9	9.3	9.5	12.9	14.8	17.9	21.3	20.5
462	22.9	21	19.9	17	12.9	9.2	9.4	12.8	14.9	18.1	21.4	20.6
463	22.9	21.1	20	17.3	13.2	9.6	9.3	12.4	14.7	18.1	21.5	20.6
464	22.8	21.2	20	17.5	13.8	10.3	9.8	12	14.5	18	21.4	20.6
465	22.8	21.2	19.9	17.4	13.7	10.1	9.7	12.5	14.7	18.1	21.4	20.6
466	22.7	21.1	19.6	17.2	13.3	9.8	9.6	13	14.7	18	21.2	20.5
467	22.3	20.7	19.3	17.1	13.3	9.8	9.8	13.1	14.7	17.8	21	20.1
468	22.2	20.2	19	17.2	13.5	9.9	10.1	13.3	14.9	17.6	20.7	19.7
469	22.1	20.5	19.5	16.3	12.8	9.9	9.7	12.5	14.5	17.2	20.9	20.1
470	22.1	20.6	19.5	16.4	12.8	9.9	9.7	12.6	14.5	17.2	20.9	20.2
471	22.2	20.7	19.7	16.5	12.9	9.8	9.6	12.6	14.6	17.3	21	20.3
472	22.3	20.7	19.7	16.6	12.9	9.8	9.6	12.6	14.6	17.3	20.9	20.3
473	22.2	20.7	19.7	16.6	12.8	9.6	9.5	12.6	14.6	17.4	21	20.3
474	22.3	20.7	19.7	16.6	12.8	9.5	9.4	12.7	14.6	17.4	21	20.5
475	22.4	20.8	19.8	16.7	12.8	9.8	9.4	12.5	14.5	17.5	21.1	20.4
476	22.5	20.7	19.8	16.7	13	9.9	9.4	12.4	14.4	17.6	21.2	20.5
477	22.4	20.7	19.7	16.8	12.9	9.7	9.3	12.6	14.7	17.5	21.2	20.5
478	22.5	20.8	19.6	16.7	12.8	9.4	9.3	12.8	14.8	17.7	21.3	20.5
479	22.7	20.9	19.7	16.8	12.9	9.3	9.4	13	14.8	17.8	21.3	20.5
480	22.8	20.9	19.9	17.1	13.1	9.5	9.3	12.6	14.8	18	21.2	20.5
481	22.9	21	20.1	17.5	13.6	10.1	9.6	12.1	14.5	18	21.3	20.5
482	22.6	20.8	19.9	17.5	13.9	10.6	10.1	11.9	14.5	17.8	21.2	20.4
483	22.7	21.1	19.9	17.4	13.8	10.4	9.9	12.4	14.7	18	21.3	20.7
484	22.6	21	19.7	17.2	13.5	10.1	9.6	12.7	14.6	17.9	21.2	20.6
485	22.5	20.8	19.3	17.1	13.4	10	9.7	13	14.6	17.8	20.9	20.4
486	22.3	20.5	19.1	17.2	13.4	9.8	10	13.3	14.9	17.8	20.9	20
487	22.2	20.6	19.6	16.3	12.9	9.9	9.6	12.4	14.3	17.1	21	20.2
488	22.3	20.7	19.6	16.4	12.9	9.8	9.6	12.5	14.4	17.2	21	20.3
489	22.1	20.6	19.6	16.4	12.9	9.9	9.5	12.4	14.4	17.2	20.9	20.2
490	22	20.5	19.6	16.4	12.8	9.8	9.5	12.4	14.5	17.2	20.7	20.1
491	21.9	20.5	19.5	16.5	12.8	9.7	9.5	12.5	14.5	17.3	20.8	20.2
492	22	20.5	19.3	16.4	12.7	9.6	9.4	12.5	14.5	17.2	20.7	20.2
493	22	20.5	19.4	16.4	12.7	9.6	9.4	12.5	14.5	17.2	20.7	20.1
494	22	20.6	19.5	16.4	12.8	9.6	9.3	12.5	14.5	17.2	20.8	20.2
495	22.2	20.7	19.5	16.6	12.8	9.5	9.3	12.6	14.6	17.3	20.9	20.3
496	22.3	20.7	19.5	16.6	12.8	9.4	9.4	12.7	14.7	17.5	21.1	20.4
497	22.4	20.8	19.5	16.8	12.9	9.4	9.4	12.8	14.7	17.7	21.2	20.5
498	22.6	20.9	19.8	17	13.1	9.6	9.4	12.6	14.6	17.8	21.1	20.5
499	22.7	20.9	20	17.7	13.8	10.4	10	12	14.5	17.8	21.2	20.5
500	22.5	20.9	20	17.7	14.1	10.7	10.2	11.9	14.5	17.8	21.2	20.5
501	22.7	20.9	20	17.8	14.1	10.7	10.2	12.1	14.5	17.9	21.2	20.5
502	22.6	21.1	19.8	17.5	13.9	10.6	9.9	12.4	14.6	17.9	21.3	20.5
503	22.4	20.9	19.5	17.2	13.7	10.5	9.8	12.9	14.6	17.8	21.1	20.5
504	22.4	20.7	19.4	17.1	13.3	9.9	9.8	13.2	14.9	17.9	21.1	20.4
505	22.2	20.6	19.8	16.4	12.8	9.8	9.6	12.4	14.2	17.3	21	20.4
506	22.1	20.7	19.7	16.4	12.8	9.7	9.5	12.4	14.3	17.2	21	20.4
507	21.9	20.6	19.5	16.3	12.8	9.7	9.5	12.5	14.2	17.2	20.9	20.1
508	21.8	20.5	19.5	16.4	12.7	9.6	9.5	12.5	14.3	17.2	20.8	20.1
509	21.7	20.4	19.4	16.4	12.8	9.7	9.4	12.5	14.3	17.2	20.7	20
510	21.7	20.3	19.3	16.4	12.7	9.6	9.4	12.4	14.4	17.2	20.6	20
511	21.8	20.4	19.2	16.4	12.8	9.5	9.4	12.6	14.5	17.2	20.7	20.1
512	21.8	20.4	19.2	16.5	12.8	9.4	9.3	12.6	14.5	17.2	20.8	20.2
513	21.9	20.5	19.2	16.4	12.8	9.4	9.3	12.6	14.5	17.2	20.8	20.3
514	22	20.6	19.4	16.5	12.8	9.5	9.4	12.7	14.6	17.4	20.9	20.3
515	22.2	20.7	19.5	16.7	13	9.5	9.5	12.7	14.6	17.5	21.1	20.4
516	22.5	20.8	19.7	16.9	13.1	9.6	9.3	12.6	14.7	17.7	21.1	20.4
517	22.6	20.8	20	17.7	13.8	10.4	10	12.1	14.5	17.7	21.2	20.4
518	22.5	20.8	19.9	18	14	10.7	10.2	11.9	14.4	17.7	21	20.4
519	22.4	20.8	19.8	17.9	14.1	10.8	10.2	12	14.4	17.7	21.1	20.4
520	22.5	21.1	19.9	17.8	14.2	10.8	10.2	12.2	14.6	18	21.3	20.7
521	22.4	20.9	19.6	17.5	14	10.7	10	12.7	14.6	17.8	21.1	20.6
522	22.6	21	19.5	17.3	13.7	10.4	9.8	13.1	14.9	17.9	21.1	20.6
523	22.3	20.8	19.9	16.6	12.9	9.8	9.5	12.3	14.3	17.3	21	20.5
524	22.1	20.7	19.8	16.5	12.9	9.7	9.5	12.4	14.3	17.2	21	20.4
525	21.9	20.7	19.7	16.5	12.8	9.6	9.5	12.3	14.3	17.2	20.9	20.3
526	21.9	20.7	19.6	16.3	12.8	9.6	9.5	12.4	14.3	17.2	20.9	20.3
527	21.9	20.5	19.6	16.4	12.9	9.7	9.4	12.3	14.2	17.2	20.8	20.2
528	21.6	20.3	19.3	16.3	12.9	9.7	9.3	12.2	14.2	17.1	20.5	20.2
529	21.7	20.4	19.3	16.4	12.8	9.6	9.3	12.5	14.4	17.2	20.7	20.2
530	21.8	20.4	19.3	16.5	12.8	9.4	9.3	12.6	14.5	17.2	20.8	20.3
531	21.8	20.4	19.3	16.5	12.7	9.4	9.3	12.6	14.4	17.2	20.8	20.3
532	21.8	20.4	19.2	16.5	12.8	9.5	9.5	12.7	14.6	17.3	20.9	20.2
533	21.9	20.5	19.2	16.6	13	9.6	9.6	12.7	14.6	17.4	21	20.2
534	22.2	20.6	19.5	16.8	13	9.6	9.4	12.7	14.7	17.5	21.1	20.4
535	22.4	20.8	19.8	17.4	13.8	10.4	9.8	12	14.5	17.6	21.1	20.4
536	22.3	20.6	19.7	17.8	13.9	10.7	10.2	11.8	14.3	17.4	20.8	20.3
537	22.1	20.6	19.6	17.8	13.9	10.7	10.2	11.8	14.2	17.4	20.8	20.3
538	22.4	20.9	19.7	17.8	14.1	10.8	10.3	12	14.6	17.8	21	20.6
539	22.5	21	19.6	17.6	14	10.7	10.1	12.5	14.8	17.9	21.2	20.7
540	22.5	21.1	19.7	17.6	14.1	10.7	10.1	12.7	14.8	17.9	21.2	20.8
541	22.4	20.7	20	16.6	13	9.7	9.5	12.3	14.3	17.3	21.1	20.6
542	22.2	20.7	19.9	16.5	13	9.7	9.5	12.3	14.3	17.2	21	20.5
543	22.1	20.7	19.8	16.5	12.9	9.7	9.4	12.3	14.2	17.2	20.9	20.4
544	22	20.7	19.7	16.5	12.9	9.7	9.4	12.3	14.2	17.2	20.9	20.4
545	22	20.7	19.6	16.5	13.1	9.7	9.4	12.1	14.1	17.2	20.8	20.4
546	21.7	20.5	19.3	16.4	13.1	9.8	9.4	12.1	14.1	17.1	20.6	20.3
547	21.7	20.4	19.3	16.3	12.9	9.6	9.2	12.4	14.3	17.2	20.7	20.2
548	21.8	20.4	19.3	16.5	12.8	9.5	9.3	12.5	14.4	17.2	20.8	20.3
549	21.8	20.3	19.3	16.5	12.8	9.4	9.4	12.6	14.5	17.3	20.9	20.3
550	21.7	20.2	19.1	16.5	12.8	9.6	9.4	12.6	14.6	17.3	20.9	20.2
551	21.7	20.2	19.1	16.7	13.1	9.6	9.6	12.7	14.7	17.3	20.9	20.1
552	21.9	20.5	19.3	16.7	13	9.6	9.4	12.6	14.7	17.4	21	20.3
553	22.2	20.6	19.5	17.2	13.5	10.2	9.7	12.1	14.4	17.5	21.1	20.5
554	21.9	20.5	19.4	17.4	13.8	10.6	10	11.8	14.2	17.2	20.7	20.2
555	21.8	20.4	19.3	17.4	13.8	10.6	10.1	11.9	14.2	17.2	20.5	20.2
556	22.2	20.7	19.6	17.6	14	10.7	10.1	12	14.4	17.5	20.8	20.5
557	22.4	20.9	19.6	17.5	14.1	10.8	10.1	12.5	14.7	17.8	21.1	20.8
558	22.5	21	19.8	17.7	14.2	10.8	10.2	12.5	14.7	17.9	21.1	20.8
559	22.3	20.7	20	16.6	12.9	9.7	9.5	12.3	14.2	17.3	21.1	20.7
560	22.2	20.7	19.9	16.6	13	9.7	9.5	12.4	14.3	17.3	21.1	20.7
561	22.3	20.7	19.9	16.6	12.9	9.7	9.4	12.2	14.2	17.3	21	20.6
562	22.3	20.8	19.8	16.6	12.9	9.6	9.4	12.3	14.2	17.3	21	20.6
563	22.1	20.7	19.6	16.6	13	9.7	9.4	12.1	14.1	17.2	20.9	20.5
564	21.8	20.5	19.4	16.5	13.1	9.8	9.4	12	14.1	17.1	20.6	20.4
565	21.8	20.5	19.3	16.4	12.9	9.7	9.3	12.3	14.2	17.2	20.7	20.4
566	21.8	20.5	19.3	16.5	12.8	9.6	9.4	12.4	14.6	17.3	20.8	20.5
567	21.8	20.4	19.2	16.6	12.9	9.5	9.4	12.6	14.5	17.3	20.9	20.4
568	21.7	20.2	19.1	16.5	13.1	9.7	9.5	12.7	14.6	17.4	20.9	20.3
569	21.6	20.1	19	16.7	13.2	9.8	9.7	12.7	14.6	17.3	20.9	20.2
570	21.9	20.5	19.2	16.7	13	9.6	9.4	12.7	14.7	17.4	21.1	20.4
571	22.1	20.6	19.5	17.1	13.5	10.1	9.7	12.2	14.4	17.4	21	20.5
572	21.9	20.3	19.3	17.4	13.8	10.5	9.9	12	14.3	17.2	20.7	20.3
573	21.8	20.3	19.3	17.3	13.7	10.6	9.9	12	14.2	17.1	20.4	20.1
574	22	20.6	19.5	17.5	13.9	10.7	10.1	12	14.3	17.3	20.6	20.3
575	22.3	20.8	19.5	17.6	13.9	10.7	10.1	12.3	14.6	17.6	20.9	20.6
576	22.3	20.8	19.5	17.6	14	10.8	10.1	12.4	14.5	17.6	20.9	20.7
577	22.3	20.7	20	16.7	13	9.8	9.5	12.2	14.1	17.3	21	20.7
578	22.1	20.6	19.9	16.7	13	9.8	9.5	12.3	14.2	17.3	21	20.6
579	22.3	20.7	19.8	16.6	13	9.7	9.5	12.4	14.2	17.3	21	20.8
580	22.3	20.8	19.8	16.6	12.9	9.7	9.4	12.3	14.2	17.4	21	20.6
581	22.1	20.7	19.8	16.7	13	9.7	9.4	12.1	14.2	17.3	20.9	20.6
582	22	20.5	19.5	16.5	13	9.8	9.4	12.1	14.2	17.1	20.6	20.4
583	21.9	20.5	19.4	16.4	13	9.8	9.4	12.2	14.3	17.1	20.6	20.4
584	21.8	20.5	19.4	16.5	12.9	9.6	9.4	12.4	14.4	17.2	20.8	20.4
585	21.8	20.5	19.3	16.5	12.9	9.5	9.4	12.5	14.6	17.3	20.9	20.5
586	21.8	20.3	19.2	16.6	13.1	9.8	9.5	12.7	14.7	17.4	21	20.5
587	21.8	20.3	19.2	16.6	13.1	9.8	9.7	12.7	14.7	17.4	21.1	20.5
588	22.1	20.6	19.4	16.8	13	9.6	9.4	12.5	14.5	17.5	21.1	20.6
589	22.2	20.6	19.6	17.2	13.5	10.2	9.7	12.1	14.4	17.3	21	20.5
590	21.8	20.3	19.3	17.2	13.7	10.5	9.9	11.9	14.2	17.2	20.7	20.3
591	21.6	20.1	19.1	17	13.7	10.5	9.9	12.1	14.3	17.1	20.5	20.1
592	21.8	20.4	19.3	17.3	13.7	10.6	10	12	14.2	17.2	20.5	20.2
593	22.3	20.7	19.5	17.6	13.9	10.7	10.1	12.2	14.4	17.5	20.8	20.5
594	22.4	20.8	19.6	17.7	14	10.8	10.1	12.4	14.5	17.6	20.9	20.7
595	22.3	20.9	20.2	17.3	13.3	10	9.7	11.8	14	17.3	21.1	20.7
596	22.2	20.9	20.1	17.2	13.3	10	9.7	11.9	14	17.3	21	20.8
597	22.3	20.8	19.9	16.8	13	9.7	9.4	12.3	14.2	17.4	21	20.8
598	22.4	20.8	19.9	16.9	13.1	9.7	9.4	12.3	14.3	17.4	21.1	20.8
599	22.3	20.8	19.9	17	13.2	9.9	9.5	12	14.1	17.3	21	20.6
600	22.1	20.6	19.7	16.7	13.2	9.9	9.5	12.1	14.1	17.2	20.8	20.5
601	21.9	20.5	19.5	16.5	13.1	9.9	9.4	12.2	14.3	17.2	20.7	20.4
602	21.8	20.4	19.4	16.5	13	9.8	9.4	12.4	14.4	17.1	20.7	20.4
603	21.8	20.3	19.2	16.5	13	9.7	9.4	12.5	14.5	17.2	20.8	20.4
604	21.9	20.4	19.2	16.5	13	9.7	9.5	12.7	14.6	17.3	21	20.5
605	22.1	20.6	19.4	16.6	13.1	9.8	9.6	12.7	14.7	17.5	21.2	20.7
606	22.1	20.6	19.5	16.8	13.1	9.6	9.4	12.5	14.5	17.5	21.2	20.7
607	22.1	20.6	19.4	17.1	13.5	10.2	9.7	12	14.3	17.3	21.1	20.5
608	22.1	20.5	19.4	17.2	13.8	10.5	9.9	12	14.2	17.3	21	20.5
609	21.7	20.1	19.2	16.9	13.7	10.4	9.9	12.2	14.3	17.2	20.6	20.2
610	21.8	20.2	19.2	17.2	13.7	10.6	10	12.2	14.3	17.2	20.6	20.3
611	22	20.5	19.5	17.5	13.9	10.7	10	12.1	14.3	17.3	20.7	20.5
612	22.3	20.8	19.6	17.7	14	10.7	10.1	12.3	14.4	17.6	21	20.7
613	22.3	20.7	20.1	17.2	13.3	9.9	9.6	12	14	17.3	21	20.7
614	22.2	20.7	20	17	13.3	9.9	9.6	12	14	17.3	21	20.7
615	22.1	20.6	20	16.7	13.1	9.8	9.5	12.3	14.2	17.3	21.2	20.7
616	22.2	20.7	20	16.9	13.1	9.7	9.4	12.4	14.4	17.3	21	20.8
617	22.2	20.7	20	17.1	13.3	9.8	9.5	12.2	14.2	17.3	21	20.8
618	22.2	20.6	19.9	16.9	13.3	10	9.6	12.1	14.1	17.2	21	20.5
619	22.2	20.5	19.8	16.9	13.2	9.9	9.6	12.2	14.2	17.2	20.9	20.6
620	21.9	20.3	19.4	16.6	13.2	9.9	9.5	12.4	14.4	17.2	20.8	20.5
621	21.6	20.1	19.1	16.5	13.1	9.9	9.4	12.4	14.5	17.1	20.7	20.3
622	21.6	20.1	19.1	16.5	13	9.7	9.4	12.6	14.6	17.2	20.8	20.4
623	21.9	20.5	19.3	16.7	13	9.6	9.5	12.7	14.7	17.4	21.1	20.6
624	22	20.6	19.4	16.7	13.1	9.7	9.5	12.6	14.6	17.6	21.2	20.6
625	21.8	20.4	19.4	16.8	13.2	9.9	9.5	12.3	14.4	17.4	21.1	20.6
626	22	20.5	19.4	17	13.5	10.2	9.7	12.2	14.2	17.4	21.1	20.5
627	21.9	20.4	19.4	17.2	13.8	10.5	9.9	12	14.2	17.3	20.9	20.5
628	21.7	20.2	19.2	17.2	13.7	10.6	9.9	12.1	14.2	17.2	20.6	20.2
629	21.8	20.3	19.3	17.3	13.8	10.6	10	12.1	14.2	17.2	20.5	20.3
630	22.1	20.5	19.5	17.6	13.9	10.7	10.1	12.2	14.2	17.4	20.8	20.5
631	21.9	20.5	19.9	16.6	13.1	9.9	9.5	12.1	14.2	17.2	21	20.6
632	21.9	20.5	19.8	16.6	13.1	9.9	9.6	12.3	14.4	17.2	21.1	20.6
633	21.9	20.6	19.9	16.7	13.1	9.9	9.5	12.3	14.3	17.3	21.1	20.7
634	22.1	20.7	20	16.9	13.2	9.9	9.5	12.5	14.5	17.4	21.1	20.8
635	22.2	20.6	20	17	13.2	9.8	9.5	12.3	14.3	17.3	21	20.7
636	22.2	20.7	19.9	17.1	13.4	10	9.6	12.2	14.2	17.2	21	20.7
637	22.1	20.5	19.8	16.8	13.3	9.9	9.5	12.4	14.3	17.3	21	20.7
638	21.9	20.4	19.4	16.7	13.1	9.8	9.5	12.5	14.6	17.3	21	20.6
639	21.6	20.1	19.2	16.6	13.1	9.8	9.4	12.5	14.5	17.2	20.8	20.4
640	21.5	20	19.1	16.5	13.1	9.8	9.4	12.6	14.5	17.3	20.9	20.4
641	21.6	20.2	19.2	16.6	13.1	9.7	9.5	12.7	14.7	17.4	21	20.6
642	21.8	20.4	19.4	16.7	13.1	9.7	9.5	12.7	14.7	17.5	21.3	20.8
643	21.6	20.3	19.3	16.6	13.1	9.7	9.4	12.5	14.5	17.4	21.1	20.7
644	21.8	20.4	19.4	16.7	13.3	9.9	9.4	12.4	14.4	17.4	21.1	20.6
645	22.1	20.5	19.6	17.1	13.7	10.3	9.7	12.1	14.2	17.4	21.2	20.6
646	22	20.5	19.6	17.3	13.8	10.5	10	11.9	14.2	17.3	20.9	20.5
647	21.4	20.1	19.2	16.9	13.6	10.5	9.9	12.1	14	17	20.4	20.1
648	21.7	20.3	19.2	17.1	13.8	10.6	10	12.2	14.2	17.2	20.6	20.3
649	21.9	20.6	20	16.6	13	9.9	9.5	12.2	14.3	17.2	21.1	20.8
650	21.6	20.3	19.7	16.5	13	9.9	9.5	12.2	14.3	17.2	21	20.5
651	21.9	20.4	19.8	16.7	13.1	9.9	9.5	12.4	14.3	17.2	21.1	20.6
652	21.9	20.5	19.9	16.8	13.2	9.9	9.5	12.4	14.5	17.3	21.1	20.7
653	22.1	20.8	20	17	13.2	9.9	9.6	12.5	14.5	17.5	21.1	20.9
654	22.3	20.8	20	17.1	13.3	9.9	9.6	12.4	14.3	17.4	21.2	20.9
655	22.1	20.6	19.9	16.9	13.3	9.9	9.5	12.4	14.4	17.3	21.1	20.7
656	21.8	20.4	19.5	16.7	13.1	9.8	9.5	12.5	14.6	17.3	21	20.7
657	21.6	20.2	19.3	16.7	13.1	9.8	9.5	12.5	14.6	17.3	21	20.6
658	21.4	20	19.2	16.6	13.1	9.8	9.5	12.6	14.5	17.2	20.9	20.5
659	21.5	20.1	19.1	16.6	13.1	9.7	9.5	12.6	14.6	17.3	21	20.5
660	21.8	20.4	19.3	16.7	13.1	9.8	9.6	12.7	14.7	17.5	21.3	20.8
661	21.7	20.3	19.2	16.7	13.1	9.7	9.5	12.6	14.6	17.5	21.2	20.7
662	21.7	20.4	19.3	16.7	13.2	9.7	9.5	12.5	14.5	17.4	21.1	20.7
663	22	20.7	19.5	17.1	13.6	10.2	9.7	12.1	14.3	17.4	21.2	20.7
664	21.9	20.6	19.5	17.4	13.8	10.5	9.9	11.9	14.1	17.3	21	20.6
665	21.3	20	19	16.7	13.6	10.4	9.9	12.1	14.1	17	20.4	20.2
666	21.4	20.1	19	16.8	13.6	10.5	9.9	12.3	14.1	17	20.5	20.3
667	21.7	20.4	19.8	16.6	13.2	9.9	9.5	12.1	14.2	17	20.9	20.7
668	21.5	20.1	19.6	16.4	13.1	9.9	9.6	12.2	14.3	17	20.8	20.5
669	21.5	20.2	19.5	16.5	13.1	10	9.6	12.3	14.3	17.1	20.9	20.5
670	21.7	20.4	19.8	16.8	13.2	9.9	9.6	12.4	14.6	17.2	21.1	20.7
671	22	20.7	20	16.9	13.3	9.9	9.7	12.5	14.5	17.3	21.1	20.8
672	22.1	20.7	20	16.9	13.2	9.9	9.6	12.5	14.5	17.4	21.2	20.9
673	22.1	20.7	20	17	13.3	9.9	9.6	12.5	14.5	17.4	21.2	20.8
674	21.9	20.5	19.8	16.9	13.3	9.9	9.6	12.5	14.6	17.4	21.2	20.9
675	21.9	20.6	19.6	16.8	13.2	9.8	9.5	12.5	14.6	17.4	21.2	20.8
676	21.7	20.4	19.4	16.7	13.1	9.8	9.6	12.6	14.5	17.4	21.1	20.7
677	21.6	20.3	19.3	16.7	13.2	9.8	9.5	12.6	14.7	17.4	21.1	20.7
678	21.7	20.4	19.3	16.8	13.2	9.8	9.5	12.7	14.7	17.5	21.2	20.8
679	21.7	20.5	19.3	16.7	13.1	9.8	9.6	12.7	14.6	17.5	21.3	20.8
680	21.8	20.4	19.3	16.8	13.2	9.7	9.5	12.4	14.4	17.4	21.2	20.8
681	22	20.6	19.7	17.2	13.7	10.2	9.8	12	14.2	17.5	21.2	20.8
682	21.8	20.5	19.5	17.4	13.7	10.5	9.9	11.9	14	17.2	21	20.6
683	21	19.8	18.9	16.6	13.5	10.4	9.8	12.1	14	16.8	20.3	20.1
684	21.2	20.1	19	16.7	13.5	10.4	9.7	12.3	14.1	17	20.6	20.4
685	21.3	20.2	19.4	16.4	13.1	9.9	9.5	12	14.1	16.8	20.7	20.4
686	21.3	20.2	19.4	16.4	13.1	9.9	9.6	12.2	14.3	17	20.8	20.5
687	21.5	20.3	19.5	16.5	13.2	10	9.8	12.3	14.4	17.1	20.9	20.6
688	21.6	20.4	19.7	16.6	13.2	10	9.8	12.4	14.4	17.2	21	20.7
689	21.8	20.5	19.9	16.8	13.3	10	9.7	12.4	14.5	17.2	21	20.7
690	22	20.6	19.9	16.9	13.3	10	9.7	12.5	14.5	17.3	21.1	20.7
691	21.9	20.5	19.9	16.8	13.4	10	9.7	12.4	14.4	17.2	21	20.7
692	22	20.6	19.9	17	13.4	10	9.7	12.3	14.3	17.3	21.1	20.7
693	22.1	20.8	20	17.1	13.4	9.9	9.6	12.3	14.4	17.4	21.4	20.9
694	22	20.6	19.7	16.9	13.4	9.9	9.5	12.5	14.5	17.5	21.3	20.8
695	21.8	20.5	19.5	16.9	13.3	9.8	9.5	12.6	14.6	17.5	21.2	20.8
696	21.8	20.6	19.4	16.8	13.2	9.8	9.5	12.6	14.7	17.5	21.3	20.9
697	22	20.6	19.5	16.8	13.1	9.8	9.5	12.6	14.6	17.5	21.4	20.9
698	21.9	20.6	19.5	16.8	13.2	9.8	9.5	12.3	14.4	17.5	21.5	20.8
699	22	20.7	19.8	17.3	13.7	10.2	9.7	12	14.1	17.4	21.3	20.8
700	21.6	20.3	19.5	17.4	13.8	10.4	9.9	11.9	14	17.2	21	20.6
701	20.8	19.6	18.7	16.5	13.4	10.3	9.8	12.1	14	16.7	20.3	19.9
702	21.1	19.9	18.9	16.6	13.4	10.3	9.7	12.4	14.2	17	20.6	20.3
703	21.1	19.9	18.9	16.7	13.3	10.2	9.6	12.6	14.3	17.2	20.6	20.4
704	20.9	19.5	18.5	16.6	13.1	10.2	9.7	12.7	14.3	17	20.3	19.9
705	21	19.5	18.5	16.7	13.2	10.3	9.7	12.8	14.3	17.1	20.1	19.8
706	21.2	19.8	18.7	17	13.3	10.4	9.9	12.8	14.4	17.1	20.4	20.1
707	21.5	20.1	18.8	17.2	13.5	10.5	10	13	14.6	17.3	20.8	20.4
708	21.8	20.3	19	17.3	13.6	10.5	10.1	13.1	14.7	17.5	21	20.6
709	21	19.7	19	16.1	13	9.9	9.6	12	14	16.8	20.4	20
710	21.1	19.9	19.2	16.2	13.1	9.9	9.7	12.2	14.2	16.9	20.6	20.2
711	21.3	20.1	19.3	16.3	13.1	10	9.8	12.3	14.3	17	20.7	20.4
712	21.5	20.3	19.6	16.5	13.3	10	9.8	12.3	14.3	17.1	20.9	20.6
713	21.6	20.4	19.6	16.6	13.3	10	9.8	12.4	14.3	17.1	20.9	20.6
714	21.7	20.4	19.7	16.7	13.4	10.1	9.8	12.5	14.4	17.1	20.8	20.5
715	21.8	20.5	19.9	16.9	13.5	10.1	9.8	12.4	14.4	17.1	21	20.6
716	22	20.7	20	17.1	13.5	10.1	9.8	12.2	14.2	17.3	21.2	20.8
717	22.1	20.7	19.9	17.1	13.6	10.1	9.8	12.2	14.2	17.3	21.2	20.8
718	21.9	20.5	19.7	16.8	13.3	9.9	9.7	12.3	14.4	17.2	21.2	20.7
719	21.6	20.2	19.4	16.6	13.1	9.9	9.6	12.6	14.5	17.3	21.1	20.7
720	21.7	20.3	19.4	16.7	13.1	9.8	9.5	12.5	14.5	17.4	21.2	20.7
721	22	20.7	19.5	16.8	13.1	9.8	9.5	12.4	14.4	17.4	21.4	20.8
722	22.2	20.8	19.7	17	13.3	9.8	9.4	12.2	14.3	17.5	21.5	21
723	22.3	20.8	19.9	17.5	13.7	10.1	9.7	12	14.2	17.5	21.5	20.9
724	21.7	20.3	19.5	17.4	13.8	10.4	9.8	11.9	14.1	17.3	21.1	20.6
725	20.6	19.3	18.5	16.4	13.3	10.3	9.8	12.1	13.9	16.6	20.1	19.8
726	20.6	19.3	18.6	16.4	13.3	10.3	9.7	12.3	14	16.7	20.3	19.9
727	20.8	19.7	18.7	16.7	13.3	10.2	9.7	12.5	14.2	17	20.6	20.2
728	21	19.6	18.6	16.7	13.2	10.2	9.7	12.6	14.3	17.1	20.4	20.1
729	21	19.5	18.5	16.8	13.2	10.3	9.9	12.8	14.3	17.1	20.1	19.9
730	21.1	19.6	18.6	16.9	13.3	10.4	10	12.7	14.4	17.1	20.3	19.9
731	21.3	19.8	18.8	17.1	13.5	10.6	10.1	12.9	14.5	17.3	20.6	20.2
732	21.5	20.1	18.9	17.2	13.6	10.7	10.2	13	14.6	17.4	20.9	20.6
733	21	19.7	19.1	16.1	13.1	9.9	9.7	12	13.9	16.8	20.3	20.1
734	21.2	20	19.4	16.3	13.3	10.1	9.8	12.1	14.1	16.8	20.6	20.3
735	21.2	20	19.4	16.3	13.3	10.1	9.9	12.3	14.2	16.9	20.6	20.3
736	21.3	20.1	19.4	16.4	13.3	10.1	9.9	12.3	14.2	16.9	20.7	20.4
737	21.6	20.3	19.6	16.5	13.4	10.1	9.9	12.4	14.3	17	20.8	20.5
738	21.8	20.4	19.7	16.6	13.4	10.1	9.9	12.4	14.3	17	20.9	20.6
739	21.9	20.4	19.8	16.8	13.5	10.2	9.9	12.4	14.4	17.1	20.9	20.6
740	22	20.6	19.9	17	13.5	10.2	10	12.2	14.3	17.1	21	20.6
741	22	20.5	19.8	17.1	13.5	10.2	9.9	12.2	14.1	17	21	20.6
742	21.8	20.3	19.6	16.8	13.3	10	9.8	12.3	14.4	17.1	21	20.6
743	21.4	20	19.3	16.5	13.1	9.9	9.6	12.5	14.4	17.1	21	20.5
744	21.4	20.1	19.2	16.6	13.2	9.8	9.6	12.5	14.3	17.2	21	20.6
745	21.9	20.5	19.5	16.8	13.2	9.9	9.5	12.3	14.3	17.4	21.3	20.7
746	22.2	20.8	19.8	17.1	13.4	9.8	9.5	12.2	14.2	17.5	21.6	21.1
747	22.3	21.1	20	17.7	13.8	10.2	9.7	12	14.2	17.5	21.6	21.1
748	22.2	20.8	19.9	17.8	13.9	10.4	9.8	12	14.2	17.4	21.5	21
749	20.8	19.5	18.8	16.7	13.5	10.3	9.8	12	14	16.8	20.6	20.2
750	20.6	19.2	18.5	16.5	13.3	10.2	9.7	12.4	14	16.8	20.2	20
751	20.8	19.5	18.7	16.6	13.3	10.3	9.7	12.5	14.2	17	20.6	20.2
752	20.9	19.5	18.8	16.9	13.3	10.3	9.9	12.6	14.3	17.1	20.6	20.1
753	21	19.7	18.6	16.9	13.4	10.4	9.9	12.7	14.4	17.2	20.4	20
754	20.9	19.6	18.5	16.9	13.5	10.6	10.1	12.6	14.3	17	20.2	19.9
755	21.3	19.9	18.8	17.2	13.7	10.8	10.3	12.8	14.6	17.3	20.6	20.2
756	21.5	20.1	19	17.5	13.9	10.9	10.4	13	14.6	17.5	20.8	20.5
757	21.5	20.2	19.6	16.4	13.3	10	9.8	11.8	13.9	16.7	20.6	20.4
758	21.6	20.3	19.8	16.5	13.4	10.1	10	12.1	14	17	20.7	20.6
759	21.3	20.1	19.5	16.4	13.4	10.1	10	12.2	14.1	17	20.6	20.4
760	21.1	19.9	19.4	16.3	13.3	10.2	10	12.3	14.2	16.8	20.5	20.1
761	21.4	20.1	19.5	16.4	13.4	10.1	10	12.4	14.3	16.9	20.7	20.3
762	21.6	20.2	19.5	16.4	13.4	10.2	10	12.4	14.3	17	20.8	20.5
763	21.6	20.2	19.6	16.5	13.5	10.2	10	12.4	14.4	17	20.7	20.5
764	21.6	20.2	19.6	16.6	13.5	10.3	9.9	12.4	14.3	16.9	20.8	20.5
765	21.5	20.1	19.5	16.6	13.5	10.3	9.9	12.2	14.2	16.9	20.8	20.4
766	21.4	20	19.3	16.5	13.3	10.1	9.8	12.4	14.3	16.9	20.9	20.5
767	21.1	19.8	19.1	16.4	13.2	10.1	9.7	12.4	14.3	16.9	20.8	20.4
768	21.2	19.9	19.1	16.5	13.3	10	9.6	12.4	14.3	17	21	20.5
769	21.6	20.3	19.3	16.7	13.4	10	9.5	12.3	14.3	17.1	21.3	20.8
770	21.9	20.6	19.7	16.9	13.4	10.1	9.5	12.3	14.2	17.3	21.4	20.9
771	22.2	20.8	19.9	17.3	13.7	10.2	9.7	12	14.1	17.3	21.4	21
772	22.2	20.8	19.9	17.7	13.8	10.5	9.8	12	14.2	17.5	21.6	21.1
773	21.4	20.2	19.4	17.2	13.7	10.5	9.9	11.9	14.1	17.2	21	20.7
774	20.9	19.7	18.9	16.9	13.5	10.4	9.9	12	14	16.9	20.6	20.3
775	20.7	19.5	18.8	16.8	13.4	10.4	9.9	12.3	14.1	17	20.6	20.2
776	20.8	19.5	18.8	16.8	13.4	10.4	10	12.3	14.2	17.1	20.5	20.2
777	21	19.6	18.6	17	13.5	10.6	10.1	12.5	14.4	17.2	20.5	20.1
778	21.1	19.7	18.7	17.1	13.7	10.8	10.2	12.5	14.4	17.2	20.5	20.2
779	21.4	20.1	19	17.5	14	11	10.4	12.7	14.6	17.5	20.8	20.6
780	21.6	20.3	19.1	17.8	14.1	11	10.4	13	14.6	17.5	20.8	20.6
781	21.8	20.6	20	16.9	13.4	10.1	10	11.7	13.9	16.8	20.7	20.7
782	21.7	20.4	19.9	16.6	13.3	10.1	10.1	12.1	14.1	17	20.9	20.6
783	21.4	20.2	19.7	16.6	13.4	10.2	10.2	12.2	14.1	17	20.5	20.3
784	21.4	20.2	19.8	16.7	13.6	10.3	10.3	12.2	14.3	16.8	20.5	20.2
785	21.3	20.1	19.5	16.4	13.4	10.3	10.1	12.4	14.3	16.9	20.6	20.2
786	21.4	20.2	19.4	16.4	13.4	10.2	10	12.4	14.3	17.1	20.8	20.4
787	21.4	20.1	19.4	16.4	13.4	10.2	10	12.3	14.2	17	20.7	20.3
788	21.1	20	19.3	16.4	13.3	10.2	10	12.4	14.3	17	20.6	20.2
789	21.1	19.8	19.1	16.4	13.3	10.2	9.8	12.4	14.3	16.9	20.7	20.3
790	21.1	19.8	19	16.4	13.3	10.2	9.8	12.4	14.3	16.9	20.7	20.3
791	21	19.7	18.9	16.4	13.3	10.1	9.7	12.4	14.2	16.9	20.7	20.3
792	21.1	19.7	18.9	16.5	13.2	10.1	9.7	12.4	14.2	17	20.9	20.4
793	21.2	19.8	18.9	16.6	13.3	10.1	9.6	12.3	14.3	17	21.1	20.5
794	21.5	20.1	19.2	16.7	13.3	10.1	9.6	12.2	14.2	17	21.2	20.7
795	22	20.5	19.6	17	13.5	10.3	9.8	12	14.1	17.3	21.4	20.8
796	21.9	20.6	19.7	17.2	13.6	10.4	9.8	12	14.1	17.3	21.4	20.9
797	21.9	20.7	19.7	17.5	13.8	10.5	10	12	14.2	17.4	21.5	21
798	22	20.7	19.8	17.8	13.9	10.6	10	12.1	14.2	17.5	21.5	21
799	21.5	20.4	19.5	17.6	13.8	10.6	10.1	12.1	14.2	17.3	21.2	20.8
800	21.1	20	19.1	17.3	13.7	10.6	10.1	12.1	14.2	17.2	20.9	20.6
801	20.9	19.6	18.9	17.2	13.7	10.7	10.1	12.3	14.3	17.1	20.6	20.5
802	21.1	19.7	19	17.3	13.8	10.8	10.2	12.5	14.4	17.2	20.7	20.3
803	21.4	20	19.1	17.7	14	10.9	10.3	12.7	14.5	17.4	20.8	20.7
804	21.7	20.2	19.2	17.8	14.1	11.1	10.4	12.9	14.7	17.6	21.2	21
805	21.6	20.3	19.9	16.6	13.3	10	9.9	12	14	16.9	20.8	20.7
806	21.4	20.3	19.8	16.5	13.3	10.1	10	12.2	14.2	17.1	20.8	20.5
807	21.5	20.3	19.8	16.6	13.4	10.2	10.1	12.3	14.2	17.1	20.6	20.4
808	21.7	20.5	20	16.9	13.6	10.4	10.2	12.2	14.2	17.1	20.7	20.5
809	21.4	20.2	19.7	16.5	13.5	10.4	10.2	12.4	14.3	17	20.6	20.2
810	21.4	20.2	19.5	16.5	13.4	10.3	10	12.4	14.4	17.2	20.8	20.4
811	21.2	20	19.3	16.4	13.3	10.2	9.9	12.4	14.3	17.1	20.7	20.2
812	21	19.8	19.2	16.5	13.3	10.2	10	12.4	14.3	16.9	20.7	20.1
813	21	19.8	19	16.5	13.3	10.2	9.9	12.4	14.3	17	20.6	20.2
814	21	19.8	19	16.5	13.2	10.1	9.8	12.4	14.3	17	20.7	20.3
815	21	19.7	19.1	16.6	13.3	10.1	9.8	12.4	14.3	17	20.9	20.4
816	21	19.7	18.9	16.5	13.3	10.1	9.7	12.4	14.2	17	20.9	20.3
817	21	19.6	18.8	16.5	13.2	10.1	9.6	12.3	14.2	16.9	20.9	20.3
818	21.4	20	19.1	16.7	13.3	10.1	9.7	12.3	14.2	17.1	21.2	20.7
819	21.9	20.6	19.5	17	13.4	10.2	9.7	12.1	14.2	17.2	21.5	20.9
820	21.7	20.5	19.6	17.1	13.5	10.2	9.8	12.2	14.2	17.3	21.4	20.9
821	21.6	20.5	19.6	17.3	13.6	10.3	9.9	12.1	14.2	17.2	21.4	21
822	22	20.9	20	17.8	13.8	10.5	10	12.1	14.2	17.4	21.6	21.1
823	22.2	21.1	20.2	18.2	14	10.7	10.2	12.2	14.4	17.5	21.7	21.4
824	22.1	21.1	20	18.2	14	10.8	10.2	12.2	14.3	17.4	21.5	21.2
825	21.7	20.6	19.6	17.9	14	10.8	10.2	12.2	14.4	17.4	21.3	21
826	21.1	19.9	19.2	17.4	13.8	10.8	10.3	12.4	14.4	17.2	20.8	20.6
827	21.1	19.8	18.9	17.4	13.8	10.8	10.2	12.5	14.4	17.1	20.8	20.5
828	21.4	20	19	17.5	13.9	10.9	10.4	12.8	14.5	17.4	21.3	20.9
829	21.1	19.8	19.1	16.2	13.2	10	9.9	12	13.9	16.9	20.5	20.2
830	21.1	19.9	19.3	16.3	13.2	10.1	9.9	12.2	14	17.2	20.5	20.2
831	21.1	20	19.5	16.4	13.3	10.2	10	12.3	14.1	17.4	20.5	20.2
832	21.4	20.3	19.7	16.5	13.4	10.2	10.1	12.3	14.3	17.2	20.6	20.4
833	21.3	20.2	19.7	16.5	13.4	10.3	10.1	12.4	14.3	17.1	20.7	20.4
834	21.4	20.1	19.5	16.6	13.4	10.2	10.1	12.4	14.4	17.2	20.8	20.4
835	21.2	19.9	19.3	16.5	13.3	10.2	10	12.4	14.3	17.1	20.8	20.3
836	21	19.9	19.1	16.6	13.3	10.2	9.9	12.5	14.2	17.1	20.7	20.2
837	21	19.9	19.1	16.6	13.3	10.2	9.9	12.4	14.2	17.1	20.7	20.3
838	21	19.8	19	16.5	13.2	10.1	9.8	12.5	14.3	17.1	20.7	20.3
839	21.3	20	19.3	16.8	13.3	10.1	9.8	12.5	14.4	17.2	20.9	20.6
840	21.2	20	19.1	16.8	13.3	10.1	9.7	12.5	14.4	17.2	21	20.5
841	21.3	20	19.1	16.7	13.3	10.1	9.7	12.4	14.3	17.1	21	20.6
842	21.6	20.3	19.3	16.8	13.4	10.1	9.7	12.4	14.3	17.2	21.3	20.8
843	21.9	20.6	19.5	17	13.5	10.1	9.7	12.3	14.3	17.3	21.4	21
844	21.9	20.7	19.7	17.3	13.4	10.1	9.8	12.4	14.3	17.4	21.5	21.1
845	21.9	20.8	19.9	17.5	13.6	10.4	9.9	12.2	14.3	17.4	21.5	21.1
846	22.2	21.1	20.1	18	13.8	10.6	10.1	12.1	14.3	17.4	21.7	21.3
847	22.2	21.1	20.2	18.1	14	10.6	10.1	12.1	14.3	17.3	21.6	21.3
848	22.5	21.3	20.2	18.4	14.1	10.8	10.3	12.2	14.3	17.4	21.8	21.5
849	22	20.8	19.9	18.1	14	10.8	10.2	12.2	14.2	17.3	21.5	21
850	21.2	20	19.2	17.5	13.8	10.7	10.2	12	14.2	17	21	20.6
851	20.8	19.5	18.6	17.1	13.7	10.7	10.2	12.4	14.2	16.9	20.7	20.5
852	21.1	19.7	18.7	17.2	13.6	10.7	10.2	12.8	14.3	17.2	21.1	20.7
853	21.1	19.9	19.1	16.3	13.2	10	9.9	12.1	13.8	17.1	20.4	20
854	21.2	19.9	19.3	16.4	13.3	10.1	10	12.2	14	17.3	20.6	20.2
855	21.2	20	19.4	16.4	13.3	10.2	10	12.3	14.2	17.3	20.7	20.4
856	21.3	20.1	19.6	16.5	13.4	10.1	10	12.4	14.3	17.3	20.8	20.4
857	21.2	20.1	19.6	16.5	13.4	10.3	10	12.4	14.3	17.2	20.8	20.5
858	21.3	20.1	19.5	16.6	13.4	10.3	10	12.4	14.4	17.3	20.9	20.6
859	21.1	20	19.4	16.5	13.3	10.3	10	12.4	14.3	17.1	20.7	20.4
860	21.1	20	19.3	16.6	13.4	10.2	9.9	12.5	14.3	17.2	20.7	20.4
861	21.1	20	19.2	16.6	13.4	10.2	9.9	12.5	14.2	17.2	20.8	20.5
862	21.2	20	19.3	16.7	13.4	10.1	9.8	12.5	14.3	17.2	20.8	20.6
863	21.2	20	19.3	16.8	13.4	10.2	9.8	12.4	14.4	17.1	20.8	20.6
864	21.3	20.1	19.2	16.8	13.5	10.2	9.8	12.4	14.3	17.2	20.8	20.7
865	21.3	20.1	19.2	16.9	13.4	10.1	9.8	12.4	14.3	17.2	21	20.7
866	21.3	20.1	19.2	16.8	13.4	10.1	9.7	12.4	14.2	17.1	21	20.6
867	21.6	20.4	19.4	16.9	13.3	10.1	9.8	12.4	14.3	17.3	21.3	20.9
868	21.8	20.6	19.6	17.2	13.4	10.2	9.9	12.3	14.2	17.3	21.4	21
869	22.2	21.1	20	17.9	13.8	10.4	10	12.1	14.2	17.4	21.6	21.2
870	22.4	21.3	20.2	18.1	13.9	10.6	10.1	12.1	14.2	17.3	21.7	21.3
871	22.2	21	19.9	17.9	13.9	10.6	10.1	12	14.1	17.2	21.5	21.1
872	22.1	21	19.9	17.9	13.9	10.6	10.1	12.1	14.1	17.2	21.6	21.2
873	22.1	20.8	19.9	18	14	10.7	10.2	12.1	14.1	17.1	21.4	21.2
874	21.1	19.8	19.1	17.3	13.6	10.7	10.1	12	13.8	16.8	20.8	20.4
875	20.6	19.3	18.5	16.9	13.5	10.6	10.2	12.4	13.9	16.9	20.8	20.4
876	20.7	19.4	18.4	17	13.4	10.6	10.1	12.7	14.1	17	20.9	20.5
877	21.2	19.9	19.2	16.4	13.2	10.2	10	12.2	14	17.3	20.6	20.3
878	21.1	19.9	19.2	16.4	13.2	10.1	10	12.1	14	17.3	20.6	20.2
879	21	19.9	19.3	16.3	13.1	10.1	9.9	12.2	14.1	17.2	20.6	20.2
880	20.9	19.9	19.4	16.4	13.2	10.1	10	12.3	14.1	17.1	20.7	20.3
881	21	20	19.4	16.5	13.3	10.2	10	12.4	14.2	17.2	20.8	20.4
882	21.1	20	19.4	16.6	13.4	10.3	10	12.5	14.2	17.2	20.8	20.4
883	21	20	19.4	16.6	13.4	10.2	10	12.4	14.3	17.3	20.8	20.4
884	20.8	19.9	19.1	16.5	13.3	10.2	9.9	12.4	14.2	17.2	20.7	20.3
885	20.8	19.8	19	16.6	13.3	10.2	9.9	12.4	14.2	17.2	20.7	20.2
886	20.9	19.8	19.2	16.6	13.3	10.2	9.9	12.5	14.2	17.2	20.8	20.4
887	21.1	19.9	19.3	16.7	13.4	10.2	9.8	12.4	14.1	17.1	20.9	20.6
888	21	19.9	19.1	16.7	13.4	10.1	9.8	12.4	14.1	17	20.9	20.5
889	20.8	19.7	18.9	16.6	13.3	10.2	9.8	12.3	14.1	16.9	20.7	20.3
890	20.8	19.7	18.8	16.6	13.2	10.1	9.8	12.3	14.1	17	20.7	20.3
891	21.3	20.2	19.2	16.8	13.3	10.2	9.8	12.4	14.2	17.1	21.2	20.7
892	21.8	20.6	19.5	17.2	13.4	10.2	9.9	12.3	14.2	17.3	21.5	21
893	21.9	20.7	19.7	17.5	13.6	10.4	10	12	14.1	17.2	21.5	21
894	22.1	21	19.9	17.7	13.7	10.5	10.1	12.1	14	17.3	21.5	21.1
895	22	20.8	19.7	17.7	13.8	10.5	10.1	12	13.9	17.1	21.4	21
896	22	20.6	19.6	17.6	13.7	10.5	10.1	12	14	17.1	21.4	21
897	21.9	20.6	19.6	17.7	13.9	10.6	10.2	12	14	17	21.3	21
898	20.8	19.6	18.7	17.1	13.5	10.6	10.1	12	13.7	16.6	20.8	20.3
899	20.2	19.1	18.2	16.7	13.2	10.5	10.1	12.5	13.8	16.7	20.5	20
900	20.3	19.1	18.2	16.8	13.2	10.4	10	12.6	13.8	16.7	20.4	19.9
901	21	20	19.2	16.2	13.1	10.1	9.9	12.1	13.9	17.2	20.5	20.2
902	20.8	19.8	19.2	16.2	13.1	10	9.9	12	13.9	17	20.5	20.2
903	20.7	19.8	19.1	16.2	13.1	10	10	12.1	14	16.9	20.3	20.1
904	20.9	19.9	19.1	16.3	13.2	10.2	10	12.3	14.1	17.2	20.5	20.2
905	20.9	19.9	19.2	16.5	13.3	10.3	10.1	12.4	14.1	17.2	20.6	20.2
906	20.8	19.7	19.1	16.4	13.2	10.3	10.1	12.4	14	17.2	20.5	20.1
907	20.7	19.7	19	16.5	13.2	10.2	10.1	12.4	14.1	17.3	20.5	20
908	20.7	19.6	19	16.5	13.3	10.2	10.1	12.4	14.1	17.2	20.5	20.1
909	20.8	19.8	18.9	16.5	13.2	10.2	10.1	12.4	14.1	17.2	20.7	20.4
910	20.9	19.7	19	16.5	13.2	10.1	10	12.5	14	17.1	20.8	20.5
911	20.8	19.6	18.9	16.5	13.2	10	10	12.4	13.9	17	20.8	20.5
912	20.7	19.6	18.8	16.5	13.2	10	9.9	12.3	13.9	16.9	20.7	20.4
913	20.5	19.4	18.7	16.5	13.1	10.1	9.9	12.4	13.8	16.9	20.5	20.1
914	20.6	19.5	18.7	16.5	13.1	10	9.9	12.4	13.9	16.9	20.6	20.3
915	21.2	20	19	16.6	13.2	10	9.9	12.4	14.1	17	21.1	20.8
916	21.6	20.4	19.3	17	13.4	10	9.9	12.3	14.2	17.2	21.4	21
917	21.6	20.4	19.4	17	13.4	10.2	9.9	12.2	14	17.1	21.4	21
918	21.6	20.3	19.3	17	13.4	10.2	10	12.2	14	17.1	21.4	21
919	21.5	20.3	19.2	16.9	13.4	10.2	9.9	12	13.9	17.1	21.3	20.8
920	21.4	20.1	19.1	17	13.4	10.1	9.9	12.2	14	16.9	21.3	20.8
921	21.2	19.8	18.9	17	13.5	10.3	10	12.1	13.9	16.9	21.2	20.7
922	20.4	19.2	18.5	16.9	13.4	10.4	10.1	12.1	13.8	16.7	20.9	20.4
923	20.1	18.9	18	16.6	13.1	10.2	10	12.4	13.6	16.5	20.3	19.8
924	20.1	19.1	18.1	16.5	13.1	10.2	9.9	12.3	13.6	16.5	19.9	19.4
925	20.7	19.8	19.1	16	13	10	9.7	12	13.8	17	20.3	20.1
926	20.6	19.8	19	15.9	13	9.8	9.9	12	13.7	16.8	20.3	20
927	20.6	19.8	19.1	16.1	13	10	9.9	12.1	13.9	16.8	20.3	20.2
928	20.8	19.8	19.1	16.3	13.2	10.2	10	12.3	14	17.1	20.5	20.3
929	20.7	19.7	19.1	16.4	13.3	10.3	10.1	12.3	14	17.1	20.5	20.2
930	20.6	19.5	18.9	16.4	13.2	10.3	10.2	12.4	13.9	17.2	20.3	19.9
931	20.6	19.6	18.9	16.5	13.3	10.3	10.2	12.5	13.9	17.2	20.4	20
932	20.6	19.7	19	16.5	13.2	10.2	10.2	12.4	13.9	17.2	20.6	20.1
933	20.6	19.8	19	16.5	13.2	10.3	10.1	12.4	14	17.1	20.7	20.4
934	20.6	19.5	18.9	16.4	13.2	10.1	10	12.5	13.9	17.1	20.6	20.5
935	20.4	19.3	18.6	16.3	13.1	10	10	12.4	13.8	17	20.4	20.2
936	20.2	19.1	18.4	16.3	13.1	10	9.9	12.4	13.7	16.9	20.2	19.9
937	20.4	19.2	18.5	16.3	13.1	10	10	12.4	13.7	16.9	20.3	19.9
938	20.6	19.5	18.6	16.5	13.2	10	9.9	12.4	13.8	17	20.6	20.2
939	21.1	20	19.1	16.6	13.2	10	9.9	12.4	14	17	21.1	20.7
940	21.5	20.3	19.2	16.9	13.3	10	9.9	12.2	14	17.1	21.3	20.9
941	21.3	20.1	19	16.8	13.3	10.1	9.9	12.2	13.9	16.9	21.1	20.7
942	21.1	19.9	18.8	16.7	13.2	10	9.9	12.3	13.9	17	21.2	20.8
943	20.8	19.6	18.6	16.6	13.2	10	9.9	12.3	13.9	16.9	21.1	20.6
944	20.7	19.4	18.5	16.6	13.2	10.1	10	12.3	13.9	17	21.1	20.5
945	20.6	19.2	18.5	16.7	13.3	10.2	10	12.2	13.9	16.9	21.1	20.6
946	20	18.8	18.2	16.6	13.2	10.3	10.1	12.1	13.8	16.7	20.6	20.2
947	19.8	18.9	17.9	16.3	13	10.2	10	12.3	13.6	16.4	19.8	19.4
948	20	19.1	18.2	16.5	13.2	10.2	9.9	12.2	13.6	16.7	19.7	19.2
949	20.7	19.7	18.9	16	13	10.1	9.8	12.1	13.7	17	20.2	20
950	20.5	19.5	18.7	15.8	12.8	9.9	9.8	12	13.6	16.8	20.1	19.9
951	20.6	19.7	18.9	16	13	9.9	10	12.1	13.7	17	20.3	20
952	20.7	19.6	19	16.3	13.2	10.2	10	12.3	13.9	17.1	20.4	20.1
953	20.5	19.5	18.9	16.3	13.2	10.3	10.1	12.4	13.9	17.1	20.3	20
954	20.5	19.5	18.9	16.4	13.3	10.4	10.3	12.5	13.9	17.2	20.3	19.9
955	20.5	19.4	18.8	16.4	13.2	10.4	10.2	12.4	13.9	17.2	20.2	19.9
956	20.4	19.5	18.9	16.4	13.2	10.2	10.2	12.4	13.9	17.1	20.3	20.1
957	20.5	19.6	18.8	16.4	13.2	10.3	10.2	12.4	13.9	17.1	20.5	20.2
958	20.4	19.3	18.7	16.3	13.2	10.2	10.1	12.4	13.8	17	20.4	20.3
959	20.2	19.1	18.5	16.3	13	10.1	10	12.4	13.7	16.9	20.2	20
960	20.2	19	18.4	16.3	13.1	10	10.1	12.4	13.7	16.9	20.2	19.9
961	20.1	19.1	18.4	16.4	13.1	10.1	10	12.4	13.7	17	20.3	20
962	20.5	19.3	18.6	16.5	13.1	10.1	10	12.4	13.7	16.9	20.7	20.2
963	20.7	19.7	18.8	16.5	13.2	10	9.9	12.3	13.8	16.9	20.9	20.4
964	21.1	20.1	19.1	16.8	13.3	10	9.9	12.3	13.9	16.9	21.1	20.8
965	20.9	19.8	18.7	16.6	13.1	10.1	9.9	12.2	13.8	16.9	21	20.6
966	20.8	19.6	18.4	16.5	13.1	10	9.9	12.3	13.8	16.9	21	20.6
967	20.6	19.3	18.4	16.6	13.1	10.1	9.9	12.3	13.8	16.9	21.1	20.6
968	20.7	19.4	18.5	16.7	13.2	10.1	10	12.3	13.8	17	21.1	20.7
969	20.8	19.3	18.7	16.8	13.3	10.3	10	12.1	13.8	17	21.2	20.7
970	20.4	19	18.5	16.7	13.3	10.4	10.1	12	13.8	16.9	21	20.6
971	19.9	18.9	18	16.4	13.1	10.3	10.1	12.1	13.5	16.5	20.3	19.9
972	20	19.2	18.2	16.5	13.1	10.2	10	12.3	13.5	16.6	19.9	19.4
973	20.4	19.4	18.8	16.4	13.2	10.4	10.3	12.4	13.8	17.1	20.1	19.8
974	20.4	19.4	18.8	16.5	13.4	10.6	10.4	12.5	13.8	17.2	20.2	20
975	20.2	19.3	18.7	16.4	13.3	10.5	10.2	12.4	13.7	17	20.3	20
976	20.2	19.3	18.6	16.3	13.2	10.3	10.1	12.4	13.6	16.9	20.2	20
977	20.2	19	18.4	16.3	13.2	10.3	10.1	12.4	13.7	16.9	20.1	19.8
978	20.3	19.1	18.4	16.4	13.3	10.3	10.2	12.5	13.8	17	20.3	19.9
979	20.2	19.1	18.4	16.4	13.2	10.2	10.1	12.4	13.7	16.9	20.3	19.9
980	20.2	19.2	18.4	16.4	13.1	10.2	10	12.4	13.7	16.8	20.5	20.2
981	20.4	19.4	18.5	16.5	13.1	10.1	9.9	12.4	13.7	16.9	20.6	20.5
982	20.6	19.5	18.6	16.6	13.1	10	9.9	12.3	13.7	16.9	20.9	20.7
983	20.4	19.3	18.4	16.5	13.1	10	9.9	12.2	13.7	16.7	20.8	20.3
984	20.6	19.4	18.4	16.6	13.1	10	9.8	12.3	13.7	16.9	21	20.5
985	20.7	19.5	18.5	16.6	13.2	10.1	9.9	12.3	13.8	17	21.1	20.6
986	20.9	19.6	18.7	16.8	13.3	10.2	10	12.2	13.8	17	21.2	20.7
987	20.9	19.6	18.8	16.9	13.3	10.3	10.1	12.2	13.9	17.1	21.4	20.9
988	20.6	19.4	18.7	16.8	13.3	10.3	10.1	12.1	13.9	17	21.3	20.8
989	20.2	19.1	18.3	16.7	13.4	10.4	10.1	12.1	13.8	16.9	21.1	20.6
990	20.1	19.2	18.1	16.5	13.2	10.4	10.2	12.4	13.6	16.6	20.2	19.7
991	20.5	19.5	18.8	16.5	13.3	10.6	10.4	12.5	13.8	17.1	20.1	19.9
992	20.4	19.3	18.7	16.6	13.5	10.8	10.4	12.6	13.8	17.1	20.2	20
993	20.2	19.2	18.5	16.4	13.4	10.6	10.4	12.5	13.7	17	20.1	19.9
994	20.2	19.1	18.4	16.3	13.3	10.3	10.2	12.4	13.6	16.9	20	19.8
995	20.3	19.1	18.4	16.4	13.3	10.3	10.2	12.5	13.7	17	20	19.8
996	20.3	19.1	18.4	16.5	13.4	10.4	10.2	12.4	13.8	17.1	20.1	19.8
997	20.2	19	18.3	16.4	13.3	10.3	10.2	12.4	13.7	16.9	20.1	19.9
998	20.2	19.1	18.4	16.5	13.3	10.3	10.1	12.4	13.7	16.9	20.3	20
999	20.1	18.9	18.2	16.5	13.2	10.2	10	12.3	13.6	16.9	20.3	20
1000	20	18.9	18.2	16.4	13.1	10.1	10	12.3	13.5	16.7	20.2	20
1001	20	18.8	18.1	16.5	13	10	9.9	12.2	13.5	16.7	20.2	20
1002	20.2	19.1	18.2	16.6	13	10	9.9	12.2	13.5	16.7	20.8	20.2
1003	20.6	19.4	18.4	16.6	13.1	10.1	9.9	12.2	13.7	16.9	21.2	20.6
1004	20.9	19.8	18.6	16.8	13.2	10.2	10	12.3	13.8	17.1	21.3	20.8
1005	21	19.8	18.7	16.9	13.3	10.2	10	12.3	13.9	17.1	21.4	20.9
1006	20.8	19.7	18.7	16.8	13.2	10.3	10.1	12.3	13.9	17.1	21.4	20.8
1007	20.6	19.4	18.5	16.8	13.3	10.4	10.2	12.2	13.9	17.2	21.3	20.8
1008	20.1	19.1	18.1	16.7	13.3	10.5	10.2	12.2	13.8	16.9	20.7	20.3
1009	20.5	19.4	18.8	16.6	13.5	10.7	10.4	12.6	13.8	17	20.1	19.9
1010	20.3	19.3	18.6	16.5	13.5	10.7	10.4	12.6	13.7	17	20	19.9
1011	20.2	19.1	18.4	16.4	13.4	10.6	10.4	12.5	13.6	16.9	20	19.8
1012	20.3	19.1	18.3	16.3	13.3	10.5	10.3	12.4	13.6	17	19.8	19.6
1013	20.4	19.2	18.4	16.4	13.3	10.4	10.3	12.4	13.7	17.2	19.8	19.6
1014	20.3	19.2	18.4	16.4	13.4	10.4	10.2	12.4	13.7	17.1	19.9	19.7
1015	20.2	18.9	18.3	16.4	13.3	10.3	10.1	12.3	13.5	16.9	20	19.8
1016	20.2	18.9	18.3	16.5	13.3	10.3	10.1	12.3	13.5	16.8	20.1	19.9
1017	20.1	18.9	18.2	16.5	13.2	10.2	10	12.3	13.4	16.8	20.1	19.9
1018	20	18.9	18.2	16.5	13.1	10	10	12.2	13.4	16.8	20	19.9
1019	20.1	18.9	18.1	16.5	13.1	10	10	12.2	13.4	16.7	20.1	19.9
1020	19.9	18.9	18.1	16.5	13.1	10.1	9.9	12.2	13.4	16.7	20.3	19.9
1021	20.2	19.1	18.2	16.6	13.1	10.1	9.9	12.3	13.5	16.7	20.7	20.2
1022	20.3	19.3	18.3	16.6	13.2	10.1	10	12.3	13.5	16.8	21	20.4
1023	20.6	19.5	18.4	16.8	13.3	10.2	10	12.3	13.7	16.9	21.1	20.7
1024	20.8	19.7	18.6	16.8	13.2	10.3	10.1	12.4	13.9	17.1	21.4	20.9
1025	20.8	19.7	18.7	16.9	13.3	10.4	10.2	12.4	14	17.2	21.5	21
1026	20.4	19.3	18.4	16.9	13.4	10.5	10.3	12.2	13.9	17.1	21.2	20.7
1027	20.6	19.4	18.7	16.6	13.4	10.7	10.4	12.5	13.6	16.9	19.9	19.8
1028	20.4	19.3	18.7	16.5	13.5	10.7	10.4	12.6	13.6	16.9	19.9	19.8
1029	20.2	19.2	18.4	16.4	13.4	10.6	10.4	12.5	13.6	16.9	19.8	19.7
1030	20.2	19.1	18.4	16.4	13.4	10.6	10.3	12.4	13.6	17	19.8	19.6
1031	20.3	19.3	18.5	16.5	13.4	10.5	10.3	12.4	13.6	17.2	19.9	19.7
1032	20.3	19.2	18.5	16.5	13.3	10.4	10.2	12.5	13.7	17.2	20	19.7
1033	20.2	19.2	18.4	16.6	13.3	10.4	10.2	12.4	13.5	17	20	19.8
1034	20.1	19	18.2	16.5	13.3	10.3	10.1	12.3	13.4	16.8	20.1	19.9
1035	19.9	19	18.2	16.5	13.2	10.2	10.1	12.3	13.3	16.6	20.1	19.8
1036	20	19	18.2	16.5	13.2	10.1	10	12.2	13.3	16.7	20	19.8
1037	20	19.1	18.2	16.6	13.2	10	10	12.2	13.4	16.8	20.2	20
1038	20	19	18.1	16.6	13.2	10	10.1	12.2	13.3	16.8	20.3	20
1039	20	19	18.1	16.6	13.1	10	10.1	12.2	13.3	16.8	20.4	20.2
1040	20.2	19.1	18.3	16.7	13.2	10	10.1	12.3	13.4	16.9	20.7	20.3
1041	20.4	19.4	18.5	16.8	13.2	10.1	10.1	12.4	13.5	17	21	20.5
1042	20.7	19.7	18.7	16.9	13.2	10.2	10.2	12.5	13.7	17.2	21.3	20.7
1043	20.9	19.9	18.8	17	13.3	10.3	10.3	12.5	13.9	17.3	21.6	21
1044	20.6	19.6	18.7	17	13.5	10.5	10.4	12.3	13.9	17.3	21.4	21
1045	20.5	19.5	18.7	16.6	13.5	10.8	10.5	12.5	13.6	16.9	19.8	19.7
1046	20.4	19.4	18.7	16.5	13.4	10.7	10.4	12.4	13.5	16.9	19.8	19.7
1047	20.4	19.3	18.6	16.6	13.5	10.7	10.4	12.5	13.5	16.9	19.9	19.8
1048	20.4	19.5	18.7	16.7	13.6	10.6	10.4	12.4	13.6	17.1	20.1	19.8
1049	20.4	19.4	18.6	16.7	13.5	10.5	10.2	12.5	13.6	17.4	20.2	19.8
1050	20.3	19.3	18.6	16.7	13.5	10.4	10.2	12.4	13.6	17.2	20.1	19.8
1051	20.2	19.2	18.5	16.6	13.4	10.4	10.1	12.3	13.5	17	20	19.7
1052	20	19.1	18.2	16.6	13.3	10.3	10.1	12.3	13.4	16.7	19.9	19.8
1053	19.9	18.9	18.1	16.4	13.1	10.2	10.1	12.2	13.3	16.5	19.9	19.7
1054	20	19	18.2	16.5	13.2	10.2	10.1	12.2	13.3	16.6	20	19.8
1055	20	19.1	18.2	16.6	13.2	10.1	10.1	12.2	13.4	16.8	20.1	20
1056	20.1	19.1	18.2	16.7	13.3	10.1	10.1	12.1	13.4	16.9	20.2	20
1057	20	19.1	18.2	16.7	13.3	10.1	10.1	12.2	13.4	16.8	20.3	20.1
1058	20	19	18.2	16.7	13.2	10.1	10.1	12.3	13.4	16.8	20.3	20.1
1059	20.2	19.2	18.3	16.7	13.2	10.1	10.2	12.4	13.5	16.9	20.6	20.3
1060	20.5	19.5	18.6	16.8	13.2	10.2	10.3	12.5	13.6	17	21.1	20.6
1061	20.8	19.8	18.7	16.9	13.3	10.3	10.3	12.5	13.8	17.3	21.5	20.9
1062	20.7	19.7	18.8	17.1	13.5	10.5	10.4	12.4	13.9	17.3	21.4	20.9
1063	20.4	19.7	18.6	16.5	13.2	10.2	10.1	12.4	13.8	17.3	20	19.8
1064	20.6	19.6	18.7	16.6	13.3	10.4	10.1	12.4	13.7	17.2	20	19.8
1065	20.6	19.7	18.9	16.7	13.4	10.5	10.3	12.5	13.7	17.1	20.1	19.8
1066	20.4	19.5	18.7	16.6	13.6	10.6	10.3	12.5	13.5	17.1	20	19.8
1067	20.3	19.5	18.6	16.6	13.5	10.4	10.2	12.4	13.5	17.1	20	19.8
1068	20.2	19.3	18.5	16.6	13.5	10.4	10.2	12.4	13.4	17	20	19.7
1069	20.1	19.2	18.5	16.5	13.4	10.3	10.2	12.3	13.3	16.8	19.9	19.7
1070	20	19.1	18.2	16.4	13.3	10.2	10.2	12.3	13.2	16.6	19.8	19.6
1071	20	19.1	18.2	16.4	13.1	10.2	10.1	12.3	13.2	16.5	19.9	19.7
1072	20	19.1	18.2	16.5	13.1	10.2	10.2	12.2	13.3	16.6	20	19.8
1073	20.1	19.1	18.2	16.6	13.2	10.1	10.2	12.2	13.3	16.7	20.2	19.9
1074	20.2	19.2	18.2	16.7	13.4	10.2	10.1	12.1	13.4	16.8	20.4	20.1
1075	20.1	19.1	18.2	16.7	13.3	10.2	10.1	12.2	13.4	16.8	20.4	20.1
1076	20.1	19.2	18.3	16.7	13.2	10.1	10.2	12.3	13.4	16.8	20.6	20.3
1077	20.4	19.5	18.6	16.9	13.3	10.2	10.3	12.4	13.6	17	20.8	20.4
1078	20.5	19.8	18.7	16.9	13.3	10.3	10.3	12.5	13.7	17.1	21.1	20.4
1079	20.7	19.8	18.9	17.1	13.4	10.4	10.4	12.6	13.8	17.2	21.4	20.6
1080	20.6	19.6	18.8	17.2	13.6	10.5	10.5	12.5	13.8	17.2	21.2	20.8
1081	20.3	19.7	18.5	16.4	12.6	9.5	9.4	12.1	13.7	17.4	20.1	19.9
1082	20.5	19.7	18.8	16.6	12.9	9.9	9.8	12.3	13.8	17.3	20.1	19.9
1083	20.4	19.6	18.7	16.5	13.4	10.4	10.2	12.3	13.5	16.9	19.9	19.8
1084	20.3	19.4	18.6	16.6	13.5	10.5	10.3	12.4	13.4	16.8	19.9	19.9
1085	20.2	19.5	18.6	16.6	13.4	10.5	10.3	12.3	13.4	16.9	19.9	19.7
1086	20.2	19.3	18.6	16.6	13.5	10.4	10.2	12.4	13.3	16.9	19.9	19.8
1087	20.2	19.3	18.6	16.6	13.4	10.3	10.2	12.4	13.3	16.8	20	19.8
1088	20.1	19.3	18.4	16.5	13.4	10.2	10.1	12.3	13.2	16.7	20.1	19.8
1089	20.1	19.2	18.3	16.5	13.3	10.2	10.1	12.3	13.2	16.6	20	19.8
1090	20.1	19.2	18.4	16.5	13.2	10.1	10.3	12.2	13.3	16.6	20	19.8
1091	20.1	19.3	18.4	16.6	13.3	10.2	10.2	12.1	13.3	16.8	20.3	19.8
1092	20.2	19.4	18.5	16.7	13.4	10.2	10.1	12.1	13.4	16.9	20.4	19.9
1093	20.1	19.2	18.3	16.7	13.3	10.3	10.2	12.3	13.4	16.7	20.2	20
1094	20	19.1	18.2	16.7	13.2	10.2	10.3	12.3	13.4	16.8	20.4	20.1
1095	20.2	19.5	18.5	16.8	13.3	10.3	10.4	12.3	13.6	17	20.8	20.4
1096	20.4	19.8	18.8	16.9	13.3	10.3	10.4	12.5	13.6	17.1	20.8	20.4
1097	20.6	19.9	18.9	17	13.4	10.4	10.5	12.5	13.7	17.2	21.1	20.5
1098	20.4	19.4	18.7	17.1	13.5	10.5	10.5	12.3	13.7	17	20.8	20.5
1099	20.1	19.5	18.4	16.3	12.9	10.1	9.9	12.2	13.6	17.2	19.9	19.8
1100	20.4	19.6	18.6	16.5	13.4	10.6	10.3	12.3	13.4	17.1	20	19.8
1101	20.2	19.5	18.5	16.5	13.4	10.4	10.3	12.2	13.2	16.6	19.9	19.9
1102	20.2	19.5	18.6	16.6	13.5	10.4	10.2	12.3	13.3	16.7	20	19.9
1103	20.4	19.6	18.7	16.7	13.4	10.3	10.1	12.3	13.4	16.9	20.1	20
1104	20.3	19.4	18.7	16.6	13.4	10.3	10.1	12.3	13.4	16.9	20	20
1105	20.2	19.5	18.7	16.6	13.4	10.3	10.1	12.3	13.3	16.8	20.1	19.9
1106	20.3	19.4	18.6	16.6	13.4	10.2	10	12.2	13.4	16.8	20.2	19.9
1107	20.2	19.3	18.5	16.7	13.4	10.2	10	12.2	13.4	16.8	20.1	19.9
1108	20.2	19.3	18.5	16.6	13.4	10.1	10	12	13.3	16.8	20.2	19.9
1109	20.1	19.3	18.5	16.6	13.4	10.2	10.2	12.1	13.3	16.8	20.3	19.9
1110	20.2	19.5	18.5	16.7	13.4	10.2	10.2	12.1	13.3	16.8	20.4	19.9
1111	20.1	19.3	18.4	16.6	13.4	10.2	10.2	12.2	13.3	16.7	20.2	19.8
1112	19.9	19.1	18.1	16.6	13.3	10.2	10.3	12.3	13.3	16.6	20.1	19.9
1113	20.1	19.2	18.1	16.7	13.3	10.3	10.3	12.4	13.4	16.8	20.3	20.1
1114	20.2	19.3	18.3	16.7	13.4	10.4	10.4	12.4	13.5	16.9	20.5	20.2
1115	20.3	19.6	18.5	16.8	13.3	10.4	10.5	12.5	13.5	17	20.7	20.4
1116	20.2	19.3	18.4	16.8	13.4	10.5	10.5	12.4	13.6	16.8	20.5	20.3
1117	20.2	19.6	18.6	16.5	13.3	10.5	10.3	12.2	13.5	17.1	19.9	19.7
1118	20.4	19.7	18.7	16.6	13.5	10.5	10.3	12.2	13.3	16.9	20	19.8
1119	20.1	19.5	18.4	16.4	13.3	10.2	10.2	12.1	13.2	16.5	19.8	19.9
1120	20.1	19.3	18.5	16.4	13.3	10.2	10.3	12.2	13.2	16.5	19.9	20
1121	20.3	19.6	18.7	16.6	13.4	10.3	10.2	12.2	13.3	16.7	20	20
1122	20.4	19.6	18.8	16.7	13.3	10	10	12.1	13.5	16.9	20.2	20.1
1123	20.3	19.6	18.7	16.6	13.4	10.1	10.1	12.2	13.4	16.9	20.1	20.1
1124	20.3	19.5	18.7	16.7	13.4	10.1	10	12.2	13.4	16.8	20.3	20.1
1125	20.3	19.5	18.7	16.7	13.4	10.1	9.8	12	13.4	16.9	20.3	20
1126	20.3	19.4	18.6	16.7	13.4	10	9.8	11.8	13.4	16.9	20.4	20
1127	20.3	19.4	18.6	16.7	13.4	10.2	10	12	13.3	16.7	20.4	20
1128	20.3	19.5	18.7	16.7	13.4	10.2	10.2	12	13.4	16.8	20.5	20
1129	20.2	19.6	18.6	16.7	13.4	10.1	10.1	12	13.4	16.9	20.5	20
1130	19.9	19.3	18.3	16.7	13.3	10.2	10.3	12.3	13.3	16.6	20.1	20
1131	20	19.2	18.2	16.8	13.4	10.3	10.4	12.3	13.4	16.6	20.1	20.1
1132	20.1	19.2	18.2	16.7	13.5	10.3	10.3	12.4	13.4	16.7	20.2	20.1
1133	20.1	19.2	18.2	16.7	13.4	10.3	10.5	12.5	13.5	16.7	20.3	20.3
1134	20	19.1	18.1	16.7	13.4	10.5	10.5	12.4	13.4	16.6	20.3	20.2
1135	20.4	19.8	18.7	16.4	13.5	10.4	10.3	12.1	13.1	16.8	19.8	20
1136	20.4	19.7	18.7	16.5	13.5	10.4	10.3	12.1	13.2	16.8	20	20
1137	20	19.4	18.4	16.3	13.3	10.1	10.2	12	13.2	16.4	19.8	20.1
1138	20.1	19.3	18.4	16.4	13.3	10.1	10.2	12.2	13.3	16.5	19.9	20.2
1139	20.3	19.5	18.7	16.6	13.5	10.3	10.3	12.3	13.3	16.6	20	20
1140	20.4	19.7	18.8	16.6	13.4	10.2	10.1	12.1	13.4	16.8	20.2	20.1
1141	20.2	19.5	18.6	16.6	13.4	10.1	10.1	12.1	13.3	16.8	20.1	20
1142	20.3	19.5	18.7	16.6	13.5	10.1	10	12.1	13.3	16.8	20.2	20
1143	20.2	19.4	18.7	16.7	13.6	10.1	9.9	12	13.3	16.8	20.2	20.1
1144	20.2	19.3	18.6	16.6	13.6	10.1	10	11.9	13.3	16.8	20.4	20
1145	20.2	19.4	18.6	16.6	13.5	10.3	10.2	12.1	13.3	16.7	20.3	19.9
1146	20.2	19.7	18.7	16.7	13.5	10.3	10.1	12	13.3	16.8	20.5	20
1147	20.4	19.9	18.8	16.8	13.4	10	9.8	11.8	13.5	17.1	20.6	20.1
1148	20.1	19.4	18.5	16.8	13.4	10	10	12	13.4	16.7	20.3	20
1149	20	19.2	18.3	16.7	13.4	10.3	10.3	12.3	13.3	16.6	20	20
1150	20	19.3	18.3	16.7	13.5	10.2	10.3	12.3	13.4	16.5	20	20.1
1151	20	19.1	18.1	16.6	13.5	10.3	10.4	12.4	13.4	16.5	20	20.2
1152	19.8	18.9	17.9	16.6	13.4	10.4	10.5	12.3	13.3	16.4	20	20.2
1153	20.4	19.8	18.7	16.4	13.5	10.3	10.2	12.1	13.1	16.6	19.8	20.1
1154	20.3	19.7	18.6	16.4	13.4	10.3	10.2	12.1	13	16.5	19.9	20.1
1155	20.3	19.7	18.6	16.5	13.4	10.3	10.3	12.1	13.2	16.6	20	20.1
1156	20.3	19.6	18.7	16.6	13.5	10.3	10.3	12.3	13.2	16.7	20.1	20.1
1157	20.4	19.7	18.8	16.7	13.4	10	10.1	12.3	13.4	16.8	20.3	20.2
1158	20.3	19.7	18.8	16.7	13.4	9.9	10	12.2	13.4	16.8	20.3	20.2
1159	20.2	19.6	18.7	16.6	13.5	10.2	10.2	12.1	13.3	16.6	20.2	20
1160	20.1	19.6	18.6	16.6	13.6	10.2	10.1	12.1	13.2	16.6	20.2	19.9
1161	20.2	19.5	18.7	16.6	13.5	10.2	10.1	12.1	13.2	16.7	20.2	20
1162	20.1	19.3	18.6	16.6	13.4	10.2	10.2	12	13.2	16.6	20.3	19.9
1163	20.1	19.5	18.6	16.6	13.5	10.2	10.2	12.1	13.2	16.6	20.3	19.9
1164	20.3	19.8	18.8	16.8	13.5	10.1	10.1	11.9	13.3	16.8	20.5	20.1
1165	20.4	19.8	18.9	16.7	13.5	9.9	9.8	11.7	13.5	17	20.6	20.1
1166	20.2	19.6	18.7	16.8	13.4	9.8	9.8	11.8	13.4	16.6	20.3	20
1167	20	19.3	18.3	16.7	13.5	10.1	10.1	12.2	13.4	16.5	20	20
1168	20	19.3	18.3	16.7	13.6	10.1	10.1	12.2	13.5	16.5	19.9	19.9
1169	20	19.3	18.2	16.7	13.6	10.3	10.3	12.4	13.5	16.5	20	20.1
1170	19.7	18.9	17.9	16.4	13.4	10.4	10.5	12.4	13.2	16.3	19.7	19.9
1171	20.5	20	18.8	16.6	13.4	10.1	10.2	12.2	13.2	16.7	19.9	20.2
1172	20.5	19.9	18.7	16.5	13.5	10.2	10.2	12.2	13.1	16.5	20	20.1
1173	20.5	20	18.8	16.6	13.5	10.1	10.2	12.2	13.2	16.8	20.1	20.2
1174	20.5	19.8	18.8	16.7	13.4	9.8	10	12.2	13.4	16.9	20.2	20.2
1175	20.5	19.8	18.9	16.6	13.2	9.6	9.7	12	13.4	16.9	20.2	20.2
1176	20.4	19.7	18.8	16.7	13.2	9.5	9.6	12	13.4	16.9	20.3	20.3
1177	20.2	19.6	18.7	16.7	13.3	9.9	10	12.2	13.2	16.6	20.2	20.2
1178	20.2	19.6	18.7	16.6	13.5	10.1	10.2	12.1	13.2	16.5	20.2	20.2
1179	20.1	19.5	18.7	16.5	13.5	10.2	10.2	12	13.2	16.5	20.1	19.9
1180	20.2	19.6	18.7	16.6	13.5	10.2	10.1	12	13.2	16.6	20.4	20
1181	20.2	19.5	18.7	16.6	13.5	10.2	10.3	12.1	13.2	16.5	20.3	20
1182	20.3	19.8	18.8	16.7	13.6	10.1	10.1	11.9	13.3	16.7	20.5	20.2
1183	20.4	19.9	18.9	16.7	13.5	10	9.8	11.7	13.5	16.8	20.5	20.2
1184	20.4	19.7	18.8	16.9	13.5	9.8	9.8	11.7	13.6	16.7	20.4	20.2
1185	20.2	19.5	18.6	16.9	13.6	9.9	9.9	11.9	13.4	16.5	20	20.1
1186	20	19.4	18.4	16.7	13.6	10.2	10.2	12.2	13.5	16.5	19.9	20.1
1187	20.1	19.3	18.3	16.7	13.6	10.4	10.4	12.5	13.5	16.5	20.1	20.2
1188	19.9	19.1	18	16.6	13.5	10.5	10.6	12.4	13.4	16.5	19.9	20.1
1189	20.5	19.9	18.7	16.5	13.4	10.2	10.2	12.1	13.1	16.6	19.9	20.1
1190	20.5	19.8	18.6	16.5	13.5	10.2	10.2	12.2	13.1	16.6	20	20.2
1191	20.5	19.9	18.7	16.6	13.3	9.8	10	12.2	13.3	16.7	20.1	20.3
1192	20.6	20	19	16.7	13.1	9.3	9.5	11.9	13.5	17	20.3	20.3
1193	20.4	19.9	18.8	16.7	13	9.1	9.3	11.8	13.4	16.8	20.3	20.3
1194	20.4	19.7	18.8	16.7	13	9.2	9.4	11.9	13.4	16.8	20.4	20.4
1195	20.4	19.6	18.8	16.7	13.1	9.4	9.7	12.1	13.4	16.7	20.4	20.3
1196	20.2	19.6	18.8	16.7	13.4	9.8	10.1	12.2	13.3	16.7	20.3	20.2
1197	20.1	19.6	18.8	16.6	13.5	10.1	10.2	12.1	13.2	16.6	20.2	20.1
1198	20.2	19.7	18.8	16.6	13.5	10	10	11.6	13.3	16.9	20.2	20.2
1199	20.1	19.7	18.8	16.7	13.5	10.1	10.1	11.8	13.3	16.6	20.3	20
1200	20.2	19.7	18.8	16.7	13.6	10.2	10.3	12	13.2	16.5	20.4	20
1201	20.3	19.7	18.8	16.7	13.6	10.2	10.3	12.1	13.2	16.5	20.4	20
1202	20.4	19.8	18.9	16.9	13.6	10.1	10	11.8	13.5	16.6	20.4	20.2
1203	20.2	19.6	18.7	16.9	13.6	10	10	12.1	13.5	16.5	20.1	20.1
1204	20	19.3	18.2	16.7	13.6	10.4	10.5	12.4	13.4	16.5	19.9	20.1
1205	20.1	19.3	18.2	16.7	13.5	10.5	10.6	12.6	13.5	16.7	20.1	20.3
1206	20.1	19.2	18.2	16.7	13.6	10.6	10.7	12.4	13.5	16.6	20.1	20.3
1207	19.9	19.2	18.1	16.6	13.5	10.6	10.6	12.3	13.4	16.5	19.9	20.1
1208	20.3	19.7	18.7	17	13.8	10.7	10.8	12.8	13.6	16.8	20.2	20.5
1209	20.4	19.9	18.8	17.1	13.9	10.8	10.7	12.8	13.7	16.7	20.2	20.5
1210	20.5	20.2	19	17.2	13.9	10.8	10.8	12.7	13.9	17.1	20.6	20.3
1211	20.8	20.5	19.1	17.4	13.9	10.9	10.9	12.7	14	17.8	21.1	20.4
1212	20.8	20.4	19	17.3	13.8	11	11.1	12.9	13.8	17.5	20.8	20.2
1213	20.3	19.8	18.6	16.4	13.4	10.2	10.2	12	13	16.5	19.8	20
1214	20.3	19.6	18.4	16.4	13.3	10.2	10.2	12	13	16.3	19.8	20
1215	20.3	19.9	18.6	16.5	13.4	10.1	10.1	12	13.2	16.5	20	20.1
1216	20.4	19.9	18.8	16.5	13.2	9.8	9.7	11.9	13.3	16.7	20.1	20.2
1217	20.4	19.8	18.8	16.7	13.1	9.4	9.3	11.7	13.4	16.7	20.2	20.2
1218	20.4	19.7	18.8	16.7	13.1	9.3	9.4	11.8	13.3	16.7	20.2	20.3
1219	20.4	19.7	18.8	16.7	13.1	9.2	9.4	12	13.4	16.7	20.4	20.4
1220	20.4	19.8	18.9	16.7	13.1	9.3	9.5	12	13.4	16.7	20.4	20.4
1221	20.1	19.6	18.7	16.6	13.5	10	10.2	12.2	13.2	16.5	20.1	20.1
1222	20.2	19.8	18.8	16.7	13.6	10.1	10.1	12	13.2	16.6	20.2	20.1
1223	20.1	19.6	18.8	16.6	13.6	10.3	10.3	12	13.2	16.4	20.1	20
1224	20.2	19.6	18.8	16.7	13.6	10.3	10.4	12.2	13.2	16.4	20	20.1
1225	20.1	19.6	18.7	16.7	13.5	10.3	10.5	12.3	13.2	16.3	20	19.9
1226	20.2	19.7	18.8	16.8	13.6	10.3	10.5	12.2	13.3	16.5	20.3	20.1
1227	20.2	19.6	18.6	16.8	13.7	10.3	10.5	12.4	13.4	16.4	20	20
1228	20	19.3	18.2	16.6	13.5	10.4	10.6	12.5	13.3	16.5	19.9	20.1
1229	20.1	19.2	18.1	16.7	13.5	10.4	10.6	12.4	13.4	16.6	20	20.4
1230	19.9	19.1	17.9	16.7	13.6	10.6	10.6	12.2	13.4	16.5	19.9	20.3
1231	20	19.3	18.1	16.7	13.7	10.7	10.6	12.4	13.6	16.6	19.9	20.4
1232	20.5	19.5	18.3	16.9	13.7	10.8	10.9	12.6	13.7	16.8	20.3	20.6
1233	20.5	19.7	18.5	17.1	13.9	10.8	10.8	12.7	13.7	16.8	20.1	20.6
1234	20.4	20.1	18.7	17.1	13.9	10.8	10.8	12.7	13.9	16.8	20.4	20.4
1235	20.8	20.6	19.2	17.4	14	10.8	10.7	12.5	14.2	17.8	21	20.5
1236	20.8	20.6	19.2	17.3	14	11	11.1	12.8	14	17.6	21	20.4
1237	20.4	20	18.6	16.4	13	9.8	10.1	12	13	16.6	19.9	20.1
1238	20.4	19.7	18.5	16.4	13.4	10.1	10.2	12	13	16.4	19.8	20.1
1239	20.1	19.6	18.4	16.3	13.4	10.2	10.2	12	13	16.3	19.7	19.9
1240	20.1	19.5	18.4	16.4	13.4	10.1	10.1	12.1	13.1	16.4	19.8	19.9
1241	20.1	19.7	18.5	16.5	13.3	10	9.9	11.9	13.2	16.5	20	20
1242	20.3	19.8	18.7	16.6	13.1	9.6	9.6	11.8	13.3	16.7	20.1	20.2
1243	20.4	20	19	16.7	12.9	8.9	9	11.6	13.3	16.9	20.4	20.6
1244	20.5	20	19	16.8	12.9	8.9	9	11.7	13.4	16.9	20.4	20.5
1245	20.2	19.7	18.8	16.6	13.4	9.9	10	12.2	13.3	16.5	20.2	20.2
1246	20.3	19.9	19	16.7	13.6	9.9	10.1	12	13.4	16.6	20.3	20.3
1247	20.2	19.7	18.8	16.8	13.6	10.1	10.3	12.1	13.3	16.4	20	20.1
1248	20.3	19.7	18.9	16.8	13.7	10.3	10.4	12.2	13.4	16.4	20	20.2
1249	20.2	19.6	18.7	16.8	13.6	10.3	10.5	12.4	13.3	16.4	19.8	20.1
1250	20.1	19.7	18.8	16.7	13.7	10.4	10.6	12.4	13.3	16.3	20.1	20.1
1251	20	19.7	18.8	16.7	13.7	10.4	10.6	12.4	13.3	16.4	20.1	20.1
1252	19.7	19.2	18.2	16.5	13.4	10.4	10.6	12.4	13.1	16.1	19.5	19.9
1253	19.7	19	18	16.4	13.4	10.5	10.5	12.3	13.1	16.1	19.4	20
1254	19.7	19	17.9	16.4	13.5	10.6	10.6	12.2	13.3	16.1	19.4	19.9
1255	19.9	19.1	18	16.5	13.6	10.7	10.7	12.3	13.3	16.2	19.5	20.1
1256	20.3	19.6	18.5	16.9	13.8	10.8	10.9	12.6	13.6	16.6	20	20.6
1257	20.3	20	18.9	17.1	13.9	10.8	10.8	12.7	13.7	16.5	20	20.4
1258	20.4	20.4	19	17.3	14	10.8	10.7	12.7	13.9	16.7	20.2	20.3
1259	20.7	20.7	19.3	17.4	13.9	10.6	10.3	12.5	14.3	17.5	21	20.4
1260	20.8	20.6	19.3	17.5	14.1	10.8	10.8	12.7	14.2	17.9	21.1	20.5
1261	20.5	20.1	18.8	16.5	13.1	9.7	10	12	13	16.8	20	20.3
1262	20.5	20	18.7	16.5	13.1	9.6	9.9	12.1	13.2	16.7	20	20.3
1263	20.2	19.7	18.5	16.4	13.4	10	10.2	12.1	13.1	16.4	19.7	20.2
1264	20.1	19.4	18.2	16.4	13.4	10.1	10.2	12.1	13	16.2	19.6	20.2
1265	20.3	19.7	18.5	16.5	13.4	10	10.1	12.1	13.2	16.4	19.9	20.2
1266	20.4	20	18.9	16.5	13	9.4	9.5	11.7	13.3	16.6	20.3	20.5
1267	20.5	20.1	18.9	16.6	12.8	8.8	9	11.4	13.5	16.8	20.4	20.8
1268	20.5	20	19.1	16.7	12.8	8.7	8.8	11.5	13.4	17	20.4	20.8
1269	20.4	20.1	19	16.6	13.3	9.5	9.6	12	13.3	16.8	20.4	20.6
1270	20.4	20.1	19	16.7	13.5	9.7	9.9	12	13.4	16.6	20.3	20.5
1271	20.3	20	18.9	16.7	13.6	9.9	10.1	12	13.4	16.5	20.2	20.5
1272	20.3	19.9	18.9	16.8	13.7	10	10.2	12.2	13.4	16.5	20.2	20.4
1273	20.1	19.8	18.9	16.7	13.7	10.3	10.6	12.4	13.3	16.4	20	20.2
1274	20.1	19.9	18.9	16.7	13.7	10.4	10.6	12.4	13.3	16.4	20.2	20.2
1275	20.1	20	19	16.7	13.7	10.4	10.6	12.4	13.3	16.4	20.3	20.3
1276	19.9	19.6	18.7	16.6	13.5	10.4	10.7	12.4	13.2	16.2	19.9	19.9
1277	19.7	19.2	18.3	16.4	13.4	10.4	10.6	12.2	13.1	16	19.4	19.7
1278	19.6	19.3	18.1	16.3	13.4	10.6	10.6	12.1	13	15.9	19.3	19.7
1279	19.7	19.4	18.1	16.3	13.4	10.6	10.7	12.2	13	15.9	19.3	19.8
1280	20.1	19.8	18.8	16.9	13.8	10.7	10.9	12.6	13.4	16.4	19.7	20.4
1281	20.2	20.1	19.1	17.2	13.9	10.8	10.9	12.7	13.5	16.4	19.8	20.3
1282	20.2	20.3	19	17.2	14	10.8	10.9	12.8	13.7	16.5	20.1	20.3
1283	20.3	20.3	19	17.3	14.1	10.8	10.7	12.6	14	17.2	20.8	20.2
1284	20.7	20.6	19.3	17.4	14.1	10.8	10.7	12.6	14.4	17.9	21.1	20.4
1285	20.3	20	18.7	16.4	13.2	10	10.1	12	12.9	16.5	19.9	20.2
1286	20.5	19.9	18.6	16.5	13.3	9.8	10	12.1	13.1	16.6	20	20.4
1287	20.4	19.8	18.5	16.5	13.4	9.9	10.1	12.1	13.2	16.6	19.9	20.4
1288	20.3	19.7	18.4	16.5	13.4	10	10.2	12.2	13.2	16.4	19.8	20.4
1289	20.3	19.9	18.6	16.5	13.3	9.8	10.1	12	13.2	16.5	20	20.3
1290	20.4	20.1	18.8	16.5	12.9	9.2	9.3	11.5	13.4	16.7	20.2	20.6
1291	20.7	20.2	19	16.7	12.7	8.5	8.7	11.4	13.6	17	20.5	21
1292	20.6	20.1	19	16.7	12.8	8.5	8.7	11.4	13.4	16.8	20.5	21
1293	20.6	20.1	19	16.8	13.1	9	9.2	11.8	13.5	16.7	20.5	21
1294	20.6	20.1	19	16.8	13.5	9.5	9.8	12.1	13.5	16.6	20.5	21
1295	20.5	20.1	18.9	16.9	13.6	9.6	9.9	12.2	13.5	16.6	20.4	20.8
1296	20.4	20.1	19	16.9	13.7	9.7	10	12.2	13.5	16.6	20.4	20.7
1297	20.2	20	18.9	16.8	13.8	10.1	10.5	12.5	13.4	16.3	20.3	20.4
1298	20.1	20	18.9	16.8	13.8	10.3	10.7	12.5	13.3	16.3	20	20.3
1299	20.2	20.2	19.1	16.8	13.8	10.5	10.6	12.5	13.4	16.4	20.3	20.4
1300	20.2	19.9	18.9	16.8	13.7	10.5	10.7	12.5	13.3	16.2	20	20.1
1301	19.8	19.4	18.5	16.4	13.5	10.4	10.7	12.1	13.1	16	19.4	19.9
1302	19.7	19.6	18.3	16.3	13.4	10.6	10.6	12	13.1	15.9	19.3	19.8
1303	19.6	19.7	18.4	16.2	13.4	10.7	10.7	12.1	13	15.7	19	19.6
1304	20	20.1	19	16.8	13.8	10.7	10.9	12.6	13.3	16.3	19.6	20.3
1305	20.2	20.2	19.2	17.1	14	10.8	11	12.8	13.5	16.4	19.8	20.3
1306	20.2	20.1	19.1	17.1	14	10.9	11	12.9	13.6	16.4	19.8	20.4
1307	20.2	20	18.7	17	14	10.9	11.1	12.8	13.8	16.8	20.1	20.3
1308	20.3	20.1	18.8	17	14	11	11.1	12.9	13.9	17.3	20.5	20.2
1309	20.5	20.2	18.7	16.5	13.2	9.8	9.9	12	13.2	16.7	20	20.4
1310	20.5	20.1	18.7	16.5	13.2	9.7	9.8	12	13.3	16.7	20	20.5
1311	20.5	20.1	18.7	16.6	13.1	9.5	9.7	12	13.3	16.7	20.2	20.5
1312	20.5	20.2	18.8	16.6	12.9	9.2	9.4	11.9	13.3	16.7	20.3	20.6
1313	20.5	20.2	18.9	16.7	12.9	9	9.2	11.6	13.4	16.9	20.4	20.7
1314	20.6	20.1	18.9	16.6	12.9	8.8	8.9	11.4	13.4	16.9	20.4	20.8
1315	20.8	20.3	19	16.7	12.7	8.4	8.6	11.4	13.5	17	20.5	21.1
1316	20.7	20.1	19	16.7	12.7	8.4	8.6	11.3	13.5	16.9	20.5	21.2
1317	20.7	20	18.9	16.8	13	8.6	8.9	11.6	13.4	16.6	20.6	21.1
1318	20.7	19.9	18.8	16.8	13.5	9.2	9.5	12.1	13.5	16.6	20.6	21
1319	20.5	20	18.8	16.8	13.6	9.4	9.8	12.3	13.5	16.5	20.6	20.8
1320	20.5	20.1	18.9	16.9	13.6	9.7	10	12.3	13.5	16.6	20.6	20.7
1321	20.3	19.9	18.8	16.9	13.8	10	10.4	12.5	13.5	16.5	20.4	20.5
1322	20.1	19.7	18.9	16.7	13.8	10.2	10.6	12.5	13.3	16.2	20	20.3
1323	20.2	20.1	19.1	16.8	13.9	10.3	10.6	12.5	13.4	16.3	20.2	20.5
1324	20.2	20	18.9	16.6	13.7	10.4	10.7	12.5	13.3	16.3	19.9	20.2
1325	19.8	19.5	18.5	16.3	13.5	10.5	10.7	12.2	13.1	16	19.3	19.9
1326	19.7	19.5	18.3	16.3	13.4	10.6	10.6	12.1	13.2	16	19.2	20
1327	19.8	19.8	18.5	16.5	13.5	10.6	10.7	12.2	13.2	15.9	19.3	20.1
1328	20	20	19	16.9	13.9	10.7	10.9	12.7	13.4	16.2	19.5	20.3
1329	20.2	20.1	19.2	17.1	14	10.8	11	12.8	13.6	16.4	19.6	20.2
1330	20.2	19.9	18.9	17.1	14.1	10.9	11.1	12.8	13.6	16.3	19.6	20.3
1331	20.2	19.9	18.8	17	14.1	11	11.2	12.8	13.8	16.7	19.8	20.2
1332	20.2	20.1	18.7	16.9	14	11.1	11.3	12.9	14	17.3	20.5	20.2
1333	18.9	18.6	17	15	11.9	8.4	8.4	10.1	11.8	15.4	18.4	19.2
1334	19.2	19	17.5	15.4	11.9	8.3	8.5	10.5	12.3	15.7	18.8	19.4
1335	19.8	19.6	18	15.9	12	8.3	8.6	11.2	13.1	16.5	19.7	20.1
1336	19.8	19.7	18.1	16	12.4	8.7	8.8	11.2	13.3	16.7	19.8	20.3
1337	20.1	20	18.5	16.3	12.8	9.4	9.6	11.5	13.1	17.2	19.8	20.4
1338	20.4	20.1	18.7	16.4	13.1	9.7	9.9	11.9	13.2	17	20	20.4
1339	20.4	20.1	18.7	16.3	12.9	9.4	9.6	11.8	13.2	16.7	19.9	20.4
1340	20.4	20.1	18.7	16.4	12.8	9.3	9.3	11.7	13.2	16.5	19.9	20.5
1341	20.4	20.1	18.7	16.4	12.8	9.2	9.2	11.7	13.3	16.5	20	20.5
1342	20.3	19.8	18.6	16.4	12.9	9.3	9.3	11.7	13.1	16.4	19.9	20.4
1343	20.4	19.9	18.6	16.6	13	9.3	9.3	11.7	13.3	16.5	20.2	20.5
1344	20.3	19.7	18.6	16.6	13	9.2	9.2	11.6	13.4	16.4	20.2	20.5
1345	20.5	19.9	18.8	16.6	12.8	8.8	8.8	11.4	13.3	16.6	20.3	20.9
1346	20.8	20.2	19	16.6	12.7	8.4	8.6	11.4	13.5	17	20.6	21.2
1347	20.8	20	18.9	16.6	12.8	8.7	8.8	11.4	13.5	16.8	20.5	21.1
1348	20.5	19.9	18.8	16.6	13.3	9.4	9.5	11.9	13.4	16.4	20.3	20.9
1349	20.5	20	18.7	16.7	13.6	9.9	10	12.2	13.4	16.4	20.4	20.7
1350	20.5	20.1	18.9	16.8	13.6	9.8	10	12.2	13.5	16.5	20.6	20.9
1351	20.4	19.8	18.9	16.9	13.8	9.9	10.2	12.4	13.6	16.4	20.6	20.6
1352	20.2	19.7	18.8	16.8	13.8	10.1	10.4	12.5	13.4	16.3	20.2	20.5
1353	20.2	20	19.1	16.9	13.9	10.1	10.5	12.4	13.5	16.3	20.2	20.5
1354	20.1	19.9	19	16.7	13.8	10.5	10.7	12.5	13.4	16.3	19.8	20.2
1355	19.9	19.5	18.7	16.4	13.6	10.5	10.7	12.3	13.2	16	19.4	20
1356	19.9	19.3	18.3	16.5	13.5	10.6	10.6	12.1	13.4	16	19.3	20.1
1357	19.7	19.3	18.2	16.3	13.5	10.7	10.7	12.3	13.1	15.9	19.1	20
1358	20	19.8	19	16.8	13.9	10.8	11	12.7	13.4	16.2	19.3	20.2
1359	20	19.9	19	17	14	10.8	11	12.8	13.5	16.1	19.4	20.2
1360	20	19.8	18.8	17.1	14.1	10.9	11.1	12.8	13.5	16.1	19.6	20.2
1361	20.1	20	18.9	17.1	14.1	11	11.2	12.8	13.9	16.7	19.7	20.1
1362	20.5	20.4	19.1	17.2	14.2	11	11.1	12.8	14.3	17.7	20.6	20.4
1363	18.7	18.5	16.9	15	11.8	8.4	8.4	10	11.6	15.2	18.1	18.9
1364	18.9	18.7	17.3	15.3	11.7	8.2	8.4	10.3	11.9	15.3	18.3	19.1
1365	19.5	19.2	17.8	15.6	11.8	8.4	8.4	10.9	12.8	16	19.2	19.9
1366	19.8	19.6	18.1	15.9	12.3	8.6	8.7	11.1	13.2	16.7	19.7	20.3
1367	19.8	19.6	18.2	16	12.5	9	9.2	11.3	13.1	17	19.7	20.2
1368	20.2	19.9	18.5	16.2	12.6	8.9	9.2	11.5	13	17.1	19.9	20.4
1369	20.1	19.8	18.5	16.2	12.5	8.8	8.9	11.4	13.1	16.8	19.9	20.4
1370	20.2	19.9	18.5	16.2	12.5	8.8	8.9	11.3	13.1	16.5	19.9	20.4
1371	20.2	20	18.6	16.3	12.7	9.2	9.1	11.5	13.1	16.2	19.8	20.4
1372	20.2	19.8	18.5	16.4	13.1	9.6	9.5	11.7	13	16.2	19.8	20.4
1373	20.2	19.7	18.4	16.4	13.3	9.8	9.8	11.9	13.1	16.2	19.9	20.4
1374	20.2	19.6	18.5	16.5	13.2	9.7	9.6	11.9	13.2	16.3	19.9	20.5
1375	20.3	19.8	18.6	16.6	13.1	9.5	9.5	11.7	13.3	16.3	20.1	20.8
1376	20.6	20.1	18.9	16.5	12.9	9.2	9.1	11.4	13.4	16.7	20.3	21.1
1377	20.6	20.1	18.9	16.5	13.1	9.5	9.5	11.5	13.4	16.7	20.3	21
1378	20.7	20.2	18.9	16.6	13.4	9.9	9.8	11.9	13.4	16.5	20.3	20.9
1379	20.6	20	18.8	16.7	13.5	10	10	12	13.4	16.4	20.3	20.9
1380	20.7	20	19	16.8	13.6	9.9	10	12	13.5	16.5	20.4	21
1381	20.4	19.8	18.9	16.8	13.8	10.1	10.2	12.3	13.6	16.4	20.4	20.7
1382	20.4	19.8	19	16.9	13.9	10.2	10.4	12.4	13.6	16.4	20.4	20.8
1383	20.5	20.2	19.1	16.9	13.9	10.2	10.4	12.4	13.6	16.4	20.3	20.8
1384	20.1	19.7	18.9	16.7	13.8	10.4	10.7	12.5	13.4	16.1	19.7	20.3
1385	19.9	19.3	18.5	16.5	13.7	10.6	10.8	12.4	13.2	15.9	19.2	19.9
1386	20	19.2	18.2	16.5	13.6	10.6	10.7	12.2	13.3	16	19.3	20
1387	19.7	19.1	18.1	16.3	13.5	10.6	10.7	12.2	13.1	15.8	18.9	19.8
1388	20	19.5	18.7	16.7	13.7	10.7	11	12.8	13.5	16.5	19.3	20.1
1389	20	19.6	18.5	16.8	13.9	10.9	11.1	12.7	13.5	16.3	19.3	20.1
1390	19.9	19.5	18.4	16.8	14	10.9	11.2	12.8	13.5	16.1	19.3	20
1391	20	19.7	18.6	16.9	13.9	11	11.2	12.8	13.8	16.6	19.4	19.9
1392	20.7	20.5	19.2	17.3	14.2	11	11.1	12.7	14.4	17.9	20.6	20.6
1393	17.6	17.4	16.1	14.1	11.4	8.1	8.2	9.4	10.9	14.3	17	17.9
1394	18.3	18.1	16.9	14.8	11.5	8.1	8.3	10.1	11.7	14.8	17.7	18.5
1395	19.3	19.1	17.7	15.5	11.8	8.3	8.4	10.8	12.7	16	19.2	19.7
1396	19.3	19.2	17.7	15.6	12.2	8.9	9	11.1	12.8	16.3	19.2	19.8
1397	19.4	19.3	17.8	15.7	12.2	8.8	8.9	11.1	12.9	16.6	19.4	19.9
1398	19.7	19.5	18	15.9	12.2	8.6	8.7	11.2	12.9	16.9	19.7	20.2
1399	19.7	19.5	18.1	16	12.3	8.5	8.6	11.1	13	16.9	19.8	20.3
1400	19.8	19.5	18.2	16	12.3	8.7	8.8	11.2	13	16.8	19.8	20.3
1401	20	19.8	18.4	16.1	12.5	9	8.9	11.3	13	16.3	19.8	20.3
1402	20.1	19.7	18.5	16.2	12.7	9.4	9.2	11.4	12.9	16	19.7	20.3
1403	20.1	19.7	18.5	16.2	12.9	9.5	9.3	11.5	13.1	16.1	19.9	20.4
1404	20.2	19.6	18.5	16.3	12.9	9.4	9.3	11.6	13.1	16.1	19.9	20.5
1405	20.3	19.8	18.6	16.3	13	9.6	9.4	11.7	13.2	16.1	19.9	20.6
1406	20.5	20	18.8	16.3	13.2	9.7	9.6	11.5	13.3	16.2	20	20.9
1407	20.5	20.1	18.8	16.4	13.4	10	10	11.8	13.3	16.3	20	20.9
1408	20.6	20.1	18.8	16.5	13.4	10	9.8	11.9	13.4	16.3	20.2	20.9
1409	20.8	20	18.8	16.6	13.5	10	9.9	11.9	13.5	16.3	20.3	21
1410	20.7	19.8	18.8	16.7	13.7	10.2	10.3	12.2	13.5	16.3	20.2	21
1411	20.4	19.7	18.8	16.7	13.8	10.3	10.4	12.4	13.5	16.3	20.1	20.8
1412	20.4	19.7	18.8	16.6	13.8	10.4	10.6	12.4	13.5	16.3	20.1	20.7
1413	20.5	20.1	19.1	16.8	13.9	10.3	10.5	12.4	13.6	16.5	20.4	21.1
1414	20.2	19.7	18.8	16.7	13.9	10.5	10.6	12.5	13.6	16.2	20.1	20.7
1415	20.1	19.3	18.2	16.5	13.9	10.6	10.8	12.5	13.3	16	19.3	20
1416	20.2	19.3	18	16.4	13.6	10.6	10.8	12.2	13.2	15.9	19.2	20
1417	19.7	19	17.8	16.3	13.4	10.6	10.7	12.1	13.1	15.8	18.8	19.6
1418	19.9	19.3	18.1	16.5	13.6	10.7	11	12.6	13.8	17.2	19.6	20
1419	20.1	19.7	18.2	16.6	13.7	10.8	11.1	12.6	14.4	17.7	20.4	20.6
1420	20.2	19.8	18.5	16.6	13.8	10.9	11.2	12.8	14.2	17.4	20	20.4
1421	19.8	19.5	18.2	16.6	13.8	11	11.2	12.8	13.7	16.6	19.4	19.8
1422	20.9	20.6	19.1	17.2	14.2	11.1	11.3	12.8	14.5	18	20.7	20.8
1423	17.2	17	15.6	13.5	11	7.9	7.8	9.1	10.7	14	16.4	17.6
1424	18.2	18.1	16.9	14.7	11.6	8.2	8.3	10.2	11.8	15	17.7	18.6
1425	19.2	19	17.6	15.5	11.8	8.3	8.4	10.8	12.7	16	19	19.7
1426	19.1	19	17.6	15.4	12.1	8.7	8.8	10.9	12.6	16.1	18.9	19.6
1427	19.3	19.1	17.7	15.7	12.1	8.6	8.8	11	12.8	16.6	19.4	19.8
1428	19.3	19.1	17.5	15.6	12	8.4	8.6	11.1	12.7	16.6	19.4	19.9
1429	19.3	19.1	17.6	15.7	12	8.6	8.7	11	12.7	16.6	19.4	20
1430	19.5	19.2	17.8	15.8	12.2	8.7	8.7	11.1	12.9	16.7	19.6	20.2
1431	19.9	19.6	18.3	16	12.4	8.9	8.8	11.2	13	16.4	19.8	20.4
1432	20.2	19.8	18.4	16.1	12.5	9.1	8.8	11.3	13.1	16.2	19.9	20.5
1433	20.1	19.8	18.6	16.2	12.6	9.2	8.8	11.4	13.2	16.1	20	20.5
1434	20.2	19.7	18.7	16.3	12.7	9.1	8.9	11.5	13.2	16.1	20	20.7
1435	20.3	19.8	18.7	16.4	12.7	9.2	9	11.5	13.2	16.1	20	20.8
1436	20.5	20	18.9	16.4	12.8	9.2	9.2	11.3	13.3	16.1	20	21
1437	20.5	20.1	18.8	16.4	13.2	9.8	9.8	11.6	13.3	16.1	20	21
1438	20.6	20	18.8	16.5	13.5	9.9	9.9	12	13.4	16.1	20	20.9
1439	20.7	20	18.8	16.5	13.6	10.2	10.3	12.2	13.5	16.1	19.9	21
1440	20.5	19.8	18.7	16.4	13.7	10.2	10.6	12.4	13.3	16	19.7	20.9
1441	20.5	19.8	18.5	16.4	13.6	10.3	10.6	12.3	13.2	16	19.7	20.8
1442	20.4	19.7	18.8	16.5	13.8	10.3	10.7	12.4	13.5	16.2	20	20.7
1443	20.6	20	19.1	16.6	13.8	10.4	10.7	12.4	13.6	16.4	20.4	21.1
1444	20.3	19.9	19	16.7	13.9	10.5	10.6	12.4	13.7	16.2	20.4	20.9
1445	20.1	19.4	18.2	16.5	13.9	10.6	10.8	12.5	13.4	16	19.5	20.1
1446	20.3	19.5	17.9	16.5	13.6	10.6	10.7	12	13.2	16	19.3	20.3
1447	19.8	19.2	17.6	16.5	13.5	10.6	10.6	12	13	15.8	18.8	19.6
1448	19.9	19.4	18.1	16.6	13.5	10.7	10.9	12.6	14.1	17.5	20.2	20.4
1449	20.9	20.1	18.6	16.6	13.7	10.8	11.1	12.5	14.6	17.4	20.5	21.6
1450	20.8	20.3	18.9	16.7	13.7	10.9	11.2	12.6	14.5	17.6	20.7	21
1451	19.8	19.5	18.3	16.7	13.9	11	11.3	12.9	13.9	16.9	19.8	19.8
1452	21.1	20.6	19.1	17.3	14.2	11.2	11.4	12.8	14.6	17.8	20.7	21
1453	16.7	16.4	15	12.8	10.4	7.4	7.2	8.4	10.2	13.5	15.8	17.1
1454	18	18	16.7	14.5	11.5	8.1	8.2	10.1	11.7	14.9	17.4	18.5
1455	19.1	18.9	17.5	15.3	11.7	8.3	8.4	10.7	12.6	15.9	18.8	19.6
1456	19.3	19.2	17.7	15.6	12.1	8.7	8.8	10.9	12.8	16.3	19.2	19.8
1457	19.4	19.3	17.8	15.7	12.1	8.5	8.7	11	12.7	16.6	19.3	19.9
1458	19.5	19.3	17.8	15.7	12	8.4	8.6	11	12.8	16.7	19.5	20.1
1459	19.5	19.2	17.7	15.7	12	8.5	8.6	11.1	12.8	16.8	19.5	20.1
1460	19.7	19.3	17.8	15.9	12.1	8.5	8.6	11.1	13	16.9	19.7	20.3
1461	20	19.6	18.2	16	12.3	8.8	8.7	11.2	13.1	16.6	19.8	20.5
1462	20.1	19.8	18.4	16.1	12.7	9.4	9.1	11.5	13	16.1	19.9	20.4
1463	20	19.7	18.5	16.2	12.9	9.6	9.3	11.7	13	16	19.9	20.3
1464	20.1	19.6	18.5	16.3	12.9	9.5	9.3	11.7	13.2	15.9	19.9	20.5
1465	20.3	19.8	18.7	16.4	12.8	9.1	9	11.5	13.3	16.1	20	20.7
1466	20.5	20.1	19	16.4	12.8	8.9	9	11.4	13.5	16.2	20.2	21
1467	20.5	20.1	18.9	16.5	13.1	9.4	9.5	11.6	13.4	16.2	20.1	21
1468	20.5	20	18.7	16.4	13.5	10	10.2	12.1	13.3	16	19.8	20.9
1469	20.5	20	18.8	16.4	13.6	10.2	10.5	12.1	13.2	16	19.7	21.1
1470	20.6	20	18.7	16.5	13.7	10.3	10.5	12.2	13.2	15.9	19.6	21
1471	20.5	19.9	18.7	16.4	13.6	10.2	10.6	12.2	13.2	15.9	19.6	20.8
1472	20.5	20	18.9	16.6	13.7	10.3	10.7	12.3	13.4	16.1	20	20.9
1473	20.6	20.2	19.1	16.6	13.9	10.4	10.7	12.4	13.7	16.6	20.4	21.2
1474	20.5	20.1	19.1	16.7	13.8	10.5	10.7	12.5	13.7	16.3	20.5	21
1475	19.9	19.3	18.1	16.4	13.9	10.6	10.9	12.4	13.2	15.9	19.3	19.9
1476	20.2	19.5	17.8	16.4	13.5	10.5	10.7	12	13.1	15.9	19	20.1
1477	19.9	19.3	17.7	16.5	13.5	10.6	10.5	11.9	13	15.6	18.9	19.8
1478	19.9	19.3	17.9	16.5	13.6	10.8	10.7	12.5	13.9	17	20.1	20.3
1479	20.6	19.7	18.3	16.5	13.6	10.8	11	12.7	14.6	17.8	20.7	21.4
1480	20.3	19.8	18.4	16.6	13.6	10.9	11.3	12.9	14.4	17.8	20.7	20.7
1481	20	19.5	18.3	16.8	13.9	11.1	11.4	12.9	14.1	16.9	20.1	19.8
1482	21	20.5	19	17.2	14.2	11.2	11.4	12.8	14.6	17.9	20.8	21.1
1483	17.1	16.8	15.2	12.9	10.4	7.1	7	8.5	10.4	13.8	16.1	17.4
1484	17.5	17.4	16.1	13.8	11.2	7.9	8	9.5	11.2	14.4	16.8	17.9
1485	18.6	18.3	17.2	15	11.4	8	8	10.5	12.3	15.2	18	19
1486	19.1	18.8	17.3	15.2	11.8	8.3	8.4	10.7	12.6	15.8	18.7	19.5
1487	19.6	19.5	18	15.7	12.2	8.5	8.7	11.1	12.8	16.7	19.4	20
1488	19.8	19.5	18.2	15.9	12.2	8.5	8.7	11.1	12.7	16.6	19.7	20.1
1489	19.9	19.6	18.1	15.9	12.1	8.5	8.6	11.1	13.1	16.9	19.7	20.4
1490	19.6	19.2	17.7	15.7	12	8.5	8.6	11.2	13	16.8	19.5	20.2
1491	19.7	19.3	17.8	15.7	12.2	8.7	8.7	11.2	12.9	16.5	19.5	20.2
1492	19.9	19.6	18.2	16	12.7	9.6	9.5	11.5	12.8	16.1	19.7	20.3
1493	19.9	19.7	18.5	16.1	13	9.9	9.7	11.8	13	15.9	19.7	20.1
1494	20.1	19.7	18.5	16.2	13	9.7	9.6	11.7	13.2	16	19.9	20.3
1495	20.2	19.9	18.6	16.2	13.1	9.5	9.5	11.6	13.4	16	20	20.6
1496	20.4	19.9	18.7	16.4	13.1	9.3	9.4	11.6	13.5	16.1	19.8	20.7
1497	20.5	20	18.8	16.5	13.2	9.4	9.6	11.8	13.5	16.2	19.8	20.9
1498	20.8	20.2	18.9	16.5	13.4	9.7	10.1	12.1	13.3	16.2	20	21.2
1499	20.9	20.3	19	16.6	13.4	9.9	10.1	12.1	13.4	16.2	20	21.4
1500	20.8	20.3	19.1	16.6	13.6	10.1	10.3	12.2	13.4	16.4	20	21.5
1501	20.5	20.2	19	16.6	13.8	10.3	10.6	12.3	13.3	16.1	19.9	21.2
1502	20.4	20.2	18.9	16.5	13.8	10.3	10.7	12.4	13.3	16	19.9	21.1
1503	20.7	20.4	19	16.7	13.9	10.3	10.8	12.5	13.6	16.4	20.6	21.5
1504	20.6	20.3	19	16.7	13.9	10.4	10.8	12.4	13.7	16.4	20.5	21.1
1505	19.7	19.2	18.2	16.5	13.9	10.5	10.9	12.4	13.1	15.6	19.3	19.8
1506	19.7	19	17.6	16	13.5	10.6	10.6	11.9	12.9	15.6	18.6	19.7
1507	19.5	18.7	17.5	16	13.3	10.6	10.5	11.8	12.9	15.2	18.3	19.3
1508	19.7	19	17.7	16.3	13.4	10.8	10.6	12.1	13.2	15.8	19	19.6
1509	19.8	19.1	17.8	16.5	13.6	10.8	10.9	12.8	14.1	17.1	20.3	20.1
1510	19.8	19.3	17.7	16.4	13.6	10.9	11.3	12.9	14.2	17.2	20.2	19.8
1511	19.9	19.4	18.1	16.7	14	11.1	11.4	13	14.2	16.9	20	19.9
1512	20.7	20.2	18.7	17.1	14.2	11.2	11.4	13	14.6	17.8	20.8	21
1513	20	19.8	18.4	16	12.1	8.5	8.6	11.1	13.1	16.8	19.9	20.5
1514	19.7	19.3	17.8	15.6	11.9	8.5	8.5	11.1	12.9	16.5	19.5	20.3
1515	19.4	19	17.6	15.6	12	8.6	8.6	11.2	12.8	16.3	19.3	20
1516	19.7	19.3	18	15.8	12.5	9.5	9.4	11.5	12.7	16.2	19.5	20.2
1517	19.9	19.7	18.4	16	13	9.8	9.9	11.7	12.9	15.9	19.8	20.2
1518	20	19.7	18.4	16.1	13.1	9.9	9.9	11.9	13.1	15.9	19.9	20.3
1519	20.3	19.8	18.5	16.2	13.3	9.9	10	11.9	13.2	16	19.8	20.4
1520	20.4	19.9	18.7	16.4	13.3	9.8	9.8	11.8	13.4	16	19.8	20.6
1521	20.4	19.9	18.8	16.5	13.2	9.3	9.6	11.8	13.6	16	19.8	21.1
1522	20.7	20.1	19	16.5	13.2	9.3	9.7	12	13.5	16.3	20.1	21.5
1523	21	20.4	19.2	16.7	13.1	9.2	9.6	11.9	13.6	16.4	20.3	21.6
1524	21	20.4	19.1	16.7	13.5	9.8	10.1	12.2	13.5	16.3	20.2	21.6
1525	20.7	20.4	19	16.8	13.7	10.1	10.4	12.3	13.4	16.2	20.1	21.4
1526	20.5	20.4	18.6	16.5	13.8	10.3	10.7	12.4	13.2	15.9	20.1	21.3
1527	20.6	20.5	18.6	16.6	13.8	10.3	10.7	12.4	13.4	16	20.5	21.4
1528	19.9	20.1	18.3	16.6	13.9	10.3	10.8	12.4	13.3	15.6	20.1	20.2
1529	19.6	19.3	18	16.3	13.9	10.6	10.9	12.3	12.8	15.4	19	19.5
1530	19.4	18.8	17.7	15.9	13.5	10.6	10.7	11.8	12.8	15.3	18.4	19.4
1531	19	18.7	17.8	15.8	13.3	10.6	10.6	11.8	12.7	15.1	18.1	18.9
1532	19.3	19	18.1	16.2	13.4	10.6	10.7	11.9	12.9	15.4	18.4	19.3
1533	19.6	19	17.8	16.4	13.7	10.8	11.1	12.5	13.1	15.5	18.7	19.6
1534	19.7	19.2	17.7	16.4	13.7	10.9	11.2	12.8	13.5	15.6	18.8	19.5
1535	19.7	19.3	17.9	16.6	14	11.1	11.4	13	14	16.2	19.3	19.7
1536	20.4	19.8	18.5	17	14.3	11.2	11.4	13	14.6	17.5	20.5	20.9
1537	20.2	19.9	18.6	16.1	12.2	8.5	8.5	11.1	13.1	16.7	20	20.6
1538	20.1	19.9	18.3	15.9	12	8.5	8.5	11.1	13.1	16.6	19.9	20.5
1539	19.8	19.4	18	15.7	12	8.5	8.6	11.2	12.7	16.4	19.5	20.2
1540	20.1	19.6	18.2	15.9	12.4	9.1	9.1	11.5	12.9	16.3	19.7	20.4
1541	20.2	20	18.6	16.1	12.7	9.5	9.4	11.6	13.2	16.4	20	20.6
1542	20.1	19.8	18.5	16.1	12.9	9.7	9.8	11.7	13.1	16.2	19.8	20.5
1543	20.1	19.8	18.5	16.2	13.3	10	10.1	11.8	13.2	16.1	19.7	20.4
1544	20.2	19.9	18.4	16.2	13.4	9.9	10.1	11.9	13.4	16	19.7	20.5
1545	20.2	19.6	18.4	16.3	13.4	9.9	10.2	12	13.3	15.9	19.4	20.7
1546	20.2	19.7	18.6	16.4	13.4	9.9	10.2	12.1	13.4	15.9	19.6	20.7
1547	20.5	20.2	19.1	16.6	13.4	9.7	10.1	12.1	13.5	16.2	20	21.1
1548	20.5	20.2	19	16.6	13.7	9.8	10.2	12.3	13.5	16.2	20	21.3
1549	20.5	20.2	18.8	16.7	13.7	10	10.2	12.3	13.6	16.3	20.2	21.3
1550	20.4	20.3	18.5	16.4	13.7	10.3	10.6	12.3	13.3	16	20.1	21.3
1551	20	20.2	18.3	16.4	13.8	10.3	10.7	12.4	13.2	15.8	20.1	20.8
1552	19.8	19.3	17.8	16.4	14	10.4	10.8	12.3	12.9	15.3	18.9	19.7
1553	19.8	19.1	17.7	16.4	14	10.4	10.9	12.2	12.9	15.4	18.5	19.5
1554	19.2	19.3	17.8	16.1	13.6	10.6	10.7	11.9	12.7	15.2	18.5	19.1
1555	18.9	19.2	18	15.9	13.2	10.5	10.6	11.7	12.6	14.9	18.1	18.8
1556	19.2	19.7	18.7	16.6	13.7	10.6	10.8	11.9	12.7	15.2	18.4	19.1
1557	19.6	20	19	17.1	14	10.9	11.2	12.4	13	15.2	18.6	19.2
1558	19.8	19.9	18.8	17.2	14.2	11	11.4	12.8	13.4	15.4	18.4	19.4
1559	19.5	19.1	18.1	16.8	14.1	11.1	11.5	13	13.7	15.7	18.7	19.5
1560	19.8	19.3	17.9	16.7	14.1	11.2	11.5	13.2	14.4	16.7	19.6	20.3
1561	20.2	19.9	18.6	16.2	12.3	8.5	8.6	11.3	13.1	16.6	20.1	20.6
1562	20.2	19.9	18.6	16	12	8.5	8.5	11.1	13.2	16.5	19.9	20.6
1563	20.1	19.7	18.3	15.8	12	8.5	8.5	11.2	13	16.3	19.7	20.4
1564	20.4	19.9	18.4	16.1	12.5	9.2	9.3	11.4	13.1	16.4	19.9	20.6
1565	20.3	19.8	18.5	16	13	9.9	9.9	11.7	13.1	16.4	20	20.6
1566	20.2	20	18.5	16.1	13.1	9.8	9.9	11.8	13.3	16.3	19.9	20.8
1567	20.2	20.1	18.7	16.3	13.1	9.8	9.8	11.8	13.3	16.2	19.8	20.9
1568	20.4	20.2	18.7	16.3	13	9.5	9.7	11.8	13.5	16.1	19.6	20.8
1569	20.2	19.6	18.4	16.3	13.2	9.7	10.1	12	13.3	15.9	19.4	20.5
1570	20.1	19.5	18.5	16.2	13.4	9.9	10.2	12	13.3	15.8	19.3	20.3
1571	20.1	20	18.7	16.4	13.5	10	10.3	12.1	13.4	15.9	19.7	20.3
1572	19.9	20	18.7	16.3	13.6	10.1	10.5	12.2	13.5	16.1	19.9	20.7
1573	20.1	20	18.7	16.2	13.7	10.2	10.6	12.3	13.5	16.3	20.1	21.3
1574	20.6	20.4	18.9	16.4	13.8	10.3	10.6	12.4	13.7	16.8	20.6	21.7
1575	20	20.2	18.5	16.5	13.9	10.3	10.6	12.5	13.6	16.4	20.3	21.3
1576	19.6	19.2	17.9	16.1	13.9	10.4	10.8	12.5	13.3	15.8	19.4	19.8
1577	19.7	20	18.5	16.5	13.9	10.2	10.8	12.5	13.8	16.5	19.6	20
1578	20.3	20.6	19	16.7	13.8	10.4	10.9	12.4	13.5	16.3	19.9	20.3
1579	19.7	19.9	18.2	16.1	13.3	10.6	10.7	11.8	12.4	14.9	18.6	19.1
1580	19.5	20	18.6	16.7	13.7	10.6	10.9	12	12.8	14.9	18.1	19
1581	20	20.4	19.2	17.3	14.2	10.9	11.3	12.7	13.4	15.3	18.3	19.4
1582	20.1	20.3	19.2	17.4	14.3	11.1	11.3	13	13.7	15.6	18.4	19.7
1583	19.6	19.2	18.4	17.2	14.3	11.2	11.5	13	13.9	15.8	18.6	19.7
1584	20.1	19.4	18.2	17.3	14.4	11.3	11.4	13.2	14.6	17	19.6	20.6
1585	20.2	19.8	18.3	16.1	12.5	9	9.1	11.5	12.9	16.4	19.9	20.5
1586	20.4	19.9	18.6	16.1	12.2	8.6	8.6	11.3	13.3	16.4	20.1	20.7
1587	20.2	19.7	18.3	15.9	12.1	8.5	8.6	11.2	13.1	16.3	19.8	20.5
1588	20	19.6	18.1	15.7	12.6	9.3	9.5	11.4	12.9	16.3	19.6	20.3
1589	20.4	19.9	18.5	16	13.1	10	10.1	11.7	13.1	16.8	19.9	20.8
1590	20.3	19.8	18.4	15.9	13.1	10	10.1	11.7	13.1	16.6	19.7	20.8
1591	20.4	20.1	18.7	16.2	13	9.7	9.7	11.8	13.4	16.6	20	21.1
1592	20.4	19.9	18.7	16.4	13	9.3	9.4	11.7	13.7	16.3	19.8	20.8
1593	20.3	19.6	18.3	16.3	13.2	9.5	9.7	11.8	13.6	16	19.7	20.4
1594	20.1	19.6	18.2	16.2	13.4	9.7	10	12.1	13.4	15.9	19.5	20.4
1595	20.1	19.8	18.4	16.3	13.6	9.9	10.2	12.2	13.5	16.1	19.8	20.6
1596	19.9	19.8	18.4	16.3	13.6	10.1	10.3	12.2	13.7	16.3	19.7	20.8
1597	20.3	20.1	18.8	16.4	13.7	10.3	10.4	12.3	14	17.1	20.4	21.4
1598	21	20.8	19.3	16.6	13.8	10.3	10.4	12.2	14.2	17.6	20.5	21.7
1599	21	20.8	19.2	16.8	13.8	10.3	10.2	12.2	14.2	17.6	20.5	21.8
1600	20.7	20.6	19.1	16.8	13.6	10	10	12.4	14.2	17.4	20.4	21.5
1601	21.1	20.9	19.4	17	13.5	9.6	10	12.4	14.2	17.6	20.6	21.8
1602	21.1	20.8	19.2	16.8	13.8	10.4	10.7	12.3	13.6	16.9	20.4	21.3
1603	19.9	19.9	18.1	16.1	13.3	10.6	10.7	11.7	12.2	14.9	18.8	19.1
1604	19.5	20.2	18.5	16.8	13.7	10.6	10.9	12.2	12.8	14.9	18.3	18.8
1605	20.1	20.5	18.9	17.4	14.2	11	11.1	13	13.8	15.6	18.7	19.5
1606	20.2	20.2	19.2	17.5	14.3	11.1	10.9	13	14.3	16.2	19	20
1607	19.6	19.4	18.6	17.5	14.4	11.2	11.2	13.1	14.4	16.4	18.9	20
1608	19.7	19.1	18.1	17.3	14.4	11.3	11.3	13.2	14.6	16.8	19.4	20.3
1609	19.7	19.5	18.1	15.7	12.3	9.2	9.2	11.3	12.9	16.6	19.4	20.3
1610	20.3	20	18.5	16	12.4	9	9.1	11.3	13.3	16.9	19.9	20.9
1611	20	19.6	18.2	15.8	12.3	9	9.2	11.4	13	16.5	19.5	20.4
1612	19.7	19.2	18	15.6	12.7	9.6	9.8	11.5	12.8	16.1	19.2	20
1613	20.4	19.6	18.4	15.9	13.1	9.9	10	11.7	13.1	16.5	19.8	20.6
1614	20.5	19.8	18.5	16	13.1	9.8	9.8	11.8	13.3	16.6	20	20.9
1615	20.3	19.7	18.6	16.1	13.1	9.7	9.7	11.8	13.6	16.7	20.1	20.8
1616	20.2	19.5	18.3	16.2	13.1	9.8	9.8	11.9	13.7	16.5	19.8	20.3
1617	20.2	19.4	18	16.1	13.3	9.9	10.1	12	13.7	16.3	19.4	20.2
1618	20.2	19.7	18.3	16.3	13.3	9.9	10	12	13.9	16.8	19.9	20.5
1619	20.4	20	18.5	16.2	13.4	9.9	10	12	14	17	20.2	21.1
1620	20.7	20.3	18.7	16.3	13.6	10.1	10.3	12.2	13.8	16.9	20.2	21.4
1621	20.8	20.3	18.7	16.2	13.6	10.2	10.6	12.3	13.8	17.2	20.3	21.4
1622	21	20.6	19	16.5	13.7	10.4	10.7	12.3	14.2	17.5	20.5	21.6
1623	21.1	20.8	19.3	16.7	13.8	10.4	10.4	12.2	14.2	17.6	20.6	21.7
1624	21.4	20.8	19.5	17	13.2	9.7	9.6	12.2	14.2	17.4	20.5	21.8
1625	21.3	21	19.4	17.1	13.2	9.4	9.7	12.3	14.2	17.5	20.7	21.9
1626	19.8	20	18.1	16.3	13.7	10.4	10.7	12.3	13.5	16.5	19.7	20.3
1627	18.8	18.8	17.3	15.7	13	10.4	10.3	11.6	12.3	14.8	18	18.8
1628	18.9	19.4	17.9	16.5	13.5	10.6	10.9	12.2	12.5	14.7	17.8	18.8
1629	19.3	19.9	18.4	17.1	14	10.9	11.3	12.8	13.3	15	18	19
1630	19.6	19.6	18.5	17.3	14.2	11.1	11.4	13.1	14	15.9	18.8	19.6
1631	19.2	18.9	18	17.1	14.1	11.1	11.5	13.2	14.3	16.3	19	19.8
1632	19.6	19.1	17.8	17.1	14.4	11.3	11.5	13.2	14.6	16.7	19.4	20
1633	18.5	18.2	17.2	14.9	11.4	8.3	8.6	11	12.6	15.4	18.3	19
1634	20.1	19.7	18.3	15.8	12.1	8.7	8.9	11.3	13.5	16.9	19.7	20.7
1635	20.4	20	18.5	16	12.4	9	9.2	11.5	13.3	16.9	19.9	20.9
1636	20	19.5	18.2	15.7	12.6	9.4	9.6	11.5	13.1	16.4	19.5	20.3
1637	20	19.4	18.1	15.8	12.7	9.7	9.8	11.6	13.1	16.2	19.4	20.3
1638	20.4	19.6	18.4	16.1	12.9	9.4	9.4	11.7	13.5	16.5	19.9	20.5
1639	20.5	19.8	18.7	16.2	12.9	9.5	9.5	11.7	13.9	17.1	20.1	20.7
1640	20.3	19.9	18.5	16.1	13.1	9.9	10.1	11.8	13.8	17	19.9	20.6
1641	20.1	19.6	18.1	15.9	13.1	10	10.2	11.8	13.4	16.6	19.6	20.2
1642	20.6	20.2	18.6	16.2	13.3	10.1	10.4	12	13.8	17.1	20.2	21
1643	20.9	20.2	18.8	16.3	13.4	10.1	10.2	12	14	17.3	20.2	21.3
1644	20.9	20.1	18.9	16.4	13.5	10.2	10.5	12.1	14	17.4	20	21.2
1645	21	20.2	19	16.5	13.6	10.3	10.5	12.3	14.2	17.5	20	21.3
1646	21.2	20.4	19.1	16.7	13.5	10.2	10.2	12.2	14.2	17.6	20	21.4
1647	21.2	20.6	19.2	16.9	13.3	9.9	9.8	12.2	14.2	17.5	20	21.5
1648	21.2	20.5	19.3	16.9	13.1	9.6	9.6	12.4	14.1	17.3	20.1	21.4
1649	21.3	20.5	19.4	16.9	13	9.6	9.8	12.4	14.2	17	20.1	21.5
1650	19.8	19.7	18.2	16.3	13.6	10.5	10.8	12.4	13.5	16.4	19.6	20.3
1651	18.4	18	16.8	15.3	12.9	10.4	10.5	11.7	12.3	14.6	17.5	18.5
1652	18.8	18.5	17.4	16.1	13.5	10.6	10.9	12.4	12.9	15	17.9	18.9
1653	19	19.3	18	16.7	13.9	10.8	11.2	12.7	13.3	15.2	18	19
1654	19	19.3	18	16.9	13.8	11	11.2	12.8	13.6	15.5	18.3	19.2
1655	18.9	18.6	17.6	16.5	13.7	11	11.3	12.9	13.8	15.7	18.4	19.2
1656	19.4	19.1	17.7	16.9	14.1	11.2	11.6	13.2	14.5	16.7	19.4	19.9
1657	19.5	19.3	18.1	15.7	11.8	8.5	8.5	11.4	13.4	16.2	19.2	20.1
1658	20.6	20.2	18.7	16.1	12.2	8.7	8.7	11.5	13.9	17.4	20.1	21.3
1659	20.8	20.3	18.7	16.3	12.5	8.9	8.9	11.6	13.7	17.3	20.4	21.1
1660	20.7	20.1	18.7	16.3	12.6	9	9	11.5	13.9	17.2	20.4	20.9
1661	20.8	20.4	18.9	16.2	12.6	9.1	9.1	11.5	13.9	17.4	20.3	21.2
1662	20.6	20.1	18.6	16.1	12.6	9.3	9.4	11.5	13.9	17.2	20	21
1663	18.9	18.7	17.6	15.2	11.6	8.4	8.5	11.3	13	15.7	18.6	19.5
1664	20.8	20.4	18.9	16.2	12.2	8.7	8.6	11.6	14.1	17.5	20.3	21.5
1665	20.3	19.9	18.5	16	12.3	8.9	8.9	11.4	13.6	17.2	19.9	20.6
1666	20.3	19.8	18.4	15.9	12.3	9.1	9.1	11.5	13.7	17.1	19.7	20.6
1667	20.5	20	18.4	15.9	12.3	9	9	11.5	13.8	17.3	19.9	21.1
1668	20	19.4	18	15.6	12.3	9.5	9.5	11.5	13.6	16.5	19.4	20.5
1669	19.9	19.6	18.2	15.8	11.8	8.6	8.7	11.6	13.6	16.6	19.4	20.5
1670	20.7	20.3	18.8	16.1	12.2	8.7	8.7	11.7	14.1	17.6	20.2	21.3
1671	20	19.7	18.4	15.8	12.1	8.9	8.9	11.4	13.5	17	19.5	20.5
1672	19	18.6	17.3	15.1	11.9	8.9	9	11.3	13	15.8	18.5	19.6
1673	18.6	18.2	17.1	15	11.8	9	9.1	11.4	12.7	15.3	18.1	19.2
1674	19.3	19	17.5	15.5	12.1	9.3	9.3	11.6	13.2	15.9	18.7	19.8
1675	20	19.8	18.4	15.9	11.9	8.7	8.8	11.7	13.8	16.9	19.7	20.7
1676	20.1	19.9	18.3	15.9	12	8.7	8.7	11.6	13.9	17	19.8	20.8
1677	18.8	18.6	17.3	15.1	11.6	8.5	8.6	11.2	12.8	15.7	18.4	19.4
1678	17.7	17.5	16.4	14.6	11.3	8.5	8.6	10.9	12	14.8	17.3	18.3
1679	18.5	18.4	17.3	15.2	11.8	9.1	9.1	11.5	12.7	15.5	18.1	19.2
1680	19.7	19.4	17.9	15.7	12.2	9.5	9.4	11.7	13.6	16.2	19.1	20.3
1681	19.6	19.3	18	15.7	11.8	8.7	8.8	11.7	13.5	16.5	19.3	20.2
1682	18.6	18.3	17.1	15	11.5	8.7	8.7	11.2	12.9	15.7	18.5	19.2
1683	17.1	16.6	15.4	13.6	10.9	8.4	8.5	9.8	11.1	14.3	16.7	17.6
1684	17.2	16.9	15.7	13.9	10.9	8.4	8.5	10.1	11.3	14.4	16.9	17.8
1685	18.3	18	16.9	14.8	11.7	9	9.1	11.3	12.6	15.2	17.9	18.9
1686	20.3	20	18.6	16	12.7	9.7	9.9	11.8	13.8	17	19.7	20.9
1687	17.8	17.4	16.4	14.6	11.3	8.6	8.7	11.3	12.6	15.4	17.8	18.4
1688	16.4	15.9	14.7	12.9	10.5	8.1	8.1	9.6	10.7	13.7	16	16.9
1689	16.2	15.7	14.5	12.7	10.3	8.1	8	9.1	10.3	13.3	15.7	16.8
1690	18	17.6	16.3	14.2	11.1	8.5	8.5	10.5	12.1	14.9	17.4	18.5
1691	19.8	19.5	18.1	15.6	12.2	9.4	9.3	11.6	13.5	16.7	19.3	20.4
1692	20.8	20.3	18.9	16.3	12.9	9.8	9.8	11.8	14	17.3	19.9	21.2
