# Supplementary material for: Roles of host and environment in shift of primary anthrax host species in Kruger National Park
Source: PLoS One. 2024 Dec 6;19(12):e0314103. doi: 10.1371/journal.pone.0314103 (PMC11623471; doi:10.1371/journal.pone.0314103)
Supplement: S1 Data — (ZIP) [file pone.0314103.s001.zip › Ochai Supplementary Data/Tmin excel/2021.xlsx]

## Sheet: 2021
UPID	2021_1	2021_2	2021_3	2021_4	2021_5	2021_6	2021_7	2021_8	2021_9	2021_10	2021_11	2021_12
1	19.7	19.5	18.3	16.5	12.4	10.7	10	12.5	15	17	21.1	20.8
2	19.9	19.6	18.5	16.6	12.5	10.7	10	12.6	15.1	17.1	21.2	20.9
3	20.1	19.8	18.6	16.6	12.6	10.9	10.2	12.6	15.1	17.1	21.3	21.1
4	20.2	20	18.6	16.7	12.7	10.8	10.2	12.5	15.1	17.3	21.3	21.2
5	19.9	19.8	18.3	16.7	12.6	10.7	9.9	12.3	15	17.3	20.9	21.1
6	19.9	19.9	18.5	16.8	12.6	10.7	9.9	12.4	15	17.5	20.9	21.2
7	20.3	20.1	18.7	17	12.7	10.9	10.1	12.5	15.3	17.8	21.2	21.4
8	20.3	20.3	18.7	17	12.8	11.1	10.4	12.7	15.5	17.8	21.1	21.5
9	20.3	20.2	18.7	16.9	12.8	11.1	10.3	12.8	15.5	17.6	21	21.4
10	20.1	20	18.6	17	12.8	10.9	10.2	12.6	15.5	17.6	20.9	21.2
11	20.2	20	18.9	17.3	12.8	10.9	10.3	12.5	15.4	17.6	21.2	21.3
12	19.9	19.7	18.7	17.2	12.9	10.9	10.1	12.3	15	16.7	21	21.1
13	19.8	19.6	18.6	17.2	12.9	10.9	10.1	12.3	14.8	16.5	20.8	21.1
14	19.9	19.8	18.8	17.3	12.9	10.9	10.2	12.5	15	16.7	20.9	21.2
15	20.1	19.9	18.9	17.5	13	10.9	10.2	12.7	15.3	16.9	21.2	21.4
16	20.5	20.3	19	17.3	13.3	11.4	10.5	13.3	15.9	17.8	21.5	21.8
17	20.7	20.4	18.6	17	13.4	11.7	10.9	13.5	16.1	18	21.5	21.9
18	20.4	20	18.8	17.2	13.5	11.8	10.9	13.7	16.1	17.5	21.4	21.8
19	19.9	19.7	18.6	16.7	12.6	10.5	9.8	12.4	15.1	17	21.3	21
20	19.9	19.7	18.6	16.7	12.6	10.7	10	12.5	15.1	17	21.2	20.9
21	20.2	19.9	18.8	16.8	12.7	10.9	10.2	12.6	15.2	17.2	21.4	21.2
22	20.3	20.1	18.8	16.8	12.8	10.9	10.3	12.6	15.2	17.3	21.5	21.3
23	20.2	20	18.5	16.7	12.8	10.9	10.2	12.6	15.2	17.7	21.3	21.3
24	20.1	20	18.5	16.7	12.7	10.9	10.2	12.6	15.4	17.6	21.1	21.2
25	20.4	20.2	18.6	16.9	12.8	11	10.3	12.7	15.4	17.7	21.3	21.4
26	20.6	20.4	18.9	17.1	12.9	11.1	10.4	12.9	15.6	18	21.5	21.6
27	20.6	20.4	19.2	17.3	13	11.1	10.4	13	15.7	18.2	21.7	21.7
28	20.4	20.1	19.1	17.5	13	11.2	10.4	13	15.7	18	21.8	21.5
29	20.4	20.2	19.1	17.5	13	11.1	10.4	12.9	15.8	17.9	21.7	21.4
30	20.2	20.1	19	17.5	13.1	11.1	10.4	12.9	15.5	17.4	21.4	21.4
31	20.2	19.9	18.8	17.4	13	11.1	10.3	12.7	15.4	17.1	21.3	21.3
32	19.9	19.7	18.6	17.3	13	11	10.2	12.4	14.9	16.6	20.9	21
33	19.8	19.6	18.7	17.3	12.9	10.9	10.1	12.5	15	16.7	20.9	21
34	20.4	20.3	18.7	17.1	13.1	11.3	10.5	13.2	15.8	17.7	21.2	21.7
35	20.7	20.5	18.5	16.7	13.3	11.6	10.9	13.3	15.8	17.6	21.3	21.9
36	20.7	20.5	18.7	16.9	13.5	11.5	10.9	13.6	16.1	18	21.5	22.1
37	19.7	19.7	18.4	16.5	12.5	10.4	9.6	12.1	14.8	16.6	20.9	20.8
38	19.8	19.5	18.5	16.6	12.6	10.7	10	12.4	15	16.7	21	20.7
39	20.1	19.9	18.5	16.5	12.6	11	10.3	12.6	15	17.1	21.1	21
40	20.1	19.9	18.3	16.5	12.6	11	10.4	12.7	15.1	17.3	21.1	21.1
41	20.1	19.9	18.2	16.4	12.8	11	10.4	12.8	15.2	17.6	21.1	21.1
42	20.4	20.2	18.6	16.7	12.9	11.1	10.4	12.7	15.4	17.7	21.4	21.3
43	20.4	20.2	18.9	17.1	13	11	10.3	12.6	15.3	17.4	21.5	21.3
44	20.6	20.3	19.1	17.3	13.1	11.1	10.3	12.7	15.5	17.6	21.6	21.5
45	20.6	20.2	19.1	17.4	13	11.1	10.3	12.7	15.5	17.8	21.7	21.6
46	20.4	20.1	19.1	17.5	13	11	10.2	12.6	15.3	17.4	21.5	21.4
47	20.8	20.6	19.1	17.4	13.1	11.1	10.3	12.9	15.7	18	21.7	21.8
48	20.7	20.7	19.1	17.2	13.1	11	10.2	12.9	15.8	17.9	21.8	22
49	20.7	20.8	19.2	17	13.1	11	10.3	12.9	15.7	17.9	21.9	21.9
50	20.1	20.1	19.1	17.3	13	11.1	10.3	12.9	15.7	17.7	21.4	21.3
51	19.9	19.7	18.9	17.5	13.1	11	10.3	12.8	15.3	16.9	21.1	21.2
52	20.3	20.2	19	17.2	13.1	11.2	10.4	13.1	15.7	17.5	21.2	21.6
53	20.6	20.5	18.7	16.8	13.3	11.4	10.7	13.3	15.6	17.2	21.2	21.7
54	20.6	20.2	18.5	16.6	13.3	11.2	10.6	13.2	15.7	17.4	21.3	21.7
55	20.1	20.1	18.7	16.5	12.5	10.5	9.7	12.1	14.8	16.5	20.9	20.9
56	19.9	19.8	18.6	16.6	12.7	10.9	10.1	12.3	14.9	16.6	21	20.8
57	20	19.8	18.7	16.7	12.8	11.1	10.4	12.6	15	16.8	21.1	20.9
58	20	19.9	18.4	16.5	12.7	11.2	10.5	12.6	15.1	17.1	21	21
59	19.8	19.6	18.1	16.4	12.8	11.2	10.5	12.7	15.1	17.4	20.8	20.8
60	20.1	20	18.5	16.8	12.9	11.1	10.4	12.6	15.2	17.5	21.1	21.1
61	20.2	20	18.9	17.1	12.9	10.8	10	12.3	15	16.9	21.3	21.2
62	20.2	20	18.9	17.1	13	10.8	9.9	12.3	15	16.9	21.3	21.1
63	20.3	20	18.9	17.1	12.9	10.7	9.8	12.2	15	16.9	21.4	21
64	20.3	20.1	19	17.3	13	10.6	9.7	12.2	15	17.1	21.4	21.3
65	20.3	20.1	18.9	17.3	12.9	10.7	9.8	12.2	15.2	17.4	21.5	21.3
66	20.3	20.1	19	17.6	13.1	11	10.1	12.5	15.3	17.3	21.5	21.5
67	20.5	20.4	19.2	17.6	13.1	11	10.3	12.8	15.7	17.9	21.6	21.7
68	20.7	20.8	19.3	17	13.1	11	10.3	13.1	15.8	18.5	21.8	21.8
69	20.2	20.2	19.1	17.4	13.1	11	10.3	12.9	15.7	17.8	21.4	21.5
70	20.2	20.1	19	17.5	13.1	11	10.3	12.9	15.6	17.5	21.2	21.5
71	20.4	20.5	18.7	17	13.1	11.2	10.4	13.3	15.4	17	20.9	21.5
72	20.6	20.3	18.6	16.7	13.3	11.4	10.6	13.3	15.5	17.2	21	21.5
73	20.1	20.2	18.7	16.5	12.4	10.3	9.5	12	14.7	16.4	20.8	20.8
74	19.8	19.8	18.5	16.6	12.7	10.7	9.8	12.3	14.9	16.5	20.9	20.7
75	20.1	19.8	18.8	16.8	12.9	11.1	10.2	12.5	15.1	16.9	21.2	21
76	20.2	20	18.8	16.8	12.8	11.1	10.3	12.6	15.1	17.2	21.2	21
77	20.1	20	18.8	16.8	12.9	11.1	10.4	12.7	15.2	17.6	21	21
78	20.3	20.1	18.9	17	13	11.1	10.3	12.7	15.3	17.8	21.2	21.3
79	20.4	20.1	19	17.1	13	11	10.1	12.5	15.1	17.5	21.6	21.3
80	20.4	20.1	19	17.1	13	10.9	10	12.3	15.1	17.3	21.7	21.3
81	20.3	20	18.9	17	12.9	10.6	9.7	12.2	15	17.2	21.6	21.1
82	20.2	19.9	18.8	17	12.7	10.5	9.6	12.1	15	17.4	21.5	21.2
83	20.2	20	18.8	17.1	12.9	10.4	9.5	12	15.1	17.5	21.7	21.2
84	20.3	20.1	18.9	17.4	13.1	10.7	9.8	12.1	15.1	17.2	21.5	21.4
85	20.4	20.1	19	17.6	13.1	11	10.1	12.3	15.2	17.1	21.5	21.4
86	20.8	20.6	19.4	17.6	13.1	11	10.2	12.8	15.7	18.1	21.8	21.9
87	20.7	20.7	19.4	17.7	13.1	11	10.2	13	15.9	18.4	22	22.1
88	20.6	20.5	19.4	17.6	13.1	11.1	10.3	13.2	15.7	18	21.9	22
89	20.6	20.3	19.4	17.6	13.3	11.2	10.4	13.3	15.7	17.7	21.7	22.1
90	20.6	20.2	19.3	17.7	13.4	11.4	10.5	13.4	15.8	17.9	21.7	22.1
91	20	19.9	18.7	16.6	12.7	10.7	9.9	12.4	15	16.8	21.1	20.8
92	20.1	20	18.8	16.6	12.8	10.8	10	12.5	15.1	16.9	21.2	20.9
93	20.2	19.9	18.8	16.7	12.8	10.8	10	12.5	15.1	16.9	21.3	20.9
94	20.2	19.9	18.8	16.8	12.9	10.9	10.1	12.5	15.1	17.1	21.3	20.9
95	20.3	20	18.9	16.9	13.1	11.1	10.3	12.6	15.3	17.4	21.5	21.1
96	20.4	19.9	18.9	17	13.1	11.2	10.4	12.6	15.3	17.6	21.4	21.2
97	20.4	20	18.9	17	13.1	10.9	10.2	12.5	15.2	17.8	21.3	21.2
98	20.4	20	18.9	16.9	13	10.8	10	12.3	15.1	17.8	21.2	21.3
99	20.3	20	18.8	16.9	12.9	10.6	9.8	12.2	15.1	17.7	21.1	21.1
100	20.2	19.8	18.7	17.1	12.9	10.6	9.7	12.1	14.9	17.3	21.5	21
101	19.9	19.6	18.5	16.9	12.7	10.5	9.5	11.8	14.6	16.5	21.2	20.7
102	20	19.7	18.6	17	12.7	10.3	9.3	11.7	14.6	16.4	21.1	20.9
103	20.2	20	18.7	17	12.8	10.3	9.3	11.7	14.6	16.4	21.1	21.1
104	20.3	20.4	18.9	17.2	12.8	10.4	9.5	11.9	14.9	17.2	21.3	21.4
105	20.3	20.2	18.8	17.4	13	10.6	9.8	12.4	15.4	17.8	21.1	21.4
106	20.5	20.5	18.9	17.5	13.2	10.9	10.1	12.8	15.5	17.6	21.3	21.7
107	20.4	20.3	19.4	17.7	13.3	11.1	10.3	13	15.8	18	21.7	22
108	20.4	20.1	19.3	17.8	13.5	11.2	10.4	13	15.9	18.2	21.6	21.8
109	20	20	18.7	16.6	12.7	10.7	10	12.4	15	17	21.1	20.8
110	20.1	20	18.8	16.6	12.7	10.6	9.9	12.4	15	17.1	21.1	20.8
111	20.1	19.7	18.7	16.6	12.7	10.5	9.8	12.3	14.9	16.9	21.1	20.8
112	20.1	19.8	18.8	16.7	12.9	10.7	9.9	12.4	14.9	16.9	21.2	20.9
113	20.2	19.8	18.8	16.8	13	10.9	10.1	12.5	15.1	17	21.3	20.9
114	20.2	19.9	18.8	16.9	13	10.9	10.2	12.5	15.1	17.2	21.4	20.9
115	20.2	19.8	18.7	16.9	13.1	10.8	10	12.4	15	17.2	21.4	20.9
116	20.2	19.9	18.8	16.9	13.1	10.9	10.1	12.4	14.9	17.2	21.5	21.1
117	20.2	19.9	18.8	16.9	13	10.7	9.9	12.1	14.8	17.2	21.2	20.9
118	20.1	19.8	18.6	16.9	12.9	10.6	9.7	12.1	14.7	17	21.2	20.9
119	19.8	19.5	18.4	16.7	12.8	10.4	9.5	11.8	14.5	16.2	20.7	20.6
120	19.7	19.6	18.5	16.8	12.6	10.3	9.3	11.6	14.3	16	20.6	20.6
121	20	19.9	18.5	16.8	12.8	10.4	9.6	11.9	14.7	16.8	20.9	21
122	19.5	19.4	17.9	16.5	12.9	10.9	10.1	12.4	15.1	17.2	20.7	20.9
123	19.8	19.4	17.9	16.3	12.9	11	10.2	12.7	15.2	17.2	20.8	20.9
124	20.5	20.2	18.3	16.8	13.1	11	10.2	12.9	15.4	17.3	21.2	21.3
125	20.3	20.2	18.6	17.2	13.1	11	10.2	12.9	15.4	17.1	20.9	21.4
126	20.2	20.2	18.9	17.5	13.3	11.1	10.3	12.9	15.6	17.4	21.2	21.7
127	19.9	19.9	18.8	16.6	12.5	10.4	9.7	12.3	14.9	17	20.9	20.8
128	20.1	19.9	18.8	16.7	12.7	10.5	9.7	12.3	14.9	17.1	20.9	20.9
129	19.9	19.7	18.6	16.6	12.7	10.6	9.8	12.3	14.8	16.9	20.5	20.6
130	20.1	19.8	18.7	16.7	12.8	10.8	9.9	12.3	14.8	16.8	20.7	20.6
131	20.2	19.9	18.8	16.9	13	10.9	10	12.4	15	17	21.2	20.8
132	20.1	19.8	18.8	16.9	13	10.9	10.1	12.4	15	17	21.1	20.6
133	19.9	19.6	18.6	16.7	12.9	10.8	9.9	12.2	14.7	16.6	21	20.5
134	20	19.8	18.7	16.9	12.9	10.8	9.9	12.2	14.7	16.5	21	20.8
135	20.3	20.1	19	17.1	13.1	10.9	10	12.2	14.7	16.7	21.3	21
136	20	20	18.7	16.8	12.9	10.7	9.9	12	14.6	16.7	21	20.8
137	19.7	19.6	18.6	16.8	12.9	10.6	9.7	11.8	14.3	16	20.6	20.5
138	19.8	19.8	18.4	16.6	12.9	10.8	10	12	14.4	16	20.4	20.5
139	19.5	19	17.6	15.9	12.8	11	10.3	12.7	14.9	17	20.6	20.7
140	19.3	18.8	17.5	15.7	12.8	10.9	10.2	12.7	14.9	16.6	20.4	20.4
141	19.7	19.3	17.7	16.1	12.9	10.9	10.2	12.8	14.9	16.7	20.7	20.6
142	20.1	19.4	17.9	16.3	12.9	11	10.2	13	14.9	16.6	20.5	20.6
143	20.3	19.6	18.1	16.4	12.9	11	10.2	13	14.9	16.5	20.6	20.8
144	20.6	19.9	18.5	17	13.2	11.1	10.2	13.2	15.3	16.9	21.1	21.3
145	19.3	19	18.1	16	12.5	10.7	10.2	12.4	14.5	16	19.8	19.7
146	19.6	19.4	18.3	16.3	12.7	10.7	10.1	12.5	14.8	16.3	20.1	20
147	19.4	19.3	18.1	16.2	12.6	10.7	10	12.3	14.6	16.3	19.9	19.9
148	20	19.8	18.6	16.6	12.9	10.8	10	12.3	14.8	16.8	20.3	20.5
149	19.9	19.7	18.5	16.6	12.9	10.7	10	12.3	14.8	16.8	20.4	20.5
150	20.2	20	18.8	16.8	13.1	10.9	10.1	12.4	15	17.1	20.8	20.8
151	20	19.8	18.6	16.7	13.1	11	10.2	12.5	14.9	17	20.7	20.8
152	20.1	19.9	18.7	16.7	13.1	11.2	10.5	12.6	15.1	17.1	20.9	20.9
153	20.3	20.2	19	17	13.2	11.3	10.5	12.4	15	16.9	21.4	21
154	20.3	20.1	18.7	16.9	13.2	11.2	10.4	12.3	14.8	16.9	21.1	21
155	19.8	19.7	18.8	16.9	13.1	11.1	10.2	12	14.4	15.9	20.6	20.4
156	19.8	19.8	18.4	16.3	13	11.1	10.3	12.1	14.4	15.8	20.5	20.4
157	19.5	19.1	17.6	15.8	12.8	11.1	10.3	12.7	15	16.8	20.6	20.6
158	19.2	18.7	17.5	15.7	12.7	10.9	10.2	12.8	14.9	16.7	20.3	20.2
159	19.4	18.9	17.7	15.9	12.8	10.9	10.2	12.9	14.9	16.4	20.2	20.2
160	19.7	19.1	17.9	16.1	12.9	11	10.2	12.9	14.9	16.3	20.3	20.3
161	20.2	19.2	18	16.3	13	11	10.2	13	15	16.5	20.5	20.5
162	20.4	19.4	18.3	16.6	13.1	11	10.3	13.1	15.2	16.7	20.7	20.9
163	19	18.8	17.6	15.5	12.4	10.9	10.5	12.4	14.6	15.9	19.6	19.4
164	18.9	18.6	17.5	15.5	12.4	11	10.5	12.5	14.5	15.7	19.5	19.3
165	19	18.8	17.5	15.6	12.5	11.1	10.7	12.6	14.7	15.8	19.7	19.4
166	18.9	18.8	17.6	15.8	12.7	11.2	10.6	12.5	14.7	15.9	19.7	19.5
167	19.5	19.3	18.1	16.3	13	11.4	10.7	12.7	15.1	16.5	20.5	20.2
168	19.6	19.3	18	16.4	13.1	11.5	10.9	12.8	15.2	16.7	20.5	20.5
169	19.7	19.4	18	16.3	13	11.6	10.9	12.9	15.2	16.9	20.4	20.7
170	20.2	19.9	18.4	16.4	13.1	11.5	10.9	13.1	15.3	17.3	20.8	21
171	20.4	20.2	18.8	16.6	13.1	11.4	10.7	12.9	15.2	17.3	21.2	21
172	20.3	20	18.6	16.4	13	11.2	10.6	12.7	15	16.9	21.2	21
173	20.1	20	18.6	16.2	13	11.1	10.5	12.3	14.6	16.1	20.9	20.5
174	20	19.9	18.5	16.1	12.9	11	10.4	12.5	14.6	16	20.8	20.5
175	19.9	19.5	18	15.9	12.8	10.9	10.3	12.7	15	16.7	20.9	20.8
176	19.1	18.8	17.5	15.8	12.7	10.9	10.2	12.9	15	16.9	20.2	20.3
177	19	18.5	17.3	15.7	12.6	10.8	10.1	12.9	14.7	16.2	20	19.9
178	19	18.3	17.4	15.7	12.6	10.8	10.2	12.8	14.6	15.9	19.8	19.6
179	19.2	18.4	17.4	15.8	12.7	10.8	10.2	12.9	14.6	15.9	19.9	19.7
180	19.6	18.6	17.7	16.2	12.9	11	10.3	13	14.8	16.1	20.1	19.9
181	18.4	18.4	17.2	15.1	11.9	10.3	10	12	14.1	15.3	19.1	18.8
182	18.5	18.4	17.2	15	12	10.5	10.1	12.1	14.3	15.4	19.1	18.8
183	18.4	18.2	17.2	15.1	12.1	10.6	10.3	12.2	14.2	15.4	19	18.8
184	18.8	18.8	17.6	15.5	12.5	11.1	10.7	12.6	14.7	15.8	19.6	19.4
185	19	18.8	17.6	15.7	12.7	11.3	10.9	12.8	14.9	16	20	19.6
186	18.8	18.7	17.5	15.7	12.7	11.4	11	12.9	14.9	16	19.9	19.7
187	19.1	18.8	17.7	15.9	13	11.6	11.1	13	15	16.3	20.3	20.1
188	19.4	19.1	17.9	16	13.1	11.6	11	13.1	15.1	16.7	20.4	20.5
189	19.7	19.5	18.1	16	12.9	11.1	10.4	13	15.2	16.9	20.7	20.7
190	20.1	19.7	18.2	16	12.9	10.6	10.3	13	15.3	17.3	20.8	21
191	20.3	19.7	18	15.9	12.8	10.5	10.2	12.9	14.9	16.6	21	20.8
192	20.2	19.6	18	15.8	12.7	10.4	10.2	12.8	14.8	16.6	21	20.8
193	20.2	19.5	18	16	12.8	10.5	10.3	12.8	15	16.8	20.9	20.9
194	19.4	18.8	17.7	15.9	12.7	10.7	10.2	12.8	15	17	20.3	20.4
195	18.9	18.3	17.3	15.6	12.6	10.5	10.1	12.8	14.8	16.2	19.9	19.6
196	18.5	17.9	17	15.3	12.4	10.2	9.9	12.3	14.3	15.6	19.3	19.1
197	18.4	17.7	17	15.3	12.3	10.1	9.7	12	14	15.4	19.2	18.9
198	18.6	17.8	17.1	15.5	12.4	10.2	9.8	12.2	14.1	15.4	19.3	19
199	17.9	17.7	16.8	14.8	11.7	10	9.6	11.6	13.8	14.8	18.6	18.2
200	18.2	18.1	17.1	15	12	10.4	10	12	14.1	15.1	18.9	18.5
201	18.7	18.7	17.6	15.4	12.4	10.8	10.4	12.4	14.5	15.6	19.5	19.1
202	19.1	19.1	17.8	15.7	12.6	10.9	10.5	12.7	14.9	16	19.9	19.5
203	19.1	19	17.8	15.6	12.7	11.1	10.8	12.8	15	16.1	20.1	19.7
204	19	18.7	17.5	15.7	12.8	11.5	10.9	12.7	14.9	16	20	19.7
205	19.2	18.9	17.7	15.7	12.8	11.4	10.9	12.9	15.1	16.2	20.2	20
206	19.3	19.1	17.8	15.8	12.8	11	10.5	12.9	15.1	16.4	20.7	20.2
207	19.5	19.1	17.9	15.7	12.7	10.5	10.1	12.7	15	16.5	20.6	20.4
208	20	19.5	17.9	15.8	12.6	10.4	10	12.7	15.2	17.1	20.8	20.9
209	20.4	19.6	18	15.8	12.6	10.3	10	12.9	15.2	17.2	21	21.1
210	20.2	19.5	17.9	15.8	12.7	10.3	10	13	15.1	17.1	21	21.1
211	20.1	19.5	18	15.9	12.8	10.4	10.1	13	15.2	17.1	20.9	20.9
212	19.5	19.1	17.8	16	12.8	10.6	10.1	13	15.1	17.2	20.5	20.5
213	19	18.5	17.5	15.7	12.7	10.4	10.1	12.9	14.9	16.4	20.1	19.9
214	18.5	18	17.3	15.5	12.5	10.1	9.8	12.4	14.4	15.7	19.4	19.2
215	18.4	17.7	17	15.3	12.4	9.9	9.6	11.9	14.1	15.4	19.2	18.8
216	18.6	17.8	17.2	15.5	12.5	10	9.6	12	14.1	15.4	19.3	18.9
217	18.4	18.2	17.3	15.1	11.8	10.1	9.8	11.8	14	15.2	18.9	18.6
218	18.9	18.8	17.7	15.6	12.3	10.5	10.2	12.3	14.6	15.7	19.6	19.2
219	19.5	19.3	18.1	15.9	12.6	10.9	10.6	12.7	15	16.3	20.3	19.9
220	19.6	19.5	18.1	16	12.8	11	10.7	12.8	15.1	16.6	20.6	20.2
221	19.5	19.3	18	15.9	12.7	11	10.7	12.8	15	16.6	20.6	20.2
222	19.4	19.2	17.8	15.8	12.8	11.3	10.7	12.8	15.1	16.6	20.5	20.3
223	19.4	19.2	17.9	15.7	12.7	10.9	10.5	12.9	15.2	16.5	20.6	20.3
224	19.4	19.2	17.8	15.7	12.6	10.5	10.2	12.9	15.1	16.6	20.6	20.3
225	19.6	19.3	18	15.7	12.7	10.4	10	12.7	15	16.6	20.8	20.4
226	19.7	19.4	18	15.8	12.7	10.4	10	12.7	15.1	16.8	20.7	20.7
227	20.2	19.8	18.1	15.9	12.7	10.3	10	12.9	15.3	17.2	21	21
228	20.3	19.7	18	15.8	12.7	10.3	9.9	13	15.2	17.2	21.2	21.1
229	20.3	19.9	18.1	15.9	12.7	10.3	10	13	14.9	16.8	21.1	21
230	19.9	19.7	18.1	16	12.7	10.3	9.9	12.9	15	17	20.8	20.8
231	19.5	19.1	17.8	15.8	12.7	10.3	10	13	15.1	16.9	20.5	20.3
232	19.2	18.5	17.6	15.7	12.6	10.2	10	12.7	14.9	16.3	20.1	19.8
233	18.9	18.2	17.5	15.6	12.5	10.1	9.9	12.5	14.5	15.8	19.6	19.4
234	18.9	18.1	17.4	15.6	12.5	10.1	9.8	12.2	14.3	15.7	19.4	19.2
235	19.7	19.4	18.1	15.9	12.5	10.4	10.2	12.5	15	16.3	20.3	19.9
236	19.8	19.5	18.2	15.9	12.6	10.6	10.3	12.6	15	16.4	20.4	20.2
237	20.2	19.8	18.4	16.2	12.8	10.9	10.6	12.7	15	16.8	20.8	20.7
238	20.4	20.1	18.6	16.3	12.9	11	10.7	12.5	14.8	16.9	21	20.9
239	20.1	19.7	18.4	16	12.8	10.8	10.5	12.7	14.9	16.8	21.1	20.8
240	19.7	19.3	18.1	15.7	12.7	10.6	10.3	12.8	15	16.9	20.8	20.7
241	19.6	19.4	18	15.7	12.7	10.5	10.2	12.8	15.1	16.8	20.6	20.5
242	19.7	19.5	18.1	15.8	12.7	10.4	10	12.9	15.2	16.9	20.8	20.6
243	19.8	19.6	18.2	15.8	12.7	10.4	10.1	12.9	15.2	16.9	20.8	20.6
244	19.8	19.5	18.1	15.8	12.7	10.4	10	12.8	15.2	16.7	20.7	20.6
245	20	19.8	18.3	16	12.7	10.3	9.9	12.9	15.2	16.9	20.8	20.9
246	20.5	20	18.4	16	12.7	10.2	9.9	12.9	15.2	17.2	21.2	21.1
247	20.5	20.1	18.6	16.1	12.8	10.2	10	12.9	14.6	16.3	21.1	20.9
248	20.4	20.1	18.5	16	12.7	10.2	9.9	12.8	14.5	16.2	21	20.9
249	20.2	20	18.2	16	12.8	10.1	9.9	12.9	14.8	16.8	21	20.7
250	20	19.5	18.1	16	12.8	10.3	9.9	12.8	15.1	17.1	20.8	20.5
251	19.4	18.8	17.8	16	12.8	10.4	9.9	12.9	15	16.6	20.3	20
252	18.9	18.1	17.4	15.7	12.6	10	9.9	12.5	14.5	15.8	19.6	19.3
253	19.8	19.5	18.2	16	12.5	10.4	10.1	12.5	14.9	16.3	20.4	20
254	20	19.5	18.3	16	12.7	10.6	10.3	12.7	14.9	16.5	20.5	20.5
255	20.5	20.2	18.6	16.2	12.9	10.9	10.5	12.6	15	16.9	21	20.9
256	20.6	20.3	18.9	16.4	13	10.9	10.5	12.6	15	17	21.2	20.9
257	20.5	20	18.6	16.1	12.8	10.6	10.3	12.7	15	17	21.2	21
258	20	19.6	18.3	15.8	12.7	10.5	10.1	12.8	15.1	17	21	20.9
259	20	19.6	18.3	15.8	12.7	10.5	10.1	13	15.2	17	21	20.8
260	19.9	19.7	18.3	15.9	12.7	10.4	10.1	12.9	15.2	16.9	21	20.8
261	19.8	19.6	18.2	15.8	12.7	10.3	10	12.8	15.2	16.9	20.9	20.6
262	19.8	19.6	18.2	15.9	12.7	10.2	10	12.8	15.1	16.6	20.8	20.6
263	19.9	19.7	18.3	15.9	12.8	10.2	10	12.9	15.2	16.7	20.8	20.7
264	20.4	20	18.6	16	12.8	10.2	9.9	12.9	15.3	17.2	21	21
265	20.5	20.1	18.9	16.2	12.7	10.1	9.9	12.8	14.7	16.5	21.1	20.9
266	20.5	20.1	18.7	16.1	12.7	10.1	9.8	12.7	14.5	16.1	21	20.8
267	20.4	20.1	18.4	16.1	12.8	10	9.8	12.9	14.5	16.4	21.1	21
268	20.5	20.1	18.5	16.2	12.8	10.3	9.8	12.5	14.6	16.8	21.1	21
269	20.1	19.5	18.2	16.2	12.9	10.7	9.9	12.5	14.9	17	20.6	20.6
270	19.3	18.4	17.6	15.9	12.6	10.1	9.8	12.8	14.7	16	19.9	19.7
271	20	19.6	18.4	16.1	12.7	10.6	10.3	12.7	14.9	16.4	20.5	20.4
272	20.4	19.8	18.5	16.1	12.8	10.7	10.5	12.7	14.9	16.6	20.8	20.7
273	20.7	20.2	18.9	16.2	13.1	11.1	10.7	12.5	14.8	16.8	21.1	20.9
274	20.7	20.1	18.8	16.3	12.9	11	10.6	12.5	14.8	16.8	21.1	20.9
275	20.5	19.8	18.6	16.1	12.8	10.6	10.3	12.8	15	16.9	21.1	21
276	20.2	19.4	18.3	15.9	12.7	10.5	10.2	12.8	15.1	16.7	21	20.8
277	20.3	19.7	18.3	16	12.7	10.4	10.2	12.9	15.1	17	21.2	21
278	20.4	20	18.5	16	12.7	10.3	10.1	12.9	15.2	17.1	21.2	21
279	20.1	19.9	18.5	16	12.8	10.2	10	12.8	15.2	17	21	20.8
280	20.2	19.8	18.5	15.9	12.8	10.2	9.9	12.9	15.3	16.9	20.9	20.9
281	20.2	19.7	18.4	15.9	12.8	10.1	9.9	12.8	15.2	17	20.9	20.7
282	20.4	19.9	18.5	16.1	12.8	10.2	9.9	12.9	15.3	17.2	21.2	20.8
283	20.7	20.1	18.8	16.1	12.7	10.1	9.8	12.9	14.9	17	21.3	21
284	20.7	20.1	18.9	16.1	12.7	9.9	9.7	12.8	14.6	16.4	21.1	20.9
285	20.6	20.1	18.7	16.2	12.7	9.9	9.7	12.9	14.7	16.7	21.2	21
286	20.6	20.1	18.8	16.3	12.7	10.1	9.6	12.4	14.7	17	21.2	21.2
287	20.4	19.9	18.5	16.2	12.9	10.6	9.8	12.2	14.8	17.2	20.8	21
288	19.8	19	18	16.2	12.8	10.5	9.8	12.8	15	16.7	20.4	20.3
289	20.1	19.6	18.5	16	12.7	10.7	10.3	12.6	14.8	16.3	20.6	20.6
290	20.3	19.8	18.5	16	12.8	10.7	10.4	12.6	14.8	16.4	20.7	20.7
291	20.6	20.1	18.8	16	12.8	10.8	10.5	12.6	14.8	16.7	21	20.8
292	20.6	20	18.7	16.1	12.9	10.7	10.4	12.6	14.8	16.7	21	20.9
293	20.3	19.5	18.4	16	12.8	10.5	10.3	12.7	14.9	16.6	20.9	20.8
294	20.1	19.3	18.3	15.8	12.8	10.4	10.2	12.7	15	16.6	21	20.8
295	20.2	19.6	18.4	15.9	12.7	10.3	10.1	12.7	14.9	16.7	21	20.9
296	20.4	19.9	18.5	16	12.8	10.3	10	12.7	15	17	21.1	20.9
297	20.1	19.9	18.5	16	12.7	10.3	9.9	12.9	15.1	16.9	20.9	20.9
298	20.1	19.6	18.5	15.9	12.7	10.2	9.9	12.9	15.2	17	20.9	20.7
299	20.2	19.6	18.5	16.1	12.7	10.2	9.8	12.9	15.2	17.1	21.1	20.7
300	20.4	19.9	18.6	16.1	12.7	10	9.8	13	15.3	17.3	21.3	20.9
301	20.7	20.1	18.8	16.2	12.7	10	9.8	12.9	15.1	17.3	21.4	21.1
302	20.7	20	18.9	16.2	12.6	9.8	9.7	12.7	14.8	16.7	21.1	20.9
303	20.8	20	18.9	16.2	12.6	9.7	9.6	12.8	14.8	16.8	21.1	20.8
304	20.8	20.1	18.9	16.3	12.6	9.7	9.4	12.5	14.8	17.1	21.3	21.2
305	20.6	20	18.7	16.4	12.7	10.3	9.7	12	14.7	17.2	21.1	21.1
306	20.2	19.5	18.4	16.3	12.9	10.7	9.9	12.2	14.8	17.1	20.7	20.8
307	20.2	19.7	18.5	16	12.8	10.7	10.3	12.5	14.7	16.2	20.4	20.4
308	20.2	19.8	18.5	16	12.8	10.6	10.2	12.6	14.8	16.3	20.6	20.5
309	20.5	19.9	18.6	15.9	12.7	10.5	10.2	12.6	14.9	16.5	21	20.7
310	20.6	19.9	18.7	16	12.8	10.4	10.2	12.7	14.9	16.6	21.1	20.8
311	20.2	19.5	18.3	16	12.7	10.3	10.1	12.7	15	16.5	20.9	20.7
312	20.1	19.4	18.3	15.9	12.7	10.2	10	12.6	15.1	16.6	21	20.6
313	20.3	19.6	18.3	15.9	12.8	10.2	10	12.7	15.1	16.7	21	20.8
314	20.4	19.8	18.5	15.9	12.7	10.2	9.9	12.7	15	16.8	21	20.9
315	20.4	19.8	18.5	15.9	12.7	10.1	9.9	12.8	15.1	16.8	20.9	20.8
316	20.3	19.5	18.4	16	12.7	10.2	9.7	12.8	15.1	16.8	20.9	20.7
317	20.3	19.7	18.5	16.1	12.7	10.2	9.8	12.7	15.2	16.9	20.9	20.7
318	20.4	19.8	18.6	16.1	12.7	10	9.6	12.9	15.2	17.2	21.1	20.8
319	20.6	20.1	18.6	16.1	12.8	9.9	9.7	13	15.2	17.4	21.5	21.1
320	20.9	20.1	18.9	16.3	12.7	9.8	9.6	12.9	15	17.3	21.3	21.1
321	20.9	19.9	19	16.4	12.6	9.6	9.4	12.7	14.7	16.7	21.1	20.9
322	20.9	19.9	18.9	16.3	12.5	9.5	9.2	12.3	14.5	16.8	21.1	21
323	20.8	19.9	18.9	16.4	12.8	10.1	9.6	12	14.5	16.9	21.1	21
324	20.6	19.8	18.7	16.5	13.1	10.7	9.9	12	14.5	16.8	20.9	21
325	20.3	19.7	18.6	16	12.8	10.6	10.2	12.5	14.7	16.1	20.4	20.4
326	20.5	20	18.7	15.9	12.8	10.6	10.2	12.5	14.7	16.3	20.8	20.6
327	20.7	20.1	18.8	16	12.9	10.6	10.2	12.5	14.8	16.5	20.9	20.8
328	20.6	19.9	18.7	16	12.8	10.4	10.1	12.6	14.8	16.5	21	20.6
329	20.2	19.4	18.4	15.8	12.7	10.3	9.9	12.5	15	16.5	20.8	20.5
330	20.2	19.4	18.3	15.9	12.6	10.2	9.9	12.6	15	16.5	21	20.7
331	20.4	19.7	18.4	15.9	12.7	10.2	9.9	12.6	15	16.6	21	20.8
332	20.7	20	18.6	15.9	12.7	10.1	9.9	12.7	15	16.8	21	20.9
333	20.8	19.9	18.6	15.9	12.7	10	9.8	12.7	15.1	16.9	21	20.9
334	20.6	19.8	18.5	16	12.7	10	9.8	12.8	15.2	16.9	20.9	20.9
335	20.4	19.8	18.5	16.1	12.6	10.1	9.6	12.8	15.1	16.8	21	20.7
336	20.5	19.9	18.6	16.1	12.6	9.9	9.5	12.8	15.1	16.9	21	20.8
337	20.5	20	18.7	16.1	12.6	9.7	9.5	12.9	15.2	17.2	21.3	20.9
338	20.8	20.2	18.8	16.2	12.7	9.8	9.6	12.9	15.1	17.4	21.5	21.2
339	21	20.1	18.9	16.4	12.7	9.7	9.6	12.9	15.1	17.4	21.3	21.2
340	21	20	19	16.3	12.6	9.4	9.2	12.4	14.6	16.8	21.1	21
341	20.9	19.8	19	16.7	12.9	10.1	9.5	12	14.3	16.3	20.9	20.9
342	20.7	19.8	18.9	16.9	13.3	10.7	9.9	12	14.3	16.3	20.8	20.9
343	20.4	19.5	18.4	16.4	12.9	10.4	9.6	12.2	14.7	17	20.9	20.9
344	20	19	18.2	16.3	12.6	9.9	9.3	12.9	14.9	16.9	20.6	20.6
345	19.9	18.7	18	16.4	12.7	9.9	9.4	13.1	15	16.6	20.4	20.4
346	19.6	18.4	18	16.3	12.8	9.9	9.6	13.1	14.7	16.1	19.9	20
347	19.6	18.3	17.8	16.3	12.9	10	9.9	12.9	14.4	16	19.7	19.7
348	19.8	18.5	18	16.5	13.1	10.1	10	12.9	14.5	16.1	19.8	19.9
349	20.2	19.6	18.4	15.9	12.7	10.4	10	12.4	14.6	16.1	20.3	20.3
350	20.5	19.8	18.6	15.8	12.8	10.5	10.1	12.4	14.6	16.2	20.6	20.5
351	20.5	19.8	18.8	15.8	12.8	10.6	10.2	12.3	14.6	16.3	20.8	20.6
352	20.3	19.7	18.6	15.8	12.8	10.4	10	12.5	14.7	16.1	20.6	20.4
353	19.9	19.3	18.3	15.8	12.7	10.2	9.9	12.5	14.9	16.3	20.4	20.2
354	20.1	19.3	18.2	15.8	12.6	10.2	9.9	12.5	14.9	16.3	20.6	20.2
355	20.3	19.5	18.3	15.8	12.7	10.1	9.9	12.6	14.9	16.4	20.7	20.4
356	20.7	19.9	18.8	15.8	12.6	10.1	9.8	12.7	15	16.6	21	20.8
357	20.9	20	18.9	16	12.7	9.9	9.8	12.7	15	16.7	21.1	20.9
358	20.9	20	18.8	16	12.7	9.9	9.8	12.8	15.1	16.9	20.9	21
359	20.8	20	18.7	16	12.6	9.8	9.7	12.8	15.1	17	21	21
360	20.9	20.1	18.8	16.1	12.6	9.7	9.6	12.8	15.1	17	21.1	21
361	20.8	20	18.8	16.2	12.5	9.7	9.5	12.8	15.1	17.1	21.1	21
362	20.8	20.1	18.7	16.1	12.6	9.6	9.5	12.8	15.1	17.1	21.3	21
363	20.8	20.1	18.9	16.3	12.6	9.5	9.5	12.9	15.1	17.3	21.3	21.1
364	21.1	20	19	16.3	12.6	9.3	9.1	12.4	14.7	17	21.3	21.2
365	21.1	19.8	19.1	16.7	12.7	9.7	9.2	11.9	14.3	16.3	20.9	21
366	21	19.8	19.1	17.1	13.4	10.6	9.8	12.1	14.3	16.2	20.9	21
367	20.7	19.8	18.8	16.8	13.2	10.5	9.7	12	14.4	16.6	20.9	20.9
368	20.3	19.5	18.4	16.3	12.6	9.9	9.2	12.7	14.9	17	20.9	20.9
369	20.1	19.1	18.3	16.4	12.6	9.7	9.2	13	15	16.9	20.5	20.6
370	20	19	18.2	16.4	12.6	9.9	9.3	13.1	15	16.6	20.4	20.6
371	19.8	18.6	18	16.3	12.8	10	9.5	13.1	14.7	16.2	20.1	20.1
372	19.6	18.3	17.9	16.3	12.9	9.9	9.8	13	14.5	16	19.7	19.7
373	20.2	19.5	18.4	15.8	12.7	10.4	10	12.4	14.7	16	20.4	20.3
374	20.4	19.6	18.6	15.8	12.7	10.3	10	12.4	14.6	16.1	20.5	20.4
375	20.6	19.8	18.8	15.8	12.7	10.5	10.2	12.4	14.6	16.4	20.7	20.6
376	20.3	19.5	18.5	15.7	12.7	10.4	10.1	12.4	14.7	16.2	20.5	20.3
377	20	19.2	18.3	15.8	12.7	10.1	9.9	12.5	14.8	16.2	20.3	20.1
378	19.9	19.1	18.2	15.8	12.7	10.1	9.8	12.5	14.8	16.2	20.4	20
379	20	19.2	18.3	15.8	12.6	10	9.8	12.5	14.8	16.2	20.6	20.2
380	20.4	19.6	18.5	15.8	12.6	10	9.8	12.6	14.9	16.5	20.6	20.5
381	20.7	19.9	18.7	15.9	12.6	9.9	9.7	12.6	14.9	16.5	20.8	20.7
382	20.7	19.9	18.7	15.9	12.6	9.8	9.7	12.7	15	16.7	20.7	20.9
383	20.6	20	18.7	16	12.5	9.7	9.6	12.8	15	16.8	20.8	20.9
384	20.6	19.9	18.7	15.9	12.5	9.7	9.4	12.7	15	16.8	20.9	20.9
385	20.7	20	18.7	16.1	12.4	9.5	9.3	12.8	15	17	21.1	21
386	20.9	20	19	16.1	12.4	9.3	9.3	12.9	15.1	17.2	21.3	21.1
387	21	20	19	16.2	12.5	9.3	9.3	12.9	15.1	17.3	21.3	21.2
388	21.1	19.9	19	16.3	12.5	9.2	9.1	12.8	14.9	17.1	21.1	21.3
389	21.2	19.8	19	16.4	12.4	9.2	8.7	11.9	14.4	16.5	21	21
390	21.1	19.8	19.1	16.8	13	9.9	9.4	11.9	14.3	16.3	20.9	21
391	21	19.8	19	17.1	13.3	10.4	9.8	11.9	14.3	16.4	20.9	20.9
392	20.7	19.7	18.7	16.5	12.9	10	9.4	12.4	14.7	16.9	20.8	21
393	20.4	19.4	18.5	16.4	12.6	9.6	9.1	13	14.9	17	20.7	20.8
394	20.1	19	18.2	16.5	12.7	9.7	9.3	13.1	15	16.6	20.5	20.6
395	20.1	18.8	18.2	16.5	12.8	9.7	9.4	13.2	14.9	16.4	20.3	20.3
396	19.8	18.5	18	16.4	12.8	9.9	9.5	13.2	14.7	16.2	20.1	20
397	20.5	19.6	18.6	15.8	12.8	10.4	10.1	12.3	14.5	15.9	20.5	20.5
398	20.3	19.4	18.5	15.7	12.6	10.3	10	12.4	14.6	16	20.5	20.4
399	20.3	19.5	18.5	15.7	12.7	10.3	9.9	12.4	14.6	16.1	20.5	20.4
400	20.2	19.3	18.5	15.7	12.6	10.3	9.9	12.5	14.7	16.1	20.4	20.2
401	20.1	19.3	18.4	15.8	12.7	10.1	9.9	12.4	14.8	16.2	20.4	20.1
402	20	19.1	18.3	15.8	12.7	10	9.9	12.5	14.8	16.2	20.3	20
403	20.1	19.3	18.4	15.7	12.6	10	9.8	12.5	14.9	16.3	20.4	20.1
404	20.2	19.4	18.4	15.7	12.6	9.9	9.8	12.6	14.8	16.4	20.5	20.2
405	20.5	19.7	18.6	15.9	12.6	9.8	9.7	12.7	14.9	16.5	20.7	20.5
406	20.7	19.9	18.7	15.9	12.6	9.7	9.6	12.7	14.9	16.5	20.8	20.8
407	20.8	20	18.7	15.9	12.5	9.6	9.5	12.7	14.9	16.7	20.9	20.9
408	20.8	20	18.8	15.9	12.4	9.7	9.4	12.6	14.8	16.8	21	20.9
409	20.9	20	18.8	16.1	12.4	9.5	9.2	12.8	14.9	17	21.1	21
410	21	19.9	18.9	16.1	12.4	9.3	9.3	12.9	15	17.1	21.2	21.1
411	21.1	19.9	19	16.2	12.4	9.2	9.3	12.8	15	17.2	21.2	21.1
412	20.9	19.8	18.9	16.2	12.4	9.2	9	12.7	14.9	17.1	21	21.2
413	21	19.9	18.9	16.3	12.4	9.1	9	12.6	14.8	17.1	21.1	21.2
414	21.1	19.9	19	16.4	12.5	9.2	9	12.2	14.7	17	21	21.1
415	21.1	19.8	19	16.9	13	9.9	9.3	11.8	14.3	16.6	20.8	21
416	20.9	19.8	18.9	16.9	13.3	10.4	9.6	11.9	14.4	16.7	20.8	20.9
417	20.5	19.6	18.7	16.5	12.8	9.9	9.3	12.6	14.6	17	20.8	20.9
418	20.1	19.1	18.3	16.4	12.7	9.6	9.3	13.1	14.9	16.9	20.6	20.6
419	20.1	18.9	18.2	16.4	12.9	9.8	9.6	13.2	14.9	16.7	20.5	20.3
420	20	18.7	18.2	16.5	12.8	9.7	9.5	13.1	14.7	16.4	20.3	20.1
421	20.6	19.6	18.6	15.6	12.7	10.4	10	12.4	14.5	16	20.4	20.5
422	20.4	19.4	18.5	15.6	12.6	10.3	9.9	12.3	14.4	16	20.4	20.4
423	20.5	19.5	18.7	15.7	12.7	10.5	10	12.1	14.4	16.1	20.4	20.4
424	20.4	19.5	18.7	15.7	12.7	10.4	10	12.3	14.4	16.1	20.4	20.3
425	20.4	19.6	18.7	15.7	12.6	10.2	9.9	12.4	14.6	16.1	20.4	20.3
426	20.2	19.3	18.5	15.7	12.6	10	9.8	12.6	14.8	16.2	20.4	20.2
427	20.3	19.3	18.5	15.7	12.6	9.9	9.8	12.6	14.9	16.3	20.5	20.2
428	20.3	19.3	18.4	15.8	12.6	9.9	9.7	12.6	14.8	16.3	20.5	20.3
429	20.4	19.6	18.5	15.9	12.6	9.8	9.7	12.6	14.9	16.4	20.6	20.4
430	20.6	19.8	18.6	15.9	12.6	9.7	9.7	12.6	14.9	16.5	20.7	20.6
431	20.6	19.8	18.6	15.9	12.5	9.6	9.6	12.7	14.8	16.6	20.6	20.8
432	20.7	19.9	18.8	16	12.4	9.8	9.3	12.6	14.8	16.8	20.8	20.9
433	21	20	18.9	16	12.4	9.6	9.1	12.6	14.8	16.9	21.1	21
434	21.1	19.9	19	16.1	12.4	9.5	9	12.7	14.8	17.1	21.1	21.1
435	21.1	19.8	19.1	16.3	12.4	9.4	9	12.7	14.9	17	20.9	21
436	21	19.8	18.9	16.2	12.4	9.4	8.9	12.7	14.8	17	20.8	21.1
437	20.9	19.8	18.8	16.3	12.3	9.1	9.1	12.8	14.9	17.1	21	21.2
438	21.1	19.9	18.8	16.3	12.4	9.2	9.2	12.7	14.9	17.3	21.1	21.2
439	21.1	19.9	19	16.6	12.7	9.6	9	12	14.6	17	21	21.1
440	20.9	19.8	19	17	13.4	10.5	9.7	11.9	14.4	16.8	21	20.9
441	20.7	19.9	18.9	16.5	13	10.1	9.3	12.5	14.7	17.1	21	21
442	20.5	19.6	18.7	16.5	12.7	9.5	9.3	13	15	17.1	20.8	21
443	20.2	19.1	18.4	16.5	12.9	9.6	9.5	13.2	14.9	16.8	20.6	20.6
444	20.1	18.8	18.3	16.5	12.9	9.7	9.5	13.2	14.8	16.6	20.4	20.3
445	20.6	19.5	18.5	15.6	12.7	10.3	10	12.3	14.6	15.9	20.3	20.4
446	20.4	19.4	18.4	15.6	12.7	10.2	10	12.3	14.5	15.9	20.3	20.2
447	20.6	19.3	18.6	15.6	12.6	10.4	10	12.3	14.5	16.3	20.5	20.5
448	20.6	19.4	18.8	15.6	12.6	10.5	10	12.2	14.4	16.1	20.4	20.4
449	20.7	19.7	18.8	15.7	12.6	10.3	9.8	12.3	14.5	16.1	20.5	20.5
450	20.4	19.4	18.6	15.6	12.5	10	9.7	12.5	14.6	16	20.3	20.2
451	20.4	19.3	18.4	15.6	12.5	9.9	9.7	12.5	14.7	16.1	20.3	20.2
452	20.4	19.4	18.4	15.6	12.5	9.8	9.7	12.5	14.8	16.3	20.4	20.3
453	20.6	19.7	18.6	15.8	12.6	9.8	9.6	12.6	14.8	16.3	20.5	20.3
454	20.7	19.8	18.8	15.8	12.5	9.7	9.6	12.6	14.8	16.4	20.6	20.5
455	20.7	19.8	18.8	15.8	12.5	9.6	9.5	12.7	14.8	16.6	20.7	20.7
456	20.9	19.9	18.9	16	12.4	9.6	9.3	12.7	14.8	16.7	20.9	20.9
457	21	19.9	18.9	16.1	12.4	9.7	9.2	12.6	14.7	16.7	20.9	20.9
458	21	19.9	19	16.1	12.4	9.6	9.1	12.6	14.7	16.9	20.9	20.9
459	20.9	19.8	19	16.3	12.5	9.5	9	12.6	14.7	16.8	20.8	20.9
460	20.8	19.7	18.8	16.1	12.4	9.4	9.1	12.7	14.8	16.8	20.9	21
461	20.8	19.7	18.8	16.2	12.4	9.2	9.2	12.8	14.9	16.9	20.9	21
462	21.1	19.8	18.9	16.3	12.4	9.1	9.1	12.7	14.9	17.2	21	21.1
463	21.1	19.9	19	16.6	12.7	9.5	9	12.3	14.7	17.2	21.1	21.1
464	21	19.9	19	16.8	13.3	10.2	9.5	11.9	14.5	17.1	21	21.1
465	20.8	19.9	19.1	16.7	13.1	10	9.3	12.4	14.7	17.2	21.1	21.2
466	20.7	19.9	18.8	16.5	12.7	9.6	9.1	12.9	14.7	17.1	20.9	21.2
467	20.3	19.4	18.5	16.4	12.7	9.6	9.3	13	14.7	16.9	20.7	20.8
468	20.2	18.9	18.4	16.5	12.9	9.7	9.6	13.2	14.9	16.7	20.5	20.4
469	20.5	19.5	18.6	15.5	12.5	9.9	9.6	12.4	14.6	16	20.2	20.2
470	20.5	19.6	18.6	15.7	12.5	9.9	9.6	12.5	14.6	16.1	20.3	20.3
471	20.6	19.7	18.9	15.8	12.5	9.8	9.6	12.6	14.7	16.2	20.4	20.4
472	20.7	19.7	18.9	15.8	12.5	9.8	9.5	12.6	14.7	16.2	20.4	20.5
473	20.6	19.7	18.8	15.9	12.4	9.6	9.4	12.6	14.7	16.4	20.5	20.6
474	20.7	19.7	18.8	15.9	12.4	9.5	9.3	12.7	14.7	16.4	20.6	20.8
475	20.8	19.8	18.9	16	12.4	9.8	9.3	12.5	14.6	16.5	20.7	20.7
476	20.9	19.7	18.9	16.1	12.5	9.9	9.3	12.4	14.5	16.7	20.8	20.8
477	20.8	19.7	18.8	16.1	12.4	9.7	9.1	12.6	14.7	16.6	20.8	20.9
478	20.8	19.7	18.7	16	12.4	9.3	9.1	12.8	14.9	16.7	20.9	20.9
479	20.9	19.7	18.7	16.2	12.4	9.2	9.2	12.9	14.9	16.9	20.9	21
480	21	19.7	18.9	16.4	12.6	9.4	9	12.5	14.8	17.1	20.8	21
481	21.1	19.8	19.1	16.8	13.1	10	9.3	12	14.5	17.1	20.9	21
482	20.8	19.6	19.1	16.8	13.4	10.5	9.8	11.8	14.5	16.9	20.9	20.9
483	20.9	19.9	19.1	16.7	13.3	10.3	9.6	12.3	14.7	17.1	21	21.3
484	20.8	19.8	18.9	16.6	13	10	9.3	12.6	14.6	17	20.9	21.2
485	20.5	19.6	18.7	16.4	12.8	9.8	9.2	12.9	14.6	16.9	20.7	21
486	20.3	19.2	18.5	16.5	12.8	9.6	9.5	13.2	14.9	16.9	20.7	20.7
487	20.6	19.6	18.7	15.5	12.5	9.9	9.6	12.3	14.4	16	20.3	20.3
488	20.7	19.7	18.8	15.7	12.5	9.8	9.6	12.5	14.5	16.1	20.4	20.4
489	20.5	19.6	18.8	15.7	12.5	9.9	9.5	12.4	14.5	16.1	20.3	20.4
490	20.4	19.5	18.8	15.6	12.4	9.8	9.5	12.4	14.6	16.2	20.2	20.3
491	20.3	19.5	18.7	15.8	12.4	9.7	9.4	12.5	14.6	16.3	20.3	20.4
492	20.4	19.5	18.5	15.7	12.3	9.6	9.3	12.5	14.6	16.2	20.3	20.4
493	20.4	19.5	18.5	15.7	12.3	9.6	9.3	12.5	14.6	16.2	20.3	20.4
494	20.4	19.6	18.6	15.8	12.3	9.6	9.2	12.5	14.6	16.3	20.4	20.5
495	20.6	19.7	18.6	15.9	12.4	9.5	9.1	12.6	14.6	16.4	20.5	20.7
496	20.7	19.7	18.6	15.9	12.4	9.3	9.2	12.7	14.8	16.5	20.7	20.8
497	20.8	19.7	18.6	16.2	12.4	9.3	9.2	12.8	14.8	16.8	20.8	20.9
498	20.9	19.8	19	16.3	12.6	9.5	9.1	12.5	14.6	16.9	20.7	20.9
499	21	19.8	19.2	17	13.3	10.3	9.7	11.9	14.5	16.9	20.8	20.9
500	20.8	19.8	19.2	17	13.6	10.6	9.9	11.8	14.5	16.9	20.9	21
501	20.9	19.8	19.2	17.1	13.6	10.6	9.9	12	14.6	17	20.9	21.1
502	20.8	19.9	19.1	16.8	13.4	10.5	9.6	12.3	14.6	17	21	21.1
503	20.6	19.7	18.9	16.6	13.2	10.4	9.4	12.8	14.6	16.9	20.9	21.1
504	20.5	19.5	18.8	16.5	12.8	9.7	9.4	13.1	14.9	17	20.9	21
505	20.7	19.6	19	15.7	12.4	9.9	9.6	12.4	14.4	16.2	20.4	20.4
506	20.6	19.7	18.9	15.7	12.4	9.8	9.5	12.4	14.5	16.1	20.4	20.5
507	20.4	19.6	18.7	15.6	12.4	9.8	9.5	12.5	14.4	16.1	20.3	20.3
508	20.3	19.5	18.7	15.7	12.3	9.7	9.5	12.5	14.5	16.2	20.3	20.3
509	20.2	19.4	18.6	15.7	12.4	9.8	9.4	12.5	14.5	16.2	20.2	20.2
510	20.1	19.3	18.6	15.7	12.3	9.6	9.3	12.4	14.5	16.2	20.2	20.2
511	20.2	19.4	18.5	15.8	12.3	9.5	9.3	12.6	14.6	16.3	20.3	20.4
512	20.2	19.4	18.5	15.9	12.4	9.4	9.2	12.6	14.6	16.3	20.4	20.5
513	20.3	19.5	18.5	15.8	12.4	9.4	9.2	12.6	14.5	16.3	20.4	20.6
514	20.4	19.6	18.6	15.8	12.4	9.4	9.2	12.7	14.7	16.4	20.5	20.7
515	20.6	19.7	18.7	16.1	12.5	9.4	9.3	12.7	14.7	16.6	20.7	20.8
516	20.8	19.7	18.9	16.3	12.6	9.5	9.1	12.6	14.7	16.8	20.7	20.8
517	20.9	19.7	19.2	17	13.3	10.3	9.7	12	14.5	16.8	20.8	20.9
518	20.8	19.7	19.2	17.3	13.5	10.6	9.9	11.8	14.4	16.8	20.7	20.9
519	20.7	19.7	19.1	17.2	13.6	10.7	9.9	11.9	14.5	16.8	20.8	20.9
520	20.8	19.9	19.3	17.1	13.7	10.7	9.9	12.1	14.6	17.1	21	21.2
521	20.6	19.8	19	16.8	13.5	10.6	9.7	12.6	14.6	16.9	20.9	21.1
522	20.8	19.9	19	16.7	13.2	10.3	9.4	13	14.9	17	20.9	21.2
523	20.8	19.9	19.1	15.8	12.6	9.9	9.5	12.4	14.4	16.2	20.4	20.6
524	20.6	19.7	19	15.7	12.6	9.8	9.5	12.5	14.5	16.2	20.4	20.5
525	20.4	19.7	18.9	15.7	12.5	9.7	9.5	12.4	14.5	16.2	20.4	20.4
526	20.4	19.7	18.9	15.7	12.5	9.7	9.5	12.5	14.5	16.2	20.4	20.4
527	20.4	19.5	18.9	15.8	12.6	9.8	9.4	12.4	14.4	16.2	20.3	20.4
528	20.2	19.3	18.6	15.7	12.5	9.8	9.4	12.3	14.4	16.1	20.1	20.5
529	20.3	19.4	18.6	15.8	12.4	9.7	9.3	12.6	14.5	16.3	20.3	20.5
530	20.3	19.4	18.6	15.9	12.4	9.5	9.3	12.7	14.6	16.3	20.4	20.6
531	20.3	19.4	18.6	15.9	12.3	9.5	9.3	12.7	14.5	16.3	20.4	20.6
532	20.3	19.4	18.5	15.8	12.4	9.5	9.4	12.8	14.7	16.3	20.5	20.5
533	20.4	19.5	18.5	16	12.5	9.6	9.5	12.8	14.7	16.5	20.6	20.5
534	20.7	19.6	18.8	16.2	12.6	9.6	9.3	12.8	14.7	16.6	20.7	20.8
535	20.8	19.7	19.1	16.8	13.3	10.3	9.6	12.1	14.5	16.7	20.7	20.8
536	20.6	19.5	19	17.1	13.4	10.6	9.9	11.8	14.3	16.5	20.5	20.7
537	20.4	19.6	19	17.1	13.4	10.6	9.9	11.8	14.3	16.5	20.5	20.8
538	20.7	19.9	19.2	17.1	13.6	10.7	10	12	14.6	16.9	20.8	21.1
539	20.8	20	19.1	16.9	13.5	10.6	9.8	12.5	14.8	17	21	21.2
540	20.8	20	19.2	16.9	13.6	10.6	9.8	12.7	14.8	17.1	20.9	21.4
541	20.9	19.8	19.2	15.8	12.6	9.8	9.6	12.4	14.4	16.3	20.5	20.7
542	20.7	19.8	19.1	15.7	12.6	9.8	9.6	12.4	14.4	16.2	20.4	20.6
543	20.6	19.7	19	15.8	12.5	9.8	9.5	12.4	14.4	16.2	20.4	20.5
544	20.5	19.7	19	15.9	12.5	9.8	9.5	12.4	14.4	16.2	20.4	20.5
545	20.6	19.7	18.9	15.9	12.7	9.8	9.5	12.3	14.3	16.2	20.3	20.5
546	20.3	19.5	18.6	15.9	12.7	9.9	9.5	12.3	14.3	16.2	20.2	20.5
547	20.3	19.4	18.6	15.8	12.5	9.7	9.3	12.6	14.5	16.3	20.3	20.5
548	20.4	19.4	18.6	15.9	12.4	9.6	9.3	12.6	14.5	16.3	20.4	20.6
549	20.3	19.3	18.6	15.9	12.4	9.5	9.4	12.7	14.6	16.4	20.5	20.6
550	20.2	19.2	18.5	15.9	12.4	9.6	9.4	12.7	14.7	16.3	20.5	20.5
551	20.2	19.2	18.5	16.1	12.7	9.6	9.5	12.8	14.8	16.4	20.5	20.5
552	20.4	19.5	18.6	16.1	12.6	9.6	9.3	12.7	14.7	16.5	20.6	20.7
553	20.7	19.7	18.9	16.6	13.1	10.2	9.6	12.2	14.4	16.6	20.7	20.9
554	20.3	19.5	18.9	16.8	13.3	10.6	9.8	11.9	14.2	16.3	20.4	20.6
555	20.2	19.4	18.8	16.8	13.3	10.5	9.9	11.9	14.3	16.3	20.2	20.6
556	20.6	19.7	19.1	17	13.5	10.6	9.9	12	14.4	16.6	20.6	20.9
557	20.7	19.9	19.1	16.9	13.6	10.7	9.9	12.5	14.7	17	20.8	21.3
558	20.8	20	19.3	17.1	13.6	10.7	10	12.5	14.8	17.1	20.9	21.4
559	20.9	19.8	19.2	15.8	12.5	9.9	9.6	12.4	14.4	16.3	20.5	20.7
560	20.8	19.8	19.1	15.8	12.6	9.9	9.6	12.5	14.5	16.3	20.5	20.7
561	20.8	19.8	19.2	15.9	12.5	9.8	9.5	12.3	14.3	16.3	20.5	20.7
562	20.9	19.8	19.1	16	12.5	9.7	9.5	12.4	14.4	16.3	20.5	20.8
563	20.7	19.7	19	16	12.6	9.8	9.5	12.3	14.3	16.3	20.4	20.7
564	20.4	19.5	18.9	16	12.7	9.9	9.5	12.2	14.3	16.2	20.2	20.6
565	20.4	19.5	18.8	15.9	12.5	9.8	9.4	12.5	14.4	16.3	20.3	20.6
566	20.4	19.5	18.8	15.9	12.4	9.7	9.4	12.6	14.7	16.4	20.4	20.7
567	20.4	19.4	18.7	16	12.5	9.6	9.4	12.7	14.6	16.4	20.5	20.6
568	20.2	19.2	18.6	16	12.7	9.7	9.5	12.8	14.7	16.5	20.5	20.6
569	20.2	19.2	18.5	16.1	12.8	9.8	9.6	12.8	14.7	16.4	20.5	20.5
570	20.5	19.6	18.7	16.1	12.6	9.6	9.3	12.8	14.7	16.5	20.7	20.7
571	20.7	19.7	19	16.5	13.1	10.1	9.6	12.3	14.4	16.5	20.6	20.8
572	20.5	19.4	18.8	16.8	13.3	10.5	9.8	12.1	14.3	16.3	20.4	20.6
573	20.3	19.3	18.8	16.7	13.2	10.6	9.8	12.1	14.3	16.2	20.1	20.5
574	20.4	19.6	19	16.9	13.4	10.6	9.9	12	14.3	16.5	20.3	20.8
575	20.7	19.9	19.1	17	13.5	10.6	9.9	12.3	14.6	16.8	20.6	21.1
576	20.7	19.9	19.1	17	13.5	10.7	9.9	12.4	14.6	16.8	20.7	21.2
577	20.9	19.8	19.2	15.9	12.6	10	9.6	12.3	14.3	16.3	20.4	20.7
578	20.7	19.7	19.2	16	12.6	10	9.6	12.4	14.4	16.3	20.4	20.6
579	20.9	19.8	19.2	15.9	12.6	9.9	9.6	12.5	14.4	16.3	20.5	20.8
580	21	19.9	19.2	16	12.5	9.9	9.5	12.5	14.4	16.5	20.5	20.8
581	20.8	19.7	19.3	16.2	12.6	9.8	9.5	12.3	14.4	16.4	20.4	20.8
582	20.6	19.5	19	16	12.6	9.9	9.5	12.3	14.4	16.2	20.2	20.6
583	20.5	19.5	18.9	15.9	12.6	9.9	9.5	12.4	14.5	16.2	20.2	20.6
584	20.5	19.5	18.9	15.9	12.5	9.7	9.4	12.6	14.5	16.3	20.4	20.6
585	20.5	19.5	18.8	16	12.5	9.6	9.4	12.7	14.7	16.4	20.5	20.7
586	20.4	19.4	18.7	16.1	12.7	9.8	9.5	12.8	14.8	16.5	20.6	20.8
587	20.4	19.4	18.7	16.1	12.7	9.8	9.6	12.8	14.8	16.5	20.7	20.8
588	20.7	19.7	18.9	16.2	12.6	9.6	9.3	12.6	14.5	16.6	20.7	20.9
589	20.8	19.7	19.1	16.6	13.1	10.2	9.6	12.2	14.4	16.4	20.6	20.8
590	20.4	19.4	18.8	16.6	13.3	10.5	9.8	12	14.3	16.3	20.4	20.6
591	20.2	19.2	18.7	16.4	13.2	10.5	9.8	12.2	14.4	16.2	20.2	20.5
592	20.3	19.5	18.9	16.7	13.3	10.6	9.9	12	14.2	16.4	20.2	20.6
593	20.7	19.8	19.1	17	13.5	10.6	9.9	12.2	14.5	16.7	20.5	21
594	20.8	19.9	19.2	17.1	13.5	10.7	9.9	12.4	14.6	16.8	20.7	21.2
595	21	20	19.6	16.6	12.9	10.2	9.8	11.9	14.2	16.3	20.4	20.7
596	20.9	20	19.5	16.5	12.9	10.2	9.8	12	14.2	16.3	20.3	20.8
597	21	19.9	19.3	16.1	12.6	9.9	9.5	12.5	14.4	16.5	20.4	20.8
598	21.1	19.9	19.4	16.3	12.7	9.9	9.5	12.5	14.4	16.5	20.5	20.8
599	21	19.9	19.4	16.5	12.8	10.1	9.6	12.2	14.3	16.4	20.4	20.8
600	20.8	19.7	19.2	16.2	12.8	10.1	9.6	12.3	14.3	16.3	20.3	20.7
601	20.6	19.5	19	16	12.7	10.1	9.5	12.4	14.5	16.3	20.2	20.6
602	20.5	19.4	18.9	16	12.6	9.9	9.4	12.6	14.5	16.2	20.2	20.6
603	20.5	19.4	18.7	16	12.6	9.8	9.4	12.7	14.6	16.3	20.3	20.7
604	20.6	19.5	18.8	16	12.6	9.8	9.5	12.8	14.6	16.4	20.6	20.8
605	20.7	19.7	19	16.1	12.7	9.9	9.5	12.8	14.8	16.6	20.8	21
606	20.8	19.7	19.1	16.3	12.7	9.7	9.3	12.6	14.5	16.6	20.8	21
607	20.8	19.7	19.1	16.6	13.1	10.2	9.6	12.1	14.3	16.4	20.7	20.8
608	20.7	19.6	19.1	16.7	13.4	10.5	9.8	12.1	14.3	16.4	20.6	20.9
609	20.3	19.3	18.9	16.4	13.3	10.4	9.8	12.3	14.4	16.3	20.3	20.6
610	20.4	19.4	18.9	16.7	13.3	10.6	9.9	12.3	14.3	16.4	20.2	20.7
611	20.5	19.6	19.2	17	13.5	10.7	9.9	12.1	14.4	16.5	20.4	20.9
612	20.8	19.9	19.3	17.2	13.6	10.7	10	12.3	14.5	16.8	20.7	21.1
613	21.1	19.9	19.5	16.5	12.8	10.1	9.8	12.1	14.2	16.3	20.3	20.7
614	21	19.9	19.4	16.3	12.8	10.1	9.8	12.2	14.2	16.4	20.3	20.7
615	20.9	19.8	19.4	16	12.6	10	9.7	12.5	14.4	16.4	20.5	20.7
616	21	19.9	19.5	16.3	12.6	9.9	9.6	12.6	14.5	16.4	20.4	20.8
617	21	19.9	19.5	16.5	12.8	10	9.7	12.4	14.3	16.4	20.4	20.9
618	20.9	19.8	19.4	16.4	12.9	10.2	9.7	12.3	14.3	16.3	20.4	20.7
619	20.9	19.6	19.3	16.4	12.8	10.1	9.6	12.4	14.4	16.3	20.4	20.8
620	20.6	19.5	19.1	16.1	12.7	10	9.5	12.6	14.5	16.3	20.3	20.7
621	20.4	19.3	18.8	16	12.7	10	9.4	12.6	14.6	16.2	20.2	20.6
622	20.4	19.3	18.8	16	12.6	9.8	9.4	12.7	14.6	16.3	20.3	20.7
623	20.7	19.7	19	16.3	12.6	9.7	9.4	12.8	14.7	16.5	20.6	20.9
624	20.7	19.7	19.1	16.3	12.7	9.8	9.4	12.7	14.6	16.7	20.8	20.9
625	20.5	19.5	19.1	16.3	12.8	10	9.4	12.4	14.5	16.5	20.7	21
626	20.7	19.6	19.1	16.5	13.1	10.3	9.6	12.3	14.3	16.5	20.7	20.9
627	20.6	19.6	19.1	16.7	13.4	10.5	9.8	12.1	14.3	16.4	20.6	20.9
628	20.4	19.4	18.9	16.7	13.3	10.6	9.8	12.2	14.2	16.4	20.2	20.6
629	20.4	19.5	19	16.8	13.4	10.6	9.9	12.2	14.3	16.4	20.2	20.7
630	20.6	19.7	19.2	17.1	13.5	10.7	10	12.2	14.3	16.6	20.5	21
631	20.8	19.8	19.3	15.9	12.7	10.1	9.7	12.4	14.4	16.3	20.3	20.6
632	20.8	19.7	19.3	16	12.6	10	9.8	12.5	14.6	16.3	20.4	20.6
633	20.8	19.8	19.4	16.1	12.6	10	9.7	12.5	14.5	16.4	20.4	20.7
634	20.9	19.9	19.5	16.3	12.7	10	9.7	12.7	14.6	16.5	20.4	20.8
635	21	19.8	19.5	16.4	12.7	9.9	9.7	12.5	14.4	16.4	20.3	20.8
636	21	19.9	19.5	16.5	12.9	10.1	9.7	12.4	14.3	16.3	20.3	20.8
637	20.9	19.7	19.5	16.3	12.8	10	9.6	12.6	14.4	16.4	20.3	20.8
638	20.7	19.6	19.1	16.2	12.6	9.9	9.6	12.7	14.7	16.4	20.4	20.7
639	20.4	19.3	18.9	16.1	12.7	9.9	9.5	12.7	14.6	16.3	20.2	20.6
640	20.3	19.2	18.8	16.1	12.7	9.9	9.5	12.7	14.6	16.4	20.3	20.6
641	20.5	19.4	18.9	16.2	12.7	9.8	9.5	12.8	14.7	16.5	20.4	20.8
642	20.7	19.6	19.2	16.4	12.7	9.8	9.5	12.8	14.7	16.6	20.7	21
643	20.4	19.4	19.1	16.3	12.7	9.8	9.4	12.6	14.5	16.5	20.6	21
644	20.5	19.5	19.2	16.4	12.9	10	9.3	12.5	14.4	16.5	20.6	21
645	20.8	19.7	19.4	16.8	13.3	10.4	9.6	12.2	14.2	16.5	20.7	21
646	20.7	19.7	19.4	16.9	13.5	10.6	9.9	12	14.3	16.5	20.6	21
647	20.1	19.3	19	16.5	13.3	10.5	9.8	12.2	14.2	16.2	20.1	20.6
648	20.4	19.5	19.1	16.7	13.4	10.6	9.9	12.3	14.4	16.4	20.4	20.8
649	20.9	20	19.6	16	12.6	10.1	9.7	12.5	14.5	16.3	20.2	20.6
650	20.6	19.6	19.3	15.9	12.6	10.1	9.7	12.5	14.5	16.3	20.2	20.5
651	20.8	19.7	19.4	16.1	12.6	10.1	9.7	12.6	14.5	16.3	20.3	20.6
652	20.8	19.8	19.5	16.2	12.7	10.1	9.7	12.6	14.6	16.4	20.3	20.7
653	21	20	19.6	16.4	12.7	10.1	9.7	12.7	14.6	16.6	20.4	21
654	21.1	20	19.7	16.6	12.8	10.1	9.7	12.6	14.4	16.5	20.5	21
655	20.9	19.8	19.6	16.4	12.8	10	9.6	12.6	14.5	16.4	20.4	20.8
656	20.6	19.6	19.2	16.2	12.6	9.9	9.6	12.7	14.7	16.4	20.3	20.8
657	20.5	19.4	19	16.3	12.7	9.9	9.6	12.7	14.7	16.4	20.3	20.8
658	20.3	19.2	19	16.2	12.7	9.9	9.6	12.7	14.6	16.3	20.3	20.7
659	20.4	19.3	18.9	16.3	12.7	9.8	9.5	12.7	14.6	16.4	20.4	20.7
660	20.7	19.6	19.1	16.4	12.8	9.9	9.6	12.8	14.7	16.6	20.7	21.1
661	20.6	19.5	19.1	16.4	12.8	9.8	9.5	12.7	14.6	16.6	20.6	21
662	20.5	19.6	19.2	16.4	12.8	9.8	9.5	12.6	14.5	16.5	20.6	21
663	20.8	19.9	19.4	16.8	13.2	10.3	9.7	12.2	14.3	16.5	20.7	21
664	20.7	19.8	19.4	17.1	13.5	10.6	9.9	12	14.2	16.5	20.7	21
665	20	19.2	18.9	16.4	13.3	10.5	9.9	12.2	14.3	16.2	20.1	20.6
666	20.1	19.4	18.9	16.5	13.3	10.6	9.9	12.4	14.3	16.2	20.2	20.7
667	20.8	19.8	19.4	16	12.7	10.1	9.8	12.4	14.4	16.1	20	20.5
668	20.5	19.5	19.2	15.8	12.6	10.1	9.9	12.5	14.5	16.1	20	20.4
669	20.5	19.6	19.1	15.9	12.7	10.2	9.8	12.6	14.5	16.2	20.1	20.4
670	20.7	19.7	19.4	16.2	12.7	10.1	9.7	12.6	14.7	16.3	20.3	20.7
671	20.9	20	19.7	16.4	12.8	10.1	9.8	12.7	14.6	16.4	20.3	20.9
672	21	20	19.7	16.4	12.7	10.1	9.7	12.7	14.6	16.5	20.4	21
673	21	20	19.7	16.5	12.8	10.1	9.7	12.7	14.6	16.5	20.4	20.9
674	20.8	19.8	19.5	16.5	12.8	10.1	9.7	12.7	14.6	16.5	20.5	21
675	20.8	19.8	19.4	16.4	12.8	10	9.6	12.7	14.7	16.5	20.5	21
676	20.6	19.6	19.2	16.4	12.7	10	9.6	12.7	14.6	16.5	20.4	20.9
677	20.6	19.5	19.2	16.4	12.8	10	9.5	12.7	14.7	16.5	20.5	20.9
678	20.7	19.6	19.3	16.6	12.9	10	9.5	12.8	14.7	16.6	20.6	21.1
679	20.7	19.7	19.3	16.5	12.8	10	9.6	12.8	14.6	16.6	20.7	21.1
680	20.7	19.6	19.3	16.6	12.9	9.9	9.5	12.5	14.4	16.5	20.7	21.1
681	20.9	19.9	19.7	16.9	13.3	10.3	9.8	12.1	14.2	16.6	20.7	21.2
682	20.6	19.7	19.5	17.1	13.4	10.6	9.9	12	14.2	16.4	20.6	21
683	19.8	19	18.9	16.3	13.2	10.5	9.8	12.2	14.2	16	20	20.5
684	20	19.4	19	16.4	13.2	10.5	9.7	12.4	14.3	16.2	20.3	20.9
685	20.4	19.6	19	15.8	12.6	10.1	9.8	12.3	14.3	15.9	19.8	20.2
686	20.4	19.6	19	15.8	12.6	10.1	9.9	12.5	14.5	16.1	19.9	20.4
687	20.5	19.7	19.2	15.9	12.7	10.2	10	12.6	14.6	16.2	20	20.5
688	20.6	19.7	19.4	16.1	12.7	10.2	9.9	12.7	14.6	16.3	20.1	20.6
689	20.8	19.8	19.6	16.3	12.8	10.2	9.8	12.6	14.6	16.3	20.1	20.8
690	20.9	19.9	19.6	16.4	12.8	10.2	9.8	12.7	14.6	16.4	20.3	20.8
691	20.8	19.8	19.6	16.3	12.9	10.2	9.8	12.6	14.5	16.3	20.2	20.8
692	20.9	19.9	19.7	16.6	12.9	10.2	9.8	12.5	14.4	16.4	20.3	20.9
693	21.1	20.1	19.8	16.7	13	10.1	9.7	12.5	14.4	16.5	20.7	21.1
694	21	19.9	19.6	16.6	13	10.1	9.5	12.6	14.6	16.6	20.6	21
695	20.8	19.7	19.5	16.6	12.9	10	9.5	12.7	14.7	16.6	20.5	21.1
696	20.8	19.8	19.4	16.6	12.9	10	9.5	12.7	14.7	16.6	20.7	21.2
697	21	19.8	19.5	16.6	12.8	10	9.5	12.7	14.6	16.6	20.8	21.2
698	20.9	19.9	19.5	16.6	12.9	10	9.5	12.4	14.4	16.6	20.9	21.1
699	21	20	19.8	17.1	13.4	10.4	9.7	12.1	14.2	16.5	20.8	21.2
700	20.6	19.6	19.5	17.2	13.4	10.6	9.9	12	14.2	16.4	20.5	21
701	19.6	18.9	18.7	16.2	13.1	10.4	9.8	12.2	14.2	15.9	19.9	20.4
702	19.9	19.2	18.9	16.3	13.1	10.4	9.7	12.5	14.4	16.2	20.3	20.8
703	19.9	19.2	18.9	16.4	13	10.3	9.6	12.7	14.5	16.4	20.3	20.9
704	19.7	18.8	18.6	16.3	12.8	10.3	9.7	12.8	14.5	16.2	19.9	20.4
705	19.8	18.8	18.6	16.4	12.9	10.4	9.7	12.9	14.5	16.3	19.8	20.4
706	20	19.1	18.8	16.6	12.9	10.5	9.8	12.9	14.6	16.4	20.1	20.6
707	20.2	19.3	19	16.7	13.1	10.5	9.9	13.1	14.8	16.5	20.4	20.9
708	20.5	19.5	19.2	16.8	13.2	10.5	10	13.2	14.9	16.7	20.7	21.2
709	20.1	19.1	18.6	15.5	12.5	10.1	9.8	12.3	14.2	15.9	19.4	19.8
710	20.2	19.3	18.9	15.6	12.6	10.1	9.9	12.5	14.4	16	19.6	20
711	20.4	19.4	19	15.7	12.5	10.2	10	12.6	14.5	16.1	19.8	20.3
712	20.5	19.6	19.3	16	12.7	10.2	10	12.6	14.5	16.2	20	20.5
713	20.6	19.7	19.3	16.1	12.8	10.2	9.9	12.6	14.5	16.2	20	20.5
714	20.7	19.7	19.4	16.2	12.9	10.3	9.9	12.7	14.5	16.2	20	20.6
715	20.8	19.8	19.7	16.4	13	10.3	9.9	12.6	14.5	16.2	20.2	20.7
716	21	20	19.8	16.7	13.1	10.3	9.9	12.4	14.3	16.4	20.4	21
717	21.1	20	19.8	16.7	13.2	10.3	9.8	12.4	14.3	16.4	20.4	21
718	20.9	19.8	19.7	16.5	12.9	10.1	9.7	12.5	14.5	16.4	20.5	20.9
719	20.6	19.5	19.4	16.3	12.8	10.1	9.6	12.7	14.6	16.4	20.4	21
720	20.7	19.6	19.5	16.5	12.8	10	9.5	12.6	14.6	16.5	20.5	21
721	21	19.9	19.6	16.6	12.8	10	9.5	12.5	14.5	16.5	20.8	21.1
722	21.2	20.1	19.8	16.8	13	10	9.4	12.3	14.4	16.6	20.9	21.3
723	21.3	20.1	20	17.3	13.4	10.3	9.7	12.1	14.3	16.7	20.9	21.3
724	20.7	19.6	19.6	17.2	13.5	10.6	9.8	12	14.3	16.5	20.6	21
725	19.6	18.7	18.6	16.2	13	10.5	9.8	12.2	14.1	15.8	19.6	20.3
726	19.6	18.7	18.7	16.2	13	10.5	9.7	12.4	14.2	15.9	19.9	20.4
727	19.7	19	18.8	16.4	13	10.3	9.7	12.6	14.4	16.2	20.2	20.7
728	19.8	18.9	18.8	16.4	12.9	10.3	9.7	12.7	14.5	16.3	20	20.6
729	19.8	18.8	18.7	16.4	12.9	10.4	9.8	12.9	14.5	16.3	19.7	20.4
730	19.9	18.9	18.8	16.5	13	10.5	9.9	12.9	14.6	16.4	19.9	20.4
731	20.1	19.1	19	16.7	13.2	10.7	10	13	14.7	16.6	20.2	20.7
732	20.3	19.4	19.2	16.8	13.2	10.8	10.1	13.1	14.8	16.7	20.5	21.1
733	20.1	19.1	18.8	15.5	12.6	10.1	9.9	12.3	14.2	15.9	19.3	19.8
734	20.3	19.3	19.1	15.7	12.7	10.3	10	12.3	14.3	15.9	19.6	20.1
735	20.3	19.3	19.1	15.7	12.7	10.3	10.1	12.5	14.4	16	19.7	20.2
736	20.3	19.4	19.1	15.9	12.7	10.3	10.1	12.5	14.4	16	19.8	20.3
737	20.6	19.6	19.3	16	12.8	10.3	10.1	12.6	14.5	16.1	19.9	20.5
738	20.8	19.7	19.5	16.1	12.9	10.3	10	12.5	14.5	16.1	20	20.6
739	20.9	19.7	19.6	16.3	13	10.4	10	12.5	14.5	16.2	20.1	20.7
740	21.1	19.9	19.7	16.6	13.1	10.4	10	12.3	14.4	16.2	20.2	20.8
741	21.1	19.8	19.8	16.7	13.1	10.4	9.9	12.3	14.2	16.1	20.2	20.8
742	20.9	19.6	19.6	16.5	12.9	10.2	9.8	12.4	14.5	16.3	20.3	20.8
743	20.6	19.3	19.4	16.3	12.8	10.1	9.6	12.6	14.5	16.3	20.3	20.8
744	20.6	19.4	19.3	16.4	12.9	10	9.6	12.6	14.4	16.3	20.3	20.9
745	21.1	19.9	19.6	16.6	12.9	10.1	9.5	12.4	14.4	16.5	20.6	21
746	21.4	20.2	19.9	16.9	13.1	10	9.5	12.3	14.3	16.6	21	21.3
747	21.4	20.4	20.1	17.5	13.5	10.4	9.7	12.1	14.3	16.7	21	21.4
748	21.2	20.1	20	17.6	13.6	10.6	9.8	12.1	14.4	16.6	20.9	21.3
749	19.8	18.9	19	16.5	13.2	10.5	9.8	12.1	14.2	16	20	20.5
750	19.6	18.6	18.7	16.3	12.9	10.4	9.7	12.5	14.2	16	19.7	20.4
751	19.8	18.9	18.9	16.4	13	10.5	9.7	12.6	14.4	16.2	20.1	20.6
752	19.9	18.9	19	16.6	13	10.5	9.8	12.7	14.5	16.3	20.1	20.6
753	20	19	18.8	16.5	13.1	10.5	9.8	12.8	14.6	16.4	19.9	20.5
754	19.9	18.9	18.7	16.5	13.2	10.7	10	12.8	14.5	16.3	19.7	20.3
755	20.2	19.2	19.1	16.8	13.4	10.9	10.2	13	14.8	16.6	20.1	20.7
756	20.3	19.4	19.3	17.1	13.6	11	10.3	13.1	14.8	16.8	20.3	21
757	20.7	19.5	19.3	15.8	12.7	10.2	10	12.1	14.3	15.9	19.6	20.1
758	20.8	19.6	19.5	15.9	12.8	10.3	10.2	12.3	14.3	16.1	19.7	20.4
759	20.5	19.4	19.2	15.8	12.8	10.3	10.2	12.4	14.4	16.1	19.7	20.2
760	20.3	19.2	19.2	15.8	12.7	10.4	10.2	12.5	14.4	15.9	19.6	20
761	20.6	19.4	19.3	15.9	12.8	10.3	10.2	12.6	14.5	16	19.8	20.3
762	20.7	19.5	19.3	15.9	12.8	10.3	10.1	12.6	14.5	16.1	19.8	20.5
763	20.7	19.5	19.4	16	12.9	10.3	10.1	12.5	14.5	16.1	19.8	20.5
764	20.7	19.5	19.5	16.2	12.9	10.4	10	12.5	14.4	16	19.9	20.6
765	20.7	19.4	19.5	16.2	13	10.4	10	12.3	14.3	16	19.9	20.5
766	20.6	19.3	19.4	16.2	12.8	10.2	9.9	12.5	14.5	16.1	20	20.6
767	20.3	19.1	19.2	16.2	12.8	10.2	9.8	12.5	14.5	16.1	19.9	20.6
768	20.4	19.3	19.3	16.3	12.9	10.2	9.7	12.5	14.4	16.2	20.2	20.7
769	20.8	19.7	19.6	16.6	13	10.2	9.6	12.4	14.4	16.3	20.5	21
770	21.1	20	19.9	16.7	13.1	10.2	9.6	12.4	14.3	16.4	20.7	21.1
771	21.4	20.2	20.1	17.1	13.4	10.3	9.8	12.1	14.2	16.5	20.7	21.3
772	21.4	20.2	20.1	17.5	13.5	10.6	9.9	12.1	14.4	16.7	21	21.4
773	20.5	19.6	19.6	17	13.4	10.6	10	12	14.3	16.4	20.4	21
774	20	19.1	19.1	16.6	13.2	10.5	9.9	12.1	14.2	16.1	20	20.7
775	19.8	18.9	19	16.5	13	10.5	9.9	12.4	14.3	16.3	20	20.6
776	19.8	18.9	19	16.5	13.1	10.5	10	12.4	14.4	16.3	20	20.6
777	20	19	18.9	16.7	13.2	10.7	10.1	12.6	14.6	16.4	20	20.6
778	20.1	19.1	19	16.8	13.4	10.9	10.2	12.7	14.6	16.5	19.9	20.6
779	20.4	19.4	19.4	17.1	13.7	11	10.4	12.9	14.8	16.8	20.2	21
780	20.6	19.6	19.5	17.4	13.8	11	10.4	13.2	14.7	16.8	20.3	21.1
781	21.1	19.9	19.7	16.3	12.8	10.3	10.1	12	14.3	16	19.6	20.4
782	20.9	19.7	19.6	16	12.7	10.3	10.2	12.4	14.5	16.2	19.8	20.4
783	20.6	19.5	19.4	16	12.8	10.4	10.3	12.4	14.4	16.1	19.5	20.1
784	20.6	19.5	19.6	16.2	13	10.5	10.4	12.4	14.5	15.9	19.5	20.1
785	20.5	19.4	19.3	15.9	12.8	10.4	10.2	12.6	14.5	16	19.6	20.1
786	20.6	19.5	19.2	15.9	12.8	10.3	10.1	12.6	14.5	16.2	19.8	20.4
787	20.6	19.4	19.3	15.9	12.8	10.3	10.1	12.5	14.4	16.1	19.7	20.3
788	20.3	19.3	19.2	16	12.8	10.3	10.1	12.5	14.4	16.1	19.7	20.3
789	20.3	19.1	19.2	16.1	12.8	10.3	9.9	12.5	14.4	16	19.8	20.4
790	20.3	19.1	19.1	16.1	12.8	10.3	9.9	12.5	14.5	16.1	19.8	20.4
791	20.2	19.1	19.1	16.2	12.8	10.3	9.8	12.5	14.4	16.1	19.8	20.5
792	20.3	19.1	19.2	16.3	12.8	10.3	9.8	12.5	14.4	16.2	20	20.6
793	20.4	19.2	19.2	16.5	12.9	10.3	9.7	12.4	14.4	16.2	20.3	20.7
794	20.7	19.5	19.5	16.6	12.9	10.3	9.7	12.3	14.3	16.2	20.4	20.9
795	21.2	19.9	19.9	16.9	13.2	10.5	9.9	12.1	14.2	16.5	20.6	21.1
796	21.1	20	20	17.1	13.3	10.6	9.9	12.1	14.3	16.5	20.8	21.2
797	21.1	20.2	20	17.3	13.5	10.7	10	12.1	14.4	16.6	20.9	21.4
798	21.2	20.2	20.1	17.6	13.6	10.8	10	12.2	14.4	16.8	20.9	21.4
799	20.6	19.8	19.8	17.3	13.5	10.7	10.1	12.2	14.4	16.6	20.6	21.2
800	20.2	19.4	19.5	17	13.3	10.7	10.1	12.2	14.4	16.5	20.3	21
801	20	19	19.3	16.9	13.4	10.8	10.1	12.4	14.5	16.4	19.9	20.9
802	20.2	19.1	19.4	17	13.5	10.9	10.2	12.7	14.6	16.6	20	20.7
803	20.5	19.4	19.5	17.4	13.7	11	10.3	12.9	14.6	16.8	20.2	21.1
804	20.7	19.6	19.6	17.5	13.8	11.2	10.4	13.1	14.8	17	20.5	21.4
805	20.9	19.6	19.6	16	12.7	10.2	10	12.3	14.5	16.1	19.7	20.3
806	20.7	19.6	19.5	15.9	12.7	10.3	10.1	12.5	14.6	16.3	19.7	20.3
807	20.7	19.6	19.6	16	12.8	10.4	10.2	12.5	14.6	16.3	19.5	20.2
808	20.9	19.8	19.8	16.4	13	10.5	10.3	12.4	14.5	16.2	19.7	20.3
809	20.6	19.5	19.5	16	12.9	10.5	10.3	12.5	14.5	16.1	19.6	20.1
810	20.6	19.5	19.4	16	12.8	10.4	10.1	12.5	14.6	16.3	19.8	20.4
811	20.4	19.3	19.2	15.9	12.7	10.3	10	12.5	14.5	16.2	19.7	20.2
812	20.2	19.1	19.2	16.1	12.8	10.3	10.1	12.5	14.5	16	19.7	20.1
813	20.2	19.1	19.1	16.2	12.8	10.3	10	12.6	14.4	16.1	19.7	20.3
814	20.2	19.2	19.2	16.2	12.7	10.3	9.9	12.5	14.5	16.2	19.8	20.4
815	20.4	19.2	19.3	16.4	12.8	10.3	9.9	12.5	14.5	16.2	20	20.6
816	20.4	19.2	19.3	16.4	12.9	10.3	9.8	12.5	14.4	16.2	20	20.5
817	20.4	19.1	19.2	16.4	12.8	10.3	9.7	12.4	14.4	16.1	20	20.5
818	20.8	19.5	19.5	16.6	12.9	10.3	9.8	12.4	14.4	16.3	20.4	20.9
819	21.2	20	19.9	16.9	13.1	10.4	9.8	12.2	14.3	16.5	20.7	21.2
820	21	20	19.9	16.9	13.2	10.4	9.8	12.3	14.4	16.5	20.6	21.2
821	20.9	20	19.9	17.1	13.3	10.5	9.9	12.2	14.4	16.4	20.7	21.3
822	21.3	20.4	20.4	17.6	13.5	10.7	10	12.2	14.4	16.7	20.9	21.4
823	21.5	20.6	20.6	18	13.7	10.9	10.2	12.3	14.6	16.8	21	21.7
824	21.4	20.6	20.4	18	13.7	11	10.2	12.3	14.5	16.7	20.9	21.6
825	20.8	20	20	17.6	13.6	10.9	10.2	12.3	14.6	16.7	20.6	21.4
826	20.2	19.3	19.6	17.1	13.5	10.9	10.3	12.6	14.5	16.6	20.1	20.9
827	20.2	19.2	19.4	17.1	13.5	10.9	10.2	12.7	14.5	16.5	20.1	20.9
828	20.5	19.4	19.5	17.2	13.6	11	10.4	13	14.6	16.8	20.5	21.3
829	20.4	19.1	18.8	15.6	12.6	10.2	10	12.3	14.4	16.1	19.4	19.8
830	20.4	19.2	19.1	15.7	12.6	10.3	10	12.5	14.5	16.4	19.4	19.8
831	20.4	19.3	19.3	15.8	12.7	10.4	10.1	12.6	14.5	16.6	19.4	20
832	20.7	19.6	19.5	16	12.8	10.3	10.2	12.4	14.6	16.3	19.6	20.2
833	20.6	19.5	19.6	16	12.8	10.4	10.2	12.5	14.6	16.2	19.7	20.2
834	20.6	19.4	19.4	16.1	12.8	10.3	10.2	12.5	14.6	16.3	19.8	20.4
835	20.4	19.2	19.2	16	12.7	10.3	10.1	12.5	14.5	16.2	19.8	20.3
836	20.3	19.2	19.2	16.2	12.8	10.3	10	12.6	14.4	16.2	19.7	20.2
837	20.4	19.2	19.2	16.3	12.8	10.3	10	12.5	14.4	16.3	19.7	20.4
838	20.4	19.3	19.2	16.2	12.7	10.3	9.9	12.6	14.5	16.3	19.7	20.4
839	20.7	19.5	19.5	16.6	12.8	10.3	9.9	12.6	14.6	16.4	20	20.7
840	20.6	19.5	19.5	16.7	12.9	10.3	9.8	12.6	14.6	16.4	20.1	20.7
841	20.7	19.5	19.5	16.6	12.9	10.3	9.8	12.5	14.5	16.3	20.1	20.8
842	21	19.8	19.7	16.7	13	10.3	9.8	12.5	14.5	16.5	20.4	21
843	21.3	20.2	19.9	16.9	13.1	10.3	9.8	12.4	14.5	16.6	20.6	21.2
844	21.3	20.2	20.2	17.1	13.1	10.3	9.8	12.5	14.6	16.6	20.7	21.3
845	21.2	20.3	20.3	17.3	13.3	10.6	9.9	12.3	14.5	16.7	20.7	21.3
846	21.5	20.6	20.5	17.8	13.5	10.8	10.1	12.2	14.5	16.7	21	21.6
847	21.5	20.6	20.6	17.9	13.7	10.8	10.1	12.2	14.5	16.6	20.9	21.6
848	21.8	20.8	20.7	18.2	13.8	11	10.3	12.3	14.5	16.7	21	21.8
849	21.3	20.3	20.3	17.9	13.7	11	10.2	12.3	14.4	16.6	20.7	21.3
850	20.4	19.4	19.6	17.2	13.5	10.8	10.2	12.2	14.3	16.3	20.2	20.9
851	19.9	18.9	19.1	16.8	13.4	10.8	10.2	12.6	14.3	16.3	19.9	20.8
852	20.2	19.1	19.2	16.9	13.3	10.8	10.2	13	14.4	16.6	20.3	21.1
853	20.4	19.2	18.9	15.7	12.6	10.2	10	12.4	14.3	16.3	19.3	19.6
854	20.5	19.2	19.1	15.8	12.7	10.3	10.1	12.5	14.5	16.5	19.5	19.8
855	20.5	19.3	19.2	15.9	12.7	10.4	10.1	12.5	14.6	16.4	19.6	20.1
856	20.6	19.4	19.4	16	12.8	10.3	10.1	12.5	14.6	16.4	19.7	20.2
857	20.5	19.4	19.5	16	12.8	10.4	10.1	12.5	14.6	16.3	19.8	20.3
858	20.6	19.4	19.4	16.1	12.8	10.4	10.1	12.5	14.6	16.4	19.9	20.5
859	20.4	19.3	19.3	16.1	12.7	10.4	10.1	12.5	14.5	16.2	19.7	20.3
860	20.5	19.3	19.3	16.2	12.9	10.3	10	12.6	14.5	16.4	19.7	20.3
861	20.5	19.4	19.3	16.3	12.9	10.4	10	12.6	14.4	16.4	19.8	20.4
862	20.6	19.5	19.5	16.4	12.9	10.3	9.9	12.6	14.6	16.4	19.8	20.6
863	20.6	19.5	19.5	16.6	12.9	10.4	9.9	12.5	14.6	16.3	19.8	20.6
864	20.7	19.6	19.6	16.6	13.1	10.4	9.9	12.5	14.5	16.4	19.8	20.7
865	20.7	19.6	19.6	16.8	13	10.3	9.9	12.5	14.5	16.4	20.1	20.8
866	20.7	19.7	19.6	16.7	13	10.3	9.8	12.5	14.4	16.4	20.1	20.7
867	21	20	19.8	16.8	13	10.3	9.8	12.5	14.5	16.5	20.4	21
868	21.2	20.2	20	17	13.1	10.4	9.9	12.5	14.4	16.5	20.6	21.2
869	21.6	20.6	20.5	17.7	13.5	10.6	10	12.2	14.5	16.7	20.8	21.4
870	21.7	20.8	20.7	17.9	13.6	10.8	10.1	12.2	14.5	16.6	20.9	21.5
871	21.5	20.5	20.4	17.7	13.6	10.8	10.1	12.1	14.3	16.5	20.7	21.3
872	21.4	20.5	20.3	17.7	13.6	10.8	10.1	12.2	14.4	16.5	20.8	21.4
873	21.4	20.3	20.3	17.7	13.6	10.9	10.2	12.3	14.2	16.4	20.6	21.4
874	20.4	19.3	19.5	17	13.3	10.9	10.1	12.2	14	16.1	19.9	20.7
875	19.8	18.7	19	16.6	13.2	10.7	10.2	12.6	14.1	16.2	19.9	20.7
876	19.9	18.8	18.9	16.7	13.1	10.7	10.1	12.9	14.2	16.3	20	20.8
877	20.6	19.2	19	15.8	12.7	10.4	10.1	12.5	14.5	16.5	19.5	19.8
878	20.5	19.2	19	15.9	12.7	10.3	10.1	12.3	14.5	16.5	19.5	19.8
879	20.4	19.2	19.1	15.8	12.6	10.3	10	12.4	14.5	16.3	19.5	19.9
880	20.3	19.2	19.3	15.9	12.7	10.3	10.1	12.4	14.4	16.2	19.6	20
881	20.4	19.3	19.3	16	12.8	10.4	10.1	12.5	14.5	16.3	19.7	20.1
882	20.5	19.3	19.3	16.1	12.8	10.4	10.1	12.6	14.5	16.3	19.8	20.2
883	20.5	19.3	19.3	16.2	12.9	10.3	10.1	12.5	14.5	16.4	19.8	20.3
884	20.3	19.2	19.2	16.1	12.8	10.4	10	12.5	14.4	16.4	19.6	20.2
885	20.3	19.2	19.1	16.3	12.8	10.4	10	12.5	14.4	16.4	19.6	20.1
886	20.4	19.3	19.4	16.3	12.8	10.4	10	12.6	14.5	16.4	19.7	20.4
887	20.6	19.4	19.5	16.5	12.9	10.4	9.9	12.5	14.4	16.3	19.8	20.6
888	20.5	19.4	19.5	16.5	12.9	10.3	9.9	12.5	14.3	16.2	19.8	20.5
889	20.3	19.3	19.3	16.5	12.9	10.4	9.9	12.4	14.3	16.2	19.6	20.3
890	20.3	19.3	19.2	16.5	12.9	10.3	9.8	12.4	14.3	16.2	19.7	20.4
891	20.8	19.8	19.6	16.7	13	10.4	9.8	12.5	14.4	16.3	20.2	20.8
892	21.3	20.2	19.9	17	13.1	10.4	9.9	12.5	14.4	16.6	20.5	21.1
893	21.4	20.3	20.1	17.3	13.3	10.6	10	12.2	14.3	16.5	20.5	21.1
894	21.6	20.5	20.4	17.5	13.4	10.7	10.1	12.2	14.3	16.6	20.7	21.3
895	21.4	20.3	20.1	17.5	13.5	10.7	10.1	12.1	14.2	16.4	20.6	21.2
896	21.4	20.1	20	17.3	13.3	10.7	10.1	12.2	14.2	16.4	20.5	21.2
897	21.2	20.1	20	17.4	13.5	10.8	10.2	12.2	14.2	16.3	20.4	21.2
898	20.1	19.1	19.2	16.8	13.2	10.8	10.1	12.2	13.9	15.9	19.9	20.6
899	19.4	18.5	18.7	16.4	12.9	10.7	10.1	12.7	14	16	19.6	20.3
900	19.5	18.5	18.7	16.5	12.9	10.5	10	12.8	14	16	19.4	20.2
901	20.4	19.2	19	15.8	12.7	10.4	10	12.3	14.4	16.5	19.3	19.7
902	20.2	19.1	19	15.7	12.7	10.3	10	12.2	14.4	16.3	19.3	19.7
903	20.1	19.1	19	15.7	12.7	10.3	10.1	12.3	14.4	16.1	19.1	19.7
904	20.3	19.2	19	15.8	12.8	10.5	10.1	12.4	14.4	16.4	19.3	19.9
905	20.3	19.2	19.1	16	12.9	10.6	10.2	12.5	14.4	16.4	19.4	19.9
906	20.3	19	19	15.9	12.8	10.6	10.2	12.5	14.3	16.4	19.3	19.8
907	20.2	19	18.9	16.1	12.8	10.5	10.1	12.5	14.3	16.4	19.3	19.8
908	20.2	18.9	19	16.1	12.9	10.5	10.1	12.5	14.3	16.3	19.4	19.9
909	20.3	19.2	19	16.2	12.8	10.5	10.1	12.5	14.3	16.3	19.6	20.2
910	20.4	19.2	19.2	16.2	12.8	10.4	10	12.6	14.3	16.2	19.7	20.3
911	20.3	19.1	19.2	16.3	12.8	10.3	10	12.5	14.2	16.1	19.7	20.3
912	20.3	19.1	19.2	16.3	12.8	10.3	9.9	12.4	14.2	16	19.6	20.3
913	20.1	19	19.1	16.3	12.7	10.4	9.9	12.5	14.1	16.1	19.4	20
914	20.1	19.1	19.1	16.3	12.7	10.3	9.9	12.5	14.1	16.1	19.5	20.2
915	20.7	19.6	19.4	16.4	12.8	10.3	9.9	12.5	14.3	16.2	20	20.7
916	21.1	20	19.7	16.7	13	10.3	9.9	12.5	14.4	16.5	20.4	21
917	21.1	20	19.8	16.7	13	10.5	9.9	12.4	14.2	16.4	20.4	21
918	21.1	19.9	19.7	16.7	13	10.5	10.1	12.4	14.2	16.4	20.4	21
919	20.9	19.9	19.6	16.6	13	10.5	10	12.2	14.1	16.4	20.3	20.9
920	20.8	19.6	19.5	16.7	13	10.4	10	12.4	14.2	16.3	20.3	20.9
921	20.6	19.3	19.4	16.7	13.1	10.6	10.1	12.3	14.1	16.3	20.2	20.8
922	19.8	18.7	19	16.6	13.1	10.7	10.2	12.3	14	16.1	19.8	20.5
923	19.3	18.3	18.5	16.3	12.8	10.5	10.1	12.6	13.8	15.9	19.2	19.9
924	19.3	18.5	18.6	16.3	12.8	10.5	10	12.5	13.8	15.9	18.8	19.6
925	20.2	19	19	15.6	12.6	10.4	9.9	12.2	14.3	16.3	19.1	19.6
926	20.1	19	18.9	15.5	12.6	10.2	10	12.2	14.2	16.1	19.1	19.5
927	20.1	19.1	19	15.6	12.6	10.3	10	12.3	14.3	16	19.1	19.8
928	20.3	19.1	19	15.8	12.8	10.5	10.1	12.4	14.3	16.3	19.3	19.9
929	20.3	19	19	15.9	12.9	10.6	10.2	12.4	14.3	16.3	19.3	19.8
930	20.2	18.8	18.8	16	12.8	10.6	10.2	12.5	14.2	16.3	19.1	19.6
931	20.2	18.9	18.8	16.1	12.9	10.6	10.2	12.6	14.2	16.3	19.2	19.7
932	20.2	19	19	16.1	12.8	10.5	10.2	12.5	14.2	16.3	19.4	19.9
933	20.2	19.2	19.1	16.2	12.8	10.6	10.1	12.5	14.2	16.2	19.5	20.2
934	20.2	19	19.1	16.1	12.8	10.4	10	12.6	14.2	16.2	19.4	20.3
935	20.1	18.8	18.9	16.1	12.7	10.3	10	12.5	14.1	16.1	19.2	20
936	19.9	18.7	18.8	16.1	12.7	10.3	9.9	12.5	14	16.1	19	19.7
937	20	18.8	18.9	16.1	12.7	10.3	10	12.5	14	16.1	19.2	19.8
938	20.3	19.1	19	16.3	12.8	10.3	9.9	12.5	14.1	16.2	19.5	20.1
939	20.7	19.6	19.5	16.4	12.8	10.3	9.9	12.5	14.3	16.3	20	20.6
940	21	19.9	19.6	16.6	12.9	10.3	9.9	12.4	14.3	16.4	20.2	20.8
941	20.8	19.8	19.4	16.5	12.9	10.4	10	12.4	14.2	16.2	20	20.6
942	20.6	19.6	19.2	16.4	12.8	10.3	10	12.5	14.2	16.3	20.2	20.8
943	20.3	19.3	19.1	16.3	12.8	10.3	10	12.5	14.1	16.2	20.1	20.6
944	20.1	19	19	16.3	12.8	10.4	10.1	12.5	14.1	16.3	20	20.6
945	20	18.7	19	16.4	12.9	10.5	10.1	12.4	14.1	16.2	20	20.7
946	19.4	18.3	18.7	16.3	12.9	10.6	10.2	12.3	14	16	19.5	20.3
947	19.1	18.3	18.4	16.1	12.7	10.5	10.1	12.5	13.8	15.7	18.7	19.5
948	19.3	18.5	18.6	16.3	12.9	10.5	10	12.4	13.8	16	18.6	19.3
949	20.2	18.9	18.8	15.6	12.7	10.5	10	12.3	14.2	16.3	19	19.4
950	20	18.7	18.6	15.4	12.5	10.3	9.9	12.2	14.1	16.1	18.9	19.3
951	20.1	18.9	18.8	15.6	12.6	10.3	10.1	12.3	14.2	16.2	19.1	19.5
952	20.3	18.9	18.9	15.9	12.8	10.5	10.1	12.4	14.2	16.3	19.2	19.7
953	20.1	18.8	18.8	15.9	12.8	10.6	10.2	12.5	14.2	16.3	19.1	19.6
954	20.2	18.8	18.8	16	12.9	10.7	10.3	12.6	14.2	16.3	19.1	19.5
955	20.2	18.7	18.7	16	12.8	10.7	10.2	12.5	14.2	16.3	19	19.5
956	20	18.8	18.9	16	12.8	10.5	10.2	12.5	14.2	16.2	19.1	19.7
957	20.1	19	18.9	16.1	12.8	10.6	10.2	12.5	14.1	16.2	19.3	19.9
958	20.1	18.8	18.9	16	12.8	10.5	10.1	12.5	14.1	16.1	19.2	20
959	19.9	18.6	18.8	16.1	12.6	10.4	10	12.5	14	16.1	18.9	19.7
960	19.9	18.6	18.8	16.1	12.7	10.3	10.1	12.5	14	16.1	18.9	19.6
961	19.8	18.7	18.8	16.2	12.7	10.4	10	12.5	14	16.2	19	19.7
962	20.2	18.9	19	16.3	12.7	10.4	10	12.5	14	16.1	19.4	19.9
963	20.4	19.3	19.2	16.3	12.8	10.3	9.9	12.4	14.1	16.2	19.8	20.3
964	20.7	19.8	19.5	16.5	12.9	10.3	10	12.5	14.2	16.2	20	20.7
965	20.5	19.5	19.2	16.3	12.7	10.4	10	12.4	14.1	16.1	19.9	20.5
966	20.4	19.3	18.9	16.2	12.7	10.3	10	12.5	14.1	16.2	19.9	20.5
967	20.2	19	18.9	16.3	12.7	10.4	10	12.5	14.1	16.2	20	20.5
968	20.2	19	19	16.4	12.8	10.4	10.1	12.5	14.1	16.3	20	20.6
969	20.2	18.9	19.2	16.5	12.9	10.6	10.1	12.3	14.1	16.3	20.1	20.8
970	19.8	18.5	19	16.5	13	10.7	10.2	12.2	14.1	16.2	19.9	20.7
971	19.2	18.3	18.4	16.2	12.8	10.6	10.2	12.3	13.8	15.8	19	20
972	19.3	18.6	18.6	16.3	12.8	10.5	10.1	12.5	13.8	15.9	18.6	19.5
973	20.1	18.7	18.7	16	12.8	10.7	10.3	12.5	14.1	16.2	18.9	19.4
974	20.1	18.8	18.8	16.2	13	10.9	10.4	12.6	14.1	16.3	19	19.6
975	20	18.7	18.8	16.1	12.9	10.8	10.2	12.6	14	16.1	19	19.6
976	19.9	18.7	18.8	16	12.8	10.6	10.1	12.5	14	16.1	18.9	19.6
977	19.9	18.6	18.6	16	12.8	10.6	10.1	12.5	14	16.1	18.8	19.5
978	20	18.7	18.8	16.2	12.9	10.6	10.2	12.6	14.1	16.2	19	19.6
979	19.9	18.7	18.8	16.2	12.8	10.5	10.1	12.5	14	16.1	19	19.6
980	19.9	18.8	18.8	16.2	12.7	10.5	10	12.5	14	16.1	19.2	19.9
981	20.1	19	18.9	16.3	12.7	10.4	9.9	12.5	14	16.1	19.3	20.2
982	20.2	19.2	19.1	16.3	12.7	10.3	10	12.5	14	16.1	19.6	20.4
983	20	19	18.9	16.2	12.7	10.3	10	12.4	14	16	19.7	20.2
984	20.2	19.1	18.9	16.3	12.7	10.3	9.9	12.5	14	16.2	19.9	20.4
985	20.3	19.2	19	16.3	12.8	10.4	10	12.5	14.1	16.3	20	20.5
986	20.5	19.2	19.2	16.5	12.9	10.5	10.1	12.4	14.1	16.3	20.1	20.6
987	20.4	19.2	19.2	16.6	12.9	10.6	10.2	12.4	14.2	16.4	20.1	20.8
988	20.1	18.9	19.1	16.6	13	10.6	10.2	12.3	14.2	16.3	20	20.8
989	19.5	18.5	18.7	16.5	13.1	10.7	10.2	12.3	14.1	16.2	19.8	20.6
990	19.4	18.6	18.5	16.3	12.9	10.7	10.3	12.6	13.9	15.9	18.9	19.8
991	20.2	18.8	18.8	16.1	12.9	10.9	10.4	12.6	14.1	16.2	18.7	19.4
992	20.2	18.7	18.7	16.3	13.1	11.1	10.4	12.7	14.1	16.3	18.8	19.5
993	20	18.6	18.6	16.1	13	10.9	10.4	12.6	14.1	16.2	18.7	19.4
994	19.9	18.6	18.6	16	12.9	10.7	10.2	12.5	14	16.1	18.6	19.3
995	20	18.6	18.6	16.1	12.9	10.7	10.2	12.6	14.1	16.2	18.6	19.3
996	20	18.7	18.8	16.3	13	10.8	10.2	12.5	14.2	16.3	18.7	19.3
997	19.9	18.6	18.7	16.2	12.9	10.6	10.2	12.5	14	16.1	18.7	19.5
998	19.9	18.7	18.8	16.3	12.9	10.6	10.1	12.5	14	16.1	19	19.7
999	19.8	18.5	18.6	16.2	12.8	10.5	10.1	12.5	13.9	16.1	19	19.7
1000	19.7	18.5	18.6	16.1	12.7	10.4	10.1	12.5	13.8	15.9	18.9	19.7
1001	19.6	18.5	18.6	16.2	12.6	10.3	10	12.4	13.8	16	18.9	19.7
1002	19.8	18.8	18.7	16.3	12.6	10.3	10	12.4	13.8	16	19.5	20
1003	20.2	19.1	18.8	16.3	12.7	10.4	10	12.4	14	16.2	19.9	20.4
1004	20.5	19.4	19	16.5	12.8	10.5	10.1	12.5	14.1	16.4	20	20.7
1005	20.5	19.3	19.1	16.6	12.9	10.5	10.1	12.5	14.2	16.4	20.1	20.8
1006	20.3	19.2	19.1	16.6	12.9	10.6	10.2	12.5	14.2	16.4	20.1	20.7
1007	20	18.8	18.9	16.6	13	10.7	10.3	12.4	14.2	16.5	20	20.8
1008	19.4	18.5	18.5	16.5	13	10.8	10.3	12.4	14.1	16.2	19.4	20.3
1009	20.3	18.8	18.8	16.3	13.1	11.1	10.4	12.7	14.1	16.1	18.7	19.2
1010	20.1	18.7	18.6	16.2	13.1	11.1	10.4	12.7	14.1	16.2	18.6	19.2
1011	20	18.6	18.6	16.1	13	11	10.4	12.6	14	16.1	18.6	19.3
1012	20	18.6	18.5	16	12.9	10.9	10.3	12.5	14	16.2	18.4	19.1
1013	20.1	18.7	18.6	16.1	12.9	10.8	10.3	12.5	14.1	16.4	18.4	19.1
1014	20	18.7	18.6	16.1	13	10.8	10.2	12.5	14.1	16.3	18.5	19.2
1015	19.9	18.5	18.7	16.2	12.9	10.7	10.1	12.4	13.9	16.1	18.6	19.3
1016	19.9	18.5	18.6	16.2	12.9	10.7	10.2	12.5	13.9	16	18.7	19.5
1017	19.8	18.5	18.5	16.2	12.8	10.6	10.1	12.5	13.8	16	18.7	19.5
1018	19.7	18.5	18.5	16.2	12.7	10.4	10.1	12.4	13.8	16	18.7	19.5
1019	19.7	18.5	18.5	16.2	12.7	10.4	10.1	12.4	13.8	16	18.8	19.5
1020	19.5	18.6	18.5	16.2	12.7	10.4	10	12.4	13.7	16	19	19.6
1021	19.8	18.7	18.6	16.3	12.7	10.4	10	12.5	13.8	16	19.4	20
1022	19.9	18.8	18.7	16.3	12.8	10.4	10.1	12.5	13.8	16.1	19.7	20.2
1023	20.1	19	18.8	16.5	12.9	10.5	10.1	12.5	14	16.2	19.8	20.5
1024	20.3	19.2	19	16.6	12.9	10.6	10.2	12.6	14.2	16.4	20	20.7
1025	20.3	19.1	19.1	16.7	13	10.7	10.3	12.6	14.3	16.5	20	20.9
1026	19.7	18.7	18.8	16.7	13.1	10.8	10.4	12.4	14.2	16.4	19.7	20.7
1027	20.3	18.7	18.7	16.2	13.2	11.1	10.5	12.6	14.1	16.1	18.5	19.1
1028	20.1	18.7	18.7	16.1	13.2	11.1	10.5	12.7	14	16.1	18.5	19.1
1029	19.9	18.6	18.6	16	13.1	11	10.5	12.6	14	16.1	18.4	19
1030	20	18.6	18.6	16	13.1	11	10.4	12.5	14	16.2	18.3	18.9
1031	20.1	18.8	18.7	16.1	13.1	10.9	10.4	12.5	14	16.4	18.4	19.1
1032	20.1	18.7	18.7	16.1	13	10.7	10.3	12.6	14.1	16.4	18.4	19.1
1033	20	18.7	18.7	16.2	13	10.7	10.3	12.5	13.9	16.2	18.4	19.2
1034	19.9	18.5	18.5	16.1	12.9	10.6	10.2	12.5	13.8	16	18.6	19.3
1035	19.7	18.5	18.5	16.1	12.8	10.5	10.2	12.5	13.7	15.8	18.6	19.3
1036	19.8	18.5	18.5	16.1	12.8	10.4	10.1	12.4	13.7	15.9	18.5	19.4
1037	19.7	18.6	18.6	16.2	12.8	10.3	10.1	12.4	13.8	16.1	18.7	19.6
1038	19.7	18.5	18.5	16.2	12.8	10.3	10.1	12.4	13.7	16	18.9	19.6
1039	19.6	18.5	18.5	16.2	12.7	10.3	10.1	12.4	13.7	16	19	19.9
1040	19.8	18.6	18.7	16.4	12.8	10.3	10.1	12.5	13.8	16.1	19.3	20
1041	19.9	18.9	18.9	16.5	12.8	10.4	10.1	12.6	13.9	16.2	19.5	20.3
1042	20.2	19.2	19.1	16.7	12.9	10.5	10.2	12.7	14.1	16.4	19.8	20.5
1043	20.4	19.3	19.2	16.8	13	10.6	10.3	12.7	14.3	16.5	20.1	20.8
1044	20	19	19	16.8	13.2	10.8	10.4	12.5	14.3	16.6	19.9	20.8
1045	20.2	18.9	18.8	16.2	13.3	11.2	10.6	12.6	14.1	16.1	18.2	18.9
1046	20.1	18.8	18.8	16.1	13.2	11.1	10.5	12.5	14	16.1	18.2	18.9
1047	20.1	18.8	18.8	16.2	13.2	11.1	10.5	12.6	14	16.1	18.3	19
1048	20.2	18.9	18.9	16.3	13.3	11	10.5	12.5	14.1	16.3	18.5	19
1049	20.3	18.9	18.8	16.3	13.2	10.8	10.3	12.6	14.1	16.6	18.6	19.1
1050	20.2	18.8	18.8	16.3	13.2	10.7	10.3	12.5	14.1	16.4	18.5	19.1
1051	20.1	18.7	18.7	16.2	13.1	10.7	10.2	12.4	13.9	16.2	18.4	19.1
1052	19.8	18.6	18.5	16.2	13	10.6	10.2	12.4	13.8	15.9	18.3	19.2
1053	19.7	18.4	18.4	16	12.7	10.5	10.2	12.4	13.7	15.7	18.3	19.1
1054	19.8	18.5	18.5	16.1	12.8	10.5	10.2	12.4	13.7	15.8	18.5	19.3
1055	19.7	18.6	18.6	16.2	12.8	10.4	10.1	12.4	13.8	16	18.6	19.5
1056	19.8	18.6	18.6	16.3	12.9	10.4	10.1	12.3	13.8	16.1	18.7	19.6
1057	19.7	18.6	18.5	16.3	12.9	10.4	10.1	12.4	13.8	16	18.8	19.7
1058	19.6	18.5	18.5	16.3	12.8	10.4	10.1	12.5	13.8	16	18.8	19.8
1059	19.7	18.7	18.6	16.4	12.8	10.4	10.2	12.6	13.9	16.1	19.1	20
1060	20	19	18.9	16.6	12.9	10.5	10.3	12.7	14	16.2	19.6	20.3
1061	20.3	19.2	19	16.7	13	10.6	10.3	12.7	14.2	16.6	20	20.6
1062	20.1	19.1	19.1	16.9	13.2	10.8	10.4	12.6	14.3	16.6	19.9	20.7
1063	20.1	19.1	18.7	16.1	13	10.7	10.2	12.5	14.3	16.5	18.4	18.8
1064	20.3	19	18.8	16.2	13.1	10.9	10.2	12.5	14.2	16.4	18.4	18.9
1065	20.3	19.1	19	16.3	13.2	11	10.4	12.6	14.2	16.3	18.5	19
1066	20.3	19	18.9	16.2	13.3	11	10.4	12.6	14	16.3	18.4	19
1067	20.2	18.9	18.8	16.2	13.2	10.8	10.3	12.5	14	16.3	18.3	19
1068	20.1	18.8	18.7	16.2	13.2	10.8	10.3	12.5	13.9	16.2	18.3	18.9
1069	20	18.7	18.7	16.1	13.1	10.7	10.3	12.4	13.8	16	18.2	18.9
1070	19.8	18.6	18.5	16	13	10.6	10.3	12.4	13.7	15.8	18.2	19
1071	19.8	18.6	18.5	16	12.8	10.5	10.2	12.4	13.6	15.7	18.3	19.1
1072	19.8	18.6	18.5	16.1	12.7	10.5	10.2	12.4	13.7	15.9	18.4	19.2
1073	19.8	18.6	18.5	16.2	12.8	10.4	10.2	12.4	13.7	15.9	18.6	19.4
1074	19.9	18.7	18.5	16.3	13	10.5	10.1	12.3	13.8	16	18.8	19.6
1075	19.8	18.6	18.5	16.3	12.9	10.5	10.1	12.4	13.8	16	18.8	19.6
1076	19.8	18.7	18.6	16.3	12.8	10.4	10.2	12.5	13.8	16	19	19.8
1077	19.9	19	18.9	16.5	12.9	10.5	10.3	12.6	14	16.2	19.2	20.1
1078	20	19.2	19	16.7	13	10.6	10.3	12.7	14.1	16.4	19.5	20.1
1079	20.1	19.2	19.2	16.9	13.1	10.7	10.4	12.8	14.2	16.5	19.7	20.3
1080	20	19	19.1	17	13.3	10.8	10.5	12.7	14.2	16.5	19.5	20.5
1081	20	19.1	18.6	16	12.4	10	9.5	12.2	14.2	16.6	18.5	18.9
1082	20.2	19.2	18.9	16.2	12.7	10.4	9.9	12.4	14.3	16.5	18.5	18.9
1083	20.1	19	18.8	16.1	13.2	10.9	10.3	12.4	14	16.1	18.2	18.8
1084	20.2	18.9	18.8	16.2	13.2	10.9	10.4	12.5	13.9	16	18.2	18.9
1085	20.1	19	18.8	16.2	13.1	10.9	10.4	12.4	13.9	16.1	18.2	18.9
1086	20.1	18.8	18.8	16.2	13.2	10.8	10.3	12.5	13.8	16.1	18.2	19
1087	20.1	18.8	18.8	16.2	13.1	10.7	10.3	12.5	13.8	16	18.3	19
1088	20	18.8	18.7	16.1	13.1	10.6	10.2	12.4	13.7	15.9	18.4	19
1089	19.9	18.7	18.6	16.1	13	10.6	10.2	12.4	13.7	15.8	18.4	19.1
1090	19.9	18.7	18.6	16.1	12.8	10.5	10.3	12.4	13.7	15.9	18.3	19.1
1091	19.9	18.8	18.6	16.2	12.9	10.5	10.2	12.3	13.7	16	18.6	19.2
1092	19.9	18.9	18.8	16.3	13	10.5	10.1	12.3	13.8	16.1	18.8	19.4
1093	19.8	18.7	18.6	16.3	12.9	10.6	10.2	12.5	13.8	15.9	18.6	19.5
1094	19.7	18.6	18.5	16.3	12.8	10.5	10.3	12.5	13.8	16	18.8	19.6
1095	19.8	19	18.8	16.4	12.9	10.6	10.4	12.5	14	16.2	19.1	19.9
1096	19.9	19.2	19.1	16.7	13	10.6	10.4	12.7	14	16.4	19.1	20
1097	20.1	19.3	19.2	16.8	13.1	10.7	10.5	12.7	14.1	16.5	19.4	20.2
1098	19.8	18.8	19	16.9	13.2	10.8	10.5	12.5	14.1	16.3	19.1	20.2
1099	19.8	18.9	18.5	15.9	12.7	10.6	10	12.3	14.1	16.4	18.2	18.8
1100	20.1	19.1	18.7	16.1	13.2	11.1	10.4	12.4	13.9	16.4	18.3	18.8
1101	20.1	18.9	18.7	16.1	13.1	10.9	10.4	12.4	13.7	15.9	18.2	18.9
1102	20.1	19	18.8	16.2	13.2	10.9	10.3	12.4	13.8	16	18.3	18.9
1103	20.3	19.1	18.9	16.3	13.1	10.8	10.2	12.4	13.9	16.2	18.4	19
1104	20.2	18.9	18.9	16.2	13.1	10.7	10.2	12.4	13.9	16.1	18.3	19
1105	20.1	19	18.9	16.2	13.1	10.7	10.2	12.4	13.8	16	18.4	19.1
1106	20.2	18.9	18.9	16.2	13.1	10.6	10.1	12.3	13.9	16.1	18.5	19.1
1107	20	18.8	18.8	16.3	13.1	10.6	10.1	12.3	13.9	16.1	18.4	19.1
1108	20	18.8	18.8	16.2	13.1	10.5	10.1	12.2	13.8	16.1	18.5	19.2
1109	19.9	18.8	18.7	16.2	13	10.6	10.2	12.3	13.7	16	18.6	19.2
1110	19.9	19	18.8	16.3	13	10.6	10.2	12.3	13.7	16	18.7	19.3
1111	19.8	18.8	18.7	16.2	13	10.5	10.2	12.4	13.7	15.9	18.5	19.3
1112	19.6	18.6	18.4	16.2	12.9	10.5	10.3	12.5	13.7	15.8	18.4	19.4
1113	19.7	18.6	18.4	16.3	12.9	10.6	10.3	12.6	13.8	16.1	18.6	19.6
1114	19.8	18.7	18.6	16.5	13	10.7	10.4	12.6	13.9	16.2	18.8	19.7
1115	19.8	19	18.8	16.6	13	10.7	10.5	12.7	13.9	16.3	19	20
1116	19.6	18.7	18.7	16.6	13.1	10.8	10.5	12.6	14	16.1	18.8	19.9
1117	19.9	19.1	18.7	16.1	13.1	11.1	10.4	12.3	14	16.4	18.2	18.7
1118	20.2	19.2	18.8	16.2	13.2	11.1	10.4	12.4	13.8	16.2	18.3	18.8
1119	20	19	18.6	16	13	10.8	10.3	12.3	13.7	15.8	18.1	18.9
1120	20	18.8	18.7	16	13	10.8	10.4	12.3	13.7	15.8	18.2	19
1121	20.2	19.1	18.9	16.2	13.1	10.9	10.3	12.3	13.8	16	18.2	19
1122	20.3	19.1	19	16.3	13	10.6	10.1	12.2	14	16.2	18.4	19.1
1123	20.2	19.1	19	16.2	13.1	10.6	10.2	12.3	13.9	16.2	18.3	19.1
1124	20.2	19	19	16.3	13.1	10.6	10.1	12.3	13.9	16.1	18.6	19.2
1125	20.1	19	19	16.3	13.1	10.5	9.9	12.1	13.9	16.2	18.6	19.2
1126	20.1	18.9	18.9	16.3	13.1	10.4	9.9	12	13.9	16.2	18.6	19.3
1127	20.1	18.9	18.9	16.3	13.1	10.6	10.1	12.2	13.8	16	18.6	19.3
1128	20.1	19	18.9	16.3	13	10.6	10.2	12.2	13.8	16	18.8	19.3
1129	19.9	19.1	18.9	16.3	13	10.5	10.1	12.2	13.8	16.1	18.8	19.4
1130	19.6	18.7	18.6	16.3	12.9	10.6	10.3	12.5	13.7	15.9	18.4	19.4
1131	19.7	18.6	18.5	16.4	13	10.7	10.4	12.5	13.8	15.9	18.4	19.5
1132	19.7	18.6	18.5	16.5	13.1	10.7	10.3	12.6	13.8	16	18.5	19.6
1133	19.7	18.6	18.5	16.5	13	10.7	10.5	12.7	13.9	16	18.6	19.9
1134	19.5	18.5	18.4	16.5	13.1	10.8	10.5	12.6	13.8	15.9	18.6	19.8
1135	20.2	19.3	18.9	16.1	13.2	11.1	10.4	12.3	13.7	16.1	18.2	18.9
1136	20.2	19.2	18.8	16.1	13.2	11	10.4	12.3	13.7	16.1	18.3	19
1137	19.9	18.9	18.6	15.9	13	10.7	10.3	12.2	13.7	15.7	18	19.1
1138	20	18.8	18.6	16	13	10.7	10.3	12.3	13.8	15.8	18.1	19.2
1139	20.2	19	18.9	16.2	13.2	10.9	10.4	12.4	13.8	15.9	18.2	19
1140	20.3	19.2	19	16.2	13.1	10.8	10.3	12.3	13.9	16.2	18.4	19.1
1141	20.2	19	18.9	16.2	13.1	10.7	10.3	12.3	13.8	16.1	18.3	19
1142	20.2	19	19	16.2	13.1	10.6	10.1	12.2	13.8	16.1	18.4	19
1143	20	18.9	19	16.3	13.2	10.6	10	12.1	13.8	16.1	18.4	19.2
1144	20	18.8	18.9	16.2	13.2	10.6	10.1	12.1	13.8	16.1	18.6	19.1
1145	20	18.9	18.9	16.2	13.1	10.7	10.3	12.3	13.8	16	18.5	19.2
1146	20	19.2	19	16.3	13.1	10.7	10.2	12.2	13.8	16.1	18.7	19.3
1147	20.1	19.4	19.1	16.4	13.1	10.4	9.9	12	14	16.5	18.8	19.5
1148	19.8	18.9	18.8	16.4	13.1	10.4	10.1	12.2	13.8	16	18.5	19.4
1149	19.7	18.7	18.6	16.3	13.1	10.7	10.4	12.5	13.7	15.9	18.2	19.4
1150	19.6	18.8	18.6	16.5	13.2	10.6	10.4	12.5	13.8	15.8	18.2	19.5
1151	19.6	18.6	18.4	16.4	13.2	10.7	10.5	12.6	13.8	15.8	18.2	19.7
1152	19.4	18.4	18.2	16.4	13.1	10.8	10.5	12.4	13.7	15.7	18.2	19.7
1153	20.2	19.3	18.9	16.1	13.2	11.1	10.3	12.3	13.7	16	18.1	19
1154	20.1	19.3	18.8	16.1	13.1	11.1	10.3	12.3	13.6	15.9	18.2	19
1155	20.2	19.2	18.8	16.1	13.1	10.9	10.4	12.3	13.7	15.9	18.2	19
1156	20.2	19.1	18.9	16.2	13.2	10.9	10.4	12.4	13.7	16	18.3	19
1157	20.3	19.2	19	16.3	13.2	10.7	10.3	12.4	13.9	16.2	18.5	19.1
1158	20.3	19.2	19.1	16.3	13.1	10.6	10.2	12.4	13.9	16.2	18.5	19.1
1159	20.2	19.1	19	16.2	13.2	10.8	10.4	12.3	13.8	16	18.4	19
1160	20.1	19.1	18.9	16.2	13.3	10.8	10.3	12.3	13.7	16	18.4	18.9
1161	20	19	19	16.2	13.1	10.7	10.2	12.2	13.7	16	18.4	19.1
1162	19.9	18.8	18.9	16.2	13	10.7	10.3	12.2	13.7	15.9	18.4	19
1163	19.9	19	18.9	16.2	13.1	10.7	10.3	12.3	13.7	15.9	18.4	19.1
1164	20.1	19.3	19.1	16.4	13.1	10.6	10.2	12.1	13.8	16.2	18.7	19.3
1165	20.2	19.3	19.2	16.3	13.1	10.3	9.9	11.9	14	16.4	18.8	19.4
1166	19.9	19.1	19	16.4	13.1	10.2	9.9	12	13.9	16	18.5	19.4
1167	19.7	18.8	18.6	16.3	13.2	10.5	10.2	12.4	13.8	15.8	18.2	19.4
1168	19.7	18.8	18.6	16.5	13.3	10.5	10.2	12.4	13.9	15.8	18.1	19.3
1169	19.6	18.8	18.5	16.5	13.3	10.7	10.3	12.5	13.9	15.8	18.2	19.6
1170	19.3	18.4	18.2	16.2	13.1	10.8	10.5	12.5	13.6	15.6	17.9	19.4
1171	20.3	19.6	19	16.3	13.1	10.9	10.3	12.4	13.8	16.1	18.2	19.1
1172	20.3	19.5	18.9	16.2	13.2	11	10.3	12.4	13.7	15.9	18.3	19
1173	20.4	19.5	19.1	16.3	13.2	10.9	10.3	12.4	13.8	16.1	18.4	19.1
1174	20.4	19.4	19	16.3	13.1	10.5	10.2	12.4	13.9	16.3	18.4	19.1
1175	20.4	19.3	19.1	16.2	12.9	10.3	9.9	12.2	13.9	16.3	18.3	19
1176	20.4	19.2	19.1	16.3	12.9	10.2	9.8	12.2	13.9	16.3	18.4	19.1
1177	20.2	19.1	19	16.3	13	10.6	10.2	12.4	13.7	16	18.3	19
1178	20.2	19.1	19	16.2	13.2	10.8	10.4	12.3	13.7	15.9	18.3	19.1
1179	20.1	19	19	16.1	13.1	10.8	10.4	12.2	13.7	15.9	18.3	18.9
1180	20	19.1	19	16.2	13.1	10.7	10.2	12.2	13.7	15.9	18.5	19.1
1181	20	19	19	16.2	13.1	10.7	10.4	12.3	13.7	15.9	18.4	19.1
1182	20.1	19.3	19.1	16.3	13.2	10.6	10.2	12.1	13.8	16.1	18.6	19.4
1183	20.2	19.4	19.2	16.3	13.1	10.5	9.9	11.9	14	16.2	18.6	19.4
1184	20.1	19.2	19.1	16.5	13.1	10.3	9.9	11.9	14.1	16.1	18.5	19.5
1185	19.9	19	18.9	16.5	13.2	10.3	10	12.1	13.9	15.9	18.2	19.4
1186	19.7	18.9	18.7	16.5	13.3	10.6	10.2	12.3	13.9	15.8	18.1	19.4
1187	19.7	18.8	18.6	16.5	13.3	10.8	10.4	12.6	13.9	15.8	18.3	19.6
1188	19.5	18.6	18.3	16.4	13.2	10.9	10.6	12.5	13.8	15.8	18.1	19.5
1189	20.3	19.5	18.9	16.2	13.1	11	10.3	12.3	13.7	16	18.2	19
1190	20.3	19.4	18.9	16.2	13.2	11	10.3	12.4	13.7	16	18.3	19.1
1191	20.4	19.4	19	16.3	13	10.6	10.1	12.4	13.8	16.2	18.3	19.2
1192	20.5	19.6	19.3	16.3	12.8	10	9.7	12.1	14	16.4	18.5	19.1
1193	20.4	19.4	19.1	16.3	12.7	9.8	9.5	12	13.9	16.2	18.4	19.1
1194	20.4	19.2	19.1	16.3	12.7	9.9	9.6	12.1	13.9	16.2	18.5	19.2
1195	20.4	19.1	19.1	16.3	12.8	10.1	9.9	12.3	13.9	16.1	18.5	19.1
1196	20.2	19.1	19.1	16.3	13.1	10.5	10.3	12.4	13.8	16.1	18.4	19.1
1197	20.1	19.1	19.1	16.2	13.2	10.8	10.4	12.3	13.7	16	18.3	19
1198	20	19.2	19.1	16.2	13.2	10.5	10.1	11.8	13.8	16.3	18.3	19.2
1199	19.9	19.2	19.1	16.3	13.1	10.6	10.2	12	13.8	16	18.4	19.1
1200	20	19.2	19.1	16.3	13.2	10.7	10.4	12.2	13.7	15.9	18.5	19.2
1201	20.1	19.2	19.1	16.3	13.2	10.7	10.4	12.3	13.7	15.9	18.5	19.2
1202	20.2	19.3	19.2	16.5	13.2	10.6	10.1	12	14	16	18.5	19.4
1203	19.9	19.1	19	16.6	13.2	10.5	10.1	12.3	14	15.9	18.2	19.4
1204	19.7	18.8	18.6	16.5	13.3	10.8	10.5	12.5	13.8	15.8	18	19.4
1205	19.8	18.8	18.5	16.5	13.2	10.9	10.6	12.7	13.9	16	18.3	19.6
1206	19.7	18.7	18.5	16.5	13.3	11	10.7	12.5	13.9	15.9	18.3	19.7
1207	19.5	18.7	18.4	16.4	13.2	11	10.6	12.4	13.8	15.8	18.1	19.5
1208	19.8	19.2	19	16.8	13.5	11.1	10.8	12.9	14	16.1	18.4	19.9
1209	19.9	19.3	19.1	16.9	13.6	11.2	10.7	12.9	14.1	16	18.4	19.9
1210	20	19.6	19.3	17	13.6	11.1	10.7	12.8	14.3	16.3	18.8	19.7
1211	20.2	19.9	19.3	17	13.6	11.2	10.8	12.8	14.4	17	19.3	20
1212	20.1	19.8	19.2	16.9	13.5	11.3	11	13	14.2	16.7	19	19.8
1213	20.1	19.4	18.8	16.1	13.1	11	10.3	12.2	13.5	15.9	18	18.9
1214	20.1	19.2	18.7	16.1	13	11	10.3	12.2	13.5	15.7	18	18.9
1215	20.2	19.4	18.9	16.2	13.1	10.9	10.2	12.2	13.7	16	18.2	18.9
1216	20.3	19.5	19.1	16.2	12.9	10.6	9.8	12	13.8	16.1	18.3	19
1217	20.3	19.3	19.2	16.3	12.8	10.1	9.5	11.9	13.9	16.1	18.4	19
1218	20.4	19.2	19.1	16.3	12.8	10	9.6	12	13.8	16.1	18.3	19.1
1219	20.4	19.2	19.1	16.3	12.8	9.9	9.6	12.2	13.9	16.1	18.4	19.2
1220	20.4	19.3	19.2	16.3	12.8	10	9.7	12.2	13.9	16.1	18.5	19.3
1221	20.1	19.1	19	16.2	13.2	10.7	10.4	12.3	13.7	16	18.2	19
1222	20.1	19.3	19.1	16.3	13.3	10.8	10.2	12.2	13.7	16.1	18.3	19
1223	19.9	19.1	19.1	16.2	13.3	10.8	10.4	12.2	13.7	15.9	18.2	19
1224	20	19.1	19.1	16.3	13.3	10.8	10.5	12.4	13.7	15.8	18.1	19.1
1225	19.9	19.1	19	16.3	13.1	10.8	10.6	12.5	13.7	15.7	18.1	19.1
1226	20	19.2	19.1	16.5	13.2	10.8	10.6	12.3	13.8	15.9	18.4	19.3
1227	20	19.1	18.9	16.6	13.3	10.8	10.6	12.5	13.9	15.8	18.2	19.2
1228	19.7	18.8	18.6	16.4	13.2	10.9	10.6	12.6	13.8	15.9	18	19.4
1229	19.8	18.7	18.5	16.5	13.2	10.9	10.6	12.5	13.8	16	18.2	19.7
1230	19.6	18.6	18.2	16.5	13.3	11	10.6	12.3	13.8	15.8	18	19.6
1231	19.6	18.8	18.4	16.5	13.4	11.1	10.6	12.5	14	15.9	18.1	19.8
1232	20	19	18.6	16.7	13.4	11.2	10.9	12.8	14.1	16.1	18.5	20
1233	20	19.1	18.8	16.9	13.7	11.1	10.8	12.8	14.1	16.1	18.4	20
1234	19.9	19.5	19	16.9	13.7	11.1	10.8	12.8	14.3	16.1	18.6	19.8
1235	20.3	20	19.5	17.2	13.8	11.1	10.6	12.6	14.6	17	19.3	19.9
1236	20.1	20	19.5	17.1	13.7	11.3	11	12.9	14.4	16.8	19.3	19.9
1237	20.3	19.6	18.9	16.1	12.7	10.6	10.2	12.2	13.5	16.1	18.2	19
1238	20.3	19.3	18.8	16.1	13	10.9	10.3	12.2	13.5	15.9	18.1	18.9
1239	20	19.1	18.7	16	13.1	11	10.3	12.2	13.5	15.8	17.9	18.7
1240	20	19.1	18.8	16.1	13.1	10.9	10.2	12.2	13.6	15.8	17.9	18.7
1241	20.1	19.2	18.9	16.2	13	10.8	10.1	12	13.7	15.9	18.1	18.8
1242	20.3	19.3	19.1	16.2	12.8	10.3	9.8	11.9	13.8	16.1	18.2	19
1243	20.4	19.5	19.3	16.3	12.6	9.6	9.2	11.8	13.8	16.3	18.5	19.4
1244	20.5	19.5	19.3	16.4	12.6	9.6	9.2	11.8	13.9	16.4	18.5	19.4
1245	20.2	19.2	19.1	16.2	13.1	10.6	10.2	12.3	13.8	16	18.2	19.1
1246	20.2	19.4	19.3	16.3	13.3	10.6	10.2	12.2	13.9	16.1	18.3	19.2
1247	20.1	19.2	19.1	16.4	13.3	10.7	10.4	12.3	13.8	15.9	18	19.1
1248	20.1	19.2	19.2	16.4	13.4	10.8	10.5	12.4	13.9	15.9	18.1	19.2
1249	20	19.1	19	16.5	13.3	10.8	10.6	12.6	13.8	15.8	17.9	19.1
1250	19.9	19.2	19.1	16.5	13.4	10.9	10.7	12.5	13.8	15.7	18.2	19.2
1251	19.8	19.2	19.1	16.5	13.4	10.9	10.7	12.5	13.8	15.8	18.2	19.2
1252	19.4	18.7	18.6	16.3	13.2	10.9	10.6	12.5	13.6	15.5	17.7	19
1253	19.4	18.5	18.4	16.2	13.2	11	10.5	12.4	13.6	15.5	17.6	19.2
1254	19.4	18.5	18.3	16.2	13.2	11	10.6	12.3	13.7	15.5	17.6	19.1
1255	19.5	18.6	18.3	16.3	13.3	11.1	10.7	12.4	13.7	15.5	17.7	19.3
1256	19.8	19	18.8	16.7	13.5	11.2	10.9	12.7	14	15.9	18.2	19.9
1257	19.8	19.4	19.2	16.9	13.7	11.1	10.8	12.8	14.1	15.8	18.2	19.8
1258	19.9	19.8	19.3	17.1	13.8	11.1	10.7	12.8	14.3	16	18.4	19.7
1259	20.2	20.1	19.6	17.2	13.7	10.9	10.3	12.6	14.7	16.8	19.2	19.8
1260	20.3	20	19.6	17.3	13.8	11.1	10.7	12.8	14.6	17.1	19.4	19.9
1261	20.4	19.7	19.1	16.3	12.7	10.5	10.1	12.1	13.5	16.2	18.3	19
1262	20.4	19.6	19	16.3	12.7	10.4	10	12.3	13.7	16.1	18.2	19
1263	20.2	19.2	18.8	16.2	13.1	10.8	10.3	12.3	13.6	15.8	17.9	18.9
1264	20	19	18.6	16.2	13.1	10.9	10.3	12.2	13.5	15.7	17.8	18.9
1265	20.2	19.2	18.9	16.3	13.1	10.8	10.3	12.2	13.7	15.9	18	18.9
1266	20.4	19.5	19.3	16.3	12.7	10.2	9.6	11.8	13.8	16.1	18.3	19.2
1267	20.5	19.6	19.4	16.4	12.6	9.5	9.1	11.5	14	16.4	18.4	19.5
1268	20.5	19.5	19.5	16.5	12.5	9.4	9	11.6	13.9	16.5	18.4	19.6
1269	20.4	19.6	19.4	16.4	13	10.2	9.8	12.1	13.8	16.3	18.5	19.5
1270	20.3	19.6	19.4	16.5	13.2	10.4	10	12.2	13.9	16.1	18.4	19.4
1271	20.2	19.5	19.3	16.5	13.3	10.5	10.2	12.2	13.9	16	18.2	19.4
1272	20.2	19.4	19.3	16.6	13.4	10.6	10.3	12.3	13.9	16	18.2	19.4
1273	19.9	19.3	19.3	16.5	13.4	10.8	10.7	12.5	13.8	15.8	18	19.2
1274	19.9	19.4	19.2	16.5	13.4	10.9	10.7	12.5	13.8	15.8	18.3	19.2
1275	19.9	19.5	19.3	16.5	13.4	10.9	10.7	12.5	13.8	15.8	18.4	19.4
1276	19.7	19.1	19.1	16.4	13.3	10.9	10.7	12.5	13.7	15.6	18	19
1277	19.5	18.7	18.7	16.2	13.2	10.9	10.6	12.3	13.6	15.4	17.5	18.8
1278	19.2	18.7	18.5	16.3	13.2	11.1	10.6	12.3	13.5	15.3	17.5	18.9
1279	19.3	18.8	18.5	16.3	13.1	11.1	10.7	12.3	13.5	15.3	17.5	19
1280	19.7	19.2	19.1	16.7	13.5	11.2	10.9	12.7	13.9	15.7	17.9	19.6
1281	19.8	19.5	19.4	17	13.7	11.2	10.9	12.8	14	15.7	18	19.5
1282	19.7	19.7	19.3	17	13.8	11.2	10.9	12.9	14.2	15.8	18.3	19.6
1283	19.8	19.7	19.3	17.1	13.9	11.2	10.7	12.7	14.5	16.5	19	19.6
1284	20.2	20.1	19.6	17.2	13.9	11.2	10.6	12.8	14.8	17.2	19.3	19.8
1285	20.2	19.6	19.1	16.2	12.8	10.8	10.1	12.1	13.4	15.9	18.1	18.9
1286	20.4	19.5	18.9	16.3	12.9	10.6	10.1	12.3	13.6	16	18.2	19.1
1287	20.4	19.3	18.9	16.3	13.1	10.7	10.2	12.3	13.7	16	18.1	19.1
1288	20.3	19.3	18.8	16.3	13.1	10.8	10.3	12.3	13.7	15.9	17.9	19.1
1289	20.2	19.4	19	16.3	13	10.6	10.2	12.1	13.7	16	18.1	19
1290	20.4	19.6	19.3	16.3	12.7	10	9.4	11.6	13.9	16.3	18.3	19.3
1291	20.7	19.7	19.5	16.5	12.5	9.3	8.8	11.5	14.1	16.6	18.5	19.7
1292	20.6	19.6	19.5	16.5	12.6	9.2	8.8	11.5	13.9	16.4	18.5	19.7
1293	20.6	19.6	19.4	16.6	12.9	9.7	9.4	11.9	14	16.2	18.5	19.8
1294	20.5	19.6	19.4	16.6	13.3	10.2	9.9	12.3	14	16.1	18.5	19.8
1295	20.4	19.6	19.3	16.7	13.4	10.2	10	12.3	14	16.1	18.4	19.6
1296	20.3	19.6	19.4	16.7	13.5	10.3	10.1	12.3	14	16.1	18.5	19.5
1297	20.1	19.5	19.3	16.6	13.5	10.7	10.6	12.6	13.9	15.8	18.3	19.4
1298	19.9	19.5	19.3	16.6	13.5	10.9	10.8	12.6	13.8	15.7	18.1	19.2
1299	20	19.7	19.4	16.6	13.5	11	10.7	12.6	13.9	15.8	18.3	19.3
1300	20	19.4	19.3	16.6	13.5	11	10.7	12.6	13.8	15.6	18.2	19.2
1301	19.5	18.8	18.9	16.4	13.3	10.9	10.7	12.3	13.6	15.4	17.5	18.9
1302	19.4	19	18.7	16.3	13.2	11.1	10.6	12.1	13.6	15.3	17.4	18.8
1303	19.2	19.1	18.8	16.2	13.2	11.2	10.7	12.2	13.5	15.1	17.3	18.8
1304	19.6	19.5	19.4	16.8	13.6	11.2	10.9	12.7	13.8	15.6	17.9	19.5
1305	19.8	19.6	19.6	17.1	13.8	11.2	11	12.9	14	15.7	18	19.5
1306	19.7	19.5	19.5	17.1	13.8	11.3	11	13	14.1	15.7	18	19.7
1307	19.7	19.4	19.1	17	13.8	11.3	11	12.9	14.2	16.1	18.4	19.6
1308	19.8	19.5	19.2	17	13.9	11.3	11	13	14.3	16.6	18.8	19.5
1309	20.5	19.8	19.1	16.3	12.8	10.6	9.9	12.1	13.6	16.1	18.3	19.1
1310	20.4	19.7	19.1	16.3	12.8	10.5	9.9	12.1	13.7	16.1	18.3	19.2
1311	20.5	19.6	19.1	16.4	12.8	10.3	9.8	12.1	13.8	16.1	18.3	19.2
1312	20.5	19.8	19.2	16.4	12.6	10	9.4	12	13.8	16.3	18.4	19.3
1313	20.5	19.7	19.3	16.5	12.6	9.8	9.3	11.7	13.9	16.5	18.5	19.4
1314	20.6	19.6	19.4	16.4	12.7	9.6	9	11.5	13.9	16.5	18.4	19.5
1315	20.8	19.8	19.5	16.5	12.5	9.2	8.7	11.5	14	16.6	18.5	19.8
1316	20.7	19.6	19.5	16.5	12.5	9.1	8.7	11.4	14	16.5	18.5	19.9
1317	20.7	19.5	19.4	16.6	12.8	9.3	9	11.7	13.9	16.2	18.6	19.8
1318	20.6	19.4	19.2	16.6	13.3	9.9	9.6	12.3	14	16.1	18.6	19.8
1319	20.4	19.5	19.2	16.6	13.4	10	9.9	12.4	14	16	18.6	19.6
1320	20.4	19.6	19.3	16.7	13.4	10.3	10.1	12.4	14	16.1	18.6	19.5
1321	20.2	19.4	19.2	16.7	13.6	10.6	10.5	12.6	14	16	18.4	19.3
1322	20	19.2	19.3	16.5	13.6	10.8	10.7	12.6	13.8	15.7	18.1	19.2
1323	20	19.6	19.5	16.6	13.6	10.8	10.7	12.6	13.9	15.7	18.3	19.4
1324	19.9	19.4	19.3	16.6	13.5	10.9	10.7	12.7	13.8	15.7	18	19.1
1325	19.5	18.9	18.9	16.3	13.3	11	10.7	12.3	13.6	15.4	17.5	18.9
1326	19.4	18.9	18.7	16.3	13.2	11.1	10.6	12.2	13.7	15.4	17.4	19
1327	19.5	19.2	18.9	16.5	13.3	11.1	10.7	12.3	13.7	15.3	17.5	19.1
1328	19.6	19.4	19.4	16.9	13.7	11.2	10.9	12.8	13.9	15.6	17.7	19.4
1329	19.8	19.5	19.6	17.1	13.9	11.2	11	12.9	14.1	15.7	17.9	19.4
1330	19.8	19.3	19.3	17.1	13.9	11.3	11	12.9	14	15.6	17.9	19.5
1331	19.7	19.3	19.2	17	13.9	11.4	11.1	12.9	14.2	16	18.1	19.5
1332	19.7	19.5	19.1	16.9	13.9	11.4	11.2	13	14.4	16.6	18.8	19.5
1333	19.1	18.5	17.5	15.1	11.7	9.2	8.1	10.3	12.2	14.5	17.1	18.1
1334	19.4	18.8	18	15.4	11.7	9.1	8.3	10.7	12.7	14.9	17.4	18.3
1335	20	19.4	18.4	15.9	11.8	9.1	8.4	11.3	13.5	15.7	18.2	19
1336	19.8	19.4	18.6	15.9	12	9.4	8.7	11.4	13.7	16	18.2	19
1337	20.1	19.6	19	16.2	12.4	10.2	9.5	11.7	13.5	16.5	18.2	19.1
1338	20.4	19.7	19.1	16.2	12.7	10.5	9.9	12	13.6	16.4	18.3	19.1
1339	20.4	19.7	19.1	16.1	12.5	10.2	9.6	11.9	13.6	16.1	18.2	19.1
1340	20.4	19.7	19.2	16.2	12.5	10.1	9.3	11.8	13.6	15.9	18.1	19.2
1341	20.4	19.6	19.2	16.2	12.5	10	9.3	11.8	13.7	15.9	18.2	19.2
1342	20.3	19.4	19	16.2	12.6	10.1	9.3	11.8	13.6	16	18.1	19.1
1343	20.4	19.4	19.1	16.4	12.7	10.1	9.3	11.8	13.8	16.1	18.2	19.2
1344	20.3	19.2	19.1	16.4	12.8	10	9.3	11.7	13.9	16	18.2	19.2
1345	20.5	19.4	19.3	16.4	12.6	9.6	8.9	11.5	13.8	16.2	18.3	19.6
1346	20.8	19.7	19.5	16.4	12.5	9.1	8.7	11.5	14	16.6	18.6	19.9
1347	20.7	19.5	19.4	16.4	12.6	9.4	8.8	11.4	14	16.4	18.5	19.8
1348	20.4	19.4	19.2	16.4	13.1	10.1	9.6	12	13.9	16	18.3	19.7
1349	20.4	19.5	19.1	16.5	13.4	10.5	10.1	12.3	13.9	15.9	18.4	19.5
1350	20.4	19.6	19.3	16.6	13.4	10.4	10.1	12.3	14	16	18.6	19.7
1351	20.3	19.3	19.3	16.7	13.6	10.5	10.3	12.5	14.1	15.9	18.6	19.4
1352	20.1	19.2	19.2	16.6	13.6	10.7	10.5	12.6	13.9	15.8	18.2	19.3
1353	20.1	19.5	19.5	16.7	13.7	10.7	10.5	12.5	14	15.8	18.3	19.4
1354	19.9	19.3	19.5	16.7	13.6	11	10.7	12.6	13.9	15.7	17.9	19.1
1355	19.6	18.9	19.1	16.4	13.4	11	10.7	12.4	13.7	15.4	17.5	18.9
1356	19.6	18.7	18.7	16.5	13.3	11.1	10.6	12.2	13.9	15.4	17.5	19.1
1357	19.4	18.7	18.6	16.3	13.3	11.2	10.7	12.4	13.6	15.3	17.3	19
1358	19.7	19.2	19.4	16.8	13.8	11.2	11	12.8	13.9	15.6	17.5	19.2
1359	19.6	19.3	19.4	17	13.9	11.2	11	12.9	14	15.5	17.6	19.3
1360	19.6	19.2	19.2	17.1	13.9	11.3	11	12.9	13.9	15.5	17.8	19.4
1361	19.7	19.4	19.3	17.1	14	11.3	11.1	12.9	14.3	16	18	19.3
1362	20	19.8	19.5	17.2	14.1	11.3	11	12.9	14.7	17	18.9	19.7
1363	18.9	18.4	17.4	15.1	11.6	9.2	8.1	10.2	12	14.3	16.7	17.8
1364	19.1	18.5	17.8	15.3	11.5	9	8.2	10.5	12.3	14.5	16.9	18
1365	19.7	19	18.2	15.6	11.6	9.1	8.2	11.1	13.2	15.2	17.7	18.6
1366	19.9	19.3	18.6	15.8	12	9.3	8.5	11.2	13.6	16	18.2	19
1367	19.8	19.3	18.7	15.9	12.1	9.7	9.1	11.5	13.5	16.3	18.1	18.9
1368	20.2	19.5	18.9	16	12.2	9.6	9.1	11.7	13.4	16.5	18.3	19.1
1369	20.1	19.4	18.9	16	12.1	9.6	8.9	11.5	13.5	16.2	18.1	19.1
1370	20.2	19.5	19	16	12.2	9.6	8.9	11.4	13.5	15.9	18.1	19.1
1371	20.2	19.5	19.1	16.1	12.4	10	9	11.6	13.5	15.7	18	19.1
1372	20.2	19.4	18.9	16.2	12.8	10.4	9.5	11.8	13.5	15.7	17.9	19.1
1373	20.2	19.2	18.9	16.2	13	10.6	9.8	12.1	13.6	15.8	18	19.1
1374	20.2	19.2	19	16.3	13	10.5	9.6	12	13.7	15.9	18	19.2
1375	20.3	19.3	19.1	16.4	12.9	10.2	9.5	11.8	13.8	15.9	18.1	19.5
1376	20.6	19.6	19.4	16.3	12.7	9.9	9.1	11.4	13.9	16.3	18.3	19.8
1377	20.5	19.7	19.4	16.3	12.9	10.2	9.5	11.6	13.9	16.3	18.3	19.7
1378	20.6	19.7	19.4	16.4	13.2	10.6	9.9	12	13.9	16.1	18.3	19.6
1379	20.5	19.5	19.3	16.5	13.3	10.6	10.1	12.1	13.9	16	18.3	19.7
1380	20.6	19.5	19.4	16.6	13.4	10.5	10.1	12.1	14	16	18.5	19.8
1381	20.3	19.3	19.3	16.6	13.6	10.7	10.2	12.3	14.1	15.9	18.5	19.5
1382	20.3	19.3	19.4	16.7	13.7	10.8	10.4	12.5	14.1	15.9	18.5	19.6
1383	20.3	19.6	19.6	16.9	13.7	10.8	10.4	12.5	14.1	15.9	18.4	19.7
1384	19.9	19.1	19.4	16.7	13.6	10.9	10.7	12.6	13.9	15.6	17.9	19.2
1385	19.7	18.7	19	16.5	13.5	11.1	10.8	12.5	13.7	15.4	17.4	18.8
1386	19.8	18.6	18.7	16.5	13.4	11.1	10.7	12.3	13.8	15.4	17.5	19
1387	19.4	18.5	18.5	16.3	13.3	11.1	10.7	12.3	13.6	15.2	17.2	18.8
1388	19.7	18.9	19.1	16.7	13.6	11.1	11	12.9	14	15.9	17.5	19.1
1389	19.7	19	18.9	16.8	13.8	11.3	11	12.8	13.9	15.7	17.6	19.2
1390	19.5	18.9	18.8	16.8	13.8	11.3	11.1	12.9	13.9	15.5	17.6	19.2
1391	19.6	19.1	19	16.9	13.8	11.3	11.1	12.9	14.2	16	17.7	19.1
1392	20.3	19.9	19.6	17.3	14.1	11.3	11	12.8	14.8	17.2	18.9	19.9
1393	17.8	17.3	16.6	14.2	11.2	8.9	7.9	9.6	11.3	13.4	15.7	16.8
1394	18.5	17.9	17.4	14.8	11.3	8.9	8.1	10.3	12	14	16.3	17.3
1395	19.5	18.9	18.1	15.5	11.6	9	8.2	11	13.1	15.2	17.7	18.4
1396	19.4	18.9	18.2	15.5	11.9	9.6	8.8	11.2	13.2	15.6	17.7	18.5
1397	19.5	18.9	18.3	15.6	11.9	9.5	8.8	11.2	13.3	15.9	17.7	18.6
1398	19.7	19.1	18.4	15.8	11.8	9.3	8.6	11.4	13.3	16.3	18	18.9
1399	19.7	19.1	18.5	15.8	12	9.2	8.5	11.3	13.4	16.3	18	19
1400	19.8	19.1	18.7	15.8	12	9.4	8.7	11.3	13.4	16.2	18	19
1401	20.1	19.4	18.9	15.9	12.2	9.7	8.8	11.4	13.4	15.8	18	19
1402	20.1	19.3	18.9	16	12.4	10.1	9.1	11.5	13.4	15.5	17.8	19
1403	20.1	19.2	19	16.1	12.6	10.2	9.3	11.6	13.6	15.6	18	19.1
1404	20.2	19.2	19	16.2	12.6	10.1	9.3	11.8	13.6	15.7	18	19.2
1405	20.2	19.3	19.1	16.2	12.8	10.3	9.4	11.7	13.7	15.7	18	19.3
1406	20.4	19.6	19.3	16.2	13	10.4	9.6	11.6	13.8	15.8	18.1	19.6
1407	20.4	19.7	19.3	16.3	13.2	10.7	10	11.9	13.8	15.9	18.1	19.6
1408	20.5	19.6	19.3	16.4	13.2	10.6	9.9	12	13.9	15.9	18.2	19.6
1409	20.7	19.5	19.3	16.5	13.3	10.6	9.9	12	14	15.9	18.3	19.8
1410	20.6	19.3	19.3	16.5	13.5	10.8	10.3	12.2	14	15.8	18.3	19.8
1411	20.3	19.2	19.2	16.5	13.6	10.9	10.4	12.4	14	15.8	18.2	19.6
1412	20.2	19.2	19.3	16.6	13.6	11	10.6	12.5	14	15.8	18.2	19.5
1413	20.3	19.5	19.6	16.8	13.7	10.9	10.5	12.5	14.1	16	18.5	20
1414	20	19.1	19.3	16.7	13.7	11	10.6	12.6	14.1	15.7	18.3	19.6
1415	19.9	18.7	18.7	16.5	13.7	11.1	10.8	12.6	13.8	15.5	17.5	18.9
1416	20	18.7	18.5	16.4	13.4	11.1	10.8	12.3	13.7	15.4	17.4	18.9
1417	19.5	18.4	18.3	16.3	13.2	11	10.7	12.3	13.6	15.2	17	18.6
1418	19.6	18.7	18.6	16.5	13.5	11.1	10.9	12.7	14.2	16.6	17.8	19
1419	19.8	19.1	18.7	16.6	13.6	11.2	11	12.7	14.8	17.1	18.7	19.6
1420	19.9	19.2	19	16.6	13.6	11.2	11.1	12.9	14.6	16.8	18.3	19.6
1421	19.5	18.9	18.7	16.6	13.7	11.3	11.1	12.9	14.1	16	17.7	19
1422	20.5	20	19.5	17.2	14.1	11.4	11.2	12.9	14.9	17.3	19	20
1423	17.4	16.8	16.1	13.6	10.8	8.6	7.5	9.3	11	13	15.1	16.4
1424	18.4	17.9	17.4	14.7	11.4	9	8	10.4	12.1	14.2	16.3	17.4
1425	19.4	18.8	18.1	15.5	11.6	9	8.2	11	13.1	15.2	17.5	18.4
1426	19.2	18.7	18.1	15.4	11.8	9.4	8.6	11.1	13	15.4	17.3	18.3
1427	19.4	18.8	18.2	15.6	11.8	9.3	8.6	11.2	13.2	15.9	17.7	18.5
1428	19.4	18.7	17.9	15.5	11.7	9.1	8.5	11.2	13.1	16	17.7	18.6
1429	19.3	18.7	18	15.6	11.7	9.2	8.5	11.2	13.1	16	17.7	18.6
1430	19.5	18.8	18.3	15.6	11.9	9.3	8.5	11.3	13.3	16.1	17.7	18.8
1431	20	19.2	18.8	15.8	12.1	9.5	8.7	11.4	13.4	15.9	17.9	19
1432	20.2	19.4	18.9	16	12.2	9.7	8.7	11.4	13.6	15.7	18	19.1
1433	20.1	19.3	19.1	16.1	12.3	9.8	8.7	11.5	13.7	15.6	18.1	19.1
1434	20.2	19.3	19.2	16.2	12.4	9.7	8.9	11.6	13.7	15.6	18.1	19.2
1435	20.3	19.4	19.2	16.3	12.4	9.8	9	11.6	13.6	15.6	18.1	19.4
1436	20.5	19.6	19.4	16.3	12.6	9.9	9.2	11.4	13.7	15.7	18.1	19.6
1437	20.5	19.7	19.3	16.3	13	10.4	9.7	11.7	13.7	15.7	18.1	19.6
1438	20.6	19.5	19.3	16.4	13.3	10.5	9.9	12	13.8	15.7	18.1	19.5
1439	20.7	19.5	19.3	16.4	13.4	10.8	10.3	12.2	13.9	15.7	18	19.7
1440	20.5	19.4	19.3	16.4	13.5	10.8	10.6	12.4	13.8	15.6	17.8	19.6
1441	20.4	19.4	19.1	16.4	13.4	10.9	10.6	12.4	13.7	15.6	17.9	19.5
1442	20.2	19.3	19.3	16.5	13.6	10.9	10.7	12.5	13.9	15.7	18.2	19.5
1443	20.4	19.5	19.6	16.6	13.6	11	10.7	12.5	14	15.9	18.6	20
1444	20.1	19.4	19.5	16.7	13.7	11	10.6	12.5	14.1	15.7	18.5	19.8
1445	19.9	18.9	18.7	16.5	13.7	11.1	10.8	12.6	13.8	15.5	17.6	19
1446	20.1	19	18.4	16.5	13.4	11	10.6	12.1	13.6	15.5	17.5	19.2
1447	19.6	18.6	18.1	16.5	13.3	11	10.5	12.1	13.4	15.2	17	18.6
1448	19.7	18.8	18.6	16.6	13.4	11.1	10.8	12.7	14.5	16.9	18.4	19.4
1449	20.7	19.5	19.1	16.6	13.6	11.2	11	12.6	15	16.8	18.7	20.6
1450	20.5	19.7	19.4	16.7	13.6	11.2	11.1	12.7	14.9	17	18.9	20.2
1451	19.5	18.9	18.8	16.7	13.8	11.3	11.2	13	14.3	16.3	18.1	19
1452	20.7	20	19.6	17.4	14.1	11.5	11.3	12.8	15	17.2	19	20.2
1453	16.9	16.2	15.6	12.9	10.2	8.1	7	8.6	10.5	12.5	14.4	15.9
1454	18.2	17.7	17.2	14.5	11.3	8.8	7.9	10.3	12	14	16	17.3
1455	19.3	18.7	18	15.3	11.5	8.9	8.2	10.9	13	15.1	17.3	18.3
1456	19.4	18.9	18.2	15.6	11.8	9.3	8.6	11.1	13.2	15.6	17.6	18.5
1457	19.5	18.9	18.3	15.6	11.8	9.1	8.5	11.2	13.1	15.9	17.7	18.6
1458	19.6	18.9	18.2	15.6	11.7	8.9	8.3	11.2	13.3	16.1	17.8	18.7
1459	19.6	18.8	18.1	15.6	11.7	9.1	8.4	11.2	13.3	16.2	17.7	18.7
1460	19.7	18.9	18.3	15.8	11.8	9.1	8.4	11.3	13.4	16.3	17.9	18.9
1461	20.1	19.2	18.7	15.9	12	9.4	8.5	11.4	13.5	16.1	18	19.1
1462	20.2	19.4	18.9	16	12.4	9.9	9	11.6	13.5	15.6	18.1	19
1463	20	19.3	19	16.1	12.6	10.1	9.2	11.8	13.5	15.5	18.1	18.8
1464	20.1	19.2	19.1	16.2	12.6	10.1	9.2	11.8	13.6	15.5	18	19
1465	20.3	19.4	19.3	16.3	12.5	9.6	8.9	11.6	13.7	15.7	18	19.2
1466	20.5	19.7	19.5	16.3	12.5	9.4	8.9	11.5	13.9	15.7	18.3	19.6
1467	20.5	19.7	19.4	16.4	12.9	10	9.4	11.7	13.8	15.8	18.2	19.6
1468	20.5	19.5	19.2	16.3	13.3	10.6	10.2	12.1	13.7	15.6	17.9	19.5
1469	20.5	19.5	19.4	16.4	13.4	10.8	10.5	12.2	13.7	15.6	17.8	19.8
1470	20.5	19.6	19.3	16.5	13.5	10.9	10.5	12.3	13.7	15.5	17.7	19.7
1471	20.4	19.5	19.3	16.4	13.4	10.8	10.5	12.2	13.7	15.5	17.7	19.5
1472	20.4	19.6	19.5	16.6	13.5	10.9	10.6	12.3	13.9	15.7	18.2	19.6
1473	20.5	19.7	19.7	16.6	13.7	11	10.6	12.4	14.1	16.1	18.6	20.1
1474	20.4	19.6	19.7	16.7	13.6	11	10.6	12.5	14.1	15.8	18.7	19.9
1475	19.8	18.8	18.7	16.4	13.7	11	10.8	12.5	13.6	15.4	17.5	18.8
1476	20.1	18.9	18.4	16.4	13.3	10.9	10.6	12.1	13.5	15.4	17.2	19
1477	19.7	18.7	18.2	16.5	13.3	11	10.4	12	13.4	15.1	17.1	18.7
1478	19.7	18.7	18.4	16.5	13.5	11.2	10.6	12.6	14.3	16.5	18.3	19.3
1479	20.4	19.1	18.8	16.5	13.5	11.1	10.9	12.8	15	17.2	18.9	20.4
1480	20.1	19.2	18.9	16.6	13.5	11.2	11.2	13	14.8	17.2	18.9	19.8
1481	19.7	18.9	18.8	16.9	13.8	11.4	11.3	13	14.5	16.3	18.3	19
1482	20.6	19.9	19.5	17.3	14.2	11.4	11.2	12.9	15	17.3	19	20.3
1483	17.3	16.6	15.8	13	10.2	7.8	6.8	8.7	10.7	12.8	14.8	16.2
1484	17.7	17.1	16.6	13.8	11	8.6	7.7	9.7	11.5	13.5	15.4	16.7
1485	18.8	18	17.7	15	11.2	8.6	7.7	10.6	12.7	14.3	16.5	17.7
1486	19.2	18.5	17.8	15.2	11.5	8.9	8.2	10.9	13	15.1	17.2	18.2
1487	19.7	19.1	18.5	15.6	11.9	9.1	8.5	11.3	13.2	16	17.7	18.7
1488	19.9	19.1	18.6	15.8	11.9	9	8.4	11.3	13.2	16	17.9	18.7
1489	20	19.2	18.5	15.8	11.8	9	8.3	11.3	13.6	16.3	17.9	19
1490	19.6	18.8	18.2	15.6	11.7	9	8.4	11.3	13.4	16.2	17.7	18.8
1491	19.7	18.9	18.3	15.7	11.9	9.2	8.5	11.4	13.3	16	17.7	18.8
1492	20	19.2	18.7	15.9	12.4	10.1	9.3	11.7	13.3	15.6	17.9	18.8
1493	19.9	19.3	19	16	12.7	10.4	9.6	11.9	13.5	15.4	17.8	18.6
1494	20.1	19.3	19.1	16.2	12.7	10.2	9.5	11.8	13.6	15.6	18	18.8
1495	20.2	19.5	19.2	16.2	12.8	10	9.4	11.7	13.8	15.6	18.1	19.1
1496	20.4	19.5	19.3	16.4	12.8	9.8	9.3	11.7	13.9	15.7	17.9	19.3
1497	20.5	19.6	19.3	16.4	12.9	9.9	9.5	11.8	13.9	15.7	18	19.5
1498	20.7	19.8	19.5	16.5	13.2	10.3	10.1	12.1	13.8	15.8	18.2	19.8
1499	20.8	19.9	19.6	16.6	13.2	10.5	10	12.2	13.9	15.8	18.2	20.1
1500	20.7	19.9	19.7	16.6	13.4	10.7	10.2	12.2	13.9	16	18.2	20.2
1501	20.4	19.8	19.6	16.6	13.6	10.9	10.5	12.3	13.8	15.7	18.1	19.9
1502	20.3	19.8	19.5	16.5	13.6	10.9	10.6	12.4	13.8	15.6	18.1	19.8
1503	20.6	19.9	19.6	16.7	13.7	10.9	10.7	12.5	14.1	16	18.8	20.2
1504	20.5	19.8	19.6	16.7	13.7	10.8	10.7	12.5	14.1	15.9	18.7	20
1505	19.6	18.7	18.8	16.5	13.7	10.9	10.8	12.5	13.5	15.1	17.5	18.7
1506	19.6	18.4	18.2	16	13.3	11	10.5	12	13.3	15.1	16.8	18.6
1507	19.4	18.1	18.1	16	13.1	11	10.4	11.9	13.3	14.7	16.5	18.2
1508	19.6	18.4	18.3	16.3	13.3	11.2	10.5	12.2	13.6	15.3	17.2	18.6
1509	19.6	18.5	18.3	16.5	13.5	11.1	10.8	12.9	14.5	16.6	18.6	19.1
1510	19.5	18.6	18.2	16.5	13.5	11.2	11.1	13	14.6	16.6	18.5	18.9
1511	19.6	18.8	18.6	16.8	13.9	11.4	11.2	13.1	14.6	16.3	18.3	19.1
1512	20.4	19.6	19.2	17.2	14.2	11.4	11.2	13.1	15	17.2	19.1	20.2
1513	20.1	19.4	18.8	15.9	11.8	9	8.3	11.3	13.6	16.2	18.1	19.1
1514	19.8	18.9	18.3	15.6	11.6	9	8.2	11.3	13.3	16	17.7	18.9
1515	19.4	18.6	18.1	15.6	11.7	9.1	8.4	11.3	13.2	15.8	17.4	18.6
1516	19.8	18.9	18.5	15.7	12.2	10	9.2	11.6	13.2	15.7	17.6	18.7
1517	20	19.3	18.9	16	12.7	10.3	9.7	11.9	13.3	15.5	17.9	18.7
1518	20	19.3	19	16.1	12.8	10.4	9.8	12	13.5	15.5	18	18.8
1519	20.3	19.4	19.1	16.2	13	10.4	9.9	12	13.6	15.6	17.9	18.9
1520	20.4	19.5	19.3	16.4	13	10.3	9.6	11.8	13.8	15.6	17.9	19.2
1521	20.4	19.5	19.5	16.5	12.9	9.9	9.5	11.9	14	15.6	17.9	19.7
1522	20.6	19.7	19.6	16.6	13	9.9	9.6	12.1	14	15.8	18.3	20.1
1523	20.9	20	19.8	16.7	12.9	9.8	9.5	11.9	14.1	16	18.5	20.3
1524	20.9	20	19.7	16.7	13.3	10.4	10	12.2	14	15.9	18.4	20.3
1525	20.6	20	19.6	16.8	13.5	10.7	10.3	12.3	13.9	15.8	18.3	20.1
1526	20.4	19.9	19.2	16.5	13.6	10.9	10.6	12.4	13.7	15.5	18.3	20
1527	20.5	20	19.2	16.6	13.7	10.8	10.6	12.5	13.9	15.6	18.7	20.1
1528	19.8	19.6	18.9	16.6	13.7	10.8	10.7	12.5	13.7	15.1	18.3	19.1
1529	19.5	18.7	18.6	16.3	13.7	11	10.8	12.4	13.2	14.9	17.2	18.4
1530	19.3	18.2	18.3	15.9	13.3	11	10.6	11.9	13.2	14.8	16.6	18.3
1531	18.9	18.1	18.4	15.8	13.1	11	10.5	11.9	13.1	14.6	16.3	17.8
1532	19.2	18.4	18.7	16.2	13.3	10.9	10.6	12	13.3	14.9	16.6	18.3
1533	19.5	18.4	18.4	16.5	13.6	11.1	10.9	12.5	13.5	15	16.9	18.6
1534	19.5	18.6	18.3	16.5	13.6	11.2	11	12.9	13.9	15	17	18.6
1535	19.4	18.7	18.4	16.7	13.9	11.3	11.2	13.1	14.4	15.6	17.6	18.8
1536	20.1	19.2	19	17.1	14.3	11.4	11.2	13.1	15	16.9	18.8	20.1
1537	20.3	19.5	19	16	11.9	9	8.2	11.3	13.6	16.1	18.1	19.1
1538	20.2	19.4	18.8	15.9	11.7	9	8.2	11.3	13.5	16.1	18	19
1539	19.8	19	18.5	15.7	11.7	9	8.3	11.3	13.2	15.9	17.6	18.7
1540	20.1	19.2	18.8	15.8	12.1	9.6	8.8	11.6	13.4	15.8	17.9	18.9
1541	20.3	19.6	19.1	16.1	12.4	10	9.2	11.7	13.6	15.9	18.2	19.1
1542	20.1	19.4	19.1	16.1	12.6	10.2	9.6	11.8	13.5	15.8	18	19
1543	20.1	19.4	19.1	16.2	13	10.5	9.9	11.9	13.6	15.7	17.9	18.9
1544	20.2	19.5	19.1	16.2	13.1	10.5	10	12	13.8	15.6	17.9	19.1
1545	20.1	19.1	19.1	16.4	13.2	10.5	10.1	12.1	13.8	15.5	17.6	19.3
1546	20.1	19.3	19.3	16.5	13.2	10.5	10.1	12.1	13.9	15.5	17.7	19.3
1547	20.4	19.8	19.7	16.7	13.3	10.3	10	12.1	14	15.8	18.2	19.8
1548	20.4	19.8	19.6	16.7	13.5	10.4	10.1	12.3	14	15.8	18.2	20
1549	20.4	19.8	19.4	16.8	13.6	10.6	10.1	12.4	14.1	15.9	18.4	20
1550	20.3	19.8	19.1	16.5	13.6	10.8	10.4	12.4	13.8	15.6	18.3	20
1551	19.9	19.7	18.9	16.5	13.7	10.8	10.6	12.5	13.7	15.4	18.3	19.6
1552	19.7	18.8	18.4	16.5	13.9	10.9	10.6	12.4	13.4	14.9	17.1	18.5
1553	19.7	18.6	18.3	16.5	13.8	10.9	10.8	12.3	13.3	14.9	16.6	18.4
1554	19.1	18.7	18.4	16.2	13.4	11	10.6	12	13.1	14.7	16.7	18
1555	18.8	18.6	18.6	16	13.1	10.9	10.4	11.7	13	14.4	16.3	17.7
1556	19.1	19.1	19.3	16.7	13.6	10.9	10.6	11.9	13.1	14.7	16.6	18.1
1557	19.5	19.4	19.6	17.2	14	11.2	11	12.5	13.4	14.7	16.8	18.2
1558	19.6	19.3	19.4	17.3	14.2	11.3	11.2	12.9	13.8	14.8	16.6	18.4
1559	19.3	18.5	18.6	16.9	14	11.3	11.3	13.1	14.1	15.1	16.9	18.6
1560	19.6	18.7	18.4	16.8	14.1	11.4	11.3	13.3	14.8	16.1	17.8	19.5
1561	20.3	19.5	19	16.1	12	9	8.3	11.5	13.6	16	18.2	19.1
1562	20.3	19.4	19	16	11.8	8.9	8.2	11.3	13.6	16	18.1	19.1
1563	20.1	19.3	18.8	15.8	11.8	8.9	8.2	11.4	13.5	15.8	17.9	18.9
1564	20.4	19.4	19	16	12.3	9.6	9	11.6	13.6	15.9	18.1	19.1
1565	20.3	19.4	19.1	16	12.8	10.3	9.6	11.8	13.5	15.9	18.2	19.1
1566	20.3	19.6	19.1	16.1	12.9	10.2	9.6	11.9	13.7	15.9	18.1	19.3
1567	20.2	19.7	19.4	16.3	12.9	10.2	9.6	11.9	13.7	15.8	18	19.5
1568	20.3	19.7	19.4	16.3	12.8	10	9.5	11.9	14	15.7	17.8	19.4
1569	20.1	19.1	19.1	16.4	13	10.2	9.9	12.1	13.8	15.5	17.6	19.1
1570	20	19.1	19.2	16.3	13.2	10.4	10	12.1	13.8	15.4	17.5	18.9
1571	20	19.6	19.4	16.5	13.4	10.5	10.1	12.2	13.9	15.5	17.9	19
1572	19.8	19.6	19.4	16.5	13.5	10.7	10.3	12.3	14	15.7	18.1	19.4
1573	20	19.6	19.4	16.4	13.6	10.8	10.4	12.4	14	15.9	18.3	20
1574	20.5	20	19.6	16.6	13.7	10.8	10.4	12.4	14.2	16.4	18.8	20.4
1575	19.9	19.7	19.2	16.7	13.8	10.8	10.4	12.5	14.1	16	18.5	20.1
1576	19.5	18.7	18.6	16.3	13.8	10.9	10.6	12.5	13.8	15.4	17.6	18.6
1577	19.6	19.4	19.2	16.7	13.9	10.7	10.6	12.5	14.3	16	17.8	18.8
1578	20.2	20	19.6	16.8	13.7	10.9	10.7	12.4	13.9	15.8	18	19.2
1579	19.6	19.3	18.8	16.2	13.2	10.9	10.5	11.8	12.8	14.4	16.8	18.1
1580	19.4	19.4	19.2	16.8	13.6	10.9	10.7	12.1	13.2	14.4	16.3	18
1581	19.9	19.8	19.8	17.4	14.2	11.2	11.1	12.8	13.8	14.8	16.5	18.4
1582	19.9	19.7	19.8	17.5	14.3	11.4	11.1	13.1	14.1	15	16.6	18.7
1583	19.4	18.6	19	17.3	14.2	11.4	11.3	13.1	14.3	15.2	16.8	18.7
1584	19.9	18.8	18.8	17.4	14.4	11.5	11.2	13.3	15	16.4	17.8	19.7
1585	20.3	19.4	18.8	16	12.3	9.4	8.7	11.7	13.4	15.8	18.1	18.9
1586	20.5	19.4	19	16.1	12	9	8.2	11.5	13.7	15.9	18.3	19.2
1587	20.2	19.3	18.8	15.9	11.9	8.9	8.3	11.4	13.6	15.8	18	19
1588	20	19.2	18.7	15.7	12.4	9.7	9.2	11.6	13.3	15.8	17.8	18.8
1589	20.4	19.5	19.1	16	12.9	10.4	9.8	11.9	13.5	16.3	18.1	19.3
1590	20.3	19.4	19.1	15.9	12.9	10.4	9.8	11.9	13.5	16.2	17.9	19.4
1591	20.4	19.7	19.4	16.3	12.8	10.2	9.5	12	13.8	16.2	18.3	19.7
1592	20.4	19.5	19.4	16.5	12.8	9.8	9.2	11.8	14.1	15.9	18	19.4
1593	20.3	19.2	19	16.4	13	10	9.5	11.9	14	15.6	17.9	19
1594	20.1	19.1	19	16.3	13.2	10.2	9.8	12.2	13.8	15.5	17.7	19
1595	20.1	19.3	19.2	16.5	13.5	10.4	10	12.3	13.9	15.7	18	19.3
1596	19.9	19.3	19.2	16.5	13.5	10.6	10.1	12.3	14.1	15.9	17.9	19.5
1597	20.3	19.6	19.6	16.6	13.6	10.8	10.3	12.3	14.4	16.6	18.6	20.1
1598	21	20.3	20	16.8	13.7	10.8	10.3	12.2	14.6	17.2	18.7	20.4
1599	21	20.3	19.9	17	13.8	10.8	10.1	12.2	14.6	17.2	18.7	20.6
1600	20.7	20.1	19.8	17.1	13.6	10.5	9.9	12.4	14.6	17	18.6	20.3
1601	21.1	20.3	20.1	17.3	13.5	10.1	9.9	12.4	14.6	17.1	18.8	20.6
1602	21.1	20.2	19.9	17.1	13.8	10.9	10.6	12.4	14	16.4	18.6	20.1
1603	19.9	19.3	18.8	16.4	13.2	11	10.6	11.8	12.6	14.4	17	18.1
1604	19.4	19.6	19.1	17	13.7	10.9	10.8	12.3	13.1	14.4	16.6	17.8
1605	20	19.9	19.5	17.5	14.2	11.3	11	13.1	14.1	15.1	17	18.5
1606	20	19.6	19.8	17.6	14.3	11.4	10.8	13.1	14.6	15.6	17.3	19
1607	19.4	18.8	19.2	17.6	14.4	11.4	11.1	13.2	14.7	15.8	17.2	19
1608	19.5	18.5	18.7	17.4	14.4	11.5	11.1	13.2	14.9	16.2	17.7	19.3
1609	19.8	19	18.6	15.6	12.2	9.5	8.7	11.5	13.4	16.1	17.5	18.7
1610	20.4	19.5	18.9	16	12.2	9.4	8.7	11.5	13.7	16.4	18	19.3
1611	20	19.2	18.7	15.8	12.1	9.4	8.8	11.6	13.5	16	17.6	18.9
1612	19.7	18.8	18.5	15.6	12.5	10	9.4	11.7	13.2	15.6	17.4	18.5
1613	20.4	19.2	19	15.9	12.9	10.3	9.6	11.9	13.5	16	18	19.1
1614	20.5	19.4	19.2	16.1	12.8	10.3	9.5	12	13.7	16.1	18.2	19.5
1615	20.3	19.3	19.3	16.2	12.9	10.2	9.4	11.9	14	16.2	18.3	19.4
1616	20.2	19.1	19	16.4	13	10.3	9.5	12	14.1	16.1	18.1	18.9
1617	20.2	19	18.7	16.3	13.2	10.4	9.8	12.1	14.1	15.9	17.7	18.8
1618	20.2	19.2	19.1	16.5	13.2	10.4	9.7	12.1	14.3	16.4	18.1	19.1
1619	20.4	19.5	19.3	16.5	13.4	10.4	9.7	12.1	14.4	16.6	18.4	19.8
1620	20.7	19.8	19.5	16.6	13.5	10.7	10.1	12.2	14.2	16.5	18.4	20.1
1621	20.8	19.8	19.5	16.5	13.6	10.8	10.4	12.4	14.2	16.8	18.5	20.1
1622	21	20.1	19.8	16.8	13.7	10.9	10.5	12.4	14.6	17	18.7	20.3
1623	21.1	20.3	20	17	13.8	10.9	10.3	12.3	14.6	17.2	18.8	20.5
1624	21.4	20.3	20.2	17.3	13.2	10.2	9.4	12.3	14.6	17	18.7	20.6
1625	21.3	20.4	20.1	17.4	13.2	9.9	9.5	12.4	14.6	17	18.9	20.7
1626	19.8	19.4	18.8	16.6	13.7	10.8	10.5	12.4	13.9	16	17.9	19.2
1627	18.8	18.2	18	16	13.1	10.8	10.1	11.6	12.7	14.3	16.2	17.7
1628	18.9	18.8	18.5	16.8	13.5	11	10.7	12.2	12.9	14.2	16	17.7
1629	19.3	19.3	19	17.3	14	11.2	11.1	12.8	13.6	14.5	16.2	18
1630	19.5	19	19.1	17.5	14.2	11.4	11.2	13.1	14.3	15.3	17	18.6
1631	19.1	18.3	18.6	17.2	14.1	11.3	11.3	13.2	14.6	15.7	17.2	18.8
1632	19.5	18.5	18.4	17.2	14.4	11.5	11.3	13.2	14.9	16.1	17.6	19
1633	18.6	17.7	17.6	14.8	11.3	8.6	8.1	11.2	13.1	14.9	16.4	17.3
1634	20.2	19.2	18.8	15.8	11.9	9.1	8.5	11.5	13.9	16.4	17.8	19.1
1635	20.5	19.5	19	16	12.2	9.4	8.8	11.7	13.8	16.4	18.1	19.3
1636	20	19.1	18.7	15.7	12.4	9.8	9.2	11.7	13.5	15.9	17.7	18.8
1637	20	18.9	18.7	15.8	12.6	10	9.4	11.8	13.5	15.7	17.6	18.8
1638	20.4	19.2	19.1	16.2	12.7	9.8	9	11.9	13.9	16	18.2	19.1
1639	20.5	19.4	19.4	16.3	12.7	9.9	9.1	11.9	14.3	16.6	18.4	19.3
1640	20.3	19.5	19.2	16.3	13	10.3	9.8	12	14.2	16.5	18.1	19.2
1641	20.1	19.2	18.9	16.1	13	10.5	9.9	12	13.8	16.2	17.9	18.8
1642	20.6	19.7	19.4	16.5	13.2	10.6	10.1	12.2	14.2	16.7	18.5	19.7
1643	20.9	19.7	19.6	16.6	13.4	10.7	10	12.1	14.4	16.9	18.4	20
1644	20.9	19.6	19.8	16.8	13.5	10.8	10.3	12.2	14.4	17	18.2	19.9
1645	21	19.7	19.9	16.9	13.6	10.9	10.3	12.4	14.6	17.1	18.2	20
1646	21.2	19.8	20	17.1	13.5	10.8	10	12.3	14.6	17.1	18.2	20.1
1647	21.2	20	20	17.2	13.3	10.5	9.6	12.3	14.6	17	18.3	20.3
1648	21.2	20	20	17.2	13.1	10.1	9.4	12.5	14.5	16.9	18.3	20.2
1649	21.3	19.9	20.1	17.3	13.1	10	9.6	12.4	14.6	16.5	18.3	20.3
1650	19.8	19.1	18.9	16.7	13.7	10.9	10.6	12.4	13.9	15.9	17.8	19.2
1651	18.4	17.4	17.5	15.7	13	10.8	10.3	11.7	12.7	14.1	15.7	17.4
1652	18.8	17.9	18.1	16.4	13.5	11	10.7	12.4	13.3	14.5	16.1	17.8
1653	19	18.7	18.6	17	13.9	11.2	11	12.7	13.7	14.7	16.2	18
1654	18.9	18.7	18.6	17.1	13.9	11.2	11	12.8	13.9	14.9	16.5	18.2
1655	18.8	18	18.2	16.6	13.7	11.2	11.1	12.9	14.1	15.1	16.6	18.2
1656	19.3	18.5	18.3	17	14.1	11.4	11.4	13.2	14.8	16.1	17.6	18.9
1657	19.6	18.8	18.5	15.6	11.7	8.8	8	11.6	13.9	15.7	17.3	18.4
1658	20.7	19.8	19.2	16.1	12.1	9.1	8.3	11.7	14.3	16.8	18.3	19.6
1659	20.9	19.8	19.3	16.3	12.4	9.3	8.5	11.7	14.2	16.8	18.6	19.5
1660	20.7	19.7	19.3	16.4	12.5	9.3	8.5	11.7	14.3	16.7	18.6	19.4
1661	20.8	20	19.5	16.2	12.5	9.5	8.7	11.7	14.4	16.8	18.6	19.7
1662	20.6	19.7	19.3	16.2	12.4	9.7	9	11.7	14.3	16.7	18.3	19.6
1663	19	18.2	18	15.1	11.5	8.7	8	11.5	13.5	15.1	16.7	17.8
1664	20.9	20	19.4	16.2	12.2	9.1	8.2	11.7	14.5	16.9	18.5	19.8
1665	20.4	19.5	19	16	12.2	9.3	8.4	11.6	14	16.6	18.1	19.1
1666	20.4	19.4	19	16	12.2	9.5	8.6	11.7	14.1	16.6	18	19.1
1667	20.5	19.6	19.1	16	12.2	9.4	8.6	11.7	14.2	16.7	18.2	19.6
1668	20	19.1	18.7	15.7	12.1	9.9	9.1	11.6	14	16	17.7	19.1
1669	20	19.1	18.7	15.8	11.8	9.1	8.2	11.7	14.1	16	17.6	18.8
1670	20.8	19.9	19.4	16.1	12.2	9.1	8.3	11.8	14.5	16.9	18.3	19.7
1671	20.1	19.3	18.9	15.8	12	9.3	8.4	11.6	13.9	16.4	17.6	18.9
1672	19.1	18.3	17.9	15.2	11.8	9.4	8.6	11.5	13.4	15.2	16.7	18.1
1673	18.7	17.9	17.7	15.1	11.7	9.4	8.7	11.5	13.1	14.7	16.3	17.7
1674	19.3	18.6	18.2	15.6	12	9.7	8.9	11.8	13.5	15.3	17	18.3
1675	20.2	19.4	18.9	15.9	11.9	9.2	8.3	11.8	14.3	16.3	17.8	19.1
1676	20.3	19.5	18.9	16	12	9.2	8.2	11.8	14.3	16.3	17.9	19.2
1677	19	18.2	17.9	15.2	11.6	8.9	8.1	11.4	13.2	15.1	16.6	17.8
1678	17.9	17.1	17.1	14.6	11.3	9	8.2	11	12.3	14.1	15.5	16.8
1679	18.7	18.1	17.9	15.3	11.8	9.6	8.6	11.7	13	14.9	16.4	17.7
1680	19.9	19.1	18.6	15.8	12.1	9.9	9	11.8	13.9	15.6	17.4	18.8
1681	19.8	18.9	18.5	15.7	11.9	9.2	8.3	11.8	14	15.8	17.4	18.5
1682	18.8	18	17.7	15.1	11.5	9.2	8.2	11.4	13.3	15	16.6	17.6
1683	17.3	16.3	16	13.7	10.9	8.9	8	9.9	11.5	13.6	14.9	16
1684	17.4	16.5	16.3	13.9	10.9	8.9	8.1	10.2	11.6	13.7	15.1	16.2
1685	18.5	17.7	17.6	14.9	11.7	9.5	8.7	11.4	12.9	14.5	16.2	17.4
1686	20.5	19.7	19.3	16.1	12.6	10.2	9.5	11.9	14	16.3	18	19.5
1687	18	17	17	14.7	11.4	9.2	8.2	11.4	13	14.7	15.9	16.7
1688	16.6	15.6	15.4	13	10.5	8.6	7.6	9.7	11.1	12.9	14.2	15.3
1689	16.4	15.4	15.1	12.8	10.4	8.7	7.6	9.2	10.7	12.6	13.9	15.2
1690	18.2	17.3	16.9	14.3	11.1	9	8	10.6	12.4	14.1	15.7	16.9
1691	20	19.3	18.8	15.7	12.2	9.9	8.9	11.7	13.8	16	17.5	19
1692	21	20.1	19.6	16.4	12.9	10.3	9.4	11.9	14.3	16.6	18.2	19.8
