# Supplementary material for: Roles of host and environment in shift of primary anthrax host species in Kruger National Park
Source: PLoS One. 2024 Dec 6;19(12):e0314103. doi: 10.1371/journal.pone.0314103 (PMC11623471; doi:10.1371/journal.pone.0314103)
Supplement: S1 Data — (ZIP) [file pone.0314103.s001.zip › Ochai Supplementary Data/Tmin excel/TerraClimate_Tmin_combined excel.xlsx]

## Sheet: Sheet1
UPID	1988_1	1988_2	1988_3	1988_4	1988_5	1988_6	1988_7	1988_8	1988_9	1988_10	1988_11	1988_12	1989_1	1989_2	1989_3	1989_4	1989_5	1989_6	1989_7	1989_8	1989_9	1989_10	1989_11	1989_12	1990_1	1990_2	1990_3	1990_4	1990_5	1990_6	1990_7	1990_8	1990_9	1990_10	1990_11	1990_12	1991_1	1991_2	1991_3	1991_4	1991_5	1991_6	1991_7	1991_8	1991_9	1991_10	1991_11	1991_12	1992_1
1	20.92	21.34	20.36	18.26	12.53	9.24	10.14	11.35	13.65	17.89	17.96	19.37	20.61	20.65	19.45	16.86	13.72	12.35	10.45	14.04	14.84	17.89	19.55	20.66	21.22	20.54	20.24	18.36	12.82	10.63	11.53	11.35	13.54	18.39	19.65	21.06	21.43	21.44	19.95	16.65	12.63	11.14	9.56	11.94	15.84	18.79	20.05	19.96	21.5
2	21.1	21.51	20.58	18.41	12.64	9.29	10.18	11.44	13.7	17.99	18.09	19.49	20.79	20.84	19.67	17.01	13.82	12.38	10.49	14.14	14.88	17.99	19.68	20.78	21.41	20.71	20.44	18.5	12.92	10.65	11.55	11.45	13.58	18.49	19.76	21.17	21.62	21.6	20.17	16.8	12.74	11.16	9.61	12.03	15.89	18.88	20.17	20.07	21.66
3	21.21	21.63	20.64	18.42	12.66	9.44	10.35	11.49	13.73	18	18.11	19.6	20.89	20.97	19.71	17	13.84	12.53	10.67	14.18	14.88	18	19.7	20.87	21.53	20.83	20.47	18.48	12.93	10.78	11.7	11.5	13.58	18.5	19.76	21.25	21.74	21.7	20.23	16.79	12.76	11.29	9.81	12.08	15.91	18.88	20.19	20.15	21.75
4	21.3	21.83	20.64	18.48	12.74	9.44	10.3	11.47	13.76	18.17	18.11	19.7	20.97	21.18	19.71	17.05	13.92	12.52	10.63	14.16	14.89	18.17	19.71	20.97	21.62	21.03	20.45	18.53	13.01	10.75	11.64	11.49	13.6	18.67	19.75	21.34	21.83	21.9	20.24	16.84	12.85	11.26	9.79	12.06	15.93	19.05	20.18	20.24	21.81
5	21.02	21.72	20.45	18.48	12.69	9.3	10.02	11.26	13.64	18.17	17.83	19.54	20.67	21.09	19.51	17.04	13.86	12.37	10.36	13.96	14.76	18.17	19.43	20.8	21.35	20.92	20.23	18.51	12.95	10.59	11.34	11.3	13.47	18.68	19.46	21.17	21.55	21.78	20.04	16.84	12.8	11.1	9.53	11.85	15.81	19.04	19.89	20.07	21.5
6	20.99	21.81	20.59	18.61	12.69	9.34	10.05	11.3	13.71	18.37	17.88	19.58	20.64	21.2	19.64	17.17	13.85	12.4	10.39	13.99	14.82	18.37	19.48	20.84	21.33	21.01	20.35	18.63	12.94	10.6	11.35	11.34	13.52	18.88	19.49	21.19	21.53	21.87	20.18	16.96	12.8	11.11	9.58	11.89	15.87	19.23	19.93	20.09	21.45
7	21.38	21.99	20.84	18.85	12.82	9.51	10.2	11.48	14	18.62	18.15	19.81	21.02	21.39	19.89	17.4	13.98	12.57	10.56	14.17	15.09	18.62	19.75	21.06	21.72	21.19	20.58	18.85	13.07	10.75	11.49	11.52	13.8	19.13	19.74	21.41	21.93	22.04	20.44	17.2	12.93	11.26	9.76	12.07	16.15	19.47	20.19	20.31	21.81
8	21.41	22.14	20.86	18.89	12.91	9.71	10.48	11.68	14.22	18.62	18.08	19.86	21.04	21.56	19.9	17.43	14.06	12.76	10.84	14.37	15.29	18.63	19.68	21.09	21.76	21.34	20.58	18.88	13.15	10.92	11.75	11.74	13.99	19.13	19.65	21.44	21.97	22.18	20.46	17.23	13.02	11.43	10.06	12.27	16.36	19.47	20.11	20.34	21.82
9	21.25	22.05	20.74	18.78	12.88	9.73	10.42	11.76	14.27	18.48	17.84	19.7	20.87	21.48	19.77	17.31	14.02	12.77	10.8	14.46	15.33	18.48	19.44	20.93	21.61	21.25	20.43	18.75	13.11	10.92	11.68	11.83	14.03	18.99	19.4	21.26	21.81	22.08	20.33	17.11	12.99	11.43	10.03	12.35	16.41	19.32	19.86	20.16	21.63
10	21.09	21.89	20.67	18.83	12.84	9.7	10.31	11.62	14.1	18.36	17.68	19.53	20.7	21.34	19.69	17.35	13.97	12.73	10.7	14.31	15.14	18.36	19.28	20.75	21.45	21.09	20.34	18.78	13.06	10.86	11.56	11.69	13.85	18.86	19.23	21.07	21.66	21.91	20.27	17.14	12.95	11.37	9.95	12.21	16.23	19.18	19.7	19.97	21.45
11	21.12	21.95	20.96	19.08	12.95	9.74	10.35	11.56	14.02	18.33	18.06	19.59	20.73	21.42	19.97	17.59	14.07	12.76	10.74	14.25	15.04	18.33	19.66	20.8	21.49	21.15	20.6	19.01	13.17	10.87	11.58	11.64	13.75	18.84	19.59	21.12	21.69	21.96	20.55	17.38	13.06	11.39	10.01	12.15	16.14	19.15	20.07	20.02	21.45
12	20.83	21.71	20.82	19.05	13.05	9.68	10.16	11.36	13.67	17.47	17.87	19.34	20.43	21.2	19.82	17.55	14.16	12.69	10.56	14.05	14.67	17.48	19.47	20.54	21.21	20.91	20.43	18.96	13.25	10.79	11.37	11.45	13.38	17.98	19.38	20.85	21.41	21.72	20.41	17.35	13.15	11.3	9.84	11.95	15.78	18.28	19.87	19.75	21.13
13	20.75	21.56	20.71	19.01	13.05	9.67	10.16	11.31	13.5	17.24	17.62	19.27	20.34	21.05	19.71	17.51	14.15	12.68	10.57	14	14.49	17.24	19.23	20.47	21.13	20.77	20.31	18.91	13.26	10.78	11.36	11.41	13.2	17.74	19.11	20.77	21.33	21.57	20.31	17.3	13.16	11.28	9.86	11.9	15.6	18.04	19.61	19.68	21.04
14	20.84	21.73	20.87	19.15	13.12	9.72	10.24	11.49	13.71	17.39	17.74	19.4	20.41	21.22	19.88	17.66	14.2	12.71	10.65	14.15	14.7	17.37	19.35	20.59	21.2	20.94	20.46	19.04	13.33	10.84	11.42	11.58	13.42	17.87	19.19	20.89	21.41	21.74	20.48	17.44	13.22	11.33	9.94	12.07	15.82	18.17	19.71	19.8	21.11
15	20.95	21.73	20.95	19.32	13.22	9.75	10.29	11.69	13.94	17.61	17.92	19.51	20.51	21.22	19.97	17.84	14.28	12.74	10.7	14.34	14.92	17.57	19.54	20.69	21.3	20.95	20.54	19.21	13.44	10.89	11.46	11.78	13.65	18.07	19.34	20.99	21.5	21.75	20.57	17.62	13.32	11.36	9.99	12.28	16.05	18.37	19.87	19.91	21.21
16	21.44	22.13	21.06	19.2	13.46	10.27	10.71	12.3	14.62	18.49	18.32	19.89	20.98	21.62	20.09	17.72	14.51	13.25	11.12	14.93	15.58	18.43	19.95	21.06	21.76	21.36	20.64	19.07	13.69	11.43	11.86	12.39	14.32	18.94	19.71	21.37	21.97	22.16	20.69	17.49	13.56	11.88	10.41	12.89	16.72	19.24	20.26	20.3	21.68
17	21.59	22.27	20.71	18.8	13.64	10.57	11.05	12.52	14.83	18.71	18.33	20.07	21.11	21.77	19.75	17.34	14.67	13.54	11.45	15.13	15.79	18.64	19.97	21.23	21.9	21.51	20.28	18.67	13.88	11.74	12.18	12.61	14.54	19.15	19.68	21.54	22.1	22.31	20.34	17.1	13.75	12.19	10.75	13.11	16.94	19.45	20.25	20.47	21.81
18	21.3	21.88	20.91	19.05	13.69	10.69	11.13	12.7	14.78	18.15	18.18	19.87	20.81	21.37	19.95	17.59	14.7	13.65	11.54	15.3	15.73	18.07	19.83	21.03	21.6	21.12	20.47	18.9	13.93	11.88	12.25	12.79	14.48	18.57	19.5	21.33	21.8	21.92	20.55	17.34	13.79	12.3	10.83	13.29	16.88	18.87	20.09	20.28	21.51
19	21.02	21.49	20.52	18.42	12.69	9.07	9.9	11.32	13.77	17.89	18.18	19.58	20.71	20.79	19.61	17.03	13.89	12.19	10.21	14.01	14.95	17.91	19.77	20.87	21.31	20.69	20.4	18.54	12.97	10.46	11.28	11.31	13.65	18.41	19.86	21.27	21.54	21.58	20.1	16.81	12.8	10.98	9.31	11.9	15.96	18.8	20.28	20.17	21.6
20	20.97	21.48	20.54	18.46	12.7	9.26	10.16	11.35	13.77	17.9	18.09	19.49	20.64	20.8	19.62	17.05	13.89	12.38	10.47	14.04	14.93	17.91	19.68	20.76	21.26	20.68	20.4	18.56	12.98	10.63	11.52	11.35	13.63	18.41	19.76	21.16	21.49	21.57	20.12	16.83	12.81	11.15	9.59	11.92	15.96	18.8	20.18	20.06	21.52
21	21.25	21.68	20.79	18.61	12.77	9.5	10.32	11.51	13.87	18.02	18.3	19.66	20.92	21.02	19.86	17.2	13.96	12.6	10.65	14.19	15.02	18.04	19.89	20.93	21.55	20.88	20.62	18.69	13.04	10.83	11.68	11.51	13.72	18.54	19.95	21.32	21.77	21.76	20.37	16.98	12.89	11.36	9.78	12.08	16.06	18.92	20.37	20.22	21.77
22	21.39	21.9	20.81	18.65	12.87	9.51	10.38	11.51	13.9	18.21	18.32	19.81	21.05	21.25	19.87	17.23	14.04	12.61	10.71	14.19	15.03	18.22	19.91	21.07	21.7	21.1	20.62	18.71	13.13	10.82	11.71	11.52	13.74	18.73	19.96	21.46	21.92	21.97	20.39	17	12.98	11.35	9.86	12.08	16.08	19.1	20.39	20.36	21.89
23	21.25	21.92	20.55	18.54	12.85	9.51	10.28	11.52	13.92	18.55	18.11	19.75	20.9	21.29	19.61	17.11	14.03	12.6	10.62	14.2	15.04	18.56	19.7	21	21.56	21.12	20.34	18.59	13.11	10.8	11.6	11.54	13.75	19.07	19.73	21.38	21.78	21.99	20.13	16.89	12.97	11.33	9.79	12.09	16.09	19.43	20.17	20.28	21.72
24	21.14	21.86	20.5	18.53	12.83	9.56	10.31	11.57	14.08	18.49	17.96	19.62	20.78	21.24	19.55	17.09	14	12.64	10.66	14.25	15.18	18.5	19.55	20.87	21.45	21.06	20.26	18.56	13.08	10.83	11.62	11.6	13.89	19.01	19.56	21.24	21.67	21.92	20.08	16.87	12.94	11.36	9.84	12.14	16.24	19.36	20	20.14	21.59
25	21.33	22.06	20.67	18.79	12.86	9.61	10.4	11.63	14.15	18.54	18.12	19.76	20.97	21.46	19.71	17.35	14.02	12.68	10.76	14.31	15.23	18.55	19.72	21	21.66	21.26	20.41	18.81	13.1	10.85	11.69	11.67	13.94	19.06	19.72	21.35	21.87	22.11	20.25	17.13	12.97	11.38	9.95	12.2	16.3	19.41	20.16	20.25	21.76
26	21.53	22.28	20.96	18.98	12.97	9.77	10.49	11.82	14.33	18.76	18.35	20.01	21.16	21.69	19.99	17.53	14.12	12.83	10.86	14.5	15.39	18.77	19.95	21.25	21.86	21.48	20.67	18.98	13.2	10.98	11.77	11.86	14.11	19.28	19.93	21.6	22.08	22.32	20.54	17.31	13.08	11.51	10.07	12.38	16.48	19.62	20.38	20.5	21.93
27	21.54	22.25	21.25	19.14	13.08	9.79	10.48	11.96	14.48	18.95	18.54	20.04	21.15	21.68	20.27	17.67	14.23	12.85	10.86	14.64	15.53	18.96	20.14	21.26	21.87	21.45	20.94	19.12	13.31	10.98	11.74	12.01	14.24	19.47	20.11	21.6	22.09	22.28	20.83	17.45	13.19	11.51	10.08	12.52	16.62	19.8	20.56	20.5	21.91
28	21.36	22.02	21.18	19.29	13.12	9.89	10.46	11.95	14.48	18.77	18.66	19.84	20.97	21.46	20.2	17.81	14.26	12.93	10.85	14.63	15.51	18.79	20.26	21.06	21.7	21.22	20.85	19.25	13.34	11.05	11.71	12.01	14.22	19.3	20.21	21.39	21.92	22.04	20.77	17.6	13.23	11.59	10.09	12.51	16.61	19.62	20.67	20.29	21.71
29	21.36	22.12	21.21	19.32	13.12	9.85	10.47	11.94	14.43	18.65	18.5	19.74	20.96	21.57	20.23	17.83	14.26	12.88	10.87	14.62	15.44	18.66	20.09	20.95	21.7	21.32	20.86	19.27	13.33	10.98	11.7	12.01	14.17	19.17	20.03	21.27	21.91	22.13	20.8	17.62	13.24	11.52	10.12	12.51	16.55	19.48	20.5	20.17	21.68
30	21.16	21.99	21.11	19.28	13.17	9.93	10.47	11.89	14.22	18.16	18.26	19.61	20.76	21.46	20.11	17.79	14.29	12.96	10.87	14.57	15.21	18.17	19.86	20.81	21.51	21.19	20.73	19.22	13.37	11.04	11.69	11.97	13.94	18.68	19.78	21.13	21.72	22	20.69	17.57	13.28	11.58	10.14	12.46	16.33	18.99	20.25	20.03	21.46
31	21.03	21.79	20.87	19.28	13.21	9.95	10.4	11.74	14.06	17.86	18.07	19.54	20.61	21.27	19.87	17.78	14.33	12.97	10.81	14.41	15.04	17.86	19.67	20.73	21.38	21	20.47	19.2	13.41	11.06	11.61	11.81	13.77	18.37	19.56	21.05	21.59	21.8	20.46	17.56	13.32	11.59	10.09	12.3	16.17	18.67	20.05	19.95	21.32
32	20.77	21.54	20.64	19.1	13.15	9.77	10.29	11.48	13.63	17.26	17.67	19.23	20.34	21.02	19.65	17.6	14.25	12.78	10.7	14.13	14.61	17.25	19.29	20.42	21.1	20.75	20.24	19	13.36	10.89	11.48	11.55	13.35	17.76	19.14	20.73	21.31	21.55	20.24	17.38	13.26	11.41	9.98	12.04	15.75	18.06	19.64	19.65	21.04
33	20.69	21.51	20.75	19.18	13.14	9.73	10.19	11.52	13.73	17.37	17.67	19.17	20.24	20.99	19.76	17.69	14.22	12.74	10.6	14.15	14.69	17.34	19.29	20.35	21	20.73	20.33	19.08	13.36	10.87	11.36	11.6	13.44	17.85	19.1	20.66	21.22	21.53	20.35	17.46	13.26	11.37	9.88	12.08	15.84	18.15	19.62	19.58	20.94
34	21.31	22.14	20.77	18.9	13.3	10.09	10.62	12.21	14.52	18.37	18.03	19.85	20.84	21.63	19.8	17.42	14.36	13.08	11.03	14.83	15.48	18.33	19.66	21.02	21.6	21.37	20.35	18.78	13.53	11.24	11.78	12.29	14.23	18.84	19.43	21.33	21.82	22.17	20.38	17.18	13.41	11.73	10.31	12.78	16.64	19.14	19.97	20.26	21.54
35	21.58	22.32	20.57	18.53	13.52	10.41	11.04	12.34	14.46	18.33	18.12	20.05	21.1	21.81	19.6	17.06	14.57	13.4	11.45	14.94	15.41	18.27	19.76	21.22	21.86	21.56	20.13	18.41	13.76	11.57	12.19	12.42	14.18	18.78	19.49	21.52	22.08	22.35	20.18	16.81	13.64	12.05	10.74	12.91	16.59	19.07	20.05	20.46	21.8
36	21.61	22.35	20.73	18.73	13.66	10.44	11.07	12.65	14.84	18.65	18.28	20.15	21.11	21.84	19.77	17.26	14.69	13.42	11.48	15.23	15.78	18.57	19.93	21.31	21.88	21.59	20.29	18.59	13.9	11.62	12.2	12.73	14.55	19.09	19.62	21.61	22.1	22.39	20.36	17	13.77	12.08	10.76	13.22	16.96	19.38	20.19	20.56	21.82
37	20.81	21.37	20.4	18.21	12.58	8.9	9.74	11.03	13.47	17.47	17.81	19.36	20.48	20.67	19.47	16.83	13.77	12.04	10.05	13.71	14.64	17.49	19.39	20.63	21.09	20.57	20.27	18.35	12.85	10.29	11.12	11.01	13.34	17.99	19.48	21.05	21.33	21.46	19.96	16.59	12.7	10.83	9.16	11.59	15.66	18.39	19.9	19.95	21.38
38	20.87	21.32	20.47	18.39	12.71	9.28	10.15	11.28	13.63	17.57	17.88	19.31	20.53	20.63	19.54	17	13.9	12.41	10.47	13.95	14.79	17.59	19.46	20.58	21.15	20.52	20.32	18.51	12.98	10.65	11.51	11.27	13.49	18.09	19.54	20.99	21.39	21.4	20.03	16.76	12.83	11.19	9.59	11.83	15.82	18.48	19.96	19.89	21.41
39	21.14	21.63	20.49	18.27	12.69	9.54	10.45	11.48	13.71	17.93	18	19.5	20.8	20.96	19.55	16.87	13.88	12.66	10.77	14.16	14.85	17.95	19.58	20.76	21.43	20.83	20.31	18.37	12.95	10.88	11.79	11.48	13.56	18.45	19.64	21.16	21.67	21.71	20.05	16.63	12.81	11.43	9.91	12.04	15.89	18.83	20.07	20.06	21.66
40	21.14	21.7	20.34	18.29	12.72	9.59	10.51	11.56	13.8	18.15	17.98	19.55	20.79	21.04	19.39	16.87	13.9	12.71	10.84	14.23	14.92	18.17	19.56	20.8	21.43	20.9	20.14	18.37	12.97	10.91	11.84	11.56	13.63	18.68	19.61	21.2	21.66	21.77	19.9	16.64	12.84	11.45	9.99	12.11	15.97	19.05	20.04	20.1	21.63
41	21.12	21.66	20.23	18.2	12.79	9.64	10.53	11.65	13.92	18.43	18	19.6	20.77	21.01	19.28	16.78	13.96	12.74	10.88	14.32	15.02	18.45	19.59	20.85	21.42	20.86	20.01	18.27	13.04	10.93	11.85	11.66	13.74	18.96	19.62	21.23	21.65	21.72	19.79	16.54	12.91	11.48	10.04	12.2	16.09	19.32	20.06	20.13	21.59
42	21.37	22.01	20.6	18.56	12.89	9.67	10.5	11.69	14.11	18.52	18.3	19.82	21	21.39	19.64	17.13	14.06	12.77	10.85	14.36	15.2	18.54	19.89	21.07	21.67	21.21	20.36	18.61	13.13	10.93	11.8	11.71	13.92	19.05	19.91	21.44	21.9	22.07	20.16	16.9	13.01	11.48	10.03	12.24	16.28	19.4	20.35	20.34	21.81
43	21.39	22.05	20.98	18.98	13.03	9.65	10.43	11.6	14.03	18.12	18.35	19.75	21.01	21.44	20.02	17.53	14.2	12.74	10.8	14.27	15.1	18.14	19.94	20.98	21.69	21.25	20.72	19.01	13.27	10.89	11.72	11.62	13.83	18.65	19.95	21.35	21.92	22.1	20.55	17.3	13.16	11.44	9.98	12.15	16.19	19	20.39	20.25	21.8
44	21.54	22.19	21.18	19.17	13.12	9.76	10.42	11.69	14.24	18.32	18.51	19.87	21.16	21.59	20.21	17.72	14.28	12.84	10.8	14.36	15.3	18.34	20.1	21.1	21.85	21.39	20.9	19.19	13.35	10.97	11.7	11.72	14.02	18.85	20.09	21.46	22.07	22.22	20.76	17.49	13.24	11.52	10	12.24	16.39	19.19	20.54	20.36	21.93
45	21.6	22.13	21.18	19.24	13.1	9.72	10.39	11.65	14.24	18.53	18.61	19.86	21.21	21.54	20.2	17.78	14.26	12.79	10.78	14.31	15.28	18.55	20.2	21.09	21.91	21.33	20.88	19.24	13.32	10.91	11.66	11.68	14.01	19.06	20.18	21.44	22.14	22.16	20.75	17.55	13.22	11.46	9.99	12.19	16.38	19.39	20.62	20.34	21.97
46	21.38	22.02	21.12	19.26	13.13	9.65	10.28	11.6	14.05	18.14	18.35	19.69	20.98	21.45	20.13	17.78	14.29	12.71	10.67	14.27	15.07	18.16	19.95	20.91	21.69	21.22	20.79	19.24	13.35	10.81	11.53	11.64	13.81	18.68	19.91	21.25	21.92	22.05	20.69	17.56	13.25	11.37	9.9	12.14	16.19	19	20.36	20.15	21.72
47	21.67	22.53	21.16	19.16	13.17	9.82	10.42	11.92	14.48	18.78	18.51	20.14	21.27	21.97	20.17	17.67	14.32	12.87	10.82	14.58	15.48	18.81	20.1	21.35	21.99	21.73	20.81	19.12	13.38	10.95	11.66	11.97	14.22	19.32	20.05	21.68	22.21	22.54	20.73	17.45	13.29	11.51	10.06	12.46	16.61	19.64	20.5	20.58	21.99
48	21.64	22.57	21.15	18.97	13.15	9.81	10.33	11.95	14.46	18.67	18.52	20.22	21.22	22.02	20.16	17.48	14.3	12.86	10.75	14.61	15.45	18.69	20.12	21.42	21.95	21.77	20.78	18.92	13.35	10.92	11.56	12.01	14.19	19.21	20.04	21.75	22.18	22.58	20.73	17.25	13.27	11.49	10	12.49	16.58	19.51	20.5	20.65	21.93
49	21.6	22.64	21.31	18.83	13.15	9.77	10.4	11.96	14.41	18.53	18.63	20.14	21.17	22.1	20.31	17.33	14.29	12.81	10.82	14.61	15.38	18.54	20.24	21.33	21.91	21.84	20.92	18.76	13.36	10.88	11.62	12.02	14.13	19.06	20.14	21.65	22.13	22.64	20.89	17.11	13.28	11.43	10.08	12.5	16.53	19.36	20.61	20.56	21.87
50	21.03	22	21.06	19.16	13.13	9.88	10.39	11.98	14.36	18.34	18.19	19.5	20.58	21.47	20.07	17.66	14.25	12.91	10.81	14.62	15.32	18.34	19.81	20.69	21.32	21.21	20.66	19.08	13.34	11	11.59	12.04	14.08	18.86	19.67	21.01	21.55	22.01	20.65	17.43	13.25	11.54	10.07	12.52	16.48	19.16	20.16	19.92	21.29
51	20.83	21.62	20.88	19.37	13.17	9.83	10.42	11.83	14.01	17.64	17.87	19.29	20.37	21.09	19.89	17.87	14.26	12.85	10.84	14.45	14.97	17.62	19.49	20.48	21.11	20.84	20.47	19.27	13.39	10.96	11.61	11.89	13.73	18.14	19.32	20.79	21.34	21.63	20.47	17.64	13.29	11.49	10.11	12.37	16.14	18.43	19.82	19.71	21.08
52	21.22	22.05	20.99	19.02	13.2	9.97	10.49	12.13	14.41	18.25	17.98	19.7	20.75	21.52	20	17.54	14.28	12.98	10.9	14.73	15.36	18.21	19.61	20.88	21.49	21.27	20.57	18.92	13.43	11.12	11.65	12.19	14.13	18.73	19.4	21.19	21.72	22.07	20.58	17.29	13.32	11.64	10.17	12.67	16.54	19.03	19.92	20.12	21.46
53	21.51	22.37	20.68	18.56	13.41	10.19	10.77	12.38	14.31	17.94	17.96	19.82	21.02	21.85	19.7	17.07	14.47	13.19	11.18	14.96	15.25	17.89	19.61	20.99	21.77	21.61	20.25	18.44	13.64	11.35	11.93	12.44	14.03	18.41	19.35	21.3	22	22.4	20.28	16.82	13.53	11.86	10.46	12.92	16.44	18.7	19.89	20.24	21.73
54	21.56	22.07	20.45	18.39	13.45	9.96	10.78	12.25	14.4	18.11	18.07	19.83	21.05	21.55	19.48	16.91	14.49	12.96	11.19	14.82	15.33	18.04	19.73	20.99	21.8	21.31	20.01	18.26	13.68	11.13	11.92	12.32	14.12	18.56	19.43	21.3	22.03	22.1	20.06	16.65	13.57	11.63	10.47	12.8	16.54	18.85	19.99	20.25	21.76
55	21.07	21.72	20.56	18.23	12.6	8.94	9.76	10.98	13.41	17.36	17.74	19.44	20.74	21.03	19.63	16.85	13.8	12.1	10.06	13.65	14.58	17.39	19.31	20.71	21.34	20.92	20.42	18.38	12.86	10.33	11.12	10.95	13.28	17.89	19.4	21.13	21.6	21.82	20.11	16.59	12.73	10.89	9.17	11.52	15.61	18.29	19.83	20.03	21.63
56	20.91	21.43	20.52	18.39	12.77	9.31	10.18	11.2	13.55	17.49	17.85	19.39	20.57	20.75	19.59	17	13.97	12.45	10.49	13.87	14.7	17.51	19.43	20.65	21.18	20.63	20.36	18.52	13.04	10.67	11.53	11.18	13.41	18.02	19.51	21.07	21.44	21.52	20.07	16.75	12.9	11.23	9.61	11.74	15.74	18.41	19.94	19.97	21.44
57	21.04	21.5	20.6	18.43	12.76	9.58	10.44	11.45	13.7	17.64	17.96	19.4	20.69	20.82	19.65	17.04	13.95	12.72	10.77	14.11	14.83	17.67	19.53	20.66	21.31	20.7	20.42	18.55	13.02	10.92	11.78	11.44	13.54	18.18	19.6	21.07	21.56	21.57	20.15	16.78	12.89	11.49	9.9	11.99	15.88	18.56	20.03	19.97	21.54
58	21.01	21.64	20.42	18.25	12.7	9.63	10.56	11.51	13.76	17.94	17.86	19.48	20.65	20.98	19.47	16.84	13.89	12.76	10.9	14.17	14.87	17.97	19.44	20.73	21.28	20.84	20.22	18.35	12.95	10.95	11.89	11.5	13.59	18.48	19.49	21.13	21.53	21.71	19.97	16.59	12.83	11.51	10.04	12.04	15.94	18.85	19.92	20.03	21.49
59	20.77	21.43	20.1	18.17	12.77	9.64	10.54	11.58	13.82	18.3	17.72	19.31	20.4	20.78	19.15	16.76	13.96	12.77	10.89	14.24	14.91	18.33	19.3	20.55	21.04	20.63	19.88	18.26	13.02	10.93	11.86	11.58	13.63	18.84	19.33	20.94	21.29	21.49	19.66	16.51	12.9	11.5	10.04	12.11	15.99	19.2	19.77	19.84	21.23
60	21.09	21.82	20.53	18.63	12.89	9.61	10.39	11.52	13.86	18.24	17.97	19.57	20.72	21.19	19.57	17.2	14.08	12.73	10.74	14.18	14.94	18.27	19.55	20.81	21.37	21.02	20.29	18.7	13.13	10.88	11.69	11.52	13.67	18.78	19.57	21.19	21.61	21.88	20.09	16.96	13.02	11.45	9.91	12.05	16.03	19.14	20.01	20.09	21.52
61	21.17	21.76	20.93	18.88	12.92	9.36	10.04	11.28	13.71	17.65	18.17	19.59	20.79	21.14	19.97	17.44	14.1	12.47	10.41	13.93	14.78	17.68	19.75	20.82	21.45	20.96	20.67	18.93	13.16	10.6	11.33	11.28	13.51	18.2	19.76	21.19	21.69	21.81	20.49	17.19	13.05	11.17	9.58	11.8	15.88	18.54	20.2	20.09	21.58
62	21.25	21.86	20.97	18.96	12.97	9.44	10	11.29	13.76	17.61	18.22	19.55	20.85	21.25	19.99	17.51	14.14	12.53	10.38	13.94	14.8	17.64	19.81	20.78	21.53	21.06	20.69	18.99	13.19	10.65	11.28	11.3	13.54	18.16	19.8	21.15	21.77	21.9	20.53	17.27	13.1	11.23	9.57	11.81	15.91	18.5	20.24	20.05	21.63
63	21.22	21.87	20.94	18.95	12.91	9.37	9.94	11.2	13.71	17.67	18.2	19.43	20.82	21.27	19.96	17.49	14.08	12.45	10.33	13.85	14.74	17.7	19.79	20.66	21.5	21.07	20.64	18.97	13.13	10.55	11.21	11.22	13.48	18.22	19.77	21.01	21.74	21.89	20.5	17.25	13.04	11.13	9.53	11.72	15.86	18.54	20.21	19.91	21.58
64	21.25	21.94	21.04	19.05	12.95	9.25	9.79	11.19	13.79	17.88	18.19	19.58	20.84	21.35	20.05	17.58	14.12	12.33	10.19	13.84	14.8	17.91	19.79	20.79	21.53	21.14	20.72	19.05	13.17	10.41	11.05	11.22	13.55	18.43	19.75	21.14	21.77	21.96	20.6	17.34	13.08	10.99	9.41	11.71	15.93	18.75	20.19	20.04	21.58
65	21.23	22	20.95	19.12	12.96	9.36	9.9	11.32	13.96	18.14	18.31	19.6	20.82	21.43	19.96	17.63	14.13	12.43	10.32	13.96	14.96	18.16	19.91	20.81	21.51	21.2	20.61	19.1	13.17	10.49	11.15	11.35	13.71	18.69	19.86	21.15	21.75	22.02	20.52	17.4	13.09	11.08	9.54	11.83	16.1	19	20.3	20.05	21.54
66	21.22	21.99	20.97	19.35	13.17	9.68	10.16	11.52	14.05	17.98	18.25	19.69	20.8	21.43	19.98	17.86	14.33	12.74	10.59	14.17	15.03	18.01	19.85	20.89	21.5	21.19	20.61	19.32	13.38	10.79	11.4	11.56	13.78	18.53	19.78	21.23	21.73	22	20.54	17.63	13.3	11.38	9.82	12.04	16.18	18.84	20.23	20.13	21.5
67	21.43	22.26	21.19	19.41	13.19	9.81	10.34	11.91	14.47	18.58	18.41	19.91	21	21.7	20.19	17.91	14.33	12.87	10.77	14.55	15.44	18.6	20.02	21.11	21.71	21.46	20.82	19.36	13.39	10.92	11.56	11.96	14.2	19.13	19.93	21.44	21.94	22.26	20.77	17.68	13.31	11.5	10.01	12.43	16.6	19.43	20.38	20.34	21.7
68	21.62	22.64	21.28	18.86	13.14	9.84	10.36	12.12	14.58	19.16	18.54	20.05	21.17	22.09	20.28	17.36	14.27	12.88	10.79	14.73	15.54	19.17	20.16	21.25	21.89	21.85	20.89	18.79	13.35	10.95	11.57	12.16	14.31	19.7	20.03	21.57	22.12	22.65	20.85	17.12	13.27	11.53	10.04	12.63	16.72	19.99	20.5	20.48	21.88
69	21.16	22.08	21.08	19.24	13.14	9.84	10.4	11.99	14.44	18.49	18.2	19.64	20.69	21.54	20.09	17.75	14.25	12.88	10.82	14.59	15.39	18.48	19.83	20.83	21.41	21.3	20.68	19.16	13.36	10.97	11.59	12.03	14.17	19.01	19.66	21.15	21.65	22.09	20.66	17.5	13.27	11.53	10.08	12.5	16.59	19.3	20.15	20.07	21.4
70	21.11	21.92	20.96	19.23	13.24	9.82	10.38	11.94	14.36	18.25	17.99	19.65	20.63	21.39	19.98	17.74	14.33	12.85	10.8	14.52	15.3	18.22	19.63	20.83	21.35	21.15	20.55	19.14	13.46	10.96	11.56	11.99	14.09	18.75	19.42	21.15	21.59	21.94	20.55	17.49	13.37	11.52	10.06	12.46	16.51	19.04	19.93	20.08	21.34
71	21.39	22.32	20.74	18.72	13.2	9.96	10.51	12.33	14.19	17.76	17.69	19.66	20.9	21.8	19.76	17.22	14.27	12.98	10.93	14.89	15.12	17.72	19.34	20.83	21.62	21.56	20.31	18.61	13.42	11.11	11.68	12.38	13.92	18.25	19.09	21.15	21.86	22.35	20.33	16.97	13.33	11.65	10.19	12.85	16.34	18.54	19.62	20.09	21.61
72	21.47	22.12	20.58	18.48	13.39	10.16	10.72	12.32	14.29	17.89	17.84	19.61	20.96	21.6	19.6	16.98	14.44	13.17	11.14	14.87	15.22	17.83	19.5	20.78	21.69	21.37	20.13	18.35	13.62	11.32	11.87	12.37	14.02	18.35	19.21	21.09	21.93	22.15	20.17	16.72	13.52	11.86	10.41	12.84	16.45	18.64	19.76	20.04	21.68
73	21.07	21.79	20.65	18.19	12.39	8.67	9.53	10.9	13.34	17.28	17.68	19.35	20.73	21.09	19.71	16.82	13.59	11.84	9.83	13.56	14.49	17.32	19.25	20.61	21.33	20.99	20.51	18.36	12.65	10.06	10.89	10.87	13.2	17.82	19.34	21.04	21.6	21.89	20.18	16.55	12.52	10.64	8.94	11.43	15.54	18.21	19.78	19.94	21.62
74	20.84	21.46	20.46	18.3	12.68	9.11	9.91	11.17	13.53	17.35	17.79	19.34	20.49	20.77	19.51	16.92	13.88	12.27	10.22	13.83	14.66	17.38	19.36	20.59	21.1	20.66	20.29	18.45	12.94	10.47	11.25	11.14	13.37	17.89	19.44	21.02	21.37	21.55	19.99	16.65	12.82	11.05	9.34	11.69	15.72	18.28	19.87	19.92	21.36
75	21.08	21.5	20.69	18.52	12.86	9.52	10.3	11.43	13.77	17.78	18.06	19.48	20.72	20.82	19.74	17.13	14.05	12.67	10.63	14.08	14.89	17.82	19.63	20.73	21.34	20.7	20.5	18.65	13.11	10.85	11.64	11.4	13.61	18.33	19.69	21.15	21.61	21.57	20.22	16.86	12.99	11.44	9.76	11.95	15.96	18.71	20.13	20.05	21.58
76	21.18	21.66	20.69	18.56	12.84	9.58	10.37	11.53	13.8	18.02	18.07	19.54	20.81	20.99	19.73	17.15	14.03	12.73	10.71	14.19	14.9	18.06	19.64	20.78	21.43	20.86	20.49	18.67	13.09	10.89	11.7	11.52	13.62	18.57	19.7	21.19	21.7	21.73	20.23	16.89	12.98	11.48	9.85	12.05	15.98	18.94	20.13	20.09	21.65
77	21.14	21.81	20.7	18.57	12.91	9.57	10.47	11.62	13.93	18.37	17.87	19.56	20.76	21.16	19.74	17.16	14.1	12.71	10.83	14.27	15.02	18.4	19.45	20.8	21.4	21.01	20.48	18.67	13.15	10.86	11.79	11.61	13.75	18.92	19.48	21.2	21.66	21.87	20.24	16.9	13.05	11.45	9.97	12.13	16.11	19.28	19.92	20.1	21.59
78	21.31	21.92	20.85	18.81	12.99	9.57	10.38	11.58	14.04	18.55	18.07	19.78	20.93	21.28	19.88	17.38	14.18	12.7	10.74	14.23	15.11	18.59	19.65	21.01	21.57	21.12	20.61	18.89	13.22	10.83	11.69	11.57	13.84	19.11	19.68	21.4	21.83	21.98	20.39	17.13	13.12	11.43	9.9	12.09	16.21	19.46	20.11	20.3	21.74
79	21.32	21.84	20.96	18.92	12.96	9.46	10.15	11.4	13.86	18.2	18.36	19.8	20.92	21.21	19.99	17.48	14.15	12.58	10.53	14.04	14.91	18.24	19.94	21.03	21.57	21.04	20.7	18.98	13.19	10.7	11.45	11.4	13.65	18.76	19.95	21.41	21.83	21.89	20.5	17.22	13.1	11.3	9.69	11.91	16.03	19.11	20.38	20.31	21.72
80	21.29	21.86	20.97	18.91	12.95	9.38	10.03	11.3	13.84	18.02	18.46	19.73	20.89	21.24	20	17.46	14.13	12.5	10.41	13.94	14.87	18.05	20.05	20.96	21.55	21.06	20.7	18.96	13.17	10.6	11.31	11.3	13.62	18.58	20.05	21.33	21.8	21.9	20.52	17.21	13.09	11.19	9.59	11.8	16	18.91	20.48	20.23	21.67
81	21.21	21.8	20.9	18.84	12.89	9.26	9.86	11.19	13.76	17.96	18.44	19.55	20.8	21.19	19.92	17.38	14.08	12.36	10.26	13.82	14.78	18	20.03	20.77	21.46	21	20.6	18.87	13.11	10.45	11.13	11.19	13.53	18.52	20.01	21.14	21.71	21.83	20.45	17.13	13.03	11.05	9.45	11.69	15.91	18.85	20.44	20.04	21.56
82	21.13	21.67	20.78	18.77	12.73	9.15	9.68	11.09	13.75	18.17	18.29	19.48	20.71	21.07	19.8	17.3	13.91	12.24	10.09	13.73	14.76	18.2	19.89	20.7	21.38	20.87	20.47	18.79	12.94	10.31	10.94	11.11	13.52	18.73	19.86	21.06	21.63	21.7	20.34	17.05	12.87	10.91	9.28	11.59	15.9	19.05	20.29	19.96	21.46
83	21.11	21.77	20.77	18.92	12.85	9.08	9.6	11.08	13.85	18.19	18.48	19.54	20.69	21.18	19.78	17.44	14.02	12.17	10.02	13.71	14.84	18.23	20.07	20.75	21.36	20.97	20.43	18.92	13.05	10.22	10.85	11.1	13.6	18.76	20.03	21.1	21.61	21.79	20.33	17.19	12.98	10.82	9.23	11.57	15.99	19.08	20.45	20	21.41
84	21.22	21.86	20.86	19.18	13.04	9.44	9.86	11.18	13.86	17.86	18.31	19.63	20.78	21.28	19.87	17.68	14.22	12.52	10.29	13.81	14.83	17.9	19.91	20.83	21.47	21.06	20.51	19.16	13.24	10.55	11.1	11.21	13.61	18.43	19.85	21.17	21.71	21.86	20.43	17.44	13.18	11.16	9.51	11.67	16	18.74	20.28	20.07	21.49
85	21.27	21.98	21	19.39	13.18	9.66	10.18	11.43	13.95	17.79	18.31	19.68	20.83	21.41	20	17.89	14.35	12.73	10.62	14.04	14.91	17.82	19.91	20.88	21.52	21.19	20.63	19.36	13.38	10.76	11.41	11.45	13.69	18.36	19.83	21.22	21.76	21.99	20.56	17.65	13.32	11.37	9.85	11.91	16.09	18.66	20.27	20.12	21.53
86	21.61	22.49	21.35	19.42	13.2	9.77	10.26	11.84	14.47	18.77	18.58	20.11	21.15	21.93	20.35	17.92	14.35	12.83	10.69	14.44	15.42	18.78	20.2	21.3	21.84	21.71	20.96	19.37	13.41	10.89	11.47	11.87	14.21	19.32	20.08	21.63	22.09	22.5	20.91	17.67	13.34	11.49	9.92	12.33	16.61	19.62	20.53	20.54	21.86
87	21.58	22.61	21.44	19.42	13.18	9.81	10.31	12.04	14.64	19.1	18.77	20.23	21.11	22.06	20.45	17.92	14.3	12.86	10.74	14.63	15.58	19.09	20.4	21.42	21.81	21.83	21.04	19.35	13.39	10.93	11.52	12.07	14.38	19.63	20.24	21.75	22.05	22.62	21.01	17.67	13.32	11.53	9.98	12.54	16.8	19.92	20.71	20.67	21.82
88	21.5	22.33	21.4	19.34	13.23	9.87	10.36	12.27	14.51	18.7	18.69	20.11	21.01	21.79	20.41	17.83	14.34	12.92	10.78	14.84	15.44	18.68	20.33	21.29	21.71	21.56	20.99	19.25	13.45	11.01	11.55	12.31	14.24	19.22	20.13	21.62	21.96	22.35	20.97	17.58	13.37	11.59	10.03	12.77	16.67	19.5	20.63	20.54	21.72
89	21.48	22.12	21.4	19.28	13.3	10	10.48	12.4	14.44	18.38	18.52	20.24	20.98	21.59	20.41	17.78	14.38	13.04	10.91	14.95	15.36	18.34	20.17	21.42	21.68	21.36	20.97	19.18	13.52	11.15	11.66	12.44	14.17	18.88	19.93	21.74	21.93	22.15	20.97	17.52	13.44	11.73	10.16	12.9	16.6	19.17	20.45	20.68	21.69
90	21.48	22.07	21.28	19.43	13.39	10.13	10.56	12.5	14.62	18.65	18.5	20.21	20.97	21.54	20.29	17.92	14.46	13.16	10.98	15.03	15.53	18.59	20.16	21.38	21.68	21.31	20.83	19.3	13.62	11.29	11.72	12.54	14.35	19.13	19.89	21.7	21.93	22.1	20.85	17.65	13.53	11.86	10.24	13	16.79	19.41	20.42	20.65	21.69
91	20.93	21.48	20.56	18.31	12.73	9.07	9.99	11.29	13.66	17.67	18	19.4	20.58	20.79	19.62	16.95	13.93	12.25	10.29	13.94	14.81	17.72	19.56	20.65	21.18	20.68	20.41	18.49	12.98	10.45	11.33	11.24	13.51	18.22	19.65	21.1	21.47	21.58	20.07	16.66	12.87	11.05	9.4	11.79	15.86	18.62	20.09	20	21.47
92	21	21.58	20.66	18.38	12.78	9.18	10.05	11.38	13.76	17.76	18.08	19.48	20.64	20.9	19.7	17.01	13.98	12.36	10.37	14.03	14.89	17.8	19.64	20.72	21.25	20.78	20.48	18.55	13.03	10.55	11.39	11.34	13.6	18.31	19.72	21.16	21.54	21.67	20.17	16.72	12.93	11.14	9.48	11.88	15.95	18.69	20.16	20.06	21.52
93	21.09	21.51	20.69	18.49	12.78	9.25	10.03	11.43	13.76	17.79	18.18	19.49	20.73	20.83	19.73	17.1	13.98	12.42	10.36	14.07	14.88	17.83	19.74	20.73	21.34	20.71	20.5	18.64	13.02	10.58	11.36	11.39	13.59	18.34	19.81	21.16	21.62	21.59	20.21	16.82	12.92	11.18	9.48	11.93	15.95	18.72	20.25	20.06	21.59
94	21.1	21.57	20.71	18.54	12.86	9.34	10.14	11.43	13.82	17.85	18.19	19.46	20.73	20.91	19.75	17.14	14.06	12.51	10.48	14.07	14.92	17.9	19.76	20.7	21.35	20.77	20.5	18.67	13.1	10.66	11.46	11.4	13.64	18.41	19.81	21.11	21.63	21.65	20.23	16.86	13.01	11.26	9.62	11.93	16.01	18.78	20.25	20.01	21.57
95	21.26	21.65	20.84	18.72	13.01	9.61	10.38	11.54	13.96	18.2	18.29	19.57	20.88	20.99	19.88	17.31	14.2	12.76	10.74	14.17	15.04	18.24	19.86	20.8	21.5	20.85	20.62	18.83	13.24	10.9	11.7	11.51	13.77	18.76	19.91	21.21	21.78	21.71	20.37	17.03	13.15	11.51	9.88	12.03	16.14	19.12	20.34	20.11	21.7
96	21.36	21.69	20.85	18.82	13.03	9.66	10.44	11.56	13.99	18.4	18.23	19.7	20.97	21.04	19.88	17.4	14.22	12.81	10.81	14.2	15.05	18.44	19.81	20.93	21.59	20.89	20.61	18.92	13.26	10.93	11.74	11.54	13.8	18.96	19.84	21.33	21.87	21.75	20.38	17.13	13.17	11.54	9.96	12.05	16.17	19.32	20.27	20.23	21.77
97	21.29	21.8	20.89	18.84	12.96	9.44	10.23	11.43	13.88	18.53	18.11	19.69	20.89	21.16	19.91	17.41	14.16	12.58	10.61	14.06	14.92	18.57	19.69	20.92	21.52	21	20.63	18.92	13.19	10.68	11.53	11.42	13.67	19.1	19.71	21.31	21.79	21.85	20.42	17.14	13.11	11.29	9.77	11.92	16.05	19.44	20.13	20.21	21.68
98	21.29	21.8	20.82	18.75	12.9	9.32	9.98	11.34	13.86	18.53	17.96	19.68	20.88	21.17	19.84	17.3	14.09	12.45	10.37	13.97	14.89	18.57	19.54	20.9	21.52	21	20.55	18.82	13.12	10.53	11.27	11.33	13.65	19.1	19.55	21.28	21.78	21.84	20.36	17.04	13.04	11.15	9.54	11.82	16.03	19.44	19.97	20.18	21.65
99	21.28	21.8	20.8	18.73	12.84	9.24	9.82	11.24	13.82	18.49	17.95	19.56	20.86	21.17	19.82	17.27	14.03	12.36	10.22	13.86	14.83	18.54	19.53	20.78	21.5	21	20.51	18.78	13.06	10.43	11.1	11.23	13.6	19.07	19.52	21.15	21.76	21.83	20.34	17.01	12.99	11.05	9.4	11.72	15.98	19.4	19.94	20.05	21.62
100	21.18	21.61	20.7	18.8	12.85	9.29	9.85	11.11	13.64	17.93	18.3	19.36	20.75	21	19.71	17.33	14.04	12.4	10.27	13.73	14.64	17.98	19.89	20.57	21.4	20.81	20.39	18.83	13.06	10.45	11.12	11.11	13.41	18.52	19.87	20.93	21.66	21.63	20.25	17.08	13	11.08	9.45	11.58	15.8	18.84	20.29	19.83	21.49
101	20.75	21.39	20.48	18.64	12.68	9.12	9.6	10.9	13.31	17.12	17.87	19.03	20.32	20.78	19.48	17.16	13.87	12.22	10.03	13.51	14.29	17.16	19.46	20.24	20.97	20.59	20.15	18.66	12.89	10.26	10.86	10.9	13.07	17.7	19.43	20.6	21.22	21.4	20.02	16.91	12.83	10.89	9.22	11.37	15.47	18.02	19.84	19.5	21.04
102	20.88	21.54	20.55	18.74	12.7	9	9.35	10.81	13.34	17.08	17.85	19.19	20.44	20.95	19.56	17.25	13.89	12.09	9.79	13.42	14.31	17.13	19.44	20.39	21.1	20.74	20.21	18.74	12.91	10.11	10.6	10.82	13.1	17.67	19.4	20.74	21.35	21.55	20.11	17	12.85	10.74	8.99	11.28	15.49	17.98	19.81	19.64	21.15
103	21.04	21.74	20.69	18.82	12.74	8.99	9.4	10.78	13.34	17.1	17.81	19.3	20.59	21.16	19.69	17.32	13.92	12.08	9.85	13.38	14.29	17.14	19.42	20.5	21.25	20.95	20.32	18.8	12.94	10.1	10.64	10.79	13.08	17.69	19.35	20.84	21.5	21.74	20.24	17.07	12.88	10.73	9.06	11.25	15.49	17.99	19.76	19.75	21.29
104	21.17	22.14	20.94	19.01	12.79	9.09	9.57	11	13.64	17.88	18.07	19.65	20.71	21.57	19.95	17.51	13.95	12.17	10.01	13.58	14.58	17.9	19.68	20.85	21.37	21.35	20.57	18.97	13	10.2	10.79	11.01	13.38	18.44	19.57	21.19	21.63	22.15	20.5	17.25	12.94	10.83	9.23	11.46	15.8	18.74	20.01	20.1	21.41
105	21.14	22.12	20.82	19.14	12.95	9.35	9.88	11.46	14.22	18.44	17.96	19.64	20.66	21.55	19.82	17.63	14.1	12.42	10.31	14.03	15.15	18.45	19.59	20.83	21.33	21.34	20.42	19.08	13.17	10.47	11.09	11.48	13.96	18.99	19.44	21.17	21.59	22.13	20.37	17.38	13.1	11.1	9.54	11.94	16.38	19.28	19.9	20.09	21.37
106	21.36	22.34	20.92	19.23	13.15	9.66	10.22	11.87	14.32	18.24	18.15	19.88	20.87	21.79	19.92	17.72	14.27	12.72	10.66	14.42	15.25	18.23	19.79	21.06	21.54	21.57	20.51	19.15	13.37	10.79	11.42	11.89	14.07	18.78	19.6	21.39	21.8	22.36	20.48	17.46	13.3	11.41	9.89	12.34	16.5	19.06	20.08	20.32	21.58
107	21.26	22.18	21.27	19.46	13.34	9.89	10.4	12.08	14.54	18.69	18.52	20.16	20.76	21.64	20.27	17.94	14.44	12.95	10.83	14.61	15.46	18.66	20.18	21.34	21.44	21.42	20.84	19.36	13.56	11.03	11.59	12.1	14.29	19.21	19.95	21.66	21.7	22.2	20.83	17.68	13.48	11.65	10.08	12.56	16.72	19.49	20.45	20.6	21.48
108	21.3	21.94	21.18	19.43	13.47	9.97	10.47	12.1	14.63	18.9	18.45	19.93	20.79	21.41	20.18	17.91	14.55	13.01	10.89	14.62	15.54	18.85	20.12	21.11	21.47	21.18	20.73	19.31	13.69	11.12	11.64	12.13	14.38	19.4	19.85	21.43	21.74	21.96	20.73	17.64	13.61	11.72	10.14	12.59	16.82	19.68	20.37	20.38	21.51
109	20.95	21.43	20.58	18.33	12.76	9.12	10.11	11.38	13.69	17.9	18	19.39	20.59	20.73	19.62	16.97	13.96	12.32	10.42	14.02	14.83	17.95	19.55	20.64	21.19	20.63	20.42	18.53	13	10.5	11.46	11.33	13.53	18.45	19.64	21.09	21.5	21.52	20.07	16.67	12.91	11.12	9.52	11.87	15.89	18.85	20.09	19.99	21.48
110	20.99	21.44	20.64	18.34	12.73	9.04	9.95	11.35	13.72	17.9	18.06	19.39	20.63	20.75	19.68	16.97	13.93	12.24	10.27	13.99	14.84	17.96	19.61	20.63	21.23	20.64	20.46	18.52	12.97	10.4	11.29	11.3	13.56	18.46	19.69	21.07	21.53	21.53	20.13	16.67	12.88	11.02	9.38	11.83	15.92	18.85	20.14	19.97	21.5
111	20.97	21.3	20.55	18.3	12.65	8.98	9.83	11.26	13.61	17.73	17.89	19.27	20.6	20.62	19.59	16.92	13.85	12.16	10.16	13.9	14.71	17.79	19.44	20.51	21.21	20.5	20.36	18.46	12.89	10.31	11.16	11.22	13.43	18.3	19.51	20.94	21.5	21.38	20.06	16.62	12.8	10.93	9.28	11.74	15.8	18.68	19.95	19.84	21.46
112	21.01	21.41	20.66	18.43	12.78	9.16	9.94	11.32	13.65	17.64	18.01	19.38	20.63	20.74	19.7	17.04	13.98	12.34	10.28	13.95	14.73	17.7	19.58	20.61	21.24	20.61	20.45	18.58	13.01	10.47	11.26	11.28	13.47	18.21	19.63	21.04	21.53	21.49	20.17	16.75	12.93	11.1	9.41	11.8	15.83	18.58	20.07	19.94	21.47
113	21.11	21.51	20.77	18.55	12.94	9.37	10.11	11.4	13.76	17.72	18.13	19.39	20.71	20.84	19.8	17.15	14.14	12.54	10.47	14.02	14.83	17.78	19.7	20.62	21.33	20.71	20.55	18.68	13.16	10.66	11.43	11.36	13.57	18.3	19.74	21.04	21.62	21.57	20.28	16.86	13.09	11.29	9.61	11.87	15.95	18.66	20.17	19.94	21.54
114	21.18	21.54	20.77	18.68	12.94	9.4	10.2	11.39	13.82	17.98	18.24	19.47	20.78	20.88	19.79	17.27	14.14	12.57	10.57	14.01	14.87	18.04	19.81	20.7	21.4	20.74	20.53	18.8	13.16	10.67	11.51	11.36	13.62	18.56	19.85	21.1	21.68	21.6	20.29	16.98	13.09	11.3	9.72	11.86	16	18.92	20.27	20	21.59
115	21.09	21.56	20.71	18.66	12.96	9.32	10.04	11.32	13.73	17.93	18.23	19.45	20.69	20.91	19.73	17.23	14.17	12.48	10.42	13.94	14.77	17.98	19.8	20.67	21.31	20.76	20.45	18.76	13.19	10.56	11.33	11.29	13.53	18.51	19.82	21.07	21.58	21.61	20.23	16.95	13.12	11.2	9.57	11.79	15.91	18.86	20.24	19.97	21.48
116	21.14	21.73	20.81	18.73	13.02	9.41	10.09	11.3	13.67	17.9	18.33	19.56	20.72	21.08	19.82	17.28	14.23	12.55	10.48	13.91	14.69	17.96	19.91	20.78	21.35	20.93	20.53	18.81	13.24	10.62	11.38	11.27	13.45	18.49	19.92	21.17	21.62	21.76	20.33	17.01	13.18	11.26	9.64	11.76	15.84	18.83	20.33	20.07	21.5
117	21.07	21.73	20.73	18.61	12.84	9.27	9.94	11.16	13.55	17.98	17.95	19.38	20.64	21.1	19.74	17.15	14.05	12.41	10.35	13.76	14.56	18.04	19.53	20.59	21.27	20.93	20.44	18.67	13.05	10.46	11.22	11.14	13.33	18.57	19.53	20.98	21.54	21.76	20.26	16.88	12.99	11.1	9.51	11.61	15.72	18.9	19.94	19.88	21.4
118	20.97	21.61	20.62	18.67	12.78	9.18	9.73	11.09	13.45	17.62	17.93	19.2	20.54	20.98	19.63	17.2	13.98	12.31	10.15	13.69	14.44	17.67	19.52	20.41	21.17	20.81	20.31	18.72	12.99	10.34	11.01	11.07	13.23	18.22	19.5	20.78	21.44	21.63	20.15	16.93	12.93	10.99	9.33	11.53	15.62	18.54	19.91	19.68	21.28
119	20.62	21.26	20.43	18.5	12.68	9.05	9.57	10.85	13.22	16.8	17.45	18.98	20.18	20.64	19.43	17.01	13.88	12.17	10	13.45	14.19	16.85	19.04	20.18	20.81	20.46	20.1	18.53	12.88	10.18	10.83	10.83	12.98	17.4	19.01	20.55	21.07	21.27	19.97	16.75	12.83	10.84	9.18	11.29	15.38	17.71	19.41	19.45	20.9
120	20.61	21.43	20.45	18.56	12.62	8.97	9.42	10.75	13.08	16.64	17.34	18.87	20.16	20.81	19.45	17.07	13.83	12.08	9.87	13.34	14.03	16.69	18.94	20.07	20.8	20.63	20.11	18.58	12.82	10.08	10.68	10.74	12.84	17.24	18.9	20.43	21.05	21.43	19.99	16.81	12.77	10.74	9.06	11.19	15.24	17.55	19.29	19.33	20.87
121	20.89	21.72	20.51	18.62	12.73	9.13	9.72	11.04	13.46	17.49	17.64	19.21	20.43	21.12	19.51	17.12	13.93	12.24	10.18	13.62	14.4	17.54	19.25	20.41	21.07	20.92	20.15	18.62	12.94	10.24	10.97	11.04	13.21	18.09	19.18	20.76	21.33	21.72	20.05	16.86	12.89	10.9	9.37	11.48	15.61	18.39	19.59	19.66	21.13
122	20.34	21.14	19.85	18.17	12.89	9.54	10.15	11.56	13.86	17.91	17.46	19.11	19.87	20.55	18.85	16.66	14.06	12.64	10.6	14.12	14.79	17.94	19.08	20.3	20.51	20.35	19.48	18.14	13.09	10.65	11.39	11.56	13.61	18.5	18.98	20.65	20.78	21.15	19.4	16.4	13.04	11.31	9.81	12	16.03	18.79	19.4	19.56	20.58
123	20.64	21.23	19.83	18.03	12.91	9.66	10.3	11.82	13.97	17.83	17.53	19.13	20.16	20.65	18.83	16.52	14.07	12.75	10.74	14.37	14.9	17.84	19.16	20.32	20.81	20.45	19.44	17.98	13.12	10.78	11.53	11.83	13.73	18.4	19.03	20.67	21.07	21.24	19.38	16.25	13.06	11.43	9.96	12.27	16.15	18.69	19.47	19.59	20.87
124	21.4	21.96	20.25	18.51	13.04	9.7	10.26	11.98	14.14	18	17.92	19.5	20.9	21.4	19.25	16.99	14.18	12.78	10.69	14.51	15.05	18	19.57	20.69	21.55	21.19	19.85	18.44	13.26	10.83	11.47	11.99	13.89	18.55	19.39	21.03	21.82	21.97	19.8	16.72	13.2	11.48	9.92	12.43	16.32	18.84	19.86	19.96	21.62
125	21.16	22.05	20.51	18.86	13.13	9.74	10.35	11.96	14.13	17.75	17.73	19.53	20.65	21.51	19.5	17.34	14.24	12.81	10.79	14.48	15.04	17.73	19.39	20.71	21.31	21.29	20.08	18.77	13.35	10.87	11.55	11.97	13.88	18.29	19.18	21.05	21.58	22.07	20.05	17.07	13.28	11.52	10.02	12.42	16.32	18.57	19.66	19.98	21.37
126	21.15	22.1	20.8	19.16	13.3	9.83	10.4	12.03	14.35	18.13	18.05	19.87	20.63	21.57	19.79	17.63	14.39	12.89	10.83	14.53	15.25	18.1	19.72	21.05	21.29	21.35	20.35	19.05	13.52	10.97	11.59	12.04	14.11	18.65	19.47	21.38	21.57	22.12	20.34	17.36	13.46	11.62	10.07	12.49	16.55	18.93	19.98	20.32	21.35
127	20.76	21.26	20.53	18.18	12.48	8.81	9.76	11.2	13.57	17.86	17.75	19.28	20.39	20.57	19.56	16.83	13.68	12.03	10.07	13.84	14.7	17.92	19.29	20.51	20.99	20.46	20.36	18.39	12.71	10.2	11.1	11.14	13.41	18.43	19.39	20.97	21.31	21.36	20.01	16.51	12.64	10.83	9.17	11.67	15.77	18.82	19.85	19.87	21.28
128	20.95	21.37	20.57	18.3	12.59	8.89	9.81	11.26	13.62	17.98	17.72	19.4	20.58	20.68	19.6	16.94	13.79	12.11	10.13	13.89	14.73	18.04	19.27	20.63	21.18	20.57	20.38	18.5	12.82	10.26	11.14	11.2	13.44	18.55	19.35	21.08	21.5	21.46	20.05	16.62	12.75	10.89	9.24	11.72	15.81	18.94	19.8	19.98	21.45
129	20.75	21.21	20.42	18.19	12.64	8.99	9.91	11.26	13.52	17.73	17.35	19.09	20.37	20.53	19.45	16.82	13.84	12.19	10.25	13.89	14.61	17.79	18.9	20.32	20.97	20.41	20.23	18.37	12.87	10.33	11.24	11.21	13.34	18.31	18.97	20.76	21.28	21.29	19.91	16.5	12.8	10.97	9.36	11.72	15.71	18.69	19.41	19.66	21.23
130	20.9	21.34	20.53	18.3	12.74	9.19	9.97	11.29	13.54	17.67	17.56	19.17	20.51	20.66	19.56	16.92	13.94	12.39	10.32	13.91	14.62	17.74	19.11	20.39	21.11	20.54	20.32	18.47	12.96	10.5	11.29	11.24	13.36	18.26	19.17	20.83	21.42	21.41	20.03	16.61	12.9	11.15	9.44	11.74	15.73	18.63	19.61	19.73	21.35
131	21.04	21.47	20.7	18.51	12.89	9.31	10.09	11.36	13.69	17.77	17.99	19.29	20.64	20.8	19.73	17.11	14.1	12.5	10.45	13.98	14.75	17.83	19.55	20.52	21.24	20.67	20.47	18.66	13.11	10.6	11.4	11.31	13.5	18.35	19.6	20.94	21.54	21.53	20.2	16.81	13.05	11.25	9.58	11.81	15.87	18.71	20.03	19.84	21.46
132	20.96	21.49	20.69	18.54	12.89	9.37	10.13	11.32	13.7	17.76	17.98	19.18	20.55	20.82	19.71	17.13	14.1	12.55	10.5	13.93	14.75	17.83	19.55	20.4	21.15	20.69	20.45	18.68	13.11	10.64	11.43	11.27	13.51	18.35	19.59	20.82	21.45	21.54	20.19	16.84	13.05	11.29	9.64	11.77	15.89	18.71	20.01	19.72	21.36
133	20.71	21.29	20.5	18.37	12.79	9.24	9.91	11.19	13.43	17.33	17.7	19.01	20.3	20.63	19.52	16.94	14	12.41	10.29	13.79	14.46	17.39	19.27	20.23	20.9	20.49	20.25	18.49	13.01	10.48	11.2	11.14	13.23	17.93	19.29	20.64	21.19	21.34	20.01	16.65	12.95	11.14	9.43	11.63	15.61	18.27	19.71	19.54	21.09
134	20.83	21.46	20.61	18.56	12.81	9.31	9.96	11.17	13.4	17.27	17.76	19.2	20.41	20.8	19.63	17.12	14.03	12.47	10.36	13.76	14.41	17.34	19.33	20.41	21.01	20.66	20.34	18.66	13.03	10.52	11.25	11.13	13.19	17.87	19.35	20.81	21.3	21.49	20.13	16.83	12.98	11.18	9.51	11.6	15.58	18.21	19.75	19.71	21.18
135	21.13	21.77	20.86	18.77	12.94	9.42	10.06	11.19	13.49	17.43	18.05	19.4	20.7	21.12	19.88	17.32	14.16	12.57	10.48	13.78	14.49	17.5	19.63	20.61	21.3	20.97	20.58	18.85	13.16	10.6	11.35	11.15	13.28	18.04	19.63	21	21.59	21.8	20.38	17.03	13.11	11.27	9.63	11.62	15.67	18.37	20.03	19.9	21.45
136	20.83	21.65	20.58	18.53	12.74	9.28	9.88	11.08	13.33	17.36	17.7	19.18	20.39	21.01	19.59	17.07	13.96	12.42	10.31	13.67	14.31	17.42	19.29	20.39	21	20.85	20.28	18.6	12.94	10.44	11.16	11.05	13.11	17.97	19.28	20.77	21.28	21.67	20.11	16.79	12.9	11.11	9.47	11.51	15.5	18.29	19.68	19.67	21.13
137	20.61	21.28	20.5	18.53	12.74	9.16	9.71	10.86	13.08	16.63	17.32	18.87	20.16	20.64	19.5	17.05	13.96	12.3	10.16	13.44	14.04	16.69	18.91	20.07	20.77	20.48	20.18	18.58	12.94	10.3	10.99	10.83	12.85	17.25	18.89	20.45	21.04	21.29	20.03	16.78	12.9	10.98	9.32	11.28	15.25	17.56	19.27	19.35	20.89
138	20.65	21.46	20.33	18.35	12.8	9.39	10.02	11.08	13.16	16.6	17.17	18.79	20.19	20.83	19.33	16.86	14.02	12.52	10.48	13.66	14.11	16.66	18.77	19.99	20.8	20.66	20	18.38	13	10.5	11.29	11.05	12.93	17.22	18.74	20.36	21.07	21.46	19.86	16.59	12.96	11.19	9.65	11.49	15.33	17.52	19.12	19.26	20.9
139	20.25	20.75	19.49	17.57	12.66	9.68	10.29	11.74	13.67	17.62	17.34	18.92	19.78	20.13	18.49	16.07	13.87	12.8	10.75	14.3	14.6	17.67	18.95	20.11	20.4	19.95	19.14	17.59	12.86	10.78	11.54	11.71	13.43	18.23	18.89	20.47	20.66	20.75	19.03	15.8	12.82	11.47	9.93	12.15	15.84	18.53	19.28	19.38	20.49
140	20.08	20.62	19.39	17.4	12.63	9.54	10.19	11.74	13.57	17.27	17.17	18.63	19.6	20.02	18.39	15.89	13.83	12.65	10.64	14.29	14.5	17.31	18.8	19.82	20.22	19.83	19.03	17.39	12.84	10.65	11.43	11.72	13.33	17.87	18.7	20.18	20.49	20.63	18.93	15.62	12.8	11.33	9.83	12.16	15.75	18.16	19.11	19.09	20.31
141	20.53	21.07	19.66	17.77	12.78	9.59	10.16	11.86	13.67	17.41	17.43	18.89	20.04	20.49	18.66	16.25	13.95	12.69	10.61	14.39	14.59	17.43	19.07	20.08	20.66	20.29	19.28	17.73	12.99	10.71	11.39	11.84	13.43	17.99	18.94	20.43	20.94	21.08	19.19	15.98	12.95	11.39	9.81	12.28	15.86	18.28	19.37	19.35	20.75
142	20.86	21.22	19.79	17.89	12.79	9.65	10.2	11.98	13.7	17.25	17.29	18.85	20.35	20.65	18.78	16.36	13.93	12.74	10.64	14.5	14.61	17.25	18.93	20.04	20.99	20.45	19.38	17.83	13	10.77	11.42	11.97	13.47	17.81	18.77	20.38	21.27	21.23	19.32	16.09	12.95	11.45	9.85	12.41	15.9	18.1	19.22	19.31	21.07
143	21.07	21.35	19.91	18.02	12.82	9.64	10.23	12.03	13.65	17.21	17.34	18.93	20.56	20.79	18.9	16.49	13.95	12.73	10.67	14.53	14.55	17.2	19	20.12	21.2	20.59	19.49	17.94	13.03	10.77	11.44	12.03	13.42	17.76	18.79	20.46	21.48	21.36	19.44	16.21	12.98	11.45	9.89	12.47	15.86	18.04	19.27	19.39	21.28
144	21.37	21.68	20.32	18.5	13.08	9.79	10.25	12.17	13.94	17.64	17.82	19.51	20.84	21.14	19.31	16.96	14.18	12.87	10.69	14.66	14.83	17.61	19.5	20.69	21.48	20.92	19.88	18.4	13.3	10.92	11.45	12.18	13.7	18.17	19.26	21.03	21.77	21.69	19.84	16.68	13.24	11.6	9.92	12.61	16.16	18.44	19.76	19.97	21.57
145	20.06	20.42	19.72	17.46	12.42	9.09	10.29	11.35	13.24	16.88	16.59	18.23	19.69	19.72	18.75	16.13	13.62	12.33	10.59	13.98	14.36	16.95	18.12	19.46	20.29	19.62	19.55	17.7	12.64	10.48	11.61	11.28	13.06	17.45	18.22	19.92	20.63	20.51	19.18	15.79	12.59	11.13	9.7	11.81	15.43	17.85	18.69	18.82	20.58
146	20.28	20.8	20.03	17.77	12.6	9.13	10.22	11.42	13.46	17.17	16.9	18.53	19.89	20.11	19.06	16.42	13.8	12.36	10.54	14.04	14.57	17.24	18.44	19.76	20.49	20	19.84	17.98	12.82	10.49	11.54	11.35	13.29	17.75	18.52	20.22	20.82	20.89	19.5	16.08	12.77	11.14	9.65	11.87	15.66	18.14	18.98	19.12	20.77
147	20.17	20.75	19.9	17.76	12.56	9.11	10.11	11.26	13.36	17.17	16.75	18.46	19.78	20.06	18.92	16.4	13.77	12.33	10.44	13.87	14.44	17.24	18.29	19.68	20.37	19.95	19.7	17.96	12.78	10.44	11.42	11.19	13.17	17.76	18.36	20.13	20.7	20.83	19.37	16.07	12.73	11.1	9.56	11.7	15.55	18.14	18.81	19.03	20.63
148	20.69	21.26	20.4	18.14	12.71	9.23	10.08	11.31	13.49	17.66	17.11	19.03	20.29	20.58	19.42	16.76	13.92	12.44	10.43	13.91	14.56	17.73	18.66	20.25	20.89	20.46	20.18	18.33	12.93	10.54	11.4	11.24	13.3	18.25	18.72	20.69	21.21	21.33	19.88	16.44	12.88	11.2	9.55	11.74	15.68	18.62	19.16	19.59	21.13
149	20.7	21.31	20.4	18.2	12.71	9.16	10.03	11.25	13.53	17.66	17.17	19.04	20.29	20.63	19.42	16.8	13.93	12.37	10.39	13.86	14.58	17.73	18.72	20.26	20.88	20.51	20.17	18.36	12.93	10.45	11.34	11.19	13.33	18.26	18.77	20.69	21.2	21.37	19.88	16.49	12.88	11.12	9.52	11.69	15.71	18.62	19.2	19.59	21.11
150	21.03	21.59	20.69	18.48	12.86	9.33	10.14	11.35	13.7	17.98	17.58	19.3	20.61	20.92	19.7	17.08	14.08	12.53	10.52	13.94	14.74	18.05	19.15	20.51	21.21	20.79	20.45	18.63	13.08	10.59	11.44	11.29	13.5	18.58	19.19	20.94	21.51	21.64	20.18	16.77	13.03	11.27	9.64	11.77	15.89	18.93	19.61	19.84	21.42
151	20.83	21.45	20.49	18.38	12.87	9.53	10.29	11.42	13.59	17.77	17.49	19.21	20.41	20.78	19.51	16.96	14.09	12.71	10.68	14.01	14.61	17.84	19.05	20.42	21	20.65	20.24	18.51	13.08	10.76	11.59	11.37	13.39	18.38	19.08	20.84	21.3	21.5	19.99	16.66	13.04	11.44	9.81	11.84	15.77	18.72	19.49	19.74	21.2
152	20.98	21.58	20.56	18.34	12.9	9.74	10.52	11.53	13.72	17.82	17.64	19.31	20.55	20.92	19.57	16.91	14.12	12.92	10.93	14.11	14.72	17.89	19.21	20.52	21.14	20.78	20.29	18.46	13.11	10.95	11.81	11.48	13.51	18.44	19.23	20.93	21.44	21.62	20.06	16.61	13.07	11.63	10.06	11.94	15.9	18.77	19.63	19.83	21.32
153	21.16	21.9	20.91	18.72	12.99	9.8	10.54	11.41	13.63	17.65	18.16	19.49	20.71	21.24	19.92	17.27	14.22	12.97	10.96	13.99	14.62	17.72	19.74	20.7	21.31	21.1	20.63	18.82	13.2	10.99	11.82	11.36	13.42	18.27	19.75	21.1	21.6	21.93	20.42	16.97	13.16	11.68	10.1	11.82	15.81	18.6	20.14	20	21.47
154	21.07	21.8	20.63	18.47	12.93	9.74	10.46	11.36	13.48	17.53	17.86	19.34	20.62	21.14	19.63	17.01	14.16	12.9	10.9	13.93	14.45	17.6	19.45	20.55	21.21	21	20.33	18.56	13.14	10.9	11.74	11.31	13.26	18.15	19.44	20.94	21.49	21.82	20.14	16.72	13.1	11.6	10.04	11.76	15.65	18.48	19.82	19.84	21.36
155	20.62	21.45	20.67	18.5	12.87	9.61	10.23	11.03	13.08	16.57	17.31	18.79	20.16	20.8	19.67	17.02	14.11	12.77	10.68	13.6	14.03	16.64	18.9	20	20.75	20.65	20.36	18.57	13.07	10.75	11.51	10.98	12.85	17.2	18.89	20.38	21.03	21.46	20.19	16.74	13.04	11.45	9.83	11.43	15.25	17.52	19.26	19.28	20.88
156	20.64	21.52	20.26	17.97	12.75	9.67	10.35	11.18	13.09	16.43	17.15	18.76	20.17	20.88	19.26	16.48	13.99	12.82	10.81	13.74	14.03	16.5	18.75	19.96	20.76	20.72	19.94	18.02	12.95	10.79	11.62	11.14	12.87	17.07	18.72	20.34	21.04	21.53	19.79	16.21	12.92	11.5	9.97	11.57	15.27	17.38	19.09	19.24	20.88
157	20.31	20.79	19.48	17.44	12.54	9.64	10.33	11.75	13.67	17.43	17.31	18.89	19.83	20.16	18.48	15.93	13.77	12.78	10.79	14.3	14.6	17.49	18.91	20.09	20.42	20	19.14	17.47	12.74	10.74	11.59	11.71	13.44	18.06	18.87	20.46	20.69	20.79	19.01	15.66	12.71	11.46	9.96	12.14	15.85	18.36	19.24	19.36	20.53
158	19.99	20.43	19.35	17.33	12.49	9.44	10.22	11.84	13.57	17.34	16.96	18.46	19.5	19.81	18.35	15.81	13.69	12.57	10.68	14.37	14.49	17.38	18.58	19.66	20.1	19.64	19	17.33	12.69	10.55	11.47	11.81	13.34	17.95	18.5	20.02	20.38	20.43	18.88	15.54	12.66	11.27	9.86	12.24	15.76	18.24	18.89	18.93	20.21
159	20.21	20.64	19.51	17.49	12.59	9.56	10.22	11.9	13.54	17.11	16.97	18.51	19.71	20.04	18.5	15.96	13.78	12.68	10.67	14.41	14.45	17.14	18.61	19.71	20.31	19.86	19.13	17.46	12.8	10.67	11.46	11.87	13.31	17.71	18.49	20.06	20.6	20.64	19.03	15.69	12.76	11.38	9.86	12.3	15.74	18	18.91	18.98	20.43
160	20.52	20.86	19.68	17.65	12.69	9.62	10.22	11.95	13.59	17	17.01	18.55	20.01	20.28	18.67	16.11	13.85	12.73	10.67	14.45	14.49	17.01	18.66	19.74	20.62	20.09	19.28	17.6	12.9	10.73	11.45	11.93	13.36	17.58	18.51	20.09	20.91	20.87	19.2	15.83	12.86	11.45	9.87	12.35	15.8	17.86	18.95	19.02	20.73
161	20.98	20.95	19.86	17.82	12.8	9.65	10.21	12.01	13.64	17.14	17.27	18.82	20.46	20.39	18.85	16.28	13.94	12.75	10.65	14.49	14.54	17.14	18.93	20.01	21.07	20.19	19.44	17.75	13.01	10.77	11.43	11.99	13.42	17.71	18.74	20.35	21.37	20.96	19.38	16	12.97	11.48	9.86	12.42	15.87	17.98	19.2	19.29	21.18
162	21.25	21.15	20.04	18.11	12.89	9.71	10.27	12.16	13.88	17.43	17.49	19.03	20.72	20.61	19.02	16.55	14.01	12.8	10.71	14.63	14.77	17.4	19.17	20.22	21.34	20.4	19.6	18	13.11	10.83	11.48	12.15	13.65	17.98	18.94	20.56	21.65	21.17	19.55	16.27	13.07	11.55	9.93	12.58	16.12	18.24	19.42	19.5	21.46
163	19.6	20.09	19.3	16.9	12.24	9.2	10.54	11.5	13.25	16.69	16.47	17.89	19.22	19.39	18.32	15.57	13.44	12.45	10.84	14.11	14.36	16.77	18	19.11	19.82	19.29	19.11	17.15	12.46	10.58	11.86	11.42	13.07	17.28	18.09	19.59	20.17	20.18	18.74	15.22	12.42	11.24	9.95	11.93	15.45	17.67	18.57	18.49	20.11
164	19.54	20	19.17	16.86	12.21	9.25	10.53	11.53	13.14	16.55	16.33	17.84	19.14	19.31	18.19	15.52	13.42	12.5	10.85	14.14	14.24	16.63	17.86	19.06	19.74	19.2	18.98	17.1	12.43	10.61	11.84	11.45	12.96	17.14	17.95	19.53	20.09	20.09	18.63	15.17	12.39	11.28	9.95	11.96	15.34	17.53	18.41	18.43	20.02
165	19.63	20.14	19.29	17.1	12.34	9.38	10.66	11.63	13.28	16.69	16.48	17.93	19.23	19.45	18.31	15.74	13.56	12.61	11	14.24	14.36	16.76	18.02	19.15	19.83	19.34	19.08	17.31	12.56	10.71	11.98	11.56	13.09	17.28	18.09	19.61	20.17	20.22	18.75	15.4	12.52	11.39	10.11	12.06	15.47	17.66	18.54	18.51	20.09
166	19.67	20.25	19.4	17.27	12.51	9.55	10.62	11.58	13.33	16.73	16.51	18.06	19.26	19.56	18.41	15.9	13.73	12.78	10.98	14.18	14.39	16.81	18.05	19.28	19.85	19.45	19.18	17.47	12.72	10.86	11.93	11.51	13.14	17.33	18.12	19.73	20.19	20.32	18.86	15.57	12.69	11.54	10.09	12	15.52	17.7	18.56	18.63	20.11
167	20.3	20.83	19.92	17.84	12.79	9.7	10.72	11.81	13.76	17.35	17.22	18.72	19.88	20.15	18.94	16.46	14.01	12.92	11.09	14.4	14.81	17.43	18.77	19.93	20.47	20.03	19.69	18.03	13	10.99	12.03	11.74	13.57	17.96	18.83	20.37	20.8	20.9	19.4	16.13	12.97	11.68	10.21	12.22	15.96	18.33	19.25	19.27	20.71
168	20.4	20.92	19.92	17.99	12.87	9.83	10.88	11.91	13.82	17.57	17.24	18.97	19.98	20.24	18.94	16.59	14.09	13.04	11.27	14.49	14.85	17.65	18.8	20.18	20.56	20.12	19.68	18.16	13.08	11.09	12.19	11.84	13.62	18.19	18.84	20.62	20.88	20.97	19.4	16.26	13.05	11.78	10.38	12.31	16.01	18.54	19.26	19.52	20.79
169	20.52	21	19.87	17.86	12.81	9.95	10.9	11.93	13.81	17.67	17.19	19.12	20.09	20.32	18.88	16.45	14.04	13.15	11.3	14.51	14.82	17.75	18.75	20.33	20.67	20.2	19.61	18.01	13.02	11.18	12.2	11.86	13.6	18.29	18.79	20.75	20.98	21.04	19.36	16.13	12.99	11.88	10.42	12.33	15.99	18.64	19.19	19.65	20.88
170	21.02	21.52	20.32	17.99	12.86	9.99	10.91	12.04	13.92	18.08	17.58	19.44	20.58	20.85	19.33	16.56	14.1	13.18	11.32	14.61	14.91	18.16	19.15	20.65	21.16	20.72	20.06	18.13	13.07	11.2	12.21	11.98	13.71	18.71	19.18	21.07	21.47	21.56	19.82	16.25	13.04	11.91	10.45	12.43	16.1	19.05	19.57	19.97	21.36
171	21.16	21.83	20.67	18.16	12.86	9.88	10.72	11.9	13.86	18.06	17.86	19.42	20.71	21.16	19.67	16.71	14.1	13.07	11.14	14.47	14.84	18.14	19.43	20.63	21.29	21.03	20.39	18.28	13.06	11.07	12.01	11.84	13.65	18.7	19.45	21.04	21.59	21.86	20.17	16.41	13.04	11.78	10.27	12.29	16.04	19.02	19.83	19.94	21.47
172	21.09	21.74	20.41	17.98	12.81	9.75	10.61	11.64	13.65	17.56	17.83	19.31	20.63	21.07	19.41	16.52	14.05	12.93	11.06	14.2	14.61	17.64	19.41	20.51	21.2	20.94	20.12	18.08	13.01	10.92	11.9	11.58	13.44	18.2	19.42	20.91	21.5	21.76	19.91	16.22	12.98	11.64	10.19	12.02	15.83	18.52	19.79	19.81	21.37
173	20.89	21.72	20.42	17.83	12.77	9.62	10.49	11.32	13.24	16.72	17.6	18.9	20.42	21.06	19.43	16.35	14.02	12.79	10.95	13.87	14.19	16.8	19.19	20.11	20.99	20.92	20.12	17.91	12.98	10.76	11.78	11.26	13.03	17.37	19.19	20.5	21.28	21.74	19.93	16.06	12.95	11.48	10.08	11.69	15.43	17.68	19.55	19.4	21.15
174	20.86	21.63	20.25	17.69	12.62	9.52	10.4	11.44	13.31	16.59	17.46	18.82	20.38	20.97	19.25	16.2	13.88	12.68	10.87	13.99	14.24	16.67	19.05	20.02	20.94	20.83	19.94	17.76	12.82	10.63	11.68	11.38	13.09	17.25	19.04	20.4	21.23	21.63	19.77	15.92	12.8	11.36	10.01	11.81	15.49	17.55	19.39	19.3	21.09
175	20.73	21.22	19.78	17.56	12.55	9.51	10.33	11.7	13.68	17.23	17.53	19.1	20.25	20.58	18.78	16.05	13.8	12.66	10.8	14.24	14.6	17.3	19.14	20.3	20.81	20.43	19.45	17.6	12.75	10.61	11.6	11.65	13.46	17.88	19.1	20.67	21.09	21.22	19.3	15.77	12.73	11.35	9.95	12.07	15.87	18.18	19.46	19.58	20.95
176	19.93	20.45	19.36	17.38	12.45	9.45	10.25	11.9	13.63	17.44	16.93	18.54	19.43	19.82	18.36	15.86	13.67	12.6	10.72	14.42	14.53	17.49	18.55	19.74	20	19.67	19.01	17.4	12.65	10.56	11.51	11.85	13.41	18.07	18.48	20.11	20.29	20.46	18.88	15.58	12.63	11.3	9.88	12.27	15.82	18.36	18.85	19.02	20.14
177	19.79	20.18	19.16	17.24	12.38	9.32	10.15	11.82	13.41	16.78	16.67	18.14	19.28	19.57	18.15	15.71	13.58	12.46	10.61	14.32	14.31	16.82	18.31	19.33	19.86	19.4	18.79	17.23	12.58	10.43	11.4	11.78	13.19	17.4	18.2	19.69	20.16	20.18	18.67	15.43	12.56	11.17	9.79	12.2	15.62	17.68	18.6	18.61	20
178	19.77	20.03	19.09	17.15	12.38	9.33	10.14	11.75	13.26	16.47	16.51	17.92	19.26	19.44	18.07	15.61	13.55	12.46	10.6	14.24	14.15	16.49	18.16	19.11	19.84	19.26	18.69	17.11	12.58	10.44	11.39	11.72	13.04	17.07	18.01	19.47	20.15	20.04	18.59	15.32	12.55	11.19	9.79	12.14	15.48	17.35	18.44	18.4	19.98
179	19.98	20.07	19.18	17.32	12.48	9.44	10.14	11.81	13.27	16.52	16.66	18.02	19.46	19.5	18.16	15.77	13.63	12.56	10.59	14.28	14.16	16.52	18.33	19.21	20.05	19.31	18.76	17.26	12.69	10.55	11.37	11.79	13.05	17.1	18.15	19.56	20.36	20.08	18.68	15.49	12.66	11.3	9.79	12.21	15.51	17.37	18.6	18.5	20.19
180	20.3	20.25	19.42	17.66	12.66	9.66	10.2	11.99	13.46	16.72	16.84	18.22	19.77	19.7	18.4	16.1	13.79	12.77	10.65	14.44	14.33	16.71	18.53	19.41	20.37	19.49	18.98	17.57	12.87	10.78	11.43	11.96	13.23	17.29	18.31	19.75	20.68	20.26	18.92	15.81	12.84	11.53	9.86	12.39	15.71	17.56	18.78	18.7	20.51
181	18.97	19.53	18.78	16.33	11.72	8.57	10.01	11.05	12.73	16.24	15.86	17.23	18.58	18.84	17.79	15.01	12.92	11.84	10.32	13.66	13.83	16.33	17.38	18.45	19.18	18.73	18.59	16.59	11.93	9.96	11.32	10.97	12.54	16.83	17.47	18.93	19.55	19.63	18.21	14.64	11.91	10.64	9.42	11.47	14.93	17.23	17.96	17.83	19.47
182	19.05	19.63	18.91	16.43	11.88	8.76	10.15	11.21	12.89	16.31	15.88	17.29	18.65	18.93	17.92	15.1	13.09	12.03	10.48	13.81	13.97	16.4	17.41	18.5	19.25	18.83	18.71	16.68	12.09	10.13	11.46	11.13	12.7	16.91	17.49	18.98	19.61	19.72	18.35	14.73	12.07	10.81	9.58	11.63	15.08	17.3	17.96	17.88	19.53
183	18.98	19.61	18.88	16.45	11.91	8.93	10.31	11.25	12.82	16.19	15.8	17.22	18.58	18.91	17.89	15.1	13.12	12.18	10.65	13.85	13.89	16.28	17.33	18.43	19.16	18.81	18.67	16.68	12.12	10.27	11.62	11.17	12.62	16.8	17.41	18.9	19.52	19.69	18.33	14.74	12.09	10.96	9.75	11.66	15.01	17.18	17.86	17.8	19.43
184	19.5	20.16	19.31	16.95	12.29	9.42	10.73	11.71	13.35	16.64	16.41	17.8	19.08	19.46	18.32	15.58	13.51	12.66	11.08	14.3	14.4	16.73	17.95	19.01	19.66	19.36	19.08	17.16	12.5	10.73	12.03	11.63	13.15	17.25	18.02	19.47	20.01	20.23	18.76	15.23	12.48	11.43	10.19	12.11	15.54	17.62	18.46	18.37	19.92
185	19.69	20.32	19.42	17.13	12.53	9.63	10.89	11.92	13.53	16.85	16.74	18.09	19.26	19.62	18.43	15.75	13.76	12.87	11.26	14.5	14.57	16.94	18.29	19.29	19.84	19.52	19.19	17.33	12.74	10.92	12.19	11.84	13.33	17.47	18.34	19.74	20.18	20.38	18.88	15.41	12.72	11.63	10.37	12.31	15.72	17.84	18.77	18.64	20.09
186	19.61	20.22	19.33	17.26	12.53	9.72	10.96	11.97	13.55	16.87	16.7	18.16	19.17	19.54	18.34	15.86	13.76	12.95	11.34	14.55	14.57	16.96	18.25	19.37	19.74	19.42	19.09	17.44	12.74	10.99	12.26	11.89	13.35	17.5	18.3	19.81	20.08	20.28	18.8	15.53	12.72	11.7	10.46	12.36	15.75	17.85	18.71	18.71	19.98
187	19.91	20.42	19.5	17.5	12.69	9.98	11.08	12.09	13.67	17.14	16.98	18.58	19.47	19.73	18.51	16.08	13.94	13.2	11.48	14.65	14.68	17.23	18.54	19.78	20.03	19.62	19.25	17.66	12.9	11.22	12.38	12.01	13.47	17.78	18.58	20.22	20.36	20.46	18.97	15.75	12.88	11.94	10.6	12.46	15.87	18.12	18.98	19.12	20.26
188	20.19	20.69	19.71	17.6	12.76	9.93	10.93	12.11	13.75	17.41	17.11	18.92	19.74	20.01	18.72	16.17	14.01	13.15	11.35	14.67	14.74	17.49	18.68	20.12	20.3	19.89	19.45	17.75	12.96	11.15	12.23	12.03	13.55	18.05	18.71	20.55	20.62	20.73	19.19	15.85	12.95	11.88	10.46	12.48	15.95	18.39	19.1	19.45	20.51
189	20.53	21.09	19.91	17.61	12.6	9.47	10.37	12.01	13.87	17.66	17.37	19.16	20.07	20.41	18.92	16.17	13.86	12.68	10.8	14.56	14.84	17.75	18.95	20.37	20.62	20.29	19.64	17.74	12.81	10.66	11.66	11.93	13.67	18.31	18.97	20.78	20.94	21.12	19.4	15.85	12.79	11.4	9.92	12.37	16.06	18.64	19.34	19.68	20.83
190	20.91	21.33	20.01	17.59	12.53	9.07	10.19	11.97	13.92	17.96	17.47	19.38	20.44	20.65	19.01	16.13	13.79	12.26	10.64	14.51	14.87	18.05	19.05	20.58	20.99	20.53	19.72	17.71	12.73	10.23	11.49	11.89	13.71	18.62	19.06	20.99	21.3	21.35	19.51	15.83	12.72	10.97	9.76	12.32	16.11	18.94	19.42	19.89	21.19
191	21.1	21.3	19.84	17.47	12.46	8.94	10.11	11.88	13.52	17.25	17.66	19.2	20.62	20.62	18.84	15.99	13.73	12.12	10.57	14.41	14.46	17.34	19.25	20.4	21.17	20.5	19.54	17.57	12.66	10.07	11.4	11.8	13.31	17.92	19.25	20.8	21.47	21.31	19.34	15.69	12.65	10.82	9.7	12.23	15.71	18.23	19.6	19.7	21.35
192	21.06	21.25	19.8	17.43	12.4	8.88	10.09	11.83	13.5	17.11	17.72	19.15	20.58	20.58	18.8	15.94	13.67	12.06	10.57	14.36	14.42	17.2	19.32	20.35	21.12	20.45	19.49	17.52	12.6	10	11.38	11.76	13.29	17.78	19.31	20.74	21.41	21.26	19.3	15.65	12.59	10.76	9.7	12.17	15.69	18.09	19.64	19.64	21.29
193	20.95	21.21	19.8	17.57	12.49	9.08	10.18	11.76	13.65	17.36	17.6	19.26	20.45	20.55	18.8	16.07	13.75	12.25	10.66	14.28	14.56	17.43	19.21	20.46	20.99	20.41	19.48	17.63	12.69	10.18	11.46	11.69	13.44	18.02	19.18	20.84	21.29	21.21	19.31	15.78	12.68	10.95	9.79	12.1	15.85	18.32	19.51	19.75	21.16
194	20.1	20.53	19.38	17.45	12.4	9.28	10.16	11.82	13.65	17.57	16.97	18.68	19.6	19.89	18.37	15.92	13.64	12.44	10.63	14.32	14.55	17.64	18.59	19.88	20.15	19.74	19.03	17.47	12.61	10.38	11.43	11.75	13.44	18.22	18.53	20.25	20.45	20.53	18.88	15.64	12.59	11.15	9.78	12.17	15.86	18.51	18.89	19.17	20.31
195	19.61	19.96	19.04	17.1	12.27	9.05	10.05	11.81	13.4	16.71	16.55	17.92	19.1	19.34	18.02	15.56	13.48	12.2	10.52	14.3	14.29	16.76	18.19	19.11	19.65	19.18	18.67	17.1	12.47	10.15	11.32	11.76	13.19	17.35	18.09	19.48	19.96	19.96	18.54	15.27	12.45	10.93	9.68	12.17	15.62	17.63	18.48	18.4	19.81
196	19.22	19.57	18.79	16.76	12.07	8.77	9.79	11.23	12.83	16.12	15.97	17.33	18.7	18.98	17.77	15.22	13.26	11.92	10.25	13.69	13.72	16.15	17.62	18.53	19.27	18.8	18.4	16.73	12.27	9.88	11.05	11.18	12.62	16.74	17.49	18.89	19.58	19.58	18.28	14.92	12.25	10.66	9.43	11.59	15.07	17.02	17.9	17.82	19.43
197	19.16	19.38	18.7	16.72	11.99	8.65	9.59	10.99	12.62	15.97	15.87	17.16	18.63	18.81	17.67	15.16	13.15	11.79	10.05	13.44	13.49	15.98	17.54	18.35	19.2	18.62	18.29	16.66	12.19	9.76	10.84	10.95	12.41	16.57	17.37	18.71	19.52	19.39	18.19	14.87	12.17	10.54	9.24	11.36	14.87	16.84	17.81	17.65	19.36
198	19.37	19.47	18.79	16.91	12.1	8.77	9.74	11.16	12.73	16.03	15.99	17.3	18.83	18.91	17.75	15.33	13.24	11.9	10.19	13.59	13.59	16.02	17.67	18.5	19.41	18.71	18.35	16.82	12.31	9.88	10.98	11.12	12.51	16.61	17.47	18.85	19.74	19.47	18.27	15.04	12.29	10.67	9.4	11.54	14.99	16.87	17.93	17.79	19.57
199	18.34	18.9	18.41	16.03	11.44	8.21	9.67	10.71	12.38	15.73	15.33	16.7	17.94	18.2	17.41	14.72	12.64	11.49	9.98	13.31	13.47	15.82	16.84	17.91	18.54	18.1	18.21	16.32	11.64	9.59	10.97	10.61	12.18	16.33	16.94	18.4	18.93	18.99	17.82	14.33	11.64	10.29	9.08	11.11	14.58	16.72	17.42	17.3	18.84
200	18.61	19.27	18.76	16.3	11.73	8.63	9.99	11.05	12.72	16.05	15.69	16.97	18.2	18.57	17.76	14.97	12.95	11.91	10.32	13.65	13.8	16.15	17.21	18.18	18.79	18.47	18.55	16.57	11.94	9.99	11.3	10.96	12.52	16.66	17.29	18.66	19.17	19.36	18.18	14.59	11.93	10.7	9.42	11.45	14.92	17.05	17.77	17.56	19.08
201	19.24	20.01	19.27	16.72	12.14	9.06	10.39	11.53	13.17	16.58	16.33	17.55	18.82	19.31	18.27	15.38	13.36	12.33	10.73	14.12	14.23	16.67	17.85	18.75	19.4	19.21	19.05	16.97	12.34	10.4	11.69	11.44	12.97	17.19	17.93	19.23	19.77	20.09	18.69	15.01	12.33	11.11	9.83	11.92	15.37	17.57	18.38	18.13	19.68
202	19.66	20.44	19.51	17.03	12.34	9.21	10.5	11.76	13.55	16.85	16.71	17.96	19.24	19.74	18.51	15.67	13.57	12.47	10.85	14.34	14.59	16.95	18.24	19.16	19.81	19.64	19.28	17.26	12.55	10.52	11.8	11.67	13.35	17.48	18.31	19.63	20.18	20.51	18.94	15.3	12.54	11.24	9.96	12.14	15.75	17.85	18.75	18.53	20.08
203	19.75	20.35	19.46	17.02	12.45	9.47	10.77	11.94	13.63	16.93	16.77	18.13	19.32	19.66	18.46	15.64	13.68	12.72	11.14	14.51	14.66	17.03	18.31	19.33	19.88	19.55	19.23	17.24	12.65	10.76	12.07	11.85	13.43	17.57	18.37	19.79	20.24	20.42	18.91	15.29	12.64	11.48	10.24	12.31	15.82	17.93	18.79	18.69	20.14
204	19.65	20.23	19.33	17.09	12.55	9.81	10.89	11.82	13.54	16.86	16.73	18.12	19.21	19.53	18.33	15.7	13.79	13.05	11.28	14.38	14.55	16.96	18.28	19.32	19.77	19.43	19.08	17.29	12.75	11.07	12.19	11.73	13.34	17.5	18.33	19.77	20.12	20.28	18.78	15.35	12.75	11.8	10.38	12.18	15.74	17.85	18.74	18.67	20.02
205	19.88	20.39	19.47	17.16	12.55	9.76	10.87	12.04	13.72	17.02	16.95	18.44	19.43	19.69	18.47	15.75	13.8	13	11.28	14.6	14.72	17.12	18.5	19.64	19.98	19.59	19.21	17.35	12.75	11	12.17	11.95	13.52	17.67	18.55	20.08	20.32	20.43	18.93	15.41	12.74	11.75	10.38	12.4	15.92	18.02	18.94	18.98	20.22
206	20.03	20.61	19.58	17.23	12.5	9.33	10.42	11.94	13.79	17.18	17.36	18.69	19.58	19.92	18.59	15.8	13.76	12.56	10.84	14.48	14.77	17.27	18.92	19.9	20.12	19.81	19.32	17.39	12.71	10.55	11.72	11.84	13.59	17.83	18.96	20.33	20.45	20.65	19.05	15.47	12.7	11.3	9.95	12.29	15.99	18.17	19.34	19.23	20.35
207	20.21	20.7	19.66	17.2	12.36	8.92	10.07	11.7	13.68	17.24	17.34	18.84	19.74	20.01	18.66	15.76	13.62	12.15	10.5	14.24	14.64	17.34	18.91	20.04	20.28	19.9	19.39	17.35	12.56	10.11	11.36	11.61	13.48	17.91	18.94	20.47	20.6	20.73	19.14	15.43	12.55	10.87	9.61	12.04	15.87	18.23	19.3	19.37	20.5
208	20.74	21.1	19.74	17.32	12.31	8.8	9.9	11.73	13.81	17.73	17.47	19.29	20.26	20.41	18.74	15.86	13.58	12.01	10.36	14.26	14.75	17.82	19.05	20.49	20.79	20.3	19.46	17.45	12.51	9.96	11.2	11.64	13.6	18.4	19.07	20.9	21.11	21.12	19.22	15.54	12.5	10.73	9.46	12.06	16	18.72	19.42	19.8	21.01
209	21.11	21.19	19.67	17.32	12.3	8.73	9.91	11.94	13.79	17.84	17.62	19.45	20.63	20.5	18.67	15.84	13.58	11.93	10.38	14.46	14.72	17.94	19.21	20.65	21.15	20.39	19.38	17.43	12.5	9.86	11.21	11.84	13.59	18.52	19.21	21.06	21.46	21.2	19.16	15.53	12.49	10.64	9.49	12.26	15.99	18.84	19.55	19.96	21.35
210	20.95	21.08	19.61	17.28	12.29	8.74	9.9	11.94	13.7	17.62	17.66	19.43	20.46	20.39	18.61	15.79	13.58	11.94	10.39	14.45	14.61	17.71	19.26	20.63	20.97	20.28	19.31	17.38	12.49	9.86	11.2	11.85	13.49	18.3	19.26	21.03	21.27	21.09	19.11	15.49	12.48	10.64	9.5	12.26	15.89	18.61	19.58	19.93	21.17
211	20.88	21.12	19.67	17.44	12.37	8.86	10	11.89	13.73	17.66	17.52	19.27	20.38	20.44	18.67	15.93	13.65	12.05	10.49	14.39	14.63	17.75	19.12	20.47	20.9	20.33	19.35	17.52	12.57	9.96	11.29	11.8	13.53	18.35	19.1	20.86	21.2	21.12	19.17	15.64	12.57	10.75	9.61	12.21	15.94	18.64	19.42	19.77	21.09
212	20.3	20.7	19.47	17.48	12.39	9.04	10	11.9	13.7	17.75	17.1	18.86	19.79	20.05	18.46	15.96	13.65	12.22	10.48	14.38	14.6	17.82	18.73	20.06	20.32	19.91	19.13	17.52	12.59	10.14	11.28	11.82	13.5	18.42	18.67	20.44	20.62	20.7	18.97	15.66	12.59	10.94	9.61	12.22	15.92	18.71	19.02	19.36	20.5
213	19.75	20.09	19.18	17.12	12.27	8.96	9.97	11.83	13.49	16.95	16.78	18.17	19.23	19.46	18.16	15.59	13.5	12.13	10.45	14.3	14.37	17.01	18.42	19.37	19.76	19.31	18.82	17.14	12.47	10.06	11.24	11.76	13.29	17.6	18.33	19.75	20.08	20.09	18.67	15.29	12.47	10.87	9.59	12.16	15.73	17.88	18.7	18.67	19.95
214	19.3	19.61	18.91	16.84	12.07	8.61	9.71	11.25	12.9	16.27	16.11	17.47	18.77	19	17.88	15.29	13.28	11.77	10.18	13.7	13.77	16.3	17.76	18.66	19.31	18.84	18.52	16.82	12.27	9.71	10.97	11.19	12.69	16.9	17.64	19.03	19.63	19.61	18.39	14.99	12.27	10.52	9.34	11.59	15.15	17.17	18.04	17.96	19.5
215	19.07	19.3	18.71	16.66	11.94	8.47	9.39	10.83	12.64	15.94	15.87	17.13	18.54	18.72	17.67	15.09	13.12	11.63	9.85	13.26	13.5	15.96	17.55	18.33	19.08	18.54	18.29	16.6	12.14	9.57	10.65	10.77	12.43	16.56	17.39	18.69	19.42	19.3	18.18	14.79	12.14	10.39	9.03	11.18	14.91	16.82	17.81	17.62	19.27
216	19.27	19.38	18.79	16.8	12.06	8.57	9.44	10.93	12.61	16	15.95	17.24	18.73	18.82	17.75	15.22	13.22	11.72	9.89	13.35	13.47	16	17.64	18.44	19.29	18.63	18.35	16.72	12.26	9.67	10.69	10.88	12.41	16.6	17.45	18.79	19.63	19.39	18.25	14.92	12.26	10.5	9.09	11.28	14.9	16.85	17.9	17.74	19.48
217	18.78	19.28	18.79	16.3	11.59	8.32	9.79	10.88	12.68	16.09	15.72	17.05	18.37	18.58	17.78	15	12.81	11.61	10.1	13.46	13.76	16.18	17.23	18.25	18.97	18.48	18.58	16.6	11.79	9.69	11.09	10.77	12.48	16.69	17.32	18.75	19.36	19.38	18.19	14.59	11.79	10.42	9.2	11.26	14.87	17.08	17.81	17.65	19.27
218	19.34	19.99	19.31	16.75	12.02	8.76	10.2	11.39	13.24	16.63	16.38	17.67	18.92	19.29	18.31	15.43	13.25	12.04	10.52	13.96	14.3	16.72	17.9	18.86	19.51	19.19	19.09	17.03	12.22	10.1	11.49	11.28	13.04	17.24	17.98	19.35	19.9	20.07	18.72	15.03	12.23	10.84	9.62	11.76	15.43	17.62	18.45	18.26	19.8
219	19.92	20.56	19.7	17.16	12.39	9.17	10.6	11.85	13.67	17.2	17.05	18.42	19.49	19.85	18.69	15.81	13.62	12.45	10.94	14.41	14.72	17.29	18.58	19.61	20.08	19.76	19.47	17.41	12.58	10.49	11.9	11.74	13.47	17.82	18.65	20.09	20.46	20.63	19.11	15.42	12.59	11.24	10.04	12.21	15.87	18.18	19.1	19	20.36
220	20.2	20.79	19.85	17.3	12.5	9.29	10.69	11.93	13.75	17.4	17.29	18.71	19.76	20.08	18.85	15.94	13.74	12.56	11.04	14.49	14.78	17.49	18.83	19.9	20.33	19.99	19.61	17.54	12.7	10.59	11.99	11.82	13.55	18.03	18.89	20.38	20.7	20.85	19.27	15.55	12.7	11.34	10.14	12.29	15.94	18.39	19.33	19.29	20.61
221	20.1	20.67	19.7	17.16	12.44	9.35	10.71	11.88	13.67	17.48	17.26	18.72	19.65	19.96	18.7	15.78	13.68	12.62	11.09	14.43	14.69	17.57	18.8	19.91	20.22	19.87	19.46	17.39	12.63	10.63	12.01	11.77	13.47	18.12	18.86	20.38	20.58	20.72	19.13	15.41	12.64	11.39	10.19	12.23	15.87	18.47	19.28	19.29	20.49
222	20.05	20.66	19.67	17.18	12.52	9.59	10.72	11.88	13.71	17.48	17.24	18.8	19.6	19.95	18.66	15.79	13.77	12.85	11.11	14.42	14.71	17.58	18.8	19.99	20.16	19.86	19.41	17.39	12.72	10.84	12.02	11.77	13.51	18.13	18.85	20.45	20.51	20.71	19.1	15.42	12.72	11.61	10.21	12.22	15.91	18.47	19.26	19.36	20.42
223	20.09	20.7	19.67	17.17	12.42	9.28	10.5	12.03	13.83	17.37	17.27	18.8	19.63	19.99	18.67	15.76	13.68	12.54	10.91	14.56	14.81	17.46	18.83	19.99	20.18	19.9	19.41	17.36	12.61	10.51	11.81	11.92	13.63	18.02	18.87	20.44	20.53	20.74	19.12	15.4	12.62	11.29	10.01	12.37	16.03	18.36	19.27	19.35	20.43
224	20.11	20.69	19.66	17.15	12.27	8.91	10.12	11.89	13.78	17.32	17.33	18.82	19.64	19.98	18.65	15.72	13.53	12.15	10.55	14.42	14.75	17.41	18.9	20.01	20.18	19.89	19.38	17.32	12.46	10.11	11.43	11.79	13.58	17.98	18.93	20.45	20.52	20.72	19.11	15.37	12.47	10.9	9.65	12.22	15.98	18.31	19.31	19.36	20.42
225	20.29	20.85	19.71	17.2	12.29	8.81	10	11.74	13.68	17.32	17.36	18.85	19.81	20.15	18.71	15.76	13.56	12.05	10.44	14.26	14.63	17.41	18.94	20.04	20.34	20.05	19.43	17.36	12.49	9.99	11.31	11.64	13.48	17.98	18.96	20.48	20.68	20.88	19.17	15.42	12.49	10.79	9.54	12.07	15.88	18.3	19.33	19.39	20.58
226	20.44	21	19.73	17.28	12.25	8.81	9.92	11.74	13.66	17.48	17.3	19.06	19.96	20.3	18.73	15.81	13.54	12.03	10.38	14.25	14.6	17.57	18.89	20.25	20.48	20.2	19.44	17.42	12.45	9.96	11.23	11.63	13.46	18.16	18.9	20.68	20.81	21.02	19.2	15.48	12.46	10.77	9.48	12.05	15.86	18.47	19.25	19.59	20.71
227	20.96	21.37	19.8	17.38	12.3	8.75	9.91	11.84	13.84	17.85	17.6	19.4	20.47	20.67	18.8	15.9	13.58	11.97	10.39	14.34	14.76	17.94	19.2	20.59	20.98	20.57	19.5	17.51	12.49	9.88	11.22	11.74	13.64	18.53	19.2	21.01	21.3	21.38	19.28	15.58	12.5	10.7	9.49	12.15	16.04	18.83	19.53	19.92	21.2
228	21.07	21.34	19.74	17.32	12.23	8.69	9.82	11.88	13.76	17.73	17.79	19.44	20.56	20.63	18.73	15.82	13.53	11.91	10.31	14.37	14.66	17.82	19.4	20.63	21.07	20.54	19.43	17.42	12.43	9.8	11.13	11.78	13.56	18.42	19.39	21.04	21.38	21.34	19.22	15.51	12.44	10.63	9.41	12.18	15.96	18.71	19.71	19.95	21.28
229	21.07	21.5	19.81	17.43	12.27	8.75	9.88	11.88	13.5	17.3	17.71	19.41	20.55	20.81	18.81	15.92	13.56	11.95	10.37	14.36	14.39	17.39	19.33	20.6	21.06	20.7	19.49	17.51	12.47	9.85	11.19	11.78	13.3	17.99	19.3	21.01	21.37	21.49	19.3	15.61	12.47	10.68	9.48	12.18	15.71	18.28	19.62	19.92	21.27
230	20.66	21.33	19.71	17.46	12.3	8.78	9.84	11.83	13.54	17.5	17.41	19.15	20.14	20.67	18.69	15.93	13.56	11.97	10.32	14.3	14.42	17.57	19.04	20.33	20.66	20.54	19.36	17.51	12.49	9.87	11.14	11.74	13.34	18.17	18.98	20.73	20.98	21.33	19.19	15.62	12.5	10.71	9.44	12.14	15.76	18.45	19.33	19.66	20.86
231	20.17	20.68	19.42	17.26	12.24	8.75	9.85	11.86	13.67	17.5	17.08	18.67	19.65	20.04	18.4	15.72	13.47	11.94	10.32	14.3	14.54	17.55	18.73	19.86	20.17	19.9	19.05	17.28	12.43	9.85	11.14	11.77	13.47	18.16	18.64	20.25	20.5	20.68	18.89	15.41	12.44	10.7	9.46	12.17	15.91	18.43	19.01	19.18	20.38
232	19.84	20.14	19.23	17.09	12.21	8.67	9.85	11.65	13.41	16.83	16.68	18.1	19.3	19.52	18.19	15.53	13.43	11.85	10.31	14.08	14.27	16.87	18.35	19.29	19.84	19.37	18.83	17.08	12.41	9.77	11.13	11.58	13.21	17.47	18.22	19.67	20.17	20.14	18.69	15.22	12.42	10.62	9.47	11.98	15.66	17.73	18.62	18.61	20.04
233	19.58	19.81	19.02	16.97	12.08	8.6	9.72	11.39	13.03	16.42	16.32	17.67	19.03	19.21	17.98	15.4	13.27	11.77	10.18	13.8	13.89	16.43	18	18.86	19.57	19.04	18.6	16.93	12.27	9.7	10.99	11.32	12.83	17.03	17.84	19.24	19.92	19.8	18.47	15.09	12.28	10.56	9.35	11.72	15.3	17.29	18.26	18.18	19.78
234	19.54	19.66	19.02	16.92	12.08	8.59	9.58	11.11	12.79	16.28	16.13	17.49	18.98	19.09	17.97	15.33	13.25	11.75	10.03	13.51	13.64	16.28	17.83	18.67	19.53	18.91	18.57	16.85	12.28	9.68	10.84	11.06	12.59	16.89	17.64	19.04	19.88	19.66	18.46	15.02	12.29	10.55	9.21	11.45	15.08	17.14	18.09	17.99	19.74
235	20.04	20.53	19.68	17.08	12.18	8.67	10.21	11.62	13.66	17.21	17.08	18.35	19.61	19.81	18.67	15.77	13.42	11.97	10.52	14.18	14.71	17.29	18.61	19.52	20.22	19.73	19.46	17.37	12.37	10.01	11.5	11.48	13.46	17.82	18.7	20.03	20.6	20.61	19.07	15.34	12.4	10.78	9.62	11.96	15.85	18.18	19.16	18.96	20.51
236	20.16	20.64	19.76	17.11	12.26	8.88	10.36	11.79	13.62	17.3	17.23	18.67	19.72	19.92	18.75	15.79	13.5	12.17	10.69	14.34	14.66	17.37	18.77	19.85	20.32	19.84	19.53	17.39	12.45	10.19	11.66	11.65	13.42	17.91	18.84	20.35	20.7	20.71	19.16	15.36	12.47	10.97	9.79	12.13	15.81	18.26	19.3	19.27	20.61
237	20.7	21.08	20.07	17.45	12.49	9.19	10.64	11.79	13.6	17.65	17.51	19.23	20.25	20.36	19.06	16.11	13.74	12.47	10.98	14.33	14.63	17.73	19.06	20.4	20.84	20.28	19.83	17.71	12.67	10.48	11.93	11.66	13.4	18.27	19.12	20.89	21.22	21.14	19.48	15.7	12.7	11.27	10.08	12.13	15.79	18.62	19.56	19.82	21.13
238	20.92	21.4	20.27	17.61	12.54	9.33	10.7	11.66	13.49	17.75	17.73	19.35	20.46	20.68	19.26	16.24	13.8	12.6	11.06	14.19	14.5	17.82	19.29	20.52	21.05	20.6	20.03	17.85	12.73	10.6	12.01	11.53	13.29	18.38	19.34	21.01	21.42	21.45	19.68	15.84	12.75	11.4	10.16	11.99	15.68	18.71	19.78	19.94	21.33
239	20.72	21.13	20.08	17.42	12.44	9.15	10.52	11.81	13.53	17.66	17.76	19.27	20.26	20.42	19.07	16.04	13.7	12.42	10.89	14.33	14.53	17.73	19.33	20.44	20.83	20.33	19.82	17.64	12.62	10.4	11.82	11.68	13.33	18.29	19.37	20.92	21.2	21.18	19.5	15.64	12.65	11.21	9.99	12.13	15.72	18.62	19.79	19.85	21.1
240	20.29	20.84	19.82	17.15	12.31	8.97	10.25	11.98	13.63	17.71	17.44	19.18	19.82	20.12	18.81	15.76	13.57	12.23	10.63	14.5	14.61	17.79	19.02	20.35	20.38	20.04	19.55	17.36	12.5	10.19	11.56	11.86	13.43	18.35	19.05	20.83	20.74	20.88	19.24	15.37	12.52	11.01	9.73	12.3	15.82	18.67	19.46	19.75	20.65
241	20.25	20.85	19.72	17.13	12.32	8.84	10.18	11.95	13.76	17.5	17.27	19	19.77	20.14	18.71	15.71	13.59	12.1	10.58	14.46	14.72	17.58	18.86	20.17	20.33	20.05	19.44	17.32	12.5	10.05	11.5	11.82	13.56	18.15	18.88	20.64	20.68	20.89	19.15	15.34	12.53	10.88	9.68	12.26	15.95	18.46	19.28	19.57	20.59
242	20.36	20.99	19.82	17.25	12.28	8.76	9.99	11.94	13.82	17.6	17.39	19.09	19.88	20.28	18.81	15.81	13.55	12.01	10.4	14.44	14.77	17.68	18.98	20.26	20.43	20.19	19.53	17.42	12.46	9.94	11.31	11.82	13.62	18.26	18.99	20.73	20.77	21.01	19.26	15.45	12.49	10.78	9.5	12.25	16.01	18.56	19.38	19.65	20.68
243	20.49	21.14	19.91	17.26	12.28	8.77	10.03	11.95	13.84	17.58	17.42	19.04	19.99	20.43	18.9	15.81	13.57	12.02	10.46	14.44	14.78	17.65	19.02	20.21	20.53	20.34	19.61	17.42	12.47	9.94	11.35	11.83	13.64	18.24	19.02	20.67	20.87	21.15	19.35	15.45	12.5	10.79	9.56	12.26	16.03	18.54	19.4	19.59	20.78
244	20.41	21.11	19.87	17.31	12.3	8.79	9.95	11.85	13.75	17.34	17.31	19	19.9	20.39	18.86	15.85	13.59	12.03	10.4	14.34	14.67	17.41	18.92	20.16	20.44	20.31	19.56	17.46	12.49	9.93	11.28	11.74	13.55	18.01	18.91	20.62	20.78	21.11	19.32	15.5	12.51	10.8	9.5	12.15	15.95	18.3	19.28	19.54	20.68
245	20.69	21.44	20	17.47	12.3	8.7	9.88	11.83	13.8	17.48	17.42	19.29	20.18	20.73	18.99	15.98	13.6	11.93	10.34	14.3	14.71	17.56	19.04	20.45	20.71	20.64	19.68	17.59	12.49	9.82	11.21	11.71	13.6	18.16	19.02	20.9	21.04	21.44	19.46	15.64	12.52	10.69	9.44	12.12	15.99	18.45	19.38	19.82	20.94
246	21.17	21.61	20.12	17.46	12.27	8.66	9.8	11.85	13.79	17.78	17.8	19.5	20.65	20.9	19.11	15.96	13.57	11.89	10.28	14.32	14.69	17.86	19.44	20.66	21.17	20.81	19.79	17.57	12.46	9.76	11.13	11.74	13.59	18.47	19.4	21.11	21.5	21.6	19.58	15.63	12.49	10.64	9.38	12.14	15.99	18.75	19.75	20.03	21.4
247	21.21	21.76	20.25	17.49	12.26	8.65	9.8	11.8	13.18	16.86	17.66	19.35	20.69	21.06	19.23	15.97	13.55	11.87	10.29	14.26	14.06	16.93	19.3	20.51	21.2	20.97	19.9	17.58	12.44	9.74	11.14	11.7	12.98	17.54	19.25	20.94	21.53	21.75	19.71	15.65	12.47	10.63	9.39	12.1	15.38	17.81	19.6	19.87	21.43
248	21.08	21.69	20.1	17.42	12.2	8.59	9.74	11.67	13.08	16.76	17.6	19.3	20.55	21.01	19.08	15.89	13.47	11.81	10.22	14.11	13.96	16.81	19.26	20.46	21.07	20.9	19.73	17.47	12.39	9.68	11.07	11.57	12.88	17.42	19.18	20.89	21.41	21.67	19.55	15.56	12.42	10.58	9.34	11.97	15.3	17.69	19.55	19.83	21.29
249	20.86	21.62	19.81	17.34	12.22	8.55	9.71	11.77	13.38	17.42	17.6	19.14	20.32	20.96	18.78	15.8	13.46	11.75	10.18	14.2	14.24	17.45	19.27	20.3	20.85	20.83	19.42	17.37	12.4	9.64	11.02	11.68	13.18	18.06	19.15	20.72	21.19	21.61	19.26	15.47	12.43	10.53	9.31	12.08	15.61	18.32	19.55	19.67	21.07
250	20.67	21.15	19.69	17.39	12.28	8.74	9.71	11.74	13.6	17.69	17.34	18.86	20.12	20.52	18.65	15.83	13.49	11.94	10.17	14.15	14.46	17.71	19.03	20.02	20.66	20.37	19.28	17.39	12.46	9.84	11.01	11.66	13.4	18.32	18.89	20.43	21.01	21.14	19.13	15.5	12.49	10.74	9.32	12.06	15.85	18.57	19.31	19.38	20.88
251	20.12	20.39	19.39	17.27	12.25	8.85	9.73	11.78	13.52	17.16	16.91	18.36	19.56	19.79	18.34	15.7	13.45	12.04	10.18	14.16	14.36	17.16	18.61	19.52	20.11	19.63	18.96	17.23	12.44	9.94	11.02	11.7	13.31	17.77	18.43	19.92	20.47	20.39	18.82	15.37	12.46	10.85	9.34	12.1	15.78	18.01	18.88	18.89	20.33
252	19.6	19.7	18.98	16.97	12.13	8.56	9.69	11.41	12.99	16.4	16.25	17.62	19.03	19.12	17.92	15.38	13.31	11.74	10.13	13.78	13.83	16.39	17.97	18.78	19.58	18.94	18.52	16.9	12.32	9.65	10.98	11.35	12.78	16.99	17.76	19.18	19.95	19.69	18.4	15.05	12.34	10.56	9.31	11.74	15.27	17.24	18.23	18.15	19.8
253	20.05	20.55	19.79	17.13	12.16	8.72	10.17	11.63	13.59	17.22	17.19	18.51	19.6	19.83	18.77	15.82	13.42	12.02	10.47	14.16	14.62	17.28	18.74	19.67	20.22	19.75	19.56	17.42	12.34	10.03	11.45	11.47	13.39	17.82	18.81	20.18	20.6	20.63	19.17	15.36	12.38	10.84	9.57	11.94	15.77	18.16	19.26	19.13	20.52
254	20.4	20.69	19.84	17.17	12.32	8.87	10.32	11.84	13.58	17.42	17.31	19	19.94	19.97	18.82	15.84	13.59	12.17	10.64	14.37	14.6	17.48	18.87	20.16	20.55	19.89	19.6	17.45	12.5	10.16	11.61	11.68	13.38	18.03	18.93	20.67	20.92	20.76	19.23	15.4	12.54	10.98	9.74	12.15	15.76	18.36	19.38	19.61	20.84
255	20.93	21.35	20.28	17.44	12.51	9.16	10.55	11.8	13.63	17.72	17.7	19.43	20.47	20.63	19.26	16.09	13.78	12.45	10.89	14.32	14.63	17.78	19.27	20.59	21.07	20.55	20.03	17.7	12.69	10.43	11.85	11.65	13.43	18.33	19.32	21.1	21.44	21.41	19.67	15.66	12.73	11.26	9.99	12.11	15.81	18.66	19.76	20.04	21.36
256	21.14	21.58	20.59	17.64	12.58	9.27	10.5	11.75	13.63	17.81	17.89	19.43	20.67	20.86	19.56	16.28	13.86	12.55	10.86	14.26	14.63	17.86	19.47	20.58	21.26	20.78	20.32	17.88	12.76	10.51	11.81	11.6	13.43	18.43	19.51	21.09	21.63	21.63	19.98	15.85	12.8	11.36	9.96	12.05	15.82	18.74	19.94	20.03	21.54
257	21.03	21.44	20.38	17.46	12.41	8.97	10.25	11.88	13.63	17.84	17.84	19.45	20.55	20.72	19.36	16.08	13.69	12.25	10.62	14.38	14.61	17.9	19.43	20.6	21.13	20.64	20.11	17.69	12.59	10.2	11.57	11.73	13.43	18.47	19.46	21.1	21.5	21.48	19.78	15.66	12.63	11.05	9.72	12.18	15.81	18.78	19.88	20.04	21.41
258	20.61	21.1	20.04	17.26	12.32	8.82	10.07	11.94	13.78	17.85	17.65	19.36	20.12	20.38	19.02	15.86	13.6	12.09	10.45	14.43	14.75	17.9	19.24	20.51	20.69	20.3	19.75	17.47	12.5	10.03	11.38	11.8	13.58	18.48	19.26	21	21.05	21.14	19.44	15.45	12.54	10.9	9.55	12.24	15.97	18.78	19.67	19.94	20.97
259	20.63	21.14	20.02	17.27	12.35	8.81	10.05	12	13.84	17.74	17.63	19.31	20.13	20.42	19	15.85	13.63	12.07	10.45	14.48	14.79	17.8	19.24	20.46	20.7	20.34	19.72	17.46	12.53	9.99	11.37	11.86	13.64	18.38	19.24	20.95	21.06	21.17	19.43	15.45	12.57	10.87	9.55	12.3	16.03	18.68	19.65	19.89	20.97
260	20.59	21.23	20	17.3	12.28	8.72	9.98	11.97	13.84	17.7	17.6	19.35	20.08	20.51	18.98	15.86	13.57	11.98	10.4	14.45	14.78	17.76	19.22	20.5	20.64	20.43	19.69	17.47	12.46	9.89	11.31	11.83	13.64	18.35	19.21	20.98	21	21.25	19.41	15.47	12.5	10.78	9.5	12.26	16.03	18.64	19.61	19.92	20.9
261	20.43	21.15	19.95	17.29	12.26	8.68	9.88	11.87	13.86	17.53	17.48	19.15	19.91	20.43	18.93	15.83	13.54	11.94	10.31	14.34	14.79	17.59	19.11	20.3	20.46	20.35	19.63	17.45	12.43	9.83	11.22	11.74	13.66	18.19	19.09	20.77	20.82	21.16	19.37	15.46	12.48	10.73	9.41	12.16	16.06	18.47	19.48	19.72	20.72
262	20.43	21.2	19.93	17.34	12.26	8.61	9.84	11.78	13.7	17.28	17.36	19.03	19.91	20.48	18.91	15.87	13.55	11.86	10.28	14.24	14.61	17.34	19	20.17	20.45	20.4	19.59	17.48	12.44	9.74	11.18	11.65	13.5	17.95	18.97	20.65	20.8	21.2	19.35	15.5	12.48	10.66	9.38	12.07	15.9	18.22	19.35	19.59	20.7
263	20.61	21.34	19.97	17.41	12.31	8.61	9.81	11.82	13.73	17.29	17.36	19.13	20.08	20.62	18.95	15.92	13.6	11.86	10.27	14.27	14.63	17.35	19.01	20.27	20.62	20.54	19.63	17.54	12.49	9.72	11.16	11.7	13.53	17.96	18.96	20.74	20.96	21.33	19.4	15.56	12.53	10.65	9.37	12.11	15.92	18.23	19.34	19.69	20.87
264	21.03	21.65	20.22	17.51	12.26	8.56	9.73	11.85	13.82	17.75	17.54	19.38	20.5	20.93	19.2	16	13.56	11.8	10.2	14.29	14.71	17.81	19.2	20.52	21.02	20.85	19.86	17.62	12.44	9.65	11.09	11.73	13.62	18.43	19.14	20.98	21.36	21.64	19.66	15.65	12.48	10.59	9.3	12.13	16.02	18.69	19.51	19.93	21.27
265	21.21	21.71	20.5	17.56	12.2	8.52	9.66	11.69	13.27	17.08	17.66	19.31	20.67	21	19.47	16.04	13.49	11.76	10.14	14.11	14.14	17.13	19.33	20.45	21.19	20.91	20.12	17.65	12.38	9.6	11.02	11.57	13.07	17.75	19.25	20.91	21.54	21.69	19.93	15.69	12.42	10.55	9.25	11.97	15.48	18.01	19.63	19.85	21.43
266	21.21	21.72	20.37	17.51	12.14	8.49	9.65	11.53	13.02	16.67	17.55	19.23	20.66	21.03	19.33	15.98	13.41	11.72	10.11	13.94	13.88	16.71	19.23	20.37	21.19	20.93	19.97	17.57	12.32	9.57	11	11.42	12.82	17.32	19.13	20.82	21.54	21.7	19.79	15.63	12.36	10.52	9.23	11.82	15.24	17.58	19.52	19.78	21.43
267	21.08	21.68	20.08	17.47	12.22	8.43	9.65	11.72	13.08	17.01	17.68	19.4	20.53	21.02	19.04	15.92	13.47	11.65	10.1	14.11	13.94	17.03	19.37	20.54	21.06	20.9	19.67	17.5	12.4	9.51	10.98	11.62	12.88	17.65	19.24	20.98	21.42	21.67	19.5	15.58	12.45	10.46	9.24	12.01	15.32	17.89	19.66	19.94	21.3
268	21.13	21.66	20.12	17.52	12.26	8.71	9.63	11.29	13.19	17.39	17.72	19.37	20.56	21.02	19.07	15.96	13.49	11.92	10.08	13.67	14.04	17.39	19.43	20.5	21.1	20.88	19.69	17.52	12.44	9.79	10.96	11.2	12.99	18.01	19.26	20.94	21.47	21.64	19.53	15.61	12.48	10.74	9.23	11.59	15.44	18.25	19.7	19.91	21.34
269	20.64	21.07	19.78	17.44	12.36	9.08	9.73	11.35	13.48	17.59	17.18	18.91	20.07	20.45	18.72	15.87	13.56	12.29	10.17	13.71	14.32	17.57	18.9	20.05	20.62	20.3	19.33	17.42	12.54	10.17	11.05	11.26	13.27	18.18	18.7	20.48	20.99	21.05	19.19	15.52	12.58	11.12	9.33	11.66	15.74	18.42	19.17	19.46	20.85
270	19.85	19.97	19.2	17.1	12.14	8.54	9.64	11.66	13.23	16.63	16.44	18	19.27	19.38	18.13	15.51	13.32	11.74	10.07	14	14.06	16.6	18.18	19.14	19.83	19.21	18.73	17.04	12.31	9.63	10.94	11.58	13.02	17.21	17.95	19.55	20.21	19.96	18.6	15.16	12.36	10.58	9.24	11.97	15.5	17.44	18.44	18.54	20.06
271	20.33	20.67	19.93	17.2	12.29	8.8	10.2	11.76	13.58	17.33	17.28	18.88	19.86	19.94	18.9	15.89	13.58	12.1	10.51	14.27	14.59	17.37	18.84	20.02	20.49	19.87	19.7	17.5	12.46	10.08	11.48	11.58	13.38	17.93	18.91	20.55	20.86	20.73	19.3	15.41	12.52	10.93	9.61	12.04	15.75	18.24	19.35	19.51	20.79
272	20.7	20.96	20.07	17.26	12.37	9.06	10.43	11.74	13.55	17.53	17.54	19.2	20.23	20.23	19.04	15.93	13.66	12.35	10.75	14.24	14.54	17.57	19.11	20.34	20.84	20.16	19.82	17.54	12.55	10.32	11.72	11.56	13.35	18.14	19.17	20.86	21.21	21.02	19.44	15.46	12.6	11.18	9.85	12.02	15.72	18.44	19.6	19.82	21.14
273	21.09	21.4	20.44	17.49	12.61	9.4	10.6	11.55	13.47	17.64	17.76	19.38	20.61	20.68	19.41	16.14	13.9	12.7	10.93	14.04	14.45	17.68	19.35	20.51	21.22	20.6	20.18	17.75	12.78	10.64	11.89	11.37	13.27	18.26	19.39	21.04	21.59	21.45	19.82	15.68	12.84	11.52	10.03	11.83	15.65	18.56	19.82	19.99	21.51
274	21.1	21.42	20.5	17.56	12.5	9.34	10.54	11.6	13.45	17.68	17.75	19.38	20.61	20.69	19.47	16.2	13.79	12.63	10.89	14.08	14.42	17.72	19.34	20.52	21.21	20.62	20.22	17.81	12.67	10.56	11.84	11.43	13.25	18.3	19.37	21.03	21.58	21.46	19.88	15.75	12.73	11.46	9.99	11.88	15.63	18.59	19.79	19.99	21.5
275	21.01	21.23	20.25	17.46	12.39	8.92	10.22	11.84	13.62	17.77	17.82	19.47	20.52	20.5	19.22	16.07	13.68	12.21	10.59	14.32	14.58	17.81	19.43	20.6	21.11	20.43	19.96	17.69	12.56	10.13	11.54	11.68	13.42	18.39	19.44	21.12	21.48	21.26	19.64	15.64	12.62	11.03	9.69	12.12	15.8	18.68	19.86	20.07	21.39
276	20.72	20.94	20.01	17.34	12.35	8.83	10.08	11.88	13.73	17.59	17.64	19.36	20.22	20.21	18.98	15.93	13.64	12.11	10.46	14.35	14.68	17.63	19.26	20.49	20.8	20.14	19.71	17.54	12.52	10.02	11.41	11.72	13.53	18.22	19.26	21	21.17	20.97	19.4	15.5	12.58	10.93	9.56	12.16	15.92	18.5	19.68	19.95	21.08
277	20.86	21.25	20.08	17.41	12.33	8.8	10.05	11.94	13.75	17.75	17.78	19.49	20.35	20.52	19.05	15.98	13.62	12.07	10.45	14.4	14.69	17.8	19.41	20.61	20.92	20.45	19.77	17.6	12.5	9.96	11.39	11.78	13.55	18.39	19.39	21.12	21.29	21.26	19.48	15.57	12.56	10.9	9.55	12.22	15.94	18.67	19.81	20.08	21.2
278	20.96	21.52	20.23	17.47	12.33	8.71	9.93	11.93	13.83	17.84	17.81	19.54	20.44	20.79	19.2	16.02	13.63	11.98	10.33	14.38	14.75	17.88	19.45	20.66	21.01	20.72	19.9	17.64	12.5	9.86	11.27	11.78	13.63	18.48	19.42	21.16	21.37	21.53	19.63	15.62	12.56	10.8	9.43	12.21	16.02	18.75	19.83	20.12	21.28
279	20.69	21.37	20.17	17.41	12.3	8.61	9.89	11.87	13.85	17.7	17.58	19.34	20.16	20.64	19.14	15.94	13.6	11.88	10.31	14.31	14.76	17.75	19.23	20.46	20.72	20.57	19.83	17.56	12.47	9.75	11.24	11.72	13.65	18.35	19.19	20.96	21.08	21.37	19.57	15.55	12.53	10.7	9.41	12.14	16.04	18.62	19.59	19.92	20.99
280	20.77	21.41	20.13	17.4	12.29	8.6	9.76	11.82	13.81	17.6	17.51	19.29	20.23	20.68	19.1	15.92	13.59	11.87	10.2	14.26	14.71	17.64	19.17	20.41	20.78	20.61	19.77	17.54	12.46	9.72	11.13	11.68	13.61	18.26	19.12	20.91	21.14	21.4	19.53	15.54	12.52	10.69	9.3	12.1	16	18.51	19.52	19.87	21.05
281	20.73	21.29	20.01	17.42	12.24	8.51	9.72	11.77	13.76	17.53	17.47	19.12	20.18	20.56	18.98	15.92	13.54	11.77	10.17	14.19	14.65	17.57	19.14	20.23	20.73	20.49	19.64	17.54	12.41	9.61	11.1	11.63	13.56	18.19	19.07	20.73	21.09	21.28	19.41	15.54	12.47	10.59	9.27	12.04	15.95	18.44	19.47	19.68	20.99
282	20.98	21.52	20.13	17.48	12.27	8.47	9.66	11.84	13.82	17.75	17.67	19.24	20.43	20.79	19.1	15.96	13.57	11.73	10.13	14.26	14.7	17.79	19.35	20.35	20.96	20.72	19.75	17.58	12.44	9.54	11.05	11.71	13.62	18.42	19.27	20.84	21.32	21.49	19.54	15.59	12.5	10.54	9.23	12.11	16.02	18.66	19.66	19.8	21.22
283	21.24	21.74	20.45	17.53	12.18	8.41	9.57	11.71	13.47	17.41	17.79	19.44	20.68	21.02	19.41	15.99	13.47	11.66	10.03	14.11	14.33	17.44	19.48	20.55	21.22	20.94	20.05	17.61	12.35	9.48	10.95	11.59	13.27	18.07	19.38	21.04	21.58	21.71	19.86	15.63	12.4	10.48	9.14	11.98	15.67	18.31	19.78	20	21.47
284	21.26	21.7	20.43	17.47	12.13	8.32	9.52	11.63	13.15	16.87	17.64	19.34	20.69	21	19.39	15.93	13.4	11.56	9.98	14.02	14.01	16.88	19.35	20.45	21.23	20.91	20.02	17.53	12.3	9.39	10.9	11.52	12.95	17.51	19.22	20.93	21.59	21.67	19.84	15.57	12.36	10.39	9.1	11.91	15.37	17.75	19.64	19.9	21.48
285	21.22	21.73	20.26	17.5	12.17	8.3	9.52	11.71	13.25	17.18	17.72	19.42	20.65	21.06	19.21	15.95	13.42	11.54	9.97	14.08	14.09	17.18	19.44	20.53	21.19	20.95	19.83	17.53	12.34	9.38	10.88	11.6	13.04	17.8	19.28	21	21.57	21.71	19.66	15.58	12.4	10.38	9.1	12	15.48	18.04	19.72	19.98	21.45
286	21.22	21.71	20.35	17.53	12.12	8.48	9.41	11.29	13.26	17.52	17.79	19.51	20.64	21.06	19.29	15.97	13.35	11.71	9.85	13.64	14.09	17.5	19.52	20.63	21.19	20.94	19.9	17.54	12.29	9.56	10.76	11.19	13.05	18.13	19.33	21.08	21.57	21.69	19.74	15.6	12.35	10.56	8.99	11.58	15.5	18.36	19.8	20.07	21.44
287	21.01	21.49	20.15	17.5	12.29	9.03	9.67	11	13.39	17.74	17.39	19.32	20.43	20.86	19.08	15.93	13.5	12.25	10.1	13.34	14.21	17.7	19.13	20.43	20.98	20.71	19.68	17.48	12.46	10.11	11.01	10.91	13.18	18.32	18.92	20.88	21.37	21.47	19.53	15.56	12.52	11.11	9.26	11.29	15.64	18.55	19.41	19.87	21.23
288	20.37	20.59	19.57	17.34	12.18	8.89	9.51	11.59	13.52	17.21	16.94	18.68	19.78	19.98	18.5	15.76	13.37	12.1	9.94	13.91	14.33	17.16	18.69	19.79	20.34	19.82	19.09	17.3	12.35	9.97	10.84	11.51	13.3	17.78	18.45	20.23	20.73	20.57	18.95	15.39	12.41	10.97	9.1	11.89	15.78	18	18.96	19.24	20.58
289	20.44	20.67	19.94	17.17	12.27	8.92	10.25	11.76	13.42	17.28	17.35	19.11	19.96	19.93	18.9	15.86	13.59	12.22	10.56	14.24	14.4	17.31	18.93	20.23	20.6	19.87	19.69	17.47	12.44	10.17	11.52	11.55	13.22	17.89	18.99	20.77	20.96	20.73	19.3	15.36	12.51	11.06	9.66	12.01	15.58	18.17	19.41	19.74	20.89
290	20.61	20.93	20.05	17.18	12.32	8.96	10.29	11.72	13.43	17.38	17.54	19.19	20.12	20.19	19.01	15.85	13.63	12.26	10.61	14.19	14.4	17.4	19.13	20.31	20.74	20.13	19.79	17.46	12.48	10.19	11.57	11.51	13.23	17.99	19.17	20.85	21.11	20.98	19.41	15.36	12.56	11.1	9.71	11.97	15.6	18.27	19.59	19.82	21.04
291	20.95	21.32	20.38	17.31	12.38	9.12	10.38	11.68	13.42	17.52	17.71	19.33	20.46	20.58	19.35	15.96	13.69	12.42	10.71	14.14	14.38	17.55	19.31	20.45	21.07	20.52	20.11	17.57	12.54	10.33	11.67	11.48	13.22	18.13	19.34	20.98	21.44	21.36	19.75	15.48	12.62	11.26	9.81	11.93	15.59	18.41	19.76	19.96	21.37
292	21.03	21.28	20.39	17.39	12.43	9.06	10.35	11.68	13.42	17.57	17.73	19.42	20.52	20.54	19.36	16.02	13.74	12.36	10.7	14.13	14.37	17.6	19.34	20.54	21.13	20.48	20.11	17.63	12.6	10.26	11.66	11.49	13.22	18.19	19.35	21.07	21.5	21.31	19.76	15.54	12.67	11.2	9.8	11.93	15.6	18.46	19.78	20.04	21.42
293	20.76	20.92	20.06	17.29	12.28	8.85	10.18	11.78	13.54	17.45	17.61	19.32	20.25	20.18	19.02	15.9	13.59	12.14	10.54	14.23	14.48	17.48	19.23	20.43	20.85	20.12	19.75	17.51	12.44	10.03	11.5	11.59	13.34	18.08	19.23	20.96	21.22	20.95	19.43	15.44	12.52	10.99	9.64	12.03	15.71	18.34	19.65	19.93	21.14
294	20.65	20.82	19.96	17.23	12.27	8.72	10.06	11.83	13.65	17.37	17.55	19.31	20.13	20.08	18.93	15.82	13.58	12.01	10.44	14.27	14.58	17.39	19.19	20.42	20.72	20.02	19.65	17.44	12.44	9.88	11.4	11.65	13.45	18	19.17	20.95	21.09	20.84	19.34	15.37	12.51	10.85	9.54	12.08	15.83	18.25	19.59	19.92	21.01
295	20.76	21.14	20.04	17.29	12.24	8.67	10	11.76	13.6	17.51	17.61	19.38	20.23	20.4	19	15.86	13.55	11.96	10.39	14.19	14.52	17.54	19.26	20.48	20.81	20.34	19.71	17.48	12.41	9.82	11.35	11.59	13.4	18.14	19.22	21.01	21.18	21.15	19.41	15.42	12.48	10.8	9.49	12.02	15.79	18.4	19.64	19.98	21.1
296	20.96	21.44	20.22	17.47	12.3	8.65	9.89	11.77	13.66	17.63	17.67	19.44	20.42	20.7	19.18	16.02	13.61	11.94	10.29	14.2	14.57	17.65	19.33	20.54	20.99	20.64	19.87	17.64	12.46	9.79	11.24	11.61	13.46	18.26	19.29	21.07	21.36	21.44	19.6	15.59	12.54	10.78	9.39	12.03	15.85	18.51	19.7	20.04	21.28
297	20.7	21.37	20.12	17.44	12.21	8.62	9.79	11.83	13.73	17.55	17.48	19.38	20.15	20.63	19.08	15.97	13.51	11.9	10.21	14.25	14.63	17.57	19.15	20.48	20.72	20.57	19.76	17.6	12.37	9.73	11.16	11.67	13.53	18.19	19.09	21	21.09	21.36	19.5	15.56	12.44	10.74	9.31	12.09	15.92	18.43	19.51	19.98	21
298	20.69	21.17	20.13	17.32	12.22	8.52	9.69	11.82	13.77	17.55	17.47	19.13	20.13	20.43	19.09	15.83	13.53	11.8	10.12	14.22	14.65	17.58	19.15	20.22	20.69	20.37	19.76	17.46	12.39	9.63	11.07	11.66	13.57	18.2	19.08	20.74	21.06	21.16	19.51	15.43	12.46	10.65	9.22	12.08	15.96	18.44	19.49	19.72	20.97
299	20.81	21.21	20.12	17.46	12.16	8.42	9.67	11.84	13.8	17.64	17.53	19.12	20.25	20.47	19.09	15.96	13.47	11.7	10.11	14.24	14.68	17.67	19.23	20.22	20.8	20.41	19.73	17.59	12.33	9.51	11.06	11.69	13.6	18.3	19.14	20.73	21.17	21.18	19.51	15.56	12.4	10.55	9.21	12.1	16	18.53	19.55	19.71	21.08
300	20.99	21.57	20.22	17.52	12.2	8.32	9.57	11.84	13.84	17.85	17.79	19.36	20.42	20.83	19.18	16	13.5	11.6	10.03	14.23	14.71	17.88	19.49	20.45	20.96	20.77	19.82	17.63	12.36	9.39	10.98	11.7	13.64	18.51	19.39	20.96	21.34	21.53	19.61	15.61	12.44	10.45	9.13	12.1	16.04	18.74	19.8	19.94	21.24
301	21.31	21.76	20.38	17.55	12.09	8.26	9.5	11.73	13.63	17.76	17.84	19.59	20.73	21.04	19.34	16.01	13.38	11.53	9.96	14.11	14.49	17.77	19.56	20.67	21.27	20.97	19.96	17.64	12.25	9.32	10.91	11.6	13.43	18.41	19.44	21.18	21.65	21.73	19.76	15.63	12.33	10.39	9.07	12	15.84	18.63	19.86	20.16	21.54
302	21.32	21.66	20.51	17.54	12.01	8.17	9.38	11.56	13.31	17.15	17.6	19.35	20.74	20.96	19.46	15.99	13.28	11.44	9.83	13.92	14.15	17.15	19.32	20.44	21.28	20.87	20.08	17.61	12.17	9.24	10.77	11.44	13.1	17.79	19.17	20.94	21.67	21.63	19.89	15.62	12.24	10.3	8.94	11.83	15.52	18.01	19.62	19.93	21.55
303	21.35	21.59	20.54	17.51	11.99	8.12	9.34	11.68	13.3	17.24	17.63	19.23	20.77	20.91	19.48	15.95	13.24	11.37	9.79	14.02	14.14	17.23	19.36	20.32	21.32	20.81	20.09	17.55	12.15	9.19	10.73	11.56	13.09	17.86	19.18	20.81	21.71	21.56	19.91	15.57	12.23	10.24	8.91	11.95	15.53	18.08	19.65	19.81	21.58
304	21.35	21.66	20.49	17.56	11.96	8.09	9.15	11.36	13.36	17.65	17.81	19.51	20.76	21	19.43	16	13.2	11.34	9.58	13.68	14.18	17.62	19.56	20.6	21.32	20.88	20.03	17.58	12.13	9.17	10.52	11.25	13.14	18.24	19.35	21.09	21.71	21.64	19.86	15.61	12.2	10.21	8.72	11.64	15.59	18.46	19.84	20.09	21.58
305	21.18	21.65	20.34	17.54	12.12	8.7	9.39	10.83	13.27	17.75	17.61	19.48	20.59	21.01	19.27	15.97	13.33	11.93	9.82	13.15	14.08	17.7	19.37	20.57	21.15	20.87	19.86	17.54	12.28	9.77	10.75	10.73	13.06	18.33	19.14	21.04	21.54	21.62	19.71	15.58	12.35	10.82	8.96	11.12	15.52	18.54	19.65	20.06	21.41
306	20.83	21.13	19.95	17.43	12.32	9.1	9.66	11.06	13.38	17.66	17.26	19.21	20.23	20.51	18.86	15.85	13.51	12.33	10.08	13.35	14.18	17.59	19.03	20.29	20.79	20.36	19.45	17.4	12.48	10.18	11.01	10.96	13.17	18.21	18.77	20.76	21.2	21.11	19.31	15.46	12.56	11.22	9.23	11.35	15.64	18.43	19.3	19.78	21.05
307	20.4	20.71	19.96	17.1	12.25	8.9	10.21	11.67	13.39	17.16	17.15	18.91	19.9	19.96	18.92	15.79	13.58	12.2	10.51	14.13	14.35	17.17	18.75	20.02	20.55	19.91	19.71	17.39	12.4	10.11	11.47	11.44	13.19	17.76	18.8	20.56	20.9	20.76	19.32	15.26	12.49	11.05	9.61	11.89	15.55	18.02	19.21	19.55	20.85
308	20.55	20.84	20.08	17.17	12.26	8.8	10.11	11.69	13.49	17.26	17.41	19.03	20.04	20.1	19.03	15.84	13.6	12.1	10.43	14.14	14.44	17.27	19.02	20.13	20.68	20.04	19.81	17.44	12.42	10	11.39	11.47	13.29	17.86	19.05	20.68	21.04	20.89	19.43	15.32	12.51	10.95	9.53	11.92	15.65	18.12	19.46	19.67	20.98
309	20.85	21.13	20.22	17.19	12.26	8.79	10.08	11.71	13.54	17.38	17.72	19.23	20.34	20.38	19.17	15.84	13.59	12.09	10.42	14.15	14.48	17.39	19.34	20.33	20.97	20.33	19.93	17.45	12.41	9.97	11.38	11.49	13.34	17.99	19.36	20.87	21.33	21.16	19.57	15.33	12.5	10.94	9.52	11.93	15.7	18.24	19.77	19.86	21.26
310	20.89	21.18	20.29	17.27	12.29	8.76	10.07	11.77	13.54	17.48	17.74	19.34	20.37	20.44	19.24	15.9	13.61	12.06	10.42	14.21	14.47	17.49	19.37	20.43	20.99	20.38	19.99	17.51	12.44	9.93	11.38	11.56	13.34	18.1	19.37	20.97	21.35	21.21	19.65	15.4	12.53	10.92	9.52	12	15.71	18.35	19.79	19.97	21.28
311	20.61	20.89	20.02	17.25	12.26	8.65	9.96	11.76	13.71	17.37	17.59	19.18	20.08	20.14	18.98	15.86	13.58	11.95	10.32	14.19	14.63	17.38	19.23	20.27	20.69	20.09	19.71	17.48	12.41	9.81	11.28	11.56	13.51	17.99	19.22	20.82	21.06	20.91	19.38	15.38	12.5	10.81	9.42	11.99	15.88	18.24	19.64	19.81	20.99
312	20.6	20.92	19.96	17.28	12.2	8.59	9.85	11.71	13.74	17.38	17.57	19.18	20.06	20.18	18.91	15.87	13.52	11.88	10.22	14.12	14.65	17.39	19.23	20.27	20.66	20.12	19.63	17.49	12.36	9.73	11.19	11.51	13.54	18.01	19.19	20.81	21.03	20.93	19.32	15.4	12.45	10.75	9.32	11.94	15.91	18.25	19.62	19.8	20.96
313	20.73	21.06	20	17.28	12.27	8.58	9.85	11.77	13.77	17.43	17.58	19.35	20.19	20.32	18.95	15.85	13.59	11.87	10.23	14.18	14.67	17.44	19.25	20.44	20.78	20.26	19.65	17.48	12.43	9.7	11.2	11.58	13.57	18.06	19.2	20.98	21.15	21.06	19.35	15.39	12.52	10.74	9.33	12	15.95	18.29	19.63	19.97	21.07
314	20.91	21.34	20.16	17.36	12.23	8.53	9.77	11.79	13.69	17.5	17.55	19.43	20.35	20.59	19.11	15.91	13.54	11.82	10.17	14.19	14.59	17.51	19.23	20.51	20.94	20.54	19.79	17.53	12.38	9.64	11.14	11.61	13.49	18.14	19.17	21.05	21.31	21.33	19.52	15.46	12.47	10.69	9.27	12.03	15.87	18.37	19.6	20.05	21.23
315	20.89	21.33	20.17	17.35	12.15	8.46	9.77	11.77	13.72	17.5	17.48	19.38	20.33	20.59	19.12	15.88	13.46	11.75	10.18	14.16	14.61	17.5	19.18	20.46	20.9	20.53	19.79	17.51	12.3	9.56	11.15	11.6	13.52	18.13	19.1	21	21.28	21.32	19.53	15.44	12.39	10.63	9.28	12.02	15.91	18.36	19.53	19.99	21.19
316	20.77	21.14	20.08	17.35	12.14	8.45	9.57	11.74	13.67	17.4	17.31	19.18	20.2	20.39	19.03	15.86	13.45	11.75	9.99	14.12	14.55	17.41	19.02	20.25	20.77	20.34	19.68	17.49	12.29	9.54	10.97	11.57	13.47	18.05	18.92	20.79	21.15	21.11	19.44	15.43	12.38	10.62	9.09	11.98	15.86	18.27	19.35	19.78	21.06
317	20.79	21.28	20.08	17.44	12.08	8.47	9.47	11.7	13.71	17.46	17.38	19.14	20.21	20.53	19.03	15.93	13.38	11.76	9.9	14.08	14.58	17.47	19.1	20.21	20.77	20.48	19.66	17.57	12.23	9.54	10.88	11.54	13.51	18.11	18.99	20.75	21.16	21.25	19.44	15.52	12.33	10.64	9	11.95	15.91	18.32	19.42	19.74	21.07
318	20.92	21.46	20.16	17.5	12.05	8.24	9.34	11.75	13.78	17.63	17.55	19.27	20.33	20.71	19.12	15.97	13.35	11.53	9.79	14.12	14.63	17.64	19.28	20.33	20.88	20.66	19.73	17.61	12.21	9.3	10.77	11.6	13.58	18.28	19.15	20.87	21.27	21.42	19.53	15.57	12.3	10.41	8.89	12	15.97	18.5	19.59	19.86	21.17
319	21.11	21.75	20.23	17.53	12.13	8.12	9.42	11.83	13.78	17.85	17.9	19.55	20.51	21.02	19.18	15.98	13.42	11.41	9.87	14.19	14.63	17.85	19.64	20.62	21.06	20.96	19.79	17.62	12.29	9.18	10.85	11.69	13.58	18.5	19.49	21.15	21.45	21.71	19.59	15.58	12.38	10.3	8.97	12.09	15.99	18.7	19.94	20.14	21.35
320	21.39	21.72	20.48	17.56	12.11	8.11	9.35	11.74	13.57	17.74	17.78	19.53	20.79	21.01	19.42	16	13.39	11.39	9.79	14.08	14.41	17.72	19.53	20.59	21.35	20.93	20.02	17.62	12.27	9.17	10.77	11.61	13.36	18.36	19.36	21.11	21.74	21.68	19.84	15.61	12.36	10.28	8.9	12	15.78	18.57	19.83	20.12	21.63
321	21.41	21.54	20.61	17.57	11.93	7.95	9.14	11.52	13.23	17.24	17.49	19.34	20.81	20.84	19.54	16.01	13.19	11.22	9.58	13.84	14.05	17.21	19.25	20.4	21.36	20.75	20.14	17.61	12.09	9.01	10.55	11.4	13.02	17.84	19.05	20.92	21.77	21.5	19.96	15.61	12.18	10.12	8.7	11.79	15.45	18.05	19.54	19.93	21.65
322	21.38	21.53	20.5	17.57	11.87	7.92	8.92	11.11	13.08	17.36	17.65	19.36	20.77	20.86	19.43	16	13.11	11.18	9.34	13.42	13.89	17.31	19.42	20.42	21.34	20.74	20.02	17.59	12.03	8.98	10.31	11	12.87	17.94	19.19	20.93	21.74	21.49	19.85	15.6	12.12	10.08	8.47	11.38	15.31	18.15	19.71	19.95	21.61
323	21.31	21.55	20.42	17.49	12.09	8.43	9.28	10.73	13.03	17.43	17.68	19.39	20.69	20.9	19.33	15.92	13.31	11.69	9.69	13.01	13.83	17.37	19.45	20.46	21.26	20.77	19.92	17.49	12.24	9.5	10.66	10.62	12.81	17.99	19.2	20.96	21.67	21.52	19.76	15.51	12.33	10.59	8.83	11	15.27	18.2	19.73	19.99	21.53
324	21.1	21.44	20.23	17.51	12.43	9.05	9.62	10.79	13.09	17.35	17.46	19.35	20.48	20.81	19.14	15.94	13.63	12.3	10.03	13.06	13.87	17.26	19.25	20.41	21.05	20.66	19.72	17.49	12.58	10.13	10.99	10.69	12.87	17.89	18.97	20.9	21.47	21.41	19.57	15.53	12.67	11.21	9.17	11.06	15.34	18.09	19.53	19.94	21.32
325	20.51	20.81	20.07	17.11	12.23	8.9	10.17	11.64	13.38	17.07	17.15	18.95	20	20.06	19.02	15.8	13.59	12.2	10.48	14.08	14.31	17.07	18.77	20.04	20.65	20.01	19.81	17.4	12.38	10.07	11.42	11.38	13.18	17.68	18.8	20.59	21	20.85	19.42	15.24	12.49	11.05	9.58	11.83	15.53	17.91	19.2	19.6	20.95
326	20.78	21.09	20.25	17.18	12.26	8.86	10.12	11.67	13.42	17.24	17.5	19.18	20.26	20.33	19.2	15.85	13.61	12.16	10.43	14.1	14.35	17.23	19.13	20.26	20.9	20.29	19.97	17.45	12.4	10.03	11.39	11.42	13.22	17.85	19.15	20.82	21.26	21.12	19.6	15.3	12.51	11.03	9.53	11.86	15.57	18.08	19.55	19.82	21.2
327	21.04	21.35	20.43	17.23	12.32	8.82	10.08	11.66	13.43	17.41	17.63	19.3	20.51	20.59	19.38	15.88	13.67	12.12	10.41	14.07	14.35	17.41	19.27	20.38	21.14	20.55	20.14	17.49	12.47	9.97	11.37	11.42	13.23	18.02	19.28	20.94	21.5	21.37	19.78	15.35	12.58	10.99	9.51	11.85	15.59	18.25	19.68	19.95	21.45
328	20.92	21.19	20.26	17.25	12.21	8.74	9.97	11.7	13.51	17.36	17.63	19.19	20.38	20.43	19.21	15.88	13.55	12.04	10.31	14.11	14.42	17.35	19.28	20.26	21.01	20.39	19.95	17.49	12.36	9.88	11.28	11.47	13.31	17.97	19.27	20.82	21.37	21.21	19.6	15.36	12.46	10.91	9.41	11.9	15.67	18.19	19.68	19.83	21.31
329	20.55	20.8	19.98	17.24	12.2	8.61	9.81	11.67	13.71	17.24	17.42	19.08	20.01	20.04	18.93	15.84	13.54	11.91	10.17	14.07	14.61	17.23	19.09	20.15	20.63	20	19.65	17.46	12.35	9.74	11.14	11.45	13.51	17.85	19.06	20.71	20.99	20.81	19.33	15.34	12.46	10.79	9.27	11.88	15.88	18.07	19.48	19.72	20.93
330	20.68	20.95	20.02	17.27	12.16	8.6	9.77	11.7	13.66	17.29	17.55	19.2	20.13	20.19	18.96	15.85	13.49	11.9	10.14	14.09	14.55	17.28	19.23	20.27	20.73	20.15	19.67	17.48	12.3	9.72	11.12	11.49	13.46	17.91	19.18	20.83	21.11	20.95	19.36	15.36	12.41	10.79	9.24	11.91	15.83	18.12	19.6	19.83	21.04
331	20.91	21.25	20.1	17.31	12.21	8.54	9.76	11.74	13.71	17.41	17.6	19.33	20.35	20.5	19.05	15.87	13.54	11.84	10.14	14.13	14.6	17.4	19.29	20.4	20.95	20.45	19.74	17.5	12.36	9.65	11.12	11.54	13.51	18.03	19.22	20.96	21.33	21.24	19.44	15.39	12.47	10.73	9.24	11.96	15.89	18.25	19.65	19.96	21.26
332	21.16	21.48	20.28	17.35	12.19	8.43	9.72	11.75	13.71	17.51	17.58	19.45	20.59	20.72	19.22	15.89	13.51	11.74	10.11	14.13	14.59	17.5	19.28	20.51	21.18	20.68	19.89	17.52	12.33	9.53	11.1	11.56	13.51	18.14	19.2	21.07	21.57	21.46	19.62	15.42	12.44	10.63	9.21	11.98	15.89	18.35	19.63	20.07	21.49
333	21.24	21.47	20.26	17.38	12.17	8.39	9.66	11.74	13.74	17.57	17.58	19.45	20.66	20.71	19.21	15.9	13.49	11.7	10.06	14.1	14.62	17.56	19.29	20.51	21.24	20.67	19.86	17.54	12.32	9.48	11.06	11.55	13.54	18.2	19.19	21.07	21.63	21.44	19.6	15.45	12.42	10.6	9.16	11.96	15.93	18.41	19.63	20.07	21.55
334	21.1	21.38	20.14	17.4	12.09	8.29	9.54	11.75	13.71	17.51	17.47	19.33	20.51	20.63	19.08	15.9	13.4	11.6	9.95	14.11	14.57	17.5	19.2	20.38	21.09	20.58	19.72	17.54	12.24	9.36	10.95	11.58	13.51	18.15	19.08	20.94	21.48	21.35	19.48	15.45	12.35	10.5	9.05	11.99	15.89	18.35	19.53	19.94	21.39
335	20.92	21.43	20.08	17.44	12.01	8.31	9.34	11.67	13.66	17.41	17.4	19.21	20.33	20.67	19.03	15.91	13.32	11.61	9.77	14.02	14.52	17.4	19.14	20.25	20.9	20.63	19.65	17.56	12.16	9.37	10.78	11.51	13.46	18.05	19	20.81	21.3	21.39	19.42	15.49	12.27	10.52	8.87	11.91	15.85	18.25	19.46	19.82	21.2
336	20.96	21.52	20.17	17.45	11.98	8.13	9.23	11.71	13.69	17.4	17.44	19.25	20.35	20.76	19.11	15.91	13.29	11.44	9.67	14.05	14.54	17.4	19.2	20.29	20.91	20.72	19.71	17.56	12.13	9.18	10.69	11.55	13.49	18.05	19.04	20.85	21.32	21.47	19.51	15.49	12.24	10.35	8.77	11.96	15.88	18.24	19.5	19.86	21.22
337	21.05	21.64	20.25	17.45	12	7.96	9.23	11.75	13.71	17.65	17.72	19.4	20.44	20.89	19.19	15.9	13.29	11.27	9.67	14.08	14.55	17.64	19.49	20.44	20.99	20.84	19.78	17.54	12.14	9.01	10.68	11.6	13.5	18.29	19.32	21	21.4	21.59	19.58	15.49	12.25	10.19	8.77	12	15.91	18.48	19.79	20.01	21.3
338	21.32	21.82	20.46	17.52	12.08	8	9.28	11.75	13.69	17.88	17.94	19.65	20.71	21.09	19.39	15.96	13.35	11.3	9.71	14.07	14.52	17.84	19.71	20.68	21.27	21.02	19.98	17.59	12.22	9.06	10.72	11.61	13.48	18.49	19.52	21.23	21.68	21.77	19.79	15.55	12.33	10.22	8.82	12.01	15.9	18.68	20.01	20.25	21.57
339	21.47	21.72	20.56	17.58	12.04	8	9.27	11.76	13.65	17.89	17.85	19.65	20.85	21.02	19.49	16.01	13.3	11.29	9.7	14.05	14.46	17.84	19.63	20.69	21.42	20.93	20.07	17.63	12.19	9.06	10.7	11.63	13.44	18.48	19.41	21.23	21.83	21.68	19.89	15.6	12.3	10.21	8.82	12.01	15.87	18.68	19.92	20.26	21.71
340	21.48	21.58	20.56	17.49	11.91	7.8	8.88	11.16	13.12	17.29	17.64	19.37	20.86	20.9	19.48	15.92	13.15	11.08	9.3	13.44	13.92	17.22	19.43	20.4	21.42	20.79	20.06	17.52	12.05	8.86	10.3	11.04	12.9	17.86	19.18	20.94	21.84	21.54	19.88	15.5	12.16	10	8.43	11.42	15.35	18.06	19.72	19.98	21.72
341	21.41	21.39	20.51	17.79	12.22	8.44	9.26	10.78	12.85	16.8	17.45	19.29	20.79	20.73	19.42	16.22	13.45	11.71	9.66	13.05	13.64	16.72	19.24	20.32	21.36	20.61	19.99	17.8	12.37	9.51	10.66	10.67	12.63	17.35	18.97	20.85	21.78	21.36	19.83	15.8	12.47	10.64	8.8	11.05	15.09	17.54	19.53	19.89	21.65
342	21.23	21.45	20.41	17.89	12.65	9.02	9.66	10.78	12.85	16.89	17.35	19.24	20.6	20.81	19.31	16.32	13.86	12.28	10.06	13.02	13.62	16.79	19.16	20.28	21.18	20.67	19.89	17.89	12.79	10.09	11.05	10.67	12.62	17.42	18.86	20.79	21.6	21.42	19.73	15.89	12.9	11.22	9.2	11.04	15.09	17.62	19.44	19.85	21.46
343	20.85	21.12	19.98	17.4	12.23	8.76	9.34	11	13.26	17.55	17.43	19.33	20.22	20.5	18.88	15.82	13.43	12.01	9.73	13.23	14.02	17.44	19.24	20.36	20.79	20.35	19.45	17.37	12.38	9.83	10.72	10.9	13.03	18.06	18.92	20.87	21.23	21.1	19.3	15.39	12.49	10.95	8.88	11.27	15.51	18.26	19.52	19.93	21.07
344	20.5	20.57	19.71	17.35	11.93	8.27	9	11.7	13.49	17.46	17.15	19.03	19.86	19.97	18.6	15.77	13.11	11.51	9.39	13.91	14.24	17.33	18.97	20.07	20.44	19.8	19.17	17.3	12.08	9.34	10.37	11.61	13.26	17.95	18.63	20.57	20.88	20.55	19.02	15.33	12.19	10.45	8.54	11.97	15.75	18.14	19.25	19.64	20.72
345	20.36	20.3	19.57	17.37	12.06	8.23	9.1	11.86	13.55	17.17	16.95	18.82	19.72	19.72	18.45	15.79	13.22	11.46	9.48	14.05	14.28	17.02	18.77	19.85	20.31	19.53	19.01	17.31	12.21	9.31	10.46	11.78	13.31	17.63	18.4	20.34	20.75	20.28	18.88	15.35	12.31	10.41	8.64	12.14	15.81	17.83	19.04	19.42	20.58
346	20.09	19.93	19.44	17.26	12.11	8.25	9.36	11.84	13.25	16.74	16.51	18.27	19.45	19.37	18.3	15.67	13.26	11.48	9.73	14.02	13.97	16.58	18.35	19.31	20.04	19.16	18.87	17.17	12.26	9.34	10.7	11.76	13	17.19	17.96	19.79	20.48	19.92	18.74	15.22	12.36	10.43	8.9	12.12	15.52	17.39	18.61	18.88	20.3
347	20.07	19.84	19.31	17.23	12.25	8.4	9.63	11.67	12.98	16.59	16.27	18.04	19.42	19.3	18.17	15.64	13.39	11.62	9.99	13.84	13.69	16.41	18.12	19.08	20.01	19.08	18.73	17.12	12.4	9.49	10.96	11.61	12.73	17.02	17.7	19.55	20.46	19.83	18.61	15.19	12.51	10.57	9.17	11.96	15.26	17.22	18.38	18.65	20.27
348	20.27	19.99	19.5	17.39	12.42	8.44	9.75	11.7	13.07	16.72	16.41	18.22	19.62	19.47	18.35	15.8	13.53	11.65	10.1	13.85	13.77	16.52	18.26	19.26	20.22	19.23	18.91	17.26	12.56	9.53	11.06	11.65	12.82	17.12	17.82	19.73	20.67	19.99	18.79	15.34	12.67	10.6	9.28	11.99	15.36	17.32	18.52	18.83	20.47
349	20.48	20.72	20.02	17.1	12.11	8.72	9.96	11.6	13.32	16.99	17.08	18.81	19.96	19.96	18.96	15.79	13.49	12.02	10.26	14.01	14.22	16.96	18.71	19.88	20.61	19.92	19.75	17.39	12.25	9.86	11.21	11.32	13.12	17.59	18.74	20.44	20.95	20.76	19.36	15.2	12.37	10.88	9.36	11.75	15.46	17.8	19.12	19.47	20.91
350	20.71	20.98	20.22	17.05	12.23	8.76	10.05	11.55	13.32	17.12	17.34	19.05	20.17	20.22	19.15	15.72	13.61	12.07	10.37	13.95	14.22	17.1	18.98	20.12	20.82	20.18	19.93	17.33	12.37	9.9	11.32	11.27	13.12	17.73	18.99	20.69	21.17	21	19.55	15.15	12.49	10.94	9.47	11.71	15.47	17.93	19.38	19.71	21.12
351	20.8	21.14	20.41	17.07	12.21	8.88	10.07	11.51	13.27	17.23	17.47	19.13	20.25	20.38	19.34	15.71	13.58	12.18	10.4	13.9	14.16	17.2	19.13	20.19	20.9	20.34	20.1	17.32	12.35	10	11.36	11.25	13.07	17.83	19.12	20.76	21.25	21.16	19.74	15.16	12.47	11.06	9.5	11.68	15.42	18.04	19.52	19.78	21.2
352	20.62	20.98	20.2	17.11	12.18	8.68	9.92	11.61	13.42	17.04	17.27	18.95	20.07	20.22	19.13	15.73	13.54	11.99	10.26	13.99	14.32	17.02	18.94	20.01	20.7	20.18	19.87	17.35	12.32	9.8	11.23	11.36	13.22	17.65	18.91	20.58	21.07	20.99	19.53	15.19	12.44	10.88	9.36	11.78	15.58	17.86	19.32	19.61	21.01
353	20.31	20.75	19.92	17.18	12.09	8.57	9.79	11.61	13.55	17.11	17.12	18.72	19.75	19.99	18.86	15.78	13.44	11.88	10.15	13.98	14.44	17.08	18.8	19.78	20.37	19.95	19.58	17.4	12.23	9.68	11.13	11.37	13.35	17.72	18.76	20.35	20.74	20.75	19.25	15.25	12.35	10.77	9.25	11.79	15.71	17.92	19.17	19.37	20.68
354	20.44	20.83	19.96	17.18	12.1	8.5	9.76	11.62	13.58	17.1	17.13	18.74	19.87	20.07	18.89	15.76	13.45	11.82	10.12	13.98	14.46	17.07	18.83	19.79	20.48	20.03	19.59	17.39	12.24	9.6	11.11	11.38	13.38	17.71	18.76	20.36	20.86	20.82	19.28	15.25	12.36	10.72	9.22	11.81	15.75	17.91	19.19	19.39	20.79
355	20.7	21.05	20.04	17.18	12.15	8.49	9.73	11.66	13.6	17.17	17.26	19	20.12	20.29	18.98	15.74	13.49	11.81	10.1	14.02	14.48	17.14	18.97	20.04	20.73	20.25	19.66	17.37	12.29	9.58	11.1	11.44	13.4	17.79	18.89	20.61	21.11	21.03	19.36	15.24	12.42	10.72	9.2	11.86	15.78	17.98	19.32	19.64	21.04
356	21.13	21.46	20.37	17.24	12.1	8.41	9.63	11.68	13.63	17.3	17.49	19.32	20.54	20.7	19.31	15.78	13.43	11.72	10.02	14.03	14.49	17.28	19.22	20.36	21.14	20.66	19.97	17.42	12.23	9.49	11.03	11.47	13.43	17.92	19.12	20.93	21.53	21.44	19.7	15.29	12.36	10.64	9.12	11.89	15.81	18.11	19.56	19.96	21.46
357	21.32	21.57	20.51	17.33	12.08	8.29	9.51	11.7	13.69	17.4	17.58	19.43	20.73	20.8	19.45	15.85	13.41	11.6	9.9	14.04	14.54	17.38	19.32	20.46	21.32	20.77	20.09	17.49	12.22	9.36	10.92	11.5	13.49	18.03	19.2	21.04	21.72	21.53	19.83	15.37	12.35	10.53	9	11.91	15.87	18.21	19.66	20.07	21.63
358	21.28	21.56	20.38	17.38	12.04	8.2	9.48	11.71	13.71	17.46	17.46	19.48	20.68	20.8	19.32	15.88	13.36	11.52	9.89	14.05	14.56	17.43	19.21	20.5	21.26	20.76	19.94	17.53	12.18	9.26	10.92	11.53	13.51	18.09	19.07	21.09	21.67	21.52	19.7	15.42	12.3	10.45	8.99	11.93	15.9	18.27	19.54	20.11	21.58
359	21.2	21.66	20.33	17.41	12.01	8.05	9.36	11.71	13.68	17.55	17.52	19.48	20.58	20.9	19.26	15.88	13.32	11.38	9.78	14.04	14.52	17.53	19.29	20.51	21.16	20.86	19.87	17.53	12.15	9.11	10.82	11.53	13.48	18.18	19.13	21.09	21.57	21.61	19.64	15.43	12.28	10.31	8.88	11.94	15.87	18.36	19.61	20.11	21.48
360	21.26	21.73	20.38	17.43	11.96	7.94	9.29	11.69	13.69	17.52	17.58	19.48	20.64	20.97	19.32	15.88	13.26	11.27	9.72	14.01	14.53	17.49	19.36	20.5	21.21	20.93	19.9	17.54	12.1	8.98	10.77	11.52	13.49	18.15	19.19	21.08	21.63	21.67	19.7	15.45	12.22	10.21	8.82	11.93	15.88	18.33	19.67	20.11	21.53
361	21.15	21.63	20.4	17.44	11.9	7.91	9.17	11.68	13.66	17.6	17.6	19.44	20.53	20.88	19.33	15.87	13.19	11.23	9.6	13.98	14.49	17.57	19.39	20.45	21.09	20.83	19.9	17.53	12.04	8.95	10.65	11.52	13.46	18.23	19.2	21.03	21.52	21.57	19.71	15.44	12.16	10.18	8.71	11.92	15.87	18.4	19.69	20.06	21.41
362	21.22	21.69	20.36	17.43	11.99	7.86	9.24	11.69	13.62	17.63	17.81	19.53	20.59	20.95	19.29	15.86	13.26	11.17	9.66	13.98	14.44	17.58	19.6	20.54	21.16	20.89	19.86	17.5	12.12	8.91	10.7	11.54	13.42	18.23	19.38	21.12	21.59	21.63	19.67	15.43	12.25	10.12	8.77	11.93	15.83	18.41	19.9	20.15	21.47
363	21.24	21.68	20.4	17.45	11.99	7.87	9.19	11.71	13.69	17.78	17.84	19.55	20.61	20.97	19.31	15.89	13.25	11.17	9.61	13.98	14.5	17.71	19.64	20.57	21.18	20.89	19.88	17.51	12.12	8.92	10.64	11.57	13.48	18.36	19.39	21.13	21.61	21.63	19.7	15.45	12.25	10.12	8.72	11.96	15.91	18.54	19.93	20.18	21.49
364	21.5	21.63	20.53	17.52	11.87	7.66	8.82	11.22	13.3	17.53	17.76	19.55	20.86	20.94	19.44	15.95	13.12	10.96	9.23	13.48	14.09	17.45	19.57	20.56	21.43	20.84	20.01	17.56	12.01	8.72	10.26	11.09	13.08	18.09	19.3	21.12	21.87	21.59	19.84	15.51	12.13	9.91	8.35	11.47	15.52	18.28	19.85	20.18	21.74
365	21.46	21.41	20.6	17.82	12.03	8.03	8.97	10.68	12.86	16.86	17.43	19.41	20.83	20.73	19.5	16.25	13.27	11.31	9.37	12.92	13.64	16.76	19.25	20.42	21.4	20.62	20.07	17.84	12.17	9.09	10.39	10.56	12.64	17.39	18.96	20.97	21.84	21.37	19.9	15.81	12.29	10.27	8.5	10.93	15.09	17.58	19.53	20.04	21.7
366	21.37	21.4	20.61	18.27	12.68	8.91	9.57	10.93	12.89	16.79	17.44	19.35	20.73	20.75	19.5	16.7	13.9	12.19	9.96	13.15	13.65	16.68	19.26	20.36	21.31	20.62	20.07	18.27	12.81	9.98	10.98	10.81	12.66	17.31	18.95	20.91	21.75	21.37	19.9	16.25	12.94	11.15	9.1	11.18	15.12	17.5	19.54	19.98	21.61
367	21.23	21.41	20.34	17.85	12.54	8.85	9.48	10.78	12.96	17.18	17.36	19.33	20.58	20.77	19.22	16.28	13.74	12.13	9.86	12.98	13.71	17.05	19.19	20.35	21.16	20.63	19.79	17.84	12.67	9.93	10.88	10.67	12.73	17.67	18.85	20.88	21.61	21.38	19.63	15.83	12.8	11.08	9	11.04	15.2	17.86	19.47	19.96	21.45
368	20.82	21.13	20.02	17.37	11.94	8.3	8.94	11.51	13.49	17.62	17.4	19.26	20.17	20.52	18.89	15.8	13.13	11.57	9.31	13.69	14.23	17.47	19.24	20.28	20.76	20.36	19.46	17.34	12.08	9.38	10.32	11.41	13.25	18.1	18.88	20.8	21.2	21.11	19.31	15.34	12.21	10.52	8.46	11.77	15.74	18.29	19.52	19.89	21.04
369	20.59	20.68	19.75	17.4	11.96	8.01	8.93	11.76	13.54	17.52	17.15	19.05	19.94	20.09	18.62	15.83	13.14	11.27	9.29	13.93	14.26	17.35	18.99	20.07	20.53	19.91	19.18	17.35	12.1	9.1	10.3	11.67	13.3	17.97	18.61	20.58	20.98	20.66	19.04	15.36	12.22	10.23	8.45	12.02	15.8	18.16	19.26	19.68	20.81
370	20.48	20.47	19.71	17.4	11.99	8.28	9.08	11.93	13.56	17.26	17.03	18.89	19.83	19.9	18.57	15.83	13.15	11.52	9.44	14.08	14.27	17.07	18.88	19.91	20.42	19.7	19.14	17.33	12.13	9.36	10.44	11.84	13.31	17.69	18.47	20.41	20.87	20.46	19	15.35	12.25	10.48	8.6	12.19	15.82	17.88	19.15	19.52	20.7
371	20.31	20.09	19.46	17.29	12.13	8.33	9.28	11.9	13.33	16.89	16.72	18.44	19.65	19.53	18.31	15.71	13.28	11.56	9.63	14.03	14.02	16.69	18.57	19.45	20.25	19.32	18.87	17.2	12.27	9.42	10.63	11.82	13.07	17.3	18.14	19.95	20.71	20.08	18.74	15.23	12.39	10.53	8.8	12.17	15.59	17.49	18.84	19.06	20.52
372	20.1	19.84	19.43	17.26	12.28	8.32	9.58	11.76	13.07	16.67	16.26	18.03	19.44	19.3	18.27	15.69	13.41	11.55	9.92	13.88	13.75	16.45	18.11	19.04	20.04	19.07	18.84	17.16	12.42	9.42	10.91	11.69	12.81	17.06	17.66	19.54	20.5	19.83	18.71	15.2	12.54	10.51	9.1	12.03	15.34	17.25	18.38	18.66	20.3
373	20.47	20.65	20.05	17.05	12.12	8.67	9.88	11.47	13.37	16.91	17.08	18.81	19.92	19.88	18.98	15.73	13.52	11.97	10.19	13.86	14.26	16.87	18.73	19.87	20.59	19.85	19.77	17.34	12.25	9.79	11.12	11.17	13.17	17.51	18.75	20.44	20.92	20.68	19.38	15.13	12.39	10.85	9.29	11.6	15.51	17.7	19.11	19.48	20.89
374	20.7	20.85	20.19	17.07	12.13	8.63	9.85	11.51	13.31	16.99	17.23	18.92	20.14	20.08	19.12	15.74	13.53	11.94	10.17	13.89	14.19	16.95	18.9	19.97	20.8	20.05	19.89	17.35	12.26	9.74	11.12	11.22	13.11	17.6	18.9	20.54	21.14	20.86	19.51	15.15	12.4	10.82	9.27	11.64	15.45	17.78	19.27	19.59	21.11
375	20.88	21.14	20.42	17.07	12.17	8.77	9.98	11.47	13.28	17.26	17.43	19.12	20.32	20.37	19.35	15.72	13.56	12.07	10.3	13.84	14.15	17.22	19.1	20.16	20.97	20.34	20.1	17.33	12.3	9.86	11.27	11.19	13.08	17.87	19.08	20.74	21.32	21.14	19.74	15.14	12.44	10.97	9.4	11.61	15.42	18.05	19.47	19.78	21.28
376	20.58	20.86	20.17	17.04	12.12	8.63	9.86	11.5	13.34	17.05	17.15	18.88	20.01	20.09	19.1	15.66	13.5	11.94	10.2	13.85	14.21	17.01	18.84	19.92	20.65	20.06	19.83	17.29	12.25	9.72	11.17	11.22	13.14	17.66	18.8	20.5	21.01	20.86	19.49	15.1	12.39	10.84	9.3	11.65	15.49	17.84	19.2	19.54	20.96
377	20.23	20.63	19.92	17.19	12.09	8.51	9.73	11.55	13.49	16.99	17.01	18.63	19.65	19.86	18.85	15.79	13.46	11.82	10.07	13.9	14.35	16.95	18.72	19.67	20.28	19.83	19.56	17.41	12.21	9.59	11.06	11.29	13.29	17.6	18.65	20.25	20.65	20.63	19.23	15.24	12.36	10.74	9.17	11.71	15.64	17.78	19.07	19.29	20.6
378	20.25	20.64	19.95	17.21	12.06	8.46	9.64	11.51	13.44	17.05	17.09	18.55	19.66	19.87	18.88	15.78	13.42	11.78	10	13.85	14.3	17.01	18.81	19.58	20.29	19.84	19.57	17.42	12.19	9.54	11	11.26	13.24	17.66	18.73	20.17	20.67	20.62	19.26	15.25	12.33	10.7	9.1	11.67	15.6	17.84	19.16	19.21	20.61
379	20.43	20.76	19.98	17.24	12.13	8.39	9.67	11.54	13.48	17.03	17.12	18.74	19.83	19.99	18.91	15.79	13.48	11.71	10.04	13.88	14.34	16.99	18.86	19.76	20.45	19.96	19.58	17.43	12.26	9.46	11.05	11.31	13.28	17.65	18.76	20.35	20.84	20.74	19.29	15.27	12.4	10.64	9.14	11.72	15.65	17.82	19.2	19.39	20.77
380	20.82	21.11	20.12	17.2	12.04	8.33	9.57	11.6	13.52	17.16	17.17	19.03	20.21	20.33	19.05	15.73	13.38	11.66	9.95	13.93	14.37	17.12	18.92	20.04	20.82	20.31	19.7	17.37	12.17	9.39	10.97	11.38	13.32	17.78	18.8	20.64	21.22	21.07	19.43	15.22	12.31	10.6	9.05	11.79	15.69	17.95	19.25	19.68	21.15
381	21.04	21.48	20.36	17.25	11.99	8.23	9.47	11.66	13.6	17.22	17.32	19.26	20.43	20.7	19.28	15.76	13.32	11.56	9.86	13.97	14.45	17.18	19.09	20.27	21.03	20.68	19.91	17.41	12.12	9.29	10.9	11.44	13.4	17.84	18.94	20.87	21.44	21.43	19.66	15.27	12.26	10.51	8.96	11.85	15.78	18	19.41	19.91	21.36
382	21.09	21.45	20.33	17.28	11.96	8.1	9.37	11.63	13.63	17.31	17.23	19.37	20.47	20.68	19.26	15.76	13.28	11.43	9.77	13.93	14.47	17.27	19.01	20.37	21.06	20.65	19.87	17.42	12.09	9.14	10.82	11.43	13.43	17.93	18.85	20.98	21.48	21.4	19.63	15.29	12.23	10.39	8.87	11.83	15.81	18.09	19.33	20.02	21.4
383	21	21.57	20.33	17.33	11.91	8	9.28	11.66	13.61	17.35	17.31	19.39	20.37	20.79	19.26	15.8	13.23	11.34	9.69	13.96	14.45	17.31	19.1	20.39	20.95	20.77	19.85	17.46	12.04	9.04	10.76	11.47	13.41	17.98	18.92	21	21.38	21.51	19.63	15.33	12.18	10.31	8.79	11.87	15.8	18.14	19.41	20.04	21.29
384	21.03	21.56	20.28	17.3	11.83	7.89	9.09	11.62	13.57	17.4	17.35	19.39	20.39	20.79	19.21	15.74	13.13	11.23	9.52	13.91	14.4	17.36	19.16	20.38	20.97	20.76	19.78	17.4	11.96	8.93	10.6	11.44	13.37	18.03	18.95	20.99	21.4	21.49	19.57	15.29	12.1	10.21	8.62	11.84	15.76	18.19	19.46	20.04	21.31
385	21.06	21.62	20.36	17.4	11.79	7.73	9	11.68	13.57	17.52	17.6	19.48	20.42	20.85	19.29	15.83	13.08	11.07	9.43	13.96	14.39	17.47	19.42	20.47	20.99	20.82	19.85	17.49	11.92	8.77	10.51	11.52	13.37	18.14	19.19	21.08	21.44	21.55	19.65	15.38	12.06	10.05	8.53	11.92	15.77	18.3	19.71	20.12	21.33
386	21.35	21.64	20.51	17.41	11.78	7.61	9.01	11.69	13.63	17.69	17.83	19.59	20.71	20.9	19.43	15.84	13.06	10.94	9.42	13.96	14.44	17.63	19.65	20.58	21.28	20.84	19.99	17.48	11.91	8.65	10.5	11.54	13.42	18.29	19.4	21.18	21.73	21.58	19.79	15.39	12.05	9.92	8.53	11.93	15.84	18.45	19.94	20.23	21.61
387	21.38	21.62	20.53	17.41	11.87	7.64	9.01	11.72	13.65	17.79	17.75	19.66	20.73	20.9	19.43	15.84	13.14	10.96	9.42	13.96	14.44	17.71	19.57	20.65	21.31	20.83	19.99	17.47	12	8.68	10.49	11.57	13.43	18.37	19.31	21.24	21.76	21.57	19.81	15.39	12.14	9.94	8.53	11.95	15.86	18.53	19.87	20.3	21.64
388	21.47	21.55	20.52	17.46	11.8	7.57	8.85	11.56	13.43	17.66	17.63	19.69	20.82	20.85	19.42	15.89	13.06	10.88	9.25	13.79	14.21	17.56	19.46	20.67	21.4	20.76	19.98	17.51	11.93	8.62	10.31	11.42	13.21	18.21	19.18	21.26	21.85	21.5	19.8	15.43	12.07	9.86	8.36	11.8	15.65	18.38	19.76	20.33	21.72
389	21.57	21.47	20.55	17.49	11.68	7.5	8.46	10.72	12.93	17.06	17.5	19.44	20.91	20.79	19.44	15.92	12.92	10.8	8.85	12.93	13.69	16.95	19.33	20.43	21.5	20.68	20	17.52	11.8	8.55	9.91	10.59	12.7	17.59	19.02	21.01	21.95	21.43	19.82	15.46	11.95	9.78	7.98	10.96	15.15	17.77	19.62	20.09	21.81
390	21.49	21.43	20.63	17.94	12.27	8.24	9.11	10.7	12.86	16.9	17.42	19.37	20.83	20.76	19.52	16.37	13.5	11.53	9.5	12.89	13.61	16.76	19.26	20.36	21.42	20.64	20.08	17.95	12.4	9.3	10.55	10.57	12.63	17.4	18.93	20.92	21.87	21.39	19.91	15.9	12.55	10.51	8.62	10.94	15.09	17.58	19.54	20.01	21.73
391	21.39	21.39	20.58	18.12	12.67	8.79	9.49	10.7	12.88	16.98	17.37	19.31	20.74	20.74	19.46	16.55	13.88	12.07	9.86	12.88	13.62	16.83	19.21	20.3	21.32	20.6	20.02	18.11	12.8	9.85	10.91	10.58	12.64	17.46	18.86	20.86	21.78	21.36	19.85	16.07	12.94	11.05	9	10.94	15.11	17.64	19.5	19.96	21.63
392	21.1	21.36	20.26	17.54	12.26	8.4	9.1	11.2	13.29	17.51	17.43	19.4	20.44	20.73	19.13	15.97	13.46	11.68	9.47	13.36	14.01	17.34	19.28	20.39	21.03	20.57	19.69	17.52	12.39	9.47	10.51	11.09	13.04	17.97	18.9	20.94	21.49	21.33	19.53	15.49	12.53	10.65	8.6	11.44	15.52	18.15	19.56	20.04	21.33
393	20.79	21.06	19.97	17.45	11.93	7.91	8.87	11.75	13.48	17.64	17.33	19.24	20.13	20.46	18.82	15.89	13.12	11.18	9.22	13.89	14.19	17.45	19.18	20.23	20.72	20.28	19.39	17.42	12.06	8.99	10.26	11.65	13.23	18.07	18.79	20.77	21.19	21.04	19.23	15.4	12.2	10.16	8.37	12	15.73	18.26	19.46	19.88	21.02
394	20.49	20.55	19.71	17.39	12.1	8.01	9.08	11.87	13.57	17.29	17.06	18.87	19.83	19.96	18.56	15.83	13.27	11.27	9.43	14	14.27	17.09	18.92	19.86	20.42	19.77	19.13	17.34	12.23	9.1	10.46	11.78	13.32	17.71	18.5	20.39	20.89	20.53	18.97	15.33	12.37	10.25	8.58	12.13	15.82	17.9	19.2	19.52	20.71
395	20.48	20.35	19.71	17.44	12.15	8.1	9.17	11.99	13.51	17.05	16.92	18.65	19.81	19.78	18.55	15.88	13.32	11.35	9.51	14.1	14.19	16.83	18.78	19.63	20.41	19.57	19.12	17.38	12.28	9.19	10.53	11.91	13.25	17.44	18.35	20.16	20.88	20.34	18.97	15.38	12.43	10.32	8.66	12.25	15.76	17.63	19.06	19.29	20.69
396	20.29	20.04	19.53	17.33	12.16	8.3	9.28	11.98	13.31	16.84	16.68	18.3	19.62	19.49	18.37	15.78	13.31	11.54	9.61	14.07	13.97	16.6	18.54	19.29	20.22	19.27	18.94	17.25	12.29	9.4	10.63	11.9	13.04	17.21	18.08	19.81	20.69	20.04	18.79	15.27	12.43	10.52	8.77	12.24	15.56	17.4	18.82	18.94	20.5
397	20.7	20.84	20.19	17	12.14	8.69	9.91	11.43	13.21	16.87	17.21	19.03	20.14	20.06	19.11	15.68	13.57	11.99	10.21	13.79	14.07	16.81	18.88	20.06	20.81	20.04	19.9	17.29	12.26	9.77	11.14	11.1	13.01	17.47	18.89	20.65	21.14	20.85	19.51	15.05	12.42	10.88	9.31	11.52	15.34	17.63	19.24	19.7	21.11
398	20.62	20.7	20.14	16.97	12.08	8.62	9.82	11.5	13.27	16.88	17.18	19	20.05	19.92	19.06	15.63	13.5	11.92	10.14	13.85	14.13	16.83	18.86	20.04	20.71	19.9	19.83	17.24	12.2	9.69	11.08	11.18	13.07	17.49	18.85	20.62	21.05	20.71	19.45	15.02	12.36	10.82	9.24	11.6	15.4	17.65	19.22	19.68	21.02
399	20.56	20.76	20.15	17.04	12.09	8.56	9.74	11.51	13.31	16.92	17.18	18.93	19.98	19.98	19.07	15.68	13.5	11.87	10.06	13.85	14.16	16.86	18.88	19.95	20.64	19.96	19.82	17.3	12.21	9.63	11.03	11.21	13.11	17.52	18.85	20.55	20.99	20.76	19.46	15.08	12.37	10.78	9.16	11.63	15.44	17.68	19.23	19.6	20.95
400	20.46	20.71	20.15	17.1	12.03	8.56	9.73	11.54	13.39	16.91	17.03	18.78	19.87	19.93	19.07	15.72	13.43	11.88	10.07	13.87	14.24	16.85	18.74	19.79	20.52	19.91	19.8	17.34	12.15	9.62	11.05	11.25	13.19	17.51	18.68	20.39	20.88	20.7	19.46	15.13	12.31	10.8	9.17	11.66	15.54	17.67	19.08	19.45	20.84
401	20.38	20.68	20.06	17.15	12.07	8.46	9.66	11.52	13.5	16.99	17.04	18.67	19.78	19.9	18.98	15.75	13.45	11.78	10	13.84	14.35	16.93	18.77	19.68	20.43	19.88	19.69	17.38	12.19	9.52	11	11.24	13.3	17.6	18.69	20.28	20.8	20.66	19.36	15.18	12.34	10.71	9.1	11.65	15.65	17.75	19.1	19.34	20.75
402	20.3	20.66	19.97	17.16	12.06	8.38	9.65	11.53	13.49	16.97	16.97	18.58	19.69	19.88	18.89	15.73	13.43	11.71	10.01	13.85	14.34	16.91	18.71	19.59	20.33	19.86	19.57	17.37	12.18	9.43	11.02	11.26	13.29	17.58	18.61	20.19	20.71	20.64	19.26	15.18	12.34	10.65	9.11	11.68	15.65	17.73	19.04	19.25	20.65
403	20.4	20.78	20.03	17.14	12	8.33	9.6	11.55	13.53	17.06	17.05	18.72	19.79	20	18.95	15.69	13.37	11.67	9.97	13.86	14.37	17.01	18.81	19.72	20.41	19.98	19.61	17.33	12.12	9.38	10.99	11.3	13.33	17.68	18.69	20.33	20.81	20.75	19.32	15.15	12.28	10.62	9.07	11.71	15.7	17.83	19.14	19.39	20.74
404	20.52	20.91	20.02	17.14	12	8.21	9.51	11.57	13.49	17.06	17.05	18.8	19.9	20.13	18.94	15.66	13.35	11.55	9.88	13.87	14.33	17.01	18.82	19.79	20.52	20.11	19.58	17.31	12.12	9.26	10.93	11.34	13.29	17.68	18.68	20.4	20.92	20.87	19.31	15.14	12.28	10.52	8.98	11.74	15.66	17.83	19.14	19.46	20.85
405	20.75	21.23	20.22	17.24	11.97	8.13	9.42	11.63	13.6	17.16	17.19	19.1	20.12	20.45	19.14	15.74	13.31	11.47	9.81	13.92	14.44	17.1	18.98	20.09	20.73	20.43	19.76	17.39	12.09	9.17	10.87	11.4	13.4	17.77	18.81	20.71	21.15	21.18	19.5	15.23	12.25	10.45	8.91	11.81	15.78	17.92	19.29	19.77	21.07
406	21	21.39	20.29	17.24	11.99	8.05	9.33	11.62	13.54	17.23	17.25	19.27	20.36	20.61	19.21	15.72	13.32	11.4	9.72	13.9	14.37	17.18	19.05	20.25	20.96	20.59	19.81	17.38	12.11	9.09	10.8	11.41	13.34	17.85	18.87	20.87	21.39	21.33	19.56	15.22	12.27	10.39	8.82	11.81	15.73	18	19.37	19.93	21.31
407	21.1	21.56	20.34	17.27	11.86	7.95	9.23	11.58	13.56	17.31	17.37	19.37	20.46	20.78	19.26	15.73	13.18	11.3	9.64	13.85	14.39	17.25	19.18	20.34	21.05	20.76	19.83	17.4	11.98	8.98	10.73	11.38	13.36	17.93	18.98	20.97	21.49	21.49	19.61	15.25	12.14	10.3	8.74	11.78	15.75	18.07	19.49	20.03	21.4
408	21.11	21.53	20.37	17.3	11.79	8.03	8.94	11.51	13.48	17.4	17.48	19.43	20.46	20.75	19.29	15.73	13.1	11.39	9.36	13.77	14.3	17.34	19.31	20.4	21.04	20.73	19.84	17.4	11.91	9.05	10.46	11.32	13.28	18.02	19.08	21.03	21.5	21.45	19.63	15.26	12.07	10.4	8.46	11.72	15.68	18.16	19.61	20.09	21.4
409	21.18	21.59	20.38	17.38	11.73	7.83	8.82	11.55	13.55	17.51	17.61	19.51	20.52	20.82	19.29	15.8	13.03	11.18	9.24	13.81	14.37	17.44	19.45	20.47	21.1	20.79	19.84	17.47	11.86	8.85	10.35	11.38	13.35	18.12	19.2	21.11	21.56	21.51	19.64	15.34	12.01	10.19	8.34	11.78	15.75	18.26	19.75	20.17	21.45
410	21.32	21.55	20.48	17.37	11.75	7.59	8.86	11.66	13.6	17.63	17.72	19.56	20.66	20.8	19.39	15.8	13.04	10.94	9.26	13.9	14.39	17.54	19.56	20.52	21.25	20.76	19.94	17.45	11.87	8.62	10.37	11.5	13.39	18.21	19.3	21.15	21.71	21.48	19.74	15.33	12.03	9.95	8.37	11.89	15.8	18.36	19.86	20.22	21.59
411	21.41	21.51	20.57	17.39	11.74	7.48	8.87	11.64	13.56	17.76	17.68	19.61	20.74	20.78	19.47	15.81	13.01	10.82	9.27	13.86	14.34	17.66	19.53	20.57	21.33	20.72	20.02	17.45	11.86	8.52	10.37	11.48	13.34	18.33	19.24	21.19	21.79	21.45	19.83	15.34	12.02	9.83	8.38	11.86	15.77	18.48	19.82	20.27	21.67
412	21.36	21.44	20.5	17.38	11.66	7.5	8.66	11.55	13.46	17.66	17.48	19.58	20.69	20.73	19.39	15.81	12.92	10.83	9.05	13.75	14.23	17.54	19.33	20.54	21.28	20.65	19.95	17.43	11.78	8.55	10.14	11.4	13.24	18.2	19.03	21.15	21.74	21.39	19.76	15.33	11.94	9.84	8.16	11.77	15.67	18.36	19.63	20.24	21.61
413	21.39	21.51	20.5	17.4	11.66	7.42	8.62	11.42	13.37	17.68	17.56	19.61	20.72	20.81	19.38	15.83	12.91	10.74	9.01	13.61	14.13	17.54	19.41	20.58	21.31	20.71	19.94	17.44	11.78	8.47	10.09	11.28	13.14	18.19	19.09	21.18	21.77	21.46	19.76	15.34	11.94	9.74	8.12	11.65	15.59	18.36	19.71	20.27	21.63
414	21.46	21.51	20.53	17.49	11.77	7.58	8.66	11.02	13.23	17.54	17.63	19.54	20.79	20.83	19.4	15.93	13.01	10.89	9.03	13.19	13.97	17.39	19.48	20.5	21.38	20.72	19.96	17.52	11.89	8.63	10.11	10.88	13	18.03	19.14	21.09	21.85	21.46	19.78	15.44	12.05	9.89	8.15	11.25	15.45	18.2	19.77	20.2	21.7
415	21.55	21.43	20.56	17.93	12.32	8.24	8.93	10.61	12.93	17.11	17.42	19.38	20.88	20.77	19.43	16.37	13.55	11.54	9.29	12.77	13.66	16.94	19.28	20.34	21.47	20.64	19.99	17.94	12.44	9.3	10.37	10.49	12.69	17.58	18.92	20.92	21.94	21.39	19.81	15.87	12.6	10.54	8.42	10.85	15.15	17.75	19.57	20.04	21.79
416	21.29	21.43	20.53	17.95	12.64	8.73	9.32	10.72	12.99	17.27	17.36	19.36	20.62	20.79	19.39	16.39	13.85	12.02	9.68	12.86	13.7	17.08	19.23	20.32	21.21	20.65	19.95	17.95	12.76	9.8	10.75	10.61	12.74	17.71	18.84	20.89	21.68	21.4	19.78	15.88	12.92	11.01	8.81	10.96	15.22	17.89	19.51	20.01	21.52
417	20.88	21.26	20.15	17.47	12.19	8.29	9.02	11.36	13.25	17.51	17.43	19.35	20.21	20.63	19	15.91	13.39	11.58	9.37	13.48	13.94	17.31	19.3	20.31	20.8	20.47	19.57	17.45	12.31	9.37	10.43	11.25	12.99	17.93	18.89	20.88	21.27	21.23	19.4	15.4	12.47	10.57	8.5	11.6	15.48	18.12	19.58	20.01	21.1
418	20.54	20.66	19.85	17.41	12.09	7.92	9.08	11.93	13.54	17.42	17.19	18.92	19.87	20.05	18.69	15.86	13.28	11.2	9.43	14.03	14.22	17.2	19.06	19.89	20.46	19.87	19.27	17.38	12.21	9.01	10.48	11.83	13.28	17.81	18.63	20.45	20.94	20.64	19.1	15.34	12.37	10.19	8.56	12.17	15.77	18	19.35	19.58	20.76
419	20.5	20.43	19.74	17.45	12.23	8.13	9.33	11.98	13.55	17.23	17.1	18.65	19.83	19.84	18.58	15.9	13.41	11.4	9.66	14.07	14.22	17	18.98	19.62	20.42	19.65	19.15	17.4	12.35	9.22	10.71	11.89	13.28	17.61	18.53	20.17	20.9	20.42	18.99	15.37	12.51	10.38	8.8	12.22	15.79	17.8	19.26	19.31	20.71
420	20.41	20.23	19.73	17.43	12.2	8.13	9.26	11.94	13.46	17.01	16.85	18.45	19.73	19.66	18.55	15.88	13.36	11.39	9.58	14.02	14.11	16.76	18.72	19.41	20.33	19.45	19.13	17.37	12.32	9.22	10.62	11.86	13.19	17.36	18.26	19.95	20.81	20.23	18.97	15.35	12.47	10.37	8.72	12.19	15.7	17.56	19	19.11	20.61
421	20.78	20.8	20.25	16.93	12.06	8.61	9.81	11.47	13.25	16.85	17.12	19.07	20.2	20.02	19.16	15.62	13.52	11.92	10.11	13.81	14.09	16.78	18.8	20.09	20.88	20	19.95	17.23	12.17	9.66	11.03	11.12	13.05	17.46	18.8	20.68	21.2	20.81	19.56	14.97	12.35	10.81	9.21	11.53	15.37	17.59	19.14	19.76	21.19
422	20.62	20.67	20.14	16.93	11.99	8.63	9.77	11.37	13.13	16.85	17.07	18.99	20.03	19.88	19.06	15.59	13.43	11.94	10.08	13.7	13.96	16.77	18.77	20	20.71	19.87	19.82	17.2	12.11	9.67	11.03	11.03	12.93	17.45	18.75	20.6	21.04	20.67	19.45	14.95	12.28	10.84	9.18	11.44	15.25	17.58	19.1	19.67	21.02
423	20.69	20.83	20.38	17.03	12.13	8.78	9.84	11.26	13.12	16.95	17.09	18.96	20.1	20.05	19.29	15.67	13.55	12.09	10.17	13.57	13.95	16.87	18.8	19.97	20.76	20.03	20.04	17.29	12.24	9.82	11.13	10.93	12.92	17.55	18.75	20.57	21.11	20.83	19.68	15.05	12.41	11.02	9.27	11.34	15.25	17.68	19.13	19.65	21.08
424	20.67	20.88	20.38	17.07	12.11	8.73	9.8	11.3	13.14	16.89	17.03	18.9	20.06	20.1	19.29	15.69	13.52	12.05	10.13	13.61	13.97	16.81	18.76	19.9	20.72	20.08	20.01	17.31	12.22	9.77	11.11	10.99	12.94	17.49	18.69	20.51	21.08	20.87	19.67	15.08	12.39	10.99	9.23	11.4	15.28	17.62	19.09	19.59	21.04
425	20.72	20.98	20.37	17.1	12.03	8.56	9.66	11.43	13.3	16.95	17.03	18.89	20.1	20.19	19.29	15.7	13.43	11.89	10	13.73	14.13	16.88	18.77	19.88	20.75	20.18	19.98	17.33	12.14	9.59	11	11.14	13.1	17.56	18.68	20.5	21.13	20.95	19.66	15.1	12.32	10.84	9.1	11.54	15.45	17.69	19.1	19.57	21.08
426	20.53	20.84	20.15	17.08	12.01	8.37	9.58	11.56	13.52	16.99	17.03	18.77	19.91	20.05	19.06	15.64	13.4	11.7	9.94	13.85	14.35	16.91	18.8	19.76	20.55	20.04	19.73	17.29	12.12	9.4	10.96	11.28	13.32	17.59	18.68	20.38	20.94	20.8	19.43	15.07	12.3	10.67	9.04	11.69	15.68	17.73	19.12	19.45	20.88
427	20.57	20.84	20.1	17.15	12.02	8.28	9.54	11.58	13.55	17.1	17.09	18.82	19.94	20.06	19.02	15.7	13.4	11.63	9.9	13.87	14.37	17.02	18.87	19.8	20.58	20.04	19.67	17.34	12.14	9.31	10.94	11.32	13.35	17.7	18.73	20.42	20.98	20.8	19.37	15.14	12.31	10.6	9	11.72	15.71	17.83	19.19	19.5	20.92
428	20.58	20.85	20.05	17.18	12.04	8.28	9.47	11.56	13.5	17.06	17.1	18.87	19.94	20.07	18.96	15.7	13.4	11.63	9.84	13.83	14.32	16.98	18.89	19.84	20.57	20.05	19.59	17.35	12.15	9.31	10.9	11.3	13.3	17.67	18.73	20.48	20.98	20.8	19.31	15.15	12.33	10.62	8.94	11.71	15.67	17.79	19.21	19.55	20.92
429	20.66	21.18	20.19	17.22	12.03	8.15	9.42	11.55	13.53	17.15	17.16	18.97	20.02	20.39	19.11	15.72	13.38	11.51	9.8	13.81	14.35	17.08	18.97	19.93	20.64	20.38	19.71	17.38	12.14	9.18	10.88	11.31	13.33	17.76	18.79	20.57	21.06	21.12	19.45	15.19	12.32	10.51	8.9	11.71	15.7	17.89	19.28	19.65	20.99
430	20.87	21.29	20.25	17.24	12.01	8.05	9.39	11.59	13.52	17.22	17.24	19.14	20.21	20.51	19.16	15.72	13.35	11.41	9.78	13.85	14.33	17.14	19.06	20.1	20.82	20.49	19.74	17.38	12.12	9.07	10.88	11.36	13.32	17.83	18.86	20.75	21.26	21.23	19.5	15.2	12.3	10.43	8.88	11.77	15.7	17.96	19.37	19.82	21.18
431	20.95	21.38	20.29	17.22	11.88	7.9	9.16	11.61	13.48	17.2	17.22	19.29	20.28	20.59	19.2	15.67	13.2	11.26	9.56	13.86	14.29	17.13	19.06	20.24	20.88	20.58	19.76	17.34	11.99	8.92	10.68	11.4	13.28	17.82	18.83	20.9	21.34	21.3	19.53	15.17	12.17	10.29	8.66	11.8	15.66	17.94	19.37	19.97	21.25
432	21.05	21.48	20.33	17.25	11.79	8.04	8.92	11.46	13.44	17.36	17.36	19.39	20.38	20.69	19.24	15.67	13.1	11.41	9.33	13.7	14.26	17.28	19.21	20.33	20.97	20.68	19.78	17.36	11.91	9.05	10.47	11.26	13.24	17.97	18.96	20.99	21.44	21.4	19.57	15.19	12.08	10.45	8.43	11.67	15.64	18.09	19.51	20.06	21.34
433	21.3	21.55	20.48	17.31	11.73	7.92	8.7	11.45	13.48	17.51	17.65	19.53	20.63	20.77	19.39	15.73	13.02	11.29	9.11	13.68	14.28	17.43	19.51	20.47	21.21	20.75	19.91	17.41	11.84	8.94	10.26	11.26	13.28	18.11	19.24	21.12	21.69	21.47	19.72	15.25	12.02	10.34	8.21	11.66	15.68	18.24	19.81	20.2	21.59
434	21.39	21.45	20.6	17.36	11.77	7.77	8.64	11.48	13.49	17.58	17.67	19.59	20.72	20.69	19.5	15.78	13.05	11.13	9.04	13.69	14.28	17.48	19.53	20.52	21.3	20.65	20.03	17.44	11.88	8.8	10.18	11.31	13.28	18.15	19.24	21.17	21.78	21.37	19.83	15.29	12.06	10.18	8.14	11.7	15.69	18.29	19.83	20.26	21.67
435	21.39	21.41	20.66	17.48	11.77	7.68	8.59	11.52	13.43	17.59	17.49	19.51	20.71	20.67	19.55	15.91	13.04	11.03	8.98	13.71	14.2	17.47	19.35	20.45	21.3	20.61	20.09	17.55	11.88	8.71	10.12	11.35	13.21	18.14	19.05	21.09	21.78	21.34	19.9	15.41	12.05	10.07	8.09	11.73	15.63	18.28	19.65	20.18	21.66
436	21.29	21.39	20.49	17.38	11.69	7.68	8.53	11.52	13.41	17.56	17.38	19.5	20.61	20.67	19.37	15.81	12.95	11.02	8.91	13.7	14.17	17.43	19.25	20.43	21.2	20.6	19.92	17.44	11.8	8.72	10.04	11.36	13.18	18.09	18.92	21.07	21.68	21.33	19.73	15.31	11.97	10.05	8.02	11.73	15.62	18.24	19.54	20.17	21.55
437	21.23	21.43	20.35	17.38	11.65	7.44	8.72	11.65	13.46	17.68	17.6	19.59	20.55	20.72	19.23	15.82	12.9	10.78	9.09	13.81	14.2	17.53	19.47	20.53	21.14	20.63	19.78	17.43	11.76	8.48	10.21	11.5	13.23	18.19	19.13	21.15	21.62	21.37	19.59	15.31	11.93	9.8	8.2	11.87	15.67	18.34	19.77	20.26	21.48
438	21.39	21.49	20.43	17.38	11.71	7.49	8.78	11.54	13.45	17.76	17.67	19.61	20.71	20.8	19.3	15.82	12.95	10.82	9.15	13.69	14.18	17.6	19.55	20.55	21.3	20.7	19.85	17.42	11.82	8.54	10.26	11.4	13.21	18.24	19.18	21.17	21.78	21.44	19.66	15.31	12	9.84	8.26	11.76	15.66	18.4	19.84	20.29	21.63
439	21.52	21.5	20.64	17.69	12.07	7.88	8.68	10.82	13.2	17.53	17.58	19.52	20.84	20.82	19.49	16.14	13.3	11.2	9.03	12.95	13.91	17.34	19.46	20.46	21.44	20.7	20.05	17.71	12.18	8.94	10.14	10.69	12.96	17.98	19.08	21.06	21.92	21.46	19.87	15.61	12.36	10.21	8.15	11.04	15.42	18.15	19.75	20.19	21.77
440	21.36	21.44	20.63	17.99	12.74	8.81	9.37	10.68	12.96	17.37	17.55	19.35	20.67	20.79	19.48	16.44	13.96	12.12	9.72	12.79	13.65	17.17	19.43	20.29	21.27	20.65	20.04	18	12.85	9.88	10.82	10.55	12.7	17.8	19.02	20.89	21.75	21.41	19.86	15.91	13.03	11.13	8.84	10.9	15.17	17.97	19.72	20.03	21.59
441	21.1	21.48	20.44	17.51	12.36	8.43	9.02	11.28	13.26	17.65	17.55	19.49	20.41	20.84	19.29	15.97	13.57	11.73	9.36	13.38	13.94	17.44	19.43	20.43	21.01	20.69	19.86	17.52	12.47	9.5	10.45	11.17	13	18.06	19.01	21.02	21.49	21.45	19.67	15.43	12.65	10.74	8.48	11.51	15.48	18.24	19.72	20.17	21.32
442	20.87	21.16	20.17	17.48	12.04	7.86	9.05	11.83	13.58	17.63	17.37	19.31	20.18	20.54	19.01	15.94	13.25	11.16	9.38	13.91	14.24	17.4	19.25	20.25	20.78	20.37	19.58	17.47	12.16	8.95	10.46	11.72	13.31	18.02	18.81	20.83	21.27	21.14	19.4	15.4	12.33	10.16	8.5	12.05	15.8	18.2	19.54	19.99	21.09
443	20.6	20.64	19.9	17.46	12.24	8.08	9.27	12	13.6	17.4	17.16	18.94	19.91	20.04	18.73	15.93	13.43	11.37	9.59	14.07	14.25	17.15	19.04	19.87	20.51	19.85	19.31	17.44	12.35	9.17	10.67	11.9	13.32	17.76	18.58	20.45	21	20.63	19.13	15.38	12.53	10.36	8.71	12.23	15.82	17.95	19.33	19.61	20.81
444	20.48	20.31	19.73	17.47	12.28	8.18	9.31	11.99	13.5	17.22	17.03	18.68	19.79	19.72	18.55	15.95	13.46	11.46	9.63	14.04	14.13	16.95	18.91	19.62	20.39	19.52	19.13	17.44	12.4	9.27	10.69	11.9	13.22	17.56	18.43	20.18	20.88	20.31	18.96	15.39	12.57	10.45	8.75	12.21	15.73	17.75	19.2	19.35	20.68
445	20.76	20.81	20.3	16.97	12.06	8.57	9.73	11.41	13.33	16.73	16.97	18.95	20.16	20.01	19.2	15.65	13.54	11.88	10.04	13.72	14.14	16.64	18.67	19.95	20.85	20.01	19.99	17.26	12.17	9.59	10.95	11.03	13.13	17.33	18.66	20.55	21.16	20.81	19.6	14.97	12.36	10.78	9.14	11.43	15.43	17.44	18.98	19.65	21.16
446	20.61	20.66	20.2	16.91	12.01	8.53	9.71	11.34	13.23	16.77	16.96	18.84	20	19.87	19.1	15.57	13.47	11.85	10.02	13.64	14.04	16.67	18.67	19.84	20.68	19.86	19.86	17.19	12.11	9.55	10.96	10.98	13.03	17.37	18.64	20.45	21.01	20.65	19.49	14.91	12.31	10.77	9.12	11.38	15.35	17.48	18.98	19.54	21
447	20.78	20.75	20.35	16.94	12.05	8.68	9.77	11.29	13.18	17.09	17.19	19.13	20.17	19.95	19.25	15.58	13.5	12	10.09	13.58	13.99	17	18.92	20.12	20.85	19.95	19.99	17.2	12.15	9.69	11.06	10.94	12.98	17.69	18.86	20.74	21.19	20.73	19.63	14.93	12.35	10.93	9.19	11.35	15.3	17.81	19.23	19.83	21.17
448	20.78	20.87	20.41	17	12.06	8.75	9.81	11.2	13.1	16.97	17.1	19.04	20.16	20.07	19.32	15.61	13.49	12.08	10.14	13.49	13.91	16.88	18.85	20.02	20.83	20.07	20.03	17.24	12.16	9.76	11.13	10.87	12.9	17.57	18.77	20.65	21.18	20.84	19.69	14.98	12.36	11.03	9.24	11.27	15.23	17.68	19.16	19.74	21.15
449	20.86	21.11	20.48	17.06	12.03	8.63	9.63	11.34	13.21	16.94	17.11	19.07	20.23	20.32	19.39	15.65	13.44	11.97	9.97	13.61	14.02	16.84	18.88	20.05	20.89	20.31	20.08	17.28	12.13	9.64	10.98	11.02	13.01	17.54	18.77	20.68	21.27	21.08	19.75	15.03	12.32	10.93	9.07	11.43	15.35	17.65	19.18	19.77	21.23
450	20.63	20.96	20.24	16.98	11.95	8.33	9.46	11.48	13.28	16.82	16.97	18.83	19.99	20.16	19.14	15.55	13.35	11.67	9.81	13.75	14.09	16.72	18.75	19.79	20.64	20.16	19.81	17.19	12.05	9.34	10.84	11.18	13.08	17.42	18.62	20.43	21.03	20.92	19.5	14.95	12.24	10.65	8.91	11.59	15.42	17.53	19.05	19.52	20.99
451	20.63	20.83	20.06	16.99	11.91	8.23	9.43	11.52	13.41	16.9	16.91	18.83	19.98	20.03	18.96	15.53	13.3	11.58	9.79	13.78	14.22	16.81	18.71	19.78	20.62	20.03	19.6	17.18	12.02	9.24	10.85	11.24	13.21	17.51	18.56	20.43	21.03	20.78	19.31	14.95	12.21	10.58	8.89	11.64	15.56	17.62	19.02	19.52	20.97
452	20.62	20.9	20.09	17.04	11.94	8.18	9.39	11.48	13.45	16.97	16.97	18.89	19.97	20.11	19	15.56	13.31	11.54	9.76	13.73	14.26	16.88	18.78	19.84	20.6	20.1	19.61	17.22	12.04	9.19	10.84	11.21	13.25	17.58	18.61	20.49	21.02	20.84	19.34	14.99	12.23	10.55	8.86	11.61	15.62	17.69	19.09	19.58	20.96
453	20.8	21.23	20.24	17.12	11.95	8.09	9.32	11.56	13.48	17.06	17.07	18.94	20.13	20.43	19.15	15.62	13.3	11.45	9.69	13.81	14.29	16.97	18.9	19.88	20.76	20.43	19.74	17.28	12.05	9.1	10.8	11.31	13.28	17.66	18.7	20.54	21.2	21.16	19.48	15.07	12.24	10.48	8.79	11.71	15.65	17.77	19.21	19.63	21.12
454	20.88	21.33	20.36	17.15	11.9	8.01	9.21	11.54	13.5	17.1	17.17	19.02	20.21	20.54	19.26	15.61	13.24	11.38	9.59	13.77	14.3	17	19.01	19.95	20.83	20.53	19.83	17.29	12	9.01	10.72	11.3	13.3	17.7	18.79	20.62	21.28	21.26	19.59	15.08	12.19	10.42	8.69	11.7	15.68	17.81	19.32	19.71	21.2
455	20.91	21.34	20.39	17.18	11.85	7.86	9.07	11.55	13.44	17.2	17.22	19.25	20.23	20.55	19.29	15.63	13.17	11.24	9.46	13.77	14.24	17.11	19.09	20.18	20.84	20.54	19.84	17.31	11.95	8.87	10.61	11.33	13.24	17.8	18.84	20.85	21.31	21.26	19.61	15.11	12.14	10.3	8.56	11.73	15.63	17.91	19.39	19.95	21.22
456	21.1	21.47	20.44	17.29	11.74	7.82	8.91	11.51	13.43	17.27	17.4	19.42	20.41	20.67	19.34	15.71	13.04	11.21	9.3	13.72	14.23	17.18	19.28	20.34	21.01	20.67	19.86	17.4	11.84	8.83	10.48	11.3	13.23	17.87	19	21.03	21.49	21.38	19.65	15.21	12.03	10.29	8.4	11.7	15.62	17.98	19.58	20.12	21.4
457	21.21	21.4	20.51	17.34	11.74	7.95	8.82	11.44	13.34	17.31	17.44	19.38	20.52	20.61	19.41	15.74	13.04	11.34	9.22	13.65	14.14	17.21	19.33	20.29	21.12	20.6	19.92	17.43	11.85	8.96	10.4	11.25	13.14	17.91	19.03	20.98	21.61	21.31	19.72	15.25	12.04	10.42	8.32	11.65	15.55	18.02	19.63	20.07	21.5
458	21.26	21.4	20.53	17.38	11.78	7.89	8.66	11.41	13.35	17.41	17.45	19.41	20.57	20.63	19.42	15.79	13.07	11.27	9.06	13.6	14.13	17.29	19.34	20.32	21.17	20.6	19.94	17.46	11.89	8.9	10.23	11.23	13.14	17.97	19.02	21	21.66	21.32	19.74	15.29	12.08	10.34	8.16	11.62	15.55	18.09	19.64	20.1	21.55
459	21.21	21.31	20.55	17.43	11.86	7.8	8.63	11.44	13.32	17.31	17.39	19.41	20.52	20.55	19.44	15.85	13.14	11.17	9.01	13.61	14.08	17.18	19.28	20.33	21.11	20.51	19.96	17.5	11.96	8.82	10.18	11.26	13.1	17.85	18.95	20.99	21.61	21.23	19.76	15.34	12.15	10.23	8.12	11.64	15.52	17.98	19.58	20.11	21.49
460	21.12	21.32	20.35	17.26	11.7	7.65	8.66	11.55	13.41	17.38	17.4	19.42	20.42	20.59	19.22	15.68	12.97	11.01	9.03	13.71	14.15	17.23	19.29	20.34	21.02	20.52	19.76	17.32	11.8	8.68	10.19	11.39	13.18	17.9	18.95	20.99	21.51	21.25	19.56	15.17	11.99	10.07	8.14	11.76	15.61	18.03	19.59	20.11	21.39
461	21.13	21.39	20.35	17.28	11.66	7.45	8.81	11.62	13.45	17.46	17.49	19.49	20.43	20.67	19.22	15.72	12.92	10.81	9.17	13.76	14.18	17.29	19.38	20.4	21.03	20.59	19.76	17.34	11.77	8.49	10.32	11.46	13.21	17.95	19.02	21.05	21.53	21.33	19.56	15.19	11.96	9.86	8.28	11.83	15.65	18.1	19.68	20.18	21.39
462	21.38	21.47	20.45	17.38	11.68	7.45	8.73	11.57	13.46	17.67	17.6	19.58	20.69	20.76	19.31	15.82	12.93	10.79	9.09	13.69	14.18	17.48	19.49	20.49	21.29	20.67	19.86	17.43	11.78	8.49	10.23	11.42	13.22	18.14	19.11	21.13	21.78	21.42	19.66	15.29	11.97	9.83	8.2	11.77	15.67	18.29	19.79	20.27	21.63
463	21.41	21.53	20.61	17.65	12.03	7.78	8.66	11.14	13.31	17.71	17.64	19.58	20.71	20.84	19.46	16.1	13.27	11.12	9.01	13.24	14.01	17.51	19.53	20.49	21.31	20.73	20.02	17.69	12.14	8.84	10.14	11	13.06	18.15	19.13	21.12	21.8	21.48	19.82	15.56	12.33	10.16	8.11	11.35	15.52	18.31	19.83	20.27	21.65
464	21.29	21.51	20.65	17.92	12.65	8.56	9.19	10.73	13.15	17.65	17.6	19.54	20.59	20.84	19.49	16.38	13.88	11.89	9.53	12.82	13.83	17.43	19.49	20.45	21.19	20.71	20.05	17.95	12.75	9.63	10.65	10.6	12.89	18.07	19.08	21.08	21.69	21.47	19.86	15.82	12.94	10.92	8.64	10.94	15.36	18.23	19.79	20.23	21.52
465	21.22	21.51	20.56	17.67	12.4	8.36	8.98	11.28	13.36	17.81	17.68	19.66	20.52	20.86	19.4	16.14	13.62	11.68	9.31	13.35	14.02	17.58	19.57	20.57	21.12	20.71	19.97	17.69	12.5	9.43	10.43	11.15	13.09	18.21	19.14	21.19	21.61	21.48	19.77	15.58	12.7	10.7	8.42	11.49	15.56	18.38	19.87	20.35	21.44
466	21.08	21.4	20.36	17.5	12.06	8.05	8.88	11.69	13.47	17.65	17.45	19.53	20.39	20.76	19.19	15.97	13.27	11.36	9.2	13.74	14.12	17.4	19.34	20.45	20.99	20.6	19.77	17.51	12.16	9.13	10.31	11.57	13.19	18.02	18.89	21.05	21.48	21.38	19.57	15.41	12.35	10.37	8.31	11.9	15.67	18.2	19.64	20.23	21.3
467	20.75	20.91	20.03	17.43	12.08	8.01	9.07	11.83	13.48	17.52	17.23	19.18	20.05	20.29	18.85	15.91	13.28	11.31	9.39	13.87	14.11	17.25	19.12	20.09	20.65	20.11	19.43	17.43	12.18	9.1	10.49	11.72	13.19	17.86	18.65	20.69	21.15	20.9	19.24	15.34	12.37	10.32	8.5	12.04	15.68	18.05	19.42	19.87	20.96
468	20.58	20.46	19.86	17.44	12.25	8.15	9.37	12.01	13.62	17.31	17.04	18.78	19.88	19.86	18.67	15.93	13.44	11.44	9.68	14.03	14.24	17.02	18.94	19.69	20.48	19.66	19.26	17.43	12.35	9.24	10.77	11.91	13.33	17.63	18.45	20.28	20.98	20.45	19.07	15.35	12.54	10.44	8.79	12.21	15.83	17.82	19.23	19.47	20.78
469	20.72	20.99	20.23	16.91	11.88	8.21	9.34	11.43	13.27	16.85	16.85	18.83	20.05	20.18	19.12	15.44	13.27	11.56	9.7	13.66	14.06	16.74	18.65	19.77	20.7	20.18	19.75	17.1	11.98	9.2	10.76	11.13	13.06	17.45	18.49	20.43	21.1	20.92	19.46	14.84	12.18	10.57	8.8	11.52	15.42	17.54	18.94	19.52	21.05
470	20.75	21.1	20.3	17.01	11.86	8.2	9.29	11.46	13.28	16.86	16.89	18.97	20.08	20.29	19.19	15.52	13.23	11.56	9.65	13.68	14.07	16.75	18.72	19.9	20.72	20.29	19.8	17.19	11.96	9.19	10.74	11.18	13.08	17.45	18.53	20.57	21.14	21.02	19.52	14.94	12.16	10.58	8.76	11.57	15.44	17.55	19.01	19.66	21.08
471	20.87	21.25	20.44	17.09	11.91	8.16	9.22	11.43	13.32	16.93	16.98	19.08	20.19	20.45	19.33	15.58	13.28	11.52	9.59	13.64	14.11	16.83	18.82	20	20.81	20.44	19.91	17.25	12.01	9.15	10.7	11.16	13.12	17.53	18.6	20.68	21.25	21.17	19.65	15.01	12.21	10.56	8.7	11.56	15.49	17.63	19.11	19.77	21.18
472	20.88	21.25	20.48	17.1	11.83	8.1	9.07	11.43	13.33	16.94	16.98	19.06	20.19	20.45	19.38	15.56	13.18	11.48	9.45	13.64	14.12	16.83	18.84	19.97	20.81	20.44	19.93	17.25	11.93	9.1	10.59	11.18	13.13	17.53	18.6	20.66	21.27	21.16	19.69	15.02	12.13	10.53	8.56	11.58	15.51	17.63	19.13	19.75	21.19
473	20.84	21.24	20.42	17.15	11.75	7.87	8.99	11.5	13.33	17.04	17.07	19.13	20.14	20.43	19.31	15.59	13.08	11.26	9.38	13.7	14.12	16.93	18.95	20.04	20.75	20.43	19.85	17.28	11.85	8.86	10.54	11.27	13.13	17.63	18.68	20.73	21.22	21.14	19.62	15.06	12.05	10.33	8.49	11.66	15.51	17.73	19.24	19.82	21.14
474	20.94	21.3	20.38	17.13	11.72	7.77	8.92	11.5	13.33	17.06	17.15	19.28	20.23	20.49	19.27	15.55	13.04	11.16	9.31	13.69	14.12	16.96	19.04	20.18	20.84	20.49	19.78	17.25	11.82	8.76	10.5	11.28	13.13	17.66	18.75	20.89	21.32	21.19	19.57	15.03	12.02	10.25	8.43	11.68	15.52	17.76	19.33	19.98	21.23
475	21.03	21.31	20.43	17.24	11.78	8.01	8.89	11.29	13.19	17.12	17.21	19.22	20.32	20.51	19.32	15.64	13.08	11.4	9.28	13.47	13.98	17	19.1	20.11	20.92	20.5	19.82	17.34	11.88	9.01	10.48	11.09	12.99	17.7	18.79	20.82	21.41	21.2	19.62	15.13	12.08	10.49	8.4	11.48	15.39	17.81	19.4	19.91	21.31
476	21.11	21.27	20.44	17.26	11.88	8.12	8.89	11.26	13.18	17.2	17.32	19.29	20.39	20.49	19.32	15.68	13.17	11.51	9.28	13.42	13.94	17.07	19.22	20.19	20.99	20.46	19.83	17.36	11.98	9.13	10.47	11.06	12.96	17.76	18.89	20.88	21.49	21.17	19.63	15.16	12.18	10.59	8.39	11.45	15.38	17.87	19.51	19.98	21.38
477	21.05	21.29	20.36	17.22	11.81	7.96	8.68	11.41	13.34	17.14	17.31	19.3	20.34	20.52	19.24	15.65	13.09	11.33	9.06	13.55	14.09	16.99	19.2	20.19	20.94	20.48	19.76	17.31	11.91	8.97	10.24	11.22	13.11	17.68	18.86	20.88	21.43	21.19	19.55	15.12	12.11	10.41	8.17	11.6	15.54	17.8	19.49	19.99	21.31
478	21.12	21.29	20.31	17.17	11.67	7.63	8.68	11.61	13.42	17.24	17.42	19.34	20.41	20.55	19.17	15.6	12.94	11	9.05	13.73	14.16	17.07	19.31	20.24	21.01	20.49	19.7	17.25	11.77	8.65	10.22	11.42	13.19	17.75	18.95	20.91	21.5	21.21	19.5	15.07	11.97	10.07	8.16	11.79	15.62	17.88	19.6	20.03	21.38
479	21.24	21.37	20.31	17.23	11.7	7.45	8.82	11.7	13.44	17.44	17.45	19.44	20.53	20.65	19.16	15.66	12.97	10.81	9.18	13.81	14.15	17.26	19.34	20.33	21.13	20.57	19.7	17.29	11.8	8.48	10.35	11.52	13.2	17.93	18.96	21	21.63	21.3	19.5	15.12	12	9.87	8.29	11.88	15.64	18.06	19.63	20.13	21.49
480	21.35	21.39	20.54	17.42	11.88	7.68	8.6	11.39	13.36	17.61	17.37	19.45	20.64	20.68	19.39	15.87	13.14	11.03	8.95	13.48	14.06	17.41	19.27	20.34	21.24	20.59	19.94	17.48	11.98	8.72	10.1	11.23	13.11	18.07	18.87	21	21.74	21.33	19.73	15.32	12.18	10.08	8.06	11.58	15.56	18.21	19.56	20.14	21.59
481	21.43	21.44	20.71	17.83	12.44	8.34	8.97	10.84	13.14	17.64	17.5	19.48	20.72	20.75	19.56	16.29	13.69	11.68	9.31	12.92	13.83	17.43	19.4	20.38	21.32	20.64	20.11	17.88	12.55	9.38	10.46	10.69	12.89	18.08	18.99	21.03	21.82	21.39	19.9	15.73	12.74	10.72	8.42	11.03	15.34	18.23	19.69	20.17	21.67
482	21.08	21.29	20.58	17.89	12.75	8.86	9.41	10.65	13.07	17.47	17.42	19.4	20.37	20.61	19.41	16.36	13.99	12.18	9.75	12.71	13.74	17.24	19.32	20.3	20.97	20.48	19.97	17.94	12.86	9.9	10.89	10.5	12.8	17.89	18.89	20.94	21.47	21.24	19.77	15.79	13.05	11.22	8.86	10.84	15.27	18.04	19.61	20.09	21.31
483	21.2	21.48	20.63	17.79	12.67	8.62	9.23	11.14	13.36	17.7	17.58	19.64	20.49	20.82	19.45	16.26	13.9	11.94	9.56	13.19	14.01	17.45	19.48	20.54	21.09	20.68	20.02	17.82	12.77	9.68	10.69	11	13.08	18.09	19.04	21.17	21.59	21.44	19.82	15.69	12.97	10.97	8.67	11.33	15.56	18.25	19.77	20.33	21.42
484	21.08	21.37	20.46	17.56	12.35	8.37	8.95	11.46	13.29	17.61	17.45	19.53	20.37	20.73	19.28	16.03	13.57	11.68	9.27	13.49	13.92	17.35	19.35	20.43	20.97	20.57	19.85	17.58	12.45	9.44	10.39	11.33	13	17.98	18.89	21.05	21.47	21.34	19.65	15.45	12.65	10.71	8.38	11.65	15.49	18.15	19.64	20.22	21.29
485	20.88	21.12	20.18	17.37	12.13	8.22	8.97	11.75	13.35	17.52	17.31	19.34	20.17	20.5	18.99	15.86	13.35	11.52	9.29	13.76	13.97	17.25	19.21	20.24	20.77	20.32	19.57	17.39	12.24	9.29	10.4	11.63	13.06	17.87	18.73	20.86	21.27	21.1	19.37	15.27	12.43	10.54	8.4	11.94	15.55	18.04	19.49	20.03	21.08
486	20.71	20.68	19.97	17.47	12.19	8.1	9.24	12	13.61	17.51	17.27	19.11	20	20.07	18.77	15.97	13.4	11.39	9.55	14	14.21	17.21	19.16	20.01	20.6	19.88	19.37	17.48	12.29	9.18	10.66	11.89	13.31	17.83	18.67	20.62	21.1	20.67	19.16	15.37	12.49	10.4	8.66	12.19	15.81	18.01	19.45	19.8	20.9
487	20.82	21.1	20.38	16.88	11.87	8.21	9.26	11.34	13.1	16.77	16.88	18.93	20.14	20.29	19.26	15.41	13.27	11.56	9.61	13.54	13.87	16.64	18.69	19.86	20.78	20.28	19.88	17.07	11.97	9.19	10.69	11.03	12.89	17.35	18.51	20.54	21.18	21.01	19.58	14.8	12.17	10.56	8.72	11.41	15.24	17.44	18.96	19.61	21.13
488	20.91	21.21	20.42	17.01	11.88	8.13	9.24	11.36	13.14	16.85	17	19.03	20.22	20.39	19.3	15.51	13.26	11.48	9.6	13.54	13.92	16.72	18.82	19.96	20.85	20.39	19.9	17.19	11.98	9.1	10.7	11.06	12.94	17.43	18.61	20.64	21.27	21.11	19.61	14.92	12.18	10.5	8.71	11.44	15.3	17.53	19.08	19.71	21.21
489	20.73	21.16	20.39	17.05	11.91	8.22	9.12	11.3	13.11	16.8	16.9	18.91	20.03	20.34	19.27	15.53	13.28	11.58	9.49	13.48	13.89	16.68	18.73	19.82	20.65	20.33	19.85	17.21	12.01	9.19	10.61	11.02	12.91	17.39	18.5	20.52	21.09	21.05	19.58	14.95	12.21	10.61	8.61	11.41	15.28	17.48	19	19.59	21.02
490	20.6	21.05	20.35	16.95	11.79	8.13	9.11	11.33	13.22	16.78	16.81	18.84	19.89	20.24	19.23	15.41	13.14	11.49	9.48	13.5	14	16.66	18.66	19.74	20.5	20.23	19.78	17.1	11.89	9.1	10.62	11.06	13.02	17.37	18.41	20.45	20.95	20.93	19.53	14.85	12.09	10.55	8.61	11.45	15.4	17.47	18.93	19.52	20.87
491	20.53	21.06	20.33	17.04	11.74	7.97	8.96	11.42	13.28	16.91	16.86	18.92	19.81	20.25	19.21	15.47	13.07	11.34	9.34	13.58	14.05	16.78	18.72	19.81	20.42	20.24	19.74	17.17	11.84	8.94	10.5	11.16	13.07	17.49	18.45	20.53	20.89	20.93	19.51	14.93	12.04	10.41	8.47	11.56	15.46	17.59	19	19.6	20.8
492	20.61	21.07	20.14	16.95	11.68	7.85	8.89	11.38	13.22	16.83	16.85	18.95	19.88	20.25	19.01	15.36	13	11.23	9.28	13.54	14	16.71	18.73	19.84	20.48	20.24	19.52	17.07	11.78	8.82	10.47	11.14	13.02	17.42	18.43	20.56	20.96	20.93	19.3	14.84	11.98	10.31	8.41	11.54	15.42	17.52	19.01	19.63	20.86
493	20.65	21.07	20.12	16.99	11.69	7.84	8.83	11.4	13.21	16.81	16.89	18.96	19.92	20.27	18.99	15.39	13	11.22	9.21	13.54	13.98	16.68	18.78	19.84	20.52	20.25	19.5	17.1	11.79	8.82	10.41	11.16	13.01	17.39	18.46	20.56	21	20.94	19.29	14.88	11.99	10.31	8.35	11.56	15.41	17.49	19.05	19.64	20.9
494	20.68	21.12	20.18	16.99	11.68	7.88	8.8	11.37	13.22	16.87	16.96	19.05	19.94	20.33	19.05	15.41	12.98	11.25	9.18	13.49	13.97	16.72	18.85	19.94	20.54	20.3	19.56	17.09	11.78	8.86	10.37	11.14	13	17.42	18.51	20.65	21.03	21	19.35	14.88	11.98	10.33	8.32	11.53	15.42	17.53	19.12	19.74	20.92
495	20.79	21.21	20.2	17.05	11.68	7.84	8.7	11.48	13.3	17.01	17.08	19.14	20.05	20.44	19.06	15.47	12.97	11.2	9.07	13.59	14.04	16.84	18.97	20.03	20.65	20.39	19.58	17.14	11.78	8.83	10.25	11.26	13.08	17.54	18.62	20.73	21.14	21.1	19.36	14.94	11.98	10.27	8.21	11.64	15.5	17.65	19.24	19.82	21.02
496	20.95	21.28	20.23	17.1	11.68	7.65	8.76	11.6	13.35	17.11	17.24	19.25	20.22	20.53	19.08	15.53	12.97	11	9.12	13.69	14.07	16.93	19.13	20.15	20.82	20.46	19.61	17.19	11.79	8.64	10.29	11.39	13.12	17.62	18.76	20.83	21.31	21.17	19.4	14.99	11.98	10.06	8.26	11.76	15.55	17.74	19.4	19.93	21.18
497	21.07	21.26	20.26	17.21	11.74	7.57	8.79	11.64	13.35	17.28	17.36	19.33	20.33	20.52	19.11	15.64	13.01	10.91	9.15	13.72	14.05	17.09	19.25	20.23	20.93	20.44	19.64	17.28	11.84	8.57	10.32	11.45	13.11	17.77	18.86	20.9	21.42	21.16	19.43	15.1	12.04	9.97	8.29	11.81	15.55	17.9	19.51	20.01	21.29
498	21.28	21.34	20.5	17.38	11.93	7.83	8.7	11.33	13.21	17.42	17.28	19.32	20.55	20.63	19.34	15.83	13.19	11.16	9.06	13.39	13.89	17.22	19.18	20.22	21.15	20.53	19.88	17.45	12.03	8.84	10.21	11.14	12.95	17.89	18.77	20.89	21.64	21.26	19.67	15.27	12.23	10.21	8.19	11.49	15.4	18.02	19.44	20	21.49
499	21.37	21.36	20.77	18.01	12.66	8.67	9.29	10.76	13.07	17.46	17.4	19.32	20.64	20.66	19.6	16.46	13.92	11.99	9.64	12.81	13.74	17.24	19.29	20.22	21.24	20.55	20.15	18.06	12.77	9.69	10.78	10.59	12.8	17.91	18.87	20.87	21.73	21.28	19.94	15.9	12.96	11.04	8.77	10.93	15.26	18.04	19.55	20	21.58
500	21.13	21.34	20.7	18.09	12.9	8.93	9.57	10.7	13.11	17.49	17.43	19.38	20.4	20.66	19.53	16.55	14.15	12.23	9.91	12.73	13.76	17.25	19.33	20.28	21	20.53	20.08	18.14	13	9.95	11.05	10.53	12.84	17.91	18.89	20.92	21.5	21.28	19.87	15.98	13.2	11.28	9.04	10.86	15.31	18.05	19.59	20.05	21.34
501	21.19	21.34	20.72	18.14	12.97	8.99	9.51	10.84	13.25	17.58	17.49	19.5	20.46	20.68	19.54	16.61	14.21	12.29	9.85	12.86	13.88	17.33	19.39	20.39	21.06	20.54	20.1	18.18	13.08	10.02	10.98	10.68	12.96	17.98	18.94	21.03	21.56	21.28	19.89	16.04	13.27	11.32	8.98	11	15.44	18.13	19.65	20.17	21.39
502	21.16	21.41	20.61	17.89	12.77	8.85	9.3	11.18	13.34	17.62	17.56	19.52	20.43	20.76	19.43	16.37	14	12.14	9.62	13.18	13.96	17.35	19.46	20.42	21.03	20.6	19.99	17.92	12.88	9.88	10.75	11.03	13.05	18	18.99	21.04	21.53	21.36	19.78	15.79	13.07	11.17	8.75	11.35	15.53	18.15	19.71	20.19	21.35
503	20.97	21.27	20.36	17.6	12.56	8.73	9.18	11.62	13.34	17.53	17.44	19.45	20.25	20.64	19.17	16.08	13.78	12.01	9.5	13.61	13.94	17.25	19.34	20.35	20.85	20.47	19.75	17.62	12.67	9.77	10.62	11.48	13.03	17.89	18.85	20.97	21.35	21.23	19.54	15.49	12.86	11.03	8.63	11.78	15.53	18.04	19.59	20.12	21.16
504	20.91	21.05	20.22	17.48	12.19	8.2	9.14	12.01	13.67	17.59	17.44	19.39	20.19	20.44	19.02	15.97	13.41	11.47	9.45	13.98	14.26	17.3	19.34	20.29	20.79	20.25	19.61	17.49	12.3	9.25	10.56	11.88	13.35	17.92	18.83	20.9	21.29	21.02	19.39	15.38	12.49	10.49	8.58	12.17	15.86	18.08	19.59	20.06	21.09
505	20.91	21.19	20.57	17	11.86	8.13	9.21	11.33	13.11	16.92	16.99	19.08	20.22	20.36	19.43	15.52	13.26	11.46	9.55	13.5	13.87	16.78	18.8	20	20.84	20.35	20.04	17.19	11.96	9.09	10.65	11.01	12.9	17.5	18.61	20.69	21.25	21.07	19.73	14.9	12.16	10.47	8.68	11.38	15.25	17.58	19.04	19.74	21.2
506	20.81	21.26	20.48	17.05	11.85	8.09	9.17	11.37	13.19	16.87	17.02	19.02	20.1	20.43	19.35	15.55	13.24	11.43	9.51	13.52	13.95	16.73	18.84	19.93	20.72	20.42	19.93	17.23	11.95	9.05	10.63	11.06	12.98	17.45	18.63	20.64	21.14	21.13	19.64	14.94	12.15	10.45	8.65	11.43	15.34	17.54	19.08	19.69	21.08
507	20.63	21.16	20.36	16.95	11.79	8	9.12	11.39	13.08	16.81	16.89	18.86	19.9	20.33	19.22	15.43	13.16	11.35	9.47	13.54	13.84	16.67	18.72	19.76	20.52	20.32	19.79	17.12	11.89	8.96	10.6	11.09	12.88	17.39	18.48	20.47	20.95	21.02	19.51	14.84	12.09	10.39	8.61	11.47	15.24	17.48	18.97	19.52	20.88
508	20.51	21.06	20.29	16.93	11.74	7.94	9.11	11.36	13.19	16.85	16.86	18.81	19.78	20.24	19.16	15.39	13.1	11.29	9.47	13.49	13.95	16.71	18.71	19.71	20.39	20.22	19.7	17.09	11.84	8.89	10.62	11.07	12.99	17.43	18.45	20.43	20.84	20.92	19.44	14.82	12.04	10.34	8.61	11.45	15.36	17.52	18.96	19.48	20.76
509	20.46	20.97	20.17	16.91	11.77	7.96	8.96	11.39	13.13	16.85	16.82	18.78	19.71	20.15	19.03	15.34	13.11	11.32	9.33	13.52	13.89	16.7	18.68	19.67	20.32	20.13	19.56	17.05	11.87	8.91	10.5	11.11	12.93	17.42	18.39	20.39	20.78	20.82	19.32	14.79	12.07	10.38	8.48	11.5	15.32	17.52	18.93	19.45	20.69
510	20.38	20.87	20.07	16.92	11.67	7.9	8.9	11.33	13.17	16.79	16.73	18.77	19.62	20.05	18.93	15.33	13	11.28	9.28	13.45	13.93	16.65	18.61	19.65	20.23	20.03	19.44	17.05	11.77	8.86	10.47	11.06	12.97	17.37	18.3	20.39	20.7	20.71	19.21	14.8	11.97	10.35	8.44	11.46	15.37	17.47	18.86	19.45	20.6
511	20.4	20.92	19.99	16.99	11.65	7.76	8.89	11.45	13.23	16.82	16.84	18.89	19.64	20.11	18.85	15.4	12.97	11.13	9.27	13.56	13.98	16.67	18.72	19.77	20.24	20.08	19.35	17.11	11.75	8.72	10.47	11.19	13.02	17.39	18.39	20.51	20.72	20.77	19.13	14.87	11.95	10.21	8.43	11.58	15.43	17.49	18.98	19.57	20.62
512	20.47	20.98	20.03	17.04	11.67	7.7	8.83	11.49	13.23	16.85	16.93	18.98	19.71	20.19	18.88	15.45	12.98	11.06	9.2	13.58	13.96	16.69	18.82	19.86	20.31	20.15	19.39	17.14	11.77	8.67	10.39	11.24	13.01	17.4	18.47	20.58	20.79	20.83	19.17	14.92	11.97	10.13	8.36	11.62	15.43	17.5	19.07	19.65	20.68
513	20.54	21.03	20.04	16.99	11.66	7.7	8.79	11.49	13.2	16.9	16.96	19.05	19.78	20.26	18.89	15.41	12.96	11.05	9.16	13.57	13.92	16.73	18.84	19.94	20.38	20.2	19.4	17.09	11.77	8.67	10.34	11.25	12.97	17.43	18.48	20.65	20.87	20.9	19.18	14.88	11.96	10.12	8.32	11.62	15.4	17.54	19.09	19.72	20.75
514	20.68	21.12	20.15	16.99	11.73	7.66	8.8	11.57	13.29	16.97	17.09	19.14	19.92	20.37	18.99	15.42	13.02	11	9.16	13.63	13.99	16.79	18.97	20.02	20.52	20.3	19.51	17.08	11.83	8.64	10.34	11.34	13.05	17.48	18.59	20.72	21.01	21	19.29	14.88	12.03	10.06	8.32	11.71	15.48	17.59	19.22	19.8	20.88
515	20.85	21.26	20.2	17.11	11.78	7.76	8.89	11.58	13.31	17.13	17.26	19.24	20.09	20.52	19.04	15.55	13.07	11.09	9.25	13.63	13.99	16.93	19.15	20.13	20.69	20.44	19.56	17.19	11.89	8.74	10.41	11.36	13.06	17.62	18.75	20.81	21.18	21.14	19.34	15	12.08	10.14	8.4	11.72	15.5	17.74	19.39	19.9	21.04
516	21.12	21.29	20.47	17.35	11.91	7.84	8.75	11.47	13.28	17.35	17.29	19.3	20.37	20.57	19.3	15.79	13.19	11.15	9.11	13.5	13.95	17.14	19.18	20.19	20.97	20.47	19.83	17.42	12.02	8.82	10.26	11.26	13.02	17.82	18.77	20.86	21.46	21.18	19.61	15.24	12.21	10.2	8.26	11.6	15.47	17.94	19.42	19.96	21.31
517	21.27	21.27	20.72	18.04	12.64	8.66	9.32	10.83	13.11	17.36	17.33	19.23	20.52	20.57	19.54	16.49	13.91	11.96	9.67	12.85	13.76	17.13	19.22	20.12	21.12	20.45	20.09	18.11	12.75	9.65	10.82	10.63	12.83	17.81	18.79	20.79	21.61	21.17	19.87	15.93	12.94	11.01	8.82	10.97	15.3	17.93	19.45	19.89	21.45
518	21.12	21.24	20.74	18.29	12.85	8.98	9.56	10.71	13.04	17.38	17.31	19.27	20.37	20.56	19.56	16.76	14.11	12.27	9.9	12.71	13.68	17.14	19.2	20.16	20.97	20.42	20.11	18.35	12.96	9.98	11.04	10.52	12.76	17.81	18.76	20.81	21.47	21.15	19.89	16.19	13.15	11.32	9.05	10.84	15.23	17.94	19.44	19.92	21.3
519	21.08	21.22	20.68	18.28	12.91	9.05	9.58	10.74	13.14	17.38	17.33	19.3	20.33	20.55	19.5	16.75	14.16	12.33	9.92	12.73	13.75	17.13	19.22	20.2	20.93	20.41	20.06	18.33	13.03	10.05	11.05	10.57	12.84	17.8	18.76	20.84	21.42	21.14	19.84	16.18	13.21	11.37	9.07	10.88	15.32	17.92	19.45	19.95	21.25
520	21.17	21.44	20.74	18.17	13.04	9.11	9.59	10.98	13.35	17.64	17.57	19.62	20.42	20.8	19.55	16.65	14.28	12.38	9.93	12.96	13.95	17.37	19.47	20.51	21.02	20.63	20.11	18.22	13.15	10.12	11.05	10.81	13.04	18.03	18.99	21.14	21.52	21.37	19.89	16.07	13.34	11.41	9.07	11.12	15.53	18.16	19.69	20.26	21.34
521	20.98	21.27	20.5	17.84	12.89	8.97	9.4	11.43	13.38	17.49	17.44	19.5	20.24	20.64	19.3	16.33	14.13	12.23	9.72	13.39	13.97	17.21	19.34	20.4	20.84	20.46	19.87	17.88	13.01	9.98	10.84	11.27	13.06	17.87	18.84	21.02	21.34	21.21	19.65	15.74	13.19	11.26	8.87	11.57	15.56	18	19.56	20.14	21.15
522	21.11	21.34	20.47	17.61	12.62	8.65	9.16	11.88	13.65	17.58	17.53	19.57	20.37	20.73	19.28	16.11	13.85	11.89	9.48	13.83	14.22	17.29	19.43	20.47	20.97	20.54	19.85	17.64	12.74	9.66	10.59	11.74	13.32	17.93	18.92	21.07	21.47	21.3	19.63	15.51	12.92	10.92	8.63	12.02	15.83	18.07	19.65	20.21	21.27
523	21.01	21.33	20.78	17.06	11.88	8.14	9.18	11.37	13.18	17.01	17.04	19.15	20.29	20.48	19.63	15.57	13.28	11.46	9.52	13.5	13.92	16.85	18.85	20.06	20.91	20.47	20.23	17.26	11.98	9.08	10.62	11.03	12.97	17.58	18.64	20.77	21.32	21.17	19.91	14.94	12.18	10.47	8.65	11.39	15.31	17.66	19.06	19.8	21.26
524	20.82	21.23	20.62	17.03	11.87	8.1	9.15	11.39	13.18	16.87	16.97	19.03	20.09	20.39	19.48	15.52	13.27	11.43	9.5	13.51	13.93	16.71	18.79	19.92	20.71	20.38	20.05	17.21	11.97	9.04	10.62	11.06	12.97	17.44	18.56	20.64	21.12	21.07	19.75	14.9	12.17	10.45	8.64	11.43	15.33	17.52	19.01	19.67	21.06
525	20.65	21.22	20.49	16.97	11.84	7.99	9.08	11.37	13.19	16.82	16.98	18.97	19.91	20.39	19.34	15.44	13.22	11.33	9.44	13.48	13.94	16.67	18.81	19.86	20.52	20.37	19.91	17.14	11.94	8.93	10.57	11.05	12.99	17.39	18.56	20.59	20.95	21.06	19.62	14.85	12.14	10.36	8.59	11.43	15.35	17.48	19.04	19.62	20.88
526	20.66	21.24	20.46	16.94	11.77	7.95	9.06	11.41	13.19	16.89	16.95	18.93	19.9	20.4	19.31	15.39	13.13	11.3	9.41	13.52	13.93	16.73	18.79	19.81	20.51	20.38	19.85	17.1	11.87	8.89	10.57	11.1	12.99	17.46	18.52	20.55	20.95	21.07	19.58	14.81	12.07	10.34	8.58	11.49	15.36	17.55	19.02	19.59	20.87
527	20.63	21.09	20.38	17.02	11.86	8.04	8.98	11.29	13.05	16.84	16.87	18.98	19.86	20.26	19.22	15.45	13.21	11.39	9.35	13.38	13.79	16.68	18.72	19.86	20.47	20.24	19.75	17.17	11.96	8.98	10.52	10.99	12.85	17.41	18.42	20.6	20.92	20.91	19.5	14.89	12.16	10.45	8.52	11.38	15.23	17.51	18.95	19.64	20.83
528	20.4	20.9	20.1	16.89	11.77	8.01	8.87	11.24	13.07	16.75	16.72	18.9	19.62	20.07	18.95	15.3	13.11	11.37	9.24	13.32	13.82	16.59	18.58	19.77	20.22	20.04	19.46	17.02	11.87	8.95	10.43	10.95	12.87	17.32	18.26	20.53	20.69	20.72	19.22	14.76	12.07	10.44	8.42	11.34	15.27	17.42	18.82	19.57	20.59
529	20.46	20.95	20.08	16.94	11.69	7.85	8.79	11.37	13.16	16.85	16.84	18.93	19.67	20.13	18.92	15.35	13.01	11.21	9.16	13.45	13.89	16.69	18.71	19.8	20.27	20.09	19.42	17.07	11.79	8.79	10.35	11.09	12.95	17.41	18.38	20.55	20.75	20.77	19.19	14.81	11.99	10.28	8.34	11.48	15.36	17.51	18.95	19.6	20.64
530	20.56	20.98	20.11	16.99	11.68	7.72	8.77	11.45	13.26	16.9	16.93	19.04	19.78	20.18	18.94	15.4	12.99	11.07	9.13	13.51	13.98	16.72	18.81	19.92	20.38	20.13	19.45	17.11	11.78	8.67	10.32	11.18	13.04	17.44	18.45	20.65	20.85	20.81	19.22	14.87	11.98	10.14	8.32	11.56	15.46	17.54	19.04	19.7	20.74
531	20.57	20.95	20.13	17.01	11.65	7.67	8.83	11.46	13.2	16.92	17	19.07	19.79	20.16	18.96	15.43	12.96	11.01	9.19	13.51	13.9	16.73	18.87	19.94	20.39	20.1	19.47	17.12	11.76	8.62	10.37	11.2	12.97	17.44	18.5	20.67	20.87	20.78	19.25	14.89	11.95	10.07	8.37	11.57	15.4	17.55	19.1	19.73	20.74
532	20.51	20.94	20.05	16.98	11.73	7.74	8.88	11.57	13.27	16.94	17.06	18.97	19.73	20.17	18.88	15.41	13.03	11.07	9.23	13.6	13.96	16.74	18.94	19.85	20.33	20.09	19.4	17.08	11.84	8.7	10.41	11.32	13.03	17.45	18.55	20.56	20.81	20.79	19.17	14.86	12.03	10.13	8.41	11.68	15.47	17.56	19.16	19.62	20.68
533	20.63	21.03	20.06	17.05	11.85	7.85	8.97	11.58	13.29	16.97	17.14	19	19.85	20.29	18.89	15.49	13.14	11.16	9.32	13.6	13.96	16.76	19.02	19.88	20.45	20.19	19.41	17.14	11.96	8.8	10.48	11.34	13.03	17.46	18.61	20.58	20.93	20.89	19.18	14.93	12.15	10.21	8.5	11.69	15.48	17.57	19.24	19.65	20.79
534	20.92	21.17	20.32	17.23	11.87	7.83	8.79	11.56	13.26	17.17	17.3	19.21	20.15	20.45	19.15	15.68	13.15	11.13	9.14	13.56	13.91	16.94	19.19	20.1	20.75	20.34	19.68	17.31	11.98	8.79	10.29	11.33	12.99	17.64	18.76	20.78	21.23	21.05	19.45	15.11	12.17	10.18	8.31	11.67	15.44	17.75	19.4	19.86	21.09
535	21.14	21.23	20.63	17.85	12.61	8.64	9.27	10.88	13.06	17.22	17.31	19.21	20.37	20.53	19.45	16.3	13.88	11.93	9.62	12.87	13.69	16.99	19.2	20.1	20.97	20.41	19.98	17.92	12.73	9.6	10.76	10.66	12.77	17.68	18.76	20.77	21.46	21.12	19.75	15.74	12.91	10.97	8.79	10.99	15.24	17.79	19.41	19.85	21.3
536	20.96	21.04	20.56	18.16	12.79	8.94	9.51	10.69	12.91	17.1	17.11	19.09	20.19	20.36	19.38	16.63	14.06	12.22	9.85	12.67	13.52	16.85	19	19.98	20.79	20.22	19.92	18.23	12.91	9.91	10.99	10.49	12.61	17.54	18.55	20.64	21.28	20.94	19.69	16.05	13.09	11.26	9.02	10.81	15.09	17.65	19.21	19.73	21.11
537	20.75	21	20.49	18.1	12.8	8.96	9.57	10.73	12.94	17.08	17.04	19.14	19.98	20.33	19.3	16.57	14.05	12.22	9.91	12.69	13.54	16.82	18.93	20.03	20.58	20.18	19.85	18.16	12.92	9.93	11.04	10.54	12.63	17.5	18.46	20.68	21.07	20.9	19.62	15.99	13.1	11.26	9.08	10.84	15.12	17.61	19.13	19.77	20.9
538	21.02	21.35	20.68	18.13	12.97	9.12	9.61	10.92	13.31	17.45	17.43	19.54	20.26	20.7	19.48	16.61	14.22	12.37	9.95	12.87	13.89	17.18	19.33	20.43	20.86	20.54	20.04	18.18	13.09	10.1	11.07	10.74	12.98	17.85	18.84	21.06	21.35	21.26	19.81	16.02	13.27	11.41	9.11	11.03	15.48	17.96	19.52	20.16	21.17
539	21.15	21.41	20.56	17.92	12.91	9.02	9.41	11.42	13.52	17.6	17.54	19.63	20.39	20.78	19.36	16.41	14.15	12.25	9.75	13.36	14.09	17.32	19.43	20.52	20.99	20.6	19.93	17.96	13.04	10	10.86	11.25	13.18	17.99	18.93	21.14	21.49	21.33	19.7	15.82	13.21	11.29	8.91	11.53	15.69	18.1	19.62	20.25	21.3
540	21.19	21.44	20.65	17.94	12.96	9.01	9.47	11.58	13.61	17.6	17.58	19.65	20.43	20.83	19.45	16.43	14.2	12.22	9.8	13.5	14.16	17.31	19.48	20.55	21.03	20.64	20.02	17.97	13.09	9.99	10.91	11.42	13.26	17.97	18.96	21.16	21.53	21.38	19.79	15.83	13.26	11.26	8.96	11.7	15.78	18.08	19.66	20.27	21.33
541	21.18	21.32	20.85	17.1	11.95	8.13	9.18	11.38	13.14	16.99	17.09	19.24	20.45	20.46	19.69	15.6	13.36	11.45	9.51	13.48	13.86	16.81	18.9	20.13	21.06	20.44	20.28	17.3	12.05	9.05	10.63	11.03	12.92	17.55	18.68	20.86	21.46	21.13	19.95	14.96	12.25	10.45	8.65	11.38	15.26	17.62	19.09	19.87	21.41
542	20.92	21.31	20.77	17.04	11.88	8.05	9.12	11.37	13.17	16.91	17.06	19.17	20.18	20.45	19.61	15.52	13.27	11.38	9.46	13.46	13.9	16.74	18.88	20.06	20.79	20.43	20.18	17.22	11.98	8.98	10.59	11.02	12.96	17.47	18.64	20.8	21.2	21.12	19.86	14.89	12.18	10.39	8.61	11.38	15.31	17.55	19.08	19.81	21.14
543	20.83	21.24	20.66	16.97	11.86	8.05	9.06	11.31	13.11	16.84	16.97	19.1	20.07	20.39	19.49	15.43	13.24	11.38	9.4	13.39	13.84	16.67	18.8	19.98	20.68	20.37	20.05	17.14	11.96	8.98	10.55	10.97	12.9	17.4	18.54	20.72	21.1	21.05	19.75	14.83	12.16	10.41	8.57	11.34	15.26	17.48	19	19.74	21.03
544	20.81	21.25	20.58	17.08	11.85	8.02	8.99	11.38	13.1	16.91	16.99	19.08	20.04	20.41	19.42	15.53	13.22	11.36	9.34	13.45	13.83	16.74	18.83	19.95	20.64	20.38	19.96	17.24	11.95	8.94	10.5	11.05	12.89	17.48	18.54	20.71	21.08	21.05	19.68	14.94	12.15	10.4	8.52	11.42	15.27	17.56	19.04	19.72	21
545	20.78	21.26	20.48	17.14	11.97	8.06	8.98	11.18	12.95	16.82	16.91	19.02	19.99	20.41	19.31	15.56	13.33	11.41	9.34	13.24	13.67	16.64	18.76	19.89	20.59	20.38	19.83	17.29	12.07	8.98	10.51	10.85	12.75	17.38	18.45	20.65	21.04	21.05	19.57	15	12.27	10.46	8.53	11.24	15.13	17.47	18.98	19.68	20.95
546	20.53	21.04	20.17	16.98	11.96	8.14	8.94	11.16	12.93	16.73	16.79	18.97	19.72	20.2	19	15.38	13.3	11.49	9.3	13.22	13.66	16.55	18.64	19.83	20.32	20.17	19.51	17.12	12.06	9.06	10.49	10.85	12.73	17.29	18.32	20.6	20.78	20.83	19.26	14.84	12.26	10.55	8.51	11.24	15.12	17.39	18.87	19.63	20.68
547	20.48	21.01	20.11	16.94	11.79	7.92	8.81	11.37	13.12	16.84	16.85	18.97	19.67	20.19	18.93	15.35	13.12	11.27	9.17	13.41	13.84	16.66	18.71	19.83	20.27	20.14	19.43	17.08	11.89	8.84	10.36	11.06	12.91	17.39	18.36	20.6	20.73	20.81	19.19	14.81	12.09	10.33	8.38	11.46	15.32	17.49	18.93	19.63	20.63
548	20.54	20.97	20.13	17	11.71	7.79	8.83	11.41	13.18	16.93	16.93	19.06	19.73	20.16	18.96	15.41	13.04	11.13	9.18	13.44	13.88	16.74	18.8	19.93	20.33	20.11	19.46	17.12	11.82	8.72	10.37	11.11	12.96	17.47	18.44	20.68	20.8	20.78	19.23	14.87	12.01	10.19	8.39	11.49	15.38	17.56	19.02	19.72	20.68
549	20.56	20.92	20.13	17.04	11.75	7.75	8.85	11.5	13.24	16.95	17.03	19.09	19.75	20.13	18.95	15.47	13.07	11.08	9.2	13.51	13.93	16.75	18.9	19.96	20.35	20.06	19.47	17.16	11.86	8.68	10.38	11.21	13.01	17.47	18.52	20.7	20.83	20.74	19.23	14.91	12.05	10.13	8.41	11.58	15.44	17.57	19.11	19.73	20.7
550	20.43	20.79	19.97	17.03	11.73	7.84	8.95	11.53	13.26	16.88	17.04	18.92	19.63	20.02	18.79	15.46	13.04	11.15	9.31	13.54	13.93	16.67	18.91	19.79	20.23	19.94	19.31	17.14	11.84	8.77	10.48	11.26	13.01	17.39	18.52	20.51	20.7	20.62	19.07	14.91	12.03	10.21	8.51	11.62	15.45	17.48	19.12	19.56	20.57
551	20.47	20.73	19.94	17.09	11.92	7.88	9.02	11.58	13.33	16.94	17.1	18.87	19.67	19.98	18.76	15.52	13.22	11.18	9.37	13.57	13.98	16.72	18.97	19.75	20.27	19.88	19.28	17.19	12.03	8.82	10.54	11.32	13.07	17.43	18.56	20.46	20.75	20.57	19.04	14.96	12.22	10.23	8.57	11.67	15.52	17.53	19.17	19.5	20.61
552	20.7	21.01	20.12	17.09	11.84	7.84	8.81	11.51	13.28	17.03	17.22	19.08	19.9	20.28	18.93	15.54	13.13	11.12	9.17	13.48	13.91	16.8	19.1	19.96	20.5	20.17	19.46	17.19	11.96	8.77	10.32	11.26	13	17.51	18.67	20.66	20.98	20.86	19.22	14.97	12.14	10.17	8.36	11.59	15.46	17.6	19.29	19.71	20.83
553	20.96	21.13	20.4	17.63	12.39	8.42	9.15	11	13.05	17.13	17.24	19.25	20.16	20.42	19.22	16.08	13.67	11.69	9.5	12.97	13.67	16.89	19.12	20.13	20.76	20.29	19.75	17.71	12.51	9.36	10.65	10.77	12.76	17.59	18.67	20.81	21.25	20.99	19.51	15.51	12.69	10.74	8.69	11.09	15.23	17.69	19.3	19.87	21.09
554	20.7	20.93	20.34	17.86	12.67	8.83	9.41	10.72	12.85	16.89	16.94	18.99	19.91	20.24	19.15	16.33	13.94	12.08	9.76	12.66	13.45	16.63	18.82	19.88	20.51	20.1	19.69	17.94	12.79	9.77	10.89	10.49	12.54	17.33	18.36	20.54	21	20.8	19.45	15.75	12.97	11.13	8.94	10.8	15.03	17.42	19	19.61	20.83
555	20.59	20.88	20.32	17.83	12.68	8.92	9.55	10.81	12.91	16.85	16.84	18.96	19.8	20.21	19.12	16.3	13.95	12.16	9.89	12.74	13.5	16.59	18.72	19.85	20.4	20.06	19.67	17.9	12.81	9.87	11.02	10.59	12.59	17.28	18.25	20.5	20.89	20.77	19.43	15.72	12.98	11.21	9.08	10.9	15.09	17.37	18.9	19.57	20.72
556	20.95	21.13	20.59	18.03	12.87	9.04	9.57	10.87	13.16	17.21	17.18	19.31	20.17	20.48	19.39	16.51	14.12	12.26	9.91	12.79	13.72	16.94	19.07	20.2	20.77	20.32	19.94	18.09	13	9.98	11.04	10.66	12.82	17.63	18.57	20.84	21.26	21.03	19.71	15.92	13.17	11.31	9.1	10.95	15.33	17.72	19.23	19.91	21.08
557	21.1	21.35	20.61	17.96	12.98	9.07	9.52	11.38	13.47	17.5	17.51	19.56	20.32	20.72	19.41	16.44	14.23	12.28	9.86	13.29	14.02	17.21	19.4	20.46	20.92	20.54	19.97	18.01	13.11	10.02	10.97	11.19	13.11	17.89	18.89	21.08	21.41	21.26	19.73	15.85	13.28	11.32	9.04	11.47	15.63	17.98	19.56	20.16	21.23
558	21.19	21.41	20.73	18.13	13.11	9.14	9.66	11.38	13.55	17.58	17.63	19.66	20.42	20.8	19.53	16.62	14.35	12.33	9.99	13.28	14.08	17.29	19.53	20.56	21.02	20.61	20.09	18.17	13.24	10.09	11.1	11.2	13.18	17.96	19	21.17	21.51	21.33	19.85	16.02	13.41	11.37	9.17	11.47	15.71	18.05	19.69	20.25	21.32
559	21.15	21.28	20.86	17.05	11.88	8.13	9.11	11.4	13.19	17.02	17.11	19.26	20.4	20.41	19.69	15.54	13.3	11.44	9.44	13.46	13.89	16.83	18.91	20.14	21	20.39	20.26	17.24	11.98	9.04	10.56	11.03	12.96	17.58	18.69	20.88	21.41	21.06	19.93	14.88	12.18	10.45	8.59	11.37	15.3	17.63	19.08	19.87	21.35
560	21.08	21.29	20.78	17.1	11.89	8.09	9.11	11.45	13.23	17.02	17.11	19.22	20.32	20.43	19.6	15.58	13.29	11.41	9.44	13.5	13.94	16.83	18.93	20.1	20.92	20.4	20.16	17.29	11.99	9	10.58	11.09	13.01	17.58	18.68	20.85	21.33	21.08	19.84	14.94	12.19	10.42	8.61	11.44	15.36	17.64	19.1	19.84	21.27
561	21.09	21.29	20.73	17.1	11.86	8.01	9.06	11.31	13.11	16.94	17.07	19.22	20.31	20.43	19.55	15.56	13.25	11.34	9.4	13.36	13.82	16.75	18.9	20.09	20.91	20.4	20.1	17.28	11.96	8.92	10.55	10.96	12.9	17.49	18.63	20.85	21.33	21.07	19.79	14.94	12.16	10.36	8.58	11.32	15.25	17.56	19.08	19.85	21.26
562	21.04	21.34	20.66	17.19	11.84	7.98	8.99	11.33	13.1	16.98	17.09	19.21	20.24	20.49	19.48	15.63	13.22	11.31	9.33	13.37	13.81	16.78	18.92	20.08	20.84	20.45	20.01	17.36	11.94	8.89	10.5	10.98	12.89	17.53	18.63	20.85	21.28	21.12	19.72	15.03	12.14	10.35	8.53	11.35	15.26	17.61	19.11	19.85	21.2
563	20.87	21.26	20.58	17.19	11.95	8.04	8.99	11.17	12.99	16.88	16.96	19.11	20.06	20.41	19.39	15.61	13.31	11.38	9.34	13.2	13.7	16.69	18.8	19.97	20.66	20.37	19.91	17.35	12.05	8.94	10.52	10.82	12.78	17.44	18.49	20.75	21.1	21.03	19.64	15.04	12.25	10.42	8.55	11.2	15.17	17.52	19	19.75	21.01
564	20.56	21.1	20.39	17.13	12.01	8.15	9.02	11.05	12.98	16.76	16.79	19	19.73	20.26	19.2	15.54	13.36	11.5	9.37	13.07	13.68	16.57	18.64	19.85	20.33	20.21	19.7	17.28	12.11	9.06	10.56	10.71	12.77	17.31	18.31	20.64	20.78	20.87	19.45	14.98	12.31	10.55	8.6	11.11	15.17	17.41	18.85	19.65	20.69
565	20.59	21.1	20.25	17.02	11.79	7.99	8.87	11.35	13.08	16.86	16.88	19.07	19.75	20.27	19.05	15.42	13.14	11.33	9.22	13.36	13.78	16.66	18.74	19.93	20.35	20.22	19.56	17.16	11.9	8.89	10.42	11.02	12.87	17.41	18.38	20.71	20.81	20.87	19.31	14.87	12.09	10.39	8.46	11.42	15.28	17.51	18.94	19.72	20.7
566	20.6	21.05	20.22	17.02	11.75	7.87	8.88	11.46	13.3	16.95	17.03	19.11	19.77	20.23	19.02	15.44	13.09	11.2	9.24	13.46	13.99	16.75	18.89	19.97	20.37	20.17	19.53	17.16	11.86	8.78	10.42	11.14	13.08	17.49	18.52	20.74	20.83	20.83	19.28	14.88	12.05	10.26	8.47	11.52	15.5	17.58	19.09	19.76	20.72
567	20.6	20.98	20.17	17.07	11.8	7.81	8.9	11.53	13.25	16.97	17.05	19.1	19.77	20.18	18.98	15.49	13.13	11.13	9.25	13.52	13.92	16.75	18.92	19.96	20.37	20.1	19.49	17.2	11.91	8.72	10.43	11.22	13.01	17.49	18.53	20.71	20.84	20.77	19.24	14.94	12.1	10.18	8.48	11.59	15.44	17.58	19.1	19.73	20.72
568	20.44	20.73	20.02	17.01	11.9	7.97	9.02	11.61	13.32	16.97	17.08	18.99	19.61	19.95	18.83	15.44	13.22	11.27	9.37	13.58	13.97	16.74	18.94	19.86	20.21	19.86	19.35	17.13	12.01	8.88	10.54	11.31	13.06	17.47	18.54	20.59	20.68	20.53	19.1	14.88	12.2	10.32	8.6	11.67	15.5	17.56	19.13	19.62	20.55
569	20.5	20.67	19.99	17.1	12	8.09	9.11	11.67	13.29	16.95	17.12	18.92	19.68	19.91	18.8	15.54	13.31	11.37	9.46	13.63	13.92	16.72	18.99	19.79	20.28	19.81	19.32	17.21	12.11	9	10.62	11.39	13.02	17.45	18.57	20.51	20.75	20.49	19.07	14.97	12.3	10.43	8.68	11.74	15.47	17.53	19.16	19.54	20.61
570	20.76	21.04	20.18	17.13	11.84	7.86	8.81	11.58	13.28	17.07	17.28	19.13	19.94	20.31	18.98	15.57	13.14	11.12	9.16	13.52	13.89	16.83	19.16	20	20.54	20.19	19.5	17.23	11.96	8.77	10.31	11.31	12.99	17.55	18.72	20.71	21.02	20.87	19.26	15	12.14	10.17	8.38	11.64	15.45	17.64	19.32	19.74	20.87
571	21	21.13	20.46	17.52	12.32	8.37	9.08	11.16	13.02	17.08	17.22	19.19	20.19	20.42	19.26	15.98	13.61	11.62	9.43	13.09	13.62	16.83	19.1	20.07	20.79	20.29	19.79	17.62	12.44	9.29	10.57	10.9	12.71	17.55	18.64	20.76	21.27	20.98	19.54	15.4	12.62	10.67	8.64	11.22	15.19	17.62	19.26	19.8	21.11
572	20.78	20.88	20.32	17.83	12.65	8.77	9.33	10.89	12.91	16.86	16.95	19	19.98	20.19	19.12	16.29	13.93	12	9.68	12.81	13.49	16.6	18.84	19.88	20.58	20.04	19.66	17.92	12.78	9.68	10.82	10.65	12.59	17.31	18.36	20.55	21.06	20.73	19.41	15.71	12.95	11.05	8.89	10.96	15.08	17.39	18.99	19.59	20.9
573	20.54	20.75	20.25	17.67	12.61	8.87	9.35	10.95	12.92	16.74	16.68	18.87	19.73	20.08	19.05	16.14	13.88	12.09	9.7	12.86	13.49	16.47	18.57	19.75	20.33	19.92	19.59	17.74	12.74	9.79	10.83	10.72	12.59	17.17	18.08	20.41	20.82	20.62	19.35	15.56	12.91	11.14	8.9	11.02	15.09	17.25	18.71	19.46	20.65
574	20.77	21.01	20.5	17.9	12.79	8.99	9.49	10.88	13.05	16.97	17	19.07	19.97	20.36	19.3	16.38	14.06	12.19	9.84	12.78	13.6	16.69	18.89	19.96	20.57	20.19	19.84	17.97	12.93	9.91	10.96	10.66	12.7	17.4	18.38	20.6	21.06	20.88	19.59	15.79	13.09	11.24	9.04	10.95	15.21	17.47	19.02	19.65	20.88
575	21.05	21.22	20.59	17.97	12.91	9.06	9.54	11.22	13.37	17.29	17.34	19.4	20.25	20.59	19.39	16.46	14.17	12.25	9.89	13.1	13.9	17.01	19.23	20.29	20.85	20.41	19.94	18.03	13.05	9.98	11	11.01	13	17.71	18.71	20.92	21.34	21.11	19.69	15.87	13.21	11.29	9.08	11.29	15.53	17.77	19.36	19.97	21.15
576	21.08	21.25	20.59	18.04	12.99	9.13	9.6	11.33	13.37	17.33	17.37	19.48	20.29	20.64	19.39	16.54	14.24	12.3	9.94	13.2	13.89	17.04	19.26	20.38	20.89	20.45	19.94	18.09	13.13	10.05	11.05	11.13	12.99	17.73	18.73	20.99	21.39	21.16	19.7	15.94	13.29	11.35	9.14	11.39	15.53	17.8	19.39	20.05	21.19
577	21.14	21.25	20.87	17.2	11.99	8.24	9.17	11.28	13.04	17.03	17.04	19.29	20.37	20.37	19.69	15.69	13.42	11.54	9.49	13.31	13.74	16.83	18.85	20.16	20.97	20.34	20.25	17.4	12.09	9.13	10.63	10.9	12.82	17.58	18.6	20.92	21.37	21.01	19.91	15.02	12.29	10.55	8.65	11.23	15.15	17.63	18.99	19.89	21.32
578	20.97	21.2	20.78	17.16	11.91	8.14	9.15	11.35	13.16	16.97	17.06	19.17	20.19	20.33	19.59	15.63	13.32	11.45	9.47	13.37	13.85	16.76	18.87	20.03	20.78	20.29	20.14	17.35	12.01	9.03	10.62	10.98	12.94	17.51	18.61	20.8	21.19	20.96	19.81	14.98	12.21	10.46	8.66	11.31	15.28	17.57	19.03	19.77	21.13
579	21.15	21.26	20.81	17.11	11.88	8.08	9.08	11.44	13.21	17.03	17.12	19.32	20.35	20.39	19.61	15.57	13.28	11.39	9.42	13.46	13.91	16.82	18.94	20.18	20.95	20.35	20.15	17.29	11.98	8.97	10.58	11.07	13	17.58	18.66	20.96	21.36	21.01	19.84	14.94	12.18	10.41	8.62	11.42	15.35	17.64	19.1	19.94	21.29
580	21.22	21.36	20.78	17.22	11.84	8.05	9.04	11.42	13.09	17.06	17.15	19.27	20.4	20.49	19.58	15.66	13.22	11.38	9.37	13.42	13.78	16.86	18.97	20.12	21	20.45	20.11	17.39	11.94	8.95	10.55	11.05	12.88	17.61	18.67	20.91	21.42	21.11	19.81	15.05	12.14	10.41	8.59	11.41	15.25	17.69	19.14	19.89	21.34
581	21.04	21.32	20.74	17.28	11.96	8.03	9	11.17	13.04	16.96	17.01	19.21	20.2	20.46	19.54	15.71	13.33	11.36	9.34	13.17	13.73	16.75	18.84	20.07	20.8	20.42	20.06	17.45	12.06	8.92	10.52	10.8	12.84	17.5	18.52	20.86	21.24	21.07	19.78	15.12	12.26	10.4	8.57	11.18	15.22	17.59	19.02	19.85	21.15
582	20.77	21.13	20.45	17.12	11.95	8.14	9	11.15	13	16.75	16.81	19.05	19.92	20.27	19.24	15.53	13.31	11.48	9.34	13.13	13.69	16.54	18.65	19.9	20.52	20.22	19.75	17.28	12.05	9.03	10.54	10.78	12.8	17.29	18.31	20.7	20.96	20.87	19.49	14.96	12.25	10.52	8.6	11.18	15.19	17.39	18.84	19.69	20.86
583	20.66	21.07	20.4	16.98	11.87	8.07	8.95	11.27	13.09	16.77	16.81	19.08	19.8	20.22	19.19	15.39	13.22	11.41	9.29	13.25	13.77	16.56	18.66	19.92	20.4	20.16	19.69	17.13	11.97	8.96	10.49	10.91	12.88	17.31	18.3	20.72	20.85	20.81	19.44	14.83	12.17	10.46	8.55	11.31	15.28	17.41	18.85	19.72	20.75
584	20.67	21.12	20.35	17	11.79	7.95	8.86	11.45	13.17	16.92	16.99	19.06	19.81	20.3	19.14	15.41	13.13	11.27	9.2	13.42	13.84	16.7	18.85	19.91	20.41	20.23	19.65	17.14	11.9	8.84	10.39	11.11	12.94	17.45	18.47	20.69	20.87	20.88	19.39	14.85	12.09	10.32	8.46	11.49	15.36	17.54	19.03	19.69	20.75
585	20.72	21.06	20.27	17.04	11.81	7.84	8.87	11.55	13.34	16.98	17.06	19.14	19.87	20.26	19.06	15.46	13.14	11.14	9.21	13.51	13.99	16.76	18.92	20	20.47	20.18	19.57	17.17	11.92	8.73	10.39	11.22	13.09	17.5	18.52	20.77	20.92	20.83	19.32	14.89	12.11	10.19	8.47	11.59	15.52	17.59	19.08	19.77	20.8
586	20.7	20.92	20.18	17.08	11.91	8.03	9.04	11.63	13.37	17.02	17.18	19.2	19.85	20.14	18.97	15.51	13.24	11.31	9.39	13.57	14.01	16.79	19.05	20.06	20.45	20.05	19.48	17.2	12.03	8.91	10.56	11.31	13.11	17.53	18.63	20.81	20.92	20.71	19.23	14.94	12.21	10.36	8.64	11.66	15.56	17.61	19.21	19.81	20.79
587	20.73	20.91	20.16	17.07	11.92	8.07	9.1	11.64	13.37	17.06	17.29	19.22	19.89	20.15	18.96	15.51	13.23	11.34	9.45	13.56	13.99	16.82	19.16	20.09	20.49	20.04	19.47	17.19	12.04	8.96	10.61	11.33	13.09	17.56	18.73	20.82	20.95	20.71	19.22	14.94	12.22	10.39	8.69	11.67	15.55	17.63	19.31	19.83	20.81
588	20.99	21.18	20.35	17.22	11.84	7.89	8.78	11.48	13.11	17.12	17.34	19.3	20.15	20.44	19.15	15.67	13.15	11.14	9.13	13.39	13.71	16.87	19.21	20.17	20.75	20.32	19.67	17.33	11.97	8.78	10.28	11.18	12.82	17.6	18.77	20.88	21.22	20.98	19.41	15.09	12.14	10.19	8.37	11.51	15.29	17.67	19.36	19.89	21.08
589	21.1	21.16	20.55	17.56	12.39	8.47	9.11	11.02	12.97	16.98	17.19	19.15	20.26	20.44	19.35	16.01	13.69	11.71	9.46	12.92	13.55	16.72	19.07	20.03	20.86	20.31	19.87	17.66	12.52	9.36	10.61	10.74	12.66	17.45	18.61	20.72	21.34	20.98	19.62	15.43	12.69	10.76	8.69	11.06	15.14	17.52	19.2	19.74	21.18
590	20.67	20.84	20.32	17.57	12.6	8.79	9.35	10.86	12.92	16.83	16.99	18.95	19.84	20.15	19.12	16.03	13.89	12	9.7	12.76	13.49	16.56	18.87	19.83	20.44	20	19.65	17.66	12.73	9.67	10.84	10.6	12.59	17.29	18.39	20.51	20.92	20.68	19.4	15.45	12.9	11.05	8.93	10.9	15.09	17.35	19	19.53	20.76
591	20.44	20.61	20.21	17.43	12.52	8.83	9.3	11.07	12.99	16.72	16.76	18.82	19.61	19.94	19.01	15.9	13.8	12.03	9.65	12.95	13.54	16.45	18.64	19.71	20.21	19.78	19.54	17.51	12.65	9.72	10.78	10.82	12.64	17.17	18.14	20.37	20.7	20.46	19.28	15.31	12.82	11.08	8.87	11.11	15.15	17.23	18.76	19.39	20.53
592	20.65	20.8	20.39	17.73	12.7	8.91	9.44	10.96	13	16.82	16.88	18.94	19.83	20.15	19.19	16.21	13.97	12.09	9.8	12.83	13.53	16.54	18.77	19.83	20.43	19.98	19.72	17.81	12.84	9.8	10.92	10.72	12.63	17.26	18.25	20.47	20.92	20.66	19.47	15.62	13	11.14	9.02	11	15.15	17.31	18.87	19.5	20.74
593	21.03	21.1	20.62	17.98	12.89	9.05	9.51	11.18	13.26	17.18	17.21	19.29	20.21	20.47	19.41	16.47	14.16	12.21	9.86	13.03	13.78	16.89	19.1	20.18	20.81	20.29	19.95	18.05	13.04	9.94	10.97	10.95	12.88	17.61	18.57	20.81	21.3	20.98	19.7	15.87	13.19	11.27	9.08	11.21	15.42	17.65	19.2	19.84	21.12
594	21.14	21.22	20.69	18.04	12.95	9.12	9.54	11.36	13.32	17.32	17.35	19.49	20.33	20.61	19.49	16.54	14.21	12.26	9.89	13.2	13.82	17.03	19.25	20.39	20.93	20.42	20.03	18.1	13.1	10	10.99	11.14	12.92	17.74	18.7	21	21.43	21.11	19.78	15.94	13.25	11.32	9.1	11.39	15.47	17.78	19.34	20.04	21.23
595	21.34	21.49	21.17	17.78	12.26	8.42	9.37	10.9	12.94	16.99	17.1	19.32	20.55	20.6	19.97	16.26	13.68	11.71	9.69	12.89	13.62	16.76	18.9	20.17	21.14	20.57	20.53	17.97	12.36	9.29	10.84	10.51	12.71	17.53	18.65	20.95	21.55	21.22	20.17	15.57	12.56	10.71	8.86	10.82	15.04	17.57	19.02	19.9	21.49
596	21.22	21.47	21.07	17.65	12.22	8.4	9.3	11.01	13.02	17.04	17.08	19.34	20.42	20.58	19.87	16.12	13.63	11.7	9.62	13	13.69	16.82	18.88	20.19	21.01	20.54	20.41	17.84	12.32	9.27	10.78	10.62	12.79	17.58	18.61	20.98	21.42	21.19	20.07	15.46	12.52	10.71	8.82	10.95	15.13	17.63	19.01	19.93	21.35
597	21.17	21.38	20.91	17.25	11.95	8.06	9.05	11.38	13.15	17.08	17.17	19.33	20.35	20.5	19.7	15.7	13.35	11.37	9.38	13.36	13.82	16.86	18.99	20.18	20.94	20.45	20.23	17.44	12.05	8.94	10.55	10.99	12.93	17.62	18.69	20.98	21.36	21.1	19.91	15.06	12.25	10.39	8.6	11.34	15.28	17.69	19.13	19.93	21.29
598	21.27	21.37	20.9	17.37	11.99	8.04	9.05	11.4	13.11	17.09	17.17	19.35	20.42	20.49	19.69	15.8	13.38	11.36	9.38	13.37	13.79	16.86	18.99	20.19	21.02	20.44	20.22	17.55	12.09	8.91	10.55	11.01	12.9	17.63	18.68	21	21.44	21.09	19.91	15.19	12.29	10.38	8.61	11.37	15.27	17.7	19.14	19.96	21.36
599	21.19	21.4	20.9	17.54	12.15	8.21	9.12	11.07	12.94	17	17.13	19.26	20.34	20.53	19.69	15.96	13.53	11.53	9.45	13.04	13.61	16.77	18.95	20.1	20.93	20.47	20.2	17.71	12.25	9.08	10.64	10.69	12.73	17.53	18.62	20.91	21.36	21.12	19.91	15.36	12.45	10.56	8.71	11.06	15.11	17.62	19.11	19.88	21.27
600	21.05	21.28	20.67	17.33	12.13	8.25	9.12	11.2	12.97	16.89	16.96	19.18	20.17	20.41	19.45	15.73	13.5	11.58	9.45	13.15	13.64	16.66	18.8	20.02	20.77	20.35	19.95	17.49	12.23	9.13	10.65	10.81	12.76	17.43	18.44	20.84	21.2	20.99	19.68	15.16	12.43	10.62	8.73	11.2	15.16	17.52	18.96	19.81	21.11
601	20.85	21.13	20.54	17.11	12.03	8.2	8.96	11.32	13.09	16.88	16.93	19.1	19.96	20.27	19.31	15.51	13.38	11.53	9.29	13.27	13.76	16.65	18.77	19.94	20.56	20.21	19.82	17.27	12.13	9.08	10.49	10.94	12.88	17.41	18.4	20.76	21	20.85	19.55	14.95	12.33	10.57	8.58	11.34	15.29	17.51	18.94	19.73	20.9
602	20.73	21.03	20.36	17.03	11.9	8.17	8.9	11.43	13.18	16.84	16.91	19.02	19.85	20.2	19.13	15.44	13.25	11.48	9.24	13.36	13.83	16.6	18.75	19.87	20.45	20.13	19.64	17.18	12.01	9.04	10.42	11.06	12.96	17.36	18.36	20.66	20.9	20.77	19.38	14.88	12.2	10.52	8.52	11.44	15.38	17.45	18.91	19.64	20.79
603	20.67	20.94	20.24	17.03	11.86	7.97	8.86	11.57	13.27	16.89	16.99	19.09	19.79	20.13	19.02	15.45	13.2	11.26	9.21	13.49	13.9	16.65	18.84	19.94	20.39	20.04	19.53	17.17	11.98	8.84	10.39	11.21	13.02	17.4	18.44	20.71	20.84	20.68	19.26	14.88	12.16	10.3	8.48	11.58	15.46	17.49	18.99	19.7	20.72
604	20.77	20.93	20.21	17.02	11.88	7.98	9.02	11.67	13.32	16.96	17.17	19.17	19.9	20.15	18.99	15.45	13.22	11.25	9.37	13.58	13.94	16.72	19.03	20.02	20.5	20.04	19.5	17.16	12	8.85	10.54	11.33	13.05	17.47	18.61	20.78	20.95	20.69	19.24	14.88	12.18	10.3	8.63	11.68	15.5	17.54	19.17	19.77	20.82
605	20.97	21.13	20.39	17.12	11.9	8.03	9.05	11.69	13.35	17.15	17.43	19.37	20.1	20.37	19.17	15.56	13.22	11.28	9.39	13.59	13.95	16.9	19.29	20.23	20.7	20.25	19.69	17.24	12.02	8.9	10.55	11.36	13.07	17.65	18.86	20.97	21.16	20.91	19.42	14.98	12.2	10.33	8.66	11.7	15.53	17.71	19.42	19.96	21.03
606	21.13	21.19	20.47	17.2	11.91	7.92	8.8	11.42	13.08	17.18	17.45	19.35	20.27	20.45	19.26	15.65	13.23	11.16	9.15	13.31	13.66	16.92	19.31	20.21	20.87	20.32	19.77	17.32	12.04	8.79	10.31	11.11	12.77	17.66	18.86	20.94	21.34	20.98	19.51	15.07	12.21	10.21	8.41	11.43	15.25	17.72	19.43	19.93	21.19
607	21.09	21.13	20.55	17.49	12.3	8.47	9.13	11	12.87	16.95	17.28	19.23	20.24	20.41	19.34	15.95	13.61	11.69	9.48	12.87	13.43	16.69	19.15	20.1	20.84	20.28	19.86	17.6	12.43	9.33	10.62	10.7	12.54	17.43	18.68	20.81	21.31	20.94	19.6	15.36	12.6	10.74	8.73	11.01	15.03	17.48	19.25	19.8	21.15
608	20.97	21.04	20.52	17.56	12.63	8.77	9.36	10.93	12.89	16.94	17.22	19.21	20.12	20.34	19.31	16.02	13.93	11.97	9.71	12.79	13.44	16.67	19.1	20.09	20.72	20.19	19.84	17.66	12.77	9.63	10.85	10.64	12.55	17.41	18.61	20.77	21.2	20.85	19.57	15.44	12.93	11.02	8.96	10.94	15.05	17.46	19.2	19.77	21.04
609	20.57	20.67	20.27	17.3	12.54	8.77	9.3	11.11	13.01	16.84	16.92	18.96	19.72	19.99	19.06	15.77	13.83	11.95	9.65	12.96	13.54	16.57	18.8	19.84	20.32	19.83	19.59	17.39	12.68	9.63	10.78	10.84	12.65	17.3	18.3	20.51	20.8	20.5	19.32	15.18	12.84	11	8.9	11.12	15.16	17.34	18.89	19.51	20.63
610	20.65	20.72	20.35	17.56	12.65	8.9	9.39	11.14	13.02	16.86	16.89	18.99	19.81	20.07	19.15	16.04	13.93	12.06	9.75	12.98	13.54	16.57	18.78	19.88	20.41	19.9	19.68	17.65	12.8	9.75	10.87	10.88	12.64	17.3	18.26	20.53	20.9	20.57	19.41	15.45	12.95	11.11	8.99	11.15	15.17	17.33	18.86	19.53	20.72
611	20.92	20.94	20.59	17.91	12.83	9.01	9.47	11.08	13.14	16.99	17.06	19.19	20.09	20.31	19.39	16.4	14.1	12.15	9.83	12.91	13.64	16.7	18.95	20.08	20.69	20.13	19.92	17.99	12.98	9.87	10.94	10.83	12.74	17.43	18.41	20.71	21.18	20.8	19.66	15.81	13.13	11.21	9.06	11.09	15.28	17.46	19.02	19.72	20.99
612	21.14	21.25	20.72	18.08	12.97	9.1	9.53	11.26	13.26	17.27	17.35	19.48	20.31	20.64	19.52	16.58	14.24	12.22	9.89	13.07	13.74	16.97	19.25	20.37	20.91	20.44	20.05	18.15	13.13	9.95	11	11.02	12.84	17.7	18.7	20.98	21.41	21.12	19.79	15.98	13.27	11.28	9.12	11.27	15.4	17.71	19.31	19.99	21.21
613	21.37	21.47	21.14	17.65	12.14	8.3	9.23	11.09	13	17.03	17.09	19.33	20.57	20.57	19.93	16.12	13.57	11.58	9.55	13.05	13.66	16.79	18.89	20.17	21.15	20.53	20.47	17.84	12.24	9.16	10.71	10.68	12.77	17.56	18.63	20.97	21.55	21.17	20.1	15.42	12.44	10.59	8.73	10.98	15.09	17.6	18.99	19.89	21.5
614	21.19	21.39	21	17.43	12.12	8.28	9.18	11.1	13.02	17.01	17.04	19.27	20.37	20.49	19.79	15.89	13.54	11.57	9.5	13.06	13.68	16.77	18.85	20.11	20.95	20.45	20.32	17.62	12.22	9.14	10.67	10.7	12.8	17.54	18.57	20.92	21.36	21.09	19.98	15.21	12.42	10.58	8.71	11.02	15.13	17.58	18.96	19.85	21.3
615	21.16	21.34	20.98	17.22	11.93	8.17	9.08	11.42	13.2	17.07	17.19	19.32	20.32	20.45	19.76	15.66	13.34	11.47	9.4	13.37	13.86	16.83	19	20.16	20.91	20.4	20.29	17.41	12.03	9.02	10.57	11.01	12.98	17.6	18.7	20.97	21.32	21.04	19.96	15.01	12.23	10.48	8.63	11.35	15.33	17.66	19.12	19.91	21.25
616	21.24	21.4	20.98	17.33	11.95	8.09	9.03	11.48	13.22	17.07	17.15	19.33	20.38	20.52	19.75	15.77	13.35	11.4	9.35	13.41	13.88	16.82	18.97	20.17	20.97	20.46	20.27	17.52	12.05	8.95	10.53	11.07	13.01	17.59	18.65	20.99	21.38	21.1	19.96	15.14	12.25	10.41	8.6	11.42	15.37	17.67	19.1	19.93	21.31
617	21.26	21.4	21.02	17.57	12.16	8.17	9.09	11.26	13.06	17.06	17.12	19.32	20.37	20.52	19.78	15.99	13.54	11.49	9.42	13.18	13.72	16.81	18.94	20.15	20.97	20.46	20.29	17.75	12.26	9.03	10.61	10.84	12.85	17.59	18.6	20.98	21.39	21.09	20	15.39	12.46	10.51	8.7	11.22	15.23	17.67	19.08	19.93	21.3
618	21.13	21.31	20.92	17.51	12.22	8.3	9.2	11.18	12.93	16.93	17.08	19.19	20.23	20.43	19.68	15.92	13.6	11.63	9.52	13.11	13.59	16.69	18.91	20.03	20.82	20.36	20.18	17.69	12.32	9.16	10.72	10.77	12.73	17.46	18.55	20.86	21.25	20.99	19.9	15.34	12.52	10.66	8.82	11.16	15.12	17.55	19.06	19.82	21.15
619	21.1	21.26	20.82	17.34	12.09	8.26	9.07	11.32	13.03	16.94	17.09	19.26	20.19	20.4	19.58	15.74	13.46	11.58	9.4	13.23	13.68	16.7	18.92	20.09	20.79	20.32	20.08	17.51	12.19	9.11	10.6	10.91	12.82	17.46	18.54	20.92	21.22	20.95	19.81	15.17	12.39	10.61	8.71	11.3	15.23	17.56	19.07	19.88	21.11
620	20.82	21.03	20.46	17.07	12.01	8.13	8.95	11.52	13.16	16.91	17	19.15	19.92	20.2	19.23	15.49	13.37	11.43	9.28	13.42	13.79	16.66	18.83	19.99	20.52	20.11	19.73	17.23	12.12	8.98	10.47	11.13	12.93	17.43	18.44	20.8	20.95	20.74	19.46	14.91	12.31	10.46	8.58	11.5	15.35	17.51	18.98	19.76	20.84
621	20.61	20.77	20.23	16.98	11.9	8.14	8.91	11.53	13.23	16.81	16.86	18.96	19.71	19.96	18.99	15.4	13.25	11.42	9.25	13.42	13.84	16.56	18.71	19.8	20.31	19.86	19.5	17.13	12.02	8.99	10.43	11.15	12.98	17.33	18.29	20.59	20.75	20.5	19.23	14.82	12.2	10.46	8.55	11.52	15.41	17.4	18.84	19.56	20.63
622	20.61	20.82	20.18	16.99	11.82	7.98	8.85	11.61	13.28	16.87	17	19.05	19.72	20.03	18.95	15.42	13.16	11.23	9.19	13.49	13.88	16.61	18.85	19.9	20.32	19.92	19.46	17.13	11.94	8.82	10.36	11.25	13.01	17.38	18.42	20.67	20.77	20.56	19.19	14.84	12.12	10.28	8.48	11.6	15.46	17.44	18.97	19.64	20.64
623	20.9	21.12	20.43	17.17	11.87	7.93	8.94	11.67	13.4	17.07	17.35	19.33	20.02	20.35	19.2	15.61	13.2	11.17	9.28	13.54	13.98	16.81	19.2	20.19	20.62	20.24	19.71	17.3	12	8.77	10.45	11.33	13.11	17.57	18.76	20.94	21.07	20.88	19.44	15.03	12.17	10.21	8.57	11.66	15.57	17.63	19.31	19.91	20.93
624	21.02	21.13	20.55	17.18	11.91	7.97	8.86	11.63	13.25	17.19	17.41	19.34	20.14	20.39	19.33	15.63	13.24	11.19	9.21	13.49	13.82	16.92	19.27	20.21	20.74	20.26	19.84	17.31	12.05	8.81	10.37	11.29	12.94	17.68	18.81	20.94	21.2	20.9	19.57	15.04	12.21	10.24	8.49	11.62	15.42	17.73	19.37	19.91	21.05
625	20.82	20.97	20.48	17.19	12.04	8.16	8.88	11.32	13.07	17.03	17.32	19.26	19.95	20.25	19.26	15.64	13.36	11.36	9.23	13.17	13.62	16.75	19.19	20.12	20.55	20.11	19.78	17.3	12.18	9	10.38	11	12.74	17.51	18.71	20.83	21.02	20.75	19.51	15.06	12.34	10.41	8.51	11.31	15.23	17.55	19.27	19.81	20.86
626	20.98	21.02	20.54	17.38	12.35	8.52	9.14	11.14	12.95	17.02	17.29	19.22	20.11	20.32	19.32	15.84	13.66	11.7	9.5	12.97	13.48	16.74	19.16	20.09	20.71	20.17	19.84	17.49	12.5	9.35	10.64	10.83	12.59	17.49	18.67	20.78	21.18	20.82	19.57	15.25	12.65	10.75	8.77	11.12	15.1	17.52	19.23	19.76	21.02
627	20.94	20.93	20.5	17.59	12.68	8.79	9.33	11	12.96	16.99	17.2	19.2	20.08	20.25	19.29	16.06	13.98	11.94	9.69	12.82	13.48	16.71	19.08	20.08	20.68	20.09	19.81	17.69	12.83	9.61	10.81	10.71	12.59	17.46	18.57	20.75	21.15	20.74	19.54	15.46	12.98	11	8.95	10.99	15.11	17.48	19.14	19.73	20.98
628	20.65	20.71	20.31	17.53	12.62	8.93	9.36	11.02	12.99	16.84	16.94	18.98	19.8	20.06	19.1	16.01	13.91	12.06	9.72	12.84	13.49	16.55	18.82	19.86	20.4	19.88	19.62	17.63	12.78	9.75	10.84	10.75	12.6	17.3	18.29	20.52	20.88	20.54	19.35	15.42	12.92	11.13	8.97	11.01	15.13	17.31	18.87	19.5	20.7
629	20.68	20.8	20.41	17.62	12.76	8.97	9.46	11.03	13.05	16.86	16.95	19.05	19.83	20.16	19.21	16.11	14.04	12.08	9.82	12.84	13.53	16.57	18.84	19.94	20.43	19.98	19.73	17.71	12.92	9.79	10.94	10.77	12.64	17.31	18.29	20.57	20.92	20.63	19.46	15.51	13.06	11.15	9.07	11.02	15.19	17.32	18.87	19.55	20.73
630	21.01	21.05	20.66	17.94	12.88	9.08	9.52	11.12	13.11	17.03	17.2	19.27	20.16	20.44	19.46	16.44	14.16	12.18	9.88	12.91	13.58	16.73	19.09	20.17	20.76	20.25	19.99	18.02	13.05	9.9	10.99	10.87	12.68	17.47	18.53	20.78	21.26	20.9	19.72	15.84	13.18	11.25	9.13	11.1	15.24	17.46	19.12	19.76	21.06
631	21.03	21.26	20.9	17.08	11.93	8.18	9.12	11.34	13.19	16.91	17.02	19.17	20.21	20.34	19.68	15.55	13.37	11.46	9.43	13.27	13.83	16.65	18.82	20	20.79	20.3	20.21	17.28	12.03	9.03	10.6	10.92	12.96	17.43	18.55	20.81	21.19	20.93	19.84	14.84	12.23	10.46	8.62	11.21	15.27	17.45	18.89	19.72	21.14
632	20.97	21.2	20.81	17.05	11.97	8.24	9.17	11.48	13.36	16.99	17.12	19.13	20.13	20.29	19.59	15.5	13.4	11.52	9.48	13.4	14	16.73	18.93	19.96	20.71	20.24	20.11	17.24	12.07	9.08	10.66	11.06	13.13	17.51	18.63	20.78	21.12	20.87	19.75	14.82	12.27	10.52	8.7	11.37	15.46	17.55	19.01	19.69	21.05
633	21.05	21.3	20.95	17.15	11.95	8.19	9.08	11.47	13.3	17.05	17.16	19.28	20.19	20.4	19.71	15.59	13.37	11.48	9.4	13.38	13.94	16.79	18.97	20.11	20.77	20.34	20.23	17.34	12.05	9.03	10.58	11.04	13.08	17.57	18.66	20.94	21.18	20.97	19.89	14.93	12.25	10.49	8.64	11.37	15.43	17.62	19.07	19.86	21.11
634	21.18	21.44	21	17.34	12	8.22	9.1	11.63	13.4	17.18	17.26	19.41	20.3	20.55	19.75	15.77	13.4	11.52	9.41	13.53	14.04	16.92	19.08	20.24	20.89	20.48	20.27	17.53	12.1	9.06	10.6	11.2	13.19	17.7	18.74	21.08	21.3	21.11	19.95	15.14	12.3	10.53	8.68	11.55	15.55	17.77	19.18	20	21.22
635	21.23	21.37	21.06	17.52	12.02	8.11	9.08	11.46	13.18	17.05	17.14	19.3	20.32	20.48	19.82	15.93	13.42	11.42	9.4	13.35	13.83	16.8	18.96	20.12	20.91	20.41	20.32	17.7	12.12	8.95	10.59	11.02	12.97	17.58	18.61	20.97	21.33	21.03	20.02	15.32	12.32	10.44	8.69	11.4	15.35	17.66	19.08	19.9	21.24
636	21.2	21.38	20.98	17.53	12.2	8.23	9.1	11.33	13.08	16.97	17.11	19.28	20.27	20.5	19.72	15.94	13.58	11.54	9.42	13.22	13.72	16.71	18.93	20.1	20.87	20.43	20.22	17.71	12.3	9.07	10.61	10.9	12.88	17.49	18.56	20.96	21.29	21.05	19.94	15.35	12.5	10.56	8.74	11.29	15.27	17.58	19.06	19.89	21.19
637	21.13	21.25	20.9	17.31	12.09	8.14	9.01	11.47	13.13	17.02	17.15	19.29	20.19	20.38	19.65	15.71	13.47	11.45	9.33	13.35	13.76	16.76	18.98	20.11	20.79	20.29	20.15	17.48	12.19	8.98	10.53	11.04	12.92	17.54	18.59	20.96	21.22	20.92	19.87	15.13	12.39	10.47	8.67	11.43	15.32	17.64	19.11	19.9	21.11
638	20.91	21.07	20.56	17.13	11.98	8.05	8.96	11.57	13.31	17.01	17.1	19.2	19.98	20.23	19.31	15.54	13.35	11.34	9.29	13.43	13.92	16.75	18.93	20.03	20.58	20.13	19.82	17.3	12.09	8.89	10.47	11.15	13.08	17.53	18.53	20.85	21.01	20.76	19.54	14.96	12.28	10.37	8.61	11.53	15.5	17.61	19.05	19.8	20.9
639	20.64	20.79	20.35	17.05	11.95	8.12	8.94	11.6	13.28	16.92	16.95	19.01	19.72	19.97	19.1	15.47	13.31	11.39	9.27	13.46	13.88	16.65	18.78	19.84	20.32	19.87	19.61	17.21	12.07	8.95	10.45	11.2	13.03	17.42	18.36	20.65	20.76	20.49	19.33	14.89	12.25	10.42	8.59	11.56	15.47	17.5	18.89	19.59	20.64
640	20.49	20.67	20.23	17	11.95	8.08	8.88	11.59	13.27	16.9	16.99	18.97	19.58	19.87	18.99	15.43	13.3	11.33	9.22	13.44	13.85	16.63	18.84	19.81	20.18	19.76	19.5	17.15	12.08	8.91	10.39	11.21	12.99	17.41	18.4	20.6	20.62	20.39	19.22	14.84	12.25	10.37	8.53	11.55	15.44	17.47	18.93	19.54	20.49
641	20.72	20.86	20.31	17.03	11.92	8	8.9	11.67	13.36	17.04	17.16	19.2	19.81	20.08	19.08	15.47	13.26	11.22	9.24	13.51	13.93	16.76	19.01	20.05	20.41	19.96	19.59	17.18	12.05	8.82	10.4	11.3	13.07	17.54	18.56	20.81	20.86	20.59	19.31	14.88	12.22	10.26	8.55	11.63	15.53	17.58	19.09	19.76	20.72
642	20.91	21.07	20.53	17.15	11.93	8.03	8.92	11.7	13.36	17.18	17.45	19.36	20.01	20.32	19.29	15.59	13.26	11.24	9.27	13.53	13.91	16.9	19.3	20.22	20.61	20.19	19.8	17.28	12.06	8.85	10.42	11.35	13.04	17.67	18.83	20.96	21.07	20.82	19.52	15.01	12.23	10.28	8.57	11.66	15.53	17.71	19.37	19.91	20.92
643	20.74	20.9	20.46	17.08	11.94	8.06	8.82	11.52	13.2	17.06	17.28	19.29	19.84	20.17	19.24	15.53	13.26	11.24	9.18	13.34	13.73	16.77	19.14	20.15	20.44	20.02	19.75	17.2	12.08	8.87	10.32	11.18	12.86	17.54	18.65	20.87	20.9	20.65	19.47	14.94	12.24	10.29	8.47	11.48	15.36	17.57	19.2	19.82	20.75
644	20.85	20.96	20.55	17.2	12.14	8.23	8.85	11.37	13.1	17.02	17.33	19.27	19.96	20.25	19.33	15.66	13.45	11.39	9.21	13.18	13.62	16.73	19.2	20.14	20.56	20.1	19.84	17.31	12.29	9.04	10.35	11.05	12.74	17.5	18.7	20.84	21.03	20.73	19.56	15.07	12.44	10.45	8.5	11.33	15.25	17.51	19.24	19.79	20.87
645	21.07	21.08	20.73	17.52	12.53	8.63	9.14	11.08	12.98	17.02	17.41	19.34	20.19	20.4	19.52	15.99	13.84	11.77	9.5	12.87	13.48	16.73	19.28	20.21	20.79	20.24	20.03	17.63	12.69	9.43	10.63	10.76	12.6	17.5	18.76	20.89	21.26	20.87	19.75	15.4	12.83	10.83	8.78	11.04	15.12	17.5	19.31	19.84	21.09
646	20.99	21.02	20.71	17.73	12.76	8.88	9.37	10.92	12.94	16.97	17.24	19.25	20.12	20.36	19.5	16.21	14.06	12	9.73	12.7	13.42	16.68	19.12	20.13	20.72	20.19	20.01	17.83	12.93	9.68	10.86	10.62	12.54	17.44	18.58	20.79	21.2	20.83	19.74	15.61	13.06	11.07	9.01	10.88	15.08	17.44	19.14	19.74	21.02
647	20.42	20.64	20.28	17.35	12.61	8.91	9.34	11.07	12.9	16.64	16.75	18.83	19.55	20.01	19.08	15.83	13.9	12	9.71	12.85	13.37	16.35	18.64	19.72	20.15	19.82	19.6	17.44	12.78	9.7	10.82	10.79	12.48	17.11	18.09	20.35	20.64	20.46	19.32	15.24	12.91	11.07	8.98	11.03	15.04	17.09	18.65	19.31	20.45
648	20.69	20.82	20.39	17.52	12.73	8.98	9.39	11.18	13.09	16.86	16.96	19.07	19.83	20.21	19.18	16.02	14.01	12.05	9.77	12.95	13.54	16.56	18.86	19.97	20.43	20.01	19.7	17.61	12.9	9.77	10.87	10.92	12.65	17.32	18.29	20.58	20.92	20.66	19.42	15.42	13.03	11.13	9.03	11.14	15.22	17.29	18.85	19.54	20.73
649	21.13	21.41	21.13	17.1	11.91	8.23	9.12	11.43	13.28	16.92	17.05	19.26	20.3	20.48	19.9	15.56	13.35	11.5	9.43	13.33	13.91	16.64	18.85	20.08	20.86	20.43	20.42	17.3	12.01	9.05	10.61	11	13.04	17.43	18.56	20.91	21.26	21.05	20.04	14.84	12.21	10.5	8.63	11.28	15.36	17.45	18.9	19.79	21.21
650	20.86	21.17	20.8	17.01	11.9	8.23	9.13	11.44	13.31	16.93	17.03	19.06	20	20.25	19.56	15.45	13.33	11.51	9.44	13.32	13.94	16.65	18.83	19.88	20.57	20.19	20.07	17.2	12	9.06	10.62	11	13.08	17.44	18.53	20.72	20.97	20.81	19.71	14.76	12.2	10.51	8.67	11.3	15.41	17.48	18.89	19.61	20.91
651	21.02	21.26	20.92	17.12	11.96	8.19	9.12	11.56	13.31	16.98	17.14	19.23	20.13	20.35	19.67	15.56	13.38	11.47	9.42	13.44	13.93	16.71	18.94	20.04	20.71	20.28	20.18	17.32	12.06	9.01	10.61	11.11	13.08	17.49	18.62	20.89	21.12	20.9	19.83	14.89	12.26	10.48	8.68	11.44	15.43	17.54	19.02	19.79	21.05
652	21.06	21.34	21	17.3	12.01	8.19	9.14	11.59	13.36	17.06	17.15	19.3	20.15	20.44	19.74	15.72	13.42	11.49	9.45	13.46	13.99	16.78	18.96	20.12	20.74	20.37	20.25	17.49	12.11	9.02	10.64	11.14	13.14	17.57	18.62	20.97	21.14	20.98	19.92	15.08	12.31	10.49	8.74	11.49	15.51	17.63	19.05	19.88	21.07
653	21.29	21.57	21.17	17.48	12.03	8.18	9.09	11.62	13.33	17.19	17.27	19.44	20.36	20.67	19.91	15.89	13.43	11.48	9.4	13.48	13.96	16.92	19.08	20.25	20.96	20.59	20.41	17.67	12.13	9.01	10.59	11.17	13.12	17.71	18.72	21.12	21.36	21.21	20.1	15.27	12.33	10.49	8.71	11.53	15.5	17.78	19.19	20.03	21.28
654	21.4	21.56	21.18	17.54	12.13	8.14	9.07	11.53	13.15	17.13	17.3	19.45	20.45	20.67	19.91	15.95	13.53	11.45	9.38	13.38	13.77	16.85	19.11	20.26	21.04	20.58	20.41	17.73	12.23	8.96	10.58	11.07	12.95	17.64	18.73	21.14	21.45	21.2	20.12	15.35	12.43	10.46	8.73	11.46	15.34	17.73	19.23	20.06	21.36
655	21.19	21.32	20.99	17.34	12.13	8.12	9.03	11.58	13.2	17.07	17.23	19.31	20.23	20.44	19.72	15.74	13.51	11.42	9.34	13.43	13.82	16.79	19.05	20.13	20.83	20.35	20.22	17.52	12.23	8.94	10.54	11.13	12.99	17.58	18.65	20.99	21.25	20.96	19.94	15.15	12.43	10.44	8.7	11.52	15.4	17.67	19.16	19.91	21.15
656	20.89	21.11	20.64	17.12	11.99	8.06	8.99	11.64	13.31	17.07	17.16	19.23	19.94	20.26	19.38	15.53	13.36	11.34	9.31	13.48	13.91	16.79	18.99	20.06	20.54	20.16	19.88	17.3	12.1	8.88	10.5	11.2	13.08	17.58	18.57	20.9	20.97	20.77	19.59	14.95	12.29	10.36	8.66	11.58	15.5	17.66	19.09	19.82	20.85
657	20.71	20.88	20.45	17.11	11.95	8.09	8.98	11.67	13.37	17.03	17.13	19.15	19.76	20.06	19.19	15.53	13.32	11.34	9.3	13.5	13.95	16.75	18.96	19.98	20.36	19.94	19.69	17.28	12.07	8.9	10.48	11.25	13.11	17.54	18.53	20.8	20.79	20.56	19.4	14.94	12.25	10.37	8.65	11.61	15.55	17.6	19.05	19.73	20.67
658	20.54	20.7	20.29	17.04	11.92	8.06	8.95	11.66	13.31	16.89	16.99	19.05	19.61	19.9	19.04	15.47	13.28	11.29	9.29	13.48	13.87	16.61	18.83	19.89	20.21	19.78	19.54	17.2	12.05	8.86	10.46	11.25	13.03	17.39	18.38	20.68	20.65	20.39	19.25	14.88	12.22	10.32	8.62	11.6	15.48	17.44	18.9	19.61	20.52
659	20.65	20.79	20.27	17.03	11.93	8.06	8.86	11.66	13.34	16.98	17.11	19.13	19.72	20.01	19.02	15.47	13.28	11.27	9.2	13.47	13.89	16.7	18.95	19.98	20.32	19.88	19.53	17.18	12.06	8.85	10.37	11.27	13.03	17.48	18.49	20.75	20.77	20.49	19.24	14.87	12.23	10.31	8.53	11.6	15.5	17.52	19.01	19.68	20.63
660	20.91	21.08	20.48	17.16	11.97	8.12	8.95	11.75	13.43	17.13	17.39	19.42	19.98	20.32	19.24	15.6	13.31	11.31	9.3	13.55	13.96	16.84	19.24	20.27	20.58	20.18	19.75	17.3	12.11	8.91	10.45	11.37	13.1	17.62	18.76	21.02	21.04	20.8	19.46	15.01	12.27	10.35	8.62	11.69	15.59	17.65	19.29	19.95	20.89
661	20.81	20.94	20.45	17.13	11.93	8.08	8.89	11.64	13.33	17.13	17.32	19.34	19.9	20.21	19.22	15.59	13.27	11.25	9.24	13.43	13.84	16.84	19.18	20.2	20.5	20.06	19.72	17.27	12.08	8.87	10.39	11.28	12.98	17.62	18.69	20.93	20.96	20.68	19.43	14.99	12.23	10.3	8.56	11.58	15.48	17.63	19.21	19.86	20.8
662	20.8	21	20.51	17.18	12.04	8.05	8.87	11.51	13.21	17.07	17.34	19.33	19.9	20.29	19.28	15.65	13.37	11.19	9.23	13.29	13.71	16.78	19.2	20.2	20.5	20.14	19.79	17.31	12.2	8.83	10.37	11.17	12.84	17.55	18.69	20.9	20.96	20.76	19.5	15.05	12.34	10.25	8.54	11.45	15.36	17.55	19.22	19.83	20.8
663	21.08	21.19	20.78	17.53	12.47	8.51	9.08	11.09	13.05	17.03	17.43	19.37	20.17	20.51	19.56	16	13.78	11.63	9.44	12.86	13.53	16.73	19.3	20.24	20.77	20.34	20.07	17.65	12.63	9.28	10.57	10.76	12.65	17.51	18.77	20.92	21.25	20.96	19.78	15.4	12.77	10.69	8.74	11.03	15.18	17.5	19.3	19.85	21.08
664	21.03	21.1	20.77	17.85	12.78	8.91	9.33	10.91	12.89	16.94	17.29	19.27	20.13	20.44	19.55	16.33	14.09	12	9.7	12.67	13.36	16.65	19.17	20.15	20.73	20.26	20.06	17.96	12.95	9.67	10.82	10.6	12.47	17.43	18.62	20.81	21.21	20.88	19.78	15.73	13.08	11.08	8.99	10.85	15.02	17.4	19.15	19.75	21.04
665	20.27	20.49	20.22	17.15	12.55	8.8	9.27	11.08	12.96	16.61	16.68	18.85	19.38	19.85	19.01	15.64	13.85	11.87	9.65	12.83	13.41	16.32	18.57	19.74	19.98	19.67	19.52	17.25	12.73	9.56	10.76	10.78	12.52	17.09	18.01	20.38	20.47	20.29	19.23	15.04	12.85	10.95	8.93	11.02	15.09	17.05	18.54	19.31	20.28
666	20.39	20.61	20.21	17.19	12.54	8.92	9.28	11.3	12.98	16.69	16.82	18.98	19.52	20	19.01	15.69	13.83	11.97	9.67	13.04	13.42	16.39	18.72	19.88	20.12	19.8	19.52	17.29	12.72	9.68	10.77	11.02	12.52	17.16	18.14	20.49	20.61	20.43	19.23	15.09	12.84	11.06	8.95	11.24	15.1	17.11	18.68	19.43	20.42
667	21	21.27	20.98	17.03	11.98	8.26	9.12	11.36	13.15	16.79	16.83	19.17	20.15	20.33	19.74	15.48	13.42	11.52	9.42	13.22	13.76	16.5	18.63	19.97	20.71	20.28	20.24	17.23	12.08	9.07	10.61	10.91	12.91	17.3	18.33	20.82	21.11	20.89	19.85	14.75	12.28	10.52	8.63	11.18	15.22	17.31	18.65	19.68	21.05
668	20.77	21	20.73	16.9	11.92	8.23	9.17	11.45	13.27	16.78	16.82	18.99	19.89	20.07	19.48	15.34	13.36	11.5	9.47	13.3	13.88	16.49	18.62	19.79	20.46	20.01	19.98	17.1	12.02	9.04	10.67	10.99	13.04	17.29	18.3	20.65	20.86	20.62	19.61	14.63	12.22	10.5	8.71	11.28	15.36	17.32	18.66	19.52	20.8
669	20.78	21.08	20.67	16.95	12	8.3	9.19	11.55	13.25	16.83	16.92	19.02	19.88	20.16	19.4	15.38	13.43	11.58	9.49	13.4	13.86	16.54	18.72	19.83	20.45	20.09	19.91	17.15	12.1	9.11	10.69	11.09	13.02	17.34	18.39	20.69	20.85	20.7	19.55	14.7	12.3	10.58	8.77	11.41	15.37	17.38	18.78	19.57	20.78
670	20.96	21.29	20.91	17.22	12.05	8.24	9.15	11.58	13.41	17	17.11	19.24	20.03	20.38	19.64	15.64	13.47	11.53	9.45	13.42	14.02	16.71	18.92	20.04	20.61	20.3	20.14	17.42	12.15	9.05	10.65	11.11	13.19	17.5	18.56	20.91	21.02	20.91	19.81	14.99	12.35	10.53	8.76	11.45	15.55	17.56	18.99	19.8	20.94
671	21.21	21.55	21.13	17.34	12.11	8.23	9.17	11.65	13.38	17.09	17.21	19.41	20.26	20.64	19.85	15.76	13.52	11.52	9.47	13.48	13.98	16.8	19.01	20.22	20.85	20.55	20.35	17.54	12.21	9.04	10.67	11.18	13.16	17.6	18.64	21.1	21.25	21.16	20.03	15.13	12.41	10.52	8.81	11.54	15.54	17.67	19.1	19.99	21.16
672	21.26	21.55	21.17	17.37	12.06	8.18	9.13	11.67	13.3	17.16	17.32	19.45	20.29	20.65	19.88	15.77	13.46	11.48	9.44	13.49	13.91	16.87	19.12	20.26	20.88	20.56	20.38	17.57	12.16	8.99	10.64	11.18	13.09	17.66	18.73	21.14	21.29	21.16	20.08	15.17	12.36	10.48	8.81	11.57	15.49	17.76	19.22	20.05	21.19
673	21.24	21.53	21.12	17.43	12.12	8.19	9.1	11.66	13.32	17.15	17.29	19.4	20.26	20.64	19.83	15.83	13.52	11.48	9.41	13.47	13.92	16.86	19.1	20.21	20.86	20.54	20.33	17.62	12.23	8.99	10.6	11.18	13.1	17.66	18.7	21.09	21.27	21.15	20.03	15.23	12.42	10.49	8.79	11.57	15.51	17.75	19.2	20	21.16
674	21.08	21.36	20.98	17.35	12.12	8.16	9.07	11.69	13.37	17.14	17.36	19.43	20.1	20.5	19.7	15.76	13.51	11.42	9.39	13.49	13.96	16.85	19.18	20.25	20.7	20.39	20.2	17.53	12.23	8.95	10.58	11.23	13.14	17.64	18.76	21.1	21.12	21	19.9	15.16	12.42	10.44	8.77	11.6	15.56	17.72	19.26	20.01	21.01
675	21.06	21.29	20.79	17.26	12.03	8.11	8.98	11.68	13.39	17.16	17.35	19.42	20.09	20.45	19.52	15.68	13.41	11.35	9.31	13.47	13.96	16.87	19.18	20.24	20.69	20.34	20.02	17.43	12.15	8.89	10.48	11.23	13.13	17.66	18.74	21.08	21.11	20.94	19.72	15.08	12.33	10.37	8.67	11.59	15.57	17.73	19.24	19.98	20.99
676	20.86	21.1	20.59	17.15	11.99	8.07	8.97	11.64	13.32	17.07	17.23	19.29	19.9	20.29	19.33	15.58	13.36	11.29	9.3	13.43	13.87	16.78	19.06	20.12	20.5	20.17	19.83	17.32	12.12	8.85	10.47	11.21	13.04	17.57	18.6	20.93	20.93	20.77	19.53	14.98	12.29	10.32	8.66	11.55	15.49	17.62	19.11	19.84	20.8
677	20.81	21.03	20.53	17.1	12.06	8.12	8.89	11.68	13.37	17.02	17.21	19.28	19.86	20.25	19.28	15.54	13.42	11.31	9.23	13.45	13.9	16.72	19.05	20.12	20.46	20.11	19.78	17.26	12.2	8.89	10.4	11.26	13.06	17.52	18.58	20.9	20.9	20.72	19.48	14.94	12.36	10.35	8.59	11.59	15.53	17.55	19.09	19.81	20.76
678	20.93	21.08	20.52	17.19	12.02	8.11	8.92	11.69	13.41	17.11	17.33	19.43	19.99	20.32	19.27	15.63	13.37	11.28	9.27	13.46	13.93	16.82	19.18	20.27	20.59	20.18	19.77	17.34	12.16	8.88	10.42	11.29	13.08	17.61	18.69	21.03	21.04	20.79	19.47	15.04	12.32	10.33	8.61	11.6	15.57	17.63	19.2	19.94	20.89
679	20.97	21.12	20.53	17.17	11.94	8.17	8.96	11.67	13.34	17.15	17.45	19.47	20.04	20.38	19.29	15.63	13.28	11.31	9.32	13.43	13.84	16.86	19.31	20.32	20.64	20.23	19.79	17.31	12.09	8.93	10.46	11.29	12.98	17.65	18.8	21.06	21.09	20.84	19.49	15.03	12.24	10.37	8.65	11.59	15.49	17.65	19.31	19.97	20.94
680	20.9	21.05	20.57	17.24	12.04	8.1	8.87	11.4	13.17	17.1	17.44	19.42	19.98	20.34	19.34	15.7	13.37	11.23	9.23	13.15	13.65	16.8	19.31	20.28	20.58	20.18	19.84	17.37	12.2	8.86	10.36	11.03	12.78	17.59	18.79	20.99	21.04	20.79	19.55	15.1	12.34	10.29	8.55	11.31	15.31	17.58	19.3	19.9	20.88
681	21.13	21.23	20.93	17.6	12.55	8.58	9.17	11.01	12.97	17.11	17.47	19.43	20.21	20.55	19.7	16.07	13.88	11.68	9.54	12.75	13.43	16.81	19.34	20.31	20.81	20.38	20.21	17.73	12.72	9.32	10.67	10.66	12.56	17.61	18.81	20.99	21.28	20.99	19.91	15.47	12.85	10.74	8.86	10.92	15.1	17.57	19.32	19.9	21.11
682	20.96	21.03	20.79	17.81	12.71	8.86	9.32	10.9	12.89	16.88	17.23	19.25	20.05	20.36	19.57	16.29	14.03	11.93	9.7	12.63	13.34	16.58	19.11	20.13	20.65	20.19	20.07	17.92	12.89	9.59	10.82	10.56	12.46	17.38	18.56	20.79	21.13	20.79	19.78	15.69	13.01	11.01	9.01	10.81	15.01	17.33	19.07	19.7	20.95
683	20.12	20.34	20.15	16.99	12.43	8.82	9.22	11.08	12.85	16.45	16.65	18.76	19.21	19.7	18.94	15.48	13.74	11.87	9.6	12.81	13.29	16.15	18.53	19.65	19.81	19.51	19.44	17.1	12.61	9.55	10.71	10.76	12.4	16.95	17.96	20.28	20.3	20.12	19.15	14.88	12.73	10.96	8.9	10.99	14.97	16.88	18.47	19.2	20.11
684	20.29	20.6	20.23	17.12	12.45	8.85	9.16	11.33	13.02	16.67	16.87	19.04	19.4	19.99	19.02	15.61	13.75	11.87	9.55	13.05	13.44	16.37	18.77	19.93	20	19.79	19.53	17.22	12.64	9.57	10.65	11.03	12.54	17.16	18.18	20.54	20.5	20.4	19.23	15.01	12.75	10.97	8.84	11.25	15.13	17.08	18.69	19.46	20.3
685	20.67	21.07	20.62	16.82	11.9	8.26	9.14	11.32	13.12	16.58	16.63	18.93	19.8	20.13	19.37	15.27	13.35	11.51	9.44	13.15	13.71	16.27	18.42	19.72	20.35	20.07	19.87	17.02	12	9.05	10.64	10.86	12.86	17.09	18.11	20.58	20.76	20.67	19.47	14.51	12.2	10.52	8.65	11.12	15.17	17.09	18.43	19.42	20.7
686	20.68	21.02	20.6	16.83	11.88	8.28	9.19	11.47	13.27	16.76	16.8	19.02	19.79	20.09	19.34	15.26	13.32	11.54	9.49	13.29	13.86	16.45	18.59	19.81	20.34	20.02	19.84	17.02	11.98	9.07	10.68	11	13.02	17.26	18.27	20.68	20.75	20.62	19.46	14.54	12.18	10.55	8.73	11.28	15.35	17.28	18.62	19.53	20.69
687	20.74	21.11	20.65	16.91	11.94	8.29	9.26	11.61	13.33	16.88	16.96	19.08	19.83	20.18	19.38	15.34	13.38	11.55	9.56	13.42	13.92	16.57	18.75	19.87	20.39	20.11	19.88	17.11	12.05	9.08	10.76	11.13	13.09	17.38	18.41	20.75	20.79	20.71	19.51	14.64	12.25	10.57	8.84	11.43	15.43	17.42	18.79	19.6	20.72
688	20.91	21.28	20.85	17.08	12.04	8.27	9.26	11.63	13.38	16.93	17.1	19.2	19.97	20.36	19.57	15.5	13.46	11.54	9.56	13.44	13.97	16.63	18.89	19.99	20.54	20.28	20.07	17.28	12.14	9.06	10.75	11.15	13.15	17.44	18.53	20.88	20.95	20.87	19.72	14.82	12.34	10.55	8.86	11.48	15.51	17.49	18.94	19.75	20.87
689	21.11	21.38	21.04	17.24	12.17	8.35	9.24	11.6	13.34	16.95	17.1	19.24	20.15	20.47	19.76	15.65	13.58	11.62	9.54	13.4	13.93	16.64	18.89	20.03	20.72	20.38	20.26	17.44	12.27	9.13	10.73	11.11	13.12	17.45	18.52	20.92	21.13	20.97	19.93	15	12.47	10.64	8.88	11.46	15.49	17.52	18.97	19.8	21.04
690	21.15	21.4	21.09	17.31	12.16	8.26	9.18	11.62	13.33	17.03	17.21	19.28	20.16	20.49	19.8	15.71	13.56	11.55	9.48	13.42	13.91	16.73	19	20.07	20.75	20.4	20.3	17.51	12.26	9.05	10.68	11.12	13.11	17.54	18.61	20.98	21.15	20.99	19.98	15.08	12.46	10.56	8.85	11.5	15.5	17.62	19.08	19.86	21.06
691	21.11	21.37	21.04	17.29	12.2	8.25	9.16	11.61	13.21	16.95	17.12	19.25	20.11	20.48	19.75	15.69	13.6	11.53	9.46	13.4	13.79	16.65	18.92	20.04	20.7	20.38	20.25	17.49	12.3	9.04	10.65	11.12	12.98	17.46	18.51	20.93	21.11	20.97	19.94	15.08	12.5	10.55	8.85	11.5	15.39	17.53	19	19.82	21.01
692	21.21	21.45	21.1	17.43	12.29	8.28	9.15	11.51	13.19	17.08	17.28	19.33	20.23	20.59	19.81	15.84	13.69	11.53	9.46	13.28	13.76	16.78	19.08	20.13	20.82	20.48	20.31	17.62	12.41	9.05	10.65	11.03	12.95	17.59	18.66	21	21.24	21.07	20.01	15.23	12.6	10.56	8.84	11.39	15.37	17.65	19.15	19.89	21.12
693	21.39	21.59	21.14	17.5	12.27	8.21	9.05	11.5	13.19	17.18	17.5	19.47	20.41	20.75	19.86	15.92	13.65	11.44	9.37	13.26	13.74	16.88	19.31	20.28	21	20.63	20.36	17.68	12.39	8.97	10.54	11.03	12.92	17.69	18.88	21.12	21.43	21.22	20.05	15.31	12.57	10.47	8.74	11.38	15.35	17.74	19.37	20.01	21.31
694	21.24	21.41	20.95	17.35	12.21	8.21	8.94	11.59	13.27	17.18	17.44	19.43	20.27	20.6	19.68	15.78	13.59	11.41	9.27	13.35	13.8	16.88	19.26	20.25	20.85	20.47	20.18	17.52	12.34	8.96	10.44	11.15	12.97	17.69	18.81	21.07	21.29	21.06	19.87	15.16	12.51	10.45	8.63	11.48	15.43	17.72	19.3	19.96	21.16
695	21.01	21.21	20.75	17.29	12.11	8.17	8.9	11.65	13.35	17.15	17.39	19.44	20.05	20.42	19.49	15.72	13.48	11.35	9.24	13.4	13.87	16.84	19.21	20.27	20.64	20.29	19.99	17.45	12.25	8.92	10.4	11.22	13.03	17.65	18.75	21.06	21.09	20.88	19.69	15.11	12.42	10.4	8.59	11.53	15.5	17.67	19.24	19.95	20.95
696	21.07	21.25	20.67	17.24	12.02	8.13	8.91	11.63	13.36	17.16	17.41	19.48	20.11	20.48	19.42	15.68	13.38	11.28	9.25	13.37	13.86	16.86	19.25	20.31	20.7	20.34	19.91	17.39	12.17	8.87	10.4	11.21	13.02	17.67	18.76	21.09	21.15	20.93	19.61	15.07	12.33	10.34	8.6	11.51	15.51	17.67	19.25	19.97	21.01
697	21.21	21.31	20.74	17.22	12	8.16	8.9	11.68	13.34	17.17	17.57	19.56	20.26	20.57	19.5	15.67	13.35	11.29	9.25	13.41	13.83	16.86	19.41	20.4	20.85	20.42	19.99	17.37	12.16	8.89	10.39	11.28	12.98	17.67	18.91	21.15	21.31	21.01	19.69	15.06	12.31	10.35	8.59	11.56	15.48	17.65	19.4	20.04	21.16
698	21.17	21.23	20.79	17.25	12.06	8.16	8.86	11.37	13.12	17.17	17.6	19.49	20.23	20.52	19.55	15.71	13.4	11.27	9.22	13.1	13.59	16.87	19.45	20.34	20.81	20.36	20.04	17.39	12.22	8.89	10.35	10.99	12.73	17.68	18.93	21.06	21.29	20.95	19.74	15.1	12.36	10.35	8.55	11.26	15.25	17.65	19.42	19.95	21.12
699	21.23	21.3	21.04	17.69	12.53	8.59	9.12	10.98	12.97	17.08	17.53	19.5	20.3	20.61	19.8	16.15	13.87	11.67	9.49	12.7	13.43	16.77	19.39	20.36	20.88	20.44	20.3	17.81	12.7	9.31	10.62	10.61	12.56	17.58	18.86	21.06	21.37	21.04	20	15.54	12.84	10.76	8.81	10.87	15.09	17.53	19.35	19.95	21.19
700	20.8	20.95	20.8	17.79	12.63	8.84	9.31	10.92	12.88	16.87	17.25	19.25	19.88	20.28	19.58	16.26	13.96	11.9	9.69	12.63	13.32	16.56	19.12	20.11	20.46	20.11	20.07	17.91	12.81	9.55	10.81	10.57	12.44	17.38	18.57	20.79	20.96	20.7	19.77	15.65	12.94	10.99	9.01	10.81	15	17.31	19.06	19.68	20.77
701	19.9	20.13	20	16.91	12.37	8.74	9.2	11.11	12.83	16.39	16.49	18.59	18.98	19.49	18.79	15.39	13.69	11.77	9.59	12.81	13.26	16.09	18.36	19.46	19.56	19.31	19.28	17.02	12.55	9.44	10.7	10.78	12.37	16.9	17.8	20.12	20.06	19.9	18.98	14.78	12.67	10.88	8.9	11	14.94	16.82	18.29	19	19.87
702	20.22	20.42	20.15	17.07	12.37	8.7	9.08	11.4	13.1	16.7	16.92	19.01	19.31	19.8	18.94	15.55	13.68	11.71	9.48	13.09	13.51	16.39	18.8	19.89	19.89	19.61	19.43	17.17	12.56	9.39	10.58	11.08	12.61	17.2	18.22	20.52	20.41	20.2	19.14	14.95	12.68	10.82	8.78	11.29	15.2	17.1	18.71	19.41	20.21
703	20.24	20.4	20.11	17.11	12.27	8.61	9.05	11.58	13.19	16.81	16.96	19.09	19.33	19.78	18.9	15.6	13.57	11.6	9.44	13.27	13.58	16.5	18.85	19.98	19.9	19.59	19.39	17.21	12.47	9.3	10.54	11.27	12.69	17.32	18.26	20.59	20.43	20.19	19.11	14.99	12.58	10.72	8.74	11.48	15.29	17.22	18.75	19.49	20.22
704	20.06	19.99	19.84	17.08	12.08	8.62	9.07	11.69	13.15	16.64	16.59	18.55	19.13	19.36	18.63	15.56	13.36	11.59	9.45	13.36	13.54	16.33	18.47	19.45	19.7	19.18	19.11	17.16	12.28	9.3	10.55	11.37	12.65	17.14	17.87	20.07	20.24	19.79	18.84	14.95	12.4	10.73	8.77	11.59	15.25	17.06	18.37	18.97	20.03
705	20.15	20.02	19.83	17.17	12.14	8.68	9.12	11.77	13.18	16.74	16.52	18.59	19.21	19.37	18.62	15.64	13.4	11.63	9.47	13.43	13.56	16.43	18.41	19.49	19.77	19.2	19.1	17.25	12.34	9.35	10.57	11.44	12.68	17.24	17.8	20.11	20.32	19.81	18.85	15.04	12.47	10.79	8.82	11.68	15.28	17.18	18.31	19.02	20.1
706	20.37	20.29	20.02	17.32	12.23	8.79	9.19	11.92	13.26	16.87	16.81	18.9	19.41	19.62	18.82	15.78	13.48	11.72	9.53	13.57	13.63	16.56	18.7	19.81	19.96	19.46	19.28	17.39	12.43	9.45	10.63	11.58	12.76	17.37	18.08	20.43	20.53	20.08	19.05	15.17	12.57	10.9	8.89	11.83	15.36	17.33	18.6	19.35	20.3
707	20.6	20.52	20.24	17.52	12.43	8.92	9.31	12.04	13.48	17.06	17.17	19.19	19.62	19.84	19.04	15.97	13.66	11.83	9.63	13.69	13.85	16.75	19.06	20.11	20.17	19.69	19.49	17.58	12.63	9.57	10.73	11.7	12.98	17.56	18.43	20.73	20.75	20.31	19.28	15.37	12.78	11.02	9.01	11.97	15.58	17.53	18.96	19.65	20.51
708	20.82	20.73	20.42	17.65	12.52	8.96	9.4	12.15	13.58	17.24	17.5	19.48	19.83	20.04	19.22	16.1	13.73	11.86	9.7	13.8	13.93	16.93	19.39	20.41	20.37	19.89	19.66	17.7	12.72	9.61	10.8	11.8	13.08	17.74	18.75	21.03	20.97	20.52	19.46	15.49	12.87	11.07	9.1	12.09	15.68	17.73	19.29	19.96	20.72
709	20.37	20.58	20.19	16.57	11.79	8.26	9.1	11.32	13.02	16.59	16.36	18.48	19.5	19.65	18.94	15.01	13.24	11.48	9.4	13.12	13.59	16.27	18.13	19.24	20.02	19.59	19.45	16.77	11.9	9.02	10.6	10.84	12.75	17.1	17.83	20.13	20.45	20.18	19.04	14.24	12.1	10.52	8.61	11.09	15.06	17.09	18.14	18.95	20.4
710	20.46	20.74	20.35	16.69	11.87	8.28	9.19	11.47	13.18	16.64	16.63	18.7	19.57	19.81	19.09	15.13	13.32	11.51	9.49	13.27	13.74	16.33	18.4	19.46	20.1	19.75	19.6	16.89	11.98	9.04	10.68	10.99	12.91	17.16	18.08	20.35	20.53	20.33	19.2	14.37	12.19	10.55	8.72	11.26	15.23	17.16	18.42	19.18	20.46
711	20.65	20.93	20.49	16.78	11.9	8.35	9.28	11.62	13.31	16.78	16.79	18.95	19.73	20.01	19.22	15.21	13.34	11.59	9.58	13.4	13.88	16.46	18.56	19.71	20.27	19.93	19.73	16.98	12.01	9.11	10.77	11.13	13.05	17.29	18.23	20.61	20.7	20.52	19.35	14.48	12.22	10.63	8.84	11.42	15.39	17.3	18.6	19.44	20.63
712	20.81	21.16	20.73	16.91	12.02	8.37	9.33	11.61	13.3	16.84	16.96	19.08	19.88	20.24	19.46	15.33	13.45	11.62	9.63	13.39	13.86	16.52	18.73	19.84	20.42	20.16	19.97	17.11	12.13	9.13	10.82	11.11	13.04	17.35	18.38	20.74	20.85	20.75	19.6	14.62	12.34	10.66	8.92	11.42	15.4	17.38	18.78	19.59	20.77
713	20.9	21.2	20.81	17.03	12.18	8.37	9.31	11.63	13.23	16.84	16.93	19.09	19.95	20.29	19.53	15.44	13.61	11.63	9.61	13.4	13.79	16.53	18.7	19.86	20.5	20.2	20.03	17.23	12.28	9.13	10.8	11.13	12.98	17.35	18.34	20.77	20.92	20.79	19.69	14.75	12.49	10.67	8.93	11.46	15.35	17.4	18.77	19.62	20.83
714	21.01	21.2	20.84	17.19	12.21	8.44	9.33	11.65	13.27	16.83	17	19.1	20.03	20.3	19.56	15.59	13.63	11.71	9.63	13.41	13.83	16.51	18.77	19.87	20.59	20.2	20.06	17.39	12.31	9.2	10.81	11.14	13.03	17.34	18.39	20.79	21.02	20.79	19.73	14.93	12.52	10.75	8.97	11.49	15.41	17.4	18.85	19.65	20.92
715	21.06	21.33	21.05	17.33	12.35	8.44	9.32	11.56	13.26	16.88	17.12	19.17	20.08	20.44	19.77	15.74	13.76	11.71	9.62	13.31	13.82	16.57	18.9	19.94	20.64	20.33	20.27	17.53	12.45	9.2	10.8	11.05	13.01	17.39	18.51	20.85	21.07	20.92	19.94	15.09	12.66	10.75	8.98	11.41	15.41	17.45	18.98	19.72	20.96
716	21.31	21.49	21.19	17.56	12.39	8.46	9.27	11.39	13.11	17.04	17.34	19.37	20.34	20.63	19.91	15.97	13.79	11.7	9.59	13.14	13.65	16.72	19.12	20.15	20.9	20.52	20.41	17.75	12.5	9.21	10.76	10.9	12.84	17.55	18.71	21.04	21.34	21.1	20.09	15.32	12.7	10.75	8.94	11.24	15.25	17.59	19.19	19.9	21.22
717	21.41	21.5	21.14	17.58	12.43	8.43	9.23	11.33	13.12	17.02	17.37	19.36	20.43	20.65	19.87	16	13.82	11.64	9.55	13.08	13.65	16.71	19.16	20.14	20.99	20.54	20.36	17.76	12.55	9.17	10.72	10.86	12.83	17.54	18.74	21.01	21.44	21.12	20.05	15.35	12.74	10.7	8.9	11.19	15.26	17.56	19.21	19.87	21.32
718	21.16	21.26	20.91	17.29	12.18	8.27	9.06	11.5	13.18	16.97	17.31	19.27	20.19	20.44	19.65	15.7	13.57	11.46	9.39	13.23	13.7	16.66	19.1	20.07	20.75	20.32	20.14	17.45	12.31	9.01	10.55	11.04	12.87	17.49	18.66	20.91	21.21	20.9	19.83	15.06	12.5	10.53	8.73	11.35	15.32	17.5	19.14	19.77	21.07
719	20.9	21.02	20.67	17.08	11.98	8.2	8.99	11.66	13.32	16.95	17.25	19.31	19.94	20.23	19.41	15.51	13.36	11.37	9.32	13.38	13.82	16.63	19.05	20.11	20.49	20.1	19.9	17.24	12.12	8.93	10.47	11.21	12.98	17.46	18.6	20.93	20.96	20.68	19.59	14.87	12.3	10.45	8.66	11.51	15.44	17.46	19.07	19.79	20.82
720	20.99	21.12	20.64	17.12	11.98	8.15	8.93	11.59	13.27	17.01	17.38	19.35	20.03	20.35	19.39	15.55	13.35	11.29	9.27	13.31	13.76	16.69	19.19	20.16	20.58	20.21	19.87	17.27	12.12	8.87	10.42	11.16	12.91	17.52	18.72	20.96	21.07	20.79	19.57	14.92	12.29	10.38	8.61	11.45	15.39	17.5	19.2	19.82	20.91
721	21.28	21.35	20.78	17.26	11.96	8.16	8.89	11.47	13.21	17.1	17.58	19.46	20.33	20.6	19.54	15.69	13.33	11.27	9.23	13.18	13.69	16.78	19.4	20.27	20.88	20.46	20.02	17.4	12.12	8.86	10.37	11.06	12.84	17.61	18.91	21.05	21.37	21.04	19.73	15.06	12.28	10.37	8.56	11.32	15.33	17.58	19.39	19.91	21.21
722	21.43	21.41	20.94	17.4	12.11	8.18	8.84	11.28	13.13	17.18	17.68	19.59	20.49	20.68	19.7	15.84	13.47	11.26	9.19	12.98	13.6	16.86	19.51	20.42	21.03	20.54	20.19	17.53	12.27	8.88	10.33	10.88	12.73	17.69	19.01	21.17	21.54	21.12	19.89	15.22	12.43	10.37	8.52	11.14	15.25	17.64	19.48	20.03	21.37
723	21.5	21.42	21.17	17.98	12.6	8.53	9.06	11	13.01	17.1	17.65	19.57	20.57	20.72	19.93	16.42	13.95	11.6	9.42	12.69	13.46	16.78	19.48	20.41	21.11	20.57	20.41	18.1	12.77	9.22	10.55	10.62	12.59	17.62	18.97	21.14	21.62	21.15	20.12	15.8	12.92	10.71	8.74	10.86	15.11	17.56	19.45	20	21.44
724	20.92	20.98	20.79	17.8	12.65	8.82	9.23	10.91	12.92	16.93	17.31	19.29	19.99	20.3	19.56	16.25	14	11.85	9.6	12.59	13.35	16.61	19.14	20.13	20.53	20.14	20.04	17.91	12.83	9.5	10.72	10.54	12.47	17.44	18.61	20.84	21.06	20.71	19.76	15.63	12.97	10.98	8.92	10.77	15.02	17.37	19.09	19.7	20.87
725	19.78	19.88	19.81	16.84	12.3	8.71	9.18	11.13	12.8	16.28	16.36	18.49	18.86	19.22	18.59	15.3	13.63	11.72	9.56	12.8	13.22	15.96	18.2	19.34	19.4	19.05	19.07	16.94	12.48	9.38	10.67	10.78	12.33	16.8	17.66	20.02	19.93	19.63	18.78	14.68	12.62	10.85	8.86	10.99	14.9	16.71	18.14	18.89	19.73
726	19.85	19.95	19.81	16.85	12.22	8.69	9.13	11.29	12.9	16.37	16.56	18.59	18.93	19.32	18.6	15.31	13.55	11.68	9.52	12.96	13.31	16.05	18.41	19.45	19.47	19.15	19.07	16.94	12.42	9.36	10.62	10.96	12.41	16.89	17.85	20.11	20.02	19.72	18.8	14.69	12.55	10.82	8.82	11.16	14.99	16.78	18.33	18.97	19.81
727	20.07	20.16	19.97	17.09	12.29	8.67	9.09	11.54	13.13	16.69	16.84	18.89	19.15	19.53	18.76	15.55	13.6	11.63	9.47	13.2	13.53	16.36	18.69	19.76	19.69	19.35	19.23	17.17	12.49	9.33	10.57	11.22	12.63	17.2	18.12	20.41	20.24	19.93	18.96	14.94	12.62	10.79	8.78	11.41	15.22	17.09	18.6	19.28	20.03
728	20.1	20.1	19.94	17.13	12.19	8.67	9.08	11.64	13.22	16.75	16.71	18.73	19.17	19.45	18.73	15.58	13.49	11.62	9.44	13.29	13.6	16.42	18.56	19.61	19.7	19.28	19.2	17.21	12.39	9.32	10.54	11.31	12.71	17.25	17.98	20.25	20.27	19.87	18.95	14.97	12.53	10.8	8.77	11.52	15.31	17.17	18.47	19.13	20.05
729	20.15	20.02	19.83	17.16	12.19	8.73	9.17	11.78	13.2	16.72	16.43	18.52	19.2	19.36	18.62	15.61	13.47	11.66	9.52	13.42	13.58	16.39	18.28	19.41	19.73	19.2	19.08	17.23	12.39	9.37	10.62	11.44	12.7	17.23	17.69	20.05	20.31	19.79	18.84	14.99	12.54	10.84	8.86	11.67	15.3	17.16	18.19	18.94	20.08
730	20.25	20.15	19.94	17.25	12.3	8.87	9.29	11.83	13.27	16.81	16.65	18.69	19.28	19.48	18.73	15.69	13.56	11.78	9.62	13.47	13.64	16.48	18.51	19.58	19.8	19.33	19.18	17.31	12.5	9.5	10.72	11.48	12.76	17.31	17.91	20.22	20.4	19.93	18.96	15.07	12.65	10.99	8.98	11.73	15.37	17.25	18.42	19.12	20.16
731	20.49	20.33	20.17	17.45	12.46	9.05	9.41	11.98	13.42	17	17	18.98	19.5	19.65	18.96	15.89	13.7	11.95	9.72	13.6	13.78	16.67	18.86	19.88	20.02	19.5	19.4	17.51	12.66	9.68	10.82	11.62	12.92	17.5	18.24	20.52	20.63	20.11	19.2	15.27	12.82	11.17	9.1	11.88	15.53	17.46	18.77	19.43	20.39
732	20.64	20.61	20.33	17.59	12.59	9.12	9.48	12.07	13.51	17.14	17.28	19.3	19.64	19.91	19.12	16.02	13.81	12	9.78	13.68	13.86	16.81	19.14	20.21	20.15	19.77	19.55	17.64	12.78	9.73	10.88	11.7	13.01	17.64	18.52	20.85	20.77	20.38	19.37	15.41	12.95	11.23	9.17	11.98	15.62	17.61	19.05	19.77	20.53
733	20.4	20.59	20.25	16.57	11.84	8.33	9.22	11.31	13.06	16.61	16.33	18.5	19.53	19.66	19.01	15.01	13.3	11.53	9.52	13.09	13.59	16.28	18.08	19.24	20.03	19.59	19.52	16.76	11.95	9.06	10.71	10.82	12.76	17.13	17.79	20.14	20.47	20.17	19.09	14.2	12.16	10.59	8.72	11.06	15.07	17.11	18.09	18.93	20.42
734	20.61	20.86	20.59	16.8	12.08	8.49	9.35	11.42	13.15	16.57	16.61	18.81	19.72	19.94	19.34	15.23	13.53	11.7	9.66	13.19	13.69	16.24	18.36	19.55	20.23	19.87	19.84	17	12.19	9.23	10.85	10.92	12.86	17.09	18.04	20.46	20.67	20.44	19.43	14.45	12.4	10.76	8.88	11.18	15.19	17.07	18.38	19.26	20.61
735	20.59	20.86	20.56	16.78	12.03	8.52	9.43	11.57	13.25	16.64	16.7	18.83	19.68	19.94	19.3	15.2	13.48	11.74	9.74	13.33	13.79	16.31	18.45	19.57	20.19	19.86	19.81	16.97	12.14	9.26	10.92	11.07	12.97	17.16	18.12	20.49	20.63	20.44	19.41	14.44	12.35	10.8	8.98	11.34	15.31	17.16	18.48	19.3	20.56
736	20.62	20.92	20.57	16.81	12.05	8.5	9.41	11.61	13.25	16.7	16.76	18.91	19.69	20.01	19.31	15.23	13.49	11.73	9.71	13.36	13.79	16.38	18.51	19.65	20.21	19.92	19.81	17	12.16	9.24	10.9	11.1	12.97	17.22	18.17	20.57	20.65	20.5	19.43	14.49	12.38	10.79	8.99	11.39	15.32	17.23	18.56	19.39	20.57
737	20.91	21.15	20.75	16.94	12.14	8.49	9.38	11.65	13.33	16.77	16.89	19.02	19.96	20.24	19.48	15.35	13.57	11.73	9.68	13.4	13.86	16.44	18.65	19.76	20.49	20.15	19.98	17.14	12.24	9.22	10.86	11.14	13.05	17.29	18.29	20.69	20.93	20.73	19.62	14.63	12.46	10.79	8.98	11.45	15.42	17.31	18.71	19.52	20.85
738	21.1	21.2	20.88	17.08	12.24	8.47	9.37	11.62	13.28	16.81	16.95	19.1	20.13	20.3	19.6	15.48	13.67	11.72	9.67	13.36	13.82	16.48	18.71	19.84	20.67	20.2	20.1	17.28	12.34	9.21	10.85	11.1	13.01	17.33	18.34	20.78	21.11	20.78	19.76	14.79	12.56	10.79	9	11.43	15.39	17.36	18.78	19.61	21.01
739	21.19	21.28	21	17.21	12.39	8.52	9.37	11.56	13.25	16.87	17.08	19.18	20.21	20.39	19.72	15.61	13.8	11.76	9.67	13.29	13.78	16.55	18.84	19.92	20.74	20.28	20.22	17.4	12.49	9.25	10.84	11.04	12.98	17.39	18.45	20.85	21.19	20.86	19.88	14.93	12.71	10.83	9.01	11.37	15.36	17.42	18.91	19.69	21.09
740	21.27	21.4	21.04	17.46	12.39	8.52	9.35	11.42	13.17	16.87	17.19	19.25	20.3	20.53	19.77	15.86	13.8	11.74	9.66	13.15	13.69	16.54	18.96	20	20.83	20.42	20.27	17.64	12.5	9.24	10.83	10.92	12.87	17.39	18.56	20.91	21.29	21	19.93	15.19	12.71	10.81	8.99	11.24	15.28	17.41	19.02	19.74	21.18
741	21.28	21.32	21.06	17.51	12.36	8.5	9.34	11.33	13.01	16.8	17.13	19.18	20.31	20.47	19.79	15.92	13.76	11.69	9.66	13.05	13.52	16.47	18.91	19.93	20.84	20.36	20.29	17.69	12.48	9.22	10.82	10.85	12.7	17.32	18.49	20.82	21.31	20.94	19.96	15.25	12.68	10.78	8.99	11.15	15.12	17.33	18.95	19.66	21.19
742	21.06	21.11	20.87	17.22	12.15	8.33	9.15	11.5	13.2	16.83	17.15	19.2	20.09	20.29	19.6	15.63	13.55	11.5	9.47	13.21	13.69	16.5	18.92	19.97	20.62	20.17	20.09	17.38	12.28	9.04	10.63	11.03	12.86	17.35	18.5	20.84	21.1	20.74	19.77	14.96	12.48	10.6	8.8	11.32	15.3	17.34	18.95	19.68	20.97
743	20.74	20.81	20.55	16.99	11.93	8.23	9.03	11.64	13.27	16.82	17.13	19.18	19.78	20.01	19.29	15.4	13.32	11.37	9.36	13.34	13.75	16.49	18.91	19.95	20.3	19.88	19.78	17.14	12.07	8.93	10.51	11.19	12.92	17.34	18.47	20.8	20.8	20.46	19.47	14.74	12.26	10.48	8.68	11.47	15.37	17.32	18.93	19.63	20.65
744	20.78	20.9	20.51	17.01	12	8.22	8.99	11.53	13.16	16.84	17.17	19.19	19.83	20.11	19.26	15.43	13.39	11.34	9.33	13.22	13.64	16.51	18.95	19.97	20.35	19.99	19.74	17.15	12.15	8.91	10.47	11.09	12.79	17.36	18.5	20.79	20.85	20.56	19.44	14.77	12.33	10.46	8.65	11.36	15.26	17.33	18.96	19.63	20.7
745	21.25	21.3	20.76	17.23	12.06	8.25	8.9	11.35	13.12	17.02	17.47	19.37	20.3	20.54	19.51	15.65	13.44	11.34	9.24	13.03	13.58	16.69	19.26	20.16	20.81	20.4	19.99	17.36	12.22	8.93	10.38	10.92	12.73	17.54	18.8	20.97	21.33	20.97	19.69	15	12.4	10.47	8.56	11.17	15.22	17.49	19.25	19.8	21.17
746	21.56	21.57	21.08	17.57	12.26	8.23	8.88	11.21	13.08	17.14	17.71	19.68	20.62	20.84	19.83	16	13.63	11.3	9.23	12.88	13.53	16.81	19.51	20.48	21.13	20.7	20.31	17.7	12.42	8.9	10.35	10.8	12.67	17.66	19.03	21.26	21.66	21.27	20.02	15.35	12.59	10.43	8.54	11.04	15.17	17.6	19.49	20.09	21.48
747	21.68	21.7	21.3	18.16	12.64	8.58	9.07	10.99	13.03	17.12	17.75	19.7	20.75	20.98	20.06	16.59	14	11.62	9.43	12.66	13.47	16.79	19.55	20.51	21.25	20.84	20.53	18.28	12.81	9.24	10.55	10.6	12.6	17.64	19.06	21.27	21.8	21.41	20.25	15.95	12.98	10.77	8.74	10.82	15.12	17.57	19.52	20.11	21.61
748	21.48	21.43	21.19	18.19	12.77	8.86	9.23	11.02	13.04	17.07	17.64	19.6	20.55	20.73	19.96	16.62	14.13	11.88	9.59	12.68	13.47	16.74	19.44	20.42	21.05	20.59	20.43	18.3	12.95	9.52	10.71	10.64	12.59	17.59	18.94	21.16	21.61	21.15	20.15	15.99	13.11	11.04	8.9	10.85	15.13	17.51	19.39	19.99	21.41
749	20.08	20.13	20.11	17.17	12.36	8.77	9.21	11.06	12.88	16.5	16.73	18.76	19.15	19.45	18.89	15.61	13.71	11.76	9.58	12.71	13.29	16.16	18.53	19.58	19.65	19.3	19.35	17.27	12.55	9.42	10.69	10.69	12.41	17.02	18.02	20.3	20.22	19.86	19.08	14.98	12.7	10.93	8.89	10.89	14.96	16.92	18.48	19.14	20.01
750	19.85	19.84	19.73	16.89	12.17	8.64	9.11	11.38	12.91	16.44	16.42	18.53	18.92	19.19	18.51	15.33	13.51	11.61	9.49	13.02	13.31	16.1	18.24	19.36	19.42	19.03	18.97	16.98	12.36	9.28	10.59	11.03	12.42	16.96	17.7	20.05	20	19.59	18.7	14.71	12.51	10.79	8.79	11.21	14.99	16.85	18.16	18.89	19.78
751	20.03	20.06	19.91	17.06	12.21	8.7	9.06	11.53	13.13	16.66	16.8	18.76	19.11	19.41	18.69	15.5	13.54	11.65	9.43	13.17	13.52	16.32	18.62	19.6	19.6	19.26	19.15	17.14	12.41	9.33	10.53	11.19	12.63	17.18	18.07	20.28	20.19	19.82	18.9	14.88	12.55	10.84	8.74	11.38	15.21	17.07	18.54	19.12	19.97
752	20.11	20.11	20.03	17.2	12.21	8.71	9.16	11.57	13.23	16.76	16.84	18.77	19.16	19.46	18.81	15.63	13.53	11.64	9.52	13.2	13.61	16.42	18.66	19.62	19.66	19.3	19.25	17.27	12.41	9.34	10.62	11.22	12.72	17.28	18.1	20.3	20.25	19.87	19.02	15.01	12.56	10.85	8.84	11.43	15.31	17.18	18.58	19.16	20.03
753	20.23	20.18	19.97	17.23	12.32	8.84	9.23	11.69	13.26	16.83	16.63	18.67	19.27	19.51	18.75	15.65	13.61	11.75	9.57	13.31	13.64	16.48	18.46	19.53	19.76	19.37	19.19	17.29	12.52	9.45	10.67	11.34	12.76	17.34	17.89	20.2	20.37	19.94	18.97	15.03	12.68	10.97	8.91	11.56	15.35	17.25	18.37	19.07	20.14
754	20.16	20.1	19.9	17.28	12.46	9.05	9.41	11.67	13.25	16.72	16.53	18.55	19.18	19.42	18.68	15.7	13.73	11.95	9.74	13.27	13.61	16.37	18.36	19.42	19.67	19.28	19.11	17.33	12.65	9.66	10.84	11.3	12.74	17.23	17.77	20.09	20.29	19.86	18.91	15.08	12.82	11.18	9.1	11.54	15.35	17.16	18.27	18.97	20.05
755	20.49	20.38	20.22	17.54	12.69	9.25	9.55	11.87	13.49	17.08	16.92	18.94	19.51	19.69	19	15.95	13.94	12.12	9.86	13.47	13.84	16.73	18.75	19.82	19.99	19.55	19.42	17.59	12.88	9.85	10.96	11.49	12.98	17.58	18.16	20.48	20.62	20.14	19.24	15.33	13.05	11.37	9.23	11.75	15.59	17.53	18.67	19.37	20.38
756	20.73	20.63	20.43	17.84	12.85	9.33	9.64	12.11	13.55	17.21	17.09	19.22	19.72	19.93	19.21	16.26	14.08	12.19	9.94	13.7	13.9	16.86	18.93	20.11	20.21	19.8	19.63	17.89	13.04	9.92	11.04	11.73	13.04	17.71	18.32	20.77	20.85	20.39	19.46	15.63	13.22	11.45	9.33	12	15.66	17.67	18.84	19.67	20.6
757	20.88	21.02	20.83	16.88	12.09	8.46	9.36	11.19	13.07	16.59	16.65	18.89	20.01	20.1	19.59	15.32	13.55	11.64	9.67	12.93	13.58	16.25	18.38	19.61	20.49	20.04	20.1	17.07	12.2	9.17	10.86	10.68	12.75	17.12	18.09	20.53	20.94	20.61	19.66	14.49	12.42	10.73	8.86	10.91	15.07	17.08	18.38	19.3	20.89
758	20.95	21.11	20.94	16.97	12.14	8.54	9.47	11.39	13.12	16.73	16.76	19.02	20.06	20.2	19.7	15.4	13.59	11.74	9.78	13.13	13.63	16.39	18.49	19.73	20.55	20.12	20.21	17.16	12.25	9.26	10.96	10.88	12.81	17.26	18.18	20.67	21.01	20.69	19.79	14.59	12.47	10.82	8.98	11.12	15.14	17.23	18.51	19.44	20.94
759	20.67	20.91	20.7	16.87	12.15	8.54	9.52	11.52	13.22	16.72	16.73	18.86	19.76	19.99	19.45	15.3	13.6	11.74	9.83	13.25	13.73	16.39	18.46	19.57	20.25	19.91	19.96	17.07	12.26	9.25	11.01	11	12.91	17.25	18.14	20.51	20.71	20.48	19.55	14.51	12.48	10.83	9.06	11.26	15.25	17.23	18.49	19.29	20.64
760	20.47	20.77	20.58	16.76	12.08	8.6	9.51	11.57	13.25	16.59	16.56	18.65	19.55	19.86	19.32	15.18	13.52	11.82	9.81	13.29	13.76	16.25	18.3	19.36	20.04	19.78	19.83	16.96	12.19	9.31	10.99	11.05	12.95	17.12	17.96	20.3	20.5	20.35	19.43	14.41	12.41	10.9	9.07	11.32	15.3	17.1	18.34	19.09	20.42
761	20.74	20.98	20.65	16.83	12.14	8.51	9.45	11.7	13.35	16.71	16.8	18.87	19.8	20.07	19.39	15.24	13.58	11.73	9.76	13.43	13.87	16.38	18.54	19.58	20.3	19.98	19.89	17.02	12.24	9.22	10.93	11.18	13.06	17.24	18.19	20.53	20.76	20.55	19.51	14.49	12.47	10.82	9.03	11.47	15.41	17.24	18.59	19.33	20.67
762	20.89	21.07	20.7	16.86	12.11	8.48	9.39	11.71	13.26	16.73	16.86	19	19.93	20.17	19.43	15.26	13.54	11.71	9.69	13.42	13.78	16.4	18.6	19.72	20.44	20.08	19.93	17.06	12.21	9.19	10.87	11.18	12.97	17.26	18.24	20.67	20.9	20.65	19.57	14.54	12.44	10.8	8.99	11.49	15.34	17.27	18.67	19.48	20.8
763	20.93	21.06	20.76	16.93	12.19	8.47	9.38	11.59	13.27	16.73	16.84	18.99	19.96	20.17	19.49	15.33	13.62	11.7	9.68	13.3	13.77	16.4	18.58	19.71	20.47	20.07	19.99	17.12	12.3	9.18	10.85	11.07	12.97	17.26	18.2	20.66	20.93	20.64	19.63	14.62	12.52	10.79	8.99	11.38	15.35	17.26	18.64	19.47	20.83
764	20.88	21.03	20.75	17.03	12.22	8.51	9.34	11.54	13.17	16.66	16.89	18.98	19.91	20.16	19.49	15.43	13.64	11.71	9.65	13.24	13.66	16.32	18.63	19.71	20.42	20.06	19.98	17.21	12.33	9.21	10.81	11.03	12.85	17.19	18.25	20.64	20.89	20.63	19.64	14.72	12.55	10.81	8.96	11.33	15.25	17.18	18.69	19.45	20.78
765	20.84	20.95	20.76	17.04	12.22	8.54	9.31	11.4	13.12	16.67	16.89	18.95	19.88	20.1	19.5	15.45	13.64	11.72	9.62	13.09	13.61	16.33	18.64	19.68	20.38	19.99	19.98	17.22	12.34	9.23	10.78	10.91	12.79	17.2	18.24	20.59	20.87	20.55	19.65	14.75	12.56	10.83	8.93	11.19	15.2	17.18	18.68	19.4	20.74
766	20.74	20.81	20.61	16.95	12.07	8.4	9.19	11.56	13.21	16.7	16.95	19.06	19.78	19.99	19.35	15.36	13.48	11.56	9.51	13.24	13.69	16.36	18.7	19.8	20.28	19.87	19.84	17.12	12.2	9.09	10.66	11.08	12.86	17.23	18.29	20.69	20.78	20.44	19.51	14.67	12.41	10.68	8.82	11.35	15.29	17.2	18.73	19.5	20.65
767	20.47	20.6	20.33	16.86	11.95	8.33	9.07	11.58	13.18	16.64	16.9	18.96	19.51	19.79	19.08	15.26	13.35	11.46	9.4	13.26	13.65	16.3	18.65	19.71	20	19.67	19.56	17.01	12.08	9.01	10.54	11.12	12.81	17.17	18.23	20.58	20.52	20.23	19.24	14.58	12.29	10.6	8.7	11.38	15.26	17.13	18.67	19.39	20.37
768	20.6	20.69	20.41	16.93	11.99	8.31	9.03	11.53	13.15	16.76	17.07	19.04	19.65	19.9	19.16	15.34	13.39	11.41	9.37	13.19	13.61	16.42	18.83	19.8	20.14	19.78	19.63	17.07	12.14	8.97	10.51	11.08	12.76	17.29	18.4	20.64	20.67	20.34	19.32	14.66	12.34	10.56	8.67	11.32	15.22	17.23	18.84	19.46	20.51
769	20.97	21.02	20.68	17.18	12.11	8.28	8.94	11.43	13.16	16.9	17.37	19.3	20.03	20.25	19.43	15.59	13.5	11.36	9.28	13.09	13.61	16.55	19.14	20.07	20.51	20.13	19.9	17.31	12.27	8.93	10.41	10.99	12.76	17.43	18.69	20.9	21.05	20.69	19.61	14.92	12.46	10.51	8.58	11.23	15.24	17.36	19.13	19.71	20.88
770	21.32	21.32	20.94	17.38	12.25	8.37	8.92	11.33	13.06	17	17.57	19.45	20.37	20.58	19.69	15.79	13.64	11.43	9.27	12.98	13.5	16.66	19.33	20.23	20.85	20.45	20.16	17.5	12.42	9.02	10.39	10.91	12.64	17.53	18.87	21.04	21.4	21	19.87	15.13	12.6	10.59	8.57	11.13	15.13	17.46	19.32	19.85	21.22
771	21.54	21.53	21.14	17.77	12.51	8.55	9.14	11.07	13	17	17.6	19.57	20.6	20.8	19.9	16.18	13.89	11.58	9.49	12.71	13.43	16.65	19.37	20.35	21.07	20.67	20.36	17.88	12.68	9.19	10.61	10.66	12.56	17.53	18.9	21.14	21.64	21.22	20.09	15.52	12.86	10.76	8.79	10.87	15.07	17.44	19.34	19.95	21.45
772	21.55	21.58	21.19	18.14	12.69	8.84	9.22	11.06	13.07	17.15	17.77	19.65	20.61	20.87	19.96	16.55	14.06	11.85	9.58	12.69	13.5	16.8	19.55	20.44	21.08	20.74	20.41	18.24	12.86	9.48	10.69	10.67	12.62	17.68	19.06	21.21	21.66	21.29	20.14	15.9	13.04	11.04	8.88	10.87	15.15	17.58	19.51	20.02	21.46
773	20.73	20.85	20.68	17.64	12.56	8.8	9.25	10.98	12.96	16.84	17.18	19.22	19.8	20.16	19.45	16.05	13.92	11.78	9.61	12.61	13.38	16.48	18.96	20.02	20.26	20.02	19.9	17.72	12.74	9.42	10.72	10.6	12.49	17.36	18.46	20.77	20.85	20.57	19.64	15.41	12.91	10.98	8.91	10.79	15.04	17.25	18.9	19.58	20.64
774	20.2	20.35	20.18	17.22	12.35	8.77	9.2	11.07	12.87	16.59	16.76	18.86	19.27	19.68	18.95	15.64	13.71	11.72	9.56	12.68	13.28	16.23	18.54	19.66	19.73	19.54	19.39	17.3	12.55	9.38	10.67	10.7	12.38	17.12	18.03	20.39	20.34	20.08	19.15	15	12.71	10.93	8.86	10.88	14.94	16.99	18.47	19.2	20.11
775	20.05	20.11	20.1	17.2	12.28	8.76	9.2	11.28	13.02	16.66	16.72	18.78	19.11	19.44	18.87	15.61	13.63	11.69	9.56	12.89	13.41	16.3	18.51	19.59	19.57	19.3	19.31	17.26	12.48	9.37	10.66	10.92	12.52	17.18	17.99	20.31	20.19	19.85	19.07	14.98	12.64	10.92	8.87	11.1	15.09	17.06	18.44	19.13	19.96
776	20.08	20.08	20.05	17.15	12.3	8.78	9.27	11.35	13.13	16.72	16.75	18.72	19.13	19.41	18.82	15.56	13.63	11.69	9.62	12.95	13.51	16.36	18.54	19.55	19.59	19.27	19.25	17.21	12.5	9.38	10.72	10.99	12.62	17.24	18.01	20.26	20.21	19.82	19.03	14.93	12.67	10.93	8.95	11.18	15.21	17.13	18.47	19.09	19.98
777	20.24	20.18	20	17.34	12.47	8.95	9.34	11.54	13.31	16.84	16.78	18.8	19.28	19.5	18.77	15.74	13.78	11.85	9.67	13.13	13.68	16.47	18.58	19.63	19.74	19.37	19.2	17.39	12.67	9.54	10.77	11.17	12.8	17.35	18.02	20.34	20.37	19.92	19	15.11	12.84	11.1	9.02	11.38	15.4	17.26	18.5	19.18	20.13
778	20.37	20.3	20.09	17.46	12.64	9.1	9.51	11.64	13.34	16.94	16.71	18.83	19.4	19.61	18.87	15.86	13.92	11.98	9.83	13.22	13.7	16.57	18.51	19.67	19.85	19.48	19.28	17.51	12.83	9.69	10.93	11.26	12.83	17.45	17.94	20.37	20.5	20.04	19.1	15.24	13.01	11.24	9.19	11.49	15.43	17.37	18.43	19.23	20.25
779	20.69	20.61	20.45	17.87	12.91	9.33	9.67	11.84	13.54	17.2	17.04	19.22	19.7	19.91	19.24	16.27	14.17	12.18	9.97	13.41	13.89	16.83	18.84	20.07	20.16	19.78	19.64	17.92	13.1	9.9	11.07	11.45	13.03	17.7	18.26	20.76	20.81	20.35	19.47	15.64	13.28	11.46	9.35	11.7	15.64	17.64	18.76	19.63	20.56
780	20.86	20.8	20.56	18.11	13.06	9.4	9.71	12.14	13.53	17.29	17.11	19.33	19.86	20.09	19.34	16.5	14.3	12.24	10	13.7	13.87	16.91	18.92	20.19	20.32	19.97	19.74	18.15	13.25	9.97	11.1	11.74	13.02	17.79	18.32	20.88	20.97	20.54	19.59	15.88	13.44	11.53	9.39	12.01	15.64	17.74	18.83	19.76	20.72
781	21.32	21.46	21.21	17.32	12.2	8.52	9.43	11.15	13.03	16.72	16.77	19.16	20.44	20.55	19.98	15.75	13.67	11.68	9.75	12.87	13.52	16.36	18.48	19.85	20.9	20.48	20.5	17.51	12.32	9.2	10.92	10.62	12.69	17.25	18.19	20.8	21.38	21.04	20.05	14.9	12.54	10.79	8.92	10.84	15.01	17.2	18.49	19.54	21.32
782	21.09	21.23	21.08	17.05	12.07	8.54	9.46	11.51	13.27	16.83	16.9	19.06	20.2	20.32	19.84	15.48	13.53	11.71	9.78	13.22	13.76	16.48	18.62	19.75	20.66	20.25	20.36	17.24	12.18	9.22	10.95	10.98	12.93	17.37	18.31	20.7	21.14	20.81	19.92	14.64	12.41	10.82	8.97	11.21	15.26	17.32	18.63	19.45	21.08
783	20.81	21.09	20.91	17.03	12.18	8.6	9.56	11.5	13.28	16.75	16.67	18.81	19.91	20.18	19.67	15.45	13.64	11.78	9.87	13.2	13.77	16.41	18.38	19.49	20.38	20.1	20.18	17.22	12.29	9.29	11.05	10.97	12.95	17.29	18.07	20.45	20.85	20.66	19.75	14.64	12.52	10.9	9.09	11.21	15.28	17.25	18.41	19.21	20.78
784	20.74	21.01	20.94	17.13	12.34	8.7	9.68	11.5	13.29	16.62	16.61	18.78	19.81	20.11	19.69	15.54	13.79	11.9	9.99	13.2	13.78	16.27	18.32	19.47	20.29	20.02	20.2	17.32	12.44	9.39	11.16	10.97	12.96	17.15	18	20.43	20.76	20.58	19.79	14.75	12.67	11.01	9.22	11.23	15.31	17.12	18.36	19.19	20.68
785	20.66	20.92	20.71	16.88	12.18	8.61	9.53	11.71	13.34	16.69	16.71	18.76	19.72	20.02	19.45	15.29	13.62	11.81	9.84	13.41	13.82	16.35	18.43	19.44	20.2	19.93	19.96	17.07	12.28	9.29	11.01	11.18	13.02	17.23	18.09	20.41	20.67	20.49	19.56	14.51	12.51	10.93	9.09	11.45	15.37	17.2	18.47	19.19	20.58
786	20.81	21.04	20.6	16.89	12.12	8.48	9.43	11.71	13.35	16.84	16.89	18.93	19.85	20.14	19.34	15.29	13.56	11.69	9.73	13.4	13.84	16.5	18.61	19.62	20.34	20.04	19.85	17.08	12.22	9.16	10.9	11.18	13.03	17.38	18.26	20.59	20.81	20.6	19.46	14.53	12.46	10.81	9.01	11.46	15.39	17.36	18.67	19.38	20.72
787	20.79	20.97	20.57	16.83	12.1	8.49	9.39	11.63	13.26	16.74	16.85	18.84	19.83	20.08	19.31	15.23	13.53	11.7	9.7	13.31	13.74	16.4	18.58	19.53	20.32	19.97	19.8	17.03	12.2	9.17	10.86	11.1	12.94	17.28	18.21	20.5	20.8	20.54	19.43	14.49	12.44	10.82	8.98	11.38	15.31	17.26	18.63	19.28	20.69
788	20.49	20.79	20.46	16.82	12.05	8.46	9.36	11.62	13.24	16.72	16.75	18.75	19.53	19.92	19.21	15.22	13.48	11.65	9.67	13.3	13.71	16.38	18.47	19.45	20.01	19.82	19.7	17.01	12.16	9.14	10.82	11.11	12.9	17.26	18.1	20.39	20.51	20.37	19.34	14.49	12.39	10.78	8.96	11.38	15.29	17.23	18.52	19.18	20.39
789	20.46	20.67	20.37	16.84	12.01	8.44	9.24	11.58	13.18	16.67	16.76	18.8	19.5	19.82	19.11	15.23	13.43	11.61	9.56	13.25	13.65	16.32	18.49	19.51	19.97	19.72	19.6	17.01	12.13	9.11	10.7	11.08	12.83	17.2	18.1	20.44	20.48	20.27	19.25	14.51	12.35	10.75	8.85	11.34	15.24	17.17	18.52	19.22	20.36
790	20.45	20.63	20.26	16.85	12.04	8.46	9.23	11.56	13.19	16.68	16.84	18.88	19.49	19.79	19	15.25	13.46	11.6	9.55	13.21	13.65	16.34	18.57	19.6	19.96	19.69	19.48	17.01	12.17	9.12	10.69	11.07	12.82	17.22	18.17	20.51	20.48	20.24	19.15	14.53	12.38	10.75	8.84	11.32	15.24	17.17	18.59	19.3	20.34
791	20.41	20.54	20.22	16.87	11.98	8.36	9.12	11.53	13.15	16.64	16.8	18.84	19.46	19.72	18.96	15.26	13.4	11.47	9.44	13.18	13.6	16.29	18.54	19.56	19.92	19.62	19.44	17.01	12.12	9.01	10.58	11.05	12.77	17.18	18.13	20.46	20.46	20.16	19.12	14.55	12.34	10.64	8.74	11.29	15.2	17.12	18.55	19.24	20.31
792	20.5	20.53	20.26	16.91	11.97	8.38	9.06	11.55	13.16	16.75	17	18.94	19.55	19.74	19.01	15.3	13.38	11.46	9.39	13.19	13.61	16.39	18.74	19.67	20	19.62	19.47	17.05	12.12	9.02	10.52	11.09	12.76	17.29	18.32	20.54	20.56	20.17	19.17	14.61	12.33	10.64	8.68	11.32	15.22	17.22	18.74	19.33	20.39
793	20.57	20.6	20.31	17.01	12.02	8.36	9.03	11.49	13.17	16.73	17.13	19.06	19.62	19.82	19.06	15.4	13.42	11.42	9.37	13.12	13.61	16.37	18.87	19.8	20.07	19.71	19.52	17.14	12.17	9	10.5	11.04	12.76	17.26	18.44	20.65	20.64	20.25	19.23	14.72	12.38	10.61	8.66	11.26	15.23	17.18	18.87	19.44	20.46
794	20.86	20.88	20.53	17.17	12.05	8.39	9	11.4	13.07	16.8	17.33	19.21	19.91	20.12	19.29	15.56	13.45	11.43	9.34	13.02	13.5	16.44	19.07	19.96	20.35	20	19.74	17.29	12.22	9.02	10.46	10.96	12.64	17.34	18.63	20.8	20.94	20.54	19.46	14.88	12.41	10.63	8.64	11.17	15.13	17.24	19.05	19.58	20.75
795	21.33	21.28	20.88	17.44	12.3	8.59	9.16	11.09	12.93	16.91	17.43	19.4	20.38	20.54	19.63	15.83	13.7	11.6	9.51	12.71	13.35	16.54	19.17	20.16	20.82	20.42	20.08	17.54	12.48	9.21	10.63	10.67	12.48	17.45	18.72	20.97	21.42	20.96	19.81	15.16	12.67	10.81	8.81	10.87	14.99	17.35	19.15	19.76	21.22
796	21.27	21.31	20.94	17.64	12.45	8.71	9.15	11.02	13.01	17	17.53	19.43	20.33	20.59	19.7	16.03	13.84	11.7	9.5	12.63	13.43	16.63	19.28	20.2	20.76	20.47	20.14	17.73	12.63	9.32	10.61	10.61	12.55	17.53	18.82	21	21.37	21	19.88	15.37	12.82	10.92	8.79	10.8	15.07	17.42	19.24	19.79	21.16
797	21.27	21.41	21.01	17.86	12.6	8.8	9.27	11.07	13.07	17.08	17.62	19.55	20.33	20.71	19.77	16.25	13.99	11.76	9.62	12.67	13.48	16.71	19.37	20.33	20.76	20.58	20.21	17.94	12.79	9.4	10.73	10.68	12.6	17.61	18.9	21.1	21.38	21.11	19.96	15.6	12.97	11	8.92	10.86	15.13	17.49	19.32	19.89	21.16
798	21.33	21.37	21.09	18.12	12.7	8.9	9.31	11.11	13.12	17.12	17.63	19.6	20.39	20.69	19.85	16.51	14.08	11.84	9.67	12.7	13.52	16.75	19.38	20.38	20.81	20.56	20.28	18.19	12.9	9.5	10.77	10.73	12.63	17.66	18.9	21.14	21.45	21.09	20.04	15.87	13.07	11.09	8.97	10.89	15.18	17.53	19.32	19.93	21.22
799	20.91	21	20.81	17.95	12.63	8.95	9.38	11.08	13.07	16.98	17.35	19.4	19.96	20.32	19.57	16.34	14	11.86	9.74	12.66	13.46	16.6	19.1	20.19	20.38	20.19	19.99	18.01	12.83	9.53	10.84	10.7	12.56	17.51	18.6	20.94	21.03	20.72	19.78	15.7	13.01	11.12	9.05	10.87	15.13	17.38	19.03	19.73	20.79
800	20.49	20.59	20.51	17.7	12.55	8.96	9.38	11.08	13.09	16.84	17.08	19.14	19.53	19.9	19.28	16.09	13.89	11.85	9.72	12.66	13.47	16.46	18.84	19.94	19.95	19.78	19.69	17.76	12.75	9.53	10.82	10.7	12.58	17.36	18.33	20.68	20.61	20.31	19.49	15.45	12.93	11.12	9.04	10.89	15.17	17.25	18.78	19.49	20.37
801	20.28	20.26	20.29	17.54	12.62	9.04	9.4	11.27	13.19	16.79	16.81	19.02	19.31	19.56	19.06	15.92	13.93	11.91	9.73	12.83	13.56	16.41	18.57	19.83	19.73	19.44	19.47	17.59	12.81	9.6	10.83	10.88	12.68	17.32	18.04	20.56	20.39	19.98	19.29	15.28	13	11.2	9.07	11.08	15.28	17.21	18.5	19.38	20.15
802	20.45	20.36	20.33	17.67	12.72	9.13	9.49	11.62	13.33	16.93	16.87	18.99	19.47	19.66	19.1	16.05	14.01	11.99	9.8	13.17	13.69	16.54	18.65	19.81	19.89	19.54	19.49	17.71	12.91	9.69	10.9	11.22	12.82	17.44	18.1	20.54	20.56	20.08	19.33	15.41	13.1	11.28	9.16	11.44	15.42	17.35	18.57	19.38	20.31
803	20.81	20.67	20.55	18.04	12.95	9.28	9.6	11.82	13.43	17.12	17.04	19.32	19.81	19.96	19.32	16.42	14.22	12.11	9.9	13.37	13.78	16.73	18.82	20.14	20.24	19.84	19.71	18.08	13.13	9.83	11	11.42	12.92	17.63	18.25	20.87	20.91	20.39	19.56	15.78	13.33	11.43	9.28	11.66	15.54	17.55	18.74	19.72	20.66
804	21.01	20.87	20.68	18.17	13.07	9.44	9.7	11.98	13.61	17.34	17.41	19.62	20	20.16	19.46	16.54	14.31	12.25	9.98	13.53	13.95	16.95	19.2	20.45	20.43	20.05	19.84	18.2	13.25	9.98	11.08	11.58	13.1	17.84	18.61	21.16	21.11	20.6	19.71	15.91	13.45	11.58	9.38	11.84	15.73	17.78	19.12	20.03	20.86
805	21.1	21.17	21.03	17.02	12.1	8.45	9.35	11.39	13.23	16.83	16.8	19.04	20.22	20.27	19.8	15.45	13.57	11.59	9.67	13.08	13.69	16.46	18.49	19.7	20.66	20.2	20.32	17.2	12.22	9.11	10.85	10.85	12.86	17.37	18.2	20.67	21.15	20.75	19.86	14.57	12.44	10.73	8.84	11.06	15.19	17.31	18.49	19.39	21.1
806	20.92	21.16	20.95	16.96	12.1	8.51	9.4	11.63	13.39	16.96	16.85	18.95	20.03	20.26	19.71	15.38	13.56	11.67	9.72	13.31	13.85	16.6	18.54	19.62	20.47	20.18	20.23	17.15	12.22	9.17	10.89	11.08	13.03	17.51	18.24	20.59	20.96	20.73	19.78	14.52	12.44	10.8	8.9	11.3	15.36	17.45	18.55	19.31	20.9
807	20.89	21.17	21.01	17.09	12.2	8.58	9.54	11.63	13.32	17.02	16.63	18.83	19.98	20.27	19.77	15.51	13.67	11.74	9.85	13.31	13.78	16.66	18.33	19.5	20.43	20.18	20.29	17.28	12.32	9.24	11.02	11.09	12.97	17.57	18.02	20.47	20.92	20.74	19.85	14.66	12.55	10.88	9.05	11.32	15.3	17.51	18.35	19.2	20.85
808	21.13	21.37	21.17	17.34	12.39	8.68	9.58	11.48	13.38	16.86	16.78	18.98	20.21	20.47	19.93	15.75	13.85	11.86	9.89	13.16	13.84	16.51	18.48	19.64	20.66	20.38	20.44	17.53	12.5	9.34	11.05	10.94	13.03	17.41	18.16	20.62	21.15	20.93	20.01	14.93	12.74	11	9.11	11.18	15.37	17.36	18.51	19.36	21.07
809	20.78	21.03	20.87	16.98	12.26	8.66	9.57	11.71	13.39	16.78	16.73	18.81	19.84	20.12	19.62	15.39	13.72	11.85	9.88	13.37	13.85	16.43	18.44	19.47	20.3	20.03	20.13	17.17	12.37	9.32	11.04	11.16	13.04	17.33	18.1	20.45	20.79	20.59	19.71	14.58	12.61	10.99	9.11	11.41	15.39	17.28	18.48	19.2	20.7
810	20.83	21.04	20.7	16.94	12.1	8.54	9.42	11.76	13.4	16.93	16.94	18.94	19.88	20.14	19.45	15.34	13.54	11.75	9.72	13.42	13.86	16.58	18.65	19.61	20.34	20.05	19.95	17.14	12.2	9.21	10.88	11.21	13.06	17.48	18.3	20.6	20.83	20.6	19.55	14.55	12.44	10.88	8.98	11.47	15.41	17.44	18.7	19.35	20.74
811	20.63	20.9	20.47	16.88	12.03	8.49	9.33	11.71	13.34	16.81	16.84	18.74	19.67	20.01	19.22	15.28	13.47	11.69	9.63	13.37	13.8	16.46	18.55	19.41	20.13	19.9	19.71	17.08	12.13	9.15	10.79	11.17	13	17.36	18.19	20.39	20.63	20.46	19.33	14.5	12.38	10.83	8.9	11.43	15.36	17.32	18.6	19.15	20.52
812	20.42	20.66	20.34	16.9	11.99	8.46	9.36	11.68	13.34	16.71	16.76	18.68	19.46	19.78	19.08	15.3	13.43	11.63	9.67	13.33	13.79	16.36	18.47	19.35	19.91	19.68	19.57	17.08	12.11	9.11	10.81	11.15	12.98	17.25	18.11	20.32	20.43	20.23	19.2	14.53	12.35	10.79	8.93	11.4	15.36	17.2	18.51	19.08	20.31
813	20.39	20.6	20.3	16.91	12.04	8.48	9.27	11.68	13.26	16.76	16.71	18.72	19.44	19.74	19.05	15.3	13.47	11.62	9.58	13.32	13.71	16.4	18.42	19.4	19.88	19.64	19.53	17.08	12.16	9.12	10.72	11.17	12.88	17.3	18.04	20.35	20.41	20.19	19.18	14.55	12.39	10.79	8.85	11.41	15.28	17.24	18.45	19.12	20.28
814	20.42	20.58	20.26	16.92	11.96	8.41	9.19	11.64	13.25	16.77	16.83	18.87	19.46	19.74	19.01	15.31	13.39	11.53	9.5	13.27	13.7	16.41	18.54	19.56	19.9	19.63	19.48	17.07	12.09	9.04	10.64	11.14	12.87	17.32	18.16	20.5	20.45	20.17	19.14	14.56	12.32	10.71	8.78	11.37	15.28	17.25	18.56	19.26	20.3
815	20.53	20.64	20.33	17	12.03	8.43	9.15	11.59	13.25	16.77	16.95	18.96	19.57	19.82	19.08	15.39	13.45	11.53	9.47	13.22	13.69	16.4	18.67	19.66	20	19.72	19.54	17.15	12.16	9.06	10.61	11.11	12.85	17.31	18.27	20.58	20.57	20.25	19.22	14.66	12.39	10.72	8.75	11.33	15.28	17.23	18.68	19.34	20.41
816	20.51	20.55	20.26	16.98	11.98	8.42	9.1	11.54	13.19	16.71	16.95	18.85	19.56	19.75	19.01	15.36	13.4	11.49	9.43	13.15	13.63	16.35	18.66	19.56	19.98	19.65	19.46	17.11	12.13	9.03	10.56	11.06	12.78	17.26	18.26	20.45	20.56	20.18	19.16	14.64	12.35	10.69	8.71	11.27	15.23	17.17	18.67	19.22	20.39
817	20.46	20.49	20.21	16.97	11.92	8.38	9.04	11.45	13.11	16.65	17	18.88	19.51	19.71	18.96	15.35	13.34	11.43	9.37	13.06	13.54	16.28	18.71	19.59	19.92	19.6	19.41	17.09	12.08	8.99	10.49	10.99	12.69	17.2	18.3	20.47	20.52	20.13	19.12	14.64	12.29	10.65	8.65	11.19	15.15	17.1	18.7	19.24	20.34
818	20.84	20.87	20.47	17.12	12.05	8.46	9.06	11.46	13.14	16.83	17.29	19.25	19.89	20.1	19.22	15.5	13.47	11.48	9.4	13.06	13.57	16.46	19	19.97	20.3	20	19.67	17.23	12.22	9.06	10.52	11.01	12.7	17.38	18.58	20.83	20.91	20.52	19.39	14.8	12.43	10.71	8.68	11.21	15.18	17.27	18.99	19.59	20.72
819	21.4	21.38	20.91	17.45	12.24	8.53	9.12	11.31	13.06	16.98	17.56	19.48	20.45	20.62	19.66	15.83	13.64	11.52	9.46	12.9	13.48	16.61	19.27	20.21	20.84	20.52	20.09	17.55	12.41	9.12	10.58	10.87	12.61	17.53	18.84	21.06	21.47	21.04	19.83	15.14	12.61	10.76	8.75	11.05	15.1	17.42	19.25	19.82	21.27
820	21.22	21.23	20.86	17.47	12.28	8.56	9.13	11.29	13.09	16.94	17.46	19.42	20.27	20.5	19.61	15.84	13.69	11.53	9.48	12.87	13.51	16.56	19.18	20.16	20.66	20.39	20.04	17.56	12.46	9.14	10.59	10.86	12.63	17.49	18.74	20.99	21.3	20.91	19.79	15.17	12.66	10.78	8.77	11.04	15.14	17.37	19.15	19.75	21.09
821	21.09	21.21	20.87	17.65	12.39	8.66	9.17	11.12	13.07	16.91	17.45	19.42	20.15	20.49	19.63	16.02	13.79	11.61	9.52	12.69	13.47	16.52	19.17	20.17	20.53	20.38	20.05	17.72	12.58	9.24	10.62	10.71	12.59	17.45	18.72	20.98	21.19	20.89	19.81	15.36	12.77	10.87	8.81	10.88	15.12	17.32	19.12	19.74	20.96
822	21.44	21.57	21.23	18.18	12.61	8.9	9.32	11.09	13.13	17.06	17.63	19.58	20.49	20.87	19.99	16.54	14.01	11.82	9.67	12.65	13.53	16.67	19.35	20.34	20.87	20.76	20.4	18.24	12.81	9.46	10.77	10.69	12.64	17.6	18.89	21.13	21.54	21.27	20.18	15.89	13	11.1	8.97	10.85	15.18	17.46	19.3	19.89	21.3
823	21.7	21.8	21.49	18.57	12.84	9.09	9.46	11.23	13.27	17.19	17.81	19.82	20.75	21.11	20.25	16.93	14.22	11.98	9.81	12.79	13.66	16.79	19.53	20.59	21.12	21	20.65	18.62	13.04	9.64	10.91	10.84	12.77	17.73	19.05	21.37	21.81	21.51	20.45	16.29	13.23	11.27	9.12	11	15.33	17.59	19.47	20.14	21.56
824	21.59	21.8	21.41	18.6	12.87	9.12	9.52	11.25	13.2	17.11	17.71	19.74	20.63	21.1	20.17	16.96	14.22	11.99	9.85	12.8	13.58	16.71	19.44	20.52	21.01	20.99	20.56	18.64	13.06	9.67	10.95	10.85	12.7	17.64	18.95	21.29	21.7	21.5	20.38	16.31	13.26	11.3	9.18	11.03	15.27	17.51	19.38	20.08	21.45
825	21.07	21.22	20.98	18.28	12.87	9.16	9.5	11.27	13.28	17.07	17.47	19.53	20.09	20.52	19.75	16.64	14.2	12.02	9.82	12.81	13.65	16.67	19.2	20.32	20.48	20.41	20.13	18.32	13.06	9.7	10.92	10.86	12.77	17.59	18.69	21.08	21.17	20.93	19.97	15.99	13.26	11.34	9.16	11.06	15.36	17.48	19.14	19.88	20.92
826	20.54	20.57	20.53	17.81	12.77	9.16	9.54	11.51	13.3	16.92	17.01	19.18	19.55	19.86	19.3	16.17	14.07	11.99	9.85	13.05	13.66	16.51	18.75	19.97	19.95	19.75	19.68	17.85	12.95	9.69	10.95	11.1	12.79	17.44	18.22	20.72	20.63	20.28	19.53	15.52	13.16	11.32	9.21	11.32	15.39	17.34	18.69	19.54	20.39
827	20.53	20.39	20.41	17.76	12.73	9.19	9.51	11.61	13.3	16.89	16.98	19.12	19.53	19.68	19.18	16.12	14.01	12.01	9.81	13.14	13.64	16.49	18.74	19.92	19.93	19.57	19.55	17.79	12.91	9.72	10.91	11.2	12.78	17.41	18.18	20.67	20.62	20.1	19.42	15.47	13.12	11.35	9.18	11.43	15.4	17.32	18.66	19.51	20.37
828	20.76	20.62	20.49	17.88	12.84	9.29	9.66	11.87	13.44	17.13	17.49	19.53	19.74	19.9	19.27	16.23	14.1	12.09	9.94	13.38	13.78	16.72	19.24	20.34	20.15	19.8	19.63	17.9	13.02	9.81	11.04	11.45	12.92	17.64	18.67	21.08	20.84	20.33	19.51	15.59	13.24	11.44	9.33	11.7	15.56	17.56	19.17	19.93	20.59
829	20.54	20.65	20.31	16.69	11.92	8.49	9.3	11.47	13.17	16.81	16.51	18.59	19.66	19.76	19.08	15.11	13.4	11.62	9.63	13.13	13.61	16.43	18.18	19.23	20.08	19.68	19.61	16.86	12.05	9.13	10.8	10.91	12.79	17.37	17.9	20.22	20.58	20.22	19.13	14.2	12.28	10.78	8.78	11.11	15.12	17.29	18.18	18.91	20.53
830	20.61	20.75	20.44	16.81	11.99	8.57	9.34	11.6	13.24	17.05	16.52	18.6	19.71	19.85	19.22	15.22	13.46	11.7	9.66	13.26	13.68	16.68	18.19	19.24	20.13	19.77	19.74	16.99	12.11	9.2	10.83	11.05	12.86	17.61	17.9	20.23	20.64	20.31	19.27	14.33	12.34	10.86	8.83	11.25	15.19	17.53	18.2	18.93	20.58
831	20.63	20.9	20.63	16.85	12.04	8.61	9.45	11.77	13.32	17.32	16.57	18.65	19.72	20	19.4	15.26	13.5	11.75	9.77	13.42	13.76	16.95	18.25	19.28	20.14	19.91	19.92	17.03	12.15	9.24	10.93	11.21	12.94	17.88	17.94	20.28	20.65	20.46	19.46	14.39	12.39	10.92	8.95	11.43	15.28	17.8	18.27	18.99	20.58
832	20.88	21.18	20.92	16.95	12.17	8.57	9.47	11.68	13.42	16.96	16.78	18.9	19.96	20.28	19.68	15.36	13.64	11.73	9.78	13.33	13.86	16.59	18.46	19.54	20.39	20.19	20.19	17.14	12.29	9.21	10.93	11.12	13.05	17.51	18.15	20.54	20.9	20.73	19.75	14.51	12.53	10.89	8.98	11.34	15.39	17.44	18.49	19.25	20.82
833	20.82	21.02	20.83	16.98	12.18	8.58	9.48	11.73	13.44	16.9	16.82	18.83	19.89	20.12	19.59	15.39	13.64	11.75	9.79	13.37	13.87	16.54	18.5	19.47	20.32	20.03	20.1	17.17	12.29	9.21	10.94	11.17	13.07	17.45	18.18	20.47	20.83	20.57	19.67	14.55	12.53	10.91	9	11.4	15.41	17.39	18.54	19.19	20.74
834	20.77	20.92	20.66	17.02	12.14	8.54	9.47	11.77	13.45	16.94	16.92	18.94	19.83	20.02	19.42	15.42	13.59	11.72	9.77	13.41	13.89	16.58	18.61	19.58	20.26	19.92	19.92	17.22	12.24	9.18	10.92	11.21	13.08	17.49	18.27	20.59	20.77	20.47	19.5	14.6	12.49	10.89	9	11.45	15.43	17.43	18.65	19.32	20.68
835	20.6	20.77	20.5	16.95	12.06	8.51	9.41	11.76	13.38	16.88	16.9	18.83	19.66	19.88	19.25	15.35	13.51	11.68	9.72	13.4	13.82	16.53	18.59	19.47	20.09	19.78	19.74	17.14	12.16	9.14	10.86	11.21	13.02	17.44	18.24	20.47	20.61	20.33	19.35	14.54	12.42	10.85	8.96	11.45	15.37	17.37	18.63	19.2	20.5
836	20.5	20.77	20.41	17	12.05	8.47	9.34	11.76	13.3	16.87	16.81	18.78	19.55	19.89	19.16	15.39	13.49	11.62	9.64	13.39	13.73	16.5	18.5	19.43	19.98	19.79	19.65	17.18	12.16	9.09	10.78	11.23	12.92	17.42	18.14	20.41	20.51	20.33	19.27	14.6	12.41	10.8	8.89	11.45	15.29	17.35	18.53	19.15	20.39
837	20.53	20.7	20.39	17.04	12.05	8.47	9.3	11.74	13.29	16.87	16.86	18.85	19.58	19.84	19.14	15.43	13.5	11.6	9.61	13.36	13.72	16.51	18.55	19.5	19.99	19.74	19.62	17.21	12.17	9.09	10.75	11.22	12.9	17.43	18.18	20.47	20.55	20.28	19.26	14.65	12.42	10.8	8.86	11.44	15.28	17.34	18.57	19.21	20.41
838	20.49	20.71	20.31	16.97	11.97	8.4	9.22	11.66	13.24	16.86	16.78	18.9	19.54	19.87	19.06	15.35	13.41	11.5	9.53	13.27	13.67	16.49	18.47	19.56	19.95	19.77	19.53	17.13	12.1	9.01	10.67	11.15	12.84	17.41	18.1	20.52	20.52	20.3	19.18	14.58	12.34	10.71	8.79	11.36	15.25	17.32	18.49	19.25	20.37
839	20.75	20.91	20.55	17.2	12.06	8.39	9.17	11.66	13.38	16.95	17.01	19.16	19.8	20.08	19.3	15.58	13.49	11.47	9.49	13.26	13.8	16.57	18.7	19.83	20.2	19.98	19.76	17.35	12.19	8.99	10.62	11.16	12.96	17.5	18.32	20.77	20.79	20.51	19.43	14.82	12.43	10.69	8.75	11.36	15.38	17.4	18.71	19.51	20.63
840	20.74	20.89	20.43	17.21	12.07	8.41	9.12	11.67	13.34	16.91	17.07	19.1	19.79	20.07	19.18	15.58	13.5	11.47	9.45	13.26	13.76	16.54	18.76	19.79	20.17	19.98	19.63	17.34	12.21	9.01	10.57	11.18	12.92	17.47	18.37	20.71	20.78	20.5	19.32	14.84	12.45	10.7	8.71	11.38	15.35	17.36	18.76	19.45	20.61
841	20.77	20.9	20.43	17.18	12.04	8.4	9.1	11.57	13.25	16.86	17.12	19.12	19.82	20.1	19.18	15.55	13.47	11.43	9.42	13.15	13.66	16.48	18.81	19.81	20.2	20.01	19.62	17.3	12.19	8.98	10.54	11.09	12.81	17.41	18.41	20.71	20.82	20.52	19.33	14.82	12.42	10.67	8.69	11.28	15.26	17.3	18.81	19.45	20.64
842	21.05	21.12	20.63	17.3	12.1	8.48	9.06	11.54	13.28	16.95	17.35	19.37	20.1	20.34	19.38	15.66	13.52	11.48	9.38	13.11	13.69	16.56	19.04	20.07	20.47	20.25	19.81	17.4	12.26	9.05	10.5	11.07	12.83	17.5	18.64	20.95	21.11	20.76	19.54	14.94	12.49	10.74	8.66	11.25	15.3	17.38	19.03	19.69	20.91
843	21.39	21.46	20.91	17.49	12.18	8.49	9.08	11.49	13.25	17.05	17.53	19.49	20.44	20.7	19.66	15.85	13.6	11.47	9.42	13.06	13.66	16.65	19.21	20.19	20.8	20.6	20.09	17.58	12.35	9.05	10.53	11.04	12.79	17.6	18.8	21.07	21.45	21.11	19.83	15.15	12.57	10.74	8.7	11.21	15.28	17.47	19.19	19.8	21.24
844	21.38	21.4	21.06	17.63	12.22	8.49	9.11	11.46	13.26	17.07	17.6	19.57	20.43	20.65	19.81	15.98	13.64	11.45	9.44	13.02	13.67	16.68	19.29	20.29	20.78	20.56	20.22	17.7	12.4	9.05	10.55	11.02	12.79	17.63	18.87	21.15	21.46	21.06	19.98	15.29	12.62	10.73	8.73	11.19	15.3	17.49	19.26	19.88	21.24
845	21.42	21.56	21.14	17.88	12.42	8.71	9.2	11.21	13.13	17.02	17.56	19.52	20.47	20.83	19.88	16.23	13.83	11.64	9.54	12.76	13.53	16.62	19.25	20.24	20.81	20.74	20.29	17.95	12.6	9.26	10.65	10.78	12.65	17.57	18.82	21.08	21.5	21.23	20.07	15.55	12.82	10.94	8.84	10.94	15.17	17.43	19.21	19.82	21.27
846	21.65	21.83	21.4	18.34	12.63	8.91	9.36	11.15	13.18	17.09	17.75	19.71	20.69	21.11	20.15	16.68	14.04	11.81	9.71	12.69	13.59	16.69	19.43	20.45	21.03	21.02	20.54	18.39	12.83	9.45	10.81	10.74	12.69	17.65	19	21.27	21.73	21.51	20.34	16.02	13.04	11.12	9.01	10.89	15.23	17.5	19.39	20.01	21.49
847	21.7	21.81	21.44	18.48	12.77	8.99	9.39	11.15	13.16	16.99	17.72	19.72	20.74	21.1	20.19	16.82	14.16	11.87	9.73	12.68	13.56	16.58	19.41	20.46	21.07	21.01	20.58	18.53	12.96	9.52	10.83	10.74	12.66	17.54	18.96	21.27	21.79	21.51	20.39	16.17	13.17	11.19	9.04	10.89	15.22	17.39	19.36	20.02	21.53
848	21.97	22.06	21.63	18.75	12.9	9.15	9.53	11.27	13.24	17.03	17.84	19.94	21	21.34	20.38	17.09	14.27	12.01	9.86	12.8	13.62	16.62	19.54	20.69	21.34	21.25	20.76	18.79	13.09	9.67	10.96	10.86	12.73	17.57	19.07	21.5	22.06	21.75	20.59	16.43	13.3	11.34	9.18	11.03	15.3	17.44	19.49	20.26	21.8
849	21.46	21.57	21.3	18.51	12.86	9.18	9.48	11.24	13.09	16.93	17.57	19.6	20.48	20.86	20.06	16.85	14.2	12.02	9.8	12.76	13.45	16.52	19.28	20.36	20.83	20.76	20.43	18.55	13.05	9.69	10.9	10.83	12.57	17.47	18.78	21.15	21.55	21.26	20.28	16.2	13.27	11.36	9.14	11.01	15.17	17.34	19.22	19.93	21.29
850	20.66	20.62	20.56	17.87	12.68	9.11	9.46	11.15	13.06	16.66	17.09	19.13	19.66	19.91	19.32	16.21	14	11.93	9.76	12.65	13.42	16.23	18.8	19.9	20.03	19.81	19.68	17.9	12.87	9.62	10.86	10.72	12.54	17.18	18.29	20.69	20.74	20.32	19.55	15.56	13.09	11.29	9.12	10.93	15.15	17.07	18.74	19.48	20.49
851	20.24	20.09	20.12	17.49	12.61	9.07	9.47	11.52	13.08	16.64	16.93	19.01	19.23	19.37	18.89	15.83	13.91	11.87	9.76	13.02	13.42	16.21	18.66	19.79	19.61	19.28	19.24	17.52	12.79	9.57	10.86	11.09	12.56	17.16	18.12	20.56	20.32	19.79	19.13	15.17	13.02	11.24	9.13	11.31	15.19	17.06	18.59	19.38	20.07
852	20.5	20.3	20.22	17.56	12.52	9.13	9.48	11.92	13.25	16.94	17.27	19.32	19.48	19.57	18.99	15.9	13.79	11.91	9.76	13.41	13.58	16.5	19	20.11	19.86	19.47	19.33	17.58	12.7	9.62	10.86	11.49	12.73	17.44	18.44	20.87	20.57	19.99	19.23	15.25	12.93	11.29	9.15	11.72	15.37	17.35	18.93	19.71	20.32
853	20.63	20.7	20.27	16.75	11.91	8.51	9.3	11.54	13.14	16.99	16.44	18.43	19.74	19.81	19.05	15.17	13.39	11.61	9.63	13.17	13.56	16.6	18.09	19.05	20.14	19.73	19.58	16.93	12.04	9.12	10.8	10.97	12.74	17.55	17.81	20.05	20.66	20.26	19.09	14.24	12.27	10.8	8.77	11.16	15.07	17.46	18.09	18.72	20.61
854	20.66	20.77	20.45	16.86	12.03	8.62	9.38	11.64	13.3	17.16	16.66	18.65	19.77	19.88	19.23	15.28	13.51	11.73	9.71	13.27	13.71	16.77	18.31	19.26	20.17	19.79	19.75	17.04	12.15	9.23	10.87	11.07	12.89	17.72	18.02	20.27	20.69	20.33	19.27	14.36	12.39	10.92	8.86	11.26	15.23	17.63	18.32	18.95	20.63
855	20.68	20.88	20.59	16.89	12.05	8.63	9.41	11.72	13.37	17.09	16.72	18.79	19.78	19.98	19.36	15.3	13.52	11.76	9.73	13.34	13.79	16.71	18.38	19.4	20.18	19.89	19.88	17.07	12.16	9.25	10.88	11.15	12.98	17.66	18.08	20.42	20.7	20.43	19.41	14.4	12.41	10.95	8.9	11.35	15.31	17.57	18.39	19.1	20.63
856	20.76	20.99	20.73	16.93	12.14	8.57	9.44	11.74	13.52	17.04	16.9	18.91	19.84	20.1	19.5	15.34	13.61	11.72	9.76	13.36	13.93	16.66	18.56	19.52	20.25	20.01	20.01	17.12	12.25	9.19	10.91	11.17	13.12	17.6	18.26	20.54	20.77	20.54	19.56	14.45	12.5	10.9	8.94	11.37	15.46	17.51	18.59	19.23	20.7
857	20.73	20.92	20.74	16.98	12.11	8.6	9.42	11.73	13.51	16.94	16.93	19	19.81	20.02	19.51	15.38	13.58	11.76	9.73	13.35	13.92	16.56	18.6	19.61	20.22	19.93	20.01	17.17	12.22	9.21	10.88	11.17	13.12	17.5	18.28	20.63	20.74	20.46	19.57	14.51	12.47	10.94	8.93	11.37	15.46	17.41	18.63	19.33	20.66
858	20.83	20.99	20.71	17.07	12.1	8.59	9.44	11.78	13.52	17.04	17.08	19.1	19.9	20.09	19.47	15.47	13.57	11.76	9.74	13.39	13.93	16.67	18.75	19.71	20.31	19.99	19.97	17.27	12.21	9.2	10.88	11.21	13.13	17.6	18.42	20.73	20.83	20.53	19.54	14.61	12.47	10.95	8.94	11.43	15.47	17.51	18.78	19.44	20.74
859	20.64	20.86	20.53	16.95	12.08	8.58	9.42	11.74	13.42	16.89	16.89	18.84	19.7	19.97	19.29	15.35	13.54	11.75	9.72	13.35	13.83	16.53	18.56	19.46	20.11	19.87	19.79	17.15	12.18	9.19	10.86	11.18	13.02	17.45	18.22	20.47	20.64	20.4	19.37	14.51	12.44	10.94	8.94	11.39	15.37	17.36	18.6	19.19	20.54
860	20.59	20.84	20.49	17.07	12.13	8.52	9.31	11.78	13.4	16.99	16.85	18.86	19.65	19.96	19.25	15.46	13.59	11.66	9.62	13.38	13.81	16.62	18.52	19.48	20.05	19.87	19.73	17.25	12.24	9.12	10.75	11.24	13	17.55	18.18	20.49	20.6	20.4	19.34	14.64	12.5	10.87	8.84	11.44	15.36	17.45	18.55	19.2	20.48
861	20.62	20.85	20.51	17.08	12.09	8.48	9.29	11.78	13.32	17.01	16.93	18.97	19.67	19.99	19.27	15.46	13.55	11.6	9.6	13.37	13.73	16.64	18.6	19.6	20.06	19.89	19.74	17.24	12.21	9.07	10.73	11.25	12.91	17.57	18.24	20.59	20.63	20.42	19.37	14.65	12.47	10.82	8.83	11.44	15.29	17.47	18.62	19.3	20.5
862	20.72	20.91	20.56	17.16	12.12	8.46	9.21	11.74	13.33	17	16.94	19.08	19.78	20.07	19.32	15.54	13.57	11.54	9.52	13.32	13.74	16.62	18.61	19.72	20.15	19.97	19.78	17.32	12.25	9.04	10.64	11.22	12.91	17.56	18.25	20.69	20.74	20.49	19.43	14.74	12.5	10.78	8.76	11.41	15.31	17.45	18.63	19.41	20.6
863	20.74	20.92	20.62	17.23	12.1	8.49	9.2	11.62	13.33	16.9	16.91	19.06	19.8	20.08	19.38	15.6	13.55	11.55	9.51	13.19	13.73	16.51	18.57	19.71	20.16	19.99	19.83	17.37	12.24	9.06	10.63	11.1	12.9	17.46	18.21	20.67	20.77	20.51	19.5	14.82	12.49	10.8	8.76	11.29	15.31	17.34	18.58	19.38	20.61
864	20.83	21.04	20.59	17.28	12.18	8.51	9.2	11.58	13.28	16.91	16.95	19.16	19.88	20.22	19.34	15.64	13.63	11.55	9.52	13.15	13.69	16.52	18.61	19.81	20.24	20.13	19.78	17.41	12.33	9.08	10.64	11.08	12.84	17.48	18.24	20.76	20.87	20.64	19.47	14.88	12.57	10.81	8.77	11.26	15.27	17.36	18.61	19.47	20.69
865	20.8	21.02	20.58	17.33	12.11	8.47	9.15	11.58	13.29	16.94	17.1	19.17	19.85	20.22	19.33	15.69	13.55	11.48	9.47	13.13	13.7	16.55	18.76	19.83	20.19	20.13	19.76	17.45	12.26	9.03	10.58	11.09	12.84	17.51	18.38	20.76	20.84	20.64	19.47	14.94	12.51	10.76	8.73	11.26	15.29	17.38	18.75	19.48	20.65
866	20.78	20.98	20.58	17.29	12.06	8.46	9.13	11.54	13.18	16.84	17.15	19.11	19.83	20.19	19.33	15.63	13.5	11.44	9.45	13.09	13.58	16.44	18.81	19.79	20.17	20.11	19.75	17.38	12.23	9.01	10.57	11.06	12.72	17.41	18.43	20.7	20.83	20.6	19.48	14.9	12.47	10.73	8.72	11.23	15.18	17.27	18.8	19.42	20.63
867	21.07	21.23	20.78	17.39	12.12	8.5	9.11	11.56	13.24	16.94	17.37	19.37	20.12	20.45	19.52	15.73	13.55	11.46	9.44	13.11	13.64	16.53	19.03	20.05	20.44	20.37	19.94	17.48	12.29	9.04	10.55	11.1	12.77	17.5	18.64	20.95	21.13	20.86	19.69	15.01	12.52	10.76	8.71	11.26	15.25	17.36	19.01	19.67	20.91
868	21.31	21.48	20.97	17.58	12.25	8.55	9.13	11.44	13.2	16.96	17.54	19.49	20.35	20.72	19.72	15.91	13.68	11.48	9.46	12.97	13.6	16.55	19.19	20.18	20.67	20.64	20.12	17.65	12.43	9.08	10.57	10.99	12.73	17.53	18.8	21.06	21.37	21.13	19.89	15.21	12.66	10.8	8.74	11.14	15.22	17.38	19.17	19.78	21.14
869	21.75	21.81	21.38	18.24	12.57	8.8	9.31	11.17	13.19	17.05	17.72	19.7	20.79	21.07	20.12	16.56	14	11.72	9.65	12.7	13.59	16.63	19.37	20.4	21.09	20.99	20.51	18.3	12.76	9.33	10.75	10.73	12.71	17.61	18.97	21.27	21.82	21.47	20.3	15.88	12.99	11.05	8.93	10.88	15.22	17.46	19.34	19.98	21.57
870	21.95	22	21.54	18.53	12.73	8.99	9.36	11.17	13.14	17	17.76	19.79	20.99	21.27	20.28	16.85	14.16	11.88	9.69	12.68	13.54	16.58	19.41	20.5	21.28	21.19	20.66	18.57	12.92	9.51	10.8	10.74	12.65	17.56	19	21.36	22.02	21.67	20.48	16.18	13.15	11.23	8.99	10.88	15.18	17.4	19.38	20.07	21.76
871	21.68	21.72	21.27	18.29	12.7	8.94	9.34	11.05	13	16.84	17.56	19.52	20.71	21	20.01	16.6	14.11	11.81	9.67	12.56	13.4	16.42	19.21	20.24	21.01	20.92	20.38	18.33	12.89	9.45	10.77	10.62	12.5	17.4	18.79	21.08	21.76	21.4	20.21	15.94	13.12	11.16	8.98	10.77	15.05	17.24	19.17	19.81	21.5
872	21.64	21.68	21.26	18.28	12.71	9.02	9.42	11.14	13.09	16.88	17.65	19.62	20.66	20.95	20.01	16.6	14.09	11.86	9.74	12.64	13.47	16.45	19.31	20.35	20.97	20.87	20.37	18.31	12.9	9.52	10.84	10.71	12.58	17.43	18.86	21.18	21.71	21.35	20.22	15.93	13.13	11.23	9.06	10.87	15.15	17.28	19.27	19.92	21.45
873	21.58	21.57	21.27	18.43	12.79	9.12	9.48	11.19	13.01	16.74	17.53	19.62	20.59	20.84	20.02	16.75	14.14	11.94	9.78	12.68	13.37	16.3	19.21	20.35	20.91	20.76	20.37	18.46	12.97	9.61	10.88	10.76	12.49	17.28	18.73	21.17	21.65	21.25	20.24	16.08	13.2	11.32	9.13	10.93	15.08	17.14	19.15	19.93	21.39
874	20.57	20.52	20.45	17.72	12.54	9.05	9.42	11.11	12.85	16.49	16.89	18.94	19.57	19.79	19.2	16.04	13.87	11.85	9.72	12.59	13.2	16.05	18.58	19.69	19.9	19.71	19.55	17.74	12.72	9.54	10.82	10.67	12.33	17.02	18.08	20.5	20.63	20.2	19.43	15.37	12.96	11.24	9.08	10.87	14.94	16.9	18.52	19.28	20.38
875	20.09	19.94	19.94	17.31	12.45	9	9.43	11.53	12.95	16.6	16.9	18.94	19.07	19.21	18.7	15.64	13.75	11.78	9.71	13.01	13.29	16.15	18.6	19.69	19.42	19.12	19.03	17.34	12.62	9.48	10.81	11.1	12.43	17.12	18.08	20.49	20.15	19.61	18.93	14.97	12.86	11.18	9.09	11.31	15.06	17	18.54	19.29	19.9
876	20.18	20.03	19.9	17.35	12.34	8.98	9.41	11.85	13	16.65	16.99	19.09	19.15	19.3	18.66	15.68	13.62	11.74	9.69	13.31	13.33	16.2	18.7	19.85	19.51	19.21	18.99	17.37	12.51	9.45	10.79	11.41	12.47	17.16	18.15	20.65	20.24	19.71	18.91	15.02	12.75	11.15	9.08	11.63	15.12	17.06	18.63	19.46	19.98
877	20.78	20.78	20.4	16.85	12.02	8.71	9.37	11.63	13.28	17.17	16.69	18.65	19.89	19.9	19.19	15.26	13.51	11.79	9.7	13.23	13.67	16.77	18.31	19.24	20.27	19.81	19.72	17.02	12.16	9.3	10.86	11.04	12.85	17.74	18.04	20.27	20.81	20.34	19.22	14.31	12.39	11	8.83	11.22	15.19	17.64	18.31	18.91	20.75
878	20.7	20.77	20.4	16.85	12.02	8.64	9.39	11.61	13.32	17.2	16.63	18.62	19.81	19.89	19.18	15.26	13.5	11.73	9.71	13.21	13.7	16.8	18.27	19.21	20.18	19.8	19.71	17.02	12.15	9.22	10.87	11.02	12.89	17.77	17.99	20.24	20.72	20.33	19.22	14.32	12.39	10.94	8.86	11.2	15.23	17.66	18.27	18.89	20.66
879	20.56	20.76	20.44	16.8	11.98	8.59	9.35	11.62	13.28	16.95	16.67	18.63	19.66	19.87	19.21	15.2	13.46	11.69	9.67	13.21	13.66	16.55	18.3	19.22	20.04	19.78	19.74	16.97	12.1	9.17	10.82	11.03	12.85	17.52	18.01	20.25	20.58	20.31	19.26	14.27	12.35	10.91	8.82	11.22	15.19	17.41	18.32	18.91	20.51
880	20.56	20.79	20.58	16.84	12.06	8.6	9.44	11.65	13.32	16.89	16.76	18.72	19.65	19.9	19.36	15.25	13.54	11.72	9.75	13.24	13.71	16.51	18.4	19.3	20.03	19.81	19.87	17.02	12.18	9.18	10.9	11.07	12.9	17.46	18.1	20.34	20.57	20.34	19.4	14.33	12.43	10.93	8.92	11.26	15.24	17.35	18.42	19.01	20.49
881	20.62	20.83	20.57	16.97	12.1	8.66	9.43	11.8	13.39	17.01	16.89	18.85	19.7	19.94	19.34	15.37	13.57	11.8	9.74	13.39	13.77	16.63	18.54	19.44	20.09	19.84	19.85	17.16	12.21	9.25	10.88	11.22	12.97	17.58	18.23	20.48	20.63	20.37	19.39	14.47	12.47	11.01	8.92	11.4	15.3	17.47	18.56	19.15	20.54
882	20.68	20.9	20.56	17.02	12.12	8.61	9.42	11.8	13.41	16.99	16.95	18.92	19.76	20.01	19.34	15.42	13.6	11.76	9.72	13.39	13.8	16.61	18.61	19.5	20.14	19.91	19.84	17.22	12.23	9.2	10.86	11.23	13	17.56	18.28	20.54	20.68	20.44	19.39	14.53	12.5	10.98	8.91	11.42	15.33	17.45	18.63	19.23	20.59
883	20.63	20.9	20.53	17	12.13	8.56	9.38	11.77	13.42	17.05	16.93	18.91	19.7	20	19.3	15.4	13.6	11.71	9.69	13.35	13.81	16.67	18.59	19.51	20.08	19.91	19.79	17.19	12.23	9.15	10.81	11.21	13.01	17.62	18.26	20.54	20.63	20.43	19.36	14.52	12.5	10.93	8.88	11.39	15.35	17.5	18.62	19.23	20.53
884	20.44	20.72	20.34	16.94	12.07	8.56	9.32	11.75	13.27	16.94	16.74	18.74	19.51	19.84	19.1	15.33	13.53	11.68	9.63	13.32	13.66	16.56	18.39	19.34	19.88	19.75	19.58	17.12	12.18	9.14	10.75	11.19	12.85	17.51	18.06	20.37	20.45	20.27	19.18	14.47	12.44	10.91	8.83	11.37	15.2	17.39	18.42	19.05	20.33
885	20.4	20.64	20.31	17	12.06	8.58	9.33	11.73	13.24	16.97	16.72	18.73	19.46	19.77	19.07	15.38	13.52	11.68	9.63	13.3	13.63	16.59	18.37	19.34	19.82	19.68	19.54	17.17	12.18	9.15	10.76	11.19	12.81	17.54	18.03	20.35	20.41	20.2	19.16	14.54	12.44	10.92	8.84	11.36	15.18	17.42	18.39	19.04	20.28
886	20.54	20.71	20.43	17.03	12.03	8.53	9.3	11.71	13.25	16.92	16.85	18.92	19.6	19.85	19.19	15.4	13.49	11.6	9.6	13.27	13.64	16.52	18.5	19.54	19.94	19.77	19.65	17.18	12.16	9.09	10.73	11.18	12.81	17.49	18.15	20.54	20.55	20.28	19.29	14.58	12.42	10.86	8.82	11.35	15.2	17.36	18.51	19.22	20.41
887	20.7	20.82	20.59	17.14	12.1	8.52	9.21	11.64	13.19	16.85	16.94	19.06	19.76	19.98	19.34	15.5	13.56	11.57	9.52	13.19	13.58	16.45	18.58	19.69	20.09	19.9	19.79	17.28	12.24	9.07	10.64	11.12	12.75	17.42	18.23	20.67	20.73	20.4	19.45	14.69	12.5	10.85	8.75	11.29	15.15	17.29	18.59	19.36	20.56
888	20.63	20.8	20.52	17.2	12.12	8.49	9.19	11.57	13.11	16.75	16.89	19	19.69	19.98	19.27	15.55	13.58	11.51	9.51	13.11	13.5	16.34	18.53	19.64	20.01	19.89	19.7	17.32	12.27	9.03	10.62	11.06	12.66	17.32	18.17	20.61	20.66	20.39	19.39	14.77	12.52	10.8	8.74	11.22	15.08	17.18	18.53	19.29	20.48
889	20.37	20.59	20.29	17.08	12	8.53	9.16	11.53	13.05	16.64	16.73	18.82	19.42	19.77	19.03	15.42	13.45	11.53	9.48	13.06	13.45	16.24	18.36	19.46	19.73	19.7	19.46	17.19	12.15	9.06	10.59	11.03	12.59	17.22	18	20.42	20.4	20.19	19.17	14.65	12.41	10.83	8.72	11.18	15.03	17.07	18.36	19.11	20.21
890	20.42	20.59	20.2	17.07	11.96	8.48	9.11	11.5	13.04	16.64	16.75	18.78	19.46	19.79	18.94	15.4	13.41	11.45	9.43	13.03	13.43	16.22	18.38	19.43	19.76	19.71	19.36	17.16	12.12	9.01	10.54	11.01	12.57	17.21	18.02	20.37	20.45	20.2	19.09	14.65	12.37	10.77	8.69	11.16	15.03	17.06	18.37	19.06	20.24
891	20.97	21.07	20.54	17.23	12.09	8.52	9.12	11.54	13.14	16.81	17.21	19.17	20.01	20.28	19.28	15.55	13.54	11.47	9.44	13.05	13.53	16.39	18.84	19.83	20.29	20.21	19.68	17.31	12.26	9.04	10.55	11.06	12.66	17.38	18.47	20.76	21.01	20.69	19.44	14.82	12.51	10.8	8.71	11.2	15.13	17.23	18.83	19.45	20.79
892	21.37	21.42	20.87	17.58	12.22	8.59	9.15	11.43	13.19	16.96	17.5	19.47	20.41	20.64	19.6	15.89	13.67	11.51	9.47	12.94	13.59	16.53	19.13	20.14	20.68	20.58	19.99	17.64	12.4	9.09	10.58	10.97	12.71	17.53	18.75	21.06	21.42	21.05	19.77	15.17	12.65	10.85	8.75	11.11	15.2	17.37	19.11	19.74	21.18
893	21.53	21.51	21.1	17.85	12.41	8.74	9.26	11.17	13.04	16.86	17.53	19.51	20.57	20.75	19.84	16.16	13.85	11.63	9.58	12.67	13.44	16.43	19.15	20.18	20.83	20.69	20.21	17.9	12.6	9.24	10.69	10.71	12.55	17.43	18.77	21.08	21.58	21.16	20.02	15.46	12.84	10.99	8.87	10.85	15.05	17.27	19.13	19.77	21.33
894	21.74	21.73	21.28	18.07	12.53	8.85	9.34	11.15	13.01	16.91	17.62	19.56	20.78	20.98	20.01	16.37	13.97	11.73	9.67	12.64	13.41	16.48	19.24	20.25	21.03	20.92	20.37	18.11	12.72	9.35	10.77	10.7	12.52	17.49	18.86	21.14	21.8	21.38	20.2	15.69	12.97	11.1	8.96	10.83	15.04	17.32	19.22	19.82	21.54
895	21.65	21.55	21.14	18.09	12.57	8.9	9.35	11.09	12.92	16.73	17.48	19.45	20.67	20.81	19.87	16.38	13.99	11.75	9.67	12.58	13.31	16.28	19.1	20.14	20.93	20.75	20.23	18.12	12.76	9.38	10.77	10.65	12.42	17.29	18.7	21.02	21.71	21.21	20.08	15.71	13.01	11.13	8.98	10.79	14.96	17.13	19.07	19.72	21.44
896	21.59	21.37	21.01	17.99	12.52	8.89	9.37	11.1	12.97	16.76	17.46	19.45	20.6	20.63	19.75	16.28	13.92	11.72	9.68	12.58	13.35	16.31	19.1	20.15	20.87	20.56	20.09	18.01	12.71	9.37	10.78	10.66	12.46	17.31	18.67	21.01	21.64	21.03	19.96	15.61	12.96	11.12	9.01	10.81	15.02	17.16	19.06	19.73	21.38
897	21.4	21.29	21.01	18.09	12.66	9.03	9.46	11.14	12.97	16.63	17.45	19.5	20.4	20.56	19.76	16.39	14.03	11.83	9.76	12.61	13.33	16.17	19.1	20.21	20.68	20.49	20.09	18.12	12.85	9.5	10.86	10.69	12.45	17.17	18.64	21.07	21.45	20.95	19.98	15.72	13.1	11.24	9.1	10.86	15.04	17.02	19.05	19.8	21.19
898	20.31	20.31	20.2	17.49	12.45	9.01	9.4	11.1	12.75	16.27	16.86	18.84	19.3	19.58	18.95	15.79	13.79	11.79	9.69	12.56	13.1	15.81	18.52	19.56	19.6	19.51	19.27	17.51	12.63	9.47	10.79	10.65	12.23	16.8	18.04	20.4	20.36	19.97	19.17	15.12	12.88	11.21	9.05	10.84	14.84	16.67	18.47	19.16	20.1
899	19.74	19.74	19.67	17.11	12.15	8.86	9.35	11.6	12.76	16.35	16.6	18.58	18.73	19	18.42	15.41	13.47	11.62	9.63	13.05	13.09	15.88	18.27	19.31	19.04	18.93	18.74	17.12	12.33	9.31	10.73	11.14	12.23	16.87	17.77	20.14	19.79	19.4	18.66	14.74	12.58	11.05	9.01	11.35	14.87	16.74	18.22	18.92	19.54
900	19.82	19.78	19.65	17.16	12.09	8.78	9.31	11.69	12.79	16.42	16.53	18.5	18.79	19.04	18.41	15.47	13.37	11.52	9.58	13.13	13.11	15.94	18.21	19.23	19.12	18.97	18.73	17.17	12.26	9.22	10.68	11.24	12.26	16.92	17.68	20.05	19.87	19.44	18.66	14.79	12.51	10.96	8.98	11.46	14.92	16.81	18.15	18.85	19.61
901	20.64	20.72	20.38	16.73	11.99	8.68	9.36	11.57	13.18	17.11	16.59	18.59	19.75	19.84	19.17	15.14	13.48	11.74	9.7	13.14	13.55	16.69	18.19	19.15	20.11	19.75	19.7	16.9	12.13	9.24	10.85	10.96	12.74	17.68	17.93	20.2	20.66	20.27	19.19	14.16	12.37	10.98	8.82	11.13	15.07	17.56	18.2	18.82	20.61
902	20.44	20.67	20.36	16.68	11.94	8.56	9.3	11.5	13.17	16.85	16.58	18.51	19.54	19.79	19.15	15.09	13.42	11.63	9.63	13.07	13.53	16.44	18.19	19.08	19.89	19.7	19.68	16.85	12.07	9.12	10.78	10.9	12.73	17.43	17.92	20.13	20.45	20.22	19.18	14.12	12.32	10.87	8.76	11.06	15.06	17.31	18.2	18.75	20.39
903	20.36	20.64	20.3	16.64	11.9	8.51	9.38	11.59	13.19	16.71	16.43	18.45	19.46	19.76	19.09	15.05	13.39	11.6	9.71	13.16	13.55	16.31	18.05	19.01	19.81	19.67	19.61	16.82	12.03	9.07	10.85	10.99	12.75	17.29	17.76	20.07	20.37	20.19	19.12	14.09	12.28	10.83	8.84	11.16	15.08	17.16	18.06	18.7	20.3
904	20.52	20.74	20.31	16.79	12.06	8.65	9.39	11.69	13.28	16.93	16.61	18.63	19.61	19.85	19.1	15.19	13.55	11.75	9.7	13.26	13.64	16.53	18.23	19.19	19.97	19.76	19.61	16.97	12.18	9.21	10.84	11.1	12.84	17.51	17.94	20.25	20.53	20.28	19.13	14.24	12.44	10.99	8.85	11.27	15.16	17.38	18.24	18.89	20.45
905	20.54	20.74	20.37	16.91	12.14	8.79	9.5	11.77	13.3	17	16.72	18.64	19.62	19.85	19.16	15.31	13.62	11.91	9.81	13.34	13.67	16.61	18.35	19.21	19.98	19.75	19.67	17.1	12.25	9.35	10.94	11.19	12.86	17.58	18.05	20.26	20.54	20.27	19.19	14.38	12.52	11.14	8.96	11.35	15.19	17.45	18.37	18.91	20.45
906	20.4	20.53	20.23	16.87	12.04	8.72	9.51	11.74	13.22	16.92	16.62	18.52	19.49	19.64	19.01	15.28	13.52	11.85	9.81	13.3	13.58	16.54	18.26	19.08	19.85	19.54	19.52	17.07	12.15	9.28	10.93	11.16	12.78	17.5	17.94	20.14	20.41	20.06	19.05	14.35	12.42	11.09	8.97	11.32	15.1	17.37	18.28	18.8	20.31
907	20.34	20.52	20.22	16.9	12.06	8.71	9.42	11.75	13.17	16.92	16.53	18.46	19.42	19.63	19	15.3	13.54	11.84	9.72	13.31	13.53	16.54	18.17	19.02	19.77	19.53	19.49	17.1	12.16	9.26	10.84	11.17	12.73	17.5	17.84	20.08	20.34	20.05	19.05	14.39	12.44	11.08	8.89	11.34	15.06	17.36	18.19	18.74	20.23
908	20.37	20.5	20.18	16.92	12.08	8.69	9.43	11.78	13.18	16.89	16.58	18.5	19.44	19.62	18.96	15.3	13.55	11.8	9.74	13.33	13.55	16.51	18.21	19.08	19.78	19.52	19.44	17.1	12.19	9.24	10.85	11.22	12.73	17.47	17.89	20.12	20.37	20.03	19.02	14.41	12.47	11.06	8.92	11.38	15.08	17.33	18.23	18.78	20.25
909	20.41	20.68	20.21	16.96	12.05	8.7	9.43	11.74	13.19	16.89	16.8	18.77	19.48	19.81	18.98	15.33	13.52	11.78	9.73	13.28	13.56	16.49	18.43	19.35	19.81	19.72	19.44	17.12	12.17	9.25	10.85	11.19	12.74	17.47	18.1	20.38	20.42	20.23	19.05	14.46	12.44	11.06	8.93	11.34	15.1	17.32	18.44	19.04	20.28
910	20.5	20.66	20.3	16.99	12.01	8.58	9.3	11.69	13.13	16.79	16.88	18.94	19.56	19.8	19.06	15.35	13.49	11.63	9.61	13.22	13.5	16.39	18.51	19.53	19.88	19.72	19.51	17.14	12.14	9.11	10.72	11.15	12.67	17.37	18.17	20.55	20.51	20.21	19.15	14.5	12.42	10.92	8.81	11.3	15.05	17.22	18.52	19.21	20.36
911	20.44	20.51	20.3	16.98	12.02	8.51	9.25	11.59	13.03	16.67	16.81	18.87	19.5	19.66	19.05	15.33	13.49	11.54	9.56	13.11	13.41	16.26	18.43	19.47	19.8	19.58	19.49	17.12	12.15	9.03	10.67	11.05	12.57	17.25	18.09	20.47	20.46	20.07	19.15	14.5	12.42	10.84	8.78	11.2	14.97	17.09	18.43	19.14	20.29
912	20.37	20.52	20.23	16.97	12.04	8.48	9.21	11.55	12.95	16.59	16.71	18.78	19.42	19.68	18.99	15.3	13.5	11.48	9.52	13.07	13.33	16.17	18.33	19.39	19.71	19.61	19.41	17.08	12.18	8.99	10.63	11.03	12.49	17.17	17.99	20.38	20.39	20.1	19.1	14.5	12.45	10.8	8.74	11.17	14.9	17.01	18.33	19.04	20.21
913	20.14	20.3	20.08	16.92	11.93	8.52	9.22	11.59	12.88	16.57	16.55	18.52	19.19	19.47	18.83	15.25	13.4	11.5	9.53	13.09	13.27	16.15	18.16	19.14	19.46	19.4	19.25	17.02	12.09	9.03	10.64	11.07	12.41	17.15	17.82	20.12	20.16	19.88	18.96	14.46	12.35	10.84	8.77	11.21	14.84	16.99	18.16	18.78	19.97
914	20.26	20.36	20.09	16.93	11.9	8.46	9.16	11.56	12.91	16.62	16.65	18.64	19.3	19.55	18.83	15.24	13.37	11.41	9.48	13.06	13.3	16.19	18.25	19.26	19.57	19.49	19.23	17.01	12.07	8.96	10.58	11.06	12.43	17.19	17.91	20.23	20.29	19.96	18.97	14.47	12.33	10.76	8.72	11.2	14.88	17.03	18.25	18.89	20.08
915	20.83	20.87	20.41	17.12	12.02	8.49	9.14	11.57	13.07	16.71	17.09	19.13	19.87	20.08	19.15	15.42	13.48	11.42	9.46	13.06	13.46	16.28	18.69	19.77	20.12	20.02	19.54	17.2	12.19	8.98	10.56	11.07	12.59	17.29	18.34	20.72	20.86	20.48	19.3	14.68	12.45	10.79	8.72	11.2	15.05	17.13	18.68	19.39	20.64
916	21.21	21.28	20.72	17.36	12.16	8.52	9.15	11.48	13.14	16.82	17.42	19.37	20.24	20.49	19.45	15.65	13.62	11.42	9.46	12.97	13.53	16.38	19.02	20.01	20.48	20.44	19.83	17.42	12.34	9	10.57	11	12.65	17.4	18.66	20.95	21.24	20.9	19.62	14.92	12.6	10.8	8.74	11.13	15.13	17.23	19.01	19.62	21
917	21.22	21.2	20.75	17.44	12.22	8.64	9.22	11.34	13	16.75	17.41	19.31	20.25	20.43	19.48	15.72	13.68	11.51	9.53	12.81	13.4	16.3	19	19.96	20.47	20.38	19.84	17.48	12.41	9.11	10.64	10.86	12.51	17.32	18.64	20.9	21.26	20.83	19.66	15.01	12.67	10.91	8.82	10.99	15.01	17.15	18.98	19.56	21
918	21.26	21.17	20.72	17.4	12.19	8.69	9.24	11.34	13.01	16.74	17.42	19.35	20.28	20.4	19.45	15.67	13.65	11.54	9.56	12.8	13.41	16.29	19.01	20.01	20.49	20.36	19.79	17.43	12.39	9.15	10.66	10.87	12.52	17.32	18.65	20.93	21.3	20.8	19.64	14.98	12.65	10.95	8.85	10.99	15.03	17.15	18.99	19.59	21.03
919	21.12	21	20.62	17.33	12.14	8.66	9.2	11.19	12.9	16.63	17.35	19.25	20.13	20.25	19.35	15.6	13.58	11.49	9.52	12.65	13.29	16.17	18.94	19.91	20.35	20.2	19.69	17.35	12.34	9.11	10.62	10.73	12.39	17.2	18.56	20.82	21.16	20.64	19.55	14.92	12.6	10.91	8.83	10.86	14.93	17.03	18.91	19.5	20.88
920	21.03	20.79	20.46	17.4	12.2	8.63	9.2	11.36	12.94	16.62	17.32	19.23	20.04	20.04	19.19	15.67	13.61	11.44	9.51	12.81	13.32	16.15	18.92	19.91	20.27	19.99	19.52	17.42	12.39	9.08	10.61	10.9	12.43	17.18	18.52	20.8	21.07	20.43	19.4	14.99	12.65	10.87	8.83	11.05	14.99	17.01	18.89	19.5	20.8
921	20.79	20.54	20.36	17.42	12.31	8.77	9.29	11.28	12.92	16.58	17.22	19.13	19.78	19.79	19.09	15.7	13.69	11.55	9.58	12.73	13.28	16.1	18.83	19.82	20.03	19.73	19.41	17.44	12.49	9.21	10.68	10.82	12.4	17.12	18.4	20.7	20.83	20.18	19.31	15.02	12.75	10.99	8.92	10.98	14.99	16.97	18.8	19.42	20.56
922	20.07	19.9	20.01	17.26	12.27	8.88	9.35	11.26	12.81	16.38	16.9	18.86	19.05	19.15	18.75	15.54	13.63	11.65	9.64	12.69	13.16	15.9	18.53	19.55	19.32	19.09	19.06	17.27	12.45	9.32	10.74	10.79	12.29	16.91	18.07	20.42	20.1	19.54	18.98	14.86	12.72	11.1	8.99	10.97	14.9	16.77	18.49	19.16	19.84
923	19.61	19.59	19.51	17	12.04	8.75	9.27	11.53	12.64	16.2	16.32	18.29	18.58	18.84	18.26	15.28	13.36	11.49	9.54	12.96	12.97	15.72	17.96	18.99	18.87	18.78	18.57	17.01	12.21	9.18	10.64	11.07	12.11	16.72	17.47	19.84	19.64	19.23	18.5	14.6	12.48	10.95	8.92	11.26	14.75	16.59	17.91	18.6	19.39
924	19.68	19.74	19.6	16.98	11.98	8.72	9.21	11.47	12.63	16.17	15.94	17.96	18.64	19	18.36	15.26	13.28	11.44	9.48	12.89	12.94	15.68	17.59	18.67	18.95	18.94	18.66	16.99	12.15	9.14	10.58	11.01	12.09	16.68	17.08	19.51	19.71	19.39	18.61	14.59	12.42	10.91	8.87	11.22	14.76	16.56	17.54	18.29	19.46
925	20.44	20.54	20.3	16.61	11.88	8.65	9.25	11.51	13.1	16.92	16.44	18.49	19.54	19.67	19.1	15.01	13.38	11.69	9.59	13.05	13.44	16.49	18.02	19.02	19.87	19.58	19.64	16.77	12.02	9.18	10.74	10.89	12.63	17.51	17.76	20.09	20.45	20.09	19.11	14.01	12.27	10.95	8.7	11.05	14.98	17.38	18.03	18.68	20.39
926	20.34	20.53	20.22	16.51	11.83	8.48	9.3	11.44	13.07	16.7	16.44	18.4	19.44	19.66	19.01	14.91	13.32	11.53	9.64	12.98	13.41	16.28	18.03	18.94	19.77	19.57	19.54	16.67	11.96	9.01	10.78	10.82	12.6	17.29	17.76	20.01	20.35	20.08	19.03	13.92	12.21	10.79	8.75	10.98	14.94	17.15	18.04	18.61	20.28
927	20.3	20.66	20.27	16.56	11.87	8.54	9.3	11.54	13.12	16.61	16.43	18.51	19.4	19.78	19.06	14.96	13.36	11.61	9.62	13.09	13.46	16.2	18.03	19.05	19.74	19.68	19.59	16.73	12	9.08	10.76	10.93	12.65	17.2	17.75	20.12	20.31	20.19	19.08	13.97	12.26	10.87	8.75	11.09	14.98	17.05	18.03	18.73	20.24
928	20.48	20.7	20.3	16.76	12	8.68	9.43	11.67	13.23	16.86	16.6	18.62	19.58	19.82	19.09	15.16	13.49	11.77	9.75	13.21	13.57	16.46	18.21	19.16	19.91	19.72	19.61	16.94	12.12	9.22	10.88	11.06	12.77	17.45	17.92	20.23	20.49	20.23	19.11	14.19	12.39	11.03	8.88	11.21	15.09	17.3	18.22	18.85	20.41
929	20.43	20.52	20.23	16.79	12.09	8.82	9.48	11.71	13.21	16.91	16.63	18.54	19.52	19.63	19.02	15.19	13.58	11.92	9.79	13.25	13.54	16.52	18.24	19.08	19.86	19.53	19.53	16.98	12.2	9.36	10.92	11.11	12.74	17.5	17.94	20.15	20.43	20.04	19.04	14.23	12.47	11.18	8.93	11.26	15.06	17.35	18.25	18.78	20.35
930	20.33	20.41	20.07	16.78	12.04	8.81	9.51	11.74	13.12	16.89	16.43	18.34	19.41	19.51	18.86	15.18	13.52	11.93	9.82	13.28	13.46	16.5	18.05	18.88	19.75	19.41	19.36	16.98	12.14	9.35	10.93	11.15	12.66	17.47	17.74	19.96	20.33	19.93	18.88	14.23	12.42	11.19	8.95	11.29	14.97	17.31	18.06	18.59	20.23
931	20.33	20.42	20.08	16.89	12.13	8.82	9.52	11.8	13.15	16.85	16.5	18.43	19.41	19.53	18.87	15.28	13.62	11.93	9.82	13.34	13.49	16.45	18.12	18.97	19.74	19.43	19.36	17.08	12.23	9.35	10.93	11.22	12.69	17.43	17.81	20.04	20.33	19.94	18.9	14.34	12.52	11.2	8.96	11.36	15.01	17.27	18.13	18.68	20.22
932	20.31	20.52	20.16	16.92	12.04	8.73	9.49	11.76	13.11	16.82	16.64	18.55	19.39	19.63	18.94	15.3	13.52	11.82	9.79	13.28	13.45	16.42	18.25	19.1	19.7	19.54	19.42	17.09	12.15	9.25	10.9	11.19	12.64	17.41	17.94	20.16	20.31	20.04	18.99	14.38	12.44	11.1	8.95	11.32	14.98	17.24	18.26	18.79	20.19
933	20.36	20.61	20.24	16.89	12.02	8.73	9.43	11.77	13.14	16.76	16.82	18.8	19.43	19.74	19.01	15.26	13.51	11.8	9.73	13.28	13.49	16.35	18.43	19.36	19.73	19.65	19.47	17.05	12.14	9.25	10.84	11.2	12.67	17.35	18.11	20.41	20.36	20.15	19.07	14.36	12.43	11.1	8.9	11.33	15.02	17.18	18.43	19.04	20.22
934	20.36	20.41	20.21	16.86	11.98	8.6	9.33	11.7	13.02	16.74	16.71	18.86	19.42	19.55	18.98	15.21	13.46	11.64	9.63	13.21	13.37	16.32	18.32	19.42	19.71	19.47	19.42	17.01	12.1	9.11	10.74	11.14	12.54	17.32	18	20.46	20.37	19.96	19.05	14.34	12.39	10.96	8.82	11.27	14.91	17.15	18.32	19.1	20.21
935	20.16	20.17	19.97	16.81	11.94	8.53	9.29	11.63	12.91	16.62	16.47	18.63	19.22	19.32	18.73	15.14	13.42	11.54	9.6	13.13	13.27	16.2	18.07	19.2	19.49	19.25	19.16	16.94	12.08	9.03	10.71	11.08	12.44	17.21	17.75	20.23	20.17	19.73	18.82	14.29	12.36	10.87	8.8	11.21	14.82	17.04	18.07	18.87	20
936	19.9	20.05	19.83	16.78	11.87	8.48	9.23	11.59	12.78	16.55	16.22	18.28	18.96	19.2	18.59	15.1	13.35	11.46	9.54	13.08	13.15	16.13	17.81	18.87	19.21	19.14	19.01	16.89	12.01	8.97	10.64	11.05	12.3	17.14	17.48	19.88	19.92	19.61	18.69	14.27	12.3	10.81	8.75	11.18	14.71	16.97	17.81	18.52	19.73
937	20.01	20.14	19.89	16.82	11.91	8.5	9.24	11.57	12.82	16.57	16.33	18.3	19.05	19.31	18.63	15.13	13.39	11.46	9.54	13.05	13.2	16.13	17.91	18.89	19.3	19.25	19.04	16.92	12.06	8.98	10.65	11.04	12.34	17.15	17.59	19.9	20.02	19.71	18.75	14.32	12.34	10.82	8.77	11.17	14.76	16.98	17.91	18.54	19.82
938	20.29	20.37	20.04	16.97	11.94	8.49	9.19	11.61	12.86	16.64	16.69	18.6	19.33	19.55	18.78	15.27	13.42	11.43	9.5	13.09	13.24	16.2	18.27	19.2	19.56	19.5	19.17	17.05	12.1	8.97	10.61	11.09	12.38	17.23	17.94	20.2	20.3	19.96	18.92	14.48	12.38	10.81	8.74	11.22	14.81	17.05	18.26	18.84	20.09
939	20.87	20.82	20.49	17.13	11.94	8.49	9.14	11.59	13.06	16.66	17.14	19.06	19.91	20.01	19.23	15.42	13.41	11.41	9.45	13.06	13.44	16.22	18.71	19.67	20.12	19.96	19.6	17.2	12.11	8.96	10.55	11.08	12.57	17.25	18.38	20.66	20.89	20.41	19.37	14.65	12.39	10.8	8.7	11.2	15.03	17.07	18.7	19.29	20.66
940	21.15	21.12	20.59	17.3	12.09	8.53	9.15	11.42	13.05	16.72	17.31	19.27	20.18	20.32	19.32	15.57	13.57	11.41	9.46	12.88	13.44	16.26	18.88	19.88	20.38	20.28	19.68	17.35	12.27	8.98	10.57	10.92	12.56	17.31	18.54	20.86	21.17	20.72	19.49	14.83	12.55	10.82	8.73	11.04	15.03	17.12	18.87	19.5	20.92
941	20.92	20.93	20.4	17.18	12.05	8.62	9.18	11.33	12.95	16.59	17.18	19.07	19.94	20.14	19.12	15.44	13.53	11.48	9.49	12.78	13.34	16.12	18.74	19.7	20.13	20.11	19.47	17.22	12.24	9.07	10.59	10.84	12.45	17.17	18.4	20.66	20.94	20.54	19.3	14.72	12.51	10.91	8.77	10.95	14.94	16.99	18.73	19.3	20.68
942	20.77	20.77	20.25	17.15	11.99	8.53	9.19	11.41	12.95	16.6	17.24	19.12	19.78	19.99	18.96	15.39	13.46	11.37	9.5	12.86	13.35	16.13	18.79	19.75	19.95	19.96	19.29	17.17	12.18	8.97	10.6	10.93	12.45	17.19	18.46	20.71	20.79	20.39	19.15	14.69	12.46	10.81	8.79	11.05	14.96	17	18.78	19.35	20.51
943	20.47	20.4	20.1	17.03	11.92	8.53	9.15	11.43	12.87	16.46	17.12	18.97	19.48	19.63	18.81	15.27	13.38	11.34	9.46	12.86	13.27	15.98	18.68	19.61	19.65	19.6	19.13	17.04	12.11	8.97	10.56	10.95	12.37	17.04	18.32	20.55	20.5	20.03	19.02	14.58	12.39	10.8	8.77	11.07	14.9	16.86	18.66	19.2	20.21
944	20.34	20.15	20.03	17.02	11.94	8.57	9.25	11.45	12.88	16.53	17.1	18.99	19.34	19.38	18.75	15.27	13.37	11.36	9.55	12.87	13.26	16.04	18.67	19.64	19.53	19.34	19.06	17.03	12.13	8.99	10.65	10.97	12.37	17.09	18.29	20.57	20.36	19.77	18.96	14.58	12.41	10.82	8.87	11.11	14.93	16.92	18.65	19.24	20.08
945	20.24	19.91	19.99	17.14	12.05	8.68	9.25	11.32	12.86	16.49	17.08	19.02	19.23	19.15	18.72	15.39	13.45	11.45	9.54	12.74	13.22	16	18.67	19.68	19.44	19.11	19.02	17.15	12.24	9.1	10.64	10.85	12.34	17.04	18.25	20.59	20.26	19.54	18.94	14.7	12.51	10.92	8.88	11	14.93	16.88	18.64	19.28	19.99
946	19.67	19.52	19.7	16.96	12.06	8.78	9.38	11.25	12.76	16.28	16.67	18.69	18.65	18.76	18.44	15.22	13.42	11.52	9.66	12.65	13.11	15.78	18.27	19.36	18.89	18.71	18.73	16.97	12.23	9.19	10.76	10.77	12.24	16.82	17.82	20.25	19.69	19.14	18.67	14.53	12.51	11	9.02	10.94	14.85	16.66	18.23	18.97	19.43
947	19.47	19.58	19.41	16.81	11.9	8.72	9.28	11.41	12.56	15.98	15.85	17.91	18.44	18.83	18.15	15.08	13.23	11.44	9.55	12.81	12.89	15.47	17.46	18.59	18.69	18.78	18.44	16.82	12.07	9.12	10.65	10.93	12.02	16.5	16.99	19.47	19.49	19.21	18.39	14.39	12.35	10.93	8.93	11.11	14.67	16.36	17.42	18.21	19.23
948	19.66	19.79	19.67	17.01	12.09	8.72	9.17	11.32	12.59	16.26	15.74	17.69	18.62	19.04	18.42	15.28	13.4	11.41	9.43	12.72	12.9	15.75	17.37	18.38	18.9	18.98	18.7	17.02	12.25	9.11	10.53	10.84	12.05	16.77	16.86	19.25	19.68	19.41	18.67	14.6	12.53	10.92	8.82	11.05	14.72	16.63	17.32	18.01	19.43
949	20.4	20.41	20.09	16.58	11.94	8.76	9.31	11.55	13.08	16.87	16.32	18.32	19.5	19.55	18.88	14.98	13.44	11.78	9.65	13.06	13.39	16.43	17.89	18.83	19.82	19.46	19.43	16.73	12.08	9.27	10.8	10.91	12.59	17.47	17.63	19.92	20.41	19.96	18.89	13.94	12.34	11.06	8.76	11.06	14.93	17.32	17.89	18.49	20.35
950	20.24	20.22	19.93	16.41	11.79	8.56	9.22	11.47	12.96	16.68	16.18	18.22	19.34	19.35	18.73	14.81	13.29	11.59	9.55	12.98	13.27	16.25	17.75	18.73	19.65	19.25	19.26	16.57	11.92	9.07	10.69	10.84	12.47	17.28	17.48	19.82	20.24	19.76	18.73	13.79	12.18	10.88	8.66	10.98	14.8	17.12	17.75	18.39	20.18
951	20.32	20.41	20.07	16.56	11.88	8.56	9.37	11.58	13.07	16.78	16.38	18.36	19.42	19.54	18.87	14.97	13.38	11.61	9.7	13.1	13.39	16.36	17.96	18.87	19.73	19.44	19.4	16.74	12.01	9.07	10.83	10.96	12.58	17.38	17.68	19.96	20.32	19.95	18.88	13.95	12.28	10.9	8.81	11.1	14.91	17.21	17.96	18.54	20.25
952	20.4	20.5	20.18	16.75	12.07	8.75	9.45	11.73	13.14	16.89	16.51	18.46	19.5	19.62	18.98	15.15	13.56	11.82	9.77	13.24	13.45	16.48	18.09	18.97	19.81	19.52	19.5	16.93	12.19	9.26	10.9	11.11	12.65	17.49	17.81	20.06	20.4	20.02	18.98	14.14	12.46	11.11	8.88	11.24	14.97	17.32	18.1	18.65	20.32
953	20.27	20.35	20.04	16.7	12.01	8.77	9.52	11.78	13.11	16.87	16.37	18.35	19.36	19.46	18.84	15.1	13.51	11.86	9.83	13.3	13.43	16.46	17.97	18.86	19.68	19.36	19.35	16.89	12.12	9.29	10.95	11.18	12.63	17.47	17.67	19.95	20.27	19.86	18.84	14.11	12.41	11.14	8.94	11.3	14.94	17.29	17.97	18.55	20.18
954	20.33	20.37	20.04	16.84	12.09	8.92	9.59	11.85	13.11	16.87	16.35	18.29	19.43	19.47	18.84	15.24	13.58	12.02	9.89	13.36	13.42	16.47	17.96	18.8	19.74	19.37	19.34	17.03	12.19	9.43	11	11.25	12.62	17.47	17.66	19.89	20.33	19.88	18.85	14.25	12.48	11.31	9.01	11.37	14.93	17.28	17.96	18.5	20.24
955	20.29	20.32	19.98	16.81	12.04	8.87	9.56	11.8	13.1	16.83	16.31	18.28	19.38	19.42	18.77	15.2	13.54	11.97	9.86	13.31	13.42	16.43	17.92	18.8	19.69	19.33	19.26	17	12.14	9.38	10.96	11.21	12.62	17.42	17.61	19.89	20.29	19.83	18.79	14.23	12.44	11.26	8.98	11.32	14.93	17.23	17.92	18.5	20.18
956	20.16	20.35	20.06	16.81	12.03	8.74	9.46	11.78	13.09	16.77	16.39	18.48	19.25	19.46	18.85	15.19	13.52	11.81	9.76	13.28	13.41	16.37	17.99	19	19.53	19.37	19.32	16.99	12.14	9.24	10.87	11.19	12.6	17.37	17.68	20.08	20.16	19.86	18.88	14.24	12.44	11.12	8.9	11.3	14.93	17.18	17.99	18.69	20.04
957	20.23	20.4	20.1	16.88	11.98	8.81	9.46	11.72	13.04	16.74	16.55	18.55	19.31	19.53	18.87	15.24	13.48	11.85	9.76	13.21	13.38	16.33	18.14	19.08	19.58	19.45	19.33	17.04	12.1	9.3	10.86	11.14	12.55	17.34	17.83	20.15	20.23	19.93	18.92	14.31	12.4	11.18	8.91	11.25	14.9	17.15	18.14	18.77	20.09
958	20.17	20.27	20.02	16.77	11.96	8.65	9.4	11.67	12.94	16.64	16.49	18.62	19.24	19.4	18.79	15.12	13.46	11.67	9.7	13.16	13.28	16.22	18.07	19.16	19.5	19.32	19.24	16.91	12.09	9.14	10.8	11.11	12.45	17.24	17.76	20.22	20.17	19.8	18.86	14.22	12.39	11.02	8.87	11.22	14.81	17.05	18.07	18.83	20.02
959	19.97	19.98	19.86	16.73	11.84	8.59	9.3	11.6	12.83	16.55	16.2	18.31	19.03	19.12	18.62	15.06	13.34	11.59	9.6	13.07	13.17	16.11	17.77	18.86	19.27	19.05	19.05	16.85	11.98	9.07	10.7	11.04	12.33	17.14	17.47	19.91	19.97	19.52	18.7	14.18	12.28	10.95	8.78	11.15	14.71	16.95	17.77	18.52	19.8
960	19.9	19.9	19.78	16.73	11.89	8.53	9.34	11.62	12.83	16.6	16.16	18.16	18.96	19.05	18.53	15.04	13.39	11.5	9.64	13.08	13.18	16.16	17.73	18.72	19.18	18.99	18.95	16.84	12.04	8.99	10.74	11.07	12.33	17.19	17.42	19.76	19.91	19.46	18.63	14.19	12.33	10.87	8.84	11.18	14.73	17	17.73	18.37	19.72
961	19.89	19.98	19.79	16.87	11.87	8.55	9.27	11.61	12.81	16.62	16.26	18.28	18.93	19.14	18.53	15.17	13.36	11.5	9.57	13.07	13.17	16.17	17.82	18.85	19.14	19.09	18.93	16.96	12.02	9.01	10.67	11.08	12.31	17.22	17.51	19.88	19.89	19.54	18.65	14.34	12.31	10.89	8.78	11.18	14.73	17.02	17.82	18.5	19.69
962	20.2	20.22	19.99	16.95	11.88	8.58	9.26	11.58	12.85	16.59	16.61	18.51	19.24	19.39	18.73	15.23	13.37	11.5	9.56	13.03	13.21	16.13	18.16	19.08	19.43	19.35	19.11	17.03	12.04	9.03	10.66	11.05	12.35	17.18	17.85	20.11	20.21	19.79	18.86	14.43	12.33	10.91	8.79	11.16	14.78	16.99	18.16	18.72	19.99
963	20.5	20.54	20.21	17.03	11.93	8.48	9.16	11.52	12.86	16.55	16.91	18.81	19.53	19.71	18.94	15.29	13.42	11.38	9.46	12.97	13.24	16.09	18.45	19.39	19.71	19.68	19.31	17.09	12.1	8.92	10.56	11	12.37	17.15	18.14	20.4	20.51	20.12	19.09	14.51	12.39	10.8	8.7	11.11	14.81	16.95	18.45	19.02	20.27
964	20.87	20.92	20.45	17.21	12.05	8.53	9.2	11.45	12.98	16.58	17.2	19.16	19.9	20.11	19.18	15.46	13.54	11.4	9.51	12.89	13.37	16.11	18.73	19.75	20.06	20.08	19.53	17.25	12.22	8.96	10.61	10.94	12.49	17.18	18.42	20.76	20.88	20.51	19.34	14.7	12.52	10.84	8.77	11.05	14.95	16.99	18.73	19.37	20.63
965	20.62	20.65	20.18	17.01	11.88	8.57	9.16	11.37	12.87	16.48	17.02	18.93	19.63	19.84	18.9	15.25	13.37	11.42	9.46	12.79	13.26	16	18.55	19.53	19.78	19.82	19.23	17.04	12.07	9	10.56	10.86	12.37	17.08	18.23	20.53	20.62	20.24	19.07	14.51	12.36	10.88	8.74	10.97	14.85	16.88	18.54	19.14	20.35
966	20.51	20.48	19.93	16.96	11.84	8.5	9.16	11.44	12.84	16.47	17.03	18.99	19.52	19.68	18.64	15.18	13.33	11.32	9.47	12.86	13.23	15.98	18.55	19.6	19.65	19.67	18.96	16.98	12.03	8.92	10.57	10.94	12.34	17.07	18.24	20.58	20.52	20.08	18.83	14.48	12.32	10.8	8.76	11.05	14.83	16.87	18.55	19.2	20.23
967	20.39	20.16	19.9	17.04	11.9	8.57	9.18	11.46	12.88	16.46	17.12	18.93	19.39	19.37	18.61	15.26	13.37	11.37	9.48	12.86	13.27	15.97	18.64	19.55	19.52	19.36	18.91	17.05	12.09	8.98	10.58	10.96	12.37	17.05	18.31	20.53	20.4	19.77	18.81	14.56	12.38	10.86	8.79	11.08	14.89	16.86	18.64	19.15	20.11
968	20.41	20.12	20.01	17.09	11.94	8.62	9.21	11.47	12.91	16.58	17.17	19.08	19.4	19.34	18.73	15.31	13.38	11.39	9.5	12.87	13.29	16.08	18.71	19.7	19.56	19.32	19.02	17.09	12.12	9.02	10.6	10.98	12.4	17.15	18.35	20.66	20.42	19.73	18.94	14.62	12.42	10.89	8.83	11.11	14.95	16.97	18.69	19.31	20.13
969	20.43	20.02	20.17	17.18	12.07	8.77	9.3	11.29	12.93	16.59	17.23	19.15	19.41	19.25	18.9	15.42	13.48	11.51	9.58	12.68	13.28	16.08	18.78	19.78	19.59	19.22	19.18	17.19	12.25	9.16	10.68	10.8	12.41	17.15	18.39	20.72	20.44	19.63	19.12	14.72	12.54	11.02	8.93	10.95	14.99	16.98	18.76	19.4	20.16
970	20.01	19.78	20.01	17.18	12.21	8.88	9.41	11.17	12.86	16.49	17.06	19.06	18.99	19.01	18.74	15.42	13.58	11.61	9.68	12.56	13.2	15.97	18.64	19.7	19.19	18.98	19.02	17.18	12.38	9.27	10.78	10.68	12.33	17.03	18.21	20.63	20.02	19.39	18.97	14.72	12.67	11.12	9.04	10.84	14.95	16.86	18.6	19.33	19.75
971	19.53	19.59	19.49	16.92	12.02	8.83	9.36	11.27	12.65	16.14	16.24	18.38	18.5	18.83	18.23	15.17	13.36	11.53	9.62	12.65	12.97	15.61	17.82	19.03	18.73	18.79	18.5	16.92	12.18	9.2	10.72	10.78	12.11	16.66	17.37	19.94	19.54	19.2	18.46	14.47	12.48	11.05	9	10.96	14.76	16.5	17.78	18.66	19.28
972	19.69	19.84	19.69	16.98	12.01	8.76	9.27	11.45	12.6	16.18	15.84	17.87	18.64	19.09	18.43	15.24	13.32	11.44	9.53	12.82	12.91	15.64	17.44	18.53	18.89	19.04	18.7	16.98	12.17	9.13	10.63	10.96	12.06	16.69	16.95	19.42	19.69	19.45	18.68	14.54	12.46	10.97	8.92	11.16	14.74	16.54	17.39	18.17	19.44
973	20.26	20.26	19.94	16.82	12.02	8.89	9.58	11.78	13.03	16.82	16.2	18.17	19.35	19.37	18.74	15.21	13.52	11.97	9.88	13.27	13.33	16.41	17.79	18.67	19.63	19.27	19.22	17.01	12.13	9.39	10.99	11.19	12.53	17.42	17.5	19.77	20.25	19.77	18.75	14.23	12.43	11.28	9	11.3	14.85	17.23	17.8	18.37	20.15
974	20.24	20.28	20.01	16.96	12.17	9.1	9.67	11.87	13.09	16.83	16.34	18.34	19.32	19.4	18.8	15.33	13.67	12.16	9.96	13.35	13.39	16.4	17.92	18.85	19.59	19.31	19.27	17.13	12.29	9.59	11.07	11.29	12.59	17.43	17.63	19.94	20.24	19.8	18.82	14.38	12.59	11.49	9.1	11.39	14.92	17.23	17.93	18.54	20.12
975	20.06	20.15	19.96	16.81	12.14	9.03	9.53	11.73	12.97	16.64	16.27	18.33	19.13	19.28	18.74	15.16	13.63	12.05	9.83	13.19	13.28	16.21	17.84	18.85	19.38	19.2	19.19	16.96	12.26	9.51	10.94	11.15	12.47	17.24	17.55	19.93	20.05	19.68	18.78	14.23	12.56	11.4	8.98	11.25	14.82	17.04	17.85	18.54	19.91
976	19.99	20.12	19.88	16.73	11.99	8.77	9.42	11.65	12.86	16.57	16.23	18.3	19.05	19.25	18.65	15.07	13.49	11.77	9.72	13.11	13.18	16.13	17.79	18.83	19.29	19.18	19.09	16.87	12.12	9.24	10.83	11.08	12.36	17.17	17.5	19.91	19.98	19.66	18.71	14.17	12.42	11.13	8.89	11.18	14.73	16.97	17.8	18.51	19.83
977	19.93	19.9	19.71	16.76	11.99	8.79	9.43	11.67	12.87	16.57	16.13	18.15	18.99	19.04	18.47	15.08	13.49	11.76	9.73	13.12	13.2	16.12	17.68	18.68	19.21	18.98	18.89	16.88	12.13	9.25	10.84	11.11	12.37	17.17	17.39	19.75	19.93	19.44	18.54	14.2	12.43	11.15	8.92	11.21	14.75	16.98	17.69	18.35	19.76
978	20.04	20.02	19.79	16.92	12.12	8.84	9.49	11.68	12.91	16.69	16.23	18.17	19.09	19.17	18.55	15.22	13.62	11.8	9.78	13.12	13.25	16.24	17.78	18.72	19.29	19.11	18.95	17.02	12.27	9.3	10.89	11.12	12.41	17.29	17.49	19.78	20.03	19.57	18.64	14.37	12.57	11.19	8.99	11.23	14.81	17.1	17.79	18.38	19.85
979	19.91	20	19.83	16.87	12.01	8.68	9.39	11.63	12.83	16.55	16.31	18.22	18.95	19.16	18.58	15.16	13.5	11.61	9.68	13.07	13.18	16.09	17.85	18.78	19.14	19.11	18.97	16.96	12.16	9.13	10.79	11.09	12.33	17.15	17.56	19.82	19.91	19.56	18.69	14.33	12.46	11.03	8.9	11.19	14.75	16.95	17.86	18.42	19.7
980	19.97	20.06	19.84	16.9	11.92	8.66	9.28	11.56	12.8	16.5	16.46	18.46	19	19.22	18.58	15.18	13.41	11.56	9.58	12.99	13.15	16.03	17.99	19.02	19.17	19.18	18.95	16.98	12.08	9.1	10.69	11.02	12.29	17.1	17.69	20.06	19.97	19.62	18.7	14.37	12.38	10.99	8.82	11.12	14.73	16.9	17.99	18.66	19.74
981	20.21	20.23	19.93	16.97	11.87	8.59	9.21	11.56	12.75	16.48	16.56	18.75	19.23	19.4	18.67	15.23	13.37	11.48	9.5	12.98	13.11	16.01	18.09	19.32	19.39	19.37	19.02	17.03	12.04	9.03	10.61	11.03	12.25	17.08	17.79	20.35	20.2	19.8	18.8	14.45	12.34	10.92	8.76	11.13	14.7	16.89	18.09	18.95	19.97
982	20.4	20.38	20.08	17	11.86	8.53	9.17	11.48	12.78	16.43	16.82	18.93	19.42	19.56	18.8	15.24	13.35	11.39	9.46	12.89	13.15	15.95	18.34	19.51	19.56	19.53	19.14	17.04	12.04	8.95	10.57	10.96	12.28	17.03	18.04	20.53	20.4	19.96	18.96	14.48	12.34	10.85	8.73	11.06	14.75	16.84	18.34	19.13	20.14
983	20.14	20.16	19.86	16.88	11.84	8.5	9.16	11.42	12.74	16.31	16.81	18.64	19.16	19.34	18.58	15.11	13.33	11.34	9.46	12.82	13.12	15.82	18.32	19.23	19.28	19.32	18.9	16.91	12.02	8.92	10.57	10.9	12.24	16.91	18.02	20.25	20.14	19.74	18.75	14.37	12.32	10.81	8.74	11	14.72	16.71	18.32	18.84	19.87
984	20.32	20.26	19.88	17.01	11.87	8.55	9.1	11.47	12.82	16.44	17.03	18.84	19.32	19.46	18.59	15.22	13.36	11.36	9.4	12.87	13.2	15.94	18.53	19.43	19.43	19.45	18.89	17.02	12.06	8.96	10.51	10.97	12.31	17.04	18.24	20.44	20.32	19.86	18.78	14.51	12.36	10.85	8.7	11.07	14.81	16.85	18.54	19.04	20.03
985	20.46	20.33	20.01	17.07	11.91	8.58	9.19	11.45	12.84	16.56	17.17	18.96	19.45	19.53	18.71	15.27	13.39	11.37	9.48	12.84	13.22	16.06	18.68	19.56	19.57	19.52	19.01	17.07	12.1	8.99	10.59	10.95	12.33	17.16	18.36	20.56	20.46	19.93	18.91	14.58	12.4	10.88	8.8	11.06	14.86	16.96	18.67	19.17	20.17
986	20.63	20.37	20.18	17.2	12.02	8.71	9.23	11.38	12.92	16.58	17.22	19.1	19.62	19.59	18.89	15.42	13.46	11.47	9.51	12.76	13.29	16.06	18.74	19.71	19.75	19.56	19.18	17.2	12.2	9.11	10.63	10.88	12.41	17.15	18.39	20.69	20.63	19.97	19.1	14.72	12.5	10.99	8.85	11	14.96	16.97	18.73	19.32	20.34
987	20.62	20.36	20.28	17.3	12.08	8.8	9.31	11.32	12.97	16.65	17.31	19.22	19.6	19.58	19	15.52	13.49	11.53	9.58	12.69	13.32	16.12	18.85	19.84	19.76	19.55	19.28	17.3	12.25	9.18	10.69	10.82	12.45	17.21	18.46	20.8	20.62	19.96	19.22	14.82	12.55	11.05	8.93	10.96	15.04	17.03	18.83	19.46	20.34
988	20.34	20.14	20.17	17.33	12.2	8.83	9.39	11.3	12.96	16.61	17.25	19.15	19.31	19.37	18.9	15.55	13.57	11.54	9.66	12.66	13.29	16.08	18.8	19.78	19.5	19.33	19.17	17.33	12.37	9.21	10.77	10.8	12.43	17.16	18.39	20.73	20.34	19.74	19.13	14.86	12.67	11.07	9.02	10.96	15.05	16.99	18.78	19.41	20.07
989	19.88	19.77	19.82	17.2	12.25	8.94	9.4	11.23	12.91	16.52	17	18.96	18.85	19.01	18.56	15.43	13.6	11.63	9.66	12.59	13.22	15.98	18.58	19.6	19.06	18.96	18.82	17.19	12.42	9.31	10.77	10.74	12.37	17.04	18.13	20.53	19.88	19.37	18.79	14.73	12.72	11.17	9.04	10.91	15.02	16.89	18.54	19.23	19.62
990	19.71	19.82	19.61	17.02	12.12	8.9	9.46	11.51	12.7	16.2	16.12	18.21	18.67	19.07	18.36	15.26	13.43	11.57	9.72	12.86	13	15.65	17.71	18.85	18.9	19.01	18.61	17.02	12.27	9.26	10.83	11.01	12.15	16.71	17.23	19.76	19.71	19.42	18.6	14.57	12.57	11.11	9.12	11.2	14.84	16.56	17.67	18.49	19.46
991	20.36	20.24	19.97	16.89	12.17	9.09	9.66	11.86	13.07	16.82	16.14	18.18	19.43	19.36	18.76	15.27	13.66	12.14	9.94	13.32	13.34	16.38	17.7	18.69	19.7	19.26	19.23	17.07	12.28	9.59	11.07	11.28	12.56	17.42	17.43	19.78	20.33	19.77	18.77	14.31	12.58	11.47	9.09	11.39	14.89	17.23	17.73	18.39	20.24
992	20.26	20.17	19.87	16.99	12.29	9.28	9.71	11.91	13.07	16.76	16.19	18.26	19.33	19.29	18.66	15.36	13.79	12.31	9.99	13.36	13.34	16.32	17.75	18.78	19.58	19.2	19.11	17.16	12.41	9.77	11.12	11.33	12.55	17.36	17.48	19.86	20.24	19.7	18.68	14.42	12.71	11.66	9.16	11.44	14.9	17.18	17.78	18.47	20.13
993	20.01	20.05	19.78	16.83	12.19	9.16	9.65	11.8	12.93	16.67	16.06	18.15	19.07	19.18	18.57	15.18	13.68	12.16	9.93	13.25	13.21	16.22	17.61	18.67	19.31	19.1	19	16.98	12.32	9.64	11.06	11.23	12.41	17.27	17.34	19.75	19.99	19.59	18.6	14.26	12.62	11.53	9.11	11.34	14.78	17.09	17.64	18.36	19.86
994	19.96	19.95	19.7	16.73	12.07	8.86	9.5	11.66	12.89	16.59	16.02	18.02	19.02	19.08	18.47	15.06	13.57	11.85	9.79	13.1	13.18	16.13	17.56	18.55	19.24	19.01	18.89	16.86	12.21	9.34	10.91	11.1	12.38	17.19	17.29	19.62	19.94	19.49	18.52	14.17	12.51	11.22	8.98	11.21	14.76	17	17.59	18.23	19.8
995	20.04	19.95	19.7	16.86	12.09	8.9	9.52	11.72	12.95	16.71	15.97	17.98	19.08	19.09	18.47	15.18	13.58	11.87	9.81	13.16	13.25	16.24	17.51	18.52	19.29	19.02	18.87	16.98	12.23	9.38	10.94	11.17	12.44	17.31	17.23	19.59	20.02	19.5	18.54	14.31	12.53	11.26	9.02	11.28	14.84	17.12	17.53	18.19	19.86
996	20.08	20	19.77	16.94	12.23	8.98	9.47	11.63	13.05	16.77	16.06	18	19.12	19.15	18.53	15.24	13.72	11.93	9.76	13.06	13.36	16.29	17.6	18.55	19.31	19.09	18.92	17.04	12.37	9.45	10.89	11.08	12.54	17.37	17.32	19.61	20.06	19.56	18.62	14.4	12.67	11.33	8.98	11.19	14.95	17.18	17.62	18.21	19.88
997	19.92	19.9	19.69	16.89	12.07	8.84	9.45	11.64	12.81	16.55	16.12	18.09	18.95	19.06	18.44	15.17	13.56	11.76	9.74	13.06	13.13	16.07	17.65	18.64	19.13	19	18.82	16.97	12.22	9.3	10.87	11.1	12.3	17.15	17.37	19.7	19.91	19.46	18.54	14.35	12.52	11.18	8.99	11.21	14.73	16.96	17.67	18.3	19.71
998	19.95	19.97	19.8	16.96	12.08	8.78	9.37	11.59	12.77	16.49	16.32	18.27	18.98	19.14	18.54	15.24	13.57	11.68	9.66	13	13.09	16	17.84	18.83	19.14	19.09	18.9	17.04	12.24	9.23	10.79	11.05	12.26	17.09	17.56	19.87	19.94	19.54	18.66	14.44	12.54	11.11	8.92	11.16	14.71	16.9	17.86	18.47	19.73
999	19.85	19.82	19.63	16.92	11.94	8.67	9.24	11.5	12.73	16.43	16.23	18.24	18.87	18.99	18.37	15.18	13.42	11.55	9.53	12.91	13.06	15.94	17.74	18.81	19.02	18.95	18.72	16.98	12.1	9.12	10.66	10.97	12.22	17.03	17.46	19.85	19.84	19.4	18.51	14.4	12.4	11	8.8	11.07	14.68	16.84	17.76	18.45	19.61
1000	19.8	19.76	19.64	16.85	11.86	8.58	9.22	11.49	12.62	16.31	16.12	18.29	18.82	18.94	18.37	15.08	13.34	11.44	9.51	12.89	12.96	15.81	17.63	18.87	18.95	18.9	18.69	16.88	12.03	9.02	10.64	10.97	12.1	16.91	17.34	19.9	19.8	19.34	18.52	14.34	12.33	10.9	8.8	11.07	14.59	16.72	17.64	18.5	19.55
1001	19.74	19.7	19.59	16.93	11.81	8.54	9.17	11.41	12.55	16.24	16.21	18.25	18.75	18.88	18.31	15.16	13.29	11.37	9.46	12.81	12.9	15.74	17.71	18.84	18.88	18.85	18.62	16.96	11.99	8.98	10.59	10.9	12.04	16.84	17.42	19.86	19.74	19.29	18.48	14.43	12.29	10.85	8.77	11	14.54	16.65	17.72	18.45	19.48
1002	19.97	19.94	19.74	17	11.81	8.54	9.14	11.39	12.6	16.32	16.74	18.46	18.97	19.14	18.46	15.2	13.29	11.35	9.42	12.78	12.96	15.81	18.25	19.06	19.08	19.11	18.75	17	12	8.97	10.56	10.89	12.09	16.92	17.95	20.08	19.97	19.54	18.64	14.5	12.3	10.84	8.75	10.99	14.61	16.73	18.25	18.66	19.69
1003	20.37	20.29	19.95	17.04	11.91	8.56	9.19	11.42	12.8	16.46	17.13	18.86	19.36	19.49	18.66	15.25	13.36	11.35	9.47	12.8	13.16	15.94	18.64	19.47	19.48	19.46	18.95	17.04	12.09	8.99	10.61	10.92	12.29	17.05	18.32	20.47	20.37	19.89	18.86	14.56	12.39	10.86	8.82	11.02	14.83	16.87	18.63	19.07	20.08
1004	20.64	20.5	20.14	17.23	11.98	8.66	9.24	11.47	12.92	16.64	17.25	19.12	19.63	19.71	18.86	15.44	13.41	11.42	9.52	12.85	13.26	16.11	18.77	19.73	19.76	19.67	19.14	17.23	12.16	9.07	10.65	10.98	12.4	17.21	18.42	20.71	20.64	20.1	19.06	14.75	12.46	10.93	8.87	11.1	14.97	17.04	18.76	19.34	20.36
1005	20.74	20.57	20.23	17.32	12.06	8.73	9.28	11.51	13.03	16.69	17.35	19.25	19.72	19.79	18.97	15.53	13.45	11.47	9.55	12.88	13.35	16.16	18.89	19.87	19.88	19.74	19.23	17.31	12.23	9.13	10.68	11.01	12.5	17.25	18.5	20.84	20.74	20.17	19.18	14.85	12.53	10.99	8.92	11.15	15.09	17.09	18.87	19.49	20.46
1006	20.6	20.4	20.21	17.3	12.14	8.8	9.35	11.42	13.01	16.69	17.36	19.21	19.57	19.63	18.95	15.52	13.5	11.51	9.62	12.78	13.31	16.15	18.91	19.84	19.75	19.58	19.21	17.29	12.3	9.19	10.75	10.92	12.47	17.23	18.5	20.79	20.59	20	19.17	14.84	12.6	11.04	9	11.08	15.09	17.07	18.89	19.46	20.33
1007	20.29	20.05	20.05	17.28	12.2	8.92	9.45	11.38	13	16.74	17.27	19.17	19.25	19.29	18.8	15.51	13.54	11.61	9.71	12.73	13.29	16.19	18.84	19.81	19.45	19.22	19.05	17.28	12.36	9.3	10.84	10.88	12.46	17.27	18.39	20.74	20.28	19.65	19.02	14.83	12.66	11.15	9.11	11.05	15.11	17.12	18.81	19.43	20.02
1008	19.79	19.76	19.61	17.16	12.2	9.02	9.47	11.36	12.91	16.46	16.64	18.67	18.75	19	18.37	15.39	13.51	11.68	9.72	12.7	13.18	15.9	18.23	19.32	18.97	18.93	18.61	17.15	12.36	9.39	10.85	10.87	12.36	16.97	17.75	20.22	19.79	19.36	18.6	14.71	12.66	11.23	9.13	11.05	15.04	16.83	18.19	18.94	19.53
1009	20.38	20.13	19.97	16.99	12.3	9.28	9.74	11.88	13.08	16.71	16.06	18.03	19.44	19.26	18.77	15.36	13.8	12.31	10.02	13.32	13.32	16.24	17.6	18.53	19.69	19.16	19.22	17.16	12.42	9.78	11.17	11.3	12.56	17.31	17.36	19.63	20.34	19.68	18.77	14.42	12.72	11.66	9.19	11.42	14.91	17.13	17.66	18.25	20.26
1010	20.22	20.07	19.83	16.93	12.3	9.3	9.73	11.84	13	16.64	16.04	18.08	19.27	19.2	18.62	15.29	13.8	12.3	10.01	13.27	13.25	16.17	17.57	18.59	19.51	19.11	19.05	17.09	12.43	9.79	11.15	11.27	12.48	17.24	17.32	19.68	20.18	19.62	18.64	14.37	12.73	11.67	9.19	11.39	14.85	17.06	17.62	18.3	20.07
1011	20.02	19.92	19.72	16.82	12.24	9.22	9.65	11.78	12.89	16.61	15.97	18.01	19.07	19.06	18.51	15.16	13.73	12.21	9.93	13.2	13.15	16.13	17.49	18.53	19.3	18.97	18.93	16.96	12.38	9.71	11.07	11.21	12.37	17.21	17.24	19.62	19.99	19.47	18.55	14.26	12.68	11.59	9.13	11.33	14.76	17.03	17.54	18.23	19.87
1012	20.02	19.89	19.64	16.73	12.11	9.06	9.55	11.68	12.88	16.64	15.84	17.85	19.06	19.04	18.41	15.06	13.6	12.03	9.83	13.1	13.14	16.16	17.37	18.38	19.27	18.95	18.82	16.86	12.25	9.55	10.98	11.12	12.36	17.24	17.11	19.46	19.99	19.45	18.47	14.18	12.55	11.42	9.05	11.24	14.76	17.06	17.41	18.07	19.85
1013	20.14	19.97	19.7	16.87	12.14	9	9.53	11.68	12.95	16.83	15.83	17.78	19.17	19.12	18.47	15.18	13.63	11.95	9.81	13.1	13.22	16.35	17.35	18.31	19.37	19.05	18.86	16.98	12.29	9.48	10.96	11.13	12.42	17.43	17.09	19.38	20.11	19.54	18.53	14.33	12.59	11.35	9.05	11.25	14.84	17.25	17.39	17.99	19.96
1014	20.1	19.98	19.73	16.9	12.19	9	9.52	11.61	12.93	16.8	15.9	17.89	19.13	19.13	18.49	15.19	13.67	11.93	9.8	13.02	13.21	16.31	17.42	18.43	19.32	19.06	18.87	16.99	12.34	9.47	10.95	11.06	12.41	17.4	17.16	19.5	20.08	19.54	18.57	14.36	12.64	11.34	9.05	11.17	14.84	17.22	17.46	18.1	19.91
1015	19.96	19.84	19.69	16.88	12.07	8.92	9.39	11.57	12.78	16.5	15.94	17.98	18.99	19	18.45	15.17	13.55	11.83	9.67	12.97	13.07	16.01	17.45	18.54	19.16	18.93	18.81	16.97	12.22	9.39	10.82	11.03	12.25	17.1	17.18	19.59	19.94	19.41	18.55	14.36	12.52	11.26	8.94	11.14	14.7	16.92	17.48	18.19	19.76
1016	19.99	19.82	19.7	16.9	12.07	8.87	9.38	11.52	12.73	16.41	16.08	18.07	19.01	18.99	18.45	15.17	13.54	11.76	9.65	12.92	13.03	15.92	17.6	18.63	19.17	18.93	18.8	16.97	12.23	9.33	10.81	10.99	12.2	17.01	17.32	19.68	19.97	19.4	18.56	14.39	12.53	11.2	8.94	11.1	14.67	16.84	17.62	18.28	19.77
1017	19.87	19.77	19.61	16.88	12.01	8.8	9.31	11.46	12.64	16.35	16.07	18.1	18.88	18.95	18.35	15.13	13.48	11.67	9.58	12.86	12.94	15.85	17.58	18.67	19.03	18.89	18.69	16.93	12.17	9.25	10.74	10.94	12.11	16.95	17.29	19.71	19.85	19.36	18.48	14.37	12.47	11.12	8.89	11.05	14.6	16.77	17.59	18.3	19.63
1018	19.81	19.73	19.57	16.9	11.86	8.65	9.29	11.41	12.61	16.34	15.93	18.05	18.82	18.92	18.3	15.14	13.33	11.5	9.57	12.8	12.92	15.83	17.44	18.63	18.95	18.86	18.62	16.94	12.03	9.1	10.73	10.89	12.09	16.94	17.15	19.67	19.8	19.32	18.44	14.4	12.33	10.97	8.89	11	14.59	16.76	17.45	18.26	19.56
1019	19.81	19.73	19.62	16.92	11.91	8.63	9.22	11.41	12.55	16.26	16.08	18.11	18.82	18.92	18.35	15.14	13.37	11.46	9.49	12.8	12.88	15.74	17.58	18.7	18.94	18.87	18.65	16.94	12.08	9.08	10.65	10.9	12.03	16.86	17.29	19.73	19.81	19.32	18.51	14.43	12.38	10.94	8.83	11.01	14.55	16.68	17.59	18.32	19.55
1020	19.68	19.72	19.57	16.94	11.86	8.55	9.14	11.42	12.5	16.23	16.27	18.18	18.68	18.91	18.3	15.14	13.32	11.36	9.42	12.8	12.83	15.71	17.77	18.77	18.79	18.87	18.58	16.94	12.04	9	10.58	10.91	11.98	16.83	17.47	19.8	19.68	19.31	18.47	14.45	12.34	10.86	8.77	11.01	14.51	16.65	17.77	18.38	19.4
1021	19.93	19.87	19.72	17	11.84	8.57	9.16	11.45	12.57	16.28	16.65	18.45	18.93	19.08	18.45	15.2	13.28	11.35	9.43	12.83	12.9	15.75	18.15	19.06	19.04	19.03	18.72	17	12.02	9	10.59	10.95	12.05	16.87	17.84	20.07	19.93	19.47	18.63	14.52	12.32	10.86	8.8	11.06	14.6	16.69	18.15	18.66	19.65
1022	20.11	20.01	19.82	17.06	11.94	8.62	9.21	11.46	12.63	16.36	16.93	18.63	19.09	19.22	18.56	15.27	13.36	11.38	9.47	12.82	12.94	15.82	18.46	19.24	19.23	19.17	18.82	17.06	12.12	9.04	10.63	10.96	12.1	16.93	18.11	20.23	20.1	19.61	18.75	14.59	12.42	10.89	8.85	11.08	14.68	16.77	18.45	18.85	19.83
1023	20.31	20.21	19.93	17.21	12.05	8.67	9.26	11.53	12.8	16.52	17.06	18.92	19.29	19.43	18.67	15.42	13.44	11.4	9.52	12.88	13.1	15.98	18.6	19.54	19.45	19.37	18.93	17.2	12.22	9.08	10.68	11.03	12.26	17.08	18.21	20.51	20.31	19.81	18.87	14.74	12.52	10.93	8.91	11.17	14.87	16.92	18.58	19.15	20.04
1024	20.52	20.41	20.15	17.32	12.1	8.77	9.36	11.62	12.98	16.72	17.29	19.17	19.49	19.64	18.9	15.53	13.46	11.48	9.62	12.97	13.27	16.17	18.84	19.8	19.67	19.57	19.15	17.31	12.27	9.17	10.77	11.12	12.44	17.27	18.42	20.75	20.51	20.01	19.11	14.86	12.57	11.02	9.02	11.28	15.07	17.12	18.82	19.41	20.25
1025	20.55	20.38	20.22	17.38	12.24	8.89	9.45	11.52	13.14	16.81	17.4	19.35	19.51	19.61	18.98	15.6	13.57	11.58	9.7	12.86	13.41	16.25	18.97	19.98	19.7	19.53	19.22	17.37	12.4	9.29	10.85	11.03	12.59	17.34	18.52	20.91	20.54	19.98	19.2	14.92	12.7	11.13	9.12	11.19	15.24	17.2	18.94	19.6	20.28
1026	20.07	19.95	19.95	17.37	12.28	9.07	9.53	11.35	13.04	16.64	17.11	19.12	19.03	19.2	18.72	15.58	13.58	11.73	9.77	12.68	13.29	16.07	18.69	19.77	19.24	19.11	18.95	17.35	12.44	9.46	10.92	10.86	12.48	17.16	18.2	20.68	20.06	19.55	18.94	14.91	12.74	11.29	9.2	11.04	15.16	17.02	18.65	19.39	19.81
1027	20.34	20.07	19.93	16.96	12.35	9.37	9.74	11.81	12.99	16.63	15.93	17.9	19.38	19.2	18.73	15.32	13.84	12.37	10.01	13.22	13.21	16.14	17.44	18.41	19.62	19.1	19.16	17.12	12.48	9.87	11.17	11.24	12.46	17.23	17.22	19.5	20.29	19.63	18.73	14.39	12.78	11.74	9.21	11.37	14.83	17.06	17.52	18.13	20.21
1028	20.21	19.99	19.86	16.86	12.29	9.29	9.71	11.81	12.92	16.57	15.86	17.91	19.24	19.13	18.65	15.21	13.78	12.28	9.98	13.22	13.14	16.08	17.37	18.42	19.47	19.04	19.07	17.01	12.42	9.79	11.14	11.25	12.39	17.17	17.14	19.51	20.16	19.56	18.67	14.3	12.72	11.66	9.19	11.38	14.77	17	17.44	18.13	20.06
1029	20.03	19.91	19.71	16.78	12.22	9.24	9.67	11.73	12.9	16.56	15.8	17.86	19.06	19.06	18.5	15.11	13.71	12.21	9.94	13.13	13.13	16.07	17.31	18.38	19.27	18.96	18.9	16.91	12.36	9.73	11.1	11.17	12.37	17.16	17.08	19.47	19.98	19.48	18.53	14.23	12.66	11.6	9.17	11.3	14.77	16.99	17.38	18.08	19.87
1030	20.05	19.89	19.68	16.78	12.24	9.17	9.59	11.67	12.85	16.68	15.78	17.75	19.08	19.04	18.46	15.1	13.72	12.12	9.86	13.07	13.09	16.18	17.29	18.27	19.28	18.95	18.85	16.9	12.38	9.66	11.03	11.12	12.32	17.28	17.06	19.35	20.01	19.46	18.51	14.24	12.68	11.52	9.11	11.24	14.73	17.1	17.36	17.97	19.88
1031	20.14	20.06	19.8	16.89	12.24	9.08	9.58	11.63	12.9	16.89	15.9	17.77	19.16	19.21	18.57	15.2	13.72	12.01	9.85	13.03	13.15	16.39	17.41	18.31	19.35	19.13	18.95	17	12.39	9.56	11.02	11.09	12.37	17.49	17.16	19.38	20.1	19.63	18.63	14.36	12.69	11.42	9.12	11.21	14.8	17.32	17.46	17.99	19.96
1032	20.18	20.03	19.83	16.91	12.16	9.06	9.47	11.6	12.89	16.82	15.84	17.8	19.2	19.19	18.6	15.2	13.64	11.97	9.74	12.99	13.15	16.31	17.35	18.34	19.38	19.11	18.96	17	12.31	9.54	10.91	11.06	12.36	17.42	17.1	19.41	20.15	19.61	18.68	14.38	12.61	11.39	9.02	11.17	14.81	17.25	17.4	18.01	19.98
1033	20.05	19.96	19.79	16.97	12.15	8.99	9.47	11.54	12.76	16.6	15.9	17.89	19.07	19.13	18.55	15.25	13.62	11.89	9.74	12.93	13.02	16.09	17.4	18.44	19.23	19.05	18.9	17.05	12.3	9.47	10.91	11.01	12.23	17.2	17.14	19.5	20.02	19.54	18.64	14.45	12.6	11.32	9.04	11.12	14.69	17.03	17.44	18.1	19.84
1034	19.94	19.82	19.64	16.91	12.11	8.91	9.39	11.5	12.63	16.32	15.97	18.03	18.95	18.99	18.39	15.17	13.58	11.79	9.66	12.89	12.9	15.81	17.48	18.59	19.1	18.92	18.73	16.97	12.27	9.39	10.84	10.98	12.1	16.92	17.21	19.65	19.91	19.4	18.5	14.4	12.57	11.24	8.97	11.09	14.58	16.75	17.51	18.24	19.72
1035	19.78	19.74	19.57	16.86	11.96	8.79	9.33	11.47	12.54	16.2	15.94	17.96	18.8	18.92	18.32	15.11	13.42	11.66	9.6	12.85	12.82	15.69	17.45	18.53	18.94	18.85	18.64	16.91	12.12	9.26	10.78	10.95	12.01	16.8	17.17	19.58	19.77	19.33	18.44	14.36	12.42	11.11	8.93	11.06	14.51	16.63	17.47	18.17	19.55
1036	19.82	19.78	19.65	16.9	11.98	8.71	9.28	11.38	12.54	16.31	15.92	17.95	18.83	18.96	18.39	15.14	13.43	11.55	9.55	12.76	12.83	15.79	17.42	18.53	18.96	18.89	18.7	16.94	12.14	9.18	10.73	10.86	12.01	16.91	17.14	19.58	19.81	19.37	18.53	14.41	12.44	11.02	8.89	10.97	14.53	16.73	17.44	18.16	19.58
1037	19.9	19.85	19.66	16.97	11.98	8.65	9.25	11.42	12.6	16.32	16.04	18.12	18.91	19.04	18.4	15.19	13.43	11.47	9.52	12.79	12.9	15.79	17.54	18.71	19.03	18.98	18.69	16.99	12.14	9.11	10.71	10.91	12.07	16.92	17.25	19.75	19.9	19.45	18.55	14.48	12.44	10.96	8.89	11.01	14.6	16.75	17.55	18.33	19.65
1038	19.85	19.8	19.64	16.99	11.99	8.62	9.2	11.39	12.55	16.25	16.14	18.19	18.85	19	18.37	15.2	13.44	11.43	9.47	12.76	12.85	15.73	17.64	18.78	18.96	18.94	18.65	17	12.16	9.08	10.66	10.88	12.02	16.85	17.35	19.82	19.85	19.4	18.54	14.51	12.46	10.92	8.85	10.99	14.57	16.68	17.65	18.39	19.59
1039	19.74	19.8	19.64	17.01	11.93	8.59	9.21	11.39	12.54	16.31	16.31	18.33	18.74	19.01	18.37	15.21	13.35	11.37	9.48	12.75	12.85	15.78	17.82	18.93	18.85	18.94	18.64	17.01	12.1	9.04	10.67	10.89	12.01	16.9	17.5	19.95	19.74	19.4	18.55	14.54	12.4	10.88	8.87	11	14.58	16.74	17.81	18.53	19.47
1040	19.92	19.9	19.77	17.12	12.03	8.64	9.21	11.48	12.62	16.38	16.55	18.47	18.91	19.11	18.52	15.32	13.43	11.41	9.47	12.84	12.92	15.84	18.07	19.08	19.04	19.04	18.77	17.11	12.2	9.09	10.65	10.98	12.09	16.96	17.72	20.08	19.92	19.5	18.7	14.65	12.5	10.92	8.87	11.1	14.68	16.8	18.06	18.68	19.65
1041	20.15	20.19	20.01	17.2	12.03	8.74	9.27	11.59	12.71	16.48	16.89	18.8	19.13	19.41	18.76	15.4	13.4	11.48	9.53	12.94	12.99	15.93	18.42	19.42	19.28	19.33	19.01	17.19	12.19	9.17	10.7	11.09	12.17	17.04	18.04	20.39	20.15	19.79	18.95	14.74	12.49	11.01	8.94	11.23	14.78	16.89	18.41	19.02	19.89
1042	20.5	20.42	20.17	17.36	12.15	8.82	9.37	11.67	12.93	16.68	17.2	19.03	19.47	19.65	18.92	15.56	13.5	11.53	9.62	13.01	13.19	16.12	18.75	19.66	19.64	19.56	19.17	17.34	12.31	9.24	10.79	11.18	12.38	17.23	18.33	20.61	20.49	20.02	19.12	14.9	12.61	11.07	9.04	11.33	15.01	17.09	18.73	19.26	20.23
1043	20.63	20.59	20.32	17.49	12.2	8.91	9.46	11.65	13.13	16.81	17.46	19.3	19.59	19.82	19.09	15.69	13.53	11.6	9.71	12.99	13.37	16.24	19.03	19.94	19.78	19.73	19.32	17.47	12.37	9.32	10.87	11.16	12.57	17.35	18.58	20.87	20.62	20.19	19.3	15.03	12.67	11.15	9.14	11.33	15.22	17.21	19	19.54	20.36
1044	20.32	20.24	20.19	17.5	12.39	9.1	9.57	11.5	13.13	16.75	17.26	19.26	19.28	19.48	18.96	15.71	13.68	11.76	9.81	12.82	13.37	16.18	18.84	19.91	19.49	19.38	19.19	17.48	12.55	9.49	10.97	11.01	12.57	17.27	18.36	20.82	20.31	19.84	19.18	15.05	12.85	11.32	9.25	11.19	15.25	17.15	18.81	19.51	20.06
1045	20.31	20.07	19.86	16.93	12.44	9.39	9.78	11.75	12.98	16.63	15.76	17.73	19.33	19.21	18.66	15.28	13.94	12.37	10.05	13.13	13.17	16.12	17.25	18.23	19.55	19.11	19.08	17.08	12.58	9.89	11.22	11.19	12.45	17.23	17.05	19.33	20.24	19.64	18.66	14.37	12.88	11.75	9.27	11.32	14.83	17.07	17.35	17.97	20.16
1046	20.24	20.02	19.87	16.88	12.3	9.32	9.67	11.71	12.89	16.61	15.75	17.75	19.26	19.17	18.66	15.22	13.79	12.28	9.93	13.09	13.09	16.1	17.24	18.26	19.47	19.07	19.07	17.02	12.44	9.82	11.11	11.15	12.36	17.21	17.04	19.35	20.17	19.6	18.68	14.33	12.74	11.67	9.17	11.28	14.76	17.05	17.34	17.98	20.08
1047	20.21	20.05	19.92	16.9	12.34	9.32	9.68	11.73	12.88	16.61	15.84	17.82	19.23	19.2	18.71	15.23	13.82	12.27	9.95	13.11	13.09	16.09	17.33	18.34	19.43	19.1	19.1	17.03	12.48	9.81	11.13	11.18	12.34	17.21	17.12	19.43	20.15	19.63	18.74	14.36	12.78	11.67	9.2	11.31	14.76	17.04	17.42	18.05	20.04
1048	20.3	20.16	19.97	17	12.41	9.26	9.66	11.67	12.99	16.83	15.99	17.84	19.31	19.31	18.75	15.31	13.89	12.19	9.92	13.05	13.2	16.31	17.49	18.37	19.5	19.22	19.13	17.11	12.56	9.75	11.11	11.12	12.45	17.43	17.27	19.45	20.24	19.74	18.8	14.46	12.86	11.6	9.19	11.25	14.88	17.27	17.57	18.07	20.12
1049	20.27	20.16	19.93	17.05	12.36	9.15	9.51	11.6	12.97	16.93	16.06	17.88	19.28	19.32	18.71	15.36	13.83	12.07	9.77	12.98	13.2	16.41	17.55	18.42	19.46	19.23	19.07	17.16	12.51	9.64	10.96	11.06	12.43	17.53	17.32	19.5	20.22	19.74	18.77	14.53	12.81	11.49	9.06	11.18	14.88	17.37	17.62	18.1	20.08
1050	20.21	20.12	19.86	17.02	12.31	9.06	9.44	11.54	12.94	16.78	16	17.91	19.22	19.29	18.63	15.31	13.77	11.97	9.7	12.91	13.17	16.25	17.49	18.46	19.39	19.2	18.98	17.11	12.45	9.55	10.89	11	12.4	17.38	17.25	19.53	20.17	19.71	18.7	14.5	12.75	11.4	9	11.12	14.87	17.21	17.55	18.13	20.01
1051	20.06	20.01	19.78	17	12.25	9.04	9.4	11.47	12.79	16.56	15.94	17.85	19.07	19.18	18.54	15.27	13.71	11.93	9.66	12.84	13.03	16.03	17.44	18.4	19.23	19.1	18.88	17.07	12.4	9.53	10.86	10.94	12.25	17.16	17.19	19.47	20.02	19.6	18.63	14.49	12.7	11.37	8.98	11.06	14.74	17	17.49	18.07	19.85
1052	19.92	19.85	19.62	16.93	12.09	8.92	9.36	11.45	12.59	16.26	15.84	17.89	18.93	19.03	18.38	15.19	13.54	11.79	9.63	12.82	12.84	15.73	17.33	18.45	19.08	18.94	18.7	16.99	12.24	9.4	10.82	10.92	12.06	16.86	17.08	19.51	19.89	19.44	18.48	14.43	12.54	11.24	8.96	11.04	14.56	16.7	17.38	18.11	19.71
1053	19.76	19.66	19.53	16.76	11.95	8.78	9.34	11.4	12.49	16.06	15.79	17.8	18.76	18.84	18.28	15.01	13.39	11.64	9.6	12.77	12.75	15.53	17.29	18.37	18.9	18.76	18.59	16.81	12.1	9.26	10.8	10.89	11.95	16.66	17.02	19.43	19.73	19.25	18.4	14.27	12.4	11.1	8.95	11	14.47	16.5	17.32	18.01	19.53
1054	19.86	19.81	19.62	16.86	12	8.75	9.32	11.38	12.52	16.2	15.89	17.91	18.86	18.99	18.37	15.09	13.44	11.59	9.58	12.75	12.78	15.66	17.39	18.49	18.99	18.91	18.67	16.89	12.15	9.23	10.79	10.87	11.98	16.8	17.11	19.54	19.84	19.4	18.5	14.37	12.45	11.07	8.95	10.98	14.51	16.63	17.41	18.12	19.62
1055	19.91	19.87	19.67	16.97	11.99	8.72	9.23	11.41	12.57	16.27	16.01	18.11	18.91	19.07	18.42	15.19	13.43	11.55	9.5	12.78	12.84	15.74	17.51	18.69	19.03	18.99	18.7	16.99	12.15	9.2	10.7	10.9	12.03	16.87	17.22	19.74	19.9	19.47	18.56	14.5	12.45	11.03	8.88	11.01	14.58	16.71	17.52	18.31	19.66
1056	19.94	19.86	19.73	17.08	12.12	8.71	9.22	11.32	12.6	16.34	16.13	18.18	18.95	19.05	18.47	15.28	13.55	11.52	9.48	12.68	12.89	15.8	17.63	18.78	19.05	18.98	18.74	17.08	12.28	9.18	10.7	10.82	12.07	16.94	17.33	19.82	19.94	19.46	18.63	14.61	12.58	11.01	8.89	10.92	14.63	16.77	17.63	18.38	19.69
1057	19.87	19.87	19.69	17.07	12.09	8.68	9.21	11.39	12.61	16.27	16.18	18.3	18.87	19.08	18.44	15.27	13.5	11.47	9.47	12.75	12.89	15.73	17.69	18.9	18.98	19	18.69	17.07	12.25	9.15	10.67	10.89	12.07	16.86	17.37	19.93	19.87	19.47	18.6	14.61	12.55	10.98	8.88	11	14.66	16.7	17.68	18.5	19.61
1058	19.81	19.81	19.7	17.07	12	8.73	9.24	11.47	12.61	16.27	16.21	18.31	18.8	19.03	18.45	15.26	13.39	11.49	9.5	12.82	12.88	15.72	17.73	18.93	18.93	18.94	18.7	17.06	12.17	9.19	10.7	10.97	12.07	16.85	17.38	19.93	19.81	19.41	18.62	14.61	12.47	11.01	8.92	11.09	14.67	16.7	17.73	18.53	19.55
1059	19.96	19.95	19.85	17.13	12.06	8.75	9.32	11.58	12.68	16.35	16.47	18.46	18.94	19.18	18.6	15.33	13.43	11.48	9.57	12.92	12.94	15.79	18	19.08	19.09	19.08	18.85	17.12	12.23	9.19	10.76	11.08	12.13	16.91	17.62	20.06	19.95	19.55	18.79	14.68	12.53	11.01	9	11.22	14.75	16.77	17.99	18.68	19.69
1060	20.27	20.23	20.15	17.3	12.16	8.84	9.42	11.64	12.85	16.46	16.99	18.82	19.25	19.46	18.92	15.5	13.5	11.55	9.67	12.97	13.09	15.9	18.54	19.45	19.41	19.35	19.15	17.28	12.33	9.28	10.86	11.15	12.29	17.01	18.12	20.4	20.26	19.83	19.11	14.84	12.63	11.09	9.11	11.29	14.93	16.88	18.52	19.04	20.01
1061	20.52	20.47	20.21	17.44	12.22	8.95	9.47	11.7	13.03	16.73	17.36	19.06	19.48	19.7	18.98	15.64	13.54	11.64	9.71	13.03	13.26	16.16	18.92	19.7	19.66	19.59	19.21	17.41	12.39	9.37	10.89	11.22	12.47	17.27	18.47	20.64	20.5	20.07	19.18	14.99	12.69	11.19	9.15	11.38	15.13	17.15	18.89	19.3	20.25
1062	20.42	20.35	20.27	17.59	12.45	9.12	9.58	11.61	13.14	16.77	17.25	19.25	19.37	19.6	19.06	15.78	13.74	11.78	9.81	12.93	13.35	16.19	18.83	19.89	19.58	19.47	19.27	17.55	12.61	9.53	10.99	11.13	12.57	17.3	18.34	20.8	20.4	19.95	19.26	15.14	12.91	11.35	9.26	11.3	15.25	17.18	18.8	19.49	20.15
1063	20.18	20.21	19.85	16.85	12.1	8.99	9.39	11.7	13.18	17	15.95	17.73	19.19	19.36	18.65	15.2	13.59	11.94	9.64	13.06	13.35	16.46	17.41	18.24	19.39	19.26	19.05	17	12.24	9.49	10.84	11.14	12.63	17.6	17.24	19.34	20.09	19.8	18.65	14.3	12.54	11.34	8.89	11.29	15.03	17.44	17.54	17.98	20.03
1064	20.38	20.24	19.95	16.95	12.22	9.11	9.42	11.68	13.13	16.88	15.95	17.85	19.38	19.39	18.74	15.28	13.71	12.06	9.68	13.04	13.31	16.34	17.42	18.36	19.58	19.29	19.13	17.08	12.37	9.61	10.87	11.13	12.59	17.48	17.24	19.46	20.3	19.83	18.76	14.41	12.67	11.46	8.94	11.27	15	17.33	17.54	18.09	20.22
1065	20.39	20.31	20.06	17.06	12.36	9.25	9.55	11.72	13.06	16.83	15.99	17.89	19.4	19.46	18.85	15.38	13.84	12.18	9.8	13.09	13.24	16.29	17.46	18.41	19.58	19.36	19.23	17.18	12.51	9.75	11	11.18	12.52	17.43	17.27	19.5	20.32	19.9	18.88	14.52	12.81	11.59	9.08	11.32	14.95	17.28	17.57	18.12	20.22
1066	20.27	20.16	19.99	16.96	12.43	9.28	9.61	11.64	12.91	16.66	15.89	17.84	19.27	19.33	18.77	15.27	13.91	12.2	9.86	13	13.1	16.12	17.37	18.37	19.45	19.23	19.14	17.07	12.58	9.78	11.06	11.1	12.37	17.26	17.16	19.46	20.2	19.76	18.82	14.44	12.88	11.62	9.16	11.24	14.82	17.11	17.46	18.08	20.09
1067	20.24	20.15	19.96	16.96	12.32	9.16	9.52	11.57	12.86	16.63	15.89	17.8	19.25	19.32	18.74	15.26	13.78	12.06	9.77	12.93	13.06	16.09	17.37	18.34	19.42	19.22	19.09	17.06	12.47	9.66	10.98	11.04	12.32	17.23	17.16	19.42	20.19	19.75	18.79	14.44	12.77	11.49	9.08	11.17	14.78	17.08	17.46	18.03	20.06
1068	20.1	20.06	19.84	16.92	12.31	9.08	9.46	11.53	12.78	16.55	15.87	17.74	19.1	19.23	18.61	15.2	13.77	11.96	9.71	12.89	12.99	16.01	17.35	18.29	19.26	19.13	18.95	17	12.46	9.57	10.93	11	12.24	17.15	17.12	19.36	20.05	19.65	18.68	14.41	12.76	11.4	9.04	11.13	14.72	17	17.42	17.97	19.9
1069	19.97	19.98	19.77	16.88	12.2	9.03	9.46	11.45	12.61	16.34	15.83	17.72	18.98	19.15	18.54	15.15	13.65	11.9	9.71	12.81	12.83	15.8	17.31	18.28	19.13	19.06	18.87	16.95	12.35	9.52	10.93	10.93	12.07	16.94	17.08	19.35	19.93	19.57	18.63	14.38	12.65	11.35	9.06	11.05	14.57	16.78	17.38	17.94	19.77
1070	19.9	19.87	19.6	16.8	12.11	8.92	9.43	11.43	12.5	16.2	15.71	17.68	18.9	19.05	18.37	15.06	13.55	11.78	9.68	12.79	12.72	15.66	17.2	18.24	19.04	18.96	18.68	16.86	12.26	9.42	10.9	10.91	11.95	16.8	16.95	19.31	19.87	19.47	18.47	14.31	12.56	11.24	9.04	11.03	14.47	16.65	17.25	17.9	19.69
1071	19.84	19.86	19.61	16.82	11.96	8.78	9.36	11.45	12.47	16.06	15.75	17.79	18.84	19.04	18.37	15.07	13.39	11.63	9.61	12.8	12.7	15.52	17.24	18.36	18.98	18.95	18.67	16.87	12.11	9.28	10.83	10.93	11.92	16.66	16.98	19.42	19.82	19.45	18.48	14.34	12.41	11.1	8.99	11.04	14.46	16.51	17.28	18	19.62
1072	19.89	19.92	19.66	16.9	11.97	8.78	9.32	11.43	12.52	16.15	15.86	17.9	18.89	19.11	18.42	15.13	13.39	11.61	9.58	12.78	12.76	15.6	17.35	18.48	19.02	19.02	18.7	16.93	12.12	9.27	10.81	10.92	11.98	16.75	17.08	19.53	19.87	19.52	18.54	14.42	12.42	11.09	8.97	11.03	14.53	16.59	17.38	18.11	19.66
1073	20.01	19.91	19.71	16.98	12.05	8.72	9.32	11.4	12.57	16.21	16.02	17.98	19.01	19.1	18.46	15.2	13.47	11.54	9.58	12.75	12.82	15.66	17.52	18.57	19.12	19.01	18.74	17	12.2	9.22	10.81	10.89	12.02	16.81	17.23	19.62	20	19.51	18.6	14.52	12.5	11.03	8.99	11	14.59	16.65	17.53	18.19	19.77
1074	20.01	20.01	19.77	17.09	12.17	8.75	9.24	11.28	12.66	16.28	16.14	18.14	19.01	19.2	18.52	15.3	13.59	11.55	9.5	12.63	12.92	15.74	17.64	18.73	19.12	19.11	18.78	17.1	12.33	9.24	10.73	10.77	12.12	16.88	17.34	19.78	20.01	19.61	18.66	14.63	12.63	11.05	8.93	10.88	14.7	16.73	17.64	18.34	19.76
1075	19.97	19.88	19.74	17.07	12.13	8.78	9.24	11.41	12.6	16.29	16.14	18.21	18.97	19.08	18.49	15.27	13.53	11.57	9.49	12.76	12.85	15.74	17.65	18.81	19.08	18.99	18.74	17.07	12.29	9.27	10.72	10.91	12.05	16.88	17.33	19.85	19.97	19.48	18.64	14.62	12.59	11.08	8.93	11.02	14.65	16.73	17.65	18.41	19.72
1076	19.94	19.94	19.8	17.13	12.06	8.74	9.37	11.51	12.64	16.31	16.41	18.39	18.92	19.15	18.55	15.33	13.43	11.51	9.62	12.85	12.88	15.75	17.93	19	19.05	19.05	18.8	17.12	12.22	9.22	10.85	11.02	12.08	16.89	17.58	20.01	19.93	19.54	18.72	14.68	12.52	11.02	9.07	11.14	14.7	16.75	17.92	18.59	19.68
1077	20.16	20.26	20.11	17.29	12.17	8.82	9.43	11.58	12.79	16.46	16.6	18.56	19.14	19.48	18.87	15.48	13.52	11.56	9.67	12.91	13.02	15.89	18.13	19.18	19.28	19.37	19.11	17.27	12.33	9.28	10.89	11.09	12.24	17.02	17.75	20.17	20.15	19.86	19.05	14.83	12.63	11.09	9.12	11.22	14.86	16.89	18.12	18.77	19.89
1078	20.31	20.46	20.24	17.43	12.22	8.88	9.47	11.66	12.89	16.6	16.87	18.62	19.28	19.69	19.02	15.62	13.56	11.59	9.71	12.99	13.11	16.03	18.42	19.25	19.44	19.57	19.24	17.4	12.39	9.32	10.92	11.17	12.33	17.16	18	20.21	20.29	20.06	19.2	14.98	12.69	11.13	9.16	11.32	14.97	17.03	18.4	18.84	20.04
1079	20.5	20.52	20.37	17.58	12.29	9	9.53	11.76	13.01	16.69	17.13	18.83	19.46	19.75	19.15	15.76	13.6	11.68	9.77	13.08	13.21	16.11	18.69	19.47	19.64	19.62	19.37	17.54	12.46	9.43	10.97	11.28	12.44	17.24	18.24	20.41	20.48	20.12	19.34	15.13	12.76	11.24	9.23	11.44	15.1	17.12	18.67	19.06	20.23
1080	20.38	20.28	20.3	17.66	12.5	9.12	9.6	11.62	13.07	16.7	16.98	19.04	19.34	19.52	19.1	15.84	13.79	11.78	9.82	12.93	13.26	16.11	18.55	19.69	19.53	19.39	19.3	17.62	12.67	9.54	11.02	11.14	12.5	17.23	18.06	20.6	20.36	19.88	19.3	15.21	12.97	11.35	9.29	11.31	15.17	17.12	18.52	19.27	20.11
1081	20.1	20.2	19.74	16.67	11.57	8.26	8.72	11.35	13.13	17.12	16.01	17.85	19.1	19.35	18.54	15.01	13.07	11.2	8.97	12.68	13.27	16.55	17.45	18.35	19.28	19.25	18.93	16.81	11.73	8.77	10.18	10.8	12.57	17.72	17.31	19.45	20	19.81	18.55	14.13	12.03	10.61	8.24	10.95	14.99	17.57	17.61	18.1	19.95
1082	20.32	20.31	19.96	16.89	11.88	8.63	9.08	11.52	13.17	17.01	16.06	17.84	19.32	19.47	18.75	15.21	13.37	11.55	9.32	12.86	13.32	16.45	17.5	18.35	19.5	19.37	19.13	17.01	12.03	9.14	10.54	10.98	12.61	17.61	17.35	19.44	20.23	19.92	18.77	14.35	12.33	10.97	8.61	11.13	15.05	17.46	17.65	18.08	20.16
1083	20.22	20.16	19.9	16.86	12.29	9.14	9.49	11.55	12.87	16.56	15.83	17.75	19.21	19.32	18.69	15.18	13.77	12.05	9.73	12.89	13.03	16	17.28	18.27	19.39	19.22	19.05	16.98	12.44	9.64	10.95	11.01	12.32	17.16	17.11	19.36	20.13	19.76	18.72	14.34	12.74	11.48	9.04	11.16	14.77	17.02	17.41	17.99	20.05
1084	20.17	20.05	19.91	16.92	12.38	9.23	9.56	11.58	12.78	16.42	15.81	17.78	19.16	19.22	18.7	15.23	13.85	12.13	9.8	12.92	12.94	15.86	17.27	18.31	19.33	19.11	19.05	17.03	12.53	9.73	11.03	11.05	12.22	17.02	17.08	19.4	20.09	19.65	18.74	14.41	12.83	11.56	9.12	11.19	14.69	16.88	17.38	18.02	19.99
1085	20.15	20.18	19.9	16.92	12.26	9.2	9.56	11.47	12.75	16.46	15.77	17.74	19.15	19.35	18.69	15.21	13.72	12.09	9.81	12.82	12.93	15.9	17.23	18.28	19.31	19.24	19.02	17.01	12.42	9.7	11.03	10.95	12.2	17.06	17.04	19.36	20.09	19.78	18.74	14.41	12.72	11.53	9.14	11.08	14.68	16.91	17.34	17.98	19.97
1086	20.09	20.1	19.94	16.95	12.3	9.13	9.5	11.5	12.62	16.43	15.85	17.78	19.09	19.27	18.72	15.22	13.75	12.01	9.74	12.84	12.8	15.87	17.31	18.33	19.24	19.17	19.04	17.02	12.45	9.64	10.98	10.97	12.07	17.03	17.1	19.4	20.03	19.7	18.79	14.45	12.75	11.46	9.1	11.1	14.57	16.89	17.4	18.01	19.89
1087	20.06	20.09	19.92	16.93	12.26	9.03	9.49	11.51	12.66	16.36	15.93	17.8	19.05	19.27	18.69	15.2	13.7	11.89	9.73	12.85	12.85	15.81	17.4	18.35	19.2	19.16	19	17	12.41	9.54	10.97	10.99	12.11	16.96	17.18	19.43	20.01	19.69	18.77	14.44	12.71	11.35	9.1	11.11	14.62	16.82	17.48	18.02	19.85
1088	20.04	20.09	19.78	16.87	12.19	8.95	9.38	11.43	12.55	16.26	15.96	17.82	19.03	19.28	18.55	15.12	13.62	11.8	9.63	12.77	12.75	15.71	17.44	18.38	19.17	19.17	18.85	16.92	12.34	9.46	10.87	10.91	12	16.86	17.2	19.45	19.99	19.7	18.64	14.38	12.64	11.27	9.01	11.03	14.53	16.72	17.5	18.04	19.82
1089	19.98	19.99	19.7	16.87	12.11	8.9	9.39	11.45	12.52	16.18	15.85	17.82	18.98	19.18	18.47	15.11	13.53	11.74	9.64	12.79	12.72	15.62	17.34	18.4	19.1	19.07	18.76	16.91	12.26	9.4	10.89	10.94	11.96	16.78	17.08	19.46	19.95	19.6	18.58	14.39	12.56	11.21	9.04	11.05	14.51	16.63	17.38	18.04	19.76
1090	19.92	20	19.8	16.92	12.07	8.84	9.4	11.4	12.52	16.14	15.84	17.83	18.92	19.19	18.56	15.15	13.48	11.67	9.65	12.74	12.74	15.59	17.33	18.41	19.04	19.09	18.84	16.95	12.22	9.35	10.9	10.89	11.96	16.74	17.06	19.47	19.9	19.6	18.68	14.45	12.52	11.15	9.07	11	14.53	16.6	17.36	18.04	19.7
1091	20	20.12	19.86	17	12.14	8.79	9.34	11.37	12.56	16.26	16.13	17.93	18.99	19.32	18.62	15.22	13.54	11.6	9.59	12.71	12.79	15.7	17.62	18.52	19.11	19.21	18.88	17.02	12.28	9.29	10.84	10.86	12.01	16.86	17.34	19.58	19.98	19.72	18.74	14.54	12.58	11.09	9.03	10.97	14.59	16.71	17.64	18.14	19.76
1092	20.07	20.23	20.01	17.13	12.21	8.81	9.27	11.34	12.63	16.33	16.19	18.01	19.07	19.43	18.77	15.34	13.61	11.62	9.52	12.68	12.87	15.78	17.68	18.6	19.17	19.32	19.02	17.14	12.36	9.32	10.78	10.84	12.08	16.93	17.39	19.66	20.06	19.83	18.9	14.68	12.66	11.11	8.97	10.94	14.68	16.79	17.69	18.21	19.82
1093	19.94	19.98	19.79	17.05	12.1	8.85	9.35	11.47	12.58	16.18	16.03	18.1	18.93	19.18	18.55	15.25	13.48	11.64	9.6	12.82	12.81	15.62	17.54	18.71	19.04	19.07	18.79	17.05	12.25	9.35	10.86	10.98	12.03	16.77	17.22	19.75	19.93	19.58	18.7	14.61	12.55	11.14	9.06	11.08	14.64	16.63	17.54	18.31	19.69
1094	19.89	19.85	19.67	17.08	12.08	8.81	9.4	11.47	12.64	16.23	16.2	18.19	18.88	19.06	18.44	15.27	13.44	11.57	9.64	12.8	12.86	15.67	17.72	18.8	19	18.94	18.67	17.06	12.23	9.3	10.89	10.97	12.08	16.81	17.37	19.81	19.89	19.45	18.6	14.63	12.53	11.09	9.11	11.09	14.71	16.68	17.71	18.39	19.64
1095	20.05	20.26	20.02	17.22	12.17	8.87	9.48	11.52	12.79	16.43	16.55	18.45	19.03	19.48	18.79	15.41	13.52	11.61	9.72	12.85	12.99	15.85	18.08	19.08	19.17	19.35	19.02	17.2	12.33	9.35	10.96	11.03	12.22	17	17.7	20.07	20.04	19.86	18.96	14.77	12.63	11.14	9.19	11.16	14.86	16.87	18.07	18.66	19.79
1096	20.18	20.45	20.27	17.36	12.24	8.95	9.5	11.65	12.88	16.53	16.62	18.51	19.15	19.68	19.05	15.55	13.56	11.67	9.73	12.97	13.07	15.95	18.17	19.14	19.3	19.54	19.27	17.33	12.4	9.42	10.96	11.17	12.31	17.09	17.75	20.11	20.16	20.05	19.22	14.92	12.7	11.21	9.2	11.31	14.96	16.97	18.15	18.72	19.91
1097	20.4	20.59	20.44	17.51	12.33	9.04	9.6	11.71	12.97	16.68	16.86	18.71	19.36	19.83	19.23	15.69	13.64	11.73	9.83	13.02	13.16	16.09	18.41	19.35	19.54	19.68	19.44	17.47	12.5	9.49	11.06	11.23	12.4	17.22	17.96	20.29	20.38	20.19	19.41	15.06	12.8	11.29	9.31	11.39	15.06	17.12	18.4	18.93	20.13
1098	20.17	20.11	20.18	17.57	12.45	9.17	9.63	11.5	12.9	16.49	16.6	18.68	19.13	19.35	18.98	15.74	13.74	11.83	9.85	12.8	13.07	15.89	18.16	19.32	19.32	19.2	19.18	17.52	12.63	9.61	11.06	11.03	12.33	17.02	17.68	20.23	20.15	19.71	19.17	15.12	12.93	11.4	9.33	11.2	14.99	16.92	18.14	18.89	19.9
1099	19.94	19.96	19.6	16.61	11.83	8.81	9.19	11.47	13.04	16.91	15.78	17.76	18.92	19.12	18.39	14.94	13.33	11.72	9.42	12.79	13.15	16.32	17.2	18.26	19.09	19.02	18.76	16.74	11.99	9.31	10.65	10.94	12.47	17.51	17.08	19.36	19.82	19.58	18.4	14.08	12.29	11.15	8.72	11.1	14.91	17.37	17.38	18.02	19.78
1100	20.24	20.16	19.85	16.86	12.32	9.36	9.58	11.6	12.83	16.75	15.91	17.75	19.22	19.32	18.65	15.18	13.8	12.26	9.81	12.91	12.95	16.16	17.33	18.27	19.39	19.22	19	16.98	12.48	9.87	11.05	11.06	12.27	17.35	17.19	19.36	20.13	19.78	18.66	14.34	12.78	11.7	9.13	11.22	14.72	17.21	17.49	18.01	20.07
1101	20.1	20.03	19.83	16.79	12.25	9.13	9.58	11.42	12.62	16.29	15.81	17.79	19.08	19.2	18.62	15.1	13.72	12.02	9.81	12.74	12.75	15.71	17.24	18.31	19.24	19.1	18.97	16.9	12.4	9.63	11.05	10.89	12.06	16.89	17.09	19.41	20	19.65	18.65	14.27	12.7	11.46	9.14	11.04	14.52	16.75	17.39	18.04	19.92
1102	20.16	20.13	19.96	16.92	12.3	9.18	9.51	11.5	12.67	16.35	15.89	17.86	19.14	19.31	18.74	15.21	13.76	12.06	9.74	12.82	12.81	15.77	17.33	18.39	19.29	19.2	19.08	17.01	12.45	9.68	10.99	10.98	12.11	16.95	17.16	19.47	20.07	19.75	18.78	14.41	12.75	11.5	9.09	11.12	14.59	16.82	17.46	18.1	19.97
1103	20.33	20.27	20.06	17.01	12.24	9.08	9.41	11.49	12.82	16.59	15.98	17.91	19.31	19.45	18.85	15.29	13.69	11.95	9.64	12.81	12.97	16.01	17.42	18.45	19.46	19.34	19.17	17.09	12.39	9.58	10.89	10.96	12.26	17.19	17.24	19.53	20.25	19.89	18.9	14.51	12.69	11.4	9.01	11.1	14.76	17.05	17.54	18.15	20.14
1104	20.22	20.23	20.06	17	12.28	9.07	9.41	11.45	12.77	16.48	15.93	17.91	19.21	19.41	18.84	15.28	13.72	11.93	9.65	12.78	12.92	15.9	17.39	18.46	19.35	19.3	19.15	17.08	12.43	9.58	10.9	10.93	12.2	17.08	17.19	19.54	20.15	19.84	18.9	14.51	12.73	11.39	9.03	11.07	14.72	16.94	17.49	18.15	20.02
1105	20.15	20.25	20.01	16.95	12.28	9.02	9.38	11.43	12.71	16.39	16.02	17.95	19.14	19.43	18.79	15.21	13.71	11.87	9.62	12.75	12.88	15.82	17.48	18.5	19.27	19.31	19.09	17.01	12.43	9.53	10.88	10.91	12.15	16.99	17.26	19.58	20.09	19.86	18.86	14.47	12.73	11.33	9.02	11.04	14.68	16.85	17.56	18.17	19.95
1106	20.2	20.21	19.97	17.01	12.29	8.95	9.28	11.39	12.75	16.35	16.12	17.92	19.19	19.4	18.75	15.26	13.71	11.79	9.52	12.72	12.92	15.78	17.59	18.49	19.32	19.28	19.04	17.06	12.43	9.47	10.79	10.88	12.19	16.95	17.36	19.56	20.15	19.82	18.83	14.53	12.73	11.26	8.93	11	14.74	16.82	17.66	18.15	19.99
1107	20.12	20.12	19.89	17.03	12.28	8.86	9.25	11.3	12.72	16.39	16.04	17.93	19.11	19.3	18.66	15.27	13.69	11.7	9.49	12.63	12.9	15.82	17.51	18.5	19.23	19.19	18.94	17.07	12.43	9.38	10.76	10.78	12.16	16.99	17.27	19.58	20.08	19.72	18.76	14.57	12.73	11.18	8.92	10.9	14.72	16.86	17.57	18.15	19.9
1108	20.02	20.11	19.88	16.96	12.25	8.85	9.28	11.24	12.65	16.33	16.04	17.9	19.02	19.31	18.65	15.18	13.65	11.67	9.52	12.57	12.84	15.76	17.52	18.48	19.13	19.19	18.91	16.98	12.4	9.37	10.79	10.73	12.09	16.93	17.26	19.55	20	19.72	18.76	14.5	12.7	11.16	8.96	10.85	14.67	16.79	17.56	18.11	19.8
1109	20.01	20.1	19.92	16.98	12.2	8.89	9.33	11.34	12.57	16.21	16.07	17.86	19.01	19.3	18.69	15.2	13.59	11.71	9.57	12.67	12.77	15.65	17.56	18.45	19.12	19.18	18.95	17	12.34	9.41	10.85	10.83	12	16.81	17.28	19.52	20	19.71	18.81	14.53	12.64	11.2	9.03	10.94	14.6	16.68	17.58	18.07	19.78
1110	20.04	20.24	20	17.06	12.25	8.88	9.35	11.35	12.58	16.29	16.15	17.87	19.03	19.44	18.76	15.26	13.63	11.69	9.59	12.69	12.79	15.73	17.65	18.47	19.14	19.32	19	17.06	12.38	9.41	10.87	10.85	12.02	16.89	17.36	19.53	20.03	19.84	18.89	14.62	12.68	11.18	9.07	10.95	14.63	16.76	17.66	18.07	19.8
1111	19.95	20.1	19.92	17.01	12.2	8.82	9.34	11.4	12.51	16.13	16	17.86	18.94	19.31	18.68	15.2	13.56	11.61	9.58	12.73	12.72	15.57	17.5	18.47	19.05	19.18	18.92	17	12.34	9.34	10.86	10.9	11.95	16.73	17.19	19.51	19.95	19.7	18.83	14.57	12.64	11.12	9.07	11.01	14.58	16.6	17.5	18.06	19.71
1112	19.81	19.89	19.66	16.97	12.1	8.83	9.47	11.5	12.56	16.11	15.9	17.98	18.79	19.1	18.44	15.16	13.45	11.59	9.71	12.82	12.75	15.53	17.42	18.59	18.91	18.96	18.66	16.96	12.25	9.33	10.98	11.01	11.99	16.69	17.07	19.62	19.8	19.49	18.59	14.53	12.55	11.11	9.19	11.12	14.63	16.56	17.42	18.18	19.56
1113	19.94	19.87	19.66	17.13	12.15	8.92	9.47	11.57	12.63	16.22	16.05	18.21	18.92	19.09	18.45	15.31	13.48	11.65	9.7	12.88	12.81	15.63	17.58	18.84	19.05	18.94	18.66	17.1	12.31	9.41	10.97	11.08	12.06	16.79	17.2	19.83	19.92	19.47	18.61	14.69	12.61	11.19	9.19	11.21	14.7	16.67	17.57	18.42	19.68
1114	20.04	20	19.83	17.23	12.26	8.97	9.51	11.63	12.73	16.35	16.29	18.32	19.01	19.23	18.62	15.4	13.57	11.68	9.73	12.94	12.91	15.76	17.83	18.95	19.16	19.07	18.83	17.19	12.42	9.45	10.98	11.15	12.16	16.91	17.42	19.91	20.02	19.6	18.79	14.78	12.72	11.23	9.22	11.29	14.81	16.81	17.82	18.52	19.77
1115	20.12	20.27	20.05	17.32	12.27	9.02	9.6	11.71	12.78	16.43	16.49	18.46	19.08	19.51	18.85	15.49	13.57	11.71	9.82	13.01	12.94	15.83	18.04	19.1	19.24	19.35	19.05	17.28	12.44	9.49	11.06	11.23	12.2	16.98	17.59	20.04	20.09	19.87	19.03	14.88	12.74	11.27	9.31	11.38	14.86	16.88	18.03	18.67	19.85
1116	19.95	19.95	19.94	17.32	12.35	9.12	9.66	11.53	12.81	16.29	16.33	18.44	18.9	19.19	18.75	15.48	13.63	11.78	9.88	12.82	12.96	15.68	17.89	19.08	19.09	19.02	18.94	17.26	12.53	9.57	11.11	11.06	12.23	16.82	17.41	20	19.92	19.55	18.93	14.87	12.83	11.35	9.37	11.22	14.9	16.73	17.88	18.64	19.67
1117	20.11	20.03	19.77	16.78	12.24	9.34	9.54	11.52	12.89	16.78	15.79	17.7	19.07	19.2	18.57	15.11	13.73	12.22	9.77	12.81	12.98	16.17	17.18	18.21	19.23	19.1	18.92	16.91	12.4	9.84	11.02	10.99	12.32	17.38	17.09	19.3	19.98	19.67	18.57	14.26	12.7	11.67	9.09	11.16	14.77	17.25	17.39	17.97	19.94
1118	20.27	20.24	19.96	16.91	12.36	9.3	9.54	11.45	12.66	16.56	15.88	17.79	19.23	19.41	18.76	15.23	13.84	12.18	9.77	12.74	12.76	15.95	17.29	18.3	19.39	19.31	19.1	17.03	12.52	9.81	11.02	10.93	12.09	17.16	17.17	19.39	20.15	19.88	18.77	14.4	12.82	11.63	9.11	11.09	14.56	17.03	17.47	18.05	20.09
1119	20.05	20.07	19.75	16.71	12.15	9.06	9.48	11.33	12.57	16.18	15.76	17.85	19.02	19.25	18.55	15.01	13.62	11.93	9.71	12.62	12.68	15.57	17.17	18.37	19.17	19.14	18.88	16.81	12.32	9.57	10.96	10.8	12	16.78	17.04	19.46	19.94	19.71	18.57	14.2	12.62	11.38	9.06	10.96	14.48	16.65	17.34	18.1	19.87
1120	20.03	19.99	19.78	16.78	12.18	9.04	9.52	11.41	12.61	16.21	15.77	17.93	19	19.17	18.57	15.07	13.64	11.9	9.75	12.71	12.73	15.61	17.19	18.46	19.14	19.06	18.9	16.87	12.34	9.55	11.01	10.89	12.04	16.81	17.05	19.55	19.93	19.62	18.61	14.28	12.64	11.36	9.12	11.04	14.54	16.68	17.35	18.18	19.84
1121	20.22	20.26	20.03	16.95	12.28	9.12	9.46	11.41	12.71	16.4	15.92	17.96	19.2	19.44	18.82	15.23	13.73	11.98	9.68	12.71	12.83	15.8	17.35	18.49	19.33	19.33	19.13	17.03	12.43	9.64	10.95	10.89	12.14	17	17.18	19.58	20.13	19.88	18.87	14.46	12.73	11.44	9.07	11.03	14.65	16.87	17.48	18.2	20.03
1122	20.28	20.4	20.13	17	12.17	8.82	9.22	11.24	12.86	16.59	16.12	17.99	19.26	19.58	18.92	15.27	13.6	11.66	9.45	12.55	13	16	17.56	18.54	19.39	19.47	19.22	17.07	12.32	9.33	10.73	10.73	12.29	17.19	17.38	19.62	20.2	20.02	18.98	14.52	12.62	11.13	8.86	10.87	14.82	17.06	17.68	18.23	20.08
1123	20.16	20.34	20.11	16.98	12.22	8.97	9.32	11.31	12.73	16.44	16.06	17.98	19.14	19.53	18.89	15.24	13.64	11.81	9.55	12.62	12.87	15.85	17.51	18.54	19.27	19.41	19.18	17.04	12.37	9.49	10.83	10.8	12.16	17.04	17.31	19.62	20.1	19.96	18.96	14.51	12.67	11.28	8.97	10.93	14.71	16.91	17.61	18.21	19.96
1124	20.2	20.29	20.08	17.04	12.3	8.88	9.26	11.33	12.77	16.39	16.17	17.98	19.18	19.48	18.86	15.29	13.71	11.71	9.49	12.64	12.92	15.8	17.63	18.55	19.3	19.36	19.14	17.09	12.44	9.4	10.77	10.81	12.2	16.99	17.41	19.63	20.14	19.91	18.94	14.57	12.74	11.19	8.92	10.94	14.77	16.86	17.71	18.21	19.99
1125	20.18	20.29	20.08	17.06	12.29	8.81	9.05	11.17	12.77	16.51	16.2	18.02	19.16	19.48	18.86	15.29	13.69	11.63	9.28	12.49	12.93	15.92	17.67	18.59	19.28	19.35	19.13	17.09	12.44	9.34	10.57	10.66	12.2	17.11	17.43	19.67	20.14	19.9	18.95	14.6	12.74	11.11	8.73	10.78	14.78	16.98	17.73	18.24	19.96
1126	20.17	20.23	20.06	17.06	12.25	8.73	9	11.03	12.75	16.51	16.26	17.98	19.16	19.43	18.84	15.28	13.64	11.55	9.23	12.35	12.91	15.93	17.73	18.55	19.27	19.29	19.09	17.08	12.39	9.27	10.53	10.52	12.18	17.11	17.48	19.63	20.14	19.84	18.94	14.61	12.69	11.04	8.7	10.64	14.78	16.98	17.78	18.19	19.95
1127	20.16	20.22	20.04	17.09	12.28	8.88	9.27	11.26	12.67	16.31	16.19	17.98	19.15	19.42	18.81	15.3	13.66	11.69	9.5	12.58	12.84	15.73	17.67	18.57	19.26	19.28	19.06	17.1	12.42	9.41	10.81	10.76	12.1	16.91	17.4	19.64	20.14	19.82	18.93	14.65	12.72	11.18	8.99	10.87	14.71	16.78	17.7	18.19	19.94
1128	20.14	20.3	20.14	17.08	12.3	8.89	9.32	11.28	12.63	16.29	16.27	17.94	19.14	19.5	18.91	15.28	13.67	11.69	9.55	12.61	12.81	15.72	17.76	18.54	19.25	19.36	19.15	17.08	12.43	9.43	10.86	10.78	12.06	16.89	17.47	19.61	20.14	19.9	19.04	14.64	12.73	11.19	9.05	10.88	14.69	16.77	17.77	18.15	19.92
1129	20.09	20.37	20.12	17.14	12.26	8.79	9.2	11.19	12.65	16.4	16.26	17.94	19.09	19.58	18.9	15.33	13.61	11.58	9.43	12.51	12.83	15.82	17.76	18.54	19.2	19.43	19.12	17.13	12.4	9.32	10.73	10.69	12.08	16.99	17.45	19.6	20.09	19.97	19.03	14.7	12.7	11.08	8.94	10.8	14.72	16.87	17.76	18.14	19.86
1130	19.8	19.97	19.84	17.1	12.19	8.95	9.44	11.49	12.5	16.03	15.93	17.96	18.79	19.18	18.63	15.29	13.53	11.71	9.67	12.8	12.67	15.45	17.44	18.58	18.91	19.03	18.84	17.09	12.33	9.47	10.96	11	11.92	16.62	17.09	19.6	19.79	19.57	18.77	14.67	12.63	11.23	9.18	11.11	14.57	16.5	17.44	18.16	19.56
1131	19.89	19.91	19.77	17.16	12.25	8.97	9.54	11.54	12.64	16.06	15.91	18.09	18.87	19.13	18.56	15.34	13.57	11.71	9.77	12.85	12.8	15.46	17.44	18.71	19	18.97	18.77	17.13	12.41	9.48	11.05	11.05	12.06	16.63	17.06	19.71	19.87	19.51	18.71	14.73	12.71	11.24	9.28	11.18	14.71	16.52	17.43	18.29	19.64
1132	19.97	19.91	19.73	17.23	12.38	8.97	9.43	11.57	12.7	16.16	15.98	18.22	18.94	19.14	18.53	15.39	13.68	11.69	9.65	12.87	12.85	15.56	17.52	18.85	19.09	18.97	18.73	17.18	12.54	9.46	10.92	11.09	12.12	16.72	17.1	19.82	19.95	19.51	18.69	14.78	12.84	11.24	9.16	11.23	14.77	16.62	17.51	18.41	19.71
1133	19.98	19.92	19.69	17.2	12.28	9.04	9.6	11.68	12.7	16.15	16.06	18.38	18.95	19.16	18.5	15.36	13.56	11.72	9.82	12.98	12.84	15.54	17.61	19.02	19.11	18.98	18.69	17.15	12.45	9.51	11.08	11.21	12.12	16.7	17.16	19.96	19.96	19.52	18.67	14.76	12.75	11.29	9.32	11.36	14.78	16.61	17.59	18.58	19.71
1134	19.8	19.8	19.6	17.19	12.3	9.13	9.64	11.53	12.66	16.04	16.06	18.37	18.75	19.04	18.41	15.34	13.57	11.8	9.86	12.81	12.78	15.42	17.62	19.02	18.92	18.85	18.6	17.12	12.48	9.6	11.1	11.06	12.07	16.58	17.14	19.93	19.76	19.4	18.59	14.74	12.78	11.38	9.36	11.22	14.74	16.5	17.61	18.57	19.51
1135	20.29	20.23	19.9	16.8	12.31	9.26	9.52	11.4	12.58	16.55	15.86	17.84	19.23	19.41	18.7	15.12	13.8	12.12	9.75	12.66	12.65	15.92	17.23	18.34	19.37	19.31	19.04	16.92	12.49	9.77	11.01	10.88	12	17.15	17.16	19.44	20.14	19.89	18.7	14.29	12.79	11.58	9.09	11.06	14.47	17.03	17.46	18.11	20.11
1136	20.27	20.27	19.9	16.87	12.33	9.23	9.52	11.4	12.6	16.46	15.92	17.96	19.22	19.45	18.7	15.18	13.81	12.08	9.75	12.67	12.68	15.83	17.3	18.47	19.36	19.34	19.02	16.98	12.5	9.73	11.01	10.88	12.02	17.06	17.21	19.57	20.13	19.92	18.71	14.36	12.8	11.54	9.11	11.05	14.51	16.94	17.51	18.23	20.09
1137	20.01	19.92	19.69	16.67	12.1	8.99	9.43	11.3	12.59	16.15	15.72	18.01	18.96	19.11	18.48	14.97	13.57	11.84	9.66	12.58	12.67	15.52	17.11	18.53	19.09	18.99	18.8	16.77	12.27	9.5	10.93	10.79	12.01	16.75	17	19.62	19.88	19.57	18.51	14.17	12.57	11.3	9.03	10.95	14.51	16.62	17.3	18.27	19.82
1138	20.04	19.95	19.71	16.74	12.13	8.97	9.46	11.39	12.66	16.17	15.82	18.11	19	19.14	18.51	15.03	13.58	11.81	9.68	12.67	12.75	15.55	17.22	18.64	19.13	19.02	18.81	16.83	12.29	9.49	10.96	10.88	12.08	16.77	17.09	19.73	19.93	19.59	18.54	14.25	12.59	11.28	9.07	11.03	14.59	16.65	17.39	18.37	19.85
1139	20.2	20.17	20.01	16.95	12.34	9.14	9.53	11.49	12.67	16.3	15.96	17.97	19.17	19.35	18.8	15.23	13.78	11.98	9.75	12.77	12.77	15.68	17.37	18.51	19.29	19.23	19.1	17.03	12.5	9.66	11.04	10.98	12.09	16.9	17.22	19.6	20.1	19.8	18.84	14.47	12.8	11.45	9.16	11.13	14.62	16.78	17.52	18.22	20.01
1140	20.3	20.45	20.13	17	12.17	8.98	9.38	11.3	12.74	16.47	16.15	18.04	19.27	19.64	18.92	15.26	13.6	11.82	9.6	12.59	12.85	15.86	17.57	18.58	19.39	19.51	19.2	17.06	12.32	9.51	10.89	10.79	12.16	17.07	17.4	19.67	20.21	20.08	18.97	14.52	12.62	11.29	9.03	10.93	14.71	16.95	17.7	18.28	20.1
1141	20.19	20.33	20.07	16.95	12.21	8.93	9.38	11.26	12.69	16.38	16.03	17.97	19.17	19.52	18.86	15.2	13.62	11.76	9.6	12.55	12.81	15.77	17.47	18.52	19.29	19.38	19.13	17	12.36	9.46	10.9	10.75	12.11	16.98	17.28	19.61	20.12	19.95	18.92	14.48	12.66	11.24	9.04	10.88	14.68	16.86	17.58	18.21	19.99
1142	20.17	20.3	20.1	16.97	12.24	8.88	9.27	11.26	12.66	16.36	16.09	17.95	19.15	19.49	18.89	15.22	13.64	11.7	9.49	12.56	12.78	15.76	17.54	18.51	19.27	19.35	19.15	17.02	12.38	9.42	10.8	10.76	12.08	16.96	17.33	19.6	20.11	19.92	18.96	14.51	12.68	11.19	8.95	10.89	14.66	16.84	17.63	18.18	19.97
1143	20.13	20.23	20.09	17.02	12.32	8.9	9.19	11.16	12.69	16.36	16.12	17.97	19.12	19.42	18.87	15.26	13.71	11.72	9.41	12.47	12.82	15.76	17.58	18.54	19.23	19.28	19.13	17.06	12.46	9.44	10.72	10.66	12.11	16.96	17.35	19.62	20.09	19.84	18.96	14.57	12.76	11.21	8.89	10.78	14.71	16.84	17.65	18.19	19.92
1144	20.09	20.13	20.06	16.96	12.32	8.87	9.25	11.15	12.7	16.38	16.22	17.9	19.08	19.32	18.84	15.19	13.69	11.69	9.47	12.46	12.85	15.79	17.69	18.48	19.19	19.17	19.09	16.99	12.45	9.42	10.79	10.64	12.13	16.98	17.44	19.56	20.06	19.74	18.93	14.52	12.75	11.18	8.97	10.76	14.74	16.86	17.74	18.12	19.88
1145	20.03	20.15	20.04	17	12.25	8.96	9.45	11.31	12.61	16.26	16.12	17.9	19.02	19.35	18.82	15.22	13.61	11.76	9.67	12.63	12.76	15.67	17.61	18.48	19.13	19.2	19.06	17.02	12.38	9.51	11	10.81	12.03	16.86	17.34	19.57	20.01	19.76	18.93	14.57	12.68	11.26	9.19	10.92	14.66	16.74	17.64	18.11	19.82
1146	20.09	20.41	20.16	17.04	12.31	8.95	9.35	11.2	12.61	16.35	16.3	17.95	19.09	19.61	18.94	15.25	13.66	11.76	9.57	12.52	12.77	15.76	17.79	18.54	19.19	19.46	19.16	17.05	12.43	9.51	10.9	10.7	12.03	16.95	17.5	19.62	20.09	20.01	19.05	14.62	12.73	11.25	9.1	10.81	14.68	16.82	17.8	18.15	19.88
1147	20.22	20.56	20.26	17.15	12.27	8.68	9.05	11.02	12.8	16.65	16.41	18.05	19.21	19.76	19.04	15.34	13.61	11.46	9.27	12.34	12.96	16.06	17.92	18.65	19.32	19.6	19.26	17.14	12.4	9.23	10.6	10.52	12.22	17.24	17.6	19.72	20.21	20.16	19.17	14.73	12.7	10.97	8.8	10.63	14.88	17.12	17.92	18.25	19.99
1148	19.93	20.14	20.04	17.16	12.29	8.71	9.22	11.28	12.65	16.18	16.07	17.97	18.91	19.35	18.83	15.34	13.61	11.48	9.44	12.58	12.79	15.59	17.59	18.58	19.03	19.18	19.04	17.14	12.43	9.25	10.76	10.79	12.07	16.77	17.24	19.61	19.92	19.74	18.97	14.73	12.73	11	8.97	10.9	14.72	16.66	17.59	18.16	19.69
1149	19.86	19.92	19.8	17.13	12.29	8.97	9.49	11.53	12.57	16	15.76	17.98	18.84	19.14	18.6	15.3	13.6	11.71	9.7	12.83	12.71	15.4	17.28	18.6	18.96	18.96	18.8	17.1	12.44	9.49	11.01	11.05	11.99	16.58	16.9	19.6	19.84	19.52	18.74	14.7	12.74	11.25	9.23	11.17	14.65	16.48	17.28	18.17	19.61
1150	19.82	19.98	19.77	17.17	12.37	8.91	9.47	11.49	12.68	16	15.83	18.08	18.8	19.21	18.58	15.33	13.67	11.63	9.68	12.78	12.81	15.39	17.37	18.71	18.94	19.02	18.77	17.13	12.53	9.42	10.98	11.01	12.1	16.56	16.95	19.69	19.8	19.58	18.73	14.73	12.83	11.18	9.21	11.15	14.76	16.47	17.36	18.27	19.56
1151	19.82	19.81	19.59	17.11	12.3	9.03	9.56	11.63	12.65	15.95	15.82	18.19	18.78	19.04	18.4	15.26	13.58	11.72	9.78	12.92	12.77	15.33	17.37	18.82	18.94	18.85	18.59	17.05	12.47	9.52	11.05	11.16	12.06	16.5	16.92	19.77	19.79	19.41	18.56	14.67	12.77	11.29	9.3	11.31	14.72	16.42	17.36	18.37	19.55
1152	19.66	19.64	19.45	17.07	12.23	9.11	9.69	11.51	12.57	15.87	15.76	18.2	18.61	18.88	18.27	15.21	13.49	11.77	9.9	12.78	12.68	15.25	17.32	18.85	18.77	18.68	18.45	17	12.41	9.59	11.17	11.04	11.98	16.42	16.83	19.77	19.62	19.24	18.44	14.62	12.71	11.35	9.42	11.2	14.64	16.34	17.31	18.39	19.37
1153	20.25	20.26	19.88	16.82	12.34	9.3	9.51	11.38	12.61	16.42	15.82	17.96	19.18	19.45	18.68	15.13	13.83	12.13	9.72	12.62	12.66	15.76	17.17	18.46	19.3	19.35	19	16.93	12.52	9.8	11	10.87	12.03	17.02	17.12	19.56	20.08	19.94	18.68	14.31	12.82	11.61	9.1	11.05	14.51	16.91	17.42	18.24	20.06
1154	20.22	20.29	19.85	16.87	12.28	9.22	9.48	11.36	12.57	16.31	15.92	17.99	19.15	19.48	18.64	15.17	13.76	12.05	9.7	12.6	12.62	15.65	17.28	18.51	19.27	19.37	18.96	16.97	12.46	9.73	10.98	10.85	11.98	16.91	17.21	19.61	20.07	19.95	18.66	14.37	12.76	11.53	9.08	11.02	14.48	16.79	17.51	18.27	20.03
1155	20.23	20.28	19.89	16.85	12.28	9.18	9.57	11.41	12.61	16.31	15.91	17.95	19.17	19.47	18.68	15.14	13.75	12.01	9.79	12.67	12.67	15.66	17.28	18.47	19.29	19.36	18.99	16.94	12.46	9.7	11.08	10.91	12.02	16.91	17.19	19.57	20.1	19.94	18.71	14.36	12.76	11.49	9.19	11.07	14.54	16.79	17.49	18.22	20.04
1156	20.27	20.27	19.98	16.93	12.34	9.16	9.55	11.5	12.61	16.36	15.98	17.98	19.21	19.46	18.77	15.21	13.79	11.99	9.77	12.76	12.68	15.72	17.36	18.5	19.33	19.34	19.07	17.01	12.51	9.68	11.07	10.99	12.03	16.96	17.25	19.6	20.14	19.92	18.81	14.45	12.81	11.47	9.19	11.15	14.56	16.85	17.55	18.24	20.07
1157	20.37	20.39	20.15	17.04	12.27	8.99	9.39	11.44	12.76	16.47	16.22	18.08	19.33	19.58	18.95	15.31	13.7	11.81	9.6	12.7	12.84	15.84	17.62	18.62	19.44	19.45	19.23	17.11	12.43	9.52	10.91	10.93	12.17	17.07	17.48	19.72	20.27	20.03	18.99	14.56	12.73	11.3	9.04	11.09	14.72	16.96	17.78	18.34	20.18
1158	20.38	20.43	20.2	17.03	12.14	8.81	9.24	11.34	12.77	16.46	16.21	18.04	19.34	19.62	18.99	15.29	13.56	11.63	9.45	12.61	12.85	15.83	17.62	18.58	19.45	19.49	19.27	17.09	12.29	9.34	10.77	10.83	12.18	17.06	17.46	19.68	20.28	20.07	19.05	14.56	12.59	11.12	8.9	10.98	14.75	16.95	17.76	18.28	20.18
1159	20.2	20.38	20.08	16.93	12.24	9.06	9.4	11.3	12.66	16.3	16.09	17.91	19.16	19.58	18.87	15.18	13.65	11.88	9.61	12.58	12.75	15.68	17.51	18.47	19.28	19.44	19.14	16.98	12.39	9.6	10.93	10.8	12.07	16.9	17.33	19.56	20.12	20.02	18.94	14.47	12.69	11.37	9.08	10.94	14.66	16.79	17.63	18.15	20
1160	20.09	20.36	20.07	16.94	12.32	9.02	9.35	11.24	12.62	16.28	16.08	17.85	19.07	19.55	18.86	15.18	13.71	11.83	9.57	12.53	12.72	15.66	17.52	18.41	19.18	19.41	19.11	16.98	12.46	9.56	10.9	10.74	12.03	16.88	17.32	19.5	20.03	19.99	18.93	14.49	12.76	11.32	9.05	10.87	14.63	16.76	17.62	18.08	19.89
1161	20.09	20.25	20.11	16.98	12.31	8.99	9.37	11.22	12.61	16.23	16.08	17.9	19.06	19.44	18.9	15.21	13.69	11.8	9.58	12.51	12.71	15.62	17.53	18.47	19.17	19.29	19.15	17.01	12.44	9.54	10.92	10.71	12.02	16.83	17.31	19.56	20.04	19.87	18.98	14.54	12.74	11.29	9.08	10.84	14.63	16.72	17.61	18.12	19.88
1162	20.01	20.08	20.06	16.96	12.21	9.01	9.46	11.3	12.53	16.16	16.09	17.8	18.99	19.27	18.85	15.18	13.57	11.81	9.68	12.6	12.64	15.55	17.55	18.38	19.1	19.11	19.09	16.98	12.34	9.57	11.02	10.8	11.94	16.76	17.31	19.47	19.97	19.69	18.94	14.52	12.64	11.31	9.2	10.92	14.57	16.64	17.61	18.02	19.8
1163	20.01	20.16	20.07	16.99	12.26	9.04	9.46	11.38	12.52	16.15	16.12	17.82	19	19.36	18.86	15.21	13.61	11.84	9.67	12.68	12.65	15.55	17.6	18.41	19.1	19.19	19.09	17.01	12.38	9.6	11.02	10.88	11.93	16.75	17.33	19.5	19.99	19.77	18.96	14.57	12.68	11.34	9.21	10.99	14.58	16.64	17.63	18.04	19.8
1164	20.16	20.46	20.21	17.13	12.33	8.87	9.33	11.15	12.67	16.36	16.31	18.03	19.16	19.66	19	15.33	13.66	11.67	9.54	12.46	12.8	15.77	17.8	18.63	19.26	19.49	19.22	17.13	12.44	9.44	10.9	10.65	12.08	16.96	17.52	19.72	20.15	20.06	19.11	14.71	12.74	11.17	9.09	10.75	14.75	16.85	17.82	18.24	19.95
1165	20.26	20.54	20.32	17.13	12.27	8.62	9.02	10.96	12.87	16.53	16.44	18.07	19.26	19.74	19.11	15.33	13.59	11.41	9.23	12.27	13	15.94	17.94	18.67	19.36	19.56	19.32	17.13	12.39	9.19	10.59	10.47	12.28	17.13	17.63	19.74	20.26	20.14	19.23	14.72	12.69	10.92	8.79	10.57	14.95	17.02	17.94	18.27	20.04
1166	20.07	20.27	20.17	17.2	12.3	8.52	8.99	11.07	12.8	16.2	16.15	18.04	19.06	19.48	18.97	15.38	13.6	11.29	9.2	12.37	12.92	15.6	17.66	18.65	19.17	19.3	19.17	17.18	12.43	9.07	10.54	10.58	12.21	16.78	17.31	19.69	20.06	19.87	19.1	14.78	12.73	10.81	8.76	10.69	14.88	16.68	17.66	18.23	19.84
1167	19.85	20	19.83	17.13	12.38	8.78	9.33	11.41	12.62	15.96	15.76	17.96	18.83	19.22	18.64	15.3	13.67	11.52	9.54	12.7	12.74	15.35	17.29	18.58	18.96	19.02	18.83	17.1	12.52	9.31	10.87	10.93	12.03	16.53	16.9	19.59	19.84	19.6	18.77	14.7	12.82	11.06	9.09	11.05	14.7	16.44	17.28	18.15	19.61
1168	19.88	20.05	19.82	17.19	12.43	8.85	9.32	11.41	12.72	15.98	15.74	17.97	18.85	19.28	18.64	15.34	13.72	11.56	9.53	12.69	12.82	15.37	17.27	18.6	18.98	19.07	18.82	17.14	12.59	9.37	10.84	10.93	12.12	16.55	16.86	19.58	19.85	19.65	18.78	14.76	12.89	11.12	9.07	11.07	14.79	16.47	17.27	18.15	19.62
1169	19.87	20	19.69	17.21	12.46	9	9.48	11.59	12.72	15.95	15.78	18.08	18.83	19.24	18.51	15.35	13.73	11.68	9.69	12.86	12.81	15.33	17.32	18.72	18.98	19.03	18.69	17.15	12.63	9.5	10.99	11.12	12.13	16.51	16.87	19.66	19.84	19.6	18.66	14.77	12.93	11.25	9.23	11.26	14.79	16.43	17.32	18.25	19.6
1170	19.54	19.6	19.38	16.91	12.25	9.14	9.72	11.54	12.47	15.72	15.55	17.92	18.5	18.84	18.21	15.04	13.51	11.8	9.93	12.8	12.56	15.08	17.1	18.57	18.66	18.62	18.38	16.83	12.43	9.62	11.21	11.08	11.88	16.26	16.61	19.48	19.5	19.2	18.37	14.46	12.73	11.38	9.46	11.23	14.54	16.2	17.09	18.09	19.26
1171	20.45	20.43	20.03	17.01	12.28	9.05	9.43	11.47	12.72	16.54	15.97	18.06	19.36	19.63	18.83	15.31	13.77	11.87	9.63	12.69	12.74	15.86	17.29	18.56	19.47	19.53	19.13	17.11	12.47	9.56	10.93	10.97	12.13	17.14	17.26	19.66	20.27	20.12	18.83	14.51	12.77	11.36	9.03	11.16	14.63	17.04	17.56	18.35	20.25
1172	20.36	20.41	19.91	16.92	12.31	9.19	9.5	11.42	12.62	16.34	15.99	17.94	19.28	19.6	18.71	15.22	13.78	12	9.7	12.65	12.65	15.67	17.33	18.46	19.38	19.49	19	17.02	12.49	9.7	11	10.92	12.03	16.94	17.28	19.56	20.19	20.09	18.72	14.43	12.79	11.49	9.11	11.1	14.54	16.84	17.58	18.23	20.16
1173	20.44	20.5	20.08	16.98	12.34	9.03	9.43	11.47	12.74	16.47	16.15	18.08	19.37	19.7	18.88	15.27	13.8	11.84	9.64	12.7	12.77	15.8	17.5	18.6	19.48	19.58	19.17	17.07	12.52	9.55	10.95	10.97	12.14	17.07	17.42	19.7	20.29	20.17	18.9	14.5	12.82	11.33	9.07	11.14	14.67	16.97	17.72	18.36	20.25
1174	20.44	20.48	20.15	17.05	12.16	8.78	9.22	11.36	12.78	16.63	16.14	18.05	19.38	19.67	18.95	15.32	13.61	11.59	9.43	12.6	12.83	15.97	17.51	18.58	19.48	19.55	19.23	17.12	12.33	9.31	10.75	10.86	12.19	17.23	17.41	19.68	20.3	20.14	18.98	14.58	12.63	11.08	8.87	11.03	14.74	17.13	17.71	18.31	20.24
1175	20.41	20.51	20.23	16.95	11.92	8.53	8.97	11.19	12.79	16.59	16.17	18.05	19.35	19.7	19.03	15.21	13.35	11.34	9.17	12.43	12.84	15.94	17.55	18.59	19.46	19.57	19.3	17.01	12.09	9.07	10.5	10.68	12.2	17.19	17.43	19.69	20.29	20.16	19.07	14.48	12.39	10.84	8.63	10.84	14.77	17.09	17.73	18.31	20.21
1176	20.42	20.51	20.25	17.03	11.93	8.4	8.85	11.18	12.79	16.54	16.25	18.12	19.37	19.71	19.05	15.29	13.34	11.2	9.05	12.43	12.85	15.9	17.65	18.67	19.47	19.56	19.31	17.09	12.08	8.94	10.39	10.67	12.2	17.14	17.5	19.77	20.32	20.16	19.1	14.57	12.38	10.7	8.53	10.82	14.78	17.04	17.8	18.38	20.22
1177	20.26	20.4	20.13	17	12.11	8.85	9.29	11.33	12.63	16.26	16.17	17.99	19.22	19.6	18.93	15.25	13.51	11.66	9.49	12.59	12.7	15.62	17.58	18.55	19.32	19.45	19.18	17.05	12.26	9.4	10.84	10.82	12.03	16.86	17.41	19.65	20.17	20.04	18.99	14.55	12.56	11.15	8.99	10.97	14.63	16.76	17.71	18.24	20.06
1178	20.18	20.42	20.12	16.99	12.27	9	9.45	11.31	12.59	16.22	16.1	17.98	19.14	19.61	18.92	15.23	13.65	11.81	9.65	12.58	12.67	15.59	17.53	18.54	19.25	19.46	19.16	17.03	12.41	9.56	11	10.81	12	16.82	17.34	19.64	20.11	20.05	18.98	14.55	12.71	11.3	9.16	10.95	14.61	16.72	17.64	18.21	19.98
1179	20.08	20.29	20.14	16.89	12.25	9.01	9.42	11.2	12.55	16.22	16.07	17.84	19.06	19.49	18.94	15.12	13.62	11.82	9.63	12.48	12.63	15.59	17.51	18.41	19.16	19.32	19.17	16.92	12.39	9.58	10.99	10.7	11.96	16.82	17.3	19.51	20.03	19.92	19.01	14.46	12.69	11.32	9.16	10.83	14.59	16.71	17.6	18.07	19.88
1180	20.09	20.28	20.11	17	12.3	9	9.37	11.28	12.59	16.19	16.18	17.87	19.07	19.48	18.91	15.22	13.65	11.8	9.58	12.57	12.68	15.57	17.65	18.45	19.17	19.31	19.14	17.02	12.42	9.57	10.95	10.78	11.99	16.79	17.41	19.55	20.05	19.9	18.99	14.57	12.72	11.3	9.12	10.9	14.64	16.68	17.71	18.09	19.89
1181	20.03	20.18	20.11	17.02	12.3	8.97	9.48	11.38	12.59	16.09	16.11	17.87	19.01	19.38	18.91	15.23	13.63	11.77	9.68	12.67	12.69	15.48	17.59	18.46	19.12	19.2	19.13	17.03	12.42	9.55	11.06	10.88	11.99	16.69	17.32	19.56	20	19.79	19	14.6	12.72	11.27	9.25	10.99	14.66	16.58	17.62	18.09	19.82
1182	20.17	20.47	20.25	17.11	12.4	8.89	9.28	11.14	12.66	16.23	16.3	18.06	19.16	19.67	19.05	15.31	13.72	11.69	9.48	12.44	12.76	15.63	17.8	18.65	19.26	19.48	19.26	17.11	12.51	9.47	10.87	10.64	12.06	16.83	17.51	19.75	20.16	20.08	19.15	14.7	12.81	11.19	9.06	10.74	14.74	16.73	17.81	18.26	19.96
1183	20.28	20.6	20.35	17.13	12.32	8.75	9.05	10.96	12.89	16.39	16.38	18.1	19.28	19.8	19.15	15.32	13.62	11.54	9.25	12.26	13	15.79	17.88	18.71	19.38	19.6	19.35	17.12	12.43	9.33	10.63	10.46	12.29	16.98	17.57	19.79	20.28	20.2	19.26	14.72	12.73	11.04	8.84	10.57	14.98	16.88	17.88	18.3	20.07
1184	20.21	20.44	20.27	17.26	12.24	8.57	9	10.95	12.94	16.25	16.22	18.1	19.2	19.65	19.08	15.44	13.54	11.34	9.2	12.24	13.04	15.64	17.74	18.71	19.31	19.45	19.27	17.24	12.37	9.14	10.57	10.46	12.34	16.83	17.39	19.76	20.2	20.04	19.19	14.85	12.67	10.86	8.78	10.57	15.02	16.74	17.74	18.29	19.98
1185	20.04	20.19	20.07	17.26	12.35	8.59	9.14	11.14	12.79	16.04	15.86	18.01	19.02	19.41	18.89	15.42	13.63	11.33	9.34	12.43	12.88	15.42	17.38	18.63	19.14	19.2	19.07	17.22	12.49	9.14	10.69	10.66	12.2	16.62	17	19.64	20.02	19.79	19.01	14.83	12.79	10.87	8.91	10.79	14.87	16.53	17.38	18.19	19.79
1186	19.89	20.1	19.9	17.24	12.46	8.87	9.36	11.42	12.74	15.98	15.74	18.02	18.86	19.33	18.73	15.38	13.73	11.58	9.56	12.7	12.82	15.35	17.27	18.65	19	19.11	18.9	17.18	12.62	9.41	10.89	10.95	12.14	16.55	16.85	19.63	19.87	19.7	18.86	14.81	12.92	11.14	9.12	11.08	14.81	16.47	17.27	18.2	19.63
1187	19.96	20.06	19.85	17.25	12.49	9.06	9.61	11.67	12.78	15.99	15.88	18.15	18.92	19.29	18.68	15.38	13.76	11.74	9.81	12.93	12.85	15.36	17.42	18.79	19.06	19.06	18.85	17.18	12.67	9.57	11.12	11.2	12.18	16.55	16.97	19.73	19.92	19.66	18.82	14.81	12.97	11.32	9.36	11.34	14.84	16.48	17.42	18.32	19.69
1188	19.74	19.78	19.5	17.09	12.33	9.25	9.8	11.62	12.66	15.9	15.74	18.03	18.69	19.03	18.34	15.2	13.59	11.91	10.01	12.88	12.72	15.26	17.29	18.68	18.84	18.79	18.5	17	12.52	9.75	11.31	11.17	12.06	16.45	16.8	19.59	19.69	19.38	18.49	14.64	12.82	11.5	9.55	11.32	14.71	16.39	17.28	18.19	19.45
1189	20.38	20.36	19.95	16.9	12.27	9.13	9.44	11.38	12.61	16.46	15.99	17.98	19.29	19.55	18.73	15.19	13.76	11.93	9.64	12.58	12.61	15.76	17.29	18.47	19.39	19.43	19.03	16.99	12.47	9.64	10.95	10.88	12.01	17.06	17.28	19.57	20.19	20.04	18.74	14.4	12.77	11.43	9.05	11.08	14.52	16.96	17.58	18.26	20.18
1190	20.4	20.3	19.89	16.96	12.31	9.12	9.46	11.44	12.66	16.41	16.05	18.08	19.32	19.49	18.68	15.24	13.79	11.92	9.65	12.64	12.66	15.71	17.37	18.58	19.41	19.36	18.96	17.04	12.51	9.64	10.97	10.93	12.06	17	17.33	19.68	20.23	19.97	18.69	14.47	12.8	11.43	9.08	11.13	14.59	16.91	17.63	18.36	20.2
1191	20.54	20.45	20.08	17.04	12.16	8.79	9.25	11.44	12.74	16.5	16.14	18.12	19.46	19.64	18.87	15.31	13.61	11.59	9.45	12.65	12.75	15.81	17.47	18.63	19.56	19.51	19.15	17.11	12.34	9.31	10.77	10.93	12.14	17.1	17.4	19.72	20.38	20.12	18.9	14.56	12.63	11.09	8.89	11.12	14.68	17	17.7	18.39	20.33
1192	20.55	20.62	20.32	17.06	11.89	8.22	8.72	11.1	12.9	16.67	16.32	18.17	19.49	19.81	19.11	15.32	13.33	11.02	8.91	12.31	12.91	15.99	17.66	18.69	19.58	19.67	19.38	17.13	12.07	8.75	10.25	10.59	12.3	17.27	17.58	19.79	20.41	20.28	19.14	14.59	12.36	10.52	8.38	10.77	14.85	17.17	17.88	18.43	20.35
1193	20.45	20.54	20.25	17.02	11.74	8.08	8.5	10.97	12.78	16.53	16.29	18.18	19.39	19.73	19.05	15.27	13.17	10.87	8.7	12.19	12.81	15.86	17.65	18.71	19.49	19.58	19.3	17.07	11.91	8.61	10.04	10.47	12.18	17.13	17.53	19.8	20.33	20.19	19.09	14.55	12.2	10.38	8.18	10.63	14.76	17.04	17.84	18.43	20.25
1194	20.46	20.49	20.25	17.08	11.8	8.09	8.61	11.06	12.79	16.44	16.33	18.2	19.41	19.68	19.04	15.33	13.21	10.88	8.8	12.29	12.82	15.78	17.7	18.74	19.5	19.52	19.29	17.13	11.96	8.63	10.15	10.55	12.19	17.04	17.57	19.83	20.35	20.13	19.09	14.63	12.25	10.39	8.29	10.71	14.78	16.95	17.87	18.45	20.25
1195	20.41	20.41	20.27	17.04	11.88	8.32	8.94	11.26	12.78	16.37	16.3	18.16	19.37	19.6	19.06	15.28	13.27	11.12	9.13	12.5	12.82	15.72	17.69	18.7	19.46	19.44	19.3	17.07	12.03	8.87	10.49	10.75	12.18	16.97	17.53	19.8	20.32	20.04	19.12	14.59	12.33	10.62	8.64	10.9	14.79	16.88	17.83	18.4	20.21
1196	20.26	20.42	20.26	17.04	12.13	8.77	9.3	11.35	12.71	16.33	16.25	18.04	19.22	19.62	19.05	15.27	13.51	11.56	9.5	12.6	12.76	15.68	17.66	18.59	19.32	19.44	19.28	17.07	12.27	9.33	10.86	10.85	12.11	16.92	17.47	19.68	20.18	20.05	19.11	14.6	12.57	11.07	9.02	10.99	14.73	16.83	17.77	18.26	20.05
1197	20.1	20.4	20.21	16.95	12.31	9	9.46	11.22	12.62	16.29	16.12	17.94	19.07	19.59	19	15.17	13.67	11.79	9.65	12.48	12.67	15.65	17.54	18.5	19.17	19.4	19.22	16.97	12.44	9.57	11.02	10.72	12.02	16.88	17.33	19.6	20.04	20.01	19.07	14.52	12.74	11.3	9.2	10.85	14.66	16.79	17.63	18.16	19.89
1198	20.1	20.44	20.26	17	12.28	8.84	9.2	10.91	12.64	16.46	16.19	18.04	19.08	19.64	19.06	15.22	13.62	11.64	9.4	12.17	12.7	15.83	17.63	18.61	19.17	19.44	19.27	17.02	12.41	9.42	10.78	10.4	12.04	17.06	17.4	19.7	20.04	20.05	19.14	14.58	12.7	11.14	8.96	10.53	14.69	16.96	17.7	18.25	19.88
1199	20.02	20.41	20.23	17.08	12.33	8.94	9.33	11.11	12.63	16.17	16.19	17.97	19	19.6	19.02	15.29	13.66	11.73	9.53	12.38	12.7	15.55	17.65	18.54	19.1	19.4	19.23	17.09	12.45	9.52	10.91	10.6	12.03	16.76	17.39	19.63	19.98	20.01	19.11	14.67	12.74	11.24	9.1	10.72	14.7	16.67	17.69	18.17	19.81
1200	20.02	20.39	20.21	17.07	12.42	8.98	9.47	11.23	12.6	16.05	16.22	17.9	19.02	19.58	19	15.27	13.73	11.78	9.67	12.51	12.67	15.44	17.7	18.49	19.11	19.37	19.2	17.07	12.53	9.58	11.06	10.72	12	16.65	17.41	19.58	20	19.98	19.1	14.67	12.82	11.28	9.26	10.83	14.68	16.56	17.71	18.1	19.81
1201	20.11	20.42	20.21	17.12	12.39	9.02	9.52	11.33	12.61	16.04	16.21	17.9	19.1	19.62	19.01	15.31	13.69	11.8	9.71	12.61	12.69	15.43	17.69	18.5	19.2	19.4	19.2	17.1	12.5	9.61	11.1	10.82	12.01	16.63	17.38	19.57	20.09	20.01	19.11	14.71	12.8	11.32	9.31	10.93	14.7	16.54	17.7	18.09	19.89
1202	20.22	20.56	20.35	17.24	12.39	8.89	9.23	11.06	12.83	16.16	16.24	18.11	19.21	19.76	19.15	15.42	13.68	11.64	9.43	12.33	12.91	15.54	17.73	18.71	19.31	19.54	19.33	17.21	12.52	9.46	10.8	10.57	12.23	16.74	17.38	19.75	20.2	20.14	19.27	14.83	12.82	11.17	9.02	10.69	14.92	16.66	17.74	18.29	19.98
1203	20.1	20.29	20.13	17.34	12.41	8.75	9.26	11.32	12.82	16.06	15.96	18.06	19.08	19.5	18.95	15.49	13.69	11.48	9.45	12.58	12.88	15.44	17.47	18.67	19.19	19.27	19.12	17.29	12.56	9.31	10.81	10.83	12.22	16.64	17.08	19.68	20.07	19.88	19.07	14.91	12.85	11.03	9.03	10.96	14.89	16.57	17.47	18.23	19.85
1204	19.89	19.99	19.75	17.19	12.42	9.1	9.74	11.65	12.66	15.99	15.75	18.01	18.86	19.21	18.57	15.33	13.69	11.81	9.93	12.91	12.72	15.36	17.27	18.63	18.98	18.97	18.73	17.13	12.58	9.64	11.27	11.17	12.06	16.56	16.85	19.61	19.85	19.58	18.7	14.76	12.88	11.37	9.5	11.31	14.73	16.49	17.27	18.18	19.62
1205	20	20.02	19.72	17.25	12.4	9.24	9.81	11.79	12.78	16.1	15.96	18.27	18.96	19.25	18.55	15.37	13.66	11.92	10	13.04	12.83	15.46	17.48	18.9	19.09	19	18.7	17.17	12.57	9.77	11.33	11.32	12.18	16.66	17.03	19.84	19.95	19.61	18.69	14.81	12.87	11.5	9.57	11.47	14.84	16.6	17.48	18.43	19.72
1206	19.98	19.95	19.69	17.21	12.42	9.27	9.86	11.6	12.76	16.08	15.93	18.29	18.93	19.18	18.53	15.32	13.67	11.93	10.06	12.84	12.8	15.44	17.46	18.93	19.07	18.93	18.68	17.11	12.61	9.78	11.36	11.14	12.16	16.63	16.97	19.84	19.92	19.53	18.68	14.76	12.91	11.53	9.61	11.29	14.81	16.58	17.46	18.44	19.68
1207	19.77	19.96	19.66	17.12	12.36	9.35	9.8	11.5	12.65	15.92	15.7	18.08	18.71	19.21	18.51	15.22	13.6	11.98	10	12.73	12.68	15.27	17.24	18.73	18.86	18.95	18.64	17.01	12.56	9.84	11.29	11.05	12.05	16.46	16.72	19.6	19.71	19.55	18.66	14.67	12.86	11.59	9.55	11.2	14.69	16.42	17.24	18.22	19.45
1208	20.15	20.42	20.17	17.55	12.58	9.41	9.96	11.91	12.93	16.19	16.06	18.47	19.09	19.68	19.03	15.63	13.82	12.02	10.16	13.14	12.95	15.53	17.61	19.12	19.25	19.4	19.15	17.42	12.8	9.88	11.43	11.47	12.33	16.72	17.06	19.96	20.08	20.01	19.19	15.09	13.1	11.64	9.7	11.63	14.96	16.7	17.61	18.6	19.82
1209	20.18	20.56	20.28	17.66	12.73	9.51	9.93	11.95	12.99	16.12	16.04	18.43	19.11	19.83	19.14	15.72	13.96	12.09	10.12	13.17	13.01	15.45	17.6	19.1	19.28	19.55	19.26	17.51	12.97	9.96	11.38	11.52	12.39	16.64	17.01	19.9	20.1	20.15	19.31	15.19	13.27	11.73	9.65	11.69	15.02	16.62	17.6	18.56	19.84
1210	20.32	20.82	20.45	17.74	12.76	9.53	9.93	11.91	13.15	16.47	16.42	18.32	19.23	20.09	19.33	15.79	13.98	12.09	10.12	13.12	13.16	15.8	17.99	19	19.41	19.8	19.43	17.57	13.01	9.97	11.36	11.48	12.55	16.99	17.37	19.77	20.23	20.41	19.5	15.26	13.31	11.75	9.65	11.66	15.17	16.97	17.99	18.44	19.95
1211	20.65	21.12	20.61	17.85	12.79	9.6	10	11.88	13.33	17.13	16.86	18.51	19.56	20.4	19.5	15.88	14	12.13	10.19	13.08	13.33	16.45	18.44	19.19	19.74	20.1	19.59	17.67	13.06	10.02	11.42	11.46	12.73	17.64	17.78	19.93	20.55	20.71	19.68	15.37	13.36	11.8	9.71	11.65	15.33	17.63	18.43	18.62	20.27
1212	20.5	20.99	20.49	17.73	12.71	9.7	10.18	12.05	13.07	16.81	16.63	18.32	19.4	20.28	19.39	15.75	13.91	12.21	10.37	13.25	13.06	16.12	18.22	19.02	19.59	19.98	19.47	17.54	12.99	10.11	11.58	11.64	12.47	17.31	17.53	19.72	20.39	20.58	19.58	15.24	13.29	11.9	9.88	11.84	15.07	17.31	18.22	18.43	20.1
1213	20.27	20.21	19.85	16.8	12.23	9.18	9.47	11.28	12.5	16.34	15.88	17.85	19.19	19.39	18.62	15.07	13.72	11.98	9.66	12.45	12.46	15.62	17.15	18.32	19.28	19.24	18.9	16.89	12.44	9.7	10.99	10.77	11.9	16.93	17.13	19.42	20.09	19.87	18.63	14.31	12.72	11.5	9.08	10.98	14.41	16.85	17.43	18.11	20.06
1214	20.17	20.17	19.72	16.79	12.2	9.16	9.5	11.32	12.46	16.13	15.88	17.88	19.09	19.34	18.49	15.05	13.67	11.96	9.69	12.49	12.44	15.42	17.16	18.35	19.18	19.19	18.76	16.86	12.4	9.69	11.02	10.8	11.86	16.72	17.13	19.45	20	19.82	18.51	14.3	12.68	11.47	9.12	11.01	14.39	16.64	17.43	18.13	19.95
1215	20.35	20.44	19.96	16.92	12.19	9.07	9.36	11.33	12.6	16.29	16.04	17.95	19.28	19.62	18.73	15.17	13.64	11.87	9.55	12.51	12.58	15.59	17.34	18.44	19.36	19.46	18.99	16.98	12.38	9.6	10.89	10.82	12	16.88	17.28	19.53	20.19	20.08	18.76	14.44	12.66	11.38	9	11.01	14.54	16.81	17.58	18.19	20.13
1216	20.34	20.57	20.16	16.94	11.96	8.71	8.94	11.09	12.73	16.42	16.17	18.02	19.28	19.74	18.93	15.19	13.4	11.5	9.12	12.28	12.72	15.73	17.48	18.52	19.36	19.58	19.19	17	12.14	9.24	10.47	10.58	12.13	17.01	17.39	19.61	20.19	20.2	18.97	14.47	12.43	11.02	8.59	10.76	14.69	16.93	17.7	18.26	20.12
1217	20.35	20.47	20.22	17.01	11.87	8.35	8.6	10.85	12.79	16.41	16.24	18.08	19.29	19.65	18.99	15.26	13.3	11.14	8.79	12.04	12.78	15.73	17.58	18.58	19.37	19.47	19.24	17.06	12.05	8.89	10.14	10.33	12.19	17	17.46	19.67	20.22	20.1	19.04	14.55	12.34	10.65	8.27	10.51	14.76	16.93	17.77	18.3	20.12
1218	20.44	20.48	20.25	17.08	11.89	8.28	8.68	11.02	12.77	16.43	16.33	18.18	19.39	19.65	19.02	15.32	13.3	11.07	8.86	12.22	12.77	15.76	17.67	18.7	19.47	19.47	19.26	17.12	12.06	8.83	10.22	10.5	12.17	17.02	17.54	19.78	20.32	20.09	19.07	14.62	12.35	10.59	8.36	10.67	14.75	16.94	17.84	18.41	20.22
1219	20.48	20.51	20.29	17.08	11.86	8.14	8.69	11.16	12.79	16.42	16.37	18.25	19.44	19.68	19.07	15.31	13.25	10.93	8.88	12.37	12.8	15.76	17.73	18.77	19.52	19.49	19.29	17.11	12.02	8.69	10.24	10.64	12.19	17.01	17.57	19.85	20.37	20.12	19.13	14.63	12.31	10.45	8.39	10.8	14.8	16.94	17.88	18.47	20.25
1220	20.4	20.59	20.38	17.09	11.93	8.23	8.79	11.21	12.79	16.38	16.38	18.23	19.37	19.76	19.15	15.31	13.31	11.01	8.98	12.43	12.81	15.72	17.76	18.76	19.45	19.56	19.37	17.11	12.08	8.79	10.34	10.69	12.19	16.97	17.57	19.84	20.31	20.19	19.22	14.64	12.37	10.53	8.51	10.85	14.81	16.89	17.88	18.44	20.18
1221	20.14	20.4	20.19	17	12.25	8.92	9.39	11.4	12.62	16.2	16.12	17.91	19.11	19.58	18.97	15.22	13.61	11.7	9.58	12.62	12.65	15.55	17.51	18.45	19.19	19.37	19.17	17.01	12.4	9.49	10.95	10.88	12.02	16.78	17.3	19.52	20.06	19.99	19.04	14.57	12.68	11.23	9.13	11.03	14.66	16.71	17.61	18.11	19.91
1222	20.07	20.5	20.28	17.04	12.34	8.99	9.38	11.24	12.61	16.23	16.22	17.99	19.05	19.67	19.06	15.25	13.68	11.77	9.57	12.47	12.64	15.59	17.64	18.54	19.13	19.46	19.26	17.04	12.48	9.56	10.94	10.71	12.01	16.82	17.4	19.61	20	20.08	19.14	14.61	12.76	11.29	9.13	10.86	14.66	16.74	17.71	18.18	19.84
1223	19.97	20.35	20.24	17.01	12.38	9.05	9.56	11.33	12.6	16.02	16.03	17.84	18.96	19.52	19.02	15.21	13.71	11.83	9.75	12.57	12.64	15.39	17.46	18.41	19.04	19.3	19.21	17	12.51	9.63	11.13	10.8	12	16.6	17.2	19.47	19.92	19.92	19.11	14.58	12.8	11.35	9.32	10.94	14.67	16.53	17.51	18.03	19.74
1224	20.05	20.38	20.25	17.11	12.41	9.08	9.65	11.46	12.58	15.92	15.97	17.89	19.05	19.55	19.04	15.3	13.71	11.85	9.84	12.71	12.63	15.3	17.42	18.46	19.12	19.32	19.22	17.09	12.52	9.66	11.23	10.94	11.98	16.51	17.13	19.52	20.01	19.95	19.13	14.69	12.81	11.38	9.43	11.07	14.66	16.43	17.44	18.07	19.81
1225	19.99	20.31	20.14	17.06	12.32	9.08	9.73	11.55	12.6	15.84	15.94	17.83	18.99	19.49	18.93	15.24	13.61	11.85	9.92	12.79	12.64	15.23	17.4	18.41	19.07	19.25	19.1	17.03	12.44	9.66	11.3	11.03	12	16.42	17.08	19.46	19.95	19.88	19.04	14.65	12.73	11.38	9.51	11.15	14.68	16.35	17.41	18	19.75
1226	20.11	20.42	20.29	17.18	12.43	9.12	9.68	11.46	12.71	16	16.14	18.07	19.09	19.61	19.09	15.35	13.71	11.86	9.87	12.7	12.75	15.38	17.61	18.66	19.18	19.36	19.25	17.14	12.56	9.68	11.24	10.95	12.11	16.57	17.26	19.68	20.06	19.99	19.2	14.76	12.85	11.4	9.46	11.08	14.79	16.51	17.62	18.24	19.85
1227	20.04	20.37	20.07	17.32	12.49	9.11	9.7	11.61	12.77	15.95	15.99	17.98	19.02	19.56	18.88	15.47	13.77	11.83	9.88	12.85	12.81	15.32	17.47	18.58	19.12	19.31	19.03	17.26	12.64	9.66	11.24	11.11	12.17	16.52	17.08	19.57	19.99	19.93	19	14.89	12.93	11.39	9.47	11.25	14.84	16.46	17.48	18.15	19.77
1228	19.92	19.99	19.74	17.15	12.39	9.18	9.86	11.72	12.65	15.99	15.73	18.08	18.89	19.2	18.55	15.29	13.66	11.87	10.05	12.95	12.68	15.36	17.21	18.69	19	18.94	18.69	17.07	12.55	9.71	11.38	11.23	12.05	16.55	16.79	19.64	19.86	19.56	18.68	14.72	12.84	11.45	9.62	11.37	14.71	16.5	17.22	18.24	19.64
1229	19.97	19.95	19.63	17.19	12.35	9.25	9.83	11.58	12.69	16.11	15.92	18.32	18.92	19.17	18.46	15.32	13.61	11.91	10.02	12.81	12.71	15.47	17.42	18.94	19.05	18.9	18.58	17.1	12.53	9.76	11.34	11.1	12.09	16.66	16.96	19.85	19.9	19.52	18.59	14.75	12.82	11.51	9.59	11.25	14.74	16.62	17.42	18.47	19.66
1230	19.83	19.87	19.48	17.2	12.43	9.32	9.79	11.42	12.69	15.96	15.72	18.23	18.78	19.09	18.31	15.32	13.68	11.96	9.97	12.64	12.7	15.32	17.23	18.86	18.91	18.81	18.43	17.09	12.62	9.82	11.28	10.96	12.09	16.5	16.73	19.74	19.75	19.43	18.45	14.76	12.91	11.57	9.53	11.11	14.73	16.47	17.23	18.38	19.51
1231	19.93	19.98	19.63	17.28	12.49	9.4	9.85	11.59	12.84	16.06	15.79	18.34	18.87	19.21	18.47	15.38	13.73	12.02	10.03	12.8	12.85	15.41	17.31	18.97	19.01	18.93	18.58	17.16	12.69	9.88	11.32	11.13	12.24	16.59	16.78	19.83	19.84	19.55	18.62	14.83	12.98	11.64	9.59	11.29	14.88	16.57	17.31	18.48	19.59
1232	20.28	20.23	19.85	17.44	12.55	9.46	10.07	11.87	12.97	16.26	16.1	18.6	19.21	19.47	18.7	15.53	13.78	12.06	10.25	13.08	12.98	15.61	17.63	19.25	19.37	19.18	18.79	17.3	12.77	9.93	11.53	11.42	12.37	16.79	17.06	20.07	20.19	19.79	18.85	14.98	13.06	11.69	9.8	11.59	15	16.77	17.63	18.74	19.94
1233	20.29	20.36	20.03	17.63	12.77	9.54	10.04	11.99	13.04	16.2	16.08	18.55	19.21	19.61	18.89	15.7	13.99	12.12	10.22	13.19	13.03	15.54	17.62	19.21	19.37	19.31	18.97	17.47	13	10	11.49	11.55	12.44	16.71	17.02	20	20.19	19.92	19.05	15.17	13.3	11.76	9.77	11.72	15.05	16.71	17.62	18.68	19.93
1234	20.25	20.69	20.21	17.68	12.84	9.54	10.02	11.94	13.19	16.27	16.22	18.36	19.16	19.95	19.08	15.74	14.05	12.09	10.2	13.14	13.18	15.61	17.77	19.03	19.34	19.64	19.16	17.51	13.08	9.98	11.45	11.52	12.59	16.78	17.13	19.78	20.15	20.25	19.25	15.21	13.38	11.75	9.74	11.69	15.2	16.79	17.76	18.49	19.88
1235	20.6	21.21	20.7	17.93	12.93	9.49	9.79	11.75	13.52	17.1	16.94	18.49	19.5	20.47	19.58	15.98	14.13	12.02	9.96	12.94	13.5	16.44	18.49	19.17	19.68	20.15	19.64	17.74	13.18	9.92	11.2	11.33	12.92	17.6	17.82	19.89	20.48	20.77	19.75	15.45	13.48	11.69	9.5	11.51	15.52	17.62	18.49	18.61	20.21
1236	20.57	21.18	20.66	17.89	12.92	9.74	10.22	12.03	13.25	16.98	16.88	18.43	19.46	20.45	19.55	15.92	14.12	12.24	10.4	13.22	13.23	16.3	18.45	19.11	19.66	20.13	19.6	17.69	13.19	10.15	11.62	11.62	12.65	17.47	17.74	19.8	20.45	20.74	19.73	15.41	13.49	11.93	9.92	11.81	15.24	17.49	18.44	18.54	20.16
1237	20.28	20.43	19.98	16.84	11.89	8.81	9.34	11.3	12.48	16.4	16.07	18	19.21	19.59	18.72	15.1	13.38	11.61	9.52	12.44	12.42	15.67	17.31	18.44	19.28	19.42	19	16.92	12.11	9.33	10.86	10.78	11.88	16.98	17.3	19.54	20.11	20.06	18.75	14.35	12.39	11.13	8.95	11	14.38	16.92	17.6	18.23	20.06
1238	20.28	20.31	19.9	16.87	12.19	9.08	9.45	11.33	12.48	16.17	15.96	17.97	19.21	19.47	18.64	15.11	13.66	11.87	9.63	12.47	12.43	15.44	17.22	18.42	19.28	19.3	18.91	16.93	12.39	9.61	10.98	10.8	11.88	16.74	17.18	19.52	20.11	19.94	18.67	14.38	12.67	11.4	9.07	11.01	14.41	16.69	17.48	18.2	20.05
1239	20.06	20.14	19.74	16.72	12.19	9.14	9.48	11.3	12.42	16.07	15.81	17.81	19	19.3	18.49	14.97	13.65	11.93	9.66	12.46	12.37	15.35	17.09	18.27	19.08	19.12	18.74	16.78	12.39	9.67	11.01	10.78	11.82	16.65	17.02	19.36	19.91	19.76	18.52	14.24	12.67	11.46	9.12	10.98	14.35	16.59	17.33	18.03	19.83
1240	20.08	20.24	19.83	16.83	12.18	9.08	9.32	11.27	12.53	16.13	15.9	17.81	19.02	19.4	18.58	15.07	13.62	11.87	9.5	12.43	12.49	15.43	17.19	18.28	19.1	19.21	18.83	16.88	12.37	9.62	10.85	10.74	11.93	16.71	17.11	19.36	19.93	19.85	18.63	14.36	12.65	11.39	8.97	10.94	14.49	16.65	17.41	18.02	19.85
1241	20.2	20.37	20.02	16.92	12.08	8.89	9.14	11.1	12.64	16.24	16.06	17.89	19.16	19.53	18.77	15.15	13.5	11.68	9.32	12.27	12.6	15.54	17.37	18.37	19.23	19.33	19.01	16.95	12.26	9.44	10.68	10.57	12.04	16.82	17.25	19.45	20.07	19.97	18.83	14.45	12.54	11.21	8.81	10.76	14.6	16.76	17.56	18.1	19.97
1242	20.32	20.61	20.2	16.94	11.86	8.5	8.86	10.98	12.69	16.37	16.21	18.13	19.28	19.77	18.96	15.16	13.27	11.28	9.04	12.15	12.66	15.68	17.53	18.62	19.35	19.56	19.18	16.96	12.04	9.05	10.4	10.45	12.09	16.94	17.39	19.69	20.2	20.2	19.02	14.47	12.32	10.81	8.54	10.63	14.67	16.89	17.7	18.33	20.08
1243	20.49	20.81	20.44	17.09	11.65	7.79	8.25	10.79	12.77	16.58	16.47	18.44	19.45	19.97	19.2	15.31	13.05	10.57	8.42	11.97	12.75	15.9	17.8	18.95	19.52	19.75	19.41	17.11	11.82	8.34	9.79	10.26	12.17	17.16	17.64	20.01	20.37	20.39	19.26	14.64	12.1	10.1	7.94	10.44	14.77	17.1	17.95	18.64	20.24
1244	20.49	20.83	20.47	17.14	11.7	7.82	8.28	10.88	12.81	16.53	16.51	18.42	19.46	19.99	19.24	15.34	13.08	10.6	8.46	12.06	12.8	15.86	17.86	18.93	19.53	19.76	19.44	17.14	11.86	8.38	9.83	10.34	12.21	17.11	17.67	19.99	20.39	20.4	19.31	14.68	12.14	10.13	7.99	10.51	14.82	17.05	17.98	18.6	20.25
1245	20.21	20.52	20.27	17.03	12.22	8.85	9.24	11.38	12.7	16.17	16.24	18.04	19.19	19.68	19.04	15.23	13.57	11.62	9.42	12.57	12.7	15.52	17.61	18.57	19.25	19.44	19.24	17.02	12.37	9.42	10.78	10.85	12.1	16.75	17.39	19.62	20.11	20.09	19.12	14.58	12.64	11.16	8.96	11.01	14.73	16.7	17.71	18.23	19.96
1246	20.2	20.66	20.43	17.13	12.38	8.79	9.29	11.33	12.76	16.22	16.27	18.15	19.18	19.82	19.2	15.33	13.72	11.56	9.47	12.53	12.76	15.57	17.65	18.68	19.24	19.58	19.38	17.11	12.52	9.36	10.84	10.79	12.16	16.8	17.41	19.73	20.11	20.22	19.28	14.69	12.8	11.1	9.03	10.95	14.8	16.74	17.72	18.32	19.94
1247	20.09	20.42	20.3	17.16	12.42	8.98	9.55	11.42	12.7	16.09	16	17.99	19.08	19.58	19.07	15.35	13.74	11.74	9.72	12.63	12.7	15.45	17.39	18.53	19.15	19.33	19.25	17.13	12.55	9.55	11.1	10.88	12.1	16.67	17.13	19.58	20.02	19.97	19.16	14.73	12.83	11.28	9.3	11.03	14.75	16.61	17.45	18.16	19.84
1248	20.17	20.44	20.36	17.23	12.48	9.06	9.59	11.48	12.75	16.03	15.99	18.07	19.16	19.6	19.14	15.41	13.79	11.82	9.77	12.69	12.76	15.4	17.4	18.62	19.22	19.34	19.3	17.19	12.6	9.64	11.14	10.94	12.15	16.61	17.11	19.66	20.1	19.98	19.23	14.8	12.88	11.36	9.36	11.08	14.82	16.55	17.43	18.23	19.91
1249	20.05	20.32	20.2	17.16	12.44	9.13	9.75	11.66	12.67	15.95	15.86	17.93	19.05	19.48	18.98	15.33	13.73	11.88	9.93	12.88	12.69	15.32	17.28	18.5	19.11	19.21	19.14	17.11	12.56	9.7	11.3	11.13	12.07	16.52	16.96	19.52	19.98	19.85	19.09	14.74	12.84	11.42	9.52	11.27	14.75	16.47	17.3	18.09	19.78
1250	19.95	20.45	20.26	17.18	12.44	9.15	9.82	11.64	12.68	15.88	16.11	17.99	18.93	19.62	19.05	15.35	13.73	11.88	10	12.85	12.69	15.25	17.54	18.57	19.01	19.35	19.19	17.12	12.58	9.71	11.36	11.11	12.08	16.44	17.19	19.56	19.87	19.99	19.16	14.76	12.86	11.44	9.59	11.26	14.75	16.4	17.56	18.15	19.66
1251	19.93	20.41	20.28	17.24	12.46	9.16	9.84	11.68	12.66	15.92	16.08	17.92	18.91	19.59	19.08	15.39	13.74	11.86	10.01	12.89	12.66	15.29	17.52	18.51	19	19.31	19.21	17.16	12.61	9.7	11.36	11.17	12.06	16.48	17.13	19.47	19.86	19.95	19.19	14.81	12.9	11.43	9.6	11.32	14.72	16.44	17.53	18.07	19.64
1252	19.65	19.98	19.79	16.98	12.29	9.18	9.82	11.61	12.53	15.65	15.52	17.74	18.61	19.17	18.6	15.12	13.55	11.86	9.99	12.82	12.53	15.02	16.98	18.33	18.71	18.88	18.71	16.89	12.45	9.71	11.33	11.11	11.93	16.2	16.55	19.26	19.56	19.52	18.72	14.54	12.74	11.44	9.58	11.26	14.58	16.17	16.98	17.88	19.34
1253	19.62	19.8	19.52	16.88	12.22	9.25	9.74	11.48	12.47	15.63	15.37	17.83	18.57	18.99	18.34	15.01	13.48	11.91	9.91	12.68	12.46	14.99	16.84	18.44	18.68	18.7	18.44	16.78	12.39	9.77	11.23	10.99	11.87	16.17	16.38	19.33	19.52	19.33	18.47	14.44	12.68	11.51	9.49	11.15	14.51	16.15	16.85	17.98	19.29
1254	19.6	19.73	19.47	16.97	12.34	9.33	9.78	11.41	12.56	15.61	15.39	17.78	18.55	18.94	18.29	15.09	13.59	11.96	9.95	12.61	12.55	14.97	16.87	18.4	18.67	18.64	18.39	16.85	12.53	9.82	11.26	10.94	11.96	16.15	16.37	19.26	19.5	19.27	18.43	14.52	12.82	11.57	9.52	11.1	14.6	16.13	16.87	17.92	19.27
1255	19.68	19.84	19.51	17.08	12.41	9.41	9.87	11.53	12.62	15.67	15.5	17.96	18.61	19.06	18.34	15.18	13.64	12.01	10.04	12.73	12.6	15.03	17	18.59	18.75	18.75	18.42	16.94	12.61	9.89	11.33	11.07	12.02	16.2	16.46	19.42	19.57	19.38	18.49	14.62	12.9	11.64	9.61	11.23	14.64	16.19	16.99	18.1	19.33
1256	20.1	20.24	20	17.39	12.61	9.52	10.08	11.85	12.86	16.03	15.95	18.47	19.02	19.46	18.84	15.49	13.83	12.1	10.25	13.04	12.84	15.38	17.45	19.11	19.17	19.14	18.91	17.24	12.81	9.98	11.53	11.39	12.26	16.54	16.88	19.91	19.98	19.77	18.99	14.94	13.11	11.74	9.81	11.56	14.88	16.55	17.45	18.61	19.74
1257	20.14	20.67	20.45	17.68	12.82	9.54	10.06	11.98	12.98	15.95	15.91	18.39	19.05	19.9	19.3	15.76	14.03	12.1	10.22	13.17	12.96	15.31	17.43	19.04	19.21	19.58	19.36	17.51	13.04	10	11.49	11.54	12.38	16.46	16.82	19.81	20.02	20.21	19.46	15.22	13.33	11.76	9.78	11.71	14.99	16.47	17.42	18.52	19.77
1258	20.23	21.06	20.55	17.86	12.88	9.55	9.87	11.94	13.22	16.16	16.18	18.3	19.13	20.29	19.41	15.93	14.08	12.09	10.04	13.13	13.2	15.51	17.71	18.96	19.3	19.97	19.45	17.67	13.11	9.99	11.29	11.51	12.62	16.66	17.06	19.69	20.1	20.59	19.57	15.39	13.4	11.76	9.59	11.68	15.22	16.68	17.69	18.43	19.84
1259	20.52	21.32	20.79	18	12.84	9.3	9.51	11.76	13.6	16.88	16.97	18.4	19.42	20.57	19.66	16.06	14.03	11.82	9.67	12.94	13.57	16.23	18.51	19.06	19.6	20.24	19.69	17.81	13.08	9.72	10.92	11.34	13	17.37	17.83	19.77	20.39	20.86	19.83	15.53	13.38	11.5	9.22	11.51	15.59	17.4	18.5	18.52	20.12
1260	20.67	21.26	20.78	18.02	13	9.57	9.91	11.9	13.54	17.2	17.03	18.53	19.55	20.52	19.66	16.07	14.18	12.06	10.07	13.08	13.5	16.54	18.58	19.2	19.75	20.18	19.68	17.81	13.25	9.98	11.29	11.49	12.94	17.68	17.86	19.87	20.53	20.8	19.84	15.54	13.55	11.75	9.61	11.67	15.52	17.72	18.56	18.65	20.26
1261	20.43	20.58	20.16	16.89	11.83	8.64	9.25	11.31	12.52	16.49	16.24	18.15	19.36	19.72	18.87	15.13	13.32	11.44	9.42	12.43	12.44	15.74	17.46	18.57	19.43	19.53	19.14	16.96	12.05	9.17	10.78	10.78	11.92	17.06	17.45	19.66	20.26	20.19	18.91	14.4	12.32	10.97	8.86	11.01	14.43	17.02	17.75	18.36	20.2
1262	20.41	20.58	20.12	16.96	11.87	8.53	9.18	11.38	12.63	16.4	16.22	18.12	19.35	19.72	18.84	15.19	13.34	11.32	9.35	12.5	12.56	15.66	17.45	18.55	19.42	19.52	19.09	17.01	12.08	9.06	10.71	10.84	12.03	16.97	17.42	19.64	20.25	20.18	18.87	14.47	12.36	10.85	8.8	11.06	14.56	16.93	17.72	18.32	20.18
1263	20.19	20.29	19.87	16.86	12.13	8.93	9.41	11.37	12.52	16.14	15.94	18.05	19.13	19.43	18.6	15.08	13.59	11.72	9.58	12.5	12.45	15.41	17.19	18.49	19.19	19.22	18.84	16.9	12.34	9.47	10.95	10.84	11.92	16.72	17.13	19.58	20.03	19.88	18.64	14.37	12.61	11.25	9.05	11.05	14.46	16.67	17.43	18.25	19.94
1264	20.07	20.13	19.69	16.84	12.21	9.08	9.49	11.32	12.42	16.01	15.8	18.03	19.02	19.27	18.42	15.06	13.65	11.86	9.66	12.46	12.35	15.29	17.06	18.48	19.08	19.05	18.65	16.87	12.41	9.62	11.02	10.78	11.82	16.58	16.97	19.56	19.93	19.71	18.46	14.36	12.68	11.4	9.14	10.99	14.37	16.54	17.28	18.23	19.83
1265	20.26	20.43	20.02	16.96	12.19	8.95	9.36	11.34	12.62	16.2	16.02	18.03	19.21	19.57	18.76	15.18	13.62	11.73	9.53	12.47	12.56	15.49	17.3	18.49	19.27	19.35	18.98	16.99	12.38	9.49	10.89	10.8	12.02	16.78	17.19	19.55	20.12	20	18.81	14.49	12.66	11.27	9.02	11	14.58	16.73	17.5	18.21	20.01
1266	20.44	20.8	20.42	17.01	11.75	8.3	8.67	10.92	12.72	16.41	16.42	18.3	19.4	19.94	19.16	15.22	13.15	11.07	8.84	12.06	12.66	15.71	17.71	18.77	19.46	19.71	19.37	17.02	11.93	8.85	10.21	10.37	12.12	16.98	17.57	19.83	20.3	20.36	19.22	14.54	12.2	10.61	8.35	10.57	14.69	16.94	17.88	18.48	20.18
1267	20.57	20.92	20.48	17.09	11.6	7.67	8.1	10.59	12.9	16.63	16.52	18.62	19.54	20.07	19.23	15.3	13	10.44	8.28	11.74	12.85	15.94	17.83	19.1	19.59	19.82	19.43	17.1	11.78	8.22	9.64	10.05	12.3	17.2	17.66	20.15	20.44	20.48	19.3	14.63	12.05	9.99	7.8	10.24	14.9	17.16	17.98	18.79	20.31
1268	20.56	20.89	20.58	17.14	11.62	7.59	8.09	10.72	12.81	16.66	16.59	18.68	19.54	20.03	19.33	15.34	13	10.35	8.26	11.88	12.77	15.98	17.91	19.17	19.59	19.78	19.52	17.13	11.79	8.14	9.63	10.17	12.21	17.23	17.72	20.22	20.45	20.44	19.41	14.69	12.06	9.9	7.8	10.36	14.82	17.19	18.04	18.85	20.3
1269	20.47	20.91	20.5	17.11	12.06	8.44	8.83	11.17	12.75	16.46	16.55	18.52	19.45	20.06	19.26	15.3	13.42	11.2	9	12.34	12.72	15.79	17.88	19.02	19.5	19.8	19.44	17.09	12.22	9	10.36	10.62	12.15	17.03	17.67	20.06	20.36	20.46	19.34	14.66	12.49	10.75	8.55	10.8	14.78	16.98	17.99	18.68	20.2
1270	20.32	20.88	20.44	17.15	12.28	8.6	9.11	11.28	12.81	16.27	16.44	18.4	19.31	20.02	19.2	15.34	13.62	11.36	9.28	12.45	12.77	15.61	17.79	18.91	19.36	19.76	19.37	17.12	12.43	9.16	10.65	10.73	12.21	16.84	17.55	19.94	20.22	20.41	19.28	14.71	12.7	10.91	8.85	10.9	14.84	16.79	17.88	18.55	20.05
1271	20.26	20.72	20.37	17.22	12.42	8.77	9.33	11.31	12.77	16.15	16.28	18.37	19.25	19.86	19.13	15.4	13.75	11.52	9.5	12.49	12.75	15.5	17.65	18.89	19.3	19.59	19.29	17.18	12.56	9.33	10.87	10.76	12.17	16.72	17.38	19.92	20.16	20.25	19.22	14.78	12.84	11.07	9.08	10.93	14.82	16.68	17.71	18.52	19.98
1272	20.23	20.71	20.42	17.33	12.49	8.86	9.47	11.5	12.84	16.11	16.21	18.26	19.22	19.85	19.19	15.5	13.8	11.61	9.64	12.68	12.82	15.48	17.58	18.79	19.27	19.56	19.34	17.27	12.62	9.43	11.01	10.94	12.24	16.68	17.29	19.81	20.14	20.22	19.29	14.89	12.89	11.17	9.23	11.1	14.9	16.64	17.62	18.4	19.94
1273	20.04	20.59	20.39	17.22	12.53	9.08	9.79	11.65	12.7	15.94	16.07	18.11	19.04	19.74	19.16	15.39	13.82	11.81	9.96	12.83	12.68	15.31	17.46	18.66	19.09	19.45	19.3	17.16	12.66	9.64	11.33	11.09	12.1	16.51	17.14	19.65	19.95	20.11	19.27	14.79	12.93	11.37	9.56	11.25	14.77	16.47	17.49	18.25	19.75
1274	20	20.62	20.39	17.21	12.49	9.23	9.84	11.71	12.7	15.96	16.21	18.08	18.99	19.78	19.18	15.37	13.78	11.94	10	12.89	12.67	15.32	17.62	18.64	19.05	19.48	19.3	17.13	12.64	9.78	11.36	11.17	12.1	16.51	17.26	19.6	19.91	20.14	19.29	14.78	12.91	11.52	9.6	11.33	14.75	16.48	17.64	18.22	19.7
1275	20.02	20.73	20.46	17.27	12.47	9.21	9.85	11.68	12.69	15.98	16.32	18.13	18.99	19.89	19.25	15.41	13.75	11.89	10.01	12.86	12.66	15.35	17.74	18.69	19.07	19.59	19.36	17.17	12.63	9.74	11.36	11.16	12.09	16.53	17.34	19.63	19.92	20.24	19.37	14.83	12.9	11.48	9.61	11.32	14.74	16.51	17.76	18.27	19.7
1276	19.82	20.4	20.26	17.14	12.41	9.22	9.89	11.66	12.6	15.73	15.92	17.76	18.78	19.57	19.06	15.28	13.67	11.88	10.06	12.84	12.57	15.1	17.35	18.34	18.87	19.26	19.15	17.03	12.57	9.74	11.39	11.14	12	16.28	16.92	19.25	19.71	19.91	19.18	14.7	12.85	11.48	9.64	11.31	14.64	16.26	17.36	17.9	19.49
1277	19.6	20	19.83	16.96	12.26	9.24	9.84	11.44	12.51	15.52	15.41	17.59	18.55	19.18	18.64	15.09	13.51	11.88	10	12.62	12.48	14.89	16.85	18.18	18.66	18.87	18.72	16.84	12.43	9.75	11.32	10.94	11.91	16.05	16.38	19.05	19.49	19.52	18.77	14.52	12.71	11.49	9.59	11.1	14.54	16.05	16.86	17.73	19.26
1278	19.47	19.96	19.62	16.89	12.23	9.37	9.81	11.39	12.44	15.39	15.27	17.59	18.41	19.15	18.44	15.01	13.47	11.99	9.96	12.56	12.4	14.75	16.72	18.19	18.53	18.83	18.51	16.75	12.41	9.86	11.27	10.9	11.84	15.91	16.21	19.04	19.35	19.47	18.57	14.44	12.7	11.61	9.55	11.06	14.46	15.92	16.72	17.73	19.12
1279	19.53	20.03	19.7	16.89	12.29	9.39	9.94	11.53	12.43	15.4	15.26	17.63	18.46	19.22	18.53	15	13.52	11.99	10.09	12.7	12.39	14.76	16.73	18.25	18.59	18.9	18.58	16.74	12.48	9.87	11.38	11.05	11.83	15.91	16.18	19.06	19.41	19.54	18.67	14.44	12.77	11.62	9.67	11.22	14.44	15.93	16.73	17.77	19.17
1280	19.96	20.43	20.38	17.46	12.61	9.48	10.13	11.89	12.79	15.79	15.74	18.23	18.88	19.63	19.21	15.56	13.83	12.05	10.28	13.06	12.74	15.16	17.23	18.85	19.02	19.3	19.26	17.3	12.81	9.95	11.56	11.43	12.19	16.3	16.64	19.63	19.83	19.94	19.36	15.01	13.1	11.7	9.86	11.6	14.8	16.32	17.22	18.36	19.59
1281	20.03	20.75	20.67	17.71	12.83	9.59	10.15	11.98	12.9	15.84	15.79	18.16	18.93	19.96	19.51	15.81	14.04	12.14	10.3	13.16	12.86	15.2	17.28	18.79	19.09	19.62	19.54	17.53	13.04	10.04	11.57	11.54	12.3	16.34	16.66	19.54	19.89	20.26	19.66	15.26	13.33	11.8	9.87	11.7	14.9	16.37	17.27	18.29	19.64
1282	20.1	20.91	20.58	17.78	12.9	9.64	10.1	12.02	13.13	15.94	16.06	18.14	19	20.14	19.43	15.87	14.1	12.17	10.25	13.2	13.08	15.3	17.57	18.78	19.17	19.79	19.45	17.59	13.12	10.08	11.51	11.59	12.53	16.43	16.9	19.5	19.96	20.43	19.59	15.32	13.41	11.84	9.81	11.76	15.12	16.47	17.55	18.27	19.7
1283	20.2	21	20.57	17.83	13.01	9.63	9.96	11.85	13.45	16.59	16.74	18.22	19.08	20.23	19.43	15.91	14.2	12.14	10.1	13.02	13.4	15.95	18.26	18.88	19.26	19.88	19.43	17.63	13.24	10.05	11.35	11.43	12.85	17.08	17.56	19.56	20.05	20.51	19.59	15.37	13.54	11.82	9.67	11.6	15.44	17.12	18.24	18.35	19.79
1284	20.53	21.29	20.83	18.01	13.02	9.62	9.88	11.86	13.78	17.35	17.07	18.38	19.41	20.52	19.69	16.07	14.2	12.1	10.02	13.04	13.73	16.71	18.6	19.04	19.6	20.17	19.68	17.79	13.26	10.03	11.25	11.46	13.18	17.82	17.86	19.7	20.38	20.8	19.86	15.54	13.56	11.8	9.58	11.63	15.76	17.88	18.58	18.51	20.11
1285	20.25	20.53	20.07	16.82	11.99	8.92	9.33	11.26	12.43	16.18	16.12	18.02	19.19	19.65	18.76	15.05	13.48	11.71	9.49	12.35	12.32	15.41	17.31	18.41	19.25	19.43	19.02	16.88	12.23	9.45	10.87	10.72	11.83	16.74	17.3	19.51	20.09	20.11	18.8	14.33	12.49	11.25	8.94	10.95	14.33	16.72	17.6	18.2	20.01
1286	20.39	20.56	20.05	16.96	12.06	8.77	9.29	11.36	12.58	16.33	16.23	18.19	19.33	19.69	18.75	15.18	13.54	11.56	9.45	12.46	12.48	15.57	17.44	18.59	19.39	19.46	18.99	17.01	12.29	9.31	10.82	10.82	11.98	16.89	17.4	19.68	20.23	20.14	18.79	14.47	12.55	11.1	8.91	11.05	14.5	16.87	17.71	18.37	20.14
1287	20.37	20.41	19.98	16.99	12.13	8.85	9.32	11.43	12.62	16.31	16.12	18.28	19.32	19.54	18.68	15.2	13.59	11.63	9.49	12.53	12.52	15.57	17.34	18.69	19.38	19.3	18.92	17.03	12.35	9.39	10.86	10.88	12.02	16.88	17.28	19.77	20.22	19.98	18.73	14.51	12.61	11.18	8.96	11.11	14.56	16.85	17.59	18.45	20.12
1288	20.31	20.4	19.91	16.96	12.17	8.94	9.41	11.45	12.62	16.23	16.06	18.23	19.26	19.52	18.62	15.17	13.61	11.72	9.57	12.56	12.53	15.49	17.29	18.66	19.31	19.28	18.84	16.98	12.38	9.48	10.95	10.9	12.02	16.79	17.21	19.72	20.16	19.95	18.67	14.48	12.64	11.27	9.06	11.12	14.57	16.77	17.52	18.4	20.05
1289	20.31	20.66	20.15	16.96	12.08	8.76	9.24	11.23	12.69	16.27	16.27	18.09	19.27	19.79	18.87	15.16	13.51	11.54	9.4	12.34	12.6	15.54	17.51	18.53	19.32	19.54	19.08	16.97	12.28	9.31	10.77	10.68	12.09	16.83	17.4	19.59	20.17	20.21	18.93	14.48	12.54	11.09	8.9	10.9	14.65	16.81	17.72	18.25	20.05
1290	20.52	20.91	20.43	17.02	11.72	8.09	8.5	10.71	12.85	16.53	16.48	18.42	19.49	20.03	19.15	15.22	13.13	10.85	8.66	11.82	12.76	15.81	17.75	18.87	19.54	19.78	19.35	17.02	11.91	8.64	10.03	10.15	12.25	17.09	17.61	19.92	20.38	20.45	19.22	14.55	12.17	10.41	8.18	10.36	14.82	17.06	17.92	18.58	20.25
1291	20.76	21.03	20.64	17.18	11.5	7.39	7.84	10.63	13.05	16.78	16.68	18.79	19.73	20.15	19.37	15.37	12.89	10.15	8	11.75	12.97	16.08	17.95	19.26	19.77	19.89	19.55	17.17	11.69	7.94	9.37	10.07	12.45	17.34	17.79	20.29	20.62	20.56	19.44	14.72	11.95	9.71	7.52	10.27	15.04	17.32	18.11	18.95	20.48
1292	20.71	20.98	20.64	17.16	11.56	7.38	7.88	10.56	12.84	16.6	16.71	18.84	19.69	20.1	19.37	15.35	12.93	10.13	8.04	11.68	12.77	15.91	18	19.31	19.72	19.83	19.55	17.14	11.73	7.93	9.41	10	12.24	17.16	17.81	20.34	20.58	20.5	19.45	14.7	11.99	9.7	7.58	10.2	14.84	17.13	18.14	18.98	20.42
1293	20.63	21	20.55	17.24	11.93	7.88	8.42	11	12.89	16.41	16.69	18.77	19.62	20.12	19.29	15.42	13.29	10.63	8.59	12.13	12.82	15.73	18	19.26	19.65	19.84	19.46	17.21	12.09	8.44	9.95	10.44	12.29	16.97	17.78	20.28	20.51	20.51	19.37	14.79	12.36	10.19	8.14	10.63	14.91	16.95	18.11	18.92	20.34
1294	20.54	20.92	20.49	17.27	12.28	8.42	9.02	11.44	12.92	16.29	16.69	18.75	19.53	20.05	19.24	15.44	13.62	11.16	9.18	12.57	12.86	15.62	18	19.25	19.56	19.76	19.39	17.22	12.44	8.97	10.55	10.87	12.32	16.85	17.76	20.26	20.42	20.43	19.32	14.81	12.7	10.73	8.75	11.06	14.95	16.83	18.09	18.89	20.24
1295	20.47	20.9	20.41	17.36	12.42	8.44	9.11	11.52	12.9	16.21	16.62	18.59	19.47	20.02	19.17	15.53	13.74	11.18	9.28	12.67	12.84	15.55	17.95	19.1	19.5	19.72	19.31	17.3	12.57	9	10.64	10.95	12.3	16.77	17.69	20.1	20.35	20.4	19.26	14.91	12.83	10.75	8.86	11.14	14.94	16.74	18.02	18.73	20.17
1296	20.36	20.9	20.46	17.41	12.44	8.55	9.29	11.53	12.93	16.22	16.61	18.47	19.36	20.02	19.22	15.58	13.75	11.27	9.45	12.67	12.88	15.57	17.95	18.99	19.38	19.71	19.35	17.35	12.59	9.11	10.81	10.95	12.33	16.78	17.67	19.98	20.25	20.39	19.32	14.97	12.85	10.85	9.04	11.13	14.99	16.75	18	18.6	20.05
1297	20.16	20.79	20.43	17.32	12.56	8.97	9.76	11.76	12.8	15.99	16.34	18.26	19.15	19.92	19.19	15.48	13.85	11.69	9.92	12.91	12.75	15.35	17.7	18.79	19.18	19.6	19.31	17.24	12.7	9.53	11.27	11.19	12.2	16.55	17.38	19.76	20.04	20.27	19.3	14.88	12.97	11.27	9.51	11.36	14.86	16.53	17.74	18.38	19.84
1298	20.01	20.79	20.43	17.29	12.55	9.15	9.9	11.74	12.71	15.81	16.16	18.04	18.99	19.93	19.2	15.44	13.83	11.85	10.06	12.9	12.66	15.18	17.53	18.58	19.04	19.61	19.31	17.19	12.7	9.7	11.41	11.19	12.11	16.36	17.17	19.52	19.89	20.28	19.31	14.85	12.96	11.44	9.66	11.36	14.76	16.35	17.56	18.17	19.68
1299	20.17	20.94	20.59	17.3	12.55	9.24	9.86	11.76	12.77	15.89	16.35	18.22	19.14	20.09	19.38	15.44	13.82	11.91	10.02	12.91	12.72	15.26	17.74	18.77	19.2	19.76	19.46	17.19	12.71	9.77	11.35	11.22	12.17	16.44	17.34	19.68	20.04	20.43	19.49	14.85	12.98	11.51	9.61	11.39	14.81	16.43	17.76	18.35	19.83
1300	20.1	20.64	20.5	17.33	12.61	9.28	9.92	11.73	12.66	15.79	16.14	18.03	19.06	19.79	19.3	15.46	13.87	11.93	10.08	12.88	12.6	15.15	17.54	18.59	19.13	19.46	19.37	17.21	12.77	9.8	11.4	11.2	12.06	16.32	17.1	19.47	19.97	20.13	19.41	14.88	13.05	11.54	9.67	11.37	14.69	16.32	17.55	18.15	19.75
1301	19.66	20.06	20.07	16.99	12.35	9.25	9.9	11.42	12.51	15.5	15.45	17.65	18.61	19.23	18.87	15.12	13.6	11.88	10.05	12.58	12.45	14.86	16.87	18.23	18.7	18.89	18.93	16.85	12.52	9.75	11.37	10.91	11.91	16.02	16.39	19.08	19.53	19.55	18.99	14.54	12.79	11.5	9.64	11.08	14.54	16.03	16.87	17.78	19.3
1302	19.58	20.28	19.92	16.94	12.24	9.4	9.88	11.35	12.54	15.42	15.32	17.62	18.52	19.45	18.73	15.06	13.48	12	10.03	12.51	12.48	14.79	16.75	18.21	18.62	19.11	18.78	16.79	12.42	9.89	11.33	10.86	11.94	15.94	16.23	19.03	19.44	19.77	18.86	14.49	12.7	11.63	9.62	11.03	14.56	15.96	16.76	17.75	19.21
1303	19.4	20.35	20.01	16.84	12.23	9.46	9.92	11.44	12.37	15.25	15.17	17.46	18.33	19.53	18.83	14.95	13.46	12.05	10.07	12.6	12.31	14.62	16.61	18.06	18.45	19.18	18.86	16.67	12.42	9.94	11.36	10.96	11.77	15.76	16.05	18.85	19.26	19.84	18.96	14.38	12.7	11.69	9.65	11.13	14.38	15.79	16.61	17.59	19.02
1304	19.9	20.73	20.59	17.48	12.67	9.54	10.17	11.9	12.75	15.69	15.69	18.15	18.81	19.92	19.41	15.58	13.88	12.1	10.31	13.05	12.68	15.06	17.15	18.76	18.95	19.56	19.43	17.3	12.86	10	11.59	11.43	12.15	16.19	16.55	19.52	19.75	20.22	19.55	15.02	13.15	11.76	9.89	11.6	14.75	16.23	17.14	18.28	19.51
1305	20.06	20.85	20.73	17.75	12.9	9.59	10.25	12.04	12.91	15.8	15.8	18.18	18.97	20.05	19.57	15.85	14.1	12.13	10.38	13.19	12.84	15.17	17.27	18.8	19.12	19.69	19.57	17.56	13.1	10.04	11.66	11.58	12.31	16.29	16.64	19.53	19.91	20.34	19.71	15.3	13.39	11.79	9.97	11.75	14.9	16.34	17.26	18.31	19.66
1306	20.09	20.73	20.62	17.79	12.95	9.72	10.24	12.11	12.97	15.83	15.83	18.25	18.98	19.94	19.46	15.88	14.14	12.24	10.37	13.27	12.9	15.2	17.32	18.89	19.14	19.57	19.45	17.58	13.16	10.15	11.63	11.67	12.37	16.31	16.65	19.59	19.92	20.22	19.61	15.33	13.45	11.91	9.95	11.83	14.96	16.36	17.3	18.39	19.68
1307	20.09	20.6	20.31	17.69	12.93	9.76	10.35	12.07	13.22	16.2	16.21	18.21	18.97	19.81	19.16	15.78	14.11	12.25	10.47	13.23	13.14	15.57	17.72	18.85	19.15	19.45	19.13	17.48	13.14	10.18	11.73	11.65	12.62	16.67	17	19.52	19.93	20.09	19.31	15.24	13.44	11.94	10.05	11.81	15.19	16.73	17.69	18.34	19.67
1308	20.14	20.65	20.32	17.69	12.99	9.82	10.38	12.17	13.34	16.74	16.64	18.1	19	19.87	19.18	15.77	14.15	12.29	10.5	13.34	13.27	16.11	18.16	18.76	19.2	19.5	19.13	17.46	13.21	10.23	11.75	11.77	12.74	17.2	17.41	19.4	19.96	20.14	19.34	15.23	13.51	11.99	10.08	11.93	15.31	17.27	18.13	18.24	19.7
1309	20.44	20.69	20.14	16.93	11.93	8.8	9.21	11.31	12.58	16.47	16.35	18.26	19.39	19.79	18.81	15.14	13.43	11.6	9.36	12.38	12.45	15.68	17.52	18.63	19.44	19.55	19.06	16.98	12.18	9.35	10.75	10.76	11.98	17.02	17.51	19.73	20.29	20.24	18.86	14.44	12.43	11.14	8.81	11.01	14.49	17.01	17.81	18.42	20.19
1310	20.47	20.7	20.17	17.01	11.95	8.6	9.06	11.32	12.69	16.43	16.45	18.33	19.42	19.81	18.84	15.21	13.42	11.39	9.21	12.39	12.55	15.65	17.63	18.71	19.47	19.56	19.08	17.04	12.18	9.15	10.6	10.76	12.09	16.98	17.59	19.79	20.32	20.25	18.89	14.51	12.43	10.94	8.68	11	14.6	16.97	17.9	18.48	20.21
1311	20.55	20.75	20.21	17.06	11.84	8.45	8.92	11.31	12.74	16.41	16.47	18.34	19.5	19.85	18.89	15.26	13.3	11.23	9.08	12.38	12.62	15.65	17.67	18.74	19.55	19.6	19.11	17.09	12.06	8.99	10.46	10.75	12.14	16.96	17.61	19.81	20.4	20.29	18.95	14.58	12.32	10.78	8.55	10.99	14.68	16.95	17.92	18.49	20.28
1312	20.55	20.9	20.38	17.09	11.71	8.15	8.56	11.1	12.8	16.55	16.55	18.41	19.51	20.01	19.07	15.28	13.15	10.93	8.71	12.18	12.68	15.8	17.76	18.81	19.55	19.74	19.28	17.1	11.93	8.7	10.09	10.54	12.2	17.11	17.67	19.87	20.4	20.44	19.13	14.6	12.18	10.49	8.2	10.77	14.74	17.1	17.99	18.55	20.28
1313	20.57	21	20.47	17.15	11.68	7.94	8.35	10.78	12.89	16.67	16.71	18.54	19.54	20.1	19.16	15.33	13.11	10.7	8.5	11.86	12.77	15.93	17.93	18.96	19.58	19.83	19.36	17.14	11.89	8.49	9.88	10.22	12.29	17.23	17.82	20.01	20.42	20.52	19.23	14.67	12.14	10.27	8.01	10.44	14.84	17.22	18.13	18.68	20.29
1314	20.73	21	20.55	17.12	11.62	7.71	8.04	10.58	12.87	16.65	16.74	18.63	19.7	20.11	19.25	15.31	13.03	10.47	8.19	11.67	12.76	15.92	17.98	19.06	19.73	19.82	19.44	17.11	11.82	8.26	9.57	10.01	12.27	17.2	17.84	20.1	20.58	20.51	19.32	14.65	12.08	10.03	7.71	10.24	14.85	17.19	18.16	18.77	20.44
1315	20.84	21.14	20.65	17.14	11.49	7.29	7.75	10.63	12.98	16.79	16.77	18.91	19.81	20.25	19.37	15.32	12.88	10.04	7.91	11.72	12.87	16.08	18.02	19.35	19.84	19.96	19.54	17.12	11.68	7.84	9.28	10.06	12.38	17.35	17.86	20.37	20.69	20.65	19.44	14.67	11.94	9.61	7.44	10.28	14.96	17.34	18.18	19.04	20.54
1316	20.79	21.02	20.65	17.2	11.5	7.31	7.79	10.54	12.89	16.68	16.78	19	19.77	20.13	19.36	15.38	12.88	10.05	7.94	11.64	12.79	15.98	18.04	19.46	19.8	19.83	19.53	17.16	11.69	7.86	9.31	9.96	12.29	17.24	17.85	20.47	20.65	20.52	19.44	14.73	11.94	9.62	7.48	10.18	14.89	17.23	18.18	19.13	20.49
1317	20.74	20.85	20.51	17.29	11.76	7.53	8.04	10.79	12.87	16.4	16.78	18.9	19.72	19.96	19.24	15.46	13.12	10.27	8.19	11.89	12.77	15.71	18.06	19.36	19.74	19.65	19.39	17.24	11.94	8.09	9.56	10.21	12.27	16.95	17.84	20.37	20.59	20.34	19.32	14.83	12.19	9.85	7.75	10.42	14.88	16.94	18.18	19.02	20.43
1318	20.62	20.72	20.33	17.34	12.24	8.07	8.72	11.4	12.97	16.3	16.78	18.8	19.61	19.83	19.07	15.5	13.58	10.8	8.87	12.51	12.87	15.63	18.07	19.28	19.63	19.52	19.21	17.27	12.4	8.63	10.23	10.82	12.37	16.86	17.83	20.27	20.48	20.21	19.16	14.88	12.66	10.38	8.44	11.02	14.99	16.85	18.17	18.92	20.31
1319	20.49	20.77	20.28	17.35	12.36	8.33	9.04	11.56	12.96	16.17	16.8	18.59	19.49	19.88	19.02	15.51	13.69	11.05	9.19	12.67	12.87	15.51	18.1	19.08	19.5	19.55	19.15	17.28	12.52	8.88	10.55	10.98	12.36	16.73	17.83	20.06	20.35	20.24	19.11	14.9	12.77	10.64	8.77	11.18	15	16.72	18.17	18.7	20.17
1320	20.41	20.91	20.42	17.42	12.42	8.53	9.24	11.58	12.95	16.2	16.81	18.55	19.4	20.02	19.17	15.57	13.73	11.24	9.39	12.7	12.87	15.55	18.12	19.05	19.41	19.68	19.29	17.33	12.57	9.09	10.75	10.99	12.35	16.75	17.84	20.02	20.27	20.37	19.27	14.97	12.83	10.83	8.98	11.19	15	16.75	18.18	18.66	20.07
1321	20.29	20.67	20.36	17.4	12.59	8.89	9.68	11.83	12.92	16.11	16.65	18.35	19.28	19.78	19.12	15.55	13.88	11.58	9.83	12.95	12.84	15.47	17.98	18.86	19.3	19.44	19.22	17.3	12.74	9.43	11.18	11.25	12.32	16.66	17.66	19.81	20.15	20.13	19.22	14.95	12.99	11.18	9.43	11.44	14.97	16.66	18.02	18.46	19.95
1322	20.06	20.54	20.37	17.26	12.6	9.13	9.87	11.79	12.68	15.88	16.22	18.08	19.04	19.66	19.14	15.4	13.88	11.81	10.02	12.91	12.59	15.24	17.56	18.61	19.08	19.32	19.23	17.15	12.75	9.67	11.36	11.23	12.08	16.42	17.2	19.53	19.92	20	19.25	14.81	13.01	11.41	9.62	11.41	14.72	16.43	17.6	18.2	19.71
1323	20.15	20.89	20.63	17.34	12.64	9.11	9.81	11.77	12.82	15.87	16.36	18.28	19.12	20.02	19.41	15.49	13.91	11.77	9.95	12.9	12.73	15.23	17.72	18.82	19.17	19.68	19.47	17.22	12.8	9.64	11.29	11.22	12.22	16.4	17.32	19.71	20	20.36	19.52	14.9	13.06	11.38	9.55	11.4	14.85	16.41	17.75	18.4	19.79
1324	20.03	20.68	20.5	17.26	12.61	9.23	9.95	11.81	12.75	15.8	16.09	17.97	18.99	19.82	19.28	15.4	13.87	11.87	10.09	12.94	12.66	15.17	17.47	18.52	19.05	19.47	19.33	17.13	12.78	9.74	11.41	11.27	12.15	16.33	17.02	19.38	19.88	20.15	19.4	14.82	13.04	11.49	9.69	11.45	14.77	16.35	17.49	18.09	19.66
1325	19.67	20.21	20.14	16.97	12.39	9.32	9.92	11.57	12.53	15.5	15.46	17.66	18.61	19.36	18.93	15.1	13.64	11.93	10.06	12.7	12.44	14.86	16.85	18.22	18.69	19	18.97	16.82	12.56	9.81	11.37	11.05	11.93	16.01	16.36	19.05	19.51	19.68	19.05	14.52	12.83	11.56	9.66	11.22	14.54	16.04	16.86	17.78	19.29
1326	19.58	20.2	19.93	16.95	12.31	9.42	9.84	11.39	12.63	15.5	15.4	17.75	18.52	19.36	18.73	15.07	13.54	12.01	9.98	12.52	12.54	14.88	16.8	18.33	18.61	19	18.75	16.79	12.49	9.9	11.28	10.89	12.03	16.01	16.28	19.13	19.42	19.67	18.85	14.5	12.76	11.65	9.57	11.06	14.63	16.05	16.81	17.88	19.2
1327	19.66	20.47	20.09	17.1	12.38	9.44	9.98	11.53	12.6	15.45	15.41	17.87	18.58	19.64	18.89	15.22	13.6	12.01	10.11	12.66	12.51	14.82	16.83	18.46	18.7	19.27	18.9	16.92	12.56	9.91	11.4	11.04	12	15.95	16.27	19.23	19.5	19.94	19.02	14.64	12.84	11.66	9.7	11.21	14.6	15.99	16.83	18	19.27
1328	19.89	20.7	20.61	17.51	12.76	9.53	10.18	11.99	12.81	15.7	15.6	18.1	18.8	19.87	19.42	15.63	13.97	12.08	10.31	13.13	12.72	15.08	17.04	18.7	18.93	19.5	19.41	17.32	12.95	9.99	11.59	11.52	12.21	16.19	16.43	19.44	19.72	20.16	19.56	15.06	13.23	11.74	9.9	11.69	14.8	16.25	17.03	18.23	19.49
1329	20.04	20.78	20.78	17.79	12.97	9.66	10.22	12.04	13.04	15.8	15.76	18.14	18.94	19.96	19.6	15.9	14.16	12.19	10.34	13.18	12.95	15.18	17.21	18.75	19.08	19.59	19.58	17.59	13.16	10.11	11.62	11.58	12.44	16.28	16.56	19.46	19.86	20.25	19.74	15.33	13.44	11.86	9.94	11.75	15.02	16.34	17.19	18.28	19.62
1330	20.05	20.48	20.53	17.8	13.01	9.73	10.34	12.13	12.98	15.73	15.77	18.16	18.94	19.66	19.36	15.91	14.19	12.23	10.45	13.28	12.89	15.12	17.24	18.78	19.1	19.28	19.32	17.59	13.21	10.16	11.72	11.69	12.38	16.21	16.55	19.46	19.87	19.94	19.51	15.35	13.5	11.91	10.05	11.85	14.95	16.28	17.21	18.3	19.63
1331	20.07	20.5	20.37	17.7	13.05	9.8	10.43	12.19	13.25	16.1	15.95	18.08	18.94	19.7	19.21	15.8	14.22	12.28	10.55	13.34	13.16	15.49	17.43	18.72	19.12	19.31	19.15	17.47	13.25	10.22	11.81	11.76	12.65	16.57	16.7	19.37	19.88	19.97	19.36	15.24	13.55	11.97	10.14	11.92	15.22	16.65	17.4	18.22	19.63
1332	20.1	20.64	20.29	17.59	13	9.92	10.5	12.18	13.42	16.73	16.58	18.11	18.96	19.84	19.14	15.68	14.16	12.39	10.61	13.33	13.33	16.12	18.08	18.76	19.15	19.45	19.07	17.35	13.21	10.33	11.86	11.77	12.82	17.19	17.31	19.39	19.91	20.1	19.3	15.14	13.5	12.09	10.2	11.93	15.38	17.27	18.04	18.26	19.66
1333	18.93	19.04	18.42	15.48	10.78	7.56	7.73	9.66	11.38	14.93	15.19	17.21	17.84	18.07	17	13.71	12.37	10.34	7.88	10.68	11.15	14.07	16.18	17.46	17.93	17.78	17.29	15.5	10.97	8.07	9.24	9.02	10.76	15.43	16.29	18.59	18.71	18.51	17.12	12.93	11.24	9.84	7.31	9.36	13.19	15.43	16.55	17.31	18.7
1334	19.24	19.38	18.85	15.91	10.8	7.45	7.83	10.02	11.84	15.26	15.53	17.38	18.16	18.42	17.44	14.14	12.37	10.23	7.97	11.04	11.62	14.42	16.54	17.64	18.24	18.14	17.72	15.94	11	7.96	9.34	9.39	11.22	15.77	16.63	18.76	19.04	18.86	17.55	13.37	11.26	9.74	7.41	9.72	13.66	15.78	16.9	17.48	19.01
1335	19.85	20.07	19.41	16.37	10.94	7.45	7.89	10.61	12.59	16.03	16.39	18.15	18.78	19.12	18.01	14.59	12.49	10.23	8.03	11.63	12.39	15.2	17.43	18.43	18.85	18.84	18.29	16.4	11.15	7.97	9.41	10	11.98	16.55	17.5	19.55	19.66	19.56	18.11	13.84	11.41	9.76	7.47	10.31	14.44	16.56	17.77	18.27	19.61
1336	19.77	20.13	19.6	16.47	11.13	7.74	8.14	10.68	12.69	16.4	16.39	18.23	18.7	19.2	18.2	14.68	12.67	10.52	8.28	11.71	12.49	15.57	17.46	18.53	18.77	18.92	18.47	16.51	11.35	8.27	9.67	10.09	12.08	16.92	17.52	19.64	19.59	19.64	18.29	13.95	11.61	10.06	7.73	10.38	14.55	16.93	17.79	18.35	19.52
1337	20.09	20.48	19.99	16.73	11.6	8.39	8.9	10.93	12.56	16.9	16.4	18.29	19.03	19.55	18.61	14.93	13.12	11.18	9.05	11.96	12.38	16.08	17.49	18.6	19.09	19.28	18.87	16.77	11.83	8.93	10.44	10.35	11.96	17.44	17.52	19.71	19.93	20	18.68	14.21	12.09	10.73	8.5	10.63	14.44	17.44	17.81	18.42	19.84
1338	20.37	20.67	20.14	16.86	11.89	8.68	9.16	11.19	12.57	16.7	16.45	18.28	19.32	19.76	18.77	15.05	13.4	11.47	9.31	12.23	12.4	15.89	17.58	18.61	19.37	19.5	19.02	16.9	12.14	9.23	10.71	10.63	11.97	17.24	17.59	19.71	20.22	20.21	18.83	14.35	12.39	11.02	8.76	10.89	14.46	17.25	17.88	18.41	20.12
1339	20.32	20.65	20.12	16.8	11.62	8.36	8.86	11.1	12.55	16.47	16.38	18.26	19.27	19.74	18.77	14.99	13.11	11.16	9	12.14	12.39	15.66	17.52	18.61	19.32	19.47	19.01	16.84	11.87	8.91	10.41	10.54	11.95	17.01	17.51	19.7	20.17	20.18	18.82	14.3	12.11	10.71	8.46	10.79	14.45	17.02	17.81	18.4	20.06
1340	20.36	20.72	20.22	16.89	11.54	8.22	8.56	11.03	12.63	16.27	16.37	18.34	19.32	19.82	18.88	15.07	13.02	11.01	8.71	12.07	12.47	15.48	17.52	18.69	19.36	19.54	19.1	16.91	11.78	8.77	10.11	10.47	12.03	16.82	17.48	19.77	20.21	20.25	18.94	14.39	12.03	10.57	8.18	10.72	14.54	16.83	17.79	18.47	20.09
1341	20.44	20.76	20.27	16.91	11.56	8.17	8.43	11.05	12.66	16.27	16.4	18.35	19.4	19.86	18.93	15.09	13.02	10.95	8.58	12.1	12.51	15.49	17.57	18.72	19.44	19.57	19.14	16.92	11.79	8.73	9.97	10.49	12.06	16.81	17.51	19.79	20.29	20.28	18.99	14.41	12.04	10.52	8.06	10.73	14.59	16.82	17.82	18.48	20.16
1342	20.31	20.61	20.19	16.88	11.68	8.23	8.46	10.98	12.6	16.2	16.37	18.24	19.28	19.7	18.86	15.06	13.12	11	8.61	12.03	12.45	15.44	17.55	18.63	19.31	19.41	19.06	16.88	11.9	8.78	10	10.41	12	16.74	17.46	19.68	20.16	20.12	18.93	14.39	12.15	10.57	8.1	10.65	14.54	16.75	17.78	18.37	20.03
1343	20.37	20.64	20.21	17.05	11.8	8.22	8.5	10.96	12.74	16.28	16.53	18.39	19.34	19.74	18.89	15.22	13.22	10.98	8.65	12.01	12.59	15.53	17.72	18.78	19.37	19.44	19.07	17.04	12.01	8.77	10.03	10.39	12.14	16.83	17.61	19.82	20.22	20.14	18.96	14.57	12.26	10.56	8.16	10.62	14.69	16.84	17.93	18.51	20.08
1344	20.37	20.56	20.22	17.08	11.78	8.09	8.34	10.83	12.81	16.23	16.5	18.4	19.35	19.65	18.91	15.25	13.19	10.85	8.48	11.89	12.67	15.49	17.7	18.81	19.37	19.34	19.09	17.05	11.99	8.65	9.86	10.25	12.21	16.78	17.56	19.83	20.22	20.05	18.99	14.6	12.23	10.42	8	10.49	14.78	16.78	17.89	18.52	20.07
1345	20.62	20.81	20.43	17.08	11.61	7.67	7.98	10.59	12.79	16.36	16.64	18.76	19.6	19.9	19.13	15.25	13	10.41	8.13	11.65	12.66	15.63	17.86	19.18	19.62	19.58	19.29	17.04	11.81	8.22	9.5	10.01	12.19	16.9	17.7	20.19	20.47	20.29	19.2	14.6	12.05	10	7.66	10.24	14.77	16.91	18.03	18.87	20.31
1346	20.89	21.11	20.66	17.11	11.44	7.26	7.72	10.57	12.96	16.74	16.93	19.03	19.87	20.21	19.36	15.27	12.82	9.99	7.87	11.64	12.82	16.03	18.16	19.47	19.88	19.88	19.51	17.06	11.63	7.81	9.24	9.98	12.36	17.29	17.97	20.47	20.73	20.59	19.45	14.64	11.88	9.58	7.41	10.21	14.95	17.3	18.3	19.14	20.57
1347	20.77	20.92	20.55	17.11	11.57	7.59	7.97	10.64	12.94	16.6	16.87	18.91	19.76	20.01	19.26	15.27	12.93	10.31	8.12	11.71	12.81	15.9	18.11	19.36	19.77	19.68	19.4	17.05	11.75	8.13	9.48	10.05	12.34	17.15	17.89	20.34	20.62	20.39	19.35	14.65	12	9.9	7.68	10.27	14.94	17.16	18.23	19.02	20.44
1348	20.51	20.67	20.34	17.14	12.08	8.31	8.74	11.18	12.82	16.12	16.65	18.69	19.5	19.76	19.06	15.3	13.42	11.03	8.89	12.26	12.7	15.43	17.9	19.15	19.5	19.42	19.19	17.07	12.25	8.86	10.24	10.59	12.22	16.67	17.66	20.12	20.35	20.13	19.15	14.68	12.5	10.63	8.46	10.8	14.84	16.67	18.01	18.79	20.17
1349	20.44	20.77	20.21	17.22	12.37	8.74	9.24	11.46	12.86	16.06	16.66	18.5	19.44	19.86	18.95	15.37	13.69	11.44	9.39	12.54	12.74	15.39	17.92	18.98	19.44	19.51	19.06	17.13	12.53	9.28	10.74	10.86	12.26	16.61	17.66	19.93	20.28	20.22	19.04	14.76	12.78	11.04	8.97	11.07	14.89	16.62	18.01	18.6	20.09
1350	20.5	20.94	20.48	17.36	12.43	8.69	9.2	11.49	12.92	16.17	16.81	18.71	19.5	20.03	19.22	15.51	13.74	11.39	9.35	12.57	12.8	15.51	18.08	19.19	19.49	19.67	19.31	17.26	12.59	9.24	10.7	10.88	12.32	16.71	17.8	20.14	20.34	20.38	19.31	14.9	12.83	10.99	8.94	11.09	14.96	16.72	18.15	18.8	20.14
1351	20.32	20.6	20.42	17.4	12.54	8.77	9.49	11.73	12.99	16.09	16.8	18.44	19.32	19.7	19.17	15.54	13.83	11.46	9.64	12.81	12.87	15.44	18.1	18.94	19.32	19.33	19.26	17.28	12.7	9.31	10.98	11.13	12.39	16.63	17.77	19.87	20.16	20.04	19.27	14.94	12.94	11.07	9.24	11.33	15.03	16.64	18.14	18.54	19.96
1352	20.18	20.5	20.37	17.32	12.62	9.02	9.69	11.81	12.84	15.96	16.46	18.32	19.16	19.6	19.12	15.46	13.9	11.68	9.83	12.9	12.73	15.31	17.77	18.83	19.18	19.24	19.19	17.19	12.78	9.55	11.16	11.22	12.24	16.49	17.41	19.73	20.01	19.94	19.23	14.87	13.03	11.3	9.43	11.42	14.87	16.51	17.81	18.42	19.8
1353	20.17	20.77	20.65	17.41	12.67	9.03	9.72	11.73	12.88	15.94	16.43	18.32	19.14	19.88	19.42	15.55	13.94	11.67	9.85	12.83	12.77	15.29	17.76	18.84	19.17	19.51	19.46	17.27	12.83	9.55	11.18	11.17	12.28	16.46	17.35	19.71	20	20.21	19.53	14.96	13.09	11.3	9.45	11.36	14.91	16.49	17.79	18.42	19.79
1354	20.01	20.63	20.65	17.31	12.65	9.27	9.98	11.81	12.82	15.83	16.01	18.01	18.97	19.76	19.43	15.44	13.9	11.89	10.11	12.91	12.71	15.19	17.36	18.55	19.02	19.38	19.46	17.16	12.81	9.77	11.43	11.26	12.22	16.34	16.91	19.38	19.83	20.07	19.54	14.86	13.07	11.52	9.71	11.45	14.84	16.38	17.38	18.12	19.62
1355	19.77	20.16	20.28	17.05	12.42	9.33	9.95	11.62	12.62	15.57	15.56	17.79	18.72	19.29	19.07	15.18	13.67	11.93	10.08	12.73	12.5	14.94	16.92	18.34	18.79	18.91	19.08	16.89	12.59	9.82	11.39	11.09	12.02	16.08	16.43	19.15	19.59	19.6	19.18	14.6	12.86	11.57	9.68	11.28	14.63	16.12	16.93	17.91	19.38
1356	19.74	20.04	19.87	17.1	12.35	9.45	9.83	11.37	12.79	15.55	15.53	17.95	18.67	19.18	18.66	15.23	13.58	12.03	9.95	12.49	12.68	14.92	16.91	18.51	18.76	18.79	18.66	16.93	12.52	9.93	11.26	10.86	12.19	16.05	16.37	19.29	19.56	19.48	18.79	14.65	12.79	11.68	9.56	11.04	14.79	16.1	16.91	18.07	19.34
1357	19.59	20.05	19.81	16.98	12.38	9.49	10	11.56	12.5	15.38	15.28	17.77	18.51	19.19	18.61	15.11	13.59	12.04	10.11	12.67	12.39	14.76	16.67	18.34	18.61	18.81	18.59	16.8	12.55	9.95	11.41	11.06	11.9	15.88	16.1	19.09	19.4	19.49	18.74	14.53	12.83	11.7	9.72	11.24	14.49	15.94	16.67	17.89	19.18
1358	19.83	20.52	20.61	17.49	12.86	9.6	10.28	12	12.84	15.77	15.51	18.02	18.74	19.67	19.42	15.62	14.06	12.14	10.39	13.12	12.73	15.16	16.92	18.61	18.86	19.28	19.38	17.29	13.03	10.06	11.68	11.52	12.24	16.26	16.31	19.33	19.64	19.96	19.55	15.04	13.31	11.8	10	11.69	14.83	16.33	16.91	18.15	19.41
1359	19.9	20.49	20.64	17.68	12.96	9.65	10.23	12.04	12.91	15.59	15.59	17.96	18.79	19.65	19.46	15.8	14.15	12.17	10.34	13.16	12.79	14.98	17.02	18.56	18.93	19.26	19.4	17.47	13.14	10.09	11.62	11.58	12.31	16.07	16.36	19.26	19.71	19.93	19.59	15.23	13.43	11.84	9.95	11.74	14.88	16.15	17	18.1	19.47
1360	19.9	20.36	20.45	17.75	13.09	9.73	10.38	12.12	12.92	15.62	15.77	18.07	18.77	19.53	19.27	15.87	14.27	12.23	10.49	13.25	12.81	15.02	17.22	18.69	18.93	19.13	19.2	17.53	13.27	10.16	11.76	11.67	12.32	16.09	16.51	19.35	19.7	19.79	19.41	15.3	13.56	11.91	10.09	11.83	14.89	16.18	17.18	18.21	19.46
1361	20.04	20.61	20.53	17.76	13.11	9.87	10.46	12.19	13.33	16.14	15.83	17.99	18.91	19.78	19.36	15.87	14.27	12.35	10.55	13.33	13.22	15.54	17.3	18.62	19.08	19.38	19.27	17.52	13.29	10.29	11.82	11.77	12.73	16.6	16.55	19.25	19.84	20.04	19.5	15.31	13.59	12.04	10.16	11.92	15.29	16.69	17.26	18.14	19.6
1362	20.38	20.97	20.71	17.89	13.21	9.86	10.41	12.1	13.76	17.17	16.73	18.33	19.23	20.16	19.55	16	14.36	12.32	10.5	13.24	13.65	16.58	18.22	18.97	19.42	19.75	19.44	17.64	13.4	10.27	11.76	11.69	13.16	17.62	17.43	19.57	20.17	20.41	19.7	15.44	13.7	12.01	10.11	11.83	15.71	17.73	18.17	18.48	19.93
1363	18.73	18.88	18.31	15.51	10.68	7.5	7.76	9.58	11.17	14.74	14.98	16.93	17.63	17.9	16.87	13.71	12.26	10.26	7.9	10.57	10.9	13.87	15.95	17.16	17.73	17.6	17.16	15.53	10.87	8	9.28	8.93	10.54	15.23	16.07	18.3	18.51	18.34	16.99	12.95	11.13	9.77	7.34	9.29	12.98	15.24	16.32	17.02	18.48
1364	18.93	19.13	18.68	15.77	10.63	7.34	7.75	9.81	11.48	14.91	15.12	17.13	17.85	18.17	17.25	13.97	12.2	10.1	7.89	10.81	11.23	14.05	16.11	17.38	17.93	17.87	17.54	15.79	10.83	7.85	9.27	9.19	10.85	15.41	16.21	18.51	18.73	18.61	17.37	13.22	11.09	9.63	7.34	9.52	13.3	15.42	16.47	17.22	18.68
1365	19.51	19.72	19.18	16.07	10.72	7.35	7.73	10.41	12.22	15.62	15.92	17.78	18.44	18.77	17.76	14.27	12.27	10.13	7.86	11.41	11.99	14.76	16.94	18.04	18.51	18.47	18.04	16.1	10.94	7.88	9.26	9.8	11.6	16.13	17.01	19.16	19.33	19.2	17.87	13.54	11.19	9.66	7.31	10.12	14.06	16.14	17.28	17.87	19.26
1366	19.74	20.12	19.56	16.41	11.12	7.62	8.03	10.59	12.68	16.33	16.45	18.24	18.68	19.17	18.15	14.6	12.65	10.4	8.16	11.59	12.46	15.49	17.49	18.51	18.74	18.87	18.41	16.44	11.35	8.16	9.57	9.99	12.07	16.85	17.55	19.63	19.57	19.61	18.24	13.89	11.6	9.95	7.62	10.29	14.54	16.87	17.83	18.34	19.49
1367	19.76	20.15	19.69	16.48	11.3	7.96	8.51	10.72	12.56	16.66	16.29	18.12	18.71	19.21	18.29	14.66	12.83	10.74	8.64	11.72	12.35	15.83	17.36	18.41	18.76	18.92	18.54	16.51	11.55	8.5	10.06	10.13	11.95	17.19	17.4	19.52	19.6	19.65	18.37	13.96	11.79	10.29	8.1	10.42	14.44	17.21	17.68	18.22	19.5
1368	20.1	20.47	19.99	16.64	11.36	7.9	8.48	10.94	12.46	16.8	16.44	18.34	19.06	19.54	18.59	14.82	12.87	10.7	8.62	11.95	12.27	15.97	17.54	18.64	19.1	19.25	18.84	16.67	11.62	8.46	10.04	10.37	11.86	17.33	17.55	19.75	19.96	19.98	18.66	14.13	11.86	10.26	8.08	10.64	14.35	17.36	17.85	18.45	19.84
1369	20	20.38	19.92	16.63	11.21	7.74	8.19	10.76	12.46	16.55	16.35	18.28	18.96	19.46	18.54	14.8	12.7	10.53	8.33	11.77	12.27	15.73	17.47	18.6	18.99	19.16	18.77	16.66	11.47	8.3	9.75	10.19	11.86	17.09	17.46	19.69	19.86	19.89	18.6	14.13	11.7	10.1	7.79	10.46	14.36	17.11	17.76	18.39	19.73
1370	20.13	20.54	20.07	16.64	11.28	7.78	8.17	10.65	12.52	16.27	16.34	18.32	19.1	19.61	18.7	14.81	12.75	10.56	8.31	11.67	12.34	15.47	17.47	18.65	19.13	19.31	18.92	16.66	11.53	8.34	9.72	10.08	11.92	16.81	17.43	19.73	19.99	20.04	18.77	14.15	11.77	10.13	7.79	10.34	14.44	16.84	17.74	18.43	19.85
1371	20.22	20.64	20.15	16.77	11.44	8.09	8.24	10.8	12.51	16.06	16.3	18.27	19.19	19.72	18.79	14.94	12.9	10.87	8.38	11.82	12.33	15.27	17.44	18.62	19.22	19.41	19	16.78	11.68	8.65	9.78	10.23	11.91	16.6	17.38	19.68	20.07	20.13	18.86	14.28	11.92	10.44	7.87	10.48	14.44	16.63	17.69	18.37	19.93
1372	20.26	20.54	20.1	16.86	11.83	8.57	8.67	11.05	12.49	16.02	16.31	18.23	19.23	19.61	18.75	15.03	13.27	11.33	8.81	12.07	12.31	15.24	17.46	18.59	19.25	19.3	18.94	16.85	12.06	9.12	10.21	10.46	11.89	16.56	17.37	19.64	20.11	20.02	18.82	14.37	12.3	10.91	8.31	10.72	14.43	16.58	17.69	18.33	19.96
1373	20.25	20.5	20.09	16.92	12.02	8.77	8.92	11.22	12.58	16.05	16.37	18.29	19.22	19.58	18.75	15.08	13.45	11.52	9.06	12.24	12.41	15.28	17.53	18.66	19.24	19.25	18.92	16.9	12.25	9.32	10.45	10.63	11.98	16.58	17.42	19.69	20.09	19.98	18.82	14.43	12.49	11.11	8.57	10.88	14.54	16.61	17.74	18.39	19.94
[truncated: 319 more rows]
[truncated: 359 more columns]
